# Supplementary material for: Comparative genomic analysis of innate immunity reveals novel and conserved components in crustacean food crop species
Source: BMC Genomics. 2017 May 18;18:389. doi: 10.1186/s12864-017-3769-4 (PMC5437397; doi:10.1186/s12864-017-3769-4)
Supplement: Supplementary file 24 — Fasta files of all sequences. (ZIP 3690 kb) [file 12864_2017_3769_MOESM25_ESM.zip]

Archive with 88 entries (85 files):
- Additional file 12/
- Additional file 12/1 GNBPs.txt
- __MACOSX/
- __MACOSX/Additional file 12/
- __MACOSX/Additional file 12/._1 GNBPs.txt
- Additional file 12/10 proPO.txt
- __MACOSX/Additional file 12/._10 proPO.txt
- Additional file 12/11 hemocyanin.txt
- __MACOSX/Additional file 12/._11 hemocyanin.txt
- Additional file 12/12 TLR.txt
- __MACOSX/Additional file 12/._12 TLR.txt
- Additional file 12/13 Tube.txt
- __MACOSX/Additional file 12/._13 Tube.txt
- Additional file 12/14 pelle.txt
- __MACOSX/Additional file 12/._14 pelle.txt
- Additional file 12/15 Myd88.txt
- __MACOSX/Additional file 12/._15 Myd88.txt
- Additional file 12/16 cactus.txt
- __MACOSX/Additional file 12/._16 cactus.txt
- Additional file 12/17 dorsal.txt
- __MACOSX/Additional file 12/._17 dorsal.txt
- Additional file 12/18 Spatzle.txt
- __MACOSX/Additional file 12/._18 Spatzle.txt
- Additional file 12/19 tollip.txt
- __MACOSX/Additional file 12/._19 tollip.txt
- Additional file 12/2 Dscam.txt
- __MACOSX/Additional file 12/._2 Dscam.txt
- Additional file 12/20 IMD.txt
- __MACOSX/Additional file 12/._20 IMD.txt
- Additional file 12/21 Relish.txt
- __MACOSX/Additional file 12/._21 Relish.txt
- Additional file 12/22 caspar.txt
- __MACOSX/Additional file 12/._22 caspar.txt
- Additional file 12/23 Dredd.txt
- __MACOSX/Additional file 12/._23 Dredd.txt
- Additional file 12/24 IKKb.txt
- __MACOSX/Additional file 12/._24 IKKb.txt
- Additional file 12/25 TAK1.txt
- __MACOSX/Additional file 12/._25 TAK1.txt
- Additional file 12/26 JAK.txt
- __MACOSX/Additional file 12/._26 JAK.txt
- Additional file 12/27 STAT.txt
- __MACOSX/Additional file 12/._27 STAT.txt
- Additional file 12/28 PIAS.txt
- __MACOSX/Additional file 12/._28 PIAS.txt
- Additional file 12/29 SOCS.txt
- __MACOSX/Additional file 12/._29 SOCS.txt
- Additional file 12/3 Domeless.txt
- __MACOSX/Additional file 12/._3 Domeless.txt
- Additional file 12/30 ALFs.txt
- __MACOSX/Additional file 12/._30 ALFs.txt
- Additional file 12/31 crustin.txt
- __MACOSX/Additional file 12/._31 crustin.txt
- Additional file 12/32 Dicer-1.txt
- __MACOSX/Additional file 12/._32 Dicer-1.txt
- Additional file 12/33 Dicer-2.txt
- __MACOSX/Additional file 12/._33 Dicer-2.txt
- Additional file 12/34 Drosha.txt
- __MACOSX/Additional file 12/._34 Drosha.txt
- Additional file 12/35 Argonaute-Piwi.txt
- __MACOSX/Additional file 12/._35 Argonaute-Piwi.txt
- Additional file 12/36 TRBP.txt
- __MACOSX/Additional file 12/._36 TRBP.txt
- Additional file 12/37 Pasha.txt
- __MACOSX/Additional file 12/._37 Pasha.txt
- Additional file 12/38 peritrophin.txt
- __MACOSX/Additional file 12/._38 peritrophin.txt
- Additional file 12/39 death domain.txt
- __MACOSX/Additional file 12/._39 death domain.txt
- Additional file 12/4 galectin.txt
- __MACOSX/Additional file 12/._4 galectin.txt
- Additional file 12/40 von Willebrand factor A.txt
- __MACOSX/Additional file 12/._40 von Willebrand factor A.txt
- Additional file 12/41 ML domain.txt
- __MACOSX/Additional file 12/._41 ML domain.txt
- Additional file 12/42 PGRP.txt
- __MACOSX/Additional file 12/._42 PGRP.txt
- Additional file 12/5 TEP.txt
- __MACOSX/Additional file 12/._5 TEP.txt
- Additional file 12/6 C-type lectins.txt
- __MACOSX/Additional file 12/._6 C-type lectins.txt
- Additional file 12/7 scavenger A.txt
- __MACOSX/Additional file 12/._7 scavenger A.txt
- Additional file 12/8 scavenger B.txt
- __MACOSX/Additional file 12/._8 scavenger B.txt
- Additional file 12/9 ClipSP.txt
- __MACOSX/Additional file 12/._9 ClipSP.txt
- __MACOSX/._Additional file 12
