# Supplementary material for: Comparative genomic analysis of innate immunity reveals novel and conserved components in crustacean food crop species
Source: BMC Genomics. 2017 May 18;18:389. doi: 10.1186/s12864-017-3769-4 (PMC5437397; doi:10.1186/s12864-017-3769-4)
Supplement: Supplementary file 24 — Fasta files of all sequences. (ZIP 3690 kb) [file 12864_2017_3769_MOESM25_ESM.zip › Additional file 12/1 GNBPs.txt]

>89_(reversed) ENA|GAJQ01000090|GAJQ01000090.1 TSA: Hyalella azteca contig00189 transcribed RNA sequence.
TCTGCCTTTCTTCGGCGTCGCGTTCGGGCGTGTGGAAGTCCGTGCCAAGCTGCCCCGCGGTGACTGGCTGTGGCCTGCTATCTGGATGATGCCGAGGAATTTCGAGTACGGTCTCTGGCCGGCGAGCGGAGAAATCGACATCGTCGAGTCCCGAGGTAACGACAACTACGGTAATCTTGGTAACGGTTTTGGTGGTACCACCCTGCACTGGGGCCCAGCCTGGAACTACAACATGTATGGCCTCACCCACTCAGAATACTCCCCCGCCGACGGGTCTTCCTTCGCCGACAACTTCCACACGTGGCGCTTGGACTGGACGCCCGACGGCATGACGTTCTACCTAGACGACGCGGTCATTTTGACGGTGGACCCCGGCATCAACTTCTGGGACTTCGGCGGCCTGGCATCCAGTGGCTACGAGAACCCCTGGCGCTACGGCTCGAAGATGTCGCCCTTCGATAAAGAATTCCACGTGATTCTCAACTTGGCTGTTGGAGGCACGAACGGCTTCTTCCCCGACGACGTCCCTAGCAGCCCTCCCAAGCCCTGGTCCAATGCTGAGGGCACCGCCCCCGCCTCCTTCTGGAATGCCAGAAACGATTGGTTGCCTACGTGGCAGAACGGCGAGTCCACGATCAGCGAG
>4443_(reversed) ENA|GAJQ01004444|GAJQ01004444.1 TSA: Hyalella azteca contig08377 transcribed RNA sequence.
AGTACATGGGGAGACGCGCTCGGTCATCACTAGAAGTCGGAACCGGCATTGCTGCTGGTTGCAGGTGGAAGGTTCTGAATGTCCCCAACACAAGCTTGTTTCCCTTCAACAGAAGTCACCATGAAACTCTTGTTGATCTTCGCTTTGGGGCTGGCCGCCTCGCAGGGCGCAGAAATAAAAGATGCCAACTCTTGCACGTCCTTCCCATGCCTCATCTTCAGCGATGACTTTAATAATCTTGATCCCGCTGCCTGGCAGCACGAAGTCACCCTTGGAGGAGGCGGGAACTGGGAGTTTCAGGCGTACGTTAAAGACAGGAGCGTCACCTACACCCGCGACGGGAAACTTTTCATCAAACCGGAACTGACTGCCAACAAACGAGGCGAAGAGTTCCTAACTACGGGGACGTGGGACCTCGGGGCGGAGTGTACCAACGACGCCTGGTTTGGTTGCAAGAGGGTCGGCGCCAACGGCCTCCTCAACCCTGTGTTGAGTGGACGGATCAGAACTCAATCCTTCTTCAACTTCAGGTTCGGACGAGTGGATGTACGCGCTAAAATGCCCCGCGGCGACTGGCTGTGGCCCGCCATCTGGCTGTTGCCGAAGACTGACCACTACGGAGGCTGGCCTGCCAGTGGAGAGATCGACATCGTTGAAGCTCGAGGAAATGACAATTACGGTAGCATCGGAAACCGCGAGGCAGGATCTACCATGCACTGGGGGCCAGATCCTGGCCACAACAAGTTTATTTTGACCCACGCCACATACAAAACAGCCGACGGGTCTTCCTTCGCTGACAACTTCC
>5522_(reversed) ENA|GAJQ01005523|GAJQ01005523.1 TSA: Hyalella azteca contig09475 transcribed RNA sequence.
CTGGACGCCCGATTCCATCACGTTCTGTCTTGACGACAAGCAAGTGCTGCGTGTGGACCCTGGCAAGAGCTTCTGGGACTTCGGCGGTTTAGGGAACAGCGGCCGCGGCAACCCATGGAGCGGCGGCTCCAAGATGGCACCCTTTGATCGTGAATTCTACCTCATCCTGAACCTGGCTGTTGGTGGTGTCAATGGTTACTTCCCAGACGGTCTCTCCGGCAGTTCCCCCAAGCCGTGGTCCAACCATCAACCCGATGCTCCTGCGGCGTTCTGGAAAGCTAAGAACCAGTGGCTGCCATCATGGCAGAACGGAAAGCCCGGCATCAGCGAGTCTGCAGCCCTTCAAGTCGACTACATCAAAGTCTGGAAGCTGTCTTAAGAATGTACACAATAGAACAGTTAACCATGAATTGTTTCGCGCCAACGTTCAGTTTAATTTACCGTGTCTTATAGCACAGGCAGTAAATACATGAACAAAATCAGTTCCAAAATAGCGCGTTCATTAACAGTTCATTAACATATTCAGAGTACTCGTAATTTCATAATAAGCTTTTCTCCTTGTCCTGTAGTAGATTTTTCATATTCACTTTACTGCATTTATACAGATTTGTTTGACGACTCTCTTTGGTTGCAGTATCACGTCAAAACATTTGTAAACAATAAATTGTTGAGCA
>19180_(reversed) ENA|GAKD01019181|GAKD01019181.1 TSA: Melita plumulosa mira_c19857 transcribed RNA sequence.
TCAACATCAGGTACGGACGAGTCGAAGTTGTCGCAAAGATGCCGGTTGGCGCGTGGCTCTGGCCAGCCGTCTGGATGATGCCCAAATACTCTTCGTACGGCACATGGCCCGCTAGTGGAGAGATCGACATCATTGAGTCAAGAGGAAACCTGGACTACGGCGACCTCGGCGTCCAGTACGCCGCCTCCACCATGCACTGGGGACCCGCCTGGAACGTCAACAGATACTACCTCACCACTCAGGACTACACCACCAGCGATGGCAGCACGTTTGGGGACAACTTCCACACCTGGACCACCGAGTGGACCGACCAGTACATTTCCTTCTCTGTTGACGGCGAAGAAAAGATGCGCGTTGACCCCGGGACGAATTTCTGGGACTTTGGTGGTTTGTCGGACTCTGGCATGGAGAATCCCTGGCGTTACGGCTCCAAGATGGCTCCCTTTGATCAGGAGTTTTACCTGATGTTGAACCTGGCTGTGGGAGGCACCAACGGCTACTTCCCTGACGGTATCCCAGGCGCCCCCGCCAAGCCATGGACCAACACCGACGCCAACGGTCCTCTCCACTTCTGGCAGGACAAAGACAACTGGCTGCCCACCTGGCAGCACGGCGAGGGGCAGATCAGTGAGAACGCGGCCCTCCAGATCGACTCTGTCAAGATCTACAAGCTCCAGTGATGAGTGTAGTCGGCCAAC
>19699_(reversed) ENA|GAKD01019700|GAKD01019700.1 TSA: Melita plumulosa mira_c20407 transcribed RNA sequence.
GTATGGAGACAGAGTTGTTAATATGGATTTCTCACTTGAACTGCCTTCTAGAAGATCAGGTAGTTTAAATCTTAATCTGGAGACACCATTTGAATTGGTAAACACACTGACATTAACTGCGAATTGGAAGAATAGGAAAGGTGAGGTGCATTATAAGCGAAATGACATTGCCTACAGTTTTTCTGGAGAAGCTGAAGTTAAAACTGACCGAACTTCATTTGAAATACATTTTACTCCTGCGAATGAACAGCCAATGAAAATAAAATTCGAGTTTAATTCAGGATCACTTATATCTGGAAACGGTACTGGAGTTGAAGAAATCGCTGATGTGGAAGTTGAACTGCTTGGTAAAAGAATTGCGTTTGAGTAAAAGGCATGAGAAATTCAGAACGAATCGTACTTGAAATTGAATCTGAATCTTCGTTTGAACTGGTCAGAGAATTTGAATTGAAATTAGATTCAGAACTTAGTTTGGTTCAACGGACAGGCACGTTAGAAGTAAAGTAAATGACCGACATTTAAAAATTAGAAACACATTTGAGCGAAGATCTGATGGTA
>7549_(reversed) ENA|GARO01007550|GARO01007550.1 TSA: Echinogammarus veneris Echinogammarus_veneris_contig_5595_1 transcribed RNA sequence.
ATGAGTTAACGGCCTCCTTAACCCTATCGTGAGCGGACGGCTGCGCACACTGCCTTTCTTTGCTACCAGGTTTGGTCGCGTTGAAATCCGTGCCAAGATGCCTTCCGGAGACTGGCTGTGGCCTGCTATTTGGATGATGCCCAAGAACTTCGAGTACGGACCCTGGCCTGCCAGTGGAGAGATCGACATCGTTGAGTCACGAGGTAACACTGACTACGGTACTCTTGGAGTACAGTACGGAGCCTCCACACTGCACTGGGGACCTGCCTGGGACCACAACCAGTATGGCCTCACACACGTCGAATATTCTGCCAACGGAGGAACTTTTGCTGACAATTTCCACACTTGGGCAGTAGAGTGGACTGACACCGATCTCAGGTTCTACTTGGATGACGCTCTCCAGCTGACTGTTGATCCCGGTACCAACTTCTGGGACTTCGGTAACTTTGCGTCTTCAGGCTACGAGAACCCATGGCAATACGGATCAAAGATGTCTCCCTTCGATAAGGAGTTCTTCATCATCCTGAACGTGGCTGCAGGAGGAACCAACGGTTTCTTCCCCGACGAAGTTCCCAACGCCACCCCTAAGCCGTGGGCCAACACCGACGGCGCCGCCTCAGCAAACTTCTGGAACGGACGTGGTGACTGGCTGCCCACCTGGGAGCATGGAGAGGGCAAGATCAGCGAGAAAGCTGCCATGCAGGTGGACTATGTCAGGGTTTACAGGACCTTCTAAGCACACACAGAGCACTCAAGATCTCTTGCAAGAAGAGTATTTATTGGTCAACCAATATTTACCATAAGAATTGCATCAAGAAATACAATAAAATAATATTATAT
>14360_(reversed) ENA|GARO01014361|GARO01014361.1 TSA: Echinogammarus veneris Echinogammarus_veneris_contig_10704_2 transcribed RNA sequence.
CTTCCAAGAACCTTCAAGTGACTTTGTCTTTCAGACTTGACAGGAAAACGTTTGCCTCTAAGCTTAAGGTAACTGCTCCGTCGATGAACGATATGGTGTCTACGCTTGAAGTTAGGACACCATTCCGCGGCTATAGGAAGATGAACTTCAAGGCATCGTTCGAAAGGAATGAAGAAATTAAAGTGGCCTTCTTTGCTGATCGACCCTTCGGATATCAGTTCGAGATGGTTTCTGGAAACTCTATTGAGGGACACAACACCAAGCTCGACATCAATATACCTTTCGAGGGATACGAAACGATTTCTGTTTTGGTCAAG
>16409_(reversed) ENA|GARO01016410|GARO01016410.1 TSA: Echinogammarus veneris Echinogammarus_veneris_contig_12361_1 transcribed RNA sequence.
ATCCGCCAACTGGAAGGGCGAGGAGTTCCTGTCTACTGGCGACCTCGACCTGTGGGGCATGAACGGTATCGGAGACACCTGCACCGGTAACCTCTTCGACGGATGCCGCCGCCAGGGCACACCTGCTGAGTACATCGCACCGGTCATGAGTGCCAGGATGAGGACACAGAACAACTTTGCCTTCACGTACGGACGCGTGGAAATTCGTGCCCAGATGCCCAGGGCTGACTGGATGTGGCCCGCCGCATGGCTTCTCCCCAATCGCTTCGCCTACGGAGGTTGGCCCGTCAGTGGAGAGATGGACATCTTCGAGCTGAGGACAAACGAGCAGTACGGAGAGGCCAATGAGATGACCAACATGTGGGGAGGATGCACAATGCACTGGGGCCCATACTGGCCAGTCAACCGATACCCATGGACCCATGCTGACTATCAGTCCCCGCTCGGCGTGAGCTTCTCGGACGAGTTCCACACGTGGGCCCTGGACTGGACCGACGAGTACATCAGGGTGTCTCTGAACGACGAGGAAGTCCTGTACGTTGACCCCGTCACCAATTTCTTCGAGTACGGCAACTTCTCGGCCACCGACGACAACCCATGGGCCGGACGCGGCAAGATGGCGCCCTTCGACCAGGACTTCTACCTGATCCTGAACGTGGCTATTGGAGGAACTGGTGGATACTTCCCTGATGTGCCATCAGTGCCAGCCAAGCCGTGGGAGAACGACTCCCCCACCGCCAAGCGAGACTTCTGGGAAGGGCGCGACTTGTGGTACCCCTCATGGACTCAGGGGGAAGATGGCCGCACCAGCGAGGGAGCCGCCATGAAGATTGACTACGTCAGAGTGTACAAGATGACCAGTGCCAAGATGTAGACGGTCAGAGAGGCGTTTAGGATGATATCCAAGTGGGAAGAGTTAACATCAACTCTTAGTACGAACAAAACACCCACTCAAACTGTTGACTACGTCAGAGTGTACAAGATGACCAGTGCTATGATGTAGACGGCCAGAGAGGCGTTTAGGATGACATCCAAGTGGGAAGAGTTAACATCAACTCTTAGTAAGAACATAACACCCACGTAAACTGTTCGTCTATTTGATTAGCTACCGGGAATTGGATATTTTCTCTCATTTGAATGAAATTGTTATGGGTAATATGGAAGAAGTTTAAATTTGTGCAAACATATGAAAAGGTCTAATCAACAGCTATTGGCTTTTCAATATTATATCTGAAAATAAAAATGGACGAATAT
>22809_(reversed) ENA|GARO01022810|GARO01022810.1 TSA: Echinogammarus veneris Echinogammarus_veneris_contig_18176_2 transcribed RNA sequence.
CAAGTACGGACGGTTGGAGTTCAAAGCAAGGATGCCCAACGCCGACTGGATGTGGCCTGCCGTGTGGCTGCTTCCGGATCGGTTTTCGTACGGAGCTTGGCCGGCCAGCGGAGAGATCGACGTCATGGAGACCAGGGGTAACGCCGACTTCGGTCACCTGAACAACACCTTTGTCACCTGCGCCCTGCACGCCGGACCATACCAGAT
>26966 ENA|GARO01026967|GARO01026967.1 TSA: Echinogammarus veneris Echinogammarus_veneris_contig_22963_2 transcribed RNA sequence.
ATGAAAATTATGGTGGTCGTCGATTTACTTCAGCTCGTTTGAAGAGTAAAGCAAAATGGACATATGGTCGTTTACAAATTCGTGCTAAACTTCCAACTGGTCGTGGCCTTTGGCCAGCACTTTGGATGTTACCTGAACGACAAGTTTACAGCAATAACTATTGGCCTGATAACGGTGAAATTGATTTGGTGGAACAAGTTGGTTATGATCCATTACGAATTCATTCGACAGTTCATACCAAAGCGAATAATCACATATTAGGCAATCATCCGAGTAATTCAGTTATTGTTGGTGATGCCGTGTCGAATTTTAAAATTTACACACTCGATTGGAATGTTGATAAACTGGAAATGTTTGTCGGGGATGAAGCCAATCCATTTCAAACGAGAATTTTCATTTGGAATAAAAATGGAGATTGGACAACATGGCCATTTGATCAACCATTTTTTGTTCTACTTAACATCGCTGTTGGTGGTTCATGGGGTGGTTCACAAGGTCTTGATGAAAATATCTTTCCACGTCGAATGGAAATCGATTGGGTTTATTATTATCAATGGCGTTAAATCTTCGAAAGTTGAGAATAATTTATGAATGAAAACAATGCATCAGTTTTTTAT
>715 ENA|GBUF01000716|GBUF01000716.1 TSA: Eriocheir sinensis comp9131_c0_seq1 transcribed RNA sequence.
AGCTAATGGAGCTATCAACCCAACAATGTCCGCCAGACTCAGAACGGTTAACTCATTCTCATTCAAGTATGGCCGTGTTGAAATTCGCGCCAAGATCCCCACTGGCGATTGGCTGTGGCCAGCTATTTGGCTTTTGCCCCGACACAATGCCTACGGACTATGGCCTGCTTCTGGTGAAATTGACATGATGGAATCTCGCGGCAACCTTCGTTACATGCAGAACGGAGTCAACATTGGTGTGGAACAAGTTACTTCCACCCTACACTGGGGACCATACTGGCCACTCAACGGATACACTCAGACTACCTGGCCCAAGAACTCCTCGCCTGGATTCAACG
>11479 ENA|GBUF01011480|GBUF01011480.1 TSA: Eriocheir sinensis comp46664_c0_seq3 transcribed RNA sequence.
CCGCCCTCTAGCCCCCACGTTTCCGCATCCCCCCCACCCTCCTACCCCAAGACAAACAGGTTACATACGGATCTCGGCGGCCGTTATAAAAGCCGCCATCGCCGCCTTCACCGTCAGTCCAACGAAGTCCGCTGTACAGGCAAGATGAAGATGCTGTGGCTGTTGACGCTTGCCGCTGGGGCCCTGGCTGCCGACGTGCTCGACCCCAGCGACTGCACCGCCTTCCCGTGCCTCATCTTCAACGACGAGTTCGACTCCCTGGACCATGAAGTCTGGGAGCACGAAATCACCATGTCGGGAGGCGGGAACTGGGAGTTCCAGGCGTACCTCAACAACAGGAGTGTGAGCTACACCCGCGACTCCACCCTCTTCATCAAGCCGCAACTCATGTCGGACTGGAAGGACGAGGCGTTCCTGAGCAGCGGTGAACTCAACCTGTGGGGCATGAACGGCCGCGGCGACGTGTGCACCGGGAACTCCTACTACGGCTGTAGCCGCGTCGGCACCGCCACCAACCTCGTCAACCCCATCATGAGCGCCAGGATTAGGACTCTCAGCGACTTCGCCTTCAAGTACGGCCGCATGGAGGTTCGTGCGAAGATGCCCCGCGGAGACTGGCTGTGGCCGGCCATCTGGTTGTTGCCCCAGTACTGGCCATACGGAGGGTGGCCTGCCAGCGGAGAGATCGACATTTTGGAGTCCAGGGGCAATGATGACTACGGTTCCATCAGCAACCGAGTGGGCGGCAGCACCCTGCACTGGGGACCCTTCTGGCCTAACAATTTCTACGAAAAGACCACCACCGAGTACACCGCCGACTTCGCTGACTCATTCCACGTCTGGCGCATCGACTGGACCAGCACTGATATGAAGTTCTACGTGGACGACGAGCTCAAGATGACCGTCGACCCCGGTACCAGCTTCTGGGACTTCGCAGGCATGGACAGCAACATCTACGACAACCCGTGGGTCGCCGGGGAGAAGATGGCTCCCTTCGACCAGAAGTTCTACATCATCATGAACGTAGCTGTGGGCGGGACCAACGGCTTCTTCCCTGACGGCATCGTCGCCAACAAGCCCTGGGCAAACACCTCCCCCCAGGCCTTCCTTGACTTCTGGAACGGGCGTGACAGCTGGCTGCCTACCTGGGAGCAGGGCGAGGGAAAGATCAGCGAGGGCGCGGCCATGCAGGTGGACTACGTGAAGGTGTGGAAGATGGAGAGCGTGGACCAGTGAGCGAGGCCTCCACAGCTATCCCCAACACCTCGTCTCCGCCACGTTGCTCACATTCACGGCTATAAAGAAGACAAAATGCCATCGATTCTTTCGTCTTGAGAAATATTTTAATTATGGTGCAGCTTATGGCCAGAAAATACTGAGCACCAGATTCTTATTTTACAATCCGACTGTTTAGTTAAGCTGTGTGCACCCGCCGAGCATTCTGGCGCCTGTTCGCCTTGTTTGCCTGTAAGGGATGTAGTGAGCGATATCATGCTATAAATAAGTCGCAATATAAGTGCCTGTAAATGGGCAGCTTCCACAACCAGCAACAACGCCTATACAGCTTCATCATTTTCCAAAGCTTTAGAACATTTACGATTAACAAGCAAAACAAAACGCTTATGTTAGCTATCCCAACTTCTTTACGTACGCCATTCGATAACTACATGATGAGCAGAGAAAACGGAGAACAGCATCATTCCATTCCATTTCCCTACATCCACCACGGCGGACTATGAGGGCTGGGAATAAAGGAGCGACATGATTCGTCTGTCTTTTGTCTTGCCCAATCTTTTCGAAGGTACTTGACGCATACGTTCGGTTACCAGCATATTATCGGTTAGGTGTAAGAGGTTTTATATTGGTGTGTGCATTGATCTAGCGGGCTTTTGTTGTTGTTGTTGTTTTCCCTTAGGCTGTTCCAAGAGGAGAGTATTTAGACTCCTCGCCACCCGAAGCTGACCTCTCTTTGAGCCTCTCGTTCTTTTATCATTTGTCGGAGCAGCGTCTATATAGCGGGCTTTTGTTGCTGTTCTTGTCTGTTTGTTTGCCCATGAGCTGCCTCCCTTGCTGTAAAAAAAATCCAAGTGACTTATTAACGTGTGGGTCACCTGGCACTGAGAGGAGATAGCAAAACACCTGTGGAGACTCCCTTGGGGGCACGTGTTGGCCAGGGCAGGTGTGTGTGTGTGTTCATACAGGTAAAGTGATATTGTCCGAAGGGGGAACTCACGAAACCTACACGAATCTCTACAGCCGCGCATCTAACAGGGGAAAAGGCTGTTTGTTTATTATCATCATTCCCGTTTTCTGTTGCATGTGTGTTCTCGACGTAGGAAATGAACCGAACTTGCATCCCTCTCGCGTATATTGGTAACACTGCAGAGGAGCGAGACGACAGCTTCCTTCAGTGACGCATGTTTTACGCACGCGAGAAAGGGCAAGTTCCGTATAAAAAATGTATAGTATTAACATTTTTCTTCGTGTGTTCCGGGCCTATGATAACCACACCTTAAAGATACATCGTACATTAGGGGGCAATGCTTATGCTTACGCTATACAAGGTCGATATGGAGAGGGAAAAAGTAGTAGTAGTAGTAGTAGTAG
>15723 ENA|GBUF01015724|GBUF01015724.1 TSA: Eriocheir sinensis comp49992_c1_seq1 transcribed RNA sequence.
GAGCGCCGACTAGACCTGTCCTACGACAGTGTGAGTCGCCAAGATGCGCTCCGCGTTACTCATCACCACCCTAGTGGCGTCCGCCCTAGCAGGACCCACTGGCGTAAGGGATTCCTGTGCCCAACATTGCTCACAGGACAATATATTTTCCTACCAACAAGGCCGAAGCTACGAATATGAATACTCTGTCACCACCACGACGGGTCTTCTGGGCGACCAGGAGAACGAGGCGCTGGTACAGATCACAGCCCGGGCACACATCGACGTTCTGGCCCCCTGCGAATACACCCTCAGATTGACTAAGGTCAGTCTGCAAGGGTCGTCCCACAGCGAGGAGATGGCCGAGGCGCTGACCCGTTCCAGCCTCCGCTTCGCCTTCCAAGACGGAAACGTCGAGGAGTTGTGCGCCGCCGAGGCCGAGGAAGCCTGGGTCCTCAACTTCAAGCGAGGCGTGCTGTCCGCCTTCCAGACCTCCCGCACCAGCCCCGGCAACCACGAGGTGCACGAGACCGACGTGCTGGGCATGTGTCTGACGAACTACGAGAACAAGCTGGAGGGCGACGTGCTCACCGTCGTCAAGGTGAAGGACGTGCGCTCGTGCAGCAGACGTGCCGACATCGCTTCGTACCTCTCCTCCGCCTACAGCACGGACTCGCCCGTGCAGAGCCTGCCCATCATCGACAGCACCAGCTTCTGCACGCAGAAGGTGGAGGGCGGCGTGCTGACCGACACCCACTGCGAGGAGACCCACAGCTTCACGCCCTTCAGCGGCCAGCGAGGCGGCGCCGTCACCAGCGTGGACACGAGACTCACCCTGGTGGCGCGCGACGGGCCGGCGATCACGCCCACGGAGCAGAGCCTCGTGAGGAAGACTCCCGTGTTCGAGGCGGCCACCGAGGCCACCGCCCAGGGCCAGGTGGAGGCCGTGACCGCCCTCCTCACCCAGCTGGACGAGGCCGCCCGCGAGGAGGTCCGCCCCCAGGCCCCAGCACTGTTCTCCAGGCTGGTCATCGTCCTTCGGGGCCTCGACTACCCGGTCCTGTCCCGGATCTACGCCGCCACCACCGAGACGCACCCCCGCAGGTTCCTGGTGGACGCCATGCCGCTGGTGGGGACCGCCGCCGCCGCGGGGCTCGTGCGGGACATGTTTGCCAACGGCGACATCACCCAAGAGGAGGTCGACGCCTGGTTCACCTCCCTCGCCCACCTCAAGAACCCGACCTCCGACATCTTCACCGCCATCGCCCCGATGCTGGATAACGAGCCGAGCCAGAGCGCTCTGTTGGGCACCTCGGCGCTCGTCAACACCTTCTGCAAGACCCACGCTGCCTGCGGCGACGACTCCGGCGTGCAGCAGGTCGTGCGCCGCGTGGAGGCCCAGCTCGGCTCGGGCTGCCGCGCCCTCAACGAGGAACAGAAGGTCAAGATCCTGGTGGCGCTGCGGGCGCTGGGCAACGCCGGCCGCTGGGTCAACGCCCGCCCCGTGCTGCAGCGCTGCTACACCGAAGACAACGACATGGAGGTGCGCGTGGCCGCCATCGAGGCGTGGAGACACACGCCCTGCGAGTACGACCGCTCCGGCCTGCTGGCCGCCTACCTGGACGAGGCGCAGGACCCCGAGGTGCGCATCGCCGCCTACCTGTCCGTCATGACCTGCCCGACGCCCCAAGTCCTGGCCGCCGTCAGGGACCGCCTCACCTCCGAGGGTGTCAACCAGGTGGGCTCCTTCGTGTGGACGCACCTCACCAACCTGCAGGAGTCGGCCGCCCCGGGCAAGGAGTGGGCGCGCCTGCTGATCGGCGAGGAGCTGCTCGCCAACAAGTTCACCACCGAGGCGCTCAGGTTCTCGCGTAACTACGAGTCCTCCTTCTTCATGAACGAAATCAACCTCGGCGCCGCCGTCGAAAGCAACGTGATCTTCTCCAGCAAGTCGTACCTCCCACGCTCCGGCATGCTCAACCTCACCCTCGACCTCTTCGGCGAGTCCGTCAACCTCTTCGAGGTAGGCGGCCGCATTGAGGGCTTCGAAAACTATCTGGAGCGTCTCTTTGGCCCCGACGGCTACTTCCCCGAGGACACCGTGGCCGCCGCCCTCCGCGGCATGCATCACCACAAGCCCGAGGCCGAGGCCACCACGCTGGAACAGTTCCTGGAGGACGCCACCGACGAGCCCCGCGGCTCATACTACCTCCGCCTCTTCGGCAACGACGTGCACTACCGACGCTTCCACGGCCTGGGCGGCAGCAGCAGCCAGGCCGAGCCGAGCCCCTTCTCCCTCCTCATGGAACTGGCGCGCGGCGGCAACGTGGACTACACCAAGTCCTACCAGCTGCTGGACACCCACATCTCCGTCCCCACCGTGGCAGGCCTGCCCCTCACGCTGGGCGCCAAGAGCTCGGCCACGGTGGGCCTCAGGATGGACGGCTCCTTCAGGGCCCAGAGTCTGGCTGACGTGCGCATCGAGGGCCACGTGCGTCCCTCGGCCGCCGTGACCGTGGACGGCGTCATGCTGGTGGACGCCCACGTGACGCGCGCCGGAGTGAAGGTGTCCTCCACGCTGCACACCTCCACCTCCCTGGAGGGCAAGGTGACCATCGACGGCGGCGTTCTGGTGGACGTGGCCTTCAACACGCCCAAGCAGCGCATGGAGATTGTCAACTACGAGAGCAAGTTCTTCCTCGTGCAGGACAGCGAGGAGGTGGAGCGTGACCAGGCCACCCGCTCGCGCGAAGGCTGCGTCGACAGCTACCTCGGCATGGCGGTGTGCAGCGAGGTGGCCTTGCAGCCACGCGCGCTCCTGCCCAGTGTCCTGCGAGTGTACCTCGACAAGACCGACACCCAGACCGGCTACACCTTCCGCTTCACGAAGACCCCCACCGAGATCGCCGTCGTCTTCAACAACCCCGAGGCGAGGGTCTCCCGCCGCGTGGCGCTGACCCTGCGGGCGGAGAACAGCAAGGTGGTCGCGGAGGCGGACACCTTCCTCGGCAAGGTGGAGGCGCGCGGGGAGTACCTTTGGTCCCGCGACAAGAAGACCGTGCAAGCGCGCGCCGACGCGGGCCCCCTCAAGTTCAACATTGACGCCGGACTCCTGACAAGCTTCGGCAGCGAGAAGAAGGTGGAGACGTACCTGCAGCTCGACGCGGGCCAGACCAAGCTCGTCAACGCCAAGGCAGAGCTCGCGGCCATCCCCCAGCAGAACTCCTACTCGGCAGACCTCTTCTTCGCCTACATGGAACAGCCCATGGGCATCAAGGTTTCCTACGAGGGCGCCGCGGCCACCAAGGGCCTCGGCATCACGTTCACCTCCAAGACCCTGGACGCAACCCTGGACGGCAAGCTGGACCTAGCCGCCAAGAACATCCAGGTCACCACCGGCGCCGACATCATGCTCCCCAACACTGAAACGAAACGCTTCGACTCTACGCTGCTCCTCGAGATGGAGCGGGAAGGCGACGCCACGACCTACTCCTCGAGGCTCGACATCAACCTCCCCTACCACGAGGACCCGGTGGTCATGAAGTACGGGTTGAAATTCTCCCCGACGGAACTTAACTGCGAGTTCGATTACAAGCAAGGGAGCATCGACCTGACCGCGAGGGAGGAGTGGCTACACACCTACGAGGCCGGCGTCAGGAGGATCAAGGGACACGTGTCGACGAAGAGCGAGTACCTCAACATCGAGCAGACGGCGAACACTGAGATCATCTTCGCCGCGGACACCATCTACCTCAAGTCGGTGGTGGACCGTATCCGCGGGGACGACGCGGGGACTCACACCTTCCTCGTGGACCTCAAACGCAACCCCGGAACTTCTCTCACGGGCCTCATCAAGTTCGACACGGTTGCCAAGTTCACCGCCACAGCCGAGTTCCTCAAAGTGAACCCAGGACACTACACGGCGGAGGTGGAAGCCAACGCCTGGAGCCCCATACGCGGCGACCTTCCCCCCCTGAGCGCCAAGGCCACACTGAAGGACAACTCCGGACCCGCCAAATTTGACATCAACGCCGAGGGATCCTTCACCTTCCGAAACACCGACGTCAGCGTGACCTCAGTGGTGTACGGTGACCCCCAGCAGGCAAAGGTTGACCTCCAGACGAAGTTCAACAGCAAGGCGTACGGGATGAAGGTCGACGCCACAAGGTCTTCGCTCCTCATCGACGCCAACGTTGTGAAACATGTCGTGGTTAACGCGAAGATGAACCACCAAGGCCCGGAGAAGACCCTGGCCGTGGGCGTCGAGTGGGACAAGGAGACCAACCCGGACAACACCTTCAAAATTGAGGGGAAGATCGCACCCAACACAGTCACGGCAGACTTCAAGTTCCTGGAGAAGGAGTTCAGCACCGTGGGCCGCCTGGTGCCCCAGGGCGTGGAGGCCGAGGCCAGCTGGTCCCCCAGCCAGCGGGCCGCCGCGTCCTTCCAGTACGCCCTCGGCGCCGCCCCGTCCGTCACCGCCAGCCTGGAGACCACCGTGCCGGGCTGGGAGAAGCAGGGCGTGGACGTCCGCGCCTCGCTCCAGGACAACGAAGTCACCTGCCGCGCCTCAGCCACCTGGAGGAACAGCCAGCAGGCAGCGCTCGCCGTGGTCGGCCGCCTGCAGGACGGAGGGTCCCTGCAGGGCGAGGTCACCTTCAGCAGCACCATCCCCGACATGGAACGGTTCTCGCTGACCTTCGAGCACACGATGGCCGGCGCCGCCATCACCTCCAGTCTCCAGGGCGCGTGGAACGACCGCCAGCTGACTGGCTCCTTCGAGCTGGCGCCGACGAGCACAGGACTGCGCGGCCGCGCCCTCTTCACCTCGCACTTCACCCAGATGTTCGAGGCCACGCTGAGCCACCAGCTGCAGGACGCGACGCTGGACTCCTCGCTGCTGGTCACCTACGGCGGCACGCAGCTGGCCAAGGCCACCTCCACGGGCCGCTTCAGCCTGGCCCAGGACCACAACGTGGACCTGGCCGTGAAGCTGACGACGGACCTGGACGGCGTGGCTGACGCGGAGGCCAGCGTCAAGTACAGCCTGGACGCCGCGACGCTGCGCCTCGTGCTGGACGCCCAGGCCGGCCAGCGCAAGATGATGCTCACCGTCAACGGGGAAAAGACGGTGACGGCAGAGTCGACGGCCATTTCCGGCGACCTCAGGTTCCTGACGCCGTTCACGAAGCCGCTCACCGCCTCGTTCACACACACGCACGACGGCCGCCGCTTCACCTCCCAATTCGAGGTGACGCGCCTGTGGTCCACATACAGCTTCGGCTCGCTCAAAATGCACGCCGAAGGCCACTTCCTCTCCGAGAAGGACATCAACCTGTCGGCCTACATCAGCAGCCCCGAGACCAAGGGCTCCTTCTCCTTCGTCCACAAGATCGAGAACAACAAGCTGAGCACCGTGGCCAAGGTCTACGCCAACAGGGAACTCATCTCCGTCTCCATCAACGGGACTCTGGACTCCGGCGCGCGCGTCCTCAGCCTGGAGGGTGACATCACCTCCTCCTTCGAGGGTCTGGACATGAAGGTCAAGGTGGACAGCAAGCGGGAGGGCGACGCTCAGAACACGCGGGTGGACATTGCCCAGGGCACGCAGGCGGCCACCCTCACCCACTCCTTCGCCGCCACCGACGCCCTCAACTGGGAGAACACCTTCTCACTCAATGAACAGTACTCGCTCAAGAACAAGATGGCGCTCGTGGGCGGTGAGTACCAGCACCTGATGGAGGCCACGTGGGACGAGCAGCGGGTCGCCATCAGCGGCCGCCTGACGCCCGTCCTCACCGCCGAGAGCCGCAAGCTGGACGGCCGCCTGGAGCTGGACACGCCCTGGGAGTGTCTCCAGAACAAGCTGGACTTCACTTTCGAGCAGCAGACTCGCGGAGAGACGACGGCCGCGGCGGAGCTGGAGTACAAGCCCGGCAGGAAGATCACCGCGTCCACCACCAGCAGCTTCAACCACGAGGGAGAGCTCCTCTCCAGGGGCTCCCTCACCACGCCCTTCTGGCAACCCCTCAGCTACGGCCTCAGACTCGCCCTGCGTCCTGGAAAGGAAGGCTCCCTCACCCTGACCCACGGGGAGGCCACCAACGTGGACCTGCTGGCTAAGTACCAGCCGGGCCGCATCAACTTCCAGTTCAACCTCGCCACTCCGTCCCTGCAGCACCCGCTGGGCGTCGAGGGATCCTACGACACCACCAACGCCATGACCAGCGCGGGCCTGGCCTTCATCTATTACAACAAGTACGAGGCCAAGACGACCTTCTCCGGCACCGTCCTCGACGGCGGGTGGGAGCTGAGCCTGAGGGAGTACGCCAAGCTGAGCCAGGAGTGGACGGCCGTGCACCAGCTGGACGGCAGCTGGGAGCACCGCCTCGCTGAGATGCCTTACAGCATCGACGCGTCGCTGCGCGTGGAGAACAACGAGTACCAGGCGGAGGCCACGATCGACGAGACGTCCTTCACGTCCAAAATGGTGCTGAACGGCCGCGAGGGCAGCCTGGCCGCCAGGTGGCTCCTGCAGCCCACCAACAGCAACCTGAGCGTCCTCTTCCAGTCCCCTGTCGAGCTGGTCAAGGACTTCGACCTGGGTGTCTCCTTTGACACCGAGGCCATGGAGGGTCAGCTCAAGGTGAAGTACAACACCCAGGAGGTGGATCTGTTGGCCAAGATGGAGGAGGAAACCTTTGTGTTCGAGGGCAAGACTCCCTTCAGCGGCTGGGAGACCCTCGGCGCATCCTTCTTCGCCTCCGGCACCGCCATCAACGCCCACGTGTCCAGGAACGAGCGCAAGATTGAGGTGACGGGCACACAGCACCTGCGCCCCGCCAAGGGCAAGCTGGAGCTGGTGGTCATCACGCCCTACGCCGGTTTCGAGACAGTCTCTTTCGACGCCTCCTACAACTTCCTCAGCGAGAACAAGACCGTCAAATTCAAGACCGTGTACGGCACAGCCGAGATCTTCGCCAAGGGCGTCATCAAGATCGGCGACCCGCTCGCCCCTCAGGTGATCCTCAACATCTCGACGCCCTTCAGTGAGCTGCGCACGCTGCGCGCCACCGCCGACTGGAACCTCAACTCTGCCGCCAAGACCGCCGCCGCAAAGGTCGTCTACAACGAGCGGGAGTTCAGTTGGAACCTCGAGGCCGCCCTGCAGGGCGCCGCGCAGCGAGTGACATCCAAGGTCACCACGCCCTTCTCCGGCTGGAGCCAAGCGTCTCTGGATGCCTCCATCGCGGTGTCCGAGGCGCCCTATGAGGTGAGGGTGACCGTCGCGAAGGAGGGCGTCACCAAGGACTTCCGCGGAAGGCTGATGCTGGACAACAACGCCATCCACGGCGAGGTGACGACACCCATCCCGGGCTGGGAGGAGGTGGCGCTGGAAGGCACCTACACCCGCCGCCACGACACCTTCACCGCCGCCGTCCGCGCCACTTGCGGACAACACACCTACGCGCTGAACACCGACCTCCTCTTCGACACATACAACCCCAAGCTGCAGGTGGAAGTGACCACGCCCTTCGCCCAGGCCGCCAACCTCAAGCTGGACGTGGAGGGCAGCCTGGCCGGGCCGCAGAAGACCCTGAACGTCATCGTCACCAAGAATGACGTGACCTTCTCCGCCGAGGCCAGCTTCAAGCTGCAGAACAAGACGGGCTCCCTCACCCTCAAGCTGAGGTCCCCGGTGCCGGGCTTCTCCACTCTCGAGGTGGAGGGCAGCTACGACCTCCTGAGTGACGTGAAGAGAACGGAGCTGAGCGTGACCAAGGAGGGCCAGAGGCAGCACTTCGCGGTGGCCGCCACACTCAACGACAATCACGTGGTGCTGGACGTGGCCACGCCCTTCCCCGGCTTCCAGACGATGAAGATGGACGCAGACTATACCAGCAGCGCGCCGGGACAGCACCTCGTCGTGGCCTCCTTCCTCAAGGATCGCGAGACTTACAACTTCCGCAGCGACGTGGAGGTGCGCGGCACGTCCGTGGTGGTGCGGCTGGCCACGCCCATCGCCCAGATCAGCCGCGTGGTGCTGGACGCCCGCTACCAAATGCTCCGCGGCGCCTGCGAGGGCTCCGTGCGCTTCGAGAGGAACAGTGACGTGTTTGAGCTGCGCGCGCAGTGTGGCTTCACCCCGGCAGCCTGCAGCCTGTCCCTGGAGGCCGCCACGCCCATCGCCGGCTGGAACACCGTGGCGCTGCACCTCAACTACAAGGTGGAGTCCAACAAGCTGAGCGCCGGGGCCTCCGTGCAGCGCGACGCCTTCCGTAAGGAGGTGAGCGTGGAGGCCGCCTACGGCCCGGAGCAGGGCAGCCTGACCCTGCGCACCCCTGTGCCCGACTGGGAGGTGCTGGGCGCCGAGTACGTGCTGTCCGTGACGGGAGGCAGCGAGGCCAAGGCCATGGTCAAGGTGACCCGCAACAGCCAAGAGTTCGCCTTCTCCGCCTACGGCCGCTACACGCGGGAGAGCATCGCCTTCAGGTTCCAGACGCCGTTCCAGGGCTACGAGGAATCCTCCCTCCAGGCCAGTGTCAACGCGGCCTCCAGGAGCGCCAAGGCCAACCTGCAGGTCGGCTCCTACACCTTCTCCGCCAACGGCTCCTACAATATCGGCGACATGTTCCTGGAACTGGCCACGCCCTTCCCGGCCCTGCGCTTCGGCTCCGTTGCCGTCAAATACGCGGCGACGCCCGGCGGCCTCGAGGCCTCGATCACCGTTGTACACAACGAGAACAACTACTTCCTGATCGGCGAGGCCAGCGTGTCGCCGCGCAGCTCCGCCATCGTCCTCCAGACCCAGACACCCCTCGCCGCGCTCCCTGACGCGACGCTCAAGCTCAAGTACAACCTTAACAGCCCCAGCGAGCTCCTCGCCGCTCAGCTGGCCGCCGGCGAGAGCACCTACAGCCTCGCGCTGGCCGCCGAGCTGCAGGAAAAACTTGCGAGCCTGAAGGTGGAGATGAACACGCCCTTCAGGGGCTGGACACAGGTCAAGTTTGAGGCCAAGGTGGACCTGACGCAGGAGGACAAGGCCCTCGAGCTGGTCGTGGAGAGGGAGGGCAGCACCAAGGCCATCACCGTGTACGGAAAGCTGATCGGCTCCGCCCTCAACTTGGACCTGAGAACGCCCTTCGCCGGGCTCAACCGCATGAACGTTTCCGGGAGCCTCGACCGCGTCAGGAGATCCGTCGAGTTCCAGATGATGAACGACGCAGGGGAGGCTTCCATCCTCGCCAGCTTCAACTGCGTCAAGTTTGAGCTCAAGACGCCCTTCTCCAAGGTGGAGGAAGTGTCCTTCGAGATCAAGAAGGAGGACGACAACTACTATGGCACCTGGAAGAGGAATGACAACTACCTGACGCTGGAGCTGGTGAAGGACGCCGACCAGCAGACCGTGAATTTGGAAATCAAGAGTGAGCTGCAGGGCTGGGAGTTCCTGGCCCTGACTGGGCGCCTCGACCCCGAGACCGAGCAGGCGTACGCGAGCGGCCAGATCAACGAGGAGAAGGTGGAGGTGACCATCTCAGGCACCCGCGACGACAGGAGGAGAACCAGGCAGTACACTCTGGACCTCAAGACTCCCTACGACAACTACAATCACGTGACGGGCGAACTCAGGTTCGGTCCAAGAAGGAGGACGATCATTGTGGAGTCCAACTCGTCGCCTTTCAAGATCGACTTGAAGAGCTCGCGCCGCACGGGCCTGCAGGTGGACATCTTTGTGCCGAACCCGACACAGAACACAGAGTTCAAACTCGACCTGACGACGAGCAAGGGCAACATCGAGCTCACCTCCCGCTTCCCGATCCTGAGGTCCCTCCACTACGAGTACGTCGTGAACCTGGGCAGCGAGACCGAAATGACGCAGAAGCTGGAGATCAACAGAATGGAGGTGTTCACCATGGAGTTCAAAGCCAACGCCGCTGCCGGAACGCTGCACCTTGACATCCACGGCCGCCGCCCGGGGCGCCACCTCAACCTGCACATCCACAAGGAAGGCCTCAACGTCTTCAACGTGATCCTCAAGCGAGAGGTGACGATCGGCGGCAGCACCACCGAGAAGCAGCTCTCCCTGGAAATGACGGGCACCGGAGACCTGCCGCAGCAAGGCACCGTCCACGCCACCATCACCAACTCCTTCGTGGCCGTGCCCAGGACCACCACCGTCCACGCCGAGATCGATCGCACCTCTTCCCCGAAGACCGTCAAGCTGGAAGTGACCCTCCCCGGCAGTAAGCTGTACAGCTTTGACATCCAGTACAACGCTGATCTGGGAGACCCTCGCCAGGGAGACTTCAGGGTGCACGTCAACACCCCTGACCGGATGGCAGCCCCATGGAAGGACTTCTCCGGGAACTGGGACGTCCAGAACCCAGAGCAGGCCAAGCTGGAGTTTGAGTTTGGCGGCAGGACCTACAAGGCCGAGGGAAAGCTGGGTCTACGGGAGTCTGACTTGGTGGCCACCGCCGAGGGAGTGCCCGAGAGGGTCTTCCTTCAGTGGAGGTTCCTCCGCAACTACGACGAGCGGGACTACTACGTCAAGGTCGGCCCCGAGTCGTCCTACAGGATGGCGAAGCTCAAGGGATCCATCCACGGCATCGACAGAGGCAACATCGAGGGCGGCATCAAGGCTTCCTTCCAGCCCCACGAGTTCCTCTTCACCACCAGCTGGGAGAGGAGCAGGCCCGGCGCGTTCAGCAGCCAGGGTGATTTTTCTTACGGCCAGTACAGGGGCACACACAACTTCCAGCTCAACCGTGACGCCGCCACCAAGTCCGCCAGTTTCCAATTCAATGCCGACTCAAACCACCCGAACTACAAACGCGTGGTTCTCAACGGCAACTACGACGTTCTGGACAAGCTGGTGTTCAAGGCCGAAGCCACCGTCAACGACCGCGTCAACAAAATCGACATCGACATCTCCGACCTTAACCCGCGCCGCTCAAGAAACTCCATCGAGGCCGCCTTCCCGTTCCTTCCCCCTGAGTACCGCACGTTCCAGATGACGCTGAGACACGACTTCCGCAGAAACTCCAACAAGTTCATCCACGCCGAAGCCACGATTGGGCAGCGTGAGTCCCACCTCAAGGCCAATTGGAAGCGCAGCGACGACTTCGATGTTCTGGAGGGCACCCTCGACATCAACTCAATCTTCATCGGTGAAGTTAATGTAGGCCTGGAGTACGACATGTCCAACATCAACGACGCCCACGCCAAGGTGCACTACAAGAGGATCGCCGAGGGCCAGCCCGAGAAGAAGGTGGACGCCTCGTGGACCCGCAAAAGGACTGAAGACAGGCTGGAGGCTGAGGTGACCCTTGATACCACCTTCGAGCTGCTGCAACACGCCCGCGCCTACGCCACGGCTGACTTCTCTCAGCTGTTCACCCTCGACGCAGGGCTCGACTTCAACGACAAGCACGCCACCATCAAGTTGGACGTGGGCGGCAACGCCGTCCAGATGGAAATCACCACACCGATTCCAAACTTCGAGAACATCAAGGGAACGATCAATTACAATCTCGGCGGCAAGAACCAGTCCGTGACTCTCCACTACGAGCGAGGCGACCAGAAGGTGGACCTCGAACTGAACCTCATTAAGAAGTCCAAGAAGAAAGGCGACCTCACACTCAACCTGACGACGCCCTTCCAGGCTCTGCGCATCCTCAAGATCGAGGCGACCTGGAACAAGCGCCAGGCCAGCGTGGAGTACCTCAGGAACGACGTGCGCGTCAGCATGACCGGCACGGCACAGCTCGACGCCAACAACTCAGAATTCAACCTGTCCTTCACGGCGCCCAGCGGCAGGGCCGTCACCATCGCCGCCGCCTACGACGTGGAGGCGTTCATCTCAGGGACGGGCACCAGTCCCGCCAAGCTGGCCGCCCTCGCTGTCGACATCGGAGAAACCAAGGCCAGGTTTGAGCTGAACGGCTTCCGCAGCAGTGAGCGCCTCTACGTCGAGGTGCACGGCGAGTCGTCCTTCGAACTGGTCAGAAACTTCCACCTCAAGTTGGACTCGGAGCTCAACACACAAAAACGCGACGGAGCCTTTGAGTTCAGGCTCAACGAGTTCATCTTTGAAATGCACAACCACTTCGAGAGGTTCGACGACGGCTACTACACGAAGAGCAGAATCGAGTCTTCCCTGACGCCGCTCCCTGCACTCGTGTTCGGGCTGGGCCGCCGCGGATCTGAGCTCATCTTCACCCTCGGCTACGGCGAGGAAAAGGAACTCACCTTCTCCATCAAGGCCAAAAATGGCTTCCGCGATGGCTTCACCGGCTCAGTGGACATTCCTAACTTCGGCTACGACGGCGTCGAGTACGATGTGACCTACAGCTTCCCCAGCAACGATGAGCTGGAGATTGAACTAAAGGCTGAGCTCGGCGGCACCCAACACCTGGAGGCAGAATTCGAGTACAAGTCTGACGGCGTGAAGGCTCGCCTGACCTCACCCTTCACCGGAGAACACAGCGCTCGCGTGCGTCGCTCCGTCACCGCCGACGGCTTCTTCTCCGAGGTGGCTTTCGACGACTACAGCATGAATCTGCGCGGCGGCTTCCAGGAGGGCGACATGAAGCGCGGCGTGGTGCTGGAGGCAGACATTCTCGGCCGCGAGTTCCTCTTCAACTACCAGCTGCAGAGCGAGGGTCCGCAGTACACGGAGGGCAAGCTGGTGCTGCAGACGCCCTTCCGAGGCTGGGAAAAGATGGGCGGCTTGTTCACCTTCTCCAGCGTCAGCCGACGAGTGTTGGCGCGCGCCGAGGTCTTCATCCCCTTCTTCCTCAACATCCCGAGGATCACGGGGGCCATCGACCTGGACCTCAACGATAAAATCGAGGGCGAGGTGACCCTGAACGTGGCGGGCGAACAGTTCAGCCTGAGGAGCAGCCTGACGGGCGCCTCCCTGCAGGAAGGCCTCCAGGGCACCGTCTGGCTGGTGACCCCCTTCCACGCCCTCCCCAGACTCGAAGCGGCTGGCAAGATCAAGATGCCTTCCCTCACCACCCTTGAGGCCGACCTTAAGATCACCCACATCTACACCACCTACGAGATCGACCTCTCCTACGAGCTGTCCTCCACGCAGAAGAAGGTGCAGCTGCACATCGATGACAACTTCCTGACGGCAGAGTGCACAATGGGCGAGTCCCGCTTCACCATGAGCGTGGACACGCGGTGGGCGGACGTGCGGCGCCAGCTGTCCGTGGACACCCGCTACTCCATGCTGGAGGACCTGGAGGGGTCCGTGACGGCCGTGCTGGGCGAGCACAGCCACAAGCTGCAGGGCGTCCTCAGCATCGCCGGCAACCGCGTGCGTGGCGAAGTGAACCTCGAGTCCTCCTTCATCGGCGGGGTCCGCAAGCTGGAGTTCAACGCGACCGTCCCCAACACGACCTTCGACCAGGTGTCCTTCAGCGTGACCCTCACGGCCACGCAGGTGCACGCCTTCTCCCTGGACCTGGACACCCGCCAGGGCCTGGAGGCCACCGCCAAGATCGACACCCCCGCCTTCCCCCAAGCCACCGCCACCCTACAGCTGACGTGGCCCCGCGCCGCCCTCACCGTCACCACGCCCGAGGCCACGCACACGGCCGCCCTGTCCTGGAGGCAGACCCGCAAGATGCCCGCCGACCAGATCGTGAACGTTGAGCTGGACACACCGTTGCTCGGCCAGAGGTACGCGCTCAGCATGGTGGTGGGCGGCAGCCGCTCCAAGGCCGTGGTGAAGGCCGAGCTGCAGGCCGGCAGCGTCAAGCACACCCTCGAGGCAGAAACCTTCAAGCGGGCTGCCGCGGGAGGCTTCGCCATCCACATCGAGACGCCATTCCAGAACATCCAGAGGGTTACTCTATCAGGGCTCCTGGACATGTCCGCGGGAGTGACGGTGAACGCCGTAGCCAACCTGGCAGACAGCGAGAACGCCTTCGTCTTCATCTACAACGCCGAGCAGGGAACGCTCCTGGCCGAGGCGGCGTCCCCGTACATCCCCACCGGGCTGGTCAAGGCCTCGGCGGAGGTCACCGAGGAAAGTGCCAACAAGAGCCTGCAGGTGGCACTCACGAACTCCCGCGACGTCATCTCAGGACGCTTCGACCTGACGAACTCCAACAACAACGAGGTTATCGTGCGCGCCACGATCTCCACCCCAATGGAGGCGCTGAAGACCGTCAACGCCGTCATCAAGTACCAGAAGGCTGAGGTCACGCACATGGTGTTCTCCTTGGACCACCCCATCACCTTCAGGGCCGAGGTCAAGTTCTCCAACACGGACGACAAGTTCATCGGCAATGTGACCGCCAAGACGTCCATCGCCAGCCTGGAGTACGTGGAGGCGGACATCGAGATCCCGTTCACGGAGTTCGCGCCCCGAGCTTCCCTCACGCTGCCCAAGAGCAAGTATGGCTTCGAGGCGAACTACTCGACGGAGGGCTACACGAAGAAGGCCGCGGCGACCCTCTACCTCGACGACCAGAGCCACGGGGCCAACCTCGGCTTCAGGAGCAAGGCGCCCTACGAGCTGGCCTACAAATACCACATCCTCAACTGTAGCAACGCCTTCCACCTCAGAACCGACTCCTCCTTCTTCACCCTCTTGATGTAGGGCCGCAGCGCCATGACCTTACCCAGCCGGTGTGTTCCCTAGTTAGTACGCAACATTCCAAGCAACACTCACGTCAGAGGAGAGAAGAGTATCTAGGAATCTGAGCCAAGGGGTGAAAAAATGAATTATATAACCAATGTGCCGAACGTCTAGCAAGTTTTATTTTTGCGACTTCAGCTCAAGTCATCTTCCATCTCCTGAGTTCTAAGATTGGGGGCACAGAATGACGAACACACCCCAGCGTCCATGCGGCAAGCTCTCCCTCCCTCGGCCCTTCCCTGCAGCACCACCAGCCATGCAGCCAGACCCTCCCATGACCACCTTTTGCGGGTCTGTCCTGATCAACGTAACAATTAGGAGTGTCGAAGCTGACGGTGGGATTTGAAATGGCTAAGCTTGACGTCCCTACACAGCGAGGGAGGGCTTGACAAATGTGACAGTTCCCGGCAAGCCCTCAACGCCCTCGCCCCGTCCCACAGATAAAACCTTGACAACTCAATCTCTAGTCAAAGGTCCCGGAACAAGCATTAGAGGAAGAGTGTGTGTATAGTGCATAGAGTATAGCTTGTGTTCCCTTATCATTCTTGAGCTTGAGCCTGATGTTAAGACCCGAACCATGCAATGTATATAGACCTACCCATCATACTCATGTACCAATAATATTAATAGTGGTAATAATAGTAATAAACTCATACAATTAAACTCATGAGGCAATACTTCATTAACCCAGAGATGTGGAGGAAGGGTGCCTGAGGAGAGGAAGAGGAAGAAGAGGAAGA
>30338_(reversed) ENA|GBXE01030339|GBXE01030339.1 TSA: Carcinus maenas comp44152_c0_seq1 transcribed RNA sequence.
ACCACTTTCTGCGGTGTACAGGCAAAGATGAAGGTTCTATCTGTATTACTCCTCGTCTCGGGAGCCTTGGCGGCCGAAATGCTGGAGCCCACCTCGTGTGTTAGCTTCCCTTGTCTCATCTTTAACGAGGAGTTCGATACTCTGGACCACGACGTCTGGGAACACGAGATCACATTGGCCGGCGGCGGGAACTTTGAATTCCAAGCGTTTCTCAACAACCGCAGTGTGAGCTACACCCGCGACTCTCTCCTCTACATAAAACCGCAATTGGTATCAGACTGGAAGAACGAGGATTTCCTGACCAGCGGCGAACTCAATCTGTGGGGCATGAACGGCCGAGGGGACGTTTGTACCGCTAACCAAAACTATGGATGTGATCGTTTTGGTGATCCAGTCAACATTATCAATCCAATCATGAGTGCCAGGCTTAGAACCCTAGAAAGCTTTGCTTTCAAATATGGACGCGTTGAGGTCAAAGCTAAGATGCCACGAGGAGACTGGCTGTGGCCTGCTGTGTGGATGCTGCCCCAATACTTCCCTTATGGAGCCTGGCCAGCAAGCGGCGAGATTGACATTTTGGAATCAAGGGGTAATGACAAGTTTGGCGATCTGAGTAATACAGTGGCTGGCACTACTCTCCACTGGGGGCCCTTCTTCCCTCTTAACTTCTATGAAATGACAGCCTCGGTGTACCCCACCTCCGACGGATCTTCTTTCGCCGATGACTTCCACGTCTGGCGCGTCGACTGGACCAGCACCGAAATCAAGGCGTATTTGGACGACGAACTGCAGATGACGATTGATCCCGTGTCCAGCTTCTTCGACTTCGCTGGCCTGGATGACTCCATTGACAACCCTTGGATCTCGGGTAGCAAGATGGCGCCTTTTGACCAGAAGTTCTACCTGATCATCAACCTTGCTGTCGGAGGCACCGGTGGCTTCTTCTCTGATGATGTCGATGACAAGCCCTGGTCAGATACTTCACCACATGCCTCCCTCGACTTTTGGAATGCACGTGAGGAATGGCTCCCCACGTGGCAACAGGGAGAGGACAAGATTAGCGAGAAGGCAGCACTGCAAGTGGACTACATCAAAGTATGGAAGATGACAAGCGTCGAACAATGAATGAATGAAGGAAGGATGAACAATGGAAGCCACACGTGACACTCTACTGTTGTATCGTGTCCTTGTGTAGCTACAGCAGGGTTCCAAATTAAATGAGAGATC
>21879 ENA|GBYW01021880|GBYW01021880.1 TSA: Pacifastacus leniusculus comp32534_c0_seq1 transcribed RNA sequence.
GGTGGTGGGAACTGGGAGTTCCAGGTCTATGTTAACAACCGCAGCGTCAGCTACACTCGGAACTCTACACTCTTCATCACACCGGAGCTGACATCCAACAAGTACTCTGAGCACTTTCTGTCTAACGGTGAGCTGAACCTGTGGGGAATGAACGGTCGGGGGGACGTGTGCACTTCCAACGCCTTCTTCGGGTGTGTCCGGACTGGCAACTCCGTCAACATCATCAACCCCGGACGTCTATAACTTAGACTTCAAAGAGAACCGAAGCGGAAGTTCACATTCCGAGTCAGGAGAATACGGTT
>22491_(reversed) ENA|GBYW01022492|GBYW01022492.1 TSA: Pacifastacus leniusculus comp32975_c0_seq2 transcribed RNA sequence.
ACAATGAGAACAAATACATACTCAATGGGGCGGTGAGTGTGTCTCCTCAAGTCTCCAGCATCAGTCTTCAGGCCACCACACCTATCCTGGGCTTCGATAACATGTCCTTCCAGATTAAGTACGATATCAACAACAGGGACGAGCTGCTCTCAGCCCACATGATCCTTGGCAAGGACACCTACAACTTCGTAACAAGCACCTACATCGAAGACAAAATTGCTTATTTCAAATGCAGTCTTATGTCTCCATTGCCTGGATGGACTAGTGCCAAATTTGAAGTCAAAGTTGACTTCTCGCAGGATGATAAGATATTGGAGATTTCGGTGGAGAAAGATGGAAATGTAAAAGCAATTGCTATTTCTGGAAAGCTGATAGGAAGCACAATGGACTTCAGCCTGAAGACCCCTTTCACTGGTCTCAAGAATTTAAATGTGTTCGGTTCCCTGAATCGCGCCAAGAGATCTCTTGAATTCAAAATGATGAATGACGCTGGAGAAGCCTCGCTGGTGACGAACTTCAACTCCGCCAAGCTCCACCTCAAGACTCCATTTGCAAGAGCAGAAGAAGTGACTTGGGAAATAACAAAGGTGAATGACAATTCATATAAAGCGGAATGGAAGAGAAACAACAACTATGTGACAGCTTCAATAGAGAAAGAGGGCAGAAGCCGAGCTTTTAGTTTGGAGATTAAAAGTGAACTACAAGGCTGGGAATTACTGGCCCTCACCGGCAAGCTTGACCAGGACGCCCTGCAGGGTCGACAGTCCCCACGGTTTTATTCCAATTTTGTGG
>22707_(reversed) ENA|GBYW01022708|GBYW01022708.1 TSA: Pacifastacus leniusculus comp33159_c0_seq2 transcribed RNA sequence.
TAAGCCTTGTCGGCCGACGGTAATGAAAATATATTCCTTCAATGGAAATTTGAAAGGGAAGGCGCTTACAGGGATTACTTCTTGAAGCTTGGTCGAGAGTCAAGGTACGGAATGCTCAAATTAAAGGGAACTATCACTGATATCGCTCACATCGACATCGAAGGGGGCTTTAAGGTCGGGCCATTTCAACCAGAAGAATTTCTATTCACGTCAAAGTGGAACAAAGGCCCTGATGGCTCTGTGACTGGAGAAGGATCATATAGCTACGGGGATCACCATGGGAGCCATAGCCTGGAGGAGTTCCGTCGGGATGCCGCTGAAAGATCCGCCACCTTCAGATGGACATCAACCTCAAATATTCCTGATTATGAACAGATTTCCGTATCTGGAAACTATGATGTTAAGGGCAAATTTGTGTTTAATGCAGAGATAAAAGTCAATGAACGCGAGTCAAAAATTGATATAAATATATCCAACCTGAGCCCAAAGCGATCTCGCAACACCATAGAGTGGGACGTCCCAATACTTGGAGAGTTTGGCAAAGTTCAGTTGACGCTCAGTCATAATTTTAGAGAAGCAACTAGCAAGTCCATCACAGCTGTGGCAAAGCTAGGGCGAAGGCAGGCCTATGTGAAAGCTAATTGGAACAGAAGTGAAAACTTTGAGACTCTTGATGGGACAATTGAAGTAAAGTCAAAATATCTTGGAGATATTAACATCTCTATTAAGTACGATGTTACCAACATTCAAGACGCACACGCTGAGGTTAAGTACTCCAGAAAGCCCGCAGATCAACAGGAAAAATATGCCAACATTAAATGGCACAGAAAAAGTAGCGCTGAACACTTGGAAGGTGAGGTCATTATAGATACATCACTTGAACTTCTTTCACACGCTCGTGTTTTCAACAAAGCTGACTTCAGTGACATCTTCCACTTAAGATCCGGCCTCGAATGGAATGACAAGGTAATAACACTTGACGTTGATGTCGGCAAGAATTCAGTATCAGGAAAACTCTCAACACCATTCGAAAACTTCGAAACAATTGAAGGCGAATTAACGTATAGTCTGGCGGGTAAAGACAAAGTTGTAACTCTGAAATATGAACGTGGTGAACGGAAAGTTGATATGAACTTTAGCTTGAACAGGAAGTCTAAGAAGAGGGGAGATTTTGAGCTGAGTCTTACAACGCCCTTTGACGTGATGAGGAATGTTAATATCAAGGGAAGTTGGAATAAAGGTCAAGCCCAAGTAAACTATCAAAGAAATGATGTTAAGTACAGTTTCGAAGGTCAAGCAGATGTCCAAGGGGATAAATCAGATTTTGACATAACCTTCACAGGTCCAGGAGGGGAATCCATCCGAATAGCTGCCGCGTATGATGTAGAGGACTTCCTTGCTGGTGGGGGAACTGAACCTAAGAAACTGGCAGGTCTTAAACTCGAATTTGAAACTTTCAAAATCAATTTTAATATGCAAGGCTTCCGCAACAGTGAAAGGATATACATAGAGATTGATGGAGAGTCTTCCTTGTTAACACTGAAGAAATTCCACTTGAAGCTGAACTCTGAACTAAGTACTGTTCTCTACCTGAAACTAGGATTTTATTGAGTTATACACCCTAGTAGGC
>23607_(reversed) ENA|GBYW01023608|GBYW01023608.1 TSA: Pacifastacus leniusculus comp33771_c0_seq1 transcribed RNA sequence.
ACTGAAGAAATTCCACTTGAAGCTAAACTCTGAACTAAGTACTGAAGCTCGTGAGGGCAGCTTCGAAATAACAGTTAATGACTTCGAGCTTAAAATTGATAACCACTTTGAGAGACATGAAAATGGAGACTATTATTTCAAGAGTAAAATTGAGAGCACACTGACGCCTCTGCCAGCACTGGTGTTTGGCATAGGACGCAAGGACGAGGAACGCATCGTGACTCTGGGATATGGTGAAGGGCAGGAAATCACTTTCTCTGTCAAGGGCAAGAACAACTTTAGATCTGGATTCAGCGGCTCTGCTGACATCCCTAACTATGGATATGAAGGCGTTAACTTCGATGTTGAATATGGATTCCAAGGTGATGATGAGCTCTTTGTTAAGATTGAAATTGAACTGGGTGAAGATGACCAGGAGGTGGAGGCTCACTTCACTTACAACTCTGAGGGCGTGAAGGCCCGTCTGAACTCCCCGTACACAGGCGACCACAGTCTCCGGGCCAGACGCTCCATCGCGTCTGACAGCTTCTTCACAGAAATTGGCCTCGATGATTACAACGTCAAGCTCCGGGGTGGCTTGATGGGCGACGGTACTAAGCGAGGAGCTATGTTAGAAGGAGATATTTTTGGTAACAAGTTCCTAATAGATTCCCTATTCCAGTCTGAGGGCCAGCAGTACTCTGAGGGCAAGCTTGTTATTCAGACGCCATTCCGTTGTATGGAGAAAATGGGAGGCTTGTTTACACTGTCTAATGTAAACACAAACATCATGGCTCATGCTGAAGTGTTCCTACCCTCTTGCTCATCACCAAAACTAACTGGAAAATTCAACTTGAACCTGAATGATAAAATCGATGGCTATGTTACAGTGGATTTGGCGGGTGAACAGTTTACTCTGAAGAGTAATCTAGTCGGTGCTTCCCTTAGCCAAGGATACCAAGGTACTGTCGAAATATATACACCTTTCCATGCTCTCTCAAGTGTCGTCATTAATGGAAAAATTAAAATGGAAGGTTTGTCATTCTTAGAAGCTGACCTGAAAGTCGTCGAACCTTATGTTCAGGTGTTGCAGGTCAAGTATCAGCTCTCTCCTGAAACACTGACAGCCAGTCTCAATCTTAACTCAATAAAATCCGAAGATGAAATAAAAATTAGCTTCATCTTGGAAGGGTTCGGTTCTGCTCACAAGAAGATGGAACTGAACCTCTGTAATGATAAACTGATTGCTGAGTACATCATCAGTGAGTCTACCTTCAAGTTCACATTAGACTCATTAATTAGAGGTATTTCACGCCAACTGTCTGTTGAAGCAAAGTATCTATCACTGGAAGCTATGGAGGGTACTCTTGTCACTGCTCTTGCAGGTCAAACTCACAATATTCATGGAGAGTTCAGTGTAGTCAACAATCGCATTCAGGGAGGAATAGAGTTGGAGTCGACTCTGATTGAGGGAACAAGGAAACTCAACTTCGACATTTCAATCCCAGGTGCTTCTTTCAAGCAAGTTTTCTTTGATGTAACATTTGTAACGTCAGAAACTTATTCCATATACTTCGAGCCTAGCACACATCAGTATGCTTGTCGGTGTGAAT
>32748_(reversed) ENA|GBYW01032749|GBYW01032749.1 TSA: Pacifastacus leniusculus comp36978_c0_seq8 transcribed RNA sequence.
ACTCCCGCAACTATTGAGGACGATGAGGGCGCTGTGCTTCCTGTTGCTGGCCTGTGGTGCCCTGGCTGTCGATGTGTTGGACCCGGGCAGCTGCAGCAGCTTCCCTTGCCTTATCTTCAACGACGATTTTAACGACCTCAACCGCAACGTCTGGAAGCCCGAGGTCACCATGTCCGGTGGTGGGAACTGGGAGTTCCAGATGTATTTGAACGACTGGAATCTCGGCTACACCCGTGACTCAACACTCATTATCAAACCGGAGCTGACATCCAAGTGGTACTCTGAGCACTTCCTGTTTAACAATGAGCTCAACTTGGGAGACAAGTGTACCGACCACCGGGACTACGGCTGTGTCCGCAAGGGAACCTCCGAACACATCATCAACCCCATCATGAGCGCCAAGTTCACCACTCACCCCAGCTTTGCCTTCAGGTACGGACGAGTTGAAGTCCGCGCCAAGATGCCCCGAGGAGACTGGTTGTGGCCAGCTATCTGGCTCATGCCCAAGGACTCACGATATGGTGGATATCCCGCAGGTGGAGAGATTGACATTGTCGAGTCCAGGGGAAATAATGATTATGGCAACCTTGGGCACCAACACGCAGGGTCGACTCTTCACTGGGGACCCAACCCACAAGCCAACATGTTCCTGAAAACACATAAAACTTACTCAGCCAATGATGGATCATTTGCCAACAACTTCCATATATGGAGGATGGACTGGACCAGAGACAACATGAAGTTCTACGTGGATGACCAGCTCCAGCTGACGGTAGACCCAGGCAGCAACTTCTGGGACTTTGGTGGACTAGGCAACTCCCAGAACAACCCTTGGAGAGATGGCAGCAAGATGGCACCTTTCGACCAAAAGTTCTACCTGATCCTGAACCTGGCTGTGGGCGGCACAAATGGCTACTTCCCCGACGGCGTGTCCAGCAACCCGGCCAAGCCCTGGAACAACGCCTCACCTCACGCTTCCCGCGACTTCTGGAACGCTCGCGGCTCTTGGCTGCCCAGCTGGGAGCACGGTGAAGGTCACATCAGCGAGAACGCTGCTCTTAAGGTGGACTACGTTAAGGTGTGGAAGATGGAGAGTGTCGAGCAGTAGACCCGCGCCTCACCCAGCCCATCCAGCAGCGAGTTTGTATTCTGTTTGATTTGTCCAGCAGTAGACCCACGCCTCAC
>34619_(reversed) ENA|GCVG01034620|GCVG01034620.1 TSA: Macrobrachium nipponense c81669_g1 transcribed RNA sequence.
CTTGCTGACAGCAGCTCGTCCAAAGTTCCAAACAGACCATCTATTGGACCTGGATGAGAAACCGAGCTTCTCGTCGTCTCCTGTCATTGCATTTCATATAAGTGATACTTAAATTCGGTGCTTTAGGAATCTGGTCCTGACGCTTACATGGGTAAGCTTTCGAGGATGAGGACCCTATACTTATTGCTACTGGCCACCTGCGCCTTCGCTGCTGATATCGTCGACCCCAAGGACTGCAAAGAGTTCCCATGTCTCATTTTCAACGATGAATTCGATTTCTTGGACCACGACGTCTGGGAGCACGAAGTGACAATGTCTGGCGGTGGGAACTGGGAGTTCCAAGTGTACGTCAACAACCGTAGCATCAGCTATGCCAGGGACTCCACTCTCTTCATCAGACCTGGTTTGGTCTCCGAATGGAAAGGCGAGTCCTTCCTCACCAGTGGAAACCTGAACCTCTGGGGGATGAATGGCCGGGGTGACGTCTGCACCGGGAACGCTTACTGGGGCTGCGATCGAACTGGCACTGCCGATAACCTTATTAACCCAATCATGAGTGCCAGACTCAGGACCATGTCTGATTTTGCCTTCAAGTACGGACGAATCGAAGTTCGTGCAAAGATGCCAAGAGGAGACTGGTTGTGGCCAGCTGTTTGGATGTTACCCAGGAACTGGCCCTATGGTCTCTGGCCTGCCAGCGGAGAGATTGACATCGTCGAATCCAGGGGCAACGACGACTATGGCGATTTGGGCAACCAATTCGGAGGAACCACAATGCACTGGGGACCTTTCTGGCCACTCAACAAATACGACTTGACTCATGTGGAGTACAAGGCCAGTGATGGTTCCTTCGCCAACAGCTTCCATACCTGGAGAGTGGACTGGACGAAGGACAAGATAGAGGCTTACGTCGATGACGTCCTCATGATGACAGCTGACCCCGGAACCAGCTTCTGGGATTTCGGAGGCTTCGGTGACGGTATTGACAACATCTGGAATTCCGGGGATAAAATGGCACCTTTCGACCAAAAGTTCTACGTCATCCTCAACCTGGCCGTCGGAGGAACCGGTGGTTTCTTCCCCGATGGGATCCCTGGAACTCCCAAACCTTGGTCCAACACCTCGCCCACTGCTTTCAAAGATTTCTGGAGTGCCCGTGCAGACTGGCTGCCCACCTGGCAACAAGGGGAGTCCAGAATCAGCGAAAAGGCCGCGCTCCAGGTCGATTACGTGAAGGTCTGGAAAATGGAGAGCGCGGAGCAGTAGTACAACTAAACCTCTTTCATCTCTAAAGCTTTCCCTTAAGCAGAGTAAAGTTAAACAAATAATTCTTAGCGGGAAATGTTAGCAAACTGATGAACGGATGATTGTTGGAAATCAGTCTGCAATAAGATGGTTCTGTCACCAATTAAAGGCGAGTTGCCTCATTCGCAGTAACCAATATGATGTTGTTTTTTTGTTATCTCACTGATAAAAAATTAGCACCA
>3986 ENA|GDFV01003987|GDFV01003987.1 TSA: Neomysis awatschensis My_CDS_03887-1 transcribed RNA sequence.
CTCGAGTCTAGAGGTAATGAAGATTATGGAACTTTAGGAGTTCAATATGCAGGATCCACATTACATTGGGGACCTAGTTTTAACTATAACCGATATGAACAAACAACGAAACAATATACCGCCAACGATGGATCATTCGCAAACAGTATGCATAAGTTTGTCCTCGACTGGACCGATAGCAAGATTGAAATTTCTGTGGATGATGTCGTACAACTGTCTGTAGACCCTGGCACCAGTTTCTGGGATTTTGGTAACTTCGAACAAGAGAACATTGACAATCCCTGGGCCCAACCTTCTTCACCTAAGATGGCGCCATTTGATCAGAAGTTCTACCTAGTTATGAACCTTGCCGTCGGAGGTACGGGAGGTTACTTCCCAGATGGGATTCCAGCCAACCCTGCTAAGCCCTGGAGTAACCAATCCCCTCATGCACCTAAGGAGTTCTGGGAGGATAGAGCCAACTGGTTGCCAACATGGGAGCACGGTGAAGGTAAGATCAGTGAAAAAGCTGCTTTGGAAATCGATTATGTCAGAGTCTACAAAATGGTCAACAAGGACATGTAA
>15337 ENA|GDFV01015338|GDFV01015338.1 TSA: Neomysis awatschensis My_CDS_14923-1 transcribed RNA sequence.
GGAGGAGGGAATTGGGAGTTTCAAGTTTATAGGAATAATCGTTCCAACTCTTACGTAAAGGATGGTTCCATGTTTATCAAGCCTGGCTTGACCACCGAATGGTTGATGGACGATAACTCCGTATACACCACTCACATGGACATGTGGGGGATGAACGGTCGAGGGGATCTCTGCACAGCTCCCCAGTTCTATGGTTGTGACCGAGTGGGTACTGCTGATAATATCCTCAACCCAGTCACCAGTGCCAGACTCCGTACACTCAATGACTTCTCATTCAAATATGGTCGCGTTGAAGTTATG
>19237 ENA|GDFV01019238|GDFV01019238.1 TSA: Neomysis awatschensis My_CDS_18708-1 transcribed RNA sequence.
CGTTATGGATCTGAAGAATACATTTTAAACCCCGTTACAAGCGCGCGCATGAGGACTCAACAAGATTTCTCGTTCAGATATGGTCGTATTGAAGTTGTAGCTCGAATGCCTACAGGAGATTGGCTCTGGCCAGCTGTTTGGTTGTTGCCGACTAGATGGACATATGGACCATGGCCAGCGAGTGGTGAAATCGACGTTATCGAGTCAAGAGGAAACTTGGACTATGGTGATCTCGGGGTATCGCATGCAGGCACCACGCTTCACTGGGGGCCACACGCCATCTACAACAGATATGACCTCACCACAAAGACCTATGCTGCCAATGATGGATCATTTGCAAACAGTATGCATAAATGGACTTTGGACTGGACTGATCAAAAAATGGACTTATACGTTGATGACGTCTTGGAGTTGACCATTGACCCTGGCAGCAGCTTCTGGGACTTTGCTAATTACGAACAAGAAAACATCGAAAACCCATGGATTGGAAGCACCAACCAAAAAATGGCTCCATTTGACCAAAAGATGTATTTGATATTAAATTTAGCAGTAGGAGGCACTGGAGGATTCTTCCCTGATGACGTAACAGCCAACCCCCCCAAACCCTGGAGTAACACCTCCCCAACAGCGATGAAGGAATTCTGGGATGATAGAGCCACCTGGCTACCCAGCTGGGAGCATGGTGAGGGCAAGATAAGCGAAAAAGCCGCGCTTGAAATCGACTATATTAGGGTCTACAAAATGATTAATAAGGATATGTGA
>5186_(reversed) ENA|GDKY01005187|GDKY01005187.1 TSA: Asellus aquaticus Contig_5239lipopolysaccharide transcribed RNA sequence.
CCTATTTCTTGGAGCTTCATTTGCTGCAGATAAAATAAATCCATCGCAGTGTTCTACTTATCCATGCTTAATTTTCAATTATGACTTCAACTCTCTGGATGGTAACATTTGGGAACATGAGCTATCTCTGAAAGGGGGAGGGAATTTTGAATTTCAAGGATATGTAGATGACAGACGCATATCTTATACTAGGGATGGTATTCTCTTCATTAAACCTGAACTTTTATCTGATTGGAAAGGAGAAGGCTTTCTGTCCYCTGGTACTTTGGATATTTGCAAGGGAAACTTTCAGAGCGACTGCAAGAAAACAGGAAACTCCGTTCATATTCTCAATCCTGTGTTGAGCGCCAGACTTCGTACAAAAAATAGGTTCGACTTCAGTTATGGCCGAGTGGAATTTAGAGCAAAATTACCCAGAGGAAATTGGTTATGGCCAGCTGTTTGGATGTTGCCAACAGAGTCACGTTATGGAGAATGGCCTGCCAGTGGAGAAATTGACATCATGGAATCTAGAGGAAATGATAACTATGGTAATATCGGAAATAATGTTTGCTCTTCAACTCTTCATTGGGGTCCAAGTTGGAATCAAAATCGCTATGAAAAAACTGATCAGAAAACTCATGTTTCAAAAGGCTTCCACACTTGGAAAATGGATTGGGATAAAAATTCAATCAAAACTTACTTAGACGACAAACTTGTTCTTTCTGTCGACCCTGGGCGCAGCTTTTGGGAATTTGGCCAATTTACAGGGAACAACCCATGGGCTGGCAGGGGAAAGATGGCACCTTTTGACCAGAATTTCCATTTATTGCTAAACTTAGCCGTCGGAGGTACAAGTGGATATTTTCCAGATGGAATTGATCCTGCAAAACCTTGGTCCAACGGATCTCCACAAGCCTATCTTGATTTTTGGAACGGACGCAACAATTGGCTACCAACCTGGAAACATGGAAGCAACCAAATAAGCGAGGAGGCTGCTCTACAAATTGATTACATTAAGGTCTTCAAGATGTCTCGATGAGTTGACGCCTAAATAGGCGAACATTACAAGATTAAAAATAWTTATCGGGAAATGGATAAAT
>6626_(reversed) ENA|GDKY01006627|GDKY01006627.1 TSA: Asellus aquaticus Contig_6693lipopolysaccharide transcribed RNA sequence.
TTGGAATCAAAATCGCTATGAAAAAACTGATCAGAAAACTCATGTTTCAAAAGGCTTCCACACTTGGAAAATGGATTGGGATAAAAATTCAATCAAAAACTTACTTAGACGACAAACTTGTTCTTTCTGTCGACCCTGGGCGCAGCTTTTGGGAATTTGGCCAATTTACAGGGAACAACCCATGGGCTGGCAGGGGAAAGATGGCACCTTTTGACCAGAATTTCCATTTATTGCTAAACTTAGCCGTCGGAGGTACAAGTGGATATTTTCCAGATGGAATTGATCCTGCAAAACCTTGGTCCAACGGATCTCCACACGCCTATCTTGATTTTTGGAACGGACGCAACAATTGGCTACCAACCTGGAAACATGGAAGCAACCAAATAAGCGAGGAGGCTGCTGTACAAATTGATTACATTAAGGTCTTCAAGATGTCTCGATGAGTTGACGCCTAAATAGGCGAACATTACGTACCTCTACGATCTCTATATACGTATTTATTTTCTAGATAAATTAGTTGATTAATGAATTAATTTTAAACTTTTGTTAGGACAAATATTTTTTGTCAAAAATAGCTTTTACTAATTAATAGATTCATAAAACAACTGGCTACCCAAAAAGATGTTATTTTTAACTTTCAAAAACAGTCTAATTATTGCCAAGAACAACCTACAAATTATTAATTAAATATTAAATTATAATGAAAACAAACTTTGAAAGGAAAATAATTTTTTTTATTTGGCGTTGGCTCTCAAGTCGTATGCAGTATACTGCAATACGTATAATAACATATTCTTGATTATTATTTTATGATGTATCTCCTTCCTGCAAATGCTATTTTACGATTAATACAATATTAGTTTAATTTAACC
>34798 ENA|GDRN01034799|GDRN01034799.1 TSA: Scylla olivacea Ref_Crab_Transcript_34920_3337 transcribed RNA sequence.
GACAACTACCTCATGCTGCAGATGGTGAAGAACCCGGAGACGAACAAAGTTAGCCTGGAGATCAAGAGCGAGCTGCAGGGATGGGAGTTCCTGGCACTGGCAGGCCGCCTTAACCAAAGGACAGTGGAGGCATACGCCAGCGGCCAGATCAACGAGAGGAAGGTAGAACTGAAGATCACAGGCGAGCGCGATGACAACAGAAGGACGAGGCACTACGAGCTCGACCTCAAGACGCCCTACGATGACTACCAGCATGTGACTGGCCAGCTCCGGTTCAGTCCAAGGAGAAGGATGCTCAAGATAGAGTCCAACTCGTCCAATTTCAAGATAGAATTCAAGAGTAGCCGCCGCTTAGGAATGGAACTGCAGATGTTCGTGCCCAACCAGACCCAGAACACCGAACTCAATGTCAACCTGAAACCCGAAGGAGGAAACATCGACTTCACCTCCCGGTTTGAGTTCCTGAGGTCCCTGCACTACAACTATGTACTCACCATGGGAAAGGAGATCGAGATGACGCAACGCATGGAGGTCAACAGCATGGAGATATTCACTATGGAGCTCCGCGCCAACCCAGAAACTGACTTCCTGCACCTCGACATCCACGGTCGCCTGGAGGGGCGCCACACCAACTTCCACATCCACCGTGAGGGCTTCCAGACCTTCAACGTCATCCTCAAGAGAGAGGTGACAGAGAGCGGCCACACCACCACCAAACAGCTCTCTCTGGAAATGACAGGCAACGGAAACCTGCCCCAGCAGGGCATGATCCACGTCACTCTCACCAACACCTTTGCAGCCGTCCCCCGCACCTCTACCATGCACATCGAGCTCGATCGCACGTCCTCCCCGAAGCATGTCAAAATTGAGGTGACCCTGCCAAGCAGTAAGATGTACATCCTGGACATAAACTACAACATAGACCTAAGGAACCCAGGCGTCGGAGACTTCAAGGTGAGCATCTCGACGCCTGACAGGCAAGCCGCTCTCTGGAAGAACTTCTCGGGCAGGTGGGACATCCAAGACCCACAGCAGGCAATGTTTGAATTTGACCTATCTGGCAAGAAGTACAAGGGGGAGGGCATCATGAGCCCCCTGGTGTCTGACCTGGTGTTCACTGCCGATGGAGAGGAGGAGAAGTTCTTCCTGCAGTGGAGGTTCCTGCGCTCTGGCAACCAAAGGGACTATTATGTGAAGGTCGGTCCCGAGTCCTCCTACAGGATGGCCAAGCTCAAGGGGTCTATCCAAGGCATTGAAAGAGGCAGCATAGAAGGAGGCTTCAAGCTTTCATTCCAGCCTGACGAGTTCCACTTCACCACCTCCTGGAACCTTGGCAATGATGGAACCTTCTCCAGCCAGGGTGACTTCACTTACGGCGAGGCCAAGGGCAGCCACCAGCTCATGTTCCACCGCGATGCTGCCAGCAGGTCCGCCACCTTCTCCTTCACCGCCAACTCCAGCCACAGCAGTTACCAGCAGATAGAGTTGAGCGGCAACTATGATGTGCTCAACAAGTTTGTGTTCAACACCCAGCTCACTATCAGAGGCACAGAGAACAGCACCCACAAGATCAACATTGACATCTCTGACCTCAACCCACTGCACTCCCGAAACTCCATCGAGGTGGAGCTGAGCTTCCTGCCCCCTGAGTTCCAGAGATTCCAGATGACGCTCAACCATGACTTCCGCGACAACAACAACAAGTACATCAAGGCCGAGGCGATGATTGGCGAGCGCGAGTCTCACCTCAACGCAGTGTGGGAGCGCAATGATGACTTCAGCGTCCTGGAAGGCAACCTGGACATTAATTCCATGTTCATTGGTGAGGTCGCCATCGGCATGAAGTACAACGTGGAGAACATCAACGATGCCCATGCAGAAATCCACTACAAGAGAACCATCGAGGGCGAGCCTGAGAAGAGAGTGAACGCCCGCTGGACACGCAAGAGGACGCCCAATCACCTCGAGACTGAGCTGGCTCTAGACTCCACCTTCGAGAGTTTGCAGAATGCACGCGCCTACGCCACAGCAGACTTCTCTCAGCTGTTCAACCTCAACGCAGGCCTGGACTTCAATGACCAGCATATCACCATTGTCCTCAACGTGAGCTCAGAAGCAGTCGACCTGAACATCACCACGCCATTCGAAGGCTTTGAGAGCATCAAGGGAACCATCAACTACAGTTTGGGAGGCAAGACACAAAGGGTGGTCCTCACTTATGAGCGAGGCTCACAAAAGGCTGACATGGAACTCATCGTGACCAAGAAGAAGAAGAAGAGCGGAAACTTGTCACTCACGCTCACGACACCATTCGAGGTGTTGCGCAATTTGAAGATCAACGCTACCTGGGGCAGACGCCAGGCCACCGTGGATTATGTGAGGAATGATGTGCACGTCACCATGACTGGCACCGCGCAGCTCGATGCCGACAAGTCTCACTTCAACCTATCATTCACTGCGCCCAGCGGCAAGGCCGTCACCATCGCCGCCGCCTATGACGTGCAGGCTTTCATCGCCGGCAGGGGCTCCAGGCCCATTAAGCTGGCTGGCCTCACCGTTGACATAGGGGACACAAGGGTCATGTTCGAGCTGAATGGTTTCCGCAGTGATGAGCGACTCTATGTGGAGATTAACAGCGAGACGTCCTTCCTGAGGCTGCGCCACCTGCACCTCAAGCTGGACTCAGAACTCAACACGCAGCAGCGCGAGGGAACCTTTGAGTTCAGGCTCAATGACTTTGTCTTCGAGGTGCACAATGAGTTCGTGAGGTACGATGACGGCTATTATATCAAGAGCAGGGTGGAGTCCTCGCTGACGCCACTGCCGGCACTCGTGTTTGGCCTGGGCCGCCGCGGCGACGAGCGCATCTTTACCCTCGGCTATGGAGAAGAGAAGGAGCTCACTTTCTCCATCAAGGCCAAGAATAACTTCCGCAGTGGCTTCAGTGGCTCAGTGGACATCCCCAATTTTGGGTACAACGGCGTGCAGTATGACGTGAACTACAGGTTCCCCAGCAACGACGAGCTGGAGGTGAAGCTTGAGGCGCAGCTTGGCGCCGACGATCACCTCGAGGCAGAGTTTGAGTACAACTCTGACGGCGTGAAGGCGCGCCTCATGTCCCCCTTCACTGGACAACACAGCGCTCGCGTCCGCCGCTCCATCTCCAGTGACAGCTTCCTCACTGAGGTGGGCTTCGATGACTTCAACCTGAGGCTGCGCGGCGGCTTCAAAGATGGCGACATCAAGCGTGGCATCGTGCTGGAGGCAGACATCCTCGGTCGTCTCTTCCTCTTTAACTACCAGCTGCAGTCTGAGGGCCCACGGTACACGGAGGGTA
>34798_-_BLAST_Hit ENA|GDRN01034799|GDRN01034799.1 TSA: Scylla olivacea Ref_Crab_Transcript_34920_3337 transcribed RNA sequence.
GACAACTACCTCATGCTGCAGATGGTGAAGAACCCGGAGACGAACAAAGTTAGCCTGGAGATCAAGAGCGAGCTGCAGGGATGGGAGTTCCTGGCACTGGCAGGCCGCCTTAACCAAAGGACAGTGGAGGCATACGCCAGCGGCCAGATCAACGAGAGGAAGGTAGAACTGAAGATCACAGGCGAGCGCGATGACAACAGAAGGACGAGGCACTACGAGCTCGACCTCAAGACGCCCTACGATGACTACCAGCATGTGACTGGCCAGCTCCGGTTCAGTCCAAGGAGAAGGATGCTCAAGATAGAGTCCAACTCGTCCAATTTCAAGATAGAATTCAAGAGTAGCCGCCGCTTAGGAATGGAACTGCAGATGTTCGTGCCCAACCAGACCCAGAACACCGAACTCAATGTCAACCTGAAACCCGAAGGAGGAAACATCGACTTCACCTCCCGGTTTGAGTTCCTGAGGTCCCTGCACTACAACTATGTACTCACCATGGGAAAGGAGATCGAGATGACGCAACGCATGGAGGTCAACAGCATGGAGATATTCACTATGGAGCTCCGCGCCAACCCAGAAACTGACTTCCTGCACCTCGACATCCACGGTCGCCTGGAGGGGCGCCACACCAACTTCCACATCCACCGTGAGGGCTTCCAGACCTTCAACGTCATCCTCAAGAGAGAGGTGACAGAGAGCGGCCACACCACCACCAAACAGCTCTCTCTGGAAATGACAGGCAACGGAAACCTGCCCCAGCAGGGCATGATCCACGTCACTCTCACCAACACCTTTGCAGCCGTCCCCCGCACCTCTACCATGCACATCGAGCTCGATCGCACGTCCTCCCCGAAGCATGTCAAAATTGAGGTGACCCTGCCAAGCAGTAAGATGTACATCCTGGACATAAACTACAACATAGACCTAAGGAACCCAGGCGTCGGAGACTTCAAGGTGAGCATCTCGACGCCTGACAGGCAAGCCGCTCTCTGGAAGAACTTCTCGGGCAGGTGGGACATCCAAGACCCACAGCAGGCAATGTTTGAATTTGACCTATCTGGCAAGAAGTACAAGGGGGAGGGCATCATGAGCCCCCTGGTGTCTGACCTGGTGTTCACTGCCGATGGAGAGGAGGAGAAGTTCTTCCTGCAGTGGAGGTTCCTGCGCTCTGGCAACCAAAGGGACTATTATGTGAAGGTCGGTCCCGAGTCCTCCTACAGGATGGCCAAGCTCAAGGGGTCTATCCAAGGCATTGAAAGAGGCAGCATAGAAGGAGGCTTCAAGCTTTCATTCCAGCCTGACGAGTTCCACTTCACCACCTCCTGGAACCTTGGCAATGATGGAACCTTCTCCAGCCAGGGTGACTTCACTTACGGCGAGGCCAAGGGCAGCCACCAGCTCATGTTCCACCGCGATGCTGCCAGCAGGTCCGCCACCTTCTCCTTCACCGCCAACTCCAGCCACAGCAGTTACCAGCAGATAGAGTTGAGCGGCAACTATGATGTGCTCAACAAGTTTGTGTTCAACACCCAGCTCACTATCAGAGGCACAGAGAACAGCACCCACAAGATCAACATTGACATCTCTGACCTCAACCCACTGCACTCCCGAAACTCCATCGAGGTGGAGCTGAGCTTCCTGCCCCCTGAGTTCCAGAGATTCCAGATGACGCTCAACCATGACTTCCGCGACAACAACAACAAGTACATCAAGGCCGAGGCGATGATTGGCGAGCGCGAGTCTCACCTCAACGCAGTGTGGGAGCGCAATGATGACTTCAGCGTCCTGGAAGGCAACCTGGACATTAATTCCATGTTCATTGGTGAGGTCGCCATCGGCATGAAGTACAACGTGGAGAACATCAACGATGCCCATGCAGAAATCCACTACAAGAGAACCATCGAGGGCGAGCCTGAGAAGAGAGTGAACGCCCGCTGGACACGCAAGAGGACGCCCAATCACCTCGAGACTGAGCTGGCTCTAGACTCCACCTTCGAGAGTTTGCAGAATGCACGCGCCTACGCCACAGCAGACTTCTCTCAGCTGTTCAACCTCAACGCAGGCCTGGACTTCAATGACCAGCATATCACCATTGTCCTCAACGTGAGCTCAGAAGCAGTCGACCTGAACATCACCACGCCATTCGAAGGCTTTGAGAGCATCAAGGGAACCATCAACTACAGTTTGGGAGGCAAGACACAAAGGGTGGTCCTCACTTATGAGCGAGGCTCACAAAAGGCTGACATGGAACTCATCGTGACCAAGAAGAAGAAGAAGAGCGGAAACTTGTCACTCACGCTCACGACACCATTCGAGGTGTTGCGCAATTTGAAGATCAACGCTACCTGGGGCAGACGCCAGGCCACCGTGGATTATGTGAGGAATGATGTGCACGTCACCATGACTGGCACCGCGCAGCTCGATGCCGACAAGTCTCACTTCAACCTATCATTCACTGCGCCCAGCGGCAAGGCCGTCACCATCGCCGCCGCCTATGACGTGCAGGCTTTCATCGCCGGCAGGGGCTCCAGGCCCATTAAGCTGGCTGGCCTCACCGTTGACATAGGGGACACAAGGGTCATGTTCGAGCTGAATGGTTTCCGCAGTGATGAGCGACTCTATGTGGAGATTAACAGCGAGACGTCCTTCCTGAGGCTGCGCCACCTGCACCTCAAGCTGGACTCAGAACTCAACACGCAGCAGCGCGAGGGAACCTTTGAGTTCAGGCTCAATGACTTTGTCTTCGAGGTGCACAATGAGTTCGTGAGGTACGATGACGGCTATTATATCAAGAGCAGGGTGGAGTCCTCGCTGACGCCACTGCCGGCACTCGTGTTTGGCCTGGGCCGCCGCGGCGACGAGCGCATCTTTACCCTCGGCTATGGAGAAGAGAAGGAGCTCACTTTCTCCATCAAGGCCAAGAATAACTTCCGCAGTGGCTTCAGTGGCTCAGTGGACATCCCCAATTTTGGGTACAACGGCGTGCAGTATGACGTGAACTACAGGTTCCCCAGCAACGACGAGCTGGAGGTGAAGCTTGAGGCGCAGCTTGGCGCCGACGATCACCTCGAGGCAGAGTTTGAGTACAACTCTGACGGCGTGAAGGCGCGCCTCATGTCCCCCTTCACTGGACAACACAGCGCTCGCGTCCGCCGCTCCATCTCCAGTGACAGCTTCCTCACTGAGGTGGGCTTCGATGACTTCAACCTGAGGCTGCGCGGCGGCTTCAAAGATGGCGACATCAAGCGTGGCATCGTGCTGGAGGCAGACATCCTCGGTCGTCTCTTCCTCTTTAACTACCAGCTGCAGTCTGAGGGCCCACGGTACACGGAGGGT
>54228 ENA|GDUJ01054229|GDUJ01054229.1 TSA: Talitrus saltator comp93447_c0_seq1 transcribed RNA sequence.
CTTCCATCGGCAAGGATTTGAAATGATTTCCTTCTCTTTTGAGAGAAACGGAAAAGAGTTCAAGGCTGAAGCTCAAGGAACAGGAGACTTGCCGAGTAAAGGATCATTAGATGTGGTTGTCAACAACTCTTTCCGGGCTGAGCCTCGAACGGTCACTGCTCATGTGGAAGTAGATCGTACTGGGTCACCGAAAACAGTGAAAATTGAAGCTACTTTCCCAGGTAGTCGTGTGTATGTAATAGACTCGAAATATAACATCAATCTTCGCCGGCCTAAAACTGGAGACTACGACATTCGCATCACGACTCCTCTAAAACGAGCCTACCCTTGGCAACATCTGGCGGGTTCGTGGGATTTCACAGACCACGAGAACGCAGTAATCAATTTTGAATCAGCAAGGGCGAAGTACAGCGTGGCAGGAAAAATATATCTTCGAGAAGGCAATGTTGTCATGACTCGTGAAGGTGGAAGTCAGAGTGTGACAAGGAACTTGGAATGGAGGCTGTACAAGACTGCTACTCCAGATCAGAGAACTCGAGATTATTATATCAAATATGGCACCGATGAAAAATTCGTGATGATTAAACTGAAGGGAACGTTCAGTGGCTTACGACAAGGAGAAACTGAATACGGATTCCAACTGTTCCCACTGATGAACAATGCAGTGTCTGGATCAGTAAAGTGGCAGCGTGACAGCAGCGGATTGACAGGAGATGGCTCGTTCGAGGCTGGACAATACAGCGGAACTTACGTCCTGAAGCGGCTAAAGCGTGAAGGCGCAACTAGGTCTTTGGTGTTGAGCTTCGAAGCTAACACTAACATTCCTCGATTCACTCACGTCACAGTAGAAGGAGAATACAACTTCGACCACCAGGCATTCGTGAAACTGGATATCAAATGGGATGACAACAACATATCGATTAATGTGAACATTCAAGACATCACGAGCAACTTTACGGAGCAAACAGCTACGTTCCATTTCCCGTCCTTTGGAGACATCACCGTTACGTTTGGGCACGACTTCCGAGATAAAAAGAATCGAAAATTCACTGCAGTGGCTCAAGTGAACGATAAACAGTCAACATTGAACGCATCATGGTCTAGGAATAAAGACTTTACGAAACTGTCTGGGAACGTTGATATCCAAAGCATCCTCCTGGGCCACATAACCATTGAGGGCCAATATGACGTCCGAGACTTGAATAAAGCCAAGGCAGAAATTACGTATACCAGGAATGAAGATAAAAATGTTCACATAAAATGGACCAGGAACGTTTCGGATTCAAAGCTCAAAGCTGAAATTTTGTTCGAGTCGCACTTCCGCATCCTACCAAGAGGCAAAATTGTCGTGGAAGCTGACTTCGAAAATGGACTTCATTTCAATTTCTTAGCCCAACGTCGCAACAGAGAAATCAAAGCTAACTTCAATATCGAAGCGAACAGCATCACAGGTGAAATAACCACACCATACTCAGGATTTGAACTGATAACAGGATCGCTGATTTATAACTTAGAGGACAGAAACCACAAAACTGTAACACTTCGCTACCTTCGCGGTGATCAAGCAGTAAACCTGGACATCAATTTAGACCTAGCTTCTCAAAAGGCTGGAACTCTCAAAGTAGCCCTGGAAACTCCCTTCACATTCGTGAGAACCTTAAGCTTGGATGCTTCTTGGAAGAACAACAAAGGCGAAGTTCACTACAAAAGGAATGACATTGCTTACAGTTTCACTGGGCAAGCTGAAGTGAAGACTGACGGAACATCATTTGAGCTGGTCTTTACACCTACTGCCAATGAGCCCGTGAAAATTGGTTTCAATTTCAACCCTGGATCATTCATTTCTGGACAAGGAAGTCAACCTGAAGACGTTGCCAAAGTTGAAGTTGAAATTCTGGGAAAACGAGTGGCTCTGAACTTGCGCGGGTATCGTAATAGTGAACACCTGATGATTGACATAAAAACAGAATCAAACCTGGACTTCATTGAAATCTTTGAAATAACTCTTGACTCGGAGCTCAACAGCCAGAGTAGAAATGGACTCTTCGAAATCAGAATAAACGATTTCCATTACAAGATGAGGAACTTCTTCGAACGCCGAGGCACCAACGGCTTCTACCTTCGCAGCCAAATTGACAGCTCGATCACTGATTTGCCTGGAATTATCATCGGGGTGGGAAGAGAAGGCGATGAGCGAATCATCACCATTGGAGTTGGTGAAGACCGAGAAGTTACTGTGGCATACACACCTAAAGACAACTTCCGACGAGGCCTTTCTGGAAAAATTTCTGCTCCTAAACGTGGTATCATTGATGCCGCATTCGACATCGGTTACAGTTTCTCGGGCCCAAATGTACTGAACATAAATTATGACGTCGAACTTGAACCAGGTAAGAAGACCCAGGCAAGCATTGAATACAACTCGGATGGAGTAAGAGGTAGATTTGGCGATTACAGCTTCAGAGTGAAGAGGTCAATCACTGAAGAAGGATTTTCTGCAGATGTTGGTTTCAATGATTACAACCTGTCACTTCGAGGTGATGTAATGCAGAACGGAATCAAGAAAGGATTTCTGATCAATGGAGAAGTTTTTGGAACAAAAGTTTCCGTTGATGCTTTCATTCAGAAACAAGGCAGAGAATATTTGGAAGGAAAGTTCTTGGTCTCAACTAGTCTGCGTGGCTACGAGAACCTTGGAGGATTTTTCACGTACTCCAAGATTGACAAGAAAATCAACGCCAGGGGCGAAATTAATCTTCCCTCGCACATCACGCCGAAAGTTTTCCTGGATGCCGGGTTCGACTGCACTGACAACATCATTGGCCGAGCTTCCATTGACCTCTCAGGACAATTGTTCTCTGTCGACGTAAACCTGAACAGGTTCACAACTTCGAACGTAGAAGGACGCTTTACTCTGAAAACGCCCTACCACCTCTTATCTGAAGTTAACATTGAAGGAAAGTTCAGAAATACGCCTGACTCCTACATAATTGAAGCGAAGTTTGAGTGCCCCCACACAGGAAAGCAGTTCAACATCAAATTCAATTTGAACGAAAATTCTGGCACTACCAAGTATTACGCCGTAGTGAAAGTCAATGAACAAGAAATTAATTTCAACTTTGAGAAATTCAACAGCCAAATTAATGGAAAACTCAATATCATTGCCAATTTCCTTTCTTATCCGGTGTCAATTGCCTTCTCAGGCAATATTCCTCGGTCAGTTTTGCTTACGGCGACTCTCTCTGGTACAAGCCACGCCCTGAGCTACTCCTTCGAACTGGAAAACAAGCAGTTATCTGGAACTTTCATGGTTGACTCTCCCTACATTGGAACAAGGTATATGATCAGTCTCATGCACAACATACCCAATAACTATCTGCGCGACGACTTCAACGCTGAAATTTCTTTCACCACTGACCAGACGAGAACCATTTTCTTGAATGTTGATCGGCAGAATGGATTCAAAACCACAGTAACGTTAGAATCTCCCATCGGAACATCGACGGTGTCTCTCTTCTATCAACTGACGACTCCTGTAATTGAAGCTAGAGTTTACATAAAGCTGGTGAGAATTGGAGAGCATAACATCAACTTCACACTATCGAGACCGAACACCAGCGGACGTGATCATGAGCGACAGGCTTCGGTCAAAAAGCTTGCAATGAACATCTTATTGCAGTCATCGATGCTCGATCATGACATGGAGTACAGTTTCCATATTGAAGACTCAAATGGCATCAAGATGTACTACCAGACCTTGAAAATGGATGACGTGATTGAAACCTTCAATTTTGGATACAGCTACACTAATGATAGAGCTTACCTGCTGGTAGATGTCGACACCCACGTACTGAACGTCGGTAAAGTAAAAATTTCTGCTGATATCAATTTGCTCGACATCACTACAGCCCTTTTCGAGGTTCAAGCCAGGGATCAGCTCCACGGTTTTGAGATAACGTATGTGCGCGACAGGAAGGAAATGACTGCCGTGTTGAACTCGTCGCTGATAACCGGAAACTACGCGAAGGTCGAGGCTTCCATGACTGGCACTTCACCTAAAGAGATGACTACTGATTTGACTCTTCAATATGACCAGAAAATTTACGCTGCCAAGCTTAATCTCGATGCTGAATCTACTCAAGACGTTGAAGCAAATCTTGAAGTCCTAACACCCATTGAAGGATATAAGAAAATGAATTTTGGATTCGAATTCGAAAACGATGATGAAGTTCGAGCCATTTTCTATGCTAGCAAGCCCTTCGGATACAAGTTCACCCTCACTTCTGACAAGAACATCAATGGCTACGACGCTTCGGTCGACATCGTCACTCCAGTACGCGGGTTCGAGACCATTTCGGCTTCTCTGAAACTTCCCTTGGACAAAACAGCAGCGCAGGTGAATCTGAAGCTTCCTCAGATGGAATACGGCCTTGGATTTGAGGCAGAAAATGAAGGATATCTCCAACGGTTCTCCGGAAATTTGAATGTGATGGGCTTCGAGTGCGAAGGAAGCTACCGCTTGCGTACGAAAGCTCCCTACGAGTTGGCAGTGGAGGCTGTGTCTACCCACAGCCTGAAGCCTTGGCGCTACCACATCATGGCGGACCCGTCCATGACTTCGTTCTTGACCTCAAATATTCTTTGATTTGTGTGCTCATGTCTCTGCCATTCATATATTGAAATGGGCTGATATTTTAGTGATAATCTTGTAATAATTTAAAGCCTATATAAACTCATTTATTCAATAAACTGTGCTCATGGCTAAGTAGCGTATGAGAACGCAGAGTGTAATAGTGGTATCAGTCTTGTCAATTAAATTGGCCATGAAGAGTTCTGCAAAAGAATTGTGATGGTCTCCATAAACTTATTGCTTGTCGAACTCATATATTGTGTGTGTAATCATATTTATTAAACTGTGTTGTACTCGCT
>67919_(reversed) ENA|GDUJ01067920|GDUJ01067920.1 TSA: Talitrus saltator comp98568_c0_seq3 transcribed RNA sequence.
GGCCCCAACGAGATGTGCTCTGGCAACGCCAACTACGGCTGTGAGAGGAGCGGCTACAATGGGGTTTTGAACCCAGTTCTCAGCGGCCGATTGCGCACGCTCAACAACTTCGCCTTCACGTACGGTCGTGTCGAGGTGCGAGCCAAAATGCCTCGCGGAGACTGGCTGTGGCCTGCCATCTGGATGATGCCCAAGAACTTCGAGTACGGAACGTGGCCCGCAAGCGGAGAAATCGACATCGTCGAATCACGAGGAAACGACGACTACGGTGATCTTGGCAACAGCTTCGGCGCATCGACCCTGCACTGGGGCCCCATGTGGAGCATCAACATGTACGGACTCACACATACCGAATACTCTGCCCCCGATGGTGGTTCCTTCGCCGACGACTTCCATGTGTGGGCCGTGGATTGGACCGCAGATTCCATGACTTTCTACCTGGATGACGCTGTCACGCTCACTGTTGACCCTGGGACAAACTTCTGGGACTTCGGATCATTGGATGACACTGGCATGGAGAACCCCTGGCGATATGGCTCGAAAATGGCTCCTTTCGATCGCGATTTCTCCCTCATCCTGAACTTGGCGGTGGGCGGAACGAACGGCTTCTTCCCTGATGACATCACCGACAAGCCCTGGTCCAACAGCGAGTCGACGGCTCCTGCCTCATTCTGGGCCGGGAAAGACTCGTGGCTGCCCACGTGGGAACAAGGAGAAGGTCGCATCAGCGAGAACGCCGCCTTGCAGGTGGACTACGTCCGCGTCTACAAGCAGAGCGCCTAGTTCCAGCCACCGCACGTTTTCTTTCAATTAGAAAATACCAGATTCCTCCACGATGAGCTCTGCATTTTAACCAAAAATTGACGGTGAAAAATTGTTAAAGCACGTTCAAATTTACGGTTTTTAATTCACAGCACTGCACTTTAACTGAAACTTGACGGTGAAAATTCTTTAAAGCGCGTTCAAATTCTCATTCAATTCATAAATTAACATACGTAAAAGATCCGTTTTGCGAGGTCATTTTGATTTTCCCTCAGATGGTCTGTTCATCGCGTTTGTTACTGCTTTACTGTGATGTCAAATCACTGTTACCGATGGTACAGCAAAGTCTAATAAAAACAAAATGAAAAAACAAAACGTTTACTTTCAGAATATTAAAAAAAATCAATCGTTTCAATACTTTATTCAGCCAGTTACCTATTCACATGAAGATCTGGCAAATAACTGAAGACCTGAATTGCTTGTTTCTCGTTTAAAAAGAGTTTAGTAAGTTCCATATTTCTTATCCGAATGGTCATCTTCATCTTTGAAATAGAATTTGGTCAAGTTTTTCTTTGTGTTTCTCCTGATTAACATTTGTCGCACTTATATTAAATTTGATGCCAATGTCAAAAAAA
>175 ENA|GEBG01000176|GEBG01000176.1 TSA: Homarus americanus DS01-Homarus1_Transcript_133 transcribed RNA sequence.
TGCTAGGGCGGACGCGGTCAGAGCTCCGACTAGACCTGTCTCAGGGCAGTGTGAGTCGACGACATGCGTACCGCACTATTCTTCGCCGCTCTGACCGCGTCCGCCCTAGCAGGGCCGACTGGTCAACGAACCTCTTGCGCGCTCCACTGCAACGACGCCGATATATTTACCTACCAAACAGGCAAGAGCTATGAGTACGACTACTCTGTGACCACCTCCACCGCCCTCCTGGGAACCTTCGATGATGACGCCCACATGAGCATCACTGCCAAGGTTCACATTGATATCTCCGCTCCCTGCGAGTACTCACTCAGGCTGACAGAGGTCACCCTGGATGGCTCCTCCCACACGGAGGAGTTCGCTGCCGCCATCAGTAAGTCTCCCCTGCGCTTCTCATTCCAAGATGGCCGCGTGGAGAGCGTCTGCAGCGAGGTGACTGAGCCTGCTTGGGTCCTTAACTTCAAGCGAGGTGTTCTCTCGACCTTCCAGAACTCCATGACTCATGTGGGGAACGAGGACGTTCAGGAGACCGACATTTCTGGAGTCTGTACAACCCACTATAAAAGTGTAAGTGACGACAACGTAATAACAGTAGAGAAGACCAAAGACCTAAATTCTTGCACTGGACGATCCAACTCTGCATCTTACATCGCTTCCAGCGGCTACATCACCGACTCCCCCGTCCAGAGCCTCCCAATCTTCAAGAGCACAAACAAATGTAACCAGAGAATAGAAGACGGGGTCCTCAGGATGGCAGAGTGTGAAGAAACCCACAAGTTCCGTCCCTTCTCCAGTGAGGAAGGTGGTGCTGTGACCACCGCCAAGACCACCATGTTACTTGTATCTCAAAACAGACCGGCTGTTCCAGTTACTGACTACCAGTTTTACAGCAAGTCCTTGGTGTTTGAGCAGATTAACACTCCTAATGGACAAACACAGACTGAAGTTATTGAGAAGCTATTGAGTGATCTAGAGGTGGCAACACATGAGGAAATCCTTCCCGAGGTTCCAGTTCTTTTCTCCACTCTTGTTGCCTCTCTTAAAGGCCTTGATTACCCGACCCTTAAAACCATATACACAAACACCAAGGAAATCCATTCCCGCAAGTTCCTGATAGACGCCATGCCTCTGGTGGGAACAGCCGCTGCTGTTGGTGTAGTCAGAGATATGTTCATTAACGGTGACATGACAGACGCTGATGCTGATGTATGGTTCACCTCATTGGCCTTCGTCAAGAATCCAACTTCGGAGATGTTCACTGCTCTTGCGCCTCTTCTGGAAAGCAACCCTAGTCAGGACGCGATGCTGGGAACTTCTGCTCTTGTTAACACTTACTGTAAAATCCATCCTGATTGTGGTGATGACTCAGGCATCCAGCAAGTTCTTCGACGTATCGAAAGGCACCTTGGATCTGGGTGTCGTACAGTTAACCAAGAGGAAAAGATGAAGGTGCTAATGGCACTAAAAGCCCTGGGTAACGCTGGACGTTGGGTTAACGCCAACCCTATCTTACAACGTTGCTATACCGAAGATAATGACATGGAAGTTCGTGTTGCTGCAATTGAAGCCTGGAGACACACTCCTTGTGAATATGACCGCTCTAACCTTCTGGCAGCCTTCCAAGATGAGACTCAAGATACGGAGGTTCGCATTGCTGCTTACCTCGCTGTCATGACCTGTCCAACACCAAGTTTCATTGACACTATCAAGGATCGCCTTACCTCCGAAGGTGTCAACCAAGTTGGCTCCTTCATCTGGACTCACATGACCAACTTGCAAGAGTCAGCCGCCCCAGGTAAACAGTGGGTGCGTGAGTTGATCGGCGAGGAACTCCTCCAGAAGAAGTTTAACACTGAAGCTCTTAAGTTCTCTCGTAACTACGAGTCTTCTTTCTTCATGAATGAACTGAACGCTGGAGCAGCTGTAGAGAGCAACGTCATTTTCTCTAGCAAGTCCTTCCTGCCACGATCAGCCATGCTTAACCTCACTCTCGACCTCTTTGGTGAATCTATCAACCTCTTTGAGGTCGGTGGCCGCATTGAAGGATTTGAGGCATATGTTGAACGCTTCTTTGGACCTCATGGATATTTCCCACAAGAGACCGTAGAGGGAATAATAAAAGGCCTGCGTCAACAGAAACCTGATCCTGAAGCTACCACCTTGGAGGGAATCCTCGACCAAGCAACTGATGAGCCAGAAGGTTCCTATTACCTCCGCGTCTTTGGCAATGAACTACATTACAATCACTTCCATGGTCTGGAGAACCTAATGAAGACATCTGGAGCTTCCAACCCACTAGAGATTCTGATGGAGCTTGCTCGTAAAGGTGATGTTGATTATACAAAGTCTTACCAACTGATGGATGCTCATTACACCATCCCCACCGTGTCTGGCTTACCAGTGACACTCACTGCTAAAGGTACAGCTACTCTTGCCTTGAGAATGAATGGTAATTTCAAGGCTCAAAGCCTCAAGAATATTAACATTGAGGGTCACATCCACCCTTCAGCGGCTGTACAAATGGACGGCCTCATGGTTGTTGATGCACACGTCACCCGCACAGGAATGAAGATCTCCTCCACCCTCCACACTTCCACCTTCCTCGACGGTAAAGTCCAGATCGATGGAGGGAAGCTTGTTGACATTGCCTTCAACACTCCCAAGGAAAAGATTGAGGTTATCGATGTTAGCACCAAATTCTTTTACTTAGAAGATGACCAAGAGATCCAAAAGGAAGTAGAAGAGACAGTGGAATCTGAAGGCTGTGTACGTATAGTTAGTGGAATTGAAGCCTGCAGCGAGATAACTTATACCCCAAGCTCTGCCACTAGCCCGAGATTCCCACTCACAGGACCAACCTCTCTTCACTTGTATTTCAAGAAGACTGATACCCAGACTGGATACATTTTACGCTTCGTTCGTGAAGCTAATGAAATACGTTTCCTGTTTGACACACCAGAGTCTCAAGTAGACCACAAAGTACAGCTCACCATTTCAAAAGAAAATCAAGCTATAAATTTCGACCTTCAAACACCCTGCATATCTATTCAAGGTAATGGCGAGTATACATGGAAAAGAAACAACAAAAATATGAAATTAACTCTTTCAGTGGATAACTCTGAGAGGTACACACTGGAGACTGGACTTCAAGAGAGCAGAGGGGATATCATGAAAATCGAGCCAATGTTAATAATTTCATCTCCAAGAGGGGAAATAATTAACTCAAGGGGAAAATTCCAGGCCAATACAGCTGGTGCCAAGTATGCCGCTGAAGTTACCGTATCCGGAGTGACCGCCTCTCCAGTCATCATTCGAGGTTCCTATGAAGGTGAAGACAAGTCTGCTGGCGTAACCTTTGTGCTGGATACTCCCATTTATGACATCAATTTCAAGGGGCAAATTGGACACGAGGAAAACTTTGTGACTTCTAAAGCTGACATTGAGTACACCACGTTAGAGGGAGACAGGCATATGATCCATCATTCTGGCCTTTACAAGTGGGAAACATCTGAGGAACTGACCACATACTCAATGAATTTTGTACTGAATCCAACCCAATTTCCGGAAATGTCTCTTTTATATGACTACAAAATTATGATTTCCAAGGGTCGATTGGAAGTAAGCGGAGAGTTAACCATTGGACCTATCACCTATTACGTGGAAGAAGTCTATTCGTATACCAACGAAAACAACCATCTTGATTTCAGCCTCCGTACATCAATGAAATGTCCTTATTACCAATTTGATATCCTGGCTTACAAGGAACTTAAGATTGGGCCAAATTACGTAAATAGCAAGTTAATGACTCGACATGCCCCTGGGAAGGAGTACTTGCTCACTGTGGACCTAAACAAGAATGAGGATGTTGAACTCTCAGGCCGTATTAGTGTTCAGTGTGAAGAAGGAACGCTCACTACGGAGGTTCTTCTCAGTAAGATTGCCAGTGGTCATTACAAGGCTCAGGGGATTGCCAAGGTTATAACAACAGAAGAGATGACCTGGAAGCTGGAGGGAACTGTGCAGAATAAATCGATACCTGAGAAAGTTCATATTCTTATGGACGGTAATTATGAATCACCAGTCAACGCGGTGACAGTCCATTCAGGTATCTATGCTGATAGAGAGAAGGCCACTGTTGACTTCAAAACAGATATCAATGATCAAAAGTTCTCCATGACAATAGAAGGTACACGTAGCTCCCTACTCGTCGACGCTAGCATCTACAGACATATCCTTATCAATGCTTATATTAATACAGTAAATGAAGTACAGAAGCTACTCGTAAGTGTTGAATGGGATAAAGATGTGGACCCTACTAAAACTTTCACCATAAATGGAGAGCTGTCACCAAGTGGAGTTGGAGCTGGCTTCAAGTTTGCCGAAATGGAAATGACCGCTTCCTGCAGACTTGTTAATAATGGAGTAGAGTTGGCAGCCATGTGGGCACCTGACAAGAGAGTTTTGGCCCATGTTCATTACTCACTCGACGACACCAAGTCTCTGGCCATTACAGTAGAGACACCATTCCAAGGATGGGAAAAACAGGACGTTACATTTACAGTCTCTCTCAAGGATTATGAAATCACCAGTCGTGCTGCAGCTACCTGGAAGAACGCTGAACAGATGGCACTTACAATCAACGGCAAGTTCCAACCCGGTCTCTCCAACAATGCGCTCAAGACCCAAATACTCTTCAGCAGCAGCTTTGAAAATTTCGAGCGCATAACTTTCACTGTTGACCACACTATGGCCGGTGCCACCATTAACACCAACATTGTGGGGCTGTGGAACAAAAATGAAATGAAGGGCAACTTCCAGCTCACTCCCAACGAAACTGGTGTTGATGCAAGAGCCACTTTCATCTCTCCTTTCACAGAGGAAGTTCTTGTTACCCTGCATCACGAGTTACATGACATGGCATTGACTACCAAGCTGGAGGCCAAATACGGTGCTGAGACTTCCACCATTACAATGAAGGGCCACGTGGACCTCGGTGATGTACACGACATCACTCTTGTCGTTAAAGCAATTACTCCTCTCGCTGCTTTCGATGCTAATATCAAATACACGTTGAATGAAGATAACATTAAAATCTTCGCTGAAGGTAAAGTGGGTGAGAAGCAAGTGTTGCTGAATATGAACGGCGAGAAAACAGTCACAGACGGTTCAACAGCTGTCTCAGGAGACTTGAAATTTATCACTCCTTTAACATATCCTTTAACCGCGACCTTCTCCCACAGTCATGACGGACAACAATTTACCTCCCAGTTGGAGATGACCAGAATATGGTCAACATTTGGCACCCTCAAGATGCATGCTGAAGGCCACATGATCTCCAAGAATGACATAGTATTCAATGCTATACTGAGCAGTCCTGATACTAAAGCTTCAGTTAAGGTTAATCATAAAATTGCTGAGAGCAACTTGGCGTCTACTGTTGATGTTACCGTCAACGGCGAGCGTATTTTTGTCTCCATCAACGGTATCTTAGACGCCTTAAATAACCTTGCCAATCTTGAAGGAGAAGTGACCTCCACCTTCAATGGTTTAGACGACATTAAGGTGAAAATTGAGAGCCAAAAGGATTCAAATACACGTACATCAAAATTCATTCTAATGAAAGGAAGTAAGTCTGTGAACATTGTTCACACCATTCGCTATGATGACTTGCTGAACTGGGAAAACTCCTTCACTATTAATGACAACTTTAAGTTACGTAACAAGCAGTCTCATCTCAGCACTGCCTACGTCCATGAGCTAGAGTCTATGTGGAATAATGAAAGAGTGCACGTGACAGGAACTATTGATCCCATAATTTCTGAGAATTCCCGTAAAATTGACGCACAAATCAACGTTGCTACTACTTTTGAGTATTTTGAGAACATCAACGTTAATCTTAACTACGAAGACAATGGAACTGAATATAAACCTACACTGTCAATTGAATATAAACCAGGGAGCATTATTGAAATTGCCTCGGTGGTTAAGTTTAATGCATCTTCTTTTTATACTGAATCTTCTCTAACAACTCCCTTCTGGCAGCCTTTGGGTTATAAACTTCAACTTGACTTCCTGCCACAGAAGACAGCTACTCTTGTCCTTACGCGAGGAGCCAACAAGACTGTCATTAACATAAATGGAACTTGGGAACAAGGAAAATTAGATGGACGTTTGGAAATTCGCTCAACGTATTTAACAGCACCAATCTCAGTAGAAGTAATGTATGACATCACTTCGTCAGAGAAGAAAGTTCGTGTAGCAGTAATTACTGACAGCAGATACGAGTTCAGTGGCTCATACATTGGTAACGCGATGAATCCCAAATGGTCCTTAGCAGCTGTACTTCCATTTGAGGAAATCAACTCCATAGAATTCAGCGGTGAATATCAGATCATGGCTATGCCATTCACTGTGAACACTGTGCTAAAGTTAAATTCAAAAACTTACGCAATTAATGGTAAAGTTGATACAAACGAGTTCCTGATAAATGCAGATGTTAATGGTGTGAAGGGCAGTCTTGCTAGCAAATGGTTTTACCACCCCACCCATGCTAATATTGAAGTTAAACTTCAGTCTCCAGTAAGTACAGTGAACAACATGGCTGTGTATGCCATGTACGACTTTGAAACTCAGAAGAAGATACACGTAAAACTGACTCGTGACGCTCAGGAAATCGATTTAATTGGCAAACTGGAAGGCGAAACTGTTGTCTTCACAGGCACAACTCCTTTCAATGGCTGGGAAACTCTCAATGCATCATTCTTCATCTCCCAATCTGCTATCAATGCATTCATCGCGAGGAACGACCAAAAAATTGAAGTAACAGGCACCCTACACATTAAGCGTATCAAGGGAAAGATTGAACTTGCTATCATCACTCCATTTTCTAATTATGAGACCATTTCTGTAAAAGCAATATATAATTTATATGGAGAGACCAAAAAAGTTGAGTTCAAATCCACCTTTGGCACTGAGGAACTCTCTCTGAAAAGTATCATTAAGGTCAGTAACCCACTTGCTCCTGAAATCAAATTGGACATCATCACTCCATTTGAGGCTGTCAAGGCTCTCGGCGGAGTAGCTCAATGGAACTGGAAGGACTCTGTGAAAACTGCTGAGGTCAAGACTTACCATAATGATGTTTCTTACAGGTGGCATTTGGAAGCTGCTGCTGAGAGCCTTCTGAAGGGATATGCCACCTTCAAGGTCATCACTCCTTTGGCAGGTTGGACTGATGTGTCTGTGAAAGGAAGCTTCGACTTCAGAGCCATGCCTTATAAGGTAGCCTTGGTATTCAATAAGGAAGGTGTTATTAATGCCTTTGAAGGTAATATTAACCTAACCCAAAATAACATATCTGGAGAGTTCACAACACCTATTGCAGACTGGGAGAAAATCATACTGAATGGTACCTACAACATGGAGAACGATCACCTCACTGGGCATGTTGAATTTAACATGGGATCCGAGAAGTATGAAGTTAACAGTGACATTCTGTTTAGAACCCAGACACCTAACTTGAAAATTGTCATCAAGACTCCAATCGCCGATGCTGCCAACATTCAGCTAATATTAGACACCAATATGGTCGACACAGAGAAGAGATTCACCCTCTCTTTCTCGATAAATGATATAATTTATTCTGCTGAGTTCACTGGTCAGTTACTTTACAAAACTGGATTCATAAAGGTAGTCACTCTATCACCTATCCCAAGTTATACTGCTGTGGACATCTACGCCAACTACGATTTCACAGGTGATATTAAGACCGTTGAAATTAATCTGAAGAAAGAAGGTGAGGATCAACACATCGCCATAGCCACAAAAGTTAATGATAACAATTTGTTCATCGATGTTGTTACTCCATTTGAAGGTTATGAAGTTTTGAAAATGACAGGTGATTACACACGTAACCTTGGTCGACATAGTGTGGTGGCTTCCTTTGTTAAAAACAATCAAACTTATGATTTCCACGCCGATGTTACCCTGGATACCAACAGTGCCGAACTTAGATTGTCAACTCCTATTGCAGAAATAAATAATGTTATAATCAATGGCAAGTACGAACTTTTTGACGACATCATAAATTGTTTAGTTCACTTTGAAAGAAATGACGAAGTTTTTGAATTCAAGACAAATGCTGAATTTCATCCGATGAAACCTAAACTATACGTTGCCATTGATACACCTATTGATGGCTGGAGTAAGCTCATCCTTGACATCAGTTATAACGTTATCTCCGAGAAGAAATCTGTGGAGCTCTCTATCCAGAAAGAAACCTTCTCCAAGACGATCAAAATTCAAGCAAGTCATAACCCTGAAAGTGGTTCCTTCAAAATTGAAACACCTATTGAAGGATTTGAAGTTCTTGGTGCTGAATACACACTAAGTGTGAACCAGAATAACAACATAGTGCAGGCCAGTGTTAAAATTAACCAAAATACTGAAGAATGGATCTTTTCAGCCTATGGCCGCTACGACGTCGACAACTTTATTATCAGTTTCCAAACTCCCTTCGAAGAATTTGATAGAATATCTATTGAGGGGAAAATTGATTTCGCTGCTAAGGCTGGCAAGGGCGTCATTCAGTTTGGCTCAAACACCTTCTCCATCATTACGTCCTATGCTTTAAACAACATGTTCTTTGAGCTAGCAACTCCATTTTCGGTTCTGAAGTTTGTGTCACTTTCTGCATCTTATACATGGACTTCAAGCCAAAAGGACGCTACAGTGACTATCGTATACAATGAGAACAATTACGTACTCAATGGGGCTCTCACTTTGTCTGCTAGATCATCTGGCATCACTCTTCGAGCCACCACACCTCTCCAGAACTTTAAAAACTTGACCATCCAGATCAAATATGATATCGACAACAGGGACGAACTGGTTTCAGCCTATATGAGAGCTGGCCAGAACAATTACCATTTTATAGCTGGCGGTTACATAGAAGACAAATTTGCATACTGTAAATGGGACATCAAGTCTCCCTTCTATGGATGGACGAATGTCAAGTTTGTAGCTAAGGTTGACCTCAGACAAGAGGATAAGTTGCTCGAGATTTCCCTAGAGAAAGAAGAGAATGTAAAGGCCATTGCTATCTCTGGAAAACTAATTGGAAGTACAATGGACTTTAGCCTGAAAACCCCCTTCACCGGCCTCCAGAATGTAAACGTATTTGGATCTTTAGATCGAGTAAAGAGATCTGTTGAATTCAGAATGATGAATGACGCTGGAGAAGCCTCATTAGTGACCAGCTTTAACTTTGTCAAGCTTCATTTAAAAACGCCATTTGAAAGAGCACGAGAAATTACTTGGGAAATAACAAAAATAAATGAAAATTCATACAGTGGTCAATGGAGAAGAGATGGTAGTTATTTTACCATCTCACTAGAAAAGGATAACCAGTCTCGTAGTTTCAATATGGAGATTAACAGTGAACTAAAAGGTTGGGAATTTCTAGCTCTCTCTGGCAGGCTCGACGAAGAGACATTAGAGGGCTATGTAAGTGGTGCTATTAATGAAGATGCAGTCTCTATCCATGTAAAAGGAACCCACGCCTCATCAGGCGAGTTCAACCTGGAAGTAACCACGCCTTATCAACAGTACAAAAAGGTTGAAGGTAAATTGGTATATGGTGGAAGACAGCAGAAGATTCATTTTGAAGCAAAGTCTACGAGCTCAGAGTTCCACTACATGTTTGAACTTAGTCGAAGAAATGGCCTTCAATCTCATCTGCTAGTGCCAAACCGTCGAGAAAACACTGAATTGAATGTACAAATTACTCCCTTTTTGGGAAAGATTACCTTTGTATCACGATTCGCAGCGCTCAGAAATTTCCACCTGGACTACCAAATTGCATTTGCTGATGTTATCACAGTTACCCAAAAGATAACAGTGAATGATCTTAATGTTTTCAATATGGTACTGGAACATAATAAAGACGAGGATAAGACTCACTTAGAAATACATACTCGTCATCACAACCGCCACACAATGATTCATATTCATTACGAGAGTGGGAGCATTTTTAATTTTATTGTGAAAGTTGACACGCAAGTAAATAATGAAACCATAGAGAGAGAGTTTAAGGTTGATGCAAGAGCAACAAAGGCTGAATCTGCAACAGAGAACGAGCCTTTCAGTGGCACGATTAATGCTGTAATCACCAACACATTCCAGCCACGACCCCAGATTACTCATGTGAAAATTGAATTGAATCGAAGCTTAACACCCAAAACAGTAAGGATTGAAATTAGTCGAACACCAAATCAACTTTATAAACTTGACATTAGTTATAACATAGACATAACTAACCCGTTCAATGGCAACTTTGACGCAAAAATTTACACTCCTAACAGTCCAGACACTCCATGGAAGACTGTTTCAGGCAGCTGGAATGTGCAAGACCCAAGAGCCTCAAGTCTTACGTTCACTGTTGATGAAGTAACATACACAGTTCGGGGTAAAGTTGGCCTGAGAGAATCAACAATGACCCTGACTGCTAGCAACATTGAAGAGATGATCTTCCTTCAGTGGAAATTTGAAAGGGAAGGCAATTACGGAGAGTACTTCTTGAAGTTTGGAAGAGAATCAAGTTATTCAATGTTGAAATTAAAGGGAACTTTCACTGATATTGCCCATGTTGATCTAGAGGGTGGTTTCAAGGCTGGACCATACCAAGAACATGAAGTTCTCTTCGAGACAAAATGGAACAAAGAAGGTGATAATATCATTGGAGGGGGATCATTTAATTACGACAATTATCATGGTACTCACACATTAGAGATAATTCGTGGAGATCCCCAAAAGCGGGCTGCAACAGTTAAATGGACAGCAAACTCAAATTATCCTGACTTCCAGCTTATTTCTCTATTTGGAAATTACGATTTCGATGGCAAATTAGTATTTCTTTCAGAAGTCAGAATAAATGACGAAATTTCAAAAATTGAAGTCAATATTACCAATTTCAATCCCAAAAATTCTCGCAACACAATAGAATGGAATATTCCAATCCTCTCAAAATATGGCCCATTTCTGGAATATTTAAGCGAATTCCAATTAACACTTACACATAACTTTAGAAAAGATACTAAAATCATCTTGGCTGTTGCAGTGATAAGTAAAAGTGACGCACGATTGAAGGTTCATTGGACGCAAAGTGACGAGTATGACACCTTTACAAGTGGTATTAATATGAGAGGGAAATATTTCGGTGCAGTCCGCATCACTGGAAACTACGATGTTTCAAATGCTGAAAATTTTCATGCTGAAGTGACCTACTCGAGAAATAGTCCAGCGAACGGAGAACACACTTTCAGCATTAAATGGAAAAGGCAAATGACTTCTGGTCACTTTGAAAGCGAAATAATTTGGGATTCCTCTTTTGCAACTGTTTCCCATGCTCGTGTTTATGTAGTGGCTGACTTCATTGAGAACATCAAATTAATATCTGGATTAGAAGCGAATGACAAGGTAATAACAGCACAATTTGATATGAGCAATAATTCAGTTTCTGGAAAAATAACAACACCATTTGAAGGCTATGAATCAATTGAAAGTCTAATCACGTATAGTCTCCTTGGCAAAAACAAAAGTGTAGTTTTAAAATATGAAGGCGGGGGACAGAAGATTGATTTCAATTTTACCTTGAACAAGATTAGTAAGAAAAGGGGAGATTTTACTCTAAATCTTAAAACACCCTTTGAAATGATAAGGACCCTTAATATTGAAGGGCGATGGGGTAAAAAAGGAGCCACTCTAGATTATCAACGAAATGATAATCACTACAGCTTCACAGGTGAAGCAGAATTCCAAGGAACTAGATCAGACTTTGACTTCTCCTTCAAATCACCAGAAAGTCAAACGATTAGGATAGCTGCTTCTTATAATGTGCAAGACTTCATTGCTGGAACTACAAGTAATGATCAGAAGCTAGCTAGTCTTGAAATTGAGTTTGAAGGCTATACAATCAACTTTGACGTGCATGGTTTCCGCAGCAGTGAGAGGATATATATGGAGATGAGTGGAAAATCTTCTCTTGTCGTATTGAGAGAATTCCATCTGATGATGAACTCAGAAATAGATGCTAAAAGTCGTGATGAAGTCTTCGAAATTAAATTAAATGAATTCGAATTCAAGACTGAAAACCATTTTGAGAGGCATGAAAATGATGGCTTCTATTTCAAGAATAAGATTGAGAGTACACTTACTCCTCTTCCAGCCTTGATCTTTGGCCTTGGAAAGGAAGATGGCGAATATATTGTGACTGTGGGATATGGTAACGACCAAGAACTTACTGTGTCTATCAAAGGCAAGAACAACTTTAAATCTGGATTTAGTGGTTCTGTTGACATCCCTGCCTATGGATATGAAGAGGTTAGATATGATGTGGACTATGGATTTACAAGCGATGATGAGCTTCACATCAATGTCGATATTAAATTGAATGACGGTGGCAAGAAAATCGAGGCAGACTTTATTTATAATTCAGAAGGTGTGAAAGCTCGTCTAGCTTCTCCAGCAACTGGTGACCACAGCGTGCGTGTCCGACGGTCTATCTCGTCTAACAGTTTTTTCACAGAAGTTGGCTTTGATGATTATAACCTGAAACTCCGAGGTGGCTTCAAGGATGAGGATACTAAACGCGGCGCAGTGTTAGAAGGAGATATATTTGGCAACAAGTTCCTCATCGACTTCCTCTTCCAGTCACAAGGGATGCAGTACTCTGAGGGAAAGCTTATTATTCACACACCATTCCGTGGTATGGAAAACATGGGAGGTTTATTCACACTTTCTAATGTAGACAACAAAATTATGGCTCATGTTGAAGTGCTCCTTCCCTCATATACAACACCAAAAATAATTGGAGAGCTTAAATTAGATATGAATGAGAAAATTGATGGCTATTTGACAATTGATGTGGCTGGTGAACAGTTCACTCTCAAGAGTAATCTTGCTGGTGCTTCAGTAAGTCAAGGCTACCGAGGCACTGTAGAGCTGTATACACCTTTCCATGCTATATCAACCGTTATTATCAATGGGAAAATCAAAATGGAATCTTTGTCGTCCTTGGAAGCTGACGTGACAGTCGTTGAACCTTATGATACACACGAATTGAAAGTAAAATACCAACTCTCTCCAGAAAAACTTACAGCCATCATTAATATTGACGGCAGACAATATGGAGGGGTAAACACGAGTTTAATCCTGGAGGGCTTCGGTACTGCACACAATAAAATAAAATTAACCATTAATGATGATGAATTAACTGCAGAGTACACCATGGGCGAAGCTACCTTTATGTTCAACTTGAATTCTGTAATTATGAATGTTTCACGCCAGCTCTCTATTGAAGCTAAGTACCCATCATTAGAAGCTTTGGAAGCCACTCTTATTATTATGCTCGGACATCAAACTCATAATATCCACGGAAATTTCAACATCGTCAGCAATCGCATTCAAGGTGGAATAGAGATAGAATCTTCTCTAATTGAGGGAACACGGAAGTTGATTTTTGACATTTCAGTCCCAAGTTCTTCTTACAAACACGCTATCTTTGACGTGACACTGTCTACGTTGGAAACTCATTCCTTTTATTTTGAACTCGATGCAAGGACTGGTGTTCGTGCCACTGTAAAAGTCGATACTCCCATCTTCCCTAAGACGACTCTTGCCATTGAATATTTTGCTGACAGTGTTGAACTTGTCATTGAGACTCCCACAGGAACTCACAAGGTTCGGGGTACATGGCGTGTAACTCACAAGACGCCTATTGATCTGTTGGCTACTGTTGAGGTGATGTCTCCTCTCCTCAAAGAGACTTATACTTTCAGTGTAATGCTTAGTGGTGGCAGTACAAATGGCGTGGGCAAGGCAGAGCTCCAAGTAGGCAATGTACGACATGCTATTGAAGCAAGTACATCCATGAGAAGAAATGGAGGTGGTTTTAACCTAAATATCGAAACACCATTCAAAAACATCAATGAAGCTACATTTGAAGCTTCCTTAGATTTTGGGGATAAAGTTCAGTTACAAGTAACGGCTAATCTGGCTGGAAAAATTAATGCATTTAATTTTGATTTCGACAAAGAGAACAAAACCTTCTTAACAGTTGTCCAATCACCCTTCATCCCTACTGGACTAGTTAGCGCGGAAGCTGCACTAACTGGCGACATGAATAAAAATATGCATTTCAAAGCCGCCCTAAAGAACAATAAGAAAGCTATATCAGGTATTCTTGATTTGAAAATTCCTTCTCCTCACAACATTAAAGTAAACTTGAAGGTTGCAACTCCTTTCAGGGGCTATAAGAAGATGAACTTTGTTGCCCAATATACGAAGGATGAATTCACAACCATAATTCTATCTCTAGATAAACCAGTCATGTTTAAAGTGAATGTTCAGTTCCTTAATACATTCACTGCAGTCAAGGGTAACCTTAAGATTGAAACTTCCATTGAAGACTTCGAAAACATTGAGGCTGACTTAGATATTCCCCTTTCCAAATTCGCTCCAAGAGCAGTCTTGACGCTGCCTAATCACAAGTACGGCATTGCTGCAGACTTCGAACGTGACGATGTTACAAAGATGTCTGCTGAGCTACACCTGGACGACGTTTCTTACGATGGCAACTTGGCCCTGAGGACCAAGGCGCCCTATGTGCTGGCCTATGACTACCAACTCCCCGATATTAGCAGCAATAAGTTCCACCTCAGAATTGACTCCTCAATCATATCTGCATTTGTTTAGGGATAATGTTAACAGTTTAGTTTTTAAAGAATCTTCCATCGATAGCTCAGCCTCTAGTCATAGATATTCAGACCATGTCAATATTTAATCGTGTATTTAGAGAATTCTACATATAATTAAATATTTGTGCATATCGAAGGAGAATATGTGTGTTAATTTCTAGGAGTAAACATAACATTATTGCTTATATCTGACTTGGTTATGATTATCCTATAATCATGTATATAAACTATTAACACTCAAAATATGTAACCCATGTATCTGCAATAAAAAGATTTCATACATAGAGTATTTCTGCATCCTTTAACATCCATACACATATATTACCAGTAACTCCTCCTATAAAGGCTCATCTATTATATCAAACTCCTTTTACATATTCATAAATACCCCAAACACATTCATCCCCTTCTCCAGAAATTCACCAACACATCCTCTTTTTTTTCCTAAACCCCACACTGCTCTTCGTCAAACACCTTTATTTTTGTTATGATTTATGATTTTCTCGTCAAGAACTCAACCCAGTTAGCGTAGCCTACCGTAATACTTAATCTTATCTTATCCTCTATATATTTTGGTATAACATTTTCCTTTATACCAGAATGGGTTTATAAACGTTCTCTATTATGTCTTTAGTACCCTCTTTCTCC
>1093_(reversed) ENA|GEBG01001094|GEBG01001094.1 TSA: Homarus americanus DS01-Homarus1_Transcript_818 transcribed RNA sequence.
CCCTGACCTCATAACATTCTTCTCCTGACCTCTCAACATTCCCCCGGACCTCACAGCATTCCTCTTGATCTCCAAGCATTCTCCCTGGCGTCTCTCTCTGCAGGGTCTCACATCCGAGTGGAAATCTGAAGAGTTCCTAACTAGTGGTGATCTCAATCTGTGGGGAATGAACGGACGGGGAGACGTGTGCACCGGCAACTCCTACTACGGGTGTAACCGGGTCGGCACCGCCACTAACATCGTCAACCCCGTCACAAGCGCCAGGCTGAGGACCTTGTCTGACTTTGCCTTCAGGTACGGCCGCATCGAGATTCGAGCCAAGATGCCTAGCGGGGCCTGGTTGTGGCCAGCTATGTGGTTGTTGCCTAGAAACTGGCCCTATGGTCTATGGCCAGCCAGTGGTGAGATTGATATTGTCGAGTCTCGCGGTAACAGTGACTATGGCACCCTAGGAAACCAGTATGGAAGCACAACACTCCACTGGGGACCTTATTGGCAACTAAACATGTACCAAAAGACTCATACTAAATACCAAGCTCCCACTGGATCCTATGCTGACAATTTCCACACATGGAGAATGGATTGGACCAAGGACGACATGAAGTTCTATGTGGATGATGAGCTCAAGTTGACAGTGGACCCCTTCACTAACTTCTGGGACTTTGGTGGTTTCGGAGACTCCTATGATAACCCCTGGGCTGCTGGTGGTAAGATGGCTCCTTTTGACCAGAAGTTCTACATTGTCTTGAACTTGGCTGTGGGCGGCACCAATGGTTTCTTCCCAGATGATGTGCCGAGCAACCCACCCAAGCCCTGGAGCAACGTCTCCCCTCAAGCCTTGCTTGACTTCTGGAATGGACATTCCTCCTGGTTGCCCACCTGGGAACAAGGTGAAGGACGCATCAGTGAGAAGGCAGCTCTTCAAGTGGATTATGTAAAGGTGTGGAAGATGGAAAACATCGACCAATAACTTGTCTTCCCAAGGTACTAATTATGCATTTCTGCTTACATCTTACAGACTTTCATGTGTTGCCCTGTGTATAATGGTAAAACAAAGGGATACTTATCTGTGTTGCATTGTGTTATATAAAAAATATTCACTTGTGCATTGTCTAAAGTTCTAGTGTACAACAAATATTCACTTGTGTGCAGCCCTGTGAATAATGATTTTAATGTGTACACTGTACATGAATTATGCTTTAAAAGGATTTTGTTCATTGATTTATGATACACATGGGATATGTGTGCACTGCACAAAACTTTGCTTTCATAAACCCTAGTGCTGCAGTCTTTATTAAATTGTCTAACTAATTATGCAAATAAGTTTTATATTCACATTCAATATAATGTAGTGTATTCACAATCATTCATACCCGATGGTGAACCCGACCATCAGGAACTCAAAGCTCGTGTAGGGAGGTTATTTAAGAACGTGCTTCATTCCGATCAACCGGGCAAAGTTACCAATATTTCCAAATTGGCCAGTTGGCCCACTGGTGCCACAATCCAGGCATCAAGTACTCCAATATTATTTCCCTGAAATAAAAAAAAATAAAAAAATGTAACCAACACTAAAAAAAATTCACATCATATGACAAAATGAACATAAAAGTGTAAAGAGGATATCTATGAGATATAGCAATTATTATTCTCTGGTGTTTGAGGTTTGTTTGAAGGTTATATTTCACCAGGTGTTGGTCACACTGGAATGGT
>12903_(reversed) ENA|GEDF01012904|GEDF01012904.1 TSA: Astacus astacus TR25488_c0_g1_i2 transcribed RNA sequence.
CAAATATGTAGCTGATGTGAGGGTGTCTGGGCGCGCCCTTTCACCCCTCAGCCTCCGCGCTTCCTATGAAGGCATAGAGAACACTGGTAACGTGGAGGTAGCACTGGACACTCCCGTCCTCGACATCAACGCCAAGGGACAGTTTGTATCTGAAGGCAACTTCGTGTCCTCCAGAGCTGACATTGAGTACAGCACGTTGAGTGGGGATAAGCAGACGATCCACCATTCTGCCCTCATCAAGACTGAGACCTCTGAAGATGTCAATACATACACACTTAAATTTGAATTGACTCCAAGTGAGTTTGCAGACATGGCTTTAGACATTGACATCAGATCCATTATTTCCACTGGTCGCCTGGAGAACATTGGCACCATAACCCGAGGACCTGCAACATGGAATATCAAGGAAATTTATTCTTATAACCACGATGAAAACAACTTTAATTTCAATGTTCAAATTGAGGTACTCTGCCCTTACCATAACATTGATTACCTGGCCCTAGAAGAGCTTAAGATGGGACGCAACTATCTGAACGCCAAAAGCCAGATCCGGATCAGACCTGGAGAGGAAGGCACCTTCACCCTTGACCTCAGTCACAACAATGACATTGATATTGAAGGACGCATTATGGCTCAGATTCCTGGCGCGAAGGCTACCGTTGAGGTCCTTGTTAACGAGGTCGCCAACGGTCATTACAAAGCAAAAGTGACTGGCAATATCAATGACATAGAGACGAACACCGTGAGCCTTGAGGGCAGTGTGCAAGACAACTCTCTTGCTGGCAAATTCAATGTTCTAATGGACGGTTCCTTCAAATGGCCGGGACACACGTCAACACTCAGCTCGGGCATCTTCGCCGACTCAGAGAAGGCCAACGTTGACCTCAACACTGATATTAATGGAAGGAAATACACCATGAAAATTGAGGGTACTCGCACCTCCATCCTCGTTGACGCTAACATCTGCAGGCACGTCCTCCTTGATGCTCACATCACTTCAGCTGACGAGGGACATAAACTGCTCGTTAGTGTTGAATGGAACAAGAACATTGACCCAACACAATCTCTGGTGATCAGTGGACAACTGTCTCCCACAGAAGTAAAAGCTGGCTTCAGGTATGGGGAACAGGAGGTGTCTGGGTCCTGCCGACGTGTTGACAATGGCCTGGAGATGGAAGCCTCGTGGGCGCCCCACCAGTCAGTGCTCGCCTCACTTCACTACTCCCTCGGCGACACTAAGTCTCTCGTTACTACTATAATAACGCCCTTCCAGGGATGGGAAAAGCAAGAACTTACGTTTAATGTCACTCTCAAGGATCATGAGATCAGCAGTCGTGTTTCTGCGACCTGGAAGAACGCTGAACAAATGGCTCTTACGATCAATGGCAAGTTGCGGCCTGGAACGTTTACCAATGCTCTCAGTGCCAAAATTCTATTCAGCAGCAGCTTTGAGAGTTTGGAGAGGATCACCTTCACTCTGGACCATGCCATGGACGAAGCCACTATCAATACCAATATCGCAGGTCAGTGGAACAAGAATGAGATGAGAGGCAGCTTCCAGCTGACTCCCAGTGACAGTGGCATCGATGCAAGAGCCACCTTTATGTCTCCCGTCACTGAGGAAGTTCTTATTACTCTGCACCACGAGCTACTTAACTCAGCTCTATCTACCAAACTGGAGGCCAAATACGGTGAGCAGACCTACGCCATCATCCTGAAGGGTGAGGTCAACCTCAATGAGGTTCAGGTCATCACTCTTGTCCTGAAGACGGTCACTTCACTATCCTCTGTGCCGCAGTTCAGTGTTAACATCAAGTATACTTTGAGTGATAGCAATATTAATCTGGTTATCGAAGGTAAAGCAGGTGAAAAGAAAATACTGCTTAATATGAATGTTGAAAAGACAGTCACAGAGAGAACGACAACAATCGCAGGAGACCTGAGATTCATCACGCCGTTCACATATCCACTAACTGCAACCCTCTCCCACAGCCATGATGGACAACAGTTCACCTCTCAGTTCGAGATCTCGAGAATATGGTCTAATTTCGGCAGCGTAAAGATGCACGCGGAAGGGCACATGGCCAACAAGAGCGACATAGAGATGACTGCCTTACTCAGCAGCCCAGCTACTAAGGCCTCACTTTCATTTAACCATAAAGTTACAGACAAGAAGATGGACTCTATCATAGATGTAGCTGTCAATGGCGAGCGAATGACTGCATGGATTAAGGGCATCTTGGATGTATCACAGAGCCTGGCCAACCTTCAAGCACAAGTCTCTTCCACTATCAATGGTCTGGATGATATTAAGATAAATATTGAAAGCCTGAAGGAAGCCAACACAAGGACATCGAAGATCTTGTTTAGTAAAGGAATTAATTCTCTTAACATCGCCCACATTATTACATTTATTGATTTGCTTAACTGGGAAAATTCCTTTGACATTAATGGGATATATAAGATAAGTAACTCGCAGTCCCACACGGGCACAGTATACACACACCGGCTGGACTACGCCTGGGTTGACGGCGGGGTGCTCCTCACTGCCTCCATTGACCCAAAAATTTCTGCAGAATCCCGTAAAATCGACGCTCAAGTCACCCTTACATCATCATGGGAGTATTACGAGAATGTAAAGATCGATCTTCACTACGAAGATGATGGAATTGAGTACAAACCAACCCTCAGAATTGAATATAAACCAGAAAGTGTTATTGAAATTGCTACAATGACTAAGTTTGACATTTACTCCTTCTACACTGAAGCTACTTTAACATCTCCTTTCTGGCAACCTTTGGGGTGTAAGTTTAACCTTGACTTCAAGACACGGACCCCAGTTACTCTTGTCCTCACTCGGGGAGCCAACAAAACCACCATTAATGCAAGTGGAAATTGGGAGAAAGGCAAGTTTGATGGCCAGATAGACATCAAGTCTACCTATCTAGAAATGCCAATCTCATTTGAAGCATCATATGATGTCCTCTCCCCTGAGAAGAGAGTACGTGTAGCTGTAACAACCGATCATAAGTATGAAGTTACCGGAGCCTTTTCTGGTCACATGAAAAATGCAAAGTGGTCTCTTGTGACGGAACTTCCAATTCAGGGGGCTAGCGTGCTGGAGTTCAGTGGGGAATACCAAGTGACAGCTCTGCCCTTCACCATGAACGCGGTGCTAAAGGTAGAGTCAAGCGTCTACGCAGTCAAGAGCAAAATTAGTATGAACGAGTTTATGATAAACATGGACGTTAATGGCCAGAAGGGCAGTCTAGAAAGCAAATGGTTCTATCAGTACACACACGCCAATATGGAAATTAAGTTCCAGTCTCCATTAAATACGTTGGACATGGCTGCTTACATCATGTACGACTTTGAAACTCAGAAAAAGATCCATGTCAAGCTTACTCATGGCAACCAGGAAATCAATCTCATTGGAAAGCTTGAAGGAGTAACTGTAGTCTTCGAAGGAACAACTCCCATCAGGGGCTGGGAGGCTCTTAATGCTTCATTCTTCGCCTCTAAATCTGCTATCAAAGCTTTTATCTCCAGAAATGACCGCAGAATAGAAATGAATGGAACTATGCATATTAGGCATGGAATGGGCAAGATTGAACTCACTATCACCACTCCATACGCTAATTACAAGTCCATTACCGCTAAAACAGACTATAACTTCCATAGTGAGACAAAAATGGTCGAATTCAAGTCTACTTTCGGTACAAGAGAACTCTCTATCAAGGGCAATATAAGAGTTTCTGATCCATTCACCCCGGAAATGAAACTGGCTATTATCACTCCATTCGAAGCTGTGAAGACTATTGGCGGAGAAGCCCAGTGGAATATGAAGGACTCTGTGAAGACTGCCGAAGTAAAGGTTTACCATAATGATATTGAGTACAAGTGGCAGGTGGAGGCTACTGCTGAGAGCATGCTCAAGGGTTACGCTGCCGCCACCATCACCACGCCACTCCCAGGCTGGACCCACGTCTCTGTCAAGGGTAGCTTCGACTTCACTACCATGCCTTACACCGTCGTCTACACCCACGACAAGGAAGGTGTTGTTAATACCTTTGAAGGAAAGCTTGCTGTAGCCCAAAACGCTATTACTGGTGATGTGACGACGCCGATTACTGGCTGGGAGAAAGTTGTATTAAAAGGCTCTTACAACGTCAACAACAACCGCCTTGCAGGCAACCTGGAATTCGATAAGGGGTCAGAGAAGTATGAAGTTAATGGCGACATAATGTTCAACAGCCAAACTCCCAAACTGAACATCAACATCAAGACACCAATCCATGACACTTCCAACATTCAGCTGACCTTGGACGCGAATATGGTTGACACAGAGAAGACTTTCCGCCTGACTTTCCTGAGGAATAACATCACTTACTCAGCTGAATTCACTGGTCAGTTAATTTACAAAACTGGATTCTTTAAGGTAATAACTCGCTCCCCTATCACTGGTTATTCTGACCTCGAGATCTATGGCAATTATGACTTTACAGGGGATATTAAGACCATCGAGATGAACTTAAAGAAGGAGAATAAAAAACAGCACTTCTTTATGGCCGTGACTGTCAATGACAACAAATTCAATATAGATGTTGTCACTCCATTTGAGAGTTTTGAAGTTGTGAAAATGAACGGTGATTACACCACCACCATGCGTGGTGAGCACAATCTTGTGGCTTCCTTTGTTAAGAACAGTCAGACTTACAGTTTCCAGGTGGCGGCCAGGATAGACACGACCAGTGTCGCCCTCCGACTCTCAACTCCTATCCCAGTCATCAAAAATGTCGTGCTGAATGGCAAGTATGAACTTCTTAGCGATGGCGTCGATGGTTCAGTCCACTTTGAGAGGAATGATGACATGTTTGAATTCAATACCCATGCCAGTTTTACTCCACTCAAGTCAAATTTATTTGTTGCTGTTGATACACCTGTCAGTGGCTGGAATAAGATCATCATGGACATCAATTATGACATCATATCCGATAAAAAATTTGCTGAAATTTCAATAAAGAATGACAACTTTGCTAAGATTTTCAGAATTGATGCAAGTTATAGTCTCAAAAATGGTTCCCTCAAAATAAAAACACCTTTTGAAGGATTCAAAGTTCTCGGTGGAGAATATACATTATCTGTGAACAAGACTAACAGGAAAATGGAAGCCAGCGTTAAAATTCATCACAATTCTGAGGAGTGGATTTTCTCAGCATATGGTCAATATGATCCAGACAGCTTTATAATCAAATTCCATACTCCCTTTGAAGAGCTCGATACAGTTGCTGTTGAGGGAAACATCAATGTGGACACAAAGACTATCAAGGGCGTGATTAAGCTTGGTTCGAGCAACTTCTCCATCAATGTATCGTATGCAATGGACAACATGTTCTTCGAGCTGGTAACACCATTTGAGGCACTAAAGCTTGTGTCTGCTTCTGCTTCTTACAAATGGATTTCGAATCAAAAGGAAACAACACTGACTATCGTCTACAATGAGAACAAATACATACTCAATGGGGCACTGAGATTGTCTCCTCAAGCCTCCAGCATCAGTCTTCAGGCCACTACACCCATCCTGGGCTTCGATACCATGTCCTTTCAGATTAAGTACGATATCAACAACAGAGACGAGCTGCTCTCAGCTCACGTGACCCTCGGCGAGGACACCTACAACTTCGTAACAAGCGCCTACATCGAAGACAAAATTGCTTATTTCAAATGCAGTCTTATGTCTCCATTGCCTGGATGGACTAATGCCAAATTCGAAGTCAAAGTTGATTTCTCACAGGATGATAAGATACTGGAGATTTCACTGGAGAAAGATGGAAATGTAAAAGCAATTGCTATTTCTGGAAAGCTGATTGGAAGCACAATGGACTTCAGCCTGAAGACCCCTTTCACTGGTCTCAAGAACTTAAACGTGTTCGGTTCCCTTAATCGCGCCAAGAGATCTCTTGAATTCAAAATGATGAATGATGCTGCAGAAGCCTCGCTGGTCACAAACTTCAACTCCGCCAAGCTCCACCTCAAGACTCCATTTGCAAGAGCAGAAGAAGTGACTTGGGAAATAACAAAGGTGAATGACAATTCATATAAAGCGGAATGGAAGAGAAACAACAACTATGTGACGGCTTCAATTGAGAAAGAGGGCCGTAGCCGAGCTTTTAGTTTGGAGATTAAAAGTGAACTACAAGGCTGGGAGTTCCTGGCCCTCACCGGCAAGCTTGACCAGGACGCCCTGCAGGGCTATGTCAGCGGTGCCATTAATGAAGAAAAGGTCACCCTCTCTATACAAGGACGACATGACGTGGAGGGGGAGTTCACCCTCAACATGACAACACCTTATGACAACTATCGCACTGTTGAGGGCAAATTAGCTTACAGTTTGAGGAAAAGACAGATGAAACTGGAGGCCTCGTCTTCAAGCTCAGAATTTCATTACATTTTTAAATACACGAGAAGGAACGGCGTGGAGTCACACTTGCTGGTGCCCAACGCGCAGCAGAACACCGAGCTCACTGTCAACCTCGGTCCTTTGGCGGGCAAAATTGTCTTTACATCTCGATTCGAAGCCCTCAGAAATTTCCACCATGAATACAAAGTAACATTTGTACAGCATACAGGGCTTGTTATGTTCTCCAATAAAATCACCATAAATGATATTGATGTATTATCTACGGAGTTTGAGGGCAACTCTGCAGAAAAGAAGCTTCACTTGGAAGTCCACACACGTCTACCAGGCAGACACTCGGTCTTCCACGTTCATAGAGAAGGTTTTTCCATTTTCAATTTAAGTTTTAAACGCCAGATCGAAGTCTCTGGAGATGTAGTAGAAAAGGAATTTAAAGTTGAACTCTCAGGAACTGGAGACCTACCTGAGGAAGGAACAATTAATGCCATCATTACCAACACATTCCGAGAGCAACCAAAGACCATAACAGCAAAAATTGATGTGAATAGACTTACAAGTCCAAAAACAATAAGGATTGAAGTTAACCCAACACCAAGTGGACTTTATGTCTTTGACATAACTTATAACATCGACTTGACACAGCCATCACATGGTGATTATGATATCAGAATTACAACCCCAGACAGATCAGCTGCCCCGTGGAAACATATCTCCGGCAGCTGGGACGTGCAAGATATTGACACTGCACAACTTACCTTCAATATCGGTGATGTAACATACAGAGCCAATGGCAAATTGGGAATCCGAGAATCAACAATGATTCTGTCAGCCGACGGTAGTGAAAATATATTCCTTCAATGGAAATTTGAAAGGGAAGGCGATTACAGGGACTACTTCTTAAAGCTTGGTCGAGAGTCAAGGTACGGAATGCTAAAATTAAAGGGAACTATCACCGATATCGCTCACGTCGACATCGAAGGGGGCTTCAAGGTCGGGCCATTCCAACCAGAAGAATTTTTATTCACGTCAAAGTGGAACAAAGGCCCTGATGGCTCTGTGACTGGAGAAGGATCATTTAACTATGGTGATTACCATGGGAGCCACACCCTGGAGGAGTTCCACCGGGATGCTGCTCAAAGATCCGCCACCTTCAGATGGACATCAACCTCAAATTTTCCTGATTATGAACAGATTTCCGTATCTGGAAACTATGATGTTTATGGCAAATTCGTGTTTAATGCAAAGATAAAAGTAAATGAACGTGAGTCAAAAATTGATATAAATATATCGAATCTGAACCCAAAGCGATCTAGCAACACCTTGGAGTGGGACGTCCCAATACTTGGTGAGTTTGGCAAAGTTCAGTTGACGCTCAGTCATAATTTTAGAAAAGCAACTAGCAAGTCCATCGCAGCTGTGGCAAAGATAGGACGAAGGCAGGCATTTGTGAAAGCTAATTGGAACAGAAGTGAAAACTTTGAGACTCTTGATGGGACAATTGAAGTAAAGTCAAAATATCTTGGAGATATTAACATCTCTATTAAGTACGATGTTACCAACATTCAAGATGCAAACGCTGAGGTTAAGTACTCCAGAAAGGCCGCAGATCAACAGGAAAAATATGCCAACATTAAATGGCATAGAAAAAGTAGCGCTGAACACTTGGAAGGTGAGATCATTATAGATACATCACTTGAACATCTTTCACACGCCCGTGTTTACAACAAAGCTGACTTCAGTGATATCTTCCACTTAAGATCTGGCCTCGAATGGAATGATAAGGCAATAACACTTGACTTTGATGTCGGCAAGAATTCAGTATCAGGAAAAATCACATCACCATTCGAAAACTTCGAAACAATTGAAGGCGAATTAACATATAGTATGGAGAGTAAAGACAAAGTGGTAACTCTGAAATATGAACGTGGTGAACGGAAAGTTAATATGAACTTTACCTTGAACAGGAAGTCTAAGAAGAGGGGAGATTTTGAGCTGAGTCTAACAACGCCCTTTGACGTGGTGAGGAATGTTAACATCAAGGGAAGTTGGAACAAAGGTCAAGCCCAAGTAAACTATGAGAGAAATGATGTTAAGTACAGTTTCGAAGGTCAAGCAGATGTCCAAGGTGATAAATCAGATTTTGACATAACCTTCACAGGTCCAGGAGGGGAATCCATCAGAATAGCTGCCGCGTATGACGTAGAGGACTTCCTTGCTGGTAGGGGAACTGAGCCTAAGAAACTAGCAAGTCTTAAACTCGAATTTGAAACTTTAAAAATCAGTTATAATATGCAAGGCTTCCGTAACAGTGATAGGATATACATAGAGGTTGATGGAGAGTCTTCCTTGTTAACACTGAAGAAATTACACTTGAAGCTGAACTCTGAACTAAGTACTGAAGCTCGTGATGGCAGCTTCGAAATAACAGTTAATGACTTTGAGTTTAAAATTGATAACCACTTTGAGAGGCATGAAAATCAAGACTATTATTTCAAGAGTAAAATTGAGAGCACACTGACGCCTCTGCCAGCACTGGTGTTTGGCATAGGACGCAAGGACGAGGAACGCATCGTCACTCTGGGATACGGTGAAGGGCAGGAGATCACTTTCTCCATCAAGGGCAAGAACAACTTTAGATCTGGATTCAGCGGCTCTGCTGACATCCCTAACTATGGATATGAAGGAGTTAAATTCGATGTTGATTATGGATTCGAAAGTGATGATGAGCTCGTTGTTAAAATTGAAATTGAGCTGGGTGAAGATGACCAGGAGGTAGAGGCTCACTTCACTTACAACTCTGAGGGAGTGAAGGCTCGTCTCAACTCCCCGTACACAGGCGACCACAGTCTCCGGGCGAGACGCTCCATCGCGTCTGACAGCTTCTTCACAGAACTTGGCCTCGATGATTACAACGTCAAGCTCCGGGGTGGCTTGTTGGGCGACGGTACTAAGCAAGGAGCTATGTTAGAAGGAGATATTTTTGGTAACAAGTTCCTAATAGATTCCCTTTTCCAGTCTGAGGGCCAGCAGTACTCTGAGGGCAAGCTTGTTATTCAGACGCCATTCCGTTGTATGGAGAAGATGGGAGGCTTGTTTACACTGTCTAATGTAAACACAAACATCATGGCTCATGCTGAAGTGTTCTTACCCTCTTGCTCAACACCAAAACTAACTGGAAAATTCAACTTGAACCTAAATGATAAAATTGATGGCTATGTTACAGTGGATGTGGCGGGTGAACAGTTCACTCTGAAGAGTAATCTAGTCGGTGCTTCACTTAGCCAAGGATACCAAGGTACTCTCGAAATATATACACCTTTCCATGCTCTCTCAAGACTCGTCATTAATGGAAAAATTAAAATGGAAGGTTTGTCATTGTTAGAAGCTGACCTGAAAGTCGTGGAGCCTTCTGTTCACGTGTTGCAGGTCAAGTATCAGCTCTCTCCTGAAACACTGACAGCCAGCCTCAATCTTAACTCAATAAAATCCGAAGATGGAATAAAAATTAACTTCATCATGGAAGGTTTCGGCTCTGCTCACAAGAAGATGGAACTGAACCTCTGTAATGATAAACTGGTTGCTGAGTACACCATCAGTGAGTCTACCTTCAAGTTCACCTTAGACTCATTAATTATAGGTGTTCCACGCCAACTGTCTCTTGAAGCTAAGTATCTATCACTGGAAGCTATGGAGGGTTCTCTTGTCACTGCTCTTGCAGGTCAAACTCACAATATTCATGGAGAGTTCAGTGTAGTCAACAATCGCATTCAGGGAGCAATAGAGTTGGAGTCTACTCTGATTGAGGGAACAAGGAAACTCAACTTCGACATTTCAATCCCAGATGCTTCTTTCAAGCAAGTATTCTTTGATGTAACCTTTGTAACGTCAGAAACTTATTCCATGTATTTGGAGCTCGATGCCACGACTGGCATCCTTGCCACACTTATAATCGATGCCCCTATCTTCAGAAAGGTAACGGTCAACTTTGAATGTGTTGCTGCCACGGCTTCACTTGTAGTTGACACTCCCGCAGGAATTCACAAGGCTAAGGTAACTTGGCGTATTACCCGCAAGACGCCCGCTGACTGGCTGGCGACCGCTGAGCTCGTCTCTCCACTTCTTAAAGAGACCTACACCTTCAGTGGCATCCTTAGTGGCAACAGGGAACAGAGAATGATTAAAGCACAGTTGGATGTTGGAGAAGTACGGCACGCTGTGGAAGCAAGCACATCTATGGCAGCAAATGGAGGTGGATTCTTGTTGATTATCGAAACACCATTTAAGAATATCAACAAAGCTACTCTCCAAACTTCTTTACAGTTTGGGAATAAGATTCAGTTGGAAGTGGCAGCCAATTTGTCTGAGAAGATCAACACCTTCAACTTTACCTTCGACAACGACAACCAAACCTTAGTGACCGAGGCCAAGTCTTCGTACATCCCCACGGGACTAGTTAGAGCAGAAGCAGCATTTACTGGCAACATGAAGACAAATATGCAGCTGAAAGCGGCCCTAATGAATTCTGATAAAAATATTTCTGGTGTTCTTAACTTGAAAATTCCGTCAACCAAGGCCATCAAAGTCAACCTGAAGGTTGCTACTCCCTTTAAGGGTTATAGGAAGATGAACTTCGTTGCCCAGTACATGAAGGATGAAGTAACTAACATCATTTTGTCTATAGATAAACCAGTCAGTTTCTCTGTTAATGCCCAGTTCGCCAATATCAACAGTGTAATCAAGAGTAATCTTAAGATTGAAACTTCAGTTGAAACATTAGAAAATATTGAGGCAGAGCTATATATTCCCCTTGAAAAATTTGCTCCCAGAGCAGTCCTGACGTTGGCTAACCGCAAGTACGGAATTGCGGTAGACTTCCAACGCGGCATTGAATCCAAGATGTCTGCTAACTTATACTTGAACGAGGCTTGGTACGCAGGTAACCTGGCCCTGAGGACCAAGGCGCCCTACGAGCTCGCCTACGGGTACCACCTCGCTGATAGGCTCTCTAGAAAGTTCCACCTCAGGACAGATTCTTCCTTTATTTCTGCATTACTCTGAGAAAAGTTATAAGTTTACGAAAGTTAGATGAATAGCTGAGCCTCTAGTCATAGATATTCAGACCATCTCAACAATGTTTAGATATGTATGGAAAGAAACCCATTTATAATTAATGTTTTGTGCATAGATTAGAGAATTGTTTTGTTTCCTTCGAATGAACTCGTCAGTGTTGTTTACATCTGACTTGGTTATGATTACCCTATAATTATTACCCTATAATTACTAGCCTATAATTATTACCCTATAATTATTACCCTATAATTATTACCCTATAATTACTAGCCTATAATTATTACCCTATAATT
>18355_(reversed) ENA|GEDF01018356|GEDF01018356.1 TSA: Astacus astacus TR30149_c0_g1_i1 transcribed RNA sequence.
CGCGGCTGTAGATAACGATGAGGGCGTCGCTGTGCTTCCTGCTGCTGGCCTCTGGGGCTCTGGCGGCCGATGTGGTGGAGCCAGAGAACTGTGCCAGCTTCCCCTGCCTCATCTTCAATGATGAGTTCGATTTCCTCGACCATGAAGTCTGGGAACACGAGATTACCATGTCCGGTGGTGGGAACTGGGAGTTCCAGATGTATATCAACAACCGCAGCATCAGCTATACTCATGACTCAACACTCTTCATCAGACCGGACCTGACGTCCAACTGGCAGACTGAGGGTTTCCTGACCAGCGGGGACCTGAACATGTGGGGCATGAACGGCCGAGGTGACGTGTGCACAGGTAACTCGTACTACGGCTGTGAGCGTGTAGGCAACGCCGTCAACATCATCAACCCCGTCATGAGTGCTAGGCTCAGGACCCTCTCAGACTTCGGCTTCAAGTATGGACGCATTGAGGTCCGAGCAAAGATGCCCCGCGGTAACTGGTTGTGGCCAGCTATATGGCTCCTGCCCCGGTATTGGCCCTACGGTCCTTGGCCCGCAAGTGGTGAGATTGACATTGTCGAGTCCAGGGGTAATGATGATTACTCCAACCTGGGCAACCAATATGCAGGAACCACTCTTCACTGGGGACCAAACTGGTTAACGAACATGTATGAGAGGACCCACTCTGATTATGCCGCCAGTGATGGCTCGTTCGCCAACAGCTTCCACACCTGGAGGATGGATTGGACCAAGGACAACATGCAGTTCTACGTGGATGAGCAGCTCCAGATGACGGTAGACCCCGGCACTAACTTCTGGGACTTCGGTGGACTGGACAACTCCTTGGACAACCCCTGGAAGGCTGCCAGCAAGATGGCTCCATTCGACCAGAAGTTCTACCTGGTGATGAACCTGGCTGTGGGCGGCACGGGCGGCTTCTTCCCTGACGGTGTGCCCAGCAACCCGGCCAAGCCCTGGAGCAACACCTCCCCTCAGGCCTTCCTCGACTTCTGGAACGCTCGTGACTCGTGGCTGCCCAGCTGGGAACAGGGCGAGGGCCGCATCAGTGAAAACGCAGCTCTTCAGGTCGACTACGTCAAGGTGTGGAAGATGGAGAGTGTGGAGCAGTAGACTCACGCCTCACCCACACCATCCTTCACGCCACATCTTCCTCTACTGATATTATACAGCATCTACTCACCTGTGTATACTCTATATGAAAGGTTATTCATATGTGTATACAATATATGCAGAGCTACTCACTTGTGTATAACTGTGTATTATATGGAGGGCAACTCACCTTGATATAACTTTGTATACAGTACTTATAAGGTTACCCACCTGTGTGTATTCTCTTTATATAATGTATAAACAGAGCTGCCCAACAGTGTATAGCCCTGCTGTATCATACACCTCATTGTGTCTTTGTATTGGCGGGATTACCAGCACCTGACACATGGGAATAATGTATCATATTAAGACAGCATAAGAGAAGAGACGTGTCAGAAGAATGGAGTGGTGTACCAACACTGTAGTGTGAAGTAAACTCTTCTGCCAAACACCAAAAAAA
>430 ENA|GEFB01000431|GEFB01000431.1 TSA: Cancer borealis DS01-Cborealis_contig_421 transcribed RNA sequence.
CCAGTGAAGGGCCGACTAGACCTGTCCTACGACAGTGTGAGTCGCCAAGATGCGCTCCGTGTTACTCTTCACCACCTTAGTGGCGTCCGCCCTAGCAGGACCCACAGGAAACCGAGAATCCTGCGCACTTCACTGCAATCAGGATAACATCTTTTCATACCAAACAGGACGCAGTTACAACTATGAGTATTCTGCATCCACCAACACTGACCACCTCGCTCGGTCTGAGAAGGGTGCCAGTGTTACCATCACCGCCCAGGCACACATTGACGTCACGGCCTCCTGCGAACACACCCTCAGATTGACTGATGTCACTCTGCAAGGGTCGACACACGCTGAGGAGATGGCGGCAGCACTTAGCAGCTCCGCCCTCCGGTTCTCCTTCCAAGACGGTCGCGTCGAGGAGCTGTGCGCCGCCCAGGCCGAAGAGACGTGGGTCCTCAATTTCAAGCGAGGCCTTCTGTCTGCCTTCCAGACCTCCCTCACACGGCCTGGCACTGAGGACGTGCAGGAGACGGACGTGCAGGGCGTGTGTGTGACGCACTACGATAACAAGCTGGAAGGTGACGTGCTCACCATCAACAAGACAAAGGACCTCACCTCATGCACCAAGAGGACTCACCTCACTTCCTACCTCTCCTCTACCTCCTACAGCACCGACTCGTCCGTCCAGAGTCTGCCGGTGCTGGACAGCACCAGCGGCTGCAGGCAGACAGTGCAGGGCGGCATTCTGATCGAATCTAGCTGCGAGGAAAGCCACACCTTCCGACCCTTCTCAGGGCAGGCGGGCGGCGCCATCACCACAGCCAACACCTTCCTCAAGCTGGTGTCCCGCGACGGCCCGGCACTCACCTCCACGGAACAACAATTTGTGAGGAAGACTCCCGTGTTCGAGGGTGACAACAACGCCTCCCCCCAGACCCAGGCCGAGGCTGTTACTGCCCTCCTCACGCAGCTGGATGAAGTCTCCCGCCAGGAGGTTCGCCCCGAAGCCCCGGCACTCTTCTCCAGGCTGGTCATCGCCCTCCGAGGCCTCGAATACCCCGTCCTCTCACGGGTGTACACCGCCACCGTCGAAACACACTCCCGCAAGTTCCTGGTGGACGCCATGCCGTTGGTGGGCACTGCCGCCGCTGCCGCCGTTGTTAGGGACATGTATGCCAACGGTGACCTGACCCCGGAGGAGGCCGACGCCTGGTTCACCTCCCTCACCTTCCTCAAGAACCCGACCTCAGAGATGTTCACCGCCATCGCACCGATGTTGGAGACCGAGCCGAGCCAGAGCGCGATGCTGGGTACTTCAGCACTCGTCAACACATTCTGCAAGCTGAACAGTGGATGCGGCGAGGACTCTGGCGTGCAGCAGGTGATGCGACGCATTGAGGCCCAGCTCGGCTCAGGCTGCCGTGCCCTCAATGAGGAACAGAAGATCAAGATCCTGGTGGCACTAAGAGCGCTGGGCAATGCTGGTCGCTGGATCAACGCCAACCGCGTCCTGGAGCGATGCTACACCGAGAACAACGACATGGAGGTGCGCGTGGCGGCCATCGAGGCGTGGAGACATACGCCCTGCGAGTACGACCGTTCGAACCTGGTGGCTGCCTACCAGGACGAGGCGCAGGACTCCGAGGTGCGCATTGCCGCCTACCTCTCCGTCATGACCTGCCCAACACCCGCCGTCGTGGCTGCCATTAAGGACCGACTCACCTCTGAGGGCGTGAACCAGGTGGGTTCCTTCGTGTGGACACACCTCACCAACCTGCAGGAATCCGCCGCACCTGGCAAGGAGTGGGCGCGCGTCCTGCTTGGGGAGGAGCTCCTCGCCAACAAGTTCAACACTGACAAACTGAGGTTCTCGCGTAACTACGAGTCTTCCTTCTTCACCAAGGAACTCAATCTGGGCGCAGCTGTGGAGAGCAACGTGATCTTCTCAAGCCAGTCTTACCTCCCACGCTCAGCCATGCTCAACCTCACCCTCGACCTCTTCGGCGAGTCTGTCAATCTGTTTGAGGTGGGCGGCCGCATCGAGGGCTTCGAGTCCTACATGGAGCGTCTGTTCGGACCTGACGGCTACTTCCCAGAAGACACCATCGCTGCCGCCATCAGGGGTCTGCGTCAACAGAAACGTGAAACAGAGGCCACCACACTGGAACAATTCCTGGAGGAGGCCACTGACGAGCCACGCGGCTCATACTACCTCCGCCTCTTCGGTAACGACGTCCACTACAAACACTTCCGCGGCTTGAGTGGAAACAGCGACGCATCGCCCAGCCCCCTCGCCCTCCTGATGGAGTTGGCTCGAGGCGGCAACGTGGACTACACCAAGTCTTACCAGCTGTTCGACACCCACTACTCCGTGCCCACCGTGACGGGCCTGCCGCTCACCCTCGGCGCCAAGAGCACGGCCACGGTTGCCATCAGGATGGACGGCTCCTTCAGGGCCGAGAGTATGTCTGACGTGCACATCCAGGGGCACCTCCGTCCCTCGGCGGCAGTGCACGTGGATGGCGTGATGCTTGTGGACGCGCACGTGACCCGCGCCGGCGTGAAGGTTTCCTCCACCATGCACACCTCCACCTCCCTGGAGGGTAAGGTGAGGATCAACGGCGCCACGCTGGTGGACGTGGCCTTCGACACACCCAAGGAACGCATGGAGTTCATCGACGTGGAAACCAAATACTTCTACGTGCGTGATGACCAGGACGAGGAAAGGGAGAAGCAGGATCAAGTACGCAGCGGTTGTATCAACAGCTACATGGGCATGGAAGTGTGTGGTGAGATTGCCTTGCCCAACACTCCCTTCACCCTGCCCAGCACCCTGCGGGCATACCTCTCCAAGACAGACACACAGACAGGATACACTTTCCGCTTCACTAAATCCTCCAACGAAGTTTCTGTCCACTTTGACAACCCTGGGGCGCAGCACTCCCGCCGCGCCGCTCTCAACCTGCAGGTACAGGACAGCAAGGTGTCCGCCACTGTGGACTCGTTCATCATCAAGATGGAGGCACAGGGAGAGTACGAGTGGCAGCAGGACAAGAAGGGTGTGAAGGGAAACGTGAAGGTGGGACCAAGACAGTACAGCGTGGACGCCGGTCTGCTCACAGCGTACGGGGACGTGATCAAGGTGGAGCCTTACATCATGTGTTCCACCAGCGACGGGGAACTGCTCAATGTGAAGGCCGAGGTCATGGCCGACCTAATGCAGAACAAGTACTTCCTGGAGGCCTTCCTTGGCACCTACTACCTCAGCCAACCCATCACCTTCAAGGCTTCCTACGAGGCCGCTGTAGGAAAGAACATGGCGGACGTGGCCCTCACTTCCCCCTTCTTGGAGCTGACTCTCGGCGGCAAAGTCGCCTACGACACCTCCTCCATCACCACAGATCTCACCCTTGAGTACAACAACATGAGGATGACTACATTCCGTAGCACCTCCAACCTCATCCTCCAGAAGCAGCAGGAGGGCGACGCCACAACCTACTCCTCCAAGCTGACCGTCACACAATCCCACGACGAGAATCCTGCTGTTCTTGAGTATAGCCTCACCACCTCTCCCACCGACCTGAATGCTAGGTTACACTTCAACCACAACAAGTTTGACGTACTAGTGGAGGAGAAATGGACTCACACCTACGAGAATAATGTGAGGAAAATCAAGGGAGAGCTTTCCACCAAGTGCGAATATTTTGAACTGGAACGTTTCGGCACCACAGAGCTGACTATCGCGCCCAACAGCATCACTTTGAAGTCTTCTACTAATCACAAGAAAAGGATGATTGAAACCATTAACAGTATGTTAGTTGACCTTCAGCGAGAACCTGGAAAATCACTCACAGCACGCGTCCACTTGGATAATCAACCCGTTGCCAGCGCTGACTTCAAGATGATCAACCCCGGCCACTACACCATGCAGGTGACCGCTAAGATGAACAAGCCCACAGAATCCACCCTTCTTGACGCCAGTGCCACCTTCAAGGACACCTCAGAACCAGGAAAGTTTAATGTGAACGCTGATGCCTCCTTGGAAGTGCTCGGCTCCACCATGACAATGAGTTCTCAGGTGTACGGTGACCCCCAGCAAGGCAAGGTCAACCTCCAGACTCAGCTTAATGGCAAGGAATATGGAATGAAGATGGAGGCGTCTCGCAATGGCCTCTCCATCGATGCTAATGTGGTGAAGCATATTATTGTTGATGCCAAGATCAACGAGAAAGCCCTTCTAGTCAACGTGGAATGGGACAAGGCAAGCAACCCTCAAAACACCTTCAAGATCGAGGGCAAAATTGAGCCGAAATCCGTCATCGCCGAGTTTAAATTCATGGACAAGCAGTTTTCTGCCACCGGTAAGCTGATTGAGGAAGGCGTTGAGATGGAGGCTGTGTGGTCCCCCGCCCAGCGTGTTGCAGCGACGCTCCACTACTCCCTGGACGCAGCACCCTCACTCACCGCCACCGTCGACACAACCTTCCCCGGCTGGGAGAAGCAGAGCATTGACCTCAACGCCTCACTTCAAGGCAATGAAGTCAGCTGCCGCGCTTCCGCCACTTGGAAGAACACCCATCAAGCGACACTCGCCGTCACCGGCCACCTGCAGCCCCGCGGCTCCGTGCAGGCTGAGGTCATTTTCACCAGCACTGTCACTAACCTGGAACGGTTATCACTCACCCTTGACCACCAGATGGCCGGCATGGCCATCACCTCCAGCCTCCAGGGCTCATGGAACGACCGTGAAGTAAAGGGCGCCTTGCAGCTGACGCCGAGTGAGTTGGGGCTGGAAGGTCTCGCCACCTTCACCTCGCCCGTCACGCAGCCCTTCAAGGCTGTCCTCAACCATCAGTTGAGTGATTCCTCCCTGGCCTTGACGCTACACGCCACCTACGGCACCATTGAGCTGATGCAGCTTGCCTCCAATGGCCACCTCAGCCTGGCGGAGGGACAGCACGACGTGGACATGACACTGAAGCTCACTACCACCCTGGAGGCCATTCCTGACGCGGAGGCCACCGTCAAGTACACGCTGGACCACTCCAAGATTAACCTGCTGGTGGACGGCAAGGCTGGTGAGCGTAAGATGATGCTCAGCGTCAACGGAGAAAAAGCAGTGACGGCTGACTCGACGAGCGTGTCTGGCAATCTTAGGTTCCTGACGCCATTCACACAGCCGCTCACAGCCTCACTCTCTCACACTCACGACGGACAACGCTTCAACTCACAGTTTGAGGTGACCCGCATCTGGTCCACTTACAGCTTTGGTTCTCTCAAGATGCACGCCGAGGGCCACATCCTCTCCGAAAAGGACATCAATCTGTCTGCCTACATCAGCAGCCCCGAGACCAAGGGATCCTTCTCCTTCAACCACAAGATTGAGAACAACAACCTCACCACCGTCGCCAAGGTTTATGCCAACAGGGAACTCATTTCCATCTCGATGACAGGGACACTCGACTCTGCTGCGCGTCTCCTTAACCTGGAGGGCGACATTTCATCTTCCTTCGAGGACCTGGAGATGAAGGTGAAAGTGAACAGCAGGAAGGACGGCAACACACAGAACACAGAGGTGAATGTGATCCAAGGTACACAGCAAGCCACCCTCACACACTCACTCACCGCCACCGACACTTTCAACTTTGAGAATATCCTAACTCTCAACGAGCAATACTCGCTCAGGAACAAGATGGTGCATCATGACGCGACAGAGGAGTACCAGCATCAGGCGGAAGTGATCATGGGCGAGCAGCGCATCGTCTTGGACGGCCGCGTCACCCCTGTCCTCACTGCCACGTCACGCAAACTGGACGCCCACCTCGGCCTCGTCACGTCTTATGAAAGTCTCGAGAACACTAAGATTGACTTCCAATATGAACAGGAGATTGGAGGAGAGACCAAAGTCTCCGCGGAGGTGGAATACAAACCTGGCAGCAAAATCCTGCTGTCCACCAGGAATAAGTACGACCATGAGGGAAAGTTCTTCTCCACGGCCTCCCTGTCCACACCCTTCTGGCAGCCACTTGGCTACACCCTGAACCTCAGCGTGCGGCCCGCGAAGACTGTCGTGCTCGTCCTCAATCACGGCCGTGACGAGATGACCGTGCGTCTGACGGGTGACTACCAGCAGGACAGAGCCAACATTGAGTTCGGCCTCACCAGCCCATATCTGCTGTACCCGCTGCAAATTGAGGCTGCCTATGACGTCAGCAACCCGTCAACGAGCGTGACTTTGGCCGCTGTTTACAGTCACAAGTATGAGACAAAGGTGAGCTTTTCCGGCAGCGTGACTAACACCATGTTGGAGCTGGGCCTGTGGGAATACATCAAGGAATCGTCCCCCAGCGACTCTTGGCAAGCTGTACATCACCTTGAAGGACGCTGGCAACACCAGCTCGAGACGATGCCTTTCAATATGAACGCAGTGCTTAAGGTTGAGTCCGTCACCTACCAGGCATCCGCCACGCTAGACCAAACATCTTTCAAGACCAACGTTGTACTGGACGGCAGAGAGGGCAGCCTGGCCGCAAGGTGGCTCCTGCAACCCACCAACAGTAACTTGAGCGTCACCTTTCAGTCTCCTGTAGAAATGATCAAGGACTTTAACATGGCCATCACGTATGACGTGGCCACTATGGAGGGTCAGATCAAGATGAAGTATGACACACAGGAACTGGACCTTCTTGCTAAAATGGAGGGACAAACCTTCATCTTCAAGGGCAAGACGCCACTCAGTGGCTGGGAGATGCTCAGTGCGTCCTTCTTTGCATCCGGCACCGCCATCAACGCCTACGTGTCGAGAAACGAGCGCAAGATTGAGGTGACAGGTACGCAGCACCTGCGTCCCGCCAAGGGCAAGGTGGAGCTGGTTGTCACCACACCATACCAGGGATTCGAGACAATCTCCTTTGACGCTTCCTATAACTTCCTCAGCGAGAACAAGACGGTGAAGTTTAAGACAGTTTACGGTACAGCCGAGATCTTCGCCAAGGGCGTCGTCAAGATGACCGACCCGTTGGCTCCCAAGGTGATCCTGAACATCACGACCCCGTTCAGCGAGCTGCGAACACTGCGGGCCACTGCCGAGTGGAACCTCAACGGTACACCCAAGGCTGTTGCAACCAAGGTGGTTTACAACGAACAGGAGTTCAGCTGGAACCTGGAAGCCTCCTTGGAGGGCACCACGCAGCAGGTGACATCCAGAGTTACTACTCCCATCCCAGGCTGGACCCAGGCTTCCCTCAAGGCCTCCATCTCGGTCTCTGAGTCCCCCTACGAAGTAAGTGTGACCATTAAGAAGGAAGGAGTCACCAAGGAATTCACTGGCAAGCTAATGTTGAACGACAACACCCTCCAAGGTGAAGTGAAGACGCCCATCCCTGGCTGGGAGGTGGTGGCACTGGACGGCACCTACGCCTATCGCCAGGATTCCTTCTCTGCCGCCATCCGCGCTACCCGCGACAACGACAGGTATGAAATGAACACTGACATCTTGTTCAACACACTGAATCCCAAACTGAAGGTAGAGGTGAACACACCCATCACCCAGGCTGCCAGTCTCAAGCTGGATGTGGAGTCCAATCTCTCAGGACCCCAAAAGACCCTCAAGGCCACCTTCTCCAGGAACGACGTGACATTCTCCGCCGACACCACCTTCAAGATGGATAATAATACGGGCTTCCTCACCCTCAGCCTCAGGTCTCCCCTTCCAGGCTTCTCCAGCCTCGAAGTGGAAGGCACCTACGACTTGCGCAGTGACGTCAAGAAGTCTGAGCTCAACGTGACAAAAGAAGGCAAGAGGCAACACTTTGCGTTCGCCGCCGCCCTCAATGACAACCACGTAGTGCTGAATGTGGCCACACCCTTCCCAGGCTTCCAAGTGATGAAGATGGACGCTGACTACACCAGCAGCACCCCAGGCCAGCACCTCATCGTCGCCAACTTCGTGAAAGATCGTGAAACTTACAATTTCCGTGGAAGCATGGAGATGCGACACACGGGCATTGAGGTGAGGCTGACCACTCCTATTGCACCCATCAGCCGCTTGGTGCTTGTCACAGAGTACGAGGTGCAGAGCGGTGCCACCCAAGCTTCTATCCATTTCGAAAGAAACAACGACATATATGAGCTGCGCACGCAATGTCACCTCTCCCCATCAGCCAGCAACTTCTCTGCGGCGGTGACCACACCCGTACCAGGCTGGAACAACTTGGCGCTTGAACTCAAGTACAACTTGGACTCCAACAAACTGGCCGCCGAGGCGCTCATGCAGCGTGACGATTTACGGAAGGAGATGAGCGTCGATGCATCATATGGCGCCAAGCAAGGTAGCCTGACGGTCCGCTTGCCCCTGGCAGGTTGGGAGACGCTAGGTGCTGAGTACATACTGAACGTGTCGAACGGCAGGGAAGCTACGGCGCATGTCAAGGTCACCCACAACAACCGTGAATACATTTTCTCTGCCAATGGCCGCTACCTATCCGAGAGCATCACTCTCAACTTCAAGACACCCTTCCAAGGGTACGAGGAGTCCTCCCTGGAGGCCACCATCAACGTGGACATGAGAAGAGTCAAAGCCAACCTTCAGGTCGGGTCTTACACATTCTCCGCCAACGCCTCCTACGTCATCGGGGACATGTTCATAGAAGTGGCAACGCCCTTCCCCACCCTCCGCTTTGGCTCCATTGCTATCAAGCACGCCACCAAGCCCGATGGCCTTGAAGCCTCCATCACCGCAGTTCATAACAAGAACAACTACTTCCTACTGACTGAAGCCACCGTGGCGCCACGCAGCTCCGTAATAGTGGTGCAGACAAAGACGCCCATCCCCACCTTGCCCAACGCAACGCTCAAGATCCAATATAATCTTGATAACAAGAACGAGCTGCTCGCTGCTCAGCTCACCGCCGGCGATCGTTCCTACGGCCTCCTCTTGGCCGGTAACCTTCAGGAAAAGCTGGCGAGTGTAAAGCTGGAGATGACGACGCCCTTCAATGGGTGGACCCAAGTTAAGTTGGAATGCAAAGCAGACTTGACCCAGGACGACAAGGTGATCGAAATGGTGGTGGAAAGAGAAGGGAGCATCAAGGCCATCAACGTGCACGGAAAGCTTATTGGTTCTGACCTTTCCTTTGACCTGAGAACGCCCTTCGCTGGACTCAACCGCTTGAATGTGTCCGGCAATGTCAACCGCGCCAAGAGGTCTGTCGAGTTCCAAATGATGAACGACGCCGGTGAGGCTTCAATCCTCGCCAGTTTCAACAGCGTCAAGTTCCAGCTTAAGACGCCCTTCGCCAGGATGGAGGAAGTGTCCTTTGAAATCAAAAAGGAAGGGGACACTTACGAAGGCATTTGGAAGAGAAACAACAATTACCTGATGCTGATGATGAAAAGAGACCCAAATAGCCAGACTGTCAGCCTGGAGGTGAAGAGCGAGCTGCAAGGATGGGAATTCCTGGCTTTGACAGGCCGTCTCGACCAGCAGACCGTGCAGGCATACGCTAGCGGGCAGATCAACGAGAGTAAGGTAGAGCTAACAATCTCAGGTCGCAGCGAAGCTAGAAGAAATATCAAGATATACAACCTCGACCTCAAGACTCCTTATGCTAACTACCAGCACGTAACGGGTGAGCTCAAGTTCAGCAGAAGGCAAAGAATGATCAAGGTAGAGTCCAACTCGTCCAATTTCAAGATAGATATGATGGGCAGCAGCCGCACAGGACTGCAGGTAGAGCTGTTTGTACCTAATCCGACCCAAAACACGGAACTCAAAATCGACCTGAAGCCCCAGGGCGGCAACATTGATTTCACCTCCCGGTTTGAGGTGCTCAGGTCCTTCCACTACAACTATGTTCTCAGCATGGCAAGAGAGATTGAAGTTAAACAAAACCTAGAAATCAATGGTTTGGAGATGTTCACTATGGAGATGCGCGCCAACGCAGAGACCAACCTGCTGCACCTCGACATCCACGGCCGCCTTGAGGGCCATCACACCAACCTTCACATTCACCGCGAAGGCTTCAACACCTTCAATGTGATACTGAAGAGGGAAGTGACAGAGAGAGGCCGCACCATCGAGAGGCAGCTCTCTATGGAGATGACAGGCAGGGGAAGCCTACCGGAACATGGTACAATCCACACCACTCTCACCAACTCCTTCGTGGCCGTGCCAAGAACCACAACCATCCACGCCGAGATTGATCGCAGATCCGACCCAAAACACGTCAATTTAGAGGTGACCTTACCCGGCAGGAAGTTGTACATAATCGACGTGAACTACAACATCAACCTGCGTGACCCTCGCAGCGGAGACTTCAAGGTGCGGATCACGACTCCTAACAAGAGCACATCAATGTGGAATAACTTCTCCGGGAAATGGAACTTTATGAATCAGCAACGAGCAAGATTTGAGTTTGAAATCGGCGGTAGAAAGTACAAGGGCCAGGGCAGCGTGAGCCTTCTGGAATCCAACTTGGTATTCACTGCTGATGACATTCCCGAGAGGGCCTTCTTGCAGTGGAAGTTTATCCGTAGCGGTGACCACAGGGACTACTTCTTGAAAGTGGGACCAGAGTCTTCTTACATAATGATCAAGCTGAGGGGCACCCTTCAAGGTATTGAGAGCGGTAACGTGGAAGGTGGCATAAAGTTTTCCTTCCAGCCCAATGAGTTCCTCTTCACCACCTCCTGGAACCTCCGCCGTGACGGGACCTTCATCAGCGAGGGTAACTTCACGTACGGCCAGTACCGCGGCACACAGAAACTCATGTTCAAACGCAACGCCGACGCCAAGACCGCCACTTTTGAGTTCTCTGCCGATTCTAACCACCCAAGGTATCAGCAGGTGTCCCTCAAGGGTAATTATGACTTCCTGAACAAGGTGGTGTTCAATGCTGAGCTCAAGGCCAATAACCGAGTCAATAAGATCAACATCGACATAAGTGACCTCGACCCGCGACGATCGCGCAACTCTATCGAAACTGCTCTTCGGTTCCTGCCTCCACAATTCCAAGTGTTCCAGATGACACTCACCCACGACTTCCGCAACAACAACAACAAGCACTTCAAGGCCGAGGCAATGATCGGTGGACAACAGTCTTACTTGAGAGCCAACTGGAAGCGAAGTGACGACTTCAGGGTCCTGGAAGGCAACATGGACATCAATTCCATCTTCATTGGTGAGGTTCAAGTCGGCATGAAGTACAACGTGGCGAACATCGACGACGCCCAAGCCAGTATCAACTATAAGAGAGTCGCTGATGGTCAGCCTGAAAAGAAGGTAAATGCTACGTGGACCCGCAAGATGACACCAAATCATCTTGAGGAAGAGATAACGATTGATTCCACTTTGGAGTTTCTGCAACACGCACGCCTCTATGGCACAGTAGACTTCTCCCAGTTGTTCAACTTGAAAATGGGGCTTGATATCAACGACAAAAAGATCGCCATCGTTATGAACGTGACCTCAGATACTTTCGAATTTGTAATGACCTCGCCGTTTGAAGGCTTCGAGAACATTAAGGCCATTTTCACCTACAACTTGGGCGGCAAGACACAAACAGTGAACCTCCACTACGAGCGAGGCTCACGTCAGGGACACATGGAGATTACCCTAAACAGAAAGACTAAGAGGAAGGGAAACCTCACTCTCGAAATGACGACGCCATTCAGAGTACTGCGCGTGTTGAAGGTTCAGGCGAGCTGGAGCAGGCGTCAGGCCACCGTGGAATACGTCAGGAATGATCAGCGCGTCAGCATGACTGGCACAGCGCAGCTCGACACCAATAAGTCTGAGTTTAATCTGTCCTTCACGGCACCCAGCGGCAAAGCTGTCACCATCGCCGCCGCCTACGACGTGGAGGCGTTCATCACTGGCACAGGCTCCAGACCCACCAAGCTGGCTGGTCTCGCCCTTAATATCGGGGAAACAATGCTCAATTTTGAGCTGAATGGCTTCCGTAGTAGTGAACGACTGTACGTGGAGATGGATGGCTCAGCGTCCTTCTTGGAAAGCGAGAACCTGCACATCAAGTTGGACTCAGAGCTCAATACGCAGAAGCGCAAGGGAACTTTCGAATTCAGATTGAAAGATTTCTTCTTTAATGTCTACAATGAATTCGAGATGTACAATGATGGTTACTACATGAAGAGCAAAGTGGAGTCATCACTGACGCCACTGCCAGCACTCATATTTGGATTGGGTCGCCGTGGGCCTGAACGCATCTTTACCCTAGGCTACGGCGAAGACAAAGAACTTACCTTCTCCATCAAGGCCAAGGACAACTTCAGAACCGGCTTCAGTGGCAGAGTGGATATCCCCAATTTCGGTTATGACGGCGTCCAGTACGAAGTGGACTACAAGTTCTCAAGCAACGACAAGCTGGAGATCAAGCTTGAGGCGCAGCTTGGCAGCAATGAACACCTTGAGGCTGAGTTTGAGTACAACTCTGATGGCGTCAAGGCCCGCTTCTGGTCCCCCTTCACAGGAGAACACACAACACGGGCCCGTCGCTCTGTTTCCAACGACAGCTTCTTTTCCGAGGTGGGCTTCGATGACTACAACTTGAAGCTGCGTGGTGGCTTCAAGGATGGCGACATCAAACGCGGCGTTGTGGTGGAGGCAGACATACTCGGTCGCCAGTTCCTTTTCAACTACCAACTGCAATCTGAAGGTATGCAGTACACAGAGGGCAAGTTGGTATTGCAGACGCCCTTCCGTGGCTGGGAAAAGATGGGTGGCTTGTTCACCTTCTCCAACATTAACAACCAATTGGTGGCGCGAGCTGAGGCCTTTGTGCCCTTCTTCCTTAACATCCCAAGAATCGCAGCAAGCGTCAATCTGGACCGTAACAACAAGATTGTGGGTGAGGCGACCCTGGACGTATCTGGAGAACAGTTCATTGTGAGGAGCAACATTGTTGGCACCTCACTGCAGGAAGGTTTCCAGGGCTCCATCACACTTCAGACGCCCTTCCTTGCTCTTCCCAGCCTTGGGGTGGCCGGCAAGGTTAAGATGCCCTCTCTCAGAAACCTGGAGGCTGACCTCAAAATCACCGACATCTACGCCACGTATGAGGTTGACTTTACCTATGAAATAACTGCGAGCCAGTTCAAGGCTGATGCCACTATCCTCCCAGGACACTTCATCGGCAACAAGATCTCACTTCTGCTTAAGAGCGTCAACCCAACACAGGCAAAGCTTGAGCTTCGAGTTGACAATGATTACCTTGTTGCAGAATACACAAAGGCAGCCACAGCTTTCACCGTCAACGTGGACACCCGTGTGGCCGGCGTGCAGCGACAGCTTTCTGTGGACACCCAATACTCGACTCTGGATGACCTCAAGGGCACAGTGATCACCGTCCTGGGTGAGCAGCGCCACAAGGTGCAAGGCACACTCAGCATCGCTGGTTCTGCCGTGACTGGTGAAGTCCTACTCGACTCTTCCTTTATCGGCGGCGTCCGCAAGCTGGAGTTCAACGCGACCGTCCCCAATATGTCCTTTGAGCAGGTGTCCTTCAGCGTGAGTCTTGCAGCATCGCAGGTGTACTCCTTCTCTATGGACCTGGACACCCGCGCCGGCGTGGTGGCCATCGCGGAGGTAAACACTCCCGCCCTGCCCCGCACCACTGTCAACCTGCAGCTGACATGGCCCAGAGCCGCCTTCACCGTCACCACACCCTCGGCCACACACACGGCTGCTGTGTCCTGGAGACAGACTCGTAAGATGCCTGCTGACCAGATCGTGAACGCGGAATTAGATACACCGCTGCTGGGTCAAAGATACGCCCTGAGTATGGTAATGGGCGGCGACCGCTCCAAGGCTGTGCTGAAGGCCGAGCTGGAGGTGGGCAGTGTCAAGCATCACCTTGAAGCCAATACCTTCATGGGAGCCACCGGTGGAGGATTCTCAATGGAACTTCAAACGCCTTTCATGGACATCCAGAAGGCTGCTCTGCGAGGCTCCTTGGACATGTCCGACACTGTGGAGCTACAGGCTGCAGCCAGCATGGCAGAGGTCACCAACACTTTCATCTTCATATACAATGCTAATAAGGGCACACTTTTGGCTGAAGCGGCTTCTCCCTACATCCCCACTGGGCTCGTGAAGGCCACAGCTGAGGTAAGCAACGCAATGCCCAACATGAGCTTCCAAGTGGCACTCATGAACGCCCGTGACGTTATCTCTGGCCGCCTCGACGTGAAGATTCCCTCCACACAGGACGTGACCATCCGGGCAACCATCTCCACCCCCTTAGAGGCACTGAAGACAGTTAATGCCCTCATCAAGTACCAACAGACTCACATGACTCAACTCACCTTCTCCCTGGACCATCCCATCACCTTCAGGGCCACAGCAAAGTTTGCCAACAATGATGAAAAGCTCCTCGGCAACCTCACAGTCAAAACTTCCATCACCAACTTTGAGTACATTGAGGCTGTCATCGAGATCCCTCTGACGGAGTTCGCCCCACAAGCCAGACTCACTCTGCCTAACAGCACGTACGGCATCGAGGCAAACTACGGCACGGAAGGTTACCTCAAGAAGGGATCAGCCTCCATCTACCTAGACGACCAAACCTACAGCGGCAACTTAAGCTTCAGGAGTAAGGCGCCCTATGAACTCGCCTACAAGTACCACATCCTCGATTGCAACAGTGCATTCCACCTGCGAACAGACTCCTCCTTCTTCAGCTACCTGATGTAAGGATGATGGAGCACTACAACTAATGTTATTCAGCCACTCAACACACAGCTCATCCCCCTGACCTAACCAACCCTTGACAACTCAGCTCTAGTCAAAGGTCACACAAGAACAAAGGAACAATGTGAATACACCCCCCACCCCCCTACCGTCATGTACCCCTTCCACCGCCGACTCCTGTAGCTTCAGTATAACTATGTTAATCTTAAACCAATGTATATAAACCTAAAGCCTGTAGCTCACTATACCACTAGTAGATATTAATAAACTCACAAAAAACGGACTTTTGTGGTAATGCTTATAACCTAATGTACACACGGAACAAAAAGGAAGGGAGGAGGAGGAGGAGGAATAACCCGAATATTTGTAAGAGGGAGGTAATGATAATAAAGGCGAGAGCAACA
>29016_(reversed) ENA|GEFB01029017|GEFB01029017.1 TSA: Cancer borealis DS01-Cborealis_contig_28678 transcribed RNA sequence.
CAACTCTCTCCAGAAAAACTTACAGCCATCATTAATATTGACGGCAGACAATATGGAGGGGTAAACACGAGTTTAATCCTGGAGGGCTTCGGTACTGCACACAATAAAATAAAATTAACCATTAATGATGATGAATTAACTGCAGAGTACACCATGGGCGAAGCTACCTTTATGTTCAACTTGAATTCTGTAATTATGAATGTTTCACGCCAGCTCTCTATTGAAGCTAAGTACCCATCATTAGAAGCTTTGGAAGCCACTCTTATTATTATGCTCGGACATCAAACTCATAATATCCACGGAAATTTCAACATCGTCAGCAATCGCATTCAAGGTGGAATAGAGATAGAATCTTCTCTAATTGAGGGAACACGGAAGTTGATTTTTGACATTTCAGTCCCAAGTTCTTCTTACAAACACGCTATCTTTGACGTGACACTGTCTACGTTGGAAACTCATTCCTTTTATTTTGAACTCGATGCAAGGACTGGTGTTCGTGCCACTGTAAAAGTCGATACTCCCATCTTCCCTAAGACGACTCTTGCCATTGAATATTTTGCTGACAGTGTTGAACTTGTCATTGAGACTCCCACAGGAACTCACAAGGTTCGGGGTACATGGCGTGTAACTCACAAGACGCCTATTGATCTGTTGGCTACTGTTGAGGTGATGTCTCCTCTCCTCAAAGAGACTTATACTTTCAGTGTAATGCTTAGTGGTGGCAGTACAAATGGCGTGGGCAAGGCAGAGCTCCAAGTAGGCAATGTACGACATGCTATTGAAGCAAGTACATCCATGAGAAGAAATGGAGGTGGTTTTAACCTAAATATCGAAACACCATTCAAAAACATCAATGAAGCTACATTTGAAGCTTCCTTAGATTTTGGGGATAAAGTTCAGTTACAAGTAACGGCTAATCTGGCTGGAAAAATTAATGCATTTAATTTTGATTTCGACAAAGAGAACAAAACCTTCTTAACAGTTGTCCAATCACCCTTCATCCCTACTGGACTAGTTAGCGCGGAAGCTGCACTAACTGGCGACATGAATAAAAATATGCATTTCAAAGCCGCCCTAAAGAACAATAAGAAAGCTATATCAGGTATTCTTGATTTGAAAATTCCTTCTCCTCACAACATTAAAGTAAACTTGAAGGTTGCAACTCCTTTCAGGGGCTATAAGAAGATGAACTTTGTTGCCCAATATACGAAGGATGAATTCACAACCATAATTCTATCTCTAGATAAACCAGTCATGTTTAAAGTGAATGTTCAGTTCCTTAATACATTCACTGCAGTCAAGGGTAACCTTAAGATTGAAACTTCCATTGAAGACTTCGAAAACATTGAGGCTGACTTAGATATTCCCCTTTCCAAATTCGCTCCAAGAGCAGTCTTGACGCTGCCTAATCACAAGTACGGCATTGCTGCAGACTTCGAACGTGACGATGTTACAAAGATGTCTGCTGAGCTACACCTGGACGACGTTTCTTACGATGGCAACTTGGCCCTGAGGACCAAGGCGCCCTATGTGCTGGCCTATGACTACCAACTCCCCGATATTAGCAGCAATAAGTTCCACCTCAGAATTGACTCCTCAATCATATCTGCATTTGTTTAGGGATAATGTTAACAGTTTAGTTTTTAAAGAATCTTCCATCGATAGCTCAGCCTCTAGTCATAGATATTCAGACCATGTCAATATTTAATCGTGTATTTAGAGAATTCTACATATAATTAAATATTTGTGCATATCGAAGGAGAATATGTGTGTTAATTTCTAGGAGTAAACATAACATTATTGCTTATATCTGACTTGGTTATGATTATCCTATAATCATGTATATAAACTATTAACACTCAAAATATGTAACC
>38003 ENA|GEFB01038004|GEFB01038004.1 TSA: Cancer borealis DS01-Cborealis_contig_37572 transcribed RNA sequence.
GACACTTCGTCCTCGACACTATAACAGACTCCAGCTACTACAGACAGGATGATTTTGCTGTTTTTGCTGTACCTCGCCTGCGGGGTCTTCGCTGCTGATGTGGTGGACCCTAAGGACTGCACTGCCTTCCCCTGTATGATATTCAGTGATGACTTCGACTATTTGGACCACGACGCCTGGGAGCATGAGATTACCATGTCCGGTGGCGGGAATTGGGAGTTCGAGGTTTACGTGAATAACAGGAGCGTGAGTTACACCAGAAATTCAACATTGTTCATTAAGCCGGGTCTCACATCCGAGTGGAAATCTGAAGAGTTCCTAACTAGTGGTGATCTCAATCTGTGGGGAATGAACGGACGGGGAGACGTGTGCACCGGCAACTCCTACTACGGGTGTAACCGGGTCGGCACCGCCACTAACATCGTCAACCCCGTCACAAGCGCCAGGCTGAGGACCTTGTCTGACTTTGCCTTCAGGTACGGCCGCATCGAGATTCGAGCCAAGATGCCTAGCGGGGCCTGGTTGTGGCCAGCTATGTGGTTGTTGCCTAGAAACTGGCCCTATGGTCTATGGCCAGCCAGTGGTGAGATTGATATTGTCGAGTCTCGCGGTAACAGTGACTATGGCACCCTAGGAAACCAGTATGGAAGCACAACACTCCACTGGGGACCTTATTGGCAACTAAACATGTACCAAAAGACTCATACTAAATACCAAGCTCCCACTGGATCCTATGCTGACAATTTCCACACATGGAGAATGGATTGGACCAAGGACGACATGAAGTTCTATGTGGATGATGAGCTCAAGTTGACAGTGGACCCCTTCACTAACTTCTGGGACTTTGGTGGTTTCGGAGACTCCTATGATAACCCCTGGGCTGCTGGTGGTAAGATGGCTCCTTTTGACCAGAAGTTCTACATTGTCTTGAACTTGGCTGTGGGCGGCACCAATGGTTTCTTCCCAGATGATGTGCCGAGCAACCCACCCAAGCCCTGGAGCAACGTCTCCCCTCAAGCCTTGCTTGACTTCTGGAATGGACATTCCTCCTGGTTGCCCACCTGGGAACAAGGTGAAGGACGCATCAGTGAGAAGGCAGCTCTTCAAGTGGATTATGTAAAGGTGTGGAAGATGGAAAACATCGACCAATAACTTGTCTTCCCAAGGTACTAATTATGCATTTCTGCTTACATCTTACAGACTTTCATGTGTTGCCCTGTGTATAATGGTAAAACAAAGGGATACTTATCTGTGTTGCATTGTGTTATATAAAAAATATTCACTTGTGCATTGTCTAAAGTTCTAGTGTACAACAAATATTCACTTGTGTGCAGCCCTGTGAATAATGATTTTAATGTGTACACTGTACATGAATTATGCTTTAAAAGGATTTTGTTCATTGATTTATGATACACATGGGATATGTGTGCACTGCACAAAACTTTGCTTTCATAAACCCTAGTGCTGCAGTCTTTATTAAATTGTCTAAC
>1145 ENA|GEFN01001146|GEFN01001146.1 TSA: Palaemon argentinus c10653_g1_i1 transcribed RNA sequence.
GAACTGATATTAAATATGGTTTATAATTTAAAGAACTGTAATGTCACTGGAGTTCTAACCCTAACACCCCAGATCTCCAAAATCTCTATCAAAGCGACAACTCCTTTTGCAGGATTTAATCAAGTTATGTTAACACTAAAGTATGACACAAAAACAAAGGATGAGCTTATTTTGGCTGAGCTATCATTTGATCAGTCTGAATATTCTTTTAAGATTGGAGCAGAAATGGGTGAAAATGTTGGAACTATCATTTGCAATTTCACATCCACTTTGCCTGGATTTACCCATGTTCAACTGTTTGCGAATGCACAATGGAATACTGAGGAAAAGGCGTTTGAAGTTTCATTGGGAAAGGATGAAAACCTTAAAGCTTTTAATATTATTGGGAAATTAATCGGATACTTGGAGGGCTCACTCAATATCCATACACCGTTGCCTGGTATGGAGGAGATGGGAGGTCAGTTTAAACTAGTTCCTTGGGAAAAACTTGAAGGAAACCTGGATATTGCACTTCCATCAACTTTACTACCTAAAATTCATGGGGATGTAAATCTGCTATTGAAAGATAAAATCCTAGGTGAAATTAACCTCCAAATTGCTGATGAATCAGTCTCTGTGAAATTTGACTTAGTTGGAAGCTCACTGGAGGAGGGATATAAGGGGATAATAGAAATAGATACTCCCATTCACTCCTTGTCTAAAGTTATATTAGATGGAAACTTCAATCTTAAGACTTGGACTTCTATACAAACACACTTAAAGGCTCAACTACCATCTGGTAGTTACGAGATGGATTTGAAAGGTATTTTTGTCTTGAGAAATTCTGCATTCCTTTTCAACTTAGACACTACAGTTATGGGCATTAATAGGAAAGTTACTCTCGAAGCCAAATACGCCTCACTTAATGACTTAGAAATGCTAGCAGCTATAGTTCTAGACGATCAAAGCCATAAAGTATCTGGGAAACTGAATGTTGCTTCAGATAGTATTTCCTGTGATATTTCTATTGAATCAACATTGATAGAAGGAAAGAAAGAGATAACATTTGTTATTTCATATCCTACAACATCCAAGAAACATTTATCATGCATCATTACAGTACTTACTGCGTTCAAGCATTCTATGTCAATAGATATTGATTTCACCAAAGAAGTTGAGGCTAGTTTGCTTGTTGATTCTCCAGTTTTCCCAAAATTAGCTGCAGTACTCAAAATCAATACTGCAACCGCCAGCCTGTCACTTGAAACCCCTCAGGGTAATCATTTGTTAGAATTATCCTGGCAAGTCTTGCCCGGGGACTATGCTATTACTGCTCAGCTCATGACTTCATTGCTTCCAGACACATATACAGTCAACATGCTCCTTAAAAGTGAAAAGGCCAACTTGAAATTTAAATCCGAGTTAGCTGTAGGAAGTGTAAAGCATATTATTGAAGGTTCTGTCTCAGTCAAAGAATCTAGTGCAGACATTTCTCTAAGCATTGAAACACCTTTCATGAATATTGGCAAGGCAACATTGTCTTTATTCCTGAGATTTGCTGCTGGTGTTGAAATGAACATCACAGCATTCATCAAAGATCAGACCAGCACTTTCGACCTAGTGTATAATGAGGATAGGTCTTTCATGGTTAAATTTACATCACCTTTAATTCCTACCGGAGTGGCTAAGTGTGAAGGAAAAATGATTGGTGATACAACCAAGGACATGAAAATAAAAATTTCTCTTCAGGACAGTGAAAAAACCATCTCAGGTGTCCTACATGTCAAAGTCTTGAATGAAGACAACATGAAGACTGAGCTCATCATAACTACACCATTCAAGGGATTCCGCAAGATGAAATTTGGAGCTGAATATGTAAACAATGAAGACACAGCTGTTATTTTCTTTATAGAGAAACCAATCAAGTGTTTAGCTAAACTTTTAATCAGGAACACTGAAAAAGAATTGATGGCCTCTCTAAAGGTTGAAACCTCAACACAACTAGTGAAGAAGATAAATGCTGAAGTGCAGATACCTTTGAATGCAATTGCACCCCGAATGTCTACTGAGGCAGTGATTAATGATCTGTATTACGGTAGTAATCTTTCCTTCAGAATGACTCCTCCTTATGAAGTTGGAGTTAAATATAATTTGGCAAACCAATCTACTGGATACTTCCACATCCGAACAGACTCTTCATTCTTTTCGCTGTTACTCTAGGCACCTGGCCATTAGTTGAAGCTATGTCTTTAGAAATAACTTAATATTTCCAAAGATGATTATGTATTAACTCAATAAAAAGTCTGGTCAACGAACTCTAAGCAATAAATTGTAAAGAATATTCGTAGTAAATCATAAAATC
>1542_(reversed) ENA|GEFN01001543|GEFN01001543.1 TSA: Palaemon argentinus c10781_g1_i1 transcribed RNA sequence.
AATCTGCAACAAACCTGTTCATCTGTCCCTTCCTCCACTCAGTATGAGAATCTTGTGCTTGACTCTGTTCGCTGCTTGTGCCTTCGCAGCAGAAATTGTTGATCCGAAGGACTGCACCGAATTTCCATGTCTCATCTTCAACGATGATTTCAACTTCTTGGACCATGATGTGTGGGAGCATGAAATCACCATGGGAGGAGGAGGGAACTTTGAGTTCCAAGCTTACGTCAACAACCGCAGCATCAGCTACATCAAGGACTCCACTCTAATCATCAAACCCGCTTTGGTGAGCGAATGGAAAGATGAGGAATTCCTGACCAGCGGAAACTTGAACCTTTGGGGCATGAATGGACGAGGGGACGTCTGCACCGGAAATTCTTACTATGGCTGTGATCGAACTGGCACTGCTACTAACCTCATTAACCCCATTATGAGTGCCAGACTCAGGACCTTATCTGATTTTGCATTCAAGTACGGCCGAATTGAAGTTCGTTCTAAGATGCCCAGGGGAGACTGGCTGTGGCCTGCTATTTGGATGTTGCCCAGAAACTGGCCCTATGGTCTTTGGCCTGCAAGTGGAGAGATTGACATTGTTGAGTCCAGAGGCAACGATGTGTACGGCGAATTGGGCAACGAGTATGGAGGAACCACATTGCACTGGGGACCTTTCTGGCCACACAACAGATATGACTTGACTCATGTTGAATATAAGGCCGACGCAACCTCTTTTGCCGATGATTTTCATACATGGCGAGTTGATTGGACAAAGGACAAGTTGGAAGCTTATCTGGATGATGTCCTTGTAATGACAGTTGACCCTGGCACTAACTTCTGGGACTTTGGACAATTCGGTGACGGCATTGATAAAATCTGGGAATCCGGAGAGAAAATGGCACCTTTTGACCAAAAGTTCTACATTATCCTTAATTTGGCTGTTGGAGGCATAGGTGGCTTCTTCCCCGATGGCATCCCAGGGGTAAATAAGCCTTGGTCCAACACCTCTCCCACTGCTTTCCTAGATTTCTGGAATGCCCGTGACGACTGGCTTCCAACCTGGAAACAAGGAGAGTCGAGGATCAGCGAGAATGCTGCTCTCCAGGTCGATTACGTCAAGGTTTGGAAGATGGAGAGTGCAGAGCAGTAAGCCTGTTTCGTTTCTGCTACCTTCCCTTTGATGGATAGAGTACGAACAAATTCCTCTTACTGGGATTTGTTGTGACATTCATGTTGCAGGAGAGACCTGTTCTGTAAAACATTGTTTCGTAGACAAAGCTTATATGGTTTGTTTTGTAGTTACTAGTAAAAATGCAGTCTGTAAAAAAAAAAAAAA
>2197 ENA|GEFN01002198|GEFN01002198.1 TSA: Palaemon argentinus c10894_g1_i1 transcribed RNA sequence.
ACTCCTATGAAGTCTGAACTTTTAGTAGGAGTTAAAACTCCATTTGCTGACTGGCAGAAACTAAATCTTGACATCAAATATAATCTTTTATCAGAAAAGATAGCAGCCTCGTTGTTTGTCCAGAAAGGTAGTTTTGAAAAGGAAGTTACTGTTGAAGGAGCATATTCACTATCATCAGGCTACATAAAATTACATCTTCCCATCGAAGGATATAAAGTTCTAGGAGCCTCATATACTCTGAATATGGATAAACAAAATAACAAGTTAGATGCTAGCTTAAAAATGCTCATGAACTCGAATAAATGGAACTTCAGCGTCCATGGAGAATATGCTCCAAATAAACTCACCATCAATTTCCAAACTCCATTTGATGCTGTAAAGTCTATTGTTGTAGATGGACACATTGACTTTAGCCAGAAAATTGGCTACATTAACATTGAGTTAGGCACATACAAATTTAACCTTCATATATCATATGCAGTCAATGATATGGTGTTCAAACTTACAACACCATTTGATGTCTTGAAGGTCATCTCCTTTGGATTCACTTACAAATGGACACAAGGCCAGAAAGATGCTACATTGAATGTTATTTACAATGAAAGTAATTATGTTCTGAGTGGAACTCTGAATCTGTCCCCCCGTACCTCTGAAGTCGCTCTGCAGGCCACATCACCTTTCCCTGGCTTCAGTAATATTTCTATGATGATTAAATATGACATCGATAACCTTAATGAGATCATTATGTCTAAAATGACATCTGAGCAGTATGAATACTCTTTTAAACTTGGAGCAGGAATTGAAGGAACCCAGGCACATCTTAACTGGGACTTTACATCAACTTTCCCAGGCTGGAATCATGTCCAGTTCCTCGCTAATGTAAATTGGGCAGCTGATCAGAAGACTTTGGAAATATCTCTTGGAAAAGATGAAAACATGAAAGCTTTTACTGTATCAGGACATTTACTCGGATTCTCTGAGGGCTCACTTAACATCCACACTCCTTTCAGACGCATGGAAGAAATGGGTGGACAATTCAAATTGGTACCAGGAGAAAAATTACAAGGAAAACTAGATCTCATTCTTCCTTTCTACTTGGTCCCTAAAATTCATGGCGAAGTCGACCTTGACCTTAATGGAAAAATTGCCGGTGATATTAAACTGAATTTGGCTGGTGAGATTTATACCATGAAATGCAATCTTGTTGGAACTTCTTTTGAACAAGGATATACGGGAGACTTAGTGATCTACACTCCCATTCATGCTTTTTCAAAAACTGTTTTAGATGGAAACATAATCATAAATGGTTTGAGTTTATTGCAGACTCATCTAAAGGTTGATTTACCATCTGGTGTTTATGAAGTAGATCTTAAAGGCAAGTTTGAATTCACACCCTCATCATTTTTACTTGATGTAGATTCAACAATAATAAATGTAAACCGAAAGTTCACCCTTGAAGCCAAATTCCCTTCTCTAGATAATTTGGAAGGTACTCTTATTACCGTTTTGGATTCTCAGACACACAAAATACATGCCAAATTCAATATTGTCACCCACCATGTTGAGGGAACATTGGAAGCTGAATCACCTTTAATTGATGGCAAAAGGAAAATTTCATTTGATATTTCTTTCCCTAGTGATTCTTTCAAACATTTGAACTTTGCCACAACATTAGTTGCATCAGCATCCCATTCCCTGAAACTTGAACTCAACCTGATTGATGGTGTCGAGTTTGTGTTGGGTGCTGACTCTCCAATTATAAGTAAATTTACAGCCACTATCAAAGTTAAATCTGACACTGCTGGATTCTCTATTGAGACTCCACAGGGTGTTCATAAAGTACAAGCATCATGGAGAATGACATACAAACTCCCAGCTGATATCCTTTTGGCATTTGAAATTACCTCTCCCAAACTTCCTAGTGATGTTATCTTTAATGCCCTTCTTAATGGTGATAATGCAAATATGATTTTCAAATGTGAGGTAACAGCTGCTGGTAAACGTCATGTTGTAGAGGGTTCATATTCTCTTGCTGATAAAGCTATTGAATTTTCATTGAATGTTGAAATTCCAGTCATAAACATAACCAAAGCCACTTTGGTGGCAGTAATGAACTTTTCTAGCACAGTGAAAATGCACCTTACTGGAACATTCAATGATAAGGTTAACACCTTTGACTTGACTTACGAAAGAGGAAGTAGTAATTTCCTTGTTGAGATTACATCTCCATTCATTCCAACTGGAATGGTTCGTGGGGAAGGACAAATCAAAGGAGAGATGTTGAAAGATATGGAAATAAAGCTGCAAGTTCAGAACAATGAGCAATCCCTTTCTGGAATCATGGATGTTCAAGTCTTGTCTCAAGATGATATTAGAGCTAAGCTTATCATCACTACACCATTTGCCGGTTACAAGAAGATGAAGTTTGGAGCCCAATACATGAAAGACGAACACACAAAGATTCTATTCTATGTTGACAAACCAATAAAGTTCACAACCGAGCTACGTCTTCAGAATAATGAAAATGATATCAAAGTGTTCTTGAATGTCGAAACACCAATTGAGAACTTCAAGAAGATTGAAGGAGAATTTAAGATCCCTCTGAAAGTATTTGCTCCTAAGATATTAGCTGATGTTGTGATTGGAGGTGTTCACTATGGTGGACATATGCTCATCAGGACTAAAGCTCCTTATGAACTCGGTGCTGGATATAAGTTTGGAGAAAAATATTCTGGTAAATTCCATATCAAAACAGATTCGTCTTTCTTCTCTTTTTTGGCTTAAATGAATATACGACCACCTACCATCGATAACCCACTTATGCTACCTGCTACTTTTCAGATCATGACTCATCGGAAAAAAAATGTATCATAAAAATTCATATCCGTTTTCAATCTATAAAAAAATTTCAAAGTTTGTTAATATTCCATCATCAAACAAATGTCAAAAGCCTATTAAAGCACATGTCCAATGAGTGATCTACTACTTTGTACATATATGACTCTCTTATTTACAATAAAAAGT
>10893 ENA|GEFN01010894|GEFN01010894.1 TSA: Palaemon argentinus c1864_g1_i1 transcribed RNA sequence.
GAGAAATAGAGGCTCGTTTAATCTATAATGCTGAAGGACTCCAAGCTCGGTTGAATTCTTTAAGAACTGGTGCACACAGTATGCGAGTCCGTCGATCTATTTCATCTGAGGGATTCTTTGCTGAGGTTGGTGTAGATGACTACAACTTAAAACTCAGAGGTGACTTCAACAATGATGATACTAAGAGGGGCTTCCTTTTAGAAGGAGAAGTATTTGGCAGGACCTTTATGATTGATACTCTATTGCAGTCAGAGGGTTTAAAATACACAGAAGGAAAACTTATTATTAAAACACCTTTCCAGGGATGGGAAACTATTGGAGGTCTCTTCACATGGGCATTTATGGACAATAAAATTATATCTCATGTTGAAGTCATGCTTCCATCAGATGTTAACCCTAGAATAACAGGTGAAATTAATCTCAATCTGGACAGGAAAGTAGATGGATATGTGAAACTAAATCTCTTTGGCGAGGAATTCACCCTAAAAAGCAACCTGATAGGTACAAAGCTTGAAGGCTACAAGGGCTCCATTGAAATCTATACACCATTCCATTATCTGTCATATGGAAGCATCAGTGGAAATTTCAAAGCTTTATCTGGTGTTTTGGAAACAAATCTCAAAATTGATTTCCCACTTTCAACACATGAAATTGATTTGAACATCAAAAATGAAATGAATAAGTTAACAGGTGATCTTGTGCTTCAGTCAACTCTTCTTGATCATACTTTAAGTATTGGTATGGAATTAGATAAAACACATCCTATCACAGTTGTTGCCCACCTGACTATTAATAATAATAAGATATCTGTAGAGTATACAATGCAAAACAAACAGTTCTTGGTAGGCATTGACTCATTAGTGCTAGATGTCCTTCGTAAATTCTCTCTGGAAACAAAATACGAATCACTGGATAGCTTAGAGGGCACAATTATTGTTGTCGTTGCTGATGAAACTCATAAGATGCATGGAAACATGAATGTGGCATCTGACAAAGTCCAAGGAACCCTTGAAGTTGAATCCAGCTTAATTGAAGGCAAGAGGAAGCTTTCATTAGATCTTTCCATGCCAACACCATTCAAACAGTTTAATGGTGTCTTAGTATATACCAGCAAACTAAGTCACTCCATTCAATTCAGCCTTGATGTGGTTTCTGGTATTCATTCTCATTTAGTAATTGACACTCCTCTTTTCCAGAAGGTTGATATCACTGCAGAACTTACCTTTTCTTCTGCTAATTTCACTTTAGTAACTCCACAGGGAACTCACAAAATACTTGCAACTTGGAGAATAACTAATAAAATGCCTGTTGATTACATGGCTAATTTGGAACTGGCATCACCTCTGCTCCCTGTGGACTATGTATTTGGTGTAGTCGTCAGCGGCGACCGCAACCAGGAGAAACGAACATTGAAAGCTGAACTAAATGCTGGAGATGTCAAGCACCTACTTGAGGGAGTGGCCACCATGTCTAGCCATGGAGGAAGTTTCTCTCTTAATTTAGAAACACCAGTTTGTGGAATTAACAGAGCAACAGTCGAGGTATCACTAGAATTTGTCCCCAATACTCAAATTCACATCGCATGTTCATTTGCCAACAAAGTTAACACATTTGATTTTAACTTTGACAAAGAGAACAGGGCATTTATGTCAGTATTGGAGTCCCCATTCATCCCAACCGGAATGGTCAAAGCAGAAGCCAAGCTAACAGGAGAGATCAACAAAAATATGCAACTGAAGATAAATCTTGCTGACAATGCAAAAACCATGGGTGGAGTTCTTAACACAAAAATTGTATCGCCTCAGAATATGAAGGCTAACTTGAAGATCTCAACTCCATTCAAAGGCTACAAGAAGATGAACTTTGGTGCCGAATACCTGAAGAACACCGAAGAGGTGAATGTACTTCTCGTTGCTGAAAAACCAGTGAAGTTCAGCATTGAGCTCCGTCTGGGCAACTCCCAAGATACCATTAAAGCCGACGTTAAGGTTGACACTGAAATCAAGAGTTTTGAAGCCATCGAGGGTCACTTGCTCATACCACTGAACAGCTTCGAGCCCCGCATCTCTGCTGGTGTGATGGTCAACGACGAATACTACAAGGGGCACATCGGTGTGAAAACCAAAGCTCCATATGAGTTGACTTACGGATTACACCTGGGAAGCTTAGTTGACCAAAAATTCCACCTCAGAACAGATTCCTCTTTCCTTTTCTTTCTTTAGATTTCCCTTATAGGACTTTAAATCGGACCAAATTAACTATCTCTTGCTAATACAAAAAACAGCGAGGAATTTGGTGTCGTTGAAATAGACTAACTGTCTTGACTTATAGCTACTTCCCAATGAATGTGTAACCTTGCCAGAGCAGAAATGACAGGTCCTAGGAAATATATCACCTCAAGTTTTTTTTGGTTATGTTACTTAACTGTATGTATATATCAATAATATCCTTTATAAGATATATTGGCAATAAAATAACCTATTAGTTAAAAAAAAA
>1415_(reversed) ENA|GEFT01001416|GEFT01001416.1 TSA: Eriocheir sinensis CL620.Contig2_B4_Live transcribed RNA sequence.
CCTCCTACCCCAAGACAAACAGGTTACATACGGATCTCGGCGGCCGTTATAAAAGCCGCCATCGCCGCCTTCACCGTCAGTCCAACGAAGTCCGCTGTACAGGCAAGATGAAGATGCTGTGGCTGTTGACGCTTGCCGCTGGGGCCCTGGCTGCCGACGTGCTCGACCCCAGCGACTGCACCGCCTTCCCGTGCCTCATCTTCAACGACGAGTTCGACTCCCTGGACCATGAAGTCTGGGAGCACGAAATCACCATGTCGGGAGGCGGGAACTGGGAGTTCCAGGCGTACCTCAACAACAGGAGTGTGAGCTACACCCGCGACTCCACCCTCTTCATCAAGCCGCAACTCATGTCGGACTGGAAGGACGAGGCGTTCCTGAGCAGCGGTGAACTCAACCTGTGGGGCATGAACGGCCGCGGCGACGTGTGCACCGGGAACTCCTACTACGGCTGTAGCCGCGTCGGCACCGCCACCAACCTCGTCAACCCCATCATGAGCGCCAGGATTAGGACTCTCAGCGACTTCGCCTTCAAGTACGGCCGCATGGAGGTTCGTGCGAAGATGCCCCGCGGAGACTGGCTGTGGCCGGCCATCTGGTTGTTGCCCCAGTACTGGCCATACGGAGGGTGGCCTGCCAGCGGAGAGATCGACATTTTGGAGTCCAGGGGCAATGATGACTACGGTTCCATCAGCAACCGAGTGGGCGGCAGCACCCTGCACTGGGGACCCTTCTGGCCTAACAATTTCTACGAAAAGACCACCACCGAGTACACCGCCGACTTCGCTGACTCATTCCACGTCTGGCGCATCGACTGGACCAGCACTGATATGAAGTTCTACGTGGACGACGAGCTCAAGATGACCGTCGACCCCGGTACCAGCTTCTGGGACTTCGCAGGCATGGACAGCAACATCTACGACAACCCGTGGGTCGCCGGGGAGAAGATGGCTCCCTTCGACCAGAAGTTCTACATCATCATGAACGTAGCTGTGGGCGGGACCAACGGCTTCTTCCCTGACGGCATCGTCGCCAACAAGCCCTGGGCAAACACCTCCCCCCAGGCCTTCCTCGACTTCTGGAACGGGCGTGACAGCTGGCTGCCTACCTGGGAGCAGGGCGAGGGAAAGATCAGCGAGGGCGCGGCCATGCAGGTGGACTACGTGAAGGTGTGGAAGATGGAGAGCGTGGACCAGTGAGCGAGGCCTCCACAGCTATCCCCAACACCTCGTCTCCGCCGCCCTCCCTTGGTGACGGACTGACGAGCCCGGTGTTGAGTTCTATCACCTTCATCAGAACGCACGTTACTCTTCCTTGATCTCTAGATGTAAGCAAGCAGTACACGACTTGCATTCTGTCACATGTTCGTCGTGTTTCATTATAAATGACCCGCTTCCACGGTCAACGCTAACGCCAACGCCTACCTTTTTAGATCTTCCAACAGCTTTATTTATTTCGTTTCTGAAGATATAATTCATGCAGGATTAATAATTAATTATGATGTAACTATTCTACTACTATTTACGACGCGAAAATAAAGAGTAGCACAATTAAAAAAAA
>13735_(reversed) ENA|GEFT01013736|GEFT01013736.1 TSA: Eriocheir sinensis Unigene9657_B4_Live transcribed RNA sequence.
CCTCCTACCCCAAGACAAACAGGTTACATACGGATCTCGGCGGCCGTTATAAAAGCCGCCATCGCCGCCTTCACCGTCAGTCCAACGAAGTCCGCTGTACAGGCAAGATGAAGATGCTGTGGCTGTTGACGCTTGCCGCTGGGGCCCTGGCTGCCGACGTGCTCGACCCCAGCGACTGCACCGCCTTCCCGTGCCTCATCTTCAACGACGAGTTCGACTCCCTGGACCATGAAGTCTGGGAGCACGAAATCACCATGTCGGGAGGCGGGAACTGGGAGTTCCAGGCGTACCTCAACAACAGGAGTGTGAGCTACGCCCGCGACTCCACGCTCTTCATCAAGCCGCAACTCATGTCGGACTGGAAGGACGAGGAGTTCCTGAGCAGCGGAGAACTCGACCTGTGGGGCATGAACGGCCAGGGGGACGTGTGCACCAGCAACCAATACAACGGCTGTAAACGCACCGGCAACTCCGTCGACATCCTTCCTCCTGTCTTCAGCGCCAGGCTAAGGAGTCTCGAAAACTTTGCCTTCAAGTACGGCCGCATCGAGGTTCGTGCGAAGATGCCCCGCGGAGACTGGCTGTGGCCGGCCGTCTGGTTGCTGCCCGAGAACTGGCCATACGGACCGTGGCCCGCCAGCGGAGAGATCGACATTCTGGAGTCCAGGGGCAATGATGAGTTCGGGGACCTGAGCAACCTCGCGGCCGGCTCCACCCTGCACTGGGGACCCTTCTGGCCTGTCAACTTCTACGAAACGACCGCTTCCGTCTACAACACCGACGGCTCCTTTGCTGATGCCTTCCACGTCTGGCGCGTAGACTGGACCAGCAATGACATCAAGGTCTATTTGGACGACGTGCTGCAGATGACCGTCGACCCCGGCACCAGCTTCTGGGACTTCTCAGGCATGGACAGCAACATCTACGACAACCCGTGGG
>12481 ENA|GEUA01012482|GEUA01012482.1 TSA: Farfantepenaeus aztecus comp48676_c0_seq1 transcribed RNA sequence.
GTGCTCTTCCGATCTGCAGAATGAAGAGCTTTGTAGCGTCGGTCGTGCTTCTGGCCTGTGGGGCCCTAGCTGCAGACATCGTGGAGCCCGAGGACTGCGCCAGCTTCCCGTGCATGATCTTCGAGGACAACTTCGACTACCTCGACAACGATGTGTGGGAGCACGAGCTCACCATGTCCGGCGGTGGAAACTGGGAATTCCAAGCTTACGTTAACAACCGCAGTATCAGTTATACCCGAGACTCCACGCTCTTCATCAAGCCTGAGCTGACCGCTAACTGGAAGGGCGAAGACTTCCTGACCAGCGGCACCCTCGACCTGTGGGGCATGAACGGCCGCGGGGACGTCTGCACCGGCAACTCGTACTACGGCTGCTCCCGAACTGGCTCTAGCAACAACCTCGTCAACCCCGTCTTGAGCGCTCGTCTCAGAACCATGTCCAACTTTGCTTTCAGATACGGACGTATTGAAGTTCGCGCCAAGATGCCACGCGGTGATTGGCTGTGGCCAGCCATTTGGATGTTGCCTCGTAACTGGCCCTACGGAGCTTGGCCAGCCAGCGGCGAGATCGACATCTTGGAGTCCAGGGGCAACGACAACTTCGGCACTCTCGGCAACGAGTACGGAGGAACGACGCTGCACTGGGGACCTTTCTGGCCGCACAACTTCTTCGAGAAGACCCACGTCGAGTACTCAGCAAACCCAGGTTCCTTCGCCGATGACTTCCACGTCTGGAGAGTCGACTGGACCAAGGATAAGATGGAATTCTACGTGGACGATGTCCTGCAGCTGACGGTCGACCCTGGAAACAGCTTCTGGGATTTCGCCGGAATGGACTCGGCAATATACGACAACCCTTGGGTGGCTGGATCCAAGATGGCGCCCTTCGACCAGAAGTTCTACCTGATCCTGAACGTGGCCGTGGGCGGCACGAACGGCTTCTTCCCCGACGGCATCGCGTCCAAGCCCTGGTCCAACCTCTCGCCCACCGCCTTCCTCGACTTCTGGAACGCGAAAAACGAGTGGCTCCCCTCGTGGCAGGCGGGTGAAGACCGCATCAGCGAGGGCGCTGCCATGCAGATCGACTACGTCCGCGTCTGGAAGATGGAGAGCGCTGAGCAGTAGATCCCCTCACCAAATTGTACTAAAGCACCTTTTTGAACTGTCTTTATCACATTTCATTTATTGTTATTATCGCCATGTCATCAGCAAATAAGTGGAAGTGAAAATATTTACAATAAAGATCTTC
>59486 ENA|GEUA01059487|GEUA01059487.1 TSA: Farfantepenaeus aztecus comp95675_c0_seq1 transcribed RNA sequence.
TGATCTTCGAGGACAACTTCGACTTCCTCGACCACAACGTCTGGGAACACGAGATCAGCGCGGCCGGCGGAGGAAACTTTGAATTCCAAGTGTACGTCAACAACCGCAGCATCAGTTACACCCGAGACTCCACTCTGTTCATCAAGCCCGACCTGACTTCCAACTGGAAGGACGAAGATTTCCTGACCAGCGGCACCCTCGAC
>62277_(reversed) ENA|GEUA01062278|GEUA01062278.1 TSA: Farfantepenaeus aztecus comp96271_c9_seq1 transcribed RNA sequence.
ATCCTTGATGGCAAGCTTCAGATCAATGGTGGTAAACTGGTCGATGTTGCCTTCAACACACCTAAGGACAAGATGGAAGTTATCAATGTCAAGACCGAGTTCTTCTACCTGGAGGATGATCAAGAGATCCGAAAGGAAGTTGCAAACCTCATCCAAGAAGAGAGCTGCACTAGTGGAGTCAGTGGCGTTGCCTTGTGTGGTGAATACAGCTACGCTCCTTACTCGGAATATGGCCCAAGCTTCCCCTTCACAGGACCTTTTGCAACAAGTGTTCATTTCAAGAAGACAAACACTCAGACTGGATATGTCCTGCGCTACACTCATGAAGATGATCAGTTTGTTTTCTTGTTTGACACACCAGGGTCACAAACAGATCGTAAAGTCCTGCTTACTATTACCAAGGCTGCTAAAGCAATCAAATTTGATCTTCACACGCCATTTAAATCAGTCCAAGGTAGTGGCGAATATCTCTGGCAGAAGAATAACAAGAACACTAAGCTGGCACTCGTTGTTGATGAAAATCAACAATACATGCTAGAGGCTGGTCTACGTACAAGCGGAAAAACAGTCAAGACAGTTGTGCCCTCTTTCATTCTCACTTCCCCTGCTGGTCAAGTAGTGAATGTACAAGGAAACTTCCAGGCCAACACAGAAGCTGCTAAATATGTTGCTGATGTTACCATCTCAGAGGTGACTGCATCCCCCATCATTGTACACGCATCGTTTGAGGGCCAAAGTAACTCTGTTGCCATGAACGTTGATCTGAAAACACCAATCATTGACACATTGGTCAAGAGTGAGTTTGGTTATGGTGAGAACTTCCTTTCATCCAAGGTGGATGCAGAGTATAGTATTATGAAAGAGGCCAAACAGACGGTCCACCATTCTGCCCTTCTCAAGAAGGAAACCACAGAGGACCTCTCCAAGTACACCATCGTCTTTGACGTCTCCCCATCACAGTACCCTGAAATGACAGTAGATTATAACCAGAACATCGTCCTTTCAAATGGACGCATGGAAAACAACGTTAAGCTTGTCCATGGCCCTGCCACTTGGAACGCCAATGAAGTGGTATCCTACGCCAATAACAATGGTCACCGCGATATGAACATCCACTGGACAGTCGCTTGCACACACTATGAGGTCGATGCCTCTGGCTCCTTTGCACTGGAGTTCTCTCCAAATCACCTGAAGGGTGACTATCACTTCCAACTGTCTCCTGGGAGAGAACAGTCCATCCTAGTGGAATTCAGTCATCAGTATGACGTCGAAACACTCGGACGCATCAACGTGCAGGCTGAGGACCTGAAGTCTTCCCTTGAATTTGTTTTCAATAAGATCGCAGCTGGCCACTACAAAGCTCAAGTAATCGGTGGTTTTAATGAGGAAGAAATGGCTTTGGAAGGAAACTTTAAGGATAATTCCGTGGCCGGTAAAGTCAACACCATTGTCGATGGATTCTTCAAGACGTCCGACTTCGACTGGAAATCCAGCCTGGGTATCTATGCAGACAAGGACAAGGCCAATGTTAACTTCAAGATTAATACCGACGGCAGCGAATACATGGCCAAGTTTGAGGGCACCCGCACTTCCCTTCTCGTTGAATCGAACTTCGTCAAACACATTCTTGTCGATGCCCACGTAACCAGTACACAGGACATGAAGAAACTACATGTTGCCGCTGAGTGGGACAAGGATGTGGATCCTACAAAAGCTTTCATCATTGATGGACAGTTTGCTAATGGCGAAATTGGAGCAGCATTCAAATATGGCGACAGGGAAGTGTCCATCCTTGGCAAGCTAATTGACAGTGGTGTGGAGGTGGAAACCAAATGGGCTTCTGACAAGAGAATTTTTGTCAATGTTCACTACACACTTGGCAATACCAATTCGCTGGCAGCTACAGTGCAGACGCCATTCCAAGGTTGGGAAAAACAGGATGCCACCTTTACCTTCTCCATCAAGGATTATGAAGTTGAGAGCCGCTTTTCTGCTACATGGAGGAACACACAGCAAATGGCACTTATTGTCACTGGCAAGGTAGAACCTGGACTCTTTACCAATGCTCTTTCCACCAAAGTTGCATTCACAAGCACCTTTGACAACTATGAGCGTATCGAATTCTCTCTGGATCATAACATGGTTGATTCCACCATCAAGACTCACTTGGAGGGTGCCTGGAACCAAGAGAAAATGGAAGGCAACTTCCAACTCACTCCTAACACCAATGGTGTAGATGCTCGCGCTACCTTCACTTCCCCTGTCACAGAGGACATCCTTGTGACATTGCATCATGAGTTACTCAACAAGCAGTTGTCTACCACATTTGAAGTGAAATATGGACAAGAGATCTCTACTGCTACTGCCTCAGGTCACGTGGACCTCGGCGATGTGCATGACGTCACTCTGGCATTCAAGGTTGACACCCCTGTTTCTTTGATCCCTGAGATAAATGCCAATCTTAAATACTCTCTGAGTGGAGAAAGTCTCAACTTGATCACAGAAGGTAAGATTGGGGAGAAGAAAATCATGCTTAATGTAAGTGGCCAGAGGACTGTCAGTGGCGACACTACGGACATTTCTGGAGACGTGCGCTTCATCACTCCTTTCACTTACCCTCTGACAGCATCTCTCAAGCACACCCATGACATGGAGCACTTTACATCACAGTTCGAGATGACCAGGATCTGGTCTACATACGGTAGCGTCAAGGTGCACGCTCAAGGACACATGCTCTCCAAGAATGATGTAGAGTTCAAGGTTGACGTTTCTAGCCCAGTAAATAAGGGATCAATCGCCTTCAAGCACACTGTCACTAACACCAAGATGGATTCCTCAGTTGATGTCATTTTCAACTCTGAACGTATTCATGTGTCTGTGGGCGGACTTCTGGATGTGTCTAGGAGCTTGGCAAACATTGAGGCTGAAGTTACTTCCACTTTCAGTGGTCTAGATGATATAAAAGTCAGCATTGATAGCAAGAAGGATGTCAACACAAGAGCTTCCAACATAGTTCTCATGAAGGGAACAAAATCTGTTGTTATTGACCATACCATTACCTTCAATGATTGGTTCAACTGGGAAAACTCCTTTATTGTGAATGGAGTCTACAAATTAAGCAACAAGCAGATGCATGCTGGCTCTCTGTACAAACACCAACTTGAGTACATGTGGGATCGCCAACTTGTGCAATTCGAAGGAACCTTCGACAAGAAGATCTCTGGAAATAGCCGTCAGATTGATGCCCAGGTCTCCCTTTCCACTCCTTGGACTGAGGACATGAAACTTGATTTGCACCACCAAGATGATGGTGTTGAGTACAAACCAACACTTGTCATTGAGTACAGGCCTGGAATGAAGATAGAAGTTGCCTCTGTTCTGAAATGCGATTCATCATTCTTCTACACTGCATCCACTCTTACAACACCATTCTGGCAGCCAATGGGATACAAACTCAACATTGACTTCCAGCCAAGGAAGACTGCCACTCTTGTTTTAACCCGTGGAGCCAACAGAACTACTATTGACATCACAGGAAACTTTGAACAAGGAAAGGTAGATGCTGAGTTGCATATCGATTCTACATATCTTACCAAACCAGTTTCTCTGGAGGTGTTCTATGACATCATTTCAGCCGAAAAGAAAGTGAACGTGGCGCTTGATTTTGACAAGAGGTATGAGATAACAGGAGTCATTGCTGGTCACCTTAAACAAGCTAAATGGTCTCTTATGACCGAACTTCCTCTTGAAGCTGTACAAAAAGTTGGTTTTAGTGGCGAGTACAATGTTGAAGCCATGCCCTTCACTGCCAATACAGTACTAATTTTCAACACCCAGAAATACCAGGTAAATGGCAAGATCAACATGGATGAATTCCAAATCAATGTGGATTTAAATGGAAAAACTGGAAGTTTGGTCAGCAGTTGGAACTACCAGGAGAACTACGCTGATGTTGAAATCGACTTCCAATCACCACTTACAACACTGGACAACATGTCTGTCTCAGCAATGTATGACTTCCGTAGTGAGAAGAAAGTGACCCTTAAGATGACCCGTGACTCAAAGGAAATCAACCTATCTGGACGACTTGAAGGACAAACCATTGTTTTTGAAGGCACAACTCCATTCAGTGGATGGGAAACCCTCAAGGCATCATTCTTCATTTCCAGCTCTGCTGTTAAAGCTTTTGTGTCCAGGAATGACCGCAAGATTGAGGTTACAGGAACACTGCACATCAGAAAAGTCAAGGGAAAGATCAATCTCACCATCAATACTCCATATGCTGGCTATGAAACCATTTCTGTTGACACAAGCTACAACTTAAAGGGCCAAGTGAAAGCAGTGGAGTTTGAAGCCAAATTTGGATCGCAAGAACTCTCTTTGAAGGGAGACATCAAGACAAACAACATCCTAGCCCCTGAGATGACCCTTAATATCATTACTCCATTTGAAGCTGTAAGAACTCTTGGTGGAGAAGCTCACTGGGACCTGAGAAACCTTGTCAAGACTGCCGAAGTGAAGGCTTTCCGCAATGATCGCCACTACCACTGGCAGTTAGAGGCAGCTGCTGATAGTCCCCTAAAGGGTTATGCCAAATCCAAGATCACAACTCCCATTGCTGGATGGACAACAGTCAGTTTGGAGGGAAACTTTGATTTCACCTCCATGCCTTACAAGGCACTTTTTACTTATAATAAAGAAGGAGTTATCAGCACATTTGAAGTACAAGCCAGTGTAACAGAAAATGCAGTATCTGGTGAAATTACAACACCAATCTCTGAATGGGAAAAGATTGCTTTGAATGGCGACTATTCTCTGGCTAACAACCTTCTGTCTGGAAATGTGGAGATCACCAAGAGTTCTGACAAATATCATCTGAATGGGGAGATTACTTTTAACACTCAGAAGCCGAAGTTGAATATTGGTATCAGGACACCTCTAGCAAATGCTGCTAATATTGAGCTGGTTCTTGATGCTAATCTAGTCGATACAGAAAAGAATTTCCACATTACCTTCAAAAGGAATGACATCACTTACTCTGCAGATTTCACAGCCCAAATGATATACAAAGCAGGATTCGTGAAGCTGCATACAACTTCTCCAATCCCAGGTTTTACATCTCTGGATGTTGATGCCAAATACGACTTTACTGGATACGTGAAAACTGCTGAAGCCAATCTTATGAAGGAAGGAAATAACCAGCATATTTCACTGACCTCCACAGTCAATGACAACGATTTCCATGTTGAACTTGAAACACCATTTGCTGGTTTTGAATCTGTGAAGATGGATGGAGATTACACTTACCTAAATAATAAACACAGTGTCTCAGTTTCATTTGAGAAGAATAATCAGAAGTATGACTTCCATGCTGAGATTTCACTCAGTGCCAACTCTGTTACCCTGACACTGGCAACCCCAGTAGTAGACATTAAGCATGTTGTCATTAGTGGCAATTACCAGGCTATTGAGAATGGAATGGCATGTTCTCTTGTTATTGAAAGAAACCAGGATAAGTTTGAGTTTGATGCTCAAGGGTATTTTACACCCAAGAAATCAGACCTCCACCTCTCCCTGGAGATGCCTGTTGAAGGCTGGAGGAAGCTTGAGCTGGATACCCACTATGATGTTATCTCCGACAAGAAGTCTGCTGAGATCTCTTTCCAGAGAGATTCACTGGTGAAGAAGCTGTATGTTGAGGGAAGCTACAATCTGAAATATGGATCTTTTAAGGTTATGACTCCTATTGAAGACTTCAGAGTCCTAGGTGCTGAATATACACTAAACCTTGATGAATATAACAAGAAATTGGATGCTTCTGTAAAGATCAGTCAAAACTCCAATGAATGGGCTTTCGAGGCACATGGACAATTCAGTGATGACAACATTGTTATTAAGTTCCAGACACCATTTGAGGGTTTTGACACTATTGCTGTAGAAGGAAACCTAAACTATGGAAACAGATCTGGAAGAGGTGTCATTCAGTTTGGAACTTATAAGTTTACCACCAGCATTTCCTACGCAACTGATAATATGTCCTTTGAGCTGACGACTCCCTTTGATGTTATCAAGACTGTGTCCCTTTCAGCCCGGTACAGCTGGACCACCAGCCAAAAGGGTGCTACTCTAAACATCACTTACAATGACAAGAACTTTGTTCTCTCAAGTTCTCTGCAGCTCTCTACAAGGGCCTCTGACATCACCTTCCAGGCCACAACTCCTTTCGAGGGTTTCCAGAACACTTTCATTGAAATCAAGTATGACATTGATAACAAGGAGGAGCTCCTTGCATCTCGTGTCAGTGTAGATGATCACAGTTACAGCTTTGTTGTAGGTGGATATATTGAGGACAAGCTAGCTGTGTTCAAGTGGAACCTTAACTCTCCTTTCACTGGCTGGACTGATGCCAAGTTTGTAGCTAAGATTGATCTTTCCAGTGAAAATAAAAACTTGGAAATCTCCCTTGAGAAAGAAGGAGACCTTAAAGCTATTGCAGTCTCTGGTAAGTTCATTGGCAGTACATTGGACTTCAATCTGCGAACGCCTTTCAGAGGGCTCAGTAATTGCAATGTGTTTGGTTCTCTTAACCGGTCCAAGAGGTCTCTTGAAATGAGAATGATGAATGATGCAGGGCAAGCATCTTTTGCTGGCAATTTCAACTCCCTCAGATTCAACATGAAGACTCCATTTGAAAGGGCAGAACAGATCTCCTGGGAGGTCACCAAGACCGGTGAAGGCTCCTACAAGGCTGAATGGAGAAGGAATGATAATTATGCCACACTCATGATAGAAAAGGATGGAAAGAAAAATTCTTTCCAAGTGGATGTGAAGAGTGAATTTCAGGGATGGGAGATCTTGGCTCTTACTGGAAGACTAGATCAAGAGACAAAACAGGCCTACCTCAGTGGAGCTATCAATGAACAGAAAATCACTATCTCTGGATCAGGTGCCTTTGGTAAAAGAAGCCAATATAACATGAAGATTGAAACACCCTATGAAAACTACAGAGTTGTTGATGTCCAACTAAATTATGTGAAGAGACAGAACACAATGAAGATTGAGGCTTCTTCAAGCTCTTCTGATTTCCATCTTCTTTGGTCACGCTCAGGATCAGGCCTTGAAGCCCACCTTATTGTTCCTAATTCACAGCAGAATACTGAAATTTCCATCAACCTCGCCCCTACTCAAGGAAAAATAACCATAACATCACGATTTGAGCCTATCAGGGACTACCTCCAGGAATACCAAGTTAACCTTGGTCAGAATGATATCACTGCTAACCACATTATCAAGCTGAATGGACATGAGGTTTTCAAGATGGACTTCGAGAGGAACGCTTCTGAACAGAAGGGACACTTGGAAATTCACATTCATGTAGCAGAACGCCACACAACTATTCACTTCCATCGTGAGGGCTTTAGCAAGATTAATTTCCTCTTTAAACGTGAGGAACCACGGTTTGGTGAGAAACACTTCAAGGTCGACATAACTGGATCAGGAGCATTACCAGAAATGGGTGAACTTGATATTGTTGTTGAGAACACCTTCCGCAAACCAGCGAAGACCATCAATGCACGTGTTGAAGTAGACCGGACTGGTGCCCGAAAGAAAATCAAGTTGGAAGTTAATTTTAGTCAAAGCAAGTTGTATGTTTTCAACCTTGACTATGATGCAGACCTGCAAAGCCCACAGTATGGAGACTTCACATTAAGAATCACAACTCCAAACCAATCTAGAGCTCCATGGCAAAATATATCTGGAAACTGGAATGTTGAAGATCCAAATGATGCTACAATAACCTTCACAGTGGGCAATGTTACTTATAATGCCAGAGGCAAGCTTACTCTTAGGGAATCCACCATGATACTCTCTTCAACAAATCCATCTGCTGAGAACATATACCTCCAGTGGAAATTTGAACGATATGGCAACACCAGAGATTACTTCCTTAAGCTTGGCCGTGAGTCCAAATACGGAATGCTGAAGCTGAAGGGAACAATTATGGACATTGCTCATGTGGATGTTGAAGGAGGCTTCAAGGCTGGACCATTCATGCCAAATGAGTTCCTGTTTACCTCTATGTGGAACAAGTCTAATGGTGTTGTCACTGGAGAAGGTACATTTGACTATGGAAACTATCACGGCTCCCACCGTCTGGTTAAGTTTGAGCGAAATGCACAAAGGAAATCGGCATCCTTTGAATGGTCAGCAACTTCAAATATTCCTCAGTACAACTCTGTCTCGGTTTCAGGAAATTATGACTTTGACCACAAAGTTGTTATCTTTGTTGTCATAAACGCTGATGGTAGAGAATCTAAAATTGATATCAACATTGCTGATATCAACCCCACAAGATCTCGTAATACAGCAATGATTTCTATCCCACTCCTTGGACGTACATTTGAAAGAACAGAACTCACTGTCAGCCATGACTTTAGCCATCCAAACCAAAAATCTATCTCAGCTGTTGCCAAGTTTGGTCGCTCAGAATCATTCATCAATGCCAAGTGGAACCGAAGTGATGGTTTTGAAACTCTTGAAGGAAATATAGAGGCCAAGTCTAGGTTCCTTGGAGATATTCTAATCAACGTCAGGTACGACATGTCCAATATTGCAGATGCTCATGCTGAAGTTGACTATTCAAGAACGACAACAGATGGTGATAAGAAGGAATTTAAGCTCAACTGGACTAGGAAATCCACTGATGACCACCTTGAAAATGAAATGATCTTTGACTCCAACTTTGAGACCCTGTCACATGCCCGTGCATATACCAATGCTGAGTATGGTAATATTTTCAAATTGTTATCTGGGTTGGATTGGAATGACAAGAAAATTAGCCTTACCCTCGAAGTTCGCAAAACCAAGATTTCAGGAATGCTTACCACACCATTTGAAGGATTTGAAACACTAGAGATTGACCTGCAGTATAAGCTTACTGGTAAGGACAAGTCAGTTAAAGCAACATATCAACGGGGAGATAGGAAGGTCAGCCTCAATATGGAAATGAGCGCAAAGGGTAAGAAAGGAGGCTCCTTTAAAGTTGATCTCACCACACCTTTTGAAGTGGTGAGAAACCTTCATATTGATGGTCAGTATGAAAATAAAGTGGCTCAAATAAATTACCAGAGAAATGAGATTCAAATGAGCTTCAATGGAAAGGCCAACATCAAGTCAAGTAAAGCTTCCTTTGACATTTCATTCACACCACCTAGTGGACAAAATATCAGAATAGCTGCTTCATATGATGTACAGGACTTCATTGCTGGTACAGGAAATGAGGAGAAGGAACTAGCTAGTCTTTCACTTGAATTTGAAGGTAATTCAATGGACTTCAGTCTTCACGGCTTCCGCAATGACGACAGACTCTATGTGATGATTCATGGGACTTCCTCCTTTGCAGTGCTCAAGATGTTCCATCTCAAATTAGATTCTGAACTGAACACTCAGGCAAGGGATGGCACTTTTGAACTCACTTTCAATGATTTTAAATTCAATGTAAGCAATCATTTTGAGACACGAGGAATCAATGGCTATTACTTTAGAAGCAAGATTGAGTCTACACTCACTCCACTCCCAGCACTGATCATTGGTCTTGGGCGTGAAGGCGAAGAACGCATCATAACCATTGGTTATGGAGAGGACAAAGAGATCACTTTCTCTGTAAAAGGCAAGAACAACTTCCTTTCTGGATTTTCGGGCAAGGTTGATATTCCCTCCTTAGCTTATGAAGGAGTGGAATATGATGTGGATTACAGCTTCCCAGGTGATAATCACCTCCAGATTCATGTTGAGATTGACTTAAACGAGAACGGACAAGAAGTGGAGGCAACATTCTTCCTCGATTCAGAAGGTATCAAGGCTCGCCTGTCATCCACTGTGCTTGGTGACCATTCCCTGCGTGTTCGTCGATCAGTGTCCCCTGATGGCTTCTATGCTGAAGCTGGTCTCGATGATTACAGCCTGAAACTGCGAGGAGGCTTCAAGAACGAAGATACTGCACGTGGTGTACAACTGGAAGGAGAAGTATTTGGTAAGAGATTCCTTATTGACACCTTGTTCCAGTCTGAAGGAAAGCGCTATTCTGAGGGTAAACTTATCATCCACACTCCATTCCACGGCATGGAAAAGATGGGTGGCCTATTCACCTGGTCTAATGAAAACAAGAAAATCATGGCCCATGCTGAACTACATCTTCCTTCCTACACAACGCCAACGATTACTGGTGAGATTAGCCTAGACCTTAAAAAGAAGATCAATGGATATGTCACCCTTGATGTAGCTGGAGAGGAATTCACCCTCAAGTGCAATCTTGCTGGTTCCTCCATTTCTCAAGGTTATACAGGCTCCCTTGAATTCTATACACCATTCCATGCTGTATCACATGTTGTGTTGACCGGTGACATAAAGATGCAAGCATTGTCCTTCCTTGACATGGAAGTAAAAATTGATGCACCTTTTGCCACACACGACCTAAAACTGAAATACCAGCTCAGTGCTGACAAAGTCTCTGGAGAAGCCTTCCTTCAGTCAACAAGGTTGTATAATACCATTCAGCTAAGCCTTAATCTTGAGGGACTCAGTACTGGAAATGTAGAGGCCGACTTGACTGTCAATGACAACAAGATTAACGCACATTACACTTTGGCTCAATCCACCTTCAAATTTGACGTGACAACAGTCATTTTTGGCAAGGAACGCCAGTTCTCCATTGAAGCTAAGTATCCAACTCTGGAGAACCTCCAGGGTGTAGTTGCTGTTACTCTGGAAGGTGAAAAGCACATGGTTAGTGGAAGCCTGAACATCGTTGACAATCGCATCCAAGGAGCTCTGGATTTGGAATCTGATCTTATTGAGGGCCCACGGAAACTGGTCTTCGATGTTTTCATGCCAACTGCCTCCTATAAGCAAGTATCATTTAATATCATCTTCACTAGCAGTGACCCTCACTCCTTCTACCTGGATTTGGATCTAAGAAGTGGGCTTGAAGCTACTGTAAAGATTGATACACCCGTCTTCCCAAAAGTAACCACTACCCTGCAAGTAGCCCCTGCTGTTGCTGGAATCACCATTGAGACCCCCAAAGGAACACACAAGGTTCAGGTCAGCTGGCGCCAGACTCGTAGAATGCCATCTGACTGGATTGCTTCCCTCGAGCTGATCTCTCCATTACTGCCTGAGAACTACCTCTTCAGTGTTAATCTTGGAAGTAAACACATCAAGGCTGAGCTGCAGACAGGAAGCATAAAGCACGCTCTTGAGGCAAGGACCTCAGTGTCTAACTATGGAGGTGAATTGTCTGTCATGATTGACACACCTTTTGAAAATATCAATAAAGTTTCACTTGATGCCTCACTCAACTTCCAGAACAATGTTGAGATGTATATCACAGCCAACTTTGCCAACACTGTCAATTCCTTCCGGTTCAATTTGGACAAGGAAAACAGGAAGTTCATCAGCATTGTGGAATCTCCATACGTTCCAACAGGAGTGGCTGAAGCTGAAGCTACGCTCACTGGAAATACAAAGGAGAACATGCAGATGAAGATGGCATTGAAGAATGCTGAAGACACCATCTCTGGAATCCTCAACATTAAGATCAAATCTTCACAGAATGTCAATACCAACCTCAAGATTCTTACGCCATTCAAGGGTTACAAGAAGATGAACTTCGGTGCCCGCTACCTTAAAGATGAAGTGACCAACATTTCCGTGTTTGCCGACAAGCCTCTCAAGTTTAAGGCAGAACTTCAGTTTGGAAACACCGAGGATGCCGTCGCAGCCAACTTGGTTGTTGAAACTCCCATCGAAGACTTCGAGAGGATCGAAGCCCAAATGAAGGTTCCCCTGTACAGGTTTGCTCCCAAGGTGATGCTGACTCTCCCTCACAACCGCTACGGTTTTACCGCAGATTATGGCAGCGACTCTTTCTCTCAGAAGTTGTCTGCTGGCGTGACGGTGAACGAAGACTCGTATGACGGATACTACTCTCTGCGAACAAAGGCACCTTACGAGCTGGCTTACGGCTACGACTTCGCTCACTTGGCAAGCACACGATTCCATCTTAGGACCGACTCGTCATTCTTCTCCGTGTTTGCATAAATTCCGTGTGATTTGTTTGAAGACACTGACGTGTATTTATGCGTAATTTACTAACTACATTAACGGCATCTAGTCAGATCGAAACACTTCATTATACAATATGACATGAACAAAACCATTCCAAATAATATTAAATAATTACCAAGAATGTAAAACTGTGTCTAAACATTCCTAGACTCAGCAATTTTGACAATTTTATCTTATATGTATATAGATATTCATGATTGTGACATGTATCACCAATAAAGAATTTT
>65820 ENA|GEUA01065821|GEUA01065821.1 TSA: Farfantepenaeus aztecus comp96781_c0_seq1 transcribed RNA sequence.
TGCTCCGGCTAGACCTGTCTCAAAACAGCGTGAGTCGGACAAGATGCGCTCCGCCGTTTTCTTCCTCCTCGCCCTGGCCGGCACTTCGCTCGCAGTGCCTGCAGGTCAGCGAAACACGTGCGCAGATCACTGTGATGCAAGCAACATCTTTGCATATGAATCTGGCAAGAGCTATGTTTACGAATACTCTGTGACGACTTCTACCGCCCTCCTCGAGACCTTCGACGATGACGCCCAAATGCAAATCACCGCCCACGCGCACATCGATGTCTCTGCTCCGTGCGAGTACATCTTAAGGCTGACTGACGTCAATCTTGATGGCTCGTCTCATGGACCAGACTTCGCTGCCGCTGTTACCAAGTCTCCCCTGCGGTTCTCTTTCGAAGATGGCCGTATAGACAATATCTGCAGCGAGCCATCCGAACCCGTATGGGTCATAAACTTCAAGCGAGGTCTTCTGTCTACCTTCCAGAACTCCATGACTCATTATGGAAGACAGGACATTAAAGAGACGGACATCTCTGGTGTTTGCTCGACTCACTTCAACTCCACAGTGGAGGGCAGCACTGTCATCATCGATAAGATCACGGACTTAGCTTCTTGTACTCAGCGACCTGACCATACTGCCTTTATCCCTTCTACCGGATACATCACCGACTCTCCAGTCCAGGACCTCCCAATCTTTAGTAGCACAAACGAGTGTCACCAAAGGGTTGAGGAGGGCATTTTAATTGTGGTAGAATGTGAGGAGATCCATGTGTTCCGTCCCTTCTCCAGTGAAAAGGGCGGAGCTGTCACAACTGCTAAGACCAGCATGATTCTTATGTCTCAGGAACAGTTATCGCCTGTTGCAGACTTTGAATTCAACCGCAATACACTGGTATTTGAGCAAACGCACACAACAGAAGCTCAGCTTGAAGCAGTAGAGGAGATTTTGGAGAACTTGAAGACTGCTTCTGAGACTGATATCCGTCCTGAAGTTCCTGCACTATTTGCCAAGCTTGTGACATCACTTAAGGAACTTAATTATCCTCAGCTGAACACCGTTTTTAATAACGCCAAAGAAACTCATACACACAAGTTCCTTGCTGATGCGATGCCGCTTGTGGGAACAGCTGCTGCATTTGGCGTGGTTAGAGACATGTTCATCAATAGTGACATCACAGAATTCGAGGCTGATGTGTTCTTTACTTCTCTGGCTTTCTTCAAGAACCCAACATCAGAAATGTTTACTGCCCTTGCTCCTATGCTTGAGAACAACCCAAGCCAAAAAGCACTGTTGGGAACTTCTGCTCTTATCGACACTTTCTGCAAATATCATGAAGATTGTGATGCAGATTCTGGTGTACAGCAAATCATTCGTCTAATCGAGACGCAACTTGGATCTGGTTGTCGCACAGTAAATGAAGAAGAAAAATTCAAAGTCCTTGTAGCTCTCAAAGCACTTGGAAATGCTGGTCGATGGGTTAATGCCAACTCAATCCTAAGACAGTGCTATACTGAAGATAATGATATGGAAGTACGAGTGGCTGCCATTGAAGCATGGAGACGCGTTCCATGTGATTATGACCACTCTAACCTTTTGGCGGCTTTCGAAGATGAGTCTCAAGACACAGAAATTCGTATTGCTTCTTATCTTGCTCTCATGACCTGTCCTAATTTAGACCTTATCAACACCATTAAGGACCGTCTCACCTCAGAAGGTGTCAACCAGGTGGGATCCTTCATCTGGACTCACATGACCAACATGCAGGAGTCTGCAGCTCCAGAAAAACAGTGGATACGCCAACTGATTGGTGAGGAACTTCTTCAGAAGAAATTTAGCACTGAAGCCCTTAAGTTTTCTCGCAACTATGAATCTTCTTTCTTCATGAATGAAATTAACACTGGTGCTACAGTTGAGAGCAATGTGATCTTCTCCAGTAAGTCTTACCTGCCACGTTCTGCAATGTTCAACCTCACCCTCGACCTCTTTGGACAGTCTATCAATTTCTTTGAAGTTGGCGGAAGAATTGAAGGCTTTGAAGCCTACATTGAACGCTTCTTTGGTCCTAGAGGATACTATCCAGAGGAAACCATTGAAAACATCTTAAGGAATATGAGACAGAACAGTGATGCTGATGCCACAACCTTAGAAGGTTTTCTTGACAAGATAACTGATGAACCAGAGGGATCCTACTACCTCCGTGTCTTTGGCAATGAGCTTCATTATCACCACTTCCAAGGAATTGAAAATCTCATCCAAACATCCGGTGCTTCCAACCTACTAGAATTCCTTATGGATATGGCCCGTAAGGGAGATGTTGATTACACAAAATCTTACCAACTGATGGACATTCATCACACTGTACCTACCATTGCTGGTTTGCCTGTGAGTCTCACTGCGAAGGGAACAGCTACACTTGGTCTGAAGATGAACGGTAAATTCAAGGCTAATAGTCTGAGGAATGTAAACATTGAGGGACACCTCCATCCTTCTGCTGCAGTGCATATTGATGGCCTCATGCTTGTCGATGCACATGTGACTCACACTGGATTGAAGATGTCTTCCAACCTTCACACCTCCACACTCATTGATGGCAAACTCAAAATAGCTGGTGGTAAAGTTGTAGATGTAGCCATTAATACTCCCCAGGACAAGATCGAAGTCATCAGTGTCAAGACCGAGTTCTTCTATTTGGAAGATGACCAAGAGATCAGAAAAGAAGTTGAGAACCTATATGAGGCAAAGGGCTGTAGCAGTGGAACTATTGGTGTAGCTGTTTGTGGCGAGCTGGGCTTTACTCCGCGATCACTTTATAGCCCAGCTTTTCCTTTCTCAGGACCATTTGCAACAAAGGTTTATCTTGAGAAGACAGATACACATACTGGATATGTTTTCCATTTCTCGAATGAGCAGAATCATATCACTTTTGAATTTGACACACCTGAGTCTCAGTCAAACCACAAGATAGGTCTTGACATTACAAAATCGGGAAATAAAGCTACTTTCAATATTCTAACACCTTTCAAGTCAGCTCAAGGTGAAGGCGAATTTATTTGGCAAAGAAACAACAAGAACATCAAAGCTTCTATCAATGTTGATGGGATCGGAGAGTACTCTTTAGACGCTGGGTTCAATACAGCCAGAAATGGATTAATGAAGTTTGAACCTCATGTAATTCTGGCGTCTCCAAGTGGTGAGCTCCTAAACTTGCAGAGTAGCTTTGAGGGTAAATTTGACTACAGTGAAAGCTTTATATCTTCAAAGATCGATGTCGAATACAATTTCTGGCTAGGCAGTAAGCAAACCATCCATCATACAGGACTGGTAAAGAGAGAAGGAGATGTATATTATGATGAAGTGAATACAGCCATACTTCAGTTGAAATTGGATTCTTCAGAATTTCCAATTGTATCTGTAGATATTGATGCAGAGTCGAAGATTACCGGTAATATGGTCCAGACTTCAGCCAAGTTCATTTATCCATATTTCGCAATTGATGCCATGGTGACAGAAGAGCTTGAGTTTGCTATGAATTACCTTAAAACTAAATCTGTATTACGCATTCAGCCTGGTAATGAATACTCGATTAGCCTCCATCTTGAAAAAGAAGGATACATGGATGCGAAGGGCACTGTTAATGCAGACTTCAACGGCTTCATCTCGTCTCTTGATGTTACATTCCATGGAACTGATGATGCTCATTATAATCTTCAGGTAAATGGTGCTATCAATGGAGAAAATTATGGCCTTGAAGCAACTCTGGAAAACAACTCTGTACCTGGAAAGATAAATGGGCTGTTGGATGGCAAAGTGACGACTCCACAACATAATGCTGTCATACATCTAGGTGTTTATGCAGATAAAGACAAGGCCCACGGAGATCTTAAAAGTACGGTCGATGGAAGAGAATATTCGGTTTTGGTTGAGACAACCCGAACATCCATCCTTGTTGATGCCAAGATCATACGGCACATTCTCATCGATGCCAAAGTTACTTCAACTTCGGATATGCAGAAACTCCTTGTTAGTGCTGAGTGGGACAAAGATGTCGATCCCACCAAGTCCTTCACAATCGATGGACTATTTTCGACCGAAGAAGTCCATGGCATTATTAGGTATGGACAAACAGAAGTGTCTACCATTGCTAAACTGATTGACAATGGTCTGGAGTTGGAAACAAAATGGGCTGCTGACAAAAGAATCTTTGTCAATGTTCATTACACACTTGGCAACACTAAGTCACTAGCAGCTACAGTGCAGACACCATTCAGTGGTTGGGAAAAACAGGATGTCTCTTTTACTTTCTCCCTCAAAGACTATGAAGTTGAGAGTCATTTTGCTGCTACATGGATGAACACAAAGCAACTGGCATTTTCTGCCACTGGCAAGGTAGAACCTGGACTTTTTACCAATGCTTTTACAACCAAGATCACATTCACGAGTGCCTTTGATAGTTTTGAACGTATTACATTCTCGATTGACCATAATATGGTTGATTCTGCCATTACCACTCACGCAGAGGGAGCCTGGAACCAAGAGAAAATGGAAGGCAACCTCCACATTACTCCTAATGCTAATGGTGTGGAAGCTCGAGCGACTTTCACTTCTCCTATCACAGAGAACATCCTTGTAACATTACATCATGAGTTGCTCGACAAGCAGTTGTCCACGATACTGGAGATGACATATGGACAAGAGGTCTCTACTGCCACTATCACAGGTCACGTGGATCTTGGTGAAATCCATGACATTGCTCTCGAGTTTAAGGCTGTCACCCCTGTGGCTACTATCCCTGAGATCAATGCTAGTCTTAAATACTCATTGAGTGGAGAAAGTCTCAATTTCATCACTGAAGGAAAAATGGGAGAGAAGAAAATTATGCTTAATGCAAATGGCCAGATGACTGTTAGTGGTGAGAACACAGACATTTCTGGTGACCTGCGCTTCATCACTCCTTTCATGTACCCAATAACAGCAACTCTCAAGCACACTCACGACCTGCAACATTTTACATCACAGGTTGAGATGACGAGGTTCTGGTCTACATATGGTGATGTCAAGATTCATGCTCAAGGTCACATGATCTCGAAAAATGACATAGAACTCAAATTTGCCCTTCAAAGCCCAGCCATTCAGGCTTCAGCTTCACTGAATCACAAGATAAGTCAAGATAACATACTCACTTCTACTGCCACTGTGACTGTAAATGGAGAAAAGATCTCTATTTCTGCCAATGGTCACGTAGACATGGCAAAACAAGTTGCTGATCTCCAGGCTGAAGTCACATCTACAGTGAGTGGAATAGATGATGTTAAGGTGAACCTGGAAACTCTACGAAATGCAGATACTCAAATAACGAAGATTGGTATCACAAAAGACACAAGAACAATTACCATCAATCACGAAATAACATTTAGTGACTGGTTTAACTGGATGAACTCATTTACTGTGAACGAAATATACAAACTGATTAACAAACAGACACACGTTGGCTCAGTATTCACCCATGACTTAGAATATGTTTGGGATAGCCAGTCTGTCCATTTCTCTGGAAGTATTGATGTGAAAGCCTCTGGAAATCCACGCCAGATTGTAGCTCATGCTACTCTCTCTACTCCATGGACTGAAGACATGAAATTGGATATTAATCACCAAGATGACGGTGTTGAGTACAAGCCAACTTTGATCTTTGAGTACAGACCTGGTGCGAAAATTGAACTTGCTTCTATTTTGAAATCCGAGCCTTCACTCTTCTCTATAGAATCATCGCTTATAACACCATTCTGGCAGCCCCTTGGTTTCAAGATTAAGCTTAACTTCCAGACAAACACAGCTATTAATCTGGTCCTTACTAGAGGTTCCAACAGGACAAGCATCGATGTTAGTGGAATCTGGAATCCCGGAATGTTACAGAGTTCTCTACTTGTTGAGTCCACTTATCTTCCAAACCCACTTTCAGTAAAACTGTCGTACCAGTTAGAAGAACCAGCATTTGAACTCCTCATCAATTACATAAAAACATTCGGAATATCTGGAACTTTCTCTGGCTATGCCAAAAAGGCAAATTGGAGTATAACATCTACACTTCCATTTGAATCAGTCCAGAATATTGGCATCAGTGGTAGTCATGATGTTGAGACCATGCCTTTCAGCACCAACGTGGTAATCACATTTAACTCAAAGAATTATCAAATTGATGGAAAGATCAACACAAATGAATTCCTGGTTAATATGAACCTAGATGGTAAAGTTGGGAGCCTCAGCAGCAATTGGCATTATGAAGAAAATCACGCTGATATCGAAGTAAAATTCCAGTCTCCCTTCACAGAGCTAGACAATTTGGCTTTATCCGGAATGTATGATTTCCGTAATGAAAAGAAAATTACTCTGAAACTAACTCGAGCCTCTCAGGAAATCAATCTCTCTGGAAGACTTGAGGAACAGACTCTCGTGTTTGAGGGTACAACACCTTTCAGTGGATGGGAAAAGCTTGATGCTTCCTTCTTCATCTCAAGTTCAGCCATCAAAGCTTTTGCGTCTAGGAATGACCGTAAGATTGAGGTTACAGGGACACTTCATATGAAGAGGAACAAGGCCAAGATTAACCTAGTTATCAACACACCATATGTTGGATATGAAACTATTGGCGTAGATGCAGATTATAATTTCCAAAAGCAAGAAAAGACAATTGAATTTAAAGCAACATTCGCCTCACAAGAATTGTCACTTAAAGGCGATATCAAAATTAACAACATTCTTGCTCCTGAGATGACCCTCAACATCATTACTCCATTTGAAGCTGTGAAGACTCTAGGTGGAGAAGCTCACTGGGACCTAAGAAACACTGTTAAGACAGCTGAAGTAAAGGCTTTCCGTAATGATCGTCACTATCACTGGGAGTTAGAGGCAGCCGCTGATAGTCCCCTGAAGGGTGATGTCAAATCCAAGATCACAACTCCCATTGCTGGATGGACAACAGTTAACATGGAAGGAAGCTTTGACTTTACATCTGTGCCCTATAAATTCATGTATACTTTGGATAAAGAAGGGGTTGTTCAAACGTTTGAAGGACATGCCACTATTGATAGCCATAAAATTGTTGCAGAGGTATCAACACCTATCCCTAACTGGGAAAAGATTGCTCTTAATGGTGACTTTATGCTTGAGGATGAGAACTTTAAAGGTACTTTTGAGCTGACAAAGGGTTCTGAAACATACAACCTGGAAAGTGACATCAGTTTCAATCTCCAATTGCCAAAGTTCAATTTGCATCTCAAGACTCCGCTTGCTTATGCTGCAGATTTGGAGTTCAATTTAGTTGCTGACCTGAAGGACACTGAAAAGAGGTTCCAGACATTCTTCAAGATAAATGACATCACCTATTCACTTGATTTTGCTGGCGAACACGTATACAAAACAGGATACTTTAGAATCGTCAGTATTTCTCCAATACCAGGATATGGATCAGTTGATGTCTATACTAAATATGATTTCACCAGTGACATCAAAACAGTTGAAGCAGATCTGAAGATTGAAAAAAATAATATGCATTTTTCATTGGCTATGCAGGTCAATGAGAACCACTTCATTCTTTCCATTATAACACCATTCAGTGGAATTGAATCAATGAAAATAGAGGGAGATCTTGCATACACTAACAATAAATACAGAGGTTTTGCTATCTTTGAAAATAACGCTCAGAAATATGAATTTGACTCAGAAGTTGATCTCGAAAAGAACAGTGTCACAGCAAAACTTTTAACCCCCATTGAAGGATTTAAGATTATTGAACTTCAAGGCCAATACAAATTCCTAGATCATGGAATTGACGGTTCAGTCGCTTTCCGAAAGGATAACCAGAACTTTGCTTTCAACACTCGAGTGTACCTAACACCAAAGAAAACTGAGGTACATTTTGCAATTAACACTCCCGTTGAAAATTGGAACAACATGGTGCTTGATATCAAATATGACATCATGTCTGTAAAAAAAATTGCTGAAGTATCAGTTCAGAAAGACTCATTCCATAAGGAGATATATGTTGAAGGAAGTTATAACCTTAAGAGTGGTTCCTTCAAGATTAAGACTCCTATTGAAGGTTTTGAGAACCTAGGTGGTGAATATACTTTGGACTATGACACCAATAACCACAAGCTAGAAATAACTCTGCTGATCAGCCAGAACTCCAACAAGTGGAACTTCTCAGCCTATGGTCACTATGCTGATGACCAGGTTGTTATCAGATTCCAGACGCCATTTGAGAATTTTGAGACCATAGCTATTGAAGGAAACATCGATTTTGATCAGAAGACTGGAAAAGCTGCCATTCAGTTTGGTTCCTATAAGTTTACAACTGCCTTTTCTTTTTCAAATGATAACATTTCATTTGAACTTACTACACCTTTCAGTATTATCAAGATCTTATCTGTATCAGTCAGATATAACTGGACTGCAAGTTTGAAGGACGTTCATGTTAATATCACCTACAATGACAATAGCTACGTTTTGAATGGTTCCCTTCAGCTCTCCAGCTGGGCCTCAGACATTACATTCGAAGCCACAACTCCCTTCATTCACTTCCAGAATATATCTCTGAAAATTAAGTATGACATGAATAACAAAGAAGAGTTAGTACTAGCATATGTCACAACAGAAGATCATGAATATAGATTTGCAGTTGGTGGTTATATTGAGGAAAAAGTGGCATTCTTAAAGTATGAATTGAAATCTCCCTTCACAAACTGGACTGATGATAGATTTGTCGCCAAACTAGACTTGACTAATGATGACAAGACACTTGAGATCATGTTGGTGAGAAATGGTGATGTTAAGGCAATCTCAGTATCTGGAAAGGTAATTGGTAATACAGTGGACTTTAATCTGAAAACACCGTTAAGAGGATTAGAAAACCTCAAACTCTTTGGATCACTGAACAGATCCAAAAGATCTCTCGAATTTATGTATCAGCAAGATGAAGCACAAGCCTCACTTCTAACAAGTTTCAATTCCATGAAACTGCATTTGAAGACGCCATTTGAAGTTGCTGAGGAGATTACATGGGAGATATCAAAGATCAACGACCACACATACAAGGCTGAATGGAAGAGAAATACGAATTATGTTTCAATGATAGTCAAGCAAGATGGAAATGGCTATAAAGTGGAATTAGCTGGTGAGATGCAAGCTTCGGTATTACTGGCTGCTTTTGATTTTAGTGGATCCGGTGTAGATAAGATCAAATTATCTGGATCAGCAACTTTTGATGTTAAAGGTGATCTGTCTCTGCATATTGAAACTCCTTTTGAAAACTACAAGGCAATTACTGTAAACCTTGACTACAAGGGAGATAGCGCAACTGGAAAGCTAGAAATGTCTTCATCTTCCTCAAACTTCCATTACATATTTGAAGTTAAGGAATCTAATTTAGAAGGTCATCTTACAGTCCCACATACGGTACAGGATACTGACATAATATTCAACTTCGGTCTTCACGAAGGGAAAGTCACCATAAAGTCTGAATATAAGCCTCTGGAAAACATTTACTTTGACTACCATTTGAATACTGGAGATGAGATCAAATTTGATCACGTTTTGAAAGTAGACAATGAAGAGGTGTCGAAAGTGGAGTTTGCACTCGATATTGAACATCAGAAGGCTCATTTCGACATGTCTGTTCACATTAGTGAGATTCAGGCATCACTCCACATCAAACTGGAATCCTACAATACCCTTGATTTCCTCTTCAAGTATGAAGGAAATGAGAATGGACAAGCTTTTGAAAAGCACTTCAAGATTAATATTTCTGGCACCGGTGACCTACCACAAACTGGTAAATTGGACATAAACATCGAAAACACTTTCCGTGAAACACCAAGGACTATTACTGTACATGTTGATGTGGACCGTTCTGGAGATCCTAAAAAGCTGAAAATTGAAGTGACTCCTGAACCCGATCACCTCTATGTTTTCGATATAAATTATAATGTTGATCTGCAAAATCCAAAGCATGGAGAATTTACCATAGATATCACAACCCCAGGAAGGGTAGCAAGCCCTTGGCAACATTTGTCTGGCAAATGGAATATTGAAAATCAAGATGAAACAGAATTCACTTTTAAACTTGGTGATATCACTTACACGGCAACAGGCAAACTAACTCTGCAAGAATCCAATATTGTAGTTACATCCTCAAACTCTGCAGAAAACTTCATCCTGGAATGGCACTATGAGACCACAATGTCTAGTGTAGACACTTTTGCAAAGATTGGCAAAGAGTCTGATTATTTACTGCTGAAACTCGGAGCAACTTCCTCAGACCCTGACCATCTGAATATTGAAGGATCTTTTAAGGCTGGACTACTCATGCCCAATGAATTTATATTTACAACAGAATCACAAAAAGATAATGTCAAATACTCAAGCAAAGGAACATTCACCTATGGAGATAAATCAGGTAATTATCACATTGACGATATCCATTATGACAGTGCAACAAAATCGGCTGCATTTAAAGGAACATTTAATTCAAATATACCTAGGGTAAAGGTAATTGCCATAAAGACTGAATATGACTTCAATGACAAATTTGTCATTCATGGAAGTGCAACATTCAATGATGCAGAATCGAAACTTGATATAAATATTGAAGAGCTTAACCCAGAAACTTCACACAACTCTATTGAACTGAACATACCCATCTTTGGCCCAGACTACAGCCATACTCAGTTCACATTTGGCCATGACTTCAGCAATGACAGAACCAAGTCCCTAACTGCAGTTGCAAAGTTTGGCCAGAATGAGTCACACATGAAAGTCAGCTGGAACCATAGTGATAACCTTGACGTTGTTGAGGGCTCAGTTGAAATCAAGTCATTCCTTGGAGAGATACATATTTCTGCTAGTTTCGATCTTAGCAACCATGAGGATATGCATGCAGAATTGAAATACTCAAGAACACAAGATAGCCAGAACCATCACATTCATGTTAAGTGGTCATGGAAAAAAGCTTCTGAACATTTTGAAACCGATATTACAGCAGATTCGTCTTTCAACATCCTAAGCCATGCACGAGTTTATGGAACAGCTGATTATAGTGATAATGTTCATCTTGTTTCTGGGCTTGAGTGGAATGACAAGAAAATCAAGTTTGTTAATGATATAACTAAACAAGGGTTTTCAGTGACAATCAACACACCATTTGAACATTTTGAGTTGATGGAAGTAAAAGTGAATTACGATCTAGCAAGTGAAACAAAGAAAGTTGACCTTTCATACAAACGTGGAGGCAATGAGGTAAACATGGAATTTGTATTCAATATAACAAGTGAAACAGAAGCAACATTAGACTTCAAGCTTACAACACCATTAGAAGTAATGAAACTCATCCATATCGGTGCAAGCATTAATGGACAGAAAGCTCATGTTGAATTCCAAAGGAACGATGAAAAATATTCTTTGGATGGTGATGTCGCCTTCAAAGCAGACAAGTCCTCTGTTGACATGACTTTCACATCTCCCGAAGGCCAAGTAATTAAGGTAGCTGCATCTTACGATATTGAAGACTTCCTTGCAGCAACTGGAACTGCAGCCCACAAACTTGCCAGTCTCGACCTCCATTTTGATGAACATTTTGTCAATTTCAACTTTAATGGTTACCGTAATACTGACAGAATGTATGTCGATATTCAGGGTGATTCCACTTTTGAATTGGTCAAGAAGACTCATCTGAAAATTGACACTGCCTTGCACACAGAATCACATGATAGCAATATTGAAATGCAGATAAATGATTTTGAGTTTTCCATGACAAATCACTTTGAGAAAGAAGACGACGAGCACTTCAAATTTAAAGTCAAGTTGGAAAGCACACTTACACCATTGCCTGCACTAATCTTTGGATTTGGACGGAACAAGTCAGAGTACTCTGTAACGGTTGGATATAGTGACGATCAGGAAATTGCATTCTCCATTGAGGGCAAAGATGATTATAAATCAGGATTCTGTGGAAAGATCTCTCTCCCCATGCTAGGAGTTTCAGATGTGGAGTATGAAATCGATTATGGATTTGAAAACGAACACGAACTTCATATGGAAATTGAATTTGAATTAGGTGAAGACGAGGAAATCGAAGCTAAATTCGTCTATGACTCCGAAGGCATTCAAGCTCGCTTCAACTCTCTACTTACTGGTGAACACAGTGTACGTGTTCGTCGATCCATCTCAGCACAAGAATTTTCTACAGAAGTTGCACTTGATGAATACAGCATGAAACTTCGTGGAGGATTCACCAACGAGGATACAAAATATGGAGCCCTTGTAGAAGGAGAAATATTTGGACACAGATTCCTCTTTGATAGCTTGTTCCAGTCTGAAGGAGCTCATTATTCTGAAGGTAGACTGATTATCCTGACTCCTTTCCAAGTCCTGACGAAGATTGGTGGACTTTTCACCTGGTCTAATGTTGACAACAAAATTGAAGGTCACACAGAAATATACCTTCCTTCTTATACAACACCAAAATTCATTGGGGAAATCAGGCTTGATCTGAATGAAAAGATTAAAGGTCATGTCTTGTTTGACTTATCTGGCCAAGAATTTGTCTTCAAGACCGATTTAGTTGGCTCATCATTTGAACAGGGATACCAAGGAGAAGTTGAGATCTTCACGCCATTCCATGCTCTTTCTCATGTTTCACTAACTGGAAATTTCAAGATAAGTGGCTTTAGTTCTTTGGAGAGTGATATAAAACTTCATACACCATTTGCTACTCATGAAGTTGTTGCAAAATACACGTTTGTTGCAGATAAAATTTCTGTAAACCTCAACCTAAAGTCTGAAAAACTTGCCCATGAGATCCACACAGAGTTCACTCTTGAGGGCTTTGGCACAGACCATAAGAAAATCAGTGCATCTATCAATGAGAACCACGTGTCGCTCGAAGTTGAACACTCTCAGCCAACACACTTGGTAGGAAAGTTGATTGTTACATTCCATGGACAAGTACACACAGTAAGTGGCAAGATAAATATCATGGATGACCATATCCAGACAGAGCTAGAAGTGGAATCTGGATTCTTCGATGGAAAACGAGGCCTCAAAATTGATATTCAGTTATTAGATCCCTCTTACAGACATTTTTCATTAGACATGGCTCTCACAACCTTAGAAACGTACGCCATCCATTTTGAGCTGGATGTAAAGACAGGATTCCATGCCACAGTCAAGATTGACACACCTTCCTTCCCTACGACTACAGCCACTTTGAACCTGGCACCTGCAAATGTTGAGCTCATTATTAACACTCCTGAAGGAGTGCACAAAGTTAAACTTAATTGGCGAATGACATATAGGATGCCAGCTGACTACCTGATTCATTTGGAAGTAAGTTCTCCGATCTTCCCAGAGGAGTATGTTGTGAATATGGCCCTTGCTGGAGATTGGTCTAACATGCAGGTCAAGGCCGAGCTCCAAGAGGGATCATCCACTCATTTATTTGAGGGAACTATTACGTCATCAAAGGCTAAAGGTCACATTTCTTTCACCATTGTGACACCTTACAAAGGATTAAACAAAGTCGCTTTTGAAACATCCCTTGATTTTTCTGATGACAAGCAGTTGAACGTAATGCTTTCTCACGGCGAAGTGTTCAATACTCTGGATGTCACCCTCAATGTGAATGAGCGAAGTTTTATTGCTGAGGCCAAGTCTCCATATTTACCTGGTGGACAGGCTTCTGCCGAAGCTAAACTTACTGGAAATGTCAACAAAAATATGCAGATTAAGATGGCCCTGAAGACTGGTGAGCATAACCTCTCAGGAACCTTAAACGTTAAAGTTAACAATGTAAAGGACATTGAGGCTAACATGAAGATCCTCACACCAATCAAAGGCTACAAGAAAATGACCTTCCATGCTTTCTACACTGAGGACGACATGAAACACATTTTACTGTATTCAAATAAGCCACTGAACTACAGAGTTGAACTTCACTTCGGTGATTCAAACAATATAATGAAAGGTGAACTGACCCTTGTAACACCATTTGAGAACTTTGAAAATATCAAAGCTGAACTGGAGGTTCCACTAAACACGTTTGCCCCCAAAATAGCCACCAACGTGTACGTGAACGGGGATTCCTATGGTGGTAACCTCGGTCTCAGGACGAAGGCACCCTATGAACTGACAGCAGGTTACCATGCAGCCGAACTCCCCAGTGCCAAGTTCCACATCAGAACAGATTCATCTTTCATCTCTTTGTTTGCTTAACTTATTTTGTCTCTGCCATCTGTATATGACGTGATATTTATTTGATAAATGTATATCACTGAATAGTTTCGTTTTGTTTTGTTTTTCAATTGGAAACATTAAAAAGCGACAATGTTATACTTGTAA
>3834 ENA|HAAI01003835|HAAI01003835.1 TSA: Hyas araneus, contig HaIso03835
CGGAGATCAGCAACACCATGCCCAATGTTAACCTGCAAGTGGCACTCATGAACGCCCACGATGTCATTTCTGGCCGCCTCGATATGAAGATTCCCTCCCCTCAGGACGTAACCATCCGGGCCACCATCTCCACCCCACTGGAAGCCCTCAAGACGGTCAACGCAGTTATCAAGTACCAACAGACGGATGTGACTCATGTCGTCATCTCCCTTGACCACCCCATCACCTTCAGGGCCGACGCCAAGTTCGCCAACACCGACGACAAGATCACCGGCAACGTCACCATCAAGACCTCCATCGCCACCATGGAGTACGTGGAGGCCGACCTGGTCATCCCTCTGACAGAGTTTGCACCACGCGCCACCCTCACTCTGCCCAACAACAAATACGGCCTTGGCGCCACCTACGCCACCAAGGGCTACCTCAAGGCAGCATCGGCGACATTCTACCTGGACGATCAGACATACGGCGGCGACTTCAGCCTTAGGAATAGGGCGCCCTACGAACTCGCCTTCAAGTACCGCATCCCTGACTCCAACACCGCCTTCCACCTGCGGACGGACTCTTCCTTCTTCACCTTCCTGATGTAGGGACGCCGGTGCCCTAGCCGTGATGTTCTCCAGACACACTACTCACATCCCCCAATCAACCCTTGACAACTCAATCTCTAGTCAAAGGTCCCATAGGAAGAAAGGAACAATGTGAATACAAACCCTCTATTCCCTCCTTCCCCCATCAACTCTTGTTCTTGTAGCATCAGTATAATTATTATGTTAATCCCTAAACCAATGTATATACACCTAAAACTGTAGCTCAATGTATCG
>3274_(reversed) ENA|HAAX01003275|HAAX01003275.1 TSA: Eriocheir sinensis, contig Unigene3292_A0A
CGGGCCTTTCTCCTCTCCACGTCCTTTGTGCCTTCAGCAAGTCGTTTCACGCCGCCGGCGTGCGTGTTTTTATTTACTTTCTTTTTATGGACGGAGGAAAGGCCGTTACTGTTTTAAGGCAAGATGACGATGCTGTGGCTGTTGACGCTTGCCGCTGGGGCCCTGGCTGCCGACGTGCTCGACCCCAGCGACTGCACCGCCTTCCCGTGCCTCATCTTCAACGACGAGTTCGACTCCCTGGACCATGAAGTCTGGGAGCACGAAATCACCATGTCGGGAGGCGGGAACTGGGAGTTCCAGGCGTACCTCAACAACAGGAGTGTGAGCTACACCCGCGACTCCACCCTCTTCATCAAGCCGCAACTCATGTCGGACTGGAAGGACGAGGAGTTCCTGAGCAACGGAGAACTCGACCTGTGGGGCATGAACGGCCAGGGGGACGTGTGCACCAGCAACCAATACAACGGCTGTAAACGCACCGGCAACTCCGTCGACATCCTTCCTCCTGTCTTCAGCGCCAGGCTAAGGAGTCTCGAAAACTTTGCCTTCAAGTACGGCCGCATCGAGGTTCGTGC
>57675 ENA|HAAX01057676|HAAX01057676.1 TSA: Eriocheir sinensis, contig CL610.Contig1_A0A
GATCGACATTGTGGAATGCAGGGGCAATGATCGCTACGGTTCCATCAACAACCAAGTGGGCAGCTCCGCCATGCACTGGGGACCCTTCTGGACTCAGGACTTCTTCGACATGACAACCACCGAGTACACCTCCGACTTCGTTGACTCATTCCACGTCTGGCGCATTGACTGGACCAGCACTAACATCAAGTTCTACTTGGACGGCGAGCTCAAGATGACCGTTGACCCCGGCACCAACTTCTGGAATTTCGCTGGCTTGGACTCCACCTATGACAACCCGTGGGTCGACGGTGATAAGATGGCGCCCTTCGACGAGAAGTTCTACATCATCATAAACCTAGCTGTGGGCGGCGTCAACGGCTTCTTCCCTGACGGCAT
>913_(reversed) ENA|HACF01000914|HACF01000914.1 TPA: Euphausia superba transcriptome shotgun assembly, contig N7752
AGTTGCACACATCATCAAGTACCTCCAAAATGAGGTCTCTTTTGCTGCTGGCTCCTGGTGGCCCTAGCAAATGCTGCAGATATTGTTGATCCAAAGGACTGTGTATCATTCCCATGTCTGATCTTCAATGACGAGTTTGATTTCCTCGATCATGACGCCTGGGAGCATGAGATCACCATGGGTGGTGGTGGGAAACTGGGAGTTTGAGATGTATGTAAACAACCGTAGTATTTCCTACACAAAGGACAGTTCTCTTTTCATCAAACCAGACCTGGTTAGCAACTGGAAGGATGAAGCCTTCTTGACTGGTGGTAATATGGACCTCTGGGGCGCTGCCGGACGTGGCGATGTCTGCACTGGTAACGCTTACTGGGGTTGTGACCGTGTTGGTACTGGGGATCCAACCCCGTCAACCCTATCATGAGCGCCAGGCTAAGGACATTGGGATCCTTTGCTACCAAATATGGCCGTATTGAAGTTCGTGCAAGAATGCCAAAAGGAGATTGGCTATGGCCCGCTATTTGGATGCTGCCCCAGAACTGGCCTTATGGAGGTTGGCCTGCTAGTGGAGAGATCGATATTGTGGAATCCCGAGGCAATAATGATTATGGAGATATTGACCACCGTCACGGAGGTTCTACTCTTCACTGGGGACCTCACTGGCCACACAACAGATACGACCTCACCACACAGACTTATGCTGCTAATGATGGTTCCTTTGCTGAGAGCTACCATGTCTGGCGTGTTGATTGGACTGATGAAAAGATGGAAGTTCTTTGTTGATGAAGAACTGCAACTGACTGTTGACCCCGGCAGCAGCTTTTGGGACATGGGTGGATTCGAGGACCTCAATGTCGAGAACCCCTGGAGAGCTGAAACTGACAAGATGGCACCATTCAACCAAAAGATGTACCTCATCTTGAACGTGGCTGTAGGTGGCACCAACGGTTTCTTCCCTGATGAAGTCCCATCCAACCCACCCAAACCATGGAGCAATACAAGCCCTACAGCCTTCTTGGACTTCTGGAATGGGCGTGGAGATTGGCTCCCAGGATGGAAGAATGGCGAGGACCGCATCTCTGAAAGTGCTGCCATGCAGGTTGATTACGTTAAGGTCTGGAAGATGTACAATCAAGAAATGTAAAGATCAATTCAATAAAACAAAATCTAACCAACCAAAAAAAAAAAAAAACAAATTCGGCCGCCTCGGCCTCTAGAATGCGTAATAATAAAAGCTGGAATATGGAATTTGATGAAGGCTGGAATTTCCTTAGGAATAGCAGCAATAAGATCAAGAACTGTTGCTTGAACATGACTCACAGTAGACAATAACAACTCAATCACCATGTCCAAAATTGATTGAAGTTTTCTGGCGTGAGGTTAATGATATATACAATAGCTTTCTTTACAGGAGGATATTCAACAATAGTGTTAAGAGCCCAATTTGTATAATCCAGACAGATGTTCATATACAAGGAATAGAATTCCTTAATTGCTTGGTATTCGCTAGGATAGAGATTCAATAATTCATCAAGCTTTAACATGAGAAGATCGA
>30983_(reversed) ENA|HACF01030984|HACF01030984.1 TPA: Euphausia superba transcriptome shotgun assembly, contig M55
AACATGGATTTCAAGCTTATGGTTAATTGTCCACAARGAGAAGTTGACTTCTTGATAAATAAATCTATCAAAGTAGGACACAATCAAGTTATAGTTAACTCGAAAATTCATTTGTCTTCTGCCAAAGATCTCACATCACACCTCGAGGTGAGAGGGTTCAGGGATATGGAATTATCTGGCAAGGCTTCATACGCCTGCACTTTGTTTGGAGAAAAAACATCCGCCGCCGTTGAAGGAGCTATTACTAAGATTGCGTCTGGACACCATAACGTTAAGATAATCACAGATGTCAATAGCAATATGAATGTCTTGGAAGGTACCCTGGAAAACAAATCTGAGACCGGGAAGTTTGATATTGTTTTCGATGGATCATACAAGTGTAATACCAATGACATGAAGATACATTCTGTAATCTTTGCTGATAAGAACAAAGCTAACGTTGATTATACCCTTAACTACAATGGTCAAGCATACACCATTGAGTTCAAAGGAACACGATCATCTCTTCTAATTGATGCTAACATAATCAGGCATATTGTTATCAATGCTGACGTATCTCTCAACTCTGAAGGTAAGAGCTTGGAACTGAGTGCAGAATGGAACAAGGACGTTGATCCAACTGAAGCCTTCAAAATTGGAGCTCAATGGGAAAACAACAAAATTCAGACAGATTTTAAATACAAGACAACCGAAGCTGCATTTGTGGGCAATGTTGAAAATAATGGTGTATATCTGGAAGGTTCATGGGATAAAAATAAGAAGGTTACTACTCAGGTGAAATACTCACTCAATGACCAAATGAACCTTAGTGTGATTGTCACCACTCCTTTCTCTGGCTTCGAGAAACAGGCAGCAGAATTTTTGTTTACTGCAAATAAATTTGAGGTCAAGAATAGTATGTCTGCAACATGGAACAACATTGAGCAATTCTCGTTCAATTTGATGGCCAACACTGAGCAGAGTGATATCAGCACCAAACTTACTTACAKCCTTTCATTCAACAGCATCTTTGAAAACTTTGAGAATATGAAAGTTGCTCTTTTAGCTGATAAAATGGCAAATGGATCTTTCAACAGCAAAATAACTGGTAAAATTCAAATGAAAAGGAAATGAATGGAAAGCTTAACTTGTTCATCAACAAGATACTAAAGAGATGGATGTGTCCTTCACATCACCCATGACAGAGGACCTTCTCATCTCTCTGAGGCACAAACTTCAAGGAAAAGATCTGACTACAACATTTGAAGGGAAATATGGCTCTGAAGTATCAATTGCTACTTTGAAGGGACACTTTGACTTAGTTGATGATCATGATATTACCATTGATTTTAAATTCAATACTCCAATTTCTGCTCTACCCAAAATCACCTCCAATACCAAATATAATTATAACGGTGTCACAGTTGATTTAATAAGTGAGGCTAATTTTGATGGTAAAAAGGTAATGCTTACTGTAAATGGCAACACAATTTTCACTGATTCATCAGCTAACCTCAATGGAGATTTTACGCTTCATCACTCCTTTCACTTACCCAATCAACATTAAGGGATCCTATCAGAAAGATGAGCAGATATTCTCATCAGACCTTGAGATRGATCGTTTCTGGTCAACATCTAAGTACGGAACTCTTAAGGTTCATGCTAATGGAAAGATTATTTCCAATAAAGATCTTTCCATTACAACTGAAATCACAAGTCCTGTGCTAAAAGCAAAGGCTCAAGTACACCACTTTTTACGTAAACAACAAAATTGATTCTGAACTTAGCGTTTCAGTTAATAATGAAAGCTTTACATTTGGAGTAAATGGAATGTTTGAATCCCCACAGCATATGAATTTGAAAGCAAAGTTATTGTCAACAATTGAGGGATTAGAAGACATTAAATTAAAGRATTGATCACAGCTTGAAAGAAGATACATATGATTCTAGTGTCATAYTAATGAAAGGCTCTCAGTCATACAAAGCTGTATCTTCCTTTAAATATGACTGTGATTATGAATCAAATAAGTGTATTGAGCCAATGGACATCATTTTGCACTCAAACATTATCTCAACACTTGATATCAATGATGGCATATTCACCACCTACTATATGCAGCAAGGTGACATAAAGGAGTCGTCCTGGAAGAATGACAGAGAACTAGAAATAGTGTGGGGTACAAACACATTACACACTACTTCTAATTTCAATGTTCAATTTAGTGAAGATGATGTGCATTATGATTCCTCTTCAAATCTTCAAACTCCTTGGCTTGAAAACATTAAAATTGAATCAACCGGTCATGTAAAACCTGATGAAGGTAATTCTAAACACACATTCGAATATGCCTCACAAAGAATAGTATATACAACCGAGAATGTGCGTAGTAAAATGTATTTCAAGGACACATTGGAAACTCCATATTTTGAAGCTATCACTACTGAAATGGAACTTAGAAGGGATATCCCATATTTTACGTTTGTATATGGGGAATATGCTACTACTATTAAAGTAGATAAGTTTGAAAAAACTCTGAATGCTCTTGATATCAAATTCACACTAGAAACCAACTATTTGGATCAGCCTATTACGGTAGAAGCTGCATACGYCATGTCAACCTCAGAAAAATCTGTTCGTTTAGCATATATTTGCAGTCATAAATGTGAGCTTAAGGGCACCGTATCTGGTGATATCAAAAATGCTAAATGGGATTTCTCTGTTGACCTTCCCTTCGAATCAGTTCAGAATCTTGGATTTAGTGGTGAATACCATGTATCAAAAATTCCATTCATGATCAAAACTTCAGTGACAAAGAATTCTGATGTTTTTTGAATTTTGAAGGAAGTTTTGATAAAAATGAAATTACAGCTAAATGTAATTTGAACGGATCTGGACCAAAAGTATCAGCTACTTGGCATATTGGAAGAGCTTTAGGAGATATTACAGTAAATTATCAGTGGTCTGATAATGATAGTAAAGATCTGACAGCTCAATATGACTTGGAAAAACAAAGGATCTCCATTAAATTTGCTGATGTATTTGATTTCACCTTGAAAATGGTGGACGGGTTTGCTCGTTTAGATGGTACAACCTCTATTGCTGGATGGGAAAAGCTACAAGGATCTGCCCACATTTCTGAATCTGCTTTCAATATGTTTGCCTCAAGAAATGAGAGGAAAATTGAAGTAACTGGCACCAAACACATAAAGAAATCTAAGGGTCAAATCAGTTTATCTATCACTACACCCTATTCTGGTTATGAAACCATCGCCGTTGACATCAAATACTCACTTGGTATGCCTACTAAGAAAGTTGAATTCAAATCTACAATTGGTAACAAGGAATTGTCTGTAAATGGAGTAGGTAAATTTGGAAACCTTTTGACACCTGAGCTGACTTTAAAGATTGTAACACCATTCAATGGAGTAGAGAGATTAGGAGGCCAAGCTTTGTATGATTTCAAGGATGCTACAAAGGTTGTTGATGTACAAGCTTATTACAATGATCTTCAGTACATGTGGCACCTGGAAGCATCTTCTGATAGTCTTCTGAAAGGAAATGCCTTGACCAGAATCAACTCCCCTGTTGATGGATGGACAAGTGTGATTGTTGGAGGTAAATTTGACTTTACATCTGCTCCATATGCTGCTTCTTTCTCTTATAATATTGAGGACAGTGTGAATGAATTTGAAGGGAAATTTGATATTAATGATGACAAATTTAATGTAGAACTAAAAACACCAATTACTGACTGGGAAAATATTGTTTTAAGTGGGAGCTATGCCTTGGCAGATAATGAACTGATTGGAAATGTTAACATCCAAAAAAGTTCTGAGACATACAAGCTTAGTGGAAATATTGATTTCAATTCACAAGCACCAAGATTCAAAGTTGAAATTGAAACTCCCATTGAAGGTGCTTCAAATGTTGAAGTTGAGTTTTCAGTAAATATGAGAATGGAAGTAAAAGCTTTCTCATTTAATCTAGTTACTGATTCTGAGAAATACTCAGTTTATTTTAATGGAAAATTCAATAATAAGATTTCTGAAGTAAATGTTCGTACTGAAGCACCTGTTTCAGCATACAAGACTTTGGAATTCAATGGAAAGTATGACTTTACTAAAGATGTAAAAACTGCTGAATTAACAATAATCAGGGAAAATAAAAACAAAACTTTGCCATTGAAGCTAATGTAAACAATAACAAATTTGTCATTGATATTGTAACACCATTTACAGGCTTTGAAAATGTTAAGGTAAATGGAGATTATACAAGATCAGGATCTGAATATAATGTCATAGCAACTCTTGAAAGAAACAATATCAAATACTCTGTCCATGGAGTATTTTCAGGTGATAAATTCACTATGGAAGCTGTTTCACCTCTACTTGGATATACAGAAATGAGTGCCACGGGTAATGTACGAAGCAATGGCGTCGAGATTGTATTCAGACGAGAAACTTCTGATTATAGATTTTCTGCTGAATACACATTAGATGATACTAGTGCAACACTCCAAATATCAACTCCTTTTGAAGAAATGAAGACATTATCATTTGGAGGAAAATACAACTTGTCAAAGAATGGCATGGAAGGAAGTTGCTTCTTTGATAATAATCACACTAAGATAGAAATGAATACCCAGAGCATATTTACTCCAACAATGTCTGTCTTTAACATACAGGCTAAGACACCTATTTCTGGATGGAAGACATTGGCTATGAAGATGAATTATAATTTAGAATCTACAAAAAAGACAGCTGAAATTACCATTCAGAAAGGTACTATGACAAAAACCTTAGGTTTGGAAGCCAGCTTTAACCTAAAATCTGGTTCATTCAAAGTAGCTACCCCTGTTGCAGGATTTGAAAGTATGGGTGCTGAATATTCTCTTAATGTAGAACAAAATAAGGCTGAAGCTTCAATTAATATCTTAAAAAATACATCAGAATGGAAATTCACTGCAAAGGGTGAATTTAATGAAGAGCATGCACATATTGAATTCCAAACTCCATTTGATGGATTCAAGACAGTTGTAGTTGATGGTGAACACAATGTCTCGTTAAAAACTGTTAAAGGCTTAATTCAGTTCGGGGATAACTCATTCACATTTGTGACACAATATGAAAATGATAATATGCTTATCAAGTTAACAACTCCATTTGATGATATTAAAGTTTTATCACTTTCTATGAAAATGAACAATTCTCCATCATTGAGTCTTGGCTCAATCACTGCAACTTTTAATGAGCAAACTTATGATTTGACTGTCTCATTAAGTCTTTCTGCCACAGCATCTGAAATACTTTTGAATATCACTGCTCCATGGAATAATGTCTCCTTTAATGCTAAATATGATCTTAATAACAGTGATGAATTTGTTTACTTATTAGGAACATTAAACAGTCAAGTTTATATGCTGACTGCTGGGGCCAATATTTCAAGCCAAATGGCTGAATTCAACTCTGCAATTAAGACTCCCATTATTGGATGGCAAGATGTGAAGATCAAGGTAAATACTGATTTGACAAAGGATGATAAGACATTTAATATTAATATGGAAAGGGATGGTGATATGAAAGCTATTGCTATTAGTGGTAAGATTATGGGTGGGCTGATGCACTTCAAGCTTGATTCCCCATTCAAGAACTTTGATATATTTGGTTCTCTTGATCGTGAAAGGAGATCAGTTGACTTTAATATGATGAGTGATGATGCTTCTGCTGGAATTGTTGCTAACTTTAACTCCCTCAAACTTAAGGTAAATAGTAATTATGAGAAAGCTAGAGACATCACATGGGAAATGTCCCGTAGCAAGGCAGGAAACTATAAATTTGAATGGAAGAGAGATGAAAATTATATCAACTTTGAAGTAACAACACAAAAAAGAACACCATTTCACTTACCCTTAATGGATTGTTTGAAGCTTGGCCAATATTAGCTCTTCGTGGTGAACTTGATCCATCTGAAATCCAAGCATACTTATCGGGACAGATAAATGAAGCAAAATCATCCTTAAGTGGTAGCGGCAAAATGCAAAGCAAGAAAGGAAGCATGAATATTGTTCTAGAGACACCCTATGATAATTACAAGAAAGTAGAAACAACAATGAACTATAATCGTGCTCAAAAGAGCTTTAAACTCACATCTGCATCTTCCTCATCTGATTTTAAATTTGAAATTGAATTTAAAGGACAGCTTAAAATTCATTTAATGGTTCCAAATGCTGTAAAACCTACTCATTTACATGTGGAAATTAAACCTTTTGTAGGAATGATCAGCTTTGATAGCCGATTTGCTTTAAAAGATTTCAAATATAAATATGAAGTGAATGTTAATGGGGATGTATTTACAGTAGAAATGAACACCGTTGTCAATGGTGAGGAAAAATTCAGACTAGAATTAGAAATAAATGGGAGTAAAAATACATCTCATTTTGAAGTTGACCTCAAAGCCATCAATGATCATAAACTTAGATTCCACAGGAAAGGATTTGAAGAAATTACAGCATCATACAAAAGGAATTCTGATGAAATTAAATTTGATATTTCTGGTAGCGGAAACCTACCTACTAAAGGAAAATTGAATATCAATGTAAACAACACTTTCCGTGAACCTGACCGCACAATTGCCATTCGCATGGATGTTGATAGGTCCGCCAAACAGAAATCCATAAAGATTGAAGTTGAACCCCAGCCTCGTAAGCTTTATATCATTGATCTGAAGTATACAGCCACTTTAAGAAATATGAAAACTGGAGATTGGGAAATGAAGATTACTACTCCTGAAAGGCGTAATTATTCCTGGTCCAGCACTTCAGGAAAATGGGACTTCCGTAACCCTAATGAGTCTCAGCTAGAATTTAACATGGGACCTAGTAAATATACAGCTAAGGGACAATTTGGCCTTAGTGAATCTAAGCTTGTTCTTTCATCAGGTAATAGTAATGAAAAAATGTACCTTGAATGGAAATTCGTAAGGAATTATGATGAACGAGACTATTATTTGAAGATTGGACCTGAGTCAAGATATCTTCTATTCAAACTTAAGGGAACCATAACTGACATTGCTAATGCTCATATTGAAGGTGAATTCAAAGGACCATTCTTTATGACTGAAACATTCATCTTTGATTCTACATGGAGCAGAGATTCAGCTAGAGATGTACATGGAAGTGGTTCATTCAAATATGGCAATAAACAGGGTAAGCATGAACTAAAAATGTTCCATAGAGATGCCTCTACAAAGTCAGCTGAATTCCATTTTGAAGCTACTTCAAATATACAAAATTTCAATAAAATGTCAATAAAAGGGGAATATAACTTCAACAATAAGGTTCATACTAAATTGGTAATTCAATGGGATACTGATAATATCAGCTTCGAGTTTGACATTGCTGATTTCAACCCTGAATTTTCAAACAATACAGCTAAACTTCATACACCTTCTTTAGGAGATGTTGAATTGACCTTTGGTCATGATTTCAGGAATAGAAAGGCTAAATCATTTACAGCTGTTGCTAAATTTGGTTCCAGAGAGTCATCAATGAAAGCTGACTGGAATCGTAGTGATGATCTTGATAAATTATCTGGAAATGTTGTCGTTAACTCATTATTCTTAGGTGTTATTGAACTGCATATGGACTATGATGTAAGCAATCTTAAGGATGCAAAGGCTGCATTTAATTACAAGAGAAATGATGACAAAAATGTTAAAGTAAGCTGGGAAAGGAAAATGACAGCAGATAGCCTTCATACAGAAGTGAAATTCCAGTCTCATTTCAAAACCCTTCCTTCAGCTCGTGTATATGCTGATGTTAACTTCAAAAATGGCCTTAGCCTAGATGCTGGTATTGAATATTCAAAGAAAATTACTCTGCAACTGGATTTCACTAGCTCAAAGATGACCGGAAAAATTGTTACACCTTTCCCAGGCTTTGAAAAAATGGATTCAGAGCTTGTATATAACTTCAAAGGAAAGCAAAAAACAATTACTGGAAAATATATCAGAGGAAACAAAAAGTAAATTTAGACATCAATCTCAACATGAAAAGCAAAAAGGAAGGTTCTTTCGATCTTAACCTTACTACACCTTTTGAAGTTTTGAAAAATTTCAAAATTCAAGCTGCAATTAAAAACAAGAAAGCTGATGTAACATATACTAGGAATGATGTACCTTACCAATTCAATGGTAAAGCAGATATCAAGTCTGACAAGTCCTCATTTGACATCAGTTTTACTCCAAGTGGAAAGAGTCCAATCAAAATTGCAGCCGCATATGATTTAACAAGCATCATTGCTGGTAATGGAAATGCCCCTAAAACTTTATTGAAATTGAAGGTTGAGTTTGATGAATTGAACCTTGAAAGTGAACTGAAAGGATATAGAAATAGTGATCGAGTGTTCATTGAACTTCATACTAAAAAATCCTTTGGTACATTCCATCATATGCACCTTTTATTGGATTCTGAACTGAATGCATCCAATCGTGATGGTAACTTTGAATTATCTCTTGATGACCACACATTTAAAATGAAGAATCATTTTGAAAGAAAATCCAATGATGGATACTACTTTAGATCTGAAATGGAAAGCTCACTAACTCCTCTTCCAGGACTTATCATTGGATTTGGACGAGAAAATGAGGAACGTACAGTTACTGTTGGTTATGGAAGTGGAAATGAAATCACAGCCTCATTCAAGCCTAAAGATAGCTTCAGAAAAGGTTTTTCTGCAATGGTTGACATTCCAAAGTTTAATGTATATAATATAAAATGTGATGTTGAATATGGATTCAAAGGAAACAATGCTGTATTCATAACAACAGACATTCAGTTTGACAATGGTAAAAAACTAGAAGCAGAACTACTCTATAACTCTGAAGGGGTGAAAGCTCGTCTTTCATCTCCATTCACAGGAAAACGCAGTCTTCGTGTTCTTAGATCTATTACAGATAAAAGCTTCCATGCTGAGGCTGGTATTGATGATTATTCTATAAACCTTCGTGGAGGATTCAGCGATGATGAGAAGAAAGGAGTTCTTGTTGAAGGAGAAATCTTCGGAAAGAAATTCCTCATTGATGCATTATTCCAGAATGAAGGACTACAATATGCTGAAGGTAAACTTTTGATTGAAACTCCATTCTATGGTCTACATAAAATGGGAGGCCTCTTTACTTGGTCTAATAGCAACGGAAAAGTATTAGCTAAATCTGAAGTAATCATGCCTACCATATTTATGAATAATCCTAAAATATCAGCAGAAATAAATTTGGATCTGAACAAATTAGTTGATGGTTTTGTAACTATGAATATTGGAGGAGAAGTTTTTACTTTGAAGAACAACATTAACTATACACCCCAAAAGGGATACAAATACTCCATAGAGTTATACACTCCATTCCATGCTCTATCAGAAGTTGATATTAGTGGTGAATTCAAAAGTGAATCTAATGCCAATATTAAATCTACTTTAAATATAAACACTCCATTCAAGTCTTACAACATTGCTGTCAATGGAAAGTCAGACCTTGCAAGCAAACTCGATTATGAAATCATTGTTAACATGAATCGATTTAATATCAATGTCGTCCTAGAAGGATCTCATAAACAAATCAATTTTGGTACAACTCTTAATGGAGTACAAAGAACCATTCTAATTGACACGAACATTCATGGAAATAATGCTCGTCAGATTGATGTTACTGTTACTAAAGAAAATGAAATACATAAAATTAGTGGATTATTTAATATTGGTGAGGAAATCATTCAAGGAAATCTTGAAATGAATTCAAGAATAGTTGGAGGAAAACGTAAGATCAATTTCAACATTACTATTCCTCAAACTCCTTTCCGTAAGTTTTCTATTGACATGGGACTAATTGCATCTGAAGCTCACACTTTCCAGTTTGATATTGACACAACTAATAACTTCAAATTAAATGTGAATGTTGAAAGTTCTGTGATCCCTGATATTGGACTTCAGGTTCTTGTAAGCAGCGGCAAGGCCAACCTTAAGGTTGTTGCTCCTAATGGCACACACAAGGTAGATGCCACCTGGTTTGCCACTCACCGCATGCCTGCTGACATTAAAGGAACTCTAGAAGTCTCGAGCCCACTTCTCAAACAAGATTATACAGTCCAAACTTCTTTCACTAATGGAAAATCAGTGAAACACATTCAACTACAGGTTGTCGGTGGCACTGAAAAGCATGCATTTGAAACTAAGATTGCATTAAAGAACCATGGTGGAGAAGGAATTGTTAATATTGAGACTCCTTTCATCAGTGTGAAAAAAGCTAGTTTAGAATTCTTCATCAATTTCAAAAATGAATTTGAAACTAAATTGGTAGGATCCCTTGGAGATATGAAACATTCATTTAACATGAATTATGATTTTGATCAAAATAGCTTTGTTGCATCAGTTGGATCTCCACTGATTTCAACAGGTCTGGCTCGTGTTGAGGCGTCCCAGTCTGGAAACTTTGATGATGGCTTAGAACTTAAGATGACTTTGAAAAATTCTCAGGAACAGATATCCGGTACCTTGGACTTGAAAAAGGCTGAACATGCTATTTTCAAAATAAATACACCATTCAAGGGATACAAGAAAATGAGTTTCGGAGCAAGTTATAATGACAAAGACAATACCGTTTTGAGTGTTTTTGCAGATAAGCCAGTTAAGTTCAATGTTGATCTGACCTTTGGAAATAAGGACGATGCCTACTTTGTCTATATGAAGGCAGAGACTCCTATTGAGAGCTTCAGAAATATCGAAGCTGAACTAAATCTGCCACTGGATAGGTTTAGTCCAATGATGAAGTTTAATTTCCCTGGTCATGAATATGGCTTGAAATTTGATTTTGAGAAGAATCAGTACAGCTATAAAATGAATGGTGATATCATTGTTGATGCACACAATTATGGTGCTCATATGAACTTAAGAAACAAAGCTCCTTATGAGCTTGCTACTGGCCTACACATGCCCACATATGAAAAGCATTTCCATCTCAAAACTGATTCTTCATTTGTATCTTTTTTGAACTAAGTTATTATATATGTAAATAATATCATTTAACACAATGAAGAAATTAGAATTAGGAGTATCTGAACAATTAAATGTTGTATATGCAAATAAAGAGTAWTTTTA
>37225 ENA|HACF01037226|HACF01037226.1 TPA: Euphausia superba transcriptome shotgun assembly, contig M17866
GTGATCGGACAGGTTCCTAGGCACAGAAATGACTTCGTGGTCGGACAGAATGAGGGCTCTTATAATACTGGCCTTGGTGGCTTTATCAAATGCTGCAGACATTGTTGACCCTGCAGACTGTGAATCATTCCCATGTCTGATCTTCAATGATGAGTTTGATTATTTTGACCATAAAGTCTGGGAGCATGAGACTACAATGGGTGGGGGTGGGAACTATGAGTTCCAAATGTATGTAAACAATCGCAGTATTACCTACACAMGGGACAGTACGCTATTTATCAGACCTGAACTGACAGCCAACTGGCATGATGAGGCCTTTCTGTCGACTGGCACTGTGGACCTCTGGGGCTCTGAAGGGCGTGGTGATGTCTGCACTGGTAATGGTCACACTGGCTGCCTACGCACAGGCAATGGGGAGAACATAATAAACCCCGTTATGAGYGGAAGGCTTAGGACCATGGGGTCATTTGACACCAGATATGGCCGTATTGAAAATCCGTGCAAAAAATGCCAAAAGGAGATTGGTTATGGCCYGCTATTTGGATGTTGCCCACAAACTGGCCTTATGGACTTTGGCCTGCTAGTGGAGAAATCGACATTGTGGAATCACGAGGTAATGATGATTATGGAGATATTGACCACCGTCACGGAGGTTCTACTCTTCACTGGGGACCGCACTGGCCACATAACAGATATGACCTCACCACACAGACATATGCTGCCAATGACGGGTCCTTTGCTGAGAGCTTCCATGTATGGCGTTGTGATTGGACTGATGAAAAAATGGAGTTCTTTGTGGATGAAGAACATGTATTGACAGTTGACCCCGGTACTAGTTTCTGGGACTTTGGTGAGTTTTGAAGAACTCAACGTTGACAACCCATGGGTTGGAGAGACAGACAAGATGGCGCCTTTTAACCAAGGGATGTTCTTGATCATGAACGTGGCTGTTGGTGGCACCAACGGTTTCTTCCCTGATGATGTTCCAGCTAACCCACCTAAACCATGGAGCAATGGAAGCCCTACAGCATTCCTGGATTTCTGGAATGGACGTGAATMACATGGTTGCCATCTTGGGAGAATGGAGAGGGTCGTATCTCTGAAAATGCTGCCATGCAGGTTGATTATGTTAAGGACTGGAAGATGGAAAGTGAAGAAATGTAAATCTAGAATTAAGGATATGTATATTTTTTTATATAAAAAATGATATAAGACC
>38208 ENA|HACF01038209|HACF01038209.1 TPA: Euphausia superba transcriptome shotgun assembly, contig M23276
AACCAGATGTATGTTCCACAGCATGTACCTTGGTGTTTGATCCTGTATGTGGCACTGATGTTACTTATCCTAATCCATGTGCTTTGGGTCTTGCCACATGCAAGAATTCTGCTGTTCAAATTGCTTCTGTAGGTGAATGTGGTACACATGAGCCAGTGGCCCCAGTCAAACCACTGCCAGTTAGTCCTGCTCTAGTATGCCCACTTGCTTGCCCTGACACTTATGAACCAGTTTGTGGAACAGATGGATCAACTTATGTTAATGAGTGCTTACTTAAAATAGCTACATGTTCTGATCAATCTATCATACTTCGACGTGTTGGCCCATGCCTGATTACTGATTGTCCTGCATCATGTCCTACCGAAAGTGTACCTTATTGTGGCACAGATGGAACAACCTATCTTAACAGATGCTTCTTGAGAGCTGCTATTTGTAATAATCCTGGTCTTAGAAAGAAATCAGTAGGAGCTTGCCCTGATGTTGTTGAGCCAGTTGTTGAGCCAGTGGCTTGCCAAAATATTTACTGTAATGGGTTACCCGAGGACTATTTATGTGGAACAGATAGTCGTACTTACAGAAATCCATGTGCTTTGGAACAGGCTCAGTGTACAACTGATTCAGAAATTGAATTGGCAAGCCTTGGACCATGTCGATCTTGTCCATCTTGTCCTGGAAATCTGGTTGAGCCAGTATGCGGCAGTGATGGAAATACTTACATTAATGAGTGCGTGATTCTCCTGGAGAACTGTAAGCCAGAAACTGTCACACCCATTACAGTTGAAAAGCCTGGAACTTGTGAACCTCCATGTAGGAGAGAATGTAGTAACAGGTATTCACCAGTATGTGGATCTGATGGAATAACTTATGGTAATGAGTGCCACTTGGACAATACAATTTGCCAGAATTCTGGCTTGAGGATTGATCATACTGGCCGATGTACAGTGGTAAGACAATATGGCTTCGAAGAATATCAGGGAGAGCAAGACACAGACAATAACTAAATGTTCAGCATTACTAACAAAGTAAAGTCACTTGGCCACTACAATCTTGCACAATATTTGAAAAATAATYACGGATGTTSTACTCTTCACTGGGGACCTCACTGGCCACACAACAGATATGACCTCACCACACAGACTTATGCTGCTAATGATGGTTCCTTTGCTGAGAGCTACCATGTCTGGCGTGTTGATTGGACTGATGAAAAGATGGAGTTCTTTGTTGATGAAGAACTGCAACTGACTGTTGACCCCGGCAGCAGCTTTTGGGACATGGGTGGATTCGAGGACCTCAATGTCGAGAACCCCTGGAGAGCTGAAACTGACAAGATGGCACCATTCAACCAAAAGATGTACCTCATCTTGAACGTGGCTGTAGGTGGCACCAACGGTTTCTTCCCTGATGAAGTCCCATCCAACCCACCCAAACCATGGAGCAATACAAGCCCTACAGCCTTCTTGGACTTCTGGAATGGGCGTGGAGATTGGCTCCCAGGATGGAAGAACGGCGAGGACCGCATCTCTGAAAGTGCTGCCATGCAGGTTGATTACGTTAAGGTCTGGAAGATGTACAATCAAGAAATGTAAAATCAATTCAATAAAATAAA
>6946 ENA|HACK01006947|HACK01006947.1 TSA: Cherax quadricarinatus, contig transcript-80_6946
CTGGACTCTGGACTGGGGTCCTTTGTACCTGGGGTATATAACCTGGTGAGGCGCATGGGAGGGTAGCCAGTGTTGCGCCGACTAGACCTGTCTCATGACAGTGTGAGTCGACCTGATGTTTACCGTGCTCCTCCTAGCCGTCCTGGCCACGACAGCCCTAGCAGGGCCAACCGGTCAACGGACCTCATGTGCGCTTCACTGCAAAGATGACAACACATTTTTTTACCAAACAGGAAGGAGTTATGTGTATGACTACTCCGTGACGACCTCCACCGCCCTGCTGGGGACCTTTGATGACGACACTCACCTACACATAACCGCCAAGGCGCATATTGATGTCTCGGCACCCTGCGAGTACATCCTCAGAGTGACGGACGTGACGCTGGAGGGGTCATCCCACACGGAGGACTTCAGCGCTGCCGTCAGCAGGACGCCACTACGTTTCTCCTTCCAGGGAGGCGTGGTTGACAGCCTCTGCAGCGAGATCTCAGAGCCCGCCTGGGTGCTCAACTTCAAGCGCGGTGTTCTCTCTGCCTTCCAAAGCTCCACCACTGCTCACGGAGCTCAGACGGTGCTGGAGAAGGACATCTCCGGCGTATGTCAGACCCACTACGACAGTGAGCTGGGGGACAATATTCTGACCATCAAGAAGGAAAAGAACCTGGCTTCTTGCACTGGGAGACCCAGCCTCACCTCCTACATCCCCTCCAGTGGATACGCCGCTGACTCTCCCGTGCAGAGCCTGCCCATCTTCAAGAGCACCAGCAAGTGCCAGCAGAGAATAGAGGATGGAGTGTTGATGATGGCAGAGTGTGAGGAGAGTCACAAGTTCCGGCCATTCTCCAGTGATGAAGGAGGAGCTGTTACTCTGGCTAAGACTACCATGGTCCTCGTCTCTCAGAATACTCCTGCTCGCCCTCTTGCTGATTACCAGTTCTACAGCAAAACTTTGGTTTTCGATCAGATTTCTACTCATAATGCGGAAACTCAGATTGAAACCGTTGAGAAGATTTTGAGTGATTTGGAAGTTGCATCTCACAATGAGGTCCTCCCTGAGGTTCCTGTTCTCTTCTCCACTCTCGTGGCCTCACTCAAGACTCTAGACTACCCATCCCTCAACACTATCTACGCCAACACCAAAGAAATTCATTCCAGGAAGTTCCTGGTTGATGCCATGCCACTGGTAGGGACAGCTGCTGCCGTGGGTGTAGTGAGAGATATGTTCATCAATGGAGACATGACAAATACTGATGCAGATGTGTGGTTCACCTCACTTGCCTTCTTCGAGAACCCGACCTCAGACATGTTCACTGCTCTAGCTCCTCTTCTTCAGCACTACCCGAGTCAAGATGCCATGCTGGGAACCTCTGCTCTCATCAACACCTACTGCAAACTCCATTCTGACTGTGGTTCTGACTCTGGCGTTCAACAGATTCTTCGGAACTTCGAAAGTTACCTTGGTTCTGGTTGTCGTACAGTTTCTGGAAAGAATAAGAGAAAGGTACTGGTAGCATTGAAAGCCTTGGGCAATGCCGGTCGCTGGGTAAACGCCAGTCCTGTCTTGCATCAGTGTTACACTGAAGATAATGATATGGAAATCCGAGTAGCAGCAATTGAAGCCTGGAGACATACTCCTTGTGAATATGACCGCTCCAACCTTCTGCACGCCTTCCAAGATGAGACTCAGGATACTGAAATCCGCATTGCTGCTTACCTAGCCGTCATGACCTGTCCAACACCTACTGTTGTCAACATCATCAAGGACCGACTTATTTCAGAAGGTGTTAACCAAGTTGGATCTTTCATTTGGACTCACATGGTTAACCTGCAAGAGTCAGCAGCTCAGGGTAAACAGTGGGTGCGTGAACTAATCGGCGAAGACCTCCTCCAGAAGAAATTCAGCACCGAAGCTCTCAAATTCTCTCGCAATTACGAATCCTCTTTCTTCATGAATGAACTAAATGCCGGAGCAGTTGCAGAAAGCAACGTGATTTTTTCTAGCAAATCTTACTTGCCACGGTCTGCTATGCTTAACCTCACTCTTGATCTCTTTGGAGAATCCATCAACCTCTTTGAAATTGGTGGTCGAATAGAGGGCTTTGAGGCTTACGTTGAACGCTTCTTCGGACCTTCTGGTTATTTCCCCGAAGAGACCATAGAGAGTATATTGAGAAACATGAGACAGAAAAAGACTGACTCTGATGCAACTACCTTGGAGGGATTCTTTGACAAAATTACTGATGAGCCACAAGGATCCTATTACCTGCGTGTCTTTGGTAATGAGTTATACTATAACCATTTCCATGGACTGGAAAACCTAATGAAGTCATCTGGATTCTCTAACCCACTAGATTTGTTGATGGAACTTGCCCGTAAAGGTGATGTTGATTATACAAAGTCGTACCAACTAATTGACACTCACTATACCATCCCCACTGTCACGGGCTTGCCAGTGGTTCTCACTGCCAAAGGCACAGCTACACTTGCCTTAAAGATGATTGGTAGTTTCAAGGCACAAAGCTTCAAGGATATTAACATCGAAGGTCGCTTCCATCCTTCTGCAGCAGTACAAATGGATGGTCAGATGGTGGTTGATGCCCATGTTACTAGCACAGGACTGAAGATCTCGTCCACCCTCCACACTTCCACCTTCCTCGATGGTAAAGTTCAAATTGATGGAGGGAAGCTAGTTGATATTACTTTCAACACACCCAAAGATAAGGTAGAAGTGATTGATGTTAGCACCAAATTCTTCTACCTTGAAGATGACCAAGAGATAAGAAAGGAAGTAGAAAACGAAGAGAAATCTGAAGGCTGCATGAGGATAATCAGTGGTCTTGACATGTGTGCCGAGGTGGGCTATACCTCAACTTCTGGCATCAGTCCTCACTTCCCGCTCTCAGGACCAGCCTCCATCCATGCTTACTTGAAGAAGACTGACACCCAGACCGGCTACAACTTGCGCTTCACTAACGAAAATAATTACATATCTTTCCTCTTTGATACCCCTGAGTCTCAAGTGAACCGCAAAGTGTCGCTTACCATTGCCAAATCTGCGCAAAACTTAAAAGTTGACCTTGAAACGCCTTTAATATCTCTGCAAGGAAACGGTGAGTATACCTGGAGGAAGAACAACAAACACATTAAACTCGACCTAATGATGGATCACGCTGCCAGGTACACTGTAGAAACTGGTCTGCAAATAAGTGGAAAAAATATAAGGAAAATTGAACCTTCCCTCGTCATCACTTCTCCACGAGGCGAAATACTGAATGTTAAAGGAACTCTCAAGGCCAGTGTAACCAATACCAACTACACTGCTGACCTTTCAGTATCTGGGCTCACTGTTCCTCCAGTCGTCCTCCATGCTTCATATGAAGGTGAAGCCAAGTCTGCAAACGTAGAGGTAATGTTGGAAACTCCCATGTACGACTTCAACACCAAGGGTCAGCTCGCATACGACGATAACTTCGTGTCCTCTAAGGCTAACATAGAGTACAGTGTCTTGAAGGGAGAGAAGCACACCATCAGCTACTCCGCCTTGATCAAGAAGGAGATATCAGAGGAGGTGAACACTTACACAACTAAATTTGAACTGACTCCATCTCAGTACAGAGACATGGCTTTAGACATTGACTTCAGCGTCATCCTTTCCACTGGGCGAATGGAACAAATAGGCAAAATAACCCGTGGAACTACTACGTGGATTATCAAGGAAATGTATTCATATAACAACGATGATGGAAACTATACACTGACTGCGCTCTCAGAGATAAGCTGTCCTCTTCTCTCCATCAACTACCACGCCTCACACGAACTCAGATTCGGACGCAACTACCTAAACATCAAGTCCCAGATGCAGTTCCTGCCTAAAGAGAACTATGTGTTTGCCGTTGACTTTAACAAAAATAATGATTTTGACATAGAAGCTCGCGTCAGTTCTCAAGCTGGTGATACAAAGGCTTCCATTGAATTTCTCCTTAACGAAGTCGCTAATGGTCATTACAAAGCAAAGCTGACTAAAAGTGTGATTACATCAGAGGGGGAGAAGACCTCGATACTAGAGGGAAGTCTTCAAAATAACTCACAGCCCGGCAAGTTTAATGTCCTCATGGATGGCTCTTTCAAATCCCCGGAGAACACCGTGACCACTAATTTAGGTATATATGGGGATAAAACTAAGGCCAGTGTTGACTTCAGTGCCGATGTTAATGGCAGGCCTGGGGAGTTTGCCCTGAAGTTCGAAGTCACACGCAGTTCCATCCTGGTCGATGCTAATGTCTACAAGCATATTTTCATTAATGCCTACGTGACCACAATTGAAGAAATACAGAAACTGCTTGTCAGTGTTGACTTGGACAAGAATGGTGACCGTAACCAATCCTTCGAGATAAGTGGACAGCTCTCACCATCCCATGTTGAGGCTGCCTTCAGGTTCCAAGAAAGGAAAGCCTCCGCTTCTTTCAAGCTTGTTGACGATGGAATAGAGATGGAAGCCAAGTGGTCACCTGAGCAGAAAGTATCGGCCCACGTTCATTACTCCCTGGGCGACGCCATATCTCTCGCTACTGCCGTGGAGACTACCTTCCAGGGATGGGAGAAACAAGATGTCACCTTTACCATAACTCTCAAGGATTATGAGATCACCAGCCGAGCCTCGGCCACCTGGAGGAACACTGAACTCATGGTACTCACAGTCAACGGCAAGTTGCAGCCTGGTATGTATACTAATGCGCTCAACGCCGAGATTCTCTTCAGCAGCACTCTGGAAAGCTTCGACAAGATCAGTTTCATTCTGGACCATAACATGGGCTACGCCACTATAAAAACCAACTTTGTGGGTCTCTGGAATAAGAGTGAAATGAAAGGCAGCTTCCAGCTAACTCCCAGTGACAGTGGTATAGACGCCACAGCAATCTTTACCTCTCCCTTAACTGAGGACGTGTATGTTACTCTCCATCACGAGCTACTTAACTCAGCTCTGTGGTCCAAACTGGAGGCAAAGTACGGCGCCGAGACCTGTACCATCACCCTGAAGGGACAAGTGAACCTCGGAGATATACAAGACATAACTCTCGTTATGAGAATGACCAGCACATTGTCTACTTTGCCGCAGATTAATGCTAATGTCAAATATACTTTAAGTGAAGGAAATGTTAATCTAGTTGTTGAAGGCAAAACTGGAGAGAAGAAGATGATGCTTAATATGAATGGTGACAAAACAGTTACCGGGAGTTTAACAGCGATCTCTGGAGACTTAAGGTTCATCACTCCATTTACTTCTCCACTAACTGCAACCTTGTCACACAGCCATGATGGACAACGCTTTACCTCCCAGTTTGAGATTTCCAGATTCTGGTCCAATTTGGGCAGCCTGAAGATGCATGCAGAGGGTCACATGATCTCTGTAAGTGACATGAAGCTGGATGCTGTACTGAGCAGCCCAGATACAAAGGCTTCACTTTCATTTGCTCATAAAGTTACAGACAACGAGATGATCTCTGCCATAGATGCCATTGCCAACGGTGAACGTATTACTGTGACAGTTAATGGCATTTTAGATGCAGCGAAGAAGTTGCTCAACCTCGAAGGAGAAATCTCGTCAACTTTCAATGGTTTGGATGATATAAATGTGAAAATTGATAGTAAAATGGAAGCAAACATACGAACATCAAATATAAGTCTCACCAAAGGAAGTCAGTCTCTGGACGTCTTGCATACTATTAGATTCGTTGACTTGCTCAACTGGGATAGTTCCTTTACCATCAATGGGATGTATAAATTAAGTGACAGACAGTCTTACAGTGGCACCACTTACGCTCACGAACTGCGGTATATGTGGGGTGAAGAAGGTGTACATTTCATGGCTTCAGTTGATCCCAGAATTTCTGAAGACTCCCGTAAAATCGACGCTCAAGTCATCCTCGGCACTCCGTGGAAGAATTATGAGAATATTAAGGTCGACCTTCACTATCAAGATGACGGAGCAGAGTACAAACCAGCTATTAGAATTGAATATAAGCCAGGAAGCATTATTGATATTGCCACAGTGGCAAAGTTTGGCACCTCCTCTTTCTATAGCGAGTCTTCATTGACAACACCGTTCTGGCAACCGCTAGGATACAAACTTAACCTGGACTTCCAGCCACAACTAGCCGCTACTCTTGAGCTTACTCGGGGAGCCAATAAAACCATCATTAATATCAATGGAACGTGGAAGCCAGGCATGTTCGACGGTCATGTAGACATTGAGTCCACCTACTTCTCAGTTCCTCTATCAGTTACATCATCTTATGATATTATCTCCCCTGAGAAGAAAGTGTCCTTACTTGTAAATGCTGATAGAAAATATGAGTTTACCGGGTCCCTGGCTGGTCACGTGAAAAATGCAAAGTGGTCTCTAGCTGCTGAACTTCCATTTGAGGCAGTCAGCTCTTTTGAATTCAGTGGGGAGTATCAGTATATGACTATGCCCTTCATTACGAACATGGTGCTAAAGTTAAACTCAAACATCTACGCACTCAGTAGCAAAGTTAATACCAACGGATTCACTATCAACGTTGAGGCTAATGATCTAAAGGGAAGCCTTGAAAGCATGTGGTTCTATCAACACAACCGAGCCAATATGGAAATTAAATTCCAGTCTCCATTGCCTACAGTGTCTAATATGGCTGCTTACATCATGTACGATTTCGAAACCCAGAAGAAGGTTCACATCAAAATGACTCATGGCACCCAGGAAATCAATTTCATCGGGAAACTTGAGGGAGAAACACTGGTTTTCGAAGGTACGACTCCCTACAGAGGCTGGGAAACTCTCAACGCGTCATTCTTCGTCTCCAAATCTGCTATCACGGCTAATATCTCAAGAAATGACACAAAAATTAAGGTCAGTGGCACCATGGAAATTAAACATGGAAAAGGAAAGATTGAAATGACTATCACTACTCCATTCGCGAATTTTGAGAACATTTCTGTCAAAATAACATACAATTTACAAGGTGGGACAAAAATGGCGGAGTTCAGGGCTTTATTCGGTACTAAAGAGCTCTATCTTAATGGCATTATCAAGCTTTCTAATCCTCTAACCCCAGAAATGAAATTGGATATAATCACTCCATTTGAGGTTATAAAAACTGTGGGTGGAGAAGCCCGCTGGAATATGAAGGACTCAGTAAAGACGATTGAAGTAACAGCTAATCATAACGATGCGCAGTACAAGTGGCAGCTGGAGGCAGCTGCTGAAGGAGTCACCAAGGGCTACGCTCTGGCCACAATCTCTACTCCTGTGGTTGGCTGGAGAAGTGTCTCAGTGCGTGGCAGCTTTGACTTCACTACCAGGCCTTACAAGGTAGCCTTCACTAACGACAAGGAAGGCGTTGTTAGTACCATTGAAGGGCATCTTTTTATAACACAAAATGAAATTACTGGAGAGATCACAACACCCATTTCCGGCTGGGAGAAGCTTGCACTGAATGGAGTTTATACCATCAACAACAATGGACTTACTGGAAATATCGAGTTTGATAACGGATATGAGAAATATGAAGCAAGTGGAAACATTATGTTCAACAGTCACACTCCCAAACTTAAAATTAACATCAAGACTCCAATCGCTGATGTTAACAACATTGAACTAAGCTTGGACACTACTGTGATTGGCGCGGATAAAACATTCCGATTGGCATTCATAAATAATGATATTATTTACTCCGCCGAGTTCACTGGTCAGTTTATTTACAAAACTGGTTTCTTTAAGATACTAATTCGCTCGCCCATCCCAGAGTACACTGACCTGGAGATCTATGCCAAGTATGACTTTACAGGCGATGTTAAGACTATTGAGCTGAATCTTAAGAAGGAGACTCATAAGCATCACTTTTTCATAGCCCTAAAAATGAATAGAGACAACTTCGTGATTGATGTAGTTACTCCGTTCACAGGTTTTGAAGTTTTGAAGGTCAATGGTCACTACACGAATGAACGTGGTCAACACAGCTTTGTTGGTTCTTTTGTCAAAAATGACAACACTTACAATTTCCGTGCTTCTGCAGTCGTGGATGTAAACAAAATCAACCTGGCATTGACAACTCCAATTGCGGTTATTAATAACGTCGTATTTAATGCCAGCTGGGATGCTTTCAACGATGGCATCATAGGTTCAGTGCACTTCGAGAGGAATGAGGAAGTTTTTGAGTTCAGTACTCAAGCCAGTTTTACTCCCATGAAATCCGCTTTATATGTCGGTATTAATACACCTGTGGAGGGATGCAATAAGCTCACCATGGACATCAGCTATGACATCATCTCCGATAACAAGTTTGCTGAGATATCCGTTCAGAAAGACAACTTTTCCAAGATTTTCAGAATTGACGCAAGTTATAATCTTGAAAGCGGTTCCCTCAAAATAAAAACACCTTTTGAAGGATTTGAAGTTCTCGGTGCTGAGTATGCATTATTTGTGGATCATAATAACAGAAAAATGGAAGCCAGTGTCAAAATTAATCACAATTCTCAAGAGTGGATTTTCTCAGCCTATGGACAGTATGGCCCAGACAGTTTTATAATTAAATTCCAAATGCCTTTCGAAGACTTTAATACAATTGCTGCCGAAGGTAACATCGATATTGTCACGAAGACTGGCAAAGGCATCATGAAATTCGGTCTACACACATTCTCCATTAATATATCTTATGCTGTGGACAACATGTTCTTTGAACTTGTAACACCATTTACGGCCTTAAAGACTGTATCTGTTTCAACTGCTTATACATGGACTTCAAGTCAAAAGAAAGCTAAAGTGGCTGTCGTCTACAATGAGAACAATTATGTGCTCAATGGCGGCCTAAGTGTGTCACCAGCATCAATGAGCATCACTCTTCAAGCCACTACCCCCATCAACAACTACCGCAATATGTCCCTTCAGATTAAGTTTGATGTTGGCAACAGAGATAAGCTGATGTCAGCTCACATAACTGCCTGCCAGAACACCTATTATTTCGCAGTAAGCGGCTATGTTGAGGAGAAAATTGCTCATTTCAAATGCGATCTTCTGTCTCCATTCTCCGGATGGACCAATGTCAAATTTGACGGTAAAGTCGATTTCACTCGGGAGGATAAGACACTAGAGATTTCTCTTGAGAGAGATGGTAATGTGAAAGCTATTGCTATCTCTGGAAAACTAATCGGAGGTACAATGGACTTTAAACTTAAGACTCCCTTCACTGGTCTCAATAACTTGAATGTCTCTGGTTCTTTGAACCGTGCCAAGCGATCTCTTGAGTTCAATATGATGAATGATGCTGGTGAAGCCTCGCTGCTGACCAGCTTCAACTCTATCAATCTCCACCTCAAAACTCCATTTGCACGAGCTGAGGAAATAACTTGGGAAATTAAGAAAGTTGATGAGAATTCGTATAAAGCCGAATGGAGAAGGAACAATAACTACGTAACAGCGTCTGTAGTGAAAACGGGAGGACGCGGGGCTTTCAGTTTGGAGGTTAAGAGCGAATTACAAGGATGGGAGTTCTTAGCTTTGACCGGCAAGCTTGACCAGGATGCTATCGAGGGCTACGTCAGCGGTACTATCAACGAAGATAAGGTCACCATAAGTATACAAGGACAACATGACGTAGATAGTGACTTCACTATCAATGTGACCACACCTTACGAAAATTACCAGAGCGTTCAAGGAAAAATCAGTTATAATTTTAGGAAAAAATATATTAAGATTGAGGCGTCATCTTCGAGCTCAGATTTTCATTTCATTTTTAAATACACGAGAAGGAATGCTATTGAGTCCCATCTGTTGGTGCCAAACCCTGTACAAAACACTGAGCTCAAAGTGAATCTTTCGCCTTTATCAGGCAAACTTTCCTTCACCTCCCGATTCCCTGCTCTTAGAAATTATGATTCAGAGTACAAGATTTTAATTGGTGATGTTGTTACAGTTACCCATAAAGTAAATGTTAATAATGTTGATGTTTTCACTGTTGACTTTGAGGGTGATAAAGCCAATCAAAAAGCGCACTTTGAACTGCACATACGGCTTCCTCACCGTCACTCGGTGATTCATGTTCACAGAGAAGGTTTCACCACTTTTAATTTCGTTTTAAAACAAGAGATTGATTCTCAAAATGGTATAGAGGAAAAGGAATTTAAAATTGAATTGTCAGGCTCCGGGAACCTACCTCAAGAAGGTACTATTAACGCTGTCATTACCAACTCCTTCAGAGAGGTACCAAGAACTATCAATGCAAAAATCGATGTAAATCGAGCCTCACAACCTAAAACCTTGAGGATAGAAATTAATCCCGTACCACACGGGCTTTACATATTTGATATCTCTTATAACATCAATCTGCAAGACTGTTCGCACGGTGACTACGATATCAAGATAACAACTCCTGACAGATCAAACGCTCCGTGGAAGCACATTTCAGGCAGCTGGGACACGCAAAATCCCCAAGACGCTGTTATCACCTTAAATATTGGTAATGTAGCTTACAAAGCACAGGGGAAACTTGGTCTTCAAGAGTCTACCATGATTCTCACCTCTGACTTGACTGAAAAGATTTTCCTTCAGTGGAAATTTAAAAGGCAACATAATTTCAGGGATTATTTCTTGAAATTGGGTCGAGAATCAAGGTACGGAATGCTGAAATTAAAGGGAACTATCACGGACATTGCTCATATTGATATCGAAGGAGGCATCAAGGCTGGACCCTTCCAGAGCGAAGAATTTTTGTTTACGTCCAAGTGGAATAAGGGAGATGATGGTGTTGTGACCGGCGAGGGTTCCTTTGATTATGGCGAATACCATGGTAGCCACACCATAGAAGAGTTCCTTCGAGATGCCGAGCAAAGATCTGCCACATTTAAATGGACAGCAACTTCAAATATTCCTCAATATGAACAAATTTCCGTATCTGGCAACTACGACGTTTCTGGTAAACTTGTGTTTCATGCAGAAATAAAAGTCCATGATCGTGAGTCAAAAATTGACATTAACATTTCTAACCTGAATCCTAAGCGCTCGCGTAACACAGTAGAGTGGGATGTGCCAATTTTCGGAGAACTGGGAAAAGTTCAGTTAACACTCACTCATAACTTCAGAGACGTAACCAGTAAGTCTTTGTCAGCTGTTGCCAAAATTGGCCGAAGACAAGCCTATGTAAAAGCTAACTGGAACAGAAGTGAAGAATTTGATACTTTTGATGGAACTATTGAAATAAAATCAAAATTCCTTGGAGATATTAACATATTTATTAAGTATGATGTTACCAATATTAGAGATGCAAACGCTGAAGTCAAATATTCCAGAAAAACTCCAGGGCAAGAGGATAAATTTGTGAACATTAACTGGCGCAGACAAGCCACCGATAATTCACTGAAAGGTGAAATTGTAGTAGAGTCTTCACTGGAATCCTTATCTCACGCCCGGGTTTATGTCACTGCTGATACGGTAGATGTCTTCCATTTAAAAGGTGGCCTCGAGTGGAATGACAAGGCAGTAACTGTACAGTTTGATATAAGTAAGAATTCAGTCGTGGGAAAACTCACTACACCATTCAAAAAGTTTGAATCAATTGAAGGAGAATTAGTGTTCGATCTGGATAGTAAGAACAAAGTGGTGACGCTGAAATATGCACGCGGCTCTCGCACAGTTGACTTAAATTTCACATTTAGCAAAAAGTCTAAGAAGAAGGGAGACTTTGAGTTGATTCTTACAACACCTTTTGAAGTGGTGAGGAACCTTAATATCAAAGGAAGCTGGACGAAGGCACAAGCCACGGTAAATTATCAAAGAAATGATATTCATTACAGTTTTGAAGGAGTCGCAGATATCCAGGGAGACAAGTCGGACTTCGAATTATCCTTCTCAGGCCCAGGAAGAGATCCGATCAAGATAGCTGCTTCGTATAATGTAGAAGACTTCCTTGCAGGAGGTGGAACCGAGCCTAAGAAGTTAGCCGGTTTTGAGCTGGAGTTTGATGGCTACAGAATAAACTTTAGTTTGCAAGGTTTCCGTAACAGTGAGAGGTTATACATTGAGATTGATGGAGAGTCTTTACTTGAAAACCTCTGGACTTTCCACCTCAAGTTGAACTCGGAATTTAATCTTGAATCTCGTGATGGTGTCTTCGAACTAAAATTTAATGACTTCGAACTGAAAGTTCATAATCACTTTGAGAGGCATGAAAATAATGGCTACTACTTCAAAAGTTTAATTGAGAGTACACTTACACCTCTGCCAGCATTAGTGTTTGGCGTAGGATACAAAAATGATGAGCGTATTTTGACTATAGGATACGGTGCAGACAGAGAGATTACTTTCTCTGTAAAGGGCAAGGATAATTTCAGATCTGGATTCAGTGGCTTTGCCGACATCCCTAATTATGGATATGAAGGAGTTAAATATGACGTGGACTATGGATTTAAAAGTGATGATGAGCTCTTCATTAATGTTGAACTTGAACTAGGTGAAGATGATCAAGAAGTGGAAGCAGAATTTACTTACAATTCCGAGGGTGTGAAAGCACGTCTCACGTCTCCTTACACAGGTGAGCACAGTTTGCGGGTCCGCCGGTCTATCTCCTCAGACAGTTTCTTCACAGAAATTGGCCTCGATGATTACAACCTTAAACTGCGAGGTGGTTTTACGGGTGAAGAAACTAAGCGTGGAGCAATACTAGAAGGAGACATCTTTGGTAATAGATTCTTAATAGACTTCCTCTTCCAATGTGAGGGGCAGCAGTACTGTGAAGGAAAGCTTATTATTCACACACCATTCCGTGGTATGGAGAAAATGGGAGGTTTGTTTACATTGTCTAACGTCAGTAAAAATATCATGGCCCATGCTGAGGTTATACTTCCCTCGCACAGAACGCCAAAAATAACTGCAGAACTCAACTTAAACTTGAATAATAAAATTGATGGCTATGTGACAGTTGATGTAGCAGGTAAACCATTCACGCTGAAGAGTAATCTTGTTGGTTCTTCCCTCAGTGAAGGATATAAAGGAACTGTAGAGATGTATACACCCTTGTCAGGTCTCTCAAGTGTCGTTATTAATGGGAAAATTAAAGTGGAAGCTATGTCAGTCTTAGAGGCTGACCTTAGAATTATCGAGCCTTATAATACACATGAACTGCGAATTGAGTACCAGCTGTCCCCTGAAACACTGACAGCTGGTTTTGATCTTCATTCACGATCCTATGATGGAATTAAGTGGAACTTCATCTTGAATGGTTTGAGCTCAACACACAAAAATATAGAAATGACACTGGGCAATGATAAGATAAGTGTTGGATACACCATGGATGAATCATCCTTCAAGGTCACCATAGACTCTCTTATCAGAAATATTCCACGACAGTTCTCTCTTGAAGCTAAATACTCATCTCTGGAAACCATGGAAGCCACACTTATTATTGTAAATGAGGATCAAACTCACAGAATTCATGGTGAGTTCCGTGTGGTCAACAGCCATGTTCAGGGAGGGCTGGAGCTGATCTCTCCACTAATTAAGGGAACAAGAAAACTTACCTTTGACATTGCAGTCCCAGATGCTTCTTTCAAGCAGATTAACTTTGATGTAACCCTTGTTACGTCTGACACTTACTCCTTGTATTTTGAAATTGATGCAAGGACTGGCGTTCAAGTCACTGTTAAGATAGACACTCCTTGCTCCTCCAAGGTGACAGCTTCATTCGAATTTCTTGCTGCCAGTGCTGGGCTTGTGATTGAGACTCCAACGGGTATCCATAAGGCCAAGATTACTTGGCGTGTTACCAGCAAGATGCCTTCTGACTGGTTGGCTACTGTGGAACTCATGTCTCCACTTCTTGAAGATAAGTATAGTTTCAGTTGCATGCTTAGTGACAACAAGGCAAATAAAATAATTAAAGCAGAGCTGGCAGTAGGAAGTGTACGACATTCTCTGGAAGCAAGTACCTCTATGAGAAATAATGGAGCTAGTTTCTTCTTGTACATTGAAACGCCTTTCAAAAACATCAACAAAGCTACATTGCAAGCTTCTTTGGACTTTGAGAATATTATTCAATTACAAGTAGCAGCCAACTTTTCTGAAAATATCAACACCTTCAATTTTGAATTTGACAGAGACAACCAGACCTTGATGACAATGGTGCAGTCTCCTTACATCCCAACAGGTTTCGTCAGAGCAGAAGCTGCAGTCACTGGAGACATGAAGAAATACATGCAGTTGAAAACTGCCCTAAAGAATTCTGTGAAAACTATTTCTGGTGTTCTTGATGTGGAAATTCCGTCTTCTCAGGATATTAAAATGAACCTGAAGGTTGCTACTCCTTTCAAGGGGTATAAGAAGATGAACTTCGTTGGCCAGTACTTGAAGGATGAAGTGACTACCATCATTATATCGCTAGATAAGCCAGTGAGTTTCACTGTGAATACTCAGTTCGCCAACACAGACACTGCCATTAAAGGTAACCTTAAACTTAAAACTTCCGTTGAACACTTTGAATTTATTGAGGCTGAGTTAGATGTTCCCCTTAACAAATTTGCTCCCAAAGCCTTCCTGACGCTGCCCAACAATAAGTACGGCGCTGAGGTAGACTTCCAGCATAGTATCTTATCCAAGGTGTCCGCTAACCTTTACTTAGACGAGGCTACGTACGGAGGTAACCTAGCCCTGAGGACCAAGGCGCCTTATGAACTAGCATACAGCTACAACCTTGCCTGTATAACCACTAATAAGTTCCATCTTAGAACAGATTCTTCCTTTATATCTGTATTTGTCTAAGAAAACTTTTATATTTCGTTGGTAATGTTATATCAGTAGCCCAGCCTCTAGTCACAGATATTCAGACCATCTCAATATTTACTTATGTATGAAACGCCAACCATTTATAATTAATGTATTGTGCATATTATAGATATTTTTGTGTGTTAAGTTTTAGCAAGGAACTTGTAAGCAGTGTTTACATCTGACTTGATTATGATTATCAGATAATTATGTACTGTATATAGACAACGGACTATCATTTATGTAATGCATGTATCATTATGTAATGCATGTATCATTATGTAATGCATGTATCATTATGTAATGCATGTATCTGCAATAAAAAAAACTTTCGTATGCAAAAAAAAAAAAAAAAAAAAAA
>26889 ENA|HACK01026890|HACK01026890.1 TSA: Cherax quadricarinatus, contig transcript-80_26889
GTCTCCTGTTGCTAGTGGACCAGGATGAAGACACTGTGCTTGCTGCTGCTCGCCTGTGGGGCTTTTGCCGCCGACCTGGTGGAGCCGGAGGACTGTACGGGGTTCCCCTGTCTCATCTTCAACGAGGAGTTTGATTACTTCGATCACGATGTGTGGGAACACGAGGTTACCATGTCTGGTGGTGGGAACTGGGAATTCCAGGTCTATTTAAACAACCGGTCTATCAGCTATACTCGAGACTCAACGCTCTTCATTAAACCGGATCTGACGTCGAACTGGCAGACTGAAGGCTTCCTGACGAGCGGAGACCTCAACCTGTGGGGAATGAATGGACGTGGAGACGTGTGTACTGGTAATTCTTACTATGGCTGTGAACGTACAGGCAACGCTGTTAACATCATCAACCCTGTGATGAGTGCCAGACTCAGGACCCTCTCGGATTTCGCCTTCAGGTACGGTCGTATTGAGGTTCGTGCGAAGATGCCGCGAGGAGACTGGCTGTGGCCAGCTATCTGGCTTCTCCCGAGGTACTGGCCCTATGGTCTTTGGCCCGCCAGCGGTGAGATTGACATTGTGGAGTCCAGGGGTAATGAGAACTATGGTAACCTGGGCAACCAGTATGGAGGCTCCACTGTCCACTGGGGACCTAACTGGCAGAGGAATATGTACGAGCTGACACACACTGACTATGCTGCCAGTGATGGATCCTTCGCTAACAGTTTCCACACCTGGAGGCTAGATTGGACCAAGGACAATATGTTGTTCTACCTGGATGACCAACTTCAGCTGACAGTGGACCCAGGCACCAATTTCTGGGACTTCGGTGGATTTGGAAATGAACTGGACAACCCTTGGAAGGCTGGCTCAAAGATGGCTCCATTCGACCAGAAGTTCTACGTGGTGTTGAACGTGGCTGTGGGTGGCGTCAATGGCTTCTTCCCAGATGGTATTACAGACAAGCCCTGGAGTAATGGCTCTCCCCAAGCAGCCCTGGATTTCTGGAATGGGCGTGACTCATGGCTGCCCACCTGGGAGCAAGGCGAGGGTCGCATCAGTGAGAATGCAGCGCTCCAGGTGGACTATGTGAAGGTCTGGAAGATGGAGAGTGTCGACCAGTAGACACCACCCGTCCTGCATGCTGTGCTTGCCTCTCCTGGTATACAAACCGTGTGTAACACTTTCACATTATATGAAGGGCCCTTTGTATAACATTTATCTCGGGTTACTCCTGTGTAGTCCTTAGTTTGGCACCTGTCTATAATACTGTTACATCTCTTAAGGGTAATTTTTTTCACCTTACACTTGATACATTTAAAATAGTCACAGCAAGAGGGGTACATCATGTAATACTGCACTCCAGCAGCACAGTAAAAAATAAAGCACTCGCAAAAAAAAAAAAAAAAAAAAAAAAAAAAAAAAA
>9774_(reversed) ENA|HADC01009775|HADC01009775.1 TSA: Gammarus chevreuxi, contig comp73370_c0_seq1
CAGTGCTTCTCCCTTGAAGCCGCCGACATGGGCTACTCCACGCCCTTGTTACTTGCGGCCCTCGTGGCCTCGGCCTACGCAGTGCCAACAGGTCTGCGTCACACGTGTGCCCAAACCTGCGCTGATGCTACCAAGTTTGCCTTTGAGAGAGGAATGAGTTACGAATTTGACTACAAAGTACAAACGACCACAACGACCTCCCCCAAAGATTTTGAAAACCAGGCCGCGATGACCATTACTTCCAGAGCCTCGATAGGCGTGCTGGCTCCGTGCGAGTACATCCTCACGCTGAGTGAAGTCACCTTGGAAGGTTCTTCACCCAGTTCTGAGTTTGGAACAGCCCTGAGCAAGAAGCCGCTGAGGTTTTCTTTCGACGATGGTCGCATCTCCGAAGTTTGCAGCGACTCCGAGGAGGAAGCCTGGGTCATCAACTTCAAGCGAGGCGTACTGTCCAACTTCCAGAACACGATGACTAACTTCCAGGACGACCAGAACATGGTTGATATGGATGTCACTGGAGAGTGCGAGACCCTTTACAGGGTGTTATCACCTTCCGAACCCGATACTTCCATCATCGAACGCAGTAAGTCATCCGACAACTGCAAAAGGATGCCTACATCTGCAGTCACCAGCCTGCCCACGCCTTTGCAGAAGCTGCCATTGATTTCTGCTGATCAGAAGTGCACGCAAAAGATTGTGGCAGGAATTTTGACGCACGTAAAGTGTGAAGAATCCTTGATCATGCGACCGGTATCTGGAACGGAAGGAGGAGCCACCACCGCTGTAACAACAGAGCTGTCTCTTGTGGCGAATATTGCCGGTGTTCAATCTGGAGATTTCGACTTGGTTGCGTTCAGCATGGAATTCGATGGCCACTTTGATACTGAGAAAACTGTAGGCTACTTCCGTACCATCGAAGAACTTCTCCGCGAGCTGGACAGCAAGTCTATGCCTGTGGTTCAATCTCAGGTCCCTGCCCTCTTCTCACAGCTTGTGGAAAACTTGCGACAACTCGATCAGAGACAATTGAACCAATTGTACGAAGCCAACCGTTTTAGCAGAGTTTGGAAATTCCTTGTAGACGCAGCTCCTCTTGTAGCCACTCCCGCCTCTACTGTCATAGTTGCGAATCTCATTACGTCGGGCCAGATGACACAAAAAGATGCTGATATCTGGTTCACTTCATTGGCATTCGTAACAAGCCCAAAAGCTGAAATGTTCCCTCCCCTTACGGAACTACTTGTGCAGCAATCTTCTAACAAAGCTCTTCTTGGAATCTCTGGTATGATCAACGCTTTTTGTAAGATTGACTCTTCTTGCACTGAACAACGTGCCATACGTGAATTGCTTTCTGCCATCGAAGTCGGACTTGGAAGAGCTTGCCGGAGCACAAATTTTGAAGAAAAAGAGCGTATCCTCATAACTTTGAAAGCTTTGGGCAATGCTGGACACTGGATGAATGTTGAAGTGATGAATCAGTGCTACTCGGAAATTCAGAACCCATCTGAGATTCGTGTAATGGCCCTGGAATCTTGGCGACGAGCACCCTGCAGCTATGACAGGTCTGGCCTCATGAAGGTCTATACTGATTCCCGAGAAGACTCTGAAGTACGTATTGCAGCATACCTTTCTCTCATGTCTTGTCCAAGCCATGAGACCATCAACATCATCAAAGACAGACTTGTCTCTGAAAGTGTAAATCAAGTAGGATCATTTGTTTGGACCCATTTGTCCAATTTGCAAGAATCTGCGTCCCACCAGAAGCAGTGGATTCGTACTTTGATCGGCGAAGATATGTTGGTGAACAAGTTTAACACTTCTTCACTCAAATTCTCCAGAAACTTTGAGTCTTCATTCTACATGAACGAACTTGGACTTGGTTCTACTGTGGACAGTAATTTGATATTTTCCGCCAAGTCATTTTTGCCGCGATCTGCCATGTTCAATCTTACTTTGGACTTATTTGGAGAATCTATCAACATGCTTGAAGTCGGTGGCCGTTTCGAAGGTTTTGAAGTGTTTGCTGAGAAGTTTTTCGGTCCACAAGGATACTATCCCGAAGAGACTGTTGAAGGTATTCTGAAAAGTCTTCGCCAGAGCAAAGCTGGCGATGAGACCACAATTGAACATATGCTGGATGTTATAACTGAAGAACCAGAAGGTTCTTATTATCTCAGAGTTCTGGGAAATGAACTTAAGTATCATCACTTCCGCGGAATAGAAAATTTCTTCGAAGAGAAACCAGAATTCAATTTTATGGAAATGCTGCTGGAACTCGCAAAGAAAGGAAACGTCGATTACACCAAATCCTACAAGTTTATTGACACCGAACTGAGTTATCCTACAATTTCTGGTTTGCCACTGACGCTTAAACTGAACAGCACAGCCACCCTCGGCTTGCGAATGAATGGTAAATTTGTGATGAGATCTTTCAGCGATGTTGATATCCAAGGCCACATTTATCCATCAGCGGTAATTCAGGTTGACGCTACCATGCTCATGGATGCTATCGTGGCGAAGACAGGAATTAAAGTGTCATCCAATGTGCATACCTCATCGGTTATGGATGGAAAGGTAAAAATTGAGGGTGGAAATGTTATTGACATTGCTTTCAATATCCCCCAGGATAAGGTGGAACTAATAAACGTGGAATCGAAGAAAATATTCATCGAAAATGATATCGAAAAAATTCAAGATGACGTTGATGAAGATGAAAAATTCGGCGAGTGCATTGACACTGACGTAATTCTCGGAGTCAAATGGTGCGCTGGAGTGTCTACAAGCCCATTTGAATCTAAGGCAGCAGTATGGATTGAGAAAACAGATTCCCTTACGGGATATACGCTCAGATTTTTGAAAGAAAGCGACAGCTTCTCTTTCTTTGTCGATACACCAGGATCCATGCGTGACAGGAAATTCCTATTTGTGGCCAGTACAGATGACCACGAAGCTAAAATTGATATCCACACCCCATGGAAATCGGTTAAAGCAGCTGGAACATACATAGTTAGTGACAGCGGTAGGCGATATGAACTGGAAGCAATTGCAGACAGCACTCGCAAGTATCAAGTGTCTGTTGGTCACTCTTCAGAACGTAAAGGTTCAACCTTGCAATTCAAACCATTTGTGATGATAAAATCTCCATCCAGTATTATTGTGGATGCTCAAGGCTCCTTCGAATCTGACTCTGAGAGACGTCTCGTCAAGGTTGACTTACAAAATCGAGGCCTTGTACCAGCTTCAATCAAATTATCGACTTCAGGAGGAGACATCAAAAAAATCCAAGCTGAAATTACCTCATCTGCACTGACTTTGTCAGTATCAGGAAATATTCAGAACAATGATCGTCTGGCTTCACAGCTAGACATTGACTACTCTGTCATGGGTCAGCCTGAACAACATTTCAAACACTATTACAAATACGAGAAGTTATTGGATGAGCAGAACAAATCCTACTCTGGTGCTCTTCTGTTCCAATCATCTGAGTTCCCAAGTTTGACCGTCAACACTAAAGGAAAGCTGAGTCTTACTCAAGGTCGAGTTGAAGCTACTGGATCGGTGAATATTGGTAATTTTTTCGATCTGAGCACGGATAACACTTTGGCTTACGGTTTTAGTGATACTGCAACATCTTACGACGCCCGTATGACTCTTGTCAGTTCTAGCCACAACATCGACGCATTGTTGACTGAAAAGTTCAAGTTGCAGCAAAACTACCTACTTCGCGAGGCTTACCTGCGATTGACCCCATCCTATGAACTGAAGAGCAAGATGGAGATGGCGTACAACAGAGACGTTGACGGCTACGCTCGCGTTCACATATCCTTCATGAATTTTGATATCACACAAGAAATAAGTTACACCAAGATTGCCAACAAGTATTATACGGCACAAGTACTGGGACGTCTGAACGGTGATGAATGGAACTTCGACGGCAGTTACCAAGATAGATCCGTAAGCGGAGAGTCTGTAGACATGGTTCTTGGAGTTAAGAGCAAAGTCAACTACGTTGAAGGAGAGGCGAGCTTGGGAATCAAGGCTGATCGCCAAACAGGAGCTTCTGTTGAAGCAAAAGCCAAATACGGTGGAGTTGAGAAGTTTGCCAGAGTAGTTGCCACTACAACTTCCCTTGAGCTTGAAACGAACATCTACAAACATGTTACTCTCCAAGCTAAGGTTCAACCCGACGGTCCCATCAAGATTGTGGAGGTGAAAGGAGTTTGGGACAAGCTGGCCAATCCCACAGACATCGTTATCTCTGGCAGACTTGAGGAGCGATCCATCACTGGACTCTTCAAACTTGGAGACATCGAGAAAAGATTCCGAGGAGATATTGAAGGCACCGGAGTTAAGGTCGAAGTTCATCTCGGAGCTTCTCAAACAATTATTGGTAATGCGAACTACGACATCAGTCAAGGTTTGACTCTGACAGCCACTTTAGAAACTCCTTTCAGATCTTACGAAAAACAGGACGCAATGATTTCATTCAAAACATTGGACAACAAGGAATTTTCCAGTCAGATCAGTGTCGTGTGGAGGAACACCCCACTTGTGGCTATGTCGGCTTCTGGAAAAGTTGAAAGCAGCTTCCTCCTGGGCGGTGTGAGTGCCGACTTATCAGTGACTTGTGATGAAACTATATTCGGTGTCGAAAGAATAGTGTTTAATTTGAGCCACCAGAGGAATAGGATGAACATTGACAGCAGCCTTACGGGAACGATCGATGGTACAGAATATGTCAGAGGAATTGTAAAAAGTTCGTTCTCGAATGAAAGAGGTGAAGTTGAAGCAAACCTAATCACAGCAATTAGTGATGCCTTCTCCTTCAAGAGTGAGAACGAGCTGTTCAAAGCAGGGAAGATGGAGTTGAACTATGGAAACAACAATTTAGTATCAGCTTACAGCAAGAATGACTTACAAAATGGATCAGGTATGCAACTGGAATATACACTCACCTCGACAGTAATGGATAGCATACGTGCCCTGGCCACTTACAAGAACGTGGGCAACCAAAAAACTATTGAAATCGAGAGCAACTTTGGGAATAACAAGTACATGGCAACATTCAATTTGGAATCTCATGTAAGTGGTGAAGAAATTATATACATTGGTAGTGGCAGAATCATCATGCCCCATCATGCCCCAATAACTGGATCCCTCACATCTACAATTAAAGGAGGAAAGCAGATAATCAGTGAATTGGAAATGACAAGATTTTGGTCATCATACGGCAATCTTAAAGTTCACGCCAACCTTAATGTTGAATCAGCCACCAATCTTCAATTCTTGGCAACACTCACCAGCCCTGATTATCGGGCTTCCATTGATACCATGTTCAAGTGCGAATCTAACAATTTAGATGCATATGCAAAGGGAGCATTCAACGGTGTTCAGAAGAGCATTACTCTGAGAGGGTTTGCTGATCTTCGTCAACATCGAACAAAACTAGTGGCCACTGGCAAGGACAATGAGTCTACCGTTTTCAAAATAACTTTTGGTCATGAACACCAAGATAACACCAAGATTACAAAATTGAATATCAAGATAAGAGGCATCAATCACGATATCACCCATCATTTAACGTTGTCTGATAACTTAAACTGGAACAATAAACTTCAGGTAAATGATATGTATTTCAATAACGACATGAAATATGTGAATGGGCTCTACTCGCACCGTTTAGATTGGAATTTTGGTGGCCCATTTATTAGCGGAGAAAGCTCTTTTTCCTTTGATAAAAATGGTAGAAATCTTCGCCTTAACGGAGACATCTCTGCAACCTCATCATGGACTGCTGATATCAAAACTGGAATAAAATTCGAGTCGGATGGTTCAACCTACAAACCTGAAGTTGTTATTGAATATGGCCCAACATGCAAGGTTGCAGTAGCAACCATATGTTCTTGCCTGCCTGAAAAATGTTCCATTAAAGTAAATCTGGAGACTTCTTTCTGGGAAGCAATTATTTTCGAAGGAGCCATTGAAATGTCTTCACCTAAGGGCCTGAAACTCTCTTACACTAAGGGCTCTCAAGCAGCCACTGTGGATATATCTGGCGATTGGACTCCCGAGAAAAAATCTGGAAAGATCGAAATGACCTCTTCTACTTATATGCCACATCCAATCAAAATCGAAGCAAAACTGGAAAAGAATGAGGAGGAATCTACCATTTTATTTGCCTTAAACGCTGAGGATATTTACCGAGGAGAGTTAACTTACACCAGGCTCTCTAAACAAGGAAAACTCTCAGGAGAAATACAGATGCCATCTGAACACTGGAGAAAAACTACTTTTTCACTTGATTATGACTGCAGTAGATTACCTGGTCACGTCAACTTTCTTCTTTCAAAAAATAATCGCCCCCTGGAGATTTCTGCAAATGTGAGCGAACAACAATTTGTTATTGAAGTCGTTAATGACAACAAAAGTTATAAGGTTGAATCTTCGTGGAGTATCACTTCAACAAATGGTTTGGTCCAATTCAATGTTTCATCACCAAACGACAAATCGATAACTATCAAAGCTGAAATGGAATATAATTTCGAAGAAAAAGTAATTAACTTCATTGTCGAAAATGATTCAGACTTACTATGCAAACTCTACATTGGTAAGTTAAGTGAAAATGCCGGTTTGTTCGATGGTCAACTTTCACTCGGAATCAGCCAGGGCAAGTTGCTGTTATCATACGATGAATCCAATTTCAAAGGTTTATGCGTTATTGGTCGAAGAACGGTCGAGCTCATCGGTACCTACACTCGTCAAACTGAATCTGCTGAATACTCGATGAATGTGACCACTCCTTTCTCCGGACTAGAAAGTATTTCATCGTCTATGAAATACATCTTCAGTACTGAGAAGAAAATTGATTTCAAATTTGCTGTTGGTGCCAATGAATTTTCAGTTGTTGCTCTAGCAGATGTTAGCGATTGGCATGCTCCTGAAATTAGCATTAACGTTCATACCAGTCTTGACCAATACAGATCGATTGGTGGAGGAGTCAAATATAATGTCAGTTCATCTACAAAGTTCTGTGAGATTGACCTTCATCGCAACAATGAAGTGCTCTCATGGAAACTCGAAGTACTCCAAGAAAATTCTACTACTGGCAAAGCTCTCGTAAGGGTAACTTCACCCTATGTGAACTATGAATTGTTAGAATTGGGTTTGGAATATACTAAATTAGTAGACTCCTATCACGTCAATGTGCACCGAATTCTGAATACAGTTCGAAACGAGTACTTGCTGAAATTAACATTAACTTCTAGTTCCTTGTCTGGAGAAATTATCCCCTCTGCTGAAGATGGACGGAAACTGTCATTTACAGGAGAGTACGAATATGGTTCTACTAAATCAACAGCCTCTATTATGCTCAATATCGATAATGACATCACTCAGATTATTGGCGAACTGAGTAAAGATATGACAAATCCGGAGATAAACATTCTAATCACCTCGCCTTATGATGCTTACAAAACTGTTGAATTTAATGCAAGTTATAATATTGGTCTCGGAAAACAAGCATTCGAATCATCATTGAAAACGCCAATTGATCTGTATAGCATCGGATTGCAAGCAAGTCAAGAGTACAAACAAGGAGAACTCATTATTTCCCTTGTCAGCCCGTTGCCTGGCTACACCAGTATTGGTTTCAAGGGCAGATACAACTTCATTGATAACATCAAAGCAGCAAATATGGAATTTGATATCAACGGACAACGTGAAGCTATTTCTGTCGATATGCGACTAAATGACAATAATGTCTTCATTGGTATTGAAACACCTTTAGCAGAATTTAGGCACGTGTCATTTACAGGTGATATGACTTTTATCAATGGTAAACGAACAATTCTGGCTAACATTCAAAATGGCTCGCACTGGTATAGTGTAAGTGGAGAAATCAACATTCCAGAAAAACATTTTCTCCTTCGTACAGACACCCCCCAAAGTCAATACGGTTCAGTGGAAATATCAGGTCAGAAAACCGAATCTGGATACGCCATCCACTTCACTAAAGATGAACAGGAACAAAAAATAATATTGGACTACGAAATGGAACCTACTGCAGCATCGATGAGAATTCAAACCCCATTCACAGGATTTAAGAATTTTGTATTGTCGTATCACTATCAGCATGCACAAGGCTCTCTGTCAACAGCAATCAACTTCGAGAAGGATGAAATCAAATTCCACTGTACGGGAGATGCAAGATATTCGGACCTTGGAAGTTCGATTGAACTCTATGCTGAAATTCCTTCCATGAATCAGAAAATTGTTCTGAAGGGGAACTACGATATTTCTCAAAATACGAAACGGGCTGAATTATCTGCACGATACAATTCTGTCGAAGAAAAGTTACAAATCACAATTCGTTACGACTCTAACACGGCCGCTTTTAGAGTGACCGTTCCGTTCATCAACGAAGAATTTGGAGCGGAATATTCATTCAACATAAGTCAGGATAAGAAATCCATGATCGGTTCTTTAACAGGACTCTTCAATTCTGATAAATATGAATTTACCGCTCATGTCCAGCTCAATTCTGATCTTCTTGAGATGACATTTACCACACCTTTCGACAGGTTTGAGAAAATTTATGCCACTGCTAGCATTGATTATTCCCAGAAAGCAGGAAAAGGTCTTATCCAATTTGGACCCTATGAGAGTAAATTTGAACTTTGCTACGCCCTTGAACAACCTGTTCTTGAAATTGTGACTCCTTTCGAAATTATGCAGCATTTTAGGTTGTCGTATAACGTAATACTTACCTCAGCGGAAAAGAAAATCGATGTTTTTACCGCCTATAACCAATACAAGTATGGATTGTCAGTCTCCTATCAGCCTCACAGTATTGAGGAGCGTGTGATGGGAACGGTCAGATATCAAGAAAGCAATTACAAGTTTTCAGGTGGAGGTCAAATTGAAGATCGCAAAGCTCTGATGATTTGTCACATAGAGTCTCCTGTTAGAGGCTGGAATGACGTCAGTTTTACTGCTAAACTGGATTTGTCTAATGATGATAAGGCAATGGAAATTATTTTACAAAATAAAGAAGATGTCAAAATGATAGCGCTCAATGGTAAATTCGTCGGAGACCTTGTCGATTTTAGAATCAGGACTCCGTTTGCAGGACTTCGAGACTTCCGAACATATGGATCACTGAACAGGACGAAGAGATCACTGGAATTCGATATTATGAATGACCGTTCCAGTGGCGGCATCAGAGCCAGTTTTAATTCTCTGAGCGTAGTTGTTAAATCACCTTATCCGGCTGCTCGAGAAACAACTCTAAAAATTGAAAAGACTGATGGCCCAGGGTTCCTCATCGAATACAAGAGAGGAGATAACTTCTTCAACCTTAATATTTCACCGGGTGGTAGGAGCCAAACATTCGAAGTTCGTGTTAACTCCGCTATTCCCGGTTGGGAAGTTCTCGCTCTTCTTGGCCGTATTGATAAGGATGACCTGATTGCATACGTCTCTGGACAAATCAATGAAGCAAAGATGACCATCCAAGGAGGTGGTACATATGGTCGAAGGGAAGCAGAACTGAAATATGACATCACAACTCCGTATGCGGATTACCAATCGGTTTCTGTAAATCTCGCCTACAACCTTAGACGAAAAGATTTCACTTTTGATGCTAAATCTGGTTCATCAGACTTCCGTATTATCATCAAGAGTAAGCCAAATCTTACCGTAGATGTATTTGTTCCTAATGCACAAGAGCCCACTATCATAACAGCGAACATCACAATCTTCAATGGAAGCTTGAGTATTCAGAGTCGATTCCCGAAGTTGCGGACTTTCAAATTGGATTACAATGTCTCTTTGGGCAGAAATGAAGTCGACATAACCAATAAAATTGAAAGCAACGGCGTTGAAATTTTCAGCCTCGAATTCAAAAGAGGAGAAGGGAAAGCTCATTTGAAAATTGAAGCTAGAAGAGGAGATAATCACTCGATGATTCATTTCCACAGAGTTGGATTTGAAACAGCTGAGTTTGTTTTCCACAGAAATCAGAAAGAATTCAAAGTGGAAGCCCAAGGTACTGGAAATCTCCCCACAAAGGGTTCTATTGATGCTGTTATCAACAATTCATTCCGAGAAATTCCAAGAACTGTTTCAGCTCACGTCGATATTGATAGGAGCGGCTCTCCCAAGAAAATTAAACTCGAACTTACGTTCCCTGGAAGCAAGTTGTATATATTTGATTTGAAATATAATGGAAACCTTGGAAACCCTCAGATCGGTGATTACAATCTTTCGATTACTACTCCTCAGCGACGCGCTTACGAGTGGCAAAATGTTTCAGGAAAATGGAATTTCAGTGATCACAATGATGCTATGGTAGAGTTCAAAATGGGCAATAGAGAATATGTTGCCAGAGGTAAATTTGGACTAAGAGAGAGCAATATCGTAATTAGCAGCAATAAATCAAATTCAGAGGATATCATTATCGAATATCACTTTTTCAAAACATCCACGGGATCGGAAAGAACCAGAGATTACTATATCAAAGTAGGAACTGTAAGCAAATTCCTTTTATATACACTTAAAGGAACATTCAGCGGTCTTGAGCACGGGGAAGCTGAACATTCCATTCAACTCTCTCGATTCATGCCTTCCCCCGTTAATACTAAGTTTAACTGGCATAGAGATTCTTCAGGATTATCGGGTCAAGGGTCCTTCGATTATGAAGGCTACAATGGCACCTTTACGCTGAAAAAATTGAAGCGCGATGCCTCTACTCGTTCATTGGTGCTAAGTTTAGAGGCAACAACCAACATTCCGGACTTCAGCAAAATAACAGTCGAAGGAGAGTACAACTTCGATAATCAGGCCATATTCAAACTTGATATCGTTTGGGATACCTCGAAGATATCGATTAACTTCAATATCAGTGATATTACCAGCAATTTCACTGAGCAAACAGCATCCTTTTCTTTCCCTAATATTGGAGATGTGAACGTCACATTTGGTCACGATTTCAGGAACAAGAAAAAGAAGACGTTTACTGTCATTGGTCAATTGATGGGACGCGAGTCACACCTGAAAGCAGAATGGAACAGGAACAAAGATTACACAAAGTTGTCTGGAAATATCGACATTGATAGTATTCTTCTTGGCAAAGTAAATGTCGATTTGCAATGGGACGTCCGAAACATAAACAATGCGAAGGCTGAGATCAAATATACTCGAAATGAAGATAAAAACGTGCGCATAAAATGGGTGAGAAAGTTCACCGGTGATGAACTCGATGCTGAACTTCTATTTGAGTCTCACTTCCAAAGATTACCTCGGGCAAAGATTTCCATTAACGCTGATTTTAGGCAAGGATTTGCACTGAATGCTTCGATGGCCGGTGCAAATAAAGAAATCAAATTGACTCTCAATGTTGGTGACAATAGTGTCACCGGAGAATTTGTCAGCCCAATCTCTGGATTTGAGCAAGTCACTGGCTCCCTAACGTACAACATGTCCAACCCTAATAACAAATCCGCTATTCTTAGGTATATCAGAGGAGACAGGAAGGTCAACATGGACATGAACCTGGAAATCACATCAAATCAAGCTGGAAAACTCACTGTCAGTTTGGAAACTCCTTTCGAATTTGTACGCACCTTAAGTTTGGACGCTTCATGGAACAATAACAGAGGTGAGGTTAACTACAAACGCAACGACATTTCTTACAATTTTACTGGTCAGGCTGAAGTAAAGAGTGATAGAACATCATTCGAAGTGAAATTCACTCCTAATTCAAACGAACCCATACAGATTGCGTTCAGTTTCAATGCAGGATCACTTATTTCTGGAGACGGAACTGAACCACAAGAGATTGCTGATATAGAACTTGAGATGCTCGGTAAACGTATCGCATTCGAATTGAAGGGGTTCAGAAATAGTGAAAGGCTTATGATAGAACTTGAAGTTGAATCATCTCTGGAACAGTTAAGTGTAGTAGAAGTAAAACTGGATTCAGAGTTTAACACACAAGAACGGAATGGCTTGTTTGAAATCAAAGTGAACGATTTTCATTTCAAAATTAGGAATTACTTCCAGCGCAAAGTTGATGGATTTTATTTGAAAAGCGAGATAGATAGCACTCTTACAAGTTTACCAGGACTCATTATTGGCATTGGAAAGGAAGGCGACGCACACATATTAACTCTGGGTATTGGTGAAGACAGAGAAATCACAGTCTCACTTGTTGGAAAAGAAAATTATCGCAAGGGATTTTCCGGCAAAGTTTCCCTCCCACGACGTGGAATTCAGGATGCCGCTTTGGACGTGAATTACAGTTTCAGTGGAAACAATGTCTTGAACGTTGATATTAAGTTTGAATTAGAGCCCGGCAAAGTAATTCAAGCCGATGTTGTATACAATTCTGACGGTGTTCGAGCACGGCTCTCCTCGCCGAGGACTGGTAGGCACTCTGCTCGAGCTCGACGATCAGTGACCGAAAATGGCTTCATGGTTGATGTTGGTATTGATGACTATAGTTTCTCTCTTCGCGGTGATCTCCTCAACTCTGATATTAAACGAGGATTTGTTATTGAGGGAGAAGTGTTTGGTCAAGCAATTTCCATTGATACACTATACCAATCTGATGGATCTCAGTACAAGGAAGGAAAGTTCATTATCAAGACAAGTTTTGAGGGTTATGAGAATCTTGGAGGTCTGTTTTCGTTCAGTAATGGAAATCAGCAGATACACGGCCGATGCGAAATTAATCTTCCATCTTATTTCTATCCGAAGATCTATGCTAATATTGACTTCGATTTAGCTGGGAAAGTGAATGGTCTTGCATCTCTGGATATTTCAGGACAAGTATTCGCCGCACATGTTGATCTTGTCGGAACTCTCAAGAATGGATATGAAGGACATATCATGATAAGAACACCTTTCCACCTGGCTTCTCAAATCACTATGGATGGTCTTATCAAGGTAGAATCAATGAAAAATATTAATGTGTCTCTAGATGTGAAATATCCTCTTGGTTCAAAGAATGTTCAACTTCAATACAACATAACGGACAAAATCTTTGCGGAGGCCAGGTTTGCATGTCTTGATTCAGGAAAGATACTCAATATAAAAATCGATCATACCATGAAAGGAAATTCCGTAAAAAGTGCTCTCACACTCAATCGTAGTGACATTTCTTTCGAATTCCACAAACAACTTCCAAACCTGAGTGCTGAACTTCATGTTTCTTCTGATCACTTCTCGCATCCCATGACCATTTCTTTCTCGAAGGCTGAAGCTTCGCTAATAGTAACAGGAAGATTTGCTGGGCAAACGCATACTGCGAGTGGAAACTATGAAATGAATGGCAGAAATATTGACTTAAGTGCTTTGATAAATTCTCCGCTCATTGGGAATCGTCAAATGATTTCGTTCAAACATGTCATGCCTCAGAATTACTTCTCCGACAATTTCGAAGTTCAAATGACATACACTGGTGTGACGACCTACGATGTATTTGCGAATATTGATAGAGATGCTGGAATCAAAGCTACAATTACCATCGACTCTCCTGTTGGGGCCTCTAAATTTGAAGTGCATTTCCACGATTCTGCTCATAAAACTGATGTAAGTGTTATGGTGCTACTTCCTAAGTGTGAACACAAGGCGATGATTTCAGTTAGCCCCTCCATTGTTCAAACGGGAAGGCTTGTTGTGCCTCAGGGAACGGTTCAGATTGATTTTGAGCTGGCATCTTCACTGCTTGCCAATGATATAAAATACTCTGTAAATGTTGACGTATCCAATGAGAAGATGATGACTGAACAAATGTTCATGTTCGGCGGAGTTAAACAGACTTTCAATGCTGGATATTCCTACACTGCTGGAGGCGTTCATTTACTGATTGACATTGATACCCCGTTGTTTGATATTGGGAAGATTGTTTTTTCAGCTGAGTTGCACTTGTCTGATTCTACCAAAGCTAAAATTGACGTTACTTTAAAAAAACAACATCACTCGGTTGACATCAATATGGACTCCAATGAACGAGAACTGCTGATCGTGATGAAATCACCTATGATACCCGGAGAAGTTGCCAAGATGGAGGCTTCCGTCAATGGAAATTCTTCCAATAATATTCAACTTGCGTTGGCTTTCAGACTTGACAGGAAAACGTTTGCTTCGAAGCTGCTTGTGAATTCACCATCGTCGAATAACATGTTGTCTACTCTCGAAGTTAAAACGCCATTCCGCGGCTATCGGAAGATGAACTTCCGAGCTTCGTTTGAGAACACCGAAACAATGAAAGTGAGCTTCTCTGCTGACAGACCTTTTGGTTATCAGTTTGAGCTGGTCTCCGGCAACTCCATCGAGGCACATGACTCCCAGCTGGATATTAGAACACCCATTGAAGGATTTGAAACAATTTCTGCTTTGGTCAAGATCCCCTACACAGAAACTGCTCCCAAGTTCTTGATTAGACTCCCTTCGAAGCAGTATGGACTCGATTTCAATGTTGAGAACGTGGAGTTTACGCGTAAGATGTCTGGAAATCTGAACCTTAACGGCAGGACCTATGGCGGAGGATTTGGAATGCGCACCAAGGCACCTTACGAATTCTCCTACAATTATCACGTTCAGAAATTGTTCAAGAGATTCCACATCATGATGGACTCGTCATTTTTCTCTGCGTTTTCTTTGTTTCTTTAGGTTAAGAAATTGATTAGAATAGATTATATTATGTCCGTAGTTTCTAGATAGTGTTGAGGTAATACGTGCTATCGGAAGATAACGACTCTCCTAATGTTTGCACGTAACTTTCTATTTAGAATGTGACAGAAGAACAACTTAGCAAGCATATTTCATCAACGTTCGTTTGTATTCTATTGTGTTCAAACTGCCTTTATATGCGCAGTTCATTGTTCATCATAGGTAACTCCATATTTATTGAATTATTTATACGCATTATATAAATGTCATGACTGCTCATTGTAATTAAGGAAACCAAATTTGTTTGAAGGTTTTCTATTGTGTTGATTTCTAGGTTTACGATAACAGTTATTAAAACTATATTCTTCTCATTTTTTGTTTTACTTTCGCAATTTTTCTATCATCGCAATAAACATCAGGTCATGGATACAACAAAATGGCAATAGTCATAAATAGACTACCGGTACATCGATTTTGAATTAACATGACATTAAAAAAATATATATTATCTGTCAGTTTCTTATTCTCTTATTTGAAAATGTTTTATTGTTACAACATTTCCAAAACATTATTTGATCCAGTAAAATAACAATAAAATCATCTCACATAACATAAATGATGAAGAATATGTTGGTTCCACTTTTCCTTCCATCAGAGATAACTGTATTGTTACCCCATGACGTTTAGTGCATGAATCCGCCAGCCGTATTGACAGTGTTATTCCACAGAATAGGGATAGGAACAAAAGGCTCGACTGAACAGTCAATAGCAAAATAAAAACATCAAAAAATACACCTGTGCTCAGTTATCCATGAC
>18589 ENA|HADC01018590|HADC01018590.1 TSA: Gammarus chevreuxi, contig comp53380_c0_seq1
TATTGACTCATATTAGCCACTATGTTCCCTCATATTAGCCAATATACTGGCTGTTCTGGGCGTCTGCAGGCCAATGAAGGACGGTTGAGCAGTGCAGATCGCTTCCTATCTTCGGACAAGTGGCAACTCACGGTGACTTAACTCCAGCATCTTTACGCTATTGAAGACATGTTCTATAATCAAATATATAACTCTCTAGTCACTCTGACAAAAGTTATATAAACGTTGTGCGGGTCCAAATTCAAAGTCATCGGTTCAGGATAGACCGTGACTCTGCGTGTTTGTGTAACAGAGTTGACCTACATACGTTGTATCCTGTCCCTTTCCTACTGGCGCCCTGCCTCAGCTGCTCCCTTCCCAGGAGACAGCAGTGCAACCTGTAAGGCCGTGAGAGAACTGAGCCAAGGGACACCTGGTGGGGGCTAATCGAACAACATCCTATCCTTGAAGAAAGCGGCTATATAAGCAAGACCGCTCTGAGGGTCGACGCGTTCAGTGTCTCAGGCAACAGACAATGAAGTTCCTCCTCGTATTGGCTGCCCTCGCAGCGGCGGCCCAGGCTGCTACCATGGTGGACCCGGACACCTGCACGGAGTACCCCTGCCTCATCTTCGACGATGACTTCGACTTCCTCGACTTCAACGCATGGGAGCACGAGATGACAATGGGGGGTGGCGGGAACTGGGAATTCCAGGTTTACCTGAACAACCGCAGCATCAGCTACACGCACGACAGCACGCTCTTCATTAAGCCCGACCTCCTGGCCAACTGGAAGGGGGAGGAGTTCATAACGACGGGCAACATGGACATGTGGGGCAACGTGGGCCACAACGACCTCTGCACTGGCAACGCCTGGTACGGCTGCGAGAGGAATGGCGCCAACGGTGCCCTCAACCCAGTCATGAGTGCCAGGCTCCGGACCCTGCCCTTCTTCGCCTTCGCCTTTGGACGCGTTGAAGTTCGAGCCCAAATGCCCACCGGGGACTGGCTGTGGCCTGCTATCTGGATGATGCCCCGCAATTTCGAGTACGGACCCTGGCCGGCCAGCGGAGAGATCGACATCGTCGAGTCTCGAGGCAATAGCGACTACGGTAACCTCGGAGTCAACTTCGCCGCCTCCACCCTCCACTGGGGACCGGCCTGGGACCACAACCAGTACGGCCTCACGCACGCAGAATACACTGGAAACGGAGGAACTTTCGGTGAAAATTTCCACACTTGGGCCGTGGAGTGGACCGACACGAACATGAGGTTCTTCCTTGATGACGTGGAAATCTTGACTGTCGACCCCGGCACCAACTTCTGGGATTTCGGTGGCTTTGAAGGTCAAGGCTACGAGAACCCCTGGCGATACGGCGGCAAGATGACTCCCTTCGATAGAGAGTTCTTCATCATCCTGAACGTGGCGGCCGGTGGCACCAACGGCTTCTTCCCCGACGAGGTCCCCAACGCCACACCCAAGCCGTGGGCCAACACTGACAGCACTGCCTCAGCCAACTTCTGGAACGGGCGTGCTGACTGGCTGCCTACCTGGGAGCACGGAGAAGGCAAGATCAGCGAGAAGGCAGCTCTGCAGGTGGACTATGTCAGGGTCTACAAGCTTAGCTAGATACACGCAGCACGGATAAGGCGAACCACTTGTTGTCTACAACGGGGTCGTTCACCACCTGCAGATTGTTTCCATAATCGTTGCATATCTACGTGTCAACTCGGATTATAAACTGTAATACGAGAAAAGAATAAACAGATTCCAGCAAAGATCG
>35947 ENA|HADC01035948|HADC01035948.1 TSA: Gammarus chevreuxi, contig comp58450_c0_seq1
CAGAGCATTGTTGAAGATAACACCTTCCTCTTGTGTCCAGAAATGATGGCTTCTCGACAGGCCCTGGTCTTCGCCGTGCTGGCGCTCGTCGCTGGGACCACCCTCGCTGCAGAGATCGTCAAGCCCGAAGACTGCACAGAGTTCCCTTGCCTGATCTTCAACGACGACTTCGACTTCCTGGACACCACAGTCTGGGACCACGAGATCAACGCCGGTGGAGGCGGCAACGACGAGTTCCAAGTGTACGTCAACAACCGCAGCGTGAGCTACACCAGGGACGGCCTCCTCTTCATCAAACCCGACGTGACCGCGAACTGGAAGGGCGAAGAGTTCCTGTCATCAGGAGACCTCGACCTGTGGGGCATGAACGGTATCGGCGACACCTGCACCGGTAACCTGTTCGACGGCTGCCGTCGCCAGGGCACACCTGCCGAGTACATCGCACCTGTCATGAGTGCCAGGCTCAGGACCCAGAATAACTTCGCCTTCACTTACGGCCGTGTTGAGGTGCGTGCCCAGATGCCGAGGGCCGACTGGATGTGGCCTGCTGCGTGGCTGCTCCCCGACCGGTTCGCGTACGGAGGCTGGCCCGTCAGCGGAGAGATGGACATCCTGGAGCTGAGGACCAATGAACAGTACGGCGACGCTGACGAGATGACCAACATGTGGGGAGGCTGCACCATGCACTGGGGCCCCTACTGGCCGGTCAACAGATACCCCTGGACCCACGCTGACTACCTGTCCACCAGCGGCGCAAGCTTCTCCGACGAATTCAACGTGTGGGCACTCGACTGGACCGACGAGTACATCAGGGTGTCCCTGAACGACGTGGAGGTGCTGAACGTGGACCCCGTCACCAACTTCTGGGAGTACGGCAACTTCTCCGCCACTGACGACAACCCCTGGGCGGGCCGCGGCAAGATGGCGCCCTTCGACCAGGACTTCTACCTGATCCTGAACATCGCCATCGGAGGCACTGGTGGCTACTTCCCCGACGGTGTTGCGTCGGTGCCCCCCAAGCCCTGGGAGAACGACTCCCCCACCGCCAAGCGTGACTTCTGGGAGGGACGCGACTCGTGGTACCCGTCCTGGACCCAGGGCGAGGACGGCCGCACCAGCGAGAATGCCGCCATGAAGGTCGACTACGTCAGGGTCTACAAGATGACCAGCGCCAAGATGTAGACACACCGAGGCGACTGAGGAGTGAACACCAAACACTGCCCAACAACGAGCACCCCCACTCAGCCAGCTTGTCAAAATTATCCGGCACTCTCAATTGCACTCAAGCTATTGCGAAGAGAAGAAGGAGCACTGGATATCAAATTTTAAATATATATATTGATGTAATCGACAACATTTGCGTTGTTTAAAGACAGCTGAATTTCGTAGAATGTGCGCAATAACACCTCAGATTCCTATTCACAGATGAACAACCAATTTTTTACTATTTCCACGTGCTGAAATATACGAATGTGACGACGAACTGTCTTTTTATACCCATTATAAAACGTCTTAAGGGCGTAGATTTTTTTAGAAACGTAACTTATTGACACTAAATTATCGTTTCGAAGGGGAGAAAATACACAAGC
>35539 ENA|HAEM01035540|HAEM01035540.1 TSA: Bragasellus molinai, contig comp52591_c0_seq1
GCTCTAAGCTAATTTAACAAGATGAAGCTTCTCATTTTTGCTCTGCTTTTGGGAATAACTTTTGCAGCAAATGTTGTTGATCCGTCCACGTGCACCGGATACCCTTGTTTGATATTTGAGGACACATTCGACTACTTTGACCATGATGTTTGGGAGCATGAGCTCACCCTTGCCGGAGGAGGGAATTGGGAATTTGAAGGCTACGTAAACAACAGAAGTGTGTCGTACACTCGCAATGGCATCCTATATATCAAACCGCAATTGCTGTCCGACTGGCAAGGAGAAGCATTTTTGACTACTGGAACTTGGAATATATGGGGATCAAATGGTAGAGGGGACGTGTGCACGGGAAACTGGAATTACGGTTGTGAGCGTGCAGGAACTGCTACTAATCTTCTTAATCCAGTTATGAGCGCACGTTTGCGCACACTCCAAGATTTTGCCTTCACATACGGTCGCGTAGAAGTTACAGCTAAACTGCCTAGAGGAAACTGGTTATGGCCAGCTATCTGGATGATGCCACAATATTTTCGATATGGTGGGTGGCCAGCAAGTGGCGAAATAGATATTATTGAATCAAGAGGAAATGATAACTACGGAACCTTAGGAAATCAATATTGTGCTACAACTCTCCATTGGGGTCCTAATTTCTACTTGAATCGTTACGGAATGACAACAAACGATTACTCTCCAGCATCCGGCGCCTTCCCTGATGCTTTTCACACCTGGGCTGTAGAATGGTCCTCAAGTAGTATTAATACATACTTGGATGACGTCCTTGTGCTGTCAGTTGATCCTGGTACCAATTTCTGGGACTATGGTGGTTTTGCTGCTGAAGGTGATATTGACAACCCGTGGATTAGCGGTGGAAAAATGGCTCCATTTGACCAACCATTTTACCTGATACTGAACTTAGCCGTAGGAGGAACTAATGGATATTTCCCTGACGGAGTAGACCCAGCCAAACCTTGGTCTAACCAGTCACCAACAGCCTATCTCGATTTCTGGAATGGCAGAAATGAATGGCTCCCGACATGGCAAGATGGAAATGGCAAAATCAGCGAAAATGCTGCCCTGCAAGTAGAATCCGTTAGAGTATTCAAATTGTCGTCTGAGCTGGTTAAAAAAAGATAGAAAGCTTCGATTTCGTATAAGAGTTATTCAATCAGCAGTGCATGATTGACACATAAAATTATATTAAATAATTGACTACAAGAAAAGGGTTTCATTCAACCTATGATTTATTTATAACAGAAATTTCATTGCCCTAAATGTTTTTCGTTAGACAGCAGAGTCATTGTAAGGTAAATGCAATTCTGGAGGCTGCTGAAGATCTAACTTTATAGGGGGCTCAGTAAAAGCATATATTATTGTTATTTTTGAGGCTGCTTTACTGTTATAAAAAATCATAAATTTAATTTTTATAGAGTTACAGCA
>67799 ENA|HAEM01067800|HAEM01067800.1 TSA: Bragasellus molinai, contig comp74115_c0_seq2
AGGAAGCTTCTCTTTCAAATATGGTAGAGTTGAAGTTAGAGCGAAGTTGCCCAGCGGAGACTGGATGTGGCCAGCAATATGGCTTCTACCAGATAGTTTTCCTTACGGTGAATGGCCAGTAAGCGGAGAAATTGACATCATGGAAGCCAGAGGAAACGAGAATTATGGAAATATCGGCAATGCATATGCAGGTTGCACACTCCACTGGGGACCGTACATCACCCTTAATCGTTTCCCATGGACACATGCTGACTATACATTATCTGATGGCACTACTTTTGTTGATGATTTCCACACCTGGTCTATGGAATGGAATGGCAACAATATGACATGGATGCTTGATGGAGAATTACTTATGTTCGTCGATCCTATAACAAATTTCTTCGACTACGGAAACTTCTCTCAAGAAGGAGATATTGATAATCCTTGGGTTGCAGGAGAGAAGATGGCACCCTTTGACCAGAAGTTCTACTTGCTGATAAACAACGCAATTGGAGGAACCGGAGGCTACTTTCCTGACGACGTAACGGCTAATCCACCCAAACCATGGACAAATGATGCTCCCACAGCGATGAAAGATTTCTGGAATTCTCGTGATTCATGGCTGCCTACCTGGGAACACGGCGAAGGCAAAATCAGCGAAAAAGCAGCTTTTCAAATAGATTACGTCACCGTTTACAAAATGTCGCCAGATGACTTATAAGGGTATGGATTCCAGGGAAAAATTTACCTGAAAAGCAATTAAGAATTTGATTTGCTGGAATTTTTTTTCTCTTTTCCTGAAATCAGAAAAATAATAATGTTACTCTTTATGCCATTCCTACTTTCCTACTCTTCCGAACAACCTTAATAACTAAAAGAAAATTCTCATCAAAACTTGTGTAATAAAATCCACATCACTTATTTTATATG
>24536 ENA|HAEN01024537|HAEN01024537.1 TSA: Bragasellus peltatus, contig comp32386_c0_seq1
ATCAACGCAGAGTACGGGGGGGAGTTTCGCTTGAGTTGAAGTAGGCATTGCCAATCCGAAACAAGATGAAGCTTCTAATATTTGCTCTGCTCGTTGGAGCCTCCTACGCAGCGAATGTCATTGATCCATCCGCATGCACCGCCTACCCCTGCATGATTTTCGAGGACAACTTCGACTACTTCGATCACGATGTCTGGGAGCATGAAATCACCCTTGCCGGAGGAGGGAATTGGGAATTCCAAGGCTACGTTAACAACAGAAGTGTGTCATACACTCGTGACGGTACCCTATTTATCAAACCCCAACTAGTGTCTGACTGGCAGGGAGAAGCTTTTTTGACTTCTGGAACTTGGAATATCTGGGGATCAAATGGTAGAGGAGACGTCTGTACAGGAAACATGAACTACGGATGCGAACGAGTCGGAAACCCTACAAACCTTCTAAACCCAATCATGAGCGCACGTCTGCGCACATTGCAAGACTTTTCATTTAGATATGGACGCTTGGAAGTTACAGCTAAACTGCCTCGTGGAAATTGGATATGGCCAGCGATCTGGATGTTGCCCCAATATTTCCGTTACGGACCTTGGCCTGCAAGTGGCGAAATTGATGTCATGGAATCAAGGGGAAATGATGACTATGGAACAATGGGGAACCAATATAGTGCCACTACATTCCACTGGGGTCCAAACTACTTCATGAATCGTTACGGAATGACTACAGCAAGTTACTCTCCAGTAAGCGGTGGTGCTCTCCCTGATGCATTCCATACATGGGCAGTAGAATGGGATTCAAATGTAATTAATACTTTCTTGGATGACAACCTTGTACTATCAGTCAACCCAGGAACCAATTTCTGGGATTATGGTGGTTTTGCTGCTGAAGCTGATATTGACAATCCTTGGGTCGCTGGTACTAAAATGGCTCCTTTCGACCAACCTTTCTACTTACTTCTCAATGTAGCAGTAGGAGGAACTAATGGCTATTTCCCAGACGGAATTGACCCAACTAAACCGTGGGTAAACACATCTCCAACAGCTTTCAAAGATTTCTGGGATGGTAGAAATCAATGGCTCCCATCATGGCAAGACGGCAATGGCAAAATCAGTGAAAATGCCGCCATGCAAATCGATTCCATCAGAGTTTTCAAAATGTCGGCTGATCAGATCAGGAAGCGATAGAAAATTCCGTGTTCTGCTCAAAGCGTAACTCATTTCCACATCCAAGAGAAGAGCAAGTAGACAATAAATAATTAAATAAAAAAAAAAAAAAAAAAAA
>52359_(reversed) ENA|HAEN01052360|HAEN01052360.1 TSA: Bragasellus peltatus, contig comp43826_c1_seq1
CTACAAAATTGAAGTAGTTCACGTTCTGAACTCTCAGACAAACCAAGGAACTTTAACATGGAACAAATCCCCCGAAAGATTCTTCAGTAAGCTGGATGCCTCGTGGTACAGACAAGCCGTGCCCTATAAAGTACAATTGGACATGAACGCCGATCGGTCTGAGCTGAACTTGGAAGGCAGTTACAGCCGCGATAGTAAAATGGGTACCATCTTCGCTAAAGCCACTCCTAAATCACTTAGCATCAGCAACACTTTCTATAAACCCCTCTCAATTGACGCAAACATGGAAGTTGAGAGCTCCAACAAGAAGTTCCTGATTACGGCTTCTTCTGAAGAAGCCACATTCAGGATTGCTTCAAGTATCACTCCAGAATTTCTCAAAGGAGAAATAAAGTTCGGTGAAACTGACGTGGGTCTGACTGCTCGATATCAGGAAAGTGGCGTGGAAATGGAGATGTGGTGGTCACCTATGGATAAAATTGCTGTTCATGGCAGCTACGAGTTTGAACAAAACGGAAACATCATGATCAGCGTCGAAACGCCGTTCAAAGGCTGGGAAAAGCAAGATGCAACATTGACCTACAAAGGCGGTGATATGATCAAACAAGCCCAACTAAGTATTACATGGGCAAATTCCCATTACTTTACAGTAACTTCCGAATTCAATGCTGACGTACCCAAAAGTGATATTTCAGGTTCTTTGAGAGTGACAAGCACGTTGCCAGCTGTGGACAGAGTTCAACTGTCAGCTAAACTTAATTTCTTCAAAAAAATAGATTTCGAATTCGAAGGGATAATTAACGATTCAGAAATGAAAGGAGCCTTCAAAGCTTATCCATACGACAATGCATACAAAGTCACAGCCAAGTTCACGTCCAGCTTCACTAAAGATTTCAGTGCTATGTTCAGCCATGTTCTATCACTTAAAGACATCTCGACCAGCGTACAAATCATCTACGGATCTCAGGAAACGAAAATTTCCTTGAAAGGAAACGTCATTGATAAATCCAATATGACACTGAACTTCATTTGCCAAAGTCCATTCCTACCAGAAATGATGCTAAGTGGTATTATAGAGACCAATAGCTCCTCAACGACTATAGAACTAAAGGGGAAATTAAATAAGAACAAATTTATGGTACTTGGCAACTGCGAGCACATTGAATCTTACAAGGGACTGGTTTGTAAGTACGATCTGAGAATTGATGCTACCAATAAGAACATTATCAATACAAGCTTTGTTTACGAAAATAATGATCAAAGTGAATTCAAAATCGAATTTAATCTTAACTCCGACTGGAAACCAGAATTTGCCTTAAAAGGACACTTTGAAGGGAAATTATCTTCGCTGAATTCCGTCGCAATGAGTGGGTACATTTCTGGTCCAAAAGTAAATGGAAGAATCAACTTTAACCACAAATTAGTGGACAGTTCTTTGGAATCTGAACTCGAACTTTCCCTGAATTCCTTCACCATTAGCATAACTGCTGACGGAAGCATCGATGTCAACCGAATGGAAGGATCTTTCAAATCAAAGGTTGAATCTTCGTGTCCTGTAATTAATGGTTATCAGGTTCACCTTAGTCACAGACTGAGTGATAAGGTCAGAAATACTGTCCTTACAGTGTCTAAGGGATCATCAGTTTACAAGATCGAACATTCTATTGAAATTCTTAATAGACTTAATTGGTCCAATCATTTGAATTACAACGACTTGTATGGAATTGATAATCAAATGAAGTCTTCTAATGGAATCTGGAAGCATGATGCCGAGGTGATATTCGGAGGAAAATCAATCGAAGCCACCATTGAAGTCAAAATTGACGATGAAATTCAAATTGAAGGTTTGTTCAATTCTCCGTGGACATCGAATTGGAAAATGACTGTCAATCATAAGTCAGATGACGATTCTTCAAAACAAAGTAAGATTATGTTCGAATATGGAAATGGAAAAAGCATCGAGATCGACAGCGATTACTCTATAAAAACTGCTGATAAATATTTGAATTTGTCAGTCATAAACGAAGATTGGTCATTCAGCCCAATCAAAGCAGAAATCAAAATTTCAACTTTAGACAAAAAATCTTTGGAACTCTTCTTGGCAGCTAATGATTTGCCATCAATTCTTTTGAAAGCTTCGAAATATTCAGACACGAAAGAAATGAAGATAGAAGTTACTGGCATCAAGAAGTATGCAGTGGAACTAAAGATGCATGGCGATCTGAAGGAAGGTCAAATGCAGACGAAGATTTCTCTTCCATTTATGAAAGCCCCTCTCAAAAACGACATTACCTATAAAATCGAAAATATTTACGCCACTGACATTTCCGTTAAAACTGAATTTGAAAATTCTTCCGACACTTACGAACTGAAGATGAAACTCAGAGAAGAAAATATTGAAATAACATTCAAGGGACCCAACAAGGAAGGAAGCTTGTTTGTCGCTTGGAAATACAAAGAAATTGAAGGAAAAGCAACAGTATTCGCGAAGTTCGTTTCTCCTTGCAGTCAGATTAAGGACACTTCCATGGATATCGCAATTTATAAAGACTTGGACACACTGTACAAGGTTGTGACAATTAAATACGACACTCAGGAATATAAAATGCTTCTAAAACATTCTTCATGCATCTTCAAATACATTGAATGGTCTATTTCTACACCTATTCAAGGTTGGGAAGCATTAAACTTCATTTGGAATGTCAACAACACAAAAATTACTGGAGAATTTTCTCGAAACTCGAGAGTTTACAAGATTATTGGATTCGCCAACGCCAATTTCCAAAGAGGAGAAGCAGAACTTTCAGTAACAACGCCAATTGCTGGTTATGAAGCAAATAAAATTTACCTGCAACATACATTCTCAGAAAAGAAAGGTAATTTATTCTTCACTTCAGAAGTGGGCTCTAGTAAGATTGTAATAGAGTACAACGCCAACATTGTTAATATGACAAATGGAGAAATGACATTTTCAGTGGTTACACCTTTCGAAGGAATCGAGAAGTTATCTGTAAAGATTGCCTTCCAAAACAAAATGCTCAAAGTTGCTGGAATCTACAACAAATATGACTTTGAATGGATTTTGAAAACATTCTACGATGGCAAAGCAAAAGCAAAGTTCTCCCTGAATTTGACTTCAAATATTCCAGAATGGACCTCTTTCGAAATTACTGCAGACCTGAAATGTTCCCAGAGTCCTTATAACGCAGCTATAACAATCACAAAAGAAAACAAGGTAACTACTTACTCCATTTCAGCTAGTTACGACATTGAAAACTTCAACCTGGAATTAGCGTTGCCGGTGACTGGATTCGAAAAAATGAAACTTTCTGGCAAATTTTATCGCGAAAACGGATACTTCAAGACCTATTTCTCCTGCAGCAAAAGCGTCTCTGAAATCAACTTCTCAGGATATATTTCCCTGAACGGAGAAATACCTGACATCAAAATGAAACTTTTGACGCCATTTGAAGGAAAAGAACATCTTGAATTCGCAATGAATGGATTAATTTCTACCGATAAAACCATTACGATCTCCTCAACAATTGGCAAGAAGCAGTACCTCGTAAGTGTCTACATAAAATCTGATGGTTTGTCCGGCAAAATAGCGACCGACATCAAACTTCCATTCGCTGGATTTGAAAACTTCACATTTAGCAGCTTATACAACTTTGTTGGAAACACCAAAGCAGCTAAAGTCAATTTCATCTGGAATGAATCGAAGTTTATTCTGGCGAGTAAAATGGGAAACATGGAGCTAGATTTGGACATTGAGAGCTCTATGGATGAACTAAAATCCTTCCATATTAGTTGCCAACATAAGAAAACAAGCAACGGTTACATGGGATATGGAAAGATCTCTAAAAATGGAGTGGATTATAAATTTGAAGGCAAAACAGTTCTGGTCGACGATGAATTTACTGTGGAAATTAAAATACCTTCAGAAAGATTCTCTTCTTTCACAGTCAAGGGGGCCTTCATTGAAAAGGGCATTACACTCAGTGTAATAGAGGGAACTGACTCGTTGAAATCGTATGACTTCCTGATCAAATACGATTTGACCCCAAACACAGTTTTCTTCAGCATAGCGACGCCTTTGAAATTCTTCTCTTTCGGGGAAATTCAATACAAAGCTACAGGAAGTGAGGTCGAAGGTCACATAACACTCAGAAAATATGCGGAAACTTACAAGCTAAGAGGGCAAATAGAAATTTCGCCAAAGAAGTCAAATTTTGAAATAAATATTGACGTTCCTTCAGCTCAACGATCATGCAAAATTTTCTACGACATCTTGTCTGAAAAGAAAGTCATGGAGGCGTCGTTCAACACAGGCAGTGCCATTCGCAAGTACGAACTTCAGTTTTATTTGGCTCCAATTACCTTCAGCAATGGATACATACAATTTTCATCTACATATCCTGGCTACGAAAAAATTGGACTCGAGTACAATTTCCAGTGGTCAAAACTGAACGACATTGATACTTTTGTTACAATTTACAAAAATTTGGACAAAACAACATTCGGTGTTAAAACTGCATTCGAGAATGATAAAGTTATTTGCAAATTCATGACACCATTTGAGGGATATAAAACTATTGGTTTTGAAGTTTTAAAAGATGAGGAAACCAGTCAAAGAACGGCCAGATTAATGCTCGGAGACATTCAAATGGATTTAGGGTATAGCTTCTCTTTTGGTAATAACTACATCACCATCGAAACTCCATTTGAGACCTTCAAAATACTTGATATTGCTGCTAAATTCATTTGGACAAAGAATAATAAACTGGGACTCCTTAAATTCGTCTTCAATGACATTAAATATGAGATCAGTAGTGAGATTAACCTTTCATGGTTGAATCCTTTATTAAAGTTCCGATTCGAAACTCCCATTGAAGCAGTTCCCATAATGAGCATCAGTAGCACATTCAACATTGAGGGCCCGACCAAAGATTTCGAATTTGGTGTCCAATTCGGAGACTGGATTTACTGGACTGCTGGAAAATTTGACCTGAAGGATAAAAGCGTTTTCATGAATATTGACATAAAATCCCCGATCGAAGGATGGAAGTTCGCCACTTTTCAGACAGCAGTTGACTTCGACAACGACGATAAACTGATTAAAGTCTCCTTGGAGAAGGAAGGTGTCACTAAAGTCATTTCCCTCAGCGGTAAATTAACTGACGAAGAAATGAAGCTGAAATTAGAAAACCCTTTCGAATTCATACCCAATTTGGAAACTTCAGCATCTCGAAGCCGGTCAAGGAGGTCAGTGGATTCCACGATGATGAACGACTTCGCTCACCTACCCGACATATGGGAAAGCTTCCATTCTTTTAAAGCCAAAGTCTCCACTCCGTTCGCAAAGGCAAAGGAAGTAAGCTTCGAGGTATCCAAAGCCAAAGGAGCTTTCAAATTGAACTACAAACGAAATGAAAACTTCGTAGATTTTGAACTAGATTCGGCCAAGAAAAAAGGAATAACTCTTACGATCAAGAGTGCTCTGCCAGGGTGGGAACTTCTCGCAGTATCTGGTCGATTAAGCAAGGAAGACTTAAAAGCTTACGTCAGCGGTCAGAAGAGCGAAAAGCAAATGGAAATCGCAGGAACCGGAACGTTTACCGACAAATCCGGAAGTATGCAGATAACTGTCACGACTCCGTACGAAAAGTTCAAAACGGTCAACATTGATCTCGACTACAACTCGAGGAGAAATATTGTTACCTTCAAAGCCAAATCGGATTCATCTGATTTTAACATACTACTCGAGTTCAAGAAAGGTTTAAACATCGAAGTGTTCATTCCTCATCCCCAACAAAATACAGTAGCAAAGGGTAAACTCACATTGTTCAATGGTGAGTTTACTGCTAGCAGTCGATTTCCGATATTCAAAAAATTGTCCCTAATATACAGTTTGAATCTAGGGCCTGTAGTCACAGGTAAATTTGAGTACATGAGAAATGACATCAAAGTTTTTGAACTTGATTTGGAAAGCAACAGCGCTGAACACATATTACATCTTCAAATTCATGGAAGACTTTTCGGAAATCATTCAATGCTGCATATTCATAGAGAGGGGTGGAAAAAACTTGACTTTGTATTCCATAGGAATGATAAAGAATTCAAAGTGGCTGTAAATGGATCAGGAAATCTTCCTACGGTCGGTACCATACGCTACACCATTGATAATCAGTTCAGAGAAGTACCGAAACATATCGAGGGAAGTCTCGAGGTAGACCGAAAATCTTCGCCAAAGAAACTTACCCTTGAAGCGAAGATGCCGGGGGGGTTATATATTTTCTATCTCAACTACAACATGGAGCTCGGCAATTTGAGAAAGGGAGACTTCACTTTGAACACCGTCACTCCAACGAGAGACATGCGCCCATGGAAGCAGCTTTCAGGAAACTGGAATCTGGATGACAATAAAATCCTTACCGCAACCGTAAAGGCTGGTCAAATACAGTATCAGTTAAATGGGAAAGTGGGCATTAAAGATACCTCTTTGGTAATTACATCGAACGACAGCGAAGGTACAAAATACTTCGCCGAGTGGAAGATCGATGTACAGAAGGGACTCAGAGACTACTACGTCAAAGTTGGCAAACATGACAGATACGTGATGTACAAACTGCATGGCACTTTTGACACCATTTACAACGGAGATATTAGCGGAGCTTTGCGAATTTCAAGATTCATGACTGACGACCTTATCTTCTCGGACAAATGGTCAACGGAATCAGGAAAGATAACTGGCACTGGAACCTTTGAATACGGAACTTATAAAGGAAGTTCTCAATACTCCTTTTCTCGAAACGCCGCCGAAAAAGCAGCAAAGGCAACTTGGAGTGCTAAGTCCAACGTTCCAAAATTCAACAGCGTGAACCTAAACGTAGACTACAATATAAAGCGTCGTATGGTTGATATATTAGCCAAATGGGACGCTGATAAATTCGCCTTTAAAACGACGTTAGATAACTTTACAAAACTGAGCTCATCAAATGTGATTCACGCCCATCTTCCCAAGTTCGGTGGAGGCGAAATCACTTTAAGTCACGATTTCACAAATCCTCTTTCCAAATCCGTGAAGGCAGTGGGAAAGATTGGCAACAAGAGTGTATCTTACGTTGCAAACTGGACAAGGAACGCTGACCTCACAGTTTTCCAATTAAATGCTAATGCCGATTCTGCAATTCTTGGCAAGGCTTCTTTGCACATCGACTTCGACTTTACCAGCCTGAGAGACGCTAAGGCTAATTTACAATATAAACGGAACCAGGATAAATTTGTAACAATAACATGGTTAAGGAAAATGACAGACGCACATTTAGAAAATGAAATGACATTCAAGTCTCACTTTAACATTCTGCCAACGGCGAGATTCCATGTTACCGCCGACTGGTCCAAAGGTTTCAAACTTCAAGGCAAACTACAATGGAGAGACAAGAGCATTACTGTTAACGTCGATATCACTCATAACAAAGCCACGGCATCAGTTGTCACACCATTTGAGAAGTTTGGAGACATACAGATAGATCTAGATTACTCATTTAAGCCCAAGGAAAATGTCATAAACTTCAAATATACTAGAGGCAACCAAGTGGTCAACTTCAATTTCAAACTGGAAATAGCTGGCAAAAAAGCTGGATCCCTAAAAATAAATCTGACAACGCCTTTCAAAGTAGTTCAGAAAGTCACAGTTGATGGAAGCTGGAAGAAAGGTGTGTTCACGGCCGTGTACAAGAGAAACGATGACGTCAAAGTCGACTTCGAGGGAACAGCCGATGTAAAACTGGAAAAATCCTCTCTGGACATTAAGTTTACTCCGCCAAACAAAGGTCCCGTAATTGTGAAGTTTTCTTACGATTTAGATAAGTTTATCGAAGGAGCTGGAAAGAAAAGCAATAAGTTAATTGACCTGAACCTGGAAATCGCTGGAGAGACCATTACATTCACAGCTGATGGATACCGCAATGAGGGTAAAGTTTACATGGAAATCAACGGCAAAACGTCTTTGGACAAATTGAGAGTTTTCTACTTGAAGCTCGATTCAGAACTGAACGTGACTCAAAGAGTCGGATCATTGGAAATAAATGTGAATGAATTCCGTCTGAAAGTCAGGAACGAATTCGAAAAGCGCAAAAACGGCTTCTACGCTCGCAGTCAAATTGAGAGCACTGCTACGCCCCTTCCAGGACTTACCTTAGGATTCGGACGAGAAGGCGAGGCGTTCATCGCGACCATAGGATATGGAGATGAAAGGGAGATTAGCGTCACTTTCAAAGGAAAAGAAGGATTCAAAAAAGGATTCTCAGGGAAAATAGATATTCCAAGAAGAGGCATCAATGATCTGCAGTACGATGTGCTGTATGGATTCAAGGGTGACGACAAATTAACCGGCAACTTTAAAATTAAACTCTCCGAAGGTCAAAATATCGAAGCAGATCTGTCTTATAACTCGGAGGGAGTTAAAGCCCGCCTTTTGAGCCCCTGGACTGGGGATCACAGCGTAAGGGTTCGACGCTCCATTTCTGATGACCATTTCATGACAGATGTTGGCGTCGACGATATAGGATTCACTGTGGAAGGAAAATCCATCAATAATTTAACAAAGAAAGGATTTAAGCTTGAAGGTGAAATTCTTGGTAAAAATATTCTGATCGATTGCTATTTTAACAATGGAGCCGAAAATCTGTCGGGAAAAATACTGATGGTGACTCCTCTAGCTGGATTCGAAAAGTTTTCCGGAGTTTTTCTTCTGGATAAAGAAAATAAAGAATTTTCCGCAAATGGAAATTTCGATATCTTCGGTAAAGTTTCTTTTGACGTTAACGTAGCTCTGAATGGAATGATCAAAGGAAATGGCTACATCAGCGTCAACGAGCGAACTTACGAATTCTTAAGCAACTTGGTTAAAGCTGGAAGTAGCTACGAAGGAACTGTGAGCATCTTCACTCCCCACAAGATGATGAGTAAAGTTAGCGCAAATGGATTTTTCGAGTTTTCGTCTTTCCCAAACATCAGGGGATCGTTCAAGCTTCAGATCAACGATAAATCGTACGACGTCAATATGTCGCACACCAACAAGAACATGCTAAACACTTTGGATTTCTTTTATGTTACGAGTGACATGAAGGAAGTGAAGCTGATGGTGTCCTACTCGCTGATTCACCAACCCATAGTTATTAAAATTGGTCTTTCAAGAAGCTTGAAGGGAAAACCAATTTACAACATCGATTTCAACCTTGTTACCAGTTCCATTCGTGATATCAACGGAGATTTGAAAATCAATTTGACAAAATACTCATCAAATATTTCTGGCAACGTGCAAACCACAAAAAGTTCAGTTACAGGAGATATCAGCGCAAACTTTTCAGATGAACACGAGTTCTTCTTCAAGATTAGCGCCCCATCAAGTTCAGACCGAGAAGTCGTATTCAAAATTAACTCTCCCTCCTTCATGAGCAGCTCCGTGAAAATAACAAAAGATTTCAACGAACCAATCTTCACAATGGAAGGCAACTTCTTAACCAACAAAGGCATCTATAAAACCATAATTAAGTATGATAATAACCTGTTCCAAAGCAGCACTAGAGGCACAGGGGTGTTGGACATCGAAGTTTTTGAACCAGAAGTAACGAAAAAGCATTTCGTTTCCGTTAAGGTAACGAGAGATAACTTGAACTATGTGGCTGATTTGCAAATTCAATACGGTACCGACGTGCACATCTTCCAAATACGAACAGATGTTGAGGATGCAAATATGACCTTTGAAGTCTCAGCAAATACTCCCATCCTCTATTACGGCATGGCAAAAGCATCACTTTCTATTAATTTGCAAGATGATATTCAGGTTTTAATTAAAGCTCTCATCAATGAAAAGCCTCATCAAGCTCACTTCAGAATAGCAGTACCAGAGCAATTGTTCATCGGCGTGATTGAGTCATCTCTTTTGTCGACTGGTATTGGAAAACTGGAAGCGTCTGCCAAGGGTACGACAATCAAAGACTCAAAAATACACTTCCTAATTTCAGACTCTAAAAACACCATTTCTGCAACAATAAAACTGAAACTGCAGCAGGAGGACGATCGAGCAATCAGTGCCGAGATAGCCACACCGTTCGATGGAATGCAAAAAATGAAATTCGGAATTGAATACAGCAGTCAAGACATCACTCGATTTGCAATGGTGGCCACTCCTTTGGCTTTAGAAGCAGAATGTTTCTTTGGGGTTTCTAACTCCATCTTCAACGCTGGAGTAGCAATAAAAACTCCAATACCAAACTGGGAGCTGACTGAAGTCAAAGCTTTCCTTCCCTTCAACACTTTCGCCCCAAAACTGATGGCAACTGTTTACGGAGTACAGTACGGCATAGAGTCGAAGATCAACGAAACGGAAATGGGAGGAGACCTAATGGTGAGGGGATTCAGGGACAACACCATTTCAGAAATGTACGTCACGGTCCGAACCCAAGTGCCTTACGAACTTCGAGTAAAGACCCTGATCCCATACCTGAAAAATAGACAGCTGAAGTTTGGAATTATTTTCGATTCGTCCATTTTGTCTCTCTACCAGGAAATGCTTATCTAATGTTGAATTATTATTACCTTCGATATAATTATATATTTTATATATACATATTTATTGTCATTAATTTAGTATTAAAGTCATCCAAATTGTCTGAAAGATATCCTTGTCTCAATGATAGAATTTAAGTTGTGATATGAAATAGATGTAGTTTAATTTTAAGAGACTAAAACATATTGTAGTTCATTTATGTAAGTAAAATAAAGAGCAGCTGTTCCAAAAAAAAAAAAAAAAA
>30198 ENA|HAEO01030199|HAEO01030199.1 TSA: Proasellus aragonensis, contig comp43766_c0_seq1
GCCATTACGGCCGCGGGACACCGAGAATCTAACCAATCACAAATTGCATCGTTCATTAATTACTCCAAAGTAATATTAATATTACTGTGTAGTCATGTTTAAACAAGTAAAAAAGATGTGGACTTCACATCAGATGAAACTTTTAATATTTGCGTTGGTTCTAGGAGGAACTTCATCAGCAAAACTTTTTGACCAAAATAAATGTACCATCTATCCTTGTCTCATATTTGAGGACAATTTTGATTCTTTGGATGGAGACGTTTGGGATCATGAACTCAGCCTTTCGGGAGGAGGGAATAACGAATTTCAAGGATACGTTAAGGACTCTAGTATATCCTTCACGAAAAATGGAAAACTTTTCATCAAGCCTAAACTGTTGGCTGATGAGAAAGGAGAAAGATTTTTATATTCTGGAACATGGAATTTGTGTGGTTCCAGAAAGAATGATAACTGCCAACGTACTGGCAGTGCCACTCATATACTTCATCCGATTATGAGCGCACGTCTACAAACGTTACCAAAATTTGCTTTCAAGTATGGTCGAGTTGAAGTGAGAGCTAAAATGCCAAAAGGAAATTGGTTGTGGCCAGCAATTTGGATGCTTCCCGAAAAATCTTCTTATGGCGGCTGGCCTAGAAGTGGTGAAATGGATATAGTTGAATCACGAGGTAACAGAAACTATGGAAATTTAGGAAATAAATACGCTAGTACTACGCTTCACTGGGGACCATCTTTTAGTGAAAATCGCTATACAAAGACAACTAGCAATTACGCCACTCCTTCTGGTTCGTCATTCGCTGATGGCTTCCACACTTGGACATTCGATTGGACTTCTAATTCAATTAATTCCTATGTAGATGGTAAACGTATATTTTCTGTCTCTCCTGATAAGAGTTTTTGGAATTTTGGACGCTTCGGACGAGGCTTGAGGAACCCCTGGGCTTCTGGAGGCAAGATAGCTCCCTTTGATCAGTCTTTCTACTTAATAATAAACTTAGCAGTTGGAGGTACAAA
>31690 ENA|HAEO01031691|HAEO01031691.1 TSA: Proasellus aragonensis, contig comp44563_c0_seq1
GTGGCCATTACGGCCGCGGGGCTTATTAAGTTTCATTTGAGTTAACTATAACTGCTCGTTCATTGGCTTCCTTTACAAAATGAAACGTCTCATATTTGCACTTTTCTTGGGAGCAACGTTGGCTGCAAATGTAATTGACCCCAACACATGTACAACTTTCCCTTGCCTTATATTTGAGGACAATTTTGATTTCCTGGATCACGATGTTTGGGAACATGAAATGACCCTCGGAGGAGGAGGGAACTGGGAATTTCAAGGATACATTAATAACAGAAGTGTGTCTTACACTCGCGATGGAAATTTATTCATCAAGCCACAATTGGTATCTGAATGGCAAAACGAAGCCTTTTTAACCAACGGAGATTGGAACATTTGGGGCGCAAATGGAAGAGGAGATGTGTGCACAGGAAACTGGAACTATGGCTGTGAACGTATTGGAAATGCCGCAAATATCGTCAATCCAATCATGAGTGCTCGACTTAGAACGCTGAACGATTTTGCCTTCAGATACGGTCGTGTTGAAATTAGAGCGAAGTTGCCAAGGGGTGATTGGCTGTGGCCAGCACTTTGGATGTTACCTCAATATTTCCGTTACGGGCCATGGCCAGCAAGTGGCGAAGTAGACATCATGGAATCCCGAGGAAACGATAACTATGGAACTTTAGGTAACCAATATGCTGCAACTACTTTTCATTGGGGACCTTATTGGTCTCTCAACAGATACTACCAGTCAACGCAAGATTATCAACCAGCCTCTGGTAGCTTCCCTGATGATTTTCACACATGGGCAATCGAATGGAATCAAAATGCATTCAATATTTTCTTGGATGATGTTCCGGTAATGACAGTTGATCCTGGTACCAACTTCTGGGATTTTGGTGGATTTGCAGGTGAAGGAGACATTGACAATCCATGGGCATCTGGTGGAAAAATGGCTCCATTTGACCAACCATTCTTCTTAGTGCTCAACTTAGCAGTTGGAGGTACAAACGGCTATTTTCCCGATGGAGTAGACCCTGGTAAACCTTGGTCCAACACATCACCAACCGCCTACCTTGATTTCTGGAATGGAAGAAATGTTTGGCTCCCAACATGGCAAGATGGCAACGGAAAAATAAGTGAAAATGCTGCTCTTCAAGTCGATTCGGTCCGAGTTTTCAAAATGTCAGCAGCAGATATGTAGAAAATTCATGCATTGTGTTGTAGGGAATTTTAATATTCGAACATACATCCAGGGCATTCTCCAGCTACCTAACTTGTAGAGTTAACTCAACATAAAATTCCAACTGGAAAAAAAAAAAAAGAAAAAACA
>35494_(reversed) ENA|HAEO01035495|HAEO01035495.1 TSA: Proasellus aragonensis, contig comp46382_c0_seq1
TGACCATTACGGCCGCGGGACTGCGCGACATAGCACTAAGTGAAGCCTACACAATGGATAATCAAAGGGGTGGTGTAATTTTATTTGTTCTTCATCTCTTGTGCAAGACTTCTATTGGAGCTTACATAGCTGATCCTTCCACTTGCACAACGTTTCCATGCGTGGTATTTGACGACCAGTTCGATTTCTTGGATCACGATGCGTGGGCTCACGAACTTACGATGGGGGGAGGAGGGAATGGAGAGTTTGAAGTCTATGTGAACAACAGAAGCGTTACTTACACAAGAGATGGAATATTTTACATAAAACCACAACTACTATCAAATATGAAAGATGAAAGCTTTGTTACCGATGGAACTCTTGATCTATGGGGAACAAATGGGAGAAATGAAGTCTGCACAGGCGCCATGTGGAGTGGTTGCATTAAGACAGCTGGAGGGGATAACATAATTAACCCAGTTATGAGTGGAAGAATGCGAACACTGGGGAGCTTTTCTTTGAAATATGGGAAGGTTGAAGTTAGAGCAAAACTCCCAAGTGGGGATTGGTTGTGGCCAGCAATATGGATGTTGCCTGACAGCTTCCCATATGGAAATTGGCCTGCCAGTGGCGAAATTGACATAATAGAAGCTAGAGGTAATGAAATTTATGGCGACATTAGCAATTCTTATGCAGGCTGCACATTGCATTGGGGGCCTTTCGAAACTATGAATCGTTATCCTTGGACACATTCAGACTACACATTGTCGGATGGCACCACATTCGTGGATAATTTTCATACGTGGACTTTGGAATGGAACAATGATAATATGACATGGAAACTAGATGGAGAAGAGCTTTTATTTGTTGATCCGATTACCAATTTCTTTGATTACGGAAATTTTTCACAAGAAGTAGACATTGACAATCCGTGGGCAGCTGGTGACAAGATGGCTCCATTTGACCAAAAGTTTTATCTGCTGCTCAACACCGCAATTGGGGGTACTGGTGGATACTTCCCTGATGACGTGACAGCTACTCCTCCTAAGCCATGGATAAACGATTCTCCGACAGCAATGAAAGACTTTTGGGATGCTAGAAACTCATGGTTACCTACTTGGGAACATGGAGAAGGAAAAATCAGTGAAAAGGCAGCCTTGCAAATTGATTATGTGACTGTCTACAAAATGTCTTCCGATGATTGATCATAAAATAATTAAGAAATTATTTAAATACAAAAAAATGTTATATTACTTTTAATCATCGAATCTTTTAACAATAAAAGATATAAAATTTAAAAAAAAAAAAGAAAAAAC
>53162 ENA|HAEO01053163|HAEO01053163.1 TSA: Proasellus aragonensis, contig comp51209_c2_seq1
TGGTATCAACGCAGAGTAGCTATGAATTTGGACAAAATGGTAATGTAATGGTCAGCGTTGAGACTCCATTCCAAGGTTGGGAAAAGCAAGATGCCACAATGACTTACAAGGGAACAAATATGGTAAAACAAGGTCAACTTAATATTACTTGGGCAAATTCTCAGCACATTACAATGACCAGTGAGGTAAAAACTGATTTACAGAGCAGTGACATCTCTGGTTCAATAAGAGTAACAAGTACATTACCAGCCGTGGACAGAATTCAAATCTCATCCAAACTTAATTTCCAAAACAAGATAGATTTTGAAATTGAAGGAATCTTTAATTCCGATAAAATGAAAGGCATAATCAAGGCTTATCCATACGAAAATGCCTATAAAGCTATCGCCCAGTTCACATCATCATTTACAAATGACTTCAAGACTACATTCAGTCATTCCCTGTCATTTAAAGACATTTCAACGACCTTGCAAATCAGTTACGGATCCCACGAAACAAAAATATCATTGAAAGGAACAATTAAGAACAAAGGTAACCTGAATTTGAACTTCCTTTGTCAGAGTCCATTTTTACCAGAAATTATTCTCAATGGTGTTATGGAAACGAGCAGTTCCTTGAAAGTTTTGGAACTTAAAGGAAAATTCAATAAGGAAAAGTTCATGATTTTTGTTAACTGCGAACATCAAGAATCTTCCAATGGATTAGTTTGCAAATATAATCTAAGAATCGATGCCACTTCTAAAAATATAATAAATATGAGCTTCGTATACGAAAAGAACCTCCAAAAAGAATTCAAAAGTAATATCAACGTAAACTCTGAGTGGATATCAGATTATGCAATTAAAGGTCATTTAGAAGGCAAAATATCTTCACTTTCTTCAGTTCTCTTGAATGGATTCATTTCTGGTCCCAAAATTAATGGAAGAATCAACATCAATCATAAGTTAATTGGTAGTTCTTTGGATTCTGAGCTCGAACTATCGCTAAATTCCTTTAGCATAATTATTAATACCAATGGAAATATCGATAGAAAACAAAAAGTTGGATCCCTAAAATCGATCGTCGAGTCTTCGTGTCCATTCTTGAATGGATACCAAATAAACTTAACTCATAATCTAAATAGCTCAGCTCGTAAGACCTCTCTGGTAGTATCAAAAGGTTCTTCCATCTACAAGATTGAACATTCAATTCAAATTCTTAATGCCTTTAATTGGTCTAATCAATTAATTTTCAACGACATTTATGGAATTGATAATACAATGTCGTCGCCTTCTAATGGAATCTGGAAACATGAATGTAAAATAACTTTCGGGGATAAATCTATTGAAGCAATGATGCAATTAAAAATTGGTGATGAAATAGAAGTTCAATGCTCATTAAATTCACCCTGGACTTCTTATTTAAAATTAACTGCAAACCATCAATCAGCTGGATCTTCAAAGCAATGTACCATCAAGTTCGAATACGGACAAGGAAAAGTCATCGAAGTTGATAGTGAATATTCCATCGAAAAATCTAATTCATATTTAAATTTGTCGATTATGAATGAGGAATGGTGGTTCTCACCAATCAAAACTGAAATCAAGGTTTCAATTCAACAGAAAAAATCCATCGAATTTTTCCTGACTGCAACCAATGTGCCATCTATTCTTTTCAAAGCAACAAAGTACTCAGATACCAAAGAAATAAAACTTGAAGTCACAGGAAATAAAAAGTACTCAATAGAATGTAATATTCAAGGTGATCTAATGGAAGGTAATATTCAGACTAAGGTTTTCCTGCCAATTATGAACGCTCCACTAAAAACAGATTTGACTTATAAAATTGAGAATCTTTTGTTTGCTGATTTTGCTCTAAAATTGTCTTTTGAAGATTCTTCAGATAATTATAAATTACAGCTCAAATTAAGGGAAGAAAATATCAATTTGACATTCAAAGGACCCAAAAAAGAAGGAAGCCTGTTAGTAATCTGGAAACATGAAGAAATTGCTGGCAAAACAACAATATTTGTTAAGTTTGTTTCTCCATGTAAACTGATTAATGATTCGTCTCTGGATATCGTTATTTACAAAGACTTGGAAACACTCTACAAAACAATTACTGTAAATTATGGTGATAAGAAATACTGTTTAGCTCTGAAACATTACCCCTGTTTCTTCAAGTATTTTGAACTTTCTGTGACTACACCTATCCAAGAATGGGAGTCATTATATTGCGCTTGGAACTTCAAGGACACTAACATTACCGGAGAATTGTCAAGGAACGAAAGAGTTTATAAAATTTCCGGACATGCCAATGCTAGTTTCCAAAAGGGGGAAGCAGAGCTTTCAGTAATGACTCCAATTGTTGGTTATGAAAGTAATAAAATTTATATCCAACATTCTTTCACGTCAAACAAAGGAAACTTGTATTTTTATTCTGAAATTGGATCTAGCAAAATGTCAATAGAATATAATGCTAACATCATTGATCGCACGAATGGAGATATGACCTTCTCAATTGTTACACCATTCGAAGGAGTTGAAAAGTTATCCTTGAAAATTTCTTTCAAAGACAAAATGTTCAAATTCACAGGAATTTACAATAAATTTGAATTTGAATGGATATTGAAAACGTTTTACGAAGGCAACGCAAAAGCAAAGTTCTCACTTAACTTGATCTCCAACATTCCAGAATGGACTTCATTTGAAATTACTGGTGACCTGAAATTTTCCCAGACTCCTTATTTTGCAGCCTTAAATATCGTGAAGGAAAACCAAGTAACTACCTATTCCATATCAGCTAATTTTGACAATGAAAGCTTTAATTTCGAAGCACAGCTACCCATTGAAAGATTCGAAAAAGTTAAAGTGAATGGTAAATTCTATCGCGAAAATGGCTATTTTAAAACTTATTTCTCATGCAGCAATACCATTTCTGAAATTAATTTCTCTGGATCTGCTTCAATAAACGGTGAGATACCTGACATAAAAATGAAGCTGCTGACTCCGTTTGAAGGTAAGGAAAACCTTGAATTTTCTATGAATGGAATTATTTCTTCTGACAAGTCAATCTCAATTTCATCGACAATTGGTAAACAACAATACATCATGAGCATCTACGTAAAATCGGAGGGACAAAGCGGCAAAATAGCGGCCGACATTAAGCTTCCTTTACTTGGCTTTGAAAACTTCACATTTAGCAGTTTGTACAATTTTGTTGGAAACTCGAAAACGGCTAAAATTAACTTCATTTGGAATGACTCTAAGTTTATTCTCAACAGTAAAATAAACAATATGGAAATTGAATTGGATATCGAGAGCTCAGATGATGAATTTAAATCTTTTCATGTCAGTGGACAACACAAGAAGATAAATAATGGTTATATTGGATTTGGGAAAATTTCTAAAAATGGAATGGATTACAAATTTGAAGGCAAAGCAATCTTGGAAGAAAATGAATTTACTGTTGATGTTAAAATACCTTCAGAAAGACTTTCAACCTTCTCAATTAGAGGTGCATTCATCGAAAATGGCATTACTTTCAAAGTAATGGAAGGAACAAATTCAATGAAATCATACGACTTCCAGATAAGCTATACGCTAACACCATCTACAGTTTTCTTTAATATTGCCACACCATTTGAGTTTTTATCTTTCGGAGAGGTTAGTTACACTGCTTCCGCCAATAAACTGGATGGACACGTAACTCTAAAGAAATTCAGTCAAACGTACCATCTAGAGGCACAAGTTGAAATATCTCTAGTGAAATCTAACATGGAAATAAACGTGGAAATTCCGACCACTCAACGTTCAATTAAATTTTTCTACGATATCCTGTCAGATAAGAAATGCATTAAAGCACTTTACAACACTGGCAGCACCGTTAACAATTTTTCCCTACAGATTTACTTCGCACCAACGACTTTAAACAACGGTTTCATTAAATTTTCTTCCACTTCTCCTGATTACGAAGAATTGGGACTTGAATACAATTTTAAGTGGGCGGATCTAACTAACATAGATACATTTATTTCCATCTATAAAGATACGGATAAAACCACGTTCGGAGTTCAAACAGCTTTTGACGTTGAAAAAGTCATTTGCAAATTTATGACACCTTTCACAGGGTATAAAATGATTGGTTTTGAAGTTATTAAGGATGCAGAGACAAAGCAAAGAACTGCCAAACTTATGATTGGTGACAAAAAAATTTCTCTAAAGTATAACGTCTCATTCGGCGACTTCTTCGTCACCATTGAAACACCATTTGAATCCTTCAAAATTTTTGATATCGCTGCAAAATATCAGTGGGAGGGGGAAAATAAATACGGACTTATTAAATTTATTTTCAATGAAATTAAGTACGAAATAAATAGCGAAATTAATCTTTCTTGGGTGAATCCAAAAGTCAAATTTACATTTGAAACTCCTATTAATGCAATTCCAGCAATTAAAGTAATCAGTGAATACAACATTGAAGAATCTAGCAAAGACTTTGAATTTGGAATTCAATTCGGTGACTGGATTTATTGGACCTCTGGAAATTTTGGATTAAAAGATCAAGGAATTTTCTTCAATATTGATTTGAAATCACCGATCGATGGATGGAAATACGCTAAATTCGAGACTGATTTTGACTTGAGTGACGAAGATAAACTGATTAAAATATCTTTGGAAAAAGAGAACAACGATAAATTAATTTCCATTTATGGAAAGTTGACCGACGAAGAAATGAGTTTAGAGTTCATAAATCCTTTCGACTCGATTCCAGATTTGGAAACTTCAGCTTCAAGGAACAGATCGAAAAGATCAGTGAATACTTCGGTAATGAATGACCATCACATACCATTACTCGAAATATGGGAAAGTTTCCACTCATTTAAAGCTAAAATTACATCTCCTTTCGAAAAAGCGAAGGAAGTTAATTTTGAAATAACCAAAGGTCAAGGAGCAATTAAAATACATTACAAACGAAATGACAACTTTGTTGATTTTGAACTAGATTTCAAAAAGAAAAAAGGTTTCGGACTTTCCATTAAGAGTGCATTACCGGGATGGGAACTTTTGGCCATTACTGGTCGTTTGAGTACCGAAGATCTGAAGGCCTATATAAGTGGTCAGAAGAATGAGAAGAAAATGGAAATTACAGGCTCAGGTACCTTCACTGACAACACAGGAAGCATGCAAATTACAATCACTACACCATACGAAAAGTTCAAAACTGTAACAGTCGATCTTGATTACAACTCCAGGAGAAATATAGTCACTTTCAAAGCCAAATCAGATTCTTCAGATTTCCATATCTTATTGGAATTTAAGAAAGGATTTACCATTGATGTATTTATTCCACACCCTCAACAAAATACGGTAGCAAAGGGCAAATTAACATTATTCAATGGAGAATTTACTGCAAGTAGTCGATTCCCAATATTTAAAACAGTATCCCTGAAATATGGCTTAGTGCTTGGTGCCATAGTTACGGGTAAAGTTGAATATATGAGGAATAGTATTAAAGTTTTTGAAGTCAACTTAGAAAGCAATGGTAATGAAAATAAACTCCATCTCGAAATTCATGCACGAATATTTGGAAACCACTCCATGTTGCATATTCATAGAGACGGTTGGAAGCATGTAGAGTTCGTAGCTCACAGGAATGATGAAGAATTCAAAGTTACTCTTCATGGTTCTGGAGCATTACCAAAGGCAGGAACTGTGCAATTTACAATTGATAATTCTTTCAGAGATATACCTAAACATATAACGGGCAGTCTACAAATAGATCGTAATGCAACTCCAAGGAAGGTAATCTTGCAGGTAGAAATGCCAGGAAAGAAGTTATACAGTGCAAATCTCAATTACAATGCAGATATTCAAGATTTAAGAAAAGGAGACTTCACTTTGAATATCCAAACACCCCAAAGAGACATGCGCCCATGGAAGAAGATATCTGGCAATTGGAATATTGACAATAAAAAAATTCTTATAGCCACAATAAACGTTGGTCCAATTCAGTATCAATTGAATGGAAAAATTAGTTTAAAGGAAACTTCCTTAGTAGTTACGGCGAATGATAGTGAAAGCACTAAATACTTTGCGGAGTGGAAGATTGATAGGCAACAGGGACTCAGAGACTATTATATTAAGATTGGCAAGCACGACCGATATGTAATGCTGAAAATGCATGGAACTTTTGATACAGTTAAAAATGCGGATGTTCAAGGATCATTCCGCATTTCAAGATTCATGAATAAAGACTTCGTTTTCGCAGATAAATGGAATACAGATGCTGGAGGAAAGGTTACCGGAAGCGGGAAATTTGAGTTTGGAACTTATAAAGGAACAACACAATATTCGTTCTCCAGGAATGCCGAAGAGAAAGCAGCCAAGTTGACGTGGGATGCGCAGACAACCATTCCAAATCTTAATAAAGTTACAGTAAACATAGATTATAACATAAAGCGTCGTATGATCGATCTTTTAGTAAAATGGGACAATGATAAATTAAGTATAAAAACAACTATCGATAACTTCTCAAAGTTGACTTCTTCTAACGTTATTAAAGTTCACCTTCCAAAACTCGGAGCTGGAGAAATTACTGTCAGCCATGATTTTACAAATCCTCTTTCAAAATCTGTCAAAGCAGTAGGAAAAATTGGAAACAAAAACATTTCATATATTGCACAATGGACTAGAAATGCTGACCTGACTGTTTTCGACTTCAATTATAATATTGATTCGGCAATATTTGGTATGGCAAGTTTACATGTTGATTTTGATGTTACCAATTTGCGAGACGCTAAAGCAAACCTAAAATACAAAAGGAACCAAGATAAGTTTGTTACAATTGCATGGACGAGGAAAAGGTCAGGTACTCATCTAGAAAATGAAATGACTTTCAAGTCCCATTTTCTGATTCTACCTACTGCAAGGTTTCATGTCACTGCTGATTGGTCGAAAGGTTTTAAATTTGATGGTGTTCTCGAATGGAGAGATAAGAAGATAGTTGTAAACGTTAACGTCACTCACAACAAGGCTACTGCTACTATTAATACTCCATTTGAAAAGTTTGGAGATATTGTTGTTAATCTCGACTACTCTTTCAAACCAAAGGA
>7767_(reversed) ENA|HAEP01007768|HAEP01007768.1 TSA: Proasellus assaforensis, contig comp14878_c0_seq1
CAACGCAGAGTACGGGGGACTGAGCGACATATAAAGCACAAGTGAAGTCTGCACAATGGATAATCCGAGGAGTGGTGTAATTTTATTTGTTCTTCATCTCTTGTGCAAGACTTCTATTGGGGCTTACATAGCTGATCCTTCCACTTGCACAACGTTTCCATGCGTGGTATTTGATGACCAGTTCGATTTCTTGGATCACGATGCGTGGGCTCACGAACTTACGATGGGAGGAGGAGGGAATGGAGAGTTTGAAGTCTATGTGAACAACAGAAGCGTTACTTACACAAGAGATGGAATATTTTACATTAAACCACAACTACTATCAAATATGAAAAATGAAACCTTTGTTACCGATGGAACTCTTGATCTATGGGGAACAAATGGGAGAAATGAAGTCTGCACAGGCGCCATGTGGAGCGGTTGCATTAAGACAGCTGGAGGGGATAACATTATTAACCCGGTTATGAGTGGAAGAATTCGAACACTGGGGAGCTTTTCTTTGAAATATGGGAAGGTTGAAGTTAGAGCAAAACTCCCAAGTGGGGATTGGTTGTGGCCAGCAATATGGATGTTGCCTGACAGCTTCCCATATGGAAATTGGCCTGTGAGTGGCGAAATTGACATAATGGAAGCTAGAGGTAATGAAATTTATGGAGACATTAGCAATTCTTATGCAGGCTGCACATTGCATTGGGGGCCTTTCGAAACTATGAATCGTTATCCTTGGACACATTCAGACTACACATTGTCGGATGGCACCACATTCGTGGATAATTTTCATACGTGGACTATGGAATGGAATAATAATAATATGACATGGAAACTAGATGGAGAAGAGCTGCTATTTGTTGATCCGATTACCAATTTCTTTGATTATGGAAATTTTTCACAAGAAGTAGACATTGACAATCCTTGGGCAGCTGGTGACAAGATGGCTCCATTTGACCAAAAGTTTTATCTGCTGCTCAACACCGCAATTGGGGGTACTGGTGGATACTTCCCTGATGGCGTGCCTGCTACTCCACCTAAGCCATGGATAAATGATTCTCCGACAGCAATGAAAGACTTTTGGGATGCTAGAAACTCATGGTTACCTTCTTGGGAACACGGAGAAGGAAAAATCAGTGAAAAGGCAGCCTTGCAAATTGATTATGTGACCATCACCAAAATGTCATCCGATGATTAATCTTAAAATAATTAAGAAACTATTTAAATATAAAAATATTTTATTACTTTTAATCATTGAATCTTATAGCAATAAAAGAAATAAAATTTAGAAGAGTAAAAAAAAAAAAAAAAAAAA
>9274_(reversed) ENA|HAEP01009275|HAEP01009275.1 TSA: Proasellus assaforensis, contig comp17933_c0_seq1
CAGTGGTATCAACGCAGAGTGGGATTCTTTGAAGTCAAGGTAAATAATTTCCATCTGAAGGTTAAGAATGAATTTGAAAAACGAAAGAACGGCTTTTATTTACGTAGTCAAATGGAAAGTTCAGCCACTCCTCTTCCAGGCCTTACCATTGGATTTGGCAAAGAAGCCGATGCATTTATCGCAACTATTGGATACGGAGACGAAAGAGAAATAAGCGTCTCTTTCAAAGGCAAAGAAGGATTCAAAAAAGGATTTTCAGGAAAAATTGACATTCCCAGAAGAGGAATAAACGACCTCCAATATGATGTAACTTACGGATTCAAAAGTAATGATAAACTAACAGGTACCATCAAAATAAAACTTGCAGAAGGAAAAAACATAGAAGCAGACTTAACTTATAATTCAGAAGGCGTTAAAGCTCGTCTTTTAAGTCCATGGACAGGTGAACACAGCGCACGAATGAGGCGTTCAATTTCTGATGACTATTTTATGACTGACGTTGGTTTCGATGATATGGGATTCACATTGGAAGGAAAATCAATCAACAATTTTGCTAAGAAAGGCTTCAGGCTGGATGGCGTGATTTTTGGGAAAAAATTTTTCGTTGATTGCTTCCTAAATAATAGAGTTGAAAACCTTACAGGAAAAATGATTGTTAGAACTCCATTTAATGGATTTGAAATGCTGTCAGGGACATTTATGTTGGACAAAGAAAACAAATCATTTTCCACAAATGCCAGTATTGATTTCTTTCGTAAAATTGCCTTTAACTTAACTGTTGATTTGAATGGAAAAATTAAAGGAAATGGTTATTTCAGCATTGATGATAAAACATATGAATTTGTGAGTAATTTACTAAAGGCCGGTAGTAGCTATGAAGGAACCGTTACTCTGTACACCCCTCACAAAAACTTCAGTAAAGTAACGGCAAATGGGTTCTTTGAATTCTCTTCTTTCCGTAACATCAGAGGATCGTTCAAGCTCCAAATTAATAATAATACATACGACGTTAATTTATCCCATGCAGTTATAAATTCCCTCAACAATTTGGAAATCTCTTATTTAACGAGTGATTTAAAAGAAGTAAAAATAATAGCTTCATATTCACTTACACAGACACCAATAATTATAAAAATCGACCTTTCAAAAAGTTTAAACAATGTAAACATTTACAATATCAACTTCGATTTAAAGACAAACTCACCAAGAGATATTGATGGAAAGATAGAAATTAGCTTCCCAAAATACTCAACAAACATTTCTGGTCAAATTTTAAGATCAATAGATACCATTACCGGAGACTTAAGTGCTAAAATTTTAAATAAACACGACTTCACGTTTAAAATTTACATTCCTTCAAGTTCAACTAGTGAAATCATTCTGAATATCAACACACCAACTTTTCCAAAGAGCTCCATAAAAATAACCAAAAACGATAACGAATCAGTCATCACACTAGAAGGAAGTTTCTTAACAAAGAAAGGAACTTATTCCCTAGCTGTTAATTATGACAATAGCCTTATCCAAAGCAGCATCACAGGTACAGGTGTATTGGAAATAGAAGTTATCGAACCAGAAACCGATAAAAGACACTACGTTTCCATTAAAGTAACTAGACAAAACCTAAATTACGTTGCTGATTTGAATATTCAATGCGGTGCTTCTTTACATACATTCCAACTGAGAACCGAAGTATTGGAATCAAACATGACCTTTGAACTATCAGCCCAAACTCCTATTCTCTATTACGGTTTTGCCAAAGCATCCTTATCGCTTAGCTTGGATGATGACATTCAAGTTCTCATCAATGCACTCATCAATGAAAAAACCCACAGTGGTCACTTTAGACTTGCTTCAGCGGATCAATCATTCGTTGGTATTATTGAGTCTCCTCTTTTGCTAAATGGAATTGGAAAATTAGAAGCATCAGCAGTGATTAACACAATTATGGATACGAAAGTTTTTCTTCTTCTTTCTGACACTAGAAACACATTTTCCACTTCCATTAAATTGAAACTTTTGCCGACTGAAGATAAAGAAATCAATGTTGAAATAAGGACTCCATTTACTGGTATGAAGAAAATGAATTTCAGAGTAGAATATAGCAATCAAGAAATCAATCGGTTTGCCATTTCCGCCAGTCCTTTAGCATTGGAGGCACAGTGCTTCTTTGGGATAATAGAATCAGTCTTCAAAGCTGGTGTTGAAATAAAAACACCAATTAAGAATTGGGAGATTACAGAAGCCAAGGCACTTATTCCTCTTAACACTTTCGCACCCAAACTAGAGGCAACAGTGTATGGAGTAAAGTATGGACTAGACTCAAAGATAAATGAGTCTGCAACCGGAGGGGAGTTGATGGTTAAAGGATTCGTGGATGATGACATATCAGAAATCTTTGTTGGTGTTAGAACCCAAGTACCTTATGAATTTAGAGTAAAATCTTTACTTAGTTGCCTGGGAGAGAAAAATATAAACTTTGGAATAATTTTTGACTCGTCTATCTTGTATCTTTACCAAGAAATGCTTTTTTAAATCACCCTTGAATTAATGCTTTTGATAATTTATAAATTATATTTTATATACACATATGTATTTATATTAACCAATGTACTGTTAAAGTCATCCAAAATGTCTGAAAGATATCCTTGTCTCAGTAATTTAATTTAAGTTGTGATATGAATTAGATATAGTGTTAGATTATAAGAGATATAAATGTAATTGTAGTTCATTTAGTTAATAATTATGAGCAGCTGTTCCAAAAAAAAATAAATCCAAAGTACTCTGCGTTGATACCA
>46447 ENA|HAEP01046448|HAEP01046448.1 TSA: Proasellus assaforensis, contig comp41874_c0_seq1
TCAACGCAGAGTACGGGGGGCTTATTAAGTTTCATTTGAGTTAACTATTTAACCAATCGATCATTGGCTACCTTTACAAAATGAAACGTCTCATATTTGCGCTGCTTTTGGAAGCAACGTTGGCTGCAAATGTTATTGACCCCAACACATGTACAACTTTCCCTTGCCTTATATTTGAGGACAATTTTGATTTCCTGGATCACGATGTTTGGGAGCATGAAATGACCCTTGCAGGAGGAGGAAACTGGGAATTTCAAGGATACATTAATAACAGAAGTGTGTCTTACACTCGTGATGGAAATTTATTCATAAAGCCACAATTGGTATCTGAATGGCAAAACGAAGCCTTTTTAACCAACGGAGCTTGGAACATTTGGGGCTCAAATGGAAGAGGTGACGTTTGCACTGGAAACTGGAACTATGGTTGTGAACGTATTGGAAATTCCGCAAATATCATTAATCCAATCATGAGTGCTCGACTTAGAACGCTGAACGATTTTGCCTTCAGATACGGTCGTGTTGAAATTACAGCCAAGTTGCCAAGGGGTGATTGGCTGTGGCCAGCACTTTGGATGTTACCTCAATATTTCCGTTATGGGCCATGGCCAGCAAGTGGCGAAGTCGACATCATGGAATCGCGAGGAAACGATAACTATGGAACTTTAGGAAACCAATATGCTGCAACTACTTTTCATTGGGCACCTTACTGGTCTCTCAACAGATACTATCTCTCAACGCAAGATTACCAACCAGCCTCTGGCAGCTTCCCTGATGCCTTCCACACTTGGGCACTTGAATGGAATCAAAATGCAATCAATGTTTTCTTGGATGATGTCCCGGTAATGACTGTTGATCCTGGTACCAACTTCTGGGATTTTGGTGGATTTGCAGGTGATGGAGACATTGACAATCCATGGGCATCTGGTGGAAAAATGGCTCCCTTTGACCAACCATTCTTCTTAGTGCTCAACTTAGCAGTTGGAGGTACAAACGGATATTTCCCCGATGGAGTAGACCCTGCTAAACCATGGTTAAACACATCACCAACAGCCTTCCTTGATTTCTGGAATGGAAGAAATGTTTGGCTTCCAACATGGCAAGATGGCAACGGCAAAATAAGTGAAAATGCTGCTCTTCAAGTCGACTCCGTCCGAGTTTTCAAAATGTCAGCAGCTGATTTGTAGAAAATTCATGTATTGTGATGAAGGGATTTTTAATCTACGGAACGTAAAACCAGACTATACTCCAGCTACCCAAATTATAGAGTTATGATAACAAAAAAATTCGA
>46914 ENA|HAEP01046915|HAEP01046915.1 TSA: Proasellus assaforensis, contig comp52016_c0_seq1
GATTTTTGAAATGCAACAATCGCACAGAGAATCTAATCAATCACGAATTTCATCGTTCAGTAATTACTTCAATGTATTAATTATTATTACTATTGTGTAGAGTTTAAAAAAGTAAAAAAGATGAGGACTTCACATCAGAAGATACTTTTAATGTTTGCCTTGGTTTTAGGAGGAACTTCATCAGCAAAACTTTTTGACCAAAATAAATGTACCTCCTATCCTTGTCTAATATTTGAGGACAATTTTGAAAATTTGGATGGTGGCGTTTGGGATCACGAACTCAGCCTTTGGGGAGGAGGGAATAATGAATTTCAAGGATACGTAAAGGACTCTAGTATATCCTTCACGAAAAATGGAAAACTTTTCATCAAACCTAAACTGTTGGCTGATGTGAAAGGAGAAAGATTTTTATATTCTGGGACATGGAATGTTTGTGGTTCCAGAAAGAAGGATAACTGCCAACGTACTGGCAGTGACACACACATACTTCATCCGATTATGAGCGCTCGTTTACAGACGCAACACAAATTTTCGTTCAAGTATGGTAAAGTGGAAGTGAGAGCTAAAATGCCAAAAGGAAATTGGTTGTGGCCAGCAATTTGGATGCTTCCCGAAAAATCTGTTTATGGTGGCTGGCCTAGAAGTGGTGAAATGGATATAGTTGAATCACGAGGAAACAATAACTATGGAAATTTAGGAAATAAATTCTCTGGTACTACACTTCACTGGGGACCATCTATTAGTGAAAATCGCTATACAAAGACAAGTAGTAATTACGCTACTCCTTATGGTTCGTCATTCGCTGATGGTTTCCACAATTGGACATTCAATTGGACTTCTAATTCAATTAGTGCTTCTGTAGATGGTAAACGAGTATTTTCTGTCTCTCCTGATAAGAGTTTTTGGAATTTTGGACACTTCGGGGGAGGCTTGAGGAACCCTTGGGCTTCTGGAGGCAAGATGGCTCCTTTTGATCAGTCATTCTACTTAATAATAAACTTAGCTGTTGGAGGTACAAACGGCTATTTTCCTGATGGAATCGACAATGCCAAACCATGGTCCAACACCTCACCAAACGCTTACCTTGACTTCTGGAAAGGAAGGAATAGTTGGCTCCCAACTTGGAAAGATAACAATGGAAAAATCAGTGATGATGCTGCTCTACAAATTGATTACATTAAGGTGTTTAAGTTATAGGTGCCCAACTCGGTACCTTTCTAGATGCAAAATTGGCACACTGTTCTTCAAATTTGGTAACACTGTACCAATATTAAATTATTTCAAAGAAACGTTGTGAAATATAACTTTTTACTTTATCTATTTTCTTGAAGATAATTATAAACTATAAACCATTAACAAAAATAAGCAAAGTAAATAAACTACTTTTTTGAAATGATTAGCACATTATGTATGATTATATATACGTATTTTTTCCAAAAAAAAAAAAAAAA
>16758_(reversed) ENA|HAEQ01016759|HAEQ01016759.1 TSA: Proasellus arthrodilus, contig comp39051_c0_seq1
AGCAGTGGTATCAACGCAGAGGGACTTATTAATTAAGTTTTATTTGAGGTAACTATATAACCGCTCGATCATTGGCTCCATTTACAAAATGAAACGTCTCATATTTGTGCTGCTTTTGGAAGCAACGTTGGCTGCAAATGTAATTGACCCAAACACATGTACAACTTTCCCTTGCCTTATATTTGAGGACAATTTTGATTTCCTGGATCACGATGTTTGGGAGCATGAAATGACCCTTGCTGGAGGAGGAAATTGGGAATTTCAAGGATACATTAATAACAGAAGTGTGTCTTACACTCGCGATGGAAATTTATTCATAAAGCCTCAATTGGTATCTGAATGGCAAAACGAAGCCTTTTTAACCAGCGGAGGTTGGAACATTTGGGGCTCAAATGGAAGAGGTGACGTTTGCACAGGAAACTGGAACTATGGTTGCGAACGTATTGGAAATGCCGCAAATATCCTTAATCCAATCATGAGTGCTCGACTTAGAACGCTGAACGATTTTGCCTTCAGATACGGTCGTGTTGAAATTAGAGCGAAGTTGCCAAGGGGTAATTGGCTGTGGCCAGCACTTTGGATGTTACCTCAATATTTCCGTTATGGGCCATGGCCATCAAGTGGCGAAGTCGACATCATGGAATCCCGAGGAAACGATAACTATGGAACTTTAGGAAACCAATATGCTGCAACTACTTTTCATTGGGCACCTTACTGGTCTCTCAACAGATACTACCTGACAACGCAAGATTACCAACCAGCCGCTGGCAGCTTCCCTGATGACTTCCACACATGGGCAGTTGAATGGAATCAAAATGCATTCAATATTTTCCTGGATGATGTCCCGGTAATGACTGTTGATCCTGGTACCAGCTTCTGGGATTTTGGTGGGTTTGCAGGTGATGGAGACATTGACAACCCATGGGCATCTGGTGGAAAAATGGCTCCCTTTGACCAACCATTCTTCTTAGTGCTCAACTTAGCAGTTGGAGGTACAAACGGATATTTCCCCGACGGAATAGACCCTGCTAAACCATGGCTCAACACATCACCAACAGCCTTCCTCGATTTCTGGAATGGAAGAAATGTTTGGCTCCCAACATGGCAAGATGGTAACGGCAAAATAAGTGAAAATGCTGCTCTGCAAGTCGATTCCGTCCGAGTTTTCAAAATGTCAGCAGCTGATTTGTAGAAAATTCATGCATGTATTGTAGCGAAGGGATTTTTAATCTACGGAACATAAATCCAGACTATACTCCAGCTACCCAACTTGTAGAGCTAACATAACAAAAAATTCCATCCGAAAAAAAAAAAAAAAAAA
>25933_(reversed) ENA|HAEQ01025934|HAEQ01025934.1 TSA: Proasellus arthrodilus, contig comp50152_c0_seq1
CAGTGGTATCAACGCAGAGTGGGATTCTTTGAAGTTAAGGTAAATAATTTCCATCTGAAGGTTAAGAATGAATTTGAAAAGCGAAAGAACGGCTTTTATTTACGTAGTCAAATGGAAAGTTCAGCCACTCCTCTTCCAGGCCTTACCCTTGGATTTGGCAAAGAAGCCGATGCATTTATTGCAACTATTGGATACGGAGACGAAAGGGAAATAAGCGTCTCTTTCAAAGGCAAAGAAGGATTCAAAAAAGGATTTTCAGGAAAAATTGACATTCCCAGAAGAGGAATAAACGACCTTCAATACGATGTAACTTACGGATTCAAAAGTAATGATAAACTAACCGGTACCATCAAAATAAAACTTGCAGAAGGAAAAAACATTGAAGCAGACTTAACTTATAATTCAGAAGGCGTTAAAGCTCGCCTTTTAAGTCCATGGACAGGTGAACACAGCGCACGAATGAGGCGTTCAATTTCTGATGACTATTTTATGACAGACGTTGGTTTCGATGATATGGGATTCACATTGGAAGGAAAATCAATCAACAATTTTGCTAAGAAAGGCTTCAGGCTGGATGGCGTAATTTTTGGGAAAAAAATTTTCGTCGATTGCTTCCTAAATAATGGAGTTGAAAACCTTACAGGAAAAATGATTGTTAGAACTCCATTTAATGGATTTGAAATGCTGTCAGGGACATTTATGTTGGACAAAGAAAACAAATCATTTTCCACAAATGGCAGTATCGATTTCTTCCGTAAAATTGCCTTTAACGTAACTGTTGATTTGAATGGAAAAATTAAAGGAAATGGTTATTTCAGCATTGATGATAAAACATACGAATTTGTGAGTAATTTACTAAAGGCTGGAAGTAGCTATGAAGGAACCATTACTCTTTACACCCCTCATAAAAACTTCAGTAAAGTAACGGCAAATGGATTCTTTGAATTCTCTTCTTTCGGTAACGTCAGAGGATCGTTCAAGCTCCAAATTAATGATAACACACATGACATTAATTTATCACATGCAGTTATAAATTCAATGAACAATTTGGAAATCTCTTATTTAACGAGTGATTTAAAAGAAGTAAAAATAATAGCTTCATATTCACTTACACAGACACCAATAATTATGAAAATCGACCTTTCAAAAAGTTTAAACAATGTAAACATTTATAATATCCACTTCGATTTAAAGACAAACACCCCAAGAGATATTGATGGAAAGATAGAAATTCGCTTCCCAAAATACTCAACAAACATTTCTGGTCAAATTTTAAGAACAATAGATACAATTACCGGAGACTTAAGTGCTAAAATTTTAAATAAACATGACTTCACGTTCAAAATTAACGTTCCTTCAAGTTCAACTAGTGAAATCATTCTGAATATAAACACACCAACTTTTCCAAAGAGCTCCATAAAAATAACCAAAAACGTCAACGAATCAGTCATCACACTAGAAGGAAGTTTCTCAACTAAGAAAGGAACTTATTCCATAGCTGTTAATTATGACAATAGCCTTTTCCAAAGCAGCATCAGAGGGACAGGTGTATTGGAAATAGAAGTTATCGAACCAGAAACCGATAAAAGACACTACGTTTCCATTAAAGTAACTAGACAAAACCTAAATTACGTTGCTGATTTGAATATTCAATGCGGTGCTTCTTTACATACATTCCAACTGAGAACTGAAGTATTGGAATCCAACATGACCTTTGAACTATCAGCCCAAACTCCAATTCTCTATTACGGTTTTGCCAAAGCATCCTTATCACTTAGCTTGGATGATGACATTCAAGTTCTCATCAATGCACTCATCAATGAAAAAACCCACAGTGGTCACTTTAGACTTGCTTCAGCAGATCAATCATTCGTTGGTATTATTGAGTCTCCTCTTTTGCTAACTGGAATTGGAAAAGTAGAAGCATCAGCAGTGATTAACACAATTATGGATACGAAAGTTTCTCTGCTTCTTTCTGACACTAGAAACACATTTTCCACTTCCATTAAATTGAAACTTTTGCCGACTGAAGATAGAGAAATCAATGTTGAAATAAGGACTCCATTTACCGGTATGAAGAAAATGAATTTCAGAGTAGAATATAGCAATCAAGAAATCAATCGGTTTGCCATTTCTGCCAGTCCCTTAGCATTGGAAGCACAGTGCTTCTTTGGAATAATAGATTCAGTCTTCAAAGCTGGTGTTGAAATAAAAACACCAATTAAGAATTGGGAGATTACAGAAGCCAAGGCACTTATTCCTCTTAACACTTTCGCACCCAAACTAGAGGCAACAGTGTATGGAGTTAAGTATGGACTGGACTCAAAGATAAATGAGTCTGCAACCGGAGGGGAGTTGATGGTTAAAGGATTAGTGGATGATGACATTTCAGAAATCTTTGTTGGTGTTAGAACCCAAGTACCTTATGAATTTAGAGTAAAATCTTTACTTAGTAGCCTGGGAGAGAAAAATATAAACTTTGGAATTATTTTTGACTCGTCTATCTTGTATCTTTATCAAGGAATGCTATTTTAAATTACCCTTGAATTAATGCTTTTGATAATTTATAAATTATATTTTATATACACATATGTATTTATTTTAACCAATGTACTGTTAAAGTCATCCAAAATGTCTGAAAGATATCCTTGTCTCAGTAATTTAATTTAAGTTGTGATATGAATTAGATATAGTGTTAGATTATAAGAGATATAAATGTAATTGTAGTTCATTTAGTTAATAATTATGAGCAGCTGTTCAAAAAAAAAAAAAAAAAAA
>27100_(reversed) ENA|HAEQ01027101|HAEQ01027101.1 TSA: Proasellus arthrodilus, contig comp51272_c0_seq1
ACGGGGACTGCGCGACACATATTTCACAAAGTGAAGTCTGCACAATGGATAATCCGAGGAGTGGTGTAATTTTATTTGTTCTTCATCTCTTGTGCAAGACTTCTATTGGGGCTTACATAGCTGATCCTTCCACTTGCACAACGTTTCCATGCGTGGTATTTGACGACCAGTTCGACTTCTTGGATCACGATGCGTGGGCTCACGAACTTACGATGGGGGGAGGAGGGAATGGAGAGTTTGAAGTCTATGTGAACAACAGAAGCGTTACTTACACAAGAGATGGAATATTTTACATAAAACCACAACTACTATCAAATGTGAAAGATGAAATCTTTGTTACCAATGGAACTCTTGATCTATGGGGAACAAATGGGAGAAATGAAGTCTGCACAGGAGCCATGTGGAGTGGTTGCATTAAGACAGCTGGAGGGGATAACATTATTAACCCGGTTATGAGTGGAAGAATTCGAACACTGGGGAGCTTTTCTTTGAAATATGGGAAGGTTGAAGTTAGAGCAAAACTCCCAAGTGGGGATTGGATGTGGCCAGCAATATGGATGTTGCCTGACAGCTTTCCATATGGAAATTGGCCTGTCAGTGGAGAAATTGACATAATGGAAGCCAGAGGTAATGAAATTTATGGCGACATTAGCAATTCTTATGCAGGCTGCACATTGCATTGGGGGCCTTTCGAAACTATGAATCGTTATCCTTGGACACATTCAGACTACACATTATCGGATGGCACCACATTCGTGGATGATTTTCATACGTGGACTATGGAATGGAACAATAATAATATGACATGGAAACTAGATGGAGAAGAGCTGTTATTTGTTGATCCGATTACCAATTTCTTTGATTACGGAAATTTTTCACAAGAAGTAGACATTGACAATCCGTGGGCAGCTGGTGGCAAGATGGCTCCATTTGACCAAAAGTTTTATCTGCTGCTCAACACCGCAATTGGGGGTACAGGTGGATACTTCCCTGATGACGTGGCTGCTACTCCACCTAAGCCATGGATAAACGATTCTCCGACAGCAATGAAAGACTTTTGGGATGCTAGAGACGAATGGTTACCTTCTTGGGAACACGGAGAAGGAAAAATCAGTGAAAAGGCAGCCTTGCAAATTGATCATGTGACCATCTACAAAATGTCTTCCGATGATTGATCATGAAATAAATAGGAAATTATTTAA
>32589 ENA|HAEQ01032590|HAEQ01032590.1 TSA: Proasellus arthrodilus, contig comp55746_c0_seq1
GATATTTTTGAAATGCATCAGCCGCACAGGGAATCTCATCAATCACTAATTTCATCGTTCAGTAATTACTCCAATGTATTAATTATTATTACTATTGTGTAGTCAAGTTTAAAAAAGCAAAAAAGATGTGGACTTCACATCAGATGATACTTTTAATATTTGCCTTGGTTCTAGGAGGAACTTCATCAGCAAAACTTTTTGACCAAAATAAATGTACCTCCTATCCTTGTCTAATATTTGATGACAATTTTGATAACTTGGATGGTCGCGTTTGGGATCATGAACTCAGCCTTTGGGGAGGAGGGAATAATGAATTTCAAGGATACGTTAAGGACTCTAGCATATCCTTCACGAAAAATGGAAAACTTTTCATCAAACCTAAACTGTTGGCTGATGTGAAAGGAGAAAGATTTTTATATTCTGGGATATGGAATGTTTGTGGTTCCAGCAAGAAGGATAACTGCCAACGTACTGGCAGTACCACACACATACTTCAACCGATTATGAGCGCTCGTTTACAAACGCTACAAAAATTTTCTTTCAAGTATGGTCGAGTAGAAGTGAGAGCTAAAATGCCAAAAGGAAATTGGTTGTGGCCAGCAATTTGGATGCTTCCCGAAAAATCTGTTTATGGTGGCTGGCCTAGAAGTGGTGAAATGGATATAGTTGAATCACGAGGAAACAGTAACTATGGAAAATTAGGAAATAAATACGCTGGTACTACGCTTCACTGGGGACCATCTATTAGTGAAAATCGCTATACAAAGACAAGTAGTAATTACGCTACTCCTTATGGTTCGTCATTCGCTGATGGCTTCCACACTTGGACATTCAATTGGAATTCTAATTCAATTAGTGCCTCTGTAGATGGCAAACATGTATTTTCTGTCTCTCCTGATAAGAGTTTTTGGAATTTTGGAAGCTTCGGGGGAGGCTTGAGGAACCCCTGGGCTTATGGGGGCAAGATGGCTCCTTTTGATCAGTCTTTCTACTTAATTATAAACTTAGCTGTTGGAGGTACAAACGGCTATTTTCCTGATGGAATCGACAATGCTAAACCATGGTCCAACACATCACCAAACGCCTACCTTGACTTCTGGAAAGGAAGGAATAGTTGGCTCCCAACTTGGGAAGATAACAATGGAAAAATCAGTGATGATGCTGCTCTACAAATTGATTACATAAAGGTGTTTAAGTGGTAGGTGCCCAACTCGGTACCTTTCTAGAAGCAAAATTGACACTGTTCTATAAATATGGTATCAATGTACCAATATAAAATTATTTCAAAAAACCTTGTGAAATAT
>98789 ENA|HAEQ01098790|HAEQ01098790.1 TSA: Proasellus arthrodilus, contig comp814298_c0_seq1
TGGTTGTGGCCAGCAATTTGGATGTTTCCCGAGAATTCTGTTTATGGAGGTTGGCCTAGTAGTGGTGAAATAGATATAGTTGAGTCACGAGGAAACAATGACTTCGGAAATTTAGGAAATAAGTATGCAGGTACTACTCTTCACTGGGGACCATCTGGAACTGAAAATCGCTATGGAATGACCACTAAGCAATATTCGTCATCTTCTGAAGCATTCACTGATGGCTTCCACACTTGGGCATTTGATTGGACTCCTGATTACATGAAAGCTTATTTGGATGGCAAACCTGTATTTTCAGTCGATCCTGGTCGAAATTTCTGGAATTTTGGAAACTTCAGTCAGAACTTGACGAACCCGTGGGCTTCAGGTGGCAAGATGGCTCCTTTTGATCAACCATTCTACTTAATAATTAACTTAGCTGTTGGCGGAACAAATGGCTATTTTCCAGATGGAATCGACCCAGCTAAACCATGGCCAAATAACTCTCCCCACGCATACCTGGACTTCTGGAATGGCAGAAAAAGTTGGCTCCCAACTTGGCAAGATAGCAATGGAAACATCAGTGATGATGCTGCTCTTCAAGTTGATTCCATTAAAGTGTTTAAGATACTGACGCCACTGTCCAGTCCTCAGGCCTCAACGTCTAGTTGTGGTGCACTCTGCTCTTGCA
>37119_(reversed) ENA|HAER01037120|HAER01037120.1 TSA: Proasellus cantabricus, contig c30397_g2_i1
GAGTTAATCAGGGAAGAAATGTTGCAAAAGAAATTTAACGAAGAAACCTTAAAACTCTCCAGAAACTTCGAATCCTCTTTCTTTTTGACGGAAGACCACTTAGGGGGGATGGCTGAAGGAAATTTAATTTTTGGAAGTGATTCCTTCCTCCCTCGTTCCACCATGTTTAATGTCAGCATTGACATGTTCGGAGAAACAATTAACCTTTTTGAGATTGGAGGACGTATCGAAGGGTTTGAAAAATATATGTCAAAATTCTTTGGCCCTGGTGGATATTATCCAGAAGAAACTGTCGAAGCTATATTGAAAAATTTACAACAACAACATTCGGAAGAAAATGCTTTAGACTCTTACATGACTACAAACGACGACCCGCAAGGCTCTTATTATCTGAAAATATTTGGTAATGAACTCTTCTACAAGCATTTCCACGGAATTTCAGATATTTTTCCTCGTTCAGAAATAGGAAATCCAATCGATTTCATAAAGGAACTGCTTACCAAAGGCGAGGTTGATTATCTAAAGAATTTTAACATTATTAATACTGAATTCAGCTTCCCAACAATTTCTGGTCTACCAGTAAACTTAAAATTGAGTGGAGTAGCTTCAGTAGGCTTTAAACTTAATGGTCATTTTGATTTACAAAACTTACAAACTATCGATATCCAAGGAAGCATCCAACCATCTGCGTCAGTTAAATTTGATGCGTCAATGACTGTTGATTCTTTCGTTACCAAATCTGGAATAAAAATTATCTCAACTATGCACTCATCGACCTTGATCGACGGAAGCATAGTTGTTCAAGATGGAAAGCTTATTGACGTCACATTAAATATTCCAAAAGATAAGATGGAAATTTATGATATATCTCATGACCTCATCAAAATTGAAAACGGAATTGAAACAAATACAAGACCAAATGTTGAATATGAACCTATCAGGTACGCCGAGTTTCTAGGAATGTCTATGACATACGGACATATGATTGATTCAAACACTCTTGATTCAGTAGGTCAAAGAATGTTCATTTCAAAGGTCGATACACATTCTTCATACCAACTGCAATTCAAAAAAGAACCAAAAATAATATATTTGTCCTTCGATATGCCCGGAAGTAAGCAAAATAAGAAATGGCTGCTATCTTTAAAGTATGAACCAAATGTAATGGAAGTTGACTTAGAGACTCCTTACGCTACGGCAAATGTAGATTTGACTTACAAATTAACACCGTCAGATGTAAAGATTAAAGGAAGCATTGATATTAATAATGCAATCAGATATTCTACTGAACTCTCTTTCGTCAACAAAAAGGAAGCAGATACCAACTTAATTGAATTTAAAGTTCTTTTTGCTGATTTCCAAAATGAGTTAATGAACATTAACCTGCAGTCAAATATAAATAGAGACTTCAGCGTCATCTCTGTGAACGCCGCCTCTTCAGGAGCTTATTTACCTCCAATTTCGGTTAAATATAACACCAACCTCAAAGCCAAAAATAATGAAATTTCGATGGAAATTAAATCTAACCCTGTTGATATTTCTTTATCTGGAAGCATCAAACCAATGTTTGGAAAGACCTCAATCAAGATGGAAGGAAAATGTCGTTTATTTAATAATGAGCCCAAAACTGTCACAGCTTTATCAACTTACAACTTGGAATTGACTGAAGTAGGAAAGCACACCTTTTCGGGAGATCTTACGGTTAAAGAATTAGGATTTGAGGTTAACTGGCAAACAAAAATGAACGATGGCGTTTTTGATAGCAAAATAGCAGGCAATTACGCCAACAGTAACTTCAACATCGATAACAGTTTTATAGATGCAACCAGCCTAACTTCCAGAGAATTAAGTATTAAGTCCTTGGTTCACATTCCAGCCTTGAATGTTGATTACTTGTTGAAAAAGAGCTTAGTAATGAATGCTGAGAAAGTTGAATACGAATTTGCGTCCAAGTTCGGAGAGTATTTCAACTCTAATATCATCGGTCGCTGGACAGTTAACAAAGAAGTTTATCTATCCAAAATATCTCAATTTGGAGAATACACTTCCAACTTCAAATTCAATGCTGAAAAACTTTCTCCTAATTCATACAAAATAGAAATTTCTCACATTATGAATGACCTAACTAACCAAGGTGTTCTAACTTGGAACAAATCACCTGAGCGATTCTTTGGTAAACTCGACGCCTCCTGGCACAGAAATGCCATTCCTTACGCTCTCAAATGGGACATCAATGCCGATAAGACTGAGATGAACATGGAAGGAAGTTTCAATAGAAATGATGAAATGAGCACCATCTTTGCCAAAGTCACTCCGAAATCACTCAACATCAGCAACACCTTTTACAAACCACTTTCGATCGATGCGAATATGGAAATCGAGAGCCCTAACAAGAAGGTTTTCATCACGGCCTCATCTGAAGAAGCCACGTTTAGGGTTGCCTTCAGTCTCACACCAAATGATCTCAAAGGAGAAATCAAGTTTGGAGAAACTGATGTTGGAATCACCGCAAAATATCAACCCAGTGAAATTGAATTGGAGGCTTGGTGGTCGCCTGTTGATAAAATCGCTTTTCGTGGTAGCTATGAATTCGGACAAAATGGTAATGTACTTGTCAGCGTTGAAACTCCATTTCAAGGTTGGGAAAAGCAAGATGCCACAATGACTTTCAAGGGAACAAATATGGTAAAACAAGGTCAACTTAGTATTACTTGGGCAAACTCTCAATATATTACAATGACCAGCGAGGTAAAAACCGATTTACAGAGCAGTGACATCTCTGGTTCAATAAGTGTAACAAGTACATTACCAGCCGTGGACAGAATTCAACTCTCATCCAAACTTAATTTCCAAAACAAAATAGATTTTGAAATTGAAGGAATCTTTAATTCCGATAAGATGAAAGGCACAATTAAAGCTTATCCATACGAAAATGCATATAAAGCTACCGCGCAGTTCACATCATCATTTACTAATGACTTCAAGGCTACATTTAGTCATTCCCTGTCATTTAAAGACATTTCAACGAACTTGCAAATCAGTTACGGATCCCACGAGACAAAAATTTCCTTGAAAGGAAGTATTAAGAACAAAGGTAACCTGAATTTGAACTTCCTTTGTCAAAGTCCATTTTTACCAGAAATTATTCTCAATGGCGTTATGGAAACGAGCAGTTCCTTGAAAGTTTTGGAACTTAAAGGAAAATTCAATAAGGAGAAATTCATGATTTTCGGTAACTGCGAACATCAAGAATCTTCCAATGGTTTAGTTTGCAAATATAATCTAAGAATCGATGCCACTTCTAAAAATATAATAAATATGAGCTTCGTATACGAAAAGAACATCCAAAAAGAATTCAAAAGTGATATCAACGTAAACTCTGAGTGGATATCAGATTATGCAATTAAAGGTCATTTAGAAGGCAAAATATCTTCCCTTTCTTCAGTTCTCTTGAATGGATTCATTTCTGGTCCCAAAATTAATGGAAGAATCAACATCAATCATAAGTTAAGTGCTAGCTCTTTGGATTCCGATTTCGAACTATCGTTAAATACCTTTAACATAATTATTAATACCAATGGAAATATAGATATAAAACAGAAAGTTGGATCTCTAAAATCGATAGTCGAGTCTTCGTGTCCATTCTTGAATGGTTACCAAATAAACTTTACTCATAATCTAAATAGTTCAACTCGTAAGTCCTTCCTGGTAGTATCTAAAGGATCTTCCATCTACAAGATTGAACATTCAATTCAAATTCTTAATGCCCTTAATTGGTCTAACCAATTAATTTTCAATGACATTTATGGAATTGATAATACAATGTCGTCGCCTTCTAATGGAATCTGGAAACATGAGTCTAAATTAACTTTTGGGGCGAAATCTATTGATGCAATGATGCAATTAAAAATTGGTAATGAAATAGAAGTTCTATGCTCATTAAATTCACCCTGGACTTCTTATTTAAAATTAACTGCAAATCATCAATCATCAGGATCTTCAAAGCAAAGTACCATCAAGTTCGAATACGGACAAGGAAAAGTCATCGAAATTGATAGTGATTATTCCATCGAAAAATATAATTCATATTTAAATTTGTCCATCATGAATGAGGAATGGTGGTTCACACCAATCAAAACTGAAATCAAGGTTTCAACTCAAGAGAAAAAATCCATCGAATTTTTCCTGACTGCAACCAATGCGCCATCTATTCTTTTCAAAGCAACAAAGTACTCAGATACCAAAGAAATAAAACTTGAAGTCACAGGAAATAAAAAGTACTCAATAGAATGTGATATTCAAGGTGATCTAAAGGAAGGTAATATTCAGACAAAGGTTTTCCTGCCAATTATGAACGCTCCACTAAAAACAGATTTGACTTATAAAATTGAGAATCATTTGTTTGCTGATTTTGCTCTAAAAATATCTTTTGAAGATTCTACAGATAATTATAAATTACAGCTCAAATTAAGGGAAGAAAATATCAATTTGACATTCAAAGGACCCAAAAAAGAAGGAAGCCTGTTAGTAACCTGGAAACATGAAGAAATTGCTGGCAAAACAACAATATTTGTTAAGTTTGCTTCTCCATGTAAACTGATTAGTGATTCATCTCTGGATATCGTTATTTATAAAGACTTGGAAACACTCTACAAAACAATTACTGTAAATTATGGTGATAAGAAATACAGTTTAGCTCTGAAACATTACCCCTGTTTCTTCAAGTATTTTGAACTTTCAGTGACTACACCAATCCAAGGGTGGGAGTCTTTATATTGCACTTGGAACTTCAAGAACTCTAACATTACCGGAGAATTGTCAAGGAATGAAAGAGTTTATAAAATTTCCGGACATGCCAATGCAAGTTTCCAGAAGGGGGAAGCAGAGCTTTCAGTAACGACACCACTTGTTGGTTTTGAAATTAATAAAATTTATATCCAACATTCTTTCACGGATAACAAAGGAAACTTGTTCTTTTCTTCTGAAATTGGATCAAGCAAAATTTCAATAGAATATAATGCTAACATCACTGATCGCACGAATGGAGATATGACCTTCTCAATTGTTACACCATTTGAAGGAGTTGAAAAGTTGTCCTTGAAAATTGCTTTCAAAGACAAAATGTTCAAATTCACAGGAATTTACAACAAATTTGAATTTGAATGGATATTGAAAACTTTTTACGAAGGTAACGCAAAAGCAAAATTCTCACTTAACTTGATCTCCAACATTCCAGAATGGACTTCATTTGAAATTACTGGTGACTTGAAATGCTCCCAGATTCCTTATTTTGCAGCCTTAAATATCGTGCAGGAAAACCAAGTAACTACCTATTCCATATCAGCTAATTTTGACACTGAAAGCTTTAGCTTCGAAGCACAGCTACCAATTGAAAGATTCGAGAAAGTTAAAGTGAACGGTAAATTCTATCGCGAAAATGGCTATTTTAAAACTTATTTCACGTGCAGCAATACTATTTCTGAAATTAATTTCTCTGGATATGCTTCAATAAACGGAGAGATACCAGACATAAAAATGAAGCTGCTGACTCCGTTTGAAGGTAAGGAAAACCTTGAATTTTCTATGAATGGAATTATTTCTTCTGACAAAGCTATCTCAATTTCATCGACAATTGGTAAAAAACAATATCTCGTGAGCATCTACATGAAATCGGAGGGACAAAGCGGCAAAATAGCTGCCGACATTAAGCTTCCTTTACTTGGCTTTGAAAATTTCACATTTAGCAGTTTGTACAATTTTGTTGGAAACACGAAAACTGCTAAAGTTAACTTCAATTGGAATGAATCTAAGTTTATTCTCAACAGTAAAATAAACAATATGGAAATTGAATTGGATATAGAGAGCTCAGATCACGAGTTTAAATCTTTCCATGTCAGTGGACAACACAAGAAGATAAATAATGGTTACATTGGATTTGGAAAAATTTCTAAAAATGGAATGGATTACAAATTTGAAGGCAAAGCAATCTTAGAAGAAAACGAATTTACTGTTGATGTTAAAATACCTTCAGAAAGATTTTCAACATTCTCAATTAGAGGTGCATTCATCGAAAATGGCATTACTTTCAATGTAATGGAAGGAACAAATTCAATGAAGTCATACGACTTCCAGATAAGCTATTCGTTAACACCATCTACAGTTTTCTTTAATATTGCCACACCTTTTGAGTTTTTCTCTTTCGGAGAGGTTAGTTACACTGCTTCCGCAAATAAACTGGATGGACACGTAACTCTAAAGAAATTCAGTCAAACGTATCACCTAGAAGCACAAGTTGAAATATCTCTAATGAAATCTAACATGGAAATAAACGTGAAAATTCCGACAACTCAACGTTCAATTAAATTTTTCTACGATATCCAGTCAGATAATAAATGCATTAAAGCACTTTACAACACTGGCAGCACCATTAACAATTTTTCCCTACAGATTTACTTCGCTCAGACTACTTTAAACAATGGTTTCATTAAATTTTCTTCCACTTATCCTGATTACGAAGAATTGGGACTGGAATACAATTTCAAGTGGGTGGATCTAAATAACATAGATACATTTATTTCCATCTATAAAAATTCTGATAAAACCACATTCGGAGTTCAAACAGCTTTTGAAGTCCACAAAGTTATTTGCAAATTTATGACACCTTTCACAGGGTACGAAATGATTGGTTTTGAAGCCATTAAGGATGCAGAGACAAAGCAAAGAACAGCCAAACTGATGCTTGGTAACAACCAAATTTCTCTAAAGTATAACTTCTCATTTGGCGACTTCTTCGTCACCATTGAAACACCATTTGAGTCCTTCAAAATTATTGATATCGCTGCAAAATATCAGTGGGAGGAGGAAAATAAATATGGACTTATTAAATTTATTTTCAATGAAATTAAGTACGAAATAAATAGTGAAATTACTCTTTCTTGGTTGAATCCAAAAGTAAAATTTACATTTGAAACTCCCATTAATGCAATTCCAACGATTAACGTAATCAGCGAATACAATATTGAAGAATCTTGCAAAGACTTTGAATTTGGAGTTCAATTCGGTGATTGGATTTATTGGACCTCTGGAAAATTTGGATTGAAAGATAAAGGAATTTTCTTCAATGTTGATTTGAAATCACCGATCGATGGATGGAAATACGCTAAATTCGAGACTGATTTCGACTTGAGTGATGAAGATAAACTGATAAAAATATCTTTGGAAAAAGAGAACAATGAGAAATTAATTTCCATTTATGGAAAGTTAACCGACGAAGATATGAATTTAGAGATCATAAATCCTTTCGACACGATTCCAGATTTGGAAACTTCAGCTTCAAGGAGCAGATTGAAAAGATCTGTGGATACTTTGGGAATGAATAATCATCACATACCATTACTCGAAATCTGGAAAAGTTTCCACTCATTTAAAGCAAAAATAACATCTCCTTTCGAAAAAGCAAAGGAAGTTAATTTTGAAATAACCAAAGGTCAAGGAGCCACTAAATTACATTACAAACGAAATGACAACTTCGTTGATTTTGAACTAGATTTCAAAAAGAAAAAAGGTTTTGGACTTTCCATTAAGAGTGCATTACCAGGATGGGAACTTCTAGCCATTACTGGTCGTTTGAATACCGAAGATCTGAAGGCATATATAAGTGGTCAGAAGAATGAGAAGAAAATGGAAATTACAGGCTCAGGTACCTTCACTGACAACACAGGAAGTATGCAAATTACAATCACTACACCTTACGAAAAGTTCAAAACTGTAACTGTCGAACTTGATTACAACTCCAGGAGAAATATAATTACTTTCAAAGCCAAATCAGATTCTTCAGATTTCCATATCTTATTGGAATTTAAGAAAGGATTTACGATTGATGTATTTATTCCCCACCCTCAACAAAATACGGTAGCAAAGGGCAAATTAACATTGTTCAGTGGAGAATTTACTGCAAGCAGTCGATTCCCAATATTTAAAACAGTATCCTTGAAATATGGCTTAGTGCTTGGTGCCATAGTTACGGGCAAAGTTGAATATATGAGGAATGGTATTAAAGTTTTTGAAGTCAACTTAGAAAGCAATGGTAATGAAAATAAACTCCATCTCGAAATTCATGCTCGATTATTTGGAAACCACTCCATGTTGCATATTCATAGAGACGGTTGGAAGCATGTAGAGTTCGTTGCTCACAGGAATGATGAAGAATTCAAAGTTACTCTTAATGGTTCTGGAGCATTACCAAAGGCAGGTATTGTGCAATTTACAATTGATAATTCCTTCAGAGATATACCTAAACATATAACGGGCAGTCTAGAAATAGATCGTAATGCATCTCCACGGAAGGTAATCTTGCAGGTAGAATTGCCAGAAAAAAAGTTATACAGTGCAAATCTCAATTACAATGCAGATATTCAAGATTTAAGAAAAGGAGATTTCACTTTGAATATTCAAACACCTCAAAGAGACATGCGCCCTTGGAAGAAGATATCTGGCAATTGGAATATTGACACTAAAAAAATTCTTACAGCCACAATAAATGTTGGTCCAATTCAGTATCAATTGAATGGAAAAATTAGCTTAAAGGAAACTTCCATAGTAGTTACGGCGAATGATAGTGAAAGCACTAAATACTTTGTGGAATGGAAGATTGATAGGCAACAGGGACTCAGAGAATATTATTTTAAGATTGGCAAGCACGACCGATATGTAATGCTTAAAATGCATGGAACTTTTGATACACTTCAAAATGCAGATATTCAAGGATCATTCCGCATTTCAAGGTTCATGAATAAAGACTTCGTTTTCGCAGATAAATGGAATACAGATGCTGGAAAGATTACTGGAAGCGGGAAATTTGAGTTTGGAGCTTATAAAGGAACAACACAATATTCATTCTCCAGAAATGCCGAAGAGAAAGCAGTCAAGTTGACGTGGGATGCGCAGACAAGCATTCCAAATCTTAATAAAGTTACAGTGAACATAGATTACAACATAAAGCGTCGCATGATCGATCTTTTAGTAAAATGGGACAATGATAAACTAAGTATAAAAACAACTTTCGATAACTTCTCAAAGTTGACTTCTTCTAACGTTATTAAAGTTCACCTTCCAAAACTCGGAGATGGAGAAATTACTGTCAGCCATGATTTCACAAATCCTCTATCTAAATCTTTCAAAGCAGTAGGAAAAATTGGAGACAAAAACGTGTCATATATTGCACAATGGACCAGAAATGCTGACCTGACTGTTTTCGACTTTAATTATAATATTGATTCGGCAATATTTGGTAAGGCAAGTTTACATGCTGATTTCGATGTTACCGATTTGCGAGATGCTAAAGCAAACCTAAAATACAAAAGGAACCAAGATAAGTTTGTTACAATTGCATGGACGAGGAAAAGGTCAGGAACTCATTTAGAAAATGAAATGACTTTCAAGTCCCATTTTATAGTTTTACCTAGTGCAAGGTTCCATGTCACTGCTGATTGGTCAAAAGGTTTTAAACTTGATGGAGTTCTCGAATGGAAAGATAAGAGCATAGTTGTTAACGTTAACGTCACTCACAACAAAGCTTCTGCTACTATTAACACTCCATTTGAAAAGTTTGGAGATATAGTTGTTAATCTCGACTACTCTTTCAAACCAAAGGAAATCGTCATTACTTTCAAATATGCACGAGGAAACAAAATTGTAGATTTTAGTTACAATTTGCAAATGCAAAGCAAAAAAGCGGGTTCCCTTAAAATGAATCTAATAACACCCTTCCCTGTAATTCAAAAAGTCACTGTTGATGGAACTTGGAAGAAAGGTGTCTTTACGGCCACATACAAGAGAAATAATGATGTACAAGTAGACTTTGAAGGAACCGCTGACGTAAAACTGGAGAAATCCTCCCTTGACCTTAAGTTTACTCCTCCTAACAAAGGCCCAGTTGTTCTTAAATTTGCATATGATTTAGATAAATTTGTTGAAGGAGCTGGCAAAAAGGCATCAAAATTAATTGATTTGCACCTCGAAATTGCAGGCGAAACAATTAATTTTACTGTTGATGGGTTCCGTAATGAAGAAAAAATTTTCATCGAAGTAAATGGCAATACAACTCTGGATAAGTTGAATGTCTTTTACTTAAAACTCGACTCTGAGCTCAACGTTACACGCAGAGTGGGATTCTTTGAAGT
>39348 ENA|HAER01039349|HAER01039349.1 TSA: Proasellus cantabricus, contig c30787_g1_i1
GGCTTATTAAGTTTCTTTTGAGTTAACTATACCCGCTCGCTCATTGGCTCTCGTTACTAAATGAAACGTCTTATATTTGCACTGTTTTTGGGAGCAACGTTGGCTGCAAATGTAATTGACCCCAACACATGTACATCTTTCCCTTGCCTCATATTTGAGGACAATTTTGATTTTCTGGATCACGATGTATGGGAGCATGAAATGACCCTTGCAGGAGGAGGGAACTGGGAATTTCAAGGATACATTAATAACAGAAGTGTGTCTTACACTCGTGGTGGAACTTTATTCATCAAGCCCCAATTGGTATCTGAATGGCAAAACGAAGCATTTTTAACCAGCGGAGATTGGAACATTTGGGGCGCAAATGGAAGAGGAGATGTGTGCACGGGCAACTGGAATTATGGTTGCGAACGTATTGGAAATGCCGCAAATATCGTCAATCCAGTCATGAGTGCTCGACTTAGAACGCTGAACGATTTTGCCTTCAGATACGGTCGTGTTGAAATTTCAGCGAAGTTGCCAAGGGGTGATTGGCTGTGGCCAGCACTTTGGATGTTACCTCAATATTTCCGTTATGGACCATGGCCAGCAAGTGGCGAAGTTGACATCATGGAATCCCGAGGAAACGATAACTATGGAACTTTAGGAAACCAATATGCTGCAACTACTTTTCATTGGGGACCTTACTGGTCTCTTAACAGATACTACCAGACAACGCAAGATTATCAACCAGCCGCTGGCAGCTTCCCCGATGCCTTCCACACTTGGGCAATTGAATGGAATCAAAATTCATTCAATATTTTCTTGGATGATGTCCCGGTAATGACTGTTGATCCCGGTACAAACTTCTGGGATTTTGGTGGATTTGCAGGTGAAGGAGACATTGACAATCCATGGGCATCTGGTGGAAAAATGGCTCCCTTTGACCAACCATTCTTCTTAGTGCTCAACTTAGCAGTTGGAGGTACAAACGGCTATTTTCCCGATGGAGTAGACCCTGGTAAACCATGGTCCAACACATCACCAACCGCTTACCTTGATTTCTGGAATGGAAGAAATGTTTGGCTCCCAACATGGCAAGATGGCAACGGAAAAATAAGTGAAAATGCTGCTCTTCAAGTCGATTCCGTCCGAGTTTTCAAAATGTCAGCAGCTGATATGTAGAAAATTCATGTATTGTGATGTAGGGATTTTTAATCTACGAAACATAAATCCAGGCTAGACTACAGCTACCCAACTTGTAGAGTTAACATAACAAAAAATTCCAACTGGAAAAAAAAAAAAAAAAAAAAGAAC
>11964 ENA|HAES01011965|HAES01011965.1 TSA: Proasellus cavaticus, contig comp22531_c0_seq1
TATCAACGCAGAGTACGGGGGGCTCATTAAGTTAAATTTGTGCTTACCTGAACATTGGCTCCCTTAACAAACAAACATGAAGCGTCTCATATTTGCACTGCTTTTGGGAGCAACGTTAGCTGCAAATGTTATTGACCCCAACACGTGTACAACTTTCCCTTGCCTAATTTTTGAAGATAACTTTGATTTTTTGGACCACGATGTTTGGGAGCATGAAATCACCCTAGCTGGAGGAGGGAACTGGGAATTCCAAGGATACATTAACAACAGAAGTGTATCTTATACTCGCGGTGGAAATTTATTCATCAAGCCACAATTGGTTTCCGAATGGCAAACTGAAGCATTTTTAACTAGCGGAGATTGGAATATTTGGGGCGCCAACGGAAGAGGAGATGTGTGTACAGGCAACTGGAATTACGGTTGTGAACGTATTGGAAATGCAGCAAATATTGTTAACCCAATCATGAGTGCTCGATTGAGAACGCTCAACGACTTTGCCTTCAGATACGGACGAGTTGAAGTTACAGCTAAGTTGCCTAGAGGTAACTGGCTTTGGCCAGCTATTTGGATGTTGCCTCAATATTTCCGTTATGGACCATGGCCAGCAAGTGGTGAAGTTGATATTATGGAAGCACGAGGAAATGATAACTATGGAACTTTGGGTAATCAATATGCTGCAACTACATTCCATTGGGGACCTTACTGGTCTCTTAATCGCTATTACCAAACAACAAATGATTACCAACCTGCCACTGGCATCTTCCCAGATGCCTTCCACACTTGGGCAGTTGAATGGAACGATAATTCAATCAATACTTATTTGGATGGTGCCCTTGTATTGTCTATTGATCCTGGTACCAATTTCTGGGATTTTGGTGGATTTGCAGGTGATGGAGATATTGACAACCCATGGGCTGCAGGTGGCAAAATGGCTCCGTTTGATCAACCATTCTACTTAGTGCTTAACGTAGCTGTTGGAGGAACTAACGGTTATTTTCCTGATGGAGTCGACCCTGGTAAACCATGGTTGAACACATCACCTACAGCCTACCTTGATTTCTGGAATGGAAGAAATGTTTGGCTCCCAACCTGGCAAGATGGCAACGGAAAAATTAGTGAAAACGCGGCATTGCAAATTGATTCCATCAGAGTTTTCAAAATGTCATCCGTTGATATGTAGAAAATATAAACACATAATTAGGCATATTTCTACTCTACGGAATGTTATTTCAAGAATAAAGAACTCCTCTACCAACCCTAACAATTGAAAATTAAACTTAATTCGAAAAAAAAAAAAAAAAAAAAA
>13515_(reversed) ENA|HAES01013516|HAES01013516.1 TSA: Proasellus cavaticus, contig comp25937_c0_seq1
TCAACGCAGAGTACGGGGGGCTTTGTTTATTGATCAATTGTCACGGTATGTTAACTCTAGATATCGACTACTCGAGAACTTTGTATAAAACGAAAATATTTAATTTTGCATCAGTGCACGACACATAGCACGAGTTGAGTCTGCACAATGGACTATTCAAGGAGCTTTGCAATCTTATTTGTTCTCCACCTATTGCGCAAGACTTCACGTGCAGCTTACATAGCTGATCCTTCCACCTGCACTACATTTCCTTGCGTGATATTTGACGACCAGTTCGATTTCTTAGATCACGATGCATGGGCCCATGAAATTACGATGGGGGGCGGAGGGAATGGAGAGTTCGAGGCATATGTCAACAACAGAAGCGTAACTTACACACGGGATGGAATATTTTACATAAAACCTCAATTGCTTTCAAACATGAAAGATGAAAGTTTTGTTACCAATGGAACTCTCGACCTATGGGGAACCAATGGAAGAAATGAAGTCTGCACAGGTGCCATGTGGAACGGCTGCGTCAGGACAGCGGCAGGTGGTAACATTATTAACCCTGTCATGAGCGGAAGAATTCGAACGCTGGGAAGTTTTTCTTTGAAATATGGGAAAGTAGAAGTTAGAGCAAAACTTCCTAGTGGAGATTGGATGTGGCCAGCCATCTGGATGCTTCCCGACAGCTTTCCTTATGGAAATTGGCCTGCCAGTGGCGAAATTGACATCATGGAAGCTAGAGGTAACGAAGTTTATGGTAGCATAAGTAATTCCTACGCAGGGTGCACACTACATTGGGGACCTTTCGAGACGATGAATCGTTATCCGTGGACACATGCAGATTACACGTTGTCCGATGGCACTACGTTCGTCGACGATTTCCACACATGGACATTGGAATGGAACAACAACAGTATGACGTGGAAGCTAGATGGAGAAGAGCTTTTGTTTGTCGATCCGATTACAAATTTCTTTGATTATGGAAATTTCTCTCAAGAAGTAGACATCGATAATCCATGGGCAGCCGGTGACAAGATGGCCCCCTTTGACCACAAGTTTTATCTGCTGCTCAACACCGCCATTGGGGGCACTGGTGGGTACTTCCCAGATGAAGTGCCAGCCGATCCTCCGAAGCCATGGATTAACGATTCTCCAACAGCAATGAAGGACTTTTGGGATGCCAGAAATTCGTGGCTTCCAACTTGGGAACACGGAGAAGGGAAAATCAGTGAAAAGGCCGCCTTGCAAATTGATTATGTGACAGTATACAAAATGTCTCCAGACGATTTATAAGGAAACAACTTATAAATTATAAATTATTATTGAATTAATTTAACTTATTTTTGTAAGTTTGTATATTATCAAAATTTCAGCTAATACGATTACTTTTGATTACCTGTAATTCTATAACATTGGCAATGATTAAAAAATTTCAATTGACGTAGAGTTAACAATATATATTACTGATTTGTTACTACTGATTATCGAGTATTTCTATCAATAAAGTTATAAAATTTAAAAAAAAAAAAAAAA
>33005 ENA|HAES01033006|HAES01033006.1 TSA: Proasellus cavaticus, contig comp50949_c0_seq1
GGGGTGTTCAAGAATACGTTGTCCTACACCGAACAGGATGATGCTGTTCCTAGTGCTGTTGGCAGCACTGGCTGCTGTTGGCCAAGCTGCAACAATTGTTGACCCTAAGGACTGCACTGCGTTCCCGTGTCTGATCTTCGACGAGGAGTTCGAGTACCTGGACACGAAGGCCTGGGAACATGAGATTACCATGAGCGGAGGCGGGAACTGGGAATTCCAGGCCTACATCAACAACCGTAGTATCAGCTACGCACACGATAGCAAGCTCTTCATTAGACCTGATTTGATGTCTAATTGGCAAGGGGAAGCCTTCCTATCGTCGGGGACTTTCAACCAGTGGGGGATGAACGGACCTAACGATGTGTGCACCGGCAACTCGTATTACGGATGCGAGAGGGTTGGAAACCCTTCCAACATTATCAACCCCATCATCAGTGCCAGGCTTCGAAGCCTGCCCTTCTTCGCTGTCAAATACGGTCGCATCGAAGTAAGAGCCAAGATGCCCAAGGGAGAATGGTTGTGGCCTGCCATCTGGATGATGCCCAAGAACCATCCCTATGGATCCTGGCCAGCAAGCGGAGAGATCGACATCATCGAGAGCAGAGGCAACGCTGATTACGGAACTCTGGGGTACCAATATGGAGGTACCACCCTGCACTGGGGGCCACAATGGAACATCAACCAGTACATGAGGACCCAAGCCACCTATGCCGCCAACGACGGATCGTTCGCCGACAACTTCCACACCTGGGTTATCGAATGGAATGCGGACTACATGAGAATTTTAGTCGATGACGTGGAACAATTCACAGTGGATCCAGGCACTAATTTCTGGGACTTCGGTGAACTTGCCTTAACTGGAATGGAGAACCCTTGGCGATACGGAAGCAAGATGGCGCCCTTTGATCAGGAGTTCTACTTCATCGTGAACGTCGCTGTCGGAGGTACGAACGGCTTCTTCCCCGACGATGTTCCAAGCAACCCGGCCAAACCCTGGGCCAACACCAGCCCAACCGCCTTCCTCGACTTCTGGAATGCTAGGGGCTCCTGGCTTCCCACTTGGGAGCAAGGAGAAGGAAGGATCAGCGAGAACGCAGCACTGCAAGTGGACTACATCAAGGTCTACAAGATGAATGACCAGAACAGCTAAATTCAGTGACGAAGAGGAATAATAGATGTCCTGATTTGGAATTAATAAATGA
>36730 ENA|HAES01036731|HAES01036731.1 TSA: Proasellus cavaticus, contig comp53579_c0_seq1
GAGTATAAAAAGAAGATTCACTAATAGAAGTCCCCAAGTCCCGGCTAGACCTGCAAACTGCAGAGTGAGCCGCGATGAACGTCAAAACATCAATTCTGATCGCCGTACTGGTCGCTGTAGTCTACGCAGGACCAGCAAAATGGCAAAGAGAATCATGCGCATCAGAATGCATCGAGAGCGAGAATTACTTTTATGAAATAGGAAGAATTTACGAATACAAATATGAAACGGAAACCCTGACTTCTCTCAACGGCATACCAGGCATTGACGAGGCTCAAACCAAAGTGACCGCTAAAGTTTTCATCCAACCCGTCACATCCTGTGAACAAGTCTTAACGTTGAAAGACGTGTCTCTCAAAGGATCGGCGAATAGCGATGAATTCGCAGCTGAAATCACGAAAAATTCTCTCAGGTTCTCATTCCAAAACGGAAAGGTGGAGATAATTTGTGGTTCTGAAGATGAACCAATCTGGGTACTTAACTTCAAAAAGGGAATCTTGTCAGCTCTTCAAAATTCCATGGAAACCTTGGAGGGTCATAAGACCATAACAGAAACTGACATCCTAGGGAAATGCGAGACATCCTATTCAGCTAAGAAAGATGGTTCCTCCATTTTGATTGAGAAAACCAAATATCCTTCAAAATGTTCAAACAACGTCTACGGATCTCTTAGCAAACTGAACACACTTGGCTATGCCACGGAGACGCTCTTGCAAGGTCTTTCCATTATCAAATCTGAGCAAGTATGCAGCCAAAAGATTTCCGATGAAATAATAAAAAGCGTCACCTGCACAGAGACTCACACATTGCAACCATTCTCGAATGGTCGATCTGCACAAACTAAAGTATTCCTGAATTTGGAAATCGTTTCCGTTAAGTCCAGTTTGCCACCAATCACAGGTGCTGTAGGTATTAGGACAAGTCTTAATTACGAAAATACAGAAACTGAGAGTCAGAATGAAATTATGGAAAGCGTTGAAGAAATTCTGAAGCAACTGGAGATTCACACAAATTCTGGGGTCGCTAAAGAAGTTCCAAGTTTGTTCTCAGAATTAGTGATGGTACTACGTAACTTAGGAAAATCACAAATTCAGAATCTTTATGATAACAACAACGGAGTCGCAAACAAATTCATAATCGATGCTTTGCTTCTGGGAAAGACTCCAGCTACCACTTCCATGATTGTGAGTCTCATAAAGGAAAACAAACTATCGACAGTTGACAAAAGTGCATGGTTAACATCCTTGGCATTTATGAAGAATCCGTCATTAGAAATGTTTTCTGCCGTACAACCAATTCTGGAAACTACGGATGGTGTCAAAGTTCAATTAGCGCTATCAACTTTAGTATATAACTATTGTAATAAAGACTCTGATTGTATAAATAAGGATGAAATTGCAAAAATTATTAGAAGTATGGAATCTTTCTTGGGAATTGGGTGTAGAACAACATCTGAAGAAGAAAAGGAAAATATCTTGATTGCGATCAAAGCCCTCGGCAACATTGGAAAATTTGTCAATGCTGAATCAACCTTGAGAAGATGCTACACAGAAGAAAATTCCATGGAAATTCGCGTGGCAGCAATTGAAGCCTGGCGACGAACTTCTTGTACTAACGACCGCGACCATCTGATACAAGCCTTTAACGATAGAAGTCAAGATAATGATATAAGGATAGCTTCATATCTGGCCATCATGAAATGTCCAACAAAAGAAATAATTGATGATGTTAAAGATATTTTGACATCAGAAGGGATTAATCACGTTAGTTCATTCGTCTGGTCTCACCTTTCTAACTTGGCAGAATCCGCCTTCCCCGAAAAGAAATTAGTCGGTGAGCTAATTAGAGAAGAAATGTTACAGAAAAAATTTAACGAAGACACTTTGAAATTCTCCAGAAACTTCGAATCTTCTTTCTTTTTAACGGAAGATCACTTTGGGGGGATGGCAGAAGGAAACTTAATTTTTGGAAGCAATTCTTTCCTCCCTCGTTCCACCATGTTTAACGTCAGCATTGACATGTTCGGGGAAACAATTAACCTTTTTGAGATTGGAGGACGTATCGAAGGATTTGAAAAATATATGTCCAAATTCTTTGGTCCTGATGGATATTACCCGGAAGAAACTGTCGAGGCCATTTTGAAAAATTTACAACAGCAAAATTCTGAAGAAAATGCCTTAAACTCTTACATGACACCAAACGACGACCCACAAGGCTCCTATTACCTGAAAATATTTGGAAATGAACTCTTCTACAAACACTTCCACGGAATTTCAGATATTTTGCCAAGTTCAGATATCAACAACCCAATGGATTTGATCAAGGAACTGCTTACCAAAGGGGAGGTCGATTATCTAAAGAATTTTAACATTATTAATACTGAATTCAGTTTTCCAACAATTGCTGGTATGCCAGTTAATTTAAAATTGAATGGAGTAGCTTCAGTAGGCTTTAAATTGAATGGACATTTTGACTTTCAAAGCTTCAAAACCATCGATATCCAAGGAAGCATTCAACCATCTGCGTCTGTCAAATTTGACGCCTCAATGACTGTTGATTCTTTCGTTTCCAAGTCTGGAATCAAAATGATTTCAACAATGCACTCATCGACCTTGATCGACGGAAGTATGGTTGTTCAGGATGGAAAGCTAATTGATGTCACAATAAATGTTCCTAAAGACAAGATGGAAATTTATGAAATATCTCATGACCTTATCAAAATTGAAAACGGAATTGAAACAAACACAAGACCAAATGTTGAATATGAATCAACCCGCTACGTAGAGTTTCTAGGAATGTCTATGACTTATGGACACATGATTGACTCTATCTCTTTTGACTCTGTAGGTCAAAGAATGTTCATTTCTAAAGTCGATACACACTCCTCTTACCAACTACATTTCCAAAATGAACCCAAAATAATGTATCTTTCATTCGACATGCCTGGGAGTAAGCAGAACAAGAAATGGCTGCTATCTTTAAAACGTGAATCAAATGCAATGGAAATTGATTTGCAAACTCCTTACGCTGCAGCAAACGCAGATTTGACATACAAATTAACACCATCAGATGTAAAGATTAAGGGAAGCATTGGTATTAATAATGTTCAAAAATATTCAGCGGAACTTGCTTTCGCAAATGAAAAAGAAAAAGAAGCAAATTTAATTGAATTTAAGGTTCTTCTTGCTGATTCTCAAAAGGAATTAATAAACATTAATATGCAGTCAAAGATCAATAAAGAATACAGTGTCATATTTCTAAATGCCGCCTCTTCAGGGGCTTATGTACCTCCAATTTCTGTTAAACTTGACGCTAACCAAAAAGACAAAACTAATGAAATTTCGATGGAAATTAAATCCAATCCTGTTGATATTTCTTTGTCTGGAAGCATAAAACCAGAATTTGGAAAGACCACAATCAATATGGAAGGAAAATGTCGCATATTTAATAATGAACCCAAAACCATCACAGCTTTATCAACTTATAACTTACAGCTGAGAAAAGAAGGGACGAACATCTTTTCTGGAGATCTTAGTGTTAAAGAATTAGGCTTTGAGGTTAACTGGGATACACAAATGAACGATGACATGTTCGACAGCAAAATAGCAGGCAAATACGGCAACAGCATCTTCAACATTGATAACAATTTTACTGATTCAACTACCAAAAATTTCAGAGAACTAAGCATTAAATCTTTGATTCACATCCCTGCCTTGAATGTTGACTACATGTTGAAAAAGAGCTTATTAAGAAATTCTGACAAAATATTATACGAATATGGACTAAAGTTCGGCGAGTATCTCAATTCTAATTTCATTGGTCGCTGGACAATTAACAAAGAAGTTTATTTATCCAGTATAGCCCAATTTGGAGAACACTCATCCAACTTCAAATTTAATGCTGTAAAACTTTCTTCTAATTCGTACAAAATAGAGGTTGTTCATATTATGAATACTCTAACAAACGAAGGACATCTAACATGGAACAATTCACCTGAAAGATTCTTTGCAAAACTTGACGCCTCCTGGCACAGAAATTCCATTCCTTATGCTCTGAAATGGGACATGAATGCCGACAAGACTGAACTGAACATGGAAGGTAGCTTCAATAGAAATGATGAAATGAGCACCATCTTTGCTAAAGTCACACCGAAATCACTAAACATCAGCAACACCTTCTACAAACCACTCTCAATTGATGCAAATATGGAAATCGAGAGTTCCAATAAAAAGGTCCTCATCACAGCTTCGTCTGAAGAAGCCACCTTCAGGGTTGCCTTTAGTCTCACACCAGATAACCTCAAAGGAGAAATCAAGTTTGGAGAAACTGATGTTGGCATAACCGCACGATATGAACCCAGCAAAATCGAAATGGAGACATGGTGGTCGCCAGTTGATAAGATCGCTATTCATGGTAACTACGAATTTGGCCAAAATGGCAATGTAATGGTCAGCGTTGAAACTCCATTCCAAGGTTGGGAAAAGCAAGATGCCACAATGACTTACAAGGGAACAGATATGATAAAACAAGGGCAACTTAGTATTACCTGGGCCAATTCTCATTACTTTACAATGACCACTGAGGTAAAAACTGATTTACAGAACAGTGACATATCTGGTTCGATAAGAGTAACAAGTACATTACCAGCCGTTGACAGAATTCAACTCTCATCCAAACTTAATTTCAAAAACAAAATAGATTTTGAAATTGATGGAATCTTTAATTCAGAAAAAATGAAAGGCACTATAAAAGCATCTCCTTCCAATAACGTTTATAAAGCCACAGTTCAGTTCACATCATCGTTCACTAATGATTTCAAAGCCATCTTCACCCATTCTCTATCATTTAAAGACATTTCGTCGAACTTGCAGATCATTTACGGATCGAACGAAACAAAAATTTCCTTGAAAGGAAGTATCAAGAACAATGTTAATGTGAATTTGAACTTCCTTTGTCAAAGTCCATTTTTACCAGAAATTATGCTGAATGGTGTTATGGAAACAAGCAGCTCATTGAAAGTTTTGGAACTTAAAGGAAAGTTCAATAAAGAGAAGTTCACGATTTTCGGCAACTGCGAACACCTAGAATCCCCAGATGGTTTGGTTTGCAAATATAACCTAAGAATAGACGCCACTTCTAAAAATATAATAAACATGAGCTTTGTATACGAAAGGAATATCCAAAAAGAATTCAAAATTGATGTTAATATAAACTCTGAGTGGATAAAAGATTACGCCATTAAAGGTCATATTGAAGGCAAAATAGCTTCACTTTCTTCCGTTCTCTTGAATGGATTCATTTCTGGCCCCAAAATTAACGGAAGAATCAACATCAACCATAAATTAATTGGCAGTTCACTGGACTCCGAGCTCGAAGCATCGTTAAATGCTTTTAAAATTATCATTAGTACCAATGGAAATATTGATATAAAGCAAAAAGAAGGATCTATAAAATCAAAGATCGAATCTTCGTGTCCCTTCTTGAATGGTTACCAAATAAATTTTATTCATAACCTAAATAATTCAACTCGTAAGACAATTCTGGTAGTATCTAAAGGATCTTCCACCTATAAGGTCGAACATTCAATTCAAATTCTTAATCACTTTAATTGGTCCAATCGATTGATTTTCAACGACCTTTATGGAATTGACAATACAATGTCGTCACCTTCAAATGGAATCTATAAACATAAGTCTAAAGTAACTATCGGGGAGAAATCAATTGAAGCAATGATGCAATTAAAAATTGATAGTGAAATAGAAGTTCAATGTTCCCTAAATTCTTCTTGGACTTCCTTCATTAAATTGACAGCAAAACATCAATCAACTGGATCTTCAAAACAAAGCACAATCAAGATCGAATACGGACAGGGAAAAGTAATCGAAATTGACAGTGATTATTCCATCGAAAAATCTAACAAATATATAAATTTGTCTATCATGAATGAGGAATGGTGGTTCGCTCCGGTCAAAGCAGAAATCAAGCTTTCAAATCAAGAGAAAAAATCCTTCGAATTTTTCATGACTGCTAACAATGTGCCATCTATTCTTTTCAAAGTGTCAATGTATTCAGATAGCAAAGAAATAAAACTTGAAGTCACAGGAAATAAAAAATATTCTGTCGAATGTAATATTCAAGGTGATCTAATGGAAGGTAACATCCAGACAAAGGTTTTCTTGCCAATTATGAATTCTCCACTGAAAACAGATTTGACTTATAAAATTGAAAATCGTTTATTTGCTGATGCTGCTCTAAAAGTCTCTTTTGAGGATTCTACAGATAATTATAACTTACAGCTAAAATTAAGGGTAGATAATATCAATTTAACATTCAAAGGACCCAACAAAGAAGGTAGCTTGTCAATCACCTGGAAATTTGAAGAAATTGCCGGCAAAACAACAATATTTATGAAGTTTGTTTCTCCATGTAGCCTGATTAGCGATTCATCAATGAATATTATTATTTATAGCGACTTAGGAACATTATACAAGACTGTAATCGTAAATTACGGCGATAACAAATACAATTTTACTCTAAAACATTCCCCTTGTATCTTCAAATATTTTGAACTTTCAATAACTACACCAGTTCAAGGATGGGAGTCATTAAACTGCGTATGGAACTTCAAAAACCATAATATAACAGGAGAATTGTCAAGAAACACAATTGTGTATAAAATTACCGGACATGCCAATGCTAATTTCCAGAGGGGAGAAGCAGAGCTTTCAGTAATAACTCCAATTGTTGGTTATGAAAATAATAAAATTTTCATCCAACATTCTTTCTCGTCTAACAAAGGAAACTTGTACTTTTCTTCCGAAATTGGATCTTGCAAAACTGCAATAGAATATAATGCAAATATCGTTGATCGTACAAATGGAGATATGACCTTCTCAATAGTTACACCATTTGAAGGAGTTGAAAAATTGTCATTAAAAATTTCTTTTAAGGATAAAATGTTCAAATTCACAGGAATTTACAATAAATATGAATTTGAATGGATATTGAAAACGTTTTATGAAGGAAACGCGAAAGCAAAGTTCTCATTCAACTTAATATCCAATATTCCAGAATGGACTTCATTCGAAATCACTGGTGACCTGAAATGCTCCCAGACTCCATACTTCGCAGCGTTAAACATAGCGAAGGAAAGCCAAGTAACTACATATTCCTTATCGGCTAACTTCGACAGCGAAAGTTTTAATTTCGAAGCACAACTACCCATCGAAAGATTCGAAAAAATTAAAGTAAATGGTAAATTCTATCGCGAAAATGGCTATTTTAAAACATACTTTTCTTGCAGCAATAGTATCTCTGAAATTAACTTCTCTGGGTACGCTTCTATAAATGGAGAGATACCCGACATTAAAATGAAGGTGCTGACTCCGTTTGAAGGAAAAGAAAACCTTGAATTTTCGATGAATGGAATAATTTCTTCTGACAAGTCGATCTCAATTTCATCGACCATTGGCAAAAAACAATATCTCGTGAGCATCTACGTAAAATCAGAAGGACAAAGCGGTAAAATTGCCGCTGACATTAAGCTTCCTTTACTTGGCTTCGAAAACTTCACATTTAGCAGTTTATACAATTTTGTTGGAACTACAAAAACTGCCAAAGTTAACTTTATTTGGAATGAATCAAAGTTTATTCTCGCCAGCAAAATAAACAATATGGAAATAGATTTGGACATCGAGAGCTCAGATGAGGAATTTAAATCCTTCCACGTCAGCGGACAACACAAAAAGATAAACAATGGTTTCATTGGATTTGGAAAAATATCTAAAAATGGAATAGATTACAAATTTGAAGGTAAAGCAGTCACGGACGAAAACGAATTTACGGTAGATGTTAAAATGCCTTCTGAAAGATTTTCTACATTCTCAATTAAAGGGGTATTCATCGAAAATGGCATTACCTTCAAAGTTTTGGAAGGAACAAATTCAATGAAGTCATACGACTTCCAGATAAACTATTCGCTGACACCATCTACAGTTTTCTTTAACATTGAAACACCGTTTGAATTCTTCTCTTTCGGCGAAGTTAGTTACACCGCATCCGCCAACAAACTTGATGGGCACATAACTCTAAAGAAATTCAGTCAAACGTACTATTTAAACGCACAAGTAGAAATATCCCTTTTGAAGTCTAATATGGAATTAAATATGGAAATTCCGACCACTCAACGTTCCATTAACTTTTTCTACGATATCCAATCAGAAAAGAAATGCATAAGAGCTCATTACAACACAGACAGTTCCATTAATTATTTCGATCTTCAGCTATACCTTGCACCAACTACGTTAAACAATGGATTCATTAAATTTTCTTCCACTTATCCTGATTATGAAGAAATGGGTCTTGAATACAATTTCAAATGGGCGAATCTAAATGACATTGATACTTTCATTTCAATTTATAAAAATATGGATAAAACTTCTTTTGGAGTTAAAACCGCATTTGAAGTCGACAAAGTTATATGCAAATTTGTGACACCTTTCACAGGATACGAAATAATTGGCTTCGAAGCCATTTTAGATGGAGAAACAAATCAAAGAACAGCCAAACTGATGCTAGGTACTAACCAAATATCTCTAATGTACAACTTCACATTCGGCAACTACTTCGTCAGCATTGAAACGCCATTTGAGGCCTTCAGAATTCTAGATATTGCCGCAAAATCTGGTTGGGAGGAGAGCAATAAATTTGGTCTTCTTAAATTTGTTTTTAATGAAATTAAGTATGAAATAAATAGCGAAATTAAGCTTTCTTGGTTGAATCCAAAAATAAAGTTTACATTTGAAACGCCCATTAAAACAGTTCCACTGATAAAGCTGATCAGCGAATATCGCATTGAAGAACCAAGCAAGGAATTTGAATTTGGAATTCAATTCGGTGATTGGATTTATTGGACTTCTGGAAAATTTGGATTACTAAACAAAGGAATTTTCTTAAATGTTGATATGAAATCCCCGATCGAGGGATGGAAATATACTAAATTTGAGACGGCTTTTGACTTGAGCGACGCAGATAAGCTAATAAAAATATCTTTAGAAAAAGAGAACAACGAGAAATTAATTTCCATTTACGGTAAGTTGACCGACGAGGAGGTGAATTTAGAGATCATAAATCCTTTTGACATGATTCCAAATTTAGAAACTTCAGCTTCAAGAAGCAGACCAAAGAGATCAGTGGATTCATCAATAATGAATGACCATCACACACCATTACACGAAATATGGGAAAGTTTCCACTCGTTTAAAGTCAAAGTCACTTCTCCGTTCGAAAAAGCAAAGGAAGTAAATTTCGAAATATCCAAAGGTCAAGGAAGCATTAAATCTCACTACAAGCGAAATGATAACTTTTTAGATTTTGAACTAGACTTCAAAAAGAAAAAGGGCTTTGGTCTTTCTATTAAAAGTGCACTACCGGGATGGGAACTTCTTGCAATTACTGGTCGTTTGAGCACTGAAGATCTGAAGGCCTACATTAGTGGTCAGAAGAATGAGAAGAAAATGGAAATTACGGGCTCAGGTAGCTTTACTGACAACACAGGAAGCATGCAAATTACCATCACTACACCTTACGAAAAGTTCAAAACTGTCACAATTGATCTTGATTACAATTCCAGGAGAAATATATTCACTTACAAAGCCAAATCAGATTCCTCAGATTTCAATATACTATTGGAATTTAAGAAAGGATTTACCATTGATGTATTTATTCCTCATCCCCAACAAAATACAGTGGCAAAGGGCAAACTAACATTGTTCAATGGAGACTTTACTGCAAGCAGTCGATTCTCAATATTTAAAACTGTATCATTGAAATATAGCTTAGTGCTTGGTGCCATAGTAACGGGCAAATTTGAGTATATGAGGAATGGTGTGAAAGTTTTCGAAGTCAATTTAGAAAGCAATGGTAATGAAAACAAACTCCATCTGGAAATTCACGCAAGATTATTTGGAAACCACTCAATGTTGCATATTCATAGAGATGGCTGGAAGCATCTAGAGTTCGTTGCTCAGAGAAATGATGAAGAATTCAAAGTTACTCTTCACGGCTCTGGAGCCTTACCAAAGGCAGGCACTGTTCAATTTACCATTGATAATTCATTCAGAGAAATACCTAAACATATAACTGGCAGTCTTCAAATAGATCGAAATGCATCACCAAAAAAGGTCATCTTGCAGGTAGAAATGCCAGGGAAAAAGTTATACAGCGCCAATCTCAATTATAATGCAGACCTTCAAGATTTAAGAAAAGGAGACTTCACTTTGAACATTCAAACACCACAAAGAGACATGCGTCCGTGGAAGAAGATATCTGGTAATTGGAATATTGACAACAAAAGAATTATTACAGCCACAATAAACGTAGGTTCAATACAATATCAACTCAATGGAAAAATCGGCATAAAGGAAACATCCTTAGTAATTACAGCAAATGATAGTGAAAGCACCAAGTACTTTGCGGAATGGAAGATTGACAGGCAACAAGGGCTTAGGGATTACTACGTTAAAATAGGCAAACATGACAGATATGTAATGGTGAAATTACATGGAACCTTTGATACCATTCAAAATGGTGATATTCAAGGATCATTCCGTATTTCAAGGTTCATGAATAAAGATTACGTGTTCTCAGAAAAATGGAATACTGTTGATGGAAAGATTACCGGAAGTAATAGCTTTGAGTTTGGAACTTACAAGGGAACATCACAATATACCTTTTTCAGAAATGAAGAGGAGAAAGCAGGAAAATGGACGCTCGATGCACAGACAAACATTCCAAATGTAAACAAAGTTACTGCACTTATAGATTACAACATTAAGCGCCGCATGTTCGATCTTTTAGTAAAATGGGACAGTGATAAACTTTCTGTTAATACAACCTTCGATAACTTCACAAAATCGACTTCCTCTAACGTCATTAAAGTTCACCTTCCAAAACTTGGGGCTGGAGAAATTACTGTCAGCCACGATTTCACAAACCCCCTTTCAAAATCATTCAAAGCTTTAGGAAAAATTGGAAACAAAAACGTGTCATATATTGCACAATGGACCAGAAATACAGACTTGACTGTTTTTGATTTTAATTACGATATTGACTCCGCAATATTTGGTAAGGCAAGTTTACACGCAGATTTTGATGTTACAAATTTGAAAGACGCTAAAGCAAACTTAAAATATAAAAGAAATCAAGACAAGTTCGTTACAATTGCATGGACGAGGAAAAGGTCAAGTACTCATCTAGAAAATGAAATGACATTCAAGTCCCACTTTCAAATTCTACCAACAGCAAGGTTCCATGTCACTGCTGACTGGTCTAAAGGTTTTAAACTTGATGGAGGACTAGAATATAGAAACAAAAGTATAGATGTTCATGTCAATTTTACTCACAACAAAGCTACTGCCACTATTTCTACTCCATTTGAGAAATTTGGAGATATAGTTGTTAATCTGGATTACTCATTCAAACCAAAGGAAATCGCTATTACATTCAAATATGCACGAGGAAGTAAAATAGTAGATTTCAGTTATAATCTGCAGATGCAAAGTAAAAAGGCGGGTTCTCTTAAAATGAGTCTAACAACGCCTTTCCCGGTAATTCAAAAAGTCACCGTTGATGGAAGTTGGAAAAAAGGTGTCTTTACGGCCACATACAAGAGAAATAATGACGTACAAGTAGACTTTGAGGGAACAGCGGACGTAAAACTGGAAAAATCTTCCCTTGACCTTAAGTTTACTCCTCCTAACAAAGGCCCAGTTGTTCTTAAATTTGCATATGATTTAGATAAATTTGTTGAAGGAGCTGGCAAAAAAGCTGCAAAATTAATTGATTTACATATTGAAGTTGCAGGCGAGACGATTAATTTTACCGTTGACGGATTCCGTAACGAAGACAAAATTTTCGTTGAAGTCAATGGCACAACAACTCTAGATAAATTGAATGTCTTTTACTTAAAACTCGACTCTGAGCTCAACATTACCCACAGAGTGGGATTATTTGAAATTAACGTAAATAACTTCCATCTGAAGGTTAAGAATGAATTTGAAAAACGAAAGAACGGATTTTACTTACGTAGTCAAATGGAAAGCTCTGCTACTCCACTTCCAGGCCTTACACTTGGGTTTGGCAAAGAAGCTGAAGCATTTATTGCCACTATCGGATATGGAGACGAAAGAGAAATTAGCATATCCTTCAAAGGCAAAGAAGGATTCAAAAAAGGATTCTCAGGAAAAATTGACATTCCTAGAAGAGGAATCAACGACCTACAATACGATGTAACTTACGGTTTCAAAAGTAATGATAAACTAACGGGCACCATTAAAATAAAGCTAGCAGAAGGCAGAGTCGTAGAAGCAGACATAACCTATAATTCCGAAGGCGTTAAAGCGCGTCTTTTATCTCCTTGGACAGGTGAACACAGTGCACGAGTGAGGCGTTCAATTTCTGATGACTATTTCATGACAGACGTTGGGTTCGATGATATGGGATTCACGTTGGAAGGAAAATCCATTAACAATTTTGCTAAGAAAGGCTTCAAACTCGATGGTGAAATTTTTGGAAAAAAGGTTTTTGTTGATTGCTTCCTAAATAATGGAATTGAAAGCCTTTCAGGAAAAATTATTGTGAGAACTCCATTTAATGAATTTGAGTTGATGTCAGGAACTTTCATGTTGGACAAATCAAACAAATCATTTTCCACAAATGGTAGTATCGATTTCTTCAGAAAAATTGCATTTGACTTAACTGTTGATTTGAATGGAAAAGTAAAAGGAAATGGTTATTTCAGCATTAATGACAAAACATACGAATTCATGAGCAATTTACTAAAAGCCGGAAGTAGCTATGAAGGAACCATCAGTCTCTACACTCCTCATAAAATCCTTAGCAAGGTAACAGCGAATGGATTCTTTGAGTTCACTTCTTTTCCCAACATTAGAGGATCTTTCAAACTCCAAATCAATGATAATACATATGACGTCAATTTATCCCATGCAGTTAAAAATATGCTGAACAATTTGGACATCTCCTATTTAACAAGCGATATGAAAGAAGTGAAAATTATTGCATCGTATTCACTTACCCAGACACCAAAAGTTATGAATATTGACATTTCAAAAAGTTTGAAAAATGTACAAATTTATAATTTCAACTTCAATCTAAAGGCCAGTTCCCCAAGAGATATGGATGGAAAGCTAGAAATCAGCATCCCAAAATACTCGACGAGCATTTCCGGTCAGATTATGAGTACAGTAAATTCCATTATTGGAGGTATCAGCGCAAAAATTTTAAATGAACACGAGTTCGCATTCAAAATAAACATTCCCACCAGGTCAACTAGAGAAATCGTCTTGAACATCAACACACCAACTTTTCCAAATAGCTCCATAAAAATAACCAAAAACTTCAACGAATCAGTTGTCACAATAGAAGGAAGTGCCTTAACCAAGAAAGGAACATATTCCATAGCTGTTAATTACGACAATTCCATATTCCAAAGTAGTATCAGAGGCACAGGCTTATTGGAAATAGAAGTACTCGAACCAGAAACAACTAGAAGACACTACATATCGATAAAAGCAACGAGAGACAACTTAAATTACGTCGCTGATTTGAATATTCAATGTGGCGCAACATTACACACATTCCAATTTAGAACTGATGTTCTGGATTCACATATGACTTTTGAACTTTCAGCCAAAACTCCAATTCTCTATTACGGCTTTGCAAAAGTATCCTTATCGCTTAACTTGGAAGATGACATTCAAATTCTCGTCAATTCACTCATCAACGAGAAAACCCACAGTGCTCACTTTAGACTTGCTTTGGTAGATCAATCACTCGTTGGTATTATTGAGTCTCCTCTTTTGCCAAGTGGAATTGGCAAACTAGAAGCTTCAGCAATGATTGTCTCAGTTATGGACGCAAATCTTCATCTTCTCCTCTCTGACACTAAAAACACATTCTCTACGTCCATTAAATGGAAACTTTTGCCGACTGAGGACAAAGAAATCAACTTTGAAATAAAGACTCCATTCGATGCTATAAAGAAAATGGACTTCAGAGTAGAATATAGCAATCAAGAAGTCAACCGATTTGCCATTTCTGTCAGTCCTTTGGCGTTGGAAGCACAGTGTTTCTTTGGAATAGTAGACTCTGTCTTTAACGCTGGAGTGGAAATAAAAACACCTATTAAGAATTGGGAACTTACAGAAGCCAAGGCTTTTGTTCCTCTTAACACTTTCGCGCCCAAACTAGAAGCAACAGTGTATGGAGTACAATACGGATTACAATCAAAGATAAACGAGTCTGCAACCGGAGGGGAATTTATGGTTAAAGGATTAGTGGACGAAGATATTTCAGAAATCTTTGTTGGAGTTAGAACCCAAGTACCTTATGAATTTAGAGTAAAATCTTCACTTAGTAGCCTGGGAGAGAAAAATATTAACTTTGGAATTATTTTAGATTCGTCCATCTTGTATCTTTACGAAGAAATGCTTGTTTAAATAAATGTTGAGAATCGACTGCTTGCAGTA
>61497 ENA|HAES01061498|HAES01061498.1 TSA: Proasellus cavaticus, contig comp61496_c0_seq1
GATTCCCTCCGGTGCAATCAAAAGAGTCATTGGTAAAAAGCAATTGCTGCATTGCATAGCCTAAGTAAGTCAGCATTTACACTTTAGCAAAATGAAACTTTTAATTTGCGTGGCCTTGGTTCTAAGAATAGCTTCAGCTGCTAAAATATATGACCAAAACAAATGTACTACTTCCCCATGTCTTATATTCGAAGACAATTTTGATTATTTGGATGACAACGTTTGGGGTCACGAACGCACCCTTTGGGGAGGAGGGAATTATGAATTTCAAGGATACGTTAAGGACAGCAACATATCCTTCACGAAAGATGGAAAACTTTTCATTAAGCCTAAACTGCTGGCAGATGAGAAAGGAGAAGACTTTTTATCAAATGGAACTTGGAATGTTTGTGGTTCCATAAAGAACGATGAAAATTGTGAACGTAAAGGAAATCCCACGCACATTCTTAATCCGATCATAAGCGCGCGAATACAAACTCTCCCAAAATTTGCTTTCACGTATGGTCGAGTAGAAGTAACTGCTAAAATGCCGAAAGGAAATTGGTTGTGGCCAGCAATTTGGATGTTTCCCGAGAAATCGCGGTATGGAGGATGGCCAGCAAGTGGTGAAATTGACATAGTTGAATCACGAGGAAACAGTAACTATGGAAATTTGGGTAACCAATATGCTGGTACTACGCTTCACTGGGGACCAACTGGACAAGAAAATCGCTATGAAAGGACAACTAATCATTACACTCCATCTCATGGTTCATTCACTGATGACTTCCACACCTGGACTTTCGATTGGACTCCTGAATATATCAATGCTTCTTTAGATGGCAAACAAGTATTTTCTGTGGATCCAGTTAAAAGCTTCTGGAATTTAGGAAACTTCAGTGGGAACTCAACAAACCCATGGGCTTCGAGAGACAAGATGGCTCCTTTTGATCAACCCTTCTACCTGATAATTAACTTGGCTGTTGGAGGAACAAATGGCTATTTCCCTGATGGAGTCGACCCTGCAAAACCTTGGGGTAATAACTCACCCCAAGCATACCTCGACTTCTGGAAAGGCAAACACAGTTGGCTCCCAACTTGGCAAAATGGCCATGGAAAAATCAGCGACAATGCTGCACTTCAAGTTGATTACATCAAAGTGTATAAGTTAAGTGGATGAGTGTGTTCACATCCGGGTGCTAAGAAAGTGAAAAAAGTATTATTTATGGTACTTCGCATTATGAATATTTAATGTGTTGGTTGCATAATTGTAGTTGTATTTATTTATGAAAAATAAACTATTATTATATGTTTTTATTTTGGAGAAGATTTTTAAAAAATAAATGCTTAATTTACTTTTCCTGTTATTTATATAGATCGGAAGAGCGTCGTG
>6407 ENA|HAEV01006408|HAEV01006408.1 TSA: Proasellus escolai, contig comp14669_c0_seq1
TGTTGGTGGTACAAACGGCTATTTTCCTGATGGAATCGACCATGCTAAACCATGGTCCAACACCTCACCAAACGCCTATCTTGACTTCTGGAAGGGAAGAAACAGTTGGCTCCCGACTTGGAAAGATAACAATGGAAAAATTAGTGATGAAGCTGCTCTTCAAATTGATTACATCAAGGTGTTTAAGTTGTAGGTGCCGAACTCTGTACCTTTCAAGATTCAAATTTGGCACGCTGTTCCTTAAATATGGATTACTTATGATCAGGGTGTCTACCAGATCAGAA
>26592 ENA|HAEV01026593|HAEV01026593.1 TSA: Proasellus escolai, contig comp68780_c0_seq1
GCATTTGAGTTAACTAAAACCACTCGTTCATTGGCTCCCTTTACAAAATGAAACGTCTCATATTTGCGTTGTTTTTGGGGGCAACGTTGGCTGCAAATGTTATTGACCCCAACACCTGTACAACTTTCCCTTGCCTTATATTTGAGGACACTTTTGATTTCCTGGACCACGATGTTTGGGAGCATGAAATAACCCTCGCAGGAGGAGGAAACTGGGAATTTCAAGGATACATTAACAACAGAAGTGTGTCTTACACTCGCGATGGAACTTTATTCATTAAGCCACAATTGGTATCTGATTGGCAAAACGAAGCCTTTTTAACCAGCGGGACTTGGAACATTTGGGGCTCAAACGGAAGAGGAGATGTGTGCACCGGAAACTGGAACTATGGCTGTGAACGTGCTGGAAATTCCGCAAATATCCTTAATCCAGTCATGAGTGCTCGACTTAGAACGCTGAACGATTTTGCATTCAGATACGGTCGTGTTGAAATTAGAGCGAAGTTACCAAGGGGTGATTGGCTGTGGCCAGCAATGTGGATGTTACCTCAATATTTCCGTTATGGGCCATGGCCCGCAAGTGGCGAAATCGACATCATGGAATCCCGAGGAAACGATAACTACGGAACTTTAGGAAACCAATATGCTGCAACTACTTTTCATTGGGCACCTTACTGGTCTCTTAACAGATACTACCTGACAACGCAAGATTACCAACCAGCCACTGGCAGCTTCCCTGATGACTTCCACACTTGGGCAATTGAATGGACTCAAGATGCATTCAATATTTTCTTGGATGATGTCAATATGCTGACTGTTGATCCTGGTACCAATTTCTGGGACTTCGGTGGATTTGCAGGTGATGGAGACATTGACAATCCATGGACAGCTGGTGGAAAAATGGCTCCCTTTGACCAACCATTCTTCTTAGTGTTCAACTTAGCAGTTGGAGGTACAAACGGATATTTCCCCGATGGAGTTGATCCTGCTAAACCATGGCTCAACACGTCACCAACAGCCTTCCTTGATTTCTGGAACGGAAGAAGTGTTTGGCTCCCAACATGGCAAGATGGCAACGGAAAGATTAGTGAAAATGCTGCCCTTCAAGTCGATTCCGTCCGAGTTTACAAAATGTCAGCTGCTGATTTGTAGAAAGTTCAAGAATTGTGATGAAGGGATTTTTAATACGGAATATAAATCCTGCTGCTCAACTTGTAGAGTTAACATAACAAAAAGTTCCAACTAAAAAAAAAAAAAAAAAAA
>28345 ENA|HAEV01028346|HAEV01028346.1 TSA: Proasellus escolai, contig comp71970_c0_seq1
GGCCACTGCGCGACATATATCACTAAGTGAAGCCTGCACAATGGATAAACCGAGGAGTGGCGTAATTTTATTTGTTCTTCATCTATTGTGCAAGACTTCTATAGGGGCTTACATAGCTGATCCTTCCACTTGCACAACGTTTCCATGCGTGGTATTTGACGACCAGTTCGATTTCTTGGATCACGATGCGTGGGCTCACGAACTTACGATGGGGGGAGGAGGGAATGGAGAATTTGAAATCTATGTGAACAACAGAAGCGTTACTTACACAAGAGATGGAATATTTTACATAAAACCACAACTACTATCTGATATGAAAGATGACAGCTTTGTTACCAATGGAACTCTTGATTTGTGGGGAACTAATGGGAGAAATGAAGTCTGCACAGGCGCCATGTGGAGTGGTTGCATTAAGACAGCTGGAGGAGATAACATTATTAACCCGGTTATGAGTGGAAGAATTCGAACACTAGGGAGCTTTTCTTTGAAATATGGGAAGGTTGAAGTTAGAGCAAAACTCCCAAGTGGGGATTGGCTATGGCCAGCAATATGGATGTTGCCTGATAGCTTCCCATATGGAAATTGGCCGGTCAGTGGCGAAATTGACATAATGGAAGCTAGAGGTAATGAAATTTATGGCGACATTAGCAATTCCTACGCAGGCTGCACATTGCATTGGGGACCTTTCGAAACAATGAATCGTTATACTTGGACTCATTCAGACTACACATTGTCGGATGGCACCACATTCGTGGATGATTTTCATACTTGGACTATGGAATGGAACAATAATAACATGACATGGAAACTAGATGGAGAAGAGCTTTTATTTGTTGATCCGATTACCAGTTTCTTTGATTACGGAAATTTTTCACAAGAAGTAGACATTGACAATCCATGGGCAGCTGGTGACAAGATGGCTCCATTTGACCAAAAGTTTTATCTACTGCTCAACACAGCAATTGGAGGTACTGGTGGATACTTCCCTGATGAAGTGCCTTCTACTCCACCTAAGCCATGGATTAACGATTCTCCGACAGCAATGAAAGACTTTTGGGAAGCTAGAAACTCATGGTTACCTTCTTGGGAACACGGAGAAGGAAAAATCAGTGAAAAGGCAGCCTTGCAAATTGATTATGTGACCATCTACAAAATGTCTTCCGACGATTGATCGTGAAGTAGGGATGAAATTATTAAAACACAAAAAATATTTTATTATACTTTTAATCATTGAATCTTTGACCAATAAAGAAGTAAATAGAAGAGAAATTTTCTCAAAAAAAAAAAAAAAAA
>37830 ENA|HAEW01037831|HAEW01037831.1 TSA: Proasellus ebrensis, contig c31797_g1_i1
CTTTTGAGTTAACTATACCCGCTCGCTCATTGGCTCGCGTTACAAAATGAAACGTCTTATATTTGCACTGTTTTTGGGAGCAACGTTGGCCGCAAATGTAATTGACCCCAACACATGTACATCTTTCCCTTGCCTCATTTTTGAGGACAATTTTGATTTTCTGGATCACGATGTATGGGAGCATGAAATTACCCTTGGAGGAGGAGGGAACTGGGAATTTCAAGGATACATTAATAACAGAAGTGTGTCTTACACTCGTGATGGAACTTTATTCATCAAGCCCCAATTGGTATCTGAATGGCAAAACGAAGCATTTTTAACCAGCGGAACTTGGAACATTTGGGGTGCAAATGGAAGAGGAGATGTGTGCACGGGCAACTGGAATTATGGTTGCGAACGTATTGGAAATGCTGCAAATATCGTCAATCCAATCATGAGTGCTCGACTTAGAACGCTGAACGATTTTGCCTTTAGATACGGTCGTGTTGAAATTTCAGCGAAGTTGCCAAGGGGTGATTGGCTGTGGCCAGCACTTTGGATGTTACCTCAATATTTCCGTTATGGACCATGGCCAGCAAGTGGCGAAGTTGACATCATGGAATCCCGAGGAAACGATAACTATGGAACTTTAGGAAACCAATATGCTGCAACTACTTTTCATTGGGGACCTTACTGGTCTCTTAACAGATACTACCAGTCAACGCAAGATTATCAACCAGCCGCTGGCAGCTTCCCCGATGCCTTCCACACTTGGGCAATTGAATGGAATCAAAATTCATTCAATATTTTCTTGGATGATGTCCCGGTAATGACTGTTGATCCTGGTACCAGCTTCTGGGATTTTGGTGGATTTGCAGGTGAAGGAGACATTGACAATCCATGGGCATCTGGTGGAAAAATGGCTCCCTTTGACCAACCATTCTTCTTAGTGCTCAACTTAGCAGTTGGAGGTACAAACGGCTATTTTCCCGATGGAGTAGATCCTGCTAAACCATGGTCCAACATATCACCAACCGCTTACCTTGATTTCTGGAATGGAAGAAATGTTTGGCTCCCAACATGGCAAGATGGCAACGGAAAAATAAGTGAAAATGCTGCTCTTCAAGTCAATTCCGTCCGAGTTTTTAAAATGTCAGCAGCTGATATGTAGAAAATTCATGTATTGTGATGTAGGGATTTTTAATCTACGAAACATAAATCCAGGCTAGACTACAGCTACCCAACTTGTAGAGTTAACATAACAAAAAACTCCAATTGGAAAAAAAAAAAAAAAAAAGTAC
>54966 ENA|HAEW01054967|HAEW01054967.1 TSA: Proasellus ebrensis, contig c36056_g1_i1
GTATTTTGAACTTTCGGTGACAACACCAATCCAAGGGTGGGAGTCTTTATATTGCACTTGGAACTTCAAGAACTCTAACATTACCGGAGAATTGTCAAGGAATGAAAGAGTTTATAAAATTTCCGGACATGCCAACGCTGGTTTCCAGAAGGGGGAAGCAGAGCTTTCAGTAACGACACCACTTGTTGGTTTTGAAAGTAATAAAATTTATATCCAACATTCTTTCACGGTTAACAAAGGAAGCTTGTTCTTTTCTTCGGAAATTGGATCAAGCAAAATTTCAATAGAATATAATGCTAACATCACTGATCGCACGAATGGAGATATGACCTTCTCAATTGTTACACCATTTGAAGGAGTTGAAAAGTTATCCTTGAAAATTGCTTTCAAAGACAAAATGTTCAAATTCACAGGAATTTACAACAAATTCGAATTTGAATGGATCTTGAAAACGTTTTACGAAGGTAACGCAAAAGCAAAATTCTCACTTAACTTGATCTCCAACATTCCAGAATGGACTTCATTTGAAATTACTGGCGACTTGAAATGTTCCCAGACTCCTTATTTTGCAGCCTTAAATATCGTGCAGGAAAACCAAGTAACTACCTATTCCATATCAGCTAATTTTGACACAGAAAGCTTTAGTTTCGAAGCACAACTACCAATTGAAAGATTCGAAATAGTTAAAGTGAACGGTAAATTCTATCGCGAAAATGGCTATTTTAAAACTTATTTCTCGTGCAGCAATACTATTTCTGAAATTAATTTCTCTGGATATGCTTCAATAAACGGAGAGATACCAGACATAAAAATGAAGCTGCTGACTCCGTTTGAAGGTAAGGAAAACCTTGAATTTTCTATGAATGGAATTATTTCTTCTGACAAAGCTATCTCAATTTCATCGACAATTGGTAAAAAACAATATCTCGTGAGCATCTACATGAAATCGGAGGGACAAAGCGGCAAAATAGCTGCCGACATTAAGCTTCCTTTACTTGGCTTTGAAAACTTCACATTTAGCAGTTTGTACAATTTTGTTGGAAACACGAAAACGGCTAAAGTTAATTTCAATTGGAATGAATCTAAGTTTATTCTCAACAGTAAAATAAACAATATGGAAATTGAATTGGATATCGAGAGCTCAGATCACGAGTTTAAATCTTTCCATGTCAGTGGACAACACAAGAAGATAAATAATGGTTACATTGGATTTGGAAAAATTTCTAAAAATGGAATGGATTACAAATTTGAAGGCAAAGCAATCTTGGAAGAAAATGAATTTACTGTTGATGTTAAAATACCTTCAGAAAGATTTTCAACATTCTCAATTAGAGGTGCATTCATCGAAAATGGCATTACGTTCAAAGTAATGGAAGGAACAAATTCAATGAAGTCATACGACTTCCAGATAAGCTATTCGTTAACACCATCTACAGTTTTCTTTAATATTGCCACACCTTTTGAGTTTTTCTCTTTCGGAGAGGTTAGTTACACTGCTTCCGCAAATAAACTGGATGGACACGTAACTCTAAAGAAATTCAGTCAAACGTATCACCTAGAAGCGCAAGTTGAAATATCTCTAATGAAATCTAACATGGAAATAAAAGTGGAAATTCCGACAACTCAACGTTCAATTAAATTTTTCTACGATATCCAGTCAGATAATAAATGCATTAAAGCACTTTACAACACTGGCAGCACCATTAACAATTTTTCCCTACAGATTTACTTCGCTCCTACTACTTTAAACAATGGCTTCATTAAATTTTCTTCCACTTATCCTGATTACGAAGAATTGGGACTTGAATACAATTTCAAGTGGGTGGATCTAAATAACATTGATACATTTATTTCCATCTATAAAAATACTGATAAAACCACATTCGGAGTTCAAACAGCTTTTGAAGTCGACAAAGCCATTTGCAAATTTATGACACCTTTCACAGGGTACGAAATGATTGGTTTTGAAGCCATTAAGGATGCAGAGACACAGCAAAGAACAGCTAAACTTATGCTTGGTAACAACCAAATTTCTCTAAAGTATAACTTCTCATTCGGCAACTTCTTCGTCACCATTGAAACACCATTTGAGTCCTTCAAAATTTTTGATATCGCTGCAAAATATGAGTGGGAGGAAGAAAATAAATACGGACTTATTAAATATATTTTCAATGAAATTAAGTACGAAATAAATAGTGAAATTACTCTTTCTTGGTTAAATCCAAAAGTAAAATTTACATTTGAAACTCCCATTAATGCAATTCCAGCGATTAACGTAATCAGCGAATACAACATTGAAGAATCTAGCAAAGACTTTGAATTTGGAGTTCAATTCGGTGATTGGATTTATTGGACCTCTGGAAACTTTGGATTGAAAGATCAAGGAATTTTCTTCAATATTGATTTGAAATCGCCGATCGATGGATGGAAATACGCTAAATTCGAGACTGCATTAGACTTGAGTGATGAAGATAAACTGATTAAAATATCTTTGGAAAAAGAGAACAATGAGAAATTAATTTCCATTTATGGAAAGTTGACCGACGAAGATATGAATTTAGAGATCATAAATCCATTCGACACGATTCCAGATTTGGAAACTTCAGCTTCAAGGAGCAGATTGAAAAGATCTGTGGGTACTTTGGGAATGAATGATCATCACATACCATTACTCGAAATCTGGGAAAGTTTCCACTCATTTAAAGCTAAAATAACATCTCCTTTCGAAAAAGCAAAGGAAGTTAATTTTGAAATAACCAAAGGTCAAGGAGCCATTAAATTACATTACAAACGAAATGACAACTTCGTTGATTTTGAACTAGATTTCAAAAAGAAAAAAGGTTTTGGACTTTCCATTAAGAGTGCATTGCCAGGATGGGAACTTCTAGCCATTACTGGTCGTTTGAGTACCGAAGATCTGAAGGCCTATATAAGTGGTGAGAAAAATGAGAAGAAAATGGAAATTACAGGCTCAGGTACCTTCACTGACAACACAGGAAGCATGCAAATTACAATCACTACACCTTACGAAAAGTTCAAAACTGTAACGGTCGATCTTGATTACAACTCCAGGAGAAATATAATTACTTTCAAAGCCAAATCAGATTCTTCAGATTTCCAAATCTTATTGGAATTTAAGAAAGGACTTACGATTGATGTATTTATTCCCCACCCTCAACAAAATACGGTAGCAAAGGGCAAATTAACGTTGTTCAATGGAGAATTTACTGCAAGCAGTCGATTCCCAATACTTAAAACAGTATCCTTGAAATATGGCTTAGTGCTTGGTGCCATAGTTACTGGCAAAGTTGAATATATGAGGAATGGTATTAAAGTTTTTGAAGTCAACTTAGAAAGCAATGGTAATGAAAATAAACTCCATCTCGAAATTCATGCCCGATTATTTGGAAACCACTCCATGTTGCATATTCATAGAGACGGTTGGAAGCATGTAGAGTTCGTTGCTCACAGGAATGATGAAGAATTCAAAGTTACTCTTAATGGATCTGGAGCATTACCAAAGGCAGGTATTGTGCAATTTATAATTGATAATTCCTTCAGAGATACACCTAAACATATAACGGGCAGTCTAGAAATAGATCGTAATGCCTCTCCACGGAAGGTAATCTTGCAGGTAGAATTGCCAGGAAAGAAGTTATACAGTGCAAATCTCAATTACAATGCAGATATTCAAGATTTAAAAAAAGGAGATTTCACTTTGAATATTCAAACACCTCAAAGAGACATGCGCCCTTGGAAGAAGATATCTGGCAATTGGAATATTGACACTAAAAAAATTCTTACAGCCACAATAAATGTTGGTTCAATTCAGTATCAATTGAATGGAAAAATTAGTTTAAAGGAAACTTCCTTAGTTGTCACTGCGAATGATAGTGAAAGCACTAAATACTTTGTGGAATGGAAGATTGATAGGCAACAGGGACTCAGAGATTATTATTTTAAGATTGGCAAGCACGACCGATATGTAATGCTGAAAATGCATGGAACTTTTGATACAATTCAAAATGCAGATATTCAAGGATCATTCCGCATTTCAAGGTTCATGAATAAAGACTTCGTTTTCGCAGATAAATGGAATACAGATGCTGGAAAGGTTACTGGAAGCGGGAAATTTGAGTTTGGAGCTTATAAAGGAACAACACAATATTCGTTCTCCAGAAATGCCGAAGAGAAAGCAGCCAAGTTGACGTGGGATGCGCAGACAAGCATTCCAAATCTTAATAAAGTTACAGTGAACATAGATTACAACATAAAGCGTCGTATGATCGATCTTTTAGTAAAATGGGACAATGATAAATTAAGTATAAAAACAACTTTCGATAACTTCTCAAAGTTGACTTCTTCTAACGTTATTAAAGTTCACCTTCCAAAACTCGGAGCTGGAGAAATTACTGTCAGCCATGATTTCACAAATCCTCTATCTAAATCTTTCAAAGCAGTAGGAAAAATTGGAAACAAAAACGTATCATATATTGCACAATGGACCAGAAATGCTGACCTGACTGTTTTCGACTTTAATTATAATATTGATTCGGCAATATTTGGTAAGGCAAGTTTACATGCCGATTTCGATGTTACCGATTTGCGAGACGCTAAAGCAAACCTAAAATACAAAAGGAACCAAGATAAGTTTGTTACAATTGCATGGACGAGGAAAAGGTCAGGAACTCATTTAGAAAATGAAATGACTTTCAAGTCCCATTTTCTAGTTTTACCTACTGCAAGGTTCCATGTCACTGCTGATTGGACTAAAGGTTTTAAACTTGATGGAGTTCTCGAATGGAGAGATAAGAGCATAGTTGTTAACGTTAACGTCACTCACAACAAAGCTACTGCTACTATTAACACTCCATTTGAAAAGTTTGGAGATATAGTTGTTAATCTCGACTACTCTTTCAAACCAAAGGAAATCGTCATTACTTTAAAATATGAACGAGGAAATAAAATTGTAGATTTTAGTTACAATTTGCAAATGCAAAGCAAAAAAGCGGGTTCCCTTAAAATGAACCTAATAACGCCCTTCCCTGTAATTCAAAAGCTCACTGTTGATGGAACTTGGAAGAAAGGTGTCTTTGCGGCCACATACAAGAGAAATAATGATGTACAAGTAGACTTTGAAGGAACCGCTGACGTAAAACTGGAGAAATCCTCCCTTGACCTTAAGTTTACTCCTCCTAACAAAGGCCCAGTTGTTCTTAAATTTGCATATGATTTAGATAAATTTGTTGAAGGAACTGGCAAAAAGGCATCAAAATTAATTGATTTGCACCTCGAAGTTGAAGGCGAAACAATTAATTTTACTGTTGATGGGTTCCGTAATGAAGAAAAAATTTTCATCGAAGTAAATGGCAATACAACTCTAGATAAGTTGAATGTCTTTTACTTAAAACTCGACTCTGAGCTCAACGTTACACGCAGAGTGGGATTCTTTGAAGT
>592 ENA|HAEX01000593|HAEX01000593.1 TSA: Proasellus grafi, contig c596_g1_i1
GGGGAATCTAATCAATAACTAATTGCATCAACTCCCTAATTATTCCAAGGTATTATTATTACTGTGTAGTCTAGTTTAAACAAGTAGGAAAGATGTGGACTTCACATCAGATGAAACTTTTAATATTTGCTTGATTCTTGGAGGAATTTCATCAGCAAAACTTTTTGACCAAGATAAATGTACCTTCCATCCTTGTCTGATATTTGACGACAATTTTGATTATTTGGATGATGACGTTTGGGATCATGAGCTCAGCCTTTGGGGAGGAGGGAATAACGAATTTCAAGGATACGTTAAGGACTCTAGTATATCCTTCACGAAAAAATGGCAAACTTTTCATCAAGCCCAAACTATTGGCTGATGTGAAAGGAGAAGGATTTTTATATTCTGGAACATGGAATGTTTGTGGTTCCAAAAAGAAGAATAACTGCGAACGAACTGGCAGTGCCACACACATACTTAACCCGATTATGAGCGCCCGTCTACAAACGCTAAAAAAATTTGCTTTCAAGTATGGTCGAGTAGAAGTGAAAGCTAAAATGCCAAAAGGAAAATGGTTGTGGCCAGCAATTTGGATGCTTCCCGAAAAATCTGTTTATGGTGGCTGGCCTAGAAGTGGTGAAATGGATATTGTTGAATCGCGAGGAAACGGTAACTATGGAAATATAGGAAATAAATATGCTGGTACTACGCTTCACTGGGGACCATCTATTAGTAAAAATCGATATACAAAGACAACTAGTAATTACGCTACTCCTTATGGTTCATCCTTCGCTGATGGCTTCCACACTTGGACATTCGATTGGACTCCTAATTTAATTAGCGCCTCTGTAGATGGCAAACATGCATTTTATGTCTCTCCTGATAAGAGTTTTTGGGAATAACGAATTTCAAGGATACGTTAAGGACTCTAGTATATCCTTCACGAAAAAATGGCAAACTTTTCATCAAGCCCAAACTATTGGCTGATGTGAAAGGAGAAGGATTTTTATATTCTGGAACATGGAATGTTTGTGGTTCCAAAAAGAAGAATAACTGCGAACGAACTGGCAGTGCCACACACATACTTAACCCGATTATGAGCGCCCGTCTACAAACGCTAAAAAAATTTGCTTTCAAGTATGGTCGAGTAGAAGTGAAAGCTAAAATGCCAAAAGGAAAATGGTTGTGGCCAGCAATTTGGATGCTTCCCGAAAAATCTGTTTATGGTGGCTGGCCTAGAAGTGGTGAAATGGATATTGTTGAATCGCGAGGAAACGGTAACTATGGAAATATAGGAAATAAATATGCTGGTACTACGCTTCACTGGGGACCATCTATTAGTAAAAATCGATATACAAAGACAACTAGTAATTACGCTACTCCTTATGGTTCATCCTTCGCTGATGGCTTCCACACTTGGACATTCGATTGGACTCCTAATTTAATTAGCGCCTCTGTAGATGGCAAACATGCATTTTATGTCTCTCCTGATAAGAGTTTTTGGGATTTTGGACACTTCGGGGGAGGTTTGAAGAATCCCTGGGCTTCTAGAGGCAAGATGGCTCCTTTTGATCAGTCTTTCTACTTAATAATAAATTTAGCAGTTGGAGGTACAAACGGCTATTTTCCTGATGGAATCGACCATGCCAAACCATGGTCCAACACATCACCAAACGCCTACCTTGACTTCTGGAAAGGAAGAAACAGTTGGCTCCCAACTTGGAAAGATAATAATGGAAAAATCAGTGATGATGCTGCTTTACAAATTGATTCCATTAAGGTGTTTAAGTTGTAGGTGCCCAACACGGTACCTTTCTAGATGCAAAATTAGCAAATTGTTCCTTAAATATATCAATGTACCGAAGTGGTATACATGGATTACTAATGATGCTTCTCAAATCTCAATATAAAGTTAATTCAATGTAACGGTGTGAAACATCACTTTTTAATTTATCTATTTTCTCAAAGATTATTAATTATAAACCATTGACAAAAAGAAGAACAAAAGTTAAGAACCTCATTACTGTTTTTGATCTCGTCGTCATCCTATCCCCAAG
>36697 ENA|HAEX01036698|HAEX01036698.1 TSA: Proasellus grafi, contig c28537_g1_i1
GTATCAACGCAGAGTCCATCTATTCTTTTTAAAGCAACAAAGTATTCAGATACCAAAGAAATAAAGCTTGAAGTCACAGGAAATAAAAAGTACTCAATAGAATGTGATATTCAAGGTGATCTAATGGAAGGTAATATTCAGACAAAGGTTTTCCTGCCAATTATGAAAGCTCCACTAAAAACAGATTTCACTTATAAAATTGAGAATCTTTTGTTTGCTGATTTTGCTCTAAAAATATCTTTTGAAGATTCTACAGATAATTATAAATTACAGCTAAAATTAAGGGAAGAAAATATCAATCTGATATTCAAAGGACCCAAAAAAAGAAGGAAGCCTGTTAATAACCTGGAAACATGAAGAAATTGCTGGCAAAACAACAATATTTGCTAAGTTTGTTTCTCCATGTAAACTGATTAGTGATTCGTCTCTGGATATCGTTATTTATAAAGACTTGGAAACACTCTACAAAACAATTACTGTAAATTATGGTGATAAGAAATACAGCTTAGCTCTGAAACATTACCCCTGTTTCTTCAAGTATTTTGAACTTTCAGTGACTACACCTATCCAAGGATGGGAGTCATTACATTGCGCTTGGAACTTCAAGAACTCTAACATTATCGGAGAATTGTCAAGGAATGAAAGAGTTTATAAAATTTTCGGACATGTCAACGCTAGTTTCCAGAAGGGGGAAGCAGAGCTTTCAGTAACGACTCCAATTGTTGGTTATGAAAGTAATAAAATTTATATCCAACATTCTTTCACAGTTAACAAAGGAAACTTGTTATTTTCTTCTGAAATTGGATCTAGCAAAATTTCAATAGAATACAACGCTAACATCATTGATCGCACGCTTGGAGATATGACCTTCTCAATTGTTACACCATTTGAAGGAGTTGAAAAGTTATCCTTGAAAATTGCTTTCAAAGACAAAATGTTCAAATTCACAGGAATTTACAACAAATTAGAATTTGAATGGATATTGAAAACGTTTTACGAAGGTAACGCAAAAGCAAAATTCTCACTTAACTTGATCTCCAACATTCCAGAATGGACTTCATTTGAAATTACTGGTGACTTGAAATGTTCCCAGACTCCTTATTTTGCAGCCTTAAATATCGTGAAGGAAAAACAAGTAACAACCTATTCCATATCAGCTAATTTTGACACTGAAAGCTTTAGTTTCGAAGCACAGCTACCCATTGAAAGATTCGAAAAAGTTAAAGTGAATGGTAAATTCTATCGCGAAAATGGATATTTTAAAACTTATTTCTCGTGCAGCAATTCTATTTCAGAAATTAATTTCTCTGGGTATGCTTCAATAAACGGAGAGATACCAGACATAAAAATGAAGCTGCTAACTCCGTTTGAAGGTAAGGAAAATCTTGAATTTTCTATGAATGGAATTATTTCTTCTGACAAAGCTATCTCAATTTCATCGACAATTGGTAAAAAACAATATCTCGTGAGCATCTACATGAAATCGGAGGGACAAAGTGGAAAAATTGCGGCTGACATTAAGCTTCCTTTACTTGGCTTTGAAAACTTCACATTTAGCAGTTTGTACAATTTTGTTGGAAACACGAAAACGGCTAAAGTTAACTTCAATTGGAATGAATCTAAGTTTATTCTCAACAGCAAAATAAACAATATGGAAATTGAATTAGATATCGAGAGCTCAGATGAGGAGTTTAAATCTTTCCATGTCAGTGGACAACATAAGAAGATAAATAATGGATACATTGGTTTTGGAAAAATTTCTAAAAATGGAATGGATTACAAATTTGAAGGCAAAGCAATCTTGGAAGAAAATGAATTTACTGTTGATGTTAAAATACCTTCAGAAAGATTTTCAACATTCTCAATTAGAGGTGCATTCATCGAAAATGGCATTACTTTTAAGGTAATGGAAGGAACAAATTCAATGAAGTCATACGACTTTCAGATAAGCTATTCGTTAACTCCATCTACAGTTTTCTTTAATATTGCAACACCTTTTGAATTTTTCTCTTTCGGAGAGGTTAGTTACACTGCTTCCGCCAATAAACTGGATGGCCACGTAACTCTAAAGAAATTCAGTCAAACGTATCACCTAGAAGCACAAGTTGAAATATCTCTAATGAAATCTAACATGGAAATAAACGTGGAAATTCCGACAACTCAACGTTCAATTAAATTTTTCTACGATATCCAGTCAGATAATAAGTGCATTAAAGCACTTTACAACACTGGCAGCAGCATTAACAATTTTTCCCTACAAATTTACTTCGCTCCAACTACTTTAAACAATGGTTTCATTAAATTTTCTTCCACTTATCCTGATTACGAAGAATTGGGACTTGAATACAATTTCAAGTGGGCGGATCTAAATAACATAGATACGTTTATTTCCATCTATAAAAATACAGATAAAACCACCTTCGGAGTTGAAACAGCTTTTGAAGTCGACAAAGTCATTTGCAAATTTATGACACCTTTCACAGGGTACGAAATGGTTGGTTTTGAAGCCATTAAGGATGCAGAGACAAAGCAAAGAACAGCCAAACTGATGCTTGGTAACAAACAAATTTCTCTAAAGTATAACTTCTCATTCGGCGACTTCTTCGTCACCATTGAAACACCATTTGAGGCCTTCAAAATTTTTGATATCGCTGCAAAATATAAGTGGGAGGAGGAAAATAAATACGGACTTGTTAAATTTATTTTCAATGAAATTAAGTACGAAATAAATAGTGAAATTAATCTTTCTTGGTTGAATCCAAAAGTAAAATTCATATTTGAAACTCCCATTAATGCAATTCCATCGGTTCACGTAATTAGCGAATACAACATTGAAGAATCTAGCAAAGACTTTGAATTCGGAGTTCAATTCGGTGAGTGGATTTATTGGACCTCTGGAAACTTTGGATTAAAAGATCAAGGAATTTTCTTCCATATCGATTTGAAATCGCCGATCGATGGATGGAAAAACGCTAAATTCGAGACTACTTTCGACTTGAGTGATGAAGATAAACTGATTAAAATATCTTTGGAAAAAGAAAACAATGAGAAATTAATTTCCATCTATGGAAAGTTGACAGACGAAGAAATGAATTTAGAGATCATTAACCCTTTCGATACGATTCCAAATTTGGAAACTTCAGCTTCAAGGAGCAGATCGAAAAGATCTGTGGATACTTCGGTAATGAATGACCATCACATACCATTACTCGAAATCTGGGAAAGTTTCCAATCATTTAAAGCTAAAGTCACATCCCCTTTCGAAAAAGCGAAGGAAGTTAATTTTGAAATAACCAAAGGTCAAGGAGCCATTAAATTACATTACAAACGAAATGACAACTTTGTTGATTTTGAACTAGATTTCAAAAAGAAAAAAGGTTTTGGACTTTCCATTAAGAGTGCATTGCCAGGATGGGAACTTCTAGCCATTACTGGTCGTTTGAGTACCGAAGATCTGAAGGCCTATATAAGTGGTCAGAAGAATGAGAAGAAAATGGAAATTACAGGCTCAGGTACCTTCACTGACAACACTGGAAGCATGCAAATTACAATTACTACACCTTACGAAAAGTTCAAAACTGTAACAGTCGATCTTGATTACAACTCCAGGAGAAATATAATCACTTTCAAAGCCAAATCAGATTCTTCTGATTTCCATATCTTATTGGAATTTAAGAAAGGTTTTACAATTGATGTATTTATTCCACACCCTCAACAAAATACGGTAGCAAAGGGAAAATTAACATTGTTCAATGGAGAATTTACTGCAAGCAGTCGATTCCCAATATTTAAAACAATATCCTTAAAATATGCCTTAGTGCTTGGTGCCATAGTTACGGGCAAAGTTGAATATATGAGGAATGGTATTAAAGTTTTTGAAGTAAACTTAGAAAGCAATGGTAATGAAAATAAACTCCATCTCGAAATTCATGCCCGATTATTTGGGAACCACTCCATGTTGCATATTCATAGAGACGGTTGGAAGCATGTAGAGTTCGTTGCTCACAGGAATGATGAAGAATTCAAAGTTACTCTAAATGGTACTGGAGCATTACCAAAGGCAGGTATTGTGAAATTTACAATTGATAATTCTTTCAGAGATATACCAAAACATATAATGGGCAGTCTAGAAATTGATCGTAATGCATCTCCACGGAAGGTAATCTTGCAGGTAGAAATGCCAGGAAAGAAGTTATACAGTGCAAATCTCAATTACAATGCAGACATTCAAGATTTAAAAAAAGGGGACTTCACTTTAAATATTCAAACACCTCAAAGAGACATGCGCCCTTGGAAGAAGATATCTGGCAATTGGAATATTGACAATAAAAAAATTCTTACAGCCACAATAAACGTTGGTCCAATTCAGTATCAATTGAATGGAAAAATTAGCTTAAAGGAAACTTCCTTGGTAGTTACGGCGAATGATAGTGAAAGCACTAAATACTTTGCGGAATGGAAGATTGATAGGCAACAGGGACTTAGAGACTATTATATTAAGATTGGCAAGCACGACCGATATGTAATGCTGAAAATGCATGGAACTTTTGATACAATTCAAAATGCAGATATTCAAGGGTCCTTCCGCATTTCAAAGTTCATGAATAAAGACTTCGTTTTCGCAGAGAAATGGAATACAGATGCTGGAAAGGTTACCGGAGGCGGGAAATTCGAGTTTGGAACTTATAAAGGAACAACGCAATATTCGTTCTCCAGAAATGCCGAAGAGAAAGCAGCCAAGTTGACGTGGGATGCTCAGACAAGCATTCCAAATCTTAATAAAGTTACAGTAAACATAGATTACAACATAAAGCGTCGTATGATCGATCTTTTGGTAAAATGGGACAATGATAAACTAAGTATGAAAACAACTTTCGATAACTTCTCAAAGTTGACTTCTTCTAACGTTATTAAAGTTCATCTTCCAAAACTCGGAGCTGGAGAAATTGTTGTCAGCCATGATTTCACAAATCCTCTTTCAAAATCTTTCAAAGCAGTAGGAAAAATTGGAAACAAAAACGTGTCATATATTGCACAATGGACCAGAAATGCTGACCTGACTGTTTTCGACTTTAATTATAATATTGATTCGGCAATATTTGGTAAGGCAAGTTTACATGCCGATTTCGATGTTACCAATTTGAAAGACGCTAAAGCAAACCTAAAATACAAAAGGAACCAAGATAAGTTTGTTACAATTGCATGGACGAGGAAAAGGTCAGGAACTCATTTAGAAAATGAAATGATTTTCAAGTCTCATTTTCTAGTTCTACCTACTGCAAGGTTCCATGTCACTGCTGATTGGTCAAAAGGTTTTAAACTCGACGGTGTTCTCGAATGGAGAGATAAGAGCGTAGTTGTTAACGTTAACGTCACTCACAACAAAGCTACTGCTACTATTAACACTCCATTTGAAAAGTTTGGAGATATAGTTGTTAATCTCGACTACTCTTTCAAACCAAAGGAAATCGTCATTACTTTCAAATATGCACGAGGAAACAAAATTGTAGATTTTAGTTACAATTTGCAAATGCAAAGCAAAAAAGCGGGTTCCCTAAAAATGAACCTAACAACCCCCTTCCCTGTAATTCAAAAAGTCACTGTTGATGGAACTTGGAAGAAAGGTGTCTTTACGGCCACATACAAGAGAAATAATGATGTAAAAGTAGACTTTGAAGGAACCGCTGACGTAAAACTGGAGAAATCCTCCCTTGACCTTAAGTTTACTCCTCCTAACAAAGGCCCAGTTGTTCTTAAATTTGCATATGATTTAGATAAATTTGTTGAAGGAACTGGCAAAAAGGCGTCAAAATTAATTGATTTGCACCTCGAAGTTGCAGGTGAAACTATTAATTTTACTGTTGATGGATTCCGTAATGAAGAAAAAGTTTTCATCGAAGTAAATGGCACCACAACACTGGATAAGTTGAATATCTTTTACTTAAAACTAGACTCTGAGCTCAACGTTACACGCAGAGTGGGATTCTTTGAAATTAAGGTAAATAATTTCCATCTTAAGGTTAAGAATGAATTTGAAAAACGAAAGAACGGTTTTTACTTACGTAGTCAAATGGAAAGTTCAGCCACTCCTCTTCCAGGCCTTACCCTAGGATTTGGCAAAGATGCCGATGCATTGATTGCAACTATTGGATACGGAGACGAAAGAGAAATAAGCATCTCTTTCAAAGGTAAAGAAGGATTCAAAAAAGGATTTTCAGGAAAAATTGACATTCCCAGAAGAGGAATAAACGACCTTCAATACGATGTAACTTACGGATTCAAAAGTAATGATAAACTAACAGGTACTATCAAAATAAAACTTGCAGAAGGTAAAGCCATAGAAGCAGAATTAACTTATAATTCAGAAGGCGTTAAAGCTCGTCTTTTAAGTCCATGGACAGGTGAACACAGTGCACGAATGAGGCGTTCGATTTCGGATGACTATTTTATGACAGACGTTGGTTTCGATGATATGGGATTCACTTTGGAAGGAAAATCAATCAACAATTTTGCTAAGAAAGGCTTCAGACTGGATGGTGTAATTTTTGGAAAAAAAATTTTCGTTGATTGCTTCCTTAATAATGGAGTTGAAAACCTTACAGGAAAAATTATTGTTAGAACTCCATTTAATGGATTTGAAATGCTGTCAGGAACATTTATGTTGGATAAAGAAAACAAAGTATTTTCCACAAATGGGAGTATCAATTTCTTCCATAAAATAGCCTTTAACTTAACTGTTGATTTGAATGGAAAAATTAAAGGAAACGGTTATTTCAGCATTAATGATAAAACATACGAATTTGTGAGTAATTTACTAAAGGCTGGAAGTAGCTATGAAGGAACCGTTACTATCTACACCCCTCACAAAAACTTCAGTAAAGTAACGGCAAATGGATTCTTTGAATTCTCTTCTTTCCGTAACATCAGAGGATCGTTCAAGCTTCAAATTAATGATAATACTTACGACGTTAATTTATCCCATGCAGTTAAAAATACATTGAACAATTTGGAAATCTCTTATTTAACAAGTGATCTAAAAGAAGTGAAAATAATAGCTTCATATTCGCTTACGCAGACACCAATAATTATGAAAATCGACCTTTCAAAAAGTTTAAACAATGTAAACATTTATAATATCAACTTCAAATTAGAGACAAATTCAGCAAGAAATATTGATGGAAAGCTAGAAATTAGCTTCCCAGAATATTCAACAAACATTTCTGGTCAAATTTTAAGAACGATGGATACCAATACCGGAGACGTAAGTGCTAAAATTTTAAATAAACACGACTACATGTTCAAAATTAACATTCCTTCAAGTTCAACTAGTGAAATCATTCTGCATATCAACACACCAACTTTTCCAAATATCTCCATAAAAATGACCAAAAATGTCAATGAATCAGTCATCACACTAGAAGGAAGTTTCTTAACTAAGAAAGGAACTTATTCCATTGCTGTTAATTATGCCAATAGCATTTTCCAAAGCAGCATTAGCGGGACAGGTGTATTGGAAATAGAAGTTATCGAACCAGAAACCGCTAAAAGACACTACGTTTCCATAAAAGTAACGAGACAAAACCTGAATTACGTTGCTGATTTGAACATTCAATGTGGCGCTTCTTTACATACATTCCAACTAAGAACTGAAGTATTGGAATCAAACATGACCTTTGAACTTTCAGCTCAAACTCCAATTCTCTATTACGGGTTTGCCAAAGTATCCTTATCGCTTAGCTTGGATGATGACATTCAAGTTCTCGTCAATGCACTCATCAATGAAAAAACACACAGTGGCCACTTTAGGTTTGCTTCAGCAGATCAATCATTCGTTGGTATTATTGAGTCTCCTCTTTTGTTAACTGGAATTGGCAAATTAGAAGCTTCAGCAGTGATTAACACTATTATGGACACAAAAATTCATATTCTTCTTTCTGACACTAAAAACACATTCTCCACTTCCATTAAATTGAAACTTTTGCCAACTGAAGATAAAGAAATCAACGTTGCAATAAAGACTCCATTTACCGGTATGAAGAAAATGAATTTCAGAGTTGAATATAGCAATCAAGAAATCAACCGGTTTGCCATTTCAGTCAGTCCTTTAGCGTTGGAAGCACAGTGCTTCTTTGGAATAATAGAATCAGTCTTCAAAGCTGGTGTTGAAATAAAAACTCCAATTAAGAATTGGGAGATTACAGAAGCAAAGGCATTTATTCCTCTTAACACTTTCGCACCCAAACTAGAAGCAACAGTGTATGGAGTAAAGTATGGACTGGACTCCAAGATAAATGAATCTGCAACCGGAGGGGAGTTGATGGTTAAAGGATTCGTGGATGATGACATTTCAGAAGTCTTTGTTGGAGTCAGAACCCAAGTACCTTATGAATTTAGAGTAAAATCTTTACTTAGTTGCCTGGGAGAGAAAAATATAAACTTTGGAATTATTTTTGACTCGTCCATCTTGTATCTTTACCAAGAAATGCTTATTTAAATTACCCTTGAATTAATGCTTTTGATAATTTATAAATTATATTTTATATACACATATGTATTTATTTTAATTAATGTTCTGTTAAAGTCATCCAAAATGTCTGAAAGATATACTTGTCTCAGTAATAGAATTTAAGTTGTGATATGAATTAGATATAGTGTTAGATTATAAGAGATATAATTGTAATTGTAGTTCATTTAGTTAAATAATAATGAGCAGCTGTTCAAAAAAAAAAAAAAAAAAA
>48240_(reversed) ENA|HAEX01048241|HAEX01048241.1 TSA: Proasellus grafi, contig c38324_g1_i1
TCAACGCAGAGTACGGGGGGCTTATTAAGTTTCATTTGAGTTAATTATATACCCGCTCACTCATTGGCTCCTTTTACAAAATGAAACGTCTTATATTTGCACTGTTTTTGGGAGCAACGTTGGCTGCAAATGTAATTGATCCCAACACATGTACATCTTTCCCTTGCCTTATATTTGAAGACAATTTTGATTTTCTGGATCACGATGTATGGGAGCATGAAATGACCCTTGCAGGAGGAGGGAACTGGGAATTTCAAGGATATATTAACAACAGAAGTGTATCTTACACTCGCGATGGAACTTTATTCATCAAGCCCCAATTGGTATCTGAATGGCAAAACGAAGCATTTTTAACCAGCGGAGATTGGAACATTTGGGGCGCAAATGGAAGAGGAGATGTGTGTACGGGCAATTGGAATTATGGTTGCGAACGTATCGGAAACCCCTCAAATATCATCAATCCAATCATGAGTGCTCGACTTCGAACGCTGAACGATTTTGCCTTCAGATACGGGCGTGTTGAAATTTCAGCGAAGTTGCCAAGGGGTGATTGGCTGTGGCCAGCACTTTGGATGTTACCTCAATATTTCCGTTATGGACCATGGCCAGCAAGTGGCGAAGTTGACATCATGGAATCCCGAGGAAACGATAACTATGGAACTTTAGGAAACCAATATGCTGCAACTACTTTTCATTGGGGGCCTTACTGGTCTCTTAACAGATACTACCAGACAACGCAAGATTATCAACCAACCGGTGGCAGCTTCCCCGATGCCTTCCACACTTGGGCACTTGAATGGAATCAAAATGTAATCAATATTTTCTTGGATGATGTCCCGGTTATGACTGTTGATCCTGGTACCAACTTCTGGGATTTTGGTGGATTTGCAGCTGAAGGAGACATTGACAATCCATGGGCATCTGGTGGAAAAATGGCTCCCTTTGACCAACCATTCTTTTTAGTGCTCAACTTAGCAGTTGGTGGCACCAACGGTTATTTTCCCGATGGAGTAGACCCTGGTAAACCATGGATCAACACATCACCAACCGCCTACCTTGATTTCTGGAATGGAAGAAATGTTTGGCTCCCAACATGGCAAGATGGCAACGGAAAAATAAGTGAAAATGCTGCTCTTCAAGTCGATTCCGTCCGAGTTTTCAAAATGTCAGCAGCTGATATGTAGAAAATTCATGGATTTTTAATCTATGGAACATAAATTCAGGCTATACTACTACAGTTACCCAACTTGTAGAGTTAACATAACAAAAAATTCCAACTGGAAAAAAAAAAAAAAAAAAAAG
>22604 ENA|HAEY01022605|HAEY01022605.1 TSA: Proasellus granadensis, contig comp46556_c0_seq1
CAGTGGTATCAACGCAGAGTCTCATATTTGCATTGTTTTTTGGGGCATCGTTGGCTGCAAATGTAATTGACCCCAACACGTGTACAGTTTTCCCTTGCCTTATATTTGAGGACAATTTTGATTTCCTGGACCACGATGTTTGGGAGCATGAAATGACCCTCGCCGGAGGAGGAAATTGGGAATTTCAAGGATACATTAACAACAGAAGTGTGTCATACACTCGCGATGGAACTTTATTCATTAAGCCACAATTGACATCTGAATGGCAAAACGAAGCCTTCTTAACCAACGGGGTTTGGAACATTTGGGGCTCAAACGGAAGAGGAGATGTGTGCACCGGAAACTGGAACTATGGCTGTGAACGTATTGGAAACTCCGCAAATATCATTAATCCAATCATGAGTGCTCGACTTAGAACGCTGAACGATTTTGCATTCAAATACGGTCGTGTTGAAATTAGAGCGAAGTTGCCAAGGGGTGATTGGCTGTGGCCAGCAATGTGGATGTTACCTCAATATTTCCGTTATGGGCCTTGGCCCGCAAGTGGCGAAGTCGACATCATGGAATCCCGAGGAAACGATAACTATGGAACTTTAGGAAACCAATATGCTGCAACTACTTTTCATTGGGCACCTTATTGGTCTCTCAACAGATACTACCTGTCAACGCAAGATTATCAACCAGCTACTGGCAGCTTCACAGATGACTTCCACACTTGGGCAGTTGAATGGACTCAAGATTCATTCAATATTTTCTTGGATGATGTCAATGTACTGACTGTTGATCCTGGTACCAATTTCTGGGACTTCGGTGGATTTGCAGGTGATGGAGACATTGACAATCCATGGGCAGCTGGGGGAAAAATGGCTCCCTTTGACCAACCATTCTTCTTAGTGCTCAACTTAGCAGTTGGAGGTACAAACGGATATTTCCCCGATGGAATTGATCCTGCTAAACCATGGATCAACACGTCACCAACAGCCTTACTTGATTTCTGGAACGGAAGAAATGTATGGCTCCCAACATGGCAAGATGGTAACGGAAAGATAAGTGAAAATGCTGCTCTTCAAGTAGATTCCGTCCGAGTTTTTAAAATGTCAGCTGCTGATTTGTAGAAAGTTCTAGAATTGTGATGAAGGGATTTTTAATACTGAATATAAATTCTGCTACTCAACTTGTTGTGTTAACATAAAAAAAGTTCCAACTAGTAAAAAAAAAAAAAAAAAAAA
>57153 ENA|HAEY01057154|HAEY01057154.1 TSA: Proasellus granadensis, contig comp72487_c0_seq3
GCAAAATATCAGTGGAAGGAGGAAAATAAATACGGACTTATTAAATTTATTTTCAATGAAATTAAGTACGAAATAAATAGCGAAATTAATATTTCTTGGATAAATCCAAAAGTAAAATTCACATTTGAAACACCTATTAACGCAATTCCAGCAATTAATGTAATAAGTGAATACAACATTGGAGAATCTATCAAAGACTTTGAATTTGGAGTTCAATTCGGTGACTGGATTTACTGGACCTCTGGAAATTTTGGATTAAAAGATCAAGGAATTTTCTTCAATATTGATTTGAAATCACCGATCAATGGATGGAAATACGCTAAATTTGAGACTGATTTTGACTTAAGTGACGAAGATAAACTGATTAAAATATCTTTGGAAAAAGAGAACAACGAGAAATTCATTTCCATTTATGGAAAGTTGACCGACGAAGATATGAATGTAGAATTCATAAACCCTTTCGACTCGATTCCAGATTTGGAAACTTCAGCTTCAAGGAGCAGATCGAAAAGATCAGTGGCTACTTCGATTATGAATGACCATCATATACCATTACTCGAAATATGGGAAAGTTTCCACTCATTTAAAGCTAAAGTCACAACTCCTTTCGAAAAAGCTAAGGAAGTTAATTTTGAAATAACCAAAGGTCAAGGAGCAATTAAATTACATTACAAACGAAATGACAACTTTGTTGATTTTGAACTAGATCTCAAAAAGAAGAAAGGTTTCGGACTTTCCATTAAGAGTGCATTGCCAGGATGGGAACTTTTGGCCATTACTGGCCGTTTGAATACCGAAGATCTGAAGGCCTACATAAGTGGTCAGAAAAATGAGAAGAAAATGGAAATTACAGGCTCAGGTACATTCGCTGAACACACAGGAAGCATGCAAATTACAATCACTACACCTTACGAAAAATTCAAAACTGTTACAGTCGACCTTGATTACAACTCCAGGAGAAATATAGTCACCTTCAATGCAAAATCGGATTCTTCAGATTTCCATATCTTATTGGAATTTAAGAAAGGATTTACAATTGATGTCTTTATTCCCCACCCTCAACAAAATACGGTAGCAAAGGGAAAATTGACATTGTTCCATGGAGAATTTACTGGAAGTAGTCGATTCTCAATACTTAAAACAGTATCCTTGAAATATGACTTAACGCTTGGAGCCAATGTTAGGGGCAAAGTTGAATATATGAGGAATGGTATTAAAGTTTTTGAAGTCATCCTTGAAAGCAATGGTAAAGAAAATAAGGTCCATCTCGAAATTCATGCTCGATTATTTGGAAACCACTCCATGTTGCATATTCATAGAGACGGTTGGAAGCTAGTAGAGTTCGTAGCTCATAGGAATGATGAAGAATTCAAAGTTACTCTTCATGGTTCTGGAGCATTACCAAAGGCAGGAACTGTGCAATTTACAATTGATAATTCTTTCAGAGATATACCTAAACATATAACAGGCAGTCTACAAATAGATCGCAATGCATCTCCAAGGAAGGTAATATTGCAGGTAGAAATGCCAGGCAAGAAGTTATACAGCGCAAATCTCAATTACAATGCAGATATTCAAGATTTAAGAAAGGGAGATTTCACTTTGAATATCCAAACACCCCAAAGAGACATGCGGCCATGGAAGAAGATATCTGGCAATTGGAATATTGACAATAAAAAAATTCTTACAGCCACAATAAACGTTGGCTCAATTCAGTATCAATTGAATGGAAAAATCGGCTTAAAAGAAACTTCCATAGTAGTTACGGCTAATGATAGTGAAAGCACTAAATACTTTGTGGAGTGGAAGGTTGATAGACAACAGGGACTTAGAGACTATTATATTAAAATTGGCAAGCACGACCGTTATGTAATGCTGAAAATGCACGGAACTTTTGATACAGTTAAAAATGCAGATATTCAAGGATCATTCCGCATTTCAAGATTCATGAATAAAGACTTCATTTTCGCAGAGAAATGGAATACAGATGCTGGAGGAAAAGTTACTGGAAGCGGCAAATTTGAGTTTGGTACTTATAAAGGAACAACACAATATTCGTTCTCGAGAAACGACGAAGAGAAGGCAGCCAAGTTGAAGTGGGATGCTCAGACAACCATACCAAATCTTAATAAAGTTACAGTAAATATAGACTACAACATAAAACGTCGTATGCTAGATCTTTTAGTAACATGGGACAATGATAAACTAAGCATGAAAACCACTTTCGATAACTTCTCAAAGTTGACTTCTTCAAACGTTGTTATGGTTCACCTTCCAAAACTCGGAGCGGGAGAAATTACTGTCAGCCATGATTTTACAAATCCTCTTTCCAAATATGTTAAAGCAGTTGGAAAAATTGGAAACAAAAACAATAGTAAT
>45780_(reversed) ENA|HAEZ01045781|HAEZ01045781.1 TSA: Proasellus hercegovinensis, contig comp84205_c1_seq1
CTGTTGATGGATTCCGTAGCGAAGAAAAAATTTTCGTTGAAGTTAATGGCTCCACAACTCTAGAAAAATTGAATACCTTGTACCTAAAACTCGACTCAGAGCTGAACATCACTCACAGAGTGGGATTCTTTGAAATAAAGGTAAACAATTTCCATCTGAAAGTTAAGAATGAATTTGAAAAACGAAAGAACGGTTTTTATTTGCGTAGTCAAATGGAAAGCTCAGCCACTCCACTACCAGGCCTTACCCTTGGATTTGGCAAAGAAGCCGAAGCATTCATCGCCACTATTGGATACGGAGACGAAAGAGAAATAAGCATTTCCTTCAAAGGCAAAGAAGGATTCAAGAAAGGATTTTCAGGAAAAATTGACATCCCTAGAAGAGGGATCAATGACCTTCAATACGATGTAACTTACGGTTTCAAAAGCAACGATAAGCTAACGGGCACCATTAAAATAAAGCTTGCAGAAGGTAGAGTCATAGAGGCAGATTTAACCTATAATTCACAGGGCGTTAAAGCACGTCTTTTAACTCCATGGACAGGTGAACACAGCGCAAGAATGAGGCGTTCCATATCTGATGACTATTTCATGACAGATGTTGGCTTTGACGATATAGGATTCACGTTGGAGGGAAAATCAATTAACAATTTTGCTAAGAAAGGCTTCAAACTCGTTGGAGAAATTTTTGGGAAAAAAGTTTTCGTCGACTGCTTCCTAAATAACGGAATTGAAAACCTAACAGGAAAAGCCGTTGTGAGAACTCCATTTAACGGATTTGAAATGCTGTCAGGAACGTTCACGTTGGACAAAGCAAATAAATTATTTTCCACAAATGGCAATATCGATTTCATTCGAAAAATAGCTTTTGACTTAACTGTTGATTTGAATGGAAAAATTAAAGGAAATGGATTTTTAAGCGTTAATGACAGAACGTACGAATTCATGAGTAATTTACTAAAAGCTGGAAGTAGCTACGAAGGAATCGTTAGTCTCTACACTCCTCATACGTTCCTCAGCAAAGTAACAGCAAATGGGTTCTTTGAATTCTCTTCTTTCCCCAACATTAGAGGATCTTTCAAACTCCAAATTAATGATAAGATATATGACGTTAATTTATCCCACGCAGTAAAAAATATGTCTAAAAATTTGGACATCACTTATTTAACAAGCGATATGAAAGAAGTGAAAATTATGGCTTCGTATTCACATACCAAGACACCAATAATCATGAAAATTGGACTTGTAAAAAGTTGGAAAAATGTACAAATTTATAATATTAACTTTAATCTAAAAGCAAATTCCCCAAGAGATATTGATGGAAATTTAGAAATCAGCATCCCAAAATACTCAACAAATATTTCCGGTCAAATTTTGAGTACAGTAAATTCCATTACTGGAGACTTAAGCGCAAAAATTTTAAATGAACATGAGTTCCTGTTGAAATTAAATATTCCTTCTACTTCAACAAGAGAAATCATCCTGAACATCAACACACCATCTTTTCCAAAGAGCTCTATAAAAATAACCAAAAACTTCAACGAATCAGTCACCACACTAGAAGGAAGTTTCTTAACCAAGAAAGGAACTTATTCCATAGCTGTTAATTACGACAATACCATATTCCAAAATAGCATCAGAGGAACAGGTTTATTGGAAATAGAAGTAATCGAACCAGATATTAGTAGAAGGCACTACATATCCATAAAAGTAACGAGAGATAATCTAAATATCGTTGCTGATCTGAATTTTCAATGCGGGGCTTCATTACATACATTCGAATTGAGAATTGAAGTAGTGGAATCAAACATGACATTCGAGTTTTCAGCCAAAACTCCAATTCTCTATTACGGTTTTGCTAAAATATCTTTATCGCTTAATTTAGAAGATGATATTCAAGTTCTCGTCAATGCATTGATTAATGAAAAAACCCACAGTGGCCACTTTAGACTTGCTCCAGCAGATCAATCATTCGTTGGTATTATTGAATCTCCTCTTTTGTCAACTGGAATTGGAAAATTAGAAGCTTCAGCAACGATTGCCTCAATTATGGACGCAAAATTATATCTTCTTCTTTCTGACACTAAAAACACATTCTCTACTTCCATTAAATTGAAACTTTTGCCGACTGAAGATAAAGAAATCAGTGTCGAAATAAAGACGCCGTTTACTGGTACGAAGAAAATGAATTTCAGCGTAGAATATAGCAATCAAGAAGTCAACCGGTTTGCCATTTCTGCCAGTCCTTTAGCGTTGGAAGCACAGTGTTTCTTTGGAATAGTAGAATCAGTCTTCAATGCTGGTGTTGAAATAAAAACTCCTATTAAGAATTGGGAACTTACAGAAGCCAATGCACTAATTCCTCTTAACACTTTCGCACCAAAACTTGAAGCAACAGTATATGGAGTACAATATGGACTCGAATCCAAGATAAATGAGTCAGCAACAGGAGGGGAGTTAATGGTGAAAGGATTCGTGGATAAAGATATTTCAGAAATCTTTGTTGGAGTTAGAACCCAAGTACCTTATGAATTTAGAGCAAAATCTTTACTTAGTTGTCTGGGAGAGAAAAATATAAACTTTGGAATTATTTTCGACTCATCAATCTTGTATCTTTACCAAGAAATGATAATTTAAATTAATGTTGAATTATTGTTTTTGATAATTTATAAATTTATTATATATAGTATATACGTATTTATGTTAGCTAATGTAGTGTTAAAATCATCCAAAATGTCTGAAAGATATACTTGTCTCAGTTATAGAATTTAAGTTGTGATATGAATTAGGTATAGTGTTAGATTATAAGAGATAATTATGTAATTGTAGTTCATATAGTTAAATAATAATGAGCAGCTGTTCCAAAAAAAAAAAAAAAAA
>54113 ENA|HAEZ01054114|HAEZ01054114.1 TSA: Proasellus hercegovinensis, contig comp88682_c0_seq3
TGGTTGTGGCCAGCAATTTGGATGCTCCCTGATAGCTTCCCATATGGAAACTGGCCTGCCAGTGGTGAAATAGACATTATGGAAGCTAGAGGTAACGAAATTTATGGAAACATAAGCAATTCCTACGCAGGCTGCACATTACATTGGGGACCTTTCGAGACCATGAATCGTTATCCGTGGACGCATTCAGACTACACATTGTCCGATGGCACTACATTTGTCGACGATTTCCATACATGGACGTTAGAATGGAACAATGATAATATGACATGGAAACTAGATGGAGAAGTGATTTTATTTGTTGATCCAATTACAAATTTCTTTGACTACGGAAATTTCTCTCAAGAAGTAGACATTGATAATCCATGGGCAGCGGGTGGCAAGATGGCCCCATTTGACCAAAAGTTTTATCTGCTGCTCAACATCGCGATTGGGGGTACTGGTGGATACTTCCCAGATGAGGTGCCTGCTAATCCACCTAAGCCTTGGATCAACGATTCTCCAACAGCAATGAAGGACTTTTGGAATGCCAAAGACTCGTGGCTACCAACTTGGGAACACGGCGAGGGAAAAATCAGTGAAAAGGCAGCCTTACAAATTGATTACGTGACAGTCTACAAAATGTCCCCTGATGACCTATAATAAATCACTAAGAAATTTTATGTAATTAAATTATTATAATTGAAGTAAATTTTGTGCCTTTTGGTTATTTGAAATTTGGAAATTTATATGTGGGGTACATAGGGGACTCTTAGCAATTAAACCCTTGTTCTGTCGCTTTTTTTGTGA
>66598 ENA|HAEZ01066599|HAEZ01066599.1 TSA: Proasellus hercegovinensis, contig comp92776_c0_seq2
ACAAGTTACTTGTACTATAAAAGTGCTGCAGAGTAAAAGAAACGGATATTGCAGCCGAGACTAAGTATTTATGAAGTAAATTAAGTTTTTGTATTTTTGCCAAATGAAACTTTTAGTTTTTGCTTTGGTTCTACGTGGAACTTCACTTGCATCAGCTGCAAAGTTATATGATCAGAGTAAATGCAACTCCAACCCTTGTCTTATATTCGAAGATAATTTTGATTTCTTTGATGGCAGCGTATGGCAACATGAACGAAGCCTTTGGGGAGGAGGGAACTTCGAATTTCAAGGCTACGTCAAGGACAGCAGCATAGCCTTCACGAAAGGTGGAAAACTATTCATCAAGCCCAAACTACTGGCAGATGAGAAAGGAGAAGGATTTTTATCTTCTGGAACTTATAATGTCTGTGGATCTGGAAGGAAGGATAATAATTGCGAACGTACTGGAAATCCCACACATATTCTTAACCCGATCATGAGCGCACGACTACAAACTAAGCCAAAGTTTGCCTTCAAGTATGGTCGAGTAGAAGTGAGAGCAAAAATGCCCAAGGGCAAGTGGTTATGGCCAGCAATTTGGTTGTTTCCCGAGAAATCTGTTTATGGAGGTTGGCCTAGAAGTGGCGAAATGGATATAGTTGAATCACGAGGAAACAATAACTACGGAAATTTAGGAAATAAATATGCAGGTACTACTCTTCACTGGGGAACATCTGCAACTGAAAATCGCTTTGGAATGACAACTAAGCAGTATACGCCATCTCATGGCACATTCGCTGATGGCTTCCACACATGGACATTCGATTGGACTTCTAGGGACATAAGAGCTTATTTAGATGGCAAACTTGTATTCAAGGTCGATCCTGGTAGGAGTTTCGGGAATTATGGAAACTTTGGTTCAAATAACCCATGGGCTTCACGTGGCAAGATGGCACCCTTTGATCAACCATTCTACTTAATAATTAACTTAGCTGTTGGAGGAACAAACGGCTATTTCCCAGATGGAATCGACCCAGCTAAACCATGGCCAAATAACTCGCCCCACGCATACCGGGACTTCTGGAGAGGCAGAAACAGTTGGCTTCCAACTTGGCAAGATGGTCGTGGAAAGATCAGTGACGATGCTGCGTTACAAGTTGATTATATTAAAGTGTTCAAGTTCCGTTAAATTTGCAAAGTCAAATTTCCAATGACTTGATTGCAAAGAATTCTTATTCATTATTTTTCAATATGAAATTATAAATGTTGTAACAGTTAAAAATAATGTTTAATTTATTTATGAAAAATAAATACACGTATTACTAGTTTCCATTAACTAGTAATAGTAACTAGTAGAGA
>5251_(reversed) ENA|HAFA01005252|HAFA01005252.1 TSA: Proasellus ibericus, contig comp10704_c0_seq1
AGTCGGAAACCCTACAAACCTTCTAAACCCAATCATGAGCGCACGTCTGCGCACATTGCAAGACTTTTCATTTAGATATGGACGCTTGGAAGTTACAGCTAAACTGCCTCGTGGAAATTGGATATGGCCAGCGATCTGGATGTTGCCCCAATATTTCCGTTACGGACCTTGGCCTGCAAGTGGCGAAATTGATGTCATGGAATCAAGGGGAAATGATGACTATGGAACAATGGGGAACCAATATAGTGCCACTACATTCCACTGGGGTCCAAACTACTTCATGAATCGTTACGGAATGACTACAGCAAGTTACTCTCCAGTAAGCGGTGGTGCTCTCCCTGATGCATTCCATAC
>15437 ENA|HAFA01015438|HAFA01015438.1 TSA: Proasellus ibericus, contig comp32686_c0_seq1
TATCAACGCAGAGTACGGGGGGGGCTTATTAAGTTACATTTCAGTTAACTATATAACCGTTTGAAAATTGGCTCCCTTTACAAAATGAAACGTCTCATATTCGCGCTGTTTTTGGGAGCAACGTTGGCTGCAAATGTAATTGACCCCAATACATGTACAACTTTCCCTTGCCTTATATTTGAGGACAATTTTGATTTCCTGGATCACGATGTTTGGGAGCATGAAATGACCCTTGCAGGAGGAGGAAACTGGGAATTTCAAGGATACATCAATAACAGAAGTGTGTCTTACACTCGCGATGGAAATTTATTCATCAAGCCACAATTGGTATCTGAATGGCAAAACGAAGCCTTTTTAACCAACGGAGCTTGGAACATTTGGGGAGCAAATGGAAGAGGTGACGTTTGCACTGGAAACTGGAACTATGGTTGCGAACGTATTGGAAATTCCGCAAATATCATTAACCCAATCATGAGTGCTCGACTTAGAACGCTAAACGATTTTGCCTTCAAATACGGTCGTGTTGAAATTAGAGCGAAGTTGCCAAGGGGTGATTGGCTGTGGCCAGCACTTTGGATGTTACCTCAATATTTCCGTTATGGGCCATGGCCAGCAAGTGGCGAAGTTGACATTATGGAATCCAGAGGAAACGATAACTATGGAACTTTAGGAAACCAATTTGCTGCAACTACTTTTCATTGGGCACCTTACTGGAATCTCAACAGATACTACCAGACAACGCAAGATTACCAACCAGCCACTGGCAGCTTTCCTGATGACTTCCACACTTGGGCACTTGAATGGACTCAAAATGCAATCAATATTTTCTTGGATGATGTCCCAGTAATGACTGTTGATCCTGGTACCAACTTCTGGGATTTTGGTGGATTTGCAGGTGATGGAGACATTGACAATCCATGGGCAGCTGGTGGAAAAATGGCTCCCTTTGACCAACCATTCTTCTTAGTGCTCAACTTAGCAGTTGGAGGTACAAACGGATATTTCCCCGATGGAGTAGACCCTGGTAAACCATGGATCAACACATCACCAACAGCTTACCTTGATTTCTGGAATGGAAGAAATGTTTGGCTCCCAACATGGCAAGATGGCAACGGCAAAATAAGTGAAAATGCTGCTCTTCAAGTCGATTCCGTTCGAGTTTTCAAAATGTCAGCAGCTGATTTGTAGAAAATTCATGTATTGTGATGAAGGAATTTTTGTAGAGTTAACATAACAAAAAATTCTAACTGAAAAAAAAAAAAAAAAAAAA
>29970 ENA|HAFA01029971|HAFA01029971.1 TSA: Proasellus ibericus, contig comp53680_c0_seq1
AAAGGAGAAAGATTTTTATATTCTGGGACATGGAATGTTTGTGGTTCTAGAAAGAAAGATAACTGCCAACGAACTGGCAGTGCCACACACATACTTCATCCGATTATGAGCGCTCGTTTACAAACGCTACAAAAATTTTCTTTCAAGTATGGTAGAGTAGAAGTGAGAGCTAAAATGCCAAAAGGAAATTGGTTGTGGCCAGCAATTTGGATGCTTCCCGAAAAATCTGTTTATGGTGGCTGGCCTAGAAGTGGTGAAATGGATATAGTTGAAGCACGAGGAAACAGCAACTATGGAAATTTAGGAAATAAATACGCTGGTACTACGCTTCACTGGGGACCATCTATCAGTGAAAACCGCTATACAAAGACGAATAGTAATTACGCTTCTCCTTATGGTTCGTCATTTGCTGATGGCTTCCACACTTGGACATTGAATTGGACTCCTAATTCCATAAGTACCTCTGTAGATGGCAAACGTGTATTTTCTGTCTCTCCTGATAAGAGTTTTTGGAATTTTGGACACTTCGGGGGAGGCTTGAGGAACCCCTGGGCTTCTGGAGGCAAGATGGCTCCTTTTGATCAGTCTTTCTACTTAATAATAAACTTAGCTGTTGGAGGTACAAACGGCTATTTTCCTGATGGAATCGACAATGCCAAACCATGGTCCAACAACTCACCAAACGCCTACCTTGACTTCTGGAAAGGAAGGAATAGTTGGCTTCCAACTTGGAATGACAACAATGGAAAAATCAGTGATGATGCTGCTCTACAAATTGATTACATTAAGGTGTTTAAGTTGTAGGTGCCCAACTCGGTACCTTTCTAGATGCAAAATTGGCACATTTCTTTAAATATGGTATCAATGTACCAATATAAAATTATTTCAAAGCAATGTTGTGAAATATAATTTTTTACTTTATCTATTTTCTTGAAGATAATTATAAACTATAAACCAATAACAAAAAGAACCAAAGTCAAAAAACTACCGTTTTTGAAATGAACATTAAT
>39585 ENA|HAFA01039586|HAFA01039586.1 TSA: Proasellus ibericus, contig comp62027_c0_seq1
AGTGGTATCAACGCAGAGTGGGATTCTTTGAAGTTAAGGTAAATAATTTCCATCTGAAGGTTAAGAATGAATTTGAAAAACGAAAGAACGGCTTTTACTTACGTAGTCAAATGGAAAGTTCAGCCACTCCTCTTCCAGGCCTTACCCTTGGATTTGGCAAAGAGACCGATGCATTTATTGCAACTATTGGATACGGAGACGAAAGAGAAATAAGCGTCTCGTTCAAAGGCAAAGAAGGATTCAAAAAAGGATTTTCAGGAAAAATTGACATTCCCAGAAGAGGAATAAATGACCTTCAATACGATGTAACTTACGGATTCAAAAGTAATGATAAACTAACGGGTACCATCAAAATAAAACTTGCAGAAGGAAAAAACATAGAAGCAGACTTAACTTATAATTCAGAAGGCGTTAAAGCTCGGCTTTTAAGTCCATGGACAGGTGAACACAGCGCACGAATGAGGCGTTCAATTTCTGATGACTATTTTATGACAGACGTTGGTTTCGATGATATGGGATTCACATTGGTAGGAAAATCAATCAACAATTTTGCTAAGAAAGGCTTCAGACTGGATGGCGTAATTTTTGGGAAAAAAATTTTCGTCGATTGCTTCCTAAATAATGGAGTTGAAAACCTTACAGGAAAAATGATTGTTAGAACTCCATTTAATGGATTTGAAATGCTGGCCGGGACATTTATGTTGGACAAAGAAAACAAAGCATTTTCCACAAATGGTAGTATAAATTTCTTCCGTAAAATTGCCTTTAACTTAACTGTTGATTTGAATGGAAAAATGAAAGGAAATGGTTATTTCAGCATTGATGATAAAACATACGAATTTGTGAGTAATTTACTGAAGGCTGGAAGTAGCTACGAAGGAACCGTTACTCTGTACACCCCTCATATAAACTTCAGTAAAGTAACGGCAAATGGATTCTTTGAATTCTCTTCTTTCCGTAACATCAGAGGATCGTTCAAGCTCCAAATTAATGATAATACATACGACGTTAATTTATCCCATGCAGTTAAAAATTCACTGAACAATTTGGAAATCTCTTATTTAACGAGTGATTTAAAAGAAGTAAAAATAATAGCTTCATATTCACTTACACAGACACCAATCATTATGAAAATCGACCTTTCAAAAAGTTTAAACAATGTACACATTTATAATATCAACTTCGATTTAAAGACAAACTCCCCAAGAGATATTGATGGAAAGATAGAAATTAGCTTCCCAAAATACTCAACAAACATTTCTGGTCAAATTTTAAGAACAATAGATAACATTACCGGAGCTTTAAGTGCTAAAATTTTAAATAAATACGACTTCACGTTCAAAATAAACATTCCTTCAAGTTCAACTAGTGAAATCATTCTGAATATCAACACACCAACTTTTCCAAAGAGCTCCATAAAAATAACCAAAAACGTCAATGAATCAGTCATCACACTAGAAGGAAGTTTCTTAACTAAGAGAGGAACTTATTCCATTGCTGTTAATTATGACAATAGCCTTTTCCAAAGCAGCATCAGAGGCACAGGTGTATTGGAAATAGAAGTTATCGAACCAGAAACCGATAAAAGACACTACGTTTCCATTAAAGTAACGAGACAAAACCTAAATTACGTTGCTGATTTGAATATTCAATGCGGTGCTTCTTTACATACATTCCAACTGAAAACTGAAGTATTGGAATCAAACATGATCTTTGAACTATCAGCCCAAACTCCAATTCTCTATTACGGTTTTGCCAAAGCATCCTTATCGCTTAGCTTGGATGATGACATTCAAGTTCTCATCAATGCACTCATCAATGAAAAAACCCACAGTGGTCACTTTAGACTTGCTTCAGCAGATCAATCATTCGTTGGTATTATTGAGTCTCCTCTTTTGCTAACTGGTATTGGAAAATTAGAAGCATCAGCAATGATTAACACAATTATGGATACAAAAGTTTACCTTCTTCTTTCTGACACTAGAAACACATTCTCCACTTCCATTAAATTAAAACTTTTGCCGACTGAAGATAAAGAAATCAATGTTGAAATAAGGACTCCATTTACCGGTATGAAGAAAATGAATTTCAGAGTAGAATATAGCAATCAAGAAATCAAACGGTTTGCAATTGCTGCCAGTCCTTTATCATTGGAAGCACAGTGCTTCTTTGGAATAATAGAATCAGTCTTCAAAGCTGGTGTTGAAATAAAAACACCAATTAAGAATTGGGAGATTACAGAAGCCAAGGCACTTATTCCTCTTAACACTTTCGCACCCAAACTAGAGGCAACAGTTTATGGAGTAAAGTACGGACTGGACTCAAAGATAAATGAGTCTGCAACCGGAGGAGAGTTGATGGTTAAAGGATTCGTGGATGATGACATTTCAGAAATCTTTGTTGGTGTTAGAACCCAAGTACCTTATGAATTTAGAGTAAAATCTTTACTTAGTTGCCTGGGAGAGAAAAATATAAACTTTGGAATTATTTTTGACTCGTCTATCTTGTATCTTTACCAAGAAATGCTTATTTAAATTACCCTTGAATTAATGCTTTTGATAATTTATAAATTATATTTTATATACACGTATGTATTTATTTTAACCAATGTACTGTTAAAGTCATCCAAAATGTCTGAAAGGTATCCTTGTCTCAGAAATAGAATTTAAGTTGTGATATGAATTAGATATAGTGTTAGATTATAAGAGATATAAATTGTATTTCATTTAGTTAATAATAATGAGCAGCTG
>68432 ENA|HAFA01068433|HAFA01068433.1 TSA: Proasellus ibericus, contig comp73505_c0_seq5
GGCACGGCATCTAACATGGAAATAAACGTGAAAATTCCGACCACTCAACGATCAATTAAATTTTTCTACGATATCCAGTCAGATAAGAAATGCATTAAAGCACTTTACAACACTGGCAGCAATATAAACAATTTTTCCCTACAGATTTACTTCGCTCCAACTACTTTAAATAATGGTTTCATTAAATTTTCTTCCACTTATCCTAATTACGAAGAATTGGGACTTGAATACAACTTCAAGTGGGAGGACCTTAATACCATAGATACAGTTATTTCCATCTATAAAAATACGGATAAAACCACGTTCGGAGTTCAAACAGCTTTTGAAGTCGAAAAAGTAATTTGCAAATTTATGACACCTTTCATAGGATATGAAATGATTGGTTTTGAAGCTATTAAGGATGCAGAGACAAAGCAAAGAACAGCCAATCTAATGCTTGGTAACAACCAAATTTCTCTAAAGTATAATTTCTCATTCGGCGACTTCTTCGTCACCATTGAAACACCATTTGAGTCCTTCAAAATTTTTGATATGGCTGCAAAATATCAGTGGGAGGAGGAAAATAAATACGGACTTATTAAATTTATTTTCAATGAAATTAAGTACGAAATAAATAGCGAAATTAATCTTTCTTGGGTGAATCCAAAAGTAAAATTCACATTTGAAACTCCTATTAATGCAATTCCAGCAGTTAACGTAATCAGCGAATACAACATTGAGGAATCTACCAAAGACTTTGAATTTGGAGTTCAATTCGGTGATTGGATTTACTGGATCTCTGGAAATTTTGGATTAAAAGATCAAGGAATTTTCTTCAATATTGATTTAAAATCACCGATCGATGGATGGAAATACGCTAAATTCGAGACTGATTTTGACTTGAGTGACAAAGATAAACTGATTAAAATATCTTTGGAAAAAGAGAACAATGAGAAATTAATTTCCATTTATGGAAAGTTGACCGACGAAGAAATGAATTTAGAGTTCATAAATCCTTTCGACTCGATTCCAGATTTGGAAACTTCAGCTTCAAGGAGCAGATCGAAAAGATCAGTGGATACTTCGGTTATGAATGACCATCACATACCATTACTCGAAATATGGGAAAGTTTCCACTCATTTAAAGCTAAAATCACATCTCCTTTCGAAAAAGCTAAGGAAGTTAATTTTGAAATAACCAAAGGTCAAGGAACAATTAAATTACATTACAAACGAAATGACAACTTTGTTGATTTTGAACTAGATTTCAAAAAGAAAAAAGGTTTTGGACTTTCCATTAAGAGCGCATTGCCGGGATGGGAACTTCTAGCCATTACTGGTCGTTTGAGTACGGAAGATCTGAAGGCCTATATAAGTGGTCAGAAGAATGAGAAGAAAATGGAAATTACAGGCTCAGGTACATTCACTGACAACACAGGAAGCATGCAAATTACAATCACTACACCTTACGAAAAGTTCAAAACTGTAACAGTTGATCTTGATTACAACTCTAGGAGAAACATAGTCACCTTCAAAGCCAAATCAGATTCTTCAGATTTCCATATCTTATTTGAATTTAAGAAAGGATTTACAATTGATGTATTTATTCCCCACCCTCAACAAAACACGGTAGCAAAGGGTAAATTAACATTGTTCAATGGAGAATTTACTGCAAGTAGTCGATTCCCAATATTTAAAACAGTATCCTTGAAATATGGCTTAGTGCTTGGTGCCATTGTTACGGGCAAAGTAGAATATCTGAGGAATGGTATTAAAGTTTTTGAAGTCAACTTAGAAAGCAATGGTAATGAAAATAAACTCCATCTCGAAATTCATGCACGATTATTTGGAAACCACTCCATGTTGCATATTCATAGAGACGGTTGGAAGCATGTAGAATTCGTAGCTCACAGGAATGATGAAGAATTCAAAGTTACTCTTCATGGTTCTGGAGAATTACCAAAGGCAGGAACTGTGCAATTTACAATAGATAATTCTTTCAGAGATATACCTAAACATATAACGGGCAGTCTACAAATAGATCGTAATGCATCTCCAAGGAAGGTAATCTTGCAGGTAGAAATGCCAGGAAAGAAGTTATACAGCGCAAATCTCAATTACAATGCAGATGTTCAAGATTTAAGAAAAGGAGACTTCACTTTGAATATTCAAACACCCCAAAGAGACATGCGCCCATGGAAGAAGATATCTGGCAATTGGAATATTGACAATAAAAAAATTCTTACAGCCACAATAAACGTTGGTCCAATTCAGTATCAATTGAATGGAAAAATTGGCTTAAAGGAAACTTCCTTAGTAGTTACGGCTAATGATAGTGAAAGCACTAAATACTTTGCGGAATGGAAGATAGATAGGCAACAGGGACTCAGAGACTATTATATTAAGATTGGCAAGCACGATCGTTATGTAATGTGGAAAATGCATGGAGTTTTTGATACCGTTCAAAATGCAGATATTCAAGGATCATTCCGCATTTCAAGATTCATGAATAAAGACTTCATTTTCGCAGACAAATGGAATACAGATGCTGGAGGAAAGGTTACTGGAAACGGGAAATTTGAGTTTGGAACTTATAAAGGAACAACACAATATTCGTTCTCCAGAAATGCCGACGAGAAAGCAGCCAAGTTGACGTGGGATGTGCAGTCAACCATTCCAAATCTTAATAAAGTTACAGTAAACATAGATTACAACATAAGGAGTCGTATGATCGATCTTTTAGTAAAATGGGACAATGATAAACTAAGCATAAAAACAACTTTCGATAACTTCTCAAAGTTGACTTCTTCTAACGTTATTATAGTTCACCTTCCAAAACTCGGAGGTGGAGAAATTACTGTCAGCCATGATTTCACAAATCCTCTTTCAAAATCTGTTAAAGCAGTTGGAAAAATTGGAAACAAAAACATTTCATATATTGCACAATGGACTAGAAATGCTGACCTGACTGTTTTCAACTTCAATTATAATGTTGATTCAGCAATATTTGGTAAGGCAAGTTTACATGTCGATTTTGATGTTACCAACTTAAGAGACGCTAAAGCAAACCTAAAATACAAAAGAAACCAAGATAAGTTGTTACAATTGCATGGACGAGGAAAAGGTCAGGTACTCATCTAGAAAATGATATGACTTTTAAGTCCCATTTCCTAATACTACCTACTGCAAGGTTCCATGTCACTGCTGATTGGTCTAAAGGTTTTGAACTTGATGGTGTTCTAGAATGGAGAGATAAGAAGGTGGTTGTTAATGTAAACGTCACTCACAACAAGGCTACTGCTACTATTAACACTCCATTTGAAAAGTTTGGAGATATAGTTGTTAATCTCGACTACTCTTTCAAACCAAAGGAAATCGTCATTACGTTCAAATATTCTCGAGGGAATAAAATTGTAGATTTTAGTTATAATTTACAATTGCAAAGCAAAAAGGCAGGTTCCCTTAAAATGAACCTAACAACGCCCTTTCCTGTAATTCAAAAAGTCACTGTTGATGGAACTTGGAAGAAAGGTGTCTTTACGGCCACATACAAAAGAAATAATGATGTACAAGTAGACTTTGAAGGAACCGCTGACGTAAAACTGGAAAAATCCTCCCTTGACCTAAAGTTTACTCCTCCTAACAAAGGCCCAGTTGTTCTTAAATTTGCATATGATTTAGATAAGTTTGTTGAAGGAGCTGGCAAAAAGGCGGCAAAATTAATTGATTTGCACCTCGAAGTTGCAGGCGAGAAAATTAATTTTACTGTTGATGGATTCCGTAATGAAGAAAAAATTTTCATCGAAGTAAATGGCACAACAACTCTCGATAAGTTGAATGTATTTTATTTAAAACTCGACTCTGAGCTCAACGTAACACGCAGAGTGGGATTCTTTGAAGT
>98272 ENA|HAFA01098273|HAFA01098273.1 TSA: Proasellus ibericus, contig comp400578_c0_seq1
GATTTTTAAAGTACATTGTCGGATGGCACCACATTCGTGGATGATTTTCATACATGGACTTTGGAATGGAACAATAATAATATGACATGGAAACTAGATGGGGAAGAGCTGTTATTTGTTGATCCGGTTACTAATTTCTTTGATTACGGAAATTTTTCACAAGAAGTAGACATTGACAATCCGTGGGCAGCTGGCGACAAGATGGCTCCATTTGACCAAAAGTTTTATTTGCTGCTAAACACCGCAATTGGGGGTACTGGTGGATACTTCCCTGATGACGTGACTGCTACTCCACCTAAGCCATGGATAAACGATTCTCCGACCGCAATGAAAGACTTTTGGGATGCTAGAAACTCATGGTTACCTTCTTGGGAACAAGGAGAAGGAAAAATCAGTGAAAAGGCAGCCTTGCAAATTGATTATGTGATCGTCTACAAAATGTCTTCTGATGATTGAGCATGAAATAATTAAGAAA
>15821 ENA|HAFB01015822|HAFB01015822.1 TSA: Proasellus jaloniacus, contig comp29286_c0_seq1
CAACGCAGAGTACGGGGGGACTGCGCGACATATACCAGTAAGTGAAGCCTGCACAATGGATAGACCGAGGTGTGGATTAATTTTATTTGTTCTTCATCTATTGTGCAAGACTTCTATTGGGGCTTACATAGCTGATCCTTCCACATGCACAACATTTCCATGCGTGGTATTTGACGACCAGTTCGATTTCTTGGATCACGATGCGTGGGCTCATGAACTTACCATGGGGGGAGGAGGGAATGGAGAGTTCGAAACCTATGTGAACAACAGAAGCGTTACTTACACAAGAGATGGAATATTTTACATAAAACCACAACTACTGTCTGATATGAAAAATGACAGCTTTGTTACCAGTGGAACTCTTGATTTATGGGGAACTAATGGGAGAAATGAAGTCTGCACAGGCGCCATGTGGAGTGGTTGCATTAAGACTGCTGGAGGAGATAACATTATTAACCCGGTTATGAGTGGAAGAATTCGAACACTAGGGAGCTTTTCTTTGAAATATGGGAAGGTTGAAGTTCGAGCAAAACTCCCAAGTGGGGATTGGCAGTGGCCAGCAATATGGATGTTGCCTGACAGCTTCCCATATGGAAATTGGCCGGCCAGTGGCGAAATCGACATAATGGAAGCTAGAGGTAACGAAATTTATGGCAACATTAGCAACTCCTACGCAGGCTGCACATTGCATTGGGGACCTTTCGAAACTATGAATCGTTATCCTTGGACACATTCAGACTACACATTGTCGGATGGCACCACATTCGTGGATGATTTTCATACGTGGACTATGGAATGGAACAATAATAATATGACATGGAAACTAGATGGAGAAGAGCTTTTATTTGTTGATCCGATAACCAATTTCTTTGATTACGGAAATTTTTCACAAGAAGT
>21876_(reversed) ENA|HAFB01021877|HAFB01021877.1 TSA: Proasellus jaloniacus, contig comp34940_c0_seq1
AAACGATAACTATGGAACTTTAGGTAACCAATATGCTGCAACTACTTTTCATTGGGGACCTTATTGGTCTCTCAACAGATACTACCAGTCAACGCAAGATTATCAACCAGCCTCTGGTAGCTTCCCTGATGATTTTCACACATGGGCAATCGAATGGAATCAAAATGCATTCAATATTTTCTTGGATGATGTTCCGGTAATGACAGTTGATCCTGGTACCAACTTCTGTGA
>30000 ENA|HAFB01030001|HAFB01030001.1 TSA: Proasellus jaloniacus, contig comp39461_c0_seq1
TATCAACGCAGAGTACGGGGGCCTAAGTCCCGGCTAGACCTGCAAACTGCAGAGTGAGCCGCGATGAACGTCAAAACAGCAATTCTGATCACCGTTCTGGTCTCTGTAGTCTACGCAGGACCTGCAAAATGGCAAAGAGAATCTTGCGTTTCAGAATGCATCGAGAGCGAGAATTACTTTTATGAAATAGGAAGAATTTACGAATACAAATATGAAACGGAAACTCTAACATCTCTCAACGGAATACCAGGCATTAATGAGGCTCAAACCAAAGTGACCGCCAAAGTTTTCATTCAACCCGTCACTCCTTGCGAACATGTTTTAACGTTGAAAGACGTGTCTCTCGAAGGATCGGCTAACAGCGATGAATTTGCGGCTCAAATCACTAGAAATTCCTTGAGGTTCTCATTCCAAAATGGAAAGGTGGATACAATTTGTGGTTCAGAAGGAGAAGCGATATGGGTTCTTAACTTCAAAAAGGGTATCTTGTCAGCTCTTCAGAATTCTATGGATAGCTTAGAGGGCCATAAGACCATAACAGAAACTGACATCTTAGGGGAATGCGAGACATCCTATTCAGCAAAGGAAGAGGGTTCCACCATTTTAATTGAGAAAACAAAATACCCTTCCAAATGTTCCAACAACGTTTATGGAGCTCTAAGCAAACTGAACACCCTTGGATACGCCACAGAGACACTCTTACAAGGCCTTTCTATTGTCAAATCAGAGCAATTTTGCAGCCAAAAGATTTCAGATGAAATTATAAAAAGTGTAACTTGTACAGAGACTCACACACTAAAGCCATTCTCCAAAGGACAATCTGCACAAACTAAAGTATTCATGAGTTTGGAAATAGTGTCCGTTAAGGCCAGTCTGCCCCCATTCACAGGTGCTATTGGAATTAGGACAGGCCTTTCTTACGAAAACACAGAAACAGAGAGTCATGATGAAATTATGGAAAGTGCCGAAGAAATTTTGAAACAACTGGAATTCCAGACAAGTTCTGGAATCACTAAAGAAGTTCCAAGTTTGTTCACAGAATTAGTGATGGTACTCCGCAATTTAGAAAAATCACAAATTCAGAACATTTGTGACAGCAAAGATGGAGTCGCAAAGAAATTTATAGTCGATGCTTTGCTTCTTGGAAAGACTCCAGCTACCACGTCTATGATCGTGAGTCTCGTGAAGGAAAACAAAATTTCTACAGTTGACAAAAGTGCTTGGATAACATCTTTGGCTTTTATGAAAAATCCTTCATTGGAAATGTTTTCTGCAATTCAACCAATTGTGGAAACCCAAGACGGCGTCAAAGTTCAGTTAGCCTTATCCACTTTAGTATACAACTACTGCCATAAGGACTCAGAATGTATGAATAAGGACGAAATTGTAAAAATTATCAGAAGTATGGAAACAAACTTGGGAGTTGGGTGCAGAGCGACGTCGGAAGAAGAGAAACAAAATATCTTGATTACGTTAAAATCCCTCGGGAACATTGGAAAATTTGTCAACGGTGAAAAAATTTTGAGACGATGCTACACCGAAGAAAACGCCATGGAAATTCGCGTTGCAGCAATTGATGCCTGGAGGCGAACTCCATGTACAAACGACCGTGACAACCTGATACAATCATTTAGTGATAGAAGTCAAGATAATGAAATTAGAATAGCCTCATATCTGACCATTATGAAATGTCCAACCAAAGAAATTATTGATGATGTAAAAGATATTTTGATGTCTGAGGGAATCAACCACGTTAGTTCGTTCGTTTGGACTCATCTTTCAAACTTGGCAGAATCCGCTTTCCCTGAAAAGAAAATGGTTGGTGAGTTAATAAGGGAAGAAATGTTGCAAAAGAAATTTAACGAAGAAACCTTAAAACTCTCCAGAAACTTCGAATCCTCTTTCTTTTTGACTGAAGACCAATTAGGGGGGATGGCTGAAGGAAATTTAATTTTTGGAAGCGATTCCTTCCTCCCTCGCTCCACCATGTTTAATGTCAGCATTGACATGTTCGGAGAAACAATTAATCTTTTCGAGATTGGAGGACGTATCGAAGGGTTTGAAAAATATATGTCAAAATTCTTTGGCCCTGATGGTTATTATCCAGAAGAAACTGTCGAAGCTATATTGAAAAATTTACAACAACAACATTCTGAAGAAAATGCTTTAGACTCTTATATGACAACAAACGACGATCCTCAAGGCTCCTATTATCTAAAAATATTTGGCAATGAACTCTTCTACAAACACTTCCACGGAATTTCAGATATTTTTCCTCGTTCAGAAATAGGAAATCCAATCGATTTCATAAAGGAACTTCTTACCAAAGGCGAAGTTGATTACCTAAAGAACTTTAACATCATTAACACTGAATTCAGCTTCCCAACAATTTCAGGTCTACCAGTAAACTTAAAATTGAGTGGAGTAGCTTCAGTAGGCTTTAAACTTAGTGGTCACTTTGATTTCCAAAACTTACAAACTATCGATATCAAAGGAAGCATCCAACCATCGGCGTCAGTTAAATTTGATGCGTCAATGACTGTTGATTCCTTCGTTACCAAATCTGGAATAAAAATGATCTCAACTATGCACTCATCGACCTTGATCGACGGAAGCATAATTGTTCAAGATGGAAAGCTTGTTGACGTCACATTAAACGTTCCAAAAGATAAAATGGAAATTTATGATATATCTCATGATATCATCAAAATCGAAAATGGAATTGAAACCAATACAAGATCAGATGTTGAATATGAACCTACCAGGTACGCAGAGCTTCTAGGAATGTCTATGACATACGGACATATGATTGATTCTAACACTTTTGATTCAGTAGGTCAAAGAATGTTCATTTCAAAGGTCGATACACATTCTTCATACCAACTTAAATATAAAAAAGAGCCAAATATAATATATTTGTCATTCGACATGCCAGGAAGTAAGCAAAATAAGAAATGGCTGTTATCTTTAAAGCATGAACCAAATGTAATGGAAGTTGATTTAGAAACTCCTTACGCTGTTGCAAATGTAGATTTGACTTATAAATTAACACCGTCAGATGTAAAGATTAAAGGAAGCATTGATGTTAATAACGCAATCAAATATTCTACTGAACTCTCTTTCGCCAGCAAAAAAGAAGCAGATACAAACCAAATTGAATTTAAAGTTCTTTTTGCTGATTTCCAAAAGGAGTTAATGAACATTAACCTTCAGTCAAAGATAAATAGAAACTTCAGCGTCATCTCTGTGAACGCAGCCTCTTCAGGAGCTTATTTACCTCCAATTTCTGTTAAATTTGACACCAACCTCAAAGCCAAAAATAATGAAATTTCGATGGAAATTAAATCTAAACCGGTTGATATTTCTTTATCTGGAAGCATCAAACCAGTGTTTGGAAAGACCTCAGTCAAGATGGAAGGAAAATGTCGTTTATTTGATAATGAGCCCAAAACTGTCACAGCTTTATCAACTTACAACCTGGAATTGAGTGAAGTAGGAAAGAGCACCTTTTCGGGAGATCTCACGGTTAAAGAATTAGGATTTGAAGTTAATTGGCAGACACAAATGAACGATGAAGTTTTTGACAGCAAAATAGCAGGCAATTACGGAAATAGTATCTTCAACATTGATAACAGTTTTATTGATGCAACCAGCAAAAATTCCAGAGAATTAAGTATGAAGTCATTGATGCACATACCATTCTTGAATATTGATTACTTGTTGAAAAAGAGCCTAGTAATAAATGCTGAGAAATTGGATTACGAATTTGCTTCCAAATTCGGAGAGTATGTCAACTCCAATATCATCGGACGCTGGACAGTTAACAAAGAAGTATATCTATCCAAAATATCTCAAATTGGTGAACACTCTTCCAACTTCATTTTCAATGCTATTAAACTTACTCCAAGTTCATATAAAATTGAAGTTTCTCACATTATAAATGACCTAACTAACCAAGGTGTTCTAACTTGGAACAAATCACCTGAGCGCTTCTTTGGTAAACTCGACGCCTCTTGGCACATAAATGCCATTCCTTACGCTCTCAAATGGGACATCAATGCCGATAAGACTGAGATGAACATGGAAGGAAGTTTCATTAGAAACGACGAGATGAGCACCATCTTTGCCAAAGTCACTCCGAAATCACTCAACATCAGCAATACCTTTTACAAACCACTTTCAATCGATGCGAATATGGAAATCGAGAGCCCCAACATGAAGGTTCTCATAACTGCTTCATCTGAAGAAGCCACGTTTAGGGTCGCCTTCAGTCTCACACCAAATGACCTCAAAGGAGAAATCAAGTTTGGAGAAACTGATGTTGGAATTACTGCAAAATATCAACCCAGTGAAATTGAAATGGAGGTTTGGTGGTCGCCTGTTGATAAAATCGCTTTTCATGGTAGCTACGAATTCGGACAAAATGGTAATGTAATGGTCAGCGTTGAGACTCCATTCGAAGGTTGGGAAAAGCATGATGTCACAATGACTTACAAGGGAACAAATATGGTAAAACAAGGTCAACTTAGTATTACTAGGGCAAATTCTCAGCACATTACAATGACTAGCGAGGTAAAAACTGATTTAAAGAGCAGAGACATATCTGCTTCAATAAAAGTAACAAGTACATTACCAGCTGTGGACAGAATTCAACTCTCATCCAAACTTAATTTCCAAAACAAGATAGATTTTGAAATTGAAGGAATCTTTAATTCTGACAAACTGAAAGGCACAATCAAAGCTTATCCATACGAAAATGCCTATAAAGCTATCGCACAGTTCACATCATCATTTACTAATGACTTCAAGGCTACCTTCAGTCATTCTCGGTCATTTAAAGACATTATAACGAACTTGCAAATCAGTTACGGATCCAACGAAACAAAAATATCATTGAAAGGAACTATTAAGAACAAAGGTAACCTGAATTTTAACTTCCTTTGTCAGAGTCAATTTTTACCAGAAATTATTCTCAATGTTGTTATGGAAACGAGCAGTTCATTGAAAGTTTTGGAACTTAAAGGAAAATTCAATAAGGAGAAGTTCATGATTTTCGGTAACTGCGAACATCAAGAATCTTCCAATGGTTTAGTTTGCAAATATAATCTAAGAATCGATGCCACTTCTAAAAATATAATAAATATGAGCTTTGTATACGAAAAGAACCTCCAAAATGATTTCAAAAGTGATATCAACGTAAACTCTGAGTGGATTTCAGATTATGCAATTAAATGTCATTTAGAAGGCAAAATATCTTCACTTTCTTCAGTTCTCTTGAATGGATTCATTTCTGGTCCCAAAATTAATGGAAAAATTAACATCAATCATAAGCTAATTGGTAGTTCTTTGGATTCCGAGCTCGAATTATCGTTAAACACCTTTAACTTAATTATTAATACCAATGGAAATATTGATAGAAAACAAAAAGTTGGATCCCTAAAGTCGACAGTCGATTCTTCGTGTCCATTCTTGAATGGTTACCAAATAAACTTTACTCATAATCTAAATAGCTCAGCTCGTAAAACCTCTCTGGTAGTATCCAAAGGTTCTTCCATCTACAAGATTGAACATTCAATTCAAATTCTTAATGCCTTTAATTGGTCTAATCAATTAATTTTTAACGGCATTTATGGAATTGATAATACCATGTCGTCGCCTTCTAATGGAATCTGGAAACATGAATCCAAAATAACTTTCGGGGATAAATCTATTGAAGCAATGATGCAATTAAAAATTGGTGATGAAATAGAAGTTCAATGCTCATTAAATTCACCCTGGACTTCTTATTTAAAATTAACTGCAAATCATCAATCAGCTGGATCTTCAAAGCAAAGTACCATCAAGTTCGAATACGGACAAGGAAAAATCATCGAAGTCGATAGTGAATATTCCATCGAAAAATCTAATTCATATTTAAATTTGTCGATCATGAATGAGGAATGGTGGTTCTCACCAATCAAAACTGAAATCAAGGTTTCAACTCAAGAGAAAAAATCCATCGAATTTTTCCTGACTGCAACCAATATGCCATCTATTCTTTTCAAAGCAACAAAGTACTCAAATACCAAAGAAATAAAACTTGAAGTCACAGGGAATAAAAAGTACTCAATAGAATGTAATATCCAAGGTGATCTAATGGAAGGCAATATTCAGAGTAAGGTTTTTTTGCCAATTATGAACGCTCCACTAAAATCAGACTTGACTTATAAAATTGAGAATCTTTGGTTTGCTGATTTTGCTCTAAAAATGTCTTTTGATGGTTCAACAGATAATTATAAATTACAGCTCAAATTAAGAGAAGAAAATATCAATTTGACATTCAAAGGACCCAATAAAGAAGGAAGCCTGTTATTAACCTGGAAACGTGAAGAAATTGCTGGTAAAACAACAATATTTGTTAAGTTTGTTTCTCCATGTAAACTAATTAGTGACTCGTCTCTGGACATCGTTATTTATAAAGACTTGGAAACCCTATACAAAACAATTACTGTTAATTATGGTGATAAGAAATACAATTTAGCTCTGAAACATTCCCCCTGTTTCTTAAAGTATTTTGAACTTTCATTGACTACACCTATTGAAGGATGGGAGTCAATAGATTGCTCTTGGAATTTCAAGAACGCAAACATTACCGGAGAATTGTCTAGGAATGAAAGAGTTTATAAAATTTCAGGGCATGCCAACGCTAGTTTCCAGAAGGGAGAAGTAGAGTTTTCAGTAATTACTCCAATTGTTGGTTATGAAAGTAATAAAATTAATATTCAACATTCTTTCACGTCTACAAAAGGAAACTTGTATTTTTCTTCTGAAATTGGATCTAGCAAAATATCAATAGAATATAATGCTAACATCATTGATCGCACGAATGGAGATATGACCTTCTCAATTGTTACACCATTTGAAGGAGTTGAAAAGTTATCTTTGAAAATTGCTTTCAAAGATAAAATGTTCAAATTCACAGGAATTTACAATAAATTTGAATTTGAATGGATATTGAAAACGTTTTACGAAGGTAACGCAAAAGCAAAGTTCTCACTTAACTTGATCTCCAACATTCCAGAATGGACTTCATTTGAAATTACTGGTGACTTGAAATTTTCACAAACTCCATATTTTGCAGCCTTAAATATCGTAAAGGAAAACCTAGTAACAACCTATTCCATATCAGCTAACTTTGACACCGAAAGCTTTAGTTTCGAAGCACAGCTACCCATTGAAAGATTCGAAAAAGTTAAAGTGAATGGTAAATTCTATCGCGAAAATGGTTATTTTAAAACTTATTTCTCATGTAGCAATACCATTTCTGAAATTAATTTTTCTGGATCTGCTTCAATAAACGGAGAGGTACCTGACATAAAAATGAAGCTGCTGACTCCGTTTGAAGGTAAAGAAAACCTTGAATTTTCAATGAATGGAATTATTTCTTCGGACAAGTCCATTTCAATTTCATCGACAATTGGTAAACAACAATACCTCGTGAGCATCTACGTAAAATCTGAGGGACAAAGCGGCAAAATAGCGGCCGACATTAAGCTTCCTTTCCTTGGCTTTGAAAATTTCACATTTAGCAGTTTGTACAATTTTGTTGGAAACTCGAAAACGGCTAAAGTAAACTTCCTTTGGAATGAATCTAAGTTTATTCTCAACAGTAAAATAAACAATATGGAAATTGAATTGGATATCGAGAGCTCAGATGATGAATTTAAATCTTTCCATGTCAGTGGACAACACAAGAAGATAAATAATGGTTACATTGGATTTGGAAAAATTTCTAAAAATGGAATGGATTACAAATTTGAAGGCAAAGCAATCTTGGAGGAAAATGAATTTACTGTTGATGTTAAAATACCTTCAGAAAGATTTTCCACCTTCTCCATTAGAGGTGCATTCATCGAAAATGGAATTACTTTCAAAGTTATGGAGGGAACAACTTCAATGAAGTCATACGATTTCCAGATAATCTATTCGCTAACTCCATCTACGGTTTTCTTTAATATTGCCACCCCATTCGAGTTTTTCTCTTTCGGAGAGGTTAGTTATACTGCATCCGCCAATAAACTGGATGGACACGTAACTCTAAAAAAATTCAGTCAAGCGTACCACTTAGAGGCCCAAGTTGAAATATCTCTAATGAAATCTAACATGGAAATAAATGTGGAAATTCCGACCACTCAACGTTCAATTAAATTTTTCTACGATATCCAATCGGATAAGAAATGCATTAAAGTACTTTACAACAATGGCAGCACCATTAACAATTTATCTCTACAGATTTACTTCGCTCCAACTACTTTAAACAATGGTTTCATTAAATTTTCTTCCACTTACCCTGATTTCGAAGAATTAGGACTTGGATATAATTTTAATTGGGATGATCTAACTAACATAGATACAGTTATTTCTATCTATAAAAACACGGATAAAACCACATTCGGAGTTCAAACAGCTTTTGAAGTCGAAAAAGTCATTTGCAAATTTATGACACCTTTCACGGGGTATGAAATGATTGGTTTTGAAGCTATTAAGGATGCAGAAACAAAGCAAAGAACAGCCAAACTGATGCTTGGTAACAACCAAATTTCTCTAAAGTACAACTTCTCATTCGGCGACTTCTTCGTCACCTTTGAAACACCATTTGAGTCCTTCAAAATTTTTGATATCGCTGCAAAATATCAGTGGGAGGAGGGAAATAAATTTGGACTTATTAAATTTGTTTTCAATGAAATTAAGTACGAAATTAATAGCGAAATTAATCTTTCTTGGATAAATCCAAAAGTAAAATTCACATTTGAAACTCCTATTAATGCAATTCCAGCAATTCATGTAATAAGTGAATACAACATTGGAGAATCTATCAAAGACTTTGAATTTGGAGTTCAATTCGGAGACTGGATTTACTGGACCTCTGGAAATTTTGGATTAAAAGATCAAGGAATTTTCTTCAATATTGATTTGAAATCACCGATCGATGGGTGGAAATACGCTAAATTCGAGACTGATTTTGACTTAAGCGACGAAGATAAACTGATTAAAATATCTTTGGAAAAAGAGAACAACGATAAATTCATTTCCATTTATGGAAAGTTGACCGACGAAGAAATGAATTTAGAATTCGTAAATCCTTTCGACTCGATTCCAGATTTGGAAACTTCAGCTTCAAGGAGCAGATCGAAGAGATCAGTGGCTACTTCGATTATGAATGACCATCACATACCATTACTCGAAATATGGGAAAGTTTCCACTCATTTAAAGCTAAAGTCACATCTCCTTTCGAAAAAGCTAAGGAAGTTAATTTTGAAATAACCAAAAGTCAAGGATCAATTAAATTACATTACAAACGAAATGACAACTTTGTTGATTTTGAACTAGATTTCAAAAAGAAGAAAGGTTTCGGACTTTCTATTAAGAGTGCATTGCCGGGATGGGAACTTTTGGCCATCACTGGCCGTTTGAGTACCGAAGACCTGAAGGCCTACATAAGTGGTCAGAAGAATGAGAAGAAAATGGAAATTACAGGCTCAGGTACACTGTCTGAAAACACAGGACGCATGCAAATTACAATCACTACACCTTACGAAAAATTCAAAACTGTTACAGTCGAACTTGATTACAACTCCAGGAGAAAAATAGTCACTTTCGAAGCCAAATCGGATTCTTCAGATTTCCATATTTTATTGGAATTGAAGGAAGGATTTGCAATTGATGTATTTATTCCCCACCCTCAACAAAACACGGTAGCAAAGGGAAAATTAACATTCTTCAAAGGAGAATTTACTGCAAGTAGTCGGTTCTCTATATTTAAAACAGTATCCTTGAAATATGCCTTAAATCTTGCTGCCGTTGTTACAGGCAAAGTTGAATATATGAGGAATGGGATTAATGTTTTTGAAGTCATCTTTGAAAGCAATCGTAATGAAAATAAGATCCATCTCGAAATTCATGCACGATTATTTGGGAACCACTCCATGTTGCATATTCATAGAGACGGTTGGAAGCATGTGGAGTTCGTAGCTCATAGGAATGATGAAGAATTCAAAGTTACTCTTCATGGTTCTGGAGCATTACCAAAGGCAGGAACTGTGCAATTTACAATTGATAATTCTTTTAGAGATATACCTAAACATATAACAGGCAGTCTACAAATAGATCGTAATGCATCTCCAAGGAAGGTAATCTTGCAGGTAGAAATGCCAGGAAAGAAGTTATACAGCGCAAATCTTAATTACAATGCAGATATTCAAGATTTAAGAAAGGGAGATTTCACTTTGAATATCCAAACACCCCAAAGAGACATGCGGCCATGGAAGAAGATATCTGGCAATTGGAATATTGACAATAAAAATATTATTACAGCCACAATAAACGTTGGCCCAATTCAGTATCAATTGAATGGAAAAATCGGCTTAAAAGAAACTTCCTTAGTAGTTACGGCTAATGATAGTGAAAGCACTAAATACTTCGTGGAGTGGAAGATTGATAGAAAACTGGGACTCAGAGACTATTATATTAAGATTGGCCAGCACGACCGTTATGTAATGCTGAAAGTGCATGGAACTTTTGATACAGTTAAAAATGCAGATATTCAAGGATCATTCCGCATTTCAAGATTCATGACTAAAGACTTCGTTTTCGCAGATAAATGGAATACAGATGCTGATGAAAAGGTTACTGGAGGCGGCAAATTTGAGTTTGGTACTTATAAAGGAACAACACAATATTCGTTCTCGAGAAATGCCGAAGAGAAGGCAGCCAAGTTGAAGTGGGATGCGCAAACAAGCATACCAAATCTTAATAAAGTTACAGTAAACATAGATTATAACATAAAGCGTCGTATGTTAGATCTTTTAGTAAAATGGGACAATGATAAATTAAGCATAAAAACCACTTTCGATAACTTTTCAAAGTTGACTTCTTCTAACGTTGTTAAGGTTCACCTTCCAAAACTCGGAGCGGGAGAAATAACAGTCAGCCATGATTTCACAAATCCTCTTTCAAAATCTGTTAAAGCAGTAGGAAAAATTGGCAACAAAAACATTTCATATATTGCACAATGGACTAGAAATGCTGACCTTACTGTTTTCGACTTCAATTATGATGTTGATTCCGCAATATTTGGTAAGGCAAGTTTACATGTCGATTTTAATGTTACAGACTTGCGAGATGCTAAAGCAAACCTAAAATACAAAAGAAACCAAGATAAGTTTGTTACGATTGCATGGACGAGAAAAATGTCAGGAACTCATCTGGAAAATGAAATGACTTTTAAGTCCCATTTTCTAATTCTACCAACTGCAAGGTTCCACCTCACTGCTGATTGGTCTAAAGGTTTTAAACTTGATGAAGTCTTGGAATGGAGAGATAAGAAGATAGTTGCTCACGTTAACGTCACTCACAACAAGGCTACTGCTACTATTAACACTCCATTTGAACAGTTTGGAGATATAGTTATTAACCTCGACTACTCTTTCAAACCAAAGGAAATAGTCATTACTTTCAAGTATGCACGAGGAAATAAAATTGTAGATTTTAGTTACAATTTGCAAATGCAAAGCAAAAAGGCAGGTTCCCTTAAAATAAACCTAACAACGCCTTTCCCTGTAATTCAAAAACTCACTGTTGATGGAACTTGGAAGAAAGGTGTCTTTACGGCCACATACAAGAGAAATAATGATGTACAAGTTAACTTTGAAGGAACCGCTGATGTAAAACTGGAAAAATCCTCCATTGACCTTAAGTTTACTCCTCCTAACTTAGGCCCAGTTGTTTTTAAATTTGCATATGATTTAGATAAGTTTGTTGCAGGAGCTGGCAAAAAGGCTGCAAAATTAATTGATTTGCACCTCGAAGTTGCAGGCGAGACAATTAATTTTACTGTAGATGGATTCCGCAATGAAGAAAAAATTTTTATCGAAGTGAACGGCACAACAACTCTTGATAAGTTTAAAGAATTTTACTTAAAACTTGACTCTGAGCTCAACGTTACACGCAGAGTGGGATTCTTTGAAGTTAAGGTAAATAATTTCCATCTTAAGGTTAAGAATGAATTTGAAAAACGAAAGAACGGCTTTTACTTACGAAGCCAAATGGAAAGTTCAGCCACTCCTCTTCCAGGCCTTACCCTAGGATTTGGCAAAGAAGCCGATGCATTTATTGCAACTATTGGATATGGAGATGAAAGAGAAATAAGCGTCTCTTTCAAAGGCAAAGAAGGATTCAAAAAAGGATTTTCAGGAAAAATTGACGTTCCCAGAAGAGGAATAAGCAACCTTCAATACGATGTAACTTACGGATTCAAAAGTAATGATAAACTAGCGGGTACCATCAAAATAAAACTTGCGGAAGGAAAAACCATAGAAGCGGACTTAACTTATAATTCAGATGGCGTTAAAGCCCGGCTTTTAAGTCCATGGACAGGTGAACACAGCGCACGAATGAGGCGTTCAATTGCTGATGACTATTTTATGACAGACGTTGGTATCGATGATATGGGATTCACATTGGAAGGAAAGTCAATCAACTATTTTGCTAAGAAAGGCTTCAGGCTAGATGGCGTAATTTTTGGGAAAAAATTTTTCATCGATTGCTTCTTAAATAATGATGTTGAAAATCTCACAGGAAAAATTATTGTTAGGACTCCTTTTAATGGATTTGAAATGCTGTCAGGGACATTTATGTTGGATAAAGAAAACAAAGCATTTTCCACAAATGGCAGCATCGATTTCTTCAGTAAAATTGCCTTTAACTTAACTGTTGATTTGAATGGAAAAATTAATGGAAATGGTTATTTCAACATTGATGATAAAACATACGAATTTGTGAGTAATTTACTAAAGGCTGGAAGTAGCTACGAAGGAACCGTTACTCTATACACCCCTCATAAAAACTTCAGTAAATTAACGGCAAATGGATTCTTTGAATTTTCTTCTTTCCGTAACATCAGAGGATCTTTCAAGCTCCAAATTAATGATAATACATACGACGTTAATTTATCTCATGCAGTTAAAAATACGATGAACTATTTGGAAATCTCCTATTTAACGAGTGATTTAAAAGAAGTGAAAATAATAGCTTCATATTCACTTACGCAGACACCAATCATTATGAAAATCGACCTTTCAAAAAGTTTAAATAATGTAAACATTTATAATCTCAACTTCGATTTAAAGACAAACTCCCCAAGTGATATTGATGGAAAGATAGAAATTAACTTCCTAAAATACTCAACAAACATTTCTGGAAAAATTTTAAGATCAATAGATACCATTACCGGAGACTTAAATGCTAAAATTTTAAATAATCATGAGTTTATATTCAAAATTAACATTCCTTCAAGTTCAACTAGTGAAATAACTTTGAATATTAACACACCAACCTTTCCAAAGAGCTCCATAAAAATAACTAAAAACGAATCAGTCATCGCACTAGAAGGAAGTTTCTTAACTAAAAAAGGAACTTATTCCATTGCTGTTAATTATGACAATAGCCTTTTCCAAAGCAGCATCAGAGGGACAGGCGTATTGGAAATAGAAGTTACCGAACCAGAAACCGATAAAAGACACTACGTTTCCATTAAAGTAACGAGACAAAATCTTAATTACGTTGCTGATTTGAATATTCAATACGGTGCTTCCTTACATACATTCCAACTGAGAACTGAAGTATTGGAATCAAACATGACCATTGAACTTTCAGCCCAAACGCCAATTCTCTATTACGGTTTTGCCAAAATATCCTTATCGCTTAGCATGGATGACGACATTCAAGTTCTTGTCAATGCACTTATCAATGAAAAAACCCACAGTGGTCACTTCAGACTTGCTTGTGCAGATCAATCATTCGTTGGTATTATCGAGTCTCCTCTTTTGTTAACTGGAATTGGAAAATTAGAAGCATCAGCAATGATTAACACAATTATGGACACAAAAGTTTCTGTTCTTCTTTCTGACACTAGAAATACATTCTCCACTTCCATTAAATTGAAACTTTTGCCGACTGAAGATAAAGAAATCAATGTTGAAATAAGAACTCCATTTACCGGTATGAAGAAAATGAATTTCAGATTAGAATATAGCAATCAAGAAATCAACCGATTTGCCATTTATGCCAGTCCTTTAGCACTGGAAGCACATTGCTTCTTTGGAGTAATAGAATCAGTCTTTCAATCAAGTGTTGAAATACAAACACCAATTAAGAATTGGGAGATTACAGAAGCCAAGGCATTTATTCCTCTAAACACATTCGCACCCAAACTAGAGGCAACAGTGTATGGAGTAAAGTATGGACTAGACTCAAAGATAAATGAGTCAGCAACCGGAGGAGAGTTGATGGTTAAAGGATTCGTGGATGATGCCATTTCAGAAATCTTTGTTGGTGTTAGAACCCAAGTACCTTATGAATTTAGAGTAAAATCTTTACTTAGTTGCTTGGGAGAGAAAAATATGAACTTTGGAATTATTTTTGACTCGTCTATCTTGTATCTTTACCAAGAAATGTTTATTTAAATTACCCTTGAATTAATACTTTTGATAATTTATAAATTATATTTTATGTACACATGTATTTATTTTAACCAATGTACTGCTAAAGTTATCCAAAATGTCTGAAAGATATCCTTGTCTCAGTAAAAGAATTTAAGTTGTGATATGAATTAGCTATAGTGTTAGATTATAAGAGGTATAAATGTAATTGTAGTTCATTTAGTTAATAATAATGAGCAGCTGTTCAAAAAAAAAAAAAAAAAAAAA
>43923 ENA|HAFB01043924|HAFB01043924.1 TSA: Proasellus jaloniacus, contig comp41877_c0_seq1
TCAACGCAGAGTACGGGGGACTCGAGTTAACTATAACCTCTCGTTCTTTGGCTCCCTGTACAAAATGAAACGGCTTATATTTGCTCTCTTTTTGGGAGCAGCTTTGGCTGCAAATGTGATTGACCCCAACACGTGTACAACTTTCCCTTGTCTTATATTTGAGGACAATTTTGATTTCTTGGACCACGATGTTTGGGAGCATGAAATGACCCTCGCTGGAGGAGGAAACTGGGAATTTCAAGGATACATTAATAACAGAAGTGTGTCTTACACTCGTGATTCAACTTTGTTCATCAAGCCACAATTGACATCTGATTGGCAAAACGAAGCCTTTTTAACCAGCGGAGTTTGGAACATTTGGGGCTCAAATGGAAGAGGTGACGTGTGCACCGGAAACTGGAACTATGGCTGTGAACGTGCTGGAAATCCCTCAAATATCGTTAATCCTGTCATGAGTGCTCGACTTAGAACGCTGAACGATTTTGCATTCAGATACGGTCGTGTTGAGATTAGAGCGAAGTTGCCAAGGGGTGATTGGCTATGGCCAGCAATGTGGATGTTACCTCAATATTTCCGTTATGGGCCATGGCCCGCAAGTGGTGAAGTCGACATCATGGAATCCCGAGGAAACGATAACTATGGAACTTTAGGAAACCAATATGCAGCAACTACTTTTCATTGGGCACCTTACTGGTCTCTCAACAGATACTACCTGTCAACGCAAGATTACCAACCAGCTTCTGGCAGCTTCCCTGATGACTTCCACACTTGGGCAGTTGAATGGAATGCAAATGCATTCACTATTTTCGTGGATGATGTCTTAGTACTGACTGTTGATCCTGGTACCAACTTCTGGGACTTCGGTGGATTTACAGGTGATGGAGACATTGACAATCCATGGGCAGCTGGTGGAAAAATGGCTCCCTTTGACCAACCTTTCTACTTAGTGCTCAACTTAGCAGTTGGAGGCACAAACGGATATTTCCCCGATGGAATTGACCCTGCTAAACCATGGCTCAACACATCACCAACAGCCTTACTTGATTTCTGGAACGGAAGAAATGTATGGCTCCCAACATGGCAAGATGGCAACGGAAAGATTAGTGAAAATGCTGCTCTTCAAGTCGATTCCGTCCGAGTTTTTAAAATGTCAGCTGCTGATTTGTAGAAAATTCCAGAATTGTGATGAAGGGATTTTAAATATGGAATATAAATTCTCATACTCAACTTGTAGAGTTAACATAAAAAAAAAATTCCAACTAAAAAAAAAAAAAAAAAAAAA
>11625 ENA|HAFD01011626|HAFD01011626.1 TSA: Proasellus margalefi, contig comp23887_c0_seq1
TATCAACGCAGAGTACGGGGGGGGCTAATTAAGTTTCATTTGAGTTGACTATAACCGCTCGATCATTGGCTCCCTTTACGAAATGAAACTTCTCATATTTGCACTGTTTTTGGGAGCAACGTTGGCTGCAAATGTAGTTGACCCCAACACATGTACAACTTTCCCATGTCTTATATTAGAGGACACTTTTGATTTCCTGGATCACGATGTTTGGGAGCATGAAATTACCCTTGGAGGAGGAGGGAACTGGGAATTTCAAGCATACATTAATAACAGAAGTGTGTCTTACACTCGTGATGGATATTTATTCATCAAGCCACAATTGGTATCTGACTGGCAAAACGAAGAATTTTTAAGCAGTGGAGATTGGAACATTTGGGGCGCAAATGGAAGAGGAGATGTGTGCACTGGAAACTGGTACTATGGTTGTGAACGCGCCGGAACTTCAGCAAATATCGTTAATCCAATCATGAGTGCTCGACTTAGAACGCTGAACGATTTTGCCTTCAGGTACGGTCGTGTTGAAATTACAGCGAAGTTGCCAAGGGGTGATTGGCTGTGGCCAGCCCTTTGGATGTTACCTCAATATTTCCGTTACGGGCCATGGCCAGCCAGTGGCGAAGTTGACATCATGGAATCCCGAGGAAACGATAACTTTGGCACTTTAGGAAACCAATATGCTGCAACTACTTTTCATTGGGGACCCTACTGGTCTCTTAACAGATACTACCAGACAACGCAAGATTATCAAGCAGCGTCTGGCAGCTTCGCTGATGCCTTCCACACTTGGGCAGTTGAGTGGGATGCAAATGCATTCAATATTTTCTTGGATGATGTCAATGTAATGACTGTTGATCCTGGTACCAACTTCTGGGATTTCGGTGGATTTGCAGGTGAAGGAGACATTGACAATCCATGGACAGCTGGTGAAAAAATGGCTCCCTTTGACCAACCATTCTTCTTAGTGATGAACTTAGCAGTTGGAGGTACCAACGGCTTTTTTCCCGATGGAATAGACTCTGCTAAACCATGGGCCAATACCTCACCAACAGCCTTCACTGATTTCTGGAATGGAAGAACTTCTTGGCTCCCATCATGGCAAGATGGCAATGGAAAAATCAGCGAAGATGCTGCCCTTCAAATCGATTCCGTCCGTGTTTTCAAAATGTCAGCAGCTGATTTATAGAAAATTCATGGATTGTGTTGTAGGGATTTTTAATATTGGAAACATAAATCCAGGGCATTCTCTAGCTACCAAACTTGTAGAGTTAACATAACAAAAAATTCCAACTGTAAAAAAAAAAAAAAAAAAA
>11735 ENA|HAFD01011736|HAFD01011736.1 TSA: Proasellus margalefi, contig comp24087_c0_seq1
GCAGTGGTATCAACGCAGAGTTGGATTCTTTGAAGTTAGGGTAAATAAGTTCCATCTGAAGGTTAAGAATGAATTTGAAAAACGAAAGAACGGCTTTTACGCACGTAGTCAAATGGAAAGTTCTGCCACTCCTCTTCCAGGCCTTACCCTTGGATTTGGCAAAGAAGTTGATGCATTCATTGCAACTATTGGATACGGAGACGAAAGAGAAATAAGCGTCTCTTTCAAGGGCAAAGAAGGTTTCAAAAAAGGATTTTCAGGAAAAATTGACATTCCCAGAAGAGGAATAAACGACCTTCAATACGATGTAACTTACGGATTCAAAAGTGATGATAAACTAACGGGTACCATCAAAATAAAACTTGCAGAAGGAAAAACCATAGAAGCAGAATTAACTTATAATTCAGAAGGCGTGAAAGCTCGGCTTTTAAGTCCATGGACAGGTGAACATAGCGCACGAATGAGGCGTTCAATTTCTGAGGACTATTTTATGACAGACGTTGGTTTCGACGATATGGGATTCACATTGGAAGGAAAATCAATCAACAATTTTGCTAAGAAAGGCTTCAGGTTAGATGGCATAATTTTTGGAAAAAAAATTTTCGTAGATTGCTTCCTAAATAATGGTGTTGAAAACCTTACAGGAAAAATTATTGTTAGAACTCCATTTAATGGATTTGAAATGCTGTCAGGTACATTTATGTTGGATAAAGAAAACAAAGCATTTTCCACAAATGGAAGTATCGATTTCTTTCGTAAAATTGCCTTTAACTTAACTGTTGATTTGAATGGAAAAATCAAAGGAAATGGTTACTTCAGCATTAACGATAAAACGTACGAATTTGTGAGTAATTTACTAAAGGCTGGAAGTAGCTACGAAGGAACCGTTACTCTGTACACCCCTCATAAAAACTTCAGTAAAGTAACAGCAAATGGATTCTTTGAATTTTCTTCTTTCCGTAACATCAGAGGATCGTTCAAGCTCCAAATTAATGATAATACATACGACGTTAATTTATCCCATGCAGTTAAAAGTTCACTAAACACTTTGGAAGTCTCTTATTTAACGAGTGATTTAAAAGAAGTGAAATTAATGGCTTCATATTCACTTACACAAACACCAATAATTATGAAAATCGACCTTTCAAAAAGTTTAAACAATGTAGACATTTATAATATCAACTTCGATTTAAAGACAAACTCCCAAAGAGATATTGATGGAAAGATAGAAATTAACTTCCCAAAATACTCAACAAACATTTCTGGTCAAATTTTAAGAACAATAGATGCAATTACCGGAGACTTAGTTGCTAAAATTTTAAATAAACATGACTTCACGTTCGAAATTAACATTCCTTCAAGTTCAACTAGTGAAATAATTCTGAATATCAACACACCAACTTTTCCAAAGAGCTCCATAAAAATAACCAAAAACGTCAACGAATCAGTCATCACACTAGAAGGAAGTTTGTTAACTAAGAAAGGAACTTATTCCATTGCTGTTAATTATGACAATAACCTTTTCCAAAGCAGCATCAGAGGAACAGGTGTATTGGAAATAGAAGTTATCAAACCAGAAACCGATAAAAGACACTACGTTTCCATTAAAGTAACGAGACAAAACCTAAATTACGTTGCTGATTTGAATATTCAATGCGGTGCTCCTTTACATATATTCCAATTGAGAACTGAAGTATTGGAATCAAACATGACCTTTGAACTATCAGCCCAAACACCAATACTTTATTACGGTTTTGCCAAAGTATCCTTATCGCTTAGCATGGATGATGACATTCAAGTTCTCGTCACTGCACTCATCAATGAAAAAACCCACAGTGGTCACTTTAGACTTGCTTCAACAGATCAATCATTCGTTGGTATTATTGAGTCTCCTCTTTTGCTAACTGGAATTGGAAAATTAGAAGCATCAGCAATGATTAACACAATTGTGGATACAAAAGTTTCTCTTCTTCTTTCAGACACTAGAAACACATTCTCCACTTCCATTAAATTGAAACTTTTGCCGACTGAAGATAAAGAAATCAATGTTGAAATAAGGACTCCATTTACCGGTATGAAGAAAATGAGTTTCAGAGTAGAATATAGCGATCAAGAAATCAATCGATTTGCCATTTCTGCCAGTCCTTTAGCATTGGAAGCACAATGCTTCTTCGGAATAATAGAATCAGTCTTCAAAGCTGGTGTGGAAATAAAAACACCAATTAAGAATTGGGAGATAACAGAAGCCAAGGCACTTATTCCTCTTAACACTTTCGCACCCAAACTAGAGGCAACTGTGTATGGAGTAAAGTATGGATTGGACTCAAAGATAAACGAGTCTGCAACCGGAGGAGAGTTGATGGTTAAAGGATTTGTGGATGATGACATTTCAGAAATCTTTGTTGGTGTTAGAACACAAGTACCTTATGAATTTAGAGTAAAATCTTTACTTAGTTGCCTGGGAGAGAAAAATATAAACTTTGGAATTATTTTTGACTCGTCCATCTTGTATCTCTACCAAGAAATGCTTATTTAAATTACCCTTGAATTAATGCTTTTGATAATTTATAAATTATATTTTATATACGCCTATGTATTTATTTTAACCAATGTACTGTTAAAGTCATCCAAAATGTCTGAAAGATATCCTTGTCTCAGTAATAGAATTTAAGTTGTGATATGAATTAGATATAGTGTTAGATTATAAGAGATATAAATGTAATTGTAGTTCATTTAGTTAAATAATAATAATGAGCAGCTGTTCAAAAAAAAAAAAAAAAAAAA
>26264_(reversed) ENA|HAFD01026265|HAFD01026265.1 TSA: Proasellus margalefi, contig comp42249_c0_seq1
CACGATGTTTGGGAGCATGAAATGACTCTAGCTGGAGGTGGAAACTGGGAATTTCAAGGATACATTAATAACAGAAGTGTATCTTACACTCGCGATGGGAATTTGTTCATCAAGCCGCAATTGGTTTCCGAATGGACAAACGAAGAATTTTTAACTAGCGGAGTCTGGAACATTTGGGGCGCCAATGGAAGAGGGGATGTGTGCACAGGCAACTGGAATTACGGTTGTGAACGTATTGGAAATGCAGCAAACATCATTAATCCAATCATGAGTGCTCGATTGAGAACGCTCAACGACTTTTCTTTCAAGTACGGACGAGTTGAGGTATCAGCAAAGTTGCCAAGAGGTGACTGGCTTTGGCCAGCTATTTGGATGTTGCCTCAATATTTCCGCTATGGACCATGGCCAGCAAGTGGTGAAGTTGATATTATGGAATCACGAGGAAATGATAACTATGGAACTTTAGGAAATCAATATGCCGCCACCACATTTCACTGGGGACCTTACTGGTCACTCAATCGATACTACCAATCAACGAATGATTACCAACCTGCTACTGGCATTTTCCCAGATGCCTTCCACACATGGGCAGTTGAATGGACTGCAAATTCAATCAATACTTATTTGGATGATGTTCTTGTATTGTCTGTCGATCCTGGCACAAACTTTTGGGATTTTGGTGGTTTTGCAGCTGAAGGAGATATTGACAATCCATGGGCTGCTGGTACCAAAATGGCTCCGTTTGACCAACCATTCTACTTAGTGCTCAACTTAGCTGTTGGAGGAACTAACGGTTACTTCCCTGATGGAGTCGACCCTAGCAAACCATGGTCCAACACATCACCAACTGCTTACCTCGATTTCTGGAATGGAAGAAATGCTTGGCTCCCAACCTGGCAAGACGGCAATGGAAAAATTAGTGAAACTGCTGCGTTGCAAATTGATTCCGTCCGAGTTTTCAAAATGTCAGCAGCTGAATTGTAAAAAAGTATTAATCATATTCTCAAACTGTTCAGTTAACGTATATCTCTGGCTCATTATTTCAAGGATTTCTCCATCAACCTTGTAGAGTTTACAATTAAAAAGTCAAACCAAAAAAAAAAAAAAA
>32688 ENA|HAFD01032689|HAFD01032689.1 TSA: Proasellus margalefi, contig comp46461_c0_seq2
GGGGGAACAAATGGGAGAAATGAAGTTTGCACTGGCGCCATGTGGAGTGGATGCATCAAGACTGCTGGAGGAGATAACATTATTAACCCAGTTATGAGTGGAAGAATTCGAACACTAGGAAGCTTTTCTTTGAAATATGGGAAGGTTGAAGTTAGAGCAAAACTACCAAGTGGGGATTGGATGTGGCCAGCAATATGGATGTTGCCTGACAGCTTCCCATATGGAAATTGGCCAGTCAGTGGTGAAATTGATATAATGGAAGCTAGAGGTAATGAGATTTATGGCGACATTAGCAATTCTTATGCAGGCTGCACATTGCATTGGGGTCCTTTCGAAACGATGAATCGTTATCCTTGGACACATTCAGACTACACATTGTCGGATGGCACCACATTCGTGGATGATTTTCATACGTGGACTATGGAATGGAACAATAACAATATGACATGGAAACTAGATGGAGAAGAGCTGTTATTTGTTGATCCGATTACCAATTTCTTTGAGTACGGAAATTTTTCACAAGAAGTAGACATCGACAATCCGTGGGCAGCTGGTGACAAGATGGCCCCATTTGACCAAAAGTTTTATCTGCTGATCAACACTGCAATTGGGGGTACTGGTGGATACTTCCCTGATAACGTGCCTTCTACTCCACCTAAGCCATGGATAAACGATTCTCCGACAGCAATGAAAGACTTTTGGGATGCTAGAAACTCATGGTTACCTTCTTGGGAACACGAAGAAGGAAAAATCAGTGAAAAGGCAGCCTTGCAAGTTGATTATGTGACCATCTACAAAATGTCTTCCGATGATTGATCATAAGAAATTATTTTGTTAAATACAAAAAAATTATTTTGTTACTTTTGAGCATTGAATCTTTTAACAATAAAATAAATAAAATTTAAAAAAAAAAAA
>12516 ENA|HAFE01012517|HAFE01012517.1 TSA: Proasellus meridianus, contig comp24922_c0_seq1
ATTTTATTTTTTTATTTTTTAGTTAATTTCTGATGAAAGCAGTGGGATTATTGATCGTATTGTTTGCGGTCTGCCCAGCCAAGCTGGTGTTTGAAGATAACTTTACCACCCTCAACTTCAATACTTGGAGGCACGATATCACTCTTGCTGGTGGAGGCAACTGGGAGTTCCAGCTTTACGACAATAACAGGTCCACCACATTTGTGACGAACAACACACTCAACATCCGTCCACTGCTGACGAGCAATAAGATAGGTGAGAACTTTGTACGCGCTGGTTATACTTATGACGTCTGGGGTGGTGCTCCTGCTGACTATTGCACCCAAAATAATTTTTATGGTTGCTCGAGAACCTCTGATGGAAACCACTATATCAATCCCATTATGAGTGGAAAAGTTACTACTGTCAATTCTTTTAAGCTTAAGTATGGTCGAGTGGAGGTCAAGGCCAAGCTACCAAAAGGTGACTGGCTGTGGCCAGCGATTTGGCTGTTACCTGCTCATAATGAGTATGGAGAATGGCCAGCGAGTGGATAAATCGATATCATGGAAAGTCGAGGAAATGTGAATTATCCAAAGGAATTTGGTGGAGGACCATAAACAATTGGTTCAACACTTCATTGGGGCAGTGACTTCTTCACAAACCAATATATGAAAACACATAAAGAGTACACTCTTCCAGGTGGGAAGTCTTTTGCTGATGACTTCCACACATTCGGGCTTTATTGGGATAACAAAACTTTATACACATACGTTGACAACGATACCAATAGAGTGCTAGTTGTTGATCACTCAAACATGAGCTACTGGGAGAGATCGGGTATTACCGATCGAGAGAATCCGTGGCAATACTCTAAAAACAAGAATGCTCCGTTCGATACAGAATTCTATTTGATAATTAACCTTGCCGTTGGAGGGACTGCTGGTTATTTCAAGGATGGTATCGCTGGCAAACCTTGGTCCGACCAGTCCCAGCGTGCTTCCTCATAATTCTATGATAATAAGGGGCAGTGGTACAACGGCTGGAATGCGAATGACACAATCTTCAAGATCAGCAGCGTCAAAGTTTGGGATTTACTGGGAGAGGAACTCGAACCTGTGATCATTTGATGGGAGTAATACCATATTAAAAAAAAAAAAAAAA
>38256_(reversed) ENA|HAFE01038257|HAFE01038257.1 TSA: Proasellus meridianus, contig comp59415_c0_seq1
ACTCGGAGCGCTACTGCTCGACATAGCACTAAGGGAAGTCTACACAATGGATAATCCGAGGAGTTGCGTAATTTTATTAATTCTTCAACTCCTGTGCGGAACTTCTATTGGAGCTTACATAGCTGATCCTGCCACTTGCACAACGTTTCCTTGTGTGGTATTTGACGACCAGTTCGATTTCTTGGATCACGATGCTTGGGCTCACGAACTTACGATGGGGGGAGGAGGGAATGGAGAGTTTGAAGTCTATGTAAACAACAGAAGCGTTACTTACACAAGAGATGGAATATTTTACATAAAACCACAACTGCTATCAAATATGAAAAATGAAAGCTTTGTTACCGATGGAACTCTTGATCTATGGGGAACAAATGGGAGAAATGAAGTCTGCACAGGCGCTATGTGGAGTGGATGCATTAAGACTGCTGGAGGAGATAACATTATTAACCCGGTTATGAGTGGAAGAATTCGAACACTAGGAAGCTTTTCTTTGAAATATGGGAAGGTTGAAGTTAGAGCAAAACTCCCAAGTGGAGATTGGTTGTGGCCAGCAATATGGATGTTGCCCGACAGCTTCCCATATGGAAATTGGCCTGCCAGTGGCGAAATTGACATAATGGAAGCTCGAGGTAATGAAATTTATGGCGACATTGGCAATTCTTATGCAGGCTGCACATTGCATTGGGGGCCTTTCGAAACGATGAATCGTTATCCTTCGACACATTCAGACTACACATTGTCGGATGGCTCCACCTTCGTGGATGATTTTCATACGTGGACTTTGGAATGGAACAATAATAATATGACATGGAAACTAGATGGAGAAGAGCTTTTATTTGTTGATCCGATTACCAATTTCTTTGATTACGGAAATTTTGCACAAGAAGTAGACATTGACAATCCGTGGGCAGCTGGTGACAAGATGGCTCCATTTGACCAAAAGTTTTATCTGCTGCTCAACACCGCAATTGGTGGTACTGGTGGATACTTCCCTGATGACGTGCCTTCTACACCACCTAAGCCATGGGTAAATGATTCTCCGACAGCAATGAAAGACTTTTGGGATGCTAAAAACTCATGGTTACCTTCTTGGGAACACGGTGAAGGAAAAATCAGTGAAAAGGCAGCCTTGCAAATTGATTATGTGACCGTCTACAAAATGTCTTCCGATGATTGATCATAAGAA
>40007 ENA|HAFE01040008|HAFE01040008.1 TSA: Proasellus meridianus, contig comp60456_c0_seq1
ACTCCTCCTAACAAAGGCCCAGTTGTTCTTAAATTTGCATATGATTTAGATAAGTTTGTTGAAGGAACTGGCAAAAAAGCGGCAAAATTAATTGATTTGCACCTCGAAGTTGCAGGCGAGAAAATTAATTTTACTGTTGATGGATTCCGGAATGAAGAAAAAATTTTCATCGAAGTAAGTGGTACAACAACTCTTGATAAGTTGAATGTATTTTACTTAAAACTAGACTCTGAACTGAACGTAACCCGCAGAGTGGGACTCTTTGAAGTTAAGGTAAATAATTTCCATCTTAAGGTCAAGAATGAATTTGAAAAACGAAAGAACGGCTTTTACTTACGCAGTCAAATGGAAAGTACCGCCACTCCTCTTCCAGGCCTTACACTCGGATTTGGCAAAGAAGCCGACGCATTTATTGCAACTATTGGATACGGAGACGAAAGAGAAATAAGCGTCTCTTTCAAAGGCAAAGAAGGATTCAAAAAAGGATTTTCAGGAAAAATTGACATTCCCAGAAGAGGAATAAACGACATGCAATACGATGTAACTTACGGATTCAAAAGTAATGATAAACTATCTGGTAACATCAAAATAAAACTTGCAGAAGGAAAAAACATAGAAGTAGACTTACTTTATAATGCAGAAGGCGTTAAAGCTCGTCTTTTAAGTCCATGGACAGGTGAACACAGCGCACGAATGAGGCGTTCAATTTCTGATGACTATTTTATGACAGACGTTGGTTTCGATGATTTGGGATTCACATTGGAAGGAAAATCAATCAACAATTTTTCTAAGAAAGGCTTCAGGTTAGATGGTGTAATTTTTGGGAAAAAAATTTTCCTTGATTGCTTCTTAAATAATGGAGTTGAAAACCTTACAGGAAAAATTATTGTTAGAACCCCATTTAATGGATTGGAAATGCTGTCAGGAACATTTATGTTGGATAAAGAAAACAAAGCATTTTCCACAAACGGCAGTATCGATTTCTTCAGTAAAATATCATTTAACTTAACTGTTGATTTGAATGGAAAAATTAAAGGAAATGGTTATTTCAGCATTAATGATAAAACATACGAATTTGTGAGTAATTTACTAAAGGCTGGAAGTAGCTATGAAGGAACTGTTACTATGTACACCCCTCATAAGAACTTCAGTAAAGTAACCGCAAATGGATTCTTTGAATTCTCTTCTTTCCGTAACATCAGAGGATCGTTCAAGCTCCAAATTAATGACAATACATACGACGTCAATTTATCCCATACAGTTAAAAATGCACTGAACAATTTGGAAATCTCTTATTTAACGAGTGATTTAAAGGAAGTGAAAATAATGGCTTCATATTCACTTACACAGTCACCAATAATTATGAAAATCGACATTTCAAAAAGTTTAAACAATGTAAACATTTATAATGTCAACTTCAATTTAAAAACCAATTCCCCAAAAGATATTGATGGAAAGATAGAAATTAGCTTCCCAAAATACTCAACAAACATTTCTGGTCAAATTTTAAGAACAATCGATACCATTACTGGAGACTTAAGTGCTAAAATTTTAAATAAACATAATTTCATGTTCAAAATTAACATTCCTTCAAGTTCAACTAGTGAAATCATTCTGAATATCAACACACCAACTTTTCCAAATAGCTCCATAAAAATAACCAAAAACGTCAACGAATCAGTCATCACACTAGAAGGAAGTTTCTTAACTAAGAAAGGAATTTATTCCATAGCGGTTAATTATAATAATAGCATTTTCCAAAGCAGCATTAGAGGGACAGGTGTATTGGAAATAGAAGTTATCGAACCAGAAACCGATAAAAGGCACTACGTTTCCATAAAAGTAACGAGACAAAACCTAAATTACGTTGCTGATTTGAATATTCAATGCGGTACTTCTTTACATACATTCCAACTGAGAACTGAAGTATTGGAATCAAACATGGCCTTTGAACTTTCAGCCCAAACTCCAATTCTCTATTACGGTTTTGCAAAAGTATCCTTATCGCTTAGCTTCGATGATGATATTCAAGTTCTCGTTAACGCACTCATCAATGAAAAAACTCACAGTGGTCACTTTAGACTTGCTCAATCATTCGTTGGTATTATTGAGTCACCTCTTTTGTTAACTGGTATTGGCAAATTAGAAGCTTCAGCAGCGATTAACACAATTATGGACTCAAAAATTTATCTTCTTCTTTCTGATACTAAAAATACATTCTCCACATCTATTAAATTAAAACTTTTGCCTACAGAAGATAAAGAAATTAATGTTGAAATAAAGACTCCGTTTACTGGCATGAATAAAATGAATTTCAGAGTAGAATATAGTAACCAAGAAATCAACCGATTTGCTATTTCCGTCAGTCCTTTAGCATTGGAAGCCGAGTGCTTCTTTGGAATAATAGAATCGGTCTTCAAAGCTGGTGTTGAAATAAAAACTCCAATTAAGAATTGGGAGATTACAGAAGCCAAGGCATTTATTCCTATTAACACTTTCGCACCAAAACTAGAGGCGACTGTGTATGGAGTAAAGTATGGACTGGACTCAAAGATAAATGAGTCTGCAACCGGAGGAGAGTTGATGGTTAAAGGAATCGTGGATGATGACATTTCAGAAATCTATGTTGGAGTTAGAACCCAAGTACCATATGAATTTAGAGTAAAATCTGTACTTAGTTGCTTGGGAGATGAAAATATAAACTTTGGAATTATTTTTGACTCTTCTATCTTGTATCTTTACCAAGAAATGCTTATTTAAATTATCCTTTAATTAATGCTTTGATAATTTATAAATTA
>42410 ENA|HAFE01042411|HAFE01042411.1 TSA: Proasellus meridianus, contig comp61771_c0_seq3
TCAACGCAGAGTACGGGGGAGCTTATTAAGTTTCATTTGAGTTAACTATAACCACTCGCTCATTGGCTCCTTTTACAAAATGAAACGCCTCATATTTGCGCTCTTTTGGGGAGCAACGTTGGCTGCAAATGTAATTGACCCAAACACATGTACAACTTTCCCTTGCCTTATATTTGAGGACAATTTTGATTTCCTGGATCACGATGTTTGGGAACATGAAATGACCCTTGCAGGAGGAGGAAACTGGGAATTTCAAGGATACATTAATAACAGAAGTGTGTCTTACACTCGCGATGGAAATTTATTCATCAAACCACAATTGGTATCTGAATGGCAAAATGAAGCATTTTTAACCAATGGGGATTGGAACATTTGGGGCTCAAATGGAAGAGGAGACGTGTGCACCGGAAACTGGAACTATGGCTGTGAACGTATTGGAAATTCCGCAAATATCGTCAATCCAGTCATGAGTGCTCGACTTAGAACGCTGAACGATTTTGCCTTCAAATATGGTCGTGTTGAAATTAGAGCGAAGTTGCCAAGGGGTGATTGGCTGTGGCCAGCACTTTGGATGTTACCTCAATATTTCCGTTATGGGCCATGGCCAGCAAGTGGTGAAGTCGACATCATGGAATCCCGAGGAAACGATAACTATGGAACTTTAGGAAATCAATATGCTGCAACTACTTTTCATTGGGCACCTTACTGGTCTCTCAACAGATACTACCAGACAACGCAAGATTACCAACCAGCCTCTGGCAGCTTCCCTGATGACTTCCACACATGGGCCCTTGAATGGAATCAAAATGCAATCAATATTTTCTTGGATGATGTCAATGTAATGACTGTTGATCCTGGTACCAACTTCTGGGATTTCGGTGGATTTGCAGGTGAAGGAGACATTGACAATCCATGGGCCGCTAGTGGAAAAATGGCTCCATTTGACCAACCATTCTTCTTAGTGCTCAACTTAGCAGTTGGAGGTACAAACGGATATTTCCCCGATGGAGTAGACCCTAATAAACCATGGTCCAACACATCACCAACAGCCTACCTTGATTTCTGGAATGGAAGAAATGCTTGGCTCCCAACATGGCAAGATGGCAATGGTAAAATAAGTGAAAATGCTGCTCTTCAAGTCGATTCCGTCAGAGTTTTCAAAATGTCAGCCGCTGATTTGTAGAAAATTCATGTATTGTGATGAAGGGATTTTTAATCTACGGAACATAAATCAAGACTATAACTCCAGCTACCCAACTGTCGAGTTAACATAACAAAAAATTCCTACTGGAAAAAAAAAAAAAAAAAAAA
>43365 ENA|HAFE01043366|HAFE01043366.1 TSA: Proasellus meridianus, contig comp62214_c0_seq1
GATATTTTTGAAATGCACCAATCACACCGAGAATCTAACCAATCATTAATTGCATCGTTTATTTGTTAAACCTAGGTATTAATTATTATTAATATTGTGTATTCAAGTGGACTTCACATCAGATGATACTTTTAATATTTGCCTCGGTTCTAGGAGGAGCTTCATCAGCAAGACTTTTTGACCAAAATAAATGTACCTCCTACCCTTGTCTAATATTTGAGGACAACTTTGATCATTTGGATGGTGGCGTTTGGGATCATGAACTCAGCCTTTGGGGAGGAGGGAATTATGAATTTCAAGGATACGTTAAGGACCCTAGCATATCCTTTACGAAAAATGGAAAACTTTTCATCAAACCAAAACTGTTAGCTGATGTGAAAGGAGAAGGATTTTTGTATTCTGGGACATGGAATGTTTGTGGTTCCAGAACGAATGATCACTGCCAACGTACTGGCAGTGCCACACACATACTTAATCCGATTATGAGCGCTCGTTTACAAACGCAACATAAATTTGCTTTCAAGTATGGTCGGGTAGAAGTTAGAGCCAAAATGCCAAAAGGAAATTGGTTGTGGCCAGCAATTTGGATGCTACCAGAAAAATCTATTTATGGTGACTGGCCTAGAAGTGGTGAAATGGATATTGTTGAATTACGAGGAAACGCAAACTATGGAAATATAGGAAATAAATTGGCCGGTACTACGCTTCACTGGGGACCATCTATTAATGAAAATCGCTATGCAAAGACACACAGTACTTACGCCGCCCCACATGGTTCCTCATTCGCTGATGGCTTCCACACTTGGAAATTCGAATGGACTTCTAATTCAATTAGTACCTATGTAGATGGCCACCGTGTATTTTTTGTCTCTCCCGATCAGAGCTTTTGGAATTTTGGACACTTCGGGGGGCAATGGAACCCCTGGGCTTCTGGGGGCAAGATGGCTCCTTTTGATCAGCCTTTCTACTTAATAATAAACTTAGCTGTTGGAGGTATAAACGGCTATTTTCCTGATGGAATCGACCATGCTAAACCATGGTCCAACACGTCACCAAACGCCTACCTTGACTTCTGGAAAGGAAGAAATAGTTGGCTCCCAACTTGGCAAGATAACAAAGGACAAATCAGTGATGATGCTGCTCTACAAATTGACTACATTAAGGTGTTTAAGTTGTAGGTGCACAAATCGGTACTTTCTAGATGCAAAATTGGCACACTGTTCCTTAAATATGATATCAATGTACCGAAGATGTATATTATGGATTACTCATGATGTTTCTCAAATCTCAAAATAAAATTATTTTAACTTGCAAAGGTGCGAAATATAATTTTTGATTTATTTATTTCCTTT
>25104 ENA|HAFF01025105|HAFF01025105.1 TSA: Proasellus ortizi, contig c24228_g1_i1
ATCAACGCAGAGTACGGGGGGCTTATTAAGTTTCTTTTGAGTTAACTATTCCCGCTCGCTCATTGGCTCCCTTTACAAAATGAAACGTCTCATATTTGCTCTGTTCTTGGGAGCAACGTTGGCTGCAAATGTAATTGACCCCAACACATGTACATCTTTCCCTTGCCTCATATTTGAGGACAATTTTGATTTTCTGGATCACGATGTATGGGAGCATGAAATGACCCTTGCAGGAGGAGGAAACTGGGAATTTCAAGGATACATTAATAACAGAAGTGTGTCTTACACTCGCGATGGAACATTATTCATCAAGCCCCAATTGGTATCTGAATGGCAAAACGAAGCATTTTTAACCAGCGGAGATTGGAACATTTGGGGCGCAAATGGAAGAGGAGATGTGTGCACGGGCAACTGGAATTATGGTTGCGAACGTATTGGAAATTCCGCAAATATCGTCAATCCAGTCATGAGTGCTCGACTTAGAACGCTGAACGATTTTGCCTTCAAATACGGTCGTGTTGAAATTTCAGCGAAGTTGCCAAGGGGTGATTGGCTGTGGCCAGCACTTTGGATGTTACCTCAATATTTCCGTTATGGACCATGGCCAGCAAGTGGTGAAGTTGACATCATGGAATCCCGAGGAAACGATAACTATGGAACTTTAGGAAACCAATATGCTGCGACTACTTTTCATTGGGGACCTTACTGGTCTCTTAACAGATACTACCAGACAACGCAAGATTATCAACCAGCCACTGGCACCTTCCCCGATGCCTTCCACACTTGGGCACTTGAATGGAATCAAAATGCAATCAATATTTTCGTGGATGATGTCCCGGTAATGACTGTTGATCCTGGTACCAACTTCTGGGATTTTGGTGGATTTGCAGGTGAAGGAGACATTGACAATCCATGGGCAGCTGGTGCAAAAATGGCTCCCTTTGACCAACCATTCTTCTTAGTGCTCAACTTAGCAGTTGGAGGCACAAACGGCTATTTTCCCGATGGAGTAGACCCTGGTAAACCATGGTCCAACACATCACCAACAGCTTACCTTGATTTCTGGAATGGAAGAAATGTTTGGCTCCCAACATGGCAAGATGGCAACGGAAAAATAAGTGAAAATGCTGCTCTTCAAGTCGATTCCGTCCGAGTTTTCAAAATGTCAGCAGCTGATATGTAGAAAATTCATGTATTGTGATGTAGGGAATTTTAATCTACGGAACATAAATTCAAGCTATACTACAGCTACCCAACTTGTAGAGTTAACATAACAAAAAATTCCAACTGGAAAAAAAAAAAAAAAAA
>34144 ENA|HAFF01034145|HAFF01034145.1 TSA: Proasellus ortizi, contig c27565_g7_i8
CAACGCAGAGTACGGGGGACTGCGCGACGTATCATCACTAAGTGAAGTATACACAATGGATAATCTAAGGAGTTGTGTACTTTTATTTGTTCTTCATCTCTTGTGCAAGACTTCTATTGGAGCTTACATAGCTGATCCTTCCACTTGCTCAACGTTTCCATGCGTGGTATTTGACGACCAATTCGATTTCTTGGATCACGATGCTTGGGCTCACGAACTAACGATGGGGGGAGGAGATAATGGAGAGTTTGAAGTTTATGTGAACAACAGAAGCGTTACTTACACAAGAGATGGAATATTTTATATAAAACCACAACTGCTATCAAATATGAATGATGAAAGCTTTGTTACCAATGGAACTCTTGATCTATGGGGAGCAAATGGGAGAAATGAAGTCTGCACAGGTGCCATGTGGAGTGGTTGCATTAAGACAGCTGGAGGGGATAACATTATTAACCCAGTTATGAGTGGAAGAATTCGAACACTGGGGAGGTTTTCTTTGAAATATGGGAAGGTTGAGGTTAGAGCAAAACTGCCAAGTGGGGATTGGTTGTGGCCAGCAATATGGATGTTGCCTGACAGCTTCCCATATGGGAATTGGCCTGCCAGTGGCGAAATTGACATAATGGAAGCTAGAGGTAGCACATTGTCGGATGGCACCACATTCGTGGATGATTTTCATACGTGGACTTTGGAATGGAACAATAATAATATGACATGGAAACTAGATGGAGAAGAGCTATTATTTGTTGATCCAATTACAAATTTCTTTGATTACGGAAATTTTTCCCAAGAAGTAGACATTGACAATCCGTGGGCAGCTGGTGATAAGATGGCTCCATTTGACCAAAAGTTTTATCTGCTGCTCAACACCGCAATTGGGGGTACTGGTGGATACTTCCCGGATGACGTGCCTACTTCTCCACCTAAGCCATGGACAGACGATTCTCCGACAGCAATGAAAGACTTTTGGGAGGCTAGAAACTCATGGTTACCTACTTGGGAACGCAGTGAAGGAAAAATAAGTGAAAAGGCAGCCTTGCAAATTGATTATGTGACCGTCTATAAAATGTCTTCCGATGACTGATCATGAAATAATTAAGAAATTATTTAGTTAAATACAAAAAAATGTTTATTACATTTAATCACTGAATAACAATAAAAG
>36715 ENA|HAFF01036716|HAFF01036716.1 TSA: Proasellus ortizi, contig c27917_g1_i4
CAGTGGTATCAACGCAGAGTGACGTCGGAAGAAGAGAAAGAAAATATCTTGATTGCTATAAAATCCCTCGGTAACATTGGAAAATTTGTCAACGGTGAAACAATTTTGAGAAGATGCTACACCGAGGAAAACGCCATGGAAATTCGCATTGCAGCAATTGACGCCTGGAGACGAACTCCATGTACAACCGACCGTGACCATCTGCTACAATCCTTTAGTGATAGAAGTCAAGATAATGAAATAAGGATAGCTTCATATCTAACCATTATGAAATGTCCAACTAAAGAAATAATTGATGATGTAAAAGATATTTTGATGTCTGAGGGAATCAACCACGTTAGTTCATTCGTTTGGACTCACCTTTCAAACTTGGCAGAATCCGCTTTCCCTGAAAAGAAAATGGTTGGCGAGTTAATCAGGGATGAAATGTTGCAAAAGAAATTTAACGAAGAAACCTTAAAACTCTCCAGAAACTTCGAATCCTCTTTCTTTTTGACGGAAGACCACTTAGGGGGGATGGCTGAAGGAAATTTAATTTTTGGAAGTGATTCCTTCCTCCCTCGTTCCACCATGTTTAATGTCAGCATTGACATGTTCGGAGAAACAATTAACCTTTTTGAGATTGGAGGACGTATCGAAGGGTTTGAAAAATATATGTCAAAATTCTTTGGCCCCGGTGGATATTATCCAGAAGAAACTGTCGAAGCTATATTGAAAAATTTACAACAACAACATTCTGAAGAAAATGCTTTGGACTCTTACATGACTACAAACGACGACCCGCAAGGCTCTTATTATCTGAAAATATTTGGTAATGAACTCTTCTACAAGCATTTCCATGGAGTTTCAGATATTTTTCCACGTTCAGAAATAGGAAATCCAATCGATTTCATAAAGGAACTGCTTACAAATGGCGAGGTTGATTATCTAAAGAATTTTAACATTATTAATACTGAATTCAGCTTCCCAACAATTTCTGGTCTACCAGTAAACTTAAAATTGAGTGGAGTAGCTTCAGTTGGTTTTAAACTTAAGGGTAATTTTGATTTACAAAACTTACAAACTATCGATATCCAAGGAAGCATCCAACCATCTGCGTCAGTTAAATTTGATGCGTCAATGACTGTTGATTCTTTTGTTACCAAATCTGGAATAAAAATGATCTCAACTATGCACTCATCGACCTTGATCGACGGAAGAATAGTTGTTCAAGATGGAAAGCTAATTGACGTCACATTAAATGTTCCAAAAGATAAGATGGAAATTTATGATATATCTCATGACATCATCAAAATTGAAAACGGAATTGAAACCAATACAAGACCAAATGTTGAATATGAACCTATCAGGTACGCCGAGTTTCTAGGAATGTCTATGACATACGGACATATGATTGATTCAAACACTTTTGATTCAGTTGGTCAAAGAATGTTCATTTCAAAGGTCGATACACATTCTTCATACCAACTGCAATTCAAAAAAGAACCCAAGACAATATATTTGTCGTTCGACATGCCCGGAAGTAAGCAAAACAAGAAATGGCTGCTATCGTTAAAGTATGAACCAAATGTAATGGAAGTTGACATAGAGACTCCTTACGCTACGGCAAATGTAGATTTGACTTACAAATTAACACCGTCAGATGTAAAGATTAAAGGAAGCATTGATATTAATAATGCAATCAAATATTCTACTGAACTCTCTTTCGTCAACAAAAAGATAACAGATACAAACTTAATTGAATTTAAAGTTCTTTTTGCTGATTTCCAAAATGAGTTAATGAACATTAACCTGCAGTCAAATATAAATAGAGACTTCAGCGACATCTCTGTGAACGCCGCCTCTTCAGGAGCTTATTTGCCTCCAATTTCGGTTAAATTTAACACCAACCTCAAAGCCAAAAATAATGAAATTTCGATGGAAATTAAATCTAACCCTGTTGATATTTCTTTATCTGGAAGCATCAAACCAGTGTTTGGAAAGACTTCAATCAAGATGGAAGGAAAATGTCGTTTGTTTAATAATGAGCCCAAAACTGTCACAGCTTTATCAACTTACAACTTGGAATTGACTGAAGTAGGAAAGCTCACCTTTTCGGGAGATCTTACGGTTAAAGAATTAGGATTTGAGGTTAACTGGCAAACAAAACTGAACGAAAGCGTATTTGATAGCAAAATAGCAGGCAATTACGCCAACAGTATCTTCAACATCGATAACAGTTTTATATATGCAACCAGCCTAAATTCCAGAGAATTAAGTATTAAGAACTTGGTTCACATCCCATCCTTGAATGTTGATTGCTTGTTGAAAAAGAGCTTAGTAATAAATGCTGAGAAAGTTGAATATGAATTTGCGTCCAAGTTCGGAGAGTATTTCGACTCTAAAATCATCGGTCGCTGGACAGTTAACAAAGAAGTTTATCTATCCAAAATATCTCAATTTGGAGAACACACTTCCAACTTCAAATTCAATGCTGTAAAACTTTCTCCTAATTCATACAAAATAGAAGTTTCTCACATTATGAATGACCTAACTAACCAAGGTGTTCTAACTTGGAACAAATCACCTGAGCGTTTCTTTGGTAAACTCGACGCCTCCTGGCACAGAAATGCCATTCCTTACGCTCTTAAATGGGACATCAATGCCGATAAGACTGAGATGAACATGGAAGGAAGTTTCAATAGAAATGATGAAATGAGCACCATCTTTGCCAAAGTCACTCCGAAATCACTCAACATCAGCAACACCTTTTACAAACCACTTTCGATCGATGCGAATATGGAAATCGAGAGCACCAACAAGAAGGTTCTCATCACGGCCTCATCTGAAGAAGCCACGTTTAGGGTTGCCTTCAGTCTCACACCAAATGATCTCAAAGGAGAAATCAAGTTTGGAGAAACTGATGTTGGAATCACCGCAAAATATCAACCCAGTGAAATTGAAATGGAGGCTTGGTGGTCGCCTGTTGATAAAATCGCTTTTCGTGGTAGCTATGAATTCGGACAAAATGGTAATGTAATGGTAAGCGTTGAAACTCCATTCCAAGGTTGGGAAAAGCAAGATGCCACAATGACTTACAAGGGAACAAATATGGTAAAACAAGGTCAACTTAGTATTACTTGGGCAAACTCACAATATATTACAATGACCAGCGAGGTAAAAACTGATTTACAGAGCAGTGACATCTCTGGTTCAATAAGAGTAACAAGTACGTTACCAGCCATGGACAGAATTCAACTCTCATCCAAACTTAATTTCCAAAACAAAATAGATTTTGAGATTGAAGGAATCTTTAATTCCGATAAGATGAAAGGTACAATCAAAGCTTACCCATACGAAAATACCTATAAAGCTACCGCACAGTTCACATCATCATTTACTAATGACTTCAAGGCTACATTCAGTCATTCCCAGTCATTTAAAGACATTTCAACGAACTTGCAAATCAGTTACGGATCCCACGAGACAAAAATTTCCTTGAAAGGAAGTATTAAGAACAAAGGTAACCTGAATTTGAACTTCCTTTGTCAAAGTCCATTTTTACCAGAAATTATCCTCAATGGCGTTATGGAAACGAGCAGTTCCTTGAAAGTTTTGGAACTTAAAGGAAAATACAATAATGAGAAATTCATGATTTTCGGTAACTGCGAACATCAAGAATCTTCCAATGGTTTAGTTTGTACATATAATCTAAGAATCGATGCCACTTCTAAAAATATAATAAATATGAGCTTCGTATACGAAAAGAACATCCAAAAAGAATTCAAAAGTGATATCGACGTAAACTCTGAGTGGATATCAGATTATGCAATTAAAGGTCATTTAGAAGGCAAAATATCTTCACCTTCTTCAGTTCTCTTGAATGGATTCATTTCTGGTCCCAAAATTAATGGAAGAATCAACATCAATCATAAGTTAATTGGTAGTTCTTTGGATTCCGATTTCGAACTATCGTTAAATACCTTTAACATAATAATTAATACCAATGGAAATATCGATAGAAAACAGAAAGTTGGATCTCTAAAATCGAGAGTAGAGTCTTCGTGTCCATTCTTGAATGGTTACCAAATAAACTTTACTCATAATCTAAATATCTCAACTCGTAAGACCTTCCTTGAAGTATCTAAAGGATCTTCCATCTACAAGATTGAACATTCAATTCAAATTCTTAATGCCTTTAATTGGTCTAACCAATTAATTTTCAACGACATTTATGGAATTGATAATACAATGTCGTCGCCTTCTAATGGAATCTGGAAACATGAGTCAAAAGTAACTTTTGGGGGGAAATCTATTGACGTAATGATGCAATTAAAAATTGATAATGAAATAGAAGTTCAATGCTCATTAAATTCACCCTGGACTTCTTATTTAAAATTAACTGCAAATCATCAATCATCAGGATCTTCAAAGCAAAGTACCATCAAGTTCGAATACGGACAAGGAAAAGTCATCGAAATTGATAGTGATTATTCCATCGAAAAATCAAATTCATATTTAAATTTGTCCATCATGAATGAGGAATGGTGGTTCACACCAATAAAAACTGAAATCAAGGTTTCAACTCAAGAGAAAAAATCCATCGAATTTTTCCTGACTGCAACCAATGCGCCATCTATTCTTTTCAAAGCAACAAAGTATTCAGATACCAAAGAAATAAAACTGGAAGTCACAGGAAATAAAAGGTACTCAATAGAATGTGATATTCAAGGTGATCTAAAGGAAGGTAATATTCAAACAAAGGTTTTCCTGCCAATTATGAACGCTCCACTAAAAACAGATTTGACTTATAAAATTGAGAATCATTTGTTTGCTGATTTTGCTCTAAAAATATCTTTTGAAGATTCTACAGATAATTATAAATTACAGCTCAAATTAAGGGAAGAAAATATCAATTTGACATTCAAAGGACCCAAAAAAGAAGGAAGCCTGTTAGTAACCTGGAAATATGAAGAAATTGTTGGCAAAACAACAATATTTGTTAAGTTTGCTTCTCCATTTAAACTGATTAGTGATTCGTCTCTGGATATCGTTATTTATAAAGACTTGGAAACACTTTACAAAACAATTACTGTAAATTATGGTGATAAGAAATACAGTTTAGCTCTGAAACATTACCCCTGTTTCTTCAAGTATTTTGAACTTTCAGTGACTACACCAATCCAAGGATGGGAGTCTTTATATTGCACTTGGAACTTCAAGAACTCTAACATTACCGGAGAATTGTCAAGGAATGAAAGAGTTTATAAAATTTCCGGACATGCCAACGCTAGTTTCCAGAAAGGGGAAGCAGAGCTTTCAGTAAGTACACCAATTGTTGGTTTTGAAAGTAATAAAATTTATATCCAACATTCTTTCACGGTTAACAAAGGAAACTTGTTCTTTTCTTCGGAAATTGGATCAAGCAAAATTTCAATAGAATATAATGCTAACATCACTGATGGCACGAATGGAGACATGACCTTTTCAATTGTTACACCATTTGAAGGAGTTGAAAAGTTATCCTTGAAAATTGATTTCAAGGACAAAATGTTCAAATTCACAGGAATTTACAACAAATTTGAATTTGAATGGATATTGAAAACGTTTTATGAAGGTAACGCAAAAGCAAAATTCTCACTTAACTTGATCTCCAACATTCCAGAATGGACTTCATTTGAAATTACTGGTGACTTGAAATGTTCCCAGACTCCTTATTTTGCAGCCTTAAATATCGTGCAGGAAAACCAAGTAACTACTTATTCCATATCAGCTAATTTTGACACTGAAAGCTTTAGTTTCGAAGCACAGCTACCAATTGAAAGATTCGAAAAAGTTAAAGTGAACGGTAAATTCTATCGCGAAAATGGCTATTTTAAAACTTATTTCTCGTGCAGCAATACTATTTCTGAAATTAATTTCTCTGGATATGCTTCAATAAACGGAGAGATACCAGACATAAAAATGAAGCTGCTGACTCCGTTTGAAGGTAAGGAAAACCTTGAATTTTCTATGAATGGAATTATTTCTTCCGACAAAGCTATCTCAATTTCATCGACAATTGGCACAAAACAATATCTCTTGAGCATCTACATGAAATCGGAGGGACAAAGCGGCAAAATAGCTGCCGACTTTAAGCTTCCGTTACTTGGCTTTGAAAACTTCACATTTAGCAGTTTGTACAATTTTGTTGGAAACACGAAAACGGCTAAAGTTAACTTCAATTGGAATGAATCTAAGTTTATTCTCAACAGTAAAATAAACAATATGGAAATTGAATTGGATATCGAGAGCTCAGATGAGGAGTTTAAATCTTTCCATGTCAGTGGACAACACAAGAAGATAAATAATGGTTACATTGGATTTGGAAAAATTTCTAAAAATGGAATGGATTACAAATTTGAAGGCAAAGCAATCTTGGAAGAAAATGAATTTACTGTTGATGTTAAAATACCTTCAGAAAGATTTTCAACATTCTCAATTAGAGGTGCATTCATCGAAAATGGCATTACTTTCAAAGTAATGGAAGGAACAAATTCAATGAAGTCATACGACTTCCAGATAAGCTATTCGTTAACACCATCCACAGTTTTCTTTAATATTGCCACACCTTTTGAGTTTTTCTCTTTCGGAGAGGTTAGTTACACTGCTTCCGCAAATAAACTGGATGGACACGTAACTCTAAAGAAATTCAGTCAAACGTATCACCTAGAAGCACAAGTTGAAATATCTCTAATGAAATCAAACATGGAAATAAACGTGGAAATTCCGACAACTCAACGTTCAATTAAATTTTTCTACGATATCCAGTCAGATAATAAATGCATTAAAGCACTTTACAACACTGGCACCACAATTAACAATTTTTCCCTACAGATTTACTTCGCTCCAACTACTTTAAACAATGGTTTCATTAAATTTTCTTCCACTTATCCTGATTACGAAGAATTGGGGCTCGAATACAATTTCAAGTGGGTGGATCTAAATAACATAGATACATTTATTTCCATCTATAAAAATACTGATAGAACCATGTTCGGAGTTCAAACAGCTTTTGAAGTCGAGAAAGTCATTTGCAAATTTATGACACCTTTCACAGGGTACGAAATGATTGGTTTTGAAGCCATTAAGGATGCAGAGACAAAGCAAAGAACAGCCAAACTGATGCTTGGTAACAAACAAATTTCTCTAAAGTATAACTTCTCATTCGGAGACTTCTTCGTCACCATTGAAACACCATTGGAGTCCTTCAAAATTTTTGATATCGCTGCAAAATATCAGTGGGAGGAGGAAAATAAATATGGAATTATTAAATTTATTTTCAATGAAATTAAGTACGAAATAAATAGTGAAATGACTCTTTCTTGGTTGAAACCAAAAGTAAAATTTACATTTGAAACTCCAATTAATGCAATTCCAGCGATTAACGTAATCAGCGAATACAACATTGAAGAATCTAACAAAGACTTTGAATTTGGAGTTCAATTCGGTGATTGGATTTATTGGACCTCTGGAAATTTTGGATTGAAAGATCAAGGAATTTTCTTCAATATTGATTTGAAATCGCCGATCGATGGATGGAAATACGCTAAATTCGAGACTGCTTTCAACTTGAGTGATGAAGATAAACTGATTAAAATATCTTTGGAAAAAGAGAACAATGAGAAATTAATTTCCATTTATGGAAAGTTGACCGACGAAGATATGAATTTAGAGATCATAAATCCGTTCGACACGATTCCAGATTTGGAAACTTCAGCTTCAAGGAGCAGATTGAAAAGATCTGTGGATACTTCGGGAATGAATGATCATCACATACCATTATTCGAAATCTGGGAAAGCTTCCAATCATTTAAAGCTAAAATAACATCTCCTTACGAAAAAGCAAAGGAAGTTAATTTTGAAATAACCAAAGGCCAAGGAGCCATTAAATTACATTATAAACGAAATGACAACTTTGTTGATTTTGAACTAGATTTCAAAAAGAAAAAAGGTTTTGGACTTTCCATTAAGAGTGCATTGCCAGGATGGGAACTTCTAGCCATTACTGGTCGTTTGAGTACCGAAGATCTGAAGGCCTATATAAGTGGTCAGAAGAATGAGAAGAAAATGGAAATTACAGGCTCAGGTACCTTCACTGACAACACAGGAAGCATGCAAATTACAATCACTACACCTTACGAAAAGTTCAAAACTGTAACAGTCGATCTTGATTACAACTCCAGGAGAAATATAATTACTTTCAAAGCAAAATCAGATTCTTCAGATTTCCATATCTTATTGGAATTTAAGAAAGGATTTACGATTGATGCATTTATTCCCCACCCTCAACAAAATACGGTAGCAAAGGGCAAATTAACATTGTTCAGTGGAGAATTTACTGCAAGCAGTCGATTCTCAATATTTAAAACAGTATCCTTGAAATATAGCTTAGTGCTTGGTGCCATAGTTACGGGAAAAGTTGAATATATGAGGAATGGTATTAAAGTGTTTGAAGTCAACTTAGAAAGCAATGGTAATGAAAATAAACTCCATCTCGAAATTCATGCCCGATTATTTGGAAACCACTCCATGTTGCATATTCATAGAGACGGTTGGAAGCATGTAGAGTTCGTTGCTCACAGGAATGATGAAGAATTCAAAGTTACTCTTAATGGTTCTGGAGCATTACCAAAGGCAGGTATTGTGCAATTTACAATTGATAATTCCTTCCGAGATATACCTAAACATATAACGGGCAGTCTAGAAATAGATCGTAATGCATCTCCACGGAAGGTAATCTTGCAAGTAGAAATGCCAGGAAAGAAGTTATACAGTGCAAATCTCAATTACAATGCAGATATTCAAGATTTAAAAAAAGGAGATTTCACTTTGAATATTCAAACACCTCAAAGAGACATGCGCCCTTGGAAGAAGATATCTGGCAATTGGAATATTGACACTAAAAAAATTCTTACAGCCACAATAAACGTTGGTCCAATTCAGTATCAATTGAATGGAAAAATTAGCTTAAAGGAAACTTCCTTAGTAGTTACGGCGAATGATAGTGAAAGCACTAAATACTTTGCGGAATGGAAGATTGAAAGGCAACCGGGACTCAGAGAATGTTATTTTAAGATTGGGAAGCACGACCGATATGTAATGCTGAAAATGCATGGAACTTTTGATACAGTTCAAAATGCAGATATTCAAGGATCATTCCGCATTTCAAGGTTCATGAATAAAGATTTCGTTTTCGCAGATAAATGGAATACAGATGCTGGAAAGGTTACTGGAAGCGGGAAATTTGAGTTTGGAGCTTATAAAGGAACAACACAATATTCGTTCTCCAGAAATGCCGAAGAGAAAGCAGCCAAGTTGACGTGGGAAGCGCAGACTAGCATTCCAAATCTTAATAAAGTTACAGTAAACATAGATTACAACATAAAGAGTCGTATGATCGATCTTTTAGGAAAATGGGACAATGATAAACTAAGTATAAAAACAACTTTCGATAACTTCTCAAAGTTGACTTCTTCTAACGTTATTAAAGTCCACCTTCCAAAACTCGGAGCTGGAGAAATTACTGTCAGCCATGATTTCACAAATCCTCTTTCTAAATCTATCAAAGCAGTAGGAAAAATTGGAAACAAAAACGTGTCATATATTGCTCAATGGACCAGAAATGCTGACCTGACTGTTTTCGACTTTAATTATAATGTTGATTCGGCAATATTTGGTAAGGCAAGTTTACATGTCGATTTCGATGTTACCGATTTGCGAGACGCTAAAGCAAACCTAAAATACAAAAGGAACCAAGATAAGTTTGTTACAATTGCATGGACGAGGAAAAGGTCAGGAACTCATTTAGAAAATGAAATGACTTTCAAGTCCCATTTTCTAGTTTTACCAACTGCAAGGTTCCATGTCACTGCTGATTGGTCTAAAGGTTTTAAACTTGATGGAATTCTCGAATGGAGAGATAAGAGCATAGTTGTTAACGTTAACGTCACTCACAACAAAGCTACTGCTACTATTAACACTCCATTTGAAAAGTTTGGAGATATAGTTGTTAATCTCGACTACTCTTTCAAACCAAAGGAAATCGTCATTACTTTCAAATATGCACGAGGAAACAATATAGTAGATTTTAGTTACAATTTGCAAATGCAAAGCAAAAAAGCGGGTTCCCTTAAAATGAACCTAATAACACCCTTCCCTGTAATTCAAAAAGTCACTGTTGATGGAACTTGGAAGAAAGGTGTCTTTACGGCCACATACAAGAGAAATAATGATGTACAAGTAGACTTTGAAGGAACCGCTGACGTAAAACTGGAGAAATCCTCCCTTGACATTAAGTTTACTCCTCCTAACAAAGGCCCAGTTGTTCTTAAATTTGCATATGATTTAGATAAATTTGTTGAAGGAACTGGCAAAAAGGCATCAAAATTAATTGATTTGCACCTCGAAGTTGCAGGCGAAACAATTAATTTTACTGTTGATGGGTTCCGTAATGAAGAAAAAATTTTCATCGAAGTAAATGGCAATACAACTCTGGATAAGTTGAATATCTTTTACTTAAAACTCGACTCTGAGCTCAACGTTACACGCAGAGTGGGATTCTTTGAAGT
>2983_(reversed) ENA|HAFH01002984|HAFH01002984.1 TSA: Proasellus racovitzai, contig comp5218_c0_seq1
TAACAAAAAAAGAGTAGTGTAATTTTATTTGTTCTTCATCTCTTGTGCAAGACTTCTATTGGGGCTTACATAGCTGATCCTTCCACTTGCTCAACGTTTCCATGCGTGGCATTTGACGACCAGTTCGATTTCCTGGATCACGATGCATGGGCTTACGAACTTACGATGGGGGGAGGAGGGAATGGAGAGTTTGAAGTCTATGTAAACAACAGAAGCGTTACTTACACAAGAGATGGAATATTTTACATAAAACCACAACTACCATCAAATATGAAAGATGAAAGCTTTGTTACCGATGGAACTCTTGACCTATGGGAAACAAATGGCAGAAATGATGTCTGTACAGGGGCCATGTGGAGTGGTTGCATTAAGTCTGCTGGAGGATATAACATTATTAACCCGGTTATGAGTGGAAGAATTCGAACACCAGGGAGCTTTTCTTTGAAGTAAGGTTGTC
>38831 ENA|HAFH01038832|HAFH01038832.1 TSA: Proasellus racovitzai, contig comp45511_c0_seq1
GGTTCTAGGAGGAACTACATCAGCAAAACTTTTTAACCAAAATAAATGTACCGGCAATCCTTGTCTAATATTTGAGGACAATTTTGATGATTTGGATGGTGGCGTTTGGGATCATGAGCAAAGCCTTTGGGGAGGAGGGAATAACGAATTTCAAGGATACGTTAAGGACTCTAGTATATCCTTCACGAAAAATGGAAAACTTTTCATCAAACCTAAACTGTTGGCTGATGTGAAAGGAGAAGGATTTCTATATTCTGGGACATGGAATGTTTGTGGTTCCAGAAAGAAGGATAACTGCCAACGCACTGGCAGTGCCACACACATTCTCCATCCGATTATGAGCGCTCGTTTACAAACGCTACAAAAATTTTCTTTCAAGTATGGTCGAGTAGAAGTGAGAGCTAAAATGCCAAAAGGAAATTGGTTGTGGCCAGCTATTTGGATGCTTCCCGAAAAATCTGTTTATGGTGACTGGCCTAGGAGTGGTGAAATGGATATAGTTGAATCACGAGGGAATAGTTACTATGGCAATTTAGGAAATAAATACGCTAGTACTACGCTTCATTGGGGACCATCTGTTAGTGAAAATCGCTATACAAAGACAACTAGTAATTACGCCACTCCTTATGGTTCGACATTCGCTGATGGCTTCCACACTTGGAAATTCGAATGGACTTCTAATTTAATTAGTGCCTTTGTAGATGACAAACGTGTATTTTCTGTCTCTCCTGATAAGAGTTTTTGGAACTTAGGACGCTTCGGGGGAGGCTTGAGGAACCCCTGGGTTTATGGAGGCAAGATGGCTCCTTTTGATCAGTCTTTCTACTTAATAATAAACTTAGCTGTTGGAGGTACAAACGGCTATTTTCCTGATGGAATCGACCATGCTAAACCATGGTCCAACACCTCACCAAACGCCTACCTTGACTTCTGGAAGGGAAGAAACAGTTGGCTCCAAACTTGGAAAGATAACAATGGAAAAATCAGTGATGATGCTGCTCTACAAATTGATTACATTAAGGTGTTTAAGTTGTAGGTGCTAACTCGGTACCTTTCTAGATGCAAAAATTGATTAAATGTGATATCAATGTAACGAAGAGGATCTACAGCATTTTTGGCGATAC
>62733 ENA|HAFH01062734|HAFH01062734.1 TSA: Proasellus racovitzai, contig comp49752_c0_seq2
GGTGGACACCAGTAGAAGGCCCTAAGTCCCGGCTAGACCTGCAAACTGCAGAGTGAGCCGCGATGAACGTCAAAGCAGCAATCCTGATCTCAGTTCTGGTCACTGTAGTCTACGCAGGACCTGCAAAATGGCAAAGAGAATCTTGCGTTTCAGAATGCATCGAGAGCGAGAATTACTTTTATGAAATAGGAAGAATTTACGAATACAAATATGAAACGGAAACCCTAACATCTCTCAACGGAATACCAGGCATAAATGAGGCTCAAACCAAAGTGACCGCCAAAGTTTTCATCCAACCCGTCACCCCTTGCGAACATGTCTTAACGTTGAAAGACGTGTCTCTCGAAGGATCGGCTAATAGCGATGAATTTGCTTCTCAAATCACTAAAAATTCCTTGAGGTTCTCATTCCAAAATGGAAAGGTTGATACAATTTGTGGTTCTGAAGGTGAAGCGATATGGGTTCTTAACTTCAAAAAGGGTATCTTGTCAGCCCTTCAGAATTCCATGGATAGCTTAGAAGGCCATAAGACCATAACTGAAACTGACATTTTAGGGGAATGCGAGACATCTTATTCAGCTAAGGAAGAGGGTTCCACCATTTTTATTGAGAAAACAAAATACCCTTCCAAATGTTCCAACAACGTTTACGGATCTCTAAGCAAACTGAACACCCTTGGGTACGCCGCAGAGACACTCTTACAAGGCCTTTCTATTGTCAAATCAGAGCAAGTTTGTAGCCAAAAGATTTCAGATGAAATTATAAAAAGTGTAACTTGCACAGAGACTCATACATTAAAGCCATTCTCTAAAGGACAATCTGCGCAAACCAAAGTATTCATGAGTTTGGAAATAGTCTCCGTTAAGTCCAGTCTGCCCCCAATTACAGGTGCTATTGGAATTAGGACAGGCCTTTCTTACGAAAATACTGAAACAGAGAGTCATGATGAAATTATGGAAAGTGCCGAAGAAATTTTGAAGCAACTGGAATTCCAAACAAGTTCTGGAATCACTAAACAAGTTCCAAGTTTGTTCTCAGAATTAGTAATGGTACTTCGTAATTTAGAAAAATCACAAATTCAGAACATTTATGACAGCAAAGATGGAGTTGCAAAGAAATTCATAGTCGATGCGTTGCTTCTTGGAAAGACTCCAGCTACCACGTCTATGATCGTGAGTCTCATGAAGGAAAACAAAATTTCTACAGTTGACAAAAGTGCTTGGATAACATCTTTGGCTTTTATGAAAAATCCTTCATTGGAAATGTTTTCTGCAATACAACCAATTCTGGAAACCCAAGATGGTATCAAAGTTCAGCTAGCCTTGTCAACTATAGTATATAACTACTGCAATAAGGACTCAGAATGTATGAATAAGGATGAAATTATAAAAATTATTAGAAGTATGGAAACTAACTTAGGAGTTGGGTGCAGAGCGACATCGGAAGAAGAAAAACAAAATATTTTGATTGCGTTAAAATCCATGGGCAACATTGGAAAATTTGTCAACGGTGAAACAATTTTGAGAAGATGCTACACCGAGGAAAACGCCATGGAAATTCGCGTTGCAGCAATTGATGCCTGGAGACGAACTCCATGTACAAACGACCGTGATCATCTGATACAATCCTTCAGTGATAGAAGTCAAGATAATGAAATCAGAATAGCTTCATATCTGACCATTATGAAATGTCCAACCAAAGAAATAATTGATGATGTAAAAGATATTTTAATGTCTGAGGGAATCAACCACGTTAGTTCGTTCGTTTGGACTCACCTTTCAAACTTGGCAGAATCTGCTTTCCCTGAAAAGAAAATGATCGGAGAGTTAATCAGGGAGGAAATGTTGCAAAAGAAATTTAACGAAGAAACCTTAAAACTTTCCAGAAACTTCGAATCCTCTTTCTTTTTGACGGAAGACCACTTAGGGGGGATGGCTGAAGGAAATTTAATATTTGGAAGCGATTCCTTCCTCCCTCGTTCCACCATGTTTAATGTCAGCATTGACATGTTTGGAGAAACAATTAACCTTTTCGAGATTGGAGGACGTATCGAAGGGTTTGAAAAATATATGTCAAAATTCTTTGGCCCTGATGGTTATTATCCAGAAGAAACTGTCGAAGCTATATTGAAAAATTTACAACAACAACATTCTGAAGAAAATGCTTTAGACTCTTACATGCCAACAAACGACGACCCTCAAGGCTCCTATTATCTGAAAATATTTGGCAATGAACTCTTCTACAAACACTTCCACGGAATTTCAGATCTTTTTCCACGTTCAGAAATAGGAAATTCAATCGATTTCATAAGGGAACTTCTTACCAAAGGCGAAGTTGATTATCTAAAGAATTTTAACATCATTAACACTGAATTCAGCTTCCCAACAATTTCAGGTCTACCAGTAAACTTACAATTGAGTGGAGTAGCATCAGTAGGCTTTAAACTTAATGGTCATTTTGATTTACAAAACTTACAAACTATCGATATCCAAGGAAGCATCCAACCATCTGCATCAGTTAAATTTGATGCGTCAATGACTGTTGATTCATTTGTTACCAAATCCGGAATAAAAATGATCTCAACTATGCACTCATCGACCTTGATTGACGGAAGCATAATTGTTCAAGATGGAAAGCTTATTGACGTCACATTAAATGTTCCAAAAGATAAAATGGAAATTTATGATATATCTCATGAGATCATCAAAATTGAAAACGGAATTGAAACCAATACAAGACCAAATGTTGAATATGAACCTACCAGATACGCTGAATTTCTAGGAATGTCTATGACATACGGACATATGATTGATTCTAACACGTTTGATTCAGTAGGCCAAAGAATGTACATTTCAAAGGTCGATACACATTCTTCATACCAACTGCAATTCAAAAAAGAGCCAAAAATAATATATTTATCATTCGACATGCCCGGAAGTAAGCAAAATAAGAAATGGCTGCTATCTTTAAAGCATGAACCAAATGTAATGGAAGTGGACTTAGAAACTCCTTATGCTACGGCCAATGTAGATTTGACTTACAAATTAACACCGTCAGATGTAAAGATTAAAGGAACAATTGATGTTAATAATGCAATAAAATATTCTACTGAACTCTCTTTTGCCAACAAAAAAGAAGCAGATGCAAACTTAATTGAATTTAAAGTTCTTTTTGCTAATTTCCAAAAGGAGTTAATGAACATTAACCTTCAGTCAAAGATAAATAGAGACATCAGCGTCATCTCTGTCAACGCCGCCTCTTCAGGAGCTTATTTACCTCCAATTTCGGTTAAATTTGTCACCAACCTCAGAGCCAAAAATAATGAAATTTCTTTGGAAATTAAATCTAACCCTGTTGATATTTCTCTATCTGGAAGCATCAAACCAGTGTTTGGAAAGACATCAATAAAAATGGAAGGAAAATGTCGTTTATTTGATAATGAGCCCAAAACTGTCACAGCTTTATCAACTTACATCTTGGAATTGAGTGAAGTCGGAAAGGTCACCTTTTTGGGTGATCTTACGGTTAAAGAATTAGGATTTGAGGTTAACTGGCAGACACAAATGAACGACGAAGTATTTGACAGCAAAATAGCAGGCAATTACGGCAACAGTATCTTCAACATTGATAACAGTTTTATTGATGCAACCAGCAAAAATTCCAGAGAATTAAGTATGAAGTCATTGATGCACATCCCATCATTGAATGTTGATTACTTGTTGGAAAAGAGCTTAGTAATAAACGCAGAGAAAGTTGATTACCAATTTGCTGCCAAGTTCGGGGAGTATTTCAACTCAAATATCATCGGACGCTGGACAGTTAACAAAGAAGTTTATCTATCCAAAATATCTCAAATTGGAGAACACTCTTCCAACTTCAAATTCAATGCTATTAAACTTACTCCTAGTTCATATAAAATAGAAGTTACTCACATTATGAATGACCTAACTAACCAAGGTGTTCTAACTTGGAACAAATCACCTGAGCGGTTCTTTGGTAAACTTGACACCTCTTGGCACATAAATGACATTCCTTACGCTCTCAAATGGGACATCAATGCCGATAAGACTGAGATGAACATAGAAGGAAGTTACAATAGAAACGATGAAATGAGCACCATCTTTGCCAAAGTCACTCCGAAATCACTCAACATCAGCAACACCTTTTACAAACCACTTTCGATCGATGCGAATATGGAAATCGAGAGCCCCAACAAGAAGGTTCTCATCACGGCCTCATCTGAAGAAGCCACATTTAGGGTCGCCTTCAGTTTCACACCAAACGACCTCAAAGGAGAAATCAAGTTTGGAGAAACTGATGTTGGAATCACAGCAAAATATCAACCCAATGAAATTGAAATGGAGGCTTGGTGGTCGCCTGTTGATAAAATCGCTTTTCATGGTAGCTATGAATTTGGACAAAATGGTAATGTAATGGTTATGGTTGAGACTCCATTCCAAGGTTGGGAAAAGCAAGATGCCACAATGACTTACAAGGGAACAAATATGGTAAAACAAGGTCAACTTAGTATTAGTTGGGCAAATTCTCAGCACATTACAATGACCAGTGAGGTAAAAACTGATTTACAGAGCAGTGACATCTCTGGTTCAATAAAAGTAACAAGTACATTACCAGCCGTGGACAGAATTCAACTCTCATCCAAACTTAATTTCCAAAACAAAATAGATTTTGAAATTGAAGGAATCTTTAATTCCGATAAAATGAAAGGCACAATCAAAGCTTATCCATACGAAAATGCCTATAAAGCTATCGCACAGTTCACATCATCAGTTACTAATGACTTCAAGGCTACATTCAGTCATTCCCTGTCATTTAAAGATATTTCATCGAACTTGCAAATCAGTTACGGATCTCAGGAAACAAAAATATCCTTGAAAGGAAGTATAAAAAACAAAGGTAACCTGAATTTGAACTTCCTTTGTCAAAGTCCATTTTTACCAGAAATTATTCTCAATGGTGTTATGGAAACAAGCAGTTCCTTGAAAGTTTTGGAATTTAAAGGAAAATTCAATAAGGAGAAGTTTATGATTTTTGGTAACTGCGAACATCAAGAATCTTCCAATGGTTTAGTTTGCAAATATAATCTAAGAATCGATGCCACTTCTAAAAATATAATAAATATGAGCTTCGTATACGAAAAGAACCTCCAAAAAGAATTCAAAAGTGATATCAACGTAAACTCTGAGTGGATTTCAGATTATGCAATTAAATGTCATTTAGAAGGAAAAATATCTTCACTTTCTTTAGTTCTCTTGAATGGATTCATTTCTGGTCCAAAAATTAATGGAAAAATTAACATCAATCATAAGCTAATTGGTAGTTCTTTGGATTCCGAGCTCGAACTATCGTTAAATACATTTAACTTAATTATTAATACCAATGGAAATATCGATAGAAAACAAATAGTTGGATCCCTAAAATCGATAGTAGAGTCTTCGTGTCCATTCTTGAATGGTTACCAAATAAACTTAACTCATAATCTAAATAGCTCAGTTCGTAAGACCTCTCTAGTAGTATCTAAAGGTTCTTCCATCTACAAGATTGAACATTCAATTCAAATTCTTAATGCCTTTAATTGGTCTAATCAATTAATTTTCAACGACATTTATGGAATTGATAATACAATGTCGTCACCTTCTAATGGAATCTGGAAGCATGAGTCTAAAATAACTTTCGCGGATAAATCTATTGAAGCAATGATGCAATTAAAAACTGGTGATGAAATAGAAGTTCAATGCTCATTAAATTCACCCTGGACTTCTTATTTAAAATTAACTGCAAATCATCAATCAGCTGAATCTTCAAAACAAATTACCATCAAATTCGAATACGGACAAGGAAAAATCATCGAAGTTGATAGTGAATATTCCATCGAAAAATCTAATTCATATTTAAATTTGTCCATTATGAATGAGGAATGGTGGTTCTCACCAATCAAAACTGAAATTAAGGTTTCAACTCAAGAGAAAAAATCCATCGAATTTTTCCTGACTGCAACCAAAGTGCCATCTATTCTTTTCAAAGCATCAAAGTTCTCAGATACAAAAGAAATAAAACTAGAAGTCACAGGAAATAACAAATACTCAATCGAATGTAATATTCAAGGTGATCTAATGGAAGGCGATATTCAGACTAAGGTTTTCCTGCCAATTATGAACACTCCACTAAAAACCGATTTAACTTATAAAATTGAGAATCTTTTGTTTGCTGATTTTGCTCTAAAAATGTCTTTTGAAGATTCAACAGATAATTATAAATTACAGCTCAAATCAAGGGAAGAAAATATTAATTTGACATTCAAAGGACCCAAAAAAGAGGGAAGTCTGTTAGTAACCTGGAAACATGAAGAAATTGCTGGCAAAACAACAATATTTGTTAAGTTTGTTTCTCCATGTAAACTGATTAGTGATTCGTCTTTGGATATCGTTATTTATAAAGATTTGGAAACACTCTACAAGACAATTGCTGGAAATTATGGTGAAAAGAAATACAGTTTAGATCTGAAACATTCCCCCTGTTTCTTCAAGTATTTTGAACTTTCAGTGACTACACCTATTCAAGGATGGGAGTCATTATATTGCGCTTGGAACTTCAAGAACCCCAGCATTACCGGAGAATTGTCTAGGAATGAAAGAGTTTATAAAATTTCCGGGCATGCCAACGCTAGTTTCCAGAAGGGGGAAGTAGAGCTTTCTGTAATTACTCCAATTGTTGGTTATGAAAGTAATAAAATTTATGTCAAACATTCTTTCACGTCTAACAAAGGAAACTTGCGTTTTTCTTCTGAAATTGGATCTACCAAAATTTCAATGGAATATTATGATAACATCATTGATCGCACAAATGGAGATATTACCTTCTCCATTGTTACACCATTTGAAGGAGTTGAAAAATTATCTGTGAAAATTGCTTTCAAAGACAAAATGTTCAAATTCACAGGAAATTACAATAAATTTGAATTTGAATGGATATTGAAAACGTTTTATGAAGGTAACGCAAAAGCAAAGTTCTCACTTAACTTGATATCCAACATTCCAGAGTGGACTTCATTTGAAATTACTGGTGACTTGAAATTTTCACAAACTCCATATTTTGCAGCCTTAAATATCGTAAAGGAAAACCAAGTAACTACCTATTCCATATCAGCTAATTTTGACACCGAAAGCTTTAGTTTCGAAGCACAGCTACCCATTGAAAGATTCGAAAAAGTTAAAGTGAATGGTAAATTCTATCGCGAAAATGGTTACTTTAAAACTTATTTCTCGTGCAGCAATACCATTTCTGAAATTAATTTTTCTGGATCTGCTTCAATAAACGGAGAGATACCTGACATAAAAATGAAGCTGCTGACTCCGTTTGAAGGTAAAGAAAACCTTGAATTTTCAATGAATGGAATTATTTCTTCTGACAAGTCCATCTCAATTTCATCAACGATTGGTAAAGAACAATACCTCGTGAGCATCTACGTAAAATCAGAGGGACAAAGCGGCAAAATAGCGGCCGACATTAAGCTTCCTTTACTTGGCTTTGAAAACTTCACATTTAGCAGTTTGTACAATTTTGTTGGAAACTCTAAAACGGCTAAAGTTAACTTCCATTGGAATGAATCTAAGTTTATTCTCAACAGTAAAATTAACAGTATGGAAATTGAATTGGATATCGAGAGCTCAGATGATGAATTTAAATCTTTCCACGTCAGCGGACAACACAAGAAGATAAACAATGGTTACATTGGATTTGGAAAAATTTCTAAAAATGGAATGGATTACAAATTTGAAGGCAAAGCAATCTTGGAAGAAAATGAATTTACTATTGATGTTAAAATACCTTCAGAAAGATTTTCAACATTCTCCATTAGAGGTGCATTCATAGAAAATGGCATTACTTTCAAAGTTATGGAAGGAACAAATTCAATGAAGTCATACGATTTCCAGATAAGTTATTCGCTAACACCATCTACGGTTTTCTTTAATATTGCCACCCCATTTGAGTTTTTCTCTTTTGGAGAGGTTAGTTATACTGCTTCCGCCAATAAACTGGATGGACACGTAACTCTAAAGAAATTCAGTCAAACGTACCACCTAGAGGCACAAGTAGAAATATCTCTAATGAAATCTAACATGGAAATAAACGTGGAAATTCCGACCACTCAACGTTCAATTAAATTTTTCTACGATATCAAGTCAGATAAGAAATGTATTGAAGCACTTTACAACACTGGCAGCACGATTAACAATTTTTCTCTACAGATTTACTTCGCTCCAACAACATTAAACAACGGTTTCATTAAATTTTCTTCCACTTATCCTGATTACGAAGAATTGGGACTTGTATACAATTTTAAGTGGGAGGATCTAACTAACATAGATACATTTATTTCCATCTATAAAAATGCCGATAAAACCACGTTCGGAGCTCAAACAGCTTTCGACATCGAAAAAGTAATTTGTAAATTTATGACGCCTTTCACAGGGTATGAAATGATTGGTTTTGAAGCCATTAAGGATGCAGAGACAACGGAAGTAACAGCCAAAATGATTCTTGGTAACAACCAAATTTTTCTAAATTATAACTTCTCATTCGGCGACTTCTTCATCACCATTAAAACACCTTTTGAGTCCTTCAAAATTTTTGACATCGCTACAAAATACCAGTGGGAGGAGGAAAATAAATACGGACTTATTAAATTTGTTATCAATGAAATTAAGTACGAAATAAATAGCGAAATTAATCTTTCTTGGATGAATCCAAAAGTCAAATTTACATTTGAAACTCCCATTAATGCAATACCAGCAATTAACGTAATCAGCGAATACAACATTGAAGAACCTATCAAAGACTTTGAATTTGGAGTTCAATTCGGTGATTGGATTTACTGGACCTCTGGAAATTTTGGATTAAAAGATCAAGGAATTTTCTTCAATATTGATTTTAAATCGCCTATCGATGGATGGAAATACGCTAAATTCGAGACTGATTTTGACTTAAGTGACGAAGATAAACTGATTAAAATATCTTTGGAAAAAGAGAACCACGAGAAATTAATTTCCATTTATGGAAAGTTGACCGACGAAGAAATGAATTTAGAATTCATAAATCCTTTCGACTCGATTCCAGATTTGGAAACTTCAGCTTCAAGGAGCAGATCGAAAAGATCAGTGGATACTTCGGTTATGAATCACCATCACATACCATTACTCGAAATATGGGAAAGTTTCCACTCATTTAAAGCTAAAATTACATCTCCATTCGAAAAAGCTAAAGAAGTTAATTTTGAAATAACCAAAGGTCAAGGATCAATTAAATTACATTACAAACGAAATGACAATTTTATTGATTTTGAACTAGATTTCAAAAAGAAAAAAGGTTTCGGACTTTCCATTAAGAGTGCATTGCCGGGATGGGAACTTCTAGCCGTTACTGGTCGTTTGAGTACCGAAGATCTGAAGGCCTACATAAGTGGTCAGAAGAATGAGAAGAAAATGGAAATTACAGGCTCAGGTACATTCACTGACAACACAGGAAGCATGCAAATTACAATCACTACACCTTACGAAAAGTTCAAAACTGTAACAGTTGATCTTGATTACAACTCCAGGAGAAATATAGTCACTTTCAAAGCCAAATCAGATTCTTCAGATTTCCATATCTTATTGGAATTTAAGAAAGGATTTACAATTGATGTATTTATTCCCCACCCTCAACAAAACACGGTAGCAAAGGGAAAATTAACATTGTTCAATGGAGAATTTACTGCAAGTAGTCGATTCCCAATATTTAAAACAGTATCCTTGAAATATAGCTTAGTGCTTGGTGCCATTGTTACAGGAAAAGTAGAATATATGAGGAATGGTATTAAAGTTTTTGAAGTCAACTTAGAAAGCAATGGTAATGAAAATAAACTCCATCTCGAAATTCATGCACGATTATTTGGAAACCACTCCATGCTGCATATTCATAGAGACGGTTGGAAGCATGTAGAGTTCGTAGCTCACAGGAATGCTGAAGAATTCAAAGTTACTCTTCATGGTTCTGGAGCATTACCAAAGGCAGGAACTGTGAAATTTACAATTGATAATTCTTTCAGAGATATACCTAAACATATAATGGGCAGTCTACAAATAGATCGTAATGCATCTCCAAGGAATGTAATCTTGCAGGTAGAAATGCCAGGTAAGAAGTTATACAGTGCAAATCTCAATTACAATGCAGATATTCACGATTTAAAAAAAGGAGACTTCACTTTGAATATCCAAACACCCCAAAAAGACATGCGCCCATGGAAGAAGATATCTGGCAATTGGAATATTGACAATAAAAAAATTCTTACAGCCACAATAAACGTTGGCCCAATTCAGTATCAATTGAATGGAAAAATCGGCTTAAAGGAAACTTCCTTAGTAGTTACGACGAATGATAGTGAAAGCACTAAATACTTTGCGGAGTGGAAGATTGATAGGCAACAGGGACTCAGAGACTATTATATTAAGATTGGCAAGCACGACCGTTATGTAATGCTGAAAATGCATGGAACTTTTAATACAGTTAAAAATGCAGATATTCAAGGATCATTCCGCATTTCAAGATTCATGAATAAAGACTTCGTTTTCGCAGATAAATGGAATACAGATGCTGGAGGAAATGTTACTGGAAGCGGAAAATTTGAGTTTGGAACTTATAAAGGAACAACACAATATTCATTCTCAAGAAATGCCGAAGAGAAAGCAGCCAAGTTGACGTGGGATGCGCAGACAACCATTCCAAATCTGAATAAAGTTACAGTAAACATAGATTACAACATTAAGAGTCGAATGATCGATCTTTTAGTTAAATGGGACAATGATAAACTAAGCATAAAAACAACTTTCGATGACTTCGCAAAGTTGACTTCTTCTAACGTAATTAAAGTTCACCTTCCAAAACTCGGAGCTGGAGAAATTACTGTCAGCCATGATTTCACAAATCCTCTTTCAAAATCTGTTAAAGCAGTTGGAAAAATTGGAAACAAAAACATTTCATATATTGCTCAATGGACTAGAAATGCAGACCTGACTGTTTTCGACTTCAATTATAATGTTGATTCAGCACTATTTGGTAAGGCAAGTTTACATGTCGATTTTGATGTTACCAATTTGCGAGACGCTAAAGCAAACCTAAAATACAAAAGAAATCAAGATAAGTTTGTTACAATTGCATGGACGAGGAAAAGGTCAGGTACTCATCTAGAAAATGAAATGACTTTCAAGTCCCATTTCCTAATTCTACCTACTGCAAGGTTCCATGTCACTGCTGATTGGTCTAAAGGTTTTAAACTTGATGGTGTTCTCGAATGGAGAGATAAGAAGGTAGTTGTTAATGTTAATGTCACTCACAACAAGGCTACTGCTACTATTAACACTCCATTTGAAAAGTTTGGAGATATAGTTGTTAATCTCGATTACTCTTTCAAACCAAAGGAAATCGTCATTACTTTCAAATATGCACGAGGAAACAAAGTTATAGATTTTAGTTATAATTTACAAATGCAAAGCAAAAAGGCAGGTTCCCTTAAAATGAACCTAACAACGCCTTTCCCTGTAATTCAAAAAGTCACTGTTGATGGAACTTGGAAGAAAGGTGTCTTTACGGCCACATACAAGAGAAATAATGATGTACAAGTAGACTTTGAAGGAACCGCTGACGTAAAACTGGAAAAATCCTCCCTTGACCTTAAGTTTACTCCTCCTAACAAAGGCCCAGTTGTTCTTAAATTTGCATATGATTTAGATAAGTTTGTTGAAGGAGCTGGCAAAAAGGCGGCAAAATTAATTGACTTACACCTCGAAGTTGCTGGAGAGACAATTAATTTTACAGTTGATGGATTCCGTAATGAAGAAAAAATTTTCATCGAAGTAAATGGCACAACAACTCTTGATAAGTTGAATGTTTTTTACTTAAAACTCGACTCTGAGCTAAACATTACACGCAGAGTAGGATTCTTTGAAGTTAAGGTAAATAATTTCCATCTTAAGGTTAAGAATGAATTTGAAAAACGAAAGAACGGCTTTTACTTACGTAGCCAAATGGAAAGTTCCGCCACTCCTCTTCCAGGCCTTACCATTGGATTTGGCAAAGAAGCCGATGCATTTATTGCAACTATTGGATACGGAGACGAAAGAGAAATAAGCGTCTCTTTCAAAGGTAAAGAAGGATTCAAAAAAGGATTTTCAGGAAAAATTGACGTTCCCAGAAGAGGAATAAACGACCTTCAATACGATGTAACTTACGGATTTAAAAGTAATGACAAACTAACGGGTACCATTAAAATAAAACTTGCTGAAGGAAAAACCATAGAAGCGGACTTAACTTATAATTCGGAAGGAGTTAAAGCTCGGCTTTTAAGTCCATGGACAGGTGAACACAGCGCACGAATGAGGCGTTCAATTGCTGATGACTATTTTATGACAGACGTTGGTTTCGATGATATGGGATTCACATTGGAAGGAAAATCAATCAATAATTTTGCTAAGAAAGGCTTCAAGCTAGATGGCGTAATTTTTGGGAAAAAAATTTTCGTTGATTGCTTCCTAAATAATGGAGTTGAAAACCTTACAGGGAAAATAATTGTTAGAACTCCATTTAATGGATTTGAAATGCTGTCAGGAATATTTATGTTGGATAAAGAAAACAAAGCATTTTCCACAAATGGCAGTATCGATTTCTTCCGTAAAATTGCCTTTAACTTAACTGTTGATTTGAATGGAAAAATTAAAGGGAATGGTTATTTCAGCATTAATGATAAAACATACGAATTTGTGAGTAATTTACTAAAGGCTGGAAGTAGCTATGAAGGAACCTTTACTCTGTACACCCCTCATAAAAACTTCAGTAAAGTAACGGCAAATGGATTCTTTGAATTCTCTTCTTTCCGTAACATCAGAGGATCGTTCAAGCTCCAAATTAATGATAATACATACAACGTTAATTTATCCCATGCAGTTAAAAATGCGCTGAACAATTTGGAAATCTCTTATTTAACGAGTGATTTAAAAGAAGTTAAAATAATGGCTTCATATTCACTTACACAGACACCAATAATTATGAAAATCGACCTTTCAAAAAGTTTAAACAATGTAAACATTTATAATATCAACTTCGATTTAAAGACAAACTCCGCAAGAGATATTGATGGAAAGATAGAAATTAGCTTCCCAAAATACTCAACAAACATTTCTGGTCAAATTTTAAGAACAACAGATACCATTACCGGAGACTTAAGTGCTAAAATTTTAAATAAACACGACTTCATGTTCAAAATTAACTTTCCTTCAAGTTCAACTTGTGAAATAGCTTTGAATATCAACACACCAACTTTTCCAAAGAGCTCCATAAAAATAACCAAAAACGAATCAGTCATCACACTTGAAGGAAGTTTCTTAACTAAGAAAGGAACTTATTCCATTGCTGTTAATTATGACAATAGCCTTTTCCAAAGCAACATCAGAGGGACAGGTGTATTGGAAATAGAAGTTATCGAACCAGAAACCGATAAAAGACACTACGTTTCCATTAAAGTAACGAGACAAAACCTTAATTACGTTGCCGATTTGAATATTCAATGCGGCGCTTCCTTACATACATTCCAACTGAGAACTGAAGTATTGGAATCAAACATGACCTTTGAACTTTCAGCCCAAACTCCAATTCTTTATTATGGTTTTGCAAAAGTATCCTTATCGCTTAGTTTGGATGATGACATTCAAGTTCTCGTCAATGCACTCATCAATGAAAAAACCCACAGTGGTCACTTTAGACTTGCTTCAGCAGATCAATCATTCGTTGGCATTATAGAGTCTCCTCTTTTGTTAACTGGAATTGGAAAATTAGAGGCATCAGCAATGATTAACACAATTATGGATACAAAAGTTTCTCTTCTTCTTTCTGACACAAGAAACACATTCTCCACTTCCATTAAATTGAAACTTTTGCCGACTGAAGATAAAGAAATCAATGTTGAAATAAGGACTCCATTTACCGGTATGAAGAAAATGAATTTCAGAGTAGAATATAGCAATCAAGACATCAACCGATTTGCCATTTCTGCCAGTCCTTTAGCATTGGAAACAGAGTGCTTCTTTGGAATAATAGAATCAGTCTTCAAAGCTGGTGTTGAAATAAAAACACCAATTAAGAATTGGGAGATAACAGAAGCCAAGGCATTTATTCCTCTTAACACATTCGCACCCAAACTAGAGGCAACAGTGTATGGGGTAAAGTACGGACTGGACTCAAAGATAAATGAGTCTGCAACCGGAGGGGAGTTGATGGTTAGAGGATTCGTGGATGATGACATTTCGGAAATCTTCGTTGGTGTTAGAACCCAAGTACCTTATGAATTTAGGGTAAAATCTTTACTTAGTTGCCTGGGAGAGGAAAATATAAACTTTGGAATTATTTTTGACTCGTCTATCTTGTATCTTTACCAAGAAATGCTTATTTAAATTACCCTTGAATTAATGCTTTTGATAATTTATAAATTATATTTTATATACACACATATATTTATTTTAACTAATGTAATGTTAAAGTCATCCAAAATGTCTGAAAGATATCCTTGTCTCAGTAATAGAATTTAAGTTGTGATATGAATTAGATATAGTGTTAGATTATAAGAGATATAAATGTAATTGTAGTTCATTTAGTTAATAATAATGAGCAGCTGTTCAAAAAAAAAAAAAAAAAAAAA
>63566_(reversed) ENA|HAFH01063567|HAFH01063567.1 TSA: Proasellus racovitzai, contig comp50890_c0_seq1
TCAACGCAGAGTACGGGGGGCTTATTTAGTTTCATTTGAGTTAACAATAACCGCTTGTTCATTGGCTCCCTTTACAAAATGAAACTTCTCATATTTGCGCTGTTTTTGGGAGCAACGTTGGCTGCAAATGTAATTGACCCCAACACATGTACAACTTTCCCTTGCCTTATATTTGAGGACAATTTTGATTTCCTGGACCACGATGTTTGGGAGCATGAAATGACCCTTGCAGGAGGAGGAAACTGGGAATTTCAAGGATACATTAATAACAGAAGTGTGTCTTACACTCGCGGTGGAAATTTATTCATCAAGCCACAATTGGTGTCAGAATGGCAAAACGAAGCATTTTTAACCAACGGCGTTTGGAACATTTGGGGTGCAAATGGAAGAGGAGACGTGTGCACTGGAAACTGGAACTATGGCTGTGAACGTATTGGAAATGCCGCAAATATCGTTAATCCAATCATGAGTGCTCGACTGAGAACGCTGAACGATTTTGCCTTCAGATACGGTCGTGTTGAAATTAGAGCGAAGTTGCCAAGGGGTGATTGGCTGTGGCCAGCACTTTGGATGCTACCTCAATATTTCCGTTATGGGCCGTGGCCCGCAAGTGGCGAAGTTGACATCATGGAATCCCGAGGAAACGATAACTATGGAACTTTAGGAAACCAATATGCTGCAACTACTTTTCATTGGGGACCTTACTGGTCTCTCAACAGATACTACCAGACAACGCAAGATTACCAACCAGCCACTGGCAGCTTCCCTGATGACTTCCACACTTGGGCGCTTGAATGGAATCAAAATGCAATCAATATTTTCTTGGATGATGTCAATGTAATGACTGTTGATCCTGGTACCAACTTCTGGGATTTCGGTGGGTTTGCAGGTGATGGAGACATTGACAATCCATGGGCAGCTGGTGGAAAAATGGCTCCCTTTGACCAACCTTTCTTCTTAGTGCTCAACTTAGCAGTTGGAGGTACAAACGGATATTTTCCCGATGGAGTAGACCCTGCTAAACCATGGTCCAACACGTCACCAACAGCCTACCTTGATTTCTGGAACGGAAGAAATGTTTGGCTCCCAACATGGCAAGATGGCAACGGAAAAATAAGCGAAAATGCTGCTCTTCAAGTCGATTCCGTCAGAGTTTTCAAAATGTCAGCAGCTGACTTGTAGAAAATTCATGACTTGTGATAAAGCTATTTTTAATCTACGAAACATTAATTCAGATACTGAACTTGTAGAGTTAACATAACAAAAAATTCCAACTTGAAAAAAAAAAAAAAAAAAG
>11862_(reversed) ENA|HAFI01011863|HAFI01011863.1 TSA: Proasellus rectus, contig comp25530_c0_seq1
TCAACGCAGAGTACGGGGGACTGCGCGACATATAAAGCACAAGTGAAGTCTGCACAATGGATAATCCGAGGAGTGGTGTAATTTTATTTGTTCTTCTTCTCTTGTGCAAGACTTCTATTGGGGCTTACATAGCTGATCCTTCCACTTGCACAACGTTTCCATGCGTGGTATTTGATGACCAGTTCGATTTCTTGGATCACGATGTGTGGGCTCACGAACTTACGATGGGGGGAGGAGGGAATGGAGAGTTTGAAGTCTATGTGAACAACAGAAGCGTTACTTATACAAGAGATGGAATATTTTACATAAAACCACAACTACTATCAAATATGAAAAATGAAACCTTTGTTACCGATGGAACTCTTGATCTATGGGGAACAAATGGGAGAAATGAAGTCTGCACAGGCGCCATGTGGAGCGGTTGCATTAAGACAGCTGGAGGGGATAACATTATTAACCCGGTTATGAGTGGAAGAATTCGAACACTGGGGAGCTTTTCTTTGAAATATGGGAAGGTTGAAGTTAGAGCAAAACTCCCAAGTGGGGATTGGTTGTGGCCAGCAATATGGATGTTGCCTGACAGCTTCCCATATGGAAATTGGCCTGCCAGTGGCGAAATTGACATAATGGAAGCTCGAGGTAATGAAATTTATGGAGACATTAGCAATTCTTATGCAGGCTGCACATTGCATTGGGGGCCTTTCGAAACTATGAATCGTTATCCTTGGACACATTCAGACTACACATTGTCTGATGGCACCACATTCGTGGATGATTTTCATACGTGGACTATGGAATGGAATAATATTAATATGACATGGAAACTAGATGGAGAAGAGCTGTTATTTGTTGATCCTATTACCAATTTCTTTGATTATGGAAATTTTTCACAAGAAGTAGATATTGACAATCCGTGGGCAGCTGGTGACAAGATGGCTCCATTTGACCAAAAGTTTTATCTGCTGCTCAACACCGCAATTGGGGGTACTGGTGGATACTTCCCTGATGACGTGCCTGCTACTCCACCTAAGCCATGGATAAATGATTCTCCGACAGCAATGAAAGACTTTTGGGAAGCTAGAAACTCATGGTTACCTTCTTGGGAGCACGGAGAAGGAAAAATCAGTGAAAAGGCAGCCTTGCAAATTGATTATGTGACCATCTACAAAATGTCTTCCGATGATTGATCTTAAAATAACTAAAAAATTATTTAAATATAAAA
>28904 ENA|HAFI01028905|HAFI01028905.1 TSA: Proasellus rectus, contig comp52645_c0_seq1
GGAAAAATGGCTCCCTTTGACCAAAAATTCTACTTAGTGCTCAACTTAGCTGTTGGAGGAACAAATGGCTATTTCCCTGATGGAATCGATCCTGGTAAACCATGGTTAAACACATCACCACAAGCCCTCCTTGATTTCTGGAATGGAAGAGATGTTTGGCTCCCAACTTGGCAAGATGGAAATGGTAAAATAAGTGAGAATGCTGCTCTGCAAGTCGATTCCGTTCGAGTCTTCAAAATGTCTGCAGCTGATTTATAGAAAAATCATACTGTTTCTGTAGTGATGTAGGGGTATCATCAATAATGTACGGAATTTGTGGCAAAGACCACTACTTCCTCAACTCTATA
>46899_(reversed) ENA|HAFI01046900|HAFI01046900.1 TSA: Proasellus rectus, contig comp63654_c0_seq1
AATGGACTCCATTAGAAGGCCTAAGTCCCGGCTAGACCTGCAAACTGCAGAGTGAGCCGCGATGAACGTCAAAACAGCAATTCTGATCGCCGTTCTGGTCTCTGTAGTCTACGCAGGACCTGCAAAATGGCAAAGAGAATCTTGCGTTTCAGAATGCATCGAGAGCGAGAATTACTTTTATGAAATAGGAAGAATTTATGAATACAAATATGAAACGGAAACCCTAACATCTCTCAACGGAATACCAGGCATAAATGAGGCTCAAACCAAAGTGACCGCCAAAGTTTTCATCCAACCCGTCACCCCTTGCGAACATGTCTTAACGCTGAAAGACGTGTCTCTCGAAGGATCAGCGAATAGCGATGAATTTGCTGCTCAAATCACTAGAAATTCCCTGAGGTTTTCATTCCAAAATGGAAAGGTGGATACAATTTGTGGTTCTGAAGGAGAAGCGATATGGGTTCTGAACTTCAAAAAGGGTATCTTGTCAGCCCTTCAGAATTCCATGGATAGCTTTGAGGGCCATAAGACCATAACAGAAACTGACATCTTAGGGGAATGCGAGACATCCTATTCAGCTAAGGAAGAGGGTTCCACCATTTTGATTGAGAAAACAAAATACCCTTCCAAATGTTCCAACAACGTTTATGGATCTTTAAGCAAACTGAACACCCTTGGATACGCCACAGAGACACTCTTACAAGGCCTTTCTATTGTCAAATCAGAGCAAGTTTGTAGCCAAAAGATTTCAGATGAAATCATAAAAAGTGTAACTTGCACAGAGACTCACACATTAAAGCCATTCTCTAAAGGACAATCTGCACAAACTAAAGTATTCATGAGTTTGGAACTTGTCTCCGTTAAGTCCAGTCTACCCCCAATCACAGGTACTATTGGAACTAGGACAGGCCTTTCATACGAAAATACCGAAACAGAGAGTCAGGATGAAATTATGGAAAGTGCTGAAGGAATTTTGAAACAACTGGAGTTCCAGACAAGTTCTGGAATCTCTAAAGAAGTTCCAAGTTTGTTCTCAGAATTAGTGATGGTACTTCGAAATTTTGAAAAATCCCAAATTCAGAACATTTATGACAGCAAAGATGTAGTTGCAAAAAAATTCATTGTCGATGCGTTGCTTCTTGGAAAGACTCCAGCCACAACGTCTATGATCGTGAGTCTCATGAAGGAAAACAAAATTTCAACGGCTGACAAAAGTGCCTGGATAACATCTTTGGCTTTTATGAAAAATCCTTCTTTAGAAATGTTTTCTGCAATACAACCAATTCTGGAAACCCAAGATGGTATCAAAGTTCAGCTAGCCCTCTCAACTTTAGTATATAACTACTGCAATAAGGACTCAGAATGTATGAATAAGGATGAAATTGTAAAAATTATTAGAAGTATGGAAACTAACTTAGGAGTTGGGTGCAGATCGACGTCGGAAGAGGATAAACAAAATATCTTGATTGCGTTAAAATCCCTCGGCAACATTGGAAAATTTGTCAACGGTGAAACAATTTTGAGAAGATGCTACACCGAGGAAAACGCCATGGAAATTCGCGTTGCAGCAATTGATGCCTGGAGACGAACTCCATGTACAAACGATCATGACCATCTGATACAATCCTTTAGTGATAGAAGTCAAGATAATGAAATTAGAATAGCTTCATATCTGACCATTATGAAATGTCCAACCAAAGAAATAATTGATGTAGTAAAAGATATTTTGATGTCTGAGGGAATCAACCATGTTAGTTCATTCACTTGGACTCATCTTTCAAACTTGGCAGAATCCGCTTTCCCTGAAAAAAAAAGGGTCAGCGAGTTAATCAGGGAAGAAATGTTGCAAAAGAAATTTAACGAAGAAACCTTAAAACTCTCCAGGAACTTCGAATCCTCTTTCTTTTTGACGGAAGACCACTTAGGAGGGATGGCTGAAGGAAATTTAATTTTTGGAAGCGATTCCTTCCTCCCTCGTTCCACCATGTTTAATGTCAGCATTGACATGTTTGGAGAAACAATTAACCTTTTCGAGATTGGCGGACGTATCGAAGGGTTTGAAAAATATATGTCAAAATTCTTTGGCCCTGATGGTTATTATCCAGAGGAAACGGTCGAAGCTATTTTGAAAAATTTACAACAAAAACAATCTGAAGAAAATGCTTTAGATTCTTACATGACAACTAACGACGACCCTCAAGGATCCTATTATCTGAAAATATTTGGCAATGAACTTTTCTACAAACACTTCCACGGAATTTCAGATATTTTCCCACGTTCAGAAATAGAAAATCCAATTGATTTCATAAAGGAGCTGCTTACCAAAGGTGAAGTTGATTATCTAAAGAATTTTAACATCATTAATACTGAGTTCAGCTTCCCAACAATTTCAGGTCTACCAGTAAACTTAAAATTGAGTGGAGTAGCTTCAGTAGGCTTTAAACTTAATGGTCATTTTGATTTACAAAACTTACAAACTATCGATATCCAAGGAAGCATCCAACCATCTGCGTCAGTTATGTTTGATGCGTCAATGACTGTTGATTCTTTCGTTACCAAATCTGGAATAAAAATGATCTCAACTATGCACTCATCAACCTTGATCGACGGAAGCATAGTTGTTCAAGATGGAAAGCTAATTGACGTCACATTAAATGTTCCAAAAGATAAGATGGAAATTTATGATATATCTCATGATATCATCAAAATTGAAAACGGAGTTGAAACCAACACAAGACCAAATGTTGAATATGAACCTACCAGGTACTCCGAGTTTCTAGGAATGTCTATGACATACGGACATATGATTGATTCTAACACTTTTGATTCTGTAGGTCAAAGAATGTTCATTTCAAAGGTCGATACACATTCTTCATACCAACTGCAATTCAAAAAAGAACCAAAAATAACATATTTATCATTAGACATGCCCGGAAGTAAGCAAAATAAGAAATGGCTGCTATCTTTAAAGCATGAACCAAATGTAATGGAAGTTGAATTAGAGACTCCTTACGCTAAAGCAAATGTCGATTTGACTTACAAATTAACACCGACAGATGTAAAGATTAAAGGAAGCATTGATGTTAATAATGCAATCAAATATTCTACTGAACTCTCTTTCACCAACAAAAAAGAAGCAGATGCAAATTTAATTGAATTTAAAGTTCTTTTTGCTGATTTCCAAAAAGAGTTAATGAACGTTAACCTTCAGTCAATGATAAATAGAGACTTCAGCGTCATCTCTGTGAACGCCGCCTCTTCTGGAGCTTATTTACCTCCAATTTCGGTTAAATTTGACACCAACCTCAAAGCCAAAAATAATGAAATTTCGATGGAAATTAAATCTAACCCTGTTGATATTTCTTTATCTGGAAGCATCAAACCAGTGTTTGGAAAGACCTCAATCAAGATGGAAGGAAAATGTCGTTTATTTAATAATGAACCCAAAACTATCACAGCTTTATCAACTTACAACTTGGAATTGAGTGAAGTAGGAAAGACCACTTTTTCTGGAGATCTTACAGTTAAAGAATTAGGATTTGAAGTTAATTGGCAGACACAAATGAACGATGACGTATTTGACAGCAAAATATCAGGCAATTACGGCAACAGTATCTTCAACATTGATAACAGTTTTATAGATGCAACCAGCCTTAATTCCAGAGAATTAAGTATTAAGTCCTTGATGCACATCCCATCCTTGAACATTGATTTCTTGTTGAAAAAGAGCTTAGTTATAAATACTGAGAAAGTTGATTACGAATTTGCTTCGAAGTTCGGAGAGTATTTCAACTCTAATATCATTGGACGCTGGACAGTTAACAAAGAAGTTTACCTATCCAAAATATCTCAAATTGGAGAACACACTTCCAACTTCAAATTCAATGCTGTAAAACTTTCTCCTAATTCCTACAAAATAGAAATTTCTCACAATATGAATGACCTAACTAACCAAGGCGTTCTAACTTGGAACAAATCACCTGAGAGGTTATTTGGTAAACTAGATGCCTCTTGGCACAGAAATGCAATTCCTTACGCTCTCAAATGGGACATCAATGCCGATAAGACTGAAATGAACCTGGAAGGAAGTTTCAATAGAAATGATGAAATGAGTACCATCTTTGCCAAAGTCACTCCGAAATCACTCAACATCAGCAACACCTTTTACAAACCACTTTCGATCGATGCGAATATGGAAATCGAAAGCCCTAACAAGAAGGTTCTGATCACGGCCTCATCTGAAGAAGCCACATTTAGGGTCGCCTTCAGTCTCACACCTAATGACCTCAAAGGAGAAATCAAGTTCAGAGAAACTGACGTTGGAATCACAGCAAAATATCAACCCAGTGAAATTGAAATGGAGGCATGGTGGTCACCTGTTGATAAAATCGCTTTTCATGGTAGCTATGAATTTGGACAAAATGGTAATGTAATGGTCAGCGTTGAGACTCCATTCCAAGGTTGGGAAAAACAAGATGCCACTATTACTTACACAGGAACAAATATGGTAAAACAAGGTCAACTTAGTATTACTTGGGCAAATTCTCAGCATATTACAATGACCAGTGAGGTAAAAACTGATTTACAGAGCAGTGACATCTCTGGTTCAATAAGAGTAACAAGTACATTACCAGCCGTGGACAGAATTCAACTCTCATCCAAACTTAATTTCCAAAACAAGATAGATTTTGAAATTGAAGGAATCTTTAATTCCGATAAAATGAAAGGCACAATCAAAGCTTATCCATACGAAAATGCCTATAAAGCTATCGCACAGTTCACATCATCATTTACTAATGACTTCAAGGCTACCTTCAGTCATTCCCTGTCATTTAAAGACATTTCAACGAACTTGCAAATCAGTTACGGATCCCACGAAACAAAAATATCCTTGAAAGGAAGTATTAAGAACAAAGGAAATCTGAATTTGAACTTCCTTTGTCAAAGTCCATTTTTACCAGAAATTATTCTCAATGGTGTTTTGGAAACAAGCATCTCCTTGAAAGTTTTGGAACTTAAAGGAAAATTCAATAAGGAGAAATTCATGATTTTCGGAAACTGCGAAAATCAAGAATCTTCCAGTGGTTTAGTTTGCAAATATAATTTAAGAATCGATGCCACTTCTAAAAATATAATAAATATGAGCTTCGTTTTCGAAAAGAACCTCCAAAAAGAATTCAAAAGTGATATCAACGTAAACTCTGAATGGATATCAGATTATGCAATTAAATGTCATTTAGAAGGCAAAATATCTTCACTTTCTTCAGTTCTTTTGAATGGGTTCATTTCTGGTCCCAAAATTAATGGAAAAATCAACTTCAATCATAAGCTCATTGGTAGTTCATTGGATTCCAAGCTCGAACTATCGTTAAATACCTTTAACTTAATTATTAATACCAATGGAGATATCGATAGAAAACAAAAAGTTGGATCCCTTAAATCGACAGTAGAGTCTTCGTGTCCATTCTTGAATGGTTACCAAATAAACTTTACTCATAATCTAAATAGCTCAGCTCGTAAGACCTCTCTGGTAGTATCAAAAGGTTCTTCTATCTACAAGATTGAACATTCAATTCAAATTCTTAATGCCTATAATTGGTCCAATCAATTAATTTTCAATGACATTTATGGAATCGATAATACAATGTCTTCACCTTCTAATGGAATCTGGAAGCATGAGTCTAAAATAACTTTCGGGGATAAATCTATTGAAGCAATGATGCAATTAAAAATTGGTGAGGAAATAGAAGTTCAATGCTCATTAAATTCACCATGGACTTCTTATCTAAAATTAACTGCAAATCATCAATCATCTGGATCCTCGAAGCAAAGTACCATCAAGTTCGAATACGGACAAGGAAAAGTCATCGAAGTCGACAGTGAATATTCCACCGAAAAAACTAATTCATATTTAAATTTTTCTATCATGAATGAGGAATGGTGGTTCTCACCAATCAAAACTGAAATCAAGGTTTCAACTCAAGAGAAAAAATCCATCGAATTTTTCCTGACTGCAACCAATGTGCCATCTATTCTTTTCAAAGCAACAAAGTACTCAGATACCAAAGAAATAAAACTGGAAGTCACAGGAAATAAAAAGTACTCAATAGAATGTAATATTCAAGGGGATCTAATGGAAGGTAATATTCAAACTAAGGTTTTCCTGCCAATTATGAACGCTCCACTGAAAACAGATTTGACTTATAAAATTGAGAATCTTTTGTTTGCTGATTTTGCTCTAAAAATGTCTTTTGAAGATTCTACAGATAACTATAAATTACAGCTCAACTTAAGGGAAGAAAATATCAATTTGACATTCAAAGGACCCAAAAAAGAAGGAAGCTTGTTAGTTACCTGGAAACATGAAGAAATTGCAGGCAAAACAACAATATTTGTTAAGTTTGTTTCTCCATGTAAACTGATTAATGATTCGTCTCTGGATATCGTTATTTATAGAGATTTGGAAACACTCTACAAGACGATTACTGTAAATTATGGTGATAAGAAATACAGTTTAGCTCTGAAACATTACCCCTGTTTCTTCAAGTATTTTGAACTTTCAGTGTCTACACCTATTCAAGGATGGGAGTCATTATATTGCGCTTGGAACTTCAAGAACTCAAGCATTACCGGAGAATTGTCTAGGAATGAAAGGGTTTATAAAATTTCCGGGCATGCCAACGCAAGTTTCCAGAAGGGGGAAGTAGAGCTTTCAGTAATTACTCCAATTGTTGGTTATGAAAGTAATAAAATAAATATCCAACATTCTTTCACTTCTAACAAAGGAAACTTGTATTTTTCTTCTGAAATTGGATCTAGCAAAATAGCAATAGAATATAATGCTAACATCATTGATCATACGAATGGGGATATGACCTTCTCAATTGTTACACCATTCGAAGGAGTTGAAAAGTTATCTTTGAAAATTGCTTTCAAAGACAAAATGTTCAAATTGACAGGAATTTACAACAAATTGGAATTTGAATGGATATTGAAAACGTTTTACGAAGGAAACGCAAAAGCAAAGTTTTCACTGAACTTAATCTCCAACATTCCAGAATGGACTTCATTTGAAATTACTGGTGACCTGAAATTTTCCCAGACTCCTTATTTTGCAGCCTTAAATATCGTAAAGGAAAACCAAGTAACTACCTATTCCATATCAGCTAATTTTGATACAGAAAGCTTCAGTTTCGAATCACAGCTACCCATTGAAAGATTCGAAAAAGTTAAAGTGAATGGTAAATTCTATCGCGAAAATGGCTATTTTAAAACTTATTTCTCATGCAGCAATACCATTTCTGAAATAAATTTCTCTGGATCTGCTTCAATAAACGGAGAGATACCAGACATAAAAATGAAGCTGCTGACTCCATTTGAAGGTAAGGAAAATCTTGAATTTTCAATGAATGGAATTATTTCTTCTGACAAATCCATCTCAATTTCATCGACAATTGGTAAACAACAATACCTCGTGAGCATCTACGTAAAATCTGAGGGACAAAGCGGCAAAATAGCGACAGACATTAAGCTTCCTTTCCTTGGTTTTGAAAACTTCACATTTAGCAGTTTGTACAATTTTGTTGGAAACTCGAAAACGGCTAAAGTTAACTTCATTTGGAACGAATCTAAGTTTATTCTCAACAGCAAAATAAACAATATGGAAATTGAATTGGATATCGAGAGCTCAGATGATGAATTGAAATCTTTCCATGTCAGTGGACAACACAAGAAGATAAATAATGGATACATTGGATTTGGAAAAATTTCTAAAAATGGAATGGATTACAAATTTGAAGGCAAAGCAATCTTGGAAGAAAATGAATTTACAGTTGATGTTAAAATACCTTCAGAAAGATTTTCAACGTTCTCGATAAGAGGTGCGTTCATCGAAAATGGCGTAACTTTCAAAGTAATGGAAGGAACAAATTCAATGAAATCCTACGACTTCCAGATAAGCTATTCGCTAACACCATCTACAGTTTTCTTTAGTATTGCCACACCATTTGAGTTTTTCTCTTTCGGAGAGGTTAGTTACACTGCTTCCGCCAATAAACTGGATGGGCACGTAACTCTAAAGAAATTCAGCCAAACGTACCACCTAGAGGCACAAGTTGAGATATCTTTAATGAAATCTAATATGGAAATAAATGTTGAAATTCCGACCACTCAACGTTCAATTAAATTTTTCTACGATATCCAGTCAGATAAGAAATGTATTAATGCACTTTACAACACTGGCAGCACCATTAACAATTTTTCTCTACAGATTTACTTCGCTCCAATTACTTTAAATAATGGTTTCATTAAATTTTCTTCCACTTATCCTGATTACGAAAAATTGGGATTTGAATACAATTTCAAGTGGGAGAATCTAAATGCCATAGATACAGTTATTTCCATCTATAAAAATACTGATAAAACTACATTCGGAGTTCAAACATCTTTTGAAGTCGATAAAGTCTTTTGCAAATTTATGACACCATTCACAGGATATGAAATGATTGGTTTTGAAGCTATTAAGGATGCAGAGACAAAGCAAAGAACAGCCAAACTGATGCTTGGTAACAACCAAATTTCTCTAAAGTATAACTTCTCATTCGGCGACTTCTTCATCACCATTGAAACACCATTTGAGTCCTTCCAAATTTTTGATATGGCTGCAAAATATCAGTGGGAGGAGGAAAATAAATATGGACTTATTAAATTTATTTTCAATGAAATTAAGTACGAAATAAATAGCGAAATTAATCTTTCTTGGGTGAATTCAAAAGTAAAATTCACATTTGAAACACCTATTAATGCAATTCCAGTAATTAACGTAATCAGCGAATACAACATTGAAGAATCTACCAAAGACTTTGAATTTGGAGTTCAATTCGGTGATTGGATTTACTGGACCTCTGGAAATTTTGGATTAAAAAATCAAGGAATTTTCTTCAATATTGACTTGAAATCACCGATCGATGGATGGAAATACGCTAAATTCGAGACTGATTTTGACTTGAGTGACGAAGATAAGGTGATTAAAATATCTTTGGAAAAAGAGAACAATGAGAAATTAATTTCCATTTATGGAAAGTTGACCGACGAAGAAATGAATTTAGAGTTCATAAATCCTTTCGATTCGATTCCAGATTTTGAAACTTCAGCTTCAAGGAGCAGATCGAAAAGATCAGTGGATACTTCGGTTATGAATGACCATCACATACCATTACTCGAAATATGGGAAAGTTTCCACTCATTTAAAGCTAAAATCACATCTCCTTTCGAAAAAGCTAAGGAAGTTAATTTTGAAATAACCAAAGGTCAAGGAGCACTTAAATTACATTACAAAAGAAATGACAACTTCGTTGATTTTGAACTAGATTTCAAAAAGAAAAAAGGGTTTGGACTTTCCATTAAGAGTGCATTGCCGGGATGGGAACTTTTAGCCATTACTGGTCGTTTGAGTACCGAAGATCTGAAGGCCTATATAAGTGGTCAGAAAAATGAGAAGAAAATGGAAATTACAGGCTCAGGTACATTCTCTGACAACACAGGAAGCATGCAAATTACAATAACTACACCTTACGAAAAGTTCAAAACTGTAACAGTTGATCTTGATTACAACTCCAGGAGAAACATAGTCACTTTCAAAGCCAAATCAGATTCTTCAGATTTCCTTATCTTATTGGAATTTAAGAAAGGATTTACAATTGATGTATTTATTCCCCACCCTCAACAAAATACGGTAGCAAAGGGGAAATTAACATTGTTCAATGGAGAATTTACTGCAAGTAGTCGATTCCCAATATTTAAAACAGTATCCTTGAAATATAGCTTAGTGCTTGGTGCTATTGTTACGGGCAAAGTAGAATATATGAGGAATGGTATTAAAGTTTTTGAAGTCAACTTAGAAAGCAATGGTAATGAAAATAAACTCCATCTCGAAATTCATGCACGATTATTTGGAAATCACTCCATGTTGCATATTCATAGAGACGGTTGGAAGCATGTAGAATTCGTAGCTCACAGGAATGATGAAGAATTCAAAGTTACTCTTCATGGTTCTGGAGCATTACCAAAGGCAGGAACTGTGCAATTTACAATAGATAATTCTTTCAGAGATATACCTAAACATATAACGGGCAGTCTACAAATAGATCGTAATGCATCTCCGAGGAAGGTAATCTTGCAGGTAGAAATGCCAGGAAAGAAGTTATACAGCGCAAATCTCAATTACAATGCAGATATTCAAGATTTGAAAAAAGGAGACTTCACTTTAAATATTCAAACACCCCAAAGAGACATGCGCCCATGGAAGAAGATATCTGGCAATTGGAATATTGACAATAAAAAAATTCTAACAGCCACAATTAACGTTGGTCCAATTCAGTATCAGTTGAATGGAAAAATCGGCTTAAAGGAAACTTCCTTAGTAGTTACGGCTAATGATAGTGAAAGCACTAAATACTTTGCGGAATGGAAGATTGATAGGCAACAGGGACTCAGAGACTATTATTTTAAGATTGGCAAGCACGACCGTTATGTAATGCTGAAAATGCATGGAACTTTTGATACAGTTAAAAATGCAGATATTCAAGGATCATTCCGCATTTCAAGATTCATGAATAAAGACTTCGTTTTCGCAGATAAATGGAATACAGATGTTGGAGGAAAGGTTACTGGCAGCGGGAAATTTGAGTTTGGAACTTATAAAGGAACAACACAATATTCGTTCTCCAGAAATGCCGAAGAGAAAGCAGCCAAGTTGACGTGGGATGCGCAGACAACCATTCCAAATCTAAATAAAGTTACAGTAAACTTAGATTACAACATAAAGCGTCGTATGATCGATCTTTTAGTAAAATGGGACAATGATAAACTAAGCATAAAAACAACTTTTGATAACTTCTCAAAGTTGACTTCTTCTAATGTTATTAAAGTTCACCTTCCAAAACTCGGAGCTGGAGAAATTACTGTCAGCCATGATTTCACAAATCCTCTTTCAAAATCTGTTAAAGCAGTTGGAAAAATTGGAAACAAAGACATTTCATATATTGCACAATGGACTAGAAATGCTGAACTGACTGTTTTCGACTTCAATTATAATGTTGATTCGGCAATATTTGGTAAGGCAAGTTTACATGTCGATTTTGATGTTACCAACTTGCGAGACGCTAAAGCAAACCTAAAATACAAAAGGAACCAAGATAAGTTTGTTACAATTGCATGGACAAGGAAAAGGTCAGGTACTCATCTAGAAAATGAAATGACTTTCAAGTCCCATTTCCTAATTCTACCTACTGCAAGGTTCCATGTCACTGCTGATTGGTCTAAAGGTTTTAAACTTGATGGTGTTCTCGAATGGAGAGATAAGCAGGTGGTTGTTAATGTTAACGTCACTCACAACAAGGCTACTGCTACAATTAACACTCCATTTGAAAAGTTTGGAGATATAGTTGTTAATCTCGAATACTCTTTCAAACCAAAGGAAATCGTCATTACTTTCAAATATTCTCGAGGAAACAAAATTGTAGATTTTAGTTATAATTTACAAATGCAAAGCAAAAAGGCAGGTTCCCTTAAAATGAACCTAACAACGCCCTTCCCTGTAATTCAAAAAGTCACAGTTGACGGAACTTGGAAGAAAGGTGTCTTTACGGCCACATACAAGAGAAATAATGATGTACAAGTCGACTTTGAAGGAACCGCTGACGTAAAACTGGAAAAATCCTCCCTTGACCTTAAGTTTACTCCTCCTAACAAAGGCCCAGTTGTTCTTAAATTTGCATATGATTTAGATAAGTTTGTTGAAGGAACTGGCAAAAAGGCGGCAAAATTAATTGATTTGCACCTTGAAGTTGCAGGCGAGACCATTAATTTTACTGTTGATGGATTCCGTAATGAAGAAAAAATTTTCATCGAAGTAAATGGCACAACAACTCTTGATAAGTTGAATGTATTTTATTTAAAACTCGACTCTGAGCTCAACGTAACACGCAGAGTGGGATTCTTTGAAGT
>74725 ENA|HAFI01074726|HAFI01074726.1 TSA: Proasellus rectus, contig comp68654_c0_seq1
ATCAACGCAGAGTACGGGGGGCTTATTAAGTTTCATTTGAGTTAACTATAAACCACTCGATCATTGGCTACCTTTACAAAATGAAACGCCTCATATTTGCGTTGCTTTTGGAAGCAACGTTGGCTGCAACTGTAATTGACCCCAGCACATGTACAACTTTTCCTTGCCTTATATTTGAGGACAATTTTGATTTCCTGGATCACGATGTTTGGGAGCATGAAATGACCCTTGCAGGAGGAGGAAACTGGGAATTTCAAGGCTATATTAATAACAGAAGTGTGTCTTACACTCGTGATGGAAATTTATTCATAAAGCCACAATTAGTATCTGAATGGCAAAACGAAGCCTTTTTAACCACCGGAGATTGGAACATTTGGGGCTCAAATGGAAGAGGTGACGTTTGCACTGGAAACTGGAACTATGGTTGTGAACGTATTGGAAATTCCGCAAATATTATTAACCCAATCATGAGTGCTCGACTTAGAACGCTGAACGATTTTGCCTTCAGATACGGTCGTGTTGAAATTAGAGCGAAGTTGCCAAGGGGTGATTGGCTGTGGCCAGCACTTTGGATGTTACCTCAATATTTCCGTTATGGGCCATGGCCAGCAAGTGGCGAAGTCGACATCATGGAATCGCGAGGAAACGATAACTATGGAACCTTGGGAAATCAATATGCTGCAACTACTTTTCATTGGGCACCTTACTGGTCTCTCAACAGATACTACCAGACAACGCAAGATTACCAACCAGCCTCTGGCAGCTTCCCTGATGACTTCCACACTTGGGCACTTGAATGGAATGAAAATGCAATCAATGTTTTCTTGGATGATGTCCCGGTAATGACTGTTGATCCTGGTACCAACTTCTGGGATTTTGGTGGATTTGCAGGTGATGGAGATATTGACAATCCATGGGCATCTGGTGGAAAAATGGCTCCCTTTGACCAACCATTCTTCTTAGTGCTCAACTTAGCAGTTGGGGGTACAAACGGATATTTCCCTGATGGAGTAGACCCTGGTAAACCATGGTCCAACACATCACCAACAGCCTTTCTTGACTTCTGGAATGGAAGAAATGTTTGGCTCCCAACATGGCAAGATGGCAACGGAAAAATAAGTGAAAATGCTGCTCTTCAAGTCGATTCCGTCCGAGTTTTCAAAATGTCTGCAGCTGATTTGTAGAATATTCATGTATTGTGATGAAGGGATTTTTAATCTACGGAACATAAAATCAGACTATACTCCAGCTACCCAAATTGTAGAGCTAACATAACAAAAGATTCCAACTGAAAAAAAAAAAAAAAAAAA
>75018_(reversed) ENA|HAFI01075019|HAFI01075019.1 TSA: Proasellus rectus, contig comp76196_c0_seq1
CAACGCAGAGTACGGGGGAGTCGCTCCGGGAATCTAATCAATCACTAATTTCATCGTTCAGTAATTACTCCAATGTATTAATTATTATTACTATTGTGTAGCCAAGTTTAAAAAAGTAGAAAAGATGTGGAGTTCACATCAGATGATACTTTTAATGTTTGCCTTGGTTCTAGGAGGAACTTCATCAGCAAAACTTTTTGACCAAAATAAATGTACCTCCTATCCTTGCCTAATATTTGAGGACAATTTTGATAATTTGGATGGTGGCTTTTGGGATCATGAACTCAGCCTTTGGGGAGGAGGGAATAATGAATTTCAAGGATACGTGAAGGACTCTAGCATATCCTTCACGAAAAATGGAAAACTTTTCATCAAACCAAAACTGTTGGCTGATGTGAAAGGAGAAAGATTTTTATATTCTGGGACATGGAATGTTTGTGGTTCCAGAAAGAAGGATAACTGCCAACGTACTGGCAGTGACACACACATACTTCATCCGATTATGAGCGCTCGTTTACAGACGCAACACAAATTTTCGTTCAAGTATGGTCAAGTAGAAGTGAGAGCTAAAATGCCAAAAGGAAATTGGTTGTGGCCAGCAATTTGGATGCTTCCCGAAAAATCTGTTTATGGTGGCTGGCCTAGAAGTGGTGAAATGGATATAGTTGAATCACGAGGAAACAGTAACTATGGAAATTTAGGAAATAAATTCGCTGGTACTACACTTCACTGGGGACCATCTATTAGTGAAAATCGCTATACAAAGACAAGTAGTAATTACGCTACTCCTCAAGGTTGGTCATTCGCAGATGGCTTCCACACTTGGACATTCAATTGGACTTCTAATTCAATTAGTGCTTCTGTAGATGGTAAAAGAGTATTTTCTGTCTCTCCTGATAAGAGTTTTTGGAATTTTGGACACTTCGGGGGAGGCTTGAGGAACCCTTGGGCTTCTGGAGGCATGATGGCTCCTTTTGATCAGTCTTTCTACTTAATAATAAACTTAGCTGTTGGAGGTACAAACGGCTATTTTCCTGATGGAATCGACAATGCCAAACCATGGTCCAACACCTCACCAAACGCCCACCTTGACTTCTGGAAAGGAAGGAATAGTTGGCTCCCAACTTGGAAAGATAACAATGGAAAAATCAGTGATGATGCTGCTCTACAAATTGATTACATTAAGGTGTTTAAGTTGTAGGTGCCCAACTCTGTACCTTTCTAGATGCAAAATTGGCACACTGTTCTTCAAACTTGGTAACACTGTACCAATATTAAATTATTTCAAAGAAACGTTGTGAAATATAACTTTTTACTTTATCTATTTTCTTGAAGATAATTATAAGCTATAAACCATTAACAAAAATAAGCAAAGTAAAGAAACTACTGTTTTTGAAATGATTAGCACATTATGTATGATTTTATATCCGTATTTTTTCCAATGGTTTTTTAATCAGTTCCGACATTTCCCGATGAACAATGAAGAATCGAATCTCTCCTACTTTCAGCGGGGTTGCCAGTCAACGACACAAGGAGTCGCACATTCATCTACAGTTCAACGTTAATATTCTTGTAGCGCAATCTCCCAAAGCGTATCTACTTTCAAAGAAACAAGCATCCAGGCGTCCAATGCAAACTGTCTCAAGGCTCAGAACAAGAGTCCAGTTTTCCAGTTTCTCAATGCCCTTTCATATAAATCTATTAACAAAGTACACTCCAATCATGAATCAGCCCACCTTAACCACTCTTTTCCACTGCA
>36626_(reversed) ENA|HAFJ01036627|HAFJ01036627.1 TSA: Proasellus solanasi, contig comp53418_c0_seq1
[truncated: 202,977 more chars]
