# Supplementary material for: Comparative genomic analysis of innate immunity reveals novel and conserved components in crustacean food crop species
Source: BMC Genomics. 2017 May 18;18:389. doi: 10.1186/s12864-017-3769-4 (PMC5437397; doi:10.1186/s12864-017-3769-4)
Supplement: Supplementary file 24 — Fasta files of all sequences. (ZIP 3690 kb) [file 12864_2017_3769_MOESM25_ESM.zip › Additional file 12/10 proPO.txt]

>Astacus_astacus ENA|GEDF01032703|GEDF01032703.1 TSA: Astacus astacus TR36233_c0_g1_i1 transcribed RNA sequence
CGGGAGAATCCTTTTTATGCAGGTGACCCAGAAGTTGTTTAGAAGAGAGACAGAGATGGCTGATGCTCAGAAGCAGCTGCTTTACCTGTTCGAGCGGCCGTACGACCCCTTGTCCCTGCCGCGAGGCGATGGCTCCGTCCTCTATGCACTCCCAGGAGCTGATACAGTGACGACCAGGTTCGGTGTGGCCCCGACCAGCACCGTGACGGTGCCGGCGCGTCCAGACGCTGACAAGAGACTCCTGGGACGAGCCCCCTCCGTGCCACGTGGCTCTGTCTTCTCCTTCTTCATTAGGTCCCACCGCGAGGCCGCCAGGGATCTCTGTGATGTCTTAATGAAAACTCAAAATTCCACCGACCTGATGCAGTTGGCGGCCAGTGTGAGGAAACATGTAAACGAAACCCTCTTCATTTACGCACTCTCCTTCACCATTCTTCGCAAGCAGGAATTGCGAGGTGTTCGTCTGCCTCCGATCTTGGAGATCTTTCCCCACAAATTTATACCAGTGGAAGACCTGACAAACATGCAGGTTGAAGTTAACAGGACTCCACCTACTGAAACAACACCATTGGTGATCGAATATGGACCCGAATTTGCAAACACCAACCAGAAGGCGGAGCACCGAGTGTCATACTGGAGAGAGGACTACGGCATCAACTCCCACCACTGGCACTGGCATCTCGTTTACCCCATTGAGATGAATGTCAACCGGGATCGTAAAGGAGAACTTTTCTATTATATGCATCAGCAGATGGTCGCTAGGTACGACTGGGAGCGACTCAGCGTCAATCTCAACCGTGTGGAGAAGCTGGAGAACTGGCGCGAACCCATCCCAGATGGCTACTTCTCCAAGCTCACCGCTAACAACTCCGGCCGTCCCTGGGGTACCCGCCAGGACAACACCACCCTCAAGGATTTGAGACGTAATGATGCCGGGCTGGATTTCATAGACATTAGTGATATGGATCTCTGGCGGTCCCGACTTATGGATGCTATCCACCAAGGATATATGCTAAATCGGAATGGTGAACGCGTCCCTCTCTCTGATAACGTCACAACAGGAAAGCGAGGGATTGACATCTTAGGAGACGCGTTTGAGGCCGATGCTCAGCTGAGCCCAAATTACCTGTTCTATGGCGACCTTCACAACATAGGCCATGTGATGCTGGCATTCTGTCATGACAACGACAACGCACACAGGGAGGAGATGGGAATAATGGGAGACTCTGCGACTGCCCTGAGAGACCCAGCCTTCTACCGCTGGCACAAGTTTACTGACGACATCTTCCAGGAGTACAAGCTGACACAGCCGCCCTACACCATGGACGATCTGTCTCTGCCGGGTGTGGTGCTTGACAGGGTGGGTGTTGTGAGGAACGATCAGCTCAACACTCTCACAACTGGCTGGAACGTACGTGAGTTTGAGGCTACCCGAGGCTTGGACTTCAACTCCCGCAACCCCATAAGGCTGCGCATCACCCATCTCGACCATGCTCCCTACACTTACCATCTCCAGATAACAAACAGCACAGGAAAGCCGAAGTCAGTGACAGTGAGGATCTTCATGGCTCCCAAACACAACAACCGGGGGCTGGAGATGGGCTTCATGGAGCAGCGTCTCCTCTGGGCTGAGATGGATAAGTTCACCCAAGACTTGAAGCCTGGACAGAACCAGATTGTGCGTGCTTCCAGCCAATCCTCCATCACCAACCCCAGCGAGATCACCTTCAGGAGCCTGGAGGCTGTGAACCCCACTACGCCAGGACCACCAGCGAATGCTGAAATGAACTTTTGTGGGTGTGGTTGGCCCGAGCACCTGCTGGTGCCCCGAGGAAAACCAGAGGGGATGACTTACCAGCTCTTCTTCATGCTCACCGACCTGGACAAGGACAAGGTGGATCAGCCAGCAGGACCCAGGAGGTGTGCCAACGCTGTGTCCTTCTGCGGGATCCTGGACTCCAAGTTCCCTGACAAACGACCTATGGGCTTCCCCTTCGACCGCCGCCCTCCACCTCGCCTGCAAGATGCTGAAGTCACCTCCGTTGCTGACTACGCTAGACTTGGTAACATGGCGGTGCAAGATATTACTATCACTTTCCTCAACAACAGACTCCAGAAGTAAGGCAATTAACAGAAGTAAGAACTAAGTCAATAGGCTATATAAAGATGTCTATGTTGCAGAATAGTCATGAGTTCCTAGCTATTGTTCAAGATGTCAATACAAGAGCAGAAAGTCATAAGCTTATCGATGTCAAAGGAGTCAGATTCACGAATGATACTATCTAGACACAATAGGGAAAATAAAATTCCAATCATCTTGAAAAATCAGGACAACCAACTATAAGATAGGTGACTAAGTTGAACAATGCAGTCCTGACAATAAAGTGCAGGTCTCTCATTATAGTGGCCATGTGTTAACCATGTGGCTGATACCTAACAAAGCCATAAACGTTCCCCACCTCCATTCTCGGTGATAGGAGGAAGCCCAAGAGGATAAGGCTGATGGTACGCAATTTATCTGCAGTAGCTAATGAGCGATCTTCTAACGAATGACAGTAGAAGCCTGAATAACGTATTGGATATGATAGTGGTATTTAATCACTAGCAATATTGCCTTAAACAAATCAAAGTGAAGAAATCAAAATATACAATTTCAGGGCCCTTTATATAATTAGATATCTTAACCGCAATATGAGACCAGTTAATTATAGTTTCTCATGTATGAAATAATGATTCTTGGACGAGGCTTTTTATCACAATGTAATCTGTTTTATGTGAATTACTACATACGGCGCTATGTTTTGGAAAGGTATAACATTTTATTATATATCTTATTATCTGTATCTGATTCTGCATTTTATTATATACTTTTTATCTGTATCAGTTCTTGTATTTTAGTACCAGGAACCTGCTTCTTGAAGTGTTCTTTGGACATTCCAACTGTCTTCAGATGTGTATATTATCTGAAGGAATTGAATGAAACATGTTGCCAAGATTACCACATGGTGATGTGTGATGGATATTAGTTAGGTAATTATCACTTGCAATTTAAACCAGAAATGTCTGGAATAAATTAAGATTGACTTGGTAATTATAAGCAAGTGGGAAAAGACTGAGGCAGATATTTAAAGCATTATCACTGTTTTTATTTTGCATGATTCAATTATATTTAAATCGATAATAAATTTAGAAAATGTAACTTTTTTATAATTCTCCCAGTCAAATAAAAGGTGATAATACAGGTGTACAAAGAGTGCACGAGATAGTTGACCAGTTTGAATGCTGTATGTGTTGCTTTACTTTCTTTTCAAAATCTACCGTTTGACCAGCATACATTCTTTGACCGCTTTTTAAATGGTATTTGGT
>Astacus_leptodactylus_1 ENA|GBEI01007549|GBEI01007549.1 TSA: Pontastacus leptodactylus Pl_CLC_7561 transcribed RNA sequence.
ACCAACCAGAAGGCGGAGCACCGAGTGTCATACTGGAGGGAGGACTGCGGCATCAACTCCCACCACTGGCACTGGCATCTCGTTTACCCCATTGACATGGATGTCAACCGGGATCGTAAAGGAGAACTTTTCTATTATATGCATCAGCAGATGATCGCTAGGTACGACTGGGAGCGACTCAGTGTCAATCTCAACCGTGTGGAGAAGCTGGAGAACTGGCGCGAACCCATCCCAGATGGCTACTTCTCCAAGCTCACCGCTAACAACTCCAGCCGTCCCTGGGGTACCCGCCAGGACAACACCACCCTCAAGGATTTGAGACGTAATGATGACGGGCAGGATTTCATAGACATTAGTGATATGGAGCTCTGGCGGTCCCGACTTATGGATGCTATCCACCAAGGATATATGCTAAATCGGAATGGTGAACGCGTCCCTCTCTCTGATAACGTCACAACAGGAAAGCGAGGGATTGACATCTTAGGAGACGCGTTTGAGGCCGATGCTCAGCTGAGCCCAAATTACCTGTTCTATGGCGACCTTCACAACATAGGCCATGTGATGTTGTCATTCTGTCACGACAACGACAACGCACACAGGGAGGAGAGTGGAGTAATGGGAGACTCTGCGACTGCCTTGAGAGACCCAGTCTTCTACCGCTGGCACAAGTTTGCTGACGACATCTTCCAAGAGTACAAGCTTACACAGCCGCCCTACACCATGGACGATCTGTCTCTGGCGGGTGTGGTGCTTGACAGGGTNNGGTGTTGTGAGGAACGATCAGCTCAACACTCTCACAACTGGCTGGAACATACGTGAGTTTGAGGCTTCCCGAGGCTTGGACTTCAACTCCCGCAACCCCATTAGGCTGCGCATCACCCATCTCGACCATGCTCCCTTCACTTACCATCTCCAGATAACAAACAGCACAGGAAAGCCGAAGTCAGTGACAGTGAGGATCTTCATGGCTCCCAAACACAACAACCGGGGGCTGGAGATGGGCTTCATGGAGCAGCGTCTCCTCTGGGCTGAGATGGATAAGTTCACCCAAGACTTGAAGCCTGGACAGAACCAGATTGTGCGTGCTTCCAGCCAATCCTCCATCACCAACCCCAGCGAGTACACCTTCAGGAGCCTGGAGGCTGTCAACCCCGCTACGCCAGGACCACCAGCGAATGCTGAAGACAATTTTTGTGGGTGTGGTTGGCCCGAGCACCTGCTGGTGCCCCGAGGAAAACCAGAGGGGATGACTTACCAGCTCTTCTTCATGCTCACCGACCTGGACAAGGACAAGGTGGATCAGCCAGCAGGACCCAGGAGGTGTGCCAACGCTG
>Astacus_leptodactylus_2 ENA|GBEI01033413|GBEI01033413.1 TSA: Pontastacus leptodactylus Pl_CLC_33526 transcribed RNA sequence.
CATACTGGAGGGAGGACTATGGCATGAACTCCCACCACTGGCACTGGCATCTCGTTTTCCCCATTGAGATGGATGCCAACCGGGATCGTAAAGGAGAACTTTTCTATTATATGCATCAGCAGATGATTGCTAGGTACGACTGGGAGCGACTCAGCGTCAACCTCAACCGTGTGGAGAAGCTGGAGAACTGGCGCGAACCCATCCCAGACGGCTACTTCTCCAAGCTCACTGTTAACAACTCCGGCCGTTCCTGGGGTACCCGCCAGGACAACACCACCCTCAAGGATTTGAGACGTAATGATGCCGGGCTGGATTTCGTAGACATTAGTGATATGGAGCTCTGGCGGTCCCGACTTATGGATGCTATCCACCTAGGATATATGCTAAATCGGAATGGTGAACGCGTCCCTCTCTCTGATAACGTCACAACAGGAAAGCGAGGGATTGATATCTTAGGAGACGCGTTTGAGGCCGATGCTCAGCTGAGCCCAAATTACCTGTTTTATGGCGACCTTCACAACGTAGGCCATGTGATGTTGGCATTCTGTCATGACAACGACAACGCACATGGGGAGGAAATGGGAGTTGTGGGAGACAATACGACTACCATGAGAGACCCAGTCTTCCACCGCTGGCACAAGTTTGTTGACGACATCTTCCAGGAGTACAAGCTGACACAGCCGCCCTACACCATGGACGATCTGTCTCTGCCGGGTGTGGTGCTTGACAGGGTGGGTGTTGTGAGGAACGATCAGCTCA
>Bragasellus_peltatus_ ENA|HAEN01027285|HAEN01027285.1 TSA: Bragasellus peltatus, contig comp34399_c0_seq1
CAACGCAGAGTACGGGGGACAACATATTACAGGTGAATTTGGTCACCTGCGGTTGTCTTGTTGGAACGGTCTGGGCCAAAGAAAATAACTGTAAAGATGGCGAATCTTGATACCAACGAGCAGGGCGTGTTCTACATGTTTGAGAAGCCCCACGTACCACTATACGCCCCTAGAGCCAACAGCACCCTTATCTACGACTTACCTACGTCAAACCTGCCTAAAGGGGTCGTCAGCAATAGGTTTGGCTTGACAGGCGTGACGTCTGTGTCGATTAGTTCGGTAGCAACGGATGATGACATTCCATCGTCGGTGAAGGCCATCGAAAGGGGAGCCCCATTCTCGATGTTTATGGATCGACACAGAAAAGCTGCCAAAGATCTCACTGATCGCTTCATGGCCACTGATGGGGTCGAAGGGCTGAAGAATTACGCGGCAAACATAAGAGACAAAATCAACGAGAATCTTTTTGTTTTCGCCATGTCTTTCGTTATCATTCGAAAGCCGGACCTCCGCAAGATTAGACCGCCAGCAATATTCGAAGTTTTTCCCGCCAAATTCATTCCGAATTCTACCATTGGTCAAGCCGAAGCAACCATGGCTCAGGCAGAATTTCAGACAACCAGGCCTGAAAGAGTGGTGGTTGAGCATGACTTAGATTTCAGTGGAACTGACCTTAAGTTGGAACACCGAGTTGCTTACTGGCGAGAAGACTATGGAATTAATTCTCATCACTGGCACTGGCACTTGGTGTTTCCCCTCAATATGGGAGTTAATAGAGATCGCAAAGGGGAACTTTTTACTTACATGCACAATCAAATGCTCGCCAGATATGACATGGAGCGTCTGAGCAATGGACTAACTCGAGTGAGACCCTTGACCAGCCTGAGAGAACCAATTCCTGAAGGTTACTTTTCCAAACTGACACTTAATAACTCGCGAAGAAACTGGGGAACCCGCCAAGACAACACGATTTTGAGTGATAATGAGAGGAGGGCTCCAATTGCTCCGTTCGCAATAAGGGAGCTTGAAACTTGGCGAGAAAGAATATTAGATGGAATTCACAAAGGTTTCTTTAAAGATCGACAAGGCAACAGGGTGGCTCTAAGCGATGACGTCGACGTGACGGCAGGGACCAAAAGAGGAATAGACATTCTGGGCGACACCTTCGAAGCCGACAGCGAACTGAGCCCAAATTTTCCCTTCTACGGGGATCTTCACAACTTTGGTCATGTTCTTATTGCAGTGTCCCACGATCCAGATGGGTCCCACAGGGAAGAAGTGGGTGTCATGGCGGACACAGCTACGGCTATGAGGGATCCAGTATTCTACAGATGGCACAGATTTGTCGATGACGTTTTCCAAGCCTATAAACTGACGCAAGCACCGTACCCTGACGAGGAGATTAACCTCCCAAATGTTGATATCGAAAAACTGGGAGTTGCAACAGGAAAGGAAGCCAACGTCATCCACACGTTTTATGACATGAAAATGATCGAAGCTTCCAGAGGCCTTGATTTTGGGGCAACCACACCTGTATTTGTGAATCTCACGAGACTCAACCACAAACCTTTCACTTACCATATTTTGGTCAATAATAACCAGCAGTCTGCAAAGAGGGTCACAGTTCGTATATTTTTGGCTCCGAAAATGAACGAGGCTGGAAGGACGATGACCTTCATGGAACAAAAAACTTTATGGGCAGAATTGGACAGATTTGATTTCTCACTTAACCCTGGGAAAAACCACATTAAGCGAGAGTCCACAAGTTCCTCGGTCACGATACCTGAAGAACTCACCTTCAGAGATCTTGAAGATGGAAACGCTGCCAGAGAAGCACCAGAAGCATATTGCGGCTGCGGATGGCCCAATCACATGCTGGTGCCAAGAGGAAGGCCTGGTGGCATGACATTTGAGCTCTTTGTGGCACTGAGCGATTACGAGCTGGACAAGGTAAACGGAGGTTCTGGTGGTGAAAAACGTTGCGGCAACGCGAGCTCCTTCTGCGGAATCCTTGATGAAAAGTACCCGGATCGTCGTCCCATGGGATTCCCATTAGACCGACGAGTGGGACCCGATGTGGACCATTTGTCGACGAATGAAGTCTTTGGCCGATTCGGAAACATCAGTCTGCTCGACATTTCCATTCAATTCACTAATAGTATGACGGCTTAGTTTGCTGGCAGATGATGGCAGTTGCCTTGCATTTTGGAATTTCAATCTGACGTTAATGGCATTCCTACGAGTAAATGGAAGATAGCGATTCTTATAAGACTTATAAGATTTTTGTTTTCAATGGAGTGGAATTATTCTTGTAGAAGCTCTTATAATGTTTTAAACGTACGAATGAAAAATTATATATATCATGTACATAAAATCTTCCTAGAAAGGCAGTGAAGATGGTACAGCTGGAAAGTAAGTGAGAGCTCAATTACTTTGTAAGTCATTTGTAATCAACTGAAGTTGCCTCAGACATGATCTTTGTTTTGCTTGAATCTCTTTTATTTTTTATATTATTTGTAAAAATTTTTGCTGTGGAGCTTTACTTAAATAAATAATGTCTCCATTTAATTAATTAAGCAATAGAAAGTAAGAAATGTACTGTAACCGTCGTGGGCTTTCTTAGAAAAGTTGAGCTTCTTGACTTTCGTAGCTGCTCTGCACCGAAAGAACTTTTTTCCAGGATATTATAAGGAAATGTGTTAAGGAGGATCTATTCGTAAACTCTAGGTCGTATCGACATCTGAACTGAGATAATAATTAACCATAAAGATCAAACAATTAGTAGAATTCAGCTTATTCTGAAAAAAATGAGATTTATTTTATATTCATCAGCAAAGTTTTGTAAACCCAGTCATTCCCTCCTTATCTTCTCCCTCTCATCCCCCCAATCAGTCAAATAGTTTATCATTTAATATAATGAGAGAAAATGCGTTAAGCTGAGATAGTATCTGGACACTCCCAATTTCACTAATGAATTATAATTCATGCTAATTATTTTGATTGTTGCCATAGAAAATGCTTAATTAAATAAAGACATCATAATAGTAGTATAAACGAATTCTTTCCCTTGCATTCCTTACTAGAAATCTATAAATAAGTTGCGATGTAGTTGAAGATGATCATCATTTCTTTGCTGCTGTGTGATTAGTTATATACGGTTTAATATTTTCGCGTTTACTCAACGAGCGAAGGTGTTGTCTTTCGTTAAAAATAAGCTGTCTTTCGTTAAAAAATAGTTGTCTTTCGTTAAAAAAAAGTTCTTTCGTTAAAAATATTTGTCTTTCGTCGTGGGAGAATTACCAGTTCTGATAATGAGCAGACAAATTAACGACAGTTTAGTGCACACGTATTGGATGATTCGTGGCTGCATAATCATCTTGATAAATATCACCTTTTCAAGAAAAGGCTAATTAAAATCAGGATATAAAACCCCCTCACCCCCCGGAAAAATAGTTCCTGTTAATTAATATAAAAGAAATTAATTGAATTTGGACCTACTGACTAATATCCTTT
>Cancer_borealis ENA|GEFB01000037|GEFB01000037.1 TSA: Cancer borealis DS01-Cborealis_contig_35 transcribed RNA sequence.
CACTCACCGGACTTGGCAACCCTGTATGGGAGGAGCGGGTCTTACAGAGGGTAATAATGGAGCTCAGGCCGCTTCGTCCTCACTCTCGTCTTCCTCCAGCTTGCGACTAGACAAGTAGGTCCGTGTACTCTCAGCCACACCTCTGAATCTACCGTAGGTCACAATGGCGACCGAGCAGAAGCAAGTGCTGGACATGTTCCAGCGGCCCTTTAAGCGCCAGTCTCCAACAGCAGAGGATCGTCCCATCGTGTTCGAAGTGGGTACCCGGGTTGCAGGCCCCCCAACTCAGACGTTGTCTCTCGCCCGCTCGATTCCTAAGGGCGTAGTCTTCTCCATGTTCGTTAGGAGCCATCGCCTAGCTGCCAAGGAACTCTGCGACTTCTTTATGGAGGCCAACAACGTGAGTGGGCTGAGTCAGAGGGCAGAGGCGGTGCGAGGCAACCTCAACGAGAAGCTCTTCATCTTTGCCCTGTCCTTCGTAATCATCAGGAAGGAGGAGATGAGAAGTGTGCGTCTACCCAGCATCGTGGAGACCTTCCCGAGTATGTTTGTGCCGGTTACCACCCTGGGAGAAATGCAACAGAGGGTACAGGAATCCACCCCTGACCAAGGAGTGGTATTAACTGAATATGGGCCGGAGTTCTCCAGCACTCACTTGAAGCCTGAGCACCGTGTAGCCTATTGGCGTGAAGACTATGGCATCAACGCCCACCACTGGCATTGGCATCTTGTCTACCCCGTGGATCTTGGTGTGATGAGGGACCGGAAGGGGGAGCTGTTCTACTATATGCACCAGCAGATGCTTGCTCGTTACGACATGGATCGCCTGAGTGTCAGCCTCAATCGGGTGCAGAAACTGAGTAACTGGCGCATCCCCATTTCTGATGGCTACTTCTCCAAGCTGACCATCAACAATTCAGGCCAGGCCTGGGGCTCCCGGCAGGACAACACACTAATGCAGGACTACAAACGGAATGACTTTGGGCTGCCACCAACTGACGTCTCTGAGCTGGAGCAGTGGCACAGTAGGATCATGGACGCCATCCATCAGGGCTTCCTTGTTGATCGTGAGGGTAAGCAGACCAATCTTTCCGATGACGTCAAGCTGCCTCAGAAGCGTGGGATTGACCTCATTGGGGATGCAGTGGAGGCAGACAGCACCATCAGCCTTAACAGTCCCTTCTATGGTGACCTGCACAACATGGGTCACGTGGTCATCTCGGCTTCTCATGACCCAGACAACGCTCACAGGGAGAATCTTGGAGTGATGTCAGACACAGCCACAGCCATGAGGGACCCAGTGTTCTATCGCTGGCACAAGTACATTGATGACATCTTCCAGGAGTACAAGCGCACTCAGCCGCCCTACACTCTTGAGGAACTGTCCCTGTCGTCAGTGGAGGTGGTGTCGGTGGATGTGGAGAGCCGAAATAAGAAGAACCAGCTGATCACTGGCTGGAACACCCGAGACTTTGAGGCGAGTCGTGGACTGGACTTCAGTGTCGACAGGCCAGTGATGGTGCGACTCACCCACCTTGACCACAACCCCTTCCACTACAACATCAAGTTGATCAACAGCAACAAGTTGCCAATGGAAGTGACTGTGAGGATCTTCATGGCTCCAAAGCTAAATGAAAGAGGAGTGGATATGATTTTCATGGAACAGCGTCTCTTGTGGGCAGAGATGGACCGCTTTACCCAGAACTTGAAGCCTGGCTCAAACCACATACTGCGAGCCTCCACTTCCTCTTCAATCACCAATGCAAATGACTTTACCTTCCGTGACTTGGAGCAGCAGCCAGTCCCAAATGATCCAGGTGCCGATGGAAACACCCTCTTCAACTTCTGTGGGTGTGGCTGGCTCCAAGGAGTGACACTCGAGTGTTAGTCATGTGTGGATGAAGTAGCAAGCCAATATAGTTATCAGCAATGTAGTAATATGAACAGTGTTCATTAGTCAAAAAGAAGAATGCATGCTATTTTTATATTTCACATAAAGCTTATGAATTTGATTGGTTTATTATAGGTTTATGATGAGGTATGAAAACATTGTGGCCAAGACCTCTGAAAGATGTACCGTTAACATTTCCAACCCAAAATGCCTCGTCTTGGCTACCCCCTTTTCATGGGGATTTTTATACCATACATTTTGTCACATGATTCCTAGCTCTTTTATCCACTTAAGGGGGGCGTCTGGTGTGATTTCCTTATGAATATTTCTGAAATTGACCAATTGTTTTTTCTCGCTCAGGATATAAGAAATAGTGTCAACTATCATTTGGAGAAGTTTATTTCAGGAAAATTTTTAAAACGGTGTGGCAAAATTTGAATCTCCCGCTGTGTTGTGTCATGGGTGACTCACACGCCACCCCGCATGGTATGCTGTTAAGACCGATATATACGTAAAAATTGCGTTAGCAATTATTTTTATATATCATATTTGTCACATACTTGACACTTTTCCCTAGCGTAGAGCGGAGTGGAGTAGGGTCTCACACAGCCAGCTGTGGTGGCCTGCTGGCCAGTGCTCACTCATGCAGCACGGACATTGTATTACCACCTCACAGCCACCGAACAAGAGCACTTCTGATATCCTCACTCGAGTGAATAATGCCTTTTCAAAGGGGGGAAAAGATGCCTCATCTAGTTCTCTAGCTAGTATGTAGAAAGCAATGGCATAAAAATTTCATGCCAGTGAAACAAATGCAAGTGGTACGTCACAGAGGACATTGAAAAAAATCTTTAACAGCCGATATCTCAAAAGTGTTTTTTCCAGTACATGCATGAAAGAGTTACTGA
>Cherax_quadricarinatus ENA|HACK01014980|HACK01014980.1 TSA: Cherax quadricarinatus, contig transcript-80_14979
GGAAGCTCCCTTATTAGAAGGTAACGCAGTGAAAAAGTGGGTCGAGGACCAAGATGGCTGCCACAGACCAGACGCGGATCTTGTCCCTATACGAGCAGGTGTCTTACACATCTGACACTGGGGGAGATGTGCCAACAGACAGGACTGGAGGCCTCAACCTGGGTACTGCTCTCAACATACCCCGGGGTAGAGTCTTCTCTACCTTCGTCCAGAGTCATCGTCGTGCTGCCAAGGATCTTTGTGATGTCTTAATGAGAACTTCGTCGGCGATCCAGCTGATAGAACTGGCCGGCCGGCTGAGGGATCGACTCAATGAGAACCTGTTTATTTATGCTGTGTCTTTCGTCATCCTTCATAAACAGGAATTTCGAAATCTTCGTCTGCCGTCGATCGTGGAAGTGTTTCCGCACAAGTTCGTGCCGGCTGAAGAGCTGACGAAGATGCAAGTGACGGTGAACAAACTGCCCCCTAACCAGGAAGCACAATTGGTGATCGAATACGGACCTGAATTTGCAAGCACCAACCTGAAGCCCGAACACCGGGTGTCATACTGGAGGGAGGACTATGGTATCAACTCTCATCACTGGCACTGGCACCTCGTCTACCCTGCTGAGATGGATGTTCCCGGGGACCGTAAAGGTGAACTCTTCTATTACATGCATCAACAAATGGTCGCCAGGTACGACATGGAAAGACTCAGTGTTGATCTCAACCGTGTGGAAAAGCTGGAAAACTGGCGCGTGCCCATCCGTGATGGCTACTTCTCCAAGCTCACTTCTAATAACTCCGGCAGAGCTTGGGGTACCCGCCAGGATGACTCACTCATGAAGGATTTCAGACGTACTGACTTCGGACTGGACTTTATAGACATCACTGTCATGGAAATCTGGATGTCCCGACTAATGGATGCCATCCATCAAGGATATATGATAAACAGAAATGGTGATAGAGTCCCTCTCTCGGATAACGTCACAACAGGAAAGTTAGGGATTGAAATCTTAGGAGATGCGTTTGAGGCAGATGCTTCACTAAGTCCCAACGCTCTGTTCTACGGTGATCTTCACAACCTGGGCCACTTAATGATTGCCTTCACTCATGACAACGACGGTGCACATAAGGAGGAGATTGGAGTGATGGGAGACTCGGCGACCGCCATGAGGGACCCAGTATTCTACCGTTGGCACAAGTTCGTTGACGGCATCTTTCAGGAGTACAAGATGACACAACCACCATACACCCTGGAGGATCTGTCCCTGCCGAATGTGGTGGTGGACAAGGTGGGTGTTCTGAGGGATAACCAACTGAACCAGCTCACAACTGGCTGGAACCTACGCGAGTTTGAGGCGTCCAGAGGACTGGATTTCAATGCTCCTAACCCAGTAATGCTCCGCATCACCCACCTCGACCACGCTCCATTTAACTACCATATTCAGGTAACCAACTCGGGAGCAGCTCCGAAGAAGGTGACGGTGAGAATCTTCATTGCTCCCAAGCACAACGTGCGGGGTCTGGAGATGAGCTTCATGGAGCAGCGTCTCCTCTGGTCAGAGATGGATAAGTTCACAGAAACCTTGAAGCCTGGTAAGAACCAGATTGTGCGCGCCTCTAAGGACTCCTCCATCACCAACCCCAATGAGTTCACCTTCAGGGACCTGGGGCCTCGTCCACCACCTGCTGCAGATGGTTCAGCGCCGCCACCGGCGAACAACGAATTTAACTTCTGTGGCTGCGGGTGGCCAGAGCACCTGCTGCTGCCCAGGGGCAAGCCAGAGGGCATGACCTACCAGCTCTTCGTCATGCTCACAGACTATGAGAAGGACAAGGTGGAGGAGCCGAAAGGACCCAGGAAATGTGCCAATGCCGTGTCCTTCTGTGGGATCCTGGACGCTAAGTACCCTGACAAGAGACCCATGGGCTTCCCCTTCGACCGTCGCCCACCTCCCATCCTCAATAATGAAATGGTTACCTCCGTTGCTGATTACGCTAGCCTGGGCAACATATCTCTGACTGACATTACTATCACGTTCCTCAACAACCAGCTCAAGAAGTAGATATCTGTCGTGTTTGTCACTTTCCTCAAGTTCTAGAAATACATAGTTGAGGTGTCTGTCACTTTCGTAGTATATTTCAAACGTAGATAGTAAGGATGCCTCTCATTTTCATCAAGTTTGAGAAGTAGATGGTGAAGGTATCTGTCGTTATTCGTTGTATTGCAACCGTTGGTGATAGGGGTACCTGTCGCTTTCATCAAGGTCCAGAAGTAGATAGTGGAGGTATCTCATCATCAGTACAAAATGATATATATAACACGGTATCTCAAGACCTTTATTAACGACTGACTTCCTTCCTTAAAATATTTGAATCTAGGCTTTTATAACTGCCTCTGTTTTGAATCTCTCATTCCTTCCTTTACCTCCATCTCTACCTTCCCTCTATCCATTCCTCCATCTGCTTTCTCCCTCCTTCTCTGTCTATCTCGTCCATCCACTCCTGTAGCCTCCTGTGGACTGAGTGTGGTGACGGAGAATATAATAATACTTCTAAGTGTAATGATGATGGAATGTTGTTGAGTGTAGTGGAGTGAATTTAGCGAAGATGAAATGAATATGGAGTAATAAATATAACAGTGGAATGTGGCAGTAAGTGTTAAGATAAATGGATGTCCTGGAAGATTGAGTAGTGATAATATTGGAGGCACAATGGTGGTATAATGGCTAAAGTACGTGACCAAATTAAAATGTATTTTTTTTTTCACAGTACTGTATGAAATTAATAATTTTATCTAAATTAAATACACAATCAATTCTTTATATAGGGAAATAATACTGACTGGGAAGATGAGTATAATATTGAATGTGCTATTCGAATTTTTAATGTTTGCTTTATAAAATAAATATTTGTTATATTA
>Eriocheir_sinensis ENA|GBUF01013013|GBUF01013013.1 TSA: Eriocheir sinensis comp48038_c0_seq1 transcribed RNA sequence.
CGCTCCTGCTCGTCGGGATTAGACCAGTTCCCCGGTCCACCACTTCTCCAGGAAAGATCACAACCCGCACAGACCACGATGGCGGGCGATCAGAATGTGGTCTTGGACTTGTTCGAGCACCCCTACTCAAAGAAGGGACCGCCCAGAACAGCAGCCGAGGCTCGCCCTATCGTGTTTGAGGACGACGTGACAACCCGCGTGGGAGGAGGACCGCCGGCCCCCGGCCCGCTGACCCTCGCCCGCTCCGTCCCGCGAGGCAGCGTGTTCTCGTCCTTCGTCAGGGAGCACCGCCTCGCTGCCAGGGAGCTCTGTGACTACCTCATGCAGGCCACCAATGTGAGGGAGCTGAGCCTGATGGCTGAGGAGGTCCGCAGAGAGCTCAACGAGAAGCTCTTCATCTACGCCGTGTCCTTCGTGATCCTGAGGAAGCCGGAGATGAGGGCCATGCGTCTCCCCAGCATCGTGGAGGTGTTCCCATCCTGCTTTGTGCCACGGACCACCCTGGCCACCATGGAACAGCAGGCCCGGCAGCCCTCCACCACAGGCCAGGATGCCATCATAACAGAGTACGGCCCGGAGTTCTCCAGCACCCACCTCAAGCCGGAGCACCGTGTGGCCTACTGGCGCGAGGACTATGGCATCAACCTCCACCACTGGCACTGGCACCTCGTCTACCCTCTCGACATGGGCGTGGACAGGGACCGCAAGGGGGAGCTCTTCTATTATATGCACCAGCAGATGCTCGCCCGCTACGACATGGACCGGCTGAGTGTTGGCCTGAACCGCGTGGAGAAGCTGGCCAACTGGCGCATGCCTATCCCTGACGGCTACTTCTCCAAGCTGACCCTGGACAACTCGGGTCAGGTGTGGGGCTCCAGACAGGACGGCACTCTGCTGCAGGAATACCGCCGGAATGAGTTCATGCTGGAGCCTTTTGATGTGACTGACTTGGAGCAGCACCACAGCAGACTCATGGATGCCATTCACCAGGGGCACCTAATTGATCGTGAAGGCAAGCGGGTGAGGCTGACAGACGAGGGCGTGGCTCCCAACAGGCGGGGAATCGTCCTGCTCGGGGATGCCCTCGAGGCAGACGCCGGTCTCAGCGTCAACAGTCCCTTCTACGGCGACCTCCACAACTCGGGCCATGTCATCATTGCAGCGGCCCATGACCCGGACAACGCTCACAGGGAGAACCTTGGCGTCATGTCAGATACCTCCACAGCCATGAGAGATCCCGTGTTCTACCGCTGGCACAAGTACATTGATGACCTGTTCCAGGAGTACAAACTCACGCAGCCGCCCTATACCATGGAGCAACTGTCCGTGCAGACAGTGACGGTGGCAGAAGTGGAGGTGGAGTGTGCAGGCCGCAAGAACACACTCACCACTGGCTGGAACACTCGGGACTTCGAGGCGAGCCGCGGACTGGACTTCAATTCCAGTATTCCGGTGATGGTGCGGCTAACCCACCTTGATCACCGCCCCTTCAGGTATAACATAAAGGTGGAGAACAATGAAAAAGTAGCCAAGGACGTGACCGTCCGCATCTTCATGGCTCCAAAGTTAAACGAGCGAGGCGTCAGGATGAACATTATGGAGCAGCGCCTCCTGTGGGCCGAGATGGACCGCTTCAAGCACACATTGAAGCCAGGCACAAACACGGTCACTAGGGAGTCAACAGCCTCCTCCATCACAAACCCTAACGACTTTACCTTCCGGGACCTTTCAAACCTGCCAGTACCTGACAATCCAGGAGCCCCCGAGAATGACCTGTTCAACTTCTGTGGGTGTGGCTGGCCTCAACACATGCTGCTGCCTCGTGGTAAGCAGGAAGGGATGGACTTTCAGCTGTTTGTCATGGTCACTGACTGGAAACTGGACAAGGTCGCACAGCCAGCTGGGAGGCGCTCGTGTGCCAATGCTGCCTCTTTCTGTGGTGTCCTGGACGCCCTCTACCCTGATGCACGTCCCATGGGCTTTCCCTTCGACCGCCGCCCCATGCCGATGCTGAATGGCCAGAGCCTGGATAGAGCCGAGGACCTGACCAGACTGAGTAACGTGGCCATGCAGGAGATCCAGATCGTCTTCACCAACGCCCAGCTGAAGGAGCAGTGAACATTGCAGTGGTTTCCTGTTTCAGGTGAATCCTGAAAAAAATATGATAATATATTATAATTATGAATGGATTCGTATTGCAGTTGTTAACTTTAGAGTATATTTTGCTATATAACCATTATTACAAGATAAATCCCGTATTTGACGGCTTATAAGACGCACTTTTTTCCAGAAAAAAAGACCCAGAAAGTCACCATTCGTCTTATAAGGTGAAGGTTCAGTTTTTGTTACCATTCTTAAGCCTCAAACTCTCGTAACCTACACAAATAATGATGGAAAATTAAAAGAGTTATTAATTGGTTTCTTTGTTTTTTGCTGTAGTTATCGGTCGGAAACTAAGAAAAAATCCAATGCGATGAGTACGATAGTGTGGCAAAACTGCACTCAGCCCGTGCCATCAGTGTTTACTGATCCCTCGAAAGGTAAGAATGCTGCAATGCTCGTCTTCCACCCCGCCATCAAGTATTAGTGAATTCTCATCTCTCCCCTTTGTGTTAATATTC
>Euphausia_superba ENA|HACF01002708|HACF01002708.1 TPA: Euphausia superba transcriptome shotgun assembly, contig N12897
GATACGCAAAAAAGAGTGTAGGGGTGATCTGGGTGATCTGTACATGAATCAAAATAAATAATAATTCATACAAACAGATTTCATGACAAAAAATAAAACTCATCTGGAAAACAACAAGATCCATAATATCCGTAGTTGAGAAAGTTGAACAAGCATGGCTTTGAACAGAATTTTCAAAACCTTTTCATTGAAATTGGGCATTTTAATTTTAGTCAGCATTTGTAGCAATGAGGTGAATTCATTGCCAGTTTTAGACGAGATTAAAACTTTGAATAAAGATTTGTTTAAATTACTTGATAAACAATTTGAAGGGCCATTAGGTTTTTCTTCAGAGGGATTAATTAATCTTCAAACAACTATAGGCTATGACGACCTTAGAGAAGGAAGTGAACAAACCATCAAATCATTTTTTGATAGAATACAAAATTTGTATAGTTTACCATTTAATCATCCAATAATTCAAGAGACCCAAAATGAATCAGAAATTTATAGTGGGGATTGTCTTGCTCCAAATAACTGTTTTACAAAGAAACAAGGGACCAACTTGTGCACAGTATGTGAAGAAGATATGTCTGCAGCAACAGAACTGATACATTTTTTTCAAGAAGCTAATAGTTCAAGTGAGCTGTTGGACATGGGAGAAAAATGCAAACATGTTTTAAATGAATATTTATTTAATTATGCAATCACTTACACTCTTATAAAAAAGTTTCCAGACTTCGAATACCCTTCTCTTATTGAAGTATTTCCTCAATGGTTCGTTAAGAAAGATGAATTTGACAACATCAATAATGAAGTGGATGAGAAGCAAAGACATAAGCGACAGTCTGGACATACTGTTCGTGTTAGACCGTCATTTTATTCCTCCAGATTGGCTTACTTTACTGAAGATTATGGATACAATTCGAATCATTGGAATTGGCATATAATCCACAGGGATGATTCAAATATTGATCGAAGAGGAGAACTGTTTTATTTTATGCACCATCAGATGTTAGCTAGATATGATATTGAGAGACTGAGTTTTGGATTAAGACGGGTAGAAAGTACTGGTCCACTGAATCAAGATTAGAGGATGGATTTTCTCCAAACTTGAATTCATTTGAAAATGGACAAGAATGGTCCCGAAGAAGAGGTGGAATATTTCCAACGAATATAAGAAGAAATGGTAGAGTAGTCCTTAATACAGAAGATATAAGAAGGTGGCATACACGTCTTACAAATGCAGCCAGGGCCGGGTTTATGCGGAATACGAGAAATCAACAGGTTAGATTAAGTGATGATACTGACGTAAACAGAGGTGAAAAACGTGGTATTGACATTTTCACCGGAGCATTAGAAGCCGATCGTTATATAACCCCAAATCTTAACTTTTATGGTTCCCTGCATAACCAAGGTCACAATATTATTTCTGCATTACATGACGTGGATAGTCGGGGGACTGCGCCTGGTGTTATGGCAAGTGCTGCTGTATCAGCACGAGATCCTGTATTTTATCAGTGGCACAAATATGTTGAGGAAATTATTCAAGAATATAAAACAACTCAGTCACCATATTCCATCCAGCGGCTTCAATTGACAAATGTAAAGCTGCGTGATGTCCAAATTTCTTTGGAATCAAATAGTGTGCATAATTCAGAAATTTTGGATGCAAATAGAATTAATGATGAAACTGAACTACTGACTGGCTGCAATACTTATAGAGTTGATAGTTCTGGAGGAATTGACTTTGGACACAGAAGGGGAAATATCATCATAGAATTCACACATTTGGACCATCTTCCTTTTTACTTCAATATATTTGTACAAAATAATGATGCCCGGAGGCAGAGGAAAACTGTAACGGTCCGCATTTTCATGGCACCAATATTGGGTGCTAATGGCAGTAGACTGCGATTAGATGAACAGCAACATCTTTTTATTATAATTGATAAGTTTAGACACACATTAAACCCAGGAGAAAATGTTATTCGTAGATTATCAACAGAATCTTCTATCACATCAAACTGTAGAAATTCTCGGAGGGATTCTCAAAGAGTACGACATACAGATTCTGGTGTGTTCGGTGGCGGCCATTGTGGCTGTGGATGGCCTCATCACCTACTACTGCCTCGTGGGAATGAATGGGGAATGAAGTTCCAAGTTTTTGTTTTACTTACTGATGGGGATCAAGATTATGTTCGTTCTAGATCTAATATTAAAGAATTTTGTGGACGATCTGGAGAAAAATATCCTGACTGGCAGCCAATGGGTTATCCCTTTGATAGACCCTTCCAATATGATTCTGTTGACCGACTAGCAGAAAATCTTGATAATGCCCATGTATCTAAAGTGTCAATACGATTCACAGGGAGAAATATTTTAACCGGTTCAACATGTTAAACAAATGTCGTATTGCTATGGTAATAAAACTATGAATTT
>Farfantepenaeus_aztecus_ ENA|GEUA01041741|GEUA01041741.1 TSA: Farfantepenaeus aztecus comp86281_c1_seq1 transcribed RNA sequence.
CATCCACCGCGGGAGCTCCCATTCCCTCTCCCCGTCTCGCCCCGACACCTCCTCCAGTCGACTGGGTTCTCGTCCCTGACCCGAAGAGCCATGGCGACCGACCAGCAGCGTCTCCTTTACCTGTTCGAACTCCCCCTGCAGCCTATCCAGACACCCAGGGCAGGTGGCTCGGTCCTCTTCAAGCTCGAGAACGATGACTCGCCTCCTACCGTGGCCACGAGGGTAGGATTCTCCCCCTCGGTCAGTGTGCCGGTGCCAGAGCGAAATGACGTGGCATTGCAGGATCTGGGCACAGCCACCTCGATTCCTATGGGGTCTGCCTTCTCCTTTTTCCTCGCGTCTCATCGTCGGGCCGCCAGGGATCTGTGTAACGTCTTTATGAAGGCGCGCGGGCCGAAGACCTCATGCAGGTTGCAGCGCGCGTGCATGGCAAAGTGAACGAGACCTTATACATCTACGCCATCTCTTTCGTCATCCTTAGAAAGAAGGAACTCCAATCCGTCCGCCTGCCGACCATGGTGGAGGTGTTCCCGTCCCGTTTCGTCCCCCAGGAGGCGCTGTCGAGGGCGCAGCTGCAGGCAAAGAGGATGGATCCTAACCAGAGCGAGCCCGTGATCATCGAACACGGGCCGGAGTTCTCTGGCTCGCCCGTGAAGCCAGAGCACCGGGTCTCGTACTGGCGGGAGGACTACGGCATCAACGTCCACCACTGGCACTGGCACCTGATCTACCCGCCTGGCATGGGCGTCCAACGGGACAGGAAGGGGGAGCTGTTTTACTACATGCACCAGCAGATTATCGCCAGGTACGACATGGAGCGTCTCAGCGTGGGCCTCCCGAGGGTTAAGAAGCTAGACAACTGGCGCGTGCCCATCGAGGACGGCTACTTCCCCAAACTGACTATCAACAACTCCGGCAGGGCTTGGGGGTCGCGCCAAGACAACACGCTGCCAAAGGACTTCCGGCGCACCGAAATCATGGATCCTGTCGACATCACTGACCTGGAAATCTGGCGAGCTCGACTCCTGGGTGCCATACATCAAGGCTACATGGTTGATCGCAACGGTGACAAAGTTCCTCTTCGAGATGACGTCACTTCCGGTAAGCGCGGGATCGAGATCTTGTCCGACGCTCTCGAGGCCGACGCCGACCACAGCGTCAACTTCCCTTACTACGGCGACCTGCACAACATAGGCCACGACATCCTGGCCTTCTCGCACGATCCCGACAACGCTCACAAGGAGGAAATGGGCGTCGTCGGAGACTTGGGGACGTCCCTGCGAGACCCTGTGTTCTTCCTCCTGCACAAGCTCGTGGATGACTTGTTCCAGGAGTACAAGTTGACCCAGCCACCGTACGAGGAAGAGGAGCTGTTCCTGCCCGGCGTGAGGATCGAGCGGGCTGGCGTGGTCAGGGACGACGAGGCTGACGTCCTCCTCACGGGCTGGAA
>Gammarus_chevreuxi ENA|HADC01021455|HADC01021455.1 TSA: Gammarus chevreuxi, contig comp72068_c0_seq1
GGCAGGAGGTCGGCACCACAGACAGGACATCTCAGTAGCGACCACTCCCCGCTACTGAAGACACCTCCCCGGCTGCACGCACAGAGGATCAAAAGGGGCCTGAAGGATCGTCTCAAGATCATCCAAGATGGCGAGTACCGAGCAGCGCGAGATGCTGTACCTCTTTGAGAGGCCGTCTGACCCCCTTTACATGCCAAGGGCGGGCAACACCATCGTCTTCAACCTCCCCTCCGATCAAGTGCCGACCGGGTTTGCCCCCCGTTTCGGAGGCGACGCCCCCAGCGTGATCAACGTGGAGACGGACACGGGCATCGCGTCGGCCCTCCCCGACGTGGTGAAGGCGATCCCTCGGAATGCGCCCTTCTCCCTCAACTTCAGAGAGCACCGCCAGGCGGCCAAGATCGTCATCGACATCCTGCAAAGGTCGCAGACGGTGGCCCAGCTGCGCGACACCGCGGCCTCCATCAGGGAGGAGATCAACGAGACGCTCTTCGTGTACGCGCTCTCCTTCGTCATCACTCGCAACAGGAACTTCAGGAGCCTCCGCGTACCGTCTGTGCTGGAGACCTTCCCCAGCCGCTTCGTCCCCAGCAACGTGATCGACAGGGCCAGGGCAGAGACGAACAGGGCCAACAGCAACAGGAACACCAACCCGAATGACCCGATGGTGATCAACCACGACCAAGATTTCTCCGGGCTGCGGGGTCGCCTGGAGAACCGCGTTGCCTACTGGCGGGAGGACTATGGCCTCAACGCCCACCACTGGCACTGGCACATCGTCTACCCCTCGGAGATACTCACCACCAACTTCCCCGACAGGAAGGGAGAGCTCTTCTTCTACATGCACTCCCAGATTGTTGCGCGGTACGACATGGAGCGCATGAGCGTGGGTTTGCCCCGTGTCATCAAGCTGGACAACTTCCGTGAGCCAATCCCCGAAGGCTACTACTCCAAGCTTCGCTTTGACAACGCAGACACCAACGAGAACAGGATCCAAGTCCCCGGGCTGCACCCCAACGCTACCCTGTGGGGCACTCGCCAGGACAACACCCGCCTCGCGAACTACACTCGTCTGCAAACGTTCATCCCAGTGGACATCGGGGAGCTGGAGATGTGGGCCGACCGCCTGCTCGATGGGATCCACCAAGGGTTCTTCATGAATACTGAAGGGGAACGCGTGCCTCTGAGCGACGAAATCGACATCACCGACGGGCGACAAAAGCGCGGCATTGACATCATCGGCGACGCCTTCGAAGCTGACCAGAACTTGAGCACCAACTATCAGTTCTACGGTGACCTGCACAACTTTGGTCACGTGGTCATCTCGAGTTGCCACGACCCGGACGGCACTCACGGGGAGAACCTGGGCGTGATGTCGGACAGCGCTGTCGCGATGCGGGACCCCATCTTCTACCGCTGGCACAAGTACATCGATTGGGTGTTCCAGCAGTACAAGGCGACGCAGCCCTCGTACACCGTGGCACAGTTGGAGCTTCCAGGCGTCACCATCACTCGCCTGGGCGTCGCCACGGGCAACGTGGCTGACGAACTCCACACAGGCTGGAACAGGCGGTCGTTCGAGGCCTCCAGGGGCATCGACTTCGGCACTGCTCAGTCTGTTCGGGTCAACCTGCAGCACCTCGATCACAAACCCTTCGACTACCACATCCTGGCTAACAACGCCACCGGAGGCCCCAAGCAGGTTTATGTGAGGATCTTCCTGGCCCCCAAGTTCAACCAGAGTCAGACCTCGACCCAGATGCCCCTGAACGAACAGCGTCTTCTCTGGACGGAGATGGACAAATTTGTCTTCAACTTGAAGCCGGGCCAGAACCACATCAAGCGGCCGTCCTCCCAATCTTCGGTGGCCATTCCTGGAGAGTTGACCTTCCGAGAGCTGGAGCAAGGCCTCAGGCAGCCTGCTGACAACCGCAACCCAGTGGACGCTCAGGAAGACTTCTGCGGATGCGGGTGGCCTCAGCACCTGCTGGTGCCCCGAGGCCGATCCGAGGGGATGACCTACCAGATCTTCGTCATGATGTCCGACTACGAACAGGACCGAATTCCTCAGCCTAGTGGAGCTCGTCAGTGCGCCAGCGCAGCCTCCTACTGCGGCGTTCTGGACGAGCGCTACCCCGACAAGAGGCCGATGGGTTTCCCCTTCGACCGTCTGCCACCTCGCGAACTCCGCGACGCTACCCAGCAGGTCCTGACAATCGTCGACCTCGCCACGCTTGAGAACATGGCCGTGCACGACATCACCATCCGCTTCCTCGGTGAACAGCTCAACCCTGGAGCAGACATTTAAGGCTGAAACTTCGACATGAGTCCCATCCGTTTATTGTATCAACAGCGAATTTTGAATCGTGTTCGCCATTTGGATGATCTACTTTTAATCGTCTTTGCCATTTGAATCTCCTGCTTTGCGAGGGGTTCGCCTTTTGAATGACTTATTTCACGCGGTATTCACCTGCTGGATTTCCCACTTCGTGTTGTCTTCATTTTTGGATAACCAACTTCTCAATGACTTCTATTTTGGATGTTCAGCATAGCTTTGCCTTCTCCAATTTGGCGACCCTCTTTGCGGTGTAGTTTCCAGAGAGCAACAATGGGGGGGGGGGAACTGTTTACTCCAACAGAGACGAGACCAAAATTAGTATTTGTTGGATCACAGATCCCGTTCAGTTGGTTTGAATACAGAGATAATGTTATATGAATTAGGAGTGATGGCTGAGCAAGTTATCATGGAGGTTAACATTATGGAACAAACGATTCGAGAAGCATTGAGGTAATTTTAGTTGAGTGTTGTGACATTTACATGTAATGAGCGACTAAGAAAAATGAACGTGTGCTCCCCTAACTGGTGATAACCACAGGGATGCCAAGTTCAACGGCAGGATGAATGTGCAATAAGGTTTTACAGCATAGAATTACTAAGGATGTGCGAGTAAGCTTTGCTAGCTTAACTTTACGACGGATAGAAATCTTTTGGATTATTCCAGAAACGAGACGTTTTGATTATTCCAGAAACGAGACGATTGGATTATTCCAGAAACGAAACTTCGACAGATAACCTGGTAAAAGCATGTAGCAAAAACGTAATTTACTCTTAGTAAGATGTCATTCTGTTGGGATCGATAAGCCAAATAAAAACTTGTAATTGTGCTTACGACCAGGTATAATCAAGGTATGTAGTTCCGCAAGAAGTGGTTGAATTGTGTTCTTGAGTTACCTGGAGATAAGTGAAGGTGTGGGCAAAAATAATGATTCTAATTTGGTTTCAAATTGATTGGAATCCTAATTATATTTAAATTGTTTGAGAAAAGCTTATTCCGTGTATGTCTCATTAAAATACCTGAACATCAACACGAAACAGATTAGTATTCAGATTATTTCAGTACCACTCTACGTTTATATGTTACAGATATACCTCAATTGGAGCATTGCAAGTAGTGCTTCTGTTAGACGCTATTGGGTTCAAACATCTCACAATTCTAGTAAAGTTTGGTGTACTTGAATGAGACAAGGGCGAATATCAAAGTTTAAATGTTCGAAATAGTTTGGAATAACGGCATTGATAACTGGAACATTTAAAGCATTGGGTTGATGCAACACAAAATTGTTTGACAAGAACAAGTTACGTATTTTCATCGATGAAGTTAGGATTTGTGAAAAGGTAAAAATGGGGGAAAAAATAAAAAAAATCTCGAGTCTTGATATTTGTGTTTATTGTCTACATAAATGATGACATGCATTTGTACTCTTTTAGTATTTGAGCGCTATATAATGTACACTACACGCTGTGCTTGCATCAATAGTCTGCATTTGCTTGCTATATCATTAAAACAGTTTACAAACATTCTACTTTTTTCTACTCCATATACGGTATCTGCTTCTAAGGTAGGCCTAGCTTATCAATTTATTATTATATTATGGTTGGTTTACCCCGTAGATGCGACATTATTCCAACAGTGAAGATCGATTCCATATATCTTATATTAACTCTTAGGGTGAAACGTACAATTCAATATTACATTAGAATTGTTCCTATCATAGACATGATAGACACACAGACCGAAGGCAACACTCAGAGTCACCTCGTGCCAGAGCTTG
>Gammarus_pulex ENA|HAFM01003882|HAFM01003882.1 TSA: Gammarus pulex, contig Locus_22805_Transcript_1/1
CGCTCGCCTGGAACCGTTCATCCCCGTGGACATCGCAGAGCTGGAGATGTGGGGCGACCGCCTACTCGATGGCATCCACCAAGGATTCTTTGTCAATAGAGCAGGAGAACGCGTGCCCCTGAGCGACGAGGTCGACATCACCGATGGACGACGAAAGCGCGGCATCGACATTATTGGCGACGCCTTCGAAGCAGACCGGAACTTGAGCGTCAATTACCAGTTCTACGGCGACATGCACAACTTCGCTCACGTGGTCCTCTCGACTTGCCACGATCCGGACGGCACTCACGGGGAGAACCTTGGCGTTATGTCGGACAGCTCCGTCGCAATGCGGGACCCTGTCTTCTACCGTCTACACAAGTACATTGACTGGGTGTTCCAGCAATACAAGGCGACCCAACCTTCGTACACCGTGGCGCAGTTGGAGCTGCCAGGCGTCAACATCACCCGCCTGGGTGTCGCCACCGGCAACGTGGCTGACGAGCTTCACACTGGCTGGAACAGGC
>Homarus_americanus_ ENA|GEBG01001201|GEBG01001201.1 TSA: Homarus americanus DS01-Homarus1_Transcript_902.contig2 transcribed RNA sequence.
GTCAACGGAAGGGGGTGATTAAAACTCCGGGCATAAGACTTTTGACAGAAAATAAAATTTTAGGGACAGATCCAAGTATACTGTGTATGCAATAGCGCAGCACTTAATTTCTGATGGCAAGATAGCTGATATACTAAAGCTGTATCCACATTTCGCATCTACTGTAGTTGCTAATCAAACTTCCATGTGCCGAATTAAACAAACAATGTACTGGAAATACTCTGGAACATTCATTGGCATAATATCCTGACCACTGGGGTCTAATAAACACCCTTTGTGGCCTCTACTCTGTAATCCTTTTTGCGCTACCGCTCACAGGATGAGTATGGGGTGCACAATAAACTAGCTGCTGTAAGCGGCAAAATTAAAAAAAAATCAATTCCCGCAACAAACACACACACACACAGGTTCGAAAAACAGTGTTACCAACTCTCAATCCCTGATATGACTCTAAATATTTCACTAATATCTGTCAGTGGTGAAGAAACTGAGAAAGACATCTGGTAATGAGTGTTTCCCTATAGTCTATGTCTCTCTAGATAGTCTAGAGTCTATCTATATACTTTTATTCCCTGCTCCTGTATTAGGTCATCGGTACAGTGCCTCATAAACAACAAATTTATTATGTGACCTTGATATAGTTTTTCAGGTCCTTGATAGCATAGTGGATCAATCTTATCATGCGTGTGTACATTTTGTATTTAAATTATGGTGACTTTGACCTAGTTCTCCAGGTCTTTAAGGTCACGGTAGGTCAATATTAATCATACGTGTGTACATCACCTTAAATTTTGTAGGTGACCTCCAGGTTCACTGAGGTATGTTAGGTCAGGTCAACATGCATAGTTTGGTTAACTTGACTTAATTTTTTTAATGTCTCTTAGGACATGACAGGCCAACATGCACTTTGTTGCTGACTTGACCTATTTTGGGGGTTGCTAAGGTAGGTCAATAGGCACCTAATAGATGACTTACTGTGGCACTTATCTAATTCTTCAGAGTGACTTCGGGAGTGGTTCTTACACTGGTTCAAAGGCGATCATTAATGACAGTGAATGTTTTCAGTGAGAGAAGATGTCTGAAGCACAGTCTCTGTTGAGCCTCTTTGAGAAGCCCTATTCTGAAGTTACCACACCTCGGGCAAATGAATCCATCGTCTTCGCGTTGGAGGAAAGGCCTGTGGTGGTTACCAGAGTAGGTACAAGGCCTGCCATCACGTTACCGAAGCGTCCTGACGCTGACCCCAGCAGGTTAGGAACTGCCACCGTTGTCCCCCGCGGCTCCGCTTTCTCATTCTTCGTCAGCACACATCGTCGAGCCGCCAAAGATCTCTGCGATGCCTTCATGAAGACCACCGGGGTACAGGACCTGGTACAGTTCGCTGCCAGAGTCAAGGGTGTTGTCAACGAGAGCCTCTTCATCTACGCTCTCTCCTTTGTCATCCTTCACAAAAAGGAATTACGAAATTTCCGGCTGCCATCACTGGTGGAGGTGTTCCCACAGAAGTTTGTACCGGTGGAACATCTCATTAAATCACAGCAAGAGGCCGTCAGGCGAGACGAAAATGAGGAGACACAGATCGTGATCGAACATGGACCTGATTTCTCGAGCAGTGCCATCAAACCAGAACACCGAGTGGCTTATTGGCGGGAAGACTACGGTATGAACGTACACCACTGGCACTGGCACCTTGTGTATCCTATTGAAATGGACCTCATCCGCGACCGAAAAGGTGAAATTTTCTTCTACATGCATCAGCAGATGATAGCCAGGTATGATATGGAACGGTTGAGTGTTGGTCTTCGACGTGTAGAGAAACTGGAGAACTGGCGCATCCCAATTCCAGATGGCTACTTCTCTAAACTGACTGTCAACAACTCTGGCCGGGCCTGGGGAACCCGTCAGGACAACACCTACTTGAAGGACTTCCGGCGTAATGACTTTGGATTACAGCCACTTGACATTACTGAATTGGAGGTCTGGCGCAGCCGATTGTTGGATGCCATCCACCAGGGCTACATGAAAAATCCAAATGGTGACACAATCCCTCTGTCTGATGACGTCACATCGGGAAAACGAGGGGTTGACATACTGGGTGATACATTAGAGGCAGATGCTGACCTCAGTCCTCATTACCAGTTCTACGGTGACCTTCACAACATGTGTCATGTGCTTATTTCTTTCTCTCACGACAATGACAATGCCCACAAGGAGGAGTTGGGAGTATTGGGGGATCCAGCGACCTCCATGAGGGACCCTGTGTTCTACCGGTTGCACAAGTTTATTGACGATGTGTTTCAGGCATACAAGCTGACACAGAGACCATACACCATGGAAGATCTGTCAATGCCTGGTGTGGTAATGAACCAGGTGAGTGTTACCAGCAAGAGAGAGATCAACAAATTGACCACTGGCTGGAGTACGCGTGATTTTGAAGCTAGTCGAGGCATTGACTTCAGCTCCCCCAAACCTGTCATATTACGCCTCACCCATTTGGATAGCGTCCCCTTCAACTACCACATTGAGGTAACCAACACTGAACCGAATCCAAAGGTTGTAACAGTAAGGATCTTCCTGGCACCCAAACACAATGGGTCGGGGGCGGAGATGCCCTTCATGGAGCAGCGTATCTTATGGGCCGAGATGGACAAGTTCAACCACACGTTGAACCCCGGCAAGAACCAGATAGTGCGCTCCTCAAAGGACTCCTCCATCACCAACCCCACTGACTTCACATTCAGGGACCTGGACTCGAGGCCTATGACCCCAGGAACTGAAGCTACCGAGTTTGATTTCTGTGGGTGTGGATGGCCACAGCACCTCCTGCTACCCCGAGGAAAACCTGAGGGTATGGCCTACCAGCTCTTCTACATGATTACAGACTTCGAGAAGGACAAGGTGGAGCAGGCACAAGGAGCGAGAAGTTGTGCCAACGCCGTGTCCTTCTGTGGGGTCCTGGATGCCAAGTTTCCTGACAGTAGACCAATGGGCTTCCCCTTCGACCGTCGCCCTCCACCAGTTCTCCTCGATGCTGGCGTCCTCACAACTGCTGACTATGCACGACTTGACAACATAATGATGCAAGACCTTACCATCACTTTCCTCGCCGACAAACTGGTGAAGTAGAACATCTAAAATACAAGTCACATAATTTTAATTCTTCTAAGTACGAAGACCTTAAAGTGTGACACAAGACAAGGTAGAGCCACACTTATCCAGATTTTAGAAACCACAAACTATACAAGAAGCAAAAGTTTGTATTGAAATGTATACATTCTAATATGATAGCATAGAAAAAATCTGAAATATTTGTGTGAGTTATTTCATTGTTTATTAAAGCTCTTTGCTGATGATAAGTTGTTGGAGTGAGTAGTGAACTGTTGTAATTCTCAACAGTGTGTCTGTATAACGCCACTATAGACACCACAAATTGTTTCTATTATTATTATTATTGTTATTAATATCACCATTATTAAACCTCGTGTCAAATAAGTTAGCTCTGTATCATACATTACAATATACGCATTTGCCTTAGTAATGGCACATAAATTTTTGAAATATGAAGATAATTCCGTAAAATCAGCTAATGTTTAGGGTACATAAACCAAATAGTCTACACTAAGATGACAAAGATCATCATTAAACTGACTATTATCATAAGCATCAAAGTTATTCAGTGTCCTCAAGTATCCTGTATTAAGAATAAAATGTTTATAAAGAGAGTTTTTGTGCTTATATGAGAAATCACAATTAAAAAGAGATTAATTGCACTGTTTGGACCTTGACTGTGGTCTAACTGTACATACTTAATGTGGGCCTTCTCCAACATTGTTGAGATTTGTGATTAAAGAAAATACAATGTGTGTGTGTGTGTGTGACACTTGTAGAATAAATCATGCATTTAATACGATAAACACGTTTGTTATTAAATATATAATAATGATGTGCTTTATTGATTGATATTTTGTTTACTTCATTATAGAGACTTGTAAAACTTCCATTCACTTTATTGTCCAATCAGGTGTTACAGTCACAAGTATCACCAACATACCGTAATGTGAATCATGCCACTTAAGTCCCGAAACCTGACACCTTGTGTTTTCCTCTTATTAGTTTCACAAAAGTTCTAGCAGTCTGCCTGACTCACAGAACTGGTGTAGTAACTCAGCCTCGACTGAAGGTGTTATGCAGATATACAGTAAATCCCTTAAGCTTCTTTTTGTCTGTATTTTGTCTTCTGTTTCACTAAAAAAGACCAGCTTGGCTGTAACATCACGCTCACATTTTACGTTGTCTCAGCTTCGTTCACCATATTGTTATTATATTTTTTCTAAGTCAAGAATTGCAAATGAAATCATCCCGATAGAAGATCATTGCTAACAATAAAATCTATTATTATTTCCGTTAACCAACAATTTTAATGACTGCTCTGTAACCTGGTGATACAATCCATCCTTGTTTATTTCCAGCTTCATCTTTCTTACACACATCACCCTCTCTTATCAGATACCTAACACAGCCTCCAGCAATGTCCTTCCTTACCATACTCTGGGAACACACTCCCAGACCCTCGTGTCATCTCGGTCAATAGTTTTTATCTATACAGTTGCTTTCTTTTTTTAGCCAATGTTCTCATAGTGAAGTAGTTATTCACACAGCCTCGTCTTTTGATAATTCCCTCTTACACACTCTGCACACATCAAATTAAATATTAATTACTATGAGTGTCGGCTTCTTTTGTTACGTATTTAACTTCTTAAAAAAATAAAAATAAATAAAATGAGCGGCCACAAACACCAAACACGCTGTCTACATTAGGGTTTCCTTCCCGGGATCCCGGGCGTAAGTGGTTATGTTTTTTCCCGGGAATTTGGTTCAAATCCCGGGATTCTTATTGTTATTCCTTAACTCTGATTTGCACCATGTAAAATACAAAAACGCAGGTCATTCAAGTGTTCTCTTTAAGTTTTTTGTAGAGTAGGGCTTCCAAATGGCATAGAATTTTTTTTTTATAATGGCTGACTTTGAATGTCATTCCAAATATCATGAGTTTCTTTTGTGGCTAACAGAATGAGATTGACTGTCTGTGCTTCTTGAAGAGTTATTTCATGAACAACTTTTGATGTGTGCGTAACTGTGTGGCTTGTGTGCACAAATGATTTTATGCTATTATTTTTTTCACAGGTCATTCGAGTGATCGCTTTAGGTTTTTGTAGAATGTGGCTTCCAAATGGCATTAAATATAGAATTCTTATTTTTTATAATAGCTAACTTTGAATGTTATTCCAAATGTCTGTGAGTTTCTTTTAAGGCTAACGGAATGAGATTAATTAAAAATTTGCTTGTTTAATCATATTATGTACCTATTTTTACACCAGTATGCAACTTAATAAAGAGAACTTTGCTTCAGTGTAATATAATTTATCAAATCAATTGCCTATCAAATACTCTACAGATACTACATTAATGAAGTATAGGGTTAGCATATAGCATTAGTTAGTACAAATATCACCTGATGAGGGAAATCCTGGGATCCCGGGAAATATCCTGGTTTGTCCCAGAATCCCGGGATGCTAAGAAACCCGCCGATCATATAAAGTTTGATATTTCAACCCCTAAGCATCATAGAACAACTATATTTTGGTTGTTGTTGTTTTTTCCGTTTTCAGGGTCAAGGAGTGTAATAAAAGTAATTTTAAATCTGTTTCTGGAATATAAAGACGTATTTAAAATGTCGTCTAAAATAGCTGCCGTATATACCTTGTTTTCTATTTTAAACTTGAAATCACCATATAAAGGTATTATTTTTGCTAACTGATATTATTTAAAATTAGACTAATATTCTTCTTCTATTATAGCCTATATAATAATTTAGCAAATATTTGATATTATGTATTTAATATTTTGGCTAACTGATTTTTATGT
>Hyalella_azteca ENA|GEHV01002842|GEHV01002842.1 TSA: Hyalella azteca TR1052:c0_g1_i1 transcribed RNA sequence.
GACATGGCGGCTTCCATCAGGGAGAACATCAACGAGACGCTCTTCGTTTACTGCCTGTCTTTCGTCCTCACCAGGAATAGGCGGTTCCGCGGCCTGCGCGTGCCGTCCATCTTGGAGACTTTCCCCGGCCGGTTCATCCCCAGCAACGTCCTGGACTCTGCGCGCGCCACCGTCAACCGCAACAACAGCAACCGAAACATGGACCAGACGACGCCGGTGGTGATCCAGCACAACCAGGATTTCTCTGGCCTGCGCACGCGCCTGGAGAACAGAGTTGCCTACTGGCGCGAGGACTACGGCCTCAACGCCCATCACTGGCACTGGCACCTCGTCTACCCCACCGACCTACTCGAGGGCGAGGCCATCCCTGACAGGAAGGGCGAGCTCTTCTACTACATGCACCAGCAGATCGTGGCCAGGTTCGACAACGAACGCATGAGCGTCGGGCTGCCGAGGGTCGTAAAGCTGGATAACTTCCGCGACCCCATCCCTGACGGATACTTCTCGAAGCTACGGTTCGACAACGCGGACAGCAACACCAACAGGGTGCAAGTGCCTGGCCTCAACCCCAACGCCACCCACTGGGGCACCCGCCAGGACAACACGCGTCTATCCAACTACACAAGGTTGAATACGTTCATCCCAGTGGACATCTCAGAGCTGGAATTATGGCGGGACCGCCTGCTCGACGGCATCCATCAGGGCTTCTTCATCAACGAGGCTGGCAACCGCGTGCCACTGAGCGACGAGGTTGACATCACGGACGGCACCAACAAGCGCGGCATCGACATCATCGGGGACACGTTCGAGGCGGACGTCAACATCAGCGCCAACTACGCCTTCTACGGCGACCTGCACAACTTTGGCCACGTCGTTATTGCGTCGTCGCACGACCCCGACGGCACGCACGGGGAGAACTTGGGTGTGATGTCTGACAGCGCTGTGGCAATGAGGGACCCTGTTTTCTACCGCTGGCACAAGTACATCGACTGGATCTTCCAGCAGTACAAAGCCACACAACCCACTTACACCGTCCAGCAGCTTGAGTTACCAGGGGTGGCGGTGACTCGGCTGGGAGTCGCCACGGGAAACGTGGCTGACGAGATCCATACGGGCTGGAGCAACCGCGAGTTTGAGGCGTCGCGGGGCATCGACTTCGGTTCTGCCCAGAGCGTCAGGATCAACCTGCAGCACCTCAACCACAAGCCTTTCGACTACCACATCCTTGTGAACAACACGACAGGCGGTCCGAAGCAGGTGTACGTGCGCGTCTTTTTGGCTCCCAAGTTCAGCCAGAACGGCACGGACGCGCCCATGCGTCTCAATGAGCAACGCCTCCTTTGGATAGAGATGGACAAGTTCGTCTTTCCCTTGAAGGTTGGGCAGAACCACATCAAACGGCCGTCCTCACAGTCCTCCGTGACCATCCCTGGCGAGATCACCTTCAGGGACCTCGAGCAAAATGTCCGTGGCGGCACTCAGCCATCCACGCGGCCTCCCGTGGACATTCGGGAAGACTTCTGCGGTTGTGGGTGGCCGCACCACCTGCTGGTGCCCAGGGGCCGCCCTGAGGGCATGACGTTCCAGCTCTTCGTCATGATGACCGACTACGAGCAGGATAGGATGCCGCAGCGCGAAGGCTCGCGTCAGTGCGCAGGGGCGGCGTCATACTGCGGGGTGCTGGACGAGCGCTACCCTGACCGCCGCCCCATGGGCTTCCCCTTCGACCGCCTGCCTCCCCGCGAGCTTCGTACCCCTCAGGAACAGGTGCTGACCATCGAAGACCTCGCTCGTCTCGACAACATGGCCGTGCACGACATCGTGATCCGCTTCCTGGGCGAAGAACTTGCAACTGCTGCTTAACCTTCCAGCAGAGTGTCTGTCTACCTTCGTAGCCAGTATACAGTTACCGGCTGATCCCGTTATCTACCTTCGTAGCCAGTATACA
>Hyas_araneus ENA|HACH01006785|HACH01006785.1 TSA: Hyas araneus, contig c8735_g1_i1
CCCCCGCCGCAGAGGCTGCCCCTGGCGCGCGCCATCCCCCGGGGCAGTGTGTTCTCTATCTTCATCAAGAGCCATCGCCTCGCGGCCAAGGAACTCGGCGACTACCTCATGGAGTCCCAAAATGTACGTGAGCTGAGCCTGAAGGCCGAGGAGTTGCGGGGATCCCTCAACGAGAAGCTGTTCATCTTCGCCGTGTCCTTCGTGATCCTGAGGAAGCCGGAGATGAGGAGTGTACGTCTGCCCAGCATAGTGGAAGTGTTTCCCAGTATGTTTGTGCCCGTCACCACCCTGGCCGAGATGGAACAGAGTGCCACAGATTCCACCCCGGGCCAAGACATATTAGTAACAAAATACGGGCCAGAATTCTCCAGCACTCACCTGAAGCCCGAGCACCGAGTAGCCTACTGGCGTGAGGACTATGGCATCAACGCTCACCACTGGCACTGGCACCTCGTCTACCCCGTGGACATGGGCGTGGTGAGGGATCGCAAGGGGGAACTGTTCTATTACATGCACCAGCAGATGCTTGCCCGCTATGACATGGATCGCCTGAGTGTCGGCCTCAACCGGGTGGAGAAGCTGAGCAACTGGCGCATCCCTATCCCCGACGGCTACTTCTCCAAGCTGACCATCAACAACTCGGGCCAGGCGTGGGGCTCCCGGCAGGACAACACACTGATGAGGGACTACAAACGGGATGACTTTGGGCTGCCACGCCTCGACGTCCTGGAGTTGGAGCAATGGCACAGCAGGGTGATGAATGCCATACACCAGGGCTTCGTTGTTGATCGTGAGGGAAACAAAGTGATGCTTTCCGATCAAGTTAATCCGCCTGAGAAGCGTGGCATTGACCTCATCGGGGACGCGGTGGAGGCGGACAGCACCCTGAGCCTCAACCCTCCCTTCTACGGCGACCTGCACAACATGGGCCACGTCATCATCTCGGCCTCCCATGACCCGGACAATGCCCACAGGGAGAACCTTGGCGTAATGTCAGAGACCGCCACCGCCATGAGGGACCCCGTGTTCTATCGCTGGCACAAGTACATTGATGACATCTTCCAGGAGTACAAACTCGCTCAGCCTCCCTACACTGCTGATGAACTGTCCTTGATGTCGGTGGATGTAGCATTAGTGGAAGTGCAAAGCAGGGGCCAGAAGAACCAGCTGACCACCGGCTGGAACACTCGGGACTTTGAAGCAAGTCGTGGATTGGACTTCAACGCAGAAATGCCGGTGATGGTGCAACTCACCCACCTTGACCACCAGGCCTTCCACTACAGCCTCAAGGTGAAGAACAACGACAGAATGGCAAAGGAAGTGACAGTACGGATCTTCATGGCTCCAAAGCATAATGAGAGAGGACTGGAGATGAACTACATGGAACAGCGCCTCTTGTGGGCCGAGATGGACCGCTTCACCCACACTTTGAAGCCTGGCTCAAACCACATTCTACGACCATCATCAAAATCATCCATTACCAATTCAAGTGACTTTACCTTCCGTGACCTCGAGCAGCAGCCGGTGGCGGATGACCCAGCTGGCTCTGCAAACACCTTCGAGTTTTGTGGGTGTGGCTGGCCCCAACACATGCTGCTGCCGCGGGGGAAGCAGGAGGGAATGCCCTTTGAGCTCCTCGTTATGGTCACGGACGGGAATCGGGACAAGGTCACACAGCCAGCTGGTGCTCGGTCCTGTTCTGCTGCTTCCTCCTTCTGTGGTGTTCTGGACGCTCGCTACCCTGATGCCCGGCCCATGGGCTTCCCCTTTGACCGCAGACCCATGCCCATGCTGCTCGACAGACCCCTGCAAACAGCCTCAGACCTGACACGCCTCAGCAATGTAGCCATGCAAGACATTACCATCACCTTCCAAGGTGATAAGATCCAAGCTCTCTGATCCAAGGGATCAGATTCCAAAGCAAAGTGGAAGGGTGACAGGCATGGCCAGGCATTGAGATTTGCTCTTGCACTTCATATTCCTGCAAATTTGATGGTTATTAAGTTTTTTGAGCTGTTATACTTGAGGCTACAGAGAAGCTGTGTAAGGATCACGAGGGTGAATTTAAGGAATATCTAGTAAAAAAGACAATAACAAAACGAATCATGAAGTGTAATATGTATAAGAAAGTTGGCCTGCCGCCCTCTAACTTTCTCAACTCCCAACAAAAATCATGTACAGGGACAGACAAAAGTTGTGCTGTCAGACATGGTGAAGCATCGGATGAGAAGCTTCAATTTTAAGTTAAGTATTCATAAATGCCTGCAAATATGTCTATCAATAAAAGCTCCATAGGAAATCAAAAAAAAAAAA
>Litopenaeus_vannamei_1 comp22337_c0_seq1 len=2312 path=[2290:0-1416 3707:1417-2311]
CGACGCTTTACAGAGTTGACAATGCGGGAGGTGATATTGATGATATTGGTCTTCCTGACTGGCGGCGTCTTCGTGCAAACCGCGGCTGGTACTAGGATCTACAATTATGGCCCCCGCGATTTCATGCAGAGCGTCTTCTACCTGCCCTATGAAACCACGGCCACTTTAGCCAATCGCTTTGACCTCGTAGTGCCACCCCTATTTATGAATAATGAGACGGGGATGGTGACCACCGAGATAAGCAATGAACTGAAGATGAAACTGGGCACAGCTCTCGCCATACCCAGAGACATCCCTTACTTTGCGTTCAAAAGAGAGCACTCTCTGGCAGTCAAGGAGCTTAGCAAAGTGTTCCTCGAGGTGGAAGACATCGATGACGTATATAAATTTGCTATGGAGATACGTGACCATGTAAACCACCACATTTTCTTGGCCGCCCTCTACCATACCTTCTACGAAAGAAGAGACTTGAACCCTGGTGACTTACCCCCTCTGGAAACGGTGTTGCCAGACAGGTTCGTCCCAGCTGGTGTCCTAACCAAGGCGAAACAGCTGGCTAAACAGGCGATACTGAATCATCATACGAGAAAGGTCACAGTGGAGTGGCACGTCGACGAAACCGGGATCGCCACGAGAAGCCCCGAGCAGGGAGTGGCTTACTGGCGCGAGGACATCCGGCTCAACAGCTTCCACTGGCACTGGCACCTTTCGAACCCCTACAACATTGAGCCCGGGAAGCGAGACCGACGGGGAGAACTCTTCTACTACATGCATCACAACATGGTCGCGAGATACAACATGGAGCGCCTTAGCGTCAATCTCAGGCCGGTCGAGCCCTTCGAGGACTGGCATCTCCCTATCAAAGACGGGTATTTTCCCCACATCACCGCAGGCAATGGGTACGATTGGGCAGATCGACAAGACAATAGTTACTTTAAGGATGTTCGAGCAATACCTCTGAACGAATCGAACTACGTGTCCCAGCTTGAGATGTGGCGAACTCACCTGTACCACGCTATCGACGTTGGATACATGGTCGACGCGAACGGTGTTCAAGTGCGACTCACGGACAACCCAAGGATAGGCGAGGACTACGGGATAAACATCATGGGTGAGGCGGTGGAGGCGGGGGCGAGCGTGAACCCCGCTCTGTATGGTGACCTCCACAACCTAGGTCACGACTTGCTCAGCCAGAGTCATGACCCTGCCAAAAGACATAATACTAATATGGGCGTGATGGGAGCCGTAGAAACCGCCATAAGGGATCCAGTCTTCTTCCGTTGGCACAAATTCATAGACACTTTGTTCCTCAGGTACAAGCTGACTCAACCATCTTACACAACTAGACAGCTGACTGGAGCTTTTGAAATAGTAGACGTTGAGGTGATGGAAGACAATTGGAAAGACAATTACACCCCGATGCCTAATCGCCTTCACACTTTCTTCTCACCCTCGACGTTCGACGCCTCACGAGGAATCGACTTCAAAATGAAACCGAATGACCGCATTACTGTTCTCCTCAAGTCCGATGTTCTCGACCATCCAGAATTCTTTTATACGATCCAGATCAGGAACCCGACCTCGGAGTTTAAGCGCTCTCGGATCCGGATTTTCCTCGCGCCAAAATACGACGAGGACGGACAGAGGCTGAACTTCGCGTCGCTCCTTCACTACTGGACGGAGATGGATAACTTCAAGACGGATCCGATTTCGCCTGGCACTGACTACATCTCCAGATACTCCATGAACAGCAGCATCCTCTCGAGTTATCGCTCAAGGGATCCGGACACTGACTTCGCCTTCTCCGGCTGCAGCTGGCCCCGGAATCTTCAGCTGCCTCGAGGTACGGCAGATGGCATGGTGTTCCACCTTTTCGTGATGGCTTCCGACATTCCACCTGATGAGCATCGACCAAAGAGGAGCTTAGACGTGAACCGAAATAGGTACCCGTACCACCTACCGACACCCGGCACCCGGCACCCCAGGACCTCCGGGAGTTTCTGCGGCCGCCCCGACGAGAAGTACCCCGACCCGTGGCCCATGGGGTACCCTCTGGACAGGAAGAGTGGCCACGGGACGATCGAAGCCTTCGTGGCCGAGCACAAGAACATGGCGCTGAGTGAAGTCCTGATCACACATGCTGGAGACCCTGAGAGTGTGGGGCGACAACAGCAAGCCGAGAGGGACGACTGTCTGCTCTTCACTTGCTAGGGCCTTTGCTTTCTCTTCTCTCTCTCTTTCTCTGTTCCTCTTCTCTCTCTCTTTCTCTGCTCCTCTCCCTCTCTCTGTTCCCCTCTCTCTCTCTCTCTCTC
>Litopenaeus_vannamei_2 comp43657_c0_seq1 len=2489 path=[1:0-135 6604:136-136 6605:137-138 145:139-157 164:158-231 238:232-307 314:308-325 332:326-750 757:751-774 781:775-1230 1237:1231-1253 1260:1254-1589 1596:1590-1594 1601:1595-1723 1730:1724-1735 1742:1736-2381 4966:2382-2387 2394:2388-2411 2418:2412-2488]
GCCAGCGCCCCGCCTTACTTAAACCCCGGCGCCCATTCCCAGTCATCCACATCATCCTCGCCTGGCCTTCCACTGGGCTCCGGGTGGTTCTTGGCTCCGAGTCGAGGCTTTGTTCTGTGGGTTCGAGATACCTGGTCGTATCAGCGGAATGAACGCGGTAGCAGTCGTGACGACGTTAGTGGTGGGCCTCTCCCTCCAGCACGTGGCCCTCGGCTTCTTCGTAGAGAACAAAATCTTTCTACCTGGAAGATCAGTCAGGGAGGCTGGTAACGAGGAACCAGAATCAAGCACCAGTAGCAGCGCTAGCATACCACTGGGAAATGAGCTGAAATATCTCTTCTACCTGCCGTATGAATCCACGGACATCCTGGCCTACCGGTATAACCTCGCGTTGGGCAACGACCTCGAGGCTGACCTGAAGGCAAGGCTTGGAGCGGCTCTCTCCATACCCCGAGGAATTCCTTTCTTCTTCTACGATAATAAACACGCAGAGGCAGTTCAAGAACTTATTGATGTGTTCCTCGAAGCGAACGACCATCCTGAACTCGCAGACATCGCTCTCACTGTCCGAGACCACGTCAACGAAGCCCTGTACATATTCGCCCTCTATAGCGCCGTCTATGAAATGGAGGTTGCAAGCCCTCCGGATATACCGTCGTTGGAGACTGTGCTGCCTGACCGGTTCATCAACAACGAAGTCGTCAACGAAGCAAGGAGATTAGTCAAGGCAGCTGTGCATAAGCAGAATAAGGACGTGGTCCACGTACGTTGGTATCACAACCAGACGGGCCTCAGCACAAGGAACACCGAGAACAGAGTGGCATACTGGCGCGAGGACTTGTTCCTGAACACCTTCCACTGGCACTGGCACCTCTCCAACCCCTACCTCAGCAAGCCCGGCAAGATCGACCGTCGGGGCGAGCTCTTCTACTACGCGCATCACAACATGGTGGCGAGATTCAACATGGAGCGCCTGAGTGTCGGCCTCAAGCCAGTGGAAACCTTTGAGGACTGGCGCCTTCCGTTGGAAAATGGCTACTTCCCGCACCTCACAGCTGGCAATGGCTTCATATGGGGGGACAGACAGGACGACACTCTCATGCAGGACATTATTGGAATCAATATCTCGGATGCAATATACATCTCAAAACTCGAGCTGCACCGATCCCATCTGCTCTATTCTATCGATGAAAGATATCTGATTTGTGAAAACGGCTCTCAAATTTACCTCACAGACGACCCGGCTCCTGGCACACCGTACGGCATCAACCTCATCGGCGAAGCACTTGAAGCCGGGGCGAGCGTGAACCCCGCCTACTACGGAAACATCCATAACAATGGCCACATGTTGTTTGGCGGTTCTAACGACCCTCTTAAGAAACACGGGGGGAACGTCGGAGTGATGTCGGCCATGGAAATATCCGCCAGAGATTCGGTCTTCTACCGTTGGCACAAATTCGTTGACGATGTTTTCTTTCGGTACAAGATGACGCAGCCTCCGTACACGCCAGACCAGCTGTCCGTGGATGTGGAGGTGATGGAAGTCGCGGTGCAGGAGGACAACGGCACTTTGAACGACCTCCATACTTTCTTCACAGAGAACACTTTTGTCGCGTCACATGGGATGGACTTCCATTTAGATCCGGAGAGTAACATTACTGTGCTGTATACGTCAGATTTCCTAAACCATACGGACTTCACCTACAGCATCACGGTCAATAACAAGAAGAGTGATCCTATGAAGCCCAAGGTGCGAATTTTCCTGGCTCCGAAATACGACGAGAACGGACTACCTCTAACCTATGCTTCGCTACTACAATACTGGTCGGAGATGGACGTGTTCGAAGCAGACCCGATTGACCCTGGCGTATCCACCATCACAAGGCGTTCCAGCGATAGCAGTATCTTATCAGCCTACACAGGCAATAATGCCAATTTCAGCTTCTCCGGCTGCAGCTTCCCGCGGCACCTCCTGCTGCCTCGTGGGAAGCCAGACGGCATGACCTTCCGTCTCTTCGTGATGGTCACTGACGCCGACCAGGACAGGGCCTTTGGAGGTGGCGAAGACGAGCCTCCCAGTTTTTGCACTTTTTGCGGTATTCCTGGCGCCCCTTACCCCGATCGGTGGCCCATGGGGTACCCTCTGGAGAGAAAGAGCCTGCACACCGAAATAGATGACTTCGTTGACGCATATTCCAACATGATGGTAATCGACGTCAACATTTATCATCAGGAAGAGCCACAGGACGAGGAGAACCCGGGACGCTGAGGTCTATACAGGTGTCTTGGCTCGCGTGTCAGCTGTTGGTCCTGTGGGTAGGGTAGTGTTATTTTCATTGATATTGGTAATATTATCATGATCATCGTCAGATACTCTTATTATCTCTGTTTTGTCATTACTCTCTCTCTCTCCTCGCGCTCTCAATATTTCGCTCACTCTCGCTCTCTATCTCTTTAACTCTCTATCTCTTTAACTCTCTCTCTCTCTC
>Macrobrachium_nipponense_ ENA|GCVG01028384|GCVG01028384.1 TSA: Macrobrachium nipponense c90841_g2 transcribed RNA sequence.
TCCTGACAGGGTTGAGGACGCGAGAGGAATTCCCTTCCAGCCGTCACCATGGCCACCGAGCAGAGCCAAGTCCTGGAGCTTTTCGAAAAACCGTTCCGTGGTCCGTCGGGCGGTACGATCTCCTTCCCCACGGGCGAGGGCATCGGCACCCGGATAGGCACGGGAGGTCGTCCACCCGCAGAACTCGGCTACGCCACCACCCTCCAAAGAGGACGAGTCTTTTCCGTCTTCATCAGAGCCCACCGCAGAGCTGCGAGGAGCCTCTGCGACTACTTCATGAGAGCACGCAACATTGCCGAACTGACGAGCCTGGCAAATGCATGCAGAAATCTGGTCAACGAGCAGTTGTTCATCTACTCCCTCTCCTTCGTCATCATTCGGAAACCGGAGTTGAGACGAGTTCGAATCCCGACGGTCGTCGAGACCTTCCCCAGCAAGTTCGCTTCGCAGGAGATGCTGCAGCAGGCTGGGAACGAAGTCAGAAGGAATCCTGCGAGGACGGAACCAATCGTTATCAACCAGGAGTTTTCGGGGACCCTCATCAAGCCCGAACACAGGCTCTCCTATTGGCGCGAAGACTATGGCATCAACTCGCACCATTGGCATTGGCATCTCGTCTTCCCCATCGAGATGGACATCAGGAGGGACAGGAAGGGAGAGATCTTCTACTTCATGCACCAGCAGATGCTGGCCAGGTACGACATGGAGCGACTCAGCCATAGTCTCAACCGCGTGCTTCCAATGACCGGCCTCCGAGACCCTGTTGTGGATGGGTATTTCTCCAAGCTGACAGTCAACAACTCAGGCCGGGCATGGGGCACGAGGCAAGACGACACGAGACTGAAGGACATAAGGCGAGATGACTTTGGCCTGGGATTCATCAACATCTCCGACTTGGAACTCTACATTTCGAGACTCATGGACGCTGTCCATCAAGGATTTGTACAGGATAGGCAGGGGAACCGAATCCCGCTCACTGACGACCCCCCCAAGGGGGGCAGGAGGGGCATCGACATCCTGGGGGACGCCTTCGAGGCAGACGCCGAACTCAGCGTGAATTATCCCTTCTACGGAGACTTCCACAACTTGGCCCATGTCGTCATCGCCTTCGCCCACGATCCGGACTTCGCCCACAGGGAGGAGGTCAGTACAATCGGAGACGCGGCCACATCAATGAGAGACCCGTTCTTCTACAGGTTGCACAAGTTCGTCGACGAGTTCTTCCAAGAGTACAAACTGCAACAGAGGCCCTACAACAACGAAGAGCTGGGTCTACCTGGCGTCAGGGTGGTGAGAATAGGCGTTCTTCAGGACGGGGTTCCCAACAACCTCAGGACCGGATGGAATCAGCGAGAGTTCGAAGCTGGAAGAGGACTCGACTTCGGTGGATCGGCTCCGATCCGCCTCAGGTTCACCCACCTGGATCACAGGCCATTCGATTACCATCTGCAGATTATGAACACTCTGCCGGCTGAGAAAGACGTGACCGTCCGAATTTTCTTAGCCCCTACGCTGGACGAGAGGGGCAACAGAATGAGTTTCATGGATCAGCGTCTCCTGTGGGCGGAGATGGACAAGTTTGTGACGAAATTGACTCCGGGCGAGAACAAGCTGGTGAGATCGTCACGTGACTCCTCCATCACCGCACCACCAGAGGCCACTTTTAGGGAACTGGAGGCGGGACGCGAAATCACGTCTGGAACGCAAGCAGGAGTTGAATTCGGTCAGTGCGGCTGTGGGTGGCCCCGGCACATGCTTCTGCCTAGGGGCATGCCCCAGGGTATGGACTTCCAGCTCTTCGTGATGCTCACTGACCATGCTTTGGACAAGGTTGAACAAGTAATCCGAGGCAGGCCGTGTACCAACGCCGTCTCCTACTGCGGCATCCTAGACTCCAAATTCCCGGATGCACGTCCCATGGGCTTCCCCTTCGACCGCAGGAACCCTGCGATGGTCAATGGAAACGTCATCCAAACAGCGGGAGAGTTTGCTGCGCAGTTCGATAACATGGTCATGGAGGACATCAAGATCACCTTCGTCGGGAACCAGCTGCAACGATCATAGCCGCTATAGCAGAAAGTTCAGGAAGAGCAAGCGGCAGTATCGTTTTCAGGAGTATCGAAAGGGCAAGTGGTACATGGATTTCGAGGATCATTAAGTATATAGGTAAAATATTCACCCCCGCAATCGCAAGTTCCAGTTATCAAATCTAAACCATTAGCCGCGGCAAAAGGGGGCAATTCTAATAAACACGGATCTTTGTAACAACGTAACAACTAGTGCGACTTAGATTAGGATTAAATATATATCCACGATATTTATCACATTCACATTCACATTTTAATTGAAATTCAGTAGAATAAAAATCTTGGGGAGTAAATTTGATAGGTATATCCCGCGGTAAAACAATTTGACCATCTATTAGAAATTTTCCATTGGAATCTTCGCGTTGACAAGGATCGAACGTGTCTAATTCAGCATTGTATACACCAGGAACTTTAGAATGACAAATCCACTTTTCATCTTTAGACGAATATTTCCAAAAACCCCAAGTTTCGTTACATTTTTTTATATTGTTGAGTAGATAGTGGTTTATACACGCAATATGATTCGCCCGGTAATAATTGCGTACCATTACTAGCAAAAAAATTGGATTCATTAGGAATGTGAATAAAATGTAGTTATCATCGTATACATGAATTAAATTTTTCAAATTTTCATGAGATTTATTTATATTATTTAATATTTTAACGACTGGTTTTTCTTCTTCTTCCTCTTCGCTTCCATCTTCCAACGGCTGCCGCCTTTTATTATAATTTGGGAAAAATAATTTTAAGAATTTTTTGTCAATGGTGGTGGGTGGTGATTGTGGTATTAACATTTTATTTACATCATCATCATTATTTTTTTATACTTTGCTATTATATCTCGCAAACTTTGGCCATTAAATTTATTAAAATCATTACCTATATTTAAATAATGATTTTCTGCTAATTTTCTTTTCGTATGGCTGAGAAAATACGTGATGCGTATTATGGGTTGATATTTCATATTTCCGGAATATCTAGTTAATATGTTTAACGCTCTAGTTGCCCAATCTGCTCTTATTGAATGTAAACCTCCATCTTTAATCAATTTATCTATATCATTTTTGTTATTTTCTTCAAATCGTTCCACCGCCCACCTTAAATATTGTTTAAATGCTTTCCTACAACCATCATAC
>Melita_plumulosa_ ENA|GAKD01022664|GAKD01022664.1 TSA: Melita plumulosa mira_c23579 transcribed RNA sequence.
GTGTTCCAACTCTTCGTTATGATGACAGACTTCGAAGAAGATAGGGTGGACCTGCCCACCGGGCCCCGACAGTGCGCCAACGCCGCCTCCTACTGCGGTATCCTCGACACCAGGTACCCAGACAGGAAACCCATGGGCTTCCCATTCGATCGCGTGGCCCCGCGTGAACTCCGCACCCCACGCGAGCAGGTGCTCTTCATCACAGACCTCGCGCAATTGGACAATATGGCCGTGCATGACGTCACCATCCGCTTTCTTGGCGATGATCTCAATGCAAGCGACGCGCCGGCGTCCTAAAATCGTGATCGTTGCAATCGCATTATCTACGCATCAAGTGCCATTATTGTGGATAAGGAAAGAAACAAGCAACCATTAATAGGGTATTCAATTTAAGAATATAAAGGGTGAAAATAGTAAT
>Neomysis_awatschensis ENA|GDFV01002112|GDFV01002112.1 TSA: Neomysis awatschensis My_CDS_02044-1 transcribed RNA sequence.
TTTGGTGAACGTCAAACTAATCATCTAAATATGTCTCAGACAAGTCCGGATAAAGCACTGCTTTACCTATTTGAGAGGCCATTTGATCCTCTCTTCATCCCTAGGACAACCTCAACTTCGGAAACCATTGAGTTTAATATCCCGGGGGAAGACCGACCTGCATTTGCCACCCGGGCCGGATTTACTCCGAGTGTAGTTAATGTGAATAAACCACTCAATGCAAATTCTGTCCCCCGAGATGTAATGCAGGTCCCCAGGGGCACTCCATTTATTCCGTTCATGAAATCCCATCGGGCAGCCGCCCGAGATCTAATTAGTGCGTTTATGAAGAGTACTTCTGCTGAAGAGTTGATGAATTTAGCTGCAAGTGTGCGAGACAGCGTTAATGAATCTTTGTTTATTTACTGTTTATCTTTCTGCATCATGAACATCCCGTTTCTGAGAGGGATGAGGATTCCTCCCATATATGAGACATTCCCCGGCTGGTTCATCCCTCAGGGAATCCTTGGCAAAGGTCGCCAAGAGGCATCTCTCAACAACCGGCTGACCAATCAGGTGGAACAAGTGGATTTAGAAGTGCCAATGAACTTCACCGGAAATGACTTAAACATGGAGCACCGGGTCGCATACTTCCGTGAAGACTACGGGATTAACGCCCATCACTGGCACTGGCACCTCGTGTATCCTCTGGACCTTAGTGATGTGGGCTTTCATCGTGACCGGAAGGGGGAACTCTTTTACTACATGCACCAACAGATGCTGGCCAGATATGACATGGAACGCATGAGTGTAGGGTTGTCAAGGGTTGAGAAACTACACAACTGGAGGGAGCCAATCCCTGAAGGCTATTTCTCTAAACTAACTGTCAACAATTCTGGTATGAATTGGGGTGTTCGTCCGGATAACTTTTTAATGAGAGATATGCGACGAGAACCTGAGAGTAGGACCGATATCGCAGATTTGGAGAAATGGGAAGACAGAATCAGATCTGCGATTAATAGAGGATTTATAGAAGATCGCGAGGGAAACCGCATCCCACTGTCAGATGACATTGATCCAACGCCTGAAAACAAAAGAGGGATTGACTACCTTGGTGACGTCATAGAAGCTGATGCGATTCTCAGTCCTAATTTCCCCTTCTATGGTGATCTCCACAATGAAGGCCATCTGGTCATTGCCTTCTCACATGACCCTGACAGATCACATAATGAAGAAGCCGGCGTAATGGCGGAGACTAGCACAGCCATGAGGGATCCAGTCTTTTATAGATGGCATAAGTATATTGATGATCTTTATCAGGAGTATAAGCTCATGCAGCGACCATATGGGGAACAAGATCTGTTGTTTAACAACATCGAAGTCGAAAGCATTGCAGTTGCGTCAGGCCGTGAATTCAACACACTGACAACGGGATGGAATATGCGTGTGTTTGAAGCCTCTCGCGGTCTAGATTTTGGAAACGACGCAGTCCCGATTGCAGTCAAAGTGACTCATCTTTCCCATCAGCCATTCGAATATCATATTAAGGTTAAAAACACACTCGGCTGCACCAAGGAAGTCACACTTCGTATCTTCTTAGCCCCTAAATTAAGTGAATCAGGACGAGAAATGAGATTCATGGACCAACGTTTACTCTGGACCGAGATGGATAAATTCACTTATAAATTGGCTGAAGGAGACAATATCATTAAAAGAAAGTCAACGGACTCCTCCATCACCATTCCTCCTGAAAGAACTTTCAGACAGCTTGAGACTGGAGAAGTAAATCTCGACATCATCCCCGAGACGGCCTACTGTGGGTGTGGATGGCCTCAGCACATGTTGGTACCACGAGGGAAGCCAGAAGGTATGCCATATCAACTGTTTGTCATCGCAACAGACTGGGAACAGGATCAGGTGGATGTTCCAACTTTATCGTCAGGATCAGCTTGCAAAAATGCAGCTTCCTTCTGTGGTCTGAGAGATAAAAGATATCCTGATAAACGTCCTATGGGTTTTCCCTTTGATCGAAGAAATCCTCCTCAATTGTTGGGAAGTGCAGTTCAATCCATACATGACTTTGCCAGACTTGGAAATGCTGCACTCAGAGATATAAATATTAGGTTTACTGGAAACATGATGTAA
>Pacifastacus_leniusculus_ ENA|GBYW01037606|GBYW01037606.1 TSA: Pacifastacus leniusculus comp37525_c0_seq3 transcribed RNA sequence.
GCACCCGCCAGGACAACACCTTCATCAAGGATTTCAGACGTAATGATGCCGGGCTGGATTTCATAGACATTAGTGATATGGAGATCTGGCGGTCCCGACTTATGGACGCCATCCACCAAGGATATATGCTAAACCGAAATGGTGACCGCATCCCTCTCTCTGATAACGTCACAACAGGAAAGCGAGGGATTGACATCTTAGGAGACGCGTTTGAGGCAGATGCCCAGCTTAGCCCAAATTACTTATTTTATGGTGACCTTCACAACACGGGCCATGTGCTGCTGGCATTCTGTCACGACAACGACAACTCACATAGGGAGGAGATAGGAGTTATGGGAGACTCTGCTACTGCTTTGAGAGACCCAGTCTTCTACCGCTGGCACAAGTTTGTTGACGACATCTTCCAGGAGTACAAGCTGACACAGCCGCCCTACACCATGGAGGATCTGTCTCTGCCGGGTGTGGTGCTTGACAAGGTGGGTGTTGTGAGGAACGATCAGCTCAACACTCTCACAACTGGCTGGAGCGTACGTGAGTTTGAGGCTTCCCGAGGCTTGGACTTCAACTCCCCCAACCCCATCAGGCTGCGCATCACCCATCTCGACCATGCTCCCTTCACTTACCATCTCCAGATACACCCACTACACTTCCCTAATCCTGACTGTCACTGTCTTCGAGCACGTTAGAAACCCACACCATCCATTTTTAGTTCTCGTTTAGGACGTTCTACTATGAGAAGTGTTTAATCTCGTTCGCCTGGACAAACCTCAGGTCCTAAGTTCACTCCAACTCGATGTATGTAGGAACCAAGTGAAGAACGACAACCAAAATAGAACCGGCATGTCGTCCCGTA
>Palaemon_argentinus_ ENA|GEFN01005396|GEFN01005396.1 TSA: Palaemon argentinus c13585_g1_i1 transcribed RNA sequence.
GCATCCTTGACTCTAAATTCCCAGACGCCCGCCCCATGGGCTTCCCCTTCGATCGTAGGAATCCTGCGATGATTAATGGGAACGTTATTCAGACGGCCAAAGAATTCGAGGCACAATTCGATAATATGCTTATCGAGGACATCAAGATCACCTTCGTAGGAAATAATCTTTGAACAACGAAGCCGATACGGAAGGATGTGCCAAAAGAGCTATTTCTTCTGTAAATTGTTACCAGTACGGTTACTCGGAGC
>Parhyale_hawaiensis phaw_30_tra_m.023727
GCTGAGGTGACTGTGTGACACCTTAGGCAGGTGCTGCAGCGCGGTGCACAGCAGTGCTGTGCTGCACTTCTTTTGGTCTGCACCACTGCACCAGGTATATACCTCGAGATGGCTCGCTCTACAACTGTTGAACAGAGGGACATCCTCTACCTCTTCGAGAGACCTTCCGACCCTTTGTACATGCCCAGGGCGGGTAACACCATCATGTTCAACACCAGCGACAGGCCTGAGACCTTCGCCCCACGCTTTGGTGGCCCCAACACCAGCACCATTGACGTCACCACCGACAGGTCGCTGGCCGAGTCCCTCCCTGCGGTGGTGACATCCATCCCACGAGGCGGCATCTTCTCCCTCAACTTCAGCGAGCACCGCCAGGCTGCCAAGGCCGTCATTGCCATCTTGGAAAGGGCGCAGTCGGTGGCCCAGCTGAGGGACAACGCGGCGTCCATCCGAGAGAACATCAACGAGGCGCTCTTTGTGTACGCGCTGTCCTTCGTCCTCACCAGGAACAGGCGGTTCAGGGGCCTCAGAATTCCGTCCTTCTTGGAGACGTTCCCGAGTCGCTTCATCCCCAGCGACGTAATAGACCAGGCCAAGAATGAAGTGAACCGCGCCAATGCTAACAGCATGATGGACCCGAACGAGCCGGTGGTGATCAACCAAGACCTGGACTTCACTGGCCAGCGCAAGCGTCTGGAGAACCGAGTGGCGTACTGGCGGGAGGACTATGGCCTCAACGTCCACCACTGGCACTGGCACCTCGTGTTCCCTATTGAGCTGCTGGAGGGGGAGAACGTTCCTGACAGGAAAGGAGAGTTCTTCTACTACATGCACCAACAAGTTCTGGCCAGGTATGACATGGAGCGCATGAGCGTCGGCCTGCCGCGTGTCGTCAGACTGGACAGCTTCCGCGACAATCTTCCTGACGGTTACTTCCCGAAACTTCGCTTCGACAACGCGCCATCCAACCCCAACCGGCTGCAGATCCCCGGCAACAACCCCAACGCCATGCACTGGGGCGGCCGCCAGGACAACAGCCGCGCCTCGAACTTCACTCGTGTGAACACCGTCTTCATACCGGTGGACCTGAGTGAGCTGGAGCTGTGGCACAACAGAATCCTGGACGGCATCCACCAGGGCTTCTTCATTAATGGGGACGGTAACCGCGTGCCTCTGAGCGACGATGTCGACATCACGGACGGGCGAACCAAGCGCGGCATTGACATCGTGGGCGATACTTTGGAGGCGGACGTCAACCTCACGGTCAACTTCAACTTCTACGGGGACCTGCACAACCAGGCGCACGGAGTGCTGTCTGCCATCCATGATCCTGACGGCACCCACGGGGAGAATCTGGGTGTTTTGGGAGAACCGGCCACTTCGATGAGAGATCCTCTCTTCTACCCGCTGCACAAGTACGTCGACTGGATCTTCCAGCAGTACAAGAACACGCAGCCGGTCTATACCGTGCAGCAGCTGGAGCTGCCGGGTGTGGACATCGGTCGGCTGGGGGTGGCCACCGGCAACATCGCGGACGAACTGCACACCGGCTGGAGCTACCGGGAGTTCGAGGCCTCCCGTGGCCTCGACTTTGGTTCCGGCCGACCTGTGAGGGTCAACATTCAGCACCTCGACCATAAGCCTTTCGACTACCATATTCTGGCGAACAACACGACGGGGTCCCCCAAGCAGGTGTACGTGCGCGTCTTCCTGGCACCGAAGTTCAGCCAGAACGGCACCGACGAGCCCATGCAGCTGAGCGAGCAGCGGCTGCTCTTCAGCGAGATGGACAAGTTTGTGTACACACTTCGGCCCGGCCAGAACCACATCAAGCGGCCGTCCACCCAGTCCTCTATCACCGTCCCTGGCGAGATCAGCTACAGGGAACTGGAGTCTGGTATTCGAGGAGGAGCTAGTCCGTCAACCCGCCCTCCTGGCGACGTCGAGGAGGACTTCTGCGGGTGCGGGTGGCCGCAGCACCTGCTGGTGCCGCGAGGGCGCCCTGAGGGCATGACCTACCAGCTCTTCGTCATGATGACTGACTACGAGCAGGACAGGATCCCTCCGACGGCAGCATCCAGGCGCTGCGCCAGCGCTGTCTCCTTCTGTGGTATACTGGACGATCGCTTCCCAGACAAGCGACCCATGGGATTCCCGTTCGACAGGCTGCCTCCCAGGGAGCTCAGGACCCCTCAGGAACAGGTGCTCACCATCAACGACCTGGCCAGGCTGGACAACATGGCAGTGCATGACATCACCATCCGCTTCCTGGGAGAGAATCTTAACCCCACCAGTGGAACAAGTGGAAGAGCTTAAGAGCTCAGTGGCTTCGAAAGTATAGTAGACTAAGTTGAAGCCTTGCAGTGTGACACCTTGTTTAGGGTGGCTCAGCAGGGACAGGGTTGTGCCACTTGGCGAAGCCTTAACGTACTGAGCTGGAGTCGCAGCACTCTATTTGTGGACGTGGAAAGCAAGTGTTCCTGCATTGCTACGCTACGCTTCATTACAACAGGTTGTGCCAGTCGGCCGCGGTGTTCTATAAGTTCTATGTTTGCATGTTTTTTCAATGTGTCAGCACTTGCCTTACCCAAGCCGGAGTGGACTTCTTGACAAATACCTGCTCAAAATCAGTGTCATCGGGAAATATCTACCTTCGGCTACGGTTAGAAGTACACACACATACACACACGCATTCAAACGCACACATGTATGTGTATATATTACGTACGTAACTGAAAATAATAAAAACATTGAACTAGAGAAAGTTTAAATGCTTTCCAATACCATGGTCACATACTTTTTCTTTCGCAATTTTCAAAAATTCACAGCGAAAGTGTGCGTGCCTTATTAGTTAGCACTCGTAACTTCAGCATTCATGTCATTTAGCAGACTGGCTGATATTTTGATGAGGATAATATTGTTCTTATTATGCACATGTGCTGGAGACATTCAACGCATACTTGAACAGTATCAGAATATATTCAATAATGTCTGTACGGTAAACACATGTCTGACATTGTAGTAAGCTTTTATTTTTTATCTGCAGCAGCCATAGTACCGTCATCATTTTATGTTTTTTTATCACGAATATGTTTTACTTACGCTTATTCTATGCCATGCCTCCAGTAAGTAAATATATTATAACAAAAAA
>Penaeus_monodon_1 ENA|GEEP01066176|GEEP01066176.1 TSA: Penaeus monodon WSV_15738 transcribed RNA sequence.
GAGAGTTGGGAATCCATATCAGCTCCAGAAGAAACTCTGAGGAAGCTCCTCTACCTGCCGTACGAAAACACGGTTACCTTGAGCAGACACGTCAGCCTCGATATGTCAGCGGTGGTAGTGGACACGGCCAGCGGCATGTACACCACCAGGATTTCCGCGGAGGAGAAAGAGAGTCTCAGAACGACCTCTTCTGTGCCGCGGGGAGTCCCCTTCTCCTTCTACAGCAAGCATCACGCCCAGGCAGCTAAGGATCTCATTAAGGTGTTCCTCGATGCAAAGGATCTTGATGAACTTCGCCGAATCGCCGTTGTTGTTCGAGACCATGTCAACGAAGTGATGTTCTTATTCGCACTCTCCCATGCTTTTTATGAGAGGAAAGATCTAAACCCTGCTGCTTTACCCCCGCTGGAGACTGTCCTGCCAGACCGATTCGTCCCAACAGTAGTCCTCAACAAGGCAAAGCAGTTGGCCAAAGATGCAATGATTAGTAAAGACAAAGACGAGGCCCATGTGTATTGGCCCACCAACGATGCGAGCGTTTACCCAAGGAGCCCTGAGCATCGAGTGGCATACTGGCGTGAGGACATCGACCTCGGCAGGTTTTACTGGCACTGGCACCTTTTAAACCCCCGAAACATCGAGCCAGGCAAGCGGGACCGACGGGGAGAGCTTTTCTATTATATGAATCACAACTTGGTCGCAAGATACAACATGGAGCGCCTGAGCGTCAACCTTGAACCTGTCGAAGCCTTCAAGGATTGGAAGAATCCCATAAAAAATGGATATTTTCCACCAATCGCTTGCGACAACGGCTATGATTGGGCTAGCAGACAAGACCACACGCTCTTTAAGGATGTTAATGCAATACCCCTGAGTGAATCGACCTTCGTTTCAAAGCTTGATACTTGGCGAACCAACCTTCTCCACGCTTTTGGTGTCGGCTATTTGATTCGTGAGAACGGTCCCCATGTTCGCCTCACGGACAATCCGAGGGTTGGCGAAGATTACGGCATAGACCTCGTCGGCGAAGCGGTGGAGGCCGGCGCGAGCGTGAATCCCGGTTTGTATGGCGACCTCAACACCTTAGGCCACGATTTGCTTAGTCAGTGTCATGACCCGGTGCGAAGCCACAAAAGTAACGTCGGTGTGCTGGCAGCCACAGAAACAGCCATTAGGGATCCAGTCTTTTTTCGTTGGCACAAATTTATAGACGATGTGTTCCTCAAGTACAAGATGACGCAGCCTCCATACACGCCAAAGCAGCTTCACACGAATGTAGAAGTGATGTCCGTTACAGTCACTGACAAATCAACAGCGAGAGCCTATTATACTCCACGACGAGGAGACCAGCTTCACACTTACTTCAGAGTCAAAAGTTTCGAAGCCACGAATGGAATCGACTTCAAGCTAAATCCAGAAGATCACTTAAAGGTTCACTTCCAGTCAGATTATCTTCAGCATACCCACTTCTACTACACCATCAAAGTCTTCAACCGTAACAGTGAAGTCATACGTCCTAAAGTGCGAATTTTTCTGGCACCGAAATTTGACAACGTCGGCCAGAGGATGAACTACTCCGCACTGCTTCATTACTGGACGGAGATGGATGTGTTCGAAGCAGATCCGATTCTGCCAGGCTCATCCAGTTACATTACTAGAGACTCCAGTGAGAGCAGCATCTTTGGCTTTGACTCTGAAGCTGCATACGGAAGAACGTCTGGCTGCGGCTGGCCAAAGAATCTCCAGCTGCCTCGGGGTAAGCCAGATGGCATGAATTTCCTTCTTTTCGTGATGGTGACTGACAGCTCGTGGGACACGCCACTTAGCCAAACGTACAGCTGCACAGATCTAACGAACGATTACCTGTCGATCGGCCTGTGTTCACCTCCCCTCTTCTCCAGGACGTCCCCTTCCAGTTTCTGCGGACTCCCTAGTGCCAAGTACCCCGATCGGTGGCCCATGGGATACCCTCTGGACAGGAAGAGTCCCCACGAGACGATCGAAGCCTTTGTGAATGAATATCCGAACATGAGACTACATGATTTCGTCATCAAGCATTTAGAAGCTGCAAATCTCAATATGGAAGATGACACGGTTGAATGCCTTCGCTTCAGGTGCTGAGTCTGTCTGTCTTTCCATATTTGGCAATTCTGCTCTAGATATTTCTGCTTAAAATTTGTACAAGTTCTCATTCAGCCTATCCATGTTAAACTTTAAAAGATTTGAATACATGCATCAACTTAGATTTTTCACTCCACACCCATTGCTTAAAAAAGTTAAAAAGGTATATCTATTTATTTATTGAAAATTTTATGCCGTCAATATCTAAGGTCATTAGCAGCGTATACAAAATATAGCCCCAGGTAAAGTTTTTTGGGTTCAGTAAGCCAGTGTTTGTGGATTTCCAGAATGACCAACTGTCAAAACCAACAAATGTACCAGGCATCAAAGGTTACATAGCATTATGGTCAAGTATTGTGGTGAAAAGATTAAATGTGAGTTAACGATTTGGATGAGTGGACAGAAGGGGATGAAGAAGAGAAGGAAAAGGAAAGTGGGA
>Penaeus_monodon_2 ENA|GEEP01081773|GEEP01081773.1 TSA: Penaeus monodon WSV_35418 transcribed RNA sequence.
CCAGGATATTGAGACGGGTCTGTGGACCACCGAGATTTATTCTGAACTGAAGGAAAAACTTGGCACAGCTCTAGCCATACCCCGAGATATCCCATACTTTGCGTTCAAAGGCGAACACGCTCTGGCAGTCAAGGACCTTAGCAAAGTGTTCCTCGAGGCGACAGACATTCCTGAACTATTTAGTTATGCTATCCAGATTCGCGACCATGTAAACCACCCTATCTACTTGGCCGCTCTATACCATGCCTTCTATGAGAGAAAGGACCTGAACCCTGGCGACTTGCCCCCGCTGGAAACTCTGTTGCCAGACAGGTTCGTCCCTGCTGTTGTGATCAACAAGGCGAAGCAGCTTGCTAAATCAGCGATACTCCATAATGAAAAGAAAGAGATCATCGTGTACTGGCACAACGACGAGACCGGCATTGCCACAAGGAGCCCAGAGCAGAGACTGGCATACTGGCGCGAAGATATTCGCCTCAATAGCTTCCACTGGCACTGGCACCTTTCGAACCCTTACAGCATCGAGCCCGGAAAGAGAGACCGCCGTGGTGAACTTTTCTACTACATGCATCACAACTTGGTCGCGAGATACAACATAGAACGTCTTTGCGTCAACCTTAGACCGGTCGTGCCCTTTGAAGACTGGCATGTGCCTGTTAAAGACGGGTATTTCCCCCACATTACCACTGGCAATGGGTATGACTGGGCAGACAGACAGGACAATACTTACTTCAGGGATGTTCGAGAAATACCTCTGGATCAATCGAACTTCGTCTCACAGCTAGAGATGTGGCGAACTCACCTGTACCACGCTATCGACGTTGGATACATGGTCAATGAGAACGGTTCTCAGGTGCGCCTCACGGACAATCCGAGGATAGACGAGGATTATGGCATAAACCTCCTCGGCGAAGCGGTGGAGGCGGGCGCGAGCGTGAACCCCTCTCTGTATGGCAACCTCCACAACCTAGGTCACGATTTGCTCAGTCAGAGTCATGACCCTGCCAAAAGACACAATACACAGATGGGCATAATGGGAGCCGTAGAAACTGCCATAAGGGATCCAGTCTTTTTCCGTTGGCACAAATTCATAGAAAATGTGTTCCTCCGGTACAAGATGACGCAACCTCCTTACACATCTAGACAGCTGGCTGGAAATATGGAAATAGTAGACGTTAGCCTAATGGAAGAGGAAATTAAAGAAAATTATGTCCCGACACCTGATCATCTCCACACCTTCTTTGCACCTTCAATTTTTGATTCTTCGCGAGGAATTGACTTCAAAATGAAACCAGATGACAACGTTACTGTTCTCATCAAGACAGATGTTCTTGACCATCCGGGTTTCTTTTATACGATCAAGATCCTTAACCCGACGAGTGAGGCCAAGCGCTCGAAGATCCGGATTTTCCTCGCGCCAAAATTCGACGAGGACGGACAGAGACTGAACTTCGCTTCGTTGACACACTATTGGACGGAAATGGATGTTTTTGAAACGGATGAGATTATGCCTGGTATTGATAACATCTATAGATACTCCAACGAAAGTAGCATCCTCTCGACTTATCATGGAAGTGATACTGACACTAGCTTCGCCTTCTCCGGCTGCAGCTGGCCCCGGAATCTCCAGCTGCCTCGAGGCACGGCAGATGGCATGGCTTTCCACCTCTTCGTGATGGTTTCCGACGTTCCACATAAAAATCATTCAGGAAGACACCACCTGACTAGAAACAGAAAAAAGAATCCTTACCACTCAGAGACCCCTGAACCCCAGTTCCAGGGGACCTCTGGGAGTTTCTGCGGACGCCCTAACGAAAAATACCCTGACCCGTGGCCTATGGGGTACCCCCTGGACAGGAAGAGTTCCCACGAGACGATCGAATCCTTCGTGGCCGAGCATCCCAACATGATGCTGAAGGATATCGTTATCAAATATGTTGGGGATCGTGACAGTGTAGGGCGCCAGCCGCAGAGGGAGAGGAGCGATTGCCTGCTCTTCACTTGCTAGGGGGCCTTTGCGCTCTCTCTCTCTCTCTCTCTCTCTCTCTCTCTCTCTCT
>Proasellus_aragonensis_ ENA|HAEO01051485|HAEO01051485.1 TSA: Proasellus aragonensis, contig comp51040_c0_seq1
CCATTACGGCCGCGGGGCATTTGACAAACATCGTCAAAGCGACTCGAACGTTTAAGCTGAAGCTAATCATAACTTACTAAAAATGACTAACATTGGTCTCAACGATAATGAAAAGGGGGTCTTCTATATGTTTGAGAGGCCTTCCGTCCCGTTGTACGCTCCAAGAGCCAACAGCACCCTCATCTACGACTTACCAGCAAACACTTTGCCTGAGGGAGTCGTCACCAATCGATTTGGTCTTACAGGTGTAACTTCAGTAAAAGTTGAAGGAGAGGCTGACATTCCAGGCTCTGTGAGTGCCATGGAACGAGGGGTGCCATTTTCAATGTTTGCTGACAGGCACCGACGGGCCGCTAAGGATCTAATAGACCGTTTCATGGCAACGGATGGTGTCGAAGGACTGAAAAATTATGCAGCCAACATAAGAGATAGATGCAATGAAAGTCTTTTTATCTTCGCTCTTTCTTTCGTCGTGATTAGAAAGCCAGAACTTCGGAAAATTAGAACTCCTGCTATCTTTGAAGTCTTCCCTGATAAGTTTATTCCAAATGCCACCATAGGCCAAGCTGAGGATAGTATGTCACAAGCAAATTTTCATGCAACTAGGCCTGAGAGAGTTGTTGTGGAGCACGACATGGATTTTAGTGGCACCGATCTCAAGCTGGAACACAGGGTGGCATACTGGCGAGAAGATTACGGCATAAATTCTCACCATTGGCATTGGCACTTGGTATTTCCTCTCAATATGGGTGTGAATAGAGATCGGAAAGGAGAATTATTCTCATACATGCATAACCAAATGCTTGCTAGATATGACATGGAACGACTTAGCAACGGCTTGGGTCGTGTGAGGCCATTGACGAACTTGAGAGAAGTAATACCTGATGGCTATTTTTCAAAGCTGACGATGAGTAACTCCAGAAGAATTTGGGGAACACGACAAGATAACACATTTCTTAGAGACTACGAGAGGAGAACTCCTGTTGCCCCATTTACATTAAGAGACCTCGAGACTTGGAGGCAAAGAATATTTGATGGAATTCACAAAGGTTATTTCATGGATCGCCAAGGCAACAGGGTGCCTTTAAGTGACGATGTCGATATTTTAGCTGGCAATAAACGAGGCATAGATATTCTGGGAGATGCTTTCGAAGCTGACAGCGAACTTAGTGTCAACTTTCCCTTCTATGGAGATCTGCACAACTTTGGTCACGTGGCCTTAGCCTTTTCCCACGATCCTGATGGTTCGCACAGGGAAGAAATCGGTGTCATGGGAGACACTGCCACAGCCATGAGGGACCCTGTATTCTATAGATGGCACAGATTCATCGACGAAGTTTTCCAAACTTACAAAAATTCACAGCCACCTTACAGGGACGAAGAGCTAAATGTTGCAAATGTTGATATAGAAAGACTGGGTGTTGCAACTGGAAACGAAGCCAACACCATCCATACTTTTTATGACAAGAAAATGATCGAAGCTTCAAGAGGTCTCGATTTTGGGGCCGCGACTCCAGTATTTGTCAACTTGACAAGGCTCAATCACAGGCCTTTTACATACCACATTTTAGTCGACAACACTTCACGAGCACCAAAACGAGTCACAGTTCGCCTATTTATAGCTCCAAAGTTAAACGAGGCTGGACAGAGGATGACATTTATGGAACAGAAAACTTTGTGGACAGAAATGGACAGATTTGACCACACACTTGCTCCTGGGAAGAATCACATCAAACAAGAATCCACTAATTCGTCAGTCACTATTCCAGAAGAATTAACTTTCAGAGAACTAGAAGCAGGCAATGCTGCAAGAGAAGCTGCTGAAGCCTATTGTGGTTGTGGATGGCCTAATCACATGCTCGTGCCAAAAGGGAAACCTGAAGGGATGGTATTTGAGCTTTTTATTGCATTAAGCGATTTCGAGTTAGACAAGGTGAATGGTGGAACTACTGGTGGGGAGAGACGCTGTGGAAATGCCAGCTCCTTCTGTGGTATTCTTGACGAAAGGTATCCCGATCGCCGTCCCATGGGATTCCCACTGGATCGTCGCGTGGGTCCTGATGTCGACCATTTGCCCACAAATGACATCTTTGGAAGATATGGAAACATCAGCTTAATGGACATTACCATTCGATTTACTAATAGAATGATGGGTGGCCAAGGAACACCAGCCACAACAACAGCTGTATAAAATTCTACTGACATCTTTTATATATTTGCAATTACGCATAGTAGTGTTATTCCCTTAACTAAAATTATCTTGGTCTATTCTGACGATTTCTTTGCAATAGACTATTGAATAAAGTAAATACTATCACGTTAGTTAATTATTAATACTTACTAAAAATTAAGATGTATGGATGGAAACACGTAATATGAAAATATGACATTATTGCATTATCGGTGTACATAATAGATAATATAAATACGTATTGTAAGTCTATATAGAAGTAAAGGAAGTATGCATTCGTTGCTGAATAGAAATGATGACATTTCGAACTAAATTATTTTTCCTTTTTATGATTGTATTCAATATGTTATGTTAAAGATTCATTCATATCAATGAAAATGATTAAATGTAAAGGACTGTAAAAAAAAAAAAGAAAAAA
>Proasellus_arthrodilus_ ENA|HAEQ01052241|HAEQ01052241.1 TSA: Proasellus arthrodilus, contig comp63797_c1_seq6
GGGTATCTTGATAGCCTTCGTTGCTTTTGGCAAACATCGTCTACCCGGCTGGAACGTTTAAGCTGAAGCTAACTTACTAAAAATGACTAACATTGGTCTCACCGATAATGAAAAGGGGGTCTTCTACATGTTTGAAAGACCTTCCGTCCCGTTGTACGCTCCAAGAGCCAACAGCACCCTCATCTACGACTTACCATCAAACACTTTGCCTGAGGGAGTCGTCACCAATCGATTTGGTCTTACAGGGGTAACTTCTGTAAAAGTTGAAGGAGAGGCTGACCTTCCAGGCTCCGTGAGTGCCATGGAACGAGGGGTGCCATTTTCAATGTTTGCTGACAGGCACCGACGGGCAGCTAAGGATCTAATAGACCGTTTCATGGCAACGGATGGTGTGGAAGGACTGAAAAATTATGCAGCCAACATAAGAGATAGATGCAATGAAAGTCTTTTTATCTTCGCTCTCTCTTTCGTCGTGATTAGAAAGCCAGAACTTAGGAAAATTAGAACTCCAGCTATCTTTGAAGTCTTCCCGGATAAGTTTATTCCAAATGCCACTATAGGCCAAGCTGAGGATAGTATGTCACAAGCAAATTTTCAAGCAACTAGGCCTGAGAGAGTTGTTGTAGAGCACGACATGGATTTTAGTGGCACTGATCTCAAGCTGGAACACAGGGTGGCATACTGGCGGGAAGATTACGGCATTAATTCTCACCATTGGCATTGGCACTTGGTATTTCCTCTCAATATGGGAGTGAATAGAGATCGGAAAGGAGAATTATTTACATACATGCATAACCAAATGCTTGCTAGATATGACATGGAACGACTTAGCAACGGCTTGGGTCGTGTGAGGCCATTGACGAACTTGAGGGAAGTAATACCTGATGGCTATTTTTCAAAGCTGACGATGAGTAACTCCAGAAGAATTTGGGGAACACGACAAGATAACACATTTCTTAGGGACTACGAGAGAAGGACTCCTGTTGCCCCATTTACATTGAGAGACCTCGAGACTTGGAGGGAAAGAATATTTGATGGCATTCACAAAGGTTATTTCATGGATCGCCAAGGCAATAGGGTGCCTTTAAGTGACGATGTCGATATATTAGCTGGCAATAAAAGAGGCATAGATATTCTGGGAGATACTTTCGAAGCTGACAGCGAACTTAGTGTCAACTTTCCATTCTATGGAGATCTGCACAACTTTGGTCACGTGGCGTTAGCCTTTTCCCACGATCCTGATGGTTCGCACAGGGAAGAAATCGGTGTCATGGGAGACACTGCCACAGCCATGAGGGACTCTGTATTCTACAGATGGCACAGATTCATCGACGAAGTTTTCCAAACCTACAAAAATTCGCAGCCACCTTACAGGGACGAAGAGCTGAATGTTGCAAATGTTGATATAGAAAGACTGGGTGTTGCAACTGGAAACGAAGCCAACATCATCCATACTTTTTATGACATGAAAATGATCGAAGCTTCCAGAGGTCTTGATTTTGGAGCCGCGACTCCAGTATTTGTCAACTTGACGAGGCTCAATCACAGGCCTTTTATTTATCACATTTTAGTCAACAACACTTCAAGAACACCAAAACGAGTCACGGTTCGTATATTTATAGCTCCAAAGTTAAACGAGGCTGGACAGAGGATGACATTTATGGAACAGAAAACTTTGTGGACAGAAATGGACAGATTTGACCACACACTTACTCCTGGGAAGAATCACATCAAACAAGAATCCACTAATTCGTCAGTAACTATTCCCGAAGAACTAACTTTCAGAGAATTAGAAGCAGGCGACGCTGCAAGAGAAGCTCCAGAAGCCTATTGTGGTTGTGGATGGCCTAATCACATGCTCGTGCCAAAAGGGAAACCTGAAGGGATGGTATTTGAGCTTTTTATTGCATTAAGCGATTTCGAGTTAGACAAGGTGAATGGTGGAACTACTGGTGCGGAGAGACGCTGTGGAAATGCCAGTTCCTTCTGTGGTATTCTTGACGAAATGTATCCCGATCGCCGTCCCATGGGATTCCCACTGGATCGTCGCGTGGGTCCTGATGTTGACCATTTGCCCACAAATGATATCTTTGGAAGATATGGAAACATTAGCTTAATGGACATTACCATTCGATTTACAAATAGAATGATGGGTGGCCAAGGAACACCAGCCACAACAACAGCTGCATAAAATTCAACTTACATTTTTTATATATTTGCAATTGCCGATAGGTTAAGTATAAACGTCTAATCGGCAGTGTTGTTCCATTTACTAAAATTATCCTGGTTTAATCAGACTCTTTCTTTGCGATTGACTATATAATAAATTAAATACTATATTTTAATTAATTATGAATACTTACTAAAAAGTATGGATGTATGGATGGAAACACGTAATCTGAAATATGACATTATTGCATTATCGGTGTACATAATAGATAATATAAATACATAATGTAAGTCAATATAGGAGTAAATGAAGTATATATGCATTCATTGCTGAATAGAAATGATGACATATCGAACTAAATGACTTTTCCTTTTTATGATTGCATTCACTATGTTATATTAAAGATTCATTCATATCAATGAAAATGATTAAATGTAAAGGACTGTACGATTTTTTATTTCCTCCATTGGTATATACTTTCATGGATTTAATAAAATAAGGCAATATGGTCATTACCAGATGAAGCTATCGTACATGGCGTTCAATGTACAGTCATGTTCATTAATTCATGAGCAGGTCTGATTTCAGATACGTGTTTTTGTGCCTAAATACATCAGACACATGTGATTGGCTACTGTAATATAGATTTTGTAAGAAGATTTTTTATTCGTGGGAGTCCACCAATCGGCTTATAATTAAACTATACATCTAACAAAACATAAATAAATTTTGTAAACCTTTGCTACTGTTTACGCTATATTGTAACTACACGTTACTTCGATATTTCACAAAAAAGGAATTCCAGTATTTTACTGCATTGTTTACATATGCGAATGAAATAAACAAAATAACATCATAACATATTTTTCCAAAACAAAATTATCCAAAAAATTGTTGAATTCATAATCTTTTCACGAAATTTTTATGATAAAATTCTCAACTGTCAGATGGGTTTCTTTTCATGAAAGTTAAATCCGAGCTAAATCTATTTACCTATTCTTTTATTTTGTTTATCTT
>Proasellus_assaforensis ENA|HAEP01035317|HAEP01035317.1 TSA: Proasellus assaforensis, contig comp40241_c0_seq1
GGGGATAGCCTTCGGTGCTTTTGGCAAACATCGTCTACACGGCTGCAACGTTTAAGCTAAAGCTAACTTACTAAAAATGACTGACATTGGTCTCAACGATAATGAAAAGGGGGTCTTTTACATGTTTGAGAGACCTTCCGTCCCGTTGTACGCTCCAAGAGCCAACAGCACCCTCATCTACGACTTGCCAGCAAACACTTTGCCCGAGGGAGTCGTCACCAATCGATTTGGTCTTACAGGTGTAACTTCTGTAAAAGTTGAAGGAGAGGCTGACCTTCCAGGCTCTGTGAGTGCCATGGAACGAGGGGTGCCATTTTCAATGTTTGCTGACAGGCACCGACGGGCCGCTAAGGATCTAATAGACCGTTTAATGGCAACGGATGGTGTCGAAGGACTGAAAAATTATGCAGCCAACATAAGAGATAGATGCAATGAAAGTCTTTTTATCTTCGCTCTTTCTTTCGTCGTGATTAGAAAGCCAGAGCTTCGAAAAATTAGAACTCCAGCTATCTTTGAAGTCTTCCCGGATAAGTTTGTTCCAAATGCCACCATAGGACAAGCTGAGGATAGTATGTCACAAGCAAATTTTCAAGCAACTAGGCCTGATAGAATTGTTGTGGAGCACGACATGGACTTTAGTGGCACTGATCTCAAGCTGGAACACAGGGTGGCATACTGGCGGGAAGATTACGGCATTAATTCTCACCATTGGCATTGGCACTTGGTATTTCCTCTCAATATGGGTGTGAATAGAGATCGGAAAGGAGAATTATTTGCATACATGCATAACCAAATGCTTGCTAGATATGACATGGAACGACTTAGCAACGGCTTGGGTCGTGTGAGGCCATTGACGAACTTGAGGGAAATAATACCTGATGGCTACTTTTCAAAGCTGACCATGAGTAACTCTAGAAGAATTTGGGGAACACGACAAGATAACACGTTTCTTAGAGACTACGAGAGAAGAACCCCTGTTGCCCCATTTACATTAAGAGACCTCGAGACTTGGAGGGAAAGAATATTTGATGGAATTCACAAAGGTTATTTTATGGATCGCCAAGGCAACAGGGTGCCTTTAAGTGACGATGTCGATATTTTAGCTGGCAATAAACGAGGCATTGATATTCTGGGAGATGCATTCGAAGCTGACAGTGAACTTAGTGTCAACTTTCCATTCTATGGAGATCTGCACAACTTTGGTCACGTGGCGATAGCCTTTTCCCACGATCCTGATGGTTCTCACAGGGAAGAAATCGGTGTCATGGGAGACACTGCCACAGCCATGAGGGACCCTGTATTCTACAGATGGCACAGATTCATCGACGAAGTATTCCAAACCTACAAAAATTCACAGCCACCTTACAGGGACGAAGAGCTGAATGTTGCAAATGTTGATATAGAAAGACTGGGCGTTGCAACTGGAAACGAAGCCAACATCATCCATACTTTTTATGACATGAAAATGATCGAAGCTTCCAGAGGTCTCGATTTTGGAGCCGCGACTCCAGTATTTGTCAACTTGACGAGGCTCAATCACAGGCCCTTTACATACCACATTTTAGTCAACAACACTTCAAGAGCACCAAAACGAGTCACAGTTCGCATATTTATAGCCCCAAAGGTAAACGAGGCTGGACAGCGGATGACATTTATGGAACAAAAAACTTTGTGGACAGAAATGGACAGATTTGACCACACACTTGCTCCTGGGAAGAATCACATCAAACAAGAATCCACTAATTCGTCAGTAACTATTCCCGAAGAGCTAACTTTCAGAGAATTAGAAGCAGGCAACGCGGCAAGAGAAGCTCCAGAAGCCTATTGTGGTTGCGGATGGCCTAATCACATGCTCGTGCCAAGAGGGAAACCTGAAGGGATGGTATTTGAGCTTTTTATTGCATTAAGCGATTTCGAGTTAGACAAGGTGAATGGTGGAACTACTGGTGGGGAGAGACGCTGTGGAAATGCCAGTTCCTTCTGTGGTATTCTTGACGAAAGGTATCCAGATCGCCGTCCCATGGGATTCCCACTGGATCGTCGCGTGGGTCCTGATGTTGACCATTTGCCCACAAATGATATCTTTGGAAGATATGGAAACATCAGCTTAATGGACATTACCATTCGATTTACAAATAGAATGATGGGTGGCCAAGGAACACCAGCCACAACAACAGATGTATAAAATTTAACTGACATTTTTTATATATTTGCAATTGCCGATAGGTTAAGTATAGACGACTTATCTCAGTGTTGTTCCCTTTACTAAAATTATCCTGGTTTTTTTCACTCTTTCTTTGCAATAGACTATAGAATAATGTAAATACTATCACTTTTGTTAATTATGAATACTTACTAAAAAGTATCATGTATGGATGCATGGAAACACGTAATCTGTAATATTACATTACGTATTGCATTATCGGTTTACATAATAGATATTATAAATACATAATGTAAGTCTATATAGGAGTAAATGAAGTATATATTATATGCATTCGTTGCTGAATAGGAATGATGGCATTTCGAACTAAATTACTTTTCCTTTTTATGATTGTATTTACTGTTATGTTAAAGATTCATTCATATCAATGAAAATGATTAAATGTAAAGGACTGAAAAAAAAAAAAAAAAAAAA
>Proasellus_cantabricus_ ENA|HAER01000804|HAER01000804.1 TSA: Proasellus cantabricus, contig c866_g1_i1
AGCCAAAGTAAGAGATAGATGCAATGAAAGTCTTTTTATCTTCGCTCTTTCTTTCGTCGTGATTAGAAAGCCAGAACTTCGTAAAATAAGAACTCCTGCTATCTTTGAAGTCTTCCCTGATAAGTTTATTCCAAATGCCACCATAGGCCAAGCTGAGGATAAAATGTCACAAGCAAATTTTCAGGCAACTAGGCCTGAGAGAGTTGTTGTGGAGCACGACATGGATTTTAGTGGCACTGATCTCAAGCTGGAACACAGAGTGGCATACTGGCGTGAAGACTACGGCATAAATTCTCACCATTGGCATTGGCACTTGGTATTTCCTCTCAATATGGGAGTGAATAGAGATCGGAAAGGAGAGTTATTTTCATACATGCATAACCAAATGCTTGCTAGATATGACATGGAACGACTTAGCAACGGCTTGGGTCGTGTGAGACCATTGACGAACTTGAGGGAAGTAATACCAGATGGCTATTTTTCAAAGCTGACGATGAGTAACTCCAGAAGAATTTGGGGAACACGACAAGATAACACATCTCTAAGAGACTACGAGAGGAGAACTCCTGTTGCCCCCTTTACATTAAGAGACCTCGAGACTTGGAGGGAAAGAATATTTGATGGAATTCACAAAGGTTATTTCATGGATCGCCAAGGCAACAGAGTGCCCTTAAGTGACGATGTCGATACTTTAGCTGGCAATAAACGAGGCATAGATATTCTGGGAGATGCTTTCGAAGCTGACAGCGAACTTAGCGTCAACTTTCCCTTCTATGGGGATCTGCACAACTTTGGTCATGTGGCGTTAGCCTTTTCCCACGATCCTGATGGTTCGCACAGGGAAGAAATCGGAGTAATGGGAGACATTGCCACAGCTATGAGGGATCCTGTATTCTACAGATGGCACAGATTCATTGACGAAGTTTTCCAAACCTACAAAAATTCACAGCCACCTTACAGGGACGAAGAGTTGAATGTTGCAAATGTTGATATAGAAAGACTGGGTGTTGCAACTGGAAACAAA
>Proasellus_cavaticus ENA|HAES01009134|HAES01009134.1 TSA: Proasellus cavaticus, contig comp16425_c0_seq2
CCAAATGCTTGCTAGATATGACATGGAGAGACTAAGCAACGGCTTGGGTCGCGTGAGACCTTTAACGAATTTGAGGGAAGTTATACCCGATGGCTATTTTTCAAAACTGACTTTGAGCAACTCTAGAAGAAACTGGGGAACGCGTCAAGATAACACACTTCTTAGAGATTTCGAAAGAAGAACTCCTGTCGCCCCATTCACAATCCGAGACCTTGAAACTTGGAGGGAAAGGATATTTGATGGGATTCATAAAGGATTTTTTAAGGATCGCCAAGGCAACAGGGTGCCCTTAAGTGACGATGTCGATATTTTAGCTGGCAATAAACGTGGCATAGATATTCTGGGAGATGCTTTTGAAGCGGACAGCGAACTTAGTGTCAACTTTCCCTTTTACGGAGATCTGCACAACTTTGGCCACACGGTGATCGCCTTTTCTCATGATCCAGATGGGTCTCACAAAGAAGAAATCGGTGTCATGGGTAGTACAGCAACAGCTATGAGGGACCCTGTGTTCTACAGATGGCACAGATTCGTAGATGAAGTCTTCCAAACCTACAAAAATTCACAGCCTCCTTACAGGGACGAAGAGATGAATGTTGCAAATGTTGATGTTGAAAGAGTTGGTGTTGCAACCGGACGAGAGGGTAACATCATTCATACATTTTATGACAGGAAAATGATTGAAGCTTCCAGAGGCCTTGATTTTGGAGCAACAACCCCAGTATTTGTTAATTTAACGAGGCTTAATCATATGCCTTTCTCCTATCATATTTTAGTTAACAACACTTCTGGTACTCCAAAAAGAGTCACAGTTCGCATATTTATGGCTCCAAAGTTCAACGAGGCCGGTCAGACAATGACCTTCATGGAGCAGAAGACTTTGTGGACAGAAATGGACAGATTTGATCACACACTTGCTCCTGGGAAGAACCACATTAAGCAGGAATCCATTAATTCGTCAGTCACTATTCCAGAAGAGCTAACGTTCAGAGAATTAGAAGCAGGCGAAGCGGCGAGAGAAGCACCAGAAGCTTATTGTGGTTGTGGGTGGCCAAATCACATGCTGGTACCGAGGGGAAAGCCGGAAGGGATGGTCTTTGAGCTTTTCGTAGCATTAAGCGACTACGAATTAGACCGGGTGAATGGTGGAACTGGTCAAATCGGAGGTGAGAGACGCTGTGGAAATGCCAGCTCCTTCTGTGGTATTCTGGACGAAAGGTACCCTGACCGCCGGCCCATGGGATTCCCCTTGGACCGCCGTGTGGGTCCTGATATTGACCATTTGTCATCAAACGAGATCTTTGGAAGGTTTGGAAACATAAGCTTAATGGACGTTACTATTCGATTTACTAATAGAATGATGGGTGATCAGGGGACGCCAACATCAACAACGGCAGCATAAAAATTACCTGTCGACTGTGGAATCACTATTCCATAACAGCCGTGTTGTTACCTACCCGCATTTCTTGGTTTGTGTAATACCTAAACACCTTTAGTATACCATTGTTTGTTAACGCTTTAATTATAAATGAATTATAAATTAAATAAT
>Proasellus_coiffaiti_ ENA|HAEU01042390|HAEU01042390.1 TSA: Proasellus coiffaiti, contig comp56734_c0_seq1
ACTTTTATCGTCTGAACAACCGCCGACGCATTTGATTAACGCCGTTTCTGAAGCTCGAACGTACTGTTGTTGGTTGAAGATAAACTCGAATTCCTTGTGCAAAAATGGCTACTCTTGGTCTTGACGATAATGAAAAGGGCGTCTTCTACATGTTTGAGAGACCCTCCGTACCTTTGTACGCACCAAGAGCCAATAGCACTCTTATCTACGACTTACCTGCAAACAACTTGCCCGAAGGAGTCGTAACCAACAGAGCTGGTCTCACAAATGTAACTACCGTCTCAGTTCAGGAAGTATTGAAAGATGAAGACATTCCAGCCTCAGTAAGGGCCATGGAACGAGGAGTCCCATTTTCAATGTTTATTGATAGACACAGACGGGCCGCGAAAGATTTGATAGACCGTTTAATGGACACGAATGATGTCGAAGGACTGAAAAATTATGCAGCCAACATAAGAGATAAATGCAATGAAAGTCTGTTCATCTTCGCTCTTTCTTTTGTTGTGATTAGAAAGCCGGAACTCCGTAAAATTAGACTTCCTGCTATTTCTGAAGTTTTTCCGAATAAGTTCATTCCAAATGCCACTATTGGCCAAGCAGAGGACACTATGTCACAAGCAAACTTTCAGACAACCAGGCCTGAGATGGTAGTAGTAGAACATGACATGGATTTTAGTGGCACTGACCTCAAGCTGGAACACAGAGTAGCATACTGGCGTGAAGATTACGGTATTAATTCTCACCATTGGCACTGGCACTTAGTATTTCCACTCAATATGGGAGTGAATAGAGATCGCAAAGGAGAATTATTTTCATACATGCATAACCAAATGCTTGCTAGATATGATATGGAACGACTTAGCAATGGTTTGGGTCGTGTGAGGCCTTTAACGAACTTGAGAGATGTAATACCCGATGGCTATTTTTCAAAACTTACTATGAGTAACTCTAGAAGAATTTGGGGAACACGCCAGGACAACACATTTCTTAGAGATTACGAAAGGAGAACTCCTGTTGCCCCATTTACAATCAGAGACCTTGAAACTTGGAGGGGAAGAATATTTGATGGCATTCATAAAGGTTACTTTATGAATCGCCAAGGCAACAGGGTGCCCCTAAGTGACGATGTCGATATTTTAGCTGGAAATAAACGTGGCATAGATATTCTGGGAGATGCTTTCGAAGCTGACAGCGAACTTAGTGTCAACTTTCCATTTTACGGAGATCTGCACAACTTTGGCCACGTGATACTCGCATTTTCTCACGATCCAGATGGGTCGCACAGAGAAGAAATCGGCGTCATGGGAGATACATCTACAGCAATGAGGGACCCTGTGTTCTACAGATGGCACAGATTCATCGATGAAGTGTTTCAAATGTACAAAAATTCACAGCCTCCTTACAGGGACGAAGAGCTGAATGTTGCAAATATTGAAGTTGAAAGACTCGGTGTTGCAACCGGAAAAGACGGCAACATTATTCATACTTTTTATGACAAGAAAATGATTGAAGCTTCCCGAGGTCTCGACTTTGGGGCTACGACTCCGGTATTTGTTAATTTAACGAGGCTTAACCATAGGCCTTTTTCATACCATATTTTGGTTAACAACACAACAGGTGCGGAAAAAAGAGTCACTGTTCGTATATTTATGGCTCCAAAGATGAACGAGGCTGGACAGCCAATGACATTTATGGAGCAGAAGACTCTGTGGACAGAAATGGATAGATTTGATCGCACACTTGCTCCTGGGAAGAATCACATTAAGCAAGAATCCACTAATTCGTCAGTCACAATTCCTGAAGAGCTAACGTTTAGACAATTAGAAGCAGGCGAGGCGGCTAGAGAGGCACCAGAAGCGTTTTGTGGCTGCGGGTGGCCAAATCACATGCTCGTGCCGAGGGGAAAGCCGGAAGGGATGGTCTTTGAGCTTTTTGTAGCTTTAACCGACTACGAGCTAGACAAGGTGAATGGGGCTCAAACTGGAGGTGAAAGGCGCTGTGGAAATGCCAGCTCTTTTTGTGGTATTCTCGACGAAAAGTATCCTGATCGCCGGCCCATGGGATTCCCCCTGGACCGCCGAGTGGGTCCTGATGTTGACCATTTACCAGCAAACGAGATCTTCGGAAGATTTGGTAACATCAGTCTAATGGACATTACTATTCGATTTACTAATAGATTGATGGGTACTCAAGGGACGCCAGCTACTGCAACAACGGCTGCATAAAGGTCACCTGTTGACTGCTGTGTTGTCCCCGTAAAATTATTATTATTTTTATATTCTACGTAATAAATACTTAAAAAACATTCATTGCCATCGCTTGTTAACGCTTCAGTTCTATTAAATGTGTTTGAATGATGCAAAATAAAATGCAGATTGGAGGCCAATTATTTAATTACGTATACTCACTAAAGATTCCTTGATCGAATGCACTACTGTCGATATAAGGACATTAATTATTTAATCATCGATATAATGTACGTACATAAGAAGTGTACATAAAGATTTATTCATTAATACTGACCGTATATTGTGAAGTAGAAAAAAAAATGTTTCAATAAATGTACAGTAATTATACACTTTTGGTGTGATTTAACTGATTTTATATACTAGACTATATTTTGTTTAGAATTCAATCATGAAATTTGAATATTGTAATTAGTATTATAATAATCATACAATCATAAAAAAAAAAAAAAAAAA
>Proasellus_coxalis_ ENA|HAET01036386|HAET01036386.1 TSA: Proasellus coxalis, contig comp38999_c0_seq1
GCTATATTTGAAGTCTTTCTTGATATGTTCATTCCAAACGCCCCAATTGGTCAAGCTGAGGATAACATGTCACAAGCCAATTTTCAGACAACCAGGCCTGAAAGGGTTGTTGTGGAGCATGACATGGATTTTAGTGGTACTGATCTCAAGCTGGAACACAGAGTGGCATACTGGCGTGAAGATTATGGTATAAATTCTCACCACTGGCATTGGCATTTGGTGTTCCCCCTCAATATGGGAGTCAACCGAGATCGCAAAGGAGAACTATTTTCATATATGCATAACCAAATGCTTGCTAGATATGACATGGAAAGGCTCAGCAATGGACTAGGTCGTGTGAGACCTTTGACGAACTTAAGGGAAGTGATACCCGATGGGTATTTTTCAAAACTCACTCTGAGTAACTCAAGAAGAATTTGGGGAACTCGCCAAGACAACACATTTCTTAGAGATTATGAGAGGAGGGAGCCCGTAGCCCCATTTACAATCAGAGACCTTGAAACGTGGAGGGAAAGAATATTTGATGGAATTCACAAAGGATTCTTCAAGGATCGTCAAGGCAACAGAGTGCCTTTAAGTGATGACGTCGATATTAATGCCGGCCAGAAACGAGGCATCGATATTATTGGAGATGCTTTCGAAGCTGACAGCGAACTTAGCGTCAACTTTCCTTTCTACGGAGATCTGCACAACTTTGGTCACGTAGTGATTGCCTTCTCACACGATCCTGATGGGTCTCACAGGGAAGAAATTGGTGTAATGGGATCTACAGCAACCGCCATGAGGGACCCTGTGTTCTACAGGTGGCACAGATTTGTTGATGAAGTATTCCAAACCTATAAGAATTCACAGCCTCCTTACAGGGATGAAGAGCTGAATGTTGCAAATATTGATGTAGAGAGACTTGGTGTTGCAACCGGCAATGAGCCCAACATAATTCACACATTTTATGACACGAAAATGATTGAAGCTTCCAGAGGCCTCGATTTTGGAGCTGCGACTCCAGTATTCGTGAATTTAACAAGGCTTAACCATAGGCCATTTACATATCACATCTTGGTTAACAACACATCAAGAGCTCAAAAAAGAGTAACAGTTCGTATATTCATGGCTCCCAAATTTAACGAGTCTGGACAGACGATGACTTTCATGGAACAGAAAACTTTGTGGACAGAAATGGACCGATTTGATCACACACTTGCCCCTGGGAAGAACCACATCAAACAAGAATCTACAAATTCTTCAGTCACGATTCCAGACGAATTAACTTTCAGAGAATTAGAACAAGGAACCGCGGCGATGGAAGCCCCAGAAGCCTATTGCGGTTGTGGATGGCCCAATCACATGCTCGTGCCGAGGGGAAAGCCTGAAGGGATGGTTTTCGAACTCTTTGTGGCATTAAGCGACTATGAGTTAGACAGGGTCAATGGAGGTCAAACTGGAGGGGAGAGGCGGTGTGGAAATGCTAGCTCCTTCTGTGGTATTCTCGACGAAAGGTACCCTGATCGACGACCCATGGGATTCCCGCTGGATCGACGGGTGGGTCCTGATGTCGATCATTTATCCACAAATGATGTCTTTGGAAGATATGGAAACATCAGTTTAATTGACATTACTATTCGATTTACAAATAGAATGATGGGTGGACAAGGGACGCCAGCAACAACAACGGCAGCATAAAAATCATCAGTCTGCTCAGGCGGGTTGCTTAATTTTACGACAATCTCATTTGATCGACACTTGATCGATCGAAATATTATTTTAAATTTATAAACCTATCCATCACTGGAAATTATTTTGATTTGCCCACACTATTAAATTGATCCTCCCCACCCGCCTAACTATGCAGTTCTACGCCGTTGTGTTTATCAGCAAAGGACAAATTAGTAATTTATAACAGCCAGAACAAAGTTACCTACATAAATCCAATGTTTGACACTATGTTGAAGTGTTGTATACAAAATGCCCGACATAGTGTGCTGGTTATAAGGATTTTTGGGGTGAGAAATAATTATAATTAAATCAATTTAAATCTACCCTATATACAGATGGATTATGATTATTTCAAACGTATTTAATTAAATGAAATTAAAATGAAAAAAAAATGCAAAAAAAGAAATAAGAAAATATGTAACAGAACGCTTATTATTATATATACTGTACACTTATGTATAAATAAAAATGATTTATTTTCAGCAAAAAAAAAAAAAAAAAAAA
>Proasellus_escolai_ ENA|HAEV01054642|HAEV01054642.1 TSA: Proasellus escolai, contig comp99395_c0_seq1
CTTTTACATACCACATTTTAGTCAACAACACTTCAAGAGCACCAAAACGAGTCACTATTCGCATATTTATAGCTCCAAAGTTAAACGAGGCTGGACAAAGGATGACATTTATGGAACAGAAAACTTTGTGGACAGAAATGGACAGATTTGACCACACACTTGTTCCTGGGAAGAATCACATCAAACAAGAATCCACAAATTCGTCTGTCACTATTCCCGAAGAATTTACTTTCAGAGAATTAGAAGCAGGCGACGCTGCAAGGGAAGCTCCTGAAGCCTATTGTGGTTGCGGATGGCCTAATCACATGCTGGTGCCAAAAGGGAAGCCTGAAGGGATGGTATTTGAGCTTTTTGTTGCATTAAGCGATTTCGAGTTAGACAAGGTGAATGGTGTGACTACTGGTGGGGAGAAACGCTGTGGAAATGCCAGCTCCTTCTGTGGTATTCTTGACGAAAGGTATCCCGATCGCCGTCCCATGGGATTCCCACTGGATCGTCGCGTGGGTCCAGATGTTGACCATTTGTCCACAAATGATATCTTTGGAAGATATGGAAACATCAGCTTAATGGACATTACTATACGATTTACAAATAAAATGATGGGTGGTCAAGGAACACCAGCCACAACAACAGCTGTATAAAATTCAACTGACATCTTTTAATATATTGCAATTGCAATTGAACATTTAGTAAAGATCCATTTATTAAAATTATCCTAGTTTATTCAGATGCTTTCTTTGCGATAGGCCAGATAATAAAATAAATATACTATCACTTTGATAATTATGAATACTTACTAAAATGTAACATGTTTATAGATGGAAATATGTAATCTGAAATATGGCATTATTGCATTATCGGTGTATATAATGAATAATATAAAAACGTAATGTGAGTCTATATAGGAGTAACTGAAGTATGCATTCGCTGCAGTATATATAGAAATGATGACATAACTAACTAAATTACTTTTCCTTTTTATGATTGTATTCTCTATGTTAAGTTAAAGATTCATTTGTATCAATGAAAATGATTATATGTAAAGGGCTGTAA
>Proasellus_grafi ENA|HAEX01068511|HAEX01068511.1 TSA: Proasellus grafi, contig c58955_g1_i1
GCTTAATAACCTTCGGTGCATTTGACAAACATCGTCTAAGTGGCTCGAACGTTTATGTTGAAGCTAACCATAACGCAGTAAAAATGACTGACATTGGTCTCACCGATAATGAAAAGGGGGTCTTCTACATGTTTGAGAGACCTTCCGTCCCGTTGTACGCTCCAAGAGCCAACAGCACTCTCATCTACGACTTACCATCAAACACTTTGCCTGAGGGTGTCGTCACCAACCGATTTGGTCTCACAGGTGTAACTTCCGTAAAAGTTGAAGGAGTGCAAGAAACTGACATTCCAGGCTCTGTGAGTGCCATAGAACGAGGGGTGCCATTTTCAATGTTTGCTGACAGGCACCGACGGGCCGCTAAGGATCTAATAGACCGTTTCACGGCAACGGATGGTGTAGAAGGACTTAAAAATTATGCAGCCAACATAAGAGACAGATGCAATGAAAGTCTTTTTATCTTCGCTCTTTCTTTCGTCGTGATTAGAAAGCCAGAACTTCGTAAAATAAGAACTCCTGCTATCTTTGAAGTCTTCCCTGATAAGTTTATTCCAAATGCCACCATAGGCCAAGCTGAGGATAATATGTCACAAGCAAATTTTCAGGCAACTAGGCCTGAGAGAGTTGTTGTGGAGCACGATATGGATTTTAGTGGCACTGATCTCAAGCTGGAACACAGAGTGGCATATTGGCGTGAAGACTACGGCATAAATTCTCACCATTGGCATTGGCACTTGGTATTTCCCCTAAATATGGGAGTGAATAGAGATCGGAAAGGAGAGTTATTTTCATACATGCATAACCAAATGCTTGCAAGATATGACATGGAACGACTTAGCAACGGTTTGAGTCGTGTGAGACCATTGACGAACTTGAGGGAAGTAATACCAGATGGCTATTTTTCAAAGCTAACGATGAGTAACTCCAGACGAATTTGGGGAACACGACAAGATAACACATTTCTTAGAGACTACGAGAGGAGAACTCCTGTTGCCCCATTTACATTAAGAGACCTCGAGACTTGGAGGGAAAGAATATTTGATGGGAT
>Proasellus_hercegovinensis ENA|HAEZ01073211|HAEZ01073211.1 TSA: Proasellus hercegovinensis, contig comp94056_c0_seq1
CAACGCAGAGTACGGGGGGACTTCGCCTCGGTGCTCGAACAATCTACAGCTTATTTGTCTGACGACGTCTCTTTGGCTCTAACGGACTGCTGAAGAAGAAACAGCGTCGCACTTGCGGTACCAATCATAATTTCAATCATAATCATTTTTTAGTTTTGTTTATGTTTATACGGTTGATATACTTGGAAATCATATGTTTGTATAAGTAACATTTTGATATATAAGGGAAATTATTTAAAAAAATAGAGAGAAAAAGAAAAAAAATAGCAAATCTGTAGTTCAGCAATTTAGGGAAGAACAAAGAAAATGAACCTCGACGATAATGAAAAGGGAGTCTTCTACATGTTTGAGAAGCCCTCCATACCTTTGTACGCTCCGAGGGCTAACAGCACGCTTATCTACGAATTACCGTCAAACACTTTGCCTGAGGGAGTCGTCACCAATCGGTTTGGTCTTACAGGTGTAACTTCCATTGCAGTTCAAGATGTGTTGAAAGATGGTGATATTCCAGGCACTGTGAGTTCCATTCCACGAGGGGTTCCTTTTTCAAGTTTTTTGGACAGGCACAGACGAGCCGCTAAGGATCTGATAGACCGTTTAATGGCCACGAATGGCGTCGATGGATTGAAAAATTATGCAGCCAACATCAGAGATAAATGCAATGAAGGGCTCTTCATCTTCGCTCTTTCTTTCGTTGTGATCAGAAAGCCGGAACTTCGTAAAATTAGAACTCCTGCTATATTTGAAGTCTTTCCTGATATGTTCATTCCAAATGCCACTATAGGCCAAGCTGAGGATAATATGTCACAAGCCAATTATCAGACAACCAGGCCTGAAAGGATTGTTGTGGAGCATGACATGGATTTTAGCGGCACTGATCTCAAGCTGGAACACAGAGTGGCATACTGGCGTGAAGACTATGGTATAAATTCTCACCATTGGCATTGGCACTTGGTATTCCCCCTCAATATGGGAGTGAACCGAGATCGCAAAGGAGAATTATTTTCGTACATGCATAACCAAATGCTTGCTAGATATGACATGGAACGTCTCAGCAATGGCCTAGGTCGTGTGAGGCCTTTAACGAACTTGAGGGAAGTGATACCCGATGGATATTTTTCAAAACTGACTCTGAGTAACTCTAGAAGAATATGGGGAACTCGCCAAGATGACACATTTCTTAGAGATTATGAGAGGAGAGAGCCCGTTTCCCCATTTACAATCAGAGACCTTGAAACGTGGAGGGAAAGAATATTTGATGGGATTCATAAAGGTTACTTTATGGATCGTCAAGGCAACAGGGTGACTTTAAGTGATGATGTCGATATTAATGCCGGCCAGAAACGAGGAATCGATATTATTGGAGATGCTTTCGAAGCTGACAGTGAACTTAGTGTCAACTTTCCCTTCTACGGAGATCTGCACAACTTTGGTCACGTGGCTATAGCCTTCTCTCACGATCCTGATGGGTCGCACAGGGAAGAAATCGGTGTAATGGGGTCTACAGCAACAGCTATGAGGGATCCTGTGTTCTACAGATGGCACAGATTTGTTGATGAAGTGTTCCAAACCTACAAAAATTCACAGCCTCCTTACAGGGATGAAGAGTTGAATGTCGCAAATATTGATGTAGAAAGACTTGGTATTGCTACCGGTAATGAGGCCAACATTATTCACACATTTTATGACATGAAAATGATTGAAGCTTCCAGAGGCCTCGATTTTGGAGCTGCAACTCCGGTATTTGTGAATTTAACGAGGCTTAACCATAGACCATTTACATATCACATTCTGGTTAACAACACTTCAAGCGCTCAAAAAAGAGTCACAGTTCGTATATTCATGGCTCCAAAGTTTAACCAGGCTGGACAGACGATGACTTTTATGGAACAGAAAACTTTGTGGGCAGAATTGGACAGATTTGATTACACACTTGTTCCTGGAAAGAACCACATCAAGCAAGAATCCACAAATTCGTCAGTCACCATTCCAGACGAATTAACTTTTAGAGAATTAGAAGAAGGCAGCGCTGCGATGGAAGCCCCAGAAGCCTATTGCGGATGCGGATGGCCCAATCACATGCTCGTGCCAAGGGGAAAGCCTGAAGGGATGGTATTTGAGCTCTTTGTAGCATTAAGCGACTACGAGTTAGACAGGGTGAATGGCGGTCAAACAGAAGGGGAGAGACGGTGTGGAAATGCTAGCTCCTTCTGTGGTATTCTTGACGAAAGGTACCCCGATCGACGGCCCATGGGATTCCCACTGGATCGCCGGGTGGGTCCAGATGTCGACCATTTATCAACAAATGATATATTTGGAAGATATGGAAACATCAGTTTAATGGACATTACTATTCGATTTACAAATAGAATGATGAGTGGACAAGGGACGAATGTAACAACATCAACAACGGCAGTATAAAAATTATCTGGCCGTTCAGGCGGGTTGCTCAATTTTACGATAAACATTTAATCGACACTTGCAAATTACTGAAATTATATAATACTGTCTACAACTGGAATGTATTATCATTTTTTTCTGTCGGTAAGGTTGCACACACTCTTAAATTTGCCCTCCTTCCCCGGAGGAGGAGACTGCCATAACAGTCTTAACAAAGTTAGCCTGGTATATGTAATAACTAATAAATAACAATATTATTTGGAGTGCCGTGTTTGTTGTTTGTTTGTTTAGAAAGTAAATAACCTCAGAGGAAATCTATTACATATACGGAATAAACATTAAATTAAGAATACAAACAAAAAATTCTGTGAACGAATTACATAATATTACATAATAATGCATGGCATTACATTAAAGTTTTGCATGCAATTTAGTGGGCTATTTATAAGAATATTGGAAGCATGTATTGTGCATTAGAAATAATGATACTTAAAACAATTTAAATCTTCACTACTTATGGGTTATCATTATATCAAAAATATTTAATTAATGAAATAAAAATGAAAAAAGTGAAATAAGAATAAAGATAAATAAATAAATAAAACAAATAAATGAAAAATATTTATTTTAAGCAAAAAAAAAAAAA
>Proasellus_ibericus_ ENA|HAFA01079789|HAFA01079789.1 TSA: Proasellus ibericus, contig comp114680_c0_seq1
GACAGCGCCAAGGGAACAGGGTGACTTTAAGTGACGAAGTCGATATTTTAGCTGGCAATAAACGAGGCATAGATATTCTGGGAGATGCTTTCGAAGCTGACAGCGAACTTAGTGTCAACTTTCCCTTTTATGGAGATCTGCACAACTTTGGTCACGTGGCGTTAGCCTTTTCCCACGATCCTGATGGTTCGCACAGGGAAGAAATCGGTGTCATGGGAGACACTGCCACAGCTATGAGGGACCCTGTATTCTACAGATGGCACAGATTCATCGACGAAGTTTTCCAAACGTACAAAAATTCACAGCCACCTTACAGGGACGAAGAGCTGAATGTTGCAAATGTTGATATAGAAAGACTGGGTGTTGCAACTGGAAACGAAGCCAACATCATCCATACTTTTTATGACATGAAAATGATCGAAGCTTCCAGAGGTCTCGATTTTGGAGCCGCGACTCCAGTATTTGTCAACTTGACGAGGCTCAATCACAGGCCTTTTACATACCACATTTTAGTCAACAACACTTCAAGAGCACCAAAACGAGTCACAGTTCGCATATTTATAGCTCCAAAGTTAAACGAGGCTGGACAGAGGATGACATTTATGGAACAGAAAACTTTGTGGACAGAAATGGACAGATTTGACCACACACTTGCTCCTGGGAAGAATCACATCAAACAAGAATCCACTAATTCGTCAGTAACTATTCCCGAAGAACTAACTTTCAGAGAATTAGAAGCAGGCGACGCTGCAAGAGAAGCTCCAGAAGCCTATTGTGGTTGCGGATGGCCTAATCACATGCTCGTGCCAAAAGGGAAACCTGAAGGGATGGTATTTGAGCTTTTTATTGCATTAAGCGATTTTGAGTTAGACAAGGTGAATGGTGGATCTACTGGTGGAGAGAGACGCTGTGGAAATGCCAGTTCCTTCTGTGGTATTCTGGACGAAAGGTATCCCGACCGACGTCCCATGGGATTCCCACTGGATCGTCGCGTGGGTCCTGATGTTGACCATTTGTCCACAAATGATATCTTTGGAAGATATGAAAACATCAGCTTAATGGACATTACCATTCGATTTACAAATAGAATGATGGGTGGCCAAGGAACACCAGCCCCAACAACAGCTGCATAAAATTCAACTAACATTTTGTAAATATTTGCAATTGCCGATAGGTTAAGTATAAACGTCTTATCGGCAGTGTTGTTCCCTTTACTAAAATTATCCTGGTTTATTCAGACTCTTTCTTTGCGATATACTATAGAATAAAGTAAATACTATCACTTTTATTAATTATGGATACTTACTAAAAAGTATCATGTATGGATGGAAACACGTAATCTGAAATATGACATTATTGCATTATCGGTCTCATAATAGACAATACAAATACATAATGTAAGTCAATATAGGAGTAAATCAAGTATATATGCATTCGTTGCTGAATATAAATATGGTGACATTTCGAACTTAATTACTATTCCTTTTTATGATTGTATTCACTATGTTATGTTAAAGATTCATCCATATCAATGCAAATGATTAAATGCAAAGGACTTAAAAAAAAAAAAAAAAAAA
>Proasellus_jaloniacus_ ENA|HAFB01012533|HAFB01012533.1 TSA: Proasellus jaloniacus, contig comp25483_c0_seq1
ATTTTAAAGTTGTCCGAGCCCTTCGGCATTTTGATAGCCTTCGGTGCATTACGCAAACATCGTCTACTCTGCTCGAACGTTTAAGTTGAAGCTAAGTCCAAACTGCACTACTAAAAATGGGTGACATTGGGCTCAACGATAATGAAAAGGGGGTCTTCTACATGTTTGAGAGACCTTCCGTCCCGTTGTACGCTCCAAGAGCAAATAGCACTCTCATTTACGACTTACCAGCAAACACATTGCCAGAGGGAGTTGTCACCAATCGATTTGGTCTTACGGGCGTAACTTCAGTAAAAGTTGAAGGAGAGGCTGACCTTCCAGGCTCTGCGAGTGCCATGGAACGAGGGGTGCCATTTTCAATGTTTGCTGACAGGCACCGACGGGCCGCTAAAGATCTAATAGACCGATTCATGGCAACGGATGGTGTCGAAGGATTGAAAAATTATGCAGCCAACATAAGAGATAGATGCAATGAAAGTCTTTTTATCTTCGCTCTGTCTTTCGTCGTGATTAGAAAGCCTGAGCTTCGTAAAATTAGAACGCCAGCTATCTTTGAAGTCTTCCCTGATAAGTTTATTCCAAATGCCACCATAGGCCAAGCTGAGGATAGTATGTCACAAGCAAATTTTCAGGCAACTAGGCCTGAGAGGGTTGTTGTGGAACATGACATGGATTTTAGTGGCACTGATCTCAAGCTGGAACACAGGGTGGCATACTGGCGCGAAGATTACGGCATAAATTCTCACCATTGGCATTGGCACTTGGTATTTCCTCTCAATATGGGTGTGAATAGAGATCGGAAAGGAGAATTATTTTCGTACATGCATAACCAAATGCTTGCTAGATATGACATGGAACGACTTAGCAACGGTTTGGGTCGTGTGAGGCCATTGACAAACTTGAGGGAAGTAATACCTGATGGCTATTTTTCAAAGCTTACGATGAGTAATTCCAGAAGAATCTGGGGAACACGACAAGATAACACATTTCTTAGAGACTACGAGAGGAGGACTCCTGTTGCCCCCTTTACAATAAGAGACCTCGAGACTTGGAGGGAAAGAATATTAGATGGAATTCACAAAGGTTATTTCAAGGACCGCCAAGGCAACAGGGTGCCCATAAGTGACGATGTTGACACTTTAGCTGGCACCAAACGAGGCATAGATATTTTGGGAGATCTTTTCGAAGCTGACAGCGAACTTAGTGTCAACTTTCCCTTCTATGGAGACCTGCACAACTTTGGTCACGTGGCGTTAGCATTTTCACACGATCCTGATGGTTCGCACAGGGAAGAAATCGGTGTCATGGGAGACACAGCTACAGCCATGAGGGACCCTGTATTCTACAGATGGCACAGATTCATTGACGAAGTTTTTCAAACCTACAAAAATTCACAGCCACCGTACAGGGACGAAGAGCTGAATGTTGCTAATGTTGATATTGAAAGGCTGGGTATTGCAACTGGAAACGAAGCCAACATCATCCATACTTTTTATGACATGAAAATGATCGAAGCTTCCAGAGGTCTTGATTTTGGAGCCGCGACTCCAGTATTTGTCAACTTGACAAGGCTCAGTCACAGGCCTTTTACATACCACATTTTAGTCAACAACACTTCAAGAGCACCAAAACGAGTCACTGTTCGCATATTTATAGCTCCAAAGTTAAACGAAGCTGGGCAGAGGATGACATTTATGGAACAGAAAACTTTGTGGACAGAAATGGACAGATTTGATCACACACTTGCTCCTGGGAAGAATCACATCAAACAAGAATCCACAAATTCGTCGGTCACTATTCCCGAAGAATTAACTTTCAGAGAATTAGAAGCAGGCGACGCTGCAAGGGAAGCTCCTGAGGCCTATTGTGGTTGCGGATGGCCTAATCACATGCTGGTGCCCAGAGGGAAGCCTGAAGGGATGGTATTTGAGCTTTTTGTTGCATTAAGTGATTTCGAGTTAGACAAGGTGAATGTTGGAACTACTGGTGGGGAGAAACGCTGTGGAAATGCCAGCTCCTTCTGTGGTATTCTTGACGAAAGGTATCCCGATCGCCGTCCCATGGGATTCCCACTGGATCGTCGCGTGGGTCCAGATGTTGACCATTTGTCCACAAATGATATCTTTGGAAGATATGGAAACATCAGCTTAATGGACATTACTATTCGATTTACAAATAAAATGATGGGTGGTCAAGGAACACCAGCTGTATAAAATTCAACTGACATCTTTTAATATGTTTCCAATTGGAATTGAACATTTAGCAAAGATCCCTTTACTAAAATTATATCCTGGATTATTCAGATGCTTTCTTTGCGATAGGCCTAATAATAAAATAAATATACTATCACTTTTGTTAATTATGAATACTTATTAAAAGGTAACATGTTTATGGATGGAAACATGTAATCTGAAATATGGCATTATTGCATTATCGGTGTATATAATGAATAATATAAAAACGTAATGTAAGTCTATATAGGAGTAACTGAAGTATGCATTCGCTGAAGTATATATAGAAATGATGACATATAGAACTAAATTACTTTACCTTTATATGTTATGTTAAAGATTCATTCATATCAATGAAAATGATTAAATGTAAAGGATTAAAAAAAAAAAAAAAAAAA
>Proasellus_karamani_ ENA|HAFC01059350|HAFC01059350.1 TSA: Proasellus karamani, contig comp73175_c0_seq2
CAACGCAGAGTACGGGGGGAACAATCTGCACTTTGTGTATAACGACTTCTCTTTGGCTAGAACGGACTGCTGAAGCAGACACCGAGTCATACTTGCAGTATGTATATCCTGATTTTAATCATATCATTTTTTAGTTTTATTTAGATTTATAGGGTTGGTGTATTTGGAAAGCATATGTTTGCACAAATAAGATTTTGATATGTATGGGAAACTCATCAAAAAAATAAATTAAAAAATAAAATAGTAAATATTTAGTACAGCAATTTAGGGAGAAACAAAGGTAGCTATAATTTGACGGTATTTGAGGTCATTCTATTTAATTTACTTTGGAAGTTGAGACCATATGTTGAACCTAGATTTAATATCTTATTTAATTATCAGAAAATGAACCTCGATGATAATGAAAAGGGAGTCTTCTACATGTTTGAGAAGCCCTCCGTACCTTTGTACGCTCCAAGGGCTAACAGCACACTTATCTATGACCTACCGTCAAATAATTTGCCTGAGGGAGTCGTAACCAATCGGTTTGGTCTTACGGGTGTAACTACCATTGCAGTTCAAGAAGTGTTGAAAGTTGCTGATATTCCAGGCACTGTGAGTTCTATTCCACGAGGGGTCCCTTTCTCACAATTTTCGGACAGGCACAGACGGGCCGCTAAGGATCTGGTAGACCGTATGATGGCCACGAATGGTGTCGATGGATTAAAAAATTATGCAGCCAACATCAGAGATAAATGTAATGAAAGTCTCTTCATCTACGCTCTTTCTTTCGTTGTGATCAGAAAGCCTGAACTTCGTAAAATTAGAACTCCAGCTATATTTGAAGTGTTTCCTGATTTGTTCATTCCAAATGCCACAATTGGGCAAGCTGAGGATACTATGTCACAAGCCAATTTTCAGACAACCAGACCTGCTAGGGTTGTTGTGGAGCATGACATGGATTTTAGTGGCACTGATCTCAAACTGGAACACAGAGTAGCATACTGGCGTGAAGACTATGGTATAAATGCTCACCATTGGCATTGGCACTTGGTATTCCCACTCAATATGGGGGTGAACCGAGATCGCAAAGGAGAATTATTTTCATACATGCATAATCAAATGCTTGCAAGATATGACATGGAACGACTCAGCAATGGCCTAGGTCGCGTGAAGCCTTTAACGAACTTAAGGGAAGTAATACCAGATGGATATTTTTCGAAGCTGACTATGAGTAACTCGAGAAGAATATGGGGAACTCGCCAAGACAACACATTTCTTAGTGATTATGAGAGGAGAGAGCCCGTTGCCCCATTTACAATTAGAGACCTTGAAACGTGGAGGCAAAGACTATTTGATGGGATTCATAAAGGATATTTTATGGATCGTCAAGGGAACAGGGTTACCTTAAGTGACGATGTCGATGTTAATGCCGGACAAAAACGAGGCATTGATATTATTGGAGATGCTTTTGAAGCTGATGGTGAACTTAGTGTCAACTTTCCCTTCTACGGAGATCTGCACAACTTTGGTCATGTGGCTCTAGCCTTCTCTCACGACCCTGATGGGTCACACAAGGAAGAAATCGGTGTAATGGGGTCAACAGCAACAGCCATGAGGGATCCTGTGTTCTACAGATGGCACAGATTTGTTGATGAAGTTTTCCAAACCTACAAAAATTCACAGCCTCCTTACAGGGACGAAGAGTTGAATGTCGCAAATATTGATGTAGAAAGACTTGGCGTTGCAACCGGTAAAGAAGCCAACATTATTCACACATTTTATGATATGAAAATGATTGAAGCTTCCAGAGGCCTCGATTTCGGAGCTGCAACTCCTGTATTTGTGAATTTAACGAGGCTTAACCATAGGCCATTTACATATCACATTCTGGTTAACAACACTTCACGTGCGGAAAAAAGAGTCACAGTTCGTATATTCATGGCTCCTAAGTTTAGCGAGGCTGGACGGACGATGACTTTCTTGGAACAGAAAACTTTGTGGGCAGAATTGGACAGATTTGATTACAAACTTGCTCCTGGGAAGAACCACATAAAGCAAGAATCCACAAATTCGTCTGTCACCATTCCAGACGAACTAACTTTCAGAGAATTAGAAGAAGGCAGCGCTGCGATGGAAGCCCCAGAAGCATATTGCGGTTGCGGATGGCCCAATCACATGCTCGTACCGAGGGGAAAGCCTGAAGGGATGGTATTCGAGCTCCTTGTAGCATTAAGCGACTACGAGTTAGACAGGGTAAATGGCGGTCAAACAGGAGGGGAGAGACGCTGCGGAAATGCTAGCTCCTTCTGCGGTATTCTCGACGAAAAATACCCCGATCGGCGACCCATGGGATTCCCACTGGATCGCCGGGTGGGTCCTGATGTCGATCATTTGTCAACAAACGATATTTTTGGAAAATATGGAAACATCAGTTTAATGGACATTACTATTCGATTTACTAATAGAATGATGGGTGGACAAGGGACAACGCCGTCAACCACGGCCGTTTAAAAATCGTCTGTCTGCTCAGACGAGTTGGTCAATTTTACAACAAACGCAATTCCTCGGCACTTGTAAATGTCGGAAACAATATTTTAAACGTATAAATCTGTCAACATAAGGAATTTATATTGTTTTTTTTTACAGTCGGGTACATTGCACATACCCTTAAATCATCCGCTCCTCCCCCGGTCTAACTAATTACAAGTCCATTACAGCCTTAACAAAGTTAGCTTGGTTTAAGTAATATCTAATAAA
>Proasellus_meridianus_ ENA|HAFE01012460|HAFE01012460.1 TSA: Proasellus meridianus, contig comp24769_c0_seq1
ACTTATTAATAACCGAAAACATCCTAAATTACCTCTTAACGTTGTTGGAGCCCTTCGGTATCCTTATAGCCTTCGGTGCTTTTGACAAACATCGTCTAGGCGGCTGGAACGTTTAAGTTGAAGCTAACTTACTAAAAATGGGTGACATTGGTCTCAACGATAATGAAAAGGGGGTCTTCTACATGTTTGAGAGGCCTTCCGTCCCGTTGTACGCTCCAAGAGCCAACAGCACACTCATCTACGACTTACCAGCAAACAATTTGCCCGAGGGAGTCGTCACCAATCGACTTGGTCTTACAGGTGTTACTTCGGTAAAAGTTGAAGGAGATGCTGAAATTCCAGGCTCTGTGAGTGCCATAGAACGAGGGGTGCCTTTTTCAATGTTTGCTGACAGGCACCGAAGGGCCGCTAAAGATCTAATCGACCGTTTCAATGCAACGAATGGTGTGGAAGGACTGAAGAACTATGCAGCCAACATAAGAGATAGATGCAATGAAAGTCTTTTCATCTTCGCTCTTTCTTTCGTCGTGATCAGAAAACCAGAACTTCGAAAAATTAGGACTCCTGCCATCTTTGAAGTCTTCCCTGATAAGTTTATTCCAAATGCCACCATAGGCCAAGCTGAGGATAATATGTCAAAAGCAAATTTTCAAGCAACTAGACCTGAGAGGGTTGTTGTGGAGCATGACATGGATTTTAGTGGCACTGATCTCAAGCTGGAACACAGGGTGGCATACTGGCGTGAAGATTACGGAATAAATTCTCACCATTGGCACTGGCACTTGGTATTTCCTCTCAATATGGGTGTAAATAGAGATCGTAAAGGAGAATTATTTTCATACATGCATAACCAAATGCTTGCTAGATATGACATGGAACGACTTAGCAACGGTTTGAGTCGTGTGAGGCCATTGACGAACTTGAGGGAAGTAATACCCGATGGCTATTTTTCAAAGCTGACGATGAGTAACTCCAGAAGAATTTGGGGAACACGACAAGATAACACATTTCTTAGAGACTATGAGAGGAGGACTCCTGTGGCCCCATTTACATTAAGAGACCTCGAGACTTGGAGGGAAAGAATATTTGACGGAATTCACAAAGGATATTTCATGGATCGTCAAGGAAACAGGGTGCCCATAAGTGACGATGTTGATCCTTTAGCTGGCAATAAACGAGGCATAGATATTTTGGGAGACCTTTTCGAAGCTGACAGCGAAATGAGTGTCAACTTTCCCTTCTACGGAGATCTGCACAACTTTGGTCACGTGGCGTTAGCCTTCTCCCACGATCCTGATGGTTCACACAGGGAAGAAATTGGTGTCATGGGAGACACTGCCACAGCTATGAGGGACCCTGTATTCTACAGATGGCACAGATTCATCGACGAAGTTTTCCAATCCTACAAAAATGCACAGCCACCTTACAGGGACAATGAGCTAAATGTGGCAAATGTTGATGTAGAAAGACTGGGTGTTGCAACTGGAAACGAAGCCAACATCATCCATACTTTTTATGACATGAAAATGATCGAAGCTTCCAGAGGTCTCGATTTTGGAGCAGCGACTCCAGTATTTGTCAACTTGACGAGGCTCAATCACAGGCCTTTTACATACCACATTTTAGTCAACAACACCTCAAGAGCACCAAAACGAGTCACAGTTCGCATATTTATGGCTCCAAAGTTAAATGAAGCTGGACAGAGGATGAATTTTATGGAACAGAAAACATTGTGGACAGAAATGGACAGATTTGACCATACACTTGCTCCTGGGAAGAATCATATCAAACAAGAATCCACTAATTCGTCAGTCACTATTCCAGAAGAATTAACTTTCAGAGAATTAGAAGCAGGCAATGCTGCAAGAGAAGCTCCAGAAGCCTATTGTGGTTGCGGATGGCCTAATCACATGCTCATGCCAAAAGGGAAACCTGAAGGGATGGTATTTGAGCTTTTTGTTGCATTAAGCGATTTCGAGCTAGACAAGGTGAATGGTGGAACTACTGGTGGGGAGAAACGCTGTGGTAATGCCAGTTCCTTCTGTGGTATTCTTGACGAAAGGTATCCCGATCGCCGCCCCATGGGATTCCCACTGGATCGTCGCGTGGGTCCTGATGTTGACCATTTGCCCACAAATGATATCTTTGGGAGATATGGAAACATCAGCTTAATGGACATTACCATTCGATTTACTAATAGAATGATGGGTGGCCAAGGAACACCAGCCACAATAACAGTTGCATAAAATTCAACTGACCAATATGCAATGGCCGATAGGTTAAGTATAGACATCTTATCGGCAGTATTGTTCCATTTACTAAAATTATCCTGTTTACTCAGACGCTTTCTTTGCGATATATAGAGTATATAATAAAGTAAATTCTATCACTTTTGTTAATTATGAATACTTACTAAAAAGTAACATGTATGGAAGTAAACACAGAATATGAAATATGACATTATTGAATTATCGGTGCACTGTACATAATAGATAATATAAATTAGTAATGTAAGTTAATATAGGAGTATATAACTGAAGTATGTGTATTGGTATTCGCTGCAGTATAGAAATGATGGCATTTCGAACCAAATAACTTTTTATTTTTGAGATTGTATTCATGCACCACATTATGTTAATGATTCATTCACGTCAATGAAAATGATTAAATGTAAAG
>Proasellus_ortizi_ ENA|HAFF01047117|HAFF01047117.1 TSA: Proasellus ortizi, contig c37182_g1_i1
CCTTTGAAAGTTGTTCGAGCCCTTCGGTATCTTAATTGCCTTCGGTGCATTTGACAAACATCGTCTAAGAGGCTCGAACGTTTAGACGTTGAAGCTAACCATAACGCTGAGAAAATGACTGACATTGGTCTCAACGATAATGAAAAGGGGGTCTTCTACATGTTTGAGAGGCCTTCCGTCCCGTTGTACGCTCCAAGAGCCAACAGCACTCTCATCTACGACTTACCAGCAAACACTTTGCCCGAGGGTGTCGTCACCAATCGATTTGGTCTTACAGGTGTAACTTCAGTAAAAATTGAAGGAGTGCAAGAGACTGACATTCCAGGCTCTGTGAGTGCCATGGAACGAGGGGTGCCATTTTCAATGTTTGCTGACAGGCACCGACGGGCCGCTAAGGATCTAATAGACCGTTTCATGGCAACGGATGGTGTCGAAGGACTGAAAAATTATGCAGCCAACGTAAGAGATAGATGCAATGAAAGTCTTTTTATCTTCGCTCTTTCTTTCGTCGTGATTAGAAAGCCAGAACTTCGTAAAATAAGAACTCCTGCTATCTTTGAAGTCTTCCCAGATAAGTTTATTCCAAATGCTACCATAGGCCAAGCTGAGGATAATATGTCACAAGCAAATTTTCAGGCAACTAGGCCTGAGAGAGTTGTTGTGGAGCACGACATGGATTTTAGTGGCACTGATCTCAAGCTGGAACACAGAGTGGCATACTGGCGTGAAGACTACGGCATAAATTCTCACCACTGGCATTGGCACTTGGTATTTCCCCTCAATATGGGAGTGAATAGAGATCGGAAAGGAGAGTTATTTTCATACATGCATAACCAAATGCTTGCTAGATATGACATGGAACGACTTAGCAACGGTTTGGGCCGTGTGAGACCATTGACGAACTTGAGGGAAGTAATACCAGATGGCTATTTTTCAAAGCTGACGATGAGTAACTCCAGAAGAATATGGGGAACACGACAAGATAACACATTTCTTAGAGACTACGAGAGGAGAACTCCTGTTGCCCCCTTTACATTAAGAGACCTCGAGACTTGGAGGGAAAGAATATTTGATGGAATTCACAAAGGTTATTTCAAGGATCGCCAAGGCAACAGAGTGCCCTTAAGTGACGATGTCGATACTTTAGCTGGCAGTAAACGAGGCATAGATATTCTGGGAGATGCTTTCGAAGCTGACAGCGAACTTAGTGTCAACTTTCCCTTCTATGGGGATCTGCACAACTTTGGTCACGTGGCGTTAGCCTTTTCCCACGATCCTGATGGTTCGCACAGGGAAGAAATCGGTGTCATGGGAGACACTGCCACAGCTATGAGGGATCCTGTATTCTACAGATGGCACAGATTCGTTGACGAAGTTTTCCAAACCTACAAAAATTCACAACCACCTTACAGGGACGAAGAGTTGAATGTCGCAAATGTTGATATAGAAAGACTGAGTGCTGCAACTGGAAACGAAGCCAACATCATTCATACTTTTTATGACATGAAAATGATCGAAGCATCCAGAGGTCTAGATTTTGGAGCTGCGACTCCAGTATTTGTCAACTTGACGAGGCTCAATCACAGGCCTTTTACATACCACATTTTAGTTAACAACACTTCAAGAGCACCAAAAAGAGTCACAGTGCGCATATTTATAGCTCCAAAGGTTAACGAGGCTGGACAGACTATGACATTTATGGAACAGAAAACTTTGTGGACAGAAATGGATAGATTTGATCACACACTTGCTCCTGGGAAGAATCACATCAAACAAGAATCCACTAATTCGTCAGTCACTATTCCCGAAGAATTAACTTTCAGAGAATTAGAAGCAGGCAACGCTGCAAGAGAAGCTCCTGAAGCCTACTGTGGTTGCGGTTGGCCTAATCACATGCTCGTGCCAAAAGGGAAACCTGAAGGGATGGTATTTGAGCTTTTTGTTGCACTAAGCGATTTCGAGTTAGACAAGGTGAATGGTGGAACTACTGGAGGGGAGAGACGCTGTGGAAATGCCAGCTCCTTCTGTGGTATACTTGACGAAAGGTATCCCGATCGCCGCCCCATGGGATTCCCACTGGATCGTCGCGTGGGTCCTGATGTTGACCATTTGCCCACAAATGATATCTTTGGAAGATATGGAAACATCAGCTTAATGGACATTACCATTCGATTTACTAATAGAATGATGGGTGGCCAAGGGTCCCCAAACACAACAACAGCTGCATAAAATTCTACTGACATCTTTTATATATTTGCAATTGCCCATAGGTTAAGTAAGTATCGAGGTCTTATCGGCAGTGTTGTTCCCTTAACTAAAATTATCCTGGTCTATGCTGACACTTTCTTCGCGATAGACAATAGAATAAAGTAAATACTATCACATTAGTTAATTATGAATACTTACTACAAAATAACATGTATGGATACCCGTTATATCAAAATATGACATTATTTCATTAACGATGTACATAACGGATAATATAAATAGGTAATGTAAGTCTATATAGGAGTAATTGAAGTATGCATTCGTTGCAGTATAGAAATGATGACATTTAAAACTAAATTACTTTCCTTTTTATGATTGTATTCA
>Proasellus_parvulus ENA|HAFG01045202|HAFG01045202.1 TSA: Proasellus parvulus, contig comp71814_c0_seq2
CTCTTTGGCCTGAACAAGCTACTGAAGCAGAAGCCGCGTTTCACTTGAAGTAAAGAAATGAACCTTAACAATAATGAAAAGGGAGTCTTCTATATGTTTGAGAAGCCCTCCGTACCATTGTATGCTCCGAGGGCCAACAGCACCCTTATCTACGACTTACCCGCGGCCACTTTGCCTGAGGGCGTCGTCACCAATCAGTTTGGTCTTACAGGTGTAACTTCCGTAGCAATTCAAGAAGTGTTGAAAGACGATGATATTCCAGGTACCGTGAAGTCCATTCCACGAGGGGTTCCTTTTTCACTATTTTTGGACAGGCACCGCCGGGCCGCTAAGGATCTGACAGAACTTTTAATGGCCACGAATGGCGTCGATGGATTGAACAATTATGCAGCCAACATTAGGGATAAATGCAATGAAGGTCTCTTTATTTTCGCTCTTTCTTTCGTTTTGATCAGAAAGCCCTTAAAGAAAGATTATGAAGATAGTGAGTGTGGGGAACGCGTAGCGTAGGCCTACAGGAAAAAATGGATTAATTTCATCCTCGTGATAAAATGTATTTTTTTAAAAAATTTATAATATTCGAATAAATGATATACCTCATATAATAAAGTAGTTAAATGGCATTACAAAATTGAGCAAAATGATGATGCTTACTTTACAAAATATTTGATTTATGTGTTTTGGAGATTGTTAATTAGATTCCTCAATTGTTCACAAACAGGCAGTTCAGTAAGTTTATCGATAACTTATTGTTGAGAATTGGTATCAGACGAAAGTGTGACTTGACCTACTTGATATGCATGTATGTAAAAAATTAAGAAAACTGATGGTTAGGTTAGATGCTTTAGGAGCCTTCGAATTATTTTGAAAAATTCGACATGTATTTCCAGGAACTTCGTAAAATTAGAACCCCTGCTATATTTGAAGTCTTTCCTGATATGTTTGTTCCAAATGCCACCATTGGACAAGCTGAGGATAGCATGTCACGAGCCAATTTTCAGGCAATCACGCCTGAAAGGGTTGTTGTCGAGCACGACATGGATTTTAGTGGCACTGATCTCAAGCTGGAACACAGAGTGGCATACTGGCGTGAAGATTATGGTATAAATTCTCACCACTGGCATTGGCACTTGGTATTCCCCCTCAATATGGGAGTCAACCGAGATCGCAAAGGAGAATTGTTTTCATATATGCATAACCAAATGCTTGCTAGGTTAGAACTACGCATATTTTATTGCTTTAAATTCACTCGTAATATTTATATTCATTGCTTAGCTCATAACCTTAAAATTCTACATATTTTGAACTAC
>Proasellus_racovitzai_ ENA|HAFH01036113|HAFH01036113.1 TSA: Proasellus racovitzai, contig comp44381_c0_seq2
TACAACGACGCTCTTCCGATCTTTGAAGTCTTCCCTGATAAATTTATCCCAAATGCCACCATAGGCCAAGCAGAGGATAGTATGTCACAAGCAAATTTTCAGGCAATTAGGCCTGAGAGGATTGTTGTGGAGCACGACATGGATTTTAGTGGCACTGATCTCAAGCTGGAACACAGGGTGGCATACTGGCGTGAAGATTACGGCATAAATTCTCACCATTGGCATTGGCACTTGGTGTTTCCTCTCAATATGGGTGTGAATAGAGATCGGAAAGGAGAATTATTTTCATACATGCATAATCAAATGCTTGCTAGATATGACATGGAACGACTTAGCAACGGTTTGGGTCGTGTGAGGCCATTGACGAACTTGAGGGAAGTTATACCTGATGGCTATTTTTCAAAGCTGTCGATGAGTAACTCCAGAAGAATTTGGGGAACACGACAAGATAACACATTTCTTAGAGACTATGAGAGGAGAACTCCTGTTGCCCCATTTACATTAAGAGACCTCGAGACTTGGAGGGGAAGAATATTTGATGGAATTCACAAAGGTTATTTCATGGATCGCCAAGGCAACAGGGTGCCCTTAAGTGACGATGTTGATACTTTAGCTGGTAAAAAACGAGGCATTGATATTTTGGGAGATCTTTTCGAAGCTGACAGCCAACTTAGTGTCAACTTTCCCTTCTATGGAGATCTGCACAACTTTGGTCACGTGGCGTTAGCATTTGCACACGATCCTGATGGTTCGCACAGGGAAGAAATCGGTGTCATGGGAGACACTGCCACAGCCATGAGGGACCCTGTATTCTACAGATGGCACAGATTCATCGACGAAGTTTTCCAAACCTACAAAGATTCACAGCCACCTTACAGGGACGAAGAGCTGAATGTTGCAAATGTTGATATAGAAAGATTGGGTGTTGCAACTGGAAACGAAGCTAACATCATCCATACTTTTTATGACATGAAAATGATCGAAGCTTCCAGAGGTCTCGATTTTGGAGCCGCGACTCCAGTATTTGTCAATTTGACGAGGCTCAATCACAGGCCTTTTATATACCACATTTTAGTCAACAACACTTCAAGAGAACCAAAACGAGTCACAGTTCGCATATTTATAGCTCCAAAGTTAAATGAGGCTGGACAGAGGATGCCATTTATGGAACAGAAAACTTTGTGGACAGAAATGGACAGATTTGACCACACACTTGCTCCTGGGAAAAATCACATCAAACAAGAATCCACCAATTCGTCAGTCACTATTCCCGAAGAATTAACTTTCAGAGAATTGGAAGCAGGTGACGCTGCAAGAGAAGCTCCTGAAGCCTATTGTGGTTGCGGATGGCCTAATCACATGCTCGTGCCAAAAGGAAAGCCTGAAGGGATGGTATTTGAGCTTTTTATTGCATTAAGCGATTTCGAGTTAGACAAGGTGAATGGTGGAACTACAGGTGGAGAAAAGCGCTGTGGAAATGCCAGCTCCTTCTGCGGCATTCTTGACGAAAGGTATCCAGATCGTCGTCCCATGGGATTCCCACTGGATCGTCGCGTGGGTCCAGATGTTGACCATTTGCCCACAAATGATATCTTTGGAAGATATGGAAACATCAGCTTAATGGACATTACCATTCGATTTACTAATAGAATGATGGGTGGCCAAGGAACACCAGCCACAGCAACAGCTGCATAAAATTCTACTGACATCTTTTATATATTTGCAATTACGCACTGGAGTGTTGTTCCCTTAACTAAAATTATCATGTTCTGCATGCTGACGATATCTTTGCAATAGACTATTGAATAAAGCAAATACTATCACATTAGTTAGTTATTAATACTTACTAAAAATAACATGTATGGATGGAAACACGTAATATGAAAATATGACATTATTGCATTATCGGTGTACATAATAGATAATATAAATAGGTAATGAAAGTCTATATTTAGGAGTAACTGAAGTATGTTTTCACTGCGTATAAAAATGATGACATTTCGAACTAAATTACCTTTACTTTTTATGATTGTATTCAATATATTATAATAAAGATTCATTCACATCAATTAAAATGATTAAAATGTAAATGACAAAAAAAAAAAAAAA
>Proasellus_rectus_ ENA|HAFI01046581|HAFI01046581.1 TSA: Proasellus rectus, contig comp63536_c0_seq1
TCAACGCAGAGTACGGGGGGATAGCCTTCGGTGCTTTTGGCAAACATCGTCTACGCTGCTGAAAAATGACTGACATTGGTCTCAACGATAATGAAAAGGGGGTCTTTTACATGTTTGAGAGACCTTCCGTCCCGTTGTACGCTCCAAGAGCCAACAGCACCCTCATCTACGACTTGCCAGCAAACACCTTGCCCGAGGGCGTCGTCACCAATCGATTTGGTCTTACAGGTGTAACTTCTGTAAAAGTTGAAGGAGAGGCTGACCTTCCAGGCTCTGTGAGTGCCATGGAACGAGGGGTGCCATTTTCAATGTTTGCTGACAGGCACCGACGGGCCGCTAAGGATCTAATAGACCGTTTCATGGCAACGGATGGTGTCGAAGGACTGAAAAATTATGCAGCCAACATAAGAGATAGATGCAATGAAAGTCTTTTTATCTTCGCTCTTTCTTTCGTCGTGATTAGAAAGCCAGAGCTTCGAAAAATTAGAACTCCAGCTATCTTTGAAGTCTTCCCGGATAAGTTTATTCCAAATGCCACCATAGGCCAAGCTGAGGATAGTATGTCACAAGCAAATTTTCAAGCAACTAGGCCTGATAGAATTGTTGTGGAGCACGACATGGATTTTAGTGGCACTGATCTCAAGCTGGAACACAGGGTGGCATACTGGCGGGAAGATTACGGCATTAATTCTCACCATTGGCATTGGCACTTGGTATTTCCTCTCAATATGGGTGTGAATAGAGATCGGAAAGGAGAATTATTTGCATACATGCATAACCAAATGCTTGCTAGATATGACATGGAACGACTTAGCAACGGCTTGGGTCGTGTGAGGCCATTGACGAACCTGAGGGAAATAATACCTGATGGCTACTTTTCAAAGCTGACCATGAGTAACTCCAGAAGAATTTGGGGAACACGACAAGATAACACGTTTCTTAGAGACTACGAGAGAAGAACTCCTGTTGCCCCATTTACATTAAGAGACCTCGAGACTTGGAGGGAAAGAATATTTGATGGAATTCACAAAGGTTATTTTATGGATCGCCAAGGCAACAGGGTGCCTTTAAGTGACGATGTCGATATTTTAGCTGGCAATAAACGAGGCATTGATATTCTGGGAGATGCATTCGAAGCTGACAGTGAACTTAGTGTCAACTTTCCATTCTATGGAGATCTGCACAACTTTGGTCACGTGGCGATAGCCTTTTCCCACGATCCTGATGGTTCGCACAGGGAAGAAATCGGTGTCATGGGAGACACTGCCACAGCCATGAGGGACCCTGTATTCTACAGGTGGCACAGATTCATCGACGAAGTATTCCAAACCTACAAAAATTCACAGCCACCTTACAGGGACGAAGAGCTGAATGTTGCTAATGTTGATATAGAAAAACTGGGCGTTGCAACTGGAAATGAAGCCAACATCATCCATACTTTTTATGACATGAAAATGATCGAAGCTTCCAGAGGTCTAGATTTTGGAGCCGCTACTCCAGTATTTGTCAACTTGACTAGGCTCAATCACAGGCCCTTTACATACCACATTTTAGTCAACAACACTTCAAGAGCACCAAAACGAGTCACAGTTCGCATATTTATAGCTCCAAAGTTAAACGAGGCTGGACAGCGAATGACATTTATGGAACAGAAAACTTTGTGGACAGAAATGGACAGATTTGACCACACACTTACTCCTGGGAAGAATCACATCAAACAAGAATCCGCTAATTCGTCAGTAACTATTCCCGAAGAGCTAACTTTCAGAGAATTAGAAGCAGGCAATGCGGCAAGAGAAGCTCCAGAAGCCTATTGTGGTTGCGGATGGCCTAATCACATGCTCGTGCCAAGAGGGAAACCTGAAGGGATGGTATTTGAGCTTTTTATTGCATTAAGCGATTTCGAGTTAGACAAGGTGAATGGTGGAACTACGGGTGGGGAGAGACGCTGTGGAAATGCCAGTTCCTTCTGTGGTATTCTTGATGAAAGGTATCCCGATCGCCGTCCCATGGGATTCCCACTGGATCGTCGCGTGGGTCCTGATGTTGACCATTTGCCCACAAATGATATCTTTGGAAGATATGGAAACATCAGCTTAATGGACATTACCATTCGATTTACGAATAGAATGATGGGTGGCCAAGGAACACCAGCCACAACAACAGATGTATAAAATTCAACTGACTTTTTTTATATATTTGCAATTGCCGATAGGTTAAGTACTGTATAGACGTCTTATCGGCAGTGTTGTTCCCTTTACTAAATTATCTTTCTTTGCGATAGACTATAGAATAAAGTAAATACTATCACTTTTGTTAATTATGAATACTTACTAAAAAGTATCATGTAGGATGGAAACACGTAATCTGAAATATGACATTATTGCATTATCGGTTTACATAATAGATATAATAAATACATAATGTAAGTCTATATAGGCCTTAAATGAAGTATATATTATATGCATTCGTTGCTGAATATATAGAAATGATGACATTTCGAACTAAATTACATTTCCTTTTTATGATTGTATTTACTGTTATGTTAAAGATTCATTCATATCAATGAAAATGATTAAATGTAAAGGACTGTAAAAAAAAAAAAAAAAAAA
>Proasellus_solanasi ENA|HAFJ01040292|HAFJ01040292.1 TSA: Proasellus solanasi, contig comp55409_c0_seq1
TCACCATTGGCATTGGCACTTGGTATTTCCTCTCAATATGGGCGTGAATAGAGATCGGAAAGGAGAATTATTTTCATACATGCATAACCAAATGCTTGCTAGATATGATATGGAACGACTTAGCAACGGTTTGGGTCGAGTGAGGCCATTGACAAACTTAAGGGAAGTAATACCTGATGGCTATTTTTCAAAGCTTACGATGAGTAATTCCAGAAGAATTTGGGGAACACGACAAGATAACACATTTCTTAGAGACTACGAGAGGAGGGCTCCTGTTGCCCCCTTTACATTAAGAGACCTCGAGACTTGGAGGGAAAGAATATTTGATGGAATTCACAAAGGTTATTTCAAGGACCGCCAAGGCAACAGAGTGCCCATAAATGACGATGTTGATACTTTAGCTGGCAACAAACGAGGCATAGATATTTTGGGAGATCTTTTCGAAGCTGACAGCGAACTCAGTGTCAACTTTCCCTTCTATGGAGATCTGCACAACTTTGGTCACGTAGCGTTAGCATTTCCACACGATCCAGATGGTTCGCACAGGGAAGAAATCGGTGTCATGGGAGACACAGCTACAGCCATGAGGGACCCTGTATTTTACAGATGGCACAGATTCATCGACGAAGTTTTCCAAACCTACAAAAATTCACAGCCACCTTACAGGGGCGAAGAGCTGAATGTGGCTAATGTTGATGTTGAAAGGCTGGGTGTTGCAACTGTAAACGAAGCCAACATCATCCATACTTTTTATGATATGAAAATGATCGAAGCTTCCAGAGGTCTCGATTTTGGAGCCGCGACTCCAGTATTTGTCAACTTGACGAGGCTCAATCACAGGCCTTTTACATACCACATTTTAGTCAACAACACTTCAAGAGCACCAAAACGAGTCACTGTTCGTATATTTATAGCTCCAAAGTTAAACGAGGCTGGACAGAGGATGACATTTATGGAACAGAAAACTTTGTGGACAGAAATGGACAGATTTGACCACACACTTGCTCCTGGGAAGAATCACATCAAACAAGAATCCACAAATTCCTCTGTCACAATTCCCGAAGAATTAACTTTCAGAGAATTAGAAGCAGGCGACGCTGCAAGGGAAGCTCCTGAAGCCTATTGTGGTTGCGGATGGCCTAATCACATGCTGGTACCAAAAGGGAAGCCTGAAGGGATGGTATTTGAGCTTTTTGTTGCATTAAGCGATTTCGAGTTAGACAAGGTGAATGGTGGAACTACTGGTGGGGAGAAACGCTGTGGAAATGCCAGCTCCTTCTGTGGTATTCTTGACGAAAGGTATCCCGATCGCCGTCCCATGGGATTCCCACTAGATCGTCGCGTGGGTCCAGATGTTGACCATTTGTCCACAAATGATATCTTTGGAAGATATGGAAACATCAGCTTAATGGACATTACTATTCGATTTACAAATAAAATGATGGGTGGTCAAGGAACACCAGCCTCAACAACAGCTGTGTAAGATTCAACTGACATCTTTTAATATATTTGCAATTGCAATTGAACACTTAGTTAAGATCCCTTTACAAAAATTATTCTGGTTTATTTAGATGCTTTCTTTGCGATAGGCCAGATAATAAAATAAATATACTATCACTTTTGTTAATTATGAATACTTACTAAATAAGGTAACATGTTTATAGATGGAAATATGTAATCGGATATATGGCATATTGCATTATCGCTGCGTATACAATGAATAATATAAAAAAGTTATGTAAGTCTATATAGGAGTAAATGAAGTATGCATTCGCTGCAGTATAAAAAGA
>Proasellus_spelaeus_ ENA|HAFK01077760|HAFK01077760.1 TSA: Proasellus spelaeus, contig comp629583_c0_seq1
ACTACACAGAGTGTAGTAGTATATTAAGGTCTCGAAATAAGTCTATATTAAAATGCTTTGTTGACAGCGCCAAGGCAACAGGGTGCCTTTAAGTGACGATGTCGATATTTTAGCTGGCAATAAACGAGGCATAGATATTCTGGGAGATGCTTTCGAAGCTGACAGCGAACTTAGTGTCAACTTTCCCTTCTATGGAGATCTGCACAACTTTGGTCACGTGGCGTTAGCCTTTTCCCACGATCCTGATGGTTCGCACAGGGAAGA
>Procambarus_clarkii ENA|GARH01002840|GARH01002840.1 TSA: Procambarus clarkii Prcla_ES_2348_0 transcribed RNA sequence.
TACTGGAGGGAGGACTACGGCATCAACTCCCACCACTGGCACTGGCATCTTGTTTACCCCGCTGGCATGAATGTCAACCGGGACCGTAAAGGAGAACTTTTCTATTATATGCATCAGCAGATGGTTGCCAGGTACGACATGGAGCGGCTCAGCGTTAACCTCAAACGTGTGGAGAAGCTGGAGAACTGGCGCGAGCCCATCCCAGATGGTTACTTCTCCAAGCTTACTGTTAACAACTCCGGTCGGCCCTGGGGCATCCGTCAGGACGGTACCTTCCTGAAGGATTTGAGACGTAACGATGCCGGGATTGATTTTTTGGACATTAGTGATATGGAGCTCTGGCGGTCCCGACTGATGGACGCCATCCACCAAGGATATATGCTAAATCCGAATGGTGAGCGCATCCAACTCTCTGATAACGTCACGACAGGAAAGCGAGGGATTGACATCTTAGGAGACGCATTTGAGGCAGATGATAGGCTGAGCCCACATTACCTCTTCTATGGCGACCTTCACAACATGGGCCACGTGATGCTGTCATTCTGTCATGACTTCGACAACGCACATAGGGAGGAGATGGGAGTAATGGGAGACTCGGCGACTGCCTTGAGAGACCCAGTCTTCTACCGCTGGCACAAGTTTGTGGACGACGTCTTCCAGGAGTACAAGCTGACGCAGCCGCCCTACACCATGGAGGACCTGACTCTGCCGGGCGTGGTGATTGACAAGGTGGGTGTTGTGAGGCAGAACCAGCTCAACAAACTCACAACTGGCTGGAACGTGCGTGAGTTTGAGGCTTCCAGAGGGTTGGACTTCAACTCTCCTGTCGCCGTACAGCTGCGCATCACCCATCTCGACCATGCTCCCTTCGATTATCATCTCCAGATAACAAACAACACAGGAAAGCAAAAGTCAGTGACAGTGAGGATCTTCATGGCTCCTAAACACAACGAGCGTGGCCTGGAGATGGGCTTCATGGAGCAGCGGCTCCTCTGGGCTGAGATGGACAAGTTCACTGAGATTTTGAAGCCTGGGAAGAACCAGATTGTGCGTCCTTCCAGCGAATCTTCCATCACCACCTCCAGCGAGTTCACCTTCAGGAGCCTGGAGGCTGTCAACCCCGCTATGCCAGGAGCACCACAAAATACTGAAGCCAACTTCTGTGGGTGTGGGTGGCCTGACCACCTGCTGCTGCCCCGAAGTAAACCAGAGGGCATGACTTACCAGCTCTTCTTCATGCTCACAGACCTGGACAAGGATAAGGTGGATCAGCCAGCAGTACGCAGATGTGCCGACGCTGTGTCCTTCTGCGGGATCCTGGACGCCAAGTTCCCTGACAAACGTCCTATGGGCTTCCCCTTCGACCGCCGCCCTCCGCCTAGCCTGCAAGATGCTGTGGTCACCTCCGCTGCTGACTACGCTAGACTGGGCAACATAACTATTCAAGATATTACCATCACTTTCCTCAACAACAGCCTTCAGAAGTAGGCAGCATGATACTCATATCTAATCATGGGTAATATTGGCTTTAAACGCAAGTAAAACATAACAATGTTGGTGCTCTCCATATATAAATGTCAATGTTTTCCTTAATATTAAACCAGTTCATTGTTATGTATGAAAAATATTACTTGAGTAAGGTTTTTTACCTCTGGTAAAATATTTTATGTGATTTACTGAATGCGGTGCTATGTTCATGAAAAGTATAAGCATTTTAGTATGTATCTTTCTATCTGTATCTGACATCCAACCCATAAATCTGAAAAATAAGAATTGAGGACGTATAGGTCTGTCCTGGACCATTAAAAAGTCGTGTAAGGAGTTAAATGTGACATCATCTGCATATCAGTTTCTGATCCTGCATTCTATATATATTTATATATTATATTATATATATATTATATTATATATATTTATACACATACTGGTTCTTGTATTTTGGCATATATTTTTCTTGTTTTATCTGTGGGTTCATTCATGGAACTATTTTTCGTAGTCTTCTTCGAACATTTCATCTGTCTTCAGGTGCTAAAGAAATATAAAGTAATGCTTTGATATATTAGCAAACAACGCCCCGTGATGGTTAGCTTGGTAGTAAATGGTTAGTCTTAGTGAAACTTGGTATTTTGGGTCACTGGCGCCAAGAAGTTATAAATCAATGATATTGACTTTGTCAAGTTTAATTATTTTTTATGCACTATTCTTGCGAGGGTCAGTTGCCAACATTATTATTACCATGGTTGAATATCTTAGCCATTGTTCTAATACTTAACGCAAGCCTGGGGCTCTTCTTCAGTTCTATATTTCTCGTATGTTGTCTCCCAGCAATCTCGCCTAAACGTTCTATATTTGCGCCCAATCATTTCTGTCCTGCCCGGGAATCGAACTTTGGATCCCAGATTGTGAATATAGAACGAAGCCGAGGCATATGTTAAAAAATTATTTTACGTAACATAAACTTTTTAAGATATTTTTTGAGCATATATATATATAACTATTTTATTTTGTCTTAAATACTGTATTATAATAGGGTACCACCTCTGGTGCAATTGTAGGGACCCATAGCCTCGAAGAAGAAAATAGAGTATTCAGAGAAGACCTTGTGGGTTCTCACTGTACACTTTAATCTTTTCTTCTCCTACCACTACACCTCGGCTTAAGAATGTCCCTCTTTATGAACTTTCTGGGTTATGAGCCCAATTTTTTTGTAAAATCGGAATTGAATTACGAACTTTGCTTCGGGTAATGTAATTTGTTGATACGCGTGTGGTGGCACGGCTACCGCACCTAAGTTTACCAGTGCCTCCTGCCTCGTGACAATCGTGCCTGAATTCTTTGTAAAGAATTGGTGTTTTTTGGATTTTTGGGTATT
>Scylla_paramamosain_1 ENA|GEUT01011713|GEUT01011713.1 TSA: Scylla paramamosain Unigene19990_All transcribed RNA sequence.
AGAGAGAGAGAGAGAGAGAGTTGAAGTTGCTGTACACTGGCTAGTCAGCTACTCTTGGGAAGGAGTAGATTTGTAATGTTTTGAGTTTGGATTTTAATTTGGTAGAACAGTTAGGAGCATTTAACATTGAGTGATATGTGGAAGCTTAAATAGTGAATCAAGAGAAAGGAGAGGCATGTAAGGGAGGAAAAATAATAGGAAACCTGGGATGTGCAATGAAAGGAAGGACTGGAAGTAAAAAATGGGTCTGGATGGTGGAATAATTGTACCAACACTTGCATTTATAAGAAATTTAAGTTTTGTAATGAAAGATAAGCACTTCAAATTAACTATTTGAACATTTGTATTACACAAAGAATGGATGGTGAAAGCAGTGTCAAGTAAAGGTGAAATGTGGAGTGTTTGAAGGAATTAAATGCAGGAGTCCAACATGTTTGTTCACAAAGACTTTATATGAGTTCTATATGAAGTGAAATGGGAATATGTGAGAGAAAGGAGTGAGAGGAGAGAGAGAGGGAATTAGAGCATGCAATGACAGGAAAAAAATGGAGAAGTTCTTAGGCATTGGTGTCAGGTACAGATAGATAAATAATGAACATTGGTAGTAGTATTACCCATGATCTGTAGATAGAAGACAAAAGTACCACAAAAACTGAAGAACCAGAATTTGGGAATTATCTTACACCTCCTCAAATATAATCTTAGATTTCCTCCACCTGTCTGATACAGTTCTGCTCATTGAACATTCCATACATTTGATCTCACTCCCTCTCACACAGTTGCAGGCAGCCAACAGTGGCAGTTTACCAAAGGAAGTGACAGTGAGGATCTTCATGGCGCCCAAACTTAATGAAAGAGGAGTGGAGATGAGCTTCATGGAACAGCGCCTCCTATGGGCTGAGATGGACCGCTTTACCCATGACTTGAAGCCCGGGCTAAACCATATTCTGCGGTCCTCCACCTCCTCATCCATCACAAACTCAAATGAATTTACCTTCCGTGATCTGGAGGAGCGGCCAAACCCAGATAACCCAGGTGCTCCTGAAAACACCCTCTTTAACTTCTGTGGGTGTGGCTGGCCCCAACATATGCTGCTGCCACGTGGGAAGCAGGAGGGAATGCCCTTTGAGCTCTTTGTGATGGTCACTGATTGGAATCAGGATAAGGTAGCACAGCCAGATGGTGCCTGTTCCTGTTCTGCTGCTGCATCATTCTGTGGCATTCTGGATGCCCTCTACCCTGATGCCCGACCCATGGGTTTCCCCTTCGACCGCCGCCCCATGCCCATGCTACTCAACAGACCTGTGGGAAGGGCCTCAGATCTGACACGCCTCAGCAACATAGCCATGCAAGATATCACCATCACCTTCACCAATGCTCAGATCACCCAGTAAAGTGGGTGGAGTGGTGGCCTGTTGACTCTCACAGGTCCTGGATGATGTGGTGTTGAGTGATGGTCCTTCACTTCACCTCTCTGCAAACATGACATGTATTTAGTCTTAAAGAAATACTTGAGGATCTGAAGAGGGGTGTGTTAGGAGTTCCAGGAGCAGTGTAGGAAATGGTCTGGTAAAAACATTGATGATGGTAATAATATAATAATGGTTTGAAGTACATTTTCTGCAAGCTTTCCC
>Scylla_paramamosain_2 ENA|GEUT01011856|GEUT01011856.1 TSA: Scylla paramamosain Unigene16388_All transcribed RNA sequence.
CTCCAGCTTACGACCAGACCAGCAGACGAGTGTCATCTCGGCCACACCACCAAGTACCCGTTGATCACTATGGACAGCGAACAGAAGCAAGTGTTGGACATGCTCCAGCGACCATTCCGGCTGCCGACTCAAAGAGAGAGTCATCCCATTGTGTTTGAAGTGGGTACCCGTGTGGGAGGAAGCGAGCCGCCACCTCAGCGGTTGACTCTTGCTCGCTCCATTCCCAGAGGCACCGTCTTCTCTATCTTCGTCAAGAGCCATCGTCTGGCCGCCAAGGAACTCTGCGACTACTTCATGGAGGCAAGCAGTGTGCAGGAGCTCAGGCAAAGGGTGGAGGAGGTGCGGGGACTTGTCAATGAGAAGCTTTTCATCTTTGCCCTATCCTTTGTAATCATCAGGAAGCCGGAGATGAGACATCTGCGCCTACCTAGCATTGTGGAGATCTTCCCATGCATGTTCGTGCCAGTCACCACCGTGTCAGAGATGGAACAGGAGGCCAGGAAGTCCACCCCTGACCAAGAGATAGTAGTAACAGAATATGGACCAGAGTTCTCCAGCACTCACCTCAAGCCTGAGCACCGAGTAGCTTACTGGCGTGAGGATTATGGCATTAATTCCCACCACTGGCACTGGCATCTTGTCTACCCTGTGGACCTTGGTGTGATGAGGGACCGCAAGGGGGAGCTGTTCTTCTACATGCACCAACAAATGCTTGCTCGTTATGACATGGATCGCCTGAGTGTTGGTCTGAACAGGGTGCAGAAACTGAGCAACTGGCGTATCCCCATCCCTGACGGCTACTTCCCCAAGCTGACCATCAACAACGCTGGCCAGACATGGGGCTCCCGGCAGGACAACTCGTTAGTGCAGGACTACAGACGTGAGGACTTTGGGCTGCTGCCATTTGATGTCTCTGAACTGGAGCAGTGGCACAGCAGGATCATGGACGCCATTCATCAGGGCTATCTTGTTGATCATGATGGTAACCAAACAAGGCTCACAGACAATGTCAAACCACCTGAAAAGCGTGGAATTGACCTTCTCGGGGACACAGTGGAGGCAGACAGTAGCATCAGCCTCAACAGTCTCTTCTACGGCGACCTGCACAACATGGGGCATGTAGTCATTTCAGCCATCCATGACCCAGACTATGCTCATCGGGAGAACCTTGGAGTCATGTCAGACACAGCCACAGCCATGAGGGACCCTGTGTTCTACCGCTGGCACAAATACATTGACGACATCTTCCAGGAGTACAAGGTCATTCAGCCACCCTACACCACTGAGGAACTGTCCCTCTCATCAGTTGAGGTGGTGTCAGTGGCTGTAGAGAGCCAGGGTCAGAAGAACCAGTTGATCACTGGCTGGAGCACTCGGGACTTTGAGGCGAGTCGTGGACTGGACTTCAATGCTGATAAGCCAGTGATGGTGCGACTCACCCATCTCAACCACCATCCCTTCGTCTACAGCATCAAGTTGCAGGCAGCCAACAGTGGCAGTTTACCAAAGGAAGTGACAGTGAGGATCTTCATGGCGCCCAAACTTAATGAAAGAGGAGTGGAGATGAGCTTCATGGAACAGCGCCTCCTATGGGCTGAGATGGACCGCTTTACCCATGACTTGAAGCCCGGGCTAAACCATATTCTGCGGTCCTCCACCTCCTCATCCATCACAAACTCAAATGAATTTACCTTCCGTGATCTGGAGGAGCGGCCAAACCCAGATAACCCAGGTGCTCCTGAAAACACCCTCTTTAACTTCTGTGGGTGTGGCTGGCCCCAACATATGCTGCTGCCACGTGGGAAGCAGGAGGGAATGCCCTTTGAGCTCTTTGTGATGGTCACTGATTGGAATCAGGATAAGGTAGCACAGCCAGATGGTGCCTGTTCCTGTTCTGCTGCTGCATCATTCTGTGGCATTCTGGATGCCCTCTACCCTGATGCCCGACCCATGGGTTTCCCCTTCGACCGCCGCCCCATGCCCATGCTACTCAACAGACCTGTGGGAAGGGCCTCAGATCTGACACGCCTCAGCAACATAGCCATGCAAGATATCACCATCACCTTCACCAATGCTCAGATCACCCAGTAAAGTGGGTGGAGTGGTGGCCTGTTGACTCTCACAGGTCCTGGATGATGTGGTGTTGAGTGATGGTCCTTCACTTCACCTCTCTGCAAACATGACATGTATTTAGTCTTAAAGAAATACTTGAGGATCTGAAGAGGGGTGTGTTAGGAGTTCCAGGAGCAGTGTAGGAAATGGTCTGGTAAAAACATTGATGATGGTAATAATATAATAATGGTTTGAAGTACATTTTCTGCAAGCTTTCCC
>Talitrus_saltator_ ENA|GDUJ01076800|GDUJ01076800.1 TSA: Talitrus saltator comp100961_c0_seq1 transcribed RNA sequence.
CGCCTGGGGAATCACGCCCCACGCAGGACGTGCCCGAGGGAAAGTCCCGGGGCGGCCCCGCCGTTGGCGACCTGCGTGAGGGCGGCCGCTCCAGCCTCAGTAGCAGGCGTCCTCTCCGCCTGCTGACAGCCTCCGCTCTCTCCTCCTGCAGACAGCCCCAGGCCCCTCCAAGATGGCGGCAGTGACCCCCACCGACCAGCGGGACATGCTCTACCTGTTCGAGCGGCCCTCGGACCCCCTCTACATGCCCCGGGCAGGCAACACCATCGTCTTCAACACCCCCGACATGCCGGACAACTTCGCCCCCCGATTTGGAGGTACAGAGGAGGGGACCATCAACGTCACCCCCGACGACTCCCTCCTGCAGTCCCTGCCTGTGGTGGTGACCTCCATCCCCAGAGGAGGCCCCTTCTCCCTCAACCTGCGGGAGCACCGGCAGGCAGCCAAGGCAGTCATCGACCTGCTGCAGCAGGCGCAGACGCCAGCCCAGCTGCGGGACATGGCCGCCTCCATCAGGGAGGGCATCAACGAGACCCTCTTCGTGTACGCCCTCTCCTTCGTGCTCACCAGGAACAGGCGGTTCCGAGGGATACGCGTGCCGTCCATCTTGGAGACGTTCCCCAGCAGGTTCATCCCCAGCAACGTGCTGGACGCCGCCAGGGCCACCGTGAACCGCGCCAACAGCAACCGCAACGCGGACCCGACTGCTCCTGTGGTGATCCAACACGACCAAGATTTTTCTGGCCTGCGCAAGCGTCTGGAGAACAGGGTGGCCTACTGGAGGGAAGACTATGGCCTCAATGCCCATCACTGGCACTGGCACCTGGTGTACCCGACTGACCTCCTCGAGGGGGAGAACTTCCCCGACCGGAAGGGGGAGCTCTTCTATTACATGCACCAGCAGATTGTGGCCAGGTTCGACCATGAGCGGATGAGCGTGGGACTGCCTCGGGTGGTGAAGCTGGATAACTTCAGGGACCCCATCCCTGATGGGTACTTCTCCAAGCTGCGCTTTGACAACGCCGAGACAAACATGAACAGGATCCGCGTGCCTGACCTCAACCCCAACGCCACCTTGTGGGGCACTCGTCAAGACAACACGCGCCTCTCGAACTACACTCGACTGAACACCTTCATCCCAGTGGACGTCTCGGAGCTGGAGCTGTGGCGTGACAGGCTGCTGGACGGCATCCACCAGGGCTTCTTTATTGATAGTGGTGGGAACCGCGTGCCGCTGAGTGACGAGGTCGACATCTCGGACGGGCGGCGCAAGCGTGGCATTGACATCATCGGAGACGCGTTCGAGGCCGACCTCAACCTTAGCGTGAACTACGACTTCTACGGCGACCTGCACAACTTCGGTCACGTGCTCATCGCCTCCGCCCACGATCCCGACGGCACGCACGGAGAGAACCTGGGCGTGATGTCAGACAGCGCGGTGGCGATGCGGGATCCCGTGTTCTACCGCTGGCACAAAAACATCGACTGGATCTTCCAGCAGTATAAAGCGACCCAACCTTCCTACACCGTACAGCAGCTGGAGTTGCCCGGAGTGACGGTCAATCGCCTGGGTGTGGCCACAGGCAACGTGGCTGACGAGATCCACACGGGGTGGAGCAGCCGCGAGTTTGAGGCTTCCAGAGGCATCGACTTCGGCTCCGCTCAGAGCGTCAGGATCAACCTGCAACACCTGGACCACAAGCCCTTCGACTACCACATCCTCGCGAACAACAACACAGGGGCACAGAAGCAGGTGTACGTGCGCATATTCCTGGCTCCGAAGTTCAGCCAGAACGGCACCGACGCACCCATGTTGCTCAACGAGCAGCGCCTTCTCTGGGTCGAGCTCGACAAGTTTGTCTTCGCCCTGAAGCCCGGCCAGAACCACATCAAGAGGCCCTCGAGTCAGTCCTCCGTCACCATCCCCGGGGAGATCACCTTCAGGGACCTCGAGCAGAACATCCGTGGGGGGGTGCAACCGTCGACCCGACCTCCAGTCGACATCCAGGAGGACTTCTGTGGGTGCGGCTGGCCCCACCACCTCCTCGTGCCCAGGGGCAGGCCTGAGGGCATGACCTTCCAGCTCTTCGTCATGATGACCGACTACGAGCAAGACAGGGTGCCGCAGCGTCAGGGGGCCCGGCAGTGTGCAGGCGCCGCCTCCTACTGCGGCGTGCTGGACGAGCGCTACCCCGATCAGCGCCCTATGGGCTTCCCCTTCGATAGGCTCCCGCCTCGCGAGCTCAGGACCACACAAGAGCAGGTGCTCACCATCGAGGACCTTGCGCGACTAGACAACATGGCCGTACATGACGTGGTCATCCGCTTCTTGGGAGAGGAACTGAACGAGGATGATCGTTCTGCATGAGCGTCTGGCTACTCCGAGAGCTTTAGCGCATGAAAATGATGCAGTTGTCGTACAGAGCTTGCAGCGCACGCTGCCGGTGCCGTAGTTGTTGTCATACTCGCCGTGCCGCCGATCAAGAGTTCGGCTTACCCTCTAGAAGTTCTTCATTTTAAACTCTAAACCGTTCGTAAATTCCTTGACGTAGGATAAGAAAATACTAGGTTTTATTGTGCGAATTTTATTACATATAATTTTATTAAGCATTTCAAAAACAGAAATGGTGTTTTAAGTCATTCATTTTGGTTTATTAGTAACGGTTTGTTTTGTCCTATTACTGCAAACTTCAATCGCCTGCGTACGTAGTTTATTGTCTCTCAAAACTTACTCTGATTTTCTTAGTATTACTTGTTTAGGGTTATTTAAATTATTCATGCGTGTGTACTCTATTTCACTTAACCGTGTAATTAAAAATAAGCTTCATGATCAATAAAACTTCTTTAGTTACACTGAGAA
