# Supplementary material for: Comparative genomic analysis of innate immunity reveals novel and conserved components in crustacean food crop species
Source: BMC Genomics. 2017 May 18;18:389. doi: 10.1186/s12864-017-3769-4 (PMC5437397; doi:10.1186/s12864-017-3769-4)
Supplement: Supplementary file 24 — Fasta files of all sequences. (ZIP 3690 kb) [file 12864_2017_3769_MOESM25_ESM.zip › Additional file 12/11 hemocyanin.txt]

>4278 ENA|GAJP01004279|GAJP01004279.1 TSA: Hyalella azteca contig06508 transcribed RNA sequence.
GTACATTCACTGCTGCCGACGGAACCAAGATCGACATCAGGAACTCTGAGGGCATCGACCATCTCGGTGATATTATTGAATCATCTCTCTACAGCCCCAACGCCCAGTACTACGGTGCCCTCCACAATTCTGCCCACGTCATCTTGGGTCGTCAAGCGGATCCTCACGGCAAATTCAACCTCCCTCCTAGTGTCATGGAACACTTCGAAACAGCTACTCGCGATCCTGCCTTCTTCAGGCTGCACAAGTACATGGACAACATCTTCAAGGAGCACAAAGACTCCCTTCCTCCTTACACAGCGGATGAAATTGGATTCCCTGGAGTTCACCTGACCAGCATTGGAGTCGAAGGAAAATTGGAAACTTTCTTCGAAGATTTCGAGTTTGATCTGAGGATGGCAGTTGACTCAAGCGAATCCGTCAAAGAAGTTGCTGTGTCCGCGACCGTTTCTCGCCTCAACCATAACGACTTCACCTACAAATTCGACATCAAAAGCGACGCCGCTAAGCACGCCGTTGTGCGTGTGTTCCTGTGCCCTCGCCGCGACAGCAATGGAATCATCTACACTTTCGAAGAAGGCCGCTGGAACTGCATTGAGATGGACAAGTTTTGGACAAAAC
>4938 ENA|GAJP01004939|GAJP01004939.1 TSA: Hyalella azteca contig07171 transcribed RNA sequence.
GCCTGTTGCAGAACCTTTCGGCAGAAGCATCCTGTTAGGGATTCCGCATGATCTTGTATATCGAGCGAAGTCGAAGTCTGAGCTGCCGGCAGCGGCCTTGTCGGCTTCGGCAATCAACGTGCTGAAGCTTGGCACGTCAGGTACAGTAACAGAGGAGTCAGTTGATTTGCGCTTGATGACATTGGCTCCGGCAGACAGTTTTGTCCAGAACTTGTCCATTTCAATGCAATGCCAGCGACCTTCTTCGAAAGTGAAGATAATTCCGTTGCTGTCACGACGAGGGCACAGGAAGACACGCACAACAGCGTGCTCTTTGGCGTCGCTTTTGATCTCAAACTTGTAGGTGAAGTCGTTATGGTTGAGGCGAGACACGGTCGCGGACACATCAACCTCGTTGACAGATTCACTTGAATCAACAGCCATTTTCAAATCAAATTCAAAATCTTCAAAGTAAGTTTCCAATTTTCCTTCGACACCAACGCTTGTCAGGTGAACTCCAGGGAATCCAATTTCCTCCGCAGTGTAGGGAGGAAGTGAGTCCTTGTGCTCCTTGAAGAT
>5424 ENA|GAJP01005425|GAJP01005425.1 TSA: Hyalella azteca contig07658 transcribed RNA sequence.
ACGAGCGGCCAAAAAGGCATTGTCTTGCCTCCTTTGTATGAGGTCACTCCCCATTTGTTCACCAACTCAGAAGTGATCCAAAAAGCCTACACTGCCCAGATGACTCAGACACCAGGTAAATTCCGCATGGAATTCACAGGAAGTAAAAAGAACCCCGAGCAGCGTGTTGCCTACTTCGGTGAGGATATTGGCATGAACGTTCACCACGTCACCTGGCATTTGGACTTCCCCTTCTGGTGGAACGATGCTTACGGTTACCATCTTGATCGCAAGGGCGAACTCTTCTTCTGGGCTCATCACCAGCTTACTGTACGATTTGATGCCGAGCGTCTGTCCAACAACCTTGATGTTGTTGACGAACTGTACTGGGACAGGCCCATCAAGGAGGGTTTCGCACCCCACACAACGTACAGGTACGGCGGTGAGTTCCCAACACGTCCTGACAACGCAAGATTCGAAGATGTCGACGGTATCGTCCGCGTCCGTGACATGATCATCCACGAGAGCCGCATCCGCGATGCCATTG
>6484 ENA|GAJP01006485|GAJP01006485.1 TSA: Hyalella azteca contig08718 transcribed RNA sequence.
AGCCTGTCGCCCCAGCATTATGTGGGCGACGTTATGAGGAGAACCGTAGTACTGAGGGTTGGGGCTGTAGGTCGACGATTCAATAATGTTCCCCAGGATGTCGATGCCGTGTTCCTCGTCCAGTGCAATATGATTTCCCTGAGCATCTTCGACGTATCCGTGATCGATGGCGTTGTGAATACGGGATTCCAAGATCTTCATGTCACGAATGCGAGCGATTCCATCAACGTCTTCGAAGATCTTGTTGTCGGGACGAGACGGGAACTCTCCACCGTACCTGTATGTCGTATGGGGAGCGAAACCCTCATAGATAGGACGGTCCCAGTAAAGTTCATCCACCATGGGCATGTGGTTGGACAATCGCTCAGCATCGAATCTGGCGGTCAGCTGGTGATGAGCCCAGAAGAAAAGTTCTCCTTTCCTGTCAATCTTGTGTCCGTCCCACCAGAAGGGGAAATCCAT
>9720 ENA|GAJP01009721|GAJP01009721.1 TSA: Hyalella azteca contig11956 transcribed RNA sequence.
CGGCCATCATCTCCGGACGTGATGCTCACGAAGAGCTCAACTTCCAAGCCCTCCTCATTGCCCTTAGGCAGCAGGAGACGCTGGGGCAGACCACAGGCGCGGGCGTTGTGCTTCTCTAGGGCAGAGCCAGACTTTACTGCTTCGTCGGCTTCGTCGATCAGAGTCTGGAAGTGCGTGCGGTCGGGGATTGTGACGGAAGATTCCGAGGCCTTGCGCGTGATCGTGTTCTTGCCGGCAGACAGACTAGTCCAGAATTTGTCGACTTGGATGCAGCCCCATCGAGCTTCGTCGAGGGTATACTCGATGCCGTTCGAGTCCAACTTGGGGC
>137 ENA|GAKD01000138|GAKD01000138.1 TSA: Melita plumulosa mira_c139 transcribed RNA sequence.
CCTAGCGTCATGGAGCACTTCGAAACAGCCACTCGCGACCCTGCTTTCTTCAGGCTGCACAAGTATATGGACAACATCTTCAAACACCACAAGGACTCTCTGACTCCTTACTCTGCCGAAGAGATTGGCTTTGACGGAGTTCATCTCGAATCCATTGGTGTAGAAGGAGATCTCGAGACCTTCTTTGAGGATTATGAATTCGATCTGTCCATGGCTGTCGACAGCAGCGAAGCCGTTGCACCCGTCCAGGTTTCTGCTGAAGTGTCCCGCTTGAACCATAAGGAGTTTGCCTACGATTTCGAAATCAAGAACGACAATGGTGCTGATACTCACGCCGTCGTCCGTGTCTTCCTGTGCCCTCGTCGCGACAACAACGGAATCATCTTCACCTTCGAGGAGGGTCGCTGGAACTGCATTGAAATGGACAAATTCTGGACCAAGCTCGCTGGCGGTGTGAACCACATCAAGCGCAAGTCCACCGAGGCCTCTGTGACCGTCCCTGACGTGCCCAGCTTCAAGAGGCTCATCGAAGAGGCCGACGCCGCCGTCTCCAGCGGCTCAGACCTGCACCTCGAGGAGTTCGACAGATCGTGCGGTATCCCCAACAGGATGCTGCTCCCCAAGGGTAACTCCGAGGGACTCGAGTTTGCTCTCGTTGTCTCCGTGACTGACGGTAGCACTGACGCCCAGCACGATGTCCTGGAACAGGCCGGCGCCCACAGCCACGCCCAGTGCGGTGTCCACGGTGAGAAGTACCCCGACCATCAGCCCATGGGCTTCCCCCTGGACCGCAGGATCCCCGACGAGCGCGTCTTCCTCAACTCCGACAACGTTGGCTACACCATCGTCAAGGTCTTCCATCACTAAATGCTTCCGACATGGACTTGTCCCTTTGATGATTTCTGCTTAAATATAATTCATGAATTTT
>776 ENA|GAKD01000777|GAKD01000777.1 TSA: Melita plumulosa mira_c779 transcribed RNA sequence.
GCACGATGTCAACACTCTGCTCTACCGCATGAACGAGCACCTGACCAATCCGGAACTGAAAGAGGTCGCCGACAATTTTGACCCAGTAGCTGACACCTCCATCTACACCGACGATGGCAAAGCTGCCCAACATCTGGTCGATGAAATGAATGCAGGACGTCTGCTTGAGCAGCACCATTGGTTCTCTCTGTTCAACCCTCGCCAGAGAGAGGAAGCTTTTGATGCTCTTTGACGTTCTAATGCACTGCAAGACCTGGGCTGATGCTGTTCACAATGCTGCTTACTTCCGTGAGCACATGAATGAGGGCGAATTCGTGTATGCGCTTTACTCCGCAGTCATCCACTCTGATTTGGGAGAGGGAGTCGTTCTTCCTCCTCTGTATGAAGTAACCCCTCACATGTTTGCCAACTCGGAAGTGATCTCAAAGGCTTACACAGCCCAGATGACACAGACTCCCGGCAAGTTCCACATGGACTTCACTGGCAGCAAGAAGAATCCTGAGCAGCGCGTTGCCTACTTCGGAGAGGATATCGGTCTGAACACCCACCACGTTACCTGGCATATGGACTTCCCTTCTGGTGGGATGATGCCTACGGTTATCATCTTGATCGCAAGGGAGAACTTTTCTTCTGGGCTCATCACCAGCTCACTGTTCGTTTCGATGCTGAGCGCCTTTCAAACCATCTTGGTCTCGTTGATGAGCTTTACTGGGATAGGCCTATCTATGAAGGATTCGCTCCTCATACTACCTACAGATACGGAGGGGAATTCCCTGCTCGCCCTGACAACGTGCGCTTCGAAGATGTTGACGGTGTCGTCCGCGTCCGCGACATGATCATCCACGAAAGCCGTATTCGCGATGCCATCGCTCACGGTTACATCACAGCTGCTGACGGATCGCACATTGACATCAGGGATGAGCATGGTATCGACCATCTGGGAGATATCATTGAATCTTCCCTGTACAGCCCTAACGTTGATTATTATGGTGCTCTCCACAATGAAGCTCACATTCTCCTGGGTCGTCAGGGAGATCCCCACGGAAAGTACAACCTGCCTCCCGGTGTGATGGAACACTTCGAAACTGCCACTCGCGACCCTGCTTTCTTCAGGCT
>2540 ENA|GAKD01002541|GAKD01002541.1 TSA: Melita plumulosa mira_c2546 transcribed RNA sequence.
TTCACATTGATGGAGATCTTGAAACTTTCTTCGAAGAATTCGAGTTCGATCTCGGAAATGCTGTTGACTCTGCGGCTGGTCAGGACCATGTCGACGTTTCCGCCACTGTTTCGCGCATCAACCACAAGCCATTCAACTTTGAGTTCACTGTGAGCAACAACAATGGTGATGAAAAGCACGGAGTCGTTCGTGTTTACCTATGCCCTCGTCGTGACGAGAATGGAGTTATCTTCAGTTTCGATGATGGCCGCTGGCACTGCATTGAGGTCGACAAGTTCTGGACCAAGCTCGCCCCTGGCTCCAACAAGATCACCCGTGCATCTTCTGATGCCTCCACCACTGTTCCTGACGTTCCCAGCTTCTCCAAGCTGATCCACGATGCTGATGAGGCTATTTCCAGCGGTTCATCCCTTCATCTTGAAGCTTATGACAGATCCTGCGGAATTCCCAACAGAATGCTTCTGCCTAAGGGTACTACTGAGGGTATGGAGTTTGCTCTGGCTGTTGCTGTTACTGACGGCGATGAAGATTCCCAGCACGATGTCCTCGAGAAGGCCGATGCCCACAGTCACGCTCAGTGCGGTGTTCAAGGCGAAGAAGTATCCTGACCACCAGCCTCTTGGA
>5568 ENA|GAKD01005569|GAKD01005569.1 TSA: Melita plumulosa mira_c5744 transcribed RNA sequence.
CGTTTTTTTCCTACCACTGGTTCTCTCTGTTCAACACTCGCCAGCGTGAGGAGGCTCTGATGCTCTTCGATGTCTTCATGCACTGCAAGGACTTCGATACCGCCACTCATGTCGCTGCCTACTTCCACGACAAGATCAACGAGGGAGAGTTTGTGTACGCCCTGTACGCTGCTGTCATCCACTCTGATCTGGGACAGGGAATCGTTCTTCCTCCTCTGTATGAGGTGACACCTCACATGTTCGCCAACTCTGAGGTCATCCAGAAGGCTTACACAGCTCAGATGACACAGACTCCCGGCAAGTTCCACATGGAATTCACTGGCAGCCAGAAGAATCCTGAGCAGCGCGTTGCCTACTTCGGAGAGGATATCGGTATGAACACCCACCACGTTACCTGGCATATGGACTTCCCCTTCTGGTGGGATGATTCCTACGGTTATCATCTTGATCGCAAGGGAGAACTTTTCTTCTGGGCTCATCACCAGCTCACTGTTCGTTTCGATGCTGAACGTCTTTCCAACCATCTGGATCTTGTTGATGAGCTTTACTGGGATAGGCCTATCTATGAAGGATTCGCTCCTCATACTACCTACAGATACGGAGGGGAATTCCCTGCTCGTCCTGACAACGTGCGCTTCGAAGATGTT
>6242 ENA|GAKD01006243|GAKD01006243.1 TSA: Melita plumulosa mira_c6447 transcribed RNA sequence.
ATGCCGAAACAGCAACCGTTCGTATTTACATGTGCCCCAAGTATGACAACAATGGAATTGAATACAGTTTGGATGAGGCTCGCTGGGGATGCTTCTTGGTTGACAAGTTCTGGACTGACCTGTCTGCCGGAGACAACCACATCGTGCGCCAGTCGACCGAGTCTTCCGTCACTATCCCCGACCGTACCGCCTTCGCAACTCTGATCAAGGAAGCCGACGAGGCCGTTTCCAGCGGCTCCGCTATGCCCGATCATAACGATAGAGGCTGTGGTCTTCCTCAGCGTCTCCTGCTGCCTAAGGGCAAGAAGGAAGGCATGGATTTGGAATTGTTCGTTTCTATCACCTCTGGAGATGACGCTGCGGTCAGCGACGCCAGCGGCAGCTATGGCTACTGTGGAATTCATGGTCAGAAGTTCCCTGACAAGAGAGCCATGGGATATCCTCTGGATCGCCATGTTGAGGACGACAGGGTCTTCAGAGAGGCCTCCAACATTGAATGGACTACCGTCAAGGTTTTCTTCAAGCCAGAAGAATAAAAAAATAATTTTGTCAGTAAATAAAGTACTTTCTTTTTTCAGGAACATTCAGCAAATTGTTATTTTATGAAAAA
>377 ENA|GARO01000378|GARO01000378.1 TSA: Echinogammarus veneris Echinogammarus_veneris_contig_297_1 transcribed RNA sequence.
TCGCTGAAAGCCAAAAATTTGAAGTGAATTTGTGAAATCTACTACTCCCTGAAGAAGACCTTCACAGTAGTCCATTTGATGTTGGGCTGCTTGAAGAGCCTATCGTCTTCAACATGACGATCCATAGGGTATCCCATTGCCCTCTTGTCGGGGTATTTCTGACCCTTGATGCCGCAATATCCGTAGCTGCCGCCATGGTCGTTGGAAGCCATATCAGAAACAACAGCATCATCTCCGGAGGTGATAGAGACAAACAGCTCAAATTCAAGACCGTTAGTGTTACCCTTAGGGAGCAAGAGGCGCTGGGGCAGACCGCATCCCCTGGAGTTATGAGCAGGCAAGCTAGAGCCTGAGGCAACAGCTTCGTCAGCTTCCTTGATGAGGGTGGCGAAAGGTGTCCTGTCAGGAATGGTTACAGACGAATCCGATGACTTGCGGACGATTGTGTTGCTTCCGGCAGACAAATGAGTCCAGAACTTGTCAAGCTGGATGCATCCCCAGCGAGCCTCATCAAGGGTATACTCAACATGATTGGCGTCATTCTTGGGGCAGAGGTAAATTCGGACAGTGGCGGCTTCATCGGCGTTAGCCTTTACCCCAATGTTGAAGGAGAAATCTTCGTGGTTGAGGCGGGACACATGAGAGGTGATGGGTACATCATCTATGCTTTCAGTATCATCAAGAGCATTGAGAAGGTCAAACTCAAAATCTTCAAAGAAGGTAGTAAGTTCTCCATCAATACTGATACTGGTAATTTCTGCATTTGCGTAGGCAAGTTCTTCCTGGGTGTAAGGAGGAAGAGTGTTCTTGAAATCCTTGAAGATGTTGTTCATGTACTTGTGCAAGCGGAAGAAAGACGGATCACGAGTAGCTGTCTCGAAGTGTTCCATCACACCAGGAGGCAAGTTGAACTTTCCTTTGGGGTCAGCCTGACGACCAAGCATAACGTGAGCAGTGTTATGAAGAGATCCATAATACTGCACATTGGGGCTGTAAGCTGAAGATTCGATGATGTCACCCAAAATGTCAATACCATGCTCAGCATCAAGATCGATCTTTGTTCCTTCTGAATCTACAATGTAGCCGTGATCAATAGCGTCGTGAATGCGATCTTCAAGCATTTTCATGTCCCGAATGTGGGCCACTCCATCAACATCCTCAAATATTTTATTGTCCGGACGAGAGGGGAATTCACCTCCATATCTGTAAGTGGTGTGAGGAGCAAAGCCCTCATAAACTGGTCGATCCCAATAGAGTTCGTCGACCACTTGCAAGTAGTTAGAAAGACGTTCTGCATCGAATCGGGCGGTAAGTTGATGATGTGCCCAGAAGAAAAGTTCACCCTTTCTGTCAATTTTGTATCCATGCCACCAGAAAGGGAAATCCATGTGCCAGTGCACATGGTGGGAGTTCATGCCAATATCCTCGCCAAAGTAGGCCACTCGCTGCTCAGGGTTACTCTTGGATCCAGTAAATTTCATCTGGAATTTTCCAGGTACCTGCCTCATCTTTGCGCTGTATGCTTGACTGATCACT
>8859 ENA|GARO01008860|GARO01008860.1 TSA: Echinogammarus veneris Echinogammarus_veneris_contig_6559_1 transcribed RNA sequence.
GCTGCTGCCCAGCATCTTGTTGATGAGCTCGAAGACCACCGCCTTCTCGAACAGCACCACTGGTTCTCGCTCTTCAACACACGCCAGCGCGAGGAAGCTCTGATGCTCTTCGACGTCCTCATGCACTGCAAGACCTGGGAAGCTGCTCTTAACAACGCTGCTTACTTCCGTGAGCACATGAATGAGGGAGAGTTTGTCTATGCTCTTTATGCTGCTGTCATCCATTCCGACCTGGGAGCTGGAATTGTCCTGCCTCCTCTGTACGAAGTTACCCCTCACATGTTCACCAACTCTGAGGTCATCCAAAAGGCTTACACCGCTCAGATGACTCAGACACCCGGTAACTTCAAGATGGACTTCACTGGTAGCCAGAAGAACCCCGAACAACACGTTGCTTACTTCGGTGAGGATATCGGCATGAACGTTCACCACGTTACCTGGCATCTGGATTTCCCCTTCTGGTGGGATGATTCCTACGGTTACCATCTTGACCGCAAGGGAGAACTTTTCTTCTGGGCCCATCACCAGCTGACTGTCCGCTTTGATGCTGAAAGGCTGTCCAACCACTTGGATTTGGTCGATGAACTGTACTGGGACAGGCCCATCAAGGAGGGTTTCGCTCCCCATGCTACCTACAGGTATGGAGGTGAGTTCCCCACTCGTCCCGATAACGTACAATTTGAAGATGTTGATGGAATTGTGCGTGTTCGTGACATGATCATCCACGAGAGCCGTATTCGTGACGCTATTGCTCACGGTTACATCACTGCTGCTGATGGATCTCACGTCAACATCAGGGATGAGCACGGTATTGATCACCTTGGAGACATCATTGAATCTTCCTTGTACAGCCCCAACACCCAGTACTATGGTGCTCTTCACAACGAAGCTCACGTCATTCTGGGTCGCCAGGCTGATCCTCACGGCAAGTTCAACCTCCCTCCTAGTGTGATGGAGCATTTCGAGACTGCCACCCGCGATCCCGCTTTCTTCAGGCTGCACAAGTACATGGATAACATCTTCAAGGAACACAAGGATTCCCTCACCCCTTACACTGCTGAAGAGATTGGATTCCCAGGCGTTCACCTGACCAGCATGAGCGTTGAAGGCGAACTTGAGACCTTCTTTGAAGATTACGAATTCGATTTGAAAATGGCTGTGGATTCCAGCGAAGCAGTCCCTGAGGTCGATGTCAAGGCACACGTGTCTCGCTTGAACCACAAGGAATTTGCTTACAATTTCGATATCAAGAGTGATTCCGCTGATCAACATGCTGTTGTTCGTGTCTTCCTGTGCCCTCGCCGTGACAACAATGGTATCATCTTCACTTTCGAGGAAGGTCGCTGGAACTGCATTGAAATGGACAAATTTTGGACTAAGCTGTCTTCTGGAGACAACCACATCAAGCGCAAGTCCTCTGAGTCTTCAGTGTCTGTGCCCGATGTCCCCAGCTTCGCCAGTCTGATTCACGATGCTGATGCGGCTGTTGCTGGTGGATCTGACCTCCACCTCGAGGAATTCGACAGGTCATGCGGAATTCCCCAGAGAATGCTTCTGCCTCAGGGTACCACCGAGGGCATGGAATTCGCTCTTGTTGTTGCCGTTTCCGACGGCACTACCGATGCCCAGCACGATGCTCTTGAGCATGTCGAAGCTCATGGTCACGCCCAGTGTGGTGTTCATGGTGAGAAATACCCCGATCACCAGCCCATGGGCTTCCCTCTTGATCGCCGCATCCCTGACGAACGCATCTTCCTCACCTCCGACAACGTTGGCTACACCATCGTCAAGGTGTTCCACAAGGAATAAACCTTTTCCTTTGACCTTGCATCTTTTTTTTTATTGGTTTCCTCTTTCTGAAAAATAAATGTTTTCCAT
>28 ENA|GBEI01000029|GBEI01000029.1 TSA: Pontastacus leptodactylus Pl_CLC_30 transcribed RNA sequence.
CGATGTCCACTTCGAAGACGTGGATGGTGTAGCTAGAGTGCGTGACATGATTATCTTAGAAAGCCGCATTCGCGACGCCATTGCTCATGGCTACATTATTGACAACAGTGGCAACAAAATCGACATCAAAAACGAGCATGGCATCGATACCCTTGGAGACATTATTGAATCTTCTGTGTACAGCCCCAACGTGCAGTATTATGGATCCCTGCACAACACAGCTCACATAATGCTTGGTCGCCAAGGTGATCCTCATGGAAAGTTCGACATGCCTCCAGGTGTGATGGAACACTTCGAGACTGCCACCCGCGACCCAAGCTTCTTTAGACTACATAAGTACATGGATAACATTTTCAAGGAACACAAAGACAGCCTTCCTCCTTACACCAAGGAGGACATCGCGTTCCCTGGAGTGGTCTTGGACAGTGTTGCCATTGATGGGGAACTCAAGACATTCTTTGACACTTTCGAGTTCAATCTTGGTAATGCTGTAGACAAGTCTGACAAGGTAGCAGACGTTGCCATCTCCGCTGATGTACATCGCCTCAACCACGAAGAGTTTTCTTACAATATTGACATCAGCAACAACAATGGCAACAAAGTGCTAGGAACCATCCGCATCTTCTTGTGCCCTCTTAAGGACAGCAACGGAGTCACCTTCACCTGGGAAGAAGGACACTGGTCCTGTATTGAAATGGACAAGTTTTATAAATCACTGGCTCCTGGAACTAACCACATTGTTCGCAAGTCAACCGATTCATCAGTGACAGTCCCAGACAGACTAAGCTTCGACGCTCTGAAAAAGAAAACTGACCAGGCCGTAACCAGCCACAGCAAGCTTGACCTCCACATGTTCAAACGGTCGTGTGGCATCCCCAACA
>41 ENA|GBEI01000042|GBEI01000042.1 TSA: Pontastacus leptodactylus Pl_CLC_43 transcribed RNA sequence.
CAAAGCTGTAACAACTTTATTAAAACTTTTTAACAACGTTATTACAACTTTGTAACAACTTGATAACAACATTATTACAACTTTGTAACACAGTTATTACAACTTTGTAGCAACTTTATTACAACTTTGTAAGATCATTACAACTTTGTAACATCATTATAACTTTGTAACAACTTTATAACAACATTATTACAACATTGTAACAACATTATTATAACTTTGCAACAAATTTATTACAAATTTGTAACGTTATTACAACTTTATAGCAACATTATTACAATATTGCAACAATGTTACAACATTATTACAAATTTTTAACAACGTTATAATATTATTACAACTTTGCAACGTTATAACAACATTATTACAACTTTGTAACAACGTTATAACATTATTACAACTTTGTAACGTTATAACAACATTATTACAACTTTGTAACGTCATAACAACATTATTACAACTTTGCAACGTTATAACAACATTATTACAACTTTGTATCAACGTTATAACAACATTATTACAACTTTGTAACGTTATAACAACATTATTACAACTTTGTATCAACGTTATATCAACATTATTACAACTTTGTAACAACGTTATATCAACATTATTACAACTTTGCAACGTTATAACAACATTATTACAACTTTGTAACAACGTTATAACAACATTATTATAACTTTGTAACGTTATAACAACATTATTACAACTTTGTAATGTTATAACAACATTATTACAACTTTGTAACGTTATAACAACATAATTACAACTTTGTAACGTTATAAGAACATTATTAGAACTTTGTAACGTTATAACAACATTATTACAACTTTGTAACGTTATAGCAACATTATTACAACTTTGTAATGTTATAACAACATTATTACAACTTTGTAACAACGTTATAACATTACAACTTTGAAACATTATAACAACATTATTACAACTTTGTAAAGTTATAAGAACATTATTACAACTTTGTAACGTTATAACAACATTATTACAACTTTGTAATGTTATAACAACATTATTACAACTTTGTAATGTTATAAGAACATTATTACAACTTTGTAACGTTATAAGAACATTATTACAACTTTGTAACATTATAATAACATTATTACAACTTTGTAACTTTATAAGAACATTATTACAACTTTGTAACGTTATAAGAACATTATTACAAATTTGTAACATTATAAGAACATTATTATAACTTTGTAACGTTATAACAACATTATTACAACTTTGAAACGTTATAACAACATTATTACAACTTTGTAACGTTATAAGAACATTATTACAACTTTGTAACGTTAAAGCAACATTATTACAACTTTGTAACGTTATTACAACATTATTTCAACTTTGCAACATTATAACAACATTATTACAACTTTGCAACAACGTAATAATAAAAATAATATGGTTGCGTTGTGAATTTGTTGGGTTGAGAGAAGAATGACACTGAATGTTTTTAAACTCCTTCTCTTGAGATTATGGATTATTTAAAGTTACAATGAAAAACTTATAAAGTTTATTGTTAGATTTTTCTAGATGCAGATTAAGGGAACATTTTGTTATTCTGCTTACAAATGTAATTNNNNNTTGATTTTAATTTGCTTTTTGGTTAGCGGATTCGTCTCATAAAACAGATATATAATTTTTAAGTTAACCTATTAGCTGAAATTGTTTAACAAAGCATTATTAAACCAAAAATAATATTTATATAACTTTGAGAAGATACTGTGCTGGTAATGACCTGGCTCCCATGTATATTTGATGACTACAGTGAAGCTTTAATTTATCTAAGAATGGCAATGGAAAAATATAGCATTTTTTTCGAGTGATAATAAATGTTAGAGTTGTTCATTTAATCGCGGTGGAACACCTTGACGACGATTTCCTTGAAGTTTGGAAGGCGGTGGAAGATGCGTACATCGTCAACACGACGGTCCAGGGGGTAGCCGTGGGGGCGGTTGTCGGGATACACTCCTCGGTAGCCGTAGTGGTTGAATTTGGTGATTGTATGTAGATCATCTACCGCAGCATCAGCCTCGCCATCAGTGAGAGCCACAACTACTTTAAATTTAAGTCCCTGAATGTTTCCCTTGGGAAGTAGGAACCTATTGGGCAGCCCAAGAGCGCTAACGTACTCATGAAGGTCCAGCTTCCTACCATGCGAGAGAGCCTCTTCAGTTCTGTCCATCAAATAGTGGAACTCAGGAATGTCGGGAACAGTCACCGATGAATCTCGAGATTTTCGGTGGAGATGGTTCTCACCAGGCTTCAATTTAATCCAGAACTTGTCAAGCTCGATGGCGTTCCAGCGTCCATCATTGAAGGAGTATTTTAGGCCGTTGTTGTCCTTGTATGGCCAGGCGAAGATGCGGACTGTCGTCAGGACTTCGTGGTCGTTGTGGTTGTTGACGTCGATGTTGAAAGTGAAATCTTCATGATTCAAACGAGGTATATAAGTTGAAATTTCCACATCTTCGACTTCTACAGTATCATCAACAGCATTGATCAAGCTATACTCAAAATCTTCGAAATATGTTTGGAGAAGGCCACTAGTGCAAAAGTTGTCAATTTCTACACCAGGGAATTGCAATTCCTCTTTAGTGTATGGAGGGAGACTGTCTCTGTGTTCCCTAAATATGTTATCCATATATTTATGTAGTCTGAAGAAGGATGGGTCGCGGGTGGAAGTTTCAAAGTGTTCCAGGACACCTGGAGGAAGGTCATACTTTCCATGAGGGTCTCCCTGGCGACCGAGCACAATGTGAGCTGTGTTGTGGAGGGAACCGTAGTACACAGCATTTGGACTGTACGTAGACGACTCGATAATATCACCCAAAACATCAATACCATGGGAGTTCATGATGTCAATGGTGGATCCGTCTTTAGCAGTGACGTAACCATGTGCAATGGCATCACGGATTCGGTTCTCAACAATGATTAGGTCACGAATCCGAGCAACACCGTCCACATCACTAAACTCCTTGTTATCAGGACGGGACGGAAAGTAACCTCCGTATTTGTAGGATGTATGGGGAGCAAATCCTTCTGTGATTGTTTTTTCCCAATGGAGTTCGTCCACGGGGTTCAAGAAATTGGAAAGACGTTCAGCGTCGAAGCGGACGGTGAGCTGGTGATGTACCCAGAAGAAGTTTTCACCCTTTCGGTCCAGATGGTGACCTTCCTGTGCATCGTCCCACCAGAATGGGAACTCCAAATGCCAAGTAACGTGGTGGGTGTTCAAGCCAATATCTTCACCGAAGTAGGCCACGCGTTGCTCTGGGTTCTTTTGATTGCCAGTAAATGTTGACTTGAATTTACCAGCTGTTTGTGTCATCTTGGCATGGTATGCTTTTTCGATAACTTCACTGTTAGTGAACAAATGTGGAGTGACCTCGTAAAGCGGTGGAAGCACGATGTCTTTAGTAAGTGCAGAGTGGATTACTGCTGCATACAAGGCATAAACAAATTCTCCCTCGTTCATATGATCTCTGAAATAAGCAGCATTACCGACGAAGGTCTTCCAGTCTTTGCTGTGTTCCAGGACATCATAGAGCATAAGTGCTTCTTCACGTTGTCGTGTATTGAAGAGGGAGAACCAGTGTTTCTGCTCTAGAAGTCTTCCGTCCTTCAGTTCCTTCATGAGCTTGTGGGCAGCGGCGCCATCGTCAGTATAGTGAGATGTGTCGGCCTCAGGGTCGAAGGTCTCCCCGAGGTGCTTCAGGTTGGCATCGCGGTGTACCTCGTACACCTTGAAGAGCAGAAAATTTATGTCATGTTGTTTCTGCGCGGTAGACACATCTTCATCTGCGGAGGCAGCAGCCGCCAGGAGAGCACAGAGCACCAGGACCTTCATGGTGGTGATGGTGAGTGGTCTCCCGTCCTGCCTGGCTTTATATACCCCCCGAGGCTCCAGCTGG
>50 ENA|GBEI01000051|GBEI01000051.1 TSA: Pontastacus leptodactylus Pl_CLC_52 transcribed RNA sequence.
CTCTCGCTGATACCTTTGACCCAGAGGCCAACACATCTAACTTCCCTGACGGTGGTGTTGCTGTTCTCAAGCTACTGAAGGAACTCAAGGATCACCACCTTGAGGAGAGAGGACATTTCTTCTCAGTGTTCAATTGCACTCAGCGAGAACAAACCATGATGCTCGCTAATGTCCTCATGCAGTGTCAGGACTGGAAAACAGCCACTAGCTATGCTGCTTACTTCCGTCAACGAATGAACGAGGAAGAGTTTGTTTATGCTCTGTACGCAGCTGTTGCCCATTCTCCCCTCACAAGGAACGTTGTGCTGCCCCCAATATATGAGATTATGCCTCACTTTTTCACAAGCAGTGTAGTACTCCAACAAGCGTACAAAGCAAAGATGACTACTACTCCAGGCAAATTCATGATGGACTTCACAGGCACCCAGAACAACCCCGAGTACCGAGTTGCTTACTTCACTGAAGACATCGGCCTCAGTACCCACTACCTCAACTGGCACATGGAATATCCCTTCTGGTGGAATGACACCTTCGGTCCTCATATTGAACGTAAGGGCGAGACCTTTTTCTGGGTCCATCACCAACTCAACAACCGCTTCGACGCTGAGCGTCTCTCCAACCACCTCCACGTTGTGGAGAAACTTCACTGGGATAGGAATCTCCATGAAGGCTTCCATCCTCACACTTCATACAAATATGGCCACAGGTTCCCAATCCGAGCCGACGATGTTCACATCGAAGATGTGGACCACGTTGCTGAGGTGAATGATTTGATAATGATGGAGAACCGCATTCGAGATGCCATCGCCCACGGCTACATCGTTGACAAGGACGGATCCAAGGTCGACATTATGAATGAGGAAGGTATTGATATCCTTGGTAATATTATCGAGTCCTCTCTGGACAGCCCAAATGCTGAATACTATGGTTCCCTCAACAACA
>86 ENA|GBEI01000087|GBEI01000087.1 TSA: Pontastacus leptodactylus Pl_CLC_88 transcribed RNA sequence.
GACAATGTCCACTTCGAAGACGTGGATGGTGTAGCTAGAGTGCGTGACATGATTATCTTAGAAAGCCGCATTCGCGACGCCATTGCTCATGGCTACATCATTGACAACAGTGGCAACAAAATCGACATAAAAAACGAGCACGGCATCGACATCCTTGGAGACATTATTGAATCTTCTGTGTACAGCCCCAACGTGCAATATTATGGAGCCCTGCACAACACGGCTCACATAATGCTTGGTCGCCAAGGTGATCCTCACGGCAAGTTCGACATGCCTCCAGGTGTGATGGAACACTTCGAGACTGCCACCCGTGACCCAAGCTTCTTTAGACTTCATAAATACATGGATAACATTTTCAAGGAACACAAAGACAGCCTTCCTCCTTACACCAAGGAGGACATCGCGTTCCCTGGAGTGGTCTTGGACAATGTTGACATTGATGGGGAACTCAAGACATTCTTTGACACTTTCGAGTTCAATCTTGTTAATGCTGTAGACGAGTCTGGCAAGGTAGCAGACGTTGCCATCTCCGCTGATGTACATCGCCTCAACCACGAAGAGTTTTCTTACAATATTGACATCAGCAACAACAATGG
>106 ENA|GBEI01000107|GBEI01000107.1 TSA: Pontastacus leptodactylus Pl_CLC_108 transcribed RNA sequence.
GCGCTCTCTTCAAAATCAATAGTACAAAACATGGTCTTTTTGGGGTTCATCAGTCAGTTTCTGTACGTTCGACCAGTAATGGAGATAAGTATTATAATTCTTAGATGACATGTTGATATATTTGACTTCTGAGAAATTATTATAAAACAAAAATTGTAGCACTTCACGAACACTTTTTTTGTGCCAACGAATTTGTGATGTTATAATGAACAGAACATTTTACATGCTTTGTTATGATGAACAGAACATTTTACATGCTGTGTTATGAAGGTTTAAATATAAAGCTTTACAATAATTACACCATCTTTATTGTTGGTTTACATGCATTGGTATAAATNNNNNGGAAAATCTTGACGACCTGGCCATGTTGGTTTTGCACCTTGAAGACTCGGATATCAGGAATGGGACGGTCGAAGGGGAAGCCCATAGGACGTTTGTCAGGGTACTTCTCTCCGTGAATACCGCAGTAACCATGGGTGCTGCCGTGGGCGTTAACAGTCAAGTCATCTTGGACAGCATCATCTCCACTGGTAATGATAACGTCGAGCCAGAAATCCATGCCTTGTTCCTTGCCCTTGGGCAGCAGCAGCCTCTGGGGGTGACCACAGCTGCGACTCTCCTTGTGGGGCAGCTCAGCGCCGTTGGCCACAGCCTCGTCAGCGTCGTGGATCAGTTGAGGGAAGGACACGCGATCAGGGATGGCCACTGACGACTCGGACGACTTACGTTTGATTTCGTTGTCTCCCGCATGTACTTCAGTCCAGAAGGTGTCGAGCAAGATGNNNNNGCTTATGTAGACGCGAACGGTGACTTTGTCGTCGTGCTCGGCGTGGGCGTGAATGTTGAGGGAGAATGGCTTATGGTTCAGGCGGGATACGTGGGTTTTGACGGAAACTTCATTGACGTTCTCTGTTGTGTCAAGAGCATTACTCAGGTCAAACTCAAAATCTTCGAAGAAAGTAGAAAGTTCAGTGACATCAACACCAGTGATTTT
>161 ENA|GBEI01000162|GBEI01000162.1 TSA: Pontastacus leptodactylus Pl_CLC_163 transcribed RNA sequence.
TTGTGCTGGGTGGGCCACGTCTGTGTCAGCGGACACAGTGGCCACTAGGAGCGCTGCTACAGCAGCAGCGGCAGCCAACATGCGGTGGACAGTGCTTGTAGCAGCGCTCCTAGTGGCCACTGTGTCCGCTGACACAGACGTGGCCCACCAGCAGCAGGCTATCAACCGTCTGCTCTACAAGGTCACCAGCCACATCAAGTCAAGTTTCACAGACCTGAAAGAGGCAGCAGAAACATGGAACCCAAGAGACCACACTGACAAGAGCAGCGATGGTGGCGCAGCTATAAAGCACCTTATGGATGAGCTGGATGACCACCGCTTGCTCGAGCAGCACCACTGGTTCTCCCTCTTCAACGACCGGCAGCGTGAGGAAGCCCTCTTACTTGTCGATGTCTTGCTGCACTGCACAGACTTTGAAGCCTTCAAGAACAATGCCGCTTACTTCCGTGAGCATATGAATGAAGGAGAGTTTGTTTATGCTCTGTATGTGGCTGTGACCCACTCAGACTTAACACCCCATGTGATCTTGCCACCTCTCTACGAGGTCACACCCCATTTGTTCACAAACTCAGAGGTCATCGACCAAGCTTATGCTGCAAAGATGACACAAACACCAGGTAATTTTAAGATGGAATTTACTGGTAGCAAGAAGAACCGAGAACAGCGTGTGGCCTATTTCGGTGAGGATGTTGGCGTCAACTCTCACCACGTCCACTGGCATATGGACTTCCCCTTCTGGTGGAATGGAGCTAAGATCGACCGCAAGGGAGAGCTTTTCTTCTGGGCTCATCATCAGCTAACTGCCAGATACGACGCTGAGCGCCTTTCTAACTTCCTGCCTGCAGTAGACGAACTGTACTGGGACCGCCCGATTAAAGATGGCTTTGCTCCCCACACAACTTACAAATATGGTGGAGAGTTCCCCGCTCGTCCCGACAATAAGGAATTCGAGGATATTGACGGCGTGGCCCGTATTCGTGACTTGAAGGAGCTGGAAAGTCGAATCCGTGATGCCGTTGCTCACGGATACATCATCAACGCCGATGGAACAAAAACTGATATCAACAACGAACATGGTATTGATATCTTGGGTGACATCATTGAGTCTTCCACCTATAGCACCAATGCTGCTTACTACGGCGCTCTACATAACCAGGCT
>172 ENA|GBEI01000173|GBEI01000173.1 TSA: Pontastacus leptodactylus Pl_CLC_174 transcribed RNA sequence.
GTAGCCGTAGTGGTTGAATTTGGTGTTTGTATGTAGATCCTCTACAGCAGCGTCAAGCTTGCCGTCGGTCACAGCCACCACCAGGTCGAACTCCATACCATTTGAGTTACCCTTTGGCAGCAGGAACCTGTTGGGCAGTCCAAGGGCACTCTCATACTGATGAAGGTCGAGCTCGCTGCCTGAGGAGAGCGCCTCGTCAGCCTTGTGTATCAGTGTCTGGAAACTGGGCACGTCGGGGACAGTCACTGACGAGTCCTTAGACTTGCGGACGATGTGGTTCTCACCAGCACTTAGCTTGACCCAGAATTTGTCCAGCTCGATGGCATTCCAGCGTCCCTCGTTGAATGGGAAGACGATTCCATTGTTGTCACGGTGGGGCCAGGCGAAGATGCGGACTGTTGCAAGGACTTCTTCTTCATGGTTGTTGGTCACGTCAATTTTGAAGGAAAAGTCCTTGTGGTTCAACCGTGACACAATTGTTGATATGTCTACGTCTTCCACTCCGGGAGCGTCATCCACAGCATTGATTAGGCTGTATTCAAAATCTTCAAAGTACGTTTCAAATTTGCCGTCAACAGCAAAGTTATCAATGGCCACACCACTGAACTCTAATTCTTCCTTTGTGTATGGTTCAAAGCTATCTATATGTTCCCTAAACATATTATCCATATATTTGTGGAACCTGAAGAATGCTGGGTCACGGGTTGCAGTTTCAAAGTGTTCCAAGACACCTGGAGGAAGGTCGTACTTTCCATGAGGGTCTCCCTGGCTACCAATAATTATGTGAGCTAGGTTGTGGATGGAACCGTAATATGCGAAGTTAGGACTGTATTGAGATGATTCAATGAGATCACCAAGGATAGCAACTCCTTTGTTGTTCCTAATGTCTATGACGGTACCATCGTCAGCAGTAACATATCCATGAGCAATGGCGTCATAGATACGACTCTCAGATAAGATCATATCGCGAACACGAATAATGCCATCAACATCTTCAAAGTGCACATTATCCGGACGAGATGGGAAGTAGCCTCCAAATTTGTAAGTTGTATGAGGAGAAAACCCATCTTTTAGGGGTTTATCCCACTGAATTTCCTCCACGGGACTCAAGTAGTTGGAAAGTCGTTCAGCGTCAAAGCGGACGGTGAGCTGATGATGTACCCAGAAGAAGGTTTCTCCCTTGCGGTCTATATGGTGACCTTCATGTGTGTCGTTCCACCAGAATGGGAAATGCAAATGCCAAGTAACGTGGTGGGTGTTCATGCCAATGTCTTCACCGAAGTAGGCCACGCGTTGCTCTGGGTTCTTTTTGCTACCAGTAAATTNNNNNGGGGGAAGCACGAGGCCCTCAGTAAATTCTGATTTGATCACTGCTGCATACAGGGCATACACGAACTCTCCTTCATTAACGTGGGCTCTCAAATATGCAGCATTACCGATGAAGGTGTCCCAGTCCTTGCTGTAATCCATGACATCGTAGATCAAGAGGGCTTCTGCACGTTGTCGCTCATTGAAGAGAGAGAACCAGTGTTTCTGCTCTAGAAGTTTTCCGTCCTTAAGTTCCTTCACGAGCTTGTGGGCAGAGACGCCACCGTCAGTATAGTGAGCTGAGTCGCCCTCAGGGTCGAAGGTCTCCCCGAGGTGCTTCAGGTTGTCATCGTGAACTTCTTCATAGACCTTCCACAGCAGAGCATTGATGTCATGCTGTTTTTGTGCGTTAGATGCACCACTAGTACCGTCGTTCTGGTACCCCAGGTTGGGCCAGGCGGCGGCAGCTGCCACCAGGGCACAGAACACCAGGACCTTCATGGTGGTGATGACTGAACACCGTCGAGCCGCCCTCTTTATACCCCGG
>46922 ENA|GBEV01046923|GBEV01046923.1 TSA: Procambarus clarkii Pc_46982 transcribed RNA sequence.
GAACCACATTACCCTCGACATCGACGAGTCCCGCTGGGGAGCCATCTTGCTCGACACCTTCTGGACTTAAGTGCATGCGGGAGACAACGAAATCAAGCGCAAGTCCTCCGAGTCGTCTGTGGCCATCCCTGACCGCGTGTCCTTCCCTCAACTGATCCACGACGCTGACGAGGCTGTGGCCAACGGCGCTGAGCTGCCTCACAAGGAGAGTCGCAGCTGTGGTCACCCACAGAGGCTGCTGCTGCCCAAGGGCAGGGAACAGGGCATGGACTTCTGGCTCGACGTTATCATTACCAGCGGAGATGATGGTGTCCAAGATGACTTGACTGTTAACGACCATGGCAGCACCCATAGTTACTGCGGTATTCACGGACAGAAGTACCCTGACAAACGTCCTATGGGCTTCCCCTTCGACCGTCCCATTCCTGACCTCCGAGTCTTCATGGTGCAAAATCACCATGGCCAGGTCGTCAAGATTTTCCATCATTGATGAACTTTGGTGGGATTCTTGACTTATATATGTCATAACAAATGCTTATTTTCTATATCATGTTTTCTGAAATGACTTGATATTCATATCAATGCAAATAAACCAACATTAAAGATATTAAAATTTAAAGCTATGTATTTTAACTTTCATCAAGCATTAAATCACACACACACTGTGCACCTTGACGTTACTAACAAACCAAGCCTTAAAAAGTTTCTATATAAATACTAACACAAATTGGTTCGTTGTTAAATAATTGTTAGTAAATGTGATCTTATTAGTTTAATTAAATATTTTATTTCATATAGATAAGAGCAAGTAATGATTACAAATAAATCAATAAATGGTCTATCTAGCACTTTACTGCCATCATTGTAAACGGATCAGAGGTTCATACATAACCACGATTTGTCTTTGTATTGAAAAAAATGTTGTAAGACAATATTAAGGCTGTACGGTGGGCTCGAACCCGTTCCCCAGAACTCCCTAGTCACACGCACTACCGACTGAAGTTTGTTCGATCCCATTGTACGACCTTGATATACTCTAATGTCATCACATTTTTGTGATTTTATCATTAATTTATTATTTTACTTTCGCCCTGTATCAAACATAATACAGTGGCCAGATTTTTTTTTATAAATATTTACACGGGTTTTTAGTTAGTTATGTTCATTTATTATGCACACTATACCCATCCCTTAGGAGACATTTGAGCCCATACCCATCCTGTAGGTGGTAGTTGAGCCCATACCCATCCTGTAGGTGGTAGTTGAGCCCATACCCATCCTGAAGGTGGTAGTTGAGCCCCATACCCATCCTGAAGGCGGTAGTTGAGTCCATACCCATCTTGTACGTGATATTTGAGCCCATATCCATCCTGTAAGTGATAATTCAGCCCACACCAATCCTATAGAGGGTAATTGAGCCCATGCTCATCCTGTAGATGGTAGTTGAGACCATACCCATCCTGTGGGTGGTAGTGAACCCCATACNNNNNNCCCCATACCCATCCAGTGGGCGGCGATGGAAAGGTTACAGTCACCCACATTTATTACATAATTCTTACTGCTATTTTTTTAAGCTTTACACATTCTGAAACATCAAATCCATCTGAAAAGCATGTAACAGTTGAATGATATTCTTTTACAATACAAAGAAAGTCTTTTCAATACAAGAGTCGTATCCTTTTGCTTTGCATATATTATTTTTTGTTTAGCCAAGCGGGAATGATATTCATTTGTTACATATAAATTTGGGCCTCGTAAAAACGTTTATTTTTAGAACCTCAAATA
>55768 ENA|GBEV01055769|GBEV01055769.1 TSA: Procambarus clarkii Pc_55831 transcribed RNA sequence.
CTCTCCTTACCCTTAGGCAGGAGCAGTCTGTGGGGGATGCCACACGACCGTTCGAACTCGTGAAGGTCAAGTTCGCTGCCGCTGGCTACGGCCGCGTCAGTTCTCTTCTTCAATTCTTCGAAGCTTAGTCTGTCAGGGACTGTCACTGATGACTCAGTTGACTTGCGAACAACGTGGTTAGATCCTGAAGACAATGTTTTGTAAAACTTGTCCAGCTCAATGCAGTGCCAGTGACCTTCATCCCAGGTGTACCTGACTCCGTTACTGTCCTTAGTAGGACACAAGTAGATGCGGAAGGCTGCTAGTACATTTCCGCCATTGTTGTTGGGGACGTCAATATTGTAAGAAAATTCTTCGTGGTTGAGGCGCTTTACATCAGCGGAGATGTCAACATCTGCCACGTTGTCAGACTTGTCTACTGCATTAACAAGACTGAACTCGAAAGTGTCAAAGAATGTCTTGAGTTCTCCATCAATGGCAACACCGTCCACGACCACACCGGGGAACTCGAGGTCTGATTTGGTGTAGGGAGGAAGGCTGTCTTTGTGTTCCTTAAAGATGTTGTCCATGTACTTATGTAGTCTAAAGAAGCTTGGGTCACGGNNNNNGTAGGTCGATGCCGTGCTCGTTTCTGATGTCAATATGGTTTCCGCTTTTGTCGGTGATGTAGCCAAGAGCAATGGCGTCGCGAATGCGGCTCTCTAAGATAACCATGTCACGCACTCTAGCTACACCATCTACGTCCTCGAAGTGGACATCATCAGGACGAGCTGGGAACTCTCCGCCATACTTGTAGCTGGTATGTGGAGCAAATCCTTCGTGAATNNGTTGGTGGTGAACCCAGAAGAAGAGCTCTCCCTTGCGGTCCAGGTGGTAGCCGTAGGAGTCCTTCCACCAGAAGGGGAAGTCCATATGCCAAGTAACGTGGTGAATGTTCATGCCAATATCCTCGCAAAAGTATGCCACTCGCTGTTCCTTGTTATTCTTTGTTCCAGTGAAATCCATGTGACTTTTGCATGGTGTCTG
>2376 ENA|GBUF01002377|GBUF01002377.1 TSA: Eriocheir sinensis comp24574_c0_seq1 transcribed RNA sequence.
GTACATGGATAACATCTTCCGGGAACACAAGGACAGCCTTCCTCCCTACACCGCGGAGGAGCTCGAATTTGAAGGGGTCAACATCGACAGCTTCTACGTGAAGGGAAATCTGGAAACCTATTTTGAGGATTTCGAGTACAGCCTCGTGAACGCTGTGGACGACACGGAAACTGTTGATGACGTGGAGATCAACACTTACATCAAGCGTCTGAACCACAGGGAGTTCTCTTTCGTCGCGGACGTCACCAATGAGCATAACCACGATGTGCTTGCCACCGTGCGCATCTTCGCTTGGCCGCACCAGGACAACAACGGTGTCGAGTACTCCTTCGATGATGGTCGCTGGAACGCCATCGAGCTGGACAAATTCTGGGTTGAGCTGCATCCTGGCCATAACCATTTGGAGCGATCGTCCGAAGACTCGTCCGTGACCGTCCCAGATGTCCCAAGCTTCCAGTTCCTTAAGGACAGGACCGAAGAGGCGCTGGACCAGGGCAGGGAGCTCCATCTTGAACGATTCGAGAGCTCCCTCGGCCTGCCAAACAGGTTCCTCATTCCCAAGGGCCACAGCCAAGGTCTTGAATTCGACCTTGTGGTTGCCATCACTGACGGAGCCGCTGACGCTGCCACCGACGGCCTGCACGAGAGCACCACCTTCAACCACTATGGCTACCGCGGCGCCTACCCCGACAACAGACCCCACGGCTACCCCCTGGACCGCCACGTCGACGATGAGCGAGTCTTTGAGAACCTGCACAACTTCAAACATATTCACGTCAAGGTCTACCATCGCGACTAAGGCGTATGCGTCTCCGTGCTGCTCTCAAGGACCGCGTGTGGCTTCTCTTTTACAGCCTTCGAGTAGCACACAATACTTTTAGTGGATGTCTGTCACCTTTCTAAGCACCAGTGCAAAGCATGTCTTTTTCGTGTTATTTACAGGACGCACACCAAACGATAAACACAATTTTTTTACATCACGGAAATACATAATTTCACTTGAAGAAACATGTTTTGTTATTTGACTAAATCGCAGGTAGGAGGTCCTCACAAAAATATCTGTTGAGAGTCCACATTATTATAAAATTTATATATTTAAACACACACACACACACACACACA
>4494 ENA|GBUF01004495|GBUF01004495.1 TSA: Eriocheir sinensis comp35426_c0_seq1 transcribed RNA sequence.
CCACTGGTTCTCGCTCTTCAACACGCGGCAGCGCAAGGAGGCCCTCATGCTCTATGATGTCCTGGAGCACTCGAGCGACTGGGCAACATATATTGGTAACGCGGCGTTCTTCCGCATGCGCATGAACGAGGGCGAGTTCGTGTACGCCCTGTATGCCGCCGTGGTGCACTCCAAGCTGACCCAACACGTGGTGCTGCCGCCGCTCTACGAGATCACGCCGCACCTCTTCACCAACAGCGAGATCATCCAGCAAGCCTACACGGCCAAGATGATGCAGACGCCTGCCAAGATCCTCTCCCCCACCAACGGCAGGCTGAAGAACAACCCGGAGCAGCGCGTCGCTTACTTCGGCGAGGACGTGGGCATGAACACGCACCACGTCACCTGGCATCTCGAGTTCCCCTTCTGGTGGGATGACGGCCATGAAAACTACCACTTAGAGCGTAAGGGGGAGAACTTCTTCTGGGTGCACCACCAGCTGACCGTGCGCTTCGACGCTGAGAGGCTGTCCAACCACCTGGAGCCCGTTGACGAGCTGCACTGGGACGACATGATCTACGAGGGCTTTGCGCCGCACACCATGTACAAGTACGGCGGC
>12372 ENA|GBUF01012373|GBUF01012373.1 TSA: Eriocheir sinensis comp47473_c0_seq2 transcribed RNA sequence.
TTTTTTTTCGGAAGGAGTTCTTTATTTTGAATGAATTTCGCTATACATTTTGTCTTAGTATAATGAAGAGTCATATTTGTTCCTTTACGAAGTGTTGTATAGATCTGTGACGGTGATAGAAATGCAAGGTTACGGTTGTCTTTACTCGCTGAATTTGTTGTTTTGTATTCCGCGTGGAGGCAAATGTCGTGATGGCTGCCGCAGGGCTAACACAGTTGTTGGTTTGTTGGTGTGTGTTCGGGGTGGCGGCGAGTATCCTGCCCCGCCCCTCGTTGCTGCGCCAGTCTGTTGAGCTGTGTGTTTAGTGTTCCTCGACCTGGTAGATCTTGACATCGACGGCATTGAGATTGTCAGTTCGTTGTGTTGTTTTATGGTTCTGGTGAACATCCTGTCCCGCTCCCGGCCGCTGCGGCAGTCTGCTAGACTATGTGTTTAGTGTTCCTCGATGTGGTAAACCTTGACATCGACAGCCTTGAAGTTGGTGACGCCGGTGATGATACGCTCGTCGTCGATGCGGCGGTCCAGCGGGTAGCCGTGGGGGCGGTTGTCAGGGTACTTGCCGTCGGCACAGCCGTAGTGGTTGAAGCTGGTGCTGTCGTGCAGCCCGTCGACGGCAGCGTCCTCCTCACCGTCAGAGAGGAAGAACACAACGTGGAATTCCATGCCTTGGGTGTTACCCTTGGGGATCAGGAACCTGTTGGGCAGCCCAAGACCGCTGTGGTACTTCTCGAGGTGAAGTGCTGAGCCGGAACTCAGGGCAGCCTCGGTCTGTTCGATCAGGTCCTTGAAGCTTGGCACGTCAGGAACGGTGACCGCCGAGTCCTTGCCAGAGCGGGTGATGGTGTTGGCACCGGGAGACAGCTTGACCCAAAACTTGTCCAGCTCAATAGCGTTCCAGCGGCCATCGTTGAAGGAGTACTCGACGCCGTTGTTGTCGTACTTGGGCCAGGCGAAGGCGCGCACAGTGGCAGACACCTCCTTGCCGTTGTTGTTTGTGACGCCGAGCGAGACGCTGAAGTCGCTGTGGGTAAGGCGGGGCACGATGGTTGAGATGTCCACGTCATCGACCTGAGGAGTGTCGTCGACGGCGTTGATGAGGCTGTACTCGAAGTCCTCGAAGTGGGTCTCCAGGCGGTTGCTCAAGGTAACACTGTCGATAGCGACGCCGGGGAACTCGAGCTCCTGGGTGGTGTAGGGAGTGAGGCTGTCCTTGTGCTCCCGGAAGATGTTATCCATGTACTTGTGGAGGCGGAAGAAGGCGGGGTCGCGCGTGGCGGTCTCGAAGTGCTCCAGGACACCAGGGGGAAGGTCAAACTTGCCGTGAGGGTCACCCTGGCGGCCGAGCATCACGTGAGCAGTGTTGTGCAGGGCGCCGTAGTACTGTGGGTTGGGGCTGTACGTGGATGACTCAATGACGTCTCCCAGCACGTCGATGCCGTGAGCGTCCCTGATGCTGATGGTGGATCCGTCTTTGGCCGTGATGTAGCCGTGAGCAATGGCGTCCCTGATGCGGCTCTCCAGGATCAGCATGTCTCGCACGCGGGCCACGCCGTCCACGTCCTCAAATTTCACATTGTCTGGGCGAGAGGGGAAGTAGCCGCCGTACTTGTACATGGTGTGGGGAGCGAAGCCCTCATGGATGACATCGTCCCAGTGCAGCTCCTCGACGGGGTCAAGGTGGTTGGACAGGCGCTCAGCGTCGAAGCGGACAGTCAGCTGATGGTGGACCCAGAAGAAGTTCTCGCCCTTGCGCTCGATGTGGTGGTTCTCGTGGGAGTCGTCCCACCAGAAGGGGAACTCCAAGTGCCAGGTGACGTGGTGGGTGTTCATGCCGATGTCCTCGCCGAAGTAGGCCACGCGCTGCTCAGGGTTGCTCTTGCTGCCGGTGAAGTGGGACTTGATCTTGCTGGGAGTTTGGGTCATCTTGGCTGTATAGGCTTCCTGGATGACCTCGCTGTTGGTGAAGAGGTGAGGAGTGACCTCATAGAGGGGCGGCAGGACCACGTGCGTAGTGAGCTCAGAATGTATGACGGCAGCGTACAGAGCATACACGAACTCTCCCTCGTTCATGCGGGCACGGAAGTAAGCGGCGTTGCCGGCGAAGGTCTCCCAGTCGGTGGAGTGTTCGAGGACATCGTAGAGCATGAGGGCTTCCTCGCGCTGGCGGGTGTTGAAGAGCGAGAACCAGTGGTGCTGCTCCAGCAGGCGGTGGTCGTTGAGCTCCTGGAGAAGACGCTTCACGGCGACACCATCGTCGTCATAGTGGCCGGAGAGCGGGTTGAAGGTCGTGGAGAGCTCCTTCAGGTGGGGGTCGCGGATTTCTTCGTACACCTTCCACAGGACGCTGTTGACGTCATGCTGCTTCTGGGCGTCGGACGCTCCACCCGATGCATCTGCCATCATATCGAAGTTTGGCCACGCAGCGGCGGCCGCCACCAGGGAACACAGGACCAGGAGCCTCATCTTCGCTGGACTCGATGATGA
>15719 ENA|GBUF01015720|GBUF01015720.1 TSA: Eriocheir sinensis comp49989_c0_seq1 transcribed RNA sequence.
ATCTCATGGCCTCTGTTCCTCCTTATACACTCATCTGAGAGCCCGCGGGTCCCACGAGCTATATAAGCCAGTGACAGGCCAACAGAGGCAGCACTAGCTCCAGCATGAAGGTTCTGGTGGTGTTTGCCCTGGTGGCCCTCAGCGCCGCAGTCGCCTGGCCCGGCTTTATGTCGGATGAGCCTGACGGTGTACCCTCACATCAGAAGCAGCATGACGTGAACTACGCCTTCTACAAGATCTTCGAGCCGATCCGCGACAGCAACCTGCTTGAGAAGGCCATGACCTTCAACCCAGTGGCGGATACCTCCATGTACAAGGACGGAGGCGTCGCCGTCCAGAAGCTCATGGACGAGTTCACACACAAACGTCTGCTGGAGAAGAAGCACTGGGCTGCCGCCACCAACAAACGCCACCTGGAGGAGGCAATCATGCTGTTCGAGGTGTTCATGCAGTGCAAGGACTGGAACTGCGTCTCCAGCAACGGCGCCTACTTCAGGGAGCGAGTCAACGAGGAGGAATTCCTCTACGCCGCCTACCATGCCATCAAACACTCCCCTCTCACACAGCACGTCGTGCTGCCAGCCGTCTACGAAGTCAAGCCCCACTACTTCGCCAAGGCCGAGGTCATCGAGCAAGCCTACGAGGCACACGAGATGAAGCTGAGGAACATCGTCTTCCAAAACAACTTCACTGGCAACCTCCACGACATGGAACAGAGAGTCGCCTACTACCGTGAGGACCTCGGCATTGGTACTCACCACCTCATGATGCACCTGGAAAACCCATTCTGGTGGAAGGACACCTACGGCTACCACATCGACAGGAAGGGAGAGAACTTCTTCTACGTTTACCACCAGCTCCTCAACCGCTACGACGCCGAGCGCATCTCCAACTACATGCCCCTCCTCGAGGAGCTGCACCTGGACGAGCCCCTGCACGAGGGCTTTGCTCCCCAGACCACCTACAAGTTCGGCGCTCCCTTCCCCATCCGCAACGACGACATCAAGCTGCACGACGTCGACAGGGTCGGCAGAATCCACGAGCTTGTCCACATGGTGGACCGCATCCACGACGCCATTGCCCACGGCTATGTGGAGGACGAGCAGGGAAACAAGATCAACATCGAAAATGACAACGGCATCGAAATCCTGGGTGACATCATCCAGTCGTCTTACTACAGCCCCAACCGCAAGTACTACGGCAACCTCACCACCCTGGCCTACACCATGCTCGACCGTCAGGTTGACCCCAAGGACAAGTACGACCTGCCCCCTGGCGTGGTCGGCCACATGGAGCTGTACCCCCGTGACCCCGCCGCCTGGAGGCTGCACAAGACCATCGACAACATCTTCAGGGAGCACATTGACTCTCTTCCTCCTTACACCAAGGAACAGCTCGAGTTCACCGGAATTGATGTCACCGACGTCCAGATCCAGGGCACCCTCGAAACCTACTTTGAGGAGTACAAGTGGGACTTGGTCAACGCTTTCAATGACAACAACACTCAAACCGAGTTCTTCGACATCTACGCCTCAACACCTCGTCTCAACCACAAGGAGTTCTCCTACCAGATCAAGGTGCAGAACAACAACGGCGCTCCCAAGAAGGCTGTCATTCGCATCCTCGCCATGCCCTACCG
>17001 ENA|GBUF01017002|GBUF01017002.1 TSA: Eriocheir sinensis comp64139_c0_seq1 transcribed RNA sequence.
GTGTGAGCCGCCTCAACCACAAGGAGTTTGCTTACAACTTCGAGATTCTAAACAACAACGATGAGGAGGTCGATGCTGCCATCCGCATCTACTTGTGCCCGCAGAAGGACCCTCTGGGCATCAACTTCACCTGGGATGAAGGACGCTGGCACTGCATCGAGATGGACAAATTCTGGAGGAAGTTGAGCACCGGCAGCAATGCAATCATCCGCAAGTCGACAGAGTCCTCGGTCACCGTGCCAGACTCCATCGGCTTCACTACCCTCCAGCAGAAGGCCGACGAGGCTGTGGCCGGCGGCTATGATCTGAACCTGCAGAAGTTCCGCCGTGCGTGCGGCATCCCCGAGAGGATGCTCCTGCCCAAGGGTAAATATAACGGCATGGAGTTTGGCTTGGTGATAGCCGTGACCCCGGACGAACACGTTGATGAGACCCAGATCGACGGCAACCACGCCCACTGTGGCACCCACGGCAGCCACTATCCCGACAAGAGGCCCCTCGGCTAC
>30646 ENA|GBXE01030647|GBXE01030647.1 TSA: Carcinus maenas comp44480_c0_seq1 transcribed RNA sequence.
GACGCTGGAACGCCATTGAGCTGGACAAGTTCTGGGTGAAACTGGGTCCCGGACACAACACCATCACACGCTCCAGCAAAGATTCAAAGGTCACTGTTCCTGATGTGCCGAGCTTCGAGACTCTGATCACCATGACTGAGGAGACAATGGCCTCCGGCTCTGCACTCCATCTCGAAGAGTACCACAGCGGTCTTGGACTACCCAACAGATTTTTGATCCCCAAGGGCAAGACCAATGGCATGGAATTTCACTTTGTAGTCTTCATCTCCGACGGCGCCAATGACATGGCAGTCGAGGGACTTCATGAGAGTACTAGCTTTAACCACTACGGCTGCTTGGATGGCAAATATCCTGACAAGCAGCCACACGGCTATCCACTGGATCGCCGCGTTGATGATGACCGTATCATCACTGGCCTCACTAACTTCAAGGCCGTGGACGTCAAGGTGTACCACTTGGAAGAAAAGCAATGAGAAGGCAACCAGTTACTAACAGAGGATCACCACAGAATCCTTCACAGTCCATCATGCACATAATTAGATATTATGTTGAATGTATTTTGTGTCAGGATGAAAATAAAAGGTGATCATTCAATATTATATCATACACACAATTCTATGAAACCAGATATTTTAAGGAGTACTACATATAACTAGTAGGTATAGTCATACAGAAAATTATCTATACTGAAATTGTGTGAACAATTTTGACTCATAAGACTAATTACTCAAACTACTTGAATCGCACTACATTTTGTGAAATAATGCGTTCACGAAATTACGGATACTTTTCTGTATATTATCTAAATTTTACAGACCCGGCATGGTTTTTTTCAGATTTCTGCAATCTAGTATGATCATGACACAAGATTACGACACAGACAAACTCAGCCTTCATATAGGTGCATGTTTCCTTGCTTCCTTGCTTCCTTCTTAATTATTATATTAAAAACCCTATCCAAGAGAGGAAAAAAAAAATAATGGTTCACTCTTGATACGTTTCAGGAGATACGTATCCTATTTTCAAGCACTGCATATGCACTGCAAAATTCATGTAAAAAAAAATTTTATACAAACATATCTCCCTGGTCTGGGTCTGGTATTAATAAAGATTTTTAAGTGGACAAATTGGACTCTATGGCGAGTTGTACTTTATCTTTCACTTAAGCGAGACAAGCTTCAGCTCAACT
>30733 ENA|GBXE01030734|GBXE01030734.1 TSA: Carcinus maenas comp44562_c0_seq1 transcribed RNA sequence.
AAGACTCAATCACATCACCAAGGATATCGATGCCGTGATTATTTCTCAGGTCAATGATTTTACCACTGTGGTCCCGAATGTAGCCATGGGCAATAGCGTCACGAATGCGCTCCTCAAACAGTAACATGTCACGAACATCAGCAACGCCATCTACATCTTCAAAATTGATATTGTCTGGGCGGGAGGGAAAGTAGCCACCGTACTTGTACATTGCTTGGGGATCAAAGCCCTCGTGAATCTGGTCATCCCAGTGGAGTTCCCCAACAGGGTTCAGGTAGTTAGACAGACGTTCAGCATCGAAGCGGACAGTAAGCTGATGATGAACCCAGAAAAAGTTCTCGCCCTTGCGGTCGATGTGGTGGTCCTCGTGAGCGTCGTCCCACCAGAAGGGGAACTCCAAA
>47347 ENA|GBXE01047348|GBXE01047348.1 TSA: Carcinus maenas comp60764_c0_seq1 transcribed RNA sequence.
ATTTCTCATCTCCGGTTTCCTGAGAATCACGAAGGACAGGGCATAGATGAAGAGCTTCTCATTGAGAAAGCCTTTCACTTCCATCGCCATCTCGCTCAGCTCCTTCACATTGTGGGCCTCCATAAAGTAGTCGCAGAGCTCCTTGGCAGCGAGGCAATGACTCTCGACGAAGATAGAGAAAACCGTGCCTCTGGGAACGGAGCGGGCAAGGGACAGCTGTGCCTGGGATGGTGGTGGGCCTCCTTCTATACGGGTAGCCACTTCAAAAACATCACGTCTCTCTGTTTTAGCCGGCCGCTGGAAGGGCCGCTGGAA
>53515 ENA|GBXE01053516|GBXE01053516.1 TSA: Carcinus maenas comp65744_c0_seq1 transcribed RNA sequence.
AGAGAGAGAGAGAGAGAGGCCAAATTAGGCATTCTTGACGGGGATTCTTTTTATGTAAAATCGATGTTTAGCACACGTTAATACATAGACTACATGGGATAAGTGTGTTTCTGTCATGGATTTCATACTGATTGAAACCCGTACAAAATAGTAGGCTAGTCGTTGTTATTGTTGTTGTTATGGGTATTGTGCAACAAGGGAAGTATAGAGTATATTCGTAATCAGTGCGTCTCAGTCGAAGTGATATTCAAGGTATTGTCCTTCAAAGGAATTTTAAAATAAAACCATTTTTGATGCTTGAAATTATGATTATCCAAGAGAGAAGTATTGAATTGATCCAAACCAATACAAAATGGCAACTAATTCATGTGTTGGTGTTACAGTACATTGTTGTGATTGTGACTATAACCAAGTGATCAGTGTGCAGCTGTGTCTTAGATGTTGTGCAGCAGCCAGCTGATCACTCATGGTTATTATTTTGTTAAGTTGCTTCTCTCTTTCTCATTGTTGACATGACAGCAGCCGATTCTAGTTTTCACGGTGGAAGACCTTGACATTAATAAAATTCATGTTGGGAGTCTCCAGGAAGACTCGCTTGTCGGGGATGCGACGGTCGACTGGGTAGCCCAAGGGCCTCTTATCTGGATACTGTTGGCCGTGGGTGCCACAATGGGCGTGGTTTCCGTTCACCTGACTTTCATCAACGTGCTCGTCCTGGGTGACGAAGACCATAAGGGCGAAATCCATGCCGGATGATTTGCCCTTAGGCAGAAGCATCCTGTCGGGAATGCCACATGTGTGTTTGTACTTCTGCAGATTCAAGTCGTAACCTCCAGCTACAGCCTCGTCCGCCTTCTGCTGAAGGGTCGTGAAGCTCAGGCTGTCCGGGCGGGTTACTGAAGACTCAGTAGACTTGCGAACTACTTTGTTGACTCCACTGCTCAATTTCCTCCAGAATTTATCCATTTCAATACAATGCCAGCGTCCTTCATCCCAGGTAAACTCGATACCGTTGGCGTCTTTCTCAGGACACAGATATACGCGGATGCCAGCCTCAACCTCTTCGTCGTTGTTGTTCATGATTTCAAAGTTGTAAGTGAACTCTTCGTGATTGAGACGGGAAACACGGGCAGAAATTGCTACGTCGTTGTTGAACTCTGAATGATCTGCAGCGTTCTCGAGATTAAACTCAAAATCTTCGAAGTAAGTTTTGAGCTCCCCATCGATGGTGATGGTTTGAATGCTTACCCCAGGGAACATAAGATCGTCTTTGGTGTAGGGTTCGAAGGAATCCTTATGTTCCTTGAAAATGTTATCCATGTACTTGTGGAGCCTGAAGAAGGTGGGATCACGAGTAGCAGTTTCAAAGTGTTCCATAACACTTGGGGGCATGTTGAACTTGCCCTGAGGATCGCCCTGTCGTCCAAGCATGATGTGGGCCGTGTTGTGAAGAGATCCGTAGTAATTTGTGTTGGGGCTGTACATGGATGACTCGATGATGTCTCCCAAGATTTCAATGCCATGATCATTCGTGATGTCAATATGTTCGCCGTTCATGTCGGTGATGTAGCCATGAGCGATGGCATCACGTATACGGTGTTCAGTGATTATCATATCCCTCACTCGTGCTACACCTCTCACATCACTGAAATGAACATTGTCAGGTCTTGCAGGGAACTCGCCACCAAACTTGTAACTTGTATGAGGCGCGAATCCCTCCCTGATGACACTGTCCCAGCTGAGCTCATCCACAACGTTCATCCAGTTAGAGAGCCTCTCAGAGTCGTAGCGAGCAGAGAGTTGGTGGTGCATCCAAAAGAAGAGCTCACCCTTCCGGTCAATGTGATGGCCATAGGAATCTGTCCACCAGAATGGGAAGTCCATGTGCCATGTAACATGGTGAACGTTCATGTCTATGTCCTCTCCAAAGTAAGCGACACGCTGCTCTCGGTTGTTTTTTGATCCGGTGAAGTTCATTCTGAATGACCCTGGAGTGTTGGTCATTTGAGCTGTGTAGGCTTTGTTAATGATTTCGCTGTTAGTAAAGAAATGGGGTGTGACTTCATAAAGGGGTGGTAGGACAATGCCTTGTCCAAGCTCTGAGTGGATGACGGCAACATAGAGAGCGTAGACAAATTCTCCTTCGTTCATGTACTTGCGGAAAAAGGCGGCAGTTTCTACGAAATCATTCCAGGTTTGGCACTGAATGAAGACGTCAAAGAGCATCAAAGCTTCCTCACGCTGACGAGTGTTGAACAGTGAGAACACCTCATGCCGGCTGGACAGACGGTGGTCATGTACCTCCCTCAGCACCCTGCGGATAGCAACACCATCATCCTTATACTTAGTAACATCTAGTGTGGTCTCGAAAGAGTCAGCAATGGCACTCAGCTCCGGGTAAGACAGGTCATCATAGATCCGGTGCAGTAAGCGGTTGACGTCCTGCTGCTTCTTAGCGACCGTCACGCCGGTTTGGTCACCCTGGAAACCCTCGAAGTCGCCAAGACTGGGCCAGGCGGCGGCAGCGACCACCAACGAACACAGGACGAGCAGCTTCATGGTGGTGCTGAC
>59085 ENA|GBXE01059086|GBXE01059086.1 TSA: Carcinus maenas comp70007_c0_seq1 transcribed RNA sequence.
AGGGAAGCGGTGACAGGATAGGAAACAAGAATAGCATTATTGGTTTAAGTAATAGATGGATTTATTAGCCAGACATAAAAAACATGAAAGGTAGATAAAAAGTCTGATGACTAGTTTCAGTATTGTTCGTCATTTTAACGTTGTTATGCCTCATTCCATAATTATGTGATGAAAAGCAGTAGGTGTTGGAGCCATTTCGTGCTCCTACTTGTGGTAGACGTGGACTACCTTGCCGAAGAAGTTGGGCAGGCTCTTGATGACGCGAATATCTGGGATGCGCCTCTCGAAGGGGTAGCCCATGGGACGCTTGTCAGGGTATTCCTTGCCTTGAATTCCGCAGTATCCGTAGTTGCTGGCATAGTCGTTCGTGTGAAGGTCATCATGGGCAGCATCTGCCCCGCTTGTGACATGCACATTCAACCAGAACTCGAGACCCTCCTTGTTACCCTTGGGCAGCAGCAGATTATGGGGATGACCACAGGAGCGGCTAATAGTCATCGATAGTTCCTTTGAGTTAGCCACAGCATCGTCAGCCTCCTTCATGAGGTCACTGAAACATGTGCGATCTGGGATGGTCACAGTGGAGTCGAAGCTACTGCGTCGAACGTTGTGAGTTCCGGCCTCAACCTCTGTCCAGAAATTGTCGATCAAGATCGCTCCCCAGCGATTTTCGTCAATGTCCATCTTGATCCCATTTTGGTCTCTAACAGGGGTGAGGTAGACACGGACGGAGACCTTCTCGGCATGATCAGCGTGGTAATGAATGTTGTAATGGAAGGGCTTGTGGTTAAGACGGGAAACGGTTGCGTGAACGTCTACGTCATTTACGTTTTCTGTGGTGTCGAGGGCGTTGCCCAAGTCAAATTCGAAGTCCTCGAAGAAGGTAGAGAGTTCATCAACATCGATATCTGTGATTTCCACGTTTTCATACTTAAGTTCGTTAGCAGTGTAAGGTGCAAGTTTGTCCTTGTGCTCCTTGAAGATGCTGTCCATGTACTTGTGGAGACGGAAGAAAGAGGGATCGCGAGTGGCGGTCTCGAAGTGTTCCATCACCCCAGGAGGCATGTTGAACTTGCCGTGTGGGTCGGCCTGGGAGCCAAGCACGCGATGAGCCTGGTTGTGGAGGGCACCATAGTAGGCAGGATTGACACTAGACGTAGAGGACTCGATGGCATCTCCCAGCACGTTGATGCCATTGTCGTTGTCGATGTTGATGTGGCTGCCGTCAGTTTTGTCGACGTAGCCATGAGCAATGGCGTCACGGATGCGACTCTCCATTTCCTTCATGTCCCTGATGCGAGCCACGCCGTCGACATCCTCAAAGTTCTTGTTATCGGGACGTGTAGGGAACTCTCCGCCGTATTTGTAGCTGGTGTGAGGAGCAAATCCCTCTTTGATGGGACGGTCCCAGTAGAGCTCATCGACTAAAGGCAAGTAGTTGGAGAGACGCTCGGCATCGAACCTGGCAGTGAGCTGGTGATGGGCCCAGAAGAAGAGTTCACCCTTGCGGTCAATCTGGTCTCCGTGCCACCAGAAGGGGAAGTCCATATGCCAATGAACGTGGTGGGAGTTCATGCCGATATCCTCACCGAAGTATGCGATACGCTGCTCTGGGTTTTTCTTGCTGCCAGTGAAGGTCATTTGGAAGTTGCCAGGGCGCTGTACCATCTTGGCGGCGTAAGCCTTATCGATGACCTCAGCGTTAGTGAACATGTGGGGTGTTACCTCGTAGAGTGGTGGCAGCACAACGTCATGCATTAAGGTGGAGTGGGTGACGGCCACATAGAAGGCGTAGACGAACTCACCCTCGTTCATGCGCTCACGGAAGAAAGCGGCATTGCCCACGAAGGTCTCGAAGGTTTGACAATTGAGAAGGACATCGACCAGCATGAGGGCTTCCTCCCGCTGGCGGGTGTTGAAGAGGGAGAACCAGTGTTCCTGCTCGAGGAGGCGTTCGTCGTCCAACTCAGCCATGAGGTGGTTGACGGCGTTGCCACCATCATGACAGTCGCCGGTGTGGGCCCTGGGGTCGAAGGAGAGGGAGAGTTCCTTTAGGGCAGCAAAGGCGCTCGGGATAGGGCTGTAGATCCTGTACAGCAGGCGATTGACTGCCTGCTGTTTGTGAGCCAGATCTGTCCCCTCGGCCACAGCGGCCACGAGCAGGATTGCTGCTACTGCTGCCCACTTCATGCTGCCGGTCTCAGCTGTGTAGAAACCTAGCCGCCGCCTGCCCTTATATACTGATCGTTTTAT
>6380 ENA|GBYW01006381|GBYW01006381.1 TSA: Pacifastacus leniusculus comp10768_c0_seq1 transcribed RNA sequence.
GGGGGTAGAGGCGTGACGTACATCGCCTCAACCACCAAGAATTTTCTTACAATATTGACGTCAGCAACAACAATGGCGGGAAAGTGCTAGGAACCATCCGCATCTTCTTGTGCCCTGTTAAGGACAGCAACGGAGTCACCTTCACCTGGGAAGAAGGACACTGGCATTGTATTGAAATGGACAAGTTTTATAAATCACTGGCTCCTGGAATTAACCACATTGTTCGCAAGTCAACCGACTCGTCAGTGACAGTCCCTGACAGACCAAGCTTCAACATACTGAAGAGGAAAACTGACCAGGCCGTATCTAGCCACAGCAAGCTTGACCTACACAAGTTCGAACGGTCGTGTGGTATCCCCAACAGACTGCTCCTGCCTAAGGTTAAGTTTGAATTTTACCTGGTTAAAA
>33558 ENA|GBYW01033559|GBYW01033559.1 TSA: Pacifastacus leniusculus comp37089_c0_seq11 transcribed RNA sequence.
GGTCCATATTCGATCACCAATGGTGTTGTCATGCTAGCGGGAGTCCTGTTCACCTCAACCTGCATTTTTGTCAGTTCTTCTAATGGAATGAATTTCTGGGGAAAGACCTCCAAGATTGGCGGCAGACGAACACCTCGCAATTCCTGCTTGCGAAGAATGGTGAAGGAGAGTGCGTAAATGAAGAGGTTTTCGTTGACATGTCTCCTCACACTGGCCGCCAACTGCATCAGGTCGGTGGAATTTTGAGTTTTCATTAAGACGTCACAGAGATCCCTGGCGGCCTCGCGGTGTGACCTAATGAAGAAGGAGAAGACGGCGCCCCGTGGGACGGAGGGCGCTCTTCCCAGGAGTCTCCTGTCAGCGTCTGGACGCGCCGGCACCGTCACCGTGCTGGTCGGGGCCACACCGAACCTGGTCGCCACTGTATCAGCTCCGGCGACTGCATAGAGGAAGGAGCCATCGGCTCGCGGCGCGTTTATGGGATCATACGGCCGCTCGAACAGGTAAAGCAGCTGTTTTTGAGCATCAGCCATCTCTGTGTCTCTCCTCAGCAACTTCTGGGTCACCTGCATAAAAAGGATTCTCCCGGAGCACTGAGGAGGACGTGTGGCTTATCG
>5255 ENA|GCVG01005256|GCVG01005256.1 TSA: Macrobrachium nipponense c114868_g1 transcribed RNA sequence.
CACAAGCCCTTCACCTACACCATAAACGTGACCAGCAATATCGACACCAATGCGTACGTCCGAATCTTTATGGGCCCCAAGCACGACTCCCTGGGCCGCGAGTACCATATCAACGACCGCAGACACATGTTCGTCGAGATCGACCGCTTCCCATACAAGATCCAAGCGGGCAAGACGACGATCCAGCGAAATTCCCGCGACTCCAGTGTTGTCACTCCAGACTATCCCAGTTTTAGAACTCTGCTCCGAAAGGTGAACGACGCCCTCGAAGGCAAGGAGCAGTTCTACATAGACAGGACTGAACGCTACTGTGGTTACCCCGAGCGACTGCTGATTCCGAG
>30306 ENA|GCVG01030307|GCVG01030307.1 TSA: Macrobrachium nipponense c51104_g2 transcribed RNA sequence.
TGCGCTTAAGGATTTGGTAGCTGGCGGGGTCCCTCATGGCTGTGAAGATGTTCTGGAGTGCGCTTGGGGCGAGCCCATAGGCGCTGTTGGGGTCAGCGCTCTGTCCAGCTAGTTGGCGGTAGGCATGGTAAAGGTGTCCGTAGTATTTCTTGTTGACCGTGTCGCCGTTGCCCTCAATTACGTCACCAAGGTAATTGATGCCCTTGGAGTAGTCGTCATACAGAGGGTATTTCACTTGACCTCCCTCAGAGAAGAAAAGTCCGATGTCGATGCCATCTCTAATGCGACTCTCGAAGGACTTGATGTCCTCTGGATAGTAGTAATCGTAGTTATTGGCGTATCCGTAGTAGTAAGTTGGCTTGTAGTTACCAGCGTAGTAGTTGCCAGTGTAGTATTCGTTATTGCCGCCATAGTAGTTACCAAAGTAATAACCTTGGCCGTTGTAGCTGTACATGTTGCGTTTGCTGTATTCATAGGGGCGGAACGGAACTTCCTGTCCGTTGGCATATCGCAGCTTAGGGTAGTACGCAGTCTGGAAGGGCTGGTCGAAATGGAAGGGCTGGACTTCTGGAAGGTCGTGTGACAGTCTCTCGAGGAAATGACGGGCGAACAGCTGTTGGCACCTGTAATAGAACATCTCGCCACGACGGTCGAACTGAACGTCGTAATCAGTGCTGTTGAAGAACGTGGGGTAGTTGTAGTAGTAATAGAGGTAGTACGTGTTAAGTCCAACGTCTTCCATGAAGTAGGTAAGGACTTGTTCTGGTGTGTGCACAGTGTAGTTAGCTGGGAACACGTACGTCTTACTAGACTTCAGGTTGTGATCCAGCATTTTTGTCTCGTAAGCCTTCTGAATGACGTCAGCATCTACGTAGAGGTATGGGTAGATCTCATAGGGGGGTGGCAACACGATGTCGTTCAGGTCCTCTCGTAGGAAGGTGGCCATACTGAGAGCGTATACGAACTGACCTGCGTTGATTCTGTCACGAGCCCACACTGCAGTCTTGAA
>6433 ENA|GDFV01006434|GDFV01006434.1 TSA: Neomysis awatschensis My_CDS_06282-1 transcribed RNA sequence.
GATGGTATAGTTAAAGTTAGAGATCTACTTATTATTGAAAGTAGATTAAGAGATGCCATTGCTCATGGATACATAGTTGACACAGAGGGAAACCATATTTCATTGAAAAATGATAACGGAATGAATGTACTTGGAGACATTATTGAATCATCTTTGTATAGCCCCAATGTTAACTACTATGGATCTTTGCACAATCTTGCTCATATAATGCTTGGAAGACAAGCAGATCCCCACGGCAAGTTTAACTTGCCTCCAGGTGTTATGGAACATTTTGAAACTGCCACCCGTGACCCCTCGTTCTTTAGGCTTCACAAATACATAAATAATATTTTCAAAGAATTTGCAGACACATTTCCACCATACACACAAGAAGAACTTGGTTTCCCAGGAATAAAAATTTCAAAAGTTGAGGTTGGTCCATTACGCACATATTTTGATGAATTTGAATTTGATCTCAACATGGCAGTCGATAGTTCTATCAGTGGAGATGAAGTCCCACTTTCGGCAATTGTTTCTCGACTTGATCATGATGAATTTATGATTAATCTTGAGATCGACAACAATAATGACGAAGAACGTGTAGGAACTATTAGATTGTTCCTCTGCCCAGTCTATGATGAGAGGGGAGTTTATTACAGTTTCGATGAAGGAAGATGGCATTGTATTGAAATGGACAAATTCTTCCATAAGCTGGCCCCTGGAGTTAACAAAATCACCAGAGCATCCAGTGAGTCTAGTGTGACCGTTCCTGATGTTCCTTCATATTCAACCCTCGTTAAAGAAACTGACACTGCCATTGCCGAAGGAAAAGAACTTGATCTATCTGAATATGAGAGATCATGTGGAATCCCCAACCGAATGTTGCTTCCGAAAGGTAACAAAAATGGACTAGCATTCTGGTTTAGCGCCTTTGTAAGTGATGCCAGTGAAGACACTGACTTGGAACACCCAGAGGAGAGCGACCTTGGAAAATCCCATAGTCAATGCGGAGTCCATGGAGAAAAATACCCTGATAAAAAACCACTTGGTTATCCATTCAACCGTAGAATCCCGAAAGATCGCACATTTATGACTCTTGATTCATTTAATGGAGTTCAAGTAAAAGTTTACCATGATGATAAACACTAA
>14841 ENA|GDFV01014842|GDFV01014842.1 TSA: Neomysis awatschensis My_CDS_14439-1 transcribed RNA sequence.
CAACTAACCGTCATGAAGTTGATTGTAGCATCTCTCCTTCTGTGCGCTGCTGTGGTGTCAGCTGACCCTCCAAATGCTAAAAAGCAGCAGGTCATCAATCAACTATTGACCAAAATTGCCGATCCAATCCCCGAAAAATATAAAGAACTCTACCATTATGCCCATACTTACCAACCAAGGGATCATATTACAGACTATAAAGATGGAGGCAAAGCATTAGAACAACTTCTCAACGATCTTGAAGATCATAGGACTTTAGAGAGAGAACATTACTTCTCTCTTTTCATCGATGAGCATAGAGCTGAAAGTCTTTTGCTTTTTAAAGTCTTAGCGGCATGTAAAGATTTCGATATGGCTGAAGCTAATGCTGCCTATTTCAGAGATAGACTCAACGAAGGAGTATTTACATACGCTTTGTATGTTGCCGTTATTCACTCCCCAATGACACAAGGAGTTGCTTTACCACCATTGTACGAAGTTACCCCACACATGTTTGTTAACTCTGAAGTCATTCAAGAAGCCTACAGTGCAAAAATGAGAGGCGTTTCTGGTCATTTCCACATGAACTTTACCGGCTCCCAGAGTAACCCAGAACAGAGGGTAGCCTACTTCGGAGAAGATATTGGTCTTAACAGCCATCACGTTCATTGGCATATGGATTTCCCATTCTGGTGGACTGGAGAAAAAATTGATCGTAAAGGAGAACTTTTCTACTACGCCCATCACCAGCTTACTGCTCGTTTTGATGCTGAAAGATTGTCAAACCATCTTCCAGTTGTAGATGAACTATACTGGGATAAGCCAATTGTTGAAGGATTTGCCCCACACACTACCTACCGTTATGGAGGAGAATTCCCATCTCGTCCAGACAACAAAGAGTTCGATGATGTTGAAGGAATTGTTCGTGTTAGAGATTTAAAGGAAATGGAATCCCGTATTAGAGACGCTATTGATCACGGTTACTTCACTGACAAGGATGGAAACAATATTGACATCAGTAATGAACATGGAATTGAAATTCTTGGTGATGCTATTGAATCATCTACTTCAAGCCCCCACCAACAATATTATGGAGCCCTCCACAACTATGCTCACATTATGTTGGGTCGCCAAGCTGATCCTCAAGGAAAATTCAACATGCCACCAGGCGTCATGGAACATTTCGAAACCGCAACTCGTGATCCTTCCTTCTTCCGTCTTCACAAATACATGAACGGAATCTTCAAAAAACATTTAGACAACCTCCCACCTTACGATAAGGATGATCTCTATTACGACAATGTTCAAATTGATGACATTTCAATCGAAGGAGACCTTAAAACTTACTTTGAAAACTACCCATTCGATTTAGAGAATGCCTTATTTGGAGAAAAGGATCAAGACATCACCGTTGAAGTTGATAGAATTAACCACCAACCATTCAGCTACAAAATCGATGTCGATGCCAAGGCTGCCTCCAAAGTAGCTGTCAGGATCTTCTTGTGCCCCAAGTATGACTCCAACCACGTTGAAATGACTCTTGAAGAAGCTCGTTTTGGTTGCATCGAAATGGACATGTTCTTCCATGAAGTTCCTGCTGGTAAAAGCCATATCGTAAGACAATCTTCTGACTCTTCCGTTACAATTAAGGACAGAAAATCTTTCGCTGATTTGATTAAGGAAGCTGATGAAGCTGTTGCCAGTGGTACAGAATTGGTATATGGTCCTGAAGTGACCAGAGGATGTGGTCACCCCGAGAGAATGTTGCTCCCCAAGGGAAGCGTTGAAGGCACAGACTTTGAATTCTTTGTTGCCATTACCTCCGGAGATGATGCCGTTCACGATTCCATCAAAGACATCAACCATGCTTATTGTGGACTCCATGGGGAGAAATACCCAGACAAGAGACCAATGGGTTTCCCATTCGAACGAAGAGTTCCTGATGACAGAGTTTTCAAGATTCACAACTTCCGTTGGGAAACTGTTACCGTTTACCACGACCCACATCATCATTAA
>18711 ENA|GDFV01018712|GDFV01018712.1 TSA: Neomysis awatschensis My_CDS_18186-1 transcribed RNA sequence.
CACCTCGTGTATCCTCTTGGCCTCAGTGACATGGGCTTCCGACGGGATAGAAAAGGAGAACTCTTCTACTACATGCACCAACAGATGCTGGCCAGATATGACATGGAACGCATGAGTGTAGGGTTGCCAAGGGTCGAGAAACTGCACAACTGGAGGGAGCCAATCCCCGAAGGCTATTTCTCTAAACTAAATGTCAACAACGCGGGCATGAATTGGGGCGTTCGACCTGACGACTTTTTAATGAAAGATTTAAGACGAGATCCTGAGAGCCGAACTGATATTGCAGATTTAGAAAAATGGGAAAACAGAATCAGAGCTGCCATCAATAAAGGATTTCTGGAAGGGCGCGATGGTAACCGTATCCCGCTGTCAGATGACATTGATCCAACACCTGAGAACAAAAGGGGGATTGACTACCTTGGTGATGTCTTAGAAGCTGACGGTGTTCTCAGCCCCAATTTCCCTTTCTATGGTGATCTCCACAATGAAGGTCATCTGGTCATTGCCTTCTCTCATGACCCTGACGGATCGCACAACGAG
>19338 ENA|GDFV01019339|GDFV01019339.1 TSA: Neomysis awatschensis My_CDS_18800-1 transcribed RNA sequence.
GTTCAAGATCTTGAGGTAGATGTTGCCCGTCTTAACCATGAAGAATTCTCATACAAATTCGAAGTAGAAAACAATAATGGAGATGCCCATCTTTCAACCTTCCGCGTTTTCTTGTGTCCCCGTTATGACTACAACCATGTCCTCTACACCTTTGATGAAGGTCGTGTTCATTGCATTGAGGTCGACAAGTTCCTTTACAAATTAAGCCCAGGACACAATACCGTTACCAGAAGTTCCTCCCAATCTTCCGTCACCATTCCTGACAGACCTCATTTCAAGGAACTCTCTGAAAAGGCCAGCGCTGCTGCATCTTCCGGATCTGACTTAGACTTGCATGACTTCGAAAGAGCTTGCGGAATTCCCAACAGAATGTTGTTACCAAGAGGCACACCAGCTGGTATGGAATTTGCTCTTACTGTTGCCGTTACTGATGGAGATGTAGGATTTGTTGGTTCCGACCCAGATGCTGTCAAATACTCTCACTCTCTCTGTGGAGTCCATGGAGAGAAATACCCAGATGCCCGCCCACTTGGATACCCATTGGAACGCAGGATTCCAGACCCAAGAGTATTCTTGGAAGTGCCCAACTTCCACAAAACTGTTGTTAAAATAGTCCACGATGAACACCACCATTAA
>19342 ENA|GDFV01019343|GDFV01019343.1 TSA: Neomysis awatschensis My_CDS_18803-1 transcribed RNA sequence.
GGAGTTGCTAGAGTAAGAGATATGCTCATTATGGAAAGTAGAATTATGGATGCTATTGATCATGGATATATTGTTGATCATGATGGCAAACAAATAAACATCAATGATGATCACGGTATTGACATTCTTGGAGATGTTATCGAATCATCTCTCTATAGTCCTAACGTAGAATACTATGGAGCCCTTCACAACACAGCTCACATTATGTTGGGTCGTCAAGCTGATCCTCATGGCAAGTACAACATGCCTCCAGGTGTAATGGAACATTTCGAAACTGCCACTCGCGATCCAACTTTCTTCAGACTTCACAAGTATATGGATAATATCTTTAGAGCCCACCTGAATGCCCTTCCTCCTTACACTAAAGAAGACTTAATTTTTAAGGGTATATCCGTCGATAATGTTGAAATTGTTGGAAATCTTAAAACTTACTTTGAAAATTACACTTTTGATATCAACAATGCAGTCGACTACAGTGAAGATGGAACACATGTAGTTCAAGATCTTGAGGTAGATGTTGCCCGTCTTAACCATGAAGAATTCTCATACAAATTCGAAGTAGAAAACAATAATGGAGAGGCCCATCTTTCCACCTTCCGCGTTTTCTTGTGTCCTCGTTATGACTACAACCATGTCCTTTACACCTTTGACGAAGGTCGTGTTCATTGCATTGAGGTCGACAAGTTCCTTTACAAATTGAGCCCAGGACACAACACTGTTACCAGAAGTTCCAAGGATTCCTCCGTCACTATTCCTGACAGACCTCATTTCAAGGAACTCTCCGAAAAGACTACTGCTGCCGCTTCTTCCGGATCTGACTTAGACTTGCATGAGTACGAAAGAGCCTGTGGAATTCCCAACAGAATGTTGTTGCCAAGAGGCACCCCTGCTGGTATGGAGTTTGCTCTTACTGTTGCCGTTACTGATGGAGATGTAGGATTTGTTGGTTCCGACCCAGATGCTGTCAAATACTCTCACTCTCTCTGTGGAGTCCATGGAGAGAAATACCCAGATGCCCGCCCACTTGGATACCCATTGGAACGCAGGATTCCAGACCCAAGAGTATTCTTGGAAGTGCCCAACTTCCACAAAACTGTTGTTAAAATAGAACACGATGAACACCACCATTAA
>8603 ENA|GDKY01008604|GDKY01008604.1 TSA: Asellus aquaticus Contig_8692hemocyanin transcribed RNA sequence.
TGTCTGCCATCAGTGACAATTACTATTGAGGGTCGAATTCCGATACCTYTCAGTGTTACCCTTGGGCAAAAGAAGCCTGTTGGGGATGCCGCAAGATCTAGCAAAATCAGTCAGGTCAAGGTCTGAGCCAGATGAAACGGCAGCATTAGTCTTCTCTAGGAGAGTAGCATAGCTTGGAATGTCGGGAACAGTGGTTGATGCATCTGAGGATTTTCGGACGACGTGGTTCTTGCCAGGTGTCAATGTTCTCCAGAATTTGTCAAGTTCAACGCAGTGCCAGCGACCTTCATCGAAAGAGAAAAGAATTCCATTGGCATCTCTACGTGGGCACAATTGAACTCTAATTGTGGCGAAGGTATTTCCTTTGTTATTGTTGGTGATATCAATGTTAAGACCGAAAGCTTCGTGGTTGAGCCTATTAACAATGGCGGAGATTGCAACATCGTCAACTTTATCGGTGTCATCAACAGCGTTTACAAGACTGAACTCAAAATCTTACAAAGAAAGTTTCGAGTTTACCATCAATGGAAACAGAGTCAACGTCAACTCCT
>13997 ENA|GDKY01013998|GDKY01013998.1 TSA: Asellus aquaticus Contig_14141hemocyanin transcribed RNA sequence.
ACTTCACTGGATCCAAGAGAAACCCAGAACAGAGAGTCGCCTACTTTGGTGAAGATATTGGCCTTAACGTTCATCACGTTACCTGGCACATGGACTATCCCTTCTGGTGGGAAGATAAATTTGGACACCATCTTGACCGAAAGGGAGAACTTTTCTTCTGGGTTCATCATCAACTTACAGCCAGATTCGACGCTGAAAGACTTTCCAACAATTTAGATATTGTCGATGAACTTTACTGGGACAGGCCAATCGTCGATGGATTTGCACCACATACCACAAGTATGGAGGGGAATTCCCCGCTCGTCCAGACAATGTTCACTTTGAAGATGTTGATGGAGTTGCTCGCGTTCGTGACATGATTGTAATGGAGAACAGAATCCGTGACGCAATTGCCCATGGATACGTTGTGGCAAAGGATGGAAGCCGTGTTGACATCAGAAACGAACAAGGAATCAACGTTTTGGGAGATGTAATTGAATCCTACAACCTACAGCCCTAACACCGAA
>4481 ENA|GDRN01004482|GDRN01004482.1 TSA: Scylla olivacea Ref_Crab_Transcript_4501_432 transcribed RNA sequence.
AGAGTTCCCTGCAAGACCTGATAACATTCGCTTCACCGATGTGAGAGGCGTGGCGCGAGTGAGGGACATGGTAATCACTGAGTACCGCATACGTGATGCCATCGCCCGCGGCTACATCGTCAGTCCAAACGGCGAAACTATTGATATTAGTAATGATCACGGCATTGACATCCTGGGAGACGTTATTGAGTCATCCACGTACAGCCCCAACGTGAATTACTACGGCTCCCTGCACAACACGGCCCACATCATGCTTGGCCGCCAGGGTGACCCCCAGGGCAAGTTCAACATGCCTCCCGGTGTCATGGAACACTTTGAAACCGCTACCCGTGATCCCAGCTTCTTCAGGCTCCACAAGTACATGGATAACATATTCAAGGAGCACAAGGACTCCTTCGATCCCTACAGTAAAGACGACCTTGCATTCCCCGG
>49746 ENA|GDRN01049747|GDRN01049747.1 TSA: Scylla olivacea Ref_Crab_Transcript_49893_925 transcribed RNA sequence.
GCCATTTATTTATTGAGGTATTTTTGCCACATTCAGTGGATGAAGGAAAAAAAATTGTCAAAAGAGGCTATTTTGTATGAAGCGTCTGCAAATAGCATCGGTGTCAAGATGTGGTACAATAAGGCTGAATACCATGTGACCAGTTTAGTTCAATGTGAGATCTATCAGTGGTCTACGATCTAGTGGTGAGGAAGGCGAATAAAGACGTTGTGGTTGTAGACCTTGACCATGGTCTCCATGATGTTGGGCACCTCGTCGACGATGTGTTCGTCTGGAACACGACGGTCCAACGGGTAACCGAAGGGCCTCTTGTCGGGCTGGACGCCACGCACTCCGTAATGGTGGTACTTGTTCATAGTAATGATGCTCTCATCGTTGACGTCCTCTTCAGCATTGCTGACAGCCACCAATAACCTGAACTCCACGCCCTCCTCATTACCCTTGGGCAGGAGCAACCTGTTGGGAATACCAGTGGCGCTCTCGTACTTCTCAAGATTCTGGCGATTTTCGGTCATCTCAACAAGAGTCTTGTAGGTAGGAACATCAGGTACGGTGATGGAAGACTCTGAACTCTTCCGGTTGATCTCATTGTTACCCGAATTCAAGGTCTTAACAAAGAGGTCCATCTCGATGGCGAGCCAGCGGCCCTCGTCGAAGGGGATGATGGCACCGTTGCCGTCGCGGTAGGGCATGGCGAGAATGCGAATAACAGACTTCTTGGGAGACCCGTTGTTGTTCTGCACATTGATCTTGTATGAAAATTCCTTATGGTTGAGACGAGGCATTGTGGCATAGATATCGTAGAATTCCGTCTGGGTAGTATTGTCGTTGAAAGCGTTGATCAGGTCATACTTGTACTCCTCAAAGTATGTTTCAAGATTGCCTTGTACTTGGATGTTGGTGACAGTTATTCCCGGGAATTCGA
>96298 ENA|GDRN01096299|GDRN01096299.1 TSA: Scylla olivacea Ref_Crab_Transcript_96491_1887 transcribed RNA sequence.
AACAAATGAAATCGTGAGGTAAACTCATCAAAGTAGGATTTCAGTATTTCTTTGATAGAAAACAGTAGACAACTAATTTAAACATTTCTTCGTTATTGACCTGAACACTTTTCTTTTTCTTCAGGTGTTCCTACGCATCAGAAGCAACATGATGTAAACTATGCCTTCTACAAGATTTTCGAACCTCTCCGCGATAACAGACTGGCTGACAAGGCAACATCCTTTAATCCTGTGGGAGACATTTCCATGTACAAGGATGGAGGAGTCGCCGTCCGTCACCTTATGGATGAGCTCACACATGGCCGTCTGCTGGAGAAGAAACACTGGGCTGTCGCCACCAACAAACGCCATCTGGAGGAGGCAATCATGCTCTTCGAGGTGTTTATGCAGTGCAAGGACTGGAACTGCGTCGCCAGCAATGGAGCTTACTTCAGGGAGCGAGTGAATGAGGAAGAATTCATCTATGCTGCCTACCATGCCATCAAGCACTCTCCTCTCACCCAGCATGTCGTTCTGCCCGCCATGTACGAGGTAAAGCCACACCACTTCACCAAGACCCAGGTCATCGAGGAAGCCTACGAGGCCAAAGAGATGAGGCTTCGCAACATAATCTTCCAAAATAACTTCACTGGTACACCTAACGACATCGAACACAGAGTCGCATACTACCGTGAAGATATTGGCGTTGGCACTCACCATTTGATGATTCACTTGGAGAATCCATTCTGGTGGAAAGACACCTACGGCTACCACATTGATAGGAAGGGAGAGAACTTCTTCTATGCCTATCACCAGCTCCTCAACCGTTACGAGGCTGAGCGCATCTCCAATTACCTGCCTCCTCTACAGGAGCTGAAGCTCGACGAGCCCCTGAAAGAAGGATTTACTCCGCAGACCACCTACAAGTTCGGTCCACCCTTCCCCATCCGCAATGACGACATCCACCTCCACGACGTAGACAAGATAGGCAGAATTCACGAAATCGTTCACATGGAAGACCGCATCCACGATGCCATCGCTCACGGTTACGTGGAGGACGAGCAGGGAAACAAGATCAACATCGAAAACGACCACGGCATTGACATCTTGGGTGACATCATTCAGTCCTCTATGTACAGCCCCAACCGCAAGTACTACGGCAATCTCACCACCCTGGCCTACACATTGCTTGACCACCAGACCGACCCCAAGAATAAGTACGACACTCCCCCCGGCGTGCTCGCACACTTGGAGACCCTCCCACGCGATCCCGCTGCCTGGAGACTGCACAAGAGAATAGACAACATCTTCAGGGAGCACATCGACTCTCTTCCTCCTTACACCAAGGAACAACTCGTATTCCCGGGCATAACTGTGGCGGACATCCAGATCCAAGGCAACCTTGAAACTTACTTTGAGGAGTACAAATACGACCTGATCAACGCCTTCAACGACAACACCACTCAGACCGAGTTCTATGACATCTATGCAACAATGCCTCGCCTCAACCATAAGGAGTTCACCTATAAGATCAAAGTGCAGAACAACAATGGCTCCCCAAAGAAGTCTGTCATTCGCATCCTCGCCATGCCGTACCGCGACGGTAATGGTGCCATCATCCCCTTTGACGAAGGCCGCTGGCTTGCTATCGAGATGGACCTCTTCGTGAAGACTCTGACTCCGGGAGACAACGAGATCACACGCAAGAGTTCAGAGGCTTCCATCACTGTACCTGACGTCCCGACGTATAAGACTCTCGTAGAGATGGCCGAGTCTCATCAGACTCTAGAGATGTACGAGAGCGCCACTGGCATTCCTAACAGACTGCTTCTGCCCAAGGGTAACGAGGAGGGTGTGCAGTTTAGACTGCTAGTGGCTGTCACTGATGCTCAGCAGGACGTCAATGAC
>46003 ENA|GDUJ01046004|GDUJ01046004.1 TSA: Talitrus saltator comp88598_c0_seq3 transcribed RNA sequence.
GCAGCTCAGAGTTTATTTTTCCTAATACATTCAATCCTGCCTAAAAAGGTAGAATTTACATGAGTTACCAATTTTACTTGTACTGGAATACCTTGAATTAAATTCAAGAAAGTCCAGTCAGAACATGTTATGTTTCCAGAAATCAGTTAAACCATGCCATGAAATACACTTTAGTGTTCTTCGGAATCATGATGGAAGATCTTCACAGTAATCCATTTGATGTTGGATTGCTTGAAGAGCCTGCTGTCGTCAACCCTCCTGTCCAATGGGTATCCCATGGCCCTCTTGTCGGGGTAATCTTGCCCCTTGATGCCGCAGTAGCCGTAGCTGCCACCAAAGTCGTTGGACACGGAGTCGGGATGTACAGCGTCGTCGCCTGAAGTGATGCTCACGAACAGCTCGAAGTCCATGCCCTCGCTGTTTCCTTTGGGCAACAGAAGGCTCTGGGGCAGACCGCAGCCTCGAGCGTTGTGCTTCACCAGGTCGGAACCTGACTTGACGGCTTCATCGGCTTCCTTGATGAGGGTCTCGAAGCGTGTACGGATCGGGATGGTCACTGACGAATCCGAAGATTTGCGGACAATGTGGTTTTCACCAGCATGCAGTTCAGTCCAGAATTTGTCAGCCTGAATGCATCCCCAGCGAGCTTCATCAAGAGTGTATTCTATTCCGTTGGAATCGTATTTGGGGCAAATGAAGATGCGAACTGTGGCAACCTCGTCAGCATTTGCCTGCACTCCGATGTTGTAGGAGAAGTCGTGGTGGTTCAGGCGAGACACGTACGTGGTGATCTCTACGTCATCAATATTTTC
>78670 ENA|GDUJ01078671|GDUJ01078671.1 TSA: Talitrus saltator comp101420_c0_seq4 transcribed RNA sequence.
TCACTCAGTCGACATGAAGCTCATTCTTGCGGTTGTCTGTCTCGCTGTGGCCGGTGCCAGCGCCTGGCCTAGCTTCTTGAGCGACAGCGAAGTAAGCCTAGCCCAACGACAACAAACAATCAACCGCCTGCTCTACCGCTCGACTGAGCACCTTCGATTCGATGAACTCAAGGAAGCCGCCGCCAACTTTGTACCCGATGCCGACACCTCGATTTACGCTGACGATGGAGCTGCAGTGAAACATCTCCTGGAAGAGTTGAACGACCACCGCTTGTTGGAGCAGCATCACTGGTTCTCTCTGTTCAACCCCCGCCAGAGAGAAGAAGCCCTTATGCTCTTCGAAGCAATAATGAACTCTAAGACTTGGGAAACTGCCGTCAACGTCGCCGCTTACTTCCGTGAGCGCATGAACGAGGGAGAGTTTGTGTACGCCCTTTATGCAGCCGTCATTCACTCTGAGCTGGGAGAAGGAATCGTTCTGCCTCCTCTGTATGAAGTGACCCCCCACTTGTTTACGAACTCTGAAGTTATCCAGAAGGCCTACACCGCCCAGATGACTCAGACTCCCGGTAAATTCAAAATGGAATTCACTGGCAGCCAAAAGAATCCCGAGCAACACGTCGCCTACTTCGGTGAGGATATCGGTATGAACGTGCACCACGTTACCTGGCATTTGGACTTCCCCTTCTGGTGGAATGATGATTTCGGCTACCATCTGGACCGCAAGGGAGAACTTTTCTTCTGGGCCCATCACCAACTGACGGTACGCTTCGATGCAGAGCGTCTGTCCAATCATCTGGACCTTGTCGACGAACTCTACTGGGACAGGCCCATTGTGGAAGGTTTTGCTCCTCACACTACTTACAGGTATGGAGGTGAGTTCCCCACCCGTCCGGACAACGTGCGATTCGAAGATGTCGACGGTGTAATCCGAGTTCGTGACATGATCATTCACGAAAGCCGGATTCGTGATGCTATTGCTCACGGATACATCACTGCTGCCGACGGATCCCACATTGACATCAGGAATGCTGAGGGTATCGATCACCTTGGTGACATCATTGAATCTTCGCTGTACAGCCCGAATGCTCAGTACTACGGAGCTCTTCACAACGAAGCTCACATCATCTTGGGTCGCCAAGCTGATCCTCACGGTAAATTCAACCTGCCTCCTAGCGTGATGGAGCATTTCGAAACGGCAACTCGCGACCCAGCCTTCTTCCGACTCCACAAGTACATGGACAACATTTTCAAGGAGCACAAGGATTCTCTTCCTCCCTACACGGCTGAGGAAATCGGATTCCCTGGTGTGCACCTGAAGAAAATCGCAATCGACGGTGAACTTGAGACGTTCTTCGAAGATTTTGAATTCGACTTGAAAATGGCTGTCGATTCCAGCGAATCCGTACCTGAAGTCGACGTCTCGGCTGACGTGTCGCGCCTCAACCACAATGACTTCAGCTTTGCTTTTGACATCAACAGCGAAGGCGAGCACCACGCAGTTGTGCGCGTTTTCTTGTGCCCTCGTCGTGACAGCAACGGAATCGTTTTCACTTTCGAAGAAGGTCGCTGGAACTGCATCGAAATGGACAAGTTCTGGACAAAGTTGGCGCCCGGTGACAACCACGTTGTGCACAAGTCCTCGGATTCCTCAGTCACAGTCCCTGATGTGCCGAGCTTCAGCACTTTGATCACAGAAGCCGACAACGCCGTCGCCGGTAGTTCCGACTTTGACTTCTCGAAGTACACCACCTCCTGCGGTATCCCCAACAGGATGCTCCTGCCCAAGGGCACTGAAGGTGGCATGGAATTTGCTTTGGTTGTCTCTGTTACTGATGGAAATGATGACGCCCAGCACGAGGCTCTGGAACAGGCTGGTCCCCGAAGCCATACCCAGTGTGGCATCCACGGTGAGAAGTACCCCGACCACCAGCCCATGGGCTTCCCTCTGGACCGCCGCATCCCCGACGAGCGCGTCTTCCTCAACTCCGACAACAACGCCTACACCATCGTCAAGGTCTTCCACAGGGGAGAACATTAAATCAAATGTTTTCTCGTAAAAAATGCAAGAATTCCTATTTTTGTATTTCATTCATGTGTTTTTCTGTGCTCATCTTCTGAGTTCTCTAATATCGTATAATGAAACATTGAATATCTAAATACACACCGA
>60981 ENA|GEBG01060982|GEBG01060982.1 TSA: Homarus americanus DS01-Homarus1_Transcript_53687 transcribed RNA sequence.
TTACAAATTTATTTATTTATTTTTGTAGGTGACAGTACAGCCAAGAGACAACAGGATGTCAACCATCTGCTGGATAGAATTTACGACCATCTTCATTATTCCGACCTGAAGCAAATCTCCGACACCTTCAGCCCCGAGGCTGACACTTCCATGTATACAGATGGTGGCGCAGCCGCCCATCATCTTATGGAAGAGCTCAATGATCACAGATTGTTGGAGCAGCATCATTGGTTCTCTCTTTTTAACCCACGCCAGCGTGAAGAAGCTCTCATGCTTTTTGATGTTCTGATGCACTGCAAGTCTTGGGAGTGCTTTGTTGACAATGCCGCCTTCTTTCGTGAACGTATGAATGAAGGGGAATTCGCCTACGCACTCTATACAGCAGTTATCCACTCTGAGTTGGGACACGGGATTGCATTACCTCCACTCTATGAAATCACTCCCCATATGTTCACCAACAGTGAAATCATCCACAAGGCTTACACTGCCAAGATGACCCAGACACCAGGCAGGTTTGAGATGAAATTCACAGGGACGAAAAAGAACAAGGAACAAAGAGTGGCCTACTTCGGTGAGGACATTGGCCTCAATATTCACCACGTTACTTGGCATATGGACTTCCCCTTCTGGTGGAAGGACTCCTATGGTTACCATCTT
>65260 ENA|GEBG01065261|GEBG01065261.1 TSA: Homarus americanus DS01-Homarus1_Transcript_57864 transcribed RNA sequence.
TGTGATGGACATAAGAAGATGCGGACAGTGGCCAGCACGCCATTATCATTGTTGTTTATGGCCTGAATTTTGTAAGTAAATTCTTCATGGTTGAGACGGTGAACATAGGCGCTAATGGCCACATCTTGAACATCCTTAGATTCATCCACAGCATTGCCGAGACTGAATTCAAATTCATCAAAGAATGTCTTTAGTTGCCCAATAATTTCAATTTTGTCAACCGCCACACCAGGGAACTCAATGTCAGATTTGGTGTAAGGAGGAAGAGAGTCCTTGTGTTCCTTAAAGATGTTATCCATGTATTTGTGAAGTCGGAAGAAGCTTGGGTCGCGGGTGGCAGTCTCAAAGTGTTCCATCACACCGGGAGGCATGTTGAACTTGCCATGGGGATCACCTTGTCGGCCAAGCATTATGTGAGCTGTGTTGTGCAGTGCACCATAATACTGGGCGTTGGGGCTGTACACGGATGATTCGATGATGTCCCCGAGGACGTCAATACCGTGATCGTTCCTGATGTTGATGTGGTGACCATCCCTATCGGTCACGTAACCGTGAGCAATGGCGTCACGAATGCGACTCTCGATGATAATCATGTCACGCACATGAGCTACACCGTCCACATCCTCAAAGTGAACGTTGTCAGGACGTGCAGGGAACTCACCACCATACTTGTAGCTGGTATGTGGTGCAAAACC
>33641 ENA|GEDF01033642|GEDF01033642.1 TSA: Astacus astacus TR36399_c0_g1_i2 transcribed RNA sequence.
TTTTTTTTTTCTCTTGTATTATTTTATTTGGAACAACAGTTTTGACCAGTAACATGACAATCGTCTCAGTTTTACAGAATGTATATTAAAACAGTACTTTTTGTTTTTATCATATTTGTCGTTGATCTACTTTCAAACTCGGATAAAAACTTACTAAAAAACATAATAATTTTGACAATTTTTTCTATAACATGTTATTAATTTCAGTGGTGTTCATTCATGATGTGTTCATTCAAGTGATGTTCATTCCTGAGGTGTTCATTCAAGTGGTGTTCATTCTTGTGGTACGTTTTACAGTAGTGTTCATTTAAACTGGTTCCCATTCCTGAAATGCAAATTCTAGTGGTGTTCAATGTATTTATGCTCATTGTATTGGTGTTCTATCTAGTGGTGCTCAATGTGGTGCTCGTCATGGAAGACCTTGACATAGGTTCTCTTGATATTGGGAGACTCGAGGAAGACCCGATTGTCTGGGACGCTGCGATCGACGGGATAACCCATGGGCTTCTTGTCTGGGTACTTTTCTCCATGAATGCCGCACTGAGAATGTGTGGCGCCAAGCTCCTCAGGGTTGTCTACGGTCTTGTCCTCGTCGCCGTTGGTCACACCCACAAACAAGGCAAAGTCCATTCCCCTGGCCTTGCCCTTAGGCAGGAGCAGTCTGTTGGGGATGCCACACGCCCGTTCGAACTCGTGGAGGTCAAGCTTGCTGTGGCTTTCAATCGCTTCATCAGTTTTCTTTTTCAGAGCGTCGAAGCTTAGTCTGTCTGGGACTGTCACTGATGAGTCGGTTGACTTGCGAACAATGTGGTTAGTTCCAGGAGCCAGTGATTTATAAAACTTGTCCATTTCAATACAGTGCCAGTGTCCTTCTTCCCAGGTGAAGGTGACTCCGTTGCTGTCTTTAAGAGGGCACAAGAAGATGCGGATGGTTCCTAGCACTTTGTTGCCATTATTGTTGCTGATGTCAATATTGTAAGAAAACTCTTGGTGGTTGAGGCGATGTACATCAGCGGAGATGGCAACGTCTGCCACCTTGTCAGACTCGTCTACAGCATTAACAAGATTGAACTCGAAAGTGTCAAAGAATGTCTTGAGTTCCCCATCAATGGCAACACTGTCCAAGACCACTCCAGGGAACGCGATGTCCTCCTTGGTGTAAGGAGGAAGTGTGTCTTTGTGTTCCTTGAAAATGTTATCCATGTACTTATGTAGTCTAAAGAAGCTTGGGTCGCGGGTGGCAGTCTCGAAGTGTTCCATCACACCTGGAGGCATGTCGAACTTGCCGTGAGGATCACCTTGGCGACCAAGCATTATGTGAGCTGTGTTGTGCAGGGCTCCATAATACTGCACGTTGGGGCTGTACACAGAAGATTCAATAATGTCTCCAAGGGTATCGATGCCATGCTCGTTTTTGATGTCGATTTTGTTGCCACTGCTGTCAATGATGTAGCCATGAGCAATGGCGTCGCGAATGCGGCTCTCTAAGATAATCATGTCACGCACTCTAGCTACACCATCCACGTCTTCGAAGTGGACATTGTCAGGACGTGCTGGGAACTCTCCACCATACTTGTAGCTAGTATGTGGGGCAAATCCTTCGTGGATAACTTCTTCCCAGTGTAGTTCATCAACAACATCCAGCCAGTTGGAGAGACGCTCAGAGTCAAAGCGAGCAGTAAGTTGGTGATGAACCCAGAAGAAGAGCTCTCCCTTGCGGTCCAGATGGTAGCCGTAGGAGTCCTTCCACCAGAATGGGAAGTCCATATGCCAAGTAACGTGGTGGATGTTCATGCCAATATCCTCACCAAAGTAGGCCACACGCTGTTCCTTGTTCTTTTTTTGTTCCAGTGAAATCCATGTTGAATTTGCCTGGTGTCTGGGTCATCTTGGCTGAGTAAGCCTTGTTGATGACTTCACTGTTGGTGAACAGGTGAGGAGTGACTTCGTAGAGTGGAGGAAGTACAATGCCGTGTCCCAGGTCAGAGTGGATGACAGCCACATAGAGTGCATACACGAACTCTCCTTCATTCATGCGTTCACGGAAGTAAGCAGCGTTGTCAAGAAAGCCCTCCCACGACTTACAGTGAATCAGAACTTCAAAGAGCATGAGAGCTTCTTCACGTTGGCGTGTGTTAAATAGTGAGAACCAATGGTGCTGCTCCAACAGCCTGCCATCTCTGAGCTCCTCCATAAGCACATGGGCGGCCGCGCCATCATCAGTGTACAAGGAGGTGTCAACCTCAGGGGAGAAGGTCCCTGCGATGTTCTTCAAGTCACTAAAGTGAGTGTGGTCATAGACGTGGTCCAGCAGGTGGTTGACGTCTTGCTGTCTCTTGGCTAAGGTTGCCCCCGAAGAATCACTCTGGAAGCCATCCTGACCGAAGCTTGGCCAGGCGGCGGCCGCAGCTACCAGTGAACACAAGACCAAGAGCTTCATGGTGGTTGTGGTCCCGCG
>35362 ENA|GEDF01035363|GEDF01035363.1 TSA: Astacus astacus TR36659_c0_g1_i1 transcribed RNA sequence.
TTTTTTTTAATAATTACACCATCTTTATTGTTGGTTTACATGCATTGGTATAAATATCAATTCGTTTCAGGGAACATAATTATCTCCACGGTAAATATTTAGCATGAATAGAATTCGAGAATCCAACGAAAGTTGATCAGTGATGGAAAATCTTGACGACCTGGCCATGTTGGTTTTGCACCTTGAAGACTCGGATGTCAGGAATGGGACGGTCGAAGGGGAAGCCCATAGGACGTTTGTCAGGGTACTTCTCTCCGTGAATACCGCAGTAACCATGGGTGCTGCCGTGGGCGTTAACAGTCAAGTCATCTTGGACAGCATCATCTCCACTGGTAATGATAACATCGAGCCAGAAATTCATGCCTTGTTCCTTGCCCTTGGGCAGCAGCAGCCTCTGGGGGTGACCACAGCTGCGACTCTCCTTGTGGGGCAGCTCAGCGCCGTTGGCCACAGCCTCGTCAGCGTCGTGGATCAGTTGAGGGAAGGACACGCGATCAGGGATGGCCACTGACGACTCGGACGACTTACGTTTGATTTCGTTGTCTCCCGCATGTACTTCAGTCCAGAAGGTGTCGAGCAAGATGGCTCCCCAGCGAGACTCGTCGATGTCGAGGGCGATGTGGTTCTCATCATGCTTGGGGCTTATGTAGACGCGAACGGTGACTTTGTCGTCGTGCTCGGCGTGGGCGTGAATGTTGAGGGAGAATGGCTTGTGGTTCAGGCGGGATACGTGGGTTTTGACGGAAACTTCATTGACGTTCTCTGTTGTGTCAAGAGCATTGCTCAGGTCAAACTCAAAATCTTCGAAGAAAGTAGAGAGTTCAGAGACATCAACACCAGTGATTTTGACATTGCTGTAGAGTAAATCTTCCTCGGTATAAGGTGGCAAGTGGTCCTTGTGTTCCTTAAAGATGCCATCCATGTATTTGTGGAGTCGGAAGAATGCGGGGTCGCGGGTCGCAGTCTCGAAGTGTTCCATGACTCCTGGAGGCATGTTGAACTTGTGTTTGGGATCAGACTGGGCACCCAAGACGCGGTGAGCCTGGTTATGTAGAGCGCCATAGTAAGCAGCATTGGTGCTATAGGTGGAAGACTCAATGATGTCACCCAAGATATCAATACCATGTTCGTTGTTGATGTCAGTTTTTGTTCCATCGGCATTGATGATGTATCCGTGAGCAACGGCATCACGGATTCGACTTTCCAGCTCCTTCAAGTCACGAATACGGGCCACTCCGTCAACATCCTCGAATTCCTTGTTGTCGGGGCGAGCGGGGAACTCTCCACCATATTTGTAAGTTGTGTGGGGAGCAAAGCCATCTTTAATGGGGCGGTCCCAGTACAATTCATCTACTGCAGGCAGGAAGTTAGAAAGGCGCTCAGCGTCGTATCTAGCAGTTAGCTGATGATGAGCCCAGAAGAAAAGCTCTCCCTTGCGGTCGATCTTAGCTCCATTCCACCAGAAGGGGAAGTCCATATGCCAGTGGACGTGGTGAGAGTTGATGCCAACATCCTCACCGAAATAGGCCACACGCTGTTCGCGGTTCTTCTTGCTACCAGTAAATTCCATCTTAAAGTTACCTGGTGTTTGTGTCATCTTAGCAGCATACGCTTGATCGATGACCTCTGAGTTTGTAAACAAATGGGGTGTGACCTCGTAGAGAGGTGGCAAGACCACATGGGGTGTTAAGTCTGAGTGGGTCACAGCCACATACAGAGCATAAACAAACTCTCCTTCATTCATATGTTCACGGAAGTAAGCGGCATTGTTCTTGAAGGCTTCAAAGTCTGTGCAGTGCAGCAAGACATCGACAAGTAAAAGGGCTTCCTCACGCTGACGGTCGTTGAAGAGGGAGAACCAGTGGTGCTGCTCGAGCAAGCGGTGGTCATCCAGCTCATCCATAAGGTGCTTTATGGCTGCGCCACCATCGCTGGTCTTGTCGGTGTGGTCTCTTGGGTTCCATGTTTCTGCTGCCTCCTTCAGGTCTGTGAAACTTGACTTGATGTGGCTGGTGACCTTGTAGAGCAGACGGTTGATAGCCTGCTGCTGGTGGGCCACGTCTGTGTCAGCGGACACAGTGGCCACCAGGAGCGCTGCTACAAGCACTGTCCACTGCATGTTGGCTGCCGCTGCTGCT
>39278 ENA|GEDF01039279|GEDF01039279.1 TSA: Astacus astacus TR37140_c0_g4_i1 transcribed RNA sequence.
CGGCGCGAGAGCTGCTGGGGCATCTGCACCATGAAGGTCTTGGTCGTGTGCACGCTGGTGGCCGCAGCCTCCGCCTCATTCTTCGGGGGCCAACATCTCAGCGGCTTCCAGAGGGACGAACCAGATGGAGTAACTTTGGCACAGAAGCAGCACGACATCAACTTCCTGCTCTACAAGGTGTACGAGCCTCTGCACGATGCCAACCTCAAGACTCTCGCTGATACCTTTGACCCAGAGGCCAACGCATCTAACTTCCCTGACGGTGGTGTTGCTGTTCTCAAGCTACTGAAGGAACTCAAAGATCACCACCTTGAGGAGAGAGGACATTTCTTCTCAGTGTTCAATTGCACACAGCGAGAACAAGCCATGATGCTCGCTAATGTCCTCATGCAGTGTCAGGACTGGAAAACAGCCACTAGCTATGCTGCTTACTTCCGTCAACGAATGAACGAGGAAGAGTTTGTTTATGCTCTGTACGCAGCTGTCGCCCATTCTCCGCTCACAAGGAACGTTGTGCTGCCCCCAATATATGAGATCATGCCTCACTTTTTCACAAGCAGTGAAGTACTCCAACAAGCGTACAAAGCAAAGATGACTACTACTCCGGGCAAATTCATGATGGACTTCACAGGCACCCAGAACAACCCCGAGTACCGAGTTGCTTACTTCACTGAAGACATCGGCCTCAGTACCCACTACCTCAACTGGCACATAGAATATCCCTTCTGGTGGAATGACACCTTCGGTCCTCATATTGAACGTAAGGGCGAGACCTTTTTCTGGGTCCATCACCAACTCAACAACCGCTTCGACGCTGAGCGTCTCTCCAACCACCTAAACGTTGTTGAGAAACTTCACTGGGATAGGAATCTCCATGAAGGCTTCCATCCTCACACTTCATACAAATATGGCAACTTCTTCCCAGTCCGAGCCGATAATGTTCACATCGAGGATGTGGACCACGTTGCTGAGGTGAATGATTTGATAATGATGGAGAACCGCATTCGAGATGCCATCGCCCACGGCTACATCGTTGACAAGGACGGATCCAAGGTCGACATTATGAATGAGGAAGGTATTGATATCCTTGGTAATATTATCGAGTCCTCTCTCTACAGCCCCAATGCTGAATACTATGGTTCCCTCAACAACATGGCTCACGTATTGCTTGGCCACCAGGGTGACCCCCATGACAAGTACCATGAGGCTCCCAGTGTCCTGGAACATTACGAAACCGCCACCCGCGACCCAGTCTTCTACCAGCTACACAAGTACATCGACGACCTTTTCAGGAAGTACAAAGACCGTCTTACACCTTACAACAAAAAGGAACTGGAGTTCCGAGGTGTTGCCGTCAACAGTATTAACATTGATGGTCCACTGGAGACTTACCTTGAAGATTATGAATACAGCCTCATCAATGCTGTGGACGACAAGGATGAAGTTGAAAATGTAGAGATTAGCACATTTATACCGCGTCTGAAGCACAAAGATTTCTCCTTCAATATTGGCATAAT
>33177 ENA|GEFB01033178|GEFB01033178.1 TSA: Cancer borealis DS01-Cborealis_contig_32785 transcribed RNA sequence.
AAAGGCTTGTGGTTAAGACGACGAACATGGGCGTAGACAGTCACGTCCTCCACCTTGTCGTCGGTGTCGAGGGCGTTCCTCAAGTCAAATTTGAAGTCTTCAAAGAAGGTAGAAAGCTCATCGACATCAAGGTCAGTGACTTCAACGTTGTCGTACTTCAGATCATCGGTGGTGTAAGGCGGCAGCTTATCCTTTTGTTCCTTGAAGATGTTATCCATGTACTTGTGGAGGCGGAAGAAGGAGGGATCACGTGTTGCGGTCTCGAAGTGTTCCATCACTCCAGGGGGCATGTTGAACTTGCCGTGAGGGTCAGCTTGTTGGCCCAGCACGCGATGGGCTTGGTTGTGGAGGGCGCCGTAGTAGGCTGGGTGAATGCTAGACGTAGAGGATTCGATGGCTGCACCCAGCACGTTGATGCCTTCGTCATTGTTGATGTCAAGATGAGTACCGTCGGTGTTGTCGGCGTAGCCGTGAGCAATGGCGTCACGGATACGACTTTCCATTATCTTCATGTCTCTGATGCGAGCCACGCCGTCCACATCCTCAAAGTTCTTGTTGTCGGGGCGTGTGGGGAATTCTCCGCCGTATTTGTAGCTGGTGTGAGGAGCAAATCCTTCTTTGATGGGGCGGTCCCAGTAGAGCTCGTCGACTGGAGACAAATAGTTGGAGAGACGTTCGGCGTCGAACCTGGCAGTAAGC
>34166 ENA|GEFB01034167|GEFB01034167.1 TSA: Cancer borealis DS01-Cborealis_contig_33763 transcribed RNA sequence.
GGAAATCTTTTATTTTCAAAATAGCTCATCCTGCTAATTTCTTACGGTAGTAACTAGTAACGTGTAGTCAGAAACAAGATATCATCCCTGCATGATAGACCGCAAAGGATTCTGCGCGTGGCGTCTGTCGCTAGCAGGTCTCACACCTTAATGTTATTCCACGTGGTAAACCTTGACGTCCTGGGCATTGAAGTTGGAGACGCCAGTGATGATGCGCTCGTCGTCGACGCGGCGGTCCAGTGGGTAGCCGTGCGGCTGCTTGTCGGGGTACTTGCCATTGTGGGTGCCGTAGTGGTTGAAACTTGTGTTCTCATGCAGTCCGTCGATTGCTGCGTCCTTGGCGCCGTCGGAGACGAACACTACCAGGTGGAACTTCATGCCCTGGGTCGTTCCCTTGGAGAGTAGGAACCTATTAGGAAGCCCGAGGCCGCTAACATACTCCTCGAGGTGGAGCTCCGAGCCGGAGGCGAGAGCCTCTTCGGTCTTTTCCATCAGATCTTGGAAGCTGGGCACGTCAGGAACAGTAACCGACGAGTCCTTGCTGGAGCGTGTGATGGTGTTGGCTCCAGACGCCAGCTTGACCCAGAACTTGTCCAGCTCAATGGCGTTCCAGCGTCCATCGTTGAAGGAGAATTCAACATGGTTATTGTCGTACTTGGGCCAGGCGAAGACGCGCACGGTGGCCATCACTTCGTTGTCATTGTTGTTGGTGATGACATATTCAGCTGTGAAGTCCTTGTGTGCGAGGCGTTTAACTACGGTAGAGATGGGCACATCAGCGACCTTGGTAGTGTCGTCGACGGCGTTGATGAGGCTGTACTCGTAGTCTTCAAAGTAAGTTTCAAGGCGGTTGCTGAGGGAGATGCTCTCGATTTTGACGCCGGGGAATTCAAGCTCCTCCTTGGTGTAAGGTGTCAGGCTGTCCTTGTGTTCTCTGAAGATGTTATCCATGTACTTGTGGAGTCGGAAGAAAGCGGGATCGCGTGTGGCGGTCTCGAAGTGCTCCAGAACACCGGGAGGAAGGTCGAACTTTCCGTGAGGGTCACCCTGGCGGCCAAGCATCATATGAGCTGTGTTGTGCAGGGCGCCGTAGTACTCAGGGTTGGGGCTGTACATGGAAGATTCAATCACGTCTCCAAGGACATCGATGCCGTGGGAGTCGCTGATGCTGATGATGGACCCGTCCCTACCGGTGACATAGCCGTGAGCGATGGCGTCTCTGATGCGGCTCTCCAGGATCAGCATGTCACGCACGCGCGCCACGCCGTCCACGTCCTC
>35968 ENA|GEFB01035969|GEFB01035969.1 TSA: Cancer borealis DS01-Cborealis_contig_35554 transcribed RNA sequence.
AGATTGAAGCCAACCGCGTCCTTGAGCAGAAGCACTGGTTCTCCCTTTTCAACGAACGCCAGCGGGAAGAAGCCCTCATGATGGTCGATGTCCTTCTTAACTGCATGGACTTCGAGACCTTCAAGGGCAATGCCGCCTACTTCCGCGAGCACATGAACGAGGGTGAGTTCGTGTATGCCATCTACGTGGCTGTCACCCACTCCGAACTGATGAAGGGCGTCGTGCTGCCGCCTATGTATGAGGTCACACCCCACATGTTCACCAACTCTGAGGTCATCGACAAGGCATACACTGCCAAGATGACACAGACAGCCGGCGAATTCCATATGTCCTTTACAGGCAGCAAGAAGAACCCGGAGCAGCGCGTCGCTTACTTCGGCGAAGATATCGGCATGAACTCCCATCACGTGCACTGGCACATGGACTATCCCTTCTGGTGGCATGGACAAGAGATTGACCGCAAGGGTGAACTCTTCTTCTGGGCCCATCACCAGCTTACTGCCAGGTTCGACGCCGAACGTCTCTCCAACTATTTGTCTCCAGTCGACGAGCTCTACTGGGACCGCCCCATCAAAGAAGGATTTGCTCCT
>38282 ENA|GEFB01038283|GEFB01038283.1 TSA: Cancer borealis DS01-Cborealis_contig_37850 transcribed RNA sequence.
TCAACCACAAGCCTTTCTACTACAACATCCATTATAATGCCAAACACGACGACGATGTCACCGTCCGCGTCTACCTCACCCCTGTTAGAGACGAAAATGGTATCAAGCTTGACATTGATGATAACCGCTGGAGTGCCATCTTGATCGACACCTTCTGGACACATGTTAGGGCCGGGACCCATGTGTACCACCGCAGTGCCTCCCAATCAAACGTGGCCATCCCCGACCGCATCTCCTTTGAGGAGCTCATCAAGAAGGCTGACGAGGCTGTGGACAACAACCACGAACTGGTGCTGAACTCTGGCCGCTCCTGTGGTCATCCCCAGAGGCTGCTGCTGCCCAAGGGTAACGAGGAGGGTGTTGAGTTCTGGTTGAATGTGTACGTCACCAGCGGCGAAGATGCCGCACATGATGACCTTCACACGAACTACCAGGGCGGCAACCACGGTTACTGCGGCATTCAGGGCGCGAAGTACCCTGACAAGCGTCCCATGGGCTTCCCCTTCGAGAGGCGCATCCCGGACATCCGCGTCATCAAGAATCTGCCAAACTTCTTCGGCAAGATCGTCCACATATACCACAAGGACCACTAAATGCTGCCAACATCAGCTGTCTCTTGCCACGCCTGGAGTGACGGTTACCAACTTTAAAAGCAAACCATTCACTGGAATACTGAAGTTCATCCTAAAATATCACGTCTTCGATGTCATGCTAATAAATGCAACTATTTGCGTCATCCCAA
>985 ENA|GEFN01000986|GEFN01000986.1 TSA: Palaemon argentinus c10577_g2_i1 transcribed RNA sequence.
TGATTCAGAGCGTCTCTCCAACTACTTGGATATGGTAGATGAACTTAGCTGGGAGAAACCAGTCGAAGAAGGCTTTGCTCCACATACTATCTACAAGTACGGTGGTGAATTCCCTGCTCGTCCGGACCACATCCACTTTGAAGATGTTGATGGAGTAGCCAGGGTCCGTGACATGGTAATTACGGAAAGTCGCATCCGTGACGCTATAGCTCATGGATACATCACTGACAAAGATGGTAAAGTTATTAATATCATGAATGATGAAGGCATTGATAAACTTGGTGATATCATTGAATCTTCTGTGTACAGTCCCAATGTCCAGTATTATGGAGCTCTTCACAACTTGGCCCACATTATGCTCGGCCGTCAAGGTGATCCTCACGGAAAGTATAACATGCCTCCAGGAGTTATGGAACACTTTGAGACAGCCACTCGTGATCCTACTTTCTTCAGGCTTCATAAATATATGGACAACATTTTTAAAGAGCACAAGGATACACTTCATCCCTACACTCATGATGACTTAGATTTCCCTGGAATCGACGTAGAAAGCATATCTGTTAAGGGACCACTTAGAACGTATTTTGAGGATTATGAGTTTGATTTAAGGAATGCTGTAGATACTGCAGAAGGTGTTGCCACTGTTGACCTAAAGGCACATGTTCCCCGGCTTAACCACCATGACTTCTCCTTTGTT
>1933 ENA|GEFN01001934|GEFN01001934.1 TSA: Palaemon argentinus c10847_g1_i1 transcribed RNA sequence.
TTTTTTTTTTTTCATCGTTTAGATATGTATTGCAGTTTTATATTAGATATTTCTGTATCAAATTCAAACGATTTCTGTTACTTAACAAATTGTGATTTGACATTCTTTCATGGTTTGAAAGTTGTTGTTACCGGAGGAGAGCTCAATGGTGGTGTTCATCATGATATACTTTGACATGTGTAAGCTTGAAGTTTGTTGTTTCATCAAAAACTCTTCTGTCTGGGATACGGCGATCAAGAGGGAATCCCATGGGACGCTTGTCTGGGTACAGATGTTCGTGAGATCCACAGAGAGCATGAGTGCCTCCATGTTCCCAGTCACCAGAGTCACCATGAGTGTGTGTTAAATCATAGTCTCCATCAGTGACTGCCAAAATGAGAGCAAAATCCATGCCGTCTCTCTTACCCTTGGGCAAAAGCATTCTGTTGGGGATACCACAGGCCCTTTCATGATCGGGCATTTCAAAACTACCACTGTCAGCTGCATCCATGAGAGACTGCAGGCTGGGTACATCAGGAACAGTGACTGAAGAGTCACTAGATTTCCTTACGACGTGATTTCCACCAGGAGACAATTTCTTCCAGAATTTGTCCATCTCAATACAGTGCCAGCTACCATTATGGAATTCAAACTGCTCATGATTGTTGTCATATTCGGGGCAAAGGTACAGGCGGAAAGTACCGAGAACTTCTTTGCCATTGTTATTGTTGACATCAGCAACAAAGGAGAAGTCATTGTGGTTTAGTCGATGAACATTGGCTTTCAGATCAACCATAGCAATACCCTCAGCAGAGTCTACAGCATTTCGAAGGTCAAATTCATAATCTTCAAAGAATGTTTTAAGCTCTCCCTCAATGCTAAGACTATCAATGTTGACACCTGGGAAGTCTAGATCTTCATGAGTGTATGGAGGAAGGCTATATTTATGTTCCTTAAAGATGTTATCCATATACTTGTGAAGACGGAAGAATGTAGGATCCCGAGTAGCCGTTTCAAAGTGTTCCATAACACCTGGAGGCATGTTGTATTTTCCATGAGGATCTCCTTGACGGCCAAGCATAATGTGAGCCATGTTGTGGAGAGCTCCGTAATACTGAACATTGGGACTGTACATAGAAGATTCAATTATGTCACCAAGTTTGTCAATACCTTGGTCATTCATGATGTCAATAACCTTTCCTTCTTTATCAACAATATATCCATGTCCAATTGCATCATGAATACGAGTTTCCATGATGATCATGTCACGAACTCTTGCTACCCCATCAACATCCTCAAAGTGAATATGGTCAGGACGGGCTGGGAATTCGCCACCATATTTGTAGATAGTGTGTGGGGCAAAGCCTTCTTCTACTGGTTTGTCCCACTGGAGTTCATCAACCATATCCAAATAGTTGGAGAGACGCTCTGAATCAAAGCGAACTGTTAGCTGATGATGAACCCAGAAGAAAAGTTCTCCCTTGCGATCCAAGTGTCCTCCATATTTGTCTTCCCACCAGAAGGGAAAATCCATATGCCATGTTACGTGATGGACATTCATACCAATGTCTTCTCCAAAGTAAGCCACTCGTTGTTCCTTATTTTTCTTTGTACCAGTGAATTCCATCTCAAATTTACCTGGTTTATGCGTCATCTTTGCTGTGTAAGCTTTCTGGATAACTTCACTGTTTGTGAACATGTGAGGAGTAACTTCATAGAGTGGAGGAAGAACAATGCCGTGTCCAAAATCTGAGTGAATAACAGCAGTGTACAAAGCGTAAACAAACTCTCCTTCATTCATGTGTTCACGCCAGTATGCAGCATTGTGAACAGCGCAGTCCCAGTTCTTGCACTGCATGAACACATCAAAGAGCATTAGGGCCTCTTCTCTTTGGCGTTCATTGAAAAGAGAAAACCAGTGATGTTGTTCAAGGAGCCTATGGTCTTTGTATTCTTCAACTAGGTGTTCTGCAGCTTTTCCACCATCCTTGTATTGTGATTTATCAGCTACAGGGTCAAAGGAGGCTGCATATCCTTTCAAATCATCAAAGTGGTGATGGTCATACACTTTCCACAGTAGGTGGTTAATGTCCTGCTGACGTTTTGGCAATGGGGTGTCTGCGGCAGCAAGTGCCAGAAAAGCGCACAAGACAAGGACCTTCATTGTGAGGGGACAGGAGATCGGAAG
>2307 ENA|GEFN01002308|GEFN01002308.1 TSA: Palaemon argentinus c10916_g2_i1 transcribed RNA sequence.
CATGAAGTCAGTTCTCCTCCTCTTGGCAGTGATCGGGGCTGCCCTGCTTTCGGTTGTTGCTGCAGACGCATCCAACGCCCAGAAGCAGCATGATGTGAACTACCTCCTGTGGAAGGTGAATGAGAACCTTAGGGATGAAAATCATAAGAACTATGCAAACAGCTTCGACCCAGAGGCTGACACTTCCCATTACTCAGATAATGGCGAAGCAGTCCACCGTCTCATGAAGGAGCTGAAAGACCACCGACTGTTGGAGCAGAAGCATTGGTTCTCCCTCTTCAACGAAAGACAACGTGAAGAAGCTCTCATGCTTTTCGACGTGTTCATGCATTGCAAAGACTGGGAAACAGTTGTCAAAAATGCTGCCTATTTCCGTGACCGTATGAACGAGGGAGAATTTGTGTATGCAGTCTATGCTGCCGTCATTCATCATCCTTTGTCTGAACATGTCGTGCTTCCACCTCTCTATGAAGTCACTCCTCACATGTTCACAAACACTGAGGTTATTCAAGAAGCCTATGCAGCCAAGATGAGACAAACTCCTATCAAAATCAAATCCTCATTCACTGGAACAGCAAGAAACAAGGAACAACGTGTAGCCTACTTTGGTGAGGACATTGGCATGAACACCCATCATGTTTTCTGGCATTTGGAATTCCCCTTCTGGTGGAGAGATTCTTACTCTCATAAACTTGACCGCAAAGGAGAGAACTTCTTCTGGGTACATAATCAGCTTGCTGTTCGCTTTGATGCTGAGAGGATTTCCAACTACTTAGAGCCAGTAGAAGAGCTTCACTGGGAAAAACCTATCCATGATGGATTTGCTCCTCATACCTCCTACAAATATGGAGGAGCTTTCCCATCTCGTCCTGATGATATTGAGTTTGAAGATGTTGATGGAGTTGCAAGAGTTAGAGATATGGTCATTTACGAAAGTCGTATCAGAGATGCCATTGCTCATGGATATATCATCAAAGAAGATGGTACTCACATCGATATCATGAACGAACATGGAGTTGATGTTCTTGGTGATGTTATTGAGTCTTCTTTATACAGTCCCAATGTTCAATACTATGGAGCTCTGCATAACACTGCCCATATTATGCTTGGTCGTCAAACAGATCCTCATGGAAAATACAATATGCCTCCTGGTGTAATGGAACATTTTGAAACTGCCACTCGGGACCCCGGTTTCTTCCGACTCCACAAATACATGGACAATATCTTTAGG
>9971 ENA|GEFN01009972|GEFN01009972.1 TSA: Palaemon argentinus c17782_g1_i1 transcribed RNA sequence.
CGTCAATCTTCCGAATCTTCAGTGGCGATCCCAGACAGGGAATCCTTCTCTCACCTCTGGGAAGAAGCAGACGCAGCCGTCGCAAGCGGCAGCGAGCTGAAGCACGAAAACATCCGCGGATGCGGCCATCCCGAGAGACTCCTGCTTCCAAAGGGCAAGGTCGAAGGAATGGACTTCTGGTTTTTCGTGGCCGTTACCAGCGGCGAAGACGCCACTCACGATGACCTCGTGGGCAACGAACATGGCGGAAATCATGGGTACTGCGGCATCCAGGGTGAGCGTTACCCAGATCGCAAACCGATGGGGTATCCATTAGACCGCAGGATCCCAGATCCCCACTGTTCATGAGTATCAAGAATTTCCGCTCTATTCTCGTTCAAATCTACCACAAGGAAG
>16544 ENA|GEFN01016545|GEFN01016545.1 TSA: Palaemon argentinus c2598_g2_i1 transcribed RNA sequence.
TTTTTTTTTATTTTTAAGATTTATTCAAATGATATTAAAACAGAATTTAATTTTGAATTACACTTTCATTTCAATTATGGTATTATCAAATAAGCAAACCCCGGTGAGAGTAAATTGAAATGCCTGACGTCACTTAATGATGGTGTCCATCGTGGAAAACTTTAACATGAGAGAATTTGATGTTTGTGGTCTCGTCAAAGACGCGTCTGTCTGGGATGCTGCGGTCCAGTGGGAAGCCCATGGGACGCTTGTCGGGATACTCTTCTCCGTGGGCACCGCAAAGGGCGTGGGTGCCACCATGCTCGGAGTCATCGTCAGAATGGGCCAAATCGTGTTTGCCATCTGTGACAGCCAACCAGAGGGAGTACTCCATTCCATCCTTCTTTCCCTTGGGCAACAGCATCCTGTTAGGGATACCACAGGACCTTTCGAATTCGTGCATATCAAGGCTGCCACTATCAGCAGCATTGATGAGTGACTGGAAGCTTGGTACATCAGGAACTGTCACTGAAGATTCGCTCGACTTCCTTACAATGTGGTTATTTCCAGGAGCCAATTTCTTCCAGAACTTATCCATTTCAATGCAGTGCCAATGGCCATTGGTGTAACCAAACTTTTCACCATTGCTGTCATAATCTGGGCACAAGTAGATACGGAAGGTACCAAGGACCTCACCTCCATTATTGTTCT
>1164 ENA|GETT01001165|GETT01001165.1 TSA: Meganyctiphanes norvegica TRINITY_DN116817_c0_g1_i2 transcribed RNA sequence.
TGTGCTCTTCCGATCTGTACCACTGAGCTATATGTATATAGCTCAGTGGTACGTACCCACCTCTAGGCGTTAAGCTATAACCACAACAACAAATTAAATCTTTGTACCGAGTAAACCTAAACAGCCAAGTCAAAATAATTATAATTCAGTTAAAAAAACAATATAATCAACATGATTTCAAAATTTTATTATTTTATAAGTAATACTTTAATTATATTGGGAATTATGTGTCCACTTGTGCATTCATTGCCTTTTGAAGAGAAGATTTTTTCACAAAATGAAGATCAGAAATCATTCTTTAAACAGTTTGGATGGGCATTAGGCGGTTCGTCAGACAAACTCTTTAATCTTCAAAGGTCTAACAACTTTGATGTTATAGAAGAAATTACAGAACAAACCATCAAGCCAATTTTTGATCGACTACTGGAGTTGTTAATTTTTCCATTTGATCATCCGGAAATTCAAGAGAACCATACTGAATCTGATAGAAATCGAGGAGAATGTCAAGCTCCAATCAAAAGTCTTGGCAAGAGACAAGGGCAGAATTTGTGTACCATTTGTCAAGACGAAATTTCTGCAGCTACAGATCTGATTAATTATTTTCAAGAATCAAGAAATCCAACTGAACTGCTTGAAATGGTGGAACCATGCAAAAATGTTTTAAATGAATATCTATTTAATTATGCATTCACTTATATTCTAGTTACAAAGTTTCCAGGTTTCCAATATCCGTCTATTATGGAAATATTTCCTGGAATGTTTGTTCATAAACGGGAATTGATCAAAGTAAAAAAGCAAGTGGCTAGGAAACATAGAATTAAGCGAATGGCTGAATCATCAGATCCCATCATTGTCTATGTTAAACCAAAAGTTTATGAGGATATGGAGCTTAATCTTAATTATTTTAGAGAAGATTATGGATACAATTCACATCACTGGAATTGGCATATAGTACATGGGCCTTTTACAAGCACAGATCGAAGAGGAGAGCTATTTTGGTATATGCACCATCAAATGCTTGCCAGATATGATTTGGAGAGATTGTCTTTGGGAATGGATCGTGTAAAAAATCCCGGTCCATTGAATCAACCAATAGAGGTGGGATATTTTCCAAACTTGGACCCAAGTACAAATGGAGAGGATTGGACAAGTAGACAAGACAATACAATGCTAAGGAGTGTTGAGTCAAATGGCAGAGTTACTCATGATATAGAAGATATTGAATTATGGCATACACGTCTTTCACAAGCAGCCAGGGATGGATTTATGATTAATCAGGATGGTCAAAGGGTTGAAATAAGTGATGATGTTGAAATACGAAGTGGTGTAAGACGAGGTATTGACATTTTCACAGCAGCAACAGAATCTGATAATCAAATATCCCCGGATGTGGACTTTTATGGTAATCTGCACAATCATGGGCACAACATTATTGCTCATGCAGTTGACCCAGAAGATCGACATCAGCTTGGTACCATTGGTGTTATGGGAAGTGCTGCTGTGTCGGCACGAGATCCTGTGTTTTATGTGTGGCACAAATATTTAGAAGATATAATTCAAGAGTACAAACAAACACAATTACCATACACTCTCCAACGGCTTGAATTGGCAAGTATTTTTTTGTCTGATGTTCAAGTTACTGCTGAATCAGATAATATAGTAAGGCACAGAAGACAATACAAAGAATATAGTCCGGAATCCACAGATGCAGAGATTTTAGAAGGTGCCGAAAATATTACTATTCCATCAGAACTTCTGACTGGCTGCAACAATTATGCAATAGATATATCTCAAGGTCTTGACTTTGGATATCGAAATAGCCATATTATTCTTGAACTCACTCATTTGGACCATGTACCTTTTTGGTACAATATTAATATACGAAATGATCGACCTGTGAGCAAAAATGTAATGGTTCGTATATTCTTGGGCCCTAAATTTGGAACTGATGGACCGATGCCATTAAATGAACAGCAGCATCTTTTTATCTTGCTTGATAAGTTTAAATTTGAATTAACTCCTGGACAAAATTTGATTCATAGATTGTCAACGGAATCTTCACTCACATCAAAATGCAGGAATGCTACAAGGAGGGATTCATCGAGGCGAGCATATTCAAATCGTGGTATTTTTGGTGGGGGTCATTGTGGCTGTGGCTGGCCTCATCACCTTTTGCTGCCTCGTGGGTCTCCTGAGGGAATGGTGTTCCAGCTTTTTGTTTTACTCACTGACTGGGATCTTGATTATGGAAAGTACCTCCTCACTGACTGGGATCTTGATTATGTTTCTTCTGACAATATAGTTTCATCAATTTGTGGATCAGTCGGTGATAAATATCCTGACTGGCAACCAATGGGTTATCCTTTTGATAGACCATTTCACCAAGACATCACATATATTGACCAACTGGCAGAACAACTTAGTAATGCCCATGTATCAGATGTGTCCATACGATATACTGGAAGAAATATTGTAACCAATGAATTAACATGCTGAGTAAATAACATATTGTCTTTCAATAAATTTTTTATACAAAAAAAAAAAA
>26508 ENA|GETT01026509|GETT01026509.1 TSA: Meganyctiphanes norvegica TRINITY_DN118961_c0_g1_i1 transcribed RNA sequence.
GTTAAGTAAAAGTATATGTTGATAAATCATTTAAAAGTATAATACATTTTATTAATTACAATTTAATGAATAGTTATAGATTTAGGTTTTTCATAATTCAATCTCCATTAATAGCATCATGCCTAAGGCTTTTTTATTAGAATTATCTATAAAACTATTTTTGCAAAATATTATTTTAATTAAAATTCAGATAATGTACTTGTGTATTTGTAAAACTAATTTTATATTTCATAATTTCATTGCATTGTCAACCAAAATTGTTATTGACAATAGACCTAGAATCCTAGATTGTATGTAATGATATGCATTTACTATACTATTATATGAATGATTCACTAGAATTATGTTTAGCTATTTCTATAATGGTTTCTGTTTTAACAGTTTCCTCTACTAACTCCTTAATTTTGTTATTCTTTTTACTTTTCTCTGCTTTTTCCTTGCTTTTACTTTCAGAAATACCTTCATTCTTACCAGAATTTTCTTTTTCATCAACCTTTCTATTTCCTGCGTTATTATCATCATTTACTTCTTTATCATCAACTGTAATTTTATTTGGTAATTTTGTACTACCCTTTTCTTCATCTATTGGATCAGTTTTATCTTTCTTGCTACCATTACCATCTGTATTATTATTCTTTATTCCTCCTTTGTTATTATTCTTTTTGTCCCATTTCCTTTTCTCGGGACTTCCTTTTTTCTTGATATTTTTACTCTTATTTTTCATTTCATTTACTTCCATACTTCTTCTGAATTCTGGAAATTCTTTAGATATATCTGTAGTTTCAAGCTCATTTTCATCATCATATTCATCTTCCTTTTCGTCACTTTCTGGATATTCCTCATTTTCAGAGATTCTATTGATATTTTGATTATTATGGTGTGGACAATCTTGAAAGTCTGGACCTTTTGGATCAACATTTTGTCCTGTGAATCTTATTTTGAAATTTGACAAGAACATATTACGATTGTAACTAATCCAATCCTTGATGTCAATGTTCTTCTTAATTGGTCTATCAAAGGGGAAGCCAAGTGAAGCATTATCAGGATACCTTCGTTTGTTTTGCCCGCATGTATCTTTTGTTGTAGAAACCTCATCCTCCTCTAGATGACTTTTAGTCACAATGGTGAAGAGCTGGAATGGCATACCCTCCCTGGTGCCCTTTGGTAGGTGGAGGTGCTGCGGCCAGTTGCAGCCACAATTGCTAGTGCTACGGTTCTTCAATGACTCACCAGAAGCATCTTCTAAGTCAATGAAGCGATTCATACATGTTTCAGATATAGTTGACTCAGTGGATGAACGCCTAATGTTATTCACTCCACTTCTAAGTTTTTGCACCCATTCATCCATGAGCACCCAAAGCAAGCGCTGTTCATCAAAGTTCATAGTTTTTCCCTTCTCGTTGTACTTCGGGGCCAAAAAGACACGGATGTTAACATCCACGCTCTTTTGGAGTTTGTTAAGTATCCTTATATGAGTGGTAAATGTGAAGTGGTCTAGACGCACAACTCCCAGTTCCACATTTGGATCATTTTGAAAATCCAGCCCCCTTGAAAGTTGATAATTGTGGACACTGCAGCCAGTAAGGACTTCCCCACATGACCTAACAGGCCCACTGTCACTAGCTATATGGACATCTTTTAAATGGACATCAGAATATGTCAGCTGTGTGCCAGTGTATGGCCTCTGTGTTTTCTTATACTCCTGGAAAATGTCATCGAGGTACTTGTGCCATCGATAGAACAGTGGGTCATGAGCTGAGAAGATATAAGAATCCATAGGACCGACTAATGTTGCCTCCTTTTGCTTGGGGTCATGCACTCTGGCAAGGAATGTGTGACCTAAATCATTGAGTCCTTCACATGACTTCGTTCTGATATCCTTTTCTGTGGAGAAGTAGTCAATACACCTTCCCAATACATCTATGCCTCTCTTCTCTTCTGAATTTATTTCCACCTTGTCAGATATTTTTTGAGTCTCTCCATTCTTGTAAATAAGTTCCCCATTTCTAATTTGTTTTGTTAAGTTCTTTCTGTATTCTCGGAAAAAAGATTTTTCTATAGCGAGGTAAGGTAGGTCCTTGTCTTCGGGCTCCTCTAAGTCTGTTGGTATAGTATTAGGTCTTCTGCCCACAATTTTCCTAGCCCCAGCACCCAGATGTGGTGTGACACCTTCCTTGATTGGCTTATCCATGTCACCATATGGAAGCACAGGAGGCAATCCAGCGGAAAGGCGTTCATGATTGTACCTAGCAAGAAGTTGATTATAGTAGTTGTAAAACATTTCTCCTCTTCGAGGCATTTTGTTTTCATCTTCTTTTTCTAAGGGTGTGTGGACAATATTCCAGTTGTATAGCAATGAGTTGAGTTTAAAGTCTTCCCTCCAATAGTCCAGTCGTTTCTCCTTGTCTTTGCTGCTTTGCTGGTTAAACTTCACAGATTGAATAAGCTTTAACTTGTTAGGCCCAAAGCCACTGCGAACATGCAGACTCTTATCATCAGCTATATTTTTGGCAATTTTGTTATTATCAACTCGAAGTCCCTTTTCTTTTGCTGCCTCCATCACTGAATCAGACACAAACAGCTCTGTGAGAGTTTCTTCAATATTTGGTGGAGACACACCGAAGGCCTTTTTTCGAAGAGCAACGTTGAGAGCATAAATGAAAAGTTGATGATTCACTCGGGGGTTGATCTCTCTTCCTTGCTCCACTAATTCTTCTTCATCAGCAACACCCATGAAAACTTTGACCAATTCCTTAGCTGCTTCCATATGTTCCTCATTGAATGGACTAAAGGACGCATCCTTTGGGATCTTAAGAGACTTCTCCAAACCTCCCATGGCCTGATTATCTGTTTTTTCATTCATGGAAGTCTTCTCAAAGAGTTTTAAAACTTCTCCTCTCCAAGTATTATCTGGTATTTTATCTTCATTCTTTGATTTAGGGTAGTTGATTTTATTTATTCTTTTCTCTTTTTTCATTTTCTTCTTTTGATGCCTCTTAATCTTTTCCAATCTTCGGGGATCATGTATTCTTGTCATAATCTCTTTTTGACTCATTACGTTACTGTCAAATGGATTCTTGCTTCTATCCCAAACCATTGAATTTTCATTGGCCTGTGTTGGGTCAAAGCTCTTCTTATTTCTGTATTCTCCATCTAAACATTCAGTCGTTGAGATTATAGAAAACACAAGAAGTGTACTGAGTAGAATTAGAATTGAGTTTTGAATCTCCATCGTGGTTTTAGTTAAAATCACACTGACAAATACGATATGTCTGAGTACAATGTTT
>27557 ENA|GETT01027558|GETT01027558.1 TSA: Meganyctiphanes norvegica TRINITY_DN116303_c0_g2_i2 transcribed RNA sequence.
TCGGATAATTATTATGTTATTTGCATATTTCCTTATATTACCAATACTTGGAAATAACTTATTTTAATGTGGTGTAACAACAGATTGATACTCAACAAAATAATACATGGTATAATATATTTGTCACTTATATCAAATTTTTAAATAAAAGTTATATTTTGAGTCACAGATTTACAATAAGATGAGAAAAAACTCTTCTTTTTGCTCACTGTCCTTTTTTCATACACTCCAATTTGAGTAGCCAAGTTAATCAGTGATGCCAATATGTGATTATTTTTAATTAACATCAGAGATAAAAAATATTGTACAAAAATCTTGCCATACAAACATGTAGCAGCATATAAGGAGCTTAGTAACATTTTGTGTCTGAAAATAAAAATGGCTTCCTTCTTAACATTAACCACTGGTGTTGGATTGTTACCATTTCATCCATTTTGTAATGTTTTTTTTATATTACAGATTATCCCAAAAAAAATTGCAAATTGAGATATAGGCGTAGTTGTTTTGAAAAAACTTTATCATAATTTCTACAGCATTTAGTTAACTCCCTTTAAAAGTTAAATCTTGAAATGAGACTCAATTCATTCTGCAATTTCCTTGCAATCTCATACTCTAAGTAAAAAATTATGCAGTAGATGATTTGTATTGAATTTTTTAGACAGAATATTTTTCTACTATTAGCAATAGCCAATATCCATTTGGTTCTAATGCGATTCTTTATGCTCTGTGTCACATGCCAGGCTTCTCTATCTTTGCCTTCTTTTTTAATGTAACTTACTGACCCTTTCATGGGGGTCTAAATGATTATTAGAAAGAGATGACCAGTGTCTCTCCCGGAAGTCTGAGTGATGAGTAGGTGCCCTTTGCCTCTCCTGGGAGTCTAGGTAATGAGTGGATGAAGTTTGTCTCTCCCGGGAGTCCAGTTGATGAATAGAAGGAGATTTACTATGTCTCTCTTCTAGTTTTGGGTGATGTGTTGATGTCTTTCGCCATTCCCTGGAGTCTAGGTGATGACTGGATGAACTTCGTATTTCCTGGGAGTTTGGGTGATTATTAGAAGATGATCTTTGCCTCTTCCGGGAGTCTGGGTGAATATTAGAAGACAACCTGTTCATCTCCCAGGAATCTGTAGGAGATGACCCTTGCCATTCCCTGGAGTCAAGGTGATGGGTAGATGAAGTTTGTCTCTCCCGAGAGTCTGGGTGATTATTTGAAGTAGATAACCTGTGCTTCTCTTGAGAGTCTGGGTGATGAGTAGAGAATCGTTGCCTCTCCCTGGAGTCTGGTTGAAGGTTAGAAGAAGACAACTCGTTCCTTTCCAAGGAATCTGGATGATCTGCAGGAGGTGAGCCTTGCCATTCTCCGGATACTAAGTGATTAGTAGACAACCTTTGTTTGTCCCGGAAGTCCAGATGATGATTAGAAGGAGACGATCTGTGCCTCTCTTGAAGTTCTAGGTGATGAATAGATGATCTTTGCCTCTCCCGGGAGTCTGGATGAAGATTAGAAGGCATCCCGTTTCTCTCCCAGGAATCTGGATTACGTGTATGAGATGGTCCATTCCTCTCCCGTGTGTCTGAGTGAGGATCTGGAGATGACACTTGCTGACCCGAGGTATCTGTGTGATGATTAGAAGGAGACAAACTGTTCATCTCCCGCGAGTCTGGGTGATTCATAGGGAATGACCATTCCCTCTCCTGTGATTCTGAGTGAAGAGCAGAAGAAAATGGCCCTTGACGTTGATGAGTAGATGGAGGAGATTCTTGCCTCTCCCGAGAGTCCGAGTGCTGAGTAGAAGATGGAGAGGACTCATGACTTTCCATGGAGTCCTGTGACTGAGACGTGTTTCTAGAAGGGGTTTCCATTTGCGGACAGTCTGGAGAATCTGGTTTGTCAGGATCTACTTGTCTTCCTGAATATCTGATTCGTATCTCCTTTACAAATGCATTTGGTAGTCTTTGATGTAATTCGTGTATAGTTCTTGTCCCAGTGGGTGGCGTGGTATGGAAGGGGTAGCCCATGGGCTTGCGGTCCGGCTGCTCCACACCTGGGATCCCACAGTATGTGCTACGGGAGGCTGGCCGAGAGTGATCGATATGTTCCTCGTTGGTAACCATCACAAATAACTGCACAGGCATCCCGTCACCGCCCCAGCCCCGAGGGAGGAGCTTGTGCTGGGGCCAACCACACCCACAGTGACCACTATCTGTCAGCTGTCCGTGCGGGTTAGTAATTCTTTCCGTTATATCCCTGAAGGTGTTCCTGCAGTTGACAGCAACAGTTGACTCTGCTGAACCTCGAGTAATCTCATTTCTTCCCCGAGAGAAGACATGTATGAACTTGTCCATCTCTATCCATAGCTTCCTTTGTTCCTCAAACCCCATTGGTCTGCCCCTGTCATTCAAGAGGGGCGCTAAGAATATCCGCACCATTCCGTGAACCCTAGGCCCACGATTCTCTACTCCAATGTGATAGTTGAATGGAACGTGATCTAAATGGCTCAAACTAACAAAGACTTGTTCATTGCCATCAAAGTCGAACCCATAAGTGGCCTCCATTGAAAACGTGTTGCATCCGGTCACAACCTCTCCTGTGCTGCCCTGGGGATCCAGTGTTGATGACACGTCCACATATCTTATCACAAGGTCTTCTTCTTCCAAATCGTCATATGTGTTTTGTCCGATGCCTTGAGCGAGCTTCATGTCCAGGTAGCGTTGATAAAAATCCTCTATGTACTGGTGATAGCGGTAGAAGACTGGGTCTCGCATTGATGCCTGGGAGGCAAACATTACTCCAACTCGCTGGTTTCCTCTGTGGGGCTCTTCATGAGTGAGTGAAATAAGAAGGTGGCCATCATTATGGTAGAGCTCCAAGGTTTCTAGAAACATCTCATCATTAACTATTCTTCTTCTAAGACCTTCGTATAATTGTCTACGTAAATTTTCAACCCTGTTAATTATTTGCTGGTTCCTCGGAGCGGTATTTGGACGTCTAATTGCATATTCCCCAGAATCGTGGCCAAGGTTGGGTGTATGGCCTTCCATTATAGGCAGTCTGATATTCGCACCATACGGTTCTGTTAGAGGCAAGCGACATGACAGCCGTTCAAAGTTGTATCTTGCCAGCATCTGCAGATGTACATACATGAAATACTGATCTCTCTTTGGTACCACCACTTGCCACCTTTCCCTGCTTCTGTCGTCCAAGTGAACCAGGTGCCAATTATAATGATGGGAATTTACACCATAGTCTTCTCTGAAGTAGTTTACCCTGGACTCCAAATCTGTGTCAGTGGCAGAGAGGTCTGCCTTGTAGTTCACTTCATACACGCCACGCTCAAGCTCCCTCCATGTTATACTTGGCCGACTTCCCAACTGTCGAGTATGTCGAGTTTTATTCTTCATCAAATCTATTTCTTCGTGGATTTGTTTATGCTTCTTATTTATAGCTCTCACAAATTTATTAGGAATAAAGTCTTCGGGATTGGCCTCAAATATCGCTGGAAATTCAACTCCAAATTTCTTTATAGATAGGACGTTGGACAATGCAAATTTGAACATTCTTTCATTCACCAAGTCTCTCACACGATGCCCCATCTCTACGAGGTCACCTGTGGTCTCAGCCTTTAAGAAATAATGAATCAAATCCAATACTGCATCCATGTGTTTCCTAACAAAGGGGCTGAAGTGGATACCTCTGGGAATCATAGTGGCATTTCCAATGTCTGGATGGGTTATATCATGCTTCATATCCATAAAGTCATCTGAGGCTATTTGCAGTTTATTCTGTTTCTTGAAAAGCTGTATAACTTCCATTTTATATTCCATCTCACTTTCATCCATGGCTACATTATCCCTTGAAGCTCTTGTATTGATATGGTGGTTTGCTGTATTTCTTACTGCATGCTCATCAATGTGCCATGTTTTATGTTTTACATATTCTTCAGAATCATTGTCATGAAATTGTGCGCATCCTTCTTTATAATAAAACGTCATTAATAGAAGGGAATAAATAATCATCCTTATGCTTCACTCGACTTTACCAGAGTGGGGTCTCATCCTTGCTGGAAGCCCATCATCTGCTTGCCTCAAG
>58412 ENA|GETT01058413|GETT01058413.1 TSA: Meganyctiphanes norvegica TRINITY_DN118801_c0_g2_i2 transcribed RNA sequence.
TATCTCTAAACATTTATGCTTCTCTTTGATTTGTGTATTATAAAAACAATTTGATACTGTTGATCCACAAAGTGATATGATGAATTTGAAAAAGGATGTGAAGATTCCAGCCTAAAGTTATATATCAGTATTCCTTAATATGAAACCTTATATAATTATTTTTTTGTAATAGAAATTATCAAGAAAATGTATCTTTGCATCAATAAGAAATTGAACATGATTGTATATCTCATCTTGGTTCTATTGTTTAAAATATCAAAACAAGAATGCATGGATCCCTTCATCCTGGTTGGTAATTCATGTTACATGTTCGAGTGTAGCGACATACAGATGGGTGTTGCCGACTCCTGGATGGAGACAAAGCTCAGGTGTCAACTGAAGAAAGCCAGATTGGCAGAACCTAAGACCCAGAACATAAGGGTTCTAAACAAGTTCATGCGTTGGAATGGCTATGCAGCATGGTCTCGCAGCAACACATGGTATGTTGGAATATCATACAACAACTCTACAGGGAGATACACTTGGTTATCTGGAGGTACACCTGCATCACACCTTTGGGCACCTAATGAGCCACGGATGGAGGTTGGACAGTGTGTTGTGATGTCATGGTCCCACAAAGATGGCAAAGCACAGCTGTTTACCGAGGACTGCAAATCAACAAAATGCTATATATGTCAAACAGATCCAGTCAAAGTAGAAGATATTCCCAGAGGGAAGCATTTGGATGATATAGATACAGCAGACCTTTGGAAGCATATTCTGAACCAGTTTGAGCTGCCATTTAAAGATCGTAAGACTCCAAGAGGAACTGAACGCTATATTTACATTCTAGATAATGAAAAAATACCAGAAGGAAAAAATAATCCAATAATACTCCCTGCTCTTCCCAACATTTTTGATGAATTGGGTAGCATCGTAAACATACGAAGAGGAAGACAGAATATGCTTGTGCATTTTGATGACCATACAATCATAGCTAGACAGGATCTAAGTAAACTATTTTCAGAAAAGAGCTATAGTGCAAAGGAATTACTGAAATATGCAGTGAATATGAAGGATCATATAAATGAATATTTGTTTATTGAAGTACTTCATCAAGTAATCAAACTCAAAGCAAAGAAGGATGAAGTTATAAAAGCTAAAAATAGATCAGATCTTGGTGGCTTTGTAACTCCTCAGATATATGAATCATTTCCAGGGAGATTTACAAGAATTTATAAAAAACGGGGTAGAAAAGGAAGAAGACTGAGCACCATGAAGTGTAGAAAAGCTAGAATTGTAAATACGAAGTTGACCGGGAATGAATGGAAGCTATCATACTGGCGTGAAGACAAAGATTTGAACACTTTTCACAACAATTGGCATGGTTATAACAAGGTTCAAATGATGCTTGAAGAAAAATCCCATTTTCGTGATGAATCCTACATGCATGGAGAATTATTCTATTTTTTCCATAAACAACTATTGATTAGATATGACTTGGAAAGACTAAGCAATGGATTGCCTCGGGTCAGAAGTTTGAGTGATTGGTCGGATAACTATATTATCCCTGAAAATTATATCCCTACTATCAGCAGTATTGCAAGTCGCTGTGGTAGACATACTACTGTTGAATTACTCCAAAAGATAGGAAAGTACAGACAAGCATTTGTAGAAGACATTAAGAACCAAATTATGTGGATAGAAGGAATGGATACGAATAAAATAAGTTTAAACAACAACAAGGGCATCAGTATTTTAGGCTGCAATTTGGAGCATGATTATTATGGTTTTTGTCCCACCAACAACCGCTATAAAGGGATTCACAATGCTGGTCACTTGCTACTTGCAAATCTCAAATGTGCCAAAGAGAAAACGAATAAACCTGAAACAATTTTGAGTTTGGATACAACCTGTCGAGATCCTTTGTTTTATAGATGGCATAAATTCATTGATGACCTGGGTGAATTGCACAAGCATACTCTAAACTCTTACAAATTTGAAAAGTTAACCCTTGCAAAAGTAGATATAACCGATTTCAAGGTCCAGAGTGTTACTGGAGAAGAAAATGAACTATATACATTTATGGGAGTAAAGAATACCAAATATAAGAGAGCTGGATGTGTAGCCCAGGCTCATTTGGACAATCGACCATTTGAATATCATATAAAGATTAAATTTGATGGTTATCTTGACACTCGTGTTAATATTCGAATCTTTCTGGCTCCTGTGCAAGATCATTTAAACAGGACATTAAACTTCGAGAAGCAGCGAACACTATGGACATACATGGATAGATTCAGCTATGTGTTACAGAGAGGGGAAAACATCATAACAAGGAGCTCATGTGATTCTTCAATATCAGTGCAACCATCTCTGTCTGCTGAAGAAATAATAGAAAGAATAAATGAATGTCCAAAAGACTACCACAAAGTAGGGACAAGGTGCCTTCAGTTCATAACTGATGGTAATTATAAGGAAACATTTGGTGATGCCCAGTTCAAATGCCAGGCAAGAAATGCTCGGCTAGTAACTATTTTGCTCCCCGAGGTTCTTACTAATTTCATAAGGACTAATTACCCTGGAGTAAATTTTTGGGTTGGAGCCACAAAGGATGAAAATAAAGGTGCTTGGAGATGGACGAATGGTGAAGAGATTAAGAGTAATACTTATTATGAAATTTTGAAATATAACCTTGGTATTGGCCACAACTGTTTGGCATGGATATCCTCTAAAAACAGTTTTTCAGTTCATAGATGTGGAGAAAAACTACAGTACATATGTGAAGCAGTTGTTCAAGATTGCAAAGATAAAGACAGCCTCTGCTATAAATGGAAAAGAAATTGTAATACAGATAAATGGATCACTAAAACTTGTCCAAAGTCATGTGGAAAATGTGCTTCTGCCAAATCATATTGTACACCACACCCAGACTGTGTCTTCCCATTTATATTAAATAGAAGACGTCACTCTAAATGCACAAAGAAGGGTAAAGGACTATTCTTGTGTAGTACGACTAAAAATCCTGACTTTCAATCCGCCAACTGGCACAAGTGCACTGGAGTTTGTGA
>58725 ENA|GETT01058726|GETT01058726.1 TSA: Meganyctiphanes norvegica TRINITY_DN118886_c0_g1_i1 transcribed RNA sequence.
GGTAAGTCAATTCATACCATATACTTTTTTATGCAGATTTTTATTCTTCATAACCTCACTAATTCATATCAAGAAAAAAATCCGTATTTCTCTGCATATGGTTCCCTTAATAACACCTAGGTGATATTCTTGTACTAATTATTAACTGTAAAGTCTCTCTTGCAAGTGAATTACAAATTCTCAAGAAACAAATTATCTGTAATCTATTCATCGGATTTATGATACACTTTAACTGGAACCATTTTGAAAGTTTTTAAACCAGTAAAAACCCGCCAATCAGGAACAGGTCGGTCAAACGGGAAGCCCATTGGTCGCTTGTCTGGATACGGCAATCCGTGTAGGCCACAGTGGGCATGTGTTCCTCCATAGTGATACCACTGTGCTGAGCCAAACTTGATAGCCGTCTCCTTGTAAGCATTGCTTAGGAAAACCATTAGTGTGAAATTCAAACCACTCTTTGAACCTTTTGGGAGGAGGAGCCTGTCAGGTATACCACAGTTCCGAACATAATTCACTTTTCCAAAATCTTCAGCACCAGCATCCACTGCAGCATTCGTCATCTCAATCAGAGTTTCAAAAGAAGGAGGGTCGGGTACTGTTACAGTAGATTCTGTGTTGCTGCGAACTCCAGTTGTAATACCGGGCTCTAAATCCATCCAGTACTTTTCCATTTCAATGCATCCCCAGCGTCGTTCATTCATATCAAGTAAAGCTCCATTCATATTTCCATCTGGACATAAATACATCCTTACAAAAGCGACTTCCCTTCTATCATTATCATTTTGGACTCTTAATTTGTAAGAAAATGGCCTATGATTTAATCTTTTAACAACAGCTGTTAGAGGTACATCTTCAACTTCTGGGGTATCATCTACCGCATTAATGAGAGAGAACTCGAAGTCTTCAAAAAAGGTCTCCAATGTGCCATCCAAAGACACATTTAATAGTTCAATGCCATCATAACTAAAGTCTTCTTTTGTGTATGGTGGAAACCTGTTTTTGAATTCCTTGAATATATTATCCATATACTTATGTAACCTAAAGAATGCAGGGTCTCTTGTGGCTGTTTCAAAATGTTCCATAACTCCTGGTGGTTGCTTGAACTTACCATGAGGATCACCCTGACGTCCTAAAACTATGTGTGCTGTATTGTGAAGGGCCCCATAATAATATGGATTTACACTATATTCAGAAGACTCTATGAGATTACCTAAGATATCAATGCCTCTATCATTTAATATATCAATTAAAGAGCCATCTTTTCCTATTACATACCCATGAGCAATGGCATCCCTTATGCGAGTTTCCCATATCTTTAGGTCTCTTATTTTTGCAACTCCATCAACATCCTCAAAATTGGTGTTGTCAGGACGTGCAGGAAATTCTCCACCATACTTATATACTGTATGAGGGGCAAAACCTTCATATATTGGTTTATCCCAATATAATTCATCTACCCGATTCAAATTATTTGAGAATCGCTCAGCATCAAATCGTACTGTAAGTTGATGATGGACCCAGAAAAAAAGCTCCCCTTTTCGATCAAGATTGTAACCATAAGAATCCTTCCACCAGAAGGGAAAATCCATGTGCCAGCTAACATGGTGAACATTCATCCCAATATCCTCTCCAAAATAAGCCACTCGCTGCTCAGGATTCTTTTGACTACCCGTAAAAGACATTTTGAACTTCCCAGGAGTCTGCATCATTTTATGACTGTATGCATTGTAAATGACTTCAGAATTTGTGAACATATGAGGGGTAACTTCATAAAGTGGAGGTAATATTATCCCTTTTGTTAACGGATTGTGAACTAATGTTACATATAGAGAATAAACAAAGACACCTTCATTCAATACCTCTCGAAAGTATACTAAGTTGTTTCGGATACATGGATCCCAATTCTGACAATTTAGTAGTACTTCAAATAGCATAAGAGCTTCCTCGCGATGTTGATTGTTGAAAAGTGAAAAATATGATTTCTTTTTCAGTGTATTGCCATCAGCAATATATTGTAGAAGAACTTCCACAGATCTACCCTCATCAATGTACAGAGAAGTATCCATCAATGGTTCAAAGTTATCAACAAGTGATCTCATTTTACTTATCCGAAGGGGCTCATTGATTTTCCACAGAAGAGCATTGACATCTTGTTGTTGTAGGGATGTGTCTTGTGCATAAACAAAAGTTAAGAGAAGACCAAGGAGGCCCAGCGATGTTTTGATCATGTTTCATGAAATATTTCTTTGTTTGGATTTTAATCCTTGGCCGCAAAACCATAGATATAGATCTTCATTCGCTTAACA
>89404 ENA|GETT01089405|GETT01089405.1 TSA: Meganyctiphanes norvegica TRINITY_DN117821_c5_g1_i1 transcribed RNA sequence.
AAGGCACGTTTGTCGGGTACCTTCTGGCCATGAATACCACAATGAGCATGAGTACCACCAAATTCACTGTTGACATCAATGGTGAAGTCATCAGCCTTGTCGGCTTCACCATCTTCAAGGAAGGCCATGAGCACCATTTCCAAACCATTGTCCTTGCCCTTGGGCAACAGCAGCCTGTTGGGGATACCACAGCTGCGTTCAAACTCCTCCAAACCTGTGGCATCAGCACCACCTGCGACAGCTGCATCGGTCTTCTCCTTAATGAAGGCAAAGGATGGGATGTCAGGAATGGTCACAGTTGACATCTTAGCAGGACGAACGACTGTGTTGGCACCAGGAGCCAATTCAACATAGAATTTGTCCATTTCAATACAACCCCATCTACCACTGTTGGGATGGAAAGCAACACCATTGGCATCACGACGTGGGCACATGTAGATACGGGCAGATGCTACAGCTGCTGCTCCCTTATTGTTATTGACTTGCATCTTAAAGGAGAAGGGCTTGTGGTTGAGTCGTTTGACAACAGCAGTCAGAGCTACATCATCAACACTTTGTGAGTCATCTACAGCATTGCTAATTGAGAATTCGAAATCTTCAAAGAAGGTTTCAAGAGAACCATCAATTTCAATTTTTTCGAGTTCAACTCCTTCCCAGAGGAAATCTTCCTTTGAGTAGGACGGTAATCTGTCTTTGAACTCTTTAAAGATGTTATTCATGTACTTATGCAATCTAAAGAATGCTGGATCTCTTGTAGCTGTTTCAAAGTGCTCCATAACACCTGGTGGCTGCTTGAACTTTCCTTTTGGATCACCCTGGCGACCAAGTACAATATGGGCAGTATTGTGGAGAGCTCCATAATAATATGGGTTGACAGAATATGTTGATGATTCAATGAGGTCACCAAGAATATCAATACCCTTGTCATTTAAAATATCAACAGTGGTTCCATCTGATGCAGTAACATATCCATGAGCAATAGCATCGCGAATGCGGTCTTCCCAAATCATAAGATCACGAATTTTAGCTACTCCTTCTACATCCTCAAAATTAGTGTTATCTGGACGGGCAGGGAACTCTCCTCCATATTTGTAAGTAGTATGAGGAGCAAATCCTTCAACGATAGGACGATCCCAGTAAAGTTCATCT
>93257 ENA|GETT01093258|GETT01093258.1 TSA: Meganyctiphanes norvegica TRINITY_DN113504_c0_g1_i2 transcribed RNA sequence.
ATTTGAAGGAAGCCTAACAAATGTTTTAGTTGCTAAGAACTATGATTTTGAAGTTCCTAATGTAGCTGAACTCCACCCTGGTGATTTCATTGAAAAACCTTATTTGGATTCTATTATTGAAAAAGATATGGAAGTATATGGGAGTAAGAATCCCCAAACTTGGAATACGGAAAGGCGTAAAGCAAAGGAATCAAAATTTTCTTCAAGTAATGATGAACGCATGAACTACCAAATGACGCCTGCTGAGTTGTATATTTTGACTAAGTTTGATGCTTTTAATATAGAAAAACGTGCCATACTAGAGAGTGAAATGGAATACCTCAGCCCATCGGTTGATTTTCACAAGAGAGAGAAAAAACAAGTGCGCAACACTGTTCATGTTGAGACTCTGTCTAATGGAAACTTTCATCTATCCAAAACTCCTGATCTATCTGGCACTGATCCTTTCCCCGAGAACAGGGTTTCATACTTCAGAGAGGACTTTGGTCTGAACTCTCACCATTATAATTGGCATTTGGTTAACCTTCCAGGAACACCAAGAAGAAATGATTATTTCATATGGAACCATTTGCAAATGGTAGCCAGATATAATGCCGAGCGTTTTTCTGTTGGCTTACCCCGTGTTGTAGCATATGATGACCTGAGACAACCAATTGAAGTCGGACATAGTCCCAATCTTGGATTTGACAATGACGAATTTGGTGAACGACCTCCTAATTCAACTCCTGCGAATTTTCCAGAAGTTGTCAGTTCTATTCATCAATTTGATGAGTTTAAAGCTAACATTGAACATGGTATAAGTTCAGGGCAAGTGGATGATGAAGGCTTTTTCTTAATGTTTGAGCGTTATCATGATACTGGGCATGTTCTCATCTCTAGTACAGTTGTTAATGGTCCAACAAATGTAATGATTGATGCCCCAACCTCTGGTCGAGATACCGTTTTCTACAGATGGCATCAACATATAGATGCCACATTTGAACGTTATCAGGCAATGCGAAGACAAATTACAGGTTATTCACAAACATTACAAGAGCTAGCAGAACCTTTATTTGAAATCCAGAATGCTCAGGTTGCTAGTTTCCGTGGAACAAATCTCAATAATGAGATCATTACTGGCTGCAGTTATCACACAATTGAAGTCTCAAATGGCCTTGATTTTAGAGGAGATGAAAAAACTTTTATGCATATGACACACTTAGATCATGTACCTTTTACCCATCACATTCTGGTAGACAGTACTGCAAGTGAAGAAAGAAGAGGAGTTGTACGCATATTCTTAGCTCCTAGAAATAATGAATATGGAAGCTTATTCATTTTGGAAGAGCAAAGAAAGTTTTGGATAGAACTCGATAAATTTATGTACACCTTTAGTCCAGGACGCAACTATGTCAGACGTCAATCAAAAGCCTCCTCTGTCACTGTAGATTGCCGAGACACTGTTGATGATATTGCTGAAAGGATCCAATCAAACCGACATGTCCTAGGAGAAGGACATTGTGGGTGTGGATGGCCACAGCATCTCCTGGTGCCCCGGGGAATGCCCCAAGGCATGCAATTTGTTCTCTTCATTTTCATTACTGATGAGAATTTCATTCCTACAGCTAACTGGAGGCTTGGTCGTAGCACTTACTGTGGAATCCCGAATGTCAATCTACCCGATCGGAGGCCAATGGGGTATCCATTCCATCACCCAGCTCCGGGAAATTACCCTAATGTATATGATTTCGCTAACAGTTTGCCGAATGCCTTGGCAGTGGATGTATCAATCCGTTTCACAGGATATCAGACTGATGACACTGAGTCATCAATACCAACTTGCATGCAACCAAGTAGATAAGAATGTCAAATTGTTATTACCATATCTTCTAAGACTCTACACTACTAAAATTACATATTTTAAATTTATTAAATTTGTATTTTTTCTATGTAAAATCAACATAAATAATAAACATGGTCTCCTATATACTGTAATAAATAATTCATGAACTATTTTGTAATTTTGTATATTTGCAAAAAAAAAAGTTGAGAATGAAAAAA
>2659 ENA|GETZ01002660|GETZ01002660.1 TSA: Litopenaeus vannamei comp27671_c0_seq2 transcribed RNA sequence.
ATCCAAGATATCGTCGAAATGGAAAGCCGCATCCGCGACGCCATCGCCCACGGCTACGTGGAGGACGACCAAGGAAACAAGATCAATATCGAAAACGACCAAGGCATTGACATCCTGGGTGACATCATTCAGTCGTCCTTGTACAGCCCCAACCCCAAGTACTACGGCAACCTGACCAGCCTGGCCTGCAGCCTGCTGGACCGCCAGGTCGACCCCCAGGACAAGTACGACACTCCCCCTGGCGTGCTGGCCCACCTGGAGACTCTCCCCCGCGACCCCGTTGCCTGGAGGCTCATCAAGCGAGTTGACAACATCTTCAGGAAGCAAATCGACTCTCTTCCTCCCTACACCAAGGACCAGCTCGAATTCCAGGGAATAAGTGTCAACAACGTCCAGATCCAAGGCAACCTTGAAACCTACTTTGAGGAGTACAAGTACGACCTTGTCAACGCCATCAACGACAACACCTCTCGGGCCGAGTTCTATGGCATCTATGCCACCGTGCCTCGCCTCAACCACAAGGAGTTCACCTACAAGATCAATGTGCAGAACAACAACGGCTCCCCCAAGAAGTCCGTCATCCGCATCCTGGCCATGCCCTACCGCGACGGTAACGGCGTCGTCATCCCCTTCGACGAGGCCCGCTGGCTCGCCTTCGAGATGGACCTCTTCGTTAAGACTCTGACACCCGGTGACAACCAAATCGTCCGCAAGAGCTCCGAGGCCTCCATCACCGTGCCTGACGTCCCCACCTACAAGACTATCTTCGAGAAGACAGAAGCTCGCCAGAGCCTCGAGATGTACGAAAGTGCCACTGGCATCCCCAACAGGCTGCTTCTGCCAAAGGGCAATGAGAAGGGCGCTGACTTCAAGCTGGTGGTGGCCGTCACCGACGCTGAGCAGGACGTCGCCGATGAGACCATCATTACCATGAACAAATACCACCACTACGGCGTGCGCGGCGTCCAGCCAGACAAACGGCCCTTCGGTTACCCTCTGGACCGTCGCATTCCTGACGAGCAGGTCATCCACCAGGTGCCCAACATCAAGAAGACATTGGTCAAGATCTACAACCAAGATGTCTTCATCCGCCTCCCTCATTACTAGGTCTTCCCGATGGGTCTGCAGGACGGAACGAAGGTGTTTCCGACTAGACCAAACCCACTAAAGTACATCATCGTCTTTCATATCACAGCTTATCGAGGTTATGAGGTTAACTAAAGTCACGATGAGGCACCCAACTGTGCATGTCCAATGTGCTGACACGCCTAAAGTGGCGTTGCCATGAGATGTTACCAGCTGCAAGGTTTTACTTTGGCTTCATTCCCATTCCCATGCTAAGTGCTCACTGTATTGAATGACAAACGAAGTAAGCAATTTTCTGTATGCCTCCAACAGCACTAATAATTGTGAAAATATTCAGGAAGTTATTGCAAAATATTTC
>7738 ENA|GETZ01007739|GETZ01007739.1 TSA: Litopenaeus vannamei comp32679_c0_seq1 transcribed RNA sequence.
ATTGAAGACCTTAACTTGGATGTGGCCGAAGTTGGGAAGATCTTCGAATACACGTTCATCGGGAACCCTGCGATCCAGAGGGTAGCCATGTGGGCGATTGTCAGGGTACTTGCCATGGGAACCATAATGATTGAATTCGGTGTTTTCGTGGAGGCCATCCACTGCTGCGTCGGCTGCGCCATCAGTCACGGCAACAACAAGGTCGAACTCCAGACCCTGTTCATTACCCTTGGGGATGAGGAATCGATTTGGAATACCAGTGGCACTCTCGAAATCTTTAAGTCCGGAGTCTGCTCCACCTAAGGCTTCTTTGGTCTTCTCAAAGAGTGTTGCAAAACTAGGCACATCAGGCACAGTAACAGCAGATTCCGAGCATTTACGCTCGATATGGTGTGTTCCACCAGGCAACTTGACCCAGAACTTATCCAGTTCAATGGCATTCCAACGGCCTTCGTCAAAGGTGAACTTGATACCATTGTTGTCGAGGTGAGGCCAGGCGAAAATGCGCACGGTAGCTAGAACTTCCTCGCCCTTGTTATTGCTAACATCAACTTTGATTTTAAAGTCCTTGTGGTTGAGACGAGGAACATAAGTAGAAATGTCTACATCTGCAATCTGTTCAGTGTCATCGACGGCGTTAATAAGATTGTATTCGAAGTCCTCGAAGTAGGTCTCTAGTTCGCCTTCAATTGCTACGCTGTCTACACTTACACCGGCAAATGTTAGTTCTTCCACTGTGTAGGGAGGGAGACTGTCCTTGTGTTCCTTGAAGATGTTATCCATGTATTTATGCAGCCTAAAGAAGCTAGGATCACGGGTGGCAGTTTCAAAGTGTTCTAGTACACCAGGGGGTAAAGCGTACTTTCCATGAGGATCACTCTGTCGACCAAGTACAATGTGAGCAGTATTGTGCAAAGCTCCATAGTACTGGACGTTAGGGCTATACAAAGATGATTCAATAACATCTCCAAGGACGTCGATTCCACGCTCATTCATGATGTCAATGTGATTGCCAGCCTTATCGACAATATAACCGTGGGCAATAGCATCGCGAATTCGGCTCTCGATAATAAGCAAGTCTCGAATGCGAGCAACACCGTCCACATCCTCGAAGTCTACATTATCTGGACGAGAGGGGAACTGACCGCCATACTTGTAAGTGGTGTGAGGAGCAAAACCTTGTACGATGGGTTTATCCCAGCTAAGTTCCTCGACGGGATCTAAGTAATTGGAGAGACGTTCGGCATCAAAGCGAACGGTAAGTTGATGATGTACCCAGAAGAAGTTCTCTCCTTTGCGATCCAGATGATGGGTATATTTGTCGTCCCACCAGAATGGGAATTCCATGTGCCAGGTAACATGGTGAGTGTTCATTCCAATGTCCTCTCCGAAATAGGCTACTCTCTGTTCAGGATTCTTCTTGGTTCCAGTGAAACTAGACTTAAATTTACCAGGTTTTTGTGTCTGCTTGGCACGATAAGCTGATTCAATGACTTCGCTGTTAGTGAAGAGGTGAGGCGTGACCTCATAGAGTGGAGGAAGTACAACGTGCTCAGTCAGAGGTGAGTGGATGACTGCAACATACAGAGCATAGACAAACTCTCCTTCATTCATATGCTGACGGAAGTAGGCAGCGTTGCTGACAAATGTATTCCAGTCCTTGCAGTGAATGAGAACATCGAAAAGCATGAGTGCTTCATGACGCTGCCTCGGGTTGAAGAGAGAGAACCAGTGCTTCTGTTCGAGAAGCCTGTCATCCTTAAGGTCTCTCATAAGTTTCTGTACAGCTGCACCACCATCACTGTAGTGGGATAAATCGGCTTCCGGGTCAAAGGAATCAGCTTTAGCTTTTAGATTAGAGTCACGGATTTCCCCATAGATCTTGTGAAGCAGGAAGTTGACGTCATGCTGCTTCTGGGCATCAGACTCACCTCCTGCGTCCGACTGGAAGCCAAAGTTCGGCCAGGCGGCAGCAGCCGCAACGAGGGCGAGGAGCAGCAGGACCTTCATAAGATCTACGGGAATATT
>36706 ENA|GETZ01036707|GETZ01036707.1 TSA: Litopenaeus vannamei comp62158_c2_seq1 transcribed RNA sequence.
CCGCGCAGGCAAACGGGTTGTCCTCTCCGATGACGTCACTTCCGGCAAGAGAGGCATCGACATCTTGGGCGACGCGCTGGAGGCCGACTCGAATCTCAGCGTGAACTCGCCTTACTACGGTGACCTCCACAACATGGGTCACGTCCTCATTGCCTTTTCGCATGACCCCGACTTCGCCCATAAGGAGGAAATGGCCGTGATGGGCGACACCTCCACCGCCATGAGGGACCCAGTTTTCTACCGTTGGCACAAGTTCGTGGACGACACCTTCCAAGAGTACAAGTTGATGCAAAGACCGTACACTGAGCAGGATCTTAACCTTGCGGGCGTGAAGATCGAGCGCGCGGGCGTGGTCAGGAACAACGAGGCGGACGTCCTCCACACGGGCTGGAACACGCGCCTCTTCGAAGCCAGTCGCGGCCTGGACTTCAACGGGCGGCCTGTCATGGTGCGCCTCACACACCTCGACCACGAGCCTTTCAACTATCACCTGCAGGTGAGCAACAGCGGACGTGGGGTCAAGGAAGTGACAGTGAGGGTGTTCCTGGCCCCGAAGCTCAACGCCCGAGGCCAAGAGATGAGCTTCATGGAACAGCGCATTCTGTGGGCCGAGATGGACAAATTCACCGTCTCCTTGAAGCCAGGCAGCAACCACGTCGTGAGGTCATCTAAGGACTCCTCCATCACGAACGCCGAGGAACTGACCTTCAGGGACCTTGAGAACGCCAACATCGATCCAGCTTCTCCTGAGGCCACGGGTTTCAACTTCTGCGGCTGCGGGTGGCCTCAGCATATGCTCCTCCCCCGTGGCCGACCCGAGGGCATGCCTTTCCAGCTCTTCTTCATGCTCACC
>46320 ENA|GETZ01046321|GETZ01046321.1 TSA: Litopenaeus vannamei comp64834_c0_seq1 transcribed RNA sequence.
GCGCTATCTAGTGGAATATGATCGTAAAACTCCACGCACTTCGGGTATATATAGACGGCACTACAGGCTCCCTGGTCACCATCAGCACCATGAGGGTCTTAGTGGTTCTTGGGCTTGTCGCTGCTGCCGCCTTTCAGGTGGCCAGTGCAGATGTTCAGCAGCAGAAAGACGTCCTTTATCTCCTGAACAAAATCTATGGAGACATTCAGGACGGAGACCTGCTGGCTACTGCCAATTCCTTTGATCCCGTTGGAAACTTAGGCAGCTACAGTGATGGTGGTGCAGCCGTGCAAAAACTGGTGCAGGACCTTAATGACGGCAAACTCTTGGAGCAGAAACACTGGTTCTCCCTTTTCAATACAAGGCATCGTAATGAGGCACTCATGCTTTTCGACGTCCTCATCCACTGCAAAGACTGGGCATCCTTTGTCGGCAATGCAGCCTACTTCCGTCAGAAAATGAACGAAGGAGAGTTTGTTTATGCCTTGTATGTTGCCGTGATCCACTCGTCTTTGGCTGAACACGTGGTGCTCCCTCCCCTCTATGAGGTCACACCGCACCTCTTCACCAACAGTGAAGTTATCGAAGAAGCTTATCGTGCCAAACAGAAGCAGACGCCTGGCAAATTCAAGTCCTCCTTTACGGGAACCAAGAAAAACCCTGAACAGAGAGTGGCATATTTCGGTGAAGATATCGGCTTGAATACCCATCACGTTACCTGGCATATGGAATTCCCCTTCTGGTGGAATGATGCTTACGGCCATCATCTGGATCGCAAAGGAGAAAACTTCTTCTGGATTCATCACCAACTTACCGTCCGATTTGATGCTGAACGTCTGTCCAATTATCTGGATCCAGTAGGTGAACTCCAGTGGAACAAGCCCATTGTAGATGGCTTTGCTCCCCACACCACTTACAAGTATGGAGGTCAGTTCCCTGCTCGTCCTGACAATGTTAAATTCGAAGATGTGGACGATGTTGCTCGAATTCGAGATATGGTCATCGTGGAGAGTCGAATTCGTGATGCCATTGCCCATGGCTATATAGTTGACAGTGAGGGCAAACACATTGACATCAGTAATGAGAAAGGTATTGACATTCTTGGTGATATCATCGAATCCTCACTATACAGTCCCAACGTGCAGTACTATGGAGCTTTACATAACACTGCCCATATTGTACTAGGCCGTCAAGGGGATCCTCATGGAAAGTTTGATTTACCACCTGGTGTGCTGGAACACTTCGAAACTGCCACCCGTGATCCCAGCTTCTTCCGGCTTCACAAGTATATGGATAACATTTTCAAAGAACACAAGGACAACCTACCCCCATACACCAAAGCCGATTTGGAATTCTCTGGCGTGTCTGTCACAGAGCTAGCCGTTGTAGGTGAACTGGAGACCTACTTTGAAGATTTCGAATACAGTCTTATCAACGCAGTTGATGATGCTGAAGGAATCCCAGATGTGGAAATCAGCACATATGTGCCTCGTCTTAACCACAAAGAGTTCACTTTTAGGATTGATGTAGAGAATGGAGGTGCTGAGAGATTGGCTACAGTTCGTATCTTTGCCTGGCCTCATAAAGACAACAACGGAATCGAGTATACATTTGACGAAGGTCGCTGGAATGCCATCGAGTTGGATAAGTTCTGGGTATCTTTGAAGGGTGGAAAAACTTCAATTGAACGCAAGTCCACGGAATCTTCAGTAACTGTACCGGACGTGCCAAGCATACATGACCTGTTTGCAGAAGCCGAGGCAGGCGGCGCTGGCCTTGCCAAATTCGAGAGTGCAACAGGCCTACCAAACAGGTTCCTTCTCCCCAAGGGCAACGATAGAGGCCTGGAATTCGACCTTGTGGTGGCGGTGACTGATGGTGATGCCGACTCAGCAGTGCCGAACCTTCATGAGAATACCGAGTACAATCACTACGGTTCCCATGGCGTGTACCCCGATAAGCGTCCTCATGGTTATCCTCTGGACCGCAAAGTTCCAGATGAGCGCGTGTTTGAAGATCTTCCTAACTTTAAGCACATCCAAGTTAAGGTCTTCAATCATGGTGAACACATTCATTAGTGATTCAAGCTTACAACTCTTCATATGAATATGTCGATGAATGAATTGTTTCTTTGAATTATTTCCCACAATAAAGAACATATGCATACATTCTTGTCTAGGTAAAATCCTGCATCTGTGTTAGACATGGATTTAAA
>46868 ENA|GETZ01046869|GETZ01046869.1 TSA: Litopenaeus vannamei comp67204_c0_seq1 transcribed RNA sequence.
GTCTTCTTCGTCTTCATCATCGCCATTTTAGATGCAACAAAATCTCAAGAAATGAAGACAACATGAAGGAAATTCAAGAGAAGAGTTGATAGTCTTAAATGACCAGACACTCAGTCACACCGACGTGCAATCGTAGGTTGTGGTGGAAAAATATTACGAAAGAGAAATTGATAATTTGCTCTTATGATCATGTCTCTGAGATAATTGACTTCTTATCAGCGAGTCTGCCTGATGCGATAATATTCATAATAAGGATGTTGCCTCCGCCACGAAGATGTTGCGCCAGTGTGCATGCCATTTCTGGTCAGTGGAATGCCATCCGTTGGTAGCACGTGTGCAGCATCGGGACGCCATTATATTCTTGTTGAAGAAGGCGCTGTCCTGCGCGACAGTAGTCGTGCGACAGGCCGACGGCACAAGCGGCGCTGCCTGCGCCCCCCGAGGCCTGAGGCTCAAAGGGACCTCCGAAAGCTCGCCGTTTGAAGCGAAGGAAAAAGCCTGGTCTTATCGCGTGTTGCCAAGTGCCGCCGGAGGCCATTGAGGCGAGTTCTGTCCTTGCGACAGGCTGCAGCGGCGCCCCCTCGACGTATATAAGGGCGCGGAGCCCAGCGCTCGCCTTCACTGCCGGCGACATGAAGGTGCTGTTCCTCGCGGTGGCGCTGCTCTCCGCCTCGGGCCTCGCCGAGGACAACCTCGCGCACAAGCAGCAGGCGATCAACAGGCTTCTGTACAGGGTGACTGAGCCTCTGCTGTCTTCCTTCACCGACCTGAAGGAGCTGGCGACGACGTGGGACCCGCGGGCCCACGTGGGGCACTGCAAGGACGGGGGCGCCGCCGTCGGCCGCCTCATGGCCGAGCTGGAGCAAGGGCAGCTGCGCGAGAAGAGGCAGTGGTTCTCGCTGTTCAACCCGCGCCAGAGGGAGGAGGCGCTCATGCTGATCCACGTGCTGCTCTCCTGCAAGGACTTCCACACGTTCAAGGGCAACGCGGCCTTCTTCCGCGAGCGCATGAACGAGGGCGAGTTCGTGTACGCGCTCTACGTGTCCGTCACGCACTCCAAGATGACGCAGGAGGTCATCCTGCCTCCGCTCTACGAGGTCACGCCCCACCTGTTCACCAACTCGGAGGTCATCCGGAAGGCGTACGAGGCCAAGATGCTGCAGACGCCCGGCCGCTTCAGGATGACGTTCACCGGCACGCTCAAGAACAGCGAGCAGCGCGTGGCGTACTTCGGCGAGGACATCGGCATGAACTCGCACCACGTGCACTGGCACATGGACTTCCCCTTCTGGTGGGACGGCGAGCACATCGACCGCAAGGGCGAGCTGTTCTTCTGGGCGCACCACCAGCTCACGGCGCGCTTCGACTCCGAGCGCCTCTCCAACCACCTGCCCATCGTCGACGAGCTGCACTGGGGCCGCCCCATCGACGAGGGCTTCGCGCCCCACACCGTCTACAAGTACGGCGGCGAGTTCCCGACGCGGCCCGACAACCTCGTGTTCGAGGACGTGGCGGGCGTGGCGCGCGTGCGGGACCTCGTGGAGATCGACGAGCGCATCCGGGACTCGATCGCGCGCGGCTTCGTCTACGCCTCCAACGGCAGCGCGATCAGCCTGAGGAACGAGCGCGGCATCGACATCCTGGGCGACATCATCGAGTCGTCGGTGTACAGCGTGAACGAGCAGTACTACGGGTCGCTGCACAACCAGGCCCACCGCGTGCTCGGCGCCCAGTCCGACCCGCTGGGCAAGTTCAAGATGCCGCCGGGCGTGATGGAGCACTTCGAGACCGCCACCCGCGACCCCGCCTTCTTCCGCCTCCATAAATACATGGATAACATCTTC
>47116 ENA|GETZ01047117|GETZ01047117.1 TSA: Litopenaeus vannamei comp69526_c0_seq1 transcribed RNA sequence.
TACATGGATAACATCTTCAAGGAGCACAAGGACTCCCTGCCGCCCTACTCCAAGAAGGACCTCGAGTACGACAACGTCCTCGTCACCTACGCGGAGGTGTCCGAGCTCGTCACCTTCTTCGAGGACTTCGAGTTCGACCTGACCAACGCCTTCGACAGCACGGAGGAGCTCGAGGACGTGCCCGTCACCGCCTACGTCTCGCGCCTGAACCACAAGCCCTTCACCTTCGACATCTTCGCCAACGCCAAGCGCGACGACGCGGTGACGGTCCGGATCCACATCTGCCCGCGCTACGACAGCAACGGCATGCAGATCCCCTTCGACAACAACCGCTGGAGGTGCATCGAGCTCGACAAGTTCTGGACGACAGTGAAGGCGGGCGAGAACCACATCGTGCGCAAGTCCACCGAGTCGTCGGTCACCATCCCCGACCGCATCCCGTTCAAGACGCTGATGCAGCAGGCGGACGAGGCCGTCGCGAACGGCGTCGACCTCCCGCACGACATCGCTCGCGCTCGGGGCTGCGGCCTCCCCCAGCGCCTCCTGCTTCCCAAGGGCACGAGGACGGGCATGCAGTTCTGGCTGTTCGTGGGCATGACCAGCGGCGACGACGGCGTGCACGACGACCTGCTGGAGAACACGCACGGCAACACCCACAGCAACTGCGGCATCCACGGCCTCAAGTACCCCGACAAGCGGCCGATGGGCTTCCCCTTCGACCGACGCATCCCCGACTTCCGGAACTTCATTGTCGGGAACTTCTTGTCGACCATCGTCATGATCCATCACAATGACACTGAAGAGTTGTGATTTACGTCAAAGACAGTGATTTTTTTTTTCAAAGCTAGTGAACATGTGTTTTATTTTTTTTTTCTTGAAAGAAAGTGAAGACTTTTGTGTTTTCTTTTCAAAAATCGTGAAAATTAATGTTTGTTTTCGAAGATATAAAGCTATGGGAGGCGACCGGAGTGTGAACAGCAGAAAGTCCACGATTAAAAAAAAAAATGTCTGTGTTAAGATGTTTCCATTGGAGGTGAAAAGGGGTCTTATAGATCTGCCGATGACTATTATAGCCTATCATTCATATCCATAATTTTGTAGAAAAGAAATAAATATATTCCTAAAATCTACATACACTGAAATAAACTCCTTATACCTCAAAAATCAAAGACTGAAAATCAATGATCACAAAAACCTCTGTCAATTCCAATGAAATAAGTAGTTCCAAAAATTAAAATCCACTGATACTTTTCATCATAAAAAGGTAAATCAATATGATTTTCAGTTAACCTTTTTATTACAGGCAGAATGATTTAGAAGACAGTATATCTATATCTACTCTGTAAGTAGGTATAGATATATTTAAGTCAGTATATCTGTTATCATTCAAAATACGAGAAAAAAGCAGAATATAAGTATTGGAGTGAATATAGTTGATGTATATAAAAATATATGGACACAAATT
>58654 ENA|GETZ01058655|GETZ01058655.1 TSA: Litopenaeus vannamei comp315394_c0_seq1 transcribed RNA sequence.
AAGATGTTATCCATGTATTTATGGAGGCGGAAGAAGGCGGGGTCGCGGGTGGCGGTCTCGAAGTGCTCCATCACGCCCGGCGGCATCTTGAACTTGCCCAGCGGGTCGGACTGGGCGCCGAGCACGCGGTGGGCCTGGTTGTGCAGCGACCCGTAGTACTGCTCGTTCACGCTGTACACCGACGACTCGATGATGTCGCCCAGGATGTCGATGCCGCGCTCGTTCCTCAGGCTGATCGCGCTGCCGTTGGAGGCGTAGACGAAGCCGCGCGCGATCGAGTCCCGGATGCGCTCGTCGATCTCCACGAGGTCCCGCACGCGCGCCACGCCCGCCACGTCCTCGAACACGAGGTTGTCGGGCCGCGTCGGGAACTCGCCGCCGTACTTGTAGACGGTGTGGGGCGCGAAGCCCTCGTCGATGGGGCGGCCCCAGTGCAGCTCGTCGACGATGGGCAGGTGGTTGGAGAGGCGCTCGGAGTCGAAGCGCGCCGTGAGCTGGTGGTGCGCCCAGAAGAACAGCTCGCCCTTGCGGTCGATGTGCTCGCCGTCGGTCAAGCTAAGAACATG
>35053 ENA|GEUA01035054|GEUA01035054.1 TSA: Farfantepenaeus aztecus comp81803_c4_seq1 transcribed RNA sequence.
AAACTCCAGGCACTTCGGGTATATATAGACGGCACTGCAGGCTCTCTGGTCACCATCACCATGAGGGTCTTCGTGGTTCTCGGCCTTGTCGCTGCTGCCGCCTTTCAGGTGGTCAGTGCAGATGCTCAGCAGCAGAAAGAAGTCCTTCATCTCCTGAACAAGATCTATGGAGACATTCAGGACGGAGACCTGCTGGCTACTGCCAATTCCTTTGATCCCGTTGGAAACTTAGGCAGCTACAGTGATGGTGGTGCAGCCGTGCAAAAACTAATCAAGGACCTTAATGACGGCAAACTCTTAGAGCAGAAGCACTGGTTCTCCCTTTTCAATACAAGGCATCGTAATGAGGCACTCATGCTTTTCGACGTCCTCATCCACTGCAAAGACTGGCCATCCTTTGTCGGCAATGCAGCCTACTTCCGTCAGAAAATGAATGAAGGAGAGTTTGTTTATGCCTTGTATGTTGCCGTGATCCACTCGTCTTTGGCTGAACACGTGGTGCTCCCTCCCCTCTATGAGGTCACACCGCACCTTTTCACCAACAGTGAAGTTATCGAAGCAGCTTATCGTGCCAAACAGAAGCAGACGCCTGGCAAATTCAAGTCCAGCTTTACGGGAACCAAGAAAAACCCTGAACAGAGAGTGGCATATTTCGGTGAAGATATCGGCTTGAATACCCATCACGTTACCTGGCATATGGAATTCCCCTTCTGGTGGGATGATGCGTACGGCCATCATCTGGATCGCAAAGGAGAAAACTTCTTCTGGATTCATCACCAACTTACCGTCCGATTTGATGCTGAACGTCTGTCCAATTATTTGGATCCAGTAGGTGAACTCCAGTGGAACAAGCCCATTGTAGACGGCTTTGCTCCCCACACCACTTACAAGTATGGAGGTCAGTTCCCTGCTCGTCCTGACAATGTTAGATTCGAAGATGTGGACAATGTTGCTCGAATTCGAGATATGGTCATCGTGGAGAGTCGAATTCGTGATGCCATTGCCCATGGTTATATAGTTGACAGTCACGGCAAACACATTGACATCAGCAATGAGAAAGGTATTGACATCCTTGGTGATGTCATCGAATCATCACTATACAGTCCCAACGTGCAGTACTATGGAGCTTTGCATAACACTGCCCATATTGTACTTGGTCGTCAAGGTGATCCTCATGGAAAGTTCGATTTACCACCTGGTGTGCTGGAACACTTCGAAACTGCCACCCGTGATCCCAGCTTCTTCCGGCTTCACAAGTATATGGATAACATTTTCAAAGAACACAAGGACAACCTACCCCCATACACCAAGGCCGACTTGGAATTCTCTGGCGTGTCTGTCTCAAATCTAGCCGTTGAAGGTGAACTGGAGACCTACTTTGAAGATTTCGAATACAGTCTTATCAACGCAGTTGATGATGCTGAAGGAATCGCAGATGTGGATATCAGCACATATGTGCCCCGTCTTAACCACAAAGAGTTCACTTTTAAGATCGATATAGAAAATGGAGGTGCTGAAAGATTGGCTACAGTTCGTATCTTTGCCTGGCCTCATAAAGACAACAACGGAATCGAGTATACATTTGACGAAGGTCGCTGGAATGCCATCGAGCTGGATAAGTTCTGGGTATCTTTGAAGGGTGGAAAAAATGCAATTGAGCGCAAGTCCACGGAATCTTCGGTGACTGTGCCGGACGTCCCAAGCATAGAGAAACTGTTTGCAGAGGCCAATGCAGGCGGCGATGGCCTTGCCAAATTCGAGAGTGCAACAGGCCTGCCAAACAGGTTCCTTCTCCCCAAGGGCAACGATAGAGGCCTGGAATTCGACCTTGTGGTGGCGGTAACTGATGGTGATGCCGACTCAGCAGTGCCGAATCTTCATGAGAATACTGAATACAACCACTACGGTGCCCATGGCGTGTACCCCGATAAGCGTCCTCATGGTTATCCTCTGGACCGCAGAGTTCCAGATGAGCGCGTGTTTGAAGAGCTTCCTAACTTTAAGCACATCCAAGTTAAGGTCTTCCATCATGGTGAACACATTCATTTGTGATTCAAGCTGACAACTCTTCATATGAATATGGCGATGAATGAATTGTTCCTCTGAATTAATTCCCACATTAAAGAACATATGCATACATTGTTGTCTGGGTAAAATCCTGCATTAGCTTCGATCTGTGTTAAACACGCATCGAAAATATATTTGGAAATCACATGTCAATCATCAAACTATCATCATAAAGACAATCGAGAGATCTATGATAAAGTGAAAGGAACTGAATGATGTACA
>35283 ENA|GEUA01035284|GEUA01035284.1 TSA: Farfantepenaeus aztecus comp81952_c0_seq1 transcribed RNA sequence.
TCGTTTTGTTCGACGCTTTACAGAGTTGACAATGCGGGAGGTGATATTGATGATACTGGTCTTCCTGGCCAGCGGCGTCTGCAGCACCGAGGCTATTATGCACTATTATGGCAGACACAGCAACATACAGATCGCCTTCTACCTGCCTTATGAGACCACGGCCACTTTAGCTAATCGCTTTGATATCGTAGCGCCACCGCTGAGAATGGATAACGAGACTGGGATGTTGACCACCGAGATAAGCTTTGAGCTGCAGATGGAACTGGACACAGTTCTAACCATACCCAAGGACGTCCCTTACTTTGCGTTCAATAGAGAACACTCTCTGGCAGTCAAGAAACTTAGCAAAGTGTTCCTCGAGGCGCAAGACACCGGTGAACTATATCGTCTTGCTATGGAAGTACGTGACTATGTAAACCCCCCGATCTTCTTGGCCGCCCTCTACCATGCTTACTACGAAAATAAGTACTTGAACCCTGGTGACTTACCCCCTCTGGAATCAGTGTTGCCAGACAGGTTCGTCCCAGCTGCTGTCCTGATCAAGGCGAAACGGTTGGCTAAACAGGCGATCCTGCATCATCGTAAGAAAGAGGTCATAGTGGAGTGGGACGTCAACGAAACCGGCATTGCCTCGAGAAGCCCCGAGCAGAGAGTGGCATACTGGCGAGAGGACATCCGGCTCAACAGCTTCCACTGGCACTGGCACCTTTCGAACCCCTACGACATCGAGCATGGCAAGCGAGACCGGCGGGGAGAACTCTTCTATTACATGCATCATAACCTGGTCGCGAGATACAACATGGAACGCCTTAGTGTCAACCTCAGGCCAGTCGAGCCCTTTGAAGACTGGCATCTCCCTATCAAAGACGGCTATTTTCCCAACATCACCACAGGCCATGGGTACGACTGGTCTAACCGGCAAGATAATACCTACTTCAAGGATGTTCGAGCAATACCTCTGAGCAATTCGACCTTCGTGTCCCAGCTTGAGATGTGGCGACTTCACCTGTACCACGCCATCGACGTTGGGTACATGGTCGATGCGAACAGTTCTCAAGTACGACTCACGGACAACCCAAGGATAGGCGAAGACTACGGGATAAACCTCTTGGGCGAGGCGGTGGAGGCCGGTGCGAGCGTGAACCCCGATCTGTATGGCAACCTCCACAACATGGGTCACGTGTTGATCAGCCAGAGTCATGACCCTGCCAATAGACACAAAACTAATATGGGCGTGATGGGAGCCATAGAGACGTCCATAAGGGATCCAGTCTTCTTCCATTGGCACAAATTCATAGACACTGTGTTCCTCAGGTACAAGATGACTCAACCACCTTACACAACTAGACAGCTGAATGGAACTTTCGAAGTAGTAGACGTTGAGGTGATGGAAGAGAATTGGAATAGTCGGATCCCTAATCACCTTCACACTTTCTTCTCAAACTCGACGTTCGACGCCTCACGAGGAATCGACTTCAGAATGAAACCGAATGACGACATTACTGTTCTCCTGAAGTCCACTATTCTCGACCATCCAGAATTCTTTTATACGATCCAGATCAGGAACCCAACCACGGAGTTTAAGCGCTCCAGGATCCGGATTTTCCTCGCGCCGAAATACGACGAGGACGGACTAAGGCTGAACTTCGAGTCGCTCCTCCACTACTGGACGGAAATGGATAACTTCAATACGGATCCGATTTCGCCTGGCACGGACTACATCTCCAGGTACTCCATGAACAGCAGCATCCTCTCGAGCTATCGTTCGAGGGATCCGGACACTGATTTCGACTTCTCCGGCTGCACCTGGCCCCGAAACCTTCTCCTGCCTCGAGGTACGGCAGATGGCATGGCGTTCCACCTCTTCGTGATGGCTTCCGACATGCCACCTAATGAGCACCCACCAAGAAGCCACTTAACCTTGAACCGACCTCGGGGAAACATCGACCCGCAGACACCCTACACCCGACACCAAGGGACCTCTGGGAGTTTCTGCGGCCGCCCTGGCGAGAAATACCCCGACCCGTGGCCCATGGGGTACCCTCTGGACAGGAAGAGTACCCACGAGACGATCGAAGACTTCGTGGCCGAGCACAAGAACATGGTGCTGAGGGAGGTCGTGATCACATTCGCTGGAGACCGCCAGCCGAAAGCCCAGAGGGACGACTGTCTGCTTTTCACTTGCTAGGGCCTTTGTTTTCTCTTCTCTCTCTCTCTCTTTCTCTTTCTCTCTCTCTCTCTCTC
>35969 ENA|GEUA01035970|GEUA01035970.1 TSA: Farfantepenaeus aztecus comp82459_c0_seq1 transcribed RNA sequence.
CAGCATCGGGACCCTGGCTATTATAGTCTTGGTGAAGAAGGCGCTGTCCTGCACGGCAGTAATCGTTCGCCAGGTCGACGGCACAAGCAGCGCTGCCTGAGCCACCCCTGAGGCTCAAAGGGACCTCCGAAAGCACGCCGTTTGGAGCCAAGGCGAGGAAAAAGCCTGATCTTATCACGTGTTGCCAAGTGCCGCCGGAGGCCATTGAGGCGAGTTCTGTCCTTGCGACAGGCTGCAGCGGCGCCCCCGCGACGTATATAAGGGCGCGGAGCCCAGCGCTCGTCTTCACTGCCGGCGACATGAAGGTGCTCTTCCTCGTGGTGGCGCTGCTCTCCGCCTCGGGCCTCGCCGAGGACAACCTCGCGCACAAGCAGCAGGCGATCAACAGGCTTCTGTACAGGGTGAATGAGCCTCTGCTGTCCTCCTTCGCCGACCTGAAGAATCTGGCGACGACGTGGGACCCGCGGGCGCACGCGGGGCACTGCAAGGACGGGGGCGCCGCCGTCGAGCGCCTCATGGCCGAGCTGGAGCAAGGGCGGCTCCGCGAGAAGAGGCAGTGGTTCTCGCTGTTCAACCCGCGGCAGAGGGAGGAGGCGCTCATGCTGATCCACGTGCTGCTGGCCTGCAAGGACTTCCCGACGTTCAAGGGCAACGCGGCCTTCTTCCGCGAGCGCATGAACGAGGGCGAGTTCGTGTACGCGCTCTACGTGTCCGTCACGCACTCCAAGATGACGCAGGAGGTCATCCTGCCTCCGCTCTACGAGGTCACGCCTCACATGTTCACCAACTCGGAGGTCATCCGGAAGGCGTACGAGGCCAAAATGCTGCAGACGCCCGGCCGCTTCAGGATGACCTTCACCGGCACGCTCAAGAACACCGAGCAGCGCGTGGCGTACTTCGGCGAGGACATCGGCATGAACTCGCACCACGTGCACTGGCACATGGACTTCCCCTTCTGGTGGGACGGCGAGCACATCGACCGCAAGGGCGAGCTGTTCTTCTGGGCGCACCACCAGCTCACGGCGCGCTTCGACTCCGAGCGCCTCTCCAACCACCTGCCCATCGTCGACGAGCTGCACTGGGGGCGCTCCATCGACGAGGGCTTCGCGCCCCACACCGTCTACAAGTACGGCGGCGAGTTCCCGACGCGGCCCGACAACCTCGTGTTCCAGGACGTGGCGGGCGTGGCGCGCGTCCGGGACCTCGTGGAGATCGACGAGCGCATCCGGGACTCGATCGCGCGCGGCTTCGTCTACTCCGCGAACGGCACCGTGATCAGCCTGAGGAACGAGCGCGGCATCGACATCCTGGGCGACATCATCGAGTCGTCGACGTACAGCGTGAACGAGCAGTACTACGGGTCGCTGCACAACCAGGCCCACCGCGTGCTGGGCGCCCAGTCCGACCCGATGGGCAAGTTCAAGATGCCGCCGGGCGTGATGGAGCACTTCGAGACCGCCACCCGCGACCCCGCCTTCTTCCGCCTCCATAAATACATGGATAACATCTTC
>60622 ENA|GEUA01060623|GEUA01060623.1 TSA: Farfantepenaeus aztecus comp95966_c0_seq1 transcribed RNA sequence.
ACCCTGTTCATTACCCTTGGGGAGCAGGAACCGGTTAGGAATACCAGTCGCACTCTCAAATTCCTTGAGTCCAGAGTCTGCACCTCCCAAGGCTTCTTTGGTCTTCTCAAAGAGAGTTTCGAAACTTGGTACATCAGGGACTGTTACTGCTGATTCTGATGACTTACGAACGATGTGGTTGGTGCCAGTGGACAGTTTGACCCAGAACTTATCCAATTCAATAGCATTCCAGCGCCCCTCATCGAAAGTGTATTCAATTCCATTGTTGTCACGGTGAGGCCAGGCGAAAATACGGACGGTTGCTAAGGCTTCGCCACCATTATTGCTAATATCAATGTTAAAGGAGAAGTCTTTGTGATTCAGGCGAGGTACATAGGTAGAGATCGCTACATCTGCAATTTCCTCAGTGTCATCAACAGCGTTAATAAGACTGTACTCGAAGTCTTCAAAGAAGGTCTCTAGTTGGCCATCAATGGACACCTTGTCTACAGATACCTCGTTGAATTTTAGGTCTTCTACAGTATAGGGTGGGAGACTGTCCTTATGTTCCTTGAAGATGTTATCCATGTACTTATGAAGCCTGAAAAAGCTGGGATCACGAGTGGCAGTTTCGAAATGTTCTAGCACACCAGGTGGTAAGGCGTATTTTCCATGAGGGTCAGCCTGTCGACCGAGAACAATATGGGCAGTGTTATGCAACGCCCCATAGTACTGGACATTAGGACTGTACATTGATGATTCAATGATATCTCCGAGGACATTAATACCACGCTCATTCATGATGTCAATG
>65801 ENA|GEUA01065802|GEUA01065802.1 TSA: Farfantepenaeus aztecus comp96668_c0_seq1 transcribed RNA sequence.
TCCCCACACCACTTACAAGTATGGCGGTCAGTTCCCCTCTCGTCCAGATAATGTAGACTTCGAGGATGTGGACGGTGTTGCTCGCATTCGAGACTTGCTTATTATTGAGAGCCGAATTCGCGACGCTATTGCCCACGGTTATATTGTCGATAAGGCTGGCAATCACATTGACATCATGAATGAGCGTGGCATCGACGTGCTTGGAGACATTATTGAATCATCTTTGTATAGCCCTAACGTCCAGTACTATGGAGCTTTGCATAATACAGCTCACATTGTACTTGGTCGACAGAGTGATCCTCATGGAAAGTACGCTTTGCCCCCTGGTGTACTAGAACACTTTGAAACTGCCACCCGTGATCCTAGCTTCTTTAGGCTTCATAAATATATGGATAACATCTTCAAGGAACACAAGGACAGTCTCCCTCCCTACACAGCGGAAGAACTGACATTTGCCGGTGTAAGTGTAGACGGAATAGCAATTGAAGGCGAACTAGAAACCTACTTCGAGGACTTTGAATACAATCTTATTAACGCCGTCGATGACACTGAACAAATTGCAGATGTAGACATTTCTACTTATGTGCCTCGTCTGAATCACAAAGACTTTAAAATCAAAATTGATGTTAGCAATAACAAGGGCGAGGAAGTTCTAGCTACCGTGCGCATTTTCGCTTGGCCTCACCTCGACAACAATGGTATCAAGTTCTCCTTTGACGAAGGCCGTTGGAATGCCATTGAACTGGATAAGTTCTGGTACAAGTTGCCCCCTGGAACACACCATATCGAGCGTAAATGCTCGGAATCTGCTGTTACTGTGCCTGATGTTCCTAGTTTCGACACTCTCTTTGAGAAGACTAAAGAAGCTTTGGGTGGTGCAGCCTCCGTACTTACAGAGTTCGAGAGTGCCACTGGTATTCCTAACCGATTCCTTCTCCCCAAGGGTAATGAACAGGGTCTGGAGTTCGACCTTGTTGTAGCCGTGACTGATGGCGCAGCGGACGCAGCGGTGGATGGACTCCACGAAAATACCAAATTCAATCACTACGGTTCCCATGGCAAGTACCCTGACAATCGCCCACATGGCTACCCTCTGGATCGCAAGGTTCCCGACGAACGTGTATTCGAAGATCTTCCCAACTTCGGTCACATCCAAGTTAAGGTCTTCAAT
>66248 ENA|GEUA01066249|GEUA01066249.1 TSA: Farfantepenaeus aztecus comp99036_c0_seq1 transcribed RNA sequence.
AACTTGATACCATTGTTGTCGAGGTGAGGCCAAGCGAAAATGCGCACGGTAGCTAGAACTTCCTCGCCCTTGTTATTGCTAACATCAATTTTGATTTTAAAGTCTTTGTGATTCAGACGAGGCACATAAGTAGAAATGTCTACATCTGCAATTTGTTCAGTGTCATCGACGGCGTTAATAAGATTGTATTCAAAGTCCTCGAAGTAGGTTTCTAGTTCGCCTTCAATTGCTATTCCGTCTACACTTACACCGGCAAATGTCAGTTCTTCCGCTGTGTAGGGAGGGAGACTGTCCTTGTGTTCCTTGAAGATGTTATCCATATATTTATGAAGCCTAAAGAAGCTAGGATCACGGGTGGCAGTTTCAAAGTGTTCTAGTACACCAGGGGGCAAAGCGTACTTTCCATGAGGATCACTCTGTCGACCAAGTACAATGTGAGCTGTATTATGCAAAGCTCCATAGTACTGGACGTTAGGGCTATACAAAGATGATTCAATAATGTCTCCAAGCACGTCGATGCCACGCTCATTCATGATGTCAATGTGATTGCCAGCCTTATCGACAATATAACCGTGGGCAATAGCGTCGCGAATTCGGCTCTCAATAATAAGCAAGTCTCGAATGCGAGCAACACCGTCCACATCCTCGAAGTCTACATTATCTGGACGAGAGGGGAACTGACCGCCATACTTGTAAGTGGTGTGGGGA
>74316 ENA|GEUA01074317|GEUA01074317.1 TSA: Farfantepenaeus aztecus comp285326_c0_seq1 transcribed RNA sequence.
AAGGTCCTGGTCGTATTCGCTCTGGTGGCCCTCGGCACGGCAGCCGCCGCGCCCGGCTCTGTGTTGGAAGAGCCGGACAGCACTTCCAAGTACCAGAAGCAGCAAGTCATGAACTACGCATTCTACAAGATCTTCGAGCCTATCCGCGACCCTGTTCAGGCGCAGAAGGCCGCGACCTTCAACCCAGTGGCAGACACCTCCATGTACAAGGACGGAGGAGACGCTGTTCGGCGTCTCATGGACGAGCTCACTCAAGGCCGTCTGCTGGAGAAGAAGCAGTATGCCACCGGCACCAACCAACGCCACCTGGAGGAGGCAATCATGCTGTTCGAGGTGTTCATGCAGTGCAGGGACTTTGACTGTATTGCGAGCAACGGGGCTTACTTCAGGGAGCGAATGAACGAGGAGGAATACCTTTACGCCTGCTTCGCTACCATTAAGCACTCCCCTCTCACCCAACAAGTTGTTATCCCAGCCGTCTACGAGGTCAAGCCCAACTACTTCACCAAGACCAAGGTCATCGACCAAGCCTACGCGGCCAAAGAGATGAGGCTAAACAACGTCCTCCTCCAAAACAACTTTACCGGCACTCCCAACGACATGGAGCAGAGAGTCGCCTACTTCCGTGAGGACATCGGCCTCGCTACTCACCACATGATGTTTAACTTGGAGAATCCTTCCTGGTGGAAAGACAGCTACGGCTACCGCATTGACAGGAAGGGAGAGAACTTCTTCTACGCCTACCACCAGCTGCTCAACCGTTACCAGGCAGAGCGCATCTCCAATTACCTGCCCCTTGTTGAGGAGCTGAAGCTTGACCAGCCCCTGAAGGAGGGCTTTGCTCCCCAGACCGCTTACAAGTTCGGCGCTCCCTTCCCCACTCGTAATGAATACATCCCGCTGCAAGACGTCGACAGGGTGGACAAAATCCAAATCCAAGATATCGTCGAAATGGAAAGCCGCATCCGCGACGCCATCGCCCACGGCTACGTGGAGGACGACCAAGGAAACAAGATCAATATCGAAAACGACCAAGGCATTGACATCCTGGGTGACATCATTCAGTCGTCCCTCTACAGCCCCAACCCCAAGTACTACGGCAACCTGACCAGCCTGGCCTGCAGCCTGCTGGACCGCCAGGTCGACCCCCAGGACAAGTACGACACTCCCCCTGGCGTGCTGGCCCACCTGGAGACTCTCCCCCGCGACCCCGTTGCCTGGAGGCTCATCAAGCGAGTTGACAACATCTTCAGGAAGCAAATCGACTCTCTTCCTCCCTACACCAAGGAACAGCTCGAATTCCAGGGAATAAGTGTCAACAACGTCCAGATCCAAGGCAACCTTGAAACCTACTTTGAGGAGTACAAGTACGACCTTGTCAACGCCATCAACGACAACACCTCTCGGGCCGAGTTCTATGGCATCTATGCCACCGTGCCTCGCCTCAACCACAAGGAGTTCACCTACAAGATCAATGTGCAGAACAACAACGGCTCCCCCAAGAAGTCCGTCATCCGCATCCTGGCCATGCCCTACCGCGACGGTAACGGCGTCGTCATCCCCTTCGACGAGGCCCGCTGGCTCGCCTTCGAGATGGACCTCTTCGTTAAGACTCTGACACCCGGTGACAACCAAATCGTCCGCAAGAGCTCCGAGGCCTCCATCACCGTGCCTGACGTCCCCACCTACAAGACTATCTTCGAGAAGACAGAAGCTCGCCAGAGCCTCGAGATGTACGAAAGTGCCACTGGCATCCCCAACAGGCTGCTTCTGCCAAAGGGCAATGAGAAGGGCGCTGACTTCAAGCTGGTGGTGGCCGTCACCGACGCTGAGCAGGACGTCGCCGATGAGACCATCATTACCATGAACAAATACCACCACTACGGCGTGCGCGGCGTCCAGCCAGACAAACGGCCCTTCGGTTACCCTCTGGACCGTCGCATTCCTGACGAGCAGGTCATCCAGCAGGTGCCCAACATCAAGCAGACATTGGTCAAGATCTACAACCAAGATGTCTTCATCCGCCTCCCTCATTACTAGGTCTTCCCGATGGGTCTGCAGGACGGAACGAAGGTGTTTCCGACTAGACCAAACCCACTAAAGTACATCATCGTCTTTCATATCACAGCTTATCGAGGTTATGAGGTTAACTAAAGTCACGATGAGGCACCCAACTGTGCATGTCCAATGTGCTGACACGCCTAAAGTGGCGTTGCCATGAGATGTTACCAGCTGCAAGGTTTTACTTTGGCTTCATTCCCATTCCCATGCTAAGTGCTCACTGTATTGAATGACAAACGAAGTAAGCAATTTTCTGTATGCCTCCAACAGCACCAATAATTGTGAAAATATTCAGGAAGTTATTGCAAAATATTTCTTATCT
>207 ENA|HACF01000208|HACF01000208.1 TPA: Euphausia superba transcriptome shotgun assembly, contig N2366
TTCTAGAGGCCGAGGCGGCCGACATGTTTTTTTTTTTTTTTTTTTGTAAACTTTTTTATTTATAATCATTACAACTTTTCTTTGATGTTCTTTTATGTAAAATTTAAAATAGACAAATTTGGATTATTTAGATGGCTTGTGGTAGATATTAACAAGGCCGGTCTTGAAGTTGGGGATGGCGGCGGTCATTCTGAAGTCAATTATCTGTCTGTCCATTGGATAACCCATGGCACGTTTGTCAGGGATCTTCTCTCCGCGGATACCACAGTGAGCATGGGTACCACCAAATTCATTATTGACATCGATGGTAAAGCCCTCAGCTTTGTCGGCTTCACCATCTTCAAGGAAGGCCATGAGCACCAACTCCAAACCATTTTCCTTTCCTTTTGGTAACAACAGCCTGTCGGGGATACCACAGCTACGGCCAAGGTCCTCTAAACCTGTAGCGTCAGCACCGGCTGCTACCGCGGCATCAGTCTTCTCCTTGATGGAGGCAAAGGATGGGATGTCAGGAATAGTTACAGTTGACATAGAGGCATCACGAAGAATAGTGTTTGCGCCAGGAGCCAGTTCAACATAGAATTTATCCATCTCAATACAGCCCCATCTTCCACTGTTGGGATGGTAAGCCACACCATTGGCATCACGACGAGGGCACATGTAGATACGGGCTGATGCTATAGTTGCTGCTCCCTTACTGTTTTCAATCTGCATCTTCCATGAGAATGGCTTGTGGTTAAGACGTTTTACAGTTGCAGTCAGAGGGACTTCTTTAACATTTTCAGAGTCATCTACAGCATTGATAAGTGAGAATTCAAAGTCTTCAAAATATGTTTCCAAAGATCCTTCAACTTCTATTGATTGCAGATCAACTCCCTCCCAAAGGAAATCTTCCTTTGTGTAGGGTGGTAATCTGTCTTTGAACTCTTTGAAGATGTTATTCATGTATTTATGCAGCCGGAAGAAGGCTGGATCTCTGGTAGCAGTTTCAAAGTGCTCCATAACACCTGGTGGCTGTTTGAACTTGTTCTTTGGATCACCTTGGCGACCAAGTACAATATGAGCAGTATTATGAAGGGCGCCATAATAGTATGAGTTAACAGAATATGTTGATGATTCAATAAGATCACCAAGAATATCAATACCTTTGTCGTTTAAAATATCAATGCTGGTTCCATCTGATGAAGTTACATATCCATGAGCAATAGCATCTCGAATACGGTCTTCCCAAATCATGAGATCACGAATTCTAGCAACTCCTTCTACATCTTCAAAGTTAATGTTATCTGGACGGGCAGGGAATTCTCCACCATATTTGTATGTAGTATGTGGAGCAAATCCTTCAACGATAGGACGATCCCAATAAAGTTCATCTACCATATTCATGTTGTTGGAGAGACGCTCAGCATCAAATCGAGCTGTAAGCTGGTGATGAGCCCAGTAGAAAAGTTCTCCCTTACGATCTATATTGTAACCAAAACTATCTTCCCACCAGAATGGATGGTCCATATGCCAACTTACATGATGAACATTCATTCCTAAATCTTCACCAAAGTATGCTACACGCTGTTCGGGATTCTTTTGAGATCCAGTATAACCCATATTGAATTTTCCAGGGGTCTGTGTCATCTGAGCTGTATAAGCTTGATTAATAACTTCAGTGTTGGTGAACATGTTGTGGTGTAATTTCGTACAAAGGAGGCAAAACAACACCCTTAGAAATGGGATGGTGAATAACGCCAACATAAGCTGCATAAATAAATACACCTTCATTCATTCTTTCACGGAAATATGCAGCATTGTTACGGACACATGGATCCCAATTTTTACAGTTGATGAACACTTTGAAAAGCATCAAAGCTTCTTCACGATGTCTTGGGTTGAAGAGAGAGAAATAGTTCTTCTGCTTCAGTGTTCTTCCATCATTAACGTTCCTGAACAAGATTCTGGGCAGCTTTGCCTTCATCACTGTACATAGAGGGGTCAGCCGGTTGGGGAAAAGTCTTCCACAAGTGGTGCCAACATCGCGGTTCTAAGTTTTCCGGTTGATTTTGTCAGGAAGGCGTTAACATCCTGTTGCATACTTGGTACACTTTGTGCTTGAGCCAGGGCCAAGAGGCCGAGCCCCAGGGCTATGGAGACGAAGACCTTCATGGTGAACCGAGAAGACCAACT
>32157 ENA|HACF01032158|HACF01032158.1 TPA: Euphausia superba transcriptome shotgun assembly, contig M3087
CATTGGGATATATAAGCAGGTGGTCAGCATGGCATAGGKKGTCCATAAGCCTGGATCAAGATGAGGCTACTAGCATCAGTGGTGTTGGTTATTACCTTGGCCGCCTGGGCCGAGGCACAGGACATCAGTACTGCTAAGAGGCAGTATGACCTTAATGGTCTGCTCTTCAGAGTCTTAGAGCCTATTCGGACCAGATACACAGACATCAAAGGGTTCTCTCAGACATTCGATCCCTTGGCTGACTTATCGATCTACAAAGATGGAGGTGAAACRACCAAAAAACTTATGGATGAAATTAAAGATGGTCGCATCCTTAGGCAAAAGATTTGGTTCTCTCTTTTTTAATACACAACATAGAGAGCAAGCAATCATGCTGTTTGAAGTTTTAATGAACACAAATAACTGGTCAGATTTTACCAAAAATGCTGCATTTTTCCGTACCAAAATGAACGAAGGTGTTTACCTTTACGCTATGTATGTTGCAGTCATTCATTCTGACCTTGCAAATGATCTTGTTTTACCTCCTCTGTATGAAGTCACACCCCACTTGTTCACTAATTCAGAAGCTATCACAGCTGCTTATACAGCCAAGATGGAACAAGTTAATAGCAAATTTAGACTTGACTACTCAGGCTCTAAAAATAATAAGGAACAGCGTGTTGCATACTTTGGAGAGGATATTGGATTTAATATCCATCACGTAACATGGCACATGGATCATCCATTCTGGTGGAAGAATACATATGGAAAGAAGTTTGACCGTAAAGGAGAACTCTTTTTCTGGGTTCATCATCAACTGACTGCTCGCTTTGATGCTGAGCGTCTCTCTAACCAGTTACCAGAAGTAGATGCGTTATACTGGGAAAGACCCATTAAAGAGGGCTTTGCACCACACACACAGTACAAGTATGGTGGGGAATTTCCAAGTCGCCCAGACAATATCAAATTTTCAGATGTGGAAGGAGTTGCTAGAATCCGTGATTTGATTATCATGGAATCCCGTATTCGTGACGCCATTGATCATGGGTACATAGTAGGGCACGATGGAGAAATCATTGATATTATGAATGACAGAGGGATTGACATTATTGGAGATGTTATTGAGTCTTCAACCTACAGTCCAAACCCAGAATATTATGGAGCACTGCATAACGTAGCACATATTGTACTCGGAAAGCAAGGTGATCCAAAGGGCAAGTTCAATATGCCTCCTGGTGTTATGGAGCATTTTGAAACATCCACTCGTGATCCTTCATTCTTCCGACTGCATAAGTACATGGATAACATTTTCAAGATTCATAAAGACAGGCTTCCTTCATATACAAAAGAAGATCTTGATTTCAAAGATGTACATCTCAATCATTTCTCTGTAGAAGGAAAGATGGAAACATTCTTTGAAGACTTTGAATTTGATCTTGTCGGTGCAGTAGATGATACAGAGCAAATTGCTGATGTTAATTTGACTGCTATAATTAAGCGCCTGAATCACAAGTCATTCTCATATGACTTCGATATCATGAATGAAAGAAGTGTAGATGTCAAAGCAACTATTCGTGTATATTTGTGTCCTTTGTATGACTATAATGGTGTGAAATATGAAGCAGAAACTGGACGCTGGACCTGTATTGATCTTGATAAATTTTGGAGAGTTGTTAAACCCGGAAATAACCACTTCGCCAGATCCTCTAAAGAATCTTCAGTAACTGTCCCTGATATCCCAAGCTTTAAAACCCTAATCGAAAAGGCTAACCATGCCTATGAATTCAAACATGATCCACATCTTACAGAGTTCAAACGATCTTGTGGAATCCCCGAAAGACTGCTGATCCCCAAGGGAACTGTCAAAGGTTTGGACTTCGTTGTGTGGGCCTTCATTACAGATGGTGATGATGATGCTCAACTAGAAAATCTCCATGAGGACAAGTACCTGTCCCACTCCCACTGTGGCATCCCAGGTGAGACGTTCCCAGACAAGAGGCCCATGGGATACCCATTGGACAGACGTATCCCTGATTCCCGCATCTACTATGGCACTACAAACTTCAAGTACACCGAAGTCAAGGTTTTCCACAGGAAAACAGAATTCTAAACCAACACAAAGAAAACCAGCCATTACAATATGTTATAGAAACTGTATTATAAAAGATCTATAGCTAACAATTGCATGGACTTTAGAATCCAATGTGATGTAAAAGTTTCTTATGTAATAAAATTTATTTAGAACTAAKATAATAATTAAAGGTCTGATATATTTGTCAATATTTCACAATATAATAAGAGCTATTTACATTATTTTATAAGACCAAAAAATATGCTTCATAAATATTATAAATATTTTTCAAGTTATGCTTCCAAATATA
>33974 ENA|HACF01033975|HACF01033975.1 TPA: Euphausia superba transcriptome shotgun assembly, contig M8063
GGTYYATTATCTGTATATTTCATGTGGTCTTATGGTTTAACATTAHAAATTACTGATAATCTTCTTTGACTTTTCAWAACATTGATGGGAAGGTAGAATAAAGCAATAAAAAATTATAACAGATATGAGAAAGAAGAAGATCTGAAGTATTCAATACATTTTTATTAATAAATAATGTAAGTTTTCATTTACTTTTTTATATGAAAATGAATGTATTTTACTTAGATGGTTTATGGTAAATATTAACAAGGCCAGTCTTGAAGTTTGGGATGGCACCAGTCATTCTGAAGTCAAGGATCTGTCTATCAAGTGGGTAGCCCATGGCACGTTTGTCAGGGATCTTCTGGCCATGGATACCACAGTGAGCATGGGTACCACCAAAGTCACTGTTGACATCAATAGTGAAGTCATCAGCCTTGTCGGCTTCACCATCTTCAAGGAAGGCCATGAGCACCAACTCCAAACCACTCTCCTTTCCTTTTGGTAACAACAGCCTGTCGGGGATACCACAGCTACGGGCATATTCCTCCAAACCTGAGGATTCACTACCAGCTGCGATTGCGTCATCGGTCATCTTCTTGATGAAGTCAAAAGATGGGATGTCAGGGATGGTTACAGAGGATTTTTTAGCATCACGAACAATGGTGTTGGCACCAGGAGCCAATTCAATATAGAATTTATCCATTTCAATACAGCCCCATCTTCCACTGTTGGGATGGTAAGCCACACCGTTGGCATCACGACGAGGACACATGTAGATACGGGCTGATGCTATAGCTGCCGCACCCTTGCTGTTTTCAACCTGCATCTTGAATGAGAATGGCTTGTGGTTGAGTCGTTTAACAGAAGCAATCAGAGGGACATCTGCAACTTCTTCAGTATCATCTACAGCATTTTGCAGTGAGAATTCAAAGTCTTCAAAGTAAGTTTCCAAAGAACCTTCAATTTCAATTGATTGCAAATCAACTCCTTCCCAAAGGAAATCTTCCTTCGAGTAAGGTGGTAATCTGTCTTTGAACTCTTTGAAGATATTGTTCATGTACTTATGCAGACGGAAGAAGGCTGGATCTCTGGTAGCAGTTTCAAAGTGCTCCATAACACCTGGTGGCTGTTTGAATTTTCCATGTGGATCTCCCTGGCGACCAAGTACAATGTGGGCAGTATTGTGGAGTGCTCCATAGTAATACTTGTTTACAGAATAGGTTGATGATTCAATGAGGTCACCAAGAATATCAATGCCCCTGTCATTCAAAATATCAATGGTGTGTCCATCTTCTGCAGTAACATATCCATGAGCAATGGCATCTCGAATACGGTCTTCCCAAATCATAAGATCACGAATTCTAGCAACTCCATCAACATCTTCGAATTTGATGTTGTCTGGACGGGCAGGGAACTCTCCACCATATTTATATGTAGTATGAGGAGCAAATCCTTCAACAATAGGGCGATCCCAATAAAGTTCATCAACCGTTTGTAGGTTATTAGAAACACGCTCAGCATCAAATCGTGCTGAAAGCTGGTGATGTGCCCAGAAAAAAAGTTCTCCCTTACGGTCTAGGCTGTAGCCATATTTATCATCCCACCAGAAGGGAAAGTCCATGTGCCAGGTGACATGATGGACATTCATACCTAGATCTTCACCAAAGTAAGCTACACGCTGCTCAGGATTCTTCTGAGAACCAGTGTAACCCATGGCGAATTTACCTGGGGTCTGTGTCATCTTGGCAGTATAAGCTTTATTAATTACCTCAGAGTTGGTGAACAAGTGTGGTGTAACCTCGTACAAAGGAGGCAAAACAACCTTTCCAGCAATGGGGTGGTGAATAACACTAACATAGAGTGCATAAACAAAGACACCCTCATTCATTCTCTGACGGAAATATGCAGCATTATTACGGAAGCAGGGATCCCAGCTTTTGCAGTTGATGAACACTTCAAAGAGCATCAAAGCTTCTTCACGGTGTTTTGTGTTGAAGAGTGAGAAGAAATTCTTTTGTTTGAGTGTTCTTCCATCATTAACCTCCTGAACTAGTCTCTGCGCAGCTTTGCCTTCATCCTTGTAAATAGAGGGGTCAGCGGTTGGCGAAAAATCTTCAATAAGTGGTGCCATCAACTTTGTTCTAAGTTTCCCTGTTATTTTTGTTAGAAAGGCATTCACATCCTGTTGCTCATGAGCTACATCGTAGTCAGCGAGAGCGATGGCCACCAGGCCGAGGCCCAGGGCTATGGAAACGAAGACCTTCATGGTGAACCYTGAAGACCCC
>34545 ENA|HACF01034546|HACF01034546.1 TPA: Euphausia superba transcriptome shotgun assembly, contig M9649
ACTTCTTCGACTCACCAAGATGATGGGGCCCCGTTTCCTATTGGGTTGCCTTCTGGCTGGAGGCCTGGCTTCTGTGGCTCAAGCTTCAGATCCCAAGGCTCAACAAGATATCAATACTATGCTATGGAAGGCTTATGAGCCCCTTCGAAGGGCTAAAATGGGCAATGCTCCTGATGATGCGTTTAGCCCAATTGGTGATCTGTCTATGTACAGTGATGGTGGTGAAGCAGCCCAGAATCTTGAACAAGATGTTCAAGATGGAAGATTATTGAAACAGAAGAACTATTTCTCACTTTTCAATCCCCGTCATCGTCAAGAAGCTCTTATGCTCTTTGAAACTCTTATGAACTGTAAAGAATGGACTCCATGTGTCAATAATAATGCTGCCTACTTCCGTGATAGAATGAATGAAGGAGTATTCATCTATGCCTTCTATGTCGCCGTCATCCACCACCCTATTGCTGATGGACTTGTTCTTCCACCTCTTTATGAAGTAACACCTCACATGTTCACCAACAGTGAAGTTATTAACCAAGCCTACACTTCTAAGATGACAGCCACACCAGGAAAATTCACAATGGGTTATACTGGTTCACAAAAGAATCCTGAACAGCGGGTTGCCTATTTTGGTGAGGACATCGGTATGAATGTCCACCACGTTAGCTGGCACATGGACTTCCCTTTCTGGTGGAAAGACAGCTATGGTTACAAGCTTGATCGTAAGGGTGAACTTTTCTTCTGGGTTCATCACCAGCTTACTGCTCGTTTTGATGCAGAACGTCTGTCTAATAACTTGGAAGTTGTGGATGAACTTTACTGGGATCAACCAATCTATGAAGGTTTTGCTCCACATACCACATACAAGTATGGTGGAGAATTTCCTGCTCGTCCTGATAACATGAAATTCGAAGATGTTGAAGGAGTTGCACGAGTTCGTGATCTAAGAGTTTGGGAAGACCGTATCCGTGATGCTATTGCTCATGGCTATGTAACAGGAAAGGATGGCGAAATCATTAATATCCTTAATGATAAGGGTGTTGATATTATTGGTGACATTATTGAATCATCTGAATACAGTCCAAACCCAGTGTACTATGGTGCTTTACATAACACAGCCCATATTGTCCTTGGTCGACAGGGTGATCCAAAGGGCAAGTTTAAGCAGCCTCCAGGTGTCATGGAACATTTTGAAACTGCAACAAGAGATCCATCCTTCTTCCGTCTGCATAAGTACATGAACAACATCTTTAAGGAATTCAAGGACAGGCTCCCACCTTACACATATGAAGAACTTAACTTTGAAGGAGTCTCCATTGAGAGTGTTAGCATTGAAGGTTCTCTGGAAACTTACTTTGAAGACTTTGAGTTCTCTCTCACTAATGCTGTAGATGACACTGCAGAACTTGAAGATGTTGCCATCTCTGCTGAAGTTAAGCGTCTCAATCACAAGCCCTTCTCCTTCGTCCTGAATATCAATAACAATAATGCTGCAGCAGTAACGGCCTCTGCGAGAATATACCTTTGCCCTCGTCGTGACAACAATGATGTTCCTTTCCATCCCAATTTTGGCAGATGGGGTTGTATTGAAATGGATAAATTCTGGGCTGATTTGGCTCCAGGAGCAAACACAATTGTACGTAAGTCCTCTGAATCTGCTGTGACTGTGCCTGACAGTCCATCATTCTTAGAAATGATTGAAAGGACAGATAAAGCTGCTGCTTCAGGTGCTGCATCTAGTGGATTGGAGGAGCTTTCCCGTACCTGTGGTATTCCCGACAGGCTGTTCCTTCCCAAGGGCAAGGAAGAGGGTCTAGAGATGGTTCTCATGTCTTTTGTCAGTGATGGTGCTACTGATCATACTGATACATTCCAAGTTGGTGGTCACTATGGTGGTACCCATGCCCATTGTGGTATCCATGGACAAAAGTATCCCGACAAGCGTCCCATGGGCTTCCCTATTGATCGACAGATTACTGATTTCCGTATGACTGCACAAGTTACCAACTTCAAGAATACATTAGTTTATGTTTACCACAAGAAATCTGCATAAGATATTTAAGTATCATTTTATTTACTTGACCAGTATGTCAAAGAAAGATTTATAATTTATTAAATAAACCATMTATTATC
>36162 ENA|HACF01036163|HACF01036163.1 TPA: Euphausia superba transcriptome shotgun assembly, contig M14419
GCCGACAWTTTGTYTTTTTAATATATTGTTATTTCATGAATTGTAAATCAATGTATGACATACTACTTAAGTAACTGAACTGAAACTTAAATACATTATTAAGCTTTCTTGTGGTAAATATAGACTAATGTGTTCTTGAAGTTGGTAACTGTTCCGGTCATACGGAAATTAAGAATCTGGCGATCAATAGGGAAGCCCATGGGTCGTTTGTCGGGGTACATCTGTCCATGGATACCACAATGGGCATGGGTACCACCATAGTGACCACCAACCTGGAATGTATCAGTATGGTCAGTAGTACCGTCACTGACAAAAGACATGAGAACCATCTCTAGACCCTCTTCCTTGCCCTTTGGAAGTAACAACCTGTCGGGAATACCACAGGTACGGGAAATCGCTTCCAATCCTGTTGTTGCAGCACCAGAGGTACTAGCCGCATCTGTCTTTTCAATCATACTTAAGAAGGATGGGCTGTCAGGCACAGTCACAGCAGATTCAGAGGACTTACGCACAACTGTGTTTGCTCCTGGAGCCAAAGTGGTCCAGAATTTGTCCATTTCAATACATCCCCATCTACCATAATTAGGATGGAAAGGTACACCATTATTGTCACGACGAGGGCAAAGGTAGATTCTGGCAGAGGCAACTACTTCTGCACCATTATTGTTATTGATATTCAGGACGAAGGAGAAGGGCTTGTGATTGAGACGCTTAACTTCAGCAGAGATGGCAACATCTTCAAGTTCTGCAGTGTCATCTACAGCATTAGTGAGAGAGAACTCAAAGTCTTCAAAGTAAGTTTCCAGAGAACCTTCAATGCTAACACTCTCAATGGAGACTCCTTCAAAGTTAAGTTCTTCATATGTGTAAGGTGGGAGCCTGTCCTTGAATTCCTTAAAGATGTTGTTCATGTACTTATGTAGACGGAAGAAGGATGGATCTCTTGTTGCAGTTTCAAAATGTTCCATGACACCTGGAGGCTGCTTAAACTTGCCCTTTGGATCACCCTGGCGACCAAGGACAATATGGGCTGTGTTATGTAAAGCACCATAGTACACTGGGTTTGGACTGTATTCAGATGATTCAATAATGTCACCAATAATATCAACACCCTTATCATTAAGGATATTAATGATTTCGCCATCCTTTCCTGTTACATAGCCATGAGCAATAGCATCACGGATACGGTCTTCCCAAACTCTTAGATCACGAACTCGTGCAACTCCTTCAACATCTTCGAATTTCATGTTATCAGGACGAGCAGGAAATTCTCCACCATACTTGTATGTGGTATGTGGAGCAAAACCTTCATAGATTGGTTGATCCCAGTAAAGTTCATCCACAACTTCCAAGTTATTAGACAGACGTTCTGCATCAAAACGAGCAGTAAGCTGGTGATGAACCCAGAAGAAAAGTTCACCCTTACGATCAAGCTTGTAACCATAGCTGTCTTTCCACCAGAAAGSWAAGCCCCGGTACTTCGCGTCCGGGGCGACCCGCTCCGAGGACATTATCAGGCGGGGAGTTTGACTGGGGCGGTACATCTGTCAAACGATAACGCAGGTGTCCTAAGGCCAGCTCAGCGAGGACAGAAACCTCGCGTAGAGCAAAAGGGCAAATGCTGGCTTGATCCTGATTTTCAGTACGAATACGGACCGCGAAAGCGTGGCCTATCGATCCTTTTGACTTGAGGAGTTTTCAGCAAGAGGTGTCAGAAAAGTTACCACAGGGATAACTGGCTTGTGGCGGCCAAGCGTTCATAGCGACGTCGCTTTTTGATCCTTCGATGTCGGCTCTTCCTATCATTGTGAAGCAGAATTCACCAAGCGTTAGATTGTTCACCTACTAACAGGGAACGTGAGCTGGGTTAGACCGTCGTGAGACAGGTTAGTTTACCCTACTGTTGAATTTGATCGTTGCGATAGTAATCCTGCTCAGTACGAGAGGAACCGCAGGTTCGGACATTTGGACACGCACTTGGTCGGGCGACCAGTGGTGCGAAGCTACCATCCGCGGGATTTTGCCTGAACGCCTCTAAGGCAGAATCCCATCTAGACAGTGCAACGATATCGCGTGCGGTTTGCA
>38464 ENA|HACF01038465|HACF01038465.1 TPA: Euphausia superba transcriptome shotgun assembly, contig M25634
TGTATGTGGTATGTGGAGCAAACCTTCATAATGGTTGATCCCAGTAAAGCTCATCTACCATATTCAAGTTATTGACAGACGTTCTGCATCAAAACGAGCAGTAAGCTGGTGATGAACCCAGAAGAAAAGTTCACCCTTACGATCAAGATTATAACCATAGCTGTCTTTCCACCAGAAAGGGAAGTCCATGTGCCAGCTAACATGGTGAACATTCATACCAATGTCCTCACCAAAATAGGCAACACGCTGTTCAGGATTCTTTTGTGATCCAGTATATCCCATTGTGAACTTTCCTGGTGTGGCTGTCATCTTAGCAGTGTACGCTTGGTTGATAACTTCACTATTGGTGAACATGTGTGGTGTTACTTCATAAAGAGGTGGAAGAACGAGTCCTTCTGCAATAGGGTGGTGGATGACTGAGACATAGAGGGCATAGATAAATACTCCTTCATTCATTATATCACGGAAGTAGGCAGCATTATCACTGACACATGGACTAAAGTCTTTACAGTTCATAAGAGTTTCAAAGAGCATAAGAGCTTCTTGGCGATGACGGGGATTAAAGAGTGAAAAATAGTTCTTCTGTTTCAATAATCGTCCATCTTGAACATCTGCTTCAAGATTCTGAGCTGCTTTACCACCATCACTGTACATAGCGAGATCACCGACTGGGCTAAACCCATCAGTAGGAGGATGACCCATTTTGGCCTTTCGAAGTGGTTCATAAACTTTCCATAGTAGAGTATTGATATCTTGTTGATTCTTTGGATCTGATGCTTGAGTCTGGGAAGCCAGGGCTCCGGCCAAAAGGCAGCCCAATAGGAAACTGGGTCCCTTCATCTTGGTGAGTCAATTAAAAGTGATGAACTTGCAAATTTGGGTTTAGGAATCTGATTTTGATGTTATTCAAATGCTCAGAATTCTTGTTCACTGCATCAGAAGTTCATTAAATATAGCTCCTACCATAAAAATTGTTATTTTTAGAAAAATAATTTTTCTTACTCCTGAGAGTCTACCAAAA
>39989 ENA|HACF01039990|HACF01039990.1 TPA: Euphausia superba transcriptome shotgun assembly, contig M45398
TTTTATAATTGCATTAAGATATCATATAGTTTTTCATTGTTTGAATACATACAAACATTAGTTTAGCTTTATTTTATTTTTAGATTTATAAGTATATGATCTTCTTTAATTGATTTACTGAATAAGAGATGGCATCCAGGACTTAACCATTGAAGGAGTGTGCAGCTTGATGAATGATGGTAAATTGATTGAGGAGGACAAGGAATAACTGCTTACACTGGATGGCAACGAGTTCCACAAGGAGACCATGCTAGTTTTAATATCTTTGTGGTAGATGAGATTCCATATGTATTCAACAATTCTCCTGATGATTGGAATCTCCATCATTTTGTTGTAAAACAAAGTAGTGTATTCAACAGCAAGTTTAATGAACTTTTCAACATTTTCTTTCACTAAATTGAACTGGGCCGGGTACATCTTAATAACTTCATTGATCTTTGCCATCAAGAACTTAGCAACTTCAGTATTTCTCAGGAATTCAATGAAGTTATTAATAACTGGGACAAAATCATGAAATCCCAAAGGCAAGTTTAAGCAGCCTCCAGGTGTCATGGAACATTTTGAAACTGCAACAAGAGATCCATCCTTCTTCCGTCTGCATAAATATATGAACAACATCTTTAAGGAATTCAAGGACAGGCTCCCACCTTACACATATGAAGAACTTAACTTTGAAGGAGTCTCCATTGAGAGTGTTAGCATTGAAGGTTCTCTGGAAACTTACTTTGAAGACTTTGAGTTCTCTCTCACCAATGCTGTAGATGACACTGCAGAACTTGAAGATGTTGCCATCTCTGCTGAAGTTAAGCGTCTCAATCACAAGCCCTTCTCCTTCGTCCTGAATATCAATAACAATAATGGTGCAGAAGTAGTTGCCTCTGCCAGAATCTACCTTTGCCCTCGTCGTGACAATAATGGTGTACCTTTCCATCCTAATTATGGTAGATGGGGATGTATTGAAATGGACAAATTCTGGACCACTTTGGCTCCAGGAGCAAACACAGTTGTGCGTAAGTCCTCTGAATCTGCTGTGACTGTGCCTGACAGCCCATCCTTCTTAAGTATGATTGAAAAGACAGATGCGGCTAGTACCTCTGGTGCTGCAACTACAGGATTGGAAGCGATTTCCCGTACCTGTGGTATTCCCGACAGGTTGTTACTTCCAAAGGGCAAGGAAGAGGGTCTAGAGATGGTTCTCATGTCTTTTGTCAGTGACGGTACTACTGACCATACTGATACATTCCAGGTTGGTGGTCACTATGGTGGTACCCATGCCCATTGTGGTATCCATGGACAGATGTACCCCGACAAACGACCCATGGGCTTCCCTATTGATCGCCAGATTCTTAATTTCCGTATGACCGCAACAGTTACCAACTTCAAGAACACATTAGTCTATATTTACCACAAGAAAGCTTAATAATGTATTTAAGTTTCAGTTCAGTTACTTAAATAGTTTTTCATACATTGATTTACAATTCATGAAATAAACAATAT
>40175 ENA|HACF01040176|HACF01040176.1 TPA: Euphausia superba transcriptome shotgun assembly, contig M48594
GGATATTAATGATTTCGTTYKCCATCCTTTCCTGTTACATAGCCATGAGCAATAGCATCACGGATACGGTCTTCCCAAACTCTTAGATCACGAACTCGTGCAACTCCTTCAACATCTTCGAATTTCATGTTATCAGGACGAGCAGGAAATTCTCCACCATACTTGTATGTGGTATGTGGAGCAAAACCTTCATAGATTGGTTGATCCCAGTAAAGTTCATCCACAACTTCCAAGTTATTAGACAGACGTTCTGCATCAAAACGAGCAGTAAGCTGGTGATGAACCCAGAAGAAAAGTTCACCCTTACGATCAAGCTTGTAACCATAGCTGTCTTTCCACCAGAAAGGAAAGTCCATGTGCCAGCTAACGTGGTGGACATTCATACCGATGTCCTCACCGAAATAGGCAACCCGCTGTTCAGGATTCTTTTGTGAACCAGTATAACCCATTGTGAATTTTCCTGGTGTGGCTGTCATCTTAGAAGTGTAGGCTTGGTTAATAACTTCACTGTTGGTGAACATGTGAGGTGTTACTTCATAAAGAGGTGGAAGGACAAGTCCATCAGCAATAGGGTGGTGGATGACGGCAACATAGAAGGCATAGATGAATACTCCTTCATTCATTCTATCACGGAAGTAGGCAGCATTATACTTTAAGGCCTATTTAAATTCTTCTTTAAAGTTGAAAGATGTCAACGTTTATTGGTATTTAAAATGAAATATAATATTTCAAAAGGATAATAGTTGGTTAGTGAATTTTGGTAATGTTTCTGTATGTGACTCTCTCATTGGGCATTCCTATTAATCATTTGGATATTATTGTCTGAAAACTCAATTGTTTCTGTAGAAATTAACCTTTAGATTATTGCTAAACAGAATTATGTCATAATCTTATATCAAAATCTTATATCAAAACTAATTTGCTGTATTTCAGGCTATCATTAATTTGATTAAATATTATGAATATTCAGTTATTTCTAGAAATAATATCTAGTTTGTACTTGATATGAAGTAATGATATGTATGGAATTC
>40198 ENA|HACF01040199|HACF01040199.1 TPA: Euphausia superba transcriptome shotgun assembly, contig M49130
CACATACAAGTATGGTGGAGAGTTCCCTGCTCGTCCTGATAACATGAAATTTGAAGATGTTGAAGGAGTAGCACGAGTTCGTGATCTGAGAGTTTGGGAAGACCGTATTCGTGATGCCATTGCTCATGGCTATGTAACAGGAAAAGAGGGCACCATTATTGATATTCTCAATGATAGGGGCGTTGATATTATTGGTGATATTATTGAATCATCAACATATTCTGTTAACTCATACTATTATGGCGCCCTTCAAAGAATTCAAAGATAGACTACCACCCTACAACAAGGAAGATTTCCTTTGGGAGGGAGTTGATTTRCAATCAATTGAAATTGAAGGCTCTTTGGAAACATATTTTGAAGACTTTGAATTCTCACTTATCAATGCTGTAGATGACTCCGAAAATGTTAAAGAAGTCCCTCTGACTGCATCTGTAAAGCGTCTCAACCACAAGCCATTCCAATGGAAGATGCAAGTCGAAAACAGTAAGGGAGCAGCAACTGTAGCATCAGCTCGTATCTTCATGTGCCCTCGTCGTGATGCCAATGGCGTGGCTTATCATCCCAACAGTGGAAGATGGGGCTGTATTGAAATGGATAAATTCTATGTTGAATTGGCCCCTGGTGCTAACACTATTCTTCGTGATTCCTCTATGTCAACTGTAACCATCCCTGACATTCCATCCTTTGACTTCATCAAAGAGAAGACCAATGCCGCAGTCGCAGCCGGTGCCGACGTTACAGGTTTAGAGGACCGAGGTCGTAGCTGTGGTATCCCCGACAGGCTGCTGTTGCCCAAGGGCAAAGAGAATGGTTTGGAGTTGGTGCTCATGGCCTTCCTTGAAGATGGTGAAGCCGATAAAGCTGAGGGCTTTACCATTGATGTCAACAATGAATTTGGTGGTACCCATGCTCACTGTGGTATCCGTGGTGGGAAGATCCCAGACAAACGTGCCATGGGTTATCCAATGGACAGACAGATAATT
>14703 ENA|HACK01014704|HACK01014704.1 TSA: Cherax quadricarinatus, contig transcript-80_14703
GATGCGGTGGGTGGTAGTTGTAACAGCGCTTCTGGTAGTTACTGTTTCGGCTGACATAAACGTTGCCCACAAACAACAGGACATCAACCACCTATTATACAAGATCACTAGCCCCATCAAGTCAAGTTTCAATGACCTCAAGGAGACGTCAGAAACATGGAACCCAAGAGAACACATGGATCTCTGTAGCGATGGAGGTGCAGCCGTAGAGTGGCTAATGGGTGAGTTGGAGAATCACCGCTTGCTAAAGCAACATCACTGGTTCTCTCTCTTCAATGACCGCCAGCGTACGGAAGCCCTGTGGCTTTTCGAAGTCTTCATGCAGTGCACAGATTTTGAAGTATTTAGAAACAACGCTGCTTACTTCCGTGAGCATATGAATGAAGGGGAGTTTGTTTATGCTCTTTATGCGGCAGTGACCCACTCAGACATAGGCCAGTATATCGTCTTACCACCTCTTTACGAGATCACTCCTCACTTATTCACAAACTCAGAGATTATCAACAAAGCTTATACTGCTTTGATGACACAAACGCCAGGTAACTTCAGGATGAACTTTACTGGAAGCAAGAGAAACACCGAACAGCGTGTGGCTTACTTCGGTGAGGACATTGGCATCAACTCTCACCATGTTCACTGGCATTTAGATTTTCCCTTCTGGTGGAACAGAGATAAGATAGACCGTAAAGGAGAGCTCTTCTTCTGGGCTCACCACCAGCTGGTTGCTAGATACGATGCCGAGCGTCTTTCTAACTACCTACCACCAGTAGACGAACTCTACTGGGACAGCCCAATTAAAGATGGGTTTGCTGCTCACACCTCTTACAAATATGGCGGAGAGTTCCCCACTCGCCCAGACAACAAAGAATTTGAAGATGTAGAAGGTGTGGCCTGTGCTCGTGACATAAAGTTATTAGAAAGTCGAATACGAGATGCCATTGCTCTGGGTTATATCATTAATATCAATGGCTCTCACACTGACATCAACAACGAACATGGCATTGACATCTTAGGTGATATCATTGAGTCTTCGGCATATAGCCCCAATGCTGCATACTATGGCTCTCTACATAACCAGGCTCACCGCGTCTTGGGTGCACAGGCTGATCCTAAACGGAAGTTTGGTATGCCTCCAGGAATAATGGAACACTTTGAGACTGCCACTCGCGACCCAGCGTTTTTCCGTCTCCATAAATATATAAATGGAATTTTCAAGGAACACAAGGACAAGTTGCCACCTTACACCGAGCAAGAGTTACTCTACAGTAATGTGAATATCACTAACGTCAAGGTCAGTAAACTCTCCACCTACTTCGAAGATTTTGTGTTTGACGTGAGTAATGCTTTAGACACACCAGAGAGCTTCAGTTACGTTTCGGTCACAGCCACTATATCACGTCTGAACCACGAACCATTCACTTACAACATTCACGTCCAAGCTAAACACGACGATGAAGTCACTGTTCGCATCTACATAACTCCCAAGCGTGACGAGAACAACATCGTCCTTGACATAGACGAGTCTCGCTGGGGAGCCATCTTGCTCGACACCTTCTGGACTAAGGTTCATGCGGGAGATAACGTAATCACGCGTAAGTCTTCACAGTCATCAGTAGCTATACCTGATCGTGTGCCGTTCTTTGAACTTCTCGAGGACGCTGATGAGGCTGTGGCTAACGACGCTCAGCTACTCCATCAGGAAATTCGTGGTTGTGGTCACCCCATGAGGCTGCTGCTGCCTAAGGGCACTAAGGAAGGTCTGGATTTCTGGCTCGACGTTATTGTCACCAGCGGAGATGATGCAGTCCACGATGAGTTAACCATTGAGAACCACGGCAGCACTCATGGTTACTGCGGTATTCATGGTATGAAATATCCTGACAAGCGCCCAATGGGCTTTCCTTTCGACCGTCGCATTCCTGAAATTGGAGTCTTTAAAGTGCCCAACCAACATGGCCAAGTTGTTAAGATTTTCCATCACTAATAAAGAGTATTTTTATATCAGGTAAGTTTTCACTTTTAAACCATTACACCAAGATCAAATATGGGGTGACTAGGATATTTTCTAAGAGCTCTCGCATCTGCAGAAATGAATTCAGTGAAAAAGAGTGCTCTTTCCTCCAGCAAAAATTTAATGTATGACACTACCTTCGACATTTCATCAGGGAATGCAGACAGCGTTTTCTGGGCACGTTGTCAATGCATCAGTTCATCAATTCGCCCAGATCCAACGCCATCGAAAAGAGTATAATCATTCTTTCGTAAAAAACTTTGTTGTCAAACATATCTGCAAGATCTCTAACAGCGATGTGTGCACACCATCTACTACCATTAAAGGCATCACTAGAGAGAATGCTACTCTAGTGCTTAAGGCCTATTATTACTAATAGTTAGGAATCATTATACAATAACTCCAATTTAATATGTTAATAATAGCTAATTCGGTCTCACAATCCTAGACTATGCCCACACATTCACTCCAAATATCTAATCACATTACATCACTTCCTCTAACACCCTCCAATTTGATATCAATTTTTCATAGCCTAATTTTTTTTGTTACATCTAACACCTTACTCTTCATGTACGCTTTCAATTTCCTTCTTTTACGAACTTTCCAAAATTCCTCCAAAGACTTTCACAACCTCTATTCAGAATCTACAATAAAAGAAGCGTCTCTTCATCAAAGAGCAGCTGTGGCAACTCCCACTTCATATCAGATTCATTCTCTTTTTATCCCACGTATCTTCCCGACACCATCGCATCCACTTCTTTTACATCCCCATCTATAAATATATTAAACACCCTTGTTTAAGGTCTATTTTTACTAGAAAATATACCCATCTTTTCCAACTCGAGCCTCATTACCTATAAAACTTATGCTTTAACTAGCCTACTACCTATTCCATGCATTTGCCACATTGCTTCATTATCTGCTTTATCGGTTTCTTACCCTTATCTAAGTATTCTTTGTTTATATATATTAATATAACTACTTGATCTACATATACCGTACTTTTCCTAAATGCTTCTTGCTCTTCCGCAATCCTACTTTCTGTCTCAC
>15828 ENA|HACK01015829|HACK01015829.1 TSA: Cherax quadricarinatus, contig transcript-80_15828
TTTTTTTTTTTTAATATTAAAAAGATTTATTGAATTATATTATCGATGGATATATGGAAATTTTTATGGTCACGATAGAGAAATTTTTCTAATTAAGGTTGAAAAGGAGAGGATATGTGAGTAACTGAGGAAACAAGCTGACAAATGACTAAAAAAAAATAGGGAAGGAGGAATTAACTTTATTTTATTTGCTCAGGATTGAACCTTATTACATATGACTTGATAAAGCTGTCTCCAGAGGTAAGCGTCGTCAAAAAATAAAGGCATTCTCTGCTTTACGTGTCTTTATACCACGTTTCGAAGTTTGTCTCAGTTTTTTTTTTGCACCTAGGAAAAGGCAATCGAGTATAATTTTGCTTGCACATGCGTCTATACCTCAGTTTTATATTTGCAATAAGCAGTAATATGTAAATTTAATTATTGGCATAAATGAATAAGGAATAAAAGAATCACTATCCAAGTGGACGAATTGTCCTAAAGTACAGAAAAACCTTCACAAAGAGAATATTTAGAGTTTTTTTTTTTTTTTAATTTAAATGGTAACTGCAGATCTGCTGGAAAGAAACCTTTGGAACTGCCGTAACTGCTGACTGAGCGATATTATAACTGACGGGTATGAAATGTTTCCATGACCACAAATAACAATATCACATTCACTTATCAAGCAGATATGAATATAAAAGAAAGAGTTCACTTTTAATCTCGGTTGAAGACCTTGACGGTGATTCCTTGGAAGTTAGGAAGGCGGTAGAAGATGCGTTCATCGTCAACACGACGATCCAGAGGGTAGCCGTGTGGTCGGTTGTCGGGATACACTCCTCGGTAGCCATAGTGGTTGAATTTTGTGCTTGTATGTAGATCCTCCACGGCTGCGTCAGCTTCGCCGTCGGTGAGAGCGACCACTACTTTAAGTTCAAGTCCTCTGCGGTTTCCCTTGGGTAGCAGGAACCTGTTGGGTAGTCCAAGTGCACTCACGTACTCGTGAAGGTCGAACTTCCTGCCACGCGCAAGCGCTTCTTCAGTTCTGTCCATCAAATAGTGGAAACTTGGAATGTCAGGAACAGTCACAGATGAGTCTTTGGACTTGCGGACGATCTTATTATAACCTGGTCTCAATTTAGTCCAGAACTTGTCCAGTTCGATGGCGTTCCATCGTCCTTCATTGAAGGAGTACTTAAGGCCGTTGTCGTCACGGTTTGGCCATGCGAAGATGCGAACTGTTGTTAAGACTTCGTGATCATTATGATTATTGACGTCGATATTGAAAGTAAAATCTCTGTGATTCAAACGAGGTACATAAGCGGAAATTTCCACATCGTCAATGTCTACTGTATCATCAACAGCATTGATCAAGCTGTATTCGAAATCTTCAAAGTAAGTTTCAAGTAGTCCACTAGTGCAGAAGTTCTCAATGTCTACACCATGGAACTCCAGTTCTTCTTTAGTGTATGGAGTGAGGGAGTCCTTGTGTTCTCTAAATATGTTATCCATATATTTGTGAAGCCTGAAGAAGGCCGGGTCACGAGTAGACGTTTCAAAGTGCTCCAGAACACCTGGAGGAAGGTTGTACTTTCCTTGAGGATCTCCCTGGCGACCAAGCACTATGTGAGCTGTGTTGTGGAGAGCACCGTAATAGCCGGGGTTAGGACTGTATGCTGACGACTCAATAACATCACCAAGTACATCAATACCATGAGTGTTCCTGATATCAATGCTGCTTCCATCTTTGGCAGTGATGTAACCATGAGCAATTGCATCACGGATTCGATTATCCAAAATTTTCAAATCTCGAATACGTGCAACACCTTCCACATCAACAAACTTCTTGTTATCAGGACGAGAAGGGAAATAACCACCATGTTTATATGATGTATGAGGAGCAAAGCCTTCTTTGATGGGTTTATCCCAGTTAATCTCTTCCACGGGATTTAGGTGGTTAGAGAGACGTTCAGCATCAAAACGAACAGTAAGCTGGTGATGTACCCAGAAGAAGTTTTCACCTTTGCGGTCCAGGTGGTGACCTTCATGTTTGTCCTCCCACCAGAATGGGAACTCCAAATGCCATGTAACGTGATGGGTATTCAAGCCAATATCTTCACCGAAATAAGCCACACGTTGTTCTGGGTTCTTTTTGCTGCCAGTAAAGTGTGAGCGGAATCTGCCCGGGGTTTGAGTCATCTTTGCCTGATAGGCTTGTTGGATAACTTCACTGTTTGTGAACAAATGTGGGGTTACTTCGTAGAGTGGAGGAAGCACAACGTTTTCAGTGAGTGAAGAATGGATCACTGCTGCATACAAGGCATAAACAAATTCTCCTTCGTTTATGTATTTTCTGAAATAAGCAGCATTGTTGGAGAAGGTTTTCCAGTCTTTAGAATGTTCCAAAACATCATAGAGCAGAAGTGCTTCTTCACGTTGTCGTGTATTGAAGAGAGAGAACCAGTGTTTCTGCTCCAGAAGTCTGCCATCCTTCAGTTCTTTTACTAGCTTGTGGACGGCAGCTCCACCGTCATTGTAGTGAGATATGTCGGCTTCTGGGTCGAAGGTTTCAGCAGCATGTTTCAGCTTTTCATCACGGAGGACCTCATATACCTTAAATAGTAGAAAATTGATGTCGTGTTGTTTTTGCTCATCAGATACATCACCAGGATCGTCACTTTGGAAACCCAAGTCTGGCGAGGCGGCAGCGAGGGCCAGGAGAGCACACAACACCAAGACCTTCATGGTGGCAACGGTGAG
>17174 ENA|HACK01017175|HACK01017175.1 TSA: Cherax quadricarinatus, contig transcript-80_17174
TGAAGCTCTTGGTGGTATGTGTTCTCGTGGCTGCTGCCGCTGCTTGGCCGAGTTCCGGCTTTCAAAGCGACGATGCAGGTGGTGCATCTGATACTCAGAAACAACATGACGTAAACTACCTGCTGTTCAAGGTCTATGAAGTTCTTCGTGATGATAACTTGAAAAATCTTGCTAAGACATTCGACCCTGAAGCCGACACGTCTCACTATTCAGACGATGGAGCTGCGGTTCACATACTTGCAAAGGAACTAAAGGACCACCGGCTCCTGGAACAAAAACATTGGTTCTCCCTCTTCAATACACGACAACGTGAAGAAGCACTTATGCTCTATGATGTTTTGGAACATAGCAAGGACTGGCAAACTTTCATCAGCAATGCCGCTTATTTCAGAAACCGCATGAATGAAGGAGAATTTGTTTACGCATTGTATGCAGCAGTAACGCACTCTCCACTCACCAAGCACATTGTACTTCCACCACTTTACGAGGTCACACCGCACTTGTTCACAAACAGTGAAGTTATCCAGCAAGCCTATCATGCCAAGATGACTCAAACCCCTGGTAAATTCAGATCTCACTTTACTGGCAGCAAAAAGAACCCAGAGCAACGTGTAGCATACTTCGGCGAAGATATTGGCTTGAATACCCACCACGTTACTTGGCACTTGGAGTTCCCATTCTGGTGGGAAGACAAACATGAAGGCCACCATCTGGATCGTAAGGGTGAAAACTTCTTCTGGGTACATCACCAACTCACTGTTCGTTTCGATGCTGAACGTCTGTCCAATCACTTGAATCCCGTTGATGAACTTCACTGGGAAGAAACCATCGAAGAGGGATTCGCTCCTCATACAACTTACAAGTATGGAGGAGAATTCCCATCTCGTCCTGATAATATTCACTATGAGGATGTCGACGGAGTCGCTCGTATTCGTGACTTACTCATTATTGAGAAACGTATTCATGATGCTATTGCCCATGGGTATGTTACTGCTAGAGATGGATCTATTATTGACATAAAAAATTCTCATGGCGTTGATGTACTCGGTGATGTCATTGAATCCTCTAAATATAGCCCTAACGTCGAGTACTACGGTTCACTTCACAACACAGCTCACGTGGTGCTTGGTCGCCAAGGAGACCCACATGGAAAATACAACTTACCTCCTGGAGTACTGGAACACTTTGAAACTGCTACCCGCGACCCAGCATTCTTTAGATTACATAAGTATATGGATAATATCTTCAGAGAACATAAGGATAGCCTTACTCCTTACACGAAAGATGAGTTGGAATTCAGTGGTGTTGCTATCGACAATGTTGCCATTGACGGTACACTGGAGACCTTCTTTGAGGATTATGAATACAGTCTTCTCACAGCTGTCGATGACACCGTTGAAATAGATGACGTGGATATTACTACAGTTGTATCACGTCTGAACCACAAAGACTTTTCCTTCAACATTGACGTAACCAACAATAATGATCACGAAGTGTTGGCAACAGTGCGTATCTTCGCCTGGCCACATCGTGACAACAATGGTATTGTCTACCCATTCAACGAGGGACGCTGGAGAGCCGTCGAGCTGGATAGGTTCTGGAAACAGCTGAGTCCTGGTGTGAACCACATTGTACGCAAATCCACTGAGTCGGCAGTGACTGTCCCTGACGTGCCCAGTTTCCATTCATTGATAAAGAAGACTGATGATGCACTCTCCTCTGGTAGCCAGCTTGACCTTCATCAGTACGAGAGTGCACTTGGACTGCCTAACAGGTTCTTGCTTCCCAAGGGTAACTCACAAGGTCTGGAGTTCGATCTGGTTGTTGCTGTGACTGACGGCAAGGCAGACGCAGCAGTTGATGATCTACATACTAATACCAAATTTAACCACTACGGCTACGATGGAGTGTATCCCGACCACCGACCACATGGCTACCCGTTGGATCGTCGTGTTGATGATGAACGCATCTTCCACGACCTCTCTAACTTCCATCAAACTGTTGTTAAAGTCTACAATCATTAAATTTTTAACACCATTCAGGGGTGTATCTACATCAAGCTCGTTTTTCTTTTAAGTAACAAATTTTGGCACTACATGAAAATTACTAGTTTGCGCAGGAGAATGGTCTTACTGCCAGTTGGCACTGAACAGTGGCACTGTGAGGTTTGTGATCATGTAGCTTCCAGCATTATTTTTACTTAATATAACAATCTAGTCATCCTAGTGCTTCTCACCCATGATAATCAAAGACAGATCAAACATCTTATGAATTTTTTTTTTCACTATCAAAGGATGACTTGTCTGACTTTAATAAAAACTGCTCAGTGGCGCCCCCTTTCAAGTGGCGCCCCCCTTCAGGTGGTGCCCAGGGCACGTGCCATACTTGCCGTACCTTAGGTACGCCACTGACACCATTTAAAATGAAAAATTTAAAAAACTTCTTGTCAGTTTAATTTTGTTTACAAAACACTCTTTGTTGGCAAATAAAAATATTATGAGCAAAAAAAAAAAAAAAA
>19413 ENA|HACK01019414|HACK01019414.1 TSA: Cherax quadricarinatus, contig transcript-80_19413
TTTTTTTTTTTTTTTTTTTAAAGATGTTCTGGAGCCATCCAGAAACTGTTGTCTTTTATTTCAAACTGACATTGTTAATAAAACATAAAATCCTCAGGTTTAATGGAACTGCATCTTATATCGGAGAAAATTCCCTATTTTGCTAGTGTATTGTTGTTCAAAAGCGATAAAGGCAAATATAAAGTAGTTTGTAAATTTGACAGTAATTTAGGTTTGCTCTGAAGTTCAGTGATGCTCATCGTGGAAGATCTTGACATGAACTTTATGTATATTGGGAGCCTGCAAGACGACGCGAGGATCTGGGATATGACGGTCAACTGGGTAACCCATTGGCCGCTTGTCTGGGTACTTCTCTCCATGGATACCACACTGACTGTGGGTGGCGGCCAAGTCTTCAGGATTATCTACGGTCTTATCTTCGTCACCGTCAGACACTCCCACAAACAAGGAAAACTCCATTCCTGAGGTTGTTCCTTTAGGTAGGAGCAGTCTGTTGGGGATACCACAAGATCGCTCAAATTCGTGGAGGTCAAGTTTACTATGGCTTTCTACGGCCTGGTCAGCTTTCCTCTTTAGTGAGTCAAAACTTGGCCTGTCAGGAACAGTCACTGAAGAGTCAACGGACTTGCGAACAATGTGGTTAGATCCAGGAGCCAATGATTTATAAAACTTGTCCATTTCAATGCAGTGCCATCGACCTTCCTCGAAGGAGAAGAGGACTCCGTTGTTGTCATAACGAGGGCACAGGAAGATGCGGATGGTACCAAGGACTTTGTTACCATTGTTGTTAGTGATGTCAATATTGTAAGAAAATTCATGGTGGTTTAGACGAGGTACTATAGCATGGATCTCAACATCTTTCACTTTGTCAGATTTATCTACAGCATTGATGAGACTGAACTCGAAATTGTCGAAGTAGGTCTTCAGTTCTCCATCAATGGCAATGTTATCAACGGAAACACCTGAGAACTCGAGTTCTTCTTGAGTGTAAGGTGGAAGAGTGTCCTTGTGTTCTTTGAAGATGTTATCTATATATTTATGAAGTCTGAAGAAGCTTGGGTCTCGAGTGGCAGTCTCGAAATGTTCCATGACACCAGGAGGAAAGTTGAACTTGCCGTGAGGATCACCTTGGCGACCAAGCATTATGTGAGCCGTGTTGTGCAGTGAGCCATAATACTGTGGGTTGGCGCTGTATGCAGAAGATTCAATGATTTCTCCCAGAGTGTCGATGCCATGATCATTTTTAATATCGATCTTGTTACCACTCCTGTCGACTATGTAGCCATGAGCGATGGCATCGCGAATTCGACTTTCTAAGATGACCATATCACGCACGTTAGCCACACCATCAACATCTTCAAAGTGTACATCGTCAGGGCGAGCTGGGAACTCTCCACCATATTTGTAGTTAGTATGTGGAGCAAATCCTTCATGGATAACATCGTCCCAATGAAGTTCGTCAACAACATCCAGATGGTTGGAGAGACGCTCAGCATCAAAGCGGGCAGTGAGTTGGTGGTGAGCCCAGAAGAAGAGTTCTCCCTTGCGGTCCAGATGATAGCCGTAAGAGTCCTTCCACCAGAAGGGGAAGTCCATATGCCAAGTAACGTGGTGAATGTTTAGGCCAATGTCCTCACCAAAGTACGCTACTCGTTGTTCTTTGTTCTTTTTTGTTCCAGTGAACTTCATCTCGAATTTGCCTGGAGTTTGAGTCATCTTGGCAGTGTAGGCCTTATTGATAATTTCACTGTTGGTGAACAGGTGAGGAGTAACTTCATAGAGTGGAGGAAGAACAATTCCCTGTCCCAAGTCTGAGTGGATGACAGCCACATAAAGCGCGTACGCGAACTCTCCCTCGTTGAGGCGCTCACGGAAGTAAGCAGCGTTGTGAACGAAGCAAGACCAGGTCTTGCAGTGTATGAGAACATCAAAGAGCAGGAGAGCTTCTTCACGTTGACGGGTGTTGAAAAGTGAGAACCAGTGATGTTGCTCTAATACTCTGTGGTCTTTAATTTCCTGTATCAGCGCATGAGCTGCCGCACCATCATCGGTGTACTGTGAAGAGTCAGCTTCCGGGTCAAAGGTGTCAGAAAAATCTTTCAAATCACTAAAGTGAAGGTGGTCATAAATATCATCCAGCAAGTGATTGACATCCTGTTGTTTCTTGGCCAAAGTCACACCTGGGTCATCACTGAGGAAGTGATCGTCACTGAAGCTGGGCCAGGCAGCGGCCGCTGCTATTAGTGAACACAGGATCAAGAGCTTCATGGTGGCTGTGATGGTGACACTGAGGCAGC
>19849 ENA|HACK01019850|HACK01019850.1 TSA: Cherax quadricarinatus, contig transcript-80_19849
CAAACATGCAGTGGACGGTGGTTGTAGCAGCATTCTTGGTGGCCACTGTGGCCGCCCGCCCTAACGTGGCTCACAAGCAACAGGCCATCAATCGTCTACTTTATAGGATCACCAGCCCTATCATGTCGACTTTCACCGACCTTAAGGAGGCAGCACAATCATGGAACCCAAAAGACCACACTGATCAAACCACAGATGGAGGTGCAGCCGTAAAACATCTGATGGAAGAGTTGGAGGATCACACCTTACTCAAGAAGCATCACTGGTTCTCCCTCTTCAATGATCGTCAGCGTGAAGAAGCTCTGTGGCTTGTCGATGTCTTGTTGAATTCAAAAGATTTTGAGACCTTCAAGAACAACGCTGCTTACTTCCGTGAGCGCATGAATGAAGGGGAATTTGTTTACGCTCTTTATGCAGCACTGACTCACTCTGACCTAACACAAGATGTCGTCTTACCACCACTCTACGAGGTCACCCCCCATATGTTCACAAACTCAGAGGTCATCAGCAAAGCCTATGCTGCTATGATGAAGCAGATTCCAGGTAACTTCAAAATGAACTTTACAGGTAATAAGAAGAACCCAGAGCAGCGTGTGGCCTACTTCGGTGAGGACGTTGGCCTAAATTCTTACCACGTTCACTGGCATTTGGACTTTCCCTTCTGGTGGAAAAGGGATAAGATTGACAGGAAGGGAGAGCTATTCTTCTGGGTTCACCATCAGTTGAATGCCAGATACGACGCCGAACGTCTTTCTAATCATCTGTCTAGAGTTGAGGAACTCTGTTGGGACTGCATCATTGAAAACGGTTTTGCTCCTCACACTACTTATAAATATGGCGGAGTGTTCCCCACTCGTCCAGACAACAAGAAATTTGATGATGTAGAAGGTGTGGCCCGAATTCGTGACATGAAAGAATTAGAAAGTCGAATTCGTAGTACCATTGCTCTCGGTTACGTTATTAATTCCGACGACACCCATACTAACATTAGTAATGAACATGGCATTGACATTTTGGGAGATCTCATCGAGTCTTCCACCTATAGCCCCAATAATGGTTACTATGGCTCTCTACATAACCAGGCTCACCGCATCTTGGGTGCGCAGGCTGATCCTAAGCTAAAGTATGATATGCCTCCAGGAGTCATGGAACACTTCGAGACGGCCACCCGTGACCCTGCCTTCTTCAGACTCCACAAATATATAGATGGACTCTTCAAGGAACACAAAGACAGGTTGCCACCTTATACCAAGAGTGATTTCCTCTACAGTAATGTAAAAATCACTGACGTCGAGGTCACTGAACTCTCCACCTATTTTGAAGATTTTGAGTTCGACCTGATTAATGCTCTAGACACATCAGAGCACGTCAATGAGGTTTCTGTCAAAACACACGTATCACGCCTGAACCACAAACCATTCACCTTCAAGATTCATGCTAACGCAGAACGCGACGACAGAGTCACTATTCGCATCTACATATCCCCAAAGCGTGATGAGAATAACATCGTCCTTCACATTAACGAGCATCGCTGGGGAGCCATCTTACTCGACACCTTCTGGGCCGAAGTACGTGCGGGAGACAACGTAATCAAGCGTAAGTCTTCCCAGTCATCGGTGGCCATCGTTGATCGGGTGTCCTTCCCCCAACTAATCCACGATACTGACGAGGCTGTGGCCAACAACGTTGAGCTGCCTCATAAGGACACTCGTGCCTGTGGTCACCCCCAGAGACTGCTGCTGCCTAAGGGCACTCACGACGGCTTAGAATTTTGGCTAAACGTCATCATTACCAGCGGAAGCGATGCTGTGCATGAAGACTTAGTCGAAAACGAACGTGGGAGCAACCATGGTTACTGTGGTATTCATGGTGAGAAGTACCCTGACAAGCGCCCGATGGGTTTCCCCTTCGATCGTCGCATTCCTAATCCAAAGGTGTTCAAGGTGCCAAACCAGCACGATCAAGTCGTCAAGATTTTCCATCACTCATAAAAACTCTTGATTTTCTATACAGGGATTTTTGAAGGAAGAATTGTGCCAAATATGTTATAAAGATGAATTTATTAGCTGACACAAGTTACGTATATATATATATATATATATATATAGG
>20821 ENA|HACK01020822|HACK01020822.1 TSA: Cherax quadricarinatus, contig transcript-80_20821
TGAAGGTCTTGGTGTTCTGTGCTCTAGTGTCAGCTGCCGCCGCTTGGCGAAATTATGGCTTCGTGAACGACGAGGCTGGGGCATCTGACGCGCAAATACAGAATGACGTGAATTATCTACTGTTCAAGGTATTTGAACCTATACGACATAAAACTCTGAGACAACTCGGTGAGACCTTCGACCCTGAAGCTGACACATCTCACTATTCTGACGGTGGAGCTGCTGTCCACAAGCTATTAAAAGAACTGAAGGACCAAAGGCTGCTCAAAAAAAAACACTGGTTCTCCCTCTTTAATACACGACAACGTGAAGAAGCACTTTTTCTCTATGATGTTTTGGAACATAGCAATGACTGGCAAACATTTGTCGGCAATGCTGCATATTTCAGAAATCATGTTAATGAAGGAGAATTTGTTTATGCTTTATATGCAGCAGTCGTCCACTCTTCACTTACCAAACACGTTGTACTTCCACCACTTTATGAGGTCACCCCACATTTGTTCACAAACAGTGAAGTTATCCAGCAAGCCTATCGTGCCAAGATGACTCAAACACCTGTTAAATTCAGGTCAGAATTCACTGGGAGCCAAAAGAACCCAGAGCAACGTGTAGCATACTTCGGCGAAGATATTGGCCTGAATACTCACCACGTTACCTGGCACTTGGAGTTCCCATTCTGGTGGAATGACGCAAATGAAGGTCACCATCTGGATCGCAAGGGTGAAAACTTCTTCTGGGTACATCACCAGCTCACTGTTCGTTTCGATGCTGAACGTCTGTCAAACTACTTGGATCCTGTGGACGAACTTCACTGGGAAGAAACTATCAGAGAAGGCTTTGCTCCTCATACAACTTACAAGTATGGTGGGTACTTCCCTTCTCGTCCTGATAATGTTCACTATGAGGATGTCGACGGTGTTGCTCGTATTCGCGACATGATCATTCTTGAGAGCCGCATTCGTGATGCCATTGCCCATGGATATGTTACAGCCCATGATGGATCTACTATCGACATAAACAACTCACACGGAATTGGTGTCCTTGGTGATGTCATTGAGTCGTCAACATACAGCCCTAACGTTGAGTACTATGGTGCTCTCCACAATACTGGTCACGTGGTACTTGGTCGCCAGGGAGATCCACATGGAAAATATGACTTACCTCCTGGAGTACTGGAACACTTTGAAACTGCCACCCGTGACCCAGCATTCTTTAGGCTACATAAATATATTGATAATATCTTCAGGGAACACAAGGATAGTCTCACTCCCTACACTGAGGAAGAATTAGAGTTCAGTGGTGTTGCTATCAACAATGTTGCCATTGATGGCACACTAGAAACGTTCTTTGAGGATTTCGAATACAGCTTAGTTACTGCTGTGGATGACACCCCTGAAGTTCCAGATGTTGCTATATCTACTATTGTATCACGTCTAAACCACAAAGACTTTTCCTTCAACATTGACGTTACCAACAATAATGATCACGAAGTGTTGGCAACAGTTCGTATCTTCGCCTGGCCACATCGTGACAACAATGGTATTGTCTATCCATTCAATGAGGGACGGTGGAGAGCCATTGAGCTAGATAGGTTCTGGAGAAAACTGAGTCCTGGTGCGAACCACATCGTGCGCAAGTCTACTGAATCGGCAGTGACTGTCCCTGACGTGCCTAGTTTCAAGTCACTGGTAGAGAAGACTAAAGCTGCTCTCGCCTCTGGTAGCCAACTCGACCTTCATGATTACGAGAGTGCAGTTGGACTGCCCAACAGGTTCTTGATCCCCAAGGGTAACTCAGGAGGTCTAGAGCTCGACCTGGTGGTGGCTGTGACTGACGGCAAAGCTGATGCTGCTGTAGAAAATCTACATGAAAATACTGTTTTCAATCACTATGGCTACCACGGAGTGTATCCCGACAACCGACCACACGGTTATCCCCTGGATCGTCGTGTAGATGATGAACGCATCTTCCACGACCTTTCCAATTTCCACCAACAAACAGTCAAGGTCTACAATCATTAGGATTTCTTTAAATATCATCGAATAAAAAATATTAAAATATATGAAAGCCACGAAAATACTTTTCTAATATACACCGTAAAACATGTGTTTTATAATCCTACATAAAAAAAAAACAATGTATAGAGTAGAAGAATATTATATTTACTAAAAAAAAATCTCTTAGTCATACTTAGCGATTGTATTAATAGATTATTTTCTATGATTTTTTTTATTTACAGCATACAGTAGATTTTAAAAATGTCGTACGACATCTTAACCGAACTTGTAGAGGGTTAACTTTGATGTACTTTATCAGATACGTAATATTATTCATTACAAAGAATAATTGTGGCAGAGTGTGTCCACATGTGCATCAGTACAACAAAAAAAAAAAAAAAA
>26021 ENA|HACK01026022|HACK01026022.1 TSA: Cherax quadricarinatus, contig transcript-80_26021
AAGATGCAGTGGGTGGTAGTTGTAGCAGCACTCCTGGTGGCTACTGTGGCCGCCAGCCCCGACGTAGCCCACCAGCAGCAAACCATCAATCGTCTACTCTACAAGATCACCAGCCCCATCAAGTCAACTTTCACCGACCTCAAGGAAGCAGCACAATCATGGAACCCAAAAGAGCACACTGATCAGTGCAGCGATGGAGGCGTAGCCTTGAACCGTCTGTTACAAGAGTTGGAGGATCACCGCTTACTGGAGCAACATCACTGGTTCTCCCTCTTTAACGACCGTCAGCGTGAGGAAGCTCTACTGCTCGTTGATGTCCTGTTACACTGCACAAGCTTTGAGGGCTTCAAGAACAACGCTGCTTACTTCCGTGAGCGTATGAACGAAGGAGAATTTGTTTATGCTCTCTATGCAGCTGTGACTCACTCACACCTAACTCAACACGTGGTCTTACCCCCTCTCTACGAAATCACCCCTCATTTATTCACAAACTCAGAGGTAATTAACAAAGCTTATGCTGCTAAGATGACACAGACACCAGGGAACTTCAAGTTAGAGTTCACAGGTAGCCCGAAGAACCCAGAGCAGCGTGTAGCCTATTTCGGCGAAGACGTTGGAATAAATTCTCATCACGTCCACTGGCATTTGGATTTTCCATTCTGGTGGACAGGAGATAAGATTGACCGCAAGGGAGAGCTTTTCTTCTGGGTTCATCACCAGCTCACTGCCAGATACGATGCCGAGCGTCTTTCCAACCATCTATCACCAGTAGATGAACTCTACTGGGACCGCCCTATTAAGGACGGATTTGCTCCTCACACTGTCTACAAATATGGAGGAGAGTTTCCCACTCGTCCAGACAACAAGGAGTTCGATGATGTAGAAGGTGTGGCCCGTATTCGTGACTTAAAGGTATTAGAGAGTAGAATTCGTGATGCCATTGCTCTTGGTTATATTATTAATGCAGATGGCTCCCACACTGATATCAATAACGACCATGGCATTGACGTCTTGGGTGACATCATTGAGTCTTCCGCTTATAGCACTAATGTTGCATACTATGGCGCGCTACATAACCAGGCTCACCGTGTCTTGGGTGCACAGGCTGACCCTAAACATAAATTCAACTTACCTCCAGGAGTTATGGAACACTTCGAGACTGCAACCCGCGACCCAGCATTCTTCCGACTCCACAAATATATGGATGGGATCTTCAAGGAACACAAGGACAAGCTACCACCTTACACTGAGGCAGATTTGCTCTACAGTAATGTTAGAATCACTGATGTAGAGGTCAGCGAGCTCTCCACCTACTTCGAAGATTTTGAGTTTGACCTCAGTAATGGCCTTGACACAACAGAGAACATCAATGAAGTTTCTGTCAAAACCCACGTATCACGCCTGAATCACAAACCATTCTACTTTAACATTCACGCCCACGCTGACCACGACGATAAAATCACTGTTCGCATCTACATAACCCCAAAACATGACGAAAACAACGTAGTCCTTCACATCGACCAGAATCGCTGGGGAACCATCTTGCTCGACACCTTCTGGACTGAAGTACACGCCGGAGACAATGAAATCAAGCGTAAGTCTTCCGAGTCATCAGTGGCCATTCCTGATCGCGTATCCTTCCCTCAACTGATCCACGACGCTGACGAAGCTGTGGCCAACGGCGCTGAGCTGCCTCATAAGGACACTCGTGCCTGTGGTCACCCCCAAAGACTGCTGCTGCCCAAGGGCACTCACCAAGGCTTGGAATTTTGGTTTGATGTGTTTATTACCAGCGGAGATGACGGTGTTCATGATGACTTAGATGTTAACGATCACGGTAGTACTCATGGTTACTGCGGTATTCATGGAGAAAAGCACCCTGACAAGCGTCCAATGGGGTTCCCCTTCGACCGCCGCATTCCAGTACTGAAAACGTTCCTGGTGCCCAACCATCATGGCCAGACAGTCAAGATAATCCATCACTAATCATTTCTCTTGTTCATCTAAATAGTTATTCCAGAGCGAGAATTCTTGCAAGCATTTCATGACTATTATTATTTAGCACATCTTTAAAACTGACTCAGTACATGCTAGAAAAACTCGATTTGTAATATATATCTATCAGCTTTAAATTTTATTTTCGAAATAAACCAAACAGCCCAACAAAGCTGTTTATTTATACGAAGCTTTAAAGAGAGTTGCAAACTGTGCGAGTCTTTTATTTAACACACACATTCATCAATATTATTTTGCATTCCAGATTATTTTGTATTTACCACTCACTTAAAAGACAATGTTTTCCATAGTATGACAGAAATGTGTTTCTAAGAATGTAAAAACCATTATTGTAGCCTATGGCTGATTTAGCAATTTTGAATTACTTTTAATTCAAGACAGTCATAGTATTTTTAAGTCATAAATGTTGTACCTCATCTCCTTAATCTTAATATATCTGCTAATGTATCTGCTAATATATCTGCTAATATATCTGCTAATATATCTGCTAATATATCTGCTAATATATCTGCTAATAT
>14529 ENA|HADC01014530|HADC01014530.1 TSA: Gammarus chevreuxi, contig comp70577_c1_seq3
GTCCTTCCCCCTCTCTACGAAGTTACCCCACACATGTTCACCAACTCTGAAGTTATCCAGAAGGCTTACACCGCTCAGATGACTCAGACTCCCGGTAACTTCAAGATGGACTTCACTGGTAGCCAGAAGAACCCCGAACAGCATGTCGCTTATTTCGGCGAGGACATTGGCCTGAACGTTCACCACGTTACTTGGCATTTGGACTTCCCCTTCTGGTGGGAGGATTCCTACGGTTACCATCTTGACCGCAAGGGAGAACTGTTCTTCTGGGCTCATCACCAGCTGACCGTCCGCTTTGATGCTGAAAGGCTGTCCAACCACCTGGATTTGGTCGATGAATTGTACTGGGACCAGCCCATCAAGGAGGGTTTCGCTCCTCATGCTACCTACAGGTATGGAGGCGAATTCCCCACTCGTCCCGATAACGTGCACTTCGAGGATGTCGATGGACTTGTTCGCGTTCGTGACATGATCATCCATGAGAGCCGCATCCGTGACGCTATTGCTCACGGTTACATCACCGCTGCTGATGGTTCCCACATCAACATCAGGGATGAGCACGGTATTGATCACCTTGGAGATATCATCGAATCCTCCATGTACAGTCCCAACGCCCAGTACTATGGTGCCCTTCACAACGAAGCTCACATCATTCTCGGTCGCCAGGCTGATCCTCACGGCAAGTTCAACCTTCCTCCTAGTGTGATGGAACACTTCGAAACTGCCACTCGTGATCCCGCCTTCTTCAGGCTGCACAAGTACATGGACAACATCTTCAAGGAACACAAGGATTCTCTTACTCCTTACACCGCTGAAGAGATTGGTTTCCCAGGTGTTCATCTGACAAGCATGAGCGTTGAAGGTGAATTGGAAACTTTCTTCGAGGATTATGAATTCGACCTGAAGATGGCTGTTGATCACAGCGAAGCTGTCGCTGAAGTTGATGTCAAGGCACATGTCTCGCGCCTGAACCACAAAGATTTCGCTTACAATTTTGATATCAAGAGTGATGCTGCTGATCAGCACGCTGTTGTTCGCGTTTTCCTGTGCCCTCGTCGGGATAACAACGGTATCATCTTCACTTTTGAGGAAGGTCGCTGGAACTGCATTGAAATGGACAAATTCTGGACCAAACTTGCTTCTGGAGACAACCACATCAAGCGCAAGTCATCTGATTCGTCTGTCTCCGTGCCCGATGTCCCCAGCTTCGAAAGCCTGATCCATGATGCCGATGAAGCTGTTGCCAGCGGATCCGACCTCCACCTCGAGGAATTCGACAGGTCCTGTGGCATTCCCCAGAGAATGCTTCTTCCCCAGGGAACCACCGAGGGCATGGAATTCGCTCTTGTGGTTGCTGTTTCTGACGGCACCACCGATGCCCAGCACGATGCTCTGGAGGCTGTCGAAGCTCATGGTCACGCGCAGTGTGGTGTTCATGGTGAGAAATACCCCGATCACCAGCCCATGGGCTTCCCTCTTGATCGCCGCATTCCTGACGAACGCATCTTCCTCACCTCCGACAACGTCGGCTACACCATCGTTAAGGTCTTCCACAAGGAATAAATGGAACGATTTCATCGAATTCTTCGGGTTATATGATCGATATCTCATTACTGAATGAATAAACAACTTCTTGCAATTTAAAAAAAAAA
>22299 ENA|HADC01022300|HADC01022300.1 TSA: Gammarus chevreuxi, contig comp43666_c0_seq1
GATTCCGCAGGACCTGTCGAATTCTTCCAGACCGAGAGCTGAACCCCTGGACACAGCTTGGTCGGCCTTCTGAATGAGGGACTTGAAGCTCGGGATGTCAGGCACGGTCACTGATGCGTCTCTGGAGGAACGGGAGATCTTGTTGTTGCCCGGACTCAGTTTAGTCCAGAACTTGTCCATTTCAACACAGTGCCAACGGCCTTCTTCGAATGTGAAGATGATCCCGTTTTCATCTCGGCGAGGGCAAAGGAACACTCTGACAACTCCGTGCTTCTCGACGCTATCGTTGTTGACTACTTCAAACTTCAGTCCGAAGCGTTTATGATTCAGGCGACTTATGGTAGCAGAAACATCCACATCGTCAATTTCAGGGCTTGAATCGACCGCGTTACCAAGATCAAACTCGTAATCTTCAAAGTAAGTTTCCAAAACACCATCGACACGAACAGTATGAATAGAGACACCAGGGAATTCCAGTTCATCCTTAGTATAAGGAGGCAAAGTGTCTTTGTATTCCTTGAAGAGGTTGTCCATGTACTTGTGCAGCCGGAAGAATGCAGGGTCACGGGTCGCGGTCTCAAAGTGTTCCATGACACCGGGTGGCAGATTGAACTTTCCGTGAGGATCGGCCTGTCGGCCAAGGAGAATGTGAGCTTCGTTGTGAAGAGCGCCGTAGTACTCCATATTTGGACTGTAAAGAGAAGACTCAATAACGTCTCCAAGGTGGTCAATGCCCTCGTTGTTTCTGATATCAATTTTGCTTCCGTCAGCAGCGATGATATATCCGTGAGCAATGGCATCACGAATTCTGCCTTCGTGGATAATCATGTCACGCACGCGCACTGCTCCATCGACATCTTCGAAGTGAACGTTGTCAGGACGAGCAGGGAACTCTCCTCCGTACCTGTAAGTAGTGTGAGGGGCAAAACCTTCGGCGATGGGATGATCCCAGTAGAGCTCATCGACCAGACCGAGATGATTGGACAGACGTTCAGCATCAAAACGCACCGTCAACTGGTGATGGGCCCAGAAGAAAAGTTCTCCTTTGCGATCCAAATGGTAACCGTAAGAGTCTTGCCACCAGAAGGGGAAATCCAAATGCCATGTCACGTGGTGAGTGTTGAGACCAATATCTTCACCGAAGTAGGCCACACGCTGTTCGGGGTTCTTCTTGCTGCCAGTGAAATCCATGTGGAACTTACCAGGAGTTTGGGTCATCTGTGCTGTGTAGGCCTTTGATATAACTTCTGAGTTGGTGAACATATGAGGAGTAACTTCGTAAAGAGGTGGCAGAACGATTCCGGCGCCAATATCCGAATGAATCACAGCAGCGTAGACTGCGTAGATGAATTCGCCTTCATTCATCTTTTCTCGGAAGTAAGCTGCGTTGTTCACGGCAGTCTCCCATGTTTTGCAATGCATGAACACGTCGAACAGCATTAGGGCTTCTTCCCTCTGCCTAGTGTTGAAAAGAGAAAACCAGTGATGCTGTTCGAGAAGTCTACCATCTTCAAGCTCATGAACAAGAGTTTGCACAGCTTTTCCTCCATCGGTATACAGCGATGTATCGGCTACAGGGTTGAAGCTAGCGGCTGCAGCCTTCAGTTCAGAGAAGCGGAGTGGTTCATTGATGCGAAACACAAGGCGGTTGACGTCTTGTTGTCTCTTGGCGAGACTCGCACCTGAGGCGTCACCGAGGAGAGCATTGGTGGCATCATCGATGAACTGGGGCCAAGCAAAGGCTCCCGACACTAGGAGACACACCAGAAGAATCCTCATGTTGAACGTTTGAAACTCAAAC
>25159 ENA|HADC01025160|HADC01025160.1 TSA: Gammarus chevreuxi, contig comp67683_c0_seq1
TTACAACGACAGCTTAGTTTCAGAGCTCCGAACGGTAACATGAAGTGGATCCTCGTCTTGGCAGCTGTGGCTGTCGTCTGCGCTGCAGATGATACCGCCGTGAAACAACAAGCCATCAACCGGCTCCTGTTGAAAGTGACCGAACCAATTCGGTCTTACTTCACAGACCTTAAGGAGGCTGCCACTAGCTGGAAGCCACGAGATCACGAAGACCATTGCAAGGATGGAGGCAAGGCCGTCGAAGCTCTTCTTGGAGAAATCGAAGCTGGACGAGTGCTGCAACAGAAGTCTACTTTCTCTCTGTTCAACGAACGTCAGCGAGATGAGGCTCTGATGCTGGTCGATGTTCTTCTGAACTGTGAAGACTTTGACACCTTCAAGAGCAACGCTGCCTACTTCCGTGAAAAGATGAACGAAGGAGAGTTTGTTTATGCACTCTACGTTGCTGTAACTCACTCAGATCTCACCTCTGGTGTTGTTCTTCCTCCTCTGTACGAGGTAACACCCCACATGTTCACCAACTCCGAAGTGATCAACCAAGCCTACAGCGCTAAAATGAGGCAGACACCGGGCAAGTTCCAGATGGAGTTCACCGGATCCAAGAGCAACCCCGAACAGCGAGTTGCCTACTTCGGTGAGGATATTGGCATGAACTCTCACCACGTCCACTGGCACATGGACTTCCCCTTCTGGTGGCACGGATACAAAATTGATAGGAAGGGAGAGCTTTTCTTCTGGGCCCATCACCAGCTTACCGCCCGATTCGATGCGGAGCGTCTCTCCAACTACTTGCAAGTTGTCGACGAACTCTACTGGGACCGACCCATCTATGAGGGATTCGCTCCCCACACCACTTACAGGTACGGCGGAGAATTCCCCTCTCGTCCTGATAACAAAGTATTTGAAGATGTTGATGGAGTCGCTCGTATTCGGGACATGAAAATAATTGAAGATCGTATCCACGACGCTATTGATCACGGATACATCGTGGATTCTGAAGGCCACCAGATCAATCTTGATGTTGAACACGGTATTGACATTTTGGGTGATATCATTGAATCTTCGGCTTACAGCCCCAATGTGCAGTATTATGGATCACTCCACAACACTGCTCACGTTATGCTTGGTCGTCAGTCCGATCCCCACGGAAAATTCAACCTGCCCCCTGGTGTGATGGAACACTTCGAGACAGCAACAAGAGATCCTTCCTTCTTCAGACTGCACAAGTACATGAACAACATCTTCAAGGATTTCAAGAATACTCTGCCTCCTTACACTGAGGAAGAACTGGGCTACGCTAATGCCGAAATTACAAGCCTCGGTATTGATGGGGAACTCACCACCTTCTTCGAAGATTTTGAGTTCGACCTGCTCAATGCCATCGATGACACCGAAACCATCGACGATGTTCCAATCACCACTCAAGTATCTCGTCTGAACCACGAAGATTTCTCCTACAATATTGGAGTCCAGGCCAATGCAGCTGAAGCTGCTACAGTCCGAATCTACCTCTGCCCCAAGTACGACGCCAACCATGTTGAGTACAGTCTTGATGAGGCTCGCTGGGGATGCATCTTGATGGACAAATTCTGGACCCAACTGTCGGCTGGAAGCAACACCATCGTCCGCAAGTCGTCGGATTCGTCTGTGACCATCCCCGACAGGACTTCTTTCGCTACCCTCATCAAGGAAGCCGACGCCGCCGTGGCCTCAGGCTCCAGCCTGCCCGCTCACAACTCGAGGGGATGTGGTCTGCCTCAACGACTTCTGCTGCCCAAGGGTAACACGAATGGTCTTGATTTCGAACTGTTTGTCTCCATCACCTCCGGCGACGATGCTGTTGTCTCCGATTTGGTCAGCAACGACCACGGTGGAAACTATGGATACTGCGGCATCAAGGGACAGAAATACCCCGACAAGAGGGCCATGGGATACCCTATGGATCGCCATGTTGAGGACGACAGGCTTTTCAAGCAGTCCAACATCAAATGGACTACCGTGAAGGTCTTCTTCAGGGAATAATGGATTTAGATTTTCGGCACGTACTTCAAACATGAACTCTTTACGATATTTCGGTTAAAAAAATGTCATATTGGTGAAAATAAATCAGTCTGCATTTAAAAAAAAAAAAA
>35707 ENA|HAEM01035708|HAEM01035708.1 TSA: Bragasellus molinai, contig comp52725_c0_seq1
GTATCAACGCAGAGTACGGGGGGTGCATAACCACCGACGCCACTGAGATGAAGGCTTTAGGAATCCTGTGTCTGATACTAGCCGCTGCTTGGGCCACAGAAGCAGCTGTGCCCTCAGCAAAAAAACAGCTGGATGTTTTGCATTTGCTGCATAAAATAAATGAACCAATCAACAGCGCTTACAAAAATCTACGTAAAGCTGCTGAACATTTTAATCCAACTGCTGATAAATCCATCTACAAAGATGAAGGGCATGCAGCTGAGGCACTTTGCAAAGAAGATGAAGACCACCTTCTTCTTAAGCAACATCACTGGTTCTCTTTGTTCAATGACAGACACAGACATGAAGCAATCATGCTTTTCGAAGTTCTCATGAATTGTAAGACCTGGGACTGTGCTGTAAACAACGCAGCCTACTTCCGAGAACGAGTGAACGAGGGTGTCTTCGTTTACGCACTTTATGTCACCATCATCCATAACCCAGCAACCAATGATGTTGTTCTTCCTCCACTTTATGAAATAACTCCACATATGTTTGCTAATACCAAAGTAATTCAAAAAGCTTACTTTACAAAAATGCAACAGACGCCAGGCAAATTCCACATGGGCTTCACTGGATCTCAGAAGAATCCAGAACAAAGAGTTGCTTACTTTGGCGAAGACATAGGTTTGGGCGTTCATCATGTTACTTGGCACATGGACTTCCCTTTCTGGTGGGAAGACAAGTATGGGCATCAATTTGACCGCAAAGGAGAGCTTTTCTTCTGGGTCCATCATCAGCTAACAGTAAGATTTGATGCAGAACGTCTTTCTAACCATTTGGATGTTGTTGATGAACTTTATTGGGATCGTCCAATAGAAGAAGGTTTTGCACCACACGCTACATATAAATATGGAGGGGAATTCCCTGCCCGCCCAGACCATAAAGACTTTGAAGATGTTGACGGAGTTGCTCGTATCCGTGACCTACGTATAATGGAAGAGAGAATTCGTGATGCTATCGCTCATGGATACATAGAAGATCAAAATGGCGATAAAATTAATATCAGAAATGAAGGTGGAATCAACCATCTTGGAGATATTATTGAATCTTCTAAATACAGTCCCAATGCTCAGTACTACGGAGCTCTTCACAATATAGCCCATATTGTACTTAGTCGACAAGGAGATCCCCATGGAAAGTTTAACCAGCCTCCTGGTGTAATGGAGCATTTTGAAACCTCAACACGTGATCCAGCATTCTTCCGACTTCATAAGTACATTGACCATATTTTCAAAGAACACAAGGATTCACTTCCACCATATTCTAAATACGATGTTTATTTCCCGGGAGTGTCAGTAGAATCTGTTTCGATCGCTGGTAAATTAGAGACATTCTTCGAAGACTTTGAATTCTCCTTAGAGAATGCCGTTGATGACTCTGAAAGTGTTCCAGATGTTGAAATTACAGCCATTGTTTCCCGTCTAAATCATAAACCTTTCAGCATGCACTTTGACATCACCAACAACAACAATGATGAAGTACTAGGAACCATCAGAGTTTATATTTGCCCCAGAAGAGATCACAATGGCGTTTTATTCAGTATAAATGAAGGAAGATGGGGTTGTATTGAAATTGACAAATTCTGGAGAAACTTGTCACCTGGATCCAACCATGTGGTTAGAAAGTCTAAGGATACTTCAACGTCAGTACCTGATGTTCCAAGCTACCACTATCTTTTAGAAGAAGCTGAAGACGCTCTGAAGTCTGGAAAAGATCTTGATTTGCATGAATATGCCCGAGCTTGTGGTATTCCCAATAGATTACTTCTTCCAAAGGGTACAACTAAAGGAATGGAATTCGTCCTCTTTGTAGCAGTCACTGATGGAACTAAGGATATTAATGTTCAGGGAGGAATTGAACACCTCGAGCACATTGGTACCCACGCTCAGTGTGGAATTCATGGCGAAAAATACCCTGATGCAAGACCCCTCGGCTTCCCTCTTGACAGAAGGATTCCCAGTGAACGTGTTTTGCTGAGGTACCACAACCTGCACAAGAACGTCATTACCATTTATCATGACGAACACCATTGACATTAAGACAGTTTTGGCTACCACAATATTCCTCTGAGTCTTCAGTTTTAATCCAACTAACCATATTAATTTTAAAGTAAATGAAGCGTCAAAAAAAAAAAAAAAAAAAAA
>39033 ENA|HAEM01039034|HAEM01039034.1 TSA: Bragasellus molinai, contig comp55711_c0_seq1
ACAATACGTTCGTCAGCAATGTGTCTGTCGAGTGGGTATCCCAGAGGTTTCTTATCAGGATACTTTTCTCCATGGATACCACATTGGGCATGCGAACCTCCATGCTCATCTTTTTCGAGTCCATCCATGGCTGCGTCCTCTTTTCCATCGGTTACGACAACTATGAGAGCGAATTTCATGCCTTCTGTTGTTCCTTTCGGTAGGAGCAGCCTGTTAGGGATGCCACATGATCTAGAGAATTCTGACATATCGAATTGTCCACCTTCTTCAGCCTTGCTGAGAATAGTCTGATAGCTTGGAACATCAGGAACTGTTGTAGAAGCATCAGTGGATTTTCGAACGATATGGTTCTTTCCAGGGTTCAATGTTCTCCAAAATTTGTCAAGTTCAACGCAGTGCCAACGGCCTTCGTCAAGTGTGAATACGATGCCATTATCGTCTTCCTTTGGACATAAGTAGATGCGAACTGTGCCTAAGACGCTTTCTCCATTGTTGTTAGAAACATCGATATTGAAACTGAATGGTGCGTGATTGAGACGAGAAACAACAGCGGAAATTGGAACATCCTCGATGCTTTCAGTATCATCAACACCCATCTCCAAACTAAATTCAAAATCTTCCCCCAG
>43523 ENA|HAEM01043524|HAEM01043524.1 TSA: Bragasellus molinai, contig comp59451_c1_seq1
GAAATGTTCCATGACACCTGGAGGGTGGTTGAACTTTCCATGGGGATCACCTTGCCTGCTAAGTACAATATGAGCAAGATTGTGAAGTGCTCCATAGTACTGGGCATTAGGACTGTATTCAGAAGATTCAATAATATCCCCGAGAATGTTAATTCCACCATCGTTTCTGATATCAATTTTATTACCCTCTCGGTCTACGATGTATCCAATTGCAATAGCGTCACGAATTCTTTCTTCTATTAGACGCATGTCACGGATACGGGCAACTCCGTCAACATCCTCGAAATCTTTGTTGTCAGGACGGGATGGGAATTCTCCCCCGTATTTGTATGTGGTTTGTGGTGCAAAACCTTCTTCAATTGGATGATCCCAATAAAGTTCGTCAACGACATCCAAATGATTAGAAAGACGCTCTGCATCGAATCTGACTGTCAGTTGATGATGAACCCAGAAGAAGAGCTCCCCTTTGCGATCAAAGTGATGTCCATATT
>74661 ENA|HAEM01074662|HAEM01074662.1 TSA: Bragasellus molinai, contig comp76639_c2_seq3
CAGTGGTATCAACGCAGAGTACAAGCTTGATCAACCCCTTCGAGCTCGATTTACTGAACTGATGGATGCTGCTAAAAACTTCGACCCAACAGCTGATAAATCAATGTACAAGGATAATGGAGATTCTGCCGAAAAACTGTGCAAGAAAGTAGATGAAAAAGACTATCTTCCACAACATCACTGGTATTCACTTTTCAACGATGAGCACAGGCATGAATCTCTTATGCTCATTGATGTCCTAATGGCCTGCAAGAATTGGGACTGTGCTATTAAGAACGCAGCTTACTTCCGTGAAATTTTGAATGAAGGAGTCTTTGTTTATGCTCTTTACATTGTAGTAATCCACCACCCAGCTTGTGATCATTTAGCCCTACCTCCAATGTATGAAGTAGCCCCACATATGTTTGCTACTTCCGAAGTAATCCGTAAAACATATGGCGCAAAAATGATGCATACTCCTGGCAAATTCCGCATGGAATTCACTGGCTCACAGAAGAACCCAGAACAGAGAGTTGCATACTTCGGAGAAGACATTGGTTTAGGCGTTCACCATGTCACTTGGCATATGGACTATCCATTCTGGTGGGAGGACAAGTATGGTCATCACCTCGACCGCAAAGGGGAGCTGTTCTTCTGGGTTCATCACCAACTTACCGCCAGATTTGATGCTGAAAGACTTTCTAATCATTTAAGTATGGTAGATGAACTCCACTGGGATAAGCCGATCCACGATGGTTTTTCACCTGAAATAGATTACCAGTATGGAGGACAATTTCCCTCTCGTCCTGATGATATACACTTTGAAGATGTTGATGGCGTTGCCAATGTTCGTGACATGCTTATCTGGGAAAACAGGATCCGAGATGCCATTGCTCATGGATACGTCATTGGAAAGGATGGCAGCAAGATTAATATCAGAAACGAGAAAGGAATTGATATCCTTGGATCTGTAATTGAATCTTCCGCATACAGCCCTAACCCAGATTACTACGGAAGCCTCCATAACACTGCTCACATCATGCTTGGCCGCCAAGGAGACCCTCATGGAAAATTCAACCAACCACCAGGTGTCATGGAACATTTCGAAACTGCTACTCGCGATCCAGCTTTCTTCAGACTACACAAGTACATTGACAATATCTTTAAAGAGCACAAGGACTCTCTGCCTTCCTACACACAAGACGATCTTGAATTCACAGGAATTGCCATTGAAACTGTTAGTATTGATGGCAAACTCGAGACCTTCTTTGAAGACTTTGAATTCGACTTGGAAGCTGCTATGGATGATCTTGAAAGCATTGAAGATATTACGGTTCATGCCATTACATCTCGCCTAAACCATAAACCCTTCAGTTTCAACATCGATGTCAAGAATAACAACAAAGGAAACTCCTTCGCAACAGTTCGCATTCACTTATGCCCCCGTAGAGACGAAAATGGCATCTTGTTTACTCTGGATGAAGGACGTTGGCACTGCATTGAAGTTGACAAATTCTGGAGAACGTTGAAACCCGGTAAGAATCACATCGTCCGAAAATCTTCTTCTGCATCTACCACCGTAAATGACAGCCCAAGCTTCCATACCCTTTTGGATATAGCCGATGCTGCTGTATCATCTGGTAAGGAACTCGACGTTTCTGAATACATCCGATCATGTGGTATTCCCAACAGGTTGCTCCTGCCCAAGGGTAATTCAGAAGGCATGGAATTTGCTCTTATTGTAATTCTCACTGACGGATCAAAAGATGCCGCAGTTGAAGGACTAGAAGATGACGAACGCGGAGGCTCGCATGCTCAATGCGGAATTCACGGTGAAACATACCCAGACAAGAGACCCCTTGGTTTCCCACTTGACAGACACATTGACGATGACAGGGTATTGCTTCATTTCCCCAATTTTAGCAAGACCACAGTGGTCATTCACCATGAAGAGGAGGAACACCATGGTCATTAGTAAAAATTGTCAAATTGTAAATGACCTTTATTGAAATTCAATAACCATCTTCACTGTTTATGATGTAATAAATATGCATTTACTTCAAGTAGATTCTGCATCTTGAAAAAAAAAAAAAAAAAAAAA
>80686 ENA|HAEM01080687|HAEM01080687.1 TSA: Bragasellus molinai, contig comp78346_c0_seq2
GACAGAAATGGATAGATTTGATTACACACTTGCTCAGGGGAAGAACTACATTAAGCAAGAGTCCACACAATCATCGGTTACAATACCTGAAGAACTCACATTCAGAGATTTAGAAGCAGGAAATGAAGCAAGAGAAGCTCCTGAAGCATACTGCGGCTGCGGGTGGCCTAATCATATGCTGGTGCCAAAAGGAAAACCAGAGGGGATGACATTTGAGCTCCTAGTAGCTCTGAGCGACTATGAGCTGGACAAGGTGAATGGAGGGTCAGGGGGTGAAAAACGTTGCGGAAACGCAAGCTCCTTCTGTGGCATCTTAGATGAGAAGTATCCGGATCGTCGGCCCATGGGATTTCCATTGGACCGTCGAGTAGTACCAGATATTGACCATTTATCGACCAAAGAAGTATTTGGCAGATATGGAAACATCAGTTTGATCGACATATCTATTCAATTCACAAATAGAGCTATGGTTTAAGTTTCTGAAAGATGATTAAATCTGTAATAATGAGAGTTATTGTATTCCGGGTGCGTATTAGCGTAACATAATGAAGAATTGTAAAAATTATGAGAAGATCACACTATAACACTGGGGTCGCCCACCCAAAAGTTCTCCAATTTGGTTAAATACTAGCACACTTTTGCTATATAACAGTATACTCAATAAATTTTTTTATAAAACCTACATTTTCTAATTCGTGTTTAACTGCCTCTAGTTAGTACTACTACCTTTGAAACATTTTTTTGCACGTATATTTGCAGGACGTTATAAAAAAAACAGAAAATTTTGTTCACAAATGTTTGAGAACCACTGATCTAATCATTACCAATTTTTTTAATAATTAC
>93231 ENA|HAEM01093232|HAEM01093232.1 TSA: Bragasellus molinai, contig comp80832_c3_seq1
AGGTGTCATGGAACATTTCGAAACAGCAACTCGTGACCCCGCTTTCTTCAGACTCCACAAGTACATGGATAACATATTCAAGGAACACAAAGATTCACTTCCTCCCTACACCAAGGATGATGTTCTTTTTGCAGGCGTTGCAATAGATTCGATTGATATCGATGGGAAACTGGAAACCTACTTTGAAAATTTTGATTTCAGTTTGGAAATGGCCGTTGATGACACTGAAAGCATCGAGGATGTTCCTATTTCAGCTGTTGTGTCCAGACTAAATCATGCACCATTCGCATTCAGTATTGACGTTTCCAACAACAATGGAGGCAGTGTAATAGGTACAGTTCGTATCTACTTATGCCCAAAAGAAGATGAAAATGGTATTGTTTTCACACTGGACGAAGGCCGCTGGCATTGCATCGAACTCGACAAATTCTGGGAGAAATTAAAACCAGGAAAGAATCACATTGTTCGAAAGTCCACTGATTCTTCAACAACTGTTCCTGATGTTCCAAGCTATCATACAATTCTCAGCAAGGCTGAAGCTGGTGGAAGTTTAGGCTTGGAGGAATTTTCTCGATCATGCGGCATCCCCAATAGACTGCTTTTACCGAAAGGAACAAGCAACGGTATGGAATTCCTCCTTGTCGTTGCCATCACCGACGGAAAAGAGGATGCAACCATTGAAGCGCTTGAGCTTGATGAACATGGAAGATCTCATGCTCAGTGTGGAATCCATGGTGAAAAATACCCTGATAAGCGACCTCTAGGATTCCCACTGGACAGACATATTCCTAACGAAAAAGTTTTCTTAATTTTCCCAAATCTGGCCAAGACATTAGTGACTGTTCATCACAGTAACCACCATTAAAGCGAATTTCTTGTTTGATTTCTAATGTAATTTTGTAGAGAAATTTATGCATAGAAAAAAAAAAAAAAAAAAAA
>29907 ENA|HAEN01029908|HAEN01029908.1 TSA: Bragasellus peltatus, contig comp36200_c0_seq2
ATAATAATAATAATAATTATTTTAATGATACAAAATTACATTTTAAATCTGCATGAAGTTTATTTTAATGATGGTTGTTGTGAGTCACAGTAACTAATTTTTTCTCTACGTTGGGGAAGATAAGGAAAACTTTTTCGTTGGGAATATGTCGGTCAAGAGGGAACCCAAGAGGCCTCTTGTCGGGATATTTTTCTCCGTGGATTCCGCACTGAGCGTGAGATCCTCCATGTTCATCATTTTCAAGTCCGCTGATGGCAGCGTCCTCCTTTCCGTCGGTAATTGCAACAACGAGAAGGAATTCCATGCCTTCAGTGGTTCCTTTGGGTAGGAGAAGTCTATTTGGAATGCCACAAGCTCTAGAGAATTCGGACAAGTCAAGTTTTTCGCCTGATGAAATGGCGGCTTCGGTCTTCGCAACAAGAGTTTCGTAGCTGGGGACATCTGGAACCGTGGTCGAAGCATCGGAAGATTTCCTCACGATGTGATTTTTTCCAGGTTTCAATGTCCTCCAGAATTTGTCGAGTTCAACGCAGTGCCAACGACCCTCATTCAAAGTGAAAATGATTCCGTTGGCATCCTCTCGTGGACACAAGTAGACGCGAACAGTTCCCAAGACATCTCCATCATTATTGTTGGTGACGTCAAGACTAAGACTGAATGGTTGATGGTTAAGACGGGAAACGACAGCAGAAATTGGAACATCTTCAATGCTTTCAGTGTCATCAACACCCATCAGCAGACTGAACTCGAAGTCTTCAAAGAAGGTTTCAAGTTCACCTTCAATGGTAGTAGAGTCAATGGCGACTCCAGGAAATTCCACTTCTTCCTTAGTGTAAGGAGGAAGAGAGTCCTTGTGTTCCTTGAAGATGTTATCAATATACTTGTGCAGTCTGAAGAAAGATGGATCACGGGTTGCAGTCTCGAAATGTTCCATGACACCTGGA
>30452 ENA|HAEN01030453|HAEN01030453.1 TSA: Bragasellus peltatus, contig comp36561_c2_seq1
CTTCCCCTTCTGGTGGGAAGACAAATATGGACATCACTTTGATCGCAAAGGGGAGCTCTTCTTCTGGGTTCATCATCAACTGACAGTCAGATTCGATGCAGAGCGTCTTTCTAATCATTTGGATGTCGTTGACGAACTTTATTGGGATCATCCAATTGAAGAAGGTTTTGCACCACAAACCACATACAAATACGGGGGAGAATTCCCATCCCGTCCTGACAACAAAGATTTCGAGGATGTTGACGGAGTTGCCCGTATCCGTGACATGCGTCTAATAGAAGAAAGAATTCGTGACGCTATTGCAATTGGATACATCGTAGACCGAGAGGGTAATAAAATTGATATCAGAAACGATGGTGGAATTAACATTCTCGGGGATATTATTGAATCTTCTGAATACAGTCCTAATGCCCAGTACTATGGAGCACTTCACAATCTTGCTCATATTGTACTTAGCAGGCAAGGTGATCCCCATGGAAAGTTCAACCACCCTCCAGGTGTCATGGAACATTTCGAA
>37959 ENA|HAEN01037960|HAEN01037960.1 TSA: Bragasellus peltatus, contig comp40328_c0_seq1
TTCAGTATCTTTGACATTAATCATCGAAGATGAGGGTGTCTGTTATTCTGTTTCTGTGCTTCACTATAACGGTCCAATCACAAGCTAACAGCAACAACGATGAAGTTCCTCTTGCTAAGAAAGAATATGATGTACTACGACTGCTCTACAGAATATATGAACCAATCAGAGATACGTTTGCTGACCTTAAAGATGTCTCACAAAACTTTGACCCAACTGCTGACCTTTCCTTCTATAAAGACGACGGTCAAGCAGCTGCAACTCTGATCCGAGCAGTTATTGAACGTCGCGTTCTGGAAAGGCATAACTGGTTCTCCCTATTCAACGGAGGTCACAGAACGGATTCGCTCATGCTATTCGAAGTTCTAATGAACTGCAAAACATGGATTTGCATTGTCAGCAACGCAGCATACTTTCGTGAGCGCATTAACGAAGGAGCCTTCGTCTATGCGGTTTATGTGGCCTTGACGCATCATCCTATTTCTGAAAATGTGATTCTACCGACACTCTATGAGGTGACGCCACACATGTTCGTTAACGCTGATGTCATAAACCGTGCCTATGAAGCGCAAATGAAGATGACACCAGGAACGTTCAGACTGAACTTCACGGGGTCGATGAGGAATCCGGAGCAAAGAGTGGCTTATTACGGCGAAGACATTGGTATGCTACTTCACCACGTTGCTTGGCACATGGATTATCCTTTTTGGTGGGAAGACAAATATGGTTACCGTTTGGATCGCAAAGGAGAGCTGTTTCTGTGGGTTCATCACCAAATGACTGCAAGGTTTGACAATGAACGCCTGTCTAATTACTTGGATGTTGTTGAGGAAATTTACTGGGATAAACCAATCGTCAATGGTTTTGTGCCTCACACAATGTATAAATATGGAGGAGAATTTCCATCTCGCCCAGATAACGTTCAGTTTGAAGATGTCGAAGGGGTTGCCAGAGTGCGAGACATGATAATTTTTGAAAACAGAGTAAGAGATGCGATAGCACATGGATACATAGTTAAAAAAGATGGCAGCAATATTGATATTAAAAACGAACGAGGAATTGATGTTCTTGGAGATGTTATCGAACCTTCTATGTACAGCTCAAATGCTGATTACTACAAAGGATTCCATAACATTGCTCACCTGTTTGTTGGTAGCCAAGGAGACCCCAAAGGGAAATTCCATCAAGCACCAGGTGTCATGGAACATTTTG
>59552 ENA|HAEN01059553|HAEN01059553.1 TSA: Bragasellus peltatus, contig comp44340_c0_seq1
TGGTATCAACGCAGAGTACGGGGGGTGCTTTAACCCGACACCGGCTCCAAGATGAAGGTATTGGCTCTACTCCTCCTCGTGGCTTCGGCTACTGCCTACACGGCTTCCAATGCCAAGAAACAGCAAGACGTTATGCGCTTGTTGTTCAAGCTCGATCAGCCACTCCGTGCTAGATGGACTGAGCTGATGGATGCTGCAAAACACTTCGACCCAACTGCTGATCATTCAATGTACAAGGATGAAGGTAAAGCTGCCGAAGAACTATGCAAGAAAATCGACGACAAGGACTTCCTTCCCCAACATCACTGGTATTCACTTTTCAACGAAGAACACAGACACGAGTCTCTCATGCTCATCGATGTCCTGATGACCTGCAAGACCTGGGACTGCGCTGTAAAGAACGCAGCTTACTTCCGAGAAATTTTGAACGAAGGAGTCTTTGTTTATGCTCTGTACATCGTAGTTATCCACCACCCAGCTTGTGATCATTTAGCCCTACCACCCCTTTACGAAGTTACCCCACATATGTTCACCACTTCTGAAGTTATCCGCAAAGCATATGGTGCAAAGATGATGCACACTCCAGGCAAATTCCACATGGAATGGACCGGATCAAAGAAGAACCCTGAACAAAGAGTCGCATACTTCGGAGAAGATATTGGTCTGGGCGTTCATCACGTTACTTGGCATATGGACTTCCCCTTCTGGTGGGAAGACAAGTATGGTCACCACTTCGACCGTAAGGGAGAGCTATTCTTCTGGGTTCATCATCAACTTACAGCCAGATTCGATGCTGAAAGACTTTCAAACCACTTGGGAATTGTTGATGAACTTTACTGGGATAAGCCAATCCACGATGGTTTTGCACCAGAAATAGATTACCAGTATGGAGGACAGTTCCCCTCTCGTCCCGATGATATTCACTTTGAAGATGTTGATGGAGTTGCCAATGTTCGTGACATGATCATTTGGGAAAACAGGATCAGAGACGCCATTGCTCACGGATACGTCATTGCCAAGGACGGCAGCAAGGTTGACATCAGAAATGAACACGGAATTGACGTTTTAGGAGACATCATTGAATCCTCTGCATACAGCCCCAACCCAGAATACTATGGAAGCCTCCATAACACTGCTCACATCATGCTCGGTCGCCAGGGAGATCCCCATGGAAAATTCAACACTCCACCAGGTGTCATGGAACATTTCGAAACCGCAACCCGCGATCCAGCTTTCTTCCGGCTTCACAAGTACATCGACAACATCTTCAAGGAACACAAGGATTCTCTATCTCCCTACACCAAGGAAGAAATTGAATTCACAGGAATTGCCGTCGAGAAGGTCTCCATTGATGGAAAATTGGAAACTTTCTTTGAAGACTTCGAGTTCGACTTGGAAGCTGCTATGGACGATCTGGAATCCATTGATGATATCGAGGTTCATGCTATTACCTCTCGTCTCAACCACAAACCATTCAGCTTCAACATCGACGTCATGAATAACAATAAGGGAGCTTCCTTCGCAACAGTTCGCATTCACTTGTGTCCCCGCAGAGACGCAAATGGAGTCTTGTTCAGTTTCGATGAAGGACGTTGGCATTGCATTGAACTTGACAAATTCTGGAGAACATTGAAACCAGGCACAAACCACATCATCCGAAAATCCTCTGAGGCATCCACCACAGTTCACGATAGCCCAAGCTTCCATACCCTTATGGACATTGCCGATGCTGCTGTTTCATCCGGCAAGGAACTCGATGTTTCCGACCACATCAGATCTTGCGGAATTCCCAACAGGTTACTCCTACCCAAGGGAAATTCAGAAGGTATGGAATTCGCCCTCATTGTCATTGTCACTGATGGCCATGAAGACGCAGCTGTCGAAGGACTAGAAAATGATGAGCGCGGTGGCTCTCATGCCCAATGTGGAATTCATGGTGAAACATACCCTGACAAGAAGCCCCTTGGTTTCCCTCTGGACAGACATATTGAAGATGACAGGGTTCTGGATATCTTCCCCAATCTTAGCAAGACTGTTGTTACCATCCATCACGAAGATCACCACGACCATTAAAGATTTCAAATTGTATATGACCCATTTTAAATTTGAGCTTATATGTTATTTATCATACGATATATTGACATGCATGCTGTAGTCTATCTCTTATTATATTCTGCATCTTGAAAAAAAAAAAAAAAAAAAAAAA
>5838 ENA|HAEO01005839|HAEO01005839.1 TSA: Proasellus aragonensis, contig comp14290_c0_seq1
AGAGGGAAACCAAGGGGCCTCTTATCGGGGTATTTTTCGCCATGAATACCACATTGAGCATGGGAACCTCCATGTTCATCATTCTCAAGTCCTTCAACTGCAGCATCTTCCTTTCCATTAGTAATGACAACCACAAGGGAAAATTTCATACCTTCTGTTGTTCCCTTAGGAAGCAGCAATCTATTGGGAATTCCGCATGATCGGGAGAATTCGGACATGTCAAAGTTTCCGCCAGCTTCAGCCTTTTCAAGAATTGTTCTGTAGCTTGGAATATCAGGAACAGTTGTTGAAGCTTCGATTGATTTTCGTACGATGTGATTCTTTCCAGGTTTCAATGTCTTCCAAAATTTGTCAAGTTCAACGCAGTACCAACGGCCTTCATTCAATGAGTAAACAATGCCATTTTCGTCTTCCTTTGGGCATAAGTAAATACGAACTGTACCAAACACACTGTCTCCATTATTATTAGTAACATCAATGTTGAAACTAAATGGATCATGGTTCAATCTGGAAACAATTGCAGAAATACCGACATCCTCAATATTTTCGGTATCATCAACGGCCATCTCTAAGCTGAATTCAAAATCTTCAAA
>26345 ENA|HAEO01026346|HAEO01026346.1 TSA: Proasellus aragonensis, contig comp41460_c0_seq1
GTGGCCATTACGGCCGCGGGGTGCAATCTTAAACACCGTCATTCAAGATGAAGGTCTTTGCATTGTTGCTCCTCGTAGCTTTTGCCACTGCCGTTCCAGTATCAGATTCTCAGAAACAGCTAGATGTCCTACACCTTCTTTACAAGGTGACAGAGCCAATCAGATCTAGATTTACAAGTCTAAAGGATGCTGCTGAGCACTTTGATCCAAATGCTGACCACTCCATTTACAAGGATGGTGGAAATGCTGCAGAAGCCCTTTGCAAAGAAATTGATGACCACCATACTCTCCAAAAACACCACTGGTTCTCATTGTTCAATGAAGAACAAAGACACGAATCACTTATGCTCTTTGAAGTTCTCATGAGCTGCAAAACCTGGGATTGCGCTGTCAAAAATGCAGCCTACTTCCGTGAGCGCTTGAACGAAGGTGTTTTTGTTTATGCCTTATATGTAACAGTTATCCACCATCCTGCAACTGAGCACCTTATTCTTCCACCTCTCTATGAAGTTACACCACACATGTTCACTAATTCCGAAGTCATCAATCAAGCTTATTCCGCAAAGATGAAGCAAACTCCAGGAAAGTTCCATATGGAATTTACAGGATCTCAAAGGAACCCAGAACAGAGAGTAGCTTACTTTGGTGAGGATATTGGCTTGAACATTCATCACGTATCATGGCACATGGATTTCCCATTCTGGTGGGAAGACAAATTTGGCCACCACTTTGAACGTAAAGGTGAGCTCTTCTTCTGGGTTCATCACCAACTT
>27240 ENA|HAEO01027241|HAEO01027241.1 TSA: Proasellus aragonensis, contig comp41977_c0_seq1
ACGTGATCCAGCTTTCTTCCGACTACATAAGTATATGGACAACATTTTCAAAGAACACAAAGACTCTCTTCCCCACTACACCAAGGACGATATTGAATTTTCAGGAGTTGCAATTGAATCTGTCTCCATTGATGGCAAGCTCGAAACATTCTTTGAAGATTTTGAATTCAGTTTGGAAATGGCCGTTGATGACACAGAAAATATTGAGGATGTCCCAATTTCTGCTGTTGTTTCTAGGCTTAACCATTCACCATTCAGTTTCAACATTGATGTCTCCAACAATAACGGAGGAAATGTATTAGGAACCGTTCGCATTTATCTATGCCCAAGAGAAGACGAAAATGGAATTGTTTACACATTAGACGAAGGCCGTTGGCATTGCGTTGAACTCGATAAATTCTGGAAAACACTGAAACCAGGAAAGAATCACATTGTCAGAAAATCATCTGATGCTTCAACCACCGTTCCTGATATCCCTAGCTACCAAACAATTCTTAAAGAAGCCGAAGCTGGTGGAAAATTCGATATGTCAGAATTCTCTCGCTCTTGTGGTATCCCAAATAGAATGCTCCTCCCCAAAGGAACAACCGCAGGCATGAAGTTTGTTCTTTTTGTTGCCATTACTGATGGAAAAGAAGATGCCGCCATTGATGGGCTTGAAAATGATGAACATGGTGGTTCTCATGCTCAATGTGGCATTCACGGTGAAAAATACCCAGACAAGAGACCTCTTGGTTTCCCACTTGACAGACATATCCCTAACGTAAAAGTATTGCTACTGTTCCCTAACTTGAGCAAGACAGTGGTAACAGTTACTCACAATGAACACCATGACTAAAATTGATATCACAGATATATATTTTTAAAAATAAAATAAAAAAATTGAATATTCAAAAAAAAAAAAAAAAAAAA
>43089 ENA|HAEO01043090|HAEO01043090.1 TSA: Proasellus aragonensis, contig comp49170_c0_seq1
ATTAATTTAATACTAATTTCTTACAATTAAACCAATATATATCGTTTTTTTTCTTCAATTTTTAGCTTAAGCATAGAAAAAATCACCATATCTAAATAACAACTTTAATATCTTCAAAATCTCGCGTTAGATTATGTTTATTTAATAATGGTTGTATTAAACTCAATTAAAATCAATTTTGTTTCAAAGTTAAAATGCTGCTTCGTATGATATATTGAACCAGCTTTTAATGTTAATAATGACCACCTTGTATCAATAATGATTCAAGTAAAGTAATTTTTTATGTGTCTACATACAAAGTTATATACATTTGGTATACGTGGGTTTGCATTTTCTCTAATTATTAAATCGTCGAAAAAAACTAGGTAAGTTAAATCAAACTTTGCCACATTAGTCCAAGTTAGGTTAGTTTAGGTTTTGTTAGGTTAACTTATTTAGTTTTACATTCGATATGGTAAGAATTCGACAATCTGCATATAATTCCAGTTGATTTATCTTCTTATTGAAATACTATAATATATTATTGAGAGAAATCGAATATTAATTAGCATTCATGAGGTAAAGAAATATTATAAAATGGTGAAGTAAACAAAGTCTTTTATTTAACAAACTTCAGGAAGTTCATAGTTAAATTCTAAATATCCATTAAACGGAAGGGAAATCACTGTGTGCAGACAATTGCACATCAATTTATAAATTGTTCAATATCTCAAAGTCTATGCATGACAAAGCTTTTCAAGACACTTTTCTATCTTAATTAGATTTATCTTCTGGAGTAATAATGATGGAGATAAATATTGTTGACTTCATTTTTAGGCTACTTTCTCTCGAAAATATTAACTTCATCATTTGACTGATCAGTTTAAATATGCCTCGCAGTTTTAAAATTAAATCATTAAGAGTTATTTCAATTGGATATTATTAAAATGTCTATACTAATTTTATTAAATTTACTTCAGAAACAAGGATATTTAAAGGAATTTTGTAGATGTCTCTTGTATTAAAATTATATAATTATAAATTTTAATTTGGTCAGGTGAATAAATTTTAGAAATTAAATTGAGTTTCGTTTATATTCTACCAAGATTAAGAAATAAAATTTAATGGTCATTGTGAGTGACGACTACCACAGTTTTGCTGAAATTTGGGTAGTGGAGCATAACATTTTCACTTTCCAAAGGTCTGTCAAGAGGGAATCCTAGAGGCTTCTTATCTGGGTATTTTTCTCCATGGATTCCGCATTGAGCATGAGAACCACCGCGTTCGTCGTTTTCTAATCCATCTACAGCAGCATCCTCTGTTCCGTCAGTAATGGCCACAAAAAGAACAAATTCCAAACCCTCTGTTGTTCCTTTGGGAATGAGCATTCTATTTGGAATACCACATGATCGCATATAGTCGGAAACATCCAGAGCTGCACCAGACTTCACAGCAGCATCAGCAATTCCCATAAGCTTTTTAAAGCTTGGGGAATCATTGACAGTAGTAGAAGCGTCGGTGGATTTTCTAACGATGTGGTTCTTTCCAGGTTTCAGTGTCCTCCAAAATTTATCCAACTCAACGCAATGCCAACGGCCTTCTTCTAATGTGAACATGATTCCATTTTCATTTCTACGAGGACATAAATGAATGCGAACTGTTGCAAAGGTATTGGCATTGTTAGTATTCAAGACATCGATATTAAAACTGAAAGGTTGATGGTTGAGACGTGAAACAATTGCTGAAATTGGAACATCTTCCAGTTTTTCAGTATCATCTACTCCCATTTCCAAACTAAAGTCGAAATCTTCAAAGAAGGTTTCAAGCTTTCCGTCGATGGACACTGAATCAATGGCAATACCTTTAAATTCGAGGTCTTCTGCAGTGTAGTGAGGAAGAGAGTCTTTATGCATCTTGAAAATGTTGTCAATATATTTATGGAGACGGAAGAATGCTGGATCGCGAGTTGCTGTTTCGAAATGCTCCATGACACCTGGGGGAAGGTCAAATTTTCCATTTGGGTCCCCTAAACGACCAAGCATGATGTGAGCGGTATTGTGAAGACTACCATAGTAGCTAGGGTTTGGACTATACATAGAAGATTCAATAATTGATCCTAGAATATCAATTCCACTTTCATCTCTTATATTGAATTTCTTTCCATCTTCATCAACAACATATCCATGTGCAATTGCATCCTTGATTCTGCGCTCCATTATTACCATGTCACGGACATGTGCAACTCCATTTACATCGACAAAATGAGCATTATCTGGACGAGAAGGAAATTCTCCGCCATACTTGTAAGTTGTTTGGGGTGCAAATCCTTCATGTATTGGCTTATCCCAGTAAAGTTCGTGAACAATATCCAAGTGGTTAGAGAGACGTTCAGCGTCAAATCTGGCAGTAAGCTGATGATGAACCCAAAAGAAGAGCTCTCCTTTACGATCGAAATGATGACCATATTTATCTTCCCACCAGAAAGGGTAGTCCATGTGCCAAGTAACGTGGTGAACGCCTAAACCAATGTCTTCACCGAAATAAGCCACTCTTTGTTCTGGGTTCTTCTTTGATCCAGTGAA
>44344 ENA|HAEO01044345|HAEO01044345.1 TSA: Proasellus aragonensis, contig comp49557_c0_seq1
AGTATTACGGCCGCGGGATCATTCTCATTGGAAAAATGAAGTATTTAGTCCTGCTGCTCATATGTATTTTTGCTCCGGCTTTGTCAGACATCAGCAATGATGAAGTTCCATTAGTCAAGAAGGAGCTGGATGTTCTACGTCTTCTTTTCAAAGTTCATGAACCAATAAGGGCTGCATTTACTGAGCTTAAGGATGCCTCTAGAAAATTTGAACCAAAAGCTGATAGTTCTTTATATGTTGACGGTGGTAAAGCCGCAGAAACATTATGCAGAGCTATAAAAGATAATAAAGTTCTTAAGAAACACGCCTGGTTCTCGCTTTTCAACGGTGCACATAGAAAAGATGCTCTAATGCTATTCGATGTTTTGATGAAATGTAAGACATGGAATTGCATTGTAAGTAATGCCGCATACTTTCGCGAGATTGTAAATGAAGGTGCATTCGTATATGCAGTTTATGTTGCGATTATTCATCATCCGATTTCTGAAAATGTATTGTTACCTCCTCTCTATGAAATCCTTCCTCACATGTTTGCAAACTCTGCCGTCATAAACCAGGCATACGAAGCACAAATGAAGAAGACACCGGGAAATTTTCGTATGAATGTTACTGGATCATTGAAGAATCCTGAACAAAGGGTTGCTTACTATGGAGAAGATATTGGTATGCTAGTTCACCATGTAACCTGGCATATGGAGTACCCCTTCTGGTGGGAAAATCATTATGGTCATGGAATTGATAGAAAAGGAGAGCTTTTTTTATGGGTTCATCATCAACTTACTGCTAGATTTGATGCTGAACGTCTTTCAAATTATATCGATGTTGTTGAAGAAATTTACTGGAATAAACCTGTGGTTCAGGGTTTCGTACCACATACAATGTATAAATATGGAGGAGAATTTCCATCTCGTGCAGACAACGTTCAATTTACAGATGTCGATGGAGTTGCCACAGTACGTGACATGATAATATTTGAAAATAGGGTAAGGGATGCCATTGCTCATGGATATGTAATTGCTAAAGATGGAAGCAAAGTTGATATCAGAAATGAACGTGGCATAGATATTCTCGGGAATATTATTGAACCATCTAATTATAGTCTAAATCCACGATACTACAAAGGTTTTCATAATATAGCTCATCTTTTTGTTGGCCGTCAAGGGGATCCACAAGGAAAGTTTGAATACCCCCCAGGTGTAATGGAACATTTTGAAACCCTGACTCGAGATCCAGTATTTTTTAGGTTACATAAATACATTGACAATATTATAAAAGAACACAAAGACACACTTCCCCCATATACGATTGAAGATGTTGGATTTCCTGGGGTTACCATTGAATCTGTTTTAGTTGATCGCAAACTTGAAACTTATTTTGAAGATTTTGATTTCAGTCTAAAGATGGCAGTAGATGACACCATTGAACTGGATGATGTAGATATCTCAGCAGTTGTGTCTCGACTTAATCACAAGCCTTTCAATATTAATGTTGATGTTTCTAACCATAATAAAAATTCAGTCCTTGGCACTTTTCGAATATACTTGTGTCCAAGATTTGATAATAATGGAGTCAGCTATTCACTGAATGATGTTCGATTCCTATGTCTAGAAATTGATAAGTTCTGGAAGACTATAAAACCTGGAAAGAATACGATCATCAGAAAATCGACTGACGTCTCAACAACTGTTTCGGACCATCCAAGTTTTCAGACGCTACTTGAAAAAACAGAAGCAGCTTTGTCTTCCGGAGAACTTGATTTGTCAGAATTCAGCAGAGCCTGCGGCATCCCAAACCGAATTCTCCTTCCCAAGGGAAAACCAGAAGGAATGGACTTTTCTTTAATTGTGGCGATTACAGATGGTCATAAGGATGCGGCTGTTGAAGGATTGGAAGGCGAAAAATATAATGGACCACATGCACAATGCGGAATTAAAGGGGAAACCTTCCCAGATAAAAGAGCATTAGGGTTTCCACTGGATAGGAAGATACAACATGATTACAAATTCTTAAATTTCCCCAATTTTAGTAGAACTTTCGTTACAATTACTCATTTAAAATAATGAATTATTTCTTGTTGCAACACAAATTAATTTTTACATAAAAAAAACTAATTTTTGACGTTTTGACAGTGCCAACGTATTTTCTGTTTTACTTTAGTAACCAAATAACATTATTCATTATCGATTTTATATTATAACTAGAAATTCATATAACTTCACTGGCATCAAAATATTGTTTCTTTAAAAAATAAAAATAATTTTTTTTTATCGTTAACATTTGTAAAATTAAAAAATAAATGAGGGTAAGAAAAAAAAAAAAAGAAAAAA
>50962 ENA|HAEO01050963|HAEO01050963.1 TSA: Proasellus aragonensis, contig comp50955_c0_seq4
TTTTTTTTTTTTTTTTTTTTCAAGATGCAGCGTGTATTAAGAAAAAGATCACATACAATATGAAAATTTTAAGGTTTAGTCATGATGGTCTTCGTGAGTAATGGTTAGATCGGTCTTGCTGAAATTGGGGAAGCTGAGAATAACTTTGGCATCCTCAATGTGTCTATCAAAAGGGAAGCCAAGGGGTCTCTTGTCTGGATAAGTTTCTCCGTGAATTCCACATTGGGCGTGAGAACCACCACGTTCATCACTTTCTAGTCCTTCGACAGCAGCGTCCTTGCTTCCATCAGTAAGAATCACAATAAGAGAGAATTCCATACCTTCGGAGTTACCCTTGGGTAGGAGAAGTCTGTTGGGGATTCCGCATGATCGCTTGTATTCATGGACATCAAGCTCTTTACCAGATGAAACAGCGGCATCAGCAATATCCATAAGGTGGTGGAAGCTTGGGCTGTCTGAGACGGTAGTTGATGCGTCTGAAGATTTTCGGACAATGTGGTTCTTGCCAGGTTTCAATGTTCTCCAGAACTTATCAACTTCAACGCAGTGCCAACGGCCTTCGTCAAAGGTGAAAAGAATTCCATGAACATCTCTGCGGGGGCAAAGGTGAACACGGACAGTGGCAAAGGCATTTGCTCTGTTATTATTCATGACATCAATGTTAAAGCTAAATGGTTTGTGGTTAAGTCGGGATGTTACTGCATGAACCTCAATATCATCAATGGATTCAAGATCATCCATGGCGGCTTCCAAATCGAATTCGAAATCTTCAAAGAAGGTCTCTAATTTTCCATCAATGGATACAGAGTCAACGGCAATTCCAGCGAATTCAAGATCATCCTTGGTGTAGGGTTCAAGAGAATCCTTGTGTTCCTTAAAGATGTTGTCAATGTACTTGTGCAGACGGAAGAAAGCTGGGTCACGGGTTGCAGTTTCGAAATGTTCCATGACACCTGGTGGCTGGTTGAACTTTCCATGGGGATCTCCTTGACGACCAAGCATGATGTGAGCAACATTGTGAAGGCTTCCGTAATATTCAGGGTTAGGGCTGTATGCGGAGGATTCAATGATGTCTCCCAAAACGTCAATTCCATGTTCGTTTCTAATATCAATCTTGCTGCCATCCTTGGAAACAACGTATCCGTGGGCAATGGCGTCTCTGATTCTGCTTTCCCAAATAATCAAGTCACGAACGTTGGCAACACCATCAACATCTTCAAAGTGAATATCATCAGGACGAGGGGGGAATTGTCCTCCATATTGGTAATCAATTTCTGGTGAAAAACCATGATGGATCGGCTTATCCCAATAAAGTTCATCAACAATGTCTAAATGGTTAGAAAGACGTTCAGCATCGAATCTAGCTGTAAGTTGGTGATGAACCCAGAAGAAAAGTTCTCCCTTTCGGTCAAAGTGGTGACCATATTTGTCTTCCCACCAGAAGGGGAAATCCATATGCCAGGTAACGTGATGAACTCCCAAGCCAATATCTTCACCGAAGTATGCAACTCTTTGTTCAGGGTTCTTCTTTGATCCAGTGAATTCCATGTGGAATTTACCGGGAGTCTGCATCATTTTTGCTCCATATGCCTTTCTAATAACATCTGAAGTAGTGAACATATGTGGGGTGACTTCATAAAGTGGGGGTAGAGCCAAATGGTCACAAGCTGGGTGATGGATGACTAGGATGTACAAAGCATATACGAAGACTCCTTCATTCAAAATTTCACGGAAGTATGCTGCGTTCTTTCTAGCACAGTCCCAGGTCTTGCAAGCCATGAGGACATCGATAAGCATAATTGATTCATGCCTGTGTTCTTCGTTGAAAAGTGAATACCAGTGATGTTGTGGAAGGTAGTCTTTGTCATCGATTTTCTTGCAGAGTTCTTCAGCAGCTTTGCCATCATCCTTGTACATGGAGTGATCAGCAGTTGGGTCAAAGTGTTTGGCGAAGTCCATTAGGTCAGTCCATCTTGCCCTTAGTGGTTGATCGAGCTTATAAAGCAGGCGCATAACGTCCTGTTGCTTCAAGGCATTGGAAGCAGTGTAGGCGGTAGCTGAAGCTACGAGTAAGAGAACAGCCAGGAGTAACTTCATCTTGGAAGCCGGTGTCAGGTTAAAGCA
>53911 ENA|HAEO01053912|HAEO01053912.1 TSA: Proasellus aragonensis, contig comp52416_c0_seq1
CCGTGAATTCCACATTGGGCGTGTGAACCACCGCGTTCATCTTTCTCAAGGTCTTGAATTGCAGCATCCTTGCTTCCATCAGTAATTACAACTACGAGTGCAAATTCCATGCCTTCTGTGGTTCCCTTAGGAAGTAGGAGTCTGTTGGGAATACCACATGATCTGGAATATTGGGATAAATCCAGATCACCACCTGCAGCAACAGCAGCATCAGTTTTTGAAAGAAGAGCTTCGAAGCTGGGAACATCAGGAACTGTAGTTGATGCTTCAGAAGACTTGCGTACAATATGGTTCTTTCCTGGTTTCAACGTCCTCCAAAATTTGTCAAGCTCAACACAATGCCAACGTCCTTCATTCAAAGTAAAAACAATTCCATTGGCATCTTGTCGTGGGCATAAATAAACACGAACTGTACCAAACACATCGCCGCCATTATTGTTTGCAACATCTAGATTGAGGTTGAATGGTTGATGATTTAATCGGGAAACAACTGCAGAAATTGGAACATCATCAATGCTTTCAGTATCATCAACGCCCATTAGAAGACTAAAGCCAAAATCTTCAAAGAATGTCTCCAGTTCACCTTCAATGGCAACAGAATCAATTGAAACTCCTGCAAATTCTACATCTTCTTTGGTGTAGTATGGAAGGGAGTCT
>10050 ENA|HAEP01010051|HAEP01010051.1 TSA: Proasellus assaforensis, contig comp19321_c0_seq1
AGCAACAAGACGTCTTACAACTTTTATACAAAGTCACTGAACCAATTCGTGAAAGATTTTCCGATTTGAAATCGGCTGCTGATAACTTCGATCCAAAAGCTGACCCATCACAGTATAAAGATAAAGGCAGAGCAGCAGATGCCCTTTGCAAGGAAGTCGAAGACAAACATGTTCTTCAAAAGCATCACTGGTTCTCTCTTTTCAACGATGCACATAGGCACGATGCTCTAGAACTTTTTGAAGTTCTCATGAACTGCAAAACCTGGAGTTGTGCTGTCAATAATGCTGCTTATTTCCGTGAGAGGCTAAACGAAGGAGTGTTTGTTTATGCTCTTTATGTTACAGTTATCCATAATCCAGCAACTAAAGATCTAGTTCTACCCCCTCTATATGAAATCACACCTCATATGTTTACTAACTCTGAAGTTATCCAACAGGCTTATTCTGCAAAAATGAAACAGATACCCGGTAAATTCTATATGGACTTCACTGGATCCAAGAAAAACCCTGAACAAAGGGTTGCATACTTCGGTGAAGACATTGGTTTGAACGTACATCACGTTACATGGCACATGGATTTCCCCTTCTGGTGGGA
>14303 ENA|HAEP01014304|HAEP01014304.1 TSA: Proasellus assaforensis, contig comp26095_c0_seq1
AGCTTTCTTCCGACTTCATAAGTACATGGATAATATTTTCAAAGAGCACAAAGATTCACTTCCACCTTATACTAGGGAAGAAATTTATTTCCCAGGAGTATCAGTTGAGTCTGCCGTACTCACTGGTAAATTAGAAACTTTCTTCGAAGATTATGAATTCAGTTTAGAAAATGCTGTGGATGATGCAGAAAATGTTCCTGACGTAGAAATTTCCGCCATTGTTTCACGATTAAATCATGAACCATTCAGCGGACACTTTGACATTACTAATAACAACAATGAAAATGTACTTGGTACCATCAGAGTATACCTTTGTCCTAGAAGAGATCACAATGGCATTATATTCACTTTGGAAGAAGGAAGATGGGGTTGCATTGAACTAGACAAATTCTGGAGGAAACTCTCACCCGGAACCAATCACGTTGTGAGGAAATCAACTGACACATCAACAACTGTTCCCGATGTTCCTAGCTTCCATGACCTACTGACGAAGACTGAAGAAGCCCTTAAGTCAGGAAAAGAACTTGACTTACATGAGTTCAACAGAGCTTGCGGTATTCCAAATAGATTACTTCTACCTAAAGGTACTACCCAAGGAATGGAATTCGTTCTTTTTGTAGCAGTCACTGATGGATCAAAGGACATTGAAATTCAGGGGGGAATTGAGCACCTAGAACATACCGGATCCCATGCCCAATGCGGAATTCACGGTGAAAAGTATCCTGATGCAAGACCTCTTGGCTTCCCTCTTGACAGAAGGATTTCAAATGAAAAGTCTATTCTAAGATACCATAACTTGCACAAGAGCGTCGTCACCGTTCGCCACACTGAACACCACGAGCACCACAACCATGAAACTTAAACTATTTTTGGGACAATCGCATTCTTGCAAATTGATGTGACTTTTAATTTTAAGTAAATGAAGCGTTAAAAAAAAAAAAAAAAAAAAA
>14438 ENA|HAEP01014439|HAEP01014439.1 TSA: Proasellus assaforensis, contig comp26213_c3_seq1
GATGTGGTTCTTTCCAGGTTTCAGTGTTCTCCAGAATTTATCTAACTCAACGCAGTGCCAACGGCCTTCTTCTAATGTGAACATGATTCCATTTTCATCTCTACGAGGACATAAATGAATACGAACTGTTGCAAAGGTTTTGGCATTATTATTATTCAAGACATCGATATTAAAGCTGAAAGGTTGATGGTTGAGGCGTGAGACAATAGCTGAAATTGGAACATCTTCCAGTTGTTCAGTATCATCTACTGCCATTTCCAAACTAAAGTCGAATTCTTCAAAGAAGGTTTCAAGCTTTCCGTCGATGGACACTGAATCAATGGCAATGCCTTTAAATTCGAGGTCTTCCGCAGTGTAGTGAGGAAGAGAGTCTTTATGCATCTTAAAGATGTTGTCAATATATTTATGGAGACGGAAAAATGCGGGATCACGTGTTGCTGTTTCGAAATGCTCCATGACACCTGGGGGAAGGTCAAATTTTCCACTTGGATCCCCTAAACGACCAAGCATGATGTGAGCTGTATTGTGAAGACTACCATAGTAGCTAGGATTTGGACTGTACATGGAAGATTCAATAATTGATCCTAGAACATCAATTCCACTTTCATCTCTAATATTGATTTTCTTCCCATCTTCATCAACAACATATCCATGTGCAATTGCATCCTTGATTCTGCGTTCCATTATTACCATGTCACGGACATGTGCAACTCCATTTACATCGACAAAATGAGTATTATCTGGACGAGAAGGAAATTCTCCGCCATACTTGTAAGTTGTTTGGGGTGAAAATCCTTCATGTATTGCCTTATCCCAGTACAGTTCGTGAACAATATCCAAATGGTTAGAGAGACGTTCAGCG
>21612 ENA|HAEP01021613|HAEP01021613.1 TSA: Proasellus assaforensis, contig comp33209_c0_seq1
CTTGTCTGGGTATTTTTCTCCATGAATACCACACTGACTATGAGAACCACCGTGTTCATTATCTTCAAGCCCATCAATAGCAGCATCTTCCTTTCCATCAGTAATAGCAACAAAGAGAACAAACTTCATGCCAGAGGTTGTTCCCTTGGGTAGGAGCATTCTGTTGGGGATACCACAAGAGCGAGAGAATTCAGACATATCAAATTTACCACCTGCTTCGGCTGCTTTAAGGATTGTGTGGTAGCTTGGAACGTCAGGAACAGTTGTTGAAGCATCAGATGATTCTCGGACAATGTGATTTTTTCCAGGTTTCAATGTTTTCCAGAATTTGTCAAGTTCAACGCAATGCCATCGGCCTTCTTCTAATGTGAATACTATTCCATTATAATCTTCTCTTGGACATAAGTAAATGCGGACAGTTCCTAAAACATTTCCTCCATTGTTGTTGGAAACATCAATATTGAATTTGAATGGTGAATGGTTGAGTCTGGAAACAACAGCGGATAATGGGACATCATCTATTTTTTCTGTGTCATCAACAGCCATTTCTAAACTGAACTCATAGTCTTCAAAGAATGTCTCGAGTTTACCATCTATGGTGACTGATTCAATAGCAACTCCCGCAAATTCAATATCATCCTTGGTGTAGTGAGGAAG
>24953 ENA|HAEP01024954|HAEP01024954.1 TSA: Proasellus assaforensis, contig comp35580_c0_seq2
TTTTTTTTTTTTTTTTTCCGCTTCATTTACTTAAAATTTAATTCACATTAATGTGTCAATCCAAGTAATTCTCTTTTAAATGTCATGTTTGTTAATGTTCGTGGCTTTAGTGATGTTCGGTGTGTTGAACAACGACGACACTCTTGTGCAAGTTGTGGTATCTCAGAATGGATTTCTCGTTTGTGATCTTTCTGTCAAGAGGGAATCCAAGTGGCCTTGCATCGGGATATTTTTCACCGTGAATTCCACATTGAGCGTGGGATCCGATATGTTCGAGGTGCTCAATTCCACCCTGAATTGCAATGTCCTTTGCTCCATCTGTGACTGCTACGAAAAGAACGAATTCCATTCCTCTTGTAGTACCTTTAGGTATAAGCAACCTATTTGGAATGCCACAAGCTCTATTGAATTCGTGCAAGTCAAGATCTTTTCCGGACTTAAGAGCCTTTTCAGCCTTCGCAAGCATGTCACCGAAGCTTGGAACATCGGGTACAGTTGTTGATGTTTCGGTAGACTTCCTCACAACGTGGTTGGTTCCAGGTGACAGCTTTCTCCAGAATTTGTCAAGCTCGATACAACCCCATCTTCCTTCTTCCAA
>31133 ENA|HAEP01031134|HAEP01031134.1 TSA: Proasellus assaforensis, contig comp38816_c2_seq1
TCCGTGAATTCCGCATTGGGCGTGTGAACCACCGCGTTCATCTTTTTCAAGGTCTTGAACTGCAGCATCCTTGCTTCCATCAGTAATTACAACTACGAGTGCAAATTCCACCCCTTCTGTGGTTCCCTTTGGAAGTAGGAGTCTGTTGGGAATTCCACATGCTCTGGAATATTGGGATAAATCCAGATCACCACCTGCAGCAACAGCAGCATCAGTTTTTGAAAGAAGAGTTTCGAAGCTTGGAACATCAGGAACGGTGGTTGATGCTTCAGAAGACTTGCGTACAATATGGTTCTTCCCTGGTTTCAACGTCCTCCAAAATTTGTCAAGCTCAACACAATGCCAACGTCCTTCATTCAAAGTGAAAACAATTCCATTGGCATCATGTCGTGGGCATAAATAAACACGAACTGTACCAAACACATCGCCGCCATTATTGTTGGCAACATCTAGATTGAGGTTGAACGGTTGATGGTTTAAACGGGAAACAACAGCAGAAATTGGCACATCATCAATGCTTTCAGTATCATCAACGCCCATTAGAAGACTAAATTCAAAATCTTCAAAGAATGTCTCCAGTTCACCTTCGATGGCAACAGAATCAATTGAAACTCCTGCAAATTCTACTTCTTCCTTGGTGTAGTATGGAAGGGAGTCTTTGTGTTCCTTAAAGATATTATCAATGTACTTGTGAAGCCTAAAGAAAGCTGGATCGCGGGTTGCCGTTTCGAAATGTTCCATG
>38284 ENA|HAEP01038285|HAEP01038285.1 TSA: Proasellus assaforensis, contig comp40867_c0_seq1
TCAACGCAGAGTACGGGGGGTGCAATCTGAAACACCGTCATTCAAGATGAAGGTCTTTGCATTGTTGCTCCTCGTGGCATTTGCCACTGCCGTACCAGCATCAGATTCTCAGAAACAGCTGGATGTCCTACACCTTCTTTACAAGGTGACAGAGCCAATCAGATCTAGATTTACAAGCCTAAAGGATGCTGCTGAGCACTTTGATCCAAATGCCGACCACTCTATTTACAAGGATGGTGGAAAGGCTGCAGAAGCTCTTTGCAAAGAAATTGATGACCACCATACTCTCCAAAAACACCACTGGTTCTCATTATTCAATGAAGAACAAAGACACGAATCACTCATGCTTTTTGAAGTTCTCATGAGCTGCAAAACCTGGGATTGTGCTGTCAAAAATGCAGCCTATTTCCGTGAGCGCTTAAACGAAGGTGTTTTTGTTTATGCCTTATATGTAACAGTTATCCACCATCCTGCAACTGAGCACCTTATTCTTCCTCCACTCTACGAAATCACACCACACATGTTCACTAATTCTGAAGTCATCAATCAAGCTTATTCCGCAAAGATGAAGCATACTCCAGGAAAGTTCCATATGGAATTTACAGGATCTCAAAGGAACCCAGAACAGAGAGTAGCTTACTTTGGTGAGGATATTGGCTTGAACACTCATCACGTATCATGGCACATGGATTTTCCATTCTGGTGGGAAGACAAATTCGGTCACCACTTTGAACGTAAGGGAGAGCTCTTCTTCTGGGTTCATCACCAACTTACAGCTAGATTCGATGCAGAACGTCTATCCAACCATTTGAATCTTGTAGGTGAGCTTCATTGGGACCATGAAATTGTTGATGGTTTCGCACCTCACACCACTTACAAATATGGGGGTGAATTTCCTTCTCGACCTGATAATGTTCACTTTGATGATGTTGAAGGAGTTGCCCGAGTTCGAGATATGATCGTAATGGAAAGTAGAATTAGAGATGCAATTGCTCATGGATACGTTGTAGCCAAAGACGGAAGCAAAGTAGATATCAGAAATGAACATGGAATTGATGTCCTAGGAGATGTTATTGAATCTTCTACATACAGTCCTAATGTAGAATATTATGGAAGTCTTCACAACATTGCTCACATAATGCTCGGTCGCCAAGGCGATCCTCACGGGAAATTCAATCAGCCACCAGGTGTCATGGAACATTTCGAAACTGCAACTCGTGACCCAGCTTTCTTCCGTCTACACAAGTACATTGACAACATCTTTAAGGAACACAAGGATTCTCTTAAACCCTACACCAAGGATGATCTTGAATTCGCTGGAGTTGCCGTTGACTCTGTATCCATTGATGGAAAATTAGAGACCTTCTTTGAAGATTTCGAATTCGATTTGGAAGCCGCCATGGACGATCTAGAATCCATTGATGACATTGAGGTTCATGCAGTAACATCCCGACTTAACCACAAGCCCTTCAGCTTTAACATTGATGTCATGAATAATAACAAAGCTAATGCTTTTGCCACTGTCCGTGTTCACCTTTGCCCTCGCAGAGACGTTAATGGTCTTCTTTTCACCTTTGACGAAGGCCGTTGGCACTGCGTTGAAGTTGACAAGTTCTGGAGAACATTGAAACCTGGAAAGAACCACATCGTCCGAAAATCATCTGACGCATCAACCACCGTCTCAGATAGCCCAAGCTTCCACCACCTTATGGATCTTGCTGATGCAGCTGTTTCATCTGGTAAAGATCTGGATGTCCATGAATATAAGCGATCGTGCGGAATCCCCAACAGACTTCTCCTACCAAAGGGTAACTCCGAAGGTATGGAATTCGCTCTTGTTGTGATTCTCACTGATGGAAACAAGGACGCTGCTGTCAAAGGACTAGAAAGTGATGAACGTGGTGGTTCTCACGCCCAATGTGGAATTCACGGAGAAACTTACCCAGACAAGAGACCCCTTGGTTTCCCTCTTGACAGACACATTGAAGATGACAAAGCTATTCTTAGCTTCCCCAATTTCAGCAAGACCGTTGTAACCATTACTCACGAAGACCATCATGACTAAACCTTAAAATTTTCATATTGTTTGCGATCTTTTTCTTAATACATGCTGCATCTTGAAAAAAAAAAAAAAAAAAAAAA
>13479 ENA|HAEQ01013480|HAEQ01013480.1 TSA: Proasellus arthrodilus, contig comp31334_c0_seq1
GCTCTTGTGCAAGTTGTGGTATCTCAGAATAGATTTTTCATTTGTAATCCTTCTGTCGAGAGGGAACCCAAGAGGTCTTGCATCAGGATATTTTTCACCGTGAATTCCACAGTGAGCGTGGGATCCGCTATGCTCTATGTGCTCGATTCCACCCTGGATTGCAACGTCCTTTGCTCCATCTGTGACTGCTACGAAAAGGACGAATTCCATTCCTTGTGTAGTGCCTTTAGGTAGAAGCAACCTATTTGGAATACCACAAGCTCTATTGAATTCGTGCAAATCAAGCTCTTTTCCGGACTTAAGAGCTTCTTCAGCCTTCGCTAGGATGTCATGGAAGCTTGGGATATCGGGTACAGTTGTTGATGTATCGGTTGACTTCCTCACAACGTGGTTGGTTCCAGGTGACAGCTTTCTCCAGAATTTGTCCAGTTCAATACAACCCCACCTTCCTTCTTCCAAAGTAAATATT
>14608 ENA|HAEQ01014609|HAEQ01014609.1 TSA: Proasellus arthrodilus, contig comp33857_c0_seq1
AGAACTTTTCTTCTGGGTTCATCATCAACTTACAGCCAGATTCGATGCTGAACGTCTCTCTAACCATTTAGATGTTGTTGATGAACTTTACTGGGATCATCCAATTGAAGAGGGTTTTGCACCACACACTACATATAAATATGGTGGAGAATTTCCAGCTCGTCCAGATCACATTGAATTTTCTGATGTTGATGGAGTCGCACGCGTTCGCGATATGATCATTCTTGAAAACCGAATTCATGATGCTATTGCTCATGGATATATTGTTGACCGCGAAGGTCGAAAAATGGACATTAGAAATGCTCATGGAATCAACCTTCTTGGTGACATCATGGAGTCCTCCACATACAGTCCAAATGTTCAGTACTACGGAGCTCTCCACAACACTGCCCACATTATGCTCGGTAGGCAAGGAGATCCTCACGGAAAGTTCAATCATCCTCCAGGTGTTATGGAACATTTTGAAACTGCAACACGTGATCCAGCTTTCTTCCGACTTCATAAGTACATGGATAATATTTTCAAAGAGCACAAAGATTCACTTCCACCTTATACTAAGGAAGAAGTTTATTTCCCAGGAGTATCAGTTGAATCTGCCGTACTCACTGGTAAATTAGAAACTTTCTTCGAAGAATATGAATTCAGTTTAGAAAATGCTGTGGATGATGCAGAAAATGTTCCTGACGTAGAAATTTCAGCTATTGTTTCACGATTAAATCATGAACCATTTAGTGCTCACATTGACATTACTAACAACAACAATGAAGATGTACTTGGTACCATCAGAGTATACCTTTGCCCTAGGAGAGATCACAATGGCATAATATTTACTTTGGAAGAAGGAAGATGGGGTTGCATTGAACTTGACAAATTCTGGAGAAAACTCTCACCCGGAACCAATCACGTTGTGAGAAAATCAACTGACACATCAACAACTGTTCCCGATGTTCCTAGCTTCCATGACCTATTGGCGAAGACTGAAAAAGCCCTTAAGTCCGGAAAAGAACTTGACTTACATGAGTTCAACAGAGCTTGCGGTATTCCAAATAGATTACTACTACCTAAAGGTACTACACAAGGAATGGAATTCGTTCTTTTTGTAGCAGTCACTGATGGATCAAAGGACATTGAAATTCAGGGTGGAATTGAGCACCTAGAGCATACCGGATCCCATGCCCAATGCGGAATTCACGGTGAAAAGTATCCTGATGCAAGACCTCTTGGCTTCCCTCTTGACAGAAGGATTGCAAATGAAAAATCTATTTTAAGATACCATAACTTGCACAAGAGCGTCGTCACCGTTCGTCACACTGAACACCACGAGCACCACAACCATTAAACTTAAAGTATTTTTGGGACAATCGTATTCATGCAAATTGATGTGACTTTTAATTTTAAGTAAATGAAGAGTCAAAAAAAAAAAAAAAAAAAA
>17021 ENA|HAEQ01017022|HAEQ01017022.1 TSA: Proasellus arthrodilus, contig comp39537_c0_seq1
ACGCAGAGTACGGGGGGTGCATAACCACCGACGCTAACACGATGAAGGCTTTTGGAATTCTGTGTTTAATTTTGGCTGTGGCTTGGGCCAATGGAGCAGTTGTGCCCCTCGCTGAAAAGCAGATCGATGTCTTGCATTTACTGCACAAAGTAAATGAACCAATTAACAGCGCTTACACCAAACTCCGTAAAGCAGCTGAACACTTTAATCCAACTGCTGACAAATCTCAGTACTCGGATGATGGTCACGCAGCTGAGACCCTCTGCCATGAAGTTGAAGAAGGCTCTCTTCTAAAGCAACGCCACTGGTTCTCTTTGTTTAATACTCATCACAGACATGAAGCCATAATGCTTTTCGAAGTTCTAATGAGTTGCAAAACTTGGGATTGTGCAGTTAACAACGCTGCCTATTTCCGTGAGAAAATGAATGAAGGAGTCTTCGTCTATGCACTTTACACTACTGTTATTCATCACAAAGGTGCTTCTGATGTGGTTCTTCCTCCACTTTATGAAATAACCCCACATATGTTTGCAAACAGCGAAGTAATTCGGCATGCATATTCTGCAAAAATGCAACAAACTCCAGGCAAGTTCCATATGTCGTTCACTGGATCTCAAAAGAACCCAGAGCAAAGAGTTGCTTACTTTGGCGAGGATATCGGATTGGGAGTTCATCACGTTACTTGGCATATGGATTTCCCTTTCTGGTGGCAAGACAAATATGGTCATCACTTTGACCGAAAGGGAGAACTTTTCTTCTGGGTTCA
>17499 ENA|HAEQ01017500|HAEQ01017500.1 TSA: Proasellus arthrodilus, contig comp40324_c0_seq1
CAACGCAGAGTACGGGGGGTGCATAATTTTACACCAACTTATACGATGAAGGCAATCGCTTTGGTGCTCCTCGTTGTCGCTTCGGCTGTGGCATCCCCCCATTTCTACAATGACGACGGAGGAGTTTCCACAGCAAAGAAGCAACAAGATGTCTTACAACTTTTATACAAAGTCACTGAACAAATTCGTGAAAGATTTTCAGCTTTGAAATCGGCTGCTGATAACTTCGATCCAAACGCTGACCCATCACAGTATAAAGATAAAGGCAAGGCAGCAGCTGCCCTTTTCAAGGAAGTCGAAGACAAACATGTTCTTCAAAAGCGTCACTGGTTCTCTCTGTTTAATGATGCACATAGGCACGATGCTCTAGAACTTTTTGAAGTTCTCATGAACTGCAAAACCTGGAGTTGTGCTGTCAATAATGCTGCTTATTTCCGTGAGAGGCTAAACGAAGGAGTGTTTGTTTATGCTCTTTATGTTACAGTTATTCATAATCCCGCAACTAAGGATCTAGTTCTACCCCCTCTCTATGAAATCACGCCACATATGTTTGCTAACTCTGAAGTTATCCAACAGGCTTATTCTGCAAAAATGAAACAGATACCCGGTAAATTCCATATGGGCTTTACTGGATCCAAGAAAAACCCTGAACAAAGGGTTGCATACTTCGGTGAAGACATTGGTTTGAACGTACATCACGTTACATGGCACATGGATTTCCCCTTCTGGTGGGAA
>23859 ENA|HAEQ01023860|HAEQ01023860.1 TSA: Proasellus arthrodilus, contig comp47971_c0_seq1
ACACCTTCTTTACAAGGTGACAGAACCAATCAGGTCCAGATTTACTAGCCTTAAGGATGCTGCTGAGCACTTTGACCCAAATGCTGACCACTCCATCTACAAAGATGGTGGAGATGCCGCAGAAGCTCTTTGCAAAGAAATTGATGACCGCCATACTCTTCAAAAACACCACTGGTTCTCCTTGTTCAATGAAGAACAAAGGCATGAAGCGCTCATGCTTTTCGAGGTTCTCATGAACTGCAAAACCTGGGATTGTGCCGTTAAAAGTGCAGCCTACTTCCGTGAACGTTTGAATGAAGGTGTTTTTGTGTACGCTTTGTACGTTACAGTTATCCACCACCCTGCAACCGAACATCTTATTCTTCCTCCTCTCTACGAAGTCACACCTCACATGTTCACTAATTCCGAAGTCATTAATCAAGCTTACTCTGCAAAGATGAAACAAACCCCTGGAAAATTCCAAATGGAATTTACAGGTTCTCAGAAGAACCCAGAACAGAGAGTTGCCTACTTTGGTGAGGATATTGGTTTGAACACCCATCACGTATCATGGCATATGGATTTCCCATTCTGG
>31442 ENA|HAEQ01031443|HAEQ01031443.1 TSA: Proasellus arthrodilus, contig comp54903_c2_seq1
GGTATCAACGCAGAGTACAAGGTGACAGAGCCAATCAGATCTAGATTTACAAGTCTAAAGGATGCTGCCGAGCACTTTGATCCAAATGCCGACCACTCCATTTACAAGGAAGGTGGAAAGGCTGCAGAAGCCCTTTGCAAAAAATTGGATGACCACCATACTCTCCAAAAACACCACTGGTTCTCATTGTTCAATGAAGAACAAAGACACGAATCACTCATGCTATTTGAAATTCTCATGAGCTGCAAAACTTGGGATTGTGCTGTTAAAAATGCAGCCTATTTCCGTGAGCGCTTGAACGAAGGTGTTTTTATTTATGCCTTATACGCAACAGTTATCCACCATCCTGCAACTGAGAACCTTATTCTTCCACCTCTCTATGAAGTTACACCACACATGTTCACCAATTCCGAAGTCATCAATCAAGCTTATTCCGCAAAGATGAAGCAAACTCCAGGAAAGTTCCATATGGAATTTACAGGATCTAAAAGAAACCCAGAACAGAGAGTAGCGTATTTTGGTGAGGATATTGGCTTGAACACTCATCACGTATCATGGCACATGGATTTCCCATTCTGGTGGGAAGATAAATTTGGTAGCCACTTTGATCGTAAAGGTGAGCTCTTCTTCTGGGTTCATCACCAACTT
>52260 ENA|HAEQ01052261|HAEQ01052261.1 TSA: Proasellus arthrodilus, contig comp63802_c0_seq1
TTTTTTTTTTTTTTTTTTTTCAAGATGCAGTGTGTATTAAGAAAAAGAGCACATACAATATGAAAATTTTAAGGTTTAGTCATGATGGTCTTCGTGAGTAATGGTTACAATGGTCTTGCTGAAATTGGGGAAGCTGAGAATAGCTTTGTCATCTTCAATGTGTCTGTCAAGAGGGAAACCAAGGGGTCGCTTGTCTGGGTATGTTTCTCCGTGAATTCCACATTGGGCGTGAGAACCACCACGTTCATCTCTTTCTAGGCCTTCGACAGCAGCGTCCTTGCTTCCATCAGTGAGAATCACAATAAGAGCGAATTCCATACCTTCGGAGTTACCCTTGGGTAGGAGAAGTCTGTTGGGGATTCCGCATGATCGTTTATATTCATGAACATCCAGATCTTTACCAGATGAAACAGCTGCATCAGCAAGATCCATAAGGTGGTGGAAGCTTGGGCTGTCTGAGACGGTGGTTGATGCGTCTGATGATTTTCGGACGATGTGGTTCTTGCCAGGTTTCAATGTTCTCCAGAACTTGTCAACTTCAACGCAGTGCCAACGGCCTTCATCAAAGGTGAAAAGAATACCATTAGCGTCTCTGCGAGGGCAAAGGTGAACACGGACAGTGGCAAAAGCATTTGCTCTGTTATTATTCATGACATCAATGTTAAAGCTGAATGGTTTGTGGTTAAGTCGCGATGTTACTGCATGAACCTCAATATCATCAATGGATTCTAGATCGTCCATGGCGGCTTCCAAATCAAATTCGAAATCTTCAAAGAAGGTCTCTAATTTTCCTTCAATGGATACAGAGTCAACGGCAACTCCAGCGAATTCAAGATCATCCTTGGTGTAGGGTTCAAGGGAATCCTTGTGTTCCTTAAAGATGTTGTCAATGTACTTGTGCAGACGGAAGAAAGCTGGGTCACGTGTTGCAGTTTCGAAATGTTCCATGACACCTGGTGGCTCGTTGAACTTTCCATGGGGATCTCCTTGACGACCAAGCATGATGTGAGCAACATTGTGGAGGCTTCCGTAATATTCAGGGTTAGGGCTGTAAGCGGAGGATTCAATAATGGATCCCAAAATGTCAATTCCATGTTCGTTTCTAATATCAATCTTGCTGCCATCCTTGGAAACAACGTATCCGTGGGCAATGGCGTCTCTGATTCTGCTTTCCCAAATAATCATATCACGAACGTTGGCAACACCATCAACATCTTCAAAGTGAATATCATCAGGACGAGGGGGGAATTGTCCTCCATATTGGTAATCAATGTCTGGTGAAAAACCATGATGGATCGGCTTATCCCAATGAAGTTCATCAACAATTTCTAAATTGTTAGAAAGACGTTCAGCATCGAATCTAGCTGTAAGTTGGTGATGAACCCAGAAGAAAAGTTCTCCCATTCTGTCAAAGTGGTGACCATATTTGTCTTCCCACCAGAAGGGGAAATCCATATGCCAGGTAACGTGATGAACTCCCAAGCCAATATCTTCACCGAAGTATGCAACTCTTTGTTCAGGGTTCTTCTTTGATCCAGTGAATTCCATGTGGAATTTACCGGGAGTCTGCATCATTTTTGCTCCATATGCTTTTCTAATAACTTCTGAAGTAGTGAACATATGTGGGGTGACTTCATAAAGTGGGGGTAGCGCCAAATTGTCACAAGCTGGGTGATGGATGACTACGATGTACAAAGCATATACGAAGACTCCTTCATTCAAAATTTCACGGAAGTATGCAGCGTTCTTTCTTGCACAGTCCCAGGTCTTGCAAGCCATGAGAACATCGATAAGCATAATTGATTCATGCCTGTGTTCTTCGTTGAAAAGTGAATACCAGTGATGTTGTGGAAGGTAGTCTTTGTCATCGATTTTTTTGCAGAGTTCTTCTGCAGCTTTGCCATCATCCTTGTACATGGAGTGGTCAGCAGTTGGGTCGAAATGTTTGGCGAAGTCCATTAGGTCAGTCCATCTTGCCCTCAGTGGTTGATCGAGCTTGTAAAGCATGCGCATAACATCCTGTTGCTTCAAGGCATTGGAAGCAGTGTAGGCTGTAGCCGAAGCTACGAGGAGGAGAACAGCCAGGAGTAACTTCATCATGGAAGCCGGTGTCAGGTTAAAGCACCCCCCCGTACTCTGCGTTGATA
>70218 ENA|HAEQ01070219|HAEQ01070219.1 TSA: Proasellus arthrodilus, contig comp179995_c0_seq1
TTGAACTTGACAAATTCTGGAGAACATTGAAACCAGGCACAAACCACATCATCCGAAAATCCTCTGAGGCATCCACCACAGTTCACGATAGCCCAAGCTTCCATACCCTTATGGACATTGCCGATGCTGCTGTTTCATCCGGCAAGGAACTCGATGTTTCCGACCACATCAGATCTTGCGGAATTCCCAACAGGTTACTCCTACCCAAGGGAAATTCAGAAGGTATGGAATTCGCCCTCATTGTCATTGTCACTGATGGCCATGAAGACGCAGCTGTCGAAGGACTAGAAAATGATGAGCGCGGTGGCTCTCATGCCCAATGTGGAATTCATGGTGAAACATACCCTGACAAGAAGCCCCTTGGTTTCCCTCTGGACAGACATATTGAAGATGACAGGGTTCTGGATATCTTCCCCAATCTTAGCAAGACTGTTGTTACCATCCATCACGAAGATCACCACGACCATTAAAGATTTCAAATTGTATATGACCCATTTTAAATTTGAGCTTATATGTTATTTATCATACGATATATTGACATGCATGCTGTAGTCTATCTCTTATTATATTCTGCATCTTGAAAAAAAAAAAA
>946 ENA|HAER01000947|HAER01000947.1 TSA: Proasellus cantabricus, contig c1035_g1_i1
GGAGCAGTAAAACCTGGAAAGAACATGATCATCAGAAAATCGACTGATGTCTCAACAACTGTTTCGGACATTCCAAGTTTTCAGACTCTACTTGAAAAAACGGAAGCTGCTTTGTCTTCCGGGAACCTTGATTTGTCAGAATTCAACAGAGCCTGCGGCATCCCAAACCGAATTCTCCTTCCCAAGGGAAAACCAGAAGGAATGGACTTTTCTTTATTTGTGGCGATTACAGATGGTCATAAGGACGCGGCTGTCAAAGGACTGGAAGGCGAAAAATATAATGGACCACATGCACAATGCGGAATTAAAGGGGAAACCTTCCCAGATAAAAGATCTTTAGGGTTTCCACTGGATAGGAAGATACAACATGATTACAAATTCTTAAATTTCCCTAATTTTAGTAGAACTTTC
>7758 ENA|HAER01007759|HAER01007759.1 TSA: Proasellus cantabricus, contig c8630_g1_i1
GTTAAGAAATAAAACTTAATGTTCATTATGAGTGACGATTATGACAGTTTTGCTAAAATTTGGGTAGTGGAGCATAACATTTTCTCTTTCCAAAGGTCTGTCAAGAGGGAATCCAAGAGGCTTTTTATCTGGATATTTTTCCCCGTGGATTCCGCATTGAGCATGAGAGCCACCGCGTTCGTCGTTTTCTAATCCATCAACAGCAGCATCCTCTGTTCCGTCAGTAATAGCCACAAAAAGAATAAATTCCAAACCCTCCGTTGTTCCTTTGGGAATGAGCATTCTATTCGGAATACCACATGATCGCATATAGTCGGAAACATCCAGAGTTGCACCAGAGTTCACAGCAGCATCAGCAATTCCCATAAGCTTTTTAAAGCTTGGGGAATCATTGACAGTAGTTGAAGCGTCGGTGGATTTTCTAACGATGTGGTTCTTTCCAGGTTTCAGTGTCCTCCAGAATTTATCTAACTCAACGCAGTGCCAACGGCCTTCTTCTAATGTGAACATTATTCCATTTTCATCTCTGCGAGGACATAAATGAATACGAACTGTTGCAAAGGTATTGGCATTGTTATTGTTCAAGACATCGATATTAAAGCTGAAAGGTTGATGGTTGAGACGTGAAACAATTGCTGAAATTGGAACATCTTCCAGTTGTTCAGTATCATCTACTCCCATTTCCAAACTAAAGTCGAAATCTTCAAAGAAGGTTTCAAGTTTTGCATCGATGGATACTGAATCAATGGCAATGCCTTTAAATTCGAGATCTTCCGCAGTGTAGTGTGGAAGAGAGTCTTTATGCATCTTGAAGATGTTGTCAATATATTTATGAAGACGGAAGAATGCTGGATCACGTGTTGATGTTTCGAAATGCTCCATGACACCT
>8715 ENA|HAER01008716|HAER01008716.1 TSA: Proasellus cantabricus, contig c9898_g1_i1
ATCAACGCAGAGTACGGGGGGTGCATAACCACCGACGCTAACACGATGAAGGCTTTTGGAAATCTGTGTTTAATTTTGGCTGTTGCTTGGGCCAATGGAGCAGCTGTGCCCCTCGCTCAAAAGCAGATCGATGTCTTGCATTTACTGCATAAAGTAAATGAACCTATTAACAGCGCTTACACCAACCTCCGTAAAGCAGCTGAACACTTTAATCCAACTGCTGACAAATCGCAGTACTCAGATGATGGTCACGCAGCTGAGGCCCTCTGCCATGAAGTTAAAGAAGGCTCTCTTTTGAAGCATCACCATTGGTTCTCTTTGTTAAATACTCATCACAGACATGAAGCCATAATGCTTTTCGAAGTTCTTATGAGTTGCAAAACTTGGGATTGTGCAGTTAACAACGCAGCATATTTCCGTGAGAAAATGAATGAAGGAGTCTTTGTCTATGCACTTTACACTACTGTTATTCATCACAAAGGTGCTACTGATGTGGTTCTTCCTCCACTTTATGAAATCACCCCACATATGTTTGCAAACAGCGAAATCATTCGGCATGCATATTCTGCAAAAATGCAACAAATTCCTGGCAAGTTCCATATGTCCTTCACTGGATCTCAAAAGAACCCCGAGCAAAGAGTTGCTTACTTTGGCGAGGATATCGGATTGGGTGTTCATCACGTTACTTGGCATATGGATTTCCCATTCTGGTGGCAAGATAAATATGGTCATCACTTTGACCGAAAAG
>16206 ENA|HAER01016207|HAER01016207.1 TSA: Proasellus cantabricus, contig c17960_g2_i1
GATTTTCGGACAATGTGATTCTTTCCTGGTTTCAATGTTTTCCAGAATTTATCGAGTTCAACGCAATGCCAGCGTCCTTCGTCTAATGTGAAAACAATTCCATTTTCGTCTTCTCTTGGGCATAGGTAAATGCGGACAGTTCCTAATACATTTCCTCCGTTATTGTTGGAGACATCTATGTTGAAACTGAATGGTGAATGGTTAAGCCTGGAAACAATAGCAGAAATTGGGACATCCTCTATATTTTCTGTGTCATCAACAGCCATTTCCAAACTGAATTCAAAATCTTCAAAGAATGTTTCGAGCTTTCCATCAATTGAGACTGATTCAATTGCAACTCCTGAAAATTCAATATCGCCCTTGGTGTAGTGAGGAAGAGAGTCTTTGTGTTCCTTGAAAATGTTGTCCATATACTTATGTAGTCGGAAGAAAGCTGGATCACGT
>35288 ENA|HAER01035289|HAER01035289.1 TSA: Proasellus cantabricus, contig c29959_g1_i1
GTAGGGGGGGTGCTTTAACCTGACACCGGCTTCCAAGATGAAGTTACTCCTGTCTGTTCTCCTCCTCGTAGCTTCGGCTACCGCCTACACTGCTTCCGATGCCTTGAAGCAACAGGACATTATGCGCATGCTTTTCAAGCTCGATCAACCACTAAGGGCAAGATGGACTGACCTAATGGACTTCGCTAAACACTTCGACCCAACTGCTGATCACTCCATATACAAGGATGACGGCAAAGCTGCAGAAGAACTCTGCAAGAAAATCGATGACAAAGACTACCTTCCACAACATCGCTGGTATTCACTTTTCAACGAAGAACATAGGCATGAATCACTTATGCTTATCGATGTCCTCATGTCTTGCAAGACCTGGGACTGTGCTAGAAAGAACGCAGCATACTTCCGTGAAATTTTGAATGAGGGAGTCTTCGTATATGCTTTGTACATCGTAGTCATCCATCACCCAGCTTGTGACCATTTGGCTCTACCCCCACTTTATGAGGTCACCCCACATATGTTCACTACTTCAGATGTTATTAGAAAGGCATATGGAGCAAAAATGATGCATACTCCCGGTAAATTCCACATGGAATTCACAGGATCAAAGAAGAACCCTGAACAAAGAGTTGCATACTTCGGTGAAGATATTGGCATGGGAGTTCATCACGTTACATGGCATATGGATTTCCCCTTCTGGTGGGAAGACAAATATGGTCACCACTTTGACCGAAAGGGAGAACTTTTCTTCTGGGTTCATCACCAACTTACAGCTAGATTCGATGCTGAACGTCTTTCTAACCATTTAGACATTGTTGATGAACTTTATTGGGATAAGCCGATTCATCATGGTTTTTCACCAGAAATTGATTACCAATATGGAGGACAATTCCCCCCTCGTCCTGATGATATTCACTTTGAAGATGTTGATGGTGTTGCCAACGTTCGTGACATGATTACTTGGGAAAGTAGAATCAGAGACGCCATTGCCCACGGATACGTTGTTACCAAGGATGGCAGCAAGATTGATATTAGAAACGAACATGGAGTTGACGTTTTGGGAGACATCATTGAATCCTCCGCATACAGTCCTAACCCTGAATATTACGGAAGCCTCCACAATATTGCTCACATGATGCTTGGTCGTCAAGGAGATCCCCACGGAAAGTTCAACCAGCCACCAGGTGTCATGGAACATTTCGAAACTGCAACTCGTGACCCTGCTTTCTTCCGTCTGCACAAGTACATTGACAACATCTTTAAGGAACACAAGGATTCTCTTGAACCCTACACCAAGGATGATCTTGAATTCGCTGGAGTCGCCGTTGATTCAGTATCCATTGATGGAAAATTAGAGACCTTCTTTGAAGATTTCGAATTCGATTTGGAAGCCGCTATGGACGACCTTGAATCCATAGATGATATTGAGGTTCATGCAGTAACATCCCGACTTAACCACAAGCCATTCAGCTTTAACATCGATGTCATGAATAATAACAGAGCAAATGCCTTTGCCACTGTCCGTGTTCACCTTTGCCCTCGCAGAGACGCTAATGGAATTTTGTTCACCTTTGACGAAGGCCGTTGGCACTGCGTTGAAGTTGATAAGTTCTGGAGAACATTGAAACCTGGCAAGAACCACATTGTCCGAAAATCATCCGACGCATCAACTACCGTCTCAGACAGTCCAAGCTTCCACCACCTCATGGATATTGCTGATGCCGCTGTTTCATCTGGTAAAGAGCTGGATGTCCATGAATACAAGAGATCATGCGGAATCCCCAACAGACTCCTCCTACCCAAAGGTAACTCCGAAGGTATGGAATTCGCTCTTATTGTGATTCTTACTGATGGAAGCAAGGACGCTGCTGTCGATGGACTAGAAAGTGATGAACGTGGTGGTTCTCACGCCCAATGTGGAATTCACGGAGAAACTTACCCAGACAAGAGACCTCTTGGTTTCCCTCTTGACAGACACATTGAGGATGACAAAGCTATTCTCAGCTTCCCCAACTTCAGCAAGACCGTTGTAACTATTACTCACGAAGACCATCATGACTAAACCTTAAAATTTTCATATTGTATGTGATCTTTTTCTAATAATACACGCTGCATCTTGAAAAAAAAAAAAAAAAAAAA
>47987 ENA|HAER01047988|HAER01047988.1 TSA: Proasellus cantabricus, contig c39610_g1_i1
AGAACTTTTCTTCTGGGTTCATCATCAACTTACAGTCAGATTCGATGCTGAACGTCTCTCTAACCATTTAGATATTGTTGATGAACTCTACTGGGATCATCCAATTGAAGAGGGTTTTGCACCACACACAACATATAAATATGGCGGAGAATTTCCAGCTCGTCCAGATCACATTGAATTTTCTGATGTTGATGGAGTCGCACGCGTCCGCGATATGATCATTTTTGAAAATCGAATTCGTGATGCTATTGCTCATGGGTATATAGTTGACCGTGAAGGTCGAAAAGTGGACATAAGAAATGCTCATGGAATCAACATTCTTGGAGATATCATCGAGTCCTCCACATACAGTCCCAATGCTCAGTACTACGGAGCTCTCCACAACACTGCTCACATTATGCTCGGTAGGCAAGGAGATCCCCAGGGAAAGTTTAATCACCCTCCAGGTGTTATGGAACATTTTGAAACTGCAACACGTGATCCAGCTTTCTTCCGACTTCATAAGTACATGGATAATATTTTCAAAGAACACAAAGATTCACTTCCACCTTATACTAAGGATGAAGTTTATTTCCCAGGAGTTTCAGTTGAATCTGCCATACTCACCGGTAAATTAGAAACTTTCTTCGAAGATTACGAATTCAGTTTAGAAAATGCAGTGGATGATGCAGAAAATGTTCCTGATGTAGAAATTTCAGCTATTGTTTCACGATTAAATCATGAACCATTCAGCGGTCACTTTGACATTACCAACAACAACAATGAGAATGTACTTGGCACCATCAGAGTATACCTTTGCCCTAGAAGAGATCACAATGGCATAATATTTACTTTGGAAGAAGGAAGATGGGGTTGCATTGAACTTGACAAATTCTGGAAAAAACTCTCACCCGGAACCAATCACGTTGTAAGGAAATCAACTGACACATCAACAACTGTTCCCGATATTCCTAGCTTCCATGACCTACTAGCGAAGACTGAAGAAGCTCTTAAGTCCGGAAAAGAACTTGATTTACATGAGTTCAACAGAGCGTGTGGCATTCCAAATAGATTACTTCTACCTAAAGGTACTACAAAAGGAATGGAATTCGTACTTTTTGTAGCAGTCACTGATGGAGCAAAGGACATTGAAATTCAGGGTGGAATTGAGCACCTAGAGCATACCGGATCCCATGCCCAATGTGGAATTCACGGTGAAAAATATCCTGATGCAAGGCCTCTTGGCTTCCCTCTTGACAGAAGGATTTCAAATGAAAAATATATTCTAAGATACCATAACTTGCACAAGAGCGTCGTCATTGTTCGTCACACAGAACACCACGAGCACCACCACCATGAAACTTAAAGTAATTTTGGGACAATCGTAGCCTTGCAAATTGATGTGACTTTTAATTTTAAGTAAATGAAGCGTCAAAAAAAAAAAAAAAAAAAAA
>64873 ENA|HAER01064874|HAER01064874.1 TSA: Proasellus cantabricus, contig c56854_g1_i1
TCGGAAGAAAGCTGGATCACGTGTAGCTGTTTCGAAATGTTCCATAACACCTGGTGGCTGATTGAATTTTCCATGAGGATCTCCTTGGCGACCGAGCATTATGTGAGCAAGGTTGTGAAGACTTCCATAGTATTCCACATTAGGACTGTATGTAGAAGATTCAATTACATCTCCTATGACATCAATTCCATGTTCATTTCTGATATCAACTTTGCTTCCGTCCTTGGCAACAACGTATCCATGAGCAATTGCATCATGAATTCTATTTTCTATAACGATCATATCTCGAACTCGGACAACTCCTTCAACATCATCAAAGTGAACATTATCAGGACGTGAAGGAAATTCACCTCCGTATTTGTAAGTTGTGTGTGGTGCGAAACCATCAACAATCGCACGGTCCCAATGAAGCTCATCTACAAGATTCAAATGGTTGGATAGACGTTCTGAGTCGAATCTAGCTGTAAGTTGGTGA
>65492 ENA|HAER01065493|HAER01065493.1 TSA: Proasellus cantabricus, contig c57477_g1_i1
GGGCAATCTTAAACACCGTCATTCAAGATGAAGGTCTTTGCATTGTTGCTCCTTGTGGCTTGTGCCGCTGCCATTCCAGCATCAGATTCTCAGAAACAACTTGATGTGCTACACCTTCTTTACAAGGTAACAGAACCAATCAGGTCTAGATTTGAGAGCTTAAAGAAAGCTGCAGGAAGCTTTGATCCAAATGCTGACCACTCCATTTACAAGGATGGTGGAAATGCTGCAGAAGCCCTTTGCAAAGAAATTGATGACCACCATACTCTTCAAAAACACCACTGGTTCTCATTGTTCAAGGAAGAACAAAGACATGAATCACTCATGCTCTTTGAAGTTCTCATGAACTGCAAAACCTGGGATTGCGCTATCAAAAATGCAGCATACTTCCGTGAACGCTTAAACGAAGGTGTTTTTGTTTATGCCTTATATGTAACAGTTATCCACCATCCGGCAACTGAGCACCTTATTCTTCCACCTCTCTACGAAATTACTCCACACATGTTCACTAATTCCGAAGTCATCAATCAAGCTTATTCCGCAAAGATGAAGCAAACTCCAGGAAAGTTCCATATGGAATTTACAGGATCTCAAAAGAACCCAGAACAGAGAGTAGCTTACTTTGGTGAGGATATTGGCTTGAACACTCATCACGTATCATGGCACATGGATTTCCCATTCTGGTGGGAAGACAAATTTGGTCATCACTTTGAACGTAAAGGTGAGCTCTTCTTCTGGGTTCATCACCAACTT
>75259 ENA|HAER01075260|HAER01075260.1 TSA: Proasellus cantabricus, contig c67438_g1_i1
TTCGAAATGCTCCATGACACCTGGAGGAAGGTCAAATTTTCCATTTGGGTCCCCTAAACGACCAAGCATGATGTGTGCGGTATTGTGAAGACTTCCATAGTAGCTAGGGTTTGGACTGTACATGGAAGATTCAATAATTGATCCTAGAACATCAATTCCATTTTCATCTCTTATATTGATTTTCTTTCCATCTTCATCAACAACATAACCATGTGCAATTGCATCCTTGATTCTGCGCTCCATTATTACCATGTCACGGACATGTGCAACTCCATTTACATCGACGAAATGAGCATTATCTGGACGAGAAGGAAATTCTCCACCATACTTGTAAGTTGTCTGGGGTGCAAATCCTTCATGTATTGGCTTATCCCAGTAAAGTTCGTGAACAATATCCAAGTGGCTAGAGAGCCGTTCAGCATCAAATCTGGCAGTAAGTTGATGATGAACCCAAAAGAAGAGCTCTCCTTTACGATCGAAATGATGACCATATTTATCTTCCCACCAGAATGGATAGTCCATATGCCAAGTAACGTGGTGAACGCCTAAACCAATGTCTTCACCGAAATAAGCAACTCTCTGTTCTGGGTTCGTCTTGGATCCAGTGAATTCCATGTGGAACTTTCCTGGTATCTGCTTCATCTTTGCAGAGTAAGCTTTTTGAATAACTTCTGTGTTTGCAAACAAGTGAGGCGTTACTTCATACATTGGAGGCAGGGCTAATTGGGCGGTAGCTGGGTGGTGGATAACAGTTACGTAAAGAGCGTAAACAAAAACTCCTTCATTCAAACGTTCGCGGAAATAAGATGCACTTTTTATAGCACAGTCCCAGCTCTTACAATTCATAAGAACTTCGAATAACATAATTGCCTCGTGTCTTTGTTCTTCGTTAAATAAGGAGAACCAATGATGCTTTTGAAGAACATCGTTCTCATCAATTTTGTGACATAGTTCTTCTACAGCTTTTCCATCGTCTTTGTACATAGAATGGTCAGCGTTTGGGTCAAAGTTATCAGCTGCATTTTTTAAGTCCGTAAATCTGGTACGAATTGGCTCCGTTACCTTATAAAGCAAGCGCATAACATCTTGTTGTTTTTTGGCATCAGATACTGCTGGTTTAGCAGTAGCATATGCAAATGCTACGAGAAGCAATATAGCCAATACCTTCATCTTGAATATGGTGACAGG
>11986 ENA|HAES01011987|HAES01011987.1 TSA: Proasellus cavaticus, contig comp22549_c0_seq1
TTTTTTTTTTTTTTTTTTTTTTTCAAGATGCAGCGTGTATTAAGAAAAAGATCATATACAATATGAAAATGTTAAGGTTTAGTCATGATGGTCATCGTGAGTAATGGTTACAGTTGTCTTGCTGAAATTGGGGAAGGTGAGGATAGCACGTTCATCCTCAATGGTTCTGTCAAGTGGGAAACCAAGGGGCTTCTTGTCTGGGTAGGTTTCTCCGTGGATTCCACATTGGGCGTGAGAACCACCACGTTCATCATTTTCTAGTCCTTCAACAGCGGCGTCCTTGCTTCCATCAGAAAGGATGACAATGAGAGCAAATTCCATACCTTCAGAGGTACCTTTGGGTAGGAGAAGTCTGTTGGGGATTCCACAGGATCGTTTGTATTCCTTAACATCGAGTTCTTTGCCAGATGAAACAGCGGCATCAGCAATATCCATGAGATGATGGAAGCTTGGACTGTCTGAAACGGTTGTTGATGCGTCGGAGGATTTTCGGACAATGTGATTCTTGCCAGGTTTCAATGTTCTCCAGAACTTATCAACTTCAACGCAGTGCCAACGGCCTTCATCAAGAGAGAAAAGAATTCCATTAGCGTCTTTGCGAGGGCAAAGGTGAATACGAACAGTAGCAAAGGCGTTTCCTCTGTTGTTATTCATGACGTCGATGCTAAAGCTGAAAGGCTTGTGGTTAAGTCGGGATGTTACTGCATGAACTTCAACATCATCAATGGATTCGAGATCGTCCATGGCGGATTCCAAACTAAATTCGAAATCTTCAAAGAAGGTCTCTAATTTTCCATCAATGGCGACTGAGTCAATGGCAACTCCTGCGAATTCAAGATCATCCTTGGTGTAGGGCTCAAGAGAATCCTTGTGTTCCTTAAAGATGTTGTCAATGTACTTGTGGAGTCGGAAGAAAGCTGGGTCACGGGTGGCGGTTTCGAAATGTTCCATGACACCTGGTGGCTGGTTGAATTTTCCATGAGGATCTCCTTGACGACCAAGCATGATGTGGGCTACAGTGTGGAGATTTCCGTAATATTCAGGGTTAGGGCTGTATGGGGAAGATTCAATGATGTCTCCCAAAACGTCAATTCCATGTTCGTTTCTAATGTCAATTTTGCTACCATCCTTGGCAATAACGTATCCATGGGCAATGGCGTCTCTGATTCTGCTTTCCCAAGTAATCATGTCACGAACGTTGGCAACACCATCAACATCTTCAAAGTGAATATCATCTGGACGAGGAGGGAATTGTCCTCCAAATTGGTAATCAATTTCTGGTGAAAAACCATGATGGATCGGCTTATCCCAATAAAGTTCATCAACCATGTCCAAATGGTTTGACAATCTTTCAGCATCAAATCTGGCTGTAAGTTGGTGATGAGCCCAGAAGAAAAGTTCTCCCTTTCGGTCAAAGTGGTGACCATATTTGTCTTCCCACCAGAAGGGGTAGTCCATATGCCAAGTGGCGTGGTGAACTCCCATACCAATATCTTCACCAAAGTATGCAACTCTTTGTTCAGGGTTCTTCTTGGACCCTGTGAATTCCATGCGGAATTTTCCGGGAGTTTGCATCATTTTTGCTCCATATGTCTTTCTGATAACAGATGAAGTAGTGAACATATGTGGGGTGACTTCATAAAGTGGTGGTAGGGCCAAATGGTCACAAGCTGGGTGATGGATGACTACGATGTACAAAGCATATACGAAGACTCCCTCGTTCACAATTTCACGGAAGTAAGCTGCATTCTTTCTGGCGCAGTCCCAGGTCTTGCAGGACATTAGGACATCGATGAGCATAAGTGATTCGTGCCTATGTTCTTCGTTGAAGAGTGAATACCAGTGATGTTGTGGAAGGTAGTCTTTGTCGTCAATTTTCTTGCAGAGTTCTTCTGCAGCGTGGCCATCATCTTTATACATTGAGTGATCAGCGGTTGGGTCGAAATGTTTGGCGAAATCCATTAAGTCAGTCCATCTTGCTCTTAGTGGTAGATCGAGCTTGTAGAGCAGACGCATAATGTCCTGCTGCTTCAAGGCATCCGAAGCAGTGTAGGCGGTAGCCGAAGCTACAAGGAGGAGAACAGCCAGTAGTAACTTCATATTGAAAGCCGGTGTCAGGTTAAAGCACCCCCCGTACTCTGCGTTGATACCA
>23435 ENA|HAES01023436|HAES01023436.1 TSA: Proasellus cavaticus, contig comp41905_c0_seq1
TGTTGGGGATTCCACAGGATCGCACGTAGTCGGAAACGTCAAGAGTTGATCCGGACTGAACAGCAGCATCCGCGATTCCCATAAGCTTTTTAAAGCTTGGGAGATCATTAACGGTTGTGGAGGCGTCTGTTGATTTTCTAACGATGTGGTTCTTTCCAGGTTTCAATGTCCTCCAGAATTTATCCAGCTCAATGCAGTGCCAACGGCCTTCTTCTAATGTGAACAAGATTCCATTTTCATCTCTACGGGGACATAAATGAATGCGTACTGTTGCGAAGGAATTAGCATTGTTATTGTTCAAGACATCGATATTGAATCTGAAAGGTTGATGATTGAGACGCGAAACAACGGCTGAAATTGGAACATCTTCCAATTGTTCAGTGTCATCTACAGCCATTTCCAAACTGAAGTCGAAATCTTCAAAGAATGTTTCAAGCTTTCCGTCGATGGACACTGAATCAATGGCAATACCTTTAAATGCGAGATCTTCCTCAGTGTAAGAAGAGAGAGTATCTTTATGTAGCTTAAAGAGGTTATCAATATATTTATGGAGACGGAAGAATGCTGGATCACGAGTTGCTGTTTCGAAGTGTTCCATAACTCCAGGAGGATGGTCGAATTTTCCATTGGGATCTCCTAAACGACTAAGCATAATATGAGCGGTGTTATGAAGGCTACCATAGTAACTAGGGTTTGGACTGTACATTGAAGATTCAACAATTTATCCTAGAACATCAATTCCTTCTTCATTTCTAATATCGATTTTCTTTCCATCTTCGTCAACAGCGTAGCCATGTGCAATTGCGTCCTTGATTCTGCGCTCTATTATTACCATGTCGCGGACATGTGCAATGCCATCTACATCTGTGAAGTGAACATTATCTGGACGAGAAGGAAATTCACCGCCATATTTGTAAGTGGTTTGGGGTGCAAAACCTTCGTGTATTGGCTTATCCCAGTAAAGTTCATGCACAATATCCAAGTGGTTAGAGAGTCGTTCAGCGTCAAATCTGGCTGTAAG
>39181 ENA|HAES01039182|HAES01039182.1 TSA: Proasellus cavaticus, contig comp54986_c1_seq1
AGGATCTCCTTGACGACCAAGCATAATGTGAGCAATGTTGTGGAGACTTCCATAGTATTCTACATTGGGACTGTAAGTTGATGATTCAACAACGTCTCCTAGGACATCAATTCCATGTTCATTTCTGATATCAACTTTGCTTCCGTCTTTGGCCACAACGTATCCATGAGCAATTGCATCTCGAACTCTGCTTTCCATGACAAGCATGTCTCGAACTCTAGCAGTTCCTTCAACATCTTCAAAATGTACATTATCTGGACGAGAGGGGAATTCTCCTCCATACTTGTAAGTTGTATGTGGTGCAAAACCATCGACAATTAGTTTGTCCCAGTGAAGTTCATCTACAAGATTAAGATGATTTGAGAGACGCTCAGCATCGAATCTGGCCGTAAGCTGGTGATGGACCCAGAAGAAGAGTTCTCCTTTACGTTCGAAGTGATGACCAAATTTGTCTTCCCACCAGAATGGGAAATCCATGTGCCATGATACGTGATGGATGTTTAAGCCGATATCCTCACCAAAGTAGGCAACCCTCTGTTCTGGGTTCTTTTGAGATCCTGTAAATTCCATATGGAACTTTCCTGGAGTTTGCTTCATCTTTGCAGAGTAAGCCTGATTGATGACTTCGGAATTAGTGAACATGTGTGGTGTGACTTCATAGAGAGGAGGGAGGACAAGATGTTCAGTTGCAGGGTGGTGGATAACTGTAACGTATAAGGCATAGACGAAAACACCTTCATTTAAGCGCTCACGGAAGTAAGCTGCATTTTTAACAGCGCAGTCCCAAGTTTTACAATTCATGAGAACCTCAAAGAGCATGAGTGCTTCATGTCTTTGTTCTTCATTGAACAAAGAGAACCAGTGGTGTCTTTGAAGAGTATGGTGGTCATCAATTTCATGGGATAGAGCTTCTGCGGCTTTTCCACCGTCCTTATAAATGGAATGGTCAGCATTTGGGTCGAAGTGCTCAGCGGCATCCTTAAGGCTTGTGAATCTAGATCTGATTGGCTCTGTCACCTTGTAAAGAAGGTGCATAACATCCAGCTGTTTTTGAGAATCTGATGCTGGAATTGCAGAGGCATAAGCCACGAGAAGCAACAAAGCAAGGACCTTCATATTGGATGATGGTGTTGATGATTGCACCCCCCGTACTCTGCGTTGA
>40123 ENA|HAES01040124|HAES01040124.1 TSA: Proasellus cavaticus, contig comp55485_c2_seq1
AAAGGCTTGTGGTTAAGTCGAGATACAACTGCTGAGATATCTATATCTTCGAGTTCATTGGTGTCATCCACTGCCATCTTTAAACTAAAATCAAAATCTTCAAAATAAGTTTCAAGTTTACCATCAACTGAGACAGATTCAATAGCTACTCCTGGAAATCCTGCATCTTCAATCGTATATGGAGGAAGAGTATCTTTGTGTTCTTTTATAATATTGTCAATGTATTTATGCAACCTAAAAAATACTGGATCGCGAGTCAGGGTTTCAAAATGTTCCATTACACCTGGAGCATGTTCATATTTCCCTTTGGGATCGCCTTGACGACCAACAAAAGGATGAGCTATGTTATGGAAACCTTTATAGTACTGAGGATTTGGACTATAATTAGATGGTTCAATGACATTTCCGAGAACATCTACACCACGTTCATTTCTGATATCGATTTTGCTGCCATCTTTACCAATTACATATCCATGAGCAATGGCATCTCTTACCCTGTTTTCAAAAATTATCATGTCACGCACTGTGGCAATTCCATCGACTTCAGTAAATTGAACATTATCTGGGCGAGATGGAAATTCGCCTCCATATCTATACATTGTATGTGGCACAAAACCATGAGCAACAGGTTTATTCCAATAAATTTCTTCCACCACATCAAGTTGATTAGAAAGACGTTCAGCATCAAATCTAGCAGTAAGTTGGTGATGAACCCATAGAAATAACTCTCCTTTTCTATCAAAATCATGACCATAGTGATCTTCCCACCAGAACGGGTATTCCATATGCCAGGTTACATGATGATTTAGCAAGCCAATGTCTTCGCCGTAGTAAGCCACCCATTGTTAAGGGTTCTTCAATGATCCAGTAACATTCATGCGGAAATTTCCTGGTATTTTTTTCATTTGTGCTTCATATGCCTGGGTAATGACCGCCGAATTTGCAAACATATGAGGAGTGATTTCA
>25880 ENA|HAET01025881|HAET01025881.1 TSA: Proasellus coxalis, contig comp33312_c0_seq1
GAGTATTTTTTTTTTTTTTTTTTAACGCTTCATTTACTTAAAATTAAAAGTCACATCAATTTGCAACAATACGATTGTCCCAAAAATACTTTAAGTTTCATGGTTGTGGTGCTCGTGGTGTTCAGTGTGACGAACGGTGACGACGCTCTTGTGCAAGTTATGGTATCTTAGAATAGATTTTTCATTTGAAATCCTTCTGTCAAGAGGAAAGCCAAGAGGTCTTGCATCAGGATACTTTTCACCGTGAATTCCGCATTGGGCATGGGATCCGGTATGCTCGAGGTGCTCAATTCCACCTTGAATTTCAATGTCCTTTGATCCATCAGTGACTGCTACAAAAAGAACAAATTCCATTCCTTGGGTAGTACCTTTAGGTAGAAGTAATCTATTTGGAATACCACAAGCTCTGTTGAACTCATGTAAGTCAAGTTCTTTTCCGGACTTAAGGGCTTCTTCAGTCTTCGCCAGTAGGTCATGGAAGCTAGGAACATCGGGAACAGTAGTTGATGTGTCAGTTGATTTCCTAACAACGTGATTGGTTCCGGGTGAGAGTTTCCTCCAGAATTTGTCTAGTTCAATGCAACCCCATCTTCCTTCTTCCAAAGTA
>28142 ENA|HAET01028143|HAET01028143.1 TSA: Proasellus coxalis, contig comp34784_c4_seq1
ATGTTCCATGACACCTGGTGGTTGATTAAACTTCCCTTGGGGATCCCCTTGGCGGCCAAGCATTTTATGAGCTACATTGTGAAGGCTTCCATAATATTCAGCGTTGGGACTGTAAACAGAAGATTCGATGACATCTCCAAGAACATCAATTCCATGATCATTTCTGATATCAATTTTTTTCCCGTCTTTACCAACAATGTACCCGTGAGCAATTGCATCTCTAATTCTACTTTCCATAACGATCATGTCGCGAACTCTGGCTACTCCATCAACATCCTCAAAATGTACATTGTCGGGACGAGAGGGGAATTCGCCACCATACTTGTAAGTAGTGTGAGGTGCAAAACCTTCGACAATTGGTTGGTCCCAATAAAGTTCATCTACAAGATCCAGATGATTTGAGAGACGCTCAGCGTCGAATCTGGCTGTAAGT
>29637 ENA|HAET01029638|HAET01029638.1 TSA: Proasellus coxalis, contig comp35684_c0_seq1
ACATTGGGCATGAGAACCACCACGCTCGTCATCTTCTAATCCGTCCACAGCAGCGTCCTCTTTTCCATCGGTAATACCCACAAGCAGGACAAATTCCAACCCTCCGGTAGTTCCCTTGGGAATAAGTAGCCGATTTGGAATGCCACAAGAGCGAATGTAGTCAGAGACATCAAGTGTTGCGCCAGACTTTACGGCAGCATCAGCCATTCCCATCAGCTTTTTAAAGCTTGGGGAGTCATTAGCAGTTGTAGCTGCCTCTGTTGATTTCCTAACGATATGGTTCTTTCCAGGTTTTAGAGTCTTCCAGAATTTGTCTAATTCAATACAGTGCCAACGGCCTTCTTCTAACGTGAATATTATTCCATTTGCGTCTCTGCGAGGACATAAATGAATACGTACAGTTGCGAAGGTATTTGCATTGTTATTATTCAAGACGTCGATATTAAAGCTGAAAGATTGATGGTTGAGACGTGAGACAATTGCTGAAATCGGGACATCTTCCAATTGTTCAGTATCATCAACACCCATTTCCAAGCTAAATTCAAAGTCTTCAAAGAAGGTTTCGAGCTTTCCGTCGATGGACACTGAATCAATGGCAATGCCGTTAAATCCGAGGTCATCTTCAGTGTAAGGAGGAAGAGAATCTTTATGAAGCTTAAAAAGGTTGTCAATATATTTATGGAGGCGGAAAAAGGCTGGGTCACGTGTTGCTGTTTCGAAATGCTCCATAACTCCAGGAGGATGGGCGAATTTTCCTTTAGGGTCCCCTAAGCGACCAAGCATAATGTGAGCGGTGTTGTGGATGCTACCATAGTAGGAGGGATTTGGACTGTACATGGAAGATTCAATAATTGATCCCAGGACATCAATTCCCTGTTCATTTCTAATATCGATTTTCTTTCCATCATCGTCAACAACGTATCCATGTGCAATTGAGTCTTTGATTCTGCGCTCCATTAATACCATGTCGCGAACATGGACAACACCATCGACATCTGTAAAATGAGCATTATCTGGACGCGAAGGAAATTCTCCACCATATTTGTAAGTTGTTTTGGGTGCAAAACCTTCAAGTATAGGCTTATCCCAATAAAGTTCATTAACAATATCCAAGTTGTTAGAGAGTCGTTCTGCGTCAAATCTGGCTGTAAGTTGATGATGTACCCAGAAGAATAGCTCACCTTTACGATCAAAATGATGGCCATATTTATCTTCCCACCAGAAGGGGTAGTCCATATGCCAAGTAACGTGATGAACGCCTAAAC
>48282 ENA|HAET01048283|HAET01048283.1 TSA: Proasellus coxalis, contig comp42272_c0_seq5
GGTATCAACGCAGAGTACGGGGGGTGCTTTAACCTGACACCGGCTTCCAATATGAAGTTACTCCTGGCTGTTCTCCTCTTTGTAGCTTCGGCTACCGCATACACTGCTTCTGATGCCTTAAAGCAGCAGGATATTATGCGCATGCTCTACAAGCTTGATCAACCATTAAGAGCAAGATGGACCGATTTAACTGATTTTGCCAAACATTTCGACCCAACCGCTGATCACTCCATGTACAAAGACGATGGCCAGTCTGCCGAAGCACTTTGCAAGAAAATTGACGACAAAGACTACCTTCCCCAACATCACTGGTATTCACTTTTCAACGAAGAGCACAGACATGAATCACTTATGCTCATCGATGTCCTTATGTCTTGCAAGACCTGGGATTGTGCCAGAAAGAATGCAGCTTACTTCCGCGAAATTTTGAACGAAGGAGTCTTTGTATATGCTTTGTACATCGTTGTCATCCATCACCCAGCTTGTGACCATTTGGCCCTACCCCCACTTTACGAAGTCACCCCACATATGTTCACTACTTCTGAAGTTATCAGAAAGGCATATGGAGCCAAAATGATGCAAACTCCTGGTAAATTCCACATGGACTTCACTGGATCAAAGAAGAACCCTGAACAAAGAGTTTCATACTTTGGTGAAGACATTGGTTTGGGAGTTCACCATGTTACCTGGCATATGGACTTCCCATTCTGGTGGGAAGACAAATATGGTCACCATTTTGACCGTAAGGGAGAACTTTTCTTCTGGGTTCATCACCAACTTACAGCCAGATTCGACGCTGAACGTCTCTCTAACAATTTGGACATTGTCGATGAACTTTACTGGGATCACCCAATTGAAGAGGGTTTTGCACCACACACTACATATAAATATGGAGGAGAATTCCCTGCTCGCCCAGACAACATTGAATTTTCGGATGTTGATGGAGTCGCTCGTGTCCGTGATATGGTCATTCTTGAGCACCGAATTCGTGACGCTATTGCTCATGGATATATTGTTGATCGAGATGGGCGCAAGGTTGACATAAGAAACGATCATGGAATCAATCTTCTTGGAGATATCATCGAGTCCTCCACATACAGTCCCAATGTTCCTTACTACGGAGCTCTTCATAATACTGCCCACATTATGCTTGGTCGACAAGGGGATCCTAACGGAAAGTTCAATCATCCTCCAGGCGTTATGGAGCATTTTGAAACTGCAACACGTGACCCAGCTTTCTTCCGGCTTCATAAGTACATGGACAACATTTTCAAAGAGCATAAAGATTCACTACCACCTTATACCAAGGAGGAAATTTATTTCCCAGGAGTTTCAGTAGAATCTGCTGCATTCACTGGTAAATTAGAAACTTACTTTGAAGACTATGAATTCAGTTTAGAAAATGCTGTTGACGATGCAGAAAATGTTCCAGATGTTGAAATTTCAGCTATTGTTTCCCGCTTAAATCACGAACCATTCAGCACTCACTTTGACATCACCAACAACAACGATGATGACGTACTTGGTACAATCAGAGTGTACCTTTGCCCTAGAAGAGATCACAATGGCATAATATTTACTTTGGAAGAAGGAAGATGGGGCTGTATTGAACTTGACAAATTTTGGAGAAAGCTTTCACCTGGAACCAACCACGTTGTGAGAAAGTCTACCGAAACATCAACAACTGTTCCCGATGTCCCAAGCTTCAGTGACATGCTTGAGAAGACTGAAAAGGCTCTTAAGTCCGGAAAAGATCTTGACTTGCACGAATTCAATAGAGCTTGCGGTATTCCAAATAGGTTACTCCTACCTAAAGGTACTACAAAGGGAATGGAATTCGTTCTTTTCGTAGCAGTCACAGATGGCTCAAAGGACATTGCTATCCAGGGTGGAATTGAGCACCTTGAGCACGTCGGATCTCACGCTCAATGTGGAATTCACGGTGAAAAATATCCCGATGCAAGGCCACTTGGATTCCCTCTTGACAGAAAGATCACAAACGAGAAATCCATTCTGAGATACCACAACTTGCACAAGAGTGTCGTCGTTGTTCAACACACCGAACATCACTAAAGCCACGAACATTAACAAACATGACATTTAAAAGAGAATTACTTGGATTGACACATTAATGTGAATTAAATTTTAAGTAAATGAAGCGTAAAAAAAAAAAAAAAAAAAAAA
>60155 ENA|HAET01060156|HAET01060156.1 TSA: Proasellus coxalis, contig comp139052_c0_seq1
GATCGTAAAGGAGAGCTCTTCTTTTGGGTTCATCATCAGCTTACTGCCAGGTTTGACTCTGAACGTCTCTCTAACCATTTGGATATTGTTCACGAACTGTACTGGGATAAGCCAATACATGAAGGATTTTCACCCCAAACAACTTACAAGTATGGCGGAGAATTTCCTTCTCGTCCAGATAATACTCATTTTGTCGATGTAAATGGAGTTGCACATGTCCGTGACATGGTATTAATGGAACGCAGAATCAAGGATGCAATTGCACATGGATATGTTGTTGATGAAGATGGGAAGAAAATCAATATTAGAGATGAAAGTGGAATTGATGTTCTAG
>261 ENA|HAEU01000262|HAEU01000262.1 TSA: Proasellus coiffaiti, contig comp282_c0_seq1
TCAAAATCTTCAAAATAAGTCTCAAGTTTACCAACAACTGAAACAGCTTTAATGGCTACACCGAAAAATCCTGCATCTTCAGTTGTATAGGGAGGTAGGGAGTCTTTATGTTCTTTTATAATATTGTCAATGTATTTATGCAACCTAAAAAATACTGGATCGCGAGTCAGGGTTTCAAAATGTTCCATTACACCTGGGGCGTGATTATACTTCCCTTTAGGATCCCCTTGACGGCCGACAAAAAGATGCGCAATGTTATGAAAACCTTTATAGTACTGAGGGTTTGGACTATAATTAGATGGTTCAATGACATCTCCTAGAACATCTACGCCACGTTCATTTCTGATATCAATCTTGCTTCCATCTTTGGCAATTACATATCCATGAGCAATGGCATCTCTTACCCTATTTTCAAATATTATCATGTCACGTACTGTGGCAATTCCAGCTACATCTGTAAATTTAACG
>12311 ENA|HAEU01012312|HAEU01012312.1 TSA: Proasellus coiffaiti, contig comp23864_c0_seq1
TTTTTTTTTTTTTTTTTTTTTCGTCAAAATAATTTATTGGGAAAATTTTTTTATCGAATTCACATTCTAAGAAAAGGGTACAGCTCCATTAATTATTTGATTCGCTGAATAAATATTATTTGTGGTCACGTCACGCATTTTCCTGTAATTTCCAATGCCGAATTTAAAAGATAGAACAATGTAATTTTAAACTTTATTTACTATTTTATGAAATATGTAATTGGGGTTTCGTAGTTACGTGAGGGCAAAAACACAAATCAGATAGCACCAAAGATTTAATAAATATTTTAATGTCAAGTATTGAGAAATAAGTTATTGTAAAATAAAAAAAATCAGAGACGTCGTAGATGTAGTCATATTTCATTAATGGTTGTCGTTATGAGTAATAGTTACAACGGTTTTACTTAAGTTGGGGAAGTTGAGTAAAACACGTTCATTAGGGATTTGTCTGTCAAGAGGGAATCCAAGGGGCTTTTTGTCGGGGTAGGTTTCTCCATGAATGCCACACTGAGCATGAGAACCACCACGTTCATCTTTCTCAAGATCTTTAACTGCGGCATCCTTGCTTCCATCAGTAATTGCAACTACGAGTGCGAATTCCATTCCCTCAGTTGTTCCCTTAGGGAGTAGTAGTCTATTGGGGATTCCACATGATCTGGAATATTGGGACAAATCAAGAGATTCGCCAGCAGCGACAGCAGCATCAGCCTTTGCAAGTAGGGATTCATAACTGGGAATATCAGGAACTGTGGTTGAAGCATCAGAAGACTTGCGTACAATATGGTTCTTTCCTGGTTTCAATGTTCTCCAAAATTTGTCAAGCTCAACGCAATGCCAACGTCCTTCATTCAAAGTGAAAACTATTCCATTGGCATCTTGACGTGGACACAAATATACACGAACTGTGCCAAAGACATCACCGCCGTTATTGTTGGTAACATCAAGATTGAGGCTGAAGGGTTGATGATTCAAACGGGAAACAACTGCAGAAATTGGAACATCGTCAATGCTTTCGGTATCGTCAACTCCCATTAGAAGACTGAACTCAAAATCTTCGAAGAATGTTTCCAGTTCACCTTCAATAGCAACAGAATCAATGGCAACTCCTGCAAATTCGAC
>20725 ENA|HAEU01020726|HAEU01020726.1 TSA: Proasellus coiffaiti, contig comp39217_c0_seq1
TTTTTTTTTTTTTTTTTTGACGCTTCATTTACTTAAAATTAAAGTCACATCAATTTACAAGGATAAAATAATCCAAGTAAGGCAATTTCATGTTTGTTAATGTTCGTGGTGTTCGTGATGTTCGTTGTGATGAACGACGACGACGCTCTTGTGCAAGTTATGGTATCTTAGGATAGATTTTTCATTTGTAATCTTTCTGTCAAGAGGGAAACCAAGAGGTCTTGAATCAGGATATTTTTCACCATGAATTCCGCACTGAGCATGGGATCCAGTATGGTCAAGGTGCTCAATTCCACCCTGAATTTCGACATCCTTTGCTCCATCTGTGACTGCTACAAAAAGAACGAATTCCATTCCTTGGGTAGTACCTTTGGGCAAGAGCAGTCTATTTGGAATACCGCAAGCTCTGTTGAATTCATGTAAGTCAAGATCCTTTCCAGACTTGAGGGCTTCTTCGGTTTTTGCTAGAAGGTCGTGGAAGCTTGGGATATCGGGGACAGTTGTTGATGTGTCGGTTGACTTCCTTACAATGTGGTTGGTTCCAGGTGATAGTTTTCGCCAGAATTTGTCCAGTTCAATGCAACCCCATCGTCCTTCCTCCAAAGTATATATTATGCCATTGTGATCTTTTCTAGGGCAAAGATAAACTCTGATAGTTCCAAGTACTTCTTCATTGTTGTTGTTGGTAATGTCAAAGTGTCCGCTGAATGGTTCGTGATTTAATCGAGAAACAATAGCTGAAATTTCAACATCTGGAACATTTTCTGCATCATCAACTGCGTTTTCTAAACTGAATTCGAAGTCTTCGAAGAAAGTTTCTAATTTGCCAGTGATTACAGCAGATTCTACTGAGACACCTGGGAAATAGACTTGTTCCTTGGTATAAGGTGGAAGTGAATCTTTGTGTTCTTTGAAAATGTTGTCCATGTACTTATGTAGTCGGAAGAAAGCTGGATCGCGAGTTGCCGTTTCAAAATGCTCCATAACACCTGGAGGATGATTGAACTTTCCATGAGGATCTCCTTGACGA
>21132 ENA|HAEU01021133|HAEU01021133.1 TSA: Proasellus coiffaiti, contig comp39600_c0_seq1
ACGCAGAGTACGGGGGGGTGCATTAACCTGACACCATATTCAAGATGAAGGTAGTAGCCATATTACTTCTTATAGCATTTGCATATGCTTCTGCTAAACCAGTAGTCTCCGATGCCAAAAAACAACAAGATGTTATGCGCTTGCTATATAAGGTAACAGAACCAATTCGTACAAGATTCACGGACTTGAAAGATGCAGCTGAACATTTCGACCCTAACGCCGATCATTCTATCTACAAAGACAATGGCAAAGCCGCAGAAGAGCTCAGCCACAGAATTGATGGTCACGAGGTCCTTCCAAAGCATCACTGGTTCTCCTTATTTAACGAGGAGCAAAGACATGATGCACTAATGCTGTTCGAAGTTCTCATGAACTGTAAGACTTGGGACTGTGCAGTTAAAAGCGCATCGTTTTTCCGTGAACGTCTCAATGAAGGAGTATTTGTTTACGCTCTCTATGTAACTGTAATCCATCACCCAGCTACAACTAACTTAGCTCTGCCTCCAATGTATGAAGTAACTCCACACATGTTTGCAAACACTGAAGTTATTCAAAAAGCATACGCTGCGAAAATGAAGCAGATCCCTGGAAAGTTCCACATGGAATTCACAGGATCCAAGAAGAACCCAGAACAGAGAGTTGCCTACTTCGGTGAAGACATCGGTTTAGGCGTTCACCACGTTACTTGGCACATGGACTACCCATTCTGGTGGGAAGATAAATTTGGTCATCATTTTGATCGTAAAGGAGAACTCTTCTTTTGGGTTCATCATCAGCTAACAGCCAGGTTTGATGCTGAACGACTCTCAAACCACTTGAATATTGTTCATGAACTTTACTGGGATAAGCCAATCCATGAAGGTTTTGCACCACAAACCACTTACAAATATGGCGGAGAATTTCCTTCTCGTCCAGATGATGTTTACTTCACAGATGTAGATGGAATTGCACATGTTCGAGACATGGTAATAATGGAGCGCCGAATCAAGGACGCAATTGCTCATGGATACGCTATTGATGAAGCTGGAAAAAAAATTGATATTAGAAATGAAGATGGAATTGATGTTCTTGGATCAATTATTGAATCTTCCATGTACAGTCCAAACCCTTCCTACTATGGTAGCCTTCACAATACTGCTCATATAATGCTTGGTCGTTTAGGAGATCCCAAAGGAAAATTCGACCATCCTCCCGGAGTTATGGAACACTTTGAAACAGCAACTCGTGATCCAGCATTCTTCCGACTCCATAAATATATTGACAACATCTTTAAACAACACAAAGATACCCTTCCACACTACACTGAGGAAGAACTTGCATTTAAAGGCATTGCTATTGATACAGTTTCCATCGATGGAAAGCTTGAAACCTTCTTTGAAGATTTCGAGTTTAGTTTGGAAATGGCTGTAGATGACACTGAACAACTTGAAGATGTTCCGATTTCAGCAATTGTTTCGCGTCTCAACCACGAACCATTTAGTTTTAATATCGACGTTTTGAACAATAACAATGCGAATACCTTTGCAACAGTGCGTATTCATTTATGTCCTCGTAAAGATGAAAATGGAATCTTGTTCACATTAGAAGAAGGCCGTTGGCACTGCATTGAGCTAGATAAATTCTGGAAGACATTGAAGCCTGGAAAGAACCATATCGTTAGAAAATCAACTGACGCTTCGACAACAGCTAATGATCCCGCAAGCTTTAAAAAGCTTATGGGAATCGCCGATTCGGCAGTTAAGTCAGGCGCAGCTTTCGATGTTTCCGACTATAAGCGATCCTGTGGTATCCCCAACAGGATGCTCATCCCCAAAGGAACGACAGAAGGTTTGGAGTTTGTTTTGTTTGTGGCTGTTACTGACGGAACAGAAGATGCTGCTGTGGAAGGACTAGAAAAGGACGAACGTGGTGGTACTCATGCGCAATGTGGAATCCACGGAGAAACCTACCCAGATAAGAAACCTCTTGGATTTCCTCTTGACAGACATTTGGAAAATGAAAAAGTTTTACTCCACTATCCAAATTTCAGCAAAACTGTTGTAGTCATCACTCACCATGAAAAATAAATTTTAATTCCTTACTTCTGTAATAATATTATAAATGAAACTCAGTTTATATTTTGCCCATTTAAACAAAAAATATATTTTTCTCATGTTACATCTAAAAAAAAAAAAAAAA
>62122 ENA|HAEU01062123|HAEU01062123.1 TSA: Proasellus coiffaiti, contig comp62075_c0_seq5
ATCAACGCAGAGTACGGGGGGTGCATACTTCAACGCCATCATCCAAGATGAAGGTTCTTGCTTTGTTGCTCCTCGTGGCTTATGCCGCTGCAGTTCCAGTATCAGATTCTCAGAAACAGCTTGATGTGCTACACCTTCTTTACAAGGTGACAGAGCCAATCAGATCCAGATTTACTAGCCTCAAGGATGCATCTGAGCACTTCGTACCAACCGCTGACAATTCTATTTACAAGGATGGTGGAAAGGCCGCTGAAGCTCTTTCCCACGAAATTGAGGACCATCATACCCTTCAGAAACACCACTGGTTCTCATTATTCAATGCAGAACAAAGACATGAAGCACTCATGCTTTTTGACGTTCTCATGAATTGTAAAAGCTGGGACTGTGCTGTTAAGAATGCAGCCTACTTCCGTGAACGCTTAAATGAAGGTGTTTTTGTTTACGCCTTATACGTTACAGTTATCCACCACCCAGCAACTGAACATCTTATCCTTCCTCCTCTATACGAAGTTACACCACATATGTTCACTAACTCTGAAATTATCAATGAAGCTTACTCAGCAAAGATGAAGCAAACTCCAGGAAAGTTCCATATGGAATTTACAGGATCTCAGAAGAACCCAGAACAGAGGGTTGCATACTTTGGTGAGGATATTGGCTTAAATACCCATCATGTATCATGGCACATGGATTTCCCATTCTGGTGGGAAGACAAATTTGGTCATCATTTTGAACGTAAAGGAGAGCTCTTCTTCTGGGTACATCACCAACTTACAGCCAGATTCGATTCTGAGCGTCTTTCAAATCACCTCAATCTTGTAGATGAACTTCACTGGGACAGAGAGATTGTTGATGGCTTTGCTCCACACACAACTTACAAATATGGTGGAGAATTTCCATCCCGTCCTGATAATGTTCATTTTGATGATGTTGAAGGAATTGCCCGAGTTCGAGACATGATCGTTATGGAAAATAGAATTCGAGATGCAATTGCACATGGGTATGTTGTGTCCAAAGACGGTAGCAAAGTCGATATCAGAAATGAACATGGAATTGATGTCTTAGGAGACGTTATTGAATCATCTACATACAGTCCCAATGTAGAATACTATGGAAGTCTCCACAACATTGCTCACATTATGCTTGGTCGTCAAGGAGATCCTCATGGAAAATTCAATCAGCCACCAGGTGTTATGGAACATTTCGAAACCGCTACTCGTGACCCAGCTTTCTTCCGACTCCATAAGTACATTGACAATATATTCAAGGAACACAAAGATACTCTTCCTCACTACACCAAAGATGATATCGAATTTGCTGGAGTTGCAATCGAATCAGTCTCCATAGATGGAAAGCTCGAGACATTCTTTGAAGACTTTGAATTTAGTTTGGAGATGGCTGTTGATGACACAGAAAATATTGAAGATGTGCCAATTTCTGCTGTTGTTTCAAGACTTAACCATTCACCTTTCAGCGTCAATATTGATGTTTCTAACAACAATGGAGGAAATGTATTGGGAACTGTCCGCATTTACTTGTGTCCAAGAGAAGATGAAAATGGCATTGTTTTCACACTAGAAGAAGGACGCTGGCATTGCGTTGAACTTGACAAGTTCTGGAAAACATTGAAACCAGGAAAGAATCACATCGTTCGAAAATCATCTGATGCTTCAACAACTGTTCCTGATATTCCAAGCTACCAAACAATTCTTAAACAGGCCGAAGCTGGTGGAAAATTCGATATGTCTGAATTCTCTCGCTCTTGTGGTATCCCCAATAGAATGCTCCTTCCCAAGGGAACAACATCAGGCATGAAGTTCGTTCTTTTCGTTGCCATTTCTGATGGAAAGGAAGATGCAGCTATTGATGGGCTCGAAAATGATGAACATGGTGGTTCCCATGCTCAATGTGGCATTCATGGTGAAAAATACCCAGACAAAAGGCCTCTTGGATTCCCACTTGACAGACAAATACCCAATGAAAAAGTATTGCTACTCTTCCCTAACTTGAGCAAGACAGTTGTAACAGTTACCCATAATGATCACCACGACTAAAAGTAAATGTCATATTCATCACTGAATTACATGAAACGATAAAAAAATAAAATTTATTATACTAAAAAAAAAAAAAAAAAAAAAA
>65553 ENA|HAEU01065554|HAEU01065554.1 TSA: Proasellus coiffaiti, contig comp62402_c0_seq1
TGGTATCAACGCAGAGTACGGGGGGTGCTTAACCCTGACACCGGCTTCCAATATGAAGTTACTCCTGGCAGTTCTTCTCCTTGTAGCTTCGGCTACCGCCTACACTGCTTCCGATGCCTTGAAGCAGCAGGACGTTATGCGTCTGCTCTACAAGCTCGATCAACCACTAAGAGCAAGGTTTGCTGACCTAACGGATTTTGCCAAAAATTTCGACCCAACTGCTGATCACTCCCAGTACAAAGATGATGGCCATGCTGCAGAAGAACTCTGCAAAAAAGTTGACGACAAAGACTACCTTCCACAACATCACTGGTATTCACTCTTCAACGAAGAACATAGGCATGAATCACTTATGCTCATCGATGTCCTAATGTCCTGCAAGACCTGGGACTGCGCCAGAAAGAATGCCGCTTACTTCCGTGAGATATTGAACGAGGGAGTCTTCGTATATGCTTTGTACATCGTAGTCATCCATCACCCAGCCTGTGACCATTTGGCCCTGCCACCACTTTATGAAGTCACCCCACATATGTTCACTACTTCAGATGTTATCAGAAAGGCATATGGAGCAAAAATGATGCAAACTCCAGGTAAATTCCATATGGAATTCACTGGATCAAAGAAGAACCCTGAACAGAGAGTTGCATACTTTGGTGAAGATATTGGTTTGGGAGTTCACCACGTTACTTGGCATATGGACTTCCCCTTCTGGTGGGAAGACAAATACGGACATCACTTTGACCGAAAGGGAGAACTTTTCTTCTGGGTTCATCACCAACTTACAGCCAGATTTGATGCCGAAAGATTGTCAAACCACTTGGACATTGTTGATGAACTTTATTGGGATAAGCCTATTCATCATGGTTTCTCACCAGAAATTGATTACCAATATGGTGGACAATTCCCTCCCCGTCCGGATGACATTCACTTTGAAGATGTTGATGGTGTTGCCAACGTTCGTGACATGATTATTTGGGAAACCAGAATCAGAGACGCCATTGCCCATGGATACGTCATTGACAAGGATGGAAGCAGAATTGACATTAGAAACGAACATGGAATTGACGTTTTGGGAGACATCATCGAATCCTCTGCATACAGTCCTAACCCTGAATATTACGGAAGCCTCCACAATGTTGCTCACATCATGCTTGGTCGTCAAGGAGATCCCCATGGAAAATTCAACCAGCCACCAGGTGTCATGGAACATTTCGAAACAGCAACGCGCGATCCAGCTTTCTTCCGACTCCACAAGTACATTGACAACATCTTCAAGGAACATAAAGATTCTCTTCCTAGCTACACCAAGGATGATCTTGAATTCGCAGGAGTTGCCATTGAATCAGTCTCCATTGATGGAAAATTAGAGACCTTCTTTGAAGATTTCGAATTTGATTTGGAAGCCGCTATGGACGATCTGGAATCCATTGATGACATTGAAGTTCATGCAGTAACATCTCGACTTAACCACAAGCCTTTCAGCTTTAACATCGATGTCACCAATAACAACAAAGAAGATACCTTTGCCACCGTTCGTGTTCACCTCTGCCCACGCAGAGACGCTAATGGGCTTCTTTTCTCCCTTGACGAAGGCCGTTGGCACTGCGTTGAAGTTGATAAGTTCTGGAAAACATTGAAACCTGGCAAGAACCACGTTGTCCGAAAATCCTCCGATGCTTCAACTACCGTATCTGACAGCCCAAGCTTCCACACCCTCATGGATATTGCTGATGCCGCTGTTAAATCTGGCAGTGCACTCGATGTTAAAGAATACATACGATCCTGTGGAATCCCCAACAGACTTCTCCTACCCAAAGGTAACACCGAAGGTATGGAATTTGCTCTAATTGTCATCCTTACTGATGGAAGCAAGGACGCTGCTGTTGAAGGACTAGAAGATAATGAACGTGGTGGTTCTCACGCCCAATGTGGAATTCATGGAGAAACCTACCCAGACAAGAGGCCTCTTGGTTTCCCACTTGACAGAACCATTGAGGATGAACGCGCTATTCTTACCTTCCCCAATTTCAGCAAGACAACTGTAACCATTACTCACGAAGACCATCATGACTAAGCCTTAACATTTTCATATTGTATATGATCTTTTTCTTAAAATACACACTGCAACTTGTAAAAAAAAAAAAAAAAAAAAAAA
>90166 ENA|HAEU01090167|HAEU01090167.1 TSA: Proasellus coiffaiti, contig comp579477_c0_seq1
GGAAAACTATAAAACCTGGCAAGAATCTTATCAGCAGAAAATCGACTGATGCCTCAACAACTATTTCTGACATTCCAAGTTTCCAGACTCTACTTGAAAAAACAGAAGCAGCGTTGTCTTCTGGAGAAGAACTTGATTTGACTGAATTCAGCAGAGCTTGCGGCATCCCAAATCGAATCCTTCTTCCCAGGGGTAAACCAGAAGGAATGGATTTTTCCTTAATTGTAGCGGTCACAGATGGTCATAAGGACGCTGCTGTCGAAGGAGTGGAAGGGGAAAAATTTAATGGACCACATGCACAATGTGGATTTAAAGGGGAAACTTTCCCAGATAAAAGATCATTAGGGTTTCCGCTGGATAGGAAGATACAACATGATTACAA
>2597 ENA|HAEV01002598|HAEV01002598.1 TSA: Proasellus escolai, contig comp4301_c0_seq1
AATGGTGTCATCTACTGCCATCTTTAGACTGAAATCAAAATCTTCAAAATAAGTTTCAAGTTTACGATCAACTAAAACAGATTCAATGGTAACCCCGGGAAATCCAACATCTTCGAACGTATATGGAGGAAGAGTGTCTTTGTGTTCTTTTATGATATTGTCAATGTATTTATGTAACCTAAAAAATACTGGATCTCGAGTGAGGGTTTCAAAATGTTCCATTACACCTGGAGGGTATTCATATTTTCCTTGTGGATCCCCTTGACGGCCAATAAAAAGATGAGCTATATTATGAAAACCTTTGTAGTACCGTGGGTTTGGACTATTATTAGACGGTTCAATAACATCTCCGAGAATATCTACGCCACGTTCATTTCTGATATCAACTTTTCTTCCATCTTTAGCAATTACATATCCATGAGCAATGGCATCCCTTACCCTATTTTCAAGCATAATCATGTCACGTACTGTGGCAATTCCATCGACATCAGTAAATTGAACGTTATCTGGACGAGATGGAAATGCTCCTCCATATTTATACAT
>49483 ENA|HAEV01049484|HAEV01049484.1 TSA: Proasellus escolai, contig comp95772_c0_seq1
GGTGTCATGGAACATTTTGAAACGGCAACCCGCGATCCAGCTTTTTTTAGGCTTCATAAGTACATTGATAACATCTTTAAGGAACACAAAGACTCCCTTCCGTACTACACCAAGGGAGATGTAGAATTTACAGGAGTTTCAATTGATTCTGTAGCCATTGAAGGTGAACTGGAGACATTTTTCGAAGATTTTGAATTTAGTCTTCTAATGGGTGTTGATGATACTGAAAGCATCGATGACGTGCCAATTTCTGCAGTGGTTTCCCGATTAAACCATCAACCATTCAGCCTCACTCTAGATGTTTCTAACAATCATGGCGGTGATGTGTTTGGTACAGTTCGTGTTTATTTATGCCCACGGCAAGATGCCAACGGAATTGTTTTCACTTTAAATGAAGGACGTTGGCATTGTGTTGAGCTTGACAAATTTTGGAGAACGTTGAAACCAGGAAAGAACCATATTGTACGTAAGTCTTCTGAAGCATCAACAACAGTTCCTGATGTTCCCAGCTTCGAAACTCTTCTTTCAAAAACCGATGCTGCCGTCGCTGCTGGTGGTGATCTGGATTTATCCCAATATTCCAGAGCATGTGGAATTCCCAATAGACTTCTACTGCCTAAGGGAACCACAGAAGGTATGGAATTTGCACTCGTAGTTGTAATTACTGATGGAAGCAAGGATGCTGCAGTTCAAGACCTTGAGAAGGATGAACGCGGGGGTTCACACGCTCAATGTGGAATTCACGGAGAAACT
>60764 ENA|HAEV01060765|HAEV01060765.1 TSA: Proasellus escolai, contig comp102946_c0_seq1
GGTATCAACGCAGAGTACGGGGGGTGCTTTAACCTGACACCGGCTTCCAAGATGAAATTACTCCTGGCTGTTCTCCTCCTCGTAGCTTCGGCTAGCGCCTACACCGCTTCTGATGCCTTGAAGCAACAGGACGTTATGCGCCTGCTTTACAAGCTCGATCAACCACTAAGGGCAAGATGGACTGACCTAATGGACTTCGCCAAAAATTTCGACCCAACTGCTGATCACTCCATGTACAAGGATGATGGCAAAGCTGCAGAAGAACTCTGCAAGAAAATCGATGACAAAGACTACCTTCCACAACATCACTGGTATTCACTTTTCAACGAAGAACACAGGCATGAATCAATTATGCTTATCGATGTCCTCATGACTTGCAAGACCTGGGACTGTGCAAGAAAGAATGCAGCATACTTCCGTGAAATTTTGAACGAAGGAGTCTTCGTATATGCTTTGTACATCTTAGTCATCCATCACCCAGCTTGTGACCATTTGGCTTTACCCCCACTTTATGAAGTCACCCCACATATGTTCACTACTTCAGATGTTATTAGAAAGGCATATGGAGCAAAAATGATGCAGACTCCCGGTAAATTCCGCATGGAATTCACTGGATCAAAGAAAAATCCTGAACAAAGAGTTGCATACTTCGGTGAAGATATTGGCTTGGGAGTTCATCACGTTACCTGGCACATGGATTTCCCCTTCTGGTGGGAAGACAAATATGGTCACCACTATGACCGAAAGGGAGAACTTTTCTTCTGGGTTCATCACCAACTTACATCTAGATTCGATGCAGAACGTCTTTCTAACCATTTAGACATTGTTGATGAACTTTATTGGGATAAGCCAATCCATCATGGTTTTTCACCAGAAATTGATTACCAATATGGAGGACAATTCCCCCCTCGTCCTGATGATATTCACTTTGAAGATGTTGATGGAGTTGCCAACGTTCGTGACATGATTATTTGGGAAAGCAGAATCAGAGACGCCATTGCCCACGGATACGTTATTTCCAAGGATGGTAGCAAGATTGATATTAGAAACGAACATGGAATTGACATTTTGGGAGACATCATGGAATCCTCCGCATACAGCCCCAACCCTGAATATTACGGAAGCCTCCACAATGTTGCTCACATCATGCTTGGTCGTCAAGGAGATCCCCATGGAAAGTTCAACCAGCCACCAGGTGTCATGGAACATTTCGAAACTGCAACCCGTGACCCAGCTTTCTTCCGTCTGCACAAGTACATTGACAATATCTTTAAGGAACACAAGGATTCTCTTGAACCCTACACCAAGGATGATCTTGAATTCGCCGGAATTGCCGTTGACTCTGTATCCATTGATGGAAAATTAGAGACCTTCTTTGAAGATTTCGAATTCGATTTGGAAGCTGCCATGGATGATCTTGAATCCATCGATGATGTTGAGGTTCATGCTGTAACATCCCGACTTAACCACAAGCCATTCAGCTTTAACATTGACGTCATGAATAATAACAGAGCAAATGCCTTTGCCACAGTCCGTGTTCACCTTTGCCCCCGCAGAGACGCTAATGGAATTCTTTTCACCTTTGATGAAGGCCGTTGGCACTGCGTTGAAGTTGACAAGTTCTGGAGAACATTGAAACCAGGCAAGAACCACATCGTCCGAAAATCATCAGAAGCATCGACCACAGTCTCAGACAGCCCAAGCTTCCATCACCTTATGGATCTTGCTGATGCCGCTGTTTCATCTGGTAAAGCTCTGGATGTCCATGAATACAAGCGATCATGCGGAATCCCCAACAGACTTCTCCTACCCAAGGGTAACACCGAAGGTATGGAATTCGCTCTTATTGTGATTCTTACTGATGGAAGCAAGGACGCTGCTGTGGAAGGACTAGAAAGTGATGAACGTGGTGGTTCTCACGCCCAATGTGGAATTCACGGAGAAACTTACCCAGACAAGAGACCCCTTGGTTTCCCTCTTGACAGACATATTGAGGATGACAAAGCAATTCTCAGCTTCCCCAATTTCAGCAAGTCTGTTGTAACCATTACTCACGAAGACCATCATGACTAAACCTTAAATTTTCATATTGTATGTGATCTTTTTCTAAATACATGCTGCATCTTGAAAAAAAAAAAAAAAAAAAAGTAC
>61797 ENA|HAEV01061798|HAEV01061798.1 TSA: Proasellus escolai, contig comp103491_c0_seq1
AAGAAAAGTTCTCCCTTTCGGTCAAAGTGATGACCATATTTGTCTTGCCACCAGAATGGGAAATCCATATGCCACGTAACGTGATGAACTCCCAATCCGATATCCTCACCAAAGTAAGCAACTCTTTGCTCAGGGTTCTTTTGAGATCCAGTGAAGGACATATGGAACTTGCCAGGAATTTGTTGCATTTTTGCTGAGTATGCATGCCGAATGACTTCGCTGTTTGCAAACATATGTGGAGTGATTTCATAAAGTGGAGGAAGAACCACATCAGTAGCACCTTTGTGATGAATAACAGTAGTGTAAAGTGCATAGACGAAGACTCCTTCATTCATTTTCTCACGGAAATAGGCTGCGTTGTTAACTGCACAATCCCAAGTTTTGCAACTCATAAGAACTTCGAAAAGCATTATGGATTCATGTCTGTGATGAGTATTAAACAAAGAGAACCAGTGGTGTTGCTTCAAAAGAGAGCCTTCTTCAACTTCATGGCAGAGGGCCTTAGCGGCGTGACCATCATCTGAGTACTGCGACTTGTCAGCAGTTGGATTAAAGTGTTCAGCTGCTTTACGGAGTTTGGTGTAAGCGCTGTTAATTGGCTCATTTACTTTGTGCAGTAAATGCAAGACATCTATCTGCTTTTGAGCGAGGGGTACAACTGCCCCATTGGCCCAAGTCACAGCCAAAATTAAACACAGGATTCCAAAAGCCTTCATCGTGTTAGCGTCGGTGGTTATGCACCCCCCGTACTCTGCGTTGA
>71200 ENA|HAEV01071201|HAEV01071201.1 TSA: Proasellus escolai, contig comp107300_c1_seq1
AAATAAATAATTAGCGATTTCATGGCTTAGTTTAAATGTATACTTTCTTTCTTGCTATATTCATTTTTCATCAATTTGAGGTTCCCCATACGACTACTCCCATATTATTTGATGAGGCTCTTAGTAGAAACGGGTCAAAAGACCATTTGAAACATAAAAAATACTTATAGACCAACATCAAAACTATTTTCAACCAAGTTAATATTGAATAAGCCAGTATATTCAATTTTTTTATTTTATTTTTAAAAACATGTATCCGTGATATCAATAACCACAATTTTACTCATGGTGTACATTGTGAGTAACTGTTACCACTGTCTTGCTCACGTTAGGGAAGAGTAGCAATACTTTTTCGTTAGGGAAACGTCTGTCAAGTGGGAAACCTAGAGGTCTCTTATCTGGGTATTTTTCCCCGTGAATGCCACACTGAGCATGTGAACCACCATGTTCATCATTTTCAAGGCCATCAATGGCGGCATCTTCTTTTCCATCGGTAATGGCAACAAAAAGAACAAACTTCATGCCTGCTGTTGTTCCTTTGGGGAGGAGCATTCTATTTGGGATACCACAAGAGCGAGAGAATTCTGACATATCGAATTTTCCACCAGCTTCGGCTTCTTTAAGAATTGTTTGGTAGCTAGGGATATCAGGAACGGTGGTTGAAGCATCAGATGATTTTCGGACAATGTGATTCTTTCCTGGTTTCAATGTTTTCCAGAATTTATCGAGTTCAACGCAATGCCAACGGCCTTCTTCTAATGTG
>77399 ENA|HAEV01077400|HAEV01077400.1 TSA: Proasellus escolai, contig comp109039_c0_seq1
CGCAGAGTACGGGGGGGTGCATTAACCTGTCACCATATTCAAGATGAAGGTGTTGGCTATTTTGCTTCTCATAGCATTTGCATTTGCTACTGCCAAACCAGTATCTGATGCCAAAAAACAACAAGATGTTATGCGCTTGCTTTATAAGGTAACAGAGCCAATTCGTACTAGATTTGCGGACTTAAAAGATGCTGCTAAGCACTTTGACCCAAACGCTGACCATTCTATGTACAAAGACAATGGAAAAGCTGTAGAAGAACTATGTCACAAAATTGACGAGAACGATGTTCTTCAAAAGCATCATTGGTTCTCCTTATTCAACGAAGAACAAAGACACGAGGCAATTATGTTATTCGAAGTCCTTATGAATTGTAAGAGCTGGGACTGTGCTGTTAAAAGTGCATCTTATTTCCGCGAACGTTTGAATGAAGGAGTTTTTGTTTACGGTCTTTACGTAACTGTTATTCACCACCCAGCGACCGCCCAATTAGCTCTGCCTCCAATGTATGAAGTTACGCCTCACTTGTTTGCAAACACGGAAGTTATTCAAAAAGCTTACTCTGCAAAGATGAAACAAGTCCCTGGAAAGTTCCACATGGAATTCACTGGATCAAAGAAGAACCCAGAACAGAGAGTTGCATATTTCGGTGAAGACATTGGTTTAGGCGTTCACCATGTTACTTGGCACATGGACTACCCCTTCTGGTGGGAAGATAAATATGGTCATCATTTCGATCGTAAAGGAGAGCTCTTCTTTTGGGTTCATCACCAGCTTACTGCCAGATTTGACGCTGAACGTCTCTCTAACCACTTGGATATTGTTCACGAACTTTACTGGGATAAACAAATACATGAAGGATATGCACCACAAACAACTTACAAGTATGGAGGAGAATTTCCTTCGCGTCCAGATAATGCTCATTTTGTCGATGTAAATGGAGTTGCACATGTCCGTGACATGATAATAATGGAGCACAGAATCAAGGATGCAATTGCACATGGATATGTTATTGATGCAAATGGAAAGAAAATCAATATAAGAGATGAAAGTGGTATTGATGTTTTAGGATCAATTATTGAATCTTCCATGTATAGTCCAAACCCTAGCTTCTATGGTAGTCTTCACAATATCGCTCACATCATGCTTGGTCGGTTAGGGGACCCAAATGGAAAATTTGACCTTCCCCCAGGTGTCATGGAGCATTTCGAAACAGCAACCCGCGACCCAGCATTCTTCCGTCTCCATAAATATATTGACAACATCTTCAAGATACATAAAGACTCTCTTCCTCACTACACTGCGGAAGACCTTGAATTTAAAGGCATTGCCATTGATTCAGTGTCTATCGACGGAAAGCTCGAAACCTTCTTTGAAGATTTCGATTTTAGTTTGGAAATGGGAGTAGATGATACTGAACAACTGGAAGATGTTCCAATTTCAGCAATTGTTTCACGTATAAACCATCAACCTTTCAGCTTCAATGTCGATGTCTTGAACAATAACAATGCCAATACCTTTGCAACAGTTCGCATTCATTTATGTCCTCGTAGAGATGAAAATGGAATCATGTTCACATTAGAAGAAGGCCGTTGGCACTGCATTGAGTTAGATAAATTCTGGAGAACACTGAAACCTGGAAAAAACCACATCGTTAGAAAATCTACCGACGCTTCTACTACTGCCAATGATTCTCCAAGCTTTAAAAAGCTAATGGAAATTTCTGATACCGCTGTGAAGTCTGGTGCAGCTCTGGATGTTTCTAACTATATGCGATCTTGTGGTATTCCAAATAGAATGCTCATTCCCAAAGGAACAAAGGAGGGTTTGGAATTTGTTCTTTTTGTGGCCATTACTGACGGAACAGAGGATGCTGCTGTAGATGGATTAGAAAACGACGAACGCGGTGGTTCTCATGCTCAATGCGGAATCCACGGAGAAACATACCCAGATAAGAAGCCTCTTGGATTCCCTCTTGACAGACCTTTGGAAAGTGAAAATGTTCTGCTCCACTACCCAAATTTCAGCAAAACTGTCGTAGTCGTCACTCACAATGACCATTAAGTTTTAATTCTAATCTTGGTAGAATATAAATGAAACTCAATTTAATTTCTATAAATTAATCACCTGACCAAATTAAACTGTACCGCAATTATATAATTTCAATATAAGATAACGTAAAACAAAAAAAAAAAAAAAAA
>77681 ENA|HAEV01077682|HAEV01077682.1 TSA: Proasellus escolai, contig comp109116_c1_seq1
TGTTGCAGTTTCAAAATGTTCCATAACACCTGGAGGCTGATTGAATTTTCCATGAGGATCTCCTTGGCGACCGAGCATTATGTGAGCAACGTTGTGAAGACTTCCATAGTATTCCACATTAGGACTGTATGTAGAAGATTCAATAACGTCTCCTAAGACATCAATTCCATGTTCATTTCTGATATCTACTTTGCTTCCGTCTTTGGCTACAACGTATCCATGAGCAATTGCATCTCGAATTCTATTTTCTGTAACAATCATATCTCGAACTCGGGCAATTCCTTCAACATCATCAAAACGTACGTTATCTGGACGTGATGGAAATTCTCCTCCATACTTGTATGTTGTGTGTGGTGCAAAACCATCGACAATTGGTCTATCCCAGTGCAGTTCATCAACAAGATTTAAATGGTTGGATAGACGTTCAGCGTCGAATCTTGCTGTAAGCTGATGGTGGACCCAGAAGAAGAGCTCTCCTTTACGTTCAAAGTGGTGACCAAATTTGTCTTCCCACCAGAATGGGAAATCCATGTGCCATGAAACGTGATGAGTGTTTAAGCCAATATCCTCACCAAAGTAGGCAACTCTTTGCTCTGGGTTTTTCTGAGATCCTGTAAATTTCATATGGAACTTACCAGGAGCTTGCTTCATCTTTGCTGAGTAAGCTTGATTGATGACTTCGGAATTAGTGAACATGTGTGGTGTAATTTCGTAGAGTGGAGGGAGAATAAGGTGTTCAGTGGCTGAGTGATGGATAACGGTTACGTACAAGGCATATACGAAAACACCCTCATTTAATCGCTCACGGAAATAGGCGGCATTGCTCACAGCACAATCCCAGGTTTTGCAGTTCATGAGAACGTCGAAGAGTAAGAGTGCTTCATGCCTATGTTCCTCATTGAATAATGAGAACCAGTAGTGTCTTTGGAGAGTGTGGTGGCCTCCAATTTCTTTGCTTAGTGCTTCTGCTGCATTTCCACCATCTTTGTAAATTGAATGATCAGCAACTGGATCAAAGCTTTCTGCAGCTTTCTTTAAGCTTTCAAATCTAGACCTTATTGGTTCTGTTACCTTGTAAAGAAGGTGTAGCACGTCAAGCTGTTTCTGAGATTCGGAAACTGGGGATGCCGCAGCAAATGCAATTAGAAGCAATAAAGCAAAGCCTTTCATCTTGGAAGATGTTGCCAAAGATTGCACTCCCTTAACTCTGCGTTGATAC
>4609 ENA|HAEW01004610|HAEW01004610.1 TSA: Proasellus ebrensis, contig c4996_g1_i1
TTTCTGATATCAACTTTGCTTCCATCTTTAGCAATTACATACCCATGAGCAATGGCATCCCTTACCCTATTTTCAAAAATTATCATGTCACGTACTGTGGCAATTCCATCGACATATGTAAACTGAACATTATCTGGACGAGATGGAAATTCTCCTCCGTATTTATACATTATGTGTGGTACAAAACCATGAACCACAGGTTTATTCCAATAAATTTCTTCAACAACATCGATGTAATTTGAAAGACGTTCAGCATCAAATCTAGCAGTAAGTTGATGATGAACCCATAAAAAAAGCTCGCCTTTTCTATCTAACCCATGACCATAATGATCTTCCCACCAAAAGGGGTACTCCATATGCCAGGTTACATGGTGAGCTAGCATACCAATATCTTCTCCATAGTAAGCAACTCTTTGTTCAGGGTTCTT
>7401 ENA|HAEW01007402|HAEW01007402.1 TSA: Proasellus ebrensis, contig c8096_g1_i1
TCACCAACTTACAGCTAGATTCGACTCAGAACGTCTATCCAACCATTTGAATCTTGTAGATGAGCTTCATTGGAACAGTGAGATTGTTGATGGTTTCGCACCACACACAACTTACAAATACGGGGGTGAATTTCCTTCACGTCCTGATAATGTTTACTTTGATGATGTTGAAGGAATTGCCCGAGTTCGAGATATGATCGTTATGGAAAATAGAATTCGTGATGCAATTGCTCATGGATACGTTGTTGCCAAGGACGGAAGCAAAGTTGATATCAGAAATGAACATGGAATTGATGTCCTAGGAGATGTAATTGAATCTTCTACATACAGTCCTAATGTGGAATACTACGGAAGTCTTCACAACGTTGCTCACATAATGCTCGGTCGCCAAGGAGATCCTCATGGAAAATTTAATCAGCCACCAGGTGTTATGGAACATTTCGAAACAGCTACACGTGATCCAGCTTTCTTCCGACTTCATAAATATATGGATAATATTTTCAAAGAACACAAAGATTCACTTCCACCTTATACTAAGGATGAAGTTTATTTCCCAGGAGTTTCAGTTGAATCTGCCGTACTCACCGGTAAATTAGAAACTTTCTTCGAAGATTACGAATTCAGTTTAGAAAATGCTGTGGATGATGCAGAAAATGTTCCTGATGTAGAAATTTCAGCTATTGTTTCACGATTAAATCATGAACCATTCAGCGGTCACTTTGACATTACCAACAACAACAATGAGAATGTACTTGGTACCATCAGAGTATACCTTTGCCCTAGAAGAGATCACAATGGCATACTATTTACTTTGGAAGAAGGAAGATGGGGTTGCATTGAACTTGACAAATTCTGGAAAAAACTCTCACCCGGAAGCAATCACGTTGTGAGGAAATCAACTGACACATCAACAACTGTTCCCGATATTCCTAGCTTCCATGATCTACTAACGAAGACTGAAGAAGCTCTAAAGTCCGGAAAAGAACTTGATTTACATGAGTTCAACAGAGCGTGTGGTATTCCAAATAGATTACTTCTACCTAAAGGTACCACACAAGGAATGGAATTCGTACTTTTTGTAGCAGTCACTGATGGAGCAAAGGACATTGAAATTCAGGGTGGGATCGAGCACCTAGAGCATACCGGATCCCATGCCCAATGTGGAATTCACGGTGAAAAATATCCTGATGCAAGGCCTCTTGGCTTCCCTCTTGACAGAAGGATTTCAAATGAAAAATCTATTCTAAGATACCATAACTTGCACAAGAGCGTCGTCATCGTTCGTCACACTGAACACCACGAGCACCACAACCATGAAACTTAAAGTAATTTTGGGACAATCGTAGCCTTGCAAATTGATGTGACTTTTAATTTTAAGTAAATGAAGCGTCAAAAAAAAAAAAAAAAAAAGTA
>18736 ENA|HAEW01018737|HAEW01018737.1 TSA: Proasellus ebrensis, contig c19447_g1_i1
CACGACTTCTGATGCAATGGTGTGCATTAACCTGTCACCATATTCAAGATGAAGGTATTGAGTATATTGCTTCTCGTAGCATTTGCATATGCTACTGCTAAACCAGTAGTATCTGATGCCAAGAAACAACAAGATGTTATGCGCTTGCTTTATAAGGCAGCGGAGCCAATTCGTACCAGATTTACGGACTTAAAAAATGCAGCTGATAACTTTGACCCAAACGCTGACCATTCTATGTACAAAGACGATGGAAAAGCTGTAGAAGAACTATGTCACAAAATTGATGAGAACGATGTTCTTCAAAAGCATCATTGGTTCTCCTTATTTAACGAAGAACAAAGACATGAGGCAATTATGTTATTCGAAGTTCTTATGAATTGTAAGAGCTGGGACTGTGCTATAAAATGTGCATCTTATTTCCGCGAACGTTTGAATGAAGGCGTTTTTGTTTACGCTCTTTACGTAACTGTTATCCACCACCCAGCTACCGCCCAATTAGCCCTGCCTCCAATGTATGAAGTAACGCCTCACTTGTTTGCAAACACAGAAGTCATTCAAAAAGCTTACTCTGCAAAGATGAAGCAGATACCAGGAAAGTTCCACATGGAATTCACTGGATCCAAGAAGAACCCAGAACAGAGAGTTGCTTATTTCGGTGAAGACATTGGTTTAGGCGTTCACCACGTTACTTGGCACATGGACTATCCATTTTGGTGGGAAGATAAATATGGTCATCATTTCGATCGTAAAGGAGAGCTCTTCTTTTGGGTTCACCATCAGCTTACTGCCAGATTTGATGCTGAAAGGCTCTCTAACAACTTGGATATTGTTCACGAACTTTACTGGGATAAGCCAATACATGAAGGATTTGCACCCCAGACAACTTACAAGTATGGTGGAGAATTTCCTTCTCGTCCAGATAATGTTCATTTCGTCGATGTAAATGGAGTTGCACATGTCCGTGACATGGTAATAATGGAGCGCAGAATCAAGGATGCAATTGCACATGGTTATGTTGTTGATGAAGATGGAATGAAAATCAATATAAGAGATGAAAGTGGAATTGATGTTCTAGGATCAATTATTGAATCTTCCATGTACAGTCCAAACCCTAGCTACTATGGAAGTCTTCACAATACCGCTCACATCGTGCTTGGTCGTTTAGGGGATCCAAATGGAAAATTTGACCTTCCTCCAGGTGTCATGGAGCATTTCGAAACAGCAACACGTGATCCAGCATTCTTCCGTCTTCATAAATATATTGACAACATCTTCAAGATGCATAAAGACTCTCTTCCACACTACACTGCGGAAGATCTCGAATTTAAAGGCATTGCCATTGATTCAGTATCCATCGATGGAAAGCTTGAAACCTTCTTTGAAGATTTCGACTTTAGTTTGGAAATGGGAGTAGATGATACTGAACAACTGGAAGATGTTCCAATTTCAGCAATTGTTTCCCGTCTCAACCATCAACCTTTCAGCTTTAATATCGATGTCTTGAACAATAACAATGCCAATACCTTTGCAACAGTTCGTATTCATTTATGTCCTCGCAGAGATGAAAATGGAATCATGTTCACATTAGAAGAAGGCCGTTGGCACTGCGTTGAGTTAGATAAATTCTGGAGGACACTGAAACCTGGAAAGAACCACATCGTTAGAAAATCCACCGACGCTTCAACTACTGTCAATGATTCCCCAAGCTTTAAAAAGCTTATGGGAATGGCTGATGCTTCTGTGAAGTCTGGTGCAACTCTGGATGTTTCCGACTATATGCGATCATGTGGTATTCCGAATAGAATGCTCATTCCCAAAGGAACAACGGAGGGTTTGGAATTTATTCTTTTTGTGGCTATTACTGACGGAACAGAGGATGCTGCTGTTGATGGATTAGAAAACGACGAACGCGGTGGCTCTCATGCTCAATGCGGAATCCACGGGGAAAAATATCCAGATAAAAAGCCTCTTGGATTCCCTCTTGACAGGCCTTTGGAAAGTGAAAATGTTATGCTCCACTACCCAAATTTCAGCAAAACTGTCATAGTCGTCACTCACAATGAACATTAAGTTTTATTTCTTAACCTTGGTAGAATAGAAATGAAACTCAATTTTATTTCTATAGTTTATTCATTTGACCAAATTAAAGTATATATTATATAATTTTCAATAAGATACATCTACAACATTCCTTTAAATATCCTTGTTTCTGAAAGAAATTTATAAAATTAGTATAGTCATTTTAATTGGATCCATTTGAGCTAACTCTTAATGATTAACGTCATATAGAACGTATTGCATGAAAAGTTAGAAAAATCACCTGCGTCATTTATAGCTTATAATCTCATGTGCTTTAAACTTTGAACTATTTTCTAATATATTATAATCTCCTTTACTATATATTAGTTGGGAAGTGATAATTACTATAATATTCAATAAATTGGATAAGCAGCAATATAGTGAGTTGCTGATTGCCGAAAATTACATAGTTCCTAGTACATAAAAATTATATATTTACAGAATTGCACATTTTAAAACTGGGAGGCATATATAAACTGAACATTCACATAATGACTTTAAAATTTGAGAAAGGAAGTAGCCTTCAAATGAAGTATACAAAAATTTTAAGATGGAAATGTCTTGAGATATTGAACAATTTAGAAATAGATGTGAAATTGTCCAGCACATAGCGTTTATGTTGTCCCTTCCATTTAAAGGAGAGTATGAATTTATCTTTGAACTTCCTGAAGTTTGTTAAATAAAAGACTTTGGTTACTTCAACATCTTAAATTTCTTTACCTCATGAACACTAATTAATCTTCGTTTTCTCTCAATTAAATATAACAGTATTTCAATAAGTTGATAAATCAATTGAACTTATATGCAGATTGTTAAATTCTTATAATATCGAATGTAAATTCGAGGATTGTATCTCCAAAACTAAATAATTTGACCCAACCAAACTTTGCCTAGCCTAAACTAAACTAACCTAACTTAGGGTAACGTGGCAAAGTTTTGGTAAATTAGCTTACCTAGTTTTGGAGATATAGCCATCGAAATATTTTTCGACGAAACATATTTTGCACACCCGCCCAAACCAGTTGTATGTAACTTAGTGAATAGACATAAAAATTATTTTACTTGAATCATTATTGATTCAAAGTTGACATTATTAACATTAAACGCTGGTTCGATATATCATATGAAGCAGCATTTCAACTTTGATACATAACTGATATGGCAATATTACATGAGTTTAATTCAACCATTACTCAATTAACATAACCAAACGCGAAATTTTGAAGATATTGAAGTTATTATATTGATATGGCAATTTTTAAGGTGCTTAAGATAAAAATTGGGAAAAAAAATCTATAAATATAGGTTAAATTATAAGAAATTAGTGTTTAATTAGTAACGATCTGTCAATATTGGTTCAATTTTTCACAATATTTGAAAACATTTAATGAAAATTCATAAAGAAGTTTTTATTAAACTATTTAACATCCAAAAAAAAAAAAAAAAAA
>26230 ENA|HAEW01026231|HAEW01026231.1 TSA: Proasellus ebrensis, contig c25475_g1_i1
TTCAAAATGCTCCATCCCCCAGGTGTAATGGAACATTTTGAAACCCTGACTCGCGATCCAGTATTTTTTAGGTTACATAAATACATTGACAATATTATAAAAGAACACAAAGACACGCTTCCTCCATACACGATTGAAGATGTTGGATTTCCTGGGGTTACCATTGATTCTGTTTTAGTTGATCGCAAACTTGAAACTTATTTTGAAGATTTTGATTTCAGTCTACAGATGGCAGTGGATGACACCATTGAACTGGATGATGTAGATATCTCAGCAGTTGTGTCTCGACTTAATCACAAGCCTTTTAATATTAATGTTGATGTTTCTAACCATAATAAAAATTCAGTCCTTGGCACCTTTCGAATATTCTTGTGTCCAAGATTTGATAATAATGGAGTCAGCTATTCTCTGAATGATGTTCGATTCCTATGCCTAGAAATTGATAAATTCTGGAAGACTATAAAACCTGGAAAGAACATGATCATCAGAAAATCAACTGATGTGTCAACAACTGTTTCGGACATTCCAAGTTTTCAGACTCTACTTGAAAAAACGGAAGCTGCTTTGTCTTCCGGGGACCTTGATTTGTCAGAATTCAACAGAGCCTGCGGCATCCCAAACCGAATTCTCCTTCCCAAGGGAAAACCAGAAGGAATGGACTTTTCTTTAATTGTGGCGATTACAGATGGTCAAAAGGATGCGGCTGTCAAAGGACTGGAAGGCGAAAAATATAATGGACCACATGCACAATGCGGAATTAAAGGGGAAACTTTCCCAGATAGAAGATCTTTAGGGTTTCCACTGGATAGGAAGATACAACATGATTACAAATTCTTAAATTTCCCTAATTTTAGTAGAACTTTCGTTACAATTACTCATTTAAAATAATTAATTATTTCTTGTTTCAAGCACAAATTAATTACTTCATCAAAATACAGTATTTTTAACTGCCTGACAGTGCCAACGTATTTTCTGTTATGCTTAAGTAACCAATAAAATTACACATTAAAAAAAAAAAAAAAAAA
>40651 ENA|HAEW01040652|HAEW01040652.1 TSA: Proasellus ebrensis, contig c32948_g1_i1
TTTGCTCTGTTATTATTCATGCAGTAACATCCCGACTTAACCACAAGCCATTCAGCTTTAACATTGATGTCATGAATAATAACAGAGCAAATGCCTTTGCCACTGTCCGTGTTCACCTTTGCCCCCGTAGAGACGCTAATGGACTTCTTTTCACCTTTGACGAAGGCCGTTGGCACTGCGTTGAAGTTGATAAGTTCTGGAGAACATTGAAACCTGGCAAGAACCACATTGTCCGAAAATCATCCGACGCATCAACTACCGTCTCAGACAGCCCAAGCTTCCACCACCTCATGGATATTGCTGATGCCGCTGTTTCATCTGGTAAAGAGCTTGATGTCCATGAATACATCCGATCATGTGGAATCCCCAACAGACTCCTCCTACCCAAGGGTAATTCCGAAGGTATGGAATTCGCTCTTATTGTGATTCTTACTGATGGAAGCAAGGACGCTGCTGTCGATGGACTAGAAAGTGATGAACGTGGTGGTTCTCACGCCCAATGTGGAATTCACGGAGAAACTTACCCAGACAAGAGACCCCTTGGTTTCCCTCTTGACAGACACCTCGAGGAGGACAAAGCTATTCTCAGCTTCCCCAATTTCAGCAAGACCGTTGTAACCATTACTCACGAAGACCATCATGACTAAACCTAAAATTTTCATATTGTATGTGATCTTTATCTAATAATACACGCTGCATCTTGAAAAAAAAAAAAAAAAAAAA
>57051 ENA|HAEW01057052|HAEW01057052.1 TSA: Proasellus ebrensis, contig c36480_g1_i1
ACGTGATCCAGCTTTCTTCCGACTACATAAGTATATGGACAACATTTTCAAGGAACACAAAGACACTCTTCCTCACTACACCAAGGGCGATATTGAATTTTCAGGAGTTGCAATTGAATCAGTCTCAATTGATGGAAAGCTCGAAACATTCTTTGAAGATTTTGAATTCAGTTTGGAAATGGCTGTTGATGACACAGAAACTATAGAGGATGTCCCAATTTCTGCTATTGTTTCCAGGATTAACCATTCACCATTCAGTTTCAACATAGATGTCTCCAACAATAACGGAGGAAATGTATTAGGAACTGTCCGCATTTACCTATGCCCAAGAGAAGACGAAAATGGAATTGTTTTCACATTAGAAGAAGGACGCTGGCATTGCGTTGAACTCGATAAATTCTGGAAAACATTGAAACCAGGAAAGAATCACATTGTCCGAAAATCATCTGATGCTTCAACCACCGTTCCTGATATCCCAAGCTACCAAACAATTCTTAAAGAAGCCGAAGCTGGTGGAAAATTCGATATGTCTGAATTCTCTCGCTCTTGTGGTATCCCCAATAGAATGCTCCTCCCCAAAGGAACAACCTCCGGCATGAAGTTTGTTCTTTTTGTTGCCATTACTGATGGAAAGGAAGATGCTGCCACTGATGGGCTTGAAAATGATGAACATGGTGGTTCTCATGCTCAGTGTGGTATTCACGGGGAAAAATATCCAGACAAGAGACCTCTTGGTTTTCCACTTGACAGACATATCCCTAACGAAAAAGTATTGCTACTGTTCCCTAATTTGAGCAAGACAGTGGTAACAGTTACTCACAACGAACACCATGACTAAAATTATGGTTATTGACATCACAGATATATGTTTTTAAAAATAAAATAAAAAAATTGAATATAAAAAAAAAAAAAAAA
>60048 ENA|HAEW01060049|HAEW01060049.1 TSA: Proasellus ebrensis, contig c39505_g1_i1
CTTTCTTTAGGCTTCATAAGTACATTGATAACATTTTTAAGGAACACAAAGACTTCCTTCCATACTACACCAAGGAAGATGTAGAATTTGCAGGAGTTTCAATTGATTCTGTTGCCATTGAAGGTGAACTGGAGACATTCTTCGAAGATTTTGAATTTAGTCTTCTAATGGGCGTTGATGATACTGAAAGCATTGATGATGTTCCAATTTCTGCAGTTGTTTCCCGATTAAACCATCAACCATTCAACCTCAATCTAGATGTTGCCAACAATAATGGCGGGGATGTGTTTGGTACAGTTCGTGTTTATTTATGCCCACGACAAGATGCCAATGGAATCGTTTTCACTTTGAATGAAGGACGTTGGCATTGTGTTGAGCTTGACAAATTTTGGAGGACGTTGAAACCAGGAAAGAACCATATTGTACGCAAGTCTTCTGAAGCATCAACCACAGTTCCTGATGTTCCCAGCTTTGAAGTTCTTCTTTCAAAAACTGATGCTGCTGTCGTTGCAGGAGGTGATCTGGATTTATCCCAATATTCCAGAGCATGTGGAATTCCCAACAGACTTCTACTTCCTAAGGGAACCTCAGAAGGCATGGAATTTGCACTTGTAGTTGTAATTACTGATGGAGGTAAGGATGCTGCAGTTCAAGACCTTGAGAAAGATGAACGAGGTGGTTCACACGCCCAATGTGGAATTCACGG
>80516 ENA|HAEW01080517|HAEW01080517.1 TSA: Proasellus ebrensis, contig c60342_g1_i1
AAGTTGGTGATGAACCCAGAAGAAGAGCTCACCTTTACGTTCAAAGTGATGACCAAATTTGTCTTCCCACCAGAATGGGAAATCCATGTGCCATGATACGTGATGAGTGTTCAAGCCAATATCCTCACCAAAGTAAGCTACTCTCTGTTCTGGGTTCTTTTGAGATCCTGTAAATTCCATATGGAACTTTCCTGGAGTTTGCTTCATCTTTGCGGAATAAGCTTGATTGATGACTTCGGAACTAGTGAACATGTGTGGAGTAACTTCGTAGAGAGGTGGAAGAATAAGGTGCTCAGTTGCCGGATGGTGGATAACTGTTACATATAAGGCATAAACAAAAACACCTTCGTTTAAGCGTTCACGGAAGTAGGCTGCATTTTTGACAGCGCAATCCCAGGTTTTGCAGTTCATGAGAACTTCAAAGAGCATGAGTGATTCATGTCTTTGTTCTTCCTTGAACAATGAGAACCAGTGGTGTTTTTGAAGAGTATGGTGGTCATCAATTTCTTTGCAAAGGGCTTCTGCAGCATTTCCACCATCCTTGTAAATGGAGTGGTCAGCATTTGGATCAAAGCTTTCTGCAGCTTTCTTTAAGCTCTCAAATCTAGACCTGATTGGTTCTGTTACCTTGTAAAGAAGGTGTAGCACATCAAGTTGTTTCTGAGAATCTGATACTGGAATGGCAGCGGCACAAGCCACAAGGAGCAACAATGCAAAGACCTTCATCTTGAATGACGGTGTTTAAGATTGCACCCCCCGTACTCTGCGTTGA
>95265 ENA|HAEW01095266|HAEW01095266.1 TSA: Proasellus ebrensis, contig c75376_g1_i1
AGAACTTTTCTTCTGGGTTCATCATCAACTTACAGCCAGATTCGATGCTGAACGTCTCTCTAACCATTTAGATATTGTTGATGAACTCTACTGGGATCATCCAATTGAAGAGGGTTTTGCACCACACACAACATATAAATATGGCGGAGAATTCCCAGCTCGTCCAGATCACGTTGAATTTTCTGATGTTGATGGAGTCGCACGCGTCCGCGATATGATCATTCTTGAAAACCGAATTCGTGATGCTATTGCTCATGGGTATATAGTTGACCGTGAAGGTCGAAAAGTGGACATAAGAAATGCTCATGGAATCAACCTTCTTGGAGATATCATCGAGTCCTCCACATATAGTCCCAATGCTCAGTACTACGGAGCTCTCCACAACACTGCTCACATTATGCTCGGTAGGCAAGGAGATCCTCAGGGAAAGTTTAATCACCCTCCAGGTGTTATGGAACATTTTGAAACTGCAA
>95371 ENA|HAEW01095372|HAEW01095372.1 TSA: Proasellus ebrensis, contig c75481_g1_i1
GGGAAATCTATGGCTGATTGTGCATAACCACCAACGCTAACACGATGAAGGCTTTTGGAATTCTGTGTTTAATTTTGGCTGTTGCTTGGGCCAATGGAGCAGCTGTGTCCCTCGCTCAAAAGCAGATCGATGTCTTGCATTTACTGCATAAAGTAAATGAACCAATTAACAGCGCTTATACCAACCTCCGCAAAGCAGCTGAACACTTTAATCCAACTGCTGACAAATCGCAGTACTCAGATGATGGTCACGCAGCTGAGGCCCTCTGCCATGAAGTTAAAGAAGGCTCTCTTTTGAAGCATCACCATTGGTTCTCTTTGTTCAATACCCATCACAGACATGAAGCCATAATGCTTTTCGAAGTTCTTATGAGTTGCAAAACTTGGGATTGTGCAGTTAACAACGCAGCCTATTTCCGTGAGAAAATGAATGAAGGAGTCTTCGTCTATGCACTTTACACTACTGTTATTCATCACAAAGGTGCTACTGATGTGGTTCTTCCTCCACTTTATGAAATCACCCCACATATGTTTGCAAATAATGAAGTCATTCAGCATGCATATTCTGCAAAAATGCAACAAACTCCTGGCAAGTTCCATATGTCCTTCACTGGATCTCAAAAGAACCCCGAGCAAAGAGTTGCTTACTTTGGCGAGGATATCGGATTGGGTGTTCATCACGTTACTTGGCATATGGATTTCCCATTCTGGTGGCAAGATAAATATGGTCATCACTTTGACCGAAAGGGAGAACTT
>11353 ENA|HAEX01011354|HAEX01011354.1 TSA: Proasellus grafi, contig c12634_g1_i1
CACCAACTTACAGCTAGATTCGACTCAGAACGTCTATCCAACCATTTGAATCTTGTAGATGAACTTCATTGGGACCATGCGATTGTTGATGGTTTTGCACCACACACAACTTACAAATATGGGGGTGAATTTCCTTCACGTCCTGATAATGTTCACTTTGATGATGTTGAAGGAATTGCCCGAGTTCGAGATATGATCGTTATGGAAACTAGAATTCGAGATGCAATTGCTCATGGATACGTTGTTGCTAAAGACGGAAGCAAAGTAGATATCAGAAATGAACATGGAATTGATGTCCTAGGAGATGTTATTGAATCTTCAACCTACAGTCCTAATGTGGAATACTATGGAAGTCTTCACAACATTGCTCACATAATGCTCGGTCGCCAAGGAGATCCTCATGGAAAATTCAATCACCCTCCAGGTGTTATGGAACATTTCGAAACAGCTACACGTGATCCAGCTTTCTTCCGACTACATAAGTATATTGACAACATTTTCAAGGAGCACAAAGATTCTCTTCCTCACTACACCAAGGATGAAATTGAATTTTCAGGAGTTGCACTTGAATCAGTCTCCATTGAGGGAAAGCTCGAAACATTCTTTGAAGATTTTGAATTCAGTTTGGAAATGGCTGTTGATGACACAGAAAATATAGAGGATGTCCCAATGTCTGCGGTTGTTTCCAGGCTTAACCATTCACCATTCAGTTTCAACATAGATGTCTCCAACAATAATGGAGGAAATGTATTAGGAACTGTCCGCATTTACCTATGCCCAAGAGAAGACGAAAACGGAATTGTTTTCACATTAGAGGAAGGACGCTGGCACTGCGTTGAACTCGATAAATTCTGGAAAACATTGAAACCAGGAAAGAATCATATTGTCCGAAAATCATCTGATGCTTCAACCACCGTTCCTGATGTACCAAGCTATCAAACCATTCTTAAAAATGCCGAAGCTGGTGGAAAATTCGATATGTCTGAATTCTCTCGCTCTTGTGGTATCCCCAATAGAATGCTCCTCCCCAAAGGAACAACCTCGGGCATGAAGTTTGTTCTTTTTGTTGCAATTACTGATGGAAAAGAAGATGCCGCCATTGGTGGGCTTGAAAATGATGAACATGGTGGTTCTCATGCTCAGTGTGGTATTCACGGTGAAAAATACCCAGACAAGAGACCTCTTGGTTTTCCACTTGACAGACATATCCCTAACGAAAAAGTATTGCTACTGTTCCCTAACTTGAGCAAAACAGTGGTAACAGTTACTCACAATGAACATCATGATTAAAATTATGGTTATTGACATTACAGATGGATGTTTTTTAAAAATAAAATAATAAATTGAAAAAAAAAAAAAAAAAA
>15766 ENA|HAEX01015767|HAEX01015767.1 TSA: Proasellus grafi, contig c17665_g1_i1
GAATCCGTTTCCATTGACGGAAAATTAGAAACTTTCTTTGAAGATTTTGAATTCAGCTTGGAAATGGCCGTTGATGATACCGAAAATATTGAGGACGTCCCTATTGCTGCAGTTGTTTCTAGGCTGAACCATGCTCCATTTAGTTTCAACATTGATGTAACTAATAACAATGGAGACAGTGTATTTGGTACTGTTCGCATTTACTTATGCCCGAAGGAAGACGAAAATGGCATTGTTTTCACTTTGGATGAAGGTCGTTGGTACTGTGTTGAACTTAACAAATTCTGGAAGACATTGAAACCAGGAAAGAATCACATCGTACGAAAATCTACCGAAGCTTCAACAACTGTTCCTGATATTCCAAGCTACAGAACAATTCTTGAAAAGGCTGAAGCCGGCGGAAACTTTGACATGTCCGAATTCTCCCGATCATGTGGAATTCCTAATAGATTGCTGCTTCCCAAAGGAACAACAGAAGAAATGAAATTCTCCCTTGTGGTTGCCATCACTAACGGAAAGGAGGATGCTGCTGTTGAGGGACTTGAGAATAATGAACATGGAGGTTCCCATACTCAATGTGGTATTCACGGTGAAAAATATCCCGATAAGAGGCCCCTTGGTTTCCCCCTTGATCGTAAAATTGCAAATGAGAAAATTCTTACCGTCTTCCCAAATTTGAGCAAGACAGAAGTAACTGTTACTCACAATGATCATCATAAGGAATAAAATATTTTTGTTACCTTAAATATTACTAAATTTTG
>21600 ENA|HAEX01021601|HAEX01021601.1 TSA: Proasellus grafi, contig c22372_g2_i1
GAAAGGGAGAACTTTTCTTCTGGGCTCATCATCAACTTACAGCCAGATTCGATGCTGAACGTCTCTCTAACCATTTAGATATTGTAGATGAACTCTATTGGGATCATCCAATTGAAGAGGGTTTTGCACCACACACAACTTATAAATATGGGGGAGAATTCCCAGCTCGTCCAGATAACATTGAATTTTCTGATGTTGATGGAGTCGCACGAGTCCGCGATATGATCATTCTTGAAAACCGAATTCGTGATGCTATTGCTCATGGATATATAATTGACCGTGAAGGTCGAAAAATGGACATAAGAAATGCTCATGGAATCAACCTTCTTGGAGACATCATCGAGTCCTCCACATACAGTCCCAATGCTCAGTACTACGGAGCTCTCCACAATACTGCCCACATTATGCTCAGTAGGCAAGGAGATCCTCAGGGAAAGTTCAATCATCCTCCAGGTGTTATGGAACATTTTGAAACTGCAACACGTGATCCAGCTTTTTTCCGACTTCATAAGTACGTGGATAATATTTTCAAAGAACACAAAGATTCACTTCCACCTTATACTAAGGATGAAGTTTATTTCCCAGGAGTATCAGTTGAATCTGCCGTACTCACCGGTAAATTAGAAACTTTCTTCGAAGATTACGAATTCAGTTTAGAAAATGCTGTGGATGATGCAGAAAATGTTCCTGACGTAGAAATTTCAGCTATTGTTTCACGATTAAACCACGAACCATTCAGCGGTCACTTTGACATTACTAACAATAACAATGAAGATGTACTTGGTACCATCAGAGTATACCTTTGCCCTAGAAGAGATCACAATGGCATAATATTTACTTTGGAAGAAGGAAGATGGGGCTGCATTGAACTTGACAAATTCTGGAAAAAACTCTCACCCGGAACCAATCACGTTGTGAGGAAATCAACTGACACATCAACAACTGTTCCCGATGTTCCTAGCTTCCATGACCTACTAGCGAAGACTGAAGAAGCTCTGAAATCTGGAAAAGAACTTGATTTACATGAGTTCAACAGAGCTTGTGGTATTCCAAATAGATTACTTCTACCTAAAGGTACTACACAAGGAATGGAATTCGTACTTTTTGTAGCAGTCACTGATGGAGCAAAGGACATTGAAATTCAGGGAGGAATTGAGCACCTAGAGCATACAGGATCCCATGCCCAATGCGGAATTCACGGTGAAAAATACCCTGATGCAAGGCCTCTTGGTTTCCCTCTTGACAGAAGGATTTCAAATGAAAAATCTATTCTAAGATACCATAACTTGTACAAGAGCGTCGTCATCGTTCGTCACACAGAACACCACGAGCACCACAACCATGAAACTTAAAGTATTTTTGGGACAATCGTATTCTTGCAAATTGATGTGACTTTTAATTTTAAGTAAATGAAGCGTCAAAAAAAAAAAAAAAAAAAAA
>26159 ENA|HAEX01026160|HAEX01026160.1 TSA: Proasellus grafi, contig c25203_g2_i1
ATTCTGGTGGGAAGATAAATATGGCCATAATTTCGATCGTAAAGGAGAGCTCTTCTTTTGGGTTCATCATCAACTTACTGCCAGATTTGACGCTGAACGGCTATCTAACCACTTGGATATTGTTCACGAACTATACTGGGATAAGCCAATACATGAAGGATTTTCACCCCAGACAACATACAAGTATGGCGGAGAATTTCCTTCTCGTCCAGATAATGCTCATTTTGTCGATGTAAATGGAGTTGCACATGTCCGTGACATGGTAATAATGGAGCGCAGAATCAAGGATGCAATTGCACATGGATATGCTGTTGATGAAGATGGAAAGAAAATCAATATAAGAGATGAAAGTGGAATTGATGTTTTAGGATCAATTATAGAATCTTCCATGTACAGTCCAAATCCTAGCTACTATGGTAGTCTTCACAATACCGCTCACGTCATGCTTGGTCGTTTAGGAGACCCAAATGGAAAATTCGACCTTCCCCCAGGTGTCATGGAGCATTTCGAAACAGCAACACGCGATCCAGCATTCTTCCGTCTTCATAAATATATTGACAACATCTTCAAGATGCATAAAGACTCTCTTCCACACTACACAGCGGAAGACCTCGAATTTAAAGGCATTGCCATTGATTCAGTGTCCATCGATGGAAAGCTTGAAACCTTCTTTGAAGATTTCGACTTTAGTTTGGAAATGGGTGTAGATGATACTGAACAACTGGAAGATGTTCCAATTTCGGCAATTGTTTCACGTCTTAACCATCAACCTTTCAGCTTTAATATCGATGTCTTGAACAATAACAATGCCAATACCTTTGCAACAGTTCGTATTCATTTATGTCCTCGTAGGGATGAAAATGGAATAATGTTCACATTAGAAGAAGGCCGTTGGCACTGCGTTGAGTTAGATAAATTCTGGAGGACCCTGAAACCAGGAAAGAACCACATCGTTAGAAAATCCACCGACGCTTCTACTACTGTCAATGATTCCCCAAGCTTTAAAAAGCTTATGGGAATTGCTGATGCTGCTGTGAAGTCTGGTACAACTCTGGATGTTTCCGACTATATGCGATCATGTGGTATTCCGAACAGAATGCTCATTCCCAAAGGAACAACGGAGGGTTTGGAATTTGTTCTTTTTGTGGCCATTACAGACGGAACGCAGGATGCTGCTGTAGATGGATTAGAAAACGACGAACGGGGTGGTTCTCATGCTCAATGCGGAATCCACGGGGAAAAATACCCAGATAAGAAACCTCTTGGATTCCCTCTTGACAGACCTTTGGAAAGTGAAAATGTCATGTTCCACTACCCAAATTTCAGCAAAACTGTCATAGTGGTCACTCACAATGACCATTAAGTTTTATTTCTTAATCTTGGTAAAATAGAAATGAAACTCAATCAAATTTCTAGTTTATTCATTTGACTAAATTCAAACATATATTATATAATTTTAATATAAG
>27113 ENA|HAEX01027114|HAEX01027114.1 TSA: Proasellus grafi, contig c25661_g2_i1
GGTGTCATGGAACATTTCGAAACGGCAACCCGCGATCCAGCTTTCTTTAGGCTTCACAAGTACATTGATAACATCTTTAAGGAACACAAAGACTCCCTTCCATACTACACCAAAGAAGATGTAGAATTTGCAGGAGTTTCAATTGATTCTGTTGCCATTGAAGATGAACTGGAGACATTCTTCGAAGATTTTGAATTTAGTCTTCTAATGGGCGTTGATGATACTGAAAGCATTGATGATGTTCCAATTTCTGCAGTTGTTTCCCGATTAAACCATCAACCATTCAACCTCAATCTTGATGTTGCCAACAATAATGGAGGGGATGTGTTTGGTACTGTTCGCGTTTATTTATGCCCGCGACAAGATGCTAATGGAATTGTTTTCACTCTGAATGAAGGACGATGGCATTGTGTTGAGCTTGATAAATTTTGGAGAACGTTGAAACCAGGAAAGAACCATATTGTACGCAAATCTTCTGAAGCATCAACCACAGTTCCTGATGTTCCCAGTTATGAAGAACTTCTTTCAAAAATTGATGCTGTTGTCGCTGCAGGTGGTGATCTGGATTTATCCCAATATTCAAGAGCATGTGGAATTCCCAACAGACTTCTACTTCCTAAGGGAACCACAGAAGGCATGGAATTTGCACTTGTAGTTATAATTACTGATGGAAGCAAGGATGCTGCAGTTCAAGACCTTGAGAAAGATGAACGCGGCGGTTCACACGCCCAATGTGGAATTCACGGAGAGAAATATCCAGACAAGAGACCCCTTGGGTTCCCTCTTGATAGACAAATTCCTAATGAACGTGTTTTACTTAACTTCCCCAACTTAAGTAAAACGGTTGTAACCGTCACACACAACGACAGCCATTAATGAAATGCGACAACGACTTCTCCTATTGGTATATCGAAACTTGTTTCTCAATTCTAGATATTTAAATTTTATTTATTAAAACTTTGATGCCATATACTGTTTTTATAGTCATGTTCCTATAGAGTAAAAAATAAA
>32140 ENA|HAEX01032141|HAEX01032141.1 TSA: Proasellus grafi, contig c27655_g1_i1
GTATCAACGCAGAGTACGGGGGGGTGCTTTAACCTGACACCGGCTTCCAAGATGAAGTTACTCCTGGTTGTACTCCTCCTCGTAGCTTCGGCTAGCGCCTACACTGCTTCCGATGCCTTGAAGCAACAGGACATTATGCGCCTGCTTTACAAGCTCGATCAACCACTAAGGGCAAGATGGACTGACCTAATGGACTTCGCCAAACACTTCGACCCAACTGCTGATCACTCCATGTACAAGGATGACGGCAAAGCTGCAGAAGAACTCTGCAAGAAAATCGATGACAAGGACTACCTTCCACAACATCACTGGTATTCACTTTTCAACGAAGAACATAGGCATGAATCTCTTATGCTTATCGATGTCCTCATGTCTTGCAAGACCTGGGACTGTGCTAGAAAGAACGCAGCATACTTCCGTGAAATTTTGAATGAAGGAGTCTTTGTATATGCTTTGTACATCGTAGTCATCCATCACCCAGCTTGTGACCATTTGGCTCTACCTCCACTTTATGAAGTCACCCCACATATGTTCACTACTTCAGATGTTATTAGAAAGACATATGGAGCAAAAATGATGCAGACTCCAGGTAAATTCCACATGGAATTCACTGGATCAAAGAAGAACCCTGAACAAAGAGTTGCATACTTCGGTGAAGATATTGGCTTGGGAGTTCATCACGTTACCTGGCATATGGATTTCCCCTTCTGGTGGGAAGACAAATATGGTCACCACTATGACCGAAAGGGAGAACTTTTCTTCTGGGTTCATCACCAACTTACAGCTAGATTCGATGCTGAACGTCTTTCTAACCATTTAGATATTGTTGATGAACTTTATTGGGATAAGCCGATCCATCATGGTTTTTCACCAGAAATTGATTACCAATATGGAGGACAATTCCCCCCTCGTCCTGATGATATTCACTTTGAAGATGTTGATGGTGTTGCCAACGTTCGTGACATGATAATTTGGGAAACTAGAATCAGAGATGCCATTGCCCACGGATACGCTGTTTCCAAGGATGGCAGCAAAATTGATATTAGGAACGAACATGGAATTGACGTTTTGGGAGACATCATTGAATCCTCCGCATACAGTCCTAACCCCGAATATTACGGAAGCCTCCACAATGTTGCTCACATCATGCTTGGTCGTCAAGGAGATCCCCACGGAAAGTTCCACCAGCCACCAGGTGTCATGGAACATTTCGAAACTGCAACCCGTGATCCAGCCTTCTTCCGTCTGCACAAGTACATTGACAACATCTTTAAGGAACACAAGGATTCTCTTGAACCCTACACAAAGGATGATCTTGAATTCGCTGGAGTTGCCGTTGACTCAGTATCCATTGATGGAAAATTAGAGACCTTCTTTGAAGATTTCGAATTCGATTTGGAAGCGGCCATGGACGATCTAGAATCCATTGATGATATTGAGGTTCATGCAGTAACATCCCGACTTAACCACAAGCCATTCAACTTTAACATCGATGTCATGAATAATAACAGAGCAAATGCCTTTGCCACTGTCCGTGTTCACCTTTGTCCCCGCAGAGACGCTAATGGACTTCTTTTCACCTTTGATGAAGGCCGCTGGCATTGCGTTGAAGTTGATAAGTTCTGGAGAACATTGAAACCTGGCAAGAACCACATTGTCCGAAAATCATCAGACGCATCAACCACCGTCTCAGACAGCCCAAGCTTCCACCACCTCATGGATATTGCTGATGCCGCTGTTTCTTCTGGTAAAGAGCTTGATGTCCATGAATACAAGAGATCATGCGGAATCCCCAACAGACTTCTCCTACCCAAGGGTAACTCCGAAGGTATGGAATTCGCTCTCGTTGTGATTCTTACCGATGGAAGCAAGGACGCTGCTGTCGAAGGACTAGAAAGTGATGAACGTGGTGGTTCTCACGCTCAATGTGGAATTCATGGAGAAACTTACCCAGACAAGAGACCCCTTGGTTTCCCTCTTGACAGACACATTGAGGATGACAAAGCTATCCTCAGCTTCCCTAATTTCAGTAAGACCGTTGTAACCATTACTCACGAAGACCATCATGACTAAACCTTAAAATTTTCATATTGTATGTGATCTTTTTCTAATAATACACGCTGCATCTTGAAAAAAAAAAAAAAAAAAAAAA
>39639 ENA|HAEX01039640|HAEX01039640.1 TSA: Proasellus grafi, contig c29551_g1_i1
GTATGGGGGGGTGCAATCTGAAACACCGTCATTCAAGATGAAGGTCTTTGCATTGTTGCTCCTTGTGGCTTGTGCCACTGCCGGCCCAGCATCAGATTCTCAAAAACAGCTTGATGTGCTACACCTTCTTTACAAGGTAACAGAACCAATCAGGTCTAGATTTGAGAGCTTAAAGAAAGCTGCGGAAAGCTTTGTTCCAAATGCTGACCACTCCATTTATAAGGATGGTGGAAATGCTGCAGAAGCCCTTTGCAAAGAAATTGATGACCACCATACTCTTCAAAAACACCACTGGTTCTCATTGTTCAATGAAGAACAAAGACATGAATCACTCATGCTCTTTGAAGTTCTCATGAACTGCAAAACCTGGGATTGCGCTGTCAAAAATGCAGCCTACTTCCGTGAACGCTTAAACGAAGGTGTTTTTGTTTATGCCTTATACGTAACAGTTATCCACCATCCTGCAACTGAGCACCTTATTCTTCCACCTCTCTACGAAGTTACTCCACACATGTTCACAAATTCCGAAGTCATCAATGAAGCATATTCCGCAAAGATGAAGCAAGCTCCAGGAAAGTTCCATATGGAATTTACAGGATCTCAAAGGAACCCAGAACAGAGAGTAGCTTACTTTGGTGAGGATATTGGCTTAAACACTCATCACGTTTCATGGCACATGGATTTCCCATTCTGGTGGGAA
>11742 ENA|HAEY01011743|HAEY01011743.1 TSA: Proasellus granadensis, contig comp25165_c0_seq1
TTCACCGTGAATTCCACATTGGGCATGGGATCCGGTATGCTCTAGGTGCTCAATTCCACCCTGAATTTCAATGTCCTTTGATCCATCAGTGACTGCTACAAAAAGTACAAATTCCATTCCTTCCGTAGTACCTTTAGGTAGAAGTAATCTATTTGGAATACCACAAGCTCTGTTGAACTCATGTAAGTCAAGTTCTTTTCCGGATTTAAGAGCTTCTTCAGTCTTTGTTAGTAGGTCATGGAAGCTTGGAACGTCGGGAACAGTTGTTGATGTTTCAGTTGATTTCCTCACAACGTGATTGGTTCCGGGTGATAGTTTTCTCCAGAATTTGTCAACTTCAATGCAACCCCATCTTCCTTCTTCCAAAGTGAGTATTATGCCATTGTGATCTCTTCTAGGACAAAGGTATACTCTAATGGTACCAAGTACATCTTCGTTGTTATTGTTAGTTATGTCAAGGTGACCACTGAATGGTTTATGGTTTAATCGTGAAACAATAGCAGAAATTTCTACGTCAGGAACATTTTCTGCATCATCAACAGCATTTTCTAAACTGAATTCATAATCTTCAAAGAAAGTTTCTAATTTACTGGTGAGTACGGCAGATTCAACTGTTACTCCTGGGAAATAAACTTCTTCCTTAGTATAAGGTGGAAGGGAATCTTTGTGCTCTTTGAAAATATTATCCATGTACTTATGAAGTCGGAAGAAAGCTGGATCGCGTGTTGCAGTTTCAAAATGTTCCATGACACCTGGTGGCTGGTTG
>40912 ENA|HAEY01040913|HAEY01040913.1 TSA: Proasellus granadensis, contig comp64769_c0_seq1
TTTTTTTTTTTTTTTTTTGCATATTCAATTTTTTTATTTTATTTTTAAAAACATATATCCGTGATATCAATAACCCCAATTTTAATCATGGTGAACATTGTGAGTAACTGTTACCACTGTCTTGCTCACGTTAGGGAAGAGTAGCATTACTTTTTCGTTAGGGAGACGTCTGTCAAGTGGGAAACCTAGAGGTCTCTTGTCTGGGTATTTTTCTCCGTGAATGCCACACTGAGCATGAGAACCACCATGTTCATCATTTTCAAGGCCATCAATGGCGGCATCTTCTTTTCCATCGGTAATGGCAACAAAAAGAACAAACTTCATGCCTGATGTTGTTCCTTTGGGGAGGAGCATTCTATTTGGGATACCGCAAGAGCGAGAGAATTCTGACAGATCGAATTTTCCACCAGCTTCGGCTTCTTTAAGAATTGTTTGGTAGCTAGGGATATCAGGAACGGTGGTTGAAGCATCAGATGATTTTCGGACAATGTGATTCTTTCCTGGTTTCAATGTTTTCCAGAATTTATCGAGTTCAACGCAATGCCAACGGCCTTCTTCTAATGTGAAAACAACTCCATTTTCGTCTTCTCTTGGGCATAGATAAATGCGGACGGTTCCTAATACATTTCCTTCGTTATTGTTGGATACATCAATGTTGAAACTGAATGGTGAATGGTTGAGCCTTGAAACAATAGCAGAAATTGGGACATCCTCAATATTTTCTGTGTCATCAACGGCCATTTCCAAACTGAATTCAAAATCTTCAAAGAATGTTTCAAGCTTTCCATCAATAGAGACAGATTCAATTGCAACTCCTGGAAAATCAATATCGCTCTTGGTGTAGTGAGGAAGAGAGTCTTTGTGTTCTTTGAAAATGTTGTCCATATACTTATGTAGTCGGAAGAAAGCTGGATCACGTGTAGCTGTTTCGAAATGTTCCATGACGCCTGGTGGCTGATTGAACTTTCCATGAGGATCTCCTTGGCGACCGAGCATAATGTGAGCAATGTTGTGAAGACTTCCATAATATTCCACGTTAGGACTGTATGTAGAAGATTCAATAACATCTCCTAGGACATCAATTCCATGTTCATTTCTGATATCTACTTTGCTACCGTCTTTGGCAGAAACGTATCCATGAGCAATTGCATCTCGAATTCTATTTTCCATTACGACCAAATCTCGAACTCGGGCAATTCCTTCAACATCATCAAAGTGAACATTATCAGGACGTGAAGGAAATTCACCCCCATATTTGTAAGTGGTGTGTGGTGCGAAACCCTCAGCAATTTCAGAATCCCAATTAAGCTCATCTACAAGATTCAAATGATTAGATAGACGTTCTGAGTCAAATCTTGCTGTTAGTTGGTGATGAACCCAGAAGAAGAGCTCTCCTTTACGTTCAAAGTAGTGACCAAATTTGTCTTCCCACCAGAATGGGAAATCCATGTGCCATGATACGTGATGAGTGTTCAACCCAATATCCTCACCAAAGTAAGCTACCCTCTGCTCTGGGTTCCTTTGAGATCCTGTAAATTTCATTTGGAACTTTCCTGGAGCTTGCTTCATCTTTGCGGAATAAGCTTCATTGATGACTTCGGAGTTAGTGAACATATGTGGTGTAACTTCATAGAGAGGTGGAAGAATAAGATGCTCAGTTGCGGGATGATGGATAACTGTTACATATAAGGCATAAACAAAAACACCTTCGTTCAATCGCTCACGGAAGTAGGCTGCATTTTTAACAGCGCAATCCCAGGTTTTGCAGCTCATGAGAACTTCAAAAAGCATGAGTGCTTCGTGTCGTTGTCCTTCATTGAACAATGAGAACCAGTGGTGTTTTTGGAGAGTATGATGGTCATCAATTTCTTTGCAAAGGGCTTCTGCAGCCTTTCCACCATCCTTGTAAATGGAGTGGTCATCATTTGGATTAAAGTGCTCCGCAGCATCCTTTAGATTTGTAAATCTAGATCTGATTGGTTCTGTCACCTTATAAAGAAGGTGTAAGACATCTAGCTGCTTCTGAGAATCTGATGCTGGAACGGCAGTGGCGAAAGCCACGAGGAGCAACAATGCAAAGACCTTCATCGTGAATGACGGTGTTTAAGAGTCCCCCCGTACTCTGCGTTGAT
>45745 ENA|HAEY01045746|HAEY01045746.1 TSA: Proasellus granadensis, contig comp67622_c0_seq1
AGAACTTTTCTTCTGGGTTCATCATCAACTTACAGCAAGATTCGATGCAGAACGTCTCTCTAACCATTTAGATGTTGTTGATGAACTCTACTGGGATCATCCAATTGAAGAGGGTTTTGCACCACACACAACATATAAATATGGTGGAGAATTCCCAGCTCGTCCAGACAACATTGAATTTTCTGATGTTGATGGAGTCGCACGTGTCCGCGATATGATCATTCTTGAAAACCGAATTCATGATGCAATTGCTCATGGATATATTGTTGACCGTGAAGGTCGAAAAATAGACATAAGAAATGCTCATGGAATCAACCTTCTTGGAGATATCATCGAGTCCTCCACATACAGTCCCAATGCTCAATACTATGGAGCTCTCCACAACACTGCCCACATTATGCTTGGTAGGCAAGGAGATCCTCAAGGAAAGTTCAATCATCCTCCAGGTGTCATGGAACATTTTGAA
>59720 ENA|HAEY01059721|HAEY01059721.1 TSA: Proasellus granadensis, contig comp73217_c0_seq1
GTATCAACGCAGAGTACGGGGGGTGCTTTAACCTGACACCGGCTTCCAAGATGAAATTACTCCTGGCTGTTCTCCTCCTCGTAGCTTCGGCTAGCGCCTACACCGCTTCTGATGCCTTGAAGCAACAGGACGTTATGCGCCTGCTTTACAAGCTCGATCAACCACTAAGGGCAAGATTTACTGACCTAATGGACTTCGCCAAAAATTTCGACCCAACTGCTGAGCACTCCATGTACAAGGATGATGGCAAAGCTGCAGAAGAACTCTGCAAGAAAATCGATGACAAAGACTATCTTCCACAACATCACTGGTATTCACTTTTCAATGAAGAACACAGGCATGAATCAATTATGCTTATCGATGTCCTCATGGCTTGCAAGACCTGGGACTGTGCAAGAAAGAACGCTGCATACTTCCGTGAAATTTTGAACGAAGGAGTTTTCGTATATGCTTTGTACATCGTTGTCATCCATCACCCAGCTTGTGACCATTTGGCTTTACCCCCACTTTATGAAGTCACCCCACATATGTTCACTACTTCAGAGGTTATTAGAAAGGCATATGGAGCAAAAATGATGCAGACTCCCGGTAAATTCCGTATGACATTCACTGGATCAAAGAAAAACCCTGAACAAAGAGTTGCATACTTCGGTGAAGATATTGGCTTGGGAGTTCATCACGTTACCTGGCATATGGATTTCCCCTTCTGGTGGGAAGACAAATATGGTCACCACTTTGACCGAAAGGGAGAACTTTTCTTCTGGATTCATCACCAACTTACAGCTAGATTCGATGCTGAACGTCTTTCTAATCATTTAGAAATTGTTGATGAACTTTATTGGGATAAGCCGATCCATCATGGTTTTTCACCAGAAATTGATTACCAATATGGAGGACAATTCCCCCCTCGTCCTGATGATATTCACTTTGAAGATGTTGATGGTGTTGCCAACGTTCGTGACATGATTATTTGGGAAAGCAGAATCAGAGACGCCATTGCCCACGGATACGTTATTTCCAAGGATGGTAGCAAGATTGATATTAGAAACGAACATGGAATTGACGTTTTGGGAGACATCATGGAATCCTCCGCATACAGCCCCAACCCTGAATATTACGGAAGCCTCCACAATGTTGCTCACATCATGCTTGGTCGTCAAGGAGATCCCCATGGAAAGTTCAACCAGCCACCAGGTGTCATGGAGCATTTCGAAACTGCAACCCGTGACCCAGCTTTCTTCCGTCTGCACAAGTACATTGACAATATCTTTAAGGAACACAAGGATTCTCTTGAACCCTACACCAAGGATGATCTTGAATTCGCTGGAATTGCCGTTGACTCTGTATCCATTGATGGAAAATTAGAGACCTTCTTTGAAGATTTCGAATTCGATTTGGAAGCTGCCATGGATGATCTTGAATCCATCGATGATGTCGAGGTTCATGCTGTAACATCCCGACTTAACCACAAGCCATTCAGCTTTAACATTGATGTCATGAATAATAACAGAGCAAATGCCTTTGCCACAGTCCGTATTCACCTTTGCCCCCGCAGAGACGCAAATGGAATTCTTTTCACTTTTGATGAAGGCCGTTGGCACTGTGTTGAAGTTGACAAGTTCTGGAGAACATTGAAACCTGGCAAGAACCACATCGTCCGCAAATCATCAGAAGCATCGACCACAGTCTCAGACAGCCCAAGCTTCCATCATCTTATGGATCTTGCTGATGCCGCTGTTTCATCTGGAAAAGCTCTGGATGTCCATGAATACAAGCGATCATGCGGAATCCCCAACAGACTTCTCCTACCCAAGGGTAACACCGAAGGTATGGAATTCGCTCTTATTGTGATTCTTACTGATGGAAGCAAGGACGCTGCTGTCGAAGGACTAGAAAGTGATGAACGTGGTGGTTCTCACGCCCAATGTGGAATTCACGGTGAAACTTACCCAGACAAGAGACCCCTTGGTTTCCCTCTTGACAGACATATTGAGGATGACAAAGCAATTCTCAGCTTCCCCAATTTTAGCAAGTCTGTCGTAACCATTACTCACGAAGACCACCATGACTAAACCTCAAATTTTCATATTATATGTGATCTTTTTCTTAATACACGCTGCATCTTGAAAAAAAAAAAAAAAAAAAA
>67160 ENA|HAEY01067161|HAEY01067161.1 TSA: Proasellus granadensis, contig comp74467_c1_seq1
ATTCACTGGATCAAAGAAGAACCCAGAACAGAGAGTTGCATATTTCGGTGAAGACATTGGTTTAGGCGTTCACCATGTTACTTGGCACATGGACTACCCTTTCTGGTGGGAAGATAAATATGGTCATCATTTCGATCGTAAAGGAGAGCTCTTCTTTTGGGTTCATCACCAGCTTACTGCCAGATTTGACGCTGAACGTCTCTCTAACCACTTGGATATTGTTCACGAACTTTACTGGGATAAACCAATACATGAAGGATTTTCACCCCAAACAACTTACAAGTATGGCGGAGAATTTCCTTCTCGTCTAGATAATGCTCATTTTGTCGATGTAAATGGAGTTGCACATGTCCGCGACATGATAATAATGGAGCGCAGAATCAAGGATGCAATTGCACATGGATATGTTGTTAATGCAGATGGAAAGAAAATCAATATAAGAGATGAAAGTGGTATTGATATTCTAGGATCAATTATTGAATCTTCCATGTATAGTCCAAACCCTAGATACTATGGTAGTCTTCACAATATCGCTCACATCATGCTTGGGCGGTTAGGGGACCCGAATGGAAAATTTGACCTTCCCCCAGGTGTCATGGAGCATTTCGAA
>18670 ENA|HAEZ01018671|HAEZ01018671.1 TSA: Proasellus hercegovinensis, contig comp48458_c0_seq1
AGAACTTTTCTTCTGGGTTCATCATCAACTTACAGCCAGATTCGATGCTGAACGTCTCTCTAACCACTTGGACATTGTCGATGAACTTTACTGGGATCACCCAATTGAAGAGGGTTTTGCACCACACACTACATATAAATATGGAGGAGAATTCCCAGCTCGTCCAGACAACATTAAATTTTCTGATGTTGATGGAGTCGCTCGTGTCCGCGATATGATCATTCTTGGAAACCGAATTCATGACGCCATTGCTCATGGATATATTGTTGATCGAGAAGGACACAAGATAGACATAAGAAACGATCATGGAATCAATCTTCTTGGGGATATCATCGAGTCCTCCACATACAGTCCCAATGTTCAATATTACGGAGCTCTTCATAACACGGCCCACATTATACTTGGTCGACAAGGGGATCCTAATGGAAAGTTCAATCATCCTCCAGGTGTTATGGAGCATTTTGAAACTGCAACACGCGATCCAGCTTTCTTTCGACTTCATAAGTACATGGACAACATTTTCAAAGAGCATAAAGATTCACTCCCACCTTATACCAGGGATGAAATTTATTTCCCAGGAGTTTCAGTAGAATCTGCTGTACTCACTGGTAAAATAGAAACTTTCTTTGAAGATTATGAATTCAGTTTAGAAAATGCTGTTGACGATGCAGAAAATGTTCCAGATGTTGAAATTTCAGCTATTGTTTCCCGCTTAAACCACGAGCCATTCAGCTCTCACTTTGACATTACCAACAACAACAATGAAGATGTACTTGGTACAATCAGAGTATACCTTTGCCCAAGAAAAGATCACAATGGCATAATATTTACTTTGGAAGAAGGAAGGTGGGGTTGTATTGAACTGGACAAATTCTGGAGAAAGCTGTCACCTGGAACCAACCACGTTGTGAGGAAGTCAACCGATACATCAACAACTGTACCCGATATCCCAAGCTTCCATGACATCCTAGCGAAGGCTGAAGAAGCTCTTAAGTCCGGAAAAGAGCTTGATTTGCACGAATTCAATAGAGCTTGTGGTATTCCAAATAGGTTGCTTCTACCTAAAGGCACTACACAAGGAATGGAATTCGTCCTTTTCGTAGCAGTCACAGATGGAGCAAAGGACGTTGCAATCCAGGGTGGAATCGAGCACATAGAGCATAGCGGATCCCACGCTCACTGTGGAATTCACGGTGAAAAATATCCTGATGCAAGACCTCTTGGGTTCCCTCTCGACAGAAGGATTACAAATGAAAAATCTATTCTGAGATACCACAACTTGCACAAGAGCGTCGTCGTCGTTCATCACACCACCAAACATCACGAACATTAACAAACATGACACTTAAAAGATGATCACTTGGATTGTAATATCCTAGCATATTGATGTGAATTAAATTTTAAGTAAATGAAGCGTCAAAAAAAAAAAAAAAAAA
>39359 ENA|HAEZ01039360|HAEZ01039360.1 TSA: Proasellus hercegovinensis, contig comp79374_c0_seq1
GGATTTCCCATTCTGGTGGGAAGATAAATTTGGTCATCACTTCGAACGTAAAGGTGAGCTCTTCTTCTGGGTCCATCACCAGCTTACTGCCAGATTTGATGCTGAGCGTCTCTCAAATCATCTTAATCTTGTTGATGAACTAAACTGGGACAAGGAAATCGCCGATGGTTTTGCACCACATACATCCTATAAGTATGGAGGAGAATTTCCATCACGTCCAGATAACATTCATTTTGATGATGTTGAAGGAATTGCCCGAGTTCGAGACATGATTGTTATGGAAAATAGAGTTCGAGACGCAATTGCTCATGGATACGTTGTAGCCAAAGACGGAGGCAAAGTTGACATCAGAAATGAACAAGGAATTGATGTCCTTGGAGATGTTATTGAATCATCAAGTTACAGTCCTAATGTAGAATACTACGGAAGCCTCCACAATGTTGCTCACATAATGCTTGGTCGTCAAGGAGATCCTCATGGGAAATTCAATCAGCCACCAGGTGTCATGGAACATTTTGAAACTGCAACTCGTGACCCAGCTTTCTTCCGACTCCATAAGTACATTGACAATATCTTCAAGGAACACAAAGATACTCTTCCTCATTACACTAAGGATGAAATTGAATTTGCTGGAGTTGCTATTGAATCAGTCACCATAGATGGTAAGCTTGAGACATTCTTCGAAGACTTTGAGTTCAGCTTGGAAATGGCTGTTGATGACACAGAAAAAATAGATGATGTCCCAATATCTGCTGTTGTTTCCAGAATTAACCATTCACCTTTCAAAGTCAACATTGATGTCTCCAACAACAACGGAGGAAAAGTTTTAGGAACTGTCCGTGTTTACTTATGTCCAAGAGAAGATGAAAATGGCATTGTTTTCACATTAGACGAAGGCCGTTGGCATTGTGTTGAACTTGACAAATTCTGGAGAACATTGAAACCTGGAATGAATCATATTATCCGAAAATCATCTGATGCTTCAACAACTGTTCCTGACATCCCAAGCTACCACACAATCCTTAAAGCAGCCGAAGCTGGTGGAAAATTCGATATGTCTGAATTCTCTCGATCTTGTGGTATCCCCAACAGAATGCTCCTTCCCAAGGGAACAACCTCTGGCATGAAGTTTGTTCTTTTTGTGGCTATTACTGATGGAAAAGAAGATGCTGCTATTGATGGACTTGAAGATGATGAACATGGTGGCTCTCATGCTCAGTGCGGTATTCATGGAGAGAAATACCCAGACAAGAAACCTCTTGGATTTCCACTTGACAGACATATCCCCAACGAAAAAGTACTGTTACTCTTCCCTAATTTAAGTAAGACAGTAGTAACAGTAATCCACAATGACCATCACGACTAAAATTTAAGGTTCTTGATAACCAGGATTTTTGTAAACAAAAACAAAAAAAATAATAATATGTTGAAAAAAAAAAAAAAAAAAAAA
>57875 ENA|HAEZ01057876|HAEZ01057876.1 TSA: Proasellus hercegovinensis, contig comp90157_c1_seq1
TCATCATCAACTTACAGCCAGATTTGACGCTGAACGACTCTCTAACAACTTGGGTATTGTTAATGAACTTTATTGGGATAAGCCTATACATGAAGGTTTTGCACCCAAAACAACTTACAAATATGGTGGAGAATTTCCTTCTCGTCCAGATAATGTTCATTTTACAGATGTCGATGGAATTGCTCATGTCCGTGACATGATATTAATGGAGCGCAGAATCAAGGAAGCAATTTCGCATGGATATGTTATTGACGAGGATGGAAAGAAAATTGATATTAGAAATGAAAAGGGAATTGATGTCCTAGGATCAATTATTGAATCTTCCATGTACAGCCAAAATCCTTCCTACTACGGTAGCCTTCACAATACCGCTCACATTATGCTTGGTCGCTTAGTGGACCCTAAAGGAAAATTCGACCATCCTCCTGGTGTTATGGAACATTTCGAAACTGCAACGCGTGACCCAGCCTTCTTCCGCCTCCATAAATATATTGACAACATCTTTAAGCTACATAAAGATACTCTACCTCCATACACCGAGGATGACCTCGCATTTAAAGGCATTTCCATTGATTCAGTGTCCATCGACGGAAAGCTTGAAACCTTCCTTGAAGATTTTGACTTTAGTTTGGAAATGGGTGTTGATGATACTGAACAATTGGAAGATGTCCCGATTTCAGCAATTGTTTCACGTCTCAACCATCAACCTTTCAGCTTTAATATCGATGTCTTGAACAATAAGAATGCAAAAACTTTCGCAACAGTACGTATTCATTTATGTCCTCGTAAAGACGAAAATGGAATCATGTTCACGTTAGAAGAAGGCCGTTGGCACTGTGTTGAATTAGACAAATTCTGGAGGACTCTGAAACCTGGAAAGAACCATATCGTTAGAAAATCAACAGAGGCCTCCACAACTGTTAATGACTCCCCAAGCTTTAAAAAGCTGATGGGAATCGCTGATGCTGCTGTTAGGTCTGGCGCAACTCTTGATGTTTCTGATTACATTCGCTCATGTGGCATTCCAAATCGATTACTCATTCCCAAAGGAACTACCCAAGGGTTGGAATTTGTTCTGCTTGTGGCTATTACTGACGGAACAAAGGACGCTGCTGTGGACGGATTAGAAAATGATGAACGTGGTGGTTCTCATGCCCAGTGTGGAATTCACGGAGAAAAATACCCGGACAAGAAGCCCCTTGGATTCCCTCTTGACAGGCATTTGGAAAGTGAAAAGGTTTTGCTCCACTATCCAAATTTCAGCAAAACTGTCATAGTCATTACTCACAACGACAAATAAATATATATTCATTAATCTTGTAAGAATATTAATGATACTCAATTTATATTCAATATATCATCCAGCTATGCAAAATTATAGATATTTTTAATACATGTTGCATCTTGAAAAAAAAAAAAAATTTCGTCAAATTGATAATTCTAAGTTTCTTTCTGCGTTGCCTCTGACTGGGATTGACCCCAAATGGTACGCAAGAAATCTGTCACTGAATCTCCGCAATTCCTTCTTTTCCCTCTTCAAATGTCTTCATCTATTTTGATCTGTCAGCAGACTCCAG
>80834 ENA|HAEZ01080835|HAEZ01080835.1 TSA: Proasellus hercegovinensis, contig comp95100_c0_seq1
TTTTTTTTTTTTTTTTTTTTTTCAAGATGCAGCATGTATTAAGAAAAAGATCATATACAATATGAAAATGTTAAAGTTTAGTCATGATGGTCTTCGTGATGAATGGTTACAATTGTCTTGCTGAAATTGGGGAAATGGAGGATAGCACGTTCATCCTCAATTGGTCTGTCAAGTGGGAAACCAAGGGGCCTCTTGTCTGGGTAGGTTTCTCCGTGAATGCCACATTGGGCGTGAGAACCACCACGTTCATTGTCTTCTAGTCCTTCTACAGCGGCGTCCTTGCTTCCATCAGAAAGGATCACAACGAGTGCGAATTCCATACCTTCACTGTTACCTTTGGGTAGGAGAAGTCTGTTGGGGATTCCACATGATCGTTTGTACTCATGAACATCCAGCTCTTTGCCAGAAGAAACAGCCGCATCAGCGAGATCCATGAGATGGTGGAAGCTTGGGCTGTCCGAAACTGTGGTTGATGCTTCGGATGATTTTCGGACAATGTGGTTCTTGCCAGGTTTCAATGTTCTCCAGAACTTATCAACTTCAACGCAATGCCAACGGCCTTCGTTAAAGCTGAAAAGAATTCCACTGGCGTCTCTGCGGGGGCAAAGGTGAATACGAACAGTAGCAAAGGCGTTTCCTCTGTTGTTATTCATGACATCGATGTTAAAGCTGAAAGGCTTGTGATTAAGTCGGGATGTTACAGCACGAACCTCAACATCATCAATGGATTCAAGATCGTCCATGGCGGATTCCAAACTGAATTCGAAATCTTCAAAGAAGGTCTCTAATTTTCCATCAATGGTAACTGAGTCAACGGCAACTCCGGCGAAAATAAGATCCTCCTTGGTGTAATGAGGAAGAGAGTCTTTGTGTTCCTTAAAGATGTTGTCAATATACTTGTGGAGTCTGAAGAAAGCTGGATCGCGGGTTGCTGTTTCGAAATGTTCCATGACACCTGGTGGTTGGTTGAACTTTCCATGGGGATCTCCTTGACGACCAAGCATGATGTGGGCTACATTGTGGAGGCTTCCGTAATATTCAGGGTTGGGACTGTATGCGGAGGCTTCAATAATGTCTCCTAAAACGTCAATTCCATGTTCGTTTCTGATGTCAATCTTGCTTCCATCCTTGGAAATAGCGTATCCATGGGCGATGGCGTCTCTGATTCTGGTTTCCCAAATAATCATGTCACGAACATTGGCAACACCATCAACATCTTCAAAATGAATATCATCAGGACGAGGAGGGAATTGTCCTCCAAATTGGTAATCAATTTCTGGTGAAAAACCATGATGGATCGGCTTGTCCCAATAAAGTTCATCAACAATGTCCAAATTGTTTGACAATCTTTCTGCGTCAAATCTGGCAGTAAGTTGGTGATGAACCCAGAAGAAAAGTTCTCCCTTCCTGTCAAAGTGGTGACCATATTTGTCTTCCCACCAGAATGGGAAGTCCATATGCCAGGTAACATGGTGAACTCCCAAACCAATATCTTCACCAAAGTATGCAACTCTTTGTTCAGGGTTCTTCTTTGATCCAGTGAAGTCTATGTGGAATTTACCAGGAGTTTGCATCATTTTTGCTCCATATGTCTTTCTGATAACCTCTGAAGTAGTGAACATATGTGGGGTGACTTCATAAAGTGGGGGTAGAGCCAAATGGTCACAAGCTGGGTGATGGATGACAACGATGTACAAAGCATATACGAAGACTCCTTCGTTCAAAATTTCGCGGAAGTAAGCTGCATTCTTTCTAGCACAGTCCCAGGTCTTGCAAGACATAAGGACATCGATAAGCATAAGTGATTGATGCCTATGCTCTTCGTTGAAAAGTGAATACCAGTGATGTTGGGGAAGGTAGTCTTTGTTGTCTATTTTCTTGCAGAGTACTTCTGCAGCATGGCCATCATCTTTGTACATGGAGTGATCAGCAGTTGGGTCGAAATGTTTGGCAAAATCCATTAATTCAGTCCATCTTGCTCTTAGTGGTAGATCAAGCTTGTAGAGCATGCGCATAACATCCTGTTGCTTTAAGGCATCAGAAGCAGTGTATGCGGTAGCCGAAGCTACAAGGAGGAGAACAGCCAGGAGTAACTTCATATTGGAAGCCGGTGTTAGGTTAAAGCACCCCCCGTACTCTGCGTTGATAC
>21262 ENA|HAFA01021263|HAFA01021263.1 TSA: Proasellus ibericus, contig comp43560_c0_seq1
AGAACTTTTCTTCTGGGTTCATCATCAACTTACAGCCAGATTCGACGCTGAACGTCTCTCTAACCATTTAGATATTGTTGATGAACTCTACTGGGATCATCCAATTGAAGAGGGCTTTGCACCACACACTACATATAAATATGGAGGAGAATTCCCAGCTCGTCCAGATCACATTGAATTTTCTGATGTTGATGGAGTCGCACGCGTTCGCGACATGATTATTATTGAAAACCGAATTCGTGATGCTATTGCTCATGGATATATTGTTAACCGTGAAGGTCGAAAAATGGACATAAGAAATGCTCATGGAATCAACCTTCTAGGAGACATCATCGAGTCCTCCACATACAGTCCAAATGCTCAGTACTATGGAGCTCTCCACAACACTGCCCACATTATGCTCGGTAGGCAAGGAGATCCTCAGGGAAAGTTCAATCATCCTCCAGGTGTTATGGAACATTTTGAAACTGCAACACGTGATCCAGCTTTTTTCCGACTTCATAAGTACATGGATAATATTTTCAAAGAGCACAAAGATTCACTTCCACCTTATACTAAGGAAGAAATTTATTTCCCAGGAGTATCTGTTGAATCTGCCGTACACACCGGTAAATTAGAAACTTTCTTCGAAGATTATGAATTCAGTTTAGAAAATGCTGTGGATGATGCAGAAAATGTTCCTGACGTAGAAATTTCAGCTATTGTTTCACGATTAAATCATGAACCATTCAGCGCTCACTTTGACATTACTAACAACAACAATGAAGATGTACTTGGAACCATCAGAGTATACCTTTGCCCTAGAAGAGATCACAATGGCATAATATTGACTTTGGAAGAAGGAAGATGGGGTTGCATTGAAATTGACAAATTCTGGAGAAAACTCTCACCCGGAACCAATCACATTGTGAGGAAATCAACTGACACATCAACAACTGTTCCCGATGTTCCTAGCTTCCATGACCTACTGGCGAAGACTGAAGAAGCCCTTAAGTCCGGTAAAGAACTTGACTTACATGAGTTCAACAGAGCTTGCGGTATTCCAAATAGATTACTTCTACCTAAAGGTACTACACAAGGAATGGAATTCGTTCTTTTTGTAGCAGTCACTGATGGAGCAAAGGACATTGAAATTCAGGATGGAATTGAGCACCTAGAACATACCGGATCCCATGCCCAATGCGGAATTCACGGTGAAAAGTATCCTGATGCAAGACCTCTTGGCTTCCCTCTTGACAGAAGGATTTCAAATGAAAAATCTATTCTAAGATATCATAACTTGCACAAGGGTGTCGTCATCGTTCGTCACACTGAACACCACGAGCACCACAACCATGAAACTTAAAGTATTTTTGGGACAATCGTGTTCTTGCAAATTGATGTGACTTTTAATTTTAAGTAAATGAAGCGTCAAATAGATGTTTTAGTTATTCCTAAGCACTTACCAAATGCATTACTGTAAATACCATTTTGATATAGAGTGTAATTATCAAAAAGTCATTATGGAAAGGAAAAAAAAAAAAAAAAAAA
>27180 ENA|HAFA01027181|HAFA01027181.1 TSA: Proasellus ibericus, contig comp50637_c1_seq1
ATGCTCATGATGTTCGTTGTGGTGAATGGTGACAACGGTCTTGTGTAAGTTGTGGAACTTCAGCAGAACGCGTTCACTGGGAATCCTTCTGTCTAGAGGATAGCCAAGGGGTTTTGAGTCAGGGTACTTTTCTCCATGAATTCCGCACTGAGCATGGGTGCCAATGTGCTCTAAGTGTTCAATTCCTCCCTGAACTTCGATGTCCTTGGCTCCGTCAGTGACTGCTACAAAGAGAACGTATTCCATTCCTTCAGTTGTACCCTTGGGAAGGAGCATTCTGTTGGGAATACCACATGCTCGAGCATATTCATGCAAATCAAGTTCTTTTCCAGATTTCACTGCAGCTTCAGCTTTTTCCAAAAGAGAGCGGTAGCTAGGAATGTCAGGAACTGTTGTTGATGTGTCTTCAGATTTTCTGACCACATGGTTGGACCCAGGTGACAGATTTCTCCAGAACTTGTCAAGTTCAATGCAACCCCATCTTCCCTCCTCAAGACTGAATACAATGCCATTATGATCCCTTCTAGGGCAAAGGTATACTCTG
>30735 ENA|HAFA01030736|HAFA01030736.1 TSA: Proasellus ibericus, contig comp54567_c0_seq1
GGTGTCATGGAACATTTCGAAACCGCAACCCGCGATCCAGCTTTCTTCCGGCTTCACAAGTACATCGACAACATCTTCAAGGAACACAAGGATTCTCTATCTCCCTACACCAAGGAAGAAATTGAATTCACAGGAATTGCCGTCGAGAAGGTCTCCATTGATGGAAAATTGGAAACTTTCTTTGAAGACTTCGAGTTCGACTTGGAAGCTGCTATGGACGATCTGGAATCCATTGATGATATCGAGGTTCATGCTATTACCTCTCGTCTCAACCACAAACCATTCAGCTTCAACATCGACGTCATGAATAACAATAAGGGAGCTTCCTTCGCAACAGTTCGCATTCACTTGTGTCCCCGCAGAGACGCAAATGGAGTCTTGTTCAGTTTCGATGAAGGACGTTGGCATTGCATTGAACTTGACAAATTCTGGAGAACATTGAAACCAGGCACAAACCACATCATCCGAAAATCCTCTGAGGCATCCACCACAGTTCACGATAGCCCAAGCTTCCATACCCTTATGGACATTGCCGATGCTGCTGTTTCATCCGGCAAGGAACTCGATGTTTCCGACCACATCAGATCTTGCGGAATTCCCAACAGGTTACTCCTACCCAAGGGAAATTCAGAAGGTATGGAATTCGCCCTCATTGTCATTGTCACTGATGGCCATGAAGACGCAGCTGTCGAAGGACTAGAAAATGATGAGCGCGGTGGCTCTCATGCCCAATGTGGAATTCATGGTGAAACATACCCTGACAAGAAGCCCCTTGGTTTCCCTCTGGACAGACATATTGAAGATGACAGGGTTCTGGATATCTTCCCCAATCTTAGCAAGACTGTTGTTACCATCCATCACGAAGATCACCACGACCATTAAAGATTTCAAATTGTATATGACCCATTTTAAATTTGAGCTTATATGTTATTTATCATACGATATATTGACATGCATGCTGTAGTCTATCTCTTATTATATTCTGCATCTTGAAAAAAAAAAAAAA
>31138 ENA|HAFA01031139|HAFA01031139.1 TSA: Proasellus ibericus, contig comp55021_c0_seq1
GTTGGTGGTGAACCCAGAAGAAAATTTCCCCCTTTCGTTCATAATGGTGACCGTATTTGTCTTCCCACCAGAACGGGAAGTCCATGTGCCAAGATACGTGATGGGTATTCAAGCCAATGTCTTCGCCGAAGTATGCTACTCTCTGTTCGGGATTCTTCTTGGATCCAGTGAATTCCATATGGAATTTACCTGGGATCTGTTTCATCTTTGCGGAATAAGCCTGATTGATGACTTCAGAGTTGGTGAACAAATGAGGAGTGATTTCGTAGAGAGGTGGAAGTATGAGGTGTTCAGTTGCGGGATGGTGAATAACTGTAACGTAAAGAGCATACACGAAGACACCTTCGTTCACACGTTCACGGAAATAAGCTGCGTTCTTAATTGCACAGTCCCAAGTCTTACAGTTCATGAGAACGTCAAAGACCAGAAGTGCCTCATGTCTGTGTTCTTCGTTGAACAAAGAGAACCAGTGGTGTCTTTCTAGAACGTGATGA
>38303 ENA|HAFA01038304|HAFA01038304.1 TSA: Proasellus ibericus, contig comp61104_c1_seq1
AGGTGTCATGGAACATTTCGAAACGGCAACCCGTGATCCAGCTTTCTTTAGGCTTCACAAGTACATTGATAACATCTTTAAGGAACACAAAGACTCCCTTCCTTACTACACCAAGGAAGATGTACAATTTGCAGGAGTTTCAATTGATTCTGTTGCCATCGAAGGTGAACTGGAGACATACTTTGAAGAGTTTGAATTTAGTCTTCTAATGGGAGTTGATGATACTGAAAGCATTGATGATGTGCCAATTTCTGCAGTTGTTTCCCGTTTAAACCATCAACCCTTCAACCTCAATCTAGATGTTGCCAATAATAATGGCGGTGATGTGTTTGGTACAGTTCGTGTTTATTTATGCCCACGTCAAGATGCCAATGGAATTGTTTTCACTTTGAATGAAGGACGTTGGCATTGTGTTGAGCTTGACAAATTTTGGAGGACGTTGAAACCAGGAAAGAACCACATTGTACGCAAGTCTTCTGAAGCATCAACCACAGTTCCTGATGTTCCCAGCTACGAAGCTCTTCTTTCAAAAACTGATGCTGCTGTTGCTGCAGGTGGTGATCTGGACTTATCCCAATATACCAGAGCATGTGGAATTCCCAACAGACTCTTACTTCCTAAGGGAACCACAGAAGGCATGGAATTTGCACTCGTAGTTGCAATTACAGATGGAACCAAGGATTCTGCAGTTCAAGACCTTGAGAAAGATGAACGTGGTGGTTCACACGCCCAATGCGGAATTCATGGAGAGAAGTATCCAGACAAGAGGCCCCTTGGGTTTCCTCTTGACAGACAAATTCCTAATGAACGTGTATTACTTAACTTCCCCAACTTAAGTAAAACTGTTGTAACCATCACACACAACGACAGCCATTAATGAAATATGACAATGACTAGCCCTATTTTTATACTGAAACTTGTTTCTTAATTCTAAACATTTAAATTATATTTATTAAAACTTTGGTGATATCAAAAAAAAAAAAAAAAAA
>45595 ENA|HAFA01045596|HAFA01045596.1 TSA: Proasellus ibericus, contig comp65727_c0_seq1
AACGCAGAGTACGGGGGGGTGCATAACCACCGACGCTAACACGATGAAGGCTTTTGGAATTCTGTGTTTAATTTTGGCTGTGGCTTGGGCTAATGGAGCAGTTGTGCCCCTCGCTCAAAAGCAGATCGATGTCTTGCATTTACTGCACAAAGTAAATGAACCAATTAACAGTGCTTACACCAACCTCCGTAAAGCAGCTGAACACTTTAATCCAACTGCTGACAAATCGCAGTACTCAGATGAAGGTCACGCAGCTGAGGCCCTCTGCCATGAAGTTGAAGAAGGATCTCTTTTAAAGCAACACCACTGGTTTTCTTTGTTCAATACTCATCACAGACATGAAGCCATAATGCTTTTCGAAGTTCTTATGAGTTGCAAAACTTGGGATTGTGCAGTTAACAACGCAGCCTATTTCCGTGAGAAAATGAATGAAGGAGTCTTCGTCTATGCACTTTACACTACTGTTATTCATCACAAGGGTGCTACTGATGTGGTTCTTCCTCCACTTTATGAAATCACCCCACATATGTTTGCAAACAACGAAGTAATTCAGCATGCATATTCTGCAAAAATGCAACAAATTCCAGGAAAGTTCCATATGCCCTTCACTGGGTCTCAAAAGAACCCCGAGCAAAGAGTTGCTTACTTTGGCGAGGATATCGGATTGGGAGTTCATCACGTTACTTGGCATATGGATTTCCCATTCTGGTGGGAAGACAAATATGGT
>47091 ENA|HAFA01047092|HAFA01047092.1 TSA: Proasellus ibericus, contig comp66522_c1_seq1
TGATTCTTTCCTGGTTTCAATGTCTTCCAGAATTTGTCAAGTTCAACGCAATACCAACGGCCTTCATCCAATGTGAAAACAATGCCATTTTCGTCATCCTTTGGGCATAAGTAAATGCGAACGGTACCAAGCACACTGTCTCCATTGTTATTAGTTACATCAATGTTGAAACTAAATGGAGCATGGTTCAATCTGGAAACAATTGCAGAAATAGGAACATCTTCAATATTTTCGGTATCATCAACAGCCATTTCTAAGCTGAATTCAAAATCTTCAAAGAAAGTTTCTAATTTTCCATCAATGGAAACGGATTCAATTGCTACTCCTTCAAAAAGAACCTCTTCATGTGGATATGGAGGAAGCGAGTCTTTATGTTCCTTGAAAATGTTATCAATATACTTATGTAGCCGGAAGAAGGCTGGATCGCGTGTTGCAGTCTCAAAATGTTCCATGACACCTGG
>65033 ENA|HAFA01065034|HAFA01065034.1 TSA: Proasellus ibericus, contig comp72961_c0_seq1
AGGTGTCATGGAACATTTCGAAACAGCTACACGTGATCCAGCTTTCTTCCGACTACATAAGTATATGGACAACATTTTCAAAGAACACAAAGACTCTCTTCCTCACTACACCAAGAACGATATTGATTTTCCAGGAGTTGCAATTGAATCTGTCTCCATTGATGGAAAGCTCGAAACATTCTTTGAAGATTTTGAATTCAGTTTGGAAATGGCCGTTGATGACACAGAAAGTATTGAGGATGTTCCAATTTCTGCTGTTGTTTCTAGGCTTAACCATTCACCATTCAGTTTCAACATTGATGTCTCCAACAATAACGGAGGAAATGTATTAGGAACCGTTCGCATTTATCTATGCCCAAGAGAAGATGAAAATGGAATTGTTTTCACATTAGAGGAAGGCCGTTGGCATTGCGTTGAACTCGATAAATTCTGGAAAACATTGAAACCAGGAAAGAATCACATTGTCCGAAAATCATCTGATGCTTCAACCACTGTTCCTGATATCCCTAGCTACCAAACAATTCTTAAAGAAGCCGAAGCTGGTGGAAAATTCGATATGTCAGAATTCTCTCGCTCTTGTGGTATCCCAAATAGAATGCTCCTCCCCAAAGGAACAACCTCAGGCATGAAGTTTATTCTCTTTGTTGCCATTACTGATGGAAAAGAAGATGCCGCCATTGATGGGCTTGAAAATGATGAACATGGTGGTTCTCATGCTCAATGTGGCATACACGGTGAAAAATACCCAGACAAGAGGCCTCTTGGTTTCCCACTTGACAGACATTTCCCTAACGAAAAAGTATTGCTACTGTTCCCTAACGTGAGCAAGACAGTGGTAACAGTTACTCACAATAACCACCATGACTAAAATTATGGTTGATATCACTGATATATGTTTTTAAAAATAAAATAAAAAATTTGAATATACTCTCTTCTGCAATTTTAACCTGGCATAAAATAGTTTTGATGTTGGTCTATAAGTGTTTTTTCTTTTTCAAATGGTCTTTTTGACCTTTTTGCTACTAAGTGAGTAATGGACTCATACTTCATAAAATAAATAGGAGTACCGTAGGGATGCTCAAATTGATACAAATTAAATATATAAAAAAATT
>66293 ENA|HAFA01066294|HAFA01066294.1 TSA: Proasellus ibericus, contig comp73195_c0_seq1
GGTAAAGCTGTAGAAAAACTCTGCAAGAAAACCGATGCCAAAGACTACCTTCCACAACATCACTGGTATTCACTTTTCAACGAAGAACACAGGCATGAATCAATTATGCTAATCGATGTCCTTATGGCTTGCAAGACCTGGGACTGTGCAAGAAAGAACGCCGCATACTTCCGTGAAATTTTGAATGAAGGAGTTTTCGTATATGCTTTGTACATCCTAGTCATCCATCACCCAGCTTGTGACCATTTGGCTTTACCCCCACTTTATGAAGTCACCCCACATATGTTCACTACTTCAGATGTTATTAGAAAGGCATATGGAGCAAAAATGATGCAGACTCCTGGTAAATTCCACATGGAATTCACTGGCTCAAAGAAGAACCCTGAACAAAGAGTTGCGTACTTCGGTGAAGATATTGGCTTGGGAGTTCATCACGTTACCTGGCATATGGATTTCCCCTTCTGGTGGGAAGACAAATATGGTCACCACTTTGACAGAAAAGGAGAACTTTTCTTCTGGGTTCATCACCAACTTACAGCTAGATTCGATGCTGAACGTCTTTCTAACCATTTAGACATTGTTGATGAACTTTATTGGGATAAGCCAATCCATCACGGTTTTTCACCAGAAATTGATTACCAATATGGAGGACAATTCCCCCCTCGTCCTGATGATATTCACTTTGAAGATGTTGATGGTGTTGCCAACGTTCGTGACATGATTGTTTGGGAAAGCAGAATCAGAGACGCCATTGCCCACGGATACGCTATTTCCAAGGATGGTAGCAAGATTGATATTAGAAACGAACATGGAATTGACGTTTTGGGAGACATCATTGAATCCTCCACATACAGCCCTAACACTGAATATTACGGAAGCCTTCACAATGTTGCTCACGTCATGCTTGGTCGTCAAGGAGATCCCCATGGAAAGTTCAACGAACCACCAGGTGTCATGGAACATTTCGAAACTGCAACTCGTGACCCAGCTTTCTTCCGTCTGCACAAGTACATTGACAACATCTTTAAGGAACACAAGGATTCTCTTGAACCCTACACCAAGGATGATCTTGAGTTCGCTGGAGTTGCCGTTGACTCTGTATCCATTGATGGAAAATTAGAGACCTTCTTTGAAGATTTTGAATTCGATTTGGAAGCCGCCATGGATGATCTTGAATCCATTGATGATATTGAGGTTCATGCAGTAACATCCCGACTTAACCACAAGCCATTCAGCTTTAACATCGATGTCATGAATAATAACAGAGCAAATGCCTTTGCCACAGTCCGTGTTCACCTTTGCCCTCGCAGAGACGTTAATGGTATTCTTTTCACCTTTGATGAAGGCCGTTGGCACTGCGTTGAAGTTGACAAGTTCTGGAGAACATTAAAACCTGGCAAGAACCACATCGTCCGAAAATCATCTGATGCATCAACCACCGTCTCAGACAGCCCAAGCTTCCACCACCTTATGGATCTTGCTGATGCAGCTGTTTCATCTGGTAAAGATCTGGATGTCCATGAATATAAGCGATCATGCGGAATCCCCAACAGACTTCTCTTACCCAAGGGTAACTCCGAAGGTATGGAATTCGCTCTTGTTGTGATTCTTACTGATGGAAGCAAGGACGCTGCTGTCGAAGGACTAGAAAGTGACGAACGTGGTGGTTCTCACGCTCAATGTGGAATTCACGGTGAAACGTACCCAGACAAGAGACCCCTTGGTTTCCCTCTTGACAGACACCTTGAAGATGACAAAGCTATTCTCAGCTTCCCCAATTTCAGCAAGACTATTGTAACCATTACTCACGATGACCATCATGACTAAACCTTAAAATTTTCATATTGTATGTGATCTTTTTCTTAATACACGCTGCATCTTGAAAAAAAAAAAAAAAAAAAAA
>97401 ENA|HAFA01097402|HAFA01097402.1 TSA: Proasellus ibericus, contig comp384794_c0_seq1
GAAGGCCGTTGGCACTGCGTTGAACTTGACAAATTTTGGAGAACATTGAACCCTGGAAAGAACCATATCGTTCGAAAATCCACTGATGCTTCTACAACAGTTCCTGATGTTCCAAGCTATCAGACTATTCTCAGCAAGGCTGAAGAAGGTGGACAATTCGATATGTCAGAATTCTCTAGATCATGTGGCATCCCTAACAGGCTGCTCCTACCGAAAGGAACAACAGAAGGCATGAAATTCGCTCTCATAGTTGTCGTAACCGATGGAAAAGAGGACGCAGCCATGGATGGACTCGAAAAAGATGAGCATGGAGGTTCGCATGCCCAATGTGGTATCCATGGAGAAAAGTATCCTGATAAGAAACCTCTGGGATACCCACTCGACAGACACATTGCTGACGAACGTATTGTTGGCCAGTTACCCAATTTCAGTAAAACTCTGGTAACTGTCACACACAACGACCACCACGATGATCATTGATCAAATTT
>5809 ENA|HAFB01005810|HAFB01005810.1 TSA: Proasellus jaloniacus, contig comp12886_c0_seq1
GTGATTCTTTCCAGGTTTCAATGTTTTCCAAAATTTATCGAGTTCAACGCAATGCCAACGACCTTCTTCTAATGTGAAAACAATTCCATTTTCGTCTTCTCTTGGGCATAGATAAATGCGGACGGTTCCTAATACATTTCCTCCGTTATTGTTCGATACATCAATGTTGAAACTGAATGGTGAATGGTTAAGTCTTGAAACAATAGCTGAAATTGGGACATCTTCAATATTTTCTGTGTCATCAACGGCCATTTCCAAACTGAATTCAAAATCTTCAAAGAATGTTTCAAGTGTTCCATCAATGGAGACAGATTCAATTGCAACTCCTGAAAATTCAATATCGTCCTTGGTGTAGTGAGGAAGAGAGTCTTTGTGTTCCTTGAAAATGTTGTCCATATACTTATGTAGTCGGAAGAAAGCTGGATCACGTGTTGCTGTTTCGAAATGTTCCATGACGCCTGGTGGCTGATTGAACTTTCCA
>13234 ENA|HAFB01013235|HAFB01013235.1 TSA: Proasellus jaloniacus, contig comp26360_c0_seq1
TCCCATTCTGGTGGGAAGACAAATTTGGTCACCACTTTGAACGTAAAGGAGAGCTCTTCTTCTGGGTCCATCATCAACTTACTGCAAGATTCGACGCCGAACGTCTATCCAACCATTTAAATCTTGTTGATGAACTGCACTGGGACAGACCAATTGTTGATGGCTTTGCACCACACACAACATACAAGTATGGAGGAGAATTTCCATCACGTCCAGATAACGTACGATTTGATGATGTTGAAGGAATTGCCCGAGTTCGAGATATGATTGTTACAGAAAATAGAATTCGAGATGCAATTGCTCATGGATATGTAGTAGCCAAAGACGGAAGCAAAGTAGATATTAGAAATGAACATGGGATTGATGTTCTAGGAGATGTTATTGAATCTTCTACATATAGTCCTAATGTGGAATACTATGGAAGTCTTCACAACGTTGCTCACATAATGCTCGGTCGCCAAGGAGATCCTCATGGAAAATTCAATCAGCCACCAGGTGTTATGGAACATTTTGAAACAGCTACACGCGATCCAGCCTTTTTCCGGCTACATAAGTATATTGATAACATTTTCAAGGAACATAAAGACTCGCTTCCTCCATATCCGCATGAAGAGGTTCTTTTTGAAGGAGTAGCAATTGAATCCGTTTCCATTGATGGAAAATTAGAAACTTTCTTTGAAGATTTTGAATTCAGCTTAGAGATGGCCGTTGATGATACCGAAAATATTGAGGATGTCGGTATTTCTGCAATTGTTTCCAGATTGAACCATGATCCATTTAGTTTCAACATTGATGTTACTAATAATAATGGAGACAGTGTGTTTGGTACAGTTCGTATTTACTTATGCCCAAAGGAAGACGAAAATGGCATTGTTTACTCATTGAATGAAGGCCGTTGGTACTGCGTTGAACTTGACAAATTTTGGAAGACATTGAAACCTGGAAAGAATCACATCGTACGAAAATCAATCGAAGCTTCAACAACTGTTCCTGATATTCCAAGCTACAGAACAATTCTTGAAAAGGCTGAAGCTGGCGGAAACTTTGACATGTCCGAATTCTCCCGATCATGCGGAATTCCCAATAGATTGCTGCTTCCTAAGGGAACAACAGAAGGTATGAAATTTTCCCTTGTGGTTGTCATTACTAATGGAAAGGAAGATGCTGCAGTTGAAGGACTTGAGAATGATGAACATGGAGGTTCCCATGCTCAATGTGGTATTCATGGCGAAAAATACCCCGATAAGAGGCCCCTTGGTTTCCCTCTTGATCGCAAAATTGCAAATGAGAAAGTTCTTAGCTTATTGCCCAATTTGAGCAAGACAGAAGTGACTGTTTCCCACAATGATCATCATGTAGCTTAAAATATTTTTGATACCTTAAATTATTCTTAACTTTTCTTTGAAACCTAAATATGATTTTTACGAATTAAAGGTTTTTCTGAAAAAAAAAAAAAAAAAAAAA
>13423 ENA|HAFB01013424|HAFB01013424.1 TSA: Proasellus jaloniacus, contig comp26562_c0_seq1
TGAAGGCCGTTGGCACTGCGTTGAGTTAGATAAATTCTGGAGAACACTGAAACCCGGAAAAAACCATATCGTAAGAAAATCGACTGACGCTTCTACTACTATCAATGATTCTCCAAGCTTTAAAAAGCTTATGGAAATTGCTGATACCGCTGTGAAATCTGGTGCAACTCTGGATGTTTCTGACTATATGCGATCATGTGGTATTCCGAATAGAATGCTCCTTCCCAAAGGAACAAAGGAGGGTTTGGAATTTGTTCTTTTTGTGGCCATTACTGACGGAACAGAGGATGCTGCAGTAGATGGATTAGAAGACGACGAACGCGGTGGTTCTCATGCTCAATGTGGAATTCACGGTGAAAAATACCCCGATAAGAAGCCTCTTGGATTCCCTCTTGATAGACCTTTGGAAAGTGAATATGTTATGCTCCACTACCCAAATTTCAGCAAAACTGTCGTAGTCGTCACTCACAATGACCATTAAGTTTTGATTCTAGTCGTGGTATAGAATATAATTGAAGCTCAATTTAATTTCTATAATTTCTTCACCTGACCAAATTAAAATGTACCGTAATTATATAATTTCAATATAAGTTAATATAAAAAAAAAAAAAAAAAAA
>15570 ENA|HAFB01015571|HAFB01015571.1 TSA: Proasellus jaloniacus, contig comp29001_c1_seq1
CCGTGAATTCCACATTGGGCGTGTGAACCACCACGTTCATCCTTCTCAAGATTTTGAACTGCGGCATCCTTGCTTCCATCAGTAATTACAACTACGAGTGCAAATTCCATGCCTTCTGTGGTTCCCTTAGGCAGTAGAAGTCTGTTGGGAATTCCACAAGCCCTGGAATATTGAGATAAATCCAGATCACCACCAGCAGCGACGGCAACATCAGTTTTCGAAAGAAGAGTTTCGTAGCTTGGAACATCAGGAACTGTTGTTGATGCTTCAGAAGACTTGCGTACAATATGGTTTTTTCCTGGCTTCAACGTTCTCCAAAATTTGTCAAACTCAATACAATGCCAACGTCCTTCATTTAGAGTGAAAACAATTCCGTTGGCATCTTGCCGGGGGCATAAATAAACACGAACTGTACCAAACACATCACCGCCATTATTGTTGGAAACATCTAGATTGAGGCTGAATGGTTGATGGTTTAATCGGGAAACAACTGCAGAAATTGGCACATCATCGATGCTCTCAGTATCATCGACACCCATTAGAAGACTAAATTCAAAATCTTCTAAAAATGTCTCCAGTTCACCTTCAATGGCTACAGTATCAATTGAAACTCCTGTAAATTCTACATCTTCCTTGGTGTAGTACGGAAGGGAGTCTTTGTGTTCCTTAAAGATGTTATCAATGTACTTATGAAGCCTAAAAAAAGCTGGATCGCGGGTTGCC
>37666 ENA|HAFB01037667|HAFB01037667.1 TSA: Proasellus jaloniacus, contig comp41271_c0_seq4
AAGCATGGTATCAACGCAGAGTACGGGGGGTGCTTTAACCTGACACCGGCTTCCAAGATGAAATTACTCCTGGCTGTTCTCCTCTTCGTAGCTTCGGCTAGCGCCTACACCGCTTCTGATGCCTTGAAGCAACAGGACGTTATGCGCCTGCTCTTCAAGCTCGATCAACCACTAAGGGCAAGATGGACTGACCTAATGGACTTCGCCAAAAATTTCGATCCAACTGCTGATCACTCCATGTACAAGGATGATGGCAAAGCTGCAGAAGAACTCTGCAAGAAAATCGATAACAAAGACTACCTTCCACAACATCACTGGTATTCACTTTTCAACGAAGAACACAGGCATGAATCAATTATGCTTATCGATGTCCTCATGGCTTGCAAGACCTGGGACTGTGCCAGAAAGAACGCTGCCTACTTCCGTGAAATTTTGAACGAAGGAGTGTTCGTATATGCTTTGTACATTCTAGTCATCCATCACCCAGCTTGTGACCATTTGGCTTTACCCCCACTTTATGAAGTCACCCCACATATGTTCACTACTTCAGATGTTATTAGAAAGGCATATGGAGCAAAAATGATGCAGACTCCCGGTAAATTCCACATGGAATTCACTGGATCAAAGAAAAACCCTGAACAAAGAGTTGCATACTTCGGTGAAGATATTGGCTTGGGAGTTCATCACGTTACCTGGCATATGGATTTCCCATTCTGGTGGGAAGACAAATATGGCCATCACTTTGACCGAAAGGGAGAACTTTTCTTCTGGGTTCATCACCAACTAACAGCCAAATTCGATGCTGAACGTCTCTCTAATCATTTAGATATTGTTGATGAACTCTACTGGGATCATCCAATTGAAGAAGGTTTTGCACCACACACAACATATAAATATGGTGGAGAATTCCCAGCTCGTCCAGACAACATCGAATTTTCTGATGTCGATGGAGTCGCACGTGTCCGCGATATGATCATTCTTGAAAACCGAATTCGTGATGCAATTGCTCATGGGTATATTGTTGACCGCGAAGGTCGAAAAATGGACATAAGAAATGCTCATGGAATCAACCTTCTTGGAGATATCATCGAGTCCTCCACATACAGTCCCAATGCTCAATACTATGGAGCTCTCCACAACACTGCCCACATTATGCTCGGTAGGCAAGGTGATCCTCTGGGAAAGTTCAATCATCCTCCAGGTGTCATGGAACATTTTGAAACTGCAACACGCGATCCAGCTTTCTTCCGACTTCATAAGTACATGGATAATATTTTCAAAGAGCACAAAGATTCCCTTCCACCTTATACTAAGGAAGAAATTTATTTCCCAGGAGTAACAGTTGAATCTGCCGTGCTCACCGGTAAATTAGAAACTTTCTTCGAGGATTACGAATTCAGTTTAGAAAATGCTGTGGATGATGCAGAAAATGTTCCTGACGTAGAAATTTCTGCTGTTGTTTCACGATTAAATCATGAACCATTCAGCGGCCACATTGACATTACTAACAACAACAATGAAGATGTACTTGGTACCATTAGAGTATACCTTTGTCCTAGAAGAGATCACAATGGCCAAATATTTACTTTGGAAGAAGGAAGATGGGGTTGCATTGAACTTGACAAATTCTGGAGAAAACTTTCCCCCGGAACCAATCACGTTGTGAGGAAGTCAACTGAAACATCAACAACTGTCCCCGATGTTCCTAGCTTCCATGACCTACTAACAAAGGCTGAAGAAGCTCTTAAATCTGGAAAAGAACTCGACTTACACGAGTTCAACAGAGCTTGTGGTATTCCAAATAGGTTACTTCTACCTAAAGGTACTACACAAGGAATGGAATTCGTACTTTTTGTAGCAGTCACTGATGGATCAAAGGACATTGAAATTCAGGGTGGAATTGAGCACTTGGCGCATACCGGATCCCATGCCCAATGTGGAATTCACGGTGAAAAGTATCCTGATGCAAGGCCTCTTGGCTTCCCTCTTGACAGAAGGATTTCAAATGAAAAATCTATTCTAAGGTACCATAACTTGTACAAGAGCGTCGTCACCATTCATCACACTGAACATCCCGAGCACCCCAACCATTGAAACTTAAAGTATTTTGGGACAATCGTACTACTGAAAAATTGATATGACTTTTAATTTTAAGTAAATGAAGCGTCAAAAAAAAAAAAAAAAAAAAAA
>47303 ENA|HAFC01047304|HAFC01047304.1 TSA: Proasellus karamani, contig comp65708_c0_seq1
AGATATTGGTTTGGGAGTTCACCATGTTACATGGCATATGGACTTCCCATTCTGGTGGGAAGATAAATATGGTCACCACTTTGACCGAAAGGGAGAACTTTTCTTCTGGGTTCATCATCAACTTACAGCCAGATTCGATGCTGAACGTCTCTCTAACCACTTGGACATTGTTGATGAACTTTACTGGGATCACCCAATTGAAGAGGGTTTTGCACCACACACTACATATAAATATGGAGGAGAATTTCCAGCCCGTCCAGACAACATTGAATTTTCCGATGTTGATGGAGTCGCTCGTGTCCGTGATATGATTATTCTTGAAAACCGAATTCGTGACGCAATTGCTCATGGATATATTGTTGATCGAGAAGGACGTAAGACTGACATAAGAAACGATCATGGAATTAATCTTCTTGGGGATATCATCGAGTCCTCTACATACAGTCCAAATGTTCCATACTACGGAGCTCTTCATAACACTGCCCACATTATGCTTGGTCGACAAGGGGACCCCAATGGAAAGTTCAATCATCCTCCAGGCGTAATGGAGCATTTTGAAACTGCAACTCGTGATCCAGCTTTCTTCCGACTTCATAAGTATATGGACAACATTTTCAAAGAGCATAAAGACTCACTCCCAGCTTATACCAAGGAGGAAGTTTATTTCCCAGGAGTTTCAGTAGAATCGGCTACACTCACTGGAAAATTAGAAACTTACTTTGAAGACTATGAATTCAGTTTAGAAAATGCTGTTGACGACGCAGAAAATATTCCAGATGTTGAAATTTCAGCTATTGTCTCCCGCATAAATCACGAGCCATTTAGCGCCCACTTTGACATTACCAACAACAACAATGAAGATGTACTTGGTACAATCAGAGTATACCTTTGCCCAAGAAGAGATCACAATGGCATCATATTTACTTTGGAAGAAGGAAGATGGGGTTGTATTGAACTTGACAAATTCTGGAGAAACCTGTCGCCTGGAAGCAATCACGTTGTGAGGCAGTCAACCGATTCATCAACAACTGTACCCGATGTCCCAAGCTATAAAGACATACTAGCGAAGGCTGAAGAAGCTCTTAAGTCCGGAAAGGACCTTGATTTGCACGAATTCAATAGAGCTTGTGGTATTCCAAATAGATTGCTTCTACCTAAAGGTACTACAAAAGGAATGGAATTCGTCCTTTTCGTAGCAGTCACAGATGGAGCAAAGGACATAGAAATCCAGGGTGGAATTGAACACCTCGATCATATTGGATCCCACGCACAATGTGGAATTCACGGTGAAAAGTATCCTGATGCAAGGCCTCTTGGGTTCCCTCTCGACAGAAAGATTACAAATGAAAAATCTATTCTGAGATACCACAACTTGCACAAGAGCGTCGTTGTCGTTCGCCATACCGAACATCACGAAAGCCACGAACATTAACAAACATGACACTTAAAAGAGGATTCCTTGGATTATAATATCCTAGCATATTGATGTGTATTTAATTTTAAGTAAATGAAGCGTCAAAAACTGAAAAAAAAAAAAAAAAAAA
>54170 ENA|HAFC01054171|HAFC01054171.1 TSA: Proasellus karamani, contig comp70333_c0_seq1
TTTTTTTTTTTTTTTTTTCATTATGCAACATGTATTGAAGAAATAAAATACATAGCTTGATGAAATATTGAATATAAATTGAGTATCATTAATATTCTTGCAACATTTACGAATATATGTTTATTTTTCGTCGTGAGTAACGACCACGACAGTTTTACTGAAATTGGGGTAGTGGAGCAAAACCTTTTCACTTTCCAAATGCCTGTCAAGAGGGAATCCAAGGGGCCTCTTGTCCGGGTATTTTTCTCCATGAATTCCGCACTGGGCATGAGAACCGCCACGTTCGTCATCTTCTAATCCATCCACAGCAGCGTCCTTCGTTCCGTCAGTAATAGCTACAATCAGAACAAATTCCAACCCTCGGGTAGTTCCTTTGGGAATGAGTAATCTATTTGGTATGCCGCATGAGCGTATGTAATCAGAAACATCAAGAGATGAGCCAGATTTAACAGCATTATCAGCGAGAGTTACCAGCTTTTTAAAGCTTGGGGAGTCATTAACAGTTGTAGAGGCATCTGTTGATTTTCTCATGATGTGGTTCTTCCCAGGTTTCAGAGTCCTCCAGAATTTGTCTAATTCTATACAATGCCATCGACCTTCTTCTAACGTGAACGTGATTCCATTTTCATCTTTACGAGGACATAAATGAATACGTATTGTTGCAAAAGATTTGGCGTTGTTATTATTCGAGACATCAATATTAAAGCTAAAAGGTTGATGGTTGAGACGTGAAACAATTGCCAATATCGGGACATCATCCAATTGTTCTGTGTCATCAACCCCCATTTCCAAATTAAACTCAAAATCTTCAAAGAAGGTTTCGAGCTTTCCGTCAATGGAAACTGAATCAATGGCAATGCCGTTAAATGCGAGGTCATCCTCGGTGTAGTGAGGTAGAGAATCTTTATGTAGCTTAAAGATGTTGTCAATATATTTATGGAGGCGGAAGAAGGCTGGGTCGCGCGTTGCTGTTTCGAAATGTTCCAT
>58420 ENA|HAFC01058421|HAFC01058421.1 TSA: Proasellus karamani, contig comp72708_c1_seq1
GCACCATTGGTTCTCCTTGTTCAATACTCAGCACAGGCATGAAGCCATCGAGCTTTTTGAGGTTCTCATGAGTTGCAAAACTTGGGACTGTGCAATTAAAAACGCAGCTTATTTCCGTGAGAAAATGAATGAAGGAGTCTTCGTTTATGCTCTATACACTACTGTGATTCATCACAAGGGTGCTCATGATGTGATTCTTCCTCCACTGTATGAAATCACACCACATATGTTTGCCAACAACGAAGTGATTCAGCATGCATACTCTGCAAAAATGCAGCAAACTCCTGGTAAGTTCCATATGTCCTTCACAGGATCACAAAAGAACCCAGAGCAAAGAGTTGCATACTTTTGCGAGGATATCGGTTTGGGAGTTCACCACGTTACATGGCATATGGATTTCCCATTCT
>63396 ENA|HAFC01063397|HAFC01063397.1 TSA: Proasellus karamani, contig comp75115_c1_seq3
TTTTTTTTTTTTTTTTTTTGCTTGTTATTTTTTTATTTTATTTTTGTTAACAAAATCATGGTTATCAAAACCTTAAATTTTAGTCGTGATGATCATTGAAGGTGACTGTTACTACTGTCTTACTCAAATTTGGGAAGAGTAACAGTACTTTTTCGTTTGGAATATGTCTGTCCAGTGGGAATCCAAGGGGCCTCTTGTCTGGGTATTTCTCTCCATGAATGCCGCACTGAGCATGAGAGCCACCATGTTCATCACTTTCGAGCCCATCAATAGCAGCATCTTCCTTTCCATCAGTTACAGCAACAAAGAGAACAAACTTCATGCCAGATGTTGTTCCCTTTGGAAGGAGCATTCTGTTAGGGATACCACAAGAGCGAGAGAATTCTGACATGTCGAATTTTCCACCAGCTTCAGCTGCTTTAAGGATTGTTTGGTAGCTTGGAATGTCAGGAACAGTTGTTGAAGCATCAGATGATTTTCGGACAATATGATTCTTTCCAGGTTTCAATGTTCTCCAGAATTTGTCAAGTTCAACGCAATGCCAACGGCCTTCGTCTAATGTAAAAACGATGCCATTTTCATCTTCTCTTGGACATAAGTAAATGCGGACAGTTCCTAAAACATTTCCTCCATTGTTGTTGGAGACATCAATATTGAAGTTGAAAGGTAAATGATTAAGTCTGGAAACAATAGCAGATATTGGGACATCATCTATTTTTTCTGTGTCATCAACAGCCATTTCCAAGCTGAACTCAAAGTCTTCGAAGAATGTCTCGAGCTTACCATCTATGGATACTGATTCAATAGCAACTCCAGCAAATTCAATATCCCCCTTGGTGTAGTGAGGAAGAGTATCTTTGTGTTCCTTGAATATATTGTCAATGTACTTATGGAGTCGGAAGAAAGCTGGGTCTCGAGTTGCAGTTTCAAAATGTTCCATTACACCTGGTGGCTGGTTGAATTTCCCATGAGGATCTCCTTGACGACCAAGCATTATGTGAGCAACGTTGTGGAGGCTTCCGTAGTATTCTACATTAGGACTGTAAGTTGATGATTCAATAACATCTCCTAGGACATCAATTCCATGTTCATTTCTGATATCAACTTTGCTTCCGTCTTTGGCTACAACGTATCCATGAGCAATTGCGTCTCGAACTCTATTTTCCATGACAGCCATGTCTCGAACTCGGGCAATTCCTTCCACATCTTCAAAATGAACATTATCTGGACGCGATGGAAATTCTCCTCCATACTTGTAGGTTGTATGTGGTGCAAAACCATCAACGATTTCCCTGTCCCAGTGAAGTTCATCAACAAAATTGAGATGATTAGAGAGACGCTCAGAGTCAAATCTGGCAGTAAGCTGGTGATGAACCCAGAAGAAGAGCTCTCCTTTGCGTTCAAAATGATGACCAAATTTATCTTCCCACCAGAATGGGA
>66851 ENA|HAFC01066852|HAFC01066852.1 TSA: Proasellus karamani, contig comp76520_c0_seq1
ATCAACGCAGAGTACGGGGGGTGCATTAACCTGACACCGGCTTCCAACATGAAGTTACTCCTGTCTGTTCTTCTACTTGTAGCTTCGGCTACCGCATACACTGCTTCTGATGCCTTAAAGCAGCAGGATGTTATGCGCTTGCTCTACAAGCTTGATCAACCACTAAGAGCAAGATTTACTGATCTAACGGATTTTGCCAAAAATTTCGACCCAACTGCTGACCACTCCTTGTACAAAGATGATGGACAAGCAGCAGAAGCACTCTGCAAGAAAACTGACAGCAAAGACTACCTTCCACAACACCACTGGTATTCACTTTTCAACGAAGAGCATAGGCATGAATCACTTATGCTTATCGATGTCCTTATGGCTTGCAAGACCTGGGACTGTGCTAGAAAGAATGCAGCTTACTTCCGCGAAATTTTGAATGAAGGAGTCTTTGTATATGCTTTGTACATTGTTGTCATCCATCACCCAGCTTGTGACCATTTGGCTCTACCCCCACTTTATGAAGTCACCCCGCATATGTTCGCTACTTCAGAAGTTATCAGAAAGGCATATGGAGCAAAAATGATGCAAACTCCTGGTAAATTCCGCATGGAATTCACCGGATCAAAGAAGAACCCTGAACAAAGAGTTGCATACTTTGGTGAAGATATTGGTTTGGGAGTTCACCACGTTACCTGGCATATGGACTTCCCCTTCTGGTGGGAAGACAAATATGGTCACCACTTTGACCGTAAGGGAGAGCTTTTCTTCTGGGTTCATCACCAACTTACTGCCAGGTTTGATGCTGAAAGATTGTCAAATCATTTGGACATTGTTGATGAACTTTATTGGGACAAGCCGATCCATCATGGTTTTTCACCAGAAATTGATTACCAATTTGGAGGACAATTCCCCCCTCGTCCTGATGATATTCACTTTGAAGATGTTGATGGTGTTGCCAATATTCGTGACATGATTATTTGGGAAACCAGAATCAGAGACGCCATTGCTCATGGATACGTTATTTCTAAGGATGGCAGCAAGATTGACATCAGAAACGAACATGGAATTGACGTTTTGGGAGACATTATTGAAGCCTCTGCATACAGCCCCAACCCTGAATACTACGGAAGCCTTCACAATGTAGCCCACATCATTCTTGGTCGTCAAGGAGATCCCCATGGAAAGTTTAACCAACCACCAGGTGTCATGGAACATTTCGAAACTGCTACCCGCGATCCAGCTTTCTTCCGACTCCACAAGTATATTGACAACATCTTCAAGGAACACAAAGACTCTCTTCCTCACTACACCAAGGATGATCTTGAATTCGCCGGAGTTGCAATTGACTCAGTTAGCATTGATGGAAAATTAGAGACCTTCTTTGAAGACTTCGAATTCAATTTGGAATCCGCCATGGACGATCGTGAAACTATTGATGATATTGAGGTTCATGCTGTAACATCCCGACTTAATCACAAGCCTTTCAGTTTTAACATCGATGTCTTGAACAACAACAGAGGTAACGCTTTTGCTACAGTTCGAGTTCACCTTTGCCCCCGCAGAGACGCCAATGGACTTCTTTTCACCCTTGACGAAGGCCGCTGGCACTGCGTAGAAGTTGATAAGTTCTGGAGAACATTGAAGCCTGGCAAGAACCACATTGTCAGAAAATCATCTGAAGCATCAACAACCGTTTCGGACAGCCCAAGCTTCCACCATCTCATGGATTTGGCTGATGCCGCTGTTTCTTCTGGTAAAGAGCTTGATGTTCACGAGTATAAACGATCATGTGGAATCCCCAACAGACTTCTCCTACCCAAAGGTGACAGTGAAGGCATGGAATTTGCACTCATTGTGATCCTTACTGATGGAAGCAAGGACGCCGCAGTCGAAGGACTCGAAGATAATGAACGTGGTGGTTCTCACGCCCAGTGTGGAATTCACGGAGAAACATACCCAGACAAGAGGCCCCTTGGTTTCCCACTTGACAGACCAATTGATGATGAACGTGCTATCCTCCATTTCCCCAACTTCAGCAAGACAATTGTAACCATTCATCACGAAGATCATCATGACTAAATATTAACATTTTCCTATTGTAAATGATCTTTTTCTTAATACATGCTGCATCTTGAAAAAAAAAAAAAAAAAAAA
>92961 ENA|HAFC01092962|HAFC01092962.1 TSA: Proasellus karamani, contig comp201694_c0_seq1
GGCGTGAGAACCACCACGTTCATCTTTTTCAAGGCCTTGAACTGCTGCATCCTTACTTCCATCAGTAATTGCCACTACGAGTGCAAATTCCATCCCTTCAGTGGTTCCCTTAGGAAGTAGAAGTCTGTTAGGAATTCCACATGCTCTAGAATATTGGGATAAATCCAAATCTCCACCTGCAGCTACAGCAGCATCAGCCTTTGAAATAAGACTTTCATAACTGGGAATATCAGGAACTGTAGTTGAAGCTTCAGAAGACTTTCGTACAATATGGTTCTTTCCAGGCTTCAATGTTCTCCAAAATTTGTCAAGCTCAACACAATGCCAACGTCCTTCATTCAAAGTGAAAAGTATTCCATTGGCATCTTGGCGTGGGCATAAATAAACACGAACTGTACCGAAGACATCACCTCCATTATTGTTGGTAACATCAAGATTTAAGCTGAAAGGTTGATGATTCAATCGAGAAACAACAGCACTGATTGGAACATCGTCAATGGTTTCAGTATCATCTACGCCCATGAGAAGACTGAATTCAAAGTCTTCGAAGAAAGTTTCCAGTTCTCCTTCAATGGTAACAGAATCAATCGCAACTCCGGCAAATTCGACATCGTCCTTGGTATAGTGAGGAAGAGAGTCTTTGTGT
>15340 ENA|HAFD01015341|HAFD01015341.1 TSA: Proasellus margalefi, contig comp31226_c0_seq1
TATCAACGCAGAGTCGGGGGATCTTCAAGATGCATAAAGACTCTCTTCCTCATTACACTGCGGAAGACCTTGAATTTAAAGGCATTGAAATTGCTTCAGTGTCCATCGACGGAAAGCTTGAAACCTTCTTTGAAGATTTTGACTTTAGTTTGGAAATGGCAGTAGATGATACTGAAAAACTGGAAGATGTTCCAATTTCAGCAATTGTTTCACGCCTCAACCATCAACCTTTCAGCTTTAATATTGATGTCTTGAATAATAACAATGCCAATACCTTTGCAACAGTTCGTATTCATTTATGTCCTCGTAGAGATGAAAATGGAATCATGTTCACATTAGAAGAGGGCCGTTGGCACTGCGTTGAGTTAGATAAATTCTGGAGAACACTGAAACCTGGAAAGAACCACATTGTTAGAAAATCCACCGACGCCTCTACTACCGTCAATGATTCTCCAAGCTTTAAAAAGCTTTTGGGAATTGCTGATGCTGCTGTGAAGTCTGGAGCAGCTCTGGATGTTTCCGACTATATGCGATCATGTGGTATTCCAAATAGAATGCTCATTCCCAAAGGAACAACGAAGGGTTTGGAATTTGTTCTTTTTGTGGCCATTACCGACGGAACAGAAGATGCTGCTGTAGATGGGTTAGAAAACGACGAACGCAGTGGTTCTCATGCTCAATGCGGAATCCATGGAGAAAAATACCCAGATAAGAAGCCTCTTGGATTCCCTCTTGACAGACCTTTGGAAAGTAAAAATGTTATGCTTAACTACCCAAATTTCAGCAAAACTGTGGTAGTCGTCACTCACAATGACCATTAAATTTTATTTCTTAATCTTGATAGAGTATAAACGAAACTCAATTTAATTTCCAAAAATAAATTTAGATTATCTAATTAATAATTATATAAATAAACATAATTGATACATCTAAAAAATTTCTTTAAGTATCCTTGTTTCTGAAGGAAATTTAATAAAATTAGCATAAACATTTTAATAATATCCATTTGAAATAACAAAAAAAAAAAAAAAA
>28811 ENA|HAFD01028812|HAFD01028812.1 TSA: Proasellus margalefi, contig comp44092_c0_seq1
GAGTCGTGAAATTACCGATTGGTGCTGGTGGAAAATTCGATATGTCTGAATTCTCTCGCTCTTGTGGTATCCCCAATAGAATGCTCCTTCCCAAGGGAACAACATCAGGCATGAAGTTCGTTCTTTTCGTTGCCATTTCTGATGGAAAGGAAGATGCAGCTATTGATGGGCTCGAAAATGATGAACATGGTGGTTCCCATGCTCAATGTGGCATTCATGGCGAAAAATACCCAGACAAAAGGCCTCTTGGATTCCCACTTGACAGACAAATACCCAATGAAAAAGTATTGCTACTCTTCCCTAACTTGAGCAAGACAGTTGTAACAGTTACCCATAATGATCACCACGACTAAAAGTAAATGTCATATTCATCACTGAATTACATGAAACGATAAAAAAATAAAATTTATTATACCAAAAAAAAAAAAAAAAA
>28936 ENA|HAFD01028937|HAFD01028937.1 TSA: Proasellus margalefi, contig comp44178_c0_seq2
ATTCCAAAAATATATTCTTTTTTTCCGGAAAAGTCAATGTCCAACTATTAACTTATACCGACTAGGAATTTAGACTAAAAATATTTGTGCAGTTAACAATAATAGATAGACAATTTGAAGATGAGTTACATATACAAATGTTCTTCATTTCAGTCTGAATATGATCAGAATTGTGAAATATGGAATTTCAAACTCCTTCTCTTACCCTCATTTATTTTTTTATTTTCAAATGTTAATGATAATAAAAAAATTATTTTTATTTTTTAAATAAGCACTATTTTGTTGCCATTGAAGTTATATATACGAATCTCCAGTTATAATAAAAAATCGATAATGAATAATGTTATTTTTTGCTAAAGTAAAGCAGAAAGTATGTTGGCACCGTCAAAATGTCAAAAACTACTGCTTTTTGATACAAAAATTAATTTGTGAGTCCAACAAGAAATAATTAATTATTTTAAATGGGTAATCGTAACGAAAGTTCTACTAAAATTGGGAAAATTTAAGAATTTGTAATCATGTTGTATCTTCCTATCCAGTGGAAACCCTAATGATCTTTTATCTGGGAAGGTTTCCCCTTTAATTCCGCATTGTGCATGTGGTCCATTATATTTTTCACCTTCCAGTCCTTCAACAGCAGCATCTTTATGACCATCTGTTATCGCCACAATTAAAGAAAATTCCATTCCTTCTGGTTTTCCCTTGGGAAGAAGTATTCGGTTTGGGATGCCGCAGGCTCTGTTGAATTCCGACAAATCAAGTTCTCCGGAAGACAAAGCTGCTTCTGTTTTTTCAAGTAGCTTTTGGTAACTTGGAATGTCCGAAACAGTTGTTGAGACATCAGTCGATTTTCTATTGATCGTGTTCTTTCCAGGTTTTATAGTCTTCCAGAATTTATCAATTTCAAGGCATAGGAATCTAACATCATTCAGTGAATAGCTGACTCCATTATTATCAAATCTTGGACACAAGAATATTCGAAAAGTGCCAAGGACTGAATTTTTATTATGGTTAGAAGCATTAACATTAATATTAAAAGGCTTGTGATTAAGTCGAGATACAACTGCTGAGATTTCTACATCTTCCAGTTCAATGGTATCATCCACTGCCATTTTTAGGCTGAAATCAAAATCTTCAAAATAAGTTTCAAGTTTGCGGTCAACTAAAACAGAATCTATTGTTACCCCAGGAAATCCAATATCTTCAGTCGTATATGGAGGAAGCGTATCTTTGTGTTCTTTTATAATATTGTCAATGTATTTATGTAACATAAAAAATACTGGATCTCGAGTCAGGGTTTCAAAATGTTCCATTACACCTGGGGGGTATTTATACTTTCCTTGTGGATCCCCTTGACGGCCAACAAAAAGATGAGCTATATTATGAAAACCTTTGTAGTATCGTGGGTTTGGAGTATAATTATATGGTTCGATAACATCTCCTAGAATATCTATGCCACGTTCATTTCTGATATCAAATTTGCTTCCATCTTTAGCAATTACATATCCATGAGCAATGGCATCTCTTACCCTATTTTCAAATATTATCATGTCACGTACTGTGGCAATTCCAGCTACATCTGTAAATTTAACGTTATCTGGACGAGACGGAAATGCTCCTCCATATTTATACATTGTGTGTGGTATGAAACCATGAACCACAGGTTTATTCCAGTAAATTTCTTCAACAACATCGATGTAATTTGAAAGACGTTCAGCATCAAACCTAGCAGTAAGTTGATGATGAACCCATAAGAAAAGCTCTCCTTTTCTATCAAATCCATGACCAAAATGATCTTCCCACCAGAAGGGGTACTCCATATGCCAGGTTACATGGTGAGCTAGCATACCAATATCTTCTCCATAGTATGCAACCCTTTGTTCAGGGTTCTTCGATGATCCAGTAACATTCATACGAAAATTTCCCGGTGTCTTCTTCATTTGTGCTTCGTATGCCTGGTTTATGACTGCAGAGTTCGCAAACATGTGAGGAATTATTTCATAGAGAGGGGGTAATAATACATCTTCAGAAATCGGATGATGAATAATCGCAACATAAGCTGCATATACGAATGCACCTTCATTTACAATCTCTCGGAAGTATGCGGCATTACTTATTATGCAATTCCATGTCTTACATTTTATCAAAACTTCGAATAGCATTAGAGCATCTTTTCTATGTGCACCGTTGAAAAGCGAGAACCAGGCGTGTTTTTTAAGAACTTTATTATCTTTTATAGCTCTGCATAGTGTTTCAACGGCTTTACCACCGTCAACATATAAAGAACTATCAGCAGTTGGTTCAAATTTTCTGGAGAAATCCTTAAGCTCAGTAAATGCAGCCCTTATTGGTTCATGAACCTTGTAAAGAAGACGTAGAACATCCAGCTCCTTCTTGACTAATGGAACTTCATCAGTGCGGATATCCGACAAAGCCGGAGCAATAACACATAGGAGCAGCAGGACTAAATACTTCATTTTACCAAAGTATGATCAAAGAAAAAAAAAAAAAAAAAAA
>38663 ENA|HAFD01038664|HAFD01038664.1 TSA: Proasellus margalefi, contig comp49289_c0_seq1
TTGATACCACTGCTTATCGGAAATGAACATGGAATTGATGTCTTAGGAGACGTTATTGAATCATCTACATACAGTCCCAATGTAGAATACTATGGAAGTCTCCACAACATTGCTCACATTATGCTTGGTCGTCAAGGAGATCCTCATGGAAAATTCAATCAGCCACCAGGTGTTATGGAACATTTCGAAACTGCTACTCGCGATCCAGCTTTCTTCCGATTACATAAATATATTGACAACATTTTCAAGGAACACAAAGATTCCCTTCCCTCATATACTAAAGATGATGTTCTTTTTGAAGGAGTTGCTATTGAATCCGTTTCCATTGATGGAAAACTAGAAACTTTCTTTGAAGATTTTGAATTCAGCTTGGAAATGGCTGTTGATGATACTGAAAATATTGAAGATGTTCCCATTTCTGCTATTGTTTCCAGACTGAACCATGCTGCATTTAGTTTCAATATTGACGCAACTAACAACAATGGAGACAGTGTGTTTGGAACAGTTCGAATTTACTTATGCCCAAAAGAAGACGAAAATGGCATTGTGTTCACACTAGATGAAGGCCGTTGGCATTGTGTTGAGCTTGACAAATTCTGGAAGACTTTAAAACCAGGAAAGAATCACATTGTACGTAAGTCTACTGATGCTTCAACAACTGTTCCTGATGTCCCAAGCTACAGTACAATCCTTAAAAAGGCTGAAGCCGGCGGAAACTTTGATATGTCTGAATTCTCTCGATCATGTGGAATTCCCAACAGGTTGCTGCTCCCTAAGGGAACAACAGAAGGAATGAAATTCTCTCTTGTGGTTGCTATCACTAACGGAAAGGAGGATGCTGCTGTTGATGGACTTGAGAAGGATGAACATGGTGGTTCTCATGCT
>51889 ENA|HAFD01051890|HAFD01051890.1 TSA: Proasellus margalefi, contig comp52073_c0_seq9
CAACGCAGAGTACGGGGGGAAGCAACAAGATGTTATGCGCATGCTTTACAAACTCGATCAACCACTAAGGGCAAGATGGACTGACCTAATGGACTTCGCCAAACATTTCGACCCAACTGCTGATCACTCCATATACAAGGATGATGGCAAAGCTGCGGAAGAACTCTGCAAGAAAATCGATGACAAAGACTACCTTCCACAACATCACTGGTATTCACTTTTCAACGAAGAACACAGGCATGAATCAATTATGCTTATCGATGTCCTCATGGCTTGCAAGACCTGGGACTGTGCAAGAAAGAACGCTGCATACTTCCGTGAAATTTTGAATGAAGGAGTCTTCGTATATGCTTTGTACATCTTGGTTATCCATCACCCAGCTTGTGACCATTTGGCTCTACCTCCACTTTATGAAGTCACCCCACATATGTTCACTACTTCAGATGTTATTAGAAAGGCCTATGGAGCTAAAATGATGCAGACTCCTGGTAAATTCCACATGGAATTCACTGGATCCAAGAAAAACCCTGAACAAAGAGTTGCATACTTCGGTGAAGATATTGGCTTGGGAGTTCATCACGTTACCTGGCATATGGATTTCCCCTTCTGGTGGGAAGACAAATATGGTCACCACTTTGACCGAAAGGGAGAACTTTTCTTCTGGGTTCATCATCAACTTACAGCCAGATTCGACGCTGAACGTCTCTCTAACCATTTAGATATTGTTGATGAACTCTACTGGGATCATCCAATTGAAGAGGGTTTTGCACCACACACTACATATAAATATGGTGGAGAATTCCCAGCTCGTCCAGATAACATTGAGTTTTCTGATGTTGATGGAGTCGCACGTGTTCGCGATATGATCATTCTTGAAAACCGAATTCGTGATGCAATTGCTCATGGATATATTGTTGACCGTGAAGGTCGAAAAATGGACATAAGAAATGCTCATGGAATCAATCTTCTTGGAGACATCATCGAGTCCTCCACATACAGTCCAAATGCTCAGTACTACGGAGCTCTCCACAACACTGCCCACATTATGCTCGGTAGACAAGGAGATCCTCAGGGAAAGTTCAATCATCCTCCAGGTGTTATGGAACATTTTGAAACTGCAACACGTGATCCAGCTTTCTTCCGACTTCATAAGTACATGGATAATATTTTTAAAGAGCACAAAGATTCACTTCCACCTTACACTAAGGAAGAAGTTTATTTCCCAGGAGTATCAGTTGAATCTGCCGTACTCACCGGTAAATTAGAAACTTTCTTCGAAGATTATGAATTCTGTTTAGAAAATGCTGTAGATGATGCAGAAAATGTTCCTGACGTAGCAATTTCAGCTATTGTTTCACGACTAAATCATGAACCATTCAGCGGTCACTTTGACATTACTAACAACAACAATGAAAATGTACTTGGTACCATAAGAGTATACCTTTGCCCTAGAAGAGATCACAATGGCATACTGTTTACTTTGGAAGAAGGAAGATGGGGTTGCATTGAACTTGACAAATTCTGGAGAAAACTTACACCCGGAACCAATCACGTTGTGAGGAAATCAACTGACACATCAACAACTGTTCCCGATGTTCCTAGCTTCCATGACCTACTGGCGAAGGCTGAAAAAGCCCTTAAGACCGGAAAAGAACTTGACTTACATGAGTTCAACAGAGCTTGCGGTATTCCAAATAGATTACTTTTGCCTAAAGGTACTACACAAGGAATGGAATTCGTTCTTTTTGTAGCAGTCACTGATGGAGCAAAAGACATTGAAATTCAGGGTGGAATTGAGCACCTAGAGCATACCGGATCCCATGCCCAATGCGGAATTCACGGGGAAAAGTATCCTGATGCAAGACCTCTTGGCTTTCCTCTTGACAGAAGGATTTCAAATGAAAAATCTATTCTAAGATACCATAACTTGCACAAGAGCGTCGTCACCGTTCGTCACACTGAACGCCACGAGCGCCACAACCATGAAACTTAAAGTATTTTTGGGACAATCGTATTCATGGAAATTGATGTGACTTTTAATTTTAAGTAAATGAAGCGTCAAAAAAAAAAAAAAAAAA
>55051 ENA|HAFD01055052|HAFD01055052.1 TSA: Proasellus margalefi, contig comp52313_c2_seq1
TCTGCGGGGGCAAAGGTGAATACGGACTGTGGCAAAGGCATTTGCCCTGTTATTATTCATGACGTCAATGTTAAAGCTGAATGGCTTGTGGTTAAGTCGGGATGTTACTGCATGAACCTCAACATCATCAATGGACTCAAGATCATCCATGGCGGCTTCCAAATCGAATTCGAAATCTTCAAAGAAGGTCTCTAATTTTCCATCAATGGAGACTGAGTCAATGGCAACTCCAGTGAATTCAAGATCGCCCTGGGTGTAGGGTTCAAGAGAATCCTTGTGTTCCTTAAAGATATTGTCAATGTACTTGTGCAGACGGAAGAAAGCTGGGTCACGAGTTGCAGTTTCGAAATGTTCCATGACACCTGGTTGCTGATTAAATTTTCCATGAGGATCTCCTTGGCGACCGAGCATTATGTGAGCAATGTTGTGAAGACTTCCGTAGTATTCTACATTAGGACTGTATGTAGAAGATTCAATGACATCTCCTAGGACATCAATTCCATGTTCATTTCTGATATCTACTTTGCTTCCGTCTTTGGCAACAACGTATCCATGAGCAATTGCATCTCTAATTCTATTATCCATTACGATCATATCTCGAACTTTAGCAACTCCTTCAACATCATCAAAGTGAACATTATCAGGACGAGAAGGAAATTCACCCCCATATTTGTAAGTGGTGTGAGGTGCGAAACCATCAACAATTTCGCTGTCCCAATGAAGCTCATCTACAAGATTCAAATGGTTGGATAGACGTTCTGAGTCGAATCTAGCTGTGAGTTGGTGATGAACCCAGAAAAAGAGCTCACCTTTACGTTCAAAGTGGTGACCAAATTTGTCTTCCCACCAGAATGGGAAATCCATGTGCCATGATACATGATGAGTGTTCAAGCCAATATCTTCACCAAAGTAAGCTACTCTCTGTTCTGGGTTCCTTTGAGATCCTGTAAATTCCATATGGAACTTTCCTGGAGTTTGCTTCATCTTTGCGGAATAAGCTTGATTGATGATTTCGGAATTAGTGAACATGTGTGGTGTAACTTCATAGAGGGGTGGTAGAATAAGGTGCTCAGTTGCAGGATGGTGGATAACTGTTACATATAAGGCATAAACAAAAACACCTTCGTTCAAGCGCTCACGAAAGTAGGCTGCATTTTTGATAGCGCAATCCCAGGTTTTGCAGCTCATGAGAACTTCAAAGAGCATGAGTGATTCGTGTCTTTGTTCTTCATTGAACAGTGAGAACCAGTGGTGTTTTTGAAGAGTATGGTGGTCATCAATTTCTTTGCAAAGGGCTTCTGCAGCATTTCCACCATCCTTGTAAATGAAGTGGTCAGCATTTGGATCAAAGTGCTCAGCAGCATCCTTTAGACTTGTAAATCTAGATTTGATTGGCTCAGTCACCTTGTAAAGAAGGTGTAGGACATCTAGCTGTTTCTGAGAATCTGATGCTGGTACGGCAGTGGCAAATGCCACGAGGAGCAACAATGCAAAGACCTTCATCCTGAATGACCCCCGTACTCTGCGTTGATAC
>67066 ENA|HAFD01067067|HAFD01067067.1 TSA: Proasellus margalefi, contig comp63313_c0_seq1
GGTGTCATGGAACATTTCGAAACGGCAACCCGTGATCCAGCTTTCTTTAGGCTTCACAAGTACATTGATAACATTTTTAAGGAACACAAAGACTCCCTTCCATACTACACCAAAGAAGATGTAGAATTTGCAGGAGTTTCAGTTGATTCTGTAGCCATCGAAGGTGAACTGGAGACATTCTTTGAAGACTTTGAATTTAGTCTTCTAATGGGCGTTGATGACACTGAAAACATTGATGATGTACCAATTTCTGCAGTTGTTTCGCGAATAAATCATCAACCATTTAACCTCAATCTAGATGTTGCCAACAATAATGACGGTGATGTGTTTGGTACAGTTCGTGTTTATTTATGCCCACGGCAAGATGCCAATGGAATTACTTTCACTTTGAATGAAGGACGTTGGCATTGTATTGAGCTTGACAAATTTTGGAGGACGTTGAAACCAGGAAAGAATCATATTGTACGCAAGTCTTCTGAAGCATCAACCACAGTTCCCGATGTTCCCAGCTTCGAGGATCTTCTTTCAAAAACTGATGCTGCTGTTGCTGCAGGAGGTGATCTGGATTTATCCCAATATTCCAGAGCATGTGGAATTCCCAACAGACTCCTACTTCCTAAGGGAACCACAGAAGGCATGGAATTTGCACTCGTAGTTGTAATTACTGATGGGAGCAAGGATGCTGCAGTTCAAGACCTTGATAAAGATGAACGTGGTGGTTCACACACCCAATGCGGAATTCACGGAGAGAAGTATCCAGACAAGAGGCCCCTTGGGTTCCCTCTTGACAGACAAATCCCTAATGAACGTGTTTTACTAAACTTTCCCAACTTAAGTAAAACTGTTGTAACCATCACACACAACGATAGCCATTAATGAAATGTGACAACGACTTCTCCTCTTTTTATATTGAAACTTGTTTCTCATTTCTAGACAATTAAATTTTATTAATTAAAATTTTGGTGCTATCTAAAAAAAAAAAAAAAAAA
>84128 ENA|HAFD01084129|HAFD01084129.1 TSA: Proasellus margalefi, contig comp426003_c0_seq1
GCTTTCTTCCGACTACATAAGTACATGGACAACATTTTCAAAGAACACAAAGATTCACTTCCACCTTATACCAAGGAACAAGTCTATTTCCCAGGTGTCTCAGTAGAATCTGCTGTAATCACTGGCAAATTAGAAACTTTCTTCGAAGACTTCGAATTCAGTTTAGAAAACGCAGTTGATGATGCAGAAAATGTTCCAGATGTTGAAATTTCAGCTATTGTTTCTCGATTAAATCACGAACCATTCAGCGGACACTTTGACATTACCAACAACAACAATGAAGAAGTACTTGGAACTATCAGAGTTTATCTTTGCCCTAGAAAAGATCACAATGGCATAATATATACTTTGGAGGAAGGACGATGGGGTTGCATTGAACTGGACAAATTCTGGCGAAAACTATCACCTGGAACCAACCACATTGTAAGGAAGTCAACCGACACATCAACAACTGTCCCCGATATCCCAAGCTTCCACGACCTTCTAGCAAAAACCGAAGAAGCCCTCAAGTCTGGAAAGGATCTTGACTTACATGAATTCAACAGAGCTTGCGGTATTCCA
>11496 ENA|HAFE01011497|HAFE01011497.1 TSA: Proasellus meridianus, contig comp22277_c1_seq1
CCATTTAGACATTGTTGATGAACTCCACTGGGATCATCCAATTGAAGAGGGTTTTGCACCACACACTACATATAAATATGGTGGAGAATTCCCAGCTCGTCCAGATCACATTGAATTTTCTGATGTTGATGGAGTCGCACGCGTTCGCGACATGATCATTCTTGAAAACCGAATTCATGATGCTATTGCTCATGGATATATTGTTGACCGTGAAGGTCATAAAACGGACATAAGAAATGCTCATGGAATCAACCTTCTTGGAGACATCATCGAGTCCTCCACATACAGTCCAAATGCTCAGTACTACGGAGCTCTCCACAACACTGCCCACATTATGCTCGGTAGGCAAGGAGATCCTCAGGGAAAGTTCAATCATCCTCCAGGTGTAATGGAACATTTTGAAACTGCAACACGTGATCCAGCTTTCTTCCGGCTTCATAAGTACATGGATAATATTTTCAAAGAGCACAAAGATTCACTCCCACCTTATACAAGAGAAGAAATTTATTTCCCAGGAGTATCAGTTGAATCTGCCGTACTCACCGGTAAATTAGAAACTTTCTTCGAAGATTATGAATTCAGTTTAGCAAATGCTGTAGATGATTCAGAAAATGTTCCTGACGTAGAAATTTCAGCCATTGTTTCACGATTAAATCATGAACCCTTCAGCGGTCACTTTGACATTACTAATAACAACAATGAAGATGTACTTGGTACCATCAGAGTATACCTTTGCCCTAGAAGAGATCACAATGGCATAATATTTACTTTGGAAGAAGGAAGATGGGGTTGCATTGAACTTGACAAATTCTGGAAAAAACTCTCACCCGGAACCAATCACGTTGTGAGGAAATCAACTGACACCTCAACAACTGTTCCCGATGTTCCTAGCTTCCATGACCTAATGGCGAAGACTGAAGAAGCCCTTAAGTCCGGAAAAGAACTTGACTTACATGAGTTCAATAGAGCTTGCGGTATTCCAAATAGATTACTTCTACCTAAAGGTACTACACAAGGAATGGAATTCGTTCTTTTTGTAGCAGTCACTGATGGATCAAAGGACATTGAAATTCAGGGTGGAATTGAGCACCTGGAGCATACCGGATCCCATGCCCAATGCGGAATTCACGGTGAAAAGTATCCTGATGCAAGACCTCTTGGCTTCCCTCTGGACAGAAGGATTTCAAATGAAAAATCTATTCTAAGATACCATAACTTGCACAAGAGCGTTGTTACCGTTCATCACAATGAACACCACGAACACCACAACCATGAAACTTAGAGTATTTTTGGGACAATCGTATTATTGCAAATTGATGTGACTTTTAATTTTAAGTAAATGAAGCGTCAAAAAAAAAAAAAAAAA
>32139 ENA|HAFE01032140|HAFE01032140.1 TSA: Proasellus meridianus, contig comp54768_c0_seq1
AGGGAAGAGTAGCAATACTTTTTCATTGGGTATTTGTCTGTCAAGTGGGAATCCAAGAGGCCTTTTGTCTGGGTATTTTTCACCATGAATGCCACATTGAGCATGGGAACCACCATGTTCATCATTTTCGAGCCCATCAATAGCTGCATCTTCCTTTCCATCAGAAATGGCAACGAAAAGAACGAACTTCATGCCTGATGTTGTTCCCTTGGGAAGGAGCATTCTATTGGGGATACCACAAGAGCGAGAGAA
>34490 ENA|HAFE01034491|HAFE01034491.1 TSA: Proasellus meridianus, contig comp56805_c0_seq3
GAAATGAACATGGAATTGATGTTTTAGGAGATGTTATTGAATCATCTACTTACAGTCCCAATGTAGAATACTATGGTAGTCTCCACAACATTGCTCACATTATGCTTGGTCGTCAAGGAGATCCTCATGGGAAATTCAATCAGCCACCAGGTGTTATGGAACATTTCGAAACCGCTACTCGTGACCCTGCTTTCTTCCGACTCCATAAGTACATTGACAATATATTCAAGGAACACAAAGATACTCTTCCTCACTACACCAAAGATGATATCGAATTTGCTGGAGTTGCAATCGAATCAGTCTCCATAGATGGAAAGCTCGAGACATTCTTTGAAGACTTTGAATTTAGTTTGGAGATGGCTGTTGATGACACAGAAAATATTGAAGATGTGCCAATTTCTGCTGTTGTTTCAAGACTTAACCATTCACCTTTCAGCGTCAATATTGATGTTTCTAACAACAATGGAGGAAATGTATTGGGAACTGTCCGCATTTACTTGTGTCCAAGAGAAGATGAAAATGGCATTGTTTTCACACTAGAAGAAGGACGCTGGCATTGCGTTGAACTTGACAAGTTCTGGAAAACATTGAAACCAGG
>48242 ENA|HAFE01048243|HAFE01048243.1 TSA: Proasellus meridianus, contig comp64284_c1_seq1
GCGGTCGCGTTTCGTAAGGGGGGGTGCAATCTTTGGCAACGTCTTCCATGATGAAGGTCTTTGCTTTGTTGCTTCTAGTTGCTCTTGCCACGGCAGCCCCAGCTTCCGAATCACAGAAACAACTTGATGTGTTACACCTTCTTTACAAGGTAACTGAACCAATCAGGTCTAGATTTGAAAGCTTAAAGAAAGCTGCAGAAAGCTTTGATCCAGTTGCTGACAATTCAATTTACAAAGATGGTGGAAATGCAGCAGAAGCACTAAGCAAAGAAGTTGGGGACCACCAAGTTCTCCAAAGACACCACTGGTTCTCATTATTCAATGAGGAACACAGACATGAAGCACTCTTACTCTTCGACGTTCTCATGAACTGCAAAACCTGGGATTGTGCTGTGAATAATGCAGCCTACTTCCGTGAACGCTTAAATGAGGGTGTTTTCGTGTATGCCTTGTACGTAACCGTTATCCATCACCCAGCCACTGAACACCTTATTCTTCCTCCACTATACGAAATTACACCACACATGTTCACTAATTCCGAAGTCATCAATCAAGCTTACTCAGCAAAGATGAAGCAAACTCCTGATAAGTTCCGCATGAAATTTACAGGATCTCAGAGAAACCCAGAGCAAAGAGTTGCCTACTTTGGTGAGGATATTGGCTTAAACACTCATCACGTTTCATGGCACATGGATTTCCCATTCTGGTGGGAAGACAAATTTGGTCACCACTTTGAACGTAAAGGAGAGCTCTTCTTCTGGGTCCATCACCAACTTACAGCAAGATTCGACGCAGAACGTTTATCCAATCATTTAAATCTTGTTGATGAACTGCACTGGGACAGACCAATTGTCGATGGTTTTGCACCACACACAACTTACAAGTATGGAGGAGAATTTCCATCACGTCCAGATAACGTACGTTTTGATGATGTAGAAGGTATTGCCCGAGTTCGAGATATGATTGTAACGGAAAATAGAATTCGAGATGCAATTGCTCATGGATACGTTGTAGCCAAAGACGGAAGCAAAGTTGATATCAGAAATGAACAAGGAATTAATGTTCTAGGAAACGTAATTGAATCTTCAACTTACAGTCCAAATGTAGAATACTATGGAAGTCTTCACAACGTTGCTCACATAATGCTTGGTCGCCAAGGAGATCCTCATGGAAAGTTCAATCAGCCACCAGGTGTCATGGAACAT
>63460 ENA|HAFE01063461|HAFE01063461.1 TSA: Proasellus meridianus, contig comp67845_c0_seq1
TTTTTTTTTTTTTTTTTTTTTCAAGATGCAGCGTGTATTAAGAAAAAGATCACATACAATAGGAAAATTTTAAGGTTTAGTCATGATGATCTTCGTGAGTAATGGTTACAACAGTCTTGCTGAAATTGGGGAAGCTGAGAATAGCTTTGTCATCTTCAATGTGTCTGTCAAGAGGGAAACCAAGGGGTCTCTTGTCTGGGTAAGTTTCTCCGTGAATTCCACATTGGGCGTGAGAACCACCACGTTCATCACTTTCAAGTCCTTCGACAGCAGCGTCCTTGCTTCCATCAGTAAGAATCACAATGAGAGCGAATTCCATACCTTCGGTGTTACCCTTGGGTAGGAGAAGTCTGTTGGGGATTCCGCATGATCGCTTGTATTCATGGACATCTAGAGCTTTACCAGATGAAACAGCGGCATCAGCAATATCCATAAGGTGGTGGAAGCTTGGGCTGTCTGAGACGGTAGTTGATGCGTCGGAAGATTTTCGGATAATGTGGTTCTTGCCAGGTTTCAATGTTCTCCAGAACTTGTCAACTTCAACGCAGTGCCAACGTCCTTCGTCAAAGGTGAAAAGAAGTCCATTAGCGTCTCTGCGAGGGCAAAGGTGAACACGGACTGTGGCAAAGACATCTGCTCCGTTATTATTTGAGGCATCGATGTTAAAGCTGAATGGCTTGTGGTTAAGTCGGGATGTTACGGCATGAACCTCAATATCGTCAATTGATTCTAAATCGTCCATGGCGGCTTCCAAATCGAATTCGAAATCTTCAAAGAAGGTCTCTAATTTTCCATCAATGGAAACTGAGTCAACGGCAACTCCAGCGAATTCAAGATCATCCTTGGTGTAGGGTTCAAGAGAATCCTTGTGCTCCTTAAAGATGTTGTCAATGTACTTGTGCAGACGGAAGAAAGCGGGGTCACGAGTGGCAGTTTCAAAATGTTCCATGACACCTGGTGGTTGGTTGAACTTTCCATGGGGATCTCCTTGACGACCAAGCATGATGTGAGCAACATTGTGGAGGCTTCCGTAGTATTCAGGGTTTGGGCTGTAAGCGGAGGATTCAATGATGTCTCCCAAAACGTCAATTCCATGTTCGTTTCTAATATCAATCTTACTGCCATCCTTGGAAATGACGTATCCGTGGGCAATAGCGTCTCTGATTCTGCTTTCCCAAATAATCATGTCACGAACGTTAGCAACACCATCAACATCTTCAAAGTGAATATCATCAGGACGAGGGGGGAATTGTCCTCCATATTGGTAATCAATTTCTGGTGAAAAACCATGATGGATCGGCTTATCCCAATAAAGTTCATCAACAATGTCTAAATGGTTTGAAAGACGTTCAGCATCGAATCTAGCTGTAAGTTGATGATGAACCCAGAAGAAAAGTTCTCCCTTTCGGTCAAAGTGGTGACCATATTTGTCTTCCCACCAGAAGGGGAAGTCCATATGCCAGGTAACGTGATGAACTCCCAAGCCAATATCTTCACCGAAGTATGCAACTCTTTGTTCAGGGTTTCTCTTTGATCCAGTGAATTCCATGTGGAATTTACCCGGAGTCTGCATCATTTTTGCTCCATATGCCTTTCTAATAACATCTGAAGTAGTGAACATATGTGGGGTGACTTCATAAAGTGGGGGTAGAGCCAAATGGTCACAAGCTGGGTGATGGATGACAACGATGTACAAAGCATATACGAAGACTCCTTCATTCAAAATTTCACGGAAGTATGCAGCATTCTTTCTTGCACAGTCCCAGGTCTTGCAAGCCATGAGGACATCGATAAGCATAAGTGATTCATGCCTGTGTTCTTCGTTGAAAAGTGAATACCAGTGATGTTGTGGAAGGTAGTCTTTGTCATCGATTTTCTTGCAGAGTTCTTCTGCAGCTTTGCCATCATCCTTGTACTGGGAGTGATCAGCAGTTGGGTCAAATGTTTTGGCAAAGCTGGTTAGGTCAGCAAATCTTGCTCTTAGTGGTTGATCGAGCTTGTAAAGCATGCGCATGATATCTTGTTGCTTCAAGGCATCGGAAGCGACAGAGGCGGTAGCCGAAGCTACGAGGAGGAAGAGAGCGGCCAGGAGTAACTTCATCTTGTAAGCCGGTGTCAGGGTAAT
>85728 ENA|HAFE01085729|HAFE01085729.1 TSA: Proasellus meridianus, contig comp236106_c0_seq1
CAACATTTTCAAAGAACACAAAGATTCACTTCCACCTTATACCAAGGAACAAGTCTATTTCCCAGGTGTCTCAGTAGAATCTGCTGTAATCACTGGCAAATTAGAAACTTTCTTCGAAGACTTCGAATTCAGTTTAGAAAACGCAGTTGATGATGCAGAAAATGTTCCAGATGTTGAAATTTCAGCTATTGTTTCTCGATTAAATCACGAACCATTCAGCGGACACTTTGACATTACCAACAACAACAATGAAGAAGTACTTGGAACTATCAGAGTTTATCTTTGCCCTAGAAAAGATCACAATGGCATAATATATACTTTGGAGGAAGGACGATGGGGTTGCATTGAACTGGACAAATTCTGGCGAAAACTATCACCTGGAACCAACCACATTGTAAGGAAGTCAACCGACACATCAACAACTGTCCCCGATATCCCAAGCTTCCACGACCTTCTAGCAAAAACCGAAGAAGCCCTCAAGTCTGGAAAGGATCTTGACTTACATGAATTCAACAGAGCTTGCGGTATTCCAAATAG
>86208 ENA|HAFE01086209|HAFE01086209.1 TSA: Proasellus meridianus, contig comp248519_c0_seq1
TTCACATTTTTTCCATCAAGATTAAGAAATAAAATTTAATGGTCGTTGTGAGTGACGACTACCACAGTTTTGCTGAAATTTGGGTAGTGAAGCATAACCTTATCACTTTCCAAAGGTCTGTCAAGAGGGAAACCAAGAGGCTTCTTATCTGGGTATTTTTCTCCGTGGATTCCGCATTGAGCATGAGAACCACCGCGTTCATCATCTTCTAATCCATCTACAGCGGCATCCTCTGTTCCGTCAGTAATGGCCACAAAAAGAACAAATTCCAAACCCTCTGTTGTTCCTTTGGGTATGAGCATTCTATTTGGAATACCACATGATCTCATATAGTCGGAAACATCCAGAGCTGAACCAGACTTCACAGCATCATCAGCAATTCCCATAAGTTTTTTAAAGCTTGGGGAATCATTGGCAGTGGTAGAAGCGTCGGTGGATTTTCTAACGATGTGGTTCTTTCCAGGTTTCAGTGTCCTCCAAAATTTATCCAATTCGACGCAATGCCAACGACCTTCTTCTAATGTGAACATGATTCCATTTTCGTCTCTACGAGGACATAGATGAATACGAACTGTTGCAAAGGTATTGGCATTGTTATTGTTCAAGACATCAATATTAAAGCTGAAAGGATGATAGTTGAGACGTGAAACAATTGCTGAAATTGGAACATCTTCCAGTTGTTCAGTATCATCAACTCCCATTTCTAAACTAAAGTCGAAATCTTCAAAAAAGGTTTCAAGCTTTCCATCGATGGACACTGAATCAATGGCAATTCCTTTAAATTCGAGGTCTTCCGCAGTGTAGTGAGGAAGAGAGTCTTTATGCATCTTGAAGATGTTGTCAATATATTTATGGAGCCGAAAGAATGCCGGATCGCGAGTTGCTGTTTCGAAATGCTCCATGACACCTGGGGGAAGGTCAAATTTTCCATGTGGGTCCCCTAAACGACCAAGCATGATATGAGCGGTATTGTGAAGACTACCATAGTAGCTAGGGTTTGGACTATACATCGAAGATTCAATAAGTGATCCTAGAACATCAATTCCACTTTCATCTCTTATATTGATTTTCTTTCCATCTTCATCAACAACATATCCATGTGCAATTGCATCCTTAATTCGGCGCTCTATTATTACCATGTCTCGCACATGCGCAACTCCATCTACATCGACAAAATGAGCATTATCTGGACGAGAAGGAAATTCTCCGCCGTACTTGTAAGTTGTTTGGGGTGTAAATCCTTCATGTATTGGCTTATCCCAGTAAAGTTCGTGAACAATATTCAAGTGGTTAGAAAGACGTTCAGCGTCAAATCTGGCCGTAAGCTGATGATGAACCCAAAAGAAGAGCTCTCCTTTACGATCGAAATGATGGCCATATTTATCTTCCCACCAGAATG
>23218 ENA|HAFF01023219|HAFF01023219.1 TSA: Proasellus ortizi, contig c23021_g1_i1
TTTCTGATATCAACTTTGCTTCCATCTTTAGCAATTACATATCCATGAGCAATGGCATCCCTTACCCTATTTTCAAAAATTATCATGTCACGTACTGTGGCAATTCCATCGACATCTGTAAATTGAACATTATCTGGACGAGATGGAAATTCTCCTCCGTATTTATACATTATGTGTGGTACAAAACCATGAACCACAGGTTTGTTCCAGTAAATTTCTTCAACAGCATCGATGTAATTTGAAAGACGTTCAACATCAAATCTAGCAGTAAGTTGATGATGAATCCACAAAAAAAGCTCGCCTTTTCTATCAAATCCATGACCATAATGATCTTCCCACCAGAAGGGGTACTCCATATGCCAGGTTACATGGTGAACTAGCATACCAATATCTTCTCCATAGTAAGCAACCCTTTGTTCAGGGTTCTTCAATGATCCAGTAACATTCATACGAAAATTTCCCGGTGTCTTCTTCATTTGTGCTTCGTATGCCTGGTTTATGACGGCAGAGTTTGTAAACATGTGAGGAATGATTTCATAGAGAGGGGGTAACAATACATTTTTAGAAATCGGATGATGAATAACAACAACATAAACTGCATATACGAATGCACCTTCATTTACAATCTCGCGGAAGTATGCGGCATTATTTACAATGCAATTCCATGTCTTACATTTCATCAAAACTTCGAATAGCATTAGAGCATCCTTTCTATGTGCACCGTTGAAAAGTGAGAACCACGCGTGTTTCTTAAGAACTTTATTATCTTTTATAGCTCTGCATAGTGTTTCAACGGCTTGACCACCGTCAACATATAAAGAACTATCAGCTTTTGGTTCAAATTTTCTGGAGGCATCCTTAAGCTCAGTAAATGCAGCCCTTATTGGTTCATGAACTTTG
>34496 ENA|HAFF01034497|HAFF01034497.1 TSA: Proasellus ortizi, contig c27626_g1_i1
TATCAACGCAGAGTAGGGGGGGTGCTTTATCCTGACACCGGCTTCCGAGATGAAGTTACTCCTGGCCGCTCTCTTCCTCCTTGTAGCTTCGGCTACCGCCTCTGTTGCTTCCGATGCCTTGAAGCAACAAGATATAATGCGCCTGCTTTTCAAGCTTGATCAACCACTAAGGGCAAGATGGACTGACCTAATGGACTTCGCTAAACACTTCGACCCAACTGCTGATCACTCCATGTACAAGGATGACGGCAAAGCTGCAGAAGAACTCTGCAAGAAAATCGATGACAAAGACTACCTTCCACAACATCACTGGTATTCACTTTTCAACGAAGAACATAGGCATGAATCACTTATGCTTATCGATGTCCTCATGGCTTGCAAGACCTGGGACTGTGCTAGAAAGAACGCAGCATACTTCCGTGAAATTTTGAATGAGGGAGTCTTCGTATATGCTTTGTACATCGTAGTCATCCATCACCCAGCTTGTGACCATTTGGCTCTACCCCCACTTTATGAAGTCACCCCACACATGTTCACTACTTCAGATGTTATTAGAAAGGCATATGGAGCAAAAATGATGCAGACTCCCGGTAAATTCCACATGGAATTCACTGGATCAAAGAAGAACCCTGAACAAAGAGTTGCATACTTTGGTGAAGATATTGGCTTGGGAGTTCATCACGTTACCTGGCATATGGATTTCCCCTTCTGGTGGGAAGACAAATATGGTCACCACTATGACCGAAAGGGAGAACTTTTCTTCTGGGTTCATCACCAACTTACAGCTAGATTCGATGCTGAACGTCTTTCTAACCACTTAGACATTGTTGATGAACTTTATTGGGATAAGCCGATCCATCATGGTTTTTCACCAGAAATTGATTACCAATATGGAGGACAATTCCCCCCTCGTCCTGATGATATTCACTTTGAGGATGTTGATGGTGTTGCCAACGTTCGTGACATGATTGTTTGGGAAAGTAGAATCAGAGACGCCATTGCCCACGGATACGTTGTTTCCAAAGATGGCAGCAAGATTGATATTAGAAACGAACATGGAATTGACATTTTGGGAGACATCATTGAATCCTCCGCATACAGCCCTAACCCTGAATATTACGGAAGCCTCCACAATGTTGCTCACATCATGCTTGGTCGTCAAGGAGATCCCCACGGAAAGTTCCACCAGCCACCAGGTGTCATGGAACATTTTGAAACTGCAACCCGTGATCCTGCCTTCTTCCGTCTGCACAAGTACATTGACAACATCTTTAAGGAACACAAGGATTCTCTTGAACCCTACACCAAGGATGATCTTGAATTCGCTGGAATTGCCGTTGATTCAGTATCAATTGAAGGAAAATTAGAGACCTTCTTTGAAGATTTCGAATTCGATTTGGAAGCCGCCATGGACGATCTTGAATCTATTGATGATATTGAGGTTCATGCAGTAACATCCCGACTTAACCACAAGCCATTCAGCTTTAACATTGATGTCATGAATAATAACAGAGCAAATGCCTTTGCCACTGTCCGTGTTCACCTTTGCCCCCGCAGAGACGCTAATGGAATTTTTTTCACATTTGACGAAGGCCGTTGGCACTGCGTTGAAGTTGATAAGTTCTGGAGAACATTGAAACCTGGTAAGAACCACATTGTCCGAAAATCATCCGATGCATCAACTACCGTCTCAGACAGCCCAAGCTTCCACCACCTCATGGATATTGCTGATGCCGCTGTGTCATCTGGTAAAGAGCTTGATGTCCATGAATACAAGAGATCATGCGGAATCCCCAACAGACTCCTCCTACCCAAAGGTAACTCCGAAGGTATGGAATTCGCACTTGTTGTGATTCTTACTGATGGAAGCAAGGATGCTGCTATCGAGGGACTAGAAAGTAATGAACGTGGTGGTTCTCACGCCCAATGTGGAATTCACGGAGAAACTTACCCAGACAAGAGACCCCTTGGTTTCCCTCTTGACAGACACATTGAGGATGACAAAGCTATTCTCAGTTTCCCTAATTTCAGCAAGACCGTTGTAACCATTACTCACGAAGACCATCATGACTAAACCTTAAAATTTTCATATTGTATGTGATCTTTTTCTAATAATACACGCTGCA
>62827 ENA|HAFF01062828|HAFF01062828.1 TSA: Proasellus ortizi, contig c53210_g1_i1
TTTTTTTTTTTTTTTTTTTTTTGACGCTTCATTTACTTAAAATTAAAAGTCACATCAATTTGCAAGGATACGATTGTCCCAAAAATACTTTTAAGTTTAATGTTTGTGGTGCTCGTGGTGTTCAGTGTGACGAACGATGACGACGCTCTTGTGCAAGTTATGGTATCTTAGAATAGATTTTTCATTTGAAATCCTTCTGTCAAGAGGGAAGCCAAGAGGCCTTGCATCAGGATATTTTTCACCGTGAATTCCACATTGGGCATGGGATCCGGTATGCTCTAGGTGCTCAATTCCACCCTGAATTTCAATGTCCTTTGCTCCATCAGTGACTGCTATAAAAAGTACGAATTCCATTCCTTGTGTAGTACCTTTAGGTAGAAGCAATCTATTTGGAATACCACAAGCTCTGTTGAACTCATGTAAATCAAGTTCTTTTCCGGACTTAAGAGCTTCTTCAGTCTTCGCTAGTAGGTCATGGAAGCTAGGAATATCGGGAACAGTTGTTGATGTGTCAGTTGATTTCCTCACAACGTGATTGGTTCCGGGTGAGAGTTTTTTCCAGAATTTGTCAAGTTCAATGCAACCCCACCTTCCTTCTTCCAAAGTAAATATTATGCCATTGTGATCTCTTCTAGGGCAAAGGTATACTCTGATGGTACCAAGTACATCTTCATTGTTGTTGTTGGTAATGTCAAAGTGACCGCTGAATGGTTCATGATTTAATCGTGAAACAATAGCTGAAATTTCTACGTCAGGAACATTTTCCGCATCATCCACAGCATTTTCTAAACTGAATTCGTAATCTTCGAAGAAAGTTTCTAATTTACCGGTGAGAACGGCAGATTCAACTGAAACTCCTGGGAAATAAACTTCATCCTTAGTATAAGGTGGAAGTGAATCTTTGTGTTCTTTGAAAATGTTATCCATGTACTTATGAAGTCGGAAGAAAGCAGGATCACGTGTTGCAGTTTCAAAATGTTCCATAACACCTGGAGGGTGATTAAACTTTCCATGAGGATCTCCTTGCCTACCGAGCATAATGTGAGCAGTGTTGTGTAGAGCTCCGTAGTACTGAGCATTGGGACTGTATGTGGAGGACTCGATGATATCTCCAAGAAGGTTGATTCCATGAGCATTTCTTATGTCCATTTTTCGACCTTCACGGTCAACTATATATCCATGAGCAATAGCATCACGAATTCGGTTTTCAAGAATGATCATATCGCGGACGCGTGCGACTCCATCAACATCAGAAAATTCAATGTGATCTGGACGAGCTGGGAATTCTCCGCCATATTTATATGTTGTGTGTGGTGCAAAACCCTCTTCAATTGGATGATCCCAGTAGAGTTCATCAACAATATCTAAATGGTTAGAGAGACGTTCAGCATCGAATCTGGCTGTAAGTTGATGATGAGCCCAGAAGAAAAGTTCTCCTTTTCGGTCAAAGTGATGGCCATATTTATCTTGCCACCAGAATGGGAAATCCATATGCCAAGTAACGTGATGAACACCCAATCCAATATCCTCGCCAAAGTAAGCAACTCTTTGCTCGGGGTTCTTTTGAGATCCAGTGAAGGACATATGGAACTTGCCAGGAGTTTGTTGCATTTTTGCAGAATATGCATGCTGAATGACTTCGTTGTTTGTAAACATATGTGGGGTGATTTCATAAAGTGGAGGAAGAACCACATCAGTAGCACCTTTGTGATGAATAACAGTAGTGTAAAGTGCATAGACGAAGACTCCTTCATTCATTTTCTCACGGAAATAGGCTGCATTGTTAACCGCACAATCCCAAGTTTTGCAACTCATAAGAACTTCGAAAAGCATTATGGCTTCATGTCTGTGATGAGTAATGAACAAAGAGAACCAATGGTGATGCTTCAAAAGAGACCCTTCTTTAACTTCATGGCAGAGGGCCTCAGCTGCGTGACCATCATCTGAGTACTGCGATTTGTCAGCAGTTGGATTAAAGTGTTCAGCTGCTTTACGGAGGTTGGTGTAAGCGCTGTTAATTGGTTCATTTACTTTGTGCAGTAAATGCAAGACATCGATCTGCTTTTGAGCGAGGGGCACAACTGCTCCATTGACCCAAGCAACAGCCAAAATTAAACACAGAATTCCAAAAGCCTTCATCGTGTTAGCGTCGGTGGTTATGCACCCCCCCAGTACTCTGCGTTGATACCACTG
>73883 ENA|HAFF01073884|HAFF01073884.1 TSA: Proasellus ortizi, contig c64420_g1_i1
AATTTTATTGGTTACTTAAGTAAAACAGAAAATACGTTGGCTCTGTCAGGCAGTTAAAAATACTGTATTTTGATGAAAGAATTAATTTGTGCTTGAAAAAAGAAATAATTAATTATTTTATATGAGTAATTGTAACGAAAGTTCTACTAAAATTAGGGAAATTTAAGAATTTGTAATCATGTTGTATCTTCCTATCCAGTGGAAACCCTAAAGATCTTTTATCTGGGAAGGTTTCCCCTTTAATTCCGCATTGTGCATGGGGTCCATTATATTTTTCGCCTTCCAGTCCTTCGACAGCCGCATCCTTATGACCATCTGTAATCGCCACAAATAAAGAAAAGTCCATTCCTTCTGGTTTTCCCTTGGGAAGGAGAATTCGGTTTGGGATGCCGCAGGCTCTGTTGAATTCTGACAAATCAAGGTCTCCGGAAGACAAAGCAGCTTCCGTTTTTTCAAGTAGAGTCTGAAAACTTGGATGGTCCGAAACAGTTGTTGAGACATCAGTCGATTTTCTCATGATCATGTTCTTTCCAGGTTTTATAGTCTTCCAGAATTTATCAATTTCTAGGCATAGGAATCGAACATCATTCAGAGAATAGCTGACTCCATTATTATCAAATCTTGGACACAAGAATATTCGAAAGGTGCCAAGAACTGAATTTTTATTATGGTTATAAACATCAACATTAATATTAAAAGGCTTGTGATTAAGTCGAGACACAACTGCTGAGATATCTACATCTTCCAGTTCAATGGTGTCATCCACTGCCATCTGTAGACTGAAATCAAAATCTTCAAAATAAGTTTCAAGTTTGCGATCAACTAAAACAGAATCAATGGTAACCCCTGGAAATCCAACATCTTCAATCGTGTATGGTGGAAGCGTGTCTTTGTGTTCTTTTATAATATTGTCAATGTATTTATGTAACCTAAAAAATACTGGATCGCGAGTCAGGGTTTCAAAATGTTCCATTACACCTGGGGCGTATTCATACTTCCCTTGTGGATCCCCTTGACGGCCAACAAGAAGATGAGCTATGTTATGAAAACCTTTGTAGTACCGTGGGTTTGGACTATAAGTAGATGGTTCAATAACATCTCCGAGAACATCTACGCCACGTTCATTTCTGATATCAACTTTG
>81003 ENA|HAFF01081004|HAFF01081004.1 TSA: Proasellus ortizi, contig c71671_g1_i1
GGGGGGGTGCATTAACCTGTCACCATATTCAAGATGAAGGTATTGGCTATATTGCTTCTAGTAGCATTTGCATATGCTGCTGCTAAACCAGTGGTATCTGATGCCAAAAAACAACAAGATGTTATGCGCTTGCTTTATAAGGTAACAGAGCCAATTCGTGCCAGATTTACGGACTTAAAAAATGCAGCTGATAAATTTGACCCAAACGCTGACCATTCTATGTTCAAAGACGATGGAAAAGCTGTAGAAGATCTGTGTCACAAAATTGATGAGAAAGATGTTCTTCAAAAGCATCATTGGTTCTCCTTATTTAACGATGAACAAAGACATGAGGCAATTATGTTATTCGAAGTTCTTATGAATTGTAAGAGCTGGGACTGTGCTATAAAAAGTGCATCTTATTTCCGCGAACGTTTGAATGAAGGAGTTTTTGTTTACGCTCTTTACGTAACTGTTATCCACCACCCAGCTACCGCCCAATTAGCCCTGCCTCCAATGTATGAAGTAACGCCTCACTTGTTTGCCAACACAGAAGTTATTCAAAAGGCTTACTCTGCAAAGATGAAGCAGATACCAGGAAAGTTCCACATGGAATTCACTGGATCCAAGAAGAACCCAGAACAGAGAGTTGCTTATTTCGGTGAAGACATTGGTTTAGGCGTTCACCACGTTACTTGGCACATGGACTATCCATTCTGGTGGGAAGATAAATATGGTCATCATTTCGATCGTAAAGGAGAGCTCTTCTTTTGGGTTCATCATCAGCTTACTGCCAGATTTGATGCTGAACGGCTCTCTAACCACTTGGATATTGTTCACGAACTTTACTGGGATAAGCCAATAGATGAAGGATTTGCACCCCAGACAACTTACAAGTATGGTGGAGAATTTCCTTCTCGTCCAGATAATGTTCATTTCGTCGATGTAAATGGAGTTGCACATGTCCGTGACATGGTAATAATGGAGCGCAGAATCAAGGATGCAATTGCACATGGATATGTTGTTGATGAAGATGGAAAGAATATCAATATAAGAGATGAAAGTGGAATTGATGTTCTAGGATCAATTATTGAATCTTCCATGTACAGTCCAAACCCTAGCTACTATGGAAGTCTTCACAATACCGCTCACATCATGCTTGGTCGTTTAGGGGACCCAAATGGAAAATTTGACCTTCCTCCAGGTGTCATGGAGCATTTCGAAACTGCAACACGTGATCCAGCATTCTTCCGTCTTCATAAATATATTGACAACATCTTCAAGATGCATAAAGACTCTCTTCCACACTACACTGCGGATGATCTCGAATTTAAAGGCATTGCCATTGATTCAGTATCCATCGACGGAAAGCTTGAAACCTTCTTTGAAGATTTCGACTTTAGTTTGGAAATGGGAGTAGATGATACTGAGGAACTGGAAGATGTTCCAATTTCAGCAATTGTTTCACGTCTCAACCATCAGCCTTTCAGCTTTAATATCGATGTCTTGAATAATAACAATGCCAATACCTTTGCAACAGTTCGTATTCATTTATGTCCTCGCAGAGATGAAAATGGAGTCATGTTCACATTAGAAGAAGGCCGTTGGCACTGCGTTGAGTTAGATAAATTCTGGAGGACACTGAAACCTGGAAAGAACCACATCGTTAGAAAATCCACCGACTCTTCAACTACTGTCAATGATTCCCCAAGCTTTAAAAAGCTTATGGGAATTGCTGATTCTGCTGTGAAGTCTGGTGCAACTCTGGATGTTTCCGACTATATGCGATCATGTGGTATTCCGAATAGAATGCTCATTCCCAAAGGAACAACGGAGGGTTTGGAATTTATTCTTTTTGTAGCTATTACTGACGGAACAGAGGATGCTGCTGTTGATGGATTAGAAAACGACGAACGCGGTGGCTCGCATGCTCAATGCGGAATCCACGGGGAAAAATATCCTGATAAGAAGCCTCTTGGATTCCCTCTTGACAGACCTTTGGAAAGTGAAAATGTTATGCTCCACTACCCAAATTTCAGCAAAACTGTCATAGTTGTCACTCACAATGAACATTAAGTTTTATTTCTTAATCTTAGTAAAATAGAAATGAAACTCAATTTTATTTCAATAGTTTATTCCTTTGACCAAATTAAAATATATAGTGTATAATTTTAATATATGATACATCTACAAAATTCCTTTAAATATCCTTGTTTCGGAAGGAAATTTAATCAAATTAGTATAGTCATTTTAATTGCATCCATTTGAGCTAACTCTTAATGATTAACGTCAGGTGAAACATATTGCATGAAAAGTTACAAAAATCATCTGCGTCATTCATAGCTTAAAATCTCATGTGCTTTAAACTTTGAACTATTTTCTTATATATTATAATCCCCTTTACAATATATTAGTTGGGAAGTGATAATTACTATAATATTCAACAAATTGGTTAAGCAGCAATATAGTGAGTTGCTGATTGCCGAAAATTACACGTGAGTTCCTTGTACATACAAATTCTATATTTGCAGAATTGCACATTTTAAAGCTAGGAGGCATACATAAACTGAACATTCACATAATGACTTTAAAATTTGAGAGAGGAAGTAGCCCTCAAATGAAGTAAACAAAACTTTTACGATGAAAATGTCTTGAAAAGCTCTGTAATGCATAGGTTCTGAGATATTGAACAATTTAGAAATAGATGTGAAATTGTCCAGCACACAGTGTTTATGTTGTCCCTTCCGTTTAATAGATAGTTAGAATTTATCTATGAACTTCCTGAAGTTTGTTAAATAAAAGACTTTGGTTACTTCACCATCTTATATTTCTTTACCTCATGAACTCTAATTAATCTTCG
>13404 ENA|HAFG01013405|HAFG01013405.1 TSA: Proasellus parvulus, contig comp26224_c0_seq1
GAAGGCCGTTGGCATTGCGTTGAACTGGACAAATTTTGGAAGACATTGAAACCTGGAAAGAATCACATAGTACGAAAATCTACTGATGCTTCAGCAACTGTTCCTGATATCCCAAGCTACCACACAATCCTCGAAAAGGCTGAAGCCGGCGGAAGCTTTGACATGTCCGAATTCTCTCGATCATGTGGAATCCCCAACAGGTTGCTGCTCCCTAAAGGAAACACTGAAGGACTGAAATTCACTCTTTTGGTAGCCGTCACTAACGGGAAAGAGGATGCTGCTGTTGATGGTCTTGAGAAGAGTGAACATGGCGGTTCTCATGCTCAGTGTGGAGTTCATGGTGAAACATACCCCGATAAGAGACCTCTTGGTTTCCCCCTTGACAGACCAATACGCGATGAGAAAGCTCTTGCCCGCTTCCCCAATATAAAGCTGACTTATGTTAAAGTCACTCACGACGATCGTCACGATGATTAAATTATTTTGGTTCATTAAAATTTACTT
>47508 ENA|HAFG01047509|HAFG01047509.1 TSA: Proasellus parvulus, contig comp73922_c1_seq1
GTGGATTCTTGTTTAATGTGATTCTTTCCAGGAGCAAGCGTGTGATCAAATCTGTCCATTTCTGCCCACAAGGTTTTCTGTTCCATGAACGTCATCGTCTGTCCAGACACGTTAAATTTTGGAGCCATATATATCCGAACTGTGACTCTTTTTTGAGCTCTTGATGTGTTGTTAACCAAAATGTGATATGTAAATGGCCTATGGTTAAGCCTCGTTAAATTTACGAATACTGGAGTTGCTGCTCCAAAATCGAGGCCTCTGGAAGCTTCAATCATTTTCATATCATAAAATGTTTGAATTATGTTGGCCTCATTACCGGTGGCAACACCAAGTTTTTCATTCTGATATCT
>57907 ENA|HAFG01057908|HAFG01057908.1 TSA: Proasellus parvulus, contig comp80472_c0_seq3
ATCAACGCAGAGTACGGGGGGTGCTTCTTCAACGCCATCATCCAAGATGAAGGTCTTTGCATTGTTGCTCCTCGTGGCTTGTGCCGCTGCAGTTCCAGCTTCGGATTCTCAAAAACAGCTCGATGTTCTACATCTTCTTTACAAGGTGACAGAGCCAATCAGATCCAGATTTGCTAGTCTAAAGGATGCAGCTGAGCATTTTGATCCAAATGCTGACCACTCCATTTACAAAGATGGTGGGGTTGCTGCAGAAGCTCTTTGCAAAGAATTTGATGCCCATCACACTCTTCAAAGACATCACTGGTTCTCTTTGTTCGACGAAGGACAAAGACACGAAGCACTCATGCTCTTCGAAGTACTCATGAACTGCAAAACCTGGGATTGTGCCATTAAAAATGCGGCCTACTTCCGTGAACGTTTAAATGAAGGTGTTTTCGTTTATGCCTTGTATGTTACAGTTATCCATCACCCAGCAACTACACACCTCATTCTTCCCCCCCTCTATGAAATTACCCCACACATGTTCACTAATTCCGAAGTCATAAATGAAGCTTACTCTGCAAAGATGAAACAAACACCAGGAAAGTTCCGTATGGATTTTACAGGATCTCAGAAGAACCCAGAACAGAGAGTTGCCTACTTTGGTGAGGATATTGGCTTGAACACTCATCACGTATCATGGCATATGGATTTCCCATTTTGGTGGGAAGATAAATTTGGTCATCACTTTGAACGTAAAGGAGAGCTTTTCTTCTGGGTTCATCATCAGCTTACTGCCCGGTTTGATGCTGAGCGTCTCTCGAATCACCTCAATTTGGTTGATGAACTTCACTGGAACAGAGAAATTGTCGATGGTTTTGCGCCACATACAACTTACAAGTACGGAGGGGAATTTCCGTCTCGTCCAGATAACGTTCATTTCGAAGATGTTGATGGAATTGCTCAAGTTCGAGACATGATTGCCTTCGAAACCAGAGTTCGAGACGCAATAGCTCATGGATACATTGTAGCCAAAGACGGAAGCAAAGTTGATATCAGAAATGAGCATGGAATTGATATCCTAGGAGATATTATTGAATCGTCAACTTACAGTCCTAATGTACAATACTATGGAAGTCTGCATAATGTTGCTCACATAATGCTTGGTCGTCAAGGAGATCCTCAGGGGAAATTCAATCAGCCACCAGGTGTCATGGAACATTTTGAAACGGCAACTCGTGACCCAGCTTTCTTCCGACTTCATAAGTACATTGATAATATTTTCAAAGAACACAAAGATAGTCTTCCTCACTACACCAAGGATGATATCGAGTTTGCTGGAGTTGCTATTGAATCAGTCACCATTGATGGCAAACTCGAAACATTCTTCGAAGACTTTGAGTTCAGCTTATTAATGGCTGTTGACGACACAGAAAATTTAGATGATGTTCCAATATCTGCGGTTGTTTCCAGACTCAACCATTCACCATTCAAATTTAATATTGATGTCTCCAACAACAATGGCGGAAATGTTTTAGGAACTGTCCGCATTTACTTATGTCCAAGAGAAGATCAAAATGGCATAATGTTCACATTAGACGAAGGCCGGTGGCATTGTGTTGAACTTGACAAGTTCTGGAGAACATTGAAACCTGGAAAAAATCACATTGTCCGAAAATCATCTGAAACTTCAACAACTGTTCCTGACATTCCAAGCTACCACACAATCCTTGAAGCAGCTGAAGCTGGTGGAAAATTCGATATGTCTGAATTCTCTCGCTCTTGTGGCATCCCCAACAGAATGCTCCTTCCCAAGGGAACAACCTCTGGCATGAAATTTGTTCTTTTTGTTGCTATTACTGATGGAAAGGAAGATGCTGCTATTGCTGGACTTGCTGACGATGAGCATGGTGGTTCTCATGCTCAGTGCGGTATTCACGGAGAGAAATACCCAGACAAGAAACCTCTTGGATTCCCACTTGACAGACATATTCCCAACGAAAAAGTACTATTGCTCTTCCCTAACTTGAGTAAGACGGTAGTAACAGTCACCCACAATGATCATCATGACTAAAATTATAGTTTTTTGATAACAGGATTTTTGTTAACGAAAAAAAATAATATGTTGACTTTGGCTCTTTTATCCTTGTGGAAATCTAATTTGATGTAGTTTTATGAAAGTATTCATCTTCATAAGTTCTTTTTGGCCCATTGGTATTTATTGTAACTGACATTTAGCAATTAAATACCAGTCCTAACAAAAAAAAAAAAAAAAAAAA
>70334 ENA|HAFG01070335|HAFG01070335.1 TSA: Proasellus parvulus, contig comp85272_c2_seq1
TGGCTGGTTGAACTTTCCATGGGGGTCCCCTTGACGACCCAACATTATGTGTGCAACGTTGTGGAGACTTCCATAATATTCCACATTAGGACTGTAAGTTGAAGATTCAATAATATCTCCTAGAACATCAATTCCATTTTCATTTCTGATATCGATTTTGCTTCCATCTTTAGCTACAACGAATCCATGAGCAATGGCATCTCGAATTCTGTTTTCTGTAACAATCATGTCTCTAACGCGAGCAATTCCTTCGACGTCATCAAAATGAATGTTATCAGGACGTGATGGAAATTCTCCTCCATACTTGTAAGTTGTGTGTGGTGCAAAACCATCGACAATTGGTCTGTCCCAGTAGAGTTCGTCAACAGGATTCAAATGATTGGATAGACGTTCTGCATCGAATCTAGCTGTAAGTTGGTGATGGACCCAGAAGAAAAGTTCTCCTTTACGTTCAAAGTGATGA
>72969 ENA|HAFG01072970|HAFG01072970.1 TSA: Proasellus parvulus, contig comp86005_c2_seq1
TTGGAAGAAGGAAGATGGGGTTGCATTGAACTAGACAAATTCTGGAGGAAACTCTCACCCGGAACCAATCACGTTGTTAGGAAATCAACTGACACATCAACTACTGTTCCCGATGTTCCTAGCTTCCATGACCTACTGGCGAAGACTGAAGAAGCCCTTAAGTCCGGAAAAGAACTTGACTTACATGAGTTCAACAGAGCTTGTGGTATTCCAAATAGATTACTTCTACCTAAAGGTACTACCCAAGGAATGGAATTTGTTCTTTTTGTAGCAGTCACTGATGGATCAAAGGACATTGAAATTCAAGGTGGAATTGAGCACCTCGAGCATACCGGATCCCATGCCCAATGCGGAATTCACGGTGAAAAGTATCCTGATGCAAGACCTCTTGGCTTTCCTCTTGACAGAAGGATTTCAAATGAAAAATCTATTCTAAGATACCATAACTTGCACAAGAGCGTCGTCACCGTTCGTCACACTGAACACCACGAGCACCACAACCATGAAACTTAAAGTATTTTTGGGACAATCGTATTGTTGCAAATTGATGTGACTTTTAATTTTAAGTAAATGAAG
>93883 ENA|HAFG01093884|HAFG01093884.1 TSA: Proasellus parvulus, contig comp89333_c1_seq2
ATCGTCCATGGCGGCTTCCAAATTGAATTCGAAATCTTCAAAGAAGGTCTCTAACTTTCCACCAATGGAAACTGAATCAATGGCAATCCCGGCGAATTCAAGTTCATCCTTGGTGTAGTGAGGAAGAGAGTCTTTGTGTTCCTTAAAGATGTTATCAATGTACTTGTGGAGTCTGAAGAAAGCTGGGTCGCGGGTAGCGGTTTCGAAATGTTCCATGACACCTGGTGGTTGGTTGAACTTTCCATGTGGATCTCCTTGACGACCAAGCATAATGTGGCCAACATTGTGGAGGCTTCCATAGTATTCAGGATTTGGGCTGTACGCGGAGGATTCAATAATGTCTCCCAAAATGTCAACTCCACGTTCGTTTCTGATGTCAATTTTACTGCCATCCTTAGAAATAACGTATCCATGGGCAATGGCGTCTCTGATTCTGGTTTCCCAAATAATCATGTCACGAACATTGGCAACACCATCAACATCTTGAAAGTGAATGTCATCAGGACGAGGAGGGAATTGTCCTCCATACTGGTAATCAATTTCTGGTGAAAAACCATGATGGATCGGCTTGTCCCAATAAAGTTCATCGACAATGTCCAAATGGTTTGACAATCTTTCTGCATCAAATCTGGCAGTAAGTTGGTGATGAACCCAGAAGAAAAGTTCTCCCTTACGGTCATAATGGTGACCATATTTATCTTCCCACCAGAATGGGAAGTCCATATGCCATGTAACGTGGTGAACTCCCAAACCAATATCTTCACCAAAGTATGCAACTCTTTGTTCAGGGTTCTTCTGTGATCCAGTGAATTCCATGTGGAATTTACCAGGAGTTTGCATCATTTTTGCTCCATATGTCTTTCTGATAACATCTGAAGTAGTGAACATATGTGGAGTGACTTCATAAAGTGGGGGCAGGGCCAAATGGTCACAAGATGGGTGATGGATGACAACGATGTACAAAGCATATACAAAGACACCTTCATTCAAAATTTCGCGGAAGTAAGCTGCATTCTTTCTAGCACAGTCCCATGTCTTGCAAGACATGAGGACATCGATCAGCATAATTGATTCATGCCTATGCTCTTCATTGAAAAGTGAATACCAGTGATGTTGTGGAAGGTAGTCTTTTGCGTCTATTTTCTTGCAGAGTGCTTCTGCAGCTTGACCATCATCTTTATACATGGAGTGATCAGCAGTTGGGTCAAAATTTTTGGCAAAATCCATCAATTCAGTAAACCTTGCTCTTAGCGGTTGGTCGAGCTTGTAGAGCATGCGCATAATGTCTTGCTGCATTAAGGCATCAGGGGCCTTGAATGCGCTAGCCGAAGCTGCAATGAGGAGAACAGCCAGGAATATCTTCATATTGGAAGCCGGTGCCTGGTTAAAGAACCCCCCGTACTCTGCGTTGA
>98737 ENA|HAFG01098738|HAFG01098738.1 TSA: Proasellus parvulus, contig comp89666_c1_seq4
TCATTTCGATCGTAAAGGAGAGCTATTCTTCTGGGTTCATCATCAACTTACAGCCAGATTTGACGCAGAACGACTCTCTAACAACTTAGGTATTGTTAATGAACTTTATTGGGATAAGCCGATACATGAAGGTTTTGCACCACAAACAACTTACAAATATGGTGGAGAATTTCCTTCTCGTCCAGATAATGTTCATTTTACGGATGTCGATGGAGTTGCCCATGTCCGTGACATGATATTAATGGAGCGCAGAATCAAAGACTCTATTGCGCATGGATACGTTATTGACGATAATGGAGAGAAAATCGATATTAGAAATGAACAGGGAATTGACGTCCTGGGATCAATTATTGAATCTTCCATGTACAACCCAAATCCTTCCTACTATGGAAGCATTCACAATACCGCTCACATTATGCTTGGTCGCATAGGGGACCCTAAAGGAAAATTCGACCATCCTCCTGGAGTTATGGAGCATTTCGAAACAGCGACGCGTGACCCAGCCTTCTTCCGCCTCCATAAATATATCGACAACATTTTTAAGCTGCATAAAGATTCTCTACCTCACTACACTGAAGAAGACCTGACATTTAACGGCATCGCCATTGATTCAGTATCCATCGACGAAAAGCTCGAAACCTTCTTTGAAGACTTTGAATTTAGCCTGGAAATGGGTGTTGATGATACTGAACAATTGGACGATGTCCCGATTTTAGCAATTGTTTCACGTCTCAACCATCAACCTTTCAGCTTTAATATCGATGTCTTGAACAATAACAATGCAAAATCCTTTGCAACTGTACGCATTCATCTATGTCCTCGTAGAGACGAAAATGGAATCATGTTCACGTTAGAAGAAGGCCGTTGGCACTGTATTGAATTAGACAAATTCTGGAGGACTCTGAAACCTGGAAAGAACCATATCGTTAGAAAATCAACAGACGCAGCTACTACTGCTAATGACTCTCCAAGCTTCAAAAAGCTGATGGAAATTGCTGATGATGCTGTTAAGTCTGGCGCAACATTTGATGTCACTGATTACATTCGATCTTGTGGTATTCCAAATCGATTGCTCATTCCCAAAGGAACTACCCAAGGATTGGAATTTACTCTGCTTGTGGCTATTACTGATGGAACAGAGGACGCTGCTGTGGACGGATTAGAAAATGACGAACGTGGTGGTTCTCATGCCCAATGTGGAATTCACGGAGAA
>20623 ENA|HAFH01020624|HAFH01020624.1 TSA: Proasellus racovitzai, contig comp33391_c1_seq1
GATCATTCTCATTGGAAAAATGAAGTATTTAGTCTTGCTGCTCCTATGTGTTTTGGCTCCAACTTTGTCAGATAACAGCAACGAGGAAGTTCCATTAGTCAAGAAGGAGCTGGATGTTCTACGTCTTCTCCACAAAGTTCATGAACCAATAAAGGCTGCATTTACTGAGCTTAAAGATGCCTCCAGAAAATTTAAACCAACTGCTGATAGTTCTTTATATGTTGACGGTGGTAAAGCCGCTGAAATACTATGCACAGCTTTAAAAGATAATAAAGTTCTTAAGAAACACGCCTGGTTCTCGCTTTTCAACGGAGCACATAGAAATGATGCTCTAATGCTGTTCGAAGTTTTGATGAAATGTAAGACATGGCAGTGCTTTGTAAGTAATGCCGCATACTTCCGCGAGGTACTAAATGAAGGTGCTTTCGTATATGCAGTTTATGTTGGGGTTATTCATCATCCGATTTCTGAAGATGTATTGTTACCTCCTCTCTATGAAATCATTCCTCACATGTTTGCGAATTCCGCTGTCATAAACCAGGCATACAAAGCACAAATGAAGAAGACACCAGGAAATTTTCGTATGAACGTTACTGGATCATTGAAGAACCCTGAACAAAGAGTTGCTTATTATGGAGAAGATATTGGTATGCTAGTTCACCATGTAACCTGGCATATGGAGTACCCCTTCTGGTGGGAAGATAATTATGGTCATGGAATTGATAGAAAAGGAGAACTTTTTTTATGGGTTCATCATCAACTTACCGCTAGATTTGATGCTGAACGTCTTTCAAATTACATCGATGTTGTGGAAGAAATTTATTGGAATAAACCTGTGGTTCATGGTTTTGTACCACACACAATGTATAAATATGGAGGACCATTTCCATCTCGTCCAGATAACGTTAAATTTACAGATGTCGATGGAATTGCCACAGTAAGTGACATGATTATATTTGAAAATAGGGTAAGGGATGCCATTGCTCATGGATATGTAATTGCTAAAGATGGAAGCAAAGTTGATATCAGAAA
>21345 ENA|HAFH01021346|HAFH01021346.1 TSA: Proasellus racovitzai, contig comp34070_c0_seq1
AAGAGGGAATCCAAGAGGCTTCTTATCTGGGTATTTTTCTCCGTGGATTCCGCATTGAGCGTGAGAACCACCGCGTTCGTCGTTTTCTAATCCATCCACAGCAGCATCCTCTGTTCCGTCAGTAATGGCCACAAAAAGAACAAATTCCAAACCCTCCTTTGTTCCTTTGGGAATGAGCATTCTATTCGGAATACCACATGATCGCATATAGTCAGAAACATCCAGAGCTGCACCTGACTTCACAGCGGTATCAGCCATTTCCATTAGCTTCTTAAAGCTAGGAGAATCATTGGCAGTAGTAGAAGCGTCGGTAGATTTTCTAACGATGTGGTTTTTTCCAGGTTTCAGTGTTCTCCAGAATTTATCTAACTCAATGCAGTGCCAACGGCCTTCTTCTAATGT
>29453 ENA|HAFH01029454|HAFH01029454.1 TSA: Proasellus racovitzai, contig comp40717_c0_seq1
ACGTGATCCAGCTTTCTTCCGACTACATAAGTATATGGACAACATTTTCAAAGAACACAAAGACTCTCTTCCTCACTACACCAAGGACGATATTGAATTTTCAGGAGTTGCAATTGAATCTGTCTCCATTGATGGAAAGCTCGAAACATTCTTTGAAGATTTTGAATTCAGTTTAGAAATGGCTGTTGATGACACAGAAAATATTGAGGATGTCCCTATTTCAGCTGTTGTTTCTAGGCTTAACCATTCACCATTCAGTTTCAACATTGATGTCTCCAACAATAACGGAGGAAATGTATTAGGAACCGTCCGCATTTATCTGTGCCCAAGAGAAGACGAAAATGGAATTGTTTTCACATTAGAAGAAGGCCGTTGGCATTGCGTTGAACTCGATAAATTCTGGAAAACATTGAAACCAGGAAAGAATCACTTTGTCCGAAAATCATCTGATGCTTCAACCACCGTTCCTGATATCCCTAGCTACCAAACAATTCTTAAAGAAGCCGAAGCTGGTGGAAAATTCGATATGTCAGAATTCTCTCGCTCTTGTGGTATCCCCAATAGAATGCTTCTCCCAAAAGGAACAACCGTAGGCATGAAGTTTGTTCTTTTTGTTGCCATTACTGATGGAAAAGAAGATGCTGCCATTGATGGGCTTGAAAATGATGAACATGGTGGTTCTCATGCTCAGTGTGGCATTCACGGTGAAAAATACCCAGACAAGAGACCTCTTGGTTTCCCACTTGACAGACATATCCCTAACGAAAAAGTATTGCTACTCTTCCCTAACTTGAGCAAGACTGTGGTAACAGTTACTCACAATGAACACCATGACTAAAATTATGGTTATTGATACCACGTATATTTGTTTTTAAAAATAAAAGAGAAAAATTGAAAAAAAAAAAAAAAAA
>40028 ENA|HAFH01040029|HAFH01040029.1 TSA: Proasellus racovitzai, contig comp45967_c1_seq1
AGAACTTTTCTTCTGGGTTCATCATCAACTTACAGCCAGATTCGATGCTGAACGTCTCTCAAACCATTTAGATATTGTTGATGAACTCTACTGGGATCATCCAATTGAAGAGGGTTTTGCACCACACACAACGTATAAATATGGTGGAGAATTCCCAGCTCGTCCAGATAACATTGAATTTTCTGATATTGATGGAGTCGCACGTGTACGCGATATGATTATTATTGAAAACCGAATTCGTGATGCAATTGCTCATGGATATATTGTTGACCGTGAAGGTCGAAAAATTGACATAAGAAATGCTCATGGAATCAACCTTCTTGGAGATATCATCGAGTCCTCCACATACAGTCCCAATGCTCAGTACTACGGAGCTCTCCACAACACTGCCCACATTATGCTCGGTAGGCAAGGAGATCCTCAGGGAAAGTTCAATCATCCTCCAGGTGTTATGGAACATTTTGAAACTGCAACACGTGATCCAGCTTTCTTCCGACTTCATAAGTACATGGATAATATTTTCAAAGAGCACAAAGATTCCCTTCCACCTTATACTAAGGAAGAAGTTTATTTCCCAGGAGTATCAGTTGAATCTGCAGTAGTCACCGGTAAATTAGAAACTTTCTTCGAAGATTATGAATTCAATTTAGAAAATGCTGTGGATGATGCAGAAAATGTTCCTGACGTAGAAATTTCTGCTATTGTTTCAAGATTAAATCATGAACCATTCAGCGGTCACTTTGACATTACTAACAACAACAATGAAAATGTACTTGGTACCATCAGAGTATACCTTTGCCCTAGAAGAGATCACAATGGCATAATATTTACTTTGGAAGAAGGAAGATGGGGTTGCATTGAACTTGACAAATTCTGGAGAAAACTCTCACCCGGAACCAATCACGTTGTGAGGAAATCAACTGAATCATCAACAACTGTTCCCGATGTCCCTAGCTTCCATGACCTACTAGCAAAGACTGAAGAAGCTCTTAAATCCGGAAAAGAACTTGACTTACATGAGTTCAACAGAGCTTGTGGTATTCCAAATAGATTACTTCTACCTAAAGGTACTACACAAGGAATGGAATTCGTACTTTTTGTAGCAGTCACTGATGGAGCAAAGGACATTGAAATTCAGGGTGGAATTGAGCACCTAGAGCATACCGGTTCCCATGCCCAATGCGGAATTCACGGTGAAAAGTATCCTGATGCAAGACCTCTTGGTTTCCCTCTTGACAGAAGGATTTCAAATGAAAAATCTATTCTAAGATACCATAACTTGCACAAGAGCGTCGTCACCATTCGTCACACTGAACACCACGAGCACCACAACCATGAAACTTAAAGTTTCTTGCAATCGTATTCTTAATTCGTATTTCTTAAATCGTATTCTTGCAAATTGATGTGACTTTTAATTTTAACTAAATGAAGCGTCAAAAAAAAAAAAAAAAAA
>44099 ENA|HAFH01044100|HAFH01044100.1 TSA: Proasellus racovitzai, contig comp47296_c2_seq1
AAATATTGAGGATGTCCCTATTTCTGCAATTGTTTCCAGATTAAACCATGCTCCATTTAGTTTCAACATTGATGTAACTAATGACAATGGAGACAGTGTGTTTGGTACAGTTCGCATTTACTTATGCCCAAAGGAAGACGAAAATGGCCTTGTTTACACATTGGATGAAGCCCGTTGGCATTGCGTTGAACTTGACAAATTCTGGAAGACATTGAAACCAGGAAAGAATCACATCGTACGAAAATCTACCGAAGCTTCAACAACAGTTCCTGATATTCCAAGCTACAGAACAATTCTTGAAAAGGCTGAAGCCGGCGGAAACTTTGACATGTCTGAATTCTCCAGGTCATGTGGAATTCCCAATAGATTGCTGCTTCCCAAAGGAACAACTGAAGGTATGAAATTCTCTCTTGTGGTTGCCATCACTAATGGAAAGGAGGATGCTGCTGTTGAAGGACTTGAGAATGATGAACATGGAGGTTCCCATGCTCAATGTGGTATTCATGGTGAAAAATACCCCGACAAGAGGCCCCTTGGTTTCCCCCTTGATCGTAAAATTGCAAATGAGAAAGTTCTTACCTTATTCCCCAATTTGAGCAAGACTGAAGTGGTTGTTACTCACAATGATCATCATGATGATTAAATTATTTTTTATACTTTAAATTATTCTTAACTTTTCTTTGAAACCTAAAAATGTATTTCACAAATTAAAAGTTTA
>55108 ENA|HAFH01055109|HAFH01055109.1 TSA: Proasellus racovitzai, contig comp49236_c7_seq1
TTTTTTTTTTTTTTTTTTTTTCAAGATGCAGCGTGTATTAAGAAAAAGATCACATTCAATATGAAAATTTTAAGGTTTAGTCATGATGGTCTTCGTGAGTAATGGTTACAACGGTCTTGCTGAAATTAGGGAAGCTGAGAATAGCTTTGTCATCCTCAATGTGTCTGTCAAGAGGGAAACCAAGGGGTCTCTTGTCTGGGTAAGTTTCTCCGTGAATTCCACACTGGGCGTGAGAACCACCACGTTCATCACTTTCTAGTCCTTCGACAGCAGCGTCCTTGCTTCCATCAGTAAGAATCACAATAAGAGCGAATTCCATACCTTCGGAGTTACCCTTGGGTAGGAGAAGTCTGTTGGGGATTCCACATGATCGCTTGTATTCATGAACATCCAGAGCTTTACCAGATGTAACAGCGGCATCAGCAATATCCATAAGGTGGTGGAAACTTGGGCTGTCTGAGACGGTGGTTGATGAATCTGATGATTTTCGGACAATGTGGTTCTTGCCAGGTTTCAATGTTCTCCAGAACTTGTCAACTTCAACGCAGTGCCAACGGCCTTCATCAAAGGTGAAAAACAATCCATTAGCATCTCTGCGAGGGCAAAGGTGAACACGGACTGTGGCAAAGGCATTTGCTCTGTTATTATTCATGACGTCAATGTTAAAGCTGAATGGCTTGTGGTTAAGTCGGGATGTTACTGCATGAACCTCAATATCATCGATGGATTCAAGGTCATCCATGGCGGCTTCCAAATCGAATTCGAAATCTTCAAAGAAGGTCTCTAATTTTCCATCAATGGATACAGATTCAACGGCAACTCCAGCAAATTCAAGATCTTCCTTGGTGTAGGGTTCAAGAGAATCCTTGTGTTCCTTAAAGATGTTGTCAATGTACTTGTGCAGACGGAAGAAAGCTGGGTCACGAGTTGCAGTTTCGAAATGTTCCATGACACCTGGTGGCTGGTTGAACTTTCCATGGGGATCTCCTTGACGACCAAGCATGATGTGAGCAACATTGTGGAGGCTTCCGTAATATTCAGCGTTAGGGCTGTATGCGGAGGATTCGATGATGTCTCCTAAAACGTCAATTCCATGTTCGTTTCTGATATCAATCTTGCTACCATCCTTGGAAACAACGTATCCGTGGGCAATGGCGTCTCTGATTCTAGTTTCCCAAATAATCATGTCACGAACGTTGGCAACACCATCAACATCTTCAAAGTGAATATCATCAGGACGAGGGGGGAATTGTCCTCCATATTGGTAATCAATTTCTGGTGAAAAACCATGATGGATCGGCTTATCCCAATAAAGTTCATCAACAATTTCTAAATGGTTAGAAAGACGTTCAGCATCGAATCTAGCTGTAAGTTGGTGATGAACCCAGAAGAAAAGTTCTCCCTTTCGGTCAAAGTGGTGACCATATTTGTCTTCCCACCAGAAGGGGAAATCCATATGCCAGGTAACGTGATGAACTCCCATGCCAATATCTTCACCGAAGTATGCAACCCTTTGTTCAGGGTTCTTCTTTGATCCAGTGAATTCCATGTGGAATTTACCGGGGGTATGCATCATTTTTGCTCCATATGCCTTTCTAATAACATCTGAAGTAGTGAACATATGTGGGGTGACTTCATAAAGTGGGGGTAGAGCCAAATGGTCACAAGCTGGGTGATGGATGACTAAGATGTACAAAGCATATACGAAGACTCCTTCATTCAAAATTTCACGGAAGTATGCAGCGTTCTTTCTTGCACAGTCCCAGGTCTTGCAAGTCATGAGAACATCAATAAGCATAAGTGATTCGTGCCTGTGTTCTTCGTTGAAAAGTGAATACCAGTGATGTTGTGGAAGGTAGTCTTTGTCATCGACTTTCTTGCAGAGTTCTTCTGCAGCTTTGCCATCATCCTTGTACATGGAGTGATCAGCAGTTGGGTCAAAGGTTTTGGCAAAGCCAATTAGGTCAGCAAATCTTGCCCTTAGTGGTTGATCGAGCTTGTAAAGCATGCGCATAACATCTTGCTGCTTCAAGGCATCGGAAGCACCTGGGAGGGCGCTAGCCGAAGCTACAAGGAGGAATAGAGCAGCCAGGAGTAACTTCATCTTGGAAGCCGGTGTCAGGACAATGCACCCCCCGTACTCTGCGTTGATAC
>94806 ENA|HAFH01094807|HAFH01094807.1 TSA: Proasellus racovitzai, contig comp485146_c0_seq1
GTGAGCGATATTGTGAAGACTACCATAGTATCTAGGGTTTGGACTATACATGGAAGATTCAATAATTGATCCTAGAATATCAATACCACTTTCATCTCTTATATTGATTTTCTTTCCATCTGCATTAACAACATATCCATGTGCAATTGCATCCTTGATTCTGCGCTCCATTATTATCATGTCGCGGACATGTGCAACTCCATTTACATCGACAAAATGAGCATTATCTAGACGAGAAGGAAATTCTCCGCCATACTTGTAAGTTGTTTGGGGTGAAAATCCTTCATGTATTGGTTTATCCCAGTAAAGTTCGTGAACAATATCCAAGTGGTTAGAGAGACGTTCAGCGTCAAATCTGGCAGTAAGCTGGTGATGAACCCAAAAGAAGAGCTCTCCTTTACGATCGAAATGATGACCATATTTATCTTCCCA
>11511 ENA|HAFI01011512|HAFI01011512.1 TSA: Proasellus rectus, contig comp24836_c1_seq1
AGAACTTTTCTTCTGGGTTCATCATCAACTTACAGCCAGATTCGACGCTGAACGTCTCTCTAACCATTTAGATATTGTTGATGAACTCTACTGGGATCATCCAATTGAAGAGGGTTTTGCACCACACACTACATATAAATACGGAGGAGAATTCCCAGCTCGTCCCGATCACATTGAATTTTCTGATGTTGATGGAGTCGCACGTGTTCGCGATATGATCATTCTTGAAAACCGAATTCGTGATGCTATTGCTCATGGATATATTGTTAATCGTGAAGGTCGAAAAATAGACATAAGAAATGCTCATGGAATCAACCTTCTTGGAGACATCATCGAGTCCTCCACATACAGTCCAAATGTTCAGTACTATGGAGCTCTTCACAACACTGCTCACATTATGCTCGGTAGGCAAGGAGATCCTCAGGGAAAGTTCAATCATCCTCCAGGTGTTATGGAACATTTTGAAACTGCAACACGTGATCCAGCTTTCTTCCGACTTCATAAGTACATGGATAATATTTTCAAAGAGCACAAAGATTCACTTCCACCTTATACTAAGGACGAAGTTTATTTCCCAGGAGTATCAGTTGAGTCTGCTGTACTCACCGGTAAATTAGAAACTTTCTTCGAAGATTATGAATTCAGTTTAGAAAATGCTGTGGATGATGCAGAAAATGTTCCTGACGTAGAAATTTCCGCTATCGTTTCACGATTAAATCATGAACCATTCAGCGGCCACTTTGACATTACTAACAACAACAATGAAAATGTACTTGGTACCATCAGAGTATACCTTTGTCCTAGAAGAGATCACAATGGCATAATATTTACTTTGGAAGAAGGAAGATGGGGTTGCATTGAACTAGACAAATTCTGGAGGAAACTCTCACCCGGAACCAATCACGTTGTTAGGAAATCAACTGACACATCAACTACTGTTCCCGATGTTCCTAGCTTCCATGACCTACTGGCGAAGACTGAAGAAGCCCTTAAGTCCGGAAAAGAACTTGACTTACATGAGTTCAACAGAGCTTGTGGTATTCCAAATAGATTACTTCTACCTAAAGGTACTACCCAAGGAATGGAATTTGTTCTTTTTGTAGCAGTCACTGATGGATCAAAGGACATTGAAATTCAAGGTGGAATTGAGCACCTCGAGCATACCGGATCCCATGCCCAATGCGGAATTCACGGTGAAAAGTATCCTGATGCAAGACCTCTTGGCTTTCCTCTTGACAGAAGGATTTCAAATGAAAAATCTATTCTAAGATACCATAACTTGCACAAGAGCGTCGTCACCGTTCGTCACACTGAACACCACGAGCACCACAACCATGAAACTTAAAGTATTTTTGGGACAATCGTATTGTTGCAAATTGATGTGACTTTTAATTTTAAGTAAATGAAGCGTTAAAAAAAAAAAAAAAAAAAAA
>18813 ENA|HAFI01018814|HAFI01018814.1 TSA: Proasellus rectus, contig comp41011_c1_seq1
ACATGGAATTCACTGGATCAAAGAAGAACCCAGAACAGAGAGTTGCTTATTTCGGTGAAGATATTGGTCTAGGCGTTCACCACGTTACTTGGCACATGGACTTCCCATTCTGGTGGGAAGATAAATATGGTCATCATTTCGATCGTAAAGGAGAGCTCTTCTTTTGGGTTCATCATCAGCTTACTGCCAGGTTTGACTCTGAACGTCTCTCTAACCATTTGGATATTGTTCACGAACTGTACTGGGATAAGCCAATACATGAAGGATTTTCACCCCAAACAACTTACAAGTATGGCGGAGAATTTCCTTCTCGTCCAGATAATACTCATTTTGTCGATGTAAATGGAGTTGCACATGTCCGTGACATGGTATTAATGGAACGCAGAATCAAGGATGCAATTGCACATGGATATGTTGTTGATGAAGATGGGAAGAAAATCAATATTAGAGATGAAAGTGGAATTGATGTTCTAGGATCAATTATTGAATCTTCCATGTACAGTCCAAATCCTAGCTACTATGGTAGTCTTCACAATACAGCTCACATCATGCTTGGTCGTTTAGGGGATCCAAGTGGAAAATTTGACCTTCCCCCAGGTGTCATGGAGCATTTCGAAACAGCAACACGCGATCCTGCATTCTTCCGTCTTCATAAATATATTGACAACATCTTTAAGATGCATAAAGACTCTCTTCCTCACTACACTGCGGAAGACCTCGAATTTAAAGGCATTGCCATTGATTCAGTGTCCATCGAAGGAAAGCTTGAAACCTTCTTTGAAGATTTCGACTTTAGTTTGGAAATGGCAGTAGATGATACTGAACAACTGGAAGATGTTCCAATTTCAGCAATTGTTTCACGCCTCAACCATCAACCTTTCAGCTTTAATATCGATGTCTTGAATAATAATAATGCCAATACCTTTGCAACAGTTCGTATTCATTTATGTCCTCGTAGAGATGAAAATGGAATCATGTTCACATTAGAAGAAGGCCGTTGGCACTGCGTTGAGTTAGATAAATTCTGGAGAACACTGAAACCTGGAAAGAACCACATCG
>18978 ENA|HAFI01018979|HAFI01018979.1 TSA: Proasellus rectus, contig comp41204_c2_seq1
AGTAATGGCAACAAAAAGAACAAACTTCATCCCTGCGGTTGTTCCTTTGGGGAGGAGCATTCTATTTGGGATTCCACAAGAACGAGAGAATTCTGACATATCGAATTTTCCACCAGCTTCGGCTTCTTTAAGAATTGTTTGGTAGCTAGGGATATCAGGAACGGTGGTTGAAGCATCAGATGATTTTCGGACAATGTGATTCTTTCCTGGCTTCAATGTTTTCCAGAATTTATCGAGTTCAACGCAATGCCAACGACCTTCCTCTAATGTGAAAACAATTCCATTTTCATCTTCTCTTGGGCATAGATAAATGCGAACGGTTCCTAATACATTTTTTCCGTTATTGTTGGTAACATCAATGTTGAAACTGAATGGTGAATGGTTAAGCCTAGAAACGACAGCAGAAATTGGGACATCATCAATACTTTCTGTGTCATCAACGGCCATTTCCAAACTGAATTCGAAATCTTCAAAGAATGTTTCGAGCTTTCCATCAATGGAGACAGATTCAATTGCAACTCCTGAAAATTCAATATCGTCCTTGGTGTAGTGAGGAAGAGAGTCTTTGTGTTCTTTGAAAATGTTGTCCATATACTTATGAAGTCGGAAGAAAGCT
>28961 ENA|HAFI01028962|HAFI01028962.1 TSA: Proasellus rectus, contig comp52701_c0_seq1
ACGCAGAGTACGGGGGATCATTCTCATTGGAAAAATGAAGTATTTAGTCCTGCTACTCCTATGTGTTTTGGCTCTGGCTTTGTCAGATAACAGCAATGAGGAAGTTCCATTAGTCAAGAAGGAGCTGGATGTACTACGCCTTCTTTACAAAGTTCACGAACCAATAAGGGCTGCATTTACTGAGCTAAAGGATGCCTCCAGAAAATTTGAACCAAATGCTGATAGTTCTTTGTATGTTGACGGTGGTAAAGCCGCGGAAACACTAAGCAGAGCTATAAAAGATAATAAAGTTCTTAAGAAACACGCATGGTTCTCGCTTTTCAACGGCGCACACAGAAAAGACGCTCTAATGCTATTTGAAGTTTTGATGAAATGTAAGACATGGAATTGCATTGTAAGTAATGCCGCATACTTCCGCGAGATTATAAATGAAGGTGCTTTCGTATATGCAGTTTATGTTGCAATTATTCATCATCCGATTTCTGAAAATGTATTGTTACCCCCTCTCTATGAAATAATTCCTCACATGTTTGCAAACTCTGCTGTCATAAACCAGGCATACGAAGCACAAATGAAGAAGACACCGGGAAATTTTCGCATGAATGTAACTGGATCATTGAAGAACCCTGAACAAAAGGTTGCTTACTATGGAGAAGATATTGGTATGCTAGTTCACCATGTAACCTGGCATATGGAGTACCCATTCTGGTGGGAAGATCATTATGGTCATGGATTTGATAGAAAAGGAGAGCTTTTTTTATGGGTTCATCATCAACTTACTGCTAGATTTGATGCTGAACGTCTTTCAAATTACATCGATGTTGTTGAAGAAATTTACTGGGATAAACCTGTTGTTCATGGTTTTGTACCACACACAATGTATAAATATGGAGGAGCATTTCCATCTCGTCCAGATAACGTTCAATTTACAGATGTTGATGGAATTGCCACAGTACGTGACATGATAATATTTGAAAATAGGGTAAGGGATGCTATTGCTCATGGATATATAATTTCTAAAGATGGAAGCAAAGTTGATATCAGAAATGAACGTGGCATAGATATTCTTGGAGATGTTATTGAACCATCAAATTATAGTCCAAACCCACGGTACTACAAAGGTTTTCATAATATAGCTCATCTTTTTGTTGGCCGTCAAGGGGATCCACAAGGAAAGTATGAATACCCCCCAGGTGTAATGGAACATTTTGAAACTCTGACTCGAGATCCAGTATTTTTCAGGTTACATAAATACATTGACAATATTATAAAAGAACACAAAGACACACTTCCCCCATATACGATTGAAGATGTTGGATTTCCTGAGGTTACCATTGAATCTGTTTTAGTTGATCGCAAACTTGAAACTTATTTCGAAGATTTTGATTTCAGTCTAAAGATGGCTGTGGATGACACCATTGAACTGGAAGATGTAGATATCTCCGCAGTTGTGTCTCGACTTAATCACAAGCCTTTTAATATTAATGTTGATGTTTCTAACCATAATAAAAATTCAGTCCTTGGCACTTTTCGAATATTCTTGTGTCCAAGATTTGATAATAATGGAGTCAGCTATTCACTGAATGATGTTCGATTCCTATGCCTAGAAATTGATAAATTCTGGAAGACTATAAAACCTGGAAAGAACATGATCATCAGAAAATCGACAGACGTCTCAACAACTGTTTCGGACCTTCCAAGTTTTCAGACGCTATTTGTTAAAACAGAAGCAGCTTTGTCTACCGGAGAACTTGATTTGTCAGAATTCAATGGAGCCTGCGGCATCCCAAACCGAATTCTTCTTCCCAAGGGAAAACCAGAAGGAATGGAATTTTCTTTAATTGTGGCGATTACAGATGGTCTTAAGGATGCGGCTGTCGAAGGATTGGAAGGTGAAAAATATAATGGACCACATGCACAATGCGGAATAAAAGGAGAAACCTTCCCAGATAAAAGATCATTAGGGTTTCCACTGGATAGGAAGATACAACATGATTACAAATTCTTAAATTTCCCCAATTTTAGTAGAACTTTCGTTACAATTACTCATTTAAAATAACGAATTTTTTCTTGTTGCGACATAAATTAATTTTTGCATAAAAAAAACAGTAGTTTTTGACATTTTGACAGTGGGCCTACCGCAGCCAACGTATTTTCTATTTTACTTAACTAACCAAAAAACATTATTCATTATCGAATTTTTGCAATAATTAGAAATTCATATAACTTCACTGACAACAAAATATTGTTTCTTTAACAAATAAAAATAATTTTTTTATCTTAACATTTATA
>32049 ENA|HAFI01032050|HAFI01032050.1 TSA: Proasellus rectus, contig comp55148_c0_seq1
TCCGTGAATTCCGCATTGGGCGTGTGAACCACCGCGTTCATCTTTTTCAAGGTCTTGAACTGCAGTATCCTTGCTTCCATCAGTAATTACAACTACGAGTGCAAATTCCATGCCTTCTGTGGTTCCCTTAGGAAGTAGGAGTCTGTTGGGAATTCCACATGCTCTGGAATATTGGGATAAATCCAGATCACCACCTGCAGCAACAGCAGCATCAGTTTTTGAAAGAAGAGTTTCGAAGCTTGGAACATCTGGAACTGTTGTTGATGCTTCAGAAGACTTGCGTACAATATGGTTCTTCCCTGGTTTCAAAGTCCTCCAAAATTTGTCAAGCTCAACACAATGCCAACGTCCTTCATTCAAAGTGAAAACAATTCCATTGGCATCATGTCGTGGGCATAAATAAACACGAACTGTACCAAACACATCGCCGCCATTATTGTTGGCAACATCTAGATTGAGGTTGAATGGTTGATGGTTTAAACGGGAAACAACAGCAGAAATTGGCACATCGTCAATGCTTTCAGTATCATCAACGCCCATTAGAAGACTAAATTCAAAATCTTCAAAGAATGTCTCCAGTTCACCTTCGATGGCAACAGAATCAATTGAAACTCCAGTAAATTCTACATCTTCCTTGGTGTAGTATGGAAGGGTGTCTTTGTGTTCCTTAAAGATATTATCAATGTACTTGTGAAGCCTAAAGAAAGCTGGATCGCGGGTTGCCGTTTCGAAATGTTCCATG
>36833 ENA|HAFI01036834|HAFI01036834.1 TSA: Proasellus rectus, contig comp58546_c0_seq1
AGAAATGAACATGGAATTGATGTTCTAGGAAACATCATTGAATCTTCGACTTACAGTCCAAATGTAGAGTACTATGGAAGTCTTCACAACGTTGCTCACATAATGCTCGGTCGACAAGGAGATCCTCATGGAAAATTCAATCAGCCACCAGGTGTTATGGAACTTTTCGAAACTGCAACACGCGATCAAGCCTTCTTCGGGCTACATAAGTATATTGATAACATTTTCAAGGAACATAAAGACTCGCTTCCTCCATATCCACATGAAGAGGTTGTTTTTGAAAGAGTTGCAATTGAATCCGTTTCCATTGATGGAAAATTAGAAACTTTCTTTGAAGATTTTGAATTCAGCTTAAGAGATGGCCGTTGATGATACCGAAAATATTGAGGATGTCCCTATTTCTGCAATTGCTTCCAGATTGAACCATGCTCCATTTAGTTTTAACATTGATGTAACTATTAACGATGGAGACAGTGTGTTTGGTACCGTTCGCATTTACTTATGCCCAAAGGAAGACGAAAATGGCATTGTTTTCACATTGGATGAAGGCCGTTGGCATCGCGTAGAACTTGACAAATTCTGGAAGACATTGAAACCAGGAAAGAATTACATCTTTAGAAAATCTACCGAAGCTTCAACAACTGTTCCTGATATTCCAAGCTACAGAACAATTCTTGAAAAGGCTGAAGCCGGCGGAAACTTTGACATGTCCGAATTCTCCCGGTTATGTGGAATTCCCAATAGATTACTGCTTCCCAAAGGAACAACGGAAGGAATGAAATTCTCCCTTGTTGTTGCCATCACTGACGGAAATGAGGATGTTGCAGTTGAGGGACTTGAGAATGATGAACATCGAGGTTCCCATGCTCAATGTGGTATCCATGGCGAAAAATATCCCGACAAGAGGCCTCTTGGTTTCCCCCTTGATCGTAAAATTCCAAATGATAAAAGTTCTTACCTTATTCCCAAATTTGAGCAAGACAGAAGTAACAGTTACTCATAATGATCATCATGATGATTAAAATATTTTTTATACCCTAAATTATTCTTAATTTTTCTTTGAAGACTAAATATGTTTTT
>52352 ENA|HAFI01052353|HAFI01052353.1 TSA: Proasellus rectus, contig comp65448_c0_seq1
GATTCCACATTGGGCGTGAGAACCTCCACGTTCATTGTCTTCTAGTCCTTCAACAGCGGCGTCCTTGCTTCCATCGGTAAGGATCACAATGAGTGCGAATTCCATACCTTCACTGTTACCTTTGGGTAGGAGAAGTCTGTTGGGGATTCCACATGATCGTTTGTACTCATGAACATCAAGCTCTTTGCCAGAAGAAACGGCAGCATCAGCGAGATCCATAAGATGGTGGAAGCTTGGGCTGTCAGAAACGGTGGTTGATGCATCGGATGATTTTCGGACAATGTGGTTCTTGCCAGGTTTCAAAGATTTCCAGAACTTATCAACTTCAACGCAGTGCCAGCGACCTTCATCAAGGGTGAAAAGAAGTCCATTGGCGTCTCTACGGGGGCAAAGGTGAACACGAACAGTAGCAAAGGCGTTTCCTCTGTTGTTATTCATGACATCGATGTTAAAGTTGAAAG
>55576 ENA|HAFI01055577|HAFI01055577.1 TSA: Proasellus rectus, contig comp66191_c0_seq1
GGTATCAACGCAGAGTACGGGGGGTGCTTTAACCTGACACCGGCTTCCAAGATGAAGTTACTCCTGGCTGTTCTCCTCCTCGTAGCTTCGGCTACAGCCTACACTGCTTCCGATGCCTTGAAGCAACAGGACGTTATGCGCCTGCTTTACAAGCTCGATCAACCACTAAGGGCAAGATGGACTGACCTAATGGACTTCGCCAAACATTTCGACCCAACTGCTGATCACTCCATGTACAAGGATGATGGCAAAGCTGCAGAAGAACTCTGCAAGAAAATCGATGACAAGGACTACCTTCCACAACATCACTGGTATTCACTTTTCAACGAAGAACACAGGCATGAATCAATTATGCTGATCGATGTTCTCATGTCTTGCAAGACCTGGGACTGTGCAAGAAAGAACGCTGCATACTTCCGTGAAATTTTGAATGAAGGAGTCTTCGTATATGCTTTGTACATCGTAGTCATCCATCACCCAGCTTGTGACCATTTGGCTCTACCCCCACTTTATGAAGTCACCCCACATATGTTCACTACTTCAGATGTTATTAGAAAGGCATATGGAGCTAAAATGATGCAGACTCCCGGTAAATTCCACATGGAATTCACTGGATCAAAGAGGAACCCTGAGCAAAGAGTTGCATACTTCGGTGAAGATATTGGCTTGGGAGTTCATCACGTTACCTGGCATATGGATTTCCCCTTCTGGTGGGAAGACAAATATGGTCACCATTATGACAGAAAAGGAGAACTTTTCTTCTGGGTTCATCACCAACTTACAGCAAGATTCGATGCTGAACGTCTTTCCAACCATTTAGACATTGTTGATGAACTTTATTGGGATAAGCCGATCCATCATGGTTTTTCACCAGAAATTGATTACCAATATGGAGGACAATTCCCCCCTCGTCCTGATGATATTCACTTTGAAGATGTTGATGGTGTTGCCAACGTTCGTGACATGATTATTTGGGAAAGCAGAATCAGAGACGCCATTGCCCACGGATACATTGTTTCCAAAGATGGCAGCAAGATTGATATTAGAAACGAACATGGAATTGACGTTTTGGGAGACATCATGGAATCCTCCGCATACAGCCCCAACCCTGAATACTATGGAAGCCTCCACAATGTTGGTCACATCATGCTTGGTCGTCAAGGAGATCCCCATGGAAAGTTCAACCAGCCACCAGGTGTCATGGAACATTTCGAAACTGCAACTCGTGATCCAGCTTTCTTCCGTCTGCACAAGTACATTGACAACATCTTTAAGGAACACAAGGATTCTCTTGAACCCTACACCAAGGATGATCTTGAATTCGCTGGAGTTGCCGTTGACTCTGTATCCATTGATGGAAAATTAGAGACCTTCTTTGAAGATTTCGAATTCGATTTGGAAGCCGCCATGGATGATCTAGAATCCATTGATGATATTGAGGTTCATGCAGTAACATCACGACTTAACCACAAGCCCTTCAGCTTTAACATTGATGTCATGAATAATAACAGAGCTAATGCTTTTGCCACTGTCCGTGTTCACCTTTGCCCTCGCAGAGACGCTAATGGTCTTCTTTTCACCTTTGACGAAGGCCGTTGGCACTGCGTTGAAGTTGACAAGTTCTGGAGAACATTGAAACCTGGAAAGAACCACATCGTCCGAAAATCATCTGACGCATCAACCACCGTCTCAGACAGCCCAAGCTTCCACCACCTTATGGATCTTGCTGATGCAGCTGTTTCATCTGGTAAAGATCTCGATGTCCATGAATATAAGCGATCGTGCGGAATCCCCAATAGACTTCTCCTACCAAAGGGTAACTCCGAAGGTATGGAATTCGCTCTTGTTGTGATTCTCACTGATGGAAGCAAGGACGCTGCTGTCGAAGGACTAGAAAGTGATGAACGTGGTGGTTCTCACGCCCAATGTGGAATTCACGGAGAAACTTACCCAGACAAGAGACCCCTTGGTTTCCCTCTTGACAGACACATTGAAGATGACAAAGCTATTCTTAGCTTCCCCAATTTCAGCAAGACCGTTGTAACCATTACTCACGAAGACCATCATGACTAAACCTTAAAATTTTCTTATTGTATGTGATCTTTTTCTTAATACATGCTGCATCTTGAAAAAAAAAAAAAAAAAAAAAA
>4377 ENA|HAFJ01004378|HAFJ01004378.1 TSA: Proasellus solanasi, contig comp7889_c0_seq1
GCTGCCAGAATGTGGGAACTTCGGAAAATTAGAACGCCAGCTATCTTTGAAGTCTTCCCTGATAAGTTTATTCCAAATGCCACCATAGGCCAAGCTGAGGATAGTATGTCACAAGCAAATTTTCAGGCAACTAGGCCTGAGAGGATTGTTGTGGAACATGACATGGATTTTAGTGGCACTGATCTCAAACTGGAACACAGGGTGGCATACTGGCGCGAAGATTACGGCATAAATTCTCACCATTGG
>20278 ENA|HAFJ01020279|HAFJ01020279.1 TSA: Proasellus solanasi, contig comp39925_c0_seq1
ACGCAGAGTACGGGGGGTGCATTAACCTGTCACCATATTCAAGATGAAGGTGTTGGCTATTTTGCTTCTCATAGCATTTGCATTTGCTACTGCCAAACCAGTATCTGATGCCAAAAAACAACAAGATGTTATGCGCTTGCTTTATAAGGTAACAGAGCCAATTCGTACTAGATTTGCGGACTTAAAAGATGCTGCTAAGCACTTTGACCCAAACGCTGACCATTCTATGTACAAAGACAATGGAAAAGCTGTAGAAGAACTATGTCACAAAATTGACGAGAACGATGTTCTTCAAAAGCATCATTGGTTCTCCTTATTCAACGAAGAACAAAGACACGAGGCAATTATGTTATTCGAAGTTCTTATGAATTGCAAGAGCTGGGACTGTGCTGTTAAAAGTGCATCTTATTTCCGAGAACGTTTGAATGAAGGAGTTTTTGTTTACGGTCTTTACGTAACTGTTATTCACCACCCAGCGACCGCCCATTTAGCTCTGCCTCCAATGTATGAAGTTACGCCTCACTTGTTTGCAAACACGGAAGTTATTCAAAAAGCTTACTCTGCAAAGATGAAACAAGTCCCTGGAAAGTTCCACATGGAATTCACTGGATCAAAGAAGAACCCAGAACAGAGAGTTGCATATTTCGGTGAAGACATTGGTTTAGGCGTTCACCATGTTACTTGGCACATGGACTACCCTTTCTGGTGGGAAGATAAATATGGTCATCATTTCGATCGTAAAGGAGAGCTCTTCTTTTGGGTTCATCACCAGCTTACTGCCAGATTTGACGCTGAACGTCTCTCTAACCACTTGGATATTGTTCACGAACTTTACTGGGATAAACCAATACATGAAGGATTTTCACCCCAAACAACTTACAAGTATGGCGGAGAATTTCCTTCTCGTCTAGATAATGCTCATTTTGTCGATGTAAATGGAGTTGCACATGTCCGCGACATGATAATAATGGAGCGCAGAATCAAGGATGCAATTGCACATGGATATGTTGTTAATGCAGATGGAAAGAAAATCAATATAAGAGATGAAAGTGGTATTGATATTCTAGGATCAATTATTGAATCTTCCATGTATAGTCCAAACCCTAGATACTATGGTAGTCTTCACAATATCGCTCACATCATGCTTGGGCGGTTAGGGGACCCGAATGGAAAATTTGACCTTCCCCCAGGTGTCATGGAGCATTTCGAA
>27825 ENA|HAFJ01027826|HAFJ01027826.1 TSA: Proasellus solanasi, contig comp47133_c0_seq1
ATCAAAGAAGAACCCTGAACAAAGGGTTGCTTACTATGGAGAAGATATTGGTATGCTGGCTCATCATGTAACCTGGCATATGGAGTACCCTTTCTGGTGGGAAGATCATTATGGTCATGGATTTGATAGAAAAGGAGAACTTTTTTTATGGGTTCATCATCAACTTACTGCTAGATTTGATGCCGAACGGCTTTCAAATTACATCGACGTTGTAGAAGAAATTTACTGGAATAAACCAGTGGTTCATGGTTTTGTACCACACACAATGTATAAATATGGAGGAGCATTTCCATCTCGTCCAGATAACGTTCAGTTTACTGATGTCGATGGAATTGCCACAGTACGTGACATGATTATATTTGAAAATAGGGTAAGGGATGCCATTGCTCATGGATATGTAATTGCTA
>58252 ENA|HAFJ01058253|HAFJ01058253.1 TSA: Proasellus solanasi, contig comp60529_c0_seq2
GGTATCAACGCAGAGTACGGGGGGTGCATAACCACCGACGCTAACACGATGAAGGCTTTTGGAATCCTGTGTTTAATTTTGGCTGTGACTTGGGCCAATGGGGCAGTTGTACCCCTCGCTCAAAAGCAGATAGATGTCTTGCATTTACTGCACAAAGTAAATGAGCCAATTAACAGCGCTTACACCAAACTCCGTAAAGCAGCTGAACACTTTAATCCAACTGCTGACAAGTCGCAGTACTCAGATGATGGTCACGCCGCTGAGGCCCTCTGCCATGAAGTTGAAGAAGGCTCTCTTTTGAAGCAACACCACTGGTTCTCCTTGTTTAATACTCATCACAGACATGAAGCCATAATGCTTTTCGAAGTTCTTATGAGTTGCAAAACTTGGGATTGTGCAGTTAACAACGCAGCATATTTCCGTGAGAAAATGAATGAAGGAGTCTTCGTCTATGCACTTTACACTACTGTTATTCATCACAAAGGTGCTACTGATGTGGTTCTTCCTCCACTTTATGAAATCACTCCACATATGTTTGCAAACAACGAAGTCATTCAGCATGCATACTCAGCAAAAATGCAACAAACTCCTGGCAAGTTTCATATGTCCTTCACTGGATCTCAAAAAAACCCTGAGCAAAGAGTTGCTTACTTTGGTGAGGATATCGGATTGGGAGTTCATCACGTTACGTGGCATATGGATTTCCCATTCTGGTGGCAAGACAAATATGGTCATCACTTTGACCGAAAGGGAGAACTTTTCTTCTGGGTTCATCACCAACTTACAGCTAGATTCGATGCTGAACGTCTTTCTAATCATTTAGAAATTGTTGATGAACTTTATTGGGATAAGCCGATCCATCATGGTTTTTCACCAGAAATTGATTACCAATATGGAGGACAATTCCCCCCTCGTCCTGATGATATTCACTTTGAAGATGTTGATGGTGTTGCCAACGTTCGTGACATGATTATTTGGGAAAGCAGAATCAGAGACGCCATTGCCCACGGATACGTTATTTCCAAGGATGGTAGCAAGATTGATATTAGAAACGAACATGGAATTGACGTTTTGGGAGACATCATGGAATCCTCCGCATACAGCCCCAACCCTGAATATTACGGAAGCCTCCACAATGTTGCTCACATCATGCTTGGTCGTCAAGGAGATCCCCATGGAAAGTTCAACCAGCCACCAGGTGTCATGGAGCATTTCGAAACTGCAACCCGTGACCCAGCTTTCTTCCGTCTGCACAAGTACATTGACAATATCTTTAAGGAACACAAGGATTCTCTTGAACCCTACACCAAGGATGATCTTGAATTCGCTGGAATTGCCGTTGACTCTGTATCCATTGATGGAAAATTAGAGACCTTCTTTGAAGATTTCGAATTTGATTTGGAAGCTGCCATGGATGATCTTGAATCCATCGATGATGTCGAGGTTCATGCTGTAACATCCCGACTTAACCACAAGCCATTCAGCTTTAACATTGATGTCATGAATAATAACAGAGCAAATGCCTTTGCCACAGTCCGTATTCACCTTTGCCCCCGCAGAGACGCAAATGGAATTCTTTTCACCCTTGATGAAGGCCGTTGGCATTGCGTTGAAGTTGACAAGTTCTGGAGAACATTGAAACCTGGCAAGAACCACATCGTCCGAAAATCATCAGAAGCATCGACCACAGTCTCAGACAGCCCAAGCTTCCATCATCTTATGGATCTTGCTGATGCCGCTGTTTCATCTGGAAAAGCTCTGGATGTCCATGAATACAAGCGATCATGCGGAATCCCCAACAGACTTCTCCTACCCAAGGGTAACACCGAAGGTATGGAATTCGCTCTTATTGTGATTCTTACTGATGGAAGCAAGGACGCTGCTGTCGAAGGACTAGAAAGTGATGAACGTGGTGGTTCTCATGCCCAATGTGGAATTCACGGAGAAACTTACCCAGACAAGAGACCCCTTGGTTTCCCTCTTGACAGACATATTGAGGATGACAAAGCAATTCTCAGCTTCCCCAATTTCAGCAAGTCTGTTGTTACCATTACTCACGAAGACCATCATGACTAAACCTCAAATTTTCATATTATATGTGATCTTTTTCTTAATACACGCTGCATCTTGAAAAAAAAAAAAAAAAAAAAAAA
>69840 ENA|HAFJ01069841|HAFJ01069841.1 TSA: Proasellus solanasi, contig comp61544_c0_seq1
TTTTTTTTTTTTTTTTTTTTGCATATTCAATTTTTTTTATTTTTTTTTTAAAAACATATATCCGTGATATCAATAACCACAATTTTAATCATGGTGTACATTGTGAGTAACTGTTACCACTGTCTTGCTCACGTTAGGGAAGAGTAGCATTACTTTTTCGTTAGGGAGACGTCTGTCAAGTGGGAAACCTAGAGGTCTCTTGTCTGGGTATTTTTCTCCGTGAATGCCACACTGAGCATGAGAACCACCATGTTCATCATTTTCAAGGCCATCAATGGCGGCATCTTCTTTTCCATCGGTAATGGCAACAAAAAGAACAAACTTCATGCCTGCTGTTGTTCCTTTGGGGAGGAGCATTCTATTTGGGATACCACAAGAGCGAGAGAATTCTGACATATCGAATTTTCCACCAGCTTCGGCTTCTTTAAGAATTGTTTGGTAGCTAGGGATATCAGGAACGGTGGTTGAAGCATCAGATGATTTTCGGACAATGTGATTCTTTCCTGGTTTCAATGTTTTCCAGAATTTATCGAGTTCAACGCAATGCCAACGGCCTTCTTCTAATGTGAAAACAACTCCATTTTCGTCTTCTCTTGGGCATAGATAAATGCGGACGGTTCCTAATACATTTCCTCCGTTATTGTTGGATACATCAATGTTGAAACTGAATGGTGAATGGTTGAGCCTTGAAACAATAGCAGAAATTGGAACATCCTCAATATTTTCTGTGTCATCAACGGCCATTTCCAAACTGAATTCAAAATCTTCAAAGAATGTTTCAAGCTTTCCATCAATAGAGACAGATTCAATTGCAACTCCTGGAAAATCAATATCGCCCTTGGTGTAGTGAGGAAGAGAGTCTTTGTGTTCTTTGAAAATGTTGTCCATATACTTATGTAATCGGAAGAAAGCTGGATCACGTGTAGCTGTTTCGAAATGTTCCATGACGCCTGGTGGCTGATTGAACTTTCCATGAGGATCTCCTTGGCGACCGAGCATAATGTGAGCAATGTTGTGAAGACTTCCATAATATTCCACGTTAGGACTGTATGTAGAAGATTCAATAACATCTCCTAGGACATCAATTCCATGTTCATTTCTGATATCTACTTTGCTACCGTCTTTGGCAGTAACGTATCCATGAGCAATTGCATCTCGAATTCTATTTTCCATTACGACCAAATCTCGAACTCGGGCAATTCCTTCAACATCATCAAAGTGAACATTATCAGGACGTGAAGGAAATTCACCCCCATATTTGTAAGTGGTGTGTGGTGCGAAACCATCAGCAATTTCAGAATCCCAATTAAGCTCATCTACAAGATTCAAATGATTAGATAGACGTTCTGAGTCAAATCTTGCTGTTAGTTGGTGATGAACCCAGAAGAAGAGCTCTCCTTTACGTTCAAAGTGGTGACCAAATTTGTCTTCCCACCAGAATGGGAAATCCATGTGCCATGATACGTGATGAGTGTTCAACCCAATATCCTCACCAAAGTAAGCTACCCTCTGCTCTGGGTTCCTTTGAGATCCTGTAAATTTCATTTGGAACTTTCCTGGAGCTTGCTTCATCTTTGCGGAATAAGCTTCATTGATGACTTCGGAGTTAGTGAACATATGTGGTGTAACTTCATAGAGAGGTGGAAGAATAAGATGCTCAGTTGCGGGATGATGGATAACTGTTACATATAAGGCATAAACAAAAACACCTTCGTTCAAGCGCTCACGGAAGTAGGCTGCATTTTTAACAGCGCAATCCCAGGTTTTGCAGCTCATGAGAACTTCAAAGAGCATGAGTGCTTCGTGTCGTTGTCCTTCATTGAACAATGAGAACCAGTGGTGTTTTTGGAGAGTATGATGGTCATCAATTTCTTTGCAAAGGGCTCCTGCAGCCTTTCCACCATCCTTGTAAATGGAGTGGTCAGCATTTGGATTAAAGTGCTCCGCAGCATCCTTTAGATTTGTAAATCTAGATCTGATTGGTTCTGTCACCTTATAAAGAAGGTGTAAGACATCTAGCTGCTTCTGAGAATCTGATGCTGGAACGGCAGTGGCGAAAGCCACTAGGAGCAACAATGCAAAGACTTTCATCGTGAATGACGGTGTTTAAGAGTGCACCCCCCGTACTCTGCGTTGA
>8073 ENA|HAFK01008074|HAFK01008074.1 TSA: Proasellus spelaeus, contig comp13370_c0_seq1
GGTGTTATGGAACATTTTGAAACAGCTACACGCGATCCAGCCTTTTTCCGGCTACATAAGTATATTGATAACATTTTCAAGGAACATAAAGACTCGCTTCCTCCATATCCGCATGAAGAGGTTCTTTTTGAAGGAGTAGCAATTGAATCCGTTTCCATTGATGGAAAATTAGAAACTTTCTTTGAAGATTTTGAATTCAGCTTAGAGATGGCCGTTGATGATACCGAAAATATTGAGGATGTCGGTATTTCTGCAATTGTTTCCAGATTGAACCATGATCCATTTAGTTTCAACATTGATGTTACTAATAATAATGGAGACAGTGTGTTTGGTACAGTTCGTATTTACTTATGCCCAAAGGAAGACGAAAATGGCATTGTTTACTCATTGAATGAAGGCCGTTGGTACTGCGTTGAACTTGACAAATTTTGGAAGACATTGAAACCTGGAAAGAATCACATCGTACGAAAATCAATCGAAGCTTCAACAACTGTTCCTGATATTCCAAGCTACAGAACAATTCTTGAAAAGGCTGAAGCTGGCGGAAACTTTGACATGTCCGAATTCTCCCGATCATGCGGAATTCCCAATAGATTGCTGCTTCCTAAGGGAACAACAGAAGGTATGAAATTTTCCCTTGTGGTTGTCATTACTAATGGAAAGGAAGATGCTGCAGTTGAAGGACTTGAGAATGATGAACATGGAGGTTCCCATGCTCAATGTGGTATTCATGGCGAAAAATACCCCGATAAG
>14531 ENA|HAFK01014532|HAFK01014532.1 TSA: Proasellus spelaeus, contig comp20458_c0_seq1
TTATCTTCTGGAGTAATAATGATGGAGAAAAATATTTTTCACTTCATTTTTAGGCTACTTTCTCTCGCAAATATTAACTTCATCATTTGACTGATTAGTTTAAATATGTCTCGCAGTTTTAAAATTAAATAATTCAGAGTTATTTCAAATGGAGATTATTAAAATGTCTATACTAATTTCATTAAATTTACTTCAGAAACAAGGATATTTAAAGGAATTTTGTAGATATCTCTTGTATAAAAATTATATAATTATAAATTTCAATTTGGTCAGGTGAATAAATTTTAGAAATTAAATTGAGTTTCATTTATAATCTACCAAGATTAAGAAATAAAATTTAATGGTCATTGTGAGTGACGACTACCACAGTTTTGCTGAAATTTGGGTAATGGAGCATAACATTTTCACTTTCCAAAGGTCTGTCAAGAGGGAATCCAAGAGGCTTCTTATCTGGGTATTTTTCTCCATGGATTCCGCATTGAGCATGAGAACCACCGCGTTCGTCGTTTTCTAATCCATCTACAGCAGCATCCTCTGTTCCGTCAGTAATGGCCACAAAAAGAACAAATTCCAAACCCTCTGTTGTTCCTTTGGGAATGAGCATTCTATTTGGAATACCACATGATCGCATATAGTCGGAAACATCCAGAGCTGCACCAGACTTCACAGCAGCATCGGCAATTCCCATAAGCTTTTTAAAGCTTGGGGAATCATTGACAGTAGTAGAAGCGTCGGTGGATTTTCTAACGATGTGGTTCTTTCCAGTTTTCAGTGTCCTCCAAAATTTATCCAACTCAACGCAGTGCCAACGGCCTTCTACTAATGTGAACATTATTCCATTTTCATTCTACGAGGACATAAATGAATACGAACTGTTGCAAAGGTATTGGCATTGTTATTATTCAAGACATCGATATTAAAACTGAAAGGTTGATGGTTGAGACGTGAAACAATTGCTGAAATTGAAACATCTTCCAGTTGTTCAGTATCATCTACTCCCATTTCCAAACTAAAGTCGAAATCTTCAAAGAAGGTTTCAAGCTTTCCGTCGATGGACACTGAATCAATGGCAATGCCTTTAAATTGGAGATCTTCCGCAGTGTAGTGAGGAAGAGAGTCTTTATGCATCTTGAAGATGTTGTCAATATATTTGCTGGATCGCGAGTTGCTGTTTCGAAATGCTCCATGACACCTGGGGGAAGATCAAATTTTCCATTTGGGTCCCCTAAACGACCAAGCATGATGTGAGCGGTATTGTGAAGACTACCATAGTAGCTAGGGTTTGGACTATACATGGAAGATTCAATAATTGATCCTAGAACATCAATTCCACTTTCATCTCTTATATTGAATTTCTTTCCATCTTCATCAACAACATATCCATGTGCAATTGCATTCTTGATTCTGCGCTCCATTATTACCATGTCACGGACATGTGCAACTTCATTTACATCGACAAAATGAGCATTATCTGGACGAGAAGGAAATTCTCCGCCATACTTGTAAGTTGTTTGGGGTGCAAATCCTTCATGTATTGGCTTATCCCAGTAAAGTTCGTGAACAATATCCAAGTGGTTAGAGAGACGTTCAGAGTCAAATCTGGCAGTAAGCTGATGGTGAACCCAAAAGAAGAGCTCTCCTTTACGATCGAAATGATGACCATATTTATCTTCCCACCAGAATGGGTAGTCCATGTGCCAAGTAACGTGGTGAACGCCTAAACCAATGTCTTCACCAAAATAAGCCACTCTTTGTTCTGGGTTCTTCTTTGATCCAGTGAA
>18620 ENA|HAFK01018621|HAFK01018621.1 TSA: Proasellus spelaeus, contig comp23527_c2_seq1
CCGTGAATTCCACATTGGGCGTGCGAACCACCGCGTTCATCTTTCTCAAGCTCTTGACTTGCAGCATCCTTGTTTCCATCAGTAATTACAACTACGAGTGCAAATTCCATGCCTTCTGTGGTTCCCTTAGGAAGTAGGAGTCTGTTGGGAATACCACATGCTCTGGAATATTGGGATAAATCCAGATCACCACCTGCAGCAACAGCAGCATCAGTTTTTGAAAGAAGAGCTTCGAAGCTGGGAACATCAGGAACTGTGGTTGATGCTTCAGAAGACTTGCGTACAATATGGTTCTTTCCTGGTTTCAACGTCCTCCAAAATTTGTCAAGTTCAACACAATGCCAACGTCCTTCATTCAAAGTAAAAACAATTCCATTGGCATCTTGTCGTGGGCATAAATAAACACGAACTGTACCAAACACATCGCCGGCATTATTGTTTGCAACATCTAGATTGAGGTTGAATGGTTGATGATTTAATCGGGAAACAACTGCAGAAATTGGAACATCATCAATGCTTTCTGTATCATCAACGCCCATTAGAAGGCTAAATTCAAAATCTTCAAAGAATGTCTCCAGTTCACCTTCAATGGCAACAGAATCAATTGAAACTCCTGTAAATTCTACATCTTCTTTGGTGTAGTATGGAAGGGAGTCTTTGTGTTCCTTAAAGATGTTATCAATGTACTTGTGTAGCCTAAAGAAAGCTGGATCGCGGGTTGCCGTTTCGAAATGTTCCATGACACCTGGTGGTTGGTTGAACTTTCCGTGAGGATCTCCTTGGCGACCTAGCATTTTATGAGCTAAATTGTGAAGACTTCCGTAATATGCGATATTGGGACTGTAAGTAGAAGATTCCATTACATCTCCAAGAACACCGATTCCATTATTGTTTCGGATATCAATTTTACTTCCGTCTTTACCTACGACGTATCCATGAGCAATTGCATCTCGAATTCTGCTTTCCATAACGACCATGTCGCGAACTCGGGCAACTCCATCAACATCTACAAAGTGAACATTGTCAATACGAGAGGGGAATTCTCCTCCATACTTATAAGTGGTGTGTGGTGCAAAACCGTCAACAATTGATCTGTCCCAGTTAAGTTCATCTACAAGATCGAGATGATTTGAGAGACGCTCGGAATCGAATCTGGCGGTAAGTTGGTGATGGACCCAGAAGAAGAGCTCTCCTTTACGATCAAAATGGTGACCAAATTTGTCTTCCCACCAGAAGGGG
>23330 ENA|HAFK01023331|HAFK01023331.1 TSA: Proasellus spelaeus, contig comp26196_c0_seq1
ACGCAGAGTACGGGGGATCATTCTCGTTGGAAAAATGAAGTATTTAGTCGTGCTGCTCATATGTATTTTTGCTCCGGCTTTGTCAGACATCAACAATAATGAAGTTCCATTAGTCAAGAAGGAGTTGGATGTTCTACGTCTTCTTTTCAAAGTTCATGAACCAATAAGGGCTGCATTTACTGAGCTTAAGGATGCCTCTAGAAACTTCGAACCAAAAGCTGATAGTTCTTTATATGTTGACGGTGGTAAAGCCGCTGAAACATTATGCAGAGCTATAAAAGATAATAAAGTTCTTAAGAAACACGCCTGGTTCTCGCTTTTCAACGGTGCACATAGAAAAGATGCCCTAATGCTATTCGAAGTTTTGATGAAATGTAAGACATGGAATTGCATTGCAAGTAATGCCGCATACTTCCGCGAGATTGTAAATGAAGGTGCATTCGTATATGCAGTTTATGTTGCGATTATTCATCATCCGATTTCTGAAAATGTATTATTACCTCCCCTCTATGAAATCCTTCCTCACATGTTTGCAAACTCTGCCGTCATAAACCAGGCATACGAAGCACAAATGAAGAAGTCACCGGGAAATTTTCGTATGAATGTTACTGGATCATTGAAGAATCCTGAACAAAGGGTTGCTTACTATGGAGAAGATATTGGTATGCTAGTTCACCATGTAACCTGGCATATGGAGTACCCATTCTGGTGGGAAAATCATTATGGTCATGGACTTGATAGAAAAGGAGAGCTTTTTTTATGGATTCATCATCAACTTACTGCTAGATTCGATGTTGAACGTCTTTCAAATTATATCGATGTTGTTAAAGAAATTTACTGGAATAAACCTGTGGTTCAGGGTTTCGTACCACATATAATGTATAAATATGGAGGAGAATTTCCATCTCGTGCAGATAACGTTAAATTTACAGATGTCGATGGAATTGCCACAGTACGTGACATGATAATATTTGAAAATAGGGTAAGGGATGCCATTGCTCATGGATATGTAATTGCTAAAGATGGAAGCAAAGTTGATATCAGAAATGAACGTGGCGTAGATATTCTCGGAAATCTTATTGAACCATCTAATTATAGTCCAAACCCACGATACTACAAAGGTTTTCATAATATAGCTCATCTTTTTGTTGGCCGTCAAGGGGATCCGCAAGGAAAGTATGAATACCCCCCAGGTGTTATGGAACATTTTGAA
>24216 ENA|HAFK01024217|HAFK01024217.1 TSA: Proasellus spelaeus, contig comp26619_c0_seq1
GGTCTGCAATCTTAAACACCGTCATTCAAGACGAAGGTCTTTGCATTGTTGCTCCTCGTAGGTATTGCCACTGCCAGTCCAGTATCAGATTCTCAGAAACAGCTAGATGTCCTAGACCTTCTTTACAAGGTGACAGAGCCTATCAGATGTAGATTTTCAAGGCTAAAGGATGCTGCTGAGCACTTTGATCCAAATGCTGACCACTCCCTTTACAAGGATAGTGGAAATGCTGCAGAAGCCCTTTGCAAAGAAATAGATGACCACCATACTCTCCAAAAACACCACTGGTTCTCATTGTTCAATGAAGAACAAAGACACGAATCACTCATGCTCTTTGAAGTTCTCATGAGCTGCAAAACCTGGGATTGCGCTGTCAGAAATGCAGCCTACTTCCGTGAGCGTTTGAACGAAGGTGTTTTTGTTTATGCCTTATATGTAACAGTTATCCACCATCCTGCAACTAAGCACCTTATTCTTCCACCTCTCTATGAAGTTACACCACACATGTTCACTAATTCCGAAGTCATCAATCAAGCTTATTCCGCAAAGATGAAGCAAACTCCAGGAAAGTTCCATATGGAATTTACAGGATCTCAAAGGAACCCAGAACAGAGAGTAGCTTACTTTGGTGAGGATATTGGCTTGAACATTCATCACGTATCATGGCACATGTATTTCCCATTCTGGTGGGAAGACA
>28032 ENA|HAFK01028033|HAFK01028033.1 TSA: Proasellus spelaeus, contig comp28124_c0_seq1
TATTTTTTTTAATATTCAATTTTTTTATTTTATTTTTAAAAATATATATCTGTGATATCAATTTTAGTCATGGTGTTCAGTGTGAGTAACTGTTACCACTGTCTTGCTCAAGTTAGGAAACAGTAGCAATACTTTTACGTTAGGGATATGTCTGTCAAGTGGGAAACCAAGAGGTCTCTTGTCTGGGTATTTTTCACCGTGAATGCCACATTGAGCATGAGAACCACCATGCTCATCATTTTCAAGCCCATCAATGGCGGCATCTTCTTTTCCATCAGTAATGGCAACAAAAAGAACAAACTTCATGCCTGCGGTTGTTCCTTTGGGGAGGAGCATTCTATTTGGGATACCACAAGAGCGAGAGAATTCTGACATATCGAATATTCCACCAACTTCTTCGGCTTCTTGAAGAATTGTTTGGTAGCTAGGGATATCAGGAACGGTGGTTGAAGCATCAGATGATTTTCGGACAATGTGATTCTTTCCTGGTTTCAGTGTTTTCCAGAATTTATCGAGTTCAACGCAATGCCAACGGCCTTCGTCTAATGTGTAAACAATTCCATTTTCGTCTTCTCTTGGGCATAGATAAATGCGAACGGTTCCTAATACATTTCCTCCGTTATTGTTGGAGACATCAATGTTGAAACTGAATGGTTAAGCCTAGAAACAACAGCAGAAATTGGGACATCCTCAATATATTCTGTGTCATCAACGGCCATTTCCAAACTGAATTCAAAATCTTCAAAGAATGTTTCGAGCTTTCCATCAATGGAGACAGAATCAATTGCAACTCCTGAAAATATCGTCCTTGGTGTAGTGGGGAAGAGAGTCTTTGTATTCTTTGAAAATGTTGTCCATATACTTATGTAGTCGGAAGAAAGCTGGATCACG
>31007 ENA|HAFK01031008|HAFK01031008.1 TSA: Proasellus spelaeus, contig comp28951_c0_seq2
TTTTTTTTTTTTTTTTTTTTTCCTTTCCATAATGATTTTAATTAATTCCTTTCAAAATGGTAATTACATTACTGTATTTGGTAAGTGGTTAGGAATAACTAAAACTACTTTTTGACGCTTCATTTACTTAAAATTAAAAGTCACATCAATTTGCAAGAATACTATTGTCCCAAAAATACTTTAAGTTTCATGGTTGTGGTGCTCATGGTGTTCAGTGTGACGAACGGTGACGACACTCTTGTACAAGTTATGGTATCTTAGAATATATTTTTCATTTGAAATCCTTCTGTCAAGAGGGAAACCAAGAGGTCTTGCATCAGGATACTTTTCACCGTGAATTCCGCATTGGGCATGGGATCCGGTATGCTCTAGGTGCTCAATTCCACCCTGAATTTCAATGTCCTTTGCTCCATCAGTGACTGCTACAAAAAGTACGAATTCCATTCCTTGTGTAGTACCTTTAGGTAGAAGTAATCTATTTGGAATACCACAAGCTCTGTTGAACTTATGTAAATCAAGTTCTTTTCCGGACTTAAGAGCTTCTTCACTCTTCGCCAGTAGGTCATGGAAGCTAGGAATATCGGGAACAGTTGTTGATGTGTCAGTTGATTTCCTCACAACGTGATTGGTTCCAGGTGAAAGTTTTTTCCAGAATTTGTCAAGTTCAATGCAACCCCATCTTCCTTCTTCCAAAGTAAATATTACGCCATTGTGATCTCTTCTAGGGCAAAGGTATACTCTGATGGTACCAAGTACATCTGCATTGTTGTTGTTAGTAATGTCAAAGTGAGCGCTGAATGGTTCATGATTTAATCGTGAAACAATAGCTGAAATTTCTACGTCAGGAACATTTTCTGCATCATCCACAGCATTTTCTAAACTGAATTCATAATCTTCGAAGAAAGTTTCTAATTTACCGGTGAGTACGCCAGATTCAACTGATACTCCTGGGAAATAAACTTCATCCTTAGTATATGGTGGAAGTGAATCTTTGTGTTCTTTGAAAATATTATCCATGTACTTATGAAGTCGGAAGAAAGCTGGATCACGTGTTGCAGTTTCAAAATGTTCCATAACACCTGGAGGATGATCGAACTTTCCATGAGGATCTCCTTGCCTACCAAGCATAATGTGGGCAGTGTTGTGGAGAGCTCCGTAGTACTGAGCATTGGGACTGTAAGTGGAGGACTCTATTATATCTCCAAGAAGGTTTATTCCATGAGCATTTCTTATGTCCATTTTTCGACCTTCACGGTCAACAATATATCCATGAGCAATAGCATCACGAATTCGATTTTCAAGAATGATCATATCGCGGACGCGTGCGACTCCATCAACATCAGAAAATTCAATGTGATCTGGGCGAGCTGGGAATTCTCCACCATATTTATATGTTGCGTGTGGTGCAAAACCCTCTTCAATTGGATGATCCCAGTAGAGTTCATCAACAATATCTAAATGGTTAGAGAGACGTTCAGCGTCGAATCTGGCTGTAAGTTGATGATGAACCCAGAAGAAAAGTTCTCCCTTTCGGTCAAAGTGGTGACCATATTTGTCTTCCCACCAGAAGGGGAAATCCATATGCCAGGTAACGTGATGAACTCCCAAGCCAATATCTTCACCGAAGTATGCAACTCTTTGTTCAGGGTTCTTCTTTGATCCAGTGAATTCCATGTGGAATTTACCGGGAGTATGCATCATTTTTGCTCCATATGCCTTTCTAATAACATCTGTAGTAGTGAACATATGTGGGGTGACTTCATAAAGTGGGGGTAGAGCCAAATGGTCACAAGCTGGGTGATGTATGACTAGGATGTACAAAGCATATACGAAGACTCCTTCATTCAAAATTTCACGGAAGTATGCTGCGTTCTTTCTTGCACAGTCCCAGGTCTTGCAAGCCATGAGGACATCGATAAGCATCATTGATTCATGCCTGTGTTCTTCGTTGAAAAGTGAATACCAGTGATGTTGTGGAAGGTAGTCTTTGTCATCGGTTTTCTTGCAGAGTTCTTCTGCAGCTTTGCCATCATCCTTGTATATGGAGTGATCAGCAGTAGGGTCAAAGTGTTTGGCGAAGTCCATTAGGTCAGTCCATCTTGCCCTTAGTGGTTGATCGAGCTTGAAAAGCAGGCGCATAATGTCCTGTTGCTTCAAGGCATCGGAAGCAGTGTAGGCGGTAGCCGAAGCTACGAGGAGGAGAACAGCCAGGAGTAACTTCATCTTGGAAGCCGGTGTCAGGTTAAAGCA
>33005 ENA|HAFL01033006|HAFL01033006.1 TSA: Proasellus beticus, contig comp100554_c0_seq1
GTGGTTCAACGCAGAGTACGGGGGGTGCATAACCACCGACGCTAACACGATGAAGGCTTTTGGAACTCTGTGTGTAATTTTGGCTGTGGCTTGTGCCAATGGGGGGGCAGTTGTACCCCTCGCTCAAAAGCAGATAGATGTCTTGCATTTACTGCACAAAGTAAATGAACCAATTAATAGCGCTTACACCAAACTTCGTAAAGCAGCTGAACACTTTAATCCAACTGCTGATAAGTCGCAGTACTCAGATGATGGTCACGCAGCCGAAGCCCTCTGCCATGAAGTTGAAGAAGGCTCTCTTTTGAAGCAACACCACTGGTTCTCTTTGTTTAATACTCGTCACAGACATGAATCCATAATGCTTTTCGAAGTTCTTATGAGTTGCAAAACTTGGGATTGTGCAGTTAACAACGCAGCCTATTTCCGTGAGAAAATGAATGAAGGAGTATTCGTCTATGCACTTTACACTACTGTTATTCATCACAAAGGTGCTACTGATGTGGTTCTTCCTCCACTTTATGAAATCACTCCACATATGTTTGCAAACAACGAAATCATTCAGCAGGCATACTCTGCAAAAATGCAACAAACTCCTGGCAAGTTCCATATGTCCTTCACTGGATCGCAAAAGAACCCTGAGCAAAGAGTTGCTTACTTTGGCGAGGATATCGGATTGGGAGTTCATCACGTTACTT
>40025 ENA|HAFL01040026|HAFL01040026.1 TSA: Proasellus beticus, contig comp128161_c0_seq1
GGTGTCATGGAACATTTTGAAACGGCAACCCGCGATCCAGCTTTTTTTAGGCTTCATAAGTACATTGATAACATATTTAAGGAACACAAAGACTCCCTTCCGTACTACACCAAGGAAGATGTAGAATTTACAGGAGTTTCAATTGATTCTGTAGCCATTGAAGGTGAACTGGAGACATTTTTCGAAGATTTTGAATTTAGTCTTCTAATGGGTGTTGATGATACTGAAAGCATCGAGGATGTGCCAATTTCTGCAGTTGTTTCCCGATTAAACCATCAACCATTCAGCCTCAATCTAGATGTTTCCAACAATAATGGCGGCGATGTGTTTGGTACAGTTCGTGTTTATTTGTGCCCACGGCAAGATGCCAACGGAATTGTTTTCACTCTAAATGAAGGACGTTGGCATTGTGTTGAGTTTGACAAATTTTGGAGAACGTTGAAACCAGGAAAAAACCATATTGTACGCAAGTCTTCTGAAGCATCAACAACAGTTCCTGATGTTCCAAGCTACGAAACTCTGCTTTCGAAAACTGATGCAGCCGTCGCTGCTGGTGGTGATTTGGATTTATCCCAATATTCCAGGGCATGTGGAATTCCCAACAGACTTCTACTGCCTAAGGGAACCACAGAAGGCATGGAATTTGCACTCGTAGTTGTAATTACTGATGGAAGCAAGGATGCCGCAGTTCAAAACCTTGAGAAGGATGAACGCGGTGGTTCACACGCCCAATGTGGAATTCACGG
>55171 ENA|HAFL01055172|HAFL01055172.1 TSA: Proasellus beticus, contig comp35149_c0_seq1
TATGAGAGCCCTTGAGATTAGTGGAGGGTATCCATATTTTCCTTGTGGATCCCCTTGACGGCCAACAAAAAGATGAGCTATATTATGAATACCTTTGTAGTACCGTGGATTTGGACTATATAGATGGTTCAATAACATCTCCGAGAATATCTACGCCACGTTCATTTCTGATATCAACTTTTCTTCCGTCTTTAGCAACTACATATCCATGAGCAATGGCATCCCTTACCCTATTTTCAAATGTAATCATGTCACGTACTGTGGCAATTCCATCGACATCAGTAAATTGAACGTTATCTGGACGAGATGGAAATGCTCCTCCAGATTTATACATTGTGTGTGGTACAAAACCATGAACCACAGGTTTATTCCAGTAAATTTCTTCTACAACGTCGATGTAATTTGAAAGCCGTTCAGCATCAAATCTAGCAGTAAGTTGATGATGAATCCATAAAAAAAGTTCTCCTTTTCTATCAAATCCATGACCATAATGCTCTTCCCACCAGAAAGAGTACTCCATATGCCAGGTTACATGGTGAACTAGCATACCAATGTCTTCTCCATAGTAAGCAACCCTTTGTTCTGGGTTCTTCAATGATCCAGTGACGTTCATACGAAAATTTCTCGGTGTTTTCTTCATTTGTGCTTCGTATGCCTGGTTTATGACGGCGGAGTTCGCAAACATGTGAGGAATGATTTCATAGAGAGGGGGTAACAATACATTTTCAGCAATCAGATGATGAATAATCGCAACATAAACTGCATTACTTACAATGCAATACCATGTCTTACATTTCATCAGAACTTCGAATAGCATTAGAGCATCTTTTCTATGTGCGCCGTTGAAAAGCGAGAACCAGGCGTATTTCTTAAGAACTTTATTATCTTTTATAGCTCTGCATAGTGCTTCTGCGGCTTTACCACCGTCAACATATAAAGAACTATCAGCAGTCGGTTCAAACTTTCTGGAGGCATCTTTAAGCTCAGTAAATCCAGCCCTTATTGGTTCATGAACTTTGTAGAGAAGATGTAGCACATCCAGCTCCTTCTTGACTAATGGAACTCATTGTTGATGTCTGACAAAGCCGGAGCCAAAACGCATAGGAGAAGCCGGACTAAATACTTCATTTTTCCAATGCGAATGATAAGTTTTCAGTGGATATAATCTGTTTTGTGCATGCTTTATTGTTGTTCTTATCATTTCTATTTAAAACTTAGATAATAATTAACGATATGAATCCATTTTGTGTTATCAAATAGATA
>96632 ENA|HAFL01096633|HAFL01096633.1 TSA: Proasellus beticus, contig comp99430_c9_seq1
GGATGGTAGCAAGATTGATATTAGAAACGAACATGGAATTGACGTTTTGGGATACATCATGGAATCCTCCGCATACAGCCCCAACCCTGAATATTACGGAAGCCTCCACAATGTTGCTCACATCATGCTTGGTCGTCAAGGAGATCCCCATGGAAAGTTCAATCAGCCACCAGGTGTCATGGAACATTTCGAAACAGCAACACGTGATCCAGCTTTCTTCCGACTACATAAGTATATGGACAACATTTTCAAGGAACACAAAGACTCTCTTCCTCACTACACCAAGAAAGATATTGAATTTTCAGGAGTTGCAATTGAATCTGTCTCCATTGATGGAACGCTTGAAACATACTTTGAAGATTTTGAATTCAGTTTGGAAATGGCCGTTGATGACACAGAAAATATTGAAGATGTCCCAATTTCTGCTGTTGTTTCAAGACTTAATCATTCACCATTCAGTTTCAACATTGATGTATCCAACAATAACGGAGGAAATGTATTAGGAACCGTCCGCATTTATCTATGCCCACGAGAAGACGAAAACGGAATTGTTTTCACATTGGAAGAAGGCCGTTGGCATTGCGTTGAACTCGATAAATTCTGGAAAACATTGAAACCAGGAAAGAATCACATTGTCCGAAAGTCATCTGATGCTTCAACCACCGTTCCTGATATCCCTAGCTACCAAACAATTCTTAAAGAAGCCGAAGCTGGTGGAAAATTCGATATGTCAGAATTCTCTCGCTCTTGTGGTATCCCAAACAGAATGCTCCTCCCCAAAGGAACAACAGCAGGCATGAAGTTTGTTCTTTTTGTTGCCATTACCGATGGAAATGAAGATGCCGCCATTGATGGGCTTGAAAATGATGAACATGGTGGTTCTCATGCTCAGTGTGGCATTCACGGAGAAAAATACCCAGACAAGAGACCCCTAGGTTTCCCACTTGATAGACATATCCCTAACGAAAAAGTATTACTACTCTTCCCTAACTTGAGCAAGACAGTGGTAACAGTTACACACAATGTACACCATGAGTAAAATTGTGGTTATTTATATCACGGATATATGTTTTTAAA
>616 ENA|HAFM01000617|HAFM01000617.1 TSA: Gammarus pulex, contig Locus_1172_Transcript_2/3
CTCCTATACAAACTCGATGATTAGATAATTGGTCATACTAAACACGTCACAAATTGCTGATGGTTTATTGTCAGATATATGACATCGAAAATGTAACAGATAACTAATATATGTCATCACATTTATTCCTTGTGGAAGACCTTGACGATGGTGTAGCCGACGTTGTCAGCCTTCAGGAAAACGCGTTCGTCAGGTATGCGACGATCAAGAGGGAAACCCATCGGCTGATGATCAGGGTATTTCTCACCATGAACACCACATTGTGAGTGACCATGAGCTTCGACGGCCTCCAGGGCATCGTGCTGGGCATCTGTGGTACCATCCGAAACAGCGACCACAAGAGCGAATTCCAGGCCCTCGCTGGTTCCCTTGGGCAGAAGCAACCTCAATGGGATACCGCACGACCTGTCGAACTCCTCAAGGTGAAGGTCAGACCCACTAGCAACAGCTGCATCGGCGTCACGAATCAGACTGGCAAAGCTCGGGACATCAGGAACAGTGACAGATGACTCTGAAGACGTGCGCTTGATGTGGTTATCCCCGGAATTTAATTTGGTCCAGAACTTGTCCACTTCAATGCAATTCCATCGGCCTTCCTCGAACGTGTAGATTACGCCATTGTTGTCTTTGCGGGGGCACAAGAAGACACGGACAACTGCATGCTGATCAGCAGCGTTGCTCTTAATGTCGAAAGTGAAAGCAAAATCCTTGTGGTTCAATCGTGATACTTGGGCCTTGATTTCAACTTCCTTTACAGAATCGCTTGAATCAACAGCCATATTCAAGTCATACTCAAAATCTTCGAAATGAGTTTCCAACTCTCCTTCAATGCCAAAGCTTGTCAAATGAACACCGGGGAAGCCAATCTCTTCAGCGGTGTAAGGAGTAAGGGAATCCTTGTGTTCCTTGAAGATGTTGTCCATGTATTTGTGCAGCCTGAAGAAGGCAGGATCACGAGTGGCAGTCTCGAAGTGCTCCATCACACTAGGAGGAAGGTTGAACTTGCCGTGAGGATCAGCCTGGTGACCAAGAATGATGTGAGCTTCGTTGTGAAGTGCACCATAGTACTGTGTGTTTGGGCTGTACAGAGAAGATTCAATGATGTCTCCAAGGTGATCAATGCCGTGCTCATCTCTGATGTTGATGTGAGAACCATCCGCAGCAGTGATGTAACCGTGAGCAATAGCGTCCCGGATGCGGTTCTCGTGGATGATCATGTCACGAACGTTTACAAGTCCGTC
>1598 ENA|HAFM01001599|HAFM01001599.1 TSA: Gammarus pulex, contig Locus_1482_Transcript_1/2
AATTTGTCAGTTTCAATGCAGTTCCAGCGACCTTCCTCGAACGTGAAGATGATGCCGTTGTTATCACGACGAGGGCACAAGAAGACGCGAACAACAGCGTGTTGGTCAGCAGAATCGCTTTTAATGTCAAAATTGTAAGCGAAATCTTTGTGGTTCAAGCGAGATACGTGGGCCTTGACATCAACTTCATCCACAGCTTCGCTGGAATCAACAGCCATTTTCAAATCGAATTCAAAATCTTCGAAAAAGGTTTCTAGTTCCCCTTCAATGCTCAGGCTGGTCAGATGAACACCTGGGAATCCAATCTCTTCAGCGGTGTAAGGGGGAAGTGAATCCTTGTGTTCCTTGAAGATGTTGTCCATGTACTTGTGCAGCCTGAAGAAGGCAGGATCACGAGTGGCAGTCTCGAAGTGTTCCATCACACTAGGAGGAAGGTTGAACTTTCCGTGAGGATCAGCCTGCCGACCGAGAATAATGTGAGCTTCGTTGTGAAGTGCACCATAGTACTGGGCGTTGGGGCTGTACAAGGAAGATTCAATGATATCTCCAAGATGATCAATACCATGTTCATCCCTGATGTTGATGTGAGAACCATCCGCAGCAGTGATGTAACCGTGAGCAATAGCGTCTCTGATTCGGCCCTCGTGGATGATCATGTCACGAACGCGAACAAGTCCATCGACATCCTCAAAGTTCACGT
>1937 ENA|HAFM01001938|HAFM01001938.1 TSA: Gammarus pulex, contig Locus_1595_Transcript_1/3
TTTTTTTTTGTAAATGTAGACAGATTTATTTATAGCAATTTTATATTTTAATATCCAAAATTTCCCGTATTGGCTGTGTGAGATGGATGCCAACTATTTATTCAGTTACTCTCTGAAGAAGACCTTCACAGTCGTCCATTTGATGTTAGGCTGCTTAAAAAGTCTGTCATCTTCAACATGGCGATCCACAGGATATCCCATTGCCCTCTTGTCTGGGTATTTCTGTCCCTTGATGCCGCAGTATCCGTAATTTCCACCATGGTCGTTGCTGACCAAGTCTGAGACAACAGCATCGTCGCCAGAGGTGATGGAGACAAGCAGTTCGAAATCAAGGCCATGCGTATTACCCTTGGGCAGCAGAAGTCGTTGGGGCAGACCACATCCCCTAGAGTTGTGATGGGGCAAGCTTGATCCCGAGGCAACGGCCTCATCAGCTTCCTTGATGAGGGTAGCAAAAGGAGTCCTGTCTGGGATGGTCACAGACGAATCCGACGATTTTCGAACGATGGTGTTGCTTCCAGCATGCAGTTGAGACCAGAACTTGTCAAGCAGAATACATCCCCAGCGAGCCTCATCAAGAGTGTATTCAATATGGTTGGCGTCATATTTGGGGCAAAGGTAGACTCGAACTGTTGCAGTCTCCTCAGCATTTGCTTTGACGCCAATTTTGACGGAGAAGTCTTCGTGATTCAGACGAGACACGTGAGTTGTGATTGGTACATCGTCGATGGTTTCTGTGTCATCAATGGCATTGATCAGGTCAAACTCAAAATCTTCAAAGAAGGTGGTGAGTTCTCCTTCAATGTCGATGCTTGTAATTTCGGCATTGGCATAACCGAGTTCTTCCTTGGTGTATGGGGGCAGTGTGTCCTTGTATTCTTTGAAGATGTTGTTCATGTACTTGTGCAGTCTGAAGAAGGAAGGATCTCTGGT
>2016 ENA|HAFM01002017|HAFM01002017.1 TSA: Gammarus pulex, contig Locus_162_Transcript_2/3
AATTCCATGCTCGGCATCGAGATTAATTTGGTGACCCTCCGCATCCACGATGAAACCGTGATCAATAGCGTCGTGGAGGCGACTCTCAATGATTTTTAAGTCCCTAATTCGAGCAACTCCATCAACGTCTTCAAATACTTTGTTGTCCGGACGAGAGGGGAACTCACCACCGTACCTGTAGGTGGTGTGGGGAGCAAAACCCTCATAGATTGGTCGGTCCCAGTAGAGCTCGTCGACAACTTGCAAGTGATTGGAGAGACGCTCAGCATCGAAACGTGCGGTAAGCTGGTGATGGGCCCAGAAGAACAGTTCTCCTTTCCTGTCAATTTTGTATCCATCCCACCAGAAGGGAAAGTCCATGTGCCAATGTACGTGGTGAGAGTTCATGCCAACATCTTCGCCGAAGTAGGCCACCCTCTGTTCTGGGTTGCTCTTTGAACCTGTAAATTCCATACGGAACTTTCCGGGAGTCTGCCTCATCTTAGCACTGTAAGCGTTGTTGATGACCTCAGAGTTGGTAAACATGTGTGGTGTCACTTCATACAAAGGGGGAAGAACGACACCTTCAGTGTGAGCAGAGTGAGTTACGGCAACGTAGAGTGCGTAGACAAACTCGCCCTCGTTCATCTTTTCTCGGAAATAGGCAGCGTTGCTCTTGAAATGGTCAAAGTCTTCACAGTTCAGAAGAACATCGACAAGCATCAACGCTTCAGCTCGCTGACGTTCATTAAACAGAGAGAAAATAGCCTTCTGTTCCAGAACTCGACCAGCCTCGAT
>2820 ENA|HAFM01002821|HAFM01002821.1 TSA: Gammarus pulex, contig Locus_18937_Transcript_1/2
CGTAACAATTCATTGTAAATGACGTTCGTGAGACGTGAACCAAACCGGTGACAACGTTGTTTTGATAATTATCGTAAACGTTGAGTGAATAAAACGCAAGCTGTATGAATTGGCTATTTTTATAATATCGCAGAAATCGATGCTCAAGTTATATAAATCAATGTCTCACTGGAAACAGCAAACAATGAGGTGGATAACAACAAAAAACTTGGAGCTGCTGAAAAAGTTTTAAACTGTTTCCTGAATTGAGGAATTGAGTTGGGAAACAGTTGGATACATTTCACCAAAAGATGTCGTGTTAGTGATCCTGGAAAAAGACCTTCACAGTAGTCCATTTGATGTTGGACTGCTTGAACAGCCTCTCGTCCTCAACATGACGATCCAGAGGGTATCCCATTGCCCTCTTGTCGGGGTATTGCTGACCCTTGATGCCGCAGTATCCGTAGCTCCCGCCGTGGTCGTTGCTGACCAAATCGGAGACAACAGCATCGTCGCCGGAAGTGATGGAGACAAATAGCTCTAAATCAAGACCTTGCGTGTTACCCTTGGGCAACAGAAGTCGTTGGGGCAGACCACATCCTCTCACGTTGTGCGAGGGAAGGCTGGAGCCGGATGAAACAGCTTCATCGGCTTCCTTGACAAGGGTGGCGAAAGGTGTTCTGTCCGGGATCGTGACTGACGAATCCGACGACTTGCGGACGATGGTGTTGCTGCCGGCCGACAGTTGAGTCCAGAACTTATCCACTTGGATGCATCCCCACCGAGCTTCATCCAGAGTGTATTCCAGGCCGTTGGAGTCGTACTTGGGGCACAAAAAGATCCTGACGGTAGCAACCTCGTCGGCATTAGCCTTGACGTTGATATTGTAAGAGAAATCCTTGTGGTTGAGGCGAGACACGAAAGTCGTGATTGGTACGTCGTCGATGTTTTCTGTGTCGTCGATGGCGTTAATCAAGTCAAACTCAAAATCTTCAAAGAAAGTAGCGAGTTCACCGTCAATGGCGATGCTGGTGATCTCAGCATTAGTGTAGCCAAGTTCTTCCTTGGTGTAAGAAGGCAAAGTGTTCTTGTACTCCTTGAAGATATTGTTCATGTACTTGTGCAGCCTGAAGAAAGAAGGATCACGAGTAGCTGTCTCGAAATGTTCCATCACACCAGGGGGCAGGTTGAACTTTCCTTTGGGGTCAGCCTGACGACCAAGCATAACATGAGCTGTGTTGTGGAGAGCTCCGTAGTATTGCACGTTGGGGCTGTATGTCGAAGATTCAATTATATTTCCCAAAATATCAATACCATGCTCCACATCGAGTTTGATCTGGTTACCCTCTGAATCCACGATAAAGCCGTGATCAATGGCGTCGTGCAGGCGATTCTCAATGATTTTCAAGTCCCGAATGTGAGCAACTCCCTCAACGTCCTCGAAGAATTTGTTGTCTGGACGAGATGGGAATTCACCGCCGTATCTGTAAGTGGTGTGGGGAGCAAAACCCTCCTTGATTGGTCGGTCCCAGTAGAGTTCATCGACGACTGTTAGGTAGTTGGAGAGACGCTCAGCATCAAATCGGGCGGAAAGTTGGTGATGAGCCCAGAAGAAAAGTTCTCCCTTTCTGTCAATTTTATAACCATCCCACCAGAAAGGGAAGTCCATGTGCCAATTGACGTGGTGAGAGTTCATGCCGACATCTTCGCCAAAGTAAGCGACACGCTGTTCTGGGTTGCTCTTGGAACCGGTGAACTCCATTTCAAACTTACCGGGTGTTTGCCTCATTTTAGCGCTGTAGGCCTTGTTGATCACCTCAGAATTGGTGAACAAATGTGGCGTTACTTCATACAGAGGAGGAAGAACTACACCAGTGGTAAGATCTGAGTGAGTGACTGCTACGTAGAGAGCGTACACAAACTCTCCTTCATTCACCCTTTCACGGAAGTAGGCAGCGCTGTTCTTAAAGGTGTCAAAGTCTTCACTGTTCAAAAGAACATCGACCAGAATCAAAGCTTCATCCCGTTGACGTTCGTTGAACAAAGAAAATATTGCCTTCTGTTGCAGCACTCGGCCAGCCTCGATTTCTTCAAGAAGAGCTTCGACTGCCTTACCTCCATCCTTGTAATGGTCTTTGTGTGTCCGTGGGTCCCAGCTCGTAGCAGCCTCCTTAAGGTCTGCAAAGTAAGACCGAATTGGTTCGGTTACTTTCAACAAAAGCCGGTTGATGGCTTGTTGTTTCACAGCGGTATCATCTGCAGCGCAGACGACAGCCACAGCTGCCAAGACGAGGATCCACTTCATGTTACCGATTG
>3708 ENA|HAFM01003709|HAFM01003709.1 TSA: Gammarus pulex, contig Locus_2213_Transcript_2/3
TTGAATTTTCCGTGGGGATCGGCCTGACGACCAAGCATGACGTGAGCAGTGTTGTGGAGAGAACCGTAATACTGCACATTGGGGCTATAAGCCGATGATTCGATGATATCACCCAAAATGCTAATTCCATGCTCGGCATCGAGATTAATTTGGTGACCCTCCGCATCCACGATGAAACCGTGATCAATAGCGTCGTGGAGGCGACTCTCAATGATTTTCAAGTCCCGAATTCGAGCAACTCCATCAACATCTTCAAATACTTTGTTATCCGGACGAGAGGGAAATTCACCACCGTACCTGTAGGTGGTGTGAGGAGCAAAACCCTCATAGATTGGTCGGTCCCAGTAGAGCTCGTCTACGACTTGCAAGTGATTGGAGAGACGCTCAGCATCAAATCGTGCGGTAAGCTGGTGATGGGCCCAGAAGAAAAGCTCTCCTTTTCTATCAATTTTGTATCCATCCCACCAGAAGGGGAAGTCCAAGTGCCAGTGGACGTGGTGGGAGTTCATGCCAATGTCCTCACCGAAATAGGCCACTCTCTGTTCAGAGTTCTTCTTGGAACCGGTGAACTCCATCTGGAACCGGCCTGGTGTCTGCCTCATCTTGGCACTGTAGGCTTGGTTAATCACTTCGGAGTTGGTGAACAAGTGTGGTGTCACTTCATACAGAGGGGGAAGAACCACATCCCCGGTGAGATCAGAGTGAGTTACAGCTGCGTAAAGTGCGTATACAAATTCTCCCTCGTTCATCCTTTCTCGGAAATAAGCAGCGTTGCTCTTGAAGGTTTCAAAGTCTTCACAGTTTAGAAGAACATCGACCAGCAG
>4469 ENA|HAFM01004470|HAFM01004470.1 TSA: Gammarus pulex, contig Locus_25_Transcript_2/3
GTAGATAATAATTTCATGATTAGATATTTTGCAAGAGACTCGTTATTGAAGTAGTTATCCTATTTAAGCTCGATGATTAGAAAATGTATCATATTAAAATACGTCACGAATTGCAAATTGTTTATTGTCAGATATATGACACCGAAAAAGTAACGATGGACTCTTATGTAAGTCATCACATTTATTCCTTGTGGAAGACCTTGACGATGGTGTAGCCAACGTTGTCAGCCTTCAGGAATACACGTTCATCAGGAATGCGACGATCAAGAGGGAAACCCATTGGCTGATGATCAGGGTATTTCTCACCATGAACACCGCACTGTGGGTGACCATGAGCTTCGACAGCCTCCAAGGCATCGTGCTGGGCATCGGTGGTGCCATCCGAAACAGCGACCACAAGAGCGAATTCCAGGCCCTCGCTGGTTCCCTTGGGCAAAAGCAGCCTTGAAGGAATTCCACACGATCGGTCGAACTCCTCAAGGTGAAGGTCAGACCCACTAGCAACAGCTGCATCGGCTTCACGAATCAGACTGGCAAAGCTTGGGATATCAGGTACAGTGACAGATGACTCGGAAGCCTTGCGCTTGATGTGGTTATCCCCGGAATTTAATTTGGTCCAGAATTTATCTACTTCAATGCAATTCCATCGGCCTTCTTCAAAAGTGAAGATGACGCCATTGTTGTCTTTGCGGGGGCAAAGGAAGACACGGACAACTGCATGTTGGTCAGCAGCGTTGCTCTTGATATCGAAAGTGAAAGCAAAATCCTTGTGGTTCAACCGTGAAACTTGGGCCTTGATTTCAACTTCCTTTACAGAATCGCTGGAATCCACAGCCATTTTCAAGTCATACTCAAAATCTTCAAAATGAGTTTCCAACTCTCCTTCAATGCCAAAGCTTGTCAAATGAACACCGGGAAAGCCAATCTCTTCAGCGGTGTAAGGAGTAAGGGAATCCTTGTGCTCCTTGAAGATGTTGTCCATATATTTGTGCAGCCTGAAGAAGGCGGGATCCCGAGTGGCAGTTTCGAAGTGCTCCATCACACTTGGAGGAAGGTTGAACTTGCCGTGAGGATCAGCCTGGTGACCAAGAATGATGTGAGCTTCGTTGTG
>5160 ENA|HAFM01005161|HAFM01005161.1 TSA: Gammarus pulex, contig Locus_2779_Transcript_1/1
TTTTTTTTTTAATGCTTGCAACTTTTATTGCTTATACTGAAATTTTTTGCATCAACTTAACCAAATCGAGGTGATATCCAATCCAATAATTTGACATTTCCTGTACCAATGGACTTCAAGGTACCGTTTGTCTTTATTCCTTGAAAGTGACGGAGACGATCGTGTACTTGATATTGGGGCTCCCGAGGAGGATTCGCTCGTCCTCAATGCGCCTGTCAAGTGGGAAGCCCATGGGCTGGTGATCAGGATACTTTTCTCCGTGGACTCCGCACTGGGCATGGCTATGGGCTTCAGCCTTCTCGAGAACGTCGTGCTGGGCATCAGTTTCTCCGTCGGTGACGGCGACAGCCAGAACATACTCCATGCCTCTTGAGGTGCCCTTAGGCAAGAGAAGCCTGTTGGGGATGCCGCAGGACCTGTCGAATTCTTCCAGACCCAAGTCTGTTCCCTTCGCCACCGCTTGGTCGGCCTTCTGAATCAGGGACTTGAAGCTCGGGACGTCAGGCACAGTCGTCGAAAAGTCCCTGGAAGAGCGCGAGATCTTGTTGTTGCCCGAAGCCAGTTTTGTCCAGAACTTGTCCAATTCAATGCAGTGCCAACGGCCTTCCTCGAAGCTGAAGATAACCCCGTTTTCATCTCGGCGAGGGCAAAGGAACACTCTTACAACTCCGTGCTTCTCGACATGGTCGTTGTTGATTACTTCGAACTTCAGTGAGAAACGCTTGTGATTCAGGCGGTGCACGGATGCAGAAACAGACACGTCATCAATCTCCGGGCTTGAATCAACAGCGTTGCCGAGATCAAATACGTAATCTTCAAAGAAGGTCTCCAAAACGCCATCGACCTTAACAGTGTTTAGAGAGATTCCAGGGAACTCGAGTTCCTCCTTCGTATAAGCGGGCAAGGTGTCCTTGTATTCTTTGAAGATATTGTCCATGTACTTGTGGAGCCGGAAAAAGGCGGGGTCACGGGTCGCAGTTTCAAAGTGCTCCATGACACCGGGTGGTAGATTGAACTTTCCATGAGGATCGCTCTGCCGGCCGAGCAAAACGTGCGCGTCGTTATGGAGAGCACCGTAGTAATCGACATTTGGACTGTAAAGCGAAGATTCAATGATGTCTCCAAGGTGGTCAATGCCCTCATTGTTTCTGATGTCTAGTTTACTTCCGTCAGCAGCGGTGATGTATCCGTGAGCGATGGCATCACGAATTCGGCTTTCGTGGATAATCATGTCACGCACGCGCACTGCTCCATCAACATCCTCGAACTCTATGTTGTCGGGACGAGCAGGGAATTCTCCTCCGTAATGGTAGGTTGTGTGAGGAGCAAAACCTTCGACAATGGGATGGTC
>5482 ENA|HAFM01005483|HAFM01005483.1 TSA: Gammarus pulex, contig Locus_2929_Transcript_8/9
TTTTTTTTTTTTTAATGCTGGCAACTTTTATTGCTTATACTGTAAATTTTTGCATCAACAAAACCAAATTTAGGTGATATTCAATCCAATAATTTGACGTTTCCTTTACCAATGAACTTCAAAGCACCATTTGTCTTCATTCCTTGAAAGTGACGGAGACGATCGTGTACTTGATATTGGGGCTGCCGAGGAGGATTCGCTCGTCTTCAATGCGCCTGTCAAGCGGGAAACCCATGGGCTGGTGATCAGGGTATTTTTCTCCGTGGACTCCGCACTGGGCATGGCTGTGGGCTTCAGCCTTCTCGAGAACGTCGTGCTGGGCATCCGTGTCTCCGTCGGTGACGGCGACAGCCAGAACATACTCCATGCCTCTCGAGGTGCCCTTAGGCAGGAGAAGCCTGTTGGGGATACCGCAGGACCTGTCAAATTCCTCCAGTCCCAAGTCTGTGCCCTTTTCCACCGCTTGGTCGGCTTTCTGAATCAAGGACTTGAAGCTCGGGACGTCAGGCACAGTCGTCGAAAAGTCCTTGGAGGAGCGCGAGATCTTGTTGTTGCCCGAAGCCAGTTTAGTCCAGAATTTGTCCATTTCAATGCAGTGCCAACGGCCTTCTTCGAAGCTGAAGATAACCCCGTTTTCATCTCGACGAGGACACAGGAACACTCTAACAACTCCGTGCTTTTCGACGTGGTCGTTGTTGATTACTTCGAACTTCAATGAGAAACGCTTGTGGTTCAGGCGGCTCACGGAAGCAGAAACAGACACGTCGCCAATCTCCGGGCTTGAATCTACTGCGTTGCCGAGATCAAACACGTAATCTTCAAAGAATGTTTCCAGAACTCCATCGACCTTCACCGTGTTAAGAGAGATTCCAGGGAACTCGAGTTCATCCTTAGTGTAAGCGGGCAGAGTGTCTTTGTATTCCTTGAAGATGTTGTCCATGTACTTATGGAGCCGGAAAAATGCAGGGTCACGGGTCGCAGTTTCAAAATGTTCCATGACACCGGGTGGTAGATTGAACTTGCCATGAGGATCGCTCTGTCGGCCGAGGAGAACGTGGGCGTCGTTGTGGAGGGCACCGTAGTACTCACTATTTGGACTGTAAAGCGAAGATTCAATGATGTCTCCAAGGTGGTCAATGCCCTCATTGTTTCTGATATCGATTTTGCTTCCGTCAGCAGCGATGATGTATCCGTGAGCAATGGCATCACGAATTCGGCTTTCGTGGATAATCATGTCACGCACGCGCACTGCTCCATCAACATCCTCAAACTCTACGTTGTCGGGACGTGCAGGGAATTCTCCTCCGTAATGGTAGGTTGTGTGAGGAGCAAAACCTTCGACAATGGGATGGTCCCAGTATAGCTCATCGACCAGACCGAGATGGTTCGAAAGACGTTCGGAATCGAATCTCGCTGTCAGCTGGTGATGGGCCCAGAAGAAGAGTTCTCCCTTGCGATCAAGATGGTAACCATAGGAGTCTTGCCACCAGAAGGGGAAATCCAAATGCCATGTAACGTGGTGAATGTTCAGACCAATATCTTCACCGAAATATGCAACGCGTTGTTCGGGGTTCTTTTTGCTACCCGTGAAATCCATCTGGAATTTACCAGGAGTTTGGGTCATCTGCGCGGTGTAGGCTTTTGAGATAATTTCTGAGTTGGTGAACATATGAGGAGTAACCTCGTAAAGAGGAGGTAAAACGATTCCTGCACCAAGATCCGAATGAATCACTGCAGCGTAGACTGCGTAGATGAATTCGCCTTCGTTCATCTTCTCTCTGAAGTACGCTGCATTGTTCACAGCCGTCTCCCATGTTTTACAATGCATGAACACGTCAAACAGCAATAGGGCTTCTTCCCTCTGCCTAGCGTTGAAGAGTGAGAACCAGTGGTGTTGTTCTAGAAGTCTGCCATCTTCAAGCTCGTGAACAAGGGCCTCTACAGCATGTCCATCATCGGAATACAGCGACGTGTCTGCAACAGGGTTGAAACTAGCGGCTGTGGCCTTCAGTTCTGTGAAGCGGAGGGGCTCGTTGATGCGGTACACCAGGCGGTTGATGTCCTGTTGCCGCTTGGCAAGACTCGGTCCTGAAGCATCGCCAAGGAATGCATTCGTGGCGTCATCAAGGAATTGGGGCCAGGCGACGGCTCCCGTCACTAGAAGGCACACCAGAAGGATCCTCATGTTGTACGTTTGAAGCTCAAAC
>8811 ENA|HAFM01008812|HAFM01008812.1 TSA: Gammarus pulex, contig Locus_518_Transcript_2/6
TTTTTTTTTTTTTTAAATGCAGACAGATTTATTTATGTCAATTTTACATTTTAATATACGAAAATTCCCGTATTGATTGTCTGAAATGTGGGCCAAATATTAAATCGGTTACTCTCTGAAGAAGACCTTCACAGTAGTCCATTTGATGTTGGACTGCTTGAAGAGCCTATTGTCATCCACGTGACGATCAAGAGGGTATCCCATTGCCCTCTTGTCGGGGTATTTCTGTCCCTTGATGCCGCAGTATCCGTAATTTCCACCGTGGTCGTTGCTGACCAAATCGGAGACAACAGCATCGTCGCCGGAGGTGATGGAGACGAACAGCTCGAAATCAACGCCTTGCGTGTTACCCTTGGGCAGCAGTAGGCGCTGGGGCAGACCACATCCCCTTGAGTTGTGATGGGGCAAGCTTGAACCAGAGGAAACAGCCTCATCAGCTTCCTTGATGAGGGTGGCAAAAGGAGTCCTGTCGGGGATGGTTACAGACGATTCCGACGATTTGCGGACGATGGTGTTGCTTCCAGCATGCAGTTGTGTCCAGAACTTGTCGAGCTGAATACATCCCCAGCGAGCCTCGTCAAGAGTGTATTCAATATGGTTGGCGTCATATTTGGGGCAAAGGTAGACTCGAACGGTTGCAGTCTCGTCGGTATTAGCTTTGACGCCGATGTTGACGGAGAAATCTTCGTGGTTCAGACGAGACACATGAGTTGTGATTGGTACATCGTCAATGGTTTCTGTGTCATCGATGGCATTGATCAGGTCAAACTCAAAATCTTCAAAGAAGGTGGTCAGTTCCCCTTCAATGCCGAGGCTTGTAATTTCGGCATTGGCGTACCCCAGTTCTTCCTTAGTGTATGGAGGCAGAGTGTTTTTGTATTCTTTGAAGATGTTGTTCATATACTTGTGCAGTCTGAAGAAGGAAGGATCTCTGGTAGCAGTTTCGAAGTGTTCCATCACACCAGGAGGCAGGTTGAATTTTCCGTGGGGATCGGCCTGACGACCAAGCATGACGTGAGCAGTGTTGTGGAGAGAACCATAATACTGCACATTGGGGCTGTAAGCCGAGGATTCGATGATATCACCCAAAATGTCAATTCCATGCTCAACGTCGAGATTAATCTGGTGACCCTCTGTATCCACGATGTAACCTTGATCGATAGCGTCGTGGAGGCGACTCTCAATGATTTTCAGGTCCCTAATTCGTGCAACTCCATCAACGTCTTCAAATACTTTGTTATCCGGACGAGAGGGGAACTCACCACCGTACCTGTAGGTGGTGTGAGGAGCGAAACCTTCGTAGATTGGTCGGTCCCAGTACAGTTCGTCGACGACTTGCAAGTGATTGGAGAGACGCTCAGCATCGAATCTTGCGGTAAGCTGGTGATGGGCCCAGAAGAAAAGCTCGCCTTTCCTATCAATTTTATATCCATGCCACCAGAAAGGGAAGTCCAAGTGCCAGTGGACGTGGTGAGAGTTCATGCCAACGTCCTCGCCGAAGTAGGCTACTCTCTGTTCAGAGTTTTTCTTGGAACCGGTGAACTCCATCTGGAACCGACCAGGTGTCTGTCTCATCTTAGCACTGTAGGCTTGGTTGATGACTTCGGAGTTGGTGAACAAGTGTGGTGTCACTTCATACAGAGGAGGAAGAACCACATCTTCGGTGAGATCAGAGTGAGTGACTGCAGCGTAGAGTGCGTACACAAATTCTCCCTCGTTCAACCTTTCTCGGAAATAAGCAGCGTTGCTCTTAAAGGTTTCAAAGTCTTCACAGTTTAGAAGAACATCGACCAACAGCAGAGCCTCGGTTCTCTGACGTTCATTGAACAGAGAGAAAATAGCCTTCTGTTCCTGAACTCGGCCAGCCTCGATTTCTTCGAGCAGAGCTTCGACTGCCTTACCTCCATCCTTGCAATGGTCTTCGTGATCTCGTGGGTTCCAGCTTGTAGCAGCCTCCTTGAGGTCTGTGAAGTAAGACCGAATTGGTTCGGTTACTTTCAACAGCAGCCGGTTGATGGCTTGTTGTTTCACTGCGGTATCATCCGC
>9661 ENA|HAFM01009662|HAFM01009662.1 TSA: Gammarus pulex, contig Locus_706_Transcript_1/2
CGCCGAATATATTTTAAACAATTGCTTGAATTGAAGAGTTAAGTTGGGAAACAGTAGGGTGCATTCCGCCGAAGTATGTCTTGTTAGTGCTCCTGGAAGAAGACTTTCACAGTAGTCCATTTGATGTTGGACTGCTTGAACAGCCTTTGGTCCTCAACATGACGATCAAGGGGGTATCCCATTGCCCTCTTGTCGGGGTATTTCTGCCCCTTGAGGCCGCAGTATCCGTAGCTTCCGCCGTGGTCGTTGCCGACCAAATCGGAGACAACAGCATCGTCGCCGGAGGTGATGGAGACAAACAGTTCCAAATCAAGGCCTTTTGTGTTACCCTTGGGCAGCAGCAGTCGCTGGGGCAGACCGCAACCTCTCACGTTGTGTGAGGGCAGGCTGGTACCGGATGAAACAGCTTCATCGGCTTCCTTGACAAGGGTGGCGAAAGGCGTTCTGTCGGGGATCGTGACAGACGATTCCGACGACTTGCGGACGATGGTGTTGCTGCCGGCCGACAGTTGGGTCCAGAACTTATCAGCCTGGATGCATCCCCAACGAGCTTCATCCAGAGTGTATTCCACGCCGTTGGAGTCGTACTTGGGGCACAGAAAGATCCTGAAGGTAGCAACCTCGTCGTCATTAGCCTTGACGTCGATTTTGTAAGAGAAATCCTTATGGTTGAGGCGAGACACGTAAGTTGTGATCGGTACGTCGTCGATGTTTTCGGTGTCGTCGATAGCGTTAATCAAGTCAAACTCAAAATCTTCGAAGAAAGTAGCGAGTTCTCCATCAATGCCGATGCTTGTGATCTCAGCATTGGCGTAGCCAAGTTCTTCCTTGGTGTAAGGAGGTAATGTGTTCTTGTACTCCTTGAAGATATTGTTCATGTACTTGTGCAGCCTGAAGAAAGAAGGATCGCGAGTAGCAGTCTCGAAGTGTTCCATCACACCAGGAGGCAGGTTGAACTTTCCTTTGGGGTCAGCCTGGCGACCAAGCATAACGTGAGCAGTGTTGTGGAGAGCTCCGTAGTACTGCACGTTGGGGCTGTATGTCGAAGATTCAATTATATTTCCCAAAATGTCAATACCATGTTCCACATCGAGATTGATCTGTTTTCCCTCTGCATCCACTATGTAGCCGTGATCAATGGCGTCGTGGAGGCGATTCTCAATTATTTTCATGTCCCGAATGCGAGCAACTCCGTCAACGTCCTCGAAGAATTTGTTGTCTGGACGAGACGGGAATTCACCACCGTACCTGTAAGTGGTGTGGGGAGCAAAACCCTCATTGATTGGTCGGTCCCAGTAGAGTTCTTCGACGACTGTTAGGTAGTTGGAGAGACGCTCGGCATCAAATCGGGCGGAAAGTTGGTGATGAGCCCAGAAGAAAAGTTCTCCCTTTCTGTCAATTTTATAACCATCCCACCAGAAGGGGAAGTCCATGTGCCAGTTGACGTGGTGAGAATTCATGCCGACATCCTCGCCAAAGTAGGCAACTCGCTGTTCTGGGTTGCTCTTGGAACCGGTGAACTCCATTTGGAACTTACCGGGTGTTTGTCTCATTTTAGCGCTGTAAGCCTTGTTGATCACCTCAGAATTGGTGAACAACTGGGGTGTTACTTCATACAGAGGAGGAAGAACCACACCAGTGGTGAGATCAGAGTGGCTGACCGCTACGTAGAGAGCGTACACAAACTCTCCTTCATTCAATCTTTCACGGAAGTAGGCAGCGCTGTTCTTAAAGGTGTCAAAGTCTTCACTGTTCAGAAGGACATCGACCAGAATCAAAGCTTCATCCCGCTGACGTTCGTTGAACAAAGAAAATATTGCCTTCTGTTGCAGCACTCGGCCCGCCTCGATTTCTCCAAGAAGAGCTTCGACAGCCTTACCTCCATCCTTGTAATGGTCTTCGTGAGCTCGCGGGTTCCAGCTCGTGGCAGCCTCCTTAAGGTCTGCAAAGTAAGACCGAATCGGTTCGGTGACCTTCAACAGCAGCCGGT
>Penaeus monodon21766
GCAAGGACGAGGGCGTCGCCGTCGACCGCATCTTGACCGAGCTAGAGCAAGGACGGCTCCGCGAGAAGAAGCAGTGGTTCTCGCTGTTCAACCCGCGCCAGAGGGAGGAGGCGCTCATGCTGATCCACGTGCTGCTGTCCTGCAAGGATTTCCAGACGTTCAAGGGCAACGCGGCCTTCTTCCGCGAGCGCATGAACGAGGGCGAGTTCGTGTATGCGCTCTACGTGTCCGTCACGCACTCCAAGCTGACGCAGGAGGTCATCCTGCCTCCGCTCTACGAGATCACGCCTCACATGTTCACCAACTTGGAGGTGATCCAGAAGGCGTACGAGGCCAAGATGCTGCAGACGCCTGGCCGCTTCAGGATGACGTTCACCGGCACGCTCAAGAACACCGAGCAGCGCGTGGCGTACTTCGGCGAGGACATCGGCATGAACTCGCACCACGTCCACTGGCACATGGACTTCCCCTTCTGGTGGGACGGCGAGCACATCGACAGGAAGGGCGAGCTGTTCTTCTGGGCGCACCACCAGCTCACCGCACGCTTCGACTCCGAGCGCCTCTCCAACTACCTGCCCATCGTCGACGAGCTGCACTGGGACCGCCCCATCGACGAGGGCTTCGCGCCCCACACCGTGTATAAGTACGGCGGCGAGTTCCCGACGCG
>Penaeus monodon43325
CGTCAGGCCGCCAAAGAGCTCTGCGATTTCTTCATGGAAACGAAGAACGCGGAGGACCTCCTGCAAGTGGCAGCGCGCGTGCATGGCCACGTGAACGAGACGCTGTTCGTCTACGCCCTCTCCTTCGTCATGCTCAGAAAGAAGGAGCTTCAGAACAGCCGTCTGCCGAGCATAATCGAAGTGTTTCCCGGGAAATTTATCCTTCAAGAACAACTAATGAAAGCGCAGTTGGAAGTCAACCGAGCCGACCCTAATGAGTCTACGCCGATCGTGGTGGAGCACGGACCCGAATTCTCCGGAACACAACTGAAGCCCGAGCATCGCCTGGCCTACTGGAGGGAGGACTAT
>Penaeus monodon80986
AACATACAACACATTATATAAAAGAAATGTACACAATAGCTTTCCTTAAAGCTCATACAAAGACTGCATCACAGAAAACGGACCCCAGTTTGCAGGGACACTTAACCATTCCATCTTAGTTCAGCTTCTCTGCCAAGAACTTGATACTAATATCATGAATATAAGCGTTATCGAGGCGTGCATAGTCTGCGGCGGTGTTGACACTCTGGCCGAGGAGATTGACCGGTGGGCGGCGGTCAAATGGAAAGCCCATGGCCCGGGTGTCAGGATACTTGGCGTCCTGAATCCCGCAGAAGGATACCCCGTTGGCACATCGTCGGGTAGCTTCCTGGACCACCTTATCTTGGGCATAGTCCGTGAGCATGAAGAACAGCTGGAATGCCATACCCTCAGGGCGACCGCGGGGGAGAAGCATGTGCTGTGGCCACCCGCACCCGCAGAAGTTGAAGGGCGTGGCCGCTGGAGATGCTGGATCGATGTTGGAGTTCTCAAGGTCCCTAAAGGTCAGTTCCTCGGTGTTTGTGATGGACGAGTCCTTCGAAGACCTTACGACGTGGTTACTCCCCGGCTTTAAGGAAACGGTGAATTTGTCCATCTCGGCCCACAGGATGCGTTGTTCCATGAAGTTCATTTCTTGGCTTCGAGCGTTGAACTTCGGGGCCAAGAACACCCTGACTGTAACGTCCTTTATCCCTTTTCCACTGTTGCTCACCTGCAAGTGGTAATTGAACGGCTCGTGGTCGAG
>Penaeus monodon30595 ENA|GEEP01030596|GEEP01030596.1 TSA: Penaeus monodon Control_1329 transcribed RNA sequence.
AAGAAAATCACAACTCCTCGATGTCTTTGTGATAGATCATAACGACAGTCGATAAGAAGTTCCCGACAATGAAGTTTCGGAAGTCGGGGATACGTCGGTCGAAGGGGAATCCCATCGGCCTCCTGTCGGGGTACTTGAGGCCGTGGATGCCGCAGTTGCTGTGGGTGTTGCCGTGCGTGTTCTCCAGCAGGTCGTCGTGCACGCCGTCGTCGCCGCTGGTCATGCCCACGAACAGCCAGAACTGCATGCCCGTCTTCGTGCCCTTGGGGAGCAGGAGGCGCTGAGGGAGGCCGCAGCCCCGAGCGCGATCGATGTCGTGCGGAAGGTCGGTGTTGCTTGCGACGGCTTCGTCCGCCTGCTGTATCAGCGTCTTGAACGGGATGCGGTCGGGGATAGTGACCGATGACTCGCTGGAATTGCGGACGATGTGGTTTTCGCCCGCCTTCACTGTCGTCCAGAATTTGTCGAGCTCGATGCACCTCCAGCGGTTGTTGTCGAAGGGGATCTGCATGCCGTTGCTGTCGAACCTCGGGCAGATGTGGATCCGGACCGTGACCGAGTCGTCGTGCTTGGCGTTGGCGTAGATGTCGAAGGTGAAGGGCTTGTGGTTAAGTCGAGACACGTAGGCGGTGACGGGGACGTCCTCGAGGTCCTCCGTGCTGTCGAAGGCGTTGGTCAGGTCGAACTCGAAGTCTTCGAAGAAGGTGACGAGCTCGGACACCTCCGCGTAGGTGACGAGGACGTTGTCGTACTCGAGGTCCTTCTTGGAGTAGGGCGGCAGGGAGTCCTTGTGCTCCTTGAAGATCTTATCCATGTATTTATGAAGGCGGAAGAAGGCGGGGTCGCGGGTGGCGGTCTCGAAGTGCTCCATCACGCCCGGCGGCATCTTGAACTTGCCGAGCGGGTCGGACTGGGCGCCGAGC
>Penaeus monodon33830 ENA|GEEP01033831|GEEP01033831.1 TSA: Penaeus monodon Control_10961 transcribed RNA sequence.
GTGAAGATATCGGTTTGAATACTCATCACGTTACCTGGCATATGGAATTCCCATTCTGGTGGGAAGACAAGTACAGTCACCGACTGGACCGCAAGGGAGAGAACTTTTTCTGGGTTCATCATCAACTTACCGTACGTTTCGATGCCGAACGACTCTCCAATCACCTGGATCCAGTAGAAGAATTGGACTGGAATAAGCCCATCCACCACGGCTTTGCCCCCCACACCACCTACAAGTACGGAGGACAGTTTCCTTCTCGTCCCGATAACGTCAATTTTGAGGATGTTGATGATGTCGCTCGTATTCGCGACATGATCATCATCGATAGCCGAATTCGTGATGCAATTGCCCATGGATATGTTATCGATGAAGAAGGAAAACACATCGACATCCAGAATGAACATGGTATTGACATCCTTGGAGACATTATTGAATCTTCTATGTACAGTCCTAATGTCCAGTACTATGGAGCCTTGCATAACACTGCTCACATTGTACTTGGAAGGCAGGCTGATCCCCATGGAAAGTACGATTTACCCCCTGGTGTGCTGGAACACTTCGAAACTGCCACCCGTGACCCCAGCTTCTTCAGGCTTCATAAGTACATGGATAACATCTTCAAGGAACACAAGGACAGTCTCCCTCCTTACACTAAGGATGAACTAGGGTTCCCAGGCATTGTCATTGATAACCTTTGCACTGAAGGTGAACTGGCCACCTTCTTCGAAGATTTTGAGTACGATCTTATCAACGCCGTCGACGATACCGAAAAAATCAAGGACGTAGCCATTTCTACATACGTCCCTCGTCTTAACCATAAAGATTTCGCCTTCAAGATCGACATTGAAAACCACAACCATGAAGACAAGTTAGCTGTCATCCGTATTTTCGCTTGGCCTCACAGTGACGCAAACGGTATTGAATTTACCTTTGACGAAGGTCGTTGGAATGCTATTGAACTGGATAAATTCTGGACTGTCTTGAAGGAAGGAACCAATCACATTGTGCGAGATGCCCACGATTCTGCTGTAACAGTACCTGACGTGCCAAGCTTCCATTCCCTCTTCCAAATGACTGAGAAGGCTAAGAACGGTCTGCGAAGTGGCCTAGAAGAGTTCGTGAGTGCAACGGGCTTGCCCAACCGCTTCATTCTCCCCAAGGGCAACCACGAAGGCCTGAAAATGGATCTCGTTGTTATCGTAACAGACGGTGAGGCTGACGCAGCCGTCGAAGGACTACACGAGAACAACAACTTTATTCACTACGGCATTAAGGGTGTGTACCCTGACAAGCGATCGCACGGTTACCCACTTGACCGCCATGTTGAGGACGAGCGGCTCTTTGAAGAACTCGACAACTTCAAGCACATCCATGTAAAGATCTACAATCACGGAGAACATATTCACAAGGAATAAGTGATGATGATTCGATTTATCATGGGAGAATGAGTCTACCGGAAATAATTTCTTAAGGCATTTTCATTAAAAGCCTATGCAAGAAA
>Penaeus monodon47372_(reversed) ENA|GEEP01047373|GEEP01047373.1 TSA: Penaeus monodon WSV_3727 transcribed RNA sequence.
ACACTACTTACAAGTATGGAGGTCAGTTCCCCTCTCGTCCAGATAATGTAGAATTCGAGGATGTGGACGGTGTTGCCAGAATTCGGGACTTACTTATTGTAGAGAGCAGAATTCGTGACGCTATTGCCCATGGTTACATTGTTGACAGGCAAGGCAATCACATTGATATCATGAATGAGCGTGGAATTGACGTGCTTGGAGATGTTATAGAATCATCTATGTACAGCCCTAATGTCCAGTATTACGGGGCGTTGCATAACACTGCCCATATTGTTCTTGGCCGACAGGCTGATCCTCATGGAAAATATGCTTTGCCACCCGGTGTACTAGAACACTTTGAAACTGCCACACGTGATCCCAGCTTCTTCAGGTTGCATAAATACATGGATAACATCTTCAAGGAACATAAGGACAGCCTCCCACCTTACACTGTAGAAGACCTAAAATTCAACGAGGTAACTGTAGACAAGGTGTCCATTGATGGCCAACTAGAGACCTTGTTTGAAGACTTCGAATACAGTCTTATTAACGCCGTTGATGACACTGAAGAAATTCCAGATGTAGCAATCTCTACTTATGTACCTCGCCTGAACCACAAAGACTTTTCCTTTAACATTGACATCAGCAATAACAACGGTGGCGAAGCCTTAGCAGCCGTCCGTATTTTCGCCTGGCCTCACCGTGACAACAATGGAATTGAATATACTTTCGATGAGGGTCGCTGGAATGCTATCGAATTAGATAAATTCTGGGTCAAATTGAACCCTGGCACCAACCACATCATTCGTAAGTCATCAGAATCAGCAGTAACAGTCCCTGATGTGCCAAGTTTCGAAACTCTCTTCGAGAAGACCAAAGAAGCCTTGGGAGGTGCAGACT
>Penaeus monodon48595 ENA|GEEP01048596|GEEP01048596.1 TSA: Penaeus monodon WSV_28812 transcribed RNA sequence.
CCGAGATAGACACCCCTGAGAATTCCAAATCGGCCTTGGTGTATGGAGGTAGGCTGTCCTTGTGTTCTTTGAAAATGTTATCCATATACTTGTGAAGCCTGAAGAAGCTGGGATCACGGGTGGCAGTTTCGAAATGTTCCAGCACACCAGGGGGTAAATCGAACTTTCCATGAGGATCACCTTGACGACCTAGTACAATATGGGCAGTGTTATGTAAAGCTCCATAGTACTGCACATTGGGGCTGTACAGTGATGATTCGATAACATCCCCAAGAATGTCAATGCCTCTCTCATTACTGATGTCAATCTGTTTGCCGTGGCTATCAATTACATAGCCATGGGCAATGGCATCACGAATTCGGCTCTCGACGATGACCATATCTCGAATTCGAGCAACATCGTCCACATCTTCGAATCTAACATTGTCAGGACGAGCAGGGAACTGACCTCCATACTTGTAAGTGGTGTGGGGAGCAAAGCCGTCTACGATGGGCTTGTTCCACTGGAGTTCATCTACTGGATTCAGATAATTGGACAGACGTTCAGCATCAAATCGGACGGTAAGTTGATGATGAACCCAGAAGAAGTTCTCTCCCTTGCGATCTAGATGATGGCCGTACGCGTCATCCCACCAGAAGGGGAATTCCATATGCCAGGTAACGTGATGAGTATTCAAGCCGATATCTTCACCGAAATAAGCCACTCTCTGTTCAGGGTTT
>Penaeus monodon49289 ENA|GEEP01049290|GEEP01049290.1 TSA: Penaeus monodon WSV_41934 transcribed RNA sequence.
TCCTTTGACCCGGAAGCCAATTTATCCCATTACAGTGACGGAGGCAAAGCTGATTCCTTTGACCCGGAAGCCAATTTATCCCATTACAGTGACGGAGGTAAAGCTGTACAGGCACTTATGAGAGACCTGAAAGATAACAGGCTTCTTCAACAGAGGCATTGGTTCTCTCTCTTCAATCCTAGGCAACGCGAAGAAGCACTTATGCTTTTTGATGTTCTCATTCACTGCAAGGATTGGGATACATTTGTCAGTAATGCTGCCTACTTCCGCCAAATTATGAATGAGGGAGAATTTGTTTATGCCTTGTATGTTGCGGTCATCCACTCACCTCTGGCTGAACACGTTGTACTTCCTCCACTCTATGAGGTCACGCCACATCTCTTCACCAACAGCGAAGTCATTCAGGCAGCTTATCGTGCCAAGCAGACACAAAAACCTGGTAAATTTAAGTCTAGCTTCACTGGAACTAAGAAGAATCCTGAAACAAAGAGTAGCCTATTTCGGAGAGGACATTGGAATGAACACTCATCACGTCACCTGGCATATGGAATTCCCACATTCTGGTGGCAAGACAAATACAGCCATCATCTGGATCGCAAAGGAGAGAATTTCTTCTGGGTACATCATCAACTTACCGTTCGTTTTGATGCTGAACGTCTCTCCAATTACTTGGATCCCGTCGACGAACTTCACTGGGAGAAGCCAATCGTACAAGGTTTTGCTCCCCACACCACATACAAGTATGGAGGTCAGTTTCCCTCTCGTCCAGATAATGTAGACTTCGAGGATGTGGATGGTGTTGCTCGCATTCGAGACTTGCTTATTGTAGAGAGCCGGATTCGTGATGTATTGCCCATGGTTATATCGTCGACAGGGCTGGTAATCATATTGATATCATGAATGAGCGTGGCATTGACGTTCTTGGAGATGTTATTGAATCATCTTTGTACAGCCCTAATGTGCAGTACTATGGAGCCTTGCACAATACTGCTCACATTGTACTTGGTCGACACAGAGTGATCCCCATGGAAAATATGATTTACCCCCTGGTGTGCTGGAAACACTTTGAAACTGCCACCCGTGATCCTAGCTTCTTTAGGCTGCATAAATACATGGACAACATCTTCAAGGAACATAAGGACAGTCTCCCTCCATACACCGTGGAAGAATTGACATTTGCCGGTGTAAGTGTAGACAA
>Penaeus monodon56957 ENA|GEEP01056958|GEEP01056958.1 TSA: Penaeus monodon WSV_29598 transcribed RNA sequence.
ACACCACTTACAAGTATGGAGGTCAGTTCCCCTCTCGTCCAGATAATGTAGACTTCGAGGATGTGGACGGTGTTGCCCGAATCAGAGACTTGCTCATTGTTGAGAGCCGAATTCGTGATGCTATTGCCCATGGTTATATTGTTGACAAGCAAGGCAATCGCATTGACATCATGAATGAGCGTGGCATTGACGTTCTTGGAGATATCATTGAATCCTCAATGTATAGTCCTAATGTCCAGTACTATGGGGCTTTGCATAATACTGCCCATATTGTACTCGGTCGACAGGCCGATCCACATGGAAAATACGCTCTACCACCTGGTGTTCTAGAACATTTCGAAACTGCCACACGTGATCCTAGTTTCTTCAGGCTACACAAATATATGGATAATATCTTCAAAGAACATAAGGATTCTCTTGCCCCATACTCAAAGGAAGAATTAACTTTCACAGGTGTTAGTATTGAAAATCTATCCGTTGATGGTGAGTTAGAGACTTTCTTTGAGGACTTTGAGTACAGTCTTATTAACGCCGTTGATGACACTAAAGAAGTTGCGGATGTAGACATTTCTACATACGTTCCTCGTCTCAACCACAAAGATTTCGCATACAACATTGAAATTACAAACAATAACGATAAGGAAGTTCTCACAACAGTCCGCATTTTCGCTTGGCCTCACCGTGACAACAATGGCATTGAATACACTTTCGACGAGGGACGTTGGAATGCTATTGAGCTAGACAAGTTTTGGGTTAAGTTGACTCCCGGATCAAACCACATTGTCCGTAAGTCATCAGAATCAGCAGTAACTGTTCCTGATGTACCAAGTTTCGACACTCTCTTCAAGAAGACCGAAGCTGCCTTGGGTGGCGCAGATTCCGGACTTACAGAGTTCGAGAGTGCGACTGGCATTCCTAACCGTTTCCTCCTCCCCAAGGGTAACGAACAGGGTCTGGAGTTCGACCTTGTCGTAGCTGTGACGGATGGTGAAGCTGACGCAGCTGTAGAGGGACTACACGACAATACTGCATTCAACCACTATGGTGCTCATGGCAAATATCCTGATAATCGCCCACATGGCTACCCTCTGGATCGTAAAGTTCCTGATGACCGCGTGTTTGAGGACCTTCCCAACTTCAAGCACATTCAAGTAAAGGTCTTCAATCATGGTGAACACATCCATCACCATTAGCTAATAAAACTCGACAAGATTTCAACAAATACCACATTTTGAATCTATCATCCTTAAAGGTTATGCATTTTCAATAAAGTCTATTTCATTCAGAACTAATTCATTCCCTATCCCTATAAAAAATTACAAAATTAAGAGAAATAAAGTATTATTCCAAAGAAATACGAAAT
