# Supplementary material for: Comparative genomic analysis of innate immunity reveals novel and conserved components in crustacean food crop species
Source: BMC Genomics. 2017 May 18;18:389. doi: 10.1186/s12864-017-3769-4 (PMC5437397; doi:10.1186/s12864-017-3769-4)
Supplement: Supplementary file 24 — Fasta files of all sequences. (ZIP 3690 kb) [file 12864_2017_3769_MOESM25_ESM.zip › Additional file 12/12 TLR.txt]

>Astacus_astacus_1 ENA|GEDF01037469|GEDF01037469.1 TSA: Astacus astacus TR36952_c0_g1_i1 transcribed RNA sequence
GTGGAGCTGGGCAAGAGGTAACATGACAACTCTGGTGCTAGAGACCTCGGGCTGAGGGTTGAGTGCAGTCAGTCGCTCCTTCCACGGGCACTAGCACGCAACGCTGTGCTCCGGGGCTCTTAGTGTATTTTGTGTGTATATGTACGTGTGGTTTAAAGCATTGCTTGGGTGGACACCAGCTATAGCTGTTGCGACTTGTTGTGATGGGAGTGGATTGGAAGGCGTGCTAGAGGAGGCGTCGAGGAGCCCCCGCGGGTGGATCAACAAGTGTGGCCTTGTGGAGCTGTGACGTCGCCTCCGGGAAGCATATTGTTGTATGGCTCTAAGGCACTTTCACACGCTATGAGGTTGTGGCAATGAGGTTCATCCGAATCAAGATTGATGACCAACCCTATCCAAGCTAACTCAACCTGACCAGACACTATGTCATCATGGATGTTCCTGCCCGCCTTCCTACTCTGGACCTGGGCGGCGGGCGGGACCAGTAATTCTTTATCTTGTGGGCAGTGTGAAATTTATTCCAACACTATGATTTGTCCCGATTCAACCAGCGAAGAACAATATGCAGTGAAGTTGTTGCCAAAAGGAATTCTTCAGTTGCAGTGCCTGAAGTCGGTGAAAACAATAAACTATTCATTCATTGAAGATTGTAGCTTTCCCATGGTATCTGAAATAGAGTTCCATGGATGTCCTATATCAAGTGTATCATTTGGTGAAGTTGCACATAAAGTTGGTGTACAGCCGGAAAATATTACCTCATTGAAGTTGATTGGTGACAGCCAAGAACATGGACAGAACTTGGAGCATTGGCACCTACAGGGTCTAAGTAATTTGAAATTTCTAGAAATGAGAGAGAATGGATTTACAAAAGTTCCAGAAAATATATTTATTGCCACTTCAAAATTGAAATCTTTACAATTTATTGGCAGTAATTTGGATACAGTCCCAGAATTTTTACTCTCAAGCACACCAGAGCTAACACAAGTAGACCTATCAAATAATAGCTTTACAAATCTTCCTGTAGGTTTATTTACAAATTTGACGAAGCTTACTAATATTAGTCTGCAGGGTAATAGCTTAAGTGAAATCCGTTCAGAGTTATTTACAAACACTCCCCTTCTTGATAATTTGAATTTAAGTAATAATCGCCTCACTAGCATTCAGGAGAATTTGTTTAAGGGATTAACGAATATGAAAAGTCTAAACCTTCATGGAAATAAACTGGAAAGTTTGCCTGGAGGAATATTTTCTGATATGACATCAATCAAGACTATAGACCTCAGCTCAAATCTACTGAGTGATCTTGGACTGCAAACTTTTGATAATCTTAACGAACTTGAGATGCTTTACTTGGCAAATAACAGACTTTCGGATTTACCAGATACAGCTTTTCAAAAGTGTCGTTCCTTGAAAAAACTTTATTTAAATCACAATCGGCTGGAAGCTTTGAAAGGCACATCATTTCCTGACCCAATATCTGTTTTGACTGATTTGGATTTAGGTAACAATAAGATCACGTCTTCTCTGCAAAACGTGTCTTCTGTAGGATATATTTTTACTGAATATGGTGGCTTCCCACTTACTAAACAAACAAATTTGAGAAATATATTCTTGAATGATAATAAATATGAATATATTCCTAATTCCTTCAACACAGTGTTTCTGAAACTTCAGTCTGTTGATTTGTCTGGAAATATGATCCAGGAAGTGGAGGCATCTTCATTACATTTTTTGAGTGATTCTGTAAAACTGAACTTGAAAAATAATAACATACAATCTATAGATATGTCCTACTTGAGTACAATATTGAGTTCAGTTAAGAAATCAAAGTCTGTTGATCTGTTTCTTGAGGGAAATAATCTTCCGTGCAATTGCATGCTTTATACATTTACAAGAATGGTTCAAGGAAAACTCCTAAAAGAAGGAGATTTATTCAAAATCAGAGTAACGGATATAGATAAAGTATCATGCCGAAATTCGGAAGGAGAAGCTCAACAATTATTGAGTGTTGATGCAGAACTGCTAACATGTCAGTGGGAAGATCCTTGTGACAACTGCACGTGTTACTGGCGACCACACGATGACATGTTTATAATTGATTGCTCTTACTTAGATCTAAAAGCATTGCCATCATTTAATATTTACAATTATATAAAAGAAACTTCGAGTTATTTCATCACCTTAGATATTAGGAACAACAGCATCACAAGTTTAAATAGACTACGAGAACCACTGTATTCAAGACTGGTTAACTTAACAATGCCAAACAACAAGCTGTCCTTCATCAATGAGTCATATTTTCCCGACGGACTGAAAGTTTTGAATGTACGATGGAATAATCTCACATCTCTACCAGAATCCACCTTGGAGTTCTTTAACGTAACTGATATGTATCTCAGCCTTGGAAATAATCCCTGGAGATGTAGCTGTGGTATCATCAGCTTCTTGAACTTCCTGCACGTTCCATCACGGAAGGTTGATGACTTCAGTGATATACGATGCAACAACGAAGACGAGTCTGTGATGACCATCAGTGAACACCGCTTGTGTCCCTTCTTCATGCAACCTATGGTGGTTGTTACTATTGTTGCCATCTTGATATTCCTCATATTGTTTGCTGTACTTGGGACGGTGAGTTTTTACAAGTACAAGCAGGGAATTAAAGTGTGGTTATTCACACACCGATTGTGTTTGTGGGCCATCACTGAAGATGAGATGGATGCTGACAAAAAGTATGATGCTTTCATCAGTTACTCTCACAAGGATGAAGAATTTGTCAATAAGGTATTGGTTCCCGGGTTAGAATCGGGGGATCCCAAGTACAGAGTTTGTCTGCACTATAGGGATTGGATACCAGGAGAATACATTCAGAACCAGATACTGCAGAGTGTGGAAGCCAGTAGACGGACTCTTGTTGTGCTTTCATCAAATTTCATCGAGAGTGTTTGGGGCCAGTTGGAGTTCAAGGCTGCTCACTCTCAGGCCTTGCAAGATAGAACCAATAGGCTTATTGTCATTGTTTATGGGAAGATTCCATCAGAAAGTGAACTTGACGAAAAACTTCAACTTTATATCTCCATGAAGACTTACGTGAAATGGGGCGATGCTAAGTTTTGGGAGAAACTACGTTATTTCATGCCACATCCACAAGATCTCATTCAAAAGAGACATCGGCAACGCAAGGACACAGATAAGCTTGAACTTTGCAAATCAGACTCAAAACAAAGTGTCTTACCCTAAAAATTTTATTGATTCAAAAGTGTGACCATAGAGTGGATATAAAACTGAAAGACCTTGAATAACTTAACAATTCAAAACTAATTGCAATGGGAAAATACTGTTGTGATGCCCAATTATAAACAAAAATTAATTAGTTGGTAAAGGTTTTTGACGACACTTTTACAACAAAAAGTAGTGATATAGCGTGGGTGTTCAATAAGAAGGCATCGTCTCCACAATAAACTCGTACTCATTGCTGCAGAGATTTCTTGTCCAATCCCAAAGGGGTCATAGAATTAGCTCAATATAGAGCCCAATAAATCCGGAATACGTTTTGTGCAAAATAATTTGTTGGCAATTCAAGAAAAACTTTGCTTTTTGCAAATTATGTTAGTGGAGACTGCAATAATATATTACTCTCAAAATAAAAATAAAAATTTGTGAAGGTGTAATTTTATATTTAGTACTGAATAAATCAAACACTTTCAAGTGTTACCATCCTGGACTCATTTGAGAATCTTGGGTTCGGTCCTCGGGCGGGACAGAAATGATTGGGCACATTTCTTTTCACCTTTTGCCTCTGTTCACCTAGCAGTAATTAGGTACCCAGGAGTTAGGCACTTGTTGTGGGTTGCATCCTGG
>Astacus_astacus_2 ENA|GEDF01011974|GEDF01011974.1 TSA: Astacus astacus TR24835_c0_g1_i1 transcribed RNA sequence.
GTGGGAGGGACGGACCATGACGCTCCTCCGCCTCTCAACAGTGCGGTAATGTTGGTCCGAGTCAAGCTAAAGACTTTAACAAATTCCCTCCTGTCTGCAGGAATGTCTCTCATGGCATTTCCACTAGCAGTGAAATAATTTTGCCAATCAAAATGTGGAGTGCGACTTTTCGGGATGGCAGGGTGCTGCTGTTCACGGTATGGCAAGCCGTTGCGCTGGCGGTGTGCTGCGATGGCCTCGCTGTGCGATATAGCAGCGGCGCAGAGTGCGAGAGCCAAGCCCTCAGTGCCCGGGAGAGAGCACTCACCTGCTCCCTTAAGACACTTGACGAGGACATGAGAGTGGCCAATTTGAGCACCATCCCAGTAGACAGTGTTGTGCGGCTATCCCTTCGGTGCAGCGAAGTTTACTACTTCGAAAGTGTGTTGTCGCCCTTCAGTTTATCGGGCTTTGTGCGCGTCAGAGAACTCAATGTGGAGTTTTGCAAGATTAGTGAACTCGAGGAAAATACATTTATAAACCTCAGAAATTTAAGAAACTTGACACTACGGACTAGAAACTCTGACTGGCCAGTGATGAGCCTTACGACAAAGCCAGATGTGTTCCGTCCTTTGCAACAGCTGGAGCGGTTAGATCTCAGCACTAACAATATCTGGGAACTACCAGCTGGCACCTTCTGCCACCTCGCCAACCTTAAACTGCTCAATCTAAGTCACAACCACTTGCAGGACATCACGCAACTGGGGTTCGGCGAAGGTGGTGCGGACAGAGGCCTCCCTACCTGTCGCTCAGACGTCAGTTCTCTTGACCTGTCCTTCAACGATGTCACGGTGTTGGTGTCGGGCTCGCTCCAGGGCCTGGGACGCCTCCAGCACCTCTTCCTACAACATAACGAACTCGGGAAGGTGGATGACAACGCCTTCCAGGGTCTGGTCAGTCTACGCACCCTGGACATCTCTGACAACAGACTAGTGGCGCTGCCTGAGGACGCCTTCCTCCACACCCCGGGCCTCATGTACTGCCGCGCCAAGAACAACTCCCTCTCCGTGCTGGCACCGGGGCTCTTCCGAGGCTTGGAGCACCTCGTCGAACTCGATCTTTCTCATAACGAGTTGAAATCCGAGTGGCTCACTTCCTCCATCTTCCAAGGATTAATCCGCCTTATGTTGCTGGACCTGTCGTACAACAAGATCTCTCAACTAAACCAACAGGTCTTCCGTGATCTCTACAACGTCCAGGTCCTAAGACTCTCCCACAATCAGCTCCAGACCATTCCAGCAGCAGCTTTTGCAGCCTGTGTCAATCTTCACACGTTAGATTTATCCTACAATCAATTAACAAGTATTCCGGATCGAGCGTTCCAGGGAGTGAATGTCCTGAGTTTCTTGGCTCTGGATAACAACCAGATAAGTAGTGTGGGTGCCGCCTCGCTCAGCAACCTCACGAGTCTGGAAGACCTTAACCTCAATGGGAATCAGCTGACAGTCATTCCAGCAGACGTTGGTTATCTGCGCTACCTCAAGACTCTGGATCTTGGGGAAAACCAGATCACGTCCCTGGAACACATGCCTGTCAAGGGACTCCAGTTCCTCTACGGGCTGAGGCTCGTCAACAACAAGATCAGTGGTAATATATCTAAAGATACGTTCAGTGATATTCCATCCCTTAAAATACTAAATTTAGCGAAAAATTCTATAACATATATAGAAAGTGGCACCTTTGATAATAACCTTAACTTACAAGCAGTTCGATTAGATGCAAATATGATTACTAGTATTAGTAATTTATTTGAAAACCTTCCAAATTTAGTGTGGTTGAATGTGTCTGATAATCAAATTGAAATGTTCGATTATCATTTTATACCTGTGAGTCTTCAGTGGTTAGATCTACATAAAAACAAAATAAGTGAACTGGGAAATTACCTTGAACGTCACGATTTAAGTTTGCAAACTCTTGATGCTAGTTTTAATAAATTGCAATACATAAATAGCATCCAAATTCCCGATAGTGTGCAACTATTATTTTTGAATGATAACAGATTATCTGTGGTGGAACCTTTCACTTTCTTTAAGAAAGCGAACTTGACTCGTGTTGATTTATTCGCAAATCAGTTGTCAAAAATGGACATGTCGGCTCTGAGGCTGTCAGAGCTTCCGGCCAACAAGTCTCTTCCCGAGTTCTACTTGGGCGGCAACCCCTTCGTCTGCGATTGCAAGATGGAGTGGCTACAGAGGATCAACAATTTGGATCATGAACGACAAAACCCTCGCATCATGGACTTGGAGAGTATCTATTGTCAGATGCCCTTTGCACGCACAGGGGCCTTCATAGCTCTGGTCGAGGTCAACCCAGCACAGTTCCTCTGCCAATACGAAACTCACTGTTTCGCCCTCTGTCACTGTTGTGAGTTCGATGCTTGTGACTGTGAGATGACGTGTCCTGATGGATGTGGGTGTTACCATGACCAGTCGTGGAGATCCAACATCGTAGACTGTTCACTACAGGATGTGCAACAAGTGCCAGAACGCATCCCAATGGATGCCACTCAGGTGTACCTTGATGGTAACGATCTTAGGAACCTCTCCTCCCATGCATTCATCGGCCGTAAGCATCTTCAAATTTTGTATGTGAATGCCTCTAATGTTAAAACTCTCGATAATGGAACCTTCAGTGGATTAACCCGGCTGATTGCACTGCACCTACAAGACAATCTGTTGGAGGCACTGAGAGGGAACGAGTTCCAGGGCCTTCAAGGCGTGCGGGAGTTGTACCTTCACAACAACCATCTAAGATACGTCCACCAGCATACCTTTGCAACTCTCTCACACCTGGAAATTCTGACACTCCACAACAATCAGCTGATTAATTTCCCTGTGTGGCGACTTGTGGACAACCCTTACCTCGGCCGGGTCTCCCTCAGTGCCAACCAGTGGTCATGCCAGTGCCAGTTCGTCGAATCTTTTGGCATCTGGCTCACTGGAAACGAACGAAAAGTTTCTGATGGTAGAGATATAAAGTGCTACACCGACGAGTCTGAGGAGGAGCCTGGTTCCTACATCATGGACTTCAACGCCACCACCTGCATGAATACCACTAATTCATCCACAGTCATTCAACCTATTGTTCCTGACAACTTGTTGCACCCGGTGATTGCCACGTGCGTCGCCTTCGTCGTGGTAGTACTCCTGGTGCTCTGTGTCCTGTACCGCGGCACCATACGAGTTTGGATCTACTCTCAGTGCGGTTTCAGGATGTGTCACAAAACTACCAACTCCGACGACCGCGACAAGTTGTTCGATGCCTTCGTCTCGTACAGCTCCAAAGACGAAGGGTGGGTGAACCAGGTCTTGGCTGGGGAGCTGGAAAGAGGAGAGAGGCCCTACCGGGTCTGTCTTCATTACAGAGACTTTCCCGTCACCGCCTACATCGCTGACACGATAGTAGAGGCGGTGGAGTCTTCGCGTCGCACCATCATCGTCCTCTCCAAAAACTTCATAGAGAACGAATGGTGTAGATTCCAGTTCAAAAGCGCCCATCACGAGGTATTTAAGAAGCGACGACAACGTCTCATCGTCATCGTCTTAGGGGAGATCCCGGCGCGAGACCTCGATCCGGATCTCCGCCTCTACCTTAAAACCAACACTTGCATTCATGCCAGTGATAAACTATTTTGGGACAAGCTTAGATTTGCAATGCCCGATGTGCAGAACAGCCAACGGGTCGTTCACACCTACAGTTCCATCCCTGAGAGGTCCTCCTCGTCCACTAATAAGTACAGTGTCAACAGTCCAGCGTCCATGCATCAAAATCTTCACGCGGGATCCGATGCGTATTGGGCGTAGGGCAGTGAAGGGCTCTGCTTGTAAATGCGCAGCAGAGCTCTGTTTGTAATTTACAACAGGGCATTGTTTGTTTGTACAATTATACACAGTGGAGCTCTTAAGTACATAGCAGGGCTCAGTGTAAAAGTTATATGCATCAGGGCTCTGTTTGTAAGTGCCATGAGCAGCGGAGCTCTGCATGAGTGTTTTATAGTCTAAAGCAGAGCTCTTAAATGTGTGCCAACTGGCTGTGTTGAACTGTATGTGCGAGGATATATATAGCTTTAAAACAAAGTGATGTGAACTAAAGTGATCGAATCCTATCTGTGAAAAGGTCCATAAAAAAAAAAGCTTGCCAGTTAAGCATGCTCTGAAAATGATACAAAAATATGGATAAGCCTAGCAGATTTATGTGTGAAAGGGGAACCCAGTCTACATTGCGGAGCTTTGTATATGCTATTTATCTCCAGCAATGATCATATAACATCTAGTCATATATATTGTGTATGAAATCTCAGAAATGGCTAGGCTCTATTCCTTCCCCTTTCAATTATATTTATTATATACAACGAACAAACATGTCGGCATTTTTTATGGCAAATATCTACTATTAAATGCTTCTTTTGTAAGTGTGCTCGGGAAAAAAAAAATAATTTATACAACATACTCGGCCTCAGTATTGTGTTATTGTCACTTTAACTGAAAAATGCAATTTTTTTATGCATATCTGTTGTGCTCTGTGGGTGTGGTGGTCATTCAGACATGCAGTCACTTGTTTACCCAAGTACGGCGCTCTGTGAAGAATGTTTTCTATGTGCTTTGGACTCCCTGGGAAAATTTCTCGTTCACCTCATGCAGAGAGGCAGTATTTTATTACATAAGCAATTAAATTTTCATTTACGTGAGATGATGTAACCATTGTCATGCTGTTCATTGTATTGGCTTCAATCTCCTTGACTTTCACATTCTGCACATCCACCAGTTCCTGTGTGTTATACTTTGCCCCAGGGTCAAGGCCCTCTGCGACCTGTGGTCCGACCTCCCCCCCCCCCCCCCCCGACTTCCACACCACGCCCCCCGACTTCCACACCACGCCCCCCGACTTCCACACCACGCCCCCCGACTTCCACACCACGCCCCCCGACTTCCACACCACGCC
>Astacus_astacus_3 ENA|GEDF01034780|GEDF01034780.1 TSA: Astacus astacus TR36572_c3_g1_i4 transcribed RNA sequence.
AGAGTTTAGAGTTGTTATGGTGTGTTGCAGCCAGAGCCGCACGGGATGAACGAGACGGTGCTGCCCTGGCTGCAAGTCCTCATCATGAACAATAACCCGATAGGTAACCTTCCAGGGAAGCTCTTCAAACCTCTCAGAAACAGTCCAGTTACCAGTCTCTTCCTCAGGAACTGCTCCCTCGGACAATTCTCCGGGTCGCCGCTGGAGTACCTGAAGGGGCTGCAGGTGCTGGACCTCAGCAAGAACATGGGTCTGTCGGGGGATGAGCTGAAGGAGTTGCTGGAGCCTCTGGCTGGTGCCAGCCTCAGGAAACTCTACCTCAGCAACAACAACTACATCATGGTGCCCACTGCTGCCCTCTCCCAGGTGAACGAGACGCTGGAGGTGCTGGACTTACACGGCTCAGCCTTCGAGTGCTTGGACAACACTTCCTTCCCTGTCATCACCAACCTTAAAACCCTCAACCTTATGTACTGCCGCATAAACGTCCTCCGGTACGGCACATTCCAAGGCTTCCCGGCGCTGCAGGAACTCAACTTGGATGGAAACGGGCTTCTGACGGTACCAAGCGAGGCTCTCCTTCCCACGCTCACGGTGCTGACCCTGAATGGCAACCCCCGCTCCGTCGGCAACAGTGACCCAGTCACCTTCGACCTGGACGCCGTCGACTTCAGTAATATGGCAAACCTTCAGAATCTTAGTTTCCAAGATGTACCGCTGAGAAAGGTGAGGGTCTCCCACTTCAATGTCCTGAATGACCTCCGCATCCTCTACCTCTCCAACTGCCACATCTCTTACATCGAGCCCCTCAGCTTCAGAAATTTGTCGAAGCTGGAGAGGCTCTACTTAATGGGAAACACAATTCAAATCCTCAATAATGAGACATTTGCTGGCCTCGTCAACCTCACATACCTCGACCTTTCAAACAATATTATCATCTTCCAAACAAGCCAAATCCCCACCTACGGGATCTCAATCGCTGGAACACACTACGAGACCAGGTCTCCAGACATGTCCATTGCTGTTGTCAAGCGCGATCACGGAAATTCACGCTATAAGCATCGCGCGCCTGAGACTGCTAAGTTGTCCGACCTGTACCTGTCAATGACCAAGACTAGTACTGAGCAAGATAGTGGTGGAGAGAAGGTGCAGAAGCCACAGGGGGGCTATACAGGGCAGTTATACTCATATCTTCCGTTTAAGGGCCTCCAAGAGCTTACATACCTTGACTTGTCCAAAAACGAAATACGAAACATATTTCCTGAGCTTTGGCATGGCCTAGGTCAGCTTACTTGCCTACTTCTAGACTCCAATAATATAAAGGAATGGAATGAAACTAACTTTTCCAACAATGCGAAATTAGAGACTCTCTCACTGACGAGAAACTCCTTCAGTACTCTTACGGAGGCGATGGTGCAGGACTTCAGTAAAGAAAGTCTGACAACGGTGGACCTCGGTTTCAATGAGTTCCAGTGCGGGTGTTCCATCATGAACTTTAACGGTACCCTTAACAGAACACACTTCGTTTATTGGTCCTCGTACCATTGCAGTGAGAAGGGACACTTGGTCACCTTCGGAGAGTACATGCAGAACACCACCTGCAAAAACAATACCAACAGCTCCACAAGTCACCAACTCAACCACGGCATCAGAGTTGTCATAGTCAGTGTTACCATCGCACTATCTCTGGTCATTATGGTGGTGACGGTCTACACTAAATGGTGGTACGTGACATACGTGATCTACAACATGAGGATGAGGAGACTGAAGCACAAGGTGGAGGGTGACAAGTATCTCTACGACACCTTCGTCTGCTACTCCCAGAGTGACCGGCAGTGGGTGTTCCAGCACCTCCTGGTGAAGCTGGAAGACAGTGGCAGGTACCGGGTGTGTGTGCACGAGCGGGACTTCACGGTGGGGCAGGAGATCACAGAGAACATCATTAGCAGCGTTGAGCTTTCTCGCAAGGTGATTGTTGTCTTGACGCCGGCCTTCTTGGAGAGCAGCTGGTGCATGTTCGAGCTGCAGATGGTGAGCAACAGAATACTGGACGAGAGCAAGTGCAAGCTTATCCTGGTGCTGCTGGAGCCAATCCCGGAAGAGAACCAGACGAAGAAGCTGCGGCTGCTGCTGAAGACCCGCACTTACCTCGCCTGGGTTACCGATGGCGAGGGACAGAAGCTCTTCTGGGCCAGATTGCTCAGAACAATTTCCAAACCCTTGGCCAGCGAGGCGTCCATCTGCACAAGCCATATATAGCGCAGACCTACTGGTCCCGCCTCTCTCACATGTTACTGTCACGCCAGCAGTATTTTCCATCGGGTGCTCTCACTTTAGACATCCAGCCCCGCTATCTTCACAGGAAGCATCCACCACAGCCCTAACTTACACATGACAACCACCCGCCATGTATCATTATCAGTTGTAGTCACCATCATGTATCATTATCAGTTATATTTACCACCATGTATCATCATAAGTTATAGACACCATGCATCATCAGTTATAGTCACCATAATGTATCATTATCAGTTATAGTTACCACCATGTATCATTATCAGTTATAGTCACCATCATGTATCATCATCAGTTATAGTCACCATA
>Astacus_leptodactylus_1
CTGGAAGCCACCGGTGGTGGGTGTGTTGTGCCTCTGTCTTGCTAATATAATATATTTCTACCATCAGCCATAAGTGTGGAACTGTTGTGATCTTCAGTGACCAGTTATTGACAAATTTTTGTAATTACACATTCGAGAAATTTAAGATTGAGTGTTTGAGAGAGAAGAGGATTGAGGAGGTGGAGGGACTGGCCTTGCCGAGGCAGGCGTGTGGTGTATTTGTTCCTGGTGTCTGCCGAGGGGTGAAACTTAGAAATATTCGTGACCACGTAGTTGAGGAATTTGGCAAGTATAGCTGAGGACACCTTACAACGCTCTCACAATTTTGAGGTGATCGCCATCAGTAGTAGAGATACAGGTCTTGAACATCATCACTGAAGACTCTTCCAATGACCCATCATGATGGCCTCATGGATGATACTGGCACTCCACCTGCTACACTTGTGCACAAGCACAAGCTATGCCAATGTTATGTGTGGCAAATGCGAGAGAAGCTTAAACTCTAATAAGATGATTTGTCCAGATTCACTTTATGACCAGAAATTCGTAGTGACAATAAGTGACCTCAAAGATTATCCACAGGGAGCGTTAACTCTTAAATGTCATCATAAAGCACAGAATATCAACATATCGCTAATTGAAGACTGTAAATTTTCTTCAGTAAAGTATGTACGTTTTGAATGGTGTCCTTTGCTTAACGTGTCTTTCAGTGAAATCTTTCAACGAATTGGCATACATCCAGAGAACGTAACTACGCTATTATTTGTTGATATTGGTCAGCGAGATGTGTATGAATTAGAGGAATGGCACCTTCAAGGTCTCAATAACCTAAAGAATTTGTTGTTTGATGGCAATAAATTTACTTCCATACCACCAAATCTATTAAAAGCAACTCCAGAATTAAAATATTTTAGTTTTACTTCAAATAAAATGAAAAATCTCCCAGAATCTTTATTTGTAAGTACACCAAACCTCACAGAAGTTTATCTGCATAAAAATGAATTTACTAGTTTACCAGATAATTTGTTTGCAAATCTTTCCAAATTGACAAATTTGAGCTTATGGGAGAATAACTTGACTGAAATTCGTCCAGAGTTATTATCAACAATTCCAAATCTGCAGTCACTTGAACTTTCACATAACAAAATATCACACCTAGATACAAAAGTGTTTTCCAATCTTCCAAACCTTAGAAAGATTTTACTAAATACAAATTCGCTTGAGTCTCTCCCTGTGGATATTTTTCATAACTGTCCAAATTTGGAAATTCTTCGTGCCGAGTACAATAAGATTACTGCGTTACCTTCAGAGCTTTTCAAGAATTCAAAAAAAATTGATTTACTGGAATTCGGCTTTAACCAAATTGCCAACATCCCAGAGAACATATTTCAAGGCATGAGTAACATAACCACGCTGAAATTAAACAGAAATAGAGTGAAAAGTTTGTTTACTAATGTGTTTTCAGACCTGACAAATCTTAAGACGCTGGACCTTCAATCTAATCTGCTGGAAACTCTTTCACATGGCTGCTTTGATAACCTAAGGAAAATGAATACATTAGTTCTAAAAAATAATAGCCTAAGTGAACTACCTGATAATATTTTTAAGAACTGTGAAAACCTAAACAAACTCTATCTGAGCCACAACAAACTCAGTGTCCTTCGCAGCTCTTCATTTCCACATCCAAGATCCGTCCTCCAGGTTTTAGATCTCAGCAACAACACTATATCATTTTCTTCAGCCAGAAATAATACATCATTACTCTCTCAACAGATCATAGTTGAAGAGTATTTTCCTCTTTCTGAACAAATAAAACTCTCTGATTTGAAGCTAAGCAATAATAGCATTTATGCTGTACCACAAGCATTTAGTACAGAATTAAAAGAGCTAGCAAACCTTGATTTAAGTGAAAATAATATTGAATATTTGGACAACAATGATCTTTCATTCAGCTCAGATGATATTACTGTTAATCTTAGCTTTAACAAAATCAAAGGTATATCACTACAAGAAGTGGAATACATCCATTCCCAAAAAACTGTTAATGTGTATTTCAAAGGCAACCCATTTATTTGCAATTGTGATATCTACAAGTTTGCAAGACTGTTGCAAGGAAGATCTGAAGAGACTGAAAGCATGTTCCAGCTTAATGTTATGGATCAAGATAATATAAATTGCTCATATCCAGAAAAACAGAAGGTACAGTTTGCTGTTATGAAGGTAAACACTGGAAGCCTAGTGTGTGAGCACCAAGCATGCCCCGCCACCTGCACCTGCTTCACACGACCCCATGATACCATGTTCATCATGAACTGCTCATATCAAGGACTCAAAGCCATACCAAAGCTAAAGGATTACTACTTGCCCAAAGGAAACCATTCAATAACTTTAAATTTGAGAAACAACTCTATTACAGACTTGAATGGCCTTCAAGACTCGGAATATTCAAGTCTTGTGAATTTGACAATACCAAATAATAAGCTGTCATTTATTAATGAGTCCATTTTACCTAAAAATTTGCAAGTTCTTGACATCCATGGTAATAACTTCACATCTCTTCCAAAGTCAATATTAGAGTTTTTTAACTCTTCTTCTGTTACTCTTAGTTTGGGAGACAATCCCTGGCAGTGTAACTGTGACCTTGATGACCTACACACCTTCCTAAGGGAGCCCAACAGAAAGGTGACTGACTCCCATAACATTATCTGCATCAACATGGAGGAGCCTTTAATTAATGTCAAAAAAGAAGACCTGTGCCCCATTATCCAGCAGCCGATGGTTATAGCCAGCATCACCTCCATAACCATCTTCCTCTTTCTGTTTGTTGTGCTTGGAACTGTAAGTGTTTATAAATATGAGGAGGATATTAAAGTGTGGTTGTTTACGCGGCGCTTGTGTCTGTGGGCCGTCGTACGTGAGGAACCCGACGCTGACAAGAAGTATGATGCTTTTATCAGCTATTCAAACAAGGATGAAGAATTTGTGAATTCAGTGCTGGTACCTGGTCTTGAATCTGGTGACCCCAAGTACAAAGTGTGCCTCCATTACCGTGACTGGGTACCTGGAGAGTACATCCAGAACCAGATTGACCAGAGTATTGAGGCCAGCAGGCGAACCATTGTAATACTGTCATCCAATTTTATTGAAAATGTCTGGGGGCAATTGGAGTTTAAAACTGCTCATTCCAAAGCCCTTAAAGATAAAACTAACAAGATCATTGTTATTGTTTTTGGAGAGGTGCCACCAGACTCTGAGCTTGACGATGAACTTAGGCTGTACCTGTCCACAAGGACATACCTTCACTGGCGCGATCCCAAGTTCTGGGAGAAGCTGCGCTACGTCATGCCACATCCTTACCAATTTATTACAAAGCAACAAAAGCGAACACAAATTGAAAAGTTGGAATTTGTTATTTCAAATTCAAAACAAAACACTTGAATTTGTTTATCATGTGCAGATGAGAGCAGCAGAAAAAACAATAATCCACAGAGTAGCCAAAATGAAGCATGAATATATTATGACTACATAAATAGTCATTTCAGCATTCTCATAGTGTTTAGTGAAATATACGTATAAATATTGACACATTTATATATCAAAGTCATTGCTCAAGACAATGTGTGTTAGAATGCAGAAGTGTCTTTCAGTGAGTCTGCAGTTGAACTGAAATCCTTCATCGAGGCTTCAAAGGTTACCTCAAGGCTAATGGAAATGTAGTCTTTTTTTTGTGTTGGCTTCAGATGACAGTATAATGTCACTTTTATTATAGCTGTATTCTCCTCAATGAAACATCTTCCTTATGTGGGAGTTCTGTATATTGTTTTGCCCATTGTTTACTATTTCAAAATAGTACAGTAGTTAATAATGTGTAACTGAATGGCTGCTACAACTTGCCTGCTGACAGTACTCAAATCTTCCTAGTCAAAAAGTAATTTTGGTACTTCATATTGTTCAGAAGAATGCTAACAAAAACCCAGCGTTGAATGTAATGAAACACTCTTTTTCTGGTTGAGCCTAGGTGGCTCCCTGTAGCTAATCACTGTTGGACAGCTCTATACTCATGAGTCGCAACAGCCTAGAGGCTTGTAAGGCCTACCGGGGATCAGGAGCCAGAACCTGACTCCCTCATAGAGGCGCAGGGAGCTCATTACGTTTACTCCCACCTGAAAAGCAACAAGAAAGATAATTTTTGTGGTAATAAATTCAACTGTAGGCTTTCAAGACTAGCTATTTTCTACTAACATAAAATGGACACTTAGATAGGTGTAAGCATGTAATAATAATAATAATTATTATTAATACCACCTGATATTTCAATACAGGATTCTTTCATACTTGTTCTATTATCAATGTATGGAGATTGCTTCTATCATATCATCATCAAGTTTTTCCAGTTGTTTACGACCCACACTGCATACGAGTCTTGTTTTACATCTCTGGCTCATATGTGTTTCCAATTCTACCTGTGTGCCCATGTTCTGTCGTCCCTCACCTGGTAGACTGTACCCATTGTCTATTATCTCATCTTTTGTTGTTAAATTTAGTTCTCTTATCCTGTTCTCATAGCTCATTACTCTCATCTCTGGTACTAGACCAAAATATCTTTGGACTTTTTCTCATTTTTTTTCTTGTGGTTTACCGAATGTGGGTTTAAGGCTATTGCTGCATATTCTAAGACTACAGTACATGTACTCTAACGTAAGCTTTATATAGACTACTTGTTTAAGGTCATGCATGCCATCCTTATGTTTACTAGTTTTGCATATGCTGCTGGTGTTATGATGTTTGTATTGTATGTGCCTCTGGTGTTAAGGCTGGTTTTACATTCATGCCAAAGTCCCATTCATTTTTGTATTCTTGTAACTGCCTCATTGCATATACTGCATTATCCTTCTGTCCTCCTTTTCCCAGCCTTATTACAGTACTTTACATTTGTTGAGATTAAACTTGAGTAGCCATTTTCTGCCCTTACTCTGAGCCTTTCTAGGGCCTCCTCTAATATCATGCAGTCTTCAATCTTTGCCCCTTTTTATAAGTTCATCATCTGCATACATGTACGATCCTGCCTGCGGGAGGTTGTTTACATAAATCAGACAGTAGTGGTCCAAACTGAACAAATGCAGGACCCCACTTCCCTCTTATCTTGACATATTCTCTCTCATTACAATCTTCAGTTTCCAGTTGCCATACTCTAATGCAATTCAATATCTTCCCAGTTTCCTCAGCCTGATTTTCCAGCTTGTGAATCAGCCTTTTATTGGGGAGTGTCATAGGTTTTTGGGCAATTAGGAAGATGCAATCCAACCACAATTTTCTTCCCTGCTGTATCTTGGTCGCTCTTGTAGAATTAAATCAAGTTCGTCAGGGATGCCTTACCCCCTCTAAAACCATACTGTATCTTGGTTACAAAGTTAGTCCTCTTAAGATGTGTGCACTTACCTTATTGTGTTTATGGGAAGTGAGATCCAGCTATAGAACTCCGCTTCATAGCTATTGTACCTGGTGCATTTATATCGCCTGACTTTACAGTACTCTTGTCATTCTTACTATTGAAGCTGTGAATGATGGTTGCTTCCACCACCTCTGGGTCAAGCTCATTCCACTCGTTGCATATTAGTATTTCCTTACATTTTTCTAGCTCATCTGTGTTCCTTATCTGAAAGTCTTTCTATCCACTTTGTTTATTCCCCTAAGTAACTTGTGCATTATGATCGTATTGCCTCTTGTCCTATTTTGTTTTAGTTCAATGAACTGTACTCGTCCTCATAGCTCATTTTACCTTTGTACCTGTTTTGTGGAAAATCTATGAACCTTTTAAATTTTCTTCTTGTGCTCCATACTCTATATCTGTCTAACATATGCTATGTATATTATTCAATAGGATTCCTTAGTCAGATTTTTGTAAACTACCCTTATGTTTGCTAGTCTTGCATATGCAGCTTTGTTATTGTTAATGTGTGCATCTGATAATACATCCACTCCGTTATTTTTTCCATTTAAATGGGGGTTAAGTTCCAGTAGCCATTTATCTGCCCATTCCTGAAGCCTGTCTAGGTCCTGTTGCATTATGCAGGCCTCTTCAGTCATTACTCTTCTCAACAGTTAGCATCATCTACAAACATTGATATGTACGATCCGATCTTCTCCGGAAGGTAATTTAAATCGATCAGAAACAGCAGTGGTCTAAGTACCAAGCCTTGGGGACCCAGCTTACCCCTTTTCCTCCATTCTTACTCTCAACAACCCTATGTCTTATTTTTCAGATGCTGTTCTTTCAAATTCTTCCCAATTACCCCAGCCTGCATTTGTTAGAGACAGTCTCAAGGGCATTTTGGCAATCTAGGAAATTTCAAACCAACCATCCTCTCATGCCGACCTGGTTGTAGAAAAGGTTCGTAAGGCATGTCTTTCCCTTTCTAAAAGCATGCTCTCTCTTGGATGCAAAGTCAGCCCTCCCCAGGTATTTCACTACCACCCATAATGTTTGCCTCGTCTTCCCAGTACTCTGTCACATAACGCTTTGAAACTGTTGACAGTTCTGGCATTCAGTGCCTTTTCACTTAACTTGTTCCAGCCATTTACCACTGTTTGCAAAAGAGAACTTTCTTATATTTTTTTGGCAACTTTGTTTCCTTAGCTTGAATCTATGGCCTCTTGTTCTTGAAGTTGCAGGTTTCAAAAATTCCTCTTTGTCTATTTTGTCGATTCCTGTGTCACCTTTCTAGGGCAATCGCCCATGTTGTATGCACCTGTACAAAATCCTCTGTCTTTTATACTCTTTGGCAAGCGCTCACGCGTAGCCACCTGACTATCTAGCCCGCCAACTCTTAATGTCTCCCAAGAGGCATCTGGCAGTCGCCACACCTCCCCCACGCAGCCCTTCACGCGGCCAAACCCTTCCGCACTCAGCTGCATGTACCGGTATACTGTATACAGGCCCAAACTTTAACTCGGCCGGTGGGCCAAGTACTAATGTAATGCAGTCA
>Astacus_leptodactylus_2 ENA|GBEI01016743|GBEI01016743.1 TSA: Pontastacus leptodactylus Pl_CLC_16768 transcribed RNA sequence.
GACCAGACACCCGCGCGGAGAAGGCAGTATCAGTTGAGCCAGTGGGAGGAACGGACCATGACGCTCCTCCGCCTCTCAACAGTGCGGTAATGTTGGTCCGAGTCAAGCTAAAGACTTTAACAAATTCCCTCCTGTCTACAGGAATGTCTCTCATGGCATTTCCACTAGCAGTGAAATAATTTTGCCAATCAAAATGTGGAGTGCGACTTTTCGGGATGGCAGGGTGCTGCTGTTCACGGTGTGGCAAGCCGTTGCGCTGGCGGTGTGCTGCGATGGCCTCGCTGTGCGGTACAGCAGCGGCGCAGAGTGCGAGAGCCAAGCCCTCAGTGCCCGGGAGAGAGCACTCACCTGCTCCCTTAAGACACTTGACGAGGACATGAGAGTGGCCAATTTGAGCACCATCCCAGTAGACAGTGTTGTGCGGCTATCCCTTCGGTGCAGCGAAGTTTACTACTTCGAAAGTGTGTTGTCGCCCTTCAGTTTATCGGGCTTTGTGCGCGTCAGAGAACTTAATGTGGAGTTTTGCAAGATTAGTGAACTCGAGGAAAATACATTTATAAACCTCAGAAATTTAAGAAACTTGACACTACGGACTAGAAACTCTGACTGGCCAGTGATGAGCCTTACGACAAAGCCAGATGTGTTCCGTCCTTTGCAACAGCTGGAGCGGTTAGATCTCAGCACTAACAATATCTGGGAACTACCAGCTGGCGCCTTCTGCCACCTCGCCAACCTTAAACTGCTCAATCTAAGTCACAACCACTTGCAGGACATCACGCAACTGGGGTTCGGCGAAGGTGGTGCGGACAGAGGCCTCCCTACCTGTCGCTCAGACGTCAGTTCTCTTGACCTGTCCTTCAACGATGTCACGGTGTTGGTGTCGGGCTCGCTCCAGGGCCTGGGACGCCTCCAGCACCTCTTCCTACAACATAACGAACTCGGGAAGGTGGATGACAACGCCTTCCAGGGTCTGGTCAGTCTACGCACCCTGGACATCTCTGACAACAGACTAGTGGCGCTGCCTGAGGACGCCTTCCTCCACACCCCGGGCCTCATGTACTGCCGCGCCAAGAACAACTCCCTCTCCGTGCTGGCTCCGGGGCTCTTCCGAGGCTTGGAGCACCTCGTCGAACTCGATCTTTCTCATAACGAGCTGAAATCCGAGTGGCTCACTTCCTCCATCTTCCAAGGATTAATCCGCCTTATGTTGCTGGACCTGTCGTACAACAAGATCTCTCAACTAAACCAACAGGTCTTCCGTGATCTCTACAACGTCCAGGTCCTAAGACTCTCCCACAATCAGCTCCAGACCATTCCAGCAGCAGCTTTTGCAGCATGTGTCAATCTTCACACGTTAGATTTATCCTACAATCAATTAACAAGTATCCCGGATCGAGCATTCCAGGGAGTGAATGTCCTGAGTTTCTTGGCTCTGGATAACAACCAGATAAGTAGTGTGGGTGCCGCCTCGCTCAGCAACCTCACGAGTCTGGAAGACCTTAACCTCAATGGGAATCAGCTGACGGTCATTCCAGCAGACGTTGGTTATCTGCGCTACCTCAAGACTCTGGATCTTGGGGAAAACCAGATCACGTCCCTGGAACACATGCCTGTCAAGGGACTCCAGTTCCTCTACGGGCTGAGGCTCGTCAACAACAAGATCAGTGGTAATATATCTAAAGATACGTTCAGTGATATTCCATCCCTTAAAATACTAAATTTAGCGAAAAATTCTATAACATATATAGAAAGTGGCACCTTTGATAATAACCTTAACTTACAAGCAGTTCGATTAGATGCAAATATGATTACTAGTATTAGTAATTTATTTGAAAACCTTCCAAATTTAGTGTGGTTGAATGTGTCTGATAATCAAATTGAAATGTTCGATTATCATTTTATACCTGTGAGTCTTCAGTGGTTAGATCTACATAAAAACAAAATAAGTGAACTGGGAAATTACCTTGAACGTCACGATTTAAGTTTGCAAACTCTTGATGCTAGTTTTAATAAATTGCAATACATAAATAGCATCCAAATTCCCGATAGTGTGCAACTATTATTTTTGAATGATAACAGATTATCTGTGGTGGAACCTTTCACTTTCTTTAAGAAAGCGAACTTGACTCGTGTTGATTTATTCGCAAATCAGTTGTCAAAAATGGACATGTCGGCTCTGAGGCTGTCAGAGCTTCCGGCCAACAAGTCTCTTCCCGAGTTCTACTTGGGCGGCAACCCCTTCGTCTGCGATTGCAAGATGGAGTGGCTACAGAGGATCAACAACTTGGATCATGAACGACAAAACCCTCGCATCATGGACTTGGAGAGTATCTATTGTCAGATGCCCTTTGCACGCACAGGGGCCTTCATAGCTCTGGTCGAGGTCAACCCAGCACAGTTCCTCTGCCAGTACGAAACTCACTGTTTCGCCCTCTGTCACTGTTGTGAGTTCGATGCTTGTGACTGTGAGATGACGTGTCCTGATGGATGTGGGTGTTACCATGACCAGTCGTGGAGATCCAACATCGTAGACTGTTCACTACAGGATGTGCAACAAGTGCCAGAACGCATCCCAATGGATGCCACTCAGGTGTACCTTGATGGTAACGATCTTAGGAACCTCTCCTCCCATGCATTCATCGGCCGTAAGCATCTTCAAATTTTGTATGTGAATGCCTCTAATGTTAAAACTCTCGATAATGGAACCTTCAGTGGATTAACCCGGCTGATTGCACTGCACCTACAAGACAATCTGTTGGAGGCACTGAGAGGGAACGAGTTCCAGGGCCTTCAAGGCGTGCGGGAGTTGTATCTTCACAACAACCATCTAAGATACGTCCACCAGCATACCTTTGCAACTCTCTCACACCTGGAAATTCTGACACTCCACAGCAATCAGCTGATTAATTTCCCTGTGTGGCGACTTGTGGACAACCCTTACCTCGGCCGGGTCTCCCTCAGTGCCAACCAGTGGTCATGCCAGTGCCAGTTCGTCGAATCTTTTGGCATCTGGCTCACTGGAAACGAACGAAAAGTCTCTGATGGTAGAGATATAAAGTGCTACACCGACGAGTCTGAGGAGGAGCCTGGTTCCTACATCATGGACTTCAACGCCACCACCTGCATGAATACCACTAATTCATCCACAGTCATTCAACCTATTGTTCCTGACAACTTGTTGCACCCGGTGATTGCCACGTGCGTCGCCTTCGTCGTGGTAGTACTCCTGGTGCTCTGTGTCCTGTACCGCGGCACCATACGAGTTTGGATCTACTCTCAGTGCGGCTTCAGGATGTGTCACAAAACTACCAACTCCGACGACCGCGACAAGTTGTTCGATGCCTTCGTCTCGTACAGCTCCAAAGACGAAGGGTGGGTGAACCAGGTCTTGGCTGGGGAGCTGGAAAGAGGAGAGAGGCCCTACCGGGTCTGTCTTCATTACAGAGACTTCCCCGTCACCGCCTACATCGCTGACACGATAGTAGAGGCGGTGGAGTCCTCGCGTCGCACCATCATCGTCCTCTCCAAAAACTTCATAGAGAACGAATGGTGTAGATTCCAGTTCAAAAGCGCCCATCACGAGGTTTTTAAGAAGCGACGACAACGTCTCATCGTCATCGTCTTAGGGGAGATCCCGGCGCGAGACCTCGATCCGGATCTCCGCCTCTACCTTAAAACCAACACTTGCATTCATGCCAGTGATAAACTATTTTGGGACAAGCTTAGATTTGCAATGCCCGATGTGCAGAACAGCCAACGGGTCGTTCACACCTACAGTTCCATCCCTGAGAGGTCCTCCTCGTCCACTAATAAGTACAGTGTCAACAGTCCAGCGTCCATGCATCAAAATCTTCACGCGGGATCCGATGCGTATTGGGCGTAGGGCAGTGAAGGGCTCTGCTTGTAAATGCGCAGCAGAGCTCTGTTTGTAATTTACAACAGGGCATTGTTTGTTTGTACAATTATACACAGTGGAGCTCTTAAGTACACAGCAAGGCTCAGTGTAAAAGTTATATGCATCAGGGCTCTGTTTGTAAGTGCCATGAGCAGCGGAGCTCTGCATGAGTGTTTTATAGTCTAAAGCAGAGCTCTTAAATGTGTGCCAACTGGCTGTGTTGAACTGTATGTGCGAGGATATATATAGCTTTAAAACAAAGTGATGTGAACTAAAGTGATCGAATCCTATCTGTGAAAAGGTCCATAAAAAAAAGCTTGCCAGTTAAGTATGCTCTGAAAATGATACAAAAATATGGATAAGCCTAGCAGATTTATGTGTGAAAGGGGAACCCAGTCTTTACATTGCGGAGCTTTGTATATGCTATTTATCTCCAGCAATGATCATATAACATCTAGTCATATATATTGTGTATGAAATCTAAGAAATGGCTAGGCTCTATTCCTTCCCCTTTCAATTATATTTATTATATACAACGAACAAACATGTCGGCATTTTTTATGGCAAATATCTACTATTAAATGCTTCTTTTGTAAGTGTGCTCGGGAAAAAAAAATAATTTATACAACATACTCGGCCTCAGTATTGTGTTATTGTCACTTTAACTGAAAAATGCAATTTTTTTATGCATATCTGTTGTGCTCTGTGGGTGTGGTGGTCATTCAGACATGCAGTCACTTGTTTACCCAAGTACGGCGCTCTGTGAAGAATGTTTTCTATGTGCTTTGGACTCCCTGGGAAAATTTCTCGTTCACCTCATGCAGAGAGGCAGTATTTTATTACATAAGCTATTCAATTTTCATTTACGTGAGATGATGTAACCATTGTCATGCTGTTCATTGTATTGGCTTCAATCTCCTTGACTTTCACATTCTGCACATCCACCAGTTCCTGTGTATTATACTTTGCCCCAGGGTCAAGGCCCTCTGTGACCTGTGGTCCGACATCCCCCCCCCCCCATCACCTCTGACATGGTCATGGCCTAATGTAAACAAAAGCGAACATTTACATCAAGCGCTTCTAGCTAAATCAGTGTTACGTCCATTTCTAAGATGTTGATTGAGGAGAGACATCCAATGTACTGCTAACTGTTTTGTATCACCAGAGTTTGCCCACTTGATCTGTGATAATACCAAAGTCATATACAGCTTATTTAACATGTAAATATTTTTTTTATACAGGATAATTTTTCTTTTGTAAGATACTGTACATAAATTCATGTGTAAATAAATGCAATGGGCAATAAAAA
>Astacus_leptodactylus_3 ENA|GBEI01024512|GBEI01024512.1 TSA: Pontastacus leptodactylus Pl_CLC_24568 transcribed RNA sequence.
ACATCTCGGTCATCTCAGCAGAGTTTATATCTCGAGCAGTCGGAGGGAGGATGTACCATTTTACTCCCGTGGTCACTCGTGAACTCTGCTGAGATGACCGAGATGTGCTAGCACAAAACCTTAAACACGAACTATAGTGCACTTGTAGTACATTTCACCCACCACGAAAATGAAGTTTACTGTGGCATTATCCGTGTTTGCAAGTGTTTTTGTAGCACGTTGCGTGGCATTTGTTTACAATGCTCCCGAAAACTGTGACTGGAGATTGCGTGACTCTGAACGTGAGGAAGTGGCTCTGTCCTGCAGTTTGAGGACCATTGGCAGTGACTTTTCCGGTAACAACTTTACGATTTCTCAAAGTGAACACATTTCTGAGCTGGAAATTCTCTGCAGTGATGTGTTATTCTTCCAGTCCTCTCTCCAGCCGCGTATGTTCCAGCGCCTCTACAACTTGGACACAATCGTCATCGAATTCTGCAAGCTGACGAGTCTACCTCCTGGAGCTTTCCTTGGTCTGGATGCCATGAAGCGACTGACAGTGAGGACCCACAACAGTGACTGGAGCGCTATGGCTCTGGAACTGACTCCTGACAGTCTGGTCGGTATGCCTCATCTGGAACGCCTCGACTTGGGACAGAACAATATTTGGAACTTGCCCGAACGTGTGTTCTGCCCCTTACCTGCCCTGCGACACCTGAACCTCACTTGGAATCGTCTACAGGATGTGTCTGAGGTAGGCGTGACAGGAAGCTGCGGGGCACACCTGGTCACCCTCGACCTGTCTGGCAACGACCTGGTGGTGCTGCCTGAGTCGGGCCTGGCCGGGCTGCAGTCGCTGCGGGAGTTATACCTGCAGTACAACGACGTATCCATGTTGGCTGACGGCGCTTTCCTGGGGCTCACCGCGCTCAACGTGCTCAACATCTCCAGTAACCGCTTGGTGGCGCTCCCACCGGAGGTGTTCAACGAAACGTTGGGCCTGACGGAGCTCTATATGCAGAATAACAGTGTGAGCGTGTTAGCTCCGGGGCTCTTCTCGGCGCTCAGTCAGCTGACTGTCTTGGACATGTCACACAACCAGCTCACGTCGGAATGGGTGACAGCGGATACCTTCCGTGGTCTCCTTAGGCTGGTAGTACTCAACCTCAGCCACAACCGCCTCACTCAGGTTACTCTCGACATGTTCCGCGACCTGTCCACGCTGCAGGTACTCGAGCTGAGCCATAACGACTTGACGGTGGTGAGTGACATGACTTTCTCTTCTCTGGCCAATCTTCACCGATTGGACCTGAGCTATAATCATCTGCTAGCTGTAGAGAGACGTAGCCTCTCGGGGCTGCACGTGCTGTCATCTCTCTCAGTGTCCCATAACAACATCTCGAGGATCGCCTCCGAGGCGTTTGACAACTGTACCAACCTTCGTGACATCCGTCTCGAGTACAACTTCCTTCAGGAGATCCCAGAGGCCGTGCGTGAGGCGGTTTCTTTACGAACTCTCAGGATCAGCCACAACCAGCTGTCCAGTGTGTTGCAGGATGACCTTACAAGCCTCTCGGCTCTCCGGCATCTTGACCTGTCAAATAACCTTCTGCGTGGGTTGTGTAAGAGCTGTCTTGCTGGCCTCGAAGACCTTGAAGTTCTCGATCTTTCCCGGAACGAGTTAGGGTCAGTGCCTCACGGAGTGTTCGACACCAACACTGGTCTCAAGTTACTGCGTATGGACGGCAACAAAATGAGTGATATTAACGGATTGTTCGCATCTCTCCCGAATTTATTGTGGCTCAATGTGTCTGATAACAGAATTACCTGGTTCGATTATGCTCTCATTCCTAATCAACTTCAGTACCTCGACCTTCACAACAACAGGATTGGTGATTTAGGAAATTATTTCAGTATTGAGAGCAAGTTAGAACTGCGGACCCTTGACGCTAGTCATAATCAATTAGAAACTCTGACAGGTGCTTCCGTGCCAAACAGTGTTGAACTTCTTTTTGTAAATAGCAACAGAATTACTCGCATCGGTGCAGGCACATTCTCCGAGAAACATAACTTGTCTATGGTGGATTTATTTGACAACCTTCTCAGCAAACTTGACCTAAATTCAATCAGCCTTCCTCCAGTTGCCGAGGACCGTGACCTTCCAGAGTTCTACATCGGTGGGAACCCTATCTTCTGTGATTGCAACATGGAGTGGATGCACCGCGTCCACCAGATCAGTGGGCTTAGGCAACACCCGCGTGTTATGGACCTTGACAAGGTGATTTGCACGCTTCCTTACCCGCGATCTGAGGAGAATCGAATCCCATTTTTGGAGACACATGCCTCCCAGTTCCTCTGCCCCTACACCTCGCACTGTTTTGCTCTTTGTCAGTGCTGTGACTTCATCGCTTGTGACTGTCAGATGACTTGTCCTCAAGGCTGTTCCTGCTACCACGACGAGACGTGGGCCACCAACATCGTTGACTGCTCTGCCAGAAATCATCACCACCTCCCCGACGATATCCCAATGGATGCTACCGTCGTGTTTATGGACAATAACGAGATGCCCGTCCTCGATGCCCACCAGCTCATCGGACGTAAGAACATGATGGCTCTCTATCTCAACAGCTCCCGGATTGAAAGAATCCAGAACAGAACATTCCATGGTCTGTCGTCCCTCAAACAGTTACATCTTCATGACAATATTCTGGTCGAACTCGAAGGCTTCGAGTTTGAGCATCTTGAACATCTTCGTGAGCTATATCTTCAAAACAATCGTCTGAAAGTGATTAATAATGCCACGTTTGCAGGCTTGAAATCACTTGAGTTCCTCAGACTGGATGGGAATTTTCTGTTTGACTTCCCTGTTTGGCACTTGAAGCTCAACAAGGGCCTGAAGGACGTGACCCTTGGCGTCAATCTGTGGTCGTGCCAGTGTCAGTACATGGTGGACTTCAAGAACTGGCTCATCCGGGAAACTGACGTGGTGAAGGATGCAAAGACAATATTTTGTGTCTCCAATTCTTCAGGAGATCCTGGTCCCTATGTTCTGGAGAGCTCCTACTCTTGTGAGAATTTCGTGGCGACATCCATCGTGCAGGAGAAGCTGGAGAACGACTTCTTGCAGCCAGTGCTAATCACTCTGGGTATCTTCTTCTTCGTGCTGGTGCTCGGCGTGGTGTTCGCTGTGTTCAGAGTGCGCCTGCAAGCTAGCGTGTCTAAGAAATGTGGCTTGAAGTGCTTCCCGTCTCAGCCTGCACCAGCCAAGGAGGAAGAAAGGAACATGATCTACGACGCCTTCGTCAGCTATAGTGAAATGGATGCTCCCTTTGTGACGGAAGTGTTTGCCTCTGAACTTGAGAACGGTGACACCTCTTATAAACTGTGCCTTGCCTCCAGAGACTATCAAACCGTCGGTACATATGTGGGGGATTTTATTGTTCATTCGATAGAGTCGAGTCAAAAAATAATTCTAGTCCTTACTAAAAACTTTGTTGATCATGATTGGTGTAAATTTTCATTCAAGGCAGCTCATTTAGAGGCGCTGAAAAATCTTAAAAATCGCGTGATTATCGTAATGTGTGGCGAAGTGAGTGAGAGTGATATGGACTCTGATCTCGCAGCCATTGTGAAAAGTGCCACTAAACTCAAGTACGAGGATAAGTCCTTCTGGAGCAAGCTCCACGCTGCTCTGCCAGGAGGGGCCAATAAGAACCAGCAGTGCTTCATCACCGACACTAACTATATTATGAGGAACAGCGTGTCGGCACTAACCCCGTCCCACACACTCACCCAGCAGGGCCAGCTGGTGCCCAACATGGTACTAACCAACTCCATCAAGACCCCCGTCTCACACTACCACCAGCAGCACCACCACTACCANNNNNCCGCAAGAGTTGCTTTGTAGTAGTCAACAGCGCCGGCCCCTCTCTGGCACCACGTTACAAACATTCGACCAGCCAGCAGTCAGTGCGTCCTATTTCATATAACTATGTATTAAAATCCTTGAGATAAATTATATATATATATATATCTTATTACTGTTAAGGTTCGTGCGAGAGACCCCTTGTTGACTGCGGGTGCTTGAGGACAAGGTGAGGAGTAGGAGTGTAGACGAGTCAAGAGAAAGTGAGAGAGCGTCATATGTTTGTGTCTAGTCAACACTTGTTTGGGAGGTGGTCTAGTGCCTTCACAATACGGCCATTGTTGTAGCGACGTGGCTGACTCTTACCTGTAGCTTGTGTAGCGCGCTCTTTACCCAATTTGCTGTCTTACCTGTACATAATGTAATATAAATGATTTTATGTATAAATCGTGATATCTATGGCCAAAGTGTGATAATATTAGCTGTTACATTGAGCTCAAGTCATGAGTAATAACGGGTATTTTTATAAAATCAAATAATTACAAAAATAAAATGATGATTTGTTAAAAAAAAA
>Astacus_leptodactylus_4 ENA|GBEI01032069|GBEI01032069.1 TSA: Pontastacus leptodactylus Pl_CLC_32170 transcribed RNA sequence.
CTCGGGCTGAGGGTTGAGTACAGTCAGTCGCTCCTTCCACGGGCACTAGCACGCTACGCTGTGCTCCGGGGCTCTTTGTGTTTTTTGTGTGTATATTTACGTGTGATTTAAAGCATTGCTTGGGTGGACACCAGCTATAGCTGTTGCGACTTGTTGTGATGGGAGTGGATTGGAAGGCGTGCTAGAGGAGGCGTCGAGGAGCCCCCGCGGGTGGATCAACAAGTGTGGCCTTGTGGAGCTGTGACGTCGCCTCCGGGAAGCATATTGTTGTATGGCTCTAAGGCACTTTCACACGCTATGAGGTTGTGGCAATGAGGTTCATCCGAATCAAGATTGATGACCAACCCTATCCAAGCTGACTCAACCTGACCAGACACTATGTCATCATGGATGTTCCTGCCCGCCTTCCTACTCTGGACCTGGGCGGCGGGCGGGACCAGTAATTCTTTATCTTGTGGGCAGTGTGAAATTTATTCCAACACTATGATATGTCCTGATTCAACCAGCGAAGAACAATATGCAGTGAAGTTGTTGCCAAAAGGAATTCTTCAGTTGCAGTGCCTGAAGTCGGTGAAAACAATAAACTATTCATTCATTGAAGATTGTAGCTTTCCCATGGTATCTGAAATAGAGTTCCATGGATGTCCTATATCAAGTGTATCATTTGGTGAAGTTGCACATAAAGTTGGTGTACAGCCTGAAAATATTACCTCACTGAAGTTGATTGGTGACAGCCAAGAACATGGACAGAACTTGGAGCATTGGCACCTACAGGGTCTAAGTAATTTGAAATTTCTAGAAATGAGAGAGAATGGATTTACAAAAGTTCCAGAAAATATATTTATTGCCACTTCAAAATTGAAATCTTTAAAATTTATTGGCAGTAATTTGGATACAGTCCCAGAATTTTTACTCTCAAGCACACCAGAGCTAACACAAGTAGACCTATCAAATAATAGCTTTACAAATCTTCCTGTAGGTTTATTTACAAATTTGACGAAGCTTACTAATATTAGTCTGCAGGGTAATAGCTTAAGTGAAATCCGTTCAGAGTTATTTACAAACACTCCCCTTCTTGATAATTTGAATTTAAGTAATAATCGCATCACTAGTATTCAGGAGAATTTGTTTAAGGGATTAACGAATATGAAAAGCCTAAACCTTCATGGAAATAAACTGGAAAGTTTGCCTGGAGGAATATTTTCTGATATGACATTAATCAAGACTATAGACCTCAGCTCAAATCTACTGAGTGATCTGGGACTGCAAACTTTTGATAATCTTAACGAACTTGAGATACTTTACTTGGGAAATAATAGACTTTCGGATTTATCAGATACAGCTTTTCAAAAGTGTCGTTCCTTGAGAAAACTTTATTTAAATCACAATCGGCTGGAAGCTTTGAAAGGCACATCATTTCCTGACCCAATATCTGTTTTGACTGATTTGGATTTAGGTAACAATAAGATCACGTCTTCTCTGCAAAACGTGTCTTCTGTAGGATATATTTTTACTGAATATGGTGGCTTCCCACTTACTAAACAAACAAATTTAAAAAATATATTCTTGAATGATAATAAATATGAATATATTCCTAATTCCTTCAACACAGTGTTTCTGAAACTTCAGTCTGTTGATTTGTCTGGAAATATGATCCAGGAAGTGGAGGCATCTTCATTACATTTTTTGAGTGATTCTGTAAAACTAAACTTGAAAAATAATAACATACAATCTATAGATATGTCCTACTTGAGTACAATATTGAGTTCAGTTAAGAAATCAAAATCTGTTGATCTGTTTCTTGAGGGAAATAATCTTCTGTGCAATTGCATGCTTTATACATTTACAAGAATGGTTCAAGGAAAACTCCTAAAAGAAGGAGATTTATTCAAAATCAGAGTCAAGGATATAGATAAAGTATCATGCAGAAATTCGGAATTAGAAGCCCAACAATTATTGAATGTTGATGCAGAACTGCTAACATGTCAGTGGGAAGATCCTTGTGACAACTGCACGTGTTACTGGCGGCCACACGATGAGATGTTTATAATTGATTGCTCTTACCTGGATCTAAAAGAATTGCCCTCATTTAATATTTACAATTATATAAGAGAAACTTCGAGTTATTCCATCACCTTAGATATTAGGAACAACAGCATCACAAGTTTATATGGACTACGAGACCCACTGTATTCAAGACTGGTTAACTTAACAATGCCAAACAACAAGCTTTCCTTCATCAATGAGTCATATTTTCCCGAGGGACTGAAAGTTTTGAATGTACGATGGAATAATCTCACATCTCTACCAGAATCCACCTTGGAGTTCTTTAACGTAACTGATATGTATCTCAGCCTTGGAAATAATCCCTGGAGATGTAGCTGTGGTATCATCAGCTTCTTGAACTTCCTGCACGTTCCATTACGGAAGGTTGATGACTTCAGTGATATACGATGCAACAACGAAGACGAGTCTGTGATGACCATCAGTGAACACCGCTTGTGTCCCTTCTTCATGCAACCTATGGTGGTTGTTACTATTGTTGCCATCTTGATATTCCTCATATTGTTTGCTGTACTTGGGACGGTGAGTTTTTACAAGTACAAGCAAGGAATTAAAGTGTGGTTATTCACACACCGTTTGTGTTTGTGGGCCATCACTGAAGATGAGATGGATGCTGACAAAAAGTATGATGCCTTCATCAGTTACTCTCACAAGGATGAAGAATTTGTCAATAAGGTATTGGTTCCCGGGTTAGAATCGGGGGATCCCAAGTACAGAGTTTGTCTGCACTATAGGGATTGGATACCAGGAGAATACATTCAGAACCAGATACTGCAGAGTGTGGAAGCCAGTAGACGGACTCTTGTTGTGCTTTCATCAAATTTCATCGAGAGTGTTTGGGGCCAGTTGGAATTCAAGGCTGCTCACTCTCAGGCCTTGCAAGATAGAACCAATAGGCTTATTGTCATTGTTTATGGGAAGATTCCATCAGAAAGTGAACTTGACGAAAAACTTCAACTTTATATCTCCATGAAGACTTACGTGAAATGGGGCGATGCTAAGTTTTGGGAGAAACTACGTTACTTCATGCCACATTCACAAGATCTCATTCAAAAGAGACATCGGCAACGCAAGGACACAGATAAGCTTGAACTTTGCAAATCAGACTCAAAACAAAGTGTCTTACCCTAAAAAAAAATTGATTCAAAAGTGTGACCATAAAGTGGATATAAAACTGAAAGACCTTGAATAACTTAACAATTCAAAACGAAATGCAATGGGAAAATACTGTTGTGATGCCCAATTATAAACAAAAATTAATTAGTTGGTAAAGGTTTTTAAAACGACACTTGTACAACAAAAAGTAGTGATATAGCGTGGGTGTTCAATAAGAAGGTATCGTCTCCACAATAAACTTGTACTCATTGCTGCAGAGATTTCTTGTCCAATCCCAAAGGGGTCATAGAATTAGCTCAATATAGAGCCCAATAAATCTGGAATACGTTATTTTGTGCAAAATAATTTGTTGGCAATTCAAGAAAAACTTTGCTTTTTGCAAATTATGTTAGTGGAGACTGCAATAATATATTACTCTCGAAATAAAAATAAAAATGTGTGAAGGTGTAATTTTATATTTAGTACGGAATAAATCAAACGCTTTAAAGTGTTACCATCCTGGACTCGTTTTAAAATCTTGGGTTCGATCCTCGGGCGGAACAGAAATGGTTGGGCACATTTCTTTTCACCTTTTGCCTCTGTTCACCTAGCAATAAATAGGTACCCAGG
>Astacus_leptodactylus_5 ENA|GAFS01033125|GAFS01033125.1 TSA: Pontastacus leptodactylus Pastle_hypoyo_c33821 transcribed RNA sequence.
GGACAGTAAGTGAAGGGTCCTTTGACGGGGTGCCCAGCGTCAGGCACCTGATGCTCTCCAGAAACGAACTGAGTGACATCAATGGGGTGTTCGCAGGCTTGGAGCACCTGGAGACTCTTGACGTATCTGAGAACAATATTCACATGTTCGACTATGCGTTCATCCCAAGACAGCTCATTTGGTTAGATTTAAAAAAGAACAAGATAGAACAGCTTGGTAATTTCTTTAAGGTTCAGAGTGTTTTGACGTTAGAGACTCTTGATGCTAGCTATAACGCCATTAGACGGCTTAGTGAAGTCTCCCTCCCTAACACTATCAGGAAGGTTATTTTGCATCACAACAACATCAGCCGAGTTCTACCGAATACATTCAGGGACAAAATTTATCTGCAGGACATAGATCTTCGGATGAACGCCATTCAGAGGCTGAACCCAAAGTCAATCAGTGTTCGCGGCACTGTCGACAACCACGTCGGAGTGGCTCTATGGGTCCTCAGGAATGTCCATCACAACCCCAGAGGCTACAGAGGTCACTTATCTTCAGCCTCGTGTCGCTGACCTCATCCAAGTGACCTGCACTCTCACTCACTCCCGTGGTGGCGAGGCAGTCACCACACGTATCTTGGACACGTCTCCCGAGAACTACCTCTGCCCCTATGCCACTCATTGCTTCGCCCTCTGTCACTTTGCTTTCACGATGATACTTGGTCAATGAACTTGGTGGACTGCTCAGGTGGACACCTGGACCGTCTCCCAGACAGGATCCCCATGGACGCGACGGTGGTCCTCCTCGATGGCAACAATCTTCAAGTACTTCATGCACACCACTTCATCGGGCGACACAGCATCCAGCAACTCTTCCTCAATAATTCCCAAATCCAGACACTTCAGAACCGAACTTTCCATGGGTTGACATCACTGCGCACTTTACATCTCCAGGACAACATGATCGTCCAGTTAAATGGCTTCGAGTTCTTTGGCCTCCACAGGCTTAAGGAACTTTACCTCCAGAATAATCGCCTCTCATTTGTCAATAATGCAACGTTTCTAAGTCTGAAGAGTTTGGAGGTACTAAGACTGGACAATAACTTCATCATAGACTTCCCAGTTTGGCTGCTAAGTAACAACTTTTACTTGGCCAGTGTGTCTCTGGCCAACAATCCATGGGACTGTGACTGTCAATTTGTGGAATCGTTGAGGGAATGGGAGACCCTGCAGCCGCATCTATTGCTCAACCCCGAGGAAGTATTCTGCGTGCACAGTGACTCTGGTGTTGTGGGCCCCAGCATAGTCCTTCCAGAGTACTCCTGCACCAAGGGCCAGCAAGGGGTCACGCAGTACCAGTTTGGACAGCGGCAGTTGCCTTTCCTTGCTGGTGGCCTGTGCAGTGGAGTGGCTCTCATCAGTGCCCTAGTTATGGTGGCCATGCTGGTGGCCCGCAGGAGGGCTGCTGCTGCCAACAAACTGGGCATGAGCAATCCTCCGCCCTGCTGCCAGGAGGAGGATGGCAAGGTGTTTGACGCCTACATCAGCTACAGTGCCAATGACGCTAACTTTGTGCGTGACGTTATTGCAACCAAGCTGGAGAACAGTTGTCCCAGCTACAAGTTGTGTTTACACTCCCGGGACTTCAGCGAGAACAGCCACCTTTCAGAATTCGTAACGCAGTCACTCAACTTCAGCAGAAGAACCATCATTGTCCTCTCCAAGAACTATGTCGACAGTGAGTGGAAAAATGCAATTTTTAAGAAAGCTCATGTTGATGGCCTGAAGGAAAATGACATGAACATTATTGCCATATATTATGATAATGTATCATACTCTTCTTTCGATGCCGATTTAAAAGCAGTGATAAGAAAATGTTCAAAGCTGCGATGGGGAGATAAAAACTTTTGGAAGAAGTTATTAGAAATAATGCCACAGAGGCAAACATACACAGGCTTGCCTGTGTATGTCTCCGACAACTTATACAAATCGTCGACGCTGCCGTCCCTGGTGCCCCCGTCGTCGCTGCCTCTCCCCTCCTCCTCCTCCGTCCTCACCTCCACTACGGGCCTCACCACGCCCTCGGAGATCGACCGTCGGGCCTCCTACCTACCGGAAGCCCCTGCGACGTACAAGGCGCCCCCGCCACCCAGACCCTGCTACTCCCCTGCCCCATGTGAATACATTGTGATGCAGGGGCGGGACTGTCAGGACCCACACTGCACCTGTCGCCACCACTCCCATACTGCCTACACCTATGCCGACGGCGACAACTCCTCCCTACACACATACACTTCTCTGGAGCCATTTACCAGTCCCCACCATGCACCCTCACACTTCTCACGCCCTGCTTCTCCTAACAGCAACCACTACACCGTTATAGATGCCCCAATTAGGAGGACTGTTCGTACTAGTAAACGTAAAAAGAAGCGGCCTCTCAGTCAAACGTGTCCACCAACTACAAGAGAAGAGGTTTTCGACAATTCAGGGATCCTGCAAGACCCGGATGGTGACCTGCCTCAAATTGACACATTCCAACGCACCAACAGCTTGCGTGTGATGCAGGCGACTGGAGAAAGGCACAGCGACTACTCTACAGACCACTCCAGTGACCGTTCCAGTGGCAGGTCCTTTGACCACTCAGGGAATTCTGCAGGAGGGGTCACTGGGGAAGAGCAGGAGGCCACGAGTACATTGTATACGGGCCTGGTAGACTCTCCGCCAGACCCAGCCCTCGCAGCCGAGGAATGCTTTGTCTAGTCCATCACTGCAGGAATAATAATCGTTGCTCTAACACGAAGGGCAGTGACAAATGTTCCAGGATGATGTTTTGGTAGGATGTGATAGATAATGGTAGTGTCATAACCAGTGCTTGCTACCTGCATTAGGAGGCTCAGAAATGCATCAGGAGGTTCAGAAATGGTACCTGCAGGTTCCCCAGCACCTTTTCAAGGTTCCACAACACCCGCTGAAGGTTCTCTAGCATCTTCTGAAGGTCATCCAGGACCTCCTGCAGGTCCACC
>Astacus_leptodactylus_6
CTTGCTGGTTCATCTCGGTCCAGACACCTTCAGAGACTTGTATTCTGTTCAGGTGTTACGCCTAGCGCATAACCAACTCAGTCACCTCTCTGATGCAACTTTCGCCGGCTTGGCCAACTTGCACACCTTGGAACTCTCCCACAACGAGCTGACGACAATGTCAAGCCGAGCTCTTCAAGGTTTGGCTGTCCTGACTCATCTATCTCTGGATCACAATCAGCTGCAGAGTGTGCACACAGCAGCCTTGGACAACTGTTCGTCTCTGCATCACCTCGGTCTCGCCCACAATGAGCTGCTCGACCTGCCAGAGGCTGTGATGCGGGCTCCACTTTTGCGAACTCTTGACCTGAGCTATAATCAAATCCCTTACCTTGAGGAGGGAATTTTGCATGGCCTTGTACACCTTCAGGAGCTTCGTATTGATCACAATGTTATAAATAACGTGAGTAGAGCCTCACTGGCTGAAGTTCCGTCACTCAACTACCTTGACCTCTCTTACAACGCCCTGACAGACATCGAGTACGGGGCATTGGATGCTACCCCTAAACTCATGGGCCTTGATCTCCACCACAACAACCTTGGAGACATAAATGGCTTGGTGACTCTCCTGAACCTCGAGTGGATTGATCTGAGTTACAACCAATTAAGTAAACTGGAAAACTACTATGAGGTCCAGAAGACTCTTGAACTACGGGTCTTATATGCAGCTCACAACAACATATCTGAAATCAACGCAGCAATTATTCCAGATGGTATAGAGGAGCTACACCTTCAGCATAACGTAATTTCATATGTTGCCACCAACACATTTTTAGACAAAACGAGTGTCTCGCTAATTGACCTGCGGCACAACATGGTGATGATTCTGGAGGAGGCAGCACTGAGGCTCTCACAAAGACATGCACCTCCTCCTCTCCTGCTACTCTCCCACAACCCACTTGAGTGTAACTGTGCCACAGATTGGCTGCTAAGGGCTGCTGGGGCTGGCCTAGGGGTACCTTTGAGTGGGGGATCTATACTGCCTCACTTGGGAGATGTAGGAGCTGTTGAATGCCGTTTACCTGGGCTTTGGCTTGAAACTGTAGTGCCCTTGATCACCGTTCAGCCTCACCAGTTTCTCTGTACGTACCGCCGCCACTGCTTCACGCTCTGCCTCTGCTGTGACTTTGATGCATGTGATTGTGAACAAACCTGCCCCAGGAACTGCACTTGTTACAACGACCACACCTGGACACACAATGTGGTGGACTGTGGTGGTGGATGGACTCATATGCCCTCTGGAGTGCCCATGGATGTCACAGAGGTCTTTATGGATGGCAACTCTATGGGTCCTCTTACATCTTATGCTCTCATTGGAAGAAAAAACCTGCGTGTTCTTCACCTCAACCACTCAGAGGTCACTGTCATTCAAAATCGGACATTTAATGGACTGAAGAACTTGCAAGTGTTGCGGCTTGACCATAACAAACTAGAGGCACTTCATGGTTATGAGTTCGTGGACCTACATGGCCTCCGGGAGCTGTACCTCCAGAATAACCACCTTCGACACCTCAGCAACATATCCCTGTCACCTCTTCGGGCGATAGAGCTCCTGCGTTTGGACAACAACCTCTTGACAACTTTCCCTGTGTAGAACCTAGCACTTAATCCCTTTCTCTTGGAAGTAAGTCTCTACCACAACCCTTGGAGCTGTGAATGTAGTTACTTAGCAAACCTCAGAGCCTGGTTGGAAGCAAACCGCATCAAAGCAACCAATGCCAGTCTCATACGCTGCCATCACAACAGCACCGGCACCATTGGCCCTGCAGTACTCTCTGATACACCCGTGAGGTGTGACCACTACGTGGCCACTACCAGAATTAATAACCTCATAATTCATGACTATGTAATGCTGATGCTGATCACAGCTGTGCTGTTGTTACTGTTGCTTGCTGCAGCCGTCATTGTCGTGGCTTACCGCAGGCGTCTCAGGCTCTGGGCAGTCAGTCGCTATGGCAAGCGCCTCTTTGAGAAATCATCTGCTTATGTAGAGGAACGTGAGAAACTCTTTGATGCATTCGTAACTCATAGTGCCAAAGACTCGACGTGGGTGTGTGGTCTTATGGCTCCCGAGCTGGAGGCACTGGGATATCGTCTATGTGTGGCTCATCGGGACTGTACGGCTCCGTCAGCACCTGTGGATGGCCGAGCAATCGCCGAAAGTATCTCGTGCAGCCGTCGTGTTGCGATAGTAATTTCCAGAGGACTGGTAGATGCTGAATGGTGCCGCTACGACTTTAAGAGTGCCCACGTCGATGCTTTACGAGGGCTGCGACACCGAAACATTCTCATAGTCATGCTGGAAGATGTACCAAGGTCAGAGCTTGACCCTGAACTGGCCACCATCGTTCGAACTGCTGGCACAACTCTTCACCCGCGTGACCCAAGGTTCTGGGAGAAGTTACGTAGAGCGATGCCGTCATTACGATCACACCGGATGCGTCCAGGAATCTCTGCAACGCTTGGAGGGAGGGCAGCAAGTAGGCCACTGGTAGCCTCTGAACAGCAGAATGGACCATCTTGGCCTTTACCAGAAACCAAGACCTTGGGGCACACCCCAAGCAAGTCTCTCATCGTTAATCCATACTGGGAGACAGCCGTTGGACACAATGTATCAGAGCCGGCATGGGAGTCCAGAGGCGGACCGGACCTGGTTGCGCTCCCCTGGCTACACAGCCCTAATAAACCTCCGTCCCCAGCTCCTACTAATGAGGTGAAAAATGGGGGGTTATCGCCACATGATTCCTCTGGCGGCCCTGACCACACATACATGAGTGTTAGTGAGTGTGGGGAGGTCAGAGCCACACTACTGCCTGCTAGCACGGTTCTCGCCCTTCTGCACCTCCCCTATTCCGTCGAGATGCCCCCGACTACCTCACCCGCAGCTGGATCTTCCACCCACCCCCAAACGAGCAGCCTCCGCCCCAGGCCAGACCTACTTTGTTTAGGGTTGGCACTCTCCTCTCCCTACACCTATGCACTCCCTCCAGCCACCCTCACCTCTCGAGTGCTGTTAGCCACGCCTTTATCCTGCCCAATCAGCTTTAGCTGCATCTCGTCCATATCATATTCCCAGCAGCTAGTGTAGCCTTAACCAATCCCGACTACCTAGCCCAAGCCTAGCTAACTCAAGCCCTGCTTGTACCCCTTCTTATGGTCTATTTTTTGGGCCCAATTTTTGTTAAGGGCCTCATCGTTTCCCTGAGACAACCCTGGCACTCTTGTCCATCAGATCAGTCCTCGCCCCACTCCCTCAGTCCATCCAACCAATCCCCTTCAACCACCCACAACCCTAGTCCTCAACACCTCATGCGAGGGATTGGCCCGCACACATTCCGCCCACACCCACAGTCTACCATGCCCACGGCCGCCCCCGGTGCCGCCGCCCGCACCCCTGCAGTGACACCCTGAGCGACGATGGCGTACGCAACTGTGATGCTGAACTGTGCTGTAGACCGACGTAACTAGCGGTCACACTCTGCGTTTTCTCAGCTCTTGTGCAAGTGTCACAACAAAAATGAATCTTTGTAAATAAAGGCAATAATAAGAAAAAAAAAAAAGCTTCGAGAAATCCATTTCTAAGCTTAGCCGGAAGCTGTCTATGTTGGTGTAACTACAGTGTGGACCAGTGGTTGAGCAGTGCCTGTGTAAGGCTCTCATCGTTGCCATGTCAGACTCTGCTATGCTTGAGCAACATGGTAATTGCAGCTAGCAAGTGATTAACATTTAGAAGTGCC
>Astacus_leptodactylus_7 ENA|GBEI01039794|GBEI01039794.1 TSA: Pontastacus leptodactylus Pl_CLC_39974 transcribed RNA sequence.
CACAGAGGGCCAGGTGGTGGGCCAGCTGGGACTAGGCAGGTGTGTGGGAGCGAGCCAGGTGTCTCGTTGACCTGACTGCCGCCGCTGCCCGGACCTGACTGCCGGCGCTGCTGCCCACCATCGACCACGGGCGGCCAGCACACGCGCCGAGCGCCCCCCTCGCCACGTGCTCACACCTGCGCGCCCTCACACGTGCTCAGTACATGCGGTAAGGCAATAACGACGAGTGAGGCTGGCAGGCACTCGGGCCCTGGGGCCCTTCACGACACCTGCCATGGCCACGTGAGGAAGGAGTGGGCGCATCTGCCACCCAGCAGCGCACCTGTCCCTATGCCGCCCACCGTTGCCGCCACCCACACACTCGAACGCACAGGGATGCTATTAGTGCTGCTAGTGTTGGTGGGGGGCGTCGGCGGCCGCCCACCGGAGTGCGATTGGAAGCTGGAAAATGCCGGTGTGACAGCTGGGGGCAGCGAGCAGGTCCGTACCAGCTGCCACGTCAGGACGCTGAGTAGAGTGGTGCTGACGGAGGGCGGCGGCAACACGTCGTTGTCAGCTCTTGCCCACGCCACCCACGTCACCGTGCTGACGCTGCACTGCGCCAGGCAAGTGGTCTTCGAGTCAGAGATCACACCTGGGATGTTCACAGTATTCCCCAGGCTGGAGGATTTGCAGATCCTGGGGTGCAAGGTGACGGAGCTCCCGCCGCATGTGATGGCAGGTCTCCCGCACCTGCGGCGCTTCATGCTCAGGGCACATCACCAGGACTGGCCAAGTGCGGCCCTCACTCTTCACCCTGATGCCCTGGCTGACCTCAGCCGCCTTGAGGCTCTAGACCTGGCCCACAATGCCCTGTGGTCCATACCAGCAGCTGTCTTGTGCCACCTGCCCTCACTCACCACTCTCAATCTGACACATAACCGCCTGCACCATCTGCCTGACCTTGGTTTGGGCCCCCAGCAGCAAAAGGGAGAGGAAAGTAAACTGCCTCTTGGGTGCTCGTTGCCTCTACAACATCTCGATCTTTCCCATAACCAGGTAGCCGAGGTGCCAGAGCGAGCCTTCACAAGTGCCAAGGCCATACAGACTCTCTCTCTACGGCACAACCGATTGGCGCACCTGGCCGACTGGGCTTTCGGCGGTTTAAGCTCACTCAAACACCTGGACCTCTCTCATAACCGCCTAGTGGCAGTGCCTCGGTCTGCATTGAGTGATCTTCTGCAACTGACAGAACTCTGCCTCGCTAACAACTCTCTGAGTGTTCTACCTCCCGCTGCATTCAGCAGTCTAGGCCAGTTGCAGACGCTAGACCTCAGTTACAACCAATTAAGTCTGGGCCCTAGCAACGTAGAACCATTTACCGGACTTATTCGCCTGATGGTGCTTGACGTGTCACACAACGTGCTGGTTCATCTCGGTCCAGACACCTTCAGAGACTTGTATTCTCTTCAGGTGTTACGCCTAGCGCATAACCAACTCAGTCACCTCTCTGATGCAACTTTCGCCGGCTTGGCCAACTTGCACACCTTGGAACTCTCCCACAACGAGCTGACGACAATGTCAAGCCGAGCTCTTCAAGGTTTGGCTGTCCTGACTCATCTATCTCTGGATCACAATCAGCTGCAGAGTGTGCACACAGCAGCCTTGGACAACTGTTCGTCTCTGCATCACCTCGGTCTCGCCCACAATGAGCTGCTCGACCTGCCAGAGGCTGTGATGCGGGCTCCACTTTTGCGAACTCTTGACCTGAGCTATAATCAAATCCCTTACCTTGAGGAGGGAATTTTGCACGGCCTTGTACACCTTCAGGAGCTTCGTATTGATCACAATGTTATAAATAACGTGAGTAGAGCCTCACTGGCTGAAGTTCCGTCACTCAACTACCTTGACCTCTCTTACAACGCCCTGACAGACATCGAGTACGGGGCATTGGATGCTACCCCTAAACTCATGGGCCTTGATCTCCACCACAACAACCTTGGAGACATAAATGGCTTGGTGACTCTCCTGCAGAACCTCACCTGGCTCAACGTGTCCCACAACAGCATCACCTGGTTTGACTATGCTCTTATCCCTAAGAACCTCGAGTGGATTGATCTGAGTTACAACCAATTAAGCAAACTGGAAAACTACTATGAGGTCCAGAAGACTCTTGAACTACGGGTCTTATATGCAGCTCACAACAACATATCTGAAATCAACGCAGCAATTATTCCAGATGGTATAGAGGAGCTACACCTTCAGCATAACGTAATTTCATATGTTGCCACCAACACATTTTTAGACAAAACGAGTGTCTCGCTAATTGACCTGCGGCACAACATGGTGATGATTCTGGAGGAGGCAGCACTGAGGCTCTCACAAAGACATGCACCTCCTCCTCTCCTGCTACTCTCCCACAACCCACTTGAGTGTAACTGTGCCACAGATTGGCTGCTAAGGGCTGCTGGGGCTGGCCTAGGGGTACCTTTGAGTGGGGGATCTATACTGCCTCACTTGGGAGATGTAGGAGCTGTTGAATGCCGTTTACCTGGGCTTTGGCTTGAAACTGTAGTGCCCTTGATCACCGTTCAGCCTCACCAGTTTCTCTGTACGTACCGCCGCCACTGCTTCACGCTCTGCCTCTGCTGTGACTTTGATGCATGTGATTGTGAACAAACCTGCCCCAGGAACTGCACTTGTTACAACGACCACACCTGGACACACAATGTGGTGGACTGTGGTGGTGGATGGACTCATATGCCCTCTGGAGTGCCCATGGATGTCACAGAGGTCTTTATGGATGGCAACTCTATGGGTCCTCTTACATCTCATGCTCTCATTGGAAGAAAAAACCTGCGTGTTCTTCACCTCAACCACTCAGAGGTCACTGTCATTCAAAATCGGACATTTAATGGACTGAAGAACTTGCAAGTGTTGCGGCTTGACCATAACAAACTAGAGGCACTTCATGGTTATGAGTTCGTGGACCTACATGGCCTCCGGGAGCTGTACCTCCAGAATAACCACATTCGACACCTCAGCAACATATCCCTGTCACCTCTTCGGGCGATAGAGCTCCTGCGTTTGGACAACAACCTCTTGACAACTTTCCCTGTGTGGAACCTAGCACTTAATCCCTTTCTCTTGGAAGTAAGTCTCTACCACAACCCTTGGAGCTGTGAATGTAGTTACTTAGCAAACCTCAGAGCCTGGTTGGAAGCAAACCGCATCAAAGCAACCAATGCCAGTCTCATACGCTGCCATCACAACAGCACCGGCACCATTGGCCCTGCAGTACTCTCTGATACACCCGTGAGGTGTGACCACTACGTGGCCACTACCAGAATTAATAACCTCATAATTCATGACTATGTAATGCTGATGCTGATCACAGCTGTGCTGTTGTTACTGTTGCTTGCTGCAGCCGTCATTGTCGTGGCTTACCGCAGGCGTCTCAGGCTCTGGGCAGTCAGTCGCTATGGCAAGCGCCTCTTTGAGAAATCATCTGCTTATGTAGAGGAACGTGAGAAACTCTTTGATGCATTCGTAACTCATAGTGCCAAAGACTCGACGTGGGTGTGTGGTCTTATGGCTCCCGAGCTGGAGGCACTGGGATATCGTCTATGTGTGGCTCATCGGGACTGTACGGCTCCATCAGCGCCTGTGGATGGCCGAGCAATCGCCGAAAGTATCTCGTGCAGCCGTCGTGTTGCGATAGTAATTTCCAGAGGACTGGTAGATGCTGAATGGTGCCGCTACGACTTTAAGAGTGCCCACGTCGATGCTTTACGAGGGCTGCGACACCGAAACATTCTCATAGTCATGCTGGAAGATGTACCAAGGTCAGAGCTTGACCCTGAACTGGCCACCATCGTTCGAACTGCTGGCACAACTCTTCACCCGCGTGACCCAAGGTTCTGGGAGAAGTTACGTAGAGCGATGCCGTCATTACGATCACACCGGATGCGTCCAGGAATCTCTGCAACGCTTGGAGGGAGGGCAGCAAGTAGGCCACTGGTAGCCTCTGAACAGCAGAATGGACCATCTTGGCCTTTACCAGAAACCAAGACCTTGGGGCACACCCCAAGCAAGTCTCTCATCGTTAATCCATACTGGGAGACAGCCGTTGGACACAATGTATCAGAGCCGGCATGGGAGTCCAGAGGCGGACCGGACCTGGTTGCGCTCCCCTGGCTACACAGCCCTAATAAACCTCCGTCCCCAGCTCCTACTAATGAGGTGAAAAATGGGGGGTTATCGCCACATGATTCCTCTGGCGGCCCTGACCACACATACATGAGTGTTAGTGAGTGTGGGGAGGTCAGAGCCACACTACTGCCTGCTAGCACTCTCTCCGCGTTGGCTGAACCAAACTCCTTGGCCAGCAAAAGTCCCTCATTGGGTGGAAGAGGGACGGGAGTGGGCGGTTCTCGCCCTTCTGCACCTCCCCTATTCCGTCGAGATGCCCCCGACTACCTCACCCGCAGCTGGATCTTCCACCAACCCCCAAACGAGCAGCCTCCACCCCAGGCCAGACCTACTTTGTTTAGGGTTGGCACTCTCCTCTCCCTACACCTATGCACTCCCTCCAGCCACCCTCACCTCTCGAGTGCTGTTAGCCACGCCTTTATCCTGCCCAATCAGCTTTAGCTGCATCTCGTCCATATCATATTCCCAGCAGCTAGTGTAGCCTTAACCAATCCCGACTACCTAGCCCAAGCCTAGCTAACTCAAGCCCTGCTTGTACCCCTTCTTATGGTCTATTTTTTGGGCCCAATTTTTGTTAAGGGCCTCATCGTTTCCCTGAGACAACCCTGGCACTCTTGTCCATCAGATCAGTCCTCGCCCCACTCCCTCAGTCCATCCAACCAATCCCCTTCAACCACCCACAACCCTAGTCCTCAACACCTCATGCGAGGGATTGGCCCGCACACATTCCGCCCACACCCACAGTCTACCATGCCCACGGCCGCCCCCGGTGCCGCCGCCCGCACCCCTGCAGTGACACCCTGAGCGACGATGGCGTACGCAACTGTGATGCTGAACTGTGCTGTAGACCGACGTAACTAGCGGTCACACTCTGCGTTTTCTCAGCTCTTGTGCAAGTGTCACAACAAAAATGAATCTTTGTAAATAAAGGCAATAATAAGAAAAAAAAAATAGCTTCGAGAAATCCATTTCTAAGCTTAGCCGGAAGCTGTCTATGTTGGTGTAACTACAGTGTGGACCAGTGGTTGAGCAGTGGGACTTGGAGTGCCTGTGTAAGGCTCTCATCGT
>Astacus_leptodactylus_8 ENA|GBEI01077773|GBEI01077773.1 TSA: Pontastacus leptodactylus Pl_CLC_79408 transcribed RNA sequence.
GCGAAAATGCGGGAGCGTGTGAGTGGACCTGCCTCCAGACACCGTGCACCAACACACACTCACACGCTCCCGCATTTTCGCTTGATTGGAGCTGTTAATTGGATATTTATGGATAAAATACTTTGTGCTAGGATGTTGTGGAGGGGAGGAGTGGAATATTATCAAGTGTGGAAGTGAAACGAAGTGATGGGACCATTCAAGCTCAGATGTTTTTTACCGAGGAGTAATGAGGACTCTGCATCGCGTATCCTAAGATGGCGAGACCGGTCGGCCCCGGACTAGCCAGGATAATGGCGCTCTGGTGAAACAGGCGGTGCGGCAAGATGCGAATATTGTGGGGCTGGTGCCTAGCAGCCCTGTTGTGGGCTGTGGCTGGGAACGTAGGCCCAGAGTATCACACCCCTGATGACTGCCAGGTCACCTCACTGGCGGGCACCGACCTCGTCGCCCTCCTCTGTCGACTACGGACCATCAACAGCGAACTGGATGCCACTAACTTCAGCGTGATCCCCACCCGGAACACAGTCAAGCTCAGGATTGAGTGCAGTGACGTGCTCTTCTTTCAAAGTGCGCTTCAAAATAAAAGTTTTGTGAGGTTGAGAGAGCTGCAGGAGCTCGATATTGAGTACTGCAAGATCGGCGAGGTACCGCGGGAGGCATTTCTTGGCCTGACAAACCTCCGGAACCTGACGCTGCGGACCTACAACACCGATTGGTCTGCCATGACCCTCAAAATCGCTGGCGACGCCTTCAGAGAGCAGAGGAACCTGCAAAGGCTGGACCTGGGTGACAACAATATCTGGACGCTTCCCCCAGCCCTTCTCTGCCACTTAGAGAATCTCAGACTCCTCAATTTGTCCAGAAACAAACTCCAAGATGTGACAGTTCTGAGTTTTAGTCAGGTAGAACATATCTGTGCCCCGGGATTGCGTTCTCTCGATGTGTCATTCAACCACTTAGTAAGTGTTCCAGCATTTGCATTTGCAGCGCTCAAAAACTTGCAAATGCTCAACATGAGTCTAAATGGCATTAGCAAACTTGAAGACAAGGCTCTTTTCGGTATGTACTCGTTAGAAGTGTTGGATCTGTCGGGGAATTTGTTGACTGCATTACCGCCTGAACTATTCCAAGAAAATAAAAGACTTACAAAGTTGTACATCAGGAACAACTCTGTGAGCGTGCTGGCTCCCGGACTGTTCACGGGGCTGAGCCTCCTACTGGAGCTGGAGCTCACTGACAACCAGCTCACCAACACCTGGGTTAACTCCGAGACCTTCACCGACCTGTTAAGGCTTGCAAGTCTTGATCTATCCAATAACAAAATCACCAGACTCGACGCGGCCACTTTCCGTGATTTAACCAACCTCCAAGTGTTAAAGTTGCAGCAGAATATGATTGAAACAATTTCTGATAATACGTTTAGTGGGTTGTTTAGATTACACACGTTAGTGCTGTCGGATAACAGAGTCAAAGTGATTAGTGATAAAACTGTGGCGGGTCTAATCGGCCTGCAAGTGCTCAAGTTAGATAACAACGAAGTGTTTAGCGTGGATAGCCACGCCCTGACTAACTCGACGGAGCTTCAGGAGCTTCAGCTAAGCCACAACTACTTGCAAGACGTGCCCAAGCTGGTGCAGAGCCTGGCATCGCTCAGAACCCTCGACCTGAGCGGCAACCATGTAAGTGTTATCACTAACAGTTCCTTTACCGACCTCCAGCACCTCAGTGCCTTAAAACTTGCCGCTAACGTAGTAGAAAATATTACTAAAAGTGTTTTCAAGAATCTTCCAGCTCTTCAAGTGCTAGATCTGGGAAGTAACAAAATTCACACGATAGAGAATGGTGCTTTTGACAATAACAAACATCTCGAGGCCATCAGATTAGACAATAATGTGCTAACGAACGTTCATGGTCTGTTCTCTGATTTACCAAACCTTCAGTGGCTTAATTTGTCTAAAAATCATCTGGAAATGTTTGATTATGCATTTATTCCCAGAGGACTGAAGTATCTAGACCTCCGTTCAAATTTTATAAATGAACTTGGAAATTATTTTGAAATAGAGAGTCAGTTAAACTTGAAGATAATTGATGCCAGTTTTAACAAGCTGTCAGACATTAGTGCCAGTTCTGTGCCAGACAGTGTTGAAATTCTCTTCTTAAACAACAATCTTATATCGCGAGTACAGCCCTATGCGTTCTTTAAAAAGAAAAATCTTACCCGAGTGGATCTCTTTGCTAACAAGATCAAGAACATTGATCAGAACGCCCTCAGGCTCTCCCTGATGGACCCCTCCCGTGACTTGCCCGAGTTTTACCTGGGCGGGAACCCATTCGAGTGTGACTGCACGATGGAGTGGCTGCAAACTATCAACAGCCTGGAGGAGACTCGACAACACCCGACGGTGATCGACCTCGACACCATTAATTGTAAGTTAATGAATAACAAAGTCGTCATCCCCCTGCTGGAGGCGCAGAAGTTGCAGTTCCTCTGCGAGTACGAGTCGCACTGCTTCGCCCTCTGTCATTGTTGTGATTTTGATGCCTGCGACTGCGAGATGACGTGCCCCACCAACTGCACGTGTTTTCACGACGAGTCGTGGGCGGCCAACATCGTTGACTGCTCCCAGGCTGGCTACGATTCTGTGCCAGACAGAATACCGATGGATTCATCTGAAGTATACCTAGATGGCAACAATATGGACTCTCTCTCCAGCCACACCTTCATAGGGAGAAAAAATCTCAAAGTGCTCTATCTAAATGACAGTAAAGTTGAGGTAATTCATAATAGAACGTTCAATGGCCTTAAACTACTTGAAAATCTCTACCTGCAAAGTAATTATATCAAGGAACTCAAGGGTTACGAGTTTGAGCACCTTACCCTTTTACGTGAATTGTATTTACATAGTAATGAGTTGCTTTACATACAGAACACAACATTCTTAACCCTGGTCTCCCTTAGCGTCCTGAGGTTAGATGATAACCGTCTCAAAACATTCCCAGTGAATCTGTTTGAAAGGAATCATAACCTTCGCTCCCTGCACCTGAGCGACAACCCTTGGAGCTGCGACTGTGACAACCTGGAGGACATCCAAACCTGGGTGCACGCCGCCGGCGGGATGCTCAAGGACGCAGACAAGATTATCTGCTCCCTCAACAGGTCAGTCGAGGTAAAGGCGCAAGTTTCTACTTTTAACTTGTCTACCTGTAACAATGAGACGGAGACGACGACGATCAAACACGAGGCTTACCTGGATTACGTCTTCCTCCCCACCATCACCCTGGGGGCTTTCGCTGTTCTCCTCACCATCACGCTCGTCATCTTCTGCAACAGGAACCGCATGCGGGTGTGGGTGTACGCCAAATACGGCGTCAGACTCTTCTACAGGAGCGAGTATGAAGGGGATACTGATAAAGCCTTTGACGCTTTTGTTAGTTACAGTTCTAAGGACGAGGTTTTCGTGACTCAAATCCTGGCCCCAGAGCTGGAGCGCGGTAGCCCCGCCTATAAGTTGTGTCTCCACTACAGAGACTTTCCTGTCGGTGCCTATATCACCGACACCATTCTCAGTGCCGTAGACACAAGTAAGCGCACGATATTAATATTATCAGAAAATTTTATCAAATCCGAGTGGTGTCGTTTCGAGTTCCGTTCCGCCCACCACGAGGTGCTGAAGGACCGGAGGCGGCGACTCATCGTCATACTGCTCGGAGACGTTCCCCAGAGGGACCTCGACCCAGACATCCGGCTATATCTTAAAACAAATACCTATCTTAAGTGGGGCGACACTCACTTTTGGGAAAAATTAAAATTTGCGATGCCTGACGCCCAGCCGCCGACGAGGAACCACCAGCTGCATACTCTGGCCTCCCAGCAGCAGCAGCCGGGGCCCAGACCCGTCCCTCTCCACATGTAGCTCACACATACGTTCCTCGCCGACACCACTGTCACCTCCAGCCGTCGGCCTGCACACCACTGTCACCTCTAGCCGTGAGCATCACTGTCACCTCCGGCCGTGAGCACCACTGTCACCTCCAGCCGTCGGCCTGCACACCACTGTCACCTCTAGCCGTCGGCCTGCACACCACTGTCACCTCCAGCCGTGAGCATCACTGTCACCTCCGGCCGTGAGCACCACTGTCACCTCCAGCCGTCAGCCTGCGCACATTGTCACCTCCAGCCGTCAGCCTGCACACCACTGTCACCTCCAGCCGTNNNNNCCACTGTCACCTCCAGCCGTCAGCCAGCCTGCGCACCTTACATCATTCACCACTGACACCAGAGACAGCCTCAACGCCCCGACAAGACCGCGTTGTTAGCAGCACCGCTCTCCACTACACAACATTGCCTGAAACGTTTAATCTTTCACGTGAAAATCTGGGATTGGTATTGGACTTGATGCCATGGTTAAGACAGCACCTTGATGCAGCTGAGGGAGAGGCGAATCTGGTGGGAGGGGTAGCAGCTGCAGAGAAGCTGCTGGGGTGTCCTCTGACCCCGGCTCAGGCTAGGAGCGCTGCCAGCCGTCTGGACAACATGGGATAAGATCTGTCCCAAGGACCACGCTGGGACACACCGCATCTTGTCCACCGTGTGTGTGAGGGGGAGGCGGCTGACCACCTCCTGTCCAGCGTACTGGGCGGAGAGGCTGAGTATCTCCTGACCAGTCAAGGGGAGGGAGCTGACCACCTGTCCAGCCCAGTATAATTCTGATCAGTGCTGCCAAGCCCGGTGTTGGGCTCGCCACAGTGTCAGCCCACAGTGGGGGCTGGTAACTCCTTCCTGACCCAAACGGGGGATGCTAAGCATTTGGAGTCAGCACAGACTGGGGAGCTGACCCTCTGTTCGGCCCCTTGTGGCGGCTGACCATCTCCTGATTGGCCTAAGTGGAGGGTGACCATTTTCTGAGTGGCCATCTAAGAAGGGCTATCTCCTGATTGGCCCACCGTGGAAAGCTGACCCTCTCCTGATTAGCCCACTGTAGATGGCTGACCATCTGATTGATCCACTATGAAGGGCTGACAATTTCCTGATTGGTCCATTGTAGACGGCCGACATCTGATTTGCCACTTGTAAAAAGCTGCCAATCTCCTTATTGGCCCCTTAAAAATGGCTGATCATCTCCTGATTAGCTAACTGTGGAAGGATGACCATCTCCTGATTGGCCCCTTGTGATGGGCTAACCATCTGATAAGCCTACTGTGGAGGGCTGACCATCCCTGATTGGCACTTTGTTGGCGGCTGACCATCTCCTGATTGGCCCCTTGTGGAGGGCTGAACATCTGATTGACCCCTTGCGGAGGGCTGACCATCTTCTAGTTGGCCCCTTGTAAAGAGCTGACCATCTGCTTGGTCCCTTGTTGAGGGCTGACCATATCCTGATTGGCCCTTTGTGGAGGGCTGACCATCTCCTGATTGGCCCACTGTGGAGAGATGGCCATATCCTGATTGGCCCACGGTGGAGATAAACCATCTGATTGGCCCCCTATGGAGGGCTGACCATCTCCTAATTGGCCCCTTGTGGAGGGCTGATCATCTGATTGGCCCCTTGTAGAGGGCTGACCATCTCCTGATTGGCACCTTATGGAGGGCTGATCATCTAATTGGCCCCCTGTGGAGGGCTGAACATCTGATTGATCCACTGTGGAGGGCTGACCATCTCCTGATTGACCCCATATGGAGAGCTGGCCATCTCCTGATTGACCCCTTGTGGAGGGTTGATCATCTCCTGATTGGCTCTTTGCGGAAGGCTGAACATCCGATTGGTCCCTTCCGTTGGGCTGATCATCTCCTGATTAGCCCCTTGTGGAGGGCTGAACATCTGATTGGCCCCTTGTGGAGGGCTGACCATCTCCTGATTGGCCCCTTGTGGAAAGCTGAACATCACCTGATTGGCCCCTTGTGGAGGGCTAAACATCTCCTAATTGGCCCCTTGTGGAGGGCTGAACATCTTCTGATTGGCCCCTTGTGGAGGGCTGA
>Callinectes_sapidus_1 ENA|GEID01082708|GEID01082708.1 TSA: Callinectes sapidus C_sapidus_gill_comp57838_c0_seq1 transcribed RNA sequence.
AACGAAAACGTCGGGTTGTAAAGCGATCTATTCTGTGTTGTGCTGTAGGAAACTTAAGGAATATCGTTGCTTTTTAGATGAGTGTGACATTCGGACTGTGAGAAGAAGGGAGGAGAGAGCTGTGTTGGAATGAAGGGCATAGAGTGAGGTGTGTCCTTGGGGGCCTAACACTCCAAGGCGGCTAGGCAAGAGTGAAGAGTCCTGTCACTGCCATACTCTCCTTCCCCAGCAGTGCCCTCGCAACACAAGAGGTCTTGTATGATGCAGGTGTTGAGGCAACTACACTGAAGACATCAGATCTTTGTGGCCACTTTGCTGAAGACACCAAGTATTTGTAGTCACCATGTTGCAGCAGAAGTTCTATTTTGCTGTCTTGGTGTGGGCATGGATGACAGTTGAGGCCTTAGGTTGTAGGATGTGTAAGGAGGCTGGCCAGAATTCCATGACTTGTTCAAGTACAGCAGACCAACAAGTTAATTTTTCTGTGGATGTGTTGCCAAATGGAAAGATTAGTGTGCAGTGTTTGCAGCTCACAGATGCTGACTACACACTAATGGAAGGTTGTGATTTCCCTTCAGTTACTCGTGTGGAGTTCCTTGGATGTGGTCTTCCTAATATGTCATATGAGGAAGTCCTTTACAAAATTGGTGTGAATCCAGAAAATGTTAGATCCTTGGCTCTTTTGAATGTGAGCAAGAATAGTACATTGTTGCAGCAGCATTTGCAAGGACTGAATGATCTACAAATATTGCAGGTGACTGGCATACATTCTGTAGCAAGTGACACATTAAGAAGCACACTTCTGCTGGAGGCTGTAGAAATATCAAATAGCACTATGAGTCAACTTAGTGCAGACCTTTTCCATAACTTGACAAAGCTTCAGATAGTAATGTTGCAACATAACATGCTAGAAGAGCTTCCAGATAAGCTTTTCTCTGGCACTCCCAGTCTTCATACCATTCAGCTCCATAATAATCAAATCAAAACCCTCCAGGAAAGTCTGTTTAAGGACCTAAAATTTCTTACTGCTTTGAATGTTAGCAAGAACAAATTGGAAAAATTATCTGATGATGTGTTTTCTGATAACTACATAATGGAATACATAGACATGAGTGAAAATTTTTTGTCAGAGATACAAACAGGAACTTTCACAAACCTGCAGAAACTGAAGGTGCTGAACTTGGGCCACAACAGACTGAGGACATTGCCTTGGGCTGCACTGAAAGAATGTAATGATCTTCAAAACCTTCACCTCAACAACAATTTTCTGACCCATGATGGCATCAGAAATGCCTTCCCACACAAGTCTTCACTTACATACTTGGACCTTGGTTACAACAATATCAGCATACACAGCATGCGTAACTTTGCACTGCATAATCAAACTAAGCTGCAGTATCTTTTCTTGAATAATAATAATATAAGTATAATACCGGACAGTTTGAATAATGTTTATGTCAACCTCGTGAGAGTTGACTTCTCAAGGAATTCATTTGACAATTTGCATTATAGCTCCCTTATATTCCAATCAAATGCAGTGGAATTGAATTTCAAGTTTAATAATATAGAAACCATTGATTTTACATTGAGTTTTTTCATTCTAAAAAAGAAAACATTGACCCTTGCCTTGGAAGGAAACCCATTATTGTGTGATTGCCGCAATTATGGTTTCCTGAGGGTGCTGCAAGGCTTGTCATTTGTGAGGGTAAATAAGACACTGGAGATCATTGTTGAAGACATTGAAGAAGCATTCTGTCGATTTCCCACTGGTGAACCTGTGAACTTGATGGAGGTGCAGACAGAAATCATCACATGCCGATTAGACTCTGATGATGTTTGTTCTTATGATTTTAGATTCTTTGATGAGAGGATACTCATTGATTGCTCCTATCAGAACCTGAAGTCAATAGAGTCTCTTAATCTTACCAAGTATAGTAATCATAGCTTCACTCTGATCCTGGCAAACAACAGCCTCACAAGCCTTGATGGCTTGCAGAACTACACTAATTTGCTCAACCTAGTAGTGCCATATAACAAGCTATCCAGCATCAACGCATCTCGTCTTCCATTGAACTTGAATGCCCTGGATGTGCGAGGTAATAATCTCACCAACTTGTCACCTGACACCCTCGACCATTTTAATACAACTGACATGAATCTCAAACTGGGAAGCAACCCATGGCACTGCAGCTGTGATATGTTGGATCTGTTTCAATTCCTCCATATGCCATCTCGCAAGGTGAATGACTTCATGGAACTGCAGTGTGAGGATGGAGAGCTGGTGATGGACCTGAGTGAACATGATTTGTGCCCATTTTTCATGCAGCCAATGGTCATTGTCACCATAGTGGTCATTGTCATCCTCCTCGTCATCTTCAGTATTCTTGGGACTGTGAGCTTCTACAAATACAAGCAAGGCATAAAGGTTTGGCTGTATGCTCACCACATGTGTCTATGGGCCATCACTGAAGACGAGCTGGATGCAGACAAGAAGTACGATGCATTTATCAGTTACTCTCATAAGGATGAAGAGTTTGTGATGAAGGAGCTGGTGCCTGGCCTGGAGTGTGGGGAGCCCCGGTACCGTGTGTGCTTGCACTACCGGGACTGGGTGCCTGGTGAGTACATCCAGAACCAGATCATGCAGAGTGTGGAGGCAAGCCGGCGCACCATTGTGGTTCTCTCATCCAGCTTCATTGAGAGTGTGTGGGGGCAGCTGGAGTTCCGTGCAGCTCACTCCCAGGCCCTGCAGGACCGTACCAACAGGCTCATCATTATTGTCTATGGCAAGATACCAGCGGAGTCTGAGCTGGATGAGAAGCTGAAGTTATACATCACCACCAAGACTTACGTGCGATGGGGCGATAGCAAGTTTTGGGATAAACTTAGGTACATTATGCCTCACCCACCAGATCTTGTGCAGAAAAAGTGCAAGAAGAATATGATAAATAATAAACTTGAACTTAGCAAGTCATCTCCAAAGCAGAGTATGTGTTGAACAAACTGCATGCGAGAGGTAGTAAATAATCATGCAAATATTTTGGCCAAATTTCATCACTGGTGTGTTCATGATGCAACTAGCCGTGGGTCTGGAATTGAACCAGACTTGAGCCAGAGCAGACTTGTTATACAAGAAAAATGAGTTTTGTTGTTTCTGGTGAGCTCTGCAAAATGGCACATTAGGTTCTGTGATGAATGTTTTTATAGAAAATCACATGACTCATACATAAGACAGCAGGCCCCGAAATATCAGGTAGCAAACATGTGCCTTGAACTTAAGGTTTAATGTTAATGTCCAATCTGATTTATCTCCATTAGAATTTTGCTCAGTAATCATGATTAAGAATTTATTCTTAAGATATTATTCTATGCCATGATAGTGATGGAACTGAATATGGATACAGTGTTTAAAGGCCATTCTATGCCATGATAGTGGTGGAACTGAATATGGATAGTGTTTAAAGGCCAGACATTACAGGTACCTTTTGATTTATGTGATAGATGTGTTCTTGAAGAGGTTGCGGAAAACAAAGACAACATAAATTGAACTATACGCACACACACACACACACA
>Cancer_borealis_1 ENA|GEFB01000349|GEFB01000349.1 TSA: Cancer borealis DS01-Cborealis_contig_340 transcribed RNA sequence.
GTTTTCATTGCGTTGGTGCGGCTGCACGGCAACTGTACGGGCCACAGAGTACAGTGACTACAGTCAGTCGGACGCAATGAAAACAAGGGGTGGTTGTTGACTGATGGCATACCAAATAGGAATTATTTTCCTCCTATTGCGTCTGATAGAAAACAGCAGATGAATCATTGTTCTGGAAAATCAGCGTGGTTATTGGAATGTGATAGAGGGAAGTGATAACAACGTTGGAATGGAGGGCGGAGTGAGTATGGCCTTATGGGAAGAACACTAAGCAAGGCTGAGGATTGCCATACCCACTCCTTATTGGTGTCCTTGCAGACTCGCAGGAGGTGATGCAGATGCTGAGGTGACCTCATTGAGGACAGTTGACCATGCCGCAGCACAAGTACTACTTCATTGTCCTGATATGGGCACAGCAGGCCATTAAGGCCATGGGGTGTGGACTTTGTGAGGAGAATGGGCAAACTTCTATCACTTGTATGAGTACAGTAGACAAACAAGTCAATTTGTATGTGGAATTGTTATCCAAGGGAGAGATATACCTTCAATGTTTGCACTTGACAGATGCTGACTACTCATTGTTGGATGGTTGTGAGTTCACTTCAGTTACTTATGTACAGTTTCTTGGGTGTGCTCTTCCTAATATTTCTTATAAGGAAGTCCTGCAAACAATCGGTGTGAATCCAGAAAATCTCAGATCATTGACTCTTTCCAATGTGAGCAGGAAAGGGGTATTGACACAGCAGCATCTGCAAGGATTAGACGATCTACAGTCGCTGAGTGTGACTGGCATACATTCTTTGACAAATGATGCATTTAAAGCCACTCCCAAACTGGAATTCATAGAAATCTCTAATAGTGCTATAAGTCAACTTGCTACAGACCTTTTACATAACATGACAAATCTTCAAATAGTATTGCTGGAACATAATAGGTTAGCAGAGCTTCCAACTCAGCTTTTCTCTGATACTCCTGATCTCCATACCATTCAACTCCATGACAACCATATCACCATCCTCCAAAAGGATCTTTTCAAAGGCTTGAAATCTCTGAGAACCTTAACAGTTACCAAGAACAAACTGGAAAAATTGTTCAGTTACCTGTTCTTTGATAACTCCTTAATGGAGTCTTTAGATCTTAGTGAAAATCTGTTGTCGGAGATAGAAATAGAAGTTTTTTCAAACTTGCAGAAGTTGAAAGCGCTGAACTTAAGCCACAACAGACTGAGGACATTACCGCCGGATGCATTCAAAAATTGTAAGGGATTGGAAAAGTTAGAGCTGAGCAACAATTCCCTGACCCATTCGGGCATCACTAATGTCTTCCCACAGGATTCTTCACTTACATACATAGATCTTGGTTACAACAATTTAAATATAACCAGTCCGTATAATTTTGCACTGAATACTCAGAAAAAGCTACAGCATGTCTTTTTGAATAATAACAATATAAGTAAAATACCAATAAGTTTCAATAATGTATTTATCAATCTTAAGACAGTTGACTTATCAAGGAATTCATTTGAATATTTGGAGTTTAATTCTCTTGTTTTTCAATCAAATTTGGTAGAACTTAATTTGAAGTATAACAATTTAAAGCATGTAGATTTTAATTGGGCCTTCATACGGCTTAAAACAAAAATGGTGAAACTGGCCTTGGAAGGAAATCCATTGTTATGTGACTGTCAAAATTATGTTTTCTTTAGGGTGCTGCAAGGCAAGCCATTTAAAAGCATAAATAATACAATGGAATTCATCGCTGCAGATAGTGATAAACTTTTCTGCGAGTTTCCTAGTGGCGAACGTGAGAACCTGCGAGATGTCCAAACAGAAGCTCTGACTTGTAAAATACCAGGTGTTGATGATTGTTCAAATGCCTATAGAATTCATGATAAGATGATACTCGTTGACTGTTCCCATCAGAACCTTAAATCAATACAGTCCCTTAATCTTACCCAAAAAATTATTCAGCATAACTTTACTCTGATCCTGGCCAACAATAGCTTCACAAGCCTAGTCGGCCTACAAGCCTACACTCACTTAATCAACCTGATGGTGCCCTATAACAAGCTCTCCAACCTCAATGTGTCACATCTCCCACCCAACCTGAAGGCCCTGGATGTGAGAGGTAACAATCTCACCACATTACCATCTGCCCTCCTTCACCACCTGAATGCCACTGACATGAGCCTCAAGCTGGGAGGCAACCCTTGGCACTGCAACTGTGGCATGTTGGATCTGTTTCGGTTTCTCCACGTCCCATTCCGTAAGGTGAATGATTTCGGGGTACTGCAGTGTCAGGAGGATGGTCAGCCCCTGATGTCTCTGAGTGAATATGACTTGTGCCCTTTCTTCATGCAGCCCATGGTCATTGTCACTATAGTTGCCATCTTGATTTTTCTCATCCTCTTTGCAGTTCTCGGGACGGTGAGCTTCTACAAGTACAAACAAGGCATAAAGGTTTGGCTGTATGCCCACCACATGTGTCTCTGGTTTATCACTGAAGATGAGCTTGATGCAGACAAGAAGTATGATGCATTCATCAGCTACTCTCACAAGGATGAAGAGTTTGTGACAAAGGTGCTGGTGCCTGAACTGGAGAATGGAGAGCTCAAGTACAGAGTGTGCCTCCACTACCGAGATTGGATGCCTGGCGAGTACATCCAAGACCAGATCATGCAGAGTGTGGAGGCAAGTCGACGCACAATTATTGTCCTCTCATCCAGCTTTATCGAGAGTGTGTGGGGGCAGTTGGAGTTCCTTGCGGCTCACTCCCAGGCTCTGCAGGACCGCACCAACAGGTTAATCATCATTGTCTATGGCAAGATCCCATCTAAAAATGATCTGGATGAAAAATTGAAGTTGTACATTACCACCAAGACTTATGTTCAATGGGGTGATAAGAAGTTTTGGGAGAAGCTGAGATACATCATGCCCCACCCACCAGATCTCGTGCAGAAAATACGCAAAAGCAAGAAAACAAATAAGCTGGAACTTAGCAAGTCTACCCCAAAACAGAGTGTTTGTTGACGAAGCTGACTTTAAATCAAGTGATGTACTCAATCATGAGTCTAGAATTGAACCAAACCTGAGTCAAGGCAAGCTTGTCCTGTTGAAAAGAAATGTTTTTAAAAAATTTTGTTGACAAATCCCTCAACTGCATTCTGTTTATCAGAATTAGGCTTACAGATTGGCACAATGGGTGTCTTGACAAACCACCAGATGTGGTTAACTTTTTCAATATTCATTCATAGACTACACCATACTTGACTGGACACTCGAAATCTGACCTTTTGCAAACAGGCCCTACGGCAGATTTTTAGAAAAATCAAATAAAATACTTAGAAATAAGATAGGAACCTCAAATAAAAAGCAAACACTTCAGAGTGATGTAGAGAATATGTTTATGAGCAACAA
>Cancer_borealis_2 ENA|GEFB01001537|GEFB01001537.1 TSA: Cancer borealis DS01-Cborealis_contig_1513 transcribed RNA sequence.
CACACACACACACACAAAAGATTACAAAATAAGCATCTTGCAACTCCACATCATGAGAGTTTGTGGCAACTGCGCGTTGGGTTGTGTGGTTCTCCACTTTCCATGACGGGCTAACACCGACAGTCACTTACGAGAGAAAGAAGCAGACGTATATCCTCCTGGATTTGTTTTATCACAACCACTAGTTTCACTGTTTGACTCATGACAACGAATGGACTTCTTTTTTTAATGCATCTCGGACACTAGGGAGGCTATGATATGAGCAGTGATCAGCGTGTGTTGTGTTAGCTGCCAGCGATACCTCTGTCGGAGGTGCAGCCCAAGGACCTCATCGCGGTGATGGCTGCCGTAGTGGGGGATTCTCATCTCCCCGTGAACTTTGTCCTCGTTCATTCACGGAACTAAATATGATGGATCAATACACTGAGGATTATTAGTACTTCCAACTACTGCGAGGCTTCATGGCGGCCAAGCACCAACGACTCATTGCCTTGTGGCTGGCAATCCTTCTGGCATTGGCCACTACCCACTCTTCTGCTTGCCCTATCTGCTCCAAAGATTTCAAAACTATATATTGCTCATACACAACACCTGAAGAAGAGAGATACTCCCTAAAAATATCTGATCACAAAGGTACTAAAGAGAGTGCAATGGTTTATAAGTGTCACTATAAAGCCCAGCAAATGCACTTCACTTTCCACAAAGAGTGTAATTTTTCCACAGTCCAGTATGTGTTATTCAAACAATGTCCATTACCCAATGTCTCATTTAGTGAGGTGCTTTCTCAGCTTGGAATACTGCCAGAAAAGGTTCTAGAACTGATTTTCGAAAATGGTGAATCAAGGAAGGATTTGAAACTTGAAACAAGACACCTAAATGGACTGACTAACCTCAAGATTCTGCAATTAAAGAAAAATTTACTTACTTCATTACCTCCAGAAATCTTTACAGCTACTCCCAACCTGGAACACTTCCTCTTCTTGCAAAACAATATGCCCTCACTCCCTGAAACTTTATTTGCAAATACACCAAAGCTCATCACTATTAGTTTGCTAAATAACAATTTTGATAGCATACCCAATAACATATTTGCCAATATTACTACTCTGGCTGCTTTGAGATTGTATGGCAATACCTTAGGGGAGCTCAACTCTAAGCTCTTCGCAAGTATACCTAATGTATACAAACTAGAACTCTCTGTTAATGGAATAACGAAGCTGACATCAGATACATTTAAAAACCTTCCAAAGCTACGACGTCTATACCTGCAGTTTAATAAGCTTGAGTCCTTACCAGAGGACATATTTCATAACTGTCCCAAGTTAGAAATTGTGCACCTTCGCAACAACAGACTTCTGTCATTTCCTTCAAAGCTCTTCAGTAAATCAAAGAATATAAGTGAGTTTGACTTTCACAACAATAAAATAACAAAAATTTCTCAAGAATTATTTCAAGGGCTGCAGAACCTGACTAAATTATCAATGCAAGGAAATTCTCTAGAGAATATTCCTGATGGAGCCTTCATAGACCTGGTTAACCTTGAGGAACTATTACTGCTAAACAATCCTCTCAAGATTCTACCACCTGGAAGCTTCGACCAACAACGTAAAATTAAGACACTTGATTTATCAAACACCAGTCTTGCTGATCTGCCAGACAAGATTTTCAAAAGCTGTGAATCTTTAGAGAAGATTGATCTCTCAGACAATCACCTGAGTACATTGAAGAGCACTTTCTTTCCTCACCCTGTTACAGTTCTTCGCTCCTTAAATCTGGCAAAAAACAACCTATCTTTCTCAGCCATAACAAGTGAACCACAAGCACGCAAGGCTGGGGAGATCCTGGCGGAGCAGTTTCCTCTCTCAGACCAAGTCAATCTAACTCATCTTGTGCTTAACAACAATCGAATTAAAACTATACCTCATGCTCTGAGAAATTTGAAGAACTTGAAGAAATTGGAGTTAAAGAATAATAGCATTGAATATTTGGATTATTATGACTTTTTGTTTCATTCTGAGCATACGAACATTGATCCAAGTGATAGTCCTCGAGCAAACCTACAAAATCTCCCGCCCACTTCTAAGCAAGTTGTAGATCTTGAATTAAGAGACAATCCTTTGATTTGTGACTGCAATCTTTATAAATTCTCACAACTGTTGCAAGACAAAATCTCTGAGGAGGAAAAAGACAAAATCCAGTTTAATGTTTTCGATAAAAAAATGGTCAAGTGCTCTATGCCAAGTGATAGTAGAGTTCAGCAACTGGTAATGACTTTAGATATAAGCACACTTGTCTGCTACAGAAAGGAATGCTATCCATCGTGTACCTGTGCTACAAGGCCCCATGATCATATGTTAATTATGGAATGTGCTCAGCAAAACCTACAAACAATACCTCCATTAAAAGCATATTTACCAAAAGGAAATTCAGTCACATTGAATTTACAAAACGGTTCCATCACCAGTCTAGAGGATCTCCAGAGCTCTGATTATTCCAGTCTAGTGAACCTGACAATGCCTTACAACTTCCTTAAGTTCATCAATGAAAGTTATTTGCCAAAAAGACTACAAGCTTTAGATGTCAGTGGTAATGCTCTCACTCATTTCTCTCGATCACTCATTGACTTTCTGAATATCACCAATCCCACCTTGAGCTTAGGTGGGAATCCCTGGTTTTGTGACTGCCAACTGCTTGACCTCTACATCTTCTTGAGGGATCCTCTCAGAAAGCTGGTCAGTCCACACTCCATCATGTGTGACAATCTGAAGAAGCCACTCTTGAGTCTTACTGAGGAAGAGCTCTGTCCTACCATCCAGCAGCCCATGGTGATTGTCACCATTGCCTCCACCACTGTCTTCCTATTCTTATTCTTTGTTCTAGGAACTGTAAGTGTGTACAAGTATCAACAAAACATCAAGGTGTGGCTTTTTACTCATCAAATGTGTATGTGGCTTGTGGCCAAAGAAGAAGCAGATACCAAGAAGAAATATGATGCCTTCATTAGCTACTCCAACGAAGACGAAGAATATGTGAATACAGTGCTGGTGCCTGGGCTGGAGTGTGGGGAGCCAAAGTACCGTGTGTGTCTCCACTACCGGGATTGGGTGCCTGGCGACTACAATCACAACCAAATTTACCAGAGCGTAGAGAACAGCCACAGGACCATTGTCATACTGTCTTCAAACTTCATTGAAAATGTCTGGAGACAAATTGAATTCAAAACTGCTCACTCTAAAGCACTTAAAGAAAAAAGCAAGAATATTATTGTCATTGTTTTAGGGAAGGTGCCTCCTGCATCAGAGATGGATGAGGAACTTAAGCTGTATCTCTCCACAAGAACGTACCTACAATCAGATCATCCTAGGTTTTGGGAGAATCTGCGCTATGCCATGCCACACCCACAGGAATTCTTGTCAAAGAAACAAACACAGTCAAAGAAAATTGAAAGGCTTAAAATGGTTCAGACTAATGGAAAAGCAAGGTCATAAATGTTGCCATAAACAATTGTTTGGACTATTGCTTGGAAATGCTATATTTCCCGTCATATAAGATGCACCAATAATTTGGCAAGAAATATTTATGAAAAAACTAATAACCCCACTTTTTCCCTGAACTTTGTATCTCTCTCCTCAGTAGAGTTTTGGTCAAAGAGTGTAGGCTGATGTGTATTCTACTGAACCACTTGAGTAAAACATGCAACTAACCTTATAAATACCGTTATTTATAAGGTTAAATCTCCAAATTTTACGAGCTTCATAGCCCTCTCCTCAGTAGTATTTTGGTCTAAGATTTTAGGCTACTGGGTATTCTACTGAATTACCTTATTTACTGTAAGCAAAACATGCAACTAACCTTATAAATACAGTATTTTGATTTGTAATCATATAAATTCAATTCTGTGGTAAACAAGGAACTACTGTGTCAAATGGGGATGTTTAGATTTTAGCCTAGTACCGGTAACCTCTATCCCAAGACCTAAAAGATGCAGAGTGACTTTTGGAGTAGTTTTCTGGAAAAAAGTGCGGGAAATACGGTGAAGTGAAGTGGAGAGATGGAGGCTCTTCTGCCATGGCCATCCCCTTGGGGGACATCCCCAGAGGGAACAAGATGTCTATAGATATATAGAAGAGTGGTGCTTATCAAAGAACTACTACTGACGCTAAAGTGTCCACACAACTATTTACCTGAAAAGTTCACAAGACTTTCATGTATCCTAAGAAGTGAGTGCTCAACTCTTGTGCAATCTATTATTAATATAAAGACAGAAATAATGTTCAAATAATGTATGTACATACCACAACTTTATACGTATATAGTTTTGTATCATACTTCATTAATTCTACTAAACATATAGTTTTTAAAACTTTGTATGAATAAGGACATCATCAAGCATTGAATTACACATCCAAATGTATGTAAATAGTTTTAATGTTTTGTGTTGTGTCACAAGCCAGAGACTGAAAATTGTAATTGTAATGTGGGGG
>Cancer_borealis_3 ENA|GEFB01003366|GEFB01003366.1 TSA: Cancer borealis DS01-Cborealis_contig_3324 transcribed RNA sequence.
GTGTGTGTGTGTGTGTAGTGTGGCCTCGCCTCGCCTCGTGACAAGCCCCGCTAAGTGTCACGTCCTTACCACGCTGCTCACCCCCATGGCCTGAACACCCTCGCCCCTTACAAGCTCCAGAGGGTGCCACAGGGGACGCAACGCTCTCTCCGCCATGGGATTCTGACGCCGAACGTGCCGCACTGAGAGAGCCACAGGACCACGCGAGCAGAGTCATGATGATGTGGCGAGGAGCGAGGAGGAAGGGCTGTGTGAAGTGGCAGTGGGTGGTGGTTGTGGTGGTAGCTATGGTGACGACGGCAATAGCGGGTGACTCTCCATCACCACTCTCCTCCTCCTCCTCCTCCTCTCCTTCCCCGTCTCTCATTGAAGACACTGCTCACAATGCAACCCGAAAAGTGCCCCCAAAGTGCCACTGGATGTCACCTCAGGTTCTAGAGTGCCAAGTGAGGGTACTGGATAACACACTGGGCTGGCAGGTTGTTAAAGGGCACTGGGATACTCTTAACCACTCAAGAGGTCAAGAGGTCGTCCCCAGGTCACCATGGCACAGCGGAGGTGACCCCAGACATGCGAGGGAGCTGACGGTGGAGTGCAGTCCTGTCCACTACTTCCAGTCACTTCTCACCGCCCACACTTTCCAGGGTGTGGAGGGCATCGAGGTGCTCAGGATCCGCCGCTGTAAGATTGACAGCCTCCTGCCGGGGTCGCTGGAGGGTCTGGGTCGTCTGCGGGTGCTGGAGGTATCCACCCACAACGAGGACTGGGCGGCACTGGCCCTTGAGATGGTGGAGGGGTCGCTGCCCCCTACACTGGAACGTGCCTCTCTCGCCCATAATAACATATGGACGCTGCCTCCTCGCGCCCTTTGTGGTCCTGCCGCCCTCCACCACCTCAACCTCTCCTTCAACCGGCTGCAGGACGTGTTGGAGCTAGGATTCTCAGACCAGCCCATGGACGCCCACGCCCTCAATACCTCCAACACCACCTTCAGCGTGCACGTGGGGTTCACCGCTCCCGAGGAAGACATGGGCGGCGGCGTGTGTGGTCACGCACTGCAGGAGTTGGTCCTCGACCATAACGACATTGTAAGGCTTCCCCCGAGGAGCTTCCACACCCTGGCTGGCCTCAGGGAACTCCACCTGCAGAATAATGATATCAGACTCATAGCGAGTGAAGCCTTCCGGGGCATGGCAGCCTTACAAGTTCTTTATCTCTCCAATAATCATATAATCGCGCTGCAGAATGGGACCTTTGCCGAGAACAGAGTGTTAGAGAGGATCCACCTTAACAATAACTCCCTCACCGCGCTGAACCCGGAGGTGTTTCGGGGTTTGTTGGAACTGCAGGTGTTGAACCTTTCAGAAAATAACCTTTACTTGGACTCGAGTCACGACGACCTGCTGCGTGGCCTGCGGCGACTCGTCATCCTCGACCTGTCTCGTAACGCCTTGACCACCATCACGCAGCTTCTGTTCCGTGATCTTACCTCCCTCCAGCGCCTCGACCTCTCCCACAACACCATTCAGAACCTCGAGGACGACAGCTTCACCTCTCTCTCTAATCTATACGCCCTCGACCTTTCCCACAACCTCATCCTGAGCCTCGGGGAAGGCAGCCTGCGGGGTCTGGCGGGACTCAGCCTCCTGCACCTCATTAATAATTCCTTAATAGAGCTTCATCCTCACGCCCTCCGTCATAGCTCCAATCTGAAGGAGGTGTTTCTGGCAGACAACCACCTACAAGTTATACCGACGGCGCTTGAGAACCTCTCGTTTATAAAGGTTCTGGACGTGAGCAGGAATGAAATCGGCAGCTTTCAGCCGTTCATGTTCGGCGGCGTGAGTAACCTGGAGTCCCTGAACGTGAGTTACAACAAGATCAATGGCATATCCGAGGGGGCGCTGGCAGGTCTTGTCTCGCTGCAAGTCCTGGATCTGAGGAACAACCAGCTGAGGACAGTGAGTGAGGGGTCATTCAAGGGCATCCCGCGCGTCAGGACCCTAACGCTGATGATGAATGAACTTAGTGACATTAACGGGGTCTTCGCGGGCCTAGAACACCTCAGGACGTTAGATTTATCCAATAATAAGATTAAAATGTTTGACTACGCCTTCATTCCCCGCCAGCTGCTCACCCTTGACCTCACTCACAACAGAATCGAACAACTTGGAAATTTCTTCAAGGTGCACAATGTTCTCACCCTCGAGGCTCTGGACGCCAGCCACAACGCCATCAGGAGACTCACCGAAGTGTCTCTCCCCAACACCATTCGAAGGGTCATTCTGCATCACAACAACATCAGCCGCATCTTGCCCAACACTTTTAGGGACAAGGCCGATGTGCAGGATATTGATCTGCGGATGAATATTATCCAGAGACTCAATCCAAAGTCGATTAGTGTCCGAGGCACCGTCGGTCACCCCACCAGCGCGCGGGTCTTGCTTGTAGGAAACCCACTGGTGTGTGACTGTGAGATGGAATGGCTGCATGGCTCCTCCGACACGGCCATGACCACGCCGGAGCCCACCGAGGTCATTTATCTGCAGCCTCACATTGATGACCTCGTCCACGTCACCTGCACCCTCCTGCACTCCCGCGGCGGGCCATCAGTGGTGACACGCGTTCTGGATACCTCACCTGAGAACTACCTGTGTCCCTACGCCACCCACTGCTTTGCTCTCTGCCACTGCTGTGACTTCATCGCCTGTGACTGCCAGATGAAGTGTCCAGACGCCTGTTCCTGCTTCCATGACGACACTTGGTCCATGAACCTGGTGGACTGTTCTGGTGGCCGCCTCGACCGTCTGCCCGATCGGATTCCCATGGACGCCACGGTGGTGCTGCTGGACGGAAATAACCTGCAGGTGTTACACGCTCACCACTTCATCGGCCGCCACAGCATCCAGCAACTCTTCCTTAACAATTCACAGATTCAGACCCTTCAGAACCGCACCTTCCACGGCCTCCTCTCCCTCCGCTCCCTCCATTTGCAGGATAACATGATCGTCCACCTCAATGGATTCGAGTTTTTTGGTTTGCAGCGCCTGAAGGAGTTGTACCTTCAAAACAATCGCCTGTCTTTTGTCAATAATGCAACCTTCCTCAGTCTCAAGAGCCTGGAAATTTTGCGGCTGGACGATAACTTCCTCATTGATTTTCCCGTTTGGCTTCTTGCTCACAACCACCACCTCACCTCCGTGTCGCTGATTAACAACCCCTGGGACTGTGACTGCCGCTTCGTTGACCTGCTGAGGGAGTGGCGTCAGGAGAAACCTGGACAGTTACTTTCCTCCGAGGAAGTGTTTTGTTTTTACGGTGATTCCGGCGTGATGGGACCCAACATAGTGTTGCCTGAGTATTCCTGCGTCAAGAGTCAACAGAGAGTCACTCAATATCAGTTTGGACAAAGACAGTTGCCCTTCCTTGCTGGCGGCCTGTGTGGTGGCGTGGCCCTCGTCAGCGCCTTGGTGGTCGTGGCCATGTTAGTGGCTCGCAGGAAGGCCGCTGCCGCCATCAAGCTGGGTATAAACAGTCCACCTTCGTATTGTCAGGAGGAAGACGGCAAAGTGTTTGACGCCTACATCAGCTACAGTACCTTCGACGCCTCCTTCGTGCGTGACGTCATAGCCACCAAGCTGGAAAACAACTGCCCGAGTTACAAGCTTTGTCTTCACTCTCGTGACTTCAGTGAGAACAGCCGCCTCTCAGAGTTCATCACACAGTCGCTGAACTTCAGCAGAAGGACCATCATCGTGCTGTCCAAGAACTACGTGGATCACGAGTGGAAAAACTCCATCTTCAAGAAGGCGCATGTGGAGGGTCTGCGTGACAGTGACATGAATCTGATCGCTGTGTATTACGACAACGTGTCCTATTCGGCCTTCGACACGGACCTGAAGGCGGTGGTGCGGCGGTGCTCCAAGTTGCGATGGGGCGACAAGCACTTCTGGAGGAAACTGGTGGAGTTAATGCCACAGAGACAAACCTACACCGGCCTGCCCGTCTACATGTCAGACAACTCGTACAAGTCAGCCACTCTTCCAGCCTCGGTGCCCCCATCAACCCTGCCGCTCCCTTCCTCCTCCTCCGTCCTTACCTCCACCACAGGCCTCACCACGCCCTCGGAGGTTGATCGCAGAACCTCCTACCTAACAGAACCTCCTGCCACCTACAAGGCACCGCCCCCGCCTCGACCTTGCTGCTCCCCGCCGACGTGTGACTACATCGTGATGCAAGGCCGGGATTGCAGGGACCCTCACTGCACGTGTCGCCGCCACTCACACGCCGCTTACACCTTCATCGATGGAGACAGCTCCTCCCTGCACACCTACACCTCCCTAGAGCCTTACACCGGACCCAGTCACCACCACATGCCAGTCTCCACTCCAGCACCTCCTAACTCCACCCCAAACCACGTGCCCCGCCCGCCCTCCGTCAGCAGTGATCATTACAGTGCTATCGACGCTCCCCTCAGAAGGACTGTTCGGGCCAGCAAGCGGAAGAAAAAGCGACCTCAGAGTCAGACCTATTCTCCGCCTTCCACCGAGGACGTCGCCGACACCTACGCGAAGGAGGTGGTCCCTGAGCAGCCTCCCGTCGGTACTTTCAGGCGTACAAAGAGTCTCCGAGTGAATCGCGCCGCTGCTGAAAGACACAGTGACTACTCCACAGACCACTCTAGCGATCGTTCCAGCGGCAGGTCCTTTGATCACTCGGTGACTTCTGGAGGAGCAGCGGCAGGGTTTGATCCCCATAGTGCCCTCTACACGGGTCTTGCCGACTCTCCGCCCGACCCCAATCTCAACGCCGAGGAATGCTTTGTGTAGTCTAGTCCATCCTCGAGTGCTGCCGTTGTCAGGAGCAGCAGCAGCAGCAGCAGCAGCAACATCAGCATTCGACGCAGAAGCAACAATAGCAGGAGCAGGAATAGCAGCAGTGACGTGCGGCGCCCAAGCCTCATCTCGCTGTATTGATGGGCGGCCGCATACTGAAAGTCACTCACGCCTGCTGCCTGCTGCCTGCTGCCTTCTGCCTTCTGCCTACCCGTGTGGTTCCTCCCCTTGGCGAGCGTCCCGCCAGTAGGGTGCCTCGCTGATATTCTAACAGTGTACGAGCCGTCCCGTTGGTTGTAAGTCACCCTTCATTACCCTCTCTTTTGAAGTCAGAAATGTTATCCCGTGCGCCGCCTGCCGGTGCGGGACGGGGCGGGAAGGGGCCGCCGCCGTCCCGAACCCGCCACGACGCCGGGCACATTACTCCTTCCTTCCCTCGAGCTTCGGCGCCTCCGTAAGGGTCACCGGGGGTCGCTGCTCCCCTGCTCAGGATGGCGTGCCGGTGATCCGCTTTTAGTTGTGGATGTGATGGGAGAGCATCGCCTGTGTCCACCGAACCGCACTGCCAGTCCGTGTGGCAGCCGCGCCCCGTCGCCGCCAGAGGCCAGCACAGGAAGGGCACACGTTCCGCACCTCCGAGAACACCGCCACCCTAGTGTTGTAGTCCCGCCGGAACAACGTGAGTCGTTTCAATCCTCAAGAACTACCTCTCGTGGAGTTTCTAATGATAACGCATCTTGAAACAGTGAAAAGAAGAAAACAAAAGGTTGATAAAGGTATTTAAATATAACTCACACTTTTCTCTGTTTTTTTTTTTTTTCAATAAACCAAAGAAAAGGCCAAAAAAAATGCACATACCGTAACGCACCAAGCACGTGTGTGGTGAGCCGCGCCGCGAATGTCATGTCGAGGAACCTTGTGAAGTGTGACTGGCAGGCGAGTGTTGAGTGTCAGGCTTGTTGTGGCTGAGAATTATGTGCCAGAGTGAGAATGAGCTCGGCGGGCGGCGTCTTGTGTAGAGCCGAGCACGTGGGAGGCAGGGAGGGAGTAACTGAACCACTCCTCCTCCTCCTCCTCC
>Cancer_borealis_4 ENA|GEFB01012058|GEFB01012058.1 TSA: Cancer borealis DS01-Cborealis_contig_11921 transcribed RNA sequence.
TCAGTGAGAGCTAAGCCGTTGGGGTGAAAGGACCATGACGCATCTCCGCTCGCCAACGGTGCGGTAATGTTGGTCCGTGGCAAAGTCAAGACTTTTACCGATTCCCTCCGAGCTGCAGGAATGTCTCGCAAGGCATTTCCACTCGCAGTGAAGTAAAGGCTGGCCAATCAAAAATGTGGAGTGCGAGATTGGGCGATGGCAGGTTGGCGCTGGTCTTGGTCGTGTGGCAGGTCGCGGCGTGCGGCGTGGCGTGCCAGGGTGCGGGGCGGTACAGCGGCGGCGACAAGTGTGAGAGCCGCGCCCTCAGTGCACGAGAGCGCGCCCTTTCCTGCTCCCTCAAGGCGCTGGAGCAGGAGACGCGAGTGGCCAACCTGAGCCGAGTGGCGGCCGACAGCGTGGTGCGCCTCAGCCTGGGCTGCAACGCTGTGTTCTACTTTCCGAGTGTGTTGTCCCCGCACACCCTGTCAGGCTTCGTCAGGGTGCGGGAGCTCAATGTGGAGTTCTGCAAACTTAGTGAACTGGAAGATAATGTGTTTATTAACCTCAGAAATCTTAGAAACTTAACACTACGGACTAAAAACTGGGACTGGCCGCTGCGGAGCCTTGCGCTGCGGCCAGATGTGTTCCGTCCTCTGCACCAGCTCCAGCGGCTCAACCTCAGCACCAACAGCATCTGGGAGCTGCCTGCTGGTGCATTCTGCCACCTGGGTAGCCTCAAACAGCTCAATCTAAGTCACAACCACCTGCAGGACATGACCCAGCTAGGGTTTGGGGAGAACGGGGCTGGCAGGGGCGGCCCCACCTGCCGCTCTGGTCTGCGCTCCCTTGACATCTCCCACAACGACGTGACGGTGCTGGTGTCGGGCTCCCTACAGGGCCTCTTCCGCCTGCAAGAGCTGTGGCTGCACCACAACGAGCTGGCCAAGCTGGACGACGACGCCTTCCTGGGCCTGGCCGGCCTTCACACCCTCGACATCTCTCATAACCGGCTGGTGGCGCTGCCGGAGGACGCCTTCCTGCATACGCCGGAACTGGAGTCCCTCTATGCCAGCAATAACTCCCTTGCCGTGCTGGCGCCGGGCATCTTCAGGAGCCTCAAACACCTGGTGGAGCTCAACCTTTCTCACAACGAACTCAAGTCAGAGTGGCTCACTTCCTCCATCTTCGAGGGTCTAATTCGCCTGCGGGTGCTGAGTCTGTCTCATAACAAAATATCCCAGCTGAGCCAGCAGGTCTTCCATAACCTGTACAGCCTGCAGGTCCTGCAGCTGGCACATAACCAGCTGGCCACCATCCCTGCAGCTGCCTTTGCCCGCTGTGTAAACTTGCACCAACTCGACCTCTCCTACAACCAGCTGACCGCCATCCCTGACCGCGCCTTCCAAGGGGTGGACGTGCTCAGCTTCCTCGCGCTGGACAACAACAAAATCAGCGAGGTGGCGGCCGACTCGCTGGACAACCTCACCAACCTGGCCGACCTCAACCTCAATGGTAACCAGCTGACTGCCATCCCTGATGTGGTGGGCCGTCTAGGGCTGCTGAAGACCCTAGACCTTGGCGAGAACCACATCACCTCCCTGGATAACATGCCCGTGAAAGGGCTGCAGTTCCTGTACGGTCTGAGGCTCGTCAATAACAGGATCGCAGGCAACATCTCCAAGGAGACGTTCAGTGACATCCCTTCCCTTAAGATACTCAATTTAGCAAAGAATTCCATTACGCACATTGAAAGTGGAACCTTTGATAATCATCCCAACCTGCAGGCGGTGCGTTTGGATCAGTGTTCATAGTTTATTTGAAAAACTTCCAAACTTGGTGTGGTTAAATGTGTCTGATAATAACATAGAGGTTTTTGATTACCACTTTATCCCTGTGAGTCTTCAATGGTTGGATTTACACAAAAACAGAATTAGTGAATTAGGTAATTACTTGGAACGTCAGGATATTAACCTGCAGACTTTGGACGCCAGCTTCAACAACCTGCATTACATTAACAGTATTCGGATCCCCAACAGCGTGCAGCTCCTCTTCCTCAATGACAACAAATTAAACACGGTGGAGCCCTTCACCTTCTTCAAGAAGGTGAATCTGACGCGGGTGGACCTGTTCGCAAACCAGCTGTCTAAGATGGACATGTCTGCTCTGCGCCTCGATGAGATTCCTGCCAACAAGTCCTTGCCGGAGTTTTACTTGGGCGGGAACCCGTTCGTGTGTGACTGCAAGATGGAGTGGCTGCAGCGCATCAACGGGCTGGAGCACGAGCGACAGAATCCCGTCATAATGGACCTGGAGACTATCTACTGCCAGATGCCCTTCGCACGCACAGGGGCCTTTATCCCCCTGGTGGAGGTGAACCCCTCGCAGTTCCTGTGTCAGTACGAGACTCACTGCTTTGCTTTGTGTCACTGCTGTGAGTTTGACGCCTGTGACTGCGAGATGACGTGTCCTGACGGGTGTGGCTGTTACCACGACCAATCCTGGCGCTCCAACATCGTGGACTGTTCCCTCCAGGACGTGCAACAAGTGCCTGAGCGTATCCCGATGGACGCCACGCAGGTGTATCTGGACGGGAATGACCTCAAGAACCTCTCCTCCCACTCCTTCATCGGCCGCAAGCACCTGCAAGTCCTGTACGTCAACGCGTCCAGCGTCAAGACGCTTGACAATGGCACCTTCAGCGGCCTGACGCGGCTCACAGCCCTGCACCTCGAGGACAACCTGCTGGAGGCCCTGAGGGGCAATGAGTTCCAGGGGCTGCAGGGCGTGAGGGAACTGTACCTCCACAACAACCAGTTACGGTACATCCACCAACACACCTTCGCCACACTCTTCCACCTGGAGACCCTCACGCTGCAGAACAACCTGCTCACCAACTTCCCGGTGTGGCGGCTCGTCGACAACCCCTACCTGAGCCGCGTGTCCCTCGGTGCCAACCACTGGTCCTGCCAGTGCCAGTTTGTCGAGTCTTTCGGCATCTGGCTCAACGGCAACGAGAGGAAGGTGGTGGACGGGAAGGACATCAAGTGTTACTCTGAGGACGTGGACGAGGAGCCTGGGTCCTTTATCTCAGACTTCAACGTGACCACCTGCATGAACAGCACCTCCACCTCCACGGTCATCCAGCCCATGGTGCTCGGCAACTTGCTGCACCCTGTCATCGCCACCTGCGTCTCCTTCGTGGTGTTGGTGGTGCTGGTGCTCTGCTTCCTGTACCGCGGCGCCCTGCGGGTCTGGGTGTTCTCACGGTGCGGCTTCAGGATGTGCCACAAGGCTGCCACCACCGACGACCGTGACAAATTGTTCGATGCCTTCGTGTCGTACAGCTCCAAGGACGAGGCTTGGGTCAACCAGGTACTGGCAGGGGAACTGGAACGAGGCGAGAAGCCCTACAGGGTGTGTCTACACTACAGGGACTTCCCCGTCACAGCCTACATCGCAGACACCATCGTGGAGGCAGTGGAGTCCTCTAGGCGCACCATCATCGTTCTTTCCAAGAACTTCATTGAGAACGAGTGGTGTCGCTTCCAGTTCAAGAGTGCCCACCACGAGGTGTTCAAGAAGCGGCAGCAACGGCTCATCGTGGTGGTGTTGGGGGAGATCCCGTCACGGGACCTTGACCCAGACCTAAGGCTGTATCTTAAAACCAACACCTGCATCAAGGCCAGCGACAGCCGCTTCTGGGAGAAGCTGAGGTTCGCTATGCCTGACGTCCAGAGCAGCCAGCGAGTCGTCCACGCCTACAGCTCCATCCCCGAGAGGTCGTCTTCCTCCACTAACAAGTACAGCGTCAATAGTCCTGCTGGCGTGCACCACAATTTGCACGCTGGCTCGGACGCCTACTGGGCGTAGTGGCGGCCAGGGCTCTGGCAGTGTGCACAAGGACTCTGCGTGTGTACATCGTGGAGTGTACACGGCAGAGGTCTGTAGTTACTTGGCAGAGCTCTGTTCGCTAGAGACGGACCCAGTGTAGCAGCGGCGCCGCCCGAGGGGCCGACGAAGGCGAGGCCGTGGCCGCCCCTGTCAGGCCGAGGTCCGTCCCGAGGCGCCTGGAGCACAGGAGGACGTGAAGCTTTAATACAGTGGCGGCGCGAGGCCGTAGCCAGGCCAGGTGGTGAGCCAAATTGACGATTGCATTACTACGTGTCGAGTGTGAGGT
>Cancer_borealis_5 ENA|GEFB01014958|GEFB01014958.1 TSA: Cancer borealis DS01-Cborealis_contig_14786 transcribed RNA sequence.
ACAGGGTCGCGGCCAAGTTACAAGTGAAGGCGCGGCTTGGCTCGGTCTGTTAGTTTATATCTCGCACTGGCGGAGGGAGGATGTACCATTTCTCTCTCGTGGTCTCCCGAGATCTCCGCTGACATGAACGAGGTGTGTTAACAGAGCGAGTTAAGGACGTCTGTGAGTCTGTGGTGACTGCCGACCCGCAGCCATGAGGGCCGCTGTGGCGATTCACGTGTTGTGGAGTGTTGTAGCGGCGTGCGGCGCGACGTTCTTGTACACGGCGCCCGAAAACTGTGACTGGACTCTGCGTGACGCGGTGCGGGAGGAGGTGACGCTCTCCTGCCGCCTCAGGACGATCAGCAGTGACTTTGACAGCAGCAACTTTTCGCTCTCTCAGGCGGAACATGTAACTGAGCTGCGAGTGCTGTGCAGTGACGTGCTGTTCTTTCAATCGTCTCTGCAGCCGCGTGTGTTCCAGCGGCTGTACAGCCTCAACACTCTCACCCTCGAGCACTGCAAGCTGACGGAGCTGCGGCCGGGCACGTTCCTGGGCCTGGACGGCATGCGGCAGCTGACGGTGCGCTCCCATAACAGTGACTGGAGCGCCATGGCCCTCGAGTTGAAACCAGACAGCCTGGTGGGGATGCCGCACCTCGAGCAACTCGACCTGGGCCAAAACAACATCTGGACGCTGCCCGGCCGAGTGTTCTGTCCCCTGCCAGCGTTGCGCCACCTCAACCTCACCTGGAACCGCCTGCAGGACGTTTCTGAGGTGGGCGTGTCCGGCAGCTGCGGGGCACACCTCGTCACCCTCGACTTGTCTGGTAACGACCTGGTGGTGCTCCCAGAGGCGGGGATGGCAGGCCTTGAGTCTCTGCGGACGCTGCATCTGCAGTACAACGACCTGTCCATGCTGGCGGACGGGGCCCTGCTCGGCCTGGCCTCCCTCAACCTCCTCAACATTTCTAGCAACCGTCTAGCGGCGCTGCCTCCAGAGGTGTTCAACGAGACGCTGGCCCTCACGGAGCTGTACCTGCACAACAACAGCCTCAGCGTGCTGGCGCCTGGCCTCTTCTCGGCCCTCAGCCGCCTCACCGTCCTCGACCTCTCCAACAACCACCTTACTTCAGAATGGGTTGCCGCAGACACCTTCCGTGGCCTCCTGCGGCTGGTGGTCCTCAACCTGAGCAACAACCGCCTCACGCAGGTCACCCTTGACATGTTCCGTGACCTGTCCACGCTGCAGGTGCTGGACCTCAGCCACAATGACCTGGCTGTGGTGGGCGACTTGACCTTCTCACCGCTGGCCAACCTTCACCGCCTCGACCTAAGCCACAACACGCTGGAGACCGTGATGGGCCGCAGCCTTGCTGGCCTCCACGTGCTCTCATCACTCTCCGTCGCCCACAACAACGTCACCTGGATAGCCAGTGATGCCTTCGACAACTGCACCAGCCTTCGTGACCTTCGCCTTGAGCACAACCTGCTGCAGGAGGTGCCCGAGGCGGTGCGTGAGGCCACGTCGCTCAGAACGCTAAAGCTGAGTCACAATCAGCTCAGCAGCGTTGCCGTGAGTGACTTCAGCGGCCTGTCTGCCCTCAGACACCTCGACCTCTCCAGCAACCTCCTGAGGAGCGTGTGCAAGGCGTGCCTGGCCGATCTGCTTGACCTGGAGGTTTTAGATCTGTCTAGGAACGAGTTGGGGTCAGTGCCTCACGGAGCCTTCGACACCAACACCAAGATGCAGCTGCTGCGGATGGACGGCAACAAAATGACAGACGTCAACGGTCTGTTTGCCTCGCTGTCCAACCTGTTGTGGCTCAACGTGTCTGACAACAGAATCACGTGGTTTGATTACGCCCTCATCCCCAGCCAACTGCAGTACCTCGACCTCCACAACAACAGGATCGGTGACCTGGGCAATTACTTCAGCCTGGAGGGCCAACTGGAGCTGAGGACGCTGGATGCAAGTCACAACCAGCTGGAGAGCCTCAGCAGCTCCTCAGTGCCAGACAGCGTCGAGCTTCTTTTTGTCAACAGTAACCGTATCACCAAGATGGGCGCCGGCACCTTCGCCAACAAACACAATCTCTCTATGGTGGATCTATTCGACAACCTCCTCAGCAAACTCGACCTCAACGCCATCAGCCTCCCGCCGGTGCCAGAAGACCGCGACTTGCCCGAGTTCTACATCGGCGGGAACCCCATCTTCTGCGACTGCAACATGGAGTGGCTGCATCGCATGCACCAGATCAGCGGCTTGCGGCAGCATCCACGCGTCATGGACCTCGACAAGGTGACCTGCACGTTGCCTTACCCTCGGGGCCAGGAGAACCGCGTCTCCTTTCTTGAGACGCAGCCCTCACAGTTCCTCTGTCCCTACACCTCACACTGCTTTGCTCTGTGTCAATGTTGTGACTTCATCGCTTGTGACTGTCAGATGAATTGTCCCGAGGGTTGTTCCTGCTACCATGACGAGACGTGGGCCACCAACATCGTGGACTGCTCGGCGAGGGGACACAACCACCTACCTGACGACATCCCAATGGACGCCACTGTAGTCTTTATGGACAATAACGACATGCCGCTGCTCGACGCTCACCGCCTCATCGGCCGCAAGAACATGATGGCACTCTATCTGAACAACTCGCGTGTTGAGAGGATCCAGAACAGAACCTTTCACGGGTTGTCGTCCCTCAAGCAGCTCCACCTCCATGACAACGTTATCCAGCAGCTTGAGGGGTACGAGTTTGAGCATCTGGAGCACCTTCGGGAGCTTTACTTACATAACAATCGTCTGCGTGCCATCAACAATGCCACCTTCATCGGCCTGCATGCTCTGGAGGTGCTCAGGCTGGACGGCAACGCTCTGATCGACTTTCCTGTGTGGCACCTCAAGCTGAACAAGGGCCTGCGGGATGTGTCTCTAGCGGGCAATCCGTGGTCCTGCCGCTGCCAGTACATGGTCGACTTTAAGAACTGGCTCATCAGGGAGACAGATGTAGTGCGTGACGCTCGGGTCATTGCCTGCATCTCCAGCGAGTCGGGAGACAGAGGACCTCTCGTGCTTGAGAGCTCCTACTCCTGCGAGAATTTCGTGGCCACCTCCATCGTGCAGGAAAAACTAGAAAACGACTTCCTGCAGCCGGTGCTGATCACGTTGGGCCTCTTCTTCCTGGTGCTGGTGGTGGGCGTGGTGTTTGCGGTCTTCAGGGCGCGCCTAAGGGCCGGTGTCTCCAAGAAATGTGGCCTCAAGTGCCTCCCCTCGCAGCGCAACCCCGCCAAGGAGGAGGAGGCTGGCTTGGTGTACGACGCCTTCGTCAGCCACAGTGAACGGGACGCGCCCTTTGTCACTGAGGTGTTCGCTGCCGAGCTGGAGAATAGTGACCCGTCCTACAAGCTGTGCCTATCCTCGCGGGACTACCAGACTGTGGGTACTTACGTCGGGGACTTCATCGTTCACTCCATCGAGGCGAGTCACAGGATCATTCTAGTCTTAACTAAAAACTTTGTGGACCACGACTGGTGCAAGTTCTCGTTCAAGGCGGCCCACCTGGAGGCGCTGAAGGGCCTGAGGAACCGTCTGGTGGTGGTGATGTGCGGCGACGTGAGTGAAGCTGATATGGACGCTGACTTGGCGGACCTGGTGAAGGGCGCCACCAAGCTGCGATACGAAGATAAGGCTTTCTGGGCGCGACTCACGGCCGTCCTGCCGCCCGCCGCGCCCGCCCAGCCTTGCTTCATCACCGAGACAAACTACATTATGAGGAACAACGTGGCGGTGCTCACGCCGCCGCAGACCCTCAAAGCTGGCGGTAGCAGCAGCAGCAGCAGCGGCGGCCAGCTGGTGCAGGGCCTGGTGCTCTCCCCACCCCTGAAGGCCCCCCACAGCCGCCCTCCACCCCTCCATCCCCACCCACATCCCCACTCCCACCATCAGGCACAGCCGTCCCTCAGCAGCGAGACAGGGGAACTGGATAAAACCTTCGTCAGCGTGGAGACTGCCCAGTCCAGCCTCGCCCCCAGCATCGCCTCTGCGCCCAGTCTCGCTCACTCCTACATGTCCATCGACTACGCCGCCGCCACCAGAAACTCCCACATCTACGCCTCCATTGACGAGGCGGCGCCGGTCCCGCCCCCGTCCACCCTGCCAGCGGTACACGGCCTCCTCCTCCACCACCATCATCACCACCAGCAGCAGCAGCAGCCCCGCCGGCCCCACAACAGCGCAGCGATGCAGCAGCAGCAGCAGCAGCAGCAGCAGCAGCAGCCAGTCGTAGGTACATAAGGTCGGTGATTCAGTGCATTACCAATACAACTTTGAGCCTTCTTAACGTGGACCACAATTAATTAATTAATAAATAAATAAATAATTAATTAATAAAAATAATAATAATAATAATAATAACCTAACACCAATTATTTATTTTGACACAATTTAATATAATATAATATTAATATAATATCTTTGCATCTTTTCAAAAACAGAATAAATATATATATAAATAAATAAATAA
>Cancer_borealis_6 ENA|GEFB01015728|GEFB01015728.1 TSA: Cancer borealis DS01-Cborealis_contig_15548 transcribed RNA sequence.
ATGGTTGCCAGGTGGTGAGTGTGTATGTGAGTAGGTAATGTTGACGAGTGACGAGTAAGTGTGAACGTTGGGTGACGTGTAAAGATCTGCCAACAGACGTGATCCAGGGCAGCTAATGGTCTTAAAGTGAGACGTGACTGTCCGCCTACACTTGCAGGCAGCCTCCCTCCCCTGCAACACTCGGTGTGTGCGTGTTGCGGCAACACTGTGCTGCTGTACTCACCACGTACTCACCTCTTCTACATTAAAGGTGCTCAACTAAATACAATCATCTCACAAAGCAGGAAACAGAATAATTTATTTTATACCAAGTTGAAGGGAGTGTCAGAAGCCGCCAGAAACAGGATTTGGTGTACAGACAAAGGAAGGAAGGAAGGAAGAAAGGACCTGTGTAGGCACAAAGGTTCCTGAAGGTGCCGCCCGCACGCCCTTGTGTGTGAGTGGGCATCCTGGAGACGCGGCAGTCCGTGGCGTGGGTGTGTGCTGGTGCTGGTGAGGGGTGGTGAGGAGTGGTGGCGTGCGTCAGATGCCCGCGGGGCCACACCACCGCCGCTGCTGCAGCCCTCCTCCCCTCTGGCCGTCATCGATCACCACAACTCACCACCACACAGGCCCACCACACCCCCCCACCCGGACCAACACCCCCCCGACACGCGCCCCCCACACCTGCGCACCCGCACGTGCCGACACTACACGCTGTGAGTTAGTGAGGACGAGGCGGGGCGGCGTGCGGGCGTGCCGTCCCTCCGTGATGGCGGGCGTGGTGGGCGTGGTGGTGGTGGTGTTGGTGGTGGGCGGCGTGAGTGGCCGCTCCCCGGAGTGTGAGTGGCGCCTCGACAACACAGGTGTGACGGCGCGCACTGACCACCAGGTCACCACGTCATGCCGCGTGCGGACGCTGACCCGCGACCTGCTCACTGCTGGCGAAGGTAGCAGCGACAACAGCGGCCAAGGGTCAGCGTTGTCAGCCCTGGCGCACGCCGCGCACGTCACGGCGTTGTCACTGCACTGTGCACGTCAGGTGGTGTTCGAGTCCCACGTGGAGGCCGGCATGTTTGGTGTGTTCCCGCGCCTCGAGGAGCTGCACATTCTGGGCTGCAAGGTGACGCAGCTGCCCCCGCACGCCCTGGCACGCCTCCCACACCTACGGCGCCTCACCCTGCGCGCCCATCACGAGGACTGGCCCACGGCGGCGCTGACGGTGCACCCTGATGCCCTCAGCGGTCTGGGCCGCCTCGAGACTCTGGACCTGGCCCACAACGCCCTGTGGGCACTGCCCGCCGCCCTACTGTGCCGCCTGCCCGCCCTCTCCGCTCTCAACCTCACCCACAACCGCCTTCACCACTTACCTGACCTCGGGCTGGGCGCCGCCGTCTGTGGTTCACCGCTGCGGCAGCTGGACCTGACTCACAACCAAGTGTCCGAGGTGCCCGCCGCTGCCCTGGCCGGCGCCACTGAGCTGCAGACACTGTCCCTCCGACACAACCGTGTTGCACACCTGGCAGACACCGCCTTTCAGGGCCTCGCCGCACTGCGTCACCTCGACCTGTCACACAACCGCCTCGTAGCGGTGCCGCGGTCTGCCTTGGCTGACCTGCGACAGCTGCGGGAGCTGCGGCTTGCCAACAACTCCCTGGGCGCCCTGCCGCCCAACGCCTTCTCCGACCTCACGCACCTCCTCACGCTGGACCTGAGCCACAACCAGCTGACGCTCGGCCACGCCGCTGTACGACCCTTCACCGGCCTCATACGGCTGCGGATGCTGGACCTCGGCCACAACCGGCTGTCCAGCCTCACCCCCGACTCCTTCCAGAACCTGTACTCGCTGCAGGTGCTGAAGCTGGCCCACAACAGGATGGCGGTGCTGCCTGACGGCCTGTTTGGTGGCCTGCACAACCTGCACACCCTTGCCCTGGGCCACAATGAGCTGCGGCAGGTGTCGCGGCGTGCGTTGCAGGGACTGGTGGTGGTGACACACCTGCTGCTAGATCACAACCTGCTCACCTCCGTGCACGATGCTGCCCTCAACAACTGTTCCTCCCTGCACCACCTCAGCCTGGCACACAACCTGCTGGAGGCCGTGCCTGATGCTGTGTCGCGCGCCTCGCTGCTCCGCACGCTGGACCTGGGCCACAACCTGCTCACCGCCCTCGAGGACGGAGTGTTTCGTGGCCTGACACACCTCCAGGAGCTGCGCGCCCCTTACAATCAAGTGTCCGCCCTCAACAGAACCTCACTCACGGAGGTGCCTGCTCTGCGCCACCTCGACCTGTCCCACAACGGTCTGGTGGCGGTGGAGTTTGGCGCCCTGGAGGCCACGCCGCGCCTGGCGGGCCTCAGCCTGCACCACAACCTGCTAGGGGACCTGAACGGCCTGGTGGCGGAGCTTCAGAACCTGACGTGGCTCAACGCCTCGCACAACGCCATCACCTGGTTTGACTACGCGTTGCTGCCACGCAACCTGCAGTGGCTGGACCTGAGCCACAACCAGCTGGCGCAGCTGGACAACTTCTACCAGCTGGAGCAGACGCTGGGGCTGCGTGTGTTGTACGCCGGACACAACAACATCTCAGACATCTCTGCCAGCAGCGTGCCCGACAGCATCGAAGAGCTGCACCTCGACCACAACGCCATCACCTACGTGGCCTCCAACACCTTCCTGGACAAGGGCAGCGTGGCGCTCATCGATCTGCGCCACAACAGCCTCACCATACTGGAGGAGGCCGCCCTCAGACTCTCCCCGAGGCAGTCACCGCCGCCACTCCTCATGCTGTCCTACAACCCACTCCAGTGTGACTGTGCTGCCGACTGGCTGCTGCGGGCGGCGGGCGCGGGTCTAGGTGCAGGTGTGGCGGGAGGCTCCGTGCTGCCCCACCTCGGGGACGTGGGCCGCGTGGAGTGCCAGTTGCCGGGGCTGTGGGGCGACGCGCTGGTGCCGCTGGTCACCGTGCAGCAGCAGCAGTTCCTGTGCACGTACCGGCGGCACTGCTTCACGTTGTGTCACTGCTGCGACTTTGACGCCTGTGACTGCGAGCAGACGTGTCCCAGGAACTGCACGTGCTACCACGACCACACGTGGACCCACAACGTGGTGGACTGCAGCAGCGGGTGGACGGCCATGCCCTCCGGCGTGCCCATGGACGTGACTGAGGCCTTCATGGACGGCAACACCATGGGCTCCCTCACCTCGCACGCCCTCATAGGTCGCAAGAACCTGCGAGTGTTGCACCTCAACCACTCCGAGGTGACGGTCATACAGAACAGAACCTTCAACGGCCTCAAGACCCTGCAGGTGCTGCGTCTGGACCACAACCTGCTCACGGAGCTGCGCGGCCACGAGTTCCTCGACCTGCACGACCTGCGTGAGCTGTACCTTCACCACAATCGTCTGCACCACCTCACTAACACCACCTTCGTACCGCTGCGAGCCATCGAACTGCTGCGTCTTGACCACAACCTGCTGGCCACCTTCCCGGTGTGGACGCTGCGCCACAACCTCTTCCTGCTGGAGGTGGGGCTGCACCACAACCCTTGGAGCTGCGAGTGTAGCTTCCTGGCAGACATGCGCCTCTGGCTTGAGGCCAACCGCATCAAGGCCACCAACGCCAGCTTGGTACGCTGCCGCCACAACAGCACGGGCGTGGCGGGCCCGCCCGTGCTGTCTGACACGCCCCTGCGCTGCGACCATTACGTGGCCACCACCCGCATCAACAGCCTCATTGTGCGCGACTACCTCATGATGCTGCTCATCACCGCCGCACTCCTGCTGCTGCTCCTCGCCGCCGGCCTCACCGTGTTCGCGTACCGCCGCCGCCTCAGGCTGTGGGCCGTGGGCCGATACGGCAAGCGGCTCTTCGATAAGTCTGCCTACGTTGAGGGGCGCGAGAAGCTGTTCGACGCTTTTGTCACGCACAGCGCCAAGGACGCCACGTGGGTGTGTGGACTGATGGCGCCCGAGCTGGAGGCGTCAGGTTACCGGGTGTGTGTGGCGCAGAGGGACTGTGGGGGGGCGGGCGCGACCATCGGTGAGAGCATCGCGTGCAGTCGTCGCGTGGTGGTGGTGTTGTCCCGCGGGCTGGTGGACGCCGAGTGGTGCCGCTACGACTTCAAAAGTGCGCACGTGGAGGCGCTGCGGGGCGTGCGGCGGCGGCACGTGGTGTTGGTGGTGCTGGAGGACGTGCCCCGCAGCGAGCTGGACGCCGAGCTGGCGGCACTCACGCGGGCCGCCGCCACGGTGCTGCGGCCAAGGGACCCACGCTTCTGGGACCGCCTCAGGAGGGCCCTGCCCAACCTTCGGGGCCGCCACGCCCCCCCTCCGCGGGGAACAGTTCCCCGGCCCCTGGTGCCCAGCCACGCCACTTCATGGCCGCGGCACGAGAGTAAGTCTCCGGGCCTGACAGGCGCCAAGTCCCTTACTGTCAACCCCTACTGGGAGACAGCGGTGGGGGAAGGGGCGTGGCCATGTAAGGGCGCTGGACCGGGAGTGCCGCCCCCCTGGGTGCAAATGCCGCCCAACCCACCGTCCACGCCACACCCCGAGCCAGGGGCTGAAAGGGCCTCGCCAGTACGGTCCAGTGGGGACCACGAGGGCCCCGAGCACACCTACATGAGTGTGAGTGAATGCGGGGAGGCGCGGGGCGCACCGCTCCCCGGAGACACAGCAGAGCCTCCCACTTCCCTTGCGGAGGGATGGGCGGGGGCGCGGAGCCCCGCCTTCTTCCACCACGACGCCCCAGACTACCTCACGCGCAGCTGGGTCTTCCACGCACCGTCTGGGGAGCCGCCGCCGCCCCCGGGACAGACCTACTTCGTGTAGACACCCTCCCCCACGGACGTGGCGCCCACACACTTCAAGTTCCTCCGTTCCCAACGCCCCCACTATCACCCCCCGCCCCCCCTTCCGGCGAGACCGGCCCAGACACATTCCGCCCACGCCCACAGTCTGCCGCCCGTAGCGGCGCCCTAAGCTGTGATGCTGAACAAAAACAATACAAACTAATATTGCATTCAATCATCGAAATTCCGGAAAGTGGTGTGTGTGTGTGAGAGAGAG
>Cancer_borealis_7 ENA|GEFB01032442|GEFB01032442.1 TSA: Cancer borealis DS01-Cborealis_contig_32061 transcribed RNA sequence.
GGCATCCGTTACTTGATGGCGAGCCAATGGAAGGATATGCAGCAGCTGGTAACACTGTCGTTGATGCATAACAATGTGCAGGAGTGGTACGATGTGGTGTTCTCCAATCTGAGCAGCTTGAGCGAGCTGGTGCTGTCCTACAACTCTATGAGCCTCGTCACAGAGGCAATGATACAAGACTTTTCGTTGCCCAGCCTAACAGCAGTGAACCTGTTGCACAATGCCTTTCAGTGTGACTGTTCTCTCTCCAAACTGAACGCGAGTATCAACACCTCCATCTTCATGGACTTCTCCTCATACAGTTGTTCCCAGGAAGGCCACGACTTGTCTTTGGAAGAATTCCTTTCCACTGCCATCTGTCCATCAAACGCTCCGCTTGTGGTGGATGATCACGACAATGGGAAGTTGGAGATGATTTTAATCTCAGTCAGTTTATTTCTGTTGGTCATCTGCTCCGTCACCATCTACCGCAAGCGATGGTACATGCGTTATTTGGTGTACAAAGTGAAAATGAAGACTGACCAATACATAGAAGATACCAACCACTACCTTTACGACATTTTTGTCTGTTACTCCCAAGCAGACCGCCAGTGGGTGTTTGAGCACCTGGTGGCCAAGCTGGAGGATGGGGGCAGGTATCGCGTGTGTGTGCATGAGCGTGACTTTACTGTCGGCCAGGAAATCACAGAGAACATCATCAATGCAGTGGATCGCTCCCGTAAGGTAGTGGTGGTGTTGTCTCCAGCCTTTGTGGACAGCAGTTGGTGTATGCTTGAGCTGCAGCTGGCCAGCCACAAGATCTTAGATGAACAAAAGAACAAGCTTATCTTGGTGGTACTCAAGGCCCTACCTTCTCACCGCCAGCCCAAGAAACTCCGCTTCCTGCTCAGGAGTCGTACCTACCTGGCCTGGCACTCTGACCCCGAGGGCCAACGACTCTTCTGGGTGCGGCTCCAGCGGGTAATAACAAAGCCCACCACCAGCGAAATCCTTGAGTTCACCCACATGTAGCTGCAGCCAGGAAGGGCTGTTCTTGCCAACTCCATAAACTATGCTATTGGCATGCCCATTGCCTTTTGAGGCTAAGTTGGCAATATTTTGTTAAATGTATTTTTTTTCTGTAAATTCTAACTTTTGGCACAGACACCCTTCAGGAGTGAGGGAAGACGCCGCAAGGGATACGTAGGAGACTACATTCCCTCATCTAGTCTTATATTCGGGCTTTTAAAAATTCAAGGTGCAAAATAATGAATCTCAGTAGTAAGAGCAC
>Carcinus_maenas_1 ENA|GBXE01064124|GBXE01064124.1 TSA: Carcinus maenas comp73272_c1_seq1 transcribed RNA sequence.
GAGACGTGGGCCGCGTGGAGTGCCAACTGCCGGGGCTGTGGGACGCTGCCTTGGTGCCTCTTGTCACTGTGCAGCAACAGCAATTCCTGTGCACCTACCGCCGCCACTGCTTCACGCTGTGTCACTGCTGTGACTTCGACGCCTGTGACTGCGAGCAGACGTGTCCCCGCAACTGTACGTGTTACCACGACCACACGTGGACACACAACGTGGTGGATTGTGGCGGCGGGTGGACGGCCATGCCCTCTGGCGTGCCCATGGACGTGACGGAAGCCTTCATGGACGGTAACTCTATGGGCGCCCTCACCTCACACGCCCTTATTGGTCGTAAAAACCTGCGAGTGTTACACCTGAACCACTCCGAGGTGACGGCCATACAGAACAGAACCTTTAATGGCCTCAAGACCCTCCAGGTGCTACGTCTGGACCACAACATGCTGACTGAGCTGCGCGGACACGAGTTTCTGGACCTGCATGACCTACGGGAGCTGTACCTTCAACACAACCGTCTGTTGCACCTCAGTAACGTAACCTTCGTGCCGCTGCGGGCCATAGAAGTGCTGCGTCTTGACCACAACCTGCTCACCACCTTCCCGGTGTGGACGCTGCGCCATAACCTGTTCCTGCTGGAGGCTGGCCTGCACCATAACCCTTGGAGCTGTGAGTGTGGCTACCTGGCTGACCTGCGGCTGTGGCTGGAGGCAAACCGTATCAAGGCGACTAACGCCAGCCTGGTGCGGTGCCACCACAACAGTACCGGCGTGGCTGGCCCGCCCGTGCTGTCTGACACACCCCTGAGGTGTGATCACTACGTGGCCACCACACGCATCAACAGTCTCATCGTGCATGACTACCTCATGATGCTCCTCATTACCGCGGCACTCATCCTCCTGCTGCTGGCCGCGGCTCTCACCGTCTTCGCCTACCGCCGCCGCCTCAGGCTGTGGGCGGTGGGCCGCTATGGTAAGCGGCTCTTTGAGAAGTCTTCGGCTTACGTGGAGGAGCGGGAGAAACTGTTTGACGCTTTTGTGACGCACAGCGCCAAGGACGCCACGTGGGTGTGTGGACTGATGGCACCCGAGCTGGAGGCGTCAGGATACCGGGTGTGTGTGGCGCAGCGAGACTGTGGGGGCGCGGGTGCGGCCATCGCTGAGAGCATCGCGTGTAGTCGTCGGGTGGTGGTGGTGCTGTCCCGGGGTTTGGTGGACGCCGAGTGGTGCCGGTACGACTTCAAAAGTGCCCACGTGGAGGCATTAAGGGGAGTGCGACGGCGGCACGTGGTGGTGGTGGTGCTGGAGGAGGTGCCCCGCGCTGACCTGGATGCTGAGCTAGCGGCGCTGACCAGAGCGGCGGCCACTGTGCTGCGGCCAAGGGACCCTCGCTTCTGGGATCGTCTGAGGAGAGCACTGCCCACCCTACGAAGTCGCCGCGGTGGTACGAAGGCCACTGCACAGCCCCTTGTACCCAACCACACCAGCAGCTCGTGGCCGAGGCAGGAGAGTAAGTGTGTAGACGTGACGGGCGCCAAGTCCCTCACCGTCAACCCGTATTGGGAGACAGCTGTAGGAGAAGGGCCGTGGCCATGCAAAACTGTTGGGGCGGGGGCGTCCCTCCCTTGGGTGCGTGTGTCGCCCAATCCACCGTCCACGCCGCGCCCCGGAGCAGGAGACGAAGGCACGTCGCCGCCGCGGTGCGGGCCAGACCAGGAGGGACCGGAGCACACGTACATGAGTGTGAGTGAGTGCGGGGAGACACTGCCGAGGGCGTCACCCCGCCCTGGGGACGTTACTGAGCCTCCCACTTCTTCGGCTGAGGGGTGGGCGGGGGTGCGGGGCCCTGCCTTCTTCCGTC
>Cherax_quadricarinatus_1 ENA|HACB02038585|HACB02038585.1 TSA: Cherax quadricarinatus, contig c42397_g1_i1
CTACATCTTCAACACAATGTTATTTCGTATGTAGCCACTAACACATTTTTAGACAAAATGAGTGTCTCTTTAATAGATTTACGAGACAATATGGTGGCAATTTTAGAGGAAGCATCACTGAGGCTTTCTCAGAGACATGCACCTCCTCCGCTCCTGTTGATCTCACACAACCCTCTCGAGTGCAATTGTGCCACAGACTGGCTCCTCAGGGCTGCTGGTGCCGGCCTAGGGGCTCCTGTTAGTGGGGGTTCCATTTTACCACACTTAGGGGATGTAGGAGCTGTCGAGTGCCGCTTACCTGGATTGTGGCAAGAAGTTGTTGTGCCCTTGATCACCGTTCAGCCACACCAGTTTCTCTGCACTTACCGCCGTCACTGCTTCACACTTTGCCATTGCTGTGACTTTGATGCATGTGATTGTGAGCAGACCTGCCCTAGAAATTGCACCTGTTATAATGACCATACGTGGACGCATAATGTGGTCGACTGTGGTGGTGGTTGGACTCACATGCCTTCTGGAGTGCCCATGGATGTCACAGAAGCTTTTATGGATGGCAATTCAATGGGTGCCCTAACATCCCATGCTCTAATTGGACGGAAAAACTTGCGAGTTCTTCACCTCAACCACTCTGAAATTACCGTCATTCAAAATCGTACTTTCAACGGACTCAAGAACTTGCAGGTGTTGCGACTCGATAACAACAGACTGGAATCTCTGCAGGGTTTTGAGTTCGTGGACTTGCATGGCCTCCGGGAGTTGTACTTACAGAACAACTATCTCCGACACCTTAGTAATATATCTTTCTCTCCTCTCCGGGCAATCGAACTCCTGCGTATGGATAACAACCTCCTGACAACCTTCCCTGTGTGGAACCTCGCACTTAACCCTTTTCTATTAGAAGTAAGTCTTTATCATAACCCTTGGAGCTGTGAGTGTAGTTACTTAGCAAATCTCAGGGCTTGGCTGGAAGCAAACCGCATCAAAGCAACCAATGCAAGTCTTATACGTTGCCACCACAACAGCACTGGAGCCATAGGTCCTGCAGTGCTCTCTGATACGCCTGTGAGGTGTGACCACTATGTGGCCACCACAAGAATCAATAATCTCATTATTCACGACTATGTTATGCTGATGCTTATAACAGCTGTGTTGCTGATCTTATTACTGGCTGCAGCTGTAATGGTTGTAGCTTACCGCAGACGCCTCAGACTTTGGGCAGTTAGCCGCTACGGAAAGCGACTGTTTGAAAAGTCTTCTGCTTATGTAGAAGAGCGAGAAAAACTCTTTGATGCATTTGTCACTCACAGTGCCAAAGACTCTACATGGGTGTGTGGTCTTATGGCTCCTGAACTGGAGGCACTTGGGTATCGGCTGTGTGTGGCTCATCGTGACTGTACTGCTCCCTCAGCCCCTGTGGCAGGCAGAGCCATTGCTGAAAGTATTTCCTGTAGCAGACGCGTTGTGGTTGTTGTTTCCAGGGGGCTGGTGGATGCAGAGTGGTGCCGCTATGATTTCAAGAGCGCCCACGTTGATGCATTACGGGGTCTCCGGCACCGAAGCATTCTCATAGTCATGCTAGAAGACGTGCCAAGATCAGAACTTGACCCTGAGCTAGCTGCTATCGTTCGCACAGCAGGCACTACTCTTCACCCACGAGATCCAAGATTCTGGGAGAAGCTACGACGTGCAATGCCATCACTACGGTCACGGTTACGGCCAGGAATCTCTGCAACACTTGCAGGAAAAGCAGCAAGTCGGCCGTTAGTGGCTTCTGAGCAACAAAATGGTCCATCTTGGCCTCTCCCAGAAACAAAGCCCTTGGGACACACTCCAAGCAAGTCTCTCACTGTAAACCCATACTGGGAAACAGCCGTGGGTAACAACGTATCCGAGGCAACATGGGCGTCCAGAGGGGGGCCAGATCTTGGTGCGCCTCCCTGGTTGAACAGCCCTAACAAACCTCCGTCCCCAGCTCCTAACAATGAGGCGAGAAATGCGGGGTCGCCGCCTCAATGTTCCCCTGGCATCACTGACCACACTTACATGAGTGTGAGTGAGTGTGGAGAGGTTAGGACCTCACTAATCCCCACTAGTACCCTCACCTCGCTGGCCCAACCCAATACCCTGACCAGCGAGAACCCTTCGCTGAATGGAAGAGGGACGGGAGGGGGTGGTTCTCGACCCTCCACGTCCCCCCTATTCCGTCGAGATGCCCCCGACTACCTCACCCGCAGCTGGATCTTCCACCCGCCCCCCAACGAGCAGCCTCCACCTCCAGGACAGACCTACTTCGTTTAGGACTGGTCTGAGACTATCTGCACGCCTATGCACTCCTTCCAGTCATCCTTACCTTACGAGTGCTGTTAGCCACGCCCTCTGGCCCATAGAGTTTTAGCTGCATCTTGTCCATATCATATTCCCAGCAGCTAGTGTATAGCCTTTCGCCTGCCCCACTACCTAGATCCACCTAGCACAGCTTTTAGCCCTTGATTAGGTCTATTTTTAAGACCATCTTTTTTTAAGGCCCTCAGCGTTCCCCTTATTCACCCCTGGCACTCTGATCCACCAGCCTTGCCCTTTGTACTATTTCAGAATTCCTGCACCTCCTTCAATACTCTTTCACCCTTCCCTAGTTCTGCCTCACCTCCCTCAGAACTCCTTCACCTTTCCTTGGTCCTCCCTCACCCTCCAACAATCCTTCCCTAGTCCTCAACACCTCACGCGAGGGATTGGCCCGCACACATTCCGCCCACACCCACAGTCTACCACACCCACGGACGCCCCGGGTGTGGCTGCACGCCCACAGCGACACCCGGAGCGACGGTGGAGTACAAGCTGTGATGCAGAGAGAAAACAAAAAGTCGCCCCCAGTGCTTTCTTATCTGTGCTGGAGACTGCTATAGCCAGCAGTCACCTTGAGTTCTCTCAGCTCTTGTGCAAGTTTCACAAACGAAAATGAATCTTTTTTGTAAATAAAGGCAATAATGTGGAAAAAAATATTAGTTTCAAAAAGTTCATTTATAAAGATTAGCCAGAAGTTGTCAGTGTGCATATAAGTGAATCAGTGATTGAGAATCGCAATGTTTATGTAACGTCCTTGTTGCCATGTAAGACTCTGCTGTGCTTGAGCAGCATGGCAACCTCCAACGCCTGATGGCAACTGCAGCTAGCGAGTGATTTACGTGTACAAGTGCCAAGGGATGCGCTGTGCAGGAACCCAAGATTTTTTTTGTTGTTCAAATTTATGAATTTGAAAATTGTATCACCCATGTCCTCATTCTGAACTATGAAACAGAACATCTATTTCCTCACCCCGGGGCCTCCTACACCCGGGGAGAGTTGCTTCACCCCCTCATTAGTAATGGGGGGCTAGAAGAGTGACCCAGG
>Cherax_quadricarinatus_2 ENA|HACB02043599|HACB02043599.1 TSA: Cherax quadricarinatus, contig c45325_g1_i1
GCTCGCCTTGCAACTAACAATACCTTATTTTATGTCTTTCCCGAAAGAGTAAAAAGAAAACCCATCGTATTCATCAAAAAGGAGAAGGGATAGACGCAAAGCATTGCATTGGAATCAAAGTTAAGGAATTTTGGGGCCGCAACTCGCGCTGAAGTTGGCTGGGGAGTTGGGCTGGTTAGCGCGAGGTGGCAGCCTCGCGGGTCGCGGGCCAAGTTACAAGTATGGGCGGTAGTGTGGTCCCGCGGTTAGTTTATATCTCGCGCTGTCGGAGGGAGGATGTACCACTTCACTCCCGTGGTCACTCGTCACGTCTGCTGACATGACCCAGCTGTACTAAGATAAAACTTACACGAACCCTTGTGCACATGTGCAGCCCATCACCCACCATCAAAATGATGTTTACTGTGGCATTATACGTGTTTGCAAGTGTTTTTGTAGCACGTTCTGTGGCATTTGTGTACAATGCTCCCGAAAACTGTGAGTGGACATTGCGCGACTCTGAGCGGGAGGAAGTGGCTCTTTCCTGCAGTCTGAGGACCATTGGCAGTGATATATCTGGTAGTAACTTTACGATTTCGCAAAGTGAGCATATTTCTGAGCTGGAAATCCTCTGCAGTGATGTGTTATTCTTCCAGTCCTCCCTCCAGCCGCGGATGTTCCAGCGCCTTTACAACCTGGATACCATTGTTATCGAGTTCTGCAAGCTGACAAACCTTCCTCCTGGAGCCTTCCTGGGCCTGGATGCCATGAAGCGACTAACAGTGAGGACCCACAACAGTGACTGGAGCGCTATGGCTTTGGAACTGACTCCCGACAGTCTGGTCGGCATGCCCCACCTGGAACGACTCGACTTGGGCCAAAACAACATCTGGAATTTGCCCGAGCGTGTGTTCTGCCCCTTGCCTGCACTTCGTCATCTCAACGTTACTGGAAACCGCCTTCAGGATGTGTCTGAGGTAGGCGTGACCGGGGGCTGCGGGGCACACCTAGTCACTCTCGATCTCTCTGGCAACGACCTGGTTGTGTTGCCTGAGTCTGGCTTGGCCGGGCTGCAGTCGCTTCGGGAGTTGTATCTCCAATACAACGACGTCTCCATGCTGGCCGACGGCGCCTTCCTGGGGCTCACCTCCCTCAATGTGCTCAATATTTCCAGCAACCGGTTGGTGGCGCTCCCACCGGAGGTGTTCAACGAAACCTTGGGCCTGACGGAGCTCTACATACAGAACAACAGTGTGAGTGTGCTTGCTCCGGGGCTCTTCTCGGCCCTGAGTCAGCTCACAGTCTTGGATATGTCACACAACCAGCTCACGTCGGAATGGGTGACGGGGGATACCTTCCGAGGTCTCCTGCGGCTGGTGGTGCTCAGCCTCAGCAACAACCGCCTCACACAGGTCACTCTTGACATGTTCCGTGACCTGTCAACACTGCAGGTACTCGACCTGAGCCATAACGACTTGACCGTAGTGAGTGACATGACTTTTTCCCCGCTTGCCAATCTTCACCGATTGGATCTGAGCTACAACCATCTTTTGGTTGTCGAGACACGCAGCCTCTCTGGTTTGCATGTGTTGTCATCTCTCTCCGTCTCTCATAACAACATCTCCAAAATCGCGTCCGAGGCCTTCGACAACTGCACTAACCTCCGCGATCTCCGACTAGAGTACAACTTCCTTCGTGAGATCCCAGAGGCCGTGCGTGAGGCTGTGTCGCTGCGAACTCTCAGAATAAGCCACAACCAGCTAGCCAGCGTGATGCAAGATGACCTCACCAGCCTCTCAGTACTCCGTCATCTCGACTTGTCCAATAACCTTTTGCGAGGGTTATGTAAGAGTTGTCTGGCTGGCCTGACAGACCTAGAAGTTCTTGATCTTTCCCGGAACGAGTTGGGGTCTGTGCCCCACGGAGTGTTTGACACCAACACTGGTCTCAAGCTACTGAGGATGGACGGTAACAAGATGAGTGACATTAACGGGTTATTTGCATCTCTACCAAATTTACTGTGGCTCAATGTGTCTGACAACAGAATAACCTGGTTCGATTATGCTCTTATTCCTAATCAGCTCCAGTACCTCGACCTTCACAATAACCGAATTGGTGATTTAGGTAATTATTTCAGTCTGGAGGGCAAATTAGAACTGCGGACCCTTGATGCGAGTCATAATCAATTAGAAACTTTGATTGGTGCTTCGGTGCCAAATAGTGTTGAACTGTTGTTTGTTAATAGCAACAGAATTACACGCATTGGTGCTGGCACATTTGCTGAGAAGAATAACCTTTCCATGGTGGATTTGTTTGATAACCTTCTCAGTAAACTTGACCTTAATTCCATCAGCCTTCCCCCTGTTCCCGACGACCGTGACCTTCCAGAGTTCTACATCGGTGGCAACCCCATCTTCTGTGACTGCAACATGGAGTGGATGCACCGTGTGCACCAGATCAGTGGGCTGAGGCAACACCCAAGAGTTATGGACCTCGACAAGGTGATTTGCACGCTTCCTTACCCGCGATCTGAGGAGAACCGGGTTCCATTTCTGGAGACTCAGCCTTCTCAGTTCCTTTGCCCTTACACCTCCCACTGTTTTGCTCTTTGTCAGTGCTGTGATTTTATTGCTTGTGACTGCCAAATGACGTGTCCTCAAGGCTGTTCATGCTACCATGATGAGACGTGGGCAACCAACATTGTCGACTGTTCTGCCCGAAATCATCACCAACTCCCTGACGACATCCCCATGGACGCTACGGTCGTGTTCATGGACAATAACGAGATGCCTGTCCTCGATGCCCACCAGCTCATCGGCCGTAAGAACATGATGGCTCTCTATCTCAATAGTTCCCGTATTGAAAGAATCCAGAACAGGACTTTCCACGGTCTTTCGTCTCTAAAACAGCTACATCTTCACGACAACATGTTGGTTGAACTCGAGGGCTATGAGTTCGAACATCTTGAGCATCTTCGTGAGCTGTACCTCCAAAATAATCGGCTGAAGGTGATTAATAATGCAACTTTCGCAGGGTTAAAATCACTTGAAGTCATCAGACTTGACGGAAATTTTCTGTTTGATTTTCCTGTTTGGCACTTGAAACTCAACAAGGGCCTGAAAGACATAACTCTTGGTGTCAACCTATGGTCGTGCCACTGCCAGTACATGGTTGACTTCAAGAACTGGCTCATCCGTGAAACTGACGTAGTCAAGGATGCCAAGACGATATTTTGTGTCTCCAATGCGTCAGGTGACCCTGGTCCCTATGTCCTGGAGAGCTCGTACTCCTGTGAGAACTTCGTGGCAACGTCCATTGTGCAAGAGAAATTGGAAAACGACTTCCTGCAGCCGGTGTTGATCACACTCGGCATCTTCTTCGTCGTGTTGGTGCTTGGCGTAGTGTTCGCTGTGTTCAGGGTGCGCCTGCAAGCTAGTGTCTCTAAAAAGTGTGGCTTGAAGTGCTTTCCCTCGCAACCTGCACCAGCCAAGGAGGAAGAGAGGAACATCATCTACGACGCCTTCGTCAGCTATAGCGAAATGGACGCTCCGTTTGTCACGGAAGTGTTTGCCTCAGAACTTGAGAACGGTGACCCCTCCTATAAATTGTGCCTTGCCTCCAGAGACTATCAGACTGTTGGTACATATGTGGGGGATTTTATTGTTCATTCTATAGAGTCGAGTCAGAAGATCATTCTAGTCCTTACTAAAAACTTTGTTGATCATGACTGGTGTAAATTTTCCTTTAAAGCGGCTCATTTGGAGGCACTGAAAAGCCTTAAAAATCGTGTGATTGCCGTAATGTGTGGTGAAGTGAGCGAGAGTGACATGGACTCTGACCTCGCAGCCATTGTGAAAAGTGCCACTAAGCTTAAATACGACGACAAGTCCTTCTGGAGCAAGCTGCACGCTGCTCTGCCAGGCGGGGGCAATAAGAACCAGCAGTGCTACATCACTGACACCAACTACATCATGAGAAACAGTGTGCCTGTTTTGACCCCATCCCACACCCTCAATAAACAGGGTCAGCTGGTACCCAGTATGGTGCTCACTAACGCAATCAAGACCCCAGTCTCTCATTACCATCAGCAACACCATTACCACCAGACACAGCCGTCCATAAACAGTGACCCAGGTGAGCTCGACAAGACCTTCGTCAGCGTGGAGACTGCCCAGTCCAGCCTCGCCCCTAGTCTCAACCACTCTTACATGTCCATCGACTATGCCGCCGCCCGTAATTCTCACATCTACGCCTCTATCGACGAGACGACGCCGGCGCTGCCGCCGTCCACGCTGCCGTCGGTGCACACCCTCCACCACCACCTCCGACAGCAGCAGCAACAGCTGGAGCGACGCCAGTATCTCCCTCAGGAGCTGCACTGTAGTAGTCAACAGCGACGGCCCCTCTCTGGTACCACCTTACAAACATTCGACCAGCCAGCAGTCAGTGCGTCCTATTTCATATAAATATACATTAAATTCCTTGAAATTACATATATATATATATATATAT
>Cherax_quadricarinatus_3 ENA|HACB02050315|HACB02050315.1 TSA: Cherax quadricarinatus, contig c48402_g1_i1
GTTGAGCCAGTGGGAGGGACGGATCATGACGCTCCTCCGCCTCTCACTGCGGTACTGTTGGTCCGAGTCAAGTTGAAGACTCCGCAACTTCCCTCCCGCCTGCAGGAATGTCTCTCATGGCATTTCCACTCGCAGTAAAATAACCCTGGACAATCAAAATGTGGAGTGCGAGATTTTGGGATGGCAGGGCGCTGCTGTTCATGGTGTGGCAAGCGGTGGTGCGCTGCGAGGGTCTGGCTGTGCGATACAGCGCCGCAGAGTGCGAAAGTCAGGTCCTTAGTGAACGTGAGAGAGCGCTTACCTGCTCCCTCAAGACCCTGGACAATGACATGAGGGTTGCTAACTTGAGCGACATCCCAGTGGATAGTGTAGTGAAACTATCCCTTAAGTGCAGTGAGGTGTATTACTATCAGAGTGTCTTAACGCCTTTCACTCTGTCGGGCTTCGTCAGAGTAAGAGAACTCAATGTGGAGTATTGCAAGATTAGTGAAATAGACGATAACACATTTATAAACCTTAGAAATTTAAGAAATTTGACTTTACGGACTAAAAATTCTGACTGGCCGGTGATGAGTCTTACAGCTAAGCCAGATGTGTTCCGTCCTTTGCAGCAGCTAGAGCGGCTAGATCTAAGTGCTAACAATATCTGGGAGCTGCCAGCTGGCGCTTTCTGCCACCTTGCCACCCTCAAACTGCTCAATTTAAGTCACAACCACCTACAAGATATCACGCAGCTGGGGTTCGGGGAAGGAGGAGGAGGCGTTGACAGAGGGACACTGTCTCCATGCCGCTCTGATGTCAGCTCTCTCGACCTCTCCAACAACGATGTCACTGTGTTGGTGTCCGCCTCGCTACAGGGCCTAGGACGTCTCCAACACCTTTTCCTTCAACACAACGAACTCGGCAAAGTGGATGACAATGGTTTCCACGGTCTCAACAGTCTGCGTACGCTTGATATTTCCCACAACAGACTGGTAGCGTTGCCTGAGGACGCCTTCCTGCACACTCCTGGCCTCATGTACTGTCGAGCTAAAAACAATTCCCTCTCTGGACTAGCGCCGGGGCTCTTTCGTGGCTTAGAGCACCTAGTTGAGCTGGATCTTTCTCATAATGAGCTCAAGTCTGAGTGGCTGACTTCTTCCATCTTTCAAGGATTAATCCGCCTGATGCTACTGGATCTCTCTTACAACAAGATCTCGCAACTAAACCAACAGGTCTTCCGCGATCTTTACAACGTGCAGGTTCTCAGACTCTCGCACAACCAGTTGCAGACCCTGCCTACGGCAGCATTCTCAGCCTGCGTCAACCTACACACTTTGGATTTATCCTACAATCAGTTAACAAGTATCCCAGACAGAGCGTTCCAGGGAGTTAATGTACTGAGTTTCCTAGCGCTGGATAACAACCAGATCAGCGACGTTGGCGCAGCATCACTCAGCAACCTCACAAGTCTGGAAGATCTTAACCTTAATGGCAACCAACTGACGGTAATTCCTGCAGATGTGGGTCACCTGCGGTACCTCAAAACACTAGATCTCGGAGAGAACCAGATCACCTCCTTGGAAAACATACCCGTCAAGGGCCTACAGTTCCTGTACGGGTTAAGGCTCGTCAACAACAAAATTAGTGGCAACATTACGAAAGATACGTTCAATGATATACCTTCCCTCAAAATACTAAATTTAGCAAAGAATTCTATAACGCATATTGAAAGTGGAACCTTTGATAATAATCTGAACCTTCAAGCAGTTCGACTCGATGCAAATATGCTTACAAGCTTTAGCAATTTATTTGAAAACCTTCCGAATTTAGTGTGGTTAAATGTGTCTGATAATACCATAGAAATGTTTGATTACCATTTTATTCCTGTGAGTCTACAGTGGTTAGATCTACATAAAAATAAAATAAGTGAATTGGGAAATTATCTTGAACGTCACGATTTAAATTTGCAAACTCTGGATGCTAGTTTTAATAAATTGCAATATATAAATAGCATCCAAATCCCAGATAGTGTGCAGTTGTTATTTTTAAATGACAACAGGATATCAGTGGTTGAACCTTTCACTTTCTTTAAGAAAGCTAATTTGACTCGTGTGGATCTCTTCGCTAACCAGCTTTCTAAGATGGACATGTCAGCCTTGAGATTGTTAGAACTTCCGGCTAACAAGTCCTTGCCGGAGTTCTACCTTGGAGGCAACCCCTTCGTCTGTGACTGCAAGATGGAGTGGTTGCAGAGGATCAATGGCTTGGAGCATGAACGCCAAAACCCTCGCATCATGGACCTGGAGAGCATTTACTGCCAGATGCCCTTTGCTCGCACGGGAGCCTTCATAGCTCTTGTGGAAGTCAATCCTTCACAGTTCCTCTGTCAGTACGAGACTCACTGTTTCGCTCTGTGCCACTGCTGCGAGTTCGACGCCTGTGACTGTGAGATGACGTGTCCTGATGGCTGTGGGTGTTACCACGACCAGTCGTGGAGATCCAATATTGTGGATTGTTCACTGCAGGACGTGCAACAAGTGCCAGAACGCATCCCAATGGATGCCACGCAGGTTTACCTTGATGGTAATGATCTTAGGAACCTCTCCTCCCACTCATTCATCGGACGTAAGCATCTTCAAATTTTGTACGTGAATGCTTCTAATGTCAAAACACTTGACAACGGAACTTTCAGTGGACTAACACGACTGACTGCACTGCATCTGCAGGACAATCTATTGGAGGCACTAAGAGGCAACGAGTTCCAGGGGCTGCAAGGAGTGAGGGAACTGTACCTCCACAACAACCATCTACGGTACATTCATCAACATACCTTTGCAACACTCTCTCACCTTGAAATCCTGACACTCCACAACAACCAACTGATCAACTTCCCCGTGTGGCGACTAGTGGACAATCCCTACCTCAGCCGCGTCTCCCTCAGTGCCAACCAGTGGTCGTGTCAGTGTCAGTTCGTCGAATCCTTCGGTATCTGGCTCACAGGGAACGAGCGTAAAGTCTCTGACGGCCGGGATATCAAATGCTACACTGACGAGTCTGAGGAGGAACCTGGATTGTACATCATGGATTTCAATGCCACTACCTGCATGAATACCACTTCCTCGTCTACCGTCATACAACCCATCGTTCTGGACAACTTGTTGCATCCAGTGATTGCCACATGTGTCGCCTTTGTGGTGATAGTTCTGCTGATACTATGTGTCCTGTATCGCAGTACTATACGAGTGTGGATCTACTCTCACTGTGGCTTCAGGATGTGTCACAAGGCTACCAACACTGATGACAGGGACAAGTTGTTCGATGCCTTTGTCTCCTACAGCTCCAAGGACGAGGGCTGGGTGAATCAGGTCCTCGCTGGGGAGCTCGAGAGAGGCGAGAGGCCCTATCGTGTCTGTCTTCACTACAGGGACTTCCCGGTCACTGCCTACATCGCAGACACGATAGTAGAAGCAGTGGAATCTTCCCGCCGCACCATCATTGTCCTCTCTAAAAATTTTATAGAGAACGAATGGTGTCGATTCCAGTTCAAGAGTGCCCATCACGAAGTATTTAAGAAGAGACGGCAGCGTCTGATTGTCATTGTCTTAGGGGAGATCCCTGCGAGAGATCTGGATCCTGATCTCCGCCTCTACCTCAAAACCAACACCTGCATTCACGCCAGTGATAAACTCTTCTGGGATAAGCTGAGATTTGCAATGCCAGACGTGCAAAACAGTCAACGAGTGGTACACACCTACAGTTCAATCCCGGAGAGGTCCTCCTCCACCACCAACAAGTACAGTGTTAACAGCCCAGCGTCTATACACCATAACCTTCACGGGGGATCCGATGCTTACTGGGCGTAGGACACTGAAGGGCTCTGCTTATAAATGTCCGCCTGAGTTCTGTTTATAAGTCTACAAGAGGGCGATGTTTCATTGTATATTTATACATGATAGAGCTCTGTGGTTACATAGAGTTCCGATGGAAGAGTATGTATCAGGCTCTATTTGTAAGAGCCAAGTGCCATGGGCTCTGCACCAGTGTTTTATAGTGTTAAAACAGAGCCCTTTAAGTGTGCCAAGTGGCTGTGTTGAACGATATATGCGAGAGATATATAAAGCTTTAAAGTGACAAGTGTTAAAGTGGTTGATTCCTATCTGAAATGTCCAGAAATACTAAAACAAACCATTGAAACGTACGCCATGAAAATTTCTGCAAACCTAATTGAGCCTAGCAAGTGTTGCGTGTGAAAAGGGGGGGGTTAAACCCTAATTTGTACATTATGGAGGTTTGTATATGTTATTTATCTCCATCAATGACCATACAACATCTAGTCATATATATTATGTATGAAATTCAAGACCTGGCTAGGCTCTAATTCCTTTTAAAATAACAATCTTTATATACAACGAACAATCGTGTCAGCAAACCTTTTTTAATGGCAACTATCTACTGTTCAATGCTTCTTTTGTAAGTGTGCTGAAGGGGGGGAAAAAATCATACAACTCGGGTCGGTATTGTGTCATTGTCACTAAACGAAAAACAAGAATGCAAATTTTTTTTTTAATATGCATAACTGTTGTGGTGTGTGGGTGTGGTGATCATACAGGCGAGCAGTTACTAGCTTATCCAAGAACAATCCTATATTAAGAATATTTTGTGTGTTTTGGACATTCTGGGAAAAATATCGTTCATTTCATGCACAGAGTGTGAGAGATAGAGAGAAATATTTTCATATATATATATATATATATATA
>Cherax_quadricarinatus_4 ENA|HACB02069365|HACB02069365.1 TSA: Cherax quadricarinatus, contig c51898_g1_i1
GTTGAGTGCTGGCTACACAGCCGTCGTGTGAGGACATCCTTACTATCATCCTCCTCTGATTTACCTCTCCAGCCATCACAGATCAGCTGCTCTTTAACATTACAGAGTTGGCGCTAATAAGGGTACTCGCTGGACAAATAAGTGATGTGAGGAGTTGGTTTACTAGTGAGTGGAGTGTGCTGTAACAGGTGGTTGAAGTGGCCTTCTGGAGGCGTATCTTGCCACTCCACGCATGTGTGTAAGGGATTCCCAACACTATGTTCATTCATAATAAGGTGATTGCTGCTAGCAGCGAGTACTACAAGTTTTGAGCATCATCCGACAGAGATTGTTCAGATGGTGCACCATCATGGCCTCACGGATGATACTGGTTCTCCACCTGCTACACTTCTGGGCGGCTTCAACCTATGCCAGTATTATATCATGTGGACAGTGCGAGAGAAACACTAACGCTGAGCTGGAGTGCCCTAGGTCCATTGATCTTCAGAGGTTTAAGGTGTCAGTAACTGACCATAAGGATTACCCACAGAGTGTGCTACACCTTACATGTCGATATGATGCACCAGCCATTAATATTTCGCTGATTGAAGATTGTGAGTTTTCTTCAGTCAAGTATGTAGAATTTCAGAGGTGCCCCTTATTTAACACATCGTTCAGTGAAATCTTTGAACAGATTGGTATACGTCCGGAAAATGTAACCTCATTATTATTTAGTAATGTCGGCCAGCGAAGTGGATTAGAATTAGAAGAATGGCATCTCAGAGGTTTAAAAAACCTGAAGAATTTGGTGTTTGAAGCTAACAGTTTTACTGCCATACCACCAAATCTATTGGAAGCCACTCCAAAACTGCGTCATTTTAGTTTTACCTCAAATAAAATGGAAAGTCTCCCAGAATCTTTATTTAAAAGTACACCAAACTTGACAGAAATATATCTGTATAATAATGCTTTTACTAGTTTACCAGTTGGTTTGTTTGCAAATCTTTCTAAATTGACAAATTTGAGCCTTTGGGAGAACAAATTGACTGAATTACATCCCGAGTTGTTATCAACAGTTCCACAACTGTTGTCACTCGAACTGACTCATAACAAAATATCACAGTTTGATTCAGGTGTATTTTCTAACCTTACGAACCTTAGAAGTGTTTTACTAAATTCTAACTCACTTGAATTTCTTCCTGAGAATATATTTCATAACTGTCCCAATTTAGAAATTTTGGAAAGTAATTTCAATAAAATTACTTCCCTGTCTTCAGAGCTCTTCAAGAAATCCACAAAATTAAAACGGTTGGATTTTAGCAATAACCAAATTCGCAGTCTCCCACAGAACATATTTAGGGGCTTGAATGACTTAGCTAAGCTTTTATTAAAGAGAAATGGCTTGACAAGTTTACCTGTGGATATATTCACAGATTTGACGAATCTTGAAGCCTTGGATCTTCAGTCAAACCTCTTGGTGGCTCTCCCATCTCGCTGTTTTGATAACCTAAGGCAAATGAATGTATTGGTTCTGAAAAACAATAGCATTAGTGAACTACCTGATGACATTTTTAAAAACTGTGAAAGCTTGAAAAAGCTTTACGTGAGTTACAACAACTTAAGTGTCCTCCAGAGCTCTTCATTTCCACATCCAAGAACATCTCTTGAACTTCTAGATCTTGCCAACAACAATATATCATTTTCAGTACAAAGTAATATGGATTCAGCCTCACAACTTATTACACTTGAAGAACATTTTCCTCTTTCTGAACAAACAAATCTAACATTATTGTGCCTAAGTAATAACAGAATTCCTGTAGTATCACAAGCTTTCACTACCAATTTCCCAGAGCTAGAAGAACTAGATCTTGATGGAAATATAATAGAATACTTGGACTTTAATTATCTTTCATTCAAATCAGATAATGTAGTCATTAAACTTAACAATAACAAAATCAAAAGCATATCCTTACAGGATGCAGCACACACTCAGCCCCCAAAAATTGTCAATGTGCAGCTAGAGGGCAACCAATTAAGTTGTGATTGTAATATATATAAGTTTGCTAGACTGTTGCAGGGAAAGTCTTTTCAAAAGGGCGAAAACACATTTCAATATCAAGTCGAGAATCGGGAAAAAATCACTTGTTCTTATCCAGAGAACCAGAATTTACAGATCCCTGTCATGAAAGTCAACACAGACGTCCTAACATGCCAGGTTCAAGAATGTCCCAACAGATGCAGATGTTTCACACGTCCTCATGATATGATGCTCATCATTAACTGTGCTTATCAAGGACTACAGTCCATACCAAAGTTAACACATGACTTGGTAAAAGGAAACTATTCATTAACTTTGAATTTAAGCAACAATACCATTACAAATTTGAATGGCCTTCAAGATTCTGAATATTCATCTCTTGTGAATTTGACAGTACCAAATAATAAATTGTCATTCATTAATGAATCAGTCTTACCGGACCATTTAAAAGTTTTAGACATCCGTGGGAATAACTTTACATCTCTCTCAAAGTCATTGTTAGAATTTTTGAATTCTTCTGTCACGCTCAGCTTGGGAGAGAATCCCTGGCACTGCAACTGTGATCTGGATGACCTCCATACATTTCTTCGGGATCCTAACAGAAAGGTGACTGACTCCCACAACATAATCTGTGACAACTTGGATGAGCCTTTAATCAATGTTCAAAAAGAAGACCTATGCCCCATTATCCGGCAGGCAATGGTCATAGTTACCATTACCTGCATAACCATCTTTCTGTTTCTCTTCTGTGTACTCGGAACTGTCAGTGTTTACAAATACAAGCAAGATGTTAAAGTGTGGTTATTTACACATCGCATTTGTCTATGGGCTGTTGTTGAAGAGGAACACGAGGCTAATAAGAAATATGACGCTTTTATCAGTTATTCAAACAAAGACGAAGAATTTGTGAACTCCGTACTAGTGCCTGGTCTAGAGTCTGGTGATCCAAAGTACAAAGTATGTCTCCACTATCGTGACTGGGTCCCAGGAGAGTACATTCAGGACCAGATTGATCAAAGCATAGAGGCCAGCCGTCGAACAATTGTCATACTCTCGTCCAATTCTGTTGAAAATGTTTGGGGGCAATTGCAGTTTAAAACTGCCCATTCCAAAGCCCTCAAAGAAAAAACCAACAAGATTATTGTTATTGTTTTTGGAGAGGTGCCACCAGATTCAGAGTTGGATGAAGAGCTCAGACTGTATCTTTCCACAAGGACGTATCTTCAGTGGCGTGACCCAAAGTTCTGGGAGAAGTTGCGTTATGTCATGCCACATCCTCAGGAATTTATTAATAAACACAAGCACACAGATAAGTTTGAACTTGTCATATCAAATTCCAAACAAAACCCTTGACTTTGATCCTCATGTGCAGTGGTATTATTATTACAATCATAACCAGGAACTAAAGCCATAAGGATCATAGTGCTTCTGTGCAGTGGTAGAAAATAGTGATAAAAAAAAAATTGATTTATGACACGATTTTCATTCTATATTTTTTTTAGTGAAAATATTGAAAATTTTTAAAACTGAATACTTAATCATTGCTCAAGACAATTGTGTTGAAAAGTCGTAGTGCCTTTTCATAGAATCTACAAATCAAAACTTCATTGAGGCTTCAAAGGTCTGTTAAGACCACAGTGGAAAAGTATTTTTTTTTTTCATACTGTGTGAAAGACAATAAAGGTTTCCCCTTTAAACTATGATACTAGCAGTAGATTATTGTAAATAGTTTAGCAAAGGAGTTAGTGCCTCTAACAAAATGCAATGTTGTTACTGTTATCAGGCAAGTATCATGTCATTGTATGCTATCAATGCAAGTTAAGACATGTACAACACTGGTGTGTTTCTTGCCAAAACGTTATCAATGTAGCAGGCTTCTTCATTCAAATACAGGCAAATAAAACACTGGAGATAGTCAGTTTGAGGTGTTCAGTCTCAGCCTTAATTGGTGGTGATCAGTCCCTGTCTAAAGCAAGAGGCATACAGCCAGACCACCTTATACGAGAGAGGAAGAGAGGTTTAGAGGCTGGGCTACATCACTAGTGGGTCAGTTTTGCCTGTGATGTCACCTCCAGCTGCTACACCTCACTTTTGCTCCTGTAGTCTGGCCACATCTGCTTTTAGCCCAAGTGCTGATCACCTAAAATTTACTTCTATCATCTACAGTGTTTTATTTGCTAGAAGCCTGTTTTGGAGGCAAAACATTTTGGCCATAAATACACAGGTGTTGCAAGTGTCTTACTGATCAATTTATTGAATATTTACAAAATATTTTAAATGTCTTTCTCAATACCTGTTGACTTGGATCATTGTTCACCCTGACTTCTGATGTTAGTATTATACGTATTATCTTTATAAGCCTATATCTGGATTCTCCTCGAACCACAATGAATGTTTCCATTATGTATATGGAAGTGACATTGAATTGTTGCAACAGTTTACCTGCTAAACTTTCTTCCTAGTCAAAAATTTCATTTTGATATTCACAGGTATACTAATAAATTTTATTTAGGGTAAAGCATTAAACCCATAAGGGGTCATACAGTGCCTGGGGAATAAGGGAGAATTTGGTTCAATCCAAGGACTGGGAGGGCAGGTTTAATTCCTTGCATCAAGGACCCCCCCCCCCATTGATGGGGGCATGCTAATAGGACTGCTGTCTTGCTTCCAAGGTTTGGAGCTAGACAGCAGTAGATTGGTGAAACTTTAACCATATTTCATGTTCACTTTTTAAGTACGGCAGTAGTTTGCCAATATCTCAAGAGATACTGTGCATTAGGTAATAATTAATGTTAAAGGTAAAAAAGACTGTTGAACAAGCTTTTATAGTGCCAAACCCAATAGGGTCAGGTGGAAAGTGCTAAACAAAGAATATGCAAAAGTCAGAGACCAGTGTGGGGTAGGAGTATGCAAGAGGTAATGAGGGTAGTGGGGTAGTGCTAAATGTAACACAAAGTTGATGCAGCAAGTTAGTTTCTTATAGTCAGAGGAAGTCTGCAGCAAAGGTGGGACCTTCAGCAAGGTTAGATAGCAAGTGTGCCCACTGATGCACAGGACAATCAATTAAGAGATGTTGAACTAATAATGTAATTTGGCAATCCTCGCAGAGCATTTTTCCATGAGTGAGAAGTGTCGGATGCACAGGCCTGAGAGTGTAGTCTTCCCCAAACACTACAGCAATGGCAAGAAACCCAAATGTAGTTTGACAGACATATTGTTACTAACCCAACTATGTAGGAAATTTGTCGAGAAATTATGGAAAAATAGTCTGAAAGAGGAAGACTCCTGTATACAATGAGGTCATGAACTGCCGACAGAACATTGGAGCTTGTCTGTTCATTGCTCCAAACGTCTATCCATCCAGGGACTCAGGAGAAAATGTCTGTTTACTAGAGATACGACAACCAAGGTTGTACAGGTCTCCCTCAACATTCGCGGGCTTCACGCATTTGCGAATTCCCAGCCACCAAATCGTATTTAAGTTTTCCACCACCCGCACGTCCCTGCTACACTCCCTCCGACTCCCGCAACTGGCAGCCAGCCCGCCCGCCTGCCTAGATTCGTCATGCCATGCAGTAAATTAAAAAAGTTTATTCAGGTATACACACAGTTACACAGATTATCATACTTAGCAGCAAATGTGTAAAGTACCTAGGATAACCCAAAAAAGTTACTCCATATAATCACCTCCCTTCAACTGTCATCAGTAACTGCAT
>Cherax_quadricarinatus_5 ENA|HACB02072243|HACB02072243.1 TSA: Cherax quadricarinatus, contig c52082_g17_i1
GCTGAGGCAAACAAGTGCGCTGGTGTTACGATAACTGAACCTTTTCTTTGTTATATCGCGTGGTTTTGATGTTGCTACACTCCAGGGTGGACGTTAGCTGTCTATTTATATGATCATACGTTTGATGGTAGCCCAGTGCGAGGATTATAGGTGCGTCGAGTGGAACAGCAGCAAGTTTGGCCTTGCAAGAGTGTGGTGGTGACGTGCCAGACAGCATAGTGTGGCATGCACTTTCCTGCGTTATGAGGTTGTGGTGCTGAAGAGGTTGGTTGGCAGCCAGAGTGAGGATGAACCACGTTAAATCCAGGTGACTGGAGCTTTCTTGACACCATGTCATCTTGCAGGCTCCTGCCCGCCTTCCTGCTGTGGGTGTGGGCGGCGGGCGGGACCACCTATACCTTATCTTGTGGCAAGTGTGAGACACATGCCAACTCTATGATATGTCCAGAGTCAGCCAACCAAGAACGATATACAGTGACTCTATTCCAAGATGGAGTTCTTCAGTTACAGTGTGAAAAGTCTGTGAAACTCATAAACTTTGCACTCATGGAAGATTGTAGCTTTCCCACAGTGTCCCAGCTTGATGTGTTGGGATGTCCTCTTCAAAGTGTATCATTTGGCGAAATTGCACTTAAACTTGGTGCACGACCTGAGAATATTACCTCACTCAAGCTACTGGGCGATGCTCAACATCTTGGGCAAAGCTTGCAACATTGGCACCTTCATGGCCTGAGCAGTTTGCAGATTTTTCATGTGAGAAATCATCACTTCACCAAGCTTCCACATAATATATTTAATGCCACTCCAAAGCTGAAATCATTGAGATTTGTAACCAGTAATTTGGACGCAGTTCCAGAAACTTTATTCTCATATACAGTTGAACTAAGAGAAATTGACCTATCAAGTAACAGCTTAACTCATCTACCTGTCAATTTGTTTAGAAATCTAACAAAGCTTACTAATGTTAGTCTACAGAATAATGCCTTGAGTGAAATCCGTTCAGAACTATTCTTAAGTGTTCCCTTTCTTGAGAACTTGGATTTAAGTAGTAATCTGCTTACTAGCATTCAGGAAAACTTGTTTAATGGATTAAAGAATCTGACAAGTCTAAATCTTCAAAGAAATAAATTGGAACAGTTGTCTGGTGATGTATTTTCTGACATTACAGCAGTCAAGAACTTAAATCTTAGTTCAAATCTCTTAAAAGATTTAGGATCCAAAACTTTTGATAATCTGAAAAATCTTGAGATACTTGACTTAGGAAATAATAGACTTTCAGATTTACCAGACACTGCTTTTAAAAAGTGTAAATCCTTGAAAAAACTTTATTTAAATCACAATGAGCTGACACTTTTGAAAAGCACATCATTCCCTTATCCTAAAACTGTTCTGACAGATTTGGATTTAGGCCACAATAAGATTCCATCTCCAAATAATGTTGGGTCTCTACATGGACTGTACAGCTCGGCTGAAAGTTACTTTCCACTTTCTCGCCAAACGGAATTGAAAAATATTATCCTGAATGATAACAAATTTCAATATATTCCTGGTTCCTTCAACACAGTATTTTTGAAATTAGAATCTGTTGATTTGTCTGGGAATCTAATTCAGGAAATCGATTTGCATTCATTACTATTCTTAAGAGAATCTGTGAAACTGAACTTGAAGAACAATGACATAAAGATAATCGATCTCTCATACCTATGGTCAGTACAGTACAGTAAAAAATTTGTTGAACTCTCACTTGAGGGAAATTACCTTGAGTGCAACTGTATGCTCTATCAGTTTGCAAGAATGGCTCAAGGAAAAACCCCAAAAGAAGGGGATTTATTCAAAATTAGAGTAGAGGATATTGATAATGTAACATGCAAGATTCCTGAACGAGGAACTCAGAAATTATTGACCGTAGATACAAGACTCCTAGTTTGCAAGCAGGATCCATGTTCAAACTGCACCTCTTATTGGCGCCCACATGACGAGATGCTTATCATTGATTGCTCTTATAAGGATCTCAAAGACTTACCAACGTGTGACATTGATAATTATGGTATTAGGAAAGATTATTTCATCACCTTAAACATGAGGAACAACAGCATTACACATTTAGATAAGCTGCAAGATCCCATGTATTCAAGACTTGTCAACTTGACTATACCGAACAATAAACTCTCGTTCATAAACGAATCGTACTTCCCAGAAAGCTTGAAAGCCCTCGATGTACGAGGGAATAATCTCACGGCTCTACCAGAATCACTTTTGGAATTCTTCAATATAACAGATATGAATCTCAGCCTGGGAAATAATCCATGGATGTGTAGCTGTGATACAATTGACTTCTTGAACTTCCTACACGTGCCATCAAGGAAGGTTAATGACTTTAATGACATACGGTGTAAGGATGAGGCTGAATCTCTGATGACCATCAGTGAGAACTCCCTGTGCCCCTTCTTCATGCAGCCTATGGTTATCATCACTATTGTGGCTATCTTGATATTCCTCATTCTCTTTGCTGTGCTTGGGACTGTCAGTTTTTACAAGTACAAGCAAGGAATTAAAGTGTGGTTGTTCACACACCACATGTGCCTGTGGGCCGTAACTGAAGATGAAATGGATGCTGACAAGAAATATGATGCCTTCATCAGTTACTCTCACAAGGATGAAGAATTTGTTAATAAAGTTTTGGTTCCTGGGCTTGAATCTGGTGACCCCAAGTACCGAGTATGTCTCCATTATCGTGACTGGATCCCTGGCGAGTACATCCAGAACCAGATCCTGCAGAGTGTGGAAGCCAGTAGACGGACACTGGTGGTGCTCTCATCAAACTTCATTGAAAGCGTATGGGGTCAGTTGGAGTTCAAGGCTGCTCACTCTCAGGCCTTGCAAGACAGAACTAACAGGCTAATTGTCATTGTTTATGGAGAGATTCCACCAGAAAGTGAACTTGATGATAAACTTCAACTTTATATCTCCATGAAGACATATGTGAAGTGGGGCGATGCCAAATTTTGGGAGAAACTCAGATACTTCATGCCCCACCCACAAGATCTTATTAAAAAGAGACATCGTAAGCGTAGGGACACAGATAAACTTGAACTCTGTAAATCCGACTCAAAATTAAGCGTGTGAATGTGGGAAAGAAAATTACTTGATTTTAGAGTTGCTTGTGCGGGATGTTTGATGACGCCAGCACAAGAAAAACATTAACGGGTGTCTTTGGTGTTCGTTGGGAATTTTGCAGCCTCTCCAATAAACGTTGTTGGGGAGATATGATGTCCAGCCCCAATGGGGTTATTATTATTATTATTACACTCAAAACTAAAGCTCTAAATGCACAAGGGTTGCCCAGTGGGGTTAATTACAATTTTTTTTTATTAACACATCGGC
>Eriocheir_sinensis_1 ENA|GBUF01004182|GBUF01004182.1 TSA: Eriocheir sinensis comp34355_c1_seq1 transcribed RNA sequence.
CTGCAGTGTGACTGTGCTGCAGACTGGTTACTGCGGGCTGCCGGGGCCGGCCTCGGGGCGGGCGTGGGCGGCGCCTCCGTGCTGCCCCATCTTGGAGACGTGGGCCGCGTCGAGTGCCAGCTGCCGGGGCTGTGGGGCGGGGCTCTGGTGCCCCTCGTCACCGTGCAGCCACAACAGTTCCTTTGCACCTACCGTCGTCACTGCTTCACCCTATGCCACTGCTGTGACTTCGACGCCTGTGACTGCGAACAGACCTGCCCCAGGAACTGCACATGCTACCACGACCACACCTGGACGCACAACGTGGTGGATTGCGGCGGCGGGTGGGCGGCCATGCCATCGGGTGTGCCCATGGACGTGACTGAAGCCTTCATGGACGGCAACGCCATGGGTGCACTTACCTCGCACTCCCTCATCGGGCGAAAAAACCTGCGCGTGCTGCACCTCAACCACTCCGAGGTCACGGTAATACAGAACCGCACCTTCAACGGCCTCAAGGCGCTGCAGGTGCTGCGGCTGGACAATAATTTGCTGACTGAGCTGCGCGGCCACGAGTTCCTCGACCTGCACGACCTGCGCGAGCTGTACCTGCAGAACAACCGCCTGCAGCACCTCAGCAACGTGACATTCATGCCGCTTCACGCCATCGAGCTGCTGCGCCTCGACCACAACTTGCTGACCACCTTCCCGGTGTGGACGCTGCGCCACAACCTCTTCCTGCTGGAGGTTGGGCTGCACCACAACCCCTGGAGCTGCGAGTGTGGCTACTTGGCAGACCTGCGTCTCTGGCTGGAGGCAAACCGCATCAAGGCCACCAACGCCAGCCTGGTGCACTGTCGCCACAACAACACGGGCGCCGCTGGCCCGCCAGTGCTGTCAGAGACCCCGCTGCGCTGCGACCACTACGTAGCCACGACGCGCATCAACAGCCTCATCGTGCACGACTACCTCATGATGCTGCTCATCACGGCCGCGCTGCTCGTCCTCCTCCTGGCCGCCGCCCTCACCGTCTTCGCTTACCGCCGCCGCCTCAGGCTGTGGGCGGTGGGTCGCTACGGAAAGCGGTTGTTCGAAAAGTCGTCGGCGTATGTGGAGGAGCGAGAGAAGCTGTTTGACGCCTTCGTGACCCACAGCGCCAAGGACGCCACTTGGGTGTGCGGCCTGATGGCACCCGAGCTGGAGGCGTCGGGCTACCGGGTGTGTGTGGCTCAGCGGGACTGTGGGGGCGCGGGCGCATCCATCGCCGAGAGCATCGCCTGCAGCAGGCGCGTGGTGGTGGTGCTGTCCCGTGGCCTCGTAGACGCAGAGTGGTGTCGTTACGACTTCAAGAGTGCGCACGTGGAGGCGCTGCGTGGCGTGCGGCGGAGGCACGTGGTGGTGGTGCTGCTGGAGGAGGTGCCACGCGGAGAACTAGATGCAGAACTGGCGGCTCTGACCAGGGCCGCCGCCACTGTGTTGCGACCGAGGGACCCCCGCTTTTGGGATCGTCTCAAGAGGGCCCTTCCCACTCAAAGGAGCCGCCGTAACCCCGCGCGAGGCGCAGGACGGCCCCTCGTGCCTCACCACGCCACCTCGTGGCCAAGACACGAAAGCAAGGCGCTTGGTGCGGCGGCAGCCAAATCCCTCACTGTCAATCCTTACTGGGAGACGGCGGTGGGCGAGGGGGCGTGGCCCTCTAAGGGCGCCGGGCCGGGAGCGCTGCCCCCATGGGTGCAGGTGCCGCCTAAACCACCGTCCCCGCCACGCCCTGAAGCAGGTGGCGATGGGGCTACGCCGGAAGGGTCGTGCCCTGAAGGGCATGAGCACACCTACATGAGCGTGAGCGAGTGTGAGGAGGCTCGTGGTGCGCCGCCCCCCGGGGACGCAGTGGAGCCCCAGACTTCCCTCGCCGAGGGGTGGGAGGGGGAGAGCAGTCCTGCCTTCTTCCGCCACGACGCCCCAGACTACCTCACGCGCAGCTGGGTCTTCCACGCGCCACCTGGGGAGCAGCCGCCTCCCCCGGGACAGACCTACTTCGTTTAGGCTTCCTGCCCCCCCTCGGGCTTGCTCCACACACTTCAAGTTCCTCCGTTCCCAGCGCCCCCTTGCCCCCCCTCCCGCCTCCCCGGCAAGGGCCAGGCCCAGACACATTCCGCCCACGCCCACAGTCTGCCGCCCGCGGCGGCGCTTCAAGCTGTGATGCTGAAAAAACCTGAAAACTTATAAACAAATTCATTCAATCATCGAAATTCCGGAAAGTGTGTGTGTGTGTGTGTG
>Eriocheir_sinensis_2 ENA|GBUF01008686|GBUF01008686.1 TSA: Eriocheir sinensis comp43741_c5_seq1 transcribed RNA sequence.
CTGGCGGAGGGAGGATGTGCCACTTCTCTCTCGTGGTCTCCCGAGATCTCCGCTGACATGAACGAGTTGTGTTAACAGAGCGAGTTGAGAACGTCTGTGAGTCTGTGGTGATAGCCAAGGCGCCGCCATGAGGGCCGTTGTGGCTGTTCTCGTGCTGTGGAGTGTTGTGGCGGCGTGCGGCGCGACGTTCGTTTACACGGCGCCCGAAAACTGTGACTGGACTTTGCGTGACGCGGTGCGGGAGGAGGTGACGCTCTCCTGCCGCCTCAGGACGATCGGCAGTGACTTCGACAGCAGCAACTTCTCGCTCTCTCAGGCCGAGCACGTCACCGAGCTGCGGGTGGTGTGCAGCGACGTGCTGTTCTTCCAATCGTCGCTGCAGCCGCGTGTGTTCCAGCGCCTGTACAGCCTCGACACGCTCAGCCTGGAGCACTGCAAGCTGACGGAGCTGCGGCCCGGCACCTTCCTGGGCCTGGACGGCATGCGGCGCCTCACGGTGCGCTCCCACAACAGTGACTGGAGCGCCATGGCCCTGGAGCTGAAAACTGACAGCCTGGTGGGCATGCCGCACCTCGAGCGGCTTGACCTCGGCCAAAATAACATCTGGACGCTGCCGGGCCGAGTGTTCTGTCCGCTGCCTGCGCTGCGCCACCTAAACCTCACTTGGAACCGCCTGCAGGACGTGTCTGAGGTGGGCGTGTCAGGTAGCTGCGGGGCGCACCTCGTCACCCTCGACCTGTCCGGGAACGACCTGGTGGTGCTGCCGGAGGCAGGGCTGGCAGGGCTGGAGTCCCTGCGCACCCTGCACCTGCAGTACAACGACCTCTCCAGGCTGGCGGACGGGGCCCTGCTCGGCCTGTCCTCCCTCAACCTCCTCAACATCTCCAGCAACCGCCTGGCGGCGCTGCCCCCGGAGGTGTTCAACGAGACGCTGGGCCTGACGGAGCTGTACCTGCAGAACAACAGCCTCACCGTGCTGGCGCCGGGCCTCTTCTCCGCCCTCAGCCGCCTCACCGTCCTCGACCTCTCCAACAACCACCTCACCTCCGAGTGGGTCACGGCAGACACCTTCCGCGGGCTGCTGCGGCTCGTGGTGCTCAACCTCAGCGACAACCGCCTCACGCAGGTCTCCCTCGACATGTTCCGGGACCTGTCAACGCTGCAGGTGCTGGACCTGAGCCACAACGACCTGGCGGTGGTGGGCGATCTGACCTTCTCGCCCCTGGCCAATCTGCACCGCCTCGACCTGAGCCACAACTCACTTGAGGCGGTGATGGGCCGCAGCCTCGCCGGCCTCTACGTGCTCTCCTCGCTCTCCGTCTCCCACAACAACATCACCTGGGTGGCCTCCGACGCCTTCGACAACTGCACCAGCCTCCGCGACCTCCGCCTGGAGCACAACCTGCTGCAGGAGGTGCCCGAGGCGGTGCGGCAGGCCACATCGCTGCGCACGCTCAAGCTGAGCCACAACCAGCTCAGCGGCGTGTTGCAGGACGACCTCAGCAGCCTGTCAGCCCTCAGACACCTCGACCTCTCCAACAACGTCCTGAGGAGTCTGTGTAAGTCATGCCTGGCCGGCCTGGCGGACCTGGAGGTGCTAGACCTGTCAAGTAACGAGCTGGACGCTGTGTCTCACGGCGCCTTCGACACCAACAAGAAGCTGCAGCTGCTGCGGATGGACGGCAACAAGATGAAAGACATTAACGGCCTCTTTGCCTCGCTGTCCAACCTGCTGTGGCTCAACGTGTCGGACAATAGAATCACGTGGTTCGACTACGCCCTCATCCCCAGCCAGCTGCAGTACCTCGACCTCCACAACAACAGGATCAGTGACCTGGGCAACTACTTCAGCCTGGAGAGTCAGCTGGAGCTGCGGACGCTGGACGCGAGCCACAACCAGCTCGAGGGCCTCAGCAGCTCCTCGGTGCCAGACAGCGTCGAGCTCCTCTTCGTCAACAGCAACAGAATCTCCAAGATGGGCGCCGGCACCTTCGCCAACAAGCACAACCTCTCCATGGTGGACCTGTTCGACAACCTCCTCAGCAAGCTGGACCTCAATGCCATCAGCCTCCCGCCCGTGCCGGACGACCGCGCCCTCCCAGAGTTCTACATAGGCGGGAACCCGATATTCTGTGACTGCACGATGGAGTGGCTGCACCGCATGCACCAGATCAGCGTCCTGCGCCAGCACCCTCGCGTCATGGACCTCGACAAGGTGACCTGCACTCTGCCCTACCCTCGGGCGCAAGAGAACCGCGTGCCCTTCCTCGAGACGCAGCCCTCACAGTTCCTCTGCCCCTACACCTCCCACTGCTTCGCCCTGTGCCAGTGTTGTGACTTCATTGCGTGCGACTGTCAGATGAACTGCCCCGAGGGCTGCTCCTGCTACCACGACGAGACCTGGGCCACCAACATCGTGGACTGCTCTGCACGCGGCCACAGTCACCTGCCCGACGACATCCCCATGGATGCCACCGTTGTCTTCATGGACAACAACGACATGCCGCTCCTCGACGCCCACCGCCTCATCGGCCGCAAGAACATGATGGCGCTCTACTTGAACAGCTCCCGCGTCGAGAGGATCCAGAACAGAACTTTCCACGGCTTGTCGTCCCTCAAGCAGCTCCACCTCCACGACAACCTCCTGCAGCAGCTCGAAGGCTTCGAGTTTGAGCACCTGGAGCACCTCCGAGAGCTGTACCTCCAGAACAACCGCCTCCGCGCCATAAACAACGCCACCTTCGTCGGCCTGCACGCCCTGGAGGTGCTGAGGCTGGACGGCAACGCCCTCCTCGACTTCCCCGTGTGGCACCTTAAGCTGAACAAGGGCTTGAGGGACGTGGCCCTGGGGGCCAACCCGTGGTCCTGCCGCTGCCAGTACATGGTGGACTTCAAGAACTGGCTCATCCGGGAGACGGAGGTGGTGCGGGACGCCCGGGCCATCGCCTGTGTCTCTGACGGCTCGGGCGAGTCGGGGCCCCTCGTGCTGGAGAGCTCGTACTCCTGCGAGAACTTCGTGGCCACTTCCATCGTCCAGGAGAAGATGGAGAACGACTTCTTGCAGCCGGTGCTCATCACGCTGGGCCTCTTCTTCCTGGTGTTGGTGGTGGGCGTGGTGTTCGCCATCTTCCGGGCGCGCCTGCGGGCCGGCAACTCCAAAAAGTGCGGCCTGAAGTGCTTACCCTCGCAGGGCAGCCAGACCCGGGAGGAGGAGGCCGGCCTGGTGTATGACGCCTTCGTCAGCCACAGCGAGAGGGACGCGCCCTTCGTCACTGAGGTGTTTGCCGCCGAGCTGGAGAACAGCGAGCCGTCCTTCAAGCTGTGCCTTTCCTCGCGGGACTACCAGACGGTGGGCACCTACGTCGGGGACTTCATCGTCCACTCTATCGAGGCGAGTCACAGGGTCATTCTAGTCTTAACGAGAAACTTTGTGGACCACGACTGGTGCAAGTTCTCCTTCAAGGCAGCCCACCTGGAGGCGCTGAAGGGGCTGAAGGGCCGCCTGGTGGTGGTGATGTGCGGCGACGTGAGTGAGGCCGACCTGGACGCAGACCTGGCGGACCTGGTGAAGGGCGCCACCAAGCTGCGCTACGAGGACAAGGCCTTCTGGGCGCGGCTCACCGCCACGCTGCCGCCCGCCGCGCCCGCCCAGCCCTGCTTCATCACCGAGACCAACTACATCATGAGGAACAACGTGGCGGTGCTCACGCCGCCCCAAACCCTCAAATCCAGCGGCGGCGGGGGTGGCGGCCAGCTGATGCCGGGCCTGGTGCTCTCTCCCCCCCTCAAGGCCCCCCACGGCCGACCGCCGCCCCTCCACCCCCACCCCCACCACCAGGCGCAGCCGTCCTTCAGTAGCGAGGCGGGAGAGCTGGACAAGACCTTCGTCAGCGTCGAGACAGCCCAGTCCAGCCTCGCCCCCAGCCTCGCCTCGGCGCCCAGTCTCGCGCATTCCTACATGTCCATCGACTACGCCGCCTCCACAAGAAACTCGCACATCTACGCCTCCATCGACGAGGCCTCGCCCGCCCCGCCCCCGTCCAACCTGCCGGCGGTGCACGGCCTGCTGCTG
>Eriocheir_sinensis_3 ENA|GBUF01013377|GBUF01013377.1 TSA: Eriocheir sinensis comp48327_c0_seq2 transcribed RNA sequence.
CTCGCCTCAGCCAGTCAGTAACGAGAAAGAGCTGGGTAATGTACGTTAATATGCTCCCTCAAACCCTACTTGTCCTCAGCCTCACTGTGCCCTGGTGCCTCAATGACAAGAGAAACAAGTGCTAAAGTTCCCGCATCGCGCTGAAGACATTCCTGGGAAGATGTTGTGATGCTGTACAGGAGTGAAAACTGATCTAAGGCCGTGTGATGCATTTGTTTGTATAGCAGTGTGTGACCAGTGACCCTCCCTCCTCCGTGTATGCACCGTGCCTAGCCAGCCCCCCCTCTCCTTGACCCGGTCCCTCCTACCCTCCCAATTGATTCTGATTAGTGAACATATACTGAATAACCAAAACTGTTTATGTGGAAGGCGAGTGTATATGCCGTATAGGCCGAGAGACTTAAAAGAGAGGGACAGGATTCACTAACACGAACGCGAGTCCTAAGCCAGCATTCCTCCAGACACCCAGACAAAGACAGACCCACCCACCCACCTGCTCCAAGCCTCCCTCCAAGCCTAAGGACAGTGCCAGACCTCCAGACCAGACCAGCAGGCTCCCGGAAGAAAGACAAGCAGCGCCTCAAGGCCAGGACAGGCGTGACGTGCTGGGTCGGCGTGTGAGGCTGTAGTGGGGGATTTCCTACTCTAGGCCACCACGCGAAACTTCTTGCTGGCTGGTCCACGTTCATTCACAGACGCGCGAGTATGACACCACAAGGCTCAGAAGACATACAACGACCGCGACGGTGCTGAGGCTCCATGGCGCCACAACGCAGGTTGCCAGCTGCCCCCTGGCTGGCCCTCTTCCTCGTGGGCCTGGCCATCCCCCTCTCCTTCACCTGCCCTAACTGCTACAAAAGTTTTGATACGTTATCTTGCTCAATGAATGCAACTTTCGCACAGCAATACAAACTGGAGTTAAAAGATGACAATGGTACAACAGATAGTTTACTTTCTCTCAGGTGTGACTATAGAGCATCACATCTTGATTTGGCTTTCCACAAAGGGTGTAACTTCTCCTCAGTCCAGCATGTGTCACTCAGCCTTTGCCCACTCTTCAATGTCTCATTCAGTAAGGCCTTTGCCGAGTTGGGAATACTGCCGGAGAAGATTTTACAAGTGACATTCGACAATCGAGGAGTAAGGACAGACTTGAAACTTGAAAGGTGGCACCTCGATGGACTTACAAACCTTGAGTTCTTGGATTTAAAGAATACTAAGTTTACCACCATACCTCCAGATTTACTTCAAGCCACTCCCAAGCTGCAACACTTTTTCTTTTCCCAAGCCAATATGTCAACAGTACCCGAAACCTTATTTGCAGGTGCATCACATCTTAAATCTATTCACCTCATAAATAACAATTTTGAGAGTTTGCCAGACAACTTATTCTCCAACATTTTTACCCTGACAGGCTTAACTGTGTACGGCAACACACTTGGGGAGATTAGCCCAAAGCTCCTGTCCAGTATTCCCAAGGTGTATCAATTGGAACTTTCTATAAACAAGATAAGAAAGATCACTTCAGACACATTTTTAAATCTTCCAAAGTTGAAAACACTATACCTCAAGATAAATGAACTTGAATCTTTGCCAGAGGACATATTTCACAACTGTCCTGACTTGGAGACTGTGAACCTACAATATAACAAGCTTCAGGCACTTCCATCACAGCTTTTTAGCAAGTCCAAGATGATTACAGATTTAAGTTTCTCAAACAACAAAATAATTGAAATCCCCCAAGGATTATTTCAAGGACTGATAAACTTAACCGAGCTGTCAATGTCAGCAAACGCCCTCGAAAAAATACCTGAAGGATCATTTGCAGACCTAATTAGTCTTGAAAAGTTATCTCTTAATGATAATCCTCTCAAGACTCTGCTGTCTGGAACCTTTAACAGCCACCACAAACTTAAGACTCTTGACCTAAAAAATGCAAGTCTTTCTGATCTGCCCAGTAACATTTTTAAGACTTGTGAGTCACTAGAGGAGATTGATCTGTCAGACAATCACTTGAGTGAGCTCAGGAGCACATTCTTCCCTCACCCTATCACAGTTCTCAGAATCCTAAGACTAGGAAATAACAACCTGTCCTTCTCAACCATTGTCAGTAAGCCAGAAGCAAGAGAAGCAGGGAGGACAGACGAGGTCCTGCTGGAACAGTTTCCTCTCTCAGACCAAGTTGGCCTCACTGAACTCACCCTTAACAGCAACAGAATAAAAGCCATACCTCATGCCTTCAGAAACTTACAAAATCTTATGCAATTGGATTTGAGGAATAACAGCATTGAATATTTGGATAATTTTGACTTCTTATGGAATCCAGATCATGGAAATCTTGACAGGAGTAATGCGTCTCAGGCAGAACGCCAAGACCTAAACAGTGATATTCCTAAACGAGTAGTTGGTGTTAAATTAAGAGATAATCCACTGATTTGTGACTGCAACCTTTATAAGTTTGCAAGATTGCTGCAGGAAAAAAATTCAGAGCAGGACAAAAATATGGTGCACCTGGAAGTTGAAGATAGTAACGCTGTGAAGTGTTCACCGCCAAACAACCGCAGTGATCAGAAGCTGGTGATGACTCTTGACTTCACCAAACTCTTCTGCTACAGGAAGGAATGTCATCCTTCCTGTTCCTGCGCCATCAGACCCCACGACCACATGTTCATCATGGACTGTGCTTCCCAAGGACTTCAGGCAATACCAAAGCTGAAGCCATACTTGCCCAAGGGAAACTACTCTATCACACTCAGTGTCACGAACAACTCCATTGCCAGCCTTGAGGGTCTCCAAAGCCCTTCATACAACAATCTAGTGAACTTAACAATCCCTTCCAACCACCTTAAGGTCATCAATGAAAGTTACTTGCCTAAGACACTACAAGTCTTAGATGTCAGAAGAAATTATCTCACCAACTTCTGTCCTTCAGTCATTAGCTTCCTCAATGCCACAAATGCAAATCTTGGCCTGGGTGGAAACCCTTGGCTCTGTGACTGCCAACTGGTTGACCTCCACGTCTTCCTAAGAGATCCTAAGAGAAAGCTTGCCGATTCACACTCAATCCTCTGCAGCAACTTGAACAAGCAGCTGCTGAGCCTGACGGAGGAAGAGCTGTGCCCCACCATCCAGCGGCCCATGGTGGTGGCTACAATAGCCTCAACCACTGTCTTGCTCGTCGTCTTTTTTGTACTTGGAACTGTGGTTGTGTTCAATTTCCAGCAAGAAATCAAGGTGTGGCTTTTTAATCATCGAATGTGTTTGTGGGCTGTGGCCAAGGAGGAAGCAGATGCCAATAAGAAATATGACGCCTTCATCAGCTACTCCAACAAGGATGAAGAGTATGTGAACACAGTGCTGGTGCCAGGCCTGGAGTGTGGGGAGCCCAGGTACCGGGTGTGCCTCCACTACAGGGACTGGGTGCCCGGCGAGTACATCCAGAACCAGATTGACCAGAGCATTGAGGACAGCCACCGCACCATTGTTGTGCTCTCCTCAAACTTCATTGAAAATGTTTGGGGACAAATTGAATTCAAGACAGCCCACTCCAAGGCACTTAGGGAAAAGAGCAAGAAGATAATTGTTATAGTTCTGGGACAGGTGCCCCCAGAGTCTGAGATGGACGAGGAGCTCAAGTTGTACCTCTCCACCAGGACTTATCTCCAGTCAGACCACCCGAAGTTCTGGGAGAATCTCAGATATGCAATGCCTCACCCTCAAGAATTCTTCCAAAAGAAACAAAACAAAACCAAGAAAACGGAGAGACTGGAGTTGGTTCATAAGAATGCTAAACCAAAATAGTACCTGTTACCACAAAGGATACTATATGAAGTGTTCCTTGAAATAAAAGACAAATGGTGCCTAATAAGGACACAGCTTAATACCTGAAAGAAAAAGAACTGCTATTCTGAGATGCAATAGCTCAATCCATGTGCAATCTTTTTTAATAAAGTGACAGATTAGTTCAGCTTCAGTTTGAGCTGCCAGTAATAAAAGCTTTGTAAATATGTGGCTTCTGGTGTTTCGTCCTTCCATTTATCATAAAAGTGTGAGCATAAGCCTTATGAAGACAACTGTGACATATACCAATACCTAATACCTTGCGAAATGCCAGAAAACTATAACAAATGTATCATTGTGTGATTTTGAGGGTTATCAATATGATAAACAAACTGATAATTTCCAGGTAATATATGTCAAACAAGAGTCAGCTACTCATAATGGATGAAGATTTCTGGGGAATTGGGAATGAGATGTAAATACGTACTAAAAGTGATCGTTCCCAACAAACAAGTAAAGAAAAATTCACAAGAAAACTCACATGATGAAGTTAACTGCTTCAGATCCTCAAAACAAAGGAGTATAGTGTTGATAAAATATGAATTGCATTCTTGATTCTGTCTTAAGAGGTGACCTTGCTATGTGAAACTGAAACACGAGGCAAAATTACATTGTCCAGGATGAGAGTACTGGAGATGTAAGGAACTTCTGCAGACTTCATGGGATGCACAAGGGAATGTGGTGGGTGGGAGATGCAATGAAATACAGAGCTCATGTTACATACAAAGATGGACAGAAAAAGGAGTAATGAAATAGTTGACAATAGTGGCAAAAAGAATCTATACCTGTGATCACTGAGGAAGCAGATGAAAAGATATTGTTTTTATAATACAAAAGAATTGAAAAAAGTAATGGAAATGGCAATCTGTCAAAGCTTATTCATGAGTTGGGCCCAAGGCTGAAAATGAGAGGTACAGAGTAGTCCTTTATGGCACACCATATGAAGATGAGAGTGCTGTTGCAAGAAGGCACTGAGATGCTGCAGAGGATTGTGGATGAATTTGACAAGTGTGCAAGAGTTGAAATAATGAAAATAAGTGTTGGCAAGAGTAAGGTTATGGTCAAGAAGGAATGACAATGACAGAGTATATGACACCAGGATTGAGGGAGAGGGTGTCAGGAGAAACCTACTAGTGAAATGGATCAAAAGAGTGGATGAGTATTGGAGAGTGAGTTGGTATGCAAAAAACTTGAGTGCTGGAACAAGGAAAGATGGAAACGTTTCCGGTGTGGCCACCCTCTTGAGGGGGCAGGACATCAAATATGAAAGAAAAAGATTAGCTTGGAAAAACAATGTCAAGCAGAACAAATAAACTAGTTATACTCTTGTTATGATGCCATATCTTGATGGGTTGCAGGATGTCATGTGGTGTTAATACCATAATCATTACTAAAGTCAGGGTCTGGGTTACAAAATTTAAATGACCTAAATAGCATCACAGCACCAGATTCATGCTTAAATGGAGCATTTATATGTAATGTTAATCACTTCAGTGAGCAATCTTTCCTCTAACTCTTGTTTCTTGAGGCTTAACTTGACTTTGCACCCTATGAGTGCAGGAAACACGAATTGTAATGATGTTAGAATCTTACACATGGCCATAAAGGTGGATAGGACATCTTGTAAATATACCAAATGGAAACCAAGTCGTTGAACTCAATAAACACATCCTTACACCACATTATGGGGTAAATCTCTACTTTCTGAGGAAGGAGAACTGTCTACACACTATTTAAAAAGTTGTAGTATTTAAGGGAG
>Eriocheir_sinensis_4 ENA|GBUF01013711|GBUF01013711.1 TSA: Eriocheir sinensis comp48592_c3_seq1 transcribed RNA sequence.
GCGGGAGTGTGAGCTAAGCTGTTGGCGAGGAAGGACTATGTCGCGTCTCGACAGCTAACGCTGCGGTAATGTTGGTCCGCGGCCGAGTAAAGACTCCGAACGATTCCCTCCGAGCAGCAGGAATGTCCGGCGCGGCGGTGCCACTCGCGGCGAACTAAAGTTGTGGCCGATCAACAATGTGGAGCGCGGGAGTGGGCGATGGCAGGCTGGCGCTGGTCTTGGTCGTGTGGCAAGTCGCGGTGTGTGGCGTGGCGTGCCAGGCTGCGGCGGCGGCGGCGGCGGGGGCGCGGTTCGGCGGCGGCGGCGGCGATAAGTGTGAGAGCCGCGCCCTCAGTGCCCGGGAACGCGCCCTTTCCTGCTCCCTCAAGGCGCTGGAGGAGGAGACGAGAGTGGCCAACTTGAGCCGCGTGGCGGCCGACACCGTGGTGCGGCTCAGCCTCGGCTGCAGCGCCGAGTTCTACTTACCGAGTGTCCTCTCCCCGCACACGCTCTCCGGCTTCGTGAGGGTGCGGGAGCTCAACGTGGAGTTCTGCAAGCTCAGTGAACTCGACGACAATGTGTTTGTTAACCTCAGAAACCTTAGAAACCTTACCCTTCGGACTAGCAACTGGGAGTGGCCGCGGCGGAGCCTCTCGCTGCGGCCCGATGTGTTCCGTCCTGTGCAGCAGCTCCAGCGGCTCAACCTCAGCACCAACAGCATCTGGGAGCTGCCTCCGGGTGCCTTCTGCCACCTGGGCAGCCTCAAACAGCTCAATCTAAGTCACAACCACCTGCAGGACATGACACAGCTGGGCTTCGGGGGGAGCGAGGCGGGCAGGCCCGGGGGGCAGACGTGCCGCTCGGGCCTGCGTTCCCTCGACCTGTCCCACAACGACGTGACGGTGCTGGCGTCGGGGTCGCTGCAGGGGCTGTTCCGCCTGCAGGAGCTGTGGCTGCACCACAACGAGCTGGCCAAGCTGGACGACAACGCCTTCCTGGGCCTGGCCGGCCTGCACACCCTCGACCTCTCCCACAACCGGCTGGTGGCGCTGCCCGAGGACGCCTTCCTGCACACGCCGGACCTGGAGTCGCTCCACGTCAGCAACAACTCGCTGGCGGGGCTGGCGCCAGGCATCTTCAGTAGCCTCGAGCACCTGGTGGAGCTCGACCTTTCGCACAACGAACTCAAGTCGGAGTGGCTCACGTCGTCCATCTTCGAGGGCCTCATCCGCCTGCGGGTGCTGAGCCTCTCCTACAACAAGATCAGCCAGCTGAGCCAGCAGGTCTTCCACAACCTGTACCACCTGCAGGTGCTGCGGCTGGCACACAACCAGCTGGCAACCATCCCCGCCGCCGCCTTCTCCCGCTGCATTAACCTGCACAGACTCGACCTCTCCTACAACCAGCTGGCGGTCATCCCCGCCCGCGCCTTCCAGGGCGTGGACGTGCTCAGCTTCCTCGCCCTCGACAACAACAGGATCAGCGAGGTGGCGCCAGACTCCCTCGACAACCTCACCAACCTGGCGGACCTCAACCTCAACGAGAACCAGCTGGCGGCCATCCCGCGCGTGGTGGGCCGCCTGGCGCTGCTCAAGACGCTCGACCTGGGCGGGAACCTGATCACGTCCCTGGAGGACATGCCCGTCAAGGGGCTGCAGTTCCTGTACGGGCTGAGGCTCGTCAACAACCGCATCGCCGGCAATATCTCCAAGGATACGTTCAGTGGCATTCCCTCCCTTAAGATACTCAATCTAGCGAAGAATTCAATCACACACATCGAAAGTGGCACCTTCGACAACCACCCGAACCTGCAGGCAGTGCGTCTGGATGCCAATAAGTTGACAAGCATTACTAACCTGTTCGGAAAGCTTCCCAACCTGATGTGGCTCAACGTGTCGGACAACAAGATCGAGGAGTTCGACTACCACTTTATCCCCGTGAGCCTGCAGTGGCTGGACCTGCACAAGAACAGGATAACTGACCTTGGGAACTACGAGGAGCGCCAGGACCTCAACCTGCAGACCCTGGACGCCAGCTTCAACAACCTGCACTACATCAACAGCATCCAGATCCCGGACAGTGTGCAGCTGCTCTTCCTCAACGACAACAAGATATCCACCGTGGAGCCGTTCACGTTCTTCAAGAAGGCGAACCTCTCACGCGTGGACCTCTTCGTCAACCAGCTGTCAAAGATGGACATGTCAGCGCTGCGCCTCGACGAGATCCCTGCCAACCGCTCCCTGCCGGAGTTCTATTTGGGCGGGAACCCCTTCGTGTGTGACTGCAAGATGGAGTGGCTGCAGCGGATCAACGGGCTGGAGCACGAGCGCCAGAACCCTGTGATAATGGACCTGGAGAGCATATACTGCCAGATGCCGTTCGCACGCACAGGCGCGTTCATCCCCCTGGTGGAGGTGAACCCGTCTCAGTTCCTATGCCAGTACGAGACTCACTGCTTCGCCCTCTGCCACTGCTGCGAGTTCGATGCGTGTGACTGCGAGATGACGTGCCCCGACGGCTGCGGCTGCTACCATGACCAGTCCTGGAGGTCAAACATCGTGGACTGCTCCCTTCAGGACGTGCAGCAAGTCCCTGAGCGGATCCCGATGGACGCCACGCAAGTGTATCTAGACGGGAACGACCTCAAGAACCTATCGTCGCACTCCTTCATCGGCCGCAAGCACCTGCAAGTGTTGTACGTGAACGCGTCCAACGTGAAAACCCTCGATAACGGGACCTTCAGCGGCTTGACGAGGCTCACAGCGCTGCACCTTCAGGATAACCTTCTGGAGGCGCTCAGAGGCAACGAGTTCCAGGGGCTGCAGGGCGTAAGAGAGCTGTATCTTCACAACAACAAGCTCAAGTACATCCACCAGCACACCTTCGCCACGCTCTTGCACATGGAGACGCTGACGCTACAAAACAACAGGCTCACAAACTTCCCCGTGTGGCGCCTCGTGGACAACCCCTACCTGAGCAGAGTCTCCCTGGCATCAAACCGCTGGTCGTGTCAGTGCCAGTTCGTGGAGTCGTTTGGCATCTGGCTGAACGGCAACGAGAGGAAGGCCGTGGACGGGAAGGAGATCAAGTGTTTCCCTGAGGACGGGGACGACGGCGAGGCAGGGTCGTTCATCACGGAGTTCAACGTGACGACCTGCATGAACACCACGTCGTCATCCACAGTCATCCAGCCCATGGCGTTAGGGAACCTCCTGCACCCGGTCATCGCCGTAGTCATCTCCTTCGTGGTGGTGGTGCTGCTGGTGCTCTGTTTCCTCTACCGCGGCGCCCTCAGAGTCTGGGTCTTCACGCGGTGCGGGTTCAGGCTCTGCCACAAGGCCGCTACGACGGACGACAGGGACAAGCTCTTCGATGCGTTCGTCTCCTACAGCTCCAAGGACGAGGCGTGGGTCAACCAGGTCCTCGCCGGGGAGCTGGAGCGTGGCGAGAAGCCGTACCGGGTGTGTCTCCACTATAGAGACTTCCCCGTCACCGCCTACATCGCAGACACCATCGTGGAAGCCGTGGAGTCGTCCCGCAGAACCATCATCGTCCTGTCCAAGAACTTCATCGAGAACGAGTGGTGTCGCTTCCAGTTCAAGAGCGCCCACCACGAAGTCTTCAAGAAACGACACCAGCGGTTAATCGTCGTTGTCCTGGGCGAGATTCCGTCACGAGATCTCGACCCTGACCTGAGACTGTACTTAAAGACCAACACCTGCATCAAGGCCAGCGACAGCCAGTTCTGGGACAAGCTCAGATTCGCCATGCCCGACGTGCCATCCAACCAGAGAGTCGTCCACGCATACAGCTCCATCCCCGAGCGCTCCTCCTCGTCCACCAACAAGTACAGCGTCAACAGTCCCGCCGGCGTGCACCACAACCTCCACCACCCCGGCAACGATGCGTATTGGGCGTAGGGGTGCGCGGGACCCGGCCTGCGCGCAAGAACACTCCGGGAGGGCTTTCACGACACCACACACCCAAGGGCCCTGTAGTGATTCAACGGGGCTCTATATGAAAGAAACAGGGCTCTAACGACGTGGCTGTGAGCTCTGTAGATACGTGACTGGGCTCTATGCAATGAAAAGAGCTCTAAGGGCTTGTCTATAGGCTCTATTGTGTGTTTAGAGCTTTGTGGCTACGTGGAGAAGCTCTAGGCACACAAAACAAGGCCCTGGTGCGACGAGCTCTAGGTTACGTGTCAAGACTTAAGTTACACGCACAGGGTAGAGCTCTGTTGTGGCTTGGCAGAGCTCTACTTTATAAGGGATTGAGTGCGTGTGTGAAGGCAGTGAGCTGGGTTAATGAGAGAAGCTTTAACACGTGAGGAGACGGTGAGCTTTTGAGTGTGAGAAAGGGAAGAAAAAAAGGTTGACGTGTGTGGGGTTGATAAAGATGGAAGAAAGTGCAGGAGAGAGTAACAGACCAATACATTTGAGGATAAATAAAGAAGGAAATCAGTGAGGAGTTATTGATTGTAGAAAATAAATGTGTGGAGGGATACGTGGGCATGAAAAAGTGAGGCAGGAGTTCTCGAGTAAATATTATGCTTGAAAAAAACTTAAACAAAACAAAAAAAAAGTGGATTGGAAAGCATAAATTTAAAGAATACGAATGAAATAAATAAATAACTGGCTGAAAATATGTCTCGTGAGTGAAATCAAAAGAGGAGAGGAAAAATAGAGGAAAAATTGAGTTCATGATAAGCGATATTTGTGATTCTGTAATGAGTTAATTAATATGAAGTCATGGAGAGAAAAAGAGAGAAGAGCTATTTATATGCATGATTGAAGTCCGAGGGTTACACAGTGATAGTATTTACACGTAAGCACACATAAGTTATACATGGAGTTGAAAAAAGGAAGGAAAATGATGAAAATAAGAAGAAATGGATACATATATTCATAGACAATTTTATAAGGAGTTGAAAAAAAAGATTGGAAATTAACAACAACAAAACAGAAAATCAAACATATACAATACATAAACAAGTTCCTATGGAGTGAAGCGTTAAGTTACGAATAATAACTTACGTAGTGAATAATAACACACCAACAACGACCCCTGTGTATGTGTGTGTGGATTACGTGGAGACTGTGTTTGTATTACGATAACGAAGAAGTGCTCATAAGAGGGTGGACTCAAGTGTATTGCCAATTGTGTGTGTGTGAGGCAACAGAAGTGATGCTAAGAAAAGAAGTAAAGCTCAGAATAAAAAAGGATATAGAAATTAGTTATATTGAGACATAATGAAGAAATGTCTCATAAAAGGGTCGATTCTGTGTGTGTGTGCAAGATAATTGAGTCTCAGAAAAAGAAGGAAAAGGGAGTTAGTTAAATATAGACTTTGACGGTACCAGATAATGTATGCAATGGACTGATAAGAGAAGATAATGAGCTGAAATAATTGATCACTAGACGTATATTATCAAATCAAAAGCTCATAATTTAGAGAGAGAAAGGAGAAATAAGGAAAATAACTAGGATTTCATTGTTAAAAAAAGTATAATTCAATGATGTAAGGAAAAACAAGGTAGAATTTCAATGTTGCAAGAAAAAAAAACTTATTTTGATGACGTAAGATAAAAAAAAAAGAATATATACTAGAAATTCAGTTATGTAAGAAAAGGAAAAATAACTTGGAAAC
>Farfantepenaeus_aztecus_1 ENA|GEUA01063769|GEUA01063769.1 TSA: Farfantepenaeus aztecus comp96481_c5_seq2 transcribed RNA sequence.
GTGCTTCTCGAGGAGTGATTCCACACGCGCGTTTCCTGCCCTGCGATGACTCGTGAGGTTCCGCGTTGAGGCCCTTCCTGGACTCCCTCCTCGGACTCCCTCCCTGGACTTGAGCGACGGCGCGTGGAAGCTGGATCGTATGAACCCGCTAAGGCGGCTTTGTTAACCTGTCCGGTTGATTTTCCTGTTATGCGCTCGACACGAAAACAACAACAACAACAACGACAACAAACAATGTGACACCAATACAAGCCAAATGACTTCCAATATTCCAGAGGATAAATTCATATGCGTCTCTGACTGACATTTCGTGATATAAACACAGTGCGACACCTTACTCTAGAGACATCAGTGCGAATATTAGGTTGTTAAGCATACTTGACATCAGTTTTGACATATGCTAAAATAACCCATAGCCTGCTCGTTTAAATGCTGTGTGATTCTCGTGCGTCGTTCCCCTAAATAGACAGCCACAGATAAGGTTCAAATTAACCCCATCACCCAACCGAACCTGACAAGCTCGTCACAGATGACAGGTCCATCTGGTTTGTGATAACTAGTCGATGATAGTAGCTGATAAGTAACGAGTGCTGATAACTCGGAACGATAAACAGTAAACATTTCACTTTTTTTGTTACTTAACACAGCCATTGTTTCATAATGAAGCCAAAGCCATAAGGAAGAATGCTAGACACGGAACCAGGGATGTGGTGGTTACATTTCACACATTTGGGAGATTGAGAGATATTCACGTCTTGACAATTTGCACAAAAAGTAATACAAGGAGGCCAGAGATCCTTGCATGGCTCTGAGATAACCCTCCAAGTCTGCGGGTCGTCATGCTCGTATCAAAACTCACTGCCCTGGTGTTCGGCCTTTTGGTTGTCCTCGTCTCCTTCTCGTTCGGGGCGGCGATCAGGGGCGCGTCAGGATTCCCTCACAGCAGCCTCAGGAGGGTCAAGTCCCCGGTGTCTCAGAACATTTTTTTAGAGCCTGCCGATTCCAAGAGGTCTGACGAACGCCATGGGGAAGCAGCCATTAGGGAAGTGCCGCCGACTCTGGACTTATCCTTGAACGTGAAAGTGACGGAAAACGGTAGATACGACAACGATGCTGTGCCACCCTTCAACCACGCGGGGGGCAATGGTCTCGCAGAGGAGAAAAGCGCCACGGAGGAATTGGTCAAAAATGGAGAAAGGCTGACCTCTAGCGCCATGCCCGACGAGGTCCTAACAACAAAAACAAAGACTCAAGAGAGAAAAGAAGCCAATAAGAACCAAGTCCCTCTTCTTTCCTCGACTAAGAGTCTTCATAAATCAGAAGAATCCACATTGGTCCCTGAAGACCCCACGTTTCCTACAACAGGAAAGAGAAGAATAAAGGAGGAAAAGGGTGATATTGCCGATGACGATTCCCGTTCGTCACATGCGAAGAACAGGTGCGAGTTCAGATCGGCGCCACCTGACGTCGTCTTCCCAGATGCTTTCGAAGAGTTTTATAGGTCGATGGAAGTAAGCCTCAGACCCGATGACCCACCTGAAGACGAGCTCCTCGACAGCCTCCTTCCAGACGGATGCCACTACACGGAGAGGCAGAAGAAGAAGGTCATGTGCACCGGAGCCAACATGACGTCTATCCCCGAGTTCGAGCACGCGAGGAACATCGAAACACTGCACTTCAGCGGGACGTCCATCGTGCAGGTGACCAACCTCGACCCACTCCCGAGATCCCTCAAGGCGCTCTACTTCTCCAACGGTATGCTCAAGGTCTTCGACGGCAGGAACCTCAACAGGGTATCTGGACTCGAGGTCCTGCATCTCGACGGCAACTTCATAAATAGCTGGAGCTTCGTCACAACCTTCTACTCCATAGGGGGCTTCGCTGAGCAGAACACCATCAAATTACTCGACATTCGAAACAACCAAATATCCTATCCACCTCAGCCGGTCGGGGACAACGAGACAGTATTGCCTTACCTGGAGACTTTCGTGCTGAGCGATAACCCCTTGTGTTACTTGCCAGACACGCTCTTCAAGCCTCTTAGGAACAGTAATGTCACCAGGCTTTATCTGAAGAGCTGCAACATCAACGAATTTTACGGATCGCCCTTGTCCTACCTACCAAACTTAGAAGTCCTGGACCTCACCGACAACAGGGCCATCAACGAAACCGAGCTAAGGGACCTTCTGCTGCCACTTGGCCGCCTGAGAGAGCTGTCCCTCGGCAACAACAACTACCCGACTGTCCCAACCAGAGCCCTTTCCTTGGTGAACGGCACCTTAGAGAAGCTGGACCTCCATTCCTCGACGTTCACCTGCCTCGACAACTCGTCCTTCCCGATAATGCCGATCTTGACCTACCTCAACCTCCAGTACTGCAGGATCAGTTCGATCCGGGAACACACATTCCAGGGATTCCCGATGCTGCGGGAACTGCATTTGGACGGTAACAGCCTCACCACAGTCCCCCCTGAGGTGCTGCTTCCCTCGTTACAGATCCTGACACTGAGCGACAACCCTCGGGCCAACGGGAACGACGGCGACCAACGCTTCAGCATGGAGGACGTCAGTTTCCAAGACATGGTGAACCTGAGGACGATGACGTTAAATCAGGTTATTATGGAAAAGATCGAGAGGTCCTACTTCAACGACCTGTACAACCTTGAGGAGCTCTCTCTAACGGGTTGCGGCATCAAAACCATCGAAAACTTCAGCTTCGTGAACCTCACCAAGTTGCAGCATCTGAACCTCAGCGAAAACTACATCACCTCCCTCTACAACGACAGCTTGGCCGGCCTCGTGAATCTGATCTACCTCGACCTCTCCAACAACCAGCTGAAAGTGACCAACCGCATGGTGCGTTCAGGGGTCTCGTCCTCCGCGGTTCGAACTGATCCGCTTCCGCCCGATACTGTTTCGGACACTCGGGAGATCGACACGCTTTTAGAGAGAGCCCCATCGCCTCTGATTCCTTGGCTGTCCAACATACGAAGGAAGGCGAGGGCCGTGGGACCCTTAGGATGGCAGGGGAAGAATCTGCCGAGGGAAACGATGACCACTTTCCCCTTCAGCGATCTGGTTCACCTGAGGACACTCAATCTCTCCGAAAACAAGATCATGCAAATCCCGCCGGAATTATTCCACAACCTCACCGATCTTCTGATTCTCGACATGAACAACAACAGGCTGATAACCTGGGACGACCCGGTGCTCGGTTCCATCCCCAACCTCACGGAGCTCCACCTGAGGACGAACATGCTCGATGGCCTTACCGACGCGATGGAGGAGGACTTCCGGAAGGAGAGCCTCAAGCTTGTCGACCTCCAGAGCAACAACTTCAAGTGCGACTGTAGCCTGAGCAAGTTCAACCGGTCGCTCAACACGTCGAACTTCTTGAACTGGCCTTATGAGTGCACGGAAGGGAAAGGAAAGGTGGACATGGAGGAATACATCGCGAGGGCGCCGTGTAATAACGCGTTCCAGCCGGAGGAGCGTAGCAAGAAATTGGAAGGCATTATCATCCCCTCGATTCTCGCGGTCTTGCTCCTCATGGCCTCCGTCATGGTCTACAGGAAGCGGTGGTATGTGCGCTACTTCGTGTACTCGGTGAGAATGAGGACGAAGGTAGTGCGCGAGGAAGCCGACAAGTACCTCTACGACACCTTCGTCTGTTACTCGCAGAAGGACCGCCAGTGGGTGTTTGAGCACCTGGTGGCCAAGCTGGAGGACGGGGGAAGGTACCGAGTTTGTATCCACGAGCGAGACTTCACAGTAGGTCAGGAGATAACAGACAATATTATCAGCAGCGTCGAACGGTCGCGTAAGGTCGTGGTGGTTCTGTCGCCGGCCTTCGTCAGGAGCAGCTGGTGCATGTTCGAACTCCAGATGGCCAGCAACAAGATCCTCGACGAAAGGAAATCCAAACTGATCATGCTGCTTCTGGAGCGCATCCCGGACGAGGAGCAGCCCAAGAAACTGAAGTACTTGCTCAAGACGAGAACCTACATCGAGTGGGTTCCGGATCTCGAGAGTCAAAAGCTCTTCTGGGCGAGGTTGATGAGAGCCATCTCGAAGCCTTCGGACAGCGAGGCCACCGCAGCGTCGACGAAGTTATAGCTGAGGCTCCGAGGAAAGTCCAAGTCCTGACTCCTGTTTACGCTGTGTTGCTTGCACCGGCGACTCAACTGTGTTATTGTTGAAAGAATCCGTTTTGGAGCCTGAGCGGTCGCCCCTGCGGAAGGTTTGAACTATTCCAAGACAGGTTTAGGCATCGTGAATGATATTCCAGTTAATCTTTGGTTGCCTTGCGAGTTTCATAAACAGTGAAGTCTTATATGATAATGAATCCATCTTGTTTGTCCTTGTTGCTAACCACAAAGGTTTGTAGAATGTGATACTGAGTTATTACAATAACACACACACGCGCACGCGCTCGCTCGCGTACATCATGTATGGAAGAAATGTGTAGACAGTGATAATCATAGTTTATATCAACAGTACATTTTGAAAACATACCTAGCTGCTTTTGAAGCTGACTAGGTAAGTCAGTATTATCTGTGGTATTTTTGTTTTTATCAATATTATTACGTTGTATAATCATTACTCATATTGCCGATATCACTCTAATGTTATCACCATTGCTCTGTTGCTGCTGCCACACGATTGCTACTACTACTACCACTAATACTACAACTACTACTATTACTACTACTACTTTTACTACTACTACTATTACTATTAC
>Gammarus_chevreuxi_1 ENA|HADC01006625|HADC01006625.1 TSA: Gammarus chevreuxi, contig comp65323_c1_seq1
TCTACATGGACGCTAACGACATGAACTTTCTCGACGCCCACCATCTCATCGGACGCAAGAACCTGCGCAAACTCTTCCTCAATGAGTCACGAATCGAGAGGATACAGAATCGCACCTTCCATGGTTTGTCGTCTCTCAAAGAACTTTACCTCCAGGATAATTATTTAGTCAATTTAGAAGGATACGAGTTCGAGTTTCTTGAGCATCTCCATTATTTGAATTTGAAAAACAATCGTTTGAAAACAATTAATAATAGTACATTTGCTGGTTTGAAATCTTTAGAAGTGTTGTTACTGCAGGGCAATTTTATTGCTGATTTCCCGGTTTGGAACCTGAAGGCTAATAAGGGATTGCAAGAAGTAGGCTTGTCGAGTAATTTGTGGTCGTGTGACTGTAGGTACATGGTCGAGTTTAAGAACTGGCTAATACGTCAGGGAGAGTCGGTGATCGATTCCAAGTCCATCTTCTGTGTATCAAACTCTTCTGGTGACCCTGGCCCGTATGTCCTCGAGACATCGTATTCGTGTGAGAATTTCGTCGCTACTTCCATTGTACAAGAGAAGATGCAGAACGATTTCCTTCAGCCGGTCCTCATAACTCTAGGGATATTTTTTCTCATTTTGGTGATCGGTGTCGCTCTGGCAATGGTAAGAGTTCGGTTACAGAAAGCAGTGGCCAAGAAGTGCGGCTTGAAGATTTTCCCCCCAGAGCCAGCCTCAATTCCCAAGGACGATGAAGACAAATCCATCTCCTATGATGTGTTCATTAGTCACAGCGACATCGATACGAAATTCGTAAATGACACCTTTACTAATGAGTTAGAGAATGCCGAGCCTCCTTACAAGCTGACCCTGTCTTCGCGCGACTATGACACCGTGGGCAACTACGTTGAAGATTTCATTGTTAGTGCCATTGATTCGAGCAGAAAGACGCTCTTGGTGGTCACCAGGAACTTTTTAGACAACGACTGGTGCAAGTTCCCTTTCAAAGCGGCCCACCTGGAAGCCATGAAACATCACAAGAGTAGAATAGTGGTGGTCATGTGTGGTGACGTCACCGAAAACGACTTCGACACCGAACTGTCCAGCATTGTGAAGGGCGCGCCCAGCCTCCACTTTGAAGACAAAGCCTTCTGGAACAAACTACACGCAGCACTTCCGGCCTCACACCCCAAGCCCACCGCCCCGGACTGCTTCATCAATGAGACCAATTACGTCACAAGGAACAACGTCCCTGGCCTCACTCCCGCCCACACCCTGAAAGTGAACAACCCTCTGCTACCCACCATGGTCCTCAACGGCACCAGCCTCAAAACAACAGCCACCCTTCCTCATCTTCACCATCATCACCACCACCACCATCACCACTTGCAGCAGCGGGGTCCAGCTGTCATTCATCAACACCAAACTCAGACCTCCATCGGGAGTGATCAAGGAGACTTGGACAAGACTTTTGTGAGCGTGGACACCGCCCAGTCCAGCCTGGCCCCGAGCCTGGCTCCAAGCATTGCTCCCAGCCTGAGCCACTCCTACATGTCAATAGATTATGGAAGCTCGTCTTCCGCGACGAGGTCATCCCATATATACGCTTCTATAGATGATTCTATGGCGGGAGGGGTACCTCTCCCACCACCAGGGTCTCACCACCCTCATCCACCTCCTTTTCCTCCAACCACTTCAGTAGCCGCCATCCACACCAGAGGGCACCACTACCAGCCTTTACATCAGCCTATACACCAGCCCCTTCAATCTCACAATATCAGGAGGCCTCCTGTTTCACACTATCAGGGACCCTTGAATGCTGAACTGGCTAGAGAACTATTGCAAAATAGTAACTCCCATCAACAGCAAAATAGTCAAATTCATAATAATAATCGCAGAAATATTCCTAGTAATAATATACAATTTAGCTCCGGCCAGCGGCCAGACGTAGCAGCCGTCCCATCGTCTTATTTCATTTAGTATAGGCCTATGCCGTTTATGTATAAATTTAATAAAAAGGCTTGTTGCCTTCCCGTGAAGAGGTGGTGGATAGGTTAGTTGAAACGATCTACATCACCACCACATTGTGTGGATGATC
>Gammarus_chevreuxi_2 ENA|HADC01009127|HADC01009127.1 TSA: Gammarus chevreuxi, contig comp73578_c0_seq2
CTTTACCACGTTTTACTGATAACGCAATGACAGGCCGCCGCTAGGGGACCAAGCGTGTTGCGGAACAGTGACAGTGTTGTTCGTAGACGGTGCGTTTCATGTCGGACACAAGCGGTGCTTTCACAGACGTTCTAATCAGCAGTGATAAGATGTTAAGCGAGTGCAATAAGCAAGAGCTTCTTTGTCACCTAATGTGAAATGTGTCAAGATCTTCCTCACCCGGCAGCCCTCCGTGGGCTGCCCCCCGCACCACCCACCCTCCCTCGTCACTGACCCACCACACGAACCTCGAAGAACATGGGTGGGTTCGCATGGAGAAATCGGGGATGTACCTCCGACTCCGCGTCTGCAAGAGTCTGCAGTGGCCTGTGGCTGCTGTGGTTGAGTGTAGTTCTAACCTGGTCTTTTGGAGGTTGTTCAAAGGTCAATAGCAACCTGCCCCAGTGTCGTCTGTCCGTTGAAAACGCCGGAGTCACGGCCGTGGGACGTGAAGGACTTCGAGCATCGTGTACCCTCCGAACACTCCGGTCAGATCTGCTTCGTCCCGGCCACCAACAAAACAGCTCACTCAGCGCGGTCAACCACAGCCTCCACGTCACATCCCTTCAACTCTACTGCTCTAGACAGGTCGTGTTCGAGTCTGAACTTGAACCAGCCTCTTTCTCCGCCTTTCCTCGTCTTCAAGAGCTCATCCTTGACTCCTGTAAGCTCAAAGACCTGCCTGATAGAACATTCTCTGGTCTGACGCAATTGAGACGCTTATCTATCATTACCCACCATCAAGACTGGCCGGGCGCCTCGCTTACACTAAACAGAGAAACATTGAGTGAGCTTCCTCGACTCGAGCGGCTTGACTTGTCAGCCAGTGAGCTATGGCAGCTTCCTGAGGGAGCTCTTTGTGCCCTCACGTCCCTCAACACAGTCAACCTCACTCGCAACCGCATCCACCGCCTTGCTGATCTCGGCCTCGTCTCAAGTTGTCCAGCTCCAATCTCTCATCTTCTGCTCAGTCATAATGAAGTTGATGAATTGCCTTCACATTCTCTTCCCACGCCGCACCTCCACACTCTCCATGTCGACCACAACAAACTGGCTAGGATAGACGATAATGCTTTCAAGAAATTGACTGAAATTAAAGAATTAATTCTTAGTTTTAATAGACTTGTGGCCCTTCCCCAAACAGCGTTTGTCGATCTCTATCAATTAAGGAGCCTCGATCTTGCGAATAATAGTTTATCAGCGTTTCCGCCAGCTATTTTTACATCCCTTGGTCAACTTTTGGCGTTAAATATAAGTCATAATCAGTTGAGCTTCTCTTTTGAAAATCCTGAACCATTTATTGGCCTCATCAGACTTGTTGTCCTCGATCTGTCCTACAATAATCTTGAAGATTTCGGCCCACGTGTGTTTGACCACCTTTATTCGTTGCAAGTACTTTTCCTATCCCATAATAAAATCAATCATTTGAATCATGGTGTATTCTCTAGCTTGGCAAATTTGTATACCTTGGATCTTTCAAACAATAGATTGACTACCTTAGACAGCGGAACTCTTAAAGGTCTTTCAGTCCTGACTCATTTGTTCCTGGATAACAACTTACTTGTAAGTCTTGCCGATACTTCCTTTCATAATTGCTCTTCTCTTCAAAAACTTAGTGCCACTCACAATCGCATCCGACAAATTCCCAAAGCAGTCACGTATTTGTCGTTGCTACAAGAGCTCGATCTGAGTAATAATGACATCGAGTCCCTGGAAAGATCCAATTTGAAAGGACTCAGCAATCTGAAGCATCTCTCCCTGAGCAATAATTTCGTTAGCAATATCAGTGTGGGAGCAATTCCTAGGTTGCCACATCTTCAGTACCTAGATTTATCGCATAACCAAATTGGAGGCGTAGAGCATGGTGCCTTTGAACCTCTGACAGCCCTCCAGACTCTGAACCTGACGCACAACTACCTACCTGACATTAATGGCCTCGTTCTACCACTCGCAAGTCTTCTATTTCTGAATGTGTCGCACAACGAGATTCAGTGGTTCGACTACGCTCTGGTGCCGAGAAGCTTACAAGTGCTTGATTTGAGTTTTAATTTGTTGAAAGCTGTGGAAAACCATTACGAAGTGCATGATAAGTTGAAACTGAAAAAGATCATTGCCAACAATAATAACATCACAGCTATTAGTCAAGTGTCAATTCCAAATGGTATTGAAACTATTGATTTTAGTCATAACCTTATAGATTATGTTTCATCGAACACCTTTTTACTGAAAGACCGTGTCAATGAGATTAATTTGGAGAATAACATGTTGATGCTGCTCGAGGAGTCTTCTCTTCGCCTCCCTCCTCGCTCTCCTGATGCCACATCCTCTACTCCTCCTCTTCTCCTTCTCTCCAACAACCCCCTGAAGTGCGACTGCGGGGCCGAGTGGCTCTCCAGAGCGGCGCGGGACGCCAGTGGCGACAAGATGATAGTTCAGCCGCAACTTACAGGTTCCTTGCTTCCACGGCTGGGCAAGATCGCTGAGGTGAGGTGCACCCTTCCAGGTCTCTGGCAAGACGCCTCCGTGCCGCTGGTCAGCGTCCACCAGCACCAGTTCCTGTGCACCTACCGTCGCCACTGCTTCACGTTGTGTCACTGTTGTGATTTCGACGCTTGTGACTGCGAGCAGACTTGTCCTGACAGTTGCAGCTGTTATCACGACCACACCTGGTCTCACAACATCGTTGACTGTGGCAACCAGAACTGGACAGCTATGCCCTTGGGGGTGCCTATGGATGTCACAGAAGCGTTCCTGGATGGTAACAACATGGGGAACCTTACATCTCATGCTTTAATAGGCAGGAAGAACTTGCGGGTGCTGTATCTGAATAATTCCAACATCATCGACATTCAAAACAGAACATTTAATGGCCTACGTAATCTTCAAGTGCTTCGTTTAGATCACAATCATTTGAAAGCGTTACATGGTTACGAATTTGTTCTTTTGCACAACCTGGTGGAGCTTCATATAAGCAACAATGAAATATATTCAATTTCAAATACGACCTTCACGTCGCTACGAGCACTGGAAGTGTTGAGACTAGAAAATAACAGAATAGTCATTTTTCCAGTATGGAATTTGGCATTAAATCCTTTCCTAGTTGAAGTGGGATTATTCCGTAATAGATGGAGCTGTGAGTGCAACTTTTTAGCCAACCTCAAAGCGTGGCTAGAAACAAACAGAATCAAGGCCACAAAAGTGAACGAAATTAGCTGTTTCCACAATCGCACTGGCAAAGAAGGTCCTCTTATCCTGTCTAACACGCCAGGTCACTGCGACCATTACGTTTCCACCACACACATCAACAACTTGATCGTTCAGGACTACATAATGTTCGTAAGCATCAGCCTGGGCATCCTCTTCCTTCTAATTCTTTTCATCTTCCTAGCTGTGGCGTACAGACGCCGAATCAAACTGTGGGCTGCAACTCAATATAGCAAACATTTGTTTGAAAAGTCAACCAATTATGTCGAGGAGCGAGAGAAACTGTTCGATGTGTTCATAAGTCACAGTAACAAAGACAGTGCTTGGGTTTACGGTGTGCTCACTCCTGAGCTTGAGTCTAGAGGCTACCGGACCTGCGCGGCCTACAGAAATTGTTCCTCGCCGACTGCACCTATTGTGGCTCAGGCAGTGTCGGAAGGTATCGCCTGTAGCCAGCGTCTAATGCTCGTGTTATCCAGGGGTCTTGTTGATAGTGAGTGGTGTAAATATGACTTCAAGAGCACTCACGTTGACGCAATAAAGAAATTGACAAAGAAGCATCTGATATTAGTGTATCTTGAAGATATTCCAAAGAGTGAAATAGACACTGAAATGACTGGCGTCATTCGAAAAGCATCCTACAGTTTTAAGCCGCGTGATCCTAGATTTTGGGAGAGATTGAGACGAGCTCTTCCTTCCTTACGGCACCGAAGACGATATGAAGACGGTCCTTCGGGGAAGTCTATTAGTTCACCTCTTGTTACTTCAGATGTACAATCTTCCGATCTAACAAAATTTACTTGTCATCCAATCAAAAACCTCACCCTCAACCCTTATTGGGAAACAGCTATTACTTCTAATGTCCCCGAATGGAACATGAAAAAACCGGATCTGGGTGCACCTCCATGGGTCGAAGTGTCTCCAATCAAGAACAACTTGTCACCTGCTTCAGCAGCTCCTCGACCAGCCGAGGGCGATCACACTTACATGTCCGTGAGTGAGTGTGGTGACTCCAGCAACCCTCCCAATGGAGCTGTTGGAGGAGCAGGAGGAGTAACACCTTCAGCTGGAACCTCAGCAGGTCATCCTGCAGATCCAAAATCAGCCGTCCCTATCCTTAATGGAACAGTTGCAAATTTCGTTCCTGGGCAGTCCAGTCCACCATTGTTGTCCCTCCATCACCAGCATCTGGTGCAACACAGAGTCATCCACTACCAAGAAGCCCCCCAGTACCAAACTCCTCACACACTCCACCACTCGCAGTCTAGCCGGGGCAACAACCATCAACCCTCTGCTACACAAACTCTCCTTCCCAGTCGACAGGGTAGTCACAGTTACAACCGCCAAACTATGAATGCTATCAATCAACCATTAGAAAATTCAGGACCTGTTCAAAGTTCTAAATCCCCTACCCTAACAGATTACGAAATTGGTCAAGACTCGAACTTGGCTAACAACCTAGACCACGAGAGATCTCATGGCCCTCGGAAAGATGAGTTTGAGAAGAAGTCTGCAAAATTTGAAGCACCCGAATATGCAACTCGTAGTGCTTGGATTTATCAGACTCCGGTTAACCTTCCAAATACTACAAGTGGCCAAACCTATTACGTGTAATGTTACATTAGAACCGATAGCTCTTTGTCTCGGGTCTTCCAAGGTAGGCATATTTGTTTGGCATGTCATGGACGAATTCAGATGAAACCTTTTGGTAGTCAGTGCACAAATTAGACAAATATCTGCATCATTATTGCGGCAATAGCATACCAATCTCTTCAAATTTGGTGTCGGTTCCGGATTATATTTATTGAGATGTTTGATGAAATCAGTCAAGTGTAAACCTTCACACAATTTCTCTTCCGAAGATTTATTTCCACGTGCCAATCATATATGCATGTCTTGGAAGCATGTCTTTCGGAAATTTTACATACATTTAATCTATAGGTGTATCTTGTAAACATTCTTGTCTAGATAATAATGATCCAAATCTTATGCTTGCAAACGATTGATTTCTTCTGATTTAACGCGTTATTATTATTATTCAATCTTATTCTATTTATGTAACACTTGGCTTTTGGTTTACTTATTTCTTGTGCTAGTAGCCTTTTTAAGGGGACTCAAAATAAATGTCAACATCAGCGAAATCTTCCCCGTCAATATTTTCTTCAACTTGGCACTTTTGAGCTAACATACATTTGAGAAGCAATGAGATGTAAAATGAGTTAAGAAATTTGTACCTCAGGTAGGATTACTATTTCATTTTAATGTCTTTTGTTCAGGTTTTCTCCGCCATTTTAAGAAGCTCTCAGCCGCCCCTTTTCTCTTCCGACTCCTCGCAGTTAGGAAAGAAATATCACGAGTCTTTAAAATTCAACTGTTTTCTGGCGAGGTCTCAAAGGTTCGCATAATTTTGGAAGGTTCCCCAGTATGAAATTTAGGTCGATTTTCCATCGGCCGAAGGTTGGTCTACGGTCGGCCGATGTAAAATCGATTACATTTCTACTAGGTCCTATTGTTTCCAATGCTCTGGGCATCGTCTGCAAGCACAGGGTTGCGTGTGATATGTAAGCTAATTTATTTTTAGTATTGTTATTGGCTTCAAGCTCTCCTCTTTTCTACACAGTATTGTACATAAATAACAAATCAGGCATTTCAATATATTACAATAATCCATTGCGTAGGCCTTTTACAATTTCATCTATTTTTGTATATATATGATTACTATGGGTATAAGAATGTATATAATAATATCTAATAATGATTGTTTTATATATTAAGGAAGTGTTAGCAATGTTTTTAAAGCGCATGATTTACTCGATGTTCATAATTTCATGTCTTATATTGTAAGAAATAACCTGCAATTTCGTACATTCAAGAAATACATCAAAGCAATACAGGTGGCACTTCAAATCATTTTTGGTCATTTTGGCTCGAGTTAAATTCACTGTCCTGAGTGTCTGTATCATGTTCGAACAAAGTGAATACCTACAAGTTTGGATTTTTTCACATTTAAGACTCAGATAGCATGATTTTTTTACAGGAACGGGGCTATCGCTAAAACAGCATCCCCCAATGTCTTTAATTACATTTATCTGTCGAAAATTTCACTTCGAATATCAATCTCATTATGTAAGGCTATTAAACTGTTAAGGGTCCAGTAGAAATTTACACATTTGGTAGTACCGGGTGGAGAAGAAAGAGACCAATAGGATGTTAGTCTCCGATAGAAGGAAGAGATTTTCGGACGATAGACTCCGATAGAAGGAAGAGACTATCGGACAATAGTCTCTGATAGAAGGAAGAGACTATCGGACAATAGTCTCTGATAGAAGGAAGAGACTATCGGACGATAATCTCCGATTGTCTCTTCTTTCTCCACCCCTAACTACCACATTTTATACTGTTATGTCACACAGTACTATTATTATATTACATTATAATTTTCGCACAGTAATAAAGGTTTCTAATCTATCCGATTTGGACAGAACATTAAGTGATGAAATGATTTTAGAAAAGTGTTTACAACTATGTTGTTATGTATCAATAGCCTGCAATATTTTATATGATTTTTATTATAGTTACCTGAGATGAACGTGTATGGTTCAGCCAACAATTTGATTGTTTTATACCAGTTGATGTTGTTTTAGTTTGATCGTTCAGAATATCTACCTTACAATAGCCTTACTAGTCACCTGGTCGGCGAGCGGTTGTTGAGTTTAAGTAAACATAACTATTGAAGATTTTTTTCAAGTGTTGCTAAATATTTAACATGGCCTGTAAATATGTTTATGTACGTAAACAGGTATTTTTTATACAAAGGCTTCCAGCGCCAATTTACAGTGTGTTTCATGCCTGTCCGTTCCGACTTAGATTGAATTTGTTTCTTCCTTCCCTCACCGTCCTGCGATTTTTCTGTCCTGTAGACACCCTGAACAAAGGACCGTGCCCCCCATGTTACCCTTACACGCCATTTGCATGTTTTCCTATTATAGTCTTGATTGTAGTATTAGGCAGTCCGACTCTATCGTTGGATTATCACTGGGTGCTGAGCTGTGCATTGTCATAACTACATATGTAACAGCCATTGTAGGTAACCCAGTCCATTGATTATCCGATTACCCAGTGAAAATCCAACGAAGAATGCGGACTGGGTAGGCAGAGCGTCGTCCCCTATCCGAATACCGTCCGCGTAGCTGTCGCGTTTTCCTTGTGCGTCTCCCTCAGCACCGTCCTGTGTATACAATAAGTGAGTCCTGAGTGAGACCACCATCCTGTACCACCCACACATCGATGTCCACTCTCATCTCTCCCAGTGAGTCCAGGGGACACCTCCATCCTTTCCTACCTCTCCCTAGCGGTTTCCGCCCTCTACACACCATGTCCTCTGACTAGTGAGTTCTGAAAACAATCTAAATTCTACATCATCTCCTGAACCGATCGTCCCATCCCTAGCCTGACCTCCTCTACCTATTGAGTCTAGGAGATAACATCCACCCTGTACCACCTTAGTTTGCCAACCATCAGATATCCACCCTAACCTCTACCTAGTGAGTCCAAAAGACAACATCCATCATGTACCACTTTGGTTTTACAATCATCCGATGTCTACCCTAACCTCTACCTAATGAGTCCAGAAGAAAAAGAAGACAAAATACATCCTTGAACCACTCTGGTTTTCCTATCGTTCGATTTTACCCTAACCTCTGCCTACTGAGTAAAGAAGATAACATCCATCCTCGATCACTCCTGTTTTCACCCCATAAGAGATCCATCCTAACCGCTACCTACTTAGTCCAGAAAACAGCATCCAACATGTACCATTCTGCTTTTCCCACCGTCAAATATCCACCCTAACCTCTGCCTAGTGAGTCCAGTAGACAACATCCATTCTGTACCACTCTGGTTTTCTAATCGTTCAATGTCCACCCTAACCTCCACCTAACAATCCTGGAGCCAGCCTCCATTCTAAAATACCCTTACCAACCCCTAGTTATTGTTCCAGCCATCAGATGCCCTAATCCTTTCCTTATTGATCCTGAGGACAACCGTCATTCTAAAATTTCCTTACCAGCCCCTGGTGTTCCAACTATCAGATATCATGACCTCCACCGTGTGAATCATGAGAACAACCTTCCAATCCCTGGTGTTCCAACAATCAGATAAAATGACCAACACCGTGTGAATCATGAGAACAACCTTCCAATCCCTGGTGTTCCAACAATCAGATAAAATGACCAACACCGTGTGAATCATGAGAACAACCTTCCAATCCCTGGTGTTCCAACAATCAGATAAAATGACCAA
>Gammarus_chevreuxi_3 ENA|HADC01020710|HADC01020710.1 TSA: Gammarus chevreuxi, contig comp71831_c0_seq3
GTTGTCCTCCTAGAGCGAGCAGTCGGGGTCTTGCGCTCGCTATCGGGACTCGTCTGGTCCAGCTTCTTGTGGCATACCATTCCTTTTTGGATTATCATCACCCCCCTTGCGACGAGTGTGCAAAGCAATCACCATGTCCTGACCATTAGGCGCCGTTGTATTAGCAGTGGTGAGACGTGATGCAGTGTGAAGTAGTGAGTGTTTTTTGTGTTGCTGTGTTGGTTAGCGCAACAAAAGTGAGTGGTTTTGGTGGTGGTGTTAGGAGCAGCAGTTTAAGATGGCGAGATTGTTCGGGGCCTGGAGAAGAGCAAGCAGGAGGGTAGCGGCGGCGTCGGCACGCTGAGGAGGCTGTGGTGGCCTCATGACGATGCTGAGGAGGGGCGCGTGGGCGAGGAGGAGGAGCTGGGTGCTGCCATGGGCGGTGCTGCTGTGGGGGGTGTTGGCCACGGCAGGGGCAGTGGTCATCGATGCCCCCGACGATTGCCAGATGACGGGCGCCGGTGGAGACAAGGTCAGCTTGGTGTGCCGCCTCCGCACCATCAACAGCGAGCTCGACACCACAAACTTTAGCGTCATCCCAGCCCGGGTCACCATCAGTCTTCAAGTCGAGTGCAGTGATGTCCTCTTCTTCCAGAGCGCTCTCCGCAACAAAAGCTTCGTGCAGCTCACTCGGTTACGACAACTCAAAATCGAGTACTGTAAGATAGGAGAGGTACCGCGAGATGCCTTTGCGGGGTTGTCCAACCTACAAAATCTCACCCTGAAAACCTACAACACAGATTGGTCAGCCATGACCCTGATCATTGCCCAAGATGCTTTCTTCCATCAACACCTCCTGGAGTATTTAGATCTCGGTGACAACAACATCTGGACTCTGCCACCCAAACTATTCTGCGACCTTGGAAATTTGACCATGCTGAATTTGTCGCGCAACAAGCTCCAAGACATCGGCGATCTCAGCTTCAGCCACGCCGTCAGCAAGTGCGCCCCTCGACTTCGACAGCTTGACCTTTCGTTCAACCATTTCAATGCGATTCCAGCTTTTGCATTCGCCGCCCTCAAGAACCTGACCACTCTAAACATTAGCCTCAACGGAATCCAGGATCTCGCAGACCAAGCTCTGTTCGGCATGTACTCCTTGGAAGTCCTTGACATTTCCGGTAACTTGCTCAGCACACTGCCACCCGAACTATTCAAGGAGAACAAACGCCTGACCAAGCTTTACGCCAGGAACAATTCCATCACAGTGCTGGCTCCAGGACTCTTTACAGGCCTGTATATGTTGTTGGAGCTCAACTTGGCCGACAATGACCTCACCAACACCTGGGTCAACTCGGAGACTTTCATGGATTTGCTGAGACTCGCCAGCTTGGATCTCTCGCATAACAAGATCAGCAGACTGGACGCCGCAACCTTCAGAGACCTCACTAATCTACAGGTGCTGAACATGGAGCACAACCTGATCGAGAGTATCAGCGACAACACGTTCTCTGGCCTGTTCCGTCTGCACACTCTCATCCTCAACGACAACCGCCTGAAGCTGCTCACGGACCTCACCCTGGCCGGCCTGGGCGAACTGGCTCACCTCAGACTCGACCACAACCAGATCTTCAGCGTTGACAGCGACGCTCTGAGGAACTCGAGCAAGCTCAAGGACCTCCACTTGAGCAACAACGTCATCCACGAAGTGCCGCTAGTGCTCAAGAAGCTACAGAACCTGCTCAGTTTGGATCTCAGTGGCAATAGGATTAAAGATGTGATGGAAAGGTCTTTTAAGGATCTACAGCAATTGACTGTTTTGAATCTAGCCCAAAATGAAATAGTGACCATAACGAAAGAAGTGTTCAAGTATTTGACTATGTTGAGAGTGTTAAACTTGTCTAAAAATAAGATAGTGAGTATTGAAGATGGTGCTTTTGATCACAATCATAATCTGAAGGCCGTGCGAGTGGACGATAACCAATTGACTAACGTGCACGGGTTATTTTCCGACCTACCGCACCTGAAGTGGTTAAATTTATCAAAGAATGAGTTAGAATTGTTCGATTATGCTTTTATTCCTTTAGGTTTAGAGTACCTCGATTTAAGATCCAATAAAATTAACGAACTAGGAAACTATTTTGAAAGAGAGAGTTTACTGAGTTTGCGTATTTTGGATTCAAGTTTTAACAGACTTCGTGAAATTAGTTCAAGTTCAATACCCGACTCTGTCGAAATAATCTTCCTCAACGACAACATAATCACCCAGATCCAACCATACACATTTTTTAAGAAGAAAAACCTCACTCGAGTGGACCTATTTTCTAACCAGCTTCAGAAGCTGGATCAGAACGCCCTGCGTCTGTCGGTGTTGGACCCTGCGAAGGCGCAACCAGAGTTCTATATTGGGGAGAACCCTCTGGAATGCGACTGCACCCTGCAGTGGCTGCAGAAGATCAACAGTCCCGAGGAGGTGCGTCAGACGCCCCGGGTGGTGGACCTCGCAGCCATCACGTGTCGCCTCCTCAACTCCCGGGGCCAGAGCTTGTTGCCTCTACTCGAGGTGCACAAGCTTCAGTTCCTCTGCAAGTACGACTCGCACTGTCCTTCCCTGTGCCACTGCTGCGACTTCGACGCCTGTGACTGCGAGATGACTTGCCCCGTCAACTGTACCTGCTTCCACGACGAGTCCTGGACTGCCAATATTGTTGACTGCTCCGGTACCGGTCTGGGCGCCGTACCTGATAGGCTGCCCATGGACGCATCGGAAGTGTACCTCGATGGGAACCAGATCGAGTCGCTCTCCAGTCACACCTTCATCGGCAGGAAGAACCTGCAGGTGCTATTCCTGAACAATAGTAGTATTAATACTGTATATAATAGAACATTTAATGGTCTGAAGCAACTGCAGATCTTGTATATAAATGATAATAATTTGAAAATATTAAAAGGTTATGAGTTCGAGAATTTAGTTTTGATGCGGGAACTTTATCTGCATAATAATCAATTGACGAGCATTCACAACACAACATTCAGCACGCTCGTGGCTCTTAAAATGCTTAGAATAGATGGCAATCTCTTGTCCGTCATCTCATTTAATCAAATGGGAAGTTCGTTACTCTCCATTAGGATAGGACGAAACCCTTGGAGTTGTGAGTGCTCCTTTTTGGAACAACTCCGGTACTGGTTGTTTGACAACGAATCGACCGGCAAGTTGTCCGTCGACACTGACCAGCTGTACTGCATCCAGAACGGCACCCACATCGACAATGGCCAGGAGATGACGTCGTACAACTCTTCGGATTGCGGTGGAGAGTACACTGAGAGAACCACCCTATTGCGGGGGGAACCGTATCAAGACCACATACTGGTGCCAAGCATAACGCTAGGGGCGGTTGCTCTTTTCGTTTCGGGATTCTTGCTGATTTTCTGCAACCGCAACCGAATACGAGTTTACGTTTACGCCAAGCACGGCGTCCGCCTCTTCTACAAGAGCGAGCTGGACGAAGACAGCAGTAAGGTGTTCGACGCCTTCGTGAGCTACAGCTCCAAGGATGAAGTCTTCGTCACCCAGATCCTGGCCCCAGAACTGGAGCGCGGCAGTCCGTCATACAAACTGTGCCTTCACTACCGGGATTTCCCTGTGGGTGCCTACGTCACGGACAGCATCCTCAGTGCCGTGGAGTCCAGCAAGAGGACGGTCTTGATACTCTCCGATAACTTCATCAAGTCGGAGTGGAGAAGGTTCGAGTTCCGCTCAGCTCATCACGAGGTTCTTCGTGATCGGAGAAAACGGCTCATTGTCATCTTGTTAGGGGAGGTTTCGCCGGGAGACTTAGATCCCGATTTGAGATTGTATATTAAAACAAACACCTGGCTCAAATGGGGAGACTCGAATTTCTGGCACAAGCTAAAGTTCGCCATGCCGGATGCCCGACCACCCTCTCGCACCCACCAACTAAGAGCCATTCAGCAACAAGAGCAAGAGCCTCCGCAGCTTGAAGAGCCTCCCCAGACTTACGGACAGCAAGTGCAGATGCAGCAACAGCCGCCATCACAGCCACAACAACAAATGCTCACTGAGGAACACCTACATAATCATAATCACCAAAACAGTCTTCAGAACAGTCAGAGGCAGCACCTCCATCCTGGCCTTCCTCAGCAACCACAGCCCCAGCAGCCTCCACAACCTCAACAGGCTGCAGGGCATCAGCACTTACATCAGGTTCAGCATCACAATAGTCAGCAACAGCAGTCTGTAAGACACCACCATCATCACCATCACCACCACCATCCTCTCAATAACAACACCAACACGAGCAATGGTGGCAGCACCACATCCTAGTGCCTTACACAGAGTTGTAGCTGTAAGCAGTGTTGTGCTAATAGTCTATCTAGGTACATTTCTTTCCTTACTCTGTCCAGTTTTTGACCGGAAGTTTCAAACTAGATACTCGGGTTCTGTATCAGGCTACCATGTATGTCAAGAGCCTGGCATGACCCGAGCAATGTAGTAGCAAATTAATTAACCTTATTCTGCTACTCAGCTCGGAATTCTATAAAGGCGTCTATCGCTGAACCACAATAACTGTTCGCCTGCACAATCATCTTTGTATTTTGTGTCCCAGGTGATATTTGGTGCTGCACAACATTAATTTCTATTGTCACTAACTGATATTATGTATTGTATATATTATTGTCTGTATATATGAAATACTAGAAGATAATTTGATACGTCGTATTGAAGGAAGAGTAGTGAAGAGACTTGTGATATTTGGGGTAAGCGCTTATCCTTTAACATAGTCTTACGTCCTGTTTCACCAAATTTCTGAAATGGATGTCGATGTTCTACCGTATCAAATATTCTCAATTGGTGTCTGAACTTACAGAAGTTGTTTTAATAGCTTTTGGTCCAGCTTGGATAGCGTCTGTTGTACACCGAACCACACAGAGGAACTTCGTCAGAAGTAAATCGTGTATCGTTCTCAAGTTGAGGTTCTGTTTCAATTGACGTTGAAATGTGTTCATCTGTGCGGTACTTATTTTTCTGGAGATACATTTTTCCCATGCCGATCAAACGTACAGAATAATTTCATATTCATTAACATGGTAGCGTTTATTATGGTCTGGCTCCACTGCCAGTATACGACTTCAAGTGACCAGATCTGTCCTTGGATTCAAGATAAAATCTAATTTGTCTGCCGGATAACAGATTACCTGCAATTCTGTCTATTTGAAATATATTTTTTTCTGTACTTTCGTTTTAAAAAAAAGTTCATTCATGAAAAGAGTTTCTGGCTCGGTTCTAGAAGACTGGTAATATACTTATACAATCATAAACGACTGGCCTTCTAATAAAATATTCTTTTAATAGGTCTGTCTTGAATCGTTGAATCAAAATCTAAATATATGTTTCTATAAAGCTGTATTCTATAGTTTTATGGTCTCATTTACAAACTTAAAACATGTATAACACAATGATGTAAACCAATGCAGTCTTGGTTGAGGTATTTCTCAAGTTTCAGTGTTTCATAGCTGTAGTTATAGCAGCTTTTGCCTTTTCCATACTGGAGCAGTTGTTCTGTCTGTTCACCCTCTCTAGTGCGCTATTCGCTCTTTTGATGATGGCTCTGTTGCAGCCTCTTTAACGCTGGTCCAGCAACAATTGCTGTAGTTATTGGTAGTGAGTGCTAATAGAAACTCAATAGTTAGGTACTCTTTCTGCCTGTAAATTATTCCTAAATATCGTGTATTCGTTGTTAAGTTTTGGAAGAGACTCTAGTCATGTATCCTTATTATTGACGGCTGTTGCTATTTTAAGGGGTCGTCCATTGGTCTTGAGTGAGGGAGACGAAGAGGTCGCCGATCGTCTTCAGCTCATCCTGAGCCAGCTACTCATTTGGTAACTTTTTTACGATATTACCCTCGAATACTCAAGTGCGATATACCAGATGATATTGGAATTCCTACTCATATCTTGCAATACACTCTCAATGGGATAATATTGGAATACCCATATACATATGTACGATATGCGAGTAAAACAAATAATGTACGAATTTCAATATATGCTCCAAAATTTTATATATATATATATGTCAATGCCAATGAGCCAAATATATTATACTTGCGTATTCACATACAAGATCATATATATGAAAATTTGGTTACGTTTGTCTCCATATATGTTTAGACCAAATCAGTTACCAAAACGAAATTTCACTCAAAACTGAAAATACGATTTTGGAAATTTCCTAATTCCCATTTTACCGCGGAACATGATGTCATCTTGGTTTGAATTTCTGAGAGTGTTACTTAACTCGTCGTAAGTTATCATTCTACTTAGACTGTGTAAACAATGCCTTAACAGTGGTAAACCTTTATCGGCTGTAATTATTGAAGTCAAACCGGAATTTTTATTTCAGACTGGAATTATTGGAATCAGGCTGGAATGATTATATCGGGTTCTCGTTGTGGCCGCAGAAGCTTGCAACTACTTACTTCTATCGAGTTCGAATTAACCAGTGAACAATGTCAAGATTTCTTCATTTACATTATATTAGATCAGGTTGGAACATCCATTCACTGTAGAACAACAACATAATGCTTTCCATGCTATCATTTTAGATAAATAAAATTCTGTATACAGATTTATACTCTATTTCTAAATATCTTTTTTGTATTACATTAAATCGCATTGAAATCTTGAAAGTTCGTCTCTTTGTGGAGAATGCACATTTTCATGCGTGCAGCATTGTGGCATTTGCTGTTAATATAAATACTAAATTGACTGTATGCTTCAACTTTGCTAAAATAGGTAAAGTATTGTATAGAGACCCAAGTAGAGGTGTATTGTGCCTCGCTGTGTACATAGCTTCTATATTATTTATGGCTTTATTATAGAGATAATTAGTAACCATCTTGCAGTTACTCCGTGCGGTGATCGCGTCTGGCCCTCCACAGTGTGGGGACCCAGTTTCTATATAGCCTTTCCACACGAGAGACACTTGGTGGCCGTGAGGGAAACGTTTTGTTTCGCAGTAGCCTCCGTTTAGCTGTTTAAACATTGCATCAATTCGAAGCTGTCATGTTGCAGTGGCAACACGTTTCTCTAGCAGTCACCATCTGTTTCTCTTGTGAATTAGCTGTGCTAACTGAAGTTCTGATGCGTAAGCAATATAAACAGCTTGTAAAATCGTTAGGCTAAAATTTTCAAAGCAGGTTTATAACCGTTTTATAATTACATGGTACTCTTTCTTTTGGCAGGGTAGGCTCCTGCCACAACTGTCGACACAACTGTCGCACATATGA
>Gammarus_chevreuxi_4 ENA|HADC01020876|HADC01020876.1 TSA: Gammarus chevreuxi, contig comp72047_c1_seq1
GTCGTGGCGTGAGGTGCCGCCGCTGTTGTGCACAGTCCCAGTGTAGTAATGTTGCCCCAGTGGCTGCGAGAAGACTTCGTCGCCCTCGCTGCTGCTGGAGGGTTGTTATTAATGCGGTGCCCACAAGTTATACCCTTGCCGCTATGAGATCCAATAATAGTATTATGTTTGTGGTGTTAGCAATAGTGCTGGTGCTGGTCACCACCAACACCAGTGCTGAGTGTCAGAGTTCGGCCCTGGAAGTGTCCAGGGACCGCGCCCTCAGATGCACTTTGCCAGTCCTCGTTCCTGACGGCAAGCTGGCCAACCTAAGCAATGAGTCCAACGACGTCGTCACCGAGCTCTCCATCTCTTGCAATGCAGCAGTTCGTAGGCCTAGTGTGATCACAGCTTCTACTTTCGAAGGGTTCTCCAGACTGACTCAACTCACCATCGAGTACTGCAAAGTGACAGAGCTAAATGAAAATGCTTTCGTGAATGTGCTGAATTTGAAAAATCTCACACTTCGGACTAGAAATATTGAGTTTACATCCATGAGTTTAACAGCGGTGCCCCGTGCTTTCTCGCAGCTAAGCCACTTGGAGACGTTAGATTTGAGCACGAACAGCGTGTGGGAGCTTCCCGTGGGGGTGTTCTGTGGCCTTTCTGCGCTCCGGAGCGTCACTTTGGCCCAAAATCACCTCCAGGACCTCACCCAACTTGGTTTTGGCGGCGACCTCGACAACACCTCCTGCTCGTCCGACCTCACCTTCCTGGACCTCTCCCACAACGACGTGGAGGTGGTGTCGTCTGGAGCCCTCAAAGGGTTGTCGCGCCTGCAAGAGCTCTACCTAAACAACAATCAGTTGGGGAAGATAGATGACCTGGCGTTCGAAGGGCTGGCTTCCCTCCACACCCTCGACCTATCGGGAAATAAGCTGGTTGCCTTGCCTGAGGATGCCTTCCTGCCCACCCCTCAGCTCATGTACTTCAGAGCGGGAAACAATTCGCTCTCTGTGCTCGCCCCGGGACTCTTCAGGGGCCTGCAACAGCTCGTTGAGCTGGACCTTTCACACAACGAGCTCAAGGCAGAGTGGCTAACTGAACTCAGCTTCCAGGGACTCATCCGACTTATGGTGCTTAATCTCTCTCATAATAAAATTGATAGCTTGAATATGCAAGTGCTACGAGATCTGTACAGTGTCCAAGTGCTTATTTTGTCGCATAATCAGTTGACTGAAATTCCTCCAACTGCATTTTCGTCTTGCGTGAACTTGCACAAGCTCGATTTATCGTACAATAAGTTACAGATGATCGGTGAGAAGGCTTTCCAGGGCATCAATGTCTTGAGTTTCCTAGCGTTAGACAACAACGAGATTATGTCAGTTCACTCTAGCGCTTTCACAAACCTGACGGGTTTACGCGATCTCAATATTAACGGGAACCAGCTGACCGCCATCCCCGAGGCCATCGGAAGTCTACGGTACCTCAACACCCTGGATCTCGGCGACAACCAAATCACTAGTCTCGACAATATGCCAGTGAAGGGACTTGAGTTCCTGTACGGTCTTAGAGTGGTCAACAACAAGGTTACTGGTAACATCTCCAAGAACACCTTCCACAATTTACCTTCGTTAAAAGTTCTGAATTTGGCTAAGAATGGAATTACGCACATAGAAGGCGGGGCCTTCAAAACAAACACGAAGTTGCAGGCAGTGAGGGTGGACGGAAACCAGCTCAGTTCCATGAATGACCTTTTTGAAAATTTACCCAACTTGCAGTGGCTGAATGTGTCAGCAAACAATATTGAAGTGTTTGATTACTATTTCATCCCTCCCAGTTTATTGTGGTTGGGTTTGCATAATAACAAAATCTACGATTTAGGAAATTCCTTGGGCAGGCATGATCTGCATTTGGAAATCTTGGACGTGAGTTTCAACAAATTGAAGCGTATCAGCAGTGTCAATGTCCCCGACAGTGTTCAAATGGTGTTCATGAATGATAATAAAATATCTGTTGTTGAGCCGTTCACCTTTTTCAAAAAAGTGAATTTAACCCGTGTTGATTTATTTGCAAACAAGTTATCTAGTTTGGACATGACTGCTCTTAGGCTAGGGCCAGTGCCAATCGAGAAATCTCTGCCAGAATTTTATCTGGGCGGAAACTCGTTCGTTTGTGATTGTCAAATGGAGTGGTTGCAGCGCATGAATACCTTAGAACACCTTAGAATATACCCTACCCTCATGGACCTGGAGAACATATTCTGCCAAATGCCGTTTGCAAGAACTGGTGAATACCTTCCCCTGAACAGCGTCAAAACTTCTCAGTTTCTGTGCCAGTACGAGACTCACTGCTTCGCGCTGTGCCACTGCTGCGACTTCGATGCCTGTGATTGCGAGATGACTTGCCCAGAAGGATGTGGTTGTTACCACGAGCAATCATGGCGATCCAATATCGTAGATTGTTCTATGAACGACTTGCAAATAGTGCCCGAGAAGATACCCATGGACGCCTCGGAGGTTTACCTCGATGGCAACGACTTCAGGAACTTGTCATCCCATTCCTTCCTCGGCAGGAAGCACTTGCAGATGCTCTACGTCAACGGGTCTAATGTCAAGACTCTCGACAATGGAACATTCAGCGGGCTGACTCGCCTCATCACTCTTCATCTCGAAGATAACTTCATCGAGGCTTTGAGAGGACACGAGTTTAAAGGATTAGATTTGTTGAGGGAACTGTATCTTCATAGCAACCGACTGAAATACATACATCAACACACATTTGCCACGTTGTCACATTTAGAAATCCTAACTTTACACAACAACCAACTGATCAATTTCCCTGTGTGGAGGTTGGTCGATAATCCGTACCTAACCAGTGTGTCCCTGCGTGACAACTTATGGACATGTGAGTGCCAGTTCGTGGATTCGTTTGATATCTGGTTGTGGGGAAACGTCAGGAAAGTAGCAGATGGCGATGACATCAAATGCTATCCAACGGACAGAGATGTGTCTGCTTCCTACATACTGGATTACAACGCAACAACCTGCACCAACTCAACAACGTCCACCGTAGTGCAACCGATGACATTTCATAGCCTGCTGCATCCCGTGATCGCCATCAGTGTAGCTTTCGTCCTGGTGGTTGTGCTGCTCGTTACCTTCCTCTACCGTAACACTCTCAAAGTGTGGCTTCACTCCCAATGCGGTCTCAGGGTGTGTAACAGCTCAACATCGTCCGATGACAGGGATAAACTCTACGATGCGTTCGTGTCATACAGTTCCAAAGACGAGGCTTGGGTGAACCAAGTGCTAGCGGCAGATCTCGAGCATGGAGACAAGCCTTACAGAATATGTTTACATTATCGTGACTTCCCAGTGACAGCTTACATTGCGGAGACGATGGTAGAAGCTGTAGACTCCTCTAGGAGAACAATTATTGTTCTATCCAAGAACTTTATCGAGAACGAATGGTGCCGGTTTCAGTTTAAAAGTGCCCACCACGAGGTGATGAAACGAAAACGAAAGCGGCTCATCGTTATCGTACTTGGCGAGATTCCCTCCAAGGATCTCGACGCTGATCTAAGATTATATTTAAAAACTAATACCTGTATATATACGGGGGATAAATTATTTTGGGAGAAGCTAAGATTTGCCATGCCCGACGTGGCGAATGGTGGCCAACGCGTTGTCCACACGTACAGCACCATCCCTGAGAGGGGGGGGGCCAACGCTAACAAGTTCGCCGTGAACAGTCCCGCATCCCTCCACCCTAGTCTACAAGGCGCCGCAGACGGAACCTACTGGGCATAGTAGATCTTTTTGTATCATATAGTAGGTAGTTGCTTCAATGAAATAGTCTATTCTATAAGCATTTATTTAGGCAGACGAAAAAGAGGTATTTATATACTAGAGGTGCTTGATGTTCTCGGGAGTTGGAAGGGGCCTGCATTGGGTAGTTATTGTTTGGTCGTGACTCATTGGCTGTAGTAGTGTTTGAAAACTTCACAACTCATTTTAATAAATGATTGATTTTACTTGAAGTTTGAACGTTTGGTTTTAGCTAATTGTTCTACTCATGGTGCTATCAATAATAGATGCAGACACAGGTAACTAACTTTTCCAAATGGCTACCTGCTTCGTTATGCTACCTGCTTCCT
>Homarus_americanus_1 ENA|GEBG01001058|GEBG01001058.1 TSA: Homarus americanus DS01-Homarus1_Transcript_790 transcribed RNA sequence.
GGTAGTGGATGAAGCATCAGCAAGTGGTTTGGCCTGGCCTTGTGGACGCGTGTGTTACCACTACGTCTGTGGGCGTGTGTGTGTGTAAGGGAATCCCAGCAGACTCTAATTCTCATTCATTCATCATGAGTTGACAAGATAAAATGCAACATCAGCCCAGCCTAGACTGATTAACTACTCCAGCATCATGGCCTCATGGGTGTTTCCTGTACTGGCTTTCATCTTGTGCTCTTGGATATCTGGGGGTTATGCCAATGTGATACCATGTGGTCAGTGCATGGGGATTGGCAATAATAAAATGAACTGTCCAGATATGCGTAACCCAGAGAGAATCATCGTCAGTATAAGTGATCATAAGGACTATCCACAAAGTGTGCTTCACCTCCTTTGCCGTTCTGAAGCAAAACATATCAACTTTTCACTCATTGAGGAATGTGATTTTTCAGCTATCAGATATATTGAATTTAAAATATGCCCATTATTCAATAGGTCTTTCAGTGAAGTTTTTCTTCAAATTGGCATAAATCCTGAAAATGTTACTACACTGATATTCTATAACGTTGGTCTTCGGCAAGATGAATTACAAGAGTGGCACCTTCAAGGCCTGCCCAACCTTAAGAATTTAGATTTTACAGGCAATAAATTCACCAGTATACCACCAAACTTATTTGAAGCAACTCCTAAATTGCAATATTTTAGTTTTACCGGTAATAATGTGGAAATGATCCCAGAATCTTTATTTAAAAGTACACCAAACCTTACAGTACTTCGTCTTACTGAGAATGGATTAACTAGATTGCCTAATGGTATATTTTCAGATCTCTCTAAATTAACAAACCTAAGCCTATGGGATAATAAACTAGTTGAAATTCACCCAGAGTTATTATCAAATTTTTCTCAACTGTTGTCTCTTGAACTGTCACATAACAAAATATCACATTTCGATTCAAGTGTGTTTTCCAGTCTTCCAAACCTGAGACAGATTTTACTCAATTCAAATTCACTTGAAAATCTCCCTAAGGATGTTTTTCATGATTGTCCAGAGTTGATACATGTTAGAATTGAGTTCAACAGGCTTAAGTCTCTTCCCTCTGAGCTTTTCAAGGCATCCAAGAAACTACAATACTTGAATTTAAATAATAATTGGATTACCAACATCCCAGGGGGCATATTTCAAGGCCTAAAAGATTTAATAAATATTAGATTTAATAAAAATGCTCTGGAGAGTTTGCCATCGGGTGTGTTCTCTGATTTGGTAAATCTTAAGTTGCTAGATCTTCAGTCAAACCTGTTGTCAGATCTCCCACCCGGCTGTTTTGATAATCAACGAAATATGAAAACATTAATCCTACATAATAATAGCCTGAGTGAGTTACCAGAAGAGATTTTTAAAAACTGTCAAGATCTAGAGAAACTTTATCTGGGCTTCAACAACATCAGTGTCCTCCATAGCTCTGCCTTTCCACATCCAAAATCTGCCCTTCAGATTTTAGATTTGCAAAGAAACAATATATCTTTTTCTTCACCCAGAAGTGACTTGCCACAGGCCTCTCAACAAATCACAGTCGAAGAACATTTTCCTCTTTCTGGGCAAAAAAGTCTGACTGAATTGTTTCTAAATGATAACAAAATCTCTGCTGTACCACAAGCATTTGGCACCAATTTTCCAAATGTGACAAAACTAAATTTGAATGGAAATATCATTGAATATTTGGACTACAGGGATCTGTCATTCAAATCAGATAATTTAGAAGTTAATTTGGGAAAAAATAAGATCAAAAGTGTTTCTCTCCAAGATGTGGATTATATTTCTTCTGAGAAAGTTGTGTCTGTATATCTAGAAGGTAATCCACTAGTCTGTAATTGTGACATTTACCAGTTTGCAAGATTGTTACAAAGAAGATCTTTTGAAGAGATGCAAGATATATTCCAGCTCAATGTTTTAGATAGTGGGAAAATAAAATGCTCATATCCAGAACAGAACAGACAAGTTAATGTTGCAAATGTGAACACGGAAACTCTAAAATGCAAGCTTCAGGAATGCCCAGCCAGTTGCACCTGTTTTGTACGATCTCACGATAAGATGGTCATCATCAACTGTGCCTATCAAGGACTACAAGCCATACCAAAGCTGAAAAGTGACTTTTTACCCAAGGAAAATTATTCTATAACTTTAGATTTAAGAAATAACACCATCAGAAGTTTGAAAGGCATACAAGACCCAGAGTATTCTGCTCTTGTGAATTTGTCGATGCCATATAATAAACTTGTGTTCGACAATGACACCATCTTTCCTGAAAATTTACAGGTTCTAGATATTCGTGGTAATAACTTGACAACTCTTCCAAAATCATTTTTGGTATATTTGAACACTACAGCCATTGTTCTTAGCCTAGGGAACAATCCCTGGCTTTGTAACTGTGATCTTGTTGACCTGCATAACTTTCTCCGGGATCCCACAAGAGAGGTAATTGACTCCCATAACATTTTCTGCAACACTAAAGAGGAACTTCTGATTGAAATCTCAGAAGAAGAGCTATGCCCCATTTTTCAGCAGCCTTTGGTCATAGCAACTGTTTCATCCATCATTGTTGTCCTGTTCCTCTTCTTTGTGCTTGGAACTGTAAGTGTGTACAAGTACAAGCGGGATATCAAGGTCTGGTTATTCACACATCGCTTATGTCTATGGGCTATTGCAAAAGAGGAAGAAGATGCAAATAAAAAGTATGATGCTTTTATCAGCTATTCTAATAAGGATGAAGATTTTGTGAATACAAAATTGGTGCCTGGCCTGGAATCTGGCGATCCTAAATATCGAATATGTCTCCACTACCGTGACTGGGTCCCTGGGGAGTTTATCCAAAACCAGATTGACCAGAGCATTGAAGCAAGTCGCCGCACAATTGTGATTCTGTCCTCTAACTTTATAGAAAATGTTTGGGGACACCTGGAGTTTAAAACTGCCCATTCCAAAGCACTTAAAGATAAAACCAATAGGATTATTGTTATTGTTTATGGAGAGTTGCCACCAGAATCAGAACTTGATGAAGAACTCAAGCTGTACCTTTCCACACGGACATATCTCCAGTGGGGTGACCCCAAGTTCTGGGAGAAGTTACGTTATGTAATGCCACATCCACAGGAATTCGTTCTTAAAAAACTAAAGCAAGGTAAACACACTGATAAACTAGAACTTGTTAAATCAAATTTAAAAGTAAACACTTGAATCAGATCCACATTTACTGGTTATAGTGATGGAAAATTCAGTACTACTCCATAAAGTCAGTGTTGTCAAAGACAAATAAAACTTGACTGCTGATGCATTAAAACTTAACTTTGTTGACCCCAATGGACAACTCTAATGTTAGGGTTATGCAATAATGTCTCCATGCATTTTCTGAAATTGTGTTGAAAAGTGGTGTAAATACATTTACAGAAAAATTTTTCTTGCTAATTTTGAGCATTTTAATTTAAGACTTGAAATTTTGAAAAGATGTGTGAACTGCTAAAGACATTGATCAAAACATAATCACAGTGTGATGGAAAGTAGAAAAACCTTTTAACCTTCAGATAGTGAGGCTGCAGATGAACTGAAGCCTTTCATAAGATTTTTTTCTATAAAGATCTGGGGGGATATATTTTTATAGTTAATTTATGTCCATCAACCGCCACCACCATATGGAACATGATGAAGTAGCAATACTTCTAGATACTCTATTGTGAAGTCTAATTGTTACCCACATTTCTGTGAACATTTGGTATACAGTAAACCCGATATAATGGACACTGTCAATAATGGACCTCNNNNNNNNNNATGAGGTCCATTCGTGTCCAAATTATCAATTAATTACAGTACTAGCCCATTTAGCACCACCCAATATAACATTTGTTTGTTATAGAGCTTTTTGGCCCTCCTGTATTCTCGCAGCCAATCGCCACTCTTCTCCTTGTGTAAAAAAATTTCTTGGTAGCATTCAAGTCGCTTCACACACTCGTTCTTTATATGAACGATTCCCCATATTTTAGCAAATATTTATAACCACTTACAACCAACCAATACCGTACGTGTTACTAAAGCGTAGTGACTTTTTTTTTCTGCTAGCCTGCCACTCTGTTGCCCCACTTTGAATGCATTCTCATCCTGTAAACACCAGTTGGTGGTG
>Homarus_americanus_2 ENA|GEBG01002801|GEBG01002801.1 TSA: Homarus americanus DS01-Homarus1_Transcript_2118.contig2 transcribed RNA sequence.
GGTAAACTAAACTCTCGTGTTTCAGACTGTCAGTATCTGAGTGTGTCTGGTCCTGGTAGCTTACGGTGTTATACACATGGTGGTGTTTCAGACCATCTATTGCCTACTTGTGAAAGCCACTTGGGAAGAGATAGATTGTGCCATGTGTTATAAGAACATCTGAAGAATAACCAAAGACAAATTACGACGGTTTTGGAACGCCTATAGTTAATGACACCATCAACAAGTGTTTGGCCTTGTAAAGTGTAAGGGAAGGGGTGGCAGTGAGGAGTTGTGTGGACCATTGTTGCTGGTGGTCGTTGTGTGGTGCTTACTGATACACTATGTGGTTGTGGTGGTGAGACTGAATTTTGCTGGAGGAAAATTTGATGAGCGTCCTTAAGACCAGCTGACTGAGCGTGACCTGACACCATGTCATCACGGATGTTCCTGCCCGCCTTCCTACTATGGGCTTGGGCGGCGGGCGGGACCACCAACGCTATATCTTGTGGACAGTGTGAAAGGGGAACACACTCCATGATTTGTCCAAATTCAATAAGTGAAGAACAATACACAGTGAAATTATTATCAAATCGCATTCTTCAGTTGGACTGCCAAAAATCAGCGAGAGGAGTAATAGACTATTCACTGATTGAAGATTGTCACTTTCCTTCTGTGAATGAAGTTGAATTTCGTGGATGTCCATTCCCAAGTTCATCCCTTGCTGAAGCTGTACTTAAAGTTGGTTTATACCCGAAAAATATTACTAAATTAAAATTCATTGATGGAGTACGGCAGCCTGAAGCCAACACAGAGGATTGGCACCTGAACCGTCTGAATAATTTGGAATTTTTAGAACTGATAAATAATAACTTTAGTAGCGTTCCAGTGAATTTATTTAATGCTACTCCAAAACTGAAGTTCTTCAAATTTACATACAATAATTTGGATACAATTCCAGAAACTTTATTCTCAAGCTTACTGGAAATAACAACAATTGACCTATCCAGTAATGGCTTGGCAAGTGTACCTGTTAATCTCTTTGCAAATTTAACCAGGCTAACTATAATTGATTTACAGAATAATGAATTGAATGAAATAAGATCAGAACTATTTTCCAATCAACCCCATCTTGTGAATATAAACCTCAACAATAATTACATTTCTAACATCCAAAGGAGTTTGTTTGTAGGCATGAAGTACTTACAAATTCTAAACATCGGTGGAAATAAATTGGAAAGGTTGCCTCATGATGTATTTTACAACATGACAGCGCTGACAACTCTGGACCTTAGTTCAAATTTGCTGACTGCTTTGGAACCCAGAAGCTTTGATAATAATAGAGAAATGAAGACACTTAATCTAGGAAACAATAGCTTAATTAGTCTACCTGACGAATTGTTTCAGAGGTGTGAATCATTACAAACACTTTATTTGAACCATAATCAGCTGGCAGTCTTGAACAAAAAATGGTTTCGTCGGCGGTCAGCTCTGGCTTATATAGATTTAGGTAACAACAATATAGAATTTTCTACCACTGGTTATCTTGGAAATTCCTTTGCACTTGATGAACAGGACAAGCTGAAAACAATAATTTTGAATGATAATAAGTTAACAACTATTCCTCATTCTTTTCACGCTCTCTACTTAAAACTCGAGGCTGTTGATTTATCAGGGAATTTGATAGAGGAAGTGGCATTTAGTTCATTACACTTTCAGAACAATCATGTGAAATTCAACTTGTCGAACAATATGATAAAGTCAATACATCTTTTTCAAAGCTGGCCAGTAATGATTGAAAAAATAGTTAAGCTCTCTCTCAAGGGAAATCCTCTTCTCTGCAATTGTAACATGTATAATTTTTTAAACTTAATACATGGAAAACCACTTGGAAAAGGAAATTTATTTAAAATTGTGCTGGAAGATGGAGATCAAGTAACATGTACAAATCAAGGAAATGAAATCAAGAAATTAATGGATGTGGATACTGAAACGCTGACTTGTAAAATGTTACTCCCTTGTGATAACTGTACATGTTACTGGCGCTCGAGTGATAGTATGATAATCGTCGACTGCTCATACCAAGGTCGAAGTGAGATACCAAAGATTGATTTTGATAACTATGGCTACAAAAACTCTCCCATTACCATAAATATGAGGAATAACAGTATCACAAGTTTAGATGCATTGCAAGATCCTAGCTATAGAAGACTGGTGAACTTGACAATACCTAACAACAAACTGTCTTTCATCAACGAGTCATATCTTCCGGAAAAATTGAAAGTTCTGAACATATGCGGGAATAACCTCACATCTCTGTCTGGATCCTTGTTAAAATTCCTGAATGTTACTGACATGCACCTCAGCCTTGGAAATAATCCTTGGACTTGCAACTGTGATCTTATTGACTTCCTGAACTTCCTGTACGTCCCACTACGCAAGGTTGATGACTTCGATGACATTCGATGTAAAGATCAAGATGAACCTCTTATCACCCTTAGTGAGCACTCGCTGTGCCCCTTCTTCATGCAGCCCATGGTCATTGTCACCATTGTTGCCATCTTGATATTCCTCATTCTCTTTGCTGTACTTGGGACAGTCAGTTTTTACAAATACAAACAAGGAATCAAAGTGTGGTTATTCACACATCGTGTGTGTTTATGGGCCGTCACAGAAGATGAGATGGATGCTGACAAGAAGTATGATGCCTTCATTAGTTATTCTCACAAGGATGAGGAATTTGTCAACAAAATTTTGGTGCCTGGCCTTGAATGTGGCGATCCCAAGTACCGAGTTTGTCTCCACTATCGTGACTGGATCCCAGGAGAATACATTCAGAACCAAATAATGCAGAGTGTGGAGGCCAGTAGACGAACAATTGTGGTGCTTTCATCAAATTTCATCGAGAGTGTGTGGGGCCAGTTAGAATTCAAGGCCGCTCACTCTCAAGCCTTGCAAGATAAAACTAACAGGTTGATAGTTATTGTTTATGGAGAGATTCCACCAGAAAGTGAACTTGATGAGAAGCTCCAGTTGTATATCTCCATGAGAACATATGTGAAGTGGGGTGACGCAAAATTTTGGGAAAAGCTGCGCTACATCATGCCACATCCACAAGATCTCATTAAAAAAAGGCAACGCAAACGAAGAGATACAGACAAACTTGAACTTTGCAAATCAGACTCTAAACAGAGTGTGTGATAAGTGGGGTAAAAACTGCTCTACTGTATATGATTCTATGACGTGTGTTAATTGTGATTTGTGTAGCTTGAAACTTGCTCCTACCAAAAATATATTAACTAGTAATAAATGTTCAGCATTGTAATCGTTTCAAGAATTATGCTGGACCAATAAACAAATGCACCTGTTCTTGAGGAGATGACTTTTCAACCTCAGTGGCAATAAGTTGTATATAATTTCAAAATACTGTATAGAACTACAGGTTCATAATTGTATGGCTTCCCAAGTTGAAACAAGACAGTGTATCAAACTGTTAATGAAAATATATTCCTTTTCTTTTGAACTGTTAAGCAGAAGTTTGGATTACAGAAACCCTGAAGTTATGAAATAGTTTTACAAGGTTACTGTAGCAAAACTTATTGAAATAGAAAGTGACAAAAATTATGGAAATTTTTTATTGACATGGAACTATAAATAGTTCATATATCTGACCATGAAATATGTACAGTATAAATATAGTGAAAAGTGTCTTGTACAGTATATTTTATGTTACTGCCAAGTGTATGCCCATTCAGCTGCTGGAGTCCTCTCATCTTATAAATGTTGTTACTGTCAAGTGCAAACCTGTTCAGCTGCTGGAGTCATCACATCTTACAAATGCTGTTACGAATCGGGTCGGACAGTGGCG
>Homarus_americanus_3 ENA|GEBG01004262|GEBG01004262.1 TSA: Homarus americanus DS01-Homarus1_Transcript_3253 transcribed RNA sequence.
GGTAAAGTGCGTCATGAAGGATAAAAAAATTCTCCCGGCTATCAGAAAAGCGGACGACTTCTTGGGTTCGGGACGAGGCGGCAACTCCAGCTGGAACCAAAACACAGGAAGCTCCAATCTTTCCAGGCAGTGATGGCTCGGTCGCGGCGCTGAGCGGTCGGAGGGAGAGAGCGGGACCGCCCTCACCACGCAACAAGTCCCCATCATCCTGGCGCGCGCTGAGTGCCCGCCTGACTGACTCCCACTGACTCACAACCGTGGAATGTCTCACTCTCTTGACTCGTATGACTCACTCCAGACCATCGCGACACAATGGATTATAAATGAAATAGGAATTCTTTAATGGGCAAAACGTGTCAACTGGTCTTAAACATGTGTCCAATACCAGCGTTAATATGGTGTCGCTCGGGGGCTGCTCGCTAGTGACGGCCCGGCCTCCAGTATACTGTACATGGTGCGACTTGATGAGTGAAACAAAAAAAGGCTGTGGAGTACCGTGAGTGACAGTGTGGGGTACCAAGGGGTGCCACTCTCACCTGCTGACAACAATGGCACTGCGGGGTGAGTGAGGTCACTTGCCGGGACAGTGACGTAACAACTGCCTCCCGTGCCTACAGACTCGTGCTTTATACTCGTACCAAACTTGTATGTGATATTAGATTATTATTATCGTCACGAGTCTGTGATTTACCTCACCTTTAACACCTGTGAATAAGTGACTAAGATACTAGTGGGCCACAACATGACTACAACCTGTGTTTAACATTTAAGGAACTGCCAGGACAGCGGTGACTCGTGTGGGGGGAAGATTATGAGGAACGGTTGATGGTGGTAACTTTAGCGCCTGAACGAGTGTGTTGATCACACACTGCTGGGCCGAGAGTGTCACGACAGACCCCCGCGTGATAAAGTCTTAATGGCCGTGTAGTGGCCCTCAACCCGTCATGGTTTGCCTCTGAAATATTACAAAAAAGACAGAAAACACCGAGGACAGTAAAATCACTCGACTAGAACAATGTCGAAGTGGGGAGGAGCCTCGACCGTGAACCTGGTGGAGTGGTTGGTGGTGGTGGTGGCGGTGGCGGGCAGGACCTTGGCACAGGCACCGTCCACCTTCTCTATGGTGGCACCCACCCCGAGTGTTGGCCCTATTGACCCCTCCCTCAACAACACCAGCAGGATTTCTCCCTGGTGCCAATGGACTGCTCCTGAGGTTCTTGAGTGCCACGTTCGGATCCTGGATGACACTCTGGGCCCCCAGGTGCTGAAGGGACAGTGGGAGGATGGCACCCGTACCCCCAGGGGTCAAGTGCCAAGCGAGGTTGGCTCGTGGCACGGCAGTGGTGACCCTCGACACATCCGCGTCCTGACGGTGGAGTGTAGCCAAGTTCTCTACTACCAGAGTCACCTCTCCCCCCTCACCTTCCAGGGTGTGGAGGGCCTGGAGGAGCTCACCATCAGGAGATGTAAGCTGGACAGTCTGGTGCCCGGGTCGCTGGACGGCCTGAGTCGTCTACAGAGGCTGGAAGTGACGACCCACAACGGGGAGTGGGCTGCGTTGGCGATGGAGGTGGTGGAGGGGTCGTTGCCGCTGCCCCTGGAGCGAGTCTCCCTCGCCCACAACAACATCTGGACACTGCCACCCAGGGCCTTGTGTGGTCCCGCCGCCCTCCACCACCTCAACCTCTCCCATAACCGCCTTCAGGACGTGCTGGAGCTGGGGTTCTCAGACCAGGTGATGCTGGACGCCCAGGCTCTCAACATGTCTAATACGAGTTTCAGTGATCAGTTTTCAGGGTTTCTTAATGTCAACGAGGAAGTGACTGGAGATGACGGGTGCGGCCACGCCCTCCAGGAACTGATCCTGGACCACAATGATCTTGTGCGGCTTCCTCCACGCAGTTTCCGCGCCCTGGGCGGGCTCAGGGAGCTTTATATTCGTAATAATGATGTCCGACTCATAGCCAGTGAAGCCTTTAGAGGAATGGCAGCCTTACAAGTGCTCTATTTATCTAATAATCATATTATCGCGCTACAGAACGGGACTTTCTTTGAGAACGTAGCCTTAGAGAGGATTTACCTCAACAATAACTCACTCAGTGCACTCAATTCGGGTGTGCTCCAGGGCCTGCAAGGGCTACAGGTGGTGGACCTCTCACATAATAAACTCAACTTGGACACCAGCCACGAGGACCTATTCAAGGGTCTGCGTCGGCTGGTCATCCTTGACCTGTCTCACAACGCTCTCTCCACCATCACCCAACTCCTCCTCCGTGATCTGACCTCCCTCCAGCGTCTCGACCTCTCTCACAACAGCATCGAGAGCCTCGAGGATGATAGCTTTACCTCCCTCTCGAACCTCTACGCCCTCGACCTCTCCCACAACCTGATCCTCAGCCTGAAAGAAGGTGGTTTGAGAGGACTGGTGGGGATGAGTCTCCTCCACTTGACCAACAATTCTCTCATAGAAATCCACCCTCACGCCCTTCACCACAGCTCCAACCTGAAGGAGGTGTTCCTTGGAAACAACCACTTGCAGGCGATTCCCACCGCTTTAGAAAACCTTTCCTTCTTAAAGGCTTTAGATGTGAGTAGGAACGACATCGTTAGCATCCAGCCATTCCTTTTTGGCGGCTTGGGCAACCTGGAGACTCTTAATGTGAGCTACAATAAGATGAATGGCATCTCTCAGGGATCATTTGCTGGACTTGTTTCTCTGGAGACTTTAGACATGAGGGATAATCAGTTAAGGGCAGTGAGTGAAGGATCCTTCGACGGGGTCCCCAGTGTGCGCCACCTCACGCTGGCCAGGAACGAGTTGACCGACATCAATGGTGTGTTCGCCGGCCTGGAGCACCTAGAGAGTCTAGACTTGTCTTACAACAACATCCGTATGTTTGACTACGCCTTCATCCCCAGGCAGCTTATTAAGCTGGATTTAAAGAATAACAAAATTGAACAGCTTGGTAACTTCTTCAAGGTTCAGAGCGTCTTGACGTTAGAAATTCTCGACGCCAGTTATAATGGCATCACGAGACTGACAGAAGTCTCACTCCCCAACACTATCAGGAAAGTTATTTTGCACAATAATAACATAAGTCGCGTTCTGCCAAACACATTCCGGGATAAATTAAATTTACAAGACATTGACTTCCGGTTGAACGCCATACAGAGACTTAACCCCAAGTCTATTAGTGTTCGAGGCACCATCGGTAACCACATCAACGCGCGGGTGTCCTTGGCTGGCAACCCGTTTGTGTGTGACTGTGAGATGGAATGGCTATACGGGTCGTCAGGGACTACCATTACTACCCCAGAAGCAACCGAGGTCATTTATCTTCAGCCTCGAGTCGAAGATCTTGCTCAGGTAACTTGTACTCTCACACATTCTCGAGGAGGAACGTCCATCTCGATTCGTATCTTGGACACGTCCCCGGAGAACTACCTCTGCCCTTATGCTACCCACTGCTTCGCCCTCTGCCACTGTTGTGACTTCATAGCCTGTGACTGTCAAATGAAGTGTCCTGACGCTTGTTCTTGCTTCCACGATGACACTTGGTCCATGAACCTGGTGGACTGTTCAGGGGGACAACTGGACCGCCTCCCAGACCGTGTACCGATGGATGCGACGGTGGTGCTCCTGGACGGCAACAACCTTCAGGTACTTCACGCCCACCACTTCATCGGTCGTCACAGCATCCAGCAACTCTTCCTCAATAGTTCCCAGATTCAGACACTTCAGAACCGTACCTTCCACGGCCTCACGTCCCTGCGCACACTACACCTGCAGGATAACATGATCGTACAGTTAAATGGTTTTGAGTTCTTTGGTCTTCATCGTCTCAAAGAACTTTACCTCCAAAATAACCGCCTCTCTTTTGTCAACAACGCCACCTTCCTGAGCCTGAAGAGCTTAGAGGTGTTGAGACTAGATAACAACTTTATCATAGACTTCCCTGTTTGGCTCCTGAGTAACAACCGCTATTTAACCAGCGTCTCTCTGGCCAACAACCCCTGGGACTGTGACTGTCAGTTTGTTGAGTCTCTGAGGGAGTGGGAGACCCTGCAGCCGTACCTCCTGCTGGACCCCGAGGAAGTCTTCTGCGTGCACAGTGAGTCGGGCGTGGTGGGTCCCAGTATAGTGTTGCCAGAGTACTCCTGCACCAAGGGGCAAGAGAGAGTCACACAGTACCAGTTTGGTCAGAGGCAGTTACCCTTCCTGGCGGGGGGTCTGTGTGGGGGTGTGGCCCTCATCAGTGCGTTGGTGGTGGTGGCCATGCTGGTGGCCCGAAGGAGGGCTGCTGCCGCCAACAAGCTGGCCATGAGTAGCCCCCCGCTTTACTGCCAGGAGGAGGACGGGAAGGTTTTTGACGCTTACATCAGCTACAGTGCCAGTGATGCCAGCTACGTGCGTGACGTCATAGCGACTAAGCTGGAGAACAGCTGCCCCAGCTATAAACTCTGCCTTCACTCCAGGGACTTCAGCGAGAACAGTCGTCTCTCAGAGTTCATCACACAGTCGCTCAACTTCAGCAGAAGAACCATCGTCGTGCTCTCCAAGAACTACGTCGACAACGAGTGGAAAAATGCCATATTCAAGAAAGCTCACGTCGATGGGTTGAAGGAGAATGACATGAACATTATTGCCATATATTATGACAATGTTTCCTATTCCTCTTTTGATGCCGAGTTAAAGGCAGTGATAAGAAAATGTTCAAAGCTGCGGTGGGGCGACAAGAACTTCTGGAAGAAGTTAGCGGAAATGATGCCTCAGAGGCAGACCTACACTGGCCTGCCAGTGTACGTGTCCGACAACTCGTACAAGTCCTCGACGCTGCCGTCCCTGGTGCCCCCGTCGTCTCTACCACTCCCATCCTCCTCCTCCGTCCTCACATCCACCACTGGCCTCACCACGCCCTCGGAGATCGACCGTAGGGCTTCATACTTGCCGGAGGCCCCGGCGACGTATAAGGCGCCGCCACCACCTCGGCCGTGTTACTCCCCTCCTTCGTGTGATTACATCGTGATGCAGGGACGAGATTGTCAAGACCCACAGTGCACCTGCCGCCATCACTCACACGCCGCCTACACTTACGTCGACGGCGATAACTCGTCGCTTCATACATACACTTCCCTCGAGCCTTTCACCGGCTCCAGCCCTCACCACCCCCCCACCTACTTTTCCCGACCTCACTCTCCCAAGAGTAACAATTACAGCGTCATTGACGCCCCCATCAGGAGGACTGTCAAGGCCAGCAAACGGAAGAAGAAGCGACCAATGAGCCAGACATGTCCACCTACCACTAGTGAGGAGGTGGTGGACGAGCACGGTGACCCTCAGGACCCCGCCAGTACCCAGCCTTCCATCGGCACCTTCCGCCGCACCAAGAGTCTCCGGGTGACACACGGCGCCGCCGCCGGGGAGAGGCAGAGCGACTACTCCACTGATCACTCCAGTGACCGCTCCAGTGGCAGGTCCTATGACCACTCAGTCACCTCTGCTGGTGGAGGCGCAGGTGGAGGGCTGGAACCCACAAACAACACCCTGTACATGGGTCTGACAGACTCCCCGCCAGACCCCGGCCTCAACACCGAGGAGTGTTTCGTCTAGTCCATATGTGGAGTACAGTATATTGTTTGTTGCTGTGAAGTGAAGGCAGTGATAGATGTTCCCGGATAATGTATTGGTAGGATGTGATAGATCGTGGTAGTGTTGTAACCCATGTTTACTACCTGCGTCAGGAGGTCACCTGGACGTACGTGGCTCCTGTGTCGTGCAGGAGCCTCCCCTGGCGAGAGCCTCAACACCTTACAGGGAGTGAGACGTTAGAGGCTCGTCTCGCAGACATTATCACAGAGTACTAACCGTCCCGTTCATTGTAAGTCACCAGTGATTGCATAACATTGTATTTCATAATCTCAGATTTTTGTTTTATATATCTTGGGAGATGTGTTTCAGTATTACACGAGGAAGTGAGTGTCTCAGAAGCTGTCATAACTTTGTTGAAATACACACCCGGCGCGGGGTCTGCCACCGCCGCCGCCACACTCACTCACCAGCTGCCACCGGCGGCTAAACTAACTGCAACATTGTCCCAAGTTGCTCACTAACAACACGTATTCACTAGACATGTTGAAGCTACAGACGACACCAACAGGAAGAAAAAACCCGCAGCTCGTAGTTCAGTGTCACGGTACAGGGAGACGATGCCTATGTCAACACCCTCCCTTCCTCCCTCTCTCCCTGTCGTCCTTCTTCTCTTAGTGTGACTGTCTCTAGTCGTCTCAGTCAGTCAGTTCAGACAGTCACCTCAGCCGATCATCTCAGCTAGTCAACCTAACCATCACCTGTACCCACCTGTATTTTGATTACTAAATTGAACCCATTTGTATTCACCTGTATTATACTGTAATATACCTGGCCCTTCTGTAAGCCTGTGACCTGTACGTATCTTTATCAAACTATACCTCTCTCTCTCTCTCTCTCTCTCTCTCTCTCTCTCACGCTTTTTCCCCACTAGTTATTTATACAGGGAGGGTGTGAGGTGGTGGTGTATGAGGGAGAGAGTTATACATTCTTCACACTCTCCCTCTCTCTCCCTCACCTCCAACTGAATAATTTTACACTTGTTGATTCTTCAGACCAGGCACAAGGTCCATACGTCTGTCTGTCTGTCTGTCTGTGAATTTTTTTTTATGTTTTTCCTTAGGGTAGAAATGTTATGTAATTTTGACCATTTCTGTATTTTGAGTACAAGATGTTATGTAGTTTTTGGCTTTTTTATGAGTACAGATGTTATGTAATTTTGTATTTTTGCTGTAATTATCCCGATAGATCTGTTATTAAATTATGCCTCTTCTCCTTTCCTCTTCTCTTCCTTTGCCTCTTCTCCTTTTTTATCTTTCTACTTTCGACTTGGTGAGTGTATGTATGTATGTCCGGCACAACACGCACACGAGGTTAAAATATAAAGACAGACATAAACACGTGTACTGTGAGTATTAACATGTGGGATACTGAGACACACACACACACACACACACACACACACACACACAGATCACTGCCAATTAAGTTTTAAAAATCAATTTTAGTTTTGCCGGCAATTATATCCTTATTTAATGCAACATACATACATACATACATACATACATTCATACATACATACATACATACATACATACATACATACATAAAACAAAACAACACACACAAC
>Homarus_americanus_4 ENA|GEBG01008092|GEBG01008092.1 TSA: Homarus americanus DS01-Homarus1_Transcript_6278 transcribed RNA sequence.
TCCAGCAGTTAGTTTATATCTCGCGCTGTCGGAGGGAGGATGTACCACTTATCTCCCGTGGTCACTTGTGAACTCCGCTGACATGATCGAGCTGTGCTAACATAACCAAACACGAACCATTGTGAATCTGTGGTAACCATTACCTACCACCAGAATGAAGGTTATCGTGGCATTATACGTGCTCGCAAGTGTTTTTGCAGCATGTTCTCCGACATTTGTATACAATGCTCCCGAAAACTGTGACTGGACATTGCGCGACGCTCAGAGAGAGGAAGTGTCCCTCTCATGCAGCCTGAGAACCATTGGCAGTGACTTTGCCGGCAATAACTTTACCATTTCCCAAAGTGAACATATATCTGAACTGGAAATTCTCTGCAGTGATGTGTTGTTCTTCCAATCCTCGCTCCAGCCGCGGATGTTCCAGCGACTCTACAATCTCGACACTATTGCTATCGAGTATTGTAAACTGACGAACCTCCCGGCCGGTGCTTTCCTCGGCCTAGATGCCATGAAGCGGTTGTCAGTGAGGACCCACAACAGCGACTGGAGTGCCATGGCTCTGGAACTGGCACCTGACAGCCTGGTCGGGATGCCACATCTGGAGCGCCTCGACCTGGGACAGAACAACATCTGGAACCTGCCCGAGAGAGTGTTTTGTCCTCTGCCAGCACTGCGTCATCTCAACCTCACCTGGAATCGTCTTCAAGATGTGTCCGAGGTCGGGGTCACAGGCAGTTGCGGGGCTCACTTGGTCACCCTTGACCTCTCTGGTAATGACCTGGTTGTGCTGCCCGAGTCTGGCCTGGCCGGGTTACAGTCACTGCGGGAACTTTACCTGCAGTACAATGATGTGTCCATGCTGGCTGACGGAGCGTTCTTAGGGCTCACCTCACTCAACGTGCTCAACATCTCTAGCAATCGTCTGGTGGCGCTTCCGCCGGAGGTGTTCAACGAGACTCTGGGCCTGACGGAGCTGTACATGCAGAACAACAGTGTGAGTGTGTTAGCCCCGGGACTCTTCGCTGCCCTCAACCAGCTGACAGTCCTGGACATGTCGCACAACCAGCTCACGTCAGAGTGGGTGACAGCGGACACCTTCCGTGGCCTCCTTAGGTTGATAGTGCTCAACCTCAGTCACAACCGCCTGGCTCAGGTTACGCTCGACATGTTCCGCGACCTGTCAACCCTCCAGGTACTCGACCTGAGTCATAATGACCTGATAGTGGTAAGTGACATGACGTTCTCTCCTCTTGCCAATCTACATCGGTTGGACCTGAGCTACAACCTTCTGCTGGCTGTGGAAGCTCGTAGCCTCTCGGGTCTCCACGTGTTGTCTTCTCTCTCCGTCGCCCACAACAATCTCTCCAGGATCGCTTCAGAAGCTTTCGACAACTGCACCAGTCTTCGAGACCTCCGTCTTGAGTACAACTTCCTTCAGGAGATTCCAGAGGCTGTGCGTGAGGCTGTGTCCCTGCGAACTCTCAGGATCAGCCACAACCAGCTAGTCAGTGTCTCCCAAGATGACCTTACCAGCCTCTCAGCACTTCGGCACCTTGACCTCTCTAATAATCTCCTGAGAGGGTTGTGTAAGAGCTGTTTGGCTGGACTGGAAGACCTTGAAGTGCTGGATCTCTCCAGTAACGAGCTGGGGTCAGTGCCTCATGGTGTGTTCGACACTAACACAGGCCTCCAGCTGCTGCGTATGGACGGTAACAAGATGAGTGATATCAACGGGTTGTTCGCTTCTTTGTCTAACTTACTCTGGCTCAACGTGTCAGACAACAGAATAACTTGGTTCGATTACGCTCTCATTCCTAATCAGCTTCAGTACCTAGATCTTCATAAAAATAAAATTGGTGATTTAGGGAATTATTTCAGTCTGGAGAGCAAGTTGCAACTGAGGACCCTTGATGCGAGTCATAATCAGTTAGAAACGCTGACAGGAGTGTCCGTACCAAACAGTGTAGAGCTGCTTTTTGTAAATAGCAACAGAATTACACGTATAGGTGCTGGAACTTTCTCTGAGAAACATAACCTTTCTATGGTGGACTTGTACGATAATCTCCTTAGTAAACTTGACCTCAATTCCATCAACCTTCCCCCTGTACCCGAGGACCGTGACCTTCCCGAGTTCTATATCGGCGGTAACCCCATCTTCTGCGACTGCAATATGGAGTGGATGCACCGCGTCCACCAGATCAGTGGGCTGAGGCAACACCCGCGCGTCATGGACCTCGACAAGGTGATTTGCACGCTCCCTTACCCACGGTCCGAGGAGAACCGAGTCGCATTCTTGGAGACTCAACCCTCCCAGTTCCTCTGTCCTTACACCTCTCACTGCTTCGCTCTCTGTCAATGCTGCGACTTCATTGCTTGCGACTGTCAGATGACGTGTCCCAAAGGTTGTTCCTGTTATCACGATGAGACGTGGGCCACCAACATTGTCGACTGTTCATCTAGAAATCATCACCAACTCCCAGACGACATCCCCATGGACGCCACAGTCGTGTTCATGGACAACAACGAGATGCCAGTCCTCGATGCTCACCAGCTCATCGGCCGTAAGAACATGATGTCCCTTTATCTCAACAGTTCTAGGATTGAAAGGATCCAGAATAGAACTTTCCATGGCCTGTCGTCCCTCAAGCAGCTTCATCTGCACGACAACATGTTAGTTGAGCTCGAGGGTTACGAGTTTGAGCATCTCCAGCACCTTCGCGAGTTATATCTTCAAAACAATCGACTGAAGGTGATCAATAATGCTACTTTCGCTGACTTGAAAGCACTTGAAGTCCTCAGATTGGACGGGAACTTCTTGTTTGACTTCCCTGTTTGGCACTTGAAGCTCAACAAGGGCTTAAAGGATGTCATTCTGGGCGTCAACTTGTGGTCCTGTCAGTGTCAGTATATGGTGGACTTCAAGAACTGGCTCATCCGGGAGACGGACGTGGTCAAGGACGCCAAGACAATATATTGTGTGTCCAATTCCTCCGGAGATCCTGGTCCATATGTCCTGGAGAGCTCCTACTCCTGTGAAAACTTCGTGGCGACGTCCATCGTGCAGGAGAAACTTGAGAATGACTTCTTGCAACCAGTATTGATTACGTTAGGCATCTTCTTTGTGGTTCTGGTGATTGGTGTGGTGTTCGCAGTGTTCAGGGTGCGTTTGCAAGCCAGCGTGTCGAAAAAATGTGGCTTGAAGTGCTTCCCTTCACAGCCCACACCATCCAAAGAGGATGACAGGAACTTGATTTATGACGCCTTCGTCAGTTATAGTGAAATGGACGCTCCCTTCGTGACGGAGGTGTTTGCCTCGGAGCTGGAGAACGGTGATCCCTCATATAAACTGTGTCTTGCATCCAGAGATTATCAAACTGTAGGTACATATGTGGGCGATTTTATTGTTCATTCGATAGAGTCAAGTCACAAGATAATTCTAGTCCTAACTAAAAATTTTGTTGATCACGATTGGTGTAAATTCTCATTCAAGGCGGCCCACTTAGAGGCACTGAAAAGCCTTAAAAATCGTGTAATAGTCGTAGTGTGCGGTGATGTGAACGAGAGTGACATGGATTCTGATCTTGCAGCCATTGTCAAAAGTGCAACCAAACTGAAGTACGAAGATAAGTCCTTCTGGAGTAAGCTTCACGCTGCTCTGCCAGGGGGAGCCAACAAGAACCACCAGTGCTACATCACCGAGACCAACTACATCATGAGGAACAGCGTGCCGGTGCTGACGCCGTCTCACACCCTCAACAAACAGGGCCAGCTGGTGCCCAACATGGTGCTTACTAACACCATCAAAACCCCAGTGTCTCACTATCACCAGCAGCACCACTACCACCAGACGCAGCCGTCCATAAATAGTGACCCTGGCGAGCTAGACAAGACCTTCGTCAGCGTGGAGACGACCCAGTCCAGCCTCGCCCCAAGTCTTAACCACTCCTACATGTCCATCGACTACGCCGCCGCCCGCAACTCTCACATCTACGCCTCCATTGACGAGACGACGCCGGCGTTGCCCCCGTCCACGCTGCCATCGGTGCACAGTCTCCACCATCACCTCCGTCAGCAGCAACAGCAGCTCGAGCGACGTCAGTATATCCCACAGGAGCTGCACTGTAGCAGTCAACAGCGTCGACCTCTCTCTGGCACCACGTTACAAACATTCGACCAGCCAGCAGTCAGTGCGTCCTATTTCATATAAATATGTATTAAATGTTTTGTTTTTTGAGTGAGAGAGAAAGATAAAAGTATATATATCTATAACTGTTAAGCGTGCACAGTGAGAAAGGTACATGTTTATGTGTGAGAGAGAAGTGAGACACACACCCTCATGTTGACAGTTGTGTGTGGAGGAGGAGGGAGGGGTGAGGGTGTGGTAGCGTAGGGCGAGAGTCAAGGAGTGTGTCACGTATATCTGAGTCTAGTCAACAACACTTTGAGTGAGAGGTGGTCTAGTGCCTTCACATTACGGCCTTTGTTGTAGCGATGTGGCTGGTGATGACGATACTCCCTTTACCTGTAGCTTGTGTTGCTCCGCTCTTGTTTGCTGTCTCACCTGTAAATAATGTATAAACATGACTTATATGTATAAATCGTGATATCTATGGCCAAAGTGTGATAATTACTAGCTGTTACATTGAGCTCAACTCATGAGTCATAACGGGTATTTTTATAAAATCAAATAATTACAAAAATAAAATGATGATTTGTTATATGTTTATTTT
>Homarus_americanus_5 ENA|GEBG01014262|GEBG01014262.1 TSA: Homarus americanus DS01-Homarus1_Transcript_11311 transcribed RNA sequence.
ACAAGAAGAGGAGGAGCGAGGGCAGGAGGTGGGCAGGAGGGTGGGAGGAGTGGGCACTAAGCAGGTGTGGGAGCGGGTCCAGCTGTTTCGAGGGCCCGACTGCCGCTGCTGCTACCCGCTACCACTGCCCACCATCGATCACGGCTCACCAGCACACGCGCCCCGCGCCTCCCCTGCCACGTGCTCCACACACCTGCGCGCCCTCACGTGTGTCTAGTACATGTGGTAAGTTTATAACGACGGGCAGGGCTGGCAGGCACCTGGGCCGTGGGGCCCTTGTGGACACGGATCATGGACACTTGAAGAGGCAGTGTGAGCACCTGTCAACCCACACACGTGTCCCAATGCTTCCCATTGCCCCTGCCGCTCACACTCTTATACGCCCTGGCATGTTGCTGGTGCTATTGGTGTTGGTGGGCGGCGTGGGCGGCCGCCCACCCGAGTGTGAGTGGAAGTTGGAGAACGCCGGGGTGACGGCTGGGGGCAACGGGCAAGTCCGCACCAGCTGCCACATTCGGACGCTAAGTCGAGCGTTGTTGACGGCAGGCAGCAGCAACACCTCGTTGTCGGTCCTGACTCGTGCCATCCACGTGAACATCCTCACACTGCACTGCTCAAGGCAGGTTGTCTTTGAGTCAGAAGTTACAGCAGGGATGTTCACTGTGTTCCCAAAGCTGGAGGACCTGCAGATCCTCGGGTGTAAAGTGACGGAGCTTCCCCCGCACGTCCTGGCAGGCCTCCCACACCTGAGGCGCCTCACGCTGCGGGCACACCACCAGGACTGGCCTGGGGCAGCACTCACAGTCCATCCTGACGCCCTTGTTGATTTGAGTCGACTAGAGGCCCTCGACCTGGCCCACAATGCCCTATGGTCCTTACCACCGGCTGTGTTGTGCCAACTGCCCTCCCTCACCACTCTCAACTTGACGCACAACCGATTGCACCACCTACCTGACCTCGGCCTGGGCCCTCACCGGATGCAGGGAGAGGAGAGTGACCTGCCTGCTGGGTGCTCGTTACCGCTGCAACACCTCGACCTCTCCCACAACCAGGTTTCTGAGGTGCCTGAGCGAGCCTTCATCAGTGCCAGGGACCTCCGGACTCTCTCTGTCAGACATAACCGCGTCGCACACCTCGCCGATTGGGCCTTCGGTGGTTTAAATTCACTTGTAAGATTAGACTTTTCTCACAATCGCTTGGTGGCAGTGCCGAGGTCTGCACTAACAGACTTGAGGCAGTTAAAGGAACTCAATCTCTCAAACAATTCTCTTAGTGTCCTAACCCCTGCAGCCTTTAGCAGTCTGGGTCAGCTGCAAACTCTAGACCTCAGTCACAACCAACTTACCTTGGGGACCAGCAATGTGGAGCCTTTCAACGGTCTTATTCGTCTGGTGGTTCTGAACCTCTCGTACAACCTCCTGGTACACCTGGGCTCGGATACCTTTAAGGACTTGTACTCCCTCCAGAAACTACATCTGGAATACAATAATTTGGATCACCTCTCTGATGCCACCTTCGCTGGTCTGGCCAACTTACATACATTAGACATGTCGCACAACCAACTGACAACACTTTCCGGCAGAGCTCTTCAAGGTTTAGCTGTATTAACTCACTTATCTCTCGACCACAATAAGCTGGAGACTGTACATACAGCAGCCTTGGACAACTGTACATCTTTACACTATTTGAGTCTCGCCCACAATGAGCTGCTTGTCCTGCCGGAGGCTGTGATGCGAGCTCCACTTTTAAGAGTACTTGACCTGAGCCATAATCAAATTCCTTGTATTGAGGAAGGTGTCCTTCATGGCCTCGTGCATCTCCAGGAGCTCCGGATGTCTCACAACGTCTTGAATAATGTAAGTAAGGCCTCCTTGGCCGAAGTCCCATCACTCAGCTACCTTGACCTCTCTCACAACGCCCTAACGGACATTGAATATGGGGCAATTGAGGCCACGCCCAAGCTCATGGGTCTCGACCTCCACCACAATTATTTGGGGGACATAAACGCCCTGGTGACTCTCCTTCAGAACCTCACCTGGCTTAACGTCTCACACAACAGCATTTCCTGGTTTGATTATGCCCTCATTCCGAAGAATCTGGAATGGATAGATCTAAGTTACAACCAATTGAGTAAATTAGAGAACTACTACGAGGTTCAGAAAACTCTTGGACTTAGGATACTTTATGCTGCACATAATAACATCTCTGATATTAATGCAGAAGTTGTTCCAGATGGCATAGAGGAACTTCATCTTCAGCATAATGCCATCTCTTATGTGGCCTCCAATACCTTCCTAGACAAAACCAAGGTCTTGCTCATTGACTTGCGGTACAACTTGCTAACGATTCTGGAAGAGGCAGCATTGAGGATTTCGTCTCGAAAAACACCTGCTCCCCACCTGATGCTTTCCCACAACCCTCTTCAGTGTGATTGTGCTGCAGACTGGCTCTTGAGGGCTGCTGGCGCAAGGATTGGGGGTCCAGTGGGTGGGGGATCTATATTACCACGCCTAGGAGATGTAGGATCCGTCGAATGTCGCTTACCAGGCTTGTGGGAGGAAGCCGTGGTGCCCTTGATAACTGTACAACCACAACAGTTCCTCTGCACATACCGTCGACACTGCTTTACACTCTGCCACTGTTGTGACTTCGACGCGTGTGATTGTGAACAGACGTGCCCCAGGAACTGCACCTGCTACCATGACCATACATGGACGCACAATGTAGTAGACTGTGGTGGTGGTTGGACTCATATGCCCTCAGGAGTACCTATGGATGTCACTGAGGCCTTTATGGATGGCAACTCCATGGGTGCTTTGACTTCTCATGCCCTCATTGGCCGTAAAAACTTGAGGGTTCTTCACCTCAACAACTCCGAAATCACTGTCATTCAGAACCGAACTTTCAACGGGCTCAAGAACTTACAGGTATTGAGGCTCGAAAATAACAGAATGGAGGCCCTGCAAGGCTTTGAGTTCGTTGATCTGCATGGCCTTCGTGAGCTTTACTTGCAGAACAACCACTTGAAACACCTGAGCAACATTTCCTTCTCTCCACTACGAGCAATAGAGTTGCTGCGGTTGGATAACAACTTACTAATGACCTTCCCAGTGTGGAACCTTGCCCTTAACCCCTTTCTGCTAGAAGTAAGCCTCTACCACAACCCTTGGAGTTGTGAATGTAGTTATTTAGCTAACCTCAGGGCTTGGTTGGAAGCAAACCGCATCAAAGCAACCAATGCCAGTCTTATTCGCTGCCATCACAACAGCACTGGTACAGAGGGTCCTGCAGTGCTCTCTGACACGCCCGTGAGGTGCGACCACTACGTGGCCACCACCAGAATCAATAACCTCATTATTCATGACTACGTTATGCTGATGCTCATCACGGCCGCGCTGCTGCTCCTGTTGCTGGCTGCCGCCATTATGGTGGTGGCTTACCGCCGACGCCTAAAGCTTTGGGCAGTCAGCCGCTATGGTAAGCGCCTGTTTGAAAAGTCCTCTGCTTATGTTGAGGAGCGAGAAAAACTCTTCGATGGATTTGTCACCCACAGTGCCAAAGACTCAACCTGGGTGTGCGGTCTCATGGCTCCTGAACTGGAGGCGTTGGGATACCGGTTGTGTGTGGCTCACCGTGACTGCACAGCCCCTTCAGCACCTGTGGCAGGTCGAGCCATTGCTGAGAGCATCGCTTGCAGCCGTCGCGTGGTGGTGGTAATCTCCAGGGGACTGGTGGACGCCGAGTGGTGTCGCTACGACTTCAAAAGTGCCCATGTCGATGCTTTAAGGGGACTTCGACATCGAAACATCCTCATCGTCATGTTGGAAGACGTGCCAAGATCAGAGCTCGACCCTGAACTAGCCACCATTGTTCGCACGGCGGGCACTATACTTCATCCGCGTGACCCTCGGTTCTGGGATAAGTTACGGCGAGCGATGCCCTCGCTGCGCTCTCATCGCTTGCCTCCAGGACTTTCTGCAACTCTTGGAGGGAAGGCGGCTAGTCGGCCTCTTGTGGCTGCTGAACAGCAGAATGGTCCTTCTTGGCCTCTACCAGAGACCAAGACCTTGGGCCGTACCCCTACTAAGTCCCTTACTGTCAACCCATACTGGGAGACGGCCGTGGGTAACAACGTGTCAGAAGCGGCGGCGTGGGCGTCGAGGAGGGGACCAGACCTTGGGGCACCTCCTTGGTTGCACAGCCCCACGAAACCTCCGTCCCCAGCTCCAACTAATGAGGCGAGAAATGGCGTGGCGTCGCCTCAAGGTTCCTCAAGCGTCCCCGAACACACGTACATGAGTGTGAGCGAGTGTGGGGAGGTCAGAGCTTCATTACTTCCCGCCAGCACCCTCTCTACGCTGGCTGGACCAAACTCCTTGGCCAGCGACAGCCCCTCGCTGGGTGGTAGAGGGACCGGAGGGGAAGGGGGGAGTGTTTCTAGGCCCACCGCCCCACCTCTGTTCCGTCGAGATGCCCCCGACTACCTCACCCGCAGCTGGATCTTCCACCCACCCCCCAACGAGCAACCTCCCCCGCCGGGCCAGACGTACTTCGTCTAGGGCTCACCGCCTCCACCTATGCACTCCCTCCAGTCGTCCCCACCTTTCGAGTGCTGATAACCACGCCCTCCCCGCCCGCCCATTAAGCTTTAGCTGCATCTCGTCCATATCATATCCCCAGCAGCTAGTGTAGCCTTACGCCCGCCTGCCTAGCCCACCCTGGCACTGCTTCCAGTCTTTGTTTAGGTCTATTTTTCAGACCACAAAACCCACAGCATCTCCCAACTCAGATAATCCTGGCATTCGGGTCCATTAACCCTGTTCCTGACCCACCCAACTCATCTCCTTTTTCCCCCTCTCCACTCCTCCATGTCCTCAACACCTCACGCGAGGGATTGGCCCGCACACATTCCGCCCACACCCACAGTCTACAACGCCCACGGCCGCCCCAGGTGTCGCCGCCCGCACGATCGTCGCGACACCTGAGGCGACAGTGGAGTACACAGCTGTGATGCAGAGAAAGAGTCGCCCCATCAGTGCTTTCTGAACTGTGTTGGACACTGTTGTAACCAGTGGACACACCAGAGTTCTCTCAGCTCTTGTGCAAGTTTCACCAAAATGAATCTTTGTAGATAAAGGCAATAAGGGAAAATTTGTTTAGCTTCGAGGTATCAATTTATAAGCTTAGCCAGAAGCTGTCAATGTGCATATAACTACTGAGTGAGTCGATGGTCGAGCAGCGGCGCGCGGAGTGTATGTGTTCTGTCCTTGTTGCCATGTCCGGACTCTGCTTCACCTGAGTAGGATGGTAACAATCCACGCCAGGTTGACTACGGCAGTTAGCAAGTGACTTACATGTAGAAGTGCCAAGGGACGCGCTGCGCAGAAACCCAGCAGGATTTTTTATTGGTTTTTGTTCCAACTGAAGAACTTGCAAAACGTATCCCATGTCCACCCACTGGACACCAGGACTTAGCAGCTTATATTCTTCTCCCTCCCCGGCCCCTCCTACACCCGGGGGTGCGCCCCCCTACTGTGTGGGGACTAAGTGACGCACGAGAAGGAGGAAGCTGAGCAACTCCTGCTATGTATATCTCATTGGATCTTCCACATTTTCTTACCCATTAAATATATTGTAAACTTCACTTCGAATCTGAGCAACTCCTGCTATGT
>Homarus_americanus_6 ENA|GEBG01014264|GEBG01014264.1 TSA: Homarus americanus DS01-Homarus1_Transcript_11313 transcribed RNA sequence.
AGAAGGGCCAGACAGCGCGCGGAGTAAAACAGTATGAGTTGAGCCAGTGGGAGGGTCGGACCATGACGCACCTCCGCCTCTCAACAGTGCGGTAATGTTGGTCCGAGTCAAGTTAAAGACTTTAACCAATTCCCTCCTGTCTGCAGGAATGTCTCTCATGGCATTTCCACTAGCAGTGAAGTAATTCTGCCAATCAAAATGTGGAGTGCGAGATTTCGGGATGGCAGGGTGCTGCTGGTCATAGCCGTTGCGTTGGTGGTGTGCTGCGAGGGCCTCGCTGTGCGATATAATGGCGGCGGAGAGTGCGAGAGCCAAGCCCTTAGTGCCCGGGAGAGAGCACTCACCTGCTCCCTCAAGACTCTTGATGAGGACATGAGAGTGGCCAATCTGAGCAACGTGCCAGTGGACAGTGTGGTGCAACTATCCCTTCAGTGCAACCAAGTTTACTACTTCGAGAGTGTGTTGACGCCCTTCAGTTTATCGGGCTTTGTGCGAGTCAGAGAGCTCAATGTGGAGTATTGCAAGATCAGTGAACTCGAGGATAATACATTTATAAGCCTCAGAAATTTAAGAAATTTGACACTACGGACTAGAAACTCCGACTGGCCGGTGATGAGCCTTACGACCAAGCCAGATGTGTTCCGTCCTTTGCACCAGCTGGAGCGGCTAGATCTTAGTACTAACAATATCTGGGAATTACCAGCTGGAGCCTTCTGCCACCTCGCCACCCTCAAACTGCTCAATCTAAGTCACAACCACCTGCAAGACATCACGCAGCTGGGGTTCGGCGAGGGTCCAGCAGACAGAGGTTCCCCGACCTGCCGCTCAGACGTCAGTTCGCTCGACCTGTCCAGCAACGATGTCACGAGCCTGGTGTCGGGGTCCCTGCAGGGCTTGGGCCGCCTCCTGCACCTCTACCTGCAACACAACGAACTCGGGAAGGTAGACGACAATGCCTTCCAGGGTCTCAGCAGTCTACGCACCCTCGACATCTCTGACAACAGACTGGTGGCGCTGCCTGAGGACGCCTTCCTTCACACCCCGAGCCTCATGTACTGCCGCGTCAGGAACAACTCCCTGTCTGCGTTGGCACCGGGTTTGTTTCGAGGCCTCGAACATCTGGTAGAGCTCGATCTTTCCCACAACGAACTGAAATCTGAGGGGCTGACATCTACCATCTTCCAGGGCCTCATTCGCCTCATGTTGCTGGATCTGTCGTACAACAAGATCTCTCAGCTGAATCAGCAGGTCTTCCGCGATCTTTACAACGTCCAGGTTCTCAGACTCTCCCACAATCAGTTCCAGACCATCCCAGCTGCAGCATTTGCAGCTTGTGTTAACCTCCACACACTGGACTTGTCTTACAACCAATTGACTAGTATTCCAGATCGAGCATTCCAGGGAGTGAACGTCTTGAGTTTCCTGGCGCTGGACAACAACCAGATCAGCGACGTGGGCGCGTCCTCACTCAGCAACCTCACCAGTCTGGAGGACCTCAACCTTAATGGTAATCAACTGACGGTGATTCCAGCGGACGTGGGTCGTCTGAGGTACCTCAAGACGCTGGATCTTGGGGAAAATAATATCACGTCCGTGGAAAACATGCCCGTGAAAGGATTAGAGTTCCTGTACGGGCTAAGACTCGTGAACAACAAAATCAGTGGTAACATTTCTAAAGATACGTTCAGTGATATCCCATCCCTTAAGATACTAAATTTAGCAAAAAATGCTATAACAAATATTGAAAGTGGCACATTTGATAATAATCTTAACTTACAAGCAGTTCGATTAGATGCAAACAAGCTTACAAGTATTAATAGTTTATTTGAAAACCTTCCAAATTTAGTGTGGTTAAATGTGTCTGATAACAACATTGAAATGTTTGATTATCACTTTATTCCCGTGAGTCTTCAGTGGTTAGATTTGCATAAAAACAAAATTACTGAATTAGGAAATTACAATGAACGTCATGATCTAAGTTTGCAAACCCTTGATGCTAGTTTCAATAAACTACAATATATCAATAGCATCCAAATTCCCGACAGTGTGCAGTTGTTATTTTTAAACGATAATAGAATATCCGAGGTGGAACCCTTCACTTTCTTTAAGAAAGCAAACCTAACTCGTGTTGACTTATTCGCTAATCAGCTGGCGAAGATGGATATGTCGGCTTTGAGGCTGTCGGAGCTTCCGGCCAACAAGTCCCTCCCGGAGTTCTATTTAGGAGGGAACCCCTTCGTCTGTGACTGTAAGATGGAGTGGCTCCAGAGGATCAACGGCCTCGAGCACGAACGTCAAAACCCCCGCATCATGGACTTGGAAAGCATCTATTGCCAGATGCCTTTCCATCGTACGGGGGCCTTTATCGCTCTGGTGGAGGTCAACCCGTCACAGTTCCTCTGCCAGTATGAGACCCACTGCTTCGCCCTCTGTCACTGTTGTGAGTTTGATGCCTGTGATTGTGAGATGACGTGTCCTAGTGGCTGTGGGTGTTACCATGACCAGTCGTGGAGGTCCAACATTGTCGACTGTTCACGGCAGGATGTGCAACAAGTGCCTGAACGCATCCCAATGGATGCCACTCAGGTGTACCTTGATGGTAACGATCTGAGGAACCTCTCCTCCCATTCCTTTATAGGTCGTAAACACCTGCAAATTCTGTATGTGAATGCCTCTAATGTCAAGACCCTCGACAATGGTACATTCAGTGGGCTAACCAGACTTACGGCACTTCATCTGCAAGACAATCTGCTGGAAGCGCTAAGGGGAAACGAGTTTCAGGGGCTGCAAGGCGTGAGAGAGCTGTACCTTCACAACAACCATCTACGGTACATCCACCAACACACCTTTGCATCTCTCTCTCACCTAGAGATCCTGACACTCCACAACAACCAGCTGATTAACTTCCCTGTGTGGCGGCTGGTGGACAACACTTACCTCAGCCGTGTTTCCCTTGGTGCTAACCAGTGGTCATGTCAGTGCCAGTTCGTCGAGTCGTTTGGCATCTGGCTCAATGGGAACGAGCGGAGGGTCTCTGATGCCAGAGACATTAAGTGCTACACCGCCGAGGCTGAGGAAGAGCCTGGCTCCTTCATCATGGAGTTCAACGTTACCACCTGCATGAACACGACTGCTTTGTCCACCGTCATCCAACCCATGGTGTTGGACAACTTGTTGCACCCTGTGATCGCTACCTGTGTCGCCTTCGTCGTGGTGGTGCTCCTGGTCCTGTGTGTCCTATACCGTAGTACCATACGTGTGTGGATCTACTCTCGGTGTGGGTTCAGGATGTGCCACAAGACGACCAACACAGACGATCGTGATAAGTTGTTCGATGCTTTTGTTTCTTATAGTTCCAAGGACGAGGGTTGGGTGAACCAAGTCTTGGCTGGGGAGCTCGAGAGAGGAGAGAGACCCTACAGGGTTTGTCTCCACTACAGAGACTTCCCAGTCACGGCGTACCTCGCTGACACGATAGTGGAGGCGGTTGAGTCATCGCGCCGCACCATTATAGTTCTCTCTAAAAACTTTATCGAAAACGAGTGGTGTCGCTTCCAGTTCAAGAGTGCCCACCACGAGGTCTTCAAGAAGCGGCGACAGCGGCTCATCGTCATCGTCCTGGGGGAGATCCCGGCGCGAGACCTCGACCCAGATCTCCGCCTCTACCTCAAAACCAACACCTGCATCCACACTAGTGATAAGCTCTTTTGGGATAAGCTTAGATTTGCGATGCCCGACGTGCAGAACAGTCAACGGGTCGTCCACACCTACAGTTCCATCCCAGAGAGGTCCTCCTCGTCCACTAATAAGTACAGTGTCAATAGTCCAGCGTCCATGCATCAAAATCTTCACGGGGGATCCGACGCTTACTGGGCGTAGGGCAGTGAAGGGCTCTGCTTGTAAGTGCACAGCAGAGCTCTGTTTGTAAGTTTACAACAGGGCATTGTTTGTATGTACAGTTATACACAGTAGAACTCTGACAGTACACAGTAAAGTTCCGGCTGTAAAAGTGTACTGTACAGCAGGGCTCTGTTCGTCAGTGCTGTGTGTAGCAGTAACATGTGCAGCAGGGCTCTGTGTGAGTGTTGTCTAGTGTACAGCAGAGCTCGAGTGTATGGTAAGTGGCTGTGCTGAACTACACGTGCGAGAAGGATATATAGCTTTAAAAAAGTGATGTGAAAAACAGTGATCGAATCCTATCTGTGAAGATTGTCCTGGAAAAAAACTTAACTATTTAAAGATGCTCTGAAAAATTATGGAAACAAAATATTGAAGAAAAAACCTAGCAAAAAATAAGTGTGAAGGGGACCCAGTCTGTGCATTGCGGAGCTCTGTACATGTTATTTATCTCCAGCAATGGTTATGTAACATCTAGTCATATATATATTGTGTATGAAATTTATAAAAAGTGGCTAGGCTTTATTCCTTCCCCTTCAATCAATATATATATATATATATATATTATATACACACACATATATATACAGTAATACCCCGATTTACGATTTGATTTATGATTTACGCGGTCACTTGAACCTGCGGAGTAGCGCGTAAAACGAGAAACGTGTAAATGGAATAACAGAACATATGGGATTAATTGAAATAGAGACTGGGCCGACTTCCAAACTCCACTTTTTTCAACACAATACCTACATTGTAGTAAAAATAACATCTTAATTTTATGGTGGTATGCACATACAATTAATATTTAAGAGAAATACAGTCGCCAGGTTAATGTCCATTCAAATAATGGACTCAACTCCCTCCCCCTCTTCTCACACTACACTCGCTGGCTCTTCCCTCTCTGAGAAATTTTTGGGGGAAAATACTAGATTTTAAGGTATATAGTAATAAATAATACCTCAAACTAAAGTTAGGATAATATAATTGACATTGCTGGATTCCTTGTAAGACCAGGAATATTTTGAATATAAATGTCATATATTTTGCACAAAAGATAAAATTTTTGCTCTGTAATCAAAATTCTTACATTAGATCTAAAATTTGTATGTCTAATGCAAATTCCACGATGTTTATATTGAAAATAATCACAATCTTGCAAGAATTCCAGCAATGTAAATTATATTCTGGCCGGGTAATTTGTATGAATTTTATGAGCTAAAACAAATATCTTCAGTAAATAAACTAATTATACTTGACCCAGACACTATCCATCAATCAAAATACCCCACCTCCGCTCCCCCCCTCTTCCCATGCTCGCTGGGTCCCTCCCTCCCCCACACCTTCCTTTCCTACCAGAGAAATGTTTGGGTGAAATCATTAGGCTTCCATTTTTAGTAATAAAT
>Hyalella_azteca_1 ENA|GEHV01029690|GEHV01029690.1 TSA: Hyalella azteca TR12727:c0_g2_i1 transcribed RNA sequence.
TTGTACATAAACGATAATAATCTGAAATCATTGAAAGGATACGAATTCGAGAACTTGGTGCTGATGAGGGAGCTTTACCTACATAACAACCAGCTAATGAGCATCCATAACACGACATTCAGTACCCTGATAGCTTTAAAAATGCTTCGTATAGACGGCAACTTGTTATCAGTGTTTTCATTCAACCAACTCAGCCCCAGTCTAATTTCGATCCGGATCGGCCGAAACCCATGGACTTGCGAATGTTCTTTCCTGGACCAGCTGAAGTATTTCTTGTTCGAAAATGAAGAGCCTGGCAAAATTTCGGTTGACTCCGAAGAAGTTTACTGTATAGAGAACGGCACGAGCCTCGAAAGCGGTGAACAAATTACTGCGTACAATTCGTCAGAGTGTGGCACCAAGTACATAGAGAAAACAACATTAGTTCGGGATAGAGACCCTAGTGATAGCCAAATTCTAGTTCCAGTAGCAACGTTGAGCGGCGTTGCCCTCTTTCTATTGATATTTTTCTTTGTATTTTGTAATCGTAACAGAATACGAGTTTATATGCACGCCAAGCATGGCGTTCGACTGTTCTACAAAAAAGATCGCAGTGAAGATTCCAGTAAGGTGTTCGATGCTTTCGTTAGCTACAGTTCCAAAGACGAAGTTTTCGTTACTCAAATCTTAGCCCCTGAGCTGGAAAGAGGGAGTCCTTCCTATAAGCTGTGTTTACACTACAGAGATTTCCCTGTCGGTGCGTACGTCACTGACAGTATTTTGAGCGCCGTCGAGTCTAGCAAGCGAACGGTGCTTATTTTATCCGACAACTTCATTAAGTCGGAGTGGATGCGATACGAGTTCCGCTCGGCACACCACGAGGTGTTGCGCGATCGTTGCCGCCGTCTCATCGTTATCCTTCTGGGTGAAGTTTCTATGGGGGACTTGGACCCAGACTTGAGACTCTACCTGAAAACGAACACATGGCTGAGGTGGGGTGATGCCAATTTCTGGCATAAACTTAAATTTGCGATGCCAGA
>Hyas_araneus_1 ENA|HACH01021481|HACH01021481.1 TSA: Hyas araneus, contig c25810_g1_i1
CAGTGGTATCAACGCAGAGTCACTTACGAGAGAGAGGAAAGGGGTAGTGCACGCTCCAGGACCCACATTTCGTTGCCATCACTGGATCTCTGCTTCATCTTACATGGACAACGATTGGATATAGTGTATTGACGTTGTATCTGAGACATGAGGGAGTGTGTGAGGTGAGGGCGTAAGCAGGGATTGTAGTGTGGTGCCTCTCAATGTGCGTGTAGGAGCAAGGATCTCGTTGTGCTCATGGCTGCCGTAGTAAGGGATTCCCGTCTCCCTGGGAGCTTCGTGTCCTCGTTCATTCATGAAGTTAAAGATGATGGACAAACACACTGAGGTTCCCTAGCAGCTTCCCACACCGTGAGGCTCCATGGCTGCACACCCCCTCCCCGCCGCTGCCCTGGGACTGGCCATCCTCCTCGCCCTGGCCACCACCACCCACTCTGATCCCTGCCTTAACTGCTCCAAAGATTTCAAAACTCTTTATTGTTCGTATAATACACCTGCCGAGGAAAGATACACCTTAAAAATAACTGACTATAAAGATGTTAAAGATAGTGCACTATCCTACCAGTGTCATTATGCAACACAGCAGGTGCACTTCACTTTCCACAAGGGGTGTAATTTTTCCTCTGTCCAATCTGTGACTTTCAAGCGATGTCCATTATTCAATGTATCGTTTAGTGAGGTCTTTACTCAGCTAGGAATACTCCCAGAGAATGTTTTGCAACTAATCTTTGAAAATACTGGTACAAGAAAGGACTTGAAACTTGAAACCTGGCACCTAAGTGGACTAACTAACCTAAAGGTCTTACAATTGAACAACAATCAATTTACTTCATTACCTCCTGATATCCTTAAAGCTACTCCTAACCTGGAACACTTCCTCTTTGCCCGCAACAGTATGCCATCACTCCCCGAAACTATATTTGCCAACACACCAAAGCTCGTCACTATTAATTTGTTATATAATAACTTTGAGAGCTTACCAGAGAATCTACTAGTCAATGTTTCTTCTCTGGCTGTTCTGAGGATATATGGCAACGCACTGAGGGAGTTCAACCCTAAGCTCTTTGCTAATATACCTGAAGTATACAAATTGGAACTCTCTGTTAACAAATTAACAAAGCTGACCTCAGACACATTTCAATACCTTCCAAAACTGCAGCATCTATACCTTAAGCTCAATGATCTTGAGTCCTTACCAGAGGACATATTTCATAACTGTCCCGATTTGCAAACTGTACACCTTCGCAACAACCGGCTTCTGTTCATTCCTTCCGAACTTTTTAATAAGTCAAAGAACATCAGCGATTTTGACTTCCACAACAATGAAGTTACAAAGATTCCTCAACTATTATTTCAAGGACTGGAAAACCTAACTACTCTCACAATGTCAGAAAATTCTCTTGAGGATATTCCTGATGGAACCTTCACTGATCTGGTTAAACTAGAAAAACTGTTGCTACAAAACAACCCTCTCAAGACTATACCACCTGGGAGCTTCGATCAGCAACGAAGAATCAAGAGACTTAGCCTAGCCAACACCAGTCTTACTGATCTGCCAGACAACATTTTCAAAAACTGTGAATCTTTAGAGGAGATTGATCTCTCGGACAATCATCTGAGTAAACTGAAGAGCACCTTCTTTCCACACTCTACTACAGTTCTCCGCTCCCTAAAACTGAGCAAAAACAACCTGTCTTTCTCAGCCCTAACAAGTGATCCACGGGCAGGTGAGGCGGGGGAGGTCCTGGTGGAGCAGTTTCCTCTCTCAGACCAAGTCAGCCTGATTGATCTTATTCTGAACAACAACAAAATCAAAGTTATACCTCATGCTCTGAGAAACTTAAAGAAATTGAGGAATTTGGATTTAAAGAATAATAGTATTGAATATCTGGATTATTATGAGTTTTTATTTGGTCAAGATCGTATTGATTTTGATCCAAATGATGCTTCTCAGTCAATCCTACAAAACACTCAACTTAAACAGTATGTCAATGTTGAGTTAAGAGATAATCCTTTGGTTTGTGACTGCAATCTTTACAAGTTCTCACAGCTGGTGCAGGACAAGATCTCCGAGGAGGAAAAAGACAAAATCCAGCTGAAAATTGTTGATAAAGAATGGGTCAAGTGTTCTCTTCCCAATGATAGAAGTGTTCAGAAACTGGTAATGACCTTAGACACCAGTATACTTGTCTGCTACAGGAATGACTGCCATCCATCCTGCGACTGTGCTACGCGGCCTCATGACCACATGTTCATCATGGAGTGTGCTCACCAAAGGCTACACGCAATACCTCCACTAAAACAATATTTACCAAAAGGAAACTATTCAGTCACGCTTGATTTAAAAAACAATTCCATCACTAGTCTGGAAGGTCTCCAACGTCCTGAATACTCCACTCTTGTGAACCTGACAATGCCTTACAACTACCTGAGGGTCATCAATGAAAGTTACCTGACAAAAAGACTGCAGGCTTTAGATGTTGATAGCAATGCTCTGACTCATTTTTCTCCATCACTCATTGACTTTTTGAATGCCACCAATGCTAACTTGAGCCTCGGTGGGAATCCCTGGCTGTGTGACTGCAAGCTGGTGAACCTCTACATCTTCTTGAGGGATCCTCTCAGAAAGTTGTCCAGTTCGCACTCTGTCATGTGTGACAATCTGAAGAAGCCTCTGCTGAGCCTGGCGGAGGAGGAGCTTTGTCCCACCATCCAGCAGCCCATGGTGGTCATCACCATTGTCTCCACCACACTCTTCCTATTCTTGTTCTTCGTTCTGGGAACTGTAAGCATATACAAGTACCAACAAGACATCAAGGTGTGGCTTTTCAATCATCAAATGTGTCTCTGGGCTGTGGCCAAGGAAGAAGCAGACTCATCCAAGAAATATGACGCCTTCATTAGCTATGCAAACAAAGATGAAGACTACGTGAACACGGTGCTGGTGCCCGGGCTGGAGTGCGGCGAGCCCAAGTACCGCGTGTGCCTCCACTACCGCGACTGGCTGGC
>Litopenaeus_vannamei_1 comp42696_c0_seq2 len=5440 path=[5419:0-23 5443:24-656 6077:657-1294 6715:1295-1313 6734:1314-1441 6862:1442-1898 11616:1899-1905 7326:1906-2993 8414:2994-3012 8433:3013-3632 12239:3633-5439]
CCTCTAGACACCCCGCACCGACGCACGCTCGGTCGCTCCCGCATTTTCGCTTGATTGGAGCTCTTACTCGACTATTTATGGATAAAGTACATTCTGTCACAATGTCGTGGATGACAGGGAAGCTGTACTACCTAGTGTGGAAGTGAAACGAAGTGATGGGACCAATCACCTTCAGGTGTTTTTTACCAAGGAGTAATGAGGACTCTGCATCGCGCATCCTAAGATGGCGAGACCGGTCGGCCCCGGACTAGCCAGGATAATGGCGCTCTCGTGAAACAGGCCGTGCGGCAAGATGTGGATACTGTGGGTCTGGTGCCTGGCAGCCCTTCTGTGGGCTGTCACGGGCAACGTAGGTCCGGACTACCACACTCCTGACGACTGCCAGGTCACCTCTCTCCCGGGCACCGACCTCGTCGCCCTCCTGTGTCGACTGCGGACTAACAACAGTGAGCTAGACGCCACGAATTTCAGCCTGGCGTCGACACGAAACACAGTGAAGCTTAGAATCGAGTGCAGTGACGTGATATTCTTCCAAAGTGCTCTCCAAAATAAAAGTTTCGTGCGATTACGCGAGTTGCAGGAACTCGATATCGAATATTGTAAGATCGGCGAGGTCCCGCGGGAGGCGTTCCTCGGCCTGACCAACCTGAGGAATCTGACACTTCGAACGTACAATGCCGACTGGTCTGTCGTGACCCTTAAGATCGCCAATGACGCCTTTATGGACCAGAAAAAGCTGGAGTACTTGGATCTGGGAAATAACAACATTTGGACTCTCCCGCCAGCGCTGCTGTGTGAGCTGGAAAATCTAAGGCTTCTCAACCTGTCAAGGAATAAGCTTCAGGACGTCACAGTTCTCAGTTTCAGTCAGGCAGAGCATATCTGCGCCCCGGGACTGCGCTCGTTAGATATTTCGTTTAACCACCTCGTAAGTGTTCCCGCATTTGCATTTGCAGCGCTCAAAAGCTTGCAGGTTTTAAATGTGAGTCTCAACGGAATTAGCAAACTGGAAGATAAAGCACTGTTCGGTATGTATTCATTAGAAGTGTTAGATTTATCGGGAAATCTACTGACCACGTTACCGCCGGAGTTATTTCAGGAAAATAAGAGACTGACAAAATTGTACATACGAAATAATTCTGTGAGTGTGCTCGCGCCTGGACTGTTCACAGGACTGAGTTTGTTGTTAGAATTGGAGTTGTCAGATAACCAGCTAACTAATACGTGGGTGAATTCCGAGACGTTCACGGATCTGCTCAGACTCGCTAGTTTAGACATGTCAAACAACAAAATCACGCGATTAGACGCGGCGACGTTTCGTGATCTGACGAACTTGCAGGTTTTGAAATTGCAACAAAATATGATCGAGACGATTTCTGACAACACTTTCAGTGGACTCTTCCGACTCCACACGCTCGTGTTATCGGACAACCGCGTCAAAATGATCAGTGACAAGACTTTCGGCGGCCTAATTGGGCTGCAGGTGTTAAAACTCGACGGAAACGAAGTGTTTAGCATCGACAGCGAAGCCCTTGTCAACTCCACGGGGCTTCAGGAGCTCCAGCTGAGCCACAACCACCTGCAGGATGTTCCCAAAGTGGTGAAGAGCCTCGCCTCCCTCAGGATCCTCGACCTGAGCGGCAACCATGTAAGTGTCATAAGCAACAAGTCCTTCCCGGACCTTCCTCACCTTAGTGTTCTAAGACTTGCTGCAAACGACATAGAAAACGTCACGAAAAGTGTGTTTACAAACCTCCCGTCTCTGCAAGTGCTTGATCTGTCAAGCAACAGGATTTTCACTGTAGAGAACGGAGCTTTTGATAACAACAGACATATTGAAGCTATCAGATTAGATGACAATATTTTGACAAATGTTAAAGGACTTTTTTCAAACCTGCCAAACCTTCAGTGGCTTAATTTGTCTAAAAATCATCTTGAAATGTTTGATTATGCATTTATTCCAAGAGGTTTAAAATATCTAGATCTGCGGTCAAATAACATTAATGAACTTGGTAATCATTATGAAATTGAAGGTGAGCCGCATTTAAAAATCATCGACGCTAGTTTTAACAGGTTATCCGACATCAGTGCAAGTTCATTTCCTGATAGTGTTGAAATAATTTTCCTGAACAATAATCTTATAGAAAGTGTGCAGCCTTTCGCCTTCTTCAGTAATAATAATCTTACAAAAGTGGATCTGTATGCAAATAAGATCAGAAATCTCGATCAGACGGCGCTCAGGCTTTCCCAAATGGATCCCTCTCGTGACCTGCCCGAGTTCTACCTGGGCGGGAACCCTTTCGAGTGCGACTGCACGATGGAGTGGCTGCAGACGATCAACAGCTATGACCAGCCACACCAGCGCCTGATGGTGATCGACCTCGACTCCATCGAGTGTCGCCTGATGAACAACAAGGGCAAAATCCCCCTGCTGGATGCCAAGAAGCTGCAGTTCCTGTGTGAGTACGACTCGCACTGTTTCACCCGCTGTAAATGCTGCGACTTCGACGCCTGTGACTGCGAGATGACGTGCCCCGCCAACTGCACCTGCTTCCACGACAACTCCTGGGCGGCCAACATCGTCGACTGCTCCCGCGCGGGTTACGGATCCGTGCCGGAGAGGATCCCGATGGACTCCTCCGAAGTGTACCTGGACGGCAACGCGCTCTCGTCCCTCTCCAGCCACACGTTCATCGGGCGAAAGAACATGAGAGTTTTGTATCTGAACGACAGCGGCGTCGAGGTCATACACAACAGGACATTCAACGGACTGAAGTTATTAGAAACACTCTACCTTCATAGGAATTCAATCAAGGAACTGAAGGGCTATGAGTTTGAACATCTTACCCTTTTACGTGAATTGTATTTACATGATAATGAATTGTTTTTCATTCAAAATACAACATTCCTGACCCTGGCCTCGCTTAGGGTGCTGAGGCTAGACAATAACCGCCTGAAAACATTTCCTGTGAACATGTTCTCTAAAAACCATAATCTCCATTCCCTTCACCTCAGCGAGAACCCCTGGACCTGCGATTGTGAGAACCTGAGGGACATTCAGGCATGGCTCCAGGGCGTTGGCAGGAAGCTCAGGGACGCGGATAAAATCTACTGCGCCCTCAACGGGTCGAGCGAAGTCGTGGCTCAGGTCTCGACCTACAATCACTCCTCGTGTAACAACGAGACCGAGACTACCACGATCCGGCACGAGGCTTACTTGGACTACGTGTTCCTGCCCACCATCACGCTCGGGGCCTTCGCCGTGCTCCTCACCATCACCCTCATAGTCTTCTGCAACCGCAACCGCATGCGGGTGTGGGTGTACGCCAAGTACGGCGTCAGACTCTTCTACCGGAGCGAGTACGAGGGCGACACCGACAAGGCTTTCGACGCGTTTGTGAGCTACAGCTCGAAGGACGAGGTGTTCGTGACGCAGATCCTCGCCCCCGAGTTGGAGCGCGGGAGCCCCGCGTACAAGCTGTGTCTGCATTACAGAGACTTCCCTGTCGGTGCCTATATAACGGACACCATCCTTAGCGCGGTGGAAACGAGCAAGCGCACGATACTAATTTTATCCGAAAATTTTATAAAATCAGAGTGGTGTCGCTTCGAATTCCGATCGGCCCACCACGAGGTCCTCAAAGACAGGCGTCGCCGCTTAATCGTCATACTATTAGGCGACGTCCCGCAGCGGGATTTGGACCCCGACATCCGACTCTACCTAAAAACAAACACGTACTTGAAGTGGGGCGACACGCATTTCTGGGAGAAGCTCAAGTTCGCCATGCCGGACGCACAGCCGCCCACCAGGAACCACCAGCTGCATGCCATCGCCGCCCAGCAGCAGCCGGGTCCTCGCCCTGTCCCTCTACACACCTGAAGTGGCCCTGACTGACGCGGAGCATCTTCAAAACACAACACGCAAACAGATGCAAGCCTGTTGCAGTGTGTGCCGCTCGTCTGCTGAGCCAGATTGCACGGTGCGGGTTGTTAGGCGACGATCGGAAGGGAAAATTACCACATACCTATTTATCCTAAGGCATGATAGCAGCCTTGTATTCGCCTTTCCTTTCAACGAAAGTTCTTTGAAATTCGTTTGAAAGAGGGGAAAAATCCCTTCCGTTCTAGTTGACGACTGAAAATGGATCATTGCTTCCGCCATGCAGCTGCGACGGTCATGAGACGTCCAGGCAGCGACCGACGGCCGTGTTCCCGCGGGTCGCAGGTACACGCGAGAGAGGCCGGGCCGCGGCGTCTGTGTTTGTGTATGAGCGGCTTCTCTCTTGTCTGGCGCTGTGTGTGTCTGTGCGTGTGGCTGGCGCTCACATCCCGCCACTGTGTTCATCTTATTAGTGTTACGTGATGATTATCATTGTTATATCGTGCTTGTTGATCTTGAAATGATTATTTGTTGATTGTATATTTGTTGAATATGTTAAGAGATGAAAACAATACGTAGATCACGTGAAATTACGAATAATATTTCACCGGAGCAACACAAACATGATGAAGTGAGATTATCCGATGTGATAGTGACGAAAAATCCTCGCAATAACGACAAGAAAGTGGCATTAAAATGTGTGATTCGTGGCGAAGGTGCCCCGTGAGTTTTCGAGTGACAGTGAAGGCGGAGATGAAGACGAATAGTGAAAGGATAATGAAGAGGAGGCAGACGTCGGGAGCCGCGCCGAGCCTCGCCTTCCGAGCCAGGACGGAGCCACCCTTCCCACACGGAGCCACACCGGAGGCATTTGCTTTTGTAAATTACGTGGGCTTATATTTTCCCATTTTTACTTGTAAATACTACATATGCATTTCATTCTCTTTTTTAAACTGCCCTGGGTTTTGAGCTTAGGAATTTGTTTCTGTTATTGCTTTGTCTAGTCAATCAAAATGTTATTTTATTGAAGCGGTATGTGATAAATGAAACATATTATGTCTGATGCCAAATTGATTTAGAGATAGTTGAACTATCTGGAGAATACAGTAAGCCACACATGGTTTCCCATTGTGTTTAACACTTCAAAATTATTTTGTTGGAAAATATATATATCTATATCACATTTGTAATGATTTTTCTTTGGCATGTTTACTTATTATGTTAATTGTGTTATTACGTTAATTGGCTTCCGTTTTAAACCCCCCTAAAAGGTTAATGCTGAGATATGTTAATAATCTGTGATGATCGACTGTAGATATATTTATGAGTGTGTATGTATTTATCTCAAGGTCGGCCTTAAAGCAAGGTATGTTTGTTCAGTCAGACTGTAAGGCCTTCGGCTGTGTTTTTAGTGCTTTATTTGTTGATGTTTGATGCCTCACTCTGTATACTACCATTTCTCGATGTGTTAGGAAAGATTGTGTTTATATTGTTTATGTCATCGCCATGGTGTCACCTCTCCTCGGTTCTCTGCCCCGTGGTGCAAACGCTGTATTTCAT
>Litopenaeus_vannamei_2 comp43053_c0_seq1 len=4615 path=[1:0-1070 1072:1071-1472 1474:1473-1497 1499:1498-1586 9400:1587-1590 1592:1591-1673 1675:1674-1689 1691:1690-1882 1884:1883-2777 2779:2778-2781 2783:2782-3886 3888:3887-4197 4199:4198-4214 4216:4215-4614]
GTCGGAGGAGAGATGTGCCACTCGTGTCTCGTGGTCACTGTACAACTCCGCTGACATGATCGTAGTGTGTTGATAATACAAGTTAAGAAAAACTTTTTTGTGATTGAAGTGGTATTCGAACACTACCACCAAAATGAAGAATACTGTGGCATTATACGTGTTTGCAAGTGTTTTTGCGAGCTGTTCTGTAGCTTTCGTGTACAACGCTCCAGAAAATTGTGACTGGACCTTCCGCGACGAAGCGCAGAGAGAAGTGTCTTTATCGTGCAGCCTAAGGACAATCGGGAACGACTTCGACAGCAGCAATTTTTCTATCGCACAAAGTGAACATACGACTGAATTAGAAATCCTGTGCAGTGATGTGTTGTTCTTCCAATCGTCGCTTCAGCCTCGCGTGTTTCAGCGGCTCTACAACTTGGACACGATTTCGATCGAGTTCTGCAAGCTGACCAGCCTGCCCGCCGGGGCCTTCCTCGGCCTGGACGCTATGAAGGCGCTGGCGGTGCGGACGCACAACAGCGACTGGAGTGCCATGGCGTTAGAGCTGAACCCCGACAGCCTGGTGGGCATGCCTCATCTCGAGCGCCTCGACCTCGGCCAGAACAACATCTGGAATCTGCCTGAGCGCGTGTTCTGCCCGCTGCCTGCGCTGCGCCACCTCAACCTCACGTGGAACCGCCTGCAGGACGTGTCTGAGGTAGGCGTCTCCGGCAGCTGCGGCGCCCACTTGGTCACCCTCGACCTGTCAGGAAATGACCTGGTGGTTCTCCCCGAGGCGGGGCTCGCCGGCCTCGAGTCGCTGCGAGAGCTGTACCTGCAGTACAACGACGTGTCGATGCTGGCCGACGGGGCCTTCTCCGGGCTGTCCACCCTCAGCGTGCTGAACATATCGAGCAACCGCCTGGTGGCGCTGCCCCCGGAGGTGTTCAACGAGACCCTGGGCCTGACGGAGCTCCACCTGCAGAACAACAGCCTGAGCGTGCTGGCGCCGGGGCTCTTCTCCGCCCTCAGCCGCCTCACGGTGCTCGACATGTCGTTCAACCAGCTCACGTCGGAGTGGGTGACGGCGGAGACGTTCCGTGGCCTCCTCAGGCTCGTGGTGCTCAACCTCAGCCACAACCGCCTCACGCAGGTCACCCTCGACATGTTCCGCGACCTCTCCACGCTGCAGGTGCTCGACCTCCGCCACAACTCGCTCACCGTGCTGGGCGACATGACCTTCTCGCCCTTGGCCAACCTGCACAGGCTCGACCTCAGCTACAACAGCCTGGTGTCGGTCGAGTCTCGCGGCCTCTCGGGGCTGCACGTGCTGGCCTCGCTCTCGGTGGCGCACAACAACATCTCGCGCATCGCCCCCGAGGCCTTCCAGAACTGCACCAGCCTCCGCGACCTCCGCCTCGAGTACAACCTCCTTGAAGAGATTCCCGAGGCCGTGCGCGAGGCCAGCTCCCTGAGGACGCTGAGGATCAGCCACAACCAGCTGAGCGCCGTGGCCCAAGGCGACCTGACCAGCCTCTCGGCCCTCCGCCACCTCGACATGTCGAACAACTTCCTCCGCGGACTGTGCAAGTCGTGCCTGGCCGGCCTTGAATACCTGGAGGTGCTCGACCTCTCGCAGAACGAGCTCAGCACAGTGCCACACGGCGCCTTCGACACCAACACCGGCCTGCAGCTGCTGCGCATGGACGGAAACAAGATGAGTGACATCAACGGTCTGTTTGCGTCTCTGTCCAACCTGTTGTGGCTCAATGTGTCCGACAACAGGATCTCGTGGTTCGACTACGCGCTCATCCCCGATCAGCTGCAGTACCTTGACCTCCACAACAACAGAATCCGCGACCTTGGCAACTACTTCAGTCTGGAGAGCAAGCTGGAGCTGAGGACCCTCGACGTGAGCCACAACCAGCTGGAGAGCCTGAGCGCGTCTTCGGTGCCAGACAGCGTGGAGCTTCTCTTCGTGAACAGCAACAAAATCACTCGCATCGCCACTGGCACCTTCGCCGAGAAGCGAAACCTGTCCATGGTTGACCTGTACGACAATCTGCTCAGCAAGATCGACCTCAACTCCATCAACCTGCCCCGCGTGCCCGAGGAGCGCGACCTCCCCGAGTTCTACATCGGCGGGAACCCCATCTTCTGCGACTGCAACATGGAGTGGATGCACCGCGTCCACCAGATCAGCAGCCTCCGCCAGCACCCTCGCGTCATGGACCTCGACAAGGTGACGTGCACCCTCCCGTACCCCCGCTCGGCAGAGAACCGCGTGCCCTTCCTCGAGACTCAGCCCTCGCAGTTCCTGTGCCCCTACACGTCGCACTGCTTCGCCCTCTGCCACTGCTGCGACTTCATCGCCTGCGACTGCCAGATGACGTGCCCCATCGGCTGCTCCTGCTACCACGACGGCACGTGGGCCACCAACATCGTCGATTGCTCGGCCAGGAACCACCACCAGCTGCCGGACGACATCCCCATGGACGCCACGCTGGTGTACATGGACGGCAACGAGATGCCCTTCCTCGACGCCCACCACCTGATCGGCCGCAAGAACATGAGGGCCCTCTACCTCAACAGCTCTCGCGTGGAAAGGATTCAGAACCGAACTTTCCACGGTCTCTCGACGCTGAAGGAGCTCCATCTTCATGACAATATGTTGGTCGAACTTGAAGGGTTCGAGTTCGAGCATCTGGAGCACCTTCGGGAGCTGTACCTTCAGAACAACCGTCTGAAGGTAATCAATAACGTCACCTTCGCAGGTCTGAAATCACTCGAAGTTCTTCGCCTGGATGGGAACTTCCTGTTTGAATTCCCTGTGTGGCACTTGAAGCTCAACAAGGGCCTCAAGGACGTTACCCTCGGCATCAACCTGTGGTCCTGCGAGTGCCAGTACATGGTCGACTTCAAGAACTGGCTCATCCGCGAGACGGACGTGGTGAAGGACGCCAAGAGCATCTTCTGCGTGTCCAACTCCACGGGCGAGCCAGGCCCTTACGTGCTGGAGAGTTCGTACTCCTGCGAGAACTTCGTGGCGACTTCCATCGTGCAGGAGAAGCTGGAGAACGACTTCCTGCAGCCGGTGCTGATCACGCTGGCCATCTTCTTCGTGGTGCTCGTGATGGGCGTCGTGTTCGCCGTGTTCCGGGTGCGCCTCCAGGCCAGCGTGTCCAAGAAGTGCGGCCTCAAGTGCTTCCCCTCCCAGCCCGCCCCCGCCAAGGAGGAGGAGAGGAACATGCTCTACGACGCCTTCGTCAGCTACAGCGAGATGGACGCGCCCTTCGTCACCGAAGTGTTCGCCGCCGAGCTGGAGAACGGTGACCCCTCCTACAAAGTGTGCCTTTCTTCCAGAGATTACCAGACTGTCGGTTCATATGTGGGTGATTTTATTGTGCAGTCGATTGAAACAAGTCACAAGGTGGTTCTAGTCCTTACGAAAAATTTCGTTGACCACGATTGGTGCAAATTTTCTTTCAAGGCCGCCCACGTCGAGGCGCTGAAAAGCCTGAAAAATCGTGTGATTGTGGTGATGTGTGGTGATGTAGATGAAAGTGACATGGATTCAGATTTATCAGGAATCGTCAAAAGTGCGACCAAGCTGAAGTACGAGGACAAGTCCTTCTGGAGCAAGCTCCACGCTGCCCTCCCCGGCGGCGCCAAGAAGATGTCCCAGCAGTGTTACATCACAGAGACCAACTACATCATGAGGAACAGCGTCCCCGTGCTGTCGCCGAACCACAACCTGAAGCAGAGCCAGTTCATGCCCAACATGGTGCTGACCAACACCCTCAAGACGCCCGTGTCCCACTACCACCAGCAGCATCACTATCAGCACACGCAGCCGTCCATAAACAGCGACACGGGCGACCTCGACAAGACCTTCGTCAGCGTGGAGACGGCCCAGTCCAGCCTCGCCCCGAGCCTCAACCACTCGTACATGTCGATCGACTACGCCGCCGCTCGCAACTCCCACATCTACGCCTCCATCGACGAGACGACGCCTGCGCTTCCTCCGTCCACGCTCCCTTCAGTGCACACGCTCCACCAGCACCTCCGTCAGCAGCAGCACGTGGAGCCCCTGCGTCAGTATCTACCCCAAGACGTGCTGTCGAGTCAGCAGCGCCGACCTCTCACGGGCGCGCCGATGCAGACCTTCGATCAACCAGCTGTCAGTGCGTCCTATTTCATATAAATATTGTATAAAAAATATCTAAATATATATATTATCTATATTATAATTTTCTCTGATATGTGTGGCTGAGCTGTAATGATGAGAAAGTATGGACCGGGGAGCAATGACGAGATTTTGTGAGTGTTTTAGTAATAGACCACGTGAGTATGTCATTGTTTATGTCTAGTCAAGATGAGTGACAGCTGTACTAGTGCCTTCACATTACGGCCTTTGTTGTAGAACTGTTGCTGAGTCGTCTAGCTTATGTAGCGCTCCTTGCTTACTGTCACATTTGTATATATGTACTATATTTCCACTGTATAAATCGTGATATCTTTGGCCAAAGTGTGATAATATTTAGCTGTTACGTTGAGCTCAAATCGTGAGTCTATAACGGGTATTTTTATAAAATCAAATAATTACAAAAATAAAAGATGAATTGTTAAAAAAAAA
>Litopenaeus_vannamei_3 comp43750_c0_seq1 len=5137 path=[422:0-401 824:402-407 11439:408-415 856:416-753 1194:754-797 11487:798-807 1248:808-808 1249:809-1860 10384:1861-1861 2302:1862-1906 2347:1907-5136]
GCTGAGTCAGTGGGAGGGAAGGACCATGACGCTCCACTACCCACTTACCGTGCGGTAATGTTGGTCCGTACAAAGTTCGAGACTTTGCGATTTCCCTCCTGTCTGCGGGAATGTCTCTCATGGCATTTCTCCTTGCAGTGAAATAATTTGCCAATCAAAATGTGGAGTGTTGGCCGCAGAGATGGCAAAGTGCTGGTCACTGTGTGGCAACTGTTAGCGTTTATTGTGTGCTGTGACTCTTCGGCTGTGCACTATAACAGCGAGGAGTGTACGAACCAAGACATCAATGCCCGAGAGAGAGCTCTCACTTGCTCTCTCAAGACTCTTGACGACGATTTAAGAGTCGCGAATCTTACGAGTGTGGCTGTGGACTCTGTTGCGCGCTTGTCTCTCGTGTGCAACGATGTCTACTTTTTCCAGAGTGTCTTGTCACCCTACACCCTGTCGGGGTTTGTGCGAGTGCGGGAACTCAATGTGGAATTTTGCAAGATTAGTGAACTGAAGGATAATGCGTTTATTAATCTCAGAAATTTAAGAAATTTAACACTTCGGACTAGAAACTTGGACTGGCCCGTGATGAGCTTGACCGCCAAGCCAGAAGTGTTCCGTCCTCTGCACCAGCTGGAGCGGTTAGATCTCAGCACTAACAATATTTGGGAACTGCCAGCTGGTGCCTTCTGCCACCTCGCCAACCTCAAACTGCTCAATCTAAGTCACAACCACCTGCAGGACATCACGCAGCTGGGGTTCGGCGGGGGCTCCTCGGACAGAAGCGTTTCCTCCTGCAGGTCCGACGTCAGTTCGCTCGATCTCTCTCACAACGACGTGACGGTGTTAGTGTCGGGCTCGCTGCAGGGCCTCGAACAGCTGCAGCATTTGTATCTCCAAAACAACGAACTCGGTAAGGTGGACGACAATGCTTTCCAAGGCCTGCGGAGCCTCCACACGCTCGACATTTCAAATAACCGTCTGGTGGCGCTGCCGGAGGACGCGTTCGCGCACACGCCAGGCCTCATGTACTGTCGGGCGAGGAACAACTCGCTCTCCGTGCTGGCGCCGGGGCTCTTCGGGGGGCTCGACCACCTCGTCGAGCTCGACCTCTCCTACAACGAACTCAAATCCGAATGGTTAACGTCCTCCATCTTCCAGGGGCTCGTCCGCCTCATGCTGCTGGATCTCTCGCACAACAAAATCTCCCAGCTGAACCAGCAGGTCTTCAGCGACCTGTACACGGTGCAGTTCCTCAGGCTCTCCCACAACCAGCTCAAGACGATACCCGCTGCGGCGTTTGCAGCCTGCGTCAACCTGCACACGCTCGACCTCTCGTACAACCAGCTGACGAGCGTCCCCGACAAGGCTTTTCAGGGAGTCGGTGTGCTGAGCTTCTTGGCCCTCGACAACAACAACATCAGCGAAGTGGGTCCGAATTCGCTGAAGAACCTGAGCAGCCTGGCGGACCTGAACCTCAACGGGAACGAGCTGACGGCCATTCCAGAGGCTGTGGCCCACCTGAAGTATCTGAAGACCTTGGACCTCGGGGAAAACCAGATTTCGGACCTCGCCAACATGCCCGTCAAGGGTCTGGAGTTCCTGTACGGTCTGAGACTCGTGAACAACAAGATTAGGGGAAATCTAACGAAAGACACTTTTAGTGATATTCCTTCCCTTAAGATACTAAATTTAGCAAAGAATTCCATAACGGCCATTGAAACAGGCACGTTTGATAAAAATTTGAATTTGCAAGCAGTTCGCATTGATGCAAATCAGCTTTCCAGTATAAATGGGCTTTTTGAAAAGTTGCCAAATTTGTTGTGGTTGAATGTGTCCGATAATAATATTGAAGTGTTTGATTACCATTTCGTACCGCAAAGTCTAGAGTGGCTAGATTTACATAAAAACAAAATCAGTGAGCTTGGAAATTTTCTAGAAAGACACGACTTAAATTTGCAAACTCTCGATGCTAGTTTTAATAAGTTGCAGTACATCAACAGCATCCAAATTCCCGATAGTGTTCAGTTGTTATTTTTGAACGATAATAAGATTTCAGTTGTCGAGCCGTTCACGTTCTTCAAGAAAGTGAATCTGACCCGAGTTGACCTGTTTGCCAATCAGCTGTCAAGGATGGACATGTCAGCGCTGAGGCTCTCTCCCGTGCCCGTCGGAAAGTCCCTCCCGGAATTCTACCTGGGAGGGAACCCCTTCATCTGTGACTGTAATATGGAGTGGCTGCAGCGGATCAATGCATTAGAACACCGAAGGCAGCACCCCACCATCATGGATCTGGAGAGCATTTACTGCCAGATGCCATTCGCTCGCACGGGAGCCTTTATTCCTCTCGTGGACGTGAACCCCTCGCAGTTCCTCTGTCAGTACGAGACGCACTGCTTCGCTCTCTGCCACTGCTGCGAGTTCGACGCCTGTGATTGCGAGATGACGTGCCCCGACGGGTGTGGGTGTTACCACGATCAGTCTTGGAGATCAAACATTGTCGATTGTTCTCAGCAGGACGTGCAACAAGTGCCTGACCGCATTCCCATGGATGCCACGCAGGCTTACCTGGATGGCAACGACCTGAGGAACCTTTCGTCTCACTCCTTCATCGGCCGTAAGCATTTACAAATATTGTATGTTAATGCTTCTAACGTCAGGTCCCTCGATAACGAAACTTTTAGCGGGCTGAGTCGGCTGACGGCGCTCCACCTCGAGGACAACCTCCTTGAGGCACTTCGGGGGAACGAGTTTCAAGGCCTCGAGGTTGTCAGGGAATTGTACCTTCACAACAACCGTCTGAGATACGTCCATCAACACACCTTCGCCATGCTGTTCCACCTCGAGGTCCTCACTCTCCACAACAACCACCTCATTAACTTCCCCGTGTGGAGACTGGTAGACAACCCATACCTCAACCACGTCTCCCTGAGCACCAACCAGTGGTCCTGCCAGTGCCAGTTTGTCGAGTCTTTCGGCATATGGCTGAACGGCAACGAGAGGAAGGTGTCGGACGCGAGGGAAATCAAATGTTACACCGACGTCGCCGAAGAGGAGCCTGGTTCCTACATCATGGAATTCAACGTGACGACCTGCATGAACACCTCTTCATCTTCGACTGTCGTCCGGCCCATAGTGCTGGACAACTTGTTGCATCCAGTTATTGCTACATGTGTCGCCTTCGTCGTCGTGGTTATCCTGCTGTTATGTTTCGTGTACCGTGGCACCATCCGCGTGTGGATTTACTCGCAATGCGGCTACAGAATGTGCCACAAGAATGTCTCCTCAGACGACCGAGATAAATTATTCGACGCCTTTGTATCCTACAGCTCTAAAGACGAGGCCTGGGTCAACCAGGTGTTAGCCGGCGAGCTGGAGCGAGGAGACCGGCCGTATCGTGTGTGTTTGCACTATCGCGATTTCCCCGTCACCGCCTACATCGCCGAGACGATCGTGGAAGCCGTGGAGTCTTCTCGGCGCACCATAATCGTCCTGTCGAAGAACTTCATCGAGAACGAGTGGTGTAGATTCCAGTTCAAAAGCGCCCATCACGAGGTCCTCAAGAAGCGGCGACAGAGACTCATCGTCATCGTCCTGGGCGAGATCCCCGCGCGGGACCTCGACCCCGACCTCCGTCTCTACCTCAAAACAAACACGTGCATCTATGCCAGTGACAAGTTCTTCTGGGAGAAGCTGAGATTCGCCATGCCAGACGTTCAGAACAGCCAGCGAGTGGTCCACACCTACAGTTCCATCCCCGAGAGATCTTCCTCTTCGGCCAACAAGTACAGTGTCAACAGTCCAGCGTCAATGCACCATAATTTACACGGTGGCTCTGATGCGTACTGGGCCTAACGCGTCTCCTAGTGGTCTTGCCGAATTGTAGTGGTCGTGTTGAGCTCTGAAGATCCTGCGGAACTCCCTGGTAGTCCTGTGGTACTCCAATGGTGACCCTTAGTCAAAGAGAGCTTTGTCGAAGGGCTCAGTCCTAGGTAGAGCTCTGAGATTATGCAACACGGCTGTAGTTTTACAAGGGCTCTGTGATGAAAGCTCCTGGCTGTGGTTATAACGAAAAGGGCTTTAGTGAGAAGGATACATAGCTTTAAAGTGACACATGTGGTTATAATGGACACGAAACGGAAGTGTAAGAATCGAGCTTGTGATGCAATGTTTTCGAAGTGTAGTGGAAGCAGGACCGTTTGTGGACGATGGAGCCATGTACATGTTATAGCAATCTCCATCGTTGAATATGTAACATCTAGTCACATATATATTTATATATATTGTATATGAAAGTGAACAGTGACTTGGCTTTCACTCCGTCATGTATATGGAAAAAAACAACGAGCCAACAACTTTTTATGGCAAATATCTACCGTTAAAAAAAGCTTTTTTGTAAATGTGCGTGAAGGAATATGAAAAACAAACAAAACAAAAATACCCGCAGTATCTATTTGGCCTCAGCTGTTATTGTCATAAAGACATGATAAATAAAACTTTTTTGATGCATAAATATGTTGTGCTATGGATGTGATCATTGGTGCATGCAGCCAGTTATTTATTCAGACTATGCTTTATGGATATCGTTCACATGTGTTTTATTGACATATGGGAAATGTATCGTCACTTCAAACAGAGATCATGTTTATGTTATTGTTTATCTCTGTAATGTGTAACCATTGTCACGTCGTTTGAAAAAGACTTTTGTTAAAATCTGTTTGAGAAAAAAAAAACGTAATCATCATGCATATTATTTTTATTTGTTATTATGATGTATGTTTCATGTCTAATAGTAACGACTTTGATATCTTTTGGGAAATGTTGGATATGTAATGTTACGCGACCTGACCTGACCTGACATGGTTATTGCTGCATAATGTAATCAAGCAAACATTGACAGCAAGCGCTTATTGCTATAAAATAAAATCAATGTTACGTCCATTTCTAAGATGTTGAATAAGAAAGTGACATCTAATGTATTGCTGTTTTGTATAACGAGATTTTGCCCACATAATCTGTGATAAAACCAAAGTCAATATACATCTTATTTAACATTGTAAATATTTTTTCTATACAGGATAATTTTTCTTTTGTAAAATAATGTAAATAGATTAATGTCTAATTAAAATCCAATGGGCAATAAAAAAAA
>Litopenaeus_vannamei_4 comp43787_c0_seq1 len=6675 path=[7255:0-72 7328:73-79 15812:80-91 15824:92-98 15831:99-109 15842:110-337 7593:338-345 7601:346-425 15935:426-431 7687:432-432 7688:433-748 8009:749-1359 8620:1360-1366 8627:1367-1504 8765:1505-6642 16225:6643-6647 13908:6648-6674]
AGGACGCTCTGGCAGATCTGAACCGCTTGGAGAGCTTAGACCTGTCATACAATGCCCTGTGGTCTTTGCCCCCCTCCATGCTGTGTGGTCTACCCTCCCTAACTGCACTAAATCTTACCCACAACCGTCTGCATCACCTACCGGATCTCGGCCTCGGAGGTAGCTGTTCCCAGAGCACTGACTTGGACAGAGAGAGTGAACGATCTCTCCCTCTACACCACTTGGATTTGACATATAACCAGGTGGCAGAGGTGCCAAAGAAAGCCTTCCACAGTGCCCGTGACCTCCAGTCTCTCTCCCTCAAGCACAACCGTCTAGCACACCTTGCTGACTGGGCATTTGGAGGCCTACAGACACTCAGACTCCTTGATCTATCTCATAACCGTCTAGTGGCAGTTCCACGCACTGCACTATCGGATCTACATCAACTGCGGGAATTACGGCTAGCCAACAACTCGCTCAGTGTTCTCTCACCAGCTGCTTTTGGCAGTCTGGGCCAGTTACTCACACTCGATCTTTCCCACAACCAGCTAAGTCTCGGAGCCAGCAATGCAGAGCCTTTCACAGGTTTGATACGTTTGGTTGTATTAGATGTTTCTCACAACCGTCTTGTTCACCTGGGGCCTGACACCTTCCATGACCTCTATTCCCTCCAGGTCCTACGATTATCACACAACCAGCTATCCCATTTAGCAGATGCAACATTTGCAAGCCTCGCTAACCTTCACACACTTGATCTGAGTCAAAACCAACTTGGCACACTATCAGGCAAAGCATTGCAAGGATTGTCAGTGCTGACTCATCTATCTATTGACTACAATCAGTTAGAAGTTGTTCATGAAGCTTCACTTGATAACTGTTCCTCTTTGCATCAACTCAGTATGGCGCACAACCAGTTACAAATGTTACCAGAAGCAGTGAAGCGAGCACCTCGTCTTCGGACTCTTGACTTCAGCCACAACCAGATTCCTTCCTTAGAAGAGGGTGTCTTACATGGACTTGTACATCTGCAGGAACTTCGACTGTCAGACAATGCCTTGAGTAACATCTCTCGCACAGCCTTCACAGAGGTCTCGTCTCTCATTCTGTTAGATCTCTCCAACAACTCCATATCTGAAATTGAATATGGAGCATTTGATGCAACTCCAAAGCTCAAAGGACTTGACCTTCACCACAATCTGTTAGGTGATGCTAATGGCCTTGTTATCCATCTAGAGAATCTAGTTTGGCTAAATGTGTCTTTTAACACCATAACATGGTTTGATTATGCCCTTGTCCATAAGAACCTTGAATGGATAGATTTAAGCAACAATATGATTAGCAAACTGGAGAACTTCTATCAAGTACAGAAATCTATAGGTCTGCAGAAGCTCTATGCTTCATATAACAATATTTCTGAAATCAGTGCTACTATCATTCCAGATGGAATTAAAGAACTTCACCTTCATCATAATTCTATCTCGTATGTTGCTTCCAACACCTTTTTGGACAAGATGAGTGTTTCACTGATTGACCTGAGGTACAACAGCCTCACCTTGCTGGAAGAAGCTGCTCTGAGGCTGTCACCTCGTCAGTCTCCTGCGCCCCTTCTCCTCCTATCCCATAATCCTCTTGAATGTGACTGTGGTGCAGATTGGTTATTGAGAGCAGCTGGTGCAGGTCTCTCTGGACCCATGACCGGAGGATCCATACTGCCACACTTAGGGGATGTAGGATCAGTACAATGCCGACTTCCAGGACTCTGGCATGGGGCCATGGTACCACTTATAGTAGTACAACCACAGCAATTCCTGTGCACTTATCGTCGCCATTGCTTTACTCTCTGCCACTGTTGTGATTTTGATGCTTGTGACTGTGAACAAACTTGCCCTAGAAATTGCACTTGCTACCACGATCACACATGGACACATAATGTTGTGGATTGTGGAGGTGGGTGGGGATCAATGCCATCTGGTGTGCCTATGGATGTAACTGAAGCATTTATGGATGGAAACAAGATGGGAATTCTTACCTCACATGCATTAATAGGACGTAAGAATCTGCGTGTTCTCTATCTTAATCACTCTGACATTTCAGCTATTCAGAATCGAACTTTCAATGGCCTTAAAAACCTGCAAGTTTTAAGACTTGACCATAATAAGATTGAAGCATTACACGGCTTTGAGTTTATCGACTTGCATGGATTACGTGAGCTATATCTTAACAATAATCATCTAAGACATCTCAGTAATGTTTCATTTTCTTCATTACGTGCTATAGAATTACTGCGACTAGACAATAACTACATTGTAACCTTCCCTGTATGGAATTTAGCCTTGAACCCATTCCTCTTGGAGGTCAGCTTGTATCATAATCCCTGGAGCTGTGAATGCAGTTACTTGGCCAACTTGAGAGCCTGGCTTGAAGCAAACCGAATAAAAGCAACTAACGCAAGTCTTGTGAGATGTCGACACAACAGCACAGGTATGATGGGTCCACCAGTTCTCTCAGACACACCACTCAGATGTGATCATTATGTTGCAACAACACGGATCAATAGTCTTATCATTCATGACTATGTTATGTTATTACTCATTACAGCAGCTCTAGTGCTACTATTAGTTGGTGCAGCTGTGACAGTGGTGGCATATAGACGACGATTAAAGCTTTGGGCAGTAAGTCGCTATGGTAAACGTCTCTTTGAAAAATCTTCAGCATATGTAGAAGAGAGAGAAAAACTCTTTGATGCCTTTGTGTGTCACAGTGCCAAAGACTCGACGTGGGTATGTGGTCTAATGGCTCCAGAGCTAGAAGCCTCAGGCTACAGGCTTTGTGTTGCTCACCGTGACTGCACAGCACCTTCAGCACCTGTAGCAGGTCGTGCAATTGCCGAGAGTATCTCATGCAGCCGCCGGATTATCTTAGTGTTGTCTCGTGGATTAGTTGATGCAGAATGGTGCCGCTACGACTTCAAGAGTGCTACTGTTGATGCTCTAAGTAGTGTAAAACATCGACATGTAGTGGTGGTCTTGCTAGAAGATGTGCCAAGATCTGAAATGGATCCAGAACTAGCGGCCATTACTCGCACAGCTGGGACAACACTCCATCCTCGAGATCCACGATTCTGGGAGAAGCTTCGACGGGCGATGCCTTCATTACGGCCACGCTTACGACAAGGGCTTGCAGGTACTATTGGTGGAAAAGCATCCAGTCGGCCTTTAGTGTCAGCAGAGCATCAGAATGGCCCGTCTTGGCCCCTGCCAGAAACGAAGACCTTAGGACACACCTCAGCTAAGTCTCTCATCATTAATCCATATTGGGAGACAGCTGTGGGGTCCAATGTTAATGAAGCTGCATGGTGCTCCAGGAATGGTCCTGACCTCGGCGCACCCCCATGGGTCAGCAGCCCATCTAAACAAGCTCCGTCCACCTCACCTGAGAATGAGGCGAGGCTGGTAGGTTCCCCTACAGGTTCTACAGCCGAAGGCCAAGACCACACTTACATGAGTGTTAGTGAGTGTGGGGAAGTCAGGGCTTCACTGCTCCCGAACAACACAAACGCATCCACCTTGGGTGCAAAGCCCTCCCCTTGTGATGTCCCCTCAGGGGCAGACAGAGGATCAACAGGAGAAAAGGCCGAGGGGAGTAGTCGGCCTTCCGCGCCTCCTTTATTTCGCCGAGACGCCCCAGACTACCTCACCCGCAGTTGGATCTTCCACCCACCTCCCAATGAGCAACCTCCGCCCCCGGGCCAGACATACTTCGTATAGGGTGACATGCTCGTACCCAAACCATCCTATCTGCACGCCTACGCACTCTTTCATTCGTCCCTCTCTACTGAGTGTTACCACCCATGCCCTCCCCGCCTGCCCGCCCATTAAGCTAGTGCTGCATCTCGTCCATACCCCTGCAGCAGTAGGGAGCCTAATGCCTGCCCATTCTTCAGCCACAGTGTGCAACCTTGCCTCTCCCACCACCAGGCTATTGCTCTTGCACACGACCTCCTCCCGCTGATCCCCAAGATCCCACCCAAGGTTACCCTTTCCTCACCACCACCACTTCCATCAACACCCCTGCTCTTACTACCCAACTACGCTCCTTCATGCCCTCTGATCCTGATCCATTGATCAACACCTCATGCGAGGGATAGGCCCGCACACATTCCGCCCACACCAACAGTCTACCACAGCCATGATCGTCAGTGAGTGCTTAGACATAATGATGGTAAAAGCACTTGGCACTGAATCAGCGGCCGTGAAAGTTGAACCTGTGATGCCAAACGCATAGAAAGAAAAAGAAAGAAAAAATATTTACATAAATGAGGAGGTAACCCGCTAGTGCTTTCCGAAATGTGGACGCTGTGGTCATCAGTGTTGTAAAAATACTACTGATAATATAGATCAAGTAAGGTATTCATCATATGAAATTACATTGTTACCGTAGATAAGGCAACATGAAAAGCAATTAGCTGCAAGATGTAAATTTTAAGCTTAGCAAGAAGCTGTCAGTGTGCGTTTATAAATAATGCGATGCAGTGTTGCAATTTAGCTCTGCGCAAAGGGAGTGCCCTGTTGCAAGACTATGTTTTCCTATGCTGACTCCATATCTTGGATACTTAGTGAGGCAGCATCTTGCCAAAGCTGGAGGGAAATGAAAAATAGAGTGATAACTTTATATATGTATATCTATATATACTTGCCGTATATAATGAAAAGTGCCAAGAGACACATGGTGTATAATTCTATGGTTTTTACTTTATTTCCGTCAAATCAATGACCAATGCAAGGTGTTTATGGAGCTTTGCCGGTAAAAAGGACCTTATCTCAGCTTGCATTTCTTCCCAGTACATTGGGTACCTCTGGCAACATGGCCTTTCCCTGAACAAGAAACTGCAAAGGGAAGCCTTGTGTAGGGGGAGCTACTGCAGGAGATCTTATATACATATATATACATATAATATATATCTAGCCCATTGGATCTTCCAGTTTTTATTTTTTAACTTGAACTAATTTGTAAACTATATTTAATTTAACGACCTCTACTGATCATTCGGATATTAGCTGGTTAAATGAAAAAATAACATAAAATACACTAAAGAAACAATGAACTTTTTAATAATCAAATGGCTGTCATCATATAAGCTTTTCAGATTAACCAAGTTAACTTTGATAAATTGTCCATGGCTGCTGAACCACTGTGGTCATTACACAGAAGCTAACTAATGAAATGAACACTAACAAGCCAGTAACTCGCAGAGAATTAGACCCTTTGTACGAGGACGTCACTTTAATTTCATCCGGGTCTTCGAGTTTCTGCCAGCGAACTCACACCTCTCCAGGAAAGAAAATATCCCTTTTCTGCCAGTTTCCAGGAGGAGGAATATACATACCAACTTCCGTAGAGTATGTATGAATCGAGGTATACATTGCAAACATAGGAACAAGAACGGGATACAATTTCAGTGATGTTCTACGTATATAGGGTATAAAAATGAAATTTATTTTTTTGTACATCCAGGGTGGCCCTCGACCACAAGTGTTTGTATATATTGTTGATGTTGGCCAATAGCATCCTTAGTTGTACACCCCTTCCTTGACGCCATACTTTGTTTGTAATGCCTTGTGACCTAAACATCTGATAAAGTGTATAATTTTGCAACATAAGGAAAGATTAGATTTGATACATGATTGGCTAATATTCAGCAAGAAGCAGATGGCAATATCTGTGTTGATTTTTTCTATCTCTTTTTTTTTTTGTCAACAAGTGTGCTGCTCACTGTAAAAAGGATAATATATAATTCATGTATGGTGTGCTTGTGCGTATTCCTAAAGTGTATAATTCCACATGCTATATGTTACCACGAAAAGCTGAATGCAATCAAAGTAATTATCATTATCTCAAAAACAAAAAAACAAAAAAATCGCTGATTATTGCAGAAACTTCAGCTGTTTGTACTCGCGTATGAGTGCATTTCCTTTTTCCATTTCAACACTTTCAACAAGAGCTGCCATGAGATATTTCTTATTATATTGAAACTCCAGAATCCATACATAACAAAGGTCGCATTTGGTTATTGAAAGCTCCACATGTCCCGGCATATGTACACAACGCACATACTTTGCATCTGCAGGTTATATATTCTTCTTTTATGTGATATATTAGGAATTATGCCAGATGTGCTTGCAACCGGCTATTATTCGCTAACCACAAACTGTGATTTACAAGATGAAGTAAGCAATTCTCTATTTAGTTAAATATTAGGTCTTTTTTCAATCATTTTAAGCTCATTAATATGGAAAGGACAGGAGGATAATTGTTTACTAAATTGTCAGTTGTACAGCAAATGAAAGGTGAAAAAGCTTTTAATGTGAGTTGCTTTTATTTTGCACAAATATTTTACTGTGACAGAGTGGACTGTATTTTAATTGTTATACATCTATATATATAAACTTATGCAATTATACAAGTTGGTTACGCTGTTTGTTACTCAATTATTTTTTATTCAAACTTTTTTTTTGAAAGACCAAGATCCGGAAAATGTGCACTAACTCTTTCGTATCGTCATTTCTAAGCTTAAAAATTTAATATTTCCAAACGTCTTTACCTCTGCTGATCAAATCTTCCTTTCAACACACCTAAGTTGTTTCTCCACTGTCACTGTTTTAGTAATGCATATATATACATACACACACACAC
>Litopenaeus_vannamei_5 comp45400_c0_seq1 len=5136 path=[1:0-37 39:38-63 65:64-67 69:68-218 220:219-221 223:222-332 334:333-363 365:364-938 941:939-973 976:974-999 1002:1000-1184 13423:1185-1206 1209:1207-1216 1219:1217-1217 1220:1218-1373 1376:1374-1387 1390:1388-1481 10533:1482-1503 1506:1504-1728 1731:1729-1744 1747:1745-2415 2418:2416-2431 2434:2432-3082 3085:3083-3093 3096:3094-3311 3314:3312-3336 3339:3337-5135]
CTGGGGCGAGCGGACGGTGTAGCTAGTCTCCGCTTCGCTGTGGTTGAGAACTGTGCTGCGGAGACGACGGAGCAGGTGTCGTAGGCTTTGTGGTCGTCCAGTCTGTCGTATGGAGGCGACCTGGTGTTCCTCCCACGCCCACGCCCGCTGTTGATCCGAATCGCAGAGTAAGGACTAGAAAGGGGAGAGCTCTGGATCTGAAGAGAGGCAGTTGGCACGGAAGCAGCGTAGTGGAATCAACAAGTGTGTGTGCGCGTGTGTTCATGCCGTAACCTTGTGGGCGTACAGAAACTTGTAGCGTCGCGTCTGTTGTGCGGGATTCCCTGCTACTCGGAAGAGTTAATGGACATCCATTCATAGAGCGGGTAGCTCCCACTGCCATGACACGTCGCCCCGCCTGACATCGAAGAGCAACTGAACGAGACATGAATATGAAGCCTCTTTGGATCCTTCCTTGCCTCGTGGTGGTGTTTTCCATGGTGGCGGAAGTCCACGGCTTCAGCCCGTGTGGCAAGTGTGTGCGCGGAGAAGGCAAGCTCACGTGCCCGAGCGACATGGTCCCAGAGCGCTTCTCTGTCCTCATTTCGGACTACAACGAGACGAGCGAGAGCGTGTTCGAGTTGCGGTGCCTGCACGGGGCCAAAACGGTGAACTTCTCTCTGATTGATGACTGCAGCTTCCCGAACGTAAAATACGTGCTTTTCAATCGGTGCCCAAGGCCCAACGTGACGTTCGCCGAGGTGTTCCGGCGCGTCGGGATCGAGCCGGAGAACGTCGTCACCTTCTCCTTCCTTTCCGTGGACACCGGCCGCCCCGGCGAGGATCTGGAGGAGTGGCACTTCCGAGGACTGGGCAACCTGACTAGCCTGAAACTTCGAGGCAACCATTTCCAGTCTCTGCCGCCGAATATCCTTCAATACACGCCCAAACTGAACTATTTTCAGCTGTCATTCAACAATATTTCCACCCTCTCAGAAACGCTTTTTCAGAATACGACCCAACTCAAAATTCTCCACCTTTACGAAAACCAGTTCACTCACTTGCCTGATGGACTGTTCAAAAACCTGAATAAACTTACCAACATCAGCCTCTGGAGTAACAATATTGAACGAATTAGTCACAAACTATTCCAAAACCTGCCATCCTTGTGGTCACTGGAACTAGCCTTTAACAAAATATCGACCTTGCATCCCGATGCATTTGCAAGTCTCCCGAATTTAGGCAAGCTCTTGTTGGTTAGCAACAGGATCGAGAACCTTCCAGAATCCTTGTTTAGGAACTGCACCAACTTAGAATATGCCCATATGAGTAATAACAGAATAACGTCCATGCCTGCAGGACTGTTTAGAGAAACGAAGAATATCTACAGCATAGAGCTCAACAACAACATGATATCCAGCCTCCCAGATGATCTATTTAAGGGACTAAACAACTTAGGAAAGTTAAAGATGAAAAGAAATGCACTGAAGACCTTACCCTCAGGCCTCCTGGCAGACCTACCTAAGTTGGAAGTTCTGGATCTACAGTCAAATATCATTGAAGAACTTCCATCGGGATTCTTGGACAATCAGCGTATAACGGACATACTAATCTTGAAGAACAACAGCCTTGCAGAATTACCTGAGGGAATCTTCAAGAACTGCGCGGGGCTCCAGGAACTTTACCTGAGCCACAACAAACTAAGTATCCTGCAAAACTCCTGGTTTCCTGCACCTGCCACGGCTCTTAGGAAAGTGGACTTGGGGAGCAATAATATCTCATTCTCGTCGTTTGCAAGTGGACAAGAAATTTCAGTTGAAGAGAACTTTCCTCTCTTGAATCAAGTCAACTTAGAGGAACTGTCTCTTGAAGATAACAGAATTACAGCTGTTCCCCAAGCATTTAGTAGTAACTACGTGAACCTCACAAAACTGAACTTGTCTCATAATGATATTGAGTTTGTGGATGCCAATGATCTTATCTTTAAATCCGATGAAGTGGCTCTTGACCTCAAATACAACAAAATCAGAACTATTAACTTACAACACATTCAAAATATTGCAGCGTATAAGGTAATTGATCTTTCCATAGCTGGCAACCCACTCGTATGTGACTGCAATCTATACTGGTTTTTAAGAATACTGCAAGGAAAAGATTTAGACAGAGAAGTACCTCAACTTCAAGTAAAAAGCCCTGAAAGCCTGACATGCTCATACATCGGCGATGAGACCACAGACAAACAGCTTCTGCGAGTCAGTTCAGAAATGCTTACTTGTAGCCTGCAGGAGTGTCCCGAGAGGTGCAAGTGTTTTACAAGGACACATGACAGGATGTATATTGTCGACTGTGCATATCAGAAGCTTCATGAGATACCGAGAATCATCAGTCAGGAAAAGCAGAATTTACGCAACTATTCCCTCACCTTAAATCTAAGGAACAATAGTATTTCTAACCTAGATCGGGTAGAAGACCCAGAGTACCGCTACTTGGTGAACTTGACAATTCCAAATAACAGTCTCATCTCCTTGAATGAATCCGTTCTACCAGACAGCTTACGAGTCCTTGATATCCGTGGGAACAACTTTACGTATTTAGAACCATCAGTGATAGACTACTTTAATAAGACAGATATAACTTTAAGTCTTGGAGAGAATCCATGGATCTGTGACTGCAAACTAACCGATCTCCAAAGCTTCCTCCGAATTCAAGAACTGAAGGTTTTGGACTTTTACAACATCCGATGCACGAATTTCAACGAGACACTGATAGACGTGACGGAAGGTGATCTGTGCCCCATTATTTTGCCGCCGGAGGTCATCATCGCCAGCACAGTGATCAGCATGTTCTTGATTCTCTCTGGGGTCTTGGCTACTGTTACCTTTTGGAAGTACAAGGAAGAAATCAAAGTTTGGCTCTTCACTCACCGGTTGTGCCTATGGGCTGTGGCGCACGAAGAATTTGATAACAAGAAGTACGATGCTTTCATCAGTTACTCAAATAAGGATGAAGAATTTGTGAACTCTGACTTAGTGCCAGGACTTGAGTCTGGTGACCCAAAGTACAAAGTGTGCTTACACTCTCGTGACTGGTTGCCTGGAGCCTACATTCAGCAGCAGATTACCCAGAGTGTGGAAGCAAGTCGCAGGACCATCGTTGTGCTCTCGTCAAATTTCATAGAGAATGTCTGGGGTCATCTTGAGTTTAAGACGGCTCACTGCCAAGCTTTGAAAGACAGGCACAACAGAGTTATTGTTATTGTACTTGGAGAGGTTCCTCCTGAGAATGAGCTGGATGAAGAGCTGAAACTGTACCTCTCAACCAGAACTTACCTCCAGTTCGGTGACCCCAAGTTCTGGGAGAAGTTGCGGTATGCAATGCCACACCCCCATGACCTCATTTATAAAAAACAAAGGAAACGGAAAGACACAGACAAATTAGAATTGGTGAAATCAGATTCAAAGCAGAGTAAGTGAAAATGAACTTAATGAAAAAGCACATTGGAGTTCATAAGCAGAGTGTGGAAGTGGCAAATTCCTTTTAGACTTGAAAATTAGTCTCTGCTTACAAACTTTATTTACTCAAAAGTACTTATTACTGTCATCATTACCAGTGATACCTCTAATTGTACGGATTGCAAAAATAATGGCAAAAATGTGAGTAGCACTATTATCTTTAAATATTTTTTTATATCTATCTGTGACTTCTTCAGAAATACCATTACAGGCACTAATGAAAGTTTTGGAGATATCATACTGGTTTTATTTTTTTTACTAAATAAATCCATAAGTTAAGGGTAATTTTAAAGTATTAAAGATATTTGATGGTACTTTTGAACTCGCTATATAAGTATGTATTACAAAAATTTTATTTGTTACTCTGATTTAATAAGAAGACAGTGTTATATAATACTCGTTGAAAATAAGTTTGAAATTGTTGAGCAATATATCTAATGGAGTGATGGGTGACCCTATAAATATAAATGGTACCCTATCTTTAAATAATGAAAGTGTGCAAGTGAATGGTTGGCTGAAACAAAACTTAATGTTAGCCAGAAAAAGTTGCTAACCAGTGGATTCAGTGCTGCAACCAAATGCCTGTGAGTGAGGCAACTGTGAAGGCGATTTTCTTTTGCCATTGTAGTTAATTTAAAAGATAAAAAACATTTAGAAAATGAATGTCAAACGGTATGATATATGAACAATAGGAAGGATGGTGGTGTGATAGAAAAACCCAACTATCAACTTACACTATCAACTATTTCTATCACCACCAACTATGATGGTGGTGATAGAAAAACCCACAATATACAAAACGAAAATTATTGAAAAGTGAGATCTCTCCATGATAACTGTTTACTAATGTGATTACTTTGTATTCTCTGTGAATTTTCTCTTCTTGGCCAGCTAGTGAAATTCAGTTATAGCTTGTGATGTAGGTTGGCATGTTTACAAGCCACATAAGTATCTTGTAATGACCAATTTTATTGCTGTGGCTGATTACAACTTGGCTGGACAGTAATACATAATTTACATTTTCTCTAGTCATATGCCAACAAAAGGTCAAGCATACTAACCTTTAATGATGGTACCCCCTTTATTTCTTACTTCGTTTTTATTTTGTTTATTTTAGAAACATTTAATATCAATTTATGAACACAAACTGCTCAAGAATGTCCTCCAGACTAAAACTTTCCTTCAGAATATTTTATCTTCTAGATTTTTGTATTAGCCTGTAATGCCTTTCCATTTGATGGCTAATAACCAATTTGTACAATTTTTCCAGATTTCCTCTAAGAAAATGTGTTGTCGTGTCTGATTGTTTTATAGGAAGGGATATAGAAAACTTCATATTTTTTATTAAATACATATTTTCACATTTTATACTACAAAACTACATTCAGTTACTCTTTACGAATATGTTGTTACCATGAAAAGTGTTTAATGCCACAATCAGTAAATATATAATGTATAAAAATGATTTGCTATGTTTGGTAGATAATAGTTAATTAGTCAAGAGAATTCAAAAGAGAAAGACTGTGACATATGTACTTGAGTGCACATGCTCACACACATGCTCACACACGCACACAGACATGCACATGCACACACGGACACAGACACGCACATACATATGCACACACACACGCACGCACACACA
>Macrobrachium_nipponense_1 ENA|GCVG01007450|GCVG01007450.1 TSA: Macrobrachium nipponense c76568_g2 transcribed RNA sequence.
ACAGTTAGAGTTGAGCCCGTGGGAAGAACAGACTATGTCGCTCCGACGCTCTCATACGGTGCGGTAATGTTGGTCCGAATGCATTCAAGACTGAACACAAGTCCCTTCCTTGTGTCGGAATGTCTCTTAGGACATTTCCCCTGACTTCGAAATAGTGTGCCAATCAAAATGAGTTGTAAAGCGACGAGGAGGTATGGCAGGGCGGCGGCGGTGGCATTGTGCCGAATTTCTGTGCTGGCTTCCTTGTGGAGTTACGCCCTCGCCAACCGTTACGGTGACGGAGGCGAGTGCGAGAGTCAAGCCCTTAGTTCGAGTGACAGAGAGCGAATTCTCACTTGTTCCCTTAAGACCCTCGACGAGGACGTGAGAGTGGCCAATTTGACCAGTGTGTCGGTGGAAAATGTTGTCCGACTGACAGTCGTTTGCAACGAAGTGTATCACTTTGAGAGTGTGCTGAAATCTACTAGTTTGTCTGGCTTTCAGAGAGTGAAAGAGTTCAACGTAGAGTTTTGCAAAATTAGTGAACTCGATGAAAATGCATTTGTGAACCTCAGAAATTTAAGAAACTTGACTCTTCGGACTCGAAATTCCGACTGGCCCGTGATGAGTCTGACTGCCAACTCGGAAGTGTTCCGTCCATTACATCAACTCGAGAGGTTAGATTTAAGCATGAATAATATTTGGGAGCTTCCAGCGGGGGCTTTCTGCCACTTAGCCAGCCTGAAGTTCCTTAACCTAAGTCATAACCACCTCCAGGCCATCACGCAGCTGGGGTTTGGGCAAAACGCTGCTGCATCAATAGACAGGGCATCGTCATCGGGTGCCCTGGCGTCTTGTAGGTCAGACATCAGCTCTCTCGACCTGTCGAGCAACGATGTTACGGTGTTAGTGTCTGGATCCTTGCAAGGCCTAACCCACCTGCAGCACCTTTTCTTACAAAACAACGAACTGGGGAAGATAGACGACAATGCCTTCTACGGCCTGGGCAGCCTCCGGACGCTTGACATTTCCGACAACCAGTTAGTTGCGTTGCCCGAGGACGCTTTCCTTCACACCCCTGGGCTTATGAACTGTCGAGCTCGAAACAACTCTTTGTCTGTCTTGGGGCCAGGCCTCTTCCGCGGCCTCGACCAGTTGGTGGAACTCGATCTTTCTCACAACGAATTGAAGTCCGAGTGGTTAACCTCCACGATCTTCCAGGGGCTTATTCGCCTTATGCTGCTGGATCTGTCTCACAACAAGATTTCCCAGCTGAACCAACAGGTCTTTCGTGATCTCTACAGTGTGCAGGTGCTAAGACTCTCCCACAACCAGCTGCAAACTATCCCAGCTGCAGCTTTTGCTGCCTGCGTTAACCTCCACACCCTGGACCTTTCCTACAACCAGCTGACCAACATTCCTGACAGAGCTTTCCAGGGTCTGAATGTTTTGAGTTTTTTGGCTTTGGATAATAACCAGATCAGCAATGTGGGTGTGGCTTCATTAACGAACCTGACCAGTTTGGAGGATCTCAATCTCAATGGAAATCAGCTCACAGTCATTCCCCAAGCCATCGGTCGCCTGCGGTACCTCAAAACACTGGATCTAGGAGAAAATCAAATTGCATCTTTGGATAACATGCCCGTGAAGGGGCTCGAGTTTTTGTATGGGCTGAGACTCGCCAGCAATAAAATCAGTGGTAATGTGTCTAAAAACACGTTTAGTAATATACCATCTCTTAAAATACTAAATTTGGCAAAAAATGGCATCACTGGCATAGAAAGCAATGCCTTTGAAAATAACCTGAATTTGCAAGCAGTGAGAATCGATGCCAACATGTTGTCAAGTATGAATAACCTGTTTGAGAATTTGCCAAAATTGTTGTGGTTGAATGTGTCCGATAACCAAATTGAAACGTTCGATTATCATTTTGTGTCTGTAAGCTTACAGTGGTTAGATTTGCATAAAAATAAAATCAGTCAATTAGGAAATTTTATGGAACGCCATGATCTAAATCTCCAAACTATTGATGCCAGTCATAATAAATTAGAATATATAAGTAGCATTCAAATTCCCGATAGTGTTCAGTTGTTGTTCCTTAATGATAACAAGATATCTGTTGTGGAACCTTTTACCTTCTTTAAAAAAGTGAACCTGACTCGTGTGGATCTTTACGCCAATCAATTGTCTAAAATGGATATGTCTGCTTTGAGATTAACGAAATTGCCCCCTGAGAAGTCTCTCCCAGAGTTTTACCTCGGGGGCAACCCCTTCGTGTGCGACTGCAACATGGAATGGCTCCAGAGGATTAACGGACTGGAACACGAACGCCAGAACCCCAAAATCATGGATCTTCAGAGCATCTACTGTCAGATGCCCTTTGCTCGCACTGGGGCCTTCAAGGCTCTTGTGGAGGTCAACCCATCCCAGTTCCTCTGCCAGTATGAAACTCATTGCTTCGCCCTGTGCCACTGCTGTGAGTTCGATGCGTGTGATTGTGAAATGACGTGTCCCGACGGTTGTGGGTGTTACCACGATCAGTCGTGGAGGTCGAATATTGTTGATTGTTCGATGCAAGACGTGCAACAGGTACCCGATCGCATCCCCATGGATGCCACACAGGTGTATCTTGATGGCAATGATCTGAAGAACCTCTCCTCTCATTCGTTCATAGGGAGGAAGCACTTGCAGATCCTCTATCTCAATGGCTCCAATGTGAAAAGTGTGGATAACGAAACCTTCAGTGGGCTAACCAGGCTGATAGCATTGCACCTTCAGGATAACCTGCTGGAGGCCTTGCGGGGCAATGAGTTTCAAGGGCTTGAGATTGTACGGGAGCTGTACCTTCACAACAACAAATTACGGTATGTCCACCAGCATACTTTTGCAACTCTTTCTCACCTGGAAGTACTGACACTTCACCATAATCATTTGATTAACTTTCCCGTTTGGCGTCTTGTTGATAACCCTTATCTCGGACGTGTTTCTCTCAGTGCCAACCGATGGTCGTGCCATTGCCAGTTCATGGAGTCGTTCGGCATATGGCTGAATGGGAACGAAAGGAAAGTCACAGACAGCCAGGAAATCAAGTGTTTTATCGATGAGTCCGGCAAGCAACCGGGTTCCTCCATCCTCGATTTCAACGTGACCACTTGCATGAACACTACTGCAACGTCGACTGTCATTCAGCCGATCGTGTTAGATAATTTGTTGCATCCAGTCCTTGCTACCATCGTTGCGTTGATTGTGGTGGTGTCGCTCATTGTGTGTGTCCTTTATCGGAGTACTATACGCGTGTGGATCTACTCCCACTGTGGCTTCAGGATGTGCCACAAGGATACCAACAGTGAAGACCGAGACAAGCTGTTCGATGCCTTCGTGTCCTACAGCTCGAAGGACGAAGCCTGGGTCAACCAGGTCTTGGCCGGCGAACTGGAGAGGGGCGAACGGCCTTACCGCATCTGTCTCCACTACAGAGACTTCCCCGTCACGGCCTACATCGCCGACACCATCGTGGAGGCCGTGGAGTCGTCCCGCAGGACGATCATCGTCCTTTCCAAAAACTTCATAGAAAACGAGTGGTGTCGATTCCAGTTCAAAAGTGCTCACCACGAGGTTTTGAAAAAGAGACGGCAGAGACTCATCGTCATTGTTCTGGGCGAGATTCCAGCGCGAGATCTGGACCCTGACCTCCGCCTCTACCTTAAAACGAACACCTGCATTTATGCCAGTGATAAGTACTTCTGGGAGAAGTTGAGGTTTGCCATGCCCGACGTCCAGAACAGTCAGAGAGTGGTTCACACGTATAGCTCCATTCCGGAGAGATCTTCCTCCTATACTAATAAATACAGTGTCAACAGTCCGTCCTCGATGCATCAAAATCTTCGCGGGGGTTCGGACACTTACTGGGCTTAGTCAATGGCCGCAAGGCTT
>Macrobrachium_nipponense_2 ENA|GCVG01021323|GCVG01021323.1 TSA: Macrobrachium nipponense c86957_g1 transcribed RNA sequence.
GTTGGTTGTTGGGTGTGTATCGTAGCGTCAAAGACTAGTCATATTAATTTTACTGTCGAGAGTACTCTGGATCTTTAAGAACTAAATAACGTTAATATTTAAATTGCTGTGGTACAATTGACCAGCACAGAGTGCCACATTACCGTAACTCCTGAAGGAAAAGTCTTAGTGTAGCTTGTGTTTACATAGTCCTTCAAAGGACTATTCGTATGAGAAGAACCTCCGCGAATGACCAGCAAGGGAGTTCAAGAGGAGATTTAATTTAATCACGTGGACAGGAAGCGGCCATACCAAACATGAAGTACAAGTTCTGATAAGTTTGGTGGTAGCAGTCCGTCGGACAGCCAGCGATCAAGTGAGAAGGATGTTTTCATGGGAGTCGGCATGGCGCCTCTTCTTGTGGGCGTGGGTGACGGTCCCCTCAGCCCACTCCTTGGGATGTGGACAGTGCGAGAGGGGAACCAACGGGTTGACCTGCCCAGGCAGCCTCAGTCCTGATCGGTACTTCGTCGAGCTCATAGATATTCGCGAATCGCCGAGGAGTATGTTTCATCTGCAGTGCAAATATGACGTCCAGTCAGTAGATTTCTCTTACATTTCTGATTGTGACTTCTCCACCGTCAAGTATGTTGAGTTCTACCGGTGCCCTACGCCTAATGTTTCCTTCAGTGAAACGTTCAGAGAGATAGGAATAACTCCGGAGAATGTGACCACCTTTGCCTTCGTGAATATAGGGCAGAGACATAATGAAAAGCTGCAGGATTGGCATCTGGAAGGGTTAACAAATCTAAAGATCCTGGAATTTAAGGACAACGGTTTCACGTCCATACCTGCACATATCTTTGACAGTACCCCGAAGTTGTGGCATTTAATGCTCACTGAAAATCGAATAGAAACCCTCCCGGAGTCACTCTTTCGGAACACAAGGAACTTAACCAAGCTAGAGCTACAAAACAATGGAATTTCTAGTCTGCCAATTGGCCTGTTTTCCGGACTGACCAATCTTAGAAACATCAGTTTGTGGGAAAACAGAATAAGTCAGTTGCACCCTGAGTTGCTGTCAGACTCTCCAAAGTTATGGTCTTTAGAACTCACACACAATGATATATTAGAACTTGATCCAGATGTCTTTTCAGGCCTGAAAGAGATCAGAAAAATTCACATGTCAAATAACCATTTAGGTGCCTTTCCCGAGACAGTCTTTCATGGGTGCCCTAATCTAGAAGTCCTGGAATTCGAAAACAATAGAATAACTGATCTACCAGAAAACATTTTCAAAGAGACTGTAAACCTAAAGAGACTGAACATGGGTAGCAACGGGTTAACCCGGTTGCCTGAAAAACTATTCAGCAACCTGAAAAATTTAGAAAATTTAAAGTTAAAGAGAAATGGGATCAAGTCCCTTTCCCCAGGATTATTTGAAGGCTTAGAAAAGCTACAGGTATTGGACCTTCAATCCAACGTTTTGGAAGACTTGCCATTAGGCATCTTTGATGATCTAGTTTCTGTTGACTTGTTGATCCTGCAAAACAACTCCCTGAGTGAATTGCCAGATGAAATATTCTCAAACTGCAAGTCTCTTACAGAGCTTTACCTGAGCTACAACAGATTGAACACGCTTCTTCCAACTATGTTCCCGAACTCTACCCTAATGACCTCACTAGATCTCAGCAACAACAATCTTTCTTTCTCCTATTCTAGAATAGAACAGTCACGTGATAACAAGACTATCACGGTGCAAGAATATTTCCCACTGGCTCACTTGACAGGGTTAAAAAATCTCCATTTGAAAAACAACCAGATCACTGAGATGCCCTTAGGACTAAACACAGAATTTGAGAGACTGGGAGTTCTTGATCTTAACAACAATAGCATAAGTTACTTAGATCACAATGACTTAACCTTCAAATCTAACAGGTTGCAAATTGACCTCAGAAGAAACCGCATTAGTGTCATCAATTTGAACCACATGAATTTTTCCTCTGATGGAGAGAAGGAAATTTCAATATACGTCGCTGAAAATCCTCTTATTTGTAACTGTGAACTCTATAAGTTTACAATGCTGGCACAGGGAAAGCTGGGAGATGACACTGTGGTGACCGTTCAGGATGACAAATTTGTCACCTGCTCAAATCCTGAGCGCTTCAATGAAAAGTCGTATGTTACATCCATCGATGAAACTTCTCTGACCTGCAGATTACAAACATGTGTCGACAACTGTACATGTATGACACGTACACATGACAACATGTTCTTCGTTGACTGTTCTTACCAAGGACTCAAAAACGTGCCTTCCCTGAAGAAAGAACATATACCAAAAGATTATGACTATGAAATCACATTGATTTTAAGAAACAACAGCATTACCTCCTTGGATGGACTTGGAAGCAGAGGGTACACAAGTCTTGTCAATTTGACCATCCCAAACAATAAGCTGAGCGTTATTAATGAGACCTTTCTGCCACTAAAGCTGAAGGTGCTCAATGTGCGAGGGAATAACATCTCATTCCTGACAACGTCTATGATGGAATTCCTCAATTTGACCGATGTACAGTTGAGTATTGGCAATAATCCCTGGAAGTGCGACTGTAACACTGCAAAATTACACAAATTCTTGCGGGATCCTGATCGAAAGATTTTAGACATCCATGATGTGAGTTGTGCTAACATTCCGAACAAGGTCCTCATCAGCTTGTCCGACGGTGATCTGTGCCCTCTCATACAGCAGCCGTTCGTCATCGCCAGCATAACAGCTGTTAGTGTTTGCCTGCTGGTGGTTGCCATACTTGGAACTGTGAGTTTCTATACATACAGACAAGATATAAAGGTTTGGCTGTTTACTCATCGACTGTGTCTGTGGGCTGTGGCTGAAGAAGAAAAGGATGCTGATAAGAAATATGATGCCTTCATTAGTTATTCCAGTAAAGACGAAGAATTTGTCAACAACATTTTAGTTCCTGGTCTTGAAAATGAAGACCCCAAATACAAGCTCTGCCTTCACTACAGAGACTGGATCCCAGGAGAATACATCCAAAATCAGATACATCACAGCGTGGAGGAGAGTCACAGGACAATTGTTGTCCTCTCACGTAATTTTATTGAAAATGTTTGGGGCCAGTTTGAATTCAAAGCTGCCCATTCCAAAGCTCTCAAAGACAAAACAAACAGAGTCATTGTGATTGTACTAGGAGAGGTACCTCCTCAAGATGAATTAGATGAAGAATTGAGATTGTACCTTACCACAAGGACTTACCTACTGAAGACTGACCCCAAGTTCTGGGAGAAGTTAAGATATGCAATGCCGCATCCTCTACATCTTCTCACAAAGAAAAATAAGAAAAAAGAAAAGCAGGGAGAAAAATTTGAACTAGCCTAAGCCAATACTAAACAAGAATGTTAGATGGTATAAAGGTGTAATGGTACACTTCCAGTGTTATCATGCTGCTGGAAATGATTGAGTGTGGACTACTTGTGATATAAACAACTTGAAAATCTCAGGGTTGGTGGTTGTTTTTAGTGTAGCATCATGGAGCAACAGAGTATTCCAAGTTTGTAATCAGAACCATGGAGTTATGACTACTGGAATAAGTGAAACTGTATACTGGAAACAGTAGTGTCTGTAGAAAAATTTGACAAAAGGATAGCCACAACTTGACAAAGTACAGTACACTTACAGTGTGTCATTGTGTATATGGTGCTTATTCTGGATACTATAACATTATTGAAGGTTAATGTGAAGTACAGTTACAGGCTTAATGTGTCCATCAAACTTTATATTGTTGTATATATACTGTGTATGGAAGCTTGTTTCAAGTGTGTATATAATGTAAAAATACATAAGGAAAAATAAACCAGGTTGTGTTCAGCAAATGTCCACTAATGTTATTAGATTATATATTAGGATATTGAGCAAATTCTAGTTTCTCTGAATACAGACGCATGTGTGGTTAATGAGATTTGCTGTACTGCCATATCCACCAATGAAAAGTACTTGCTCAAATTCAGTTCAAATGAAGTGTAGAAAATAGCAGTAAGCGCCTCTCAAATCCCCAAATAAACAAGCATATTAAGTCTTAAACAAAATTTACCAGTTTCTATACCTAGTGTTTTAGCACCTGCATCTGCATATCACCTTATCCAAATCAGAGTACGTATATAGTATTCTTCAAGTGAGTACGTATATAGTATTCTTCAAGTATTTCTAGACCAGTGGAATAACGGCAGCATTGACATCAACTACAATGAACATTACAGTTGTCTGGCAGCCTCTATGTATCGTTGCATAGTTACCTGCAACCAAATGATTGCATCAATTGTCTCCTTGAATGTTCTCTCCACGAAGTAGGAAAGTCTGAGAGCACTTTACAGTAGTAATCTTGGCTTCAAATAAGAGAAAAAGTGGAAGTAGTTACCTATTTGTTGGTTTTAATGTGAAGGTAAAAATAGAACTATAATCCCAACATAAACTCCAGCCACATTTTGTTTGTGGTGTTTTTGCGTTGCATGGAACTGGTGGTTATTCAGCAATGGGACAAACGGCTTTACGTGACTT
>Macrobrachium_nipponense_3 ENA|GCVG01022390|GCVG01022390.1 TSA: Macrobrachium nipponense c68340_g1 transcribed RNA sequence.
TCACTTGCATTATTAGACATGTCAAACAATGTTTTGACAGATATTGGTTATGGAGCTCTAGAAGTAACACCAAATCTGAAAGGTCTTAATCTACATCATAATTCTCTGGGTGATATCAATGGTCTTGTTACAGTCTTACAAAATCTTACATGGCTTAATGTTTCTCATAACAGTATATTGTGGTTTGATTATGCATTAATCCCAAAGAATCTGGAATGGATAGATTTGAGTTACAATTTATTGGTCAAACTAGAAAATTACTATGGGGTTGAGAAAAAACTTGGCCTTAAGATTCTATATGCTACCCATAATAATTTGACTGATATAAGTGCTGCAGTTGTTCCAGATAAAATTGAAGAAGTACATCTTGAATATAATGCTATATCATATGTGGCTTCAAACACTTTCCTTGATAAAACTAATGTTACTCTTATTGACTTGCGAAATAATCATCTAACTATACTGGAGGAGTCAGCATTGAGACTCTCACCTCGTCAAACTCCACCCCCTTTACTTTTATTGTCAAATAATCCTCTTGAATGTGACTGTGGAGCAGATTGGCTTCTAAGAGCAGCTGGAGCAGGATTTGGAAATTCAATGAGTGGAGGATCAATTTTGCCACATTTGGGAGATGTGGGTGTTATTCAGTGTCGTCTCCCAAGTCTTTGGCATGGGGTGATTGTGCCTCTAGTATTTGTACAGCAACAACAGTTTTTATGTACATATAGACGTCATTGCTTTACACTCTGTCATTGTTGTGATTTTGACGCTTGTGACTGTGAACAAACCTGTCCGAGAAATTGTACTTGCTACCATGATCACACATGGACCCACAATGTTGTAGACTGTAGTGGAGGTTGGACACATATGCCTTCAGGTGTACCTATGGATGTCACTGAGGCTTTTATGGATGGTAACAATATGGGAGCACTTACGTCACATGCACTTATTGGTCGTAAAAATTTAAGGATTTTACATTTGAATCATTCTGAGATCACTTCTATACAAAACCGCACTTTTAATGGTCTGAAAAACTTAGAGGTGTTACGTCTGGATCATAATAAACTTGAAGTTCTTCATGGATTTGAGTTTGTTGATTTACATGGTCTCCGTGAACTATACTTAAATAACAACCACCTCAAACACCTTAGTAATGTATCTTTTTCTCCACTAAGGGCTATAGAGCTTCTCCGTATTGATAATAATCTGTTAACTACATTCCCTGTTTGGAATCTTGCTCTCAATCCATTCCTATTAGAGGTAAGTCTGTACAACAATCCTTGGAGTTGTGAATGTGGCTATCTGGCTAATTTGAGGGCATGGTTAGAGGCTAATCGAATAAAGGCAACAAATGCAAGCATGGTTCGCTGCCAGCATAACAGTACCAAAACTATTGGTCCACCTGTTTTATCAGATACTCCTGTCCGGTGTGACCATTATGTTGCCACCACTCGCATTAACAGTCTAATAATACATGACTATGTTATGCTACTTCTTATCACTGCTGCTATTCTTCTTATTGTATTAGCATCGGCAGTAACTGTTATTGCATATCGACGGCGGTTAAGATTATGGGCTGTAAGTCGTTATGGTAAAAGATTATTTGAAAAATCTACTGCTTATGTTGAAGAAAGAGAAAAACTTTTTGATGCCTTTATAAGCCATAGTGCCAAAGACTCTACTTGGGTATGTGGTTTGATGGCCCCTGAATTAGAGGCTTCTGGCTATAGACTATGTGTAGCTCAAAGAGACTGTACAGCTCCATCAGCCCCCGTAGCTGGCAGAGCCATAGCTGAAAGCATAGCATGCAGTCGTAGGGTTGTGATTGTACTGTCACGTGGGCTAGTAGATGCAGAATGGTGTCGTTATGATTTTAAGAGTGCCCATGTTGACTCCTTGAAAAATGTTAAAAATCGTAACATCGTAATAGTAGCTTTAGAAGATGTACCCAGATCAGAGCTTGACCCTGAATTATCATCAATCACTCGCAATGCAAGCACAACTCTACAGCCACGTGATCCTAGGTTTTGGGAAAAGTTACGGCGCTCCATGCCAACCTTGAGGTCTCGTTTAAGATCAGGCTTGGCCGGTACTATTGGTGGAAAAGCTGCAAGTAGGCCTCTGGTAGCAGCAGAACACCAGAATGGTCCATGGCCTTTCCAAGAAACCAAAACTTCAGGCCATAATACAACAAAATCTCTTACTGTTAATCCTTACTGGGAAACAGCGGTTGGCACAAATCCATCAGAGGTTGCATGGTCTTCCAGGACAGGCCCAGATCTTGGAGCACCACCATGGCTACACAGCCCAACAAAACAGCCTCCGTCCCCTCATCCAAAAGATGAGGAAAGGCCTGATGGGTCTTCACCTGTCGGTTCAGGAGATGCTCCTGAACATACATACATGAGTGTTAGTGAATACAATGAGGTTCAAGCATCACTCCTTCCCTCAAACAATTTTACTACTTTACCAGGGCCAAATCATAAACCTAATGGAAATCTTCCACAAGTGGTCAATGGAACAGGAGGGATGAGACACCCCTCTGCACCCTCTTTATTCAGAAGAGATGCCCCAGACTACCTCACCCGCAGCTGGATTTTCCATCCACCTCCTAATGAGCAACCTCCTCCTCCAGGTCAAACCTACTTTGTTTAAGATTTATTCAAACTCATGTTATCACAATATTTTTCCCTATTTGAGGATTTACTAACGAAGCCTCCTCCTAATTGAGCTTTTGCTGCATCTCGTCCATATTATATATGAGCAGCCAGTGTAGCCTTATGCCATGCATCAGCCTGTGCCAACCTGTAATATATATTGGTTCATCTCCATCTTTCAGGATTATGGTTTCCAAGGTAGCTATAATCCGAGTTATTAGTTGAAGTACTCTGTCCTTAAACCTATAATCCCTCATCACCTTAATTGAGGGAATGGCCCACACACATTCCGCCCATACCCACAGTCTACCACACCCACAGCTGTTGTTGCTGATTCCAAAATTGTCATCAGTACTCAAGCAGGTGCGGGGATCTGATACCTGTGATGCCAAGCAAGAGGCAACCCGTCAGTGCTTTTGGAAAAGTGGACACAGTGTATTAAACATGCGAGATGTTTTTGTGTGTATATCAAAGAAATTCTGTAACTGGATGGATACAATATTTCTTTAGCTTGAGGCACGAGTAATATGCTTTGCAAGAAATGATCAATGTGCATTTATCAATGAAAACAAATATTTGCCTCTTAGTTAGCCTCGCTGAAGTGCCACAATGCCTGACAGTGTTGCCATGCACAAACTTTGGACTCAAATTTGAGCATGGTAGTACCAGCCTATGCTGGATAAACATTATGCCAGCGATTTATAAATATATAAATATATTCATATATACAAAAGTGCCAAGGGACGCGCAGTGCGTAGA
>Macrobrachium_nipponense_4 ENA|GCVG01058036|GCVG01058036.1 TSA: Macrobrachium nipponense c66930_g1 transcribed RNA sequence.
GTAAGTCATAACCAACTAGAAAGTCTTGGTGGTCCGTCTGTGCCGGACAGCGTTGAACTTCTTTTTGTAAATAGTAATAAAATCACTCGCATTGGTGCAGGAACTTTTGCTAACAAAAATAATCTCTCTATGGTTGACTTATATGATAATCTTCTCAGTAAGGTTGATTTGAACTCTATCAATCTCCCACGTGTCCCAGAAGACCGTGACCTTCCCGAGTTTTATATAGGTGGCAATCCCATCTTCTGCGATTGCAACATGGAATGGATGCATCGTGTCCATCAGATCAGCGGTTTGAGGCAGCATCCACGCGTGATGGATTTAGACAAGGTAATCTGCACTCTCCCCTACCCTCGTACTGAGGAGAACCGAATTCCTTTCTTGGAGACGCAGCCATCTCAGTTTCTGTGTCCCTACACCTCCCACTGCTTTGCCCTTTGCCAATGCTGTGATTTCATCGCGTGTGACTGCCAGATGACATGCCCGAAGGGATGCTCTTGCTACCATGATGACACTTGGGCCACTAACACCGTCGACTGTTCTGCCAGAAATCACCACCAGCTCCCGGATGACATACCCATGGATGCCACCGTTGTTTTCATGGACAACAACGAGATGCCAACCCTTGATGCCCACCACCTCATCGGCAGAAAAAATCTAAGGGCTCTTTACATCAACAGTTCAAGGGTGGAGAGGATCCAAAACCGCACTTTCCACGGCCTTTCCTCCCTCAAAGAACTTCATCTCCACGACAACATGTTGGCAGAATTGCACGGGTATGAATTCGAACACCTGGAACATCTACGTGAGTTGTACCTTCAGAATAATCGGCTGAAGATAATAAATAACGCCACCTTTACCGGTCTCAAGGCTCTCGAAGTTTTGAGGCTGGATGGGAACTTCATCTTTGACTTCCCGGTGTGGCACCTGAAGCTCAACTCGGGCCTCAAACACGTGGCACTCGGTGCCAATGCATGGTCGTGCGAGTGCCGGTATATGGTGGACTTTAAAAACTGGCTTATTAGGGAAACAGATGTTGTTCACGATGCCAAATCTATCTTTTGTGTATCCAATTCCTCTGGGGACCCCGGTCCTTATGTGCTTGAAAGTTCATATTCATGTGAAAACTTTGTTGCAACATCCATTGTGCAAGAAAAGCTAGAAAATGATTTCTTGCAACCAGTGTTAATTACTCTCGGCATATTTTTCGTTGTATTAATTGTGGGTGTTGTGTTTGCTGTATTCAGAGTCCGTCTGCAACAAAGTGTGTCTAAGAAATGTGGGCTGAAGTGTTTCCCGTCGCAGCCGACCCCTCCCAAGGAAGACGAGAGGAACATAGTGTACGACGCTTTTATCAGTTACAGTGAAATGGACGCTCCTTTCGTCACCGAGATCTTCGCTGCTGAGCTCGAGAACGGCGACCCCTCCTACAAGCTGTGCCTTCCCTCCAGGGATTATCAGACCGTCGGTACATACGTGGGAGACTTTATTGTCCATTCCATCGAATCAAGTCATAAAACTGTTCTAGTCTTAACGAAAAATTTTGTCGACCACGACTGGTGTAAATTTTCATTCAAAGCCGCCCACCTGGAGGCGCTGAAAAACTTCAAAAACCGCGTGATTGTCGTGATGTGCGGGGATGTGAACGAGGGCGAGATGGACTCCGATCTCGCCTCCGTCGTGAAGGGCGCCACCAAACTGAAGTACGAAGACAAGTCCTTCTGGAGCAAGCTGCACGCCTCCCTCCCCAGCGGCGCCAACAAGATCTCGCAGCAGTGTTACATCACCGAGACCAACTACATCATGAGGAACAGCGTGCCCGTCTTGTCGCCCAACCACACTCTCAAGCAGGGGCAGTTGGTGCCCAACATGGTGCTCACGAATGCCATCAAGACCCCAGTCACCCACTATCACCAGCAGCCTCCTCCTCACCCTCACTATCACCAGACACAGCCGTCCATAAGCAGTGACCCGGGGGAACTGGACAAAACCTTCGTCAGTGTCGAGACGGCCCAGTCTAGTCTCGCCCCGAGTCTAAGTCATTCCTACATGTCCATCGACTACGGGGCCGCCAGAAATTCCCACATTTATGCCTCCATTGACGAGACTACCCCAGCACTTCCCCCGTCCACGCTCCCTTCAGTGCACACGCTCCATCACCACCTCCGTCAGCAACAGCAGCAGCAGCAGC
>Meganyctiphanes_norvegica_1 ENA|GETT01048072|GETT01048072.1 TSA: Meganyctiphanes norvegica TRINITY_DN107449_c1_g1_i1 transcribed RNA sequence.
CTATCTTTATCAACAACTCCAATGTGAACAGCTTGGATAATGAAACATTCAGTGGATTAATACGATTACATAAACTTCATCTAAATGATAATATTATCAGAGAGCTTAGGGGAAATGAGTTTCAAGGTTTGGAAGTTTTAGATGAGCTTTATCTACACAATAATAATCTTCGATATATTCATCAGCATACATTTGCAACATTACTTCATCTTGAAGTTCTGACATTGCATAATAATCAACTCTTTAATTTCCCCGCATGGAGACTTGCAGACAACCCATATTTGATTGAAGTTTCCCTCAGTAATAATCCATGGTCTTGTCAATGCCAGTTTGTTGAGTCTTTTCGAATTTGGATTTCGGGCAATGAAAGAAAGGCCATTGATAGTAATGATATCATGTGCTCTGAAACTCAAACATACATCATAGAATTCAATGTAACAACTTGTACCAACACAACTGTTCCTTCAACTATCACTCAGCCAATGATTTTGAATGGTTTATTACATCCACTCATTGGTGTAGGCATTGCTTTTATATTAATAGTTTTCGTGTTGCTTTGTGTATTATTTAGAGGAACCCTCCGCATCTGGTTATATACTCAGTGTGGATGTCGAGTTTGTCACAGCCCTCCAAGCACAGAAGACTGTGACAAGCTTTATGATGCTTTTGTGTCATACAGTGCCAAAGATGAAGCTTGGGTTACCCAAGTTTTGTCTGGAGAGCTTCAACATGGGGACAAACCCTATCGTGTATGTCTCCATTATCGTGACTTCCCAGTGACAGCATATATTGCAGAAAGTATATTGGAAGCATGTGATTCTTCCAGGAGAACAATTATTGTTCTCTCCAAAAACTTTATAGAAAATGAGTGGTGTAAATTCCAATTCAAAAGTGCTCACCAAGAAGTGTTCAAAAATCATAAACACAGAATAATAGTTATAGTTTTGGGAGATCGGA
>Melita_plumulosa_1 ENA|GAKD01000995|GAKD01000995.1 TSA: Melita plumulosa mira_c998 transcribed RNA sequence.
CCACCACCAAAATTTTCTGAGCTCTACAAAAGGGTTAAGAAACGATTCAACTTGAGCTTGGATCTATCTGATAACTTCTATGACGATTTAGAATTTTTATCTGAACCAGAATTTGACATTTTAGTGGATCTGGTTGTGTCGAACAATTCATTGACTTCTTTGAACGCCAGCAACCTGCCAGCCTCGCTGAGGTACATTGACCTTCGTAACAATAATTTCACCAATATTCCCGCAAGTTTGACCGACTACTTCAATAGTACAAGAATGAACCTTAACATGAGCGGCAATCCGTGGATGTGTGACTGCAACCTCAAGAGTTTCTATGATTTCCTCAGGGACAACTATGAGTTGGTGATAGACCGCAGTCGCGTGGTGTGCGAGGACGGCGGGGCACCTGTGTACGAGCTCACGCCAGAGCAGGTCTGCTTCTTCCTTGAGAGGCCGGCTGCTGTGGCCACCATCGTGGGCGTCGCTATTCTGCTCTTGCTCATCGCTGTTGTCGTGACGTCCACCTGCTACCGCTACGAAGAGCACGTGAAGGTGTGGCTGTATGCGCACAACTGGTGCCTCTGGGCCATCACTGAGGAAGAGCTTGATGTCAACAAGAAGTACGACGCTTTCATCAGCTTCTCTCACAAGGACGAGAGCTTCGTCAATAACACGCTGGTGCCGGGGCTGGAGTCAGGGGACCCGAAGTACAAGCTGTGCCTCCACTACCGGGACTGGGTCCCTGGCGAGTCCATCAACAAGCAGATCCCGCAGAGTGTCCAGGCGTCGCGGCGCACCATCGTCGTGTTATCCAAGAACTTCATCGAGAGCAATTGGGCTCAGGAGGAATTCAAGACGGCCCACAATCAGGCCATCCAAGACAAAACTAACCGAGTTATAATCAATCGTGTACGGGGAGTTGCCTGGCAAGGATGAGATGGACAGCGAGTTGCAGATGCACGTGTCGACGAACACGTACCTCAAATGGGGCGACTCCCGTTTCTGGGAGCGACTTCGATATGCTCTGCCGCACGCAAAGTACATCGCCCACACGAAAAACGGAGATAAAACTAAGAAATTGAAAAAGTCTAAAGTAATGCCTGTGAACGATAAGCTTGAGATGGTGAAACCTGCTCCAGAGAATGCCACGAAAACTCTTGAGGAGTGAGGGTTGGATCGTGGAAATACTCACAAGGTCCAATGGACATGGCGGTGCGCGCGCGTCTTGAGTAACTGTGATAGATACTCTTGTTATGTGATCAATTGAT
>Pacifastacus_leniusculus_1 ENA|GBYW01005787|GBYW01005787.1 TSA: Pacifastacus leniusculus comp9868_c0_seq1 transcribed RNA sequence.
TTTGGATGTACGATGGAATAATCTCACATCTCTACCAGAATCCACCTTGGAGTTCTTTAACATAACTGATATGTACCTCAGCCTTGGAAATAATCCCTGGAGATGTAGTTGTGGTATCATCGGCTTCTTGAACTTTCTACACGTTCCATCACGAAAGGTTGACGACTTCAGTGATATCCGATGCAACAACGAAGACGAGTCCGTGATGACCATCAGTGAACACCGCTTGTGTCCCTTCTTCATGCAACCAATGGTGGTTGTTACTATTGTTGCCATCTTGATATTCCTCATATTGTTTGCTGTACTTGGGACAGTCAGTTTCTACAAGTACAAGCAGGGAATTAAAGTGTGGTTATTCACACACCGTTTGTGTTTGTGGGCCATCACTGAAGATGAGATGGATGCTGACAAAAAGTATGATGCCTTCATCAGTTACTCTCACAAGGATGAAGAATTTGTCAATAAGGTATTGGTTCCCGGGTTAGAATCGGGCGATCCCAAGTACAGAGTTTGTCTGCACTACAGGGATTGGATACCAGGAGAATACATTCAGAACCAGATACTGCAGAGTGTGGAAGCCAGTAGACGGACTCTTGTCGTGCTTTCATCAAATTTCATCGAGAGTGTTTGGGGCCAGTTGGAGTTCAAGGCTGCTCACTCTCAGGCCTTGCAAGATAGAACCAATAGGCTTATTGTC
>Parhyale_hawaiensis_1 phaw_30_tra_m.000707
TGCAGTTGAGAGGTGAGGGTGCGTGCCGCTCTAGGTTGTGCACTCTCTCAGTGTAGTTATGTTGCCTCAGTGGCTGCGAGAGAAGCCATTGCTCGCTGCTACTAGTGGGCCATCCATAAGGTGCCTAGTACCATTGCCACTATGAAATCCAATGGTACTGTAATAATAGTGTTTGTGGTGGTGATGGTGAAGGTGGTTCTAACACATGGAGCTTGTCACAGTGCCGATGTCTTGGAAGATCCTCGTCCGAGATCTGGCGAAGATCGGCACCGATCAGGCCGCGCCCTCACTTGCAGTTTACCCGTATTGGCTCCGGACGATCGGCTCGCAAATTTAAGCCAAGATCCTCTCGACGACATCACGGAGCTGACAATTACTTGCAATGAGGATATGAGGAGAGCCAGCGTCATCGCTGGGGCCACACTGGCAGGCTTGGGGCGACTGGTGCGCCTCTCTATCGAGTATTGCAAAGTTGCGGAGTTGAATGCAGACGCTTTCCTTGCTGTGGCCAACCTCAAGAACCTCACAATCAGGACCAGGAACATCGAATTTACATCCATGAGCCTGACAGCGGTGGCGGGTGTCTTCTCCCATCTGACGCAGCTGGAGACAATTGACTTGAGTACAAACAGTGTATGGGAGTTACCAGCTGGAGTGTTTTGTGGCCTACCTGCCCTCAGAAGTATAACTCTCTCTCACAATCACTTGCAAGATCTGTCACAGCTGAGATTCGGAGGAGACACCGACAACACGTCGTGTTCGTCAGACATTACGCATCTCGATCTGTCTCACAACGATGTGGAGGTAGTGGCATCGGGTGCTTTGAAAGGCCTACCGCACCTGCAGGAGCTCTACCTCAACAATAACCAGTTAGCCAAAGTTGACGATTTAGCTTTCGAAGGGCTGGCGTCGTTGCACACTCTCGACATGTCTGGCAACAAGCTGGTGGCGTTGCCAGAGGATGCATTCCTGCCCACTCCGCAACTCATGTACTTTCGTGGAGCCAACAACTCTCTATCCGTCCTTGCACCGGGGCTCTTCAGAGGCCTCCAGCACCTCGTAGAACTCGACTTGTCACATAACGAATTGAAAGCAGAGTGGTTGACAGAGTCCAGCTTCCAGGGGCTCATTAGGCTCATAGTGCTTAATCTCTCGCATAATAAGATCGACACGCTAGATGTGCAAGTGTTGCGGGACATGTATAGTGTTCAGGTGCTTATACTTAGTCATAATCATTTGACTGAAATTCCACCCGCTGCCTTCTCGTCTTGTGTTAATTTGCACACCCTTGATCTTTCTCACAACAAATTGAATGTAATTGGAGAAAAGGCTTTCCAGGGAGTGAGCGTACTCAGCTTCCTCGCGCTGGATAACAACGCTATTTTGTCTGTGCACTCGGCCGCTTTCACCAATTTGACGGGACTTCGCGACCTGAACCTCAACGGCAACAAGTTGAGCGAGATCCCTGAGGCGACCTCAAGTCTACGGTACCTCAACTCCTTGGACCTGGGACAGAACCTCGTGCAGTCTCTGCACAACATGCCCGTCCGAGGCCTCCAGTTCCTGTACGGACTCCGTCTCGCTGAGAACAAAATTGCTGGCAATATATCCAAGAATACATTCCATGATTTGCCTTCACTGAAAGTGCTGAATTTGGCCAAAAATTCCATCGAGCACATCGAGGAAGGCGCCTTCGAAACGAATTCCAAGTTACACGCGGTGCGCCTCGACGGGAATTTGCTCACGTCTATGAATGGCTTGTTTGAAAATTTGCCCAATCTCAAGTGGCTGAACGTATCTGCTAATAAATTAGAAGTGTTTGACTATTACTTTATACCGTCCAATCTTTTGTGGCTAAGCTTGCATAATAATAAAATATATGAACTAAGTAACTCGTTTGGTCGACACGACTTGCATCTGGAAATCTTAGATGTTAGTAAAAATGAACTGAAGCACATCAGCAGCATCAACATTCCTGACAGTGTCAATATGGTTTTCATGAACGATAATAACATAACAACAGTGGAACCTTTCACCTTTTTTAAGAAAGTGAACCTGAGCCGAGTTGACTTGTTCTCAAACGAGCTCTCCACCCTAGAAATGACAGCGCTAAGACTATCTGATGTGCCTCCTGAGCAGCCGCTACCTCAGTTCTTTTTGGGTGACAACCCTTTCGTATGTGACTGTGAAATGGAGTGGCTCCAGAGAGTCAATAACTTGGAGCATCTTAGGATCTATCCAACTCTAATGGAGATGGATCATATACTGTGCCAGATGCCTTTTGCTCGTTCCGGCAAATTGCTTCCTCTGAACCAAGTGAAGCCGTCGCAGTTTCTCTGCAAGTACGAGACGCATTGTTTCGCCCTGTGCCACTGTTGTGAGTTTGACGCGTGCGATTGTGAAATGACCTGCCCAGACGGGTGTGGCTGCTACCATGAACAGTCTTGGGGCTCTAACATTGTCGACTGCTCTAGAAACTCCTTGCTGGTCGTGCCGGACAAAATACCGATGGACGCTTCTGAAGTCTACCTGGACGGAAACGATTTCCGAAACCTCTCCTCACACTCTTTCCTAGGTCGCAAGCACCTGCAAATGCTCTATGTCAACTCCTCGAATGTAAAAACGCTCGACAACGGCACATTTAGTGGCCTAACTCGTCTCATTTCCTTACATTTGGAGGATAACTTCATCGAATCCCTGAGAGGTCACGAATTCAAGGGCCTGGACTTACTCCGCGAGCTCTATCTCCACAACAATTTACTAAAATACATTCATCAACACACGTTTGCCCTCTTATCGCACCTCGAAATCCTTTCTTTACACAGCAATCACCTAATAAACTTCCCAGTGTGGAGACTCGTTGACAATCCCTACCTGACCAGTGTATCTTTGAGGGAAAACTTTTGGACTTGTGAGTGCCAGTTTGTCGATTCTTTTGATATTTGGTTGTCAAAAAATATAAGAAAAGTTGCCGACAGTGATGAAATCAAGTGCTTTCCAACCGACCGAGATATCCCCGGCGCCTTTATTTTGGATTACAACGGCACCACGTGCACCAATTCGTCGACCACTTCCACGGTTGTGCAGCCTTTGACATTTCACAGTTTGCTGCACCCCGTGATTGCCATATGCGTTGCGTTTGTTCTCGTTGTAGTTCTGCTAATTTTATTCCTGTATCGTAATGCGCTCAAAGTTTGGCTTCACTCGCAGTGTGGCTTGAGACTGTGCAACGAATCATCGTCAGACGATCGCGATAAGCTTTATGATGCGTTTGTGTCCTACAGCTCCAAAGACGAGGCTTGGGTTAACCAGGTGCTCGCTGCCGACCTGGAGCAGGGGGTTCGACCTTATAGAATATGCTTGCACTATCGAGACTTCCCTGTAACGGCCTACATCGCAGAGACTATGGCGGAAGCGGTGGAGTCTTCGAAAAGAACCATTATCGTTTTATCTAAAAACTTTATTGAAAATGAGTGGTGTCGCTTCCAGTTTAAGAGCGCGCACCACGAAGTTATGAAGCGGAAGAGGAAGCGGCTAATCGTTATTGTGTTGGGGGATATTCCTTCTAAAGACCTCGATGCAGATTTACGGTTATATTTAAAAACTAATACGTGTATATATACCGGTGATAAGTTGTTTTGGGAGAAACTTAGATTTGCTATGCCAGATGTCTCTAGCACTCAGAGAATTGTTCATACCTACAGTACCATTCCTGAGCGAACTAATGCCACAAAGTTGAACGTAAGCACTCCTTCTTCTCTCCAGCCTAGTCTTCAAGGAGCAGCTGACGGAACCTATTGGGCATAATGTAATATAAATATTTCGTTTTTGTAAATTATTATATGTGTAACTAAGTCTATGGTTTGTAGCTTCTGCCGTGCGTTTATATTATGAAGAAGAAGGAAACTATTTATATTAATGAGTTGTGGTTTAGTCTGTAGGCGCAGTAGGTACATTTGTTGGTTGGTGATATTTCGCTTGTATTGTGTGCTAGTTGAATTGCTGCATGTTGAAACTACCTAAATGATTATTGATGGTGAAGGAGTTAAGACTGTCTAATACACGTCAACATAGCGTCAGGTGAAGTAAGTATTTGGATAGTTCAAATATTATTTTACTGTGTTTTTGAATATACATGATCATGAAACGTGCGTAGCCTATACACAATGCTTTATTAGCCACTGCAAACATTACTGAGCAACTTAAATTGAATAGGCTAATGTTGAGCTGAGCACTCATAACAGTTAAAAATGATAAAAGAGGAAGAAAAGAAAGTATTTGGACCCTGGAAAGACTTCTACCTATTTAATATTTTGTTTGTTTAGCTACCTGCATTTTCGATTAGTAAGCGGTTTCGGTAGGTTTTTACCACATCCTTTTTTTTTTAATTGGAGTGGCATCTTGACGCATTCTTTTCTCTGTTCTAAACTTCTACTTCTTAAGTCTGGATGGTCCTTTTGCACTGATCCCAAGTTTGGGTTAACACGATTTTTAATTAAATTCCGTACGTGGTACTGGTTTTGCATCGGAATTATATCTGGTGATTGCCTGGGTCATTGTAGTACCGTACTTTCATATTATCTTTGGAGTTTCCGTGGGTTGCGTTAGATATATGTTTTGAATTATTGTTTTGTTGAAGCTGTTTGCGAAAGTGTTAACTAATTTCTGCAAATTATCTAGAATATAATTTGATAGGCCTATGTGGCACTGGTCCTCCTTCCGTCGGTTCATAAAATTGTTTCCACCGCATGTTACGCAGCACAGAGGGCATTTTCTTTGCTAGCGGCAGTTTGATCAATTTTATGTCACTTCCTCACACGATTTTACCTACATCATTTGGACGGTAAAGCTTCATCTTGCATTTCTCTTGCCCATAGATAGGTACATATCTCTGACTACATACTCGCTGATGTACGGTATTCGTGCTTGAGGTCGCTATGTTGATTTGAAAAGATTTTATCGATGTTTTACCAGCTGACAATAGGTTTCACTTTTGAGAAATGGGCAGTCAAGTACTGTTTTTTAATGCATAACCATACAGTTCTTTGAAACTCTCATCGACAGACTTGATATAGGCAAACTGCAGGAGGTATCCATTTCAAATGTTTTTTCAATGACGTCATCTTGTGAGGAGATCGTGCGCTGAGTTTCTGGTGGCGCAGCTCTTTACACACGTGCCGTTACTTTACAAACCTGTGTTCCACTAGCGCGAAGTTCCTTTTGAAGCTCTTCTAGCGACAGTAGAATTAATTTTATCTGGTGGTGATGTGCATGCAAGCGCTGTTCTTGGAATATAGTCTCTGTGGTGTCAAACTCCTAGCACTCTTCTGTGATGAAACCAACAGCGCGAACAGAGACTATTGGGCTCACCCAACTATTGCTCTAGCGCCTATTGGTATCATAAGAAGAAAATATGATAATGATCTTTTCAATTTTTCTAATTCCCATTGCAGTTTTTCTGAGTTGTGTCTAATATGCAACTGACGCACAAATTTAACTGATAATGCATTTATCTACTGCTTTTCGTATCGTCCAACAGTTCCCAGAGTACCTGCTTATT
>Parhyale_hawaiensis_2 phaw_30_tra_m.004118
TCCACGTTTTACTGAGTTGTACCAGAAGCCTCTTTTATAGTATCTAACAGTTTTCAATTGTGCCACCTTTTGCAAGGACAAGTTTTTATTCGTTAGTTAAAAGAGCAGTGTTTTTGGCAGTGCTCCGCTGTCCTATATATTGTATTCACTGAGGCGCCCTGGTGATCGACTTGGTCGGTGCAAGCTATAAGAAGAGCAACGTAACCAGCGATTTCGACGAGCTCGACGCCATGTGACGGTCACCACATTACTTCTACCTCTGTCTCTCCTGTGCCTCTGAGCTATGGGCTCCCTGTCACCCTCACCACCAGCTATGCTGGCAACACTTCCCACCCTCATGAGGCTGTGGCTCCTGGCATGGGGACTGGGCGTCGCTAATGCAGTTCTCATATGCGGCACGTGCCACGGCGGCGACGAACTCTTATGTCCCAGCTCGTTCGAAACGCAGTTCACCATCAGGCTGTATCCTTATGATGGACAAGTTGATAGTTTGTTCTATTTAAAGTGCGACTATTCCACACCCGAGCTCAACTTCACTTGGCTCGAGGGCTGCTCATTCCCACATGTGATCTATGTCAAGATCGAGCAATGTCCTCTTTTCAACGAGTCTGTTGCAAGCGTTCTGCAAAAGATGGGTGTGAATGCAAATAATGTGCAGCATCTCGTGTGGAAGACCTCGCATTCCGTTAATAGTGGACTGCAGTCTTGGCATCTAGAAAATTTGGGAAACCTGACCTCCCTTGAAATAGATGGCAATAACCTGACTTCCTTACCCACCGCTTTGCTCAAGCCTTCGCCGCTGTTAGAAAAACTTTACATCACCGATAATAAACATCTAGGACAGTTGCCCGATGATTTTTTGTCTTATACTAGTAAACTTAGATCTATAGATATAGGAGGTAATGTCCTTACCAGTGTACCTGAGACCCTATTTCAAAACGTGCCATCGCTGGAGATACTCAACATGTGGACTAACCAACTCACGTCTCTTCCTCCAAGATTATTCGCTACTACACCGAATATCAGCACCATTATACTGAGTTCAAATCGATTAACTGCCATTGATCCTCAGCTTTTTAGAAATTTGGGAAGGTTGCACACGCTTGATATTAGCGCTAACGAGCTGCAGACTCTTCCTGAGTCTGCCTTTGACGGTTGTGTTGACCTAACTATGGTAACTCTTCACCATAATAAAATATCTTGGCTTCCTTCAAAGCTGTTCCAAGACACTTTGGTAACTGTTATCCACCTTGGTGTCAACGACCTTACCAACATCACCACTACGTTCAATAACTTGCCTACTCTTCAGAACGTTACCTTGCACAAAAATCTCATCCAGAGTCTTGATGCCAATCTCTTCGAAGGATCACCCAACATAGTAAAACTCGATCTCCAGGCCAACAGCATCGACTTTCTAGCCGAAGGAATTTTTGAAAATCTAACTAAGCTAAAAGTCGTCCTTCTCAATACGAATTTCTTGAAAGAATTACCACCAGCTCTCTTCAGAAATTGCATTTCTTTGTTAAGAGTATTTCTGCAGAATAACGAATTAACCACAATACCACTTGACACTTTCCCAGATCATTCCTCCCTCGTCAAGTTGCATTTATCGAACAACCAGCTCACTTTCCAACATGACTTCATTCATCCACTGAATAAACTTACAAATATAGAGGAACTTTACCTAGCTAACAACCAGTTGACTTCTATTTTCACAGATGCTCTATATATATTTACAAGACTTCGTGTGTTAGATCTGAAAAACAACTCGCTGACTTCCCTGTCTCAGCAAGATCTCGACTTCATCTCTAAAAACGTGACGGTATACCTGCAGGATAACGATATTGTCAATATATCTTCCAGGGCACCACTCGGGATGGACAGTAATGTCAACTACAGCAAGTACGTAACAGTCTATCTGGAGGGAAATCCTCTAAATTGCGACTGTCAGATGTACAATTTTTTGAAAACTGCTCAATTTACGCCTCCTGTGTCTCGCAGTCACCCGTACAATTTGATAGTCCAGGATGGATCAGCTACGTCGTGTTCTACCCCCAGCACACTCCGGGACATTCCTCTGACTGATGTTGACATTTCCAAACTTGTGTGCGAGTTCGACTGCTCCGTAGAATGCCCGTGCAATCTTAGAATGCATGACAAATTTGTGTTGCTGGACTGTTCCGGTCTTGGGCTTTGGGAAGCTCCCACCTTTACAGACAACTATGAACGAGTCAAGACAAAGTTTAACAGGCTCAGCTTGGATCTTTCAAACAACATGTACGAGAACGTAAGTTTCCTGGGTGAGCCTAACTTTGACAACCTCGTGAATTTGGACCTGTCCAACAACTCTGTGTCGGAGCTCAATTACACTTACCTGCCTCACTCTCTCCAATTCATGGATCTCCGATTTAACAATTTCTCAGCAATGTCCCAGCAGCTACTGGATCACTTCAATTCGACAGCAATGACCCTCCTTCTCGGCAACAACCCTTGGATGTGTGACTGTGGCCTCAGGAGCTTTCATGACTTTCTCAGAAACAACTACGAACTGGTGGATGACCGTCATCACGTGCTGTGCGTGGACGGAGATGCGATCGTGGAGGAGCTCACACCGGAGCAGCTGTGCTACTTCTTGTACCGACCGGCTACCCTCAGCGCCATTGTTGTAGGCACTCTTGTGCTGCTGCTTGTAGCTGTGCTCGTCACGGCGGCGTGGTACCGACACAAAGAGATGATCAAGGTGTGGCTGTACACCCACAATATGTGCTTATGGGCCGTTACTGAGAAGGAGATCGATGCTGACAAGAAGTACGATGCCTTCATCAGCTATTCCTACAAGGACGAAGCATTCGTCAATGATACCCTGGTGCCCGGCCTGGAGACAGGTGACCCGAATTACCGAGTGTGCCTGCACTACAGGGACTGGATCCCTGGCGAGTACATCCAGGAGCAGATCTTAAGTAGCGTGCGGGCGTCCCGCAGGACCATTGTCGTGCTCTCCAAAAACTTCATTGAGAGTGTCTGGGGCCAGCTGGAGTTTAAGGCTGCTCACTCGCAAGCACTGAAAGACAAAACCAATCGCATAATTGTCATCGTCTACGGCGACGTACCAACGGCAGAGGAGTTGGACGGCGAGCTGAAGCTGTACGTCTCTACCAACACGTACCTCAAGTGGGGCGACAGCAGGTTCTGGGAGCGTCTCAGGTACGCCATGCCTCACGCCAAGTACCAGCCTTACAAGAAATCCAAAGTGGACAAGCTGGAACTGGTGAAGCCGGCTCCTAAGTCCGCAACCAGGACTTTAGAAGGATAAAAAGGACTCTTCTGTGTCGTAGCTGGGTGCTGTCACCCTGTTTGAATATTTCCCTTGTAAATATGCACAGTTTAATTTAAGACGGAACTGAATATTTTGTAATTTAATTGAAGATTGGGAGTGACTAATTGTGATGAAGACTGTTGAACTCCTGAAGCTCATTTTTTATAATTTGTAAATACCTTAGATTTACGTATGGATCTTCTTACTGTCTGATATTTCAAAGTGATGAAAGTGTTGTTAACGTTATTTTTTTGTGTGTGTCAATCGTGAATGGCGTTGAAAATCGGTAGCAGAGTCGCGTTACAAACTTATGTCGCAGTGCTTTTGAATAGCGTCTGATAATGAACGTGCCCTAAATATGAATGCGTTGGAAAAAGGACAGTGTTTCTATACCTCACTGAAAAGAACTTTTGCGAGATGATTTAATGGTATAAATATGATACTGCTAAACGTAGTAACTGTGATACAACAGAGACATGACTTTAAATTTGTTGCTTCGTGTGTTATGCATCAAAAAATGTATTTTAATTAAATCAAATTTATTCACACATTGCAGCTACTAGCACTTTTTGAATTGTTTATCTGTGTGTTTGTTAAGAGACAATTTGTAGTGTTCCTGAGTTACCAAGCTGTTATAATATATTTAGTTTATTTTACCACTTCGAATTATATTTCTGTGCTACTTCAAAAACTCCTGAAGTAGCCCTCTTTTACTGCGGACCATAACAGTACTAGCTTGAGGTTTTGCCCCGCCCCTGTATATATTTGTGTTTACATATGAGTGTAATGTAAAAAACTTTGAGGAGAGAACTTAGTTTATTTACGTTCAGAATCGGTAATCAAATCTGTCGGCCCGACATGACGTGCAGCTGGATCACAGCAAGTGCAGCAAAGGTCACGAACTTATCACCAGCCTCTCCATCTCATTACGTGCGGCACGTCAACTCTAGAGCCTCTGTTGGAACGGTACCGCTAGAGCAACGTACGACTGGCTCAGTTTTTTTCTGCTTTCCGGCGGAATTTTACGTCCGCCAGGCGTCGTCAAGTGTCATTCAGACGTCACGGGGTCCTTGTGAGAAAATCTGCCTCTCGTTGTCCTGGGCAATATTGTAACAGCAATACTGCATCACTGTCTCGCAGGCAACCAACGCACGTGCGATGTTTTAGACTTTAAATCTAAAATTTATGCGTCTTTGAATTGAGTCATGCATAATGATGATTAACTCCCTCAGAACTTGTCAGGCGTAAATATTGGCAGTTTACGAATTTGAACAGCTATTGGGTACCACAGAGCACACTAATGTATGGTGTGGTCTATGGGGCTACTTGTGTATACAGTGAATCCGTTGAGTACAAATCAGCCCTAAGCGATTCATTAATAACAACGAGTACATGGGGGATGAGCCCTAGGATTATATTAGATTGGCCCATTTTTTGTTGAGGGGAGCAGCGATCCCGTAGAGGATCCTGTAAGCAACCCTTGCCATAGCTAAGCTTTCGGGATATCTTTCCTTCATCTCCACTTTTCTTCCTTTCACATACTCCCGCTGACGTTACTATCCTCTGCTCTATCTCGCTCTTCCCTTGCGCTTTAATCCTGTGCTGGAACACCCTTGTGCATTGATTCCCCTTGGTTCAATCGACATGTTGCATGTCTCTTCATCCTTCCTTAGTGAGATCCCCTTTCTTGTGGAAACGTTCAATTGCCTGATGCAATTATAATGCCGTACGGTGATAAGACACCCCTAAAGTGTCAAGAACAGGTTAAACAAAGTGTTATAATAA
>Parhyale_hawaiensis_3 phaw_30_tra_m.012432
CGTGAGTGGTTTGTGCATTAAAGCTTCAATTAGATAGTTGAATTATGGCCTTATGTGAACAACAGTAAGCTAAGAAATCCCAAGTTTTCTTTTAACTTCGCAGGACTCAATAACTTGCTGTGAGAAACTATGAATGCCGTGCAAATAGAGAGTGCTTGCTGTGTACTGTTACTTTGACCTTACCTCAGAACTTAAATGACTTCAAGGCCTTTACGTCACAGTGGTCAGAGCCTCGTTATGATGTTCTTAAAATACAAGAGCTTTGTCCTTCTGTGCCTGCTGATGGCCGAAGGCTCGTCGAGGGCCCTGGGCTCAGATAATACGCAAGCGATACTCGATGATCAAGAAAAACACACTCATCATGTCGCTCAACAAGTAGATAATAATAAAGATGAGTCATACTCTCACTTTCATAATTCTAACAATATTAATGATACACATAAAGAAAAAGAGCACGAAAATTCCGGACCAGCAATCGGTCATGTTTCGTTGCAAGCAAACGAATATAAAACAGGTTTAGGAACCGATAACTCAGGCGTAAAGAAAAAGAATTCAGTGTCTAATAGTAAGTCAATCAATGGCTTAAATAAGTCATATCAACGAGCTTCGCCGTATTCACCGCCAATAACAAAAGAATTAAAAGAGGAAAGGAGAAGGATCACTCCTACCACTTGCGAAATATATAGTGAAATGCTTCAGAGCGATGAATCTGGTCCAGTGCTGTCGTCCATGCTGTACCCTTACCGCACGGTGAGATCATCTGACTATCCTTCAGACCCGAAGGATTTGGATAGAGAATTCCCTGCATCTTCTCAGACGTATTGGATGTGCGCTTCTCGCTTCGCTGAAATGAATTCCAGATCGTCGACAGAACAGCGATGTTCTTTGGATTCCATCTTGGAAACTTTGTCAGAAACCGTGAACGACGACGAAGACCCATACGACAACCAGACAGTCATGTGGACGGACAACTGCACCTACTACAACGAGTCTAAAGTTGCAGTCTGTTCAGGCTCGCAGGTGAAGGAAGTCCCCATGTTATCTGCTGTAGCAGACGCGGTGGATACCTTGATTTTTGAACGTACAACAATCATGTTGTTGGATGAAACTGCGGCTGTCGAGAAACTACCCAGCACTAAGAAACTTGGATTTTTGAATGGGGTTATTGTAAGGGTGAATCCCGGATTCTTGAAGGAAATAATCACAGAACAGCTATATTTTGACAATAATTCTCTATCGGATTGGAATTTTTCGTGGTTCGAGGGTCGGAACGCCTCTACTATCAACACCATCAGCCTAAGAAAAAATTACATCGGATTTTTGACTGGCCCCGTGGTTGGCGACGTTCCCGTGCTGCCTGTGCTGAAAACGATCCTATTGAGTGAGAATCCTTTGGAAGTCATCCCGGCAGAAATCTTTCGACCGCTGAAGAATTCTCCAGTGACATATCTTGGTCTTAGAAGCTGCTGTCTTATGGACTTTGGCAAAGATAGTGAAAGAAACATCAGCAGCCCGCTGGATTTTCTGCCGCACTTGGAGACAGTTGACCTATCCAGCAACGCCAACCTGGACTCGCGCAAAATTGCGCAATTCTTGTCGCCTTTGGAAGGGAAAAATCTGTCGACCCTCCTGCTCTCCGGCAACAGCTATCGCTCAGTCCCCTACAATGCTATTGAAACGGTTTCCAGTTCCCTAGAAAAGTTGGACTTGCACAGCTCATCATTCACGTGCATTGACAACTCGTCCTTCCCTTCCCTACCTAAGCTGCACACTCTCATCCTAGACTTCTGCAGAATTTCCGTACTGTTACCAGGAGTATTCGACCCGATGCCTGCCCTCACTTCGCTCAGCCTCATGGGTAACAACTTCATAAGTGTTCCCTCGCCTGTACGTCTGCCCTCACTGGTGGCACTGAACTTGCAAGGCAACCCTCGTGTGGAGGACGAGATGGATCCTTGCATCTTCGAGCTGGGCAATGATAGCTTCGTAGGGATGTCCTCTCTTGAGTACCTCAACCTGGCTGACATTCCTCTCCGCGCCCTGCAGTGGGAACAGTTTCGGGGCCTGGAATCGCTGAAGACCTTAGAGTTGAACAGCACGCTCATCAGTAACATAGCAGCTGGTGCTTTCTTATCTTTACGGACTTTAGAACACCTGTACCTGAAATCTAACAAACTGACTGAACTGCAAAACGGTACATTCATTGGTCTTGAGAATCTGGTGGAGCTGGACCTCCAAGATAATTCTATCGTATTCTCCAACCGACAACTGACTCCTCTGGATGAAAAAAGTCCGGCTGTATTACTGCCTCCAGAGCATCAACATCCTGCACTTATGGATAAAAACACTGAAAAAAGCATGGTTCGTAAAGGTGAAAAACCAATGGATGAATTATTCGGAGCAAGTTCGTGGTTCCTCTTGTCTTCGAAGACCAACAGCAACGCCGTGTTTGGTAAAGAGTCGGAGATTCCTCCTGCTTTGCTTGCGACCGATTCGGGCAACACTATGCACTACAATTCCGACAGGGAAAAGCATCCTGGTTCTCCATCTGAACATCACGCAACTCTGTCACCAAGGCCCTTTACGCCCTTGGTGAAGCTCAAGTACCTTAATCTGAAAAATAATAGAATTGCAGACCTGCGACCACTTTTTGACGAACTGAGCAGCCTGACACGCATTGATCTCAGCAAAAATATCATATTTGAATGGAAAATCCCCGTGTTTCAGCACAACCCTGGCCTAACAAGCATCGACTTGCAATCCAATCAAATCTCGTCTGTTACGAGCGCAATGGTACAAGATTTTAGTGGCTCAAACTTAACGGAAATTAACCTGAGTGACAACAGACTCGTGTGTACCTGTGACTTATACGATGCCTTCTCAGAGCTCGACGAAGATGCGTTTGTCAATTACGAAAACTACACTTGTGACGACGTCTCAGTACAGCCGAAAGAGCATAGGTGCCTCGTCGAGGGCTCCGAAGACTGTTCAAATGATGAACCGGAATCATCCAGCGCTCAAAAAGGCATAATATATTCTCTGGTACTCTTGGGCCTGGTGGTCTTGGTAGTTACAGCCTCACTGCTCGTCTACAGGAGGAGGAAAACGCCGAACATGGCAAGATGCGAGGTCGAGCACAGCGAGAATGATATTGAATTGGAACGAAGTTTTCAGTTCGACGTTTTCGTTTGCTACGCTGCAAACGAAAAAAGTTGGGTGTTTGGAACGCTGCTGCCTGTTCTGGAGAACGACTTCAACTTGCAGGTGTGCGTGCACGAGCGAGACTTCGAGCCTGGGGACATGATCGTGGAGAACATATCGACATCCATCAGGAAGTCACGAAAGGTGCTTTTCATTCTGTCAAGCGCCTCTGCTTCCAGTCCCTGGTGCAAACTCGAGCTGGATTTGACCAATTCCGTGTCTGTAACGGAAGGCAGGAACAAGCTTATTGTGCTCCAGAAAGAGGCCATTCCTTCGGAGCAGCAGCCGGATATTCTCCAGGCCATTATGAGCACGAGGACGTACATTGAGTGGTCGGATGATGCCGACGTGCAGACCATGGCTTGGATGAAGTTGCGCAGAGGTCTCGGAGTCCTCACTCGCGACCAAGCTTCCAATACTTCGCGCGCTAGCTGTGCAACGGATGCTAGTGCCTCGAAATCTATACAAAATAGTGATAATCGCCCCTCATTGTCGCCGTATAAGGGGGAAATGAAATCAAGTTTTTCGAGTTACGAAAATGAATCATTTAACGACGCCGAATTTCGAAAAGAGTCGTCCTATTCTAGTAATAAAATAGACTCTGAATCGTTTATTTGACATGGATGAAGCTTTGACGGTAAAGTAAACAATTCTCATTTGGTATAACGGGTTTTGCAACTGGCACCATATTGCAGTACAATAGTCTGGTGTTGGACATACAAATCGGGAACCATATGCTTTTACAGTAATAGACAGCATAAAGAGTTGGCGTTACAATACTGAAGTGACTAAAAGATGACGTTTAGTGTCATTTACTTTTTATCTTTATTGTGAATTCCGTATTATTTTAAGCAAAAACTAACGACTAAACGTGATAGTTGTAATTATAAAAAAATTATTACCTCCGCCAAGGAG
>Parhyale_hawaiensis_4 phaw_30_tra_m.020724
TCAAAAGCTCAGACGTGATGGTTCTGGCGCTCTGGTTCCCGTGCCTAGACACTGACGCGATGTGCCTCTGAACTTACTTGTGGAATTGTTGTGTTTAGTCGCAAAAGCCAGGACCTCATTGCCACGATGAGGTTCTTAGTGGCTTTAAGCCTTTTTATGAGTGTGTGGCTGCACCATACAGTGGCTTTCACATACAATGCTCCCAATAATTGTGAGTGGTCGTTTAGAGATCCTACTAATCAAGACGTATCTTTGGTGTGCAATTTAAGAACAATCAGCAGTGATTTAGATAGTAGCAGTTTGAGTTTGTCGCAAGCTGAACATACCAAACAACTGAGTGTATTGTGCAGTGATGTGTTATTCTTCCAGTCGTCTCTCCAGTCTAGAATTTTTCAGCGCTTCTATAACTTGGATTCTCTCTCCATCGAGTACTGCAAACTGACCAGTCTGCCGAGCGGAACTTTCCTTGGTCTTGACGTGCTCAAGAAACTCACCGTCACTACACACAACAGTGACTGGTCCATCATGGCGCTTGATTTGGAATCTGAAAGTCTCGTTGGAATGCCCCATCTTGAATATCTTCAATTGGGCAAGAACAACATCTGGACGTTGCCTGAGCGCGTCTTCTGCCCGCTTCCAGCACTTCGGCATCTCAACCTAACTTGGAATCGCCTGCAGGACGTGTCGGAGGTTGGGGTAACTGGCGGGTGCGGCGCGCATCTGATTACGCTCGATCTCTCTGGAAATGACCTGGTGATGCTGCCCGAGGCTGGGCTTGCTGGACTCGAATCTCTTAAGGAATTGTACCTGCAGTACAACGATATTTCCATGATGGCAGACGCCGCTCTTGTAGGCCTCAACAGTCTCAACATTTTGAACATGTCGAGCAACCGGCTTGTAGCTCTGCCGCCCGAGATTTTCAACGAAACTTTATCCCTGCAGGAACTTTATATTCACAACAACAGCCTCAGCGTGCTCGCTCCGGGATTATTCTCCAGTCTTACTCACCTCACATTGCTCGATTTGTCTCACAATAAGTTGACGTCAGAGTGGGTCAACGGAGAAACATTCAAAGGCTTACTGCGGTTGGTCGTGTTGAATCTCAGTCACAATAAAGTGAACCAAGTGGGCGAAGATATGTTTCACGACATGTCCGCCTTGCAAGTACTCGATTTGAGTAACAATGACTTGACCAGCATCGGAGATCTGACCTTCTCTGCGCTGGTCAACCTTCACCGCCTGGACCTCAGTTACAATCGGCTTGCAACGATGGGAAGCAGATCGCTGGCTGGTCTTCACGTTCTTTCTTCTCTTTCCTTATCACACAACAACCTCACGTCCATTGCACCCTCTGCTCTCGAGAACTGCACCAGTCTTCGCAACCTCAGATTTGAATTCAATTTCTTAAAAGAAATTCCTTTGGCTGTGAGCGAAGCCACGTCGCTGAGAACACTTCGTCTGAGTCATAATTTGCTAACGGAGATTAGAGAAGAAAATTTGACCAAGCTTAAAAATTTACAGCATCTTGATTTGTCCAACAATGTGCTTAGGACTTTGTGTAAGGAGTGCTTGAGTGGACTTGGTGATGTAGAGGTGTTAGATTTATCGATGAATGAGCTCACTGCCATTCCCCATAACTCATTTGACACAAATCAAGGGCTGAAACTCATTCGTTTGGATGGCAATAAAATTAGTGACGTTAACGCGTTGTTTGCAGCGTTGCCAAATCTAATCTGGCTAAATGTGTCGGATAATCGAATTGCTTGGTTTGATTACGCGTTAATTCCTGCTCAGCTGGAATACTTGGATTTGCAGCACAACCGCATCACCGAACTTGGTAACTATTTCACTATCCAAAAACAGCTCCAACTCAAAACTTTGGATGCGTCCCACAATTCTATAGAAAAACTCGGCCCTACTTCTGTGCCAGACAGCATTCAGTTGTTGTTTGTCAACAGCAACAAAATCACTGAAATTGCATCGGGGACATTTTCTGAGAAACTGAATATTTCAATGGTCGACCTTTACGATAATTTGCTCACTAAAATCGATCTCACGTCCATCCACTTATCCCACGTGCCCGAAGAGCAGGAATTGCCTCAATTTTATATTGGCGGAAACCCTATCTTTTGTGACTGTAACATGGAATGGATGCATCGCGTCCATCAGATCAGTGCCAGGAGACAACATCCTCGGGTCATGGACCTGGATAAGGTGACATGCACGCTTCCTTACCCTCGGTCTAACGAAAACAGAATCTCCTTCCTGGAAACCCGACCGTCTCAGTTTCTGTGTCCCTACTCGTCCCACTGCTTCGCCTTGTGTCAGTGCTGTGACTTCATCGCATGTGACTGTCAGATGACGTGTCCTACTGGTTGTTCGTGCTACCATGATGATACCTGGGCTACCAACATCGTCGACTGTTCTGCAAGAGGTCATCATCAACTTCCGGATGACATACCTATGGATGCTACCATTGTGTATATGGATGCCAACGAAATGAATGTCCTGGATGCTCATCACCTCATCGGTCGAAAAAATCTTCGGAAACTTTTCCTCAACGAATCAAGAATTGAGAGCATACAGAACCGCACATTCCACGGATTATCATCGCTTAAAGAACTTTATCTGCACGATAACCATTTGGTAAATCTTATTGGGTATGAATTTGAGTTTCTTGTTAACTTACGCTATCTAAATTTACAAAACAACAGGCTTAAATATATCGGTAACGATACGTTTGCTGGCCTCGTAGCTTTGGAGGTTCTGCTGTTGCAAGGTAATTTCATTGTTGATTTTCCCGTGTGGAATCTGAACGCAAACAAAGTCTTGAGAGAAGTCGGCCTCGCGAATAACAGGTGGTCTTGTGACTGTCAATATTTGGTAGATTTCAAAACCTGGCTCAATCGTTACAAGGATATCGCTCTGGACGCTAAAACCTTACATTGCATTTCTAATAAAACCAACGAACCAGGGCCTCTCGTTGTGGAAACTTCATATTCCTGTGAAAATTTCGTTGCCACTTCAATTGTCCAAGAAAAAATACACAACAACTTTTTGGAGCCAATACTAATCACGCTCGGTTTGTTTTTTCTTGTTTTCATTCTTTGCGTAGCATTTGTGGTCTTGAGAGTCCGTTTACAAAAAGTTGTCAGTAAGAAATGTGGCCTGAAGCTTTTCCCTCCCGAGCCAACTGCTATTGCGAAAGAAGACGATAAAACGATAATTTACGATGCCTTCATTAGCCATAGTGATTTGGATTCGAAATTTGTCAATGATACGATCTCTCGGGAATTGGAGAACGCCGAACCTCCGTACAAGCTCATTCTCTCTTCGCGTGACTATGAAACCGTTGGAAATTATGTCGGCGATTTTATAGTCCACTCGATAGAGTCGAGCAGGAGGACGGTGTTGATCGTATCCAAGAATTTCCTCGACAATGATTGGTGCAAATTTTCCTTCAAAGCCGCCCATCTCGAGGCCCTCAAAACGTATAAGAACAGAATAGTTGTGGTGATGATTGGCGAAGTCACAGAAAACGATTTTGATTCTGAATTGTCCTCGATAGTCAAAGGCGCTCCAAGTCTGCATTTCGAAGACAAAACTTTCTGGAGCAAATTGCATGCTGCATTGCCGGCTTCTCCTCCTAAACCTTCCGCTCCTGACTGCTTCATCAATGAAACTAATTACGTAACCAGGAATAACGTCCCTGGTCTTACTCCTTCCCATACAATTAAGCCTACTGCGTTAGGGCCCACAATGGTACTTAACAATACTAATATTAATAATTCAGCTTCATTGCCTCATCATCATCACCTTCATCATCACCACCACCACCACCATCCCCTACCACAACGCAGTGACACTATGATGCACCAGCATCAAACACAAACATCAATTGGGAGCGACACTGGAGAGCTGGATAAAACCTTCGCTAGTGGCGAAACGGCTCAGTCCAGCCTCGCCCCTAGTCTATCTCCTAGCGTAGCACCTAGTCTTAGTCATTCCTATATGTCCATAGATTACGCCACGTCATCGACTGCAACTAGAACATCCCATATTTACGCCTCAATCGACGAGCCAATTACCCAGAATTCTCAATACCCAAATACATCAGTAGCCGCTGTCCATACTAGGAGTCAGTACCAGCCGCTACACCAACCTTTACACCAACAACTGCACTCCGCCAGTATCAGAAGGGGCCCTGTCCTGCAATATCACGGGCCCAGTGATGCTGAGGTGTCCCGGCAGCTACTGCAGAACAGCCCCCAGCACTTGCCTCCAAATGCGTATTTTCAAAATAATAACAGAAATCCTAATCTTCAGTTTCCTAATCAGAGGCCAGATATTCCAGCCGTTCCCGCTTCTTATTTCATTTAGATTCTTCATTTAGGGCGGGCTGGAAAATTAATAGACCGGCCAGGTTATTCAAATGGAAGCTGATTAAATGAGAATTCATCATAGCCCTCCTTACACGCATCGCTGTTACAATGCTCGATTTTGAATGTCATCCCACCCGCTATAGATAATTAATTCCTTCCTTATTTTCCGAAGCAAAATTTCATTTTTCACCTATAATACCCACAACAAATGCCTTAATATCATCATCAGTTTAAGAAAGCCAACAACACCGTGACATACCATTCACTCTTACTTCTTGCACTACGCTGTTTAATATTGAACCGAAATGTAAAATATTCTTCGTTTGAACGTTACCAGTGACGCAAATTTACAATTATTCGAACTTTTTACGGCAATTTTGTGTTTTAGCTATTGTGTGATGACAGTGTTTGCTAGCGTTGATATTGTTTATTATTACCTAGTCTTTTGTACATATACGTATCTTAATTATAGGATAATGTGCGTATGGTACTTACTCAAACATGATTGGTATTGATGTAGCTCCAACTACTGTTTCTATGTTAATTTTGCCCATTTTTAAGTTTTTAACATTAACTATCTCAATGTTTCCTACTATTGAAAAAAATTGGATTTGTTCAAATTGTTCATCTTATCTGTACTAGGTACACATTTTCACCTCGAAATTGAAATCGAGTTTAACTATTATAATAAGTGAACTTTATTCTGAAATTAGGTACTGTTTGGTGCGTCACAGCGTCTGATTTTTAAACAAAAAATATCTCTCGAATTTCTATAATTGAAACTCCAGCGATATTTAGTAAAAGCTTCCGATACCTGTACTCTAACATCATTCTTGGCTGCCCCGAAGCAGTTTAATGCAGTTTCTGGAGCGGCCAAGAATTGTGTTAGGGGAATATGAAAGTGGCTAGGTGTAATTGCTATACCCACTTCTATTCATGGACCATACATGAGTTTTGCATGTTTTTGCCATTTGTACCAATTCGGGTCGAAGAGTGTGCCCAGGCGTCTTTCGAGATCCCGAACGTTCAGTCCATCCTTGATTTCTTGTGTAGGTAGAATAATCGCTGCGACCAGGTATCATAGTGAAACCCTTCTCCTCATATTTTTATGTACGAAATACCTACGTTACCAAGTGCAGTTATGGACCAATGTTGTTCCTCAAAACGCAAAACTGTTTTTATGAACAAATTAATCGTCTGAATATGTCTAATATCATGTTCAATATATTTCACAACGAATTTTCCCTGTCCGTAATTGCATTTTGAAAATTTGAATATCGATGCTTGTTAAAAAAACATACAGTTGTCCTGTTCGAACAAGTCAATGGCTGTTATATTCATAATAATAACGCTAGATCCTCATCCGAAAATGTCTCCCTGCCTCTGCGAATTTTCTCTGTCTCTTTATTTTTTGGATTTTTTCCAACGGCGACCATTATAATCGCGGCCCGCTGAGAGGTACAAAAAGTTCGCAAGTCCTGTTGTATTCCAATTTCTTCTGGGATTCTTATCAACCTATTTTAGAGGGAGTCCATCGCGCCCTTCCCATAGTCGTTGAGCTAATTACACTAACCATAACTAGTTCTCTGTTCCTGGAATTGAACATTTTTGTACCTACCTGAAGAATTTAATTTCCATTAATAACAGGAACATTTCGGCATGTAGAATTTGACTCGTGTTGCAAAGAGTATTATATTTTTTTCAAGCTAACTTGCAGAGTGACATCTTAAACTATAAACCTCACTTTTTGTATTTCTCAGTGCGCCTACGATGACATTTTGTTGTGTGTGACTATTGGTTCCGGTGATCTGTAGTGTAGAGGATCTAGTCAAATTTATTCTGTTGCGAGAGTTGATGTAAATACGTGCGACCGATGGATGCTTTTTAGGAACCTGTAGTTGTGACCAAGTTCTAGGGCTGATAGCCGTTATATTTACTTGGCAGAAATGGGGACAAAGATCTTTTTCGAATAGCTAATTCGCCTATTACGAGATCCAGCTAAATAATAGGAAAAAAGCTGTGCAGTGTAGAATGTTAGTGATTTCGTAATATTCAACAAATGACCGGCATATGAACTCGAGCAATTTTACCATTTCTGTCAACTGTACACTTCTGTGGACCCGACAACTCGTGCTATAACTGCGAAAAGTGACGTTAACCTCAGGTCTTTTATGTTCGTCAAAAGTTAATGGTTCTGACGACTTACTAAGTGAGCTTCAGTCGTTTCATTGTCACGGTCCTGTTCAACTGGAAATCCGCCTCCCCCTCTGTGGAACAACCAATTGGAGAGATAATTTACTGATTTAAAGCACCCTGCGTCAGAGCATTATCATGCATTCATTTCTTTCTCTGATAGAAATTGTAAATGGCAATAACTCACAGAAGGGCTGGAACCTGGGTCGTGGCTCCTCCATAGGAATGGATCTGTTGGTTCGTTTATTGGCATTTATGTAATAAAATTTCTAAGGTGCCTTTGATTTGCTCCCTTCCATAGAGATACTGTTATCGTGTCAGCTCCAACTTGCTGGGGCTTCTTTTCTCAGCGTTCGATTCTTGATTTTAGACCGAATTTTAAGCATTAATCGTACAGCGATAACTCTTGGGATGTCTGTAAACCAAATCCTGAGGCCGTCTCAAGCGTTATCGGCTTTGGATTAACGTTTATGAACTTTTCAGGTGTTAACTGTTGTTACCGGAGCTGTATTTGAATATCATATGAACATAATCGACGACTTTCCAAGAACTGGAGCAAATTAAGTCATTGTTTTGAATAATAGGTACCTACCTACCAATAGCTATTGCCTGTATTATACTGAGCTAATTAATTACCATAATGGTAACGTTTGCATTGCTTATTTACAAGTTACAAAATTTTGTGATATATTCCACATGTGCTAGAATATTTTCCTAAATTCATACCTACGTTCTAAATTGTATCTTCAGTGCTCAAGTATTGCAATGCCAATTTGTTGAAGGACTACCTAATTGGTCCACCTTAGTTTCCAACTGCCACTGTCTCTATAACACAACTTTATATTTTGTTAGTGAGCGTCCGCCCTTTGTTGTAAGGCTGGTTATTTAATCGACAGAAGTACAGTACATGAAAACGCACTAAGCAGCCACTAAATTTTTTCGTACTTCTTAAGAGTTGGTACCTAGAGATCTTTGTCCCCAATTTCAGTACGGTTTGTAACATAAGGTGCCTTAGATGTGGATGTTGCAGTATCTTAGCATTTCTACATGTTAGCCGTGTTACAGTAGCGTCACTCATGGTATCATGACTTTGTGTTTTCGCCATAGTTATATCTCTTTGTGCATGTAACAACTCACACGCAGCTCATTTAACTGTGTAGTGGCAGTTTATATTCTTACACTATGCTTGTTATTGCCGATTTATTTTAGTTATGAAATGTTCGTTTACTTCACACTATTAAAGTCACTCATCAGCTTGTAGGTTTGGTAGAAGCGAGCCAGCTTTCACTTTTCATTTGATGAGGTTAGTGCG
>Parhyale_hawaiensis_5 phaw_30_tra_m.022043
GGTAAAAACAGACGGGCTGCTAAGTGTATAAAATAATATAACACCTGACTACGATGTGACGACTGTGCTTTCATTAGTAAACAGTGTTTGTTGCCTGTTATCAAAGGTTGTAATGGACATGAAAGCTAGTTCCATCTGCTGACTTGAATTACAAGTGGTGAAAAGTGATCATGTAAATAGTGAGACACAATGTACGTGACACCAGTTGCGGCAGCCCTAATGGGGTTGTCCTCGTTGGTTCCAGAACCCCTTTGCCACTGACCGGGCGCCTCTCCGACATCAAGATGGCTCGTCGCCCCAAGTTCTGCAGTAGAGTCCTCGAGTTCCACAGCCACGCTACTTGGCTGCCGCGGCTTCTATTGTTGTTGGTTTTAGGCGTGGTCGCCGCGAAGAGAGAAAGCGAGGCTTCGCCGTCCCGCGGCTCTACAGGAGGTCCGCTCTGCCATCTCTCCGTGGAAGAGATCGGAGTGACCGCCGTGGGTAGGGAAGGTCTGAGAGCCTCTTGTGTACTCCGTACCCTAAGGTCCGAGATTCTTCAGCCCAGCCATTCCAGCAATAACAGTCTCAGTGCAGTCAACCACAGTCAGCATATAACCTCCCTCCACTTACAGTGCTCTCGCCAAGTGGTCTTTGAGTCCGATTTACAGCCAGCCGCATTTGCAGCATTTCCGCGTCTTCAAGAACTTTCCCTGAACTCTTGCAAGCTGAAGGAAGTGCCAGATCGGGCGTTCGCCGGCTTGCCATTGCTGAGACATTTGTCAATCTCCACACACCATCTAGACTGGCCAGGCGCTGCGCTGTCATTGAGCAAAGACGCTCTAGCTGAGCTTTCCCGTCTAGAACAGCTTGATCTGTCGCAGAGCGAGCTCTGGCAGATTCCTGAGGGGGCTTTATGCTCTTGCAAATCGCTGACAGTTCTTAACGTCACCCGCAACAGACTGCACCGTCTTGCCGACTTGGGCTTTACGTACCCGTGTCATGCTCCCGTGGCTCATCTCTCCCTGAGCTACAACGACATCGATGAGTTACCGGCCAAGTCCCTCCCTCTGCCCCACCTGCACACGCTTCACCTCGACCACAACAAGCTGGCACGTATCGATGACTATGCTTTCAGGAATCTCGCCGAGATAAAAGAACTTGTTTTAAGTTTCAACAAACTTGTGGCACTTCCGCAAGCCTCATTTCTTGACCTGTATCAGCTAAAAAATCTTGATTTAGCCAACAATAGCTTGTCTTCTCTGCCTCCTTCCTTATTTTCTTCTCTTGGACAGCTTCTGTCTCTCAATATTAGCCATAACCACCTCTCATTTTCTTTTGATAATCCTGAACCTTTCACCGGCTTGATTCGCTTGGTAGTTCTTGACCTATCATACAACGAATTGTATGATTTAAGAACCCAAGTCTTCAACCATTTATATTCGCTACAAGTTCTCTTTCTGTCGCACAATCAAATAAGTTTCTTGAGCGATGGTATATTTTCCACTTTGGCCAATCTGCACACGTTAGACCTGTCCGACAATAAACTGTCAGTGCTGGAGAGCGGTACGCTGAAAGGGCTCGCTGTACTTACCCACTTTATCGTAGAAAATAACGCACTAGAGAGGGTAGCTGATGACTCATTTCGAAACAGTTCGTCGCTTCAAAAGCTCAGCGTGAAAGGAAATCGCATCGACAGGATTCCAAAAGCCATCACATTCCTGACCCTTTTACAAGTGCTCGATCTCAGTCATAACCAAATTTCTGTCATTGAGAGGTCTAATCTAAAAGGTCTTAACAACTTGAGGCACCTCTCTCTTTGCTACAACATAATTGGCAACATAAGCATTGATGCTATACCAAGGATGGCACATCTTCAGTATCTAGACTTGTCTTTTAATCAAATTTCCGGAGTTGAGCCTGGAGCCCTGGAGCCTCTCACTGAACTCACCGCCCTTAATTTAACTCATAACTTCCTGGGACACGTCAATGGATTGGCTGCGCCTCTCGCAAAGCTTCAAATTTTGAATGCTTCCCACAACGAAATTCAGTGGTTTGATTACGCTCTGATACCAAGAAACTTAGTTGAACTCGATTTGAGTTATAATCAAGTGAAGGTATTGGAAAATCATTTCGAAGTTCATAACAAGTTAAACCTTAGACGAATTTTCGCATCTAACAATTTAATTGCAGCTATCAATTACACATCAATTCCAAATGGCATTGAAATGATTGATTTTAGCAACAATGTGATCGATTACGTCAGTTCAAACACCTTCCTTCTAAAGGACAGGGTCAATGAAATCAACCTGGAGAATAATCAGCTAATGTTGTTGGAAGAATCTTCTCTTAGGCTGCCTCCTCGTTCGCCCGAGGCCACATCTGCCTCTCCTCCTCTTCTGCTTCTCTCCAACAACCCCCTCAAGTGTGACTGTGGGGCGGAGTGGCTGTCCCGTGCCGCTAGGGACGCTGTAGGGGACCGTGTATTGACTCAGCAATCCACCGGGTCATTCCTTCCTAGACTTGGGAAAGTAACCGACGTCAAGTGCACTTTGCCTGGCCTATGGCAGGACGCATCTGTGCCTTTGGTCAATGTGCACTCTCATCAGTTCTTGTGCACTTACCGACGACACTGCTTCACTCTTTGTCACTGCTGCGATTTTGATGCTTGTGACTGTGAGCAAACTTGTCCAAACAACTGCCTGTGTTACCACGACCACACTTGGAACCATAACATCGTAGATTGTGGTAAGCAGAACTGGACTGCAATGCCCCTCGGGGTGCCTATGGATGTCACAGAAGCGTTTTTGGATGGCAATAACATGGGTAACTTGACGTCTCATGCTCTAATTGGCAGAAAAAATCTCCGGGTCCTCTATCTAAACAATTCAAATATAATTGATATTCAAAACAGGACATTTAATGGCCTCCGAAATCTTAAAGTTTTGCGCTTAGACCACAACTATTTGAAGCGGCTCCACGGTTACGAGTTTGTTCTTCTACACAATTTACTGGAACTCTACGTCAATGATAATCAGATATCCCATATCGCAAACACGACATTCACATCCCTACGATCTTTGGAAGTTCTACACTTGGAAGGAAACAGAATATCAGTTTTCCCAGTCTGGAACCTTGGTCTCAACCCTTTTCTAGTAGAAGTTGGACTTCAGAAAAACCGCTGGAGTTGCGAGTGTAACTTTTTGGCAAATCTGCGCGCCTGGCTGGAAGCGAACCGCATAAAAGCCACTGACGTGAACGCCATCACCTGTTACCACAAACGCAATGGCAAGCAAGGACCTCGTATTCTGTCCAACACTCCCGGGCACTGTGACCATTTCGTAACAACTGCACACATGAACAATTTGATGGTTAATGACTATATAATGTTTTCTAGTATCAGTGTTGGCATAATTCTTGTGATTATCGTGTTCGTGTTTATTGGTGTGATGTACAGGCGTAGAATTAAGCTATGGGCTTCAAATCAATATTCAAAAACTTTGTTTGAAAAGAGCACCAGCTACGTGGAAGAGAGTGAGAAACTCTTTGATGTGTTTATTAGTCACAGCAATAAGGACAGCAATTGGGTGTACAGTGTTCTGGCTCCAGAACTGGAACTGAGGGGCTACCGAACTTGTGCTGTGTACAGAAACTGTTCTTCTCCCACTGCTCCTTTCGTAGCGCAAGCAATGTCCGAAGGCATTGCTTGTAGTAAGCGACTTCTTCTCGTCCTGTCCCGCGGCCTCGTCGACAGTGAGTGGTGTAAATATGATTTTAAGAGCACTCACGTGGACGCCATCAGAAAACTTTCCAAGAAAAGTATAATTCTTGTAAATTTAGACGATATTCCTAGAGGTGAACTAGACTCCGAGATGATTTGTGTGATTAAAAAAGCTTCGTTTAGTTTCAAACCTCGGGATCCGAGGTTTTGGGAGCGATTAAGAAGAGCGTTGCCATCGTTGCGTCACCGAAGACGGTACGACGATGGTCTCAGCAAGTCCGTTAGCTCTCCTCTTGTAGTTGCAGACGTTCCACCGTCAGAAGTATCAAAGTTTACTTGCCATCCCAATAAAAATTTAACTCTCAACCCCTATTGGGAGACAGCCATAACTTCGAACGTGCCTGCGTGGAATATGAAGAAGCCGGATCTTGGGGCCCCCCCTTGGGTCCAAGTTCCGTCGGCTAAGAATAATCAATCACCCTGCTCGTCGTCGCCTCGGCCCCCTGAGGGCGATCATACCTACATGTCCGTAAGTGAATGCGATGATGCAACTCACCCTCAAGTCGAGGGCTTCGGTGGTCATTCTTCTACTGGAATGCCAAAGACTCCTTGTCCCTCCTCTAACTCGTCCGTCCCTCATAACATGAATGGCGCTGTCCCTGGCCAGCTAAGCCCTCCGTTGTTGTCCCTCCGTCATCAGCACTTAGTTCAAAATCGGGCAAATCAGTACCAAGAGCCTCCTTCATATCAGAGCGCTCATCACCCCCAGAGCCATCTCAATCGCAACTCTCCTGAGGCAAAGCAACCACTTTTGTTGAATCGACCACCCGGTCTACGTACGCCGTCCACTAATAATTCGAAGAACCTTTTGGACGAAACTCCTTTGAGCCCGTGCATTTCCAATAACAATGGCAACACCGAAGTTGCCTCCCCCCGAATGGATCAAAACTTGGTGGCTGGAGTTGATGACTACTCGCCTGCTTTTGCCTGTCCCACTGAACTCAGAAACTCGTCCAAGAGAAGAGTCGACCCTCAGTCCAGCAGTGACGGTACCACTTGGATATATCAAACTCCCATCAATCTTCCATCAACAACTAGTGGCCAAACATATTACGTGTAATTTATACGCTTCAATCTTGATCAGCATGTAGAATAGGTTCTTTCCATATGCATGCATGGCTAATGCAAGTATGTTCTCATAAATTTAGAATGTTCTTGGTCAATTTGATAAGGCCATGCTGCTGGTTTCTGCTGTGTAGATATACTGTACGTGTAAATCGAATTTCGTGCAGCATCACAGTTAATGCTGCCCTCTGCTATGATGGACGATGTGGCTGAGGTGTTTGTTCTTCAGTAATTTATGGCTTTAATTTGGTGTTCGAATCGTCCACCGGGAGCGAAATAAGCTAATACCAATAACTTTCACTTTTCTGTAACTTAAATTTTCATCGTTTAACAAATCGCTTTGGATTGAACGTCAAACGTTAATCAAAAACCGTTCACGCTGTATACTATATGTCTGAAACTTCTGAAAACTAAATCTTGCCCTGCAGAATTGAGGATTTGGTTGTCTCAAGTGCAATTGGCTTGCGATGAACAACCTAGACTTGAAGAATTCCGGTGACTCGCACGTTCATGCTTAAATTTCCAGATAAGTGAGAGCTAATCTGATTAGATTATCTCGTTCATAATTAAGTGGATGAGTAAAGACACCTTTTGCGAAATTTTAAAGGCATCAAATGTATGTACTTAAAAAAAATAATAGTTAAGCCTTTTACAGAAATTTCTAAATTTGGTAACCTTTGGCATTCACAGCACAAGGCATTTATTTTCTACGTGAAGATGCAAATTTTCTTGCGGACGGCAGTTCTGCGGTGAGGGTTATTTATTCTTACTACACTTTTTAGGGAGAATGCCTTAGCCTGGATATTTACTGTGAATAAAGGAAGGCGAATCTTCTACAGAACATTTCTAACTTTGTTAACCTTTATATTTATCTTATCTGAGGCATTTATTTTCTATGAAAATGTAAACTTCTACCAAGAGCGCATTTCTGCTCTAAAGGTTATTATTGCAACACTTTTTGAAGAGAATACGTTAGCCTAAATATTTATTGTGAAAAGAAACAGTCTATTTTGTGTCTCGGCCTTTCGAGTGTGAATTATTTTGCCAAAGTTTAATACTTGCATCGCATTCTAGCAATGGCACCGTGCAAAGAAACAGAACTTAAGTTGATGGACCAAACCCCTCTGACTAGAAAATTCCTGTTAAAAAAAAAAACGAGAGAATTCATTATGTGAGCTACGTTTACTTTGAAAACTAGCTTTGGTTGCTCCTCAATAACTAGCTATTGTAGAACAGTAGTTCTAAGGCCAAGAGAGCTAACTAAGTGAAGCCCGTTTAGTACGGGAACTAGTTTTCCTAATTCTCAGTAACTAGTAGAACAAATCGATTCCAGAAGCTAAGAGCACTATCTTGGTGAAATACGTTTATTTAGTAGGGGGAACAACAGGCTATCGTAGAATTTTTGAATTAAGTACAGGTCAACTATCCCGGTTTGGTTCAATTAAGTGAAACATTCTTTGTGCCTGACTACCTTAGCTTCTTGATAGTTTGGTGAATGCATGAAAGTTTTGAAGGCAGGCAGTACTTTTGGAACTTTAGAGGTCATACCCGAAAGTGCTTCGGTGTTCAAGCAACATCCTATAGAGTTGTATTTACCGTCCCCAAGCAAATACTGTACATATAGCGCTTGTGATCCTCATACGTAAACAGTTAAGAAATAATCCCCGTCCATTTATATGCTTATGAGTACAATTATTGAGAACAATTAATCTCCTTCAAAATCGAATATTATGGAAGCGATAATTGTACAGTGTACTGCACATCTCTGCGGCCAGTACTGAATTTTATCGATTCTTAACTTCTATAATGTCTTTCATGAGACATAAGAAAACCCCACAGAACAACCAAGCACGTTACAACTGTGTCAACCCCTCCAAAGTATGCGTTTTCTCCCAACATATTTTTTTCATCAAACTTTGTCGTACAAGCAACGCCAGCATAATTACACAGATCCCTGTAGTCGTTACCACGTTCTATGTATTTTCAAACTTGAACTAATAATTACGTGCTGCATTGCAACAAGACGAAAATGCACCCAATAAATACAACGATATGCTGCCCGTACAGCTTCCAAGGTGATCGGTTGCGACTATTTTTAAAATAACCAATCACAACACACACAGAGACAAGAGAATACTGTTCATCTCTGCACTCACTACTAAATATTTTTCATCTTCATGATATGCAATGCATGCATAAAAAGCTGCAATGAACTACGTATCTTTTAATCGGCGTTAAATAAATGTACGTCATGGTAACAATTTGCAGTATGTACACGCAATAGTATTCTAACATGTGTCTGTTGTAATAGACGCTCGATCCTACTGCGTTCTTAGTTGCACAATAAATGTCAGGGTAAAAATTAATTTATAATTGGCAGAAAGACAGCGGTGTATTACGCTTCCATGCAGCCACTACTGCATATTTTTTTCACAGTCAATTTGCAATACGCACAAAGATGCTTACGGATCCTTGTAATCAACACGAAATTCTCGTATCACGGTAGTAAAATGAGAGTCATGGCCTCGGTTTACAATGCACATAATTTTACACTTTTTCTAATCGACAACAAATTCTGTTATCCCGTTTGCAAAATTAATGTGTTATAGTAGCAATTTGCACTACTCACAACAATGAGAATAGTTGCGCATCTTTGCAATCGACACCAAATTCTGGTATCTCAGTTACAAACCGTCTGTGTCATGCTGGTAATTTACAGTTGACACAGACGCTCAACAGTTCTGGTTTCGCCAGTCGCACTTCTCTCCTCCAATAACCAGCAAAAACTAAAGCTTTAGTTCTCGCCGCCCCAGACTTGCGACCAATAAGAGGCTTCCAAATAGCCCCGGGCCTCAGATGTCTAATAATGTGCCTCTAACTTCCCAATAAAATATACAGGAACAAGCCGAGCCGAAATAACAGCGGCACAGTGGCCCTTTCTTTGCGTTCCTATAAGGAGATGCTTGGATCAATAACAGTTGGTAGGTCCATGTGTGCAGGACTGCAGCGGTCATTGGTGTAACTGAGGCCTGTAGTCAGGAGGTATTATTGTTGTTGTTATTGGTTCAGGCTTTGCGAAACTGAAAAGTGCCGATAAAATTACGGTGAAATGTTAATCCAAGCAACTGCTATGATCTGGTATGTTGTTTCACATTATTCTTCGTTGGTTACCGCTATAACTTAAGTGTATCTCCTCTCGAGAACTTCCACGCACTCTTCATAAATGTTCAGGCGATTGTTATGCATATATTTTCCATCTATATTTATATATGTATAACATTTGTTCCGGTGATTGTTATACATGTTCCAGCGGTCATAGTGTTACCGTATGTGAAGAACCTCGTTTTTTACCAAAACTATTTTTTCCACTAAGAGAAAGTTCGAAATATGTTTATGCTAGGTAAAGAACTCATGTATAACATACCTCATAATTTTCTAAAGGCTCAGGTGCCTCTTTAATCACGTTCGGCCAATAAATTGTACATTCGAAGCTTAGGAAAGAAAAATATACAAACTCATTTATTTTTCAGTGCGGAGAACATAGTTCAGTGATAGGAGAGAAGGGCATCCTGAGGCTTTGAAACTGTACGTCATGCCAACAGTAACTTTATATGCCATATTATAATTGTGTTTTGTGGATATTTTCACCTTTACAAAATACGACGAAGAGTCACTGGCCAAGATGAAAAGTTCAAAAGAAGTTTGCTAATTTATTTTACGAGTAGATGGGAGAGTTGCAACAAATTCAACAGGGCTCTCATTGTTCTGGAAAAATTTGCATATGCATAGCGGAGGTCTCCTTGCATTTTTAAAGTATGCAGTGTTGGTTCGTTAAATTTATGCTAATTTCTTTCTAAATTAGTGATTTGAATTGTTTCTCACGTTATGTGGAATTGTAGTAATAATGAATGCACGGGAGTTTAACGCACCAAATGTCCATGCTTGGTCTACAAAATCATTGTAAAAAGTATTAGCATCAATAGTTCAATATATTTCCATTGTTTTTATATTCTTCGATCCTCTCTTTTATCACAATCAGTGTAAGAAACTTCTGGACTTCATGAAATTTCTCATGTTCTCACAATCAGTGTAAGAAACTTTTCCACCATACAAAATTTCTCATTTTCTCACTATCGGTGTAAGAAACTTTGGGTCTTTACAAGATTTCTCGTGTTCCCACAATTGATGCCCGAAACTCTTCTACTGGTCCTTACAATATTTCAAACTTCCAGGCATTTCCTTAATCTCCACGAGCTCTCTAAAACTGATCAAAGTGCGAACTCAATTTCATGTATTGGCCATAATTTGTCGGTTTTACTGGTTGCCCATTAAGAGAATTGACTCTAACTTCAGACGAACGGCTTTTTGTCTCAGGATTTTCTCGTGCGTAATGCAAAGCCTGGCGGTGTTTGAGATGCTATCCTCCGCAAACATCATTAGGCTTGTTCAATCATCTCATACAGACACTGCATTGACTTGGAGCCCGCGTTTGCCGGCCTGTAATCCCATCCTGTTCGCTTTTAACTTTAAACAGGATTGACGTACGTTAATTTTTCTCTTTCAGCTCGGCATGAAGAGTTTCACTGTTGCCTGCTGGCCCGTTTAGTAAGCGTTGGCTTGTGTCGTTTTTGGAAGCACCTTTGGTTAGGTCCATGCCAGCGAGATAGCAATGTTCATATCCGGTCGACTTGAAAGGTATAATTTTACTAGTGCTGCACTATAACGTTGATGCTTCTTCCCCTTGACTGAAAGGTAGTTCATTCCGTTTTAGTAGGTGTTGTACGTTTATTTTCCTGAAAACTTCCACGACTTCCTAGTAAGCCTATAAAGTTTCTTGAGTCTTATTCTAGGATCCTTCGTATCAATCACTGCATTGTGTGTGATATTTTCTTGAAGACTTCAACGGCTTCTTTGTTGAGAGGGGAAAAGTTTTGCAAATTTTTGCCCACTGAATATTTTAGAACGATGAAAGTGATTAGTTTTTATGACCAGTGAGATGTGTTTTCTCTGTACGGATGGGAAGAACACCACCATGGATGGATGAGCCTATACACAGGACTAAATTCTTGAGCATCATAGAGGAGGTTCCGCGACGTACAGAAAGCTTCCTAGTGGATGAAACGATTGTGCTGTAACTAAAAAGCAAAAATTGTTTTTGGTGGGCCAAAATATAACCAGTTTAGCTCTGTATAAATTCTTCCACTCAGCATTTACTGTTTTGCAAACGTGAATGTTCATAAGTAATACAGTCTGGATCCATAAACTCATTCACACTGACTGTCCCCCATTTATGAACATCATTAATAGTGCAGTCTCATGAGAAATGATAGCCTTTCTTCATAGTGACCTTAATGTTCCTCTAAAATTCAAAAGTAAAACGTTTTGAACCCATACACTCAATTATACTTTCTCCATTGATGGATGTCATTGATGGTGCATTCCTGTGAGAATTAATAGTTATTACCCGCGAACAAAAGTGAGAGAGGTGATAATATGAAGATTCAAGTGTATAGACGAATTCGATTTATCAAGTTTGGTTGTAAAACACGACACAATTTTAAAACCAGGGTTGAAGCGAAGACGATCGATCTAAAAGACATGTCTATTTAAAATATGGAACGCAATCATGCGATACTCCAATTCTCCAGCAAAACTTTTCAATCATAGGCTCTGCTAATTCACCTACCGATCTTAGAATTCTTGAATCATTATATATTAGCAAAGAAAAACCCGACTTAAATGAAATGTTATCGTCATATCCGCTGAAAATAGCTCCGC
>Penaeus_monodon_1 ENA|GEME01043275|GEME01043275.1 TSA: Penaeus monodon WSV_Locus_1_Tr_8604/20090_Len_2012 transcribed RNA sequence.
GCAAGGACATATATAACCTCAAAAACTATTCCGTAACACTAAACCTGATGAACAACAGCATTGCAAACTTTGATGGCCTCGACCATCCCTTTTACACCAAATTAGCTAACCTGACCATTCCCTACAACAAAATCTCCCACATCAACGAGTCAGACCTTCCAGACAACTTAAAAGTCCTGGACGTGCGAGGGAACAACCTGACTTTCTTATCAGCCACTACTCTTGACTACCTCAATGTCACAGACATGACTCTTAGCCTTGGAGACAACCCCTGGACTTGCAATTGCGACATGATTGACTTCTTCACCTTTCTGCAAGTCCCCGAGAGAAAGGTACTGGACTCCAACAACATTAAGTGTGCCAGTGATGGTGAGGAGCTGTTAAGCATCAATGAGTATACCATCTGTCCATCCTTCAGACAACCCATGGTTATTGTGACAATCGTGCTCATCACAGTTTTCCTTCTCCTGTTTGCTGTTCTTGGTACAATGAGCTTCTATAAATACAAGCAAGGCATCAAAGTGTGGTTGTTTACACATCGTATGTGTCTTTGGGCCATAACAGAGGACGAATTAGATGCCGACAAGAAATATGATGCCTTCATCAGCTATTCTCACAAGGATGAAGAGTTTGTCAACACAGTCTTGGTGCCAGGACTGGAGTCGGGCGACCCCAAGTACCGCATTTGCCTTCACTACCGCGACTGGATCCCAGGAGAATATATCCAAAACCAGATCTTGCAGAGTGTAGAGGACAGCCGTCGAACTATTGTGGTGCTTTCATCGAATTTCATTGAGAGTGTGTGGGGCCAGCTGGAGTTCAAGGCAGCTCACTCCCAGGCTCTGCAGGACAGAACTAACAGGATTATAGTCATTGTGTATGGCCAGGTACCTCCCGAGAGTGAGCTGGACGAGAAGTTACGGCTGTACATCTCTATGAAGACTTATGTGAAGTGGGGAGATGCAAAGTTTTGGGAAAAGCTTCGGTATATCATGCCACACCCACAAGAACTTATACAGAAAAAACAGCAAAAGTGCAAAAATGCAGATAAGCTTGAACTTGTTAAATCAAACTCGAAAAGTGTATAACGCCAGTTTAAGCAAAACTTTTTTGTGCATGCGAGTAACTGGACTACAGTCTTCAACAGTGATGACTCAAAGGTGTTCCAGATATGAAAAGAGATTTATATATTGACAGATGAATATATATATTTATTTAGAAAATTATATGGACTATTCCCAACAGTTCCTCAGATAGTGGGAATGTGGATATAAATGTTGTATGCAGCTAAATTTGTTACAACATTGAGTGTACTACTGGTTGTACTTTTGCCACTTGGCTGTGACCTATTTTATAACCAGGTACATATGTATATAGCAGGTTTATGAATATGTATATCATTCACCTTTCATTTTCATCTACAACTGAAATGCCATTCATCAATCATTTTTCATTAGTATGATGGTCTTGTATCGTTTAAGATATTTTTATGGTAAACAACTGGAATTTTGTACAAGAGAATGGAAAAAAGCAAATACATTTTGTCCAAAAGATTAATATTTTACACTTGAATTTTTACGGTGCTTTCATCATCCAATATACATACAGTGCAGTGCAGTCAAATTTAAAAGTTGGTGCTTCTGTTTCAGCTTTTTGATACTGGGACTTGCATAGGTAGTGCTGAGTAAATAGCTGCTTGAAACTAATTTTCTGATTATGACTTTTTTAAGAAGTGTGAAAGCGCTGGTCTGCAAGAGCTGTGGTCAGTAGATTAGAAAAGTCTGAAATGGTACAAGTTATTGGTATGGTATACAGGATAAGTAACTCTTAAAAGAATGAGCTTGCAAATTTCTTGATAGCGGGAGCAAGGGAGCAACACAATGCTCGATAGATAGAAGTGGAAAATGTTGGAGAACAATCCCATTCAATAAATGCTTTTATGGCTTTCATCAAGGCTTCCAGTATTATCCAAGCAAGGGACCAGTGTATGACTTTTCTGTAATATGGGCAGG
>Penaeus_monodon_2 ENA|GEEP01062223|GEEP01062223.1 TSA: Penaeus monodon WSV_38980 transcribed RNA sequence.
GGGCTCTCGTCCCTCGCGTCTCGAGCCGAGTCGCTCTCGCCCGATAGTGTTTCGGACACTCGAGAAATAGACATGTTTTTAGAGAGCATCAGAGCCCCTTCGCCTCTCATTCCTTGGCTGTCCAAGATACGAAGGAACGCGAGGGCCGTGGGAACCCGAGAATGGGAGGAGGAGAATCTGCAGAAGAAAATTATAGCAACTTTGCCCTTCAGCGACCTCGTAAACCTGAGGACGCTCAACCTCTCCGAAAACAAGATCATTCAAATCTCGCCCGAATTATTCCACAACCTCACGAACCTCCTGTTTCTCGACATCAACAACAACAGGCTGATGACCTGGGACGAGCCGGTGTTCGGGTCCATCCCCAACCTAACGGAGCTCCACCTGAGGATGAACTTGCTCGATGGCATCACCGACGCGATGGAGGAGGACTTCCGGAAAGAGAGCCTCAAACTCGTCGACCTCCAAAACAACAGCTTCAAGTGCGACTGTAGCCTGAGCAAGTTCAATAGGTCGCTCAACACATCGAACTTCCTGAACTGGCCTTATCAGTGCACGGAGGGGGAGACAGACGTGGACATGGAGGAATACATTGCGAGGGCGCCGTGTAACTTTGCTACCCAGCCGCAGGGCCACGTTCGGGTGCGGACCATCGTCATCGCCTTCCTTCTCTCGGGCTTGCTCCTGGTGGCCTCCGTCATGGTCTACAGAAAGCGATGGTATGTGCGCTACTTCGTGTACACCGTGAGGATGAGAGCAAAGGTCACGCATGATGAAGCCGACAAGTACCTGTACGACACCTTCGTCTGTTACTCGCAGACGGACCGCCAGTGGGTGTTCGAGCACCTGGTGGCCAAGCTGGAGGACGGGGGGAGGTACCGAGTGTGTATCCACGAGCGAGACTTCACAGTTGGCCAAGAGATAACAGAAAACATTATCAGTAGTGTCGAACGGTCACGCAAGGTCGTAGTGGTTCTGTCGCCGTCCTTCATCAGGAGCAGCTGGTGCATGTTCGAACTCCAGATGGTCAGCAACAAGATCCTCGACGAAAGGAAATCCAAACTGATCATGCTGCTTCTGGAGCGCATCCCGGAGGAGGAGCAGCCCAAGAAACTGAAGTACTTGCTCAAGACGAGAACCTACATCGAGTGGGTTCCGGACCTCGAGAGTCAAAAGCTCTTCTGGGCAAGGTTGCTGAGAGCCATAGCCAAGCCTTCGGATAGTGAGGCCATCGCAGCGTCGACGAAGTTATAGCTGAGGCTCTGAGTGAAGTCCTGACTCATGTTTACATATAGTGTTTGCTTTTAAAGGTGACTAAACTGTGTTATTGGTAAAACATTCCGTTTTGGAACCTGAACAGGCTGCCTCTGTGGAATGTCTGAACTATTCCAAGAGAGCTTATAGACATCGTGTATGATATTCCTATTAATCTTTGGTTCTCTTGTGAGTTTTGTTGTATAAACAGTGAAGTCTTGTATGATAATGAATCCATATTATTTGTTCTTGTTGCTAATCACAGAGGTCTGTAGGAAAATGTGATACTGAATACAGTTACAATAACACACACACATACACACACACACACACACGCACAC
>Proasellus_aragonensis_1 ENA|HAEO01046958|HAEO01046958.1 TSA: Proasellus aragonensis, contig comp50229_c0_seq2
TGGTATCAACGCAGAGTGGTCCTTACGGCCGCGGGAGTTTCAGACGAGCATTATTCGAGGATGGATGGTGACGCTCGTCCCAAAGTATCTATTGTGCTGTAATGTCTCAAGTCCAAATTTTGGATGAGTGGCGGTCCAACCCTTTCAAAATAAAGGGATGGTGCAAATGACCAAAATATTAATAGTTCATCCATAACTTTTTGTTCAAAATGCGCAACAAAAAAAATATAAGTTATGCCGTGTTGGTCAAATTTTGGCAAGCGTTTCTTTTGTTGCTGTGCTGTTCTGTTCTTCCTGCAATTTACAGTGGTGGAAGTGAGTGCAAATTACACCATGATTCCGAAACACAAGAAAAAACTCTCGTCTGTTCAGTCAAGACGATTGATGAAAATTTCCGAGTGGCCAACATGACAATAGTCCCTCCGGATTCAATCGACAAACTCAAAATTATGTGTAACGAGTTGTATTACTTTCAAAGCGTTTTAACTGCAGAAACTTTTGCAGACATGTCTCGTGTTTCGGATTTAGAAATATTAAATTGTAAAGTAAGTGAGCTTAATGACAGTGTTTTTGTGAATTTGAAAAGGCTAAAGAATATTACTATGCGAACTCAAAATTATAATTGGCCCGTCATGAGTTTATCCATTTCCGCTGAAGTATTCCGTCCATTGGTCTATTTGGAGCGACTGGATCTTAGTACTAACAATATTTGGGAAATTCCAGCTGGAGTCTTTTGCCATCTGTCTAATCTTAAGTTCCTCAACGTCAGCCATAACCATTTGCAAGATCTCACCCAACTTGGATTTTCGGGTGCCAACAATGTTCCCTCAAATAGGACAACATCTTGCGAATCTGATTTGATTACAATGGATATTTCTCATAATGACGCTGATGTTTTAGTTGCAGGAGCCTTCAAAGGGTTAGGTAGCCTGCAGGAGCTTAATTTAAAATCAAATAACATTGGCAAAATTGATGATAACGCTTTCGAGGGTTTGAATAGTCTAACTAATCTGGACTTCACCAACAACCGCCTCGTTGCTCTTCCAGAAAATGTCTTCATGCACGCTCCCCAACTCATGTATTTCAACGTAAGAAATAATTCCCTTACAGTCCTTTCCCCTGGATTATTTCGTGGACTCGAATATTTGGTGACCCTGGATCTTTCATACAATGAATTAAAATCTGAATGGCTCACTGAGTCCAGTTTTCAGGAGCTCATCAGACTCGTTGTGTTGGATTTATCGCACAACAAAATTTCCGTTCTTAATCCACAGGTGTTTCGAAATATGTACAGTGTACAGGAGCTTCGATTGTCCCATAACCTCTTGACGATTATCCCCCATTCGGCATTTAGTCCTTGTGTAAATTTGCATACTTTGGATCTCTCTAACAATGAAATTCATGCAATTCCAATCAAAGCATTTGAAGGTGTCGATGTTTTGAGTTTTCTCGCAATGGATAATAATAAGATTTCTGATATTGACAAAGATGCGTTTTTAAATCTAAAAAATTTGGCTGATTTAAATATCAACGGAAACCTTCTGAAAGCCGCTCCTCAAGCAATCTCTCATCTACGCAATTTAAGAACCTTAGATTTGGGAGATAATCAAATTTCCAGTTTGGACAACATGCCAGTGAAAGGACTTAACTTTTTGTATGGTTTGAGATTAGTAAACAACAAAATAAGTGGTAATATCTCAAAGGAAACTTTCGTGAATATTCCATCTTTAAAGATTCTAAATTTGGCTAAAAATGGCATTACAAATATCGAAAGTGGCGCATTTTCAAAGAATCAACATCTTCAAGCTATTCGCTTGGATGCAAATAAATTAACGTCAATGAACGATTTGTTCGAATCACTTCCAAACCTTGAGTGGCTAAACGTGTCTGATAATACCATTGAACTGTTCGATTATCATTTTATTCCTCCAAGTTTACTGTGGCTGGATTTACACAAAAATAAAATTCCTGAACTTGGGAATGCTTTAGGGAGGCACGATTTAAATTTGCAAACATTAGACGCCAGCTTTAATAAACTTAAGCATATTAGTAGTATTCAAATTCCTAAGAGCGTCCAGTTGGTGTTTTTAAATGATAATAAGATTACTACCGTGGAACAGTTCACGTTTCTCAATAAAGAAAATCTAACGAGAGTGGATTTATTTGCAAATAAATTGACTAAAATGGAAATGCAAGCATTACGATTGATTCCAGTGCCACCAGACAAACCTTTACCTCAATTTTATCTTGGTGGAAATTCGTTTGTTTGTGATTGCCATATGGAATGGCTCCAGAGGATCAATAACCTAAAGCATGATCGCTTTTATCCAACTATTATGGACCTGGAAAGCATTTACTGCGAAATGCCTTTCATTAGAGGTGGAGTGTTTGTCCCATTAGTGGAAGTGGAAGCTTCACAATTTCTATGTCAATATGAAAGTCACTGTTTTGCTTTGTGCCATTGTTGCGAGTTTGATGCCTGCGATTGCGAAATGACGTGTCCTGAAGGATGCGGTTGCTATCATGACCAATCGTGGCGGTCAAACATCGTAAATTGTTCTATGCATGAGCTGGATGCAGTACCAGATAGAATTCCTATGGATGCCACAGAAGTCTATTTGGATGGCAACACCTTTAGGAATCTATCTTCTCACTCCTTCATTGGAAGGAAACATATGCAAGTGTTGTTTGTGAATGGATCTGGCGTGAAAACTTTGGATAACGAAACATTCAGCGGTCTCACGCGATTGACCATTCTTCACCTTGAAAATAACCTAATAGAAACTTTAAAAGGACACGAATTTAAGTACTTAAACCCTTTAAGGGAACTCTATCTTCATAGTAATAAGTTGTATTATATTCATCAGCATACTTTTGTTGACATGTCTCATTTAGAGATATTAACGCTTCATAACAATAGATTAATAAATTTCCCCGTGTGGAGAATGGTTGATAACCCTTATCTAATGAGGATAACATTGCAGGATAACCAGTGGACTTGCGAGTGTCAATTTGTGGAGTCCTATGAAATATGGCTTTCTGATAATATCCGCAAAGTTGCGGATAGCGATCAAATTAAGTGTATATCAACTAGTGATAAAAGTCCCGATTCTTATATTTTAGATTTTAATGCAACAAATTGCCTGAATTCTTCTTCCACGTCAACCGTTATTCAACCTATGATTTTGTATAACCTGTTGCATCCTGTAATTGCAATATCTGTTGCTTTTGTTGTAATTGTTGTGCTTCTTATCTGCTTCCTTTACCGCAACACTTTGAGGGTATGGCTATTTTCCAAATGCGGGTTGAGAACTTGTCACGACGAAGTCGATGCTAACGACGATCGAGATAAGTTGTTCGACGCTTTCGTCTCTTACAGCTCCAAAGATGAGGTCTGGGTTAACCAGATTTTGGCAGCCGAATTAGAGAGAGGAGAGAAACCTTACAGAATATGTCTCCATTACAGGGATTACCCTGTAACGCATTACATTACAGAGACAATCGTTGAAGCTGTGGAATCCTCAAAAAGAACGATTATCGTTCTGTCTAAAAATTTTATAGAGAACGAGTGGTGTCGCTTCCAGTTTAAAAGTGCCCATCATGAACTGTTGAAGAAAAAACAGAAGAAAAGACTGATTGTTATTATTCTCGGGGACATTCCTGCCCGAGATATGGACCCCGATCTTCGCCTCTGCTTAAAAACTAATCCTTGCATCTACAGTAGCGATAAAATGTTTTGGCAGAAATTAAGGTTTGCTATGCCTGACATGAGTCATAGTCAAAGGGCTGTTCATACGTACAGCACCATACCAGAAAGGCATGGAGTTAATAAATATAGTGTCAATAGTCCTCCAGCCTCTTTACATACGAATAATGTGCAGGTTTCAGATGCGTATTGGGCTTAAATGTGTTATAACCATGTATGGACTTTAGCCTTACACTTAACAGACAGATAAATGTAAAGCTTTTAAATTTCTGCTTTATTTGTCACTATAATAT
>Proasellus_arthrodilus_1 ENA|HAEQ01002066|HAEQ01002066.1 TSA: Proasellus arthrodilus, contig comp2839_c0_seq1
GCTTAGACTCAGCAATAATTTGTTAGAAAAGATTCATGGATACGAATTCATGCACTTACACAACCTAATGGAACTTCACTTAGACAGCAATAGATTGAGTTATCTGGGAAATGTGACATTTTCTCCCTTACGTTCTCTCGAGGTGCTGAAACTGGACCATAATAGACTCATTTCTTTTCCTGTTTGGAACTTGGCTCTTAACCCATTTTTAATTGAAGTTAGCCTTAATGAAAACCCTTGGAGTTGTGAGTGCAGCTATCTTGCTAATTTAAGAGCCTGGCTTGAAGCTAATCGAATAAAAACTACAAATGGATCCATAATAAGATGTTTCCATAATATATCGGGGGAAGAAGGACCACCTGTATTATCAGATTCACCAATTAGGTGTGACCACTATGTAGCAAATAATAATATTAATACTTTAATTGTGCATGATTATGTGATGTTAGTTACAATAAGTATAACTCTTATTATGCTCTTTATTTGTGGAGCATTAATTGTCATTGCTTATAGAAGGAGGCTCAAACTATGGGCTGTAACTAGTTATGGTAAAAGACTATTTGAGAAATCTTCAAATTATGTAGAAGAAAGAGAAAAATTATTTGATGCTTTTGTGTGCCACAGTGCGAAGGATTCAGCTTGGGTTTGTGGGCTGCTGGCTCCTGAATTAGAAGCTCGTGGGTATCGACTTTGTGTTGCCCATCGTGATTGTTCAATTCCTTCAGCACCATTAACGAGCCAAATTATCTGTGAAAGCATCAGCTGCAGTAAAAGAGTCATCATGGTAATTTCGAAAGGATTCACTGATGGCGAATGGTGCAGATATGAATTTAAATCGGCTCATAT
>Proasellus_arthrodilus_2 ENA|HAEQ01028560|HAEQ01028560.1 TSA: Proasellus arthrodilus, contig comp52668_c0_seq1
TCCATCTTTAAAGATTTTAAACTTGGCTAAAAATGGTATTACAAATATCGAAAGTGGCGCATTTTCAAAGAATCAACATCTTCAAGCTATTCGCTTGGATGCAAATAAATTAACGTCAATGAACGATTTGTTCGAATCACTTCCAAACCTTGAGTGGCTAAATGTGTCTGATAATACCATTGAACTGTTCGATTATCATTTTATTCCTCCAAGTTTACTGTGGCTGGATTTGCACAAAAATAAAATTCCTGAACTTGGGAATGCTTTAGGGAGGCACGATTTAAATTTGCAAACATTAGACGCCAGCTTTAATAAACTTAAGCATATTAGTAGTATTCAGATTCCTAAGAGCGTTCAGTTGGTGTTTTTAAATGACAATAAAATTACTACCGTGGAACAGTTCACGTTTCTCAATAAAGAAAATCTAACTAGAGTGGATTTATTTGCAAATAAATTGACTAAAATGGAAATGCAAGCATTACGATTGATTCCAGTGCCACCAGACAAACCCTTGCCGCAATTTTATCTTGGTGGAAATTCGTTTGTTTGCGATTGCCATATGGAATGGCTCCAAAGGATCAATAACCTTAAGCATGATCGCTTTTATCCAACTATTATGGATCTGGAAAGTATTTACTGCGAAATGCCTTTCATTAGAGGTGGAGTGTTTGTCCCATTAGTGGAAGTGGAAGCTTCCCAATTCCTTTGTCAATATGAAAGTCACTGTTTTGCTTTGTGCCATTGTTGCGAGTTTGATGCCTGCGATTGCGAAATGACGTGTCCTGAAGGATGCGGTTGCTATCATGACCAATCGTGGCGGTCAAACATCGTAAATTGTTCTATGCATGAGCTGGATGCAGTACCAGATAGAATTCCTATGGATGCCACAGAAGTCTATTTGGATGGCAACACCTTCAGGAATCTATCTTCCCACTCCTTCATAGGGAGGAAACATATGCAAGTTTTGTTTGTGAATGGATCTGGCGTGAAAACTTTGGATAACGAAACATTCAGCGGTCTCACGCGACTGACCATTCTTCACCTTGAAAATAACCTAATAGAAACTCTAAAAGGACATGAATTTAAGTACTTAAACCCTTTAAGGGAACTCTATCTTCATAGTAATAAGTTGTATTATATTCATCAGCATACTTTTGTTGACATGTCTCATTTAGAGATATTAACGCTTCATAACAATAGATTAATAAATTTCCCCGTATGGAGAATGGTTGATAACCCTTATCTGATGAGGATAACATTGCAGGATAACCAATGGACTTGCGAGTGTCAATTTGTGGAATCCTATGAAATATGGCTTTCTGATAATATCCGCAAAGTTGCGGATAGCGATCAAATTAAGTGTATATCAACTAGTGATAAAAGTCCCGATTCTTATATTTTAGATTTTAATGCAACAAATTGCCTGAATTCTTCTTCCACGTCAACCGTTATTCAGCCTATGATTTTGTATAACCTGTTGCATCCTGTAATTGCAATATCTGTTGCTTTTGTTGTAATTGTTGTGCTTCTTATCTGCTTCCTTTACCGCAACACTTTGAGGGTATGGCTATTTTCCAAATGCGGGTTGAGAACTTGTCACGACGAAGTCGATGATAACGACGATCGAGATAAGTTGTTCGACGCTTTCGTCTCTTACAGCTCCAAAGATGAGGTCTGGGTTAACCAGATCTTGGCAGCTGAATTAGAAAGAGGGGAGAAACCTTACAGAATATGTCTCCATTACAGGGATTACCCTGTAACGCATTACATTACAGAGACAATCGTTGAAGCTGTGGAATCCTCAAAAAGAACGATTATCGTTCTGTCTAAAAATTTTATAGAGAATGAGTGGTGTCGCTTCCAGTTTAAAAGTGCCCATCATGAACTGTTGAAGAAAAAACAGAGGAAAAAACTGATTGTTATTATTCTCGGGGATATTCCTGCCCGAGATATGGACCCCGATCTTCGCCTCTGCTTAAAAACTAATCCTTGCATCTACAGTAACGATAAAATGTTTTGGCAGAAATTAAGGTTTGCCATGCCTGACATGAGTCATAGTCAAAGGGCTGTTCATACGTACAGCACCATACCAGAAAGGCATGGAGTTAATAAATATAGTGTCAATAGTCCTCCAGCTTCATTACATACGAATAATGTGCAGGTTTCAGATGCGTATTGGGCTTAAATGTGTTATAACCATGTATGGACTTTAGTCTTACACTTAACAGACAGATAATGGAAAGCTTTTAAATTTCTGCTTTATTTGTCACTTTAATAAGACTTTTTTTAATATAAAAAAATAAGATCTGATGTAATATTA
>Proasellus_arthrodilus_3 ENA|HAEQ01042686|HAEQ01042686.1 TSA: Proasellus arthrodilus, contig comp61056_c0_seq2
ATTATCTATTTGATAACACACTGTGCATTTTGAATGGATTAAAACCCCACAACCATAGTACCAGCAATAAAGGACTACTAACAATTAAGAGTTTATTAAAATCTTTATGCATGCTTTAAATATGGAGACAAAAACTTTGCTGATCTACCTGCAGATATTATTTTTAATATTACATATTGCAACATCATCAACTGAAAATAAAATAAAATGCGGAAATTGCCGTAACGAAGAATCCACTCTGATATGCCCTCGTGGTGATGAAACAAAATATAAACTGCAATTGATGCCTCACGAAGAGGAAGAAGATAAATTTCTTCAAATCGATTGCGACAGTTTACCTATTTTAGACTTCACTCACCTGGAAGGTTGTTCCTTTACATCCGTCGAAGTAGTTAAACTAAGATATTGTCCTTTTTTCAATGACTCGTTTGCAGACATATTTGGTCAGATTGGAATAGAACCATCCAAAGTCACGCATCTAACTGCATATTACCCCATGGATGGCGTTTTTGCACTCAGCTCCAATCATTTGGAAAATTTACCAAATTTAGCTTTCTTAAGTTTAGAGGAATCTAAACTCACTCATTTATCAAAAGATTCTTTCCTAAATAGTCCGCATCTAAAGAGGTTGTATATAAGAGGAAATCATTTAAAAGATCTTCCTCAAAATATATTTGATCATTTATTAGATTTAGAATCTCTTTCTATGAATAAAAACGAATTACAAGAAATTCCAAAATCTTTGTTTAAGAAATTAAAGTTTCTAGAAAATATTTCTTTTGAATCTAACAACTTAAAACATTTACCCCATACTCTACTTGAAGAACTTTCAACTCTAAAACGACTTAGCTTTTATGGAAATCACTTGTCAGCTGTTCCTGTGGACTTATTTAAAAATAATTCTCGTCTTGAAGCAATATGTTTTTCCTACAATGAACTTACCTATATTCCAGAGCAGTTATTTAAAACAAATATGTTATTGCAAACTATTGAATTTGATCACAATTTTATTTCGACTCTATCTCAATTTTTACTCAAGAATTTAAATCATTTAAAAGCCATAATTTTGTCTCACAATCAAATAAATAGTTTGCCAGAAAATTGGTTCGATGGCTTAAATCATCTGGAAGTTATTGAATTAGATAATAATAATATTGTCACTCTTCCTGACAAAATATTCAGAAGTTGCCTTTCATTGAAAATTTTACAGTTAGATAATAACAATTTAAAAACTTTGAGATATAGTGAACTACCAATTACGGCCACATTGATAGAAATATTTTTGTCCAATAATCATTTGAGCTCAGAAAGTGTCATTGATGAAAACAAAGTCTTCGCCTTGAATCGTCAAACTGATTTGCAAATTGTAGACCTAAGCTATAATAATTTTGATTCCTTTGGCGGCGACATTTTCGGCTGGTCAAGTTTTATAAAACTAAAACATTTGATTTTCAAAGGCAATTATTTAAGGCAAATGGATTTCAAGGAAATCTTTTCTTTGCCATCTAATTCCACTCTGAATTTGGCAAATAACAAACTAGAAAAAATAGTGGGAAACATTCCAGCTAGCCATAAAACTGTCAAAATTCACCTCACTAACAACAATTTCACGTGTGATTGTTTAAATTTTAATTTGATTAGACAAATTCAGGAAAGTGAACGTTTTCCCGATGGGAAATCATTGGCAGTTTTAAACGTCTTAGATAAGGATAATCTAACATGTCAAAGACCAGTTGGATTTTCCAATCAGAAATTGTTATCAATAAAAGTAATGGATTTGGAATGTATCTTTTCTGAATCACACTGTAGCTACAGTTGCCCTTGCACGTTCAATCCATTTTACAACATGATAACTTTAAAATGTGCCAACAAAAATCTGACTGATATGCCAGATGGAAGATATTTGTTGAAGTTCAGCTACACTTTAGATCTTAGTGGAAATAACTTAACATTTGTTAATCTATCAACTAACTCCCAAATTGTAAATTTAAATCTTTCCAACAATAATTTGGGAGCTGAAAGTTTCAAAAAGGAAAGGAACCTCCCAATGAATCTCAATGTTCTGGATTTGCGTGGAAATAATTTTACTTCCTTACCCTTTTCCATTTTAAATGAACTCAATTCAACTACCAGTCTGAGAGATATTTATTTATCTTCAAACCCGTGGGTTTGTGACTGTGAAATCAAGCCGTTACATGATTTCATTCAAGTTAATTTGAAAAAGATTAACGATACCAGAAATATTGTTTGTGGAATGGACCAAATACCACTGATTGATCTGACTGATGAAGACACTTGTCCAATTACCAAACAACCAAAAATTCTCGGTTTAATTGCATTTTTTACAGCCATGCTAATTCTCATAGCTGTTATTGGTACTGCCAGTTTCTATCGCTATAGAACTACCATTAAAATTTGGCTCTTTACTCACCGAATATGTTTATGGCTGGTCACAGAGGAAGAATTAGACACAGATAAATATTATGACGCTTTTATAAGTTATTCCCATCAGGATGAAGAATTTGTTGTTAATCAACTGCTTCACGGTTTAGAAAATGGAGATCCTGAATACCGAATATGTCTTCACCAACGCGATTGGGTCGTTGGAGAATTCATTCAGAACCAAATAATAAACTCTGTTCACAACAGCAAAAGAACCATAGTTGTGTTGTCGAAGAACTTCATTGAGAGTATTTGGGGTCAAATGGAGTTTAGGGCAGCACACCAGCAAGCTTTGAAAGATAAAACCAATAGAGTTATCGTTATAATCCTTGGCGAAATGCCACCAAAAGAATCTTTAGATGAGGAACTTCGACACTATATCTCTATGCACACTTACATTGAATGGGGCCACCCAAAATTTTGGGATAGCCTTCGATATGCGATGCCCCATCCGACATATTTCTTTGAACAAATGGAAGCCAAAAATGTGTACCCTGAGATGCTCATACAAACGAAGTTAAAAAATGTTGAAAATACGAAAAATACAAATATTTATGAAAATGGGAAGCTGATTGAAAATCAGTAAATAAGAAAAGGAATATTAAGAAATTATGGAAATCAGTGGCAAGTAACTTATAAGAAGTTAAAAAATTGAAAATATAAGAAATTTTGAACAAATTAGATGCAATGTAACAAATAAGAAATGTTCATAAAGTCAATAATGCTAATGAAAAATTTATGATAAGGAAAGCGAAAGCAACAGGCAACCCTGAAAATCAGTAGTGGAGTAAATAATGTAGATTCAGAAAAATTGAAGTAGACAATTTTATGATCATATTTTCTACTAATATTTTATTTTGAAGAAATCATAAGGACACGATAGAAAGGGATTTCAAATACTTAGACCTACCACCTGTTTCACTTTAGATTTATTCTGATTTTATGTATCTTACTTTATAACACTCTCAAATAGCTTTAGAGGGTCTTATCAAAGATCTTCATATGTAATCAGCCCATCAATATGCCTATAAGAATGATTTAAGAATGTGTAATGGAAAAATGCAACGTTGTAAGGATTAACGAAACGACCTTTGAAGTCACAAAATATAGATTTTCTAGATTAATTCCCACAAATTTGAGATGTTTGCATTTAGATGGTAGATAATGGGCACACTGCCTCTTTGTTGGAGGGGTAGATGATTTTCTCTCATCGTATCGCATTACGTATCACGATTTCAAAGAAAATAAAGATGAACATTTTGCTTTGTATAAGAGCCATTATTATTTTTTCCTACTTAGGAGTGAATACCTTTAGCATGGACGACGTCCCGGGCATCGCCCCAAGTAGTGTCTCAGCTGGGTATAAATGTCTGAGGCAATGAAATCTAAATGGTTAAGATGTTTACAATTGATACTTTCGATGAGATTGGTACGTACGAAACAAATATTTCTGAACTATGGCGATAAATGTATCGTTAAGTAAAGAATTGTAAATAATAAAAAATGCAATTAAATATATGTAAATATTTGTGAAGATAGAAAAGGTTGAGGGATGCCAAAAAGGAGATCAGTTTACTGTAAGAGCAAAAGAGATAATCGTTGGACGGAAAAGGATGCATGGAAGTGTTTTGTGAAAGCCGTGTGAATGCTAACTTCTTTCAGTGATTAAATAGCCAGTCTCCGGACGCATTTTATAATTTCAGTATATGGGTTCAAAGGAATAGAGAATCTCTTCTATTTTGTTTAACATGTAGATATTAATTCCAAATTTTGTTTTATTGTCTTTGATTGGCAACCATCTGAAGGGAGGAGGGATTCGTCTC
>Proasellus_assaforensis_1 ENA|HAEP01022675|HAEP01022675.1 TSA: Proasellus assaforensis, contig comp34015_c0_seq1
AACGCAGAGTACGGGGGAGTTTCAGACGAGCATTATTCGAGGATGGGTGGTGACGCTCGTCCCAAAGTATATATTGTGCTGTAATGTCTCGAGTCCAAATTTTGGATGAGTGGAGGTCCAACCCTTTCAAAATAAAGGGATGGTGCAAATGACCAAAATATTAATAGTTCATCCATAACTTTTTGTTCAAAATGCGCAACAAAAAAAATATAAGTTATGCCGTGTTGGTCAAATTTTGGCAAGCGTTTCTTTTGTTGCTGTGTTGTTCTGTTCTTCCTGCAATTTACGGTGGTGGAAGTGAGTGCAAATTACACCATGATTCCGAAACACAAGAAAAAACTCTCGTCTGTTCAATCAAGACGATTGATGAAAATTTCCGAGTGGCCAACATGACAATAGTCCCTCCGGATTCAATCGACAAACTCAAAATTATGTGTAACGAGTTGTATTACTTTCAAAGTGTTTTGACTGCAGAAACTTTTGCTGACTTGTCTCGTGTTTCGGATTTAGAAATATTAAATTGCAAAATAAGTGAGCTTAATGACAGTGTTTTTGTGAATTTAAAAAGGCTGAAAAATATTACTATGCGAACTCAAAATTACAATTGGCCCGTCATGAGTTTATCCATTTCCGCTGAAGTATTCCGTCCATTGGTCTATTTGGAGCGACTGGATCTTAGTACTAACAATATTTGGGAAATTCCAGCAGGAGTTTTTTGCCATCTGTCTAATCTTAAGTTCCTCAACGTCAGTCATAACCATTTGCAAGATCTCACCCAACTTGGATTTTCTGGTGTCAACAATGTTCCCTCTAACAGGACAACATCTTGCGAATCTGATTTGATTACTTTGGATATTTCTCATAATGACGCTGATGTTTTAGTTGCAGGAGCCTTCAAAGGGTTAGGTCGACTGCAGGAGCTTAATTTAAAATCAAATAACATTGGCAAAATTGATGATAACGCTTTCGAAGGCCTGAACAGTCTAACTAATCTGGACTTCACCAACAACCGCCTCGTTGCTCTTCCAGAAAATGTCTTCATGCACGCTCCCCAACTCATGTATTTCAACGTAAGAAATAATTCACTTACAGTCCTTTCCCCTGGATTATTTCGTGGACTTGAATATTTGGTGACCCTGGATCTTTCATACAATGAATTAAAATCTGAATGGCTCACTGAGTCCAGTTTTCAGGAGCTCATCAGACTTGTTGTGTTGGATTTATCGCACAACAAAATTTCCGTTCTTAATCCTCAGGTGTTTCGCAATATGTACAGTGTACAGGAGCTTCGATTGTCCCATAACCTTTTGACGATTATCCCCCATTCGGCCTTTAGTCCTTGTGTCAATTTACATA
>Proasellus_assaforensis_2 ENA|HAEP01035318|HAEP01035318.1 TSA: Proasellus assaforensis, contig comp40242_c0_seq1
CCTTACCCTTTTCCTTTTTAAATGAACTTAATTCAACTACCAGCCTGAGAGATATTTATTTATCATCAAACCCGTGGGTTTGTGGCTGTGAAATCAAGCCGTTACATGATTTCATTCAAGTTAATTTGAAAAAGATTAACGATACCAGAAATATTGTATGTGGAATGGACCAAATACCACTGATTGATCTAACCGATGAAGATACTTGTCCATTTACCAATCAACCAAAAATTGTCGGTTTAATTGCATTTTTTACAGCCATCCTAATTCTCATAGCTGTCATTGGTACTGCCAGTTTCTATCACTATAGAACTACCATTAAAATTTGGCTCTTTACTCACCGTATATTTTTATGGCTGGTCACAGAGGAAGAATTTGATACTGATAAATATTACGACGCTTTTATAAGTTATTCCCATCAGGATGAAGAATTTGTTGTAAATCAACTGCTTCACGGTTTAGAAAATGGTGATCCTAAATACCGAATATGCCTTCACCAACGCGATTGGGTCGTTGGAGAATTCATTCAGAACCAAATAATTAACTCTGTTCACAACAGCAAAAGAACCATAGTTGTGTTGTCGAAGAACTTCATTGAGAGTATTTGGGGTCAAATGGAGTTTAGGGCAGCGCACCAGCAAGCTTTGAAAGATAAAACCAATAGAGTTATCGTAATAATCCTTGGCGAAATGCCCCCAAAAGAATCTTTAGATGAGGAACTTCGACACTATATCTCTATGCACACATACATTGAATGGGGCCACCCAAAATTTTGGGATAGCCTTCGATATGCTATGCCTCATCAGCCATATTTCTTTGAACAAATGGAAGCCAAAAATGTGCACCCTGAGATGCTCATACAAACGAAGTTTAAAAATGCTGAAAATTTGAAAAAAACAAATGCTTATGAAACTGGGAAGCTGATTTAAAATCAGTAAATAAGAAAAGGAATAGTAAGGAATTATGGAAATTTAATTAATAGAAAATCAGTGACAATTAACGTATAAGAAGTTAAAAAAGTGAAAATATAAGAAATTTTGATCAAATTAAATGCAACATAACAAATAAGAAATGTTCATAAAGTTAATAATACTAATGAAAAATGGATGTTAAGGAACGCGAAAGCAACAGGCAACCCTGAAAATCAGAAGTGGAGAAAATTTGAAGATTTAGAAAAATTGAAGGAGACAATTTTATGATCATATTTTCAACTAATATTTTATTTTGAAGTAATCATAAGAACACTATAGGAAGGGATTTCAATTACTAACCACCAATTTCACTTTGATTTATTCTGATTTTATGCATCTATACTGTATAACACTCTCTGATAGCTTTATAGGGCCTTCTCAAAGATCTTCATATGTAATCATAGCCCATCTATATGCCTATAAGAATGATTTAAGAATGTCTAATGGAAAAATGCAGCTTTGTAAGGATTAACGAAACGACCTTTGAAGTCACAAAAGATAGATTTTCTAGATTAATTTCACACAAATGTTGAGATGTTTGCACATAGATGGTAGATAATGGGCACACTGCCTCTTTGTTGGAGGGTAGGTGATTTTTCTCTCATCGTATCGTATTACATATCATGATTTCAACGGAAAAAGAGATGAACATTTTGTTTTGTTTAAGAGCCCATTATTATTTTTTCCTACTCAGGAGTGAATACCTTCAGTATGAACGGCGTCTTGGGCACCGCCCCATGTAGTGTCTCAGCTGGGTATATATGTCTGAGACAATGAAATCTAAATGGTTAAGATGTTTACAATTGATACTTTCGATGAGATTGGTACGTACGAAACAAAGATGGCTGAACTATGGCGATAAATGTATCGTTAAGTAAAGAATTGTTTATACTAAAACATAAAATTAAATATATGCATATATTTGTGAAAAAAGAAGCGGTTGAGGGATGCCAAAAAGGAGATCAGTTGACTGTAGAGTAAAAGAGATAATCGTTGGACGGAATAAGGATGCATGGAAGTGTTTTGTGAAAGTCGTGTGAATGCTAACTTCTTTCAGTGATTAAATAGCCAGTCTTCGGGAGCATTTTAGAATTTCAGTATATGGGTTCAAAAAAATGAAGAATCTCTTCTATTTTGTTGAATATGTAGATATTAATTCCAAATTTTGTTTTATTGTCTTTGATTGGCCACCATCTGAAGGGAGGAGTGATTCGTCTCTTCCTTGTTCGGTTTGTTTAAATTGTTGGCCTACCTTTAATTT
>Proasellus_beticus_1 ENA|HAFL01088858|HAFL01088858.1 TSA: Proasellus beticus, contig comp98071_c0_seq1
GAGTACGGGGGAGTTTCAGACGAGCATTATTCGAGGATGGCTGGTGACGCTCGTCCTAAAGTATATATTGTGCTGTAATGTCTCAAGTTCAAATTTTGGATGAGTGGAGGTCCAACCCTTTCAAAATAAAGGGATGGTGCAAATGACCAAAATATTAATAGTTCATCCATAACTTTTTTGTTCAAAATGCGCAACAAAAAAAATATAAGTTATGCCGTGTTGGTCAAATTTTGGCAAGCGTTTCTTTTGTTGCTGTGTTGTTCTGTTCTTCCTGCAATTTACGGTGGTGGAAGTGAGTGCAAATTACACCATGATTCCGAAACACAAGAAAAAACTCTCGTATGTTCAATCAAGACGATTGATGAAAATTTCCGAGTGGCCAACATGACAATAGTCCCTCTGGATTCAATCGACAAACTCAAAATTATGTGTAACGAGTTGTATTACTTTCAAAGTGTTTTGACTGCAGAAACATTTGCGGACTTGTCTCGTGTGTCGGACTTAGAAATATTAAATTGCAAAATAAGTGAGCTTAATGACAGTGTTTTTGTGAACTTAAAAAGGCTAAAGAATATTACTATGCGAACTCAAAATTATAATTGGCCCGTCATGAGTTTATCCATTTCCGCTGAAGTATTCCGTCCATTGGTCTATTTGGAGCGACTGGATCTTAGTACTAACAATATTTGGGAAATTCCAGCAGGAGTATTTTGCCATCTGTCTAATCTTAAGTTCCTCAACGTCAGTCATAACCATTTGCAAGATCTCACCCAACTTGGATTTTCGGGTGCCAATGTTCCCTCAAACAGGACGACATCTTGCGAATCTGATTTGATGACTTTGGATATTTCTCATAATGACGCTGATGTTCTAGTTGCAGGAGCTTTCAAAGGGTTAGGTCGTCTGCAGGAGCTTAATTTAAAATCCAATAACATTGGCAAAATTGATGATAATGCTTTCGAGGGTTTGAATAGCCTAACTAATCTGGACTTCACCAACAACCGCCTCGTTGCTCTTCCAGAAAATGTCTTCATGCACGCTCCCCAACTCATGTATTTCAACGTAAGAAATAATTCCCTTACAGTCCTTTCCCCAGGATTATTTCGTGGACTAGAATATTTGGTGACCCTGGATCTTTCATACAATGAATTAAAATCTGAATGGCTTACGGAGTCCAGTTTTCAGGAGCTCATCAGACTCGTTGTGTTGGATTTATCCCACAACAAAATTTCCGTTCTTAATCCTCAGGTGTTTCGGAATATGTACAGTGTCCAGGAGCTTCGATTGTCCCATAACCTTCTGACGAATATTCCCCATTCGGCTTTTAGTCCCTGTGTCAATTTGCATACTTTGGATCTATCTAACAATGAAATTCATGCAATCCCTGTCAAAGCATTTGAAGGTGTCGATGTTTTGAGTTTTCTCGCTATGGACAACAATAAGATTTCTAATATTGACAAAGATGCGTTTTTAAATCTCAAAAATTTGGCTGATTTAAATATAAACGGGAACCTTTTGAAAGCAGCTCCTCAAGCAATCTCTCATCTACGCAATTTAAGAACCTTAGATTTGGGAGATAACCAAATTTCCAGTTTGGACAACATGCCAGTGAAAGGACTAAACTTTTTGTACGGTTTGAGATTAGTAAACAATAAAATTAGTGGTAATATCTCAAAGGAGACTTTTGTGAATATTCCATCTTTAAAGATTCTAAATTTAGCTAAAAATGGTATTACAAATATCGAAAGTGGGGCATTTTCAAAGAATCAACATCTTCAAGCAATTCGCTTGGATGCCAATAAATTAACGTCAATGAACGATTTATTCGAATCACTTCCAAACCTCGAGTGGCTAAACGTGTCTGATAATACCATTGAACTGTTCGATTATCATTTTATCCCTCCAAGTTTACTGTGGCTGGATTTACATAAAAATAAAATTCCTGAACTTGGGAATGCTTTAGGTAGGCACGATCTAAATTTGCAAACATTAGACGCCAGCTTTAACAAACTTAAGCATATTAGTAGTATTCAGATTCCTAAGAGCGTCCAGTTGGTGTTTTTAAATGACAATAAGATTACTACAGTGGAACAGTTCACGTTTCTCAATAAAGAAAATCTAACGAGAGTTGATTTATTTGCAAATAAATTGACAAAAATGGAAATGCAAGCATTACGATTGATTCCAGTACCACCAGACAAGCCTTTGCCTCAATTTTATCTTGGTGGAAATTCGTTTGTTTGTGATTGCCATATGGAATGGCTCCAGAGGATCAATAACTTAAAACATGATCGCTTTTATCCAACTATTATGGATCTGGAAAGTATTTACTGCGAAATGCCTTTCATTAGAGGTGGAGTGTTTGTCCCATTAGTGGAAGTAGAAGCTTCCCAATTTCTTTGTCAATATGAAAGTCACTGTTTTGCTTTGTGCCATTGTTGCGAGTTTGATGCCTGCGATTGCGAAATGACGTGTCCTGAAGGATGCGGTTGCTATCATGATCAATCTTGGCGGTCAAATATCGTAAATTGTTCTATGCATGAGCTAGATGCAGTACCGGATAGAATTCCTATGGATGCCACAGAAGTCTATTTGGATGGTAACACCTTCAGGAATCTATCTTCCCACTCCTTCATTGGGAGGAAACATATGCAAGTTTTGTTTGTGAATGGATCAGGCGTGAAAACTTTAGATAATGAAACATTCAGCGGTCTCACGCGACTGACCATTCTTCACCTTGAAAATAACCTAATAGAAACTCTAAAAGGACATGAATTTAAGTACTTAAATCCTTTAAGGGAACTCTATCTTCATAGTAATAAATTGTATTATATTCATCAGCATACTTTTGTTGACATGTCTCACTTAGAGATATTAACGCTTCATAACAATAGATTAATAAATTTCCCCGTATGGAGAATGGTTGATAACCCTTATCTGATGAGGATAACATTGCAGGATAACCAGTGGACTTGTGAGTGTCAATTTGTGGAATCCTACGAAATATGGCTTTCTGATAATATTCGCAAAGTGGCGGATAGCGATCAAATTAAGTGTATATCAACTAGTGATAAAAGTCCCGATTCTTATATTTTAGATTTTAATGCAACAAATTGCCTGAATTCTTCTTCCACATCAACCGTTATTCAGCCTATGATTTTGTATAACCTGTTGCATCCTGTAATTGCAATATCTGTTGCTTTTGTTGTAATTGTTGTGCTTCTTATCTGCTTCCTTTACCGCAACACTTTGAGGGTATGGCTATTTTCCAAATGTGGGTTGAGAACTTGTCACGACGAAGTCGATGCTAACGACGATCGAGACAAGTTGTTTGACGCTTTCGTTTCTTACAGCTCCAAAGACGAGGTCTGGGTTAACCAGATTTTGGCAGCTGAATTAGAAAGAGGGGAGAAACCTTATAGAATATGTCTCCATTACAGAGATTACCCTGTAACGCATTACATTACAGAGACAATCGTTGAAGCTGTGGAATCCTCAAAAAGAACGATTATCGTTCTGTCTAAAAATTTTATAGAGAATGAGTGGTGTCGCTTCCAATTTAAAAGTGCCCATCATGAACTGTTGAAGAAGAAACAGAGGAAAAGATTAATTGTCATTATTCTCGGGGACATTCCTGCCCGAGATATGGACCCCGATCTTCGCCTCTGCTTAAAAACTAATCCTTGCATCTACAGTAACGATAAAATGTTTTGGCAGAAATTAAGGTTTGCCATGCCTGACATGAGTCATAGTCAACGGGCTGTTCATACGTACAGCACCATACCAGAAAGACATGGAGTTAATAAATATAGTGTCAATAGTCCTCCAGCCTCTTTACATACGAATAATGTGCAGGTTTCAGATGCGTATTGGGCTTAAATGTTTTATAACCGTGAATGGACTTTAGTCTTACACTTAACAGAAAGATAAATGTAAAGCTTTTAAATTTCTGCTTTAGTTGTCACTCTAATAAAGAACTTTTTTTTATACATAAAAATAAGATCTGATATAATATTATTGACTTTTCTTCCCTTTTTATATGCTTTGTTACTGAATTTTTTTATATTTTCATCAATCTGAATCTCATTTTACTAAATTTATTAATATAATTTAAAAACATTTCTATATATAAATGCAATACATGTAATTTCCCTAATTAGGATTTGTTTCCTGAAACACTCTATATATTATTTAATCCAGTGGGACATCGGTCATATATGTCTTTAGCTATTGGCCTATACGCCTATCTATATTATATACAGTATAGGCCTAATGCATTTATAGTCAAATATATGTGGTGCATCATGTTAAAACGCTTATGTATATACATATTTATATACTATAAAGTTATTATAATAGAGATTAAATGAACATTTTCTTTATATTTCGCTTCTTTCTGTATCATGTATTTATTTGCAAACAAGTAAAAGAGTTACAAGTTGATTGAAGATTAAATATGCCACGATAAGCATTTTTCAATTTTAATGTTCGACTACTGTTGATCTACTCACTCACTCACTGTACACCAATTTATTTGTTAAATACTATTTAAATTACACTTGATAACTGTTGCTTTATTGCAGTAATTTTTCAACTTCTCATTGTTTTTTTGCCAGCATTTTATGTCAGTGCCATTTGCTTTTTTATAATTAACGTTGGGCATTAAATAAATTAATGTGGCATCCCTGTTTATGTAATTGATCTTTGTGGCTTTTTATTGCTTGCAAGTATAGGCTAAATTAATAAATGTTAAGGTAAATGTCAGGTGCGCAAACAATGTGTTAATTATCTTGGAGATAGGTTGGTTATTTTGTTTTATCTAATGCAATGGTTTGGTAGTCCAGCATGGTTTGTTTGAAAAAGTTTTGCCCTTTAGTATTGTCAAATCCAAAAATTATTCTGCAATAGTGTAACTTCCATCTGACATAAAAACGTTTTAAATTTCTTAAAATCAAAACTGAATGGTATAAACTCCTGTCTTTTCCTCCCTCGAATGCACCGCACATTTGCTTTAGCATTTATACTTTGACTTAACACGACGTCTAGTCACTCATTAGTAGCTCTATGAATTAAGAGATCCATTATACTTTCTGCATTATCTTAATTATTTATTAATGCCTTACTGTGCGTGATCCAAAATGTCAAACCGTATTTTTTAAGGGGAATAAATATCTTTATATTCTTGTGGATTGATTTCCAATGTCCATTTTTATCAATAAATAGTTTTGAAAAAAAAA
>Proasellus_cantabricus_1 ENA|HAER01023107|HAER01023107.1 TSA: Proasellus cantabricus, contig c23743_g1_i1
GTTGGATCCACATAAACCACTGCCAGAATTTTATTTGGCAGAAAATCCTTTTGAATGCGACTGTACGTTCGAATGGCTTCAAACAGTTAACGTTCAAGAGGAACCCCATCAAACACCGAGAGTTGTGGATCTTACCTCCATTATGTGTCATTTGCTCAGTCGTAGGGGTCCTACTGTAGTCCCCCTTCTGGAAGCTCAAAAATTGCAATTTCTTTGCAATTATAACTCACATTGTTTTTCCCTGTGTCATTGCTGTGATTTTGACGCTTGCGATTGTGAAATGACGTGTCCTTACAACTGCACGTGTTTCCATGATGATTCCTGGACTGCAAATATTGTCGATTGTTCCAATTCCCTTCATTCCATAATTCCAGAACGGATTCCCATGGACGCCTCTGAGGTTTACCTCGACGGCAATAAACTTTCCAGCCTTTCAAGTCATACTTTTATTGGTCGTAAAAATCTTAGAGTTTTATTCCTCAACGGGAGTCATGTAAGTGAGATTTTTAACAGGACTTTTAATGGTCTGCGGAAATTGAAAATTTTATATTTGAACAATAACAATATTTCGATATTAAAAGGCTTCGAGTTTGAAAGCTTGAACTTACTTAAAGAATTGTATTTACATAACAATAGACTGAAATCTATCCATAACTCAACTTTTTTTACTTTGACGTCTTTAGAGATCCTAATGTTAAATAATAACTTTTTGACAACTATGTCAGTGAAGCAGTTTAGTGAAAATTTATTGCTAAAACGACTGTGGCTAGGAAAAAATCCATGGACTTGCACATGTACGTTTTTAGAAACCATGAAGGAATGGGTTGAAGATTCTGATAAACTATTTGCTGATAAAAAAGATTTTTATTGTTTAAGTAATGATACTAATACTCAAAGGATTCACATCCCCTCTTATAATGAGTCATGTGGGATGAAGAATTTAACAACAAGCTATCAATATGTAGCTTCTCACGATTATCTATTCTTTCCTACGATAAGCCTAGGGGTGTGCGCTCTATTGTTGACTGTGATATTAGTCGTATTTTGTAACCGTGGCCGGATGAGGGTGTGGATGTACGCCAAATATGGATTGAGGATTTTCCACAAAAGTGAGTACGAAGGAGATTCTAATAAGTTATTCGACGGCTTCGTCAGTTACAGTTCTAAGGACGAAGTATTTGTCACGCAGATTCTGGCACCGGAACTGGAGCGAGGGACTCCTTCGTATAAACTGTGCCTCCATTACAGAGACTTCCCAGTTGGGTCATTTGTTAGTGATAATATTGTTGGTGCTGTTGAAACTAGCAGAAGGACCATAGTAGTTCTCTCTGAGAACTTTTTGAAGAGCGAATGGTCAAGAATTGAATTTCGATCTGCTCACCATGAGGTGTTTCGTGATAGAAAAAAACGTCTCATTGTTATCCTTCTTGGGGAGGTACCACAGAGGGACTTAGATCCCGATCTTAGGTTGTATCTCAAAACTAATACTTTTCTAAAATGGGGAGATAATAGATTTTGGGAGAAGTTGAAGTATGCCATGCCCGATGTCAAACCCCCATCTCGTAATCACCCACTTCGGGCATTAAATCAGTCACAGCCACCTCGGGCATCGGAACACAGTCAACAGCCATCAACTCAGCAGCAACATCAAGTCCAACCGTTGCAAACGCAATTGTCTCAACAAACTCCACTT
>Proasellus_cantabricus_2 ENA|HAER01033581|HAER01033581.1 TSA: Proasellus cantabricus, contig c29425_g1_i1
TTTTTTTTTTTTTTTTTCAAAATGCGCAACAAAAAAAATATAAGTTATGCCGTGTTGGTCAAATTTTGGCAAGCGTTTCTTTTGTTGCTGTGCTGTTCTGTTCTTCCTGCAATTTACGGTGGTGGAAGTGAGTGCAAATTACACCATGATTCCGAAACACAAGAAAAAACTCTCGTCTGTTCAATCAAGACGATTGATGAAAATTTCAGAGTGGCCAACATGACAATAGTCCCTCCGGATTCAATCGACAAACTCAAAATTATGTGTAACGAGTTGTATTACTTTCAAAGTGTTTTGACTGCAGAAACTTTTGCTGACTTGTCTCGTGTTTCCGATTTAGAAATATTAAATTGCAAAGTGAGTGAGCTTAATGACAGTGTTTTTGTGAATTTAAAAAGGCTAAAGAATATTACTATGCGAACTCAAAATTATAATTGGCCCGTCATGAGTTTATCCATTTCCGCTGAAGTATTCCGTCCATTGGTCTATTTGGAGCGACTGGATCTTAGTACTAACAATATTTGGGAAATTCCAGCGGGAGTTTTTTGCCATCTGTCTAATCTTAAGTTCCTCAACGTCAGTCATAACCATTTGCAAGATCTCACCCAACTTGGATTTTCGGGTGCCAACAATGTTCCCTCAAACAGGACAACATCTTGCGAATCTGATTTGATTACTTTGGATATTTCTCATAATGACGCTGATGTTTTAGTTGCAGGAGCCTTCAAAGGGTTAGGTCGCCTGCAGGAGCTTAATTTAAAATCAAATAACATTGGCAAAATTGATGATAACGCTTTCGAGGGTTTGAATAGTCTAACTAATCTGGACTTGACCAACAACCGCCTCGTTGCTCTTCCAGAAAATGTCTTCATGCACGCTCCCCAACTCATGTATTTCAACGTTAGAAATAATTCCCTTACAGTCCTTTCCCCTGGATTATTTCGTGGACTTGAGTATTTGGTGACCCTGGATCTTTCATACAATGAATTAAAATCTGAATGGCTCACTGAGTCCAGTTTTCAGGAGCTCATCAGACTCGTTGTGTTGGATTTATCGCACAACAAAATTTCCGTTCTTAATCCTCAGGTGTTTCGCAATATGTACAGTGTACAGGAGCTTCGATTGTCCCATAACCTCTTGACGAGTATCCCCCATTCTGCATTTAGTCCTTGTGTCAATTTGCATACTTTGGATCTCTCTAACAATGAAATTCATGCAATTCCAATCAAAGCATTTGAAGGTGTCGATGTTTTGAGCTTTCTCGCTATGGACAACAATAAGATTTCTGATATTGACAAAGATGCGTTTTTAAATCTCAAAAATTTGGCTGATTTAAATATCAACGGAAACCTTCTGAAAGCCGCTCCTCAAGCAATCTCTGATCTACGCAATTTAAGAACCTTAGATTTGGGAGATAATCAAATTTCCAGTTTGGACAACATGCCAGTGAAAGGACTTAACTTTTTGTATGGTTTGAGATTAGTAAACAACAAAATAAGTGGTAATATCTCAAAGGAGACTTTCGTGAATATTCCATCTTTAAAGATTCTAAATTTGGCTAAAAATGGCATTACAAATATCGAAAGTGGCGCCTTTTCAAAGAATCAACATCTTCAAGCTATTCGCTTGGATGCAAATAAATTAACGTCAATGAACGATTTGTTCGAATCACTTCCAAACCTTGAGTGGCTAAATGTGTCTGATAATACCATTGAACTGTTCGATTATCATTTTATTCCTCCAAGTTTACTGTGGCTGGATTTACACAAAAATAAAATTCCTGAACTTGGGAATGCTTTAGGGAGGCACGATTTAAATTTGCAAACATTAGACGCTAGCTTTAATAAACTTAAGCATATTAGTAGTATTCAGATTCCTAAGAGCGTCCAGTTGGTGTTTTTAAATGACAATAAGATTACTACCGTGGAACAGTTCACGTTTCTCAATAAAGAAAATCTAACGAGAGTAGATTTATTTGCAAATAAATTGACTAAAATGGAAATGCAAGCATTACGATTGATTCCGGTGCCACCAGACAAACCTTTGCCTCAATTTTATCTTGGTGGAAATTCGTTTGTTTGTGATTGCCATATGGAATGGCTCCAGAGGATCAATAACCTAAAGCATGATCGCTTTTATCCAACTATTATGGATCTGGAAAGCATTTACTGCGAAATGCCTTTCATTAGAGGTGGAGTGTTTGTTCCATTAGTGGAAGTGGAAGCTTCCCAATTTCTTTGTCAATATGAAAGTCACTGTTTTGCTTTGTGCCATTGTTGCGAGTTTGATGCCTGCGATTGCGAAATGACGTGTCCTGAAGGATGCGGTTGCTATCATGACCAATCGTGGCGGTCAAACATAGTAAATTGTTCTATGCATGAGTTGGATGCAGTACCAGATAGAATTCCTATGGATGCCACAGAAGTCTATTTGGATGGCAACACCTTCAGGAATCTATCTTCCCACTCCTTCATTGGGAGGAAACATATGCAAGTTTTGTTTGTGAATGGATCTGGCGTGAAAACTTTGGATAACGAAACATTCAGCGGTCTCACGCGACTGACCATTCTTCACCTTGAAAATAACCTAATAGAAACTCTAAAAGGACACGAATTTAAGTACTTAAACCCTTTAAGGGAACTCTATCTTCATAGTAATAAGTTGTATTATATTCATCAGCATACTTTTGTTGACATGTCTCATTTAGAGATATTAACGCTTCATAACAATAGACTAATAAATTTCCCCGTGTGGAGAATGGTTGATAACCCTTATCTGATGAGGATAACACTGCAGGATAACCAGTGGACTTGCGAGTGTCAATTTGTGGAGTCCTATGAAATATGGCTTTCTGATAATATCCGCAAAGTTGCGGATAGCGAGCAAATTAAGTGTATATCAACTAGTGATAAAAGTCCCGATTCTTATATTTTAGATTTTAATGCAACCAATTGCCTGAATTCTTCTTCCACGTCAACCGTTATTCAGCCTATGATTTTGTATAACCTGTTGCATCCTGTAATTGCAATATCTGTTGCTTTTGTTGTAATTGTTGTGCTTCTTATCTGCTTCCTTTACCGTAACACTTTGAGGGTATGGCTATTTTCCAAATGCGGATTGAGAACTTGTCACGACGAAGTCGATGCTAACGACGATCGTGATAAGTTGTTCGACGCTTTCGTCTCTTACAGCTCCAAAGATGAGGTCTGGGTTAACCAAATCTTGGCAGCTGAATTAGAAAGAGGGGAGAAACCTTACAGAATATGTCTCCATTACCGGGATTACCCTGTAACGCATTACATTACAGAGACAATCGTTGAAGCTGTGGAATCATCAAAAAGAACGATTATCGTTCTGTCTAAAAATTTTATTGAGAACGAGTGGTGTCGCTTCCAGTTTAAAAGTGCCCATCATGAACTGTTGAAGAAAAAACAGAGGAATAGACTGATTGTTATTATTCTCGGGGACATCCCTGCGCGAGATATGGACCCCGATCTTCGCCTCTGCTTAAAAACTAATCCTTGCATCTACAGTAACGATAAAATGTTTTGGCAGAAATTAAGGTTTGCCATGCCTGACATGAGTCATAGTCAAAGGGCTGTTCATACATACAGCACCATACCAGAAAGGCATGGAGTTAATAAATATAGTGTCAATAGTCCTCCAGCGTCTTTACATACGAATAATGTGCAGGTTTCGGATGCGTATTGGGCTTAAATGTGTTATAACCATGTTTGGACTTGCACTTAACAGACAGATAAATGTAAAGCTTTTAAATTTCTGCTTTATTTGTCACCCTAATAAGACTTTTTTTTATATATAAAAATAAGATCTGATGTAATATTATCAACTTAGCTCCCCTTTTTATATGCTTTGTTACAGAACTTTTTTATGTTTTCATCAATTTGAATCTCATTTTACTAAATTTATTTATATAATTTATAGACATTTCTGTATAAATGCA
>Proasellus_cantabricus_3 ENA|HAER01032276|HAER01032276.1 TSA: Proasellus cantabricus, contig c28908_g1_i1
ACGTCTTACTTGCAGGCAACAATTTTACCTGCGATTGTTCTATTTATGATTTGACTAAACAGACTCAAAAGGATCTACAATCTTCTCGAAATATTTATGAGACAGTTAGCGATCCTCAGGAGAACGCTTATTTTGAGGCCTCTTTAAATGTTCTTGATAAGGAAGAAGTACAGTGCCACAGACCGAAACATTTGGCTAACCGTCTATTATCATTAGTTAATTTAGCTGAATTAGAATGTTCTGTACCGAAATCGGAATGCACGAAAGATTGTCCATGTATTTACAACCGATTTTTTAATATGGTGACTATAAAATGCAGCAACCATAAACTTAGAGAAGTTCCAGATGTTAAAACCCATCCTAATTTCGGCTACACTTTTGATCTCAGTGGCAACGCTTTATCCATCTTTAATTTATCATCAGAAACTATGGTGGTCAATCTCAGTTTAGCAGACAATAGGTTGAAAAGTGAGGACTTAACCTTTGAAGGAATTTTGCCGCCAAAACTTCGTCATCTTGATTTAAGTAGAAACAATTTGACGTCTTTATCTGAATTATTTTTAATGGGGTTAAACGCCTCCTCTACGTTGGAGAAGATTGATTTGACTTCAAATCCATGGTTGTGCGACTGCGATATTACTCCATTGCATAACTTCATTCAAGCTCATTATATGGAGGTAAAGAACATAAGAAATATTATTTGCCAAGACGAGCAAAAGCCCCTAATCGACATGACTGAAGAAGATATCTGTCCATTGCTACAGAAGCCTGTAATCTTGGCCACAATTGGAGTGGTCACTTCACTCCTTATTCTTAGTGCAATACTAGGTACTGTCACTTTTTATCACTACAGAACAGCGATTAAAGTATGGCTCTTTACTCATCGCCTATGTCTGTGGTTTGTAACTGAGGATGAAATTGATGTTGACAAGCAATATGATGCTTTTATTAGCTATTCTCACAAGGATGAAGAGTTTGTTAACAACATATTGGTGCAAGGGTTAGAAAATGGTGACCCTAAATATCGAATATGTCTCCATTATCGCGATTGGATCGTTGGAGAATTCATTCAGAACCAAATAATAAACTCTGTCAATAATAGCAGACGAACCATTGTAGTGTTGTCAGAGAACTTCATCGAGAGTGTTTGGGGTCAAATGGAATTTAGGGCTGCTCATCAAAAAGCTTTGCAAGAGAAAACCAATAGAGTTATTGTTATAGTTCATGGAAAGATGCCTCCAGTATCATCTTTGGACGAAGAGCTTCGTCATTATATTTCAATGCATACTTACCTTGTGTGGGGCCACCCGAGGTTCTGGGAACACCTTCGATACGCCATGCCCCATCCAAAACATCTTATGCTACCCACAAAGCAAAAAAAAAATAATGCAGAAAAACTTGAGTTAGTGGTAAATGGGCATGTTAAAAATACTGCTAAAGTGTGATAATTTTTTCTTATGATAAATGCGAAGATAAGAGTTCAAATAAAACCTAAGTTTTGGCTTTATATTTCAGTGATTCTATGTTTAGCTCTGATATATATATTGGCTATGAAAAGTTAGCTTAAATTTGTGAAATGAAAGATGTTAAATGGAGTTGAGTCTCTAATTAACAACTCATTAAAGGATGGCAATAGAGTTTGTAGCTACAATTTACGCGACGATGTCTTGTCTGTACTTGCCTAGTATAGAGATACTTCTGTTTCATGTGCTGTATGTGTTTTAACACGAAAATAACACATGAAAAATAATTTCGTTACACAT
>Proasellus_cavaticus_1 ENA|HAES01039819|HAES01039819.1 TSA: Proasellus cavaticus, contig comp55334_c1_seq1
ACAAACTCGCTAAATTAAATAATTTAGATTTAAGTGTGAACAAACTTGAAGAACTACCTGTGACTGCATTCGAGGGACTACACGATCTCATTTCACTTTATCTAGAAAATAATTTAATTAAAGACATTTCGGTGCACACGTTCCACCCTCTGTCGTCCCTCCAAGTGCTGAATTCTGGTAGCAATATGATCCGAACCATTGAAAACGGGGCTTTCAATAACAATCTCAATCTAAAAGCCGTTAGACTCGACGATAATCGATTGACAAATGTTCACGGTTTGTTCACCAATTTATCTGGTCTTCGATGGCTAAATCTATCGAAAAACAATCTAGAAATGTTCGATTATGCCTTCATTCCAAGAGAGCTCGAGTATTTAGACCTCAGACACAATTTAGTAAATGAATTAGGAAATCATTTCGAAATTGAAAGTCAACTTTACTTGAAAGTCCTGGATATAAGCTTCAATAAACTTCGTGATATTAGTGCTAGCTCAGTGCCCGACTCGATCGAAAGCTTATTTTTAAATAATAATTTAATATCTCGAGTACAGCCGTACGCATTTTTTAAGAAGAAAAACTTGAAACGAGTCGATTTATTTGCCAACAGAATCAAAACCATCGATCAGAACGCCTTAAGGCTGGCAGAATTAGATCCACATAAACCACTGCCAGAATTTTATTTGGCAGAAAACCCTTTCGAGTGCGACTGTACGTTCGAATGGCTACAAACAGTTAACGTACAAGAGGAACCCCATCAAACACCGAGGGTAGTGGATCTCACTTCCATTATGTGCCACTTATTGAGTCGCAGGGGCCCTACAGTCGTTCCACTTCTGGAAGCTCAGAAACTACAATTTCTATGCAATTACGAATCACATTGCTTTTCCTTGTGTCATTGTTGTGACTTTGATGCCTGCGATTGCGAAATGACGTGTCCTTACAACTGCACGTGTTTCCATGATGATTCCTGGACAGCAAACATCGTAGATTGCTCCAACTCCCTTCATTCAATTATTCCTGATCGGATTCCTATGGACGCCTCTGAGGTTTACCTCGACGGCAATAAACTCGCCAGCCTTTCGAGTCACACTTTTATTGGTCGTAAAAATCTTAGAGTTTTATTCCTGAACGGCAGTCATATAAGTGAGATTTATAACCGAACTTTTAATGGTCTTCGGAAATTGAAAATTTTATATTTGAACAATAACAATATTTCGGTGTTAAAAGGCTTTGAATTTGAGGGCTTAAGCTTACTTAAGGAGTTGTATTTACATAATAATAGATTAAAATCCATATATAACTCAACTTTCTTTACATTAACGTCTTTAGAAATCTTAACACTGAATAATAACTTTTTGACAACTATGTCAGTGAAGCAATTTAGTGAAAATTTATTGTTTAAAAGGCTGTGGCTTGGAAAAAATCCATGGACTTGTACATGTACGTTTTTAGAATCCATGAAGGAGTGGATTGAGGATTCAGAAAAACTATTTAGTGATAAAAGGGATTTTTATTGTTTAGGTAATGATACGAATACTCAAAGGATCCATATCCCTTCTTATAATGAATCCTGTGGTACAAGGAACTTAACAACAAGTTATCAGTATGTGGCGTCCCACGATTATCTTTTCTTCCCTACGATAAGTCTAGGGGTGTGTGCCCTTTTGTTGACTGTGATATTAGTCGTATTTTGTAACCGTGGGCGCATGAGAGTGTGGATGTACGCCAAGTACGGGGTGAGGATTTTTCATAAAAGTGAGTACGAGGGAGATTCCAATAAGTTATTCGATGCCTTTGTCAGTTACAGTTCCAAAGACGAAGTGTTTGTCACACAGATTCTAGCGCCTGAGCTGGAACGTGGAACCCCATCGTATAAGCTCTGCCTCCATTACAGAGACTTCCCTGTTGGGTCATTCGTGAGTGATAATATTGTTGGTGCTGTGGAAACTAGCAGAAGGACCATTGTCGTCCTCTCTGAGAACTTTTTAAAGAGCGAATGGTCCAGAATCGAATTTCGGTCAGCTCATCACGAGGTGTTTCGTGATAGAAAAAAACGCCTCATAGTTATCTTGCTGGGGGAGGTGCCCCAGAGGGACTTGGACCCCGACCTTCGGTTGTATCTCAAAACCAATACTTTTCTAAAATGGGGGGACAATAGATTTTGGGAGAAGTTGAAGTTTGCAATGCCCGATGTCAAGCCCCCTTCTCGAAACCATCCCCTTAGGACATTAAATCAACAACAACCCCCGCGTCCAACCGAACTCCATCAACAGCCCTCAACTCAGCAACTTCAAAATCAACCTCTGCAAACTCAACTATCTCAACAAACTCAACTTCCTCCTCAAATGCAAAACTCAATCAGGGCACAAGCGCCCCCCCCACAACCCCATCATCACAGCCATCACACACATCATCATCACCAATACATTCAGCATAATGGTCATCACATAAACTCTCATATGTAAATATTTATATTCTAAGTTATTGAATAATAAAGAAATTTGAATTAAATATTAAATACACTGTA
>Proasellus_cavaticus_2 ENA|HAES01055369|HAES01055369.1 TSA: Proasellus cavaticus, contig comp60503_c0_seq1
TTACGGATGACTTGAGCAGCCATAAAAAGTGATTCATAGCCGTGTTGATCAAATACGTTGGATGGGAAAATGGCATCTTAAATTTAATAAGAATTGAACAAAGATTTTTTCCATCTTGTATATAATTTATTATATTAAGCTATTTATTAAAGCGAATAAAAATAAATTATGTAATTGGAACATCATAAAGTGATTTGTGCGTTAAGTAAGCTATGACAATCTCATTCGTCACGATTAAATAATACCATAGAAACGTGATATATGACCGTATTTCAAGTGCCACGAAATTTAATTATAATGTTGCTGATTTTACGAGGCACTTAACGAGAAATAGTTACGAAAATATGTTAGAAGAAATTCAATTTAAGGGATGATATTCAGGAATAATGAAAAAAATTTCTTGACTCAGAAATGTCTTTTTGTAAAAGTTTGAGAATTAATTTGGGCATTTTATACAAAGTTTTGGTCGTTTGAAGTTCAGCGGAGGAAACAAGTGTGAAAATTATGAAAATTTACGATTTCTTAGTGGAAGTGTTGTAACAAAAAATTGCGATTAATTGGAGCTATTCGAAACTTTAGCAAAAAGTTATATTTAAATTATTTTCACTCAAATTTTGATAGAATGACTCTGTGACATCGAGGAAAAATGGATAAGAACTTAAAAGTTTTATTAGCATTCTGGTCCCTCATTTTTATCTTAGCCATTGGGACACTCGGGGGTCGTCCACCTGAATGTATTTGGTCAGTAGAAAGTTCTGGGGTAACTCCAAGTGCCACCCAAGGTTTAAGAGCGCAGTGCCACCTTCGAACTCTGCTGCCATCTTTATTTGATGTGGAAAAAGGAAATTCCTCAATCAGTGCTCTGACTCAAGCATCGCATATTACCGCATTAAATTTTAGATGCGCTCACCAAGTAGTGTTTAAGTCAGAAATAGAAGCTGCTATGTTTTCAGTCTTTCCCAGACTCGAAGACCTAACGATACTTCATTGCAAATTAATTTTACTTCCTAACTATTCACTTTCTGGACTTCCTTATTTGAGAAGGTTGTCTATAAAGGCACATCATGAAAACTGGCCTGGAGCCTCGCTTGAATTAGAGCCATTTGCGCTGTCAGATTTACCCAGATTAGAAGTGTTGAATCTTTCATATAATAATTTGTGGGGTTTACCGGCCGCCAATCTGTGCCATTTGCCATCGCTTACTACGCTAAATTTGACTTATAACAACCTTCATGATCTCGGTGACTTAGGACTTAGTGCTGCTGGAGGATGTTCTCACCCCATTCTGCACCTTCATTTAGACCACAATCAAATAAACGAGGTTCGCGAAAGAGGGTTGGATGGCGCAAGTAACTTAAGAGTGTTAACACTAAGCAACAATCATATTTCCCATTTAGCTGATGCGGCTTTTGAGGGACTTTACGAGTTAAGGCATCTTGACATATCCAATAATAGTCTCGTAGCTTTGCCTCAAGCAGCTCTTCGCGATCTTCGACAGCTGAGAGATCTAAATTTCGCGAATAACTCTTTAAGTGGGCTGCCACCAAATATGTTTGAAAGCTTAAGTCATCTTCACACGCTTAATATGAATAACAATCAGCTGAATTTATCTCCCAGCAATAAGGAACCATTCATGGGTCTAATTAGACTTGTCATTTTAGATTTGTCTCACAATGATTTAACATACATAGGAATTAGCACTTTCAAAGACCTGTCTGCGTTGCAAGTTCTGAACCTTAGTTACAATCGCATCACATACTTGGAAGATAACACCTTTTCGGCTCTGTCTAATTTGCATACTTTGCAATTGTCAAATAATGCACTTACTGTCGTCACATCAACAGGGTTCAAAGGTCTATCTGTTCTGACATTCCTAAAATTAGATGACAATGAAATTTCTGAAATTCATGAAACTGCATTTGATAATTGTTCGTCTTTGCAATTAATGAATTTGTCACGAAATAAAATCACTGCTGTTCCAAAGGCAATAAATAAAATACAGTTGCTGAAATCCTTAGATTTAAGTTTTAATGATATTCAAAGTATTGGTCCAGATAATTTTAGCGGTTTGAATCAGCTGCATGAACTAATGCTGCATCATAATTATCTGACTAATTTAAGCAAAGATTCTCTCAATGGACTATCTAGTCTTAGGAAGTTAGATATTTCATTTAATTTAATATCCGAAATTCAAAATGGAACTTTTGACAAAGCATCCTATGTGAATGGCTTAAATATAACCCATAATCAATTTAAAAGCCTCTATAGAGTGGCCATGTCTCTTCAAAATTTAACATGGTTGAATGCTTCGCATAATAATTTGGAATGGTTTGACTATATTGTAATTCCTTCCAGTTTAAGATGGATTGATATTAGCTATAACCATTTAGATAAGCTTGGAAATCATTACAAAATTACTGACAATATGAACCTAAGAGTTTTATATGCTAATAATAATAATGTAACTGAAATTAATGGGCATTCCTTATTGAACAGCATTGAAGAAGTACATTTAGAAAACAATTTAATTGACTATGTTGCATCAAATACCTTCAAAGATAAAATAAATATTAGTATCATCAATTTAAGCAACAACCGGCTTTCCATTCTTGGGGACTCATCTTTAAGACTTCCCCCTAGAAACAGTGAGTCACCCGTCGCTCATCCAGTATTACTTCTTGCAGGCAATATGCTGGAGTGCGACTGCGGAGCAGAATGGTTATTAACGGCTGCCAAAGGTGGAGGAGGTAAAGGGCCTGTTGGAAGTTCACTGCTTCCACGTCTAGGAGATGTTACAAATGTCAAATGTAAGCTTCCTGGGATCTGGGACAATGCAATCGTTCCAGTAGTCACCGTTGAACCACACCAATTTCTTTGTACATATAGAAGACATTGCTTTCCCGTTTGTCATTGCTGCGAATTTGATGCTTGTGACTGCGAACAGACGTGCCCTAGAAATTGTACTTGCTATCATGATCACACTTGGAATCATAATATTGTTGACTGCGGAGATGGTGAGTGGGAAACAATGCCGTCTGGAGTACCAATGGATGTAACTGAGGCATTTATGGATGGCAATAATATTGGAATCCTGACCTCACACGCACTTATTGGAAGAAAGAATTTAGTAGCACTTCATCTCAATAACTCTCATATTACGGCCATACAAAATAGGACATTTAATGGGTTGAAAAACCTATTGACTCTTAGACTCAGCAATAATTTGTTAGAAAAGATTCAGGGATACGAATTCATGCACTTGCACAGCTTAATAGAACTTCACTTGGACAATAACAGATTGAGTTATCTCGGAAATGTAACATTTTCTCCATTACGTTCTCTCGAGGTACTGAAGCTAGATCACAATAGACTTATTTCTTTTCCAGTCTGGAACTTGGCTCTTAACCCATTTTTAATTGAAGTTGGTCTCAGTGAAAATCCTTGGAGTTGTGAGTGCAGCTATCTTGCTAATTTAAGAGCATGGCTCGAGGCTAATCGAATAAAAACTACAAATGGATCCATTATAAGATGTTACCATAATATATCAGGCGAGGAAGGACCCCCTGTGTTGTCAGATTCGCCAATTAGATGTGACCACTACGTAGCTAATAATAATATTAATACGTTAATTGTGCATGATTATGTGATGTTAGTTACAATAAGTATTGCTCTTATTTTGCTCTTTATTTGTGGTGCATTAATTGTCGTTGCCTATAGAAGGAGACTAAAACTATGGGCTGTTACAAGCTATGGAAAAAGACTATTTGAGAAATCTTCAAATTATGTGGAAGAAAGAGAAAAATTATTTGATGCTTTTGTTTGCCATAGTGCCAAGGACTCTGCCTGGGTTTGTGGACTGTTGGCTCCTGAATTAGAAGCTCGTGGCTATCGACTCTGTGTTGCCCATCGTGATTGTTCCATACCTTCAGCGCCATTAACGAGCGAAGCTATCAGCGAAAGCATCAGCTGCAGTAAAAGAGTTATCATGGTAATTTCGAAGGGATTCACTGATGGTGAATGGTGCAGATATGAATTTAAATCAGCTCACATGGAAGCTATTAAAAGCATTAAGCGAAAGCACCTAATAGTAATCATTCTTGAAGAGTTACCACGATCAGAATTTGACACAGAACTGAACTCTATTGTCAGATCCACTTCATCAACTTTAAACCCTAGAGATTCTAGATTTTGGGAACGTCTACGAAGATCGTTGCCGTCATTAAGGCACAGGAAACGGTGCTTGACTTCTAATGGAATTAGTAAAACTGCCAGCCATCCTCTGGTTGCGATAAACAATCATAACGATACTGCTTGGCCTTTATCAGAAACTAAAGCTATACCAAGGGTCTCCAGTCACTCATTGACGGTAAACCCTTATTGGGAAACAGCTGTCACCACAAATGTTCCGGACACTAAGTGGATCACTTCAGAAAACTGTAGCATTTCAAAGCCTTCCTGGTTATCTGAAATGAACTCTTCCACTCATTCCGAATGTAGGGGAATACTGAAAGAGGGTGATCACACGTACATGAGCATGAGTGAGTGTGGAGATACCATTCCTTCTTCCATTTCTAATTCAAGAACAATTCCATCATCTGGAGTCATTCCTGTATCGTCGACTAATGAAAGTTTTTCTCCTCACGCTCAATATCAGGAAAGATTAGCTGATGGACGATTGCTGGACGTGCGATTAGTTGACGCACGTTCGAGAACATTACAAAATCGTCCTCAAAATTTTTCAGCTTCTCTTTTCAGACGAGATGGTCCCGACTATCTAACTAGAAGCTGGATTTTCCACCCCCCGCCAGATCAAAATGCACCTCCTCCTGGGCAAACGTACTTTGTTTGATAGCTGTAATCTATTTATAAATTTTGTATATAAGTAAAAATATTTAGGATATCGTTCGATATATAAATGAATATTTCGCCCAAGTGACTTGATTTCACTGCTTTTTTGTACTACAACTACTAATATGTATATCGTAGAGGGAGAGATAGAGAAAGAGAGATGTGTTCGTATATGCAGATGCATGTGATGTATGATTAAAAGCAATTTTGTTCCGCGGTAGCCATATTATCTCTTCATATAAGAGATGCATTTTTAATTACCAGTATAACAAGTTTCGTATATTGACTATAATGTCTTAAACTTTGTTATTAACTTTATTATACCATAAATTAGCAGCTATTTACTTTTATGGATCATAAAAGGCAAATAATTTTCCCCAAAAATTCTAGCGTTCATTTTATTTAATGTGTTCAGTAAAAAAAAATTGTAATCATCATATTCACGTATGTCTTAATTTATTAATTAAAACTAGACTATTTAGTTATAACTAAGAATAAAAAGATTTTAAATCTTTTGATGAAAGTTAAAATTTTAAAGTTTTTTCACTGTATTCAACGTGAACGATAATGTCCTGCTTTGACGTTCCTCTGTATTAATAGATAGAATGATATACACCCACCATTTCAGTGTTATATATATATATATATACGTTATTTGATGGGGAAATATAATTTAGTTAATATATAATCAAACTTCTGCAAATTGATAAATATATTTTGAGAATATTAAATTTAAACT
>Proasellus_cavaticus_3 ENA|HAES01049169|HAES01049169.1 TSA: Proasellus cavaticus, contig comp58995_c0_seq2
GTTTGTCCATGCATTTACAACCCATTTTTTAATATGGTCACTATGAAATGTAGTAACCATAAACTTAGGGAAGTTCCAGATGTCAAAACCCATCCGAAATTCGGTTACACATTTGACCTCAGTAGTAACGCTTTATCCTTCTTCAACTTATCATCAGAAAGTAACGTGGTCAATCTCAGCCTAGCAAACAATAGATTGAAAAGTGAGGACTTAAACTTTGAAGGAATTTTGCCGCCAAAACTTCAGTACCTCGATTTAAGTAGAAATAATTTGACGTCATTATCTGAATTGTTTTTGACGGAACTTAATGCCACAACCACTTTGGAGAGAATTGATTTGAGTTCAAATCCGTGGTTATGTGACTGCGAAATTACTCCATTGCATAATTTCATTCAGGCTCATTATATGGAGGTTAAGAATATAAGAAACATTATTTGTGAAGAAGAACAGAAGCCACTAATTGACATGACTGAAGAAGATATCTGTCCATTGCTTCAGAAGCCTGTAATCTTAGCCACAATTGGGGTGGTCACTTCTCTGCTTATTCTTATTGCAATACTAGGTACAATTTCCTTCTATCACTACAGAACAGCGATCAAAGTATGGCTCTTTACGCATCGCATTTGCCTGTGGTTTGTAACTGAAGATGAACTAGATGTTGATAAGCAATACGATGCTTTTATTAGCTATTCTCACAAAGATGAGGAATTTGTTAATAACATATTGGTGCAAGGCTTAGAAAATGGCGATGTTAAATTCCGAATATGTCTCCATTACCGAGATTGGATTGCTGGAGAATCGATACCCAACCAAATAATGAACTCTGTCCATAATAGCAGAAGAACCATAGTAGTGTTGTCAAAAAATTTCATAGAGAGTGTTTGGGGTCAAATGGAATTTAGAGCAGCACACCAACAAGCTTTGCAAGACAAAACCAATAGAGTCCTCGTTATTGTCTACGGAGAGATGCCTACTGAAGAGTCTTTGGACGATGAGCTTCGCCATTACGTTTCTATGCATACTTACCTTAAGTGGGGCCACCCGAGGTTCTGGGAACACCTTCGATACGCCATGCCACATCCAAAACATATTTTGCCACATTCAAAGCAAAAAAGACCAAATGCGTATAAACTTGAATTAGTGGCCAACGGGCACGTTAAAAATAGTGTTATAGGTTAATCAGTGTTGCTAATGATAACTTTCGAGATAAGTGTTCAAATGCAGCTAACTAAAGTAGGCTTTTTTATTTCAGTGTTTTGCGCTCTGAAGTCTTAATTAAATCAAACTAAAATTACGATTTTTGAAGGAAAGATCTCATAATAGAAAGCTGAATCTTCGGAAATTGCTAATTGTTATTAGCAATTCGTTAAATACGAGTGGAAGTACTTAAATTGTATACACTGTAGGTAATCCAGGTATACACTGTACGCAATAACCAATACGAAATTAATAACAAATATTATTTAGAAAGAGAAGTTCAGTTTCGTTGCATCATGTATGATAACGTGCGACGTAGCGGTATGAGAATAGTTGAAACCGTTAGGAAGATAGACAAGCACGGATATGGATAGATAAACGATATTGGACGTAGACAATGAAAGATACGGTTCAATCAAGCGAAGAGGATATTGCTGCACGATAATAGTACACCGAACTCTACTATGGATTGTCCTTGCCATGAGACATGAGCCCGAAAGCTTACCTTCAACCAAGATGGAGTAACAGATATCAATAGTAGAACAGGTTGCACTTCGGTGTTACGAAGGGGGCTACTTCACGAAGCCATGATTTCGGTCATGGAACGGATGCATTTGTAAGGATTCAAATTCAAATTCAAAAATTT
>Proasellus_coiffaiti_1 ENA|HAEU01036533|HAEU01036533.1 TSA: Proasellus coiffaiti, contig comp53356_c0_seq1
GAGTCGATTTATTTGCAAATAAGTTGACTAAAATGGAAATGCAAGCTTTACGTTTAATTCCAGTGCCACCAGACAAGCCTTTGCCTCAATTTTATCTTGGTGGAAATTCGTTTGTTTGCGACTGCCATATGGAATGGCTACAGAGAATCAATAACCTAAAGCATGATCGCTTTTATCCGACTATTATGGATCTGGAGAGCATTTACTGTGAGATGCCTTTCATTAGGGGTGGAGTGTTTGTCCCGTTAGTGGAAGTAGATGCGTCTCAGTTTCTTTGCCAATACGAGAGTCACTGTTTTGCTTTGTGCCATTGTTGCGAGTTTGATGCCTGTGATTGCGAAATGACTTGCCCCGATGGATGCGGTTGCTATCATGACCAGTCTTGGCGGTCAAACATCGTTAATTGTTCTATGCATGAGTTGGATGCAGTACCCGATAGAATTCCTATGGACGCCACAGAAGTCTATTTAGATGGCAACACCTTCAGGAATCTTTCTTCCCACTCCTTCATTGGGAGGAAACATATGCAAGTTTTGTTTGTAAATGGTTCTGGTGTTAAAACTCTAGATAACGAAACTTTTAGCGGTCTCACACGACTGACGATCTTGCATCTTGAAAACAATCTTATAGAAACCTTAAAAGGACACGAATTTAAGTACTTAAACCCTTTAAGGGAACTTTATCTGCATAGTAATAAGTTGTATTATATTCATCAGCATACCTTTGTTGACATGTCTCATTTAGAGATACTGACACTTCATAACAATAGATTAATTAATTTCCCAGTGTGGAGGATGGTTGATAACCCTTATTTAATGAGGATAACATTACAGGATAATCAGTGGACTTGCGAGTGTCAATTTGTGGAGTCCTATGAAATATGGCTCTCGGATAATATCCGCAAAGTTGTGGATAGCGATCAAATTAAGTGTATATCAACTAGTGATAAAAGTCCTGATTCTTATATTTTAGACTTTAATGCAACAAATTGCTTGAACTCCTCTTCCACGTCAACCGTTATTCAGCCTATGATTTTGTATAACCTGTTGCATCCTGTAATTGCAATATCTGTTGCTTTTGTTGTAGTTGTTGTGCTTCTCATCTGCTTCTTTTACCGCAACACTTTGAGGGTGTGGCTCTTCTCCAAATGCGGGTTGAGAACTTGCCATGATGAAGTTGACGCGAACGATGATCGAGACAAGTTGTTCGACGCTTTCGTCTCTTACAGCTCCAAAGATGAGGTCTGGGTAAACCAGATTTTGGCAGCTGAACTAGAAAGAGGGGAAAAACCTTACAGAATATGTCTCCATTACCGGGATTATCCTGTAACGCATTACATCACAGAGACTATTGTGGAAGCTGTAGAGTCCTCGAAAAGGACGATTATTGTTCTTTCTAAGAATTTTATAGAGAACGAGTGGTGTCGCTTCCAGTTCAAAAGTGCCCATCATGAACTGTTGAAGAAAAAACAAAGAAAAAGACTAATCGTTATCGTTCTCGGGGACATCCCCGCCCGGGACATGGACCCCGATCTGCGCCTATGCCTAAAAACTAATCCTTGCATCTATAGTAACGATAAAATGTTTTGGCAGAAATTAA
>Proasellus_coiffaiti_2 ENA|HAEU01028936|HAEU01028936.1 TSA: Proasellus coiffaiti, contig comp47518_c0_seq1
TACACAGCTTAATGGAACTTCACTTGGACAACAACAAATTGAGTTACCTGGGAAACGTGACATTCTCTCCTTTACGTTCTCTCGAGGTACTAAAGCTAGACCATAACAGACTTATTTCTTTTCCAGTTTGGAACTTGGCTCTTAATCCATTTTTAATTGAAGTTAGTCTCAATGAAAATCCTTGGAGTTGCGAGTGCAGCTATCTTGCTAATTTAAGAGCATGGCTCGAAACTAACCGAATAAAAACTACGAATGGGTCCATAATTAGATGTTTCCATAATATATCAGGCGAGGAAGGACCTCCTGTGTTGTCAGATTCACCAATTAGATGTGACCACTACGTAGCTAATAATAATATAAATACATTAATTGTGCACGATTATGTGATGTTAGTTACAATAAGTATAGCTCTTATTTTGCTCTTTATTTGTGGGGCATTAATTGTCGTCGCTTATAGAAGGAGGTTAAAACTGTGGGCTGTGGCAAGTTACGGAAAAAGACTATTTGAGAAATCTTCAAACTATGTGGAAGAAAGAGAAAAATTATTTGACGCGTTTGTTTGCCACAGTGCCAAGGACTCTGCCTGGGTTTGTGGGCTGTTGGCTCCCGAATTGGAAGCCCGTGGGTATCGGCTTTGCGTTGCCCATCGCGATTGTTCCATTCCTTCAGCGCCATTAACGAGCGAAGCTATCACTGAAAGCATCAGCTGCAGTAAAAGAGTCATCATGGTTATTTCGAAAGGTTTCACTGATGGTGAATGGTGCAGATATGAATTTAAGTCAGCTCACATGGAAGCAATTCGAAGTATCAAGCGAAAGCACCTGATCGTAATAATTCTGGAAGAGTTACCAAGATCAGAGTTTGATACAGAACTTAACTCTATTGTCAGATCAACTTCATCGACTTTGAACCCTAGAGATTCTAGGTTTTGGGAGCGTCTACGAAGAGCGCTACCATCATTAAGGCACAGAAAACGGTGCGTGACTTCAAACGGACTTAGTAAAACTGCCAGCCACCCTCTGGTTGCGACAAACAATCATAACGATACTGCTTGGCCTTTATCAGAAACTAAAGTTATTCCGAGAGTCTCCAGTCACTCATTGACGGTAAACCCATACTGGGAAACTGCAGTTACCACAAATGGTTCTGACACTAAGTGGATCACTTCAGAAAACTGTAGCATTTCAAAGCCTTCCTGGTTATCTGAAATGAACTCTTCCACTCATTCCGAGTGTAGGGGAATATTAAAAGACGGTGATCATACGTACATGAGCATGAGTGAGTGTGGAGATGCCATTCCTTCTTCCATTGCTAATGCAAGAACAATTCCATCATCTGGGGTCATTCCTGTATCGTCAACAAATGAAAGTTTTTCTCCTCACGCTCAATACCAGGAAAGATTAGCTGACGGACGATTGCTGGACGTGCGATTAGTCGACACACGTTCGAGAACATTACAAAATCGTCC
>Proasellus_coiffaiti_3 ENA|HAEU01025255|HAEU01025255.1 TSA: Proasellus coiffaiti, contig comp43969_c0_seq1
GGTATCAACGCAGAGTACGGAAGCAGTTTAGTGAAAATTTATTGTTAAAACGACTGTGGCTTGGAAAAAATCCATGGACGTGTACATGTACATTTTTAGAATCCATGAAGGAATGGATTGAGGACTCAGAAAAAATATTTACTGATAAAAAGGATTTTTATTGTTTAGGTAATGATACGAATACTCAGAGGATCCACATTCCTTCTTATAATGAATCATGTGGGATAAGGAACTTAACCACAAGTTATCAATATGTGGCTTCTCATGATTATCTCTTCTTCCCTACGATAAGCCTAGGGGTGTGTGCGCTTTTGTTGACTGTGATATTAGTCGTATTTTGTAACCGTGGCCGCATGAGGGTGTGGATGTACGCCAAGTACGGGGTTAGGATTTTTCACAAAAGTGAGTACGAAGGAGATCCAAATAAGTTATTCGACGCCTTTGTCAGTTACAGTTCTAAGGACGAAGTGTTTGTCACACAGATTCTAGCTCCTGAGCTGGAACGTGGAACCCCTTCGTATAAACTCTGCCTTCATTACAGAGACTTCCCTGTTGGGTCGTTCGTGAGTGATAATATTGTTGGTGCTGTGGAAACTAGCAGAAGGACCATAGTTGTCCTCTCTGAGAACTTTCTGAAGAGCGAATGGTCTAGAATAGAATTTCGATCAGCTCATCATGAGGTGTTTCGTGATAGAAAAAAACGTCTCATCGTAATCTTACTGGGGGAGGTGCCCCAGAGGGACTTAGACCCCGACCTTCGGTTGTATCTGAAAACTAATACTTTTCTAAAATGGGGAGACAATAGATTTTGGGAGAAGTTGAAGTTTGCCATGCCAGATGTCAAACCCCCGTACTCTGCGT
>Proasellus_coxalis_1 ENA|HAET01007799|HAET01007799.1 TSA: Proasellus coxalis, contig comp13062_c0_seq1
AAAATGGAAATGCAGGCTTTACGATTAATTCCTGTGCCACCGGACAAGCCCTTGCCTCAGTTTTACCTTGGTGGGAATTCGTTTGTTTGTGACTGCCACATGGAATGGCTCCAGAGAATCAATAATCTGAAGCACGATCGCTTTTACCCAACAATTATGGATCTGGAAAGCATTTACTGCGAAATGCCTTTCATTAGAGGGGGAGTGTTTGTACCGTTAGTAGAAGTTGAGGCCTCCCAATTTCTTTGCCAATACGAAAGTCACTGTTTTGCTCTGTGCCATTGCTGCGAATTCGATGCCTGTGATTGTGAAATGACGTGTCCCGATGGATGCGGATGCTATCATGATCAGTCTTGGCGGTCAAACATCGTAAATTGTTCTATGCACGAGTTGGATGCAGTACCAGATAGAATACCTATGGACGCCACAGAAGTGTACTTGGACGGCAACACCTTCAGGAATCTATCTTCTCACTCCTTTATCGGAAGGAAACATATGCAAGTATTGTTTGTAAATGGATCTGGAGTGAAGACTCTGGATAATGAAACGTTCAGCGGTCTCACACGACTGACTATCCTACATCTTGAAAACAATCTAATCGAAGCCTTAAATGGACACGAATTTAAGTACTTAAACCCATTAAGGGAGCTTTATCTTCATAGTAATAAGTTATACTATATTCATCAGCATACGTTTGTTGACATGTCGCATTTAGAGATATTAACTCTTCATGACAATAGATTAATTAATTTTCCAGTGTGGAGGATGGTTGACAACCCATATTTAATGAAAATTACTCTGCAGGATAATCAGTGGACGTGCGAGTGTCAATTTGTGGAATCCTATGAAATATGGCTGTCGGACAATATCCGCAAAGTTGTCGATAGCGATCAAATTAAGTGTATATCAACTAGTGATAAAAGTCCCGATTCTTATATTTTAGACTTTAATGCAACAAACTGTTTAAACTCATCTTCCACATCAACCGTTATTCAACCTATGATTTTGTCTAACCTGTTGCATCCTGTAATTGCCATATCTGTTGCTTTTATTGTAGTAGTTGTGCTTCTCATCGGCTTCTTTTACCGCAACACTTTGAGGGTATGGCTCTTTTCCAAATGTGGGTTGAGAACCTGCAGCGAGGAAGTCGACGCGAGCGACGATCGGGACAAGCTGTTCGACGCTTTCGTCTCTTACAGCTCCAAAGACGAAGTCTGGGTTAACCAGATTTTGGCAGCTGAATTGGAAAGAGGGGAGAAGCCTTACAGGATTTGTCTCCATTACAGGGATTACCCTGTAACGCATTACATTACGGAGACGATCGTGGAAGCAGTGGAATCGTCTAAAAGGACGATTATTGTTCTATCTAAAAACTTTATAGAGAACGAGTGGTGTCGCTTCCAGTTCAAAAGTGCTCATCACGAACTGTTGAAGAAAAAACAGAGGAAAAGGCTTATCGTGATCGTTCTCGGGGACATACCAGCCCGAGACATGGACCCCGATCTGCGACTTTGTTTAAAAACTAATCCTTGCATCTATAGTAACGATAAAATGTTTTGGCAGAAGTTAAGGTTTGCCATGCCCGACACGAGTCATTGTCAAAGAGCTGTTCATACCTACAGCACCATACCCGAAAGGCATGGCGTTAATAAGTATAGTGTCAATAGTCCTCCAGCGTCATTACATA
>Proasellus_ebrensis_1 ENA|HAEW01051961|HAEW01051961.1 TSA: Proasellus ebrensis, contig c35695_g8_i4
ATTACCTGAAAATATATTTGTAAATAATTCCAATTTAGAAATAGTAATTGTTTCCTACAATAAAATTACTGACCTACCAGAGCAATTATTTAGCTTCAATAACTTAATAATTACTTTAGAATTAGATAATAACCTACTTACTACGTTACCTGAATTCATCTTTAAGAACTTAGTAAATGTAAAAAAGATAAAGTTATCCAAGAATCAAATTAATAATTTACCAGAAAGTTTGTTTAATGGATTAAGTCAAGTAGAGGAGTTGGATTTGTCATGGAATTTGCTACAAAACTTACCAAGTGGCTTATTTAATACCACTACCAGAGTGAAAGTAATTAATTTAAGCAATAACAATCTACTGGAACTTCCTGAAAATATATTTATTAATTGCCTGGCATTGGAACTACTAAAATTACAATATAATAACATATCGAAACTAAGTTTTAATAGTTTTCCATTTGATTCTGTATTAAAGAAAATAGATCTTTCTTTCAATCAACTGACTACAGAAGGTGTTTTGGATTCACATACTTTTGCACTAAATCGACAGATTAACTTAGAAAGTATTGATCTCAGCTTCAATGAATTTTATGTATTTCCTGATATGAGTTTATATAATTTTATAAATCTTAAAAACTTAAATTTTGAAGGAAATTTTTTGGAACAATTGCAATTCAGTGAAATTTTTGATCTGCCACCTGACGCCATTTTGAATTTGAGAGCCAACAGAATTGTTAGAATAATAAATTTTGGTTCTTTTGAAGAAAAAACCGTTAACGTGTTACTTGCAGGCAACAATTTTACCTGCGATTGTTCTATTTATGATTTGACTAAACAGACTCAAAAGGATCTACAATCTTCTCGAAATATTTATGAGACAGTTAGCGATCCTCAGGAGAACGCGTATTTTGAGGCCTATTTAAATGTTCTTGATAAGGAAGAAGTACAGTGCAACAGACCGAAACATTTGGCTAACCGTCTATTATCATTAGTTAATTTAGCTGAATTAGAATGTTCTGTACCGAAATCGGAATGCACTAAAGATTGTCCATGTATTTACAACCGATTTTTTAATATGGTGACTATAAAATGCAGCAACCATAAACTTAAAGAAGTTCCAGATGTTAAAACCCATCCGAATTTCGGCTACACTTTTGATCTCAGTGGCAACGCTTTATCTTTCTTTAATTTATCATCAGAAACTATGGTGGTCAATCTTAGTTTAGCAGACAATAGGTTGAAAAGTGAGGACTTAACCTTTGAAGGAATTTTGCCGCCAAAACTTCGTCATCTTGATTTAAGTAGAAACAATTTGACTTCTTTATCTGAATTATTTTTAATGGGGCTAAACGCCTCCTCTACGTTGGAGAAGATTGATTTGACTTCAAATCCATGGTTGTGCGACTGCGATATTACTCCATTGCATAACTTCATTCAAGCTCATTATATGGAGGTAAAGAATATAAGAAATATTATTTGCCAAGACGAGCAAAAGCCCCTAATCGACATGACTGAAGAAGATATCTGTCCATTGCTACAGAAGCCTGTAATCTTGGCCACAATTGGGGTGGTCACTTCACTCCTTATTCTTAGTGCAATACTAGGTACTGTCACTTTTTATCACTACAGAACAGCGATTAAAGTATGGCTCTTTACTCATCGTCTATGTCTGTGGTTTGTAACTGAGGATGAAATTGATGTTGACAAGCAATATGATGCTTTTATTAGCTATTCTCACAAGGATGAGGAGTTTGTTAACAACATATTGGTGCAAGGGTTAGAAAATGGTGACCCTAAATATCGAATATGTCTCCATTATCGCGATTGGATCATTGGAGAATTCATTCAGAACCAAATAATAAACTCTGTCAATAATAGCAGACGAACCATTGTAGTGTTGTCAGAGAACTTCATCGAGAGTGTTTGGGGTCAAATGGAATTTAGGGCTGCTCATCAAAAAGCTTTGCAAGAGAAAACCAATAGAGTTATTGTTATAGTTCATGGAAAGATGCCTCCAGAATCATCTTTGGACGAAGAGCTTCGTCATTATATTTCAATGCATACTTACCTTGTGTGGGGCCACTCGAGGTTCTGGGAACACCTTCGATACGCCATGCCCCATCCAAAACATCTTATGCTACCCACAAAGCAAAAAAAACATAATGTAGAAAAACTTGAGTTAGTGGTAAATGGGCATGTTAAAAATACTGCTAAAGTGTGATAATTTTTTCTTATGATAAATGCGAAGATAAGAGTTCAAATAAAACCTAAGTTTTGGCTTTATATTTCAGTGATTCTATGTTTAGTTCTGAAATATATATTGGCTATGAAAAGGTAGCTTAAATTTGTGAAATGAAAGATGTTAAATGGAGTCGAGTCTCTAATTAACAACTCATTAAAGGATGGTAATAGAGTTGTAGCTACAATTTACGCGACGATGTCTTGTCTGTACTTGCCTAGCCTAGCCTAGCCTAGAGATAATTCTGTTACATGTGCTGTATGTGTTTTAACAAGTTATAAATTACGAAAATAACACTATTATGTAAAATAATTTCGTTACACATCTTGATAAGACACTGTTCCTGTTAGCAGGAATTAAGGAACTATTTGAAATATATGTATGTGTAACATGGAAAAATCATAGTACGGAAGATAGCTTTGTTGATAATCCGTGACGGGTAGGAGCAGGAAAGCCTTCAACAGGAGCGCGGTTAAAGGAGTAGAAAAATGGTGATTCTTGGGAGTTGTGAAATAAGTCCCTACATTACGGTTTGGCAACAACCAAATTCTATCAGTGACTAATTGATCCGAATGAGTGGTGACTTTGAGTTTGTCAACAACTGGTTGTAAGCATTTTCTAATTCCTGCTTTCATTGGAAGTATTCCTCATTTTGAATTAATCGTTGACGTAATTTTGTCATCTATTGCTCTCGATTCTCCTCTTCATTTCAGTAACAATCTACTCCGAGTTTTAATGGTGTGGCGAATTCTATTAGTAATTCGCCACACGTACAGTATACAAACACCAATAAAAAAAAATAAGTTGTTCACCCCAGCACTACGTGAAACTAACTATTTTCTGTCACGGGTGAAGTATTTAGGTCTACGTTTGGATGTAACAAGAGCTTGAAGTTTCTGTTTGGTGTTATGACTATGTACAAATGTCTAAAGAAGCATTTTCATTATTTTCTTTCATCTCAATTAATTTTATTTTAACAACATGAGGATTCCTCACCATATACAAAATCCCAATGTAGAAACCATTAGCTGATTATGTGAATGTCTGTAGTTTTATTATTAATTGACCATGTACGTATCTTAATACTCACGAAATGGAAATGTTTACTGCAATTGTTCTGTTAGAATACTCAATTTTTACTAATATTGCTTTAAATGTTTATTTGTTTGCAGTAGCACCAATTCAATTGGGTTTATCAGCTGCTAAATATTGTAATTAAGTAAAGGTTAACTTTGCAGCTTTTTGAGTGGTAACTATGGGAAATTTTACATTGTAATTTACAATTGACTACGCATTAATTGATATTATTATATATTACTTATGTAGAATAATTTTAATAAATGAAATAATTTTTTTTATAATTAAGAAGTATTAATGGTTTTTTTTTCTTAAAAAGTCTGCCATAAGAGTAACCTATTATGAGAGTTTGTCATATCTGATTTATGACAAAAATGTTTTTAATATACGTGTAACTATTGTACATAAAGTTAAGTATAAGTATAGTTGTAATGTTATGAAATAAATAAAAGCAGCTTCGTTTTTTGGCATATTTAATTTTTTTTAATTAACAAACATGGTACATTGTAATTTATTAAATTTATTGTACTTATTAAATATTTGACTTTGTTTAAGAAACATTTCCATTGCTATATTACTATGAAATAACCTTTAGTGTGAAATGTTATAAGAAAAAATTAATTATTTAATAAAATATTCTCTTTTAATCTTTTATGGCTGCACACTTTGATTGGATCTGTGATTTGAGTTGTTTTTAGTTTAAAAGAAGGCCGCTTATTCAGTAACTTTCTTCATCAAATATGGCATTTCCCAACCTAGAAGTGAACCACTTCTCTCCTCCCTTCAGCGGGGTCGTCCAATAACGATGATTAGATATTTTAACCGAACTTACTAGGTGTCGTTTTCTTAACCACAAATTTGGAAACACTATTCTAAAAACTAGTTAAAAGTAACAATCTATTTCTACTGCTGTAAACGTTCTGTTTCCAACGGCGTTCCCTTAATAAAGTAATGGAAATTTCGTGGAACTGGATTCCTACTATTACTATCTCACTTTCCGTGCTGATAATTAATAAATTATAATTAAATTAATTATTAAATCTTGTTGAGAGAGGCCATAGTGATAGTGCCGTAATGAAATAGACCACAGCTCTTATAAGACCACAACTTATTAATACATCATAATTTTTTTAAGAGTATCTGTAAGTCATGAGTTTTTTCTTTCATCAATTACGGTATTTTCCACCGAACAAAGAAGAGTCATATCTCTCCTCCCTTCAGCGTGGTTACCAATGAAAGACACAAGGGGCAAATATTCTTGTCCTGGTAGTTTATTAAATAGTTTTCTAATTGTTATTTCTAACTCATATTTTTATCCTCAGATTACAGAATGATAACAAAGAAACTGCCGTTGACCTTGCTATTGTTTGTGGCCACTCCAGTATCGTGCAATATTTAAAAAGTCTTCTGCCGAAGGAAGGTAAGATATCCAAAGAGGAAAGAGTCATTGAGTCTTCCTCGTAATGTATGATTTAGTACACTTTTTCTTTGAGTTATCTTTTATCATCCAATCTTTTGATTAGATTCCTACTTTTGAAACTTTTAGTGTCTGTATTTTAAGGGCAAAGGATGGATGTATTTTTATCACTATCTTAGTGTCTTGTTTTGGTTTGCCACCATACCCCACAACACGTCGACTCGTTATAAAAGTCACTTTTTAATTATAACTGCTCTAATGTCATTTTTTTAGAGATAAAAAAAATTTACTGTTGAAAGATGAAATGACAATGATTTGGAAATCTTTTAACTTAAAGCCTTGTTTATATCCATTTCAAGCTGTAGAAAGTTTGTATAGTTTTTTTTCCCCCCCGACTCTGCGTTGATAC
>Proasellus_ebrensis_2 ENA|HAEW01058008|HAEW01058008.1 TSA: Proasellus ebrensis, contig c37441_g1_i1
GCTAAAACTGGACCATAATAGACTCATTTCTTTTCCTGTTTGGAACTTGGCTCTTAACCCATTTTTAATTGAAATTAGCCTTAATGAAAATCCTTGGAGTTGTGAGTGCAGTTATCTTGCTAATTTAAGAGCTTGGCTTGAAGCTAATCGAATAAAAACTACAAATGGATCCATAATAAGATGTTTTCATAACATATCGGGGGAGGAAGGACCACCTGTATTATCAGATTCACCAATTAGGTGTGACCACTATGTAGCTAATAATAATATTAATACTTTAATTGTGCATGATTATGTGATGTTAGTTACAATAAGTATAACTCTTATTATGCTCTTTATTTGTGGGGCATTAATTGTCATTGCTTATAGAAGGAGGCTCAAACTTTGGGCTGTAACTAGTTATGGTAAAAGACTATTTGAGAAATCTTCAAATTATGTAGAAGAAAGAGAAAAATTATTTGATGCTTTTGTGTGCCACAGTGCCAAGGATTCTGCCTGGGTTTGTGGGCTGCTGGCTCCTGAATTAGAAGCTCGTGGGTATCGACTTTGTGTTGCCCATCGTGATTGTTCAATTCCTTCAGCACCATTAACGAGCCAAGTTATCAGTGAAAGCATCAGCTGCAGTAAAAGAGTTATCATGGTAATTTCGAAGGGATTCACTGATGGCGAATGGTGCAGATATGAATTTAAATCAGCTCATATGGAAGCAATTCGCAGCATTAAGCGAAAGCACTTAATCGTTATAATTCTTGAAGAATTGCCACGATCAGAATTTGACACAGAGCTGAACTCTATTGTCAGATCAACGTCATCGACTTTGAATCCTAGAGATTCAAGGTTTTGGGAACGTCTACGAAGAGCACTACCGTCATTAAGGCACCGGAAACGATGCATGACTTCTAACGGTCTTAGTAAAACTGCCAGTCATCCTCTGGTTGCGACAAACAATCATAACGATACTGCATGGCCTTTATCAGAAACCAAACCCATTCAAAGAGTCTCCAGTCACTCCTTGACGGTTAACCCTTACTGGGAAACGGCAGTTACAACAAATGTTCCTGACACTAAGTGGATCACTTCTGAAAACTGTAGCATTTCAAAGCCTTCATGGTTGTCTGAAATAAACTCTTCCACTCAATCCGAGTGTAGAGGCATAATGAAAGAGGGTGATCATACATACATGAGCATGAGTGAGTGTGGAGATTCCATACCTTCTTCCATTTCTAATGCAAGAACAATTCCATCATCTGGTATCATTCCTGTTTCGTCAACTAATGATAGTTTTTCTCCTCACGCTCAATATCAGGAAAGATTAGCTGATGGACGATTGTTGGATGTGCGATTAGTCGACGCACATTCAAGAACACTACAAAATCGCCCTCAAAATTTTTCAGCCTCCCTCTTCAGACGAGATGGTCCTGACTATCTAACTAGAAGCTGGATTTTCCACCCTCCACCAGATCAAAATCAACCTCCTACTGGGCAAACGTACTTTGTTTGATAGCTGCAATCTATTTTTAAATTTTGTACATAGTTGAAAAGATTTAGGATTAGCGTTCGATATAAAATTGCATATTTCGCCCAAGTGATTTGATTTCACTGCTTTTTTTATACTCTAATGGCATAGAGAGGGAAA
>Proasellus_ebrensis_3 ENA|HAEW01076092|HAEW01076092.1 TSA: Proasellus ebrensis, contig c55814_g1_i1
ATTTTAGATTTTAATGCAACAAATTGCCTGAATTCTTCTTCCACTTCAACCGTTATTCAGCCTATGATTTTGTATAACCTGTTGCATCCTGTAATTGCAATATCTGTTGCTTTTGTTGTAATTGTTGTGCTTCTTATCTGCTTCCTTTACCGCAACACTTTGAGGGTATGGTTATTTTCCAAATGCGGATTGAGAACTTGTCACGACGAAGTCGATGCTAACGACGATCGTGATAAGTTGTTCGACGCTTTCGTCTCTTACAGCTCCAAAGATGAGGTCTGGGTTAACCAAATCTTGGCAGCTGAATTAGAAAGAGGGGAGAAACCTTACAGAATATGTCTCCATTACCGGGATTACCCTGTAACGCATTACATTACAGAGACAATCGTTGAAGCTGTGGAATCATCAAAAAGAACGATTATCGTTCTGTCTAAAAATTTTATAGAGAACGAGTGGTGTCGCTTCCAGTTTAAAAGTGCCCATCATGAACTGTTGAAGAAAAAACAGAGGAAAAGACTGATTGTTATTATTCTCGGGGACATCCCTGCGCGAGATATGGACCCCGATCTTCGCCTCTGCTTAAAAACTAATCCTTGCATCTACAGTAACGATAAAATGTTTTGGCAGAAATTAAGGTTTGCCATGCCTGACATGAGTCATAGTCAAAGGGCTGTTCATACATACAGCACCATACCAGAAAGGCATGGAGTTAATAAATATAGTGTCAATAGTCCTCCAGCGTCTTTACATACGAATAATGTGCAGGTTTCAGATGCGTATTGGGCTTAAATGTGTTATAACCATGTTTGGACTTACACTTAACAGACAGATAAATGTAAAAGCTTTTAAATTTCTGCTTTATTTGTCACCCTAATAAGACTTTTTTTTTTATATTTAAAAATAAG
>Proasellus_escolai_1 ENA|HAEV01028944|HAEV01028944.1 TSA: Proasellus escolai, contig comp73022_c0_seq1
GAAGCAGTTTAGTGAAAATTTATTGCTTAAACGACTGTGGCTTGGAAAAAATCCATGGACTTGCACATGTACGTTTTTAGAAACCATGAAGGAGTGGGTTGAAGATTCTGATAAACTATTTGCTGATAAAAAGGATTTTTATTGTTTAGGTAATGATACTAATACTCAAAGGATTCACATCCCCTCTTATAATGAGTCATGTGGGATGAAGAATTTAACAACAAGCTATCAATATGTAGCCTCCCACGATTATCTATTCTTCCCTACGATAAGCCTAGGGGTGTGCGCCCTTCTATTGACTGTGATATTAGTCGTATTTTGTAACCGTGGCCGGATGAGGGTGTGGATGTACGCCAAATATGGATTGAGGATTTTTCACAAAAGTGAGTACGAAGGAGATTCTAATAAGTTATTCGATGGCTTCGTCAGCTATAGCTCTAAAGACGAAGTATTTGTCACACAGATTCTGGCACCTGAACTGGAGCGAGGCACTCCTTCGTATAAACTGTGCCTCCATTACAGGGACTTCCCAGTTGGGTCATTTGTTAGTGATAATATTGTTGGTGCTGTTGAAACTAGCAGAAGGACCATAGTAGTCCTCTCTGAAAACTTTTTGAAGAGCGAATGGTCAAGAATTGAATTTCGATCAGCTCACCATGAGGTGTTTCGTGATAGAAAAAAACGTCTCATTGTTATCCTTCTGGGAGAGGTACCCCAGAGGGACTTAGATCCCGATCTTAGGTTGTATCTCAAAACTAATACTTTTCTAAAATGGGGAGATAATAGATTTTGGGAGAAGTTGAAGTATGCCATGCCCGATGTCAAACCCCCATCTCGAAATCACCCTCTTCGGGCATTAAATCAGTCACAGCCACCTCGTGCATCGGAACACAGTCAACAGCCTTCATCTCAGCAGCAACATCAAGTCCAACCGTTGCAAACGCAGTTGTCTCAACAAACTCAGCTTTCTCCACAAATGCAAAATTCAATCAGGGCTCAAGCACCCCCGCAACCCCATCATCATACACATCACACCCACCATCATCACCAATATATTCAACATAATGGGCATCACATCAACTCTCACATGTAAATATT
>Proasellus_escolai_2 ENA|HAEV01067624|HAEV01067624.1 TSA: Proasellus escolai, contig comp106038_c0_seq1
CTCTATCTTCATAGTAATAAGTTGTATTATATTCATCAGCATACTTTTGTTGACATGTCTCATTTAGAGATATTAACGCTTCATAACAATAGGTTAATAAATTTCCCCGTATGGAGAATGGTTGATAACCCTTATCTGATGAGGATAACATTGCAGGATAATCAGTGGACTTGCGAGTGTCAATTTGTGGAATCCTATGAAATATGGCTTTCTGATAATATTCGCAAAGTTGCGGATAGCGATCAAATTAAGTGTATATCAACTAGTGATAAAAGTCCCGATTCTTATATTTTAGATTTTAATGCAACAAATTGCCTGAATTCTTCTTCCACTTCAACCGTTATTCAGCCTATGATTTTGTATAACCTGTTGCATCCTGTAATTGCAATATCTGTTGCTTTTGTTGTAATTGTTGTGCTTCTTATCTGCTTCCTTTACCGCAACACTTTGAGGGTATGGCTATTTTCCAAATGTGGGTTGAGAACTTGTCACGACGAAGTCGATGCTAACGACGATCGAGACAAGTTGTTTGACGCTTTCGTTTCTTACAGCTCCAAAGATGAGGTCTGGGTTAACCAGATTTTGGCAGCTGAGTTAGAAAGAGGAGAGAAACCTTACAGAATATGTCTCCATTACAGGGATTACCCTGTAACGCATTACATTACAGAGACAATCGTTGAAGCTGTGGAATCCTCAAAAAGAACGATTATCGTTCTGTCTAAAAATTTTATAGAGAATGAGTGGTGTCGCTTCCAATTTAAAAGTGCCCATCATGAACTGTTGAAGAAAAAACAGAGGAAAAGACTGATTGTCATTATTCTCGGGGACATTCCTGCCAGAGACATGGACCCCGATCTTCGCCTCTGCTTAAAAACTAATCCTTGCATCTACAGTAACGATAAAATGTTTTGGCAGAAATTAAGGTTTGCCATGCCTGACATGAGTCATAGTCAAAGGGCTGTTCATACGTACAGCACCATACCAGAAAGGCATGGAGTTAATAAATATAGTGTCAATAGTCCTCCAGCCTCTTTACATACGAATAATGTGCAGGTTTCAGATGCGTATTGGGCTTAATTGTATTATAACCATGAATGGACTTTTGTCTTACACTTAACAGAAAGATAAATGTAAAGCTTTTAAATTTCTGCTTTAGTTGTCACTCTAATAAAGACCTTTTTTTATACATAAAAATCAGATCTGATGTAATATTATTGACTTAGCTTCCCTTTTTATATGCTTTGTTACAGAATTTTTTTTATATTTTCATCAATCTGAATCTCATTTTACTAAATTTATTAATATAATTTATAGACATTTCTATATATAAATGCAATACATATAATTTCCCTTATTAGGATTTGTTTATTATATTGTTTATTCCAGTGGGACATCGGTCATATATGTCTTTAGCTATTGGCCTATACGCCTATCTATATTATATACAGTATAGGCCTAACGCATTTATAGTCAAAGTTATGTGGTGCATCATGTTAAAACGCTTATGTATATACATATTTATATACTATAAAGTTATTATAATAGAGATTAAATGAACATTTTCTTTATATCTTCGCTTCTTTTTGTATCATGTATTTATTTGCAAACAATTAAAAGAGTTACAAGTTGATTGAAGATTAAATATGCCACGATAAGCATTTTCCAATTTTAATGTTCGACCACTGTTGATCTACTCACTCACTGTACACCAATTTATTTGTTAAATACTATATAAATTATACCTGATAATTGTTGCTTTACTGCATTAATTTTTCAACTTCTCATTGTTTTTTTGCCAGCATTTTTGTCAGTGCCATTTGCTTGTTTATAATTAACGTTGGGCATTAAATAAATTAATGTGGCATCCCTGTTTATGTAATTGGTCTTTGTGGCTTTTTATTGCTTGCAAGTATAGGCTAAATTAATAAATGTTAAGGTAAATGTCAGGTGCGCAAACAATGTGTTAATTAGCCTAGAAATAGGTTGGTTATTTTGTTTTATCAAATGCTTTGGTTTAGTAGTCCAGCATGGTTGGTTTGAAAAGAGTTTTGCCATATGGTATTATCAAATCCAAAAATTATTCTGCCATTGTATAACTTCCATCTGACATAAAACCGTTTTAAATTTCTTAAAATTAAAACTGAATGGTATCAACTCCTCTCTTTTCCTCGTATGCACCGCACATTTGCTTTAGCATTTATACTTTGACTTAACACTACGTCTAGTCACTCATTAGTAGCTCTATGAAGAGACCCATTATACTTTATGCATTATCTTAATTATTTATTAATGCCTTACTGTGCGTGATCCAAAATGTCAAACCGTATTTTATAAGGGGAATAAATATCTTTATATTCTTGTGGATTGATTTCCAATGTCCATTTTTATCAATAAATAGTTTTGAAAAAAAAAAAAAAAGGTTTGCCAATTGGTCTTTAAATGAGTTTCGTATATAGTCTGTACTATATAGATGGACTTATTAATGCATCAATACATGTTGTACTTATAATTATATTAAATGTTATTGGGTATTGATTACATATTTGGTATCAATATGTCTACTTTTGAAAAGAATAGAGTTTATTATTATAAATAGTGATATTGATTCTTCCCATTGGAAAAAAATAATTTTGTATTTTTTTTTTTAATTTGAATATTGATATGAGTGCAGTTTTTGAGAGCAACACTTTCCTTTTATTTTGTAACCATCATAAATAGTATACTTAAAACAACAATAATTTTTCTCCCTTTATTTTTTGAATATTTTTAAAAGATATTGCAAAGCATCCTTTATATAAGTTTAGTGTTGATTTGATATTGTAATTAGCTACGCAATTTAAAATATAGGACCAATTTATGCTGCCAAAATGAAAGTTTTTTTTAATGTAACAAAACTTTAATTAAATGTAACTTATATTATTTATCAGTTTTGTTGTTCGTTTAAATAGATGAAAATAAATTATCTTTTACCTTATCAATTTTTCTCTATTTAGATAATTTAGTGATTAAAAATTCTATTTTTGTGACGACAATTTCATCCAAATTTTGGATTGTTTATTTTCAAACTTTGAAGGATTATTTTTCACTAAAGAAAATTTAAACTTCTTGAAATAAATTTATAAATTTGCAATTTTAAGTTACAAATATTTTATATTAAAAATTTATAAAAGAATATTTTTGGGAAAATTTGATGCATAAGTGTATTTTTTTCTAATCAAATGTTGACTCATGTTATTTGTTAATATGCCATGAGATTAATTATGTAGTGCCATAATTGCATTTTTATGTAATTGATTTAAAAGAAAATTAAATAAATTATGTCTTATAACTTAAAGATTGAATAAACTCGAAAGAAATTCAGTAATTTAATAAAGAAGTTGTGAGTCTATATTTGCAATGGTGGCGATTAATTTTATACGTAATTATGTTTCTGTTTTAATTTATATAAATTTAAAGTTTTTTTATTAATGAAATATTTTATTGGAACTTGATGTGTTATAACAGACTTGGAACAAATATTAATTCGTGATTTTTATATTTTCCCTTCGCGAAAATATTGTGCAACAGATCGCATACGGCAATAAAAAGACAAAAAAACATCTGCTGAATCAACAACAAAATGGTCGTCAACAGACGTTCATAAATCTACGGGATAGGAGTACCACATTGTAGCTGTTTACCAGTAAATTTTGCCCTTTTTAACCGAGTTTGCCTATCATTTTTATTTGTTAATTACAAGAAAATCTAAGTTTAATAATTCCTTATGAATACTGTAAATCGTTTGCTATGTAAAATTCTGTTTTTCCACAGATGCATAGGATGCGAAATACAAATTCACGTAGCCAAAATTTGCATATTAACAAATAATATTTAGTATGATTCCAACTTCCATCCCATATAATTAATAACTTGCGATGAATATATTTATAATATCATTTATTTTATGAATTTCTTAAAAGTAGGCCTAATTAAAGACTCGTAGATGGCCTACTTCGTTTATTATTTATATTAAAATATAATCATAATAATTTTTTTTTCTGAATGTCAATTTTTTAAACTAGACCTTTCTAAGCTTCGTGTGAAGAATATGTTTTCAATTATTATTTGGTTTTAAAAATTAAAAATAATTACGAATAAAATTATGTTGAGTGTTATTTTTTTTACTTTTGTCCAGCCATGCACATTGTAAACTTAATGTCCTTTGTTACTTACTTATGTTAAAACAGTCTGTACTGAGATACATAATATTTAAAACAAAATGCATTTGTAATCTTTCGCGCACGATTGAATTTTAGGATTGTATTTTTATTATTATTTTATTATTAGATCAAGTTGTATTTAATATAAATTAAATGTTATTTTGTTATTGAGTTAGGAAAGCTCTTTAATAATAAGCATCGTTGAAATATTGTTAAATAACGTCTTTTAAGGGTGATCTATGCAGACCTTAATATTAATAAGTTACGTCGTCAAGTTGAAAAATTATTGATAATTTATGTGTCAGATCTTGGCTTTGTAAAATATTTGTCGCTCG
>Proasellus_grafi_1 ENA|HAEX01006507|HAEX01006507.1 TSA: Proasellus grafi, contig c7213_g1_i1
TGCATCTGGAAAATAATTTAATTGATCAATTGGTAGGGTTTGAGTTTGAACACTTAGAACACCTAAGAGAACTTTACTTGCAAAACAATAGATTAAAATTTATTAATAATTCAACATTTATTGAGCTAAAATCAATTGAAATTCTTCGATTAGACAACAACTACCTTGCAACGTTTCCAGTCTGGCAGTTTAATTCTAATAAAGGGCTAAAAGATCTTAAACTAACTCATAATTCATGGTCTTGTGATTGTCAATTTATGGTTGACTTTAAAAATTGGCTTAAAAGATTTAAAGACATTGTCCAAGATTCAAAAACCATAATTTGTGTTACAAATTCTACCAGAGAACCTGGTCCAAACGTTCTAGAAACGTCATATGCCTGTGAAAACTTTGTAGCGACATCTATAGTGCAAGAAAAAATTCATAATGATTTTTTACAACCAGTATTAATTACTTTAGGTATTTTTTTCCTTATTTTATTACTAGGAGTGATCTTTGCAATGGTGAGAGTAAAATTTCAGAAAAGTGTGGCAAAAAAATGTGGTTTAAATAAATGGTTTCCACCAGAATCTGTTTGCTCTAAAATTGATGAAAAAACAATTTTGTACGATGCTTTCATAAGTCATAGTGAGATTGATTCTTCCTTTGTCAGTGAAATATTTACCACTGAATTAGAAAATGGAGACCCGAGCTATAAATTGTGCCTCTCGAGCCGCGATTACGAAACTGTTGGTAATTACGTTGGAGATTTTATAATTAACTCTATTGAATCTAGTCGTAAAATCATTTTTGTTCTAACGAAAAACTTTATTGATAGCGATTGGTGCAAATTTTCATTTAAGGCTGCCCATTTAGAGGCTTTAAGAAATGCTCATAACAAGGTAATTGTTGTGGTATGTGGTGATGTTACTGAGACAGATATGGATTCCGATTTAGCTGAATTGGTAAAGAATGGAACCAAACTGAAGTACGAAGATAAGTCTTTTTGGAATAAATTGAGAGCAGCGATACCAGGTGGAAGAAAGAATATAAACCAACAATGCTTCATATCAGAAACAGGTTACATAATGAGAAATAATATTGCTGGCCTTTCTCCTTCTCACACAATAAAAGGAGGTCAGCTTATACCCAATATGGTACTTAAAGGGTCTATTAAAGCATCCCCTACTGCAATGGTCCACAACAATCACCATCATAATCATAACTTCCATCCTGCTCGTCAGGCCAAGATTCTGCATC
>Proasellus_grafi_2 ENA|HAEX01018616|HAEX01018616.1 TSA: Proasellus grafi, contig c20030_g1_i1
CTCCAGCTTCACTCCAAGTTGGGATTTGGGAATCAGTTCCTTGTATAGTGCCGTAAGCCAGATGAGGAGACCAAATGGTTGATTTAAGGGATTAAATGTTTACGAGAACGAAAGTCCGACTATCTCTGGACACTTGAAATGAGATCAATACTGAAAGCATTGCCAGTCATTTTTACTTTATTTCAATGTGTTCAATCATCCAATACATTTGTATTAAAATGTGGCAATTGTTCACGGGGGATTGATACTCTGGTCTGTCCTGATTACATCAATAAACAATATGAACTACAAATACAGGCGGAGGAAAATGAGCCAAGAGGGTTTCTTCAAATAGAATGTGGCACTTTGCCAATGGTAAATTTTGACCTTCTGGACGGATGCATGTTTCCATCGGTGAGCTCGGTTAAGTTCAATTTTTGCCCATTCTTCAACGAATCCTTCGCTTCTACTTTTAACCAAATTGGAATAAATAGTACGAAGATTAAGTATTTGAGTGTGGTATACCCGATAGAGGGGATTACGACTCTTAATTCGGATCACCTAATCGAATTAACGAACCTCACGTTTTTAAATCTGGATATGACTCAGTTAACTTACATCGCGGAAGATGCCTTCCAGTACTCAACGAATCTCAAGAGATTTGATCTAAGAGGCAATAACTTACAATCCCTACACAGCAATACCTTCAAGAATTTGCCTAATTTATTTTACTTAAATTTGATCAATAATAGCCTAACTGAACTTCCTGAAGATTTATTAGATAATTTGCAAGCCCTCGAAACTGTCTTTTTTGGATCAAATAATTTAGGACACATCCCTGGAAAGCTATTTAGCAACGCTATGTCTCTCAAGAGTGTAGCTTTTCCAAACAATCATTTAAAGTCACTTCCAGGAGACTTGTTTGTAAATAATCGTGGTTTGTTATCTGTTAATTTTAAAAGAAATAACATTAATAAATTACCTGAAAGTATATTTGTAAATAATTCCAATTTGGAAATAGTAATTGTTTCCTACAATAAAATTACTGACCTACCAGAACAATTGTTTAGCTCCAATGACTTAATAGTTACTTTAGAATTAGATAATAACCTACTTACTACGTTACCTGAATTTATCTTTAAGAACTTAGTAAATGTAAAAAAGATTAAGTTATCCAAGAATCAAATTAATAATTTACCAGAAAATTTGTTTAATGGATTAAGTCAAGTAGAGGAGCTGGATTTGTCATGGAATTTGTTGCAAAACTTACCAAGTGGCTTGTTTAATACCACTACCAGAGTGAAAGTAATTAATTTAAGTAATAACAATGTATTGGAACTTCCTGAAAATATATTTATTAATTGCCTGGCATTAGAAGTACTAAAATTACAATATAATAATATATCGAAACTAAGTTTTAATAGTTTTCCATTTGATTCGGCATTAAAGAAAATAGATCTTTCTTTCAATCAACTGACTGCAGAAGGTGTTCTGGATTCACATACTTTTGCACTAAATCGACAGATTAACTTAGAAAGCATTGATCTCAGCTTCAATGAATTTTTTGTATTTCCTGATATGAGTTTGTATAATTTTATAAATCTTAAAAACTTAAATTTTGAAGGAAATCTTTTGGAGCAATTGCATTTCAGTGAAATATTTGATCTGCCACCTGACGCCATTTTGGATTTGAGAGACAACAAAATTGTTAGGATAATAAATTTTGGTTCGTTTGAAGAAAAAACCGTTAACGTGTTTCTTGCAGGCAATAATTTTACCTGCGATTGTGCTATTTATGATTTGACTAAACAGATTCAAAAGGATTTACAATCTTCTCGAAATATTTATGAGACAGTTAGTGATCCTCAGGAGAACGCGTATTTTGAGGCCTCTTTAAATGTTCTTGATAAGGAAGAAGTACAGTGCCACAGACCGAAACATTTATCTAACCGTCTATTATCATTAGTTAATTTAGCTGAATTAGAATGTTCTGTACCGAAATCTGAATGCACTAAAGATTGTCCCTGTATTTACAACCGATTTTTTAATATGGTTACTATAAAATGCAGTAACCATAAACTTAAAGCAGTTCCAGATGTCAAAACCCATCCTAATTTTGGCTACGCTTTTGATCTCAGTGGCAACGCTTTATCCTTCTTTAATTTATCATCGGAAACTAATGTGGTCAATCTCAGCTTAGCAGACAATAGGTTGAAAAGTGAGGACTTAAACTTTGAAGGAATTTTACCGCCAAAACTTCGTCACCTTGATTTAAGTAGAAATAATTTGACGTCTTTATCTGAATTATTTTTAATGGGGCTAAACGCCTCCTCTACGTTGGAGAAGATTGATTTGACTTCAAATCCATGGTTGTGTGACTGCGATATTACTCCATTGCATAACTTCATTCAAGCTCATTATATGGAGGTGAAGAACATAAGAAATATTATTTGTCTAGACGAGCAGAAGCCACTAATCGACATGACTGAAGAAGATATCTGTCCATTGCTTCTGAAGCCTGTAATCTTGGCCACAATTGGGGTGGTTACTACACTCCTTATTCTGAGTGCAATACTAGGTACTGTCACTTTTTATCACTACAGAACTGCGATCAAGGTATGGCTCTTCACTCATCGTCTATGTCTGTGGTTTGTAACTGAGGATGAAATTGATGTTGACAAGGAATATGATGCTTTTATTAGCTATTCTCACAAGGATGAGGAGTTTGTTAACAACATATTGGTGCAAGGGTTAGAAAATGGTGACCCTAAATATCGAATATGTCTCCATTATCGCGATTGGATCGTTGGAGAATTCATTCAGAACCAAATAATAAACTCTGTCAATAATAGCAGGCGAACCATAGTAGTGTTGTCCGAGAACTTCATCGAGAGTGTCTGGGGTCAAATGGAATTTAGGGCTGCTCATGAAAAAGCTTTGCAAGAGAAAACCAACAGAGTTATTGTTATAGTTCATGGAAAGATGCCTCCAGAATCATCTTTGGACGAAGAGCTTCGTCATTATATTTCGATGCATACTTACCTTGTGTGGGGCCACCCGAGATTCTGGGAACACCTTCGATACGCCATGCCCCATCCAAAACATTTGATGCTACCCACGAAACAAAAAAAACATAATGTAGAAAAACTTGAGTTAGTGGTAAATGGGCATGTTAAAAACACTGCTAAAGTCTGATAATTTTTTCTTATGATAAATTCGAAGATAAAAGTTCAAATAAAACGTAAGTTTTGGCTTAAAATTTCAGTGATTTTATGTTTAGCTCTCTGAAAACTGTATAGGCTATGAAAGAGTCTCTAGTTAACAACTCTTCAAATGATGGTAATTGAGTTTGTAAAATTGTTGCTGCAATTTATGCGATGATGTCTTGTCTGTACTTGCCTAGTATAGAGATACTTATGTTGCTGTGTTACTGTTACTGTGTGCTTTATGCGCTTTAACATATTAAAAATTACGAAAATGACATGAGTATGAAATATAATTTCGTTACAAATCTTGATAAGACACAGTTCCTGTTAGCAGGAATTAAGGATCTATTTGAAATCTATGTATGTGTAACATGGAAAAATCATAGAGGTGGTTAAATCAAGTGCGGATGATAGCTTTGTTTATAATCCATGACGACTAGGAGCACGAAAGCCTTCAACAGGAGCTCGGTTTAAGGAGTGGAAAATGGTGATTCTTGGGAGTTATGAAGGAAGACGCTACGTTACAGGTGGGCAACAACCAAATTCCATCAGTGGCTAATTATCCCAAATGTGTGGCGACTTTGAGTTTGTCAACAATTGGTTGTAAGCATTTTATAATTCCTGCTTTCTTTGGAAATATTCCTCATTTTGAATTATCGTTGACGCAATTTTGTCCTCTATTGCTCTCGATTTTCTTCTCCATTTCAGTAAGGATCTACTACGAGGTTTAATAGTGTGACGACTTCTATTATTAATTCAACACACGTATGCTATACCAACACCAATAAAAAAATAACTTGCTCGCCTCTGCACTACGTGAAACAAACACTGTTTTCTGTCACGGGTGAAGCATTTAGGCCTACGTATGGATGTAACAAGAGCTTGAATTTTCTTTTTGGTGTCATGACGATGTAAATGTCTAAAGAAGCATTTTCATTATTTTATTTTATCTCAGTTATTTTATTTTAACCTAACCTGCGGCTTCCTCACCATAGACAAAATCCCTATAAAGAAACCATTAACTGATGATGTGAATGTCTGTAGTTTAATAATTATGTGATCATCCTCGTATTTTAATACTCATGATATGGAATTGTTTGCTGCAATTGTTCTGTTAAAATACTCAATTTTTACTAATATTGCTTTAAATGTTTATTTGTTTGCAGTAGCACCAATTCAATTGGGTATATCAGCTGTTAAATATTGTAATTAAGTAAAGGTTAACATTGCAGCCTTTGTGTGGTAACTATGTGAAATTTTACACTGTAATTTACAATTGACTTTGCATTAATTGATATTAATAATGTATATTACTTAAATAGAATAATTT
>Proasellus_grafi_3 ENA|HAEX01020850|HAEX01020850.1 TSA: Proasellus grafi, contig c21799_g1_i1
CTTTCCATGGTTTAGCGTCTCTCAAGTATTTATTTCTTCAAGACAATATGATTGTGAAATTAAACGAATTTGAATTTTCAGGATTATTTCACCTCAAAGAACTGCATCTTCAAAACAATAGAATCTCATTTTTACATAACAGTACTTTTGTCGGGCTTAAAATGCTCGAAGTCTTGAGGATCGATAACAACTTTCTTATGGATTTTCCAGTGTGGGTTTTGTCGCGTAATATGCACTTGAAAAGTATTTATCTATCTAACAATCCTTGGGATTGTAACTGCGAATTTATACACGAATTAGGTAGCTGGGTTCGAACTCATGGAAAACATATTTTTAAATCTGATGAGCTGTCCTGCATCGTGAATTCTGGAACTGTTATGATGGGAATCACTGAACCTAATTTTGTTTGTGCTCAAGGAAGAAGAGACATAACACACCAGCAATTCGGTCAGCGTGAGTTACCTTTTCTCGCGGGAGGTTTGTGTGGTGGAATTGCTCTCATAACAGCACTGGTTGTGATAGCGATGATTATTTCAAGAAGGAAAGCAGTAAAAGCTAGGAAACTTGGATTTTCTTCTGCATCATCATATTGTCAAGAAGATGATGGTAAAGTTTTTGACGCATATATTTGCTATAGTTTAAATGACACTAGTTTTGTTCGTGATGTATTGGCATCGAAGCTAGAAAATGGTTCTCCAAGTTATAAATTATGTCTACACAATAGAGACTACAATGAAAGTTCACGCCTGTCTGAATTTATGACACAATCAGTTTGCTTCAGTCGAAAAACCATTTTGGTAATATCTAGATCATTCATAGACAAAGAGTGGAAGGATTCACATTTTCGTAGATCCCTGTCAGAGAGTTTCAGAATGTTAGAAAATACCTTAATAGTTGTAAATTTCGATGGTGTACCAGAAATTAATGGTGATCATGACTTACGAACACTACTTAAGAAATCTAATAAGGTGAAATGGGGTGATAAATATTTTTGGAAAAAACTTGGAGAAGGTTTGCCAGTGAAATCTGTATATTCCGCATTTTCTCTGTATATAAGTGATCCTCTTTATAAGTCACCTGTTCCACTATTGTCACCCCCACAAACAAACGATCTCCCTTCTTCATCTTCTGTCCTTACAAGCACTACAGGCTTGACAACCCCGTCAGACGTTGGTCTATCTTTCCAGCAAGAACAACCTACTACCTATAAGGCTCCACCACCTCCCCGTCCTTGTCCAAAATCTTCCTGTGAATACATGTTCTTACCCAATAGAGATAGCAAAGAGATATCATCATGCTCTTGTCATAGTATAACACAACAAGTCTATTCCAACGCCGAGGGCGACACTGCTTCCGTCCATAGTTACAACTCTCTGGAGATTTTCTCTCACCAGAGGA
>Proasellus_grafi_4 ENA|HAEX01024271|HAEX01024271.1 TSA: Proasellus grafi, contig c24098_g1_i2
TAAAGATTCACTCAATGGACTTTCTAGTCTTAGGAAGTTGGATATTTCGTTTAATTTAATATCGGAAATTCAAAATGGAACTTTTGACAAAGCTTCTTTCGTGAATGGTCTAAATATTACCCACAATCAATTCAAAAGCCTCTATAGAGTGGCCATGTCTCTTCAGAATTTAACATGGTTGAATGCTTCACATAATAATTTAGAATGGTTTGATTATATCGTCATTCCACAAAGTTTGAAATGGATTGATATTAGCTACAACCAATTAGACAAACTTGGAAATCATTACAAAATTACAGATAATATGAACTTAAAAGTTTTATATGCAAATAATAACAATGTTACTGAAATTAATGGACATTCCTTATTGAACAGCATTGAAGAAGTACACTTAGAAAATAATTTAATTGATTATGTAGCATCAAATACCTTCAAAGATAAAATGAATATTAGTATCATTAATTTAAGCAATAACCGACTGTCCATTCTAGGAGACGCCTCTTTAAGACTTTCCCCAAGAAGCAGTGATTCACCCGCCGCTCATCCGGTGTTACTCCTTGCAGGCAATATGCTGGAATGTGACTGTGGAGCGGAATGGTTGCTAAGGGCTGCCAAAGGTGGTGGAGTAAAAGGGCCCATTGGAAGTTCACTGCTTCCACGTCTTGGAGATGTTACAAACGTCAAATGTAAGCTCCCGGGAATATGGGACAACGCAATCGTTCCAGTAGTAACTGTTGAGCCTCATCAATTCCTTTGTACATATAGAAGGCATTGCTTTCCCGTTTGCCATTGCTGCGAATTTGATGCTTGTGACTGCGAACAGACGTGCCCTAGAAATTGCACTTGTTACCATGACCACACTTGGACTCATAATATTGTTGACTGCGGTGAAGGTGAGTGGGAAACAATGCCATCAGGAGTACCAATGGATGTGACAGAGGCGTTCATGGATGGCAATAATATTGGTATCCTTACTTCACATGCGCTTATTGGGAGAAAGAATTTACGATCACTTCATCTCAATAACTCTCATATTACTGCCATACAAAATAGGACTTTTAATGGGTTGAAAAATCTATTGACGCTTAGACTCAGCAATAATTTGTTAGAAAAGATTCATGGGTACGAATTCATGCACTTACACAACCTAATGGAACTTCACTTAGACAACAACAGATTGAGTTATCTGGGAAATGTAACATTTTCTCCCTTACGTTCTCTCGAGGTGCTAAAACTGGACCATAATAGACTCATTTCTTTTCCTGTTTGGAACTTGGCTCTTAATCCATTTTTAATTGAAGTTAGCCTTAATGAAAATCCTTGGAGTTGTGAGTGCAGCTATCTTGCTAATTTAAGAGCTTGGCTTGAAGCTAATCGAATAAAAACTACAAATGGATCCATAATAAGATGTTTTCATAACATATCGGGGGAGGAAGGACCACCTGTATTATCAGATTCACCAATTAGATGTGACCACTATGTAGCTAATAATAATATTAATACTTTAATTGTGCATGATTATGTGATGTTAGTTACAATAAGTATAACTCTTATTATGCTCTTTATTTGTGGGGCATTAATTGTCATTGCTTATAGAAGGAGGCTCAAACTTTGGGCTGTAACTAGTTATGGTAAAAGACTATTTGAGAAATCTTCAAATTATGTAGAAGAAAGAGAAAAATTATTTGATGCTTTTGTGTGCCACAGTGCCAAGGATTCTGCCTGGGTTTGTGGGTTGTTGGCTCCTGAATTAGAAGCTCGTGGTTATCGACTCTGCGTTGATACCACT
>Proasellus_grafi_5 ENA|HAEX01026407|HAEX01026407.1 TSA: Proasellus grafi, contig c25306_g1_i1
TTTCTCGTGTACAGCCTTACGCATTCTTTAAGAAAAAGAATTTGAAAAGAGTCGATTTATTTGCCAATCGAATCAAAACTATCGATCAAAACGCTTTGAGACTGGCAGAATTGGATCCACATAATCCGCTACCAGAGTTTTATTTGGCAGAAAATCCTTTTGAATGCGACTGTACGTTCGAATGGCTGCAAACAGTAAACGTTCAAGAGGAACCTCATCAAACACCGAGAGTTGTGGATCTTACATCCATTATGTGTCATTTACTCAGTCGTAGGGGCCCAACTGTAGTCCCCCTTCTGGAAGCTCAAAAATTGCAATTTCTTTGCAATTATAACTCACATTGTTTTTCCCTGTGTCATTGCTGTGACTTTGACGCTTGTGATTGTGAGATGACGTGTCCTTACAACTGCACGTGTTTCCATGATGATTCCTGGACTGCAAATATTGTCGATTGTTCCAATTCCCTTCATTCCATAATTCCAGAACGGATTCCTATGGACGCCTCTGAGGTTTACCTGGATGGCAATAAACTTTCCAGCCTTTCAAGTCATACTTTTATTGGTCGTAAAAACCTTAGAGTTTTATTCCTCAACGGGAGTCATGTAAGTGAGATTTTTAACAGGACTTTTAATGGTCTGCGGAAATTGAAAATTTTATATTTGAACAATAATAATATTTCGGTACTAAAAGGCTTCGAGTTTGAAAGCTTGAACTTACTTAAAGAATTGTATTTGCATAACAATAGACTGAAATCTATCCACAACTCAACTTTTTTTACTTTGACGTCTTTAGAGGTCCTAACGCTAAATAATAACTTTTTGACAACTATGTCAGTGAAGCAGTTTAGTGAAAATTTATTGCTAAAACGATTGTGGCTAGGAAAAAATCCATGGACTTGCACATGTACGTTTTTAGAAACCATGAAGGAATGGATTGAAGATTCTGATAAACTATTTGCTGATAAAAAGGATTTTTATTGTTTAGGTAATGATACTAATATTCAAAGGATTCACATCCCCTCTTACAACGAGTCATGTGGGATGAAGAATTTAACAACAAGCTATCAATATGTAGCTTCCCACGATTATCTCTTCTTCCCTACGATAAGCCTAGGGGTGTGTGCCCTATTATTGACTGTGATATTAGTCGTATTTTGTAACCGTGGCCGAATGAGGGTGTGGATGTACGCCAAATATGGATTGAGGATTTTCCACAAAAGTGAGTACGAAGGAGATTCTAATAAGTTATTCGACGGCTTCGTCAGTTACAGTTCTAAGGACGAAGTATTTGTCACTCAGATTCTGGCACCGGAACTGGAGCGAGGTACTCCTTCGTATAAACTGTGCCTCCATTACAGAGACTTCCCAGTTGGGTCATTTGTTAGTGATAATATTGTTGGTGCTGTTGAAACTAGCAGAAGGACCATAGTAGTCCTCTCTGAGAACTTTTTGAAGAGCGAATGGTCAAGAATTGAATTTCGTTCAGCTCACCATGAGGTGTTTCGTGATAGAAAAAAACGTCTCATTGTTATCCTTCTGGGGGAGGTACCCCAGAGGGACTTAGATCCCGATCTTAGGTTGTATCTCAAAACTAATACTTTTCTAAAATGGGGAGATAATAGATTTTGGGAGAAATTGAAGTATGCCATGCCCGATGTCAAACCCCCATCTCGTAATCACCCACTTAGGGCATTAAATCAGTCACAGCCACCTCGTGCATCGGAACACAATCAACAGCCATCCGCTCAGCAGCAACATCAAGTCCAACCGTTGCAAACGCAATTGTCTCAACAAACTCCACTTTCTCCACAAATGCAAAATACAATCAGGGCGCAAGTGCCCCCACAACCCCATCATCATACCCATCATAACCACCATCATCACCAATACATTCAGCATAATGGGCATCACATCAATTCTCATATGTAAATATTTTTATTATAATAATTATTAATATGCCATTATTATTCATCATGAAGCAATTATTTTATTTGCTTTCAACAATAAATTTATAAAAA
>Proasellus_grafi_6 ENA|HAEX01030407|HAEX01030407.1 TSA: Proasellus grafi, contig c27078_g1_i1
ATCCCCCATTCGGCGTTTAGTCCTTGTGTCAATTTACATACTTTGGATCTCTCTAACAATGAAATCCATGCAATTCCAATCAAAGCATTTGAAGGTGTCGATGTTTTGAGTTTTCTCGCTATGGACAACAATAAGATTTCTGATATTGACAAAGATGCGTTTTTAAATCTCAAAAATCCCCCATTCGGCGTTTAGTCCTTGTGTCAATTTACATACTTTGGATCTCTCTAACAATGAAATCCATGCAATTCCAATCAAAGCATTTGAAGGTGTCGATGTTTTGAGTTTTCTCGCTATGGACAACAATAAGATTTCTGATATTGACAAAGATGCGTTTTTAAATCTCAAAAACTTAGCTGATTTAAATATTAACGGAAACCTTCTAAAAGCAGCTCCTCAAGCAATCTCTCATCTACGCAATTTAAGAACCTTAGATTTGGGAGATAATCAAATTTCCAGTTTGGACAACATGCCAGTGAAAGGACTTAACTTTTTGTATGGTTTGAGATTAGTAAACAACAAAATAAGTGGTAATATCTCAAAGGAGACTTTCGTGAATATTCCATCTTTAAAGATTCTAAATTTGGCTAAAAATGGCATTACAAATATCGAAATTGGCGCATTTTCAAAGAATCAACATCTTCAAGCTATTCGCTTGGATGCAAATAAATTAACGTCAATGAACGATTTGTTCGAATCGCTTCCAAATCTTGAGTGGCTAAACGTGTCTGATAATACCATTGAACTGTTCGACTATCATTTTATTCCTCCAAGTTTATTGTGGCTGGATTTACACAAAAATAAAATTCCTGAACTTGGGAATGCTTTAGGGAGGCACGATTTAAATTTGCAAACATTAGATGCTAGCTTTAATAAACTTAAGCATATTAGTAGTATTCAGATTCCTAAGAGCGTCCAGTTGGTGTTTTTAAATGACAATAAGATTACTACCGTGGAACAGTTCACGTTTCTCAATAAAGAAAATCTAACTAGAGTGGATTTATTTGCAAATAAATTGACTAAAATGGAAATGCAAGCATTGCGTTTGATTCCGGTGCCACCAGATAAACCTTTGCCCCAATTTTATCTTGGTGGAAATTCGTTTGTTTGTGATTGCCATATGGAATGGCTCCAAAGGATCAATAACCTAAAGCATGATCGATTTTATCCAACTATTATGGATCTGGAAAGCATTTACTGCGAAATGCCTTTCATTAGAGGTGGAGTGTTTGTCCCATTAGTGGAAGTGGAAGCTTCCCAATTTCTTTGTCAATATGAAAGTCACTGTTTTGCTTTGTGCCATTGTTGCGAGTTTGATGCCTGCGATTGCGAAATGACGTGTCCTGAAGGATGCGGTTGCTATCATGACCAATCGTGGCGGTCGAACATCGTGAATTGTTCTATGCATGAGTTGGATGCGGTACCAGATAGAATTCCTATGGATGCCACAGAAGTCTATTTGGATGGCAACACCTTCAGGAATCTATCTTCCCACTCCTTCATTGGGAGGAAACATATGCAAGTTTTGTTTGTGAATGGATCAGGCGTGAAAACTTTGGACAACGAAACATTCAGCGGTCTCACGCGACTGACCATTCTTCACCTTGAAAATAACTTAATAGAAACTCTAAAAGGACACGAATTTAAGTACTTAAACCCTTTAAGGGAACTCTATCTTCATAGTAATAAGTTGTATTATATTCATCAGCATACATTTGTTGACATGTCTCATTTAGAGATATTAACGCTTCATAACAATAGATTAATAAATTTCCCCGTGTGGAGAATGGTTGATAACCCTTATCTGATGAGGATAACATTGCAGGATAACCAGTGGACTTGCGAGTGTCAATTTGTGGAGTCCTATGAAATTTGGCTTTCTGATAATATCCGCAAAGTTGCGGATAGCGATCAAATTAAGTGTATATCAACTAGTGATAAAAGTCCCGATTCATATATTTTAGACTTTAATGCAACAAATTGCCTGAATTCTTCTTCCACGTCAACCGTTATTCAGCCTATGATTTTGTATAACCTGTTGCATCCTGTAATTGCAATATCTGTTGCTTTTGTTGTAATTGTTGTGCTTCTTATCTGCTTCCTTTACCGCAACACTTTGAGGGTATGGCTATTTTCCAAATGCGGGTTGAGAACTTGTCACGACGAAGTCGATGCTAATGACGATCGAGATAAGTTGTTCGATGCTTTCGTCTCTTACAGCTCCAAAGATGAGGTCTGGGTTAACCAGATCTTGGCAGCTGAATTAGAAAGAGGTGAGAAACCTTACAGAATATGTCTCCATTACAGGGATTACCCTGTAACGCATTACATTACAGAGACAATCGTTGAAGCTGTGGAATCCTCAAAAAGAACGATTATCGTTCTGTCGAAGAATTTTATAGAGAACGAGTGGTGTCGCTTCCAGTTTAAAAGTGCCCATCATGAACTATTGAAGAAAAAACAGAGGAAAAGACTGATTGTTATTATTCTCGGGGACATCCCTGCCCGAGATATGGACCCCGATCTTCGCCTATGCTTAAAAACTAATCCTTGCATTTACAGTAACGACAAAATGTTTTGGCATAAATTAAGGTTTGCCATGCCTGACATGAGTCATAGTCAAAGGGCTGTTCATACGTACAGCACCATACCAGAAAGGCATGGAGTTAATAAATATAGTGTCAATAGTCCTCCAGCGTCTTTACATACGAATAATGTGCAGGTTTCAGATGCGTATTGGGCTTAAATGTGTTATAACCATGTTTGGGCTTTAGTCTTACACTTAACAGAAAGATAAATGTA
>Proasellus_grafi_7 ENA|HAEX01039768|HAEX01039768.1 TSA: Proasellus grafi, contig c29678_g1_i1
TCAACGCAGAGTACGGGGGAGTGGACCAGCTCTTTGCCTCGCAGTCGCAAGCGTTGCATCTTTCGCTCGCTGGCAATTTTTTTCTACCTATTGTGTGCCAATTTTAACTCTCTATTGCAATTAAAACTATGATTGTGTTGTGGAATTAAGGAATACTTATATTAAATGCAGTTTAATGTTCGATACTTTTTCAGTGAAGTGCGAAAACTCGATGTAGTTAATCGTCGGTATGATCGAATTGAGGACGTCTCGCTACCCTCATGATTTTTGCATTCCCACTCGCTTATTAAGATGGCGATGCATGATCGTCTTGGACCAACCTGGGTAATGGAGTACCCGTGACGGAGAATACTTCTTCAAAATGAAGAACAAATTTTTACTATTAATTTTTTCTTGGTTGACTTGGTGTTGTGTGGAATGCAGGTGGGTACATCAAGACTATCCTGCCATTCAGGACTGCCAAGTGACCTCTGTTCCGGGCAGTGACCTCGTAGCCCTATTATGTAGGCTACGAACTATCAACAGTGAAATAGATGCAACAAACTTCAGTGTTATTCCTTCCATAGAAACTGTCAAATTAAGAATAGAGTGTAGCGATGTCTTATTTTTTCAAAGCGCCCTTCACAACAAAAGTTTCTACCATTTGAACAACTTAGAAGAATTAGATATTCAATACTGCAAAATTGGTGAGATTCCGCTAGAGGCGTTTCTCGGATTATCTAAACTAAGGAACCTTACACTTAGAACTTTCAACACTGAATGGTCTGCCATGTCTTTAAAAATTTCCCCACAAGCTTTCCGTGACCAGAGACGTTTGGAAAAACTCGATTTAGGAAACAATAACGTCTGGACACTTCCTTCGAAGCTCTTCTGCAGACTGGAATACTTAACTTTTCTAAATATGTCAAGAAATAAATTACAAAATGTGGAAAATTTAAGTTTCGGGAATGATGTTGGGAAATGCGCCCCCCGCTTGAGATTTCTCGAACTTTCCTTTAATAATCTTCTCACTCTGCCTCATTTCTCCTTCGCAGCTTTGAAAAATCTAACTACTCTAAATGTCAGCATGAATGGAATTCGAGAAATCGCTGATCAAGTCTTTTTTGGAATGTATTCCCTGGAAGTTTTGGACATCTCTGGAAACCATTTGTCCACTTTACCCCCAGAACTCTTTAAAGAGAACAAACGACTAACGAAATTTTATGCTCATAATAATTCAGTGACTGTTTTGGCACCCGGTTTATTTTCAGGTTTAGCTATGCTCCTCGAGCTTGACCTTAGCCACAATGAGCTGACAAATACATGGGTCAATTCTGAGACCTTTATGGATCTCATTAGACTCGCCACGTTGGATTTGTCTTTCAATAAAATTACACGATTGGATATGGCGACTTTCAGAGATTTGACAAATCTTCAAATATTAAATTTGCAACATAATATGATACAATACATTGCTGATCATACGTTTAGCGGTTTGTTTCGCTTACACACGCTATTACTTTCTAATAACATGCTAACTGAGATTCAAGAGTACACTCTGCGTTGATACCACT
>Proasellus_grafi_8 ENA|HAEX01086172|HAEX01086172.1 TSA: Proasellus grafi, contig c76978_g1_i1
ATAAAGTGATTGGTGCGTTAAATAAGCTATGACAAACGCATTCGTCATGATTAAATAATGCCACAGAAAAGAGCTCACAAAAACCGTGATATACGAGCGTAATCCAAGTGCCACGAAATTTAATTATAATGTTGCTGATTTTATGAGGCACTTAACGAGAAATAGTTATGAAAATATGTTAGAAGAAATTCAATTTTAAGGATGATATTCAGGAATAATGAAAAAATTTTCTTGACTTAGAAATGTCTTTTTGTAAAAGTTTGAGAATTAATTTGGGCATTTTATATAAAGTTTTGGTCGCTTAAAGTTCAGCCGAGGAAACAAGTGTGAAAATTATGAAAATTTATTATTTCGTAGTGGAAGTGTTATAAGAAAAAATTACGATATAATTGGAGCTATTTGAAACTGTAGCATAAAGTTATATTTTTCTTATTTTCATTCAATTTTGATAGAATGACTCTGTGACAGCGAGGAAAAATGGATAAAAACTTACAAATTTTGTTAGCATTTTGGTCTCTCATTTTCATCTTGGCCATTGGGACACTCGAGGGACGACCACCTGAATGTATTTGGTCAGTTGAAAGTTCTGGGGTAACTCCCAGTGCCACTCAAGGTTTAAGAGCGCAATGCCACTTAAGAACTCTATTGCCATCTTTATTTGATGTTGAAAAAGGCAATTCTTCAATCAGTGCGCTGACTCACGCATCGCATATAACCGCATTAAATTTTAGATGCGCACACCAAGTAGTGTTTAAATCTGAAATAGAAGCTGCAATGTTTTCTGTCTTTCCTAGGCTCGAAGACCTAACGATTCTTCATTGTAAGTTAATTTTGCTGCCTAACTATTCTCTAGCTGGACTTCCCCATTTACGTAGATTATCTATTAAATCACATCATGAAGACTGGCCTGGAGCGTCTCTAGAATTAGAGCCATATGCGCTGTCAGATTTACCTAGACTAGAAGTACTGAATCTTTCATTTAACAATCTGTGGGGTTTGCCGGCTGCCAATTTGTGTCATTTGCCATCACTTACTACCCTAAATTTTACTTATAATAACCTTCATGATCTCGGTGACTTAAGGCTTAGTGCAACAGGAGGATGTTCCCACCCTATCCTTCACCTTCATTTAGACCACAATCAAGTCAACGAGGTCCGTGAAAGAGGGTTGGACGGGGCAAGTAATTTGCGAGTCTTAACAGTGAGCAACAATCATATTTCTCATTTAGCTGATGCGGCGTTTGAGGGACTCTACGAGTTAAGACATCTTGATATGTCAAATAACAGTCTCGTAGCTTTGCCTCAAGCTGCTCTTCGCGATCTACGACAATTGAGAGATCTAAATTTCTCGAATAACTCTTTAAGTGGACTTCCACCGAACGTTTTTGAAAGTTTAAGTCATCTTCACACACTTAATCTGAATAACAATCAATTGAATTTATCTCCTATCAATAAGGAGCCTTTCATGGGACTGATTAGACTAGTAATTTTAGATTTGTCTCACAATGATTTGACGTACATAGGAATTAACACTTTTAAAGACCTGTATTCTTTACAAGTTCTCAACCTTAGTTACAACCGCATTACCTACTTAGAGGATAATACCTTTTCAGCTCTATCTAACTTACATACTTTGCAACTATCAAATAATGCACTTACTGTTATCACATCTACAGGATTCAAAGGTCTATCTGTCCTAACATTCCTAAAATTAGATGACAATGAAATTTCTGAAGTTCATGAGACGGCATTTGATAATTGTTCCTCTTTACAATTAATGAATTTATCACGAAATAAGATAACTGTTGTTCCAAAGGCAATAAATAAGATCCAGTTGCTAAAATCTTTAGATTTAGGCTTCAATGACATTCAAAATATTGGTCCAGATAATTTTAGCGGTTTGAATCAATTGCAAGAACTTATGTTGCATCATAATTACTTGACTAATCTAAGTAAAGATTCACTCAATGGACG
>Proasellus_hercegovinensis_1 ENA|HAEZ01015716|HAEZ01015716.1 TSA: Proasellus hercegovinensis, contig comp37984_c0_seq2
AGCCATACGCCTTTTTTAAGAAAAAGAACTTGAAAAGAGTCGATTTATTTGCCAATCGAATCAAAACCATCGATCAAAACTCCTTAAGGCTAGCAGAATTAGATCCTCACGAACCGCTGCCAGAATTTTATTTAGCTGAAAATCCTTTTGAGTGCGACTGTACTTTCGAATGGTTGCAAACAGTTAACGTTCAAGAGGAACCCCACCAAACACCGAGGGTAGTGGATCTCACCTCCATCATGTGCCATTTACTCAGTCGCAGGGGTCCTACAGTCGTACCACTTCTAGAAGCTCAAAAATTGCAATTTCTTTGCAATTATGAATCGCACTGCTTCTCCTTGTGTCACTGTTGCGACTTTGATGCCTGTGATTGCGAAATGACGTGCCCTTACAACTGCACGTGTTTTCATGATGATTCCTGGACGGCGAATATCGTCGACTGTTCCAATTCACTTCATTCAATTATTCCAGAACGGATTCCAATGGACGCCTCTGAGGTATATCTCGACGGTAATAAACTTACCAGCCTTTCCAGCCACACTTTTATTGGTCGTAAAAATCTGAGAGTTTTATTCCTCAACGGGAGTCATGTAAGTGAGATTTACAACAGAACTTTTAATGGGTTGCGAAAACTGAAAATTTTATATTTGAACAATAACAATATTTCGATACTAAAAGGCTTCGAATTTGAAAGCTTAAGCTTACTTAAAGAATTATATTTACATAATAATAGGCTAAAATCTATTTATAACTCAACTTTCTTTACGTTAACGTCGCTAGAAATCCTGACACTGAATAATAACTTTTTGACAACCTTGTCAGTGAAGCAGTTTAGTGAAAATTTATTGTTAAAACGACTGTGGCTTGGAAAAAATTCATGGACTTGCACATGTGTGTTTTTAGAATCCATGAAGGAATGGATAGAGGATTCTGATAAACTTTTTACAGATAAAAAGGATTTTTATTGCTTAGGAAATGATACAAATACTCAAAGGATTCACGTCCCTTCATATAATGAGTCCTGCGGGATAAAGAACTTAACTACAAGTTATCAATATATTGCGTCCCACGATTATCTATTCTTCCCTACGATAAGCCTAGGGGTATGCGCCCTTTTGTTGACTGTGATATTAGTCGTATTTTGTAACCGTGGCCGGATGAGGGTGTGGATGTACGCCAAGTATGGTGTGAGGATTTTCCACAAAAGTGAATTCGAAGGGGATTCTAATAAGTTATTTGACGCGTTTGTCAGTTATAGTTCTAAGGACGAAGTGTTTGTCACTCAGATTCTGGCGCCTGAGTTGGAACGTGGAACTCCGTCGTATAAACTGTGCCTCCATTACAGAGACTTCCCAGTTGGGTCGTTTGTGAGTGATAATATTGTTGGTGCTGTGGAAACTAGCAGAAGGACCATAGTTGTCCTCTCTGAAAACTTTTTGAAGAGCGAATGGTCAAGAATCGAATTTCGTTCAGCGCATCACGAGGTGTTCCGTGATAGAAAAAAACGCCTTATTGTAATCTTGCTGGGGGAGGTGCCCCAGAGGGACTTAGACCCCGACCTCCGTTTGTATCTAAAAACCAATACTTTTCTAAAATGGGGAGACAATAGATTTTGGGAGAAGTTGAAGTATGCCATGCCTGATGTCAAGCCTCCATCTCGTAATCATCCTCTTCGGGCATTAAATCAACAACAACCTCCTCGTTCATCAACCGAACATCATCAACCTT
>Proasellus_hercegovinensis_2 ENA|HAEZ01037453|HAEZ01037453.1 TSA: Proasellus hercegovinensis, contig comp77644_c0_seq1
GGATCTGGTGTGAAGACTTTAGATAACGAAACATTCAGCGGTCTCACACGACTGACTATCCTACATCTTGAAAACAATCTAATCGAAGCCTTAAATGGACACGAATTTAAGTACTTAAATCCATTAAGGGAACTCTATCTTCATAGTAATAAGTTGTATTATATTCACCAACATACTTTTGTTGACATGTCTCATTTAGAGATATTAACGCTTCATGACAATAGGTTAATTAATTTCCCAGTGTGGAGGATGGTTGATAACCCATATTTAATGAGAATAACTTTACAGGATAATCAGTGGACGTGCGAGTGTCAATTTGTGGAATCCTATGAAATATGGCTGTCTGATAATATCCGCAAAGTTGTCGATAGCGATCAAATTAAGTGTATATCAAATAGTGATAAAAGTCCTGATTCTTATATTTTAGACTTTAATGCAACAAACTGTTTGAACTCCTCTTCCACATCAACCGTTATTCAACCTATGATTTTGTATAACCTGTTGCATCCTGTAATTGCCATATCTGTTGCTTTTGTTGTAGTTGTTGTGCTTCTCATCTGCTTCTTTTACCGCAACACTTTGAGGGTATGGCTCTTCTCCAAATGTGGGTTGAGAACCTGCAGTGAGGAAGTCGACGCGAGCGACGATCGAGACAAGTTGTTCGACGCTTTCGTCTCGTACAGCTCCAAAGATGAGGTCTGGGTTAACCAGATTTTGGCAGCTGAATTGGAAAGAGGGGAGAAGCCGTACAGGATCTGTCTCCATTACAGGGATTACCCTGTAACGCATTACATTACAGAGACTATCGTGGAAGCTGTGGAATCGTCTAAAAGGACGATTATTGTTCTTTCTAAAAACTTTATAGAGAATGAGTGGTGCCGCTTCCAGTTCAAAAGTGCCCACCATGAACTGTTGAAGAAAAAACAGAGGAAAAGGCTTATCGTTATCGTTCTCGGGGAAATACCAGCCCGAGACATGGATCCCGATCTGCGCCTTTGTTTAAAAACTAATCCTTGCATCTATAGTAACGATAAAATGTTTTGGCAGAAATTAAGGTTTGCCATGCCCGACACGAGTCATAGTCAAAGAGCTGTTCATACCTACAGCACAATACCCGAAAGGCATGGCGTTAATAAGTATAGTGTCAATAGTCCTCCAGCGTCTTTACATACGAATAACGTGCAAGTTTCAGATGCATATTGGGCTTAAATGTGTTACATAATAATATGTGGACTTTGTCTAACACTTAACGGATTATATGTGAAGCCTTTATAGTTATGCTTTATTTGTCACTCTTAATACTTTGTTGATATTAAAATAAGATCTGATGTAATCTATTTAGTTCACTATTTAATTGCTTCGCTTCAGAACTTTTTATTTATTCAAATTTTTGAATCTTCTTTTGAGTAAATTTATTTATAAAACTTAGACTTAAATGCAAAACATATAAATGCCCTTCTCCCTTCTATTAGTTTCCTGGAAGCTATATAATGTATTTCAATGAGACATAGGTCCTATATGTTTTTAG
>Proasellus_hercegovinensis_3 ENA|HAEZ01062110|HAEZ01062110.1 TSA: Proasellus hercegovinensis, contig comp91579_c0_seq1
GGTTTTGGATCCAGATATTTTTGCGCTAAATCGACAGATTAACTTAGAATTTATTGACTTTAGCTACAATGAATTTTATACATTTCCTGTCATGAGTTTATATAATTTTATTAAGCTCCAAAATTTAAGTTTTGAGGGAAATTTTTTGGAACATTTGCAATTCAGTGAAATTTTTGAGATGCCTTATGACTCATTTTTAAATTTGAGACATAACAGAATTGTAAGGATTACAAATTTTGCGGTTTTCGATGAGAAATCTGTAAACGTATATCTTAAAGGTAACAATTTTACGTGCGATTGCCAGATTTATGAATGGATTAAGCAGGTACAAAAGGATAGTGAATCTTCTCGGAATGTTTATGAAGCTGTCACTAATAAGGTTATTTATCCTGAAGTCTCTTTAAATGTTCAGGACAAGGATGAAGTACATTGCCACAGACCAGAAAATTTAGCTCACCGTCCTTTAACGTTAGTTAATTTAGAAGAACTAGAATGTTCCATATCGAAATCTGAGTGCAGTAAAGATTGTCCTTGCTTTTACAAACCAATTTATAACATGGTTACTATCAAATGTAGTAATCATAAACTTCGAGCAGTTCCTTATGTCAAAACCCATCCCAGATACGGTTACACTTTTGATCTCAGTGGTAACGCTCTGTCGTATTTTAACTTATCATCAGATAGTCAAGTGGTCAACCTTAGTTTATCTGACAATATATTTAGGAGAGATGACTTAAACTTGGAAGGAATTTTGCCTCCAAAACTTCAGTACCTAGACTTAAGTAGAAACAATCTGACGTCATTATCTGAATTGTTTTTGATGGAGCTCAACGCCACCACTTCCTTGGATAAAATTGATTTGACTTCAAACCCATGGTTATGTAACTGTGAAATTGCGCCATTGCATAACTTCATGCAAGCTCATTACATGAAGGTTAAGAACATAAGAAACATTATTTGTCAAGATGAACGTAAGCCTTTGATTGATATGACTGAAGAAGATATTTGTCCATTGATTCTAAAACCAGAGATCTTAGCCACTATTGGGGTTGTCACTTCACTTCTTATTCTGGTTGCAATATTAGGTACAATCAGTTTTTACCACTACAGAACCGCGATAAAGGTATGGTTCTTTACTCATCGTCTATGTTTATGGTTTGTAACTGAAGATGAACTTGATAATGACAAGCAATACGATGCTTTTATTAGCTATTCTCACAAAGATGAGGAGTTTGTTAACAACGTTTTGGTACATGGCTTAGAAAATGGTGATCCAAAATATCGAATATGTCTTCATTATCGGGATTGGATCGTTGGTGAATTTATCCAAAGCCAAATAATAAACTCAGTCCTTAACAGCAGGAGAACCATAGTAGTGTTATCCAAGAATTTTATTGAGAGTGTTTGGGGTCAAATGGAGTTTAGAGCAGCTCATCAACAAGCTTTAAAAGAGAACACTAACAGAGTTATCGTTATAGTCCATGGAGAGATGCCTCCTGAAGAATCTTTGGACGAAGAGCTTCGCCATTACATTTCTATGCATACTTACCTTAAGTGGGGTCACCCAAGGTTCTGGGAAAACCTTCGATACGCCATGCCTCACCCAAAACATCTTTTGCTGCATCCAAAGCAGAATAGATTAAGTGTAGATAAACTTGAACTAGTGGTCAATGGTCATGTTAAAAATACTGCTAAGGTGTGATCAATTTCGCTAATGATAACGTCAAATAATAAGTGTTCAAATGCAACTAAAGTCATATTTCATACTTTCAGTGTTTGGCTCTCTGAAATCTAAACCATAGCAAATTAGAATTTTTAATGATATTTGTACAAGGAAAGATCTACTGAAAGAAAATATGATTTTCGAAAAATGCAAATTATCATGAAAGAAAGGTACATAGTTGGTAGCTACAACTTATACGACCTATAGTAGTCTATACCTAGTAAGATAGTATAAATACTTCAGTAGTATGTACTGGATACGCCGTAACCGTTTGTAATTGAACAAATCCAGTTTCATCGCATTTTTGATAATGTGCAATTTGTGGAGTGTTGTAAGTGCATGAAAACTGACATCACTGATAAAGGTAGATAGAAGAAGAATTTTGATTTTGATAACGAAGGATCCCAAAATACGGATTTGGCTGTGGCATGAAATTTTGGTGTGTTCTCAAAGTGTGGCAGAAAATTTAATATTAAATATCTTAGCTTTTTTTTC
>Proasellus_hercegovinensis_4 ENA|HAEZ01053802|HAEZ01053802.1 TSA: Proasellus hercegovinensis, contig comp88544_c0_seq1
GTATCAACGCAGAGTACGGGAGTTTCAGACGAGCATTATTCGAGTGTGGATGATGACGCTCGTCCTAAAGTATATATTGTGCTGTAATGTCTCAAGTCCAAATTTTGGATGAGTGGAGGTCCAACCCTTTCAAAATAAAGGGATGGTGCAAATCACCAAAATATTAGAAGTTCGACCGTAACTTTTTGTTCAAAATGCGCAACAAAAAGAATATCAGTTATGCCGTGTTGGTCAAATTTTGGCAAGCGTTTCTTTTGTTGGTGTGTTGTTCTGTTCTTCCTGCAATTTACAGTGGTGGAAGTGAGTGCAAATTACACCATGATTCCGAAACACAAGAAAAAACTCTCGTCTGCTCAATCAAGACGATTGATGAAAATTTCAGAGTGGCCAACTTGACATTGGTTCCTCCGGATTCCATCGATAGACTCAAAATTATATGTAATGAGTTGTATTACTTCCAAAGTGTTTTGACTGCCGAAACTTTTTCTGACTTGTCTCGTGTTTCGGACTTAGAAATATTAAATTGCAAAATTAGCGAGCTTAATGACAGTGTTTTTGTGAATTTAAAAAGACTGAAGAATATTACCATGCGAACCCAAAATTATAATTGGCCCGTCATGAGTCTCTCCATCGCCGCCGAAGTATTCCGTCCACTGGTCTATTTGGAGCGACTGGATCTTAGTACTAACAATATCTGGGAAATTCCCGCTGGAGTCTTTTGTCATCTGTCCAATCTTAAGTTTCTCAATGTCAGCCACAACCATTTGCAAGATCTCACCCAACTCGGATTTTCGGGTGCGAACAATGTTCCCTCTAATAGGACAACATCTTGCGAATCTGATTTGATAACCTTGGATATTTCGCATAATGACGCTGACGTTTTGGTTGCAGGTGCCTTCAAAGGGTTAAGTCACCTGCAGGAGCTTAATCTTAAATCTAATAACATTGGCAAAATTGACGATAATGCTTTCGAGGGTTTGAATAGTCTAACTAATCTCGACTTCACAAACAACCGACTCGTTGCTCTTCCAGAAAATGCATTTATGCACGCCCCCGAACTCATGTACTTCAACGTCAGAAATAATTCCCTTACAGTGCTTTCCCCTGGATTATTTCGTGGACTGGAATATTTAGTGACTCTGGATCTTTCATATAACGAATTAAAATCTGAATGGCTCACTGAGTCCAGCTTCCAGGAGCTTATCAGGCTCGTTGTACTGGATTTATCTCACAACAAAATTTCCACACTGAATCCTCAGGTGTTTCGTAATATGTACAGTGTCCAGGAGCTTCGATTGTCCCATAACCTTTTGACAGCTATCCCCCATTCGGCTTTTAGTCCCTGTGTCAATTTGCATACTTTGGATCTCTCTGACAATGAAATTCGTGCAATTCCTGGAAAAGCATTCGAAGGCGTTGATGTTTTGAGCTTTCTCGCTTTGGACAACAATAAGATTTCTGATATTGACAAAGATGCATTTTTAAATCTTAAAAACTTGGCAGATTTAAATATTAATGGAAACCTTTTGAAATCTGCCCCTCCAGCTATATCTCATCTACGCAATTTAAGAACCTTAGATTTGGGTGATAATCAAATATCCATTTTGGATAATATGCCAGTGAAAGGACTTAACTTTTTGTATGGTTTGAGGTTAGTAAATAACAAAATAAGTGGCAATATTTCTAAAGAGACCTTCGTAAACATACCATCTTTAAAGATTTTAAATTTGGCAAAAAATGGAATTACAAATATCGAAAGTGGCGCATTTCTGAAGAATCAACATCTTCAAGCCATTCGCCTTGATGCTAATAAATTAACCTCTATGAACGATTTGTTTGAATCTCTTCCAAATCTTGAGTGGCTAAACGTGTCCGATAATACCATTGAACTATTTGATTATCATTTTATTCCTCCGAGTTTGCTGTGGCTGGATTTACATAAAAATAAAATTCCCGAACTTGGAAATGCTTTAGGGAGACACGATTTAAATTTGCAAACTTTAGACGCAAGTTTTAATAAACTTAAGCATATAAGTAGCATTCAGATTCCAAAAAGCGTCCAACTGGTGTTTTTAAATGATAACAAAATTACTACCGTC
>Proasellus_ibericus_1 ENA|HAFA01015227|HAFA01015227.1 TSA: Proasellus ibericus, contig comp32234_c0_seq1
TACTATTTATTTTATCTTGGTTGACGTGGGGTAGCGTGGAATGCAGGTGGGTACATCAAGACTATCCTGCCATTCAGGACTGCCAAGTGACCTCTGTTCCGGGCAGTGACCTCGTAGCCCTATTATGTAGGCTACGAACTATCAACAGTGAAATAGATGCAACAAACTTCAGTGTTATTCCTTCCATAGAAACTGTCAAATTAAGAATAGAGTGTAGCGATGTCTTATTCTTTCAAAGCGCGCTACACAACAAAAGTTTCTATCATTTGAACAACTTAGAAGAATTAGATATTCAATACTGCAAAATTGGTGAGATCCCTCAAGAGGCGTTTATAGGATTGTCTAAACTTAGGAACCTTACACTTAAAACTTCAACACTGAATGGTCTGCCATGTCTTTAAAAATTTCTCCACAAGCTTTCCGTGACCAGCGACGATTGGAAAAACTTGATTTAGGAAACAATAACGTCTGGACACTTCCTTCGAAGCTCTTCTGCAGATTGGAATATTTAACTTTTCTAAATATGTCCAGAAATAAATTACAAAATGTGGAAAATTTAAGTTTCGGAAATGATGTAGGGAAATGCGCCCCCCGCTTGAGATTCCTCGACCTTTCCTTTAATAATCTTCTCACCCTCCCTCACTTCTCCTTCGCAGCGCTGAAAAATCTAACGACTCTAAATGTCAGCATGAATGGAATTAGAGAAATAGCCGATCAAGTCTATTTTGGAATGTATTCCTTGGAAGTTTTGGACATTTCTGGAAATCATTTGTCCACTTTAC
>Proasellus_ibericus_2 ENA|HAFA01036034|HAFA01036034.1 TSA: Proasellus ibericus, contig comp59238_c0_seq1
AGAGTTGTGGATCTTACCTCCATTATGTGTCATTTGCTCAGTCGTAGGGGCCCTACAGTAGTCCCCCTTCTGGAAGCTCAAAAATTGCAATTTCTTTGCAATTATAACTCACATTGCTTTTCCCTGTGTCACTGCTGTGACTTTGACGCATGTGACTGTGAAATGACGTGTCCTTACAACTGCACGTGTTTCCATGATGATTCCTGGACAGCAAATATTGTCGATTGTTCCAATTCCCTTCATTCCATGATTCCAGAACGGATTCCCATGGACGCCTCTGAGGTTTACCTGGACGGCAATAAACTTTCCAGCCTTTCAAGTCATACTTTTATTGGTCGTAAAAATCTTAGAGTTTTATTCCTCAACGGGAGTCATGTAAGTGAGATTTTTAACAGAACTTTTAATGGTCTGCGGAAATTGAAAATTTTATATTTGAACAATAACAATATTTCGGTATTAAAAGGTTTCGAATTTGAAAGCTTGAACTTACTTAAAGAATTGTATTTACATAACAATAGGCTTAAATCTATCCATAACTCTACATTTTTTACTTTGATGTCTTTAGAGATCTTAACGCTAAATAATAACTTTTTAACAACTATGTCAGTGAAGCAGTTTAGCGAAAATT
>Proasellus_ibericus_3 ENA|HAFA01022021|HAFA01022021.1 TSA: Proasellus ibericus, contig comp44588_c0_seq1
CTCTTTCTTCATAGTAATAAGTTGTATTATATTCATCAGCATACTTTTGTTGACATGTCTCATTTAGAGATATTAACGCTTCATAACAATAGATTAATAAATTTCCCCGTATGGAGAATGGTTGATAACCCTTATCTGATGAGGATAACATTGCAGGATAACCAGTGGACTTGCGAGTGTCAATTTGTGGAATCTTATGAAATATGGCTTTCTGATAATATCCGCAAAGTTGCGGATAGCGATCAAATTAAGTGTATATCAACTAGTGATAAAAGTCCCGATTCTTATATTTTAGATTTTAATGCAACAAATTGTCTGAATTCTTCTTCCACGTCAACCGTTATTCAGCCTATGATTTTGTATAACCTGTTGCATCCTGTAATTGCAATATCTGTTGCTTTTGTTGTAATTGTTGTGCTTCTTATCTGCTTCCTTTACCGCAACACTATGAGGGTATGGCTATTTTCCAAATGCGGGTTGAGAACTTGTCACGACGAAGTCGATGCTAACGACGATCGAGATAAGTTGTTCGACGCTTTCGTCTCTTACAGCTCCAAAGATGAGGTCTGGGTTAACCAGATCTTGGCGGCTGAATTAGAAAGAGGGGAGAAACCTTACAGAATATGTCTCCATTACAGGGATTACCCTGTAACGCATTACATTACAGAGACAATCGTTGAAGCTGTGGAATCCTCAAAAAGAACGATTATCGTTCTGTCTAAAAATTTTATAGAGAACGAGTGGTGTCGCTTCCAGTTTAAAAGTGCCCATCATGAACTGTTGAAAAAAAAAAAAAAAAAA
>Proasellus_ibericus_4 ENA|HAFA01030632|HAFA01030632.1 TSA: Proasellus ibericus, contig comp54447_c0_seq1
AAACGATTGTGGTTTGGAAAAAATCCATGGACTTGCACATGTAAGTTTTTAGAAACCATGAAGGAATGGATTGAAGATTCTGATAAACTATTTGCTGATAAAAAGGATTTTTATTGTTTAGGTAATGATACTAATACTCAAAGGATTCACATCCCCTCTTATAATGAGTCATGTGGGATGAAGAATTTAACAACAAGCTACCAGTATGTAGCTTCCCACGATTATCTATTCTTCCCTACGATAAGCCTAGGGGTGTGCGCCCTTTTGTTGACTGTGATATTAGTCGTATTTTGTAACCGTGGCCGGATGAGGGTGTGGATGTACGCCAAATATGGATTGAGGATTTTCCACAAAAGTGAGTACGAAGGAGATTCTAATAAGTTATTCGACGGCTTCGTCAGCTACAGTTCTAAGGATGAAGTATTTGTCACACAGATTCTGGCACCGGAACTGGAGCGTGGCACTCCATCGTATAAACTGTGCCTACATTACAGGGACTTCCCAGTTGGGTCATTTGTTAGTGATAATATTGTTGGTGCTGTTGAAACTAGCAGAAGAACCATAGTAGTCCTTTCTGAGAACTTTTTGAAGAGCGAATGGTCAAGAATTGAATTTCGATCAGCTCACCATGAGGTGTTTCGTGATAGAAAAAAACGTCTCATTGTTATCCTTCTAGGGGAGGTGCCCCAGAGAGACTTAGATCCCGATCTTAGGTTGTATCTTAAAACAAATACTTTTCTAAAATGGGGAGATAATAGATTTTGGGAGAAGTTGAAGTATGCCATGCCTGATGTCAAACCCCCATCTCGTAATCACCCACTTCGGGCATTAAATCAGTCACAGCCACCTCGTGCATCGGAACACAATCAACAGCCTTCAACTCAGCAGCAACATCAAGTCCAACCGTTGCAAACGCAATTGTCCCAACAAACTCAGCTTTCTCCTCAAATGCAAAATTCAATCAGGGCTCAAGCTCCCCCGTACTCTGCGTTGA
>Proasellus_jaloniacus_1 ENA|HAFB01048282|HAFB01048282.1 TSA: Proasellus jaloniacus, contig comp155909_c0_seq1
CGACTGTGGCTTGGAAAAAATCCATGGACTTGCACATGTACGTTTTTAGAAACCATGAAAGAGTGGGTTGAAGATTCTGATAAACTATTTGCTGATAAAAAGGATTTTTATTGTTTAGGTAATGATACTAATACTCAAAGGATTTACATCCCCTCTTATAATGAGTCATGTGGGATGAAGAATTTAACAACAAGCTATCAATATGTAGCCTCCCACGATTATCTATTTTTCCCTACGATAAGTCTAGGGGTGTGCGCCCTTCTGTTGACTGTGATATTAGTCGTATTTTGTAACCGTGGCCGGATGAGGGTGTGGATGTACGCCAAATATGGATTGAGGATTTTTCACAAAAGTGAGTACGAAGGTGATTCTAATAAGTTATTCGACGGCTTCGTCAGCTACAGCTCTAAGGACGAAGTGTTTGTCACACAGATTCTGGCACCTGAACTGGAGCGAGGCACTCCTTCGTATAAACTGTGCCTCCATTACAGGGACTTCCCTGTTGGGTCATTTGTTAGTGATAATATTGTTGGTGCTGTTGAAACTAGCAGAAGGACCATAGTTGTCCTCTCTGAAAACTTTTTGAAGAGCGAATGGTCAAGAATTGAATTTCGATCAGCTCACCATGAGGTGTTTCGTGATAGAAAAAAACGTCTCATTGTCATCCTTCTGGGAGAGGTACCCCAGAGGGACTTAGATCCCGATCTTAGGTTGTATCTGAAAACGAATACTTTTCTAAAATGGGGAGATAATAGATTTTGGGAGAAGTTGAAGTATGCCATGCCCGATGTCAAA
>Proasellus_jaloniacus_2 ENA|HAFB01022883|HAFB01022883.1 TSA: Proasellus jaloniacus, contig comp35645_c0_seq1
ACGCAGAGTACGGGGGAGTTTCAGACGAGCATTATTCGAGGGTGGGTGGTGACGCTCGTCCCAAAGTATATATTGTGCTGTAATGTCTCAAGTTCAAATTTTGGATGAGTGGAGGTCCAACCCTTTCAAAATAAAGGGATGGTGCAAATGACCAAAATATTAATAGTTCATCCATAACTTTTTTGTTCAAAATGCGCAACAAAAAAAATATAAGTTATGCCGTGTTGGTCAAATTTTGGCAAGCGTTTCTTTTGTTGCTGTGTTGTTCTGTTCTTCCTGCAATTTACGGTGGTGGAAGTGAGTGCAAATTACACCATGATTCCGAAACACAAGAAAAAACTCTCGTCTGTTCAATCAAGACGATTGATGAAAATTTCAGAGTGGCCAACATGACAATAGTCCCTCTGGATTCAATCGACAAACTCAAAATTATGTGTAACGAGTTGTATTACTTTCAAAGTGTTTTGACTGCAGAAACATTTGCTGACTTGTCTCGTGTGTCGGACTTAGAAATATTAAATTGCAAAATAAGTGAGCTTAATGACAGTGTTTTTGTGAATTTAAAAAGGCTAAAGAATATTACTATGCGAACTCAAAATTATAATTGGCCCGTCATGAGTTTATCCATTTCCGCTGAAGTATTCCGTCCATTGGTCTATTTGGAGCGACTGGATCTTAGTACTAACAATATTTGGGAAATTCCAGCAGGAGTATTTTGCCATCTGTCTAATCTTAAGTTCCTCAACGTCAGTCATAACCATTTGCAAGATCTCACCCAACTTGGATTTTCGGGTGCCAATGTTCCCTCAAACAGGACGACATCTTGCGAATCTGATTTGATGACTTTGGATATTTCTCATAATGACGCTGATGTTCTAGTTGCAGGAGCTTTCAAAGGGCTAGGTCGTCTGCAGGAGCTTAATTTAAAATCAAATAACATTGGCAAAATTGATGATAATGCTTTCGAGGGTTTGAACAGCCTAACTAATCTGGACTTCACCAACAACCGCCTCGTTGCTCTTCCAGAAAATGTCTTCATGCACGCTCCCCAACTCATGTATTTCAACGTAAAAAATAATTCCCTTACAGTCCTTTCCCCAGGATTATTTCGTGGACTCGAATATTTGGTGACCCTCGATCTTTCATACAATGAATTAAAATCTGAATGGCTCACGGAGTCCAGTTTTCAGGAGCTCATCAGGCTCGTTGTGTTGGATTTATCCCACAACAAAATTTCCGTTCTTAATCCGCAGGTGTTTCGTAATATGTACAGTGTCCAGGAGCTTCGATTGTCCCATAACCTTCTGAAGAATATTCCCCATTCGGCTTTTAGTCCTTGTGTCAATTTGCATACTTTGGATCTATCTAACAATGAAATTCATGCAATCCCAGTCAAAGCATTTGAAGGTGTCGATGTTTTGAGTTTTCTCGCAATGGACAACAATAAGATTTCTGATATTGATAAAGATGCGTTTTTAAATCTGAAAAATTTGGCTGATTTAAATATAAACGGGAACCTTTTGAAAGCCGCTCCTCAAGCAATCTCTCATCTACGCAATTTAAGAACCTTAGATTTGGGAGATAACCAAATTTCCAGTTTGGACAACATGCCAGTGAAAGGACTAAACTTTTTGTACGGTTTGAGATTAGTAAACAATAAAATTAGTGGTAATATCTCAAAGGAGACTTTTGTGAATATTCCATCTTTAAAGATTCTAAATTTAGCTAAAAATGGTATTACATATATCGAAAGTGGGGCATTTTCAAAGAATCAACATCTTCAAGCTATTCGCTTGGATGCCAATAAATTAACGTCAATGAACGATTTGTTCGAATCACTTCCAAACCTCGAGTGGCTAAACGTATCTGATAATACCATTGAACTGTTCGATTACCATTTTATCCCTCCAAGTTTACTGTGGCTGGATTTACACAAAAATAAAATTCCTGAACTTGGGAATGCTTTAGGTAGGCACGATCTAAATTTGCAAACATTAGACGCCAGCTTTAATAAACTTAAGCATATTAGTAGTATTCAGATTCCTAAGAGCGTCCAGTTGGTGTTTTTAAATGACAATAAGATCACTACAGTGGAACAGTTCACGTTTCTCAATAAAGAAAATCTAACGAGAGTTGATTTATTTGCAAATAAATTGACAAAAATGGAAATGCAAGCATTACGATTGATTCCAGTACCACCAGACAAACCTTTGCCTCAATTTTATCTTGGTGGAAATTCGTTTGTTTGTGATTGCCATATGGAATGGCTCCAGAGGATCAATAACCTAAAACATGATCGCTTTTATCCAACTATTATGGATCTGGAAAGTATTTACTGCGAAATGCCTTTCATTAGAGGTGGAGTGTTTGTCCCATTAGTAGAAGTAGAAGCTTCCCAATTTCTTTGTCAATATGAAAGTCACTGTTTTGCTTTGTGCCATTGTTGCGAGTTTGATGCCTGCGATTGCGAAATGACGTGTCCTGAAGGATGCGGTTGCTATCATGATCAATCTTGGCGGTCAAACATCGTAAATTGTTCTATGCATGAGCTGGATGCAGTACCGGATAGAATTCCTATGGATGCCACAGAAGTCTATTTGGATGGCAACACCTTCAGGAATCTATCTTCCCACTCCTTCATTGGGAGGAAACATATGCAAGTTTTGTTTGTGAATGGATCTGGCGTGAAAACTTTAGATAATGAAACATTCAGCGGTCTCACGCGACTGACCATTCTTCACCTTGAAAATAACCTTATAGAAACTCTAAAAGGACATGAATTTAAGTACTTAAATCCTTTAAGGGAACTCTATCTTCATAGTAATAAGTTGTATTATATTCATCAGCATACTTTTGTTGACATGTCTCACTTAGAGATGTTAACGCTTCATAACAATAGATTAATAAATTTCCCCGTATGGAGAATGGTTGATAACCCTTATCTGATGAGGATAACATTGCAGGATAATCAGTGGACTTGTGAGTGTCAATTTGTGGAATCCTACGAAATATGGCTTTCTGATAATATTCGCAAAGTGGCTGATAGCGATCAAATTAAGTGTATATCAACTAGTGATAAAAGTCCCGATTCTTATATTTTAGATTTTAACGCAACAAATTGCCTGAATTCTTCTTCCACGTCAACCGTTATTCAGCCTATGATTTTGTATAACCTGTTGCATCCTGTAATTGCAATATCTGTTGCTTTTGTTGTAATTGTTGTGCTTCTTATCTGCTTCCTTTACCGCAACACTTTGAGGGTATGGCTATTTTCCAAATGTGGGTTGAGAACTTGTCACGACGAAGTCGATGCTAACGACGATCGAGACAAGTTGTTTGACGCTTTCGTTTCTTACAGCTCCAAAGATGAGGTCTGGGTTAACCAGATTTTGGCAGCTGAATTAGAAAGAGGGGAGAAACCTTACAGAATATGTCTCCATTACAGAGATTACCCTGTAACGCATTACATTACAGAGACAATCGTTGAAGCTGTGGAATCCTCAAAAAGAACGATTATCGTTCTGTCTAAAAATTTTATAGAGAATGAGTGGTGTCGCTTCCAATTTAAAAGTGCCCATCATGAACTGTTGAAGAAAAAACAGAGGAAAAGATTGATTGTCATAATTCTCGGGGACATTCCTGCCCGAGATATGGACCCCGATCTTCGCCTCTGCTTAAAATCTAATCCTTGCATCTACAGTAACGATAAAATGTTTTGGCAGAAATTAAGGTTTGCCATGCCTGACATGAGTCATAGTCAACGGGCTGTTCATACGTACAGCACCATACCAGAAAGGCACGGAGTTAATAAATATAGTGTCAATAGTCCTCCAGCCTCTTTGCATACGAATAATGTGCAGGTTTCAGATGCGTATTGGGCTTAAATGATTTATAACCATTAATGGACTTTTGTCTTACACTTAACAGAAAGATAAATGTAAAGCTTTTAAATTTCTGCTTTAGTTGTCACTCTAATAAAGAACTTTTTTTTATGCATAAAAATAAGATCTGATGTAATATTATTGACTTTGCTTCCCTTTTTATATACTTTGTTACAGAATTTTTTTATATTTTCATCAATCTGAATCTCATTTTACTAAATTTATTAATATAATTTATAAACATTTCTATATATAAATGCAATACATATAATTTCCCTTATTAGGATTTGCTTCCTGAAACACTATTTATATTGTTTAATCATGCAGTGGGACATCGGTCATATATGTCTTTAGCTATTGGCCTATACGCCTATCTATATTATATACAGTATAGGCCAAATGCATTTATAGTCAAATATATGTGGTGCATCATGTTAAAACGCTTATGTATATACATATTTATAT
>Proasellus_jaloniacus_3 ENA|HAFB01047671|HAFB01047671.1 TSA: Proasellus jaloniacus, contig comp144249_c0_seq1
TAATAATAATATTAATACTTTAATTGTGCATGATTATGTGATGTTAGTTACAATAAGTATAACTCTTATAATGCTCTTTATTTGCGGAGCATTGATTGTCATTGCATATAGAAGGAGGCTCAAACTTTGGGCTGTAACTAGTTATGGTAAAAGACTTTTTGAGAAATCTTCAAACTACGTTGAAGAACGAGAAAAATTATTTGATGCTTTTGTGTGCCACAGTGCCAAGGATTCTGCCTGGGTTTGTGGGCTTCTGGCTCCTGAGTTAGAAGCTCGTGGGTATCGACTTTGTGTTGCCCATCGTGATTGCTCAATTCCTTCAGCTCCATTAACGAGTCAAGTTATCAGTGAAAGCATCAGCTGCAGTAAAAGAGTTATTATGGTAATTTCTAAGGGATTCACTGATGGCGAATGGTGCAGATATGAATTTAAATCGGCTCATATGGAAGCAATTCGCAGCATTAAGCGAAAGCACTTAATCGTTATAATTCTTGAGGAATTGCCCCGATCAGAATTTGATACAGAACTGAACTCTATTGTCAGATCTACGTCATCGACTTTGAACCCTAGAGATTCAAGGTTTTGGGAACGTCTACGAAGAGCTCTACCGTCATTAAGGCACCGGAAACGATGCATGACTTCTAACGGTCTTAGTAAAACTGCCAGTCATCCTCTAGTTGCGACAAACAATCATAACGATACTGCATGGCCTTTGTCAGAAACCAAAGCCATTCAAAGAGTCTCCAGTCACTCCTTGACGGTTAACCCATACTGGGAAACGGCTGTTACAACAAATGTTCCAGACACTAAGTGGATCACTTCTGAAAACTGTACCATTTCAAAGCCTTCGTGGTTGTCTGAAATGAATTCGTCCACTCAATCTGAGTGTAGGGGCATGTTGAAAGAGGGTGATCATACGTACATGAGCATGAGTGAGTGTGGAGATTCAATACCTTCTTCCATTTCTAATGCAAGAACAATTCCATCATCTGGTGTCATTCCTGTTTCATCAACTAACGATAGTTTTTCTCCTCCAGCTCAATATCAGGAAAGATTAGCTGATGGACGATTGTTAGATGTGCGATTAGTCGACGCACGTTCAAGAACACTACAAAATCGCCCCCAAAATTTTTCAGCCTCCCTCTTCAGACGAGATGGTCCTGACTATCTAACTAGAAGTTGGATTTTCCAC
>Proasellus_karamani_1 ENA|HAFC01037600|HAFC01037600.1 TSA: Proasellus karamani, contig comp57626_c0_seq1
ACCGTCGAACAGTTCACTTTTCTCAATAAGGAAAATCTTACTAGAGTTGACTTATTTGCAAATAAATTGACTAAAATGGAAATGCAAGCCTTAAGATTAATTCCTGTGCCACCGGACAAGCCCTTGCCTCAGTTCTATCTTGGAGGAAATTCGTTTGTTTGTGACTGCCATATGGAATGGCTCCAGAGAATCAATAACTTGAAGCATGATCGCTTTTATCCTACGATTATGGATCTGGAGAGCATTTACTGCGAAATGCCTTTCATTAGAGGTGGAGTGTTTGTCCCGTTAGTGGAAGTTGAGGCCTCCCAATTTCTGTGTCAATACGAAAGTCACTGTTTTGCTTTGTGCCATTGTTGCGAATTTGATGCCTGTGATTGTGAGATGACGTGTCCCGAGGGATGCGGTTGCTATCATGACCAGTCTTGGCGGTCAAACATAGTAAACTGTTCTATGCATGAGTTGGATGCAGTACCCGATAGGATTCCTATGGATGCAACAGAAGTCTACTTGGACGGCAACACCTTCAGGAATCTATCTTCTCACTCCTTCATCGGAAGGAAACATATGCAAGTATTGTTTGTTAATGGATCCGGTGTGAAGACTCTTGATAACGAAACATTCAGCGGTCTCACACGACTGACTATCCTACATCTTGAAAACAATTTAATCGAAGCCTTAAATGGACACGAATTTAAGTACTTAAACCCTTTAAGGGAACTCTATCTTCATAGTAATAAGTTGTATTATATTCACCAACATACTTTTGTTGACATGTCTCATTTAGAGATACTAACGCTTCATGACAATAGGTTAATTAATTTTCCAGTGTGGAGGATGGTTGATAACCCATATTTAATGCGAATAACTCTACAGGATAATCAGTGGACGTGCGAGTGTCAATTTGTGGAATCCTATGAAATATGGCTATCGGATAATATCCGCAAAGTTGTCGATAGCGATCAAATTAAGTGTATATCAACTAGTGATAAAAGTCCTGATTCTTATATTTTAGACTTTAATGCAACAAACTGTTTGAACTCCTCTTCCACATCAACCGTTATTCAACCTATGATTTTGTATAACCTGTTGCATCCTGTAATTGCCATATCTGTTGCTTTTGTTGTAGTTGTTGTGCTTCTCATCTGCTTCTTTTACCGTGACACTTTGAGGGTATGGCTCTTCTCCAAATGTGGGTTGAGAACCTGCAGCGAGGAAGTGGACGCGAGCGATGATCGTGACAAATTGTTCGACGCTTTCGTCTCTTACAGCTCCAAAGATGAGGTCTGGGTTAACCAGATTTTGGCAGCTGAATTGGAAAGAGGGGAGAAGCCTTACAGGATCTGCCTCCATTACAGGGATTACCCTGTAACGCATTACATTACAGAGACTATCGTGGAAGCTGTAGAATCATCTAAAAGGACGATTATTGTTCTTTCTAAAAACTTTATAGAGAACGAGTGGTGCCGCTTCCAGTTCAAAAGTGCCCATCATGAACTGTTGAAGAAAAAACAGAGGAAAAGGCTTATCGTTATCGTTCTCGGGGACATACCGGCCCGAGACATGGACCCCGATCTGCGCCTTTGTTTAAAAACTAACCCTTGCATCTATAGTAACGATAAAATGTTTTGGCAGAAGTTAAGGTTTGCCATGCCCGACACGAGTCATAGTCAAAGAGCTGTTCATACCTACAGCACCATACCCGAAAGGCATGGCGTTAATAAGTATAGTGTCAATAGTCCTCCGGCGTCTTTACATACAAATAACGTGCAAGTTTCAGATGCATATTGGGCTTAAATGTGTTACATAATATGTGGACTTTGTCTAATACTTAACGGATTAACGTGAAGCCTTTACAGTTATGCTTTATTTGTCACACTTTAATACTTTTGTTGATATTAAAATAAGATCTGATTTAATCTATTTTGTTCTGTATTTAATTGCTTCGCTTCAGAATTTTTATTTAATTC
>Proasellus_karamani_2 ENA|HAFC01062630|HAFC01062630.1 TSA: Proasellus karamani, contig comp74767_c0_seq1
CTGAAAATTTTATATTTGAACAATAACAATATTTCGGGACTAAAAGGCTTCGAATTTGAAAGCTTAAGCTTACTTAAAGAATTATATTTACATAATAATAGGTTAAAATCTATTTATAACTCGACTTTCTTTACGTTAATGTCTTTAGAAATCCTGACACTGAATAATAACTTTTTGACAACCTTGTCAGTGAAGCAGTTTAGTGAAAATTTATTGTTAAAACGACTGTCGTTTGGAAAAAATCCATGGACTTGCACATGTGTGTTTTTAGAATCCATGAAGGAATGGATAGAGGATTCTGAAAAACTTTTTACAGATAAAAAGGATATTTATTGTTTAGGTAATGAAACAACTACTCAAAGGATTCACGTTCCTTCATATAATGAGTCTTGCGGGATAAAGAACTTAACTACAAGTTATCAATATATTGCGTCTCACGATTACCTATTCTTCCCGACGATAAGCCTAGGGGTATGTGCCCTGTTGTTGACTGTGATATTAGTTGTATTTTGTAACCGTGGACGGATGAGGGTGTGGATGTACGCCAAGTATGGTGTGAGGATTTTCCACAAAAGTGAATTTGAAGGAGATTCAAATAAGTTATTTGACGCTTTTGTCAGTTATAGTTCTAAGGATGAAGTGTTTGTCACTCAGATTCTGGCACCTGAGTTGGAGCGTGGAACTCCGTCGTATAAACTGTGCCTACATTACAGAGACTTCCCAGTTGGGTCGTTTGTAAGTGATAATATTGTTGGTGCTGTGGAAACTAGCAGAAGGACCATAGTTGTTCTCTCTGAGAACTTTTTGAAGAGCGAATGGTCAAGAATCGAATTTCGTTCAGCGCATCACGAGGTCTTCCGTGATAGAAAAAAACGCCTCATTGTGATTTTGCTGGGGGAGGTGCCCCAGAGGGACTTAGACCCTGATCTTCGGTTATATCTTAAAACCAACACTTTTCTAAAATGGGGAGACAATAGATTTTGGGAGAAGTTGAAGTATGCCATGCCCGATGTCAAGCCCCCATCTCGGAATCATCCTCTTCGGGCATTAAATCGACAACAACCGCCTCGTTCCTCAAGCGAACATCACCAACCTTCAACTCAGCAGTCACATCAAATTCAACCGTTGCAGACTCAATTATCTCAACAAACTCAAATTTCCCCCCAAATGCAAAATTCAATGAGGGCACAAGCGCCCCCACCACAGCCACATCACCACACTCATCACACTCATCACCACCATCAATATATACAGCATAATGGGCATCAC
>Proasellus_meridianus_1 ENA|HAFE01040412|HAFE01040412.1 TSA: Proasellus meridianus, contig comp60699_c0_seq2
GTCGCGTTTCGTAAGGGGGGAGTTTCAGACGAGCATTATTCGAGGATGGGTGGTGACGCTCGTCCCAAAGTATATATTGTGCTGTAATGTCTCAAGTCCAAATTTTGGATGAGTGGAGGTCCAACCCTTTCAAAATAAAGGGATGGTGCAAATGACCAAAATATTAATAGTTCATCCATAACTTTTTGTTCAAAATGCGCAACAAAAAAAATATAAGTTATGCCGTGTTGGTCAAATTTTGGCAAGCGTTTCTTTTGTTGCTGTGCTGTTCTGTTCTTCCTGCAATTTACGGTGGTGGAAGTGAGTGCAAATTACACCATGATTCCGAAACACAAGAAAAAACTCTCGTCTGTTCAATCAAGACGATTGATGAAAACTTCCGAGTGGCCAACATGACAATGGTCCCTCCCGATTCAATTGACAAACTCAAAATTATGTGTAACGAGTTGTATTACTTTCAAAGTGTTTTGACTGCAGAAACTTTTGCTGACTTGTCTCGTGTTTCGGATTTAGAAATATTAAATTGCAAAATAAGTGAGCTTAATGACAGTGTTTTTGTGAATTTAAAAAGGCTAAAAAATATTACAATGCGAACTCAAAATTACAATTGGCCCGTCATGAGTTTATCCATTTCCGCTGAAGTATTCCGTCCATTGGTCTATTTGGAGCGACTGGATCTTAGTACTAACAATATTTGGGAAATTCCAGCTGGAGTCTTTTGCCATTTGTCTAATCTAAAGTTCCTCAACGTCAGTCATAACCATTTGCAAGATCTCACCCAACTTGGATTTTCGGGTGCCAACAATGTTCCCTCAAACAGGACAACATCTTGCGAATCTGATTTGATTACTTTGGATATTTCTCATAATGACGCTGACGTTTTAGTTGCAGGAGCCTTCAAAGGGTTAGGTCGACTGCAGGAGCTTAATTTAAAATCAAATAACATTGGCAAAATTGATGATAACGCTTTCGAGGGTTTGAATAGCCTAACTAATCTGGACTTCACCAACAACCGACTCGTTGCTCTTCCAGAAAATGTCTTCATGCATGCTCCACAACTCATGTATTTCAACGTAAGAAATAATTCTCTTACAGTCCTTTCCCCTGGATTATTTCGTGGACTCGAATATTTGGTGACCCTGGATCTTTCATACAATGAATTAAAATCTGAATGGCTCACGGAGTCCAGTTTTCAAGAGCTCATCAGACTCGTTGTGTTGGATTTATCGCACAACAAAATATCCGTTCTTAATCCTCAGGTGTTTCGCAATATGTACAGTGTACAAGAGCTTCGATTGTCCCATAACCTCCTGACAAATATTCCCCATTCTGCATTTAGTCCCTGTGTCAATTTGCATACTTTGGATCTATCTAACAATGAAATTCATGCAATTCCAATCAAAGCATTTGAAGGTGTCGATGTTTTGAGTTTTCTCGCTATGGACAACAATAAGATTTCTGATATTGATAAAGATGCATTTTTAAATCTCAAAAATTTGGCTGATTTAAATATCAACGGAAACCTTCTTAAATCCGCTCCTATAGCAATCTCTCATCTACGCAATTTAAGAACCTTAGATTTGGGAGATAACCAAATTTCCAGTTTGGACAACATGCCAGTGAAAGGACTAAACTTTTTGTATGGTTTGAGATTAGTAAACAATAAAATAAGTGGTAATATCTCAAAGGAGACTTTTGTGAATATTCCATCTTTAAAGATTCTAAATTTGGCTAAAAATGGCATTACAAATATCGAAAGTGGAGCATTTTCAAAGAATCAACATCTTCAAGCAATTCGTTTGGATGCAAATAAATTAACGTCAATGAACGATTTGTTCGAATCACTTCCAAACCTTGAGTGGCTAAACGTGTCTGATAATACCATTGAACTGTTCGATTATCATTTTATTCCTCCGAGTTTACTGTGGCTGGATTTACATAAAAATAAAATTCCTGAACTTGGGAATGCTTTAGGGAGGCACGATTTAAATTTGCAAACATTAGACGCTAGCTTTAATAAACTTAAGCATATTAGTAGTATACAGATTCCTAAGAGCGTCCAGTTAGTGTTTTTAAATGACAATAAGATTACTACAGTGGAACAGTTCACGTTTCTCAATAAAGAAAATCTAACGAGAGTGGATTTATTTGCAAATAAATTGACTAAAATGGAAATGCAAGCGTTACGACTGATTCCAGTTCCACCAGACAAACCTTTGCCGCAATTTTATCTTGGTGGAAATTCGTTTGTTTGTGATTGCCATATGGAATGGCTCCAAAGGATCAATAATCTCAAGCATGATCGCTTTTATCCAACTATTATGGATCTGGAAAGTATTTACTGCGAAATGCCTTTCATTAGAGGTGGAGTGTTTGTCCCATTAGTGGAAGTGGAAGCTTCCCAATTTCTTTGTCAATACGAAAGTCACTGTTTTGCTTTGTGCCATTGTTGCGAGTTTGATGCCTGCGATTGCGAAATGACGTGTCCTGAAGGATGCGGTTGCTACCATGACCAATCGTGGCGGTCAAACATCGTAAATTGTTCTATGCATGAGCTTGATGCAGTCCCAGATAGAATTCCTATGGATGCCACAGAAGTTTATTTGGATGGCAACACCTTCAGGAATCTATCTTCCCACTCCTTCATTGGGAGGAAACATATGCAAGTTTTGTTTGTGAATGGGTCTGGCGTGAAAACTTTGGATAACGAAACATTCAGCGGTCTCACGCGACTGACCATTCTTCACCTTGAAAATAACCTAATAGAAACTCTAAAAGGACATGAATTTAAGTACTTAAACCCTTTAAGGGAACTCTATCTTCATAGTAATAAGTTGTATTATATTCATCAGCATACTTTTGTTGACATGTCTCATTTAGAGATATTAACGCTTCATAACAATAGATTAATAAATTTCCCCGTTTGGAGAATGGTTGATAACCCTTATCTGATGAGGATAACATTGCAGGATAACCAGTGGACTTGCGAGTGCCAATTTGTGGAATCCTATGAAATATGGCTTTCTGATAATATACGCAAAGTTGCGGATAGCGATCAAATTAAGTGTATATCAACTAGTGATAAAAGTCCCGATTCTTATATTTTAGATTTTAATGCAACAAATTGCCTGAATTCTTCTTCCACGTCAACCGTTATTCAGCCTATGATTTTGTATAACCTGTTGCATCCTGTAATTGCAATATCTGTTGCTTTTGTTGTAATTGTTGTGCTTCTTATCTGCTTCCTATACCGCAACACTTTGAGGGTATGGGTATTTTCCAAATGCGGGTTGAGAACTTGTCACGACGAAGTCGATGCCAACGACGATCGAGACAAGTTGTTCGACGCTTTCGTCTCTTACAGCTCCAAAGATGAGGTCTGGGTTAACCAGATCTTGGCAGCTGAATTAGAAAGAGGGGAGAAACCTTACAGAATATGTCTCCATTACAGGGATTACCCTGTAACGCATTACATTACAGAGACAATCGTTGAAGCTGTGGAATCCTCGAAAAGAACGATTATAGTTCTGTCTAAAAATTTTATAGAGAACGAGTGGTGTCGCTTCCAGTTTAAAAGTGCCCATCATGAACTGTTGAAGAAAAAACAGAGGAAAAGACTGATTGTTATTATTCTCGGGGACATTCCTGCCCGAGACATGGACCCCGATCTTCGCCTCTGCTTAAAAACTAATCCTTGCATCTACAGCAACGATAAAATGTTTTGGCAGAAATTAAGGTTTGCCATGCCTGACATGAGTCACAGTCAAAGGGCTGTCCATACATACAGCACCATACCAGAAAGGCATGGAGTTAATAAATATAGTGTCAATAGTCCTCCAGCGTCTTTACATACGAATAATGTGCAGGTTTCAGATGCGTATTGGGCTTAAATGTGTTATGAACTTTGTCTTACAAATAACAAAGCTTTGAAATTTCTGCTTTATTTGTCACTGTAATAAGA
>Proasellus_meridianus_2 ENA|HAFE01043867|HAFE01043867.1 TSA: Proasellus meridianus, contig comp62451_c0_seq1
AATTGATTATGTAGCATCAAATACCTTCAAAGATAAAATGAATATTAGTATCATTAATTTAAGCAACAACCGCCTGTCCATCCTTCTGGACGCCTCTTTAAGACTTTCCCCTAGAAGTAGTGATTCACCCGCCGCTCATCCTGTGTTACTCCTTGCAGGCAATATGCTGGATTGTGACTGTGGTGCAGAATGGTTGCTAAGGGCTGCTAAAGGTGGTGGAGTAAAAGGGCCCATGGGAAGTTCACTTCTTCCACGTCTTGGAGATGTTACAAACGTCAAATGTAAGCTCCCAGGAATATGGGACAACGCAATCGTTCCAGTAGTAACTGTTGAGCCTCATCAATTTCTTTGCTCATATAGAAGGCATTGCTTTCCCGTTTGCCATTGCTGCGAATTTGATGCTTGTGACTGCGAACAGACGTGCCCTAAAAATTGCACATGTTACCATGACCACACTTGGACTCATAATATTGTTGACTGCGGTGAAGGTGAGTGGGAAACAATGCCGTCAGGAGTGCCAATGGATGTGACAGAGGCGTTCATGGATGGCAATAATATTGGTATTCTTACTTCACATGCACTTATTGGGAGAAAGAATTTAAGAGCTCTTCATCTCAATAACTCTCATATTACTTCCATTCAAAATAGGACTTTTAATGGGTTGAAAAATCTATTGACGCTCAGACTCAGCAATAATTTGTTAGAAAAGATTCATGGATACGAATTCATGCACTTACACAACCTAATCGAACTTCACTTAGACAACAACAGATTGAGTTATCTGGGAAATGTGACATTTTCTCCCTTACGTTCTCTCGAGGTGCTGAAACTGGACCATAATAGACTCATATCATTTCCTGTTTGGAACTTGGCTCTTAACCCATTTTTAATTGAAGTTAGCCTTAATAAAAACCCTTGGAGTTGCGAGTGCAGCTATCTCGCTAATTTGAGAGCCTGGCTTGAAGCTAATCGAATTAAAACTACAAATGGATCCATAATAAGATGTTTTCATAATATATCGGGAGAGGAAGGGCCACCTGTATTATCAGATTCACCAATCAGGTGTGACCACTATGTAGCTAATAATAATATTAATACTTTAATTGTGCATGATTATGTGATGTTAGTTACAATAAGTATAACTCTAATTATGCTCTTTCTTTGTGGGACCTTAATTGTCATTGCTTATAGAAGGAGGCTCAAACTTTGGGCTGTAACTAGTTATGGTAAAAGACTATTTGAGAAATCTTCAAATTATGTAGAAGAAAGAGAAAAATTATTTGATGCCTTTGTGTGCCACAGTGCCAAGGATTCTGCCTGGGTTTGTGGGCTACTAGCACCTGAATTAGAAGCTCGCGGGTATCGACTCTGCGTTGCCCACCGTGATTGTTCTATTCCTTCAGCGCCATTAACGAGCCAAGTTATCAGTGAAAGCATCAGCTGCAGTAAAAGAGTCATCATGGTAATTTCGAAGGGATTCACTGATGGCGAATGGTGCAGATATGAATTTAAATCGGCTCATATGGAAGCAATTCGCAGCATTAAGCGAAAGCACTTAATCGTTATAATTCTTGAAGAATTACCACGATCAGAATTTGACACAGAGTTGAACTCTATTGTCAGATCTACGTCATCGACTTTGAATCCAAGAGATTCAAGGTTTTGGGAACGTCTACGAAGAGCACTACCGTCATTAAGGCACCGGAAACGATGCATGACTTCTAACGGCCTTAGTAAAACTGCCAGTCATCCTCTGGTAGCGACAAACAATCATAACGATACTGCATGGCCTTTATCAGAAACCAAAACCATTCAAAGAGTCTCCAGTCACTCCTTGACGGTTAACCCTTACTGGGAAACGGCTGTTACAACAAATGTTCCTGACACTAAGTGGATCACTTCTGAAAACTGTAGCATTTCAAAGCCTTCGTGGTTGTCTGAAATGAACTCTTCCACTCAGTCTGAGTGTAGAGGCTTAATGAAAGAGGGTGATCATACGTACATGAGCATGAGTGAGTGTGGAGATTCAATACCTTCTTCCATTTCTAATGCAAGAACAATTCCATCATCTGGTATCATTCCTGTTTCGTCAACTAATGATAGTTTTTCTCCTCATGCTCAATATCAGGAAAGATTAGCTGATGGACGATTGCTAGATGTGCGATTAGTCGACACACGTTCAAGAACACTACAAAATCGCCCTCAAAATTTTTCCGCCTCCCTCTTCAGACGAGATGGTCCTGACTATCTAACTAGAAGCTGGATTTTCCACCCTCCACCAGATCAAAATCCACCTCCTACTGGGCAAACGTACTTTGTTTGATAGCTGTAATCTATTTTTAAATTTTGTACATAGTTGAAAAGATTTAGGATTAGCGTTCGATATAAAATTGTATTTTTCGCCCAAGTGATTTGATTTCACTGCTTTTTTTATACTCTGATGGCATAGAGACGGAAAGCGAGAGAGATATATAGATAAGAGAGAGTGTTGTAGCCGTATATATGCATCTGCATGTGTTGTATTTGATTAAAAGCAATTTAGTTCCGCGGTAGCTATATCACCTCTTCATATAAGAGATGCATTTTTTAATTACCTGTATAACAAGCATCGTATACTGACTATAACGTCTTAAACTTGTTATTAACTTTATTATACTATAAATTAGCAGCTATTTACTTTTATGGTTCATAAAAGGCAAATAATTTATCCCAAAATTCTAGCGTTCATTTTATTTAACGAGTTTCAGAAAAAAATTGTAAACATCATATTCACGTATATCTTAATTTGTTAATTTAAAATATGTCATTAGTTCATAACTAAAGAAATTTAAAATCAGTTCTAAAATATTTATAATTTAATTATA
>Proasellus_meridianus_3 ENA|HAFE01065419|HAFE01065419.1 TSA: Proasellus meridianus, contig comp68093_c0_seq1
GCCTGTGACTGCATTCGAGGGACTCCACGATCTCAATTCACTTTATTTAGAAAATAATTTTATTAAAGAAATATCGGTGCACACATTCCATCCTTTATCATCCCTTCAGGTGTTGAATTCTGGTAGCAATAAAATTCGAACCATCGAAAACGGGGCTTTCAATAATAACCTCGATCTAAAAGCAGTAAGACTCGATGATAATCGATTGACTAACGTTCACGGTTTATTCACCAATTTGTCAGGTCTTCGATGGCTAAACCTATCGAAAAACAATCTAGAAATGTTCGATTATGCCTTCATACCGAGAGAGCTCGAATACCTAGACCTCAGACACAATTTGGTTAACGAATTGGGAAACCATTTCGAAATTGAGAGCCAACTGCATTTGAAAGTCCTCGATATAAGTTTCAACAAACTACGTGATATAAGTGCCAGTTCAGTGCCAGACTCCATCGAAAGTTTATTTTTAAACAATAATTTAATATCTCGTGTTCAGCCATACGCGTTCTTTAAGAAAAAGAACTTGAAAAGAGTTGATTTATTCGCCAATCGAATCAAAACCATCGATCAGAACGCGTTGAGACTGGCAGAATTGGATCCACATAAACCGCTGCCAGAATTTTATTTGGCAGAAAACCCTTTCGAATGCGACTGTACGTTCGAATGGTTGCAAACAGTTAACGTTCAAGAAGAACCCCATCAGACACCGAGAGTTGTGGACCTTACCTCCATTATGTGTCATTTGCTCAGTCGTAGGGGCCCTACAGTAGTCCCCCTTCTGGAAGCCCAAAAATTGCAATTCCTTTGCAATTATAACTCACATTGCTTTTCCTTGTGTCATTGCTGCGATTTTGACGCGTGTGATTGTGAAATGACGTGTCCTTACAACTGCACGTGTTTCCATGATGATTCCTGGACAGCAAATATTGTCGATTGTTCCAATTCCCTTCATTCCATAATTCCAGAACGGATTCCCATGGACGCCTCTGAGGTTTACCTGGACGGCAATAAACTTTCCAGCCTTTCAAGTCATACTTTTATTGGTCGTAAAAATCTTAGAGTTTTATTCCTCAACGGGAGTCATGTAAGTGAGATTTTTAACAGGACTTTTAATGGTCTGCGGAAATTGAAAATTTTATATTTGAACAATAACAATATTTCGGTATTAAAAGGTTTCGAATTTGAAAGCTTGAACTTACTCAAAGAATTGTATTTACATAACAATAGGCTAAAATCTATCCATAACTCAACTTTTTTTACTCTGACGTCTTTAGAGATCTTAACGCTAAATAATAACTTTTTGACAACTATGTCAGTGAAGCAGTTTAGTGAAAATTTATTGCTTAAGCGATTGTGGTTTGGAAAAAATCCATGGACTTGCACATGTACGTTTTTAGAAACCATGAAGGAATGGATTGAAGATTCTGATAAACTATTTGCCGATAAAAAGGATTTTTATTGTTTAGGTAATGAAACAAATACTCAAAGGATTCACATCCCCTCTTACAATGAGTCATGTGGGATGAAGAATTTAACAACAAGCTACCAGTATGTAGCATCCCACGATTATCTGTTCTTCCCTACGATAAGCCTAGGGGTGTGCGCCCTTTTGTTGACTGTGATATTAGTCGTATTTTGTAACCGTGGCCGGATGAGGGTGTGGATGTACGCCAAATATGGATTGAGGATTTTCCACAAAAGTGAGTACGAAGGAGATTCTAATAAGTTATTCGACGGCTTCGTAAGCTACAGTTCTAAGGATGAAGTATTTGTCACACAGATTCTGGCACCGGAACTGGAGCGAGGCACTCCATCGTATAAACTGTGCCTACATTACAGGGACTTCCCAGTTGGGTCATTTGTTAGTGATAATATTGTTGGTGCTGTTGAAACTAGCAGAAGGACCATAGTAGTTCTTTCTGAGAACTTTTTGAAGAGCGAATGGTCAAGAATTGAATTTCGATCAGCTCACCATGAGGTGTTTCGTGATAGAAAAAAACGTCTCATTGTTATTCTTCTGGGAGAGGTGCCCCAGAGGGACTTAGATCCCGATCTTAGGTTGTATCTTAAAACAAATACTTTTCTAAAATGGGGAGATAATAGATTTTGGGAGAAGTTGAAGTATGCTATGCCCGATGTCAAACCCCCATCTCGTAATCACCCACTTCGGGCATTAAATCAGTCACAGCCACCGCGTGCATCGGAACACAATCAACAGCCTTCAATTCAGCAGCAACATCAAGTCCAACCGTTGCAAACGCAATTGTCTCAACAGACTCAAATTTCTCCACAAATGCAAAATTCAATCAGGGTTCAAGCGCCCCCTCCGCAACCCCATCATCATACCCATCACACCCACCATCATCACCAATACATGCAACATAACGGGCATCACATCAATTCTCATATGTA
>Proasellus_ortizi_1 ENA|HAFF01016910|HAFF01016910.1 TSA: Proasellus ortizi, contig c18004_g1_i1
GTGAAATGACGTGTCCTTACAACTGCACGTGTTTCCATGATGATTCCTGGACTGCAAATATTGTCGATTGTTCCAATTCCCTTCATTCCATAATTCCAGAACGGATTCCCATGGACGCCTCTGAGGTTTACCTCGATGGCAATAAACTTTCCAGCCTTTCAAGTCATACTTTTATTGGTCGTAAAAATCTTAGAGTTTTATTCCTCAACGGGAGTCATGTAAGTGAGATTTTTAACAGGACTTTTAATGGTCTGCGGAAATTGAAAATTTTATATTTGAACAATAACAATATTTCGGTTTTAAAAGGTTTCGAGTTTGAAAGCTTGAACTTACTTAAAGAACTGTATTTACATAACAATAGACTGAAATCTATCCATAACTCAACTTTTTTTACATTGACGTCTTTAGAGATCCTTACGCTAAATAATAACTTTTTGACAACTATGTCAGTGAAGCAGTTTAGTGAAAATTTATTGCTAAAACGACTGTGGCTAGGAAAAAATCCATGGACTTGCACATGTACGTTTATAGAAACCATGAAGGAATGGATTGAAGATTCTGATAAACTATTTGCTGATAAAAAAGATTTTTATTGTTTAGGTAATGATACTAATACTCAAAGGATTCATATCCCCTCTTATAATGAGTCATGTGGGATGAAGAATTTAACAACAAGCTATCAATATGTAGCTTCTCACGATTATCTATTCTTTCCTACGATAAGCCTAGGGGTGTGTGCCCTATTGTTGACTGTGATATTAGTCGTATTTTGTAACCGTGGCCGGATGAGGGTGTGGATGTACGCCAAATATGGATTGAGGATTTTCCACAAAAGTGAGTACGAAGGAGATTCTAATAAGTTATTCGACGGCTTCGTCAGTTACAGTTCTAAGGACGAAGTATTTGTCACGCAGATTCTGGCACCGGAACTGGAGCGAGGGACTCCTTCGTATAAACTGTGCCTCCATTACAGAGACTTCCCAGTTGGGTCATTTGTTAGTGATAATATTGTTGGTGCTGTTGAAACTAGCAGAAGGACCATAGTAGTCCTCTCTGAGAACTTTTTGAAGAGCGAATGGTCAAGAATTGAATTTCGATCTGCTCACCATGAGGTGTTTCGTGATAGAAAAAAACGTCTCATTGTTATCCTTCTTGGGGAGATACCCCAGAGGGACTTAGATCCCGATCTTAGGTTGTATCTCAAGACTAATACTTTTCTAAAATGGGGAGATAATAGATTTTGGGAGAAGTTGAAGTATGCCATGCCCGATGTCAAACCCCCATCTCGTAATCACCCACTTCGGGCACTAAATCAGTCACAGCCACCTCGGGCATCGGAACACAGTCAACAGCCATCAACTCAGCAGCAACATCAAGTCCAACCGTTGCAAACGCAATTGTCTCAACAAACTCCACTTTCTCCACAAATGCAAAATTCAATCAGGGCGCAAGCGCCCCCGCAACCCCATCATCATACCCA
>Proasellus_ortizi_2 ENA|HAFF01081203|HAFF01081203.1 TSA: Proasellus ortizi, contig c71872_g1_i1
ATTTATTAATAATTCAACCTTTATTGAGCTAAGATCAATTGAAATTCTTCGATTAGACAACAATTATCTTGCAACGTTTCCAGTCTGGCAGTTTAATTCCAATAAAGGGCTAAAAGATCTTAAACTAACTCATAATTCATGGTCCTGTGATTGTCAATTTATGGTTGATTTTAAAAATTGGCTTAAAAGATTTAAAGACATTGTTCAAGATTCAAAAACCATTGTTTGTGTTACAAATTCTACCAGAGAACCTGGTCCAAACGTTCTAGAAACGTCATATGCCTGTGAAAACTTTGTAGCCACATCTATAGTGCAAGAAAAAATTCATAATGATTTTTTACAGCCAGTATTAATTACTTTAGGTATTTTTTTCCTTATTTTATTACTAGGAGTGATCTTTGCAATGGTGAAAGTAAAATTTCAGAAAAGTGTGGCAAAAAAATGTGGCTTAAATAAATGGTTTCCACCAGAATCAGTTTGCTCTAAAATTGATGAAAAAACAATTTTGTACGATGCTTTCATAAGTCATAGTGAGATTGATTCTTCCTTTGTCAGTGAAATATTTACCACTGAATTAGAAAATGGAGACCCAAGCTATAAATTGTGCCTCTCAAGTCGCGATTACGAAACTGTTGGTAATTACGTTGGAGATTTTATAATTAATTCTATTGAATCTAGTCGTAAAATCATTTTTGTTCTAACGAAAAACTTTATTGATAGCGATTGGTGCAAATTTTCATTTAAGGCTGCCCATTTAGAGGCTTTAAGAAATGCACATAACAAGGTTATTGTTGTGGTGTGTGGTGATGTTGCAGAGACAGATTTGGATTCCGATCTAGCTGAATTGGTAAAGAATGGAACCAAACTGAAGTATGAAGATAAGTCTTTTTGGAATAAATTAAGAGCAGCGATACCAGGTGGAAGAAAGAATATAAACCAACAATGCTTTATATCAGAAACAGGTTATATAATGAGAAATAATATTTCAGGCCTTTCTCCTTCTCACACAATAAAAGGAGGTCAGCTTATACCTAATATGGTTCTTAAAGGGTCTATCAAAGCATCCCCTACTGCAATGGTCCACAACAATCACCATCACAATCATAACTTCCATCCTGCTCGTCAGGCCAAGATTCTGCATCATCATCACCATAACTTGCAACAACTTGGCCCCGCA
>Proasellus_ortizi_3 ENA|HAFF01063192|HAFF01063192.1 TSA: Proasellus ortizi, contig c53577_g1_i1
TTTGATAACACAATGAGGAGACCAAATGGTTGATGTAAGGGATTAAATGTTTACGAGAACGAAAGTCCGACTAACTCTGGACACTTGAAATGAGATCAATACTGAAAGCATTGCCAGTCATTTTTACTTTATTTCAATGTGTTCAATCATCCAATTCATTCGTATTAAAATGTGGCAATTGTTCGCGTGGGATTGATACTCTGGTCTGTCCTGATTACATCAATAAACAATATGAACTACAAATACAGGCGGAGGAAAATGAGCCCAGAGGGTTCCTTCAAATAGAATGTGGCACTTTGCCAATGGTAAATTTTGACCTTCTGGACGGATGTATGTTTCCATCGGTGAGCTCTGTTAAGTTTAATTTTTGCCCATTCTTCAACGAATCCTTCGCTTCTACTTTCAACCAAATTGGAATAAATAGCACGAAGATTAAGTATCTGAGTGTTGTATACCCGATAGAGGGAATTACGACTCTTAATTCGGATCACCTAATCGAGTTAACGAACCTCACGTTTTTAAATCTGGATATGACTCAGTTAACTTACATCGCGGAAGATGCCTTTCAGTACTCAACGAATCTCAAGAGATTTGATCTAAGGGGCAATAACTTACAATCCCTGCACAGCAATACCTTCAAGAATTTACCTAATTTATTTTACCTAAATTTGATTAATAATAGTCTAACTGAACTTCCTGAAGATTTGTTAGATAATTTGCAAGCTCTCGAAACTGTCTTTTTTGGATCGAATAATTTAGGACACATCCCTGGTAAGCTATTTAGCAACGCAATGTCTCTCAAAAGTGTAGCTTTTCCAAACAATCATTTAAAGTCACTTCCAGGAGACTTGTTTGTAAATAATCGTGGTTTGTTATCTGTTAATTTTAAACGAAATGATATTAATAAATTACCTGAAAATATATTTGTAAATAATTCCAATTTAGAAATAGTAATTGTTTCCTACAATAAAATTACTGACCTACCAGAACAATTATTTAGCTCCAATAACTTAATAATTACTTTAGAATTAGATAATAACCTACTTACTACGTTACCTGAATTCATCTTTAAGAACTTAGTAAATGTAAAAAAGATAAAGTTATCCAAGAATCAAATTAATAATTTACCAGAAAATTTGTTTAATGGATTAAGTCAAGTAGAAGAGCTGGATTTGTCATGGAATTTGTTGCCAAACTTACCAAGTGGCTTATTTAATACCACTACCAGAGTGAAAGTAATTAATTTAAGTAATAACAATCTACTGGAACTTCCCGAAAATATATTTATTAATTGCATGGCATTGGAACTACTAAATTTACAATATAATAACATATCGAAACTAAGTTTTAATAGTTTTCCATTTGATTCGGTATTAAAGAAAATAGATCTTTCTTTCAATCAACTGACTACAGAAGGTGTTCTGGATTCACACACTTTTGCACTAAATCGACAGATTAACTTAGAAAGTATTGATCTCAGCTTCAATGAATTTTATGTATTTCCTGATATGAGTTTATATAATTTTATAAATCTTAAAAACTTAAATTTGGAAGGAAATTTTTTGGAACAATTGCAATTCAGTGAAATTTTTGATCTGCCACCTGACGCCATTTTGAACTTAAGAGCCAACAGAATTGTTAGAATTATAAATTTTGGTTCTTTTGAAGAAAAAACCGTTAACGTGTTACTTGCAGGCAACAATTTTACCTGCGATTGTTCTATTTATGACTTGACTAAACAGACTCAAAAGGATCTACAATCTTCTCGAAATATTTATGAGACAGTTAGCGATGCTCAGGAGAACGCGTATTTTGAGGCTTATTTAAATGTTCTGGATAAGGAAGAAGTACAGTGCCACAGACCGAAACATTTAGCTAACCGTCTATTATCATTAGTTAATTTGGCTGAATTAGAATGTTCTGTTCCGAAATCGGAATGCACTAAAGATTGTCCATGTATTTACAACCGATTTTTTAATATGGTGACTGTAAAATGCAGCAACCATAAACTTCGAGAAGTTCCAGATGTCAAAACCCATCCTAATTTCGGCTACACTTTTGATCTCAGTGGCAACGCTTTATCCTTCTTTAATTTATCATCAGAAACTATGGTGGTCAATCTGAGTTTAGCAGACAATAGGTTGAAAAGTGAGGATTTAATCTTTGAAGGAATTTTGCCGCCAAAACTTCGTCATCTTGATTTAAGTAGAAACAATTTGACGTCTTTATCTGAATTATTTTTAATGGCGCTAAACGCCTCCTCTACGTTGGAGAAGATTGATTTGACTTCAAATCCATGGTTGTGCGACTGCGATATTACTCCATTGCATAACTTCATTCAAGCTCATTATATGGAGGTAAAGAACATAAGAAATATTGTTTGCCAAGACGAGCAAAAGCCCCTAATCGATATGACTGAAGAAGATATCTGTCCATTGCTACAGAAGCCTGTAATCTTGGCCACAATTGGGGTGGTCACTTCACTCCTTATTCTTAGTGCAATACTAGGTACTGTCACTTTTTATCACTACAGAACAGCGATTAAAGTATGGCTCTTTACTCATCGCCTATGTCTGTGGTTTGTAACTGAGGATGAAATTGATGTTGACAAGCAATATGATGCTTTTATTAGCTATTCTCACAAGGATGAGGAGTTTGTTAACAACATATTGGTGCAAGGGTTAGAAAATGGAGACCCTAAATATCGAATATGTCTCCATTATCGCGATTGGATCGTTGGAGAATTCATTCAGAACCAAATAATAAACTCTGTCAATAATAGCAGACGAACCATTGTAGTTTTGTCAGAGAACTTCATCGAGAGTGTTTGGGGTCAAATGGAATTTAGGGCTGCTCATCAAAAAGCTTTGCAAGAGAAAACCAATAGAGTTATTGTTATAGTTCATGGAAAGATGCCTCCAGAATCATCTTTGGACGAAGAGCTTCGGCATTATATTTCAATGCATACTTACCTTGTGTGGGGCCACCCGAGGTTCTGGGAACACCTTCGGTACGCCATGCCCCATCCAAAACATCTTATGCTACCCACAAAGCAAAAAAAACATAATGTAGAAAAACTTGAGTTAGTGGTAAATGGGCATATTAAAAATACTGCTAAAGTGTGATAATTTTTTCTTATGATAAATGCGAAGATAAGAGTTCAAATAAAACCTAAGTTTTGGCTTTATATTTCAGTGATTCTATGTTTAGCTCTGAAATATATATTGGCTATGAAAAGTTAGCTTAAATTTGTGAAATGAAAGATGTTAAATATAGTTGAGTCTCTAATTAACAACTCATTAAAGGATGGTAATAGAGTTTGTAGCTACAATTTACGCGACGATGTCTTGTCTGTACTTGCCTTGTATAGAGATACTTCTGTTACATGTGCTGTGTGGGTTTTAACAAGTTATAAATTACGAAAATAACACTATTATGAACAATAACTTCGTTACACATCTTGATAAGACACTGTTCCTGTTAGCAGGAATTAAGGAACTATTTGAAATATATGTATGTGTAACATGGAAAAATCATAGAAGTGGTTCATCAAGTGCGGAAGATAGCTTTGTTGATAATCCATGACTGCTAGGAGCGCGAAAGCCTTCAACAGGAGCTCGGTTAAAGGAGTAGGAAAATGGTGTTTCTTGGGAGTAATGAAATAAGTCCCTACATTACGGATGGGCAACAACCAAATTCCATCAGTGACTAATTGGCCCGAATGAGTGGCGTCTTTGAGTTTGTCAACAACTTGTTGTAAGCATTTTATAATTCCTGCTTTCATTGGAAGCATTCCTCACTTTGAATTAATCGTTGACGCAATTTTGTCATCTATTGCTCTCGATTCTCCTCTCCATTTCAAAATAAGAGTTTTAATGGTGTGGCGAATTCTATTATTAATTCGCCACACGTACAGTATACAAACACCAATAAAAAAAATAAGGTGCTCACCTCTGCACTACGTGAAACAAACTATTTTCTGTCACGGGCGAAGTATTTAGGTCTACGTTTAGATGCAACACGAGCTCGAAGTTTCTTTTTGGTGTTATGACTGTACAAATGTCTAAAGAAGCATTTTCAATATCAATTCATTTTATTTTAACCTAACCTGAGGCTTCCTCACCATAGCCAAAATCCCAATGAAGAAACCATTAACTGATTATTTGAATGTCTGTAGTTTAATTATTATTTGACCAGGTACGTATTTTAATACTCACGAAATGGAAATGTTTACTGCAATTATTCTGTTAGAATACTCAATTTTTACTAATATTGCTTTAAATCTTTATTTGTTTGCAGTAGCACCAATTCAATTGGGTTTATCAGCTGTTAAATATTGTAATTAAGTAAAGGTTAACTTTGCAGCTTTTTGAGTGGTAACTATGGAAATTTTTACATGTAATTTACAATTGACTACGCATTAATTGATATTAATATTATATATTACTTAAATAG
>Proasellus_parvulus_1 ENA|HAFG01012927|HAFG01012927.1 TSA: Proasellus parvulus, contig comp25396_c0_seq1
GCAATTGGTTGGATTTGAATTTGAACACTTAGAACACCTAAGGGAACTTTACTTGCAAAATAATAGACTTAAATATATAAACAATTCAACATTTATTGAGTTAAAATCTATAGAGGTTCTACGATTAGACAACAATTATCTTGCAACGTTTCCTGTCTGGCACTTCAATTCTAATAAAGGACTCAAAGATCTAAAATTAAATCATAATTCATGGTCTTGTGATTGTCAATTCATGGTTGATTTTAAGAATTGGTTGAAGAGATTTAAAGATATTGTTCAAGATTCAAAAACCATTGTTTGTGTTACAAATTCTACCAGAGAGCCTGGCCCTAATGTTTTGGAAACATCCTACGACTGTGAGAACTTTGTTGCCACATCAATAGTGCAAGAAAAAATTCATAATGATTTTTTACAACCAGTATTAATTACCTTAGGTATTTTTTTTCTTATTTTGGTGTTAGGAGTGAGCTTTGCGATGGTAAGGGTGAGACTCCAGAAAAGTGTGGCAAAGAAATGTGGGTTAAATAAATGGTTTCCGCCAGAATCGGTTTGCTCTAAAAGTGACGAAAAGACAATTTTATATGATGCGTTCATTAGCCACAGTGAGTTAGATTCTAACTTTATCAGTGAAATCTTTACCACTGAATTGGAGAATGGAGATCCAAGCTATAAGTTATGCCTTTCAAGTCGTGATTACGAAACTGTTGGCAATTACGTTGGAGATTTTATAATTAATTCAATTGAAACTAGCCGCAAAATCATTCTTGTTCTGACGAGAAACTTCATTGACAGCGACTGGTGCAAATTTTCATTTAAGGCTGCTCATCTGGAAGCATTAAGGAATGCACAAAACAAGGTCATTGTTGTGGTTTGTGGTGATGTTGCAGAGACAGATTTGGACTCTGATTTAGCTGAATTGGTGAAGACTGGAACAAAATTGAATTATGAAGATAAGTCTTTTTGGAGTAAACTAAGAGCAGCGATTCCAGGTGGAAGAAAAAATATAAATCAGCAATGTTTTATATCGGAAACCGGTTATATAATGCGAAACAATATCGCGGGTCTTTCTCCAACTCATACGATAAAAGGAGGACAACTTATACCCAATATGGTTCTTAAAGGGTCTAGTAAAGCATCCCCTACAGCAATGGTACACACCAATCACCATCATAGCCATAACTTCCATCCTGCTCGACAGGCCAAGATTCTGCATCATCACCATCATAACTTGCAACAACTTGGCCCCGCCCCATTCCTACATCAGCAAGGGGTTCACCACCATCACCATCAACAATTATCGGGTATTAGCAATGACACGGGGGAGCTGGATCGAACCTTCCTCAGCATTGATACTGCACAATCAAGTTTAAGCCCGAGTAGTCATTCCTATATGTCAATTGACTATAATATGTCTTCTAGAAATTCGCATATTTATGCTTCTATAGATGAACCATCTAATAATGCAACGTTTGTACCATCGTCTTTAGCAACCATACAACCTATCATGAGCATGGAGAGTCACCATGCCCCAATTACAAGACTAGGGTTTTCTGACCCCAATTCAATTATGCTGC
>Proasellus_parvulus_2 ENA|HAFG01032237|HAFG01032237.1 TSA: Proasellus parvulus, contig comp59289_c0_seq1
GAATAATATGCCAGTGAAAGGACTAAATTTTTTATATGGTTTGAGATTGGTAAATAACAAAATAAGTGGCAATATTTCTAAGGAGACCTTCGTAAACATACCGTCGTTAAAGATTTTAAATTTGGCGAAAAATGGAATTATAAATATCGAAAGCGGCTCCTTTTCGAAGAATCAACACCTTCAAGCCATTCGCTTGGATGCTAATAAATTAACCTCGATGAACGATTTGTTCGAATCTCTTTCAAATCTTGAGTGGCTGAACGTGTCCGATAATACCATTGAACTCTTTGATTATCATTTTATTCCTCCGAGTTTGCTGTGGCTGGATTTGCATAAAAACAAAATCCCTGAACTTGGAAATGCATTAGGTAGACACGATTTAAATTTGCAAACTTTAGACGCAAGTTTTAATAAACTTAAGCATATAAGTAGCATTCAGATTCCAAAAAGTGTTCAACTGGTTTTTTTGAATGATAATAAAATTACTACCGTTGAACAGTTTACGTTTCTCAATAAAGAAAATCTTACTAGAGTTGACTTATTTGCAAATAAATTGACTAAAATGGAAATGCAAGCTTTACGATTAATTCCGGTGCCACTGGACAAGCCCTTGCCTCAGTTTTATCTTGGCGGAAATTCGTTTGTTTGCGACTGCCATATGGAATGGCTCCAGAGAATCAATAATCTCAAGCATGATCGCTTTTATCCAACAATTATGGATCTGGAAAGCATTTACTGCGAAATGCCTTTCATTAGAGGTGGAGTATTTGTCCCGTTAGTGGAAGTTGAGGCCTCCCAATTTCTTTGCCAATACGAAAGTCACTGTTTTGCTCTGTGCCATTGCTGTGAATTTGATGCCTGTGATTGTGAAATGACGTGTCCCGAAGGATGCGGTTGCTATCATGACCAGTCTTGGCGGTCAAACATAGTAAATTGTTCTATGCACGAGTTGGATGCAGTACCAGATAGGATTCCTATGGACGCCACAGAAGTCTACTTGGACGGCAACACCTTCAGGAATCTATCTTCTCACTCCTTCATCGGAAGGAAACATATGCAAGTATTGTTTGTAAATGGATCTGGTGTGAAGACTCTAGATAACGAAACATTCAGCGGTCTCACACGACTAACTATCCTACATCTTGAAAACAATCTAATCGAAGCTTTAAATGGACACGAATTTAAGTACTTAAATCCATTAAGGGAACTCTATCTTCATAGTAATAAGTTAAATTATATTCACCAACATACTTTTGTTGACATGTCTCACTTAGAGATATTAACGCTTCATGACAATAGATTAATTAATTTCCCAGTGTGGAGGATGGTTGACAACCCATATTTAATGAAAATAACTTTACAGGATAATCAGTGGACGTGCGAGTGTCAATTTGTGGAATCATATGAAATATGGCTGTCGGATAATATTCGCAAAGTTGTCGATAGCGATCAAATTAAGTGTATATCAACTAGTGATAAAAGTCCTGATTCTTATATTTTAGACTTTAATGCAACAAACTGTTTGAACTCCTCTTCCACATCAACCGTTATTCAACCTATGATTTTGTATAACCTGTTGCATCCTGTAATTGCCATATCTGTAGCTTTCATTGTAGTTGTTGTGCTTCTCATCTGCTTCTTTTACCGCAACACTTTGAGGGTATGGCTCTTCTCCAAATGTGGGTTGAGAACCTGCAGCGAGGAAGTCGACGCGAGCGACGATCGTGACAAGCTGTTCGACGCTTTCGTCTCTTACAGCTCCAAAGATGAAGTCTGGGTTAACCAGATTTTAGCAGCTGAATTGGAAAGAGGGGAGAAACCTTACAGGATTTGTCTCCATTACAGGGATTATCCTGTAACACATTACATTACAGAGACTATCGTGGAAGCAGTGGAATCGTCTAAAAGGACGATAATTGTTCTTTCTAAAAACTTTATAGAGAACGAGTGGTGTCGCTTCCAGTTCAAAAGTGCTCATCATGAACTGTTGAAGAAAAAACAGAGGAAAAGGCTTATCGTGATCGTTCTCGGGGACATACCAGCCCGAGACATGGACCCTGATCTGCGCCTTTGTTTAAAAACTAATCCTTGCATCTATAGTAACGATAAAATGTTTTGGCAGAAGTTGAGGTTTGCCATGCCCGACACGAGTCATTGTCAAAGAGCTGTTCATACCTATAGCACCATACCCGAAAGGCATGGCGTTAACAAGTATAGTGTCAATAGTCCTCCAGCGTCTTTACATACGAATAATGGACAAGTTTCAGATGCATATTGGGCTTAAATGTGTTTCATACTAAATATGTGGATTTTGTCTAATACTTTAATGTGGAGCCTTTACAATTATGCTTTATTTGTCACTCTTGATACTTTGTTGATATTAAAATAAGATCTGATGTAATCTATTTAGTTCACTGTTTAAATGCTTCGCTTCAGAATTTTTTTATTTATTC
>Proasellus_parvulus_3 ENA|HAFG01048110|HAFG01048110.1 TSA: Proasellus parvulus, contig comp74437_c0_seq1
TTTTGAGGATCGATAATAATTTTCTTATGGAATTTCCTGTGTGGGTATTGTCACGTAATTTGTACTTAAAAAGTGTTTATCTATCAAACAATCCTTGGGATTGTAACTGTGAATTTATACGTGAATTAGGCAGCTGGGTTCGGACTCACGGGCAGCTTATATTTAAATCTGATGAGTTGTCCTGTACTGTAAATTCTGAAACAGTTATGATGGGCATCACCGAACCAAATTTTGTATGTGCTCTTGGAAGAAGAGGCATAACGCATCAAAAGTTTGGTCAGCGAGAATTGCCCTTCTTAGCTGGAGGTTTATGCGGAGGAATCGCTCTCATTACAGTACTGGTGGTGGTAGCAATGATTATATCTCGGAGAAAAGCGGTAACAGCGAGGAAGCTTGGATTTTCTTCCTCGTCTTCATATTGCCAAGAAGATGATGGGAAAGTATTTGATGCATATGTCTGCTATAGTTCAAAAGACACTAGTTTCGTTCGTGACGTATTAGCGTCGAAGTTAGAAAACGGTTCTCCGAGTTATAAGTTATGTCTTCACAATAGAGACTACAATGAATGTTCTCGGCTGTCCGAATTTATGACACAATCTGTTTGTTTCAGCAGAAAAACACTTTTGGTAATTTCCAAGTCATTCATCGACAATGAATGGAAAGAATCTCATTTTCGGAGAGCCATGTCAGAGAGTTTGAGAATGTTAGAAAATAGTCTTATAGTAGTAAATTTCGATGGTGTGTCAGAAATGAACATCGATCACGATTTACGATCACTACTCAAGAAATGTAATAAAGTGAAGTGGGGGGATAAATATTTTTGGAAAAAACTAGGGGAAGTTTTGCCTGTGAAATCAGTATATTCCGCGTTTTCTCTATATACAAGTGATCCACTTTATAAATCACCCGTTCCGCTGCTGTCACCACCGCAAACATCTGATATCCCGTCTTCGTCTTCTGTGCTTACCAACACTACGGGGTTGACTACCCCGTCCGACGTTGGCCTATCTTTTCAGCAAGAACAGCCAACTACTTACAAAGCTCCTCCACCCCCGCGCCCCTGTCCAAAATCTTCTTGCGAATTCGTGTACAGCAAAGAGACGTCACATTGCTCTTGTCACAGTATAACACAATTTTACTCCAGCGCGGAGGGGGACGCTGCTTCCGTCCATAGCTACAACTCTTTGGAGATTATTCCTCGCCAACGGAGTGATTGCCAGTCATCACCAGAGAGTCATCATTACAGCATCATCAACGCAGCTCTCACGCCAGCGACAAGGAAATCTAAACGTCGACAAATAAACTGTAGGAGTTACCAAGGATCTCCTGGGTCCTATGACAATGTCCTAACGCACACTGAAGATGGCCCCCTACCAGTTACTCCGCTGCCACCTTTTCCCCGAAGGTTCTTCAAAAGTAACTTTAAATCTCGTGACGAAGGTGACGATGACATTGTGTCGTCAAGCTCGTCTTCTTCATTAAAGTTAGATGAACCAACCAATGATGAAAGGTTCGATGAATCTTCGCCAGGTTTCCTTTCCGAAGAATGCTTCGTATAGTGATCGAAACTTTGAGAGGGCAATTAGTGTTCCAGAAACTCTTTCTTTAATTCCAATGCAAATTTTACTGTAAAAACTTATTTTTGCAAGACAATATGATCGTTAAATTGAGTGAGTTTGAGTTTTCTGGGTTATTTCACCTTAAAGAGCTTCATCTACATAACAACAGAATATCCTTCTTACATAACAATACTTTTGTCGTGCTTAAAGAGTTGGAAGTTTT
>Proasellus_parvulus_4 ENA|HAFG01074187|HAFG01074187.1 TSA: Proasellus parvulus, contig comp86350_c0_seq4
ATGAAAATCCTTGGAGTTGTGAGTGTAGCTATCTTGCAAATTTAAGAGCATGGCTTGAAGCTAATCGAATCAAAACTACAAATAGTTCCATAATAAGATGTTTCCATAATATATCTGGGGAGGTAGGACCCCCTGTGATGTCAGATTCACCAATTAGATGTGATCATTATTTAGCTAATAATAATATCAATGCATTAATTGTACATGATTATGTGATGTTAGTTACAATAAGTATAACTCTCATTTTACTTTTTATTTGTGGGGCTTTAGTTGTGGTTGCTTATAGAAGGAGACTAAAACTCTGGGCTGTAACAAGTTACGGAAAAAGGCTATTTGAAAAATCCTCGAGTTATGTGGAAGAAAGGGAAAAATTATTTGATGCTTTTGTTTGCCACAGTGCCAAGGATTCTGCCTGGGTAGTTGGGCTGCTGGCTCCTGAATTAGAAGCTCGTGGATATCGACTTTGTGTCGCTCATCGTGACTGTTCCATTCCTTCGGCACCATTAACGAGCCAAGCTATCAGCGAAAGCATTAGCTGCAGCAAAAGAGTCATCATGGTTATATCGAAAGGATTCACCGATGGTGAATGGTGCAGATATGAATTTAAATCTGCCCATATTGAAGCAATTCGAAGCATAAAGCGAAAACACCTAATCGTAATAATTCTTGAAGAGTTACCACGATCTGAATTTGACACAGAACTAAATTCCATCGTCAGATCAACATCATCAACTTTAAACCCTAGAGATTCTAGGTTTTGGGAACGACTACGAAGAGCGTTACCGTCCTTAAGACACAGAAAGCGGTGTTTGAATTATGATGGGCTTAGTAAAACTGTCAGCCATCCTCTGGTTGAGATAAACAATCATAACGATAATGCTTCGCCTTTATCGGAAACCAAGGTCATTCCTAGAGCCTCCAGCCACTCATTAACTGTTAACCCTTATTGGGAAACTGCGGTCACTACAAATGTTCCTGACACTACCAAGTGGATCACTTCTGATAACTGCATCATTTCAAAGCCTTCCTGGTTATCTGAAATGAACCCTTCCACTCATTCCGACTGTAGAAGCATAATGAAAGAGGGTGACCATACATACATGAGCATGAGTGAGTGTGGAGATGCAATTCCTACTTCCGTTTCTAATTCAAGAACAATTCCACCGTCCGGTGTCGTTCCTGTATCCTCAACAAATGAAAGTTTTTCTCCTCACGCTCAATATCAGGAAAGACTAGCTGATGGACGATTGCTAGATGTTCGATTAGTTAACGCACGTTCTAGAACATTACAAAATCGCCCTCAAAATTTTTCAGCTTCCCTTTTCAGACGAGATGGTCCTGATTACCTAACTAGAAGTTGGATTTTCCATCCTCCTCCTGATCATAATCCACCTCCTTCT
>Proasellus_parvulus_5 ENA|HAFG01077505|HAFG01077505.1 TSA: Proasellus parvulus, contig comp87112_c0_seq3
[truncated: 77,376 more chars]
