# Supplementary material for: Comparative genomic analysis of innate immunity reveals novel and conserved components in crustacean food crop species
Source: BMC Genomics. 2017 May 18;18:389. doi: 10.1186/s12864-017-3769-4 (PMC5437397; doi:10.1186/s12864-017-3769-4)
Supplement: Supplementary file 24 — Fasta files of all sequences. (ZIP 3690 kb) [file 12864_2017_3769_MOESM25_ESM.zip › Additional file 12/13 Tube.txt]

>12467_tube ENA|GAFY01012468|GAFY01012468.1 TSA: Pontastacus leptodactylus Pastle_hepa_c12545 transcribed RNA sequence.
TGCATTGTAGTCTGAGATACACAACAGGTGGCGGAGCTCAGCCCTCTCTTGTGTATCTCAGACTACAATGCAGGCCTTACAAAGTAGTGAAGAGAGAATAACCACATCATCAGAGCTACGATTCCTCCCAGCTTGGGCCAAGTCGGAGCTGGCACACATCCTGGAAGTGACACACGGGTGGCGGGAGGTGATGGGTCGTGTGCCCAGCAGTCCCTGGATGCCAGGCGACCCCATCCCTCGGGACCTTCACTATCCCAGGAAATATTCTTCAGATGATATCCACCTAATATCAGAGGAGTGTGCAAGAGATCGTCGTGAAGGCTTTGATGCACTTCTGGAGGAATGGGGCACCAGCGGGAGGCGGCGCCCCACTGTGCATGACCTATTGGAGCTTCTGCGCCTGGCTAAACTCTACCGTGCTGCAGACTTCCTCACTGTTAATGTTCTTCATGGAGAAGCCCTACCTAGGGAAGGAGATAATGATCCCATTGATGAATTGGATAAGGCACTAGAAGAGGGACTGAGGGTTCATCAAACTTTTATTCATGAGATAAGTTCCTCTGAAGAGGTCAGAGATAATGCCAGTACTTATGTGAAGCTGAGCAGTGATGATTTGGTGGATGCTACAGCACCACCTGTTGAGGATGGAGTGGTGAACCCTCCCACTACCGTCACCCTTCAACACCCACAAACACAATTACCACCTCTTGATGCCCGAGCTTTGCACGATTTGCAAAGTTCAGGTTTTACACATTTCAACTATTCATTAATGAGGGAAATTACTAATTCCTTCTCTGATGTGCCTGTGGATTTAGGAGGTTGTAAATTGGGCGAGGGAGCATTTGGCACTGTATACATGGCCAAAATATTTCAGGAAGGTCTTGAGAAAAAGTTTGCTGTGAAGAGACTCAACTCAGGAGAGATCAAAGTTAAGGAGCAATTTAAAACAGAAATCGAAGTTCTCTCAAGGTGCATTCATGAGAATTTGCTGGCACTTGAGGGCTTTTCCTGCGATGGTCCAGATTGGTGCCTTGTGTACGCTTACATGCCCAATGGCAGTCTTCAGGACCGTTTAGCATGTTCTGGTGGGAGCAAGCCTCTAGACTGGAGAATTCGCGTAAATATCGGTGAAGGAGCAGCACGGGGAATCGTCCATCTCCACACATACCAGCATCGACCACTTGTTCATCGTGACATAAAAAGTGCCAATATTTTGTTGGACAGTAACTTCATTCCTAAGGTTGGTGATTTTGGCCTTGTCCACCTTGGAGGTAGTGGAACTCACACAAGGACATTAATCAAGACAACTACTGTGTTTGGTACATCTGCATACATGGCACCTGAAGCATTTAGAGGAGACATATCTGTTAAAATGGACACGTTCAGCTTTGGAATTGTTCTCCTCGAGTTGCTGACTGGCCTACCATCCTACGATGAAGAACGAGAGGGTTGCGACTTGTTGTCGTATGTTCAAGAGAGTGAAGCAGAGGTGGGAGAGCTACTGGATGCAGAGGCTGGTGCTTGGGACATGGATATTGCCTCTCACCTCTTTACTTTGGCTGGGCTCTGTACCGAGGCTAAGAAGAAGAGGCCAACAATGGTGCAAGCGCTCTATAATTATTCCCATATTATAAATCACTAGATAAAAATTACAGTGCATTGGTAGGATATGAACAAGGGAGGTGGGCCGTCCTTAGGATGTGACGTGACTTCTTTGGCAGGTGATACACCGGGTGAAAATTTATAGCACATTCAAAGACTTCAATTTAAGTCCAGGGATGTAGAAGTGTGTATAGCAGGGCAAGCAAAGACAAATCCTAAAGGGTTATTATGCTCTGGTATTGCATTACTTTAACTTTTTTGTATTATTATTATTATTATAAAATAGAGACTAGACAATATTTGTTTGACTATACAAAATTTACCAATTTTTTGTGGAATACGGTACTGTATATGGAAAGAGCACCCATTTTCTTTATTACAAATTTAATAAAAACACTCCCAAACCAAAAAAAAA
>27413 ENA|GARH01027414|GARH01027414.1 TSA: Procambarus clarkii Prcla_ES_16460_0 transcribed RNA sequence.
TGGGATCTATCGACATTTCTACATCTCTGGGTTTCTGTTTAAGAAATCTTTATGCTAAAATTTTTCATCCATTATCGTCACCCTCTGTTGAGATTGTCATATTCTAAGGATAGCCCCACATTGAATGTTCATGTCCTCCCAATGCACTCTAATTTTTATCTAGTGATTTATGATATGGGAATAATTATAGAGAGCTTGGACCATTGTTGGCCTTTTCTTCTTAGCCTCAGTGCAGAGCCCAGCCAAAGTAAAGAGGTGAGAGGCAATATCCATGTCCCAGGCACCAGCCTTTGCGTCCAGGAGCTCTTCCACCTCTGCTTCACTCTCTTGAACATAAGACAACAAGTCACAACCCTCCCGTTCTTCATCATAGGATGGTAGGCCAGTCAGCATCTCTAGGAGAACAATTCCAAAGCTAAATGTATCCATTTTAACAGAAATATCCCCTCTAAATGCTTCAGGGGCCATGTATGCAGATGTACCAAACACAGTAGATGTCTTGATCAATGTCCTTGTGTGAGTTCCACTACCTCCAAGGTGTACAAGGCCAAAGTCCCCAACCTTAGGAGTGAAATTACTGTCCAGCAAAATATTGGCACTCTTTATGTCACGATGAACAAGTGGTCGATGCTGGTAGGTGTGGAGATGGACGATTCCCCGTGCTGCTCCTTCACCTATATTTACACGAATTCTCCAATCTAGAGGTTCACTTCCACCTGCACATGCTAAACGGTCTTGAAGACTGCCATTGGGCATGTAAGCATACACAAGGCACCAGTCTGGACCATCGCAGGAAAAGCCCTCAAGTGCCAGCAAATTCTCATGAATGCACCTTGAGAGAACTTCAATTTCTGTTTTAAATTGCTCCTTAACCTTGATCTCTCCCGAGTTGAGTCTCTTCACGGCAACCTTTTTCTCACGACCTCCCTGAAATATTTTGGCCATATATACAATGCCAAATGCTCCCTCACCTAATTTACAACCTCCTAAATCCACAGGCACATCAGAGAAGGTATTAGTCATTTCCTTCATTAATGAATAATTGAAATGTGTAAAACCTGAAATTTTCAAATCCTGTAAAGCTTGGGCATCAAGAGGTGGTAATTGTGTTTGTGGGTGTTGAAAGGTGAAGGTAGTTGGAGGGCTGACCACCTCATCTTCAACAGGTGGTGCTGTAGCATGCACCAAATCATTACTGTTCAGTTTCTCATTATAAACACTTGCATTATCTCTGACCTCTTCACAGGAACTTATCTCATGAATAAAAGTTTGATGAACCCTCAGTCCCTCTTCTAGTGCCTTGTCCAAATCATCAATGGGATCATTATCTCCTTCCCTAGGTAGGGCTTCTCCATGAAGAACATTAACAGTGAGGTAGTCTAAAGCACGGTAGAGTTTAGCCAGGCGCAGTAGCTCTAGGAGGTCATGTACAGTTGGGCGGCGCCTTCCACTTGTGCCCCATTCCTCCAGGAGCGCTTCAAAGCCTTCACGACGATCTCTTGCACATTCCTCTGATATTAGGAGGATATCATCTGAAGAATATTTCCTGGGATAGTGGAGGTCCTGCGGGATGGGGTCACCTGGCATCCAGGGACTGCTGGGCACACGACCCATCACCTCCCGCCACCCGTGTGTGACCTCCAGGATGTGTGCCAGCTCTGACCTCGCCCAAGCTGGGAGGAATCGTAGCTCTGATGTTATGGTTATTGTGTCTTCACTGCTTTGTAGGGCTTGCATTGTAGTCTTAATGGAATCTGACCCATATAT
>15540 ENA|GBUF01015541|GBUF01015541.1 TSA: Eriocheir sinensis comp49865_c3_seq1 transcribed RNA sequence.
TATCAGTGACTTTACATCAGGACTGAATTACAATTAGGTTTTAAAAATAGCAACTTTCCTCCTTATTAAAATGATTTTTTTTTTACAGCACAGAAAGCAACTCAAGGGCAACAAAAAGATGATAAAAACGCTTACAGTTGCTCCCACATAGTGAAAAGTATAGTGGCCAAAGGAGAGGTCAATTTCGGATGTCTTGATACACTCTTCTTAAGTAGGGGAGGGCAGGGACATAAATCCAAGAATTTGACTATCATGAAAACTCACTGTCATAAAGATTACCACACAAACAGTTGAACAGTCTGACGTACAATTGCAACTGATAACTTTGAAATGATATGATGAGTCAAATACATTGGTTCATTGAGTAAACCATTAGACCCATACTTCAAAAAAGTACCAAACTTCCTCTACCATAAGTACTAATTGCCACAGTTTGGAAGACTAGAGAACCTGCAAAATCTAAAAATGCATATTTAACTGAAAGATCCCTAAATGTGAAATCTCCATTGACAGTTTGATGAAGAACTTTAATTCTGTCATGACATTGCTTAAATACCAAAGGTTCAATAAACTAGAGCCAGTCTTTTAAAGTATTCTTTTTATAATTACATTGATGATATCACACAGGATGATCAAAGTGATGGTTCACAAGTATGAATCATCAGATTTTGACTTTACTTTCTGGCAAAAGTGTGTTTGGATGGCTTAAATGAATGGAACAAGCATGTCAGGGAGTGACAAGTCAGGCATGGAAGATTCAAATCTTACCATGAGGTACTGCATTGGACACATTTTCTATCCTGACTTATCTTAAGTTACTGTCTGTGCCCACCCTTCTTATGAGAGCAGGATTCATAATTATCAAGGAAAAATTAATGACCTGGAGGAGACCTATCAAGGCACAACATATAAAAACTCAAGCAGTAATACATTACTTCAGTAATGTATTACTGATTGAAACAAGTGTTAGCACATTCAAATTCCAAGTGAATGCAGCCATCATGGGTTTACTATTTTTAAGTAGTTACGGAGGGTTTCGACCATCGTCGGTCGCTTCTTCTTGGCCTCCGTGCACTGGTCAGCCAGAGCAAACAGTTGGGTGGCCACATCCATGTCCCACTCACCAGCCTTCTCATCCAGTAGTTCCCCTGGCTCAGCCTCACTCTCTTGGATGAATGACAACAGGTCACAACCCTCGCGCTCCTCTTGATAAGACGGCAGGCCGGTCAGCAACTCCAGCAGCACAATGCCAAAGCTGAAGGTGTCCATCTTGACAGAGATGTCTCCCCTGAAGGCCTCTGGAGCCATGTAGGCCGAGGTGCCAAACACAGTGGTGGTCTTGATGAGGGTTGCCGTTTGGGTGCCGCCGCTCCCCAGGCGCACCAGCCCAAAGTCACCAACCTTGGGGATGAAGTATTCATCTAGCAGGATGTTAGCACTCTTGATGTCTCGGTGGACCAAAGGACGCTCCTGCTGAGTGTGCAAGTACACAATGCCTCGTGCTGCCCCCTCCCCAATGGCCACCCGCATCATCCATTCCAGAGGAGGAGTTCCACCCAGGCAGGCGAGACGGTCCTGCAGGCTGCCGTTGGCCATGTAGGCGTACACGAGGCACCACTCCGGCCCGTCACAGGAGTAACCCACCAGTGGAAGCAGGTTTTCATGGACACACCTTGAGAGAACTTCAATCTCAGTTTTGAACTGCTCCTCTACTTTGTTCTCTCCAGAGGAGAGTTTCTTCACAGCCACCCTCTTCTCATGTCCTCTCAGCACCACCCTGGCCATGTACACCACACCAAACGCACCCTCGCCCAGCTTGTTGCCCCCCAAGTCTTGTGGCAGATCACTGAAGTTGTTGGTGATCTCCCTAATGGTGGAGAAGGCAAAGTGAGTAAAGCCAGAGTCCTCCAGCTCCTGCATAACCTCAGAGTCCAGCTGTGGAAGACCCTCTTCCTGGGGCTCACACTCCAGGGCCCTAAGCTCCCTCTCTAGCACTTGTGAGGCACCCAAGTCCCCATTCTCGAGCCCTTCATCCTCTCTGCTGCCACTGTAGATGAATTTGTAGTGGGCGTGGCAGTCCTCCTCCAGTGCCTGGTCCAGCTGGTCCAGGGCATCACTGTCTCCTGTCTCTCGGGGCAGCGGCTCACCATTGAGGACATTGACAGTGAGGTAGTCCATTGCACGGTACAACTTGGCCAGCTGCAGGAGGGCCACCAGGTCACCCACAGTAGGTCGTTTCCTCCCGCTGGTTCCCCACTCCTCCACCAGTACCTCAAACCCTTCCCGTCTATCTCTTGCACACTCCTCTGACACCAAGAGAATGTCATCTGATGAGTACTTCCTGTGGTATTGTTCACCCTCAGGGAGGGGCATCCCTGGTGTCCAGGGATGACCTGGCACACGGCCCATCACCTCCCGCCACCCGTGGGTCACTTCCAGGATGTGTGCCAGCTGGGACTTTGCCCATGATGGGAGCAAACGCAGCTCTGAGGTCGCTGTTACCCCAGAGCCACCATTGTCACCTTCCGTCACTGCCTGCATGCTGCCCGGGCTCAACACTCTTTTCTAAGCCCTCCACCTTTCAGCTGGTGGTGGGTGATGGTCGTTGTGGTCGTTAGCCGTTAGCGATCTCCCCGCACTGGCGTCCTGCAGGGCCCTGGCTTGGGACACACATTGCTTCAGCGGCACAACTCCAAGAACCAATGGACGCAACGCATATCTTTAAAAAGGCTTGCAACTCAATGGTTTATCTTATCTGTGAACCAACTCCAGTGACGGATCATCATCATCATCATCAT
>7672 ENA|GBYW01007673|GBYW01007673.1 TSA: Pacifastacus leniusculus comp12704_c0_seq2 transcribed RNA sequence.
AGTGGTCAACCCTCCCACTACCATCACCCTTCAACACCCACAAACACAATTACCACCTCTTGATACCCAAGCTTTGCATGATTTGCAGAGTTCAGGTTTTACACATTTCAATTATTCATTAATGAAGGAAATTACTAATACTTTCTCTGATGTGCCTGTGGATTTAGGAGGCTGTAAATTGGGCGAGGGAGCATTTGGCACTGTATATATGGCCAAAATATTTCAGGAAGGTTTTGAGAAAAAGGTTGCTGTGAAGAGACTCAACTCAGGAGAGATCAAGGTTAAGGAGCAATTTAAAACAGAAATCGAAGTTCTTTCAAGGTGCATTCATGAGAATTTGCTGGCACTTGAGGGCTTTTCCTGCGATGGTCCAGACTGGTGCCTTGTGTACGCTTACATGCCCAATGGCAGTCTTCAAGACCGTTTAGCATGTTCTGGTGGGAGCAAGCCTCTAGACTGGAGAATTCGCGT
>61168_(reversed) ENA|GCVG01061169|GCVG01061169.1 TSA: Macrobrachium nipponense c79488_g2 transcribed RNA sequence.
CATTGATAAGTGCCAAGTTTGCCAACCACAGGAATCGTATCATCATAATAGCTGTCAACAGTGAACAGGAACAAAAAGCATTAAGACTTGAGGACATCGAACAAGCATACAAGAGGATGCAGGCTATAGCTCCTAGTATCAATAATGGTTCTGGAGTACAAATGTCACAAGAGCTGCGATTTTTACCAGCAAATGCCATAATAATGCTATCACGAATCCTAGAGAGTAATCCTGGATGGAAAGAAGTTATGGGTTTTATCCCAAATGATCCATGGAAACCAGGAGAACCTATTCCAGTTGGGTTTCAGTATCCCAAGAAATATACTTGGGATGATATTAACCCATTTATGAAGGACAATAACAGAGGAATGTAGCCGTTCCGGCCGTGATGGGTTTCAAGTCTTGTTAGAGGAATGGGGAACCAGTGGGAGACAGCGGCCAACTGTACAGGATCTTATAAATTTGCTTCAGAAAATTAAGCTATATCGAGCTCTGGATTATCTTACTGTTAACGTTATGAATGGTGAGGCTTTGCCAAGGGAAGAAGGGCGCAATCCTGTTGTTGAATTAGATCCAGCTAAGGAAAATGATCCAGCTAAGGAAATTGATCCGTCTACCAGACTAATAGAGCCAAGGAAAGAGGATTTAGCACTTCCAACTACACAGACTCATGTCTTTGACAATGAGATTTTAGAAGGAATGGATTGTGGTGAGGTGTTCCATTTTAGTTACTCTTGTTTGAAAACAATGACCAGTAATTTTTCAGATACTCCATTCAGAGATGGAGGTAATAAACTTGGTGAAGGAGCATTTGGAAAGGTGTATTTTGCAAAGATTACTCAAAAAGGAATAGAAAAAGAAGTGGCAGTCAAAAGACTTAATGCTAGCGATTCTTCAGAAACCAGAATAGAGTTGCAGTTCAAGACAGAAATAGAAGTCCTTTCAAAGTGCATCCATGAAAATTTAGTACCGTTAGAGGGTTACTCATGTGATGGTCCTGAGTGGTGCCTTGTGTATGCATTTATGCCAAATGCTAGTCTTCTAGATTGCTTATCCTGTGCTAATGAAAGACAGCCTCTTGACTGGAAAGTACGTTTGCATATAGGAGAAGGAGCAGCTCGTGGTATTGTTCATCTTCACACATTCCGAGAGCGTCCCTTTATACATAGAGATATTAAGAGTGCAAACATACTTCTAGATGAAAACATGACTCCCAAGGTTGGTGACTTTGGACTTGTGAGATTAGGAGGATCAGGAAATAATACACACACCCTTATCAAAACGACCACAGTGTTTGGGACATCAGCATACATGGCTCCAGAAGCATTTAGGGGAGACATTTCTGTCAAAATGGATACTTTCAGCTTTGGGGTGGTTTTATTAGAGTTGTTGACTGGCTTACCTGCACATGATGAAGAAAGAGAGGAACCAGACTTGTTGAACCATGTTTTAGAGGCTCAAGAATCTGAAGAAGGCATAAATGAGCTGGTTGACTGGAAAGGTGGTGACTGGAATATGGAAGTTTTCAGAGGCGTCCTTGAGTTAGCTGAGCTCTGCTGTACAGAAGTCAAGAAAAAGAGACCGACTATGGTGGAATTACTAGAAAAATACTCTTCGGTTATGCAGTCTCTTAACTAATCGTATGTTGTTTTTCTTTGGAAGAGGTGATGGAAGAAAATTTTGAATGAATATCATGGTTGAAAATGTAATATATATAGGCTAACTGACAAGAGCCATTTACATTTTTTGTTGGTATTACTGTTGTTTACCAGTGATACCCACACGTTATTATATGTGAACCTACCATGTTTTATTACTATCAACTGTGTAGTGTATGC
>75802_tube ENA|GDRN01075803|GDRN01075803.1 TSA: Scylla olivacea Ref_Crab_Transcript_75979_2255 transcribed RNA sequence.
TGTGTGTGTGTGTTTGTGTGTGGTATGACTAAAGTGTGGGTTTTCCGAGCAGTCCTCGCCCCACCCATTCTTTCTGTGAGGCCCCCACTGCTGCTACACCAAAGGTGGAGGTTGTAGCAAACTGTAGTGAGCCCATTAGGCATGCAGGCACTGACAATAGGTGATGGCAATGGCTCTGGGGTGACACTGACCTCAGAGCTGCGCCTACTGCCTTCATGGGCCAAGTCCCAGTTAGCACACATCCTGGAGGTAACTCACGGATGGCGGGAGGTGATGGGTCGAGTACCAGGACACCCATGGGCTCCTGGAATGCCTCTTCCTGAAGGGGAACACTATCCTAGGAAGTATTCATCAGATGACATCCATTTGGTGTCAGAGGAGTGTGGAAGAGATCGGCGAGAGGGATTCGAGGTATTGGTGGAAGAGTGGGGGACAAGTGGACGGAAACGGCCTACTGTGAGTGATCTGGTGTCCATTCTTCAGGTGGCCAAACTGTACCGTGCAATGGACTATCTCACTGTCACTGTTCTCAAAGGTGAAGCACTGCCTCGCCAGGAGGGAGATAGTGATGCAAAGGACCAGTTGGACCAGGCACTGGAGGAGGGAAGTCAGACCCACTACAGGTTCATCTACGGCGGCAGCAGCTACAGAGAGGACCAAGTTCATCCTGGAGTTGAAGACTCCCAGGGACTTGAGGATGGGGACTCTGATGTTTTACAAATGCTAGACAGAGAGCTGAGAGCCCAGGAAAATTCTGCTCAAGAACAGGGAAATCCTCAACTGGATTTTGAGGTCGTGCAGGAATTGAAAGAATATGGCTTTACCCACTTTGCCTTCAGTACTATAAAGGAGATCACCAACAAATTTAGTGACTTGCCACATGATGTAGGTGGCAATAAGCTGGGTGAGGGGGCCTTTGGTACAGTGTACCTGGCCAGGGTGGTGCTGGGGGGTAGAGAGAAGAAGGTGGCTGTGAAGAGACTTGCCTCAGGGGAGAACAAAGTGGAGGACCAGTTCAAGACTGAGATTGAAGTTCTTTCAAGGTGTATCCATGAAAATCTGCTGCCTCTGGTGGGTTACTCCTGTGATGGGCCTGACTGGTGTCTTGTGTATGACTACATGGCCAATGGCAGCCTGCAGGACCGGCTTGCCTGCCTGGGTGGGAGTCCCCCTCTTGGGTGGCAGCTGAGGGTGGCCATTGGTGAGGGAGCAGCACAAGGCATTGTGTACTTACACACCCACCAGGAGCGTCCATTGGTTCATCGTGATATCAAGAGTGCTAACATCCTGCTTGATGAACACTTCACACCAAAGGTTGGTGATTTTGGATTGGTACGGCTGGGGAGTGGAGGCACCCACACTGCCACCCTCATCAAGACCACCACAGTGTTTGGCACCTCAGCCTACATGGCACCTGAGGCCTTCAGGGGAGACATCTCTGTCAAGATGGACACCTTCAGCTTTGGAATAGTAAGATAAAAGAATGTGTTGCTGGAGCTGCTGACTGGTCTGCCATCCTACCAAGAGGAGCGAGAAGGCTGTGACTTGCTGTCCTTTGTTCAAGAGAGTGAGGCTGAACCTGCTGAACTACTAGATGAGAAGGCTGGCCAATGGGACAGTGGTGTGGCTATCCAACTGTTTGGTCTTGCTGACCTGTGTACCGAGTCCAAAAAAAGGAGACCAACAATGGTGCAGACCCTTCACAACTACAGAAAGATAATAAATTCTCATAGCTAATTTTCACATTGCAAAATATAAGGTTTTTTCCTTTCTTAAATACAATAAGAAATATATCATATAAATATCCATTACTTGACAATTATGTATGACTTGTAGTTTACTAAGAGGTCTTCCTCATGCTGACGAGGAACACTACAAACACAGGTGACCACACCGAGAGGAGCAAGACAGGGAACTAATGAGTTACCTTTGCTGTTATTCATGAGCTGTTGTCAGTAATGACCATGTCTTTCATTAAAATCAATTAAAGTTTCTTTTTCTGTTAATTCCAGATGTAATTGTTATTTTCTAAACATGTCTATGTAAAATTATATATATTTATAAACCTTTTATAAATTTATATACTAGTTTTGAAGTCAGAGCATTTAATAAAGACTAAATAGTTGAGTTATATTTCTTGGAGACCATTGTAACTACCGCAAAGCAGTCAAAAGTTATGACTGAGCTTTTTCAAGGATGGCACTCAACCGTCGCTGGGCACTGCATGGCAGGTATATGTGTGGGCGTGTTCTGGG
>19245_(reversed) ENA|GEBG01019246|GEBG01019246.1 TSA: Homarus americanus DS01-Homarus1_Transcript_15528 transcribed RNA sequence.
AGGAGTGTGGGAGAGACCGTCGAGAGGGTTTTGAAGTTTTACTGGAGGAATGGGGTACTAGTGGGCGGTGTCGACCAACTGTACAAGACCTGGTGTCTCTTCTACGGCTAACTAAGCTCTACCGTGCCATGGACTACCTCACTATGGATGTACTTCATGGGGAACCTCTACCAAGGCTAGGAGGAGACAATGATCCTGTTGAAGATTTAGATAAGGTTCTTGAAGATGGACTCAACAGTCAACAAAACTTCATGTATATTCATGAAGCAGGTGCATGTGGTGAAGTAAAAGAAAACCCAAGCACTTGTGATATTAATAAAGATAGTCATAAGAACTTGATGTCCACCACAACACATATTATAGATGACAGAACAAGAGTGATGGATCCCTCTGGAAACACGACCCTTGAACATTCTCAAGCAGGAGAATCTCTTCATCTTGATGCTGAAGTATTGCAGGATCTACAAAGTTCAGGTTTTACACATTTCAGTTATTCATTACTGAAGGAAATCACCAATAACTTCTGTGATGTGCCTTTGGACTTAGGAGGATATAAACTGGGTGAAGGAGCATTCGGCATGGTGTATTTGGCCAAGATATTTCATGAAGACCATGAGAAAAAAGTTGCAGTGAAGAGACTTAACTCTGGAGAAATTAAGGTTGAAGAGCAATTTAAAACAGAAATTGAAGTTCTCTCAAGGTGTATTCATGAAAACTTGCTACCACTTGAAGGCTTTTCTTGTGATGGACCTGATTGGTGCCTTGTGTATGCTTATATGGCCAATGGAAGTCTTCAAGATCGTCTAGCTTGTTGTGGTGGCAGCAAACCTTTGGACTGGCAGACTCGTGTATGTATTGGTGAGGGATCAGTGCGTGGTATTGTCCACCTCCACACCTACCAGGAGCGACCACTTGTTCATCGGGACATTAAGAGTGCCAATATTTTGCTGGATAAGAATTTTACTCCCAAGGTTGGCGATTTTGGACTTGTTCGCCTTGGAGGCAGTGGAACTCACACGAGGACTTTAATCAAGACAACAACTGTATTTGGCACATCAGCCTATATGGCCCCTGAAGCATTTAGAGGGGATATTTCTGTTAAGATGGATACATTCAGCTTTGGAATTGTTCTGCTGGAGCTGCTGACAGGCCTTCCATCATATGATGAAGAACGGGAAGGATGTGATCTGTTATCACATGTTCAGGAGAGTGAGGCGGAGGTCGCTGACTTACTGGATATAAGTGCCGGCACTTGGGATATTGAGGTTGCCTCACAGTTGTTTGCTTTAGCTGAACTCTGCACTGAGGCTAAGAGGAAAAGACCAACAATGGTACAAATTCTCCGTGATTATTCGAGCATTTTTAAACATTAGAGTATCTGTGCAAGTGTTGTCTTATGTATGATATGTATTATAATATAATACAGTAGTGTACATTCCTTTTATATGTCTCTCTTGATTATACTGTATAATATGGTACAGTACTTTACATTGATGTAATAATATTTTAATATATTTATGTAAATCAGATGGGGAGGACCGCTCCCACACTTGTTCTAATACCCTGTATCTTTATTTCTCATTCTTTCCTGGTTGTCACTCAATATCTACTACAATTTCTTCATTTCAGTTCTCTCAAATAATTTCTCCTTGCTCCATACATCAACATTGAACAAACCATGTCTTTCTATCTTCAACTCTTATTTTCTAACTTAAATAGTCTGTGAAGTGTTATGTCATTCTCATTATTACAGTAAACCCTCATTTTTTTGTGTTAGGTTGTGTTTCTGCCCACTCATGGTATACATGGTACTGTATACACTCTTATACTGTACATGGTTCAGCATGGTGGTCAAATGAGTCAAAAAATTTTAATTTCTGTCAAATGTCCCTCCCTGAATGCTGCTGCTATCTCCATTCTTCTTAACACACACACATATACAGCCTCTTCCACTTCCACCTGGTACAGTCAGTGTTGTCAATCCTTCCTCTCTGTGCAGTGTGAACCCCAGCAGTATCATGCTCCACCCTGAGGTATGATTGAATGTTCCATTAAGCTTATGTTTGTTGTGTTTGATTACCGGCACTCATTTCTTCAGATTTATACTGCCACAAACAAATTGTAAAAAATCAACATAATGTTGACATGGGAACTCTTCCATCTTGTAGGCAATCCCTCCTTCAGCACATAAAAAGGGTAAACTATTAAGTTGGCGTATGGAAAAGGTTTCACATCCCTTGCCCAGATGTTCCTGATGTCCCTGATGGAGACATTCTACCACCTAAATTAGTAGACATCCTGGAAGATACGACAGTATAGATCTGAAAAGTTCAGATAATGAAGACTTTGCTGCAGACAGCTTGTCTGCCTTGTATGATGATGATGACTCTGAAGGTGATTAATATGATTAATACTGAGAGCATTTAGTTGTCAAGACAATAATTAAAATACAAACCATTATATTGTAACTTATACTAATAGGTTTAACCAGATGATTCAACCATAATTGTAACAATGTTGGACTAAATTGCTTATTCTAGTTCAATACTGATTTTAAACATAATTTTAGGTCATGAATGTATGAATACAAGTAAA
>Astacus_astacus ENA|GEDF01020832|GEDF01020832.1 TSA: Astacus astacus TR32072_c1_g1_i6 transcribed RNA sequence.
AGCAGCTGCGTCAAACAGCCTGGATGACCAGACCACCAACCAGGAGGCCTGGTCAGAGACCGGGCCGTGGGGACATTGATCCCCAGAATCACCACAAGTAAGCCCCTATAATGGTTAATTTATTAAGGCTTATAATGGGTGAATAGTTTGTGGAGACCCTGTATAGTTTGTGATGATTACACCAAATGTACCAAACATCTTATTCAATCTCATGCTCACAATTTGTATTATATCATGTTTGTTGTCGATGCACTTGTTAACAAATTACATGTACGGTAAAGTGCCACCCTGACAACAACTTAAGTATACAATATTAACAAATAGCACCAGAGTCACCCATAGTATGGGGTGTATGGCATACTGTCCAAACTTCTTAGCTATCACAAAATTCTAAATGTACAGTATATAGTACAGGATCCTTCAGCAGTTATTGAGACTCCTGCATCTATTTCTATAGCGAAAAACTTTTAACTACAAAATTAAAAATAAAAGATAGAGGTGTATAACTTAAATCTCCACAGGACATACTCTTAAGAAGTTTGAATCAAAGAATATTACATGAATGGATATATCATCCCTGAAGTATCGTCTCACCTCCGGTGGAAGTGTTAGGGAATGTGAGAGACGTGCATGGTCTAAGCCTGCATCTGATCCCCCTAGAGCATGACGTATCAAATGTGTAGATGCATTTGTGTCAACTGGCTTCAGAGACAAACCTTTCTGTCGTTGCTCTAACAACTGAGCAATCTCCCTCAACGTGATAGCTTGTCTTGGGAATCGCACTGGCTGGAGGGTCTGACGGCCACTCATGTACTCTCCGACCAAAGTCACAGAATTTAATGCACTCATACATTCCCATAGACCATCTGAAGCCATGAGTAAAAATCTATCATGAGGCCGCAGGCGATGATAAGAGACTTCTGGCAATGCAGTGAGATATGGTGGCGTCAGACAGTGAGGAATAATATTATCAGGACCTGCATAACGCTGAATTATTTTTAGCTGTGTGTCCCTATCCCATTTGAAACGAAAATCTCCAAAGGCCCTAAATGGCATGAGCATCCCTAATAATCTCTGATTTCTTACCACATACTCAGCTTCTAATGGTGGATGCTCTGACAATACTCGATCTATCTCCGATTGATTTTCCCAAGAGTGATCATTAGTGAGACGAAGAGCATGCCATCCACCACCCGTGTCTTGCCTTTGCATTCCCAGCACAGCGCCACAATCCCCTGTATTGGCTACATGGAGGTGAGGACCATCCACATGAGCTACGCATGCTACAGACCCCGACAGTGCTACTCTGAGAAGTGGTTCCAGCACAGGTGAATTTTGATTCTCTACTACCTCATGACCCAAGTCACTGTCCAGTTGAATAAATGAACCAATGAGTGCATCTTCCATACTGAAGTCCTGAGTAACAGAGTTCAGCAAAGTCTCACAGTAGCTCAAAAGGGAAGCTTCATAAATTTCTTGTAGTTCGGAGACAAAATGTGAAGAGTCATTATACACCATGGTGAGCGGGACACGACACCCAGCCTTCCACTCACACACAAGACGACGCAGTTCTGCACGGGGCAGCAGTGAAGCAGCCACATAGTCAAACAGCCGCTTGGCCACCACCTGGCTACACTCTGGACCTCCATGACCATCAAAAACACCAAACAGATAACCAGTAGTGTGAAGACATCGAGCAACTGCCAGCTTGTCTTCTATTGGAGAATTAGATGGCAGCTGATTAGAATCTACAGAATCTATTGAATATGTTGCTGCAGGCATGATATCTTGTGATGTCCATTCTTGATCTCCACCACCACTCACTTGCACTACTTCTTCACTTTGACGAAGAATCTGTGTCACCTCTTGAGGGGAGAGTTTAGGACGAGGAAAGGCGTTGAATCGTCCACATGTGACAGAGAGCCAACACACTTGACCTGGACCACTGCAGGATGACCCCGACCCTACTGGCCTAGCACCAACTCCCTCACCACACAAGATTTTACTTTCTAAACAGCGAGATAGAGGCCTCACATTCTGGTAAAAGCAGGAGACCACCTTGGCCATAACGTAGCTACAAGTAGGATTTAAGATGACCGTGGTGTGAAGCGGGTTGTTGTTGTTAGGTTGTTTACAGGTCGCAGCAGACGAGTGTCCCATGCAGACTTGCCAACCACATTCCCGCCATCACCTCTCCTCTACACACCTCACATAACCATGTAAACGTCAGCAGTGGAAGGTGGTGACGACACGACATTATTCCCATAACAAACTGTAGGCAACTGGTGGTCAAGGTCACAACAGGTGGCGGAGCTCAGCCCTCTCTTGTGTATCTCAGACTACAATGCAGGCCTTACAAAGTAGTGAAGAGAGAATAACCACATCATCAGAGCTACGATTCCTCCCAGCTTGGGCCAAGTCAGAGCTGGCACACATCCTGGAAGTGACACACGGGTGGCGGGAGGTGATGGGTCGTGTGCCCAGCAGTCCCTGGATGCCAGGCGACCCCATCCCTCGGGACCTTCACTATCCCAGGAAATATTCTTCAGATGATATCCACCTAATATCAGAGGAGTGTGCAAGAGATCGTCGTGAAGGCTTTGATGCACTTCTGGAGGAATGGGGCACCAGCGGGAGGCGGCGCCCCACTGTGCATGACCTATTGGAGCTCCTGCGCCTGGCTAAACTCTACCGTGCTGCAGACTTCCTCACTGTTAATGTTCTTCATGGAGAAGCCCTACCTAGGGAAGGAGATAATGATCCCATTGATGAATTGGATAAGGCACTAGAAGAGGGACTGAGGGTTCATCAAACTTTTATTCATGAGATAAGTTCCTCTGAAGAGGTCAGAGATAATGCCAATACTTATGTGAAGCTGAGCAGTGATGATTTGGTGGATGCTACAGCGCCACCTGTTGAGGATGGAGTGGTGAACCCTCCCACTACCGTCACCCTTCAACACCCACAAACACAATTACCACCTCTTGATGCCCGAGCTTTGCACGATTTGCAAAGTTCAGGTTTTACACATTTCAACTATTCATTAATGAGGGAAATTACTAATACCTTCTCTGATGTGCCTGTGGATTTAGGAGGTTGTAAATTGGGCGAGGGAGCATTTGGCACTGTATATATGGCCAAAATATTTCAGGAAGGTCTTGAGAAAAAGTTTGCTGTGAAGAGACTCAACTCAGGAGAGATCAAAGTTAAGGAGCAATTTAAAACAGAAATCGAAGTTCTCTCAAGGTGCATTCATGAGAATTTGCTGGCACTTGAGGGCTTTTCCTGCGATGGTCCAGATTGGTGCCTTGTGTACGCTTACATGCCCAATGGCAGTCTTCAGGACCGTTTAGCATGTTCTGGTGGGAGCAAGCCTCTAGACTGGAGAATTCGCGTAAATATCGGTGAAGGAGCAGCACGGGGAATCGTCCATCTCCACACATACCAGCATCGACCACTTGTTCATCGTGACATAAAAAGTGCCAATATTTTGTTGGACAGTAATTTCATTCCTAAGGTTGGTGATTTTGGCCTTGTCCACCTTGGAGGTAGTGGAACTCACACAAGGACATTAATCAAGACAACTACTGTGTTTGGTACATCTGCATACATGGCGCCTGAAGCATTTAGAGGAGATATATCTGTTAAAATGGACACGTTCAGCTTTGGAATTGTTCTCCTAGAGTTGCTGACTGGCCTACCATCCTACGATGAAGAACGAGAGGGTTGCGACTTGTTGTCGTATGTTCAAGAGAGTGAAGCAGAGGTGGGAGAGCTACTGGATGCAGAGGCTGGTGCTTGGGACATGGATATTGCCTCTCACCTCTTTACTTTGGCTGGGCTCTGTACCGAGGCTAAGAAGAAGAGGCCAACAATGGTGCAAGCGCTCTATAATTATTCCCATATTATAAATCACTAGATACAAATTACAGTGCATTGGTAGGACATGAACAATGGAGGTGGGCCGTCCTTGGGATGTGACGTGACTTCTTTGGCGGGTGAAAATTTATAGCACATTCAAAGACTTCAATTGAAGTCCAGGGATGTAGAAGTGTGTATAGCAGGGCAAGCAAAGACAAATCCTAAAGGGTTATTATGCTCTGGTATTGCATTACTTTCACTTTTTTGTATTATTATTATTATTATTATTATTATTATTATAAAATAGAGACTAGACAATATTTGTTTGAC
>5228 ENA|GEEP01005229|GEEP01005229.1 TSA: Penaeus monodon Control_40510 transcribed RNA sequence.
ATCCTAGAAAATACACATCTGATGATATTCAACTAGTAGTTGAAGAATGTGCTCGAGATCGCCGTGAAGGCTTTGAGGTCCTTGTTGAAGAATGGGGAACCAGTGGAAGGAAGAGACCTACTTTGCAAGACCTTGTAAATCTCCTGGAACGGGCAAAACTGTACAGAGCTGTTGACTACTTAACTGTCAAGGTTTTAAATGGCGAGCCCCAGAGCAGGGATCAGAGTGAAGAGGAGCTGTTTGATAAGTTGGAGAGAGCAATACAGAATGACCAAAGAGTCCACCAAGACATTGTTCATGGGACCTTCTCTGTTGGAGTGGTCAAAGATACCCCAGACACACTCACGACAGACAGGCTAAGTGAGAGATCTGCAGACGATTCTCGAGTGCAAGTGAATGAGGAGCCAACCAGAGTGATGGATGTTTCCAGGAATGTTCTAGCTGCATCACCGGGAAGAGAAGAAAATCAGCAGCCACGATTCAATCCAGAAGTCCTGGAGGATTTAGACAGTTCAGGCGTTCCACATTTCAGATACTCCATGCTGAAGCAGATCACCCAGAACTTCTCTGACTTGCCTTTAGATTATGGTGGAAATAAATTAGGAGAAGGAGCATTTGGGGTGGTCTACTTGGCAAAAATGTATGTTGGTGGAAAGGAAAAAAAGGTTGCAGTCAAGAGGCTAAATTCAGGAGAAGCCAGAGTTGAGCAGCAGTTCAAAACAGAGATTGAAATTTTATCAAGATGTATACATGAGAACTTATTGCCCTTAGAGGGTTACTCATGTGATGGCCCAGACTGGTGTCTTGTGTACACTTACATGTCCAATGGAAGTCTTCAAGACAGACTTGCCTGCTTAGGTGGGACTGAACCTTTAGACTGGAACACAAGAGTCCGTATTGGAGAAGGAGCGGCTCGTGGCATAGTGCATCTCCATACATTCCAGGAGCGACCACTAGTTCACAGGGACATTAAAAGTGCAAACATTCTTCTTGATGGTAAACTTGTACCAAAGGTTGGTGACTTCGGTTTAGTTCGTTTAGGAGGCAGTGGCACTCACACGTGCACACTCATCAAAACCACTACAGTCTTTGGCACCTCTGCTTACATGGCCCCTGAAGCCTTTAGGGGAGATATCTCTGTGAAAATGGACACCTTCAGCTTTGGAATTGTCATATTAGAACTTCTCACTGGACTACCTTCTTATGATGAGGAACGTGAAGGTTGCGATTTGCTATCTCATGTCCTGGAAACGGAAGGGGAAAAGAGCGAATTGCTAGATGTACGTGCAGGCGGCTGGGACCCAGACACAGCATCTCAGCTCTTTGATTTGGCTGAGCTTTGTACTGATGACAAGAGGAGACGGCCTACTATGGTTCAGGTGCTCGAAAATTATTCATCTATTGTAAATAGTTAGTAAAAGTTTAATCCACAG
>2146_tube ENA|GEFB01002147|GEFB01002147.1 TSA: Cancer borealis DS01-Cborealis_contig_2114 transcribed RNA sequence.
TGTCAGAGGAGTGTGGAAGAGATCGGCGGGAGGGATTCGAGTTGTTGGTGGAAGAATGGGGAACCAGCGGGCGGAAGCGACCTATCATGGGTGACTTGGTGACCATCCTGCAGTTGGCCAAGTTGTACCGTGCAATGGATTACCTCACTGTCACTGTTCTCAATAGTGGACCACTGCCTCGCCAGGAGGGAGACAATGATGCAGTGTATCAGCTGGACCAGGCGCTGGAGGACGGAAGCCAATCCCACTACAGGTTCATTTATGGTGGCAGCACCTACGAAGAGAACCAGCTGCACCCAGGACCACAAGATTCCCAGGTGGCTGAGGATGGCAATTCTGATACCTTGCAATATACAGATCTGAGAGCCCAGGAAAATTCCAACCAAGAACAGGGTCCTCCACAACTGGATTCTGAGGTCATGCAGGAATTGAAGGACTCTGGCTTCACTCACTTTGCCTATATCACCGTAAAAGAGATCACCAACAAATTTAATAACCTGCCATATGATCTGGGTGGCAACAAATTGGGCGAGGGAGCCTTTGGTGTGGTGTACCTGGCTAAAGTGGTGCTGGCAGGAAGGGAGAAGAAAGTAGCTGTGAAGAGACTTGCCTCTGGAGAGAACAAAGTGGAGGAACAGTTCAAGACTGAGATTGAAGTTCTTTCAAGGTGTGTCCATGAAAACCTGCTTCCTATGGTGGGTTATTCCTGCGATGGGCCAGACTGGTGCCTTGTGTATGATTACATGTCCAACGGCAGCCTGCAGGACCGCCTCGCCTGCCTGGGTGGGAGTTCCCCTCTTGGGAGAAGGATGAGAGTGGCCATTGGTGAGGGAGCAGCACGGGGCATTGTGTACTTACACACCCACCAAGATGGTCCACTTGTCCACCGTGACATCAAAAGTGCCAACATCTTGCTTGATGAACACTTTACACCCAAGGTTGGTGACTTTGGGCTTGTGCGGCTGGGTAGTGGAGGCACCCACACTGCCACCTTCATCAAGACCACCACAGTGTTTGGCACCTCGGCTTACATGGCTCCGGAGGCCTTCAGGGGAGACATCTCGGTCAAGATGGACACCTTCAGCTTTGGAATTGTGCTGCTGGAGCTGCTGACTGGTTTGCCACCCTACCAAGAGGAGCGTGAAGGCTGTGACCTGCTATCGTACGTTCAAGAGAGTGAGGCTGAACCTGCAGATCTGTTGGATGAGAAGGCTGGCCAGTGGGACATTGATGTGGCTACCCAGCTGTTTAATCTGGCTGATCTGTGTACCGAGGCCAAGAAAAGGCGGCCAACAATGGTGCAGACCCTTCACAATTATCAGAACATTGTCAACTCTATTAGCTGACTTTCACTTTACAAAATACGGGTTTTTGGTACATCATGAATCCAACAAGGATTGTTGTATCGTAGGAAATATGCATTCATTGATAGTTGATGATATATGGTCTAATTTACTAATAAGTCCCCTTCACACTTACTTATATTTATTATTAGACCAAAAAGCAACAAACTGATTTACCAAACTACGTTGGTTGTTAGTCAAGAACTGTTTTATCTTGAAATGTTCTGTGCAACACATACAGGGGCATCGGTTTATAAGATGGCACTCAGGGCTAAGAAAAGGAATATTCCTAGAAAATTTTATAGTTTTCCCTGACTCATGAATGAGTACGCATTGTAGATAATATGCAGTATAATATGAAAAAAAAATAGAGAAGGTAAAGTAAAACATCCAGTCAAAACTTGTGATGTGAGTAACTTTAGTATATTTATCAAATGGACAATCAGATTGTTGCATGAAGATTAATTACCGTAAATAAGGGAATTTACCTTCAGCAGTTAAATATTTGCTTTAAAATATCTTCAATGAAGGGGGATTCTGCCCTCATAGCCTTCGCTCCATGCATCTACCAGGAGATTACTTAAGAGGCCTTAATATGTCTTCCATTGATATCAATATATGTAGGTATTTTATTGGTCATTCCAATTTTGTAGATGTGTCATTTCCATATATGGGTATTGTAATCTCCCTTTACCTGACTAAACTATGAGATTCATTCTGTGAAAGCTGCATGGCATTTGCCTTGTTGCACCTTGAAAAGTATAGCTGGAGTGGGTTTTGAATATGGTGTGTAACTCCTTTGAATGGTACCCATTATTGCTACATTCTAGGTATGTGATCTGTATCATACTGTGAGATGTAGCAACTCCACCAAGGTTTTTAGTGACTGTGATAAGATACATTCGACCAACAACATGCTGGTCGAGAGGAGAATGCTTTAGCACTGTGGAAGTAGAATGAGTTGAACCAACTCTAATCTGGGTTACCCATCCTCGTTTTCCTGCACTTTTTTTTTCTTCAAGGTAGGCCTGTATGGCATACATTGATTTTGATTATTTTATTCATTATATTCTTATAAGTGTTCACTTTTATGCTGAGTCACAGTGCTTCATTGGAGTGCATTTAGTAATATTCAATACTCTTGTACAGATAATCATTTGTATGTATACTCCAAAGTACATACAATGTAGAATAATGAAATCATATTTATAAGTATATTTTACAAGTTTATATGCAAGTTTTTTTTCTTCAAGTCAGAACATTTAATAAAATTTAAGTGATAATTAACAATGACATTTCTTGAATACCATATATATTTTAGGTACCATATAGACCATTTATAAGTTATAATCGAGTCAATTTGAGGGTGTGTAACTATAAGTGTGGTCCTCTTGATGAGTTTGGTTCTGTCACTTCTGCCATCATATTCATCACAAATCATATAACAGTACAGTGGGCTCTCAGATTTTGTAATCTTTTATTCTAATAATTTTCTTTTGACAAAATATAAACATCTACACAATTACAACTTTCGAACAAAACAACTGAAATCTTGATATGTTTGAATGGCTGTGATTTTTGCTTATTGGAAAGAAAATGTTTGTTGAATATGACTTTTTCATACTTAACTTAGTGAGTTGGATTATGACAATGTACCACCTTGAAGCCTGGTAAATGATTTGATGAATCCAGCCACTGGAAGATTGAAGTTACTACTGTAGTTAGCCTTTCAAGTGTCTCATGTCTATATAGAACAGTTCACATGCTACGTAGCTTAGCTGGCTAACCACTATTCTTTGTTAGTAATCTGATAGCCATGTTATCCACTTTTGTGTTATTTGTAAGATAAATAAGGCAGGTTTGATTTAATATGAGTCTGGAATGTAGGAACATAGCGGCGCACTAACTTATCGAGACGACCAGATTTATTGTAATGATGGCACTCAGTCACTGGAGACTGAGTGAAGGGGATTTTTCGGTGTGCAGGGCAATGAAACAATTTTATATTTGTACATGTAATATTCTATATGTTCACGAATGTTATCACTCTATAATCCACATGAATATAGATTTGACTTTTATTGCAGGTTAAACTGAATAAATACTGACATGTGTGGGCGTGTTCTGGGCGGCGGGCGGCGCGGGCGGGACAGCGGGTCGGTGCCGGGTGGCCCGGGCGGTCCACCTGGCCGCGGGTCTCCCGGCAGCGACGGCTGGGTGAGCCGCACGCGCCGGCCGCTGCACCACAAGCCACAGCGACACAACAACACGCGATTGTCGACGGCCCCGCGCGCCACCCAATTGTTCGATGAACAACTGAGCCCCGGGTGGCGCGTGGGGTGGCCCGGCCCGCACCCCCGCTGGCGCTGTGCTGCTAGAGCGGGCGGCGCGGGCCCAGGGCCAGGGGGGCCACCACGAGTGCGGCCCGGGCCAGGAGGCGCGGCCCGCAGATGCGTGTGGGCGGGACGGCCGCCTGGCGGATATGCGGTGGACCCTGGCTGGATATGACGACTCTCGGCAGTGCCAGCCACAGTAGCGGCAGGAGCAGCAGTCCGGACCCCGCAGTGCGGAGGCTGGTCAGCTGGTTAGCCGACTGAGTGGCAGCTGCCACCTTCACATCACACACTCACACGACACTCGCCCAGCGTGAGGGAAGCAGGAGCCGGCCGCCACGCTGGCCAGTCCTGGGTGTTGGTGGCGATGCGTTCATGACCAGAAGTCACGGCCACATCGCCACCACCCTCACACCTCACGCTCACTCATCACTCACACTCCCCAACCACCTGACCGTCTGTTTGTCTGTCTGTGTGTCTCACAGCACACACACCACAAACTATACGAGACGACACACAACGTGGAAGAACTACAGCAACACCGCGCCCATACACCGCCAAGCGCGGAGGTGGTAACACTGTAGAGGGACCACTGAGGAGAAGGTGGCAACACTGTAGAGGGACCACTGGTCAAGTGGTAACATTATGAGGAGTACTGGATATGGCAACATGTAGAGGGAGCATTGGGGAAGTGGCACCATAATAGGTAAACCACCAGGAAAATATGGCAACACCGGTAAGGTTACTTAGGGAGGGGAATTGAAAACGCTGTACTGGTTCACTGCTGAAGATCTGGTAACACTGTAAGGGAGCACTGTAGTGGCAACAATTTACAAGGATCATGGAAGAAGTGTGTGAACACTGTTGGGAGTCACAAGGGATGGGAGCACTATAGGAACCACAGGGAGTGGCACACTATAGATGGCCACTGGTACCGCCGTGGCGGGACCACCAATATGTGGCATGCTAAGGGAGCCACTGAGGCGTGATAGCACTGTAAAGGGTCCACTAAGGAAGTAATATAATATGGTAGAGGCCACGAAGGGTGACGCTCCGGAGGACATGACTGAAGTGGCTCTACTGTGGAGGAGCCATCGAGATGTGGCGCCAGTGTGCAGGGACCACTGGGGAGGTGGCATAGCCGCTTATAGGGACCACTAAGGTGTGGCAACACTGTAGAAGGGACCACTAAGATGATGGCAACACTAGAAACCACTCAGAAAAAAAATATGGCAACACCATCAAAGTGCCAAAGAGCACAGTGATCACTTATGGAAGAAAAAAGAAACACATCGACTGTGTCTACGTCACAGGGGACAGCGGGGGCAACACCTAGGGGAGGGAGGCACGAGGGTTGCAACACCTAATAACAGCCACTGGAGTCGCCCATGTATAATATTGGGCTTCAAGGGGTCGGGACAAGGGAGGGAACATACATCAGATACCACTGAAAAAGGAATCATAGGCGGGGAAGGGCGGGTTTTACACGAAATGAGCGAGTAGGTTATCTTTCAAGGGGACGCGCTGAGGGAGGGAAGAATACACAATACACCAGCACTTCCTCCTGGAGGAGGAAGTGCTTCGTGTCAAGATCCATTAACTGGGTTGACACAATAGAGCTTTCTTGGATTCTCTCTGCGTTCAAGATTTCATCCACAAGACACAGAGATCCATTGAAAGCCAGTCTAGAAGTCCCAGGTAGTTACAGGCTCCTCGGGATATAAAGAGAAGTTACCCAGCCATTATGGGGCACCTGTTTTCTTCTGGAGCCATTAGAATGTCATCTAAATGATTGGAAAGTGATGGTCATTAAGACACCACTGGGTAAGTCCTTAGGCTGAAGAAGCGCTTACTGTTCTTCAAAGTTCATGTAACACTGAGAATGACGGGAAGGAGTCCGTATTATTTCTCTTTGAATGTAGTTGTTGGTGTTTTAGTCTGAAATCTGTGACAGCTGTTGGTTAATGTTTGTGACAATATTCTTATCCAACAAGTCACTACACGGTGCTACACACGGTCATGACCTTCAGTAACCTGACTAAATGCACGTCACCAGTCTTTCTCGAAAGTGACTCGCCTTAAGAACCACCACGGCTTTGTGCATAAGGTAGGTAAAGCAAAGGAAGAAACTCAGAAATGAATTTCCTTATAAATGATATTGTACATGGCAGACATAAAAATAGTGTAATGGAGGTGTGGTGCAAATCTTGTGGACAAACACAGCACGTTTGGGTGAAATCTTTGGGAAAGTGGAAAAACTTCAGGAGTCACGCATCAAACTTACCGAGGAAGAAGTGACTGTCAATACACATTGCAATTAAGACGTTCAATTAACAAACTCTTCAAACAAACAAAAGCTGGCGTCAGTGACAGCTCCGCACCTCCTTCACGAAACTCAACAAAACTAAGGAAAGCTTCACTTAATAGTCATCAAAGTCCGGTTATCGCATGAAAATGTTTTACGGCACTAGAAGCATAATGAATACCAAAAAATAATCATAACATTCTGATGCTTACTTCGTTGTAGTTATTGTCCCACATGAATGGTTCTCGAGTCATCTACGTGCTGCTGTAGTAAAAAGCTCGCTGACCTCGGGGAACACCACAGTACTGGCAGGACGATGCAGGAGACGACACACACAAAGATAAAACTGAAGACACGTTCTATAAAACCAGTCTTATGAAATGTCAACTTCACAACCGTACGATCCTCTGGGGCTGCCTACATGCACCATCTGATCTTTACGCGCTGTCCACAACTTGTAGAGTTGAATCACGTAAATTCTCAATCACAATATTATGTATCAACTGGAGTGCCTCTGGATCTCAATTAGTTTTATTTATTGACGCAGTTACCATAAAATAGGCCACCCCAAAATAGGATCTGATTCACCTCAGCATTCGTCGAGATCACGTTACCTTTGTGAGCAGGTGTGAAGAGGTGACAACTTTGTGCCATCGACATGACTCCCGAAAGAGGCTGACAGTACACATACCTTCCTGACATGAGGCTGAACGAGGCTTTTAAAATATCTCTGATGTCTGTAATTAATTAAACTTGTGCGCAATCTCCAGAACTCTAGGTGGCCGTTCAAAAACAATGTGGCTTAGTATTACTGGTAACACTACGTCAACACCCAGACGTCGGCAGCCCACCATGTTCACGAGTATGGTGTTGTCACTTGTCATCACCATTAATAAACAACAGAGGACGCGGGGATAAAAAGAGATCGTGTTCACACAAAATACTAAATACAGTAAACCAAAATAAATACTGTATAGGTATCATAGTAACTTATCTAATTGGTGAAACACTTACTAATTAAATAAACAAATGAAAGAACTTGGCCAAAGATACACATACAATCCTATAAATACGATACCGTATAAAGTAGAATGGCTATCATAAATGTGTACAGCTCTTACGTAACAGACTATCAGGTAACGAAACATTGCATGATTACGGGCTATCCTGACACTTGTATAAATTGATCCATGATAAAAAATAATAACTACACATTTCGTAATGAAATAAAGTCAACAAAACTCGTCAGTTAACCTATGGAACGACACTTGAGGTATTGAAATCTTTGTCATTAAACTCTAAATATATATATAT
>35206 ENA|GETD01035207|GETD01035207.1 TSA: Litopenaeus vannamei c39075_g1_i1 transcribed RNA sequence.
CGCATCTAAATTTTACTGACTGTGTACAATAGAAGAATAATTTTCGAGCACCTGAACCATTGTAGGCCGCCTCCTCTTGTCATCAGTACAGAGCTCAGCCAAATCAAAGAGCTGAGATGCTATGTCTGGGTCCCAGCTGCCTGCACGAACATCTAGCAATTCACTCTTTTCCCCTTCACTTTCCAGGACATGAGACAGCAAGTCGCAGCCTTCACGTTCCTCATCATAAGATGGTAGTCCAGTGAGGAGTTCTAATATAACAATTCCAAAGCTGAAGGTGTCCATTTTCACTGAGATGTCTCCTCTAAAAGCTTCTGGCGCCATGTAAGCAGAGGTGCCAAAGACTGTAGTGGTTTTGATGAGTGTGCGAGTGTGAGTGCCGCTGCCTCCTAGACGCACTAAACCAAAGTCACCAACCTTAGGTACAAGTTTGTCATCAAGAAGAATATTTGCACTTTTAATGTCCCGGTGAACCAGTGGTCGCTCCTGGAATGTATGGAGATGCACTATGCCACGAGCCGCTCCTTCTCCAATACGGGTTCTCATGGTCCAGTCTAAAGGTTCAGTCCCACTTAAGCAAGCAAGTCTATCTTGAAGACTTCCATTAGACATGTAAGTGTACACAAGACACCAGTCTGGGCCATCACATGAGTAACCCTCTAAAGGCAATAAGTTCTCATGTATACATCTTGATAAAATCTCAATCTCTGTTTTGAACTGTTGCTCAACTCTGGCTTCTCCTGAATTCAGCTTCTTGACTGCGACCTTTTTCTCTTTCCCACCAACATACATTTTTGCTAAGTAGACCACTCCAAATGCTCCTTCTCCTAATTTATTTCCACCATAATCTAAAGGTAAGTCGGAGAAGTTCTGGGTGATCTGCTTCAGCATGGAGTATCTGAAATGTGGAACGCCTGAACTATCTAAACCCTCTAAGACTTCTGCATTGAATCGCGGTTGCTGGATTTCTTCTCTTCCTGGTGACGCAGCTAGAACGTTCCTGGAAAGATCCATCACTCTGGTTGGCTCCTCATTCACTTGCATTCGAGAATCGTCTGCAGATCTCTCACTAAGCCTGTCTGTCAAGAGTGTGTCTGGGGTATCTTTGACCACCCCAACAGAGAAGGTCCCATGAACAATGTCTTGGTGGACTCTTTGGTCATTCTGTATTGCTCTCTCTAGCTCATCAAACAGCTCCCCTTCACTTTGGTCCCTGCTCTGGGGCTCCCCATTTAAAACCTTGACAGTTAAGTAGTCAACAGCTCTGTACAGTTTTGCCTGTTCCAGAAGATTTACAAGGTCTTGCAACGTAGGTCTCTTCCTTCCACTTGTTCCCCATTCTTCAAGAAGGACCTCAAAACCTTCACGGCGATCTCGGGCACATTCTTCAGCTACTAGTTGAATATCATCAGATGTGTATTTTCTAGGATAATGAAGACCCTCTGGGATTGGTTCTCCAGGCACCCATGGCATACTTGGCACTCGACC
>39004_tube ENA|GEUA01039005|GEUA01039005.1 TSA: Farfantepenaeus aztecus comp84488_c0_seq1 transcribed RNA sequence.
AAAAGCTGAAGGATTCCTGTGGATCATGCAGGCTGTAACAGATGGTAATGGAAATAATGCTGCCTTCACTACGGCCTCAGAACTCCGCTTTCTGCCACCGTGGGCAAAGTCACAGTTAGCACACATCTTGGAAGTCAATCATGGCTGGCGGGAGATCATGGGTCGAGTGCCGAGTATGCCATGGGTGCCTGGAGAACCAATCCCAGAGGGTCTTCATTATCCTAGAAAATACACATCTGATGATATTCAATTAGTAGCTGAAGAATGTGCTCGAGATCGCCGTGAAGGTTTTGAGGTCCTTCTTGAAGAATGGGGAACAAGTGGAAGGAAGAGACCTACATTGCAAGACCTTGTAAATCTTCTGGAACTGGCAAAACTGTACAGAGCTGTTGACTACTTAACTGTCAAGGTTTTAAATGGGGAGCCCCAGAGCAGGGACCAAAGTGAAGGGGAGCTGTTTGATGAGCTAGAGAGAGCAATACAGAATGACCAAAGAGTCCACCAAGACATTGTTCATGGGACCTTCTCTGTTGGGGTGGTCAAAGATACCCCAGACACACTCTCGACAGACAGGCTAAGCGAGAGATCTGCAGACGATTCTCGAATGCAAGTGAATGAGGAGCCAACCAGAGTGATGGATGTTTCCAGGAACGTTCTAGCTGCGTCACCAGGAAGAGAAGAAAACCAGCAACCGCGATTCAATGCAGAAGTCTTAGAGGGTTTAGATAGTTCAGGCGTTCCACATTTCAGATACTCCATGCTGACGCAGATCACCCAGAACTTCTCCGACTTACCTTTAGATTATGGTGGAAATAAGTTAGGAGAAGGAGCATTCGGAGTGGTCTACTTGGCAAAAATGTATGTTGGTGGGAAAGAGAAAAAGGTTGCAGTCAAGAGGCTGAATTCAGGAGAAACCAGAGTTGAGCAACAGTTCAAAACAGAGATTGAGATTTTATCAAGATGTATACATGAGAACTTATTGCCTTTAGAGGGTTACTCATGTGATGGCCCAGACTGGTGTCTTGTGTACACTTACATGTCTAATGGAAGTCTTCAAGACAGACTTGCTTGCTCAAGTGGGACTAAACCTTTAGACTGGACCATGAGAACCCGTATTGGAGAAGGAGCGGCTCGTGGCATAGTGCATCTCCATACATTCCAAGAGCGACCACTGGTTCACCGGGACATTAAAAGTGCAAATATTCTTCTGGATGACAAACTTGTACCTAAGGTTGGCGACTTTGGTTTAGTGCATCTAGGAGGCAGCGGCACTCACACTCGCACACTCATCAAAACCACTACAGTCTTTGGCACCTCTGCTTACATGGCACCAGAAGCTTTTAGGGGAGACATCTCTGTGAAAATGGACACCTTCAGCTTTGGAATTGTTATATTAGAACTCCTCACTGGACTACCATCTTATGATGAGGAACGTGAAGGCTGCGACTTGCTGTCTCATGTCCTGGAAAGTGAAGGGGAAAAGAGTGAATTGCTAGATGTTCGCGCAGGCACCTGGGACCCAGACATAGCATCTCAGCTCTTTGATTTGGCTGAGCTCTGTACTGACGACAAGAGGAGGCGGCCTACAATGGTTCAGGTGCTCGAAAATTATTCATCAATTGTACACAGTCAGTAAAATTTAGATGCACAGATGCATGAGTTTTT
>43380_tube ENA|HACH01043381|HACH01043381.1 TSA: Hyas araneus, contig c39891_g1_i1
GATTTTGACCAAAGTAACAGCTTGTCAAGAAGTTTGAAGGTGGAGAGTGTATCAAGGTGTATTGGTTCCAGCCACCATGCAGGCTCTGACAGCAGGGGATGGCGGTGGCTCTGAGGTAACAATGGCCACAGAGCTGCGCCTGCTACCCTCATGGGCCAAGTCCCAATTGACACATATCCTGGAGGTGACTCATGGGTGGCGGGAGGTGATGGGTCGAGTACCAGGACATCCATGGGCCCCTGGAGGGCCCCTTCCTCTCGGGGAGCACTACCCTAGGAAGTATTCATCTGATGACATTCAGTGAGTGTCCTCTTACTTCAGTAAAGGTGATCTATGCAATTAAGTGTTGCACGACATTATTATAGGTTTTAATGTTTTGACTTGCCGTGACCTTAAGTGTGGAAGGGTGCCGGACTGTAGGATTTGTGTGTTGACCACTTTCACCCCAGCATAACAGAAAAAAATGAGACAGGATTTGTTTATCATGAAAATCAACATCAGCCTCAGGATAGAGGCTGATAGAGGCCTTAACAGTACCAACCAATCCAAGCAAACATATTAACTGTATTAACCAACACAATTAAACAGCGGTATCATCA
>70476_(reversed) ENA|HAEM01070477|HAEM01070477.1 TSA: Bragasellus molinai, contig comp75168_c0_seq3
ACCACTTGTACATAGAGATATAAAGAGCCCAAATATTTTGTTGGATGGACATTTTGTACCGAAACTTGGTGATTTTGGCATTGTCAGAATTGGTAGTCGTGGAATGCACACTAATACAGTAATAAGTACTACTGCAATTGGCACTCAGATGTACATGGCTCCAGAAGCATTTCGAGGAGATGTATCAGTAAAGATGGATACATTCAGTTATGGCATTGTTGTTCTTGAATTACTAACTGGCTTATTATACTTTGATGAAGAAAGGGAAAACAGGGATTTATTGTCTCATGTCCAAGAAATGACAGGCGAAGAGTTGTCTCTACTAGATACATCTGCTGGTGTATGGGATATTGAAATTGCAAAACAACTTTTTGAATTTTCTGAGATTTGCACAAGAGAAAAGCGGGAGAGACCTGATATGATTCAAGCATTTTTACATTTAAAGCGCATATGTAAAACTCTTTAATATTTTGACTGCCTTGCTAGCAGATATTCCAATATGTAACATTGCAGGTTATTCTTTCTAGTGGCGTAGCACGGTCCATACTATGTATAAATAGTTTTAAGGACAGTACTTTTTCATTTTGAATTTTAGATATCGGCATTTGTATGTATTTTTATATTTTTAGGAACATAACTGCTCTGCAGTAAGCCTTTTACCTATTACTGGTGATATGCCGAGCTTTCCACTAGTGGGAACAGGAGGGACTTGCGTTAGAGTGCCTGTGTTCGTAAACGGTTCGTGAATCTCACAGTGGTCACAAAGAAAAACGTTCAACTGTTAAGCTACCTTCACACTTGTGCATTTGTGGAAGAATAGCGACTTTTCATGAATGAAATATTCGTGTATCCTCCACTCACGTTAGCTTTGTCCGAATACATAGTATTCATATTCACTGTGGGATGAGCAAATTATCACTGATTAGAATGCATAAACTGTTGCCGTAATAGATAACTATGATTATTTGCTTATTGCTCAATAGGTTAGTAACGGAACAGCTTAGCCATTTTGCTCATCCAGCATGAGCTAGTCACGGGAATTAGTTTTTTTAAATGCAGTATATTAGTGCATCTCAAACTTTCTGATGCTGGAGACCAGCAATTTTTTCCCAATCTGCTAAGGACCTGCGTGGGTCCTGAAAGCCAAAGGTCTTGTATGTATGGGATTATAGAAAAATAAATTTTAATAATTTTTATTGTAAAATACTTAGATTATTATTCAGTCAGCTTTGCTATTGTGACGGGTGAGCCTGTTTCTTATTTATAAGTTTGTCAATCACTGGCTCAATTGAAGACTCATTCCGCATTGGCGCACAAATGTCCATACTATTCCTGTACTTAGTCTTAATGACACACATGGTCGAAAATCCAGTCTCACAGAGGTTTTTGTTTCATTAGTTTTAAACGTGACTGTTCACACTCAGCGGTTTTTAAATCGGCGTTATACGGACCGGTACCGGTCCACGGACCTCCCTTTGAGAAGTACTGACCCATAGGATGTTTTGCTAATACTTTAATATCGAGGTTTTCACGTGATTGTCTTAGAGACTTAGGCAATTGTAAAAACGTAAATCCATTATTATGTTCGGTCAGATACGCTTCCCAAGTTAGAGTTGATATATTCACATGACAAGTGAAGACACTAATTATTATTACAATCATAATTAAGTTGATAGCATCTACCATGATACAAACTAGGTTTAAATCATAACTTATTTTTTTGTATTTATATGTAAGGTTTTTAATATTTTACACAGTGTAATTTATTAGTAAATAAAATCCAGGAAATAAGTAAAGTTTTTAATTTCACTATCTTTATATACACTAACATTTCATGCTGCAAATCATTAAAAAAAATTTTTAATGATTTAAAAATCTTTAAAATTTAATTTATTTTGATTTACATTGACGAAGAAGTTTGAATCATCAAATTTTTAAAAAGAAGCTTCAGCTTTTAATAAAAAATATTATAAATGTTAAAATTTTTCAAAATAATTAATCTAAAATTAATCCTAAATGACATACATTCGAAAATATGTGTTTTATAACTTTAATCTTTTTTGTTAATCCTTAATTAAAGGAGATGAACTGTGTTTTTAGAATAATCACAAACAGATATACAAATATTTACATTAAATATACAAGAATAGTTCACAGTAAAGTGTCTTGGTGAAACTCTTATTTCTAAATCTATTGCACGAATATCAGTAACAACTACTTTGCAGGTTCTAAGTAATTTATTTTGAAGATATTGCAATATAATACATAAAAGTTCATAAATCACATTCAACAGTTCCTTTTAACATCCATTGATGGGCAAATTGATTGCTAATTAATAATATTAATTGATTGCTAATTAACAATAATTATAAATGATGCAGTCATTAGAATCATACAATGCAATATATATACTTCCATGGATAAATGATAAAAAATTAAATTCAAGCGGAGACTTTAAAAAAGAAAATATATGTTAGGGAAGCTATATTACAGCGAATATAATATAATGAGAATTCTGTATTAGAGAATGTGAAATGAATGTTTTGATAAATTTACGCGGATAGACTGAAACTAACCAGTCAAAGTGGAGTATACAGTAATCTCTATTTAAAAATGACAAAATGCCTTAACAATATGACATATGAATATATGCGATAGATTATATATCGACAGATATATTAGAGTACAATCGTTTAGACATTTATATAGCAAAATTAATGAAGCTAAATTATTTGTATTGCATCCTGTGGGTCATCCATAATAAGATCAAATACCTGCTTTTCTGTGGCTATTGAACAAATTATGTAATTTGCCAATTTCGTGTACAACATCTCAATATTTTTGTTGCTTTTTCAATGGACTTTTATGACCAAAATCAAAATGACGAAAGAAAGTAATTAATTCTAATATTTTAAGTTATATTACACTGGAGAGATCATCAATAAGAAATGATTAGTTATATTGTATAAAATTGTTTCTGAATACTTTTATAATGCAATTATGTTTACTGTAATCTATAAGACAAATACTGGGCTGATATATTAGCTAGATAGCTTAGCAATTTGTTTCGCGAAGATCAGAAAATAAGAAAATTACTGGGTAGAGAAAATATATCATAAACAGTATAAGCTGAAAGACATGATTTTCATGGAAGTAGCTTATATATTTAAATATTCGGAATAAGGTAAAAGAATTAAGAAATAATTCAGTAAAATCAATTGATGAAAAATCTAGAAATATAATTAAATAAAGCTATGTTTTTAAACTCTAAATCCAATAACCAAAGTAATGATGAGTGCTGGTAGCGATGCCATACTTGTGGTTGCGGCACTACCACCCTGCTTGCTCTTGCTGGGTTGAGGAGCCTTGGGGCGCATGGTCTCAGCAGCAGAACTATGTTCTGCCTTTGGTTTGGCCTCTGCTTCTGGTTCTGGTTCTGGTTCTCCGTGACCAGCGTGTTTCTGGGCAGCAGATTGTTTTTGGTCTGCAGCAAGTTTGTGGTCAGCATCGTGTTCCGGTTCTGGTTCTGGCTCAGCTTCAGTGCCTGCGTGTTTGTGGGTAGCATCATGGATATGGTCAGCTTCCGCTTCCGGTTCTGGCTTTGGTTCTGGACCTTCAGTGGCATTTTTCTTTTTGCTGTCCATGTCTATTTTCTTCTTAGCGTCGGTTTCCGTCTTTTTCTTATCGTGCTTTCCGTCTGCTTCTGGTTCTGCCTCAGGTTCTGCTTCAGGTTCTGCCGTTGGTTCTGTTTCTCCATGATGTGGTTTCGGTTTCATTGTCGTTGAGTTGCCTGAAGCTCCACGAGCAGCTGGTATTTCTGCTCCTTTAACAGCTAGAACAGTCAAAAATGCCAAGGCCAAAAGGAGAATGTATTTCATTTTGTTTAATTGCTTGGACAAGAGATTTCAACGAGTGATATTAATGCTGTATATCAAATTCTCAACTGCAGAAAGACGAGAAAGAGAGAGAGAACACTTTTTATCAAACGACACAGAACAAAATCCAAGACAAGAATCCCCCCGTACTCTGCGTTG
>Bragasellus_peltatus_1 ENA|HAEN01014213|HAEN01014213.1 TSA: Bragasellus peltatus, contig comp21580_c0_seq1
ATTAAAAGTTTTCTTAAATGATTTCTCTCAAATTTTTGTCCTCCTAAGGTGTGGGATTCATAAATACCTTTATTAGCAAGAGATGGAATTAAATTTAAATTGTCTTAATGGAAGCACTGAGATACGTAAACTGCCAACTCAGAATGTATCTGAACTTGGAAATATGTTGCAAATCGGACATTGTTGGAGAGATCTTATGGGATTAGTTCCAGGGAAGCCATGGATGCCTGGCCAGAAATTACCAGATGGTATTAAGTTTCCAAGGAAATATTCGTCAGAAGATATAAGTTTGGTAGCGGATGAGTGTGCAAGAGATGGTAGAACAGGATTTGAAATTCTTATTGAAGAATGGGGAACAAGTGGAAAAATCAGACCAAAAATTGCTGATCTCATTGAATTGTTAGACAAAGCAGGACTTGAAAGAGGCTCCCTTTATCTTCGAAATATTGTAAATGAAAATAGCAATGATGAAGCAAGGATATCAGGGCTCATAGAAGATTCACAAAGTTTGAAGTTTCTTGATGAAAACAATGCCATTAACAATGTTGTGTCTAGTGAGGACTGTGAAATAATTTCTGAGTTACTTGATATCAATATTCCGAGAGTTCCTCATTCCTATATTGAAGCTGCTGTTGGTGGAGGAAAAAGCATTGGCTCTGGTGCCTTTGGAACTGTTTATAAAGCTCGTATCTTATTGGAAGATGAATTAAAGACTGTAGCTGTCAAACTGTTATGTGACACCAATGATTTTACGAATCAAATTTTAAAGAAGGAAACTGTGTTTGTGAATGAAGTCAGGACACTCTATCAGTATGCTCACAACAATATTATTAAATTGGAAGCATATTCATGCAATAAAACTGATTTAGCCCTTGCATACTCATTTATGGAAAATGGTAGCCTCTTTGACAGGATTGCCTGTGCCAACAATACTTCACCGTTGCCTTGGAAACTGCGATTGAAAATTGCTGAAGGTACTGCTGAAGGCATTGTGCATTTACATACAAAATTTCTGCAACCACTTGTGCATAGAGATATTAAGAGTCCAAATATTTTGTTGGATGAAAATTTTATTCCAAAAATAGGCGATTTTGGTATTGTTAGATTTGGAAGTCATGGAATGCACACAAATACAGTAGTGAACACAACTGCAATTGGAACCAAGATGTACATGGCGTCAGAAGCATTTAGAGGAGATGTCTCGGTTAAAATGGACACATTTAGCTATGGCATAGTTATTCTCGAATTGCTGACTGGCTTGTTATATTATGACGAAGACAGAGAAAATATGGACATTTTGTCTCATGTCCAAGAAATGGCAGGAGAAGAGTTGTCCCTTCTTGATGTAGCTGCTGGTGACTGGAATTTAGAAGTAGCCAGACAGCTTTTTGAGTTTTCTGAGATCTGCACAAGAGAAAAAAGAGACAGACCTGTTATGGTGGAAGCCCTTTCCCTTCTTAGAAATATTTACAAAAATCTGTAGTTCCTTGACTACATTTGTAGTTGATATTCCAAATGGACTTTAATGTTTTCATTTTGCACACTGCTCATGCTTTATTGAATGGCTCTGATTATTTTTCTAGTTTACCTTTTTTGTTGATTTTCATATTTTTAAGGAGCTAAATTTAATATGCATT
>29321_(reversed)_tube ENA|HAEP01029322|HAEP01029322.1 TSA: Proasellus assaforensis, contig comp37980_c0_seq1
TGGTATTATCTAATTGATAACACATTCCCTGGCAAAAATTTAGATATTCTTGATTAGAATTCACGATGTGAGCATTGGCCTATATTCTTTTTTTTTAGACAAATTAGTGCCAACTAGTTTGGAATTAATATTAAATATAGACATGCTTGGTTGTGTATATATAAAGGCTGCATAGACCTAATATATATTTTGAAATTTTGTTATTACTTAAAAACTTATGATATTATTATATATATAAGCCTAGTTGGATATTGGACTAGGCCTACAAAGTGAAAAGAAATTTGAAGGTTTAAGGTATGCTAAATAATGGATTTAATTAATCTCAATGGTTGTACTGAGATACGCAAGTTACCTATGCCGAATGTATCGGAGCTTGGTAACATTTTACAAATCGGACATTGTTGGAGAGATCTGATGGGATTAGTGCCAGGGAAGCCTTGGATACCTGGAGAGAGATTGCCAGCTGGAAAGATTTTTCCAAGGAAATATTCTTCTGAGGACATAAGCTTAGTTGCAAATGAATGCTCACGAGATGGGCGAACTGGGTTTGAAGTTCTCCTAGAAGAATGGGGTACTAGTGGAAATATTAGGCCTAAAATTTCTGATCTTATTGATCTTCTTGATAAAGCTGGATTAGAAAGAGGGTCTCTTTATCTCAGAAATATCATAAATGAAAATGACTCTGAGATCCAACTGTGTGGTCTTATTGAAGAAACACAAAATCTTAATGTTCATGATGAAAACATTACCATAGCTACCACCGATAATGATAACCCTGAAATTGTATCTCAGTTATCTAGTGTTACTATTCCTAGAGTTCCATATAATAAAATAGAATCTGCAATTACCAACGGAACAAGTATTGGATCTGGTGCTTTTGGAATTGTATATAAAGGTTGTATTACCCTGAATAATGAGTTAAAAACTGTTGCCATCAAGCTATTTGGTGACTCTGATGAATTTTCTAAGCAACTTGTTAAAAAAGAAACATTATTTATCAATGAAATTAAGACACTAATTCAGGTCGCACACAAAAATATAATAGATTTGGAAGCATATTCATATAACCAAAGTGAATTTGCTCTTGTTTACACCTTTATGGAAAATGGTAGCCTGTTTGACAGAATATCATGTGCTAATAATACTACGCCATTGCCATGGAAACTACGTTTAAAGATTGCTGTGGGGACAGCCGAAGGCATCGTGCATCTTCATACTAAGTTTTCTCCACCATTAGTACATCGAGATATCAAAAGCCCAAATATTTTGTTAGATAGATATTTTACACCAAAGCTGGGAGACTTTGGAATTGTAAGAACTGGAAGTCGTGGAATCCATAATGGCACTGTGGTGAATACTACCGCCATTGGTACACAGATGTACATGGCTCCAGAGGCATTTAGAGGAGATGTTTCAGTGAAAATGGACACTTTTAGTTATGGAATTGTTATACTAGAGTTACTGACTGGTTTGTTGTATTTCGATGAGGAGAGAGAAAACAGAGATTTGTTGTCTCATGTACAAGAATTGGATGGTGAGGAATTATCTCTTCTGGATCCATCTGCCGGTGACTGGGACACTAAAATAGCAATTCAACTTTATGAGTTTTCGGAGCTTTGTTCAAGAGAAAAAAGGGAGCGACCTGACATGGTACAAGCACTTTCTCACCTACAAAATATTTGTAAAGACCTTTAATTTAATTTGGGCTTTACATAATGTACATTAATTATATAGGACATCCCATTGTGTAGGCATATTGTATTCCTTTATTTAATTTATGCATTATAGCTACATTCTTAAAATATTGTTTAAATCACTTTGTTCACAGACGTATACTGCATATTTTATTTTTTAAATCTAAAGTAGGTTTCATGTAATTCATTGAATGATTCTTAACATTTTTTTAAGGTCAGGTGTACTATATATTTTAGATCTTCATTGATAGAAAAAAATGTTTAATGGCTCCATAAGCAAGCTGGTGTAGGTTTAATTATTTCATTATGTGCGGTAAAATTTATTTTGGTACAAAATTTAACTGATATCTAAGAAAACTTAGGCATAAGAAGCTGGGCTAAATTGCAAACAGTGCTTACTTTTAGGTCATATTTTTTTTTTAATTTGTAAATTTTTTATTAATTCATGAGGAATGAGTGTAATGTAGAAGCATGATAGTTAGTTGCTAATTTAATTACTATTCGTTATTAAATCATTAAGTCTCTTAATTGCAATATTTGTACAATTAAATATAGCCTTCATTATTAAATTGTATTTTTT
