# Supplementary material for: Comparative genomic analysis of innate immunity reveals novel and conserved components in crustacean food crop species
Source: BMC Genomics. 2017 May 18;18:389. doi: 10.1186/s12864-017-3769-4 (PMC5437397; doi:10.1186/s12864-017-3769-4)
Supplement: Supplementary file 24 — Fasta files of all sequences. (ZIP 3690 kb) [file 12864_2017_3769_MOESM25_ESM.zip › Additional file 12/14 pelle.txt]

>Litopenaeus_vannamei_1 comp42422_c1_seq1 len=314 path=[1412:0-15 1428:16-313]
TTGAATATCATCAGATGTGTATTTTCTAGGATAATGAAGACCCTCTGGGATTGGTTCTCCAGGCACCCATGGCATACTTGGCACTCGACCCATGATCTCCCGCCAGCCATGAGTGACTTCCAAGATGTGCGCTAACTGTGACTTTGCCCACGGTGGCAGAAAGCGGACTTCTGAAGCCATAGTGAAGGCAGCATTGTTTCCATTACCATCTGTTACAGCCTGCATGATCCACTGGAATCTGTCAGCTTTTCCAAGTTGCAATTTACCTGGGAATCCCAAAACATGTATGCCGTGACGTAATACTGACGTCATTC
>Litopenaeus_vannamei_2 comp45357_c0_seq1 len=4862 path=[17429:0-31 17461:32-36 17466:37-78 17508:79-105 20324:106-113 3326:114-146 3359:147-152 3365:153-379 3592:380-401 3614:402-501 3714:502-517 3730:518-572 3785:573-595 3808:596-644 3857:645-703 20488:704-722 3935:723-880 4093:881-884 4097:885-998 4214:999-1695 19581:1696-1717 4932:1718-2022 20791:2023-2025 18888:2026-2026 17794:2027-2041 5256:2042-3742 6957:3743-4861]
TAACCAAACTAATCTAACCTAACCTAATCAATGCAGGTCATCTTCTGCAGTACTCCGCTTCCTTCGACAACCTTGATTTCGATTTGAGGAAGTGTTCCAGTTGCCTGTCTCTGCAGAAAGATTTGCTGCAGATAGAGAAACAGATCCGTTTCTACAAGATGATTTTCAGGCCAAACGGCACGGATTTTTTCCGTTTCTATAACCACTTCAAATCATAATATTACATCAGTCACTCTTCCTTACAGAAGCATAATCAGTAGGTGCAGCAATCTTCATTCTCTGATGAAAATGGCACTCCAGTATCTTATTAGTAGAACTGAAGGAACTATAACAGAGTTTATTATAATTTATTCACAAATCATTAATTTCCTTTTACAAGCGTTAGGTGAAAGCAAATGTCAAAGAAACAGATCTTGTGATGCAATATTATTTTCCACCACACAATACAAGCATAATGTAAGATGCAGCATGAGAATGTCACCAAAGGCCTAGTCAAGTGAGGGAAGAGTATAAAAAGAAGCTTCTAATGAAGTCAAAGGTCCTAATTTAATATTATTTGTACTACCCCAACCCCTTTTGCAACACACTGCATCACCATGCTCTCTCTTGCTATACCTATTTTATTTTCCACTAATAGTTCCACTTTTCTTACTACTTTGTAAATAAATTCACCAAGGAGTAAAATACTAGTATAAATCTTGTCTCGGTTACAACAAATGAAAGTTCCATAACAGATCATTTAACATGACCACTGCTGTACAATTAATCAAACCAAAAATCAAGGGAGCACCTTTTGACACAAGAACATTGCGCATTTATCAAAGAAAAGGTGAGGAAGCCCTTTATCTCAAAAATTTTAGCAGACTGATCTAACAACTTATGACAAAAAAAAGAAAAAAAAAATTGTAACCTGCACAAAATGAATATACATAAAAGTATAACAAACTGTATATAAAGGGTATAAAATGCACTGATCAGTTTCTATACATTGCAGATGTAAAGCTACATGCAGCTATACATACATATATGAAGAAATTACTTTACACAATCCAGTAACAAGATGACTCAGCATATTTCTCAAAATCTATAAAGGAGAGAGGTTTCCATCCCTTCCAAAAGCAATTACTGTTAATGAATATAAAACTGAACTTAGTGTGTACCTAGAACAATTACAAAAATATAAATGTGAAGACAAGACATCTAGGTCATATAACAAAACAACTAAGTTCATGACTAAGAAAGCCTAGTTATGTTTTGAAAAGCAAACTCGAGAGAAGGTGCATCTGCCCTTCCAAGATTTAGGTTTCTAAATAAGATGAACTAGGCAGTTAGGCAGGCTATGGTAGCTTTAGCAGTTGATTGACAGATTCTAATCTTTCTTAATGCTAATTATGCATAAAAAAGTACATGAATGTAACAGGTAGGAGGATATGTTTACCTGATAACCTAAAATTCTAATATTCAAAAGTCAGCTTTTAAGAGTAATGCAATTTAAAAGTAACATGCATTAATATCTTCCTTTTTCATCAAGTAGCTAACGTGTGTATTGAACTAACAGGAAGAAAACAGGGCCATAACTGAAAAACAGTTGCTGTACATATATCTGCTCAATATCTGATGTCTTTCAAGAGAAAACCTCTTCATGTTCCACAAAGATCCCTAGCTTTACAGATTATATATTTGAAACCAACATAAAAGATTTTTCTTTTATAAATAAATTTTTTTAATATAAACTTCTATGTCTAGAATGTCTAATGTCTATGAAAACAAGAAATTCTTATATATAAATAATATTTCAAATTTGTCAAAAAGCTTCATAAATCTAGATTTGTGCACTGCATAAGTGCTGAATTTGAACAGTAAAGAATGAGTTTCCTGCAAACTATAAGAATGATTTCTTCCCAACAGCAGATGGCAACTTTGGTGAAGACTCAGAAAGAGTAGGTTGTTCGGCTGACTTCATACCCAGCTCAGTGATTAAGGGAGTTATTGCAACTCCTGGGTTGTTATTATAAGCAAGAGCAGCTGGGTGGACTACTGTTGGGATGACTGGTGCTGCTGCTGCACCTCCAGCATTATAGTAGCCATTTGCGTAACCCAAATTGTGTGTGGTGGTGGCTATTAGGCTTGACTCAGAACTGCCATAGTCACTTTCTGAGTCCACAGAACTCGTGGTAGTATTGCCCGAGGGCTTGGCATTCAGATCTAGGCCCAAAACCTGGGGTAATAGTGGAGATACAGGACAGGCCCCACCCACAGCACCTCCAGGGTTCTTCAATATGGTCTCACTGTAACTTGGTGGATCCTGCCCTGCACTGTCATTCTTAGGAGGACTAACGTTTATTTGGGGCATGTGCATGGGCAGACCATGCGGAGGCGCATACATATTACCCGCAACTACTGGCTTCCAGGCTGGCGATCCTGCGTGGGGATACTGATTTCGGTAAGGAACTCCTCCATTGACTAGCATTGGAGCATTAGGAAACACAATGGGATGTTGTGGATAGTGTGGCATGACTGAGCTCCCTGGCACAACAGAGGGGACCGGTGAGTGAGGTGGCAAGAAGGAAGGGGAAGAAGGAGATGGGTAAGTCGGTACAGTTGAAGCCCCAAGGGAAGGCTGTGTTGACGGCGACACAGAAGGAGACTGCATTGACCCAGCCGTGTCATGGAAGATCTGCAGCATATATGGTGTTGTGGCTCCTGAGCTTGTTTCCCCTAAGGATATTTTTCTTGCTTGAGCATTCCTGTCGAGCACTTGACCAAAGCTTTCCAATTCCTTGAAGACTGTCGTCATGTCTGGCCTTTTGGTTGAAATCAACTTTACACAGTCTCTTCCAAGCTTGAAGAGCATTTTAAAAACTTCTCCATCTAACTCTGGTCCTGCATTTCTGTCTCGTAGAGTTTCCTCATTTGCTGTATCGTCCACAAGCTCTTTCAGGAACTTCCCTCTCTCTCTCTTCTCGTCGTAGGCCCTCAAACCTGTGCACAATTCAAAGAGCACAATGCCGTAACTGTACGTATCCACTTTAACTGATAGCTTCTTTGACCTTAGGTAATCAGCAGGCAGGTAGGGTTTGGTTCCATGAACTCGTGACACCTTCATACTTGTGACTTGGCTCTTCCCTTCCCTTGCTAACCCAAAGTCTCCTAATTTTGCTTCGTAGTTCTGGTCCAACAAGATGTTTGCACTCTTAACATCCCCGTGGATCAATGGTTTGTCTTTAACAGTGTGGAGATACTGAAGCCCTCTGGCAGTGCACCATGCTATTCTGTATCGCTGCCACCATGTGAGAGCTTTTGTGGGACTTCCTCCTATCCTCCTGCACTGCAGTCTATCTTCTACAGAACCATTTGGCATATACTGATACACCAAGCACAGGGGCTGATCTGGATCTGCCGAGTAGCCATAAACCTGTAAGATGTTATCATGACGATAGGACTGCAGACGTTTTAGTTCGTCAAAACTCTGTGTAACATGCAGTTGTTTGCTATCTAGCGCAGCATTCCCTTGCGGGTCAATCCTCTTAATGGCCACCTGGGTGTTCTTCCAAGTGCCCCTGAAGACAGTTCCAAAGCCACCACGACCCAGAAGGTTGTCTGTGTTCCAGACAGCTGTGGCTTCTTCCAACTCCTTGTAGGGGATCACAGGTACATTGCATTCATTTGCAGTATCTGAAGTACAGGAAATTCTCCGCAGGCGCTCATTCCCATTCGACTCTGCAGCATGGGCATGGGGTAATGGGCTTGGAGGTGAGGGTAATGAACTGGCTTGCCCAGGAGACGAAGCGAGGCCCAAGGACTCCTCCTTCCTTCTAGGGTGATGTGGCATGATACCATTATTACTGTCTGTTCTCATCTGATCCCTTCCTTCTAAACCCAGTTTCCTTGCAACTCTGTCCGCATATTCCTGGTCAAAGTCATACTTAGGCAGAGACTTGTGGTTATTGTCATCGCAGGATACTTCTCCCCATATGCCAAGGGCTTCATCATTGTTGATTTTCTTCTCCATGTGCATCACAGGCTGCTGGTGCATGGGAACCATAGGACGCATGCTGCCTAGAGTAGGGGCACTTGGCTTGGGGTTGAGTAACGTCTCCGGGACTTTAGGTGATGCTGGCTGGTGGCTGATCCGCGAATTCCCATGGTCAAGGTTTTCCGGGTTGTATTTGTGTGACAAGGAGCCACTCAGAGCACAAGCACCAAGAGCAGACATACCTGATTCTTGCCGCACTTGCTGCATCTGTGGCACTTGTGGGGCAGGATTTACCATTGCTTGCTTACGCATGCCATACCCATGTGCTGCTGCTGAAGGGGGGGTAGATGATATGGGAGCAGGAGCATGCATAATTCCATTTGGGGAGTGCCGGGTATTTTCAATAGCTTCAGAGCGCCGCGTTACCACATTAATGGTAGATCTATCTTCCACAAACATGGCCGTAAGCCGAGTCTCAGCATCATCAAAGAGAACATGGTACTTGGCTGGGATGCATGGCTTCAGAACACCCATGGCTTGAAAATGTTCCATCTGCAACAAGCAACTGAAGAGGTCTGCAACAGTATGATTCTGCTGGCCCCATGCCTGCAACATCCTGTTTGTTGGGGACTCTCCACATCGCTCAGCTCTTCGAAATTCATCCAAATCACTCCACGAGAAGCCCATGTACTTGCCCCCTAATTTCTCCCAAACATTATTCACGTCTAGAATATTACACAACAGCTTCCTCTCCGTATATGGCAGGTCATATATGTACTTAACCTCCTGATTTTTCTTATGCCAAGGCGCCATGTTCACATAATACAACACAAATGTTTAAATGATCTCGTAGGAGTAGAATACACCTGTTGCTATTGTCTCTCTG
>23456_(reversed) ENA|GAKD01023457|GAKD01023457.1 TSA: Melita plumulosa mira_c24418 transcribed RNA sequence.
CACCGTGAAGGACACGCCCCTCATACACGGGGACATCAAGAGCGCCAACATTCTCCTGGACAGCAACTTTGAGCCTAAGATTGGGGACTTCGGACTGGCTAGAGAGGGGCCTATGACTCCCCAGACCAGCATGAAGGTGTCCCGAGTGCACGGCACCAAACCTTACATACCTGAGGAGTACCTGCGCGACAAGAAGCTCTCGACGAAGGTTGACTGCTACAGCTACGGCGTGGTACTGTTTGAGCTCTGTACAGGACTAAGGGCGTACGACGAGAAGCGCTCACACAAGTTTCTGGTTAGTTACATACACCTATAAATATATGTGCACCAGAGTGATCGCCTGTACTATTACTAGTCTGCCGTGTCACTTTCTGCTTGTTGTTTTTGCCTCTGAAGTTACATCCTATTGGGTCTCTTCTTCTTCATAATTCTATCTGGAGAATTGTATTTTGACCTGGTGGC
>25156 ENA|GARH01025157|GARH01025157.1 TSA: Procambarus clarkii Prcla_ES_40691_0 transcribed RNA sequence.
GGAAAGGGTGCAGCAGGATTATCCCTTGACGAGTTACTCTCATGCTGAGGAATAACTGTTGGAATGACTGTTGGTAATCTTGTGTCTACCACTGCCCCTTGGCGAAAAATGCGTGAACCATTTGCCATTCCAACATTCTGAGTAGTGTTTGCAACTGAGCTTGATTCAGAACAACCATAATCACTATCTGTGTGACAAGATTCAGTACTATTTCGGCTGTTATGGTCATCATTGACACCGAGCCGTGAGAACTGTGGTATCATTGGAGGAGCACATCCAGCTACTCCTACAGCACCATTATGAGGAGGCCGGCATGTGGCTTCGCTGTAGCTGGGTGGGTCTCTGCTCTCAACACCATTAGCCATGACTGGACCGACATTTATATGAGGCATATGAAACGGTGAACCACTAGGTTGAAGATGATCCATTCCATAAACTATGTTACCCCCAGTTCCCTGCTTCCACGCAGCTGCTCCGCCATACGGTAATATTCGTGGACGATATGCAACTGGCCCATTGGCAACCAATCTTGGAACATCTGCATGCACTCCTTGGCATGCAGGATAATATGGGGGTAAATGTACATTTGGAGATAACCCTGGTGGAACAGGTGAACGTGGTGGAATTGAAGATGGCGGAGAATAAGGTGGAAGCATAGAAGCAGCTGATGGAGATGGAGAAGGATTAAAGAAGTGAGGAAGAGATGGCTGGGTGGATGGTGAAGGTGACTGAAGAGATCCAGCAGTGTCATAATGCATTTGGAGCAAACGAGGCGATGGCGATATTGAGCTCGTTTCACCTTGGGAAATTCTTCTTGCTCGGGCCCTCTCATCCAGGACCAGACCGTAACTCTCCAGTTCCTTGAAGACCGTGGTCATGTCTGGACGCTTTCCTGCCGTTTGCTGCACACAATCTTTTCCAAGTTTATAAAGGAATGTAAACACTTCACCATCATGACCGATTCCAGCATTTCTGTCTCTGAGTAACTCCTCATCGGTAGTGTCGTCTACGAGATCTTTCAAAAATTTTCCTCCTTCCTTCCTCTTCTCATCATATGCTCTAAGTCCCGTGCACAGTTCAAAGAGAACAACCCCATAACTATACGTATCCACTTTTACCGACAGCTTTTTGGACCTTAGGTAATCAGCTGGAAGGTAAGGCTTGGTACCATGTACTCTTGACACCTTCATACTAGTTGACTGGCTCTTTCCTTCTCTTGCTAAGCCAAAATCACCTAATTTGGGTTCATAGTTTTGGTCCAGTAATATGTTGGCACTTTTTACATCCCCATGGATGAGTGGTTTTTCCTTGACAGTATGCAAAAATTGTAGAGCTCTTGCCGTGCCCCAGGCTATCCTGAAGCGCTGCCACCAGGTGAGTGGAGTAGTAGCACCTAATGGTGAACCTTCACCAAAAGCTTCAATTTTCCTGCACTGAAGTCTATCCTCAACAGATCCATTAGGCATAAACTGGTACACTAGACATGGTGACAATTCATGATCTGTTGAGTAACCATAAACCTGGAGAATGTTGTCATGGCGGTAGGACTGTAGCAGCTTCAGTTCCTCGAGACTTTGACTAATGTGCAGCCGAGTGTTATCGAGTGAAGCATTACCATGAGGTTCAATTCTCTTAACGGCAACTTCTGTATTTTTCCAAGTACCTTTAAACACACAACCAAAGCCTCCTCGGCCTAAGAGATGATCTCGACTCCAAAGTGCTGTAGCTTCCTCTAGTTCTTTATATGGGATTACTGGTACACTGGTACTATGGCTTGAAGTGTCTGAGGCACTGGAGATTCGACGATGTCGCTCTCCCCCTGGGTATTCCACAGGAGTCCCTTGAAGATTTGTGAGTGGCGGAACCGTCTTGGGATGGTCTGAGACAGCTAGTGATGCTCCTCCAGAGGAATTAGTGTGTTTAATTGCTTCTTTGCCTCTT
>11494_pelle ENA|GARO01011495|GARO01011495.1 TSA: Echinogammarus veneris Echinogammarus_veneris_contig_8515_1 transcribed RNA sequence.
CAAAGGACTGGCGTATTTGCACACCTTCAGAGGCACTCCCATGATTCACAGGGACATCAAGAGCGCCAACATCCTCCTTGATTCCAAATTGCTTCCAAAAATTGGCGATTTTGGTTTGGTTCGTCTGGATGGAAGTGGAACCAACACTTTAACTCTTTCCAAGACAACCACAGTGTTCGGCACGTCGGCATATATGGCACCCGAAGCTTTCAGGGGGGACGTGTCTATCAAGGGAGACACTTTCAGTTACGGTGTTCTGCTTCTCGAGCTTCTTACAGGTCT
>28951_(reversed)_pelle ENA|GARO01028952|GARO01028952.1 TSA: Echinogammarus veneris Echinogammarus_veneris_contig_25910_1 transcribed RNA sequence.
GGGGAATTCTATTCACGGACGAGAAAATTCTCTTCTTAGAAATGAGAGTGGAGAACATGTACGGCAACTTGCCATAAAGAGGTTGAACTTTGCCGATGAACGAGTTGACAAGCAGTTCAAGCTCGAGGTAGAAATTTTATCACTGTGCAACCACCCAAACATCCTGCCCCTAGAAGGGTACTCTTGTGATGGTCCTCATTGGTGCTTAATTTACGCCTTCATGGAACACGGGAGCCTGCAAGACAGGCTTGCATGTACCTTTGACATTCCGGC
>40963_pelle ENA|GBEI01040964|GBEI01040964.1 TSA: Pontastacus leptodactylus Pl_CLC_41159 transcribed RNA sequence.
GTAAACATTGGAGCTGGGGGGCAGAGGCTGCAACAGGTGTCATCCCTGCCTCATTTGTCAACATGTCTCGCTCCCAGGATACGTCCCAGGAAGTGAAATATGTTTACGACCTTCCTTATACGGAGAGGAAGCTCTTGTGTAATATTCTCGATTCAAATTATGACTGGGAGAAGCTGGGTGGTAAGTACATGGGGCTGAAATGGAGTGAGCTTGAAGAATTCCGCCGTGCAGAGCGTTGTGGAGAGTCACCAACTAATCGCCTGCTCCAAGTATGGGGTCAACAAAACCACACAGTAACGGAACTCTTTTGGTTACTATGGAACATGGATCATTTTCAGGCAATGAGAGCTCTGAAGTCCTGTGTACCAGAGAAGTACCACACGCTATTCACTAATGCAGAGCGACGGACCACAGAAATTATTAACAAACCACAAGTAGGGGGAGGTATAGTAAGGAGAAACTCTCAAGAACCAAAGAGAACTCTCAGACTATCCTCTGAAAATGCACAAGGCCCTGCAATACAGACTTCACCAGGTTTCACCCAAAATAACTCTATATTAGGTGCTACATCTCTACCCTCTCGGGCTGACTTGATATTGGAAGCAGCAGCCAGATCCATTCAGGGTCATTCAGAGCAGCAGACATCGAATCCTCCTACATCAAGACTACAGCCTCAGTCTCCGAGGGAAGACAGAGATGGAAGAACTGAGGGTGCCTGTGCTCTCGTTGCTCCTTCACACAACTATAAGTCTCATAATTTCAACCAAGGTGAAAGTCATACCAACTCCTACGTAACATCTCCAAAGATTCCTATAACCTTCCTGTACCCTACAGCAACAACGCACACCACTGTAAATACAAGACAACCATTGGCTGAAATGATTCAACCTGGATTAGTAAATAACCATTCCAGTGAAATGGATTCATTTAGAAAAATCAACAACAATGAAATAACATGTGCAGTACTGTCTTGTGAGGATAATAATCCAGAGGCATTAAAAACGAGACACAAAGCAGCTCAATATGATCCTCATAAAGATTATTTGGAGAAGTTGGAGGAAAAAAGAGCAAGGGAGGCAGCTCGGGAATCAGGGGGCAAAGAAGCAACTAAACACACTAATTCCTCTGGAGGAGCATCACTGGCTGTCTCAGATCGTCCTATGACAGTTCCTCCACTCCCAAGCCCTCAAGGGAATCCTATAGAATACCCAGGGGCAGAACGACATCGTCGAATCTCCAGTGCCTCTGACACATCAAGCCATAGTACCAGTGTACCAGTAATCCCATATAAAGAACTAGAAGAAGCTACAGCACTTTGGAGTCGAGATCATCTCTTAGGCCGAGGGGGCTTTGGTTGTGTGTTTAAAGGCACTTGGAAAAACACAGAAGTTGCCGTTAAAAGAATTGAACCTCATGGCAATGCCTCACTCGACAACACTCGGCTGCACATTAGTCAAAGTCTAGAGGAATTGAAGCTGCTGCAGTCCTACCGACATGACAATATTCTCCAGGTTTATGGTTACTCAACAGATAATGAATTGTCACCATGTCTAGTGTACCAGTTTATGCCTAATGGATCTGTTGAGGATAGACTTCAGTGCAGGAAAATTGAAGCATTTGGTGAAGGATCACCATTAGGTGCTACTACACCACTTACCTGGTGGCAGCGCTATAGGATAGCCTGGGGCACGGCAAGAGCTCTACAGTTTCTGCATACTGTCAAGGATAAGCCACTCATCCATGGGGATGTAAAAAGTGCCAACATATTACTGGACCAAAACTTTGAGCCTAAATTAGGCGATTTTGGCTTAGCAAGAGAAGGAAAGAGTCAATCAACTAGCATGAAGGTCTCACGAGTGCATGGTACCAAGCCTTACCTTCCAGCTGATTACTTAAGGTCTAAAAAGCTGTCAGTAAAAGTGGATACATACAGTTATGGTGTTGTTCTCTTTGAGCTGTGCACGGGACTTAGAGCATATGATGAGAAGAGGAAGGAAGGTGGAAAGTTTTTGAAGGATCTCGTGGACGACACTATTGATGAGGAGTTGCTCAGAGACAGAAATGCTGGAATCGGCCATGATGGTGAAGTGTTTACATTCCTTTATAAACTTGGAAAAGATTGTGTGCAGCAAACAGCAGGAAAGCGTCCAGACATGACCACAGTCTTCAAAGAACTGGAGAGTTACGGCCTAGTCTTGGAAGAGAGGGCCCGAGCAAGAAGAATCTCCCAAGGTGAAACAAGCTCAATGTCTCCATCGCCTCGTATGCTCCAAATGCACTACGACACTGCTGGGTCTCTTCAGTCACCATCACCGTCCACACAGCCATCTCTTCCTCACTTCTTTAATCATTCTCCATCTCCATCTGCTGCTTCTATGCTTCCACCGTATCATTCTCCACCATCATCAATTCCACCACGTTCACCTGTTCCACCAGGATTATCTCCAAATGCACATTTACCTCCACATTATTCCCCACGCCCGGCAGTACATGCAGATGTTACAAGATTAGTTGCCAATGGGCCAATCACATATCATCCACGAATATTCCCGTATGGTGGAGCAGCTGGGTGGAAGCAGGGAACTGGGGGTAACCTAGTTTATGGAATGGGTCATCTTCAACCTAGTGTTCCACAGTTTCATGTGCCTCATATAAATGTTAGTCCAGTCCTGGCTAATGGTATAGAGAGTAGAGACCCACCCAGCTACAGCGAAGCCATACGTCGGCCTCATAATGGTGCTGTAGGAGTAGTTGGTAATGCTCCTCCAATGATACCACAATTCTCAAGGCTTGGTGTCAATGATGACCATGGCAACGGAAATAGTACTGAATCTTGTCGCACAGATAGTGATTATGGTTGTTCTGAATCTAGCTCAGTCGCTAACACTACTCAGAATGTTGGAATGGCAAATGGTTCGCACATTTTTCACCAAGGGATGGTGGTTGATACCAGGTTACCAACAGTCATTCCGACGGTTATTCCCCAGCGTGAGAGTAATTCCTCAAGGGACAATCCTGCTGCACCTTTTCCTTTATTGACAGAACTAGGTATGTCTAACCACACAGAAATGCCTACTGCTGCAAAGAAGGAATGTAAATTATTTGGCTGATTTGTTTTCTCTTCTTAAATTATAATACTGTAATTATAAATTTTAAAAACTATTTTTCTGATACTGTATGTATATAAAAAATCAGAAATTATAAATTTTGCTTTTGTTCATTTAGCTTTGTGGAACTTGGGTTTTTAACCTCCTTACAGAATGTCCTGTTTTTCGGATGATCAGTAATTTTGCTTTCCCAATGTCCCTTTGAGTCATTTGTCTCCGATAAAATCCTTGGTGAA
>14060 ENA|GBUF01014061|GBUF01014061.1 TSA: Eriocheir sinensis comp48835_c0_seq4 transcribed RNA sequence.
ACCTAGTTGTGACATACGGGAAAAAGAACTACGCATGTAAATACAAGTGTTGAAGGTTGAATCCCCCCCCCAAAAAAAAAAGACATCCAAGTGGACTTCACTTCCAGTATCAGTATCAAGGTTATTAGGATCATTAAGTGTGATGTCGCTTGGAGCAAGGTGGGAAAAAGCTGGGGATTTCCGTTCAGTAGGAGCAGTGCCAGTTCCAGTTTTCTAGAAGCTCAAAGCAGGATGTTTTGGGACCCCTTAATGTACCCCAGCTCCTGTACTTACAAACGGTGTGTTTACTGTACCCCAGCTCCTGTATTTACAAATGGTGTGTCACTGGATGTGATGGCGCCAAAGTGTTGCTAAAAGCTACTGGCATGGAATCAAGTATCCAATAGATTAATTTATTTTTAAGAATAAATATTTAAAGGCTCCCATGGACAAAGCACAAAGCAGTTACTTGTATCGTTTGTTCCTAGGAATTAAATGAAAATACCAAGCACTGATTCCATTATGCACATGTCAAGCCAGTTCTTGGAGTTTCTGAGGGTAGTATGTTTGCTGCTGATCCTGAATGGATATTATTTGTTTTTTGTGTCTTCAGATGACATGGCCTACAGGCTAAGGAATATTAAGTGGTGTGCTATTTTGTAGTTTACAATAGCACACTACTGTTTAGCTCTTAGGTTTGTGATAACAATTAAAATGGAAAATAATCAGCTACACTATCCAAGACAAACAGTCCTTAGGATTCCATTACGAAAAGCATAAACTAAAAAGATTCTGTGGCACTTACTGACTAGTTCTGGCAAAAATTCCTGCTAATAAGTAATCATCTTCCAATCAAATGAAGTGAAGTAGATAAATGCTGCAGTGATCTCACTCACCTACTTCATTTAGTGCTGGAACAGGTATATTATGGACGAATGTGTTCTTGCTGCAATTGCTTTTTAGTTGCTATCTGTGTTGTTCTCACTTTCCATCCTAATGACTCATGTGCCCTTCAAGTGTAGCAGCCCAGATGCTTCTGACTTCATGGGGTATATTTTGACCCTATTGCACAATGTCAGTTACTAACATTCCTAAATGAGGCATATCACAATTGTAAAGTATATTTGGCAGCAGTAAGGTTTCTGACAAAACTAATCAGCTAGAAGTGGTACTTGCATTATTGAGTTCAGTGAGGAGGGGCAGTAAAGGTTCGTTTACTGAAGCTGCTGCTGCAGCTGGGGGGGTCAGGTACTGAGGCAGGACAGTTGGTATGATAGAGTGTGTTGTTATTCCTGCCACACTGGATTTTGAATCACTCTCATCACTGTACACAGACTCTGAGTTGGAATTTATGTTGAGCCCTGAGAGCTGAGGAATGTTGGGCAGGGCAGCAGCTCCAGTTGGGGCTTGGGACATGGTCTCACTGTAGCTTGGGGGATCATGCTGCACAGGAGACATGTTATGGGGGATGTAGTATTTTGGAACATTGGAGGGATGGGCAGGGGGCATACCACACACCATGTCAGAAGGACCTGGCACCCACACAGGCTGGCTCCTAGGAGGAAATGCCCGAGGGAGATAGGTGACTTGGCCATTAATCACCATGCCAGGGAAGGAGGGACGCATGAGAGGGGAGTGTTGGTAATAGTGTGCGGCGCCTGGGGGAACCGGGGAGCGGGGTAGACCAGGGGACGGCGAGGGGGGGAGGGTGGAGACAGCAGAAGGTGAGGAGGATGGGTGGTGGTAGTGATAGGGAAAGGAGGGGACTGTGGATGGGGAGTGGAGGGAGCCAGCAGTGTCATACTGGACCTGCAGTAGGTGAGGAGTTGAGCATCCAGAGCTGCTCTCACCCATGGAGATTCTTCTGGCTCGTGCCCGCTCCTCCATCACTATCTTGTAGCTCTCAAGGTCTTTGAACACATTGGTCATATCTGGCCGCATGGATGGCCGCTGCTGCACACAGTCCTTGCCCAACTTGAACAGGAAGGGAAACACCTCCTGCTCCTGGCTGCCATGGGCCTTCCTGTCTCGCAGTGCATCCTGGTTACTCTCCTCCACCAGCTCCCACAGGAATTTCTGTCCCTCTTTCCTCTTGTCATCATATGCCCTTAGTCCTGTGCACAACTCAAAAAGAACAATGCCAAAGCTGTAGGTGTCCACCTTGACGGAGAGTTTCTTGCTGCGCAGGTAGTCTCCCGGCAGGTAGGGCTTGGTGCCGTGGACCCGAGACACCTTAATGCTGGTTGAACGACTCTTGCCTTCCCTTGCCAGCCCAAAGTCTCCTAACTTGGGCTCATAATTCTGGTCTAGCAATATGTTTGCACTCTTCACATCACCATGAATTAGAGGCTTCTCCTTAACAGTGTGGAGGAACTGAAGGGCCCCAGCCGTGCCCAGGGCTACCCTGAAGCGCTGTCTCCACCCCAGCACCTCAGGACCTCGCTGTATAGACCCTTCACCAAAAGCTTCTATCCTCCTACACTGCAGTCTGTCTTCAAGGGAGCCATGGGGCATGAACTGGTACACCAGGCAGGGGTACAACTCATGGTCGGTGGAGTATCCATACACCTGGAGGATGTTGTCATGGCGGTAGGACTGCAGGAGTTTCAGTTCATCCAAACTCTGGGTGATGTGGAGGCGGGTGTTGTCCAAGTGGGCGTGACCATGCGGCTCGATCCTCTTGATGGCCACCTCCGTGTTTTTCCATGTGCCTTTGTAGACAGCACCAAAGCCTCCCCGTCCCAGCAGGTTGTGTTGGCTGAAGAGGGCAGTGGCTTCCTCCAGCTCCTTGTAGGGGATCACTGGCACACTGCTGTAGGGACTCTCAGCATCTGACACATTGGAGATTTTTCTGGAGGAGGAAGGCTGCTGCTGTTGTTGTTCTTGCAGCTGTTGTTGCAGTTGGTTGGGGGAGGGTGGAGGGGCATCAGCTACCTGACCCACAGTGATGGAGTTGCTAGAAGCACTAGTGGACCTTTCAGATGTCCTCCTTTCATTGCCTTTGTGTGCTACTTCCCTGGCATACTTCTCCTCCACCTTTTTTAAGTAGTCCTGGTCTGGGTCATAAGGTGCATTAATGGCTTTGCTCTTCAGGTCTTCTTGATTATTGTCCTCACAAGACACCTCTGCAAAGGTCCTAAGACCTTCATTGTTGTTAATCTTCCTCTCCGCCCCATCATCTGAAGGAAATCTCAGGATTTTCTTGGATGCTGTTGGGGCAATGCTAAGGGCTTTCAAAGGGTTGGAAGGTGTTGGTTTAAGGCTGAGGGTTTTATTGGGGTTGGATGCAGTAGGTGCTTTCTTAGAGATTGTTTCAGATGAAATTTGTAACTTAGATAAGTCAGCTGCGTGAGTTGGTGACGACGAATGGGACATAAGGATTGCTTGCTGGGCTTTCTTAGGGTTGGAAGCTGTTGCTGTAAGACTAAGGGTCTTATTGGGGTTGGAAGCAGTAGACACAAAACCAATGGCTTTCTTAGAGCTTGCTATTGAAGGAAATTCTGACTTGGGCAAGCTAGCTGTGTGAGTCACAGGCAAAGAAGGGGACTCATGGGTTGTTGACTGGTGAGTGATGGAGGCACATGTGGTGGGTGGGTGTCTGTCAGATGCTGGACACAGGAGAGACACTGGGACTTTTGAGGAAGAACAGTAGTTGGGGTTAGACAGCTTCTGGTCAAGCTTCTGAAGATTGTGGTAGTGAGAGGGATCCAGAGCACAGGCCCCCTCCACACTGTAATTCAAATGTAACTGCTCCGTTGTTTGCTGGCTTAATGACAATGATGATTTTTCCTCAGTCCTCTGAGAGCTAACTTGGGTGACAGTTGAGGTTGATGGTGTGTTGTGGGGCCTTGCTGAGCTGTCACGACTTGCCTGTACAATGTGCTGACCTGTTGCAGCTGCAGGTTGGGGAGGCTCTTGGATTACAACTCCCTTTACAGGCTTCTTTTCCATGAACACTTCAGTGACTCGAGACTCGGGATCATTGATCAAGCGGTGATACTTTTCTGGAATGCAAGACTGAAGTGCTCTCATGGCCTGGAAGTGTTTCATCTGCCACAGGAGGAGGAACAGCTCCATAACAGTGTGGTTCTGCTGCCCCCATGCCTGTAGGAGTCGGTTGGTCGGGGACTCGCCACACTTCTCAGCACGACGGAACTCCTCCAACTCACCCCACTTCAGGTTCATATGGGAGCCACCTAGCCTCTCCCAGTCATTGTTGGAGTCCAGTATGTTGCAGAGCTGCTTCCTCTCGGTGTAGGGCAGGTCGTACACGTACTTCACCTCCTGCTGCTGCTCGTGGGCTCGGGACATGTCAGCCACTCGTCAACCACCTGTAGGGCGTCACGCGGCCACTGTGTTTACCTTTAACTCCCAG
>19334 ENA|GCVG01019335|GCVG01019335.1 TSA: Macrobrachium nipponense c82143_g1 transcribed RNA sequence.
CTTGGGGTGAGAAGCTGAGACCTTAAGAGAACAACTTTCTGAATCTGCTAAAAGTAAACAATAGGACGAGACCTTATCCTGAAAATGTCTAGCTGCTGTCAAGCATTTTCTAGTTGATAAGCAAAATGGGTGAACAAAAAGAGGTCAAGGACATGTACGTGTACGACCTTCCGTACGTGGAGAGGAATGAATTGTGCAGCATCCTTGACATCAACAATCAGTGGGAGATATTAGGTGGAAAATACATGAAGTTTGGAAGGAATGACTTAGAAAAGTTTCGACGTGCTGGGTGGTGTGAAAAGTCTCCAACAGACAGAATGCTGCAAGAATGGGGTCAGCAGAACAAAACTATTTTGGAACTCTTCTACTATCTGTACGAAATGGGACATTATCAAGCCATGAGTGCTATTAAGTCTTGTGTTCCAGTGCAGTATCATGACATTTTCAACCACAGAGAAAGATTTAAAAGTAAGTTTGAAAGTGAAGGGTTTGTAAAAGGTTTTCCAAAAGCTGAAAGAGTTGCTGTTGGGCGTGTGGACTTTCGGAACGGTGTTGCGACAGCTCCACCAAAAGCTGCAGAAGCGGTCAGCAAAGGAGATCTGCCTCAACATCTTCCAGAGGCTGAACTAGGTGCCACAGCACTGCCGTCTCCTGTCCTAGAGTATGGTTCAGAAAATTTAGATAAAATGACCTCGTCACCAAGAGGGGAACTCGCCTCAAAGAAAGTGCCTGAAGATTTACTGTGTCCATCTCCTGTTGCTGCTTTAGAGAGAGTAAAACCAAAATTATTACTCCCTCAATATGGTAGGCCAAGTAGACCATTAGGAACAATTCCTGAGACAAAGATTTTGAACAAGCCCTCTGGAGGAATAACTGAAATGTCTTGTGAAGATAACAATCAGCATGAACTAGAGCCTGATGGAAGTAAAGCACAATCATATCATGTGACAGAGGATTATATGCGAATGGCTGAAGAAAAGAGAGCCAGAATAGAAAGTGAAGCCGCTGGAAGAGAAATGTTAAACCAGGAAACACAGCTGGCAGAAGAGGCAAAAAGGAGATTGAATGACACAGTTGGACACCCACCTGTAAATCTCGCTGATGGCTTTGTGTCACCTCCTAGTGAGTGTAGACGACAACTGTCGAACACTTCAGCTGCATCAGATATATCAAGACATAGTGATTGTGTGTTACCAATGATTCCTTACAAGGAACTTGAGGAAGCCACTGCTTGCTGGAGTAAGGACAATCACCTGGGACGTGGTGGCTTTGGTGTGGTCTTCAAGGGGAAGTGGAAAAACTCAGAAGTTGCCGTAAAGAAAATTCATCAACATGAAAATGTCAATGATTCTGCTCAGCTTCAGATTACTGAGGCTCTAGGTGAACTGAAATTGTGTCTGTCCCACCAACATGATAACATTTTGCAGGTGTATGGATATTCAGCAGATCTTGGTCATCCTCCATGTATAGTGTATCAGTTCATGCCAAATGGATCTGTTGAAGACAGACTCCTACTGCGTAAACTTGAAGGAGCCTCATCATCAAATAACTGGGTACCACTTACTTGGTCCCAGAGGTTTATAATCGCACTTGGAACAGCTAAAGCACTTCAGTTCCTACACACTGTGAATCAAAGACCCCTTATCCATGGAGATGTGAAAAGTGCCAATATCCTCCTTGACAAGCATTTGGAACCTAAACTGGGAGATTTTGGATTAGCAAGAGAAGGAAAAAGTCAATCAACTAGTCTGAAGGTAACTCGAATCAACGGCACGAGAGCATACTTACCGAACGACTTCTTAAGGTCCAAAAAATTATCTGTGAAGGTTGACACTTACAGCTATGGAATTGTTTTATTTGAATTATGCACAGGGTTAAGAGCTCTTGATGAAAAGAGGAAAGGGGATACAAAATACCTGAAAAACCTTGTAGAGGAAACCCCTGTTGCAGAGGAAGAAAAGCTACGAGATCCAAACATTGGAAAGGAAGATTTTAGTGGGATTTTTCCTACTCTCCTCGGTATTGCCAAAACTTGTGTACGATCATTGTCTAATAGGCGACCAGATATGACAGAAGTCTTCAGCGACTTAGAGAAGTACCAATTGTACATTCATTCAAACATGAGGTGTGGAGTTCCTAGCTCCCCATACCACCTTCAGTTCCAGCATGACATGGCAAGAAGGTCTGGACAGACACCATCATCAAAGTCCTTAACATTCATGCAGCCTCCATCCATTCCCCCTCTTGTTCCTAAGTTGACCAACCCACCTCTCTATCCCATACCTCCACAAGATGGTTACGGTTACCAGCATCAATCTCCCCATCTCATCTTCTTTAACCCAGAAAATAGAGGTGCTTATCCGGCGCTGGAGGGCAGGCCAATTCTTAATCCATCGATACCCGGTGTGGCTGTCATTGCTGAACCACCACCTACATACAATGAAGTAGTGTCTCCCTCTCCCAATGGTTATCCTCCATTAGTTAATAACAATGGTCCTGTCAATGCTTTATTACCAAAAATCTCAGATCTCAACATTGGCCTAACTTCTCAGAATTTGACAAATGCTGCAAGTAATGGGTATGCACCAATTATTGGTAATCCAGCTAAGGATGGTGGTTCCTTCCTTCCACTCCTAACAGAACTGGGTCAGCCAACACCTCAAAATAACCAGTCTGAACAAAGTCGGCCATCAGCTGCAAACAAGAAATCTTTTTTTGATGATGATGATGATGATGATG
>74007_pelle ENA|GDRN01074008|GDRN01074008.1 TSA: Scylla olivacea Ref_Crab_Transcript_74179_2300 transcribed RNA sequence.
AGCAGCAGCAGCAGCAGCCGCCCTCTTCCAGAAAAATCTCCAATGTGTCAGATGCAGAAAGTCCATACAGTAGTGTGCCAGTGATTCCCTACAAAGAGCTGGAAGAGGCCACAGCTCTCTGGAGCCCACACAACCTGCTGGGACGTGGGGGATTTGGTGCTGTTTACAGAGGCACATGGAAGAACACTGAAGTGGCCATCAAGAGGATTGAACCTCATAGCAATGCTCATGCACATCTGGATAACACCCGTCTCCACATCACCCAAAGTCTCGATGAGCTGAAGCTGCTGCAGTCTTACCGCCATGATAACATCCTCCAGGTGTATGGCTACTCCACTGACCATGAGTCATACCCATGCCTCGTGTACCAGTTCATGCCACACGGCTCCTTGGAAGACAGGCTTCAGTGCCGGAGAATAGAAGCTTTTGGTGAGAGTTCTACCCAGCGAGGCCCTGATGTGCTGGGGTGGAAGCAGCGTTTCAGAGTGGCATTGGGCACTGCTGGGGCCCTTCAGTTTCTCCACACAGTTAAGGAGAAACCTCTGATTCATGGTGATGTCAAGAGTGCAAACATTTTGCTAGACCAGAATTATGAGCCAAAGCTAGGAGACTTTGGATTAGCAAGAGAAGGCAAGAGTCGGTCAACCAGCCTCCAGGTGTCTCGAGTCCATGGCACCAAACCTTACCTGCCGGTGGACTACCTCCGTAGCAAGAAGCTCTCTGTGAAGGTGGACACGTACAGTTTTGGCATTGTGCTGTATGAGCTGTGCACTGGACTGAGAGGATATGATGACAAGAGAAAAGAAGGGCAAAAATTCCTGTGGGAGCTGGTGGAGGAGAGTGACCAGGAAGCAATGCGGGACAAGAAACCTGTTGGAACTCAGGAGCCAGAAGTGTTTCCCTTTCTTTTGCAGCTGGGCAAGAAATGTGCACAGCAGCGGGCATCCCAGCGTCCAGACATGACTGATGTATTCAAAGAACTTGAGAGCTTCAGAATGGTGATGGAGGAGCGAGCCCGAGCTAGAAGAATCTCCATGGGTGAAAGCAGCTCAGGATGCTCAACACCCCACCTCCTGCAAGTGCGATATGACACTGCTGGCTCTCTCCATTCCCCATCCACAAACCCTTCGTTTCACTACTACTTCCACCACCCATCCTCACCTTCTGCTGTCTCCACTTTACCTCCTCCTCCATCCCCTGGCATTCCACGCTCACCAGTTCCCCCCGGCTCCCCTCACTATTACCCACATCCTCCCTTAGTACATCCCAACTATCCTGGCATGGTAATGAATGGCCAAGTTGCTTACCACCCACGGGCATTCCCTCCTGGCAGCCAGCCTGTATGGGTGCAAGGCCCTGCAGACATGATATGTGGTGTGGGCCCTGGTGTCCAGAAATATTATGTTCCTCACAACTTATCTCCTGGAACAGGGGTTCCCCTTGAGCAACAGGATCCTCCTAGCTATAGTGAAACCATGTCCCAACCACCACCTCAAGGAGCTGCTGCCTTGCCCATTATCCCCCAGCTGTCAAGCCTCAACATGAACTCCAATTCTGAGTCTGAATACAGTGACATGAGCAATTCCAAATCCAGCGTTGAAGGACATACAACACAGTCTGTCATGCCAGCAGCTCTGCCCCAATATGACCAGACACCTGCACCTGCTGCAGAAGGTGGTGCAGATGGACTCTACCTGCCTCTCCTCACTATGCTCAATAATACAAGCAGTAATTGTAGTTGATGTTTCATCCAACAACCCTACTGCTCCCAAGAAGGCATTTGACTTTGCCTTTCCTAGGAATGTCATAACTTAACACCTATTGGAGTCCAATAATGTGGAGTCTGGGCTGGTGCAAAGTAGGCTTTACTTGAGTCACTGCATGGAAAGTGAGGGAGATAATAGGAATTAATAGTAAAAGACAATTTATAGGTATCTATATAGAGATAAATTTATTGAGTGTGGTAGATGAGTGATAAGGATCCACAGTCAACTACATACTCTATTTCAGCCAAACTTAAGCAAAGGAAAATATAATAATGATTTTACCCTAACTTTAACAAAGGAAAATATGATCATGACCTTTGGAAATTTATTTGATAGTGAAAATATGTGCCAAGGCTTGTCAGTAAGTGTTTGTGTATTGTAATGGTTAACATTTCTTTAAACTTAGAGGCCACAGATCTGTCATAAGTAAGAGTTGTGATAGATGATGTTCAGTCTATCTTATCATTTATCATGGTTTAGGTTTTTATTGCTCATGAGTGGATACCAAGGCAAATAAGAGAGAGAGAGAGAGAG
>38774 ENA|GDUJ01038775|GDUJ01038775.1 TSA: Talitrus saltator comp82956_c0_seq1 transcribed RNA sequence.
GGAGAAGTTAGGAGGACAGTTCATGAACTTCAAGGTGCACGAGCTGTACGAGATGCGACGAGTGGAGAAATGCGGGGAAAGCCCGTGTGACAGACTGCTGCAGGCCTGGGGACATCAGAATAATACTGTGGCCAACCTCTATTCCCTGCTGTACAAAATGCATCATTACCAGGCTATGAGAGTGCTTTTACCTTTCATTCCTCCAAAATACCACGGGCTGGCGCTGCGGGGAGAGCAGTCCCTGACAGCAGAGCTACCAAAGGCGCCGCCTGGCACTACCAGCAGCACTGCACAGCTCAGGTCTCTGCAGCAAGATTCTTCTGTCACAGGACCTGCCGCATACCGCTGCCCCACTGAGACCACCACACCTCATGCTGATGTTGCTGGCCTACCTAAGCCTCCTCAACATCTGCTGAGCTCCTCCAGACGGGCGCAGGCGTCCACGGTGACCGCGTCACCTCAGTCGGGGAGAGCTACCACCTTCCAGTACGGCCACAATCTGGACACTGGAGCGGCGCGCGCTGCGGTTGCTCCCGGCTCCCAGACGGTACAGCTCAACGCCAACAAGGTGACCGTGCACAAACCCGCGCTCGGTACCAAAAAAATTGTCAACACCGACTTCGCGTACGGGCGTGCGGCGGCCGTGTCATGTGAGGAGAACGCCTCGACAGCAGCAGAGGCCGCCTCGTCACCACAACACCCCGACTTTGATGCCGAGTACCGGGAGAAGATGGAAGCCCAGTTGGCAGCAGCTGCGACTGTGGGCGATAGCAGGAGCAGCAGCACCAGCACCCGCGTGTCCAGCAGTGGCACCATTGCGGCAGCTGGTCCCAGTGGTAGTGCCACTGCTGTTGGTGGTGGTGGCAACAACACGAGCAGCTGTGGTGGCGGAGCAGGAGGTGTCAATAACAAAGTGACGGTGGTGGCGGCTAGTGACGAAAGCGCAAGTGACCATACCACTGTCACCAGGGAGAGTCAAGGTCAGCAAGTGTCTAATGCGGCATCGACAGCGCCTTCTGCAGGAGGCCGTTCCCTCTCACCCAACGTTCCCGTCTCTATGCCATCTAGTTCTCCCTCCAACGCTGGCAGACCTGCTGGATCACTGTCGTCAGTGTCGGTGCTGAGCGAGTGCAGCACGAGTCCTAGCGTGCCGGTGATCGCGTACTCGGAGCTGGCGGAGGCGACAGGGCAGTGGCAGCGCGCCAACCTCCTGGGCAGAGGTGGCTTCGGTTCCGTCTACAGGAGCACCTGGAAGAACACCGAGGTCGCTGTCAAGAGGATCCATCCTCACGGCGAGACAGTGCTGGGCACAGTGCCGCTGCACATCAGCCAGACGCTGGAGGAGCTGCGGCTGCTGCAGACCTACCGCCACGACAATATCCTTCAGCTGTACGGGTGCAGTGCAGACCCCGGTCAGCCCGCCTGCCTCGTGTACCAGTTCATGATCAACGGCAGCGTCGAGGACAAGCTCCAGGGCAGGCGCGTGCACCGTCCCAGCGAGGGGGACTCGAGCGTGCAGGTGCGGGGAGGTGCGGCCGCCCCCGCCTACCTGGACTGGTGGCAGCGCCTGAACGTAGCTCGGGGCACGGCCCGGGCGCTGCAGTTCCTGCACACTGTCAAGGACAAGCCCCTCATACACGGCGATATCAAGAGTGCCAACATCCTGCTCGACTGCAACTTTGAGCCCAAGCTCGGGGACTTTGGCCTGGCTCGAGAGGGCCCCATGAGCCAGTACACCAGCATGAAGGTGTCTCGCGTGCACGGCACCCGGCCCTACATTCCTGAGGAGTACCTGCGCGACAAGAAGCTCTCGACGAAGGTGGACTGTTACAGCTACGGAGTGGTGCTGTTCGAGCTCTGCACCGGACTCAGGGCTTACGATGAGAAGCGCCAGCATAAGTTCTTGAAAGAGCTGGTGTGCGGCAGCAG
>41071 ENA|GDUJ01041072|GDUJ01041072.1 TSA: Talitrus saltator comp84909_c1_seq2 transcribed RNA sequence.
GCCAAACATAGTCTTCAAAATACACATCTCTCCCAGGTAGCGCAATTTCAAATCAAAACTTGGGTTTACTTTTTTTTGTCTTGAAATGTTAGCCCATCGTAATCATGTTGAAACCAATGGCACATCTCAAGACGTCAAGCTTTCATCAACATGCCTCGGTGTTTCTTGTGAATTGCGGCACTTGCCTCCTGCTCTCAAGGCTAGGTTTGGGCTGATAGTAGATGACAAAAAAGGGCAGTGGCAAGCCATCATGACAGCAATACCAAAAACTCCTCCCTGGAACCCTGGCATGCCATTACCTGCACCCGATACTTCATATCCAAGAAAATATTCTGCACAAGATATCAGATTACTGGAAAATGAAGTGCAGTCAGGACGGTACAGCAGCGTAGGGGGCGGCATGTGTCTGCTGCTGGAGGAGTGGGGTTGCAGTGGGGTGCTCAGGCCAACTGTTGCTGACCTCATCAACCTGTGTGAGCGTCATCAGTGTGCTCTTGCGTCATCATTTCTACGCACCCATGTTCTTGGAGAGAGTTCAACCGAAGACTTAACTCAACACTTCAGAGCATTGGATAACCTTTTAGAAAATTCTAGCAATGAGAATGATCCCACATCCTGTGAGGCTGCCATTGCTCCTGAGATGTTGAATGAAAATTCTGCTGCTGAATTTTCTCATTCTGTTTTAGGGGTACCTGAGCTAGATAATTTGTTGGCCATTCAGGAAGCTGGTGCAGGTGATAAATCTGCATCTCCAGAAAGTGGTAGCATTTCAACCACAAATACTTACCTAACTTTAGAGAAACTATCTGTAGAGAATTCCACCACTGAAGGTGCCATGAGCTCTGCCACTCGTGCTCCATTGGAATTTGACCAGGACCTGCCACTTGTTCCACACGTTAGCTACAGTGTACTGCATGAAATAACAGATGGATTTTGTGATACACCATATGCCAGTGGGGGTAGGAAGCTTGGAGAAGGAGCCTTTGGTGTTGTGTATAAGGCAGACATCTCAGTGAAAGATTTATGGGGAGCTGAGAGCACACGTGGTTGGCACAACTCCCTGCTTGCACTCGATGACAAGAAAGATGTCAAAAACTTGGCCATCAAAAAGCTCAATTTGGCCGATGAACGAGTGGATAAGCAATTTAAAACTGAAGTTGAAATACTTTCACAGTGCAACCACCCGAACATATTGCCCCTTGAAGGCTATTCGTGTGATGGACCTCACTGGTGTTTACTGTATGCGTTCATGCTGCATGGCAACTTGCAGGACCGGCTGGCGTGCAGTAGTAATACAGAGCCTCTGTCATGGAGTCAGAGGTTGAAAATTGGCCAAGGAACTGCAGAAGGTCTTGCATACCTCCACACATTTCATAAAAATCCCATGATTCATAGGGATGTCAAAAGTGCTAACATTCTCCTTGATGCCAACCTCCTTCCTAAAGTGGGCGACTTCGGGTTGGTGCGCATGGGAGGCAGTGGTGCTCGGACGGAGACCATCGTTAAAACGACCACTGTCTTTGGCACGTCTGCCTACATGGCGCCTGAAGCGTTCCGAGGCGACGTGTCGACCAAAATGGACACGTTCAGCTATGGTGTGGTCATGCTTGAAATTATC
>2333 ENA|GEBG01002334|GEBG01002334.1 TSA: Homarus americanus DS01-Homarus1_Transcript_1767.contig1 transcribed RNA sequence.
CATGGCAATGCTTCATTTGACAATGCTCGACTGCACATAACTCAGAGTCTGGAGGAATTAAAGCTGCTCCAGTCATACCGCCATGACAATATTCTTCAGGTTTATGGCTATTCTACAGACCATGAAATGTCCCCATGTCTGGTGTATCAGTTTATGCCTAATGGATCTGTAGAGGACAGACTTCAAGGCAGGAAAATTGAAGCTTTTGGTGAGGGGCAGCCATTAGGAGCTGCCGTACGACTTAATTGGCTGAAGCGTTTTAGAATAGCAACTGGCACAGCACGAGCCTTGCAGTTCTTGCATACAGTGAAGGAGAAGCCACTTATCCACGGGGATGTTAAAAGTGCCAATATATTGTTGGATCAAAACTATGAACCCAAGTTGGGTGACTTTGGTCTGGCCAGAGAAGGCAAGAGTCAATCAACAAGCATGAAGGTATCAAGAGTACACGGAACCAAGCCTTACCTTCCTGATGATTACTTAAGATCAAAAAAACTCTCGGTAAAAGTGGATACATACAGCTATGGCATTGTTCTTTTTGAGTTGTGTACAGGACTGAGGGCTTATGATGAGAAGCGAAAAGAAGGAAAGTTTTTGAAGGAGCTGGTGGAACTGACCACCAACGAGGAGTTACTCAGAGACAAGAATATCGGAGTCAGCTACGAAAGCCAGGTCTTCAATTTTCTTTTTCAGCTTGGAAAGGATTGCGTGAAGAATTTGTCAACACAACGTCCAGACATGACTAAAGTTTTCAAGGAACTCGATAATTATGGTCTCGTCTTGGAAGAGAGAGCCCGTGCTAGAAGAATCTCCCAGGGTGAAACAAGCTCAGTGTCCTCGTCACCACACATGCTTCAGATGTGCTACGACACTGCTGGATCCCTTCATTCACCATCACCCTCCACCCAGCCTTCTCTTCCTCATTTCTTCCATCCTTCTTCATCTCCCTCAGCTGCTTCCATGATTCCAGTTTACCAGTCTCCCCCTTCCTCTGTCTCTCCACGCTCGCCTGGCCCAAATTCACCTGTTCCGCCACATTACTCCCCACACCCGTTAATGCATGCAAATGTTCCCAGGTTAGTTGCCAATGGGTCAGTTGCATATCACCCACGAATGTTCCACTATGGAGGAGCAATGGCATGGAAACAGGGACATGGAGGTAATGTGGTTTATGGAATGGGTCCCCAGCCTAACGGTCCACAGTTTCATTTGCCTCAAATAAATGTCAGTCCAGCCATTGTTAATGGTACTGAAAGTGGAGATCCACCCAGCTATAGTGAGACCATGTCCCAGGGTCCTGAAGGTGCAGTAGGTGGTATGGGTAACGTATCTCCTATGTTACCACAGCTCTCAGGACTCTGCATCAATAGTAGTCATACTAATCGTAGTAGTAATGACTCGGATTACTCAGATAGTGATTTTAGCGGTTCAGAATCCAGCTTAATGGCCAACACCACTAAGAACATTGGTCCAGAGAATGGTTCACACTCATTACATCAAGGGGCAGCAGCAGGTGCTGGTTTACCCACAGTCATACCAACAATGGTTCTCCAACATCAAGCTAACTTTGCTACGCCTTTACTGACAGAATTGGGTACAAAGTCAAAATCTGAATTATCTTCCCTATCAGTGTCTAATCACTCCAGCCAGCCCACTGCTGTAAAGAAAAAGTGTCCATTGTTTGGGTAACTTAATTTGTCTATACTGTACTTAGGATACAGTATCATACTGCATATGAGGCAGAGCAGATGAGAACAAGACAAGTGACAAAGCTGCTTGAGTGTGTTTATTATACCTTAATAATCATCTACAAACTTCCTGCTTTTAAACACAAGACTAAGAACTCTCAAGTCACTCTGTCACTTGTCTTTGTTCTTGGGACCAAGCAGTGTGCAGATTGTTAAAAGTTATACAGTACTATACTTTTGAGTGTTGTGGAACCCTGATTGTGGTTTTGCATAAAAGATAGCTTTTAATAGTATAGTATTTACAAGTAATGAATATAAAAATACTCAAATTATTGCGAGGATATATATACATATATATATTAGATTTAAAAGATAGCAATAACATGTTTTGTTATTAGATATGAGCTTACAGGTATGTGCATATTACCATTAAGCATGTAGTAGCTGCTCTCTCCAACTTTGCAACCCCCAAAATTAATTAATATCAGTAAACACAAAAGAAAGTTCACAGTGGACCAACTTATAAACTCACACTTGAATCCAGGCCCAAGGTTGCTAGATAAGACAGGGTCAGACTATATATATATGCAGAATATTATAATACTTTTTACAGTAGCCTTGGGTTATTTAAAAAAAAATTGCTGTTACCAAAATTACTACTATCTTGGGCTTTTTTTTTTAAGAAAAACCTATAACATATTCACTTCCCACATTCATATTGTAATAATTATCATATTTTCATCTTTATATATTACTGGTAAATAGCTTTGTAAATATGTTTTATTTACTTTTTGTTCATTCTCTTTGTGTTTTTGTTCTTTTCTTTCCTTGTCAGTAATAACATCAGTCTTTAATGCCAATTTGTCAATCTTTTTATGTTCTTTCCTCAATTTTTAATAACTTAACTCAGTACTTTATGATGAGTGGGGGGGGGTTATTGTAGGAGACCAGGCTGTGAGGGAGAGGGTGCTGAGGGTAATGAGTGGAAGGTTGTGGGAGTTTGAACAGAAAGGAGGGAAGGTGAGGATGGTGCAGAGAAGAGACATGTTAAGTTATTTCTTCAGTACTATGGTAGAAAAGATATCTCATTACAGTATTTTAAAGACATACATATGAAAGGCTTTCTTCTCAAATTTAGGCTGGGGAAGGGCCTTTGTTAAACACACAGTGGGACAAGTTTCATGCTGAAGTTAAATGAGACACACA
>19507_(reversed) ENA|GEBG01019508|GEBG01019508.1 TSA: Homarus americanus DS01-Homarus1_Transcript_15751.contig1 transcribed RNA sequence.
CACAATGCAAGCCGTTCCTGAGGATGAGGGTGGTAGTCCCCAGGTTTCAATGATGTCAGAACTACGTTTCCTTCCACCTTGGGCAAAGTCACAACTGGCACACATTCTGGAAGTTACACATGGGTGGCGGGAGGTGATGGGTCGTGTACCCAGTGCTCCCTGGACACCAGGAGATCCAATCCCTGAGGGTCTTCATTATCCTAGGAAGTATTCTTCAGATGATATCCA
>34256_(reversed) ENA|GEDF01034257|GEDF01034257.1 TSA: Astacus astacus TR36486_c1_g1_i2 transcribed RNA sequence.
TAGCACTATGGTGAAGGGTGTGTGTGAGGCGGGTGGTGGCAACACTTTAGACTGTACGTATGTAAACATTGGAGCTGGGGGGCCAGAGGCTGCAACAGGTGTCATCCCTGCCTCATTTGTCAACATGTCTCGCTCCCAGGATACGTCCCAGGAAGTGAAATATGTGTACGACCTTCCTTATACGGAGAGGAAGCTCTTGTGTAATATTCTCGATTCAAATTATGACTGGGAGAAGCTGGGTGAATGTATAATTCTTAAACTGTAGGATAACATGGAAGGACAGCTAGAAAGGCACATTATGGGTAATAAATGATGTCTGTGGATGCTGACATGAAAATCTGTCAGTTTCTAGCGTCCAGAAACACAAAACAAAGTACTGTATCTCCAAATCACTTGAAAATGCCACAGATGCAAGACAAAAACACCTGGCTATCTTGTATATAAATATCAGATATTAATGGTCAGTTTCTAATGAATGAGTCACCGAACATGAAAACACCACTAAAGAGTACGTACTGACACACCCTGTTATCATGTCCAGTAATATCAGATCTTAATGTTTGGCGGTCTCCAAGAAATGATACACCAAACATTACGGGGCCTGTGTCCAACACCCATGGATGCAAGTGTCTGGACATCCACAGGGCTGAACATCCTGGATCAAGGTGGTAAGTACATGGGGCTGAAATGGAGTGAGCTTGAAGAATTCCGCCGTGCAGAGCGTTGTGGAGAGTCACCAACTAATCGCCTGCTCCAAGTATGGGGTCAACAAAACCACACAGTAACGGAACTCTTTTGGTTACTATGGAACATGGATCATTTTCAGGCAATGAGAGCTCTGAAGTCCTGTGTACCAGAGAAGTACCACACGCTGTTCACTAATGCAGAGCGACGGACCACAGAAATTATTAACAAACCACAAGTAGGGGGAGGTATAGTAAGGAGAAACTCTCAAGAACCAAAGAGAACTCTCAGACTATCCTCTGAAAATGCACAAGGCCCTGCAATACAGACTTCACCAGGTTTCACCCATAATAACTCTATATTAGGTGCTACGTCTCTACCCTCTCGGGCTGACTTGATATTGGAAGCAGCAGCCAGATCCATTCAGGGTCATTCAGAGCAGCAAACATCGAATCCTCCTACATCAAGACTACGGCCTCAGTCTCCGAGGGAAGACAGAGATGGAAGAACTGAGGGTGCCTGTGCTCTCGTTGCTCCTTCACACAACTATAAGTCTCATAATTTCAACCAAGGTGAAAGTCATACCAACTCCTACGTAACATCTCCAAAGATTCCTATAACCTTCCTGTACCCTACAGCAACAACGCACACCACTGTAAATACAAGACCACCATTGGCTGAAATGATTCAACCTGGATTAGTAAATAACCATTCCAGTGAAATGGATTCATTTAGAAAAATCAACAACAATGAAATAACATGTGCAGTACTGTCTTGTGAGGATAATAATCCAGAGGCATTAAAAACGAGACACAAAGCAGCTCAATATGATCCTCATAAAGATTATTTGGAGAAGTTGGAGGAAAAAAGAGCAAGGGAGGCAGCTCGGGAATCAGGGGGCAAAGAAGCAACTAAACACACTAATTCCTCTGGAGGAGCATCACTGGCTGTCTCAGATCGTCCCATGACAGTTCCTCCACTCCCAAGCCCTCAAGGGAATCCTATAGAATACCCAGGGGCAGAACGACATCGTCGAATCTCCAGTGCCTCTGACACATCAAGCCATAGTACCAGTGTACCAGTAATCCCATATAAAGAACTAGAAGAAGCTACAGCACTTTGGAGTCGAGATCATCTCTTAGGCCGAGGGGGCTTTGGTTGTGTGTTTAAAGGCACTTGGAAAAACACAGAAGTTGCCGTTAAAAGAATCGAGCCTCATGGCAATGCCTCACTCGACAACACTCGGCTGCACATTAGTCAAAGTTTAGAGGAATTGAAGCTGCTGCAGTCCTACCGACATGACAATATTCTCCAGGTTTATGGTTACTCAACAGATAATGAATTGTCACCATGTCTAGTGTACCAGTTTATGCCTAATGGATCTGTTGAGGATAGACTTCAGTGCAGGAAAATTGAAGCATTTGGTGAAGGATCACCATTAGGTGCTACTACACCACTTACCTGGTGGCAGCGCTATAGGATAGCCTGGGGCACGGCAAGAGCTCTACAGTTTCTGCATACTGTCAAGGATAAGCCACTCATCCATGGGGATGTAAAAAGTGCCAACATATTACTGGACCAAAACTATGAGCCTAAATTAGGCGATTTTGGCTTAGCAAGAGAAGGAAAGAGTCAATCAACTAGCATGAAGGTCTCACGAGTGCATGGTACCAAGCCTTACCTTCCAGCTGATTACTTAAGGTCTAAAAAGCTGTCAGTAAAAGTGGATACATACAGTTATGGTGTTGTTCTCTTTGAGCTGTGCACGGGACTTAGAGCATATGATGAGAAGAGGAAGGAAGGTGGAAAGTTTTTGAAGGAGCTCGTGGACGACACTATTGATGAGGAGTTGCTCAGAGACAGAAATGCTGGAATCGGCCATGATGGTGAAGTGTTTACATTCCTTTATAAACTTGGAAAAGATTGTGTGCAGCAAACAGCAGGAAAGCGTCCAGACATGACCACAGTCTTCAAAGAACTGGAGAGTTACGGCCTAGTCTTGGAAGAGAGGGCCCGAGCAAGAAGAATCTCCCAAGGTGAAACAAGCTCAATGTCTCCATCGCCTCGTATGCTCCAAATGCACTACGACACTGCTGGGTCTCTTCAGTCACCATCACCGTCCACACAACCATCTCTTCCTCACTTCTTTAATCATTCTCCATCTCCGTCTGCTGCTTCTATGCTTCCACCGTATCATTCTCCACCATCATCAATTCCACCACGTTCACCTGTTCCACCAGGATTATCTCCAAATGCACATTTACCTCCACATTATTCCCCACGCCCGGCAGTACATGCAGATGTTACAAGATTGGTTGCCAATGGGCCAATCACATATCATCCACGAATATTCCCATATGGTGGAGCAGCTGGGTGGAAGCAGGGAACTGGGGGTAACCTAGTTTATGGAATGGGTCATCTTCAACCTAGTGTTCCACAGTTTCATGTGCCTCATATAAATGTTAGTCCAGTCCTGGCTAATGGTATTGAGAGTAGAGACCCACCCAGCTACAGCGAAGCCATATGTCGGCCTCATAATGGTGCTGTAGGAGTAGTTGGTAATGCTCCTCCAATGATACCACAATTCTCAAGACTTGGTGTCAATGATGACCATGGCAACGGAAATAGTACTGAATCTTGTCGCACAGATAGTGATTATGGTTGTTCTGAATCTAGCTCAGTCGCTAACACTACTCAGAATGTTGGAATGGCAAATGGTTCGCACATTTTTCACCAAGGGATGGTGGTTGATACCAGGTTACCAACAGTCATTCCGACGGTTATTCCCCAGCGTGAGAGTAATTCCTCAAGGGACAATCCTGCTGCACCTTTTCCTTTATTGACAGAACTAGGTATGTCTAACCACACAGAAATGCCTACTGCTGCAAAGAAGGAATGTAAATTATTTGGCTGATTTGTTTTCTCTTCTTAAATTATAATAATTATAAATTTTATAAACTATTTTTCTGATATGTATATAAAAAATCAGAAATTATAAATTTTGCTTTTGTTCATTTAGCTTTGTGGAACTTGGGTTTTTAACCTCCTTACAGAATGTCCTGTTTTTCGGATGATCAGAAATTTTGCTTTCCCAATGTCCCTTTGAGTCATTTGTCCCTCAATAAAATCCTTTGTGAATCTGATATCTTTGACATCACTTGTCTTATGTCTCTCTGCTCTCGTATTGGCATCCTGGATGAT
>77864 ENA|GEEP01077865|GEEP01077865.1 TSA: Penaeus monodon WSV_33750 transcribed RNA sequence.
AGAGGATTGACCCACAAGGGAATGTCGCACTAGACAGCAAGCAACTACATGTTACACAGAGTTTTGACGAACTAAAACGTCTGCAGTCCTATCGCCATGATAACATCTTACAGGTTTATGGGTACTCAGCAGATCCAGACCAGCCTCTGTGCTTGGTGTATCAGTATATGCCAAATGGTTCTGTAGAAGACAGACTGCAGTGTAGGAGGATTGGAGGAAGTCCCACAAAAGCTCTCACATGGTGGCAGCGGTACAGAATAGCCTGGTGCACGGCCAGAGGGCTTCAGTATCTCCACACTGTTAAAGACAAGCCATTAATCCATGGAGATGTTAAGAGTGCGAACATCTTATTGGACCAGAACTACGAAGCAAAATTAGGAGACTTTGGACTCGCAAGGGAAGGGAAGAGCCAAGTCACAAGTATGAAGGTGTCACGAGTTCATGGAACCAAACCCTACCTGCCAGCTGATTACCTAAGGTCAAAGAAACTATCAGTTAAAGTGGATACGTACAGTTACGGCATCGTGCTCTTCGAATTGTGCACAGGTTTGAGGGCCTATGACGAGAAGAGAGAGAGAGGAAAGTTTCTGAAAGAACTGGTGGATGACACAGCAAATGAAGAAACTCTACGAGACAGAAATGCAGGACCAGAGTTAGATGGAGAAGTTTTTAAGATGCTCTTCAAGCTTGGAAGGGACTGTGTAAAGTTAATTTCAACTAAAAGGCCAGACATGACAACAGTCTTCAAGGAATTGGAAAGCTTTGGTCAAGTCCTTGACAGGAATGCTCAAGCAAGAAAAATATCCTTAGGGGAAACAAGCTCAGGAGCCACAACACCTTATATGCTGCAGATCTTCCACGACACAGCCGGGTCAATGCAGTCCCCATCTGCGTCGCCATCAACACAGCCTTCCCTTGCGGCTTCAACTGTACCAACTTACCCACCTCCCTCTTCCCCTTCCTTCCTGCCGCCGCACTCACCGGTCCCCTCTGTTGTGCCAGGGAGCTCAGTCATGCCACACTATCCACAACATCCTGCTGTATTTCCCAATGGTCCAATGCTAGTCAACGGAGGAGTCCCTTACCGAAATCAGTATCCCCACCCAGGATCACCAGCCTGGAAGCCAGTAGTTGCAGGTAATTTGTATGTGCCTCAGCATGGTATGCCTGTCCACATGCCCCAAATAAATGTGAGTCCGCCTAAGAACGACAGCGCAGGGCAGGATCCACCAAGTTACAGTGAAACCATATTGAAGAATCCGGGTGGTGCTATGGGAGGGGCGTGTCCTGTGTCTCCACTATTGCCCCAGGTTTTGGCCCTAGATATAAATGCCAAGTCCTCGGGCAATACAACCACCAGTTCTGTGTCCTCAGAAAGTGACTATGGCAGTTCTGAATCAAGCATGATAGCCACCACCACACAGAATTTGGGTTATGTAAATGGCTACTATAATGCTGGAGGTGCAGCAGCAGCGCCAGTTATCCCAACAGTAGTCCACCCGGCAGCCCTTGCCTATAATGACAACAACCCGGGAGTTGCAATAACTCCCTTAATCACCGAACTAGGTATGAAGTCAGCTGAACAACCTACTCTGTCTGAGTCTTCCCCCAAATTGCCATCTGCTGTTGGGAAGAAATCATTCTTATAGTTTGCAGGAAACTAATGTTTTACTGTTCAAATTCAGCACTTATGCAGTGCTCATATCTAGTTTACTAAAGCTTTTTAACAGATTTTATTTATATAAGAAATTCTTGAAGTTGCAGAGACATTAGAAATTTAAGACATAGAAGTTTAAATAAAAAAGTTTTATTTATATAGATGTTTTTAAAAATCTTTATTTTAAACAATTGATTTCAGATGAATAATCTGTAAAGCTAGGGATTTGTAAGGAAGGTGGAAAGACAAGATACTGAGCAGATACATGTAGAGTAACTGATTAACAGTTATGGCACTGTTTCCTTCCTATAGTTTAATACATACTTCAGCTATTTTGATAAAAAATATATACATATATTGAAGCGTGCTACTTTTATATGTGCATTATTCTTTTACTAAAGCTGACTTGAATATTAGAATGTTAGGTAATCAGGTAAACATATACTCATACCTGTTACTTTCATTTACTTTTTTATGCATAATTAGCATTAA
>5872_pelle ENA|GEFB01005873|GEFB01005873.1 TSA: Cancer borealis DS01-Cborealis_contig_5808 transcribed RNA sequence.
CCAACTGCAGCCAATCCTGATAAAGTTCTCAGTCCTCTTTCAAATGGTGCAGTTGAGAGAAAAATCAACAATAATGAAAGTTATGGAACCTCCCCTGAAGTGTCCTGTGAAGACAACAACAATGAAGAGCTGAAGAGCAAGTCCAAGAAGGTTCCATATGACCCTGATAAAGACTACTTAAACAAGATTGAGGAAAAACGTGCCCGACAAGCAGCACGTGAGGCTCAGTACAGAAGAACGTCCGAAGGGTCCACCAGTGCTTCCAGTAACTCCTCTTCCACTACGGCCCAGACACGAGTAGGTGCCTCTCCAGCCTCCTTAACCTCTCCACGCCAACAGCATCCTCAGTTACAGCAGCAGCAGCAGCAGCAGCAACCCCCTTCCAGAAAAATTTCCAATGTGTCAGATGCTGAGGGCCCTTCCAGCAGTGTGCCTGTGATCCCCTACAAGGAGCTGGAGGAGGCCACAGCTCTCTGGAGTCAACACAACCTGCTGGGGCGTGGAGGTTTTGGTGCTGTGTACAGAGGCACGTGGAAGAACACTGAGGTGGCTATCAAGAGGATTGAACCACAAGGCAATGCACTTCTGGATAAAACCGGCCTCCACATCACCCAGAGTCTCGATGAGCTGAAACTCCTGCAATCTTACCGCCACGACAACATCCTCCAGGTGTATGGGTACTCGACGGACCGTGAGTTGTACCCTTGCCTTGTGTACCAGTTCATGCTTCACGGCTCACTGGAAGACAGACTCCAGCGTCGGGTAATAAAAGCTTTTGGTGAGAGTTCTTCCCAGCGAGGCCTTGATGTGCTGGGATGGAGGCAGCGCTTCAGGGTGGCCTTGGGCACTGCTGGGGCTCTTCAGTTCCTACACACAGTTAAGGAGAAACCTCTGATCCATGGTGATGTTAAGAGTGCAAACATATTGCTGGATCAGAATTATGAACCCAAATTAGGAGACTTTGGGCTTGCAAGGGAAGGAAAGAGTTGCTCAACTAGCTTCCTGGTGTCTCGGGTCCATGGCACCAAACCCTATCTGCCTGTGGACTACCTTCGCAGCAAGAAGCTCTCTGTGAAGGTGGATACTTATAGCTTTGGCATTGTGCTGTTTGAGGTCTGCACTGGACTGAGAGCATATGATGATCAGAGAAAAGAAGGCCTGAAGTTCCTGTGGGAGCTGGTGGAGGAGAGCGACCAGGAAGCAGTGCGGGATAAGAAACCTGTTGACACTCCAGAGCCGGAGGTGTTTTCCTTTCTCTTCAAGCTGGGCAAGAACTGTGCAAAACAGAGGGCACTCCATCGTCCAAAAATGACTGATGTGTTCAAAGAACTTGAGAGCTTCAGAATGGTGATGGAGGAGCAAGCTCGAGCTAGAAGAATCTCCATGGGTGAGAGCAACTCAAGAGGCTCAACACCCCATCTCCTGCAGGTGCGGTATGACACTGCTGGCTCCCTTCATTCCCCTTCCACACTTCCCTCCTTCCCTTATCATTTTCACGTCCCATCATCCTCACCCTCTGGTGCTTCTACTCTGCCCCCATCTCCATCCCCTGGTGTTCCCCGCTCACCAGGTCCTCAAGGCATCCCACACTATTACACACATCCTACTCTAGTGCGTCCCCCCTATACTGGCATGGTAATGAATGGCCAAGTTGCATACCACCCACTTGCCTTCCCTCCTGGCAGTCAGCCCATGTGGGTGCAAGGTCCTGTAGACATGAGGTGCGGCATGACCCCTCCTCACCCATCCAATGTCCCAAACTATTATGTCCCTCAAAGCATGTCTCCAGGGGCAGGGAATCCCTATGAGCAACATGATCCTCCTAGCTACAGTGAAACCATGTCCCAACCACCACCTGTGGGAGTGGGAGCTGTTGTCTTGCCCGATATACCCCAGCTGGTAAGCCCCAACATGAACTCTAATTCTGAGTCTGGATATAGTGATGTGAGTGAGACCAGATCCAGCCTGGCAGCACATACAACAGAGTCTGGCATACCAACAGTTCTGCCCCAGTACCAGACACCTGCTGCAGAAGGTGGTGCAGATGGATCCTTACTGCCCCTCCTTACATTGCTCAATAATACAAGCATTGATTCGTGCTCATAACTTTCTTCTAGAAAGCCTATTGGTACTATGAAAACATTAACTCTCTGGTAAGTCTTTCTACAATAACTTTGTAGTAAGTCTTTCTTAGCAATGTCACAACTTAATACACGTTAAAGTGCAATAAGGTACTGTGGGAAGAGTGTGGGCTGCTACAAGACAGGGGTTACTTGAGTCATGGCGATGGAAAGTGAAGGAGATTATATGAATTGGTAGAGACAGAAAGACAGTTAAGGAATATCTGTATAAACTAAGGCTAATCATTTCATTTCAATTGAACTTCAACAAAGGAAAGATGATCATGCCCGCAGGAAACCCTTCTAATAACAAGGGTATGTGCCAAGGCTAGTCAGTAAGTGCTTGCGTAGTGTAGTACTTAATTTTTTATCTGGGCTTGGATAGGTAATGTAGTTTACCAAGTTGTTAATCTTTTGGGTTTGTCGGTGTTCTTAGATGGATACCGAGGGAGACTTGGGATATAGTGTTAAAGTATAGGAGAGAGTAGAAGGATGGAATAGTGATAGGACTGGAATGTGCATTTGTTGAGGCAGCATTTTCTGTGTAACACAGAGAAACTGATATGCTAAAACCAAGCCATGAGAGATAAACAAAAACTGGATTAGTGGCTGCAAATTGACAGCATACTCAAGGCACAGATGTCAACGAGGAAGCTTTGAATGTTCGGTGATGGTTCAAACAGTTTGTCAATCTGTGTCTGCTGTGTCAATTTGTTGCTTTTCTCTTCCTTGACAAAGACTGAAATGTAGGTAAAGCAGAGGATGTCAACTCACTGACATGATGTAATTTAAGTACTATTCCATATTTTAAGAATTTTAGTCATATATTAAACAAATAGCAATATGGTATATCTAAATAGTTTGGTAATGTCTCATTAGAATTTGTGTATTTTGTTTACTTTTAATGTTATACTTTTATATAGATTTAAGACAAATATCTGTGATTTCTTGTGGAATGGAAAAAAAAGCTGTCAAATTTTTCATAAAGTCATATAGGTTTATTTTTATAAGCTGAGTTTGCTTTGGTCATGGTCATCATACTGTTACTTGGCTGCTCCCTTTAGTATGGTTTGCTGTTGTTTATAATCGTTCACTTACTTGGCTCAGAAACCAGATCTAGAGTGATGATTCATTCCATTGGCTTTCCTGGCTATATAAACACATTTGTAGTGTAACTAGTTTGTACAACTAAGCATATGCGTTTTATTTTTTCACTGAATTCTGTCTGGATAGTTTATTGTTATGAAATATAATTCAGTATGTCCAATTGGAACTATTTTAAATTTAAATAGGGAGTAAATCTTTGATATGAAAATATGTAATGGCGAGTTCAAATTCCTGGCCAGATAGATGCAACTTTGCCTTGTCTCTTGACACTAGTCACTGTTCTTCAAGGAGAGAATAGGTGCAGGACATTAGCCGAGAAGTTGTAACCTTACAATCTGGTAGGAGTGGAAGGCTAGCAATCCAGTTCTGTGTGTGTGTAGATCACACACATGTGTTTGTGTTTGGTAGTTTTTATTAAACTAGGTAAAGCAAAAATGCAATCTATTCAGTAATGCAGTAATTCAAGTAATTCAACCACAAACTTTGGTGCCATTGTAAGTGTTTTAGTTATAAACACTGCAAACCAGATATGCATATGTACATACTCAAACTTTCAATGTAACTTGAAAGTCATTCAGTTCAAATCACCAGCTCCAAAAATAATCTATAAATAAAAAATATTCTGTCTATCTATCTATCTATATACCTTGATTATATCTCTCTTAAAAGGGATTAGTTGAGACAACATCTTTAGGGTTCTTCTCTACTTTGTCTTTTCATAGAAGAAAAAATAGGGACTTCCCAGACATCTCACTTTGTCCCTTGTGGTCGCCTCTCACAACCCACAGGGAATACAGTGGTAGTATCATTGCTGCACCCCTACGGATGATCTATTTACTTAACATCGATATTTCAACTCATGAAAACACAATTTGGGTTACCTGATGAATATTAAACATTTGTAATTACCTTATTGAATATACTTAATTTCATTGTAGAAGGTTAAAAAAAATATCAGGGACTAGTCAGGCATTTTTAAGCATTGCAATTTGTTTTATCAAGTTTGTTGTTGGTTCACCCAC
>25016_pelle ENA|GEHV01025017|GEHV01025017.1 TSA: Hyalella azteca TR10669:c0_g2_i1 transcribed RNA sequence.
AACTTACAGGACCGTTTGGCGTGTTGTAATGACACACAGCCACTAACATGGAAGCAGCGTCTCAGCATAGGTGAAGGAACTGCTGAAGGCCTGGCGTATTTACATACATTCCACAATCAGCCCATGATTCACAGGGATGTCAAAAGTGCCAACATTCTATTGGATGTCAATATGCAGCCGAAGGTAGGAGACTTTGGATTGGTACGAATGGGCAGCAACGGCTCCCGGACCGGGACCAACATCAAAACCACGACCGTGTTTGGCACGTCTGCGTACATGGCACCAGAAGCTTTCAGAGGTGACGTTTCCACCAAGATGGACACGTTCAGCTACGGCGTGGTCATGTTGGAACTAATAACCGGTCTTCCTCCTTACGACGAATGCAGGGACGGGCGAGACCTTTTATCTCATATTGAAGAATATGAATCCCTCCCAGCAACTCTGTGCGATACTAAAGCCGGTGCTTGGCCTTCTGGTTTACCTGAAGCTTTGTTTGAACTTGCCATGCTATGCTTTGAGGACAAGAGAACTCGTCCTTCTATGGTAGATGTTAAATCACTCTGGAAGGATTTACGGAAACGTTTCAATTGAACCATTGTTATTCATTCGATGACTTATTTTAATTCGTTTTTATCAATTCAAC
>66302_(reversed)_pelle ENA|GEID01066303|GEID01066303.1 TSA: Callinectes sapidus C_sapidus_gill_comp54858_c0_seq2 transcribed RNA sequence.
CTCTTCCAGAAAAATTTCCAATGTGTCAGATGCAGAGAGTCCATACAGTAGTGTGCCAGTGATTCCCTACAAAGAGCTGGAAGAGGCAACTGCTCTCTGGAGCCCACATAACTTGCTGGGACGTGGAGGATTTGGTGCTGTTTACAGAGGCACATGGAAGAACACTGAAGTGGCCATCAAGAGGATTGAACCTCATAGCAATGCTCACGCACATCTGGATAACACCCGTCTCCACATCACTCAAAGTCTTGATGAACTAAAGCTGCTGCAGTCTTATCGCCATGATAACATCCTCCAGGTGTATGGCTACTCCACTGACCATGAGTCGTACCCCTGCCTTGTGTACCAGTTCATGCCACATGGCTCTCTGGAAGACAGGCTTCAGTGTCGGAGAATAGAAGCTTTTGGTGAGAGTTCTACCCAGCGAGGCCCTGATGTGCTGGGGTGGAGGCAGCGCTTTAGAGTGGCATTGGGCACTGCTGGAGCCCTTCAGTTCCTCCATACAGTTAAAGAGAAACCTCTCATCCATGGTGATGTCAAAAGTGCCAATATTTTGCTGGACCAGAATTATGAGCCCAAGCTAGGAGACTTTGGGCTGGCAAGGGAAGGCAAGAGTCGGTCAACCAGCCTCCAGGTGTCTCGAGTCCACGGCACCAAACCCTACCTGCCGGTGGACTACCTCCGCAGCAAGAAGCTCTCCGTGAAGGTGGATACATACAGCTTTGGCATTGTGCTTTATGAATTGTGCACTGGACTGAGAGGATATGATGACAAGAGGAAAGAAGGACAAAAGTTCCTGTGGGAGCTGGTGGAGGAGAGTGACCAGGAGGCATTGCGGGACAAGAAGCCGGTTGGAACTCAGGAGCCAGAAGTGTTTCCCTTTCTTCTGCGGCTGGGCAAGAGATGTGCACAGCAGAGGGCATCCCAGCGTCCAGACATGACTGATGTCTTCAAAGAACTTGAGAGCTTCAGAATGGTGATGGAGGAGAGAGCCAGAGCCAGAAGAATTTCCATGGGTGAAAGTAGCTCAGGATGCTCGACACCCCACCTCCTGCAAGTGCGATATGACACGGCCGGCTCTCTCCATTCCCCACCCACAAACCCCTCCTTTCACTACTACCTACACCACCCATCCTCACCTTCTGCTGTTTCTACTTTACCTCCTTCTCCATCCCCCGGCATTCCCCGTTCACCAGTTCCCCCTGGCTCCCCTCACTATTTTCCACATCCTCCCTTAGTGCATCCCAACTATCCTGGCATGGTAATGAATGGCCAAGTTGCTTACCACCCTAGGGCATTCCCTCCCGGCAGCCAGCCTGTATGGGTGCAAGGCCCTGCAGATATGATGTGTGGTGTGGCACCTGGTGTCCAGAAATATTATGTCCCTCACAACCTATCTCCTGGAGCTGGGATTCATCTTGAGCAACAGGATCCTCCTAGCTACAGTGAAACCATGTCTCAACCACCACCTGCAGGAGCTGCTGCCTTGCCCATCATCCCTCAGCTGTCAAGCCTCAACATGAACTCCAACTCTGAGTCTGAATACACTAGCATGACCAATTCCAAATCCAGTATTGAAGAACATACAACACAGTCTGTCATGCCAACAGCTGTGGCCCAGTATGATCAGACACCCGCACCTGCTGCTGAAGGTGGTGCAGATGGACCTTACCTGCCTCTCCTCACTATGCTCAATAATACAAGCAGTAATTGTAGTTGACAAGGTTCTTCCAACAACCTTAGAAGTCACTTGACTGTGCCTTTTTTAGCAGTGTCATAAATCAACACCTATTGGAGTGCAATAATGTAGAGTTTACTTAGTGCAAAGTAAAGAACACTTGAGTCACTGGATGGAAAAATGAGGGACTTTATAGAAATTAAGGAAGGGTAAAAGACAACTTATGAATATCTATGCATATAGATGTAGATTTTTTAAGTGTGGTAAATAGGAATTTGTAGTCAATTTCATACTCTATTTTAATTAAATTTAAGTAAAGGAAAACATAATCATGATTTTATCCTAACATTATGATCATGGAAATGGAACTATTTGATAGTGAAAATATGTGCCAAGGCTAGTCAGTAAGTGTTTGTGGAATTAAAGTGCATAACATTTCTCTAAACTAAAAAAAAACACAGATCTGTTATAGATAAGAGTTGTGATAAAGATGTTCTGTCTATCCTATCATTTGTTATGTTTAGATTATTTTACTGCTCATAAGTGGATATCAAGACAAATTAGAGGGAAAGAGGGTAAGAGATAGAATAGTGAAAGAATAGCAATCCAACACTAAAATGGCTGGTGTGCTAAAACTAAGATTGGATGGTTTGACAAGACGGATTTTGAGCTCTGATAGGCAGTTCAAGACAGACTGTATCAAGGAGAGTGCAAATGAAACTTTCTATGAATTTGCATACATATACTTACCTATTATTAAAAGGTAAAGAGGAGTGAGTGTACAGGATCCTTCAGTGTGTCGCATTAGGAGGGCAACACAAAGAATAGGTGCTATGTGAAGGAGAGGATACCAGCTCTCACTGAAGTATGAAATTAGAGTGCATGTTTTATTCACTTATCATGTTTTAGTTATATATCGTGGAAAAGTAATTAAGATTTGTGTATATGATGTTATAGAATTGATTTTTGATATCACTTATTTTATGAAGATTTATAACAGATGTACCTTATGTGATTATATATTGTTGCATGGGTAGAAGTCTTTATCACAAATTCAGTTATTCCTAATGTAATTGAGTTTTATCAGCTGTGCTTGCTTTACTCATAGTCATCATATCTTTTCGTGGCTGCTCCTTTGGATGGGGTCTGTTTTCGCATAATTGTTTTATAAATTAGATTTACAATGACAGTCATTCCAAGTTTCTTTTGTTAGTGTAATTGGTTTGTATGAATATATATATTTTACCATTCTTTTTTACCTGCTGAAATGCATCTGGATAAGAGTATATTTTTATGAAATTTAACATTTCAGATGAAATTTATTTTAAACCTAAATAAATATTTTATTTGCAAATATGGTTATGAGTTCCCATCCCAGCAGGATTATCAATTTGAACTTGTCTCTTTTCGTAGTGATCATTTTCCCCATTATTTCTTTCACTGTCTGTGTATTGAGGTGTTTTCCTCATATTAACCAAAATACTTGTTATTTACTTTGTCATTTATATGCTCTTCCAGTAATGGCCTGCTAGTTATGGTTTGACCTTAATTTTTCCTTTTCAGGTGCTTGAATTCTGTTGTTTCAGTCAGGTATCTTTGAACTCCCAAATTTAATCACTGACATTCATAAAGTTTTGTGACATTTAAAAAAGAAAAAAGTA
>88607_(reversed)_pelle ENA|GETT01088608|GETT01088608.1 TSA: Meganyctiphanes norvegica TRINITY_DN117824_c0_g1_i1 transcribed RNA sequence.
CGAACTCGTGGTGCAACAAGTGTTTGTTATTGTTTGATAATGGCTCGCTCAGGAGATAGGTCACAAGATATTACTTACGTTTATGAGCTGCCATATACGGATAGGAAGTCATTGTGCAGCATATTAGATATGAATGACGAATGGAGAAGATTAGGTGGAACTTATATGGGATTCACAGTTACCCAGTTAAGTGATATACAAAGAGTTGAAAAAACAGGAGAATCTCCATCAAACAGACTTCTACAGGTATGGGGACAACAAAATCATGAAATCGAAGAACTATTCCTACTTCTGTACAAAATGGAACATTTTCAAGCCATGAGAGAACTGCTTCCCTTTATTCCAGCCAAATATCATTCTCTGGCAACTCGTAAACCCAGGCAATCCCTGACAATGGCATTGGCAGCGCGGGAGCACACAGAACAAGACCCCAGGTTAAATATGAGCTCAGGAGGATCAGTGTCACATCAAAGTACTGATAAAACTTTAGGTGCTACAGCACTACATCATAAAACTGATAGCCAGTTACAGGAACCTGTTGAAAACAAAAGTACAACTGATGGTGCCAGTAATATGATGCGTAAATTCAGTGGCAGTAATATTAACACAAGTTCTATGGCAGTGTCTCAACAAGGACTGTATTCTCCAACTTTACCTAAAATACCTCCATCCCCCAAGGTACCATCATGTCTATTTAGACCTCTAACTCCTCAACAAGGTGAAAATCCTACAGCTCTTCCTTCTGCAGCAAAAAAATCTTTTCCTAATTTCACATGTGATGAAAAGAAAATGAATAATGAATATGAATCAAAGAACTCTGCAAATGTTTCCTGTGAGGACAATAGCCAAGTAGGGCTGAAACCAGAACGGCATTATGACTTTACTAAAGAGTATCTTGAAAAGGTGGATGCCAAGAGACGAGAGGCAGAGGCGCATGCAGCAGCCAGTTATTCTGGAGGAACAACATCACTCTCAAATATTGAGAAGGAACCATCACAACAAATGGCAGCAGCTGCTGTTCAGATGCCTGGGAATACTGAAACACATTCACAGCAAAACAAAAAAAAATTCTGAAGAATCACCTGAATCTCAAAGGGGACAACATCTTGGACCTAACTCAACCCCTGTTGAACGATTCAGACGGCCCTCAAATTCAAGTGACACCTCCTATGTGAGTGAGTGCAATGTTCCACTTATCTCATATAAGGAACTAGAAGAGGCAACCAGCAGCTGGAATTCAGACAATCTACTCGGACGTGGTGGATTTGGTGCTGTGTACAAGGGTTGTTGGAAGCATACACAAGTTGCCATCAAGAGGATAGAGCCACATCATGTTGAATCTCCACTAAGTGGCACACCTCTTTACATATCTCAGAGTTTTGAAGAACTTCGCCTATTACAGTCTTACCGGCATGATAATATTCTTCAAGTCTATGGGCATGCAGCAGATGAAGGAAAGCCTCCATGTCTTGTTTACCAATTCATGCCTAATGGATCAGCAGAGGACAGGCTTCAGCTAAGGAAAATTGAGGCTTTCGGAGAGATGATGTCTGTTCCTCCTCTGATGTGGGACCAGAGATTTAAGATTGCACAAGGAACAGCTGCTGCTCTACAATTTCTACACACTGTTAAAGAAAAGCCTCTTATTCACGGTGATGTCAAAAGTGCCAACATTCTTCTTGATCGTAATTATGAACCCAAACTTGGGGATTTTGGACTAGCTAGAGAAGGACAAAGTCAGTTTACTAGTATGAAGGTATCTCGAGTGCATGGAACAAAGCCTTATCTCCCTGAAGAATACATGAGAAACAAGAAGTTAGGAGTCAAGGTTGACACCTACAGTTTTGGAATAGTTCTTTTTGAGCTCTGTACAGGATTGAGAGCTTATGATGATAAGAGGCCCAGAGATTTGCAGTATTTACGGGACTTTGTTTTGGAAAAAGAGCGTAATCATGATGCAGAAAGTTTACGTGACAGAAAGGCGGTACATAAAGACCCTGAGGTTTTTAACTTTCTCTGGAAACTTGGCATTGATTGTATTCGTAAAGAATCTAAAAATCGACCTACAATGGAAAAAGTTCATATGGACTTAAAAAATTATAGTAAAGTTCTTTCTGAACAGGAAAGAAGTAGAAAAATTTCAGCTGGAAGTTCATGTGCAGGATCAATGTATCAGGAACATATGAGTCCAATTCTAATACAAGCAATACATGATCAGCGGCCCTCACACCACTCCCCCTCAACACAATCTACCATACCACACTATCGTCCATCAGATGCTATATCAGACATGAGCTTCCTTCCATCAGTGTCTATCCGGTCACCTTTGCCATTTGTGGGCCTTCCCTACCACCAGATAGACCATGGCTACCAGGGACAAGGACAGCCAAGACCCAGTGGTAACCAGCTGAGTCCTGCAATATATCACCAGGGAGGTCCCACATTCCCACAGCCACACATGCACTATGGTACACACATGAGAATACCGCAGCACACTCCAGCACCACCAGGTGTACCAGGTAACATGATCTATGGTACTCCTTATGGTCATGTGAATGTACAGCCACATGTTCCAAATCCTCCTCAAATCAACATTAGTCCTGCATCAGGCCATAGTAATCCTCCTAGCTACAGTGAGTCAGAGGCTGTGGCTGATACTCTGATTCCCTTGGTGATCAACATGGGACATAGCTCAAACAATGGGTTAATTAGTGAAAGCAGTGTTATGTCATCCGAAAACAGTGATTATGATAGTTCTACATGCAGTATACAGTCAGCAAAAATGACAAATGTTATGCATGCTCAGGGACATGGCCAGGGTTCTGTTGGTATGGAAGAGAGTCATGGTGGGCTCCCTCTCTTGTCTTTGCTTGGCACTAAGGAACCTGATGAAGAAATATCCGAAGAACCTCATATTACAACAAGCAATGAAACTAATCCCACTGCCAAAGGGAAAAAACTTGATCTCTTTGACTTTTAATTAGAATTCTTATTGTACTGATGAATTTTATTGTTTTTAAA
>27900_pelle ENA|GEUA01027901|GEUA01027901.1 TSA: Farfantepenaeus aztecus comp72601_c0_seq1 transcribed RNA sequence.
AAGTAATAGTAATAAAAATTTCCGATACAGTTTTTCCTCCAAGATTTAGATCCTTACGTATAGCATTGACTAGTAAGTGTTTCATTTATAACATGTAAAAAAGAAATTAATTGAGACAATTCTTCCCCTCTATATCACAGAAGAATAGTACTAACATAATGAGTACAAAAGTTATCTGACAGAGAATTCTACTGATTGAGATTCATATATGAACCTTGTCTCTACTCAGAATTTTGGACCATGGGAAGTAAAGCACAATGAATACTTTCAGGGGGCAAATACATGGGCTTCTCGTGGAGTGATTTGGATGAATTTCGAAGAGCTGAGCGATGTGGAGAGTCCCCAACAAACAGGATGTTGCAGGCATGGGGCCAACAGAACCATACTGTTGCAGACCTCTTCAGTTGCTTGTTGCAGATGGAACATTTTCAGGCCATGGGTGTTCTGAAGCCATGCATCCCTGCCAAGTACCACGTTCTCTTTGATGATGCTGAGACTCGGCTGACGGCCATGTTTGTGGAGGATAGATCTACCATTAATGTGGTAACGCGGCGCTCTGAAGCCATAGAAAATACCCGGCACTCCCCTAATGGAATTATGCATGTTCCTGCTCCAGTATCATCTACCCCCCCTTCAGCAGCAGCGCATGGGTATGGCATGCGTAAGCAAGCAATGGTAAATCCTGCCCCTCAAATGCCACAGATGCAGCAAGTGCGGCAAGAATCAGGTATGTCTGCTCTTGGTGCTTGTGCTCTGAGTGGCTCCTTGTCACACAAATACAACCCGGAAAACCTCGACCATGGGAATTCGCGGATCAGCCACCATCCAGCATCGCCTAAAGTCCCGGAGACGTTACTCAACCCCAAGCCAAGTGCCCCTACTCTAGGCAGCATGCGTCCTGTGGTACCCATGCACCAGCAGCCTGTGATGCACATGGAGAAGAAAATCAACAATGACGAAGCCCTTGGCATATGGGGAGAAGTATCCTGCGATGACAATAACCACAAGTCTCTGCCGAAGTATGACTTTGACCAGGAATATGCAGACAGAGTTGCAAGGAAACTGGGGATAGAAGGAAGGGATCAGATGAGAACAGACAGTAATAATGGCATCATGCCGCATCACCCTAGAAGGAGAGAGGAGTCCTTGGGCCTTGCATCGTCTCCTGGGCAAGCCAATTCATTACCCTCACCTCCAAGCCCATTACCCCATGCCCATGCTGCAGAGTCGAATGGGAATGAGCGTCTGCGGAGGATTTCCTGTACTTCAGATACTGCAAATGAGTGCAATGTACCTGTGATCCCCTACAAGGAGTTGGAAGAAGCCACAGCTGTCTGGAACACAGATAACCTTCTGGGTCGAGGCGGCTTTGGAACGGTCTTCAGGGGCACTTGGAAGAACACCCAGGTGGCCATTAAGAGGATTGACCCGCAAGGGAATGCTGCACTGGATAGTAAACAACTGCATGTTACACAGAGTTTTGATGAGCTAAAACGTCTGCAGTCCTATCGCCATGATAACATATTACAGGTTTATGGCTACTCAGCAGATCCAGATCAACCCCTGTGCTTGGTGTATCAGTATATGCCAAATGGTTCTGTAGAAGACAGACTGCAATGCAGGAGGATTGGAGGAAGTCCCACAAAAGTTCTCACGTGGTGGCAGCGATACAGAATAGCTTGGGGCACTGCAAGAGGACTTCAGTATCTCCACACTGTTAAAGATAAACCATTGATCCATGGGGATGTTAAGAGTGCAAACATCTTGTTGGACCAGAACTACGAAGCAAAATTAGGAGACTTTGGGCTAGCAAGGGAAGGGAAGAGCCAAGTCACAAGTATGAAGGTGTCAAGAGTTCATGGAACCAAACCCTACTTGCCTGCTGATTACCTAAGGTCAAAGAAGCTATCAGTTAAAGTGGATACGTACAGTTACGGCATTGTGCTCTTTGAATTGTGCACAGGTTTGAGGGCCTACGACGAGAAGAGAGAGAGAGGGAAGTTTCTGAAAGAGCTTGTGGACGATACAGCAAATGAGGAAACTCTACGAGACAGAAATGCAGGACCGGAGTTAGATGGAGAAGTTTTTAAAATGCTCTTCAAGCTTGGAAGAGACTGTGTAAAGTTGATTTCAACTAAGCGGCCAGACATGACGACAGTCTTCAAGGAATTGGAAAGCTTTGGTCAAGTGCTCGACAGGAATGCTCAAGCGAGAAAAATATCTTTAGGGGAAACAAGCTCAGGAGCAACAACACCATACATGCTGCAGATCTTCCATGACACGGCCGGGTCAATGCAGTCTCCGTCTGTATCACCGTCAACGCAGCCTTCCCTTGGGGGTTCAACTGTACCAACTTACCCATCTCCTTCTTCCCCTTCCTTCTTGCCACCTCACTCACCGGTCCCCTCTGTTGTGCCAGGGAGCTCAGTCATGCCACACTATCCACAACATCCCATTGTGTTTCCTAATGCTCCAATGCTAGTCAATGGAGGAGTCCCTTACCGAAATCAGTATCCCCACGCAGGATCGCCAGCCTGGAAGCCAGTAGTCGCAGGCAATATGTATGCGCCTCAGCATGGTCTGCCTATCCACATGCCCCAAATAAACGTTAGTCCTCCTAAGAATGACAGTACAGGGCAGGATCCCCCAAGTTACAGTGAGACCATATTGAAGAACCCTGGAGGTGCTGTGGGTGGGGCCTGTCCTGTGTCTCCACTATTACCCCAGGTTTTGGGCCTAGATCTGAATGCCAAGCCCTCGGGCAATACTACCACAAGTTCTGTGTCCTCAGAAAGTGACTATGGCAGTTCTGGGTCAAGCCTGATAGCCACCACCACACACAATTTGGGTTACGTAAATGGCTACTATAATGGAGGTGGAGCAGCAGCACCAGTCATCCCAACAGTAGTCCACCCAGCTGCTCTTGCATATAATGACAACAATCCGGGAGTTGCAATAACTCCCTTAATCACTGAACTGGGTATGAAGTCAGCTGAACAACCTACTCTTTCTGAGTCTTCACCAAAGTTGCCATCTGCTGTTGGGAAGAAATCATTCTTATAGTTTCCAGGAAACTTGGGCTTTACTGTTCAAATTCAGCACTTATGCAGTGCACAAATCTAGATTTATGATGCTTTTTGACAAATTTAAAATACTATTTATATAATAAATTCTTGTTTTCATAGACATTAGACATTCTAGACATAGAAGTTTATATTGAAAAGTTTTATTTATAGAAAAAATCTTTTTAATTAATTGGTTTCAAATAGATAATCTGTAAAGCTGGGGATTTATATGGAACATATAAAGAGGTTTTCTCTTGAAAGACATTGAGATATTGAGCAGATAAATGTACAGCAACTGTTTTCCATTTATGTCACCATTTCCTTCCTATTAGTTTAATACATACTTTAGCTACTTTAAGATAGAGGAAGATATTAATGCATGTTACTTCTATATGTGCATTACTCTTTTAATAAAGCTGACTTTTGAATATTAGAATTCTAGGTTATCAGGTAAACATATCCTACCTGTTGCATTCATGTACTTTTTTATGCATAATTAGCATTAAGAAAGATTAGAATCTATCAACCAAACTGCTAAAGCTACCATAGCCTGCTTGACTGCCTAGTTCATCTTATTAGAAGCCTGAATCCTGGAAGGGCAGATGCACCTTCTCTCGAGTTTGCTTTTCAACTAGGCCTTCTTTGTCATGAACTTACTCAGTTGCTTTGTTATATGACCTAGACTCAATCGTAGAGTAAGCTGAATGATGTCTTGTCTTCATGTATATATTTTTGTAATTGTTCTAGGTATACAGTAAGTTCAGTTTTATATTCATTAGCAAGAATTGCTTTTGGAAGGGATGGAAACCTCTCTCTTTATAGATTTTGAGAAATATGGTGAGTCATCTTGTTACTGAATTGTGTAAAGTAATTTTTTCATATAGGTATGTATAGCTGAATGTAGGTTACTTACATTGCAATGTATAGAAATTGATCAGTGCATTTTATACTCTTTATATACAATTTGTTATACTTTTATATACATTCATTTTGTGCAGGCTACAAAATGATTTTTATGATAAGTTGTTAAATCAGTCTGCTAAGTTTTGAGATAAAGGGCTTCCTCACTTTTTCTTTGATAAATGCACAATGTTCTCATATCAAAAGGTGCTTCATTGATTTTTTATTTGATTATTTGTACAGTGGTCACATTAAATGATCTGTTATGGAACTTTCGCTTGTTATAACTGAGACAAGATTTATACTAGTATTTTACTCCTTGGTGAATTTATTTACATAATAGTAAGAAGAAATGTGGAATTATTAGTGGAAAATGAAATAGGTACAGCAAGAAAGAGGATGGTGATGCAGTGTGTTATAAAAGGGGTTGGGGTAGTACAAATAATATTAACTTAGGACCTTTGACTTCATTACAAGCTTCCTTTTACACGTTCACCTCACTTGACGAGACCTTTGGTGACATTCTCATTCCGTATCTTACACTATGCTTGTATTGTGTGGTGGAAAATTATATTGCTTCGCAGGATCTGTTTCTTTGACATTTGATTTCACATTTGCTAACACTTGTAAAAGGAAATGAATGATTTATGAAAGAATTATAATAAACTCTGTTTTAGTTCCTCTAGTTCTGCTAATAAGATACTGGAGTGCCATTTTCATCAGAGAATGAAGATTGTTGCAACTACTGATTATGCTTCTGTAAGGAAGGGTGACTGATATAATATGATTTGAAGTGGTTACAGAAACGGAAAAAAAATCTGTGCTGCTTAGCCCGAAAATCTTCTTGTGGAAACGGATGCGTTTTTCTATTTGCAGAAAATCTTTCTGCTGAGACGGACAACCGGAACACTTCCTCGAAACGAAATCAAGGTGGTCGAACGCAGCTGAGTACTGCCGAAGATGACCTGAATTGGATAGGTTGGGTTAGGTTAGATTAGGTTGGTTA
>74788_pelle ENA|HACB02074789|HACB02074789.1 TSA: Cherax quadricarinatus, contig c52254_g8_i1
GGTGGACCTCAGCTCCCTGAATGTAAACACATAAGATAGCAGCAACAGGTGATCCTGGCGCCTCTTATTGAAGATGTCTCGCTCCCAAGATAACTCTCAAGAAGTTAAATACGTCTACGACCTGCCTTATACGGAGAGGAAGCTGCTGTGTAACATTCTCGACTCGAATTATGACTGGGAAAAGCTGGGTGGTAAATACATGGGCCTCAAATGGTGCGATCTTGAAGAATTTCGACGTGCAGAGCGTTGTGGAGAGTCACCAACTAATCGTCTGCTCCAAATATGGGGTCAACAAAACCACACAGTCTCAGAACTTTTCCTGTTGTTATGGAAAATGGAGCATTTTCAGGCAATGAGAGCTCTGAAATCTTGTGTGCCAGAGAAATACCATAAGCTGTTTACTAATGCAGAGCGGCGAGCCACAGAAATATTTTCAAAGACAAAGCCAGTTGGGGGCATAGTAAGGAGGAACTCACAAGAACCAAAGAGAGCTCCGAGACCTTCCACTGAAACAGCACAAGGCCCTACATTACAGATTTCAGCAGAGTTTCCCCAAAATAACTCCACACTTGGTACTACTGCTCAACCTTCTCAAAATGGCTCTGTATTGGAAGCATCAGCCAGACCAGTCCATATTCATTCAGAACAGCAACCATTGACTCTTCATGAATCAAGACAGCAACCTCAGTCTGTGAGGGAAGACACAGATGGAACACCTGAAGGTGCCTGTGCTCTGGTTGAACCTTCACACTGCTTTAATTCTCATAATTTCAACCAAGGTGCCAGCCATTCCAACTCTTATGTAACATCTCCAAAGATTCCTGAGGCCCTCCTCAACCCAACAGCTACACTGCACACCACTGTTAATTCAAGACGTCCATTGGCTGATGTGACTCTGCCAAAATTAGCAAATAACCATGCTAGTAAACAGGAATCAGTCAGAAAGATCAATAACAATGAAATCTATGGAACCTGTGCAGAAGTGTCTTGTGAGGATAACAATCTAGAGGAATTGAAGACCAGACATAAAGCAGCTCAATATGATCCTCATAAAGATTATTTGGACAAGCTAGAGGAAAAGAGAGTGAAGGAGATGACACAGGAGTCTGGGGGCAAAGAAGTAACAAGACAAACTAATTCCTCTGGAGGAGCATCACTTACTGGAGTTGTGACAGTTCAGCCCCTCCCAAGTCCTCAAGGGCATCCTGTAGAATGCCCTGGAGCAGAACGACACCGCAGAATTTCTAATGCCTCTGATACATCAAACCATAGTACCAGTGTTCCAGTGATCCCATATAAAGAACTGGAGGAAGCTACTGCACTTTGGAATCGAGATCATCTCTTGGGCCGAGGAGGCTTTGGTTGTGTATTTAAAGGTGTTTGGAAAAACACAGAAGTTGCCATTAAGAGAATTGAACCCCATGACAATGCCTCATTAGATAACACTCGACTACACATAAGCCAGAGCCTTGAGGAATTAAAGCTTCTGCAGTCTTATCGCCATGATAATATTCTGCAGGTTTATGGTTACTCAACAGATCATGAATTGTCACCATGTCTAGTGTACCAGTTTATGCCCAATGGATCTGTTGAGGATAGACTTCAGTGTAGGAAAATTGAAGCTTTTGGTGAAGGGCCACCATTAGGAGCAACCACACCACTTTCTTGGTGGCAGCGCTTCAGAATAGCCTGGGGCACAGCGCGAGCTTTACAGTTTCTACACACAGTCAAAGACAAGCCACTTATTCATGGGGACGTAAAAAGTGCTAACATATTACTGGACCAAAACTATGAACCCAAACTAGGTGATTTCGGCTTGGCAAGAGAAGGCAAGAGCCAGTCAACTAGCATGAAAGTCTCACGAGTTCATGGTACCAAGCCTTACCTTCCAGATGATTACTTAAGGTCAAAAAAGCTGTCTGTAAAAGTCGATACATATAGTTATGGTGTTGTTCTCTTTGAACTGTGTACTGGTCTTAGAGCTTATGATGAAAAGAGAAAGGAAAGAGGAAAGTTTTTGAAGGATCTTGTGGATGACACTACTGACGAAGAGTCGCTCAGAGACAGAAATGCTGGAATCAGCCATGAAGAAGTGTTTACATTCCTTTATAAACTTGGAAAAGACTGTGTGCATTCTGCAGCAGGAAAGCGTCCAGACATGACTACAGTTTTCAAGGAACTGGAGAGTTATGGTGTAGTCTTGGATGAGCGAGCCCGAGCAAAAAGAATCTCCTTAGGGGAAATGAGTTCAGTGTCTTCAACACCACACATGCTGCAAATACACTATGATACTGCTGGATCTTTTCACTCGCCATCACCATCCCCTTCTACCCAGCCATCCCTTCCTCACTTTTTTCATCATTCTCCATCTCCCTCTCCTGCTTCTATGCTACCACCTTATCATTCTCCACCATCCCCATCTTCAATTCCACCACGTTCACCTGTTCCACCAGGATTATCTCCAAATTCACATGTACCTCCACACTATTCCCCTTGCCCAGCAGTGCTTGGAAATGTTCCAAGATTAGTTGCTAATGGGTCAGTCGCATATCATCCACGAATGTTTCATTATGGTGGAACAACTGGTTGGAAACAAGGAGCTGGGGGTAATATTGTTTACGGAATGAATCCTCTTCAACCTAGTATTCCACAGTTTCATGTGCCACATATAAATGTCAGTCCAACCTTGGCTAATGGTAGTGAGAGCAGAGACCCGCCCAGCTATAGCGAGACTATATCTCGGCTTCCCAGTGGTGCTGTTGGTAATGTGCCTCCAATGATACCACAGCTCTCAGGACTCTATATCAATGATGGCCATGGTAATGAAAATAGCAATGAATCATATAACTCTGATAGTGATTGTGGATATTCTGAATCAAGCTCAATTACTAACACTACTCAGAATGTTGGTATGATAAATGTTTTACACACTTTTCGCCAAGGGGCTGTGGCAGATTCTGGACTACCCACAGTTTTGCCAACAGTTATTTCCAGTCGTGAAGGTAACTCGAGGGAAAATCCTGCTGCACCTTGTCCTTTATTAACAGAATTGGGTACTAAATCAACTACTGCAGTATCCTCTAGATCATTGTCTAATACAGAAATGCCTACTGCTGCAAAGAAGCAATTTAAGTTATTTGGTTGATTTTTCTTGTAATAAAGTTTTTGTTAGATAATTACAAATATTCAAATCATATTTTTTTACTTGTATATACTGTATATATGTACCTTAATGAGTGAACTCAAAGAAAAATTACTTTATATATAGGAAAGTACATTATCATCATTCAAGCAGGCAAAGTCTTCATGGTTCATTGCTCATTCCCACCAAATTGCATCAACCAATTCTCTCCCTATTTTTGTTCATTTTACTTTAGTATCAAGTACAGTACTTATGGAGAAAGCATATTGCCAGTGCCCTGTATTCTACTTGTCTCACATTTTCTCGAAGACCACCCCGTTCAAGGAAGTTCCCTTCCCGTGGCAAAGAACCTCTTGGATCTTTCTTTCCTTCCTTGGATCAGATCTAAATTTCTCCTACCCCTCCTCTCTCCTTTTAGTTTCCTTGGATATTATACATCCTTTTGTGAAATCCAGCTCCAAGACAGAAAGATAATGAACCTCTTGTCAACCCTCTTCTAATGTAGCCTCTGTTGGTAATGCTCTAGTGGTTGGATCACTCCACCTGATGGAAATTTGATCTTTAGGCATGTCATGTTATCTTCTGGTGAAGATAACCTGACATGCCTGTCAGCTGAAAAATGATTGCACAATCTGTGATTTTATCTAATCAGGTGGTTTTTGCCAATCCTTGCTCAGTCAATGCTGGAGGTACCATCTTGGTAGGGTAGGAGTCAAATTTGCTGTAATACATTATTTTCAGTTAAAACATCTGAGTGAGTCTGCACTGAAAGTGGCATACTGTCAGAGTGGGTAGCAGAAGAGGTTGGTAAACACCAGATAAAGGATACATGTGGAGGGTCATATGAGCTATCAAGGTATATATGGAAGAGGAAGGGGTGCCATTTTTTGAACTAGAACAAAGTCCTGCAGCTGTGCCCAGAAAGATGAGTGGTTGACTTGAAAAATCTCTTATTTTCATACTTGCTAAGCAGTGGGATAAATGCAAACATAGAAATGCATTTGTAGGGTTTTACTGCAGAAATGCATAACATGTGAAGGTTATAATGAAGTCATGATATTCTTCAGTCTTGATGCCGCTGCCTTTTGAAACACTTGCAGCAACTTTTGCATTTTTCTTATTAATAAACTGCATCATCGTAGGCTTTTTTTAATGTCCCTTATAATCATTATACTTGCAGATTATTATATTTAATACTATATTTAAATACTAAGTGTCAGATTTTTATGGGTAGACAACACAGTGGTGGTCCAAGTTGTTGAGGCTGGTGTAGGGTTCTTGATCCAAGAAATTGCACCCATTATCCCCTTCAAGTTTAGCACTTCCGATGAGTATAAAGCTATAATAATAATAATACTCATTTAGATTTTTATTAATATTTATTACACTTAATGTGCTCACACTTACATTACATGCTGTACTCTTCCATTCTTGAGCACAACGAAATTATCCAAAATACTGTAAGGTGTATACATTTTAATTTTACCGTAAATATTTCTTTCATTTACATTTCTTTACTTAGAAAATATTTTGTACCTTAAGTTGTGTGCAGTTCTTTAATTAATGCTTAATTAACGAGTATCTTATATAACCATATGACATTCAGTTTCAACCGAAAGTTTCAGGAAGGCAATTAATCCACTGTAGCTTAACAGTATGTATTTCATTACCAAGAAATAGCTCCATGGACAGGCAAAGTACAGTTTCTGAACTATAATGAAAGTCAATTTGTTCTTTTTTCTTTGGATGTACCTGTTTGATTTTGATCATCCTGCACTGTGCCCAGAGAGACTTGCTGCACTGTACCTTGAGGCTCTTGCTGCACTGTACCCAGAGACTCTTGCTCTCTTCTGTATCTTTTTAAGGTCTGCTCTGTTCTCTTCTGGGCAATGTGACCCTTCACGCTCATCTTTTTTTTAGGAGCTGAAATAGTGACTCTGGTCTTGATTAACTCCATAATATCAATCGTATCAGGTATGTGTACATAGCGAATCTTTCTGCCCATGACATGAAAATTTTCTAAAATCACAGTTTTTCCATTTCCATCAGTGTATCTTGCATTTGTCATTTCCATGTTCATTTTCACATCAACGTCTGTAATCAACCCAGCGACGAATGCATCGTTGTGCAACTCAACAGTAGTTTTCCATCCGGTGAGGCCCATGACTAAGCATGTCAGTGTGTTGAGCTCCCTGTGACGACTACGGCCTCGCAAACCCATAGCTCAACTACAAGTCTTCAGTGTTCACTGTGTTTGTTGGGGCTTTAGGGCAACTGACAGTTTAGACCGTATCGAACCCTGCCCGCCGGTGTCCCTGAGTGAACGTTGAAATGGTAT
>29164_pelle ENA|HACF01029165|HACF01029165.1 TPA: Euphausia superba transcriptome shotgun assembly, contig N59135
ATGGATCGGCTAGCAAAGCAGAATGAAACTCCAGACTTAGACTGGGTGACCCGCCTCCGAATTGCAGAAGGTTCAGCCGAGGGAATAGCATATCTTCATACATTTCAAGAACGACCTTTGGTGCATCGAGATATAAAAAGTGCCAATATTCTTCTAGATCACAATTTTGTTCCTAAGGTTGGCGACTTTGGTCTTGTACATCTAGGATCGAGTGGTATTAACACTCGTACATTGGTCAAGACCACCACAGTATTTGGCACATCTGCATACATGGCTCCCGAGGCCTTTCGAGGAGACATTTCGGTCAAGATGGACACATTCAGCTATG
>50969_pelle ENA|HACH01050970|HACH01050970.1 TSA: Hyas araneus, contig c48118_g1_i1
CCTGCAGTCCTACCGCCATGATAACATCCTCCAGGTGTACGGCTACTCCACGGACCACGAGGTGTACCCGTGCCTGGTGTACCAGTTCATGCCCCACGGCTCACTGGAAGACAGACTCCTGTGTCGGAGAATAGAAGCTTTTGGTGAGAGTTGCAGCCAGCGAGGTCCTGATGTGCTGGGCTGGAAGCAGCGGTTCAGGGTGGCCTTGGGCACTGCTGGGGCCCTGCAGTTCCTCCACACTGTTAAGGAGAAACCTCTCATCCATGGCGACGTCAAGAGTGCAAACATATTACTGGACCAGAATTATGAGCCCAAGTTAGGGGACTTTGGGCTGGCAAGGGAAGGCAAGAGTCGCTCAACCAGCCTCCAGGTGTCTCGCGTCCACGGCACCAAACCCTACCTGCCCGTGGACTACCTTCGCAGCAAGAAGCTCTCGGTGAAGGTGGACACTTACAGCTTTGGCATCGTGCTGTTTGAGTTGTGCACAGGACTGAGAGCATATGATGACAAGAGAAAAGAAGGACAGAAGTTCCTGTGGGAGCTGGTGGAGGAGATGGAGCTGGAGGCGCTGAGGGACCGGAAGGCTGGCGGGACGCAGGGGG
>14354_(reversed) ENA|HADC01014355|HADC01014355.1 TSA: Gammarus chevreuxi, contig comp71167_c0_seq1
TACACAATGTGAATTACTAGCACCTAATAAGACAATCTTTCTTCTCTCAATCAAGCAGAAATTAGAGCAGTTTGTGCTGCTTACATAAGGTCTCTATTTTTCCTATTGCTGTCACCTCGGTCATGGTGCTACAGCATCAACCAGAGTTGTTCAGCATAACCTGTGAGGTGCGACACTTGCCTCCGTGGGTTCGCGCTAGACTTGGTCAACTGGTGCAAGACAACAGCAAACAATGGCAGGCTGTGATGGCTGCTATCCCTTGCACCCCACCCTGGACACCAGGGACTCCACTACCTTCAGAGACCGATCCCTACCCTAGAAAATACACCACACAAGATATCAGGCTTCTGGAACAAGAGGTTGTATCTGGTCGTGCCAGCAGCAGCGTGGGCAGCGGCATCGCCCTCCTGCTGGAGGAGTGGGGCTGCAGTGGCGTGCTGCGGCCTACGCTGGCTGACCTAATCGCGCTGCTGGATCGCTGCAGCCTCGGACTCCCCGCCGCTTTCCTTAGGACAGAGCTTCTCGGAGAAACCTCTTCCGACGACTTGACCCAACATTTTCGAGAACTAGATCTTCTGGCAGAGCAGCGAAGGCAAAGGCCCTCTGTACCTGCTGATAATGTCTTCTCTGCCGATACAACGCTTCAGTTTGGGGCGTCGGTGGTTGGGATGCCCGAACTTGATAATCTGTTAGCAGAACAAAGAAACGCGTCAGAAAATGACGATGTATCTTATTACCCCGTGCAGTCATCTAATGGCCAATACGACGAGCTGGAAAAGCTATCAGCCGAGGCAGAAAACGCATCAGTCACGACGAAATCCTCAGACGCTCCAGCCATCCGACCGCCCATTAAGTTTGATGATTCACTTCCTTTGGTGCCTCACATTTCCTACGAGTTACTACAAAAATTAACGAATGGGTTCTCAGATTTACCATATTTAAGTGGTGGGAGAAAAATAGGTGCTGGGGCGTTTGGTGTTGTCTTTAGAGCTGATACTTCGAATCAAGTCTTGGCCTTGGGGAACTCGGTTCGTGGCCGAGAAAATTCTATGCTTAGAAGCAAGAGTGGAGAACACGTGAGGCAACTTGCCATAAAGAAATTAAATTTTGCCGATGAACGTGTTGACAAACAGTTTAAGCTTGAAGTGGAGATCTTGTCCATGTGCGACCACCCAAACATACTGCCCCTCGAAGGTTACTCTTGCGATGGTCCGCATTGGTGTTTGGTTTACGCCTTCATGGAGCACGGAAGCCTTCAAGACAGACTTGCATGCTCATTTGAAGCCCCTCCTCTAACCTGTACTCAAAGACTTGACGTAGGTCAAGGCACGGCCAAGGGCCTGGCGTACCTCCACACCTTCAGGGCCAATCCCATGGTTCACCGCGACATCAAGAGCGCCAACATCCTACTGGACACAAACTTGCTTCCCAAAATCGGCGATTTCGGCCTTGTTCGTATAGGCGGCAGCGGCACCCACACAGTCACCGTTGCCAAGACCACCACCGTGTTTGGCACGTCTGCCTACATGGCCCCAGAGGCGTTTAGAGGCGACGTGTCCGACAAGGGAGACACGTTCAGCTACGGTGTCCTGCTGCTCGAGTTACTTACGGGTCTGCCGCCTTTTGACGATGCACGAGAAGGGCGTGACTTGCTGTCACACGTCGAAGAGTCCGAGCAGACGCCAAGCGAGATGAGCGACGAGAAGGCGTCTCCGTGGCCGACTGGTCTACCCCAACAGCTGCACGATCTCGCCATGCTCTGCTTGCAGGAGAAGAAGAAGGTCAGGCCCTCCATGGTGAGTGTGGCCAATAAGTGGCTCGACATTAGAGAAAAATGGAACTGAGGCTTCATTCAGAGTTTTATTAATATTTATGTGCAATAATTTGATGCTTGATAGGAAATTAGGATATAAAACTGAAATCTGTACAATGTTTATATTTTATACCAAAATATCTATTTTTTACCCCAATCTAGTTTAAAGTTTTGGTAGAATTTATTGTATTTTTAGTGACCAATAATATTGGAAAATAGGTTGCTGCTGTGATACAGATCAATATGAAGTTCGACTTGAAAAAAACGAAAATAATATTTTCATTTTAAATTACAATGTGGACAATTTTTTATTTAAATATAGATTAATATAATGTTTTGAGATCTCAACCTTCCTAAAAACAGACTTCGAATCAAAAGTCAATTTCCTAAAAACAATTCGTGAATAAAAGCACATCACGGCTTTGTTTGCCTCATTAAAATTATTTTCGACGTTTCGGCCTAA
>38075_(reversed)_pelle ENA|HAEM01038076|HAEM01038076.1 TSA: Bragasellus molinai, contig comp54844_c0_seq1
ATATTTTACAAGTATATGGTTTCTCAGCTGATGCAGGTAAACCACTGTGTTTAGTTTATCAATTTATGCCAAATGGTTCACTTGAATATAGGCTTCAATGTAAGAAAATTGAAGGGTTTGGAGATAAGGCTCCGAAACCATTAGCATGGTATGAGAGATTTTTTATTGCTAAAGGTACTGCAGCAGCATTAGAATTCTTGCATACTGTGCAAGATAAACCTCTCATTCATGGTGATGTAAAAAGTGCAAATATTTTGTTAGATAAAAATCTTGAACCTAAACTTGGAGATTTTGGTTTAGCACGAGAAGGACCACAAAGTCAGTATACTAGCATGCAAGTCTCCCATGTACATGGC
>23287_pelle_(reversed) ENA|HAEN01023288|HAEN01023288.1 TSA: Bragasellus peltatus, contig comp31396_c1_seq1
ACAAAATGACTCAAGTTATTTGGTGAATAAGTTAATTGATTCTTCAAATAACAATATGAAAAGTCCAGAGGAATCTCAGAGAAGACAGCAGTCTATGATTTCTAATATTTCCAACTTATCAGAGTGCGGCGTTCCGATGATTCCGTATAATGAGCTTGAAGAAGCTTCAGTAAATTGGAGCAAGCATCATTTTCTTGGCAATGGGGGCTTTGGATCAGTTTACAAAGGAACGTGGATTAATGTGCAAGTTGCTATCAAACGTATCATTCAAACTGCACAAAATGACTCCACACAGAATATTACTCAAACTTTAGATGAATTAAAATACTTGTTGAAATTTCGACATGATAATATTTTACAAGTATATGGTTTCTCCGCTGATGAAGGTAAACCATTATGTCTTGTATATCAGTTCATGCCTAATGGTTCACTTGAATATAGGCTTCAGTGTAAGAAAATTGAAGGATTTGGAGATAAGGCACCCAAACCATTAACGTGGTATGAAAGATTTTTTATTGCAAAAGGCACTGCCGCAGCACTGGAATTCTTGCACACCGTTCAAGATAAGCCTCTCATTCATGGGGATGTAAAAAGTGCTAATATTTTGCTAGAT
>24515_(reversed) ENA|HAEO01024516|HAEO01024516.1 TSA: Proasellus aragonensis, contig comp40157_c0_seq1
ATAAAGTTGGCTACAGAATTAGACCTACAAAGTGAAAAGAAATTTAAAAGCTTTTTAAGATAAGCTGAATTATGGATTTAAATTGTCTCAAAGGTTATACTGAGATACGCAAATTACCTATGCAGAATGTATCCGAGCTTGGTAACATTTTACAAATTGGACATTGTTGGAGAGATCTGATGGGATTAGTGCCAGGGAAGCCTTGGATACCTGGTGAGAGATTACCAGCAGGAAAGATTTTTCCAAGGAAATATTCTTCTGAGGACATAAGCTTAGTTGCTAATGAATGCTCACGAGATGGTCGAACTGGGTTTGAAGTTCTCCTAGAAGAATGGGGTACTAGTGGAAAGATAAGACCTAAAATTTCTGATCTTATTGATCTTCTTGATAAAGCTGGATTAGAAAGAGGGTCTCTTTATCTTAGAAATATCATAAATGAAAGGGACACTGAGATCCAAATGTGTGGCCTTATTGAAGAAACACAAACTCTTAATGTTCATGATGAAAACATTACCATAACTACCACTGATAACGATAACTCTGAAATTATATCTCAGTTATCTAGTGTTACTATTCCTAGAGTTCCATATAACGAAATAGAATCTGCAATTGCCAGCGGAATAAGTATTGGATCTGGTGCTTTTGGAATTGTATATAAAGGTTGTGTTACCCTGAATAATGAGTTAAAAATTGTTGCCATCAAGATATTAGGTGACTCTGATGAATTTTCTAAGCAACTTGTTAAAAAAGAAACATTATTTATAAATGAAATTAAGACACTAATTCAGTGCGCACACAAAAATATAATAAATTTGGAAGCATATTCTTATAACAAAAGTGATTTTGCCCTTGTTTACTCGTTTATGGAAAATGGTAGCCTGTTTGACAGAATATCATGTGCTAATAATACTACTCCATTGCCATGGAAACTACGTTTAAAAATTGCTGTGGGAACGGCCGAAGGCATCGTGCATCTTCATACTAAGTTTTCTCCACCATTAGTACATCGAGATATCAAAAGCCCAAATATTTTGTTAGATAGGCATTTTACACCAAAGCTAGGAGACTTTGGAATTGTAAGAACTGGAAGTCGTGGAATCCATAATGGCACTGTGGTGAATACAACTGCCATTGGTACACAGATGTACATGGCCCCAGAGGCATTTAGAGGAGATGTTTCAGTGAAAATGGACACTTTCAGTTATGGAATTGTTATACTAGAGTTACTGACTGGTTTGTTGTATTTTGATGAGGAGAGAGAAAACAGAGATTTGTTGTCGCATGTGCAAGAATTGGATGGTGAGGAATTATCTCTTCTTGACTCATCTGCCGGTGACTGGGACACTAAAATAGCAACACAACTTTATGAGTTTTCTGAGCTTTGTACAAGAGAAAAAAGGGAGCGACCTGACATGGTACAAGCACTTTCTCACCTACAAAACATTTGTAAAGACCTTTAATTTATATAAATTTGGGCTTTACATAATGTATATTAATTATATCGAGGACATTCCATTGAGTAGGCATATTGGATTCCTTAATTTCATTTATGCATTATACATTCTTAAAATATTGTTTTGATCAT
>9595_pelle ENA|HAEP01009596|HAEP01009596.1 TSA: Proasellus assaforensis, contig comp18478_c0_seq1
ATAAAGAGAATTAATCAAAATTCTCAAAATGACTCTATTCAAAATATTACACAGACATTGGATGAACTAAAATACTTATTAAAATTTCGTCATGATAATATTTTGCAAATATATGGCTTTTCAGCTGATGAAGGGAAACCATTATGCCTTGTTTATCAGTTTATGCCGAATGGATCATTGGAATATAGGCTTCAATGTAAGAAAATTGAAGGTTTTGGTGAAAGGGCTCCGAAGCCATTAACATGGTATGAAAGATTTTTTGTGGCAAAAGGAACTGCTGCAGCTTTGGAATTCTTGCACACTGTGCAAGATAAACCTCTTATTCATGGCGATGTAAAAAGTGCTAATATTTTATTAGATAAAAATCTTGAACCTAAACTTGGTGATTTTGGGTTAGCTCGAGAAGGACCTCAAAGTCA
>46137_(reversed)_pelle ENA|HAEQ01046138|HAEQ01046138.1 TSA: Proasellus arthrodilus, contig comp62267_c0_seq3
TTTATCTATTTGATAACACAGTATGCTAAATAATGGATTTCAATAGTTTCAATGGTTGTACTGAGATACGCAAGTTACCTATGCAGAATGTATCCGAGCTTGGTAACATTTTACAAATCGGACATTGTTGGAGAGATCTGATGGGATTAGTGCCAGGGAAGCCTTGGATACCTGGAGAGAGATTGCCAGTAGGAAAGACTTTTCCAAGGAAATATTCTTCTGAGGACATAAGCTTAGTTGCAAATGAATGCTCACGAGATGGGCGAACTGGGTTTGAAGTTCTCATAGAAGAATGGGGTACTAGTGGAAATATTAGGCCTAAAATTTCTGATCTTATTGATCTTCTTGATAAAGCTGGATTAGAAAGAGGGTCGCTTTATCTTAGAAATATCATAAATGAAAGTGACACTGAGATCCAACTGTGTGGTCTTATTGCTGAAACCCAAAATCTTTATGTTCATGACGAAAACATTACTATAGCTACCACCGATAATGATAACTCTGAAATTGTATCTCAGTTATCTAGTGTTACCATTCCTAGAGTTCCATATAATAAAATAGAATCTGCAATTGCAAGCGGAACAAGTATTGGATCTGGTGCTTTTGGAATTGTATATAAAGGTTGTATTACCCTGAATAATGAGTTAAAAACCGTTGCCATCAAGCTATTAGGTGACTCTGATGAATTTTCTAAGCAACTTGTTAAAAAAGAAACATTATTTATCAATGAAATTAAGACACTAATTCAGGTCGCACACAAAAATATAATAGATTTGGAAGCATATTCATATAACCAAAGTGAATTTGCTCTTGTTTACACCTTTATGGAAAATGGTAGCCTGTTTGACAGAATATCATGTGCTAATAATACTACGCCATTGCCATGGAAAATACGTTTAAAGATTGCTGTGGGAACAGCCGAAGGCATCGTGCACCTTCATACTAAGTTTTCTCCACCATTAGTACATCGAGATATCAAAAGCCCAAATATTTTGTTAGATGGATGTTTTACACCAAAGCTGGGAGACTTTGGAATTGTAAGAACTGGAAGTCGTGGAATCCATAATGGCACTGTGGTGAATACAACCGCCATTGGTACACAGATGTACATGGCTCCAGAGGCATTTAGAGGAGATGTTTCAGTGAAAATGGACACTTTCAGTTATGGAATTGTTATACTAGAGTTACTGACTGGTTTGTTGTATTTCGATGAGGAGAGAGAAAACAGAGATTTGTTGTCTCATGTGCAAGAATTGAATGGTGAGGAATTATCTCTTCTTGATTCATCTGCCGGTGACTGGGACACTAAAATAGCAATTCAACTTTATGAGTTTTCGGAGCTTTGTACAAGAGAAAAAAGGGAGCGACCTGACATGGTACAAGCACTTTCTCACCTACAAAACATTTGTAAAGACTTTTAATTTAATTTGGGCTTTACATAATGTATATTAATTATATAGGACATCCCATTGAGGTGGCATATTGTATTCCTTTATTTAATTTTTGCATTATTCATTCTTAAAATATTGTTTTGATCACTTTGTTCATAGACATTTACTAAATTTTTTATTTTTTAAATCTAAAGAAGGTTTCATGTAATTTATTAAACGATTCTTAACTTTTTTTGAAGCTAAGGTGTAATTAGGCAAGTAGAATATTGTTTATATTTTAGATCTTCATAGATAGAAAAGAATGTTTAAAATCTCCATAAGCAAGCAGGTATAGGTTCAATTATTTCATTATGTGCGGTAAAATTTGTTTTGGTACAAAATTTAACTGCTATCTACGAAAACTTTGGCATTAGAAGCTGGGATAAATTGCAAACAGTGCTTACTTTTAGGTCATATTTTTCTTTTAATTTGTAAATTTTTTATGAATTCATAAGGAACGAGTGTAATGTAGTTAGTTGCTAATTTAATTACTATGTGTTATAAAATCATTAAGTCTCTTGATTGCAATATTTGTTCAATTAAATATAGCCGTCATTATTA
>73005_pelle ENA|HAER01073006|HAER01073006.1 TSA: Proasellus cantabricus, contig c65165_g1_i1
AAGAAATTTAAGAGCTTTTTAAAGGTATCCTAAATTATGGATTCAAATATTCTCAATGGTTGTTATGAGATACGCAAGCTACCTATGCAGAATGTATCAGAGCTTGGTAACATTTTACAAATTGGACAGTGTTGGAGAGATCTTATGGGATTAGTGCCAGGGAAGCCTTGGATACCTGGTGAGAGATTACCAGCAGGAAAGATTTTTGCAAGAAAATATTCTTCTGAGGACATAAGCTTAGTTGCTAATGAATGCTCACGAGATGGTCGAACTGGGTTTGAAGTTCTCCTAGAAGAATGGGGTACTAGTGGAAAGATTAGGCCTAAAATTTCTGATCTTATTGTTCTTCTTGATAAAGCTGGATTAGAAAGAGGGTCTCTTTATCTTAGAAATATCATAAATGAATGTGACACTGAGATCCGTATGTGTGGCATTATTGAAGAAACGCAAAATCTTAATGTTCATGATGAAAACATTACCATAGCTACCACCGATAACCTTGAAATTATATCTCAGTTATCTAGTGTTACTATTCCTAGAGTTCCATATAATGAAATAGAATCTGCAATTGCCAGTGGAACAAGTATTGGATCTGGTGCTTTTGGAATTGTATATAAAGGTTGTGTTGCCCTGAATAATGAGTTAAAAACTGTTGCCATCAAGATATTAGGTGACGCTGATGAATTTTCTAAGCAACTTGTTAAAAAAGAAACATTATTTATAAATGAAATTAAGACACTAATTCAGTGCGCACACAAAAACATAATAAATTTGGAAGCATATTCATATACCATAAGCGAATTTGCTCTTGTTTACTCCTTTATGGAAAATGGTAGCCTGTTTGACAGAATATCATGTGCTAATAATACTACGCCGTTGCCATGGAAACTACGTTTAAAGATTGCTGTGGGAACAGCCGATGGCATCGTGCATCTTCATACGAAGTTTTCTCCACCATTAGTACATCGAGATGTCAAGAGCCCAAATATTTTGTTAGATAGGTATTTTACAGCAAAGCTTGGAGACTTTGGAATTGTAAGAACTGGAAGTCGTGGAATCCATAATAGCACTGTGGTGAATACAACTGCCATTGGTACACAGATGTACATGGCCCCAGAGGCATTTAGAGGAGATGTTTCAGTGAAAATGGACACTTTCAGTTATGGAATTGTTATACTAGAGTTACTGACTGGTTTGTTGTATTTTGATGAGGAGAGAGAAAACAGAGATTTATTGTCGCATGTGCAAGAATTGGATGGTGAAGAATTATCACTTCTTGACTCATCTGCCGGTGATTGGGACACTAAAATAGCAAATGAACTTTATGAGTTTTCTGAGCTTTGTACAAGAGAAAAAAGGGAGCGACCTGACATGATACAAGCACTTTCTTACCTACAAAACATTTGTAAAGACCTTTAATAAATATTTGG
>51985_pelle ENA|HAES01051986|HAES01051986.1 TSA: Proasellus cavaticus, contig comp59693_c0_seq1
ATCTATTTGATAACACAGCTATTTAATTGATTTCCTAAGAAATTCTGTGTTAAGACATATGATTTATAATTTAACAATCTAGGCTATCTGAGCTAAGAATTGCTATTGGCTTTTGAGGTGTGCTGAATTATGGATTCAAATATTCTCAATGGATTTACTGAGATACGCAAATTACCTATGCAGAATATATCAGAACTTGGTAACATTTTACAAATTGGACATTGTTGGAAAGATCTTATGGGATTAGTTCCTGGGAAGCCTTGGATTCCAGGAGAGGGATTACCTGCAGGGTTATCGTTTCCCAGGAAATACTTATCTGAAGATATAAGCTTAGTTGCCGATGAATGTTCACGAGATGGTCGAACTGGATTTGAAGCTCTTCTAGAAGAGTGGGGAACTAGCGGAAAAATTAGGCCAAAAATTTTTGATCTTATTGATTTACTTGACAAAGCAGGATTAGAAAGAGGATCCCTTTACCTTAGAAATATTATAAATGAATATGACACTGAGGTACGAATATCTGGTCTTATTGAAGAAGCACAAAATCTTAAGATTCATGATGAAAATATTATCATTCCTACACCTGATACTGATAACCCTGAAATTTTATCTCAATTATCTAGTATTAGTATACCTAGAGTTCCATATCATGAAATTGAAGCTGCTGTTGCCAATGGAACAAGCATTGGTGCAGGCGCTTTTGGAATTGTTTATAAAGGATATATCCATTTAAATGATGAGTTAAAGATTGTTGCAATCAAGCTATTATGTGACTCCGATGATTTTTCCAAGCAACTTGTGAAGAAAGAAATATTATTTACAAATGAAATTAAGACACTATCTCAGTGCGCACACAAAAATATAATAGACTTGGAAGCATATTCATATAATAATGGTGAATTTGCTCTTGTATACTCGTTTATGGAAAATGGTAGCCTGTTTGACAGAATATCTTGTATAAATAATACTCAAGCCTTACCATGGAAACTACGTTTAAAAATTGCTGTAGGAACAGCCGAGGGCATTATGCACCTTCATACAAAATTTTCCCCACCACTAGTACATCGAGATGTAAAGAGTCCGAATATTTTGCTAGATGGAGATTTTACACCAAAACTTGGAGATTTCGGAATTGTAAGAACCGGAAGTCGTGGAATCCATAATAGCACTGTAGTAAATACGACTGCCATTGGTACACAAATGTACATGGCACCAGAAGCATTTAGAGGAGATGTTTCAGTGAAAATGGACACATTCAGTTATGGAATTGTGATTCTGGAGTTGCTTACTGGTTTGTTGTATTTTGATGAAGAGAGAGAAAATAGAGATTTATTATCTCATGTGCAAGAAATGGATGGTGAGGAATTATCACTCCTTGACAAATCTGCCGGTGACTGGGACACTGACATAGCAGCACAACTTTTTGAGTTTTCTGAGATATGTACAAGAGAGAAAAGGGATCGACCTGACATGGTACAAGCACTTTCTTATCTACAGAACATTTGTAAAGACCTATAAATCGTAAATGTTTAGCTCTGTCCTATGTCCATTTCATTGCTTAAACATCCTGTAATTTTGGATATAGGCCTATATCTATTTAATATATCCGTTAATCTCGGTTAAATGTTTTTACACTTGTAAAATGTTGTTTCAATTACTTTTTAAAATTCATATATTGTATATAAGTATTTCATTTTCATAAGCGGAAATAGTCAAATAGACAATGATAACATATTCAAGAAAGTAAGATTGAGTTACTAACTGCTTTTATTTTAGATAAAGGTCTGTATAATACTATAATATTACTGAAGAATATGTAGACTAGTCGGCACTATGAACTTGTTTCCGATTCATTGATTACTGATTCAGAATATTTATTGATTCATGTTTATAAGATTACTCTGAAGCCGATTTTGTCCATTTATTCAGATGAATTATTCTCTAAATTTCGGTACTTCATTTTTATCTTAAGAAAAATTTATAAAAAGCTCTATAAAACACGTAGCTGGAATCTTAAATCCTCTGACGATGCTCTTTTTAAGGGACTATTTTTTAAAATCTAGCTGTGGGAAGTTTTTATTTTTGCTCCCATAAAGTTTAGGATAGTCTGAAACTCTTAATGTTAAATCAAAACACGTGAACTGGTAATTAATTACTTCATTTTATTGTTATAGGATCTAAACCTGAAAGTTTTTATGTGTATTGATTTTTTATTTTGAGTTTCTTTTTACCACTACAAGCGAAGTGCCTTTTTTTTTTACTAATTGGTGAAACTCTAAAACTCTCAATCTTAACTTGACCTGCATAAGTTTCTTAATATTGTACTTGTGGTTTAAAAAGTAATTTCCTTTTGTTTTTGTACTTTTTACTTATAATTATAAATCGGTATTTGTTAAAAAAAAAAAAAAAA
>65682_pelle ENA|HAET01065683|HAET01065683.1 TSA: Proasellus coxalis, contig comp250592_c0_seq1
GAGGAGATAAAGAAAATAGACAGTCTACTGAATTATGGAATCAAATTGTCTCAATGGATCTACTGAGATACGTAAATTACCTATGCAAAATGTATCTGAACTTGGAAACATTTTACAAATTGGGCATTGCTGGAGAGATCTAATGGGGTTAGTTCCTGGGAAGCCTTGGATACCTGGTGAGAAATTGCCAGCGGGGACAAAGTTTCCAAGGAAATATACATCTGAGGATATAAGCTTAGTAGCTGATGAATGTTCAAGAGATGGTCGAACTGGATTTGAAGCTCTTCTAGAAGAATGGGGTACTAGTGGAAAACTTAGACCGTAAAGTAGGTGGTTTCGAGTAAAGTATGGATTGAGCAGATATGTGTATGTCGCCTCAGTTACTTAACGTTAATTGGATGTGCGGTAAAAAATAAATGCAGGAACTGAAATGATGGATGACCATGGCTATAAATCGGAGCTAAGCCTGTTATTGTTTCCAGAACGTACCACCCTGGTGAGAATGGGGCAGGATTGGTGAGGGTGTTTTTGAAGGAAGCTTAAAATGAATGCAGACTATAGAACAGGGGTGGACAAATGCGGATCTTTCACGAGCTGTGCGGCACATATTGAAATCAATTTCTTTAATAGTACAGAAATTTTAATACTATAGAAAAAATATTCAAATCATTTTTATTATTTGTTTATCAAACTTTTTTAACATCCTGAGTTTGGCAGCTGAGGGTAGTTGCCACCGTTGTAAAAGTTCAATTTTAGTGCCTCAAGGTATTTCT
>96219_pelle ENA|HAET01096220|HAET01096220.1 TSA: Proasellus coxalis, contig comp780677_c0_seq1
GAACCAAAACTTGGAGATTTTGGAATTGTTAGAACTGGAAGTCGTGGAGTTCATAATAGCACTGTAGTGAATACGACTGCCATTGGTACGCAAATGTACATGGCCCCAGAAGCTTTTAGAGGAGATGTTTCTGTGAAAATGGATACATTTAGTTATGGAATTGTTATACTTGAGTTATTGACTGGCTTGTTGTATTTTGATGAAGAAAGAGAAAATAGAGATTTGTTGTCTCATGTACAAGAAATGGATGGTGAAGAATTATCACTCCTAGACACATCTGCTGGTGACTGGGACACTGAATTAGGAAC
>26988_pelle ENA|HAEU01026989|HAEU01026989.1 TSA: Proasellus coiffaiti, contig comp45592_c0_seq1
TGGAAAATGGTAGCCTGTTTGACAGAATATCTTGTGTAAATAATACTCCTGCCTTGCCGTGGAAGCTACGTTTAAAAATTGCAGAGGGAACAGCTGAAGGCATAGTGCATCTTCATACAAAATTTTCTCCACCATTAGTACATCGAGATGTAAAGAGCCCGAATATTTTATTAGATGGGAATTTTACACCAAAACTTGGTGATTTTGGGATTGTGAGAACTGGGAGTCGTGGAGTCCATAATAGCACTGTTGTGAATACAACTGCTATTGGTACCCAAATGTACATGGCCCCGGAAGCATTTAGAGGAGATGTGTCAGTGAAAATGGACACGTTCAGTTATGGAATTGTAATACTGGAGCTGCTAACTGGTTTGTTGTATTTTGATGAGCAGAGAGAAAATAGTGACTTATTATCTCACGTGCAAGAAATGGTTGGCGAGGAATTGTCACTCCTTGATTCATCAGCTGGGGACTGGGACACTGAAATAGCATCACAACTTTTTGATTTTTCTGAAATTTGTACAAGAGAGAAAAGGGATCGACCTGATATGGTACGAGCACTTTCTAATCTACAAAACATCTGTAAGGACATATAAATTAAGGATGTTTAATTATGTTCTTCTATGTACAATTAGTATGTTCATATTCATTCGTTAAACAACGTTGGAATATTATTCACTGTGTTTAGTTGATTCATTCCATTATCTCTCATTTTAAACGTTCTTGAATTTGAAATATTGTTCCAATCCCCTTGTTTAATTACTATAAATGTTGTTTTCTAAATCGCAAGTGGACAAGATGGCGATGATTTCTCATTCAATTTTTCAGCTTTAATATAAAATAGAGCAATAGGTCATTGGAACATTGATGTAGCCTATAGACTAGCCAGCACTGTGGAGTCTTTCATTACTTATTACAAATTATTATGACGTCATGTTTTCGTGATTCCTATAGCTAAGGTCAATTGTTTATTTAATCTTCCGTAATGAAATATTCGTGGACGAATTTGGGAACTTCATTTTTATAATGTGAAAATTTAGAAAATTATTTATATGAAGA
>81051_pelle ENA|HAEU01081052|HAEU01081052.1 TSA: Proasellus coiffaiti, contig comp393006_c0_seq1
TTTTTTACTGTATTGACTTTTGTGGTGTGATAAGTAATGGAATCAAATAATCTCAATGGATGTACTGAGATACGCAAGTTACCTTTGCAGTATATATCGGAGCTTGGCAACATTTTACAAATAGGACATTGTTGGAAAGATCTAATGGGATTTGTTCCTGGAAAGCCTTGGGTCCCAGGAGAGAGATTACCAGCAGGGACGAAGTTTCCAAGGAAATACTCCTCTGAGGATATAAGTTTAGTTGCTGATGAATGTTCACGAGATGGTCGTACTGGGTTTGAGGCTCTTCTAGAAGAATGGGGAACTAGCGGAAAAATTAGG
>47023_pelle ENA|HAEV01047024|HAEV01047024.1 TSA: Proasellus escolai, contig comp93569_c0_seq3
GCGATAATACCAACATTTACACGGTATGCTGAATAATGGATTTAAATAGTCTCAATGGTTGTACTGAGATACGCAAGTTACCTATGCAGAATGTATCAGAACTTGGGAACATTTTACAAATCGGACATTGTTGGAGAGATCTGATGGGATTAGTGCCAGGAAAGCCTTGGATACCAGGAGAGCGATTGCCCGCAGGAAAGACTTTTCCAAGGAAATATTCTTCTGAGGACATAAGTTTAGTTGCTAATGAATGCTCCCGTGATGGTCGAACTGGGTTTGAAGTTCTCTTGGAAGAATGGGGCACTAGTGGAAAGATTAGGCCTAAAATTTCTGATCTTATTGATCTTCTTGATAAAGCTGGATTGGAAAGAGGGTCTCTTTATCTTAGAAATATCATAAATGAAAATGACACTGAGATCCAAATGTGTGGCATTATTGAAGAAACACAAAATCTTAATGTTCACGATGAAAACATTACCATAGCTACCATTGATGACGATAACTCTGAAATTATATCTCAGTTATCTAGTGTTTCTATTCCTAGAGTTCCATATAATGAAATAGAATCTGCAATTGCCAGGGGAACAAGTATTGGATCTGGTGCTTTTGGAAATGTCTATAAAGGTTGTGTTACCTTGAATAATGAGTTAAAAACTGTTGCCATCAAGCTATTAGGTGACTCTGATGAATTTTCTAAGCAACTTGTTAAAAAAGAAACTTTATTTATCAATGAAATTAAGACACTAATTCAGTGCGCACACAAAAATATAATTGATTTGGAAGCATATTCATGTAATAAAAGTGAATTTGCTCTTGTTTACTCCTTTATGGAAAATGGTAGCCTGTTTGACAGAATATCATGTGCTAATAATACTACGCCATTGCCATGGAAACTACGTTTAAATATTGCTGTGGGAACAGCCGAAGGCATCGTGCATCTTCATACTAAGTTTTCTCCTCCATTGGTACATCGAGACATCAAAAGCCCAAATATTTTGTTAGATAGGTATTTTACACCAAAGCTTGGAGACTTTGGAATTGTAAGAACTGGAAGTCGTGGAATCCATAATGGCACTGTGGTGAATACAACTGCCATTGGTACGCAGATGTACATGGCTCCAGAGGCATTTAGAGGAGATGTTTCAGTGAAAATGGACACTTTCAGTTATGGAATTGTTATACTAGAGTTGCTGACTGGTTTGTTGTATTTCGATGAGGAGAGAGACAATAGAGATTTGTTGTCGCATGTGCAAGAATTGGATGGTGAGGAATTATCTCTTCTTGACTCATCTGCCGGTGACTGGGACACTAAAATAGCAACTCAACTTTATGAGTTTTCTGAGCTTTGTACAAGAGAAAAAAGGGAGCGACCAGACATGATTCAAGCACTTTCTTACCTACAAAACATTTGTAAAGACCTTTAATTTTTATTTGGGTTTTACATAATGTATATTAATTATCAAGGACATTCCATTGAGTAGACTTATTGTATTCCTTTATTTAATTTATGCATAATAAATTCTTGAAATATTT
>35853 ENA|HAEW01035854|HAEW01035854.1 TSA: Proasellus ebrensis, contig c30903_g2_i1
TTTTTTTTTTTTTTTTTTCGAAGAGGGTTGTTCTAGGCATAGGCTATATATTTGCCGTATGCCAACTTACTGTTTAAGAAATGTAATAGACCTTGACTAGATCCATATGTCTAGTTAGGCTAGGCTATGCAAGAGACCTACTGGACATTGGTCACGGCTGGTAGGTATCCTAAATTATGGATTCAAATGTTCTTAATGGTTGTTCTGAGATACGCAAACTACCTATGCAGAATGTTTCAGAGCTTGGTAACATTTTACAAATTGGACATTGTTGGAGAGATCTTATGGGATTAGTGCCAGGAAAACCTTGGATACCTGGTGAGAGATTACCAGCAGGAAAGATTTTTGCAAGGAAATATTCTTCTGAGGACATAAGCTTAGTTGCTAATGAATGCTCGCGAGATGGTCGAACTGGATTTGAAGTTCTCCTAGAAGAATGGGGTACTAGTGGAAAGATTAGGCCTAAAATTTCTGATCTTATTGTTCTTCTTGATAAAGCTGGATTAGAAAGAGGGTCTCTTTATCTTAGAAATATCATAAATGAATGTGAGAGTGAGATCCGTATGTGTGGCATTATTGAAGAAACGCAAAATCTTAATGTTCATGATGAAAACATTACCATAGCTACCACCGATAACCTTGAAATTATATCTCAGTTATCTAGTGTTACTATTCCTAGAGTTCCATATAATGAAATAGAATCTGCAATTGCCAGTGGAACAAGTATTGGATCTGGTGCTTTTGGAATTGTATATAAAGGTTGTGTTGCCCTGAATAATGAGTTAAAAACTGTTGCCATCAAGATATTAGGTGACGCTGATGAATTTTCTAAGCAACTTGTTAAAAAAGAAACATTATTTATAAATGAAATTAAGACACTAATTCAATGCGCACACAAAAACATAATAGATTTGGAAGCATATTCATATACCATAAGCGAATTTGCTCTTGTTTACTCCTTTATGGAAAATGGAAGCCTGTTTGACAGAATATCATGTGCTAATAATACTACGCCGTTGCCATGGAAACTACGTTTAAAGATTGCTGTGGGAACAGCCGAAGGCATTGTGCATCTTCATACGAAGTTTTCTCCACCATTAGTACATCGAGATGTCAAGAGCCCAAATATTTTGTTAGATAGGTATTTTGCACCAAAGCTTGGAGACTTTGGAATTGTAAGAACTGGAAGTCGTGGCATCCATAATAGCACTGTGGTGAATACAACTGCCATTGGTACACAGATGTACATGGCCCCAGAGGCATTTAGAGGAGATGTTTCAGTGAAAATGGACACTTTCAGTTATGGAATTGTTATACTAGAGTTACTGACTGGTTTGTTGTATTTTGATGAGGAGAGAGAAAACAGAGATTTATTGTCGCATGTGCAAGAATTGGATGGTGAAGAATTATCACTTCTTGACTCATCTGCCGGTGACTGGGACACTACAATAGCAAATGAACTTTATGAGTTTTCTGAGCTTTGTACAAGAGAAAAAAGGGAGCGACCTGACATGGTACAAGCACTTTCTTACCTACAAAACATTTGTAAAGACCTTTAATAAATATTTGGG
>42513_(reversed) ENA|HAEX01042514|HAEX01042514.1 TSA: Proasellus grafi, contig c32444_g1_i1
CTAATAATACTACACCCTTGCCATGGAAACTACGTTTAACGATTGCTGTGGGAACAGCCGAAGGCATCGTGCATCTTCATACGAAGTTTTCTCCACCATTAGTACATCGAGATATTAAGAGCCCAAATATTTTATTAGATATGTATTTTACACCGAAGCTTGGAGACTTTGGAATTGTAAGGACTGGAAGTCGGGGAATCCATAATAGCACTGTGGTGAATACAACCGCCATTGGTACACAGATGTACATGGCCCCAGAGGCATTTAGAGGAGATGTTTCAGTGAAAATGGACACTTTCAGTTATGGAATTGTTATACTAGAGTTACTAACTGGTTTGTTGTATTTTGATGAGGAGAGAGAAAACAGAGATTTATTGTCGCATGTGCAAGAATTGGATGGCGAGGAGTTATCACTTCTTGACTCATCTGCCGGTGACTGGGACACTAAAATAGCAATTCAACTTTATGAGTTTTCTGAACTTTGTACAAGAGAAAAAAGGGAGCGACCTGACATGGTACAAGCACTTTCTTACCTACAAAACATTTGTAAAGACCTTTAGGTTATATTTTAGCTTTACATAATGTATATTAATTATATAGGACATTCCACTGAGGAGGCTTATTGTATTCATTCATTTAATTTTTCATTATTCAGCCTTAAAGTATTGTTTTGAC
>84749_(reversed) ENA|HAEX01084750|HAEX01084750.1 TSA: Proasellus grafi, contig c75546_g1_i1
ATTATTTTTAACATGATTTTATTATATAGGCCTAGGTGGCTATAAGCCTAGATCTACAAAGTGAAAAGAAATTTAAAAGCTTTTTAAGGTATGCTGAATTATGGATTTAAATATTCTCAGTGGTTGTACCGAGATACGCAAGCTACCTATGCAGAATGTATCAGAGCTTGGTAACATTTTACAAATTGGACATTGTTGGAGAGATCTGATGGGATTAGTGCCTGGGAAGCCTTGGATACCTGGTGAGAGATTACCAACAGGAAAGATTTTTTCAAGGAAATATTCTTCTGAGGACATAAGCTTAGTTGCTAATGAATGCTCACGAGATGGTCGAACTGGGTTCGAAGTTCTCCTAGAAGAATGGGGTACTAGTGGGAAGATTAGGCCTAAAATTTCTGATCTTATTGATCTTCTTGATAAAGCTGGATTAGAAAGAGGGTCTCTTTATCTAAGAAATATCATAAATGAATGTGAAACTGAGATCCAAATGTGTGGTCTTATTGAAGAAATGCAAAATCTTAATGTTCATGATGAGGACATTACCTTAGCTACCTCCGATAACCCTGAAATTATATCTCAGTTATCTAGTGTTACTATTCCTAGAGTTCTATATAGTGAAATAGAATCTGCAATTGCCAGCGGAACAAGTATTGGATCTGGTGCTTTTGGAATTGTATATAAAGGTTGTGTTGCCCTGAATAATGAGTTAAAAACTGTTGCCATCAAGCTATTAGGTGACTCTGATGAATTTTCTAAGCAACTTGTTAAAAAAGAAACATTATTTATAAATGAAATTAAGACACTAATTCAGTGCGCACACAAAAACATAATAGATTTGGAAGCATATTCATATAACAAAAACGAATTTGCCCTGGTTTACTCCTTTATGGAAAATGGAAGCCTGTTTGACAGAATATCATGTACTAATAATACTACACCCTTGCC
>57989 ENA|HAEY01057990|HAEY01057990.1 TSA: Proasellus granadensis, contig comp72733_c0_seq1
TCTTTCCTGCAGGCAATCGCTCTCCTGGTATCCAAGGAAATATTCTTCTGAGGACATAAGTTTAGTTGCTAATGAATGCTCCCGTGATGGTCGAACTGGGTTTGAAGTTCTCTTGGAAGAATGGGGTACTAGTGGAAAGATTAGGCCTAAAATTTCTGATCTTATTGATCTTCTTGATAAAGCTGGATTGGAAAGAGGGTCTCTTTATCTTAGAAATATCATAAATGAAAATGGCACTGAGATCCAAATGTGTGGCATTATTGAAGAAACACAAAATCTTAATGTTCACGATGAAAACATTACCATAGCTACCATTGATGACGATAACTCTGAAATTATATCTCAGTTATCTAGTGTTTCTATTCCTAGACTTCCATATAAGGAAATAGAATCTGCAATTGCCAGGGGAACAAGTATTGGATCTGGTGCTTTTGGAAATGTCTATAAAGGTTGTGTTACCTTGCGTAATGAGTTAAAAACTGTTGCCATCAAGCTATTAGGTGACTCTGATGAATTTTCTAAGCAACTTGTTAAAAAAGAAACATTATTTATCAATGAAATTAAGACACTAATTCAGTGCGCACACAAAAATATAATTGATTTGGAAGCATATTCATGTAATAAAAGTGAATTTGCTCTTGTTTACTCCTTTATGGAAAATGGTAGCCTGTTTGACAGAATATCATGTGCTAATAATACTATGCCATTGCCATGGAAACTACGTTTAAATATTGCTGTGGGAACAGCCGAAGGCATCGTGCATCTTCATACTAAGTTTTCTCCTCCATTGGTACATCGAGATATCAAAAGCCCAAATATTTTGTTAGATAGGTATTTTACACCAAAGCTTGGAGACTTTGGAATTGTAAGAACTGGAAGTCGTGGAATCCATAATGGCACTGTGGTGAATACAACTGCCATTGGTACGCAGATGTACATGGCTCCAGAGGCATTTAGAGGAGATGTTTCAGTGAAAATGGACACTTTCAGTTATGGAATTGTTATACTAGAATTGCTGACTGGTTTGTTGTATTTCGATGAGGAGAGAGAAAATAGAGATTTGTTGTCGCATGTCCAAGAATTGGATGGCGAGGAATTATCTCTTCTTGACTCATCTGCCGGTGACTGGGACACTAAAATAGCAACTCAACTTTATGAATTTTCTGAGCTTTGTACAAAAGAAAAAAGGGAGCGACCAGACATGATACAAGCACTTTCTTACCTACAAAACATTTGTAAAGTCCTTTAATTTTTATTTGGGTTTTACATAATGTATATTAATTATCAAGGACATTCCATTGAGTTGACTTATTGTATTCCTTTATTTAATTTATGCATAATAAATTCTTGAAATATTGAAAAAAAAAAAAAAAAA
>33236_(reversed) ENA|HAEZ01033237|HAEZ01033237.1 TSA: Proasellus hercegovinensis, contig comp73445_c1_seq1
TCAAGTTATTTAATAAATAATTTAATTGACTCTTCAAATAATATGAAAAGTCCTGTGGAGTTTCAGCGGCGACAACAGTCAATGATATCCAATATTTCTAATCTATCTGAATGTGGTGTACCAATGATTCCTTATGATGAATTAGAAGAGGCTACTGGAAATTGGTCAAAGCATCATTTTCTAGGTAATGGTGGCTTTGGGTCTGTTTATAAAGGAACATGGATTAATGTTCAGGTTGCTATAAAGAGAATTAATCAAAATACTCAAAGTGATTCTACTCAGAATATTACTCAGACATTGGATGAATTAAAATATTTATTGAAATTTCGCCATGATAATATTTTGCAGGTGTACGGTTTTTCAGCGGAGGAAGGCAAACCATTATGCCTTGTTTATCAGTTTATGCCAAATGGGTCATTGGAATATAGACTTCAATGTAAGAAAATTGAAGGTTTTGGTGAAAAAGCTCCAAAGCCTTTAACATGGTATGAGAGATTTTTTGTGGCAAAAGGAACTGCTACAGCTCTGGAATTCTTACATACAGTGCAAGATAAACCTCTTATTCATGGAGATGTAAAAAGTGCTAATATTTTATTAGATAAAAATCTCGAGCCAAAACTTGGTGATTTTGGTTTAGCTCGAGAAGGACCACAAAGTCAATATACTAGCATGCAAGTTTCCCATGTTCATGGTACACGACCATATATTCCAGAAGAATATCTAAGAAGCAAAAAGCTTTCGACAAAAGTAGATACGTACAGCTATGGAATAGTTCTTTTTGAAATCTGTACAGGCTGCAAAGCATATCATGAAAAGTCAAAAAAATACTTAAAAGATCAAATTCTGGAGGAAAAAGACCATCATTACAGTTTAAAGGATTCAAAAGGTGGTCCTGATAATGCGAATATTTTCGAAATTCTATTTGATATTGGTATTGAATGTATAAATAAATTTCATAAAAAGCGACCTGATACGGCTTCC
>62612 ENA|HAEZ01062613|HAEZ01062613.1 TSA: Proasellus hercegovinensis, contig comp91737_c1_seq1
TCTATTTGATAACACAGTATAGGCCTAGACTTTTATTTTGTGTGCCAAATATTTTTAAAATAGCTCGGCCTAAGTAGGGCCTATTGATTTGCTCATAAAGTAATCTAAACCTACGCCTATATAAAGTGAACAGAAATTTATAATAAGCTTTATAAGATGTGCTGAATTATGGAATCAAATTGTCTCAATGGATCTACTGAGATACGTAAATTACCTATGCAAAATGTGTCCGTACTTGGTAACATTTTACAAAAAGGACATTGCTGGAAGGATCTAATGGGATTAGTTCCTGGGAAGCCTTGGATTCCTGGGGAGAGATTGCCAGCAGGGACAAAGTTTCCAAGGAAATACACATATGAGGACATAAGCTTAGTTGCGGATGAATGTTCACGAGATGGTCGAACTGGATTTGAAGTTCTTCAAGAAGAATGGGGTACTAGTGGAAAACTTAGACCTAAAATATCTGATCTTATTGATTTACTTGACAAAGCAGGATTAGAAAGAGGATCTCTTTACCTTAGAAATATTACAAATGAATATGACACTGAGATACAGTCTGGCCTTATTGAAGAAATACAAAACATTGAGGTTCGCGATGAAAATATTAGTGTAGCAACAACTGATACTGATAATGCTGAAATTATATGCCAGTTATCTGACATTAGGATACCTAGAGTTCCATATAAAGAAATTGAAGCTGCCATTATCAATGGAAACAGCATTGGATCAGGAGCGTTTGGAATTGTATATAGAGGAAATATCCGACTACATAATGAGTTAAGGACTGTTGCAATCAAGCTGTTATGTGACTCAGATGATTTTGCTCAGCAACTTGTGAAGAAAGAAACCTTATTTATAAATGAAATTAAGACCCTATTTCAGTGTGCACACAAAAATATAATAGAACTGGAAGCATTTTCATATAATAATGGGGAATTTGCTCTTGCATATTCCTTTATGGAAAATGGTAGCCTGTTTGACAGAATATCTTGTACTAATAATACTTTGTCATTGCCATGGAAGCTACGTTTAAAAATTGCAGTAGGAACCGCCGAGGGCATTGTGCATCTTCATACAAAGTTTTCTCCACCATTAGTACATCGAGATATAAAGAGTCCAAATATTTTGTTAGATGGGAATTTTACACCAAAACTTGGAGATTTTGGAATTGTTAGAACTGGAAGTCGTGGAGTCCATAATGGTACTGTGGTGAATACGACTGCCATTGGTACACAAATGTACATGGCCCCAGAAGCATTTAGAGGAGATGTTTCTGTAAAAATGGACACATTCAGTTATGGAATTGTGATACTAGAGCTATTGACTGGTTTGTTGTATTTTGATGAAGAAAGAGAAAATAGAGATTTGTTGTCTCATGTGCAAGAAATGGATGGCGAAGAATTATCACTCCTTGACGCATCTGCCGGTGGCTGGGACACTGAAATAGCAACACAACTTTTTGGATTTTCTGAGCTTTGTACAAGGGAGAAAAGGGATCGACCTGACATGGTGCAAGCACTTTTATATCTACAGAATATTTGTAAAGATGTATTATTGGTAGATGCACTTTAATATTCATAGACAGCTCATTGGTTAGACAAGAATGATACAATAATCCTATTTCCAGAAATTGTTAATTTGTTATACAGTCGAGGCCCGGTAGGACGACAGGTTAGGGACTGGCCCACTGCCGTACTACGAGAATTGTCGTATTACGAGGCATAATATACACTTCATAAATAAAATACTAGGAATAGGCCTAG
>47208_(reversed) ENA|HAFA01047209|HAFA01047209.1 TSA: Proasellus ibericus, contig comp66588_c0_seq1
TCTATTTGATAACACAATATATAGGCCTAGTTGGATATTGGCCTATGCCTACAAAGTGAAAAGAAATTTGAAAGTTTTTTAAGGTATGCTAAATAATGGATTTAAATAGTCTCAATGGTTGTACTGAGATACGCAAGTTACCAATGCAGAATGTATCAGAGCTTGGTAACATTTTACAAATCAGACATTGTTGGAGAGATCTGATGGGATTAGTGCCAGGGAAGCCTTGGATACCTGGAGAGAGTTTGCCAGCAGGAAAGACTTTTCCAAGGAAATATTCTTCTGAGGACATAAGCTTAGTTGCAAATGAATGCTCACGAGATGGGCGAACTGGGTTTGAAGTTCTCCTAGAAGAATGGGGTACTAGTGGAAATATTAGGCCTAAAATTTCTGATCTTATTGATCTTCTTGATAAAGCTGGATTAGAAAGAGGGTCTCTTTATCTTAGAAATATCATAAATGAAAGTGAAACTGAGATCCAAATGTGTGGTCTTATTGAAGAAACACAAAATCTTAATGTTCATGATGAAAACATTACCATAGCTACCACCGAGAATAATAACTCTGAAATTGTATCTCAGTTATCTAGCGTTACTATTCCTAGAGTTCCATATAATAAAATAGAATCTGCAATTGCCAGCGGTACAAGTATTGGATCTGGTGCTTTTGGAATTGTATTTAAAGGTTGTATTACCCTGAATAATGAGTTAAAAACTGTTGCCATCAAACTATTAGGTGACTCTGATGAATTTTCTAAGCAGCTTGTTAAAAAAGAAACATTATTTATCAATGAAATTAAGACACTAATTCAGTGCGCACACAAAAATATAATAGATTTGGAAGCATATTCATATAACCATAGTGAATTTGCTCTTGTTTACGCCTTTATGGAAAATGGTAGCCTGTTTGACAGAATATCATGTGATAATAATACTACGCCATTGCCATGGAAACTACGTTTAAAGATTGCTGTGGGAACAGCCGAAGGCATCGTGCATCTTCATACTAAGTTTTCTCCACCATTAGTACATCGAGATGTCAAAAGCCCAAATATTTTGTTAGATAGATATTTTACACCAAAGCTGGGAGACTTTGGAATTGTAAGAACTGGAAGTCGTGGAATCCATAATGGCACTGTGGTGAATACAACCGCCATTGGTACACAGATGTACATGGCTCCAGAGGCATTTAGAGGAGATGTTTCAGTGAAAATGGACACTTTCAGTTATGGAATTGTTATACTAGAGTTACTGACTGGTTTGTTGTATTTCGATGAGGAGAGAGAAAACAGAGATTTGTTGTCTCATGTGCAAGAATTGGATGGTGAGGAATTATCTCTTCTTGATTCATCTGCCGGTGACTGGGACACTAAAATAGCAATTCAACTTTATGAGTTTTCGGAGCTTTGTACAAGAGAAAAAAGGGAGCGACCTGACATGGTACAAGCACTTTCTCACTTACAAAACATTTGTAAAGACCTTTAATTTAATTTTGGATTTACATAATGTATATTAATTATATAGGACATTCCATTGAGTAGGCATATTGTATTCCTTTATTTAATTTATGCATTATACATTCTTAAAATATTGTATTGATCACTTTGTTCATAGACATATACCACATATTTTATTTTTTAAATCTAAAGTAGGTTTCATGTAATTCATTGAATGATTCTTAACTTTTTTTTTAAGCTAAAGTGTAATTAGGCCAGTAGAATACTGTTTATATTTTAGATCTTCATAGATAGAAAAGAATGTTTAATGGCTCCATGAGCAAGCAGGTGTTGGTTCAATTATTTCATTATGTGAGGTAAAATTTGTTTTGGTACAAAATTTAACTGATATCTAAGTAAACTTAGGCATAAGAAGCTTTGCTAAATTGCAAACAGTGCTTACTTTTAGGTCATTTTTTTTTAAATTCGTAAATCTTTTATGAATTCATGAGGAACGAGTGTAATGTAGAAGCATGGTAGTTAGTTTCTAAGTTAATTACTATTCGTTATTAAATCATTAAGTCTCTTAATTGCAATATTTGTACAATTAAATATAGCCTTCATTATTACGTTGGTTTTTTTAACATTTTTTAGTTTAAGAATAGTTTCTTATTTATTTG
>7576 ENA|HAFB01007577|HAFB01007577.1 TSA: Proasellus jaloniacus, contig comp16170_c0_seq1
AAATATAATTGGATATTGGCATTGACCTACAGAGTGAAAAGAAAGCTTTTTAAGGTATGCTGAAAAATGGATTTGAATAGTCTCAATGGTTGTACTGAGTTACGCAAGTTACCTATGCAGAATGTATCAGAGCTTGGTAACATTTTGCAAATCGGACATTGTTGGAGAGATCTAATGGGATTAGTGCCAGGGAAGCCTTGGATACCAGGAGAGCGATTGCCAGCAGGAAAGATATTTCCAAGGAAATATTCTTCTGAGGACATAAGTTTAGTTGCTAATGAATGCTCCCGAGATGGTCGAACTGGGTTTGAAGCTCTCTTGGAAGAATGGGGTACTAGTGGTAAGATTAGGCCAAAAATTTCTGATCTTATTGATCTTCTTGATAAAGCTGGATTAGAAAGAGGGTCTCTTTATCTTAGAAATATCATAAATGAAAATGACACTGAGATCCAAATGTGTGGCATTATTGAAGAAACACAAAATCTTAATGTTCACGATGAAAACATTACCATAGCTACCACTGATGACGATAACTCTGAAATTATATCTCAGTTATCTAGTGTTTCTATTCCTAGAGTTCCATATAATGAAATAGAATCTGCAATTGCCAGAGGAACAAGTGTTGGATCTGGTGCTTTTGGAAATGTCTATAAAGGTTGTGTTACCCTGAAGAATGAGTTAAAAACTGTTGCCATCAAGCTATTAGGTGACTCTGATGAATTTTCTAAGCAACTTGTTAAAAAAGAAACATTATTTATCAATGAAATTAAGACACTAATTCAGTGCGCACACAAAAATATAATCGATTTGGAAGCATATTCATGTAATAAAAGTGAATTTGCTCTTGTTTACTCCTTTATGGAAAATGGTAGCCTGTTTGACAGAATATCATGTGCTAATAATACTACGCCATTGCCATGGAAGCTACGTTTAAATATCGCTGTGGGAACAGCCGAAGGCATCGTACATCTTCATACTAAGTTTTCTCCACCATTGGTACATCGAGATATCAAAAGCCCAAATATTTTGTTAGATAGGTATTTTACACCAAAGCTTGGAGACTTTGGAATTGTAAGAACTGGAAGTCGTGGAATCCATAATGGCACTGTGGTGAATACAACTGCCATTGGTACGCAGATGTACATGGCTCCAGAGGCATTTAGAGGAGATGTTTCAGTGAAAATGGACACTTTCAGTTATGGAATTGTTATACTAGAGTTGCTGACTGGTTTGTTGTATTTCGATGAAGAGAGAGAAAATAGAGATTTGTTGTCGCATGTGCAAGAATTGGATGGTGAGGAATTATCTCTTCTTGACTCATCTGCCGGTGACTGGGACACTAAAATTGCAACTCAACTTTATAAGTTTTCTGAGCTTTGTACAAGAGAAAAAAGGGAGCGACCAGACATGATGCAAGCACTTTCTTACCTACAAAACATTTGTAAAGACCTTTAATTTTTATTTGGGTTTTATAATGTATATTAATTATCAAGGACATTCCATTGAGTAGACTTTTTGTATTACTTTATTTAATTTAGGCATAATAAATTTTTAAAATATAAAAAAAAAA
>43190_(reversed) ENA|HAFC01043191|HAFC01043191.1 TSA: Proasellus karamani, contig comp62683_c0_seq1
CACAATAACGAGAATGATACATCCATAGGATGCATCTGATAACAGTCATTTACCAGTTTGTTAAAAATAAATGTTAAGTTGCTTGTGCTGATCCTTAACACTGACGGAAGATTTGAAATTGTTACTGCCTGTGGGAAGTGATCTGTTCTTCTTTGACTTATTAACTGTAATATGTCTTTTGATCTCGGCAGGCCGTTGTTTGCCTACCCCTGACTTAGACGTATTTATGTGCCCAAATATTTCTAAAATAACTAGAATCTCAGCTAAGTAGGGCCAATTTATATGTTCATGAAGTATATAAAGAGGAAACAAAATTATAATAAGCTTTATAAGGTGTGCTGAATTATGGAATCAAATTGTCTCAACAAATCTACTGAGATACGTAAATTACCTATGCAGAATATATCTGAACTTGGTAACATTTTACAAATTGGCTATTGCTGGAGGGACCTAATGGGAATAGTTCCTGGTAGGCCGTGGATTCCTGGGGAGAGATTGCCAGCAGGGACAAAGTTTCCGAGGAAATATACATCTGAGGATATAAGCTTAGTTGCTGATGAATGTTCTCGGGATGGTCGAACTGGATTTGAAGTTCTTCTAGAAGAATGGGGTACTAGTGGAAAAATTAGGCCTAAAATTTCTGATCTTATTGATTTACTTCACAAAGCAGGATTAGAAAGAGGATCTCTTTACCTCAGAAATATCATAAATGAAAATGACACTGTGATGCAGTCTGATCTTATTGAAGAAGTACAAAACCTGAAGGTTCATGATGAAAATATTGGTATAGCTACTGCTGATACTGATAATGCTGAAATTATATGCCAGTTATCTGATATTAGTATACCTAGAGTTCCATATACAGAAATTGAAGCTGCCATTGCCAATGGAAACAGCATTGGATCAGGAGCGTTTGGAATTGTATATAGAGGAAATATCCAACTGGATAATAAGTTGAGGACTGTTGCAATCAAGCTGTTATGCGACTCAGATGGTTTTTCTCAGCAACTGGTGAAGAAAGAAACCTTATTTACAAACGAAATTAAGACTCTAGTTCAGTGTGCACACAAAAATATAATAGAACTGGAAGCATATTCATATAATAATGAGGAATTTGCTCTTGTATATTCCTTAATGGAAAATGGTAGCCTGTTTGACAGAATTTCTTGTACAAATAATACTCCGTCATTGCCATGGAAGTTACGTTTGAAAATTGCTGTAGGAACTGCTGAGGGCATTGTGCATCTTCATACAAAATTTTCGCCACCATTAGTACATCGAGATATAAAGAGTCCAAATATTTTGTTAGATGGGAATTTCATACCAAAACTTGGGGATTTTGGAATTGTTAGAACTGGAAGCCATGGACTGCACAATAGCACTGTAGTGAATACGACAGCCATTGGTACACAAATGTACATGGCCCCAGAAGCATTTAGAGGAGATGTTTCTGTGAAAATGGACACATTCAGTTATGGTATTGTGATACTAGAGTTATTGACTGGTTTGTTGTACTATGATGAAAAAAGAGAAAATAGAGATTTGTTGTCTCATGTGCAAGAAATGGATGGCGAAGAATTATCACTCCTTGATGCATCTGCCTGTGACTGGGACACTGAAATAGCAACGCAACTATTTGAATTTTCTGAGCTTTGTACAAGAGAGAAAAGGGATCGACCTGACATGGTGCAAGCACTTTTACATCTACAGAATATTTGTAAAGATATATTTTTGGTAGATGCACTTTAATATTCAAACAGAAGCAGTTAATTGGTTAGGCAAAAATGATACAATAATCATATTTTTAGAAATTGTTAATTGTTATATTATTAAATTCTATTAGCTTTTAAGAGAATTTACTATACAATTGTTGATACCATGACTAAATTTATTGTCCAAAAAGAAAGTAGTATTACTGCTCATTTTGGAAGCCAGCATTTTTAATGAAGCTTTTTAATGGTTCTCATATAAATTGTAAACTTCCCTGCTGTGGGGAGAAGAAATGCTGTATCTGATAAATGGGACAAAATAAATACCGTAAATTACGTGCAATCTAGATCTTAAATTGATATGAGTAAATTACTTAATATATGT
>29309_(reversed) ENA|HAFD01029310|HAFD01029310.1 TSA: Proasellus margalefi, contig comp44449_c1_seq2
ATCAACGCAGAGTACGGGGGCCATACAATAAAATAAAATCTGCAATTGCCAACGGAACAAGTATTGGATCTGGTGCTTTTGGAATTGTATATAAAGGTTGTATTACCCTTAATAACGAGTTAAAAACTGTTGCCTTCAAGCTGTTAGGTGACTCTGATGAATTTTCTAAGCAACTGGTTAAAAAAGAAACATTATTTATCAATGAAATTAAAACACTAATTCAAATAATACTACGCCATTGCCATGGAAACTACGTTTAAAGATTGCTGTGGGAACAGCCGAAGGCATCGTTCATCTTCATACTAAGTTTTCTCCACCATTAGTACATCGAGATATCAAAAGCCCAAATATTTTGTTAGATAGATATTTTACACCAAAGCTGGGAGACTTTGGTATTGTACGAACTGGAAGTCGTGGAATCCATAATGGCACTGTAGTGAATACAACTGCCATTGGCACGCAGATGTACATGGCCCCAGAGGCATTTAGAGGAGATGTTTCAGTGAAAATGGACACTTTCAGTTATGGAATTGTTATACTCGAGTTACTGACCGGTTTGTTGTATTTTGATGAGGAGAGAGAAAACAGAGATTTATTGTCGCATGTGCAAGAATTTAATGGTGAGGAATTATCTCTTCTTGACTCATCTGCCGGTGATTGGGACACTAAAATTGCAATTCAACTTTTTGAGTTTTCTGAGCTTTGTACGAGAGAAAAAAGGGAGCGACCTGACATGGTACAAGCACTTTCTCACCTACAAAACATTTGTAAAGACCTTTAATGTATATTTGAGCTTTATATAATGTTTATTAATTATCATGGAATTTCCATTGAGTAAGCATGTTGTATCTTTTTATTCAATTTATGCATTTTTTTTTTTTTTTCATCGGTTAAAGCCTTTCCCACAAGAGGAGAATC
>39734_(reversed) ENA|HAFE01039735|HAFE01039735.1 TSA: Proasellus meridianus, contig comp60290_c0_seq2
TGGTGTTAAGTTTGGCGGTGATTATCTTGTTTATAGTGAAAATCCTAAATTATACCATGCAAGTTATATAGTAAAATGCACAGATGATAATAAACCAATTAATCCTGTTGATCTTGTGCTTTGGACCAGATTAGGCACTGCTACTCAAAAAACATTAGTTATGGCCTCTATTGATAATAAAGGAGCAATTCAATATATGTCTTTTCAGTTCCCTGGCAAAAATTTAGATATTCTTGATTAGAACTTTACTTTGTGATCATTGGCCTATATTCTTTTGTTTTAGACAAATAAATTAGTGCCAACTATTTTGGAATTAATATTATATACTGTATAGATATAGGCCTGATTGGTTCTGTATATATTAAGGCTGCATAGGCCTAATATATATTTTGAAATTTTGTAATTAGTCTACCTACTTAAAAGTTTAAAACTTATGATTTTATTATATAGGCCTAAACACTGTAGTTGGATATTGGCTTAGACTTACATAGTGAAAATAAATTTGAAAGCTTTTTAAGGTACGTATGCTGAATAATGGATTTATCTAGTCTTAATGGTTGTACTGAGATACGCAAGTTACCTATGCAGAATGTATCAGAGCTTGGTAACATTTTACAAATTGGACATTGTTGGAGAGATCTGATGGGATTAGTGCCAGGGAAGCCTTGGATACCTGGAGAGAGATTGCCAGCAGGAAAGACTTTCCCGAGGAAATATTCTTCTGAGGATATAAGCTTAGTTGCTAATGAATGCTCACGAGATGGTCGAACTGGGTTTGAAGTTCTCCTGGAAGAATGGGGTACTAGTGGAAAGATTAGGCCTAAAATTTCCGATCTTATTGATCTTCTTGATAAAGCTGGATTAGAAAGAGCATCTCTTTATCTTAGAAATATCATAAATGAAATTGATACTGAGGCCCAAATGTGTGGCATTATTAAAGAAACACAAAATCTTAATGTTCATGATGAAAACATTACCATAGCTACCACTGACGACGATAACACTGAAATTATATCTCAGTTATCTAGTGTTTCTATTCCTAGAGTTCCATATAATGAAATAAAATCTGCAATTGCCTGTGGAACAAGTATTGGATCCGGTGCTTTTGGAATCGTATATAAAGGTTGTGTTACCCTGAATAATGAATTAAAAACAGTTGCCATCAAGCTATTAGGTGACTCTGATGAATTTTCTAAGCAACTTGTTAAAAAAGAAACATTATTTATCACTGAAATTATGACACTAATTCAGTGCGCACACAAAAATATAATAGATTTGGAAGCATATTCATATAACAAAAGTGAATTTGCTCTCGTTTACTCCTTTATGGAAAATGGTAGCCTGTTTGACAGAATATCATGTGCTAATAATACTAAGCCACTGCCATGGAAACTACGTTTAAAGATTGCTGTGGGAACAGCCGAAGGCATCATGCATCTTCATACTAAGTTTTCTCCACCATTAGTACATCGAGATATCAAAAGCCCAAATATTTTGTTAGATAAATATTTTACACCAAAGCTAGGAGACTTTGGTATTGTAAGAACTGGAAGTCGTGGAATCCATAATGGCACTGTGGTGAATACAACTGCCATTGGTACACAGATGTACATGGCCCCAGAGGCATTTAGAGGAGATGTTTCAGTGAAAATGGACACTTTCAGTTATGGAATTGTTATACTAGAGTTACTGACCGGTTTGTTGTATTTTGATGAGGAGAGAGAAAACAGAGATTTATTGTCGCATGTGCAAGAATTGGACGGTGAAGAATTATCTCTTCTTGACTCAACTGCTGGTGATTGGGACACTGGAATTGCAATTCAACTTTTTGAGTTTTCTGAGCTTTGTACAAGAGAAAAAAGGGAGCGACCTGACATGGTACAAGCACTTTCTCATCTACAAAACATTTGTAAAGACCTTTAATGTATATTTGGGCTTTATATAATGTTTGTTAATTATAATTGACATTCCATTGAGTAGTGTTGTACTTGTATCCCTTTATTTAGTTTATGCATTATACATTCTTAAAATATTGTTTTGATCACTTTGTTAAGTTTGTTTATAGACATATACGCTACATCAGTACATGTTTTAGTTTTAAAATCTAAAGTAGGTTTCATGTAATTCATTGATATCTATGTTTTTTTTAAGCCAAGGTGTAGTAAGGCCAGTAGTATACTGTTTATATTTTAGATCTTCATGGATGGAAAAGAATGTTTAAAGGCTCCAAAAGAAAGAATGGTTCAACAATTTTATTAATTTCATTAGGCTCTGTGTGGTAAAGTGTGTTTTGGTACATCAATATTTAACTAATATGTAAGAAAACTTAGGCATAAGACGCCAGGCTTACTTTTAGGTCATACTCTTTTAATTTTTAAATTTTTTTTATGAATTTCATGTAAGGAATGAGTGTAAAATCATGGTAGGCCTAGTTGCCAAATGATTATTATTCGTTATTAAATAATTAAGTCTCTTAATTGCAATATTGGATTAATTAAATATAACCTTCATTATTAAACTCTTTTTTTTATCATTGTTTACTTCAAGAATAGTCTCTTAATTTTTTTTGTACTTCTTTTTATTAAAACTAATAAATAATTTGGCTACAATTA
>25017_(reversed) ENA|HAFF01025018|HAFF01025018.1 TSA: Proasellus ortizi, contig c24185_g1_i1
TTTTGTCAATTTGATATCACAGTATCCTAAATTATGGATTCAAATATTCTCAATGGTTGTTCTGAGATACGCAAGCTACCTATGCAGAATGTATCAGAGCTTGGTAACATTTTACAAATTGGGCATTGTTGGAGAGATCTGATGGGATTAGTGCCAGGGAAGCCTTGGATACCTGGTGAGAGATTACCAGCAGGAAAGATTTTTGCAAGGAAATATTCTTCTGAGGACATAAGCTTAGTTGCTAATGAATGCTCACGAGATGGTCGAACTGGGTTTGAAGTTCTTCTAGAAGAATGGGGTACTAGTGGAAAGATTAGGCCTAAAATTTCTGATCTTATTGTTCTTCTTGATAAAGCTGGATTAGAAAGAGGGTCTCTTTATCTTAAAAATATCATAAATGAATGTGACAGTGAGATCCGTATGTGTGGCATTATTGAAGAAATGCAAAATTTTAATGTTCATGATGAAAACATTACCATAGCTACCACCGATAACCTTGAAATTATATCTCAGTTATCTAGTGTTACTATTCCTAGAGTTCCATATAATGAAATAGAATCTGCAATTGCCAGTAGAACAAGTATTGGATCTGGTGCTTTTGGAATTGTATATAAAGGTTGTGTTGCCCTGAATAATGAGTTAAAAACTGTTGCCATCAAGCTATTAGGTGATGCTGATGAATTTTCTAAGCAACTTGTTAAAAAAGAAACATTATTTATAAATGAAATTAAGACACTAATTCAGTGCGCACACAAAAACATAATAGATTTGGAAGCATATTCATATACCATAAGTGAATTTGCTCTTGTTTACTCCTTTATGGAAAATGGAAGCCTGTTTGACAGAATATCATGTGCTAATAATACTACGCCGTTGCCATGGAAACTACGTTTAAAGATTGCTGTGGGAACAGCCGAAGGCATCGTGCATCTTCATACAAAGTTTACTCCACCATTAGTACATCGAGATATCAAGAGTCCAAATATTTTGTTAGATAGCTATTTTACACCAAAGCTTGGAGACTTTGGAATTGTAAGAACTGGAAGTCGTGGAATCCATAATAGCACTGTAGTGAATACAACTGCCATTGGTACACAGATGTACATGGCCCCAGAGGCATTTAGAGGAGATGTTTCGGTGAAAATGGACACTTTCAGTTATGGAATTGTTATACTAGAGTTACTGACTGGTTTGTTGTATTTTGATGAGGAGAGAGAAAACAGAGATTTATTGTCGCATGTGCAAGAATTGGATGGTGAGGAATTATCACTTCTTGACTCATCTGCCGGTGACTGGGACACTAAAATAGCAAATGAACTTTATGAGTTTTCTGAGCTTTGTACAAGAGAAAAAAGGGAGCGACCTGACATGGTACAAGCACTTTCTTACCTACAAAACATTTGTAA
>40525 ENA|HAFG01040526|HAFG01040526.1 TSA: Proasellus parvulus, contig comp67693_c0_seq1
AATTTGTAATAAGCTTTATAAGGTCTGCTGAATAATGGAATCAAATTGTCTCAATGGTTCTACTGAGATACGTAAATTACCTATGCAAAATGTATCTGAACTTGGTAACATTTTACAAATTGGACATTGCTGGAGAGATCTAATGGGATTAGTTCCTGGAAAACCTTGGATTCATGGCGAGAAATTGCCAGCGGGGACAAAGTTTCCAAGGAAATATACATCTGAGGATATAAGCTTAGTTGCTGATGAATGTTCAAGAGATGGCCGAACTGGATTTGAAGCTCTTCTAGAAGAATGGGGCACTAGTGGAAAACTTAGACCTAAAATTTCTGATCTTATTGATTTACTTGACAAAGCTGGATTAGAAAGAGGATCTCATTACCTTAGAAATATTATAAATGAATATGACATTGAGATACAGTCCGGCCTTATTAAAGAAATGCAAAACCTTCAAGTTCACGATGAAAATACTAGCATAGCTTCATCTGATACTGATAATGCTGAAATTACTTGCCAGTTATCTGATATTCATATACCTAGAGTTCAGTATAATGAAATTGAAGCTGCCATTTCCAATGGAAATAGCATTGGATCAGGAGCATTTGGAATTGTGTATAGAGGAAACATTCAACTGGATAATGAGTTGAGGACTGTTGCAATCAAGTTGTTATGTGACTCAGATGATTTCTCCCGGCAACTTGCGAAGAAAGAAACCTTATTTACAAATGAAATTAAGACCCTAGTTCAATGTGCACACAAAAATATAATAGAACTGGAAGCATATTCATATAATAATGGGGAATTTGCTCTTATATATTCCTTTATGGAGAATGGTAGCCTATTTGACAGAATATCTTGCACTCTTGGTGATTTTGGAATTGTCAGAACTGGAAGTCGTGGAGTTCATAATAGCACTGTAGTTAATACGACTGCCATTGGAACACAAATGTACATGGCCCCAGAAGCATTTAGAGGAGATGTTTCTGTGAAAATGGACACATTCAGCTAT
>44475 ENA|HAFH01044476|HAFH01044476.1 TSA: Proasellus racovitzai, contig comp47400_c0_seq1
ATCTATTTGATAACACAGAAGAAAGATCTAGGTATGCTGAATAATGGATTTAAATGGTCTCAATGGTTGTACTGAGATACGCAAGTTACCTATGCAGAATGTATCAGAGCTTGGTAACATTTTACAAATCGGACATTGTTGGAGAGATCTGATGGGCTTAGTACCAGGGAAGCCTTGGATACCTGGAGAGAGATTGCCAGCAGGGAAGACTTTTCCAAGGAAATATTCTTCTGAGGACATAAGCTTAGTTGCTAATGAATGCTCTCGAGATGGTCGAACTGGGTTTGAAGTTCTCCTGGAAGAATGGGGTACTAGTGGAAAGATTAGGCCTAAAATTTCTGATCTTATTGATCTTCTTGATAAAGCGGGATTAGAAAGAGGGTCTCTTTATCTTAGAAATAACATTAATGAAAGTGACACCGAGATCCAAATGTGTGGCCTTATTGAAGAAACACAAAATCTTAATGTTCATGATGAAAACATTACAATAGCTACCACTGATGACGATAACTCTGAAATTATATCTCAGTTATCTAGTGTTTCTATTCCAAGAGTTCCATATAATGAAATAGAATCTGCAATTGCCAGTGGAACAAGTATTGGATCTGGTGCTTTTGGAATTGTATTTAAAGGTTGTGTTATGCTGAACAATGAGTTAAAAACTGTTGCCATCAAGCTATTAGGTGACTCTGATGAATTTTCTAAGCAACTTGTTAAAAAAGAAACATTATTTATCAATGAAATCAAGACACTAATTCAATGTGCACACAAAAATATAATATATTTGGAAGCATATTCATGTAACAAAAGTGAATTTGCTCTTGTTTACTCTTTTATGGAAAATGGTAGCCTGTTTGACAGAATATCATGTGTTAATAATACTACGCCGTTGCCATGGAAACTTCGTTCAAAGATTGCTGTGGGAACAGCCGAAGGCATCGTGCATCTTCATACTAAGTTTTCTCCACCATTAGTACATCGAGATATCAAAAGCCCAAATATTTTGTTAGATAGGTATTTTACACCAAAGCTTGGAGACTTTGGAATTGTAAGAACTGGAAGTCGTGGAATCCATAATGGCACTGTGGTAAATACAACTGCCATTGGTACACAGATGTACATGGCTCCAGAGGCATTTAGAGGAGATGTTTCAGTGAAAATGGACACTTTCAGTTATGGAATTGTTATACTAGAGTTACTGACTGGTTTGTTGTATTTCGATGAGGAGAGAGAAAACAGAGATTTGTTGTCGCATGTGCAAGAATTGGATGGTGAGGAATTATCTCTTCTTGACTCATCTGCCGGTGACTGGGACACTAAAATAGCAACTCAACTTTATGAATTTTCTGAGCTTTGTACGAGAGAAAAAAGGGAGCGACCTGACATGGTACAAGCACTTTCTTACCTACAAAACATTTGTAAAGACCTTTAATTTATATTTGGGTTTTGCATAATGTACATTAATTATCAAGGACATTCCATTGAGTAGGCATTTTGTATTCCTTTATTTAATTTATGCATTATTCATTCTTAAAATATTGTTTTTTATGTAAATTTTATTTATCAAATCTAAAGTTGGTTTAGATCGGAAGAG
>29531 ENA|HAFI01029532|HAFI01029532.1 TSA: Proasellus rectus, contig comp53186_c0_seq1
GATAAATAATTTAATTGACTCTTCAAATATTAATATAAAAAGTCCTGTAGAATCTCAGCGACGACAACTATCTATGTTATCTAACATTTCAAATATTTCTGAATGTGGTGTGCCAATGATTCCTTATAATGAACTGGAGGAAGCCACTGGTAATTGGTCAAAGCACCATTTCTTAGGTAATGGTGGCTTTGGATCTGTCTACAAAGGAACTTGGATTAATGTCCAGGTTGCTATAAAGAGAATTAATCAAAATTCTCAAAATGATTCTATTCAAAATATCACACAGACATTGGATGAATTAAAATACTTATTAAAATTTCGTCATGATAATATTTTGCAAATATATGGCTTTTCAGCTGATGAAGGGAAACCATTATGCCTTGTTTATCAGTTTATGCCGAATGGATCATTGGAATATAGGCTTCAATGTAAGAAAATTGAAGGTTTTGGTGAAAGGGCTCCGAAGCCATTAACATGGTATGAAAGATTTTTTGTGGCAAAAGGAACTGCTGCAGCTTTGGAATTCTTGCACACTGTGCAAGATAAACCTCTTATTCATGGCGATGTAAAAAGTGCTAATATTTTATTAGATAAAAATCTTGAACCTAAACTTGGTGATTTTGGGTTAGCTCGAGAAGGACCTCAAAGTCAATATACTAGCATGCAGGTTTCCCATGTCCATGGTACACGACCATATATTCCAGAAGAATATCTAAGAAGTAAAAAGCTTTCAACAAAAGTGGATACTTACAGCTATGGAATAGTTCTTTTTGAAATCTGTACAGGTTGCAAAGCATATCATGATAAGTCAAAAAGATACTTGAAAGATCAAATTCTTGAGGAGAAAGATCATTACAATTTAAAAGATTTGAAAGGGGGTCCTGATAACATAAATGTTTTTGAAATTTTATTTGATATTGGTATTGAATGTATAAATAAATTTCCTAAAAAGCGACCTGATATGGCATCCGTGTTTCAAAAATTAAAGTCATGTGCCAAAGCAGTATCTAAAGAGGACTATAAAAATTATGCTGATGAATGTCCTCTTGGCTCACCTTCAGTGTCGCCTCTTCCTATTCCAACTTGGCAAGACACATTTGCATCTCACTCAACTTCCCCCTCAACATTTCAATCAGCTGCTCTATTTCTACATCCATCTCGAGTTCCGCCATCGCATAGGCATCAGCTAAATCATATTTCTGTATCTGTTCCACCTAATACTTTGCCTTATGGTTCATTCCGGGGATTTTCTCCTCTGCCAAATCCTCCACTATCACCTGTTCCTCATTTGATTTCTGGTATGCGAATGTCCTTACCACATGGTTGGGTAAAAGGAAGTGGTGGAAGTAATATTCATCGATTCTCTCCAAGTATTCATTTGCCATCAGGAATTGATCTTATTAGAAATAACAGTGCAGTATCCAAACTTAATGAAACCTCATTTGAAAATGAGTCCATGTTATCAGAAGAACTGGGACCAATCCCTATTCCTGATTTTAGCAAGATTATGCTTCATTCATCCAATTCAAATGTTAAAATCTCTGAACATAGCAATAGCGAAAATTCATACTCTGAAATAGAGGAAAGCAACGTAAGTCAAAAGTTAACAACAAACCCTGTAACTAAAAATAGTTCCACTATTTTATCCTCTAATTTATTAAAATCATATACAGGCAAAGCAGATGTGAAAAGCCTTACAAATTGTTCTAATCCATTAGAATCTCTCAATTTGGAGAGTAGTAAACCTAGCTCTATAGGAAAAAAATCATTGCTAGATTGATCATTAGCAGTA
>59064 ENA|HAFI01059065|HAFI01059065.1 TSA: Proasellus rectus, contig comp66809_c0_seq1
ATATAGGCCTAGTTGGATATTGGCCTAGGCCTACAAAGTGAAAAGAAATTTGAAGGTTTAAGGTATGCTAAATAATGGATTTAAATAGTCTCAATGGTTGTACTGAGATACGCAAGTTACCTATGCAGAATGTATCGGAACTTGGTAACATTTTACAAATTGGACATTGTTGGAGAGATCTGATGGGATTAGTGCCAGGGAAGCCTTGGATACCTGGAGAGAGATTGCCAGCTGGAAAGACTTTTCCAAGGAAATATTCTTCTGAGGACATAAGCTTAGTTGCAAATGAATGCTCACGAGATGGGCGAACTGGGTTTGAAGTTCTCCTAGAAGAATGGGGTACTAGTGGAAATATTAGGCCTAAAATTTCTGATCTTATTGATCTTCTTGATAAAGCTGGATTAGAAAGAGGGTCTCTTTATCTCAGAAATATCATAAATGAAGATGACTCTGAGATCCAACTGAGTGGTCTTATTGAAGAAACACAAAATCTTAATGTTCATGATGAAAACATTATCATAGCTACCACCGATAATGATAACCCTGAAATTGTATCTCAGTTATCTAGTGTTACTATTCCTAGAGTTCCATATAATAAAATAGAATCTGCAATTGCCAGCGGAACAAGTATTGGATCTGGTGCTTTTGGAATTGTATATAAAGGTTGTATTATCCTGAAGAATGAGTTAAAAACTGTTGCCATCAAGCTATTAGGTGACTCTGATGAATTTTCTAAGCAACTTGTTAAAAAAGAAACATTATTTATCAATGAAATTAAGACACTAATTCAGGTCGCACACAAAAATATAATAGATTTGGAAGCATATTCATATAACCAAAGTGAATTTGCTCTTGTTTACACCTTTATGGAAAATGGTAGCCTGTTTGACAGAATAACATGTGCTAATAATACTACGCCATTGCCATGGAAACTACGTTTAAAGATTGCTGTGGGAACAGCCGAAGGCATCGTGCATCTTCATACTAAGTTTTCTCCACCATTAGTACATAGAGATATCAAAAGTCCAAATATCTTGTTAGATAGATATTTTACTCCAAAGCTGGGAGACTTTGGAATTGTAAGAACTGGAAGTCGTGGAATCCATAATGGCACTGTGGTGAATACTACCGCCATTGGTACACAGATGTATATGGCTCCAGAGGCATTTAGAGGAGATGTTTCGGTGAAAATGGACACTTTTAGTTATGGAATTGTTATACTAGAGTTACTGACTGGTTTGTTGTATTTCGATGAGGAGAGAGAAAACAGAGATTTGTTGTCTCATGTACAAGAATTGGATGGTGAGGAATTATCTCTTCTGGATTCATCTGCCGGTGACTGGGACACTAAAATAGCAATTCAACTTTATGAGTTTTCGGAGCTTTGTACAAGAGAAAAAAGGGAGCGACCTGACATGGTACAAGCACTTTCTCACCTACAAAACATTTGTAAAGACCTTTAATTTAATTTGGGCTTTACATAATGTACATTAATTATATAGGACATCCCATTGAGTAGGCATATTGTATTCCTTTAAATATTTAATTTATGCATTATAGCTACATTCTTAAAATATTGCTTTGATCACTTTGTTCATTGACGTATACTGAATATTTTATTTTTTAAACCTAAAGTAGGTTTCATGTAATTCATTGAATGATTCTTAACATTTTTTTAAGGTCAGGTGTAATTAGACCGGTAGAATACTGTATATTTTAGATCTTCATTGATAGAAAAGAATGTTTAATGGCTCCATAAGCAAGCTGGTGTAGGTTTAATTATTTCATTATATGCGGTAAAATTTATTTTGGTACAAAATTTAACTGCTATCTAAAAAAACTTAGGCATAAGAAGCTGGGCTAAATTGCAAACAGTGCTTACTTTTAGGTCATATTTTTTTTTTAATTTGTAAATTTTTTATTAATTCATGAGGAATTAGTGTAATGTAGAAGCATGGTAGTTAGTTGCTAATTTAATTACTATTCGTTATTAAATCATTAAGTCTCTTAATTGCAATATTTGTACAATTAAATATTTCCTTCATTATAAAATTGTATTTTTTT
>64051_(reversed) ENA|HAFJ01064052|HAFJ01064052.1 TSA: Proasellus solanasi, contig comp61044_c4_seq54
TCCCCGAACAAAGAAGAAACAAATCCTTCTTACCATCATCTGGGTGGCCATATTGTAATACAAACAGACTGAACTGAAAATAATTTATAAATAAAAAAAACTCTTGTCTGTTTATTTGGTTAACAAACATGACAGGATAGATAGGCCTATACAGTATTTCATTGCAATTGAAAATATTAAACCGAACTAGTAGAAGTTAAAAAGGCATATAAAAAAAATAATAAATTTGTAATAAAAATAAATTGTGTTAAAGTACTTTTGAACTATTTTTAATCTTTCTAGTTTCTCTTCCGAATCACCTAATAACAACGTATCAATAGCAAACAATAACCGTGTTATTTCCCATTCATATTTCTTGTCATCCGTCATTTTAAAAGTATTAGAGAAAAGCAATGTTACAAAGCAATCATAAGAGTTTAAATTGTGATGCAGCTGTGAGTGCAATTGAATGACACCGTATGGTATTAACAGGCTATCCCGCTGGGTAAAGCAGGTAAATGTTTTTTTAAATTAATAATTGAACTAAACACAAAATAAAAATCTGCTATAAAAAGAACTGCAATATTTTATAAAATAAAGAAACTAAATTTTACGCACAAATTTACTATTTACAAATTTCTCAGAGAAAAACATACATTATAGAGCTCTAATCTAGCCTTGAATATTTGCATCGCAGAAACAAATGCTATCTCATATCATTAAAATCTTCATCCCTCCACTGTAAAATCAGATAGTGCAAGACATTAGCACTCAGGCCAATTAGTAACATTAAAAGTGGAGTAAATATTAATAGCCAAGATAAAGGTGTCCCTTCTAATTTAAGGCATAACATCACTAAGAATGTTACTTTCAAAACAACAGCAAACATATGCCAGAGTCTAAGTAGCAGTCCTTTTATTTGATAATAACTTCCATTTAGCCGGCCACTTGATCCAGCACCTGATATGCCAGCGTGTCTGCAGTCATTTACCATATGAATGCTTATGTACATAAGTAAGATGGTATCATAAAACCACATCGGAATGAACACAATGAACCAGCTCCAGTCAGTTTTTCTATCCAGTCTTAATGCTAACAGCACCATAAAAACCATAAAAAGAAACCAGGTAAATAAAGCTCGATGTAATACTGCCATATTGATTTAGTTATTTTCTTCTGTTTAGCTAGGAGAGAAATATTGGTCTATCCCGTATTATAGAAAGAATAACAATGACCCGTTTATTTCCGTAAAAGCTGTCCACCAAAAAACATTAATTCTTTTCTACTTCTTTTTCTTTATCCATCTATTCTCTTCATCGCGTGAATAAATAATATTTTCATAACGTATTACCTTTAAAGAGTTACTCGCTTTCATTATTATGGACATATCAAATGCTGTAAACCATGAATTGCAGAGTGTAACATCAACTTCCTCAAGTGTTGGGAAAACTTTTTCAATTCTGAAGAAAGGAGAATTTGATCGGTTGCGAATATTAGGTAGATTTACAATGACTGATCCTGTCAAAGAAAGTCTTTGTAAAGCTGAAGGTAAACTAGAAAACTTTGTATTGGAAGCATCTATATAACATCTAACCAGTTTCAATTCATTTAAGTTTGGGCAGTGTCTCTTCAAACTCAATAAAAATGCATCAGACAAACACTGGCTACTTTTAGGGTTTCTCCAAATTGTAGATTTAACAAATCCAACAATTATTACTGACAAAGTATGGTTTCCAAGAAATCTGATAAACTTTCTGACAGATTGAGGAGATAATGGAGCAGGTCCAAGATCAATATGCTTCCATAAGCTTTTGTCTTCAATAAGAGTTTCAAATCTAGAGTGAAGAATAAATGTATAGCTAGCCTAGTAGATAGGCCTATACAGATCTAGACAAATTGAGAACATATGAAAAACTGACCAGGATAAATTGTATAAATCTACAGAATTTAAGTATGTCAGTATATTGAGAAGAACTGATTCAGGAAGTGCCGTTAATTGAAGGGCCATGGAATCAACATTTGTACTTGGCAATGACAGATTATAATTCTAAATATTGCGCCTAGTTCCAAACTTGGGTCCCGGGTAAAGTGAACTAGAATAGGAAGTGTGGGAACTAGAGCGAAAAAATGGAACCTGTATTTTTAGCCGTCCTCGACGTCGAAAGCAGCGCCAAGTTTCTAAGTTTAAAGAAAAATCTGAGCTTCAACACTGTTTAACGGTGATTAGTATATATCTTCTGTGTATGCTGAATAATGGATTTAAATAGTATCAATGGTTGTACTGAGATACGCAAGTTACCTATGCAGAATGTATCAGAACTTGGAAACATTTTACAAATCGGACATTGTTGGAGAGATCTGATGGGATTAGTGCCAGGAAAGCCTTGGATACCAGGAGAGCGATTGCCTGCAGGAAAGACTTTTCCAAGGAAATATTCTTCTGAGGACATAAGTTTAGTTGCTAATGAATGCTCCCGTGATGGTCGAACTGGGTTTGAAGTTCTCTTGGAAGAATGGGGTACTAGTGGAAAGATTAGGCCTAAAATTTCTGATCTTATTGATCTTCTTGATAAAGCTGGATTGGAAAGAGGGTCTCTTTATCTTAGAAATATCATAAATGAAAATGGCACTGAGATACAAATGTGTGGCATTATTGAAGAAACACAAAATCTTAATGTTCACGATGAAAACATTACCATAGCTACCATTGATGACGATAACTCTGAAATTATATCTCAGTTATCTAGTGTTTCTATTCCTAGACTTCCATATAAGGAAATAGAATCTGCAATTGCCAGGGGAACAAGTATTGGATCTGGTGCTTTTGGAAATGTCTATAAAGGTTGTGTTACCCTGAATAATGAGTTAAAAACTGTTGCCATCAAGCTATTAGGTGACTCTGACGAATTTTCTAAGCAACTTGTTAAAAAAGAAACATTATTTATCAATGAAATTAAGACACTAATTCAGTGCGCACACAAAAATATAATTGATTTGGAAGCATATTCATGTAATAAAAGTGAATTTGCTCTTGTTTACTCCTTTATGGAAAATGGTAGCCTGTTTGACAGAATATCATGTGCTAATAATACTATGCCATTGCCATGGAAACTACGTTTAAATATTGCTGTGGGAACAGCCGAAGGCATCGTGCATCTTCATACTAAGTTTTCTCCTCCATTGGTACATCGAGATATCAAAAGCCCAAATATTTTGTTAGATAGGTATTTTACACCAAAGCTTGGAGACTTTGGAATTGTAAGAACTGGAAGTCGTGGAATCCATAATGGCACTGTGGTGAATACAACTGCCATTGGTACGCAGATGTACATGGCTCCAGAGGCATTTAGAGGAGATGTTTCAGTGAAAATAGACACTTTCAGTTATGGAATTGTTATACTAGAATTGCTGACTGGTTTGTTGTATTTCGATGAGGAGAGAGAAAATAGAGATTTGTTGTCGCATGTGCAAGAATTGGATGGTGAGGAATTATCTCTTCTTGACTCATCTGCCGGTGACTGGGACACTAAAATAGCAACTCAACTTTATGAGTTTTCTGAGCTTTGTACAAGAGAAAAAAGGGAGCGACCAGACATGATACAAGCACTTTCTTACCTACTAAACATTTGTAAAGACCTTTAATTTTCATATTAATTATCAAGGACGTAGACTTATTGTATTCCTTTATTTAATTTATGCATAATAAATTCTTGAAATATTGGTTTTTAAATAAATTT
>12227 ENA|HAFK01012228|HAFK01012228.1 TSA: Proasellus spelaeus, contig comp18303_c0_seq1
ATAAATCTTAATAACACATATATGTCTTTTCAGTTCCCTGGAAAAAATTTAGATATTCTTGATTAGAATTTATGTTGTGGGCATATATTCTTTAATTTTAGACAAATAAGTGCCAAATAGTTTGGAATTATTATTAGATGTAGGTCTGATTGGTACTGTATATTAAGGCCTACATGAAATTTTTTGGTTATTTTAAATGGTTTTATTATAAAGTTGGCTACAGACCTAGACCTACAAAGTGAAAAGAAATTTTAAAGCTTTTTAAGATAAGCTGAATTATGGATTTAAATTGTCTCAAAGGTTATACTGAGATACGCAAGCTACCTATGCAACATGTATCCGCGCTTGGTAACATTTTACAAATTGGACATTGTTGGAGAGATCTGATGGGATTAGTGCCAGGGAAGCCTTGGATACCCGGTGAGAGATTACCAGCAGGAAAGATTTTTCCAAGGAAATATTCTTCTGAGGACATAAGCTTAGTTGCTAGTGAATGCTCACGAGATGGTCGAACTGGGTTTGAAGTTCTCCTAGAAGAATGGGGTACTAGTGGAAAGATTAGACCTAAAATTTCTGATCTTATTTATCTTCTTGATAAAGCTGGATTAGAAAGAGGGTCTCTTTATCTTAGAAATATCATAAATGAAAGGGACTCTGAGATCCAAATGTGTGGCCTCATTGAAGAAACACAAACTCTTAATGTTCATGATGAAAACATTACCATAACTACCACTGATAACGATAACTCTGAAATTATATCTCAGTTATCAAGTGTTACTATTCCTAGAGTTCCATATAATGAAATAGAATCTGCAATTGCCAGCGGAATAAGTATTGGATCTGGTGCTTTTGGAATTGTATATAAAGGTTGTGTTACCCTGAATAATGAGTTAAAAACTGTTGCCATCAAGATATTAGGTGACTCTGATGAATTTTCTAAGCAACTTGTTAAAAAAGAAACATTATTTATAAATGAAATTAAGACACTAATTCAGTGCGCACACAAAAATATAATAAATTTGGAAGCATATTCATATAACAAAAGTGATTTTGCCCTTGTTTACTCGTTTATGGAAAATGGTAGCCTGTTTGACAGAATATCATGTGCTAATAATACTACGCCATTGCCATGGAAACTACGTTTAAAAATTGCTGTGGGAACGGCCGAAGGCATCGTACATCTTCATACTAAGTTTTCTCCACCATTAGTACATCGAGATATCAAAAGCCCAAATATTTTGTTAGATAGGCATTTTACACCAAAGCTAGGAGACTTTGGAATTGTAAGAACTGGAAGTCGTGGAATCCATAATGGAACTGTGGTGAATACAACTGCCATTGGTACACAGATGTACATGGCCCCAGAGGCATTTAGAGGAGATGTTTCAGTGAAAATGGACACTTTCAGTTATGGAATTGTTATACTAGAGTTACTGACTGGTTTGTTGTATTTTGATGAGGAGAGAGAAAACAGAGATTTGTTGTCGCATGTGCAAGAATTGGATGGTGAGGAATTATCTCTTCTTGACTCATCTGCCGGTGACTGGGACACTAAAATAGCAACTCAACTTTATGAGTTTTCTGAGCTTTGTACAAGAGAAAAAAGGGAGCGACCTGACATGGTACAAGCACTTTCTCACCTACAAAACATTTGTAAAGACCTTTAATTTATATTTGGGCTTTACATAATGTATATTAATTATTTCTAGGACATTCCATTGAGTAGGCATATTGGATTCCTTAATTTCATTTATGCATTATATATTCTTAAAATATTGTTTTGATCATATTGTTCATAGACATATACTACGTATTTTATGTTTTAAATGTAAAGTAGGTTCCATGTAATCCATTGATTACTAACTTTTTTTAAGCTAAGGAGTAATGGCCAGTAGAATACTGTTTATATTTTATATCTTCATAGATGGAAAAGAATGTTTAATGGCTCCATAAGCAAGCAGGTGTAGGTTCAATTATTTCATTATGTGCAGTAAAATTTATTTTGGTACATATTTAACTTTATCTAAGAAGACTTAGGCATAAGTAGCTAGGCTAAATTGCTAACAGTGCTTACTTTTTGGTCATTTTTTTTTTAATTTGTAAATTTTTTATGAATTCATGTAAGGAATGAGTTTAATGTAGAAGCATGGGAGTTGCTAATTTAATAACTATTCGTTATTAGATCATTCAGTCTCTTAATTGCAATATTGGCACTATTAAATATAACCTTCAATATTAAATTGGTTCTTTAACATTTGTTACTTCAAGAATAATTAGTTTACTTTCTTTTTTTTGTTTTTTTTTATTAT
>70855_(reversed)_pelle ENA|HAFL01070856|HAFL01070856.1 TSA: Proasellus beticus, contig comp53467_c0_seq1
AATCATGAAAAAACCCAGGAGAACCCCTTTAAACCAAAAGACAAATTAAATCTACCTAATCATAATCCTGTTGGCAAAAATCAACATTTATTGCAAAGTGATAAAATTGTTAATTCCATTAATAACTTTTATGAAGACCTAGATAATGGTAGTAAAAATCCTTTGATTAATTTACACCAAGCACCTTTAATAGCTGGATGCATGGCAAAGGTTACTCACAGTGATTCAAGTTATTTGATAAATAATTTAATTGACTCTTCAAACATAAATATAAAAAGTCCTGTAGAATCTCAGCGACGACAACAATCTATGATATCAAACATTTCAAATATTTCTGAATGTGGTGTGCCAATGATTCCTTATAATGAACTGGAGGAAGCAACTGTTAATTGGTCAAAGCACCATTTCTTAGGTAATGGTGGCTTTGGATCTGTCTACAAAGGAACATGGATTAATGTCCAGGTTGCTATAAAGAGAATTAACCAAAATTCTCAAAATGACTCTATTCAAAATATCACACAGACATTGGATGAATTAAAATACTTATTAAAATTTCGCCATGATAATATTTTGCAAATATATGGGTTTTCAGCTGATGAAGGAAAACCATTATGCCTTGTTTATCAGTTTATGCCGAATGGGTCATTGGAATATAGACTTCAATGTAAGAAAATTGAAGGTTTTGGTGAAAAGGCTCCAAAGCCATTAACATGGTATGAAAGATTTTTTGTGGCAAAAGGAACTGCTGCAGCTTTGGAATTCTTACACACAGTGCAAGATAAACCTCTTATTCATGGTGATGTAAAAAGTGCTAATATTCTATTAGATAAAAATCTTGAACCCAAACTTGGTGATTTTGGGTTAGCACGAGAAGGACCTCAAAGTCAATATACTAGC
>75606_(reversed)_pelle ENA|HAFL01075607|HAFL01075607.1 TSA: Proasellus beticus, contig comp65488_c0_seq1
ATATCTATTAATAACACACTATTTTTTACATTGTGGAGCATTAATCCTGTACAATGGATGAATATATTAGAATAGAAAAACTTGGAGAAGGCACATATGGTGTTGTATATAAAGCTAAAAATAGAAATACTGGAAAGCTAGTGGCAATGAAAAAAATACGACTTGAAAATGAAGAAGAGGGAGTTCCATCTACTGCTATAAGAGAAATATCTCTTCTAAAAGAACTTCAGCATCCAAATATTGTCTTTTTAGAGGATGTTCTTATGCAAGAAAGTAAACTTTTTTTAGTTTTTGAATATTTAAATATGGATCTGAAGAAATATATTGATTCCTTTTCTTCTGGAAAATTTATTGATAAGAATTTGGTTAAATCTTATGTTTATCAGCTGTTCCAAGGAATCCTTTACTGTCACCAACGAAGAGTGTTACATAGAGATTTGAAACCACAAAATCTGTTAATTAATGAACAAGGAGTTATTAAAATTGCTGATTTTGGTTTAGCTAGAGCATTTGGTATTCCTGTCAGAGTTTATACACACGAGGTTGTCACTTTGTGGTATCGGGCTCCTGAGGTTCTTTTAGGCTCAAACAGATACTCTTGCCCAGTTGACGTTTGGTCGCTTGGCTGTATATTTGCTGAAATGGTTACAAAACGTCCACTATTTCAAGGAGATTCGGAAATTGATCAATTATTTAGAATTTTCCGAACTCTAACAACGCCTACTGAAGAGTCATGGCCTGGCGTCACACAACTTCATGATTATAAAGCAAATTTTCCCAAATGGACAGAATACAATTTAGCAAATTCAGTAAAGCAAATGGATTCTCTTGGACTTGATTTACTGCAGAAAACTTTGGTTTATGACCCAACAGAGAGGATTCTGGCTAAAGATGCTCTAAATCATCCATACTTTGATGACTTGGACAAATCTTGCTTACCAGTTAAGAGCTAAATGATGCTTCTTTATGCATACCATTAGGATTAGAATTCAGAATTCAGTCATTATATCTAATATTATGGAAACAAATTATTTTTAAATTACCTTTATATTCTTTTATATAATTGTACTATATAACAAAAAATACAAGATATTCGTAAATTTAAAGAAAAAAAAAAAA
>3906_(reversed)_pelle ENA|HAFM01003907|HAFM01003907.1 TSA: Gammarus pulex, contig Locus_22899_Transcript_1/1
CCCCTCCTCTAACCTGCACCCAGAGACTTGACGTGGGCCAAGGCACGGCCGATGGACTGGGTTACCTCCACACTTTCAGGGGCACTCCCATGATTCACCGTGACATCAAGAGCGCCAACATCCTGCTTGACACCAACTTACTTCCAAAAATCGGGGATTTTGGCTTGGTTCGTCTGGGTGGCAGCGGTACCCACACCGTTACCCTTGCCAAGACCACCACCGTGTTCGGCACATCGGCCTACATGGCTCCAGAGGCATTCAGGGGCGACGTGTCCACCAAGGTAGACACCTTCAGCTACGGCGTGCTGCTACT
>4940_pelle ENA|HAFM01004941|HAFM01004941.1 TSA: Gammarus pulex, contig Locus_26980_Transcript_1/1
CATGGCTCCAGAGGCATTCAGGGGCGACGTGTCCACCAAGGTAGACACCTTCAGCTACGGCGTGCTGCTACTGGAGCTGCTCACGGGGCTGCCGCCGTTCGACGAAGCGCGGGACGGTCGCGACCTGCTGTCGCACGTTGAGGAGTCGGACCTGTCGCCTAGCGAGATGAGCGATGAAAGGGCCTGTCCGTGGCCGGCTGGACTGCCAGAGCAGCTGCACGACCTCGCCATGCTCTGTTTGCAGGAGAAAAAAAGGATTAGGCCCTCGATGGTGGACGTTGCCGAGATGTGGAACGGTATCCGAGAAAAATGGAAGTGAAACTTCTGTTTGAG
>Parhyale_hawaiensis_1 phaw_30_tra_m.005253
GCGGAGGCTTCGGCTCCGTCTACCGCGGCACTTGGAAGAACACCGAAGTCGCTGTCAAAAGGATCCATCCGCACGGCGAGACGGTGCTAGGGACAATACCACTGCATATAAGTCAGACCCTGGAGGAGCTGCGGTTTCTGCAGACCTATAGACACGATAACATTCTGCAGCTGTACGGCTGCAGCGCAGACCCTGGACAGCCCGCGTGCCTGGTGTACCAGTTCATGATCAACGGCAGTGTGGAGGACAAGCTGCAGGGCAGGCGCGTGCACCGGTCCAGCGAGGGCGCGGACTCCAGCATCCAGCAGCAGCGAACACTTCCGACGTTCCTGGACTGGTGGCAACGTCTGCACATCGCCAACGGCACCGCCAAGGCCCTCCAATTCCTGCACACGGTTAAGGAGAAGCCCCTCATACACGGTGACATCAAGAGCGCTAACATCCTCCTGGACTGCAACTTCGATCCCAAACTCGGGGACTTCGGACTTGCCCGTGAAGGTCCCATGAGTCAGTACACGAGTATGAAGGTATCCCGAGTGCACGGCACGCGGCCCTACATCCCCGAGGAGTACCTACGCGACAAGAAGCTCTCCACCAAAGTGGACTGCTACAGCTATGGTGTGGTGTTGTTTGAGCTCTGCACGGGACTCAGGGCCTATGATGAGAAGCGTCAGAACAAGTTCTTGAAGGAACTAGTGTGCAGCAGCAGTGCGGAGGAGTCTCTGCAAGACGTCAAGGCTGGCTATGATGCTGCTGGTGTCTTCCCTGCACTCCTCAGCCTTGGCAAGGAGTGTGTGGTGCGGGCCGCCAAGAAGAGGCCCGACATGACGAGTGTGTACTCGAAACTCCAGGTGCTGCTCGCCCGTCTCGACCACGACAAGCGTATGTCGCAAGGGTCCTTAGCGTCGCTGGCGTCCTCTATGTATACCCCTGGCAGTGTGCCCGTCCCTGTCTGCTATGACACGCTGGGCTCTCTGCCTCTACCCTCCGTCTCGCCCTCCACACCCCACCATACAACGAACCCCTTCCCCTCCATACAACACGCCACTCCACACCAGTCCATTCTGACATCAGCCTCGCGCTCCAGCCATGGGGCTTCTCCTCCAACCCTGCCTGTCCCTGCTTCCGGCCCCTCCTTCCCTCCTGTCGTGGCTCACAACCATCCTGCCCAGCACCTCAATCACTACCACGCCCTGCAGTATCCGCTCCAGCACTACCACTTGCAGCAGCAACAGCTGCAGCACCGCCCGTCTGTCACTGCTGCTCCGGACCATCACCATCACCACCACCTACACATGCACCAGCCTGGTGTGCTGATGAAGCTGGCTCACCACCATCCGCTGCACCAGCAACAGGTGCTGCAGAATCAGCAGCAGCGGTACCTCCAGCAGCAACAGCTGCTTGCTGCACAGCAACAGCAACAGCTTCTTGCCGCACATCAGCAGGCTGCCGCGAGGCCACACATAGCCGTGCGACCGCAGGCCCAGGCAGCGGGTGCAGCGCCTCCCGTAATAAGCGTGAGTCCTCCGTCCCTGGGCAATAACCGAAATGGTAACAACTACACTAGTGACGCGCCCTTGCCGTCACTGTCGTCCGTGCCTGAGAGCGCCCTCCCCGCCATCTCTGCGCTGTCCCTGCACATGTCGCAGGAGGATGTCGCCAACTCCTGCAGCGACGGCAGTATCGTAGCCACCGCCGCTGACGCTGCGTCTTCTGTCAACCACAGCGGCAGCAGCAGCGAGAGCCACGATGTTTTGCAGTTAGCCGATGACAATATGAAGATTACTCCTGGCAACGGAATCTCTATTCCGCCTGCGTATTTGAAGTCTGGTGCTGGCAATGCAAGTATAGAGGCTGCTGTTGCTGCGAAGCCCGGCTTGCAAGCTGGAATATTACCAGCTACTGCAGCAGCTCCTAATGTAAGAGTGCCTCTCAACGCCACTTACGTCGGCCCACGTCCCAGGGTGCTTACTCAGCCTGCTGACCAGACTTCATTCCCTCTCATGCAGCAGCCTGTGAACGCTGCAGTTCTGCCTTCTGGTGTTCCTTACAATACACAGATGCAGGCAGGCCAACACGGTCAAGCTGGTCCTCCAGCGACTAGTGCAAGTCCTGCTTTTGTTACAAGAGTAAGCACGCTACCTGCGGCCTGTGGTGGACCCGCGTACGCAGCTGGCGCAAGCCCCGCGCAAGTTGCAGGTGCTTGGAATGCCCCGTACGTTGGTGCACCTCCAGCAGCTCCCGCACCCTCTGGTGCAGAAACATCCGCTCTGCCTGCCACCCTCGGTGACGTGTGCTACGGTGAGGACAGCGGCGCGCTGCTGCCGATGCTCACGGTGCTCGGTAACAAAAGTGCTGACCTGAGCGCCGTCGCTGAGCACAGCACCGCCGTGCCGTCGGACCTCAGCGTTACGGACGCCAGCGACCGTACCAGCAGCTGCGGCAGCAGCAGCAGTGACAGCATCGGCTCCCCTTCCCTGACTGAGAGTCGTCAAGGGCTGCCAATCTCCTCGCTCTCTGCCAAGGGCAAAAGCTCCTTCTTTGACTAACTTCGTGTTGCCATTAATTTTCAGCAGCAACATTCAATTGGTTAGCGAGTAAATTGACACGCCCATGGTCTCTGACTTTGTGTTTGGGGTTGTGCTGCTAGTGGCCTATGCTGGGCGTCGGTGACATGAATATGATTATCAGGTGAACTTCTATACTCGTATGTGTTTCCCTTACCAATTTAATAATGTGCTTCCTATTAGTTGAAGGATTCACCAGTTCAATGAAGTGTGCAATAAAAGCATTATAGTAGATGCTATATGGATATAATTGATAGTTTATTTGTATTTAATACAGTATTATCGAGGAGTGCATCCTTTACGATTTTACATATTATGTTGATAATAGCTAGTTCCCTACCTACGCACCTACATGTGTCATTCTTTCTTCCTTGTATTCCTACTCATTGGCATTTTTGCTGCTCTCCCTTGCTTTCATGGTTTTCTGTTTCCATGTACTGCTATGTCATTGTATTCGGCGTATACTACGGGCCTGTCCGTTCTTCAACTCACTGCATGATGGCCAACGCTGTGGCTAGGCAGCAGGGTTGTGGCAAGATCACCTGGATCCAAGGCCGCACGCGTGGGCGGTCCTTATCGAGTGACTTCATCACATCTAGGGCATCGCTTGACTCTCTCGTTAGGGCTAGAACCAGCTGTTTTATTCGATACAATAGAAGGAGGGCGTAGTAAAACTTGCATAATAGCCTCATATGTGTACAGTATTTGTAACGCGCGAAACTATAGAATTTCATATATAACCATTTCGATTCAATATGCAATCGAGTGAAGGCGAAGCGCTTGTAAATCTTTAACAAGTAATACAATATAGCAACTTGATTGGAAAGACACCCGCAAACGATTTTTGGGAGATATTTTAATAAACATTGATACACACAAATAACTAGCCATTATATATATTTCTTGCAAATGTACTTAAAAGTCGTTCATAACTTTGAGTTATATTGCTGGTAAATACAAAAACAAAAGGACAAAGAGTTAAAAAGACGAGCATATCAACACCAATATTTGATCATTTGTTCCTCGTGTTATTTCTAATACGTCCTAAAAAACCCTTCTGAGTTATGGTCCAAGAAAAACCAGATGAGCAAGCAGTTGGACACATTATCTTCAAAAACTATTTGTTCCTCTGGGTTTACTTTTTTGTTAGTCAGATCATTACTCAAAAATTTATCGACAGATCCTTGTAAAATTCACCGGCACTATTAGAACTGTCGTGAGGCAGAAATGACCAAGTTTTGGTCCTTATCTGTTCGTCGTGTGGTGGACACTCAAGTTTTTTTTATTCGTCGGAACATAACTCAAGAAGTTATGAACGCTCTTCATGAAATTTGCCGAAACTGCTAAGAATGTTACGACGAATAGTTGAAATTTTCGTGGATAAAAAGCTTACATTCAGGACCAATTTGAAGTTTTTGTTAACATTACTTTGCGGAGATATTCCTCTCAGAGTAGGTACTGCTCTAGTCAGGAAATGAAATTGAATCGTTGCGATTATCGTCGATGTGATGTTGGGAGGAGTTATTTAATCGGCACCCCATAGAAGGAGTCTTAACGTTTACACGGTCCTGCTAGGTCACAGATATTCTAATGAAATTACTGCCATCAACTAACTGATCAAGTCTGAGCTCATTTCCTAACTGTGCCAAAGCCTCACTAACATAGCTGTTGATGCCGCACATTATGGCTAGGAAACTGCTGTAACATCTTGGAACTTAAAATCTTGAAACAATATTCCCGGAAGAAGTAGGTATTAAACCTATGGGGCTAGGAGAGCATTAGAGTGTAACCCTTTCGAATGGGGGTCTTATTTCGAGGCAGATTCGCGAAGCAACTCAGACGAAGCAGACGAGGGTAATTTTCAAAAAGTTAACGAAAAATTTCTCTCGCAGCGTCATTGCGTATCCAAGAACGTCAAGTGCTCTCTGATATGGTAGCTGGCATCCGA
>Parhyale_hawaiensis_2 phaw_30_tra_m.021923
TGAGAAAAGAGCACCTGCCATATTAGGATTTTTAGCATGATGCAAAGGCTTAATGCAAGAGATTCTCTTAGTTTGACTTCAGAATTACGTCACCTTTCTCCAAATGTGAAGGCAAAACTGGGTCATGTTGTTGATGATAAAAGTGGTAATTGGCAAGCCATTATGGCTGCTATTCCTAAAAGTCCCCCGTGGACTCCTGGGAGGCCTTTGCCTCCTGTTGACTCAACGTACCCTAGGAAGTACACTGCTCAGGAAATAAGGCTCCTGGAGAATGAAGTATTTTCTGGTCGGCACAGCAGTGTTGGTGGGGGTATGTGCTTACTGCTGGAGGAGTGGGGCTGCAGTGGCGTCATCAGGCCAACTATCTGCGATCTCATCAATTTGTTTGACAGGCACAACTTGGCCCTACCTTCTTCCATTCTCCGCACTGATGTCCTTGGAGAATCTTCGACGGAGGATCCGACGCAACATTTCCAATCTTTGGAGAACCTTGTGGCAGGCCATGCTGGTGATGATGCCCCTACTGGCCAGTTTGCGCAGTCTGTCGTTGGTGTCGCAGAATTGGACGATTTGCTTGCCTGTCGCGCTACTGAAGATATCCAATCGGCTGACGGCCCATCGGAGCTGCATGGTAGCCAGAATGCATTCCTCACCCTCGAAAAATTATCTCTTGAAGCTGTCCAGTCTGATGCTGCTGAAAGTGCTGGTGGATCAGTTAATCGGCCTCCAGTTGAGCTCGATGACACTCTACCATTAGTTCCTCATATCAGTTACAGTCTTTTAGAAAAAATTACCGACGGATTTTGTGGCATACCATATCTTAATGGTGGCCGGAAGCTAGGCGAGGGTGCCTTTGGCGTTGTGTACAAAGCTGAAATATCTGTTGAGGATCTCTGGGGCACTGGGAGCTCATATGACCGTCAGAACTCATTGTTGGCTCAGAAAAGCTCTTCGGCTCATGAGGAGAAAACAAAGCTTTTGGCTATTAAAAGGCTAAATACTGCCGACGAAAGAGTTGACAAGCAGTTTAAGACTGAAGTGGAAATTCTGTCCCAATGTAATCATGCAAATATTTTACCTCTAGAAGGATATTCTTGCGATGGCACTCATTGGTGTTTGTTGTACGCATTCATGTTACACGGTAATTTGCAAGACCGTCTTGCCTGCACTGGGGGCACCGAGCCTCTCTCATTGGAGCAGAGACTCAAAATCGGCAGAGGTGCTGCTGAGGGCTTAGCTTATCTTCATACATTCCAGCAGACTCCCATGATCCATAGAGATGTCAAAAGTGCCAATATTTTACTGGATGCCAATTTGTTGCCCAAAATAGGAGACTTTGGTCTCGTTCGGTTGGGAGGCAGCGGTGCGCGCACAGAGACGCTTGTCAAAACAAGTACCGTCTTTGGTACGTCGGCGTACATGGCACCTGAGGCTTTCAGAGGAGATGTTTCGACTAAAATGGACACATTCAGTTATGGCGTAGTTATGCTGGAAATTCTTACTGGCCTTCCTCCATATGATGAACACAGAGATGGTAGGGACCTGCTCTCCCACATCGAAGGCTCCGATGCCACACCTGAGGCCCTGTGTGACAGTAAGATTGCTCCTTTGCCAGCTGGTATGCCCGAGGCGTTGTTGGAGTTAACGATGCTTTGTTTTGAAGACAGGAGAACTAGGCCATCCATGGTGGAGATGTGTCGACTGTGGAAAGAATTTAATGACCGATGGATCTGATTGTTAATGTATAAAAATATAACTGCCGTAAGTCCTGTATTTCACGTGTTTGCTTTCAGACGTTCTAGTGAAAAGTTAAATTAACCTACTTAGACTACACTATACCTTGACTACCCTCTGAAATCGGGCCTTTCGCACGTATGCCTGATAGCGCATATCTGTAATCTAAGATAAAACGCATTCTAGTTAGCCCTAACCTATAGACCTCGAACTAAAACCAGCATATCCATAAGGATTTGGCGAATATATATATATATATATATAT
