# Supplementary material for: Comparative genomic analysis of innate immunity reveals novel and conserved components in crustacean food crop species
Source: BMC Genomics. 2017 May 18;18:389. doi: 10.1186/s12864-017-3769-4 (PMC5437397; doi:10.1186/s12864-017-3769-4)
Supplement: Supplementary file 24 — Fasta files of all sequences. (ZIP 3690 kb) [file 12864_2017_3769_MOESM25_ESM.zip › Additional file 12/15 Myd88.txt]

>Litopenaeus_vannamei comp36287_c0_seq3 len=1868 path=[1:0-881 4479:882-883 885:884-1230 1235:1231-1563 1568:1564-1867]
AACAAATCAACAGAATCTAAACGCATTGTGTTTTCGTGCATGTAGAGTGAGGTGAATATAGAACTGCACCTGCCTTGAACAGGATGTTGAAAGAACATCAGCAGGATCTTTTGCACCATTGAAGAAATTCTTTCTGGAAAGCATTCTGAAGACCACAATGATGTCATTTCGTCGGGAAGAAGTGGCAGAGGCTCCAGTAAGGATCCTCAGCCCAGCTTCTAAACAGTATATGGCAACTAAACTTGATTCAAGAAAAATCCTCTTGGTTAATGAAGGCATACACAGAGACTGGAGAGGATTGGCAGAACAGGCTGGACTTGACGTTAATAGTATCTGCAGTGGCAAGATATCTCCAACAGAACATTGCTTACATCTGTGGGGCCAGAAGGGTGGACTTATAGGACAACTTTGGACTTACTTGGAAGCAATGGATCGCTTTGATGTCATTGATGATACACTTCAGATGATATATGCTGATTATGACAAGTGTATGACTCAGAGTGGAGGGGCCTTGATGGCTGTTCCACCGCCATTTGACCAGAGGGTGCCACAGGTAGCAGAACAAGATAGCCAAATTCTTACTGTAGATGATCTGAACAACCTCAGCAAAGGTCTTGGACTACAGCACTATGATGCACTTGTCTTATTTGCTGATGAAGATATTGACTTTGTACAAGAAATGTTAGAAAAATTAGAGGGAGAATATAATCTTAAGCTGTGTCACAAGAACAGAGACCTTATTGGTGGTCTGCAGTTTGAGTCTGAAAGCATTGTTAAACTCATCATGGAGCGGTGCACCAGAGTCATTGTAGTTTTGTCTCCAGAATTCTTAGAGTCGAGTACAAACACCTTTTTCACTTTATTTGCTCATGCTCTCAGTGTAGATCAGCGTCGTCGTATAGTCATTCCTTGCTTATACAAGCCATGTGTAAAACCTGCTGTGATAAGTTTCTGCCACTCCCTCGATTATTATAGGGCAAAGGGCTATTGGAACTATTGGGAAAAGTTACGTGATTCTCTAATCTGGCAACCACAAAATACTCCAAGCACACCAAATGTAGAATCAAGACAAAGAATACGAGAGGTGTCTGGATCATCCATTTCTTCACAAGTGTCAGCCAGTTCTCTTACTACACCTTCACCATCACAGTCTTCAGGATTTTTCTCAAAATTGTTGCGTAAATCAGATGGAAAGGGAAGGAACAAGGCAGGAACACAACCTGTTGAGGATTCTGGCAAAATAAGTGTGCAAAGTGAGGAAGTACCTCCAGCTAAAGAAGATACAGTTACTGAAGATAAAAATGGTTATCCCAGAAGTTCAGCCATCCCAATACAAGACTCATCAGATCGTCCATTTATTCAACTGACTCCTTCCTCAGCTTCTGGGGAATCTAGTGATTACACTCTCTCCTTTCAAAGTCTACCTGATGTTCCTGAAACTCCTCCATGTACAAGTCCCCAAGGTACCACAAGCTCAACAGCACTTCTAATACAAGATGATGATGCTACAGCGAGCCCTCGCTCACGTTCCAAATTTCTAGATAAAATTTTTAAGGGAAAGCAGAAAAAAATCAAAATTCCTGGGTAGTTTATTTTACATTTGCTTTGCACAATTTTACTATGATAATGTTTTAATTATTTTTGACTGATAAGGATGACTGGAGCATCTATATACTAAGGTTGTACAGAATGATAGAAGAGTGTTTTAACGTTTTTCAACGACAATGAATTGTGATAAATTTGCCACTTTTTTCTTAAAAAAGTGAAGGGTTAAGAATAATCCTAGAGGTGATTAAAGCTAATGCTAGTTACAGTCGAATTTTATATACTATATATATATATTTATATAAGTGTATACATAAGTGTAT
>39308 ENA|GAFS01039309|GAFS01039309.1 TSA: Pontastacus leptodactylus Pastle_hypoyo_c40150 transcribed RNA sequence.
GGAACTTTGTGTTTTTTTTGTTTCCCTTTAAAAATTCTCTTTAAAAACCGGGAAGGAGACTGTGGATTGGACGAGGATTCCTCGGGTAATAACAAGGCAGCAGAGCTGGTAGTGCTCATGGGACTCGTGCAAGAAGTTTCAGGTTCATCGGGTACTCTATGGAAAATGTCTGTGTAGTCACTGGATTTCTCGTATAGGAATATCAGCATTCCATGGGTAGCCATTGGTACTGTGTGAAGATTTCTGGTTATCTGTTTCTATAAGACTATCTTCATTTTCAGGGAAAGATGTTTTGCTAGTCTCGCTTGAATCCTCTAATGAAGTTGAAGCAGTTCTGATCTTCCCTTTAATATCTGATCTCCACAAAAACTTTGAGAAAAAACTTGGCGATTGTGAAGGGGAGGGAGTGGTAATGCTCAACGAGTTGGCAGACACCTGGGATGACGTAGATGAGCCAGACACCTCACGTATCCGTGCTCGTGGCTCAATACTGGATGCAATCTGTGGCTGGTAAGTTAAAGAATCACGTAATTTTTCCCAATAGTTCCAATATCCTTTGGCACGATAGTAGTCAAGAGAATGACAAAAACTTATTACAGCTGGCTTAGTACAGGGTTTGTGTAGACATGGAATGACAATACGTCGGCGCTGATCTACGCTGAGAGCATGAGCAAACAATATGAAGAAATTGTTGGCGCTCGATGCTAAAAACTCTGGTGACAAGACGACAATAACTCTAGTGCATCGCTCAATTATAAGTCTCACAATGCTGTCCGACTCAAATTGTAGACCCCCTACTAAGTCTCTATCTTTCAGGCAAAGCTTAAGACCATACTCCCCTTCCAATTTCTCAACCATTTCTTGTACAAAGTCAATGTCCTCATCAGCAAACAAAACAAGAGCAGCATAATACTGTAATCCCAGTCCCATGCTCAAGTTTCTATGGTCATCAACAGTGAGAATATTTCTATCATAAATGGACACATCAGTCACCAACTGTTCCAAGGGTGGTGGCAGAGCCGCCAAGGCTCCCCCCCCCTGGCTCATACACTTGTCATAATCCGAATAAATCATTTCCAGAGTATCATCAATGACATCAAAGCGATCCATAGATTCAAGAAATGTCCATAGCTGCATCACTGTGCCACCTTTTTGACCCCATATGTGCAAACAATGCTCAGTTGGGGAAATTTTACGCTTATACTGCTCACATCAATATTTGCTTGTTCTGCCAAACCTCTCCAGTCTCTGTGTACCCCTCGTGACACCAATAATATCTTCCGAGAATCAAGTCTAGTTGCCAAATGTTGTCTTGTAACAGAACTGAGAATTCTGATAGGAGCTTCAGCTACTTCACCTCGAAACACAGACATGTTTGCCACTGTTGTTGTTGGTGTTGCTGCT
>10400 ENA|GARH01010401|GARH01010401.1 TSA: Procambarus clarkii Prcla_ES_63468_0 transcribed RNA sequence.
ATGGAATGACAATGCGTCGGCGCTGATCTACACTGAGAGCATGAGCAAATAATATGAAGAAATTGTTGGCACTCGATGCTAAAAACTCGGGTGACAAGACGACAATAACTCTAGTGCATCGCTCAATTATAAGTCTCACAATGCTGTCCGACTCAAATTGTAGACCCCCTACTAAGTCTCTATCTTTTAGGCAAAGCTTAAGACCATACTCCCCTTCCAATTTCTCAACCATTTCTTGAACAAAGTCAATGTCCTCATCAGCAAACAAAACAAGAGCAGCATAGTACTGTAATCCCAGTCCCATACTCAAGTTTCTATGGTCATCAACAGTGAGAATATTTCTATCATAAGTGGACACATCAGTCACC
>15427 ENA|GARH01015428|GARH01015428.1 TSA: Procambarus clarkii Prcla_ES_58238_0 transcribed RNA sequence.
GGCTGCTGCAACAGTAGTCAATATGTCTGTGTTTCGAGGTGAAGTGGCTGATGCTCCTATCAGAATTCTCAGTTCTGTTACTCGACAACATTTGGCAACAAGACTTGATTCTCGGAAGATATTATTGGTGTCACGAGGAGTACACAGAGACTGGAGAGGTTTGGCAGAACAAGCAAGTCTTGATGTGAGCAGTATAAGCTGCTGGGGTAAAATTTCCCCAACTGAGCATTGTTTACACATATGGGGTCAAAAAGGGGGT
>7309 ENA|GBUF01007310|GBUF01007310.1 TSA: Eriocheir sinensis comp41746_c0_seq2 transcribed RNA sequence.
CGATGGTTTAGTCGTGGGTAAACAAAGCGTCCCTCCCGAGCAACAGGTGGACTTTGAGGAGTGGCTCCCTAAACTCCTCCCTCGGATCTCCTTGACGTGGTACCAATTAGACCTGCTTGTTAATGAAGCATATAGGCCACTGTAAGGCACACTCTTCAACCATGAAGCATGGGAGGTGAGCCTCACCCGATGGTTTAGTCGTGGTTTGTCCGTGTGAGGCCTTCAACAATACTCAACAAAATGTCAGCTGTCCGAGGAGAGGTAGCGGAGGCTCCCGTGAGAATACTGAGCGCAGCCACAAGGAAACACATGGCGTGCCGACTTGATTCCCGAAAGATCTTGTTAGCCTCTCCAGGAGTCCACAGAGACTGGAGAGGTGTGGCTGAACAAGCAGATCTGGATGTGAGCAGCATTAGTTGCTGGGGAAAAATTTCCCCAACAGAACATTGTTTACACATACTTGGACAGAAAGGAAGTCTGGTGGGTCAGCTGTGGAACTATTTAGAGAACATGGATCGCTTTGATATATTGGATGACACTCGAGAAATGATATATGCTGATTATGACAAGGTTGTAAGCCAGGGAAGTGGTGCCTTGGCTGCCTTGCCTCCTCCCATGGACCAGCTGGTGACTGATATAGCTGTTTATGACAATAACGTTCTCACTATTGATGACCATAAAAATTTGAGCTTGGGCCTTGGACTGCAACAATACACAGCCCTGGTCCTGTTTGCCGATGAAGATATTGATTTTGTTCAAGAAATGGTGGAGAAGTTAGAAGGAGAATATGGTCTAAAGCTCTGCCTGAAAGATAGAGACTTAGTTGGAGGCCTCCAGTTTGAGTCTGACAGCATCGTGCGGCTGATCATTGAGCGCTGTATGAGGGTCATTGTTGTTCTGTCACCTGAGTTCTTGGCATCCAACGCAAACAACTTCTTTGTTCTGTTTGCTCATGCCCTTAGCATAGATCAACGGAGGCGTATTGTTATTCCATGCCTCTACAAGCCCTGTGTCAAGCCGCCTGTGATCAGCTTTTGCCATTCTCTGGACTACTATCGTGCTAAAGGATACTGGAACTACTGGGAAAAGCTGCGAGACTCCCTTACGTATCAACCTTATTCCCCTGCCAGAAGAGAGCCGGGAGTAAGGATACGAGAAATATCCGGGACCTCCACGTCGTCCCAGGTGTCCACCAGTTCTCTCAGTCTCACCACACCCTCGCCATCGCAGTCGCCAAGTTTTTTCTCCAAGTTTCTTCGTAGATCAGATCAAAAAGGAAAAGCTAAAAGTGGCCCTGCTGCTCTAAAGGATGTTGATCAAGCTGACAAAGATGAAGTCAATCAGTCAGAACTGGATGAACAGGATGCCATTGGTGAAAATGGATTTCCCTACAGTTCTGCCATCCCAATACAAGAGTCAAACCGGGGACCTTATCTTAAGCTGAACCCATCCTCTGCCTCAGGGGAGTCAAGTGATTACACAGGTGTCTTTGAGAGCTTACCAGACGTTCCCACAACTTCACCATGTGCCAGCCCCATGAGCACCACCAGTTCTGCAGCTCTCTTGTTACCAGAGGACTCTACATCCACCTCAAGATCACCTTCCAGAATTTTTGAGAAATTTTTCAAAGGCAGGAAAAAACATAAAGTACCTATGTAACTAATCTCTCATATATTCATAGCTACACACATGTAACAAAATGTTAGGATAATAAGCTTAATATGTTTCCAATTGCATGTTGTAAGAGGTGACTGTCGTAACAGTGTTGAGGCTGAGGACTGGAATCCCTGTCACTTTTTTTGTCCTGAACATGTCAACAGACTGGTCACTTGGGCTTTCCTCTGCCTCAATGAGAAAGCTAGTTACGGATTTCCAAAATATGTGTTATATTCATGTTATGTTATTCATCAATTATACATTTTTTATGTTAAATGTAATATGGTTAGGCAAAGTCATATGCCAAGCTTAAAAACATTTCTTTAGTATATATCATCAAAGTAAAGTATATTTGTTCACCAGTAAACTACCAGTTTGGTAAGTAGATTTCTATCCATCGTGTTCTATGTAAGCCGTGGAAATGAATTTTAATCATTGCAGACTGGAGTCTCTGCTTCACACCTATGTTCAGAAAATGGTATTTATGTGTATGTCAACAAGCAATTAAATATCTAAAACAGAATGGAATGTGAAACTTATGTTTAGCAAAAAGTTTGGGCAATGTATATTTTTGCTTCACTGCAGTTGCTGGCAGGTAGATCCAACATATTCATGCTTTGGGAGAGGGTGGCTGAGATTAGTGTGCA
>27741 ENA|GCVG01027742|GCVG01027742.1 TSA: Macrobrachium nipponense c66371_g2 transcribed RNA sequence.
GATTTGGTAGGAGGCTTACAGCTTGAAACAGAAGCGGTTGTGAGAGTAATAACAGAGAGATGCTCTAGGGTTATTGTAGTTCTTTCACCCGAATTTCTAGCATCAAATATGAATCGGTATTTCACTGGATTTGCACATGCGTTAAGTGTAGATCAACGTAGCCGAATTATAATTCCGTGTCAGCTTGAGCGATGTGAAAGGCCAGCAATTATAAGTTTTTGTCATTCACTTGACTACTTCCGTGCTCAAGGACTGTGGAACTATTGGGAAAAACTACGAGATTCACTGGTAGTTCCATCACCAGTACAGCAATGTGTAATGCCTCGTGCCACTATCCAAGAATTACCAAGTGCCCCAATGCTACCTTCAAGTCTAGAAAGTATAAACTCTCATTCACCGTCTTCATCACTTAACTTCTTCTCAAAACTTTTGAGAAAAGGGGATTCTTGTGGAAAAACGAAAGTTGGTTCTCTATCCGAGTCTACATTTTATCAGGTAAATAAGATAACTGCCGAAACCGATGGTATGAAGTCTGACCATGAAGTGACCTACAATACAAATGGTCATGCATGTAGCTCAGCCATACCCATTGAAATGTCATCCGCAAGTCTTATGAATGTTAGCTTGTCCTCTGCATCCGGAGAATCTACTGATCTTACGCACGTTTTGAGCAACCTTCCTGATGTTCCTGAGACTCAAATGACTCCAATGAGCACAACTAGTTCTAAAGTACTCCTTTTACCAGAAGTGTCGACACAAACCCCTAAGTCACCTTCAAAATTTCTAGAAAGAATTTTCAAGGGAAAACAAAAAAGGAAAGATTAT
>39563 ENA|GCVG01039564|GCVG01039564.1 TSA: Macrobrachium nipponense c66371_g1 transcribed RNA sequence.
AAGGTGGAACCGTTGGTGAGCTTCTAAAGTTTTTGGAAGCTATGGATCGCTTTGATGTCATAGATGACACACTAGAAATGATTTACGGTGATTATGACAAATCCCAAAGTGAAGTTGGAGGACTAAGGACTCTTTCACCACCACCAATCGATCAGGTCTCATTATATGACCAGGATATTTTAACTCGAGATGATTTAAGAAATTTGGAGGCAGGACGAGGTCTTCAGCATTATGATGCTCTTGTTCTGCATGCGGATGCTGAGAGAGATATAAATTTTGTGCAAACCTTAGTTGAGAAACTAGAGGGTGAATATGGCTTAAAGTTATGTCTAAAAGATCGTGATTTGGTAGGAG
>11941 ENA|GDFV01011942|GDFV01011942.1 TSA: Neomysis awatschensis My_CDS_11619-1 transcribed RNA sequence.
ATGTATAATGCTGATGAAAACAATGGTATATATATAGATATATCTTTACATGTTCTCTCGGTTAAATCAAGAAGAGCCCTTGCTCTTCGTTTGGATTGTGAAAAAGTAATTTTGTCGGAATCAGCTCTTAATAGAGATTGGAGAGGTTTGGCATCAGTAGCTCATATAAATATTGAACAAATTAAGAAAAATTCTTCATCCCCTACTGAAACGCTGTGTCATTTATGGGCTAAAGCTAAAGGAACAGTGCATATGTTTGTTGAGGCTCTTAAAGATATTGACCGTTTTGATGTTCTACAAGATATACTCCATCTAATTGATGAAGATATAAATAATAATACCTTGGACAACTCTAATAAAGTTAATGTTTTACTTCCAGATGAAATTGATTGTAATGTTTTAACTGTTGATGACTCTCTGAATATTGCTAATGGAGGATATTTACAACGGTATGATGCACTTGTTTTACATGCAGATCAAGATCAAGACTTCATTGATATTTTAATACAAAAACTAGAAAATCAGTATCAGCTTAAGTTATGTTTAAAAGAACGTGATTTAATTGGCGGACAACATTTTGAGCTTGAATCAATGGTGAAACTAATTATGGAACGATGTAATCGGGTCATTGTGGTTCTATCTAATGCATTTCTTGAGTCTCCACTAAATCATTATCTTGCACTTTTTACACAAAGGGTTAGTATCGAAAACAGACAAAGATTGCTTATTCCTTGCATGAGAGAGCCGTGTAAAAAACCCCCAACTTTAGCTTTTTGTCATTCACTTGACTATTTCCGAGCTATATCTGCCTCATGGGATTATTGGGAAAAACTAAAAAATGCTGTTATTGCTGGTAGACCAAAAGATAACAGTAATATGATCCATAACACCATTCCACTTACAAAAGATACAAATTATATCAAACAATGTGATAATAGAGAAATTAGCACTTTATCGTCATATTTCACCATTGGAAATCAAAATAAATCAAGGGAGGTTACGCAAGACAATATTAATGTGGATTCCATATCCTCTGAAACAAGTTGTCCAGAAGTTGAGTCCTTACCTTCCTTAGAATGGAATCCTCATTCATCTGAATACACAACAGGTTTACTTGATAATGAAAAAGTTTCATCTCGCCGTAAATTTAGTTTATTAGACAGAATTAGATCAAAACCTAAAAAACATAAATTAAAA
>Asellus_aquaticus ENA|GDKY01021556|GDKY01021556.1 TSA: Asellus aquaticus Contig_23856myeloid transcribed RNA sequence.
TATATATATATATATACGGTATATATATAGTCTATATTCTATTTGAAATGTTTTAAACAAATAATAAAGTACTAAATTTTTAGTATGAATAAATCTTTGATAAGATATAAAACATGAATATTAAACGTCAAGATGTAGCTGAAGCGCCTTTAAGGTTATTACGGTTATTAAGTAAGCAAAAGATTGCAGCAAGTTTAGATGCACGCAAGTTACTCCTATCAGAAACTAAATTTCATAGAGACTGGAGGGGTTTGGCTGAAAATGCCAATTTTGATTCATCATCAATTCAAAGTAGTAAAATATCATCTACTGAACATTGTCTCCATTTGTGGTCCATGAAAGGCGGCCTAATTCAAGATTTGTGGGATGCTTTAGAAAGCATGGACAGATATGACGTTATAGAAGATTCTCTTCAATTTATATATAATGATTATGATTCAGCTTCAAACAAAGATGGATTCAGTTTGAGACCAATACCTCCTTCTCTTGATGAAATTATTTCAACTGTTTCTGACTTTGATTCAAATATCATTACTACAGATGACCAATGGAATCTTAATAATGGGGGGAYCACTGCAGTTTTATGATGCCCTTGTTTTATATGCTGATGAAGATTTACAGTTTGTCGATGAAATGGTTCAGAAACTAGAAGGAGAATATAACCTAAAATTATGCTTGCGAAACCGTGATTTGCTTGGCGGATTGAGTTTTGAATCTTGAGCAACTTAATAAAATTAATAGAAGAGAGATGCGCTAGAGTAATAGTTGTCCTCTCACTAAGACAATTTTTAGAAGTACAAATAGACGAATAAGTTTTAACCCAGTTGCTCATGCATTAAGTATAGATCAACAACGCCGACATCGTAATTCCATGTATGGTTGAGCCATGTCAAAAGCCTTACCGAAATATACATACTGCCTAT
>2501 ENA|GDUJ01002502|GDUJ01002502.1 TSA: Talitrus saltator comp5019_c0_seq2 transcribed RNA sequence.
GATGACGATGCGCCGCCGCTGGTCAATACTGAGAGCGTGAGCGAAGTGTAGGAAGTATTCATTTTGCCGGGATGCCAGGAAGGACTTGCTGAAGAGGACGATCACACGAGAGCATCTCTCTGTGATGAGCCGCACGACGCTAGAGCTCTCGAATTGTAGACCGCCTATCAAGTCGCGGTCCTTCACACATAGCTTCAAGCCGTACTCCCCCTCCAGCTTGTGAAGGAGCGTCTGCACAAAAGGTAGGTCTTCGTCTGCATGTAGCACAAGGGCATCGTAATGAGTCAGACCCCCACCCTTCTCGATGCTTTGCTGGTCGTGAACTGTGAGGATATTCTCGTCCACGTAGGAGTGGATACTCTCTTGCTGCTGGAGAGTGGGAGGCAACGCAGGGTACCCTTCTCGCTGAATATGCTCAATGTCTTTTTCAATAAGAGGCCTGGTGTCATCAATGACGTCGTGTCGGTCCATGGCAACCAGAGCTGCGCACAGCTGTTGGATAGTGCCCCCAGCCTGACCCCAGAGGTGGAGGCAGTGAGAAGTGAAGGAAATGCGTGAAGCAGCAGCAATTGAGGGCACATCCAAGCGAGCATACTCAGCAAGTCCTCTCCAGTCTCTGTGAAACCCATCTGTTGAGAGCAGAATCTTGTGGCTGTCCAACGCAGCAGAAAAAGTTGAATGTGTTACAGGTCCCAACGCTCTAATACAAGTTTTAAGGTTTCCACCAGTAGTTGTAACAACAAATTGAGTGTTAATTTCATCCCTTTCAGCCATGGTAACTGATTATTGATATTATAAAATTTCTATGAAAAATATATTTTCACAAAACAAATATTGATCTCAGTAAAAC
>61447 ENA|GDUJ01061448|GDUJ01061448.1 TSA: Talitrus saltator comp96485_c0_seq1 transcribed RNA sequence.
TATTGATTCAACTGTGAGGATTAATTCTAATTATCTACCATCTTTATATCCCATGAAACTCTAAGATTATCCTCCTGTAAATTGTAGTGAATTCCACTCCTTTTGTATCTATGGAGACACGTCGCTAAGTCATGTTCGCATTCTACTTTTCGATTTACGAGATCTGATCTCTCGACCAGACCAGCGGCGGCGCATCGTCATCCCCTGCCTGCTGGAGCCCTGCGATCGCCCTGCCGTCATCAACTTCTGCCACAGCCTCGACTACTTCCGGGCCAAGGGCTACTGGGACTACTGGAAGAAACTGCATGACTCAATCGTGCGCACGCCTGCTCGTTCTGTCGCTGCACCGCCTGCCACCATCACGGAGCTGCCATCCAACTCTCCTGTGTCTGCACTGCAGAGCTCTGCACGCGTGCTGCCCTCCCTGCTACCTTCTCCTGCAGCTGTTCACTCTGCCGAGGCCAGAAAGAACGCAGCCGCAGCTCCTCATAGTGGTGCAGAGCCTCCAAGCTGGGGGGAATGTCCTGGCGCAGACTCTGAAAAATCAGATTGGCACCACAAGTATGCTGCCCGGCTGCGGTCCCCTGGGTTTTTCAAGTGGAGGAAACGCGAGAAAAAAAACATCTCTAAGGACCAGGACCGAATTCAATCTGTGGGCGATGCTTCAAAAGTCAGGGAAACTAGCTCTGGCATTGCTGCGGACGTTGGTTGTGCGGAGACGTCGAACAATGACAACATAATGAGTGACCGTACTGATACAATCTCTGTTTCTACGGCAACAGACGTCTCTTACCTCTCTGTCTCTTCCGCTCTTACGCAAGAGAGAATGGACTCCGTTCATCGTACTAGTGCAATAGAAAGACCGCCTCTTCAAAATACCGTTTTTCCTATGAATGCAAATAGACCAACGTTGGGGAGTGTTTCTGCGAATGGTGTCCCGACCTCGCCCTCCCAGCACACCGCATCGTCTCTCCAGCTATTGCTGCCCGACGTAGAGTCTGAAGAAAACGGCGCTGTCACCGAAGAAATTTGTTCGAATTCGTCAGCTAAAAACTCAAAATCCGCTGGCAATCCAGTCTCTAAGCTTTTTAAAAAAGCAAAGAAACGAGTTAAAGTTTCGTCTTGAAACGGTACCTTCCAGTTTGTGATATTTTTGTGTATCCTTCACTTCTGAACACGGGCTGTTTGCAAATTCATATTGTCAGCCCTAGCTCTCTGTTCCATGTCTACATTCACATTTGTTGTTCGTGAGTCAGTTATCTTCATTTTGTGATATTATTCGCCTGGTTTAGTTATAATTACCGTAATTCATCTATCCTTCTCATAGTTTCTTATATAGTAGGGTAGCATATCACATTGATTGAATACTCTTCGTATTTTTTTTTGCTACTACGTCTACTTGTTCAGTAAAACGTTCACGAAACCGTGACATCAAACTTCCAATAGTGGCGAAGCGAGATCATTCACACGTACTGCGTAGGTATCTCGCTATTTTTATTCAAGTTACTTGGTAGCAAATGACGTTTACAATCTTACAACATTTGGGAAGCGAGATCATTCACACCTACTGTGCAAGTCTCTCCATATTTTTATTTAGGTTACTTGGTAGCAATGACGTTTCAGTGCCTGTTCTCATCGTTCTGCTTTACGAATGCTGCTCATAGATACTTAAGCTTGGAGACCGGTTGGTAACTTTGTACCATGCTTCTTTCTTTTTACTATCTCTCGGTATTTTTGCATTGAGTTGATAACAATCAGTTCTAACACGAGTGAAATGTATACATTTTAGTCCTTTTCGTTTAGGAACCAAAACGTCTTCTTTCCTTTCTTGAGCATCAAGGAAAAATCATTCATGCATCAACTACGGATGAAAATTGTCTGCTTCAGAGCGGGAAAGTGCAATGCTACTATTTCTCATGCCTATTTCTTAAGTTGTTGTTGGATCAGAAAACCTGTTAGGTTTGTTGGACACTATTTATTATATTTAACTGCACCTTTTATGATTTTAATTTGTATATCAAACAAGTAGATAGGAGTTTTTCAAGGTTTACCTTCCCGTTACGCGTCTTTCATTTGGATGGGTTTACCGAGAATTATGTTAATCTCTAGTAATATTTTACACAATCATGTTTACTATGGTATGATTCTATGCTGGAAGAGATTTATTATGAAGGTTAGGCCTATAAAAATATTTCTTATGTATATGTGGGCTATTTTACAGTGAATTTCAAGAAATTTAGCGTACAGAGCAGTTTGAATTTACATCTGATCGTAGGGATGCCTCCACAGATTCGGCAGCTATGGTCGTAAAAATTTGTCATGGGTTCAATGTTGTCGTTGGACATCTTGTACTTTTTTTTCTCTCGTTTTCCGTACAAAATCACCCGAGCTACCACATGATGTCTAGCATATATCTTTTCATGTCTTTCGTACAGTGGATCTTATTTTCAAAGTAGGACGTCCGTTCTTTTTTGTGGAATTTGAATGAGTGCAGTTAATCGTGGGACCATTTTTTCATGCGTTTTTTTCAATTTTTTTCAGATTGTTCATTGCGAGTTTATCATCTCACCAGGAGTACTCAACAAGAGGTGCCACTCGTCTCCAAAAACGTAAATACTCATTGCCTCTAATTATTTAACATGTCAGCGTATAATTCTAAAATATTATTCGCATCGTATTTTCTGTTGAAAATCTTCGTTTCAAATTCGTGAGACAATTTGTGTACCAGTTTCTTTAAATTAGATCATGTGAATGTTTGCCATACGATAGCAAGCCCGAACTGTTTTTGTGGATGATCGTGTGCCCTGACAGTGTTGAAATTATTTATCATATCTTAGACATAATTCGTTTCGTTGCTGTGTCTAGACAGTTGTTTATTTCATATTTTCGTATGTTTTCGTTAATCTATTCAAATTTCATGAAGCGGGTAGATCTCTGTTTTATATTCTTCCTGCCACTTTTTATAAGATTTTCCCATGATTTATTCGTAATGAATATTCGCTTTGGAGCGAGTGAGCTGCCAGTTTGGAAACCTTTACGTAGCAGCCAAGTAATCTAATTTCCAAGTTTGTCTCACTGATTAGATCGCCTGAGAAGGTGGCTGCGGGTAAGCGTTAGGGAATATTAATACTAGCTTCAAACTTGTCACCAGCATCGTGTAATGACAATCAGTTAGACGGCGCGCCACACAATACCAAGGCTCGCACAGATCTCACCACCTAAGGGTCGTTAGTTTTCAAGACGGCGATAGAAGTACTGTGTACAAGTGCGAGAAGGAAGCTGGAGCTTAGTCAGGCTTTTGGACAGATGTCAGGGCTCTTCCTGGTCTCCTTAATCCGTGCGTCAATCGGTCGTGATTTCACAGCGTACGTAACAATTATAAACCAAAAGTTAATCTTGTTTTTAGAGGTTATTAAAAGAAATTTAGTATCTTTTCACATGTATTTCAAACTGCTGGCAAAGTGGAAGAAAAGAATTCGCTCTATTCAACCTGTCTGTTCCGTCATAACTTTTCACATACGCAATGAGATTATCAACGAACAGTGTGTCTTATCTTCAGGGGTTAGCGAAAAAACTTATGCACCTTGTACTACGTATTTCGATCTAATGATGAGGACGAGGAAAGCACCCTGCTATTTGCTTGTCTTTTCGTGACTGCTCTGTAAGCTAAAGTGTACTCCAGGCTGGTCTATGCTTGTTATGCTGTCTAAATGTGACGTGTCAGTTAAATTCAATGTGAGTGTATTAGACAGAGTCACAACTTACGGCCAGCTGCTTTAATTACCAGCTTTGTAGGGCGTGTATGTGTAGAGGGCTCAGTCAGTGGCCAGGTTTCATGTAACTGCTATGTTTTTGTATCTTTGATACTTCAGCATTTATGTTTATCAATCCCTTAGCCTTTGTTACTGATAAGACTTCGCTACCTAACCCGACTTAGTTTGACAGGATGCTTAATTTTATTGTATTTTAAATTGTATTTCGTGTGCTCAAAATTACTGACGACTGAATAATGTAATTTTCAATATTGAAGAGTTCGAGACAGTCAAGACTGTCACCAGGACATGGGGTCAGACTAACTAGGACTGGTCCTGTGAATATGGAACATTTCCCCTACTTGTCCTGTCACAACGCAGGCTTTCTGAAACGGGTCATTAATATGAGTGAATCCCTTCCGAGATTCACTGTTGAGATCGCCTGTGGTGGCGAAAATTAGGAAATTGTAATATGAATTCCAGAATTTCGCTGGTATGTGTAGATTTGGTCTCGTCTTTACCACGTGTTCGCGATGCGAGAGAGAAATGCGGATGTACAAGTTTTTTATACTTGAATTTGTCAAATTGCGTTTCTGTTGGTTCGATTTATTGGTAGAAATTCGTTGATTACTTTCAAACTGAGAGTAATCGATTTTGTTTCTTTCGTAGTAGAAACAGATGTAGATACTAAGCTTCGAAATGTACGTCGTATTGCCCGTTAGCTGGATTTTGTAGGTTTTAAGCTCATGACGTCTCATTTTCCTATTTTAGTTACTAGATTTATTGTCCAGATCCGGATGGTGTGAAACCAAAAGACACTTTGATCGCTTGCTTTTCATTTCATGTAAGGTGTGCACAATTAACGAGAACAGGATCCAATTTTGAAATCAATAAGTTTTACCCTTAATTTAAACAAAGTAGGAACTTTATGGAAAAATTATGAATCTTAGTTCTGCTAAATACCTTCCGAAAAATTTTCCTTTAAAATGAAGCATTTAAATTTATTTGAAAATTAATTGTGCACACCTTCTTTGTATTTTGTATGTTTGATGGTGTTAGTTTAGCGTTTATAAATTATCCTCTCCGATTTTTTGTATGAATTATTTTATGTAAAGATTTTACTGCTCATGATATATTGTTGATTAATTTTCTCTATTTTGCGCATGAATTTTTCTGTGTATGAGGTGTTCTGTGTATGAGGTGTTCTGTGTATGAGGTG
>28107 ENA|GEBG01028108|GEBG01028108.1 TSA: Homarus americanus DS01-Homarus1_Transcript_23203 transcribed RNA sequence.
ATGATAGCAATGTTCTCACAGTTGATGATCACAGAAACTTGAGCATGGGATTGGGACTTCAACAATATACTGCACTAGTTTTGTTTGCTGATGAAGACATCGACTTTGTTCAGGAAATGGTTGAGAAATTGGAAGGGGATTATGGTCTCAAGCTCTGCCTAAAAGATAGAGATTTAGTTGGAGGTCTTCAATTTGAGTCAGACAGCATTGTGAGACTTATAATTGAGCGGTGTACCAGAGTCATTGTCATCTTGTCACCCGAGTTTTTAGCGTCGAGTGCTAACAACTTCTTCATACTGTTTGCTCATGCTCTCAGTGTAGATCAACGCCGACGCATTGTCATTCCCTGTCTCCACAAACCATGTGTCAAGCCGGCCGTAATAAGTTTCTGTCACTCCCTCGACTATTATCGTGCTAAAGGATATTGGAACTACTGGGAAAAATTACGTGACTCATTAACTTTTCAGCCACATGTTGGATCCAGCATTACAAGTGGTGAGTCACGAGTGAGGATACGTGAAGTTTCTGGCTCTTCTACGTCATCCCAGGTCTCGGCTAATTCCTTAAGTGTTACCACTCCCTCGCCTTCACAATCTCCAAATTTTTTTTCCAAGTTTTTGCGGAGATCAGATGCTAAAGTGAAGAGCAAGTCTGGTTCGTCATCCTTGGAAGATTCTAGTCAGATTGGCAAGTCTTCTCTCTCTGAAAGTGAAACTAATCCTCTGGAAGCAAGTGATCAGAAAACTTCTGCAGGTTCAAATGGCTATCCCTGCAGTCCTTCCATCCCTATACGAGAAATGTCTGCAAGGCCTGTTTTACACCTCGGCCCCTCATCAGCCTCGGGGGAATCCAGTGACTACACGGCCATTTTTCAGAGCTTACCTGATGTTCCTGAGACTTCTCCGTACAACAGTCCCATGAACACTACCAGTTCTACTGCCCACTTAATTCCTGAGGAGTCTTCAGCCAACTCAAGGTCTCCTTCTAAATTTTTCGATAAAATTTTTAAAGGAAAGCCGAAAAAACACAGAGTTTCTAGTTAATATTTAGCTTTCAGTTTCACAAGAATCTTTTATCAAATAAGGTATCAAGAGTAAAATAAGGGGCTAAGAATAAAATATATTGAATAATAATATAAATCTCAGATTTAATTTCAGTGAGTTCCAGAGATTATATATCTGTACTTGTGATGTATCATGATAATTTATTTTAATAAAAATAAATTATCCATGATTATCTATGTATGACCACTTTTTTCTTAGTGTCCTCAGTGTGATTCTGTGAAATTACACATTATAGTACAGTACTGTACTCTGTGCAGTTATATATTTTCAAAAGTTATGTTTCCAGCAAAATATCTGTTTTGAAGATGTTACAGTAAATCACATTTTCCTTTAATTAAAAATTGAAAAATAAGAAATTAAAATTAATTTTCAAAATGGTATGTTTACAATATGTTATTGCTCAAGATTTTAACTTTTGCAAATTTATCTACAACTTGTGATGTGATCATATTACCAAATACTGTACACATCTCATTTCCTTTAACAGCACGTTCTTCTGAATAATTTGAATTTCTAACAATTCATTCCATTATGTATATCATCAATTTTGCTTGATATTATATGTCCAACACTCCTACCACATCTTCGTCATTCCTTTCATATCTGATCTTTTATTTCCCAACACTTACACAAATACCGTTTGTCTTTGAGCATTCCACAACCACTATTTCTATGTACTGTAGTCTCATGACATCAGCACTTGATCCATACTTCATTGACTACTCTTCTAGTGAATTTGAAAGTATTGTTGGTGCATTCCTCATTCTTTGCCTTTGCCAGAGACTTATTATCTCCTTAATTGCCAGATAATGCTTTCTAAACTGTTTAATGTTGGTACATAACTACAGATTCATTATTCTGTTCACATCATGATATATTTCAAAATAATCTCACAGAATATGTCAAATATTCCCAAAAGAGGAGCACTATCTTGTATTGATGCACTTCAACAACAGTTAGTCTTGACATACAGTACTGTACAGTATTACATAAGAACATAAGAATGGAGGAAACTGCAGTGGGCCTATTGGCCCATACTGGGCATTTCCCATTTACACCCAGCCCCTATTGCTCATATATCCATCCAACCTATGTTTGAAGCTATCCAGTGTATCCGAGTTAATGATATTTGGGAACTTGTTCCAGTCGTCCACGACT
>53449 ENA|GEBG01053450|GEBG01053450.1 TSA: Homarus americanus DS01-Homarus1_Transcript_46504 transcribed RNA sequence.
ATTCAGGAGTCAGTGCATGCCCAGGACAGTACTTGCCAACAATGAGTAACAGAGACGCGATCGACCGCCCGAGCAGTTAACAAGCCCATCAGTGGCCAAGAGGATAAAAGAAAAAAAAAATAAATATGGCCATGGGCCAATTATTTTGAGTATTGAGTTATTAGTAAATTTGAGATGTTAGTTGTTCTTAAACCATGTCAGTTGGTACCGAAAAACGTGTGATAAGTGTTAGGGTCACACTAGATAACAGCCTTCTTACCTGTGTCCGGGGCAAGGTTCTAACACTTGACACTCGTGAAGTTATGCGCGTTTTAAATTGCTGCGCCATTATCACACAGTGTGGACATAATGAGTCAGACAGCCACAAAATTAGTTTTAATAATTACGAAGAAAGATGATTAAAGAGTTTTCAACAATACAATAAAAACACTGATGTGTCCAAGAATTATCAGCGAAAGAAAATGTTACTTGTGAACGGACAGAAAGTGTGTTCTCAACCCAGTCAGCTGACAGACGTAAACAACATAAGACAACCCCTTCACCTGCAGCAAGCAACAGGTACTTTGTGAAGTTGACATGCCTTTGCGCCGAAAGGAAGTGGCTGAGGGTCCGATAAGACTCCTTAGTTTTGTAACGCGACAGCATATGGCAACAAGACTTGACTCACGGAAAGTACTGTTGGCAGCCCAAGGAGTACATAGGGACTGGAGAGGTGTAGCAGAACAAGCAAATCTTGATGTGAGCAGCATTAGCTGTTGGGGTAAAATATCTCCGACTGAGCATTGTTTACACATATGGGGCCAAAAATGTGGTACGGTGCAGCAGTTATGGAACTTTCTCGAGGCAATGGATCGCTTCGATGTCATTGATGACACTTTAGAAATGATTTATGCTGACTATGATAAGTGCATGAGCCAAGGCGGTGGAGCCCTGGCAGCCCTCCCTCCACCCATGGATCAGTTAGTGTCTGATGTAGCCACTTATGATAGCAATGTTCTCACAGTTG
>Astacus_astacus ENA|GEDF01020188|GEDF01020188.1 TSA: Astacus astacus TR31681_c0_g1_i1 transcribed RNA sequence.
CAGCAGCAGCAGCAGCAGCAGCAGCAGCAACAGTGGTAAACATGTCTGTGTTTCGAGGTGAAGTAGCTGAAGCTCCTATCAGAATTCTCAGTTCTGTTACAAGACAACATTTGGCAACTAGACTTGATTCTCGGAAGATATTATTGGTGTCACGAGGGGTACACAGAGACTGGAGAGGTTTGGCAGAACAAGCAAATATTGATGTGAGCAGTATAAGCTGTTGGGGTAAAATTTCCCCAACTGAGCATTGTTTGCACATATGGGGTCAAAAAGGTGGCACAGTGATGCAGCTATGGACATTCCTTGAATCTATGGATCGCTTTGATGTCATTGATGATACTTTGGAAATGATTTATTCGGATTATGACAAGTGTATGAGCCAGGGGGGGGGAGCCCTGGCGGCTCTGCCACCACCCTTGGAACAGTTGGTGACTGATGTGTCCATTTATGATAGAAATATTCTCACTGTTGATGACCATAGAAACCTGAGCATGGGACTGGGATTACAGTATTATGCTGCTCTTGTTTTGTTTGCTGATGAGGACATTGACTTTGTACAAGAAATGGTTGAGAAATTGGAAGGGGAGTATGGTCTTAAGCTTTGCCTGAAAGATAGAGACTTAGTAGGGGGTCTACAATTTGAGTCGGACAGCATTGTGAGACTTATAATTGAGCGATGCACTAGAGTTATTGTCGTCTTGTCACCAGAGTTTTTAGCATCGAGCGCCAACAATTTCTTCATATTGTTTGCTCATGCTCTCAGCGTAGATCAGCGCCGACGTATTGTCATTCCATGTCTACACAAACCCTGTACTAAGCCAGCTGTAATAAGTTTTTGTCATTCTCTTGACTACTATCGTGCCAAAGGATATTGGAACTATTGGGAAAAATTACGTGATTCTTTAACTTACCAGCCACAGATTGCATCCAGACTAGCAAAACATCTTACTCTGAAAATGAAGATAGTCTTATAGAAACAGATAACCAGAAATCTTCACACAGTACCAATGGCTACCCATGGAATGCTGATATTCCTATACGAGAAATGCCTGCAGGACCTGTTTTACACCTTAGCACATCATCAGCTTCGGGGGAGTCCAGTGACTACACAGACATTTTCCATAGAGTACCCGATGTACCTGAAACTTCTTGCACGAGTCCCATGAGCACTACCAGCTCTGCTGCCTTGTTATTACCCGAGGAATCCTCGTCCAATCCACAGTCTCCTTCCCGGTTTTTAAAGAGAATTTTTAAAGGGAAACAAAAAAAAAACAAAGTTCCTGGCTAAAACATTAGAATTTATATTTGAATCTTGTTTGAATTAAGTTAAAAAAATACAATTATAAACTCGGAAACTAATAACATTTGTGTAAAGCTCGGGATTAATGTCAACAGAAATTCTTAAATTAATTCATTTAGACTTGTAATATGAAATAATCATCTATTTTTTACTCCAAATATATTATATGATAAAAGTATCAGATACATGTATTCATAATTTTAAACACATTATAACATGTTAGTATGATTATCATACTCATTTGTGCTTTAAATGTTTTATTGAGAAAAACCAGTGGACAGAGCTTTCTTTGCAGATAAACGTTCTCTCAAAGTTAGAATAAATAAATTAGATTAAGTAATTCACCATATCCTGAAAGTGAACTTTTAAAAAGACATAAATATAAAATTCACAATGGAAGTGTATGCCAAACGAGCTTGAGTGTTCAAATAAGCACAAAGAAGTGCCTTTTCTTCAATTGATGCTTATTTTGCTTAGGCCAAAGTGCAGTATAGTAGCACTTCGTGATTTACATTTTCTCAAATTGAACATTGTTCAGCAATTACTGTATTTCCATTTGCTATTTAATTTCTTTGCCTAGTCACGTTCTATTTTAATATAAATTGATCTACAGTGCTTTCAAAGGTAATCATTTGTACATACGGTATTCACAATTCCCAGTGCCAGAAGGTGGTGACTGCTTTACTTATAGCCAAACCAAGTTATAGAATTCTTCAGCAAATGATTAGAGTGCTTCTTCAAAAGTATAATATGGCCACCCATTCAATTATTTCCCAAATGCCACAAGGCATAAAGTACAGTATTACCTCTGGTTGCATCTCTTTCTGTATGAAAAGATGCGGCCAGAGGGCATACCCTTATAAGGATGTGGTATGAACATTAAAAATAAAGAATTATTGGTATAAAGGGTTAATTTGAGAAGCATATGTGACATTAGCATAATAGATAAAACAAGGAATGAAAATGTCATACAAAGATGTGCAATGCAAAAGTCAGTAAATTGTCATATACAGTGCAAACGTTCGCTCCTTCCTCGCATGCCGCTGCCACCCAGTCTTGTTCCTTACCATGTCCCATGTGCTGTTCACACTTCATTCCCACTTTCTCACACTCACCGCGTCCAACCATATTCTTGCTGACCTTCCACTTCTCCTGCCCTCAAATTCACTAAAACGCTTGTCGCCAGTGTATTGTCTATTCGTTCAACATGCCCG
>60120 ENA|GEEP01060121|GEEP01060121.1 TSA: Penaeus monodon WSV_6468 transcribed RNA sequence.
TGTAGTCCAAGACCTTTGCTGAGGTTGTTCAGATCATCTACAGTAAGGATTTGGCTATCTTGTTCTGCTATCTGTGGCACCCTTTGGTCAAATGGTGGAGGAACAGCTGTCAAGGCCCCTCCACTCTGAGTCATACACTTGTCATAATCAGCATATATCATCTGAAGTGTATCATCAATGACATCAAAGCGATCCATTGCTTCCAAGTAAGTCCAAAGTTGTCCTATAAGTCCACCCTTCTGGCCCCACAGATGTAAGCAATGTTCTGTTGGAGATATCTTTCCACTGCAGATACTGTTAACATCAAGTCCAGCCTGTTCAGCCAACCCTCTCCAGTCTCTATGTATGCCTTCATTAACCAAGAGGATTTTCCTTGAATCGAGTTTAGTTGCCATATACTGTTTAGAAGCTGGACTGAGGATCCGTACTGGAGCCTCTGCCACTTCTTCC
>66136 ENA|GEEP01066137|GEEP01066137.1 TSA: Penaeus monodon WSV_21829 transcribed RNA sequence.
ATTGGTGGTCTACAGTTTGAGTCTGAAAGCATTGTTAAACTCATCATGGAGAGGTGCACCAGAGTCATTGTAGTTTTGTCTCCAGAATTCTTAGAGTCCAGTACAAACACCTTTTTCACTTTATTTGCTCATGCTCTCAGCGTAGATCAGCGTCGTCGCATAGTCATTCCTTGCCTATACAAGCCATGTGTAAAACCTGCTGTGATAAGTTTCTGCCACTCCCTTGATTACTATAGGGCAAAGGGCTATTGGAATTACTGGGAAAAGCTACGTGATTCTCTAATCTGGCAACCACAAAATACTCCCAGCACACCAAATGCAGAATCAAGACAAAGAATACGAGAGGTGTCTGGG
>8154 ENA|GEFB01008155|GEFB01008155.1 TSA: Cancer borealis DS01-Cborealis_contig_8060 transcribed RNA sequence.
GGTATACAGAACCAGAAAATGTTAACGATCAGCTGACAATGGTAAACAATCTGTCCGCCTTACAGCAACAGGTGGAAGACTTGGCAGCAACAGGTGGAGGACTAGATGCACCACAGCCTGCCCCTACCAGTAGAGCAAGGATCTTATACTCTTAAAAGATCCTTGCAGTAGAGGGTCAAGACACCTGACAGCACCAGCACCTGAAAAGGGAAGGCTACACATATAGCTTACAGCATTCAGGACCTGGAGAAAGATAATGACAAAGACTAAGGGATGAATCATGAGCCATGAATTGCACCTGACAATTTAGTTTTTCCATCTTCACCTACCTACATTCAGCTGCCATGTCTGTTCACCGAGGAGAGGTAGCGGAGGCTCCTGTGAGAATCCTGAGCCCCTCTACAAGAAAGCACATGGCCTGTCGACTTGATTCACGAAAGATCCTATTAGCTTCACAGGGAGTCCACAGAGATTGGAGAGGTGTGGCAGAACAGGCAGATTTAGATGTGAGCAGTATCAGTTGTTGGGGTAAAATATCTCCCACAGAACATTGTTTACATATACTTGGACAGAAAGGAAATCTAATAAGACAACTATGGAATTATCTGGAAGCCATGGATCGCTTTGATGTTATTGATGACACAAGGGAAATGATATATGCGGATTTTGACAAGTGTATAAAACAGGGAGGTGGTGCATTGGCTGCCCTGCCACCACCCATGGATCAGCTTGTAACTGATGTAGCTGTTTATGACAATAATGTCCTCACAATTGATGATCATAAAAATCTTACCATGGGACTTGGACTACAACAATACACTGCTCTAGTCCTGTTTGCTGATGAAGATATTGATTTTGTTCAAGAAATGGTGGAAAAATTAGAAGGAGACTATGGTCTTAAGCTTTGCCTAAAAGATAGAGACTTAGTTGGAGGGCTCCAGTTTGAGTCGGACAGCATTGTGAGACTGATCATTGAGCGCTGCATGAGGGTCATTGTTGTCCTGTCGCCAGAATTTTTGGCATCCAATGCAAACAACTTTTTTGTCCTGTTCGCACATTCTCTCAGTATAGATCAACGAAGGCGCATTGTCATTCCTTGTCTTTACAAGCCTTGTGCCAGGCCACCTATCATAAGTTTCTGCCACTCTTTGGACTACTATCGTGCAAAAGGATATTGGAACTATTGGGAAAAGCTGCGAGACTCCCTTACATATCAACCACATTTCTCTAAAAGAAGTGAGTCAGGAGTAAGGATACGAGAAATATCAGGATCCTCCACATCCTCTCAGACGTCTACCACTTCTCTCAACCTCACCACTACACCCTCTCCGTCACAATCACCAAGCTTCTTCTCAAAGTTTCTCCGCAGATCAGATCCAAAAGGAAAGGCAAAAAGTGGCTCAACTACACTAAAGGATTTTTGTCAAGTTAACAAAGATGAAGGAGATCAACTGGAATTAGATGGGAAAGATTCTATTGACACAAATGGCTTTCCTCGCAGCACTGCAATTCCTATACAGGAGTCAAACAAGGGACCTGTTCTTCAACTAAGTGCGTCATCTACTTCCGGAGAATCTAGTGATTACACAAATATCTTTGAAACTTTACCAGATGCTCCTACAACTCCACCATATGCAAGTCCCATGAGCACCACCAGTTCTGCAGCTTTATTAATCCCAGATGACAGTACACCTACTTCAAGATCACCATCACGAATTTTCGAGAAGATTTTTAAAGGCAGGAAGAAAAATAAAGATTATAATTAATTTTCTTTCCCTAAATTTCACCATGAACTTAAAGTTTAATTTACTCATTATATATGTAGAATTTTATGCAAAGAAGCCTTATTTCATGTGAGATGCATTTGCCAACTATATACAGGGGTCTTATGAGTTTCATGCCACTCATGATCCAGGTTATACTAGTTCTGATATGAACCCAAGATATTCCCATTTGCGACATGTGTAGCAATTTTTTATGAGTTCTGTGTTATCACTATAATTTTTTGGAAAGTATCATCCCTTACGTCATCACCAACACAAAAAATTCTGATAAATATGTAATATTTCTATTGCAGATTATTCCATGATTCTTCACATCTGCAATAGACACGCTGTAAATACAAAATATATTTCAACTGATATAATTATAACAGTGGGGCCACGTTGTAGCTGCACGCAGCTGTAGGCGCTCTTCTCCCATCATATCAGCCTTTTAGCTTGTGATGAAAATTAATCTGTTACCCAGGGACACAGTGTCACTGTGACATCCGAATTTCTACAGTTTACCTTCCCCAGGTTTCCCTAGGTACTCATTTATTGACCAATCCGTTTGGGAGGATGAACAGCTGGGTGAGCTGTGTGCCGAATGCCCTCGTCTGGGATCGAACTCAAGCCCGCGGATTCTTAGTCAAACGTGCTAACCACTGCACCACTGAAGCGCATGTATTCATTATAGCATGAGTATATTTTTGGTCATGAATTATAACGGAAGTACCAAAGTATGCAAAACACCTTATATTGTCTCTTACTTAATACTTTCTTTATTAAAGTACTATTATATACTCTTCACAGTTTAAGGTTTCTTGGGTACAAGTATGTAATTTAAGAGAGAAAAATCTACTCATTCATTGTTGGATGTCATACCTGTGATACTGTAGTTAGTCAATAATAGTGCTACTCACCATGCAAAGAAAATTCTATATGCATGTCTTGGATAAATGAGAATTGAATGATACAAAGAAAGTAATATATACTATTTTTAGACCATAGTTGCTGTATTAGTAAAATATAAATCAAAATAGCTTTAAATTGTGTGGCAAATACAGTATATGAGATGGATATGAATGTGCAGAAGAATCCTCGGCCTCAAATATCTTATCCTAAGGTTTTTATAATATTTTAAAATTTTTGTATTAACAGTATTTGTATGGCCCTGTATTAAGGGAATAGTGTTACTCAAGTGTCCGTGAAATACATCAGGATAGGAGTAGAGCAGTAAACTAAAGTAATGTGTGAAAAGCAGCACATCATCATTATATTTCACTTTCCTTCTCCTTTTTCTTCATCCTATTTATCTACTCTTCCTCTGTCTGCTTTAGAGAGAGAGAGAGAGAGAGAGAGAATCACATAGAATTACATAGAAATCAAGACTATACCGACCCTAGGATTCAAACAATGTCATTTCTCTGTAACCTATAGTATAAATTATTTTGATCAACAGGGATTTGAGAAGCTTAGTAAACAATACATGCAGTCTATAATCCAGCAGGAAACAATCTTATTACCATATCGGTGACCTTTTTAGAGATGGTGGTCAAGTTTGTTTAAAAAAAAAAATTGTTATACTGTGCAGTACTTGAGAACGCGAGTTTATTCCACTCCCTAACAACGTTATTATTAAAGTCAAATTTAGTGCAGTCTAGTTGAATCTGTCTACACCATTGTTTTATTCCATTGCTCCTTTTTTTTTTTTTTTCAAATTGAAACATGTGCCAACATTTGTAAATTTTTAAGTAGTTTGAAACAGTATAAGTTTACCTCGAAGATGTTGTTTCTCGAG
>8984 ENA|GEUA01008985|GEUA01008985.1 TSA: Farfantepenaeus aztecus comp46261_c0_seq1 transcribed RNA sequence.
GATCTAAACAAATCAACAGGGTGAGGTGAATATAAAACTCCACCTGCCTTGAACAGGATGTTGAAAGAACATCAGCAGGATCGTCTGCACCATTGAAGAATTTTTTTCTAGAAAACATTCTGAAGACCACAATGATGTCATTTCGTCGGGAAGAAGTGGCAGAGGCTCCTGTAAGGATCCTCAGTCCAGCTTCTAAACAGTATATGGCAACTAAACTTGATTCAAGAAAAATACTCTTGGTTAATGAAGGTATACACAGAGACTGGAGAGGATTGGCTGAACAAGCTGGACTTGACGTTAACAGTATCTGCAGTGGCAAGATATCTCCAACAGAACATTGCTTACATCTGTGGGGCCAGAAGGGTGGACTTGTAGGACAACTTTGGACTTACTTGGAAGCAATGGATCGCTTTGATGTCATTGATGATACACTTCAGATGATATATGCTGATTATGACAAGTGTATGACTCAGAGTGGAGGGGCCTTGATGGCTGTTCCACCGCCATTTGACCAGAGGGTGCCACAGATAGCAGAACAAGATAGCCAAATCCTTACTGTAGATGATCTGAACAACCTCAGCAAAGGTCTTGGACTACAGCACTATGATGCACTTGTCTTATTTGCTGATGAAGATATTGACTTTGTACAAGAAATGTTAGAAAAATTAGAGGGAGAATATAATCTTAAGCTATGTCACAAGAACAGAGACCTTATTGGTGGTCTACAGTTTGAGTCTGAAAGCATTGTTAAACTCATCATGGAGCGCTGCACCAGAGTCATTGTAGTTTTGTCTCCAGAATTCTTAGAGTCGAGTACAAACACCTTTTTCACTTTATTTGCTCATGCTCTCAGCGTAGATCAGCGTCGTCGTATAGTCATTCCTTGCTTATACAAGCCATGTGTAAAACCTGCTGTGATAAGTTTCTGCCACTCCCTTGATTATTATAGGGCAAAGGGCTATTGGAACTATTGGGAAAAGTTACGTGATTCTCTAATCTGGCAACCGCAAAATACTCCAAGCACACCAAATGCAGAATCAAGACAAAGAATACGAGAGGTGTCTGGATCCTCCATTTCTTCACAAGTGTCAGCCAGTTCTCTTACTACACCTTCACCATCACAGTCTTCAGGTTTTTTCTCAAAATTGTTGCGTAAATCAGATGGAAAGGGAAGGAACAAGGCAGGAACACAACCTGTTGAGGAACAGTCTGGCAAAATAAATGTGCGAAGTGAGGAAGTACCTCCAGCTAAAGAAGATACAGTTACCGAAGATAAAAATGGTTATCCCAGAAGTTCTGCCATCCCAATACAAGACTCATCAGATCGGCCATTTATTCAACTGACTCCTTCCTCAGCTTCTGGGGAATCTAGTGATTACACTCTCTCCTTTCAAAGTCTACCTGATGTTCCTGAAACCCCGCCATGTACAAGTCCCCAAGGTACCACAAGCTCAACAGCACTTCTAATACAAGATGATGATGCTACAGCTAGCCCTCGCTCACGTTCTAAATTTCTAGATAAAATTTTTAAGGCA
>33389_(reversed) ENA|HACB02033390|HACB02033390.1 TSA: Cherax quadricarinatus, contig c39182_g1_i1
TCAACATCATTAGAGGATTCTAACCAGACTGGCAAAATATCTCTTCCGGAAAATGAAGATCTTTCAGCAACAGATGAACAGAAATCTTCACTGACCACCAATGGCTATCCATGCAGCTCTGCTATTCCTATACTAGAAACGCCTGCAGGACCTGTTCTTCAACTTGACACATCATCAGCTTCTGGGGAATCCAGTGACTACACAGGCATTTTTCAGAGATTGCCTGATGTTCCTGAAACAACCCCTGAGCCCACGAGTCCCATGAGCACTACTAGCTCTGCTGCATTCTTAATACCAGAGGAATCTTCACAAGGGCCACAATTGTCTTCTAGATTATTTAGGAGAATTTTTAAAGTTAAACAGAAAAAAAAAAAAATTCTTAGCTAATGTAAGATTTAGAGGGCTTCATTCTTAACCCCCA
>33390_(reversed) ENA|HACB02033391|HACB02033391.1 TSA: Cherax quadricarinatus, contig c39182_g2_i1
GTTTTTAGCATCAAGTGCCAACAATTTCTTCATATTGTTTGCTCATGCTCTCAGTGTAGATCAGCGTCGACGCATTGTCATTCCATGTCTCCACAAACCCTGCGCTAAACCAGCTGTAATAAGCTTTTGTCACTCTCTTGACTACTATCGTGCTAAGGGATATTGGAACTATTGGGAAAAATTACGAGACTCCTTAACTTATCAGCCACAGATTGCATCCAGTGAGCCACGAGCGAGGATACGTGAGGTTTCTGGCTCATCTACATCATCACAGGGGTCTGCCAACTTTTTGAGCATTGCCACTCCATCCCCTACACAGTCTCCAAGTTTTTTCTCTAAGTTTTTGCGAAGATCAGATGTAAAGGGAAAAATCAGGACCAACTCAACATCATTAGAGGATTC
>93461 ENA|HACB02093462|HACB02093462.1 TSA: Cherax quadricarinatus, contig c64389_g1_i1
GCAGCAGTAACAGTCACACTACAGTGGTTGACATGTCTGTGCGTCGAGGAGAAGTAGCCGAGGCTCCTATCAGAATCCTCAGTTCTGCTACGCGACAGCACATGGCAACAAGACTTGATTCTCGGAAGATATTATTGGCGTCACGAGGGGTGCACAGAGACTGGAGAGGTTTAGCGGAACAAGCAAATCTCGATGTGAGCAGTATCAGCTGCTGGGGTAAAATTTCTCCAACTGAGCATTGCTTGCACATCTGGGGTCAAAAAGGTGGCACAATGATGCAGCTGTGG
>264 ENA|HACH01000265|HACH01000265.1 TSA: Hyas araneus, contig c317_g1_i1
AGCATCAGTTGTTGGGGGAAAATTTCACCCACAGAACATTGTTTACATATCCTCGGACAAAAAGGAAATTTAATGGGACAGCTGTGGAAGTACCTGGAAGCCATGGATCGCTTTGATATCATTGATGACACCAGGCAATTGATATATGCTGATTATGACAAGTGTCTGAGCCAGGGGGGCGGGGCACTGACCGCCCTGCCGCCCCCCATCGACCAAGTGGTGACCGACGTCGCTGTTTATGACAGTAATGTCCTCACTATTGATGATCATAAGAATTTAAGCTTGGGTCTCGGACTGCAGCAATACACCGCGCTGGTCCTGTTTGCCGATGAAGATATTGACTTTGTTCAAGAAATGGTGGAGAAATTAGAAGGAGAATATGGTCTTAAGCTCTGCCTAAAAGATCGAGACCTGGTCGGGGGGCTTCAGTTTGAGTCGGACAGCATCGTGCGTCTGATCATTGAGCGTTGCCTGAGGGTCATTGTCGTCCTGTCGCCAGAATTCTTGGCGTCCAATGCAAACAACTTCTTCGTCCTGTTCGCACATGCTCTCAGTATAGACCAACGAAGGCGCATTGTCATTCCCTGTCTGTACAAGCCGTGTGTCAAGCCAACTGTGATAAGCTTCTGCCACTCTCTGGACTATTACCGTGCAAAAGGCTATTGGAACTATTGGGAAAAGCTTCGAGACTCCCTCGCATATCAACCCTATGTCTCTACAAGAAGTGAGTCGGGAGTCAGAATCCGGGAAGTGTCCGGGTCGTCCACGTGCTCCCAGGCCTCCACCGCCTCCCTGCCCCTCCCCGCCACTCCCTCGCCCTCACACTCACCAAGCTTCTTCTCTAAGTTTCTCCGTAAATCTTCTGACGGGAAGGCCAAGGCAAAGGATGGCCCAGCGGCAGCCAAGGATTCTAGTCAAGTCAGCAAAGATGAAGCCAATATAGTACAATCGGATGGCAGAGATCCCACGGGCACCAATGGGTTCCCTCGCAGCTCTGCCATCCCCATTCAGGAGTCACACCGAGGGCCATTTCTGCAGCTGAATCCATCCTCTGCCTCTGGAGAATCCAGTGATTACACAAATGTCTTTGAACGTTTGCCAGACGTCCCCACCACGCCGCCCTGCGTCAGTCCCATGAGCACCGCCAGTTCTGCAGCCTTGCTGTTGCCAGATGACGCCACACCCACTTCAAGATCTCCATCCAGAATTTTGGAGCGATTTTTTAAAGGCAGAAAAAAACATAAAGTTTATAGTTAATACTTTATTTTCCAATCTTAGCCATGTATGAAAAGCTTTATAGTTGTTATGTGCTTTTATATCAAGAGTTGTCTGAGAAGGACACCGTAAAATTGCTTCTATGTCATGCCGGATGTATTGATCAACTGCAAATTGACCTGAGATTAAGAACAATTGAAGATAGACATGGGACGTAATTCCTTCTCAAAGAAGTACACACACACACACACATTGCAGTGTAAACATTGCAGAAACAACTTTTCTTTTCAA
>52396 ENA|HAEM01052397|HAEM01052397.1 TSA: Bragasellus molinai, contig comp66027_c0_seq3
AACATTTAAAAATATGTATTTTGTATGTAGACAATGATGAATGCTTGGAATAAACGTCTAGATGTTGCTCGTGCTTCTTTAACATTCTTAAGACAAAATACAAAAGAAAAGATTGCATCTTGCCTTGATTCTCGAAAGTTGCTATTAGCAGAAACAAAATTGCATAGGGACTGGAGAGGATTAGCTGAAGCTGCAAATTTAGATCCATCGACAATTCGCTGCAGTAAGATTTCTTGCACTCAGCATTGTTTGCACCTATGGATTCAGAAAGGTGGTTTAATTCAGGAGTTGTGGGATGCTCTGGAGAGCATGGATCGCTATGATATTATTGAGGATACTCTTCAATATATATATGATGATTATGATTATGCAGTAAGCAGAGACATACTTCGTTTAAGACCAATAGCTCCTCCTTTAGATGAAGTCCTTCCAGCAATTTCTGGGTTTGATGTAAATATTCTTACAACAGATGATCAAAGAAATCTTCAGGATGGCGGAGCATTACAGTTTTATGATGCTCTAGTTTTGTTTGCTGATGAAGATTTGGATTTTGTTGATGAAATGGTTCAGAAACTAGAAGGAGAATACAATCTGAAATTATGCTTAAAAGATAGAGATTTAGTTGGAGGTCTGTCGTTTGAGTCTTCTGCCATTATCAGATTAATCGAAGAGAGATGTGCGAGAGTAATCGTCGTTCTCTCTCCAGCTTTCTTAAAATCCAGTGCAAATAAATTTTTAATACAGTATGCTCATGCACATAGTATTGATCAACAACGTCGCATTGTTATTCCTTGCATGGTGAAACCTTGTAAAAAACCTTCTGAAATATCCTACTGTCATTCCTTAGATTATTTTCGAACTGTAACAGCAGAAGGCCAATTGTGGGATTACTGGAAGAAACTAGCAGATTCTATAACATACAAGCCCACCAATGGGAGGGTTTTGAATTCATCGCATGACGGTGCAACTATACAGGAAATTCCTTCATCTTTGTCCACGTCACCGCTTGTGCCAGCTTTATCTTGGACTTCATCTGAATTTTCACCCCTAAATCTAGGTCATCGACATTCAAATGGAGTTTTGTCACGGTTCAAAATAAAATCCAATGACATTAGTGATAAAAGAAATAACAGTACTTTAGAGATTCCTGGTAGTGCGCGTGATGATGAAATGAAAATTAGAACTTCAAAATCTTTTGTGGAAGAAGATTGGCGAAACACTAGAATATCTCAGTGCAGTACTGACTCTGCTGTTTCTGCAGTGTCTTCGACTCCTTTGTTCCATTCTTCGTATGATAAGAGATTCAAAAATATGTTTAGAAAAGTTTTAAAGTTAAAAAAAAAGGAAAATAAAATTTCCTGTTAAGTTTTGAATTTTA
>9329 ENA|HAEN01009330|HAEN01009330.1 TSA: Bragasellus peltatus, contig comp13565_c0_seq1
TATAAATTTAATAACACAGTACAAAATCAAAGATGAATTCGTGGCATAAACGGCTGGATGTTGCTGAAGCTTCTTTGATATTATTAAGACAAAATACTAGAGAAAAAATCGCATCCAGCCTTGATTCTCGCAAGTTGCTATTAGCAGAAACAAAACTACATAGGGACTGGAGAGGATTGGCTGAAGCTGCTAACATTGATCCATCAACCATTCGGAGCAGTAAGATATCATGCACTCAGCATTGTCTGCACCTGTGGACTCAAAAAGGTGGTTTAATTGAGCAGTTATGGGTTGCTTTGGAGCGTATGGATCGATATGATATAATTGATGATACTCTTCAATATATATATGATGATTATAACTATGCAATAAGCAGAGACATGCTTCGTTTAAGGCCAATAGCTCCTCCTCCTGATGAAGTCCTTCCAACAGTTTCTGATTTTGACGGAAATGTTCTCACGACTGATGATCAAAGAAATCTTCAAGATGGTGGAACATTACAGTTTTATGATGCTCTTGTTTTGTTTGCTGATGAAGATTTAGATTTCGTAAATGAAATGGTGCAGAAGTTAGAGGGGGAGTACAAAATGAAATTGTGCTTGAAAAACAGAGATTTGGTTGGGGGCCTCTCCTTCGAGTATTCTGCTATTATCAGATTAATTGAAGAAAGATGTGCCAGAGTAATTGTTGTACTCTCTCCAGCCTTCTTAAAATCGAATGCAAATAAATTTTTAATACAGTATGCTCACGCACACAGCATAGATCAGCAACGTCGCATTGTGATCCCATGTATGGTCGAGCCTTGTAAGAAGCCTGCTGAAATATCTTATTGTCATTCCTTAGATTATTTTAGAACTGTTACTGCGGAAGGCCAGTTGTGGGATTATTGGAAAAAATTAGCAGATTCTATAAAATACAAACCCAGCAATGGGAGGATTTTGAATTCCACTCATGATAGAGCAACTATCCGTGAAATTCACTCACCTTTGCCGTCATCACCAGTTATGCCAGCACTCTACTCTACTCATCATACATCCATATCCAGCACGAGACTTGATAAAAATCATGGCAAGCAGCACTCAAATAGTGTTTTATCTCTATTCAAAAGAAAAGTCAACTATATTGATGATAAAAGAATTAGCAGTACTGTCGAAATTCCGGATAGTGTGTCTGACGATTTGAAACTTTGTTCATCAAAATCAAATGAAGAAAAAGATTGGCAAAATACAAGGATTTCTGACTGCAGTCCCGAATCAACCACTTCTGCAGTTTCAATGGCTCCATTACTTCATTCTTCTAACGATAAGAGATTCAAAAA
>23410 ENA|HAEO01023411|HAEO01023411.1 TSA: Proasellus aragonensis, contig comp39378_c0_seq1
AATAGGCGTCAGTACGAATATAGAACTATATGTGGAATATTTGTTAAACCAATAATATTTGCCCAGATAACTAATAATCCAAAACAAAGATAGGTTCTGTTAACTTGGAATCTTTTTTTTATTTTTCTTTATTCTAAATGCTTTTCTAACTGCATTTCTGATCCCTTTATTATAAGACGACCTGATTTCTGCTACAGAGTTTGATGATATCTGACAATCTTGCAATACAGTGGTATTCTCACTCCATAAACCTTCTTTATGATTATTTGATAAAGTATCCTTAATGTCAACAAAGATCTCACTGCCGTTTACCTTTATAGTAGTATTGATATTTTTTGCACAAATGTCTTCTGATTTTCTTTTAAATCGAGATAACACACTGTTTGAATGGTGACGGTGCTCTGTATGTTGACTAGGAATAGAGGCAGGTAAAGCTGGTAGTGAAGGTAAGGAATTTGATTGAATTTCGCGAATTGTCATTCCATTATATGAAGAATTTACTGCACTTTCTATGTGGGGCTTACGCATATATGTAATAGAGTCCGCTAATTTTTTCCAATAATCCCACAAATAACCATCGGCTGTAACCGTTCGAAAATAGTCAAGTGAATGACAGTAAGATAGTTCAGATGGCTTCTTGCAAGGTTCAACCATACATGGGATCACAATGCGACGTTGCTGATCTATACTGTGTGCATGAGCAAATTGAATCAAAAACTTGTTTGCATTTGATTTTAAGAAGGCCGGAGAGAGAACAACAATTACCCGGGCACATCTTTCTACAATTAATCTCATAACAGCCGAATATTCAAATGAAAGGCCTCCAACTAAATCTCGATCTCTAAGGCATAGTTTTAAATTATAATCTCCTTCCAATTTTTGGACCATCTTATCCACAAAGTCTAAATCTTCATCCGCATACAACACTAGTGCATCATAAAACTGCAAAGTACCACCATCTTGAATATTTTGCTGATCATCTGTTGTGAGTATGTTTGCATCAAAGTCAGCAATTGTAGGTATAATATCATCAGGAGGTGGAGCAATTGGCTTTAAATGCAGAACATCTCTGCTTAAAGCATAATCATAATCATCATAAATAGTCTGCAGTGTATCCTCCATAATGTCAAATCTATCAATGCATTCTAATGCATTCCACAAATCTCCAATTAGTCCACCTTTCTGAATCCACAAATGAAGGCAATGCTGTGTGCAAGAAATTTTACTGCATCGAATTGTTGATGGATCCAGCTTTGCATATTCGGCCAATCCGCGCCAGTCTCTATGAAATTTTGATTCTGCTAATAGAATCTTCCGAGAATCAAGCCTTACAGCTATCTCTTCTTTTGTTTGTTGACGTAATAACACTAAGGAAGATTGACCAACATCTTTCCGTTTATGAACAGAATTCATTTTCTCCCTGATGGAAGCTACGATTAGAATAGTCACATACTATTTGCTCAATTGTGTTATCAATTAGATA
>11819 ENA|HAEP01011820|HAEP01011820.1 TSA: Proasellus assaforensis, contig comp22465_c0_seq1
AATTTGCTCATGCACATAGTATAGATCAGCAACGTCGCATTGTGATCCCATGTATGGTTGAACCTTGCAAGAAGCCATCTGAACTATCTTACTGTCATTCACTTGACTATTTTCGAACGGTTACAGCCGATGGTTATTTGTGGGATTATTGGAAAAAATTAGCGGACTCTATTACATATATGCCTAAGCCTCACTTAGAAAGTACAGTAAATTCTTCATATAATGGAATGACAATTCGCGAAATTCAATCAAATTCCTTACCTTCACTACCAGCTTTACCTGCTTCTATTCCTAGTCAACATACAGAGCACCATCACCATTCAAACGGAGTGCTATCTCGATTTAAAAGAAAACCAGAAGACATTTGTGCAAAAAAAGTAAACAGCAGTGAGATCTTTGTTGACATCAAGGATACTTCATCAAAGAATCATAAAGATGGTGTATGGAGCGAAAGTACAGCTGTATTGCAAGACTGTCAGATATCAGCGCACTCTGTACCAGAAATCAAGTCCTCTTATAATAAAGGGATAAGAAATGTAGTTAGAAAGGCATTAAGAATAAAGAAAAAAAAAAAAAAAAA
>49997_(reversed) ENA|HAEP01049998|HAEP01049998.1 TSA: Proasellus assaforensis, contig comp174033_c0_seq1
TTATTAATAACACAGCCTAATAGAAATTTGAAATTTTGTGATAATTGATTTGCAAATGAATTCCATTATGGATTGATCAAATAGTATGTGACTATTCTAATCATAGCTGCCATCATGGAGAAAATGAATTCTGTACATAAACGAAAAGATGTTGGTCAATCTTCCTTAGTGTTATTACGTCAACAAACAAAAGAAGAGATAGCTGTAAGGCTTGATTCACGGAAGATTCTATTAGCAGAATCAAAATTTCATAGAGACTGGCGCGGATTGGCTGAGTATGCTAAGCTGGACCCATCAACAATTCGATGCAGTAAAATTTCTTGCACACAGCATTGCCTTCATTTGTGGATTCAGAAAGGTGGACTTATTGCAGATTTGTGGAATGCATTAGAATGCATTGATAGATTTGACATTATTGAGGATACACTGCAGACTATTTGTAAGTTAAGCTTGCCACTTGTAACTTAAAGATCAAATAAGGTTGGTTTAAATTTATTATGCGAGTATTACTATTTATTGAAAGTTTAAATAGTTCTAAACATAATTTTTTTTAGACCTATGCGGCTATGCGGTAATGTTGTTTTGAATTATGAGAAACCATTTGTTTCCATCTATATAGTAATCTAAGTTATCTCATGGGGAAATATTTGGAAAAGGTCACTACTCACTATTCAAGGTTCATCTGAATAT
>61920 ENA|HAEP01061921|HAEP01061921.1 TSA: Proasellus assaforensis, contig comp376807_c0_seq1
GACGATTATGATTATGCTTTAAGCAGAGATATTCTGCATTTAAAGCCAATTGCTCCATCTCCTGATGATATTATACCTACAATTGCTGACTTTGATGCAAACATTCTCACAACAGATGATCAGCAAAATATTCAAGATGGTGGTACTTTGCAGTTTTATGATGCTCTTGTGTTGTATGCTGATGAAGATATTGACTTTGTGGATAAGATGGTCCAAAAATTGGAAGGGGATTATAGTTT
>72793 ENA|HAEQ01072794|HAEQ01072794.1 TSA: Proasellus arthrodilus, contig comp282856_c0_seq1
TATTCTTAACACCTTTCTAACTACATTTCTGATCCCTTTATTATAAGACGACTTGATTTCTGGTACAGAGTGTGATGATATCTGACAGTCTTCCAATACAATGGAATTCTCGCTCCATACACCATCTTTATGATTCTTTGATGAAGTATCCTTGATGTCAACAAAGGTCTCACTGCTGTTTACCTTTAAAGTAGTATTGATTTTTTTTGCAAAAATGTCGTCCGATTTTCTTTTAAATCGAGATAACACTCCGTTTGAATGGTGATGGTGCTCTGTATGTTGACTAGGAATAGAAGCAGGTGAAGCTGGTAGTGAAGGTAAGGAATTTGATTGAATTTCGTGAATTGTTATTCCATTATATGAAGAATTTACTGTACTTTCTAAGTGGGGCTTAGGCATATATGTAATAGAGTCCGCTAATTTTTTCCAATAATCCCACAAATAACCATCGGCTGTAACCGTTCGAAAATAGTCAAGTGAATGACAGTAAGATAGTTCAGATGGCTTCTTGCAAGGTTCAACCATACACGGGATCACAATGCGACGTTGCTGATCTATACTATGTGCATGAGCAAATTGAATCAAAAACTTGTTTGCATTTGATTTTAAGAAGGCTGGAGAGAGAACAACAATTACCCGGGCACACCTTTCCACAATTAATCTCATAACAGCTGAATATTCAAATGAAAGACCTCCAACTAAATCTCGATCTCTAAGGCATAGTTTTAAACTATAATCCCCTTCCAATTTTTGGACCATCTTATCCACAAAGTCTAAATCTTCATCAGCATACAACACTAGAGCATCGTAAAACTGCAAAGTACCACCATCTTGAATATTTTGCTGATCATCTGTTGTGAGAATGTTTGCATCAAAGTCAGCAATTGTAGGTATAATATCATCAGGAGGTGGAGCAATTGGCTTTAAATGCAGAATATCTCTGCTTAAAGCATAATCATAATCGTCATAAATAGTCTGCAGTGTATCCTCAATAATGTCAAATCTATCAATGCATTCTAATGCATTCCACAAATCTGCAATAAGTCCACCTTTCTGAATCCACAAATGAAGGCAATGTTGTGTGCAAGAAATTTTACTGCATCGAATTGTTGATGGGTCCAGCTTTGCATACTCAGCCAATCCGCGCCAGTCTCTATGAAATTTTGATTCTGCTAATAGAATCTTCCGAGAATCAAGCCTTACAGCTATCTCTTCTTTTGTTTGTTGACGTAATAACACTAAGGAAGAATGACCAACATCTTTTCGTTTATGTACAGAATTCATTTTCTCCCTGATGGCAGATACGATTCGAATAGTCACAGACTATTTGATCAATTGTAATACATTTTCACTATGCTGATTAAATAA
>70767 ENA|HAER01070768|HAER01070768.1 TSA: Proasellus cantabricus, contig c62851_g1_i1
AGTCCACCTTTCTGAATCCACAAATGAAGGCAATGCTGTGTGCAAGAAATTTTACTGCATCGAATTGTTGATGGGTCCAGCTTTGCATATTCAGCCAATCCACGCCAATCTCTATGAAATTTTGATTCTGCTAAAAGAATCTTCCGAGAATCAAGCCTTACAGCTATCTCATCTTTGGTTTGTTGATGTAATAACACTAAGGAAGATTGGCCAACATCTTTCCGTTTATGAATAGAATTCATTTTCTTCCTGATGGCAGGTACGACTAGAATAGTCACATACTATTTGATCAATTGTGTTAT
>84753 ENA|HAER01084754|HAER01084754.1 TSA: Proasellus cantabricus, contig c77155_g1_i1
GATGATATTATACCTACAATTGCTGACTTTGATGCAAACATACTCACAACAGATGATCAGCGGAATATTCAGGATGGTGGAACTTTGCAGTTTTATGATGCACTAGTGTTGTATGCTGATGAAGATTTAGACTTTGTGGATGAGATGGTCCAAAAATTGGAAGGGGATTATAATTTAAAACTATGCCTTAAAGATCGAGATTTAGTTGGAGGTCTTTCATTTGAATATTCAGCTGTTATGAGATTAATTGTAGAAAGGTGTGCCCGGGTGATTGTTGTTCTCTCTCCGGCCTTCTTAAAATCAAATGCAAACAAGTTTTTGATTCAATTTGCTCATGCACATAGTATAGATCAACAACGTCGCATTGTGATCCCATGTATGGTTGAACCTT
>48887 ENA|HAES01048888|HAES01048888.1 TSA: Proasellus cavaticus, contig comp58896_c0_seq4
AATGTTGATGCGAGTGTGTGGATGGCTGTGTGACATTTTTCACTTTGTTACTTTGACCGGTTACCCCACTAGAGCTCGTCTTGGCGGGAGATACTGCATTGGACGGGGAAAAAAAGAAGTAATGCCTAAGGCAATCGCAAATACAGATCATTTTACTGACATGCCATGCCTGCCAATAAAATGAAGGAAGCTAATACATTTTTTTAAAGCAATTCAGGAATATAATAATTTCGCTATTACTGTAGAGTGTAGACTTAGCAGTAGATAGTATTTTATTAATAGCTATTTCTTAACCGAAAAGTTTAACTTTTACACTAGTGACCTATTTGTCAATGTCAATTACAGTTTTTAAATTGAACAATTTGGACAACCGAGCTAAAACCAAAATTCTTTTGCCTCTAAAATTAACTTCTTATTAGATCACCAGTACATATTTTATAGGCCAGGGCAATAACATATTGTCTAAATTATTCTCCATTAGGTTTCCTATTTACCTTTAGATGCAAAATTACCAAGTGGTTAAGATGAAATAAATAAAAAACCTTACTTTACTTAAGTGCAAAGAGAACACATTGATATTTTAGGATCTTCAAAATATAAAGTTACCAATATTTCTCTCATTTTATATGGAACATTTTAAGCTGTGGGCCTAATATGCAGGGGTCATAATTTATATATTACCATTTTGACGTGCGAGCATTTAAGATGACCTCAGTACTCTGCAGAAGTAAATATTGAAAATATTAGTAACCTAATAATTCATGCTCAGATAACCAATGAGCAAATACAAATATTTCTATTATACTAGGACAGACATTTTAGTTAACTTGGAATCTTTTCTTTCTTTCTTTTTAATTTCAAAGCTTTCTTAACAACGCCTCGAATTCCTTTATTATTAGATGATTTAATTAATGGAAGTGTAGAAGTTGCAGAATTGGATGATTTCTGACTACAATGCGAAATACTAGTGCCTTCTCTGAATACAACTTCTTCGTGAGTCTTCAAATCCTTCGTATCAACAAACGATTCACTTCCGCTAACCTTTAAAGTTACGTAAGTTTTCTTGTCAAGGTCGTCTGATTTTCTTTTAAATCGAGAAAATACACCGTTTGAATGGTGATGATCTTTCACATATTGACTAGGATTAGAAGCTGGTAAAGCTGGTAATGAAGGTAAAGCAGGTGGCTGAATTTCACGAATTGTAATTCTGCTAATCGATGAACTTACTGCACTTCCCACATTCGCCTTTGACATATATTTAATTGAGTCCGCTAATTTTTTCCAATAATCCCACAAATAACCATCAGCTGTAACTGTTCGAAAATAGTCTAAAGAATGACAATAGGAAATTTCAGAAGGCTTCTTGCAAGGCTTAACCATACATGGGATCACAATGCGACGCTGCTGGTCTATGCTATGTGCATGAGCAAATTGAGTCAAAAACTTGTTTGCATTAGAATTTAAGAAGGCCGGAGAGAGGACAACAATCACCCGGGCACACCTTTCTTCAATTAATCTCATAACTGCTGAATACTCAAATGATAAGCCCCCAACTAAATCTCGATCCTTTAAGCAGAGTTTTAAGTTGTATTCCCCTTCTAATTTTTGAACCATCTCATCCACAAAGTCTAAATCTTCATCAACATACAATACTAGTGCATCATAAAACTGCAAAGTTCCACCATCTAGAATATTCTGCTGATCATCTGTTGTGAGTACGTTTGCATCAAAGTCAGCAATGGTTGGTATTATACTATCAGGAGGTGGAGCAATGGGCCTTAAATGTAGTACATCTCTGCTTAAAGCATAATCAAAATCATCATAAATAAATTGCTGCGTATCCTCAATAATGTCGTATCTATCAATACATTCTAATGCTTTCCATAGATCTTTAATTAGTCCTCCTCCTTTTTGAATCCACAAATAAAGGCAATGTTGTGTATAAGAAATTTTGCTGCATCTAATCGTTGAAGGATCCACATTTACATATTCAGCCAATCCTCGCCAGTCCCTATGATATTTTGATTCTGCTAATAGAATCTTGCGAGAATCAAGTCTGACAGCAATCTCTTCTTTTGTTTGCTGACGCAATAATACTATGGAGGCTTGAGCAACTTCTTCCCGTTTGCAAACAGTATTCATTTTCTATTGAATAGCCTACCTAGTCCTTACAGCTACAAACAAAATAGCCACATGATCGGTATAAACATGTGTAATATGAACAATTAGGCCTACAATGGCAAGTATTGGCCTATGTAGGCCTACCCAATATATCAGACTTGAGATAGGCCTAGGCCTATAAACAGATTGAAATTGAATAATTATATAGCCTAATTCAGCCAATTCCAAGGATTAACCTTTAATCAGCAAAAGTACAAAAATGAAAGCTGTGAGTATGAGCTCATTCTTTGCTT
>74354 ENA|HAET01074355|HAET01074355.1 TSA: Proasellus coxalis, contig comp375024_c0_seq1
ATCTTTTAAGCATAATTTTAAATTGTATTCCCCTTCTAATTTTTGAACCATCTCATCCACAAAGTCTATATCTTCATCAGCATACAGCACTAGTGCATCATAAAACTGTAAAGTTCTCCCATCTTGAAGATTCTGCTGGTCATCTGTCGTAAGTATGTTGGCATCAAAGTCAGTGATTGCTGGCATCATTTCATCAGGAGGAGGAGCAATAGGTTTCAATTGCAGTACATCCCTACTTAATGCATAATCATAATCATCATAAATATATTGCAGTGTGTCTTCAATAATATCATATCTATCAATGCACTCTAATGCTTTCCATAAGTCATTAATAAGGTCTCCTTTCTGAATCCACAAATGAAGGCAATGTTGTGTACAAGATATTTTACTAGATCTAATTGTTGAAGAATCCAAATTTGCATATTCAGCCAGTCCTCGCCAGTCTCTATGAAATTTTGATTCTGCCAATAGTATCTTGCGA
>47743 ENA|HAEU01047744|HAEU01047744.1 TSA: Proasellus coiffaiti, contig comp59083_c0_seq2
TAACTTGATAATAACATAGCTTATACTGACTCTGCAAGTAGGCTAGGCCTATGTATTTATTTTATTTGTAGATGCTGTCAGTGAGAAAATGAATACTATTTGTAAACGTAAAGAGGTTGCTCAAGCCCCCTTAGTATTATTACGACAGCAAACAAAAGAAGAGATTGCAGTAAGACTTGATTCTCGCAAGATTCTGTTGGCAGAATCAAAATTCCATAGGGACTGGCGAGGATTGGCTGAATGTGCAAATCTGGATCCTTCAACAATAAGATGTAGTAAAATTTCTTACACACAACATTGTCTCCATTTGTGGATTCGGAAAGGAGGAATAATTAATGATCTTTTAAACGCATTAGAATGTATTGATAGATATGACATTATTGAAGATACGCTGCAATATATTTATGATGATTTTGATTATTCTTTAAGCAGAGATGTACTACATATAAATCCCATTGCTCCTTCTCCTGATTGTATAATACCAACCATTGCGGACTTTGATGCAAATATACTCACAACAGATGATCAACAGAATATTCTAGATGGTGGAACTTTGCAGCATTACGATGCATTAGTTTTGTATGCTGATGAAGATTTAGATTTTGTAGATGAAATGGTTCAAAAATTAGAAGGGGAATACAACTTAAAACTATGCTTAAAGGATCGAGATTTAGTTGGAGGTCTATCATTTGAATATTCAGCAGTTATAAGATTAATTGAAGAAAGGTGTGCGAGGGTGATTGTTGTTCTCTCTCCCGCCTTTTTAAATTCAAACGCCAACAAGTTTTTGACTCAATTTGCTCATGCACATAGTATAGGTCAGCAACGTCGCATAGTGATCCCATGTATGGTTAAGCCTTGCAAGAAGCCTTCTGAAATCTCCTATTGCCATTCTTTAGACTATTTTCGAACGGTTACAGCTGATGGCTATTTGTGGGATTATTGGAAAAAATTAGCAGACTCAATTACATATATGCCTAAGCCCAATTTGGGAAGTGTAGTAAATCCATCATTTAACAGACTGACAATTAGTGAAATTCAGCCACCTTCTTTACCTTTACTACCGGCTTTGCCAGCAGCTGGTGTGAAGGATCATCACCACTCCAACGGTGTGCTTTCTCGATTTAAAAGGAAATCGGAAGATCATGATAAGAAAAGCAACGCAATTTCAAAGGTTAGCGGAAATAAGTCATTAGTTGAAGTTGATGTTACAGATAATCTTCCGATTACTCCTGAAGAAGGTTTCTGTAGAGACAGCACCAGTATTTCGCAATGTAGTCAGAAATCGTGCAATTCTGCAACCTCTGCAGATCCACTTCTTAATTCTTCCAGTAATAAAGGGATAGGAAGTGTAGTTTGGAAAGCATTGAGG
>35147 ENA|HAEV01035148|HAEV01035148.1 TSA: Proasellus escolai, contig comp80928_c0_seq2
CATTGTGTGATTTTATAGTGCAAAATTGTACATACCTATACTATGTGCATGAGCAAATTGAATCAAAAACTGGTTTGCATTTGATTTTAAGAAGGCTGGAGAGAGAACAACAATTACCCGGGCACACCTTTCCACAATCAATCTCATAACTGCTGAATATTCAAAGGAAAGTCCTCCAACTAAATCTCGATCTCTAAGGCATAGTTTTAAACTATAATCCCCTTCCAATTTTTGGACCATCTTATCCACAAAGTCTAAATCTTCGTCAGCATACAACACCAGAGCATCGTAAAACTGCAAAGTACCACCATCTTGAATATTTTGCTGATCATCTGTTGTGAGTATGTTTGCATCAAAGTCAGCAATTGAAGGTATAATATCATCAGAAGGTGGAGCAATTGGCTTTAACTGCAGTACATCTAAATAGCCTGCAGTGCATCCTCAATAATGTCAAATCTATCAATGCATTCTAAAGCATTCCACAAATCTGCAATTAGTCCACCTTTCTGAATCCACAAATGAAGGCAATGCTGCGTGCAAGAAATTTTACTGCATCGAATTGTTGATGGATCTAGCTTTGCATACTCAGCCAATCCGCGCCAGTCTCTAAAAATAGTAAATTAAATACCATTGAGCCTATGGTTTCATTTCATATCTTTCTTAGAGAGAAGAATGAGAACAAATTAGGTTTGAAAATTTAATGCGTTCTGTAAAGTACATCCGATGGCATATATAACAGAAGAAAAAAAAGTAGATACATAGTAATAATGTGGAGATATTCTAACAAT
>15528 ENA|HAEW01015529|HAEW01015529.1 TSA: Proasellus ebrensis, contig c16557_g1_i1
AGATTGGCGTGGATTGGCTGAATATGCAAAGCTGGATCCATCAACAATTCGATGCAGTAAAATTTCTTGCACACAGCATTGCCTTCATTTGTGGATTCAAAAAGGTGGACTAATTACAGATTTATGGAATGCATTAGAATGCATCGATAGATTTGACATTATTGAGGATACACTGCAGACTATTTATGATGATTATGATTATGCTTTAAGCAGAGATGTTTTGCATTTAAAGCCAATTGCTCCACCTCCTGATGATATTATACCTACAATTGCTGACTTTGATGCAAACATACTCACAACAGATGATCAGCAGAATATTCAAGATGGTGGAACTTTGCAGTTTTATGATGCACTAGTGTTGTATGCTGATGAAGATTTAGACTTTGTGGATGAGATGGTCCAAAAATTGGAAGGGGATTATAATTTAAAACTATGCCTTAAAGATCGAGATTTAGTTGGAGGTCTTTCATTTGAATATTCAGCTGTTATGAGATTAATTGTAGAAAGGTGTGCCCGGGTGATTGTTGTTCTCTCTCCGGCCTTCTTAAAATCAAATGCCAACAAGTTTTTGATTCAATTTGCTCATGCACATAGTATAGATCAACAACGTCGCATTGTGATCCCATGTATGGTTGAACCTTGCAAGAAGCCATCTGAACTATCTTACTGTCATTCACTCGACTATTTTCGAACGGTTACAGCCGATGGTTATTTGTGGGATTATTGGAAAAAATTAGCGGACTCTATTACATATATGCCTAAGCCCCATTTGGAAAGTGCAGTAAATTCTTCATATAACAGAATGACAATTCGCGAAATTCAATCAAATTCCTTATCTTCACAACCAGCATTACCTGCCTCTATTCCTAGTCAACATACAGAGCTCCGTCACCGTTCAAACGGAGTGTTGTCTCGATTTAAAAGAAAATCAGAAGACATTTGTTCAAAAAAAATCAATACTACTTTAAAGGTTAACAGCAGTGAGATCTTTGTTGACATTGAGGATACTTCATCAAAGAATCATAAAGAAGGTTTATGGAGCGAGAATACGACTGTATTGGAAGATTGTCAGATATCATCACACTCTGTACCAGTAATCAAGTCATCTTATAATAAAGGAATCAGAAATGTAGTTAGAAAAGCATTGAGAATAAAGAAAAATAAGAAAAAGATTCCAAGTTAACATTGTCTATTTTTGTTTTGGATTATTAGTTATCTGAGCAAGAATTATTGGTTTAACAAATATTCCACATTTAGTTATATATTAGTACTGATGCCTGCTAAATGCTCATACATGGTAGTATGGGTTTAATTAGGTTCCCAGCTTAAAATGTACATCCTAATAAGGGAAACAGTAACTTATATTTATTTGGCTGATCCATAAGATCAATGTGTTCACTTTCTGATTTTTTTATAATGATTTTCATTTTTTTTATGTCATCCAAACCACTTAAAAAATCACTCTGGATATGTAGGGGTAAACCTTAAGAAACATGACGAAATGACCTAAGGACTAAAGAGTGTAGGCTACTTACGTTTTAGATCAAAAGGTTCCCCAACTTTTTGTAGTAGCGTATCATAGAGCGACAGTCAAATAGTCACCCCAAGCCGCTGCAAATGTTACAATGAGAGGAAAAACAGAAGAACAATGTCTATTGATAGTAAATAAAAGATAAGTTACATAGTAAAAAAAAAAAAAATTCAGTTTTAAAG
>15292 ENA|HAEX01015293|HAEX01015293.1 TSA: Proasellus grafi, contig c17240_g1_i1
ATTTGATAACACAATTGATCAAATAGTATGTGACTATTCTAATCGTACCTGCTATCAGGGAGAAAATGAATTCTATTCATAAACGGAAAGATGTTGGGCAATCTTCCTTAGTGTTATTACGTCAGCAAACCAAAGAAGAGATTGCTGTAAGGCTTGATTCTCGGAAGATTCTTTTAGCAGAATCAAAATTTCATAGAGACTGGCGCGGATTGGCTGAATATGCTGAGTTGAACCCATCAACAATTCGGTGCAGTAAAATTTCGTGCACGCAGCATTGCCTTCATTTGTGGATTCAGAAAGGTGGACTAATTATAGATTTATGGAATGCATTAGAATGCATTGATAGATTTGACATTATTGAGGATACCCTGCAGACTATTTATGATGATTATGATTATGCTTTAAGCAGAGATGTTCTTCATTTAAAGCCAATTGCTCCACCTCCTGATGATATTATACCTACAATTGCTGACTTTGATGCAAACATACTTACAACAGATGATCAGCAGAATATTCAAGACGGTGGAACTTTACAGTTTTATGATGCACTAGTGTTGTATGCTGATGATGATTTAGACTTTGTGGATGAGATGGTCCAAAAATTGGAAGGGGATTATAATTTAAAATTATGTCTTAAAGATCGAGATTTAGTTGGAGGTCTTTCATTTGAATATTCAGCTGTTATGAGATTAATCGTAGAAAGGTGTGCCCGGGTGATTGTTGTTCTCTCTCCAGCCTTCTTAAAATCAAATGCAAACAAGTTTTTGATTCAATTTGCTCATGCACATAGTATAGATCAACAACGTCGCATTGTGATCCCATGTATGGTTGAACCTTGCAAGAAGCCATCTGAACTATCTTACTGTCATTCACTCGACTATTTTCGAACGGTCACAGCCGATGGTTATTTGTGGGATTATTGGAAAAAATTAGCGGACTCTATTACATATATGCCTAAGCCTCATTTGGAAAGTGCAGTAAATTCTTCGTATAACAGAATGACAATTCGCGAAATTCAATCAAATTCCTTATCTTCACTACCAGCATTACCTGCCACTATTCCTAGTCAACATACAGAGCTCCGCCAACATTCAAACGGGGTGTTGTCTCGATTTAAAAGAAAATCTGAAGACGTTTCAAAAAAAATCAATACTACTTTAAAGGTTAACAGCAGCGAGATCTTTGATGACATTGCGGATACTTCGTCAAAGAATCAGAAAGAAGGTTTATGGTGCGAGAATGCCACTGTATTGGAAGATTGTTGCCAGATATCACCACACTCTGTACCAATAATTAAGTCATCTTATAATAAGGGGATCAGAAATGTAGTTAGAAAAGCATTAAGAATAAAGAAAACTAAGAAAAAAATTCCAAGTTAACAGTGCCTATTTTTGTTTGGGATTACGTATTAGTTATCTGGGCAAGAATTATTGGTTTAAAAAATATTCCACATTTAGTTCTATATTCGTAATGACGCCTGGTAAATGCTCATACATGGTAGTATGGGTTTAATTAGGTTCACAGCTTAAAATGTACATCCTAACAAGGGAAACAGTAACTTATATTATTTGGCTGATCCATAAGATCAATGTGTTCTCTTTCTGATTTTTTTATAATGATTTTCATTTTTTTTTATGTCATCCAAACCACTTATAAAATCACTCTGGATATGTAGTGGCAAACCTTAAGAAACCCGAATGACTTATCAACTAAAGAGTGTAGGCTGCGTACGCTTTAGATCAAAGGTTCCCCAACTTTTTGTAGTGGTGTATCATGGAGCGACAGTCAAATAGTCACCCCAAGCCGCTGCAAATGTCATAATGGTAGAAAAAATGTACGATCAAGGTCTATTGATAGTAAATAAAAGATAAGTTACGATGTAAATTTTTTTTACACTAATTAAATGAAAATTAAAGTTTTTGTACTATTGGAGATTAATATATTTGATTTGGATATTTTAATTATTGAAACAACACTGGGGTGTGCATTGTAAATAGCAGTATGTATATAAAGTGGCATCGGGAAA
>24997 ENA|HAEY01024998|HAEY01024998.1 TSA: Proasellus granadensis, contig comp49657_c0_seq1
ATCTATTTGATAACACAGATTAATCAAATAGTATGTGACTATTCTTAATCTAAGCTGCCATCATAGAGAAAATGAATTCTGCTCATAAACGGAAAGATGTTTGTCAATCTTCATTAGTGTTATTACGTCAACAAACAAAGGAAGAGATTGCTGTAAGGCTTGATTCTCGGAAGATTCTATTAGCAGAATCAAAATTTCAAAGAGACTGGCGCGGATTGGCTGAGTATGCAAAGCTAGATCCATCAACAATTCGATGCAGTAAAATTTCTTGCACCCAACATTGCCTTCATTTGTGGATTCAGAAAGGTGGACTAATTGCAGATTTATGGAATGCTTTAGAATGCATTGATAGATTTGACATTATTGAGGATACACTGCAGGCTATTTATGATGATTATGATTATGCTTTAAGCAGAGATGTACTGCATTTAAAGCCAATTGCTCCACCTTCTGATGATATCATACCTTCAATTGCTGACTTTGATGCAAACATACTCACAACAGATGACCAGCAAAATATTCAAGATGGTGGTACTTTGCAGTTTTACGATGCTCTGGTGTTGTATGCTGATGAAGATTTAGACTTTGTGGATAAGATGGTCCAAAAATTGGAAGGGGATTATAGTTTAAAAGTAAGAATAATAATGCACATTGATTTCTCAGTTCTAATATTCATATGTTAAATTCATTTTTATAAAATAGACTGAACTATTTCATAGAGTCCATAGAGTTGCAAGGAAAATATTTTTTCCTAATTTGAAATGAAAGAGAAAATCTTTTAAATTTGTTTTTTAAAAAAGTAAA
>52080 ENA|HAEY01052081|HAEY01052081.1 TSA: Proasellus granadensis, contig comp70677_c0_seq1
TTGGAAGGGGATTATAGTTTAAAACTATGCCTTAGAGATCGAGATTTAGTTGGAGGAATTTCTTTTGAATATTCAGCAGTTATGAGATTGATTGTGGAAAGGTGTGCCCGAGTAATTGTTGTTCTCTCTCCAGCCTTCTTAAAATCAAATGCAAACCAGTTATTGATTCAATTTGCTCATGCACATAGTATAGATCAGCAACGTCGCATTGTTATTCCATGTATGGTTGAACCTTGCAAGAAGCCATCTGAACTATCTTACTGTCATTCACTTGACTATTTTCGAACGGCTACAGCCGATGGTTATTTGTGGGATTATTGGAAAAAATTGGCGGACTCTATTACATATATGGCTAAGCCCCACTTAGAAAGAACAGTGAATTCTTCATATAATGGAACCACAATTCGCGAAATTCAATCAAATTCCTTGCCTTCACTACCAGCTTTACCTGCTTCTATAAATAGTCAACAAACAGAGCACCATCATCATCCAAACGGAGTGTTATCTCGATTTAAAAGAAAATCAGAAGACATTTGCCCCAAAAAAAGCACTACTACTTTAAAGGTAAGCAGCAGCGAGGTCTTTGTTGACATGAAGGATACTACATCCAAGAACCATAAAGATAGTTTATGGAGCGAGAGTACCACTGTATTGCAAGACTTTCCGATATCATCGCACTCTGTACCAGAAATCAAATCGTCTTATAGTAAAGGGATCAGAAATGTAGTTAGAAAGGCATTAAGAATAAAGAAAAATAAAAAAAAGATTCCAAGTTAACATGATCTATTTTTGTTTTGGATTAATACTTATCTGGGCAACACTT
>51507 ENA|HAEZ01051508|HAEZ01051508.1 TSA: Proasellus hercegovinensis, contig comp87498_c0_seq3
TATTTGATAACACAGCCTAGGCAAACGCTTGCTCATTTAATCGTTCAAATAACCAATGCTTTTAGCATGAATGTAACTTTTAGTTGTAGCTGACATCCGATAGAAAATGAATTCTGTTTGTAAACGGAAAGATGTTGCTCAAGCTTCCTTAGTGTTACTACGTCAGCAAACAAAAGAAGAAATTGCAGTAAGACTTGATTCTCGCAAGATACTATTAGCGGAATCAAAATTTCATAGGGACTGGCGAGGATTGGCCGAATATGCAAATCTGGATCCTTCAACAATTAGATCCAGTAAAATTTCTTACACACAACATTGCCTTCATTTGTGGATTCAGAAAGGAGGACTAATTAACGACCTATGGAAAGCATTAGAGGGCATTGATAGATTTGACATTATTGAAGATACACTGCAATATATTTATGATGATTATGATTATGCTTTAAGCAGAGATGTACTGCAGTTGAAGCCCATTGCTCCTCCTCCAGATGAAATTATACCTTCAATTGCTGACTTTGATGCCAACATACTCACAACAGATGACCAGCAGAATCTTCAAGACGGGCGAACTTTACAGTTTTATGATGCACTAGTGTTGTATGCTGATGAAGATTTAGATTTTGTCGATGAGATGGTTCAAAAATTAGAAGGGGAATACAACTTAAAACTATGCTTAAAAGATCGTGATTTAGTTGGAGGTCTTTCATTTGAGTATTCAGCAGTTATGAGATTAATTATGGAAAGGTGTGCCCGAGTAATTGTTGTTCTTTCTCCTGCCTTCTTAAAGTCAAACGCAAACACTTTTTTGATCCAATTTGCTCATGCACATAGTATAGACCAGCAACGTCGTATTGTGATCCCTTGCATGGTTAAGCCTTGCAAGAAGCCTCATGAAATTTCTTATAGTCATTCCTTAGACTATTTTCGAACAGTTACCCCAGATGGTTATTTGTGGGATTATTGGAAAAAATTAGCAGACTCAATTACATATACGCGTAAAACAAATTTGGAAAGTGCAGTAAATTCATCATACAACAGAATGACAATTCGCGAA
>23964 ENA|HAFA01023965|HAFA01023965.1 TSA: Proasellus ibericus, contig comp47118_c0_seq2
TGATATTATACCTACAATTGCTGACTTTGATGCAAACATTCTCACAACAGATGATCAGCAAAATATTCAAGATGGTGGTACTTTGCAGTTTTACGATGCTCTAGTGTTGTATGCTGATCAAGATTTAGACTTTGTGGATAAGATGGTCCAAAAATTGGAAGGGGATTATAGTTTAAAACTATGCCTTAGAGATCGAGATTTGGTAGGAGGTCTTTCCTTTGAATATTCAGCTGTTATGCGATTAATTGTGGAAAGGTGTGCACGGGTAATTGTTGTTCTCTCTCCAGCCTTCTTAAAATCAAATGCAAATAAGTTTTTGATTCAATTTGCTCATGCACATAGTATAGATCAGCAACGTCGCATTGTGATCCCATGTATGGTTGAACCTTGCAAGAAGCCATCTGAACTATCTTACTGTCATTCACTTGACTATTTTCGAACAGTTACAGCCGATGGTTATTTGTGGGATTATTGGAAAAAATTAGCTGACTCTATTACATATATGCCTAAGCCCCGCTTACAAACTACAGTAAATTCTTCATATAATGGAATGACAATTCGCGAAATTCAATCAAATTCCTTACCTTCACTACCAGCTTTACCTGCTTCTATTCCTAGTCAACATACAGAGCACCATCACCATTCAAATGGAGTGTTATCTCGATTTAAAAGAAAATCAGAAGACATTTGTGCAAAAAAAAATCAATACTACTTTAAAGGCAAACAGTAGTGAGACCTTTGTTGACATCATGGATACTTCATCAAAGAATCATAAAGATGGTGTATGGAGAGAGAGTACCACTGTATTGCAAGACTGTCAGATATCATCCCACTCTGTACCAGAAATCAAGTCGTCTTATAATAAAGGGATCAGAAATGTAGTTAGAAAGGCATTAAGAATAAAGAAAATTAAAAATCACTTTCTGATCGAAA
>31605 ENA|HAFA01031606|HAFA01031606.1 TSA: Proasellus ibericus, contig comp55508_c0_seq1
ATAATTATTAATAACACACCTAGGCCTAATAGAAATTTGAAATTTGGTTATAATTGACCGGCAAATTAATTACTTAAAAGATTGGTCAAATAGTATGTGACTAATCTAATCGTAGCTGCCATCGGAGAGAAAATGAATTCTGTACATAAACGGAAAGATGTTGGTCAATCTTCCTTGGGATTATTACGTCAACAAACAAAAGAAGAGATAGCTGTAAGGCTTGATTCTCGGAAGATTCTATTAGCAGAGTCAAAATTTCATAGAGACTGGCGCGGATTGGCTGAGTATGCAAAGCTGGACCCATCAACAATTCGATGCAGTAAAATTTCTTGCACACAGCATTGCCTTCATTTGTGGATTCAGAAAGGTGGACTAATTGCAGATTTGTGGAATGCATTAGAATGCATTGATAGATTTGACATTATTGAGGATACACTGCAGACTATTTGTAAGTTAAGCTTACCACTTGTAACTTAAATAATAAACAAGGTTGGTTTC
>48112 ENA|HAFB01048113|HAFB01048113.1 TSA: Proasellus jaloniacus, contig comp152229_c0_seq1
TGAATTAAATGGGAAATATATGTTTAACCAATAATTATAAGTGTTGCCCAGATAAGTAATAACCCAAAACAAAGATAGATCATGTTAACTTGGAACCTTTTTTTTATTTTTCTTTATTCTTAATGCCTTTCTAACTACATTTCTGATCCCTTTATTATAAGACGATTTGATTTCTGGTACGGAGTGCGATGATATCTGACAGTCTTGTAATACAGTGGCACTCTCGCTCCATAAACTATCTTTATGGTTCTTTGATGTAGTATCCTTGATGTCAACAAAGACCTCACTGCTGTTTACCTTTAAAGTAGTATTGATTTTTTTTGCGCAAATGTCTTCTGATTTTCTTTTAAATCGAGATAACACTCCGTTCGGGTGGTGATGGTGCTCTGTTTGTTGACTAGGTATAGAAGCAGGTAAAGCTGGTAGCGAAGGTAAGGAATTTGATTGAATTTCGCGAATTGCGGCTCCATTATATGAAGAATTCACAGTTCTTTCTAAATAGGGCTTAGCCATATACGTAATAGAGTCCGCCAATTTTTTCCAATAATCCCACAAATAACCATCGGCTGTAACTGTTCGAAAATAATCAAGTGAATGACAGTAAGATAGTTCAGATGGCTTCTTGCAAGGTTCAACCATACATGGGATCACAATGCGACGTTGCTGATCTATACTATGTGCATGAGCAAATTGAATCAAAAACTGGTTTGCATTTGATTTTAAGAAGGCTGGAGAGAGAACAACAATTACCCGGGCACACCTTTCCACAATCAATCTCATTACTGCTGAATATTCAAATGAAAGTCCTCCAACTAAATCTCGATCTCTAAGGCATAGTTTCAAACTATAATCCCCTTCCAATTTTTGGACCATCTTATCCACAAAGTCTAAATCTTCATCAGCATACAACACCAGAGCATCATAAAACTGTAAAGTACCACCATCTTGAATATTTTGCTGATCATCTGTTGTGAGTACGTTTGCATCAAAGTCAGCAATTGAAGGTATAATATCGTCAGGAGGTGGAGCAATTGGCTTTAAATGCAGTACATCTCTGCTTAAAGCATAATCATAATCGTCATAAATAGTCTGCAGTGTATCCTCAATAATGTCAAACCTATCGATGCATTCTAATGCATTCCACAAATCTGCAATTAGTCCACCTTTCTGAATCCACAAATGAAGGCAATGCTGTGTGCAAGAAATTTTACTGCATCGAATTGTTGATGGATCTAGCTTTGCATACTCAGCCAATCCGCGCCAGTCTCTATGAAATTTTGATTCTGCTAATAGAATCTTCCGAGAATCAAGTCTAACAGCAATCTCTTCTTTTGTTTGTTGACGTAATAGCACTAATGAAGACTGAGAAACATCTTTCCGCTTATGAACAGAATTCATTTTCTCTATGATGGCAGCTATGATTAAGAATAGTCACATATGGTACTCTATTTTTGATCAATCTAAAATGGAATGAATTTGCTAGTCCACAATAATCCTAGGATAAAAATAGGTTGGGGAAAAGTTTAAAAGAGGTCATTTTGGGAAAAAATATTTGTTTTA
>49347 ENA|HAFC01049348|HAFC01049348.1 TSA: Proasellus karamani, contig comp67257_c0_seq1
AAATATTTGATAACACAGCCTAGGCAAACTCTAGCCATTTTAATTGTTTAAATATTTAATGCGTTTAGCATGAATGTAACTTTTAGTTGTAGCTGTTATCGGATAGAAAATGAATTCTGTTTGTAAGCGGAAAGATGTTGCTCAAGCTTCTTTAGCGTTATTACGTCAGCAAACAAAAGACGAGATTGCAGTACGACTTGACTCTCGCAAGATACTATTAGCTGAATCAAAACTTCATAGGGACTGGCGAGGACTTGCTGAATATGCAAATCTGGATCCTTCAACAATTAGATCCAGTAAAATTTCTTGCACACAACATTGTCTTTATTTGTGGATTCAAAAAGGAGGATCAATTAATGACCTATGGAAAGCATTAGAGTGCATTGATAGATATGACATTATTGAAGATACACTGCAATATATTTATGATGATTACGATTACGCTTTAAGCAGAGATGTACTACAGTTGAAGCCCATTGCTTCGCCTTCAGATGAAATTATACCATCAATTACTGACTTTGATGCCAATATACTCACAACAGATGACCAGCAGAATCTTCAAGATGGAGGATCTTTACAGTTTTATGATGCGCTAGTGTTGTATACTGATGAAGATATAGATTTTGTGGATGAAATGGTTCAAAAATTAGAAGGGGAATACAACTTGAAACTTTGCTTAAAAGATCGTGATTTAGTTGGAGGACTTTCCTTTGAGTATTCAGCAGTTATGAGATTGATTGTTGAAAGGTGTGCCCGGGTAATTGTTGTCCTCTCTCCTGCCTTCTTAGAATCAAAGGCAAACTCTTTTTTGACCCAATTTGCTCACGCACATAGTATAGACCAGCGACGTCGTATTGTGATCCCTTGCATGGTTAAACCTTGCAAGAAGCCTCATGAAATTTCTTATAGTCACTCCTTAGACTATTTTCGAACTGTTACCCCAGATGGTTTTTTGTGGGATTATTGGAAAAAATTAGCAGACTCAATTACATATGCACCTAAAACAAATTTGGGAAGTGCAGAAAATTCATCATATAACAGAATGACAATTCGTGAAATTCAGCCACTTTCAGAACCTTCAGTGCCGGCTTTACCAGCCCCTAATCATAGTCAACATTTAAAGAACCATCGATATTCAAATGGAATGTTTTCTCGATTTATAAGAAAGTCAGAAGAACTTGGTGACAAGAATACCAACACAACGTTAAAGGTTAACGAAAGTAAGTCCTTCATCGATATAAAGGAAGCTTCATCAAAGAGACAACAAGAAAAAGGTTTATATGGAAGAAACACAGATGCTTCGCAATACAGTCAGAAATCGTCTACTTCTACGGTTCCATTAATCAAAGCCTCTAATAATAAAGGGATCAGAAGTGTTGTTAGAAAAGCTTTGAGGTTAAAGGAAAAAAAAAAAAAAAAA
>42115 ENA|HAFE01042116|HAFE01042116.1 TSA: Proasellus meridianus, contig comp61610_c0_seq2
ATAATTATTAATAACACAATGCTAAATTATGCCTAGGCTAACCTAAATTCTAGCGAAAAGCAGAGCTCTAAAAATTTGAGCTCAATGTAGGGTATACATATACACTCAGTGACCAAAACAATTAGCCTAACATTTTCAGTTCTAACAAAACTGCAAATACAACTCGGCCAAGAGTCCAAGACCTACTTTGCATTGATCTTTCTCTCAAGTATTCTTTCATACGCAAGCATTGTAAAACGTAATAATATCAAATAAATTATTTAATCTGGCGTGCAACCAGTTTTGCAAAAAATGCTATAGGCCTAAGCCTGTAACTCGAATTGTCTTTTAACACTTCATCTGACCATAACTCATAAGACAGTTATAGAAAATGAATTCTGTACATAAACGGAAAGATGTTGGTCAATCTTCCTTAGTGTTATTACGTCAACAAACAAAAGAAGAGATTGCTGTAAGGCTTGATTCTCGGAAGATTCTATTAGCAGAATCAAAATTTCATAGAGACTGGCGCGGATTGGCTGAGTATGCAAAGCTGGACCCATCAACAATTCGATGCAGTAAAATTTCTTGCACACAGCATTGCCTTCATTTGTGGATTCAGAAAGGAGGACTAATTGCAGATTTGTGGAATGCATTAGAATGCATTGATAGATTTGACATTATTGATGATACACTGCAGACTATTTATAATGATTATGATTATGCTTTAAGCCGAGATGTTCTGCATTTAAAACCAATTGCTCCACCTCCTGATGATATTATACCTACAATTGCTGACTTTGATGCAAACATACTCACAACAGATGATCAGCAAAATATTCAAGATGGTGGTACCTTGCAGTTTTATGATGCTCTAGTGTTGTATGCTGATGAAGATTTAGACTTTGTGGATAAAATGGTCCAAAAATTGGAAGGGGAATATAGTTTAAAACTATGCCTTAGAGATCGAGATTTAGTTGGAGGTCTTTCATTTGAATATTCAGCTGTTATGAGATTAATTGTGGAAAGGTGTGCCCGGGTGATTGTTGTTCTCTCTCCGGCCTTCTTAAAATCAAATGCAAACAAGTTTTTTATTCAATTTGCTCATGCACATAGTATAGATCAACAGCGTCGCATTGTGATCCCATGTATGGTTGAACCTTGCAAGAAGCCATCAGAATTATCTTACTGTCATTCACTTGACTATTTTCGAACGGTTACAGCCGATGGTTATTTATGGGATTATTGGAAAAAATTAGCAGACTCTATTACATATATGCATAAGCCTCACTTAGAAAGTACAGTAAATTCTTCATATAATGGAATGACTATTCGCGAAATTCAATCAAATTCCTTACCTTCACTACCAGCATTACCTGCTCCTATTCCTAGTCAACATACAGAGCACCGTCACCATCCAAACGGAGTGTTATCTCGATTTAAAAGAAACTCAGAAGACATTTGTGCTAAAAAAATGAATACTACTTTAAAGGTAAGCAGCAGTGAGATCTTTGTTGACATTAAGGATACTTCATCAAAGAATCATAAAGATAGTTTATGGAGCGAGAGTACCTCTGTATTGCAAGACTGTCAGATATCATCGCACTCTGTACCAGAAATCAAGTCATCATATAATAAAGGGATAAGAAATGTAGTTAGAAAGGCATTAAGAATAAAGAAAAAGAAAAAAAAGATTCCAAGTTAACAATGTCTATCTTTGTTTTGGATTATTACTTATCTGGGCAACAATTATTGGTTTAACAAATAGGCCTAATCCACACTTAATTCGGTATTCGAACTGATGCGTGTTAAATGCTCATACATGGTAGTATGGGTTTAACTAGGTCCACATCAAAAAATGTTTAACTTAACAAGAAAAACGGTAACTTATAATTTGTCTAATCCATAAGTTATCAATGTGTTCACTTCTGATTTTTTTTATAATGATTTTCATTTTTTTATGTCACCTAGTTACTTAAAAATTAAATTATCACACTATACATCTTGTAATAAACCACAAGAAACACAACGAAAATGACTTACGGCTAGGCCCTATTTACCTACTGGAGGTAATCAAAGGTTCCCTAAACTTTTGTAGGGGTGTACCATTGAGGGA
>24143 ENA|HAFF01024144|HAFF01024144.1 TSA: Proasellus ortizi, contig c23692_g1_i2
AGATAGTTCAGATGGTTTCTTGCAAGGTTCAACCATACATGGGATCACAATACGACGTTGTTGATCTATACTATGCGCATGAGCAAATTGAATCAAAAACTTGTTTGCATTTGATTTTAAGAAGGCCGGAGAGAGAACAACAATCACCCGGGCACACCTTTCTACAATTAATCTCATAACAGCTGAATATTCAAATGAAAGACCTCCAACTAAATCTCGATCCTTAAGGCATAGTTTTAAATTATAATCCCCTTCCAATTTTTGAACCATCTCATCCACAAAGTCTAAATCTTCATCCGCATACAACACTAGTGCATCATAAAACTGCAAAGTTCCACCATCTTGAATATTCTGCTGATCATCTGTTGTGAGTATGTTTGCATCAAAGTCAGCAATTGTAGGTATAATATCATCAGGAGGTGGAGCAATTGGCTTTAAATGCAAAACATCTCTGCTTAAAGCATAATCATAATCGTCATAAATGGTCTGCAGTGTATCCTCAATAATGTCAAATCTATCAATGCATTCTAATGCATTCCATAAATCTGAAATTAGTCCACCTTTCTGAATCCACAAATGAAGGCAATGCTGTGTGCAAGAAATTTTACTGCATCGAATTGTTGAAGGGTCTAGCTTTGCATATTCAGCCAATCCGCGCCAATCTCTAAAAATAGTACATTTAAAATCATTGAGCATATGGTTTCATTTCATATCTTTCTTTGAGAGAAGAATCGGGGAGAAAAAGAACATATACAATTTCCGAGGGCAAGTTTGGTTTGT
>46696 ENA|HAFG01046697|HAFG01046697.1 TSA: Proasellus parvulus, contig comp73196_c0_seq1
TTCTGTTTCTAAATGGCCGCAAGGTCTTTCCAGAATTCTTCGTCAATGTATTCTTATGTAACATTCCCTATCATTCAGCTGATCCTCTTCTGATGTGAACCAGTAACAAGGATCAATCCATTGTGTACATTCTACCCGTAGAACTATGTGGGAGCATTTTATCTGGTCTCATTCCTTACACATGTCGAATAAAATGCTGAATATCAGTTAAACCAATTATTCTTGCCGAGACAGCCAATAAACAATAGTAAAAATTACTACGCATGGGCACTGTTAAGATGCAACTTTAATTTTTTTTTTCTTCCCCTTTAATCTCAAAGCTTTCCTAACAACACTTCTGATTCCTTTATTATTTGAAGGCTTGATTAATGGCACCGTAGATGTTGAGGATTTTTGACTGTATTGCGAAACACCATTGTTTTCTTCCTGTAAACCTTCTTCCTGCCTCTTAGATGAATTATCCTTTATATCAACGACGGATTCACATTCGTTAACCTTCAGTGTTGCGCTGATTTTCTTGTCACCGAGGTCTTCTGGCTTTCTTAGAAATCGAGAAAACACTCCATTTGAATGATGACGATGCTTTGAATAATGCCTTTGATTAGGGGCTGGTAAAGATGCCATTAAAGGTTCTGAAAGTGGCTGAATCTCACGAATTGTCATTCTGTTGTATGAAGAATTTACCGCACTTTCCAAATTTGTTTTAGGCGCATATGTAATTGAGTCTGCCAATTTTTTCCAATAATCCCACAAATAACCATCTGGGGTAACCGTTCGAAAATAGTCTAATGAATGACTATAAGAAATTTCATGAGGTTTCTTACAAGGCTTAACCATGCAAGGGATCACAATACGACGTTGCTGATCTATACTATGTGCATGAGCAAATTGGATCAAAAAAGTGTTTGCGTTTGATTTTAGGAAGGCAGGAGAGAGGACAACAATCACCCGGGCACATCTCTCCACAATTAACCTCATAACGGCTGAATACTCAAATGAAAGACCTCCAACTAAATCACGATCTTTTAAGCATAATTTTAAGTTGTATTCCCCTTCTAATTTTTGAACCATCTCATCCACAAAGTCTAAATCTTCATCAGCATACAACACTAGTGCATCATAAAACTGTAAAGTTCTCCCATCTTGAAGATTCTGCTGGTCATCTGTCGTGAGTATATTTGCATCAAAGTCTGTAATTGATGGTATCGTTTCATCTGGAGGAGGAGCAATAGGCTTCAATTGCAGTATGTCTCTGCTTAAAGCATAATCATAATCATCATAAATATATTGCAGTGTATCTTCAATAATATCATATCTGTCAATGCATTCTAATGCTTCCCATAAGTCTTTAATTAGACCTCCTTTCTGAATCCACAAATGAAGGCAATGTTGTGTACACGATATTTTACTAGATCTAATTGTTGAAGGATCCAAATTTGCATATTCGGCAAGTCCTCGCCAGTCTCTATGAAATTTTGATTCTGCTAATAGTATCTTGCGAGAATCAAGTCTTACCGCAATCTCTTCTTTTGTTTGCTGACGTAATAACACTAAGGAAGCTTGAGCAACATCTTTCCGTTTACAAACAGAATTCATTTTCCATCTGATGTCAGCTATAACTATAGGTTACACTCATGCTACAAGCATTGATTATTTGAACACTTAAAATGAAAAGTGTTTGCTGTGTTATCAAATAGA
>32677 ENA|HAFH01032678|HAFH01032678.1 TSA: Proasellus racovitzai, contig comp42732_c0_seq2
TATCTATTTGATAACACACCTAGGCCTAATAGAAATTGGAAATTTTGTTATAATTGACTAGCAAATTAATTTCATTATATATTGATCGAATAGTATGTGACTATTCTAATCGTAGCTGCCATCAGGGAGAAAATGAATTCTGTTCATAAACGGAAAGATGTTGGTCAATCTTCCTTAGTATTATTACGTCAACAAACAAAAGATGAGATAGCTGTAAGGCTTGATTCTCGGAAGATTCTATTAGCAGAATCAAAATTTCATAGAGACTGGCGGGGATTGGCTGAGTATGCAAAACTGGACCCATCAACAATTCGATGCAGTAAAATTTCTTGCACACAGCATTGCCTTTATTTGTGGATTCAGAAAGCTGGACTAATTGCAGATTTGTGGAATGCATTAGAATGCATTGATAGATTTGACATTATTGAGGATACACTGCAGCTTATTTATGATGATTATGATTATGCTTTAAGCAGGGATGTTCTGCATTTAAAGCCAATTGCTCCACCTCCTGAAGATCTTATACCTACAATTGCTGACTTTGATGCAAACATTCTCACAACAGATGATCAGCAAAATGTTCAAGATGGTGGTACATTGCAGTTTTACGATGCTCTAGTGTTGTATGCTGATGAAGATTTAGACTTTGTGGATAAGATGGTCCAAAAATTGGAAGGGGATTATAGTTTAAAACTATGCCTTAGAGATCGAGATTTAATTGGAGGACTTTCATTTGAATATTCAGCTGTTATGAGATTAATTGAGGAAAGGTGTGCCCGGGTAATTGTTGTTCTCTCTCCAGCCTTCTTAAAATCAAATGCAAACAAGTTTTTGATTCAATTTGCTCATGCACATAGTATAGATCAGCAACGTCGCATTGTGATCCCATGTATGATTGAACCTTGCAAGAAGCCATCTGAACTATCTTACTGTCATTCACTTGACTATTTTCGAACGGTTACAGCCGATGGTTATTTGTGGGATTATTGGAAAAAATTAGCTGACTCTATTACATATATGGCTAAGCCCCACTTAGAAAGTACAGTAAATTCTTCATATAATGTAATGACAATTCGCGAAATTCAATCAAATTCCTTACCGTCACTACCAGCTTTACCTGCTTCTATTCCTAGTCAACATACAGAGCACCATCACCATCCAAACGGAGTGTTATCTCGATTTAAAAGAAAATCAGAAGACACTTGTGCGAAAAAAATCAACACTACTTTAAAGGTAAACAGCAGTGAGATCTTTGTTGACGTCAAGGATACTTCATCAAAGAATCGTAAAGATAGTTTATGGAGCGAAAGTACCACTGTATTGCAAGACTGTCAGATATCATCGCACTCTGTACCAGAAATCAAGTCTTCGTATAATAAAGGGATCAGAAATGTAGTTAGGAAGGCATTACGAATAAAGAAAAATATAAAAAAGATTCCAAGTTAACAATGTCTATCTTTGTTTTGGATTATTACTTATCTGAGAAACAATTATTGGTTTAACAAATATTCCACATTTAGGGCCTAGTTCAATATTCGTACTGATGCGTGTTAAATGCTCA
>9971 ENA|HAFI01009972|HAFI01009972.1 TSA: Proasellus rectus, contig comp21232_c0_seq1
GTCAAACTGCTCCAAAAATAAACTTAAAATAGAAATTATTGAATAAAATAGAAACTGAACACTTAGATTGATCAAATAGTATGTGACTATTCTAATCGTTTCTACCATCAGGGAGAAAATGAATTCTATACATAAACGGAAAGATGTTGGTCAATCTTCCTTAGTGTTATTACGTCAACAAACAAAAGAAGAGATAGCTGTAAGGCTTGATTCTCGGAAGATTCTATTAGCAGAATCAAAATTTCATAGAGACTGGCGCGGATTGGCTGAGTATGCAAAGCTGGACCCATCAACAATTCGATGCAGTAAAATTTCTTGCACACAGCATTGCCTTCATTTGTGGATTCAGAAAGGTGGACTTATTGCAGATTTATGGAATGCATTAGAATGCATTGATAGATTTGACATTATTGAGGATACACTGCAGACTATTTATAATGATTACGATTATGCTTTAAGCAGAGATATTCTGCATTTAAAGCCAATTGCTCCACCTCCTGATGATATTATACCTACAATTGCTGACTTTGATGCAAACGTACTCACAACAGATGATCAGCAAAATATTCAAGATGGTGGTACTTTGCAGTTTTACGATGCTCTAGTGTTGTATGCTGATGAAGATTTAGACTTTGTGGATAAAATGGTCCAAAAATTGGAAGGGGATTATAGTTTAAAACTATGCCTTCGAGATCGAGATTTAGTTGGAGGGCTTTCCTTTGAATATTCAGCTGTTATGAGATTAATTGTGGAAAGGTGTGCCAGGGTAATTGTTGTTCTCTCTCCAGCCTTCTTAAAATCAAATGCAAACAAGTTTTTGATTCAATTTGCTCATGCACATAGTATAGATCAGCAACGTCGCATTGTGATCCCATGTATGGTTGAACCTTGCAAGAAGCCATCTGAACTATCTTACTGTCATTCACTTGACTATTTTCGAACGGTTACAGCCGATGGTTATTTGTGGGATTATTGGAAAAAATTAGCGGACTCCATTACATATATGCCTAAGCCCCACTTAGAAAGTCCAGTAAATTCTTCATATAATGGAATGACAATTCGCGAAATTCAATCAAACTCCTTACCTTCACTACCAGCTTTACCTGCTTCTATTCCTAGTCATCATACAGAGCACCAGCACCATTCAAATGGAGTGTTATCTCGATTTAAAAGAAAATCAGAAGACATTTGTGCAAAAAAAATCAATACTAATATAAAGGTAAACAGCAGTGATATCTTTGTTGACATCAAGGATACTTCATCAAAGAATCATAACGATGGTGTATGGAGCGAGAGTGCAACTTTATTGCAAGACTGTCAGATATCATCGCACTCTGTACCAGAAATCAAGTCATCCTATAATAAAGGGATCAGAAATGTAGTTAGAAAGGCATTAAGAATAAAGAAAATTAAAAAAAAGATTCCAAGTTAACAATGTCAATCTTTATTTTGGATTATAACTTATGTGAGCAACAATTATTGGTTTAACAAATCTTCCACATTTAGTTCAGTATTCTTACTGACTCATGTTAAATGCTCATACATGGTAGTATGGGTTTAATTAGATACACAGCTAAAAATGTTCAACTTAGCAAGAGAAACAGTAACTTATAATTTGTATGATTCATAAGTTATCAATGTGTTCACTTTCTGATTTTTCTTATAATGATTTCATTTTTGATGTCATCAACCACTTAAAAAATCACTCTGGACATCTTGTGGTAAAGCTTAAGAAATACAACAAAAATTACGAAAGGCCTAAATAGTATAGCTCATTACCTACTTTGAGAGATAGCAGAATAATCACGAGTATGTATGGTGACGCGAATGTTTAGATGAATGTGTGACACCTTGAGTCTTTGACTAGCAACCCCCACTGAAGGGAGAAGAGGTTCATCTCTTCTTTGTTCGGTGAG
>72248 ENA|HAFJ01072249|HAFJ01072249.1 TSA: Proasellus solanasi, contig comp201830_c0_seq1
ACATGTTTTCCTTGCAACTCTATGGACTCTATGAAATAGTTCAGTCTATTTTATAATTATGAATTTAACTTATGAACTGAAAAATCAATGTGCATTATTATTCTCACTTTTAAACTATAATCCCCTTCCAATTTTTGGACCATCTTATCCACAAAGTCTAAATCTTCATCAGCATACAACACCAGAGCATCGTAAAACTGCAAAGTACCACCATCTTGAATATTTTGCTGGTCATCTGTTGTGAGTACGTTTGCATCAAAGTCAGCAATTGAAGGTATAATATCATCAGAAGGTAAAGCAATTGGCTTTAAATGCAGTACATCTCTGCTTAAAGCATAATCATAATCGTAATAAATAGCCTGCAGTGTATCCTCAATAATGTCAAATCTATCAATGCATTCTAAAGCATTCCATAAATCTGCAATTAGTCCACCTTTCTGAATCCACAAATGAAGGCAATGCTGGGTGCAAGAAATTTTACTGCATCGAATTGTTGATGGATCTAGCTTTGCATACTCAGCCAATCCGCGCCAGTCTCTATGAAATTTTGATTCAGCTAACAGAATCTTCCGAGAATCAAGCCTAACAGCAATCTCTTCTTTTGTTTGTTGACGTAATAACACTAATGAAGACTGACAAACATCTTTCCGTTTATGAACAGAATTCATTTTCTCTATGATGGCAGCTACGATAAAAAATAGTCACATACTATTTGATCAATCTATAATGGAAATAATTAGCTAGTCCATTATTACAAAATTTCAAATTTCCATTAGGCCTATGTGTGTTATCAAATA
>37980 ENA|HAFK01037981|HAFK01037981.1 TSA: Proasellus spelaeus, contig comp98354_c0_seq1
ATCTTCTGATTTTCTTTTAAATCGAGATAACACTCCGTTTGAATGGTGACGGTGCTCTGTATGTTGACTAGGAATAGAGGCAGGTAAAGCTGGTAGTGAAGGTAAAGAATTTGATTGAATTTCGCGAATTGTTATTCCATTATATGAAGAATTTACTGCACTTTCTAAGTGGGGCTTATTCCTATATGTAATAGAGTCAGCTAATTTTTTCCAATAATCCCACAAATAACCATCGGCTGTAACCGTTCGAAAATAGTCAAGTGAATGACAGTAAGATAGTTCAGATGGCTTCTTGCAAGGTTCAACCATACATGGGATCACAATACGACGTTGCTGATCTATGCTGTGTGCATGAGCATATTGAATCAAAAACTTGTTTGCATTTGATTTTAAGAAGGCCGGAGAGAGAACAACAATTACCCGGGCACATCTTTCTACAATTAATCTCATAACAACTGAATATTCAAATGAA
>38609 ENA|HAFK01038610|HAFK01038610.1 TSA: Proasellus spelaeus, contig comp108379_c0_seq1
TATAATTATTAATAACACAATTGAGCAAATAGTATGTGACTATTCTAATTGTAGCTTCCATCAGGGAGAAAATGAATTCTGTTCATAAACGGAAAGATGTTGGTCAATCTTCCTTAGTGTTATTACGTCAACAAACAAAAGAAGAGATAGCTGTAAGGCTTGATTCTCGGAAGATTCTATTAGCAGAATCAAAATTTCATAGGGACTGGCGTGGATTGGCCGAATATGCAAAGCTGGACCCATCAACAATTCGATGCAGTAAAATTTCTTGCACACAGCATTGCCTTCATTTGTGGATTCAGAAAGGTGGACTAATTGGAGATTTGTGGAATGCATTAAAATGCATTGATAGATTTGACATTATGGAGGATACACTGCAGACTATTTATGATGATTATGATTATGCTTTAAGCAGAGATGTTCTGCATTTAAAGCCAATTGCTCCACCTAATGATGATATTATACCAACAATTGCTGACTTTGATGCAAACATACTCACAACAGATGATCAGCAGAATATTCAAGATGGTGGTACTTTGCAATTTTATGATGCACTAGTGTTGTATGCGGATGAAGATTTAGACTTTGTGGATAAGATGGTCCAAAAATTGGAAGGAGATTATAATTTAAAACTATGCCTTAGAGATCGAGATTTAGTTGGAGGTCTTTCATTTGAATATTCAGCTGTTATGGGCACATTCCAACGCTTTCCCG
>58420 ENA|HAFL01058421|HAFL01058421.1 TSA: Proasellus beticus, contig comp87689_c0_seq1
TATCTATTTGATAACACACCTAGGATTAATGGAAATTTGAAATTTTGTCATTGTGGACTAGCAAATTCATTCCATTTTAGATTGATCAAAAAAAGAGTAGGCCTATGTGACTATTCTTAATCATAGCTGCCATCATGGAGAAAATGAATTCTGTTCATAAGCGGAAAGATGTTTGTCAATCTTCATTAGTGCTGTTACGTCAACAAACAAAAGAAGAGATTGCTGTTAGACTCGATTCTCGGAAGATTCTATTAGCAGAATCAAAATTTCATAGAGACTGGCGCGGATTGGCTGAGTATGCAAAGCTAGATCCATCAACAATTCGATGCAGTAAAATTTCTTGCACACAGCATTGCCTTCATTTGTGGATTCAGAAAGGTGGACTAATTGCAGATTTGTGGAATGCATTAGAATGCATCGATAGATTTGACATTATTGAGGATACACTGCAGACTATTTATGACGATTATGATTATGCTTTAAGCAGAGATGTACTGCATTTAAAGCCAATTGCTCCACCTCCTGATGATATTATACCTTCAATTGCTGACTTTGATGCAAACATACTCACAACAGATGATCAGCAAAATATTCAAGATGGTGGTTCTTTACAGTTTTACGATGCTCTTGTGTTGTATGCTGATGAAGATATAGACTTTGTGGAAAAGATGGTCCAAAAATTGGAAGGGGATTATAGTTTGAAACTATGCCTTAGAGAGCGAGATTTAGTTGGAGGACTTTCATTTGAATATTCAGCATTAATGAGATTGATTGAGGAAAGATGTGCCCGGGTAATTGTTGTTCTCTCTCCAGCCTTCTTAAAATCAAATGCAAACCAGTTTTTGATTCAATTTGCTCATGCACATAGTATAGATCAGCAACGTCGCATTGTGATCCCATGCATGGTTAAACCTTGCAAGAAGCCATCTGAACTATCTTACTGTCATTCACTTGACTATTTTCGAACGGCTACAGCCGATGGTTATTTGTGGGATTATTGGAAAAAATTGGCGGACTCTATTACATATATGGCTAAGCCCCACTTAGAAAGAACTGTGAATTCTTCATATAATGGAGTCACAATTCGTGAAATTCAACCAAATTCCTTACCTTCACTTCCAGCTTTACCTGCTTCTATACCTAGTCAACAAACAGAGCACCATCACCAACCAAACGGAGTGTTATCTCGATTTAAAAGAAAATCAGAAGACATTTGCGCAAAAAATATCAATACTACTTTAAAGGTAAACAGCAGTGAAATCTTTGTTGACATCAAGGATACTACTTCAAAGAGCGAGAGTACCACTGTATTACGAGACTGTCAGATATCATCGCACTCTGTACCAGAAATCAAATCGTCTTATAATAAAGGGATCAGAAATATAGTTAGAAAGGCATTAAGAATAAAGAAAAATAAAAAAAAGATTCCAAGTTAACATGAGCTATCTTTTTTTTGGAGTTATTACTTATATGGGCAACACTTATAATTATTGGTTTAACAAATATTTCCCATTTAATTCAGTATTCGTGCTGATGTGTGTTAAATGCTCATACATGGTAGTATGGGTTTAATTAGGTCTACAGTGAAAATGTTCAACTTACAAAGGAAAACCGTTACTTATAATTTGTCTGATCCAGAAGTTATCAATGTGTTCACTACTGATTTTCTTTATAATTATTTTCATTTTTTATGTCATCCAAGCCACATCTTGCGGTAAACCTTAAGCAGCACTACAAAAACGTCTTACTGTAAAGCCACAATAGTGTAGGCTATTTGCCTACTTGATCTGAACAAAGGTTCCCCCAATTATTGTAGTGGTGTTCCATTGAAGGATAGTTAAATAATCACCTCCAAGTTGCTGCAAATATTACAATGCAATAGAGGAACAACGTACTAGCAGAAATAAAATATTAATTTATATATGTTTTAAAAAAATATTGGGGTAAAAGGACAAGAAATTCTA
>Parhyale_hawaiensis phaw_30_tra_m.019659
TAATACTAATAATAATTTATTAGTATTAGCTAGCTAGTATAATTTTTTTTTCATTTCCAGCTTTCTAGCATGCCCCAGCATCAAGGAGCATTATGAATGCATTGCCACAGTCTGAGATGGATGATGAGTGGACTGGCTGGACAAGTATGGCACTTGCTGCACCCATTAGAATATTAAGTCCAGCAAGCCATTCTATTTTGTCATCCTCATTAGACAGTCATAAAATTTTACTATCACCAGAAGGTTTCCACAGGGACTGGAGAGGACTTGCTGAGTATGCTCGCATCGATGTGCCATCCATTTCAGCTGCTTCCCGGATCTCTTTTACATCCCACTGCCTGCACTTGTGGGGTCAAGGAGGGGGAACTCTGCAGCTTGTGATGGAGGCACTTGTTGCTATGGACAGATATGATGTTATTGAGGACACCAAGACAGCTGTTGAGAATGACTATCTGAAAATTCAACAGGAAGGATTTCCTTCACTTCCACCCACGCTGCAAGAAAAGGAAACCGTTCATTCTTATTATGACGAGAATGTTCTCACTATACATGACCAAGAGAGCTTGGAAAAAGGGGGAGGGTTGACGCACTACGACGCCCTGGTTCTACACGCCGATGAGGATCTGCCCTTTGTGCAGCTGCTGCTTGAGAAGCTAGAAGGAGAATATGGGCTGAAGCTGTGTGTCAAAGATCGAGACCTAATAGGAGGCTTGCAGTTTGAAAGTTCGAGTGTGGTGCGGCTCATCATGGAGCGCTGCTCTCGCGTCATCGTCATCTTCAGTCGGTCATTCTTGGCTTCTCCCCACAACAAATATTTTCTGCACTTCGCTCATGCACTTAGTGTTGACCAGTGCCGTCGTATCGTGATCCCCTGCATGCTGGAACCTTGCGAGCGTCCTGCGGTCATCAATTTCTGCCACAGCCTCGACTACTTCCGTGCCAAAGGGTACTGGGATTACTGGAAAAAACTCAGGGACTCCATTGTGTCCAGACCTGTGCGAGCTATTGCGGCACCCACGGCTACAGTCACCGAACTGCCACCCCAGTCGCCCTTGGCCCTGCCAGCCCCGCAGTCCCCCAGCTGCCTGCCTGCTGCTGTCCCCGCCGCTCAGCAGCCCCTGATGATTGCCGGTGTCTCCATCACTTCAGGAGCTCCTGCTGCGCCCGCCTCCCCGAGCCACTCCAGCAAATCCACGTGGTGGAAAAGGCCTCCTGCCTTTTTGCGGGGCAAAAAGAAAAGTGACAAATATAAGGACGATGACAGAGGGTATGTCGCATCCGAGGGCAGCTTTGCAAACGGCTTACCATGCTCGGCAGCCTCCCTCAACGGTTCCTCTGCTAGCGACACCACCGCAACTTGCCTGAAGTCAAGTTCAGTTGAGAGAGAGGACACCTCAGGTCAAAACCAACACACCGATGTTTCCTACTTATCAGTTAGTACTACTAGCTCTGTGACGGATGTACCTAGCAGAAGCACCTCAGAAAGTAATCGTCACAACAGTCAGTCAGCCGCAAGTGCAGCATCACCACAGCGCTACACGTCTTCCTCCCTGCAGCTGTTGTTGCCTGACGTAGACGCGCAGGGCACCGCAGAAGCCTCGAAAGACTCCCCGACATCTCACTACAATAATTCTAGACGCGTTGGTAATCCTGTAGCGAAATTTTTAAAGAAAACTAAGAAGAAAGTGAAGCTTCCTGCCTAATTTACTTGCCAGTTATAATGCCTCACACTATGCTAATTAGCTGCTACTTATGAATGTAGTTATAGCAACTGACTCTCAGAGTGCAATACA
