# Supplementary material for: Comparative genomic analysis of innate immunity reveals novel and conserved components in crustacean food crop species
Source: BMC Genomics. 2017 May 18;18:389. doi: 10.1186/s12864-017-3769-4 (PMC5437397; doi:10.1186/s12864-017-3769-4)
Supplement: Supplementary file 24 — Fasta files of all sequences. (ZIP 3690 kb) [file 12864_2017_3769_MOESM25_ESM.zip › Additional file 12/16 cactus.txt]

>Asellus_aquaticus_ ENA|GDKY01016322|GDKY01016322.1 TSA: Asellus aquaticus Contig_16481cactus transcribed RNA sequence
CGTGGAAGTAGTATGGCATATCACGAGGTTACTACCCCATCAGGCTCTTTTAGACTTACCAAATAATTCAGGCAGAACCCCGCTTCACTTGGCCGTTGCTAGTGGCGACTCTAGGCTGGCGAGACACTTGATCGTGTGTGGGGCATCGCCGGTAGCGAGGAATTTAAAAGGTGAAACTCCTCTTCACATCGCCTGCAGGAGCGGCGATCCCGTAATGGTGTCTGGATTAACGAGTCAGGTCACTGTGTACGAAGTGGTATCAGCGAGGTTGGCGTATCCCCCGAATCATACTCATGGTCTTCTGGCTGCGGATTTAAATAACTACGATGGCCAGACATGCATACACGTAGCTGCTCAAGGAGGACATAAGGAAATACTGCAGCACTTAACATGGTACGGTGCTGATATTAACGCTAAGGAATGTAAATGCGGTCGAACAGAGCTGCATTACGCTGTAGAAGCGAGAGATCCTGATTTAGTGAGGTTTTTGACTGATTCCTGCAGGTCGGCCCTCGGTATTCAAACTTACTCTGGACTCACCCCATATCAGCTTGCGCTGGCGAATGATACGCCTACTATAGCCACCCTTCTGGAGGAGTTAGGAGCAAAAAAGGACCCTCTGCCTGCGACATACGCCGTCGAGGACGACTTGGAATACGATGACGAATCCTCAACTTACGGCGAATGAATTGTCATGGGCAGTTGATGATTTACTAGATCGGA
>Astacus_astacus ENA|GEDF01007711|GEDF01007711.1 TSA: Astacus astacus TR18842_c0_g1_i1 transcribed RNA sequence.
CCCGGGACACGCTCAGTGCTCTCCGCTCTGACTGCTCGCTCGTGCCTCCTGTGTTGCGATTGTGGAATGGTGCCAGTCTGGTGAAGTGATTTAGTGCTTTATAACTTAACAGGGCCATGTTGGTGCGTTAGTGAGGGAGCTTTCGAAGACCCCCCAATATCGGTAGGATTATATAGTAAAGGGCGCGAGCCTATAGTGCCCGGGCGTATTGATCTTGTGGTAGCTTGTTTACATCTGGACTCTATGCTAAGATGTGGCACAGTGGCCAGGGTCAGGGTGGTATAGTGGAGCAGGTTTCAGTGGTGCCCCAGCGTGGGGGGTGTATCCCAATCCCCATAGCGGGAGAGGAGAGCGCAAGGACCAAAGTTTCCTCCCCAACCACCGACTACAAGTCCCTTTACGACTCTCACAACGACTCTGGTTTCCTCTCCGGCTCAAATCTCATCTCGTCGTGCCTGAGCTGCGACGACAACACCGCCAGCAGTCACAACACCACCAGCAGCGCGGATAACATGCGCTCAGAACACATTGGAGTGGCCGGGGAACCCCACCACCACGCTTCGAATCATGACAAAACTCAGGCGGCTCTCTCACAAGCCAAACTTGATTCAGGCATCGACATCTCGGAGCAGCTGAGTTCTCTCCACCTTGCGTCTCCTTCCACCTCATCCTGCTCCTCCAGCAGCGCCACCTCGGAAGCTGGAGATGCGGACACCACCCCACGAAAGCCAGCGACCCCTCCACCGCGACGCTCCCGCCTGGGGCTCAGTGAAGCTCAGGTGGCCCTCCTGCAGGAGATCTTTCAACGAGACGAAGATGGAGACACCCAGCTCCACGTGGCGGTGATGCGAGGGTTCATCGAGGTGGTCTACCACATCACCAGGCTCCTCCCCCACCAGGCATTCCTCGACCTTGCCAACCACTCCGGCAGGACGGCCCTGCACCTGGCGGTGGGCGCGGGCGACGCGGGCGTGGCGAGACACCTGGTAGTGTGTGGGGCGTCTCCAGTGTCAAGAGACCGCCGAGGCAACACACCCCTACACCTGGCGTGTGGGCAGGGAGACGCGCTCATGGTGACCCAGCTCACCCGACCCGTCACTGTGGCCGAGGTTATCACCGCCAGGCTCTCCTATGCCCCCGCCCACACTGCGGGACTCCTGGCAGCTGATCTCACGAACTATGATGGTCAGACGTGTATACATGTGGCGGCCCAGGGCGGACACAAGGAGATCCTGCAGCACCTCACTTGGTACGGCGCCGACATCAATGCCAGAGAAGGCAAGAGTGGGCGCACTGCACTACACTACGCTGTAGAGGCCCGCGACCCTAGCCTAGTCGCCTTCCTCACCGAGTCGTGTCGGGTCTCTCTCACCCTCGAAACCTACGCTGGCCTAACACCCTACCAGCTAGCTTTAGCGAACGGAGCGACGGGCCTGGCTAACCTCCTCCTGGAGCTTGGAGCTCCCAGCGACGCCTTGCCCCCGTACCTCACTGCTGACGACGACCTCGACTACGATGAGGTCAGTGGCGCAGTGGAGAGTACCAATGGATGGGGCACCGTGGACGACCTCAGGATTGGTGGTGTGCCAGTGCCTATGGCGATGCCTGTCCCTGTTAATGACAACAATCCCTTCAATGCTGACCTCTACTTCTAAGCTCATCTGGGACCTGAGATTGGCTGCAGAACTTTTGAATAAAGACATGATCAAAGATGCTCATGCTACGAGGCATTGCTATTGACTTCATGTTGACCTTTACACAGCTTTTTCCAAAATGAAGGAAAAGGCCCTATGAACGGTGCCTTTGCTCCTGTGGCATTGCAGTAGGCCGTGGGGTTTGAGTCAGTGAGTGACTGGGGCTCGGTGCAGGAAATGATGGTGCCTTGGATTTTACCGGCTTATGCTCTCTCTTGAGAAGCTAAACTGCTGAGCTCCATTAGATATTTCAGACCCTTTGCATTGTGCAGCACTTGTGCTCGGACTGCATGAGGCGTATTATCTTGAGAAACGAGACACTAAGCGAGACGTGATGAAGTGGCATGACAAATTGCACTAAAGACTTATTGTTGACTCTTTGGCTACCTTGAAAGAATTTAAAGAGAAAATGCTCATACAAAGTATTCTAACCTTGCTGTAACAAACATTAGTGAGCATTTAAAGTTGATTTCTCAAAGAGGGTGTATTACTGTCTATCTGTGATCTCAAATAATGGGGTTAGCTTTGAGCAGAAAATGTAGTAGTGGAAAACTATTTGTTTTTGGGCAGTTTGGAAGCCTGGAGTACTGTACCTCACTGTCTTGATGCAAAGGCATCTTTATATTTCTCTAATAATGTGTCTGTATTGACAGATTTTACTTTGACTCGACTCTTGAATCAGGCAGTTTGAGATGACTGCTCAGTAAAAGTTTTAAAATGCCCTTTGATTATTTTTTTTATTTTTTAACTACTGTAGTTTGATTTTCCAAGCTCAATCAGAATTCCCTATATCAGGTAGAGAGTGAACTCAAATGAAAGTTGTCAAGTTGTCCTGCATTCTCGTGGAAAGCACTGTTCTATTGTCTCACAGCTAGAGCAGGCACAGTAACATCCATTTTGTTTTGAAGATCCACTGCACGAGCTGCATGCGTGATGGTATATGAGAGTGCATTGTGATATTCAACAGTTCAACATATTCATTAGTGGGCCATAAACTTGGCATATTTTAAGGTAAAACATTGTCTCGTCATATCAGAAATATTTAGGTTATTTAATAATATAATGTAATTTATATTTATCCTTAATCTTTAAAAATTATAGTGATGAGAATATTTGGTAATTTTAAATTTATTTTGGCACTAATCTTAAAAGAATTTTTGTAATTACTTTTTGTTTTCAATACATGTAAAGAGTACCGGTAGTCATTAAAACAATCAGGAAGATTTTGTAATACTGTATCAGTACTGTGCTGTTAGCTACTGATAGTTTATTAACAACAATGCATCTCTGCCTAGCGCGGGTCGAATGACTTTGATGATCAAACAATATTAGGAGTGGCATTAACTACAAATATTGTGCCAGTTTTTGATGTGTATATATTGTTCCTTCATATCAATAATGCTGTCATACTAGAAACTGGATGGTTGTAGATTTAGAGTGCACTGCCTTTCTACTTCCAAATACTGTATTGACCTTTTGTATGTCAAGGTTATAAATTCTAGATGGTTAGTGCAGAGTGTATCTTGTCACACTCATTACAATCAACATTTAAGTATTTACATGCTTGAAGAATTCTTGGTAAGTAATTAGAATGCCCAGGTTAGCCTAGTATAACAAAAATGTTACTAGGGCAAAAGAGTTGGCACGATATAGTTTAATACATGTAGTTCTATTTTTGCCATCAGAGTAAATATATATGGTTATATATATGGTTATAACACATAGTACTGCCACTTGACTGCTTATAAAACATTGTCTTGGTGCCCAGCTCAACACAGATCCAAGGCTTTCAAACTATACATGCATCTACATTTATATTCTACATAAACCTGGATTTCCACATTAGTGCTGTGTCGATCAGCACTGGCGTGGTGTCCTATATGTGCGCCCAGAGCTGCGGTCACTTCCACCTGAATGTTTCCTGTGTTAGTTTGTGTTATTCCTCTTCATGATGGGACTAGTTGCTGCTACACTGCTGGTTAATGAAGCTGTTTCTGCAGCTAGTGGTGACTGCTCTTGTTGCCATGGCTGTTAGTAACAGATGGTTGCCTTTGGCAAGTGAAGCTGTTTTATTGCAGCTAGTGGCAACTGCTATTAATGCCATGAGTATTATTAACTGATGGTTGCTGCTAGTAGTGTGAAACAAGAAATAGTTGTCCCAGGTAATGGTTACCGTGATAGTTGCTACAAGTAGTAAAGAGCAAGTTGGATGTATTGTCGCATTGGCAACCATCCGATTGTTACTGTGGTAGCAGAACTTGGCAACCATCAGATTGTTACTGTGGTAGCAGAACTTGGCAACCATCAGATTGTTACTGTGGTAGCAGAAC
>Astacus_leptodactylus ENA|GBEI01008478|GBEI01008478.1 TSA: Pontastacus leptodactylus Pl_CLC_8493 transcribed RNA sequence.
CTCTCCTTCAACCTTGGCGAGTGGAGAAAGTTTGGAAATTTTGGCGATATTGCTTGTGTAATCTTCAAGACGAGAATCCGTGTCTTGAAAGTTTTGAGATTTAAGAGCATTTTACATTATTGCTTTCATGGGTTTCCGGGATTTTGGAAGTGGTAAATATACCGCTGGAGTTTAATTAGTGTTTGTTTGAATTTTTTTAAAGAAAGCTTTGCTATGCAGGACAGTATAATGTGTTTTTCTATTTTGGCTGTATTATTTTTTTTCTGGAGCAAGGNNGTTTCCGGGATTTTGGAAGTGGTAAGCGAAGGTAGCGAGTGGTGAGATGGATGGTTGTGGCGGCGTGTGGCAGCGGGTGGTGGTGAGGCAGCCATTCACTCGGCCAGAGCTCACACGCTCAGTGCTCTCCGCTCTGACAGCTCGCTCGTGCCTCCTGTGCCGCGATTGTGGAATGGTGCCAGTCTGGTGAAGTGATTTAGTGCTTTATAACTTAACAGGGCCATGTTGGTGCGTTAGTGAGGGAGCTTTCGAAGACCCCCCCAATATCGGTAGGATTATATAGTGAAGGGCGCGAGCCTATAGTGCCCGGGCGTATTGATCTTGTGGTAGCTTGTTTACATCTGGACTCTATGCTAAGATGTGGCACAGTGGCCAGGGTCAGGGTGGTATAGTGGAGCAGGTTTCAGTGGTGCCCCAGCGTGGGGGGTGTATTCCAATCCCCATAGCGGGAGAGGAGAGCGCAAGGACCAAAGTTTCCTCCCCAACCACCGACTACAAGTCCCTCTACGACTCTCACAACGACTCTGGTTTCCTCTCCGGCTCAAATCTCATCTCGTCGTGCCTGAGCTGCGACGACAACACCGCCAGCAGTCACAACACCACCAGCAGCGCGGATAACATGCGCTCAGAACACATAGGAGTGGCCGGGGAACCCCACCACCAAGCTTCGAATCATGACAAAACTCAAGCGGGTCTCTCACAAGCCAAACTTGATTCAGGCATCGACATCTCTGAGCAGCTGAGTTCTCTCCACCTTGCGTCTCCTTCCACCTCATCCTGCTCCTCCAGCAGCGCCACCTCGGAGGCTGGAGATGCGGACACCACCCCACGAAAGCCAGCGACCCCTCCACCGCGAAGCTCCCGCCTGGGGCTCAGTGAAGCTCAGGTGGCCCTCCTGCAGGAGATCTTCCAACGAGACGAAGATGGAGACACCCAGCTCCACGTGGCGGTGATGCGAGGGTTCATCGAGGTGGTCTACCACATCACCAGGCTCCTCCCCCACCAGGCATTCCTCGACCTTGCCAACCACTCCGGCAGGACGGCGCTGCACCTGGCGGTGGGCGCGGGCGACGCGGGCGTGGCGAGACACCTGGTGGTGTGTGGGGCGTCTCCAGTGTCAAGAGACCGCCGAGGCAACACCCCCCTACACCTGGCGTGTGGGCAGGGAGACGCGCTCATGGTGACCCAGCTCACCCGACCCGTCACCGTGGCCGAGGTTATCACCGCCAGGCTCTCCTATGCCCCCGCCCACACTGCGGGACTCCTGGCAGCTGATCTCACCAACTATGATGGTCAGACGTGTATACATGTGGCAGCCCAGGGCGGACACAAGGAGATCCTACAGCACCTCACTTGGTACGGCGCCGACATCAATGCCAGAGAAGGCAAGAGTGGGCGCACTGCACTACACTACGCTGTAGAGGCCCGCGACCCTAGCCTAGTCGCCTTCCTCACCGAGTCGTGTCGGGTCTCTCTCACCCTCGAAACCTACGCTGGCCTAACACCCTACCAGCTGGCTTTAGCGAACGGAGCGACGGGCCTGGCTAACCTCCTCCTGGAGCTTGGAGCTCCCAGCGACGCCTTGCCCCCGTACCTCACTGCTGACGACGACCTCGACTACGATGAGGTCAGTGGCGCAGTGGAGAGTACCAATGGATGGGGCACCGTGGACGACCTCAGGATTGGTGGTGTGCCAGTGCCTATGGCGATGCCTGTCCCTGTTAATGACAACAATCCCTTCAATGCTGACCTCTACTTCTAAGCTCATCTGGGACCTGAGATTGGCTGTAGAACTTTTGAATAAAGACATGATCAAAGATGCTCATGCTACGAGGCATTGCTATTGACTTCATGTTGACCTTTACACAGCTTTTTCCAAAAGGAAGGAAAAGGCCCTATGAACGGTGCCTTTGCTCCTGTGGCATTGCAGTAGGCCGTGGGGTTTAAGTCAGTGAGTGACTGGGGCTCGGTGCAGGAAATGATGGTGCCTTGGATTTTACCTGCTTATGCTTCTCTCTCGAGAAGCTAAACTGCTGAGCTCCATTAGATATTTCAGACCCTCTGCATTGTGCAGCACTTTGTGCTCGGACTGCATGAGGCGTATTATCTTGAGAAACGAGACACGAAGCGAGACGTGATGAAGTGGCATGACAAATTGCACTAAAGACTTATTGTTGACTCTTTGGCTACCTTGAAAGAATTTAAAGAGAAAATGCTCATACAAAGTATTCTAACCTTGCTGTAACAAACATTAGTGAGCATTTAAAGTTGATTTCTCAAAGAGGGTGTATTACTGTCTATCTGTGATCTCAAATAATGGGGTTAGCTTTGAGCAGAAAATGTAGTAGTGGAAAACTATTTGTTTTGGGCAGTTTGGAAGCCTGGAGTACTGTACCTCACTGTCTTTATGCAAAGGCATCTTTATATTTCTCTAATAATGTGTCTGTATTGACAGATTTCACTTTGACTCGACTCTTGAATCAGGCAGTTTGAGATGACTGCTCAGTAAAAGTTTTAAAATGCCCTTTGATTATTTTTTTCTTTTTTAACTACTGTAGTTTGATTTTCCAAGCTCAATCAGAATTCCCTATATCAGGTAGAGAGTGAACTCAAATGAAACTTGTCAAGTTGTCCTGCATTCTCGTGGAAAGCACTGTTCTATTGTCTCACAGCTAGAGCAGGCACAGTAACATCCATTTTGTTTTGAAGATCCACTGCACGAGCTGCATGCGTGATGGTATATGAGAGTGCATTGTGATATTCAACAGTTCAACATATTCATTAGTGGGCCATAAACTTGGCATATTTTAAGGTAAAACATTGTCTCGTCATATCAGAAATATTTAGGTTATTTAATATAATGTAATTTATATTTATCCTTAATCTTTAAAAATTATAGTGATGAGAATATTTGGAAATTTAAATTTATTTTGGCACTAATCTTAAAAGAATTTTTGTAATTACTTTTTGTTTTCAATACATGTAAAGAGTACCGGTAGTCATTAAAACAATCAGGAAGATTTTGTAATACTGTATCAGTACTGTGCTGTTAGCTACTGATAGTTTATTAACAACAATGCATCTCTGCCTAGCGCGGGTCGAATGACTTTGATGATCAAACAATATTAGGAGTGGCATTAACTACAAATATTGTGCCAGTTTTTGATGTGTATATATTGTTCCTTCATATCAATAATGCTGTCATACTAGAAACTGGATGGTTGTAGATTTAGAGTGCACTGCCTTTCTACTTCCAAATACTGTATTGACCTTTTGTATGTCAAGGTTATAAATTCTAGATGGTTAGTGCAGAGTGTATCTTGTCACTCATTACAATCAACATTTAAGTATTTACATGCTTGAAGAATTCTTGGTAAGTAATTAGAATGCCCAGGTTAGCCTAGTATAACAAAAATGTTACTAGGGCAAAAGAGTTGGCACGATATAGTTTAATACATGTAGTTCTATTTTTGCCATCAGAGTAAATATATATGGTTATATATATGGTTATAACACATAGTACTGCCACTTGACTGCTTATAAAACATTGTCTTGGTGCCCAGCTCAACACAGATCCAAGGCTTTCAAACTATACATGCATCTACATTTATATTCTACATAAACCTGGATTTCCACATTAGTGCTGTGTCGATCAGCACTGGCGTGGTGTCCTATATGTGCGCCCAGAGCTGCGGTCACTTCCACCTGAATGTTTCCTGTGTTAGTTTGTGTTATTCCTCATGATGGGACTAGTTGCTGCTACACTGCTGGTTAATGAAGCTGTTTCTGCAGCTAGTGGTGACTGCTCTTGATGCCATGGCTGTTAGTAACAGATGGTTGCCTTTGGCAAGTGAAGCTGTTTTATTGCATCTAGTGGCAACTGCTATTAATGCCATGAGTATTATAACTGATGGTTGCTGCTAGTAGTGTGAAACAAGAAATAGTTGTCCCAGGTAATGGTTACCGTGATAGTTGCTACAAGTAGTAAAGAGCAAGTTGGATGTATTGTCGCATTGGCAACCATCCGATTGTTACTGTNNNNNTGTGGTAGCAGAACTTGAGGGTTGCATCAGTTATATTCCTTACTCCTTTCTTCATATATTGTCCTGTAAATATTCTGCTGTATATATTGTACAATTGTCACGTCTTAATTTTTGTCAGTGTAATAAAATTTATTTATTTAAAAATGTTTTAATTCTTAAAATTACCCCATACCGGTTGTTGAAGCTTCTGCCAGTTTAAAGTCTCAAAATCTATAAAA
>Bragasellus_peltatus_ ENA|HAEN01052160|HAEN01052160.1 TSA: Bragasellus peltatus, contig comp43791_c0_seq3
GATTGACAACTGGCTGAACGAACCAAATACCACCATTCGTTAACGTTTGGTGGTGGTGTGAGGTTGCGTCGTGTCTTGAATAGCTTGCAAATGTCACGTATCGGCAATCGTATGTAGGCGCATTTAAAATGAAATGGTTTCTGATGGTTGTGCTAAAGTGGTATTGTGATGTTTATAAATAAACGTACATAAATAAAGCGTATAAAAGTCACTCGTAGTAAATTTGTTGTTATAATATCACGGTTTTGATTTCCCTGCTTCGTTCTCTTTTGAGTTAGCTTTGTGACAAAATTCTGCGCTGAAGTAACGAAAAATGATTTCTGGAGGTAACAATAGCGTCGTTACGTCTGAAAAACAGAGTCACAGTAGCAGTAGAATGGCAAAACTGTCCCAAGATGGAGACGGGTCTAGCAGACTGCAGTCTCCCACTAAAGTAGATAGCTACAAATCTCAACCAGACAACCAAATGGACTCGGGATTTATGTCTGGCTCCAACCTTCTATACTCTTCTAGCTTAAGTAGCGAGGAGGGCAAATCGTACATCCGAACCAACAGTAGAGAAATGGATAGCGGTTTATCGAGAGATTTTGAGGAAAGCCAGGATGACAGTTGTGGAAAAGACACTTTGAACTGTTCGGGTAACCTGGATTCAGGCATTGACTTAGGATTAAGCGAAAGAATTAGTTCTTTAAATATACAAACCGACCACAAAAATTCCGCAGTAGCAGAATCGTTGCCATTAGAGGACGATTGTCGTAACCAGCCAGAGCCTAAGAGTAAAATATTGGAACAGCTGGGCCTTTCGCCTGCTCATGTACACATATTGAAGGAAATTTTTAGAAAAGATGATGACGGAGACACACAACTTCACGTAGCCATTATGAGGGGATTCGTTGAGGTTGTATGGCACATTACTAGGCTGCTGCCTCACCAGGCGCTCTTAGATTTACCGAACAATTCTGGCCGAACGGCTCTTCACCTTGCTGTGGCAAGTGGGGACGCGAGGTTAGCGAGGCATCTGATCGTTTGCGGGGCTTCTCCGGTGGCCAGGAATTTGAAAGGCGAAACCCCCCTCCACATTGCCTGTCGGGACGGTGACCCCATCATGGTCTCTGGATTAACCAGTCAGGTCACGGTGTACGAAGTAGTGTCAGCGAGGCTGAGGTATCCCCCAAACCACACTCACGGTCTGCTGGCGGCGGATCTAAATAACTACGATGGCCAAACGTGTATACACATAGCTGCTCAAGGAGGCCACAAAGAAATATTGCAACATCTAACCTGGTACGGAGCGGATATTAATGCCAAGGAGTGTAAATGTGGCCGAACGGCCCTCCATTACGCGGTAGAGGCCAGAGACGCCGAGTTGGTTAAATTTCTGGCTGAATCTTGCAGGTCGGCGCTTAGCATTCAGACGTACTCCTGTTTGACGCCCTATCAGCTTGCGCTTGCTAACGATACGCCTCACATAGCCACTCTGTTGGAAGAATTGGGAGCCAAGAAGGACCCTCTGCCCTCGAATTACGCCATCGAGGATGACTTGGAATACGAAGACGATTCCGCATCATTTGGCGATGATTTGTCCTGGGCCGTTGACGATTTGCAAATTGGCGGAGTTTCTCTGCAAATGTCCACCGCAGTTCCTGTGTCTTCTCATGGCCCCTTTAACGCCGACCAGTATCTGTAAAGAAGACGCTGCTTCATTTTCATCAGGACGCTTCCTCGAGAGCACAGAAGATTTGTGGTTGTCATGCATTCGAACCCCCCTCTCTCGACCTCATTCGAAATCTACCCCTCTCTTGACCTCATTCGAAATCTTCCCCTCTTTGATTGAACGACTTCTCTCGGCGACTCTTTAGAGACTTCCTCCAGCGAAGAAGAGCGAGGCTCAGTTGATCTTGGTGCTGTTCACCTCTTCGTATGTTCCGTTAATTAAGGTAAACTGTATAATGCCTGACGCAATGTTAGTTAACTCATACAGGTGAATGCGAACACTTGTTTAAGACAGCATTGCTTCTGAACAAAACTTGACTCGCAGTTACAGCTGCAAAAAAGTACTATTCGGTGCAAAAAAAACTACATATCTGGTACTATTAGTTTAGTTCAAAGCATTTAAAACATTTAAAGTGAACAAAGCAATTGTGTTTAAGTGCATTTATAAATAAGTCAAGAATAACATTTTTTCTGTCTTCTGTTCCGAAATATTATGTGACTCGTTGCCTTAGCTGAAAATGGAAAGCTGAAAACCCGTATCATAAAATACCACTCTGCCACTTTTCAAAATATTGTAATTTACTGTGATTTTGTAATTAAAAGTAATTAATCACGCGCAAACGTTATTACAAAATGATAAATATCGAACTCTCGCAATTTTAAGATTCAGCTTTTTAATTGTTTGCTGTTATTACTTCAAACTACACTTAGTTACAACTTCAGCAGTGCGATAGTATGTCCGTAAATATCAACCTCCTAGAAGAATTTGCGTGTACTGTACATTAAGATGGGCTTGTGTACATAGATACCAGTTGTGCCAAATTATTTTATTTTCTATATTTTTGTTATATTTTAAAAGCAGTTTGCTTAGTACATTTAAAGAAAACAACTGCAACGAATATATTGAAAGCTGCACCGCGACTGCTAAGTTGTATTGAGAAAGAAATTGTCATGTCAGTTGAAGGTTTCTTGGATGTTCTGTATTGAGTGATTCCAGACAGGACCATTGCAATTTTTGCATTTTGGGACTGCATTTTTAACGTTCTTTTTTGCATTTCATCGCTGGAATTATTTGTTATGAAGTAGTGACATTTGCTTGCAAACCAAACGATTTTCTTCATCTTTTAACATTTTACTTTCATTTTTACTACTTTTTAGTGGAACTTAACCATGCCTCAACAGCTCGATACGTATAGCAAAATCCAAAGATTTACTGCTGTCCACTTGTAAGCCTGAAGATACTGTACTGTTGTTAAAATAACAGTTCTGACTCACTGTGAACATAAATGAGCGTAAATTATGATACTAAAAGCGATATTAAATGTAGCGTAATTAATTAATTCAAACTTTCCAGTCTTGTTGATTTGAGTTAATTTATAAGGCAATCTTGTACATTGTAAATACATCTTGTAAATCTGACTTCCTAATATTGTCTTACCGGAAATATAATTT
>Callinectes_sapidus ENA|GEID01036379|GEID01036379.1 TSA: Callinectes sapidus C_sapidus_gill_comp41193_c0_seq2 transcribed RNA sequence.
GATCTCACTGCCTGAGGGACCCTGAGCTGATAGTGTTCCTGGCGGAGTCCTGCAGGGTGTCTCTTACGCTGGAAACTTACGCAGGACTCACGCCTTACCAGCTGGCACAGGCTAACGGCGCCTCAGGTTTGGCAACACTGCTCTTGGAGTTGGGGTCGCCCGGGGAGGAGCTGCCGCACTACCTGACAGGGGAGGACGACCCTGATTATGACGAGCATGGCCCCTGCCCTGACAACAACGGATGGGGAATAATGGATGACTTACGTATAGGAGGGATTCCAGTGCCTCTCGCCATGGCACTGCCCGTCACGGATGCCAGCGGCGCTCTCAACGCTGACCACTACTTCTAAAGGTCGTGAGTGGTCGTGAAGAAGCGGAGCGGCTTTTCTGAAGGGAGAACAAATTAATTAGTGGACATAAACGACTTTGATGACTTTTAAGGATGCAACAAGGTCGTGGGGGGGGAGGGGTAGTGGGTCGTGAAGGTGAGAGGTTGAAGATGTGAAGTTGATGTAGGGAAGAGTGAAGATAAAAAAGGAGAATTTGGCGAAGAGAGAAAAAAAAAAAAAAAAGTACCGAC
>Cancer_borealis ENA|GEFB01017828|GEFB01017828.1 TSA: Cancer borealis DS01-Cborealis_contig_17616 transcribed RNA sequence.
AAAGAAGTTATTTTCTTCTCCTTCCCTCTTCCCTTCTTCTATTACTCTCACAATTCTCCTTTGCCTTTCCTCCATCTCTGTCACACAACTAGGATAAGAGGAGGGAGGAGGAGGAGGAGGAGGAGGAGGAGGAGGAAGTCTGGAGGTAAGGGAGGAGAGAGAGGAGAGAGGAGAGGAAGAGGAGGAAGAGGAGGAAGAGTAGGTATTAAAACAGGTTTCTCTATAATGGAAGAGAGAGGAGGGGAAGGAGAGAGGAGGAGGAGGAGGAAGAAAGGAGGCAATGAATGGGTGGGTGCGGTAAGGTTTCCTCCTCCTCCACCTCTTCCTTCTCTCTCTCCTCGCTGTGGTAGGCTGTGGTGTGGTTGACTGTGGTGTAAACAAGCTGTGGGCCGGCCTCTCTCTCTCTCTCTCTCTCTCTCTCTCTCTCTCTCTCTGTTGTTGCAAAAATGAAAAAAAATCTAGGTAGAGGCTGACGATGATGAGAAGGAGGAAGAGGAGGAGGAGGAGGAGTATTTGACAGGATGGAGATATAAAACTCAATAGATAAATAGATCGATAGAATATTGACTTTTTCTCCTCCGTAGTCTTCCTCCTCCTCCTCCGTCCATCCCTTACCTGCCTCACAGCTTGCTACATTGAGGAGAAGAAGAAGACTGAAATCAAGTTCTTGCAATCACATAACCCACTTTCTCCTCTCCTCTTCCTCCTCCCCTCAACCCCCCATCCCCGATTACCCATCACCTTCTACTACACAAAGCACTGCTAGACCTCGCCCACCACCGCAAGACTGCGTTACACCTTGCTGTGGCCGCTGGTGATGCCGGGGCAGCGCGACACCTCCTAGTCTGCGGTGCCTCCCCTGTAGAGCGCGACCGTCGGGGTAACACGCCCCTACACGTGGCAGCGGCAGGGGGGCAGGAGGACATGGTGGGGCAGCTGACTCGCCCTGTTACTGTTGCCGAGGTGATGTCAGCGAGGCTAGGTTACGCCCCAGCACACACCGCAGGCCTACTAGCGGCTGACCTGGCTAACTATGATGGCCAGACGTGTATACATTTAGCAGCTCAAGTCGGACATCGAAACATTCTGCAACACTTGACCTGGTATGGCGCGGACATCAACGCAAAGGATGGGAAGAGTGGTAGGACAGCCCTGCACTACGCTGTCGAGGCGAGGGATCCTGGACTCGTAGCCTTCCTAGCGGAGTCCTGCAGAGTCTCCTTAACCCAAGAGACTTATGCAGGATTCACCCCGTACCAGCTTGCCCTCGTGAACGGTGCTACAGGTCTGGCAACACTGCTACTCGAACTGGGCTCCCCTGGCGACGAGCTACCGCACTACCTCACCAACGAGGACGACTTGGACTACGACGAGGTACCTTCGTGCACAGAAAACGGCTGGGGTGAATGAGGGGAAAGGGTAGAGAGAGTGATTGGGAAAAGGAAAGGGGAGCATAGGAAAGCATGATTGAAAAGGGCAACAAAGGGGAATGGGTAAAAAGGAAGGGGAGGTAAAGGGAATGGGTGAAAAGGAAGTGGTGGTAAAGGGAATGGGTGAAAAGGAAG
>Cherax_quadricarinatus ENA|HACK01012740|HACK01012740.1 TSA: Cherax quadricarinatus, contig transcript-80_12739
CTGAGGTAGAGAGAGAGAGAGAGAGCCATTCACTCACAGTTGAGCTGTCTCACAGAGTGCACGTTTCCTAGCAGTGTGCTGCCCCCACCATTGTGCAATGGTACCCTAGTGAAGTGATACATAGACAGCAGTGGTGTGATAAAATTGAGGAGGGGAAATGGTAGCCATGTTGGTGTTGGAGGCTAGTACCCGCTAGTAGTGTGGAGGCTGCTGGTGCCCTGGAGAGTATTGATTTAGTGTTTACATTCAAATGCTAAGATGTGGCACAGTGGTCAGAGTGGCATAGCGGAGAAGGTTCCAGTGGTGGGCCAGCGTGGCCAGGGCCTCCTTGTCCCTTTAGGGCTAGGGGAAGGGGCTTATCCTAAGGGCGGCTTGTCCAGCAACGACTCCAAGTACGATTCTCACAACGATTCTGGCTTCCTCTCCGACTCTAATCTGGCCTCGTCGTCGTGTCTGAGCTGCGACGACCCCACCAGCACGACTAACATGCGCTCAGAGCACCTAGGGATAGCTGGGGAGGCCCAGCACCTAGCCAGGAGCCCAGATAAGGCAGACCTAACCCAGGGTAAACTAGACTCGGGCATTGACATTTCGGAGCAGCTAAGTTCCCTCCACCTAGCTTCCTCCAACACCTCCTCCTCCAGCTGCTGCTCCAGCAGCACCGAGGCTGCTGAAGCAGATAGCAGCACTAAAAAGCCAGCCTCGCCACCTACACGTCGTAGTCGCCTAGAACTGAGCGAGGCTCAGGTTGCCCTCCTGCAGGAGATCTTCAAGACTGACGAGGATGGAGACACCCAGTTGCACGTGGCGGTAATGCGAGGGTTCATCGAAGTGATCTATCACATTACCAGACTTCTACCACACCAGGCTTTCCTCGACCTGGCCAACCACACTGGCAGGACGGCGCTGCACCTGGCGGTGGGCGCTGGTGACGCGGGCGTGGCAAGGCACCTGGTAGTGTGTGGTGCATCTCCCGTGAGCAGGGATCGTCGAGGCAACACGCCCCTTCACCTGGCGTGTGGTCAGGGTGACGCCCTCATGGTCACCCAACTCACCAGACCCGTCACAGTAGCCGAGGTCATCAATGCTAGGCTCTCCTACGCCCCAGCACACACCGCCGGTCTCCTAGCTGCAGACCTCACCAACTATGATGGTCAGACTTGTATACACGTGGCAGCACAGGGTGGATACAAGGAGATTCTGCAGCACCTGACCTGGTATGGTGCAGACATCAACGCCAGGGAAGGCAAGAGTGGTCGCACGGCTCTGCACTACGCAGTTGAAGCTCGCGATCCTGGACTAGTGGCATTCCTCACAGAGTCTTGTCGCGTCTCGCTCACGCTGGAGACTTACGCTGGACTCACGCCTTACCAGTTGGCGCTAGCGAACGGTGCGACGGGCTTAGCGAATCTACTCCTGGAGTTGGGTGCCCCTGGCGATGCTTTACCACCGTATCTCACCGCTGAAGATGACCTCGACTATGATGAGGTCAGTGGCGCAGCGGAGAGTACTAATGGCTGGGGCCCAGTGGATGACCTCCGGATTGGAGGAGTGCCAGTGCCTATGGCCATGCCTGTTCCTGTTAATGACAATAATCCCTTCAATGCTGATCTCTACTTCTAAGCTCACTTGGGACCTGAGAATGGGTGCAAAACCTTTGAACCAAGATATGACTGAAGATAGCCGGGATACACGGCGTTGATGTTAACATAGTGTTGACTGCCCGTGGTAAAAGGCATCGACTTCATATTTTACTCCAGATTTTTGCGGTAAAGGCCCTATGAATGGTGCCTTTGCTCCTTTGTTACTGCATTTGGCTGCAGGATTAGCATGTGACAGTGTGGGGCTTGGTGCAGGAAAAGATGGTGCCTTGGATTTTACCTGCTTAGAGTTCTGCTAAGGAGTTAAACTACCGAGCCCCAGTGAAGATTTTAGACCCTGTATGCTGTGCACTGCGTTATGCTCAGCTTATGTGAGGTATATTCTAATGAGAAACAGGAGACTCCGACAAATGATAAACTGGAATTCAAAGTTGCTGGATTTTTTCTATTTTGAAATTTCACAAGACCAAAAAACACAATAACAAAATAATATCCTTGGTGTAGAAAAAATTGTGTTTCGCACTTTTATTTCTCTCGTGTGTATGAACTGTATCTGTGATCTCAAGTAATGGGGTTAGTTCAGAGCAGAAAATGTGGGAGAGGAAACTGTAAAGTATTAAGATGTTTGAAAACCTGGAGTACCTCACTGTCTTATGGGAAGCCATGTTCATACTTCTCAAATACACATGTCTGCATTGGTAAATTTCATTCTTTGAGTCTGTTCTTGAACAGGACAGTTTAACATGACTGATCATTAATTGTTTAAGGCAGTGCCCTTTAAAAATTGATGCACTCTTTTTAAATGCAAATCCTGGTCGGCCATGTAATTGGTGTAGGCCTGAAGCCTTTAGTTTTCTATCCATTATAAGTCCCAGTACTGCACAGTATGGATAAATTTAAATGTAGCAGTAGGAATATACATACTGTATGGTGTTGGGAATATTAATATGGATTGAGAGTTATTATGGGGAGTCAATGTTACTTGGTGAAGCAGGTATATATATCTATTGTGTTTTGAAGAGTGACTGCACTGGCTGTTTGCTTGGTGGTAAATGAGTGCATTGTGATATTCGACAGTTCAACATATTCATTAGTGGGCTATAAACTTATTGTTTTTTAAGGTAAGTATTTCTCATCTCAAACATTTTTGCAATTTTGAATTATAATGGAAACTAATGTATAAAGGTATTTATTATGTTAAAAAATTAAAATTACGGTATACCAGTTATAGAATATTTGGTGTTTTTTTCAGCTGTTGTTGCAATCAATTCAGAATTTAAGCTTTTTTGTTATTTAAATATTCATATACCAAAAATTAATTTAATTTTTTTGCAATGTATCTCAGCATTGTACAATGCATCCATGTAGTGCAGGTCTAGTGACTTCTGATGATCAAAAAATATTAGTGGCATTAACTGCAAAGTGTGTGCCAGTTTTTGGTGTATATACAGTACTGTATTGTACCTTCATATCATTGCTCTCATGCTAGAAACTGGATGGTTGTAGATTTAGAGTGCACTGCCTTTCTACTTCCAGATATTGACCTGTTATAAGTCAAGGTTATCAGTACTAGATGGTTAGTGCAGTGTGTAACTTACCGTCACTCATTACAATCAATGTTCTCTATATGCTTGAAGAATTCTTGGCAAGAAAATAGAATGCCCGGATTAGCCTAGTATACCAAAACTGTTACTAGGGCAAAAGAGTTGGCACAATATAGTCTAATAGTTATATTTTTGCCATCAGAGTAAATATATACAATTAGAGTGTACTGCCACGTCACTGTGGCGTTTACATCCTCATAACTCAACTGCTTATTAACTTAAGTCTTGGTGCCCAGCTCAGTACAAGCCTTCAAACTCTACACGAAACTGGCTTTCCACATCAGTGCCACACTAGCACTGGCGTGCTGGCCTGTACGTGCGCCCAGAGCTGCGGTCACTCTCCTGAATGTTTTTTGTGTTATTCCTCTCCATGATGGAACCAGTTGTGGCTACTATGCCAGCAAGTACAACCACACCTGCAGCTAGTGGCAACAGCAATTAATGCCATGGGTATTAGTAACTGATGGTTGCTGTTAGTAGTGTGATGCAAAAAAATAGTTGTCCGGGTAATGGTTGCCATGATAGATGCTATGAGTAGAGCAAGATGGCTGTTTGTTGTGTTGACAACCATTTGATAATTACGTGTACTATGGTAGCACAACTTCAGAGTTGCATCATGTATATTACTCCTCTCTTAACTTCTTACATTGTTATGTAAATATTCTGCTGTATATATTGTACAATTATCATGACTTCATTTTTGTCAATGTAATAAAATTTATTTATTTAAAAAAAAA
>Eriocheir_sinensis ENA|GBUF01015209|GBUF01015209.1 TSA: Eriocheir sinensis comp49631_c0_seq3 transcribed RNA sequence.
TCCCTCCACCCCCAGCCATCACCCCGCCCCCCCGGAGGTCCCGCCTGGGGCTTAGTGAGGCTCAAGTGGCACTGCTGCAGGAGATTTTCAAGAGAGACGAGGATGGGGACACTCAGCTCCACGTGGCTGTGATGCGGGGCTTCATCGAGGTGGTCTACCATATCACGCGGCTGCTGCCTCACCAAGCCCTCCTGGACCTGGCGAACCATCAGGGGAAGACTGCGCTACACCTGGCCGTGGCGGCGGGTGACGGAGGAGCGGCACGCCACCTCCTGGTCTGCGGCGCCTCCCCAGTGGAACGCGACCGCCGCGGCAACACGCCCCTTCACCTGGCGGCGGCGGCGGGGCAGGCGGCGCTGGTGGGTGAGCTGACGCGGCCCGTGACGGTGGCGGAGGTGGTGGGCGCCCGCCTTGCCTACGCCCCAGCACACACCGCGGGGCTCCTGGCGGCGGACCTGACGAATTATGATGGTCAGACGTGCATCCACCTGGCGGCTCAGGGCGGCCACCGGGACATCCTGCAACATCTCACCTGGTACGGCGCCGACATCAACGCAAAGGACGGCAAGAGCGGCAGGACGGCCCTCCACTACGCCGTCGAGGCCCGTGAGCCCGGCCTGGTGGCGTTCCTGGCGGAGTCCTGCAGAGTGTCCCTCACCCTCGAGACCTACGCCGGCCTCACGCCCTACCAGCTGGCCCTCGCTAACGGAGCCACGGGGATCGCGGAACTGCTGCTGGAACTGGGTGCCCCGGGTGAAGCGCTGCCCCCCTACCTCACCAACGATGACGACCTGGACTACGATGAGGTGCCAGTCCTCTCCGACAACAACGGCTGGGGTGTTATGGATGACCTGCGGATAGGTGGGGTGCCAGTGCCTCTCCCCCTGGCACTCCCCGTCACGGATGCCAGCGGGCCCTTCAACGCTGACCGCTACCTGTGAACGGCGCGGCAGGTGTGAGGGATGACGAAGAGGAGGTGTGAGGGAGGCATTTGGAAAGGTGCTGAAGGAAGGGAGTGTATGAGGAATGAGGATAAACACTTTTGGAAGGCCGA
>Farfantepenaeus_aztecus_ ENA|GEUA01068149|GEUA01068149.1 TSA: Farfantepenaeus aztecus comp136213_c0_seq1 transcribed RNA sequence.
CTGTGATCAGACGTGGGAAGTGCGGCATTGAGTGGTTATGTTTATGGTGGTGCTTGTCTAGATGAAGTGGTTCAGTGTTTTGGTTTATAGCGTGGCCATGTGTGTGCCTTAGTGAGTTAACTATCTGCCGATAGAGTTAACAAACCAAATTGTACCCGCTGAAGAGTGGTACTGGGGCGTATTGATCTTGTGTGATAGTCTGTTTACATCTGGACTCTATGCTAAGATGTGGCACATTGGCAGTGCCCAGGCTCAGGGCGGCGTAGGGGAGACGGCAGTAGGATCGGGGTTTGCTTTCGGCTCCCCTATGTCACAAGGGAGAGACGAGGGTGCCAGGCCCAAGGTTTCATCCCCTACTACAGACTGCAAATCATACTACGACTCCCACAACGACTCGGGTTTCCTGTCTGGTTCAAACCTTGTGTCCTCCTCGAGCCTAAGTTGTGAGGAAACCTCCAGCATGCGGTGCAAAGAATCAACGTCCCCCCAGGAGGGCCACAGAAGCCCTGACCCCAAGACTCAGGGCATCCCCTCTGTGGGGCATCTCGATTCCGGCATCGATATTTCGGATCAACTCAGCTCTCTTCACCTGGCCTCCTCTACTACCTCATCCTCGAGCACGACGTCAGACACGCCCGAGAACGACACGATCTCCCCCAAGAAGGTTTCGGCGCCTCCACGGCGATCTTGCCTCGAGTTAAACGAAGCTCAGTTAGCGCTCCTTCAGGAGATATTTCAGCGAGATGAAGACGGAGACACTCAGCTGCACGTGGCGGTCATGCGTGGCTTCGTCGAGGTGGTGTACCACATCACGCGACTCCTCCCCCACCAGGCGCTGCTCGATCTCGCCAACCACACCGGCAGGACGGCCCTGCACTTGGCCGTTTCGGCTGGCGACGCGGAGATGGCGCGGCACCTGATCGTGTGTGGAGCATCACCCGTGGCGCGGGACCGCCGGGGCAACACCCCCCTGCACACCGCCAGCGGCCACGGAGACATCCACATGGTGACCCAGCTTACACGTCCTGTCACCGTAGCCGAGGTCATGCACGCCCGCCTGTCCTACGCCCCTGCACACACCGCAGGACTCCTCGCCGCTGACCTTACCAACTACGATGGCCAGACGTGTATCCACATTGCGGCGCAGGCTGGGCACAAGGAGGTCCTGCAGCATCTCACTTGGTACGGAGCCGACATTAACGCCAAAGAAGGCAAGAGTGGTCGGACGGCACTGCACTACGCCGTAGAGGCCCGTGACGCCGACCTGGTGGAATTCCTCACCGAATCCTGCCGAGCGTCCCTCACCCTGGAGACCTACGCTGGACTTACCCCCTACCAGCTGGCTTTAGCCAACGGGGCGATGGACCTGGCGCACCAGCTGCTAAAGCTCGGCGCTCCTGGGGACGCTCTCCCCACCTACCTCACCGCGGACGAAGACCTCGACTACGATGAGGTCTCAACTGTGGTTGAGAGCTGCAATGGATGGGACAACGTGGATGACCTCAGGATTGGAGGCGTGCCAGTGACTATGGCTATGCCTGTGCAAGTGAATGACCATCAGCCCTTCAATGCAGATCGTTACTTCTAAGAAATGTTTGCGTACCCATCAGTATCTGGGAACTTACAACTTCTGATGTGATTTTTTAAGATACCTGTAACAGGCATCTAGTACCAGTGACCTGAGAACCTTCACAGCGGCTGGAGTGCAGGTCCTGTTAAATTGTTGAATGATGATATTCAGAAAAGGATAAAGTGAAAGACCTTTTTGAAAGTAGTGTCAGTTTGAGGAAGACATGTCTTGTTTGGAGACAGTGTCAGTGTGTGACTTTGAGGAGTCAGGAGTAATGCTGGTGCCTTGGACTTACCTGACCCTGTATCAAGTGATTGTCAACAAGGGGAGTCATTCCCTCGCCTGCGTATCATCATCATCAAAGAATACATTAAGTGGAGTGGGAAGCTGTACCCAAGACAAAATATTGACATTTAGACAACCTTGCAAATTATTCTTAGGACTTGTTTTTGAAAAGATCTCTATGTTGAAGAAGAAATTGAACCCTTGCTTTATTAAAAGTAGTGGTCATAATATTAATTTCTCAATACAGTGTGTGTATGATCGTCTACCTGTGATCTCATATAAAAAGGGTTGGTGTGAAGCAAGCTGGGAAATGTGTAAAAACTAACACAGATACCTGTGCATTAAATTTTGTGTTTCATCAGTTTCCTGCAAAGGAAATACTAGTATACTTGTTAATAACATTTATGTAGTTAAGTTGTATTGTATCTAACTTTGCACTTTCCATTGAATATCTTAATAAGGGTGTAAAGGAACATTGTGATAATACAAATGTCCTGTTGCAACCACAAAATCTGGGGAACCAGATACCTGCAGGCTGTAGCTGCACTCATTATTATTATACTGTGAGAAATGTGTTGAACCAGACTGATACTTGCTCCTGTCTTGCTAGTATGAGGAAGAGAAATTATTAGATGTTATATACACAATGTTCTTTGTTTGACGTTTTGAATAGCAGCATCAGGTTATCTGGCTGCAGATGTTGGAAAGTTACAGCTGCAGTCATTGTTGTTATCTCAATAATTAAATACAGCAGTGAACTGCAGTATTTGGTTGAGAGAAATTTTTGATTAGGTAAATGTCTGAATGTAAAGTTATTGATGTGCTATATGGTAGCATTAATTTTGGCACATCCCTAATTCAGAAAATGTCTTAAATAATTAGAGACAGTGATCTTTTGTCAATGTTATGTATATTTTTTACTAAAGAGTGAGGAAAAGTACTTATGGATGTGAATGATCATAATAGCTTGTGGCATTA
>Gammarus_chevreuxi ENA|HADC01028527|HADC01028527.1 TSA: Gammarus chevreuxi, contig comp69818_c0_seq4
GAGGTGCTGTGTCTGTAGCGGCCGCTCGCAAGCCTCACTCACGGTCTGTGCTCACTCGTGTAAGGTTGTGCTCGTTGCTTGCTCCGCTCTACTGTGGTTTCAACTGTTCTTCATTTGCAACATGGTGGTGTACTCTGTGCCATGACGGTGTTTCGAAGCAAAAGTGTTCCCCAACAAGTGTGTTATTAAAGTATCCGTCTTTGATAAGAGTTAGCTACGACGGAAGTGGTGTTGTGTATTGATTTTGATGGTGTTTTCCCTTAGATTTAGTACAATCAGTGTATGGTAAAATGTGGCAAACAGGGGGTGTGCCGGGTGGTGCCTCCACCAGAGGGGCCACGTCGGTGCCTGAAGGACACCAAGCTATGGGCCACGATCACAATATAGGAGATCCTCATCCAGGGGATACGTGCAAATCCGTCTACGACTCTCACTCAGACTCTGGTTTTCTATCCGGCTCGAATCTGGTCTCCAGTAGTAGTGTCGACGACTACAACAGTAGCAGCTGCCTGAACGTCCCTACTACGGGCGGTGTGTCGGCAGATTTGCCTCACCACCAGGGGGGCGACGGCAGTAGTTCTGCTGACCACTACTACCAGACCTCGTCGGCGGGTCTTACTTCATCGGGTTGCTTAGACTCGGGCATTGACATTTCGGAGCAACTGAGCTCACTTCAACTGAGGTCTGGCCCTCTTTCATACGAAGATAGAATAGGCGGGAACTCCAATACTAGTGGTGGTGGTGTGGTGGCGGAGAGTCCGAGACACCTTGAGGAGGTAGACTCAGGCAGCAGAGAGGATGCGGGCTGCTCGCTGGAAATATCCCGAAGTCACGTGACGTTGCTGCGGGAAATCTTCAGCCCTGATAAGGATGGCGACACGCAGTTACACGTGGCCGTGATGCGAGGCTTTATCGAAGTGGTGTACCGCATCACCAGGCTCCTCCCACACCAAGCCTTCCTCGACCTCGCCAATAACTTCGGACGGACCGCCCTCCACCTGGCGGTGAGCGCCGGAGTGCCCGCCATCGCGCGCCACCTCATCGTGTGCGGGGCCTCCCCCGTGGCTCGCGACCTGCGGGGTAACACGCCCCTGCACGTCGCCTGCGCTCGAAAGGATCCCACCATGGTCACCCAGCTCACCAGGCCCGTGACAGTGGCCGAGGTGGCGAGGGCGCAGCTCGGCTACGGACCCTCACATACCCCTGGCCTGCTAGCCGCTGATCTCAACAACTACCAGGGCGAGACGTGCGTCCACGTGGCTGCGATGGCAGGAGACAAGGAGATCCTTCAACACCTCACGCTATACGGAGCCGACGTGAACGCAAAGGAGTGTCGGAGTGGTCGTACCGCCCTCCACCTTGCCGTGGAGGCTCGTGACCCGGCACTGGTGGCCCACATCGTCACCAACTGCCGGGCTTCCGTAACCGCCGAGACCTACGCGAGGCTGTCACCCTATCAGCTTGCTCTGGCCAACGGCGCGACGGGGATCGCCACACAACTCCTGGGCCTGGGGGCACCCGCACAGCTCTTGCCCGCCGCCTTCACACACGACGATGACGAAGATGACGACGATTTCGATGATCAACTCGACTTTGCGCAGGTGTCCGAGTCTGTGTCCGCCATGAACGGGTGGCAAGAGGTGGACGACATCCGACTGGCGGGCGTGCCGGTGCGGGGGGCCCTCTCGGCGCCCATACCCGTGTCCACGGCCCCGCACACCATCAACGCCGACCTCTACTTCTGAGACCATGACGATGATGGGACAACAGCAGCCCACCAACTCCTCAACCAACCCATGGACACGTAAAGTCTTCTCAGCACCTGAGATCTCTGACTCCGACACCAGAACCACGGCAACAACCTCCTCAAACAAATCCATGGACGCCTACACCATCTGACCGTCTGAAACATGCCGACGGTGTACGAGGTCGTTGTTGATGAACTTCAAGCTTGAGACTTTCTGAAATTGTGTTCCTGCAATGGTTCTTCCTTCGTGGAATCTAATCCCCAGTCCGTTGAGTTAGCTACTTCCTCGAAGGAAGTTCCCCATTGAGCCATCTTGTGAAGAGAAAGTGTATCACTTAGTTCACTAGCAGGCCACCCACCAACCGGTGACTGGTAATACATACTACTGCTCGCAGTAGGTGATCTAAATTGCAATTGTAAATTTTAACCAAGCGTGTAATACATGACTGTAGCTCAATTGGTTACATTATTTATGGTATTTAAGTGCAATTGGAAATGTGGCAGAACAATCTATTCAGTTTCAACATTGTGGAAATAAATCAGTCAGCCACGCATCGGATAGCATTAGTAGCTGACATCGCGTAGGTTGTGAACGCATGAAATGTATCGCCCTTTAAATGAGTTAACTTCCATAACTGTTCCTTGAAACTAATATCTGGAACGTGCTTTTGAAACTATCCGTGATTGGATCGGTACCGTTTAAAGTTCTTTTAATTTATTACTTCGCGGAGTCCCTTGGATTTTACATCACTAACCTTCACAGTGAGCGTTCAATGCTTAAAATGATTTAGCTACTGATAAAAGATGACGACGCTACAGAGGCCAATGATCTGGGCCACAACTTTGGACGGTACCTGTTCGTGTGAATTAATAACATTCATCCCACTAACCTGACCCGTTTGCAATGGAAAGAAGAGTTTCCAAAAGCTATAGAATTTATGGATCTGATTGTTTTAATGATTATCTTCTTAGGTCTGTGTCTATGTTTTCATTAGCTCTGTTGTCCAATTAAGTAATAGGTATAATGAAGATATTGTTTTAACTATCACGGGTACTATTCGTGCTAATTACGTATGTGCCCTTTCAAAGTGATATCAATCTTCCCTCATACCAACCACTTCATGTATGT
>Gammarus_pulex ENA|HAFM01002649|HAFM01002649.1 TSA: Gammarus pulex, contig Locus_18323_Transcript_1/1
GTCGACGATTACAACAACAGTAGCAGCTGCCTCAACGTCTCGTCGTCTGGCGCAGTGTCGGGAAATTTGCATGCCGACCAGTACTACCAAAGCTCGTCGGCGGGCCTTACTTCATCTGGCTGCTTAGATTCGGGCATTGACATATCTGAGCAGCTGAGCTCACTCCAACTTAGGTCGGGACCTCTGTCATATGAGGATAGAGGCGGTACCTTGACCTCCAGTAGCAGTGTAGGCGCGGCAGCGGAGAGCCCAACCCTACTTGAGGATGTCGACGCAGGCAACAGTGAGGATGCTGGCTGCTCGTTGGAAATATCCCGAAGTCACGTGACGTTGCTGCGGGAGATCTTCAGCCCTGATAAGGATGGCGACACGCAGTTGCACGTGGCTGTGATGCGTGGTTTTATCGAAGTGGTGTACCGGATCACCAGGCTCCTCCCTCACCAAGCCTTCCTCGACCTCGCCAACAACTTCGGACGAACCGCCCTC
>Homarus_americanus_ ENA|GEBG01009846|GEBG01009846.1 TSA: Homarus americanus DS01-Homarus1_Transcript_7694 transcribed RNA sequence.
TCATTTCTCGTTGCCACATAAGTTCAAAGTATTCCTGAGAATATCATGAAAACTAAAAGTTTTGAGGAGACGGAGCGAATGCAATGTCTCGAAACGTCGGGTTGGCCTTCCCACGTGGCAGCGTGTGGCAACCACAGAGTCGGTGTGGTGGAGCCATTCACTCCACCATCACACTCGCTCAGTCCACTGTATAGTGAACGGACGTCGGCAGTGTGTTGCGGTGCGTGATTGTGGAATGGTGCCAGTCTGGTCAAGTGGTTTTAGTGACTGACGGGGTGGCCATGATGGTGCGTTAGTAAGAAAGTATTGTGTTGGCCTTATACCCTAGATCAGTGGTGGTCGTGAGGCTGGCTGCTGCCCAGGCCAGGTATTGATCTCGTGTTTGTTAAGTTTGTTTACATCTGGACTCTATGCTAAGATGTGGCCTAATAGAAGTGCCCAGGGTCAGGGCGGCGTAGAGAAGGCGTCAGCCGGTGTGGCTAGCCATCAGGAGGGCGCTAGGCCCAAGATCCTCAACTCCCCTACTGCTGACAACAAGTCCGGTGTCGTGTACGACTCTCACAACGACTCTGGCTTCCTCTCGGGGTCTAACCTTGTTTCGTCGTCGAGTCTGAGCTGTGACGACACCTCGTGCAGTATGCGCTCAGAGAACCTCCTGTCAGGGGAGGTGTCCCTAACCCACCCCAGCCTCTCTGATCCCAAGAACGTCTCCCAGGTCAGACAAGACTCAGGCATCGATATCTCAGATCAGCTGAGTTCGCTCCACCTGGCCTCGCCTACCACGTCGTCCTCGAGCGCGGCCTCGGAGGCGTGTGAGGCCGAGACCTCTCCGACACGAAAACCTGCGACCCCTCCCCCGCGGAGGTCACGACTCAGCCTCAGCGAAGCTCAAGTTGGTCTTCTACAGGAGATCTTCCAGACAGATGAAGATGGCGACACTCAGCTGCACGTGGCGGTAATGCAAGGCTTCATCGAGGTGGTATATCACATCACGCGGCTCCTCCCCCACCAGGCCTTCCTCGACCTGGCCAACCACTCCGGCAGGACGGCGTTGCACTTGGCGGTAGCGACGGGGGATGCGGGAGTAGTGCGTCACCTGGTAGTGTGCGGGGCGTCGCCAGTGTCTCGGGACAGGCGAGGCAACACTCCTCTCCACCTGGCCTGTGCCCAAGGCGACATCCTTATGGCCACGCAGCTCACACGACCCGTCACTGTCGCCGAGGTCATCAATGCCAGGCTCTCCTACGCCCCCGCACACACCGCTGGTCTCCTGGCTGCAGACTTAGCTAACTACGACGGTCAGACATGTATACACGTAGCGGCCCTGGGCGGACACAAGGAGATTCTTCAACATCTTACTTGGTACGGCGCCGATATCAACGCCAGAGAAGGCAAGAGTGGACGGACGGCGCTGCATTACGCTGTAGAGGCCAGAGATGCCAGCCTTGTCGCCTTCCTCACTGAGTCTTGCGGAGTCTCCTTCACACTAGAGACCTACGCCGGCTTCACGCCCTACCAGCTGGCCCTAGCAAACGGTGCCACGGGACTAGCCAAACTGCTTCTGGAGTTAGGCGCTCCTAGTGACCCTCTGCCTCTCTACCTCATGGCTGACGATGACCTCGAATATGATGAGGTCAGTGGTGCAGCAGAGAGCACCAATGGATGGGGTGCCTTGGATGACCTCAGGATTGGTGGGGTGCCCGTGCCTATTGGCATGCCTGTCTCTGTCAATGACAATGATCCCCTCAATGCTGACAATTTCTTCTAAACACTTACCTGGGACCTGAGAATGACTGCAAAAACTTTGGAGTTGACATGATCAAAGATGCCAGTGATAGGCATTGCTTTTGATGTCATGTTGACCTTGTGTAGCTTTTTCCAAGAGGAGGGAAAAGGACCATGAAACGATACCTCTGCTCCTCTAGCGCTGCAGTTAGCTGCAAGGGACAGTGCCAGCGAATGACAGTGTGGGGCTCGGTGCAGGAAAAGATGGTGCCTTGGATTTTACCTGCTTATGTATTTCAGTTCGGAGAAGCTTACAACCGAGCTCCCATGGTTATTTCAGACCCTGTGCACTGTACAGTGCTTTGTGCTCAGAATCCACGAGGCTTAATCTATTGAGAGACAGGAGACTCGGTGAGATTTATATTAACAAAAGTGGAGTGAGAAGTTGTACTGAAGACTAATTTTTGACATTTTTGGCTATCTTGAAAGATTTTCACAAGACGTTACAAAATGTTGATATGGAATATTGTATCCTTGCTGTAACAAAAAATTAGTGCGTGTTTCAAGTATACTTCTCTCTCATAAAGTGTGTGTACGATTGTCTTATCTGTGATCTCAAATAATGGGGTTAGCTTGGAGCTGAAACAGTGGGAGGAGAGGAAAACTTTGTTTAAGGGCAAATTAGGAAGCCTGCAGTACCTCATTGTACTGCATACTGTATTCATGTTTCAAAAAAATTGGCAGATTTAATTCTTTGATTCAATTTGAATTGAGTGGTCCAACATGACTGCTCAGGAACAGTGATTTAGGCAGTGCCCTTTGAAACTTCATACACTTTTTTTGTGACTGAAGTCCTGGCCAGCTACATACGTACTTGCTGTAGGTATAAAACCGTTTGATTTTCTATGTGCTCTATGAAGATCTCTGTACAGTACCAGGTAGAGTCACAGTTAAAAAGTTCTATAAACTAATATGATGTGGGGAACTTTAAAGTGGAATATGAGGGTCCATTAGTTATGAAAAATTATTGAGGTAAAAATATATCTCGTACTGTTAAACAAATTTGAAATAATTTTACATTATCACCTTTAAAATAATTTGTTTTCATGGTTCATCTGTTATATTAATGCTAATTAGATATGAAAAAGAAATATTCTTTTGTATAGAAAAATTATATCATTTTAAGGAAACTGGATTTTAAATACACTATTGTACAAGTACTGTACACAGTAGCTACAGTATTCAGACTGATCATGCTCAGAAAAAATGGTAAGAATCATTTGTATGTTGGTATTTTTTTGTAAACTACAATGTATCTCTGCCTAGCACAGGACTAATGACATCTAGTGTTCAAAAATATTAGTGGCATTAACTACAGAGTGTACCAATTTTTTATGTATATATCATTATTTCATCTCAATAATGCTGTCATATTAGAAACTGGTTGGTTGTAGATTTAGAGTGCACTGCCTATATACTTCCGGATATTGACCTGTTGTATGTCAAGATTATCAATACTAGATGGTTAGTGCAGAGTGTCTCTTGGCACATGTGTAACAATCAACACTTAAGTCTTTACATGCTTGAAGAATTCTTGGCATGGATCTAGATTGCCTGGGTTAGCCTAGTATAACAAAATGTTGCTAGGGCAAAAGAGTTGGCACAACATAGTTTAATAGTTCTATTTTTGCCATCAGAGTGAATATATATGGTTATAAGATATTGCCACAAGACTATGGCATTTACATCCTCATATCCCTACAGCTTAAACTTTTCTTGGTGCCCAGCTCAACACAGATTAAGGCTTTGATTCTATACTTGCATCTCCATTTTTATAATATAAGCTGGATTTCCATATCAGTTTTGTAACAAATACAGTACTGTTGTGGCTCTCCGTTATGTGCGCCCAGAGCTGTGGTCACTTCCATCTGAATGTTTCCTATGTTCGTTTGTGTTATTCTTCATGATGAAACCAGTTGTTGTTACATTATTGATGAGTAAAAGCTCCTGCAACTAGTGGTACCTATGATTAATACACTGGGTATTAATAATATAGAATTGCTGCTAGTACAGTTGTGTGAAGCCAAGATAGTAGTCCCAAGTATTGGTTGCTATTGTACAATGATCGTTACAAGTACCGTACTGTAATTGAAAGCAAGATGGTTGTTGTAAATACAGAGAACCATCTGACAGATATTGTGTGTATCTTAGTACAACTTGAAGGTTGCATCAGTTATACTCTTTATTCCTTTCTTATCTTCTTACATTGTTCTGTAAATATTCTGCTGTATATATTGTACAATTGTCATCTTAATTTTTGTCAGTGTAATAAAATTTATTTATTTAAAAATATTTTCATTGATAATTTTACCCCACAATTACAGTAAGAAATAAGATGATTTGTAAATACTGTCCTTTGTTATATACTGCACTGTACTATGTAAAATATTTTGTTATTTTACAGTTTGTTTTGGATTATCACACAGTCACTAACAGCTCACTGCAA
>Hyalella_azteca ENA|GEHV01090818|GEHV01090818.1 TSA: Hyalella azteca TR39597:c2_g3_i1 transcribed RNA sequence.
GATAAGGAGATATTGCAGCACTTGACGTGGTACGGCGCCGACGTCAATGCCAAGGAATGCCGGAGTGGTCGCACTGCCCTCCATCTCGCAGTTGAGGCTCGCGACCCTGAACTCGTTGCTCATATTGTGACCGCGTGTCGTGCCTCCGTTACCATCGAGACGTACGCAAGACTATCTCCTTACCAGCTCGCGCTCGCCAACGGTGCTACGGGAATAGCGACGCAACTTCTGGACTTGGGCGCTCCTGCGCAGCTCTTGCCTGCCGCTTACACCCTCGACGACGACGACGACGAAGATTACGATGACCAGTACAGCTATACCCAGGAAACCGAATCTGGCAGTACAATGAACGGATGGCGAGATGTGGACGACATTCGGTTGGCAGGCGTGTCAGTCCATCATTCTTCTCTCTCAGCAAATCAGGCTTTGGGCCCTCCGGTATCTACGGCTCCGCAAACCATCAATGC
>Hyas_araneus ENA|HACH01035886|HACH01035886.1 TSA: Hyas araneus, contig c31772_g1_i1
CGTGTGCGGCGCCTCCCCGGTGGAGCGTGACCGCCGGGGCAACACTCCGCTTCACCTGGCCTCCGGGGCGGGTCAGGAGGCCATGGTGACCCAGCTGACCCGGCCCGTCACGGTGGCTGAGGTCATGGCCGCAAGACTCGCCTACGCGCCCGCACACACAGCTGGTTTACTGGCAGCTGATCTGACTAATTATGATGGTCAGACGTGTATACATTTAGCGGCGCAAGGTGCACACAGAGGTATACTGCAGCACCTCACGTGGTACGGTGCGGATATCAATGCTAAGGAGGGCAAGAGCGGCCGGACTGCCCTGCACTATGCGGTCGAGGCGCGGGACCCCGGACTCGTGGCCTTCCTCACGGAGTCCTGCAGAGTCTCCCTAACACTGGAGACTTACGCCGGACTCACGCCATATCAGCTGGCCCTCGCAAACGGGGCCACGGGTTTGGCCACACTGCTACTGGAGCTTGGGTCGCCCGGCCAAGACCTGCCGCACTACCTCACTGCGGACGACGACCTGGACCTGGACTATGACGAGATTCCCGCATCCCCTGAGAACAACGGATGGGACGACCTTCGAATAGGCGGGGTCCCCGTGCCCCTAGCTATGGCCCTCCCCGTTAACGATGCCAGCGGCCCCCTCAACGCAGACCGCTACTTCTGAACAT
>Litopenaeus_vannamei comp36885_c0_seq1 len=2928 path=[2906:0-2846 5753:2847-2927]
CGCCATTCACTCCGAGTCTCCCGAGGTGGTCCCTCCGCCATTCACTCCGAGTCTCCCCACACACGCTCAGTAGACTTCACTGTGATCAGACGTAGGAAGTACGGTATTGAGTGGTTATGTTTATGGTGGTGCTTGTCTAGATGAAGTGGTTCAGTGTTATGGTTTATAGCGTGGCCATGTGTGTGCCTTAGTGAGTTTACTATCTGCCGATAGAGTTAACTAACGAAATTGTACCCGCTGAAGAGTGGTACTGGGGCGTATTGATCTTGTGTGATAGTCTGTTTACATCTGGACTCTATGCTAAGATGTGGCACATTGGCAGTGCCCAGGCTCAGGGCGGCGTAGGGGAAACGGCAGTAGGATCGGGGTTTGCCTTCGGCTCCCCTATGTCACAAGGGAGAGACGAGGGTGCCAGGCCCAAGGTTTCATCCCCTACTACAGACTGCAAATCATACTACGATTCCCACAACGACTCGGGTTTCCTGTCTGGTTCAAACCTTGTGTCCTCCTCGAGCCTAAGTTGTGAGGAAACCTCCAGCATGCGGTGCAAGGAATCAACATCCCCCCAGGAGGGCCACAGAAGCCCTGACCCCAAGACTCAGGGCATCCCCTCTGTGGGGCATCTCGATTCCGGCATCGATATTTCGGATCAACTCAGCTCTCTTCACCTGGCCTCCTCTACTACCTCATCCTCGAGCACGACGTCAGACACGCCCGAGAACGACACGATCTCCCCCAAGAAGGTTTCGGCGCCACCACGGCGATCTTGCCTAGAGTTGAACGAAGCTCAGTTAGCGCTCCTTCAGGAGATATTTCAGCGAGATGAAGACGGAGACACTCAGCTGCACGTGGCGGTCATGCGTGGCTTCGTCGAGGTGGTGTACCACATCACGCGACTCCTCCCCCACCAGGCGCTGCTCGATCTCGCCAACCACACCGGCAGGACGGCTCTGCACTTGGCCGTTTCGGCTGGCGACGCGGAGATGGCGCGGCACCTGATCGTGTGTGGAGCATCACCCGTAGCGCGGGATCGCCGGGGCAACACCCCCCTGCACACCGCTAGCGGCCACGGAGACATCCACATGGTGACCCAGCTTACACGTCCTGTCACCGTGGCCGAGGTCATGCACGCCCGCCTGTCTTACGCCCCTGCACACACCGCAGGACTCCTTGCCGCTGACCTTACCAACTACGATGGCCAGACGTGTATCCACATTGCGGCGCAGGCTGGGCACAAGGAGGTCCTGCAGCATCTCACTTGGTACGGAGCCGACATTAACGCCAAAGAAGGCAAGAGTGGTCGGACGGCACTGCACTACGCCGTAGAGGCCCGCGACGCCGACCTGGTGGAATTCCTCACCGAATCCTGCCGAGCGTCCCTCACCCTGGAGACCTACGCTGGACTTACCCCCTACCAGCTGGCCTTAGCCAACGGGGCGATGGACCTGGCGCACCAGTTGCTAAAGCTCGGCGCTCCCGGGGACGCTCTCCCCACCTACCTCACCGCGGACGAAGACCTTGACTACGATGAGGTCTCAACTGTGGTTGAGAGCTGCAATGGATGGGACAATGTGGATGACCTCAGGATTGGAGGCGTGCCAGTGACTATGGCTATGCCTGTGCAAGTGAATGACCATCAGCCCTTCAATGCAGATCGTTACTTCTAAGAAATGTTTGCGTACCCATCAGTAGCTGGGAACTTACAACTTCTGATGTGATTTTTTAAGATACCTGTAACAGGCATCTAGTATCAGTGACCTGAGAACCTTCACAGCGGCTGGAGTGCAGGTCCTGTTAAATTGTTGAATGATGATATTCAGAAAAGGATAAAGTGAAAGACCTTTTTGAAAGTAGTGTCAGTTTGAGGAAGACATGTCTTGTTTGGAGATAGTGTCAGTGTGTGACTTTGAGGAGTCAGGAGTAATGCTGGTGCCTTGGACCTACCTGACCCTGTATCAAGTGATTGTCAACAAGGGGAGTCATTCCCTCGCCTGCGTATCATCATCATCAAAGAATACATTAAGTGGAGTGGGAAGCTGTACCCAAGACAAAATATTGACATTTAGACAACCTTGCAAATTATTCTTAGGACTTGTTTTTGAAAAGATCTCTATGTTGAAGAAGAAATTGAACCCTTGCTTTATTAAAAGTAGTGGTCATAATATTAATTTCTCAATACAGTGTGTGTATGATCGTCTACCTGTGATCTCATATAAAAAGGGTTGGTGTGAAGCAAGCTGGGAAATGTGTAAAAACTAACACAGATACCTGTGCATTAAATTTTGTGTTTCATCAGTTTCCTGCAAAGGAAATACTAGTATACTTGTTAATAACATTTATGTAGTTAAGTTGTATTGTATCTAACTTTGCACTTTCCATTGAATATCTTAATAAGGGTGTAAAGGAACATTGTGATAATACAAATGTCCTGTTGCAACCACAAAATCTGGGGAACCAGATACCTGCAGGCTGTAGCTGCACTCATTATTATTATACTGTGAGAAATGTGTTGAACCAGACTGATACTTGCTCCTGTCTTGCTAGTATGAGGAAGAGAAATTATTAGATGTTATATACACAATGTTCTTTGTTTGGCGTTTTGAATAGCAGCATCAGGTTATCTGGCTGTAGATGTTGGAAAGTTACAGCTGCAGTCATTGTTGTTATCTCAATAATTAAATACAGCAGTGAACTGCAGTATTTGGTTGAGAGAAATTTTTGATTTGGTAAATGTTTGAATGTAAAGTTATTAATGTGCTATAAGGTAGCATTAATTTTGGCACATCCCCAAATCAGAAAATGTCTTAAATAATTAGAGACAATGATCTTTTGTCAATGTTATGTATATTTTTTACTAAAGAGTGAGGAAAAGTACTTATGTATGTGAATGATCATAATAGCTTGTGGCATTAATTGCAGGAGAGATCG
>Macrobrachium_nipponense_ ENA|GCVG01027522|GCVG01027522.1 TSA: Macrobrachium nipponense c82160_g1 transcribed RNA sequence.
ATCGTTGTCACAAGCGTTAGCTCGCTGGTGCTGCTGGCTGCTACAGGCCGCTCGCTCTGCCATTCACTTGTGGTGAAGAAGAAGAAGAAAAGGAAGAGGAGAGAGAGAGAGATAGACAGAGCCTGGTTTCTCTGTGTGTGTTCATTCGCTCAGTGGTCACAGTGGTGGAGAGACGTACGCAACAAGGCTCTCGTTTGTGTCGTGTGTCTGTGGTGTGGCCCTTGATCGTCATATCTCTTTCTAAGCTTAAGTGGTGGTGTAATGCATCTCAGTGCTTGCTCATGGCTCCAGTGTGTCACAACTGTGCCCTGAAAGTCGCCTTAACAGAGACCCTTCGGGTATATGATAGGTCTCTGCTGCCGTAGAAGAGTGAGCCAGTGTCATACGATTGTTTTCCCCTCTCTCCCCCCGACAGAGAGAGAGAGAGAGAAAGATAGACCTGAAGGGGCAGCAGAAAAGCCATAAGCGTATCGTGTGACATACCCCCTTCGAGATCAGCATCATATTATTGATCTCTGGATCTTTTTCGTGTGGTTTCAGTGCTTTTTTGAAGACTTGAAGTTTGAAATTTAAGATGTGGCCCGTTGGCAGTACGCATTGTCAGGGTGGTGTGATAAACCCAAGCAGCCCCACAAACTCTTCGTCGGGTCTTCATTGCGCCCTTAACAGAGACGAAGGTGCCAGACCCAAGACGACGACGTCTAATACGACTCTAGACATTTCAAAGTCTCACTACGATTCACATCACGACTCGGGCTTCCTCTCGGGCTCCAACTTGATGTCCTCCTCGAGCATCGGCTGTGACGAACCCCACAGCCCCACGACGGCCACTGCTGTCAGTATGACGGGAGGGGACGGTGGTGGAGGAGGAGGGCCCCCCCGAGAGAGCAACCCTCATGACCTGAAGTCACCCACCACGTCGGCGACGTCCATCGGACACCTCGATTCCGGAATAGACATTTCCGAACAGTTGAGTTCCCTCCACTTGGCGTCTCCCACGACGTCCGCCTCCCCTTGCAGCACGAGCAGCGAGGTCGACCTCACAAACGCTACGACTCGAAAAACGACGTCGCCTAGGCCTACGAGGTCACGCCTCGGACTTAATCAGGCTCAAGTAGCACTCCTCCAGGAGATATTCCAGACTGACGAAGATGGTGATACGCAGTTGCACGTGGCTGTGATGAGAGGGTTTATCGAAGTGGTGTACCACATTACTCGTCTCTTACCTCATCAGGCATTCCTGGATCTCCCAAATCATACCGGAAGGACGGCGTTACATTTGGCAGTGTCCACGGGCGACTCCGGAGTCGCAAGACATCTGGTTGTTTGCGGGGCGTCTCCAGTAGCGAGAGACCGCAGGGGCAACACGCCCTTGCACTCCGCCAGTGCCCAGGGCGACCTTCGCATGGTGACCCAGTTAACCAGACCCGTAACCGTGGCTGAGGTCATGAATGCCAGGCTCTCCTATGCCCCTGCCCACACAGCCGGACTTCTGGCTGCAGATCTGACCAACTATGACGGTCAGACTTGTATTCATATCGCAGCGCAAGAAGGACACAAAGAAATCCTGCAACACTTGACGTGGTACGGAGCAGACATCAATGCAAGGGAAGGGAAGAGCGGGCGAACTGCGTTGCACTACGCCGTGGAGGCACGTGACCAGGCCCTTGTCGCCTTCTTGGCCGAATCCTGTCGGGCGTCTCTCACTCTGGAGACCTACGCTGGCCTTACGCCTTATCAGCTGGCGTTAGCAAACGGAGCCACGGGAATAGCCAATCTTTTGCTAAGCATGGGCGCCCCTGGTGACGCCCTCCCAGCCTACCTCACAGCAGATGATGACCTGGACTACGATGAGGTCACTGGACCAGTTGAGATTAGCAACGGTTGGGGAGGCATGGATGACCTAAGAATCGGTGGGGTTCCTGTGCCCATGTCAATGCCAGTTTCAGTGAATGACAGCACCCCTTTCAACCCTGACAGATATCTTTAAAGGAATGCCTCTGCCGCCATGAGGTTTAATTCAAGAAAATATTTTTTCGTCCCTTTTCCGTTTAGGGAATGGAAAACTGGCAGAGAGGACCATCTAGCCAGGGTCTTGCATGGGAATTGTCATTTGATCCTGATAAGGGTGTTTACAGAGCCTAAGGACGCTGTGGGCAGGAATGCTCGTTGGGAGTGTTTCTTTCATTTGGTCAAATCCAGAATGAAAAACGTCCCTATGCTTTATTTTGGAAGATTCGGGAGTTTCTGGACAAGTTCTTTGCAAGGGAGCAGCATCCTTTGCTGAATTAAAGGAAAACTGCAAATATACTTTGGTATTCAGTCAGTTGTGTGCGTTGCGTTTACTGTTGAAAGACCGTGTTATTGATTCAGTCTGAAATTTTTCTCGAAGGGTGAAATGTTCTCAGTGACTAGTTAACTGTATTATTAAAAAAATAGCTATGACATGAAAGTGAGATTGGCTATAAGTGACAGGGTGGTACCTTGTACTTGGCGTTTGTTTTGTACAAGATATACTTAATACCAAACTCAGAGTCAAGTGGAATGGACAATGTCAATTTACAAACAGCACTGGAGCATTTTCCATCTTGAGAGTGGATTTTTGTATAGTATACATAATATCCTAGTGCTGTACATGTATATTTTCTTTTCCATTGATAGTCCATTAAGAATATTTTTTTATTGGTAAGATTTAAAAAAGGTTAATTTGCCC
>Melita_plumulosa_ ENA|GAKD01000404|GAKD01000404.1 TSA: Melita plumulosa mira_c405 transcribed RNA sequence.
TCTTCACAGTACTACAAGTGTGCATCTCGCACGTATAGGAGTTTCAGTTATTACCGTGAGCCATGACACGTGTCTGAGTTAAATGTGATGGTGAAATACAGTGAGGGTGATGCATTCTAGCAGTGCCATTTGTAGAGAATAATACCAGTGTACGACACTCTTGTCACTTTGCTTCTGTTTGAACTGAAGCTTCCCTACGGGAAACTTGTGTATTCAGCTCTTCTAACCGTCTACTTGTGGTGTCACGCCATTTGTTAATCATAGCGCTCGGTTAATCTGACGCAATCAAAATGCGGTCATCCAAACGAGAATCTGCAGCATCGTCGGCAACAGCAAGAAGAGCTCGTGACAGCACTCAGTCAGCCCAGCAGCAGCCTCATCACGCTGCAGCTCCCCACCAACGATGGCGGGCTCAACGCAGGCCGAAATATCGAATAAATTGGCATACGATTCTCACACAGACTCGGGTTTCCATTCCGGATCCAACCTGATGTCCAGCGCCAGCGTGGACGACTACAGCAACAGCAGCAGCAGCATACACCAACCACTCTCGCCCACACCATCCACGAGTTACGACCAGTACGGCCACTATGGTGGACCTGAACACCACACGGCCGCCACCACAGCACCATCCACCAGCGACAGACTATACCACCATAATCCCAGCAGCAGCCACCACCAACCTTCGTCCACCTCCTTACACTCCACCTCGGGATGCTTAGACTCCGGTATCGATATATCAGAACAATTGAGTTCGCTGCAGCTTCGCTCGGGCGCGCAGGGCTACGACGACGACCCCAGCGGTAGTGTGGAGGCTGCTGCAGGGAGCGATACCGACACCTCTGGCGACATTCATATATCTCAAGAACACGTCGTTCTCCTTAGAGAATTGTTTACTCCTGATAAGGATGGAGATACGCAGCTTCATATCGCCGTGATGAGAGGCTTCGTCGAGGTGGTTTACTACATGACGAGATTATTGCCGCACCAGGCCTTCTTGGATATAGCTAACAACACTGGCAGGACGGCGCTGCACCTGGCCGTGAGCGCAGAGGTGCCGGTGGCCGCCATCGTGCGCCACCTGGTGGTGTGCGGCGCCTCCCCGGTGATCAGAGACCTGAGGGGCAACACACCCCTGCATGTGGCGTGCAGCAGGGGCGACATCAGCGTGGTGCTGCAGCTGACGCGGCCCGTCAGCGCGCGGGAGGTGGCTGCCGCTCAGCTGGCGTACCGGCCCGAGCATACCCAGGGGCTGGTGGCCGCGGACCTCAGCAACTACCAGGGGGGGTCTTGCTTTGTTTTGCAGTTTGGCGGCGGACAGTTGTGCGTTGGTGCACTGTCGTCAGCAAACAAATCCGGTGAAGTACACCTGTTTTCTTTCAAACTGTAAAACAAAGCAAGAACAACGTGGACATCACAGTGCACAAACCATAATGAAAAGTATTCTCGACAAGTGAATGAAATAGTTAAGAATGTT
>Neomysis_awatschensis ENA|GDFV01000541|GDFV01000541.1 TSA: Neomysis awatschensis My_CDS_00526-1 transcribed RNA sequence.
ATGTGGCAAAGAAATAATACCCAAGACCGAATTCCCACTGCAAATGAATATTCTTCAGAAAACAAAGATTATAAAAATGCTTATGATTCAAACAATGACTCTGGATATCTTTCTGGACAACTCGTATCTAGTTCAAGTCTAAGTTCTGAATCTGATATAAGAGTAAATTCACGATCATGTGATGAAATATGTCATTCTTCCACGTTAGACTCTGGTTTAGATCTGACCGACCAACTTAGTTCACTTAACATTACATCATCTTCTACTTCTTGTACCTCAACATCTACCACAGTTCACAGTGGACAAAATGAAACAGAAACATCCTCTCAACGAACCGAAACATCGAGAACGCCAAAAGTCGGCCTCACTTTACAACATATGTCAATTTTAAGGGAAATCTTTCGAATGGATGAAGACGGCGATACAGGTGTCCATGTAGCGGTCAGTCGGGGTTTTGTCGAAGCCGTCTATAGAATAACCCAACTCCTCCCCCATCAGGCTCTTCTTGATCTCACCAATGACAGAGGCTGTACCCCACTTCACGTAGCTGCAAGCACCGGTAATCATGGAATCATTCGTCATTTAATAGTCTCTGGTTGCGACCCCGTCAGTCGCGACAGTCGAGGCGACACCGCGCTACATATCGCCTGTCGTCGAGGCGACTATCAATCAGTCGCCGAGTTGACTCGCCCCGTCACTGTCCAAGAGATCGCCCATGCCCGACTCCTGTACTTCCCTTCGCTACGAGCCGGTCTTCTTGCTGCTGATCTTACCAACTATGTCGGTGAGACCTGTATGCACGTGGCAGTACAAGGAGGGCATAAAGAGATCCTTCATCATCTAGCATGGTATGGGGCAGATATTAATGCCAAGGAAGGTAAAAGCGGCAGAACGACGTTACACTATGCCGTCGAGTCCAGAGATCCCTCCTTAGTCACATATGTCGTAAAGAATTGCCGCGCTAACCTACACTTAGAAACCTATGCTGGCCTTACCCCTTATCAGTTAGCTACAGCTAATGGAGCAACAGGGATTGCCGCAGTACTCCTCGATTTAGGAGCTCAGGATGAACCTCTTCCCGCCTCTTTCACCATTGAGGATGAGCATGACTTTGATGATGTGTCTGCCAGTCTCGGTGCGGTGGGTTTGAACTCCTGTGTTGAAGATTTGAAGATCGGAGGAGTGCCTATGAACATGATTTCTGTGCCTGTGTCCACCTGTGCTCCATTCAATGCAGATCGGTACTTTTGA
>Parhyale_hawaiensis phaw_30_tra_m.007026
CCCGGAGTCGCTTCATAGCTACGACGTGAGTGTGTTGGTGGAGTCGTGCTGGAATATCTGCTAGCATCGATACAAGTGCACTTGTGTGAGCAAAATGATGGTGTTGTTTAGGGTGCCGTGAGTTCGTATTTTGTTTCATGATACTGTTGGAGGAGTGAAAAGTTTTTCTTTTGTTATAGCGAAAGAATCTTAAAACACTGCAAGTGTAGGTATTGATTACGTTGTTGAAATAGTTTTCTAGTTTTATTATAAAATGTGGCAAACGGGTGGTGCAACCAGGCCTGAAGGCCAAACCAGCAAAGGAGTTGGTGTGGAGAGTGCATCTCTCAGCCCTGTTGGAGATCATTTCAAGTCTGTCTATGATTCCCATACGGATTCTGGATTTCTATCGGGATCGAACCTTGTGTCGAGCAGTAGTGTGGAAGACTATAACGTGAGTGGCCAGCAGCTGTCTGGCACTCTCAGGTCCGATTCTCATATTTCCTCCTCACTAGACAATCAGCAATCGTCGACAGTGCTTACATCGTCAGGTTATCTCGATTCTGGTATAGATATTTCCGAACAATTGAGTTCCCTCCAACTTCGGTCAGGCCCCCAAACAAGTGACGAACCATCAGATTGTAGAGCAATTCAAGAGTCTTCCATCCTTAGTCCCGCGGAGCAGCACCACAGTAGTGGCAACACTGAACCTAGCAACCCTCTAGAAATTTCCCGCGTGCATGCTACACTTCTAAGAGAAATCTTCAGTCCCGACAAAGATGGCGACACGCAGCTTCACGTGGCTGTAATGAGAGGCTTCATCGAAGTAGTTTATCATATAACTCGGCTACTGCCCCACCAAGCTTTTCTGGACCTCGCCAATAATACAGGACGGACGGCGCTGCATTTGGCTGTGAGCGCGGGTGTGCCAGCGATAGCTCGCCACCTGATAGTGTGTGGCGCATCTCCTGTGGCCCGTGACCTGAGGGGCAACACCCCCCTCCATGTGGCGTGTGGCCGTAAGGACGCTGCTATGGTCACCCACCTCACGCGGCCTGTCACGGATGCTGAGGTCCTCAACGCTCGTCTCTCCTACGCCCCTACCCTGACACCCGGTCTCGTCGCCGCTGATCTTAATAATTACCAGGGTGAGACATGTATACACGTGGCAGCCATGGCAGGGGATAAGGAAGTGTTGCAGCACCTCACACGATACGGCGCAGATGTTAACGCTAAGGAACTGAAGAGCGGCCGCACTGCCCTCCATCTGGCGGTGGAGGCGAGGGACCCTGAGATGGTGGCGCACATTGTCACCGCCTGCCGCGCCTCCATCACTATTGAGAGCTACGCCAGGCTCTCTCCCTACCAGCTCGCCCTCGCTAATGGAGCCACGGGCATCGCCAGACAGCTCTTCGACTTGGGTGCTCCGGCACAGCTCCTGCCTGCCGCCTACGCTCTGGACGATGATGATGACGATGAAGAT
>Penaeus_monodon ENA|GEME01057335|GEME01057335.1 TSA: Penaeus monodon WSV_Locus_1_Tr_8902/20090_Len_2089 transcribed RNA sequence.
TCAGCTGCACGTGGCGGTCATGCGTGGCTTCGTCGAGGTGGTGTACCACATCACGCGACTCCTCCCCCACCAGGCGCTGCTCGATCTCGCCAACCACACCGGCAGGACGGCCCTGCACTTGGCCGTTTCGGCTGGCGACGCGGAGATGGCGCGGCACCTGATCGTGTGTGGAGCATCACCTGTGGCGCGGGATCGCCGGGGCAACACTCCCCTGCACACCGCCAGCGGCCACGGAGACATCCACATGGTGACCCAGCTTACACGTCCCGTCACCGTGGCCGAGGTCATGCACGCCCGCCTGTCCTACGCCCCTGCACACACCGCAGGACTCCTGGCCGCTGACCTTACCAACTACGATGGCCAGACGTGTATCCACATTGCGGCGCAGGCTGGACACAAGGAGGTCCTGCAGCATCTCACTTGGTACGGAGCCGACATTAACGCCAAAGAAGGCAAGAGTGGTCGGACGGCACTGCACTACGCCGTAGAGGCTCGTGACGCCGACTTGGTGGAATTCCTCACCGAATCCTGCCGAGCTTCCCTCACCCTGGAGACCTACGCTGGACTTACCCCCTACCAGCTGGCCTTAGCCAACGGGGCGATGGACCTGGCTCACCAACTGCTGAAGCTCGGCGCTCCTGGGGACGCCCTCCCCACCTACCTCACCGCGGACGAAGACCTCGACTACGATGAGGTCTCAACTGTGGTTGAGAGCTGCAATGGATGGGACAACGTGGATGACCTCAGGATTGGAGGCGTGCCAGTGACCATGGCTATGCCTGTGCAAGTGAATGACCATCAGCCCTTCAATGCAGATCGTTACTTCTAAGAAATGTTTGCGTGCCCATCAGTAGCTGGGAACTTACAACTTCTGATGTGATTTTTTAAGATACCTGTAACAGGCATCTACTACCAGTGACCTGAGAACCTTCACAGCGGCTGGAGTGCAGGTCCTGTTAAATTGTTGAATGATGATATTCAGAAAAGGATAAAGTGAAAGACCTTTTTAAAAGTAGTGTCAGTTTGAGGAAGACATGTCTTGTTTTGAGACCGTGTCAGTGTGTGACTTTAAGGAGTCAGGAATAATGCTGGTGCCTTGGACTTACCTGACCCTGTATCAAGTGATTGTCAACAAGGGGAGTTATCCCCTCGCCTGCGTATCATCATCATCAAAGAATAAATTAAGTGGAGTGGGAAGCTGTACCCAAGACAAAATATTGACATTTAGACAACCTTGCAAATTATTCTTAGGACTTGTTTTTGAAAAGATCTCTATGTTGAAGAAGAAATTGAACCCTTGCTTTATTAAAAGTAGTGGTCATAATATTAATTTCTCAATACAGTGTGTGTATGATCGTCTACCTGTGATCTCATATAAAAAGGGTTGGTGTGAAGCAAGCTGGGAAATGTGTAAAAACTAACACAGATACCTGTGCATTAAATTTTGTGTTTCATCAGTTTCCTACAAGGGAAATACTAGTATACTTGTTAATAACATTTATGTAGTTAAGTTGTATTGTATCTAACTTTCCACTTTCCATTGAATATTTTAATAAGGGTGTAAAGGAACATTGTGATAATACAATGGCAAAATGTCCTGTTGCAACCACAAAATCTGGGGAACCAGATACCTGCAGGCTGTAGCTGCACTCATTATTATTATACTGTGAGAAATGTGTTGAACCAGACTGATACTACTCCTGTCTTGCTAGTATGAGGAAGAGAAATTATTAGATGTTATATACACAATGTTCTTTGTTTGGCATTTGAATAGCAGCATCAGGTTATCTGGCTGCAGATGTTGGAAAGTTACAACTGCAGTCATTGTTGTTATCTCAATAATTAAATACAGCAGTGAACTGCAGTATTTGGTTGAGAGAAATTTTTGATTAGGTAAATGTTTGAATGTAAAGTTATTAATGTACTATGTGGTAGCATTAATTTTGGCACATCCCGAAATCAGAAAATATCTTAGGTAATTAGAAACAGTGATCTTTTGTCAATGTTATGTATATTTTTTACTAAAGAGTGAGGAAAAGTACTTATGGATGTGAATGATCAAAATAGCTTTTGGCATTAATTGCAGGAG
>Proasellus_aragonensis_ ENA|GEFN01020784|GEFN01020784.1 TSA: Palaemon argentinus c7192_g1_i1 transcribed RNA sequence.
TGATGAGAGGGTTTATCGAAGTGGTGTACCACATCACTCGTCTCTTACCTCATCAGGCTTTCCTGGACCTCCCAAATCATACAGGAAGGACGGCGTTACATCTGGCAGTTTCGACGGGTAACTCTGGAGTGGCCAGACATCTGGTCGTTTGCGGGGCTTCTCCAGTAGCTAGAGATCGCAGAGGCAACACTCCCTTGCACTCTGCTAGTGTTCAGGGTGACATCCGCATGGTGACCCAGTTGACCAGACCCGTGACCGTGGCCGAGGTCATGGATGCTAAACTGTCCTACGCCCCTGCCCACACAGCCGGACTTCTTGCTGCAGATTTACCTAATTATGACGGTCAGACATGTATTCACATTGCAGCACAAGGAAGACATAAAGAAATCTTACAGCATTTGACGTGGTATGGAGCAGACATCAATGCGAGGGAAGGAAAGAGCGGCCGAACTGCGTTGCACTATGCTGTGGAGGCACGTGACCAGACTCTTGTCGCCTTCTTGGCCGAATCCTGTCGGGTGTCTCTCACCCTCGAGACCTACGCTGGCCTTACGCCTTACCAGTTGGCATTAGCAAATGGAGCCACGGGAATAGCCAATCTTTTGCTTAGTATGGGTGCCCCAGCCGATGCTCTCCCCAACTACCTCACAGCCGATGATGACCTCGACTACGATGAGGTCACCGGACCAGTTGAGATAAGCAATGGCTGGGGTGACATGGATGACCTCCGGATCGGCGGTGTTCCTGTTCCTATGTCAATGCCAGTTTCAGTGAATGACAGTACCCCTTTTAACCCAGACCGATATCTGTAAATTAATGCCTTTGACACCATGAGGTTTGGTTAAAGATGGAATACCTTCATCACATTTCTGTGTTGGAAATGGAAGACAGGCATAGAGGGGCTACTCAGCCAGGATCTTCCTGAAAATTGGCATTTGATCCCACCAAGTTCCGTACAACATAAGCAATGATGCCTTTGGAGCGATCCAACCACTATAAAATCCAAATAGATAACTGGATTTCCTTATAGTTTGAAACTCCAGTATTTTCTAGACAAACTTTCCATGAAGTGCTACATGGTGGAGAACTGGCTACGAACCCACATAGTTTTCAGTCACGCCGTGATATGGCTGAAATAATGTATTGTTGATGAAGACTGAAATTCTATCAACGGTGATCATTCTTTGGGATGAGTTATTGTGAAAAAAAATGCATTAGTTTACTTGGTAAATAAGTTTTGCTCTGTGAAAGGGTGGTTCCAGTAATGTGATGTGTGTTTTATGAGAGATATTATGTAAAAACTAAAGTGTTACGTGAATTGACACATCACCATTTTAAAAGCATTACTGGTGCTGGATGAAGTGAGTTTCCCATCTTCAGTAATTTTTACAAAAAAAA
>Proasellus_aragonensis_ ENA|HAEO01046313|HAEO01046313.1 TSA: Proasellus aragonensis, contig comp50088_c0_seq2
ATTACGGCCGCGGGATTCGTAAACGTTATCTGGTGGCGTGTGGTTGTGTAAGTCATTGTTTGTAATTCCAAATGTCACGTAGTGTCTGTTGTATTTCTACTACTATAGACGCAGTGATCGCTGGTGTTAGTGTTAGAATGGTATTTTGATACTTGCTAAGTAACATTAAAGTATAGAAGAATTTATTCTAATACTTTGGTTCTTGTTTCACGGTTTTATATTGAACTACATCGTACAATCCTTCCTTTCTGCGCTGATTTGCCGAGACGTTTTATAGCAGAATGCTGCATAGAAGTGACGATAAAATGCTTTCTGACGGCAGTAAAGTTACAGATAGTTCTGAAAAACAGTGCCACATCAGAAGTAGTAAATTGCCACATGATGGCGGCCGATCGAGATCAAGTAAAGTTCGATCACCCTCTAAAGAAAGCTTTAAATCACAAACAGACAACCAAATGGATTCTGGTTTTATGTCTGGCTCAAATCTTCTATCATCATCGAGTTTATGTAGTGAAGAACGGATTTCCTATTACCGAAGCAACAGTAAAGAGATGGACAGTGGTCTATCGAGAGATTTTGATGAGCATTCAGATGAACATTCAGGCAAAAGTACTAACAATTCTTCGTGTAACCTAGATTCCGGTATTGATTTGGGGTTGAGTGAGAGAATAAGTTCTTTAAATTTAACGTCGGATCTCAAAAGCGCTACGGTTGAACCTGTTCAAGTACAGGAAACACAGCATAATCAACCGGAGCCTAAAAGTAAATTACTAGAACAACTCGGTCTTTCTCCTGCGCATATCACTATATTAAAGGAAATATTTAGAAAAGATGATGACGGAGATACGCAACTACATATTGCTATTATGAGGGGTTTTGTTGAGGTTGTGTGGCACATCACTAGGCTACTGCCTCACCAGGCACTTCTAGATTTACCAAACAATTCAGGCAGAACAGCACTTCACCTGGCTGTAGCAAGTGGAGATGCACGCCTTGCAAGGCACTTAATTGTATGTGGAGCATCTCCGGTAGCGAGAAATTTAAAGGGTGAAACTCCGCTCCACATCGCCTGCAGAAATGGAGATCCCGCCATGGTATCAGGGCTAACGAGTCAGGTCACTGTGTACGAAGTAGTGTCTGCAAGATTGAGATATCCCCCAAATCACACTCATGGTCTCTTGGCTGCAGATTTAAATAACTACGACGGCCAAACATGCATTCATATAGCTGCTCAGGGATGCCACAAAGAAATCCTACAACATTTGACGTGGTATGGGGCGGATATTAATGCCAAGGAGTGCAAATGTGGAAGAACGGCTCTTCATTACGCCGTGGAAGCTAGAGATGCAGATTTGGTAAAATTTTTAGCCGATTCCTGTAGATCGGCACTTAGCATTCAGACTTATTCAGGCCTCACACCTTACCAGCTTGCCCTTGCAAACGACACACCGACTATTGCCACCCTTTTGGAGGAATTGGGAGCCAAGAAGGATCCTCTGCCCTCGACTTATACAATCGAAGATGACTTGGAATACGAAGATGAATCCACATCATATGGCGATGATTTGTCTTGGGCAGTTGATGATTTGCAAATTAGCGGAGTTCCTCTTCAGATGTCTAATGCTGTTACGGTGTCCTCAAGTGGTCCTTTCAACGCTGATCGGTATCTGTAGAAGAATACGTAGTTATCTTGGGCGTTGCCTCTTAACCACCATAGTCAGGAGTAGACTGTTCGTAGTGCCTTGCACACACACCCCTCTTCCAGATGAAATCGCCCATTCGATTGAACGAGAATGCGATTCGAAGACCTCCTTCAGCGACCTTCAGAAAGTTTTGAGTGATCTCCTTCCTAAAAATTACTACCGCTGTCTGTGTCGTCAGTTTATAAAATAAGCAAGGACTGTCCCAAGCGACACATTTGATTTTAGACCTTCGAAAATATTGTAGGCTGTTACGTAATGGCTTTATCGATTTGATTGAAGTACTTACTATTCCTTATTTCATGTTACTTGCGTACATGAAATTACTTAACAATAACAACTTTAAGTGGTGATAAGTGCTTGTTTATGCCCATTTTTTTTTAATGTTGAAGAGAAAAGGTACTAATAGTAAAAAAACCTTTCGCAACTCTTGTTTGTAAGAAACATTGCTTATCTACGAATGGTAACACCATAAGACAATGAAATATCATTTAGAACTAATTAATATTAAACTGGTTTTAATCATGTTACCATTTAGGCCTGTGTCATCTATCAGCCAGAATAACGCACTTACTGTTCTTACATGCATATTTTTAAATCCTAATTAGTAATTATCAATTAACACGTTGCCTTAGCTTTTCTCTCGAAAGCAAAAATAGTATCATAAATTAACTCTGCCATTTTTTAACTATATAATATAGTTGACTGTGATTGTGTAATTAGCGCATTCCGTATCCAAGCGCAGAAAATAGCCTATATATTATACGGCTCGTAAAAATTATTATGTGTAACTTGTAACGTAAATTTGTCTTTGTTTATAAGCTTTATTTAAATTTTTATTTTCTTATATATAAGTAAGTTTGGCCAACTCATTTGTTGCTGATGAGCGATTATTACATTCATCGTTATCAACTTATCTTTCATTACAGGAGAAGATGCCTTTTAGTTTCGTTATGTGTGCCAAATTTTCTTCTCTACCTTTGTTCAAAGTTTTTATGCTTAAAGTTTGCATGTTTTCAGTAGTGGTCTGTTGCTTCTGAAAACGGCAAAAAAATTACGATCAATTGTATTGTTTGTTTGCTGTTGCATTAAATGTCAATGAATTTTGATAATTTATCGTATAGCCTAATTATATAGAAAAATAAATATTAATGTATAAGCCTAACATGACTGCATCCCCAAAGCCTATTCCAAACTACGCTGTAATACAGTATTCATTTAGCGACGTGTCAGTACTGTAGTACTGATAGTAAAATCTAGCTTAATTAGTTTTTACTTTATAAATAATTAGTACTGGACAGGCAATTTTGATTTATGAATTAACGAATTTAGTTTATTAAATAATTATTTATTTTTTTAATCTTTAACAACATTTTCCTTTCCAATTGTCAATGTATATTGTAACTAGAGAACTACCTGAACATTTAAATGTAATTCATACTTGTGTACAACTATTACCGTACCGTACTTCATAACTTATGTGCGTTTATAATAGGAAACATTGTTTGCAAACAATGTTT
>Proasellus_arthrodilus_ ENA|HAEQ01051648|HAEQ01051648.1 TSA: Proasellus arthrodilus, contig comp63668_c0_seq1
ATTGCTCGGTGTTTGTAAATTTCATTGACAACTCGCTCGCAGAACCGAAAATCATCATTCGTAAACGTTATCTTGTGGCGTGTGGTTACGTTATTCATTGTTTGTAATTCCAAATGTCACGTAGTGTCAGTTGTATTTCTACTACTTTAGACGAAGTGATCGCTGGTGTTAGTGTTAGAATGGTATTTTGATACTTGATAAGTAACATTAAAATATAGAAGAATTTATTTTAATACTTTTGTTCTTGTTTCACGGCTTTACTTTTAACTACATCGTACAATCCTTCCTTTCGGTGCTGATTTGCTGAGACGTTTTATAGCAGAATGCTGCATAGAAGTGACGATAAAATGCTTTCTGACGGCAGTAAAGTTACAGAAAACTCTGAAAAACAGTGCCACAGCAGAAGTAGTAAATTGCCTCATGATGGCGACCGATCGAGATCAAGTAAAGTTCGATCACCCACTAAAGAAAGTTTTAAATCACAAACAGACAACCAAATGGATTCTGGTTTTATGTCAGGCTCAAATCTTCTATCATCTTCTAGTTTATGTAGTGAAGAACGGATTTCGTATTACCGGAGCAACAGTAAAGAGATGGACAGTGGTCTATCGAGAGATTTTGAAGAGCATTCAGACGAGCATTCAGGCAAAAGTACTACCAATTCTTCGTGTAACCTAGATTCCGGTATTGATTTGGGGTTGAGTGAGAGAATAAGTTCTTTAAATTTAACATCGGATCTCAAAAGCGCTGCGGTTGAACCTGTTCAAGTACAGGAAACACAGCATAATCAACCGGAGCCTAAAAGTAAATTACTAGAACAACTAGGTCTTTCACCTGCGCATATCACTATATTAAAGGAAATATTTCGAAAGGATGATGACGGCGATACGCAACTACATATTGCCATTATGAGGGGTTTTGTTGAGGTTGTATGGCACATCACTAGGCTACTGCCTCATCAGGCACTTCTAGATTTACCAAATAATTCAGGCAGAACAGCACTTCACCTGGCAGTAGCAAGTGGAGATGCACGCCTTGCAAGGCACTTAATTGTATGTGGAGCATCTCCGGTAGCGAGAAATTTAAAGGGTGAAACTCCGCTCCACATCGCCTGCAGAAATGGAGATCCCGCCATGGTATCAGGGCTAACGAGTCAGGTCACTGTGTACGAAGTAGTGTCTGCAAGATTGAGGTATCCCCCCAATCACACTCATGGTCTCTTGGCTGCAGATTTAAATAACTACGACGGTCAAACATGCATACACATAGCTGCTCAGGGATGCCACAAAGAAATCCTACAACATTTAACATGGTATGGGGCTGACATTAATGCCAAGGAGTGCAAATGTGGAAGAACCGCCCTGCATTACGCCGTCGAAGCTAGAGATGCAGATTTGGTGAAATTTTTAGCCGATTCCTGTAGATCGGCACTTAGCATTCAGACTTATTCAGGCCTCTCACCTTACCAGCTAGCCCTTGCAAACGACACTCCGGCTATTGCCACCCTTTTGGAGGAATTGGGAGCCAAAAAGGATCCTCTGCCCTCGACTTATACAATAGAAGATGACTTGGAATACGAAGATGAATCCACATCATATGGTGATGATTTGTCTTGGGCAGTTGATGATTTGCAAATTAGCGGAGTTCCTCTTCAGATGTCTAATGCTGTTACGGTGTCCTCAAGTGGTCCTTTCAACGCTGATCGGTATCTGTAGAAGAATACGTATTTATCTTGGGCGCTGCCTCTTGACCACCTCAGTCAGGAACCCATACCCTACTTCCAGATGAAATTGCCCCATTCGATTGAACGAGAATGCGATTCGAAGACCTCCTTCAGCGACCTTCAGAAAGTTTTGAGTGATCTACTTCCTCAAAATTACTACCGCCGTCTGCGTCGTCAGTTCGTAAAACAAACAAGGACTGTCCCAAACGACACATTTGATTTTAGAACATTGAAAATTTTGTAGACTGTTACGTCATGGTTTTTATCTATTTGATTGAAGTACTATTCCTTATTTCATGTTACTTGCGTACATGAATCTACTTAACAGATTAAAGTGGTTTGCAAGTGATAAGTGCTTGTTTATGGCTATTTTTTTTAAATATTGATGATAAAAGGTACTATTAGTAAAAAAAACTTTTCCACTCTTGTTTGTAAGAAACATTGCGTATCTATGAATGGTAACACCATAAGACATTGAAATATCATATAGAACTATTTAATATTAAACTGGTTTTAATCATGTTACCATGTAGGCCTGTGTCATCTATCAGCCAGAATGATGCACTTACTGTTCTTACATGCATATTTTTAATTCCTAATTAGTAATTATCAATTAACACGTTGCCTTAGCTTTTCTGTCGAAAACAAAAATAGTATCATAAATTAACTCTGCCATTTTTTAACTATATAACATAGTTGACTGTGATTTTGTAATATAGCACATACCATATCCAAGTGCAGAAAATAGCCTATATATTGTACGGCTCGTAAAATTATTGTTTGTAACTTGTAATGTAAATTTGTCTTTGTTTATAAGCTTTATTTAAATTTTTATTTTCTTATATTAAGTAAGTTTGGCCAACTCATTTGTTGCTGGAGAGCGATTATTACATTCGTCGTTATCAACTTTCATTAAAAGAGAAGATGCCTTTTAGTTTTGTTACGTGTGCCAAATTTTCTTCTCTACCTTTGTTCAAAGTTTTTGGGCTGTAAGTTTGCACGTTTTCAGTAATGGTCTGTTACTTATGAAAAATGGCAAAAAAAATTACGATCAAATGTATTTATTGTACTGTTGCATTAAATGTCAATGAAGTTTGATAATTTATCGTATGGCATAATTATGTAGAAAAATAAATATTAATGTATAAGCCTAACATGACTGCATCCCCAAAGCCTATTCCAAATTACGCTGTAATACAGTATTTATTTACCGATCTGTCAGCACGGTAGTACTGATAGTAAAATCTAGCTTAATTAGTTTTTACTTTAGAAACAATTGGTACTGGACAGGCAATTTTGATTTAAGACTTGACGATTTTAGCTTATTAAATAATTATATATTTTTTTAATCTTTATTACAACATTTTACATTTGTCAATGTATGTTGCAACTAGAGAACTACCTGGACACTAAATGTAATTAATACATGTGTACAACTATTACCGTATCGTACTTCATAACATAGGTGCGTTTATAATAGGAAACATTGTTTCCTAGTGTAAACGCCTTTTGTGTTTCCTTCAAGAACCTCATTTATTAATTAGAATTCTTCTGACCACCCGCTATACCTTGTCACAAAAAGTGACAAAAGGTGGTTTGGGGAAGGAAATACCCTTGCGTGAGGCCGGTAACCTTACTTTTGAGTATAACTTAGTTAAAATTTCGAAGCAGAGATGTGTTTCGGAAAGTAAAATATCGGGGCATTGCTATGGACTGTATTGCACCCTGCTGAAAGAAGGAGAGATTCTCCTCTTCGTGGAAAAAGCCGTTTCTGATAAAAAAAATTAATAAAGGAATTTGTTATTTTAAGTCTTAATTATTTTAAGTTATATATAACTTTTGCGAACTCAGATCTTAAACTTGTTGTATTATAAATATTGATTGTACTTTATAGCTAACAAAAAATCAAGTCCATTTGACCGAATATATAAATAAATTGCAACTCTGTATAGTGTAAATAAATCTTGTAAATTTAATAATTTTATGTTGTCATAAGGTAATTAAAAGTTTATTTATTTAAAAAAAAAAAAAAA
>Proasellus_assaforensis ENA|HAEP01026241|HAEP01026241.1 TSA: Proasellus assaforensis, contig comp36390_c2_seq1
TTGCTCGGTGTTTGTAAATTTCATTGACAACTCGCTCGCAGAACCGAAAATTATCATTCGTAAACGTTATATGGTGGCATGTGGTTGCGTTATTCATTGTTTGTAATTCCAAATGTCACGTAGCGTCTGTTGTATTTTCTACTTCTTTTGACGCAGTGATCGCTGGTGTTAGTGTTAGAATGGTATTTTGATACTAGATAAGTAACATTAAAATATAGAAGAATTTATTTTAATACTTTGGTTCTTGTTACACAGTTTTACTTTTAACTACATCGTACAAGCCTTCCTTCGGCGCTGATTTGCCGAGACGTTTTATAGCAGAATGCTGCATAGGAGTGACGATAAAATGCTTTCTGACGGCAGTAAAGTTACAGAAAACTCTGAAAAACAGTGCCACAGCAGAAGTAGTAAATTGCCTCATGATGGCGACCGATCGAGATCAAGTAAAGTTCGATCACCCACTAAAGAAAGCTTTAAATCACAAACAGACAACCAAATGGATTCTGGTTTTATGTCAGGCTCAAATCTTTTATCATCTTCTAGTTTATGTAGTGAAGAGCGGATTTCGTATTACCGGAGCAACAGTAAAGAGATGGACAGTGGTCTATCGAGAGATTTTGATGAGCATTCAGATGAGCATTCAGGCAAAAGTACTAACAATTCTTCGTGTAACCTAGATTCCGGTATTGATTTGGGATTGAGTGAGAGAATAAGTTCTTTAAATTTAACATCGGATCTCAAAAGCGCTGCGGTTGAACCTGTTCTAGTAACACAGCATAATCAACCGGAGCCTAAAAGTAAATTACTAGAACAACTAGGTCTTTCACCTGCGCATATCACTATATTAAAGGAAATATTTCGAAAGGATGATGACGGAGATACGCAACTACATATTGCCATTATGAGGGGTTTTGTTGAGGTTGTATGGCACATCACTAGGCTACTGCCTCACCAGGCACTTCTAGATTTACCAAACAATTCTGGCCGAACAGCACTTCACCTGGCAGTAGCAAGTGGAGATGCACGCCTTGCAAGGCACTTAATTGTATGTGGAGCATCTCCGGTAGCGAGAAATTTAAAAGGTGAAACTCCGCTCCACATCGCCTGCAGAAATGGAGATCCCGCCATGGTGTCAGGGCTAACGAGTCAGGTCACTGTGTACGAAGTAGTGTCTGCAAGATTGAGGTATCCCCCCAATCATACTCATGGTCTCTTGGCTGCAGATTTAAATAACTACGACGGTCAAACATGCATACACATAGCTGCTCAGGGATGCCACAAAGAAATCCTACAACATTTGACATGGTATGGGGCGGACATTAATGCCAAGGAGTGCAAATGTGGAAGAACCGCCCTGCATTACGCCGTCGAAGCTAGAGATGCAGATTTGGTCAAATTTTTAGCCGATTCCTGTAGATCGGCACTTAGCATTCAGACTTATTCAGGCCTCACACCTTACCAGCTAGCCCTTGCAAACGACACTCCGGCTATTGCCACCCTTTTGGAGGAATTGGGAGCCAAGAAGGATCCTCTGCCCTCGACTTATACAATAGAAGATGACTTGGAATACGAAGATGAATCCACATCATATGGTGATGATTTGTCTTGGGCAGTTGATGATTTACAAATTAGCGGAGTCCCTCTGCAGATGTCTAATGCTGTTACGGTGTCCTCAAGTGGTCCTTTCAACGCTGATCGGTATCTGTAGAAGAATACGTATTTATCTTGGGCGATGCCTCTTGACCGCCTTAGTCAGGAACCCACACCTCTCTTCCAGATGAAATTACCCCATTCGATTGAACGAGAATGCGATTCGAAGACCTCCGTCAGCGACCTTAAGAAAGTTTTGAGTGATCTACAGCCTCAAATTTACTACCGCCGTCTGTGTCGTCAGTTCGTACAACAAACAAGGACTGTCCCAAACGACATTTGATTTTAGAACTTCGAAAATTTTGTAGACTGTTACGTCATGGCTTTTATCTATTTGATTGAAGTACTATTCCTTATTTCCTGTTACTTCCGGACATAAATTACTTAACAACTTAAAGTGGTTTGCAAGTGATAAAGGGCTTGTTTATGCCCATTTTTTTTAATATTGAAGATAAAAGGTACTATTAGTAAACAAAAACTTTTCTTCAACTCTTGTTTGTAAGAAACATTGCTTATCTATGAATGGTAACGCCATAAGACATTGAAATAGCATATAGAACTATTTTATATTAAACTGGTTTTAATCACGTTACCAGGTAGGCCTGTGTCATCTATCAGCCAGAATAACGCACTTACTGTTCTTATATGCATATTTTTAATTCCTAATTAGTAATTAGCAATTAACACGTTGCCTTAGCTTTTCTGTCGAAAGCAAAAATAGTATCATAAATTAACTCTGCCATTTTTTAATTATATAACATAGTTTACTGTGATTTTGTAATTAGCGTGTACCATATCCAAGCGCAGAAAATAGCCTATATATTATACGGCTCGTAAAAATTATTAAGTGTTGTAACGTAAATTTGCGTTTGTTTATAAGCTTTATTTAAATTTTTATTTTCCTATATTAAGTAAGTTTGGCCAACTCATTTGTTGCTGGAGATCAATTATTACATTCGTAGTTATCAACTTATCCCTTCATTAAAGGAGAAGATGCCTTTTAGTTTTGTTACGTGTGCCAAATTTTCTTCTACCTTTGTTCTAAGTTTTTGGGATGTTAAGTTTGCACGTTTTCAGTAGTGGTCTGTTACTTATGGAAAATGTCAAAAAAAATTACGATAAAATGTATTAATTTGATAATTTTTCGTATAGCCTAATTATGTATAAAAATAAATATTAATGTAGAAGCCTAACATGACTGCATCCCCAAAGCCTATTCCAAATTACGCTGTAAATTTGTAATACAGTAGCCTACTCATTTACCGACGTGTCTGTACGGTATAACTGATAGCAAAATCTAGCTTAATTAGTTTTTACTTTAGAAACAATTTGTACTGGACAGGCAATTTAAATTTACAAATTAACGAATTTAGTTTATCAAATAATTATATATTTTTTTAAATTTAAACATTTTCCAATTGTCCATGTATATTTAACTAGAGAAATACCTGGACTTTAAATGTAATTCATACTGTGTACAACTATTATCGTACCGTACTTGATAACATAGGTGCTTTTATAATATGAAACATTGTTGCAAACAATGTTTCCAAGTGTAAACGCCTTTTGTGTTTCCTTCAAGAACCTCATTTATTAATTAATTAGAATTCTTCCGACAGACCGACATACCTTGTCACAGAAAGCGACAAAAGATGGTTGGGGAAGGAAAAAACTTACGTGGGGCCGGTAACCTTACCTTTGAGTATAAC
>Proasellus_cantabricus_ ENA|HAER01021225|HAER01021225.1 TSA: Proasellus cantabricus, contig c22294_g1_i1
CTCGCAGCACCGAAAACCATCATTCGTAAACGTTATTTGGTGGCGTGTTGTTGTGTAATGCATTGTTTGTAATTCCAAATGTCACGTAGCGTCTGTTGTATTTCTATTACTTTAGACGCAGTGATCGCTGGTGTTAGTGTTAGAATGGTATTTTGATACTTCATACGTAACATTAAAATATAGAAGAATTTATTTTAATACTTAAGTTCTTGTTTTACTTTTAACTACATCGTACAATCCTTCCTTTCTGCGCTCATTTGCCGAGACACTAGCAGAATGCTGCATAGAAGTGACCATAAAATGCTTTCTGACGTCAGTAAAGATACAGAAAATTCTGAAAAACAGTGCCACAGCAGAAGTAGTAAATTGCCAAACGATGGCGACCGATCGAGATCCAGTAAAGTTCGATCACCCACTAAAGAAAGCTTTAAATCACAAACAGACAACCAAATGGATTCTGGTTTTATGTCTGGCTCAAATCTTCTATCATCTTCCAGTTTATGTAGTGAAGAACGTATTTCCTATTACCGGAGCAACAGTAAAGAGATGGACAGTGGTCTATCGAGAGATTTTGAAGAGCATTCAGATGAACATTCAGGCAAAAGTACTAACAATTCTTCGTGTAACCTAGATTCCGGTATTGATTTGGGGTTGAGTGAGAGAATTAGTTCTTTAAATTTAACATCGGACCTCAAAAGCGCTTCGGTCGAACCTGTGCAAGTACAGGAAACACAGCATAATCAACCAGAGCCTAAAAGTAAATTACTAGAACAACTCGGTCTTTCACCTGCGCATATCACTATATTAAAGGAAATATTTAGAAAGGATGATGACGGAGATACGCAACTACATATTGCCATTATGAGGGGTTTTGTTGAGGTTGTATGGCACATCACTAGGCTACTGCCTCACCAGGCGCTTCTAGATTTACCAAACAATTCAGGCAGAACAGCACTTCACCTGGCAGTAGCAAGTGGAGATGCACGCCTTGCAAGGCATTTAATTGTATGTGGAGCATCTCCGGTAGCGAGAAATTTAAAGGGTGAAACTCCGCTCCACATCGCCTGCAGAACTGGAGATCCCGCCATGGTATCAGGGCTAACGAGTCAGGTCACTGTGTACGAAGTAGTATCTGCAAGATTGAGGTATCCCCCCAATCACACTCATGGTCTATTGGCTGCAGATTTAAATAACTACGACGGTCAAACATGCATACATATAGCTGCTCAGGGATGCCACAAAGAAATCCTACAACATTTGACGTGGTATGGGGCGGATATAAATGCCAAGGAGTGCAAATGTGGAAGAACCGCCCTGCATTACGCTGTGGAGGCTAGAGATGCAGATTTGGTGAAATTTTTAGCCGATTCCTGTAGATCGGCTCTTAGCATTCAGACTTACTCAGGCCTCACACCTTACCAGCTTGCCCTTGCAAACGACACTCCGGCTATTGCCACCCTTTTGGAGGAATTGGGAGCCAAGAAGGATCCTCTGCCCTCGACATATACAATCGAAGATGACTTGGAATACGAAGATGAATCCACATTATATGGCGATGATTTGTCTTGGGCAGTTGATGATTTGCAAATTAGCGGAGTTCCTCTTCAGATGTCTAATGCTGTTACGGTGTCCTCAAGTGGTCCTTTCAACGCTGATCGATATATGTAGAAGAATACGTAGTTATTATCTTGGGCGCTGCCATAGTCGGAAGTAGACTGTTCGTCGTGCCAAGAACCCACACCACTCTTCCAGATGAAATCGCCCCATTCGATTGAACGAGAATGCGATTCGAAGACCTCCTTCAGCGACCTTCAGAAAGTTTTGAGTGATCTCCTTCCTCAAAATTACTACCGCCGTGTGTGTCGTCATTTCAAAAAACAAACAAGGACTGTCTCAAACGAAAAATTTGATTTTAGAACTTCAAAAATATTGTACGCTGTTACGTCATGGGTTTTATCGGTTTGATTAAAGTACTTTTCCGTATATCATGTTACTTGCGTACATGAAATTACTTGACTAAAGTGGTTTGCAAGTGATAACTGCTTGTTTATGCCCACCTTTTTTTTTTAATGTTGAAGATAAAAGATACTAATAGTAAAAAAAAACTTTCGCAACTCTTGTTTGTAAAAAACATTGCTAATTTGTGAATGGTAACACCATAAGACATTGAAATACCATATAGGACTATTTAATATTAAACTGGTTTTAATCATGTAGGTCTATGTCATCCATCAGCCAGAATAACGTACTTACTGTTCTTATATGCATATTTTTAATTCCTAATTATCAATTAACACGTTGCCTTAGCTTTTCTCTTGAAAGCAAAAATAGTATCATAAATTAACTCTGCCATTTTTTAACTATATAATATAGTTGACTGTGATTTTGTAATTAGCGCATACCGTATCCAAGCGCAGAAAATAGCCTATATATTATACGGCTCGTAAAAGTTAATATGTGTAACTTGTAACGTAAATTTGTCTTTGTTTATAAGCTTTATTTGAATTTTTATTTTCTTATATTAAGTAAGTTTGGCCAACTCATTTGTTGCTGGTGAGCGATTATTACATTTATCGTTATCAACTTACTTTCATTAAAGGAGAAGATGTCTTTTAGTTTTGTTATGTGTGCCAAATTTTCTTCGCTGCCTTTGTTCAAAGTTTTTGGGCTTTAAGTTTGATTGTTTTCAGTAGTAGTATGTTACCTCTGAAGAATGGCAAAAAAATTACGATCAAATGTATTGTTTCTTTGCTGTTGCATTAAATGTGAATGAAATAAAAGAAATTTTGATAATTTATCGTATAGCCTAATTATTTAGAAAAATAAATATTAATGTGTAAGCCTAATGACTACATCCCCAAAGCCTATTCCAAACAACGCTGTAATACAGTATTCATTTACCGATATGTCATTTACGGTAGCAATATCTAGCTTAATTAGTTTTTACTTTAGAAGTAATTGTTACTGGACAAGCAATTTTGATTTACGAATTAACGAATTTAGTTTATTAATTAAATAATTATATATTTTTTTAATCTTTATAACAACATTTTCCAATTGTCAATGTATATTGTAACTAGAGAACTACCTGAACATTAAATGTAATTCATACTTGTGTACAACTATTACCGTACAGTACTTCATAACTTAGGTGCGTTTATAATAGGTAACATTGTTTGCAAACAATGTTTCCTAGTTTAAACGACTTTAGTGTCTCCTTCAAGAACCTCAATTAATCATAATTCTTTTGACGGACCGTCATACCTTGTCACAAAAAGCGATTAAAGGTGGTTTGGGAAGGAAAACCCTGAGGAAAA
>Proasellus_cavaticus ENA|HAES01022844|HAES01022844.1 TSA: Proasellus cavaticus, contig comp41275_c0_seq2
GATTGCTCAGTGTTTGTAAATTTCATTGACAACTCGCTCGCAGAACCGAAAATCATCATTCGTAAACTTTATCTGGTGGTGTGTGGTTGCGTATTCCTTTGTTAGTAATTCCAAATGTCACGTAGCGTCCGTTGTTTTTCTACGGCTTTAAGACAAAATGCTTGCTGCTGTTAGTGTGAAAATGGTATTTTAATACTTAGCAAGTAACATAAAAATATTGAAGAATTTATTTTCATATATACGGTTTTACTTTGTACTTCGTACAGTTCTTCCTTTCTGCGCTCATTTTCCGAGACGTGTTATAGCAAAATGCTGCATAGAAGTGACGACAAAATTCTTTCTGACTGCTGTAAAGTTGCAGAAATGTCTGAAAAACAGTGCCACAGTAGTAGCAGGAGTACCAAATTACCGAATGATGGCGACAGATCAAGATCATGCAAAGTACGATCTCCCACTAAAGAAAGCTTTAAATCTCAACCAGACAACCAAATGGATTCTGGTTTTATGTCTGGCTCAAATCTTTTATCTTCTTCTAGTTTATGTAGTGAAGAGCGAATCTCCTATTATCGGAGCAACAGTAAAGAGATGGACAGTGGTCTTTCGAGAGATTTTGAAGAGCATTCTGATGAGCATTCAGGCAAAAGTACCAACAACTCTTCGTGTAACCTAGATTCCGGTATTGATTTGGGGTTGAGCGAGAGAATAAGTTCTTTAAATTTAACATCAGATCTCAAAAACGCTGCGGTAGAACCTGTGCAAGTACAGGAAACACAGCATAATCAACCTGAGCCTAAAAGTAAATTACTAGAACAACTCGGTCTTTCACCTGCGCATATCACTATTTTAAAGGAAATATTTAGGAAGGACGATGACGGAGATACGCAACTACACATTGCCATTATGAGGGGTTTTGTTGAGGTCGTGTGGCACATCACAAGGCTACTGCCGCACCAGGCGCTTCTAGACTTACCAAATAATTCAGGCAGAACTGCACTTCATCTAGCGGTTGCAAGTGGAGATGCAAGACTTGCAAGGCACTTAATCGTATGTGGAGCGTCTCCGGTAGCAAGAAATTTTAAGGGCGAAACTCCACTTCACATCGCCTGCAGAAACGGGGATCCCGCCATGGTATCAGGGCTAACGAGTCAGGTCACCGTGTACGAAGTAGTATCTGCAAGATTGAGGTATCCCCCAAATCACACTCATGGGCTCTTGGCTGCGGATTTAAATAACTACGACGGTCAAACATGTATACATGTAGCTGCTCAAGGAGGCCACAAAGAAATATTACAACATTTGACATGGTATGGAGCTGATATTAATGCAAAGGAGTGCAAATGTGGAAGAACCGCTCTGCATTACGCCGTAGAAGCCAGAGATGCAGATTTGGTGAAATTTTTAGCCGATTCCTGTAGATCGGCTCTCAGCATCCAGACTTATTCTGGCCTCACGCCATACCAGCTTGCTCTTGCAAACGACACTCCAGCTATCGCCACCCTTTTGGAGGAATTAGGAGCTAAGAAGGATCCTCTGCCCTCGACATATACAGTCGAAGATGACTTGGAATACGAAGACGAATCCACATCATATGGAGATGATTTGTCATGGGCAGTTGATGATTTGCAAATTAGCGGCGTTCCTCTTCAGATGTCTAACGCAGTTACAGTGTCCTCAAGCGGACCTTTCAACGCTGATCGGTATTTGTAATCGGCTACGTAGTTATCTTGAGCGCTTCCTCTGGCCACAAAAGTTGGGAGTAGAGTGATCGTCACGCCTAGAACCCACTCCCCCCCCCCTTCAGATAAAATCGCCCTATTCGATTGAACGAGAATGCGATTCGAAGACCTCCTTCAGCGACCTTCGGGGGAAGTTTTGAGCGACTTCCTTCCTCAAGATTACTCACGTCGTATGTTGTCAGTTCGAAACGACACATATTAGGCTATGACGTCATGGCTAGTGATTTTAAAGGCCTAGATGTTTTATTAGCTTGAACTAACTATTCGGTATGTAACGTTGCGTAAGTGATATCATTAAACAACTTAAGTGGTTTGCAAGTGATTAGTTCTTGTTAGTGCCTCAAAAACTCATTAAATCTGAATGTTGAGGATAGGGTGGTACTAAAAGTCATGAAAAGATACTTCCACAACTCTTTGTTGTATGCTGGGAAGCATATCTAAGAATGGTTACATAGACAAAAATCAGATATTCAAACATTATTATAGGCCTAATATTAAAGGCTTTTAAACATGTAGGCCTCTGAGCGCCTTTCTGCCTCAATAATGACGCACTTATATGCATATATTTAATTTCTAATTATCAATTAACATGTTGCCTTAGCTTTTGTCTAGAAAGCAAGAAATAGTATCATAAAATAACACTCTGCCATTTATCAAGTAATGTACTATAGTTGACTGTGATTTTGTAAATTTACGCATGCTTACCTTATTCTAGCGCAGAAATTAGCCGATAAATTTTACGGCTCGTAAAAATTATTAAGTTTGAACTTGAAGCTTTCGTTTTCTCGGTATCAAAATTAATTTCTATATTAAATAAATTTTGTTTGTTGAACTCGTCCGTTGCTGGTGAGCAATGATTACACAAAGGATAAGATGCTCTTCATTGCATTAGTTCTGTTACGTGTGCCAAATTTTTTTTCTGCCTATGTTCAAAGAATGGGGCTTATAGGCCTAAATTGTTTGTTTTCATTAGGATTGCCTACTTTTAAAGGAAATGGGGAAAATAGGCCTATTAGGATCAAACGTATTGTTTATTTGCTATTATTGTCACTGAAATGATCTGCATTTTTATAATTTGTTATATTTATGCATATAAAAGAATGATAATGTCATTGTTGGGTAAACCTAACATGACTGATCTCCCAAAGCCTATTCCAAACTAATACAGTATACATTTACCGACATATCAGTGCGGTATATGTACTGTACCTGGTAGTGAAGTCTAGCTTAATTAATCTTTAGCTACTTTTGATGACCCATCCTTACAGATTAGACCTATAGAAATAATTGGTACTGTTGTGACGTTGTCTATATTCAATAATTTTATTTTTTTAAGCTATTCTACAACATTTTTTATTGTTGTGTCAACTATTGTAACTAGAGATTTTCCCAATTATATTTAAATTAAAACTAATATAAATTTATTACATCCCCCCAAAGTAGCAATTTTAGTTGATTCA
>Proasellus_coiffaiti_ ENA|HAEU01041295|HAEU01041295.1 TSA: Proasellus coiffaiti, contig comp56221_c0_seq1
ACGCAGAGTACGGGGGATTCGTAAACGTTATCTGGTGGTGTGTGGTTGGGTTATTCTTTGTTTGTAATTCCAAATGTCACGTAGCGTCCATTGCTTTTCTTCGATTTTAAGACGAGATGTTCGTTGGTGTTAGTGTGCAAATGCTATTTTAATAATTAATAAGAAATATTATACAAATATAGAAGAATTAATTCTCATAATCACGGTTTTACTTTGTACTTCGTACAATCCTTCCTTTCTGAGCTCATTTGCCGAGTCGTGTACAGCAAAATGCTGCATAGAAGTGACGATAAAATGCTTTCTGACGGCTGTAAAGTTGCAGAAGTTTCTGAAAAACAGTGTCACAGTAGTAACAGAAGTAGCAAATTTTCAAATGATGGCGACAGATCGAGATCAAGCAGAGTACGATCTCCCACTAAAGAAAGCTTTAAATCTCAACCAGACAACCAAATGGATTCTGGTTTCATGTCTGGCTCAAATCTTCTATCTTCTTCTAGTTTATGTAGTGAAGAGCGAATCTCCTATTACCGGAGCAACAGTAAAGAGATGGACAGTGGTCTTTCGAGAGATTTTGAAGAGCATTCGGATGAGCATTCAGGCAAAAGTACCAACAACTCTTCGTGTAACCTAGATTCCGGTATTGATTTGGGGTTGAGCGAGAGAATAAGTTCTTTAAATTTAACATCAGATCTCAAAAACTCTTCGATAGAACCTGTGCAAGTAGAGGAAACGCAGCATAGTCAACCAGAGTATAAAAGTAAATTACTAGAACAACTCGGTCTTTCACCTGCGCATATCACTATATTAAAGGAAATATTTAGGAAGGACGATGATGGAGATACGCAACTACACATTGCCATAATGAGGGGTTTTGTTGAGGTTGTATGGCACATCACAAGGCTACTGCCACATCAGGCGCTCCTAGACTTACCAAATAATTCAGGCAGAACAGCACTACATCTGGCGGTAGCAAGTGGAGACGCAAGACTTGCAAGGCACTTAATCGTATGTGGAGCATCTCCGGTAGCAAGAAATTTAAAGGGCGAAACTCCGCTTCACATCGCCTGCAGAAACGGAGATCCCACCATGGTATCAGGGCTAACGAGTCAGGTCACCGTGTACGAAGTAGTATCTGCAAGATTGAGGTATCCCCCAAATCATACTCATGGGCTCTTGGCTGCGGATTTAAATAACTACGACGGTCAAACCTGCATACATGTAGCTGCTCAAGGAAGCCACAAAGAAATACTACAACATTTGACATGGTATGGAGCAGACATTAATGCTAAGGAGTGTAAATGCGGAAGAACGGCCCTGCATTACGCCGTGGAAGCAAGAGATGCTGATTTAGTGAAATTTTTAGCCGATTCCTGTAGATCGGCACTTAGCATTCAGACTTATTCCGGTCTCACACCTTACCAGCTTGCTCTTGCAAACGACACTCCAGCTATTGCTACTCTCTTGGAGGAATTAGGAGCTAAAAAGGACCCTCTGCCCTCGACATACACGATCGAAGATGACTTGGAATACGAAGATGAATCCACATCATATGGTGATGATTTGTCTTGGGCAGTTGATGATTTGCAAATTAGCGGAGTTCCTCTGATGTCCAACGCAGTTACAGTATCCTCAAGCGGGCCTTTCAACGCTGACCGGTATATGTAATCGCTACATAGTAGTTAGTCTATTTTGAGCGCTTCCTCTTTACCACAAAAGTTGAGAATAGTGATCGTCGCGCCTAGAACCCACTCCCCCCTTCAGATAAAGTCGCCCTGGCCCCTATTCGATTGAACGAGAATACGATTCGACGAACTCCTTCGGCGACCTTCAGGAAGTTTGAGCGACTTCCTTCCTCAAGATTACTCTCATAGTGTGTCGTCAGTTCTAAAATCTAATAAAAATTGCAAGACTTGTCCGGAACCACTAGGTTATGACGTCATGGCTAGTGATTTTAAGGCCTAGAAGTTTTATCGGCTTGACCTAAGTACTATTCCGTATGTATTGTTGCGTATGTGAAATCTTTAAATAACTTCCAGTGGTTTGCAAGTGATAAGTTCTCATTAATGCCTCAAAACAAATTCATGAATGTTTATAATAAGGTTTTGAAAGTTATATATAGGCCTATATTCGCAACTCTTATTGTTTGCAAGAAAACATATCTAAGAATGGTTACATAGACAAAAATGAAACATTCGAATATCAATAGGCCTACTGTTAATGGCTTCAAATATGTATATGCGTCTACCAAACTCAATAATGACGCACTTACTGTATGCGTATATTTAATAACTAATTATTGATTAACATGTTGCCTTAGCTTTTGTCTAGAAAGCAAGAAATAGTATCATAAAAAAACACTCTGCCATTTTTCAAGTAATGTACTGTAGTTGACTGTGATTTTGTAAATTTATGCATGCATACCATGTTCAAGCGCAGAAATTCGCCGAAAAATTATACGGCTCGTTGAAATTATTAAGTATAACGCAAATAAACATTAGTTTTCTAGGTATGTATCAGAATTTTTTTTTTACCTTTAATACAGTATTTTGGTGAACTCGTCTGATGCTGGTGAGCGATGATTAAAGTATACATTTCTGAGTTATCTTTCATTAAAAGATAAGATGTTTATTGCATTAGTTCTGTTACGTGTGCCAAATTATTTTTGTACCCATGTTCAAAGAAATGGGGCTTATAGGCCTAAATAGTTTGTTTTCCTTTGGGTTTCTTCCAAAGGAAGGGGGAAAATATTACGATCAAACAAATTGTTCATTTTCCAATGCTGTTTATGTCAATGAAGTTAACTGCATTTTTATAATTATATAATTTTTAGACCTACGCAGGTAAAGGAATGATAATACCATTATGGAGTAAGCCTTACATGATTGAGCTCCCAAAGCCTATTCCAAACTTATACATCAAATATACAGTATTTATTTACCGACATGTCAGTACGGTAAATACCTGTTTGTAAAATATAGCTTAATTAATCTTTACTTGTAATAACCTATCCTTACATATTAGATCTATAGGATTAATTGGTACTGTTGTTAATTGAATAATTATATTTTTTTAAGCTATTGAATAACGTTTTCAATTGTCAATACGTACATTGTCATCTCTATCAACTATTGTAACTAGAGAACTACTTAATTATTACAATTAAAATTAACGTTAAATAAAATATTTATTACGCCATCACTTTTCACGAACCTCATTTAACTACCTACTGTAGTTTGTTTAAAGTTAATTGTTTTTCTGATTAAAATGGGAATAATATTAGCTTTTGAAATAAATATTAGATTTTTTTAAAAGTTTTAATTATTTCAACAATTTATCTTTAATTTACGAAGTAAGATCTTAAGTTTGTATAATATTATTAATAGTAGTCTACTCTATAGTTCACGACACATCATGCCCATTTGATTTAATTTATAAAGAAATGGCAATTCTGTATAGTGTAAATAAATTGTGTAAATTTATTCATCTTATATTGTCTTACCGTAATTAAAAGTTTATTTATTTTGTAGTTCTTTTACATTAACTCCTGCAGTTG
>Proasellus_coxalis_ ENA|HAET01014512|HAET01014512.1 TSA: Proasellus coxalis, contig comp23332_c0_seq1
GCATTGCTCAGTGTGTGTAAATTTCATTGACAACTCGCTGGCAGAACCGAAAATCATCATTCGTAAACGTTACCTGGTGTGGTGTGGATGTGCGCTTCAATGTTCGTAATTTCAAATGTCACGTAGCGTCTGTTGTATTTCTACGCTTTAAGAAAAAATGATCGCTGGTGTTAGTGTTGGATTGCAAATTTGATACTTGATTAATAACATTAAGTTACAAAAGATTTCCTATTTATATTGGTTCTTATTTCACCGTTTTACTTTGTACTTCGTTCAATCCTTTCTTTCTGCGCTCATTTGCAGAGGCCCTTTATAGCAGAATGCTGCATAGAAGTGACGATAAAATACTTCCTGACGGCCGTAAGGTTACAGAAATGTCTGAAAAAAAGTGTCACAGTAGTAAATTGTCACATGATGGCGACCGATCGAGATCATGCAAAGTAAGATCACCCACTAAAGAAAGCTATAAGTCTCAACCAGACAATCAAATGGACTCTGGTTTTATGTCTGGCTCAAACCTTCTGTCTTCGTCTAGTTTATGTAGTGAGGAACGAATATCCTATCACCGGAGCAACAGTAAAGAGATGGATAGTGGGTATTCGAGGGATTATGAAGAACATTCAGATGAGCATTCTGGCAAGAGTACTAACAATTCCTCTTGTAACCTAGATTCCGGTATTGATCTGGGATTGAGTGAGAGAATAAGTTCTTTAAATTTAGCATCAGAAGTCAAAAACGCTTCTGTTGAGTCTGTGCAAGTACAAGAAACACAGCATAATCAATCGGAGCCTAAAAGTAAATTATTAGAACAACTCGGTCTTTCACCTGCGCATATCACCATATTAAAGGAAATATTTAGGAAGGATTGTGACGGAGATACGCAACTACATATTGCCATAATGAGGGGTTTTGTAGAAGTTGTATGGCACATCACTAGGCTACTTCCTCACCAGGCGCTCCTAGACTTACCAAATAATTCAGGCAGAACAGCCCTTCACCTGGCAGTTGCAAGTGGAGATGCACGACTTGCAAGGCACTTAATTGTATGTGGAGCATCTCCTGTAGCGAGAAATTTGAAAGGCGAAACTCCACTTCATATCGCCTGCAGAAACGGCGATCCCTCCATGGTATCAGGGTTGACGAGTCAGGTCACTGTGTACGAAGTGGTATCTGCAAGATTGAGGTATCCCCCAAATCACACTCACGGGCTCTTGGCTGCAGATTTAAATAACTACGACGGTCAAACTTGCATTCATATAGCTGCTCAAGGAGGCCACAAAGAAATACTCCAGCATTTAACGTGGTATGGAGCGGACATTAACGCTAAGGAGTGCAAATGTGGAAGAACCGCCTTACATTACGCAGTAGAAGCGAGAGATGCAGAATTGGTGAAATTTTTAGCTGAATCCTGCAGATCGGAACTGAGCATTCAGACTTATTCCGGCCTCACACCCTACCAGCTTGCGCTTGCAAACGACACTCCGGCTATTGCCACCCTTTTGGAGGAGTTAGGTGCTAAAAAGGACCCTCTGCCCGCGACATATGCAGTCGAGGATGACTTGGAATACGAAGATGAATCCACCTCATATGACGATGATTTGTCTTGGGCAGTCGATGATTTACAAATCAGCGGCGTACCTCTGCAGATGTCCAATGCTGTTACTGTGTCTTCAAGCGGACCTTTCAACGCTGATCGATACCTGTAGTAGGCTATGCAGCTATCGTGAGTGCTTCCTCTTGGCTACAAAAGTCGAGAATAGTGACCGTCGCGCCTTGAACCCACTCCCCCCTTCAGAATTAATCGCCCCATTCGATTGAACGAAAATGCGATTCGAATATCTGCTCCAGCGACCTTCGAGAAGTCTTGAGCGGCTTCCCCAGTTTACTCGTGTCACGTGATCTAAAAGGTTGAAGACCAGACGAGGCTCTCCCGAGCGACGCATTTTGAGACCTTTAACAATATAGTCGGCTGTCACATCGCTGTTGCGATTATAAGTTATAACTGCCTGAATGTTTTATCAGCCTAAACTAAGTACTATTCCCTACGTGAAATAATAAACCAATTTCAAGTGGATTGTTTTCAAGTGATAAGTGCTTGTTAATGCCCAAAAACTTTCGTTATGTAGAAGATAGGTGCTATAAGTTACTAAGAACTTTTCGCAACTCCTGTTTTTTTTTGTAAGAAAACATATCTAAGGGTGGTAACAAAAAAAGGCCTTCAAACATCACAAATGCCTAACTTTGAAGCACGTAATTACGTCTATTAGCCAGAGTACTTAATATGCATATATGTATTTAATTCCTGTTATCAATTAACATGTTGCCTTAGCTTTTGTCTTGAAAGCAAAAATTGTATCATAAATTTACTCTGCCATTTTTCAAGTAATGTAGTTGACTGTGATTTTGTAATTAATTATACATTCGCCAAATTGACCGATATATTATACGGCTGGCTTGTAAAAATTATGTGGCGTCATTAAGTCTTCGTTAATATAAACTCTCAGAATTTTAATAAATTGTTTTAGTCTGTTACTAGCGCTCTTTTTCCCATCGCAAGAACTTTTTTGTCATGTTATTTTAGAGTTTTCTTAATAAATAAACAATTGATGTTAAATTTTGTTAACTCATGACAAAGTTCGTAGCCACTGTTGTCTGGTCAACTCATGCGTACTGCTTAACGATAATTACAATGAAGGAGATAAAATGTTCTTTAACCTATTAGTTCTATTATGTGTGCCAAATTTTGTTCTCTACCCATGTTCAAAGTAATGGAACTTAAAACACTTTGTTGTCAATAGAAATTCTTTGCTGAAGATAAAAATGTTAATAGTACCCCCAAATTATTACAGTATTACACAATGTGTCATTACAGTTTGTAACTGTAATTTACATTTTGATTACCAATCCTTCGAAGAGGTAATAACTGATGAGGCAATTTTTATTTGCGAAAAAACTATTACGTTATTAATTAATTATTATCTATATAAGCTATCCTAAAACATCTTCTAATTGCAAATATAGTATGTCCACTATTGTAACTAGAAAGCTACTAATTATTAAGTCATTTTAAATGTTGTCTTATCAAACGATGCTAATTATTCATCGTTACTTATTGCTTCAATCATGAAACTCGGTTAAATATTTAAGATTAATTATTTTTGATTAAAATAGGCATAGTATTTACACTTTATTAATTAAAAGGTATTAATTATTTCAACCATTTCTTTATTTTACGAAGTAAGATCTTATGTTTGTTTTGTATAATAAATATTGATTGTAGGCTGTAATTAACAAAAGACCATGTCCATTTGATTGTATTTATTAGTAAATGGCAATTCTGTATAGTGTAAATAAAACGTGTAAATTTATTCATCTTATATTGTCTTACCGTAATTAAAAGTTTATTTATTTAAAAAAAAAAAAAAAA
>Proasellus_ebrensis ENA|HAEW01041922|HAEW01041922.1 TSA: Proasellus ebrensis, contig c33417_g1_i1
CCGAAAAGCATCATTCGTAAACGTTAACTGGTGGCGTGTGGTTGTGTAATTCATTGTTTGTAATTCCAAATGTCACGTAGCGTCTGTTGTATTTCTACTACTTTAGACGCAGTGATCGCTGGTGTTAGTGTTAGAATGGTATTTTGATACGTAACATTAAGATATAGAAGAATTTATTTTAATACTTAGGCTCTGTTTCACGGTTTTACTTTTAACTACATCGTACAATCCTTCCTTTCTGCGCTCATTTGCCGAGACACTATAGCAGAATGCTGCATAGAAGTGACGATAAAATGCTTTCTGACGTCAGTAAAGTTACAGAAAGTTCTGAAAAACAGTGCCACAGCAGAAGTAGTAAATTGCCACACGATGGCGACCGATCGAGATCAAGTAAAGTTCGATCACCCACTAAAGAAAGCTTTAAATCACAAACAGACAACCAAATGGATTCTGGTTTTATGTCTGGCTCAAATCTTCTATCATCTTCCAGTTTATGTAGTGAAGAACGTATTTCCTATTACCGGAGCAACAGTAAAGAGATGGACAGTGGTCTATCGAGAGATTTTGAAGAGCATTCAGATGAGCATTCAGGCAAAAGTACTAACAATTCTTCGTGTAACCTAGATTCCGGTATTGATTTGGGGTTGAGTGAGAGAATAAGTTCTTTAAATTTAACCACTGATCTCAAAAGCGCTGCGGTCGAACCTGTGCAAGTACAGGAAACACAACATAATCAACCAGAGCCTAAAAGTAAATTACTAGAACAACTCGGTCTTTCACCTGCGCATATCACTATATTAAAGGAAATATTTAGAAAGGATGATGACGGAGATACGCAACTACATATTGCCATTATGAGGGGTTTTGTTGAGGTTGTATGGCACATCACTAGGCTACTGCCTCACCAGGCGCTTCTAGATTTACCAAACAATTCAGGCAGAACAGCACTTCACCTGGCAGTAGCAAGTGGAGATGCACGCCTTGCAAGGCACTTAATTGTATGTGGAGCTTCTCCGGTAGCTAGAAATTTAAAGGGTGAAACTCCGCTCCACATCGCCTGCAGAAATGGAGATCCCGCCATGGTATCAGGGCTAACGAGTCAGGTCACTGTGTACGAAGTAGTGTCTGCAAGATTGAGGTATCCCCCCAATCACACTCATGGTCTCTTGGCTGCAGATTTAAATAACTACGACGGTCAAACATGCATACATATAGCTGCTCAGGGATGCTACAAAGAAATCTTACAACATTTGACGTGGTATGGGGCGGATATTAATGCCAAGGAGTGCAAATGTGGAAGAACCGCCCTGCATTACGCTGTGGAAGCTAGAGATGCAGATTTGGTGAAATTTTTAGCCGATTCCTGTAGATCGGCACTTAGCATTCAGACTTATTCAGGCCTCACACCTTACCAGCTTGCCCTTGCAAACGACACTCCGGCTATTGCCACCCTTTTGGAGGAATTGGGAGCCAAGAAGGATCCTCTGCCCTCGACATATACAATCGAAGATGATTTGGAATACGAAGATGAATCCACATTGTATGGCGATGATTTGTCTTGGGCAGTTGATGATTTGCAAATTAGCGGAGTTCCTCTTCAGATGTCTAATGCTGTTACGGTGTCCTCAAGTGGTCCTTTCAACGCTGATCGATATATGTAGAAGAATACGTAGTTATTATCTTGGGCGCTGCAATAGTCGGAAGTAGACTGTTCATCGTGCCAAGAACCCACACCCCTTTTCCAGATGAAATCGCCCCATTCGATTGAACGAGAATGCGATTCGAAGACCTCCTTCAGCGACCATCAGAAAGTTTTGAGTGATCTCCTTCCTCAAAATTACTACCGCCGTGTGTGTCGTCATTTCGAAAAACAAACAAGGACTGTCCCAAACGACACATTTGATTTAAGAACTTCAAAAATATTGTACTGTTACGTCATGGCTTTTATTGGTTTGATTAAAGTACTTTTCCGTATATCATGTTACTTGCGTACATGAAATTACTTAACTAAAGTGGTTTGCAAGTGATAAGTGCTTGTTTATGCCCACCTTTTTTTTAATGTTGAAGATAAAAGATACTAATAGTAAAAAAGAACTTTCGCAACTCTTGTTTGTAAGAAACATTGCTAATCTGTGAATGGTAACACCATAAGACATTGAAATACCATATAGGACTATTTAATATTAAACTGGTTTTAATCATGTTATCATGTAGGTCTATGTCATCTATCAGCCAGAATAACGTACTTACTGTTCTTATATGCATATTTTTAATTCCTAATTATCAATTAACACGTTGCCTTAGCTTTTCTCTTGAAAGCAAAAATAGTATCATAAATTAACTCTGCCATTTTTTAACTATAATATAGTTGACTGTGATTTAGTAATTAGCGCATACCGTATCCAAGCGCAGAAAATAGCCTATATATTATACGGCTCGTAAAAGTTAATATGTGCCCCTTGTAACGCAAATTTGTCTTTGTTTATAAGCTTTATTTGAATTTTTATTTTCTTATATTAAGTAAGTTTGGTCAACTCATTTGTTGTTGGTGAGCGATTATTACATTCATCGTTATCAACTATCTTTCATTAAAGAAGATGTCTTTTAGTTTTGTTATGTGTGCCAAATTTTCTTCGCTACCTTTGTTCAAAGTTTATGGGCTTAAAGTTTGATTGTTTTCAGTAGTAATATGTTACCTCTGAAGAATGGCAAAAAAATTACGATCAAATGTATTGTTTCTCTGCTGTTGCATTAAATGTCAATGAAATAAAAGGAAGTTTGATAATTTATCGTATAACCTAATTATTTAGAAAAATAAATATTAATGTGTAAGCCTAACATGACTGCATCCCCAAAGCCTATTCCAAACAACGCTGTAATACAGTATTCATTTACGGTAGTAAAATCTAGCTTAATTAGTTTTTACTTTAGAAATAATTGGTACTGGACAGGCAATTTTGATTAACGAATAAACGAATTTAGTTTATTAATTAAATAATTATATATTTTTTTATTTTAAGCCATTGTTCTCTTTTTA
>Proasellus_grafi ENA|HAEX01038285|HAEX01038285.1 TSA: Proasellus grafi, contig c28710_g5_i1
GGGGATTGCTCAGTGTTTGTAAATTTCATTGAGGACTCGCTCGCAGAACCGAAAATCATCATTCGTAAACGTTATCTGGTGGCGTGTGGTTGTGTAATCCATTATTTGTAATTCCAAATGTCACGTAGCGTCTGTTGTATTTCTACTACTTTAGCCGCAGTGATCGCTGGTGTTAGTGTTAGAACGGTATTTTGATACTTGATACGTAACATTAAAATATAGAAGATTTTATTTTAATACTTTGGTTCTTGTTTCACGGTTTTACTTTGAACTACATCGTACAATCCTTCCTTTCTGCGCTCATTAGCCGAGACATTTTATAGCAGAATGCTGCATAGAAGTGACGATAAAATGCTTGCTGACGTCAGTAAAGTTACTGAAAATTCTGAAAAACAGTGCCACAGTAGAAGTAGTAAATTTTCACACGATGGCGACCGATCGAGATCAAGTAAAGTTCGATCACCTACTAAAGAAAACTTTAAATCACAAACAGACAACCAAATGGATTCTGGTTTTATGTCTGGCTCAAATCTTCTATCATCTTCTAGTTTATGTAGTGAAGAACGGATTTCCTATTACCGGAGCAACAGTAAAGAGATGGACAGCGGTCTATCGAGAGATTTTGAAGAGCATTCAGATAAAAGTACTAACAATTCTTCGTGTAACCTAGATTCCGGTATTGATTTGGGGTTGAGTGAGAGAATAAGCTCTTTAAATTTAACATCGGATCGCAAAAGCGCTGCGGTTGAACCTGTGCAAGAACAGGAAACACAGCATAATCAGCCGGAGCCTAAAAGTAAATTACTAGAACAACTCGGTCTTTCACCTGCGCATATCACTATATTAAAGGAAATATTTAGAAAGGATGATGACGGAGATACGCAACTACATATTGCCATTATGAGGGGTTTTGTTGAGGTTGTATGGCACATCACTAGGCTACTGCCTCACCAGGCGCTTCTAGATTTACCAAACAATTCAGGCAGAACAGCACTTCACCTGGCAGTAGCAAGTGGAGATGCACGCCTTGCAAGGCACTTAATTGTATGTGGAGCTTCTCCGGTAGCGAGAAATTTAAAGGGTGAAACTCCGCTCCACATCGCCTGCAGAAATGGAGATCCAGCCATGGTATCAGGGTTAACGAGTCAGGTCACTGTGTACGAAGTAGTGTCTGCAAGATTAAGGTATCCCCCCAATCACACTCATGGTCTCTTGGCTGCTGATTTAAATAACTACGACGGTCAAACATGCATACATATAGCTGCTCAGGGATGCCACAAAGAAATCCTTCAACATTTGACATGGTATGGGGCGGATATTAATGCCAAGGAGTGCAAATGTGGAAGAACCGCCCTGCATTACGCTGTGGAAGCTAGAGATGCAGATTTGGTGAAATTTTTAGCCGATTCTTGTAGATCGGCACTGTGCATTCAGACTTATTCAGGCCTCACACCTTACCAGCTTGCCCTAGCAAACGACACTCCGGCTATTGCCACCCTTTTAGAGGAATTGGGAGCCAAGAAGGATCCTCTGCCCTCGACATATACAATCGAAGATGACTTGGAATACGAAGATGAATCCACATCATATGATGATGATTTGTCTTGGGCAGTTGATGATTTGCAAATTAGCGGAGTTCCTCTTCAGATGTCTAATGCTGTTACGGTGTCCTCAAGTGGTCCTTTCAACGCTGATCGGTATCTGTAGAAGAATACGTAGTTATCTTGGGCGCTGCCTCTTGACCACCATAGTCTGGAGTAGACTGTTCGTCATGCCAAGAACTCACAGCCCTTTTCCAGATGAAACCACCCCATTCGATTGAACGAGAATGCGATTCGAAGACCTCCTCCAGCGACCTTCAGAAAATTTTGAGTGATCTCCTTCCTCAAAATTACTACCGCCGCATGGGTCGTCAGTTCATAAAACAAACAAAGACTGTCCCAAACGACACATTTGATTTTAGACCTTCCAAAATTTTGTAGGCTGTTACGTGGTGGCTTTTATCGGTTCGATTAAAGTACTATTCCGTATATCATGTTACTTACGTACATGATATTACTTAACAACTTAAAATTGGTTTGCAAGTGATAAGTGCTTGTTTACGTCCACCTTTTTTTTTAATGTGGAAGATAAAAGATAATAATAGTAAAAAAAAACTTTCGCCACTATTATTTGTAAGAAACATTGCTAATCTATGAATGGTAACATCATAAGACATTGAAATATCATATAGGACTATTTAATAAAAAACTGGTTTTAATCATGTTATCATGTAGGCCTATGTCATCTATCAGCCAGAATAACGTACTTACTGTTCCTATGTGCATATTTTTAATTCCTTGTTAGTAATTATCAATTAACACGTTGCCTTAGCTTTTCTCTCGAAAGCAAAAATAGTATCATAAATTAACTCTGCCATTTTTTAACTATATAATATAGTTGACTGTGATTTTGTAATTAGCGCATACCATATCCAAGCGCAGAAAATAGCCTATATATTATACGGCTCGTAAAAATTATTATGTGTAACTTGTAACGTAAATTTGTCTTTGTTTATAAGCTTTATTTGAATTTTTATTTTCTTATATTAAGTAAGTTTGGCCAACTCATTTGTTGCTGGTGAGAGATTATTACATTCATCGTTATCAATTTATATTTCATTAAAGGAAAAGATGCCTTTCTGTTTTGTTATGTGTGCCAAATTTTCTTCTCTACCTTTGTTCAAAGTTTTTGGGCTTAAAGTTTGCATGTTTTATGTTACCCCTGAAGAACGGCAAAAAAATTACGATCAAATAAATGAATTGTTTCTTTGCGGTTGCATTAAATGTCAATGAAATAAAATGAATTTTGATAATTTATTGTTGTGCCTAATTATTTAGAAAAATAAATATTAATGTGTAAGCCTAACATGACTGCATCCCCAAAGCCTATTCCAAACAACGCTGTAATACAGTATTCATTTACCGACATGTCAGTACGGTAGTAAAATCTAGCTTAACTAGTTTTTACTTTTGAAATAATTGGTACTGGACGGACAATTTTGATTTCGAATTAACGAATTTAGTTTATTAAATAATTATATATATTTTTTTAATCTTTATTAAAACATTTTCCAATTATCAAATGTATATTGTAACTAGAGAACTACTTGAACATTAAATGTCGTTCATATTTGTGTACAACTATTTCCGTAATGTACTTCACAACTTGGTGCGTTAATAATAGGAAACATTGGATGCAAACAATGTTTCCTTAAAGAACCTCAATTATTAATTAATTAGAATTCTGACGGACCGCATGCCTCGTCATTAAAGGAAGGAAAACCCTAAGGATAAATCCTAGCGTGGGGCCGATAACCCCACCTTTGAGTATAACTTGGTAAAAATTTCGAAGCAGAGGTGTTGTAGAGAGTAAAATCTCAGAGCATTGCTATGCTTAGACTATAGCACCCTGCTGAGAGGAGGAGAGAACCTTTATCTGATGAAAGACTAAAGCTTAATCTACCTATACCTAGCCATAGCAGTGTTAATTTATATGTTTGCATCGTTTTAGCCTAAATAAAATATACCAAGAGACTTTTGCCTAGTAAAATGACTGACTGACCCAAATGGATGGTTCAAAGCACTCATTTAGTCATTCTGATTGGGTAGTCTTCATTTTTTTTTCATCATTGTGGCTTTTACTACTA
>Proasellus_granadensis ENA|HAEY01086500|HAEY01086500.1 TSA: Proasellus granadensis, contig comp153073_c0_seq1
TCTTCGTGTAACCTAGATTCCGGTATTGATTTGGGGTTGAGTGAGAGAATAAGTTCTTTAAATTTAACATCAGATCTCAAAAGCGCTGCGGTTGAGCCTGTTCAACAAGTACAGGAAACACAGCATAATCAACCGGAGCCTAAAAGTAAATTACTTGAACAACTCGGTCTTTCACCTGCACATATCACAATACTAAAGGAAATATTTAGAAAGGATGATGACGGAGATACGCAACTACATATTGCCATTATGAGGGGTTTTGTGGAGGTGGTATGGCACATCACTAGGCTACTGCCGCACCAGGCACTCCTAGATTTACCAAACAATTCAGGCAGAACAGCACTTCACCTGGCTGTAGCAAGTGGTGATGCACGCCTTGCAAGGCACTTAATTGTATGTGGAGCATCTCCGGTAGCGAGAAATTTAAAAGGTGAAACTCCACTCCACATCGCCTGCAGAAATGGAGATCCCGCCATGGTATCAGGGCTAACGAGTCAGGTCACTGTGTACGAAGTAGTCTCTGCAAGATTAAGGTATCCCCCCTACTCTGCGTTGATA
>Proasellus_hercegovinensis ENA|HAEZ01069470|HAEZ01069470.1 TSA: Proasellus hercegovinensis, contig comp93429_c0_seq1
ATTGCTCCGTGTTTGTAAATTCATTGACAACTCGCTGGCAGAACCGAAAATCATCATTCGTAAACGTTATTTGGTGTCGTGTGGATGTGTGGGTCTTTGTTTGTAATTTCAAATGTCACGTAGCGTCTCTTGAATTTCTACGCTTTAAGATGAAATGATCGCTGGTGTTAGTGTTAGAATGTTAGTTTGATACTTGATAAATTATAGAAGGTTTCTTATTTATTTTGGCTCTTATTTCACGGTTTTACTTTGCACTTTGCGACAAGCCTTCCTTTCTGAGCTCATATACAGAGGCGTTTTTATAGCAGAATGCTACATAGAAGTGACGATAAAATACGTCCTGACGGCTGTAAAGTTGCAGATATGTCTGAAAAAAAGTGCCACAGTAGTAAATTGTCACACGATGGCGAACGATCGAGATCATGCAAAGTACGATCACTCACTAAAGAAAGTTATAAATCACAACCAGACAACCAAATGGATTCTGGTTTTATGTCTGGCTCAAACCTTCTGTCTTCATCTAGTTTATGTAGTGAGGAACGAATCTCTAATTACCGGAGCAACTGTAAAGAGATGGACAGTGGCATTTCAAGAGAGTATGAAGAGCATTCAGATGAGCATTCGAGCAAAAGTACTAACAATTCCTCTTGTAATCTAGATTCCGGTATTGATCTGGGGTTGAGTGAGAGAATAAGTTCTTTAAATTTAGCATCAGATGTTAAAAACGCTGCGGTTGAGCCTGTTCAAGTACAGGAAACACAGCATAATCAACCGGAGCCTAAAAGTAAATTATTAGAACAACTCGGTCTTTCACCTGCGCATATCACTATATTAAAGGAAATATTTAGGAAGGATGATGACGGAGATACGCAACTACACATTGCCATAATGAGGGGTTTTGTTGAGGTTGTATGGCACATCACTAGGCTACTGCCACACCAGGCGCTTCTAGACTTACCGAATAATTCAGGCAGAACAGCACTTCACCTGGCAGTTGCAAGTGGAGATGCACGACTGGCAAGGCACTTAATTGTATGTGGAGCGTCTCCTGTTGCGAGAAATTTAAAGGGCGAAACTCCGCTTCACATCGCCTGCAGAAACGGAGATCCCGCAATGGTGTCAGGTCTAACGAGTCAGGTCACTGTGTACGAAGTGGTATCTGCAAGATTGAGGTATCCCCCAAATCACACTCATGGTCTCTTGGCTGCAGATTTAAATAACTACGACGGTCAAACTTGCATACATGTAGCTGCTCAAGGAGGCCACAAAGAAATACTACAACATTTAACGTGGTATGGGGCGGACATTAATGCTAAGGAGTGTAAATGTGGAAGAACCGCCATACATTACGCCGTGGAAGCTAGAGATTCAGATTTGGTGAAATTCTTAGCTGATTCCTGCAGATCGGCACTCAGCATTCAGACTTATTCCGGCCTCACACCTTACCAGCTTGCTCTAGCAAACGATACTCCGGCCATTGCCACCCTTTTGGAGGAGTTAGGAGCTAAGAAGGATCCTCTGCCCTCGACATACGCGGTCGAAGATGACTTGGAATACGAAGACGAATCCACATCATATGGCGATGATTTGTCTTGGGCAGTCGATGATTTGCAAATCAGCGGCGTTCCTCTACAGATGTCCAATGCTGTTACAGTGTCCTCAAGCGGACCTTTCAACGCTGATCGATACCTGTAGTACTGTAGGCTACGCAGCTATCGTGAGTGCTTCCTCTTGGCAACAAAAGTCGAGAATAGTGACCGTCTCGTCTTGAACCCACTCCCCCCTTCAGATGAAATCGCCCAATTCGATTGAACGAGAATGCGATTCGAATATCTCCTCCAGCTACCTTCAAGAAGTTTTGAGCGAGTTCCTCAGATTACTCTTGTCATGTGTGTCGTCTGATCTAAAATCTTATAAACCAGCTGGGGCTGTCGCGATCGACACATTTTGAGCCCTTTAAAAATATAGTCGGCATGGCTTGTGATTATAAGGGCCTTTATATTTTATCCGCTTGAACCAAGTACTATTCCGTAAGTAATGTTACGTACGTGAAATTATTAAACAAACTTCAAGTGGCTTGTTTGCAAGCGATAAGTGCTTGTTAATGCCCAAAAACTATCGTTATGTAGAAGATAGGTGCTAAAAGTTAAAAAAAAAACTTTTCGCAACTCTTGGTTTTTGTAAGAAAACATATCTAAGGATGGTAACAAAATAAGATCTTCAAACATCGCAATTGCCTAACATTAAATTGGCTTTAAGCACGTAGTTGCATTTATCAACCAGAGTACTTATATGCATATATTTCATTTCTAATTATCAATTAACATGTTGCCTTAGCTTTTGTCTTGAAAGCAAAAATAGTATCATAAATTTAAATTCTGCCATTTTTCAAGCAATGTAGTTGACTGTGATTTTGTAATTAAAAATACAAGCGCCAAATTGACCGATATATTATATGGCTTGTAAAAATTATGCGGCGTCAATAAGTCATAGTTTTAAGCTCTCAGAATTTTTAAAAATTATTTTAGTTACTAACGGTCATAAAGGGGAGGCATGGTTTATATTTCCCCTCCCAACAAGTTATTTTTTCCATCTTTTTTGCCCTGGTATTTTACGATTTTCTTAATAAAAAAAATTTATAGTATTTATAACTCGAGAAAAAGCTCATGGCCGCGCCTCTCTGGTCAACTCATCTGTTGCTGTTGCGCGCTGATTACACTAACTGGGAATAAAATGTCCTTTAGCCTATTGTTCTGTTACGTGTGCCAAATTTTGTTCTCTACCAATGTTCAAAGTAATAGGACTTAAAAGAGTTTGCTATCATTAGGAATACTTGGCTGAAGATAAATGAAAAAATGTTATGGTCAAACGTATTTTTTATTCGCTATTAGTATTACAGTTAATATCATTGAAATAAATGAATGTTGATAACTAATCGCTTAATTATGTGGTTAACTGAAATATAATGTGTAAGTAACATTAACGCGCCTCCAAAGCCTATTCCAAATTAATACAGTATTTGCCGACATGTCAGTACAGTATGTAACTGGTAATGGAATAACTGCGTAATTTTTATTCCTATAGGAATAATTGGCACTGTACAGGAAATTTTTATTTGCAAAATAACTATTTCGTTATTAATTAATTATATTATTTTAAGCTATCTTAAAACAATTTCCAATTGCAAATATGTCTAGTATTGTAACTTGAAAACTACTAATTATTAAAAATCATTCTAAATGTTATTCTTACTTATACAACCATGCTTATTATTGTTCTTCATTACTTATTATTTCAATCACGAACCTCAGTTAAATAGTTAAAAGATAATTAATTTTGATTAAAATAGGCATATCATTTACACTTTAATAAATGAAAGGAATCAATTATATATAAATTATTTCAACTATATCTTTATTTTACGAAGTAAGATCTTAAGTTTGTATGATAAATATTGATTGTAGACTATAGTTAACGAAAGACCATGTCCATTTGATTGTAATTATAAATAAATGGCAATTCTGTATAGTGTAAATAAAGCGTGTAAATTTATTCATCTTAATTAAAAGTTTATTTATTTAAAAAAAAAAAAAAA
>Proasellus_ibericus_ ENA|HAFA01054397|HAFA01054397.1 TSA: Proasellus ibericus, contig comp69894_c0_seq2
TGAATTGGTTTTCTGTTTTGTAGGAGTGCAAATGTGGAAGGACCGCCCTGCATTACGCCGTAGAAGCTAGAGATGCAGATTTGGTGAAATTTTTATCCGATTCCTGTAGATCGGCACTTAGCATTCAGACTTATTCGGGCCTCACACCTTACCAGCTTGCCCTTGCAAACGACACTCCGGCTATTGCCACCCTTTTGGGGGAATTGGGAGCCAAGAAGGATCCTCTGCCCTCGACTTATACAATAGAAGATGACTTGGAATACGAAGATGAATCCACATCATATGGCGATGATTTGTCTTGGGCAGTTGACGATTTGCAAATTAGCGGAGTTCCTCTTCAGATGTCAAATGCTGTTACTGTGTCCTCAAGTGGTCCTTTCAATGCTGATCGGTATCTGTAAAATAATACGTAGTTATCTTAGGCGCTGCCTCTTTACCACCAGACCACCATAGTCGGGATTAGGCTGTTCGTCGTGACAAGAACCCACACCCATCTTCCAGATGAAATCGCCCCATTCGATTGAAC
>Proasellus_jaloniacus_ ENA|HAFB01006168|HAFB01006168.1 TSA: Proasellus jaloniacus, contig comp13414_c0_seq1
TATCACGCAGAGTACGGGGGATTGACAACTCGTTCGCAGAACCAAAAATCATCATTCGTAAACGTTGTCTGGTGGCGTGCGGTTGTGTTATTCATTGCTTGCAATTCCAAATGTCACGTAGCGTCTGTTGTATTTCTACTACTTTAGACGCAGTGATCGCTGGTGTTTGTGTTAGAATGGTATTTTGATACTGGATAAGTACCATTAGAATATAGAAGAATCTATTTTAATACTTTGGTTAGTATTTCACGGTTTTTCTTTGAACTACATCGTACAATCCTTCCTTTCGGCTCTGATTTGCTGAGACGTTTTATAGCAGAATGCTGCATAGAAGTGACGACAAAATGCTTGCTGACGGCAGTAAAGTTACAGAAAGTTCTGAAAAACAGTGCCACAACAGAATTAGTAAATTGTCTCATGATGGCGACCGATCAAGATCAAGCAAAGTTAGATCACCCTCTAAAGAAAGCTTTAAATCGCAAACAGACAACCAAATGGATTCTGGTTTCATGTCAGGATCAAATCTTTTATCATCATCTAGTTTATGTAGTGAAGATCGGATTTCCTATTACCGAAGCAACAGTAAAGAGATGGACAGTGGTCTATCTAGAGATTTTGATGAGCATTCGGATGAGCATTCAGGCAAATGTGCTAACAATTCTTCGTGTAACCTAGATTCCGGTATTGATTTGGGGTTGAGTGAGAGAATCAGTTCTTTAAATTTAACATCAGATCTCAAAAGCGCTGCGATTGAGCCTGTTCAACAAGTACAGGATACACAGCATAATCAACCGGAGCCTAAAAGTAAATTACTAGAACTACTCGGTCTTTCACCTGCGCATATCACTATTTTAAAGGAAATATTTAGAAAAGACGATGATGGAGATACGCAACTACATATTGCTATTATGAGAGGCTTTGTGGAGGTGGTATGGCACATTACTAGGCTATTGCCTCACCAGGCACTCCTAGATTTACCAAACAATTCAGGCCGAACAGCACTTCACCTGGCTGTAGCAAGTGGTGATGCACGCCTTGCAAGGCACTTAATTGTATGCGGAGCATCTCCGGTAGCGAGAAATTTTAAAGGTGAAACTCCACTCCACATCGCCTGCAGAAATGGAGATCCCGCCATGGTATCAGGGCTAACGAGTCAGGTCACTGTGTACGAAGTAGTGTCTGCAAGATTAAGGTATCCCCCCAATCACACTCATGGTCTCTTGGCTGCAGATTTAAACAACTACGACGGTCAAACATGCATACATATAGCTGCTCAGGGATGCCACAAAGAAATATTACAACATTTGACGTGGTATGGGGCGGACATTAATGCCAAGGAGTGCAAATGTGGAAGAACGGCACTGCATTACGCCGTGGAAGCTAGAGATTCAGATTTGGTAAAATTTTTAGCTGATTCCTGTAGATCAGCGCTTAGCATTCAGACTTATTCAGGCCTCACACCTTACCAGCTTGCTCTTGCAAACGACACTCCGGCTATTGCCACCCTTTTGGAGGAATTGGGAGCCAAGAAGGATCCTCTGCCCTCGACTTACACAATCGAAGATGACTTGGAATACGAAGATGAATCCACATCATACGGTGATGATTTGTCTTGGGCAGTTGATGATTTGCAAATTAGCGGAGTTCCTCTTCAGATGTCTAATGCTGTTACGGTGTCCTCAAGTGGTCCTTTCAACGCTGATCGGTATCTGTAGGAGAAAACATAGTTATCTTTGGCGCTGCCTGTTGACCACCATAGTCAGGAGTAGGCTGTTCGTCGTGCCAAGAACCCACACCCCTCTTTCAGATAAAATCGCCCCCTTCGATTGAACGAGAATGCGATTCGATGACCTCCTTCAGCGACCTTCAGAAAGTTTTGAGCGATCCTCTTCCTCAAAATTACTACCGCCGTCTGTGTCGTCAGTTTATAAATAGAAGAAATATGTCCCTAACGACACATTTGATTTTAGACCTTCGAAAATATTATATAGGCTGTTACGTCAAGGCTTATCGATTTGATTGAAGAACTATTCCTTATATCATGTTACTTGCGTACATGAAATTACTTAACAACTTAGATTGGTTTGCAAGTGATAAGTGCTAGTTTATGCCCCTGATTTTATTTAATGTTGAAGATAAAAGGTTCTAATAGTAAAGAAAATACTTTTGCAACTCTTAGTTGTAAGAAACATTGCTTATCTATGAATGGTAACGCCAAAAGACATTGAAATATCATAAAGAACTATTTAGCTGATTTTAATCGTTACCATGTAGGCTGTGCATCTATCAGCCAGAATAAGGCACTTACTGTTCTTATATGCATATTTTTATTTCATAATTAGTAATTATTAATTAACACGTTGCCTTAGCTTTTCTCTCAAAAGCAAAAATAGTATCATAAATTAACTCTGCCACTTTTAATGATGTAACATAGTTGACTGTGATTATGAAATTTGCGCACACCGCATCAGATAGCCTATATATTATACGGCTCGTAAAAATTATTATGTGTAACTTGCAACGTAAATTTGTCTTCGTTTATATGCTTTAAATATTTCAATTTTTTTTTTCCTTATATAAGTTTGGCCAACTTATTTGTTGCTGGGCCAACTCATTTATTGCTGGAGAGCGAGTATTACATTCGTAGTTATCAACTTATTTTTCATTAAAGGAGAAGATTCGTTTTAGTTTTGTTGTGTGCCAAATTTTCTTCTCTACCTTCGTTCAAAGTTCTTGGGCTTCAAGTTGGCATTTTTCAGTAGTTGTCTGCTACTTTTGAAAAATGTAAAAAAAAATTACGATCAAATGTACAGTTTTGTTTCTTTGCTGCTGCATTAAATGTCAATGAGTTTTGGTAATTTATCCTATTGCCGAATAATGTAGAAAAATAAATAATGTATAAGCCTAACATGACTGCATCCCTTAAAGGATATTTAAAATTACCCTGTAATTATACAAATGTATTCATTTACCGACCAGGCAGTACGGTGGTACTGTTAGTAAAATCTAGCTTTATTGCTTCTACTTTAGAAATAATTGGTACTGGACAGGCAATTTTGATTTTCGAATTAACGAATTTAGTTTTTTAAATAATTATATATTATTTTTAATCTTTATTACAACATTTTCCAATTGTTATTGTATAGTGTAACTAGAGAACTACCTGAATATTAAATTTAATTCATACTTGTGTACAACTATTACCGCACATTACTTCATAACATGTGTGTTTATAATAGGAAACATTGTTTGCAAATAATGTTTATTAGTGTAAACGCCTTTTTGTGTTTCGTTCAAGAACTTCATTATTAATTAATAGAATTCTTTTTGACGGACCGCCATACCTTGTCAGAAAAAGCGACAAAATGTGGTTGGGGAAGGAAAAACCCTGGCGTTGGCTGGTAAGCTTACGGGGCTTTGAGTATAACTTACTGTAGTTAAAATTTCGAAACAAAGAGGCGTTGCGTAGAGTAAAACCTCAAGAGCATCGCTATGCTTTGACTGTATAGCACTCTGCTGAAAGGAGGAGAAATTCTCCTCTTAGTGGAAAAGCTGTATCTGATAAAAAAA
>Proasellus_karamani_ ENA|HAFC01084887|HAFC01084887.1 TSA: Proasellus karamani, contig comp80698_c0_seq9
GGGGATTCTCAGTGTTTGTAAATTTCATTGAGAACTCGCTCGCAGAACCGAAAACCATCATTCGTAAACGTTATCTGGTGTTGTGTGGCTGTGTGGTTCTTTGTTCGTAATTTCAAATGTCACGTAGCGTCTTTTGTATTTCTACGTTTTAAGATGATGTGATCGCTGGTGTTAGTGTTAGTACGCTAGTTTGACACTTAAAACGTAACATTAAATTATAAAAGGTTTCTTATTTACTTTAGTTTCATATTTCACGGTTTTACTTATATTTCGTACAAACAAGCCTTCCTTTCTGCGCTCATTTACAGAGGCGTTTTATAGCAGAATGCTACATAGAAGTGACGAAAAAATACTTCCTGACGGCTGTAAAGTTGCAGATATGTCTGAAAAAAAGTGCCACAGTAGTAAATTGCCACATGATGGCGACCGGTCGAGATCCTGCAAAGTAAGATCACCCACTAAAGAAAGTTATAAATCACAACCAGACAACCAAATGGATTCTGGCTTTATGTCTGGCTCAAATCTTCTGTCTTCTTCTAGTTTATGCAGTGAGGAACGAATCTCCTATTTGCGGGGCAACTGTAAAGAGATGGACAGTGGCCTTTCAAGAGATTATGACGAGCATTCAGACGAGCATTTAGGCAAAAGTACTAACAATTCCTCTTGTAACCTAGATTCCGGTATTGATCTGGGGCTGAGTGAAAGAATAAGTTCTTTAAATTTAGCATCAGATGTCAAAAACGCTGCGGTTGAGCCTGTGCAAGTACAGGAAACACAGCATAATCAGCCGGAGCCGAAAAGTAAATTACTCGAACAACTCGGTCTTTCACCTGCGCATATCACTATATTAAAGGAAATATTTAGGAAGGATGATGACGGAGATACGCAATTACACATTGCCATAATGAGGGGTTTTGTTGAGGTTGTATGGCACATCACAAGGCTACTGCCGCACCAGGCGCTTCTAGACTTACCAAATAATTCAGGCAGAACAGCGCTACACTTGGCAGTTGCAAGTGGAGATGCACGACTTGCAAGGCACTTAATTGTATGTGGAGCATCTCCTGTAGCGAGAAATTTAAAGGGTGAAACTCCGCTTCATATCGCCTGCAGAAACGGAGATCCCGCCATGGTATCAGGGTTGACGAGTCAGGTCACTGTGTACGAAGTGGTATCTGCAAGATTGAGGTATCCCCCAAATCACACTCATGGTCTCTTGGCTGCAGATTTAAATAACTACGACGGTCAAACTTGCATACATGTAGCTACTCAAGGAGGCCACAAAGAAATACTGCAGCATTTAACGTGGTATGGAGCGGACATTAATGCTAAGGAGTGCAAATGCGGACGAACCGCCCTACATTATGCTGTGGAAGCTAGAGATTCAGATTTGGTGAAATTCTTAGCTGATTCCTGTAGATCGGCGCTAAGCATTCAGACTTATTCCGGCCTCACACCTTACCAGCTTGCTCTTGCAAATGACACTCCGGCTATTGCTACCCTTTTGGAGGAGTTAGGAGCAAAGAAGGATCCTCTGCCCTTGACATACGCAGTCGAAGATGACTTGGAATACGAAGACGAATCCTCAACATATGGCGATGATTTGTCTTGGGCAGTCGATGATTTGCAAATCAGCGGTGTTCCTCTACAGATGTCCAATGCTGTTACAGTGTCTTCAAGCGGACCCTTCAACGCGGACAGATACCTGTAGTAGGCTACGCAGCTATCGTGAGTGCCTCCTCTTGACCACAAAAGTCGAGAATAGTGACCGTCACTCCTTGAACCCACACCCTCTTCAGATGAAATCGCCCTATTCGATTGAACGAGAATGCGATTCGAATATCTCCTCCAGCGACCTTCAAGAAGTTTTGAGCGACTTCCTCAGATTACTCTTGTCGTGTATGTCGATGGATTTATAATCTTATAATCCAACTGAATCTGTCCCGAGTGACACATTTCGAGCCCTTTAAAAATATAGTCGGCTGTGACGTGATGGCTTGTGATTATAAGGGCCTTGATGTTTTATCAGCTTGAACTAAGTACTATTCCGTATGTAATGTTGCGTACGTGAAATTATTAAGCAAACTTCAAGTGGATTGTTTTCAAGTGATAAGTGCTTGTTAATGCCCAAAAACTATCGTTATGTAGGAGATACGTGCTAAAACTTAAATAAGAACTTTCCGCACCTTGTTTTTTGTAAGAAAACATATCTAAGGATGGTAACAAAATAAGACCTTCAGACATCGCAAATGCCTAACATTGAATTGGCTTTAAGCACGTAGCTGAGTCTATCAGCTAGAGTACTTATATGCATATATTTTATTCCTAATTATCAATTAACATGTTGCCTTAGCTTTTGTCTTGAAAGCAAAAATAGTATCATAAATTTACACTCTGCCATTTTTCAAATAATGTATTTGACTGTGATTTTAATTAATTATACAATCGCCAAATTGACCGATATATTATAGAAATATGACTTGTAAAAATTATGTGGCATCAAATTCGTCAATAAGTCTTCGTTATAAGTTCTCAGAATGTTTAAAAATTATTTAGTCAGCTTGTAGTGGTCATAAATTTTCTCTTTCCCCTCCCAGCAAATTCTTTTTTCCATATTTATGATTTTCTTCATAAATAAATTAATGGTATTAACTCGTGGGAAAAAAAGTTCATGGCCCCACAACTAATCTGTAACTGTTGAGCAATGATTACCTTAACTGGGAATCAAATGTCCTTTAGCCTATTAGTTCTGTTACGTGTGCCAAATTTTGTTCTCTACCCATGTTCAAAGTAATAGGGCTTAAGATAGGTTGGCTAATGTTAGGAATAATTTGCTGAAGACTAATGAAAAAAAATGTTATTGTCAAACGTATTGTTTATTCGCTATTAGTATTACAGTTAATATCATTGACATAAGCTGAATTTTGATAACCTATCCCTTAACTATGTAGATAACGGAATGGTAATGTTTAAGTATAACATGAACGACCCCCCCCCCACAAGAGCCAATTCCAAATTTATACAGGATTTGCCTACAAGTCAGTAGTTATGTAACTGGTTATGAAACAACTGTATTTTTTTATTTTGATGACCCAACCTTCAAAGATTAGGCCTATGCCTATAAGAATAATTGTTCTAGTAGCCTACAGGCAATTTTTATTTGCGAAAATAATATTTAGTTATTATTTATATATCTTTTTAAGCTATCCAAAAATATTTTCAAATTGCAAAAATATGTCTACTATTTAAACTAGAAAACTACTAATTATTAAAAATCATTCTAAAGGTTATTCTTATTTATTCAACAAGGTATTATTGTTCTTCAATACTTATTGTTTTAATCATGAACCTCAGTTAATTAGTTATAAGTTAATTATTTTTTATTAAAATAGGCATAGCATTTATGCTTTAATAAACACAAGGAATCAATTATGTATTAATTATATCATCTATCTTTATTTAGTTCCAATCTTAAGTTTGTATAATAAATATTGATTGTAGACTATAGTTAACGAGCGATGTCCATTTGATTGTATTTATAAAGAAATGGCAATTCTGTATAGTGTAAATAAAGCGTGTAAATTTATTCATCTTATATTGTCTTACCGTAATTAAAAGTTTATTT
>Proasellus_margalefi_ ENA|HAFD01026621|HAFD01026621.1 TSA: Proasellus margalefi, contig comp42508_c1_seq1
TGTGTGTGTGTGTGTGTGTAGATTATCACTAATTATTGTGAAGAATTGATTTATGTTCTGCTAAAGTGTTTTCATTATAATATTCTATTTTTCTTTTTTGTTATGTAGGTTAGGTTATTGAAGTACAACCCGTTACATAGGTGTTACTTAGGTCTTCAAGTATGTAATTATATATTAATTAATTAATGCCTTTATTTTTTTGTAGGTCAAACATGCATACATATAGCCGCTCAAGGATGCCACAAAGAAATCCTACAACATTTGACATGGTATGGGGCGGACATTAATGCCAAGGAGTGCAAATGTGGAAGAACCGCCCTGCATTACGCCGTGGAAGCTAGAGATGCAGATTTGGTGAAATTTTTAGCCGATTCCTGTAGATCGGCACTTAGCATTCAGACTTATTCAGGCCTCACGCCTTACCAGCTTGCCCTTGCAAACGACACTCCGGCTATTGCCACCCTTTTGGAGGAATTGGGAGCAAAGAAGGATCCTCTGCCCTCGACTTATACAATAGAAGATGACTTGGAATACGAAGATGTAAGTAACCCATCTAATTTTGTTCATTCTCCCTGCGTTGGGAATCATTTTCCTTCTTTAGTCGTGTAATACATTTTAATTTAAAGCTACCTTGTAATTTTCGTAACACTTTTTTGGAAGAGGAAGAAATCTTTGTAGTTTTGATGTTAATAAAAATATTTATTCCCTGCCAAAATACAATTGAAATTTATAAATTTAGGTTTTAGATAAATAATATAAGATTACGTAATTCAGCCTGCAGACGGGGCTGAAAGAATT
>Proasellus_meridianus_ ENA|HAFE01048491|HAFE01048491.1 TSA: Proasellus meridianus, contig comp64380_c0_seq1
GATTGCTCGGTGTGTGTAAATTTCATTGACAACTCGTTCCCAGAACCGAAAATTATCATTCGTAAACGTTATCTGGTGGCGTGTGGTTGTGTAATTCATTGTTTGTAATTCCAAATGTCACGTAGCGTCTGTTGTATTTCTACTACTTTAGACGCAGTGATCGCTAGTGTTAGTGTTAAAATGGTATTTTGATACTTTATAAGTACCATTAGAATATAGAAGAATTTATTATAATACTTTGGTTCTTGTTTCACGGTTTTACTTTGAACTACATCGTACAATCCTTCCTTTCGGCTCTGATTTGCTGAGACGTTTTATAGCAGAATGCTGCATAGAAGTGACGATAAAATGCTTTCTGACGGCAGTAAAGTTTCAGAAAGTAACGAAAAACAGTGCCACAGCAGAAGTAGTAAATTGCCTCATGATGGCGACCGATCGAGATCAAGTAAAGTTCGATCATCGTCCACTAAAGATAGCTTTAAATCACAAACGGACAACCAAATGGATTCTGGTTTTATGTCAGGCTCAAATCTTCTATCATCTTCTAGTTTAGGTAGTGAAGAACGGATTTCCTATTGCCGAAGCAACAGTAAAGAGATGGACAGTGGTCTATCGAGAGATTTTGAAGAGCATTCGGATGAGCATTCAGGCAAAAGTACTAACAATTCTTCTTGTAACCTAGATTCCGGTATTGATTTGGGGTTGAGTGAGAGAATAAGTTCTTTAAATTTAACATCAGATCTCAAAAGCGCTGCGGTTGAACCTGTTCAAGTACAGGAAACACAGCATAATCAGCCGGAGCCTAAAAGTAAATTACTAGAACAACTCGGTCTTTCACCTGCGCATATCACTATATTAAAGGAAATATTTAGAAAGGATGACGACGGAGATACGCAACTACATATTGCTATTATGAGGGGTTTTGTTGAGGTTGTATGGCACATCACTAGGCTACTGCCTCACCAGGCCCTTCTAGATTTACCAAACAATTCAGGCAGAACAGCACTTCACCTGGCTGTAGCAAGTGGAGATGCACGCCTTGCAAGGCACTTAATTGTATGTGGAGCATCTCCGGTAGCGAGAAATTTAAAGGGTGAAACTCCGCTCCACATAGCCTGCAGAAATGGAGATCCCGCCATGGTATCAGGGTTAACGAGTCAGGTCACTGTGTACGAAGTAGTATCTGCAAGATTGAGGTATCCCCCCAATCACACTCATGGTCTCTTGGCTGCAGATTTAAATAACTACGACGGTCAAACATGCATACACATAGCTGCTCAGGGATGCCACAAAGAAATCCTACAGCATTTGACATGGTATGGGGCGGACATTAATGCCAAGGAGTGCAAATGTGGAAGAACCGCCCTGCATTACGCGGTGGAAGCAAGAGATCCAGATTTGGTGAAATTTTTAGCCGATTCCTGTAGATCAGCACTTAGCATTCAGACATATTCCGGCCTCACACCTTACCAGCTTGCCCTTGCAAACGACACTCCGGCTATTGCCACCCTTTTAGAGGAATTGGGAGCTAAGAAAGATCCTCTGCCCTCGACTTATACAATTGATGATGACTTGGAATACGAAGATGAATCCACATCATATGGCGATGATTTGTCTTGGGCAGTTGATGATTTGCAAATTAGCGGAGTTCCTCTTCAGATGTCTAATGCTGTTACGGTGTCCTCAAGTGGTCCTTTCAACGCTGATCGGTATCTGTAGAAGAATACATAGTTTTATCTTGGGAGCTGCCTCTTGACCACCATAGTCGGGGGTAGGCTGTTCGTAGTGCCAAGACCCCACAACCCTCTTCCAGATGAAATCGCCCTTTTCGATTGAACGAGAAAAGCGATCCGAAGACCTCCTTCAGCGACCTCAGAAAATTTTGAGTGATCTCCTTCCTCAAAATTACTACCGCCATCTGTGTCGTCAGTTCGAAAAATAAACGAGGACTGTCCCAAACGACCCATTTGATTTTAGACCTTCGAAAATATTGCAGACGATTACTTCATGGCTTTAATTGGTTTGATTGAAGTACTATTCCTTACATCATGTTACTGGCGTGCATGAAATTATTTAACAACTTAAAGTGGTTTTCAAATGAGAAGTGCTTGTTTATGACCATCTTTTTTTAAAGATTGAAGATAAAAGATATTAATAGTAAAAAAAAACTTGTGCAACTCTTGTTTGTAAGAAACATTGCTAATCTATGAATGGTAACACCGTAAGAAATTGAAATATCATATAGAACTATTTAATATGAAACTGCTTTTAAGCATGTTACCATGTAGGCCTGTGTCATCTACCAGCCGGAATAACCCACTTACTGTTCTTATATGCATATTTTTAATTCCTAATTAGTAATTATCAATTAACACGTTGCCTTAGCTTTTCTCTCGAAAGCAAAAATAGTATCATAAATTTACTCTGCCATTTTTTAACCATATAATATAGTTGACTGTGATTTTGTAATTAACGCATACCGTATCCAAGCGCAAAAAACAGCCTATATATTATACGGCTCGTAAAAGTTATTATGTGTAACTTGTAACTTAAATTTGTCTTTGTTTAAATTTTTATTTTCTGTTAAGTAAGTTTGGCCAACTCATTTGTTGCTGGAAAACGATTATTACATTCGTCGTTTTCCACTTATCTTTCATTAAAGGAGAAGATGCCTTTTACTTTTGTTATGTGTGCCAAATTTTCTTCACTACATTTGTTCAAAGTCTTTGCCTCTTTGGCCTGTAAGTTTGCACGTTTTCGGTAGTTGTCTGTTACTTCTGAAAAATGGCAAAAAAATTACGATCAAATGTATTGTTGCATAACTTGCATTAAATGTCAATTAATTTTGATAATTTATCGCATAGTCTAATTATGTTGAAAAATAAATATTAATGAATTTAATGTATAAGCCTAACATGACTACATCCCCAAAGCCTATTCCAAACAAACTACGCTGTAATACAGTATTCATTTACCGACGTGTCAGTACTGTAGTACTGATAGTAAAATCTAGCTTAATTAGTTTTTACTTTAGAATGGTACTGGACAGGCAATTTTGATTTACGAATTAATGAATTTAGTTTCTTTAAAATAATTATATATTTTTTTAATCTTGAATCTTTATTAAACCATTTTCCAATTGTCAAAATATATTGTAACAAGAGAACTAGGCTACCTGAACATTAAATGTAATTCATACCTGTGTACAACTATTACCGTACCGTACTTCGTAACTTTGGTGCGTTTATAATAGGAAATATTGCTTGAAAACAATGTTTCCTAGTGTAAACGGCTTTATTGTTCCCTTCAAGAACCTCCATTATTAATTAGAATTCTTCTGACGAACCGCCATACCTTGTCATAAACAGCGATAAAAGGTGGTTGGGGGAAGAAAAAACCATTGCGCGGGGCCGGTAACCTTACCTTTGAGTATAACTTAGTTAAAATTTGTTGCTTAGAGAAAAATCTCGGGGCATCGCTATGATTCGATTATCACCCTGCTGAAAGGAGGAGAGATTCTCCTCTTATTGGAAAAAGCTGTATCTGATAAAAGTGTGGAATTGTCTTTTAATTGTGTTTTCATTGAGAAATATTTACAGGACCT
>Proasellus_ortizi_ ENA|HAFF01030417|HAFF01030417.1 TSA: Proasellus ortizi, contig c26656_g1_i1
GTAAATTTCATTGACAACTCGCTCGCAGAACCGAAAATCATCATTCGTAAACGTAATCTGGTGGCGTGTGGTTGTGTAATTCATTGTTTGTAATTCCAAATGTCACGTAGCGTCTGTTGTATTTCTACTACTTTAGACGCAGTGATCGCTGGTGTTAGTGTTAGAATGGTATTTTGATACTTGATACGTAACATTAAAATATAGAAGAATTTATTTTAATACTTAGGTTCTTGTTTCACGGTTTTACTTTTAACTGCATCGTACAATCCTTCCTTTCTGCGCTCATTTGCCGAGACACTTTATAGCAGAATGCTGCATAGAAGTGACGATAAAATGCTTTCTGACGTCAGTAAAGTTACAGAAAATTCTGAAAAACAGTGCCACAGCAGAAGTAGTAAAGTGCCACACGATGGCGACCGATCGAGATCAAGTAAAGTTCGATCACCCACTAAAGAAAGCTTTAAATCGCAAACAGACAACCAAATGGACTCTGGGTTTATGTCTGGCTCAAATCTTCTATCATCTTCCAGTTTATGTAGTGAAGAACGTATTTCCTATTACCGGAGCAACAGTAAAGAGATGGACAGTGGTCTATCGAGAGATTTTGAAGAGCATTCAGATGATCATTCAGGCAAAAGTACTAACAATTCTTCGTGTAACCTAGATTCCGGTATTGATTTGGGGTTGAGTGAGAGAATAAGTTCTTTAAATTTAACATCGGATCTCAAAGTGCTGCGGTTGAACCTGTGCAAGTACAGGAAACACAGCATAATCAACCAGAACCTAAAAGTAAATTACTAGAACAACTCTGTCTTTCACCTGCGCATATCACTATATTAAAGGAAATATTTAGAAAGGATGATGACGGAGATACGCAACTACATATTGCCATTATGAGGGGGTTTGTTGAGGTTGTATGGCACATTACTAGGCTACTGCCTCACCAGGCGCTTCTAGATTTACCAAACAATTCAGGCAGAACAGCACTTCACCTGGCTGTAGCAAGTGGAGATGCACGCCTTGCAAGGCATTTAATTGTATGTGGAGCATCTCCGGTAGCGAGAAATTTAAAGGGTGAAACTCCACTCCACATCGCCTGTAGAAATGGAGATCCCGCCATGGTATCAGGGCTAACGAGTCAGGTCACTGTGTACGAAGTAGTGTCAGCAAGATTGAGGTATCCCCCCAATCATACTCATGGTCTCTTGGCTGCAGATTTAAATAACTACGACGGTCAAACATGCATACATATAGCTGCTCAGGGATGCCACAAAGAAATCCTACAACATTTGACGTGGTATGGAGCGGATATTAATGCCAAGGAGTGCAAATGTGGAAGAACCGCCCTGCATTACGCTGTGGAAGCTAGAGATGCAGATTTGGTGAAATTTTTAGCAGATTCCTGTAGATCGGCACTTAGCATTCAGACTTATTCAGGCCTCTCACCTTACCAGCTTGCCCTTGCAAACGACACTCCGGCTATTGCCACCCTTTTGGAGGAATTGGGAGCCAAGAAGGATCCTCTGCCCTCGACATATACAATCGAAGATGACTTGGAATACGAAGATGAATCCACATTATATGGCGATGATTTGTCTTGGGCAGTTGATGATTTGCAAATTAGCGGAGTTCCTCTTCAGATGTCTAATGCTGTTACGGTGTCCTCAAGTGGTCCTTTCAACGCTGATCGATATATGTAGAAGAATACGTAGTTATCTTGGGCGCTGCCTCTTAACCACCATAGTCGGAAGTAGATTGTTCGTCGTGCCAAGAACCCACACCCCTCTTCCAGATGAAATCGCCCCATTCGATTGAACGAGAATGCGATTCGAAAACCTCCTTCAGCGACCTTCAGAAAGTTTTGAGTGATCTCCTTCCTCAAAATTACTACCGCCGTGTGTGTCGTCATTTCAAGAAACAAACAAGGACTGTCCCAAACGACACATTTGATTTTAGAACTTCAAAATATTGTAGGCTGTTACGTCATGGCTTTTATCGGTTTGATTAAAATACTTTTCCGTATATCATGTTACTTGCGTACATGAAATTACTTAGCAACTAAAGTGGTTTGCAAGTGATAAGTGCTTGTTTATGCCCACCTTTTTTTAATGTTGAAGATAAAAGATACTAATAGTAAAAAAAAACTTTCGCAACTCTTGTTTGTAAGAAACATTGCTAATCTGTGAATGGTAACAGCATAAGACATTGAAATACCATATATGACTATTTAATATTAAACTGGTTTTAATCATGTTATCATGTAGGTCTATGTCATCTATCAGCCAGAATAACGTACTTACTATTCTTATGTGTATATTTTGAATTCCTAATTATCAATTAACACGTTGCCTTAGCTTTCTCTTGAAAGTAAAAATAGTATCATAAATTAACTCTGCCATTTTTTAACTATATAATATTGTTGACTGTGATTTTGTAATTAGCGCATACCGTATCCAAGCGCAGAAAATAGCCTATATATTATACGGCTCGTAAAAGCTATTATTGGTAACTTTTAACGTAAATTTATATTTGTTTATAAGCTTTATTTGCATTTTTATTTTCTTATATTAAGTAAGTTTGGCCAACTCATTTGTTGCTGGTGAGCGATTATTACATTCATCGTTATCAACTTATCTTTCATTAAAGGAGAAGATGTCTTTTAGTTTTGTTATGTGTGCCAAATTTTCTTCGCTACCTTTGTTCAAAGTTTTTGGGCTTAAAGTTTGATGTTTTCAGGAGCAGTATGTTACCTCTGAAGAGCAAAAAAATTACGATCAAATGTATTGTTTCTTTGCTGTTGCATTAAATGTCAATGAAATAAAAGGAATTTTTATAATTTATCGTATAGCCTAATTATTTAGAAAAATAAATATTAATGTGTAAGCCTAACATGACTGCATCCCCAAAGCCTATTCCAAACAACGCTGTAATACAGTATTCATTTACCGATATGTCAGTACGGTAGTAAAATCTAGCTTAATTAGTTTTTACTCTAGAAATAATTGGTACTGGACAGGCAATTTTGATTTACGAATTAACGAATTTAGTTTATTAAATAATTATATATTTTTTTAATCTTTATTACAACATTTTCCAATTGTATATTGTAACTAGAGAACTACCTGAACATTAAATGTAATTCATTCTTGTGTACAACTATTACCGTACCGTACTTCATAACTTAGGTGCGTTTATAATAGGAAACATTGTTTGCAAACAATGTTT
>Proasellus_parvulus ENA|HAFG01068795|HAFG01068795.1 TSA: Proasellus parvulus, contig comp84781_c0_seq2
AAGCATTGCTCAGAATTTGTAAATTTCATTGACAATTCGCTGGCAGAACCGAAAATGATCATTCGTAGACGTTACCTGGTGTGATGTGGCTGTGTGGTTCTTTGCTTGTAATTCTAATGTCACGTAGCGTCTCTTGTATTTCTACGCTTTAATAGAAAATGATTGCTGGTGATAGTATTAGATTGCAAGTTTGATACTTGATCAATAACATTAAGTTACAAAAGATCTATTTACTTTGGTTTTTATTTCTCGGTTTTACTTTGTACTTCGTGCAAGCCTTTCTTTCTGCGCTCATTTACAGAGGCGCTTTATAGCAGAATGCTACATAGAAGTGACGATAATATACTTCCTGACGGCCGTAAAGTTACAGATATGTCTGAAAAAAAGTGCCACAGTAGTAAATTGCCACATGATGGCGACCGACCTAGATCAGGCAAAGTAAGATCACCCACTAAAGAAAGCTATAAATCTCAACCAGACAATCAAATGGATTCTGGTTTTATGTCTGGCTCAAACCTTCTGTCTTCTTCTAGTTTATGTAGTGAGGAACGAATATCCTATTACCGAAGCGACAGTAAAGAGATGGACAGTGGTGTTTCAAGAGATAATGAAGAGCATTCTGGCAAAATTACTAACAATTCCTCTTGTAACCTAGATTCCGGTATTGATCTGGGGTTGAGTGAAAGAATAAGTTCTTTAAATTTAGCATCAGATGTCAAAAACACTTCGGATGAATCTGTGCAAGTACAGGAAACACCACATAATCAGCCGGAGCCTAAAAGTAAATTACTTGAACAACTCGGCCTATCACCTGCGCATATCACTATATTAAAGGAAATATTTAGGAAGGATGGTGACGGAGATACGCAACTACACATTGCGATAATGAGGGGTTTTGTTGAGGTTGTATGGCACATCACTAGGCTACTGCCTCACCAGGCGCTCCTAGACTTACCAAATAATTCAGGCAGAACAGCACTTCACCTGGCAGTTGCAAGTGGAGATGCCAGACTTGTGAGGCACTTAATTGTATGTGGAGCATCTCCAGTTGCGAGAAATTTAAAGGGTGAAACTCCGCTTCACATTGCCTGCAGAAACGGCGATCCCTCCATGGTATCAGGGTTAACTAGTCAGGTCACTGTGTACGAAGTGATGTCTGCAAGATTAAGGTATCCCCCAAGTCACACTCATGGCCTCTTGGCTGCAGATTTAAATAACTACGATGGTCAAACTTGCATTCATGTAGCTGCTCAAGGAAGCCACAAAGAAATACTACAACATTTAACGTGGTATGGTGCGGACATTAATGCTAAGGAGTGCAAATGTGGAAGGACCGCCCTACATTACGCCGTAGAAGCAAGAGATGCAGATTTGGTGAAATTTTTGGCTGATTCCTGCAGATCGGCACTCAGCATTCAGACTTATTCCGGCCTCACACCCTACCAGCTTGCGCTTGCAAACGACACTCCGTCTATTGCCACCCTTTTGGAGGAGTTAGGAGCTAAAAAGGATCCTCTGCCCTCGACATATGCAGTCGAAGATGACTTGGAGTACGAAGACGAATCCACATCATATGACGATGATTTGTCTTGGGCAGTCGATGATTTGCAAATCAGTGGCGTACCGCTACAGATGTCCAATGCTGTTACTGTATCTTCAAGCGGCCCTTTCAACGCTGATCGATACCTGTAGTAGTCTACTCTGCTATCGTGAATGCTTCCTCTTGGCCACATAAGTCGAGAACAGTGACCGGCGCGCCTTGAGCCCACTCTTCCCTTCAGATTAAATCGCCCCATTCGTTTGAACGAAAATGCGAATCGAATATCTGCTCCAACGACCTTCAAGAAGTCTCGAGCGACTTCCTCAGTTTACTCGTGTCGTGTGATCTAAAATCTTAAAATCCCGCGCTGAGGCTGCCCCGAGCGACATATTTTGAACCCTTTAAAAATATAGTCGGCGGTTACATCGTGGTTCTTATCAGTGTGAACTAAGTACCATTCCGTACGTAATGTTGTACGTGAAATTAATAAACAAATTTCAAGTGGAGTGTTTGTAAGTGATAAGTGCCCAAAAACTATCGTTATTAAGAAGACAGGTGCTAAAAGTTAAAGAACTTTTCGTAACTCTTTGTTATAAGAAAAGATATCTAAGTGTGGTTACATAATAAGACTTTTAAACATCGCGAATGCCTAACTTTGAATTGGCTTTTAACCAGAGTACTTACTTAATATGCATATATTTAATTCCTAATTATCAATTAACAGGTTGCCTTAGCTTTTATCCTGAAAGCAAAAATAGTATCATAAATTTACTCTGCCATTTTTCAAGTAATGTAGTTAACTGTGATTTTGTAATTAATTATATAAGCGCCAAATTGACAGATATATGGCTTTTAAAAATTATGTGGTATCAATAAGTCTTCGTTACTATACTCTCTCAGAATTTTAATAAATTATTTAGCCAATTACTAGCGGTCTGTTTCCCTTCCCAATAACATCCTTTTTCCATATTTTTTGTTGTTTTTTTATTTTCGTAATAAACAACATAATGATGTTAACTCACGAAAAAGTTCGTAGCCATGCTTGTCAGGTCGACTAATCCGTTACTGCTGAGCGATAACTACATTAACATGAGATAAAATGTCCTTTAGTGTTTTAGTTCTGTTACGTGTGCCAAATTTTGTTCTCTACCCATGTTCGAAGTAATAGGACTTAAAATAGTTTGCTGTCATTACGAATTCTTTACTGAAGATAAAAAAAAATTATTATCAAACGTATTGTTTATTCGCTGTTAGTATTAGTTAATATCGTTGAAACAAACTGAATGCTAATTTGTCGCTTAAATGTGATCCTAAAGCCTATTAGACTACGCGTCTTTACAGTATGTAACTAATTTTTATTTTGATTTACAATTCTTCGAAGATTATGCCTATATGAATAATATAGAAGGTAATTTTTATTTGCGAAAAAACTATTTCGTTATTAATCTTTAAGCTATCCTAAAAGATTTTCTAATCGCAAATATAGTGCGTCTTCTATTGTAACTAGAAAGCTATTAATTATTAAAGATCATTTTAAATGTTATACAGCGAGACTTATTATTCATCGTTACTTATTGCTTCGATCACGAAACTCTGTTAAATAATTAAAAGTTAATTATTTTTTATTAAAATAGGCATATCATTTACACTTTAATAATTAAAAGGAATCAATTACGTATTACTTATTAAAAATATTTCTTTATTTTATTACGAAGTAAGATCTTAAGTTTGTATAATAAATATTGATTGTAGACTATAGGTAGCGCAAGACCATGTCCATTTGATTGTATGTATTAATAAATGGCCATTCTGTAAAGTGTAAATAAAACGTGTAAATTTACTCATCTTATATTGTCTTACCATAATTAAAAGTTTA
>Proasellus_racovitzai_ ENA|HAFH01043132|HAFH01043132.1 TSA: Proasellus racovitzai, contig comp46985_c0_seq2
ATTGTTCAGTGTTTGTAAATTTCATTGACAACTCGCTTGCAGAACCAAAAATCATCATTCGTAAACGTTATCTGGTGGCGCGTGGTTGTGTAATTCGTTGTTTGTAATTCCAAATGTCACGTAGCGTCTCTTGTATTTCTACTACTTTAGACGCAGTGATCGCTGGTGTTTGTGTTAGAATGGTATTTTGATACTTGATAAGCACCATTAGAATATAGAAGAATTTATTTTAATACTTTGGTTCTTGTTTCACGGTTTTTCTTTGAACTACATCATACAATCCATCCTTTCGGAGCTCATTTGCCGAGACGTTTTATAGCAGAATGCTGCATAGAAGTGACGATAAAATGCTTTCAGACGGCAGTAAAGTTACAGAAAGCTCTGAAAAACAGTGCCACAACAGAAGTAGTAAATTGCCACAGGATGGCGACAGATCGAGATCTAGTAAAGTTCGATCTTCCTCTAAAGAAAGCTTTAAATCACAGACAGACAACCAAATGGATTCTGGTTTTATGTCTGGCTCAAATCTTCTATCATCATCTAGTTTATGTAGTGAAGAACGGATTTCCTATTACCGAAGCAACAGTAAAGAGATGGACAGTGGTCTATCGAGAGATTTTGATGAGCATTCAGATGAGCATTCAGGCAAAAGTACTAACAATTCTTCGTGTAACCTAGATTCCGGTATTGATTTGGGGTTGAGTGAGAGAATTAGTTCTTTAAATTTAACATCAGATCTCAAAAGCGCTGCGGTTGAGCCTGTTCAAGTACAGGAAACACAGCATAATCAACCGGAGCCTAAAAGTAAATTACTAGAACAACTCGGTCTTTCACCTGCGCATATCACTATATTAAAGGAAATATTTAGAAAGGATGATGACGGAGATACGCAACTACATATTGCTATTATGAGAGGTTTTGTTGAGGTTGTATGGCACATCACTAGACTACTGCCTCACCAGGCACTTCTAGATTTACCAAACAATTCAGGCAGAACAGCACTTCACCTGGCTGTAGCAAGTGGAGATGCACGCCTTGCAAGGCACTTAATTGTATGTGGAGCATCTCCGGTAGCGAGAAATTTAAAGGGTGAAACTCCGCTCCACATCGCCTGCAGAAATGGAGATCCCGCCATGGTATCAGGGCTAACGAGTCAGGTCACTGTGTACGAGGTAGTGTCTGCAAGATTGAGGTATCCCCCCAATCACACTCATGGTCTCTTGGCTGCAGATTTAAATAACTACGATGGTCAAACATGCATACATATAGCTGCTCAGGGATGCCACAAAGAAATCCTGCAACATTTGACGTGGTATGGGGCGGACATTAATGCCAAGGAGTGTAAATGTGGAAGAACCGCTCTGCATTACGCCGTGGAAGCTAGAGATGCAGATTTGGTGAAATTTTTAGCCGATTCCTGTAGATCGGCACTTAGCATTCAGACTTACTCAGGCCTCACACCTTACCAGCTTGCCCTTGCAAACGACACTCCGGCTATTGCCACCCTTTTGGAGGAATTGGGAGCCAAGAAGGATCCTCTGCCCTCGACTTATACAATCGAAGATGACTTGGAATACGAAGATGAATCCACATCATATGGCGATGATTTGTCTTGGGCAGTTGATGATTTGCAAATTAGCGGAGTTCCTCTTCAGATGTCTAATGCTGTTACGGTGTCGTCAAGTGGTCCTTTCAACGCTGATCGGTATCTGTAGAAGAATACGTAGTTATCTTGGGCGCTGCCTCTTGACCACCGCAGTCGGGAGTAGGCTGTTCGTCGTGCCAAGAACCCGCACCCCTCTTCCAGATGAAATCTACCCATTCGATTGAACGAGAATGCGATTCGATGACCTCCTTCAGCGACCTTCAGAAAGTTTTGAGTGATCTCCTTCCTCAAAAATTACTACCGCCGTCTGTGTCGTCAGTTTATAAAGGAAACAAATATGTCCCAAACGACACATTTGATTTTAAACCTTCAAAAAAATGTAGGATGTTACGTCATGGCTTTTATAGACTTGATTGAAATACTATTCCTTATATCATGTTACTTGCGTACATGACATTACTAAACAACTTAAATTGGTTTGCAAGTGATAAGTGCTTGTTTATGCCAATGTTTTTTAATGTTGAAGATAAAAGGTACTAATAGTAAAAAAAGACTTTTGCAACTCTTGTTTGCAAGAAACATTGCGTTTCTATGAATGGTAACACCATAAGACATTGAAATATCATAAAGAACTATTTAACTGATTTTAATTATGTTACCATGTAGGCCTGTGTCATCTATCAGCCAGGATAAGGCACTTACTGTTCTTATATGCATATTTTTAATTCCTAATTAGTAATTTTCAATTAACACGTTGCCTTAGCTTTTCTCTCGAAAGCAAAAATAATATCATAAATTAACTCTGCCATTTTTTAACTATATAACATAGTTGACTGTGATTATGTAATTAGCGCACACCGTATCCAAGCGCAGAAATAGCCTATATATTATACGGCTCGTAAAAATAATTATGTGTAACTTGTAATGTAAATTTGTTTTTGTTTAATAAGCTTTATTTAAATTTTTATTTTCTTATACCGTATTAAGTAAGTTTGGCCAACTTAGTTGTTGCTGGGCCAACTCATTTGTTGCTGGAGAGCGATTATTACATTTGTAGTAATCAACTTATCTTTCATTAAAGGAGAAGATTCCTTTTAGTTTTGTTATGTGTGCCAAATTTTCTTCTCTAATTGATGATGACCTTTGTTCAAAGTTTTTGGGCTTCAAGTTTTCATGTTTTCAGTAGTTGACTGTTACTTCTGAAAAATGACAAAAAAATTACGATCAAATGTACAGTTTTGTTTCTTTGCTGTTGCATTAAATGTCAATGAATTTTGGTAATTTATCCTATAGCCGAATTGTAGAAAAATAAATAATGTATAAGCCTAACATGACTACATCCCCAAAGCCTATTTAAAATTACGCTGTAATACAGTATTCATTTACCGACGTGTCATTACGGTGGTTCCGATAGTAAAATCTACCTTAATTAGCTTTTACTTTAGAAATAATAGGTACTGGACAGGCAATGTTGATTTACGAATTAACGAATTAGTATATTAAATAATTATATATTTTTTTAATCATTATTACATTTTCCAATTGTCAAAGTATATTGTAACTAGAGAACTACAATATTAAATGTAATTCATACTTGTGTACAACTATTACCGTACCGTACTTCATAACTAAGGTGTGATTTAATAAGAAAACATTGTTGGCAAACAGTGTTTCAAACCCCTTTAGTGTTTCCTTCAAGAACCTCATTATTAATTAATTAGAATTTTTCTGACGGACCGCTATACCTTGTCACAAAAAGCGGTCAGGGAAGGAAAAACCCTTGCGTGGGCAAGTAACCTTACCTTTGAGTATAACT
>Proasellus_rectus_ ENA|HAFI01052892|HAFI01052892.1 TSA: Proasellus rectus, contig comp65571_c0_seq1
GATTGCTCGGTGTTTGTAAATTTCATTGACAACTCGCTCGCAGAACCGAAAATTATCATTCGTAAACGTTATCTGGTGGCGTGTGGTTGCGTTATTCATTGTTTGTAATTCCAAATGTCACGTAGCGTCTGTTGTATTTCTACTTCTTTTGACGCAGTGATTGCTGGTGTTAGTGTTAGAATGGTATTTTGATACTTGATAAGTAACATTAAAATATAGAAGAATTTATTTTAATACTTTGGTTCTTGTTTCTCGGTTTTACTTTTAACTACATCGTACAATCCTTCCTTTGGCGCTGATTTGCCGAGACGTTTTATAGCAGAATGCTGCATAGGAGTGACGATAAAATGCGATCTGACGGCAGTAAAGTTACAGAAAACTCTGAAAAGCAGTGCCACAGCAGAAGTAGTAAATTGCCTCATGATGGCGACCGATCTAGATCAAGTAAAGTTCGATCACCCACTAAAGAAAGCTTTAAATCACAAACAGACAACCAAATGGATTCTGGTTTTATGTCAGGCTCAAATCTTTTATCATCTTCTAGTTTATGTAGTGAAGAGCGGATTTCGTATTACCGGAGCAATAGTAAAGAGATGGACAGTGGTCTATCGAGAGATTTTGATGAGCATTCAGATGAGCATTCAGGCAAAAGTACTAACAATTCTTCGTGTAACCTAGATTCCGGTATTGATTTGGGATTGAGTGAGAGAATAAGTTCTTTAAATTTAACATCGGATCTCAAAAGCGCTGTGGTTGAACCTGTTCAAGTACAGGAAACACAGCATAATCAACCGGAGCCTAAAAGTAAATTACTAGAACAACTAGGTCTTTCACCTGCGCATATCACTATATTAAAGGAAATATTTCGAAAGGATGATGACGGAGATACGCAACTACATATTGCCATTATGAGGGGTTTTGTTGAGGTTGTATGGCACATCACTAGGCTACTGCCTCACCAAGCACTTCTAGATTTACCGAACAATTCTGGCCGAACAGCACTTCACCTGGCAGTAGCAAGTGGAGATGCACGCCTTGCAAGACACTTAATTGTATGTGGAGCTTCTCCGGTAGCGAGAAATTTAAAAGGTGAAACTCCGCTCCACATCGCCTGCAGAAATGGAGATCCCGCCATGGTATCAGGGCTAACGAGTCAGGTCACTGTGTACGAAGTAGTGTCTGCAAGATTGAGGTATCCCCCCAATCACACTCATGGTCTCTTGGCTGCAGATTTAAATAACTACGACGGACAAACATGCATACACATAGCTGCTCAGGGATGCCACAAAGAAATCTTACAACATTTGACATGGTATGGGGCGGACATTAACGCCAAGGAGTGCAAATGTGGAAGAACCGCCCTGCATTACGCCGTCGAAGCTAGAGATGCAGATTTGGTCAAATTTTTAGCAGATTCCTGTAGATCGGCACTTAGCATTCAGACTTATTCAGGCCTAACACCTTATCAGCTAGCCCTTGCAAACGACACTCCGGCTATTGCCACCCTTTTGGAGGAATTGGGAGCCAAGAAGGATCCTCTGCCCTCGACTTATACAATAGAAGATGACTTGGAATACGAAGATGAATCCACATCATATGGTGATGATTTGTCTTGGGCAGTTGATGATTTACAAATTAGCGGAGTCCCTCTTCAGATGTCTAATGCTGTTACGGTGTCCTCAAGTGGTCCTTTCAACGCTGATCGGTATCTGTAGAAGAATACGTATTTATCTTGGGCGATGCCTCTTGACCGCCTTAGTCATGAACCCACACCTCTCTTCCAGATGAAATTGCCCCATTCGATTGAACGAGAATGCGATTCGAAGACCTCTCCGTCAGCGACCTTCAGAAAGTTTTGAGTGATCTACAGCCTCAAAATTACTACCGCCGTCTGTGTCGTCAGTTCGTAAAACAGACAAGGACTGTCCCAAACGACACATTTGATTTTAGAACTTAAAAATTTTGTAGACTGTTTGTCATGGCTTTTATCTATTTGATTGAAGTACTATTCCTTATTTCCTGTTACTTCCGGACATGAAATTACTTAACAACTTAAAGTGGTTTGCAAGTGATAAGTGCTTGTTTATGCCCATTTTTTTTTAATATTGAAGATAAAAGGTACTATTAGTAAACAAAAACTTTTCTTCAACTCTTGTTTGTAAGAAACATTGCTTATCTATGAATGGTAACACCATAAGACTTTGAAATATCTTATAGAACTATTTTATATTAAACTGGTTTTAATCATGTTACCATGTAGGCCTGTGTCATCCATCAGCCAGAATAACGCACTTACTGTTCTTATATGCATATTTTTAATTCCTAATTAGTAATTATCAATTAACACGTTGCCTTAGCTTTTCTGTTTAAAGCAAAAATAGTATCATAAATTAACTCTGCCATTTTTTAACTATATAACGTAGTTGACTGTGATTTTGTAATTAGCACATACCATATTCAAGCGCAGAAAATAGCCTATATATTATACGGCTCGTAAAAATTATTGTGTGTAACTTGTAACGTAAATTTGTCTTTGTTTATAAGCCTCATTTAAATTTTTATTTTCCTATATTAAGCAAGTTGGGCCAACTCATTTGTTGGTGAAGAGCGATTATTACATTCGTTGTTATCAACTTATCCTTCATTAAAGGAGAAGATGCCTTTTAGTTTTGTTACGTGTGCCAAATTTTCTTCTACCTTTGTTCAAAGTTTTTGGGCTGTAAGTTTGCACGTTTTCAGTAGTGGTCTGTTACTTATGGAAAATGGCAAAAAAATTACGATCAAATGTATTTATTGTACTGTTGCATTAAATGACAATGAAATTTGATAATTTTTCGTATAGCCTAATTATGTAGAAAAATAAATACTAATGTATAAACCTAACATAACTGCATCTCCACCAAATTACGCTGTAAATTTGTAATACATTATTCATTTACCGACGTGTCTGTACTGTAGTACTGTTAGCAAAACCTAGCTTAATTAGTTTTTACTTTAGAAACAATTGGTACTGGACAGGCAATTTATATTTACGAATTAACGAATTTAGTTCATCAAATAATTATATATTTTTTTAAATTTAAACATTTTCCAATTGTCAATGTATATTTAACTAGAGAACTACTTGGACATTAAATGTAATTCATACTGTGTACAACTATTACCGTACCGTACTTGATAACATAGATGCATTTATAATATGAAACATTGTTGCAAACAATGTTTCCAAGTGTAAACGCCTTTTGTGTTTCCTTCAAGAACCTCATTTATTATTTAATTAGAATTCTTCCGACAGACCGACATACCTTGTCACCAAAAGCTACAAAAGGTGGTTGGGGAAGGAAAAACCCTTGCGTGGGGCCGGTAACCTTAACTTTGAATACAACTTAGTTAAAATTTCGAAGCAGAGATATGTTGCGGAAAGTAAAATCTCGTAGCATCCCTATGCTTCGACTGTATAGCACCCTGCTGAAAGGAGGAGAGATTCTCCTTTTCGTGGAAAAAGATGTATCTGATAAAAAAAATTAATAAAGGAATTTGCTATTTTAAGTCTTAATTATTTTAAGTTATATATAACTTTTGCGAACTCAGATCTTAAACTTGTTGTATTATAAATATTGATTGTAGTTTATAGCTAACAAAAAATAAAGTCCATTTGATTGAATATATAAATAAATGGCAACTCTGTATAGTGTAAATAGATCTTGTAAATTTATTAATTTTATGTTGTCTTAAGGTAATTAAAAGTTTATTTATTTAAAAAAAAAAAAA
>Proasellus_solanasi ENA|HAFJ01052805|HAFJ01052805.1 TSA: Proasellus solanasi, contig comp59732_c0_seq1
ACAGTGTTTCTAAATTTCATTGACAACTCGTTCGCAGAACCGAAAATCATCATTCGTAAACGTTATCTGGTGGCGAGTGGTTGTGTTATTCATTGTTTGCAATTCCAAATGTCACGTAGCGTCTGTTGTATTTCTACTACTTTGGACGCAGTGATCGATAGTGTTTGTGTTAGAATGGTATTTTGATACTTGATAAGTACCATTAGAATATAGAAGAATTTATTTTAATACTTTGGCTCTTGTTTCACGGTTTTTCTTTGAACTACATCGTACAATCCTACCTTTCGGCTCTGATTTGCTGAGACGTTTTATAGCAGAATGCTGCATAGAAGTGACGACAAAATGCTTTCTGACCGCAGTAAAGTTACAGAAAGTTCTGAAAAACAGTGCCACTACAGAAGTATTAAATTGCCTCATGATGGCGACCGATCGAGATCAAGCAAAGTTCGATCACCCTCTAAAGAAAGCTTTAAATCACAAACAGACAACCAAATGGATTCTGGTTTTATGTCCGGATCAAATCTTTTATCATCATCTAGTTTATGTAGTGAAGATCGGATTTCCTATTACCGAAGCAACAGTAAAGAGATGGACAGTGGTCTATCGAGAGAGTTTGATGAGCATTCACACAAAAGTACTAACAATTCTTCGTGTAACCTAGATTCCGGTATTGATTTGGGGTTGAGTGAGAGAATAAGTTCTTTACATTTAACATCAGATCTCAAAAGCGATGCTGTTGAGCCTGTTCAACAAGTACAGGAAACACATCATAATCAACCGGAGCCTAAAAGTAAATTACTAGAACAACTCGGTCTTTCACCTGCGCATATCACTATATTAAAGGAAATATTTAGAAAGGATGATGACGGAGATACGCAACTACATATTGCCATTATGAGGGGTTTTGTGGAGGTGGTATGGCACATCACTAGGCTACTGCCGCACCAGGCACTCCTAGATTTACCAAACAATTCAGGCAGAACAGCACTTCACCTGGCTGTAGCAAGTGGTGATGCACGCCTTGCAAGGCACTTAATTGTATGTGGAGCATCTCCGGTAGCGAGAAATTTAAAAGGTGAAACTCCACTCCACATCGCCTGCAGAAATGGAGATCCCGCCATGGTATCAGGGCTAACGAGTCAGGTCACTGTGTACGAAGTAGTGTCTGCAAGATTAAGGTATCCCCCCAATCACACTCATGGTCTCTTGGCTGCAGATTTAAACAACTACGACGGTCAAACATGCATACATATAGCTGCTCAGGGATGCCACAAAGAAATCTTACAACATTTGACGTGGTATGGGGCGGACATTAATGCCAAGGAGTGCAAATGTGGAAGAACCGCACTGCATTACGCCGTAGAAGCTAGAGATGCAGATTTGGTAAAATTTTTAGCTGATTCCTGTAGATCGGCACTAAGCATTCAGACTTATTCAGCCCTCACACCTTACCAGCTTGCCCTTGCAAACGACACTCCGGCTATTGCCACCCTTTTGGAGGAATTGGGAGCCAAGAAGGATCCTCTGCCCTCGACTTACACAATCGAAGATGACTTGGAATACGAAGATGAATCCACGTCATATGGTGATGATTTGTCTTGGGCAGTTGATGATTTGCAAATTAGCGGAGTTCCTCTTCAGATGTCTAATGCTGTTACGGTGTCCTCAAGTGGTCCTTTCAACGCTGATCGGTATCTGTAGGAGAATACGTAGTTATCTTGGGCGCTGCCTCTTGACCACCGTAGTCGGGAGTAGGCTGTTCGTCGTGCCAAGAACCCACACCCATCTTCCAGATGAAATCGCCCCTTTCGATTGAACGAGAATGCGATTCGATGACCTCCTTCAGAGACCTTCAAAAAGTTTTGAGTGATCCTCTTCCTCAAAAGTACAACCGCCGTCTGTGTCGTCAGTTTATAAAAAAGAAGAAATATGTCCCTAACGACGCATTTGATTTTAGACCTTCGAAAATATTATATAGGCTGTTATGTCAAGGCTTTTGTCGATTTGATTGAAGTACTATTCCTTACATCGTGTTACTTGCGTACATGAAATTACGTAACAACTTAAATTGGTTTGAAAGTGATAAGTGCTAGTTTATGCCCCTGTTTTTATTTAATGTTGAAGATAAAAGGTACTAATAGTAAAATAAATACTTTTGCAACTCTTGGTTGTAAGGAACATTGCTTATCTATGAATGGTAACACCATAAGACATTGAAATATCATAAAGAACTATTTTGCTGATTATAATCGTTACCATGTAGACTGTGTCATCTAGCAGCCAGGATAAGGCACTTACTGTTATTATATGCATATTTTTAATTCCTAATTATTAATTATTAATTAACACGTTGCCTTGGCTTTTCTCTCGAAAGCAAAAATAGTATCATAAATTAACTCTGCCATTTTTAACGATATAACATAGTTGACTGTGATTATGTAATTAGCGCACACCGTACCCAATAGCCTATATATTATACGGCTCGTAACTTGCAACGTAAATTTGTTTTGTTTATATGCTTTAAATATTTAAATTTTTATTTTCTTATATTAAGTAAGTTTGGCCAACTTATTTGTTGCTGGGCCAACTCATTTATTGCTGGAGAGCGAGTATTACATTCGTAGTTATAAACTTATTTTTCATTAAAGGAGAAGATTCGTTTTAGTTTTGTTACGCGTGCCAAATTTTCTTCTCTACCTTTGTTCAAAGTTTTTGGGCTTCAAGTTTGCATTTTTCAGAAGTTGTCTGTTACTTCTGAAAAATGGCAAAAAAAAATTACGATCAAATGTACAGTTTTGTTTCTTTGCTGCTGCATTAATTGTCAACGAATTTTGGTAATTTATCCTATAGCCGAATTATGTAGAAAAATAAATAATGTATAAGCCTAACATGACTGCATCCCCAAAGCACATTTAAAATTACACTGTAATTGTACAATAGTATTCATTTACCGACGAGTCAGTACGGTGGTACTGTTAGTAAAATCTAGCTTAATTTGTTTCTACTTTAGAAATAATTGGTACTGAACAGGCAATTTTGATTTTCGAATTAACGAATTTAGTTTATTGAATAATTATATATATATTTTTTTAACCTTTATTACAACATTTTCCAATTGTTATTGTATAGTGTAACTAGAGAACTACCTGAATATTAAATGTAATTCATACTTGTGGACAACTATTACCGTACTTCATAGCATATGTGTCTTTATAATAGGAAATATTGTTTGCAAACAATGTTTCCTAGTGTAAACGCCTTTTTGTATTTCGTTCAAAAACTTAATTATTAATTAATAGAATTCTTTTTGACGGACTGCCATACCTTTTCAGAAAAAGTGACAAAATGTGGTTGGGGTAGGAAAAACCCTGGCGTTGGCCGGTAACCTTACCTTTGAGTATAATTCGAGACAAAGAGGTGTTGCGTAGAGTAAAATCTCAAGGACATCGCTATGCTTCGACTGTATAGCACTGCTGAAAGGAGGAGGGATTCTCCTCTTAGTGGAAAAAGCTGTATCTGATAAAAAAATTAGTAAAATAGCTATTTTAAGACTTTATTATTTTAAGTTATTTGTAACTTATGCGAACTCAGATCTTGAACTTGTTGTACTGTATTATAAATATTGATTGTAGTTTATAGCTAACAAAAAATGAAGTCCATTTGATCGAATATTTTAATAAATGGCAACTCTGTATAGTGTAAATAAACCTTGTAAATTTATTAATCTTATGTTGTATTAAGGTAATTAAAAGTTTATTTATTTAAAAAAAAAAAAAAA
>Proasellus_spelaeus_ ENA|HAFK01031470|HAFK01031470.1 TSA: Proasellus spelaeus, contig comp29048_c0_seq2
ATTGACAACTCGCTCGCAGAACGGAAAATCATCATTCGTAAACGTTATCTGGTGGCGTGTGGTTGTGTAATTCATTGTTTGTAATTCCAAATGTCACGTAGCGTCTGTTGTATTTCTACTACTATAGACGCAGTGATCGCTGGTGTTAGTGTTAGAATGGTATTTTGATACTTGATAAGTAACAGTAAAGTATAGAAGAATTTATTTTAATACTTTGGTTCTTGTTTCACGGTTTTATATTGAACTACATCGTACAATCCTTCCTTTCTGCGCTGATTTGCCGAGACGTTTTATAGCAGAATGCTGCATAGAAGTGACGATAAAATGCTTTCTGACGGCAGTAAAGTTACAGCTAGTTCTGAAAAACAGTGCCACATCAGAAGTAGTAAATTGCCACATGATGGCGACCGATCGAGATCAAGTAAAGTTCGATCACCCTCTAAAGAAAGCTTTAAATCACAAACAGACAACCAAATGGATTCTGGTTTTATGTCTGGCTCAAATCTTCTATCATCATCGAGTTTATGTAGTGAAGAACGGATTTCCTATTATCGAAGCAAGAGTAAAGAATTGGACAGTGGTCTATCGAGAGATTTTGATGAGCATTCAGATGAACATTCAGGCAAAAGTACTAACAATTCTTCGTGTAACCTAGATTCCGGTATTGATTTGGGGTTGAGTGAGAGAATAAGTTCTTTAAATTTAACATCGGATCTCAAAAACGCTGCGGTTGAACCTGTTCAAGTACAGGAAACACAGCACAATCAACCAGAGCCTAAAAGTAAATTACTAGAACAACTCGGTCTTTCTCCTGCGCATATCACTATATTAAAGGAAATATTTAGAAAAGATGATGACGGAGATACGCAACTACATATTGCTATTATGAGGGGTTTTGTTGAGGTTGTGTGGCACATCACTAGGCTACTGCCTCACCAGGCACTTCTAGATTTACCAAACAATTCAGGCAGAACAGCACTTCACCTGGCTGTAGCAAGTGGAGATGCACGCCTTGCAAGGCACTTAATTGTATGTGGAGCATCTCCGGTAGCGAGAAATTTAAAGGGTGAAACTCCGCTCCACATCGCCTGCAGAAATGGAGATCCCGCCATGGTATCAGGGCTAACGAGTCAGGTCACTGTGTACGAAGTAGTGTCTGCAAGATTGAGATATCCCCCCAATCACACTCATGGTCTCTTGGCTGCCGATTTAAATAACTACGACGGCCAAACATGCATTCATATAGCTGCTCAGGGATGCCACAAAGAAATACTACAACATTTGACGTGGTATGGGGCGGATATTAATGCCAAGGAGTGCAAATGTGGAAGAACGGCCCTTCATTACGCCGTGGAAGCTAGAGATGCAGATTTGGTGAAATTTTTAGCCGATTCCTGTAGATCGGCACTTAGCATTCAGACTTATTCAGGCCTCACACCTTACCAGCTTGCCCTTGCAAACGACACTCCGACTATTGCGACCCTTTTGGAGGAATTGGGAGCCAAGAAGGATCCTCTGCCCTCGACTTATACAATCGAAGATGACTTGGAATACGAAGATGAATCCACATCATATGGCGATGATTTGTCTTGGGCAGTTGATGATTTGCAAATTAGCGGAGTTCCTCTTCAGATGTCTAATGCTGTTACGGTGGCCTCAAGTGGTCCTTTCAACGCTGATCGGTATCTGTAGAAGAATACGTATTTATCTTGGGCGTTGCCTCTTGACCACCATAGTCGGGAGTAGACTGTTCGTAGTGCTTTGCACACACACCCCTCTTCCAGATGAAATCGCCCCATTCGATTGAACGAGAATGCGATTCGAAGACCTCCTTCAGCGACCTTCAGAAAGTTTTGAGTGATCTCCTTCCTCAAAATTACTGCCGCCGTTTGTGTCGTCAGTTTATAAAACAAGCAAGGACTGTCCCAAGCGACACATTTGATTTTAGACATCCTTCGAAAATATTGTAGGCTCTTACGTCATGGGCTCATGGCTATATCGATTTGATTGAAGTACTTACTATTCCTTATATCTTGTTACTTGCGTACATGAAATTACTTAACAATAACAACTTTAAGTGGTTTGTAAGTGATAAGTGCTTGTTTATGCCCATTTTTTTTATAATGTTGAAGATAAAAGGTACTACTAGTAAAAAAAACTTTCGCAACTCTTGTTTGTAAGAAACATTGCTTATCTATTAATGGTAACACCATAAGACATTGAAATATCATTTAGAACTATTTAATATTAAACTGTTTTAATCATGTTACCATTTAGGCCTGTGTCATCTATCAGCCAGAATAACGCACTTACTGTTCTTACATGCATATTTTTAATTCCTAATTAGTAATTATCAATTAACACGTTGCCTTAGCTTTTCTCTCGAAAGCAAAAATAGTATCATAAATTAACTCTGCCATTTTTTAACTATATAATATAGTTGACTGTGATTGTGTAATTAGCGCATTCCGTATCCAAGCGCAGAAAATAGCCTATATATTATACGGCTCGTAAAAATTATTATGTGTAACTTGTAACGTAAATTTGTCTTTGTTTATAAGCTTTATTTAAATTTTTATTTTCTTATATTAAGTAAGTTTGGCCAACTCATTTGATGCTGGTGAGCGATTATTACATTCATCGTTATCTACTTATCTTTCATTACAGGAGAAGATGCTTTTTAGTTTTGTTATGTGTGCCAAATTTTCTTCTCTACCTTTGTTCAAGTTTTTATGCTTAAAGTTTGCATGTTTTCAGTAGTGGTCTGTTGCTTCTGAAAAATGGCAAAAAAATTACGATCAAATGTATTGTTTGTTTGCTGTTGCATTAAATGTCAATGAATTTTGATAATTTATCGTATTGCCTAATTATATAGAAAAATAAATATTAATGTATAAGCCTAACATGACTGCATCCCCAAAGCCTATTCCAAACTACTCTGTAATACAGTATTCATTTAGCCACGTGTCAGTACGGTAGTACTGATAGTAAAATCTAGCTTAATTAGTTTTTACTTTATAAATAATTAGTACTGGACAGGCAATTTTGATTTATGAATTAACGAATTTAGTTATTAAATAATTATTTATTTTTTTAATCTTTAACAACATTTTCCTTTCCAATTGTCACTGTATATTGTTCTAGAGAACTACCTGAACATTTAAATGTGATTCATACTTGTGTACAACTATTACCGTACCGTACTTCATAACTTAAGTGCGTTTATAATAGGAAACAATGTTTCCTAGTGTAAACGCCATTAGTGTTTCCTTCAAGAACTTCAATTATTAATTAATTAGAATTCTATGACGTACCTCCATACCTTGTCACAAAAACAATAGAAGGTGGTTGGAGAAGGAAAAACCCTAGCGTGGAGCCGGTAACCTAACCTTTGAGTAAAACTACGTTAAAATTTCGAAGCTGAGGGGTGTTGCGGAGAGTAAAATCTCAGAGCATCGCTATGCTTCGACTGTATGGCACACTGCTGAAGGAAGGAGAGATACTCCTCTTAGTGGGAAAAGCTGTATCTGATAAAAAAAAATTAAAGGAATTAGTTATTTTAAGTTATATATAACTTTTGCGAACTCAGATCTTGAACTTGTATAAATATTGATTGTAGTTTATAGCTAACAAAAAATCAAGTCCATTTGATCGACTAAATAATAAATGGCAACTCTGTATAGTGTAAATAAATCTTGTAAATTTATTAATCTTATGTTGTCTTAAGGTAATTAAAAGTTTATTTATTCAAAAAAAAAAAAAA
>Procambarus_clarkii ENA|GARH01009498|GARH01009498.1 TSA: Procambarus clarkii Prcla_ES_3983_0 transcribed RNA sequence.
GCGGGGTCTCCATCAGCCGTCGGAGTGTTTTACCTGACGGGGTGGAGAGAGGTTGCCTCCTTACCTGTGCTCTCGTTCCTCACCTGTGGTCACCTGTTCTGCATCTTACATCTCACGGCAGCACTCACTCTCTCTCTCTCTCCACAAGGTGTGGCGGTGATAATGTTGGTATTGATTCAGCTGCTGGTGATACTGGTGGTGATAGTATAGAGTTGCTTCTCCCCTGGTAATCTCTGCTTGCCCGCACCTAGCACTCTTGCACCAACACACGCCGAGCACCGTCCTTTGCGCCATCAAGTGGGCGGGGTCTCCATCAGCCGTCGGGTGGACCAGAGTGCGAAGAAGCAAGCAAGTACTCGACCCAGACGGGCGAGCGTCGCTGGTTGTAGTGTTGTGTTCAGCGGTGTCTCGCTGGAGTCAGGTGCTGGGAGAGCTTATGGCAAGTTGTGGGGCGAGTGTTGGGATGAATGACTTACTCAGAGTGAGAACTAAAAGCAGCTGCACCGTGTCTAGACTGGCTACAAGTGAACACCCGGGCGAGTGAGCGCTTATTGCCTGTAAAGCAAAGGACATGTAGTAGTCTAGTCCGTGATGTTGGATTAATCAAGCAATCCAAAACAGCACGTTACTTACCTGCTGCTGCTGCTGCCTCTGAAAAATAGAAGCTTTCGGTAAATCCTCTTAAGAGCCTTCGCTAGTTCTTCCCACCATAAATTCTACGTTCGACTCTGTGCACCAGGGAACACAAGAGTTGGGAGGTGGTGTCCAGCGGACGCTGGCAAGGGAGAGAGAGAGGATGTTGGACCTGCAGAGTCTCCTAACAGAGCAGTTGGCGACGCACACCAATAGGATGGAGTTCATCAAGGCGTGTGATGACCCCTCAATCACCCCATCTTCAAGTCAGACCAAAGGCGAAAATAACACCATCATAAGCCAGCTGCACGTGGCGGTCATGAGAGGGTTCATCGAGGTGGTGTACCACATCACCAGGCTCCTCCCCCACCAGGCCTTCCTCGACCTCACCAACCACTCCGGCAGGACGGCGCTGCACCTGGCCGTGGGCGCTGGGGATGCGGGCGTCGCCAGACACCTGGTGGTGTGCGGGGCGTCGCCAGCAACCCGGGACCGGCGCGGGAACACGCCCCTCCACCTGGCCTGTGGGCAGGGTGAAGCCCTGATGGTGACCCAGCTCACACGACCCGTCACCGTGGCCGAAGTCATCGCCGCCAGGCTCTCCTACGCCCCCGCACACACCGCCGGACTCCTCGCCGCTGATCTCACCAACTATGATGGTCAGACGTGTATACACGTGGCAGCCCAGGGAGGCCACAAGGACATCCTTCAGCACCTCACCTGGTATGGCGCAGATATCAACGCCAGAGAAGGCAAGAGTGGACGAACTGCCCTCCACTACGCTGTCGAGGCCCGCGACCCCAGCCTAGTGGCCTTTCTCACAGAGTCCTGTAGGGTCTCCCTCACCCTAGAGACGTATGCGGGCCTAACACCCTATCAGTTGGCCTTAGCGAACGGAGCGACGGGCCTGGCTAACCTCCTCCTGGAGCTTGGTGCCCCTAGTGACGCCCTACCCCCGTACCTCACTGCTGACGACGACCTCGACTACGATGAGGTGAGTGGTGCAGTGGAGAGTACCAACGGATGGGGCAACGTGGACGACCTCAGGATTGGTGGCGTGCCAGTGCCTATGGCGATGCCTGTCCCTGTTAATGATAACAATCCCTTCAATGCTGACCTCTACTTCTAAGCCCATCGAGGACCTGAGATTGGCTGCACAACTTTTGAATCAAGACATGATCAAAAATGCTCATGCTATGAAGCATTGCTATTGACCTCATGTTGACCTATACACAGCTTTTTCCAAGCGGAAAGAAAAGGCCCTATGAACGGTGCCTTTGCTCGTGTGGTATTGCAGTAGGCCGTGGGGGCTCAGAGCCAGTGAGTGACACTGTGGGGCTCGGTGCAGGAAATGGTGCCTTGGATTTTACCTGCTTATGCTTTTCTCTTGAGAAGCTAAACTGCTGAACTCCATTGGATATTTCGGTCCCCTTGCATTATGCGGCATTCTGGAGCTCAGACTGCACGAGGTGTATTACCTTGGAAACAAGACACACTGAGAGACATGTGATAAAGTGGAATGAAAAATTGAATTAAAAATCAATTGTTGACATTTTGGCTACCTTGAAAGAATTATATGGCATAAAATGTTCATACAGATTATTCTAACCTTGCTGTAACAAACATTAGTGAGCATTTCAAGTTAATTTCTCAAAGAGGGCATATGACTGTCTATCTGTGATCTCAAATAATGGGGTTAGCTTTGAACAGAAAATGTAGGAGTGGAAAACTGTAATTGTTTTGGGCAGTTTGGAAGCCTGGAGTATTGTACCTCACTGTCTTGATGGGAAGGCAACTTTACATTTCTCAAATGTATATCTGTATTTACAGACTTTGGACACGACTGCCTGCTCAGTAACTGTTTTAAGCCGTGCTCATTGATTTTTTTTCATAAGTTTGATTTTTCAAGCTCCATCAGAATTCCTTATCAGGCAGAGTAGATTCAAATGAAACTTGTCAAGTTGTCCTGTATTCTCGTAGAGAAGCACTTGTTTTCTTGCCTCGCAGCTAGAGCAGACAGTATATCCATTTAGATTTGAAGATCCACTGCACAAGCTGCATGCGTCATGGTATATGAGAGTGCATTGTGATATTCAACAGTTCAACATATTCATTAGTGGGCCATAAACTTGGCATATTTTAAGATGGAAACATTGTCTTAACAAATATTTAGGTTACTTAAAAGTATAATAATGTAATTTATATTAATCCTTTCACCAAAATGTTTAAAAATTATACAGATAATACAATATATGGTAATTTTCAATTTATATTACACTAATCCTTTAATTAATTTGTTAAAATTTCCATTTCAATACTTTGAGAGAGTACTGATAGTCATAGTAAAAATTATCAGGAACATTTTGGTATATCATAGGTAAGGTATTATGCTGTACTGATATTTTTCAGTTACCACAATGCATCTCTGCCTAGCGCAGGTCTAATGACTTTGATGATCAAAAAAAAATGTTAGGAGTGGCATTACCTACAAATATTGTGCCAGTTTTGATGTATATATATCGTTCCTTCATATCAACAATACTGTCATACTAGAAACTGAATGGTTGTAGATTTAGAGTGCACTGCCTTTCTACTTCCAAATATTGACCTTTTGTATGTCAAGGTTATAAATTCTAGATGGTTAAGGCAGAGTGTATCTTGTCACACTCATTACAATCAACATTTAAATAATGTATTTACATGCTTGAAGAATTCTTGGCAAGTAATTAGAATGCCCAGGTTAGCCTAGTATAACAAAAATTTTACTAGGGCAAAAAGAGTTGGCACGATATAGTTTAATACAGGTACTGTAGTTCTATTTTTGCCATCAGAGTAAATATATGTGGTTATATATACTGTTATGACATATGGTACTGCCACTTAACTGTGGTGTTTATCCTCTCAACATGACTGCTTATAAAACTTTGCCTTGGTGCCCAGCTCAACCCAGATACAAGGCTTTCAAACTACATACATCTACATTTATATTCTACATAAACCTGGATCTCCACATCAGTGCTACGCCGATTAGCACTGACGTGGTGTCCAATATGTGCGCCCAGAGCTGTGGTCACTTCCACCTGAATGTTTTCTGTGTTAGTTTGTGTTATGCCTCTTCATGATGGGACTAGCGGCTGCTACACTGCTGGTTAATGAAGCTGTTTCTGCAGCTGGTGGTGACTGCTGTTGATGCCATGGGTGTTTGTAACTGATGGTTGCCTTTGGCGAGTGAAGCTGTTTTATTGCAGCTAGTGGCAACTGCTATTAATGCCATAAGTATTATTAATTGATAGTTGCTGCTAGTAGTGTGAAACAAGAAATAGTTGTCCCAGGTAATGGTTACCACAATTGTTGTTGCGAGTAGTAGAGAGCAAGATGGATGTCTTGTCACATTGGCAATCGTCTGATTATTACTGTGGTAGCACAACTTGAGGGTTGCATCAGTTATATTCCTTAACTCTTTCTTACGTTGTCCTGTAAATATTCTTCTGTATATATTGTACAATTGTCACGTCTTAATTTGTCAGTGTAATAAAATTTATTTATTTAAAAAAA
>Scylla_olivacea_ ENA|GDRN01066012|GDRN01066012.1 TSA: Scylla olivacea Ref_Crab_Transcript_66167_2177 transcribed RNA sequence.
CACACACACACACACACAGACACGCTCACACTGAGACACACAGTCGCTGCCACACAGGCGAGGAACACGGAGTGTACAGAGCAGCTGAGAGGAGTGTATGTGTGTGTGCGTGTAGCGTGCAGAGTGCCATCGTGCTGTGCCATGGTCGTGTGAGGCGAGCTTAGCGTGCGGCGCCCTCAGTGAAGCGAGCTAGTGCATTCGCGTCACATTTGCAGCGATTAACGCCAGACTCTATGGTAAGATGTGGCGCGGCGGGCAAGGCGGCGTGGGCTTAGCGCCGTGCAGTGCCACCGAGGGCGTGCTGGGTGCCGCGGGGACTGGCACCACCGCCACCACCACGACCACCATAGACAAGACACACTACGACTCTCAAAACGACTCAGGCTTTCTCTCCGGGTCCAACCTGACGTCGTCCTGCAGTCTGAGCGAGGACAGTGACACCATGAGATTCTCCGAGCCTCTGCCGCCCCTGGGGGAGACTAAAGGCGACGCTCTCGCCTCCTCCAGGGTGGACTCCGGCATAGACATCTCAGAGCAACTTAGTTCCCTCCAACTCGCTTCCTCATCCACCTCCACCACCACCTCCACATCTGAGTTGGAAGGGGAGGACACGCCCCAAAGGAGAACAGTGACGCCGCCCCCGCGAAGGTCGCGCCTCGGCCTGAGCGAGGAGCAGATGGCGCTGCTGCAGGAGATCTTCAAGAGAGACGAGGATGGAGACACCCAGCTTCACGTGGCGGTGATGCGCGGGTTCATCGAGGTGGTGTACCATATCACCAGACTCCTCCCACATCAGGCGCTTCTGGACCTCGCCAATCACCAGGGCAAGACCGCCCTACACCTGGCCGTAGCCGCAGGGGACACAGGGGCGGCGCGGCACCTTTTAATCTGCGGCGCCTCCCCTGTGGAACGTGACAGGCGCGGGAACACGCCCTTGCACGTGGCGGCGGCGGCGGGGCAGGCGGCGATGGTGGCGCATTTAACGAGACCTGTTACAGAGGGGGAGGTGATGGGCGCCAGACTCGCCTACGCGCCTGCACACACCGCAGGCCTCCTTGCTGCTGACCTGACCAACTACGACGGTCAAACATGTATACACTTAGCTGCACAGGGAGGACACCGGGACATCTTGCAACACCTCACGTGGTACGGCGCGGACATCAATGCACGGGAGGGGAAGAGCGGAAGAACGGCCCTGCACTACGCGGTGGAAGCGAGAGACCCCGAGCTGGTGGTGTTCTTAGCGGAGTCCTGCAGGGTCTCTCTCACTCTGGAGACCTACGCAGGCCTCACGCCATACCAGCTGGCACAGGCAAATGGCGCTTCTGGTTTGGCAACACTGCTGCTGGAACTGGGGTCACCAGGGGAGGAACTGCCCCACTACCTCGCAGCGGAGGACGACCCCGATTATGACGAGCACGGCCCCTGCCCAGAAAACAACGGGTGGGGCATAATGGATGACTTACGTATTGGGGGTATTCCAGTGCCTCTCGCCATGGCCCTGCCCGTCACGGATGCCAGCGGCCCTCTCAACGCCGACCACTACTTCTAAGAGGCTTACATGGCCGGGAGGACTCGTGAAGTGGTCGTGAAGAAGCGGTGAGGCTGAAAACGTGGAGTGAAGGTGATGGAGGGAAGAGAGTGAAGAAGTTAGTGGACAAAAGGAGAAATTTGGTAAAAAGGATAGATTTTCACGACTCAAAGGCCACGCCAGGTCGTGAAGTGGTCATGAGTCTGAAGATGTGATGTGAAGAAGTGAATGGAAGGAAAAACGGTGAAAAGATGGATTTCCACGACTTTCAAGATCCGTACCAGCTGCTGAAGTGGCCGGGAAGTGTTTGATGAGCGCGTGAAGAAGCGGCGAGGCTCAAAACGTCAAGCGAAGACATGAAAAGGGAAAAGTATGGATGCAGTGATTCTTTTAAGTTGTCCCTATGAAAAAGAGGAAAAAAACTTGAGAGAATTATTATTTTTAATCGTTATGGAAAAAAAAGTGAAAATTAGAAGGAAATATTTTTTTAATGAGGGCGGTATGAAAAAAGGAAAAAAAAGCTGAGATAATTATTTTTAAAGGAATCGCTATCGAAAAAAGTGAAATTTTTTGAGCATTATAAAAAAAGTTATAAGTAGGGGATTATTATTTTCATTATTAATATTATTATTATTTTTATTATTAT
>Talitrus_saltator_ ENA|GDUJ01074959|GDUJ01074959.1 TSA: Talitrus saltator comp100477_c0_seq2 transcribed RNA sequence.
AGAGAAGTCTTCAGTCCCGATAAAGATGGTGACACGCAGCTGCATGTGGCTGTGATGAGAGGCTTCATAGAAGTTGTGTACCACATCACTCGACTCCTACCTCACCAGGCCTTCTTGGACCTGGCCAATAACACTGGCAGAACGGCCTTACACTTGGCTGTGAGCGCGGGAGTGCCGGCAATTGCGCGTCACTTGATTGTGTGTGGAGCTTCCCCCGTGGCCCGGGACCTGCGGGGCAACACGCCCCTGCACGTGGCCTGCGGTCGTAAGGATGCTGCCATGGTCACCCACCTGACGCGGCCGGTCACCGTCTCTGAAGTGCTCAGTGCACAACTCTCCTACGCCCCCACACACACTCCTGGCCTCCTCGCCGCCGATCTCACCAACTACCAGGGTGAAACATGCGTACACGTGGCGGCCATGGCGGGCGATAAAGAGATACTGCAGCACCTGACGTGGTACGGGGCAGATGTCAATGCGAAGGAGTGCCGGAGTGGTCGCACTGCCCTTCACCTGGCGGTTGAAGCGAGGGATCCGGAACTCGTGGCCCACATCGTGACCACGTGTCGTGCTTCCGTCACTATCGAGACTTATGCCAGACTCTCCCCGTATCAGCTGGCCCTTGCGAATGGCGCCACGGGGATAGCGACGCAGCTGTTGGACCTGGGCGCTCCTGCTCAGCTCCTGCCAGCTGCCTACACCTTCGATGAAGACGACGACGATTATGAAGACCAGTACGACTATAACCAGGACGCAGACCCTACAGCACTGAACGGCTGGCAGGAAGTGGACGACATTCGGCTGGCTGGAGTGCCAGTCCACTCTTCTCTCTCCGCAGGCCAGGCGTTGGGCCCACCACCCGTGTCTACCGCTCCACACACAATCAACGCTGATCTGTACTTCTAGCTCTTCCTTTCTGTGTAGCTTCTCTTGTGTTTACTCAGTAGAAAGGGCATCGAGCACCCTAAAAACAGTACTACCCTATAAAGATTTGTACTCTGAAGTTTAATAAGAAAGAACGGTATTATTCACATGATTGATACGTGGTCATATTCTTCCTGCTCATCAGTTTCTTTTCGGTTTTCCTAGAGCTACTCCGGGTGATATTTATATAGGGATTGTGTGAAGGTACGCTTCTTTGTTTCTGCTCCATGAAACATTGTTACCAAAACCATCACACTATTTCCTACTTTTGAAGCATGCTGATAAGTTACTTTGTATAAGTGGATATAGGAGTTAGCACAAATGCTATGAAAGGTTGTATGTAGTACTGTCTTATGGGTAATTGAACATTTCGCCTTCTTCGCATCCCAAGAAAATCTAAAATAAGCTGTCATGTTGCTACCTGCACGGGTTGTACGACTGGTGATTTTTTTGCGATTTCATATGAAGACGTTGTTCACGAAAATTGACGTCGGAGGAAGATCGTTTTGTTAAATCGTAGATTGAGAATTAGTTTTAGCTTGAATGCTTTCAACATCGTGCTTATCGTTGTTGCTCGGTCTCAAGATATGGTTTGTGACAGCGGATCGTTTGATCTTTTCCGGTCTAGGATTTTAGCGTCACATTGCTAGACGTTCTAGCGATCGTGAATGCACTCGTAATCAAATACATTTTTAGGAGAACTATGTAGTTCTCTTAATTATATCACATAACTTGCTTTCACGCCATCAACTTGGGTTGATACTTAACGTATGTGTAGTACTAGTGTGAAGATACGAATGAATGTGCTTATTCAAAAAAGCTGAAATTAATTGGTCGTGGCTGACAAACCATGATGAAGCTTTACTGAGAACTTTAATTTCGTTCTATCAATGTCCATAATGATCATCGCTTAGAGCATTGCGCTTCTGTACGTTAGTTTGTTTCTGATACACAAACAAGAAAATGTTATTGACAGATATAGAAATACTAATTTTACTCGAAAGAAATGGCATTATGTATGACTTTTTGCAGGCATAACTCGGGTTGTACTGTTAGATATGTGCCTCCTGTAGAGTTGGTTGTTAAGCTTTGTTTTGAAACTTTCTCACGCAAGTGTTGAGTAATCTGAGCTATTGTTACCCGCGTATGAGAAAAGTAGCGTGCTGCATTGTTGCCTCTTAAAGTATAATATACAGTTAGCTGAGATACGTATCTTACGAATGTCGTTATATCCCACGCCTTAGTGAGTCGTAATTTTTATCTTTTTCATGTGAATTACCCGAGTTTTCAAGAATAACTGTGTGCTCGTTGTTCTGTGAAGCGTTTTCATAAGAGAAGTCTTGGATGGTGGACTGGTTTTCGTCCCATTTCTAACTGCTACTCTCGAACTGCATCTTGTCGATGCGTTCACGTTTCACGTCATTGTTACCAATAATCTTGCTTTTCTTTCTCGAAAATACATTGACTGAATAGTGACTTACTATTCACGAATCATAAGAAAAGCCCTATTATTAAATTAACCGAACAAATTTGCTATTAGCGATGTTTTTGTTCCATGTAATATTGTTTTAAGGATTCGCTTTATAAGACGTTATGGCTCTGCGGCATCTGAAGTTACCTTTTAGTGCTGTATGAAAGTTCTGGTTATTAGCTGCTAACACTTTCGTATCGAACTTACACTTCAACATGGGTGTCAATGGCCATATTTTTTACGTGATACAGAATGCATCTGCATTGGCACAGAGGTAACGAACTGCAAATAAAACTTTGAAGTTAACATCTAGTTTCTGTCCTGGTTGTCCAAAATCGGAATGGCCGAGATACAACTACGTTTTTCTGTACAATAGTTGCAAGAATTAAATAAATGTACATCTAGTTTTTCGAAGTGGTCTGATATGATTGATTTCTTCTCACAGGCTCTTAGTTGTATTTATTGTGCAATGAAAAATGTGGCTAGCACAAAGTTTATTCCATCGTAGTGTTCTAGCGCACTCGTCCATCGTTGTAAATATTTTGTACAGATCTTTTTGTAAAAATTGTTTTATTTTTTGTTCGTCTTGTTAATAAAATTTATTTATTTAAAAAAAA
