# Supplementary material for: Comparative genomic analysis of innate immunity reveals novel and conserved components in crustacean food crop species
Source: BMC Genomics. 2017 May 18;18:389. doi: 10.1186/s12864-017-3769-4 (PMC5437397; doi:10.1186/s12864-017-3769-4)
Supplement: Supplementary file 24 — Fasta files of all sequences. (ZIP 3690 kb) [file 12864_2017_3769_MOESM25_ESM.zip › Additional file 12/17 dorsal.txt]

>Astacus_leptodactylus ENA|GAFS01008228|GAFS01008228.1 TSA: Pontastacus leptodactylus Pastle_hypoyo_c8367 transcribed RNA sequence
ACGATGCGTTCGAGTGAGTGAAATTAATATATTTCTAGTTTACTTCAGTAAGAAACATTAGTGATATTTTTTGGATAAGGTGAGCTATACGTTTGGAAAATGTGAATTGTGGATGTGATAAAGGGAAGCATAAATTTTCCTACAATAAAGTACGCTAGAACGCAGCGTACCACGTGACCAAGGCGGACCAATCAGCGCCCTTGTTGTGGTCTCCTTCTGGGAATAGACTTTAGTCATCTGTACCAAAATACGGAGTGGAGTTACTGAATTTTTTATCTAAGATTTCTAGTGGTGGGACTTATTTGCTCAACATGAACACGTAGGGAAGTGGAGGAGGAGAGCGCCTACGTTGCCAGGAGGTGTTGGAGGCATGGCTGATCCAATGTTCGTAGCCCAGCGAATTAACAACCAGCTGGCTCTCAACATTAGCGATGTCATTGATATTATTGGACAAGATGCTCCTGAGTACGCAGCCTCTGACATGTCTGTGTACGGAGGAGTACAGATGGGTGGCGGGGGTGCACAGAGCGAAGCTAATTATTCCACACTAACGGCTGTTTCCAGAGCTGATCCCGAACTGGAAAGCAAGCGCAAAGCTTACGTCCGTATTTTGGAACAGCCACAAGCAAAAGCGTTACGTTTTAGGTATATATGTGAAGGACGGTCTGCTGGCTCCATACCAGGTGTCAGAAGCACGGCTGAAAATAAGACTTACCCAGCTATTCAGGTGATGGGATATAAAGGGCCTGCAGTGGTTGTTGTTTCGTGTGTAACTGTGGATCCGCCTTATCGTGCGCATCCCCACAATCTGGTTGGAAAGGAGGGTTGTAAAAAAGGTGTATGTACAATGACCATCAACAATGATTCAATGCAATGCGTCTTCAGCAACCTCGGTATTCAGTGTGTCAAAAAACGTGATGTGGAAGATGCCCTGAAGCTAAGAGAAGAAATACGGGTTGATCCCTTTCAAACTGGATTTTCCCATAGGAATCAGCCACAAAGCATCGACCTTAATGCACTAAGGCTGTGTTTTCAAGTGTTTCTTGAAGGACCCGAGAAGGGAAAGTTCACATTTCCACTAAAACCAGTAGTGTCGGATGCAATATATGATAAAAAGGCCACATCAGATCTCATAATTTGCAAGCTGAGTGACTGTACAAGTAGTGTGGCTGGAGGGAAGGAGATAATTCTTCTCTGCGATAAGGTCACAAAAGAAGACATCCTCGTTCGCTTCTATGAGGTCAAGGACGGGATGATAGAATGGGAATCGTATGGTGATTTCCAGGCTTCTGACGTTCATAAACAAGTGGCGATCTCATTCAAGACGCCTAGATATAAGTCCCTGGAGATTGAGAACCCAGTCAAAGTATATGTGCAGCTGCTGCGGCCGTCGGACAAGAGCACCAGTGAACCACGACCGTTCCAGTACCTGCCTCTTGATTCAGATCCGCAGTACCTTAAACGAAAAATGGCTAAACTTGGCAACAGTACAAACACAGAGAAGATTGGTAGATTCATCGCAGAAAACATGGGAGGTGCAGGGGATCACCTGTATCCTCTGAAGGTCAAGTGTCGCCTGTGCCTGGAGGAATGATGGGTGGGCACATGGTGAAGCCCCCGGTGTCTCCCCAACACTATGGTGGGGGAACAATGTATACAGTATCACCTCAAGCTCCCAGCCCGGGTGGACAGGGAGTCTACTATACCCAGCAGTCTCCTGTGCATGGAGGCAATCTTGGAGTACATATTGGACCTGCTTCTGGTCCCAGTGTAACAAGAGTTCCTTCTCCACACCACCAGTACTATCTTAGCCCAGGTGCTCCTTCTCCATATTCTCCAGAGGGTTCAGTTGGTACTGTAGGAGTGAGCTGTAATTATGCTCCTAGTATGGCAAGCCAACAAGGACCACCCATCTCTCAGCTTTTGGATTTGGACTCTCAGAAGTGCATTGATCAGAATCCTATTGAATTGGACATAAATAATATCAACTCTGCAGAGTTACGGTCTCTGCTGCCTAGCGAGAATGATTTTAATGCATCGATGGTAGATGCACATCTTTCTGAGAATCTCTCTTCCAATCTCAACATTATCGATCCTCCTCTACCACCGAACAAGCTGAACAGTAAGACTAGTTTGAATGTAGGTGCATGTGCTCCTTACATGCTTAACATTCCTCCACCACTTAAACAAGAGACTGGTGGACCATCAGGCTCTGATAGCTTAAATAACCTCAAAAGTGAAATTGAATTTCTTAATCAGCTCTCTTCAGCACACTGATATTGTGTTTACAACTTCTTTATTTTTGTATGTGATTGGTACCTTAAAAAGGTTTCAATGAGGAAACTCCTGTGCTAGAGATGTTACAAAAAAATAATGGATTTAGCATTGTGTAGAAATAATTTGCTACCTAAGATTTTTACTTAAATATGTAAATTTGTTTAATGCAAGGGTCCAAGTTTATGTACTTTAGCAATGGCATGTTGAAACTTTGTTGGTATGATAGTGGTTGTGATATCAGCAGTCACCATGCTGGGAAGTTTAGCCACTATATCAAACATATACACTACAGTATACAAACACACAGGACAGTATACAAACACAAGCACAAGCAGGACAGTATACAAAAAGAATGTGAAGAGAATACCCGGTGTTAAACTGCATGAAAGAGATGCATGTTTGTCTGGCTACTGTTGCATACAAGACGTGTGAAAGGTGCAGTCCATACTCTTCATGGTACATTTGTTGAAGCAAATGTTTGAATCAAACCGTAGTGTATATCTAGATGTGTGTAAAGATTACCAACTACTTTAACCTAAACTCGGCAGCAATCAGCCAGTGAGTGTTTGACGCAAGAGGTCACTCCTAACATATCATTTGCTGCTATTTACCAGTTGCAATAAGGCTTTAAAACTTGTCATTTTTTAATTCACACAAGGATATTTTATGGTACAAAATTTATTTAAAAAAATAAGCTCAAATTCTGTCTAATTTGCACAGAATAAAGTGGGCTAT
>Bragasellus_peltatus_1 ENA|HAEN01013476|HAEN01013476.1 TSA: Bragasellus peltatus, contig comp20372_c0_seq1
TCGTTTCTTTACTTTCGAAATAACTTTACTGGCTTTATGTCTTTGTGGTTGATTGTTTATGTCTATTTATAAAATTTATTTCGAAAGTTCGAACGCAGATGAGTCACGTGTGTACTATCAACCAATCACGTTAGTTGTATTCAACCAGTTCCAGGAATAGCTTATTCAGTGCAGTCTCTGCGATATGTTTGTGATTACGATAAATGTGATAGGCAGATGTTATGAATGACTTTTTTAATATTTTACGCTGACCTGTATTGTCTAGCTTTTGAACAAATATTGTGACCCAGACTAAAATTATGTTTTTATTAGGCTTAGTCCTAAATTAAAATTAAGTTCTTACGCAATGGCAGAAATGTTTATTTCTCCTCATGTGACACCAGTTCAGTTGGGATTGAATATTAATGACATTATTGACGTCATCGCTGATGATAAAGATTATGCAAACCCAGAGATGTCCTGTTTTGCTAGAGGCGGTACACAATCAGAAGCTTCAGCTGGTTCTTCTACACTTTCCAGAAATGATCCAGATATTGAACAGAAGCGCAAAGCTTATGTGCAAATTACTGAACAGCCGCAGCCTAAAGCTCTTCGTTTCCGCTATATTTGTGAAGGAAGATCTGCTGGTTCAATTCCAGGAGTAAATAGCAGTGCTGAAAATAAAACTTATCCTTCTATTAAGATTATGAATTACAAAGGACCAGCTGTTGTAGTTGTATCTTGCGTAACTGTTGATCCTCCTTATCGTCCACATCCTCACAACCTAGTAGGAAAAGAAGGATGTAGCAAAGGAGTCTGCACTGTTACTATTGATAATGATTCTATGGAATGCCTTTTCTCAAATCTTGGTATTCAGTGTGTCAAAAAGAAGGATGTTGACCAAGCATTGAAACTGAGGGAAGAAATTAGAGTGGATCCTTTTGGAACTGGATTTAGTCACAGAAATCAACCGCAAAGTATTGACCTGAATGCTGTTCGACTTTGCTTTCAAGTGTTTCTTAGCAATGGAAAAAATGGGAGATTTACATATCCTGTGAGACCAGTTGTTTCAAGCCCCATATATGACAAAAAAGCTACTTCGGACTTAAATATATGCAAGCTCAGTGAATGTACTAGTTCTGTAGCAGGGGGAAAGGAGATTATTTTACTCTGCGACAAGGTTACCAAAGAGGACATCCAAATAAGATTTTATGAAGAAAAGGATGGAAGATTGGAATGGGAAGCTTATGGAGATTTCTTACCTTCGGACGTCCACAAACAAGTTGCCATATCATTTAAAACACCGAAGTATAAAGACCTAGAAGTTCAACATTCTATAAATTGTTTCATGCAACTTCAGCGTCCTTCTGATAAATCTACCTCAGAGCCAAGACCTTTTGAATATCTTCCGATGGATGCAGATCATGTAATTGGTGTTAAAAAGAGACGAGGAAATGAAAAGGACACTTACTTATCCAGGGATGATCTCATAATGTGGGCTGATGCAATTCCTAG
>Bragasellus_peltatus_2 ENA|HAEN01036996|HAEN01036996.1 TSA: Bragasellus peltatus, contig comp39943_c0_seq2
ATAAATTTAATAACACAATGTTAGGTAAAATTGTAAAGACAAATGCAAAATGACAACTAGAGCTCTAGTCTGCGAAATATTGCGGCTTGATATGTTGTTTTTTTGCGTCATTCTAGTGCTTAGCTTTAGTGCCTTACCCGAAAATAAGTTAAAGAACCCTACTTCTGAAATCAGCTCATGATGCCTAAAAGACCAATGCCGCCACCATTGGAATGGAACATTGATGCCTATTCTTCTCGCAGTATTGAGGAAGAAGGCTTACTCACTCCATCATCATACAGTCCTCATAGGACAGAGAGCTCCCAGACATTAAATGTTGAACATGAGATACTCACGTATAGTACAAATGGAACATCACATTCAATGCCAGTTTCTATACCTATTCATGGTCACTCTTCGCAGACTACCACTTCTTCATCTCAGAGGGTTCCCTATCCAATGTCTGATCTCCACCAAATACTTTCCCCGCCAACTTATGATTTGCCTCAGCAACCTCCATTTCCTGATCCAGACCCCCTATACCAAAGTGCCATCCAAGAATATCCAGCTCGTCAATCTAGTCCATATCCTCCCCAGCAAGGTTATCACGAACCGCGACCCCCTGAAGAAGGTAACAGACTTATTAGTCCTTCTAGCTCATACTCCTCAAGCGATCCCTCGTCATCCTGTCCAGATGGAACTATTACTTATTCTCGTAGTCCTCGAGATGACGAATATTTTAGTTACGGCGCTACTACTGCTCGCATGTCATCGAGCCATTCTGGTAGAAGACCTCGTCGATCTCGCAAAACTGCAACGCCTCACTCGCCGTATAGAAAGGAGTATCGCCACTTAGGAAGCAGGTCTTGCCAGTCACCAGGAAGACCTAGAAAATCTAGAAACGCCTGGGGTCGAAGGGGTTCTTCTTCCTTTGTCAATCAGTCTCCTCCGATGCATTTAAGCGATACAGGTGAATTCGGAACAGATTCCTCTGCAACGGGAAATTTGGGTGGAGGCGACTACATTTTCGATAAAGACAAGGTTTACGTGGAAATTATAGAGCAGCCACAGCCTAAAGCTTTAAGATTCCGTTACATCTGTGAAGGGCGCTCAGCTGGTTCGATTCCAGGGATCAACAGTACCCCAGAAAACAAAACTTATCCTACTATTAAGATAGTAAACTACAAAGGTCCAGTTTTAGCGGTTGTGTCGTGCGTCACGGTTAACGCCCCTCATCGCCCACATCCTCACAACTTGGTGGGCAAGGATGGCTGTGAAGGAGGGGTATGTTCAGTCGTGATTGACAGTGATTCGATGATATGTTCCTTCTCCAACTTGGGCATCCAATGTGTGAAGAAGCGTGACGTGGAAAAGTCACTTCTGAAGAGAGAGGAAAAGAGCATCGATCCATTTTGTACTGGATTTTCTCACCGAAATCAGCCGCAGAACATCGATTTGAATGCCGTTCGACTATGTTTCCAAGTCTACATAAAGGATCGAAAAACCGGCGAACACATTCCTTTGCCACCACTAGTATCGGAACCGATTTTCGACAAAAAAGCAACAGCTGATTTGGTTATTAACAAGCTAAGTGATTGTTCAAGCAGTGCCTACGGCGGTCGAGAAATTATTCTACTGTGTGATAAAGTAACGAAAGAAGATGTTCAAGTGAGGTTCTTCGAACTGGCGAATGGTCGAGTAGTTTGGGAAGATTTTGGAGAATTCCAGGCTTCGGATGTTCATAAACAAGTTGCCATAACATTCCGGACTCCGAAATATAAAAACTTAGACATAAAAAACCCAGTAAACGCTTTTGTACAATTATGTAGACCTTCAGACAGTTGCACATCGGAGCCAAGGCCGTTTTTGTACTATCCACTCGATACAGAACAAAGATACATAATAAAGAAACTTGAAGAAGAGAAGTGGGACTTTACGAACGAAGAACTGTACGACAAACTGTTGACGCCTAACTGTGACGCAGAGAGTCAAGTCCGAATTGCCCAGCCGACCCCTTCATGTTCACAAAAACCCGTCAAGCCTGCAAGAAGAAGTCCTAGTCCATATGACCAAGCGGAGAATATAGGACAGACCAGAATTGGTTATCCTACAACTTCAACTTCGCTTAAAAGTAATAAGTCAGGAAGGAATGGCAGTCCATTTAGTGCCTTGGAGCCTTTAGGTAACGAAGCTTCAGATTTCTATTCTATGATGTTAGCTATTAACAATGTTTAGGTAAATA
>Callinectes_sapidus ENA|GEID01058687|GEID01058687.1 TSA: Callinectes sapidus C_sapidus_gill_comp52828_c0_seq3 transcribed RNA sequence.
CCACGCGAGTCCCAGTGACCGGATGTGTGGTTGTGCGCTCTCTATGCCCCTTCTCTCGTCATGTTCTCAGTTGACTGGCAGTGACAATTGAGTGTACTAACAGAGCCACCGTACAATGGTGTTTACAAAGTTTGAATAGAGTCAGTGTGGCTTTAATTTGTTGGGTATAACCCAAAAAAGTTTGTTGTGTATGACCTTGAAAATACATAGTGGAGTTACAAAGTGCGTCTTAGAGTGTTTCGTCTTGAGACTTTTGGACAAGAATAATGAAACTGCGTGAGCGAAAGTGCTGGAGGCATGGCTGACCCAATGTTCGTAGCACAACGCAGCAACAACCAGCTGTCTCTCAACATCAGTGACGTTATTGACATCATTGGCCAGGATGCTCCAGAGTGTGCTGCCTCTGACATGTCAGTGTACGGTGGTCTGCAGATGGGAGGTGGTGGAGCTGGGACAGCCAGTGAAGCAAACTTTTCTGCCATCACAAATCTTTCCAGGACAGACCCTGACCTGGAAAGTAAAAGGAAAGCTTATGTACGACTCATAGAGCAGCCCCAGCCTAAGGCCCTGCGGTTTAGGTATATATGTGAAGGCCGCTCAGCAGGGTCCATCCCAGGAGTCAACAGCACTGCAGAAAATAAGACCTACCCAGCCATTCAGGTGATGGGGTACAAGGGCCCTGCTGTGGTTGTGGTGTCATGTGTGACTGTTGATCCCCCATACCGTCCTCATCCCCACAACCTGGTAGGGAAGGAGGGATGCAAGAAGGGTGTTTGTACGATGACTATAAACAACGACTCAATGCAGTGTGTGTTCAGTAACCTTGGGATCCAGTGCGTCAAAAAGCGGGATGTGGAGGACGCACTCAAACTGAGGGAAGAAATCAGAGTTGATCCTTTCCAGACTGGTTTCAGTCACAGAAGTCAACCTCAGAGCATAGATCTCAATGCCCTGCGACTTTGCTTTCAAGTCTTCCTGGAAGGTCCAGAGAAGGGAAAGTTCACATTTCCTCTGAAGCCTGTTGTATCCCATGCTATATATGACAAAAAGGCCACCTCTGATCTTATAATCTGCAAACTGAGTGACTGCACCAGTAGTGTGGCAGGAGGGAAGGAAATCATACTACTTTGTGATAAGGTCACTAAAGAGGACATCCATGTACGCTTCTATGAGGTGAAGGATGGCATGATTGAGTGGGAAGGCTTCGGGGACTTTCAGGCCTCGGATGTTCACAAACAAGTGGCCATTTCTTTCAAGACTCCACGATACAAATCACTTGAGGTGGAGAACCCTGTGAAGGTGTACGTGCAGCTGTTGCGACCCTCGGACAAGAGCACCAGTGAGCCTCGCCCCTTCCAGTACCTGCCCCTTGACTCAGATCCTCAGTACCTCAAACGAAAAATGGCAAAGTATGGCAATGCTTCAAACACTGACAAGATTGGCAGGTTTATAGCAGAAAACATGGCAGGAGCAGCAGCAGCAGCAGGA
>Cancer_borealis ENA|GEFB01010781|GEFB01010781.1 TSA: Cancer borealis DS01-Cborealis_contig_10652 transcribed RNA sequence.
GAAGTGGCCACATCCTAAGGAGGTAAGAAGGGTGTAGTGTGTGGAGAGAAGCGAAAATAGGGTCAAAATCGTATAGGTGAAGGGTGAGGCAGGCGTGTTGGTCCTGGTTGCTGGGGTGAGGCAGGCCAGCAGCAGCCACACTCCACTACCACCCTCACATACCACCTGACACTCTCCATATTGAACACCATACCACCTGACACTCTCCATATTGAACACCTACAGCTTTCATCTCCATAATTTTGTGATGAAAAGTTTGTGATGCCATTCCCTGTCGTCCTTCGTAAGCCAAGGGCCAGACGGAGCTTTTCGATCAATGCCTTGACAGTAATAGTGTAACAGTAGGAAAGTTTTGCAAGGCCGCATATATTGGAAAACACATGTGCGTTAAAAGGAAATGCCCACATTGGAGGTGCTGGAGGCATGGCTGATCCAATGTTTGTAGCACAACGCAGCACCAACCAGCTGTCTCTGAACATCAGTGACGTTATTGACATAATTGGCCAGGATGCCCCGGAGTGTGCTGCCTCCGACATGTCAGTGTATGGTGGTCTGCAGATCGGTGGTGGTGGAGCAGGGACAGCCAGTGAAGCTAGCTTCCCAATCACTAACCTCTCCAGGACAGATCCTGACCTGGAAAGCAAAAGGAAAGCTTACGTGCGAATCATAGAGGAGCCCCAGCCCAAGGCCCTGCGGTTTAGGTATATATGTGAGGGTCGTTCAGCAGGATCCATCCCAGGGGTCAGCAGCACAGCAGACAATAAGACCTACCCAGCCATTCAAGTGATGGGGTACAAGGGTCCAGCAGTGGTAGTGGTGTCGTGTGTTACTGTTGATCCTCCGTACCGCCCTCACCCCCACAATCTAGTGGGGAAGGAAGGCTGCAAGAAAGGTGTCTGCACCATGACCATCAATGACTCAATGCAGTGTGTGTTCAGTAATCTTGGGATTCAGTGTGTCAAGAAACGAGATGTGGAGGATGCACTCAAACTAAGGGAAGAAATACGTGTTGATCCCTTCCAGACTGGTTTCAATCACAGAAGCCAACCACAAAGCATAGACCTTAATGCCGTACGACTCTGCTTTCAAGTGTTCCTGGAAGGTCCCGAGAAGGGAAAGTTCACTTTTCCTCTAAAGCCTGTTGTCTGCCAATCCATATATGACAAAAAAGCCACGTCTGACCTCATCATCTGCAAATTGAGTGACTGCACCAGTAGTGTGGCTGGAGGGAAAGAGATTATACTGCTTTGTGATAAAGTCACTAAAGAGGACATCGTCGTGCGCTTCTATGAGGAGAAGGATGGCATGATAGAATGGGAAGGCCATGGGGACTTCCAGGCTTCTGATGTTCACAAGCAAGTGGCCATTTCCTTCAAGACGCCGCGATACAAATCTCTTGAGGTGGAGAACCCTGTGAAGGTGTATGTGCAGCTACTGCGACCATCAGACAAGAGCATCAGCGAGCCACGACCCTTCCAGTACCTGCCCCTTGACTCAGATCCTCAGTACCTCAAGCGGAAAATGGCAAAATACGGCAATGCATTAAACACTGACAAGATTGGGAGGTTTATTGCAGAGAACATGGGAGCAGCAGTGTGTGCAGAAAGGAATGTGGTGTCAGGAGCCGTCCCTCGACCCATAAGAGTGGCCTCGCGTACGTCTCGGTTGTCTGACAAGATAAAGATGGAGCCCCCTGACATGGTGGGGTCCCCAGTCTCCCCAGGAAGCCAAGGATCCCCAGCTCCACCAGGTGCTCTTGGAGGCTACCAAGTAAAGCCTCCTGTCTCACCCCAACATTACACTGGAGGAACCATGCACACTGTCCCCCATCACGGTCTCAGCACTGTAGCCCAGCCTGGGTACTACCACCAGTCATCTGCAATGCATGGTGTCAGCCTGGGAGTTGCCTTAGGATCAACTCCATCCTCAGTGGCACCCAGAGTTCCCTCCCCCCACCATCACCAGTACTACATGAGTCCTGGTGCCCCATCACCCTATCCACCTGAGATCCCATTCAATCCGGGTGCTGTGGCTGTGACTAGTGGCTACATTCCAGTGGTAGTGGCACATCCTGGTCCAGCCATGTCGCAGCTCCTGGACCTGGACTCTCGCAAATGTATTGAGCAGAACTCCATTGATTTGGATATGAATAACATGAATAGTGCAGAAATGCGATCACTCTTGCCAAATGAATCTATGGTTGATGCACATCTGTCTGAGAATTTCTCATCCTATCTCAACATAATAGACCCTTCCCCTTCTCCCCCCACCAATAAGCTCAACAGCAAGAATAACATCAGTGCATCTTCATCCTACATGCCCAACATACCCCAGAACAAAAGTGAGTTTCAGGGTGGCTCAGATAGTTTAAATAATTTAAAGAGTGAGCTTGAACTCTTGAACCAACTGTCTTCAGCACACTGACGTCCTGAGCACACAAGTACTTGGAGAAGTTGTAGCAGTATGTCGAGTGTTGTCATCCCAATCTATATGCATGCGAGAGATGTAGAAATATTTGATTCTCTTAAGTTTGTGACTTTTTTAATATATGCCCCTGTGACATGAGCAAACGGAACCTCACTTCTGCACATGTGCTGAAAGTAGAAATGTCGTACCTCTATCGGCAGAAAGATTGAGGAGCTGGTGCTGGGTAAACATCAGTAGTGGCTTGCTGAATGCGATGAAATGAGGAAAGTTTTGTAATAAATAAAATTGTGTACATTCACATGCACTACTTACATACATACACTAAAACCTTGATAGTTTGAACCCGTATAATTCAAATTTTGGATAATTCTACCTGTTTCAGGCCGAGTGCTCAGTGACCAGTACAGTGGAGTCTCATGTAACGCATTTGGATCTAACGAATTTGCATCTAACGACGTTTTGAAGCTCTACACCACCTCCAATCTAACAATCCAAAATTCATATCTAATGGCAATTATTCTGGGTGCCCGGGATCAAATTTCAAACTTTCCGTTGATCGCTGAATTTTGCTGCACCCCGTTGTCCCTCCCTCCCTCCTCATCACTTTCATTGGTGCAAGATGGGCTACAAGTACCGGATTGGGCTATCTTTTTATGCCATCCACTACTGATTTTTTAATTATGCTACTTGCGATTTTTTGGGCTACACAATTTAGCTTGTGCGATTTTTTAGCAAATATGTTAAAACAAATATACAGTAAGAACGGTCATCTCGCGTAATATAGTCTCGCGAATTTAGCATCTCGCGTCTATTTCAAATTTTCCGCCTTCTGCCATCTAGCGGTGCC
>Carcinus_maenas_ ENA|GBXE01099710|GBXE01099710.1 TSA: Carcinus maenas comp85846_c0_seq4 transcribed RNA sequence.
AGCCCCAGTGACCGGATGTGTGGCTGTGTGCTCTATACTACGTCGCCCCATATGCTCTCAGTTTACTGCCAGTGATAATAGAGTGTAGTAACACATCCACCGTACAATGGTGATCACGAAACTTGACGTGGACTTGCTGTGGCTTTAATTTATCAAGTATATCCAAAGATATTAAAGTGTGTGACCTTGGAAATATATACAGTACAGTGGAGTAAGAAGTGCGTCTTAGTTTTACGTCTTTAAAGATTTTTGGAAAATAATAATGAGACAGCGTGGAAGAAAGTGCTGGAGGCATGGCTGATCCAATGTTCGTAGCACAACGCAGCAACAACCAGCTGTCTCTCAACATCAGTGACGTTATTGACATCATTGGCCAGGATGCCCCAGAGTGTGCTGCCTCTGACATGTCAGTGTATGGCGGTCTGCAGATGGGAGGTGGTGGGGCAGGGACAGTCAGTGAAGCAAACTTCTCTGCCATTACAAACCTCTCTAGGACAGACCCTGACCTGGAAAGCAAAAGGAAAGCTTATGTACGACTCATAGAGCAGCCTCAGCCCAAAGCCCTGCGATTTAGGTATATCTGCGAAGGCCGCTCAGCAGGGTCCATCCCAGGAGTCAACAGTACAGCAGAGAATAAAACTTATCCAGCCATTCAGGTGATGGGATACAAAGGTCCAGCTGTGGTGGTGGTGTCGTGTGTTACTGTTGATCCCCCATACCGTCCTCATCCCCACAACCTGGTGGGGAAGGAGGGCTGCAAGAAGGGTGTCTGCACCATGACCATCAACAATGACTCAATGCAGTGTGTGTTCAGTAACCTTGGAATTCAGTGTGTCAAGAAACGGGATGTGGAGGATGCTCTCAAACTGAGGGAAGAGATACGTGTTGATCCCTTCCAAACTGGATTCAGTCACAGAAGCCAACCCCAGAGTATAGACCTCAATGCTCTACGACTCTGCTTTCAAGTATTCCTAGAAGGTCCAGAGAAGGGAAAGTTCACTTTTCCTCTAAAGCCTGTTGTCTCCCACTCCATATATGACAAAAAAGCCACCTCTGACCTCATCATCTGCAAATTGAGTGACTGCACCAGTAGTGTAGCAGGAGGAAAAGAGATTATATTGCTGTGTGATAAAGTCACTAAAGAGGACATCCACGTGCGCTTCTATGAGGTGAAGGATGGCATGCTAGAGTGGGAAGGCTTTGGGGACTTCCAGGCCTCCGATGTTCACAAGCAAGTGGCCATTTCCTTCAAGACGCCGCGTTACAAATCTCTTGAGGTGGAGAACCCTGTGAAGGTGTATGTGCAGCTGTTGCGACCGTCTGACAAGAGCACCAGTGAGCCCCGACCCTTCCAGTACCTGCCTCTTGACTCAGATCCTCAGTATCTCAAACGGAAAATGGCAAAATATGGCAATGCATCAAATACTGACAAGATTGGGAGGTTTATTGCAGAAAACATGGGAGGAGCAGGAGTGTATGCAGAAAGAAATATGATACCTATGAGCCAGGCATCAGGGGCTGTACCT
>Cherax_quadricarinatus ENA|HACK01017854|HACK01017854.1 TSA: Cherax quadricarinatus, contig transcript-80_17853
GTCATCTGTACCAAAATACGGGAGTGCTCCTACACAGTCTTTTCCTTGAGATATCTACTGCCGTGGGATTTGAATAAGCATTATGAATACGTAGGCCAGTGGAGGAGTGAGGCTACGTTGTGAGGAGATGTCACTGCTGTTTGATCTCTGCATTGAACTTGAGAGACGAAGACTTAGATGGTGACTGCGCATCGGGGTGAAGGAATGAGTTAGTGAGTGTTGGAGGCATGGCTGATCCAATGTTTGTAGCCCAGCGCAGTAACAACCAGCTGGCTCTCAACATTAGTGATGTCATTGACATCATCGGCCAGGATGCCCCAGAATATGCTGACTCTGACATGTCTGTGTATGGAGGGGTACAGATGGGTGGTGGTGCTGGAGCGCAGAGTGAAGCTAATTTTTCTACGCTAACAGCTGTTTCCAGAGCTGATCCCGACCTGGAAAGCAAGCGCAAAGCCTATGTGCGTATCCTGGAGCAGCCGCAAGCAAAGGCATTGCGTTTTAGGTACATCTGTGAAGGACGGTCTGCAGGTTCCATACCTGGAGTCAGAAGTACAGCTGAAAATAAGACTTACCCAGCTATTCAGGTAATGGGCTATAAAGGCCCTGCAGTGGTAGTTGTGTCATGTGTTACTGTGGATCCACCCTATCGCCCACATCCGCACAATCTAGTCGGAAAGGAGGGATGTAAAAAGGGTGTGTGTACTATGACTATCAACAATGACTCCATGCAGTGCGTCTTCAGCAACCTCGGTATTCAGTGTGTTAAAAAGAGGGATGTTGAAGATGCCTTGAGGCTAAGAGAAGAAATACGTGTTGACCCTTTTCAAACTGGATTTTCACACAGAAACCAGCCTCAGAGTATAGACCTCAATGCACTACGATTGTGTTTTCAAGTTTTCCTAGAAGGACCTGAAAAAGGGAAATTTACTTATCCTTTGAAAGCAGTAGTTTCAGATGCAATTTTTGATAAAAAAGCGACAAGTGATCTCATAATATGCAAGTTAAGTGACTGTACAAGCAGTGTGGCTGGAGGCAAAGAAATCATTCTTCTTTGTGATAAGGTCACGAAAGAGGACATCCTCGTTCGCTTCTATGAGGTGAAGGATGGGATGATAGACTGGGAAGCTTATGGCGACTTTCAAGCCTCTGATGTTCATAAACAAGTTGCAATATCATTTAAGACACCCAGATATAAGTCACTAGAGATAGAAAATCCTGTGAAGGTATATGTGCAGCTACTGCGTCCATCAGACAAGAGCACCAGTGAACCACGACCGTTCCAGTACCTGCCTCTTGATTCAGATCCGCAGTACCTTAAACGAAAAATGGCTAAACTTGGCAACAGTACAAATACGGAGAAGATTGGTAGATTCATTGCGGAAAACATGGGAGCTGCAGTATATGGAGAGAGGGGTATACTGGCTACCAGCCAGAGTTCCGGTGCTGAACCTCGACCCATTAGAGTTGCCTCGCGGTCATCAAGACTCTCGGATAAGATCAAGATGGAGCCACCAGATATGGTTGGATCACCTGTTTCCTCTGAAGGACAGGTTTCTCCTTCACCTTCAGGAGTGATGGGTGGCCACATGGTCAAGCCACCTGTTTCTCCCCATCATTATGGTGGAGGAACAATGTACACAGTCTCCCCTCAAGCTGCTCCCAGTCCTCTTGGACAGGGAGTATACTATACCCAGCAGTCTCCAGTACATTGTACTAATCTTGTACCCGCCTCTGGTCCTAGTGCAACACGAGTCCCATCTCCTCATCACCACTATTATCTGAGCCCTGGAGCTCCTTCTCCATATTCTCCAGAGGCTTCAGTAGGTGGTGTATCAGTGAGCTGCGCTTATACTCCAGGTGTGGTGAACCAGCACGGACCTGCTATTTCCCAGCTCTTGGATTTGGATTCTCAGAAGTGTATCGATCAGAATCCTATTGACTTGGATATAAGTAATATAAACTCTGCTGAGTTGAGGTCACTCCTACCTAGCGAGAATGATTTTAATGCATCCATGGTAGATGCACACCTTTCTGAGAATCTCTCATCCAATCTCAACATTATAGACCCCCCTCCTCCACATAACAAGCTAAACAGTAAAACTAGTTTGAGCGTGTGTACATCTGCGTCTTACATGCTCAACATTCCTCCACAGCCTAAACAAGAGACTGGAGGACCATCTGGCTCTGATAGCTTAAACAACCTTAAAAGTGAAATTGAACTTCTGAATCAGCTTTCTTCAGCACACTGATATTAACTAAAACTTCTTCATATTGTATGTGATTAATACCGTAAAAAAAATTTCCAGTGAAATACTAGTGCTAGTGACATTACAAAAATTAAATTGACATAGCACTAATTATTAAATAATTTGTCTTATCAAAGTTATTTTGAAGGTCCCAGATGACAGTGCTTTAACAATGGCAAGCTGAGGTATATTGACACACCTGCTATCACAATGGCTATGATGCCACAAGTCAGAATGGTAAAAAGTTCACCAATCATTGTCAGCATATTCTGTACACTACACAAAATGTATGTAAAGGTAATGACAAGTGTTCAACTGTATATGAAATAGGATGTGGTTGTTTCTCTTTACTTTTGCATACTAGATGTTTAAAAGTTGCCGTTAGTGTTTTTTTGTACATTTGACCCAGATATTTGTATATAGTAAACCGTACAATGGTTTATAGATACTGTATAACAAGTGAACACCACCAGCTGCGTTAACCTAAACTGGGCAGCAGTCAGCCAGTGTCTGATGCAAGAGGTTACACCTAGTGTATCTTCTCTTACTCTTCTCCACATACAAAAGTGGTACCAGACATTTTAATATTGCAGTTTAATTCATGTATTTTACTGATTTGAAAGTACAATAATTTGAAAATAGCCTCAAATGCTTTTTAATTTACACAGGCTCAGACAGGCTATGGTGTACAACATTCACTTAATGTAAGGTGCTGGCATGAGTAAAGTCAAAATCCATATCTGAAAATTGGTAAACTATGCCCTAAAATGCTATTTGTTCCAGTAAAAAAATTATTTTTTGTTTCATACATAGTGCATAAATATTGTATTAGGGCTTTCTTTTATAATAGTTAAGATGTTGAAATGATCTTCACCGTTAGCAGTGCCTTATAATTCAACAACAAATTTTAAAGTTATTGTTTTGTATATAATTTCCTGGAAATTAATAAAATTTAATTTCTAATTTGCATTACCCGACATTAGAAAGAATAGATTCTTGTACCGGAGTTATTGTGCATGTCACAATGTGTGTACTCCTTATTGAGTGGAATATTCAATGACTGTAACCTGCATCAGGTAACATTACTTTTGCAGTTTTACAGTTTTTTTCTTGTTTGGGAAATTGCATGATTGCGAGTATTTCTATTTATTTTTTTTTATATATTTTATGGACATTATTATGATAGTTATCAGATACAGCTCGCTCCTATTTGTATTACTATGATCTGAACACAGTGGTGCTTTGTCACCCCTAAGTAATGTACAGTGAACCCTCGTTTTAATGGACAAATGGAGAGGAGGGGTGGTGCCTGTTACAAATAAAAGATGAAAATTTTTCCATTGTAACAATAACAGACACTTTTTTTTTTTTTT
>Eriocheir_sinensis ENA|GBUF01004732|GBUF01004732.1 TSA: Eriocheir sinensis comp36149_c1_seq2 transcribed RNA sequence.
CGGGAATAGCGTTTAGTCATCTGGACCAAAATACAGTGGAGTACACTTTTATTTCTCTATAATATCGCGTGGTATGGGACTTGACCGTTCAACATGAATTAACAAGTGTATATATCAAGGAAGCGGCCTCGCCCCAAGGAGGTGTTGGAGTCATGGCCGACCCAATGTTTGTAGCACGGCGCAGCAACAATCAGGTGACTCTCAACATCAGTGACGTTATTGACATTATTGGTCAGGATGCCCCCGAGTGTGCTGCTTCAGACATGTCAGTGTATGGCGGCTTGCAGATCGGTGGTGATGGCGCAGGAGCCGCCAGTGAAGCCAATTTTTCTACCCTCACTAGCCTCTCCAGAACTGATCCAGACATGGAAAGTAAAAGGAAAGCATATGTGCGTATCCTAGAACAGCCTCAACCCAAGGCACTGCGGTTTAGATACATTTGTGAGGGCCGCTCTGCGGGATCCATTCCTGGCGTCAGCAGCACAGCAGAGAATAAAACCTACCCAGCAATTCAGGTGATGGGATACAAGGGGCCGGCAGTGGTGGTCGTGTCATGTGTTACAGTTGACCCCCCTTACCGCCCTCATCCCCACAACCTGGTGGGAAAGGAGGGTTGCAAGAAGGGAGTTTGCACCATGACCATCAACAATGACTCGATGCAGTGTGTGTTCAGCAACCTGGGTATTCAGTGCGTTAAGAAAAGAGATGTGGATGATGCGCTGAAGTTGAGGGAGGAAATACGGGTTGATCCTTTCCAGACTGGTTTCAGTCACAGAAGTCAAACACAGAGTATTGACCTCAATGCCCTGCGGCTGTGTTTCCAAGTTTTCCTGGAAGGTCCGGAGAAAGGAAAGTTTACTTTCCCCCTGAAAGCCGTCGTCTCCCATCCTATATATGATAAAAAAGCCACCTCTGACCTAATCATCTGCAAACTGAGTGACTGCACCAGTAGTGTGGCTGGGGGAAAGGAGATTATTCTGCTATGTGACAAGGTCACAAAAGAGGACATCCAAGTGCGCTTCTATGAGGAGAAGGATGGGCTGTTGGAGTGGGAAGGCTATGGCGACTTCCAGGCCTCGGATGTTCACAAGCAAGTGGCCATTTCCTTCAAGACACCACGGTACAAATCTCTTGAGGTGGAGAACCCTGTGAAGGTGTATGTGCAGCTGTTGCGACCCTCAGACAAGAGTATGAGTGAGCCTCGTCCCTTCCAGTACCTGCCCCTTGACTCAGATCCTCAGTACCTCAAACGAAAAATGGCAAAGCTTGGAAATTCAACCAACACAGACAAGATCGGCAGGTTCATTGCAGAGAACATGGGAGGAGCAGGAGTGTATGTGGACAGGACTATGGCAACTGTCAACCAAGCAACAGGAGCCATTTCTCGACCCATAAGAGTGGCCTCCCGCGCATCAAGACTGTCAGACAAAATAAAAATGGAGCCTCCAGACATGATTGGCTCCCCAGTCTCTCCAGGAAGTCAAGGCTCCCCAGCTCCACCTGGTGTTCATGGGGGCCACTTAGTGAAGCCTCCTGTCTCACCACAGCACTACACGGGAGGTACCATGCACACTATGCCTCCTCAGGGTCCCAGCCCTGTAGGTCAGTCAGTGTACTATCCTCAGTCAATGGCACATGGTGGTCCCATGGGAGTTACCATTGGCTCTGTTCAAGCCACATTACCACCCAGGATTTCCTCCCCCCACCAACATCAGTACTACATGAGCCCTGGTGCACCATCACCTTATTCACCGGAAGGCCCCTTAGGTGCTGTGGCTGTGACTAGTGGATACTCTCCAGTGGTGGCAGCACAATCTGGTCCAGCCATCTCTCAGCTCCTGGACTTGGATTCACGCAAATGTATTGAGCAGAACTCCATTGATTTGGATATGAATAACATCAACTCAGCAGAGCTGCGATCCCTCTTACCAGGTGAAGACTTCAGTGCATCTATGGTTGATGCTCATCTATCTGAGAATCTCTCATCCAACCTTAATATAATAGACCCCCCTCCTCACATTAACAAGCTCAGCAGCAAGACTAGCCTCAGCACAGCATCATCCTATATGCCAAACATACTTCAGAATAAAAATGAGTTTCAAGGTGGCTCAGACAGTTTGAACAATTTGAAGAGTGAGATTGAGCTCTTGAACCAGCTGTCATCAGCTCATTGATATTTGGAGAGACGGGATTGTTTTGACAGAAATGAAGGAATATGAGTTCTGAGTTACTTAACACACACACACACACA
>Euphausia_superba ENA|HACF01022485|HACF01022485.1 TPA: Euphausia superba transcriptome shotgun assembly, contig N46984
GGAAAAGTGTATCAGAACCTATTTATGATAAAAAAGCCACATCGGATTTAATTATCCGTAAACTAAGTGATTGTACGAGTAGTGTGGCTGGTGGAAAAGAAATTATTCTACTTTGTGATAAAGTTACTAAAGAGGACATTCAAGTGAGATTTTATGAAGTAAAGGATGGTATGATTCACTGGGAGGCATTTGGAGATTTCCAGGCGTCAGATGTTCACAAACAAGTGGCCATATCTTTTAAAACTCCAAGATATAAAGTTCTAGAAATGGAAAATCCTGTAAAAACATATATAGAATTAGTCCGACTGTCAGATAATATGAAGAGTGAACCTCGCCCTTTTACATACCTTCCCTTGGATTCAGATCCTCAGTACATTAAAAGAAAAATAGCAAAATATGGTAATTCAG
>Farfantepenaeus_aztecus_ ENA|GEUA01012954|GEUA01012954.1 TSA: Farfantepenaeus aztecus comp48986_c1_seq1 transcribed RNA sequence.
TCCTGTTCTGGGAATAGACTTTAGTCATCCAGACCAAAATACGGGAGGAAGTTACTCTTATTTTCTCTCAAGATTTCTATTGGTCTCGGCGTTGACTGCCCATCATGAGTGTGTAGGCAAGTGTGACAGAAGCCTACGGTCAAAGGAGGTGTTTGAGGCATGGCTGACCCAATGTTTGTTGCCCAGCGTACTTCCTCCAACCAGCTTTCTCTCAATATTAGTGACGTCATTGATATTATTGGCCAAGATGACCCTGATTATGCAGCATCGGCCATTTCTGTGTATGGAGGGGTACAGATGGGAGGAGGGGGAGGAGGAGGAGCTGCAAGTGAAGCAAACTTTTCTACCATTTCTTCTGCCAGTAGACCTGACCCCGATCTGGAGAGCAAACGTAAAGCCTATGTACGTATTATAGAACAGCCCCAGGCTAAGGCCCTTCGTTTTCGTTATATTTGTGAAGGACGTTCAGCTGGATCAATACCAGGAGTTCGAAGTACAACAGAAAATAAAACTTACCCAGCTATTCAGGTGGTAGGATACAAAGGACCTGCTGTGGTGGTGGTGTCCTGTGTCACTGTTGACCCACCTTACCGACCCCACCCACACAACTTGGTGGGGAAGGAAGGATGCAAAAAAGGCGTGTGTACAATGACTATTAACAATGACTCCATGCAGTGTGTCTTTAGCAACTTGGGAATCCAGTGTGTCAAAAAACGTGATGTTGAAGATGCCCTCAAGTTACGAGAGGAGATTCGAGTGGACCCTTTCCAGACTGGGTTTTCTCATCGTAACCAGCCACAGAGTATTGATCTGAATGCTCTGAGATTGTGCTTTCAAGTATTCCTTGAGGGATCAGAAAAGGGGAAATTTACTTTCCCCTTAAAACCACAGGTTTCAGATCCAATTTATGACAAAAAGGCCACATCAGATCTGATTATCTGCAAGCTCAGTGACTGCACAAGCAGTGTGGCTGGTGGCAAAGAGATTATTCTCCTCTGTGATAAAGTAACTAAAGAGGACATTCATGTCCGTTTCTATGAGGTCAAAGATGGAATGATAGAATGGGAAGCCTTCGGTGATTTCCAAGCTTCTGATGTCCACAAGCAAGTGGCCATTTCGTTTAAGACTCCCAGATATAAAACTCTTGAGATAGAGAACCCCATAAAGGTGTACGTGCAGCTGTTGCGACCATCAGACAAGAGTACCAGTGAGCCACGGCCATTCCAATATTTGCCTCTAGACTCAGATCCGCAGTACCTAAAGAGAAAAATGGCCAAACTTGGCAACAGTGCAAATACAGAGAAGATTAGTCGTTACCTTGCAGAAAACATGGCTGGCACGGTATACGGGGACCGAGGTGCAGCAGGCCAGGGACAGGTTTCTGGGGCTGTTCCACGACCCATCAGAGTAGCCTCGCGCTCCTCAAGACTCTCGGATAAGATAAAAATGGAGCCTCCAGATGTGGGCTCTCCTCTCTCTCCTGGGGGACAGGTGTCCCCTGCTCCCCCTGGTGTCATGGGTGGACATGCTGTGAAGCCTCCAGTTTCCCCACAACACTATGGTGGAGGTACTATGTACACAGTGTCACCTCCTGGTCCAAGCCCAGGCCAGCCAGGAATGTATTATCCCCAGCAGTCTCCAGGCAATGCTAATAATCTGGGTATGCCAGTGGGGGCCAGCCCAGTAGCTGGATCCACACGAGTACCATCTCCACACCAGCACTATTATATGAACCCGGGCATGAGACCACCTTACTCACCAGAGGCCTCAGTTGGTGCTGTTGCTGTGAGTACTGGTTACACTCCAGTTGTATCAGACCCACAGGGTCCAGCTATGTCCCAGTTATTGGACTTGGATTCTCAAAAATGTATTGACCAGAATCCCATTGAGCTAGATATAAGCAACATAAATTCTGCAGAATTGCGGTCATTACTACCCAGTGAAAATGACTTTAATGCATCCATGGTAGATGCACATTTATCAGAGAATCTCTCTTCCACTCTCAACATCATAGATCAACCACCACACCTTATAAACAAGCTGAATAGCAAATCCAGTTTGAACTCGGGTTCTTACATAGCCTACATGCAGAACATCCCACACAATGTTCCGCCTCAGGCAAAGCAAGAGGGTTCAGCACCTACAACGGGCTCTGATAGCTTCAACAACCTCAAGAGTGAAATCGAGCTTCTCAATCAGCTCACATCCAAGCACTGATATTTCTTTTTCATACCTTAATCCTTGACATTTTATGCATAACAGTTATTGGTATCATGATTACATTATTGTTAATAATTCTTGTCAAATATTTTTTTGAAAATAAAAACAATAGCTTCAGATGATAGCCATTGGCTATAAAGGCTGCAGTGTTGGTACTAAATAATTTTGCATAAGAATTCACTAGTAAACATCATTCTGTGTCTTGCACATTTTTGTTTGTGTAAACCATTTTTTTTCTGGTTCTAGTACCATAAATATAGAATTTAAAATAAGTGTCAAATAGAAAGAAAGCAAACTCAAAAAGAGAATATTCTAAAGGAGCTGTTTAGAAACTGTCACATTGCTGAAATAAAAGGAAAAGTGCTGTAGAAATATTTTTTAGGAATTGATAAGACTCAGCTGGTATAGCTTATATAGGGTCAGGTTGATTATGCTTTTGTTCACTAAGTCTATAGTTTTCTATATGAATTTTACATGTAAAAGTTGTTGATATTTTTGTACATAAACTGTTGGGAATGGAGTAAAACTTTATTCCTGGTTTGCATTACCTGATATTAGGAACTATAGGAGCCTTGTGCTAGAGGTGCTCTTCTGTCACAAAATGTTTACTCTGTAAGAGTTGAGAATTCATTGACTGTAGCCTGCATCAGGTACATTTTCTTTTGCAGTCAGTCAGTCTTCATATCGTTTTGGGTTGAATACATTAATTTTTTTTTTATATTTTTTGGAAGCATATTTTTTTAATATTGTAGTTACTGCTGATACTGTAAAGTTACTGATGGCCTTCGTCTTGCCATGATGATCTCGTTTTTTTCTTCTTTTGCTTTTTCTATTTCTTTCAGTAGTTAGAAGATTTATAAAGAACAATTAGGTTGATTACTTGTGTAAAGAGAGGAAATTTTAAAAAAGAATTTATACATAAGAGTTTATTTTAATATAATTAGGATTTTCTTGTTACATATTCAAAAGTTTATATGAAAATATGGTTGTATATTTTACTTTTCAGTAAGCTGAGCTTCTTAGAAAATTTAATTACCAAAATTTTAAGACATTCTATGAAAACAAAGATATCAGGCCAAAGTAGAAAATGTATAAGCTTAGATATCCACTATAGCTCTTATTTTTTGCCAGATAATTGTTCCTTTTATTGTACTTTTTAAATAAGTAATAGTGGAAATAGACTTTTAGTGCAAAGACAAAAGCTGATGCAAGAAAAGCCATTTTTGCAGTTGGTGATAATATGTTGCAGGAATTGGTAGGGAAGTGATAATACTCTATAATAGAAGGGAATAAGCTAACATTCCATAGCATCTCGTGTTACTGTGCTAGTAAAAAGACAAGAGAGAATAAGAGAAGTTCTTCAGAACTGGATCACAAACTTTCAATGCCAAAGGTTCACTTTAAAATATGATGCTTTTGAAGTTTCAGGAAATGTAAGTTGGTTGTTACCTTGTCACCACAACAAAGAAAGAGTCTTATTCATTTTTTTCTTTTTTATCATTATTATAATCATTAAGAGACATAATTAGAGACTGTGACGAGAGTTGGATGAGTTGATGAGTCTAAATTTATATTGTGCAAAATTACATTCCACACTTGTAGAACCAGACTAAATGCATCAGGATGAGTAGTGGGAACATCTTTCATGTACCATGATGTAAAACTCATGTGT
>Homarus_americanus_ ENA|GEBG01014109|GEBG01014109.1 TSA: Homarus americanus DS01-Homarus1_Transcript_11183 transcribed RNA sequence.
CGGATATACGTGGTCTTGGCCGCTCAATCTCCTCAGCCCGCACAACAGTGTCGGCTCTTGTCGAGTGCACACGACTCATATGAACTAACTGTTCAGCAAACATATGACACTGTTACCGGAGGTGCTACAAATATATATTTTATTCGTACTATTTGTAAATGACCTTGAAAATATATGCTAAGGAGTTCTCTTGTGCAAGTGTATGCGTTTTAGTGAGAAAATGTAAATATGATTTATTGCCTCCAATGAGAAATATTCGTGCACATTCTTGATAAAATGAGCTACAGCTGTGAAACATATGCGATATGAATGTGGTATAGAGCAGTATAAATTTTCCTACAATACAGTGCGCTAGAACGCACTGTCCCACGTGACCAAAATGGACCAATGAGCGCCCTTGTTGTGGTCTTGTTCTGGGAATAGACTTTAGTCATCTGTACCAAAATACGGAGTGGAGTTACTGAATTTCCTTTAAGATTTCTTGTGGTCTAGGACTTGACTGTTCAACATGAATTCGTAGTCAAGTGCAACGGGAGTGTGTCTACGTTTCAAGAAGGTGCTGGAGGCATGGCTGATCCAATGTTTGTAGCCCAGCGTAGTAACAACCAGCTGGCTCTCAACATTAGCGATGTCATTGATATTATTGGCCAAGATGCACCTGAATATGCAGCCTCTGATATGTCTGTATATGGAGGGGTACAGATGGGTGGTGGGGCACAGAGTGAAGCTAATTATTCCCCTGTAACTTCTGTTTCAAGAGCTGATCCAGACTTGGATTCCAAACGCAAAGCTCATGTCCGCATTTTGGAACAGCCACAACCGAAAGCCTTACGCTTTAGGTATATCTGTGAAGGCCGGTCTGCTGGCTCTATACCAGGGGTCAGAAGCACAACTGAAAACAAGACTTATCCTGCTATTCAGGTAGTGGGATACAAAGGTCCTGCAGTTGTGGTTGTGTCATGTGTAACTGTGAACCCACCATATCGTGCACATCCACACAATCTAGTGGGCAAGGAGGGGTGTAAAAAGGGTGTATGTACAATGACCATCAACCCTGATTCCATGCAATGTGTCTTTAGCAACTTGGGTATTCAGTGTGTCAAAAAGCGTGATGTGGAAGATGCCTTGAAGCTAAGAGAAGAAATCCGTGTTGATCCTTTTCAAACTGGATTTTCCTACAGGACTCAACCACAAAATATAGACCTGAATGCATTACGACTATGTTTTCAAGTATTTCTTGAAGGACCAGAAAAGGGAAAATTTACTTTTCCATTGAAGCCAGTAGTTTCAGAACCAATATATGATAAAAAGGCCACATCTGATCTCATAATCTGTAAACTTAGTGACTGTACAAGTAGCGTGGCTGGAGGAAAGGAAATCATTCTGCTTTGTGATAAGGTCACTAAAGAAGACATCCATGTTCGCTTCTTTGAGGTCAAGGATGGAATGGTAGAATGGGAGGCATTTGGTGATTTCCAGGCTTCTGATGTACACAAACAAGTGGCAATCTCCTTCAAGACACCTAGATATAAGTCTCTTGAGATAGAGAATCCAGTTAAGGTTTATGTGCAGCTACTGCGGCCATCAGACAAGAGTACCAGTGAATCTCGACCGTTCCAGTACCTGCCTCTTGATTCAGGTAGGCCTTTCACCTCTTTTAAGAGGTTAAAGAACAATTATGGCTTGTTCCAACGTATTCTGGGCTTAGACTCCCCTCTCACCAGTTCAGTATCTGGTGAAGATAACCTCCGGCACAAGACACCACCACAATCTCCTGGTTTTGGGAACTCTCTTAGTATAGAAGATACTAAGCCAAAACCCCCAACAGACCTAAAATTTATCAGCCCACCTTCTGCACCGCAACTTCGTCCACCTCCTGCTGTATCTCCTCCATTACTCTCTCAATCCAAACCATCACCAGTTGCTCCTACTGCTGGTATAATTCACCCTAGCTCTTCACCACCATTGTTGATATCTCCTGACCAAAGTGTAGAGGATATTCGGCAGAGATTGACAGCAACGTTAGAACGTAGGAAAGCTGGGGGAATGTCACCCAAGCCTGCCGGGCATCTTCGTCCATCACCATTTTGGTCAGATGATGCAAGTGTTTATTCTGATTCTGATATGCTTGATGATGTTCTGAGCCAAGGCAGTGTTAATGATTTGCTCTCTGCAGTTGGTGATGGATTTGCAGTATATGAAGACATTACAGGGTTACCAGATTCTTCAAACAACAACCCCCTCCCACCTGATGCTGTATATGGAGATGCTTCATATGCATCTTGTTATTCAAACTTAGAGTTCGTAATGGGTCAGGCTAAAGCTGTTGCTGCAGCAGCGTCTTCATCACTTACAACCAGTGATGATAGCAACACTAAATTAGAAGATGTACCTCCCTGTTTGCCTCCCAAAAAAAATCCTCGTGGGTCTACTGTTCAAATAGATGATGACTTTGGGGAATATGATACTCCCTCAAGTCAACCAATACATGCTAATAAGGCAGCACTATTGTTAGAAAGAGGTTTTCGGGCAGGAGGTCTCACAAAACTTAGCAGTAACCAGAGTCCATCCAGTAATCATAATGTCGATAATGCTCTGTATTATGACCCAGGGGGTCGTAATCAAGCCCCATTAGGCTCAGCCTCTGAGTGTGATGAGTTGGAGGACATGTGGGATGATACATCTAGTCAACCTCAGGAGCTTACTTGTGAACAATTGCCTCGCACCGTTCTTGATTTGTTTGTGTGATTTTTCTATTGTTCTTGAGGGAGTTTGAAGCCATGAAATTAAAACTTTTGAAAACATTTATTCATAATTTGCATTTATAATCTTTATAAACTCAGTTTTACATACCATCAATTTCTTTTACGTATAGTAAACTCTCACAGTTTTGGGCTTCATCATTTTATTTGGTTTATTTTGAACACTTTAGGGTTTTTAGACTAATAATTTTTGTTTGGAAAAAGCATTACTGTATATACATTGTGTCAAATGTCAGGAACAAAATTATTGTGACCCCATTTTGTGACTTCTCACTTGAGCTTGTTTCATTAACACATCACTCCTGCGTTGTCATTATGTCATTTGCTTTACCACGTTTTATACTATCCACTCTATATTCCTGGTTTTTTGATCCCTTTGAATGATCGAGTCCAGTAATGACTTCTGGTTGTGGTTCTTTATTTAGTTTTAACGAGAAGCTCCTCAACATATTAAAAAAGCTGTAAACAATAGAGGCAGCTTAGAGTGGAATAACTTAGGCAAGAGTGAGTGTAGAAGGGTACTTACTACTGTACAGTACAACATTATTAAGGACTAAATGAAGCTGGGAAACTTTTAAAGTTAAGTAAGAAAGGACAGCTTCTTCAGGAAAGTATGTACCTTCAAGGAAGCCTTTAGAGCTGGTAAGTGCAGTGTTAAAGTGGTTCCAGCAAAAGATGGGTGATGGTATTCCTGTGTGTGATGTGGATCATTTGAATGCATTGGCAGCTGGAGGCATGTCCAAGCCTTTTGGCAAAAGCCATTGTTAGAACTGTACAGTAGTTGATTCTATTATTTTAAATTAATTTTATATCATTATCTTGCCTTAAAATAGATACTTTAAAGAACAAGGCAATGGTTGGATATTTGTGTATGGGGAGGGCATGAGATTAATGTTGCTTCACTTACTAAGGGGTATAATTTCTAGTTTGTGAATTTTATGTTTTTGGATTGGCCTTCACTCCAGTTAGCCAGAAATTGCAAGGATTTGTGTTTGCTGTTATAACATGATGTATAATATATTTTATTATACAGTATTAATTGTTTAAAATGAATGTTAAATATGTTTTGGGAGTCAAAAGTGCGGGTTATGAACTAGTTCCCCTCCTGAGAACGTTTTTATGTTAGAAATGTACATAAGTCAGAACACATACCCTATGTGCACTATATCATAGCCCAAGTCCTTTTATACATCTCGAATCACTTAATTTAAGAGAAAAGAAGAAATTGAATGACAAAATACAGTAAACAAAACTAAATTTAAAGTTTAACACTTACACTGGAACCTGGCACTGGCTTGAATGTAGAGATGGGCATTTGTAGGAGTGATAAAGGTTTATTGGGATGGTTGAACTGAAACTTTCTTCTTTTCATCATAAATCTCTCTGTAGCATCATAGATATTCAGTAATACCTCTATGAATCTTGGTGAATCTTGCTTTTCAAATGATAGCAATTCCTCTTCAATAAGCCTGAATCCATCTGCCATTTCTCTTGTAATGAATCCCTTTGGTTCTGGAGTTTCAGCTTCCTCTACAACCGAAGACAAAATTGCTTCTCCAGTTCAATCAGGTCCTCATTGCTTAATTCTTCAGCATGAGACTCAAGCAACTGTGTGACATCATCCTCATGAATATCAAGCTGGAGTTGGTTCCCAAGGTCTACCACTGTCTGTGTCACTTCCCCAATATCATTTTCAAAGCCCCTGAAATCATAAACAAACTGTGGGCAGTGTTTTTCCAAACACCATTTGCACTTACCTTGAACTGATTAAACCAGCCCCTACTAGCAA
>Hyalella_azteca ENA|GEHV01059440|GEHV01059440.1 TSA: Hyalella azteca TR25559:c0_g1_i1 transcribed RNA sequence.
TGGCGTCTACGTCAAGACGGTCGCGCTCGACATGACGTGCAAGTTTACTGATTTGTCTCTGGATTATGTGGCGCGGTCCTGCCATCGTGAGGCGCTGCACAAGAGAGAACAACTTCAAATAGATCCATTTCGAACTGGGTTTAAGAAGACAGAGAACATTGATGGATATGCGTTCCGTTTGTGCTTCCAAGTTTTCCTGGAAGGTTCCAGCAGAGGCCAGTTTACGTTCCCTCTTCCCCCTGTGGTGTCGCGCCCTCTCCATATTCCAGTCAGTGGCTGCAACACCAAAACGGACACAAGCACCGCCATGACGGGAGGGCGTGCAGACTCGCTACATCCCAACACTGAGACTGCAGAAATGAAGGCTGAG
>Hyas_araneus ENA|HACH01031760|HACH01031760.1 TSA: Hyas araneus, contig c29941_g1_i1
TAACAGCCAATCAGAGGCGTTGCTGTGACCACTCGCGGCCAATCAGCGAACATGTTGTGATCTTGTTCCGGGAATAGTCAGAATTAGTCATCTGGACCAAAATACTGTGTTGTAAACTTGTAGTTCTCGGTCATTTCTCGTAGTTTAGGACTTGACCGTTCAACATGAATTAGCAGGCGTGTGTATGAAGGAAGTGGCCGCGTCCTAAGGAGGTAAGGAGGCTGTGGTGTGCGGTGAGGAGCGAATGTGGTGTCAAAATAGAGGAGAGGGAAGGGTGAGGCACGCTTGCTGATCCTGCTTGCCAAGGTGCAGGCAGTCAGCAGTCCTCGCACCCCTCCACCACCCTTATTTACCTCCTGACACTCCCACCACTCAACACACATAACTATAAGACTCATAGTTTTGTGATTACGTGTGCTAAATGTCACGGTTAGACGTCCACTGTTAGGTATGAGAGCGAACGTTGCTTCTCGATCAATGGCCTGACAGCAATAGTGCAACAGTAGGAAAGTTTTATCAGGTCACAGGTATGAGAAACAAATGCATCCTACAAGAATAAAGAGCCAAAACTAGCAGTAAAGGTGCTGGAGGCATGGCCGACCCAATGTTCGTAGCACAACGCAGCAACAATCAGCTGGCTCTCAACATCAGTGACGTTATTGACATCATAGGCCAGGATGCCCCAGAGTGCGCTGCCTCCGACATGTCAGTGTACGGCGGGCTGCAGATGGGCGGAGGGACAGCCAGCGAAGCGAACTTTTCCACCATCACCAGCCTCTCCAGGACAGACCCGGACATGGAGAGCAAAAGAAAAGCTTATGTCCGCCTCCTAGAGCAGCCGCAGCCCAAGGCCCTGCGGTTCAGGTACATCTGTGAGGGTCGCTCGGCAGGCTCCATCCCGGGGGTCAGCAGTACAGCAGAAAGTAAGACCTACCCAGCCATTCAGGTGATGGGTTACAAAGGTCCTGCTGTGGTGGTGGTGTCCTGTGTGACGGTGGATCCCCCCTACCGCCCCCACCCGCACAACCTGGTAGGGAAGGAGGGCTGCAAGAAGGGCGTCTGCACCATGACCATCAACAACGACTCCATGCAGTGTGTGTTCAGTAATCTGGGCATTCAGTGTGTCAAGAAACGGGATGTGGAGGACGCACTCAAATTGAGGGAGGAAATACGTGTTGATCCCTTCCAGACGGGTTTCAGTCACAGAAGCCAGCCACAGAGTATAGACCTGAACGCCCTAAGACTCTGCTTCCAAGTGTTCCTGGAGGGGCCGGAGAAGGGCAAGTTCACTTTTCCCTTGAAGCCTCTTGTCTCTCACCCCATCTATGACAAAAAAGCCACCTCTGACCTCATCATCTGCAAGCTGAGTGACTGCACCAGTAGTGTGGCGGGAGGCAAGGAGATCATACTGCTCTGCGATAAAGTCACCAAAGAGGACATCCACGTGCGCTTCTATGAGGTGAAGGACGGCATGATAGAGTGGGAGGGCTTCGGGGACTTCCAAGCCTCCGACGTACACAAGCAGGTGGCGATCTCCTTCAAGACGCCGCGCTATAAGTCTCTTGAGGTGGAGAACCCCGTGAAGGTGTATGTGCAGCTGCTGCGGCCCTCGGACAAGAGCACCAGTGAGCCCCGCCCCTTCCAGTACCTGCCCCTGGACTCAGATCCTCAGTACCTCAAACGCAAAATGGCAAAACTTGGCAATGCGTCTAACACAGACAAGATTGGCCGGTTCATTGCGGAGAACATGGGAGGCGCGGGAGGTGAGTACATGTATCCAGAAAGGAGTATGCCGCCCGTCAGCCAGGCCTCGGGAGCCGTGCCTCGGCCGATCAGAGTGGCCTCCCGCACCTCCAGGTTGTCCGACAAGATTAAGATGGAGCCTCCAGACATGGTGGGATCCCCAGTTTCTCCAGGAAGCCAAGGATCCCCCGCTCCACCCGGTGTGATTGGGGGCCACCTCATAAAGCCCCCGGTCTCGCCCCAGCACTACACTGGGGGCACCATGCACACGGTGCCCCCACAGGACCCCAGCCCTGTAGGCCACCCGATGTACTACACCCATGCACCGGGTATGCATGCAGGCAGCCTGGGCATTGTGTTAGGGTCTTCTCCAGTGGACCCCCGGGTTCCCTCCCCCCACCACCACCACTACTACAACATGAGTCCAGGCGCCCTCTCACCCTACCCACCCGAAGGCCCCATGGGTGCCGTGGCCGTGACCAGCGGCTACACTCCCCTGGTGGTGGCACAGCACGGCCCAGCCATCTCACAACTCCTGGATCTGGACTCACGCAAATGTATCGAGCAGAACCCCATTGACTTGGATATGAATAACATCAACTCTGCAGAGCTGCGATCCCTCCTGCCCAATGATGACTTCAGTGCCTCTATGGTGGACGCACACCTGTCTGAGAATCTCTCGTCCAACCTTAACATAATTGACCACCCTCCCCACATCAACAAGCTCAACAGCAAGACTAACTTCAGTGTGTCTTCATTGTACATGCCCAACATCCCCCAGAACAAGAGTGAGGTACAGGGGGGCTCGGATAGCTTAAATAACTTAAAAAGTGAGATTGAACTCTTGAACCAACTATCCTCAGCTCACTGACATCCAGAGTGAGCAAGTGCTGGAGACAAATTGGTGGAGTGTCTTGAATGCTAAGTCATCCCGAGTTATATGCACAGAAGAGATGCAGAAATTCTCATCATCTTTAACAAGTGGATTTTTTTTTTATGCCCCCGTGCACAAATTTGTTATGGTCACATGCAGTGTACCTGTATTTTAGATGAATGACTGGAAATTACTAAAATGTGAGGAGTACTGAAAGGAAAATGATCAGCTCATTTTGAGAATAGTTGGCAAGCAATATATAATCTTTCCTTTTGGTATGTCATTTTTAAAGTAAAGGGGGGATGTGGTTTTACAGACGCATAATAACGTTAAGACTTCCTTTGCCTGGACTACTCATTTATATCACGGCAAATGATCCCATGTTGTACATAATCCTGGCAGGATCGTGTCACCCTGTTCCTGACAGTACCTGATATTAGACTGGCTCTGGTCTCGCCCCTGATGACCCCCAAGACTGTCTACTTAATTTAGGTCACTTGAATGTTAACATATTTGTCACTGTAACCTGCACAAAGTATCGCTTCTTGTGCAGTTTTACAGAGGTTTTACCTTTTTCAACTTCCAACCTTGTATAATATTCACACAGTTTGTACATTTTTAAAAAGTTAAATTTTTTTAACATTTTATCTGGTGACTCTTCTGTTAAGTTTTGTTGTTGTTGTGGATATATGATAGATTATATTTTATGAAGAGTTTTTAAGCATGAAGTGATGGTGCAATCAAAAAGTTCCGAGACTACTCTCTTAAAAACAGACTATGTACCTGATAAAAATTTGGCTGCCGTCCCCTTTGAAGTTGTGACATTATGCAGCGATGCTCTGCTCTCAGCACTTCTGCCATCATTTGAAGGCTCTCATGAAGTCCCATTCTTCCTGTATGCCAATGATCTCATATCTACGGTGTCAAAATGGTGGCTCCTCAGCTTGAACTTCCATCTTGGGGAGGAGGAAGTTGTTGCAAGGACCCTAATCTAAATGTGGCTTCTGGCAACTAACTTATTCTTCTTCCCCAAGATGAAGTTCTAGTTGAAGGTTTGCAGTTTTGACATCATGGAAATTCAGCATGAATCCCAAATTGTACTTCGACACGCTTAAAGATTGGGAGTTTCAGGGAGCATTCCAATCATGACAGAAGCGCTAAGAGTGGAAGTACCTCGTAACATAGCATTCATGAAGACCCATGCTAATTTCCAGCGGGGCCAACATCTAATAATGTCAACTTTATTTCTGAAGAAGAAATATGGTCAATACATACAGTAACCATGGAAAGTATTGGGAATAAGTCCCTCTGTAGCGGTATGGTGGCGTCCTTGCATTAATTCAGGACTCCAATTATTTACTGCCTATGTTTGAGTGTTTGGGGTGTATGGTAGGTCATGCAATGCAGTGAGTGTTAGTGACCACCATGAGGGTGATTGGCAGCCCAGGCAGGCTGGAGCACGCTGCGTTATTCTTTCATCCCCTCCACATGTGGCTTTGTCTCGTTCCTTATATTGCTTCCCAAACTTAACTCAGTTTAAACAGTTTACCTCTCAAGATGCATTGCAAGTATTTATCCACTGAGGAAAAGGTGCGTATTCTTGTCCTACACAGGGCAAAGGTGAATTGGAGGGAATTTATGGGAAAGTAGAATGGAGTAGTAAGAGCATATATTTTTTCCTTGCTGCCTTTATAAGGCAGTGCGGTGCCTGAAGGTCTCTGGCTCGCTGCTAGAAGGGAAATTGTTATTACTGCTCCGTCCCATTTCTCATAAATTTCCCTCCAGTTAACATTTGCCTTGTGTAGGGTGAGAATACATACCTTTTGCAATGCATTTTGAGAGTTAGACTGAAGTTTGGGAAGACAAATACCACAACGTACCAAATGAAATCAGGGCAGACAAAGCCACATGTAGAGTGAATGGATGAATAATGTGCAGCTTACCCGTCTGCGGCAACACGAGGCTACCAATCACTCTGCCAGTAACTAATGGCCCCAGTACACTGCGTGCCATACCATACAGCCCAAACATGTGCAGTAAAAATTGGATTAATTAATTAACAAAAGGACAGCACGATACCGCTACAACACTACTTAGTCCCAACACTATGCGGTTGCTGTGCATGCATGAATATGTATGTGTAACATATGAGCTTCTATAATTTCTATATATTCAAATTATTTAAAGCTTATGTATGTATTTTGAGAAATAGGCAACCAAATGTAACCTTGATGCCCGCATCACTTTTATCTTTCGAACCATCAGTAGTTTAGACAGAGGCAAATATAAAAGAAAAGACAGAATGATGAAATACAAGATATATCTAATCACACTATCAATGAAATGTTCTCTCCCAGTTGTACATGCACAATGCAAAAATATACTTGCGTTTCAGCCTGTAGCGCCTGTAGGCAATATTCCTTGAGGGTGCTGATGCTTGGCCCTCACACGTAATGGCGCAGGCAGGTTCTTGATAAGTGAAGCTTGTTGTTAGAGCCTTATTCTGCCCCCGTGTTCTCTGATGCACATGCTATCAAAGGTAGAGTTCATGGGAGAACATGTGGGTGTTCTTTGGCCACTCAACGGTGCAGAAAGG
>Litopenaeus_vannamei ENA|GETZ01028153|GETZ01028153.1 TSA: Litopenaeus vannamei comp57407_c1_seq1 transcribed RNA sequence.
GGAGGAGGAGGAGGAGGAGGGGCTGCAAGTGAAGCAAACTTTTCTACCATTTCTTCTGCCAGTAGACCTGACCCCGATCTGGAGAGCAAACGTAAAGCCTATGTACGTATTATAGAACAGCCCCAGGCTAAGGCCCTTCGTTTTCGTTATATTTGTGAAGGACGTTCAGCTGGATCAATACCAGGAGTTCGAAGTACAACTGAAAATAAAACTTACCCAGCTATTCAGGTGGTAGGATACAAAGGACCTGCTGTGGTGGTGGTGTCCTGTGTCACTGTTGACCCACCTTACCGACCCCACCCACACAACTTGGTGGGGAAGGAAGGATGCAAAAAAGGCGTGTGTACAATGACCATTAACAATGACTCCATGCAGTGTGTCTTTAGCAACTTGGGAATCCAATGTGTCAAAAAACGTGATGTTGAAGATGCCCTCAAGTTACGAGAGGAGATTAGAGTGGACCCTTTCCAGACCGGGTTTTCTCATCGTAACCAGCCACAGAGTATTGATCTTAATGCTCTGAGATTGTGTTTTCAAGTATTCCTCGAGGGATCAGAAAAGGGGAAATTTACTTTCCCGTTAAAACCACAGGTTTCAGATCCAATTTATGACAAAAAGGCCACATCAGATCTGATTATCTGCAAGCTCAGTGACTGCACAAGCAGTGTGGCTGGTGGCAAAGAGATTATTCTCCTCTGTGATAAAGTAACTAAAGAGGACATTCATGTCCGTTTCTATGAGGTCAAAGATGGAATGATAGAATGGGAAGCCTTCGGTGATTTCCAAGCTTCTGATGTCCACAAGCAAGTGGCCATTTCGTTTAAAACTCCCAGATATAAAACTCTTGAGATAGAGAACCCCATAAAGGTGTACGTGCAGCTGTTGCGACCATCAGACAAGAGTACCAGTGAGCCACGGCCATTCCAGTATTTGCCTCTAGACTCAGATCCGCAGTACCTAAAGAGAAAAATGGCCAAACTTGGCAACAGTGCAAATACAGAGAAGATTAGTCGTTACCTTGCAGAAAACATGGCTGGCACGGTATACGGGGACCGAGGTGCAGCAGGCCAGGGGCAGGTCTCTGGGGCTGTTCCACGACCCATCAGAGTAGCCTCGCGCTCCTCAAGACTTTCGGATAAGATAAAAATGGAGCCTCCAGATGTGGGCTCTCCCCTCTCTCCTGGGGGACAGGTGTCCCCTGCTCCCCCTGGTGTCATGGGTGGACATGCTGTGAAGCCTCCAGTTTCCCCACAACACTATGGTGGAGGTACCATGTACACTGTGTCACCCCCTGGTCCAAGCCCAGGCCAGCCAGGAATGTATTATCCCCAGCAGTCTCCAAGCAATGCTAATAATCTGGTTATGCCAGTGGGGGCCAGCCCTGCATCTGGATCCACACGAGTACCATCTCCACACCAGCACTATTATATGAACCCGGGCATGAGACCACCTTACTCACCAGAGGCTCCAGTTGGTGCTGTTGCTGTGAGTACTGGTTACACTCCAGTTGTATCAGACCCGCAGGGTCCAGCTATGTCCCAGTTATTGGACTTGGATTCTCAAAAATGTATTGACCAGAATCCCATTGAGCTAGATATAAGCAACATAAATTCTGCAGAATTGCGGTCATTACTACCCAGTGAAAATGACTTTAATGCATCCATGGTAGATGCACATTTATCAGAGAATCTCTCTTCCACTCTCAACATCATAGATCAACCACCACACCTTATAAACAAGCTGAATAGCAAATCCAGTTTGAACTCGGGTTCTTACATAGCCTACATGCAAAACATCCCACACAATGTTCCGCCTCAGGCAAAGCAGGAGGGTTCAGCACCGACAACGGGCTCTGACAGCTTCAACAACCTCAAGAGTGAAATCGAGCTTCTCAATCAGCTCACATCCAAGCACTGATATTTCTTTTTCATATCTTAATGCTGGACATTTTATGCATAACAGTTATTGGTATCATGATTACATTATTGTTAATAATT
>Macrobrachium_nipponense_ ENA|GCVG01022103|GCVG01022103.1 TSA: Macrobrachium nipponense c85733_g1 transcribed RNA sequence.
CCAGTAGTAGACCTAACTGTGGCTCTGTTCGGTTTGGTCCCTTGGGCGATGAGGGCGTCACTTGGCAGTGACTCTTTTTAAGCATTTGTGTAATTATTATTGTCTCCTGTTGTAGATGCAGTGGGTGTAGTGAGTGACCTTGAAATTACTCTTTCATGTGCTGAGTTTCTAGTGTACAACGAGTGCATTCTAAGCTGTCTTGTTTCCGTATGCGCCATCTAATTTTAGATAAGAGTGTAAACTCCATATTATATTTAATGAAAATTATTATATAATCGGATAAGACAGATAATGTTATAAATGAAAAAAATTGACGTCATTCATCAGAACACGGACGAAAATAATATGACGAGTGCCACCTTGGGAGTGCCCGAGACTCTTTCGAGTTAGATCCTAATAAAAGAAAAGAGTATTTGGATAATTTTGCGGTAATAGTTTGTGACCAAAAGCCCCGTTTGACGAAGAAACGAGCGAAAAGAACGATGCGTGCCGACGGTCGCTAGAACGCATCGCGGTCACGTGACTCACCTCGACCAATCAGGAGCGTTGTTGTGATCTGGTTCTGGGAATAGATTTAGTCATCTCCACCAAAATACGGGGAATAATCACTCGGTGGAGACTTATCTTCTTCTTCGGCAGTTTTTCGGCGACATTCGGCCTTGACTGCCCGCCATGGACCTCTAGGCCGATCGGCGACGAGTTCAGCGACGTCCCCAGGGGCCGAGGAGTGCTGGCGGGATGGCGGATCCAAGGTCTGTGAGCATGCGGAACACCAACACGCTCGACTACAACATCAGCGATATCATTGATGTTATCAAAGAAGACTACCAAGGCTTAGACACAGAATATGGAGGAGCCGTAGTCGGAAGTGCGATAGGCAGTGAAGACAATTACTCTGTCGTGACACAGGAATCATGCAACGATCCTGATTATGCACTCAAAAGGAAAGCTTACGTGAAAATATTGGAGCAGCCTCAGGCCAAAGCTCTGCGATTTCGTTATATGTGCGAGGGTCGTTCGGCTGGGTCAATACCTGGAGTTCGAAGTACTGCAGATAATAAAACTTTCCCAGGCATACAGGTGGTTGGTTACAAGGGTCCTGCAGTAGTGGTAGTGTCATGTGTAACTGTTGACCCTCCCTACAGACCGCATCCCCATAACCTTGTTGGGAAAGAAGGGTGTAAAAAAGGAATATGTACAATGACGATCAACAGTGACACTATGCAGTGCATGTTCTCAAATTTGGGAATACAGTGCATTAAAAAGCGTGACGTGGAAGACGCTCTGAAACTCAGAGAAGAGATTCGTGTTGACCCATTTCAAACTGGATTCAGCCATCGAAACCAACCTCAGAGTATCGACCTAAATTCACTAAGACTGTGTTTCCAAGTGTTCCTCGAAGGCTCTGAGAAGGGGAAATTTACATTCCCCTTGAAGCCAGTGGTGTCTGATCCTATATATGACAAAAAAGCCGCCTGTGATCTCAACATATGCAAATTGAGTGACTGCACGAGTAGTGTTGCTGGCGGTAAAGAAATAATACTCTTATGTGAGAAAGTCACTAAAGAAGACATCCAGGTACGCTTTTATGAAGTCAAAGACGGGAGGATAGAGTGGGAGGCATTTGGAGATTTTCAGGCTTCTGATGTACATAAACAGGTGGCCATATCCTTCAAAACCCCAAGATATAAGACACTGGAGGTGGAAAATCCTGTGAAAGTTTATGTTCAACTATTACGACCAACGGACAAGAGCACCAGCGAACCACGGAACTTCCATTTCTTGCCTCTGGATTCAGGTAGGCCATTTACATCGTTTAAGAGGCTAAAGAACAATTATGGTTTGTTCCAACGTATTTTGGGTTTGGATTCCCCAGCCTCAATAGCTGCTTCCGGTGAGGACACCCTACGTCGAAAACTACCATCTCAGTCTCCAAGATCGCCAGAAGTTATTGATGTCCTTGCAGAAGACGCCAAGCCCAAGCCACCGACAGATCTGAAGCTGCCTGGATTTCCAGCAACAGCTCTGCAGGCCCCGGTTCGTCCACCCTCAGCTACCTCGCCTCCCCTTCTCTCTCAAGCGAAGCCCGGCTCCCCCCCCTCTGCTGCCAGTTCTGCCATTCTTGCAAGGCAGAGTTCATCTCCTCCTCTGTTGATGTCGCCAGACCAGAGTGTTGATGATATTCGGCAGAGGTTGACAGCTACATTAGAAAGACGGAAAACAGGGGCAACTTCTCCCAGGGCCTCGGCAGGGCCACCTCGTCCATCTCCGTTCTGGTCGGATGACACGAGCGTTTACTCTGACACAGACATGCTGGATGATGTTCTCTCTCAGGGTAGTGTCAATGATTTGCTCTCTGCGGTTGGCGAAGGTTTTACCGTATACGAAGACATAACAGAACCCCTAGATTCTTCGAACAACAATGGTTTACAGCCAGATGCTGTGTATGGAGATGCATCATATGCATCATGTTATTCAAACTTGGAATTTGTAATGGGTCAGGCTCGTGCGGCGTCTGCTGGAGGCTCTACGGCTTCTCTCATTAGTGCAAGTGATAGTCCAGCAAAATTGGAGGTGGTACCTGCCTTACCGCCAAAGAAAAACCCACGAGGGTCTGTCGTTCAGCCTGAAGATGATTTTGGTATTTATGGCACACCCTCCGGACAGCCCATTCATGCAAACAAAGCTGCATTACTGTTAGAACGAGGCTTTACAGCAGCAGCAAGCACTAATCAGAACCCAACAAATAATCAAAGTGTTGATAATATTCTTTACTATGACCCTGGTGGGCAGGTTCCTCAGGGAGGGGCATCAGAGTGCGGTGATCTTGAAGATATGTGGGACGAAGTTTCGAACCAGACTCGTGAATGCACTGACGAACAGTTGCCGCGTACCGTCCTAGATCTGTTTGTTTAATATCAAATCTACAGTGCATATAATGTATGTATGCTCTGGGAAGGCTCTTCATACATACAAATGCATAATGATGTCAGGTTTTCAAACGGGCCACTTGATGTTTATATAATGAAACAACTAGGAGTGATAAACCGTCAGAGCTTACATTAACTAAAGTGGGGGTTTTCAGTCATGTAAGGAATTAAATTTTTTATTGCAGTTTTTAGTTGAGAGGAATATTGTGTTTTAATGGTTCACTTTGTCTTCCTTTTTGGTACTGACTTTGTTTTCAACACCAAGTATGTAGCAAATACGAAGTCATTTACCATTGATGCTTACTTATGTGCAGTTGATAGCTGGAAATCACTTCAAACAGTGGAAGCAAATATTGTATGTTCCTATGAATTAATGCCATCCCCTTTACCATTTCTCTGTATTTTTCCTTACATATATTTCACAGACTAAGGATTCCCATATGTATATCAGAGTACTGTATTTTTACTGACGATAAAGTAAGCGGAAATTTGGCAGTATTTTTGCACTTGTAGATGTTTTCTTTGGTAAGTTGACACAACAACTTTTGGTGTTACGTTAAAACATAGCAATATTAGTATGTACGCTTTTTGACCATTGCAAGATGTTTTTACAATTGATTGGGTAGAAGAGAAAACTTTGAACCAGCTCCACCATCCTCGAGGGTTGCATCTTGATTTTGCTAATGAAGGCAAGGAGTCACTGAAACAGCTCAGGTTTGTTTTCCTTTTGTCTGTGTATTTCTTGTCTTGTGTCATGGAAGAGTTTCATTTCTAGAATATGTGAAGCGCTCTCTCTCTCTCTCTCTC
>Pacifastacus_leniusculus_ ENA|GBYW01003310|GBYW01003310.1 TSA: Pacifastacus leniusculus comp5790_c0_seq2 transcribed RNA sequence.
AAAGTTCACTTTTCCACTAAAACCAGTAGTGTCGGATGCAATATATGATAAAAAAGCCACATCAGATCTCATAATTTGCAAGCTGAGTGACTGTACAAGTAGTGTGGCTGGAGGGAAGGAGATAATTCTTCTCTGCGACAAGGTCACAAAAGAAGACATCCTCGTTCGCTTCTATGAGGTCAAGGACGGGATGATAGAATGGGAATCGTATGGTGATTTCCAGGCTTCTGACGTTCATAAACAAGTGGCGATCTCATTCAAGACGCCTAGATATAAGTCCCTGGAGATTGAGAACCCAGTCAAAGTATATGTGCAGCTGCTGCGGCCGTCGGACAAGAGCACCAGTGAACCACGACCGTTCCAGTACCTGCCTCTTGATTCAGATCCGCAGTACCTTAAACGAAAAATGGCTAAACTTGGCAACAGTACAAACACAGAGAAGATTGGTAGATTCATCGCAGAAAACATGGGAGGTGCAGTATACGGAGAGAGGGGTATACTGGCTTCCAGCCAGAGTTCCGGTGCTGTACCTCGACCCATTAGAGTTGCCTCACGTTCCTCCAGACTCTCCGATAAGATCAAGATGGAGCCACCAGACATGGTGGGATCACCTGTATCCTCTGAAGGTCAAGTGTCGCCTGTGCCTGGAGGAATGATGGGTGGCCACATGGTGAAGCCCCCCCATAACCCTGGAGCCTTTGGGTTAAAACCGTGAATTTGAGGTCG
>Parhyale_hawaiensis phaw_30_tra_m.003831
CGGAGGGGTACAGGGCACCAACATGCTGTATGGGGGAGACAACGCCACCCCCGCACCATCAGAAGCTGAATTCTCCACCATCACAACCGCCACCACCACAGTAGACCCCATGCTTCATGTCAAACAAAAGGCCTTCGTCAGAATATTAGAGCAGCCACAGCCCAAAGCTCTCCGGTTCCGGTACATCTGCGAGGGCCGGTCGGCCGGTAGCATACCGGGCGTCCGCAGTACCGCAGAGAACAAAACTTTCCCCACAATACAGGTGGTAGGCTACACAGGCCCCGCAGTGGTGGTGGTGTCGTGTGTGACGGTGGACCCACCATACCGACCGCACCCCCACAACTTGGTTGGTAAAGAGGGCTGCAAGAAGGGCGTGTGCACCATCAGCTTTGGTAGCGAGTCCATGCAGTGCGTCTTTAGCAACCTCGGCATCCAGTGTGTCAAGAAGCGGGATGTTGAGGAGGCACTACGGTTTAGGGAGGAGATGAGGGTGGATCCTTTCCAGACGGGATTTGCTCATCGCAACCAGCCTCAGAGCATCGACCTGAATGCTGTACGGTTATGTTTCCAAGTCTTCTTGGAAGGAAAGACTAAAGGAAAATTCACATTTCCGCTCAAGGCTATTGTGTCGGAGCCAATCTATGACAAAAAAGCGACCTGCGATCTGCTCATCTGCAAACTGAGCGACTGCACGAGCAGCGTTGCTGGTGGCAAGGAGGTCATATTACTCTGTGACAAGGTCACCAAAGAAGACATCCAAGTGAGATTTTATGAGGTAACCGATGGGCTCATCAGCTGGGAAGCGTTTGGAGACTTTCAGCCTTCGGATGTCCACAAGCAAGTCGCCATTGCCTTCAAAACTCCACGGTACAAAACGATCGAGATTGAAAACCCCGTCAAAGTGTTCATCCAACTGCAGAGACCGTCGGACAAGACGACTTCAGAACCCCGACCTTTCGAGTATCTTCCCTTGGATTCAGGTAGGTCTTTCTTATCATTCAAGCGCCTGAAGCAGTCCTATGGTCCGTTCTCGAGGATCTTAGGACTGGATAGTCACTTCCTAGGCATGGGAGAGGTGGCCGGTGAACCTTCTCAGGAGGAGGATCTCAAGCGGAAACTCCCAAGTGTCAGCATCTCGAACGTCAGCGTTGGCAGCCTCAGTGGCGGAGGAATAGTCAGCAACGACAACAACGAAGTGGCGAAGCCACAAGTTGGTGGCACTCCTCTTGACGCTCAACAGAAACTGAACCAGGCGTTAAAGAAAAGCACTTCCCCAGCCCCGGGTCTTTTGAGTCCGAATCGGATCTCCAAGGGACCAGTGGGCAAGCTGTCTCCTATCTGGTCAGATGGGTCTTCCAACTGCTATTCTGACGCTGAGCTGCTGGAAGACGTGCTCAGTGACAGCAGTGTGAACGATCTGCTCAGCGGTGTGGGTGGCGACGGCTGCACAGTGTACCAGGACTTCGATAACGTCAATGTACTCAACTCGGCACTTGCTGGGCCCGTCTCCAACGTTGGGCTAAACACAGCCATTTCCAATACGCTCAGTCTTTTGAGCAACAGCCCCACCCAGCTGGATGCTCTCCTGGCCAACACTGTACCTGCTTCATCCTCAGAGTCGGAACAACCGACTTCCACTGCTCCAGCTGCTGGAGATATTCTCTACGGTGATGCCTCGTACGCCTCATGTTACACCAACCTCGAGTTTGTTATGAACAGAGCCCGCAATGCTCAACTGCAGCAGGGCGACGGGTCTGCTGCCGCTGCCGCTCCTGTCGGACCTGCCACCACGACTAAGGGTGACAGTCTTATTCGTGGGTCGATGTTCCCCTCGGTACCTACGAGAAGTCCAACCTCGGCCGCTCCTCCCGACGACTACGGCGTGTACGGAGTGCCCACCAACAAGCCCGTCCACGCCACAAAAGCCGAACTCCTGCAGTGCCGCGGATTTGGCAGCGGAGGACAACCCCCTCAGCTACAGCCGCAGCCTGGCATTGCGGCCGTTAATAAGAGTCCCGCTCTAATATCTCCCATGGATTTGGACAAAGACGATGACCTGTTGCCAAAAACAATCCTAGACTTGTTTGTTTGATCTTGGGCGCGGTATACTTGCGCCGCATCCTGTTTTTGCTTTGCGTGGACGCCCCTAGCGTCACTCCGCCTTATTATAGTGATGTTAGAGATTCGCTTTTATACCTGCACAGTAGTTGTCACAACCTTCTTCTTCCTAGTCAGGACATCTAGTCTTCTTAGAATACTCAGTGAGTGCAGTTTTGGTACGGTACTCCTTATTTGACATGAAGAGTTTTCGGGGGTGTTTTCGTGTTTCTCAGATGTAAGTCGGAGCGTCGTTAGGTTTTCGTTATATTGACGTCAGTGCTCTTGCGCGTCGTGTATGAAACAAACGTAGCTACTATGTTTCTAAGATCTAAGAGCGTCGTTAGTGTTTCTTTGTATGAACGTCAGTGCGCCTGGAAATTGAAAACAATTTTTTAGTTTTAAGAGGGTAATGTGTGCTATGCTTTTCCATGTAAAGTTAAAATAAAAAGCAGTGCTTAGACGATTAGTTGTTGCCTTTTCAAGCGAATCACATGGTCACAGCATAATTACTAGCACAATGGGGCATTGGTTCCACTTTAGTGTTCATACGCAACTGCTTATTGTTGGGAACGTCATAAAGGTGAAGGTAATGTAGCCTTGACTGTGCTCCCTATCTAAGAAAGCTACATGCAC
>Penaeus_monodon ENA|GEEP01059070|GEEP01059070.1 TSA: Penaeus monodon WSV_31827 transcribed RNA sequence.
CTGTTCTGGGAATAGACTTTAGTCATCCAGACCAAAATACGGGAGGAAGTTACTCTTATTTTCTCTCAAGATTTCTATTGGTCTCGGCGTTGACTGCCCATCATGAGTGTGTAGGCAAGTGTGACAGAAGCCTACGGTCAAAGGAGGTGTTTGAGGCATGGCTGACCCAATGTTTGTTGCCCAGCGTACTTCCTCCAACCAGCTTTCTCTCAACATTAGTGACGTCATTGATATTATTGGCCAAGATGACCCTGATTATGCAGCATCAGCCATTTCTGTGTATGGAGGGGTACAGATGGGAGGAGGTGGAGGAGGAGGGGCTGCAAGTGAAGCAAACTTTTCTACCATATCCTCTGCGAGTAGACCTGACCCCGATCTGGAGAGCAAACGTAAAGCCTATGTACGTATTATAGAACAGCCCCAGGCTAAGGCACTCCGTTTTCGTTATATTTGTGAAGGACGTTCAGCTGGATCAATACCAGGAGTTCGAAGTACAACAGAAAATAAAACTTACCCAGCTATTCAGGTGGTAGGATACAAAGGACCTGCTGTGGTGGTGGTGTCCTGTGTCACTGTTGACCCACCTTACCGACCCCACCCACACAACTTGGTGGGGAAGGAAGGATGCAAAAAAGGCGTGTGTACAATGACCATTAACAATGACTCCATGCAGTGTGTCTTTAGTAACTTGGGAATCCAGTGTGTCAAAAAACGTGATGTGGAAGATGCCCTCAAATTACGAGAGGAGATTAGAGTGGACCCTTTCCAGACTGGGTTTTCTCATCGTAACCAGCCACAGAGCATTGACCTAAATGCTCTGAGATTGTGTTTTCAAGTATTCCTAGAGGGATCAGAAAAGGGGAAATTTACCTTCCCTTTAAAACCACAGGTTTCAGATCCAATTTACGACAAAAAGGCCACATCAGATCTGATTATCTGCAAGCTCAGTGACTGCACGAGCAGTGTGGCTGGTGGCAAAGAGATTATTCTCCTCTGTGATAAAGTTACTAAAGAGGACATTCATGTCCGCTTCTATGAGGTCAAAGATGGAATGATAGAATGGGAAGCCTTTGGTGACTTCCAAGCTTCTGATGTCCACAAGCAAGTGGCCATTTCGTTTAAGACTCCCAGATATAAAACTCTTGAGATAGAGAACCCCATAAAGGTGTACGTGCAGCTGTTGCGACCATCAGACAAGAGTACCAGTGAGCCACGGCCATTCCAGTATTTGCCTCTAGACTCAGATCCGCAGTACCTAAAGAGAAAAATGGCCAAACTTGGCAACAGTGCAAATACAGAGAAGATTAGTCGTTACCTTGCAGAAAACATGGCTGGCACGG
>Proasellus_aragonensis_ ENA|HAEO01027026|HAEO01027026.1 TSA: Proasellus aragonensis, contig comp41856_c0_seq2
TATCAACGCAGAGTCGCGGGACTTGTTATCATTTTGTTCTGGGAATTCTTACTCACTTTAGTCTCCACAGTTTGCAACCAAAATAAAATAAAAACAAAACAAAAATACGTTGCGTGCGTGCGAATGAATATTTGTGTGGATTGCAATGCTATGATACAGTAATAAATTTATAATTTCGTATTATAGCATTCTAATATAGTAACGGTGGTATTTATAATGCTATTGTTTCGCTACTGTTGATAGGTCTGAGCCTTATAAATTGGCAGTGCCTTTTTGAGAAATGGCTGAAATGTTTATTTCTCCTCATGTTTCTCCAGTTCAATTAGGATTAAATATAAATGACATTATTGATGTTATAGCTGATGATAAAGATTACGGAAATCCAGAAATGTCTTATTTTGCTAGGGGAGGAACAGTATCTGAAGTATCTGCTGGTTCATCTACTTTGTCAAGAAATGATCCTGATATTGAACAAAAAAGCAAAGCATATGTGCAAATCACTGAACAACCTCAGCCAAAAGCTCTTCGTTTCCGTTATATTTGTGAAGGAAGATCAGCTGGTTCAATACCTGGTGTTAATAGCGCTGCTGAAAATAAAAGTTATCCTTCAATTAAGATTGTGAATTATAAAGGGCCAGCTGTTGTAGTGGTTTCTTGTGTAACTGTTGACCCCCCATATCGTCCGCATCCCCATAACTTAGTGGGAAAAGAAGGGTGTAGCAAAGGAGTTTGCACAGTTACCATTGATAATGAAGCAATGGAATGCATATTCTCTAATCTTGGTATTCAATGTGTAAAGAAGAAAGATGTTGACCAAGCACTAAAATTGAGGGAAGAAATTAGAGTTGACCCGTTTGGCACCGGATTTAGCCACAGAAACCAACCTCAAGGTATAGATTTAAATGCAGTTCGTCTTTGCTTTCAAGTTTTCTTAAGCAATGGAAAAAATGGAAAATTTAATTATCCTTTGAAACCAGTTGTTTCGACTCCTATTTATGATAAAAAGCTACATCTGACTTAAACATCTGTAAACTCAGTGAGTGTACAAGCTCTGTGGCTGGTGGGAAGGAAATAATTTTACTCTGTGACAAAGTTACCAAAGAGGACATTCAGATAAGATTCTATGAAGAAAAAGATGGGAGACTTGAATGGGAAGCTTTTGGGGATTTTTTAGCATCCGATGTTCATAAGCAAGTTGCCATATCTTTTAAAACTCCTAAATATAAAGATTTGGAGGCTCAACATTCAATAAATTGTTATATTCAGCTTCTGCGTCCTTCAGATAAAACTACTTCTGAACCAAGACCATTTGAATATCTTCCAATGGATGCAGATCATGTAATAGGAGTCAAAAAAAGGAGAGGTAATGAGAAGGATACCTATATTGCCAGGGATGATTTAATAATGTGGGCTGATGCAATTGCTAGAAAAGCTGGTTCTTCTGCGGAAAGTCTTCCATTATCAGTACAAAGACCTGTTAAAGTTGCTGCAAGACCATCACGTCTTTCAGACAAAGTTAAAACTGAGCCACCTGATTCATTTGGTTCACTGTCACCATCTCCAGAACCTAGAACGATTAATTCAGTGAAAGTATCAATATCACCTCAACATAATGGTGGGGGTCTTGTATATCCAACTCCTTCCCCCATTGTTCCAGTTTCACTTCCAATGCAAGCCTCGATGAATTACTTTCCATCTTCAACTTGTGGATCACTTTTGCCAATCCACTCACCCCCACAACCTTACTATTTGGCACCTGGATTGTTTCTTGATCCATCACACTCTCCTTATTCTTCAGAAAATCCAACTTGTTCAAGTACTTATCCTGGAATGGATATTGACGATGTTGGAGCAGCTGCAGCATCAACAATAGCTGCAGCTAATGTAAATTTGTCGCCTCAGTACCATACTTTGGATTCCCCTAAACCAGAGATAGATAATAATGTTGATGAAGATTGCACTTTACCAGAGCTTGTGCTTAATTCGACTGAATTAGGCGTAGCAGAGAATATGAGTTTTAATAATCTCTCTGCTACCTTGAGTAGTTCTCTTTATATTGCTGAAATTCCCCCTTTAAATAATTTGGATAAAAAACCTGAGTCTGATAAGAGGGTTCAGCCAACATCTACTGAGGAACTTTTTTCAACTAATAATGTTAATGCAATGAACATTGCTGTTAATGACCTCATGAAGAGTGAAGATGGTATTCCGTCCTCAGCTTCAGATAGCTTGAAGAATTTAACCATGGACTTGGAAAATTTTAATCAATTGACTGAAAGAAGATAATGCGAATATCTTACTTTTACTTAAGACGGATTGATATTATGATTGTAAATAAAAAGATTTGCAAATTAAAGTTAGTTGAAGAGTACATAACATTTTAGAAATTGATATTTTTTCATGTGCTTATATTATTTTTGTAATGCCCCATCTGTGATATGCTACAAACAGCCAGATGTCATAGGGACAAGAGTATTGTCGCGAATGCCTTAGCATTAACAATTATACCTCTTTAATACTCACGAACAGCAGTCAACTTAATTCATAATTAAAGTGCTGAAAAATTAGCATTGTCCCCAATTTTTTAATTTCATTATGTGGTTGGGGCCAAAGTTTAGACTCCTATTCCAAATTCATCGTTGATTGTGTGAATAGGTAAATTGACCTAAACTACCAATACTAGATTTGCATGCATTGTCTCCTTAGTATTTAAACTCTTGAGTGTTGAGTATAAATGTTTTTGAATGTTAATTTCACGGTAAATATTGAATTATTCAGCTATGCTTTTCCATTGCATCAATCTTAGCCTGCATTTTGTTATTAGTAACCAGAAGGTTTTTGTTTAGTAAAACTTTGTTACAATTTTAAAATTTTTATCATAATTGGTTTATTTTTAAGATTTCAAATTACTATTGTTTGAACCAACATAAGGCTCTTAAACTTTGAACTAATATAAATAACTAGAGGTCTTAAGAGCCAAATCTGTAAATTT
>Proasellus_arthrodilus_ ENA|HAEQ01028989|HAEQ01028989.1 TSA: Proasellus arthrodilus, contig comp53072_c0_seq2
CTTTAATCTCCACAGTTTGCAACCAAAAAAAATAAAAACAAACAAAAATACGTTGCGTGTTTATGAATGAATATTTGTGTGAATTGCAATGCTATGATATTGTAATAAATCTATAATTTTGTGTTATAGCTTGCTAATATAGTAACTGTGGTAGTTATAATGCTTTTGTTTCACAACTTTTGATAGGTCTGAGACTTTTATAACTTGGCAGTGCCTTTTTGAGAAATGGCAGAAATGTTTATTTCTCCTCATGTTTCTCCAGTTCAATTAGGATTAAATATAAATGACATTATTGATGTTATAGCTGATGATAAAGATTACGGAAATCCAGAAATGTCTTATTTTGCTAGGGGAGGAACAGTATCTGAAGTGTCCGCTGGTTCATCTACTTTGTCAAGAAATGATCCTGATATTGAACAAAAAAGCAAAGCATATGTGCAAATCACTGAACAACCTCAGCCAAAAGCTCTTCGTTTCCGTTATATTTGTGAAGGAAGATCAGCTGGGTCAATACCGGGTGTTAATAGCGCTGCTGAAAATAAAACTTATCCTTCAATCATGATTGTGAATTATAAAGGGCCAGCTGTTGTAGTGGTTTCTTGTGTAACAGTTGACCCCCCATATCGTCCGCATCCCCACAACTTAGTGGGAAAAGAAGGGTGTAGCAAAGGAGTTTGTACAGTTACCATTGATAATGAAGCAATGGAATGCATATTCTCTAATCTTGGTATTCAATGTGTAAAGAAGAAAGATGTTGACCAAGCACTAAAATTGAGAGAAGAAATTAGAGTTGACCCGTTTGGCAGTAAGTTATAGTTTTTGGAGTTTATGATATAAACACCAAATACTTTCT
>Proasellus_assaforensis ENA|HAEP01037053|HAEP01037053.1 TSA: Proasellus assaforensis, contig comp40634_c0_seq1
CAGTTTGCAATAAAAAAATAAATAAATACAAAACAAAAATACGTTGCGTGTTTGTGAATGAATATTTATGAATTGCAATGTTATGATATTGTAATAAATTTGTAATTTCGTACTATAACATGCTAATATAGTAATGGTGGTAGTTATAATGCTATTGTTTCACAGCTTTTGAGTCTGAGCCTTTTCTAACTTGGCAGTGCCTTTTTGAGAAATGGCCGAAATGTTTATTTCTCCACATGTTTCTCCAGTTCAATTAGGATTAAATATAAATGACATTATCTGCAGATTGTGTTGATTTCACAGAGGCTATTTTTTTCAACTATTGGCATTACTCCATCTTATTAACAAGAATTTGATGTTATAGCTGATGATAAAGATTACGCAAATCCAGAAATGTCTTATTTTGCTAGGGGAGGCACAGTATCTGAAGTGTCCGCTGGTTCATCTACTTTGTCAAGAAATGATCCTGATATTGAACAAAAAAGCAAAGCATATGTGCAAATCACTGAACAACCTCAGCCAAAAGCTCTTCGTTTCCGTTATATTTGTGAAGGAAGATCAGCTGGTTCAATACCAGGTGTTAATAGCGCTGCTGAAAATAAAACTTATCCTTCAATTAAGATTGTGAACTATAAAGGGCCAGCTGTTGTAGTGGTTTCTTGTGTAACTGTTGATCCCCCATATCGTCCGCATCCCCATAACTTAGTGGGAAAAGAAGGGTGTAGCAAAGGAGTTTGCACAGTTACCATTGATAATGAAGCAATGGAATGCATATTCTCTAATCTTGGTATTCAATGTGTAAAGAAGAAAGATGTTGACCAAGCACTAAAATTGAGAGAAGAAATTAGAGTTGACCCGTTTGGCACTGGATTTAGCCACAGAAACCAACCTCAAGGTATAGATTTAAATGCAGTTCGTCTTTGCTTTCAAGTTTTCTTAAGCAATGGAAAAAATGGAAAATTTAATTATCCTTTGAAACCAGTTGTTTCAACTCCAATTTATGATAAAAAAGCTACGTCTGACTTAAACATCTGTAAACTCAGTGAGTGTACAAGTTCTGTGGCTGGTGGGAAGGAAATA
>Proasellus_beticus_ ENA|HAFL01098200|HAFL01098200.1 TSA: Proasellus beticus, contig comp98230_c0_seq11
AGATAAATAAATATGTTACTTACTATATCAGTATTGTGATCTTAAAAAGATTATTATTAATTTTCATAATTTTGTTTATTAATTTAACAAACTAATTACGAATGCTTATAGTGATGTAACAAATTTGTTAAAATTTATTTATATGCACAAATTGGAACGCATATGAGTCACGTGTGCAATATCCACCAATCACTTTACTTGTTATCATTTTTTTCTGGGAATTCTTACTCACTTTAGTCTCCACAGTTTGCAACCAAACATAATAAAAACAAAACAAATATACGTTTCGTTCTGTCGGAGGAGTATTTGTGTAAATTGATGTGATATCGGAATAAATTTACAATTTCATATCATAGCATGCCAATTTATTAACTGTCTTATTTATAATGATATGGTTTCACAACTGTTGATAGGTCTGACCCTTATATAAATTGGCAGTGCTTTTTTTGAGAAATGGCTGAAATGTTTATTTCTCCTCATGTTTCTCCAGTTCAACTAGGATTAAATATAAATGACATTATTGATGTTATAGCTGATGATAAAGATTACGGAAATCCAGAAATGTCTTATTTTGCTAGGGGTGGAACAGTTTCTGAAGTCTCTGCCGGTTCATCTACTTTGTCAAGAAATGATCCTGATATTGAACAAAAAAGCAAAGCATATGTGCAAATCACTGAACAACCTCAGCCAAAAGCTCTTCGTTTCCGTTATATTTGTGAAGGAAGATCGGCTGGTTCAATACCTGGTGTTAATAGCTCTGCTGAAAATAAAACTTATCCTTCAATTAAGATTGTGAATTACAAAGGGCCAGCTGTTGTAGTGGTTTCTTGTGTAACTGTTGACCCCCCGTATCGTCCGCATCCCCACAACTTAGTGGGAAAAGAAGGGTGTAGCAAAGGAGTTTGCACAGTTACCATTGATAATGAAGCAATGGAATGCATATTCTCTAATCTTGGTATTCAATGTGTAAAGAAGAAAGATGTTGACCAAGCACTAAAATTGAGAGAAGAAATTAGAGTTGACCCGTTTGGTACTGGATTTAGCCACAGAAACCAACCTCAAGGAATAGATTTAAATGCAGTTCGTCTTTGCTTTCAAGTTTTCTTAAGCAATGGAAAAAATGGAAAATTTAATTATCCTTTGAAACCAGTTGTTTCGACTCCAATATATGATAAAAAAGCTACATCTGACTTAAACATCTGTAAACTCAGTGAGTGTACAAGTTCTGTGGCTGGTGGGAAAGAAATTATTTTGCTCTGTGACAAAGTTACCAAAGAGGACATTCAGATAAGATTCTATGAAGAAAAAGATGGGAGACTAGAATGGGAGGCTTTTGGGGATTTTTTAGCATCCGATGTTCATAAGCAAGTTGCAATATCTTTTAAAACTCCTAAATATAAAGATTTGGAGGTTCAACATTCAATAAATTGTTATATTCAGCTTCTGCGTCCTTCAGATAAAACTACTTCTGAACCAAGACCATTTGAATATCTTCCAATGGATGCAGATCATGTAATAGGAGTCAAAAAAAGGAGAGGTAATGAGAAGGATACCTATCTTGCCAGGGATGATTTAATAATGTGGGCTGATGCAATTGCTAGAAAATCTGGTTCTACTGTGGAAAGTCTTCCATTATCAGTACAAAGACCCGTTAAAGTTGCTGCGAGACCATCACGTCTTTCCGACAAAGTTAAAACTGAGCCACCTGATTCATTTGGTTCACTGTCACCATCTCCAGAACCTAGAACGATTAATTCAGTAAAAGTATCAATATCACCTCAACATAATGGCGGGGGGCTTGTATATCCATCTTCTTCACCCATTGTTCCTGTTTCACTTCCAATGCAAGCCTCAATGAATTACTTTCCATCTTCAACTTGTGGATCACTTTTGCCAATCCACTCACCCCCACAGCCTTACTATTTGGCACCTGGATTGTTTCTTGATCAGTCACACTCTCCTTATTCTCCAGAAAACCCAACTTGTTCAAGTACCTATCCTGGAATGGATATTGATGATGTTGGAGCAGCTGCAGCAGCCACATTAGTTGCAGCTAATGTAAATTTGTCACCTCAGTACCATACTTTGGATTCCCCTAAACCAGAAATAGACAATAATGTTGACGAAGATTGTACTTTGCCAGAGCTTGTGCTCAATTCGAGTGAATTAGGTGTAGCAGAGAATATGAGTTTTAATAATCTCTCTGCTACCTTGAGCAGTTCTCTTTATATTGCAGAAATTCCCCCTTTAAATAATTTGGATA
>Proasellus_cantabricus_ ENA|HAER01011103|HAER01011103.1 TSA: Proasellus cantabricus, contig c12518_g1_i1
TAAATATAAATGACATTATTGATGTTATAGCTGATGATAAAGATTACGGAAATCCTGAAATGTCCTATTTTGCTAGAGGAGGAACTCAATCTGAAGTGTCCGCTGGTTCATCTACTTTGTCAAGAAATGATCCTGATATTGAACAAAAAAGCAAAGCATATGTGCAAATCACTGAACAACCTCAGCCAAAAGCTCTTCGTTTCCGTTATATTTGTGAAGGAAGATCAGCTGGTTCAATACCTGGTGTTAATAGTGCTGCTGAAAATAAAACTTATCCTTCAATTAAGATTGTGAATTATAAAGGGCCAGCTGTTGTAGTGGTTTCTTGTGTAACTGTTGACCCCCCATATCGTCCGCATCCCCACAATTTAGTGGGAAAAGAAGGGTGTAGCAAAGGAGTTTGCACAGTTACCATTGATAATGAAGCAATGGAATGCATATTCTCTAATCTTGGTATTCAATGTGTAAAGAAGAAAGATGTTGACCAAGCACTAAAATTGAGGGAAGAAATTAGAGTTGACCCGTTTGGCACTGGATTTAGCCACAGAAATCAACCTCAAGGTATAGATTTAAATGCAGTTCGTCTTTGCTTTCAAGTTTTCTTAAGCA
>Proasellus_cavaticus ENA|HAES01093144|HAES01093144.1 TSA: Proasellus cavaticus, contig comp281711_c0_seq1
TGAACAAAAGCGTAAAGCCTACGTGCAAATTACTGAACAGCCTCAGGCAAAAGCTCTTCGTTTTCGTTATATTTGTGAAGGGAGATCTGCTGGTTCAATCCCTGGTGTTAATAGTACAGCTGAAAATAAAACTTATCCCTCAATTAAAATTGTGAATTATAAAGGGCCAGCTGTTGTTGTGGTTTCTTGTGTAACTGTTGACCCCCCATACCGTCCACATCCTCACAACTTGGTAGGAAAAGAAGGATGTAGCAAGGGGGTTTGCACAGTTACCATTGACAATGACTCAATGGAATGCATTTTCTCTAATCTTGGTATTCAATGTGTAAAAAAGAAGGATGTTGACCAGGCACTAAAATTGAGGGAGGACATTAGAGTTGACCCATTTGGTACTGGATTTAGCCATAGAAACCAACCTCAGAGTATTGATTTGAATGCAGTTCGTCTTTGCTTTCAAGTTTTTTTAAGCAATGGTAAAAATGGAAGATTCACTTATCCTTTGAAACCGGTTGTTTCATATCCAATTTATGACAAAAAAGCTACGTCAGACTTAAATATCTGTAAACTCAGCGAGTGTACAAGCTCTGTGGCTGGTGGGAAGGAGATAATTTTGCTTTGTGACAAAGTTACCAAAGAGGACATTCAAATAAGATTCTATGAAGAGAAAGATGGGAGACTGGAATGGGAGGCATTTGGAGATTTTTTAGCATCTGATGTTCATAAGCAAGTTGCCATATCTTTTAAAACTCCAAAATATAAAGATTTGGAGGTTCAGCATTCTATAAACTGTTTTATCCAGCTTCAACGTCCTTCAGATAAATCTACTTCGGAACCAAGGCCATTTGAATATCTTCCAATGGATGCAGATCATGTAATAGGAGTCAAAAAAAGGAGAGGGAATGAAAAGGATACCTATATTGGCAGAGAGGATTTAATCATGTGGGCTGATGTAATATCTAGGAAAGCTGGTCCTGCTGGAGAAAGTCTTCCAATATCAGTACAAAGACCTGTTAAAGTTGCTGCAAGACCATCTCGGCTTTCAGACAAAGTTAAAACCGAGCCACCTGATTCATTTGGTTCCTTGTCACCATCTCCAGAACCTAGAGGTATTAAATCTGTGAAAGTTTCTATTTCTCCCCAACATAATGGGGGGGGCCTTGTATACCCAACTCCTTCCCCTATTGTTCCTGTTACTATTCCAATGCAAGTCTCGATGAATTACTTTTCTCCATCATCTTGTGGATCACTTGTGCCAATCCACTCGCCCCAGTCACAGCCTTATTACTTGAATCCTGGATTATTTCTTGATCCCACTCACTCTCCTTATTCTCCAGAAAATCCTTGTTCAAGCACTTATCCTAGAATGGATATTGACGATGCTTCAGCAGAAGCTACAGCAAC
>Proasellus_coiffaiti_ ENA|HAEU01050784|HAEU01050784.1 TSA: Proasellus coiffaiti, contig comp60079_c0_seq3
GGGACTCACTCACTGTAGGCACTTGTACAGTTTGCAAGTTGCAACAAAATTATAAAAACAAAATAAAATTATGTTGTGAATGAATATTTAAAGTTTGTATACGATGTTGCTTTAATTTCCTACGAAGCCTATACAGGCTAGTCACTTTACTATAGTGATAGTATAAACTATAATGCTAGAATATTTTATATTCATCTGTTGATAGGTTTCAACCTTTTATAAATTGGCAGTGTTTTTTGGGGATATGGCGGAAATGTTTATTTCTTCTCATGTGACTCCAGTTCAATTAGGATTAAATATAAATGACATAATTGATGTTATAGCTGATGATAAAGATTACGGAAATCCTGACATGTCTTGTTTTGCAAGAGGGGGAACTCAATCAGAAGTTTCAGCTGGTTCATCTAGTTTGTCAAGAAATGACCCTGATATTGAACAAAAGCGCAAAGCTTACGTGCAAATTACTGAACAACCTCAGGCAAAAGCTCTTCGTTTCCGTTATATTTGTGAAGGAAGATCTGCTGGGTCAATACCTGGTGTTAATAGTACTGCTGAAAATAAAACTTACCCCTCAATTAAAATCGTAAATTATAAAGGGCCTGCTGTTGTAGTGGTTTCTTGCGTAACTGTGGACCCCCCATATCGTCCTCATCCTCACAACTTGGTAGGAAAAGAAGGGTGTAGCAAAGGGGTTTGCACAGTAACTATTGACAATGACTCGATGGAATGCATATTCTCTAATCTTGGTATTCAATGTGTAAAAAAGAAAGATGTTGACCAAGCACTGAAATTGAGGGAAGAAATTCGAGTTGACCCATTTGGCACCGGATTCAGCCACAGAAACCAACCTCAGAGCATAGATTTAAACGCAGTTCGTCTTTGCTTTCAAGTTTTTTTAAGCAATGGTAAAAATGGAAGATTTACTTATCCTTTGAAACCAGTTGTTTCATTACCAATTTATGATAAAAAAGCTACGTCAGACTTGAACATCTGTAAACTCAGCGAGTGTACAAGCTCTGTGGCAGGAGGGAAGGAAATTATTTTGCTCTGTGACAAAGTTACCAAAGAGGATATTCAAATAAGATTCTATGAAGAGAAAGATGGGAGACTGGAATGGGAAGCATTTGGAGATTTTTTAGCTTCTGATGTTCATAAACAAGTTGCCATATCTTTTAAAACTCCTAAATATAAAGATTTGGAGGTTCAGCATTCTATAAACTGCTTTATCCAGCTTCAGCGCCCATCAGATAAATCAACTTCAGAACCAAGACCATTTGAATATCTTCCAATGGACGCAGATCATGTGATAGGAGCCAAAAAAAGGAGAGGGAATGAAAAAGATACCTATATTGGCAGGGAGGATTTAATCATGTGGGCTGATGCAATTGCTAGAAAATCTGGTCCAGCTGGGGAAAGTCTTCCAGTATCAGTACAAAGGCCTGTTAAAGTTGCTGCAAGACCATCTCGCCTTTCTGACAAAGTTAAAACCGAGCCACCTGATTCATTTGGTCCATTGTCACCATCTCCAGAACCAAGAGTTATTAAAGCTGTGAAAGTTTCTATATCTCCTCAACATAATGGTGGAGGCCTTGTATATCCACCACCGTCTCCCATTGTTCCAGTTACTATTCAAATGCAAGCCCCAATGAATTACTTTCCGACGTCTTCCTGTGGGTCGCTTATGCCAATCCACTCCCCCCAGTCACAGCCTTACTATATGACACCTGGATTATTTCTTGATCCCACTCACTCTCCTTATTCTCCAGATAATCTTTCGTGTTCAAGCACTTGTCCGGGAATGGAATATGATGATGTTGGAGTGAGAGCAGAAGCTACTGCAACTGGAAATTTGCCTCAATACCACACTTTGAACTCTCCCAAACCAGATATTGATAATAATGATGGTAATGATAGCACTTTACCCGAACTTGTCCTTAATTCCTGTGAATTAGGTGTAGCAGAGAATATGAGTTTTAACAACCTTTCTGCTACTTTGAGCAGTTCTCTTATTATTGCTGATGCTCCGCCATTAAATAATTTGGACAAAAAACCTGAACTTGATAAGAGGACACAACCAACGTCAACAGATGATATTTTTTCCTCTCATATTGTTCATGCGATGAATATCGCTGTCAATGACATCATGAAGAGTGAAGATGGAATTCCGTCTTCATCTTCAGATAGCTTAAAGAATTTAACTATGGCCTTGGAAAATTTTAATCAGTTAACTGAAAGAAGTTAATACAGAATTCTCACTTTTATTTTGCATGGATCGATTGTAAATAAAATGATTATTATTTTTGAAAATTAGTTGACAAATACATTATATTTACTTTGATGTTTAAGATTTACAATGATATTTTTTCATGTGCTAATATAATTTTTGTTATGCCCCATCTGTGATAATGCTACAAACAGCCAGACGTCATATAGACAGAAGTATTGTCACAAATGCCTCAGAATTAACAATTGTACCTTTAAATACTCACAAACAATGGTTAACATAGGTTTACTTATTACTGCTAAGTTCAATCTCTCATCTGTCGCATTGATTACTTTTCCCATTGCAATATTCACTTTGGATAATATATTTTGAATTCCTATTCAACATTGTTTTTATTCGTGTGAACGGTAAACATAATACAGTATACAAGATTCATATGATCCTTATTATTTAAATTCTTAAAGTGATGACTAAAAAAGTGATGCATTTATGTATGGGATTATTCATACGCTAGTTACTTCATAATCATGATTTTTGTTTTGTTTTACCTTAGCACCACATTTGACTGAACTTGCTGCATACATATTTTGCATTTTATTAATGGGGACTAACAGTTTGTGTAAAAAACTAGAACTTGTGTTATTTACATTTATTAAACTTTATAATTTA
>Proasellus_coxalis_ ENA|HAET01008654|HAET01008654.1 TSA: Proasellus coxalis, contig comp14573_c0_seq1
ATTATAATATTAATAACACAATGAATAAAATAATAGTTGAAAGAACCTCAAAATGATATATAAGTTAGGGTGTTTTTCAATTGATCTCGTTGGTATGCTATTTCTTTGTTACAATGTTTGTTGTGTAAATGTTCTAGTTGAAGTAAAACTAAGGAACTGTCTATATAAATTTGACATCAATTCATGATGTCTAAAAGATCTTTACCGCCGCCATTAGAATGGAACATAGAATCTTACTCATCTCGAAACATAGACGAAGAAGGCTTAATCGCTCAGTCAACCTATAGCCCTCATAGATCCGAGCCTTCTCATCCAACAAGCCATGAACATGATGTACGAACGTATAGTACAAATGGAATTGTGCATTCCATGCCTATTCCTGTTCCTACCCAAGAACCTTCTTCACAATCTTCCGTGACAACGTCTCAGACGATCCCTTATCCGATATCTGATCTCCATCCCACTTCCTACGATATACCTCATCAGTCTCAATTTTCCGAACAAGACCCGCTCTACCAAGCAGCCATTCAGGATTTTCCCCCTCGAATATCTAGTCCTTATATTCCACAACAAAGTTATCACGAAGAAAAACTGTCATCGTATGATGGTAACAGACATATAAGTCCATCCAGCTCATATTCTCCCAGAGAGCGTTCATCCACAGCATTCCCCGAAGCATCTACAACATATTCCATTAGTCCACGGAATGAGGAGTACTTTAGCTATGGAGTAGAAAATACTCGCTTGCCGTTACCTAATCCTAATAGGAGGCCTCGTCGATCTCGGAAGACTACTGCTCCACACTCGCCTTACCGAAAGGAATATCGTCATGTCGGAACAAGAGGGCACTCAACAGTTGGTAGACCAAGAAAATCCAGAAATCACAACGGAAGAATAAACCGTGGCGCTTCCTCCTTTGCTTCACAGTCATCACCATTGAGTTTAAATGATTCAGGTGAATTCGGAACGGACCCTAATTTAATTGGAAATGGCAACTGTGGTGATCTGCACTTTGATAAAGATAAGGTCTATGTTGAAATTATTGAACAGCCTCAGCCTAAAGCTTTAAGATTTCGTTATATATGTGAAGGGAGATCGGCTGGTTCAATACCTGGGGTCAATAGTTCCCCAGAAAATAAAACTTATCCTACTATAAAGATAGGGAACTATAAAGGACCAGCTCTAGCAGTCGTATCTTGCGTTACGGTGAACGTGCCGCATCGTCCTCATCCGCACAATCTAGTGGGCAAGGACGGGTGCGAAGGCGGAGTTTGTTCAGTCGTCATTGATAACGACACAATGATTTGTTCCTTTTCTAACCTCGGAATTCAGTGTGTGAAGAAAAGAGACGTTGAGAAATCGCTCGTTAAGCGAGAAGAGAAGAACGTTGATCCATACTGTACTGGATTTTCTCATCGAAATCAACCGCAGAACATCGATTTGAATGCAGTTCGACTTTGTTTTCAGGTTTACTTAAAGGACAGAAAATCCGGGGAACACATTCCACTACCCCCGATTGTATCAGAGCCCATTTATGATAAAAAGGCAACAGCTGATCTTGTTATAAACAAACTGAGTGATTGCTCTAGTAGCGCCTACGGGGGCCGAGAAATAATTTTGCTTTGTGATAAAGTGACGAAAGAGGATGTTCAAGTTAGATTCTTCGAACAAGTGGGCAGTCGAGTGATTTGGGAAGATTTTGGCGAATTTCAAGCTTCTGATGTCCATAAACAAGTTGCCATAACCTTCAAGACTCCGAAATATTGTAATTTAGACATTAAAAACCCAGTCAACGTTTTTGTTCAGTTGTGCCGACCGTCGGATAATTGTACTTCTGAACCAAGGCCGTTTTTATACTACCCTCTTGACACAGGTCAAGCGCGAATAGCTCAGCCGTCAACGTCATCAAAAATTCCCAAACCTTCAAGAACTTCAAGTCCGTTCGATGAGGAGGAAGCTGTGGGCAAAACTGGAGCAACTTATCCTACTGCTGCGACGTCAACAAAAGCTCTCAAACCTGCAAGAAGCATCAGTCCATTTGACGAACTAGAATCTTTCGAACAATATTCATCTTCTTCGTCTCCTCGGGGGCACAAATACAAGAGTAGAATGCCTCCTCCAGAGCCATCTTATACTATACCCATACCTGAGCCAACCCAAGAGTTTATACTTCCGCATCCACTGCCCCAGTATCATAATCCGAACGTAAAAGAAATGACTAACCATTTACCAAAAGCCATCTCATATTCTTCATGCCAAACATTAGATCCTACAGAAGTTTATACCGGGAATGCTTCTGTTAGTCAAACAGCTGCAAGTCACGAAGATATATTGGATCTAGACAGTCAACATTTAGTACCCAGTATTGATGCGTTACCAGATTTAGGATTAATATCCACAAGGGACCTTTACAGCTCTGAAATTAATCTAACAAACCTTGCATTAACTGGAGTAGTTGCTCAAAGTGAACCTCATGTTTCATCTAGTCGTGGCAGTTACTTATCTAATACCATTCATCCCAGTAGAAGAGTGGCTCAAGAAGCCAGTGAAATGCCTCCTTTGAACATGCCTTTATTGACCCTCTCAAGGAAGTCACCAGATGATGAAGAATCATGTTCATCTCCCAATTCTGAAAGCTTTAAAAAACTAAAATTAGACCTGGAGGCTTTGAATAAATTGTCAAGATGACAATCAGAACTTAAGTCACTTTTGTCAGTCAAGTAATATTTCATAGTTATGGATGAAACTAGTAAAAGAAATATTCTTTTAGTGGAAGTGATATATTTGGTTTTCATTTGACATTTTACCACATATACTTGTGCACTTTATATATAAATATTCAGTCAGAATTGAGTCGGTAACATT
>Proasellus_ebrensis ENA|HAEW01080225|HAEW01080225.1 TSA: Proasellus ebrensis, contig c60049_g1_i1
AGTACTTTTTTTTTTTTTTTGCAACCAAAAAAAAATAAAAACAAAACAAAAATACGTTGCGTGCTTGTGAATGAATATTTGTGTGGATTGCAATGCTATGATACAATAATAAATTAATAATTTCGTATTGTGGCATGCTAATATAGTAACAGTGGTATTTATAATGCTATTGATACACAACTGTTGATAGGTCTGAGCCTTTTATAAATTGGAAGTGCCTTTTTGAGATATGGCAGAAATGTTTATTTCTCCTCATGTTTCTCCAGTTCAATTAGGATTAAATATAAATGACATTATTGATGTTATAGCTGATGATAAAGATTACGGAAATCCTGAAATGTCCTATTTTGCTAGAGGAGGAACTCAATCTGAAGTGTCCGCTGGTTCATCTACTTTGTCAAGAAATGATCCTGATATTGAACAAAAAAGCAAAGCATATGTGCAAATCACTGAACAACCTCAGCCAAAAGCTCTTCGTTTCCGTTATATTTGTGAAGGAAGATCAGCTGGTTCAATACCTGGTGTTAATAGTGCTGCTGAAAATAAAACTTATCCTTCAATTAAGATTGTGAATTATAAAGGGCCAGCTGTTGTAGTGGTTTCTTGTGTAACTGTTGACCCCCCATATCGTCCGCATCCCCACAATTTAGTGGGAAAAGAAGGGTGTAGCAAAGGAGTTTGCACAGTTACCATTGATAATGAAGCAATGGAATGCATATTCTCTAATCTTGGTATTCAATGTGTAAAGAAGAAAGATGTTGACCAAGCATTAAAATTGAGGGAAGAAATTAGAGTTGACCCGTTTGGCACTGGATTTAGCCACAGAAATCAACCTCAAGGTATAGATTTAAATGCAGTTCGTCTTTGCTTTCAAGTTTTCTTAAGCAATGGAAAAAATGGAAAATTTAATTATCCTTTGAAACCAGTTGTTTCGACTCCAATTTATGATAAAAAAGCTACATCTGACTTAAACATCTGTAAACTCAGTGAGTGTACAAGCTCTGTGGCTGGTGGGAAGGAAATAATTTTACTCTGCGTTGATACCACT
>Proasellus_escolai_ ENA|HAEV01051154|HAEV01051154.1 TSA: Proasellus escolai, contig comp97090_c0_seq3
TATCAACGCAGAGTACTTTTCTTACTCATTTTAGTTTGTAACCAAAAAAAATAAAAAGAAAACAAATATACGTTTCGTTCTTGTGAATGAGTATTTGTGTAAATTGATGTGATATAGTAATACACTGTACATTTATAATTTCGTATTATAGCATGATTACATAGTAACGGTGTTAGTTATAATGCTATTGTTTCACAACTGTTGATAGGTCTGACCCTTTTATAAATTGGCAGTGCTTTTTTGAGAAATGGCTGAAATGTTTATTTCTCCTCATGTTTCTCCAGTTCAATTAGGATTAAATATAAATGACATTATTGATGTTATAGCTGATGATAAAGATTACGGAAATCCGGAAATGTCTTATTTTGCTAGGGGTGGAACAGTTTCTGAAGTGTCTGCAGGTTCATCTACTTTGTCCAGAAATGATCCTGATATTGAACAAAAAAGCAAAGCATATGTGCAAATCACTGAACAACCTCAGCCAAAAGCTCTTCGTTTCCGTTATATTTGTGAAGGAAGATCGGCTGGTTCAATACCTGGTGTTAATAGCTCTGCTGAAAATAAAACTTATCCTTCAATTAAGATTGTGAATTACAAAGGGCCAGCTGTTGTAGTGGTTTCTTGTGTAACTGTTGACCCCCCGTATCGTCCGCATCCCCACAACTTAGTGGGAAAAGAAGGGTGTAGCAAAGGAGTTTGCACAGTTACCATTGATAATGAAGCAATGGAATGCATATTCTCTAATCTTGGTATTCAATGTGTAAAGAAGAAAGATGTTGACCAAGCACTAAAATTGAGAGAAGAAATTAGAGTTGACCCGTTTGGTAGTAAGTTATAGTTTTTAAAGTTTATTTAATAAACAACAAATACTATCTAATACTGTACTTAATATA
>Proasellus_grafi ENA|HAEX01016476|HAEX01016476.1 TSA: Proasellus grafi, contig c18281_g1_i1
GGTGTTAATAGCGCTGCTGAAAATAAAACTTATCCTTCAATTAAGATTGTGAATTATAAAGGGCCAGCTGTAGTAGTGGTTTCTTGTGTAACTGTTGACCCCCCATATCGTCCGCATCCCCACAATTTAGTGGGAAAAGAAGGGTGTAGCAAAGGGGTTTGCACCGTTACCATTGATAATGAAGCAATGGAATGCATATTCTCTAATCTTGGTATTCAATGTGTAAAGAAGAAAGATGTTGACCAAGCACTAAAATTGAGGGAAGAAATTAGAGTTGACCCATTTGGCACTGGATTTAGCCACAGAAATCAACCTCAAGGTATAGATTTAAATGCAGTTCGTCTTTGCTTTCAAGTTTTCTTAAGCAATGGAAAAAATGGAAAATTTAATTATCCTTTGAAACCAGTTGTTTCGACTCCAATATATGATAAAAAAGCTACATCTGACTTAAATATCTGTAAACTCAGTGAGTGCACAAGCTCAGTGGCTGGTGGGAAAGAAATTATTTTACTCTGTGACAAAGTTACCAAAGAGGACATTCAGATAAGATTCTATGAAGAAAAAGATGGGAGACTGGAATGGGAGGCTTTTGGGGATTTTTTAGCATCCGATGTTCATAAGCAAGTTGCCATATCTTTTAAAACTCCTAAATATAAAGATTTGGAGGTTCA
>Proasellus_granadensis ENA|HAEY01058502|HAEY01058502.1 TSA: Proasellus granadensis, contig comp72880_c0_seq4
AAAACAAAATTTCAGATGGACTAAACTAAAAAGCATTATTAAACTGATATTATTATCAGTTTTTAAAAAATCTAATTTTCAGGGGCAATTAAAACTGAAAATTGTTAAAACCGGTTTTAAGAGCTCGATTTCGGTTTTAATGATTAAATTTCAAAACCGATTTCGAACCCTAGTTCCGCCGTATACTTTTTCGCGACTAGAAAATATACTGCGATATAATGTTTGGAAATGCTTTTAGCAATTTGGTTGTGTTACAAAGCTTCTGAAACTCTGCATCTATAAATTTAAAGAAGTTTGGTTACACAAGATCTGTATACAATAAATGTATAGCTGTCTATAAAGTTAGTTTGTTTGAAATTTTGAATAGCATAAAAAAATTTAATCCATTTTATTAGTTTTATGCATTTGCTTCTAAATTAATATTACTGTTACATTTTATTATTTTCAGGTACAAATCACTGAACAACCTCAGCCAAAAGCTCTTCGTTTCCGTTATATTTGTGAAGGAAGATCGGCTGGTTCAATACCTGGTGTTAATAGCTCTGCTGAAAATAAAACTTATCCTTCAATTAAGATTGTGAATTACAAAGGGCCAGCTGTTGTAGTGGTTTCTTGTGTAACTGTTGACCCCCCGTATCGTCCGCATCCCCACAACTTAGTGGGAAAAGAAGGGTGTAGCAAAGGAGTTTGCACAGTTTACCATTGATAATGAAGCAATGGAATGCATATTCTCTAATCTTGGTATTCAATGTGTAAAGAAGAAAGATGTTGACCAAGCACTAAAATTGAGAGAAGAAATTAGAGTTGACCCGTTTGGTACTGGATTTAGCCACAGAAACCAACCTCAAGGAATAGATTTAAATGCAGTCCGTCTTTGCTTTCAAGTTTTCTTAAGCAATGGAAAAAATGGAAAATTTAATTATCCTTTGAAACCAGTTGTTTCGACTCCAATTTATGATTTGAGTTCAGACCGGCGT
>Proasellus_hercegovinensis ENA|HAEZ01046230|HAEZ01046230.1 TSA: Proasellus hercegovinensis, contig comp84526_c0_seq2
ACTTGTTATCATATAGTTCTGGGAATCCTTACTCACTTTAGACTCCTAGTCCCAGTTTGCAATCAAACTATATAAAAAAAATAAAAAAAATATGTTGCGGATGAATATTTGTATGGTTTGCGTCGCTATGTTGTTGTAATAATTTCTTACTATAGTTTATTAATGTAATAACAGTATAAACTAAAATGCTATAGATACGCAACTGTTGATAGGTCTGAGCCTATCATAAATTGGCAGTGCCTTTTTGAGGAATGGCCGAAATGTTCATTTCGCCTCATGTAACTCCAGTTCAATTAGGACTAAATATAAATGACATCATTGATGTTATAGCCGATGATAAAGATTACGGAAATCCAGACATGTCTTGTTTTGCCAGAGGAGGAACTCAATCCGAAGTGTCAGCAGGTTCATCTACATTGTCTAGAAATGATCCTGACATTGAACAAAAGCGCAAAGCCTACGTGCAAATCACTGAACAACCTCAGCCAAAAGCTCTTCGTTTCCGTTATATTTGTGAAGGCAGATCAGCTGGTTCAATACCTGGTGTTAATAGTGCTGCTGAAAATAAAACTTATCCTTCAATTAAAATTCTGAATTATAAAGGGCCAGCTGTTGTAGTGGTTTCTTGCGTAACTGTTGACCCCCCATATCGTCCACATCCTCACAATTTGGTTGGAAAAGAAGGGTGTAGTAAAGGGGTTTGCACTGTTACCATTGACAATGATACAATGGATTGCATTTTCTCTAATCTTGGCATTCAGTGTGTAAAAAAGAAAGATGTTGATCAAGCACTAAAATTGAGGGAAGAAATAAGAGTTGATCCATTTGGCACTGGATTTACCCATAGAAACCAACCTCAAAATATTGATTTAAATGCAGTTCGTCTTTGCTTTCAAGTCTTTTTAAGCAACGGAAAAAATGGAAGATTTACTTATCCTTTGAAACCAGTTGTTTCTAATCCAATTTATGATAAAAAAGCCACATCTGACTTAAACATCTGTAAACTCAGCGAATGTACAAGCTCTGTGGCTGGTGGAAAGGAAATAATTTTACTCTGTGACAAAGTTACCAAAGAGGACATTCAAGTAAGATTCTATGAGGAGAAAGATGGGAGACTGGAATGGGAAGCTTTTGGAGATTTCTTAGCTTCAGATGTTCACAAGCAAGTTGCCATATCTTTTAAAACTCCTAAATATAAAGATCTGGAGGTTCAACATTCAATAAACTGCTATATTCAGCTTCATCGTCCATCGGATAAATCGACTTCGGAACCAAGACCATTTGAATATCTTCCAATGGATGCAGATCATGTAATAGGAGTCAAAAAAAGGAGAGGGAATGAAAAGGATACGTACATCGCCAGGGACGATTTAATTATGTGGGCTGAGTCAATTGCTAGAAAATCTGGTGCTGCAGGGGAAAGTCTTCCGATATCAGTACAAAGACCTGTCAAAGTTGCTGCAAGAACATCTCGACTTTCGGACAAAGTTAAAACCGAGCCACCTGATTCATTTGGTCCATTATCACCATCTCCAGAACCTAGAGGTATCCAATCTGTGAAAGTTTCAATATCACCTCAACATAATGGCGGTGGCCTTGTGTATCCAGCCCCTCCCCCCATCGTTCCTGCTACCCTTCCAATGCAGGTATCAATGAATTACTTCTCGTCACCATCATGGTGGTTGGGGAGG
>Proasellus_ibericus_ ENA|HAFA01038610|HAFA01038610.1 TSA: Proasellus ibericus, contig comp61325_c0_seq1
TTTTTTTTTTTTTTTTTGTTCTGGGAATTCTTACTCACTTTAATCTCCACAGTTTGCAACCCAAAAATAAAAATAAAAACAAAACAAAAATACGTTGCGTGTTTGTGAATGAATATTTGTGTGAATTGCAATGCTATGATATTGTAATAAATTTATAATTTCGTATTATAGCATGCTAATATAGTAACGGTGGTAGTTATAATGCTATTGTTGCATAACTTTTGATAGGTCTGAGCCTTTTATAACTTGTCAGTGCATTTTTGAGAAATGGCAGAAATGTTTATTTCTCCTCATGTTTCACCAGTTCAATTAGGATTAAATATAAATGACATTATTGATGTTATAGCTGATGATAAAGATTACGGGAATCCAGAAATGTCTTATTTTGCTAGGGGAGGAACAATATCTGAAGTGTCCGCTGGTTCATCTACTTTGTCAAGAAATGATCCTGATATTGAACAAAAAAGCAAAGCATATGTGCAAATCACTGAACAACCTCAGCCAAAAGCTCTTCGGTTCCGTTATATTTGTGAAGGAAGATCAGCTGGTTCAATACCTGGTGTTAATAGCGCTGCTGAAAATAAAACTTATCCTTCAATTAAGATTGTGAACTATAAAGGGCCAGCTGTTGTAGTGGTTTCTTGTGTAACTGTTGACCCCCCATATCGTCCGCATCCCCACAACTTAGTGGGAAAAGAAGGGTGTAGCAAAGGAGTTTGCACAGTTACCATTGATAATGAAGCAATGGAATGCATATTCTCTAATCTTGGTATTCAATGTGTTAAGAAGAAAGATGTTGACCAAGCACTAAAATTGAGAGAAGAAATTAGAGTTGACCCGTTTGGCACTGGATTTAGCCACAGAAACCAACCTCAAGGTATAGATTTAAATGCAGTTCGTCTTTGCTTTCAAGTTTTCTTAAGCAATGGAAAAAATGGAAAATTTAATTATCCTTTGAAACCAGTAGTTTCGA
>Proasellus_karamani_ ENA|HAFC01055655|HAFC01055655.1 TSA: Proasellus karamani, contig comp71176_c0_seq3
ATGTTGATCAGGCACTAAAATTGAGGGAAGAAATAAGAGTTGATCCATTTGGCACTGGCTTTACCCATCGAAACCAACCTCAAAATATTGATTTAAACGCAGTTCGTCTTTGCTTTCAAGTCTTTTTAAGCAATGGAAAAAATGGAAGATTTACCTATCCTTTGAAACCAGTTGTTTCCAATCCTATTTATGATAAAAAAGCGACATCTGACTTAAACATCTGTAAACTCAGCGAATGTACAAGTTCTGTGGCTGGTGGGAAGGAAATAATTTTACTCTGTGACAAAGTTACCAAAGAGGACATTCAAGTAAGATTCTATGAGGAGAAAGATGGGAGACTAGAATGGGAAGCTTTTGGAGACTTCTTAGCTTCAGATGTTCACAAGCAAGTTGCAATATCATTTAAAACTCCTAAATATAAAGATCTGGAGGTTCAACATTCAATAAACTGCTATATTCAGCTTTACCGCCCATCAGATAAATCAACTTCGGAACCAAGACCATTTGAATATCTTCCAATGGATGCAGATCATGTAATAGGAGTCAAAAAAAGGAGAGGGAATGAAAAGGATACGTACATCGCCAGGGACGATTTAATTATGTGGGCTGAGTCAATAGCTAGAAAATCTGGTGGGGCTGGGGAAAACCTTCCGATATCAGTACAAAGACCTGTCAAAGTTGCTGCAAGAACATCTCGACTTTCAGACAAAGTTAAAACGGAGCCACCTGATTCATTTGGCCCATTATCACCATCTCCAGAACCTAGAGGTATCCAATCTGTGAAAGTTTCAATATCACCTCAACATAATGGCGGAGGTCATGTGTATCCAGCCCCTACCCCCATTGTTCCAGTTACCATTCCAATGCAGGTTGCATTGAATTACTTCCCATCATCACCTTGTGGATCACTTGTTCCAATCCACTCTCCCCAGCCACAGCCATACTTCTTGACGCCTGGAGGATTATTTCTTGATCCTACTCACTCTCCATACTCTCCAGAAAACTCTACTTGCTCAGGAGCTTATCCTGGAATGGATATTGATGATGTTGGGGCAACTGGAGCAGCAGAACAAGTTAGAGCATCTGGAAATTTGCAACAGTATCATGCTTTGGGTTCTCCTAAACCAGAGATTGATAATAATGATAGTACCTTACCCGAACTTGTGCTTAATTCATGTGAATTAGGGGTAGCAGATAATATGAGTTTCAATAATCTTTCTGCTAGCCTAAGCAGTTCTCTTAATATTGCTGATATTCCTCCACTAAATAATTTGGATAAAAAACCGGAACCTGATAAAAGAGTTCAACCAACATCTTCGGACGATCTTTTTTCCACTAACAATGTTCATGCAATGAACATTGCTGTTAATGACCTTATGAAGAGTGAAGATGGCATTCCATCAGCTTCAGATAGCTTGAAGAATTTAACAATGGACTTGGTAAATTTTAATCAATTGACTGAAAGAAGTTAATGCTGAGCTCTCACTTTCCTTTAACATAGACTAATTTTACAATTGTAAATAAAATGATTCAACTTTGCAATATTATTTACTATTAATATTTGTTCATGTGCTAAGATTATTTTTGTAATGTCCAATCTGTGATAATGGCACAAACGGCCAAATGTCATAGAGTATTGTCACCAATGCCTCAGCATTAACAATTGTACCTCTTTGATACTCACAAACAATAGTCAACATAATAATGAGCTAAATTTTATACTTCATTCTCTCAATTGTCATTTATCTTGTTGTAAATTTTCCATTGCAATGTGTGATAAAGTTGAATATTATATTGCAAATTATTATTTGGCTCTGTAATTATGATAAATGGCCGGTCATTACTTAAATACCAGATTAATATAAATTGTATTTTTATTATGTTTACAAAATATAATACCATTTAAGGATTGATTATAAATGTCATTCATTTAACTTAAAATTGTGAATTTATTAGATGCTTGATATGTCATGCAGCTATACTATAGCCTGCATGTGTTACAATGAACTGTACCGGCTATATAATGTTTGTGAATGGGGCCCGATCATTTGTGTACAAAATTTTTAACAATTTTCTTACGTTTCAATAATTACCTTAATTAACTTCTAAGTTTTATTGCATTTTACTAATGGATTTAAATCATTTACAATACTTTTGACTGTTAAAGTAAGATAGCGCTAGACTCTATAAGAGTGAAAATATAATTTGGATTAATTAAGGAGAAATTTCTTTCAAATTGTAACTATGAAATTTTCGATCGTAATTGTGTATCACTATGAGTGATATTTTGGCTATGCACCGTTGTTTGTCCCATTGAAATATTTTAATTCATAAATCCAGATGGAATGCTACATTGTACTTTATAATTAGGAATAATTAAGACTTTAAAATCTTCTGTTATCCATTGAATGTGACGCTAGGTGTTGCTACTATTGTAGGTTGTAAGCTTTGCAACCATT
>Proasellus_margalefi_ ENA|HAFD01013247|HAFD01013247.1 TSA: Proasellus margalefi, contig comp27157_c0_seq2
AAAAAAAATAATAAAAACAACAAAAATACGTTGCTTGCTTGTGTATGAATATTTGCAATGCTATGATATAGTAATTCATTTGCAATTTCGTATTATAACATGCTAATATAGTAACGGTGTTATTTATAATGCTATTGCTTGACAACTGTTGATAGGTCTAAACCTTTCATAAATTGGCAGTGCCTTTTTGAGAAATGGCAGAAATGTTTATTTCTCCTCATGTTTCTCCAGTTCAATTAGGATTAAATATAAATGACATTATCTGCAGATTGTGTTGATTTCACTGAGGCTATTTTTACAACTATTGGCATTACACCATCTTATTAACAAGAATTTGATGTTATAGCTGATGATAAAGATTACGGAAATCCAGAAATGTCTTATTTTGCTAGGGGAGGAACAGTATCTGAAGTGTCCGCTGGCTCATCTACTTTATCAAGAAATGATCCTGATATTGAACAAAAAAGTAAAGCATATGTGCAAATCACTGAACAACCTCAGCCAAAAGCTCTTCGTTTCCGTTATATTTGTGAAGGAAGATCAGCTGGTTCAATACCTGGTGTTAATAGCTCTGCTGAAAATAAAACTTATCCTTCAATTAAGATTGTCAATTATAAAGGGCCAGCTGTTGTAGTGGTTTCTTGTGTAACTGTTGACCC
>Proasellus_meridianus_ ENA|HAFE01051765|HAFE01051765.1 TSA: Proasellus meridianus, contig comp65472_c0_seq7
TGCTGAAAATAAAACTTACCCTTCAATTAAGATTGTGAATTATAAAGGGCCAGCTGTTGTAGTGGTTTCTTGTGTAACTGTTGACCCCCCATACCGTCCACATCCTCACAACTTAGTGGGAAAAGAAGGGTGTAGCAAAGGGGTTTGCACAGTTACCATTGATAATGAAGCAATGGAATGCATATTCTCCAATCTTGGTATTCAATGTGTAAAGAAGAAAGATGTTGACCAAGCACTAAAATTGAGGGAGGAAATTAGAGTTGATCCGTTTGGCACTGGATTTAGCCACAGAAACCAACCTCAAGGTATAGATTTAAATGCAGTTCGTCTTTGCTTTCAAGTTTTCTTAAGCAATGGAAAAAATGGAAAATTTAATTATCCTTTGAAACCAGTTGTTTCAACTCCAATTTATGATAAAAAAGCTACATCTGACTTAAACATCTGTAAACTCAGTGAGTGTACAAGTTCTGTGGCTGGTGGGAAGGAAATAATTTTACTCTGTGACAAAGTAACCAAAGAAGACATTCAGATAAGATTCTATGAAGAAAAAGATGGGAGACTAGAATGGGAGGCTTTTGGGGATTTTTTAGCATCCGATGTTCATAAGCAAGTTGCCATATCTTTTAAAACTCCTAAATATAAAGATTTGGAGGTTCAACATTCAATAAATTGTTATATTCAGCTTCTGCGTCCTTCAGATAAAACTACTTCTGAACCAAGACCATTTGAATATCTTCCAATGGATGCAGATCATGTAATAGGAGTCAAAAAAAGGAGAGGTAATGAGAAGGATACATATATTGCCAGGGATGATTTAATAATGTGGGCTGATGCAATTGCTAGAAAATCTGGTTGTTCTGCGGAAAGTGTTCCATTATCAGTACAAAGACCTGTTAAAGTTGCTGCAAGACCATCACGTCTTTCAGACAAAGTTAAAACTGAGCCACCTGATTCATTTGGTTCACTATCTCCATCTCCAGAACCTAGAACGATTAATTCTGTGAAAGTATCAATATCACCTCAACATAATGGTGGGGGTCTTGTATATCCAACTCCTTCCCCCATTGTTCCAGTTTCACTTCCAATGCAAGCCTCGATGAATTACTTTCCATCTTCTACTTGTGGATCTCTTTTGCCAATCCACTCACCTACACAGCCTTACTATTTGGCACCTGGATTGTTTCTTGATCCATCACACTCCCCTTATTCTCCAG
>Proasellus_ortizi_ ENA|HAFF01028831|HAFF01028831.1 TSA: Proasellus ortizi, contig c26053_g2_i1
TGCTGAAAATAAAACTTATCCTTCAATTAAGATTGTGAATTATAAAGGGCCAGCTGTTGTAGTGGTTTCTTGTGTAACTGTTGACCCCCCATATCGTCCGCATCCTCACAATTTAGTGGGAAAAGAAGGGTGTAGCAAAGGAGTTTGCACAGTTACCATTGATAATGAAGCAATGGAATGCATATTTTCTAATCTTGGTATTCAATGTGTAAAGAAGAAAGATGTTGACCAAGCACTAAAATTAAGGGAAGAAATTAGAGTTGACCCGTTTGGCACTGGATTTAGCCACAGAAATCAACCTCAAGGTATAGATTTAAATGCAGTTCGTCTTTGCTTTCAAGTTTTCTTAAGCAATGGAAAAAATGGAAAATTTAATTATCCTTTGAAACCAGTTGTTTCGACTCCAATTTATGATAAAAAAGCTACATCTGACTTAAACATCTGTAAACTCAGTGAGTGTACAAGCTCTGTGGCTGGTGGGAAGGAAATAATTTTACTCTGCGTTGATACCA
>Proasellus_parvulus ENA|HAFG01061860|HAFG01061860.1 TSA: Proasellus parvulus, contig comp82194_c1_seq2
CTTTTGACAGAAGTGATACTAGAAAAATTTTGGTCGCCTCATTTACTATATCTTGTTACCAAGTTCACCAATAAATCCCTTACTACTTAATAGTTCTTAACTACTAGTACTATTTTTTTAACTTAGGTGCAAATCACTGAACAACCTCAGCCTAAAGCTCTTCGTTTCCGTTATATTTGTGAAGGTAGATCGGCTGGTTCTATACCTGGTGTTAATAGTTCTTCTGAAAATAAAACTTATCCTTCAATTAAAATTATGAATTATAAAGGGCCAGCTGTTGTAGTGGTTTCTTGCGTAACCGTTGACCCCCCTTACCGTCCACACCCTCACAATTTGGTTGGAAAGGAAGGATGTAGTAAGGGAGTTTGCACTGTTACCATTGACAATGATGCAATGGAATGCATTTTTTCTAATCTTGGCATTCAGTGTGTAAAAAAGAAAGATGTTGATCAAGCACTAAAATTGAGGGAAGAAATAAGAGTGGATCCATTTGGTACTGGATTTACCCATAGAAACCAACCTCAAAATATTGATTTAAATGCAGTTCGTCTTTGCTTTCAAGTCTTTTTAAGCAACGGAAAAAACGGAAGATTTACTTATCCTTTGAAGCCAGTTGTTTCTAATCCTATTTATGATAAAAAGCCACATCTGACTTAAACATCTGTAAGCTCAGCGAATGTACAAGCTCCGTGGCTGGTGGGAAGGAAATAATTTTACTATGTGACAAAGTTACCAAAGAGGACATTCAAGTAAGATTCTATGAGGAGAAAGATGGGAGACTGGAATGGGAAGCTTTTGGAGATTTTTTAGCTTCGGATGTTCACAAGCAAGTTGCCATATCTTTTAAAACTCCTAAATATAAAGATCTGGAGGTTCAACATTCAATAAACTGCTATATTCAGCTTCAGCGTCCGTCAGATAAATCGACTTCGGAACCAAGACCATTTGAATATCTTCCAATGGATGCAGATCATGTAATAGGAGTCAAAAAAAGGAGAGGAAATGAAAAGGATACCTACATTGCCAGGGACGATTTAGTTATGTGGGCTGAACAAATATGTAGAAAATGTGAGTATTTGCTATGATGAAATATATTTATGTTTGAAAATGGTCATTTGTAATAGGAATTTCACATCAGTTTATATTAAATCCAGGCTTATTTATTGTACTAAATTA
>Proasellus_racovitzai_ ENA|HAFH01095377|HAFH01095377.1 TSA: Proasellus racovitzai, contig comp489058_c0_seq1
AAAATTTAATTATCCTTTGAAGCCAGTTGTTTCGACTCCAATTTATGATAAAAAAGCTACATCTGACTTGAACATCTGTAAACTCAGTGAGTGTACAAGCTCTGTGGCTGGTGGGAAGGAAATAATTTTACTCTGTGACAAAGTTACCAAAGAGGACATTCAGATAAGATTCTATGAAGAAAAAGATGGGAGACTTGAATGGGAGGCTTTTGGGGATTTTTTAGCATCTGATGTTCATAAGCAAGTGGCCATATCTTTTAAAACTCCTAAATAT
>Proasellus_rectus_ ENA|HAFI01036352|HAFI01036352.1 TSA: Proasellus rectus, contig comp58210_c0_seq2
ATCAACGCAGAGTACGGGACAGTTTGCAATAAAAAAATAAATAAATACTCAACAAAAATACGTTGCGTTTTTGTGAATGAATATTTGTGAATTGCAATGCTATGATATTGTAATAAATGTGTAGTTTCGTACTATAACATGCTAATATAGTAACGGTGGTAGTTATAATGCTATTGTTTCACAGCTTTTGAGTCTGAGCCTTTTGTAACTTGGCAGTGCCTTTTTGAGAAATGGCTGAAATGTTTATTTCTCCTCATGTTTCTCCAGTTCAATTAGGATTAAATATAAATGACATTATTGATGTTATAGCTGATGATAAAGATTACGGAAATCCAGAAATGTCTTATTTTGCTAGGGGAGGTACAGTATCTGAAGTGTCCGCTGGTTCATCTACTTTGTCAAGAAATGATCCTGATATTGAGCAAAAAAGCAAAGCATATGTGCAAATCACCGAACAACCTCAGCCCAAAGCTCTTCGTTTCCGTTATATTTGTGAAGGAAGATCAGCTGGTTCAATACCAGGTGTTAATAGCGCTGCTGAAAATAAAACTTATCCTTCAATTAAGATTGTGAATTATAAAGGGCCAGCTGTTGTTGTGGTTTCTTGTGTAACTGTTGATCCCCCATATCGTCCTCATCCCCATAACTTAGTGGGAAAAGAAGGGTGTAGCAAAGGAGTTTGCACAGTTACCATTGATAATGAAGCAATGGAATGCATATTCTCTAATCTTGGTATTCAATGTGTAAAGAAGAAAGATGTTGACCAAGCACTAAAATTGAGAGAAGAAATTAGAGTTGACCCGTTTGGCACTGGATTTAGCCACAGAAACCAACCTCAAGGTATAGATTTAAATGCAGTTCGTCTTTGCTTTCAAGTTTTCTTAAGCAATGGAAAAAATGGAAAATTTAATTATCCTTTGAAACCAGTTGTTTCAACTCCAATTTATGATAAAAAAGCTACGTCTGACTTAAACATCTGTAAACTCAGTGAGTGTACAAGTTCTGTGGCTGGTGGGAAGGAAATAATTTTACTCTGTGACAAAGTTACCAAAGAGGACATTCAGATAAGATTCTATGAAGAAAAAGATGGGAGACTAGAATGGGAGGCTTTTGGGGATTTTTTAGCATCCGATGTTTATAAGCAAGTTGCCATATCTTTTAAAACTCCTAAATATAAAGATTTGGAGGTTCAACATTCAATAAATTGTTATATTCAGCTTCTGCGTCCTTCAGATAAAACTACTTCTGAACCAAGACCATTTGAATATCTTCCAATGGATGCAGATCATGTAATAGGAGTCAAAAAAAGGAGAGGTAATGAGAAGGATACCTATATTGCCAGGGATGATTTAATAATGTGGGCTGATGCTATTGCTAGAAAATCTGGTTCTTCTGCGGAAAGTCTTCCATTGTCAGTACAAAGACCTGTTAAAGTTGCTGCGAGACCATCACGTCTTTCAGACAAAGTTAAAACTGAGCCTCCTGATTCATTTGGTTCACTGTCACCATCTCCAGAACCTAGAACGATTAATTCAGTGAAAGTATCAATATCACCTCAACATAATGGTGGGGGTCTTGTATATCCAACTCCTTCCCCCATTGTTCCAGTTTCACTTCCAATGCAAGCCTCGATGAATTACTTTCCATCTTCAGCTTGTGGATCTCTTTTGCCAATCCACTCACCCCCACAGCCTTACTATTTGGCACCTGGATTGTTTATTGATACATCCCACTCTCCTTATTCTCCAGAAAATCCAACTTGTTCAAGTGCTTATCCTGGAATGGATATTGACGATGTTGGTGCAGCTGCAGCAGCTACAATAGCCGCAGCTAATGTAAATTTGTCGCCTCAGTACCATACTTTGGATTCCCCTAAACCAGAGATAGATAATAATGTTGATGAAGATTGTACTTTACCAGAGCTTGTGCTTAATTCGAGTGAATTAGGTGTAGCAGAGAATATGAGTTTTAATAATCTCTCTGCTACCTTGAGTAGTTCTCTTTATATTGCTGAAATTC
>Proasellus_solanasi ENA|HAFJ01010788|HAFJ01010788.1 TSA: Proasellus solanasi, contig comp22694_c0_seq1
CACTTTAGTCTCCACAGTTTGTAACAAAAAAAAATAAAAACAAAACAAATATACGTTTCGTTCTTGTGAATGAGTATTTGTGTAAATTAATGTGATATACATTAATAATTTAGTATTATAGCATGCTATCATAGTAACGGTGTTAGTTATAATGTTATTGTTTCACAACTGTTGATAGGTCTGACCCTTTTATAAATTGGCAGTGCTTTTTTGAGAAATGGCTGAAATGTTTATTTCTCCTCATGTTTCTCCAGTTCAATTAGGATTAAATATAAATGACATTATTGATGTTATAGCTGATGATAAAGATTACGGAAATCCAGAAATGTCTTACTTTGCTAGGGGTGGAACTGTTTCTGAAGTGTCTGCAGGTTCATCTACTTTGTCCAGAAATGATCCTGATATTGAACAAAAAAGCAAAGCATATGTACAAATCACTGAACAACCTCAGCCAAAAGCTCTTCGTTTCCGTTATATTTGTGAAGGAAGATCAGCTGGTTCAATACCTGGTGTTAATAGCTCTGCTGAAAATAAAACTTATCCTTCAATTAAGATTGTGAATTACAAAGGGCCAGCTGTTGTAGTGGTTTCTTGTGTAACTGTTGACCCCCCCTATCGTCCACATCCCCACAACTTAGTGGGAAAAGAAGGGTGTAGCAAAGGAGTTTGCACAGTTACCATTGATAATGAAGCAATGGAATGCATATTCTCTAATCTTGGTATTCAATGTGTAAAGAAGAAAGATGTGGACCAAGCACTAAAATTGAGAGAAGAAATTAGAGTTGACCCATTTGGTACTGGATTTAGCCACAGAAACCAACCTCAAGGAATAGATTTAAATGCAGTTCGTCTTTGCTTTCAAGTTTTCTTAAGCAATGGAAAAAATGGAAAATTTAATTATCCTTTGAAACCAGTTGTTTCGACTCCAATTTATGATAAAAAAGCTACATCTGACTTAAACATCTGCAAACTCAGTGAGTGTACAAGTTCTGTGGCTGGTGGGAAGGAAATTATTTTGCTCTGTGACAAAGTTACCAAAGAGGACATTCAGATAAGATTCTATGAAGAAAAAGATGGGAGACTAGAATGGGAGGCTTTTGGGGATTTTTTAGCATCCGATGTTCATAAGCAAGTTGCCATATCTTTTAAAACTCCTAAATATAAAGATTTGGAGGTTCAACATTCAATAAATTGTTATATTCAGCTTCTGCGTCCTTCAGATAAAACTACTTCTGAACCAAGACCATTTGAATATCTTCCAATGGATGCAGATCATGTAATAGGAGTCAAAAAAAGGAGAGGTAATGAGAAGGATACCTATCTTGCCAGGGATGATTTAATAATGTGGGCCGATGCAATTGCTAGAAAATCTGGTTCTACTGTGGAGAGTCTTCCATTATCAGTACAAAGACCTGTTAAAGTTGCTGCAAGACCATCACGTCTTTCCGACAAAGTTAAAACTGAGCCACCAGATTCATTTGGTTCACTGTCACCATCTCCAGAACCGAGAACGATTAATTCAGTAAAAGTATCAATATCACCTCAACATAATGGTGGGGGACTTGTATATCCATCTCCTTCACCCATTGTTCCAGTTTCACTTCCAATGCAAGCCTCAATGAATTACTTTCCATCTTCAACTTGTGGATCACTTTTGCCAATCCACTCACCCCCACAGCCTTACTATTTGGCACCTGGATTGTTTCTTGATCCGTCACACTCTCCTTATTCTCCAGAAAACCCAACTTGTTCAAGTACTTATCCTGGAATGGACATTGACGATGTTGGAGCAGCTGCAGCAGCAACAATAGCCGCAGCTAATGTAAATTTGTCGCCTCAGTACCATACTTTGGATTCCCCTAAACCAGAAATAGATAATAATGTTGACGAAGATTGTACTTTGCCAGAGCTTGTGCTCAATTCGAGTGAATTAGGTGTAGCAGAGAATATGAGTTTTAATAATCTCTCTGCTACCTTGAGCAGTTCTCTTTATATTGCGGAAATTCCCCCATTAAATAATTTGGATAAAAAGCCTGAGTCTG
>Proasellus_spelaeus_ ENA|HAFK01027667|HAFK01027667.1 TSA: Proasellus spelaeus, contig comp27978_c0_seq7
TATCTATTTGATAACACAATTTTGAAATCTTGCTGTTTAAACCAAAATCAATGTCATTTATATACATACTAAAAAGAATCGGGCCAAGGACTGATCTTTGTGGTACCAGATAAAAGACCATTTCAGTCAGAAGCAATTAAATCTACCATTACTCTTTGTTGCCATTTAGTTTTATATCCATGTTAATACCTTTCAGGCAACTCTATAAGCTTTTATTTTAGATAATAGATTCTTAAGTGGAACCTTATCAAATGTTTTTTTTAAATACTATACTATATCTATAGGCTTCCCATTATCATAAATGGCTGAAATGTTTATTTCTCCTCATGTTTCTCCAGTTCAATTAGGATTAAATATAAATGACATTATTGATGTTATAGCTGATGATAAAGATTACGGAAATCCAGAAATGTCTTATTTTGCTAGGGGAGGAACAGTATCTGAAGTATCTGCTGGTTCATCTACTTTGTCAAGAAATGATCCTGATATTGAACTAAAAAGTAAAGCATATGTGCAGATCACTGAACAACCTCAGCCAAAAGCTCTTCGTTTCCGTTATATTTGTGAAGGAAGATCAGCTGGTTCAATACCTGGTGTTAATAGCGCTGCTGAAAATAAAAGTTATCCTTCAATTAAGATTGTGAATTATAAAGGGCCAGCTGTTGTAGTGGTTTCTTGTGTAACTGTTGACCCCCCATATCGTCCGCATCCCCATAACTTAGTGGGAAAAGAAGGGTGTAGCAAAGGAGTTTGCACAGTTACCATTGATAATGAAGCAATGGAATGCATATTCTCTAATCTTGGTATTCAATGTGTAAAGAAGAAAGATGTTGACCAAGCACTAAAATTGAGGGAAGAAATTAGAGTTGACCCGTTTGGCACCGGATTTAGCCACAGAAACCAACCTCAAGGTATAGATTTAAATGCAGTTCGTCTTTGCTTTCAAGTTTTCTTAAGCAATGGAAAAAATGGAAAATTTAATTATCCTTTGAAACCAGTTGTTTCGACTCCTATTTATGATAAAAAAGCTACATCTGACTTAAACATCTGTAAACTCAGTGAGTGTACAAGCTCTGTGGCTGGTGGGAAGGAAATAATTTTACTCTGTGACAAAGTTACCAAAGAGGACATTCAGATAAGATTCTATGAAGAAAAAGATGGGAGACTTGAATGGGAAGCTTTTGGGGATTTTTTAGCATCCGATGTTCATAAGCAAGTTGCCATATCTTTTAAAACTCCTAAATATAAAGATTTGGAGGTTCAACATTCAATAAATTGTTATATTCAGCTTCTGCGTCCTTCAGATAAAACTACTTCTGAACCAAGACCATTTGAATATCTTCCAATGGATGCAGATCATGTAATAGGAGTCAAAAAAAGGAGAGGTAATGAGAAGGATACCTATATTGCCAGGGATGATTTAATAATGTGGGCTGATGCAATTGCTAGAAAAGCTGGTTCTTCTGCGGAAAGTCTTCCATTATCAGTACAAAGACCTGTTAAAGTTGCTGCAAGACCATCACGTCTTTCAGACAAAGTTAAAACTGAGCCACCTGATTCATTTGGTTCACTGTCACCATCTCCAGAACCTAGAACGATTAATTCAGTGAAAGTATCAATATCACCTCAACATAATGGTGGGGGTCTTGTATATCCAACTCCTTCCCCCATTGTTCCAGTTTCTATTCCAATGCAAGCCTCGATGAATTACTTTCCATCTTCAACTTGTGGATCACTTTTGCCAATCCACTCACCCCCACAACCTTACTATTTGGCACCTGGATTGTTTCTTGATCCATTACACTCTCCTTATTCTTCAGAAAATCCAACTTGTTCAAGTACTTATCCTGGAATGGATATTGATGATGTTGGAGCAGCTGCAGCAGCAACAATAGCCGCAGCTAATGTAAATTTGTCGCCTCAGTACCATACTTTGGATTCCCCTAAACCAGAGATAGATAATAATGTTGATGAAGATTGCACTTTACCAGAGCTTGTGCTTAATTCGAGTGAATTAGGTGTAGCAGAGAATATGAGTTTTAATAATCTCTCTGCTACCTTGAGTAGTTCTCTTTATATTGCTGAAATTCCCCCTTTAAATAATTTGGATAAAAAGCCTGAGTCTGATAAGAGGGTTCAGCCAACATCTACTGAGGAACTTTTTTCAACTAATAATGTTAATGCAATGAACATTGCTGTTATTGACCTCATGAAGAGTGAAGATGGTATTCCGTCCTCAGCTTCAGATAGCTTGAAGAATTTAACCATGGACCTGGAAAATTTTAATCAATTGACTGAAAGAAGATAATGCGAATAACTTACTTTTACTTAAGACGGATTGATATTATGATTGTAAATAAAAAAATTTGCAAATTAAAGTTAGTTGAAGAGTACATAACATTTTAGAAATTGATATTTTTTCATATGCTTATATTATTTTTGTAATGCCCCATCTGTGATAATGCTACAAACAGCCAGATGTCATAGGGACAAGAGTATTGTCGCGAATGCCTTAGCATTAACAATTATACCTCTTTAATACTCACGAACAGCAGTCAACTTAATTCATAATTAAAGTGCTGAAAAATTAGCACTGTCCCCAATTTTTTCATTTCATTATATGGTTTGGGCCAAAGTTTAGACTCCTATTCCAAATTCATCGTTGATTGTGTGAATAGGTAAATTGACCTAAACTACCAATACTAGATTTGCATGCATTGTCTCCTTAGTATTTAAACTCTTGAGTGTTGAGTATAAATGTTTTTGAATGTTAATTTCACTGTAATATTGAATTATTCAGCTATGCTTTTCCATTGCATCATCTTAGCCTGCATTTTGTTATTAGTAACCAGCAGGTTTTTGTTTAGTAGAACTTTGTTACAATTTTTAAATTTTTATCATAATAGGTTTATTTTTAAGATTTCAAATTGCTATTGTTTTAACCAACATAAGGCTCTTAAACTTTGAACTAATATAAATAACTAGAGGTCTTAAGAGCCAAATCTGTAAATTATAAATTATAAAATAT
>Procambarus_clarkii ENA|GARH01005708|GARH01005708.1 TSA: Procambarus clarkii Prcla_ES_24177_0 transcribed RNA sequence.
AAAATACGGAGTGGAGTTCTGAATTTTTTCTCTAAGATTTCTAGTGGTGGGACTTGATTGCTCAACATGAACACGTAGGGAAGTGGAGGAGGAGAGCGCCTACGTTGCCAGGAGGTGTTGGAGGCATGGCTGATCCAATGTTCGTAGCCCAGCGAAGTAACAACCAGCTGGCTCTCAACATTAGCGATGTCATTGATATTATTGGACAAGATGCCCCTGAGTACGCAGCTTCTGACATGTCTGTGTATGGAGGCGTACAGATGGGTGGCGGGGGTGCACAGAGTGAAGCTAATTATTCTACACTAACGGCTGTGTCCAGAGCTGATCCGGAACTAGAAAGCAAGCGCAAAGCTTATGTCCGAATTTTGGAGCAGCCACAAGCAAAAGCGTTACGATTTAGATATATCTGTGAGGGACGGTCTGCTGGCTCCATACCTGGTGTCAGAAGCACCGCTGAAAACAAGACTTACCCAGCTATTCAGGTGATGGGATATAAAGGGCCTGCAGTGGTTGTTGTTTCGTGCGTAACTGTGGATCCGCCCTATCGTGCGCACCCCCACAATCTCGTCGGAAAGGAGGGTTGTAAAAAAGGTGTATGTACAATGACCATCAACAATGATTCTATGCAATGTGTCTTCAGCAATCTTGGTATTCAGTGTGTCAAGAAACGTGACGTGGAAGACGCCCTGAAGCTAAGAGAGGAAATACGGGTTGATCCCTTTCAAACTGGATTTTCCCATAGGAATCAGCCCCAAAGCATCGACCTTAATGCACTAAGGCTGTGTTTCCAAGTGTTTCTTGAAGGACCCGACAAGGGAAAGTTCACATTTCCTCTGAAACCAGTAGTATCGGATGCAATATATGATAAAAAAGCCACATCAGATCTCATAATTTGCAAGCTGAGTGACTGTACAAGTAGTGTGGCTGGAGGGAAGGAGATAATTCTTCTCTGCGACAAGGTCACAAAAGAAGACATCCTCGTTCGCTTCTATGAGGTCAAGGACGGGATGATAGAATGGGAATCGTATGGTGATTTCCAGGCTTCTGATGTTCATAAACAAGTGGCGATATCATTCAAGACGCCTAGATATAAGTCTCTGGAGATTGAGAACCCAGTCAAAGTATACGTGCAGCTGCTGCGACCGTCGGACAAGAGCACCAGTGAACCACGACCGTTCCAGTACCTGCCTCTTGATTCAGATCCGCAGTACCTTAAACGAAAAATGGCTAAACTTGGCAACAGTGCAAACACAGAGAAGATTGGTAGATTCATCGCAGAAAACATGGGAGGTGCAGTATATGGAGAGAGGGGTATACTGGCTTCCAGCCAGAGTTCCGGTGCTGTACCTCGACCCATTAGAGTTGCCTCGCGTCCCTCGAGACTCTCGGATAAGATCAAGATGGAGCCACCAGACATGGTGGGATCACCTGTATCCTCTGAAGGTCAAGTGTCCCCCGTGCCTGGAGGAATGATGGGAGGCCACATGGTGAAGCCACCGGTGTCTCCCCAGCACTATGGTGGGGGAACAATGTACACAGTATCACCTCCAGCTCCCAGTCCGGGCGGACAGGGAGTCTACTATACCCAGCAGTCTCCAGTGCATGGTGGCAATCTTGGAGTACATATTGGACCTCCTTCTGGTCCCACTGTAACAAGAGTTCCTTCTCCACACCACCAGTACTATCTTAGCCCTGGTGCTCCTTCGCCATATTCTCCAGATGGTTCACTTGGTCCTGTTGGAGTGAGCTGTGGTTACAATGCTGGTATGGCAAGCCAACAAGGACCACCCATCTCCCAGCTTTTGGATTTGGATTCTCAGAAGTGCATTGATCAGAATCCAATTGAATTGGATATAAATAATATCAACTCTGCAGAGTTACGGTCTCTGCTGCCTAGTGAGAATGATTTTAATGCATCGATGGTGGATGCACATCTATCTGAGAATCTCTCGTCCAATCTCAACATTATCGATCATCCTCTACCACCCAACAAGCTAAGCAGTAAAACTAGTTTGAATTTAGGTGCATCTGGTCCCTACATGATGAACATTCCTCCACCACTTAAACAAGAGACTGGTGGCCCATCTGGCTCTGATAGCTTAAATAACCTCAAAAGTGAAATTGAACTTCTCAATCAGCTCTCTTCTGCACACTGATATTATGTTTACAACTTTTTTATTTTTGTATATGATTGATACCTTAAAAAGGTTTCAATTAAATTCCTATGCCAGAGACATTACACAAAATAGTTATTTAGCATTGTGTAGAAATAATTTGCTACCTAAGATTTTTACTTAAATATGTGAATTTGTCTTAATGCAAGGGTCCAAGATTATGTACTTTGGCAGTGGCATGTTGACACTTTGTTGACATCATAGTGGCCATGATATCAGCAGTCACCATGCTGGGATGTTAGGCATTACATCAAAGATATACAGTACAGTGCATAAAAAGAATGAGAAGAGAGTAACGGTGTTAAACTGCATGAGAAGAGATGCGAGTTTGTCCGGCTGCTGTTGCACACAAGAGAGGTGAAAGTTGCAGTTTATGGTATTCACGGTACATTTGTTGAAGCAGATGTTTGAATCAAACTGTAGTGTATTTCTAGAATGTGTGTGAAGATTACCAACTGCTTTAACCTAAACTCGGCAGCAGTCAGCCAGTGTTTGACTAAAGAGGTCACTCCAAACATATCATTTGCTACTATTTTCCAGTTGCAATAAGGCTTAAATTTGTTCATATTTTTTAATTCACACAAGGATATTCTTTGGTACAAAATCTATTTTAAAAATGAGCTCAAATACTGTCTAATTTGCACAGAATCAAGTGGGCTATGCTTTGGTGCGCAACGTTGACTTTACATATAGACGTAGAAATTGTAAAATTAATATTTTGTATATAATTATCAGGAAATAAGTCTAACTTAATTCCTGGTTTGCATTATCTGATATTAGAGAGAGTAGAACCTTGTACTCGAGGTATTGTGCGTGTCACAATGTGTGTACTCAATGTTGAGTAGGACGTTCTTCCGCTGTAGCCTGCATCAGGTGAGATTTCTTTTGCAGTCTTACAGTTGATATTTTATTTTTGGGTTGCATGATTGTCATTATTTGTGTTTACATTTATATATATTTTTT
>Scylla_olivacea_ ENA|GDRN01077180|GDRN01077180.1 TSA: Scylla olivacea Ref_Crab_Transcript_77356_3219 transcribed RNA sequence.
ATCATCTGGGATTTTAGAGGGGAATCCCATGGAAACGATCTCCAGTGTGGTGAGCTCTTACGGGAGACACAGCCCAGACAAGGCCACGCGAGCGCCAGTGACCGGATGTGTGGTTGTGTGCTCTCTACTCCTCTTTCAGTCATGTTCTCAGTTGACTGCCAGTGACAATAGAGTGTACTAACAGAGCCACAGTACAATGGTGCTCCCGAAAGTTTGCCTACAATCAGTGTGACTTTAATTTGTTAAGTATAACCAAAAAGTTTGTGGTGTATGACCTTGAAAATACATAGTGGAGTAACTTAAGTGCGTCTTAGAGTGTTACGTCTTTTGAGACTTGGACAAGAATAATGAGACAGCGTGAACGAAAGTGCTGGAGGCATGGCTGACCCAATGTTCGTAGCACAACGCAGCAACAACCAGCTGTCTCTCAACATCAGTGACGTTATTGACATCATTGGCCAGGATGCTCCAGAGTGTGCTGCCTCTGACATGTCAGTGTACGGTGGTCTGCAGATGGGAGGTGGTGGAGCTGGAACAGCCAGTGAAGCAAACTTTTCTGCAATCACAAATCTTTCCAGGACAGACCCTGACCTGGAAAATAAAAGGAAAGCTTATGTACGACTCATAGAGCAGCCCCAGCCTAAGGCCCTACGGTTTAGGTATATCTGTGAAGGCCGCTCAGCAGGGTCCATCCCAGGAGTCAACAGTACAGCAGAAAATAAGACCTACCCAGCCATTCAGGTGATGGGCTACAAGGGCCCTGCTGTGGTAGTGGTGTCGTGTGTTACTGTTGATCCCCCGTACCGTCCTCATCCCCACAATCTGGTGGGGAAAGAGGGCTGCAAGAAGGGTGTTTGTACGATGACTATCAACAATGACTCAATGCAGTGTGTGTTCAGTAACCTTGGGATTCAGTGCGTCAAAAAGCGGGACGTGGAGGATGCACTTAAACTGAGGGAAGAAATCCGAGTTGATCCTTTCCAGACTGGTTTCAGTCACAGAAGTCAACCTCAGAGCATAGATCTCAATGCCCTGCGACTCTGCTTTCAAGTATTCCTGGAAGGTCCAGAGAAGGGAAAGTTCACATTTCCTCTGAAGCCTGTTGTTTCCCATGCCATATATGACAAAAAAGCCACCTCTGACCTTATCATCTGCAAATTGAGTGACTGCACCAGTAGTGTGGCAGGAGGGAAAGAGATTATACTGCTCTGTGATAAGGTCACTAAAGAGGACATCCATGTGCGATTCTATGAGGTGAAGGATGGCATGATCGAGTGGGAAGGCTTCGGGGACTTTCAGGCCTCTGATGTTCACAAACAAGTGGCCATTTCCTTCAAGACGCCGCGATATAAATCCCTTGAGGTGGAGAACCCAGTGAAGGTGTATGTGCAGCTGTTGCGACCCTCAGACAAGAGCACCAGTGAGCCTCGCCCCTTCCAGTACTTGCCGCTTGACTCAGATCCTCAGTACCTCAAACGGAAAATGGCAAAATACGGCAATGCATCAAACACTGACAAGATTGGCAGGTTTATAGCAGAGAACATGGGAGGAGCAGGAGTGTATCCAGAAAGGAGCATGGTACCTATCAGCCAGGCATCAGGGGCTGTACCTCGACCCATAAGAGTGGCTTCACGCACGTCCAGATTGTCAGACAAGATAAAGATGGAACCTCCTGACATGGTGGGGTCCCCTGTTTCCCCAGGAAGCCAAGGATCCCCAGCTCCACCAGGTGCTCTTCATCTAGTGAAGGCCCCTGTCTCACCCCAACACCACTATACTGGAGGAACCATGCACACTGTGCCCCCTCAGGGTCCCAGCCCTGTAGGCCAGCCTGTGTATTATCCCCAGTCATCTACAGCACATGGAGGCAGCCTGGGAGTTTCCTTAGGATCTACTCCATCCTCAGTAGCACCCAGGGTTCCTTCCCCCCACCAGTACTACATGAGTCCTGGTGCTCCATCACCCTATCCACCTGAGGTCCCTATGGGTGCAGTTGCTGTGTCAAGTGGCTACACTCCAGTGGTGGTGGCACATCCCAATCCAGCCATCTCGCAGCTCCTTGACCTGGACTCGCGCAAATGTATTGAGCAGAACTCCCTTGATTTGGATAACATCAATTCTGCAGAACTGCGATCCCTCTTGCCAAGTGAAGACTTCAATGCATCTATGGTTGATGCACACTTGTCTGAGAATCTCTCGTCCAACCTCAACATAATAGATCCTACTCCACCCATTAATAAGCTCAACAGCAAAAGTAATATCAGTGCATCTTCATCTTACATGCCTAACATATCCCAAAAGAATGAGTTTCAGGGTGGTTCAGATAGCTTAAATAATTTAAAAAGTGAGATAGAACTCTTGAATCAACTGTCCTCAGCACAATGACATCATGGAAAAGTTGCAAGAGTGTGTTGAGTGCTAATAAACGATGCAGAAATATTTAAATCTATACCTTGGGAATTTTTTTTTCCATGTATACAAATTTGTGTGTGACAAGTCACATGTAGTAGTACCTGTGTATTAGATGAATGACAAAAAATTAATAGAATTTGACAAGTGATAATGTGCTGAAACAAAGACAACCAGCCTATTTTAAGAATAGGTAGCAAATAATGTACCTATATACTTGTTAATTAGTACTTTTAGAAAACTTGTGTAAAAGGGGGAGGCAGGATGTGCAAATGCAATGGTAGAATAACATACACTTACTTTCCTTGCCTAGATTACTCAGTGATATCATGACAAATATCCATACCTTGTAAATAATCCTGCCAGGATCATGTAATCTTGTTCCTGACAGTACCTGATATTAGAAACTGGCAGTAGTCTGACTTCAGACCCCCAATACAGCATGTTTAATTTAATTATAAATTACTTATGTTGTCACTGTAACCTGCATCAGGTGTCACTTCTCATGCAGTTTTACAGAAGCTACCTTTTCAATTCAGTTTTGCATATTAATTTTGTACAGTTTGTTATTCCTACAAGTCCAGTTTCTTCAACATTTCATCTGGTTACTCTTTTGTTAAGTTTTCTTGGATATATAAAATTGTTTATATTTTATGAAGATGTTTAAATATAAAAGTGATATATAATCTTAAAGTTCATGAAGACGCATGCTAATTCTGGCAGAGCTTACATTTAAAGTTTACTTCTGTGATGAGATATGGTAGAATATATACATTGTAGAATATATATGCATTGTGTGTGTGTGTGTGT
>Talitrus_saltator_ ENA|GDUJ01050496|GDUJ01050496.1 TSA: Talitrus saltator comp91399_c0_seq1 transcribed RNA sequence.
CGATTGAGTGAGGGTGTGCGACGCTGTACAATTAAATTGTTTTGTTTTGATTCTGTCACATGTCGCCAAAAATGTCGACTGTTGTGACTTTTTAACTGTGAATGAATTTTAAACTATTGTGTGTTATGAGTACATAAATTAAGAATGAGCATCCAGTGTGCTTACAAATGACTATATTCGCGCGTCGAGAGTAATAGTATACGCCGCTAAGCCTATAGTTAAACCTACATATATTTAAGGCTGGAGTGGATTTCCGTTCGTGCTTAAGGATACGCCCTGGAGGACGCGCAAAGTTTTATATATTTAAGGTGCTCCGGTGATGGCAGACCCCATGTTTGCCACCCCCAGACCCTCCAACTCTCTCTCGCTCAACATCAACGATGTCATTGAGGTGATCGGAGACGACCTGAACAGCGGAGGCGGCGCAGCGGCGATGATGTACGGAGGCGGAGACGCTACAGCTAACGGAGGCGGGGCGGGAGGCTCGGCCCCCTCGGAGGCGGAGTACTCGACTCTCAGCACAGCCACCACCACCGTAGATCCCATGCTGCACGTCAAGCAGAAGGCTTATGTGCGGATCATCGAGCAGCCACAGCCCAAGGCGCTGCGCTTCCGCTACATCTGTGAGGGGCGGTCAGCCGGCAGCATCCCTGGTGTCAGCAGCACGGCTGAGAACAAGACCTTCCCTGGCATCCAGGTGATGAACTACACAGGGCCGGCGGTGGTGGTGGTGTCGTGCGTGACAGTGGACCCACCCCACCGGCCGCACCCCCACAACCTGGTGGGCAAGGAGGGCTGCAAGAAGGGCGTCTGCACCATGACCATCAACAACGAGTCGATGCAGTGCGTGTTCAGCAACCTCGGCATCCAGTGCGTCAAGAGGAAGGATGTCGAGGAGGCCCTCAGGCTCAGGGAGGAGATCAGGGTCGATCCTTACCAGACGGGCTTCTCGCACCGCAGTCAGCCACAGAGCATCGACCTGAACGCCCTGCGGCTGTGCTTCCAGGTGTTCCTCGAGGGGCAGACCAAAGGGAAGTTCACTTTCCCCCTCAAGCCCGTCGTGTCAGAGGCCATCTACGACAAGAAGGCCACCTGTGACCTCCTCATCTGCAAGCTGAGCGACTGCACCAGCAGCGTGGCCGGCGGCAAGGAGGTCATCCTGCTCTGTGATAAGGTTACTAAAGAAGACATCCAAGTGCGGTTCTATGAGGTGACGGACGGTCTCATCAGCTGGGAGGCGTTCGGGGACTTCCAGCCCTCTGACGTGCACAAGCAGGTCGCCATCGCCTTCAAGACGCCTCGCTACCGCACCCTCGAGATCGAGAACCCGGTGAAGGTGTTCATCCAGCTGCAGCGGCCGTCTGACAAGACCACCTCCGAGCCCCGCCCCTTCGAGTACCTGCCCCTCGACTCAGGTAGGCCTTTCATGTCGTTCAAACGACTGAGGCAGTCGTACGGGCCCTTCTCCAGGATACTGGGCCTCGACAACCACTTCCTCGGAGACGGGGAGGTGGCCGGCGAGCTGGAGGAGGAAGACTTGAAGCGTAAGCTCCCAAGTGTGAGTGTGAGTTTGAGTGGCGGAGGTATCGTCCCTGATGGGGCTAAGGAAGATCCCCGTGGGGGAGGGAAGAAACCCCACGTTGTCACTCCCTCTCTGGACCCAATAACAAGGCCTTCGAAATCCTTGAAGAGGCCTAATGAAGCTTCCCCGAGTGGCACCTCTGGTGGAGGTCTACTGAGCCCAACAAGACCTCCCTCTAGGGGTGGCCAGTCCAAGTCGCCTCTCGCCCACACAAAAATGTCGCCCATTTGGTCGGACGTGTCGTCGGCGTGTTATTCAGATGCTGAGTTGCTGGAAGACGTTTTGAGTGACAGCAGCGTGAACGACCTGCTGAGCAGCGTGGGCGGTGAAGGCTGTGCGGTCTACCAGGACTTCGACAATGTCAATATTTTGAGCTCGGCCCTAGGGTTGACGCCCCCGAACCTTAGCTCTAACCCCGGGCTCAATACCGCCATCTCGAACACCCTGAACCTCCTGTGCAGCAGCTCGCCTCAGCCACAGCAGCAGCAGCAGCAGGGCGTCGCTGTATCGGCTCAGGCTCAACCCATGGGCAGTCAAACCATATCAGCAGAGTCTGCCAAAACGAAATGTAAGAATTTCCTGGCAACGTTGCTGAAGTTAGCAGGAGAGCAGAAGCAGCCTGTTGCCAAGAATGTGAGGAACCTCATACAGGGCCTCATAGATTCCAAAGTGGAGCCTGAAGCCTTTACTGAAGAGCTACAAAAAGACCTCAACTCATCCCCACAACCCTGTCTAGTGCCTTTCCTCAGGAAAACTCTGCCGTTTCTGCGAGTCTCCCTCGCTCGGGGCGAGATCTCCATAGATGGCGTGAACCCTCCTCCCGCCAGCAGCATCCCCGTGCAACCCGGCACCACCACCGTCATCCCCGCTGCTCCAGTATTGCGACCAACGGCTCCCCAGCAACAGGTGCAGCAGCCCCTCCTGCAGCAGCAGCAACAGCAGCAAATCAGGCTAGCGAACAAGACAGCCGTGGTGAACAATAACAACGTTGTCGGTGTACGCCAGCCAATCAACACAGTAAATACAGTAGTTGTGCA
