# Supplementary material for: Comparative genomic analysis of innate immunity reveals novel and conserved components in crustacean food crop species
Source: BMC Genomics. 2017 May 18;18:389. doi: 10.1186/s12864-017-3769-4 (PMC5437397; doi:10.1186/s12864-017-3769-4)
Supplement: Supplementary file 24 — Fasta files of all sequences. (ZIP 3690 kb) [file 12864_2017_3769_MOESM25_ESM.zip › Additional file 12/18 Spatzle.txt]

>15290 ENA|GADE01015291|GADE01015291.1 TSA: Cherax quadricarinatus Cherquad_hygd_c15292 mRNA sequence.
CTCTTGCTCTGTCGGTTGTTCTGGCGTGCGCTGCAGTTGTTCTTTGTGAACCTCCTCCTCCACATCCATATAGCTACCCAACCCCTTCCTATGGCCCACCACCCGCCTACGGCCCCCAGCCTTCCTACAAGCCGGCCTACTGTGACCCAACAAAACCTCCATCCTGCGCTGCCGGCTCCCACTTGCCCTACTGCTTAGATGATCCAGAATATCCAGAGTATGACATAAAAAATGCAATTACTGCTGACCATCTCTTCGCCAAAAAGTACGCTGATGTGGCCGACCAGTCGGCTGATGACCTGGTTGAATATGTGACCAAGAAGCAGGAAGAAGGCTTTGACTACTCCTATTATACTGGCGCCTCCACTGGTAAGTCTCCCTATGATATCACCCACTGGGCTGGTCCCCAGGGTTACATCTGTCCTTCCCACGTGGCCTATGCCAGGCCCAGGCGTGCCCAGAATGTGGAGGGCCAGTGGCGTGTTATTGTGAACGATGTTCACTACTACACCCAGACGGCCCGCCTGGAGACCTGCTTGTACCCTAATGCTGCCTGCCGTGCTCTTGCTCCCTGCTACAAGAGCAGCTGTGTCCAGAAATATGTCTACCACCGCCTCCTCTCCTTTGACCCCTGCGATCACTACAAGGGTCTCTTCATCGACATCTACAAACTGCCATCCGCCTGCTCCTGCCACATCCCCGCCTAAGAAGTTTCACTAATGAGATTTTACTTAGAACCTTCATGCCACGACAGAGCGACCGACTTTCCCTGAAACTTTAACCTCTGCCGCGAAGGAGAAGCCCCGAGATGACTGGAGAACTGCTTTCTTTACGTACCATCAACAATAATGCCAGGGACTCCCGGGACGCTCCTCGTTGCTCCTCTTACTTCTCTTTCCTCTTATTGATGGCCATGTGAGTGCCAGATGCGAGAACTTACTGTATCATTTATATTTAATTAAATACAAAAACTTAAATTAAAAAAAAAAAAAANAAAAAAAAAAAANAAAAAAAAAAATAAAGTACG
>16110 ENA|GADE01016111|GADE01016111.1 TSA: Cherax quadricarinatus Cherquad_hygd_c16112 mRNA sequence.
CAAACATAATTTGTGTCATCTTTTCACGGTTAGCTTTGGGGTTGAGGGGAGCTTCAGTAAGCAGGACTGGGTGCTCTTCCGGTGCCACACGCAGTTCGTTGTAGAATGTGTGATGCCAGATCTTCTCCATGTCGTCCCAGTTAGTGACGATACCGTGTTCAATGGGGTATTTTAGTGTAAGAATACCTCTCTTGCTCTGTGCTTCGTCACCTACGTAAGAGTCCTTCTGGCCCATACCCACCATCACACCCTGATGGCGGGGTCTTCCAACGATGGACGGGAAGACAGCTCGGGGGGCGTCGTCCCCAGCGAACCCTGACTTGCACATGCCTGAACCATTGTCCACAACCAGGGCAGCAACCTCGTCGTCACACATTTTGAATGAACGTCAGTGAGTATTCACAAGATGAGAGTGAAACCTTCTTGTGCCGCCAGTCAGCCACCAACTCTATCCAGAGTATGACNTAAAAAATGCCATTACTGCTGACCATCTCTTCGTCCAAGTAAGTTACGCTTGTATTGTTTGCCGACCAGTCGGCTGATGAACCTGGTTGAATATGTGACCAAGAAGCAGGAAGAAGGCTTTGACTACTCCTATTATACTGGCGCCTCCACTGGTAAGTCTCCCTATGATATCACCCACTGGGCTGGTCCCCAGGGTTACATCTGTCCTTCCCACGTGGCCTATGCCAGGCCCAGGCGTGCCCAGAATGTGGAGGGCCAGTGGCGTGTTATTGTGAACGATGTTCACTACTACACCCAGACGGCCCGCCTGGAGACCTGCTTGTACCCTAATGCTGCCTGCCGTGCTCTTGCTCCCTGCTACAAGAGCAGCTGTGTCCAGAAATATGTCTACCACCGCCTCCTCTCCTTTGACCCCTGCGATCACTACAAGGGTCTCTTCATCGACATCTACAAACTGCCATCCGCCTGCTCCTGCCACATCCCCGCCTAAGAAGTTTCACTAATGAGATTTTACTTAGAACCTTCATGCCACGACAGAGCGACCGACTTTCCCTGAAACTTTAACCTCTGCCGCGAAGGAGAAGCCCCGAGATGACTGGAGAACTGCTTTCTTTACGTACCATCAACAATAATGCCAGGGACTCCCGGGACGCTCCTCGTTGCTCCTCTTACTTCTCTTTCCTCTTATTGATGGCCATGTGAGTGCCAGATGCGAGAACTTACTGTATCATTTATATTTAATTAAATACAAAAACTTAAATTAAAAAAAAAAAAAANAAAAAAAAAAAANAAAAAAAAAAATAAAGTACG
>16306 ENA|GADE01016307|GADE01016307.1 TSA: Cherax quadricarinatus Cherquad_hygd_c16308 mRNA sequence.
CTTTTTTTNTTTTTTTTNTTTTTTTTNTTTTTTTTTTTTTTTTTTNTTTTTTTTTAATTATTAAATATGTATATATTCTCATATTTACATAATTGACCCTTATCTGAACATATTACATGAACGATTATAAATTAAATGAAACTTGTCTTGAAAGAATTGGCCATCATAAAAGTATTAAGACTCCCAGTGTGCAGGTTGGAGGATCAGGTAGCACAGCCTCGCTGCTCCGCGGATTTATTTATTAGTTAAAAAAGTAAACAACGAATAAAGCCAGAGTATTCATTATCTGAAAATTTTGAATCAAGTTAAAAAATGGAACATTGAAAATAAATATGACGATTATTATTATAATCCTGGAAACTGCTAAACCCACCGCAAAAGTGTGAAAATTTTCAGTTTCCTGAAAAAAATATACTTTAGCTGGAAGGGTTTTTCGGAGTCTCCGATGCTAATGAAGGCCTCTGCGTCCAAGGAACTCGAGCTACCTTCCCGTTCCCTGGATCAAACCTTGTTACTTCCCCTACCCCAGACGCTGTATGACCATCTATGGGTTTAGTACTTCCTCGTGAATGTAATAAAGTAAACACCCGCACACTGAGAGTCTTGGTCCTGTCCTTCAGTCAGCGTCCCAGCCTCAGCTAACCACATCGTGGGGGATAGCTGGCTCCATTAACTGTGCAGAAGAAGGACAAGGAGAAGGTGACGGCTGCATTGTGGCGAGAGATTTGTGATTCCTTGCCTTCTTTGCATATACTGAAGGCGCCCAGTGAGACATTTGCGGTGGTGGTCTTAGTGGTAGAGGTTGAAGGCGCCCAGAAGACAGTCGCAGCTGGCGGGCAGCTTGAAGGTCTCAATGGCGAAGGGGAAGTACTGATCATAGGGATCGTAGACGAGGAAGCGGTGGTAAATAGACTTCTGCAGGCACTTGGATTCGTAGCACACGGGCACCAGAGGGCAGGCGTGGCCGGGGTTGAGGCACTCCTCAATGCGGGTTGTCTGGGTGAGAGTCAGGTAATCTACTTTAATGTTGTTGACGATGACGCGCCATTTACCATCAGTGTTCTGGGCTCGCAGTGGTCTCACATATTGGGTCTCTGAGGGACAGAGGTACGTCTCATCGTAATGGGTCTTGAGACCATCGACTGAGAGTGCTGTGTTCAGGTCGGCCACATCAGCGTAGAGAGTAAGAAGCTTATCCTTGTGCTGGTGAGCAGCTGCCTGGAGCTCGTAGCTGGGGTACTCCTTGTCTTCCAGACACCAGGTCTTGGTGGTGGCAGCAGCACAGGATGGTTTCACAGGCTGGTGTCCGTAAGCTGGTGGGGGACCATAGGTGGGAGTTGGGTGACCATAGGTAGGCTTTGGAGTGTAAGTTGGCTTTGGGGGATAGGTAGGCCTA
>5523 ENA|GAKD01005524|GAKD01005524.1 TSA: Melita plumulosa mira_c5697 transcribed RNA sequence.
GTTCAGGGGCGGGAATACGAAAGAATATCCCTGAATGTGGCACGTGCAGCAGCTCGGCACCTTGAAGATGTCCATGTGAAGGCCCCGCTTCTTCTCCCAAGCAAGCAACCGTTGGTAGTTGTGGACTTGGTTGCAGGACGACTGGTAATGGTGTGAAACGTAGCTGCAGGCTCCTCCAGGTTTGATGCACTTCTCGAGGCGAATTGTCTGCGTGTATTTATCCATGTTGACAATGAACTTCCACTCTCCCTTGGAGTTCTTGGCTCTTTTGGGCCTGGCGTACTTCACCTCTGAGGGGCAGAGGTAGCCGCCATCGTCAGCGAAGTCGCGGTGATCTCCGGTGTCTTGTCGCCTGTTGGCTTGCCCGAAGTAGTGCGAGAAGTCGTAGCGCTCCTCCTGCCTCGCCGACAGGCCGTCCACGAGGGAGTCTGCGCTCTGGTTGCGCACTTCGGCGATGAGGGCGTCAGTGCGGCTCTTATCGCCCTCCAGCAGCGACAGGATTTCCGAGTGTGGATAGTTATCCGCGTCAAGACAAATTGTTTCCGGATAACTATCCACACTCGG
>7518 ENA|GAKD01007519|GAKD01007519.1 TSA: Melita plumulosa mira_rep_c7744 transcribed RNA sequence.
TTAGAAGAAAGAAAGAAAGGCGGGAAAATAAATAAGAGAGATAGACGGAGCGACGTTAAATAGTTAGACTGTCAGAACAGGTGAAAACTTCCCAATGAGGTGCCAGTTACTGTTGTTGTTCTTGTTGATGATGTTATTGTTGTTGGTACGCAAAGAAAGCAGTTCTCTGGTCGTCATGTGGGAATTTCTCACGGTTCGAACACTTCTAAAAATGTCACACCAAAGTCGTCAGTTAGAAATTCTCATCCCTGCTTGGCGCCCCAAAGGGAGCAGGTGTTCGGTCCCCGAGGGCGCAGCAGGGGTCGCATTGGCAGCCGGGCATCCTCCCTAGACGGTGGGGACCGCTCCCTACCCTCAGTGAGAGGCCACGTGGCAGGAGCACGCGGAGGGTAGCTGGTAGATGTCGATGAAGAGGCCCTTGTACGGCTCACAGGGGTCGTAGGACAGCATGCGGTGGTAGACGAACTTCTGGGTGCAGTGGCTCTGATAGCACGGCGCCAAGGCCCGGCACGCCGCCTCTGGGTACTGGCACGTCTCCATGCGCGCCGTCTGCGTGTAGTAGTGCACGTCGTTGACGATGACACGCCACTTGCCCTGCACGTTACGTGCCCGGCGGGGCATGGCGTACGTCACGTCGCTGGGGCAGATATAGCCCTCCGGACCTGCCCAGTGCGTGACGTCATACGGAGAGTGCCCCGTGGAGGCGCCGGAGTAGAATCCGTAGTCGAAGTGCGCCTCCTGCTCCCGCGTCACATACTCCACGAGATCGTCCGCGCTCTGGTCCGCCACGTCCGCGTACTTCTTGGCGAACAGGTAGTCCCCATTGATGGCGTCCTTGATGTCGTACATCGGGTACTCAGGGTCCTCCAGGCAGAAGGTGGTGCCGTTATAGGCGCACGCAGGGGGGGCGGTCGGGTCACAGTAGCCCCCGTAGTGGGGGCCGGCGGCGGGTGGTGGTGGTGGCCGTATGGGGGCGGTGGGCCGTGGTGGTCTCCCACCACAACCGCCACTAAGGCCACCAACGCGAACACTGAGAAATTCATCGGAAAGGAGGGAAAGAGACGCTGGAGTGTGA
>16668 ENA|GAKD01016669|GAKD01016669.1 TSA: Melita plumulosa mira_rep_c17264 transcribed RNA sequence.
ATAGTTAGACTGTCAGAACAGGTGAAAACTTCCCAATGAGGTGCCAGTTACTGTTGTTGTTCTTGTTGATGATGTTATTGTTGTTGGTACGCAAAGAAAGCAGTTCTCTGGTCGTCATGTGGGAATTTCTCACGGTTCGAACACTTCTAAAAATGTCACACCAAAGTCGTCAGTTAGAAATTCTCATCCCTGCTTGGCGCCCCAAAGGGAGCAGGTGTTCGGTCCCCGAGGGCGCAGCAGGGGTCGCATTGGCAGCCGGGCATCTTCCCTAGACGGTGGGGACCGCTCCCTACTCTCAGTGAGAGGCCACGTGGCAGGAGCACGCGGAGGGTAGCTGGTAGATGTCGATGAAGAGGCCCTTGTACGGCTCACAGGGGTCGTAGGACAGCATGCGGTGGTAGACGAACTTCTGGGTGCAGTGGCTCTGATAGCACGGCGCCAGGGCCCGGCACGCCGCCTCTGGGTACTGGCACGTCTCCATGCGCGCCGTCTGCGTGTAGTAGTGCACGTCGTTGACGATGACACGCCACTTGCCCTGCACGTTACGTGCCCGGCGGGGCATGGCGTACGTCACGTCGCTGGGGCAGATATAGCCCTCCGGACCTGCCCAGTGCGTGACGTCATACGGAGAGTGCCCCGTGGAGGCGCCGGAGTAGAATCCGTAGTCGAAGTGCGCCTCCTGCTCCCGCGTCACATACTCCACGAGATCGTCCGCACTCTGGTCCGCCACGTCCGCGTACTTCTTGGCGAACAGGTAGCCCCGTAGTTGGGGCCGGCGGCGGGTGGTGGTGGTG
>8189 ENA|GARH01008190|GARH01008190.1 TSA: Procambarus clarkii Prcla_ES_59162_0 transcribed RNA sequence.
AGACCGAAGCGAGCCAGGAACTCTAAGGGAGCATGGAAGTACATTGTAAACATGGACAAGTATTCCCAGACCATCCGCATGGAGAAGTGCATGAAGCCTGGTGGAGCGTGCAGCTATGTGTCGCATCACTACCGTGCCACTTGCAACCAGGTCTACAACTACCATCGACTACTCTCCTGGGATGATGGACGGGGCCTCCACATGGATATCTTTAAGGTACCAAGCTGCTGTTCATGCCACATCCAGGGGTATGCCTATGTCTTCCCACCACTCAACAAACACCAGAATGCAGCTGGGTCAGAGCATGTCATCCAGACAGTACCTGCACCTTCACGTGATATGAGCAATGAGGACCCAGATAGTGGCACACCTGCTCCAGCACAAGGCCCAGATAATTCCCGGAACAGTGAAGGTGGGCCAT
>21971 ENA|GARH01021972|GARH01021972.1 TSA: Procambarus clarkii Prcla_ES_3142_0 transcribed RNA sequence.
TTGGACTGTAGGGAGGAGGGGCTGGACCAAGAGCAGTACAACTCTCATCAGCACCTCATCATGGCTCTCGCTCTGTCGGTTGTTCTGGCGTGCGCTGGAATTGCTCTTGGTTCAGCCCCTCCTCCCTACAGTCCAACTCCAAGATATGGCCCTCCACCCCCCTACGGCCCGCAGCCCTCTTACAAGCCCCAGTACTGTGACCCAACAACACCTCCTACCTGTGCTGCTGGCTCCCCCCTCTCCTTCTGCTTGGAAGACCCTGAGTATCCTGAATATGATATAAAAAACGCCATTACTGCCGACCAGCTGTTCGCCAAGAAATACGCTGATGTGGCCGACCAATCCGCTGATGATCTGGTTGAATATGTGACCAAGAAACAGGAAGAGTCCTTCGACTACTACTACTACACTGGTGCCTCCACTGGTAAATCTCCCTATGATGTCACCCACTGGGCCGGCCCCGAGGGCTACATCTGCCCCTCCGACGTCGCCTACGCCAGGCCCAAGCGTGCCCAGAATGTTGAGGGCAAGTGGCGTGTCATTGTTAACAATGTTCACTATTACACCCAGACGGCCCGCCTGGAAACTTGTCTCTTCCCCGAAGCTGCGTGCCGCGCCCTTGCTCCCTGCTACAAAAGTCACTGCACCCAGAAGTATGTCTACCACCGCCTCCTCTCCTTCGACCCCTGCGATGCCTACAAGGGTCTCTTCATCGACATCTACAAGCTGCCATCTGCCTGCTCCTGCCACATCCCCGCCTAAGACTTCACCAATAAGAAGTTATGACTTGGAGCCTTCGTGCCCATGACAGAGCGACCGACACGTCTGAAACCTTAGCCCCCGCTGCGCTGGAGAAGCCCCGAGATGACTGGAGAACTGCTTTCTTCACGTACCATCAATAATAATGCCAGGGACTCCCGGGACGCTCCTCGCCGCTCCTCTTACTCATCCCTTTTCCTCTCTTTTCTCTTATTGATGACCATGTGAGTGCCAGATGCGAGAAGTTACTGTAAATTGTACTATAATTAAATTATAAGAATAAAAA
>45256 ENA|GARH01045257|GARH01045257.1 TSA: Procambarus clarkii Prcla_ES_18264_0 transcribed RNA sequence.
TTTTGATGTTCTGTTCAAAATATATTTATCCAGTCCCAGAAGTTAAAGATCTTATCCAAATAAATAAGTATACAGATATAACATACATAGTGTCACAGTGGATGACTAGAGAACTGCTTTCTTCATTTAGCTCATCGTTGTGTGAGTTATGCCAGGGACTGTGGATCCTGAGCCAGTTGTATTGTCAACACAGAATACCACTCGTTCTTGCTCCTAAATTATGCAAAGGAAAAGATTAAGTCACGGAAGGTTCTTGAGCCCAGGTCAGATTCATCGTTATTCTCAGTGAGTGATTTACGATGTCTTGGCTCTAGTACTGGATGTTAGAGGCGCCCAGGAGACAGGCGCAGCTAGCGGGGAGCTTGAAAGTCTCGATGGCGAAGGGGAAGTACTGATCATAGGGGTCGTAGACGATGAAGCGGTGGTAGATGGACTTCTGCAGGCACTTGGACTCGTAACACTGAGGCACTAGAGGACAGGCATTACCGTGCTTAAGGCACTCCTCAATGCGGGTAGTTTGGGTGAAATCCTTGTAATCTACCTGAATGTTGTTAACGATGATGCGCCACTTTCCGTCGGTGTTCTGGGCTCGCAGAAGCCTGACGTATTCGGTCTCAGAGGGACAGAGATAAGTCTCCTCATAAAGGGTTTTGAGACCGTCGACGGAAAGCTTTGTGTCCAGGTCTGCAACGTCGGCGTAAAGGGTGAGAAGTTTCTCCTTGTGTTGGTTGGCAGCCTGCTGGACTTCGTAGGCCGGGTACTCCTTATCGTTGATACACCAAGGCTTGCCGGTTTGAGCAGCACAGGCGGGGGCCCCATATGAAGGTTGAGGCCCGTAGGCCGGTGTTGGGCCATAGGCGGGGGTTTGGGGAGGATAGGCAGGGGTATGGGGGGGATAGGCAGGCTTAGGGGGATAGGCAGGCTGGGGGCGATACGTAGGCTGAGTGGGATAGGTAGGCTTTGGGCGATATGTAGGTTTTGGGCGATAGGTAGGTTGTGGACGATAGGTAGGTTGTGGCTTGTATGTAGGTCGTGTTGGATGATAGGATGGGGTATAAGGAGGCGGGGGAAGTTCGGCAAGAACAACGGCCATCACAGCCAACGACACCACAAACCTCAGAGCCATGTTGGAGGAACTTGAGCGAGG
>460 ENA|GBUF01000461|GBUF01000461.1 TSA: Eriocheir sinensis comp5962_c0_seq1 transcribed RNA sequence.
GCCGGCCTGCTCGAAGAACACGACCAAGCCGTGGTGCCTCGACGACTCCGAGTACCCGTCGCACGACGTCGTCTACGCCCTCGACCAGCACCACGACGCGGTGCGCGCCCTCTACAAGAACGTCGTCGTCGACACCGGCAACTCGGTGGACGGGCTGAGCCAGCTGCTCGACGAGACGTACCTGTGCCCGTCGACGACCGCCTACGTCCAGCCGCTGAGGGCGGTCAACGTGGACGGCAAGTGGCG
>3554 ENA|GBUF01003555|GBUF01003555.1 TSA: Eriocheir sinensis comp31650_c0_seq2 transcribed RNA sequence.
CAGCGGGGGGCTGGGGCGGGGGCGGGGGCCGGGGCGTCGGGGATTGGGTGGAACGACGTTGGGGAAGTTGATGGGGCTGAAGGCTTCCTCGCTCTCCTCCACCTCCCCCTCAAGGCTACCTGGTGCCTCGAGGTCCACCGTGGGCCCGGGGACGACCTGCGAGTGCACGTTGGAGAAAGCGGTGTTCTGGTGGCGGTTCAGCGGCGGGAAGATGTACGCGTAGCCCTGGATGTGGCAGGAACAGCATGTGGGCACCTTGAAGATGTCCATGTGCAGACCGCGGCCGTCCTCCCAAGACAGCAAGCGATGGTAGTTGTACACCTGGTTACACGTGGCGCGGTAGTGGTGAGAGACGTAGCTACACGCACCCCCTGGCTTCAGGCATTTCTCCATTCGTATCGTCTGGGAGTACTTGTCCATGTTGACAATGTACTTCCAGTCGCCCTTGGAGTTCCTGGCGCGCTTCGGCCTCGCGTACTTCACCTCCGAGGGACACAGGAACCCGCCGTCCTCCGCGAAATCCCTGTGCGCGTGGTTCTCCGTCCCTTGGCGCCTGTTGCCGAAGTAGTGCTGGAAATTGTACTTGTCCTCCTGCGCCGCCGACACGCCGTCCACGAGGTCATCAGCGCTCTGTGACCTGACCTCCGCCACCATGGTTCGGGCGCGCGAGGGGTCAGTCACCAGGGACGACAGGATGGCCTCGTGCGGGTACTTCTCCGTGTCCAGACAAATGTCCTCCGTGTACTTGACGCAGCCCTCCGAGTTACTGAAGGGGTGTGGGCGTGAGGGTGAGCGGGATGGTGGACGGGATGATGGGCGTGGGGGTGGGCGTGAGGGTGGG
>6815 ENA|GBUF01006816|GBUF01006816.1 TSA: Eriocheir sinensis comp40886_c0_seq2 transcribed RNA sequence.
GCACTCCTCCACGCGGGTCGTCTGTGTTAGCACCTCGTAGTCAAGCTTCACATTATTCACGATGGTCCTCCAGTAGCCTTCCGTGTTGATAGCTCGTAGAGGCCGCACGTACCCAGTCTCAGAGGAACACAAGTATGTCTCCTCCTTCAACGTCCGGGGCCTGTCCACCGAGTTCGCCGTGTGCAGATCCGCCACGTCAGCGTAGAGCCCCAATACATACGCTTTATAGTAGTGCAGCGCCTCCCCCATCTCCTGTAGTGGGTATTCATAATCGTAAAGGCACCAAGGCTTTGTGGTGTTATAGGA
>7084 ENA|GBUF01007085|GBUF01007085.1 TSA: Eriocheir sinensis comp41359_c0_seq1 transcribed RNA sequence.
ACCTTCTTCTTTTTCTGTTGTCACTCACTCACTTTTTTTCTCGTTTTTCCTGTTAACTTTTTTCATTTTCTCCCTTCTTCTCTTTATCCTTCTTATTCTTCCTCTCTTTCTTTCTCTTCCTCTTTTTTTTCAGTTTTTTCTCCTCTTTCTTCGTTCCTTTCTCTCCTCTTCTTCGTTTTCTTCCTCTTCCTCTTCTTTCTCTAATTACAATCTTCTCATTTCCCTCTCATATACAGTTCCTCTCCTCCTCCTCCTCTAAAAATACGTAAAGTCCTCCACAAAACAGGAACAAGACGAGGGAATTTGAAACACGTCCACAACAGGTTTAAAGCTTGGTATATGGGGCGTCAGGCTGATGAGGCGTTGATAGCTGTACCTCTGGACGCAGCGGGACTTGTAGCAGGGCGGCAGGTACTCACACCGCTTGTCCCCGTACCTGCAGGTCTCCACGCGTACTAATTGGGGGAAGGCGTCCGTATTCAAGATGGCGACCCACTGCCCATGGATGTTCTGCGCCCAGCCGGGTCTTATATAGTCCACGAAGGTCTCGCAGATGAAGTGCCCGCCCGGGGATCTTGGGGCGCTCCTTGTCCTATTGTCGTATAGCATGACAGCGTTGCCAGATACACGGTAAAGGTCATTGTAGAGAAGCGTAACATCATTGTAGTATTGGTCCACCACTGCGTTGACCTTTGCCATGGGGTAGTGACGGTCAAAGACGCAGTATTTCCCGTCGCCTGCGCAGTGTGGGGGACGATTTGCTGACACTGTAGAGGCTTGTGGTAGTAGAGGTCGTCCTGCCACATTTGACGTAAAGTGTTGAAGAGGATTATTAAAGAAAGGCAGTATCTTGCTCGACCTCAACAGCGGCGAACGATCTCTCTCTATTTCCTCTTCCAAGCGATGAGGCCGGAAGGAAGAGGAAGAGGAGGAGG
>8664 ENA|GBUF01008665|GBUF01008665.1 TSA: Eriocheir sinensis comp43709_c0_seq4 transcribed RNA sequence.
TTTTTTTTGAAATTCATAAATATTTATTAAAAAGTACAACTCTCTCGCTTGGTGTTGTTCAGCGTGGCTCTTGGTGGGGAAGGGAAGGAAATGAGTGAAAAGAGGGGTGGGAGAGTGGCGTTGGGAGCGTCCCGGGAGTTCCTGGGGTGGCCGATGGTGGTGGCGGCGTGGCACGTGAAGCAGTTCTCAAGTCATCTCGGGGCTTCTCTTGATCGCCGGGGGAAGGTTACAGTGCGTGTCGGTACTTGCGTCGTGGCCATCGGGGCTCTCTCGGCTCCGGTAGGGTCTTACAATTTGCCTGCTGGGGCGGGGCGGCGCTTAGGCGGGGATGTGGCAGGAGCAGGCGGAGGGCAGCTTGTAGATGTCGATGAAGAGGCCCTTGTAGGGGTCGCAGGGGTCGAAGGAGAGGAGGCGGTGGTAGACGTACTTCTGCGTGCAGTGGCTCTTGTAGCAGGGCGCCAGGGCGCGGCAGGCGGCCTCGGGGAACAGGCAGGTCTCCAGGCGCGCCGTCTGCGTGTAGTAGTGCACGTCGTTGACGATGACGCGCCACTTGCCCTCCACGTTGAGGGCGCGACGGGGCCTGGCGTAGGCCACGTCGGAGGGGCAGATGTAGCCCTCGGGGCCGGCCCAGTGGGTCACGTCGTAGGGGGAGGCGCCGGTGGAGGCGCCGGTGTAGTAGGAGTAGTCGAAGGCCTCCTCCTGCTTCTTGGCCACCGTCTCCACCAGGTCGTCGGCGGACTGGTCGGCCACGTCGGCGTACTTCTTGGCGAAGATGTGGTCGGCGCTGATGGCGCCCTTGATCTCATACTCGGGGTACTCGGGGTCCTCGAGGCAGTAGGAGAGCGTGGAGTTGGCGGCGCAGGCGGGGGCGGCGGTGGGGTCGCAGTAGGAGTGGGCGTAGGCGGGGGCGTGGTGGCCGTAGGCGGGGGGGTGGGGGTGGCCGTAGGCTGGTGGGTGCACGGAGCTGAGGGCGGCCCCGATGCACGCCACAAGTACCGACAGAAGGAGCGCCATGGCTGAGTTGCGAGAGTTGTACCCA
>9971 ENA|GBUF01009972|GBUF01009972.1 TSA: Eriocheir sinensis comp45201_c0_seq3 transcribed RNA sequence.
CTTAACTGCGGTACAAAATTTTATTCTTTTGAAGTAAAACAATGTAATAGTGGCGCATAAAAACAACAATAATATAGAGGTAATTAATTGATCACCACAAGCGTCGAGCACAGAGTGCAAGTAAAGATCCAGTCAGCAAAGTAATCTACCTTCGAGAGGAATACAGATCAGGACGTGATGCTGTGGTGTGTTCACAGCATACTTTCCAGTATCTTTTGTCTTCTTAGAAAGAAAAACATTCATTTTACATACCAAATACTCAGATACCGAACTGAGAAGCTCTAAGCTAAAGAGACTGAAGAGGTAACTATTTTTTTCATGCAAACTACATCCGACCTGGACAAGCGGTGTTCAGGGTTAGCGAGAGTACCAGCCAGTACCCCGAAGCAGCAGCATGTTCAGCAGACTCCTGGTGTCGCTGGTGGTGGTGGCCGTCGCCCTGGCCGACCGGCAGGCCAGCGTCGGCTTGCGGAGCCAGAGGTCGACAGCCTACGGCGCCCGCCATCCCCCCGCCTACCATGCCCCCCACCATCCCCGTCACCCCCACCCCCAACCCTCCTACGGCGAGCACCCCGAGCCCGCCTGCGCCGCCAACACCACCAAGCCGTGGTGCCTCGAGGACGCCGAGTACCCGCTCTACGAGATCAAGCACGCCGCCGAGTACCACTACGAGAAGCTGCTGTCCCTGTACGCCGACGTGGCGGACCTCAACACGGAGCTGTCGGTGGAGCGGCCCAAGACCCTGGACGAGGAGACGTACCTCTGCCCCTCCGCCACCGCCTACGTCAGGCCGCTGCGCGCCGTCAACACGGAGGGCAAGTGGCGCGTGGTCGTCAACAACGTGGACGTCCACTACGAGACCCTGACGCAGACCGCGCGCGTCGAGGAGTGCCTCACCGCCGGCGACGCCTGCCCGCTGGTGCCCGAGTGCTACGAGTCCTCCTGCCTCCAGAAGTCCATCTACCACCGCTTCCTCGTCTACGACGCCTACGACCAGTACTTCCCCTTCGCCGTGGAGACCTTCAAGCTGCCCGCCAGCTGCGCCTGCCTGCTCGGCGCCTATACCATTGACCACTAATCCCATGGCATGACGACCTAACCTCCCCCCTCACTATCTAATCACCAGGAATAATCGTATTTATCATGTATTAAGAAGCAGATTTATGTAAACTTTCCCTCAAAGACAAGAACTCTCGCCCTCAGCTTCCCTCAACAGCCTCTCCTTCGTGGCGGTCGCGGTACGTAAAGAAAGCAGTTCTCTAGGTCTCTTGGGAGCTTCTCACGCGAGTCCGCGGGGCGCCCCTACAGGAGGCGGCGACCCCGGGGTCCAGGTGGCAGGAAAGAGGAGCAGACAGTGTCAATCTTCTAGCCTGACGCGGCAGCAGGTGGGCGGGGCGGGGCGGGGCGGGGCACGGGGCAGAAACGTTGACGGATCGTGAAACAGCCCGCGACTCTTCCACGGAGCGAGACGCGCCTCCTGGACGGTGATCAGAGGCAGACTGCGCCTCCTCCCGGCTCTTGCCGATGCTATATGCACGCCGCTACGCCGCTCTCGCCGCCGACCTCTGCCGCAAGCCGC
>16750_ ENA|GDKY01016751|GDKY01016751.1 TSA: Asellus aquaticus Contig_16914protein transcribed RNA sequence.
ACGTGCACAGGGACTTTGCGGCTGAAGGGGGCTACCTGTGCCCCTCGGAGGTGAAATACGCTCGCCCGAAGAAGGCAAGGAATTCCAAGGGCGACTGGAAATTTATAGTCAACATGGACAAGTATACTCAGACCATTAGAATGGAGAAATGCATGAAACCCGGTGGGACTTGCTCTTACGTCTCCCACCACTACCGAGCAACGTGCAACCAAATCTACAACTATCAACGTCTTCTCTCATGGGAGAAAAGTCGGGGTCTACACATGGATATATTTAAGGTACCCAGTTGTTGTACGTGTCATATTCAGGGTTACGCCTACGTTTTCCCACYTCTGCACAAGGGGTCGGAAGGTGGTCCTTTCTCTGCCTCGGATCGCATTGACAGAATTGTTCCCAGGTCGGACGTATTTAGAAGAGCTGAACAAAATGGACTCCACCTT
>28168 ENA|GDRN01028169|GDRN01028169.1 TSA: Scylla olivacea Ref_Crab_Transcript_28275_831 transcribed RNA sequence.
GATGACGCGCCACTTGCCCTCCGTATTGACAGCGCGCAGCGGCCTGACATAAGCGGTTTCCGAGGGGCAGAGGTAGGTCTCCTTCGTCTGGTAGCTGGTTAGGTCGGCGGACTGGTGTGTGTTGAGGTTTGCCACGTCTGTGTACAGGGTGAGCATCTTCTCGTAGTGGTAGGCGGCGGCGAGGGTGATCTCGTCCTTGGGGTACTCCGTGTCCATAACGCACCAGGACTTGGTGGTGTTGGAGGAGCAGAGGGGCTGGGCGGGCTCGTAGACCAGGTAGGAGAGCTGCGGGTCCTCTGGGGGCTCCAGGGAGTAGACAATGTGTGAGGGATACTTGGGATGTTTGCGGGACCGCGGCAGAGAGATGTGCGTCGGGTAGGAGTCGTACACCCCGTGCAGATAATACGTGGGCGGGGCGTGCACTGAGGGCGTGGGACGGCGAGACGAAGGACGTGGGCGGGATTTAGTTTTCCGTAGACTATGCTTGTGAACGGTGGTTTTCTGTTGGGCGTGGGCGTGAGATGAGTTCCTGCTTAGGGCGTGAGGATGAGAGGCAGTGTTGTTGGCGAGGGCACGGGGCGTGGTCCTCTGTGGGTCAGGCTGCGGTTTCCCGGTGGAGATGTTTGCGTGTGAGGGCGGCACAAGCGTGTAGGACTTGAAGAAGGGGCGTGGGTGGCCTGAGGGCTTGAGCGGGTAAGGGCTGGGGGGCTTGCTGACGTCTGGAGGAAAGTATACTGAAGGAGACGCCGCCAGGGAGGAAACCAGGAGGGAGATGAGAGCCTGGAGGAAAGGAGAAATTACATTATTATTTATGAGACTGTAAAGAGAGAG
>58598 ENA|GDRN01058599|GDRN01058599.1 TSA: Scylla olivacea Ref_Crab_Transcript_58754_737 transcribed RNA sequence.
CCACCACCGCCACCGCCGCCGCCTGTGGAGGTGAACAACACGACCCCACCACCACCACCACCACCTCAGTAATACGTAAAATCTTCAACAAAACATCCACAAGCTGTTGGAATTTGAAACACATCAATGGAAGGGCGATGCGAGGGAAGGTGTGGGTTCAAACTGAGCAGGCGCGTGTAGCTGTACCGCTGAATGCACCTCGATTTGTAGCAAGGGGGCAGGTACTCACATCTTTTGTTGCCGTACCTGCATGTTTCAATTTTAACGGTCTGTGGAAATCTGTCAGTATTCAAGATAGCAACCCACTCTCCTCTCAGATTCTGCGCCCACCCCGGCCTTATGTAGTCCACGGCACTCTCACACACGAAGTGGCCGCCGCGCCTCGCCGATGCTCTGGTAGTGTTGTCATAGTAGAGGAGATCCCGGGCTGGCACATGGTACAGATCATCGTACAGAATTTGCACATCATTATAGAAGCGGTCAACAATTGCGTTCACCTTGTCCATAGGGTAGTTTCGATCGAATACACAATAATTCCCTGGGCCAGCGCAGTGAGGAATGTGATCTTGATAGGGGGGGCCGGACGCTGGGGGGGGGAAAGCGCTGGCAGGTCATCAGTTAGCTACTACGTCACACATTTGAACCAATCAGAAGGCTTCAGGCCTCGTGACGTCACTCAGCTTCCATGACGTCACTGCAACCGTTCCTTTAGAATTGAGTCACGGTGTAAATCTTGT
>35113 ENA|GDUJ01035114|GDUJ01035114.1 TSA: Talitrus saltator comp79530_c0_seq1 transcribed RNA sequence.
AACGCGTCGAAGGGAGTACACGTCTCCTACGACCTTCTTCTTCTCTTTCAACATGATCTTCTCAGTGTGGGCGCTGGCGCTGTGTGTGGCGGTGGGGGGAGCTAGAGGCGACCTCCCCCTCCATGGGCCCCCGTTTGGACCCTCAACTCCCAGCTTTAGGCACTCCGGACCCCCAGGGTACTGCGACCCCACCAAGCCCCCCAGCTGCGCCTACAACGGCACCTCCTACTGCCTCGAGGACCCCGAGTACCCCACCTATGACGTCAAGGGCGCCATTACCAACGACTACATCTTCGCTAAGAAATATTCGGACGTGGCCGACCAGTCAGCAGACGACCTGGTCCAGCACCTGTCCCGCCAGCAGGAGCAGCGCTTCGACTACGGCTTCTACTCTGGCGCCTCCACCGGCCACTCGCCCTACGACATCACGCACTGGGCAGGTCCCGAAGGCTACATCTGCCCCAGCGCCGTGACCTACGCGATGCCCAAACGTGCCCGCAACGTCGCTGGAAAGTGGCGTGTTATCGTCAACGACGTGCACTACTACACGCAGACAGCGCGGCTGGAGACGTGCCTGTACCCTGCTGCAGCGTGCCGTGCCCTGGCGCCGTGCTACCAGAGCCGCTGTACTCAGAAGTTTGTGTACCACCGCATGTTGTCCTACGATCCCTGCGACCCCTACAGAGGGCTCTTCATCGACGTGTACCAACTGCCTTCCGCATGTTCGTGCCACGTCACCTCGCACTGACGCCCTTTGTCCTCCTGAAGGTAGAGGTCACCTCACATCGACGCCCTTTGTCCTCCTGAAGGTAGGGGTCACCTCACACCGACGCTCTTTGTCCTCCTGAAGGCAGTGGAGAATCTAGACACCAAACCTCTCAGTTTGTCCCAGGCGCCGGTGAACTGTAACTTCTGTGGTTCTGTGGTAGATGAATTAGTGTTTTCGTTGGACTTGACAGATCTTCAATACTCAAATTTGGCAGGTGAGCACTAGCCTGTCGAATTTGAGGCACGTTTGTTCGGTAAGTTTTGGTTTGGCGGCATCTGCGGTAACCAATCATTCATCAAAACAAAAAAATACTGATAACCCAGCACATACGCTATTCAACACCTCGTTCATACCAAAAGGAATCAGCGTCAGGGTAATATTCGTCGTCAACTCTTTATTCGAATACTGGATCGAGAGGGTAAACTGGACGTCATTCAGTCGTCTAGGCATGACCCTTTCGAAAGTAAGCGATAACCTGGTCCTGTGTTCGGGCAGCAGGAGTTTGGTGTTCAGAATCCAACCGAAGGTGCTCCAAAGGGCGCAGTGGGAGTTTGGAGTTCAGTTTGGTGTTCGGAGAAGTCCAACCACAGGAGCTCCAAAGGGCGCAGTAGGAGGCATAACAAGGAGCGGTGCAACACCCCTTCAGGATGCAGCACAGTTAGAGGACTTACTAGGGACACCAGACCGCCAAACACACACACAGCATCGGGTGAATATTAGGAATACATCCACCTGAGACACACGCGACGCTGAGAAGTTTCTTCTACCATTGGGTCTTGATGAGAAGTTTGAGAACTGAGAAATACCCAAGTGATGAACTAGAGACCTGTTTTCTTTGCGTACCATCACACTGCCTCGCTCGACCACCTGAGCCTGTAACACGGCAGCCCTAGGGAACCAGTTGGGCGTTTCTCCGTGACTTGAAGTCTTGCAAAATTGATTTCTTTTCGTCTTTCTTTTCCTCACTGTCCGACGCTGAGAGCTCTCTTTATTTTTA
>94287 ENA|GDUJ01094288|GDUJ01094288.1 TSA: Talitrus saltator comp713113_c0_seq1 transcribed RNA sequence.
CGCGGGACACAAGTACGATTAGCGGTCCTCCGCCTTGTCTGGTAGCTCCACCGACATCTCAGTGTTGGTGCCAGCCACGTCTGCGTACAAATTAAGCAGTTCTGTGGTGTGCTCGTAAGCAGCGTCGAGTATTTCGTAACCTGGGTAGTCGTCGTCTTTTAGGCAGAAGTCTTTGTGACGGTCAGCGCAGTTGGGGCGCTGCTCAGAGTTGTACTTGAGGTTGTGTTGTATGCGGTGTTGTTCGGAAGAGGGTGGGTGAACTGATGAGAAGCGAGACTGGTGGTGAGGTGGGATGTTACGACTGGGGATACGAAGGGTATCTGGACTATCCCGAGCATGATCTGAAAAGCCATTCTTTTCAGAAGGGTGAAACACCTTCGCGTTGACCGTGGATTTGCCCTTGGATTTTTCTTTAAGACTCTCTGGCTCAACTTCTTTACTTTATTG
>41903 ENA|GEBG01041904|GEBG01041904.1 TSA: Homarus americanus DS01-Homarus1_Transcript_35727 transcribed RNA sequence.
CACAATAACCATAATGAGACATTATCCCCAGCTGAGGAACTGTTAAGAGCAGCAGAGGCGGCAGGTTATGACTTGACTCTCCAACGCCTCGATATAGCCGCCGCTGCGACAGATCTGGAGGTGGAGGAGATGATGCCAGCGCCGGTCGCCGAAGCTTTCATTGCTCATCGCCGCATGGACAATTTTGACAGGATACGCGAACAAATGATTGGAATGATTTTTACTGGGAAACCTCAGCCGCTAGGCTTCAGACCTCGCCGACCAGCCATGTCCCGCTCTCCTCCTCCTCCCCACAACTTCAGGAGTAACCAGCCGGGGAGGTTCCATGCGCAATACAACCCCCAAGGTGAGCCCAGCATCCACGACATCAGAAAGGTGCCAGCACCAGACAAAATCCTGAAGCCGTTGCCATTCGCACCAGGCCCGACTATGGTCAAGTTCCCACACCCTCCGCCCCGTCATCACCCACCCACCGCCCCGTCGCGACAGTCAACAGGACCTGTACCAGATTTCAGTAACACCGTCGGTCCAGATTTTGGTCCAGTTACCATTAATGACTTCAATGGTAACTTTGGATTTGACAACTTTAAAAACAACTTTGGCGACTTCAACTCCGCTAACTCACCACCAATTAGACCTCCACCTCCTGCCCACCGCCCACCACCACCAGCTCCACATCGACCTTCCCCGCCTCGGCCAGCACCCCGCCCTTCTCAAGCTAGGCCTGCCCCTCGGCCAGAGCCAACCCGGCATAGACCTCGTCCTAGACCAAGCCACAGCCGACCAGGAGGTTTCGGCAATATCGGGTTTGGTGGGTTTAGTGGAGGTGATGAAAGTTGTGTGAAGTATACTGATGACATCTGCCTTGACACTGAGAGCTACCCACATGAAGCGATCCTGTCATCACTGGTACGTGACCCCTCCCGCGCTGACAACATGATGGCTGAGGTCAGGTCACAAAGCGCAGATGAATTGATAGACGGCGTGACCTCATCCCAGGAGGCAAAGTACAACTACCAGCACTACTTTGGCAACAGACGCGCTGATACGGTCAGTCATGCCCACCGAGATTTTGCTCAGGATGGAGGGTTCTTGTGTCCAGCTGAAGTGAAATATGCCCGACCAAAAAGAGCAAGGAATTCAAAGGGTGCTTGGAAGTTCATTGTTAATATGGACAAATATTCACAGACTATTAGAATGGAGAAATGCATGAAACCCGGAGGAGCCTGTAGCTACGTATCCCACCACTACCGTGCCACCTGTAACCAAATCTACAATTACCACCGCCTGTTGTCCTGGGAAGAGGGCCGCGGTCTACACATGGATATCTTCAAGGTGCCCAGCTGTTGTTCGTGTCACATACAAGGATATGCTTACGTGTTCCCGCCACTCAACAAGCACCAGAACTTAGCCGGGTCAGAACAGGTCATTCATACAGTACCAGCACCTTCGAGTGACCCAGAGGAGCAAGAGGGACGTGACACACAAGGCTTCACCCCTGTCAACAGACACCCCGGCGGCCAGCGCTCACCGCCACGATCACAATTACCTGCTAGATCAGGTCCCCATCCAGGCCATGACTTGCACAGCAGGATGCAGGAAGTGGAACAGTCCCACCAACAGGAGCCACCACAACACCCTACCCAGAGACTTACACCAAATCCTTCACGTGAGACAGCTCGTGCTAGGAATGGTGACGACAGAGTCAACTATGGCTACCATCCTATCATTGACTTTTTCACCCCATACAGGATTCAGTAGTAGATGTGTGGTGATGTTAAGTGTGCATGTGTTTGTGGTGGTGTTAAGTGTGTGTATGTTTGTGGTGGTGTTAAGTGTGTATGTGTTTGTGGTGGTGTTAAGTGTGTATGTATGTTTGTGTTGAGTGCATGTGTGTTTGTGGTGGTGTGTGCAAGTATGTTCATTACCTAGAGCAGTGATTCTTGGGCAAGGGCCGTCATGTTGGGCCATCATGTTTTTACCTTATTTCCTGCCCTTCACTTTCTAGTAATGTTATGACCTCGCCCTACCCTACCCACCCTGCCCGGCCTTGCCCTATACTACCTTGTGTTTTCGTTTTAAATTATTATATTATT
>60661 ENA|GEBG01060662|GEBG01060662.1 TSA: Homarus americanus DS01-Homarus1_Transcript_53376 transcribed RNA sequence.
GATTTACATTTTCTTCAGTGGTGAGAGATTTGTGGTGTGTTGGCCTTAGTGGTCGATGGTGTAGGCGCCCAGCAGACAGGCACAGCTGGCGGGCAGCTTGAAGGTCTCGATGGCGAAGGGGAAGTACTGATCATAGGAGTCGTAGACGAGGAAGCGGTGGTAGATGGACTTCTGCAGACACTTGGACTCGTAACACATTGGAACTTTAGGGCAGTCTTCCCCAGCCGTCAGACAGTCCTCGACTCGGGTAGTTTGAGTGAAAGTCTTGTAGTGAAGCTCAATCTCGTTGATGACGACGCGCCACTTGCCTTCGGTGTTTTGGGCACGGAGAGGACGGATGTAAGCAGTCTCTGAGGGGCAGAGGTAAGTCTCCTCTTCCAGGGCCTCGGGACGCTCGACGGAGAGCTCTGTGTCAAGGTCGGCCACGTCAGCGTACAGGTCGTTAAACTTATCCAGGTGGTACTGGATAGCGTGTTTGATCTCATACTCTGGGTACTCCTCGTCTTCCAGGCAGTAGGTGGCGTTGGTCAGTTCGGCGCAAG
>21559 ENA|GEFB01021560|GEFB01021560.1 TSA: Cancer borealis DS01-Cborealis_contig_21308 transcribed RNA sequence.
GCCCTCCGTGTTGATGGCGCGCAGCGGCCTCACGTAGGCGGTCTCCGATGGGCAGAGGTAGGTCTCGTGTTGCTGGTACTTGGGCAGATCGACAGTCTGCTGCGTACTGAGGTCAGCCACGTCTGCGTACTGGGACAGCAGTTTTTCGTAGTGGTACTCAACGGCGTTTCTGATTTCGTCGCTGGGGTATTCCGTGTCTTCAATGCACCAGGACTTTGTAGAGTTGGAGGAGCAGAGGGGCGCGGCAGGCTCGTAGATAAGGTAGGAGAGCTCAGGATCCTCTGGAGGCTCTAAGGAGTAAACAATGTGTGAAGGATACTCGGGGTGTGAGCGTGAGCGTGGCAAAGACACATGGGTTGGGTAAGAGGAGTAAACGCCGTGAAGATAATACGTGGGTGGGGAGTGTACTGGGGGCGTGGGGCGGGGAGGCGTAGGGCGTGTGCGGACCTTTGTCTTGCGTGGGGCGTGGGCACGAGAGGTGGTCTTGTGTGGGTCAGGTTGTGGTTTATTGGTGGGGTTGTGTGTGTGAGAGGGTGGAACCAGCGTGTAGGACTTGAAGGAGGGGCGTGGGTGGTCCGAGGGGTTGAGGGGGTAAGGGCTCGAGGACTTGCTGACATCAGGAGGGAAATACACTGAAGGAGACGCAGCCAGGGATGGAACCAGGAGGGAGATGAGGGTC
>30051 ENA|GEFB01030052|GEFB01030052.1 TSA: Cancer borealis DS01-Cborealis_contig_29704 transcribed RNA sequence.
GAAGAGGGAAGGGAAAGGAAGGTGAGAGGAAAAAGGGATGAGTGGGAGAGCGGCGGAAGGGAGCGTCCCTGGAGTCCCTGGCGTGGCTGGTGGTGGCACGTGAAGAAAGCAGTTCTCAAGTCATCTCGGGGCTTCTCCTGTTCGCCGGGGGAAGGTTACAGTGCGTGTCGGTACTTGTGTCGTGGCCGCTGAGCCTCTCTCGGCTGCGGCAGGAGGTCTGCCTGCTGGGGGCAACAGCGCTTAGGCAGGAAGGTGGCAGGAGCATGCGGAGGGCAGCTTGTAGATGTCGATGAAAAGACCCTTGTAGGGATCGCAGGGGTCGAAGGAGAGGAGGCGGTGGTACACGTACTTCTGGGTGCAGTGACTCTTGAAGCACGGTGCTAGGGCACGGCAGGCGGACTCGGGGAACAGGCACGTCTCCAGGCGGGAAGTCTGTGTGTAGTAGTGCACGTCGTTCACGATCACCCTCCACTTGCCCTCCACGTTGAGAGCGCGTCTGGGGCGGGCGTAGGCCACGTCCGAGGGGCAGATGTAGCCCTCGGGGCCTGTCCAGTGGGTGACTACTACACACAG
>31628 ENA|GEFB01031629|GEFB01031629.1 TSA: Cancer borealis DS01-Cborealis_contig_31256 transcribed RNA sequence.
ACCACCACCACCACCACCTGTTGCAGCTGCTGCTGTTCCTTCCTCGTTAGTGAACGTCTCATGGAGGCTACAACACTGCCCAGCCAAGACCACACCACGTCCCCGGCCCACCGTCCGCCACTCCATAGGGAACGCCTCCACCTAACCCCCATTCTTGCACACACTACTGGGCCATTCATGTCCTTTGTCCTTTTTCTTCCTTCTCACAAATAAGCTAGTTAAGAGAGTGTTAGTGATCGAGGGAGGAAGCACCGAGGAGGCAGACACAGCTGGCGGGCAGCTTGAAGGTCTCTATGGCGAAGGGGAAGTACTTGTCGTAGGGGTCGTAGACGAGGAAGCGGTGGTAGATGGACTTCTGCAGACAGGAAGACTCGTAACACTCCGGCACTAACGGGCAGGCGTCGCCGGCGGTGAGGCACTCCTCGACGCGGGTCGTCTGCGTCAGGGTCTCGTAATGAACCTCAACGTTGTTCACGACCACGCGCCACTTGCCGTCTGTGTTGATGGCGCGCAGTGGTCTGACGTAGGCGGTGACGGAGGGGCAGAGGTAGGTCTCCTCGTCCAGGATCTTGGGTCGCTCCACGGATAATGCAGTGTTGAGGTCCGCCACGTCAGCATAAAGATCGAGAACGTGGTGGGCGTTGTACTCGAGGGCGTGTTGGATCTCGTACAACGGGTACTCTGCGTCCTCGAGGCACCACGGCTTGGTGGTGTTGGCGGCGCAGGTGGGTACAGCGGGCTCGTGGCCGTAGGGAGGGTGGGAGTGGTGTGGATAGGCTGGCTGGTGTGGATAGGCGTGCTGAGGGTAGTAGACAGGCTGGGGGTAGTAGCTGTAGGGCGCGGGGCCGTAAGCTTCTGTACCCACGCTCACCAACACATGGGAACTGTGCTCGGAGGCCGCGGCGGCTGTCACCACAATGGCAACCATGAGCTTCGCCGCCATGGTGTCGTCCCTGCAAGTTGTACTGAGAGAGTGAGCTCGGGCGGCTGGCATTGAGGGGCTTATATAGTTTCCTGCGGGTAGTGGAGGGCCGTTGTCGTTCACGCTAACCGCCGCTGTGGTCTGCGTTACCGCCTGCGTGTCGCACACTGTGTGGCCGCGAGTGTTACGTCAGGGTAGTGTTCTTGTTCCGCCTCAGAAATGACACCGGGGAAGGAGGAGGAACAGGGGAAGAAGGGGATGAGGAGTGGAAACCATCGCCGCCAGATGAATAAATTTGTTTTTAATGAGTAGGTTGTGCGTTAACACCACCACC
>34695 ENA|GEFB01034696|GEFB01034696.1 TSA: Cancer borealis DS01-Cborealis_contig_34288 transcribed RNA sequence.
GCGGCGTGCGTGGGCGTGGTGGCGGCGGAGGGCGGCAGCAGTGACCAAGGCGCCACGGATGCCTCCCTGGTGAAGCGTGGAGTGTTGGGTCACCACGGACACAACACAGCCTACGGGGTATACCAAGGATACAACGCAGGCCACGGACACGGACACGGACATGGGTGGTCACGGTGGTCACGGTGGACACGGTGGTCACGGTGGTCACGGTGGACACGGTGGACACGGTGGACATGGTTACGTCCATCACAAGATCCCTAAGAAGCCTGAGCCCACAATCCCCGCCTGCGCCGCTAATTCCAGCCGTCCGTGGTGCCTGGAGGACGCTGAGTACCCGACACAGGAGATCCAACACGCAGCTGAGCATAGCTTCCACCTCCTCCTGCCGCTGTACACTGATGTGGCCAACCTCAACACCGATCTGTCCCTGAGTCGCCCCATCAACACCCTCCAAGATGAAACGTACCTCTGTCCCTCCTCCACTAGCTACGTGAAGCCCCTACGTGCTGTTAACACTGATGGCAACTGGAGGATCATCGTAAACAACATTGAGCTTTACAAAAACACCCTCACCCAGACCAGCCGCGTGGAGGTGTGTTTGACCTCAGGACAGCCGTGCCCTAAGATCCCTGATTGCATTGGGTCGTCCTGCCTTGAGAAGTCCGTCTATCATCGCTTCCTTGTGTATGATGAGTATGATCATCACTTCCCCTTCGCTATTGAGTCCTTCGCGCTGCCTGCCTCCTGTGCCTGCCTCCTCGATGCACACTAGGTTTCAAAGCCACTTACTCATCAATCCTGCCTCCATTTCTATACGAAAACGAAAAAAAAGCTATATTTCACCTCCACAAGACCCTCCTTCCACTTTTCAAACTATGTTCACAATCTTCCCTCCACCCTTCCTCTCCCTCCCTCTCCTCCTCCACCAAAGAATTTTCCTCTCTCACCAATACCAATACTCTGCTTCCCATCTCCACCACACTAGCCTCCCTCCCTGTCTCTCCCTCCACCACTGTTCCTTCCTTCCTTCCTTCCTTCCTTCCTTTCCTCATCTCCCACACTAAGCTAAAGGATATCATCACGCTCTCACAACAGACACAAAGTACTAACATGTCTACTGCTGTTTGTTCTTCCTT
>19961 ENA|GEHV01019962|GEHV01019962.1 TSA: Hyalella azteca TR8678:c0_g1_i1 transcribed RNA sequence.
TACGCTGACGTTGCCGACCAATCCGCTAAAGATTTGGTCGATGGAGTCAGCAAAGAACAAGAGGAGAAATTCGATTACTCTTTCTACAAAGGAAAGCAATTCGACGAGGGCAACTGGGTCGGTGGTGAAGGTTTCATCTGTCCCAGTGACGTCGCTTATTCTCGTCCCCTTCGTGCCAAGAACACTGCTGGTGAATGGCGTGTCATCGTCCAGGACATCGCCTGGCCCACCTACACGCAGACCCAGCGGACAGAGACTTGCTTGTTCCCAGAAGCCGCTTGCCGCACCTTGGCTCCTTGCCACTTCAGCAAATGCCTGCAGAAGCACACCGTTCATCGCATGCTCTCTTTCGACCCTTGCGATGAGCGCAGGGGTGTCTTTATCGACACCTACAAGCTTCCATCAGCTTG
>53277 ENA|GEHV01053278|GEHV01053278.1 TSA: Hyalella azteca TR22986:c0_g1_i1 transcribed RNA sequence.
CAAGCCTGCTGTTCGCACTCGTGCGGCATGGGGCATGCGAGTCAGCGACGGACGCTGATTCCGCCCTTGTCTCCCACCGACATCCCCTCAGCCGAGCCTCCTTCCCAGCACTCTACACTACCCCTCTTCCTCCCCACGGCTTCCATGCTCCTTCATATGCATTCCCTTCTCCAGATTTATTCCTTTCCGCTCTGAGATTCGGTCAGTCGCAACCAAGCTTTGGATTCTCCCCGTCAGGGCCTCTTCAATCATCCCTGCTGCATCATCAGCTTCTTGGATTTTCGACCCCATCTCCGTTTATCAAACAAAAGTTCGTGCACGAAGAAAATATTTTACAGACCCTGCATCATTCGAAGCCACTTCATGGCTTTTCTCCAAGAATTTGTAACCGTGAACCACCCCCAAAATGTTCTTACAACACCACAAAACCTTGGTGCGACGTGGACCACTACTACCCTTTGTTCGACATAGAGGCTGACCTCCATTACCACAGAAGAGGCGTGGCGGGTCTGTACGCGGACGTGGCAAATCTTGACACCACGAACTCTGTTGTTGGTCCACTCAAGCTAATTGACGAAACCTACTTGTGTCCTTCACAAACTAATTACATTCGACCTCTGCGAGCCCAGGACATAAAGGGAACGTGGAGAATTATTGTCAATGGTGTGAAGGTTGACAATGAACATCTAACCCAAACGGTGAGGATGGAGGAGTGTCATCACCATGGGCTGCCATGCCCTCTCTTGCCCCATTGTTACTCGTCAACGTGTCTTCAGAAGTCGACCTTTCAGCGGCTTTTGGTGTACGACCCTTGCGATGCTCGATTCCCCTTCGCCACGCAGACTTTCAAATTTCCTACGTCTTGCTCATGCCGACTGGACGATTCTTACGTCATCAATTAACGAGACTAAAATTCCTGCTGGTGTTGACTGTAAGACTGGTGCGTCATACACCAACGTGGCCTAACTCCCTGCTGGTGTGGACCAGATGGCACCCTATGGTAAATATTTTGTTATTGCGTCAACCAAAAAAATAAAATAAATAAAATAATGAAAGTATGAATCAATCAAAAGTAAA
>92656 ENA|GEHV01092657|GEHV01092657.1 TSA: Hyalella azteca TR40485:c0_g2_i1 transcribed RNA sequence.
ATTTTGATCCAAGTCATAGGCCGAGGAAGAAACCTTTCGAGGTGTTCGATCTTAGGGATACCGCGATCGTAAATCCGATGCTACGACCTCAGAGACCGCTGCAAGATCTTCCCACAATCGAAGACGAATTTGACAATTCTCTTGGGCCTGATTTCGGTCCCGTTATTTACGAAATAGATCACAATATCCAAACTATCATTCCGAATTCATTCTCAAGTTTAGATTCTGAACAAACTTCTACTAATAATGTTTCTCCGTTCGCTCCCTTTCCTTCTTCATCTTCTGGCTCCAAACTTCCACCTCCACCTTTTCGCCCGAAACAGTTTCTTCCGAGCACGCCCCTCTCGACAGGGTTCACAAATTTCGGCAACTCCGAGAAGCCAAAACCCGAGGGAAATTTCAAACCGGACCGGAAAAGCGAATGCACGCAATACACAGAAACCATTTGTCTCGATGCTGACAACTATCCACACACCGAGATTCTGGCTGCCCTGGAGGGCGACAAGGGCAGAACCAACGTCCTGATCGCTGAAGTCCGCAACCAAAGCGCGGACAACCTCGTGGACGGCGTCACGGCTCGTCAGGAGCAGACCTACGACTACACTCACTACTTCGGCGACGGCAACAGGAGACAAGGCGCTGAGGAGCATCGGGACTTCGGCGGGGAAGGCGGTTACCTCTGCCCCTCTGAGGTGAAGTACGCCAAGCCTAAGCGCGCCAGGAACAGCAAGGGCGAGTGGAAGTTCGTCGTCAACATGGAGAAATATACGCAGACCATACGCATGGAGAAGTGCATCAAGCCAGGAGGCGCATGCAGCTATGTATCGCACCACTACCGCGCTACCTGCAACCAGGTGCACAACTACCAGCGCCTGCTGTCATGGGAGAAGAAACGGGGACTTCACATGGACATTTTCAAGGTACCCAGTAGCTGCACATGCCACATACAAGGATACTCGTACGTCTTCCCTCCACTGGGCCAAGATAAGCCGGGCCAGGGCCCAGCACCAGACTCCCTCCTGCTGGAGACCCGCACGTCCAACGACCTCAACATCCCTACGCGCGTGGTCACAACTCCCGCTCACCCCAGGGACGTTAGGCTACCCAACACCAACGTCAACGCACACATGCCATCTTCTGAGAACCCCAGCCCCTCCACACCCCCCAATGGCGGACCGTTCACCCGCCTACTCGCGCCCCAGCGGCCAACCGCCGACCAGCGG
>69535 ENA|GEID01069536|GEID01069536.1 TSA: Callinectes sapidus C_sapidus_gill_comp55661_c0_seq1 transcribed RNA sequence.
GGTACTTTTTTCTTTTTTAATTTTATGCATTTTAATAAATAATACAACTCTCTCGTCAGCGTGGCTCAGGAAAGGAGAGGGAAGAGAAGTGAAAGTGAAAAAGGGCAGAGTGTGAGAGCGGCGGATGGAGCGTCCCGGGAGGGCCTGGCGTGGCTGATGGTGGCACGTGAAGAAAGCAGTTCTCAAGTCATCTCGGGGCTTCTCCTGTGCGCCTGGGGAAGGTTACAGGTCTTGTCGGTACTTGTGTCGTGGCCGCCGAGCCTCTCTCGGCAGCAGCAGGAGGCGCGCCCGTTGGGGGGGTCGTCTCAGACAGCGCTTAGGCGTAAGATGGAGGGGGAGGGGCGACGTGGCATGAGCAGGCGGAGGGCAGCTTGTAGATGTCGATGAAGAGACCCTTGTAAGGATCGCAGGGGTCGAAGGAGAGCATGCGGTGGTACACATACTTCTGGGTGCAGTGGCTCTTGTAACAGGGCGCCAGGGCGCGGCAGGCAGCCTGGGGGAACAGGCACGTCTCCAGGCGCGCCGTCTGGGTGTAGTAGTGCACGTCGTTCACGATTACCCTCCACTTGCCCTCCACGTTGCGGGCGCGCCTGGGGCGGGCGTAGGCCACGTCGGAGGGGCAGATGTAGCCCTCGGGACCTGTCCAGTGGGTCACGTCGTAGGGGGAGTAGCCGGTGGAGGCGCCGGTGTAGTAGGAATAGTCGAACGCCTCCTCTTGGTACTTGGTCACGTGTTCAACCAGGTCGTCGGCGGACTGGTCGGCCACGTCGGCGTACTTCTTGGCGAACAGCTTGTCGGCCTCAATGGCGCCCTTGATGTCATACTCGGGGTACTCGGGATCTTCCAGGCAGAAGGAGACGTCGCTGCCGTAGGCACAAGTGGGGGGCGTGGTGGGGTCGCAGTAGCCGGCCCTGTGGGTGGGCTGGGCACCGTAGGGGTGCCTGACTGGGGTCCTGTGCACTGGGGGGTGCGAGCCGAGAGCCACTCCGGCGCACGCCAGAAATACCGACAGTGAGAGAACCATTCTGAGGCCGACGTGACGTGAGAGTTGTACTGTCCCCGGCCGTAATGGCCA
>9576 ENA|GEUA01009577|GEUA01009577.1 TSA: Farfantepenaeus aztecus comp46717_c1_seq1 transcribed RNA sequence.
AGGACTAGCCTTCGAGTCGGTCGCACGTCTCCGTGGGCGTGGCCAACACCAATATAGAGTATATAAACTTGTCGGTCGTTCTGGCTTGTGCCGGAATCGTTCTGGGCTCCGTCCATCCCCCAGCATATGGTCATCCACAGCCCGCTTATGGTCATCATGCGCCTGCTTACGGTCATCAGCCTGCTTACAAGCACGGTTACTGCGATCCAACTGTAGCCCCTTCATGTGCTACCAACTCCACTCTGTCCTACTGCTTGGAAGACGCTGAGTATCCCGAGTATGAGATCAAGGGGGCCATCAGTGCCGATCATCTCTTCGCCAAGAAGTACGCTGATGTCGCCGACCAGTCTGCTGATGACCTGGTAGACATGGTAACCAAGGAGCAGGAAGAGGCTTTCGACTACTCTTACTACACTGGGGCATCCACTGGGGACTCTCCTTACGATGCCACCCACTGGGGTGGTCCTGAGGGTTATATTTGCCCCTCAGATGTGGTGTATGCCATGCCCAAACGTGCCCAGAACGTGGAGGGTAAGTGGCGCGTGATTGTCAACGACGTTCATTATTACACCCAGACTGCCCGCTTGGAGACCTGTCTGTTCCCAGAGGCTGCTTGTCGCGCCCTTGCCCCTTGCTACAAGAGTCACTGTACTCAGAAGTCAGTGTACCACCGCCTCCTGTCCTTCGACCCATGTGATCCCTACAAGGGTCTCTTCATCGACATCTACAAGCTGCCTTCTGCCTGCTCCTGCCATCTTCCCGCATAATACGCCACCAGAACGCTCTTACAGGAATGGAGAGTTCTTAGACTGGATCTAGGACTCCCTGGCCACGACGGAACCACCGACAATCCCTATAACCTTGCCCCTTAAAGCGCAGGAGAAGACCCGAGATGACTGGAGAACTGCTTTCTTCACGTACCGCCACTAGTCATGCCAGGAACTCCCGGGACGCTCCCGCCGCTGCTCTCACTTTCCCTTTCCATTTCTTTCCTCTTATTTGTACGCGAGTTTATTGTGT
>87354 ENA|GEUA01087355|GEUA01087355.1 TSA: Farfantepenaeus aztecus comp468753_c0_seq1 transcribed RNA sequence.
GGAGGAGGAAACTTACTTGTGCCCATCTGAGACCGCTTACGTGAGGCCCCTTCGTGCCCAGAACACAGAGGGCAAATGGCGTGTGATTGTAAACAACATCGATGTCCATTATCAGACTCTTACTCAAACTACACGCATCGAAGAGTGTCTGACCTCTGGCGACGCATGCCCTCTGGTGCCTGATTGTTACGAGTCCAAGTGCCTGCAGAAGTCCATCTACCACCGCTTCCTCGTCTACGACCCCTATGATCAGTACTTCCCCTTCGCCATCGAGACATTCAAGCTTCCTGCCAGTTGCGCCTGTCTCTTGGGCGCCTACACCATCGACCATTAACCACGAAGCCAC
>3386 ENA|GEUT01003387|GEUT01003387.1 TSA: Scylla paramamosain Unigene10350_All transcribed RNA sequence.
GGATAAGGAAGACCGCGAGGCTTTGGTGAGGACAAGTAAAATTCTACCTTTCTTTAATCCTGTCAGCGCTTTCCCCCCACCAGCGTCCGGCCCCCCCTATCAAGACCACATTCCTCACTGCGCCGGCCCGGGGAATTACTGTGTATTCGATCGTAACTACCCTATGGACAAGGTGAACGCAATTGTTGACCGTTTCTACAATGATGTGCAAATTCTCTACGATGATCTGTACCATGTGCCAGCTCGGGATCTTCTCTACTATGACAACACTACCAAAGCATCGGCGAGGCGCGGCGGCCACTTTGTGTGTGAGAGCGCCGTGGACTACATAAGGCCGGGGTGGGCGCAGAATCTGAGGGGGGAGTGGGTGGCCATCTTGAATACTGACAGATTTCCACAGACGGTTAAAATTGAAACATGCAGGTACGGTAACAAGAGATGCGAGTACCTGCCACCTTGCTACAAATCGAGGTGCATACAGCGGTACAGCTACACACGGCTGCTTAGTCTGAACCCACACCTTCCCTCGCACCGCCCTGCCATTGATGTGTTTCAGATTCCAACAGCTTGTGGATGTTTTGTGGAGGATTTTACGTATTACTGAGTCTGTGTTGGTGTGTGGTTGGAGATAGGGTAGTGGAGGTGGTGGAGGTGGAAGGTAAATGTATGAGAAATTTTGTAATGTTAAGCAATGAAGATCTATTTATGTACAAAAAAG
>10842 ENA|GEUT01010843|GEUT01010843.1 TSA: Scylla paramamosain CL2600.Contig1_All transcribed RNA sequence.
GCAACTCTCCCATCAGCGCTAGGATGGCTCTTCTCTTGTCGGTATTTTTGGCGTGTGCCACAGTCGTTCTCGGCTCACGCCCCCAGCCCTACGGTGCCCAGCCCACCCACAGGGCCGGCTACTGCGACCCCACCACGCCCCCTACTTGTGCCTACGGCAGCGACGTCTCCTTCTGCCTGGAGGACCCCGAATACCCCGAGTACGACATCAAGGGCGCCATCGAGGCGGACAAGCTGTTCGCCAAGAAGTACGCCGACGTGGCAGACCAGTCCGCCGACGATCTGGTTGACCACGTGACCAAGTACCAGGAGGAGGCGTTCGACTACTCCTACTACACCGGCGTCTCTACAGGGTACTCCCCCTACGACGTGACCCACTGGACGGGCCCTGAGGGCTACATCTGCCCCTCGGACGTGGCCTACGCCCGCCCCAGGCGCGCCCGCAACGTGGAGGGCAAGTGGAGGGTGATCGTGAACAACGTGCACTACTACACCCAGACGGCGCGCCTGGAGACGTGCCTGTTCCCTCAGGCCGCCTGCCGCGCCCTGGCGCCCTGCTACAAGAGTCACTGCACCCAGAAGTACGTGTACCACCGCATGCTCTCCTACGACCCCTGCGACCCCTACAAGGGTCTCTTCATCGACATCTACAAGCTGCCCTCCGCCTGCTCCTGCCACGTCGCCCCTCCCCCTCCTTCCTACGCCTAAGCCCCGCCTGAGGCGCCCCCCGAAGGCGCGCCTCCTGCCGCAGCCGAGAGAGGCTCGGCGGCCACGACACAAGTACCGACACGACCTGTAACCTTCCCCCGGCGCACAGGAGAAGCCCCGAGATGACTTGAGAACTGCTTTCTTCACGTGCCACCACCAGCCACGCCAGGGCCTCCCGGGACGCTCCCTCCGCCGCTCTCACACTCTGCCCTTTTCACTCTCATCTTCCTTCCTTTTCCTCTTCTGAGCCACGCTGACGCGAGAGTTGTATTATTTATTAAAATGCAGAAAAT
>12079 ENA|GEUT01012080|GEUT01012080.1 TSA: Scylla paramamosain CL1821.Contig2_All transcribed RNA sequence.
GCAAAGTTGTTTATTGTATCAGGAAGCTGTGCTGAGCAGCAGCACGACAGCCTGAGTATAAATAGTAGTGTCGTGGTGAACAAGTCAAAGTTTTGTTGAGCACCGAGATGACTAGAGAACTGCTTTCTTCACGTGTGGCCGAGGCTGTGCCAGGCCGGGACTTGGGCTCAGAGACTAGGGATTAAAGAGCACGAGGGTTTCGGGTTTGAGACATTGGGCGGATTATGGAAGCATTGAGAGTTGTCTTGTTCTTGTCGCTGCTGTTGTTGTCAGTATTGTTGTTAGTGTTCGAGGGTGGAGGCGCCGAGCAGGCAGGCGCAGCTGGCGGGCAGCTTGAAGGTCTCCACGGCGAAGGGGAAGTACTGGTCGTAGGGGTCGTAGACGAGGAAGCGGTGGTAGATGGACTTCTGCAGGCACTTGGACTCGTAGCACCGAGGCACCAGCGGGCAGGCGTAGCCAGGGTTGAGGCACTCCTCCAGGCGGGTGGTCTGCGTCAGGGTCTCGTAGTGCACCTTGATGCCGTTCACAATGATGCGCCATTTGCCCTCCGTGTTGATGGCGCGCAGCGGCCTGACGTAGGAGGTCTCTGAGGGGCAGAGGTAGGTCTCCTCCGTCTGGTAGTGGGGCAGGTCGACGGACAGCTCGGTGTTAAGGTCAGCCACGTCGGCGTACAGGGTGAGCAGCTTGTCCGCGTTGCGCTCGGCGGCGGCCTGGATCTCGTAGCTTGGGTAATCCTTGTCCTCGATACACCAGGGCTTGCCGGAGGTGGCGGCGCAGGCGGGCTGGTCGGAACCGTATGAGGGGGCTGGGGCGGGGGAGTGGGACGGGGGGCCATATGCCGGGGTGATGGGCGTGTAGGTGGGCTGGGGCCTGTAGGTGGGGCGGGTGGGGTGTTGGCCGTACGTGGGCTGCTGGGTACTGAAGGGGTTGGGGACGGGGCGGCGCACCGTAGAAAGAG
>13174 ENA|GEUT01013175|GEUT01013175.1 TSA: Scylla paramamosain CL2600.Contig2_All transcribed RNA sequence.
GTACAACTCTCACGTCGGTCTCAGAATGGTTCTTACACTGTCGGTATTTCTGGCGTGTGCCGGAGTGGCTCTCGGCTCACTGCCCCCGGTGCACAGGACGCCTGCCAGGCAGCCCTACGGTGCCCAGCCCACCCACAGGGCCGGCTACTGCGACCCCACCACGCCCCCTACTTGTGCCTACGGCAGCGACGTCTCCTTCTGCCTGGAGGACCCCGAATACCCCGAGTACGACATCAAGGGCGCCATCGAGGCGGACAAGCTGTTCGCCAAGAAGTACGCCGACGTGGCAGACCAGTCCGCCGACGATCTGGTTGACCACGTGACCAAGTACCAGGAGGAGGCGTTCGACTACTCCTACTACACCGGCGTCTCTACAGGGTACTCCCCCTACGACGTGACCCACTGGACGGGCCCTGAGGGCTACATCTGCCCCTCGGACGTGGCCTACGCCCGCCCCAGGCGCGCCCGCAACGTGGAGGGCAAGTGGAGGGTGATCGTGAACAACGTGCACTACTACACCCAGACGGCGCGCCTGGAGACGTGCCTGTTCCCTCAGGCCGCCTGCCGCGCCCTGGCGCCCTGCTACAAGAGTCACTGCACCCAGAAGTACGTGTACCACCGCATGCTCTCCTACGACCCCTGCGACCCCTACAAGGGTCTCTTCATCGACATCTACAAGCTGCCCTCCGCCTGCTCCTGCCACGTCGCCCCTCCCCCTCCTTCCTACGCCTAAGCCCCGCCTGAGGCGCCCCCCGAAGGCGCGCCTCCTGCCGCAGCCGAGAGAGGCTCGGCGGCCACGACACAAGTACCGACACGACCTGTAACCTTCCCCCGGCGCACAGGAGAAGCCCCGAGATGACTTGAGAACTGCTTTCTTCACGTGCCACCACCAGCCACGCCAGGGCCTCCCGGGACGCTCCCTCCGCCGCTCTCACACTCTGCCCTTTTCACTCTCATCTTCCTTCCTTTTCCTCTTCTGAGCCACGCTGACGCGAGAGTTGTATTATTTATTAAAATGCAGAAAAT
>4162 ENA|HAAI01004163|HAAI01004163.1 TSA: Hyas araneus, contig HaIso04163
AGTTATGAGGAGGATGTACGGCAGCTTCTTCGATAACATAGAAGAATTATTCGAGACACAACAGCGTCGACTAAGCCGTCCCGGGCGATCGACAGTGGGGGAGGGGGAGGCGTTTGCCGATCAGGTACCGGAGCTCCACCAGGACTACCACGCGGGCGACCCGAGGGGGGAGTCCTTCTTCAACCTGATCAGGAGGAAACGACAGTCCTTCCCCGGAGACGCAAATTCCAACTCTGACAGGTTGGACTCCTGTGAGAGCAAGGTGGAGATCGTCACGCCGTATTGGGCTAACAACTCCGCGGGAAAGATAAGGGCGATCGTAAACACCAATGAATTCTCCCAAGCTATTCACCAGGAAGTGTGCGCCAAGCAGAGCACCAAGCGTTGTGGCGGGGACTGCGGCTGTGAGCAGAAGTACAAGTGGCACCGTCTGCTCGCCTACGATCCTGACAACGACTGTAGTGGCATCTTCATGGACTGGTTCCTGTTTCCCTCCTGTTGCTCCTGCCGCTGTAATCCACTGTAATCACCGGTTTTGACCACGTATCAATGTGTGTGTCTGTGTATTGTAAACTGATTTCTCTTCCCCCTCTGTTGCTCCTGCCGCTGTAATCCGCTGTAATCACACTCTTTCTGACCATTGGTGTGTGTGTGTGTTTCTCTTCCCCTCGCCTGTTGCTTCTGCCGCTGTAATCCTCTGTAATCACACTTTTTGATGACGTATTAGTGTGTGTGTGTGTATTATGGACTGATTTCTCTTCCCCTCTCTGTTGCTCCTGCCGCTTGT
>6973 ENA|HADC01006974|HADC01006974.1 TSA: Gammarus chevreuxi, contig comp66462_c0_seq3
TTATTTCTTTTTGTAGGCGTCAAAGAACTGCAGTATAGGGTGGTAGTCGTAGTTGATGGAGCTCTGCCTCGACTCAGAGTCCTCTGCTCGCCTGCCCGTCTTCCTGCGCCCGCTCGTCTCAGACGCTGGCTCGCCTGCCCTGCCTCGGTCAGTTCGCCTCTCTCCTTCCTGTCGGTCCCCTCTTCTCATGTCGTCCCAGGTTAGAGGGATGTCCATCCCCCCGCCACCCCCTACACGGCGGTTGCCCCCTCTGTAGGTGTCCCATTCTAGATCCTCCGATGATGGGTCCTCCAGTCTCCTTCCCTCGTCGTCGTGCAGCGCGTTGCGAGGGCGGCTGCTGGTGCGACCACCTGCTGGTGTTCGTGACTCCACTCGGCGCCCGTGGGGCGGGCGAGTGAAGGGTCCTCCGTTGGGCATCAGGCTGGCCAGGTCTTGACTACTTACGCTTTCTACGGGCAGGCCGTCCCTCTCCTGCTGTCCCTGTCTCGGTACCCTCCTTTCGACGATGTGGGACCCCGAGCGGGACAGTCCAGGGGGTCGCTTCTCCCCCAGTGGAGGAAATACAAACGAGTAGCCCTTAATGTGGCAGGTGCAGCAGCTGGGCACCTTAAAGATGTCCATGTGCAGCCCTCTCTTCTTCTCCCACGACAGAAGGCGCTGGTAGTTATGGACCTGGTTGCACATGGCCTGGTAGTGGTGAGACACGTAGCTGCAGGCGCCCCCGGGCTTAATGCACTTCTCCATGCGGATGGTCTGCGTGTACTTGTCCATGTTGACGATGAACTTCCACTCTCCTTTGCTGTTCCTGGCCCTCTTGGGACGCGCGTACTTCACCTCCGAAGGGCAGAGATAGCCGCCTTCCGTTGCGAAGTCTCTGTGGCCTTCAGGGTCCTGACGTCTGTTGCTGCGGCCAAAGTAGTGGGTGTAGTCGTACTGCTCCTCCTGCCTCGCTGACACGCCGTCCACCAGGTTGTCCGCGCTCTGGTTGCGCACCTCAGCAATGAGGACGTTGGTCCGGGTCTTGTCACCCTCCAGCGAGGCCAGGATGTCCGCATGAGGGTAGTTTTGAGCGTCCAGGCAGATGGTCTCCGTGTACTGCGTGCAGTCGCTCTTCTTGTCTCGAGCAAAGCCGCGATCGCTGGAGCTACTCTCCGGGTGTTGGTCGTTCGCTTCACCGAAGTTAGCGAAGCCAGTTGTGAAGGATTTACTTGGCACGAAGGGTTTCGGGCGATGGGATATGTTGTGAGGGCCTCTAGGGTGAGGGGAGCTTCCAGAAGGTTTCAGGGGACGACGGGTCTTACTCCCGAATTTGGGTCTGTCAAAATTCGCAAAGGAGTTTGGAATGCCTTCTTGGATATTGGCGTCGAACTCGTAGATTACTGGACCGAAGTCTGGGCCAACCGAATTACCGAAATTGTCATTGATTGACGGTAAATCTTCCAGTGGTCTCCTGACCTTCAAGTTTCCATGCTGAGCAGGTTCTTCCCTGAGGTCAAAAATACCAAAGGGTTTCTTGGGCGAGTGTTGACTGGGCGGTTCCCTGTTCTTTTCGCGTTGTCCATTTTCACTACTCGGCCGTTCGAATGGCCTGCTCTTAGGTCCTTGGAAACTTAAGTCCTCGGGTCTATTATCGTTCCCCAGTAACATAAGGTTGGGCTGTCTGTTCTCACTGGAACTTTGAGTGAAGCCGCCTGGAGGTCTGCGTGGAAACTGTTGGCCACCCTGTGTTGGTCTGTGCCTTGGACTCTGTCCTCTTCCGAAGCGACCATTCGGCAAGTCAGGGAAGATGATGCGTGCTCCGGTCGCTGCTGCGTTGTAATCACTTCTTGATGAGGCGTAGTTCTGAGGCGGCCTGTTCTTCGACCGCATTTTCATGCGGTGTCTGTTCTCAGAGCTGCGCTGATCTGCGAACGGAGGACGTCTCGGGCGTCGGTCCAGAGGCACCGGCTGTCCCAGGAAGGTCATGCCTATCATCCTGTCTCTGAGGTCCCCCTTCCTCCTCCTGCTGATGAGGGCCTCAGCCAGGGGCGCTGGAAGCGACTGCTGCAGCTCCTCGTCCGTCCCGTCCAGGGCCCTATTCAGGGCCAGGTCAGAAATGTTGTAGCCAGCATCCCTTGCCGCTCGCCGCAGTTCGTCGGCAGGGGAGACGTAAAAGTTAACATCCCCGATATCTGTCTCCTCCTCCCCCTCTTCGAACTCAGCCTCTGCCACGCCCCCAGACGGGTCCTCCTGCACCTGTGCCTGAGCTTGAGGGACATGGTCTTCTGAGGGAGCAGCAGCTTGCCCTTCCTCGTTGTCGGCGAGAGTGGAGGCTGGCACCCCAGCAGGAGTCGGTTCGACGGAGTCCAGCGTCTGACCGAGCGCCGGGGCCACACTGGCGGCGGTAGCCAGGAGGCAGAGTAGGGAAATACGGAGCATCTTGGGGACCTGAGTCGTCCTCCTCGCGTCTGTCGTGTTTAGGACGTGTTGAGGAGTCAGTTGTTCATCGTCTTGTGATGCTGAAAAATATTTGAAGCAGCTCTCTCCTCCTTTTATAATATATTACACTAGGTAAGATTGAAACCAATACTATCAAGCTTTAACACACTGTTGAAAGTTCCAGTAAAACGTGGTAAAGG
>16760 ENA|HADC01016761|HADC01016761.1 TSA: Gammarus chevreuxi, contig comp55882_c0_seq1
AGCAGGTTGGAGCCTCCTCATCTCCATTCTTTCTTCTTTCACCATGATTCTCTCAGCGTCGGTGTTGGCAGCGTGCTTTGTGGTGGTGGTCTTGGGCGACCACCCCCACCCGCACCACCCTCCCCCCTACGGCCACTCCACCCCCAGCTACGGTCACCACGGCCCTCCTCCACCCTCCCACGGCGGCCATTACGGCTACTGCGACCCGACTGCAGCGCCATCCTGCGCCTACAACGGCACCACCTTCTGCCTCGAGGACCCCGAGTACCCCAGCTACGATGTCAAGGGCGCCATCACCAACGACTACCTCTTCGCCAAGAAGTACTCTGACGTGGCGGACCAGTCCGCGGACGACCTTGTGGAGTACATCACCCGCGAGCAGGAGGAGCACTTCGACTACACCTTCTACTCGGGGGCGTCCACGGGCCACTCGCCCTACGACGCCACCCACTGGGCCGGTCCCGAGGGCTACATCTGTCCTAGTGACGTGACCTACGCGATGCCCAAACGAGCCCGTAACGTGGAGGGCAAGTGGCGCGTGATCGTTAACGACGTCCACTACTACACGCAGACGGCGCGCCTCGAGACCTGCCAGTACCCCGAGGCGGCCTGCAGGGCCCTTGCCCCCTGCTACCAGAGCCACTGCACGCAGAAGTTCGTCTACCACAGGCTGCTCTCCTATGATACCTGCGACCCTTACAAGGGACTCTTCATTGACATCTACCAGCTTCCGTCGGCTTGTTCCTGCCATGTGGCTGCTTACTAATTAATTCCAGTTCCTATAAGTCGATCACGATAGATGCAGCTTCGGAGTAACTTGCGGTTGCTTTGAAGGTGCATTTGTACTGATTGGAAGACTGGTAGGGGTAATGATTTGCCAAAATGCAAATATTGTCAATCGCGCTGACACCTGTCAATCCCCTCCCCCACCACCACAAAATCCACCCCGACCCCCACTCCTACCTGGAGATGTCCACCAGGAGGAGTGGGGAAGACGCTGAGACCCATCATTTTCATCCTATAACTGTCACAGATTTGAAACCGACCAAGAAGTGTAAGAACTGTGAGCAATTCCCAACTGAGAACCTAGAGAACTGTTTTCTTTGCGTACCATCATCAAATAACTCGACCATCAGTTAGCAATAACATCAACAACAAGAACAGCAACAGTCGCTGGGCAACCGCTTGGGAATTCTTCACTCGTTCCTATAGTCTGCAAAATTTGATCGTTCTCTTCTCTGTCCTGTCTTCTTTTTCTTGCTCTCTCTTTGAGAGTGAGATGCTGAGAGCTCTGAATAATATTAAGAAATATTTGACCGAAAATTATATACTCGTTTTGTTTTACTTTCCTTAATTAAAACCTTGCAAGTAATACAAGTTTTTGTAGCCACTATGAAAACAACCCTATGTAGGACGTCTTTTTGTGACCAGA
>29240 ENA|HADC01029241|HADC01029241.1 TSA: Gammarus chevreuxi, contig comp61626_c0_seq1
GTCGAAATATTGCACATTTTATCACTATAGATGTTCAGTTTTAAGTAAATAGAGATTTCTTGAAAATTATATTGCGACTAATTACTCCTGAGTACATCAGTGTTCCAAAATAGCAACATCGTTTCAGAATATAAATGAATAAAAATAGGTATACACCTCAGCCAGCGCAAAGCCAGAATCATTCTTCAATCATTCAAGTAATGATTGTCCACAAATAAATACAAGAAAAATTGTTTTACTAAATAAATTCTGCGGGAAATATAAGATTACACGAAGAGCACGGCGAGTGGAAAGTGGAAGAGAACCAAACGAGATAGAAGAATCCTTCGTTGCGCGCTGATTCATCGAAGAGTTTCCGGAATTCACAGTTTGCAACACGAGTCTTAGAGAGGTTCAGGCTCTACAGGCACCAGGTCACAGACAAAGGCCCGAATCAACCAGATCAAAGTGACAATGCATCTTTGAAATATTAGTAATTTATTTATGGGAAATGTAATCTGTTTGGACCTTTTAAGTTATTTGTTTCAACTTTTAAATGTTTTCCTTTGAATCTGAACGACTACTGGAATAATTTTATTAGATCTGGTCGACTCTGGTGCCTCACTCTGATGCTTGGTTCGGAAGAGGATGTCGGTCTAGTGCGTGATGTAGTAAGCGCCCAGATGACAGGCGCAACTGGCGGGGAGCTTGAAGGACTCGATGGCGAAGGGGAAGTGCTTGTCACAAGCGTCGTACACGAGGAACCTGTGGTAAATAGACTTCTGCAGGCAGCTGGAGTCGTAACAGTGTGGCACCAGGGGGCATGGCTTGCCGTACTGCTCGCACTCCTCAAGCCGCGTCGTCTGTGTGAACATCTCATAGTCAACTTTGATGTTGTTGACAATCAGCCTCCACTTGCCGTCGGTGTTTACAGCCCTGAGGGGCCTGACGTAGCTGGTGTCCGAGGGGCAGAGATACGTCTCCTCGCTGAGGGTATTGGGCCTCACCACGGAGTTGGCTGTGTTGAGGTCGGCCACGTCCGCGTAGAGGTCCAAAACGGCTGCCTTGTGGTACTGCAGGGCGCCCTTGATCTCGTACTCAGGGTACTCGTAGTCCTCGAGGCACCAAGACTTGGTGGTGTTATGCGAGCAGGTCGGAGCCTTCTCATAGCCACAGAGTTTCGGGGAGTCGTATTCTCCGTATTTCGGGATCTCTGCTGGGTACACTTGGTGCTTGGGGTAGCTGGGTTTGTGGTAAGGTGCGGGAGTGGAGTAACCATAGACAGGAGTGCTGTGACCGTAGGCTGGGGTGGTGGGGCCGTACACTGGAGTACTGTGACCGTAAGCAGGGGTAGAGTGACCGTAGGGAGGAGGAGGGTAGGGAGTAGTGGGATGGTAAGGGTGGGGCGAGTGGGGAAGGTGGTGTGGTGGGCCAGATGGGTATGGACTGCCGTGGTGGGCTACGTGAGCATGAGGTAAGTCTGGGGATGCCAAACCCACCGACACCACAGCTGAGAACATCAGCAGTCGCACGTTCATGCTAGCGGTTCACTTCAGGCCACGGCCACAACAGGAATGGTTTCGTTCAGGAGCGTCTAGTGCCACTGAGGTACGAACGCCTCAACTTCAG
>65134 ENA|HAEM01065135|HAEM01065135.1 TSA: Bragasellus molinai, contig comp73016_c0_seq3
TTTTCAATACAGAAAGAAAAGAAAATGCCTAAAGTTGATCTGCAATGGAATTTTGTCTATTTTCTGCTACTCTGTTGTTTTTGCACCTTTGGTTTATCCGATATAAACAGGGAACAGAAGCCGTCCACAGAATCTATTGCCACTGAGAAGTTGATAACTAACATCACCATGGCAACTGATTTGGCTAAAAAAGAAATTAAAAAAGACCGAGCTGCATTGTTTTCACAGCCACGGATTTTTCCTTTCCTGGAGCAATTATTCAACCCTTTAGTTCCACCTCTCGCAAGACCTGGCACTTTACTTCCGCCATCAGCAATTCGACCTGTACCAGTTGGGGGTGGCTCTATTGGACACTATGGGGGAGATTCTTATTACTCATCATTCAAGCCAGACTGCGCTCTAAATGGACATTACTGCTTGTACAATACAGCCTATCCAAGTGACAAAGTAAATTTGGTTTTGGACAGATACTTTGATGAAGTTCGAGATCTATATTCGTCTCTTCATAGAGTTTCTGTCTCAGATCTTCTTTATTACGACAACAAAACTAACGGATATCGAGACAGTGGCCATTTTGTGTGTGAATCACAAGTTCAATACATCAGGCCAGGTTGGGCGAGAAGCGTCAGAGGACAGTGGCTGGCGATCATAAACACTCATTCATTCCCACAAACTGTTCGCGTTGAAGAGTGCAAATATGCTGACAGACGCTGCGAATACTTACCGCCATGTTACAAATCCACTTGCGTTCAAAGGTTCAGTTTCGATAAGCTGCTCAGTATCGACCCATTAGATGTATCCAAGAAACCTTTTATTGAAATTTTCGAAATTCCAACAGCCTGTTCTTGTTTCGTTGAAAATTTTCTGGTTTACTAGCTGCTGTTGCTGTTGCATGTCTCCTTAAGATAAGAGCTACACCTGATTGCTTCTAAATTAGAATGTACAAACATTTGAGAATAATTTACACCTGTACATCAAGAGTTATAAGTACTAAAAGTACGAACGGAATCAATTCTAGCAAACTTATTGGTGGTTCAGCAACAGGGTGACTTTACTTTAAATCAGAAACAATAAATGCTTTATTTAAGAAATCGACTGTAGCATTTTGCTGTGTATATAGCCAGCCATTCTATATTTGTTACCTAACTGAATCATTATTAAGTGTAGGCCTAACTCAATAAGTATATGCGATTGATCTTTCTGTGTATATTTAACTAGGCTTAACAACAATTGCTTGATGAACCAATAAATGATGGGCTATTCTATTCACTGTTTAGTTATTTCTGAATTACAATTTAATTTGTTTGTACACTGAGTCATAAA
>59704 ENA|HAEN01059705|HAEN01059705.1 TSA: Bragasellus peltatus, contig comp45733_c0_seq1
ACGCAGAGTACGGGGGAGAACAGCATAACCACAGCAACGGCTGCAAGTCAGGACTCTCGGAATTCTTCACTCTTCTCTTAGTCTTCGCTATGGCTTTTAAAGTGTTGCTCTTCTCCATTTGTTTCGATGCTGTATTTGCCAAAGGAACATCTTTGCATGGGTTTTCACCAATTCCACCGCATCCACCACCAGCGCGTCCGCCACCACATCATCCCCCTCCGCCACCAAATTTTGGTATTTTACCCCACTTCAAGCATTCATACTGTGATCCAACCGCTCCTCCAGCTTGTGCATACAATGGTACCAACTACTGTTTGCACGATAAGGAATACCCGGCGTATGAAATAAAGGTAGCAGTGGATTCTGATCATGTTTTTATAAAGAAGTACGCAGACATTCCGCAACAATCAGCTGACGATCTGGTCGACATGGTGTCACGAGACCAAGAAGAGTATTTTGAATATAAATTTTACACTGGGTCGTCTACAGGTCCCTCGCCGTACGATCTTACCCATTGGAGTGGTCCAGAAGGATTCATTTGCCCAGCCGTGGTTACTTACGCCATGCCCAAGAGAGTCAGGAATGTGGAAGGTCACTGGAGAGTTATTGTCAACGATGTTCACTATTTCACCCAGACTGCTAGAATAGAAACATGCCTGTACCCTGAGTCAGCTTGCCGAATTGTTGCACCCTGCTATAGAAGTCACTGTACCCAAAAGTTCATCTACCATCGACTGTTATCTTTTGATCCTTGCGATCCTTACAAAGGACTATTCATCGACATTTATCGATTGCCCTCAGCGTGTTCCTGTCATATTCAACCATACTAGCATACCAGGATGATGCTTGTATCCTTCATTAAGGACAGTTTCCAGCATCATACCTCTTATGAATCAAGCTGCAAGAGCAAGAAAAACAATACAGCAACACAAAAGCCAAGCCAACTATCCTACCGATATCTCGTTCTCCAGAAAGAGAAGCTCCCGAGAGGTCGGAAGAACTGCTATGTTCACGTACCGCCAAAACTGAAGCAACTGACAATTCCACCGTCAAGTTCTGAAGATCATTCGAGATTTTCTTTTCGTCTTCATTTCCGTTATTTTCTTTCATAACTTCTTTTTCTTCAATACAAATTCTAAGAGTTCCAAATAAAAAATAAAAATATAAAAAAAAAAAAAAA
>65453 ENA|HAEN01065454|HAEN01065454.1 TSA: Bragasellus peltatus, contig comp238564_c0_seq1
TACCTCCCTCGGGGGTTCGTCCATTTCCAGTTGGGGGGGGCTCCTATGGACACTATGGAGGAGGGGACTCGTATTACTCATCAGTAAAGCCCGAATGTGCTCTCAATGGGCACTACTGTTTATACAATGCAGCTTACCCCAGTGATAAAGTTAATTTGGTTTTGGACCGGTACTTCGATGATGTTCGTGACCTTTATTCGTCCCTCCATAGAGTTCCTGTCTCGGAGCTTCTTTATTACGACAACAAAACTCATGGCTATCGAGACAGTGGCCATTTTGTATGCGAATCACAAGTTCAGTACATCAGGCCAGGCTGGGCAAGAAGCGTCAGGGGTCAGTGGCTTGCCATCGTCAATACCCCTTCATTCCCCCAAACAATTCGGGTCGAGGAGTGCAAATATGCGGATAGGCGTTGCGAATACTTACCTCCCTGTTACAAATCCACGTGTGTCCAGAGATTCAGTTTTGATAAGCTGTTGTGTGTCGATCCACTGGACCTGTCCAAGAAGCCTTTCATCGAAATATTTGAAATTCCTGCAGCCTGTTCTTGTTTCGTGGAGAATTTTCTGAATTATTAACTCCTTCTGAATGCAGTGAGGGGATTACTGCAAAATCATTTGTGACTCTTCAAGGACGGGTGTGGTTAAATTCAA
>6418 ENA|HAEO01006419|HAEO01006419.1 TSA: Proasellus aragonensis, contig comp16529_c0_seq1
TCGAAGCTCCAGTGTAGAACTTGTAATCAAAATATTCTTCTTGTTCTCTCGAAACCATGTCAACCAAGTCGTCAGCGGATTGCTGGGGAATGTCTGCGTATTTCTTAATAAATATATAGTCGGCATCCACTGCCGTTTTTATTTCGTAGGTTGGATATTCTTTATCCAGCAAACAGAAGTTAGTCCCATTGTAAGCGCAAGCAGGAGGAACATTGGGATCACAATAGAGGTGTTTGAAGTGGGGAATTGGGCCAAACGGTGGGGGAGGTGGCGAATGGGAAGGAAATGGTAGATGTGGCGAATACGAGTGCAATGATGTTCCAACAACACTTAAAACATTGAGGCAAACTGTGTAAAGTAACATTAGGAAGTCCATAGCGAAAGTAGAAAAGAATAAAGATGCTTAAGAGTTCTGTGCGGTAGCCTTAGCCTCCTCTATGTCCCCGCGGCCG
>26069 ENA|HAEO01026070|HAEO01026070.1 TSA: Proasellus aragonensis, contig comp41253_c0_seq1
CCATTACGGCCGCGGGATCAGTTGATTGTCTGTCGTGTTTCCAGCATCCCGAATTGAAACCCCGAAAAACGAAAAAATACGTTTGTGATAAGGAAAATGAAATTGACATTTGTGATTTATCTGTTATGCTATTTTTTGGTTGGTTTGTCATCTGATGTAAGCAAAGACTCAAAACTTATTACAGAATCTATGAACGCTGGAGGATCTACTGCGAGCAAAGTCAATAACTCCAAACAAAACGAAATTAAAAAAGATCGAGCTGCATTGTTTTCAAACCCACGAATTTTCCCTTTCCTGGAGCATTTGTTCAACCCTTTGACACATCCATTGGCGAATCCCGATACCATAGGTTTACTTCCACCTTCAATTTTACGACCAGTACCAGTTGGAGGGGGTTCTTTCGGGCATTATGGAGACGATATGTTTTATTCTGCGGCCAAACCAGAATGTGCGCAAAACGGACTCTACTGTTTACACAACGTCGCATATCCAAGTGACAAGGTAAATTCTATCGTAGATAGATATTATGAAGATGTCCGAGACTTATATTCGTCCCTACATAGAGTACCCATCTCAGATCTTGTCTATTATGACAACAAAACTCATGGATATAGAGACAATGGCCATTTTGTATGTGAGTCACAAGTGCAGTACATAAGACCAGGTTGGGCGAGAGGCGTCCGTGGACAATGGCTGGCAATTATAAATACTCCATCTTTTCCACAAACTGTTCGCGTCGAGGAATGCAAATACGCAGACAGACGCTGTGAATATTTGCCACCGTGTTACAAATCTACTTGCGTTCAAAGATACAGCTTCGAGAAACTTTTAAGTGTAGATCCGTTGAACCTCTTAAAGAAACCATTTATAGAAATATTTGAAATCCCTTCTGCTTGTTCTTGTTTTGTAGAAAACTTTTTAATTTATTAACTAGAACAACTTTCTGCTCCTGAAATAGAAAAACGCTTGAAAAGAAATTTTAGAATTTGCCTTTTTAAAAATGGAAGTAGAATAATTAAATGTGATTATCGATTAACATATTTAAGGTTGTAAATCACTATTGCAAAAACATATTTACCTAAATCGTAATGTGCTTTTTGTGTCATCCTAAATAAATGAAGTCTTTAATTGCAATATTTATGGTCTTAATTGGCCTATATTTCCTTTCAATCAAGAAGTTTTTTTATAACCATAACTTGTTCGCTTGAAAACCACATCTAAGATTATATTATTTCATGTTCGAAAGTTTACTAACAAGCCTTTTGCAAAATGATAAAATATTAAATTTTTCACAAATAAAAAAAAAAAAAGAAAA
>61741 ENA|HAEO01061742|HAEO01061742.1 TSA: Proasellus aragonensis, contig comp546713_c0_seq1
TGACCCCCACTTTTCCTTCGAAAGTGGGTTTTCTGAAAAAGAGGGCTGCTTCAAGTTCACAGAAGATATCTGTTTAGACACAGAAATATATCCGCATGAAGAAATATTGTCGTCATTGATTAACGACCCTACTCAGGCTAGAACTTTAATGGCGGAAGTGAAAGATCAAAGCGCTGACGAATTAGTAGATGGTTTGACTGCGGCACAAGAGTCGAGGTACGATTACTCTCATTACTTCGGAAACAGACGCCAGAGCACTGTTAATCACGTGCACAGGGACTTCGCTGCTGAAGGCGGGTACCTGTGCCCGTCAGAAGTAAAGTATGCTAGGCCTAAAAAGGCTAGAAATTCTAAAGGAAATTGGAAGTTTGTCGTTA
>69249 ENA|HAEO01069250|HAEO01069250.1 TSA: Proasellus aragonensis, contig comp742846_c0_seq1
GAACGATGCAGTTCCCTTCATATCACGGAAGTCTCTTTATAGAGGTTATAGAGTTTAATTGATGGTCAAGTTGCTTTCAACACAACTACAACCACAAAGGCAAAGAGTAAAAATAAAATAAATGTTGTTACTCTTCTACCTAGTTTTATTTTGCAGACCATTTTCAACTTTACTTTCGCTTCCATATTCATCGCCAAACAGCTAGAAAGTTCGCTAGTATGGCATAATATGACAAGAGCAGGCGGATGGCAAGCGATAGATATCTATGAATAAGCCTTTATATGGATCACAAGGATCCCAAGAGAGCAGGCGATGGTATGTGAACTTCTGAGTACAATGGCTTTGATAGCACGGTGGCAAAATTCTGCAGGCAGACTCTGGATACAAACATGTTTCCATTCTGGTAGTCTGTGTGAAGTATTGAACATCATTTACAATGACTCTCCAGTGACCTTCCACATTTCTAAC
>93371 ENA|HAEO01093372|HAEO01093372.1 TSA: Proasellus aragonensis, contig comp2355504_c0_seq1
AAGAGACGTACTTGTGTCCATCTGATACTGAATACGCTAGACCGGTTAGAGGAGTAAATACAGATGGAAAATGGCGGGTCATAGTGAACAATGTCAAAGTAGACTACGATGTTTTTACGCAGACAATTCGAATGGAGGAATGTTTAACCTTTAGCAAGCCTTGTAATATGGTACCAAAATGCTATGATTCAAAATGTATTCAAAAGTCCATCTACCACCGGTTTCTTGTATACGATCCATGTGATCAGTATTTACCATTCGCCATTGAAACTTTCAAATTTCCAGCTAGTTGCGCATGCGTAGTGGGGAAATTTTATTTAGAA
>51224 ENA|HAEP01051225|HAEP01051225.1 TSA: Proasellus assaforensis, contig comp201349_c0_seq1
TCCACCATCTATTTTACGACCAGTACCAGTTGGAGGAGGTTCTTTCGGGCATTATGGGGACGATATGTATTATTCTGCGGCCAAACCAAAATGTGCGCAAAACGGACTCTACTGTTTATATAACGTCGCATACCCAAGTGACAAGGTAAATTCTATCGTAGATAGATATTATGAAGATGTCCGAGACTTATATTCGTCCTTACATAGAGTACCCATCTCAGATCTTGTCTATTATGACAACAAAACTCATGGATATCGAGACAATGGCCATTTTGTATGTGAGTCACAAGTGCAGTACATAAGACCAGGTTGGGCGAAAGGCATCCGTGGACAATGGCTAGCAATTATAAATACTCCATCTTTCCCACAAACTGTTCGCGTCGAAGAATGCAAATACGCAGACAGACGCTGTGAATATTTACCACCGTGTTACAAATCTACTTGCGTTCAAAGATACAGCTTCGAGAAACTTCTAAGTGTAGATCCGTTGGACCTCTTAAAGAAGCCATTTATAGAAATATTTGAAATCCCTTCTGCTTGTTCTTGTTTTGTTGAAAACTTTTTAATTTATTAACTAGAACGACTTTTGGCTCCTAAAATCGAAAAATGTCTGAAAATGAAATCTTGAAATCTCAGAATTTGCCTTTTTAGAAATAGAAGTAAAATAACTAAATG
>22886 ENA|HAEQ01022887|HAEQ01022887.1 TSA: Proasellus arthrodilus, contig comp46794_c0_seq1
TTTTTTTTTTTTTTTTTTAAAGACCTCATTTATTTAGGATGACACAAAAAGCACATTACGATTTAGGTAAATATGTTTTTGCAATAGTGTTGTACAACTGTAAATATGTAAATCGATAATCACATTTAGTTATTTTACTTCTATTTCTAAAAAGGCAATTCTGAGATTTCATTTTCAGCCTTTTTTCGATTTTAGGAGCAAAAAGTCGTTTTTGTTAATAAATTAAGAAGTTTTCAACAAAACAAGAACAAGCAGAAGGGATTTCAAATATTTCTATAAATGGTTTCTTTAAGAGGTCCAATGGATCTACACTTAGAAGTTTCTCGAAGCTGTATCTTTGAACGCAAGTAGATTTGTAACACGGTGGCAAATATTCACAGCGTCTGTCTGCGTATTTGCATTCCTCGACGCGAACAGTTTGTGGGAAAGAAGGAGTATTTATAATTGCTAGCCATTGTCCACGGACGCCTCTCGCCCAACCTGGTCTTATGTACTGCACTTGTGACTCACATACAAAATGGCCATTGTCTCGATATCCATGAGTTTTGTTGTCATAATAGACAAGATCTGAGATGGGTACTCTATGTAGGGACGAATATAAGTCTCGGACATCTTCATAATATCTATCAACGACGGAATTTACCTTGTCACTTGGGTATGCAACGTTGTGTAAACAGTAGAGTCCGTTTTGAGCACATTCTGGTTTGGCCGCAGAATAAAACTTGTCGTTCCCATAATGCCCGAAAGAACCACCTCCAACTGGTACTGGTCGTAAAATTGAAGGTGGAAGTAGTCCTATGGTATCGGGTCTCGCCAATGGATGTGTCAAAGGGTTGAACAAATGCTCCAGGAAAGGGAAAATTCGTGGTTGGGAAAACAAAGCAGCTCGATCTTTCTTAATTTCGTTTTGTTTGGAGTTATTGACGTTGCTCGAAGCAGATCCTCCAGCATTCATAGATTCTGTAATAAGTTTTGAGTCTTTGCTTACATCAGATGACAAACCAACCGAAAAACAGCAGCACAGAGAAATCACAAATGTCAATTTCATTTTCCTCATCACAAACGTTTTTTTTCGTTTTCGGAGTTTCGATTCTGGATGCTGGAAACACGACAGACATTCAACTGATCCCCCGTACTCTGCG
>3741 ENA|HAER01003742|HAER01003742.1 TSA: Proasellus cantabricus, contig c4208_g1_i1
ATAGACCTTATTTATTTAGGATGACATAAAGCACATTCCGATTTAGGTAAAATATGTTAATCGATAAGCACATTTAGTTATTTTACTTCTATTTCTAAAAAGGACGTTTCTGAGATTTCTTTTCAGACGTTTTTCGATTTCAGGAGCAGAAAGAAAGTTGTTCTAGTTAATAAATTAAAAAGTTTTCTACAAAACAAGAACAAGCAGAAGGGATTTCAAATATTTCTATAAATGGTTTCTTCAAGAGGTCCAACGGATCTACACTTAGAAGTTTCTCGAAGCTGTATCTTTGAACGCAAGTAGATTTGTAACATGGTGGCAGATATTCACAGCGTCTGTCTGCGTATTTGCATTCCTCGACGCGAACAGTTTGTGGGAAAGATGGAGTATTTATAATTGCCAGCCATTGTCCACGGACGCCTCTCGCCCAACCTGGTCTTATGTACTGCACTTGCGACTCACATACAAAATGGCCATTGTCTCGATATCCATGAGTTTTGTTGTCATAATAGACAAGATCTGAGATGGGTACTCTATGTAGGGACGAATATAAGTCTCGGACATCTTCATAATATCTATCTACGATAGAATTTACCTTGTCACTTGGATATGCTACGTTGTGTAAACAGTAGAGTCCGTTTTGGGCACATTCTGGTTTGGCCGCAGAATAAAACATATCGTCCCCATAATGTCCGAAAGAACCACCTCCAACTGGTACTGGTCGTAAAATTGAAGGTGGAAGTAGGCCTATGGTATCAGGTCTCGCCAATGGATGTGTCAAAGGGTTGAACAAATGCTCCAGGAAAGGGAAAATTCGTGGTTGGGAAAACAATGCAGCTCGATCTTTTTTAATTTCGTTTTGTTTGGAGTTATTGACGTTGCTCGCAGCAGATCCTCCAGCGTTCGCAGATTCTGTAATAAGTTTCCAGTCTTTGCTTACATCAGATGACGAACCAACCGGAATGTAGCACAACAGAGATATCACAAATGTCAATTTCATTTTCCTCATCACTAACGTTTTTTTTCGTTTTTCGGGTGTTCGATTCGGGATGCTGGAAACACGACAGACAATCAACTGATGTCTTCTAACGAGTTGAACCGCCTTTTAAGACAATGACATCCACCTCCACAGTCTCAGT
>19203 ENA|HAER01019204|HAER01019204.1 TSA: Proasellus cantabricus, contig c20710_g1_i1
GATATAGAGAAGGCTAAGGCTACCGCATAGAACTCTTAAGCATCTTTATTCTTCCCTTCCTTCGCTATGGACTTCCTAATGTTACTCTACTCAGTTTGCTTCAATGCTTTAAGTGTTGTTGGAACATCATTGCACTCGTATTCGCCCCATCTACCATTTCCTTCCTATTCCCCCCCTCCCCCTCCCCCACCGTTTGGACCAATTCCCCACATCAAACACATCTATTGTGATCCCAATGTTCCTCCTGCTTGCGCTTACAATGGGACTAACTTCTGTTTACTAGATAAAGAATATCCTACCTACGAAATAAAATCGGCAGTGGATGCCGACTATATATTTATTAAGAAATACGCAGACATCCCCCAGCAATCCGCTGACGATTTGGTTGACATGGTTTCGAGAGAACAAGAAGAATATTTTGATTACAAGTTCTACACTGGAGCTTCTACTGGCCCTTACCCGTTCGATCTTACCCACTGGGGAGGCCCCGAAGGCTTCATTTGCCCTGCTGTAGTGAATTATTCTAGGCCTAAGAGAGTTAGAAATGTGGCAGGTCACTGGAGAGTCATTGTAAATGATGTTCAATACTTCACACAGACTACCAGAATGGAAACATGTTTGTATCCAGAGTCTGCCTGCAGAATTTTGCCACCATGCTATCGAAGCCATTGCACTCAGAAGTTCACATACCATCGCCTGCTCTCTTGGGATCCTTGCGATCCATATAAAGGCTTATTCATAGATATCTATCGCTTGCCATCCGCCTGCTCTTGTCATATTTTGCCATACTAGCCAACTTTCAAGTCGTTTGGCGATGAATAGAGAATCGAAAGTAAAGTTTAAAATGGACAGCAAAATAAAACTAAGTAGAAGAGTTGTAACATTTATTTTATTTTATTTTTACTCTTTGACATTGTGGTTGAAGTTGCGTTGAAAGCAACTTAGCCATCAATTAAACTCTATGACCTCTACAAAGTGACTTCCGTTATATGAAGGGAACTGCATCGTTCATGTACCGCCAATTTAATAGCAATAGACATTTCCATCGTCGAGTTCTTAGATTTATCTGGAATTTTCATTATTACAATATTTACATTATTTTCTTTCTTTTTCTCTACCAGAGATGCCAG
>28526 ENA|HAES01028527|HAES01028527.1 TSA: Proasellus cavaticus, contig comp47300_c0_seq1
GTTCCTTCCCAGGAATTCGTCATTCAAGTGTTTTTTTCCTTCTCTCCCAGTGATTCTCATACGTTTGTTAACCATGACTAATAAATATATGATTCTCATGGCGTGTTTAAGTGTGACTCAAGCCCTGGGAGATCCTTCCGCAGATGCCTTACCCAAACCTTCAGCCCAACCCACCGCCGAGGCGAATCTCATCTCCAAAAAATCAGATCCTCTTTCTGAACCTGACGCAGACGATAATGCAAAATCGGAAGCAGCCGTTATTAGTCATCGCGGGTCTCCCTTTGCTGGGATAACGCCCATACCTGGAATAGCACCCATCCCAGGGATAACGCCAATTCCCAGGATAACGCCCATCCCCCCACATTCATTTGGTTTCGTTTATTCTACGCCCGCTCCACCGGTATTCCCACACCTGGTGCCGAATCTTTTAAAGCATAAATTCGAGCCAAACAATGTCCGAACAAGGGGTCCAATTGCCTATGGACACCCAAATAATCCCGTACATCCACCTTATCCACCACACCCTGCTCACGCTGTCAAATACTGTGACTACAAGAAAGCACCACTCTGTTCTTACAACACCACGAAACCTTGGTGTCTTTATGATTTAGATTACCCTGAATACGAAATTGCAGCTGCCATTCAGCACCATAAGGGTCATATTATAAGCATGTATGCCGATGTGGCCGACCTTTCCACAAAGAATTCCGTGGTAAGGCCAGACACTCTGTACGAAGAGACCTATTTATGCCCTTCTGATACGGAATACGCCAGACCGGTTCGAGGGGTGAATACAGATGGGAAATGGCGAATCATTATAAACAATATCAAAGTCGACTACGATGTTTTTACGCAGACAATTCGTCTGGAGGAATGTTTGACCTACGGGAAGCCTTGTACCATGGTTCCAAAATGCTATGATTCCAAATGTATTCAAAAGTCTATCTATCATAGGTTTCTCGTATATGATCCTTGCGACCAGTATTTGCCATTCGCAATAGAGACTTTCAAATTACCAGCCAGTTGTGCGTGCGTTGTTGGAAAGTTTTATTTAGAGCCTTAAAAGCGTAACACGTACGATTCTTTGCATTATTGGCAATTTCAATTCAGTTGGATTTTAATATTATAGAAATCATCGCAATTTTCCAGAAATGATTTAATATTCAATGTACTCAATTGTTTATTTAATTCGTGTTCAATGCGTCGCACAGAATATGCAAAAAGTGTCATTAAAAGTCCAACTGTTTAGAGAATTTTATTGTTATAGGTTAGTTACAAGTTTCAACTACATCAGTGTTTATCATTAGTATAAATCACTACGTTGCAGCTTCATTATAAAACATGGTTGAGGTAGTTACACAGCAGTTTCACTGTAGTGAATGTGTGGTCATAATAGCTGGAATTCCGCAACGAGCGAAACAGTTCATGTTTTTTATTGGCTGCAAACTATTGGTAATTGAATTCATTTAATACTAATTATTGATTTATAAATATATTAAAAAATGTACACTTTTATTCAGAGGCGCACCCAGATAAAAAATTCGAGGGGGGGAGGGGGTTAGTAACTAAATTTATTTTTATCCTCCTTTTAAGTATTTTCAATAATATATACAGTAATTAAAAAAATAAGAAATTTTGTCAAATTGGGATAGGGGGTTAACCACAAACCCCACCCCCCGTGGGTGCGCCACTGCTTTTCTTGTAAATATTAGTAATAGAACAGAAATAGTGCGTAGTGATAAGTACATTTTGTACGTACAGTAATTCCATTTTCTTTGCATCTGTTCATATACTTGGCGGTACGTGGACGAGGCGGTTCTCTAGTCAGCTTTTGGTGTAAATACGATTTATTTTAGTTTTAAGATTTCTAGAATATAATTTGAATTCAAATA
>28527 ENA|HAES01028528|HAES01028528.1 TSA: Proasellus cavaticus, contig comp47300_c0_seq2
TATCAACGCAGAGTACGGGGTTATTTGGGTGTCCAATTGCCTATGGACACCCAAATAATCCCGTACATCCACCTTATCCACCACACCCTGCTCACGCTGTCAAATACTGTGACTACAAGAAAGCACCACTCTGTTCTTACAACACCACGAAACCTTGGTGTCTTTATGATTTAGATTACCCTGAATACGAAATTGCAGCTGCCATTCAGCACCATAAGGGTCATATTATAAGCATGTATGCCGATGTGGCCGACCTTTCCACAAAGAATTCCGTGGTAAGGCCAGACACTCTGTACGAAGAGACCTATTTATGCCCTTCTGATACGGAATACGCCAGACCGGTTCGAGGGGTGAATACAGATGGGAAATGGCGAATCATTATAAACAATATCAAAGTCGACTACGATGTTTTTACGCAGACAATTCGTCTGGAGGAATGTTTGACCTACGGGAAGCCTTGTACCATGGTTCCAAAATGCTATGATTCCAAATGTATTCAAAAGTCTATCTATCATAGGTTTCTCGTATATGATCCTTGCGACCAGTATTTGCCATTCGCAATAGAGACTTTCAAATTACCAGCCAGTTGTGCGTGCGTTGTTGGAAAGTTTTATTTAGAGCCTTAAAAGCGTAACACGTACGATTCTTTGCATTATTGGCAATTTCAATTCAGTTGGATTTTAATATTATAGAAATCATCGCAATTTTCCAGAAATGATTTAATATTCAATGTACTCAATTGTTTATTTAATTCGTGTTCAATGCGTCGCACAGAATATGCAAAAAGTGTCATTAAAAGTCCAACTGTTTAGAGAATTTTATTGTTATAGGTTAGTTACAAGTTTCAACTACATCAGTGTTTATCATTAGTATAAATCACTACGTTGCAGCTTCATTATAAAACATGGTTGAGGTAGTTACACAGCAGTTTCACTGTAGTGAATGTGTGGTCATAATAGCTGGAATTCCGCAACGAGCGAAACAGTTCATGTTTTTTATTGGCTGCAAACTATTGGTAATTGAATTCATTTAATACTAATTATTGATTTATAAATATATTAAAAAATGTACACTTTTATTCAGAGGCGCACCCAGATAAAAAATTCGAGGGGGGGAGGGGGTTAGTAACTAAATTTATTTTTATCCTCCTTTTAAGTATTTTCAATAATATATACAGTAATTAAAAAAATAAGAAATTTTGTCAAATTGGGATAGGGGGTTAACCACAAACCCCACCCCCCGTGGGTGCGCCACTGCTTTTCTTGTAAATATTAGTAATAGAACAGAAATAGTGCGTAGTGATAAGTACATTTTGTACGTACAGTAATTCCATTTTCTTTGCATCTGTTCATATACTTGGCGGTACGTGGACGAGGCGGTTCTCTAGTCAGCTTTTGGTGTAAATACGATTTATTTTAGTTTTAAGATTTCTAGAATATAATTTGAATTCAAATA
>34587 ENA|HAES01034588|HAES01034588.1 TSA: Proasellus cavaticus, contig comp52076_c0_seq1
ATTACAAAGTGCAAAAGCTAAGGCTAACACACAGAACTCTTAAGCATCTTCCATCTTCTCTATCATCTCCGTTATGGACTTCCTAAGGTGGCTTTTCTCAGTTAGTCTCGATGTTTTAATTGTCGCTGGAACATCTTTGCACGCGTATTCGCCACACCTGCCATTTCCTCCACCATCACCTCCTCCCCCTCCACCGCCGTTTGGACCATTACCCCACTTCAAACCCCTCTATTGTGATCCTAATGCTCCTCCAGCATGTGCCTACAATGGAACCAACTTCTGTTTGCAGGATAAAGATTACCCCACCTACGAAATAAAAGGGGCCGTCGATGTTGACTATGTATTCATTAAGAAATACGCAGACATACCGCAGCAATCCGCTGATGATTTGGTTGATATGGTATCAAGAGAACAAGAAGAGTATTTCGAATACAATTTCTATACTGGAGCGTCTACTGGCCCATACCCATACGATCTTACCCACTGGGGGGGTCCAGAAGGATTCATTTGCCCTGCTGTAGTGAACTACGCTATGCCTAAGAGAGTTAGGAATGTGGAAGGTCACTGGAGAGTAATTGTCAACGATATTCAATATTTCACGCAAACTACCAGAATGGAAACATGTTTGTATCCAGAGTCGGCGTGCCGAATTTTACCACCATGCTATCGAAGCCACTGTACCCAGAAGTTCGCATACCATCGCTTGCTTTCTTGGGATCCTTGCGATCCATATAAAGGTTTGTTTATAGATATTTATCGTTTGCCATCCGCATGTTCTTGTCATATTCTGCCATACTAGCCAACGTTCAAGCTGCAGGTTGGCTATGATTATTGAGAATGAAAGTTTATAATTACCAACAAAATTACACTGAGTCGAAGAGTAACACTGAAGAAGCTTCCATTAGCTTTTATCTTTTGAGGTTCTAGTTGCTTTGAGATCAAATTGATCCTTTAACCGAGTCTAAGCTTTTCAAAGAAACTTTCTAGATGGCAAGAGAACTGCTTTGTTCACGTACCGCCAATTCAACAATAATAGATAGTTCCATCGTCAAGTTCTTAGAACCATCTGGAATTTTCTTAGTACTTA
>3084 ENA|HAET01003085|HAET01003085.1 TSA: Proasellus coxalis, contig comp4416_c0_seq1
TGTACGCTGACGTAGCAGATCTATCCACGAAGAATTCTGTGGTAAGACCGGACACTCTGTATGAAGAGACGTATTTATGTCCCTCTGACACGGAATACGCCAGGCCAGTTAGAGGAGTCAACACGGACGGCAAATGGAGGGTCATTGTAAATAACGTCAAAGTAGACTACGATATTTTTACGCAGACGATTCGGTTGGAAGAATGTTTGACATACGGAAAGCCTTGTAATATGGTTCCTAAATGCTACGATTCAAAATGCATTCAGAAGTCTATTTACCATAGATTCCTGGTATACGACCCCTGTGACCAGTATTTACCGTTTGCAATAGAGACATTTAAATTACCTGCCAGTTGTGCGTGCGTTGTAGGGAAGTTTTATTTAGAACCTTAAATGTGGTGTGTGTTCACGCAAGTAACAATGATACAATTGCCAGAAGCTAAGTGGCAAATAATTTTAACATTGAGATTTTCAATAC
>3210 ENA|HAET01003211|HAET01003211.1 TSA: Proasellus coxalis, contig comp4730_c0_seq1
ATATTAATTAGCCCCAACGTTGGTTAGTACGGCAGAATATGACAGGAACAAGCGGATGGCAAGCGATAGATATCTATAAATAAACCCTTGTAGGGATCGCAAGGATCCCAAGAGAGCAGACGATGGTACGCAAACTTTTGCGTGCAATGACTTCGATAGCACGGAGGTAGAATTCTGCAGGCAGACTCGGGATACAAACATGTTTCCATTCGAGTAGTTTGGGTGAAATAACGAATATCATTGACAATTACTCTCCAGTGACCTTCCACATTCCTTACTCTCTTAGGCATTGCGTAATTCACAATAGGGGTGTTTGAAGTGTGGAAGGGATCCAAATGGTAGTGGAGGGAGAGGTGGTGATGGTGGGGGAAATGGCAGATGGGACGAATG
>9097 ENA|HAET01009098|HAET01009098.1 TSA: Proasellus coxalis, contig comp15320_c0_seq1
GGGATTAGGGTTTCATTGTCTTAAAAGACGAGTCACGTTGACAGGAGACATCAGTTGACTGTATGTCGTGGTTCAGCATCCTGAATCAAATCCAAAATTAAATTCTTATCTCAGTTTGCGATGAAGAAAATGAACTTGGCAATTGTAATCTCTCTGTTGTCCTGCTTTTCTTTTGGTTTATCCACTGAAGGAAGAAAAGATACGAAAGTCACCGCAGAATATGTAGCCACAGGAGGACCCGCTGAAAAAGCCATCAATACTTCCAAACAAAATGAAGTTAAAAAAGATCGAGCTGCATTGTTTTCCCAACCACGAGTTTTTCCTTTCCTGGAGCAGTTGTTCAACCCTTTAACATATCCCTTGGCGAGACCTGATGCCCTACTTCCACCTTCAGTTCTACGACCAGTACCAATTGGAGGCGGGTCTTTAGGCTATGGAGACGACATTTTTTACTCTGCCGTCAAACCAGATTGCGCACAAAATGGACTCTACTGTTTACTGAACACTGCCTATCCAAGTGACAAAGTAAACTCTATCGTAGATAGATATTACGAAGATGTTCGGGATTTACATTCATCTCTCCATAGGATGCCAATCTCTGACCTCGCATATTTTGACAACAAAACTCACGGTTACAGAGATAATGGCCATTTCGTGTGCGAGTCACAAGTGCAGTACATAAAACCAGGTTGGGCGAGAAGCGTCCGTGGACAATGGTTGGCAATTATAAATACCCCATCATTCCCACAAACTGTTCGCGTAGAAGAATGCAAATACGCTGACAGGCGCTGTGAATATCTGCCCCCGTGTTACAAATCTACTTGCATTCAGCGGTACAGTTACGAGAAGCTTCTAAGTGTGGACCCGTTGGACTTATCAAAAAAACCTTTCATAGAAATATTTGAAATTCCAACAGCTTGTTCTTGCTTCGTAGAGAACTTTCTAATTTATTAACCAGTACACTAAGTTTTGACTACTCGTTATGTAGTTTGCCTGCACCTTCAAATGACCTCAGAAATTGCAATATTTAAAGTAATTGATTGACATCTTTTCATACTTGGTCTTCCTGGAACACCTATTTTCCTAAAACTAAACCTGGTCTTCAACATCAAGAAACGAATGTCAGTTAATGACTGAACATGTAAATGAATATTATTCACTGAAATTAAAAAAAAAATTGTAAATAAGTTTGTAGAAACTTTTCAGTGAATCTATTAACTATCAGTGACGCAACGGTAAAATTCAACCCCCTTTTTTTTATCTTAATCAATTATAAGTTACTGTTCGTTACTGTTGTTGCTTTAGTCAAATATGAACATGCGTTATTGAAATCTTGCATAGAATGTTTTGCACAAGTATTAAGTTTTATGTTATTTACCAATAACACAATTCTTAGATCCATTCATATAAATACTACCAAAGTGAATTTTATTAAAAGTCATCAAATATGGAATTTCCGAATTCTATTAATAACAAACTAATTTAATATTTGTTATATTATTATAAATAATTATAACTATCTGAAACAACAGATCAGATCATTATACAAAATTAATGCATTTATATGAATTTTTATGGCATTTAAAACCATTTTTTTGCTTAACAGTTAAAATACCAAGATACTTGGAAAGTTTTATACTGATAATTAAATTTGATTACGATTATTTTGTGCTTAGCGAAAGATACTTTAGAACTATGTCATCCCCTGTTGCCTTTCTTGCATGGGACAGTGCTACAAAAATTGCTTGTTGCTTTACGTTGCAGTCCTTTCCGTCAACGGTGGAAATGGAAACGACAAAACAGTGCGACAAGGCATATTCCTGTGTGGTTGCTTAGTGTGTAAAGCCTTTTTAGCGTATCTCCAAAGAACGTTATTACTAATTTCTGCTTCCTCCCCCCTTCTATACATGCATCAGAGTAAGTTTACTAAAGAAAAGTCGCTGGACAACGTACAAAGTATAAAGCGCAAACATGCTTAAAAATTTATAAGAATGACGTCGAATAATTAAATGCAAGAAGACACGGCTAAATAAAAATAGGATAAATCTAAGCTGCGAATGATTTAGCATTTAATGCTTAATAATGGCAAAAGTACAATTACAGTGCTTAAGAAGTCAGAACATCTTAGGAGTGGTAAGCAAAATGAATGGTTTTATTGTTACAAATACTATTTTTTTTTTAATTTAACCTAAGAATGAAATAGACAATCGATGATGTTGGTTAAATTGAAACATCTCAAAGTGTTCCTCTGAATTATGCTGCAATAATATTTATATCTCTAAGATATATAACCCCCATTAAGCGAGTGTGTTCGTATTAACAAATAACTCATTTATTAATAACTTGTTTTCAAATTTGGAAGTTCAGTTTTACTTTTCTAATAATGT
>27444 ENA|HAET01027445|HAET01027445.1 TSA: Proasellus coxalis, contig comp34370_c1_seq1
AATGAACCAAATATTATAATAAGATTTGTAAACTTCGACAAGATTAAAGAAATTCGTCAATTGTAGAGTCTCCGAATCCGTTGAAGGCGGGGGCATAGCAGGAACACGCAGAAGGGAGGCGGAAGATGTCCACATGGAGGCCCTTCGAGGGCTGACAGGGGTCAAAGGCCAAAAGGCGGTGATACGTGTATTTCTGAAGGCATTTACTCCTGAAGCAGGGAGCCACGAGCCGACAAGGAGTTTTAGGAAATAAGCACAACTCCATGCGCAATGTCTGAGTGTAAACATCGCCATCATTAAGAAGTATCCTCCGTTCGCCCCTGGCATTTTGGGCTCTTGTTGGCTTACCATAAGTCACTTGAGATGGACATACGTATCCTTCGGGTCCAAACCAGTGGGTCCTATCATAAGCACCG
>36402 ENA|HAET01036403|HAET01036403.1 TSA: Proasellus coxalis, contig comp39005_c1_seq1
TGTCCATGTGTAACCCTTTTCCTTCCTCCCACGAAAGGAGTCTCTGGTAGTTGTGAATTTGATTGCAAGTTGCTCTGTAGTGGTGAGAGACGTATGAGCAGGTGCCGCCAGGCTTCATACATTTCTCCATTCTTATGGTCTGAGTGTATTTATTCATGTTCACGATAAACTTCCAATCTCCTTTAGAATTTCTAGCCTTTTTAGGCCTAGCGTACTTTACTTCTGACGGGCACAGATACCCACCTTCAGCGGCGAAGTCCCTATGCACGTGGTTAACTGTACCTTGGCGCCTGTTGCCGAAGTAATGTGAGTAATCGTAGCGCGATTCCTGCGCCGCAGTCAAGCCATCAACCAGATCGTCAGCGCTTTGTTCCTTCACTTCTGCCATTAGAGTTCTAGCTTGTGAAGGATCGCTTATAAGAGATGATAAAATAGATTCGTGTGGATAGACTTCGACATCTAAACATATATCTTCCGTGTACTTAAAGCAGCCCTCTTTTTCAGAAAACCCACTTTCAAATGAAAATTGATGGTCAGTGCTTTTTTGAGAAA
>15487 ENA|HAEU01015488|HAEU01015488.1 TSA: Proasellus coiffaiti, contig comp30788_c0_seq1
TTCCCTCACTTGGTGCCTGATCTTTTAAAGCATAAATTTGAGCCAAAAAATGTCAGAACGAGGGGTCCAATCGCCTATGGACACCCAAATAATCCTATTCATCCACCTTATCCACCACACCCAGCTCACGCTGTCAAATACTGTGACTATAAAAAAGCACCGCTGTGTTCCTATAATACCACAAAGCCTTGGTGCCTCTATGATTTAGAATATCCTGAATACGAAATTGCAGCGGCTATTCAGCACCATAAGGGTCATATTATAAGCATGTACGCCGATGTGGCCGACCTTTCTACGAAAAATTCCGTGGTAAGGCCCGATACTCTCTACGAAGAGACCTATTTGTGCCCTTCTGATACGGACTACGCTAGACCGCTAAGAGGGGTGAATACAG
>15488 ENA|HAEU01015489|HAEU01015489.1 TSA: Proasellus coiffaiti, contig comp30788_c1_seq1
GAATGGGGTAAAATACTTTGATGTATTTAAAACTTGTAACTAACATTTAACAATAAAAATTTTAAGTAGTAAGGTTTTTACTGACATTTTCAGCATATTTTACGAAACGCGTAAGAATAAACTAAAAATTAGTAGATTACGTTATGCATGCCATTTTCATCAACAAATTAATTGTTAAAACAGATGTTTTATAGTGAAGACGACTGAAATGAAAGTGCCAGCTTTCAATGAATCGTACATGTTGCAATTTTAAGGTTCTAAATAAAACTTTCCAACAACGCAAGCACAACTAGCTGGCAATTTAAAGGTCTCTATTGCGAATGGTAAATACTGATCGCAAGGATCGTATACGAGAAATCTGTGATAAATGGACTTTTGGATACATTTGGAATCGTAGCATTTTGGAACCATGTTGCAAGGTTTTCCGTAGGTCAAACATTCCTCCAGACGAATTGTCTGCGTAAAAACATCGTAGTCGACTTTGATATTGTTTACAATAATCCGCCATTTTCCGTCTGTATTCACCCCTCTTAGCG
>16563 ENA|HAEU01016564|HAEU01016564.1 TSA: Proasellus coiffaiti, contig comp32647_c0_seq1
AAAGGTTTCTTTAAAAGGTCCAACGGATCTACGCTAAGAAGTTTCTCGAAGCTGTAGCGTTGAACGCAAGTAGATTTGTAGCACGGAGGCAAATATTCACAGCGTCTGTCAGCGTATTTGCATTCTTCAACGCGAACAGTTTGTGGGAAAGATGGGGTGTTTATAATCGCCAACCACTGTCCACGGAGGCTCCTAGCCCAACCTGGTCTTATGTACTGCACTTGTGACTCGCACACAAAATGGCCATTGTCTCGGAATCCGTGAGTTTTGTTGTCGTAGTAGACAAGATCTGAGATGGGTACACTATGAAGGGACGAATGCAAGTCCCTTACATCTTCATAGTATCTATCTACAATAGAATTGACCTTGTCACTCGGGTAAGCAGCGTTGTACAAACAGTAGAGTCCGTTTTGGGCGCATTCTGGTTTAGTTGCCGAGTAATAAATATCTTCTCCATAATGACCGAATGATCCAGCGCCAACTGGTAGGGGTCGTATAACTGAAGGTGGAAGTATGGAGTCAGGCCTCGACAAAGGATGCGTTAAGGGGTTGAATAATTGCTCCAGGAAAGGAAAAATTCTTGGTTGAGAAAACAATGCAGCTCGATCTTTTTTAATTTCAGTTTGTTTGGAGTTGTTGACAATGCTTGCTGCAGACCCTTCCGCTTTCACAAATTCTACATTGAGCTTCGAGTCTTTGCTTTG
>17594 ENA|HAEU01017595|HAEU01017595.1 TSA: Proasellus coiffaiti, contig comp34574_c0_seq1
AAAAAAACAAAAAAAAAAAAAAAACATAACAAACAGAGAGCATTTTTTCATTTTATGTCTAAAGGCCAAAAATAGCGAACACACGTCAAGTTAGTATAAAAAACACTTTCCAAATAGGCCTAATTTTTTTCATTGAAGAAGTCAATAATCGGATGGTATCCGTAATTCACTCTCGAGTCCGACGATTCACTATTTCTACTAGGATGACGCTGTTGAACCCTGATTCTCGAGTCAGATTCTGAAGATGGGTCATCACCTCTGATTCTAGATTCGTGAGTTTGGAAGCCACGACGACTGGGCGCGTTTGATTCCTCGTCAATGTTTGGATAGTTGACAGGACTGTATGGAGGGGCCAGTCGATTCAAACCTTCTATGTCATCCGTTCGGGGAAGGATATTATCTACTTGTTCAGAGCCAGCATATGAAATGTCCGCAGGCTTCAAAGGGGGAAAAACATAGGAGTAACCTTGAATGTGACAAGAACAACAGCTTGGAACTTTAAAAATGTCCATGTGCAATCCTTTACCCTCCTCCCACGACAGCAGTCTTTGATAGTTGTAAATTTGATTGCAAGTTGCTCGGTAATGGTGGGAGACGTATGAACAGGTGCCACCCGGTTTCATACACTTTTCCATTCTTATAGTCTGAGTGTATTTATTCATGTTAACGATAAACTTCCAGTTCCCCTTAGAATTTCTTGCCTTTTTAGGCCTAGCATACTTTACTTCTGACGGGCAAAGGTATCCTCCTTCAGCAGCGAAGTCCCTGTGCACGTGATTAACTGTACCTTGGCGTCTGTTGCCGAAGTAATGGGAGTAATCGTATCTCGATTCTTGCGCTGCAGTCAAGCCATCGACAAGGTCGTCAGCGCTTTGTTCCTTCACTTCTGCCATTAGAGTTCTAGCTTGAG
>19542 ENA|HAEV01019543|HAEV01019543.1 TSA: Proasellus escolai, contig comp51297_c1_seq1
GTACCCATCTCAGATCTTGTCTATTATGACAACAAAACTCATGGATATCGAGACAATGGCCATTTTGTCTGCGAGTCACAAGTGCAGTACATAAGACCAGGTTGGGCGAGAGGTGTCCGTGGACAATGGCTGGTAATAATTAATACTCCATCTTTCCCACAAACTGTTCGCGTGGAAGAATGCAAATACGCAGACAGACGCTGTGAATATTTGCCACCGTGTTACAAATCTACTTGCGTTCAAAGATACAGCTTCGAGAAACTCTTAAGTGTAGATCCGTTGGACCTATTAAAGAAACCATTTATAGAAATATTTGAAATCCCTTCGGCTTGTTCTTGTTTTGTAGAAAACTTTTTAATTTATTAACTAGAACAACTTTCTGCTGCCCCTGAAATCGAAAAAAGTCTGAAAAGAAATCTAAGAATTTGCCTTTTTAGAAATAGAAATTAAATAACAAAGTGTGACTATCGATTAACATATTTACGGTTGTAAAACACAATTGCAAAAACATATTCACCTAAATCGTAATTTGCTTTTTGTGTCATCCTAAATAAATGAAGTCTTTTTATGCAATATTTATGATCTTAATTTCCTTTCAATCAAGAAGTTTTTGATAACCCTAATTTGTTTGCATGTAATTATGAAAACCACAATAACACATCAAAGATGATGTGATTTA
>8341 ENA|HAEW01008342|HAEW01008342.1 TSA: Proasellus ebrensis, contig c9057_g1_i1
ATCAGTTGATTGTCTGTCGTGTTTCCAGCATCCCGAATCGAAAACCCGAAAAACGAAAAAAAACGTTAGTGATGAGGAAAATGAAATTGACATTTTTGATATCTCTGTTGTGCTGCTGCATTCCGGTTGGTTTGTCATCTGATGTCAGCAAAGACGCGAAACTTATTACAGAATCTGCGAACGCTGGAGGATCTGCTGCGAGCAACGTCAATAACTCCAAACAAAACGAAATTAAAAAAGATCGAGCTGCATTGTTTTCCCAACCACGAATTTTCCCTTTCCTGGAGCATTTGTTCAACCCTTTGACACATCCATTGGCGAGACCTGATACCATAGGCCTACTTCCACCTTCAATTTTACGACCAGTACCAGTTGGAGGTGGTTCTTTCGGACATTATGGGGACGATATGTTTTATTCTGCGGCCAAACCAGAATGTGCCCAAAACGGACTCTACTGTTTACACAACGTAGCATATCCAAGTGACAAGGTAAATTCTATCGTAGATAGATATTATGAAGATGTCAGAGACTTATATTCGTCCCTACATAGAGTACCCATCTCAGATCTTGTCTATTATGACAACAAAACTCATGGATATCGAGACAATGGCCATTTTGTATGTGAGTCACAAGTGCAGTACATAAGACCAGGCTGGGCGAGAGGCGTCCGTGGACAATGGCTGGCAATTATAAATACTCCATCTTTCCCACAAACTGTTCGCGTCGAGGAATGCAAATACGCAGACAGACGCTGTGAATATCTGCCACCATGTTACAAATCTACTTGCGTTCAAAGATACAGCTTCGAGAAACTTCTTAGTGTAGATCCGTTGGACCTCTTGAAGAAACCATTTATAGAAATATTTGAAATCCCTACTGCTTGTTCTTGTTTTGTAGAAAACTTTTTAATTTATTAACTAGAACAACTTTCTTTCTGCTCCTGAAATAGAAAAACGTCTGAAAAGAAATCTCAGAAACGCCCTTTTTAGAAATAGAAGTAAAATAACTAAATGTGCTTATCCATTAACATATTTTACCTTAATCGGAATGTGCTTTATGTGTCATCCTAAATAAATGAGGTCTTTAAAAAAA
>38864 ENA|HAEW01038865|HAEW01038865.1 TSA: Proasellus ebrensis, contig c32224_g2_i1
CGGATATTTTAAAGCATAAATTCGAACCACAGAATGTCCGAACTAGGGGACCAATTGCCTATGGGCACCCTAATAATCCAATACATCCCCCGTATCCACCACACCCTGCTCACGCTGTCAAATATTGTGACTATAAGAAAGCACCTCTCTGTTCCTACAACACTACAAAGCCATGGTGTCTTTATGATTTAGAATATCCTGAATATGAAATTGTAGCGGCCATTCAACACCATAAGCAACATATTATAAGCATGTATGCTGATGTAGCTGACCTTTCCACGAAGAATTCGGTAGTAAGGCCAAATACTCCGTATGAAGAGACATACTTGTGTCCATCTGACACTGAATACGTTAGACCGGTTAGAGGAGTAAATACAGATGGAAAATGGCGGGTCATTGTAAATAATGTCAAAGTAGACTACGATGTTTTTACGCAGACAATTAGAATGGAGGAATGTTTAACCTATGGCAAGTCTTGTAGTATGGTACCAAAATGCTATGATTCAAAATGCATCCAGAAGTCCATCTACCACAGGTTTCTTGTATACGATCCATGTGACCAGTATTTACCATTCGCCATTGAAACCTTTAAATTGCCAGCTAGTTGCCCTTGCGTAGTGGGAAAATTTTATTTAGAACCCTAAGTGTGTCCGAATATTTGCATGTTAGGCAATTTCACATTCAGTAAATAAAGTCTTTTA
>83139 ENA|HAEW01083140|HAEW01083140.1 TSA: Proasellus ebrensis, contig c62976_g1_i1
GTTGTGTATTTGATTGCAAGTTGCCCGGTAATGGTGAGAGACGTAAGAACAGGTACCTCCCGGTTTCATACATTTTTCCATTCTTATAGTTTGAGTGTATTTATTCATGTTAACGATAAACTTCCAATTCCCTTTAGAATTTCTAGCCTTTTTAGGCCTAGCATACTTTACTTCTGACGGGCACAGGTACCCGCCTTCAGCAGCGAAGTCCCTGTGCACGTGGTTAACAGTGCCTTGGCGTCTATTGCCGAAGTAATGAGTGTAATCGTACCTTGATTCTTGCGCAGCAGTCAAACCATCGACTAATTCGTCAGCGCTTTGATCTTTCACTTCCGCCATTAAAGTTCTAGCTTGAGTAGGGTCGTTAATCAATGACGACAATATTTCTTCATGCGGATATATTTCTGTGTCTAAACAAATATCTTCTGTGTACTTGAAACAGCCCTCTTTTTCAGAAAATCCACTTTCGAATGAAAATTGATGGTCATCGGTTTTTTCCGAAACT
>88570 ENA|HAEW01088571|HAEW01088571.1 TSA: Proasellus ebrensis, contig c68532_g1_i1
TTCGAATACCTTTTATTACATGAAAGAAGGTAAAACATGAAATGTGTTTGTTTGCAAACATGCATTTCTAGTTCTAAGCTAGTTATAAAATAAAGTAGTATCCTTAATTAATAATTTACAAAGATTATATATTATTAATAAATGTGTGATAATACTTAAAAGAGAATAAATTCTCATAAGATACAAAAAGCTCTACAGTCCAGAAGTTAAAGAAAATCGTCAAATGATGGATCCCCAAATCCACTGAAGGCGGGGGCGTAGCAGGAACACGCAGAAGGGAAACGGAATATATCCACATGAAGCCCCTTCGACGGTTGACAAGGGTCAAAAGCCAGAAGTCGATGGTAAGTGTATTTCTGAAGGCATTTACTATTGAAGCAGGGAGCCACTAGCCGGCAAGGAGTCTTAGGATATAGGCACACTTCCATACGCATAGTCTGAGTGTAAACATCTCCATCGTTAAGAAGTAGCCTCCATTCGCCTCTGGCATTTTGGGCCCGTGTTGGTTTACCATAGATCACCTGAGATGGGCATGCGTATCCTTCTGGTCCAAACCAGTGGCTTTTGTCATAAGCACCGGGATTAAATGATGAATAATTAAAACCTTCTTCTTGGTCTTTCGTCAAGAGGGACACCAAATCATCGGCACTTTGTTGGGTCACTTCAGCGTACTTCGAAACGATATTCTCATCGCGATTGGCTAGGGTGCTCATTTCCATCACAGGGTAATCGTTATCCTCCAGGCAATAACCTTTAGTTGCATCTTCGCACAAAACTTCAGATTGACATAAAGAAGACGCTGAAGAAGGTAGAACTTCCTGGAACAGTCTGACAAAGGTAGATTTTTCTACGTTGGAAGGTTTAGACAGCAGCGCCTTTCCCCGATTCGAAGAATTAAAAGGTATTGACAAGGTGAGATTATTTAGTGGAGTCAGTGAGGATGGGTTCAGGAGTTTGTTGTCAAAAGAGTGCAAAAATGAGTTGACATGTGGAGAACTTGGCCTTAAACCTAATTCAGAGTTCTGAGGAGACTTGATTGTGTTGTTGAAATTGATTACATCTGATAATGAGTTCAACAGGACAAAAATAAATGTAGCTGTTTTATTATCCATTCTCAAACCTTTGCCTCGTTTCAGATTGATTGAAGGAGTTCCACTGATATCGGATAACTCTTCCATGTTTAAATTAGGAAGACCAAAATTGACAGGGTCGAAATCCTCGACATCAAAAGTTTCAATTACCTCGGGAATATCTGGATCTTCCACCAAATAATCTACATCCATATTGTCAAAAGTATCGATGTATTCGTTGTCATTTAAAGAGTAATCTACGAGATAATCCTGGTCATTCGTAACGTCTTCCGTGACGTAGTCGGCATCATTAGTGTTTTTATCTTTAACTATGACGTCATCGGTGTCTTTACTAGCATCAGAAATGTTCTGGTCGCTTCTTAGAAGTGGTAATGGTAGACCTATTCCAGTTTTATTTGGATGTGTCTCAACGACTGGTCGGAAGTCCACTTCATTCACAGAACTTTTGACATCACTGGGACTGATTAAATTCTTGCTATCATCCACTTGATCGAGTTTGGCCGCCGTAGACTTTGCTGGTTGATTAGGTTTCTCAGCCTGATTCAATACCTCCGTAGCAGAATCTATAATTTTGTTTTCAATAGCTCCTCGAGCATCTGACAACGGTAATGGAACGCCAGTATTGTCAACCATATCTTTTTCCTCCTCATTTCTTTCAGAAAGACTTTTTCCTCGGCTAGAAAACCCTGAACCAATGTCAATTCGAAACGGAGCCACCACTTTTGGAATTGAATCAGCTTCCTTTTGAAAGGGAACAACTTTTTTACGTTCCCTTAAATTAGACGCAATTTCCTTCTCTAGGAAATCTTTTCCAGCAGGAATTTCCAGAGAACTAGGTACAACGGAAAATGGTCTTTCCTTTTCACTGACATAAGGTAAAAAGTTAATTAAGTGGGAGTGCCAAAACTCTTCCTCACTTGAAAAAAAATCATCATTCTTTTTGGTATTTTTATTTAGTTTCTTTCTCTCAGAAAGAGTTGATCGTAGTTTAAATGAGTGCTGGAATAACTGGGCAATGTCCTCGTTAAAATCGCCTTTACCGTCAAATTCTTCATCAGATCGTGGAGCGGTAGCAATATCCGTATCGGTCAGATTAAGTGCCAGTGATCTGTTATTCTGTCCAAAAGGGAAAAATATTAAAAAATCGCCATCTTCATCAACATTAATTATGCTAAATGGTTGGGTTGGCATTGAGGAATTCGATGTGTCTTCTAGAAGATGTGATTCCATTATTAATTGGAGTGTTTAAGCCTAATCAAGCAGCCGCATATATGAAAATCTAGACATACTTATGTAAGCATACTTATTACACATGAAAAGTAAG
>12663 ENA|HAEX01012664|HAEX01012664.1 TSA: Proasellus grafi, contig c14061_g1_i1
AGAGCACCTTTTCATTTGAATAAACATTAAAGTTGAGAAAAGCTTTAAACACCACATAGCATACATAGGCTAGTTTATTTCTCTTTTGCACTTGACGAGTTAACCTAATTTCTTTCATTGAAAAAGTCAATAATCGGATGGTATCCGTAATTCACTCTCGAGTCTGATGTGTCGATATTTCTAGACGGATGTCGCTGTTGAACCCTGGACCTGGAGTCATCTACTGAAGAAGGATCTTCACCTCTGGATCTCGATTCGTGAGTTTGGAAGCCACGACGACTGGGGAGGTTTGCTTCTTCGTCCGTGTTAACATTAGGATAGTTGACAGGACTGTAAGGAGGAGCCAATCGATTGAATTCTTCAATGGCATCCGACCTTGGTAGAATGTTATCGACGCGATCTGAACCCGCATATGAAATGTCAGCAGGCTTCAAAGGGGGAAAAACATAGGAATAGCCTTGGATATGACATGAGCAGCAGCTTGGAACTTTAAATATGTCCATATGTAACCCTTTCCCTTCCTCCCACGAAAGGAGTCTTTGGTAGTTGTATATTTGATTGCAAGTTGCTCGGTAATGGTGAGAGACGTAAGAACAGGTACCTCCCGGTTTCATACATTTTTCCATTCTTATCGTTTGAGTGTATTTATTCATATTAACGATAAACTTCCAATTCCCTTTAGAATTTCTAGCCTTTTTAGGCCTAGCATACTTTACTTCTGATGGACACAGGTACCCGCCTTCAGCAGCGAAGTCCCTGTGCACGTGGTTTACAGTACTCTGGCGCCTGTTGCCGAAGTAATGAGAGTAATCGTACCTTGATTCTTGCGCAGCCGTCAAACCATCGACTAATTCGTCAGCGCTTTGGTCTTTCACTTCCGCCATTAAAGTTCTAGCTTGAGTAGGGTCGTTAATCAATGACGACAATATTTCTTCATGCG
>69049 ENA|HAEX01069050|HAEX01069050.1 TSA: Proasellus grafi, contig c59499_g1_i1
GTTTGGTTAGGAAACTTTTGAACATAAAATAAAATAGCCTTTGATGTGGTTTTCATGCCAACAAGTTGTGTTATAAAAAAAACTTCTAGATTGAAAGGAGATATAGGCCCATTACGGCCATTATTATTTCAATTAAAAAACTCATTTTTTTTAGGGTGACACACAAAGCACATTACGATTTAGATAAAATATGTTCTTCAGATAGTGATTTACAACCTTAAATTTGTTATACAATAATCACATTCAGTTATTTTGCTTCTATTTATAAAAAGGCCAATTCCGAGATTTCTTTTCAGACGTTTTTCGATTTCAGGAGCAGAAAGTTTTTCGAGTTAATAAATTAAAAAGTTTTCTACAAAACATGAACAAGCAGAAGGGATTTCAAATATTTCTATAAATGGTTTCTTTAAGAGGTCCAACGGATCTACACTTAGAAGTTTCTCGAAGCTGTATCTTTGAACACAAGTAGATTTGTAACAAGGTGGCAAATATTCACAGCGTCTGTCTGCATATTTGCATTCTTCGACGCGAACAGTTTGTGGGAAAGATGGAGTATTTATAATTGCCAGCCATTGTCCACGGACACCTCTCGCCCAGCCTGGTCTAATGTACTGCACTTGTGACTCACATACAAAATGGCCATTGTCTCGATATCCGTGAGTTTTGTTGTCATAATAGATAAGATCTGAGATGGGTACTCTATGTAGGGACGAATATAAGTCTCGGACATCTTCATAATATCTATCTACGATAGAATTTACCTTGTCACTTGGATATGCGACGTTGTGTAAACAATAGAGTCCGTTTTGCGCACATTCTGGTTTGGCCGAAGAATAAAAGATATCGTCCCCATAATGCCCGAAAGAACCACCTCCTGCTGGTCCTAGTCGTAAAATTGAAGGTGGAAGTAGGCCTATGGTATCAGGTCTCGCCAATGGATGTGTCAAAGGGTTGAACAAATGCTCCAGGAAAGGGAAAATTCGTGGTTGGGAAAACAATGCAGCTCGATCTTTTTTAACTTCGTTCTGTTTGGAGTTATTTACGTAGCTCACAGCAGATCCTCCAGCGCTCACAGATTCTGTAATAAGTTTCGAGTCTTTGCTTACATCAGATGACAAACCAACCGGAATACAGCACAACAGAGACATCACAAATGTCAATTTCATTTTCCTCATCACTAACGTTTTTTTTCGTTTTTCGGGGTTTCGATTCGGGATGCTTGAAACACGACAGACAATCAACTGATGTCTTATA
>10370 ENA|HAEY01010371|HAEY01010371.1 TSA: Proasellus granadensis, contig comp22014_c0_seq1
GATGGAAATGAGCCTCCTGGCCAATCGCGATGAGAATATCGTTTCGAAGTACGCTGAAGTGACCCAACAAAGCGCCGATGATTTGGTGTCCATCCTGACGAAGGACCAAGAAGAAGGTTTTAATTATTCATCATTTAATCCCGGCGCTTATGACAAAAGTCACTGGTTTGGACCTGAAGGTTACGTATGCCCATCTCAGGTGATCTATGGCAAACCAAAACGGGCCCAAAATGCCAGAGGCGAATGGAGACTGCTATTGAACGATGGAGATGTTTACACTCAGACTATCCGTATGGAGGTGTGCTTATATCCTAAGACTTCTTGCCGGCTAGTGGCTCCATGCTTCAATAGTAAATGCCTTCAGAAATACACCTACCATCGGCTTCTGGCTTTTGACCCTTGTCAACCGTCGAAGGGGCTTCATGTGGATATATTCCGCTTTCCTTCAGCTTGTTCCTGCTTCGCCCCCTCCTTCAGTGGATTTGGGGATCCATCATTTGAAGATTTTATTTAACTTACGAACTGTAATAACCTCTTATAGCTTAGATTTTATTCCCTTTCAAGTATTAATTCACATTTATTAATA
>54689 ENA|HAEY01054690|HAEY01054690.1 TSA: Proasellus granadensis, contig comp71632_c0_seq1
GATCAGTCGATTGTCAGTCGTGTTCCCAGCATCTCGAACCGAAACCCCGAAAAGGAAAAAAACAAAGCCTTTGTAATGAGGAAAATGATATTGGCATATGTGATTCCTCTGTTGTTGTTTTTTTCGTTTTGTTTCTCATCTGATATAAGCAAAGACTCGAACCTTATTACAGAATGTGCGCAAAACGGACTCTACTGTTTACACAACGTAGCATATCCAAGTGACAAAGTAAATTCTATCGTAGATAGATATTATGAAGATGTCCGAGACTTATATTCGTCCCTACATAGAGTACCCATCTCAGATCTTGTCTATTATGACAACAAAACTCATGGATATCGAGACAATGGCCATTTTGTATGCGAGTCACAAGTGCAGTACATTAAACCAGGTTGGGCGAGAGGCATCCGTGGACAATGGCTGGCAATAATTAATACTCCATCTTTCCCACAAACTATTCGCGTCGAAGAATGCAAATACGCAGACAGACGCTGTGAATATTTGCCACCGTGTTACAAATCTACTTGCGTTCAAAGATACAGTTTCGAGAAACTCTTAAGTGTAGATCCGTTGGACCTCTTAAAGAAACCATTTATAGAAATATTTGAAATCCCTTCGGCTTGTTCTTGTTTTGTAGAAAACTTTTTAATTTATTAACTAGAATAACTTTCTGCTGCTCCTGAAATCGAAAAAGTCTGAAAATAAACCTCAGAATTTGCCTTTATAGAAATAAAAATTAAATAACTACGTGTGACTATCGATTAACATATTAACGGTTGTCAAAACACTATTGCAAAAACATATTCACCTAAATCGTAATTTGCTTTTTTGTGTCATCCTTAATAAATGAAGTCTTTAATTGCAATATTTATGATCTTAATTTCCTTTCAATCAAGAAGTTTTTCATCAACATAATTTGTACTCATGTAATTATGAAAACTACAATACCCCATCAAAGATGATGTTAATTCATGTTCTAAACCGTATTGTTTAATAACAATCATTTTGTAAAATGAAAAAATATAACATTTTTTACAAAAAAAAAAAAAAA
>54691 ENA|HAEY01054692|HAEY01054692.1 TSA: Proasellus granadensis, contig comp71632_c0_seq3
TGGTTCTTTCGGGCATTATGGGGACGATATGTTTTATTCTGCGGCCAAACCAGAATGTGCGCAAAACGGACTCTACTGTTTACACAACGTAGCATATCCAAGTGACAAAGTAAATTCTATCGTAGATAGATATTATGAAGATGTCCGAGACTTATATTCGTCCCTACATAGAGTACCCATCTCAGATCTTGTCTATTATGACAACAAAACTCATGGATATCGAGACAATGGCCATTTTGTATGCGAGTCACAAGTGCAGTACATTAAACCAGGTTGGGCGAGAGGCATCCGTGGACAATGGCTGGCAATAATTAATACTCCATCTTTCCCACAAACTATTCGCGTCGAAGAATGCAAATACGCAGACAGACGCTGTGAATATTTGCCACCGTGTTACAAATCTACTTGCGTTCAAAGATACAGTTTCGAGAAACTCTTAAGTGTAGATCCGTTGGACCTCTTAAAGAAACCATTTATAGAAATATTTGAAATCCCTTCGGCTTGTTCTTGTTTTGTAGAAAACTTTTTAATTTATTAACTAGAATAACTTTCTGCTGCTCCTGAAATCGAAAAAGTCTGAAAATAAACCTCAGAATTTGCCTTTATAGAAATAAAAATTAAATAACTACGTGTGACTATCGATTAACATATTAACGGTTGTCAAAACACTATTGCAAAAACATATTCACCTAAATCGTAATTTGCTTTTTTGTGTCATCCTTAATAAATGAAGTCTTTAATTGCAATATTTATGATCTTAATTTCCTTTCAATCAAGAAGTTTTTCATCAACATAATTTGTACTCATGTAATTATGAAAACTACAATACCCCATCAAAGATGATGTTAATTCATGTTCTAAACCGTATTGTTTAATAACAATCATTTTGTAAAATGAAAAAATATAACATTTTTTACAAAAAAAAAAAAAAA
>29555 ENA|HAEZ01029556|HAEZ01029556.1 TSA: Proasellus hercegovinensis, contig comp69449_c0_seq1
AAGAAATCTCCAAATTGTTTCAATGCTGATCTTTTTAAAAAATACAAATATACATCCAACAGTGGGCATCTTTCCAATAGTTGAACACCTAAAGCATCTCAAAAATATGTTTATATTTTAGCATTTGCCACGTTAGCTTAATTTCTTTCATTGAAAAAGTCAATAATGGGGTGATATCCGTAATTCACTCTGGAGTCTGGCGTGTCGCTATTTCTAGTTGGGTGTCTCTGCTGAACTCTGATTCTCGAGTCAGGCTCTGAAGATGGTTCTTCACCTCGGACCCTAGATTCATGAGTTTGGAAACCACGACGACTTGGAGCATTTGCTTCTTCGTCGATGATAACATTTGGATAGTTGACTGGACTGTACGGTGGGGCCAGTCGATTCAATTCTTCTATGTCCTCCGATCTGGGTAGGAGGTTGTCTATGCGTTCTGAATTCGCGTACGATATGTCAGCACGCTTCAGAGGTGGAAAGACATAAGAATATCCTTGAATGTGGCATGAACAACAGCTTGGGACTTTAAATATGTCCATATGTAACCCTTTTCCTTCCTCCCACGAAAGGAGTCTCTGGTAGTTGTAAATTTGATTGCAAGTTGCTCTGTAGTGGTGGGAGACGTATGAGCAGGTGCCGCCAGGTTTCATACATTTCTCCATTCTTATGGTCTGAGTGTATTTATTCATGTTAACGATAAACTTCCAATCTCCTTTAGAATTTCTAGCCTTTTTAGGCCTAGCGTACTTTACTTCTGACGGGCACAGATACCCACCTTCACCGGCGAAGTCCCTATGCACGTGGTTAACTGTACCTTGGCGTCTGTTGCCGAAGTAATGAGAGTAATCATAGCGCGATTCTTGCGCCGCCGTCAAGCCATCAACTAGATCGTCAGCGCTTTGTTCTTTCACTTCAGCCATTAAAGTTCTAGCTTGTGTAGGATCGCTTATAAGTGACGATAAAATTTCTTCGTGTGGATAGATTTCTGTGTCTAAACATATATCTTCTGTGTACTTGTAGCAGCCCTCTTTTTCAGAAAACCCACTTTCGAATGCAAAATGATGGTCAGTGGTTTTTTCTGAAATTTTTCCTCCAAAACTTTGTGTTTGTCTAGGAAAGTTTTCAAATTTTTTAGTTTCTTCAAATTTAGGAATCTTACCAAATTTTGGATGGCCTCCAAATGCTGGAGCTTCTTCAACTTTTGGAATTCCTCCAAATTTAGGAATTTCTCCAAATTTAGGAATTTCTTCAAATTTAGATATTTCTTCAAATTTTTGGAGATCTGCATTTCCAAATTTTGAATTTGAAAATCCTGAAGGGATTTTAGAAGGATTGTTACTCGGTTTGTGGAAATCATTCGGTGAAGAATTTAAAGGAGAGTCTGAAAAATGGACATTTCCTCCTGGTCCAATTTCTTCGAAGGTTACTGGTCCAAAATCTGGTCCCAATGAGTTGCTGCTATAAACATCTCTTGATGGCGATCCAAACGAAAAACTTTGATCTCGGCGATTTTTTGGGTCTGGAAGTTCGGAAAGTCTTGATCCAAATTGAAAGTTAGAGTGAGGCTTCACTCTAGTTGCGACGGGAAAACTTGCTGCGGGTCTTCTTGGATGGTATTCGGTAGAAGATAATCGCGGAATTGGAAACTCAACATTACTGCGCCTTGGGATGAACGGCAATGGCTTCAAGATCTCCGATGGTACGTCATGTTGACCTTGGAAAAATGGATCGTTTCCAATTGACGGCCTCTTAGGTCCCAGTCGGATGCGTCTCCTGTTTTCCTGTTGATTAGGCCTGGAGTCAAGAGGGCGTGGTTCACCAGTGAAGATCATTCCGATCATTTGTTCCCGGAGAAGATCCATGTCATTGCGCCTTCTGTGGCCAATCAACTTCTCCGCGACGGGAAGAGGAAGGGCCTCCACTACTTCCTGGTCGGTTGAGGCTGATTGTGCCATGTCAATGTCTTCCATAGTTAAGTTATGTTGATTATTCTTAGCTATGTTCAACAGTTCTTCAGCTAAATTATGTTCTTTATTAGGATTCTCTAGTTGCTTATCAATATTTTGTTTGGATGAAAGAACTAAGCTGTTCATCGTGTGTAGAAGTAGAATTATGAACATTGAAGTATTAAACAGCGCCATTTTTAAGATCTTGATTTACAATATAGCCTACTGTAATAAAACCTTATAAAATCCTTTTAACCTGGATAAGTAGTTTTTCTTTTTATCCTGGCTCAAATATTTTTAACACATTTCTTCCAACGTAACTATATTATGTAAATTATTAACAAATTTTTCAGTTAATCTTTTCTTTCACTGTGAAAAATAACTTTCTTGTTTA
>50134 ENA|HAEZ01050135|HAEZ01050135.1 TSA: Proasellus hercegovinensis, contig comp86801_c0_seq1
GACCCAGTAAATTTTGGTCTCCCGAAATTAAACATGGAGGAATTATCTGATATCGGAGGAATCCCACCGATCGATCATAGAAGAGGCAGTAAGCCTAGTCTGAGAATGGATAATAAAACAGCTACCTTTATTTTCATTCTGCTGAACTCATTGTCAGATGTAATCAATTTCAACAACACAATAAAGCCATCTCAGAGATCTGAATTAGGCTTAAGTACAAATTCTCCTCAAGTCAATTCATTTTTGCACTCATTTGACAACAAACTTTTGAACCCTTCATCATTGACGTCACTAAATAATCTAACCTTGCCAATACCTTTCAACTCTTCCAATCGTGGACGAGCGTTCTCTAAACCTTCCAACTCAGAAAAATCTACTTTCGTCAGATTGTTCCAAGAAGTTCTACCTTCAATGTCTTCCTTATGCCAATCTGAAGTCACGTGCGAAGATGCGAGCAATGGTTATTGCTTGGAGGATTCGGATTACCCTGTGAAGGAAATGAAAATCCTGGCCAGTGGTGATGATAACATCGTTTCCAAATACACTGAAGTGACTCAACAAAGTGCTGATGATTTGGTGTCTCTCGTGACGAAGGATCAGGAGGAAAGTTTTAACTATTCCTATTTTAATTCCGGTGCTTATGATAAAACCCACTGGTTTGGACCCGAAGGATACATATGTCCATCTCAAGTAACCTATGGTAAGCCAACACGCGCTCAAAATGCCAAAGGCGAATGGAGGATACTTCTAAATGATGGTGATGTTTACACGCAGACATTGCGCATGGAGTTGTGCTTATTTCCTAAAACTCCTTGTCGGCTCGTGGCTCCCTGCTTCAAGAGTAAATGTCTTCAGAAATACACGTATCATCGCCTTCTGGCCTTCGACCCCTGCCAACCTTCGAAGGGCCTCCACGTGGACATATTCCGTCTCCCTTCTGCGTGTTCCTGCTACGCCCCCGCCTTCACCGGATTCGGGGATTCTTCAATTGACGAATTTCTTTAAACGTGTCGAGATTTTCAAATCTTATAATAAGATTTTATTCATTTTTTAGTTATTACATGTAATAATATATAACCATTTTAAATTAAGTATCTACTAGGATTTTGTATTTTATGCCTAGCTTA
>61324 ENA|HAEZ01061325|HAEZ01061325.1 TSA: Proasellus hercegovinensis, contig comp91331_c1_seq1
TACAAGCTCATTTACATTCTTTTTTTATAATTTTCAGTGAATAATTCCATATTCATTCATAAAATGACATTCGTTTCTTGCTATTGAAGACCAGGTTTAGTTGTAGGGAAATAGATATTTCATGAAGATCAATATTGAAATTGCTTTCAAATAGTGACATCAAACTTGAAAAGATGTTAATCAACAATAACATTACTTTTAATATTATAATTTCTTAGGTCAATTCTGGGCTGCTAAGATAAAATTTCAGGTTTTTTCGAGTTTGTTTTTTAAAGTTGAAGATATAGGCCTACAAGAGAAAACTACATAACAAGGCTCCTGATAGCCGAAAAGTGCCAAAATTATTGTACTAATTAATAAATCAGAAAGTTCTCTACGAAGCAAGAACAAGCTGTTGGAATTTCAAATATTTCTATAAAAGGTTTCTTTGATAGGTCCAACGGATCCACACTTAGAAGCTTCTCGTAACTATATCGCTGAATGCAAGTAGATTTGTAACACGGGGGCAGATATTCACAGCGTCTGTCAGCGTATTTGCATTCTTCTACGCGTACAGTTTGTGGGAAAGATGGGGTATTTATAATTGCCATCCATTGCCCACGGACGCTCCTGGCCCAACCTGGTCTTATGTACTGCACTTGTGACTCAC
>73513 ENA|HAFA01073514|HAFA01073514.1 TSA: Proasellus ibericus, contig comp74097_c0_seq7
CCGAAAACGAAGAAAAAACGTTTGTGATGAGGAAAATGGAATTGACATTTGTGATTTCTCTGTGCTGTTTTTCTGTTGGTTTGTCATCTGAATTAAGCAAAGACTCAAAAATTATTACTGAATCTATGAACGCTAGAGGATCTGCTGCGAGCAACGTCAATAACTCCAAACAAAACGAAATTAAAAAAGATCGAGCTGCATTGTTTTCCCAACCACGAATTTTCCCTTTTCTGGAGCATTTGTTCAACCCTTTGACACATCCATTGGCGAGACCGGATACCATAGGCCTACTTCCACCTTCAATTTTACGACCAGTACCTGTTGGGGGTGGTTCTTTTGGGCATTATGGGGGCGATATGTTTTATTCTGCGGCCAAACCAGAATGTGCGCAAAATGGACACTACTGTTTACACAACGTCGCATACCCAAGTGACAAGGTAAATTCTATCATAGATAGATATTATGAAGATGTCAGAGACTTATATTCATCCCTACATAGAGTACCCATCTCAGATCTTGTATATTATGACAACAAAACTCATGGATATCGAGACAATGGCCATTTTGTATGTGAGTCACAAGTACAGTACATAAGACCAGGTTGGGCAAGAGGCGTCCGTGGACAATGGCTAGCAATTATAAATACTCCATCTTTCCCACAAACTGTTCGCGTCGAGGAATGCAAATACGCAGACAGACGCTGTGAATATTTGCCACCGTGTTACAAATCTACGTGCGTTCAAAGATACAGCTTCGAGAAACTTCTAAGTGTAGATCCGTTGGACCTCTTAAAGAAACCATTTATAGAAATATTTGAAATCCCTTCTGCTTGTTCTTGTTTCGTTGAAAACTTTTTAAATTATTAACTCGAACGACTTTCTGCTCCTAAAATCGAAAAAAGACGGAAAAGGAATTCTTAGAATTTGCCTTTTTAGAAATAGAAGTAAAATAAGTAAATGTGATTATCGATTGACATATTTACAGTTGTAAAACACTATTGCAAAAATATATTTGCTGAAATCGTAAAGTACTTTTTGTGTCATCCTAAATAAATGAGGTCTTTAATTACAATAATTATGATTTTAATTGGCCTATATTCCCTTTCAATCGAGAAGTTTTTTGTAACCATAACTTGTTCGCATGCAAACCTCATTGAAGATGATATTTCATGTTCGAAAGTTTACTAACGAGCCTTTTGTAAAATG
>6550 ENA|HAFB01006551|HAFB01006551.1 TSA: Proasellus jaloniacus, contig comp14108_c0_seq1
GATCAGTCGATTGTCAGTCGTGTTTCCAGCATCCCGAACCGAAACCCAGAAAACGAAAAAAAATTAAGCCTTTTTATTGAGGAAAATGATATTGACATTTGTGATTTCTCTGTTGTGGTGTTTTTCGTTTGGTTTGTCATCTGATGTAAACAAAGACTCGAAACTTATTACAGAATCTGTGAACGCTGGAGGATCAGCTGCGAGCAACGTCAATAATTCCAAACAAATCGAAATTAAAAAAGATCGAGCTGCATTGTTTTCGCAACCACGAATTTTCCCTTTCCTGGAGCATTTGTTCAACCCTTTGACTCATCCATTGGCAAGACCCGATAACATTGGACTACTTCCACCTTCAATTTTACGACCAGTACCAGTTGGAGGTGGTTCTTTCGGGCATTATGGGGACGATATGTTTTATTCGGCTACCAAACCAGAATGCGCGCAAAACGGACTCTACTGTTTACACAACGTCGCATATCCAAGTGACAAAGTAAATTCTATCGTAGATAGATATTATGAAGATGTCCGAGACTTATATTCGTCCCTAAATAGAGTACCCATCTCAGATCTTATCTATTATGACAACAAAACTCATGGATATCGAGACAATGGGCATTTTGTATGCGAGTCACAAGTGCAGTACATAAAACCAGGTTGGGCGAGAGGCGTCCGTGGACAATGGCTGGCAATAATTAATACTCCATCTTTCCCACAAACTGTTCGCGTCGAAGAATGCAAATACGCAGACAGACGCTGTGAATATTTGCCACCGTGCTACAAATCTACTTGCGTTCAAAGATACAGTTTCGAGAAGCTCCTAAGTGTAGATCCATTGGAGCTCTTAAAGAAACCATTTATAGAAATATTTGAAATCCCTTCGGCTTGTTCTTGTTTTGTAGAAAACTTTTTAATTTATTAACTAAAACAACTTTCTGCTGCTCTTGAAATCGAAAAAAATTTGATAAGAAATCTCAGAATTTGCCTTTTTAGAAATAGAAATTAAATAACAAAGTGTGACTATCGACTAACATTTTTACGGTTATAAAACAATATTGCAAAAACATATTCACCTAAATCGTGTCATCCTAAATAAATGTAGTCTTTAATTGCAATATTTATACTCTAAAATGGGCAATATTTCCTTTCAATCAAAAAGTTTTTGATAACCATAATTTGTTCTCATGTAATTATGAAAACCACAAAAAAACATCAAAGGTGATGTTATTTCATGTTCTAAACCGTAAAGATTAATAACAATTCTTTTGTAAAATGAAAAAATATAACATTTTTCACAAATAAAAGAAAAAAAAAAAAAA
>29076 ENA|HAFB01029077|HAFB01029077.1 TSA: Proasellus jaloniacus, contig comp39066_c0_seq2
ATTATTAGTAAATTTTATAGTTTTTTAATTTTATTTTGGAAATTGCGAGGGAATATAATACTATAAGAAGTTGTTGCCTACAATTAGCTTTAAGTAATTATTTGTACATATTTTGAAAGAACTGCTTCCTAATACCTTTAGCTTCTGTCATTCGTACTTGGCGGTACGTGAACGAAGCAGATCTCAGATTAACTTGCTGTAAATACAATTAATTTGTAAAAGATAATTATTAATGATATATTTTTATTAAATTCCTTGACAAATGAGAAATAGTTCTTATTCAATTAATCAATTATTTATGAAAAGTTGTCTTTGCGCACACATCTAATGGTAATAACCATCTTCCATCATCAACCTAATCTAACCTAATGTGGGCTTAAATACGAAAATTACATAAAATAAGTTGTGAAAATGTATCAAAATCTGCTAAATTAGCGCCTCATACACTCTCAGTTAAACTGCACAGTTAACTGTATTAAAAAATGAGTCAAAAACTGTGCGAGAAACTGAACTGAAAGTGTGTGGAACATGTCAGGTTTTTTCTCAGTTTTTTCTACAGTTTCATCAGTTCCATCGAAGGAGAAACATGGGCGACCGAAAACGGAAAGCAGCAGTTTGTTTTTTGGGAGCTGCCATAACCACAGCGTCGCAGCGTTAAACTGAGTGAACTGTACTTTAACTCAGTCAACTGTGCAGTTTTTCGTTGCAAAAGTGGTTCTGATTGCACAGGCCTGAAACCTGCGTTAACACCTGCCTAAACTGAGCAGTTAACACAGTTAATCGTACAGTTATGACGTCACACGTGATAAACTGTGCAGTTAAACTGAGAGTGTATGGGGCGCTTAGACACGGAAATTATTATTGCCCAACGAGTCGGTGGGGTTCAGGTTATTTAATTAGGTGAGCCATGGGAACTATGGTTACCATCGAGAAGGGTTTTCTCTTTTTTCTTTTAGATTCTTATGTTAAATTTGTATTTTTATAATCAAGGTAAAAACATTTTTATCATCAAATAAAACTGATACATCCAAAATCGAAAAATTTACGACCGCGCATGATCATGCACTTTGCCTTCTTTTTTGTTACAATTCGTTTTGACTATCATTAAAATGAATATTCCACAACAAACCAGCTGGAGAAATGTAGACCACTAATGTTACTATCAATATAGAATTTTTTGAATGAATAGAAATATCAAAACGACTTAATTTTTTCTAAAATAATTCAGAAGAAATAATTTCATCCTGAAAAAAACTATGAATCATAACAAGGAATCATCGGTACACATAGCTAACTTCATAAAAGGATTATAAGTAAGTTTCGAATACGGAATTTGTAGGCACTGCAAATCAGGCTCTCTATTAGACGACAGCCGAAAGAGATAGCGTACAGTTCACTATGCTTACCTTAAAAACAAAAAACTAAAGATAACAACATTGCCTTAAATTATTAGAATATGTTTAAAGATTAAACATTTCTAATATAACTCTACTAATTCGCTAATTATAAAAATACAGTAACCGAATCAAGATTCTTAATTAATAATTAAGAACGAATATTCATTATTTATAAATGTGAATTAATACTTGAAAGGGAATAAAATCTAAGCTATAAGAGGCTCTTAAAGTTCGTAAGTTAAATAAAATCGTCAAATGATGGATCCCCAAATCCACTGAAGGAGGGGGCGTAGCAGGAACACGCAGAAGGAAAGCGGAATATATCCACATGAAGCCCCTTCGACGGTTGACAAAGGTCAAAAGCCAGAAGTCGATGGTAAGTGTATTTCTGAAGGCATTTACTATTGAAGCAGGGAGCCACTAGCCGGCAAGGAGTCTTAGGATATAAGCACACTTCCATACGCATAGTCTGAGTGTAAACATCTCCATCGTTCAATAGCAATCTCCATTCGCCTCTGGCATTTTGGGCCCGTTTTGGTGTACCATAGATCACTTGAGATGGGCATACGTAACCTTCCGGTCCAAACCAGTGGCTTTTGTCGTAAGCGCCAGGATTAAACGATGAATAATTAAAACCTTCTTCTTGGTCCTTCGTCAGGAGGGACACCAAATCATCGGCGCTTTGTTGAGTCACTTCAGCGTACTTCGAAACGATATTCACATCGCGATTGGCCAAAATGCTCATTTCCATCACAGGATAGTCGGTATCCTCCAGGCAATAACCATTACTTTCATCTTCGCATAAAACTTCCGATTTACACAAAGGAGACTTGGAAGAAGGTAGAACTTCCTGAAATAGCCTCACGAAGGTAGATTTTTCACCGTTGGAAGGTTTTGACAGCGTCTTTCCCCGATTAGAGGAATTAAAAGGTGTTGACACTGTGAGATTGTTAAGTGGAGTCAGTGAGGATGGGCTCAGAAGTTTGTTGTCAAAAGAGTGCAAAAACGAATTGACTTGCGGTGAACTTGGCCTTAAACCTAATTCGGAATTCTGAGGAGACTTGATTGTGTTGTTGAAATTGATTACATCCGATAATGAGTTCAACAAGACAAAAATAAATGTAGCCGTTTTATTATCCATTCTCAACCCTTTGCCTCGTTTTAGATTGATTGAAGGAGTTCCACTGATATCAGATAATTCTTCCATGTTCAATTTAGGAAGACCGAAATTTACTGGGTCGAAGTCCTCGACATCAAAAGTTTCAATTTCTTCGGGATTATCTGGATCTTCCACTACATAATCTACATCCATATTGTCAAACGTATCAACGTAATCGTTGCCATTTGAAGAATAATCAACGAGATAATCCTGGTCATTCAAAATATCTTCAGTGACGTGGTCGACATCAGTAACGTTTTTATCTTTAACTATGACGTCATCGGTGTCTTTACTAGCATCAGTTATATTTTGGTCACTTCTCAAAAGTGGTAATGGTAGACCTGTTCCAGTTTTATTTGGATGTATCTCGACGATTGGTGGGAAGTCCACTTTATTCACAGAACTGTTGATATCACTGGGACCGATTAAATTCTTGTTGGCATCCACTTGATCGAGTTTGGTTATCTTGGAAGTCTTTACTGGTTGCTTCGGATTATCAGCCTGATTAAGTACCTCCGTACCAGAATCAATAACTTTGTTTTCAATAGATCCTCGAGCATCTGACAAAGGTAATGGAACGCCAGTAGTGGCAACCACATCCTTCTCCTCCTCCTTTCTTTTAGAAAGACTTTTTCCTCGGCTAGAAAACCCTGAACCAATGTCAATTCGAAACGGAGGAATCACTTTTGGAATTGAACCATCTCCCTTTTGAAAGGGCACTACTTTTTTGGGCTCCCTTAAATTAGCCGCAATTTCTCTCTCTAGGAAATCTTTTCCCGCGGGAATCTCCAGAGAACTTGGCGCAATGGAAAATGGTCTTTCCTTATCACTGACATAAGGTAAAAAGTTAATTAAATGGGAGTGCCAAAACTCTTCATCACTCGAAAAAAAATCATTTTCTTTTTTGGTATTTTTATTTAGTTTCTTTCTTTCGGAAAGAGTTGATCGTAGTTTAAACGAGTGTTGGAATAATTGGGCGATGTCCTCGTTAAAATCGGCTTTGCCCTCAAATTCTTCATTAGATCGGGGAGCGGTTGCGACATCCGAATCGGTCAGATTAAGTGCCAACGATCTATTATTCTGTCCAAGCGGAAAAAATATGAAAAAGTCGCCATCATCCTCCACATTAACTATGCTAAATGGTTGGGTTGGCAATGATGAGGAATTCGACGTGTCGTCTAAAAGATGAGATTCCATTATTAATTGGAGGTTTAGCCTAATCAAACAGTCGTAGAAACATACTTATGTATAAGCATACTTAGTACACATGTACGATAAGTACCCGGGTTTGACATGTGCGATTTTAACGTTTCCATTTTAAGAAATTCACGAAACAGATCAGGTTTTATTTCTTCTCGTCAATACAAAAATAAAATAAAATAAATAAACACAAAAATAAAAGTAACTTCAGTAATCTTATTTTATGAGAGTCGAGCACAATGAAATGGATGCAAATAAACACTGACCCCACCCGTACTCTGCGTTGAT
>44956 ENA|HAFB01044957|HAFB01044957.1 TSA: Proasellus jaloniacus, contig comp67301_c0_seq1
AGGAGTGAATACAGATGGAAAATGGCGGGTAATAGTAAATAATGTCAAAGTAGACTACGATGTTTTTACGCAGACGATTCGAATGGAGGAATGCTTAACCTTTAGCAAGCCTTGTAATATGGTACCAAAATGCTATGATTCAAAATGCATCCAGAAGTCCATTTACCATAGGTTTCTTGTATACGATCCATGTGACCAGTATTTGCCATTCGCCATTGAGACCTTCAAATTACCAGCTAGTTGCGCGTGCGTAGTGGGGAAATTTTATTTAGAACCCTAAACGTGTCCGAATATTTGCATATTAGAAAATTCCACATCCTTTTGAGTCCTTTATTTAATAAAAAAATTTGAAGTTTCGTAAACCACAATTGTTAATAAATTTGGTAAGTCAATTTGTGGATAATCAAAGAAGTGATCTTGGAATAAATATTCTCAATAGATAATTTAATCAGTGTCCAATGCGTTGCAAGAATAGCACTTTACCATTTAAAAAAAAGTATCGTTAAAAAGCAACTTATCAGATAGTTTATTATTAAAGGTTATTCACATTTTAAATAGGCCTACAACAACAGTAGTAGTTCGTCAATATTTATCATCATTACATCAAAATAAAAGTAACAATTACTGCGCCGAATAATTTTATGAATGGCACAGTTGCTGTTGTTGTTGAACTTTCTTTAGTTTATTCTGGAGAGAACGGAACTCAAGGAGATCTTATCTATCCAGAAATATCAGTCAGAAAGTCTGTCAGCAACCCTCCTCCTCGTTGCAAAGGTTGCATAAGTACCACAGAAGCCAACTAGCGGGTTTCAAACCCACTGCACTGCTGCATTGCTCACGAGAGTGAGTGAGGATCTAATTGAACCACCAAAACGGGTAAGAGAACAGTTAATTGAGGTAGTTCATAAATTTCAATGTGGCGATTTGTAAGCCATTATAAGTTGTATTTAGTTGAAAAGAAATGCAAGACTTTAGTATTTACTTAAAACTAGAAAATCCATTTCATAAATTACATTTATTATTAGTAAATTTTATAGTTT
>48028 ENA|HAFB01048029|HAFB01048029.1 TSA: Proasellus jaloniacus, contig comp151112_c0_seq1
ATCCGTTCCAGAATTAGATAAAAAAGAAGAAAATTCTAATCCAGGAAAAAATTTAGCCGAAGAGCTATTGAACATAGCTAAGAGAAATAAACACAATTTAACTATTGATGACATTGACATGGCACAATCAGCCTCTACAGATCAAGAGGTAGCTGAAGCCCTTCCACTTCCCATCGCGGAGAAGTTGATTAGCCACAGAAGACGAAATGATATGGACCTCCTGAGGGAACAAATGATCGGAATGATTTTTACCGGAGAACCGCGACCGCTTGATTCCAGACCTAATCGAAAAGAAAACAGGAGACGTATTCGACTGGGACCCAAAAGGCCCTCAATTGGAAACGATCCATTTTACCAAAACCAGGACGATATGCCATTGGAGATTTTGAAGCCACTACCCTTCATCCCAAGGCGAAGCAATGTTGAGTTTCCAGTTCCACCTATATCATCCTCAGAACACCACCCAAGACGACCATCAGCTAGTTTTCCAGTCGCAACTAGAGTAAAGCCACATGCCAACTTTCATTTGGGATCTAGACTTGACAGAATGCAAGACCATAAAAATCGTCAAGATCAAGGGTTTTCGCTGAGATCACCCTCAAAGGATGCTTTTAGTAATTCACTTGGACCGGATTTTGGACCAGTAACCTTTGAAGAATTTGGGCCAGGAGGCAATGTATATCATGCTGATTCTCCCTCCCAAACTTTACCAAAAGAATTTCCTAAACCTAGTTTCAACCCTTCAAAAAACCCTTTAGGATTTTCAAATTCAAAATTTGGCAATGCAGAACTTCCAAAATTTGAAGAGATTCCAAAAATTGGTGATCTACAAAAATTCCCAGAAACTCCAGAATTTGGAGAAATTCCAAAATTTGGGGAGATTCCAAAATTTGAAGAAATCCCGAAATTTGAAGACTTTCCAAGAAAGATACAAAATTTTGGAAAAGTCTCTGATAAAACAACTGACCACCCATTTCCATTCGAAAGTGGATTTTCTGCAAAAGAAGGATGCTTCAAGTACACAGAAGATATCTGTTTAGACACAGAAATATATCCGCATGAAGAAATATTGTCGTCTTTGATAAGCGACCCTTCTCAAGCTAGAACTTTAATGGCGGAAGTGAAAGATCAAAGCGCCGACGAATTAGTTGATGGTTTGACTGCGGCACAAGAATCGAGGTACGATTACTCTCATTACTTCGGCAACAGACGCCAGGGTACTGTTAATCACGTGCACAGGGACTTTGCTGCTGAAGGTGGTTACCTTTGCCCTTCGGAAGTAAAGTATGCTAGGCCTAAAAAGGCTAGAAATTCTAAAGGGAATTGGAAGTTTATCGTTAACATGAATAAATACACTCAAACTATAAGAATGGAAAAATGCATGAAACCGGGAGGCACCTGTTCATACGTCTCACACCATTACAGAGCAACTTGCAACCAAATATACAACTACCAGAGACTCCTTTCCTGGGAGGAAGGGAAAGGGTTACATATGGACATATTTAAAGTTCCAAGCTGCTGTTCATGTCATATACAAGGCTACTCATATGTTTTTCCCCCTTTGAAGCCCGCTGACATTTCCTATGCCGGTTCAGATCGCGTCGCTAACATCCTACCAAGATCGGATGACATTGAAGAACTGAATCGACTGGCTCCTCCTTACAGTCCTGTCAACTATCCCAATGTCAATATCGATGAAGAAGCAAACCTCCCTAGTCGTCGTGGTTTCCAAACTAACGAATCGAGAGCCAGAGGTGAACATAATTCTTCAGTAGATGACTCAATGTCCAGGGTTCAACAGCGACATCCGTCTAGGAATAGCGATACATCAGACTCGAGAGTGAATTACGGATATCATCCGATTATAGACTTTTTCAATGAAAGAAATTAGGCTAACTTGTCATGCGCAAAACAGAAACATGAAAGCCTATCCTATGTGGTGTTAGAACGCTTATTGTTTATA
>79301 ENA|HAFB01079302|HAFB01079302.1 TSA: Proasellus jaloniacus, contig comp584400_c0_seq1
TTTCGCTTCTCAGTCCCTTGCCGAGCGGCTTGAAAGTTGGTTAGTATGGCAAAATATGACAAGAGCAGGCGGATGGCAAGCGATAGACATCAATGAATAAGCCTTTATATGGATCGCAAGGATCCCAAGAGAGCAGGCGCTGAAATGTGAACTTCTGAGTACAATGGCTCTGATAACATGGTGGTAAAATTCTGCAGGCTGACTCTGGATACAAACATGTCTCCATTCTGGTAGTCTGTGTGAAGTATTGGACATCATTTACAATGACTCTCCAGTGACCTTCCACATTCCTAACTCTCTTAAGCATTGCATAATTCACTACAGCAGGGCAAATGAATCCTTCGGGGCCTCCCCAGTGGGTAAGATCGAAGGGATAAGGACCAGTAGAAGCTCCAGTGTAGAACTTGTAATCAAAATATTCTTCTTGTTCTCTCGAAACCATGTCAACCAAATCGTCAGCTGATTGCTGGGGGATGTCTGCATATTTCTTAATAAATATATAGTCGGCATCCACGGCCGTTTTTATTTCGTAGATAGGATATTCTTTATCAAACAAACAGAAGTTTGTCCCATTGTAAGCGCAAGCAGGAGGAACATTGGGATCGCAATAGAGGTGTTTGAAGTGTGGAATTGGACCAAACGGCGGGGGAGGGGGAGG
>22577 ENA|HAFC01022578|HAFC01022578.1 TSA: Proasellus karamani, contig comp40255_c0_seq1
ATTCGTCTGGAAGAATGTTTGACATATGGAAAGCCTTGTAATATGGTTCCAAAATGTTATGATTCAAAATGCATTCAAAAGTCCATCTACCACAGATTTCTCGTATACGACCCTTGCGACCAGTATTTACCATTTGCAATAGAGACCTTTAAATTGCCTGCCAGTTGCGCGTGCGTTGTAGGGAAGTTTTATTTGGAGCCCTAAATGAGCTCACAAACGAAATTGACAAGCTTCCGAAGCTAGGTGGCAAATAATTTTAGCAACGGTTATCATGCGCG
>25841 ENA|HAFC01025842|HAFC01025842.1 TSA: Proasellus karamani, contig comp45216_c0_seq1
AGATATATGTTTAGATACTGAAATCTATCCTCACGAGGAAATTTTATGGTCACTTATAAGCGATCCAACCCAAGCTAGGACTTTGATGGCTGAAGTGAAGGAACAAAGTGCTGACGATCTAGTCGATGGCTTGACTGCGGCCCAAGAATCGCGCTACGATTACTCTCATTACTTCGGCAACAGGCGCCAAGGTACAGTTAACCACGTGCATAGGGACTTCGCCGCTGAAGGTGGTTACCTATGCCCGTCCGAAGTAAAATACGCGAGGCCCAAAAAGGCTAGAAACTCTAAAGGAAATTGGAAGTTTATCGTTAACATGAATAAATACACTCAGACTATAAGAATGGAGAAATGTATGAAGCCTGGCGGCACCTGCTCATACGTCTCCCATCACTACAGAGCAACTTGCAATCAAATTTACAACTACCAGAGACTCCTTTCGTGGGAGGAAGGCAAAGGATTACATATGGACATATTCAAAGTCTCAAGCTGTTGTTCATGTCACATTCAAGGATACTCGTATGTCTTTCCACCATTGAAGCCTGCTGACATATCGTACGCGGGTTCAGAACGCATAGACAACCTCCTACCCAGATCGGATGACATAGAAGAATTGAATCGACTCGCCCCTCCGTACAGTCCAGTCAACTATCCAAATGTTGTCATCGACGAAGAAGCAAATGCCCCAAGTCGTCGCGGTTTCCAAACGCATGAATCTAAGGCCCAAGGTGAAGAACCTTCTTCAGAGCCTGGCTCGAGAATCAAAGTTCAGCAGAGGCATCCAGACAGAAATAGCGACACGTCAGACTCCAGAGTGAATTACGGTTATCATCCCATTATTGACTTTTTCAATGA
>45225 ENA|HAFC01045226|HAFC01045226.1 TSA: Proasellus karamani, contig comp64205_c0_seq1
GATTTGAAAATAAATCTCGACAAGTTTAAAGAAATTCGTCAATGGAAGAATCCCCGAATCCGGTGAAGGCAGGGGCGTAGCAGGAACAAGCAGATGGGAGGCGAAATATGTCCACGTGGAGTCCTTTCGAAGGTTGGCAGGGGTCGAAGGCCAGAAGGCGGTGATACATGTATTTCTGAAGACATTTACTCTTGAAGCAGGGAGCCACGAGACGGCAAGGAGTTTTAGGAAATAAGCACAACTCCATGCGCAATGTCTGTGTATAAACATCACCATCATTTAGAAGGATCCTCCATTCCCCCCTGGCATTTCGAGCGCGTGTTGGCTTACCATAGGTCACTTGAGATGGACATACGTATCCTTCGGGTCCAAACCAGTGGGTTTTATCATAAGCACCGGGATTAACATAGGAATAGTTAAAGCTTTCCTCGTGGTCCTTCGTCACGAGGGACACCAAATCATCGGCACTTTGTTGAGTTACTTCAGCGTATTTGGAAACGATGTTCTCATCGCCACTCGCTAGGATGCTCATTTCCTTCTGCTAAATTAAAATACAAAGGGAACCCAAGTAACTGAACTACATGGAATTCGGCGTTAATGAAATGTTTACACGCACATTTACGCACATTTGAGCGTATTTAAAAGAGTTAACTCGCGGGGAAAAAGTTG
>57340 ENA|HAFC01057341|HAFC01057341.1 TSA: Proasellus karamani, contig comp72127_c0_seq2
TATATATACTGTATATTTATATTTTTTTAGTGAATAATTATAATATTCATTTTATAAACTGACATTCGTTTCATGCTATTAAAAATAGCTACATCAAGCTTGAAAAGATGTCAATCAATAATAACATTACTTTTAATGTTATAATTTCTGGGCTGCTACGACAAAGTTCTAGATTTTTTTTCGATTTTATAGTTAAATTTAGAGATTTATGGATAGCCGAAAATTATTGTACTACTTAATAAATCAAGAAGTTCTCAACGAAGCAGGAACAAGCTGTTGGAATTTCAAATATATCTATGAAGGGTTTTTTTGATAGGTCCAAAGGATCCACACTTAGAAGTTTCTCGTAACTATATCGCTGAACGCAAGTAGATTTATAACATGGGGGCAGATATTCACAGCGTCTGTCAGCGTATTTGCATTCTTCTACGCGAACAGTTTGTGGAAAGGATTGGGTATTAATAATTGCCAACCATTGCCCACGGATGCTCCTTGCCCAACCTGGCCTTATGTACTGTACTTGTGATTCACACACGAAATGGCCATTGTCTCGGTAACCGTGAGTTTTGTTGTCAAAATAGACGAGGTCTGAGGTGGGCACCCTATGAAGCGATGAATGTAAATCTCGTACATCTTCGTAGTATCTATCTACGAGAGAATTTACCTTGTCACTCGGATATGCGGCGTTGTATAAACAGTAGAGTCCGTTTTGTGCACATTCTGGTTTGGCTGCAGAATAAAAAATGTCGTCTCCATAACCTAAAGAACCGCGGTTGAATAACTGCTCCAGGAAAGGAAAAATTCGTGGCTGGGAAAACAATGCAGCTCGATCTTTTTTAACATCGTTTTGTTTGGTGGTATTGACGGTGCTTGTAGCCGTAGATCCTCCAGTGGCCACATATTCTGCGGTGACCTTTGTGTCTTTGCTTCCTTCCGACGAAAAACCAACAGTTAAACCGCACAACAGAAATATTACAATCGCCAATTTCATTTTCCTCATCATTAAGTGAGATAATAATTAAATTTGGGATTTTATTCAGGATGCTGGAACCACGACATACAGTCAACTGATCCCCGTACTCTGCGTTGA
>58110 ENA|HAFC01058111|HAFC01058111.1 TSA: Proasellus karamani, contig comp72546_c0_seq1
GGATACGTATAGGAGAAGGTAAGGCTACCTCATAGAACTCTTAAGCATCTTTAGTCTTCTCTACATCTTCGCTATGTTCTTAAGGTTACTTTTTTCAGTTTGCTTCGTTATCTTCGTTGTTACTGGAACGTCTCTGCACGGGTATTCGTCCCATCTGCCATTTCCTCCACCGTCTCCACCTCTCCCTCCACCCCAATTTGGACCCCTTCCACCCCTCCATCACCCCTATTGTGATCCAAATTCTCCTCCACCATGCGCCTACAATGGGACCAATTTCTGTTTACAAGATAAAGAATATCCCACCTACGAAATAAAAGGGGCCGTCGATGCCGACTATGTATTCATAAAGAAATACGCAGACATCCCCCAACAATCCGCTGATGATTTGGTTGATATGGTATCCAGAGAACAAGAAGAGTATTTTGACTATAATTTCTACACAGGAGTATCCTCGGGCCCTTACCCCTTCGATCTAACCCACTGGGGCGGCCCAGAAGGATTCATTTGCCCCGCTGTTGTGAATTACGCCATGCCTAAGAGAGTAAGGAATGTGGAAGGTCACTGGAGAGTCATTGTCAACGATATTAGATATTTTACCCAAACTACCAGAATGGAAACATGTTTGTATCCCGAGTCTGCCTGCAGAATTTTACCGCCGTGCTATCGAAGCCATTGCACCCAGAAGTTCGCTTACCATCGCCTGCTCTCTTGGGATCCTTGCGATCCTTATAAAGGTTTATTTATAGATATCTATCGCTTACCGTCCGCTTGCTCCTGTCATATTCTGCCATACTAGCCAACGTCCAAGCTTTTTACATGGAGGATTTAATTAAAAAGCTAAAAGATCCCAGCAAGACAAAGCTAATTAGAGGAGTAACACTTGAAGAAGTTCCTATTTGTTTGTATTATCTGTGGTTCAAGTTGCTTTTATAGCAAATTAACCTCATGAACTATACGTCTCCGTAATGAATTCCCTGATGTCAAGAGATCTGCATTGTTCACGTACCGCCAATTTACTGACAATAGACATTTCCATCGTCAAGTTCTTGGAATCATCGGGAGATTGCTTTAATTGTCATTTCATTTCCTTTCTTTATCAAAGATGCCAAGAGTTCTTAATAAATTGTACATGGATTTTATTTTCCCGACCGAATAAATCCTAACG
>9733 ENA|HAFD01009734|HAFD01009734.1 TSA: Proasellus margalefi, contig comp19654_c0_seq1
AACGCAGAGTACGGGGGACATAGAGAAAGAAGGCTAAGGCTACCACCTAGAACTCTTAAGCGTCTTTATTCTTTCCTACCTTCGCTATGGACTTATTCATGTTACTCTACTCAGTTTGCCTAAATGTTTTAAGAGTTGTTGGAACATCATTGCACTCGTTTTCGCCACAACTACTAGTCTCTCCCCATTCGCTACCTTTTCCTCCCCCACCGTTTGGACCAATTCAACACTTCAAACACCTCTACTGTGATCCCAATGTTCCTCCTGCTTGCGCATACAATGGGACTAACTTCTGTTTGTTGGATAAAGAATATCCTACCTACGAAATAAAAACAGCAGTGGAAACCGACTATATACTTATTAAGAAATATGCAGACATCCCCCAGCAATCCGCGGACGATTTGGTTGACATGGTTTCGAGAGAACAAGAAGAATATTTTGATTACAAGTTCTACTCTGGAGCTTCTACTGGCCCTTACCCCTTCGATCTTACACACTGGGGAGGCCCCGAAGGATTCATTTGCCCTGCTGTAGTGAAATATGCTATGCTTAAGAGAGTTAGAAATGTGGAAGGTCACTGGAGAGTCATTGTAAATGACGTTCAATACTTCACACAGACTACCAGAATGGAGACATGTTTGTATCCAGAGGCAGCCTGCAGAATTTTGCCACCATGCTATCGAAGCCATTGTACTCAGAAGTTCACATTCCATCGCCTGCTCTCTTGGGATCCTTGCGATCCATATAAAGGCTTATTCATTGATATCTATCGCTTGCCTTCCGCCTGCTCTTGTCATATTTTGCCATACTAGTCAACTTTCATACCGTTCGGCAAGGAAATGAGAATCGATAGTAAAGTATAAAATCTACAGCCAAATAAAAACTAGATAGAAGAGTTGTAACATTTATTTTATATTATTTTCACTCCCTCACTTTGTGGTTGAAATTACGTTGAAAGCAGTTTGGTCATCATTTAACTCAATACCCTCTAAAAAGAGATTTCCGATATGTGAAGGGAACTGTATCGTTCATGTACTGCCAAATTAATAACAATATAGACATTTCCATCATCGAGTTTTTAAATTCATATGGAATTTTCTTTAGTACTATATTTACATTATTTTCTTACCTTTTCTCTACCAGAGATGCCAAGAATTCTTATTAAATTGTACATAGAAACAAAAAAAAAAAAAAAA
>68101 ENA|HAFD01068102|HAFD01068102.1 TSA: Proasellus margalefi, contig comp94988_c0_seq1
GGGGGGGGCATTATGGGGACGATATGATTTATTCTGCGGCCAAACCGGAATGTGCGCAAAACGGACTCTACTGTTTATACAACGTTGCATATCCAAGTGACAAGGTAAATTCTATCGTTGATAGATATTATGAAGATGTCCGAGACTTACATTCGTCTCTACATAGAGTACCCATCTCAGACCTTGTCTATTATGACAACAAAACTCATGGATATCGAGACAATGGTCATTTTGTTTGTGAGTCACAAGTGCAGTACATAAAACCAGGTTGGGCAAGAGGCGTCCGTGGACAATGGCTGGCAATTATAAATACTCCATCTTTCCCACAAACTGTTCGCGTCGAAGAATGCAAATACGCAGACAGACGCTGTGAATATTTGCCACCGTGTTACAAATCTACTTGTGTTCAAAGATACAGCTTCGAGAAACTTCTAAGTGTAGATCCGTTGAACCTCTTTAAGAAACCATTTATAGAAACATTTGAAATCCCTTCTGCTTGTTCTTGTTTTGTAGAAAACTTTTTAATTTATTAATTAGAACGACTCTCTGCTCCTGAAATCAAAAAAAGTCAGAAAAGAAAATTGCGAATTTGCTTTTTTAAAAAATAGAAGTAATATAATTAAATGATGTGATTATCGATTAACATATTTAAGGTTGTAAATCACTATCGCAAAATTTTTTTTTACCTAAATCGTAATTTGCTTTTTGTGTCATCATAAATATATAAGGTCTTTATTCCAATATTTAAGGTCTTAATTGGCATATAATTCCTTTCAATCAATAAGTTTTTTATAACCATAACTTATTCGCTTGAAAACCACATCTAAGATTAAGATCATGTTATTTCATGTTTGAAAGTTTACTAACAAGCCTTTTGCAAAATGATAAAATATTACATTTTTCACTAATAAAACATTAATTTTACACTTATTTACACTTAATTACTTTTGTATATAATGTAGTATGTAAATGTGAAAGCGTTTGAATTACAAAGGGTTTATATTTGTTTAAACATGATATATATTTTTTAGCTAAAATTTGTCAATGAAGCATATAAATATAACGAAGTGTAATTAAAGGCGACTATACCCTAAACGGCAAATAAAATTAACTTAGAATTTTCCGATCATAGAAAATGTATTTTCAATTATTGACGAAATGTGTTACATTTAAAAAAAAAAAAA
>13092 ENA|HAFE01013093|HAFE01013093.1 TSA: Proasellus meridianus, contig comp26395_c0_seq1
AATAAGAACTCTTGGCATCTCTGGTAGAGAAAAGGAAAGAAAATAATGTAAATATTGTAATAAAAATAATTCCAGATGAATCTAAGAACTTAACGATGGAAATGTCTATAAATTGTTATTAAATTGGCGGTACATAAACGAAACAGTTCCCTTTTCATAACGGAAGTATCTTTTTAGAGGTTATTGAGTTAAATGATGGCCAAACAGCTTTCAACGCAACTTCAACCACAAATTCAAAGAGTGAAAATAAAATAAAATAAATGTTACGACTCTTCTACTTAATTTTATTTTGCTGTCCATTTTCAACTTTACTTTCGATTCTCATTTCCTTGCCGAACGGCTGGAAAGTTGGCTAGTATGGCAAAATATGACAAGAACAGGCGGATGGCAAGCGATAGATATCAATGAATAAGCCTTTATATGGATCGCATGGATCCCAAGAGAGCAGGCGATGGAATGTGAACTTCTGAGTACAATGGCTTCGATAGCACGGTGGCAAAATTCTGCAGGCTGACTCTGGATACAAACATGTCTCCATTCTGGTAGTCTGTGTGAAGTATTGATCATCATTTACAATGACTCTCCAGTGACCTTCCACATTTCTAACTCTCTTAGGCATAGCATAATTCACTACAGCTGGGCAAATGAATCCTTCGGGGCCTCCCCAGTGGGTAAAATCGTAGGGGTGAGGGCCAGTAGAAACTCCAGTGTAGAACTTGTATTCAAAATATTCTTCTTGTTCTCTAGAAACCATGTCAACCAAATCGTCAGCGGATTGCTGGGGGATGTCTGCGTATTTCTTAATAAATATATAGTCGGATTCCACTGCTGTTTTTAATTCGTAGGTAGGATATTCTTTATCCAACAAACAGAAGTTAGTCCCATTGTAAGCGCAAGCAGGAGGAACATTGGGATCACAGTAGAGGTGTTTGAAGTGAGGAATTGGTCCAAACGGTGTGGGAGGGGGAGGTGGCGAATGGGGAGAAAATGGTAGATGTGGCGAAAATGAGTGCAATGATGTTCCAACAACACTTATAACATTTAGGCAAACAGAGTAGAGTAACTGTAACATTAGGAAGTCCATAGCGAAGTAGGAAAGAATAAAGATACTTATGAATTATATGTATGTACCATGTGATAGTCTT
>20936 ENA|HAFE01020937|HAFE01020937.1 TSA: Proasellus meridianus, contig comp42823_c0_seq1
AAAAATAAAAGTAATTTATATAATGAATTTTCTAATTTTAATCTAATTAAGCTAAAGCCTTTCATTTCTTGCTAAATTCTACCCTTAATGACCTCCAATTCGCCACATTGAAACATTATGAACTACCTCAATTAACTGTTCTATACTTCTATTAGCCACGTTTATATGGCTCAGTTGGTTAAACACTCACTCACTCTCGTGTGCAATGCAGTGTAGTAGGTTCAAGTCCCGCTGGTTGTCTCCTATGGTACTTATGCAATTTATGTAAAAACATAATTTGGATGAGTGTTGCTTGACTTATATCGATGGATAGATAACTAACTGATAAGATCTTTTTAGGATCCGTTCTCTCCAGGATTAACTCAAGAAAGTTCAACAACAACAGCAACTGTGCCATTCATAAATTTATCTGCGAAATGATTGTTAATTTTATTTTCATGTATTGATGATAAATACTGATGAGCTACTCACTGTTGTTGTAGGCCTATTTAACTTGTGAAACACCTTTAATAATAAATTTTCTGATAAGTGGCGTTTTTATTGATACTTATTTTAAATGGTAAAGTGCTATTCTTGCAACTCATTGGACACAGACTTACAGTAAATTGTCTATTGAGAATAATTGTTCGATGATCCCTACTTTGATTATCAACAAATTCACTTACAAATTTAATTAATAATTGTGGTTTACGAAACTTCGTTTTTTTTTAAGTAAGTATAAGACTCAAATATTCGTACACGCTTAGGGTTCTAAATAAAATTTTCCCACTACACATGCGCAACTAGCTGGTAATTTGAAGGTTTCAATGGCGAATGGTAAATACTGGTCACATGGATCGTATACAAGAAACCTATGGTAAATGGACTTCTGTATGCATTTTGAATCATAGCATTTTGGTACCATAGTACAAGGCTTGCTAAAGGTTAAACATTCTTCCATTCGAATCGTCTGCGTAAAAACATCGTAGTCTACTTTGATATTATTCACTATTACCCGCCATTTTCCATCTGTATTGACTCCTCTAACCGGTCTAGCGTATTCAGTATCAGATGGACACAAGTATGTCTCTTCGTACGGAGTATTTGGCCTCACCACCGAATTTTTCGTGGAAAGATCAGCCACATCAGCGTACATACTTATAATATGTTGCTTATGGCGTTGAATGGCCTCTACAATTTCATAGTCAGGATATTCTAAATCATAAAGACACCATGGTTTTGTGGTGTTGTAGGAACAAAGAGGTGCTTTCTTATAGTCACAATATTTGACAGCGTGAGCAGGGTGTGGTGGAAACGGGGGTTGTACTGGATTATTAGGGTGCCCATAGGCAAATGGTCCTTTAGTTCGAAAATTCTTTGGCTCGAATTTAGGTTTTAAAATATTCGGCACCAGGTGAGGGAATACTGGGGGAGCGGTCGTAGAATGAATAAAGCCGAATGGGTGGGGGAGGATTGGTGTAACCCCTACAAAAGGGGACCCACGATGACTAACAATTGCCGCTTCCGGTTTCGCATCAGCTTCTGCTTCCGGTTCAGAAAGAGGGTCGGATTTTGAAATGGGTTTAGCCTTGGCTGTGGGAGAAGCTAAAGGTTTGGGTGAAGCTCCTGCAGAAGGATCTCCTAACGTTTGAACCACACATAGGCACACGAACAGAATCATTTTAATTTTAATCATGTCTACCAAATCGTTGATGTTGTATCACTAGAAGAGTAGAAAAAAATTGAATGCCCCCTGTACTCTGCGTTGA
>27068 ENA|HAFE01027069|HAFE01027069.1 TSA: Proasellus meridianus, contig comp49569_c0_seq1
TTATATAAATTACTTTTATTTTTAAAAAATTTAATTGTTTTTTACTTCTATTTTGGTAATGACGAGAGAATAGTCACTCAGAATATATTAATATAAAAATATAAGAAATTTAAGTAATTATAATGTACTGTACATATTTGGAATGGCGCCTTAGTTCTAATATCTTTAGCATCTGTTGTTTGTACTTGGCGGTACGTGAACGAAGAAGTTCTCATGTCAACTTGGTGTAAATATAATTAATTTTTATCATAAGATTTGTAAAATATAATTAGTAATGAAACATTTTTATTAAATTCTTTGGCAAATGGGAAATGGTTCTCATTCCATGAATCAATCCTTTACTAAAAGTTTGTTGAACAAATCTAAATGTAATAACTATCTCTATCTTCCATATGCAACCTAACCTAACCTAACCTAATATAGGCTTCCAGTCGCGCCAAACGACAAAAACATGAGAAAAATATTTTAAACATGTTACATATTACATAAAATGAGTTGTGAAAAAGGATCAAAATCTGTTATGCGGAATATATCATTCAATACCCAACGGGTCGGTGGGGAACAGGTTACTTTAATTGGTGGGCCATAAGAACTATGGTTACCAATACCATCGAGAAGGGTTTTTCTCTTTTTTCTTTCATCTTCTTATGTTAAATTAGTATTTTTATAATCTTGGTAAAAAATATTTTTATTTTCAAATAAAACTGATTCATTTCCAAGCGAAAAATTTATGACCGCGAATGGACACTTTGCCTTTATTTTTGCATCAATTCATTTTGACTAGCATTAAAATGAAAATTCCATTATGAACCAGCTGGAGAAATGTAGACCACTAACGTTACTATCAATATAGAATTGTTACACCGAATATAAATATCACTATACGGTTTGAAATTTGAATGTTTCTAAAATAATTCAGTATAAATAACTTCAACCTGAGAAAACTATATAGGAATCATAACAAGGAATCGTTGGTACATTACTAACTTCATGAACGGATTATTAAAGTTTCAAATACCATCTTTTACACAAAGGAAGGTTAAGCATTAAACGTGTTTGTTAGCAAACTTATTCATTTCTACTTCTATACGCTAATTATAAAAAATACATTAACCAAATCAATATTCTTAATTAATAATTAAAAACGAGTATATATTATTAAAAAATGTGAATTAATAGTTGAAAGAGAATAAAATCAAAGATATAAGAGGTTCCTTAGTTCTCAGGTTTAATAAAATCTTCAAATGATGGATCACCCCCAAATCCACTGAAGGAGGGGGCGTAGCAGGAACAGGCAGAAGGGAAACGGAATATGTCCAAATGAAGTCCCTTCGACGGTTGACAAGGGTCAAAAGCCAGAAGTCGATGGTAAGTGTATTTCTGGAGGCATTTACTATTGAAGCAAGGAGCCACAAGCCGGCAAGGAGTCTTAGGATATAAGCACACTTCCATACGCATAGTCTGAGTGTAAACATCTTCATCGTTAAGTAACAGTCTCCATTCGCCTCTGGCATTTTGGGCCCGTTTTGGTTTACCATAGATCACCTGAGATGGGCATACGTAACCTTCTGGTCCAAACCAGTGGCTTTTGTCATAAGCACCGGGATTAAAAGATGAATAATTAAAACCTTCTTCTTGGTCCTTGGTCAGAAGGGACACCAAATCATCGGCGCTTTGTTGGGTCACTTCAGCGTACTTTGAAACGATATTGTCATCGCGATTGGCGAGGATGCTCATTTCCATTACAGGGTAGTCGGTATCCTCCAGGCAATAACCTTTACTTGCGTCTTCGCATAAAACTTCAGACTGGCACAAGGAAGGCGCTGAAGAAGGTAGAACTTCCTGAAACAGTCTGACGAAGGTAGATTTTTCCCCATTGGAAGGCGTAGACAGCGCCTTTCCCCGATTAGAGGAATTAAAAGGTGTTGACAAGGTGAGGTTATTTAGAGGAGTAAGTGAAGATGGGTTAAGAAGTTTGTTGTCAAAAGAGTGTAAAAACGAATTGACTTGTGGTGAACTTTTCCTTAAACCTAATTCAGAATTCTGAGGAGACTTGATTGTGCTGTTGAAATTGATCACATCCGATAATGAGTTCAACAGGACAAAAATAAATGTAGCCGTTTTATTATCCATTCTCAAACCCTTGCCTCGTTTTAGGTTGGTTGAAGGAGTTCCGCTGATATCAGATAATTTTTCCATGTTCAGTTTAGGAAGACCGAAATTAACTGGGTCAAAGTCCTCGACATCAAAATTTTCAATTTCCTCGGGATTATCTGTTTCTTCCACCAAATAATCTACATCCATATTGTCAAAGGTATCGACGTATTCGTTGTCATTTGAAGAATAATCCACGAGATAATCCTGGTCATTCAAAATGTCTTCAGTGACGTAGTCGACATCAGTAACGTTTTTATCTTTAACTATGACTTCATCGGTGTCTTTACTAGCATCAGTTATATTCTGGTTACTTCTCAGAAGTGGTAATAGTATACCTATTTCAGTTTTATTTGGATGTATCTCAACGATTGGTGTGAAGTCCACTTCATTTACAGAACTGTTGATTTCACTGGGACTGGTAAAATTCTTGTTATCATCAACTTTATTGAGTTTGGCCGCCTTGGACTTTACTGGTTGCTTCGAGTTCTCAGCCTGATTCAATACCTCCGTCGTACCAGAATCTATAATTTTGTTTTCAATAGGTCCTTGAGCATCTGACAAAGGCAATGGAACGCCACTAGTGACAACCATATCTTTCTCTTCTTTCTTTCTTTCTGAAAGACTTTTTCCTCGACTAGAAAATCCTGAACCAACGTCAATTCGAAACGGAGCCACCACTTTCGGAATTGAACCATCTTCTTTTTGAAAGGGAACTACTTTTTTGGGCTCCCTTAAATTAGCCGCAATTTCCTTCTCTAGGAAATCTTTTCCAGCAGGAATTTCCAGAGAACTAGGTTCGATGGAAAATGGCCTTTCCTTATCACTGACATAAGGTAAAAAGTTAATTAAGTGGGAGTGCCAAAACTCTTCGTCACTTGAAAAAAAATCGTTATCTTTTTTGGTATTTTTATTTAGCTTCTTTCTCTCAGAAAGAGTTGATCGTAGTTTAAATGAGTGTTTGAATAACTGGGCAATTTCCTCGTTAAAGTCCGCTTTCCCCTCAAATTCTTCATCGGATCGCGGAGCGGTTGCGACATCCGAATCGGTCAGATTAAGTGCCAACGATCTGTTATTCTGTCCAAGCGGGAAAAATATGAAGAAGTCACCATCGTCCTCAACGTTAATTATACTAAATGGTTGGGCTGGCAAAGAGGAGGAATTCGATGTATCTTCAAGAAGACGTGATGCCATTATTAATTGGAGTTTTAGCCTAATCAAACTGTCGTAAAAACATATTTATGTAAGCATACTCGTTACACATGTACGATAAGTACCCGAGTTTGACACGAATGATTTTAAAGTTTCCATTTTAAGATATTCAAGAAATAAATCAAATTTTATTTAATTTTCGTTTATATATATAAAAA
>53811 ENA|HAFE01053812|HAFE01053812.1 TSA: Proasellus meridianus, contig comp66052_c0_seq1
GATCAGTTGATTGACGGTCGTGTTTCCAGCATCCCGAATCGAAGCCCCGAAAACAGATAAAAAATCAGTTTGTGATGAGGAAAATGAAATTGACATTTGTGATTTCACTGTTGTGCTGTTTTTCGGTTGGTTTGTTATCTGATGTAAGCAAAGACTCAAAACTTATCACAGGATCTACGAACGCTGGAGGATCTGGTGCTAGCAACGTCAATAACTCCAAACAAAACGACATTAAAAAAGATCGAGCTGCATTGTTTTCCCAACCACGAATTTTCCCTTTCCTGGAGCATTTGTTCAACCCTTTGACACATCCATTGGCGAGACCTGATACCATAAGTTTACTTCCACCTTCAATTTTACGACCAGGAGCAGTTGGAGGTGGTTCTTTCGGGCAGCATTATGGGGACGATATGTTTTATTCTTCGGCCAAACCAGAATGTGCGCAAAACGGACACTACTGTTTACACAACGTCGCATATCCAAGTGACAAGGTAAATTCTATCGTTGATAGATATTATGAAGATGTCCGAGACTTATATTCGTCCCTACATAGAGTACCCATCTCAGATCTTGTCTATTATGACAACAAAACTCACGGATATCGAGACAATGGCCATTTTGTATGCGAGTCACAAGTGCAGTACATAAGACCAGGTTGGGCGAGAGGCGTCCGTGGACAATGGCTGGCAATAATAAACACTCCATCTTTCCCACAAACTGTTCGCGTTGAGGAATGCAAATACGCAGACAGACGCTGTGAATATTTGCCACCGTGTTACAAATCTACTTGCGTTCAAAGATACAGCTTCGAGAAACTTTTAAGCGTAGATCCGTTGGACCTCTTGAAGAAACCATTTATAGAAATATTTGAAATCCCTTCTGCTTGTTCTTGTTTTGTAGAAAACTTTTTAATTTATTAACTAGAATGACTCTCTGCTCCTGAAACCGAAAACGCCTGAAAAGAAATTTGAAAATTTGCCTTTTTAAAAAATGGAAGTTAAATAATTAAATGTGATTATCGATTAACATATTTGAGATTGTAAATCACTATTGCAAAAACATTTTTACCTAAATCGTAATTTACTTTTTTTGTCATTCTAAGTAAATGAGGTCTTAAATTGCAATTATTATGGTCTTAATTGACATATATTTACCTTCCATCAAGAAGTTTTTTTATAACCATAACGTGTTCGTTTGAAAACCATTTCAAAGATGATGTTATTAAATGTTTGAAAGTTTACTAACAAGCCATTTGCATAATGATAAAATACTAAAATTTTCACAAATAAAAAAAGAAAAAAAAAAAAAA
>66672 ENA|HAFE01066673|HAFE01066673.1 TSA: Proasellus meridianus, contig comp68230_c0_seq1
GGTCATACAGATGCCGGACACCGCCAGGAGAGGAAGGAGTAAACAACAGATTGTGGAAGCAGAGCATTTTGTATAACTGTAAATCGCCGTTAGTAAGGCATGCTCGCTCGGCTCATCGTAGGATATCGTGCAGTGGAATTGTTGTTGGTGATAACTTAATGAATGATTCAGTTTCCAACGAACTACTAAATGAAATGAAAACTTTACTAGCGAATTAATCAACAAACTATTTTCGTCTCGCAATAAGTGAAAAAATTTATGAAATCAGAAAGAAGTGTAAAATTTTTGTAATAAAAAAAATGTTTTCATTCCAATCGTGAAAAAATATATTTGTGAAAATTTTCTTTCAATTAGTGACAAAAGTTCTTGCAAAAATGCATTGAAAATAATTTCTTCAATTTTGACATTGTGGCGAAATAATTTATCCCGTAAATTTTTACTGAAATTAAAACATTGAAAGATATGTGTTTAAAAAAGGGTTCCAAGTTAAATAAGAATAAGAATAATAAGAATGTAATAAACATTGATATCAAAATAAATAATTAATCGAAGTTCCGCAGAAATTTTCTCTCGATCGAGTGATTTTTGGTCAAAATACATTTCCTAATTTTTCTACCAAATCATAGCAAAAAAGTTATTAGCAAAAGAGGGTGAGCAATCCAAATTTTACAAAAATGGCGATGTTTAAGACTTTAATCTTCATTTGTATAATTCTTAACACGATGAACAACTTAGTTCTTTCCTCCGAACTAATATTGGATAAAAAAGAAGAAAATTCTAATCAAGAAAAAAATTTAGCCGAAGAGCTATTGAATATTGCTAAGAGAAATCAACATAATTTAACTATGGATGACATTGACATGGCCCAATCAGCCTCTACAGACCAAGAGGTAGCTGAGGCCCTTCCACTTCCCATCGCGGAGAAGTTGATTAGCCACAGAAGACGTAACGATATGGATCTCCTGCGGGAACAAATGATCGGAATGATCTTTACTGGAGAACCGCGACCACTTGATTCCAGACCTAATCAACAGGAAAACAGGAGACGTATTCGACTAGGACCCAAAAGGCCGTCAATTGGAAACGACCCATTTTACCAGAATCAGGACGATGTGCCATCGGAGATTTTGAAGCCATTACCCTTCGTCCCAAGACGAAGCAATGTTGAGTTTCCAGTTCCACCTTTATCATCCTCAGAACATCACCCAAGACGACCATCAGCTAGTTTTCCAGTCGCAACTAGAGTAAAGCCTCATGCCAACTTTCAGTTGGGATCTAGACTTGACAGAGTGCAAGACCATAAAAATCGTCATGATCAAGGGTTTTCGCTGAGATCACCCTCAAAGGACTCTTTTAGCAACTCACTTGGACCTGATTTTGGACCAGTAACCTTTGAAGAATTTGGACCAGGAGGCAATGTATATCATGCAGAATATCCTCCTCATACTTTACCAAAGGAATTTCATAAACCTAGTTTCAATCCTTCAAAAAACCCTTCAGGATTTTCAAATTCAAAATTTGGCAGTGCAGAACTTCCAAAATTTGAAGATATTCCGAAATTTGGTGATATACAAAAATTTCCAGAAACTCCAGAATTTGGAGAAATTCCAAAATTTGGGGAGATTCCAAAATTTGAAGAAATCCCGAAATTTGAAGACTTTCCTAGAAAGCCACAAAATTTTGGAAAAGTTTCTGAAAAAACCGCTGACCACCCACTTCCATTCGAAAGTGGATTTTCTGAAAAAGAAGGATGCTTTAAGTACACAGAAGATATCTGCTTAGACACAGAAATATATCCTCATGAAGAAATATTGTCATCTTTGATTAGCGACCCTTCTCAAGCTAGAACTTTAATGGCGGAAGTGAAAGATCAAAGCGCTGACGAATTAGTTGATGGTTTAACTGCGGCACAAGAATCGAGGTACGATTATTCTCATTACTTCGGCAACAGACGTCAGGGTACTGTTAATCACGTGCACAGGGACTTCGCTGCTGAAGGTGGTTACCTATGCCCTTCGGAAGTAAAGTATGCTAGGCCTAAAAAGGCTAGAAATTCTAAAGGGAATTGGAAGTTTATCGTTAACATGAATAAATACACTCAAACAATAAGAATGGAAAAATGCATGAAACCGGGAGGTACCTGTTCTTACGTCTCTCACCATTACCGAGCAACTTGCAATCAAATACACAACTACCAGAGACTCCTTTCGTGGGAGGAAGGGAAAGGGTTACATATGGACATATTTAAAGTTCCAAGCTGCTGCTCATGTCATATCCAAGGCTACTCTTATGTTTTTCCCCCTTTGAAGCCCGCTGACATTTCATATGCAGGCTCAGATCGCATCGATAACATCTTACCAAGATCGGATGACATTGAAGATCTGAATCGACTTGCTCCTCCTTACAGTCCTGTCAACTATCCTAATGTCAATATCGACGAAGAAGCAAACCTCCCTAGTCGTCGAGGCTTCCAAACTCACGAATCGAGAGACAGAGATGATGGCCCTTCTTCTGTAGATGACTCAAGGTTTAGGGTTCAACAGCGACATCCGTCTAGGAATAGCGATACATCAGACTCGAGAGTGAATTACGGATACCATCCGATTATAGACTTTTTCAATGAAAGAAATTAGGCTAACTTGTCATTTGCAAAAGAGAAATAGGATAGCCTATCCTATGTGGTGTTAGAACTTTTGATGCTTATACAAATGAAAAGGTGCTCTCTGTTGAATTTTTTTGAATGCACTTAACATTCAAAAAAATTATTTTTAAACCACCATGATCAAAAATTGGAACATCAATAATTATATTTTATAAAGATTTGTTAATTTTAATTAATGTACAAAGAACTGATGTAGTTTATTTGCATTTTT
>12315 ENA|HAFF01012316|HAFF01012316.1 TSA: Proasellus ortizi, contig c13447_g1_i1
ATCAGTTGATTGTCTGTCGTGTTTCCAGCATCCCGAATCGAAACCCCGAAAAACGAAAAAAAACGTTAGTGATGAGGAAAATGAAATTAACATTTGTGATATCTCTGTTGTGCTGCATTCCGGTTGGTTTGTCATCTGATGTAAGCAAAGACTCGAAACTTATTACAGAATCTGCGGACGCTGGAGGATCTGCTGCGAGTAACGTCAATAACTCCAAACAAAACGAAATTAAAAAAGATCGAGCTGCATTGTTTTCCCAACCACGAATTTTCCCTTTCCTGGAGCATTTGTTCAACCCTTTGACACATCCATTGGCGAGACCTGATACCATAGGCCTACTTCCACCTTCAATTTTACGACCAGTACCAGTTGGAGGTGGTTCTTTCGGACATTATGGGGACGATATGTTTTATTCTGCGGCCAAACCAGATTGTGCCCAAAACGGACTCTACTGTTTACACAACGTAGCATATCCAAGTGACAAGGTAAATTCTATCGTAGATAGATATTATGAAGATGTCCGACACTTATATTCGTCCCTACATAGAGTACCCATCTCAGATCTTGTCTATTATGACAACAAAACTCATGGATATCGAGACAATGGCCATTTTGTATGCGAATCACAAGTGCAGTACATAAGACCAGGCTGGGCGAGAGGCGTCCGTGGACAATGGCTGGCAATTATAAATACTCCATCTTTCCCACAAACTGTTCGCGTCGAGGAATGCAAATACGCAGACAGACGCTGTGAATATCTGCCACCATGTTACAAATCTACTTGCGTTCAAAGATACAGCTTCGAGAAACTTCTAAGTGTAGATCCGTTGGACCTCTTAAAGAAACCATTTATAGAAATATTTGAAATCCCTTCTGCTTGTTCTTGTTTTGTAGAAAACTTTTTAATTTATTAACTAGAACAACTTTCTGCTCCTGAAATCGAAAAACTGCTGAAAAGAAATCTCAGAAACGTCCTTTTTAGAAATAGAAGTAAAATAACTAAATGTACTCTGCGTTGATA
>56910 ENA|HAFF01056911|HAFF01056911.1 TSA: Proasellus ortizi, contig c47145_g1_i1
GTCAAATCAATATCCTTAATTAATAATTTACAAAGATTATATATTATTAATAAATGTGAGATAATACTTAAAAGAGAATAAATTCTCATAAGATACAAAAAGCTCTGCAGTCCAGAAGCTAAAGGAAATCGTCAAATGATGGCTCCCCAAATCCACTGAAGGCGGGGGCGTAGCAGGAACACGCAGAAGGGAAACGGAATATATCCACATGAAGCCCCTTCGACGGTTGACAAGGGTCAAAAGCCAGAAGTCGATGGTAAGTGTATTTCTGAAGGCATTTACTATTGAAGCAGGGAGCCACTAGCCGGCAAGGAGTCTTAGGATATAAGCACACTTCCATACGCATAGTCTGAGTGTAAACATCTCCATCGTTAAGAAGTAGCCTCCATTCGCCTCTGGCATTTTGGGCCCGTGTTGGTTTACCATAGATCACCTGAGATGGGCATACGTATCCTTCTGGTCCAAACCAGTGGCTT
>86008 ENA|HAFF01086009|HAFF01086009.1 TSA: Proasellus ortizi, contig c76740_g1_i1
AAACCATGGTGTCTTTATGATTTAGAATATCCTGAATATGAAATTGTAGCGGCCATTCAACACCATAAGCAACATATTATAAGCATGTATGCTGATGTAGCTGATCTTACCACGAAGAATTCGGTGGTAAGGCCAAATACTCCGTACGAAGAGACATACTTGTGTCCATCAGACACTGAATACGCTAGACCGGTTAGAGGAGTAAATACAGATGGAAAATGGCGGGTCATAGTAAATAATGTCAAAGTAGACTACGATGTTTTTACGCAGACAATTAGAATGGAGGAATGTTTAACCTATGGCAAGCCTTGTAATATGGTACCAAAATGCTATGATTCAAAATGCATCAAG
>1801 ENA|HAFG01001802|HAFG01001802.1 TSA: Proasellus parvulus, contig comp2434_c0_seq1
GAATGGTGGTTAGTACGGCAGAATGTGACAGGAGCAAGCGGATGGCAAGCGATATATATCTATGAATAATCCTTTATAAGGGTCGCAAGGGTCCCAAGAGAGCAGGCGATGGTACGCGAACTTCTGGGTGCAATGACTCCGATAGCACGGCGGTAGAACCCTGCAGGAAGACTCGGGGTACAAACATGTTTCCATTCGAGTAGTCTGGGTGAAATAACGAATATCGTTGACAATTACTCTCCAATGACCTTCCACGTTCCTTATTCTCTTAGGCATGGCGTAATTCACAACAGCGGGGCAAATGAATCCTTCTGGTCCTCCCCAGTGGGTTAGATCGTAGGGGTAAGGGCCCGTAGACGCTCCTGAGTAGAAATTATAATCAA
>50948 ENA|HAFG01050949|HAFG01050949.1 TSA: Proasellus parvulus, contig comp76285_c0_seq2
CCTAAATAATTATTTGAAAATCGACTAGCATTTTCCTAAACAGTTTTATAATGCAAACACAGCCGGATAAAACTTGATTTTATATTGCAATCCTCCCACTTCTAGGATACGTATGTCCATCTCAAGTGACCTATGGTAAGCCAACACGCGCTCAAAATGCCAGGGGAAAATGGAGGATACTTCTAAACGATGGCGATGTCTACACGCAGACATTACGCCTGGAGTTGTGCTTATTCCCTAAAACCCCTTGTCGGCTCGTGGCCCCTTGCTTCAAGAGTAAATGTCTACAGAAATACACGTATCACCGCCTTCTAGCATTTGACCCCTGTCAACCTTCGAAGGGCCTCCATGTGGACATCTTCCGTCTCCCTTCAGCGTGTTCCTGCTACGCCCCTGCCTTCACCGGATTCGGGGATTCTTCAATTGATGAATTTCTTTAACCTTGTCAAAAATTTGAAATCTTTTTATAAGATTTTATTCATTATTTGGTTATTGTACGCAACATATAATTTTGGAGGGAAAGTGTTTTATCCTGATATGTGTGATTATGTGTGTGGAATAAATCACTTTCATAAATGGAATGGCGTCCATTCCGTTCTCGAGCAGTATGGTATGAGTTGGAGTAGGATGACAAGTTCCTCAACATGAAAACG
>65449 ENA|HAFG01065450|HAFG01065450.1 TSA: Proasellus parvulus, contig comp83657_c1_seq1
TTTTTTTTTTTTTTTTTTTGAATAGTATGAATTTATTATTAGATTACCATTACAATGTATTGCTATAATCCTTCCACTTAATAGAATATGAACTTAAATTTGCGCTCTCCTTTCCTTCTTACTGTGTTGAGGGTGGCCGCGGCCGCCTTCGTGCACGCACTCCCTGCACGCCCGTCAGAACCGTATCTGTGAATCAATTATTTTTAATATTATAATTTCTGAGGTAAATTGACGGTGTAGTTAACTACATTGCGATTAGTCAAAAATTAATGCACTGGTTAATAAAATAGAAAGTTCTCTACGAAGCAAGAACAAGCTGCTGGAATTTCAAATATTTCTATAAAAGGTTTCTTTGATAGGTCCAACGGATCCACGCTTAGAAGCTTCTCGTAACTGTATCGCTGAATGCAAGTAGATTTGTAACACGGGGGCAGATATTCACAGCGTCTGTCTGCGTATTTGCATTCTTCCACGCGAACAATTTGAGGGAAAGATGAGGTATTTATAATTGCCACCCATTGCCCACGGACGCTCCTCGCCCAACCTGGTCTTATGTACATCACTTGCGACTCGCACACGAAGTGGCCATTGTCTCGGTAACCGTGAGTTTTGTTGTCAAGATATACGAGGTCTGAGATGGGTATCCTATGGAGAGAAGAATGTAAATCCCGAACATCTTCGTAATATCTATCTACGATAGAGTTTACTTTGTCACTCGGATATGCAGTGTTGAATAAACAGTAGAGTCCGTTTTGTGCGCAGTCTGGTTTGACGGCAGAATAAAAATGGTCGTCTCCATAACCTAAAGATCCGCCCCCAATTGGTACCGGTCGTAGAACTGAAGGCGGAAGCAGGGCATCAGGTCTCGTCAAGGGATATGCTAAAGGGTTGAACAACTGCTCCAGAAAAGGAAAAACTCGCGGCTGGGAAAACAATGCAGCTCGATCTTT
>5156 ENA|HAFH01005157|HAFH01005157.1 TSA: Proasellus racovitzai, contig comp10705_c0_seq1
ACCTTCGTCAGACTGTTCCAGGAAGTTCTACCTTCTTCAGCGTCTTCTTTATGTCAATCGAAAGTTTTATGCGAAGATGCAAGTAAAGGATATTGCCTGGAGGATGCGATTACCCTGTGATGGAAATGAGCATCCTTGCCAATCGCGATGAGAATATCGTTTCGAAGTATGCTGAAGTGACCCAACAAAGTGCCGATGATTTGGTGTCCCTCCTGACGAAGAGCCAAGAAGAAGGTTTTAATTATTCATCTTTTAATCCCGGCTCTTATGACAAAACCCACTGGTTGGGACCAGAAGGTTATGTATGCCCATCAAAGGTGATCTATGGTAGTCCAAAACGGGCCCAAAATGCCAGAGGCGAATGGAGACTGCTGCTAAACGAT
>8165 ENA|HAFH01008166|HAFH01008166.1 TSA: Proasellus racovitzai, contig comp15736_c0_seq1
ATGGAATCATAACATGGAATCATTGGTTACTAACTTCATGAAAGGATTATTAAAGTTATGAATACACTCTTTTACATGAAACGTGTTTGTTAGCTAACTTATGCATTTCCAGTTCTAAGCTAATTTTAAAAATACAGTAGCAAAATCAATATTCTTAATAAACAATTAACCAAGAGTATATAATATTATTAAATGTAAACTAATACTTGAACGAGAATAAAATCAATGATAAAAGAAACTCTGCAGACCACCAGTTAAAGGAAATCGTCAAATGATGGATCCCCAAATCCACTGAAGGAGGGGGCGTAGCAGGAACACGCAGAAGAAAACGGAATATATCCACATGAAGTCCCTTCGACGGTTGACATGGGTCAAAAGCCAGAAGTCGATGGTAAGTGTATTTCTGAAGACATTTACTATTGAAGCAGGGAGCCACGAGCCGGCAAGGAGTCTTAGGATATAAGCACACTTCCATACGCATAGTCTGAGTGTAAACTTCTCCATCGTTTAGCA
>9350 ENA|HAFH01009351|HAFH01009351.1 TSA: Proasellus racovitzai, contig comp17524_c0_seq2
TTTTTTTTTTTTTTTTGTGAAAAATTTAATACTTTATCATTTTACAAAAGGGTAGTTAGTAAACTTTCGAACATGAAATAACACCATCTTTGATATGGTTTTCATGCGAACAAGTTATAGTCATAAAAAACTTCCTGATCGAAAGGAAATTACGATTTACGTAAATATGTTCATACAATAGTGTTTTATAACCTTAACTATGTTAATCGATAGTCACACTTAGTTATATTATTTCTATTTCTAAAAAGCAAATTCTGATTATTCCTTTTAGGTTTTTTTCGATTTCAGGAGCAGAAAGTTATTCTAGTTAATAAATTAAAAAGTTTTCTACAAAACAAGAACAAGCAGATGGGATTTCAAATATTTCTATAAATGGTTTCTTTAAGAGGTCCAATGGATCTACACTTAGAAGTTTCTCGAAGCTGTATCTTTGAACGCAAGTAGATTTGTAACACGGTGGCAAATATTCACAGCGTCTGTCAGCATATTTGCATTCTTCGACGCGAACAGTTTGTGGGAAAGATGGAGTATTTATTATTGCCAGCCATTGTCCACGGACGCCTCTTGCCCAACCTGGTCTTATGTACTTCACTTGTGACTCGCATACAAAATGGCCATTGTCTCGATATCCATGAGTTTTGTTGTCATGATAGACAAGATCTGAGATGGGTACTCTATGTAGGGACGAATATAGGTCTCGGACTTCTTCATAATATCTATCTATGATAGAATTTACTTTGTCACTTGGATATGCGACGTTGTGTAAACAGTAGAGTTCGTTTTGAGCACATTCTGGTTTGGCCGCAGAATAAAACATATCGTCCCCATAATGCCCGAAAGAACCACCTCCAACTGGTACTGGTCGTAAAATTGAAGGTGGAAGTAGGCCTATTGTATCTGGTCTCGCCAATGGATGTGTCAAAGGGTTGAACAAACGCTCCAGGAAAGGAAAAATTCGTGGTTGGGAAAACAATGCAGCTCGATCTTTTTTAATTTCGTTTTGTTTGGAGTTATTGACGTTGCTCTCAGCAGATCCTTCAGCGTTCACAGATGATGTAGTAAGTTTCGAGTCTTTACTTACATCAGATGATAAACCAACCGCAAAACAGCACAACAGAGAAATCAAAAATGTCAATTTTTAGAAATCCTTAATCAAAGAGACGATGAATACTGGGTCCACTTATGAGCCTGAA
>18257 ENA|HAFH01018258|HAFH01018258.1 TSA: Proasellus racovitzai, contig comp31152_c0_seq1
AATAAACATCGATGGCAAAATAAAGAATTAATTGAAGTTCCGCAAAAATTCTCTTCCGATCGAGTGATTTTTGGTCAAAGTACATTTCCTAATTTTCTACCAAATCTTATCAAAAAAGTCATTTAGCAGGAGAGGATTCAGCAATCCAAATTTTTTAAAAATGGCGATGTTCAAGACTTTAATCTTCATTTATATAATTCTTAACACGATGAACAACTTAGTTCTTTCATCCGATCCAAAACTGGATAAAAAAGAAGAAAATTCTAATCAAGAACAAAATTTAGCCGAAGAGCTATTGAGCATTGCTAAGAAAAATCAACACAATTTAACTATGGATGACATTGACATGGCACAAGCAGCCTCCACAGACCAAGAGGTAGCTGAGGCCCTTCCACTTCCCGTAGCGGAGAAGTTGATTAGCCATAGAAGACGAAATGATATGGACCTCCTGCGGGAACAAATGATCGGAATGATCTTTACTGGAGAACCGCGACCACTTGATTCCAGACCTAATCAACAGGAAAACAGGAGACTTATTCGACTGGGACCCAAAAGGCCGTCAATTGGAAACGACCCATTTTACCAGAATCAGGACGAGGTGCCATCGGAGATTTTGAAACCATTACCCTTCATCCCAAGGCGAAGCAATGTTGAGTTTCCACTTCCACCTTTATTATCCTTGGAACACCACCCACGACGACCCTCGGCTAGTATTCCAGTCGCAACTAGAGTAAAGCCACATGCCAACTTTCAGTTGGGATCTAGACTTGACAGAGTGCAAGACCATAAAAATCGTCAAGGTCAAGGTTTTTCGCTGAGATCACCATCAAATGATGCTTTTAGTAACTCACTTGGACCCGATTTTGGACCAGTAACCTATGAAGAATTTGGGCCAGGAGGCAATGTATATCATGCAGAATCTCCCTCCCATATTTTACGAAAGGAATTTCCTAAACCTAGTTTCAATCCTTCAAAAAACCCTTCAGGATTTTCCAATTCAAAATTTGGCAGTTCCGAACTTCCAAAATTTGAAGAGATTCCGAAATTTGGCGATATACAAAAATTTCCAGAAACTCCAGAATTTGGAGAAATTCCTAAATTTGGGGAGATTCCAAAATTTGAAGACTTTCCTAGAAATACACAAAATTTTGGAAAAGTTTCTGAAAAAACCGCTGAACACCAATTTCCATTCGAAAGTGGATTTTCTGAAAAAGAGGGATGCTTTAAGTACACAGAAGATATCTGCTTAGACACAGAAATCTATCCTCATGAAGAAATTTTGTCGTCTTTGATTAGCGACCCTTCTCAAGCTAGAACTTTAATGGCGGAAGTGAAGGATCAAAGCGCTGACGAATTAGTTGATGGTTTGACAGCTGCACAAGAATCGAGGTACGATTACTCTCATTACTTCGGCAACAGACGCCAGGGCACTGTTAATCATGTGCACAGGGACTTTGCTGCTGAAGGTGGTTACCTATGCCCGTCGGAAGTAAAATATGCTAGGCCTAAAAAGGCTAGAAATTCTAAAGGGAATTGGAAGTTTATCGTTAACATGAATAAATACACTCAAACTATAAGAATGGAAAAATGTATGAAACCGGGAGGCACGTGTTCTTACGTTTCTCACCATTACCGAGCAACTTGCAATCAAATTTATAACTACCAGAGACTCCTTTCGTGGGAGGAAGGAAAAGGCCTACATATGGACATATTTAAAGTTCCAAGCTGCTGCTCATGTCATATCCAAGGCTACTCTTATGTTTTCCCCCCTTTGAAGCCCGTTGACATTTCATATGCCGGTTCAGATCGCGTCGATAACATCCTACCAAGATCTGATGACATTGAAGAACTGAATCGACTGGCTCCTCCTTACAGTCCTGTCAACTATCCTAATGTCAATATCGATGAAGAAGCAAACCTCCCTAGTCGTCGCGGCTTCCAAACTCACGAATCGAGAGACAGAGGTGAATATCCTTCTTCAGTAGATGACTCAAGGTCCAGGGTTCAACAGCGACATTTGTCTAGGAATAGCGATACATCAGACTCGAGAGTGAATTACGGATACCATCCGATTATAGACTTTTTCAATGAAAGAAATTAGGCTAACTTGTCATGTGCATAAGAGAAATAGGATAGCATATTTGGTGTTTGAACTTTAAATGCTTACACGAATGAAAAGGTGCTCTCTGTTGATTTTTTTTAATACATATAAA
>66653 ENA|HAFH01066654|HAFH01066654.1 TSA: Proasellus racovitzai, contig comp133433_c0_seq1
AACGCAGAGTACGGGGGACTGTATATAAAGAAAGAAGGCTGAGGCTACCACATAGAACTCTTAAGCATCTTTATTCTTTCCTACCTTCGCTATGGACTTTCTAATGTTACTCTACTCAGTTTGCCTTAATGTTGTAAGTGTTATTGGAACATCATCGCACGCGTTTTCGCCACATCTACCATTCCCTTCCCATTCGTTACCTCCCCCTCCCCCACCGTTTGGACCAATTCCACACTTCAAACACCTCTACTGCGATCCCAATGTTCCTCCTGCTTGCGCTTACAATGGGACTAACTTCTGTTTGTTGGATAAAGAATATCCTACCTACGAAATAAAAACGGCAGTGGAGGCCGACTATATATTTATTAAGAAATACGCAGACATCCCCCAGCAATCCGCTGACGATTTGGTAGACATGGTTTCGAGAGAACAAGAAGAATATTTTGATTACAAGTTCTACACTGGAGCTTCTACTGGCCCTTACCCCTTCGATCTTACCCACTGGGGAGGCCCCGAAGGATTCATTTGCCCTGCTGTAGTGAATTATGCTATGCCTAAGAGAGTTAGAAATGTGGAAGGTCACTGGAGAGTCATTGTAAATGATATTCAGTACTTCACACAGACTACCAGAATGGAAACATGTTTGCATCCAGAGTCAGCCTGCAGAATTTTGCCACCATGCTATCGAAGTCATTGTACTCAGAAGTTCACATTCCATCGCCTGCTCTCTTGGGATCCTTGCGATCCATATAAAGGCTTATTCATAGATATCTATCGCTTGCCATCCGCCTGCTCTTGTCATATTTTGCCGTACTAGCTGTTGATCAACGAATAGAGAATCAAAAGAAAAGTTGAAAATGGACAGCGAAATAAAACTAGGTAG
>7498 ENA|HAFI01007499|HAFI01007499.1 TSA: Proasellus rectus, contig comp15539_c0_seq1
ATCAAAATATTCTTCTTGTTCTCTCGAAACCATGTCAACCAAATCGTCAGCGGATTGCTGAGGGATGTCTGCGTATTTCTTAATAAATATATAGTCGGCATCCACTGCCGTTTTTATTTCGTAGGTAGGATATTCTTTATCCACCAAACAGAAGTTAGTCCCATTGTAAGCGCAAGCAGGAGGAACATTGGGATCACAGTAGAGGTGTTTGAAGTGTGGAATTGGTCCAAACGGTGGGGGAGGGGGAGGTGGCGAATGGGAAGGAAATTGTAGATGCGGCGAAAACGCGTGCGACGATGTCCCAACAGCACTTAAAACAGTTAGGCAAACTGAATAGAGTAACAATAGGAAGTCCATAGCGAAGGTAGG
>31194 ENA|HAFI01031195|HAFI01031195.1 TSA: Proasellus rectus, contig comp54489_c0_seq1
GAGAATAATTGTTCGATCATCACCACTTTGATTATCAACAAATCTACTAACTAATTTAATTAATAATTGGGGTTCTATTTTTTCTAGTAAATATTTATAACACTCAAGTAAATGTGAATTTGTTTAATATACAAATATTTGGACATGCTTAGGGCTCTAAATAAAATTTTCCCACTACGCACGCGCAACTAGCTGGTAATTTGAAGGTTTCAATGGCGAATGGTAAATACTGGTCACATGGATCGTATACCAGAAACCTATGGTAAATGGACTTCTGTATGCATTTTGAATCATAGCATTTTGGTACCATATTACAAGGCTTGCTAAAGGTCAAGCATTCCTCCATTCGAATGGTCTGCGTAAAAACATCGTAGTCTACTTTGATATTATTTACTATTACCCGCCATTTTCCATCTGTATTCACTCCTCTAACCGGTCTAGCGTATTCAGTATCAGATGGACACAAGTATGTCTCTTCGTACGGAGTGTTTGGCCTCACCACCGAATTTTTCGTGGAAAGATCAGCTACATCAGCGTACATGCTTATAATATGTTGCTTATGAAGTTGAATGGCCGCTACAATTTCATATTCAGGATATTCTAAATCATAAAGACACCATGGTTTTGTGGTGTTGTAGGAACAAATAGGTGCCTTCTTATAGTCACAATATTTGACAGCGTGAGCAGGATGTGGTGGAAACGGGGGATGTACTGGATTATTAGGGTGCCCATAGGCAATTGGTCCTTTAGTTCGGAAATTCTTTGGCTCGAATTTAGGTTTTAAAACGTTCGGCACCAGGTGAGGGAATACTGGTGGAGCGGTCGTAGAATGAATAAAGCCAAAAGGGTGGGGGAGGATTGGTGTTACCCCTACGAAAGGGGATCCACGATGACTAATAATTGCTGCTTCCGGTTTCGCATCAGCTTCTGCTTCCGGTTCAGAAAGTGGATCGGAATTTGAAATGGGATTAGCCTTGACGGTGGGAGAAGCCAAAGGTTTAGGTGAAGCTCCTGCAGAAGGATCTCCTAGTGTTTGAACCACACATAGGCACACGAACAAAATCATTATAATTTTGGTCATGTCTACCAAAACGTTGTATCACTAGAAGAGGAAAAAAAAATTGAATCAAGTACTCTGCGTTGATAC
>43627 ENA|HAFI01043628|HAFI01043628.1 TSA: Proasellus rectus, contig comp62263_c0_seq1
GCAGAGTACGGGGGATCAGTTGAATGTCTGTCGTGTTTCCAGCATCCCGAACCGAAACTCCGAAAACGAAAAAAAAACGTTTGTGATGAGAAAAATGAAATTGACATTTGTCATTTCTCTGTGCTGTTTAACGGTTGGTTTGTCATCTGATGTAAGCAAAGACTCAAAACTTATTACACAATCAATGAACGCTGGAGGATCTGCTGCGAGCAACAACAATAACTCCAAACAAAACGAAATTAAAAAAGATCGAGCTGCATTGTTTTCCCAACCACGAATTTTCCCTTTCCTGGAGCATTTGTTCAACCCTTTGACACATCCATTGGCGAGACCCGATACAATAGGCCTTCTTCCACCTTCAATTTTACGACCAGTACCAGCTGGAGGTGGTTCTTTCGGGCATTATGGGGACGATAAGTTTTATTCTGCGGCCAAACCAGAATGTTCTCAAAACGGACTTTACTGTTTATATAACGTCGCATACCCAAGTGACAAGGTAAATTCTATCGTAGATAGATATTATGAAGATGTTCGAGACTTATATTCGTCCCTACATAGAGTACCCATCTCAGATCTTGTCTATTATGACAACAAAACTCATGGATATCGAGACAATGGCCATTTTGTATGTGAGTCACAAGTGCAGTACATAAGACCAGGTTGGGCGAGAGACATCCGTGGACAATGGCTAGCAATTATAAATACTCCATCTTTCCCACAAACTGTTCGCGTCGAGGAATGCAAATACGCAGACAGACGCTGTGAATATTTACCACCTTGTTACAAATCTACTTGCGTTCAAAGATACAGCTTCGAGAAACTTCTAAGTGTAGATCCGTTGGACCTCTTAAAGAAGCCATTTATAGAAATATTTGAAATCCCTTCTGCTTGTTCTTGTTTTGTTGAAAACTTTTTAATTTACTAACTAGAATGAATTTCGGCTCCTAAAATCGAAAAATGTATGAAAATGAAAACTCAGAATTTGCCTTTTTAGAAATAGAAGTAAAATAACTAAATGTGATTATCGATTGACATATTTACAGTTGTAAAACACTATTGCAAAAACATATTTATCTAAATCGTAATGTGCTTTTTGTCTCATCCTAAATAAATGTGGTCGTTAATTGCAATATTTATGGTCTTAACTGGCCTATATTTCCTTTCATTCGAGAAGTCTTTT
>91532 ENA|HAFI01091533|HAFI01091533.1 TSA: Proasellus rectus, contig comp583465_c0_seq1
GAATATTTTGATTACAAGTTCTACACTGGAGCTTCTACTGGCCCTTACCCCTTCGATCTTACCCACTGGGGAGGACCCGAAGGATTCATTTGCCCTGCTGTAGTGAATTATGCTATGCCTCAGAGAGTTAGAAATGTAGAAGGTCACTGGAGAGTCATTGTAAATGATGCTCAATACTTCACACAGACTACCAGAATGGAGACATGTTTGTATCCAGAGTCAGCCTGCAGAATTTTGCCACCATGCTATCGAAGCCATTGTACTCAGAAGTTCACATTCCATCGCCTGCTCTCTTGGGATCCTTGCGATCCATATAAAGGCTTATTCATTGATATCTATCGCTTACCGTCAGCCTGCTCTTGTCATATTTTGCCATACTAGCCAACTTTCAAGCCGCTCGGCATGGAAATGAGAATCGAAACTAAAGTTTAAAATGGACAGCCAAATGAAACTAACTTGCTGAGTAGTAACATTTATTTTATTTTATTT
>17952 ENA|HAFJ01017953|HAFJ01017953.1 TSA: Proasellus solanasi, contig comp36166_c0_seq1
GAATATAAAGAGAAAGAAGGCTAAGGCTACCACATGGAACTCTAAAGCATCTTTATTCTTTCCTACCTTCCCAATGGACTTCCTAATGTTACTCTACTCAGTTTGCCTAAATGTTTTAAGTGTTGATGGGACATCATCACACGCGTTTTCGCCACACCTACCATTCCCTTCCCATTCGCCACCTCCCCCTCCCCCACCGTTTGGACCAATTCCACACTTCAAACACCTCTACTGCGATCCCAATGTTCCTCCTGCTTGCGCTTACAATGGGACTAACTTCTGCTTGTTGGATAAAGAATACCCTATCTACGAAATAAAAACGGCAGTGGATACCGACTATATATTTATTAAGAAATACGCAGACATCCCCCAGCAATCCGCTGACGATTTGGTTGACATGGTTTCGAGAGAACAAGAAGAATATTTTGATTACAAGTTCTACACTGGGGCTTCTACTGGTCCTTATCCCTTCGATCTTACCCACTGGGGAGGCCCAGAAGGATTCATTTGCCCTGCTGTAGTGAATTATGCTATGCTTAAAAGAGTTAGAAATGTGGAAGGTCACTGGAGAGTCATTGTAAATGATGCCCAATACTTCACACAGACTACCAGAATGGAGACATGTTTGTATCCAGAGTCAGCCTGTAGAATTTTGCCACCATGCTATCGAAGCCATTGTACTCAGAAGTTCACATTTCATCGACTGCTCTCTTGGGATCCTTGCGATCCATATAAAGGCTTATTCGTTGATATCTATCGCTTGCCATCCGTCTGCTCTTGTCATATTTTGCCATACTAGCCAACTTTCAAGCCGCTCTGCAAGGAACTGAGAATCGAAAGTATAAAGTTAAAAATGGACAGCAAAATTAAACTAAGTAGAAGAGTATAGTAACATTAATTTTATTTTACTTTCACTTTTAGGCTTTGTGGTTGAAGTTGCGTTGGAAGCAGTTTGACTAATATTTCACTCAATTTCCTCTCCAAAGAGACTTCCGTTATATGTGAAGGGAACTGCATCGTTCATGTACTCTACCGCCAATTTATTAACAATATTGACATAATTTCCTTCGTCGAATTCTTAGTTTCATTTGGAATTTTCTTTATTCTATATTTACATTATTTTCTTTCATTTTCTCTGCCAGAGATGTCAAGTGCTCTTATT
>32042 ENA|HAFJ01032043|HAFJ01032043.1 TSA: Proasellus solanasi, contig comp50370_c0_seq1
GTTTGTCTATTTGATAACACAGATGAGACTTACATCAACTGAGACTATGAAGGAGGATGTCGTTGTCTTAAAAGGCGGTTCAACTCGTTAGAAGACATCAGTCGATTGTCGGTCGTGTTATCAGCATCTCGAACCGAAACTCCGAAAAGGAAAAAAACAAAGACTTTGTAATGAGGAAAATGATATTGACATTTGTGATTCCTCTGTTGTTGTGTTTTTCGTTTTGTTTGTCATCTGATGTAAGAAAAGACTCGAAACTTATTACAGAATCTGTGAACGCGGGAAGATCAGCTACGAGCAACTTCAACAACTCCAAACAAAACGAAATTAAAGAAGATCGAGCTGCATTGTTTTCGCAACCACGAATTTTTCCTTTCCTGGAGCATTTGTTCAACCCTTTGTCACATCCATTGGCAAGACCCGATAACATAGGACTACTTCCACCTTCAATTTTACGACCAGTACCAGTTGGAGGTGGTTCTTTCGGACATTATGGGGACGATATGTTTTATTCTTCGGCCAAACCAGAATGTGCGCAAAACGGACTCTACTGTTTACACAACGTAGCATATCCAAGTGACAAAGTAAATTCTATCGTAGATAGATATTATGAAGATGTCCGAGACTTATATTCGTCCTTACATAGAGTACCCATCTCAGATCTTGTCTATTATGACAACAAAACCCATGGATATCGAGACAATGGCCATTTCGTATGCGAGTCACAAGTGCAGTACATAAAACCAGGTTGGGCGAGAGGCGTCCGTGGACAATGGCTGGCAATAATTAATACTCCATCTTTCCCACAAACTGTTCGCGTCGAAGAATATACGCAGACAGACGCTGTGAATATTTGCCACCGTGTTACAAATCGACTTGTGTTCAAAGATACAGTTTCGAGAAACTCTTAAGTGTAGATCCGTTGGACCTCTTAAAGAAACCAATTATAGAAATATTTGAAATCCCTTCGGCTTGTTCTTGTTTTGTAGAAAACTTTTTAATTTATTAGCTAGAGCAACTTTCTGCTGCTCCTGAAATCGAAAAAGACTGAAAAGAAATCTCAGAATTTGCCTTTTTAGAAATAGAAATTAAATAACAAAGTGTGACTATCGATTAACATATTTACGGTTGTCAAAACACTATAGCAAAAACATATTCACATAAATCGTAATTTGCTTTTTTGTGTCATCCTAAATAAATGAAGTCTTTAATTGCAATATTTATGATCTTAATTTCCTTTCAATCAAGAAGTTTTTGATAACCATAATTTGTACGCATGTAATTAGGAAAACTACAATACCACATCAAAGATGATGTTAATTCATGTTCAAAACCGTAATGTTTAATAACAATCATTTTGTAAAATGAAAAAATATAACATTTTTTACAAAAAAAAAAAAAAAA
>60863 ENA|HAFJ01060864|HAFJ01060864.1 TSA: Proasellus solanasi, contig comp60791_c1_seq1
GGCATTCAATTTTTTTAGATTCCTCTTGTGATACAACGTATCGGTAGACATGACTAAAATTAAAATGATTATGTTAGTGTGCCTGTGTGTGGTTCAAACACAAGGAGATCCCTCTCCAGGAGCTTCACCCAAACCTTTGGCTTCTCCTACCGCCAAAGCTAATCCCATTTCAAAATCCGATCCTCTCTCTGAACCGGAAGCAGAAGCTGATGCGAAACCGGAAGCAGCCGTTATTAGTCATCGTGGGTCCCCTTTCGCAGGAGTAACACCAATCCTCCCCCACCCTTTTGGCTTTATTCACTCTACGACCACTACCCCAGTATTTCCTCACCTAGTGCCGAATGTTTTAAAGCCTAAATTCGAGCCAAATAATTTCAGAACTAAAGGACCAATTGCCTATGGGCACCCTAATAATCCAGTACATTCCCCGTTTCCACCACACCCTGCTCACGCTGTCAAATACTGTGAATATAAGAAGGCACCTCTCTGTTCCTACAACACCACAAAACCATGGTGTCTTTATGATTTAGAATATCCTGAATATGAAATTGTAGAGGCCATTCAACGCCATAAGCAACATATTATAAGCATGTACGCTGATGTAGCGGATCTTTCCACGAAAAATTCGGTGGTGAGGCCAAATTCTCCGTACGAGGAGACATACTTGTGTCCCTCTGATACTGAATACGCTAGACCGGTTAGAGGAGTGAATACAGATGGAAAATGGCGGGTAATAGTAAATAATGTCAAAGTAGACTACGATGTTTTTACGCAGACGATTCGAATGGAGGAATGTTTAACCTTTAGCAAGCCTTGTAATATGGTACCAAAATGTTATGATTCAAAATGCATCCAGAAGTCCATTTACCATAGGTTTCTTGTATACGATCCATGTGACCAGTATTTGCCATTCGCCATTGAGACCTTCAAATTACCAGCTAGTTGCGCGTGCGTAGTGGGGAAATTTTATTTAGAACCCTAAACGTGTCCGAATATTTACATATTAGATAATTTCACATCCTGTTGAGTCTTTTATTTAATAAAAAAATTCGGAGTTTCGTAAACCACAACTTTTAATTAATTTGGTAAGTCAATTTTTTGATAATCAAAGTTGTGATCTTCGAATAAATATTCTCATTAGATAATTTAAATCGTGTCCATTGCGTTGCAAGAATAGCACTTTACCATTTAAAAAAGTATAGTTAAAAACGCAACTTATTAATATAGTTTATTATTAAAGGTTATTCACAAGTTGAATAGGCCTACAACAACAGTAGTTCGTCAATATTTATCATCATTACATCAAAATAAAATGAACAATTACTGTGCCGATTAATTTTCTGAATGGCACAGTTGCTGTTGTTGTTGAACTTTCTTAAGTTTATCCTGGAAAGCGCGGAGAACAAAAAGATCTTATCTATACAGCAATATCAGTCAGAAAGTCTGCCAGCAACCACCATCCAATTTATGTTATTACATA
>60879 ENA|HAFJ01060880|HAFJ01060880.1 TSA: Proasellus solanasi, contig comp60791_c9_seq1
TTGACGAAGGAAATTCGTGAAGAATTCAGTTCTTCGAAAAGGGTCTAGCACCGCTATTATACTTAGTAGTTATGGTTATAGATTGTCTCGACAATTTAATGCTGTTTTTCTTTGGTTCGAGATCATTAAGTTTAATAAAAAAGATTTTTTAATTGGAAGTTTTTCCTACAGGATGGAAATGAGCCTCCTGGCCAATCGCGATGAGAATATCGTTTCGAAGTACGCTGAAGTGACCCAACAAAGCGCCGATGATTTGGTTTCCCTCCTGACGAAGGACCAAGAAGAAGGTTTTAATTATTCATCATTTAATCCCGGCGCTTATGACAAAAGCCACTGGTTTGGACCGGAAGGTTACGTATGCCCATCTCAGGTGATCTATGGCAAACCAAAACGGGCCCAAAATGCCAGAGGCGAATGGAGACTGCTATTGAACGATGGAGATGTTTACACTCAGACTATGCGTATGGAGGTGTGCTTATATCCTAAGACTCCTTGCCGGCTAGTGGCTCCATGCTTCAATAGTAAATGCCTTCAGAAATACACCTACCATCGGCTTCTGGCTTTTGACCCTTGTCAACCGTCGAAGGGGCTTCATGTCGATATGTTCCGCTTTCCTTCTGTTTGTTCCTGCTACGCCCCCTCCTTCAGTGGATTTGGGGATCCATCACTTGAAGATTTTATTTAACTTACGAACTGTAAGAGCCTCTTATAGCTTAGATTTTATTCCCTTTCAAGTATTAATTCACATTTATTAATAATATATATTCGTTGTTAATTATAAATTAGGAATCCTAATTCGGTTACTGTATTTTTATAATTAGCATATAAGTAGAGTTAGGTTAGAAATGTTTAAGTTTGTTAATTATCTCGTTAAATGTTTTATCTTCCTTCTTGTAAAAGATGGTTTTCGAAACTTAAATATAATCATTTTATGAAGTTAGGAATATGTACCGATGATTCCATATTATGATTCATAGTTTTCTCAGATTGAAATTAATTATTCTGAATTATTTTAGAAACAATTAATCAGTATTGATAATTCTATCCATCCAAACAATTCTATATTGATAGTAACATTAGTGGTCTGCATTTCTCCAGCTGGTTTATTATGGAATATTCATTTTAATGATTGTCATAAAGAATTGTATCAAAAGGAAAGCAAAGTGCAGGATCATGCGTGGTCATAAATTTTTCGATTGGGGATGTATCAGTTTTATTTGATAATAAAAATGTTTTTACCATGTTTATAAAAATACTAATTAAACATAAGAAGATAAAAGAAAAAAGAGGATACCTTTCTCGATTGTAACCATAGGTTAATTAAGTAACCTGAACCCCACCAACTCGTTGGGTAATAACAATTTCCGCATAACAGATTTTGACACATTTTCACAAATTATTTTATGTAATTCTGTTTAAATTATTTATCTTATATTTTCCTATTTAAGCCCGCCCACATTAGGTTAGGTTAGGTTGATGATGGAAGATGGTTATTACCATCAGATGTGTGTGCAAAGACAACTTTTCTTAAATAATTGATTCATTTAATGAGAACCATTTTTCATTTGTCTAGGAATTTAATAAAAATATTTCATTACAAATTATATTTTAGAAATTAATTGTATTTACAACAAGTTAATCTGAGAACTGCTTCGTTCGCGTACAGCAAAGTACGAAGGACAGAAGCTAAAGGTATTAGAAAGCGGATCATTCCAAATATGTACAAATAATTACTTAAAGCTAATAGTAGGCAACAACTTCCTATATTTATATATTCCCTCGAAATTATCAAAATAAAAGAAAAAACTATAAGCCAATAATACTATTTTAAGCCAATACTAAAGTCTTGCATTTCTTTTCAACTAAACACTACCTATAATGACTGACAATTCACCACATTGAAGCTTATGAACTACCTCAATTAACTGCTCTGTTACCCGTTTTGGTGGCTCATTTGGATCCTCACTCACTCTCGTGTGCAATGCAGGGTAGTAGGTTTGAATCCAGCTGGTTGGCTTCTATGGTACTTATGCTATGGTCAATGGGGGTTGCTGGCAGACTTTCT
>60881 ENA|HAFJ01060882|HAFJ01060882.1 TSA: Proasellus solanasi, contig comp60791_c9_seq3
ATCAACGCAGAGTACGGAGGGGTCAGTATTCATTTGCATCCATTTCATTGAGCTCGACTCTCATAAAAAAAGATTACTGAAGTTATTTTTATTTTTGTGTTTATTTTTTATTTTTTTTTGTATTGACGAGAAGAAATTAAATATGATCAGTTTCGTGAATTACTTAAAATGGAAACTTTAAAATCGTACATGTTAAACCCGGGTTCTTATCGCACATGTGTAATAAGAATGCTTACATAATTATGTTTATACGACAGTTTGATTAGGCTAAAACTCCAATTAATAATGGAATCACATCTTTTAGACGGTACGTCGAATTCCTCCTCATTGCCAACCCAACCATTTAGCATAATTAATGTGGAGGATGATGGCGACTTTTTCATATTTTTTCCGATTGGACAGAATAACAAATCGTTGGCACTTAACCTGACCGATTCGGATGTCGCAACCGCTCCCAGATCAGATGAAGGATTTGAGGGTAAAGCCGATTTTAAGGAGGTCATCGCCCAATTATTCCAACACTCATTTAAACTACGATCAACTCTTTCCGAAAGAAAGAAACTAAATAAAAATACCAAAAAAGAAAAGGATTTTTTTTCAAGTGATGAAGAGTTTTGGCACTCCCACTTAATGAACTTTTTACCTTATGTCAGTGATAAGGAAAGACCATTTTTCATTGTACCTAGTACTCTGGAAATTCCTGCTGGAAAAGATTTCCTAGAGAAAGAAATTGCTGCTAATTTGCGGGATCCCAAAAAAGTAATGCCCTTTCAAAAGGAAGTGGTGCCTCCGTTTCGAATTGATATTGGTTCAGGGTTTTCTAGCCGAGGAAAAAATCTTTTTAAAAGAAAGGAGGAGGAGAAGGATGTGGTTGCCACTGCTGGCGTTCCATTGCCTTTGTCAGATGCTCAAGGATCTACTGAAAACAAAATTATTGATTCTGGTACGGAGGTATTGAATCAGACTAAGAATCCGAAGCAACCAGTAAAGTCTTCCACGGTGACCAAACTCGATCAAGTGGATGATAACAAGAGTTTGATTGGTCCCAGTGATATCAACAGTTCTGTGAATGAAGTGGACCTCCCACCAATCATTGAGATACGTCCAAATAAAACTGGAAAAGGTTTACCATTACCACTTTTGAGAAGTGACCAAAATATAACTGAGGCTAGTAAAGACACCGATGACGTCATAATTAAAGATAAAAACGTTACTGATGTCGACTACGTCACTGATGATATTTTGAATGACCAGGATTATCTCGTGGATTATCCTTCAAATGGCAACGATTACGTCGATACGTTTGACAAGATGGATGTAGATTATGTAGTGGAAGATCCAGATAATCCCGAAGAAATTGAAACTTTTGATGTCGAGGACTTCGACCCAGTTAATTTCGGTCTTCCTAAATTGAACATGGAAGAATTATCTGATATCAGTGGCACTCCTTCAATCAATCTAAAACGAGGCAAAGGCTTGAGAATGGATAATAAAACGGCTACATTTATTTTTGTCTTGTTGAACTCATTATCGGATGTAATCAATTTTAACAACACAATCAAGTCTCCTCAGAATTCTGAATTAGGGTTAAGGCCAAGTTCACTACAATTCAATTCGTTTTTGAACTCTTTTGACAACAAACTTCTGAACCCATCCTCACTGACTCCACTTAACAATCTCACCGTGTCAACACCTTTTAATTCCTCTAATCGGGGAAAGACTCAGTCTAAACCTTCCAACGGTGAAAAATCTACCTTCGTGAGGCTATTCCAGGAAGTTCTACCTTCTTCCAAGTCTCCTTTGTGTAAATCGAAAGTTTTATGCGAAGATGCAAGTAAAGGTTATTGCCTGGAGGATACCGACTACCCTGTGATGGAAATGAGCCTCCTGGCCAATCGCGATGAGAATATCGTTTCGAAGTACGCTGAAGTGACCCAACAAAGCGCCGATGATTTGGTTTCCCTCCTGACGAAGGACCAAGAAGAAGGTTTTAATTATTCATCATTTAATCCCGGCGCTTATGACAAAAGCCACTGGTTTGGACCGGAAGGTTACGTATGCCCATCTCAGGTGATCTATGGCAAACCAAAACGGGCCCAAAATGCCAGAGGCGAATGGAGACTGCTATTGAACGATGGAGATGTTTACACTCAGACTATGCGTATGGAGGTGTGCTTATATCCTAAGACTCCTTGCCGGCTAGTGGCTCCATGCTTCAATAGTAAATGCCTTCAGAAATACACCTACCATCGGCTTCTGGCTTTTGACCCTTGTCAACCGTCGAAGGGGCTTCATGTCGATATGTTCCGCTTTCCTTCTGTTTGTTCCTGCTACGCCCCCTCCTTCAGTGGATTTGGGGATCCATCACTTGAAGATTTTATTTAACTTACGAACTCTTATGAACTACCTCAATTAACTGCTCTGTTACCCGTTTTGGTGGCTCATTTGGATCCTCACTCACTCTCGTGTGCAATGCAGGGTAGTAGGTTTGAATCCAGCTGGTTGGCTTCTATGGTACTTATGCTATGGTCAATGGGGGTTGCTGGCAGACTTTCT
>60882 ENA|HAFJ01060883|HAFJ01060883.1 TSA: Proasellus solanasi, contig comp60791_c9_seq4
TTGACGAAGGAAATTCGTGAAGAATTCAGTTCTTCGAAAAGGGTCTAGCACCGCTATTATACTTAGTAGTTATGGTTATAGATTGTCTCGACAATTTAATGCTGTTTTTCTTTGGTTCGAGATCATTAAGTTTAATAAAAAAGATTTTTTAATTGGAAGTTTTTCCTACAGGATGGAAATGAGCCTCCTGGCCAATCGCGATGAGAATATCGTTTCGAAGTACGCTGAAGTGACCCAACAAAGCGCCGATGATTTGGTTTCCCTCCTGACGAAGGACCAAGAAGAAGGTTTTAATTATTCATCATTTAATCCCGGCGCTTATGACAAAAGCCACTGGTTTGGACCGGAAGGTTACGTATGCCCATCTCAGGTGATCTATGGCAAACCAAAACGGGCCCAAAATGCCAGAGGCGAATGGAGACTGCTATTGAACGATGGAGATGTTTACACTCAGACTATGCGTATGGAGGTGTGCTTATATCCTAAGACTCCTTGCCGGCTAGTGGCTCCATGCTTCAATAGTAAATGCCTTCAGAAATACACCTACCATCGGCTTCTGGCTTTTGACCCTTGTCAACCGTCGAAGGGGCTTCATGTCGATATGTTCCGCTTTCCTTCTGTTTGTTCCTGCTACGCCCCCTCCTTCAGTGGATTTGGGGATCCATCACTTGAAGATTTTATTTAACTTACGAACTCTTATGAACTACCTCAATTAACTGCTCTGTTACCCGTTTTGGTGGCTCATTTGGATCCTCACTCACTCTCGTGTGCAATGCAGGGTAGTAGGTTTGAATCCAGCTGGTTGGCTTCTATGGTACTTATGCTATGGTCAATGGGGGTTGCTGGCAGACTTTCT
>60885 ENA|HAFJ01060886|HAFJ01060886.1 TSA: Proasellus solanasi, contig comp60791_c9_seq7
CCATCAATAAAAATTAATCTGTATCTATAAAAAATCTCGGCAGGGTCAAAGTTCCTCTGATGGTAACGTAGGAGGGTTGTTTACTCCATAAGTACGGGGTTTTCCTTTCAACAATTCACAGTGTGTAGTTTTCGTTTTCTGTTAATACTTAGGTTTATAACTAATGTATTTATCCTATCCAGTGAATAAAGATAATCTATCCGTATTTAAGGGATGGAAATGAGCCTCCTGGCCAATCGCGATGAGAATATCGTTTCGAAGTACGCTGAAGTGACCCAACAAAGCGCCGATGATTTGGTTTCCCTCCTGACGAAGGACCAAGAAGAAGGTTTTAATTATTCATCATTTAATCCCGGCGCTTATGACAAAAGCCACTGGTTTGGACCGGAAGGTTACGTATGCCCATCTCAGGTGATCTATGGCAAACCAAAACGGGCCCAAAATGCCAGAGGCGAATGGAGACTGCTATTGAACGATGGAGATGTTTACACTCAGACTATGCGTATGGAGGTGTGCTTATATCCTAAGACTCCTTGCCGGCTAGTGGCTCCATGCTTCAATAGTAAATGCCTTCAGAAATACACCTACCATCGGCTTCTGGCTTTTGACCCTTGTCAACCGTCGAAGGGGCTTCATGTCGATATGTTCCGCTTTCCTTCTGTTTGTTCCTGCTACGCCCCCTCCTTCAGTGGATTTGGGGATCCATCACTTGAAGATTTTATTTAACTTACGAACTCTTATGAACTACCTCAATTAACTGCTCTGTTACCCGTTTTGGTGGCTCATTTGGATCCTCACTCACTCTCGTGTGCAATGCAGGGTAGTAGGTTTGAATCCAGCTGGTTGGCTTCTATGGTACTTATGCTATGGTCAATGGGGGTTGCTGGCAGACTTTCT
>18055 ENA|HAFK01018056|HAFK01018056.1 TSA: Proasellus spelaeus, contig comp23120_c0_seq2
TATCAACGCAGAGTTACGGGGGGATCAGTTGATAGTCTGTCGTGTTTCCAGCATCCCGAATCGAAACCCCGAAAAACGTAAAAAAACGTTTGTGATGAGGAAAATGAAATTGACATTTGTGATTTATCTGTTGTGCTATTTTTCGGTTGGTTTGTCATCTGATGTAAGCAAAGACTCAAAACTTATTACAGAATCTATGAACGCTGGAGGATCTGCTGCAAGCAAAGTCAATAACTCCAAACAAAACGAAATTAAAAAAGATCGAGCTGCATTGTTTTCAAACCCACGAATTTTCCCTTTCCTGGAGCATTTGTTCAACCCTTTGACACATCCATTGGCGAGTCCCGATACCATAGGTTTACTTCCACCTTCAATTTTACGACCAGTACCAGTTGGAGGGGGTTCTTTCGGGCATTATGGAGACGATATGTTTTATTCTGCGGCCAAACCAGAATGTGCGCAAAACGGACTCTACTGTTTACACAACGTCGCATATCCAAGTGACAAGGTAAATTCTATCGTAGATAGATATTATGAAGATGTCCGATACTTATATTCGTCCCTACATAGAGTACCCATCTCAGATCTTGTCTATTATGACAACAAAACTCATGGATATCGTGACAATGGCCATTTTGTGTGTGAGTCACAAGTGCAGTACATAAGACCAGGTTGGGCGAGAGGCGTCCGTGGACAATGGCTGGCAATTATAAATACTCCATCTTTCCCACAAACAGTTCGCGTCGAGGAATGCAAATACGCAGACAGACGCTGTGAATATTTGCCACCGTGTTACAAATCTACTTGCGTTCAAAGATACAGCTTCGAGAAACTTTTAAGTGTAGATCCGTTGAACCTCTTAAAGAAACCATTTATAGAAATATTTGAAATCCCTTCTGCTTGTTCTTGTTTTGTAGAAAACTTTTTAATTTATTAACTAGAACAATTTTCTGCTCCTGAGATAGAAAAACGCCTGAAAAGAAATTTTAGAAGTTGCCTTTTTTAAAATGGAAGTAAAATAATTAAATGTGATTATCGTTTAACATATTTAAGGTTGTAAATCACTATTGCTTAACATATTTACCTAAATCGTAATGTGCTTTTTTTTGTCATCCTAAATAAATGAACCCTTTAATTGCAAAAAAAAAAAAAAAA
>19876 ENA|HAFK01019877|HAFK01019877.1 TSA: Proasellus spelaeus, contig comp24346_c0_seq1
AAACTGTGAGGAAAGAACCTTCCTTTTTCATAAGAAATCACTTGAATAGGGAGGTTGCAATTAACCTTGGGAATATCTCGCTTTCTGCTGCTAAGGATGCTTTCAAATAAAGGTCCTGTTGAACTCATTATCAGATGTAATCAATTTCAACAACACAATCAAGTCTCCTCAGAACTCTGAATTGGGTTTAAGGCCAAGTTCACCGCACGTCAATTTGTTTTTGCACTCTTTTGACAACAAACTGCTGAACCCATCCTCACTGACTCCACTAAATAATCTCACCTTGTCAACACCTTTTAATTCCTCTAATACCGGAAAGTCGCTGTCTAAACCTTTCAACGAAGAAAACTCTACCTTCGTCAGACTGTTTCAGGAAGTTCTACCTTCTTCAGCTTCTTCTTTATGCCAATCTGAAGTTTTATGCGAAGATGCAAGTAAAGGTTATTGCCTGGAGGATACCGATTACCCTGTGATGGAAATGAGCATCCTTGCCAATCGCGATGAGAATATTATTTCGAAGTACGCTGAAGTAACCCAACAAAGTGCCGAGGATTTGGTGTCCCTCCTGACGAAGGCCCAAGAAGAAGGTTTTAATTATTCATCTTTTAATCCCGGTGCTTATGACAAAAGCCACTGGTTTGGACCAGAAGGTTACGTATGCCCATCTCAGGTGGTCTATGGTAAACCAAAACGGGCCCAAAATGCCAGAGGCGAATGGAGACTGCTACTAAACGATGGAGATGTTTACACTCAGACTATGCGTATGGAAGTGTGCTTATATCCTAAGACTCCTTGCCGGCTAGTGGCTCCCTGTTTCAATAGTAAATGCCTTCAGAAATACACTTACCATCGACTTCTGGCTTTTGACCCTTGCCAACCGTCGAAGGGACTTCATGTGGATATATTCCGTTTCCCTTCTGCTTGTTCCTGCTACGCCCCCGCCTTCAGTGGATTTGGGGACCCATCATTTGACGATTTTATTTAACTTGTGGATTGTAGAGCATCTTATATCTCAGATTTTATTCTCTTTCAAGTATTAATTCACGTTTATTAATAATATATACTCGTTGTTAATTATTAATTAAGAATATTGATTTGGCTACTGTATTTTTATAATTAGCTTAGAACTAGAAATGTATAAGTTTGCTAACAAACACGTTTCATGTTTTACCTTTCTTCATGTAAAAGAGGGTATTCATAAACCTTTCATGAAGTTAATAATGTACCAAAATGATTCCTTGTTATGATTCCTAATTTTCTCAGGTTGAACTTATGTATACTGAATTATTTTAGTAACAATGAATTGAATATTGAATATTGATTTAGATAGTAACATTAGTGATCTACATTTCTCCAGCTGGTTTATAATGGAATATTCATTTTTATGCTAGTCAAAATGAATTGTAACAGAAAAGAAGGCAAAGTACCCATGGGCGGTCATAAATTTTTCGCTTGGGAATGAATCAGTTTTATTTGATAATAAAAATATTTTTGACCATGATTATAAAAATACTAATTTAACATAAGAAAAAGAAAGAAAAAAGAAAAAACCCTTCTCGATAGTAATCATAGTTCTTATGACCCACCTAATAAAGCAACCTGTACTCCACCAACCCGTTGGGTATTAATATATTTCCGCATAACAGATTTTAGCCCATTTTCACAACTTATTTTATGTAATATGTTTAAAATATTATCTTATATTTTCGTAGTTTTGCTCGTCTGGAAGTCCGGATTAGGTTAGGTTAGGTTGAATATGGAAGATGGTT
>38263 ENA|HAFK01038264|HAFK01038264.1 TSA: Proasellus spelaeus, contig comp102866_c0_seq1
GGATATAGAGGAGGCTAAGGCTACCGCACAGAACTCTTAAGCATTTTTATTCTTTCCTACCTTCGCTATGGACTTCCTAATGTTACTCTACTCAGTTTGCTTTAATGTTTTAAGTGTTGTTGGAACATCATTGCACTCGTATTCGCCACATCTACCATTTCCTTCCCATTCGCTACCTCCCCCTCCCCCACCGTTTGGCCCAATTCCCCACTTCAAGCACCTCTATTGTGATCCCAATGTTCCTCCTGCTTGCGCTTACAATGGGACTAACTTCTGTTTGCTGGATAAAGAATATCCAACCTACGAAATAAAAACGGCAGTGGATGCCGACTATATATTTATTAAGAAATACGCAGACATTCCCCAGCAATCCGCTGACGACTTGGTTGACATGGTTTCGAGAGAACAAGAAGAATATTTTGATTATAAGTTCTACACTGGAGCTTCGACCGGCCCTTTTCCCTTCGATCTTACCCACTGGGGAGGCCCCGAAGGATTCATTTGCCCTGCTGTAGTGAATTATGCTATGCCTAAGAGAGTTAGAAATGTGGAAGGTCACTGGAGAGTCATTGTAAATGATGTTCAATACTTCACACAGACTACCAGAATGGAAACATGTTTGTATCCAGAGTCTGCCTGCAGAATTTTGCCGCCGTGCTATCGAAGCCATTGTACTCAAAAGTTCACATACCATCGCCTGCTCTCTTGGGATCCTTGTGATCCATATAAAGGCTTATTCATAGATATCTATCGCTTGCCATCCGCCTGCTCTTGTCATATTTTGCCATACTAGCGAACTTTCTAGCTGTTTGGCGATGAATAGAGAATCGAAAGTAAAGTTGAATATGGTCTGCAAAATAAAACTAGGTAGAAGAGTAACAACATTTATTTTATTTTTACTCTTTGACTTTGTGGTTGAAGTTGTGTTGAAAGCAACTTAACCATCAATTAAACTCTATAACCTCTATAAAGAGACTTCCGTGATATGAAGGGAACTGAATCGTTCATGTACCGCCTATTTAGTAACAATATAGACATTTCCATCGTCGAGTTCTTAGATTCATCTGGAATTTTCTTTGTTACTATATTTACATTATTTTCTTTCTTTTTCTCTACCAGAGATGACAAGAGTTCTTATTAAATTTTACATAGAAAAAAAAAAAAAAAA
>51626 ENA|HAFK01051627|HAFK01051627.1 TSA: Proasellus spelaeus, contig comp234880_c0_seq1
CCATATGTAACCCTTTCCCTTCCTCCCACGAAAGTAGTCTCTGGTAGTTGTATATTTGATTGCAAATTGCTCGGTAATGGTGAGAGACGTAAGAACAGGTACCTCCAGGTTTCATACATTTTTCCATTCTTATAGTTTGAGTGTATTTATTCATGTTAACGATAAACTTCCAATTTTCTTTAGAATTTCTAGCCTTTTTAGGCCTAGCATACTTTACTTCTGACGGGCACAGGTACCCACCTTCAGCGGCGAAGTCCCTGTGCACGTGATTAACAGTGCCCTGGCGTCTGTTGCCGAAGTAATGAGAGTAATCGTACCTCGACTCTTGTGCCGCAGACAAACCATCTACTAATTCGTCAGCGCTTTGATCTTTCACTTCCGCCATTAAAGTTCTAGCTTGAGTAGGGTCGTTACTCAATGACGACAATATTTCTTCATGCGGATATATTTCTGTGTCTAAACAGATATCTTCTGTGAACTTGAAGCAGCCCTCTTTTTCAGAAAACCCACTTTCGAAGGAAAAGTGAGGG
>69452 ENA|HAFK01069453|HAFK01069453.1 TSA: Proasellus spelaeus, contig comp445232_c0_seq1
GGTCCCCTTTCGTAGGGGTAACGACACTCCTCCCACACCCATTTGGTTTTATTAATTCTACGACCGCTCCTCCAGTATTCCCTCACCTGGTGCCGGATATTTTTAAGCCAAAGAATTTCCGAACAAAAGGACCAATTGCCTATGGGCATCCAAATAATCCAGTACATCCCCCGTTTCCACCACATCCTGCTCACGCTGTCAAATATTGTGACTATAAGAAAGCACCCCTCTGTTCCTACAACACCACAAAACCATGGTGCCTTTATGATTTAGAATATCCTGAATATGAAATTACAGCGGCCATTCAACACCACAAGCAACATATTATAAGCATGTACGCTGATGTAGCTGATCTTTCCACGAAGAATTCGGTGGTAAGGCCAAATACTCCGTACGAAGAGACGTACTTGTGTCCATCTGATACTGAATACGCTAGACCGGTTAGAGGAGTAAATACAGATGGAAAATGGCGGGTCATAGTGAA
>Parhyale hawaiensis523 phaw_30_tra_m.000524
GAAGGAGACAGGCACTTGTATAAAGCCCCTCGAAAGCCTGGGACCGTCACTGCTACCGTTGGACTGGGCGCGAGGCCCTGGGCTCCTGAGTGCGTCTCCTCACCGAAGGTTAACTTCTACAAGACAAACTGTGTCACTCCAGTCGAGCTATACGGAGTTGTTGTTGACATGACGTGTGACGACATTTGTTGACATTACCGCACATTGCTTTTAGTTCGTTGCTATACTGAAGAATACCAGCTCTGATGTCTACAACCCTGGCCCAAAGGATAGCGTCCTTCCTTTCCACTGCAGCCAGAGCAGAAGAGGCACTCCAGGCGCTGGACACTGGAGCAGTTGGCCCAGCGTCCGACGTGGCTTACAAAGAAATAAATGTGACGTACACGATCCCCATGGCTCAAGCCAAGCAGGTTGCTGTCGAAGATTCAAAGGCAGAGGAGAGTGAAAAGACTGCGTTCCTCTCAGGCAACGTCCCTCCACCGGAAGAAGACGAACGGAAGGCAATTGGTAAGCAACTAAAAAATTGGGACCTGGAGTCACTGAAGTTTCTTGAGAATGCTACAGAATTTTATGTGGTCACAAACCCTAGACTAACCTCGCAGAAAGACCCGAACTTACTGCTGAATGGCTCCCAGTATGTATTTGTTGAGAAATCCACAGAGTTGGTGGACAGTGATGGTCAGATTCATGCAAACATTTCAACTTCGGACAGCACACCGCCCTTCGCGAGAGTAGTTTTGCGGGCCAGTTCACCAGCCGGCTTCAATGTTGTCAAATTTGTAACTCAAGGCCAGGATCTTGTGGAAGTGGAAACTCTTCCGGTGACTGATTTAAATTCGGATGAGAGGAAATTCGAAAATGTTCCAGAAATGAGTTCGATTCCAAAACGCCTCTTCGTGCAGTCTGTAGAAGTAGTAACATCAAAAAGCCACGAAGTGGGAAACGATAAGGAGCTACTAGGCCCGAAGGATGATAAATCCAGGAAAAAAGTGTTTGACGAAAGAAATGAACACCTGCCGACCCGGGAAAGTGCAGATAGCGAAATTAATCCAGGTCATAAAGATAATCCAGCAGACGATGGCTCAGGTCCTGAGGAAATAACTTTTCGGGCTCAGCCTCAACAGGAGACCAATCCGCTAGGCATCGGAGTCGCAGACTCTCGTATTATAAACTCCGACTCATTTCAGGCCTTGCTGTCACTGAAAAATCTAAAATCTCCAAATCTCAGTGACCAAAATATTTTTAAAATTTTGAAAGCCACGGGTGCTACAACAGCTTTTCCTTTCGCAAGCCCCTCGCCACAACCTGCGAGTGACGCCGGAGCATCGCAGACTTCGCTTAAAAACTCTAATTTTCGACCTAAGGGGGATTCATCGTTGCCTAAGTCGCTTGATGAAAACCAGAAAAGGCTGCAGACTAATACTTTATCCAAACTTTTGACATCAACAGAGCTGGAGACAGACTCAACAGAAATCCACTCCGATGACATCGCATCTCAGGAGCTCAGTAACGAAGTGCAAGAACCGTTCTCATTGGAAACCACTGACATTGATGACTTGTTGGACGACGAATTTCACACAGACGACAAAGACGATTTCCTGGACGGTAAACGAACGATCGCCGCGCTATTGGAAAGCCACGAACGCACGAAACCTTTTGGACCGAAGCTTGGAGGCCCTGACCCTGCAGAGGAGAGTTCTGTGGAGCACAGCAGGACATCGGCATCTTTTCTGTTGCTGCTGCTGGCCAGTTTAACCCAAGCGATGCAAGGCAACAACACTCTCTCCGTGGGGGCGCCGCTCCGTCCTGCTCCTCACCTCACAGGCCCTCCGCAGCTGCTGCACTTCACAGACGTCATTACAAACACCCACTCGCTTCTGAACTACAGCATCTACGGTGCCACCGGTCCCGCCCTGCAGGTGCCGGTGCTGAATAGCTTGGCAATCAGAACCGGTGGGAGAGCCATTGACGCCATTCCGAAATCTTTGTTCCAACAGAAGCACACAAATTCTGGCCCAGTAAATGAAGTCACAATTCCACAAAAGTTGTCTGGTTTGCATGGTACAGACCCCCGTATTATCACCACGACTACTCCTGTCCAATTTACTGATATCCAGATTGGGACGGCTCTGCCCATCGAGAAGAAGGAAACTCCCAAATCATCCACCGTCCAACAGCCAGAACCGATGTTACCGGTTTCACAGTCTCCTTTGTCTTTCCTTCCTTGGACCAGTTTTCCATCTTCAGTTACCCTGCTACCTCATCTCCAAAAGAGCCTTAGCAGCGGATCTTCTAGTACGACACCCAAACCATTCGTTACTCATGGGGCAGATGAAACTTTTTCGAATTTGCAATCAACTGGCACACAACCGCTCCTTAGCACGCCCGAGACTCCTGTTCGCACGACGACAATCCTTGAGCAAAATGAGATAACTGCTCCTTTGGAGTCGACGCCACAGGAGAGGCTGTTTTCTACTGAGCGTCCTGTGATTTCTACCACCACACCCGTCGTGCCGAGAAACCCGACATCACCAATATCTATTGGGAGTACCAGGGACTTGGGGAACCCCGTCCCTTCTGTTTTATTTGACAGACTAACCACAACAACCCTTAACCTTTTACAGCTCCTCCCCAACCGGGATGATGCCCTTGCAATGTTTTCTACCACCGAGCTACCGGCGACTTTTGTACCGGAACAACCTCCCGTCTCCACAAACAGTCCGGAGCCGACGGCACCGCCCACTCCTGCAGCTCTCATTTCCAGATCCGCTGGACGAAGCGCATCGTCAGGGCAGCCGCGGTCGAAGGTCCACTTGCAGAAATCACTGGAAGAATCTCTGGCGCCGTCACTCACGCGTCCCGTTAAAGGAGCAAAGCTGGTAACCAACGGGCGGAGATTTACAGGCACAAACTCGCTGGAACTGTCGCCCGAGGGCACAATTTTGTGTCGAGCTACAGCGGCGCCTGCTTGTGCTGCCGCGGACGATGAGTACTGCTTGCAGGATCAGCACTATCCGCGCATGGAGCTGCTGCGCGCCCTTTCATCTAACGCCCGCCTGGCGGCGCACTTCGCCAACGCCTCCGCCAGCGGCCCGCAGGGCGCCTTCTCCCTGGTGGGGGGCGTGTCGCGGCAGCGGGATCAGGGCTTCACCTACGGCTACTACAACCCTGGCCTCTACGATGTCACCCACTGGCTGGGTGCTGAAGGCTACGTGTGCCCTTCAACCGTCAGCTACTCGCAGCCCCTCCGCGCCCTGAACACGAGGGGGCAGTGGCGGGTGTTGGTGCAGAACCTGCGGGGGGTACAGCAGACCGTCAGGATAGAGCGGTGTCTGCACCCCGGGCAGCCGTGCCGCCTGCTGGCGCTGCGGTACAACAGCCGCTGCGTACAGAAGCGCTCCCTGAAGCGGCTGCTTGCCATGGATCCCTGCGACGTCTCACGGACGCTCTTCGTCGACACCTTCAGCTTCCCCAGCTCCTGCGGCTGCCTGGCACAGGGCTACGGTTGAGACAGATGGAGGTCTCCCCCCCCCTCCAACTACTGAGAGTAATAGAAAATCTTGTTTTGCCTTGAGAAACCAATAAAAG
>Parhyale hawaiensis1608 phaw_30_tra_m.001609
CCACACCTTACGGACCAACACCCCTCAAGAAAATCCCACACAGGCCACCCCCACACGTTGATGCCTACGACGAACCTCCAAGCTGCTCTTTGAACACCTCCAAGAGCTGGTGTTTAGAAGACTACGAATACCCTATGTACGAAATCCAGGGAGCTGCACAGAAGCATGGCGAAAAGTTGCTGAAACTCTACGCCGATGTCGCTGATCTCGACACCAGCCACTCGGTGGTAGGTCTCGAGGAACTGCAGCATGAAGTCTACCTCTGTGCTCCCGAAACCAGCTGCGTGAGCCCTCTACGGGCGGTCAACGTAGATGGCCAATGGCGTATCATCGTTAATGATATCAAAGTTAACTACGAGCACGTAACGCAAACGGTGAGGCTGGAGGAATGTCTGGAGATAGGAGAACCCTGTCCCCTGCTACCTCACTGCTACGAGTCCTCCTGTACGCAGAAGTCAGTCTACCATCGCTTCCTCGTATACGACCCCTATGACCTGTACTTCCCTTTCGTTATTGAGAGCTTCAAGCTGCCAGCAGCCTGTTCGTGTTTCCTGGGCGAGTTTTCTTTGCATTGATGAGCTCTATTCTGGTAGCTTGATTAAACTCAAGTGTTTTACCGATGCTTGGATCTACGACTTCTTTCAAGCGTTTACCCTTTTTACGTTAATATAAATAAATGGATGAAGAAGTACGGCCTTCGCGCTCACCGAAGAAATATAGTATCCGGAAGCCTCGACAGCAGTTCATGCGCATCACCTCCGACGGTCCGACCTAATAAGCTTCATTCATAGTCAGGACTCTTTTAAGTCTAAGATTAAAACCTGCTGGTCCGTAGAATAAAAGCGCGTTCAAATTGGTCGATTTCAAGAATTTGAATCTTGACTTGCCCAAACAAC
>Parhyale hawaiensis6143 phaw_30_tra_m.006144
TGACGCCGGTGCAGGAGGAGGTGCAATGGAGCGCAGTGCCGCGATCGCAGGTGTGCTGATGTTGCTGGTCGTGGACCCCAGCAGGGCCTCGTCCACATCCCACGTGTCCATCAGCCTCGGCAAGTCCAGCGTTACTTACAACAACGACCATGTCCTTGGAGCAGCTATAGGCCAGGCTCGCCAATTCTCCATCACGCCCTTCTATCACTCCACTCCCTCTCCCTCATACCGCGAAGTGGTCCAGCACTCCGGCGTCACACAGGGTTATCGTTTGCCGTCCTCCCCAGGATACAGTCATCTTCCCCTCCGGAAGTACTTTTCCACACCCGCTCCTTTCTTGTACCATCCAGCTCCCAAAATTACATTTGTTGACTCTGCTGAAGAGATCTCCGGTGGAGATAAAGATGCGAGTGAAAAACTCGAAGAAAAAAAAGAACTCTCCAAGCCAAAACAACTCGACAAGGAAATAAAAGAGCTGATGATGAAAGGTGCAAAGAAGGAAAAAGAGGCCGAAGAAATAAGTGCGGAGGAAGACACAAAGGAAGAAAATGAAAAGTCAGGGAAAACGAGCAAATCAAGTCGCATTACCACCATAGCGCCCGTAATATATCACCCCTCAACATTGCCGCATTCACTGAGTTATTCAGACGTAGCTGAACACTTCCCACCGGGGCACATCGCCCCCCATACCCGCCACCGCCAGACACACAAGATTGCCTCCGTCGGTGGGGCTCCGCAGCGCCTCGTCCACAAGAAGTTCTACAGCTCCGAAGAACCTCCCAGCTGCGCTGACGAGGACAAATCTTTCTGCTACGAGGACGAGGAATACCCAACATACGAAGTAATGAACGCCGCTCTGAAGCATTCGAACAAGCTGCTGGAACTTTACGCTGATGTTGCTGACCTCAGCACAGAAACTTCGGTGAAGCTGCCTGACAAAGCTGACGGCCACGAATCCTACGTGTGTCCCGCTGACATCACCTACGCCCAAGTATTGAGGGCGAAGAACAAGAGCGGAAGGTGGAGGATTGTAGTGAACAACGTTAAGGTTCACTACCAAACCCTGACACAGACGGTGAGACTGGAGGAGTGCCTCCTGGCGGGTGAGGACTGCCCCCTGGTACCCCACTGCTTCCAGTCCAAATGTTTGCAAAAGTCCACGTACCACAGGCTGCTCGTGTACGACCCTTACGACCAGCACTTCCCCTTCAGCATAGAGAGCTTCCTGCTGCCTTCATCCTGTGCCTGCCATTTGGAGGAATATGAGATAGATCATTGAGGTCTGCTGAGGCCGAGATCTTCTTAGTGTAATTGTAGTAGTGACATAAAAAGATCGAACTATCAGCCATATGGCACAAAGCCGTATGGCCCGTGGGGCAGCTGGATCTAATTATTAGTTGATTTTTTTTTCAAATATGTGTAGTATACTACCGCTTCTACAGTATCACTTATAAAAAATGATCGAGAATTTAATTAGTCCCTGTGGAAGATAATTCGAATCTCGAACAGCTAATTAAGTGCTGTCGTTTCATGAGTCGCGATGTTTTCTCTTATGCAAAATGATGAAGATTGCCTACGTTCACATAAGCGTCTTGCATAAAATTGTCTGTTAAAGGTTGTATTACTGCACGTACATATTAACAACCATTTCCTGGGGAAACATGAAGAATGTAAGATTGTTAATATAACGACGTACCATGTTTACGGTGATGTACACACAGCTGGTGTGCTGACATGTTCTTTGTTTAAACTTACGCCACGTTTTTTTTTCTTTCGAAGAAAACGTTTTGGTAAATCAATATGCGTAGTCCTAGCATCTCTGTATCTAAGGTTTCCAAGGGACACTTTCAAGCTGTTTTGCAGAATATTTATTTCGTTGCCGAACGACGTGACTTCCGCGTATCATCAGCAGCCGTAAGGTCGCCTAAGCTTCCAACTTTCACTGCTGAACATCAACAAAACAAGAAATATTCTGCCGGACGTGTGGGCAGCCGCAGACCATTTCTACAATTGAGGGGTGAACGACACTACGCAGCAAACATCGCACCTGCAGGGTACCTGAGCAGCAGCCTTGCGACGTTGTTTTGTCTTGGTTCATTCGATGTTGTCGACAGGCTGCTCCTTCACCCATAACTGCTGGTCTTGGCTAGCTCGCTAAAGATGCTTTCTTTCCCGTAAAGATATAATGGAAAGAAGAATTCTTGCAGTGCAATAACACAGCTTGGTATATATGTAGAGTTAAGGCGAACTCACACTATAGAAGTTTATCCCCCGTACGTAGTTCAACAAAAGTGTTTTAATGTTTAATGGCCTCTCTGGAAATGCGATTGCATGTCGGTTAAATGGTTTACTCAAATTCTAGCCTCCATGCCAGGTGGCGTGAAGCAAGTGTTACGAGTGAAGTTCTGGATCTTTGAATCTGGAATGAGTTGTAAAATTTAACTCAAAAGTTACGTACTTTTCTATTGTTTATAAGGAATCAGCAAAACACTTGGTTACGTAACGGACTCTGACAACGTCGAAAGACTAAAGTGTAGACCCGGCTTTAGTCTTCGGCCGATGACTCTGAAATAATTATTATCTTACATCTGCGTGCTAATTAGGGGATACATTTGCCCCAGACAAGCTCCATTCATTTACTCTTGCAATTCTACACTTGAAATTATTAAAAGTGACTATGTTTTAATTTAGAGGATTCCAGTCTGGCAAGCTATACTGGCCTCCACAGATTTCATTCATGTATTATTATTTTTTAGTGATAGTTTTAGATGCGAATATTCAGGCCAGAGGCCGTCTGTAGAAATGTTGAAGTGACTGTGAGAAGCAAGCTGCCCTCACAGCGTCATAGATCAGGTGTGAGTGTCCTTCCGAAGTTGATTTGGGCTAAACCCACAAGACTTGACTTCTCCCGAACTTCAGATATGTGTGCTGGTTTCAATCTGCTGAACCGGGCTTCAGGGGCTTACAGGACGGCTGAAAAGCGATCCCCAGAGTTAGCACATGGAAGTGACCGGATATCGTTACTAGCACGGGGAAGGGAAATCGATTACCTTTTAGACTTTCAAACTTAATCTGGCTCCTCAAAATAGAGTTTCCAGCTGACTCAAGCGCCCTTTCGTTACTTTGAACCCTGGCGCTACGACTCACAGTGGCGAAGTCGACGCCTCTGCCTGAAGTTAAAGAGAATTGAAGCCCTGTGGGCGAGACTTCGTCACACCAATCGACGAGACTTTTCGTATTAATTAGGTAGCTTTTGTAATGTACTAATGTAATGTACTTCTGTAATGTACTAATCTAGCTAAATAAGATACTCCAATGCCAGAACTTTAAAGTGTAGTATAAATGATCAAAACTTTGTATGAAGTTTGTGCGATGGTACGCAGAGAAAACGGTACGTATGAGTGGCACCACGAGGTGCACTGTACCCAATGTTATTTAGATTCACTGCTGCTGCTGCAGCTGCCAGATGGCCCTCTAATGCCCTGTTCTCATATCAGTTCTTTTGTCCTGATTTCCTGCATCAAACTATCCGAATTCTTCATCCCCCTAAATACAGAACTGGGTGTCCATTAAAAAATTAATAAAAGATATTGCCGTCAAGTTAGTTTATATAGCAGGTGTAAAAACGTTGGAACTTTCCAGCCCGCGCCTTAACAAGTACGGGCTTGAAACTTATTTCAATGCAACAGAAGTCTGTGAAGAAACGGAACTCAGAGTAACAGGGGGACCCCCACCAAGTCTGGACGGACTGAAACTCTCACAGACTCGTTGAAAACTATATATCCTCGCTTCGGGGACTGTAATTAGAACTAAAAAAGCCGTTTACTTTCCTGTTGTTTAAACAGACCCAGCCACTCATTGTAACTTTGTGACGCATAAATGTACTGCAAAAGACCTATGTGTGAACAAGCCTTTAGATGCCGGCCTCCCACCTGCAACTGTGATTTTGCGCAGCACCTGAGA
>Parhyale hawaiensis8440 phaw_30_tra_m.008441
GGCATTGCCATCGTAGCGTGCAGACGTTAGCTCTGTGACCCTGGCACTGTGTGGTACCGGCAACATGTGGACTCATCAATCAGAATTGCTAATATTGCTGGTGATGACGGCTCTGCTGGCGCCACAGACCCGCGGCTCACCAGCTGCCGCTCCTGAGGCTGAGCCAGCTGTGGTGGCCCACCACGGCTCCCCATACAACCTTCCCCACCATGGCGGCTTCGTTCATACCACTCCCATCCCTCCCTACGGCTACCCAACTCCAGGGTATGGTCATTCCACTCCCTATGGTCCCACAACTCCCGCCTATGGGCACTCCATGCCCTACGGACCTACGACTCCCGCATACGGCCACTCCGGAGCAGTTTACCACTTCCCAGTTTACAGGCACTCCACACCAACGCACCACGTATCTAAGCCTCTGCCTGGTTACGACAAGCACCTCATCGTCAGCAGCAAGCACCTGAAACTACCTCACTCTTGCACCTACGACAAGCCCCCGAAGTGTACGCACAACACCACCAAGAGCTGGTGCATCCACGACTACGACTATCCAACGTACGAAGTGGAGGCAGCTCTCCAGTACCACAAAAAGGCTGCCCTGGATCTCTACGCCGATGTGGCGGACATCAATACTGCCAACTCTGTGGTCAGACCCGTGAAGATCAGCGAAGAGACGTACCTCTGCCCGTCCCATACGGACTACACGAGGCCTCAACGGGCTCTTAACACAGACGGCAAGTGGAGGATCATCGTCAATAACGTGAAGGTGGACTATGAGCTGCTGACGCAAAGCGTTCGTGTAGAGGAATGTTCACAGTACGGAAAGCCTTGTCCTCTAGTGCCTCACTGCTACAGCTCCACTTGCCTGCAGAAGTCGCTGTACCATCGCTTCTTTGTGTATGATCCTTGTGACAGTCACTTCCCCTTCGCTATTGAATCCTTTGAGCTACCTGCCTCCTGCTCCTGCCACCTGGACTCCTACTACATCTCCCACTAGTTCTATACCTGCCTGCTGCTCCTGTCTTCTACTAGCTCTATACGTACCTGCCTCTTGTTTCTGCTACCTGGACTCCTACTACTTTATGTCTAACACTAGCTCTATACCTGCCTCCTGTTTCTGCCACCTGCCTGCAGCAGCAGCAGTGGCCTCAGAAGTTCAGTGGCATACAAGTTGTATAAATAAATTAATGTAACTTGTAGTAGTGGTTTCGATATGGCAACACTCGTGACTTGCTGCTTGGAGAGGACGCAGACCAAAGCTGATCCGTGGGCCCGCCTTGCAGTTTCAAGTAAAGTCAGTAGGTGGTTCATCGCATTTAATTTCAGAAACGGTTTTTCCAACCATATTTTGAAAATGAGCGACCACAAGTCAAGGAAAGACAAGCTGTCAAGTTTGGTGTCAAACTTCGGCCCACAGCCGGTCATGTCGCATACCAGCAAATGTTCGCTCATTTTCAACCTGGGCAGATGAATAGAAGAGTCAAGAATTTTTTCACTATTCTCTTTTCTTTTTCAATGCTGTATTGTATGCATGTTTTTCTCGTTTCTACTTCTTAATCAAAACCTGATGAACGTTCGGGTCTCTAATTCAAATTTCTCACGTCGTTCTGACTGTCAATTGCCGATTACATGAACCCAGAATTTTCTCTACTTTCAGCACTTACTGCAATCACAGGTTCTTAGCAGCGAGGCCCATCATCATTTGAGTTTCAGCTTTCTCTGGATGCCTTAAACCAACTGAAAATCTGTCCATTGATATAACATTGTCTCTTTAGGCCAGTTATCGTTTACTGAAAATTCTATTTCTGCCCAATTTGAATCAAAACTCGCTTTGCTCGAATTTACCGACACTCATTTTCAAACAGCAATGAAAAAACAACAACAGTTAACAACACTAATTGCTGTAGAACGCCTGTTAACTCTACTGAGTTCAAGCTCCCACTAACAGTGCATCAGATGTTGGCGTGCATCCCATCCTCACGGCAAGCCCCTGGTGATGCCAGATCTAACCAACGGCTTCAAGTCTCATTAATTTATTTACTCATCTCTTAGATGCAGTTGAACCAAGTTACTCAATCAGTCGTGTGATGGTACGCAAAGAATTCGATCCTCTTAACATCTCGTCTTGGAGATTCAAAGTCTGCTCCTCTCACATCCGTGCTTTGAGAGACACACCAATATTTCCCTGTGACGGTTTGACGTAGACATCTATTACAAAATTTCGTATTGTTTGTTGCATTTGGAGGTACTTATACTTGTGCAGTTATTGCCCTATGGGTACAAAGCGTAGTATTAAGACTGAAGCTGTAAATGTTTAATAATTTATTGATGTAGAGTAGAGGGCAGAGTCTGTTAGCCAGTAGTCCA
>Parhyale hawaiensis10407 phaw_30_tra_m.010408
TTTCGGCTTCGTTTAGGATCTTCTCCACTTCACACCATGATCTTCCTCTCAGTGTCGGTGCTGACGGCGTGGCTGCTGGCGGAGGTGTCGGGGGACCACGCGCACCACCCACCGCCGTACGGCCATCACACCCCCAGCTACGGCCACCCTGACCATCATGACACTGACCCCCACTACGGCTACTGTGACCCCACGAAGGCCCCCAGCTGCGCCTATAATGGCACCACCTTCTGCCTCGAGGATCCTCAGTACCCGACGTACGACGTCAAGGGCGCCATAACCAACGACTACCTCTTCGCAAAGAAGTACTCGGATGTGGCCGACCAGTCAGCGGACGACTTGGTCGAGTACATCAGCAGGGAGCAGGAGCTGCAGTTCGACTACTCCTTCTACTCCGGGGCGTCCACAGGTCACTCCCCTTATGATGTTACTCACTGGGCAGGTCCTGAAGGTTACATCTGCCCAAGTGACGTCACATACGCCATGCCCAAACGGGCCCGCAATGTCGAGGGCAAGTGGCGCGTGATCGTGAACGATGTGCACTACTACACGCAGACGGCGCGGCTGGAGACGTGCCAGTACCCGGAGGCGGCGTGCAGGGCTCTGGCCCCCTGCTACCAGAGCCACTGTACGCAGAAGTTTGTGTACCACAGGCTGCTGTCCTATGACCCCTGTGACCCGTACAAAGGACTCTTCATTGATATCTACCAGCTGCCTTCCGCGTGCTCGTGCCACGTGGCCTCTCACTAGCGGGGTGGGTGTTGAGTGTGGACTATTGGGCACGAACTGCAAAAGTAGAGTACGATGCAGCAGTGCTTGCGAAACTGCTGCACTGATACACTACAGATGTAAAAGTTGCAGTAGTACACACGCACTGCAGTGCGATACATTACCGGCTGCTGTTACAGTACTAATACCGTAACTGTAGCAGCAGTGCCGGCAACACACAGTCTAACAGCAGACACAAACTGCTCCAAGAGCCTTAGGCTCTCCAGAGGCCCACTGCCTTCGCAACATTACAGCTGGGGGCGACGCACGTCAGTACGACACTGAGGATTTCATTCTCTCGACTATCCATTGAGAACCACAAGAAGTTTGAGAACGATGAGGGATGCCCAAATAAGAACCTAGAGGACCGTTTTCTTTGCGTACCATCACACCAGTGCTCGACCATCTGAGTTCAAACATCAACTAGGCCATTGCTTGGGGCTGTCGTCGAGTCTCGAAGTCTTGCTAAATACTTCCTTCCTCTGCTTCTCTTCTTTTTTCTCTCGACTGTGAATGCTCTCACTTAACGCGTAAGGAAACTACCTATCAGAAAAAGTAATAAAAATTAGCAAATTGAGCATGTTTAATTTAATGAACCAGACATTCCTAGACGTATTTATCGTAACGCATGACAAACCAGTGCTGTGATTAGCAGTCACACGGGTAGTGCTCAACGACAAAGGAAAGAAAGATCGGTTTTGTAAAGTGGAACAGCAAGCAAAGTGATGAAACACTCACTGCACGTAAGGAGGAGGCAATATGCCCCTCAAATGATTTATTATAATAACACAGTATTGCCATATGCGGCGCTGGCGTTTAATTTAAGGCGGCACATTATGTAAGCTACCAAACACTTTGGAATTTGAACTTTAGTTTACAGTGGCATCCAATTCAGAAAGATAAATCTTAATTTTTACTCTGCCTCAATTTTTGAAATTCCATAGTTTTTGGTAGCTCGCACACTACAAATTTATTAGCCACACCACAACTTTTGTAGGAACTTTGGATTAAGTTCTCACAAAACCCACTAACCTATTCCTAGTAAATCTCACGATATGGGCAAGCTGTGAAGGAAAACAACACTCAACCAGCAAAAACATAGAAACTTTATTTAAGCCTTAACCATAAAATAACATGACAAGAGTTACCTCCTGTGTCACAAATGTAAACCCGCAAACATGAAACAATTCAAGGTTGTCACCGTAAGAAGTGGGCAGAGACTACAATAGTCTACATAGTAACTAGAGCACTCAGAGAGCGCATACC
>Parhyale hawaiensis17877 phaw_30_tra_m.017878
TTTTACCACGTTTTACTGGTTCTAATCTTTGTGCTGCAGATAAAAAATTACAGTCGTAAAATCTTTTTAAGCACTTGCGTGACCTACAACGACGAGTTTGCACCAAAACGAGACTGTCGAATTCTTTGTGGAGTCCAGTTTGCATTCAGGCAATGACAAGGTGAAGTGCTCATCGAAGAAAAAATAGCCATGACGCCACGTAGTATGAACATGATAACAGTGATTCAGATTGTTTGCATTTTTGGCGCTCTGCTGATCTGCGGCGCCACCGCCACGCAAGTTGTCCAGGAAACTCCGACGACTGCTGCGGTCCCTGAAGTAGAGTTCGAGACGGACGTCAGCAGCAGCGATGACGGGACGGAGGCCAGCGCCATGCCCGTGGCTGCAGCCCTCACAGCTGTCGACCATCAGCCGCCTGGTGGGGACGACGAGAGGATGGATATTTCTCCTGCCGAGGAGCTGAGGATAGCTGCTGAGAAAGCAGGTTACAACATCTCGGACATGACGTTAGACTTGGCCACAAGCGCTACGGAAGAAGAACTAACAGAAATGTTGCCTCTTCCTCTGGCCGAGGCTCTCATCGACCGACGGCGACGACCTGACCTCAGGGACCGCATGATTGGCATGACTTTCTTAGGGCAGCCCATACCGCTGGATCATCGGCCTCGCAGACCCTTCATGCCAGATAACCGGGCCGTGCAGAACAGAAGACGAATGAAGCTCGGCCCGAGCAGAAGACCCACGCAGCAGTTTGCTCAAGGCAGGAATGACTTCGTTCAGCCGGATTCAGAGATTTCGATGAGACCTCATATCTTGAAGCCAGCACCATTTCCTGCGACTCGGACCGGCATCATCTTCCCTCCCATGCGCGGCAGACCCGGAGACGCCGCCAACACCCCTCATGCTGGAAGACCGCCGCGTGGTTATCAGTTATCTTCTGCCGGAGAACCCATTCAAGACCGACCTTTTGCCGGCCCTAATAGGAACAACAAACAGCAGCAGCCTGATCTGAAATTCTCAGGTGCCCAGATCCGTCCATTTGGGCAGGTCCGTCGGCCGATAAATAAGAGGCCGTTTAATGTATTTGACTTGAGGGATCAGCCTCGACCTAACTCCAAGTTCCCTCCACAAAGACCGCTGCACGATTTTCCACGTATAAAAGATGACTTTGACAATTCCCTGGGTCCGGATTTTGGGCCTGTAATCTATGAAATCGATTCAGATGTCCAAACATTGATCCCTCAGTCGTTCGCAAATTTTGACTCGCCCAAACATCCAAGCGACACTTCTCCCTCCGACTCGTTCCAATCATCGTCAGCGACCAAACCTCATTCGCCGTCTCAGAGACCAAAATCTTTCGCCCCCAGCAAGCCCTTTTCTACAGGGTTCACCAATTTTGGAGGATCCGCGTCTTCTGATCGTTCCCCTGCTTCCCCAACCGTCAAACGAGACAGGAAGAGCCAGTGCACGCAATACACCGAGACCATTTGTCTTGATGCTGACAACTACCCGCATGCCGAGATCCTGGCCTCGCTGGAGGGTGACAAGGCCCGCACGAATGTCCTCATCGCAGAAGTTCGCAACCAGAGCGCCGACAATCTGGTGGATGGCATCACGGCACGTCAGGAGGAGAAGTACAACTTCTCCCATTACTTCGGCGGAAGCAACAGACGCAATGACGACAGCGAGCATCGGGACTTTGCAGACGACGGCGGCTACCTCTGCCCCTCAGAAGTGAAGTACGCGAGACCCAAGCGAGCAAGAAACAGCAAGGGCGAGTGGAAGTTTGTCGTTAACATGGACAAGTACACCCAGACCATCAGGATGGAGAAATGCATCAAGCCCGGGGGAGCTTGCAGCTATGTCTCCCATCACTACCACGCAACGTGCAATCAAGTCCACAACTACCAGCGCCTGTTGTCTTGGGAGAAGAAGCGTGGCTTGCACATGGATATTTTCAAGGTACCTAGCTGCTGCACGTGTCACATCCAAGGCTACGCGTACGTCTTCCCTCCGCTCAACTCGAAGAAATCGAGGCAAAGTCCCGCGGATTCGGTGCTGCTCGAGAGCCGCTCGACGGAGGAGACGCAGCGGCAGCCGCTCCTGCCCACCCGTGGCCCTGGCGTCGTCAGAGACGACAGGCGGCGCGACCGGCTGCCTAGCTCTGAAATTGTCACTTACCTGCCTCCTAAAGAAAACATTGGCACAGCGATGCCACCCAATGGAGGACCGTTCACCCGCCAGCCCGCGCCAGGACGACGTCCGCTGCCGTTTGACCGCTCGCCTTTCAGAATCAACCGCCTCCCGAGACCTGGAGGACCGCTCACAGGCAACAACGTTAGACGAATGGACATTGCAGGATCATTTGAATCTCGCCGAGAAGTAACTCCTGACACCAGCCTTGGACCCGTGGGCGGCGGAGGCATAGACCTGAGCGACGACCTGGACGACCGCCGACGTTCGCAGACTCGGGGCAAGACCCGACAAGCCCCCACGGATGTCAGAAATTACAGTACGAGGCGCCAAGGTCTGGGCCCTGCGTCGGAGACCATGGGAAGCACACGACACGGTTCCGTCAATTACGACTATCATCCAATTTTACAGTTCTTCGACAGTTACTAGCGATTCGACGCCTTGGTAGTACGCGCGTAAGAATTTTGCAATTTTTTTAGGCCATGGATAGTAATTTTTCTACGAGGCAAGTACTAGGACATTGAAATCTTACCGTATTGGGTGTTATGGAAAAGTTCGTACGGCAAATGAGATAAATTTAGACGTCATTGAGTTATCGTGCCGCGGCAGACCCTGGTAACTTCCATGTTAAGCAATCTGGAAAACTTACCCATAATTAAATTAATACAACACTATAATACCAAAGAATATCGCAAAAAATAGTGAAGATTGTTAAAGAAAACAATGCTTACAATCAAGTGTTGCCGATCGCACTATTGAAACCGCCAGATAATCTAACTCGCAAAAATTTCGACGGCTGCGAAACTGGCACAAATGCTTCGGCATGCCAGACTGTCTGTCCAACGACGCAGTATTAAAGTTGGTCGTTAGTGCGAACTTAACAGCATAGTTTCCGAGCTTTTTTCTGTTTGGTGACTACTCTTTCCAATTCTGCTGTTGCCGCAATATCATGATTATTTTCAAGGTCTCCAGGATGTGGAAAAGGAACTTTGAAACTTTTTAAACTAAGACGATTTTTGTGCTACATTACAAAGCCGTTCTATATTGCTACGTTGCCAACTTTGTGATAAAATTTAGAGTGTATTCCAAGGGTTCAATTGTTTAGAGATGCAGTTTTAATTGTACAAAAAATTGCCCAAATTACTGCTACCACGTTTGCAACATTTACGGTTACTGAATGAAGGTGTAGCAGCTTTTTCTCTCTTCACTGCCTCGCATTTAGCTTGTCATCACATCCGTAACCCGACAACGTCCGAAATGAAACAAGCTTTATTTAGTTTTCCATAGAACTAGTAGCATAACTAATGTTCCTCAAATGGGGTCAAAGAGCATCAGCTGGTAATACATATAGGCATTTATGTTAGACAAACATTGCTGCTCCTTGCGTTTGGTCTGGGTGTGACCAGAAGTAACGTGGGGCCACGTTAGGATTGCCAGTAGGGCGAAAGTTAATTCAGAGTGGAAAAAAAAAAAAAAAACAGTTGAATGCATTCAGTTTTGCAGCTGAGGAGACAGTCACTCACTCGAGCTTATTCATGTTAAAATGCTCAGACTGGCACTGTAACAAAGATGCTCACGCTTGGTCTACCAAGTTTTAACCTTAGGTGGACCAAATAAAATATCGTGTTCTCGTAGAAATGGCATAGTTTGAAATGTCTTACCACTATACAGGTCCTCTGAGATTGTTAAACTTTCTAGGGGTATTTCTTGTGCGTTAAAACAAAACTTCATTTTGGACAGTTAACGTTGATCGACTATTGCGCTATTACACTAGAAGTTCCGAAAGGTTTGTTAATTGTAATGTCTAAGTTTAGAGGCTGTCCTACAACGTCCAGATGTAGTGAATTTCCTTTTTGAAAGTTGATTGCTTTTGGAAATTGATTTTTAGCTTGTATATGGCTCGAATATGGAGGAAAGTCCAATTCACGGTGCAAGTTTCATTATACGTCAGTTAGAGCTTCTAAAAATACAACAGCTAAGAGTGGAGGACGACGGTTAGCTTGAATGCCGAGGTAGAACGGAATACCTACACACGTAAATATTACTTGGAATTCTACTCTCTTTTTGGATATGTGATTTTGTCATTTGTGTATATAAGAACGTGTGTAAGTACAAGCGAAAGTTACCCAACAATTTCAAATACTTTATTTACCTCAATGCATCGATTGATAAAAATAGAAGACATTCACAGATTCTAAATGAGCAGAAATAACAGGACAGTTCCATAGTATTTGAGAACATTCTAGAAGATTCGAGAACATTCTAGAAGGTTCTCGAAC
>Parhyale hawaiensis25500 phaw_30_tra_m.025501
GCCACGTGGCCTCTCACTAGCGGGATCTGATCCCTGCGAATTCACGCGGGAAGTGTGAGAACACTTCACTGCACGGTCGTCATGCAGCCTGTCGATTATAAGCTTTCCTGCGGAAGCAGTGCTGCCAGTCGCTATGGTTACGTGCGACCGGGATGAGGCTCATCTGCTCCATTGCTGTGCTGGCTGTGGCGAAGTTCGCAGTTTCTGTTGCTAGTCGTCCGAGCAATGATTCTTCTACCGTAACGGCCGCTCCAGAGACCTCGTCCTCCACCAACACCACCAGTATCTCCAAACGCATGGGCTCCTATGGTGGGCATGGCAACCATCACATGGGCCACCATCACATGGGCTACCACAATCACCACCACCACCATGGTGGTATGGTTCACGGAGCCCTGCTGTCTCCTGCTTTGCATCCATTCGGGGCGACGGTTGGCAATGCAAGGTTACAGCAGGCGCTGCTGCAACAAGCTGCTGTCAATCAAGCAATTACTGCTGCCAACCCACTCGCTCAGGCTACAGTTGCTAACGCAGTTCTAACCAATAACGCTGTAACAAACGCTGCGTTAGGTGCTAATCCGTTAGCTCTGGCTAATCCAGCTCTGGCCAATGTAGCAGCCGCCAATACGGTAGCGCTGGTGTTCTGCCAGGCGTGGCTGGGGTTGGCCTCAATGCTGGGGTTGGCCTCAATGCCGCAGCAAACCCACTCCTTGCACACCGCCTGCTGGGAGGTAACATCTGGCAGCAAGGGTTGCCATTAGGTGGACTTCATCACCATCGTCTTCTGCAACATCACCATCATCACCACGGTGCCTTACATCCTGCAGCCCACTTAGCTAACTACGTGGGCCCTGGATACGGGTATCCCTTCAGCGGCGGAGTGCCTCCCATTGGTAATAATGCTCACGAAATCATCATCCATACTCATCCCCATGGAGATAGCCATGCCCCACCGTATGAGTCTCATCCCCATGATTATCATGACCATCACGATCCAGTCCATCCAATAGACCATGGCCATGAATATGACCACCACCATGAAGAGCACTATGAAGAACCAGAGCACAACCACCACCCTCATCATCTTCCCGTCCATCCTGACGATCTGGACTTCATCGAAATGAACGAAGACGCCCCGTACCAGGAGCCGTCGTGCAGCAGGGATTCCAACAAGCTGTGGTGCACGGAAGACGAGCGATACCCCAGGAAACAGATAGAGCTGGCGGGTCACCTCCATGCCGAAGCTCTCATGGCTCTCTACGCAGACGTCTCAGATCTAGACACGGAACTCTCAGTTAAAGGAAAAAAGTCACTCTATGATGAAACGTATCTGTGCCATTCTAGTACTGAGTATATTAGACCTTTAAGAGCAATGAACGCTGTTGGCAAATGGCGGGTGGTTGTAAATAATGTTAAGATTCACTATCAAAAACTGAGCCAGACAGTACGGGTAGAAGAATGTTCAGCTGAAGGTTCAGCCTGCCCTCTGGTGCCCCACTGCTATTCTTCCACCTGCATACAGAAGCATATATATCACAAATTTTTGGTGTTTGATCCGTACGATCATGACTTACCTTTTGCCATCGACACCTTCAAACTGCCGTTAGTCTGCTCGTGTAAGTTAGATTCGTACAAAATAGGAGGCCTAACTCGCTACTGGTGATGTGGCGGCCGGTGATTGGCTGGTGCTCACTTATCGCACTTCTTGTACTCTGTGGGTACAGCAAGTGGATTTAAAAAACATTTGCACATATAGTAAAGGC
>Astacus leptodactylus12627
GGCCTAGGCCTGCCTCTCGCAGGGCCGCATCTCTCAGTATCAGATGTGGTTCACTCGGCCGTGGTGACTGGATCAGTGAGGGGGCAGCGCCCCCAGTGTGCTGGCTCTGGCACTTACTGTCTCTATGACCGCAACTACCCGCTGGACAAGGTAANNNNNNNNNCAGAACCTCAGGGGAGAGTGGGTGGCCATCCTCAACACTGACAAGTTCCCGCAGACAATGCGCGTCGAGACCTGCAGGTACGGAGGGAAGAGGTGCGAATACCTGCCACCATGTTACAAGTCGAGGTGCGTACAGCGGTACAGCTACGTCCGTCTGCTGTGTTTGGACCCGTACCACCCGTCCCTCAAGCCAGTGGTGGACGTCTTCCAGATCCCCACCGCCTGCTCCTGCTTCGTTGAGGACTTCACCTACTACTGAGTTTCCACTCCGCTTCCCCAAACAAATTTAATTAAAGAAAACTGTGGAAAGGACATATCAGAATGCATTTAAAGTTATTTTCATATATAAAATATGGGTGGTGGCAGCATGGTTATTATGGTCCCTATACCCATCCTGTGGGTGGTGGCAGCATGGTTATTATGGTCCCTATACCCATCCTGTGGGTGGTGGCGGCAAGGTTATTTTGGTCCCTATACCCATCCTGTGGGTGGTGGCAGCAAGGTTACAATCACATAATAGGTTCAGGAACTGAATCCCAATTTGTTCTTGAAGTAATTCACATGTGATAACTAGTTACATTAAATTAAGTTTTAATTTGCTTTTCATGCACCCCACACGCATCCAGTACTCACCTATCAGTGTCTACGGGGGAGT
>Astacus leptodactylus36235
AGGCGGAGCATAAAGAGCTAGACCTCACTCCCCCGTAGACACTGATAGGTGAGTACTGGATGCGTGTGGGGTGCATGAAAAGCAAATTAAAACTTAATTTAATGTAACTAGTTATCACATGTGAATTACTTCAAGAACAAATTGGGATTCAGTTCCTGAACCTATTATGTGATTGTAACCTTGCTGCCACCACCCACAGGATGGGTATAGGGACCAAAATAACCTTGCCGCCACCACCCACAGGATGGGTATAGGGACCATAATAACCATGCTGCCACCACCCACAGGATGGGTATAGGGACCATAATAACCATGCTGCCACCACCCATATTTTATATATGAAAATAACTTTAAATGCATTCTGATATGTCCTTTCCACAGTTTTCTTTAATTAAATTTGTTTGGGGAAGCGGAGTGGAAACTCAGTAGTAGGTGAAGTCCTCAACGAAGCAGGAGCAGGCGGTGGGGATCTGGAAGACGTCCACCACTGGCTTGAGGGACGGGTGGTACGGGTCCAAACACAGCAGACGGACGTAGCTGTACCGCTGTACGCACCTCGACTTGTAACATGGTGGCAGGTATTCGCACCTCTTCCCTCCGTACCTGCAGGTCTCGACGCGCATTGTCTGCGGGAACTTGTCAGTGTTGAGGATGGCCACCCACTCTCCCCTGAGGTTCTGGGCCCAGCCTGGCCTCACGTACTCCACGCTGCTCTCACACACGAAGTGGCCCTCCCTCCTGGTGTGGTGACGAGCACCGGGTGAGGAGCTGTAGTGGTGAGTGACGTTCTCGTAGTAGATGATATCGTGTGCGGGGAACCGGTAGAGGTCGCTGTAGATGTGGCGGATGTCGTTGTAGAAGCGGTCGATGATGGAATTTACCTTGTCCAGCGGGTAGTTGCGGTCATAGAGACAGTAAGTGCCAGAGCCAGCACACTGGGGGCGCTGCCCCCTCACTGATCCAGTCACCACGGCCGAGTGAACCACATCTGATACTGAGAGATGCGGCCCTGCGAGAGGCAGGCCTAGGCCGAGGGGCACCCCGACGGGTCCAGCGACGGATCCCAGCGATCCGATGTATCGCTCGGGCAGGAAGTGAAGAATCTTACTGGATCTCAACAGGGGCTCGCGGTCTTTCTTAATCTCGTCGTCGGTGGTGTGGTCATAGTGGGACTCGACCTTGGTGGGAGTTGGGTAGATGGGAGGTTCATAGTCATGGCTGCTGGCCTGGGAGTCCCCCACGGTGGCTCCCACACAGGCGCCCAGGACTACCAACATGTATGAACACACCAACACTCCTGCCATCGTGAAGACTGTATAGTGATGTTTAGTGCCCTTTGTCGATGTTATCAGAGGTTGATACCTTGTCTCCTGGCTGTCGTCTGTGAACCTCCACTCTCT
>Astacus leptodactylus50618
AGAGAGTGGAGGTTCACAGACGACAGCCAGGAGACAAGGTATCAACCTCTGATAACATCGACAAAGGGCACTAAACATCACTATACAGTCTTCACGATGGCAGGAGTGTTGGTGTGTTCATACATGTTGGTAGTCCTGGGCGCCTGTGTGGGAGCCACCGTGGGGGACTCCCAGGCCAGCAGCCATGACTATGAACCTCCCATCTACCCAACTCCCACCAAGGATTAAGAAAGACCGCGAGCCCCTGTTGAGATCCAGTAAGATTCTTCACTTCCTGCCCGAGCGATACATCGGATCGCTGGGATCCGTCGCTGGACCCGTCGGGGTGCCCCTCGGCCTAGGCCTGCCTCTCGCAGGGCCGCATCTCTCAGTATCAGATGTGGTTCACTCGGCCGTGGTGACTGGATCAGTGAGGGGGCAGCGCCCCCAGTGTGCTGGCTCTGGCACTTACTGTCTCTATGACCGCAACTACCCGCTGGACAAGGTAAATTCCATCATCGACCGCTTCTACAACGACATCCGCCACATCTACAGCGACCTCTACCGGTTCCCCGCACACGATATCATCTACTACGAGAACGTCACTCACCACTACAGCTCCTCACCCGGTGCTCGTCACCACACCAGGAGGGAGGGCCACTTCGTGTGTGAGAGCAGCGTGGAGTACGTGAGGCCAGGCTGGGCCCAGAACCTCAGGGGAGAGTGGGTGGCCATCCTCAACACTGACAAGTTCCCGCAGACAATGCGCGTCGAGACCTGCAGGTACGGAGGGAAGAGGTGCGAATACCTGCCACCATGTTACAAGTCGAGGTGCGTACAGCGGTACAGCTACGTCCGTCTGCTGTGTTTGGACCCGTACCACCCGTCCCTCAAGCCAGTGGTGGACGTCTTCCAGATCCCCACCGCCTGCTCCTGCTTCGTTGAGGACTTCACCTACTACTGAGTTTCCACTCCGCTTCCCCAAACAAATTTAATTAAAGAAAACTGTGGAAAGGACATATCAGAATGCATTTAAAGTTATTTTCATATATAAAATATGGGTGGTGGCAG
>Astacus leptodactylus64407
CGAGAGGGCACGAGCCATACCTAAGGCACTCCTCCAGGCGGGTCGTCTGCGTAAAGATCTCGTAGTCCACGTTCACGTTGTTAACAATTATTCTCCAGTGTCCATCTGTGTTAAGGGCTCTCAGAGGACGGACGTAGTTGGTTTCGGAGGGACAGAGATAAGTCTCCTCCTCCAGGTAACGAGGACGATAAACCGAGCTGGCGGTGTCGAGGTCGGCGACGTCCGC
>Astacus leptodactylusReads_Assembly_Contig_1_consensus_sequence Assembly of 3 reads: 37131 (reversed), 27875, 64364
ACACTGGTGCCTCCACTGGAAAATCTCCCTACGATGTCACCCACTGGGCCGGCCCCGAGGGCTACATCTGCCCCTCCGACGTCGCCTACGCCAGACCCAAGCGTGCCCAGAATGTGGAGGGCAAGTGGCGTGTCATTGTCAACAACGTTCACTACTACACCCAGACGGCACGCCTGGAGACTTGTCTCTTCCCCGAAGCTGCGTGCCGAGCCCTCGCTCCCTGCTACAAGAGCCACTGCACCCAGAAGTATGTCTACCACCGCCTCCTCTCCTTCGACCCCTGCGATCCCTACAAGGGTCTCTTCATCGACATCTACAAACTGCCGTCTGCCTGTTC
>Astacus leptodactylus2049 ENA|GAFS01002050|GAFS01002050.1 TSA: Pontastacus leptodactylus Pastle_hypoyo_c2080 transcribed RNA sequence.
AGACAGGCGCAGCTGGCGGGCAGCTTGAAGGTCTCGATGGCGAAGGGGAAGTACTGATCATAGGAGTCGTAGACGAGGAAGCGGTGGTAGATGGACTTCTGAAGGCACTTGGACTCGTAGCACTGAGGCACCAGGGGACAGGCATGACCTTGCTTGAGGCACTCCTCAATGCGGGTAGTTTGGGTGAAATCCATGTAATCAACCTTAATGTTGTTGACGATGATGCGCCACTTTCCGTCGGTGTTCTGGGCTCGCAGAAGCCTGACGTATTCAGTCTCAGAGGGACAGAGATAAGTCTCCTCATAGAGGGTTTTGGGACGGTCGACGGAAAGCTTTGTGTCCAGGTCTGCAACGTCGGCGTAAAGGGTGAGAAGTTTCTCCTTGTGTTGATTGGCAGCTTGCTGGACCTCGTAGGTTGGGTACTCCTTATCCT
>Neomysis awatschensis1343
CTGAAGCACCCGATCATCATCATGACTTCGAGATTTGTGGTATTACTTGCTCTTTTCGGTGCCTGTCTGGCTGATCGAACTTCTCATGTTAAAATAAGTCATGGAAAATCATCCCCCGTGAGCTACGGTCAAAAACACCACCCTGCACCATCTTACCATCCACAACCAACTTATGGACATCAACCACCAGCATATCACCAGCCAGCATATGGTGCATCACACAAACCCCACCACCCAAAGGATCCACCCACATGCGCTAACGCCACCACAAAACCCTGGTGCCTTGTGGATGAAGAGTACCCAACCTACGAAATAAAACATGCTGCAGAATACCACATCCAAAAACTTCTCACTTTGTATGCTGACGTAGCTGATCTGAACACAGAACTTTCTGTAGAAAGACCAAAAACCCTTGAAGAAGAAACTTACTTGTGCCCATCTAGCACAGCCTACGTCAAGCCTCTTAGAGCAATCAACACTGAAGGCAAATGGAGGGTCATTATTAATGACATTGATGTCCACTACCATAAGCTCACCCAAACTACCAGAGTTGAAGAATGTAACACTGCCGGCGAGGCTTGTCCCCTTGTCCCGGTATGCATCGAATCCAGATGTCTCCAGAAGAACATCTACCACAGATTCCTCGTGTACGACCCCTATGATACCTATTTCCCATTCGCCATCGAAACCTTCAAGCTTCCAGCTAGCTGCGCCTGTTACCTCGCTGAATCCATCTTCGACCATTAA
>Neomysis awatschensis2427
CCGGCATACAAGCATACATACTGTGACCCGGCCGCTCCTCCATTGTGTGCTTATAATGGAACAAGTTTCTGTCTTGAAGATCCAGAATATCCCGCTTATGAGTTGAAGGCAGCAATAAGCGCTGATTTTCTCTTTGCTAAAAAATATGCCGATGTGGCAGATCAATCAGCTGATGATCTTGTTGACCATGTAACACGAGAAAAGGAAGCTAACTTCATCTATGCATTTTACACTGGAGCATCAAAAGGTCACTCTCCATATGATCTCACTCATTGGGCAGGTCCTGAAGGATATATCTGTCCCTCACATGTAACATATGCTATGCCAAAACGTGCACAGAATGTAGAAGGGTTATGGAGAGTGATAATAAATGATGTTCATTATTATACACAAACAGCAAGAATTGAAACTTGCTTATACGCCGACTCTGCTTGTCGTGCCCTTGCTCCTTGTTACCAAAGTCACTGCACGCAAAAGTATATATTCCACAGAATGCTTGCTTACGATCCATGTGATCCTTACAAGGGATTATTTATTGATATCTTCAAGCTTCCTTCTGCTTGTTCATGCCACGTAGATTCTTATTAA
>Neomysis awatschensis6414
TCAACTTCATTATTTATTTTATTGATGATAAATAGAATCATGATATCTGGAGCTGATATGATGAGAGGTAAGGAACATGAAATGGTTCATGGTAAGATGATGGATATGCCTCATGAAGTTATGAGTAAACCAGATCATGAAATACGACCAATTTATCCGCATCCAACTCCTGGTTATGGATTCACAGCAAGACCCTATGGTTACAGCACACCTCAGTATGGTTACACTCCCACACCACATAATTACGGAAGCACCCCTGTGTATATACAACAGAACTCATACCCACAAAACTCATATGTAAGAGATGAACACAAAATGTCTTTTCATGAAAAGAAAGGTGATGAAATGGAAGAACCAATGAAATCTATGAAAGAAATGATGGAGATGGACGAAAAAGAAAAAGAAGAAATGGAAGAGAAAGAAGGAAAGAATTCAAGAAAATCCAGTAAGTCCAGTAAATCTAAGTCGAGTAAAATGAATGAACCTGAATTATCAATGATGGAGATGGTGAAGAAAGATGAAAATGTACCCGAGTGTGCCAGAAATGGTTCTCGACCTTGGTGCAACAGCGACGAAAACTACCCCAAGGACTACATTCGTCAAGCAGTTGAATATCATTTCCAAGAATTCCTGAATTTATATGCTGATGTAGAGGATCTTGATACAATGTCATCCGTTGACCGAATAAACAGCCTGAAGCAAGAGACCTACTTATGTCCATCATCCTCGGAATACATTCAACCAATATATGCTGTGAATGACGAAGGTCACTGGAGGATGATTGTAAACGGCATTGACTTGCATTACAAGACCATCACTCAGTCAGCAAGAGTCGAGTACTGTACCGAGGAGGAGAAAGCATGTCCCCTTGTGCCTCATTGTTATTCTTCAAAGTGTCTTCAGAAATACATATACCATCGTTTCGTGGTCTTTGATGAAAAGGATCAATATTTTCCATTCGTTGTGGAAAACTTTAAACTGCCCCTTGCTTGCTCGTGTCATCTTGGCGAATATGAACTACAGCACTAA
>Neomysis awatschensis11466
GAGAGCTCACTCGACGACTACTACTTCATTATGGCGATCAGATTTGTGGTATTACTTGCGATACTTTCATGTGTTGCTGCTGACAAAAGAACGTCCCATGTCAGCGTTAGTCATGGACATTCCCCCCATGGCAAACCTGCCCACAGAGCACCTCATAAGCCCCACCATCCTCCCTCATACAAAGCCGCTCCTCACCCAACAGAACCCCCGAAATGCGCCAACGCTACCACCAAGACTTATTGCTTAGAAGACGAAGAATACCCAACCTATGAAATCCAACACGCAGCTGAGTACCATACCGAAAAATTGCAGACGCTTTATGCTGACGTTGCAGATCTTAATACAGAACTTTCAGTAGAAAGACCTAAAACTCTTGAAGAAGAGACTTATCTTTGCCCATCAAGCACTGCCTATGTTAAACCTTTGAGGGCTATCAACACCGATGGGAAATGGCGAGTGATCGTGAATAACATCAAAGCCCACTACACTACTTTCACTCAAACCACCAGAATTGAAGAGTGTGACACTGCTGGAGAAGTTTGTCCTCTTGTTCCCACTTGCATCGAATCCAGATGTCTACAAAAGAATATCTACCACAGATTCCTTGTCTATGATGCTTATGATCAATACTTCCCATTCGCCATTGAAACTTTCAAGCTCCCAGCCAGCTGCGCCTGCTATCTCGCTGCTTCAGTCTTTGATCATTAA
>Neomysis awatschensis14028
CCGATCTCACTAATTCTCCGTTACGACTTCTCGGGTTCACACATGATGGCACTTTCTTTGTTAGCAGCTGTAGCTTGTTTTGCCCTCGGGCACGCCTCCCATCCCCCACCGTATGGAGGCTACCAACCCCATTACCAACACTCTTACTGCGATCCAAAGGCAGCACCCGCATGCGCCGGCAACCTTACTTACTGCTTGGACGATGAAGAGTATCCATCTTACGAAATCAAGGGAGCCATCAGTGCCGATTACTTGTTCGCCAAGAAATATGCCGACATCGCCGACCAATCAGCTGATGATTTAGTCGACACTATTTCAAAGGAACAAGAGGAAGCATTTGATTACTCCTTCTATACTGGAGCATCCACTGGTGATTCACCATTTGATATTACTCACTGGACTGGCCCAGAAGGCTACATTTGCCCATCTGATGTAGTATATGCCATGCCTAAGAGAGCACAAAATGTCGAAGGAGACTGGAGAGTGATTGTCAATGACGTTCACTATTACACTCAAACTGCTCGTTTAGAAACTTGTCTGTTCCCCGATGCTGCCTGCAGAGCATTGGCTCCCTGTTTCAACAGCCATTGCACCCAGAAATCTGTCTTCCACAGACTCCTCTCTTACGATCCATGTGACCCATACAAGGGTCTCTTCATCGATATCTACAAGCTTCCCTCAGCTTGTTCCTGCCACCTCCCAGCTTAA
>Neomysis awatschensis14326
ATGGCACTATCTTTGTTGGCATTTGCAGCATGCATGGCGGTGGTCCATTGCGCCCGTCCACCACCCTATGGCGGATACCAACCTCAACCACACTACAAAGCTGGATACTGTGATCCAACCAAGCTTCCAGCATGTGCCGAAGGCAGTAACTTAACTTATTGTCTTACTGACGAAGAATATCCTCAATATGAAATAAAAGGTGCCATCTCAAGTGATCACATTTTTGCTAAGAAATATGCTGATGTCGCTGATCAGTCTGCAGATGATTTAGTAGACACGATCACCAAAGTACAAGAGGAAGCTTTTAGTTATACCTTCTATACTGGAGCTTCAACTGGCGCTTCACCATTTGATATCACCCACTGGACAGGACCAGAAGGATACATTTGTCCTTCAGACGTAAAATATGCACTACCAAAGAGAGCTATGAACGTTGAAGGCAATTGGCGAGTAATTGTTAACGATGTACATTATTACACACAAACTGCTCGATTGGAAACATGTCTTTTCCCAGAAGCAGCTTGCCGAGCTCTTGCTCCATGCTACAATAGCCACTGCACTCAAAAATTCGTATACCACCGAATGCTTTCATATGATGAATGTGATCCATACAAGGGACTTTTCATCGACATCTATAAACTCCCTTCCGCCTGTTCATGCCACGTAGCATAA
>Neomysis awatschensis7750 ENA|GDFV01007751|GDFV01007751.1 TSA: Neomysis awatschensis My_CDS_07562-1 transcribed RNA sequence.
GCGACCTTGCACTCCTCCTCTGTGTGTAGCACTTTCAACATGATGTACAAGCTACTCATCCCCTTGGCACTACTCACACTCACGAACTCTGAGCCGATTGCAAACACGAAAAAAAGTGAAAATTTAAAAATGGAACATCGGGAAGCTTCCAATGAAAATCCAGACAAAAAGGATCGGGCAGCATTATTTGGAAACCCAAAATTTTTCCCATTCATATCCACTAATTTTGCAGCAAGTATATCCGGTGGCCTACCCCCTCTGATCTCCCCTCTACCAGTATCGGGCGTTTCCCCCCACAACCCTTCATATCACAACCCCTCTTCCTTGAAGCCAGGGTGTGCTTATAACCACAACTACTGCAAGTATGATGAAGGATACCCTATAGAACAAGTGAACAGCATTGTTGACACTTATTACAATAATGTGCATCATATCTATAGTGATCTGCATCATGTTGGTAATAGTGATGCACTATTCTACAATAACAGGAGCTATAATGATTTCAGGGACAACGGTCACTTCGTGTGTGGCACTGAGATTGATTTCATTCGTCCGGGCTGGGCTCGGAACACTCACGGGGACTGGCTCGCCGTGGTCAACACGGAGAAGTTCCCTCAGACCGTCAGGGTGGAGACGTGCAAATTTGCTGGAAAGCGATGCGAGTACCTCCCTCCCTGCTATAACTCCAGATGTATCCAGCGGTACTCCTACGTCAAGCTGCTCTGTGTTGATCCCTACCGACCCAACAACAAACCCATCGTCGATGTCTTTGAGATCCCGTCCGCATGTTCCTGTTTTGTTGAGGATTATACTTATTATAGATCTCAGTCTAGGCCATCAAGAAATAAATAG
>Carcinus maenas 13937_(reversed)
AGTAAAATTCTACCTTTCTTTAACCCTCTCAATCCCTTCAGTCCTCAAGTCCCAAGTCCTCCCATTCAAGATCACGTTCCTCACTGCGCTGGACCGGAAAAATACTGTAACTTTGACCGTAACTATCCCATGGCCAAGGTGAACGCTATAGTTGATCGTTTCTACAATGACGTACAAATTCTCTACGAAGATTTGTACCATGTGTCAAGTCGAGACCTTCACTACTATGACAACACCACCAAGGCCACAGCGAGGCAAGGCGGGCATTTCGTGTGTGAGAGTAACGTCGACTACATCAGACCAGGCTGGGCACAGAACCTTCGAGGGGAGTGGGTTGCCATCTTAAATACAGACAGATTCCCCCAGACGGTGAAAATAGAGACTTGCAGGTACGGTAACAAGCGGTGCGAGTACCTGCCGCCCTGCTACAAGTCACGGTGCGTCCAGAGGTACAGCTACACACGCCTGCTCTCCCTCAAC
>Carcinus maenas 90161
CCCCCACCGTCCCGTGCACCACCACCAGCCTTCATACCACCGGCAGCCCGTCCACCATCCAGAGCCCTCCTACGGCCACCATGAGCCCGCCGAGCCCGCCTGCGCCGCCAACATCACCAAGCCGTGGTGCCTTGAGGACGATGAGTATCCACTCTACGAGATCAAACACGCGGCTGAGTACCACTACGAGAAGCTTCTGTCTCTGTACGCCGACGTGGCTGACCTCAACACCGAGCTGTCTGTAGAGCGTCCCGAGATCCTGGAAGAGGAGACTTACCTCTGCCCCTCCGTCACCGCCTACGTCAGGCCTCTTCGCGCCATCAACACTGATGGCAAGTGGCGCGTGGTGGTGAACAACGTGGACGTTCATTACGAGACCTTGACACAGACGACCCGCGTGGAGGAGTGTCTCACCGCCGGCGACGCCTGCCCGCTGGTGCCCGAGTGTTACGAGTCTTCCTGCCTGCAGAAGTCCATCTATCACCGCTTCCTCGTCTACGACCCCTACGACCAGTACTTCCCCTTCGCTGTGGAGACCTTCAAGCTGCCCGCCAGCTGTGCCTGCCTCCTCGGCGCCTACACCATCGACCACTAATACCAAGACATCATGATTACGAACCGTTTCCAGGCTACTGCAAGACAAATGCCTTTTCAGAGTTCTTTTTCTCTTTAGTCTTTTCCAGTTAGTTCACCCTTCTATTTGAGTTCTTCGTCTTGGTTTTTAATACCTCAGTCTCCACTCACACAACTCTTGCCACCAATATGAACCTTATGACCTCAATGTGTACGACCCGTGGGTGTTAGCGCCCCGCCCCGCCCCGCCCCGTCCACTCCCCGCCGTCTGACACACCCACCAACATTTCTTGAGGTGTGTTTTTGGTCAGTCTCAGCGGACACTGTGTTTACTGCAGTTAATTTTGTTATGTCTTCCTAGCACGGGACGGGGCGGGACGGGGTCTTAAGCTTATACCACGGCCGTGAGATAAAAACAAATTCCCTGAACTCATTATGTATAAACAGAGATGTATAAAGGCTATATATAGATGCATATATCAGGTGACAGTAAGCTTGTTTATCAGTTGTCACTATTGTTTACGCTTGTCATTCCGTGTATTTGT
>95148_(reversed) ENA|GBXE01095149|GBXE01095149.1 TSA: Carcinus maenas comp85131_c0_seq3 transcribed RNA sequence.
CGCCCGCCCCAGGCGCGCCCGCAACGTGGAGGGCAAGTGGAGGGTGATCGTGAACGACGTGCACTACTACACACAGACAGCCCGCCTGGAGACGTGCCTGTTCCCCGAGGCCGCCTGCCGTGCCCTGGCACCCTGCTACAAGAGTCACTGCACCCAGAAGTACGTGTACCACCGCATGCTCTCCTACGACCCCTGCGATCCCTACAAGGGACTCTTCATCGACATCTACAAGCTGCCCTCTGCCTGCTCATGCCACCTTCCTGCCTAAACACACCGTCAATGCTGTTCCTCCCGCTGCCCTTCATCCCTACACCTTCCCTACCCCAGGATTGCTCCACGCCGCGTCCTTCCCTTCCGCTGTCACGCCAGGCTAAAACATTGACACTGTCTGCTCCCTCTCCCCGTTCGTTAGACCACGGGGCCATTTGATCCTCCAAGAGTGCCCCGAGGACTCGCGTAAGAAGCTCCCAAGAGACCTAGAGAACTGCTTTCTTTACGTACCGCCGACACCACCATCACCACCAGTCACAGGAACCACTTGGGAATTTCTTCACCATTTCAAGTCCAAACTCAAAATTATGTTCCTTTACCTTTTCCTTCTACTGTCAAGTAACTTTTCTCTTTTATAACAAGTGAGTGCGAGATGCTGAGAGTTCTTGTATTTTTTTTTC
>95155_(reversed) ENA|GBXE01095156|GBXE01095156.1 TSA: Carcinus maenas comp85131_c0_seq10 transcribed RNA sequence.
CGCCCGCCCCAGGCGCGCCCGCAACGTGGAGGGCAAGTGGAGGGTGATCGTGAACGACGTGCACTACTACACACAGACAGCCCGCCTGGAGACGTGCCTGTTCCCCGAGGCCGCCTGCCGTGCCCTGGCACCCTGCTACAAGAGTCACTGCACCCAGAAGTACGTGTACCACCGCATGCTCTCCTACGACCCCTGCGATCCCTACAAGGGACTCTTCATCGACATCTACAAGCTGCCCTCTGCCTGCTCATGCCACCTTCCTGCCTAGACGCTGTCGGTCATGCCTTCATCAGGCAGGCCTCCTGACGAAGCCGAGAAAGGCTCGGCGGCCACGACACAAGTACCGACATGACCTGTAACCTTCCCCCGGCGCACAGGAGAAGCCCCGAGATGACTTGAGAACTGCTTTCTTCACGTGCCACCACCAGCCACGCCAGGGCCTCAAGGGACGCTCCCTCCGCCGCTCTCTCACTATGCCCTTTTCATTTTCACCTTCCCTTCCCTTTTATGAGCCACGCTGACGCGAGAGTTGTACTATTTATTAAAATGCACAAAATTACCCACCGATTACTATTATCCTATTCTTGTCGATCCTTTACAAATGAACGGGCAAGATC
>Euphausia superba618
AGTTACTCCTGCGAGTTACACACAACGACACACGATGGCTTTGGGATGCGTGGCATTGGTGTTAGCGGGTTTCATCTGTATGGGAGATGCTGATCGAAGCTCCCATGTCAGTATAGGACATGGTGGACACCCAGCAGTCAGCTATGGTAGTCGTCAACCACACACTCCTAGCCACCACCCTGCCCCAGCATACACCCCTGCTCCAGCCTACCATCCCAAACCTGCCCCAGCATATACCCCTGCTCCAGCCTACCGCCCCAAACCTGCTTACACCCCTGCTCCAGCCTATCACCCCAGACCTGCCCCTGCCTATCATCCCAAGCCTGCCTACCAGCCAAGACCCTCGTACCACCCTGCACCTGCATACAAACCAAGACCAGCACACCATCAGCCAGCATACAAGCCAGCACCACCAGCTTACAAACCAGCACCAGCCTACAAGCCAGCACCAAAATATCACGAACCTGCTGTCCCAGCTTGTGCTGCTAATACAACAAAGCCCTGGTGCCTGGAAGATGCTGAATACCCAACCTATGAGATCAAGCATGCCGCTGAACTCAACTACGAGAAGCTTCTTGCCTTCTATGCTGATGTTGCTGATCTCAACACTGAACTGTCTGTAGAGAGGCCCAACACCTTGGAGGAGGAGACTTATCTTTGCCCCTCCGAGACTGCATACGTCCAACCTCTGAGAGCTATCAACACCGAGGGCAAGTGGAGAGTCATCGTCAACAACATTGAAGTTCACTACGAGACTCTGACCCAGACTACCCGCATTGAGGAGTGTCTAACTTCTGGAGATGCCTGCCCATTGGTACCTGAATGCTATGAATCCAAGTGCCTGCAAAAGAACATCTACCACCGCTTCCTGGTCCATGATCCCTATGATCAATATTTCCCCTTCGCCATTGAGACCTTCAAGCTGCCAGCTAGCTGTGCTTGCCTTCTCGGTGCATATACTATTGATCACTAAAGACAGTAAATAAAACTTGGGCCCATTGTGCATTCTACAACAATTATAAACTTAACCATGTACAGTTTCTTTAATAAAAGTTGTAGAGGTCCTGGGAGTTCCTTGTGTGCTTATGAAGAAAGCAGTTCTCTAGTCATCTGTCTGTGATAGAGTGATATCTACATTGTTATATTTATTAAGCAAGTATTTATGGTGTGTGACTCGCAATCGAAAAAAAAAAAAACAATGTCGGCCGCCTCGGCCTCTAGAA
>Euphausia superba777
AGTGTTGTACTAGAATACTCAGCTCACGAATACGACGACATGGCAGCTAAGGTATTTTGTGTGGCCCTGATCGGGATGGTATCTGCTAATCCTGCAGCAGATGCTGTTGCAGATGCAGTTACAGATCCGGATCTCCTTGGCCACCATGTTCACTCCACTGCTAAATATCAACCGCATCACTCTGTGTATGTGGCCCATCCATACCACCATGTGTATTGTGATGCTACTATAGCTCCGGCTTGTGTAGCCAACTCCACCCTGAGTTACTGTCTTGAAGATGAGGAATACCCACTATATGAACTGAAGGCGTGGGTACATGCTGATCCAATCTTCGCCAAGAAGTATGCTGATGTGGCCGATCAATCAGCTGATGACCTTGTAGAGGGAATTACAAAAGACCAAGAAGATGCCTTTGAGTATTCTTTCTACACAGGGGCATCCACTGGTGATTCTCCCTATGATTTAACCCATTGGTCAGGTCCTGAAGGATACCTCTGCCCATCAGATGTTGCGTATGGTATGCCAAAACGTGCCCGTAACGTTGAGGGCAAATGGCGTGTGATTGTCAATGATGTCCACTACTTCACTCAGACTGTGCGTATGGAAACCTGTCAATTCCCCGGAGCTGCCTGCCGTGCCCTGCCTCCATGCTATAGCAGTTCCTGCACACAAAAGTCTGTCTACCATCGTCTTCTATCTTGGGATCCCTGCAGTCCCCACAAAGGCATTTTCATTGACTCCTACAAACTACCCTCAGCTTGTTCTTGCTACATTCCTGCTTCTCAATAACAAACCAACTAAGCTTTAAAGATGGTATCTACAATATAACGAATTTTATTATCTTGCATGCGACCGTGTAATGGTGAATTTGGTCATTTGTAACAGGGAACTGCATTCCTTCACACTACCATCGCTAACACGTTACAGGAACCCAGTAAACCAAGCATGATTGTTAAAGATATTCCCTCAATCTCTTTAGATATACTAATATAGATAACTTTACTTTTCAATGAGATTTTATGTTTGAGAACCCTGAATTGTGGTTATCTGCATTAGGTTTCATGAAATGGCTTTAATAATATATCTAGTCATGTGAGAGCAAGTCGCTGAGTATTGTACATACAAAAGAATTGGGTCTATAATTAAAATTATATACTCATTGTATGTTTACTTTAATTCCTTGAAGAGTACCTTAATCAACCCTATATATGACGTCCTCCCGAACTCAACCATCCCCCCCTCCCCACCTTAGAATTCAAAGGATTCATATATATCAAATAGACCGGTGGCCTAGCTAGGGTCGAATAGCACCCCTCCTAACTTGACACCAAATAAGTTTTCTGGTGCCTTATGATGTCCCAT
>Euphausia superba1815
GAGTTGCTAAAGCGAGTCAGCACCGCATACTCACATCATGGCTTTACACGTAGTGGCATTGGTTTTAGTGGGCCTCAGTGCCAGTTGTCTGGGAGATGCTGAAGCTGATCGCAGCTCACATGTCAATCTAGGAGGTGGCGTCAGCTATGGAAGTCGTCAACCACACACCCCAAGCTACCACCCTGCACCAGCCTACACTCCAAGGCCTGCATACCACCCAGCACCTGCCTACACCCCAGCACCTGCATACAAGCCCAGACCATCATACCACCCTGCACCTGCATACAAACCAAGGCCTGCATACCACCCAGCACCTGCCTACAAGCCAGCACCTGCCTACAAGCCAGCACCAGCCTACAAGCCAGCACCAAAATATCACGAACCTGCTGTCCCAGCCTGTGCTGCTAATACTACAAAACCCTGGTGTCTTGAAGATGCTGAGTACCCAACCTATGAGGTCAAGCATGCTGCTGAATACCATTACGAGAAGCTTCTTGCTTTCTATGCTGATGTTGCTGATCTCAACACTGAGCTGTCTGTAGAGCGACCAAACACCTTGGAGGAAGAAACTTACCTTTGCCCCTCTGATACTGCCTACGTTCAACCTCTGCGTGCTATCAACACTGAGGGCAAGTGGAGAGTCATCATCAACAACATTGAAGTTCACTATGAGACTCTCACCCAGACCACCCGTATTGAGGAATGCCTTACCTCTGGAGATGCCTGCCCTTTGGTGCCTGAGTGCTATGAATCCAAGTGCCTGCAGAAGTCAGTCTACCACCGTTTCCTCGTCTATGACGCATATGATCAGTACTTCCCATTCGCCATTGAGACCTTCAAGCTCCCAGCCAGCTGTGCTTGTCTTCTTGGTGCATACACTATTGACCACTAAAGCCAATGAACATACATCTCCAGCCATATTATGCATATTGTCATCATTTTAAGTTAATTATACTATTATACATTTCCTACTATTGTAGATAGGTGACCCGGGAGTTCCTGATGTGATGAATAAGAAAGCAGTTCTCTAGTCATTTTTCTGTGATATTTTATCTATATTATTGCATATTTATCAATCAAGTATTTATGGTGTCTGACTCGCAATCGAAACTCAAACGCAAATAAAATA
>Euphausia superba6365
ATCATTATCTGCGAGACCTCATCGCGTTAACATCGCCGATATGTTGCTCCACGCCTCACTGGTGTCCTTTTTCCTAGTAGTGGCTACGGATGCAACATCCCATTCCCATGTGTCTATCAGCTTTGGAGACACTGACATCAACTACATGCACGATCATGATGCTCCCGCCTACCATCCTGGTCCATACCATGCCCAGCCCTTTTACCCTCAAGAACCCTACCATGGTCCACCTGTGTACCATCAAGAACCTCAACACTATTTAGAGCCTGTTTATCAACCTGAACCCGCTTATAAACCTGAGCCTGCTTATAAACCTGAACCTGCTTATAAACCTGAACCAGAGGAAAAAGGAACCTGAGCCTGCTGATAAACCTGAACCTGAGGTGATAGAGGAACCCAAAATTGAGATTATAGAGGAACCTGAACCTATTATCGATGAACCGGAAATAGAAATTGTTGAGTCAAAGCCACCAGTAGAAACTGCAAAACCAAAGATTGTCAAACCAAAACCAACATATAAACCTAAATCAAAGCCTGTTTATGCACCACATCCTTACCAACCAGAACCATACCAGCCAGAACCATACCATCCAGAACCATACCATCCAGAACCATACCATCCAGAACCATACCATCCTGAACCATATCATCCTGATCCATACCACCCTGAACCTCAGTACCATCCTAAACCAAGCTACAAGCATCACAATGAAGTTCCAGCATGCTCCGAACGCACCAATAACACCTGGTGTATTGAAGATGATGAATACCCAGAGTATGACATCAAGCATGCCATCCAGTATCATCTTGACATCTTCAATGGATTTTATGCTGATGTCGCTGACTTGAACACTGTTCTGTCAGTAGAGAGACCAAACACTCTAGATGAAGAGACTTATCTATGTCCTTCTGAAACTTCCTACATCAGACCTCTCCGAGCATTGAACACTGAAGGTAAATGGCGTGTAATCATCAATGATGTCAATATCCATTATAAAACCCTAACTCAGACTGCTCGTGTGGAGCAGTGTCTCAGTGGTGGTGATTCTTGTCCTAAAGTCCCCATGTGCTATGATAGTAAGTGTCTACAGAAGTCAATCTATGTCCGATTCCTTATATACGATTCTTATGATCAATATTTTCCATTCGCAATCGAAACTTTTAAACTCCCTGCCAGTTGTGCCTGCCTTTTGGGTGCCTTTACAATCACACACTAAAATAAATTTCCCCAATAATGTACACAATAAATTAGAAAGTGAGTGTAAGATCATGTATGATCTTAAGTATGACTGTTAACTTTGGTACAAACATTCAGACAAAATAGTTTTAAGAAAATACCCCCTCTGTTCTTTACCGTTTAATGATGGAGCTGGTCCAACTACGATAAAATATGAATAATAATAAGCAAAACATATTAAATATCTATTGAGATGGTATGTGAAGAGGGCAGTTCCCTAGTCATCGTCTGTGATAAATATCATTT
>Euphausia superba7885
CCGTCCTGGTAACAACATGGCTCTACAGGCACTGACGTTGTCACTTGTCCTGGCTGTAGCCAGTGGCACATCCACCAGCCATGTGAGCATCAACCTTGGCAATGGAGGCCACATCTCCTATGGGAGTGGTAGCCATCCTTCCTCACCATCTTACCATCCAGCTCCTGCTGAACCCAAATCCTCATATAAACCCAAACCTGTATACCACCCTACTCCTGCTCCTGCTTACAAACCTAAACCAGCGTACCACCCTGCTCCTGCTCCTGCATACAAACCTAAACCAGCATACCACCCTGCCCCTGCCTATGCTCCAACTCCTTCATACAAACCTCACCATGAGCCAGAGGTCCCTGCCTGTTCAGAGCTAACTAACTCCACCTGGTGCCTGGAAGATGAAGAGTACCCTGAGTATGAGATCAAACATGCTATCCAGTATCATCTTGACAAATTCAACAACCTCTATGCAGATGTTGAAGATCTCGACACTGAGAAGTCTGTGGCAAGGCCTAACACTATTGATGAGGAAACATATCTGTGCCCTTCTGAAACTTCTTACATTCAGCCTCTCCGTGCCCAAAACACTGAAGGTAAATGGCGTGTCATCATCAATGATATCCAAGTCCACTACAAGACTTTCACCCAGACTGCTCGCATCGAAGAGTGTCTGACTGCAGGAGACGAGTGCCCCAAGGTGCCATCCTGTTATGAATCCAAGTGCCTGCAGAAGTCCATCTACCACCGCTTTGTTGTCTATGACGCATATGATCAGTACTTCCCATTCGCCATTGAGACCTTCAAGCTCCCAGCCAGCTGTGCTTGTCTTCTTGGTGCTTATACCCTTGACCACTAAATATTTATTACTTCTTTAGCGTGACTTCTCAAATCACACTTACGAATATATGTATATTTATATGTATTTATTAGATTTAAGCTCGAAACTATTGCCCTCTAAACTGTGATATCTCAGGATTCCTTGACTGATTTGATTTTATTGTATGTGAAGAAAGCAGTTCTCTAGTCATCAAGTTATCTGTACTACT
>Euphausia superba16003
TATAACTATGATCATTATTATGGAAACGAAAATAGACGAGCCGGGGCAGCCCTAAAAGAAGACCACCGAGACTTTGCTAGAGGATGGCGGATATCTTTGTCCCAGCGAGGTAAAATATGCTCGACCCAAGCGTGCTCGTAACTCCAAAGGATCATGGAAATACATTGTCAACATGGAAAAATACTCACAGACTATTCGAATGGAAAAATGCATGAAACCTGGTGGGACTTGCAGCTATGTATCACATCATTATCGTGCACAATGTAACCAAATCTATAATTATCATCGCCTGCTTTCCTGGGAGAAGAATAGAGGACTTCATATGGATATATTCAAGGTTCCCAGCTGCTGTTCGTGTCACATTCAAGGTTATGCTTATGTGTTCCCGCCACTCAACAGACAATCTCCTGCAGGATCAGAACCAAACAGACAATCTCCTGCCGGCTCAGAAGTTATTGAGCGGACCGTACCTTCACCGGATGTTAATGATGTGTCACCTGAAAT
>Euphausia superba16688
AAGGAAAGTGGAGAGTTATCGTGAACGACATTGAGGTTCACTATGAGACTCTTTCTCAGACTACTCGCGTTGAAGAATGCCTGACCTCAGGTTCAGCCTGCCCATTAGTACCTGAGTGCTACGGCTCAAAGTGTCTGCAGAAGTTCATCTACCACCGCTTCCTCGTGTACGACGCTTATGATCAGTACCTTCCCTTCGCCATTGAGACTTTCAAGCTTCCAGCAAGCTGTGCCTGTCTTCTCAGTGCTTACACTATTGCCCACTAATACCAAGACATCGCTTATCAATAACTACAAAACCGAAAAAAAAAAAAAAAACAAACTAGTACGGACCCGGACCCGTACCGGTACCCGTACCGTTAACGGTACCGTACGTAAGGAACCGTACGTACCCGAAACCGGACCGGTAACCAACCGAACGGGGGAAACGGGTTAACGGTACGGACTAGTAACGACGACGTACGTACGTACGTACGTACGTAACGTAACGAA
>Euphausia superba23013
ATCAGTACTTTCCCTTTGCTGTGGAGACCTTCAAGCTCCCAGCCAGCTGTGCCTGTCTCCTTGGTGCCTACACTATTGACCACTAAGATTCCTCCGATGCCATTAATCTCACATCCATGCCATGAAAGATGTACCCTTAACCATGAATCTCATATTCATAACGAAATGTCTCTGTGACAACGCTATGTAAAGTTTATGAGTCATAGACTTTATTCCCTTTAAAGTCTAAGAGCATAAGCGTCCCACCAAAAATAGAGTTCCTGGCGTGAAACTGAAAAGTATGAAGAAAGACAGTTCTCTAGTCATCTTTGTGATATTTAACAAACATATATTATTTATATAAATAGATTATATTTAACTTAAGTTACCTAACACTCTCAAGGTGTGAATATGAAATAAA
>Euphausia superba34463
TTCCACTCCTCATCCTGGAACCATGATTCCACAGGCACTGACTCTGTCGCTTCTGCTAGCTGTTGCTAGTGGCACATCTACCAACCATGTAAGCATCAGCTACGGCAATGGAGCCAGCATCTCCTATGGAAGTGATAGCCACCCTTCTTCTCCATCATACCATCCTGCTCCTGCTGCTGATCCTGCTCCTGCTACCTATTATGCTCCTGCCCCTGCCCCTGCCCCTTCGTATGCTCCAGCCCCAGCTCCTACTACAACACCCGCTCCAGCTACTACCGCTGCACCAGTTTATCATAAGCCGGCACCAATTTATCATAAGCCTGCACCAGTTTATCATAAACCTGCATACAAACCCAAACCAGTATATCACCCTGCTCCTGTTTACCATCAACCATCTTACAAACCCAAGCCAGTATATCACCCATCCCCTGCCTACAAACCACATCATCATGAACCAGAAGTTCCAGCTTGCTCTGAGCTAACAAACTCCACCTGGTGYCTTGAGGATACTGAGTACCCTGAGTATGAGATCAAGCAAGCCATCGGATATCATCTTGACAAATTCAACCATCTCTATGCTGATGTCGCTGATCTTGATACTGAACTTTCTGTTGAGAGGCCTAACACTATTGATGAAGAAACCTATCTCTGTCCATCTGAAACTTCTTATATTAAACCTCTTCGTGCCCAAAACACTAGAAGGAAAGTGGCGTGTCATCATTAATGATGTACATGCTCAYTACAAGACCCTTCACCCAGACTGCTCG
>Euphausia superba37992
AACGGCTCCCAGAGCTAATACAACACCAACACCATGACACTGGCAGTAGCGATGTCCCTGGCCTTTTTGGCAGTAGTGTCTGCACATGATGTGGATCCCTACCACCCACACCCCCACCCACCTGCCTATCACACACCCACATACCACCAGCCAGCCCCAGTCTACAAGCCAGTCTACACACCCTCATATCACCAACCAGCCCCATACAAGCCAGCACCGGCCTACCACCCTGCCCCCGCTTACAAGCCCCACCATGAACCCGGCGCCCCTGCCTGTGCAGCCAACACAACCAAGCCATGGTGCCTTGAGGATTATGAGTACCCAACATATGAGATCAAGCACGCTGCTGAGTATCACTACGAGAAGCTTGTGTCTATGTATGCTGATGTTGCTGACCTCGATACCTCCCTTTCCGTCAACAGACCAAGGGTTTTGGCTGAAGAAACATACCTATGCCCATCAGTGACTGCCTACATCAGGCCTTTGAGGGCTATCAACACCGAAGGAAAGTGGAGAGTTATCGTGAACAACGTCGAGGTTCACTATGAGACTCTTTCTCAGACTACTCGTGTTGAAGAATGCCTGACCTCAGGTTCAGCCTGCCCATTGGTACCTGAGTGCTACGGCTCAAAGTGTCTGCAGAAGTCCATCTACCACCGCTTCCTTGTGTACGACGCTTATGATCAGTACCTTCCCTTCGCCATTGAGACTTTCAAGCTTCCAGCAAGCTGTGCCTGTCTTCTCAGTGCTTACACTATTGCCCACTAATACCAAAGACATCGCTTGTCAAATAACTCCCCAAAAAATGATTAATATTAGAACAAAAAGACTATCTTGTGAGTCATAGACTTTTCACTTGTCTAGGAGCACAAGACAGTTCGGGATGTTCCTCTGTGACTATTGGATATCAATATGAAGAAAGCAGTTCTCTAGTCATCGAATTTATGTGATATTTAGATTTATAGATATATTTATCTACAGATTATATAGTATAATGTAATATATGTAATATAGCTCTGGGAACCGKTAAAACGAAATAAAACGAACTCATAACAGATTCTA
>Euphausia superba38558
TACTCAGCTCTCGAATCCAACATGGCAGCCAAAGCGGTGTTGTTTGTGGTATTGTTTGGGTTGGCATTTGCTGAACCTGCTGCAGATGCAGAAGCCGAAGCAGTTGCAGATCCCGATCTCCACGGCCATCACGCTGTCAACTACCATCACCCTCAAAACTCCGGGTATTGGGTTATCCCCACCACCATGTGTATTGTGATGCCACTGAAGCCCCAGCTTGTGTAGACAACTCCACCCTGAGCTACTGCTTGGAGGATCATTATTACCCTCTCTATGAGCTAAAGGCGTGGATACATGCTGACCCAATATTTTCAAGGRAGTATGCTGATGTGGCCAATCAATCTGCTGATGATCTTGTTNAGGGAATTACAAAAGACCAAGAGGCTGATTTTGATTATTCTTTCTACACAGGGGCATCCACTGGTGATTCTCCCTATGATTTAACCCATTGGTCAGGCCCTGAAGGATACCTCTGCCCATCAGATGTTGCATTATGGTATGCCAAAACGTGCCCGTAATGTCGAGGGCAAATGGCGTKTTATCGTCAATGATGTCCATTACTTCACTCAAACTGTACGAATGGAAACCTGTCAATTCCCCGGAGCTGCCTGCCGTGCCCTGCCTCCATGCTATAGCAGTTCCTGCACACAAAAGTCAATTCATCATCGTCTTCTTTCTTGGGATCCCTGCAACCCCTACTTGGGCATTTTCATTGACTCCTACAAGCTACCCTCAGCTTGTTCTTGCTACATTCCTGCTTCACAATAACAAACCAACTAAGCTCGAAATATGGTATCTTCACTAAGACAAATTATATTATCTTGCATGCAACCGTGTTATGGGGAAATTGGTAATTTGTAATAGGGAACTGCATTCCTTCACACTACCATCACTAACACGTTACAGGAACCCAGTTATCCATCAAAATTCCCTTGATATCTCTAGATATACTAATATAGATAATTTTACTTGTCAATGAGATTTTATGTTTGACAACCCTGAATTGTGGTTATCTGCATTAGGTTTCATGAAATGGCTTTAATAATATATCTAGTCATGTGAGAGCAAATCGCTGAATATTCTTGTACATAAAAAATAGWTATTTGAWAWAWTTACTTTGATCTCAGTTAATTACACCGGTAAAAGCTAACTCGGATGTCAAAGATGTTTGAATCGATGTTGGTAGTTTGGACAGG
>Euphausia superba38673
ACTCAGTTACACAGTATCTGTCCACCCTTGAGAGCAAAAGGAGCTGCTCATCATCCTTCATCATGGCTCTAAGATTATTGATATCGCTGGTTGCTGTCGCCCTTGTTTCTGCCGACCGTCCTCATCATGCCCCCCACGTCCACATCACGCACCAGCCTATCGCCCTGCCCCAGCATACCAACCTAGACCAGCCTACCATCAACCTGCCTACAAACCAGCTCCTAAATACAATGCTGAACCTGCTTGCTCCATCAACAACACCAAGACCTGGTGCCTTGAAGATGCAGAATACCCAACTTATGAAGTTAAAGCTGCTGTAGATCAACATTTCAAGAAGGTCTGGAGCCTCTATGCTGATGTAGCTGACCTCAACACTGAACTCTCAGTTGAGAGGCCCAATACCTTGGAGGAAGAGACCTATCTCTGTCCCTCTGAGACTGCCTACGTCAGGCCTCTTCGTGCGATCAACACCGAAGGCAAATGGAGAGTGATTATCAATAACATTGAAGCTCACTACAAAACTCTCACCCAGACCACCCGTATCGAGGAATGTCTGACTTCTGGTGATGCCTGCCCACTTGTGCCAGAGTGCTATGAGTCAAAATGCTTGCAGAAGTCCATCTACCACCGTTTCCTAGTGTATGATGCCTATGATCAGTACTTCCCCTTCGCTGTGGAGACCTTCAAGCTCCCAGCCAGCTGTGCCTGTCTCCTTGGTGCCTACACCATTGACCACTAAGATTCCTCCGATATCATTAATCTCACTTCTAAGCCATGTAAGATGTAGCTTATACCATAAATCTCCCCGCGATAACGACATTTTTATATGATAAAACTAAAATAAAGTTTGTGAGTCATAGACTTTCTACCCTTAAAGTCTAAGAGCATAAGCGTCCCACCAAAAATGAGTTCCTGGCGTGAAACTGAACAAATGAAGAAAGCAGTTTTCTAGTCATCTTTGTGATATTTAACTAATGCATTATTTATGGAAATAATAATATTTATGCTCCTGAGCTCCCA
>Euphausia superba38730
TCTCACTCGCATCACTGGCCTCATCATGGCGCTCTTTACGTTGGTTGTCCTTGCATTAGCAGGAGTCGCACTCGGCTCTGCCCCCCATCACCCTCCCCCAGCCTACGGCTACCGCCCTCAACCATCCTATCACCAACCGGCCCCAGCATACGGTCACCATGCTGCCCCCAAGTATGAGCATGCTTACTGTGACCCCACCGCTGCCCCTGCTTGCAATGCCAACTCCACCCTGACCTACTGCCTTGAGGATGATGAATACCCAACATACGAGATCAAGGGAGCCATCAGTGCTGACCACCACTTTGCCAAGAAGTACGCTGATGTTGCCGATCAGTCCGCTGATGATCTCGTAGACATGGTCACCAAGGACCAAGAGGAAGCCTTTGACTACTCCTACTACACTGGTGCCTCCACTGGTGATTCACCCTATGATGTCACCCACTGGGCCGGTCCAGAAGGCTACATCTGTCCCTCTGATGTTGCCTATGCCACCCCCAAGCGTGCTCAGAACGTTGAGGGCAAATGGCGCGTCATTGTCAATGATGTCCACTACTACTCTCAGACTGCCCGTCTTGAGACCTGCCTGTTCCCAGAGGCTGCCTGCCGTGCTCTTGCTCCCTGCTACCAGAGCCACTGCACCCAGAAGTCAGTCTTCCACCGCCTCCTCTCCTTCGACCCATGTGATCCATACAAGGGTCTGTTCATCGATATCTACAAGCTCCCTTCAGCATGTTCATGCCACATCCCCGCCTAAGAAGGTTTCTGCCCTAGCAGTAAATATCTGAACAACTAACAGAGTTACTGCTTCTGCTGATACCAGGTCAACCAACAACCCCTATATCCCTCAAACCAGCAATGGTGAGAAGCCCCGAGATGACTTGAGAACTGCTTTCTTCACATACCATCACTAGTSCCAACAAGWACGCTGATGTTGCTGATCAGTCCGCTGATGATCTCGTAGACGGGGTCACCAAGGACCAAGAGGAAGCTTTTGACTACTCCTACTATACTGGTGCCTCAACTGGTGACTCACCCTACGATGTCACTCACTGGGCAGGTCCAGAAGGATACATATGCCCTTCTGATGTTGTTTATGCCACCCCTAAGCGTGCTCAGAACGTTGAGGGCAAATGGCGCATCATTGTCAACGATGTCCACTACTACTCTCAGACTGCCCGTCTTGAGACCTRCCTGTTCCCAGAGGCTGCTTGCCGTGCTCTTGCTCCATGCTACCAGAGTCACTGCACCCAGAAGTCTGTCTACCACCGCCTCCTCTCTTTTGACCCATGTGACCCATACAAGGGTCTGTTCATCGACATCTACAAGCTCCCTTCAGCTTGTTCATGCCACATCCCCGCCTAAGAAGGTTTCTGCTCCGGCAGTAATTCATCCGTACAATTGAGCTACTGCTTCTGCTGATACCAGGTCAACCAACACCCCCTATATCCCTCAAACCAGCAATGGTGAGAAGCCCCGAGATGACTTGAGAACTGCTTTCTTCACATACCATCACTAGTCACGCCAGGAACTCCCGGGACGCTCCAGATTGCTTCTTCGACTTTACCTTTTCCTTTCTTCTTTTCTCCTCATGTGAGTGCCGATGCGAGAAGTTATTCAACTATTTATTTGAGACATTAAATATATTTTGAAGCATAY
>Euphausia superba38854
CCCACCCTTGAGAGTGCTTAGAGCTTTCAGCTCACCATCCTTCATCATGGCTCTGAGATTATTGGTATCGGTGGTTATTGTCTCCGTTGTTTCTGCCGACCTTGGTCATCGTCATCACCCTGCTCCAGCCTACCGTCCTGCCCCATCATACCAACCTAGACCAGCCTACCACCAACCTACCTACAAACCTGCTCCTTCATATAAAGCTGAACCAGCTTGCTCCATCAACAACACCAAAACCTGGTGCCTTGAAGATRAAGAWTACCCAACCTATGAAGTCAAAGCTGCTGTRGATCAGCATTTCAAGAAGGTCTGGAGTCTGTACGCTGATGTAGCTGACCTCAATACTGAACTTTCAGTTGAGAGGCCTAACACCTTGGAGGAAGAAACCTATCTCTGCCCCTCTGAGACTGCCTACGTCAGGCCTCTTCGTGCTATCAACACCGAGGGTAAATGGAGAGTCATTGTCAACAGCATTGAAGCTCACTACAAGACTCTCACCCAGACCACCCGTATTGAGGAATGTCTGACTTCTGGTGATGCCTGCCCACTTGTACCAGAGTGCTATGAGTCCAAATGCTTGCAGAAGTCCATCTACCACCGTTTCCTAGTGTATGATGCCTATGATCAGTACTTCCCCTTCGCTGTGGAGACCTTCAAGCTCCCAGCCAGCTGCGCCTGTCTCCTTGGAGCATACACAATTGACCACTAAGATGCCATTGATACCATTAATCTCACATCCGCGTCATAAAATTACCCACTTAAGCCATGAATCTCACAACTATTCTAACATATCTATGTGATATGTGCTGTGTAAAGTTTATGAGTCATAGACTTTACAACTTCTAAAGTCTAAGAGCATAAGCGTCCCACCAAAGAACGTAAATGAGTCCCTGGCGTGACAATTGAAACTATGAAGAAAGCAGTTCTCTAGTCATCTTTGTGATATTTAATATAATATTATTTATGAATATTTTTATATTTAACTACAGCTCCTGTATTCCCAAGGTGTGAAATCTAAATAAAACTCGAACCGTAAACAAAAAACAAAACAAAAATAGTCGGCCGCCTCGCCGTCCTGACGTAGAGACTCGCCGAACGG
>Euphausia superba38975
GGTACTCTCTCGCATCATAAGCCTCATCATGACTCTATCTCTGTTGGTTGTTCTGGCTTGTGCCGGTATGGCACTTAGCTCAGCTCCCCACCATCCACCCCGATATGGTTACCAACCCCGTCCTGCATATGGTCAACAGCCTACCTATGAACACTCCTACTGTGACCCCACCGCTGCCCCTGCCTGTAATGCTAACTCCACCCTGACCTACTGCCTTGAAGATGATGAATACCCAACATACGAAATCAAGGGAGCCATCAGTGCTGACCACCTCTTCGCCAAGAAGTATGCTGATGTAGCTGATCAGTCCGCTGATGATCTCGTTGACATGGTCACCAAGGACCAAGAGGAAGCATTTGACTACTCTTACTACACTGGTGCATCCACTGGTGACTCTCCCTACGATGTTACCCACTGGGCTGGACCAGAAGGCTATATCTGCCCCTCTGATGTCGCCTATGCTACCCCCAAACGTGCTCAGAATGTTGAAGGTAAATGGCGCGTCATTGTCAACGATGTCCACTATTACTCCCAAACTGCCCGCGTTGAAACCTGTTTGTTCCCTGAGGCTGCATGCCGTGCTCTTGCCCCTTGCTACCAGAGTCACTGCACCCAGAAGTTTGTGTACCACCGCCTTCTCTCCTTCGACCCATGTGATGCTTACAAGGGTCTCTTCATTGACATCTACAAGCTCCCCTCTGCTTGTTCATGCCACATCCCAGTCTAAGTTGATGAAGTACTGAGTACTTATCAATTATGGCCTATACAAGCCACAACAACCGACAAGTACCTTTATCCCTAAATCCTACAAATGGATGAGAAGACCCGAGATGACTTGAGAACTGCTTTCTTCACATACCAACACTAGTCACGCCAGGAAATCCCGGGACGCTCTCCTAAATAACCTCCTACTATTCCAATTTCATTTTTCCTTTTCTTATTTTTTGAGTGCCAGATGCGAGAAGTTACCCGATATTTATTTGTGATATTAAAGAATTATATAATTATGAAACAATGTATACAAATTTAATATATCTAAATAGACATAACATAAATAATATGCAGCTACTGTTATCAATTCTCAATGTAAATTATTTTGTAAATAATACTTATGTTAAGTTATTTGTAAATAGAATGTCATGAATTGTAATATATGTTACAACATTTCTGTAATACAAGGCCATTTTAGTTTATGATTTTAATTTTATTCGCAAGCATTTTAAAATGACACCAAATGTTTATTACCATTTTTTACGTCATATATAATATTGTAAATACTGTTTTTTTACTAATGAT
>Euphausia superba39353
ACTACGGCTCCCAGAGCTAATACAACACCATCATGGCACTGGCATTAGCGATGTCCCTGGCCTTTTTGGCAGTAGTGTCTGCACATGATTTAGGTCCCTACCACCCACACCCCCATCCCCCTGCATATCASACACCCACATATCACCAGCCAGCAGCATACAAGCCAGCACCGGCCTACCACCCTGMCCCCCGCTTACAAGCCCCACCATGAACCCGGCACCCCCAGCCTGTGCAGCCAACACAACCAAGCCCTGGTGCCTTGAGGATGCTGAGTACCCAACATATGAGATCAAACATGCAGCTGATTACCACTTTGCAAAGCTTGTGTCTCTCTATGCTGATGTTGCTGACCTTGATACCTCCTACCTTTTCCCGTACAACCAAGGGTACCCGTAAAAGGGTTTTTGGCTAGAAGAAACATACCTRKCTGYCMMTCAAGKWAGACTCGCCCTAACTAAGTTACGGTCCTTTGGAGGGCTATCAACACTGAAGGAAAGTGGAGAATTATCGTGAACAACGTCGAGGTTCACTATGATACTCTTTCTCAGACTACTCGCGTTGAAGAATGCCTTACCTCAGGTTCAGCCTGCCCATTGGTACCTGAGTGCTACGGTTCAAAGTGTCTGCAGAAGTCCATCTACCACCGCTTCCTCGTTTATGACGCTTATGATCAGTACCTTCCCTTCGCCATTGAGACTTTCAAGCTTCCAGCAAGCTGTGCCTGTCTTCTCAGTGCTTACACTATTAACCACTAATACCAAAGACATTGCTTTCCAAAGATCTCACCAAAAAATGCTCAATATTAGAACAAAAAGACTATCTTGTGAGTCGTAGACTTGTCACTTGTCTAGGAGCACAAGACAGCTTGGGAAGTTACCGCTGTGAC
>Euphausia superba39539
CAATGTCTGACGGTATGGTGTTCACCTGGAAAAATCCTCAGTATGATGGTGTCAATGATTATGCCGTTAATGACTACACATGCACATTAACAGTTACTATTCCTGCCACATACCAGTTGTTTGTGGCTAACCTGGAGTTTGAACAGCCATCACGTATCTTTGAGACTGCTTCCTGTTCTGGGGACAACCTCAGGTTTAGGTCATCAACTGGCGTGGATGAAAGTATATGTGGTGATGTCTCTAATCAAACCTGGACTGAATCCCAAGTCTATAATGGTCCCCTAACCTTCTCTCTAACTTGGACATCTTCAGCAAACGATGGAGGTGAAGATGTTGGCTTTATACTCAAGCTCTCAGGCTCAGCAGAAAACCCCACCACAACCACCACACCAACAACCACATCAACTACAACCACGCCAACAACCACAAAACCACAACCACACCAACAACCACWMSYASAGCTAACACAACAACAATCATGGCACTGGCAGCAGCGATGTCCCTGGCCTTTTTGGCAGTAGTGTCTGCACATGATTTAGGTCCCTACCACCCACACCCCCATCCCCCTGCATATCACACACCCACATATCACAGCCAGCAGCATACAAGCCAGCACCGGCCTACCACCCTGCCCCCGCTTACAAGCCTCACCATGAACCCGGCACCCCAGCCTGTGCAGCCAACACAACCAAGCCCTGGTGCCTTGAAGATGCTGAGTACCCAACATATGAGATCAAACATGCAGCTGATTACCACTATGCAAAAGCTTGTGTCTCTCTATGCTGATGTTGCTGATCTCGACACCTCACTTTCCGTCAACAGGCCAAAGGTTTTGGCTGAAGAAACATACCTATGCCCATCAGAGACTGCCTACATTAGGCCTTTGAGGGCAATCAACACTGAAGGAAAGTGGAGAATTATCGTGAACAACGTCGAGGTTCACTATGATACTCTTTCTCAGACTACTCGCGTTGAAGAATGCCTTACCTCAGGTTCAGCCTGCCCATTGGTACCTGAGTGCTACGGTTCAAAGTGTCTGCAGAAGTCCATCTACCACCGCTTCCTCGTTTACGACGCTTATGATCAGTACCTTCCCTTCGCCATTGAGACTTTTCAAGCTTCCAGCAAGCTGTGCCTGTCTTCTCAGTGCTTACACTATTAACCACTAATACCAAAKACATCGMTTTCCAAAGATCTCACCAAAAAATGCTCAATATTAGAACAAAAAGACTATCTTGTGAGTCGTAGACTTGTCACTTGTCTAGGAGCACAAGACAGCTTGGGAAGTTCCGCTGTGACTATTGGATACCAATATATGAAGAAAGCAGTTCTCTAGTCATCGAATTTATGTGATATATAGATTTATAGATATATTTATCTGC
>Euphausia superba39708
CATATGAGATCAAGGGAGCCATCAGTGCTGACCACCATTTCGCTAAGAAGTATGCTGATGTTGCAGATCAGTCCGCTGATGATCTCGTAGACATGGTCACCAAGGACCAAGAGKAAGCCTTTGACTACTCCTACTACACTGGTGCCTCCACTGGTGACTCTCCCTATGATGTCACTCACTGGGCAGGTCCAGAAGGCTACATCTGCCCCTCTGATGTTGTCTATGCCACCCCCAAGCGTGCTCAGAATGTTGAGGGCAAATGGCGCGTCATTGTCAACGATGTTCACTACTACTCTCAGACTGCCCGTCTTGAGACCTGCCTATTCCCAGAGGCTGCCTGCCGTGCTCTTGCCCCCTGCTACCAGAGTCACTGCACCCAAAAGTCAGTCTACCACCGCCTCCTCTCCTTCGACCCATGTGACCCATACAAGGGTCTGTTCATCGACATCTACAAGATGCCTTCAGCTTGTTCATGCCACATCCCCGNATAAGAAGGTCTCTGCCTTAGCAGTTTCTATCTGAACAACCAACAGAGTTACTGCTTCTGCTGATACCAGGTCAACCAACACCCCTATATCCCCCAACCCAACGCAATAGGTTGGAGGAAAGGACCCCCGGACCCGGAATTGACTTGTAGGAACTAGCTTTCCTTTCTACATACCACTCACTAGTTCACCGCCACGGAAACGTCCCCGGGACCGGCTCCACGATTGTCTCCCTTTCCGTACCTTTGTCCACTTTCTTTTTCCTTTTCTTTTCTTTCTCATGTGAGTGCC
>Euphausia superba39858
GCGAGTTACACACCGTAACACAAGATGGCTTTGGGATGCGTGGCATTGGTGTTAGCGGGTTTCATCTGTATGGGAGATGCTGATCGAAGCTCTCATGTCAGTATAGGACATGGTGGACACCCAGCAGTCAGCTATGGTAGTCGTCAACCACACACTCCTAGCCACCACTCTGCCCCGGCATACACCCCTGCTCCAGCATACCATCCCAAACCTGCCCCAGCATACACCCCTGCTCCAGCCTACCACCCCAGACCAGCCTACACCCCTGCTCCAGCCTACCATCCCTAAACCTGCCCCAGCATACACCCCTGCTCCAGCCTACCACCCCAGACCAGCCTACACACCTGCCCCTGCCTATCACCCCAAACCAGCTTACACACCTGCTCCAGCCTATCACCCAACCAGCTTACACACCAGCCCTGCCTATCCACCCAAGCCTGCCTACCAGGCAAGACCCTCGTACCACCCTGCACCTGCATACAAACCAAGACCAGCACACCATCAGCCAGCATACAAGCCTKCACCACCAGCTTACAAGCCAGCACCAGCGTACAAGCCAGCACCAAAATATCATGAGCCTGCTGTTCCAGCTTGTGCTGCTAACACAACAAAGGCATGGTGCCTAGAAGATGCTGAATACCCAACCTATGAGATCAAGCATGCTGCTGAACTCAACTATGAGAAGCTTCTTGCCTTCTATGCTGATGTTGCTGATCTTAACACTGAACTGTCTGTAGAGAGGCCCAACACCTTGGAGGAGGAGACTTATCTTTGCCCCTCCGAGACTGCATACGTCCAACCTCTGAGAGCTATCAACACCGAGGGCAAGTGGAGAGTCATCGTCAACAACATTGAAGTTCACTACGAGACTCTGACCCAGACTACCCGCATTGAGGAGTGTCTAACTTCTGGAGATGCCTGCCCATTGGTACCTGAATGCTATGAATCCAAGTGCCTGCAAAAGAACATCTACCACCGCTTCCTGGTCCATGATCCCTATGATCAATATTTCCCCTTCGCCATTGAGACCTTCAAGCTGCCAGCTAGCTGTGCTTGCCTTCTCGGTGCATATACTATTGATCACTAAAGACAGTAAATAAAACTTGGGCCCATTGTGCATTCTACAACAATTATAAACTTAACCATGTACATTTGACTTT
>Euphausia superba40664
TATGGTATGCCAAAACGTGCCCGTAACGTTGAAGGCAAATGGCGTGTGATTGTCAATGATGCCCACTACTTCACTCAGACTGTGCGTATGGAAACCTGTCAATTCCCCGGAGCTGCCTGCCGTGCCCTGCCTCCATGCTATAGCAGTTCCTGCACACAAAAGTCTGTCTACCATCGTCTTCTCTCCTGGGATCCCTGCAGTCCCCACAAAGGCATTTTCATTGACTCCTACAAACTACCCTCAGCTTGTTCTTGCTACATTCCTGCTTCACAATAACAAACCAACTAAGCTTTAAAGATGGTATCTACAATATAACGAATTATATTATCTTGCATGCGACCATGTAATGGTGAATTTGGTCATTTGTAACAGGGAACTGCATTCCTTCACACTACCATCACTAACATGTTACAGGAACCCAGTAATCCAAGCATGATTGTTAAAGATATTCCCTCGATCTCTTTAGATATACTAATATAGATAACTTTTCTTTTCAATGAGATTTTATGTTTGACAACCCTGAATTATGGTTATCTGCATTAGGTTTCATGAAATGGCTTTAATAMTATATCTAGTCATGTGAGAGCAAGTCGCTGAGTATTCTTGTACACAAAAAAATTTAAATTTGATTCTAGAGGCCGAGGCGGCCGACATTTGTTTTTGTTTTTTCTTAGTTCAAGAGTTTTATTTACTTAGACTTGGATTCTTTAACCTGGAGGCCTGGAGGAAGAGATTGCTTTAGTTTCTCAGCCTTCTCATTATCAGTGATGACCAAGGTGGAGCAACGAACCTTGAACTTTACGTTATCTGGGTTCTTCTTGATCTTGACAGATTTAGCATCCTTCCTCCTGGCAGTCAGGAGGAAATCCTTGATTTCCGTAATCTGCTTCGGCATTTTGTTGTTAGTTGTGTTGAGACCCTCAAACACACAAATCCAATACTAGAAGGCCCTTTAGT
>Euphausia superba49104
GCAAGTCAGCACCGCATACTCACATCATGGATTTACACGTAGTGGCATTGGTTTTAGTGGGCCTCAGTGTCAGTGGTCTGGGAGATGCTGAAGCTGATCGCAGCTCACATGTCAATCTAGGACATGGCGTCAGCTATGGAAGTCGTCAACCACACACCCCCAGCTACCACCCTGCACCAGCCTACACCCCAGCTCCTTCCTACCACCCAGCACCTGCATACAAGCCCAAACCAGCATACCACCCTGCACCTGCATACAAACCAAGGCCTGCATACCACCCAGCACCTGCCCACAAGCCAGCACCATCCTACAAGCCAGCACCAAAATATCAYGAACCTGCTGTCCCAGCTTGTGCTGCTAATACAACAAAGCCCTGGTGCCTGGAAGATGCTGAATACCCAACCTATGAGATCAAGCATGCCGCTGAACTCAACTACGAGAAGCTTCTTGCCTTCTATGCTGATGTTGCTGATCTCAACACTGAACTGTCTGTAGAGAGGCCCAACACCTTGGAGGAGGAGACTTATCTTTGCCCCTCCGAGACTGCATACGTCCAACCTCTGAGAGCTATCAACACCGAGGGCAAAGTGGAGAGTCATCATCAACAACATTGAAGTTCACTACGAGACTCTGACCCAGACTACCCGCATTGAGGAGTGTCTTACCTCTGGAGATGCCTGCCCATTGGTACCTGAATGCTATGAATCCAAGTGCCTGCAGAAGTCCATCTATCACCGTCTTCCTC
>Euphausia superba50795
CGGTCCGGGGTTAGTTTGTTCTTAAAGTCGTAGTTCTAGTCTACCGTCTATTACTTCTACTATTCTATTAGGTCTTTTACGTGTAGTGGCATTGGTTTTAGTGGGCCTCAGTGCCAGTTGTCTGGGAGATGCTGAAGCTGATCGCAGCTCACATGTCAATCTAGGTCATGGCGTCAGCTATGGCAGTCGTCAACCACATTACCCCAAGCTACCACCCAGCACCAGCCTACACCCCTGCTCCTTCCTACCACCCAGCACCTGCATACAAGCCCAGACCCAGCATACCCACCCTGCCACCTGCATACAAACCAAGGCCAGCATACCACCCCAGCCACCATYCCTACAAGCCAGCGMCCAAAATATCATGAACCTGCTGTCCCAGCTTGTGCTGCTAATACTACAAAACCCTGGTGTCTTGAAGATGCTGAGTACCCAACCTATGAAATCAAGCATGCTGCTAGAAAAAATTACGAGAAGCTTCTTGCTTTCTATGCTGATGTTGCTGATCTTAACACTGAGCTGTCTGTAGAGAGACCCAACACCTTGGGAGGAAGAGACTTATTCTTTCGCCCCTNTGAGCTGCCTACGTTCAACCTCTGCGCGCTATCAACACTGAGGGCAAG
>Euphausia superba1131 ENA|HACF01001132|HACF01001132.1 TPA: Euphausia superba transcriptome shotgun assembly, contig N8537
TGTGGCGCCAACACTACCAAGACCCTGGTGCCTTGAAGACACTGAATATCCCCACTATGAAATAAAGGCTGCAGGTAACCAGCACTACGAAAAAATTCTTCCTCTCTATGCTGACGTCGCAGACCTAGATACAAAACTTTCTGTAGAACGACCTAATACATTGGCAGAAGAGACCTATCTGTGCCCCTCTGCCACAGGATACATCAGACCACTCCGTGCAATAAACACACAAGGTAAATGGCGTGTTATTATTAATAATGCTGAGGTCCATTACGAGACCCTGACCCAGAGTGTGCGTATTGAGGAGTGCACAACAGCAGGAGAAGTCTGCCCTTTGGTGCCTGAGTGCTACGAGACCAAGTGCCTGCAGAAGTCAATCTACCATCGCTTCCTTGTATTCGATCCCTATGTCTTACACTTTCCCTTTGCTGTGGAAACCTTTAAGCTTCCTGCCAGTTGTTCATGCCTCCTCGGTGCATATACTATTGATCATTAATACAAATCCATTGAAATTAAACAAAGACCAAACTACAATACATAGTGATATAAAAGATAACATTAATTTATTTATTTATAAATAAGGTATGTGAAGAAAGCAGTTATCTTGTCATCTCAGGGGTTGTTTTATTTGAAATGTTTTTGAATAATGCATCATTTATTGACTCAGTAAAAAGATAAANAAAAAAAAAAAAAACAAAAAATAGTCGGCCGGCCTCGGCCGTCCTAGAATACTGAGACTGCCAAGGACACACAGGGAGTAG
>Euphausia superba2136_(reversed) ENA|HACF01002137|HACF01002137.1 TPA: Euphausia superba transcriptome shotgun assembly, contig N11607
AGTTCAGTTTCTGTCACGAGTAACGAGAGCTGGAGCATACGAACATCATGTGGACAAGATTTGTGGTATTAATGGCTGTGGCCACAGTGGCCCTTGGTGATGCTGACGTGAAAGGCCACCACAGCGCACCCCATCACCATCGCGCACCCTCATACCAGCCAAGACCCGCATACCAACCTCGACCTGCCTACCACCAACCTGCCCCCGCCTACCAAGCCCCTGCCCCCGCTCCATACAAGCCCCATAAGGAACCAGCAGTGCCTGCATGTGCCGCTAACACCACTAAGGACTGGTGTCTTGAGGATACAGAATACCCAGAGTATGAGATCAAGAGTGCTATCCAGTACCATCTTGACAAATTCAACAAGCTCTATGCTGATGTTGCTGATCTCAACACTGAGTTGTCTGTAGAGAGACCCAACACTCTAGAAGAGGAGACTTACCTCTGTCCTTCTGAGACTGCTTACATCAGAGCTCTTCGGGCTGTCAACACTGAGAAGAAGTGGAGAGTCGTTGTGAACAACATCAAGGCTCACTACAAGACCTTCACACAAACATCTCGTATTGAAGAATGCTTAACTTCTGGTGATGTTTGTCCTCTGGTACCTGAGTGCTATGAATCCAAGTGTCTGCAGAAGTCAATCTATGTCCGCCTTGTTGTGTTCGATCCTTATGATAGATACTTCCCCTTCGCCGTAGAGACCTTCAAACTCCCTGCCAGCTGTGCTTGTCTCCTGGGCGCCTACACCATCGACCACTAAATCTCATTTTTACCACAAATCTCACATCATGATTATAATCATAAAATCTACTAGTCTACGAGCATGGTCGTCCCATTCAGTCTTAAACAACCTAAGAATGGAGTTCCTGGCGTACTAAAGATACTTATGAAGAAAGCAGTTCTCTAGTCATCTCTAAAATCATTATGATATTTATGTATATTATTATTTTTGTACAATTAAACTTCAGCTCTCGTCAAACTCTGTGAAACCAATAAATGTATACG
>Euphausia superba39381 ENA|HACF01039382|HACF01039382.1 TPA: Euphausia superba transcriptome shotgun assembly, contig M36620
TTTCCACCCTTGAGAGTTCCTGGAGCTCACCTCCTCCCTTCATCATGGCACTGAGATTAGTGGTATCCCTTGTTATCATCGCAGTTGCATCTGCTGATGTCCACTCCCATGTGAGATCTAGCCATGGTGGTCATCACTCTAGCCATGTCGCTCACCGTCCTCACCATGCCCCAGCCTACCGCCCTGCACCAGCATATCAACCAAGACCAGCCTACCACCAACCACAACCAGCCTACAAACCTGCTCCAGCATACAAAGAACCAACTGTACCTGTCTGCTCCATCAACAACACCAAGACATGGTGCATTGAAGATCCAGAATACCCAACCTATGAAGTTAAGGCTGCAGTAGATCAACACTTCAAGAAGGTCTGGAGCCTCTATGCTGATGTCGCCGACCTCAACACTGAACTATCTGTTGAGAGGCCTACTACCTTAGAGGAAGAGACCTACCTCTGTCCCTCTGACACTGCCTACATCAGACCTCTTCGTGCCATCAACACTGAAGGTAAATGGAGAGTCATTGTCAACAACATTGAAGCTCACTACAAAACTCTCACCCAGACCACCCGTATTGAAGAATGTTTGACTTCTGGTGATGCCTGTCCTCTTGTACCTGAGTGCTATGAGTCCAAGTGTCTTCAGAAGAACATCTACCACCGCTTCTTGGTACATGATCCTTATGATCAGTACTTCCCCTTCGCTGTGGAGACATTCAAGCTCCCAGCCAGCTGTGCCTGTCTCCTTGGTGCCTACACCATTGATCACTAAAATGTCAAYGATGCCATTAATCTCATGTCCATGCACTAATCTCACCTACAAAACGAAATGTCTATATGATACATGCCTAAATTTTATGAGTCATAGACTTTAAAACCTCTAAAGTCTAAGAGCATAAGCGTCCCATAAAAAGGGTTCCTGGCATGACWATGACAACTATGAAGAAAGCAGTTCTCTAGTCATCTATATTTAAAGATATATTATTTATGAAAATATATATATTTATATTCAGCTCCYCAACTCTCAAGGTGTGAACTTTGTCAATAAAACTCGATAAATAAATAACTGTATTTGCTAATATATCCTTTTCAGGATCCATAGTGTCATAATCAAGCTTATCATCATCAATGTATATATTTCTTAATGATTAGCTGCACAATATCAGATTCTACTTGATACACAACAGCTGTTTCTTTATAGCATTTGACCCACCACTGCTATTATTCAATATAATCCTAGAACTTTCCTATCTTTAATAAATGCTGGTGATAACTATATAACAATTACATATACTTATTATCAT
>Euphausia superba40254 ENA|HACF01040255|HACF01040255.1 TPA: Euphausia superba transcriptome shotgun assembly, contig M49990
TTGCAATGCCAACTCCACCCTGACCTATTGCCTTGAGGATGATGAATACCCAACATACGAGATCAAGGGAGCCATCAGCGCTGACCACCATTTCGCTAAGAAGTACGCTGATGTTGCCGATCAGTCCGCTGATGATCTTGTTGACTTGGTCACCAAGGACCAAGAGGAAGCCTTTGACTACTCCTACTACACTGGTGCCTCCACTGGTGACTCACCTTATGATGTCACCCACTGGGCCGGTCCTGAAGGCTACATCTGCCCCTCTGATGTTGCCTATGCCACCCCCAAGCGTGCTCAGAACGTTGAAGGCAAATGGCGCATCATTGTCAATGATGTCCACTACTACTCTCAGACTGCCCGTCTTGAGACATGCCTGTTCCCAGAGGCTGCCTGCCGTGCTCTTGCTCCCTGCTACCAGAGCCATTGCACCCAGAAGTTTGTCTACCACCGTCTCCTCTCATTCGACCCATGTGATGCCTACAAGGGTCTCTTCATCGACATCTACAAGCTGCCATCAGCTTGTTCATGCCACATCCCCGCCTAAGATGGTTTCTGCCTTAGCAGTAATCCATCYGATCAACCAATTGAGCTACTGCTTCTGCTGATACCAGGTCAACCAACACCCCCTATATCCTCAAACCAGCAATGGTGAGAAGCCCCGAGATGACTTGAGAACTGCTTTCTTCACATACCATCACTAGTCACGCCAGGAACTCCCGGGACGCTCCAGTTTGCTTCTTCGACTTTACCTTTTCCTTTCTTCTTTTCTCCTCATGTGAGTGCCGATGCGAGAAGTTATTCAACTATTTATTTGAGA
>Litopenaeus vannamei12423 comp23605_c0_seq1 len=1065 path=[77:0-31 220:32-980 1169:981-981 1170:982-1034 1223:1035-1064]
AGTAGATTAATTCCTCGGTAAGACGCTTCAGACACCTCAAGGAAGTGTTTCTGAAGTAGATAAAACCGTAGACATACCGCTTCAGAAGTAGATAAAAACCCTCAACGAATCTCTCTAGCACTATACAAAGCCCTCGATAAAACGCTTCAAAAGTAGATGAAGTGCCCAACGAAACGTTTCACCAGCAGATAAAGTCCTCGACAACACACTTCAGTAATAGATGAAATCCTCGACGAAGCAGGAACACGCTGAAGGGACCTCGAAGACGTCCACCGTCGGCTTGTACTCGGGGCGGTAGGGGTCGACACTCAGGAGCTTCACGTAGGAGTACCGCTGGACGCACTTGGACTTGTAGCAAGGGGGGAGGAACTCGCAGCGCTTGTTCTTGTATTTGCAGCTTTCGACGCGGACAGACTGGGGGTATTTGTCCGTGTTAATTACAGCCACCCACTCCCCCCGGATGTTCTGCGCCCAGCCCGGTCTCACGTACTGCACGGCGCTCTCGCAGACGAAGTGCCCGCCGTGCCTGTATCCATGCGTCCGGTTGTCGTGGTACATGATGTCGTGGGGAGGAAACCGGTAGAGGTCGTTGTACAAATGGAGTACATTGTTGTAGTACCGGTCAATGATGGAGTTGACTTTATCCAGCGGATAATCGCTACTGACGAGGCAATACTTCTCGCTGGCTCCACAACCTGGTCGAGACGGGGCTGGCAGACCGAAAGGGCGAGTGGGGGAGGTAACATGCACCTCGACTGGCAAGGGAGGGACAGGCACGCCCACTCCAAGAGACACGCCCACTGGTCCTGGTACAGTCAGGTGGGCTGTCTTGCTGTCTTCCTCTGGGGGTGTTTGACCTAGGACGACTTTGGTGGGCTGCGGATTGCGGTCGGCCAGAGGGTCAGCTGCGGCAGAGGCCACACACGCCCCCGCCAACACGAAGACAAACAGGCACAGCATGATTTTTTGTTGCGTTTGTTGAAAAGTTGGGGAGCTTCTCTCGGCGAATGGGGAAATTTCTCTCGACAGCTTGGAGCTTCTCTCGATAGATGAATCTCTCCGAAG
>Litopenaeus vannamei71247 comp2037187_c0_seq1 len=469 path=[511:0-468]
GGACACGGAGGGAGACGTTGGTTTAACAAAAAGGAAGGAGGAGAAGGGTGGAGCTGCCCGACCCACCAACACAGGGGGCGACTGTCAATGGCGAGGAACACGAGAGGGAATTGGCGACTCATTGTGAACGTGGACGGGAATCCTTCCCTTCGCCAGACGACATCAATAGAGGAATGTGCCAGGGAGGAGACGTCATGCGACCTCCTACCCACTCTGGTGACGTCCCGCTGCATCCAGAAACACGTCGTCCACAACCTCTTGTCCTGGGCTCCTGAGGAAGGATTCTACGTTGATTCCTACAACTTGCCAAGTGCCTGCGTATGTTATATATCGCGGGTAGACCTTCACTTGCTCTATACTTTTGTGGAGAATTGGGACATCCGTCACTGAAGTTTGGCCTTTTTAGTCACCGTTTGCGAAAAGTGTGGATGTATTGAATGGCATATTTAATATTGTATGTTACCAGATT
>Litopenaeus vannamei102646 comp6261547_c0_seq1 len=255 path=[233:0-254]
TCACCAAGGAGCAGGAGGAGTGCTTCGACTACTCCTACTACACAGGTGCTTCCACCGGCGACTCCCCTTACGACCTGACCCACTGGTCTGGTCCTGAAGGCTATCTCTGCCCCTCCGACGTGGTGTACGCCATGCCCAGGCGTGCCCGTAACGTCGAGGGAAAGTGGCGTGTGATTGTCAACGACGTGCATTATTACACCCAGACTGCACGGCTTGAGACCTGCTTGTTCCCAGGAGCCGCGTGCCGCGCCCTCG
>Meganyctiphanes norvegica 41258
CAAAGTGCCTGCAGAAGTCCATCTACCACCGCTTCCTCGTCTATGATCCCTATGATCAGTACCTCCCCTTTGCTGTTGAGACCTTCAAGCTTCCTGCCAGTTGTGCTTGTCTTCTGGCTGCTTATAACATTGATCACTAACACCATAGACACCACGCACCAAATATCTCACCATTATGCTCTACTTGAACCAAAAGAATTCTCTTGTGATTCATAGTCTCATCTAGGAGCACAAGACAGTCCTGGAAGTTCCAATCTGACTATTGGAGATGGAATTATGAAGAAAGCAGTTCTCTAGTCATTATATATGTGATAAATAGATCGATAAATATATTTATCAAAATATTATATAGAAATTGTAATATATTTAGCTTAAGCTCTGGGAACCA
>Meganyctiphanes norvegica 27266_(reversed) ENA|GETT01027267|GETT01027267.1 TSA: Meganyctiphanes norvegica TRINITY_DN116302_c0_g10_i2 transcribed RNA sequence.
CTCTTCCGATCTCTGCGAGTTAGAGCTACGAACACCATCAGTATGGCTGCCAGGATATCTTTGGTTTTGGTTTTAGTGGGGTTGAGCGGCAGCTGTTTGGGAGAAGCCAATGTTAAGTCACATACTAGCATAAGTCATGGTGGCCACCATGCAGTCAGCTATGGTAGTCATCAACCACATACTCCCGCCTACCACCCAGCTCCAGCTTATACCCCTGCTCCAGCCTACCACACCACTCCTGCCTACAAGCCAAGACCAGCCTATCACCCTGCACCTGCCTACAAACCCAGACCTGCATACCATCAACCAGCCTACAAGGCAGCACCAGCCTACAGACCTGCCCCAGCCTACAAACCAGCACCAGCATACCATCAACCAGCCTACAAACCCCACCATGAACCTGCTGTTCCAGCTTGTGCTGCTAATACTACAAAGCCCTGGTGCTTGAAGGATGATGAGTACCCAACCTATGAGATCAAGCATGCTGCTGAAACTCACTACGAGAAGCTCCTCTCTCTGTATGCTGATGTTGCTGACCTCAACACCGCGTTGTCTGTAGAGAGGCCCAACACCCTGGAGGAAGAGACTTACCTTTGCCCCTCCGACACAATATATTGCCAACCTAAGCGTCTTATCAACACTGAGGGCAAATGGAGAGTCATTGTCAACGACATTGAAGTTCACTATGAGACTCTGACTCAGACCACCCGTATTGAGGAATGTCTGACCTCTGGAGATGCCTGCCCTCTAGTGCCTGAGTGCTATGAATCTAAATGCCTCCAAAAGTCAGTCCACCACAGATTCTTAGTATATGATGCTTATGATCAGTACTTCCCATTCGCCATTGAGTCCTTCACTCTTCCATCCAGCTGTGCTTGCCTTCTGGGTTCATATACCATTGATCACTAAAGCCAATTAACAGATATCTAACTATATTGTGCATCTCACCAACACCTTTATTTACTCCTGTCAATGCACATTACCTCTAATAAAAATTGAGGAGGACCCGGGAGTCCCTATTGTGATATTAAGAAAGCAGTTCTCTAGTCATCTGTCTGTGATAATGGTACCTAGCCTAGATTTTTATATATTTATTTATCATATATTTATGGTGTCTAACTCGCAATCGAATAAAATACAAATAAAGTTTTTTCATAAAAAAAAA
>54028_(reversed) ENA|GETT01054029|GETT01054029.1 TSA: Meganyctiphanes norvegica TRINITY_DN108594_c0_g1_i1 transcribed RNA sequence.
CGGACCTTGTTACGGCAGATAACTTACTACTCGTGCAATAAGCAGCATACAGTGCAGCATACTGGATAATATACTCACAGAATACATCACGACCCACACAATGGCTCTAATATTGTCAATAATCCTAGCCTGCAACACACTTCTTATTTCTGCTACACCTCCACGTACATCATATGGCTCAAAACCATCATACAATAACCTATATTGTAGTTCACCCATGTCACCTGTATGCCTAAATAACTCCACCGTTGATTACTGTTTGCAAGATCCAGAATATCCCGAATATGAAATTAAGGGCGCCATCAGTGCTGATTATCTTATTTTTAAGAAATATGCGGATGTTGGCTATGAATCAGATAATCTGGTGGATATAGTATCCATTGATCGAGAAGCTTCTTTCAACTATGACTTCTACACTGGAGCTTCAACAGGGCCGTACCCATATGATGCCACCCACTGGGCTGGTGGAGAGGGGTACATTTGTCCCTCAAGTGTATTATATGCCATGCCAAAGAGAGCTAGGAATGTTCAAGGTAAATGGCAGGTTATAGTCAATAATGTCCACTTCTACAGTCAGAGTGTCCGTATGGAGACATGCCTATACCCTGAAGCCGGTTGCCGTGCCCTTACTCCGTGCTATGCTAGCCACTGCACCCAGAAGTACTATTATCATCAACTCCTCTCTTGGGACCCATGTGACCCATACAAGGGGCTCTTCATCGACATATACAAGCTGCCATCAGCTTGCTCATGTTATGTACCTGCTTAAGTTATAACACTCAGTGATTTCATGATTCATAACATGTAAAAATTCAGAAGTCACAACTCATTATTCACTTTTCATTAGATTTCATAGAATATCATATAAATTCCTTATTCATGGTGGTATGAAAGGTGTTGAGAAATATTTCAAGATAAATGATTGATCACAAGGTAAATATGAATATATAAGTCATAAATGAACGTAGATATAATACCAAAGGTAGAATTAGTGTCACAAAGTGAAGC
>70907 ENA|GETT01070908|GETT01070908.1 TSA: Meganyctiphanes norvegica TRINITY_DN121973_c1_g32_i1 transcribed RNA sequence.
GAGGAAGCATTTGACTACTCCTATTACACTGGTGCATCCACTGGTGACTCTCCCTATGATGTCACCCACTGGGCTGGTCCAGAAGGCTACATCTGTCCCTCTGATGTTGTCTATGCTACCCCCAAGCGTGCCCAGAATGTTGAAGGTAAATGGCGTGTCATTGTCAATGATGTCCACTACTACTCCCAGACTGCCCGCCTCGAGACCTGCCTGTTCCCAGAGGCTGCTTGCCGTGCTCTTGCTCCATGTTACCAGAGCCACTGCACCCAGAAGGCTGTCTACCACCGCCTCCTCTCC
>82182_(reversed) ENA|GETT01082183|GETT01082183.1 TSA: Meganyctiphanes norvegica TRINITY_DN121208_c0_g1_i1 transcribed RNA sequence.
TAGCAACCCAATCGTTAACATTGTAAATTGAGTGTCAAATCACAGTATTTCAAAACAATATGAATTGCATATCAAAGGTGTTAGCGATTCTTCTGTATCTTTCTGGCTCTAGATCCCTGGTACAAGGTAAAGGTCTTGTGCCATTAGAGAGAGTCCGTACATCTGGATTTGTGCAGTTTGGCGCCAACAGCAAGGATACCAAGACTATTATCAGTGATATAAACCGTCATTTGAACACAGGTGCGTCGCACACACTGTTTTTCGGAGACGCTGTAGGTCTGACTGGAGCTACTAAACCTGGCTGTGCACGAACTCGTATTTATTGCCCTTATGACCATGGCTATCCCATTGATAAGGTGAACAGCATTATCGACCGTTACTACAATGACCTTCAAATTCTGTACCAGAGTCTCTATCAGTTCACAACACAAGACGAATTATATAAGGACAATGCCACACTCGGATATAGACAGGATGGACACTTTGTATGTGGAAGTGTTGTAGAATCTGCACGTCTTGGGTGGGCACAGAATACTCGTGGGCAGTGGCTCGTTGTAATCAATACAGACAAGTTCCCACAGAGTGTCAGGATAGAGACTTGCAAGTATGGTGGTAGGAGGTGTGAGTATCTTCCTCCCTGTTACAAATCTACATGCATCCAGAGGTCTTCCTATGCCAAGCTTATAGCGATAGATCCAACACGACCCAGTGTACGACCACGAGTGGAGACCTTCCTATTACCATCTGCTTGTTCCTGCTTTGTTGAGAATTTCACCTACTACTAAAATATGGTTAGGAACCATTGTATTCAACAACGAAAGAAAATATCCATATTGTCGTCTGATTGGTCCTACTTTGTTGAGAAATGTCACCTACTACTAGATGATGGTGAGGAACCACTGCATTCACCAATGAAAGGAAATGTTCATATTGATGTCTGCTTGTTCCTGCTTTGTTAAAAGGACTTCAACTACAACTAGTTGGTGATCAGGAAACACTGTATTAAACAATACGGAGTGTTCAAACATTTGATGTATTCCCAATCATTCTTTTCTAAGTACTATGTCTACTAAAAGCTAAACATTACAACTAATGGGAAGGATTTGTGACAAAAATATCACATATGTTACACAGGTGCTGAAATACATTTATATATTTATATATACGGAAGCATATTACTTTTTTTGGACACTTCGCCGGACTGACATTCAAGATGACAACCTAGGTGGCATTTATATCTCTGTAACTACCCGGATAATACCGAAACTCTTATATATGTATATTGTGTATGCTTCTTCTATTTTGTAGAAATTGAAGTAGACTCACTCAATAAGAATTATGGAGCTATCTTGAAGAAACATTAAATATCAACTCTAAAATAAATCATTTAGTTTTTTTGTATCTAAGATTTATATTTATCTATTTTTTATCACAAATATACTATTTCATACACTAAATAAACACATATTTTCTGTTTAACTAATAAACATAAAGAACTGTAATTGGGGTGGATGTACTTGAAAAAGCAACAATGAATTACATGTTTGTTAATATAAATTCATAGTTTTCTTCATTTAAAAAAACAAAGCTTATCAAGGAAAGGGATATTGCTGAAACTTTGAAATATGAAAATGTCACCTACACCGACAAGGCCAATATATTTTCTAGATTCCTTACTTATATTTCAAGAATTTTTGGGGATATTCATTTCAATTGGGAACCATATCTGTACTCTTATTGAGAGATCTGTAAGAAAGCTTAGTATTAAGCTTGAGACAGTGCAAGTAGCATATGGATATTCATTTTAGTGAGATCTCTTAAAACATTTGTTTATTATATAAAATGCCAATTTTTATTTAAGAAAATTTAATTTCATATCACATTACCTGTTTTTTTAAAACAAAACCTGGAAATATATGCATGTTTGGGTACATCTGCTGCAACTACTATTTGAAGAGATACTGACAATACATTATTTAGCTTCATTAGTTATGGAAACATAAGTTTATCTAATAAACAGACAATAATTGACTCAATTTCCACATGTCAGCATCGGGGAAAAAACATGAAACATTTGACACATAAATATGAATTGAATGTAGAAGATATATTGTGTGTTTTTAAATCAAAAAACAAAATTATTGATACACTAAATGGTTAATTGTGGTTGACAATATGTTCCCCACACATGTGAATGCAGCATGGGATATATGTATGGTGAAGGTAGACATATGCACAATGGTATTCTACAATGGTAACTGCAACAACATCTTTGAACTTATGTGTAATATTTAAAATCTCACTGTTGTTTTTTTAATTTGTTATTTATTATTTTATTTGCAATATTTATTTATAATTCTTTCACAGTATTGGCATTATTATATACTCTATGTGGATTAATTTACTGTTGAATGAATATGTTGAGCTTAGTTCTTATATGAAG
