# Supplementary material for: Comparative genomic analysis of innate immunity reveals novel and conserved components in crustacean food crop species
Source: BMC Genomics. 2017 May 18;18:389. doi: 10.1186/s12864-017-3769-4 (PMC5437397; doi:10.1186/s12864-017-3769-4)
Supplement: Supplementary file 24 — Fasta files of all sequences. (ZIP 3690 kb) [file 12864_2017_3769_MOESM25_ESM.zip › Additional file 12/19 tollip.txt]

>Astacus_astacus_ ENA|GEDF01043093|GEDF01043093.1 TSA: Astacus astacus TR56391_c0_g1_i1 transcribed RNA sequence
GCAGTGTTTACCATCAAGATGGCATCATCGACGGGCGTCGAGAAGTGCGAGCAGCGCAGGAAGCAGGTGATGTTAGGAGGCCTTCCTGATGACTTCCTTCGTGTAGCCTCGGCACCGTCACAGTCACAGGAGGAGTTTGATCGAGCAGCTGCTATGCACCTCCAGCACCAAATGTATGCTCAGTCACAACAAAATGTAGGGAGGCTCCAGATGACAATTGTGTCTGCAGTTTTGAATAAGAACTATGGAATGACACGCATGGATCCATATGTTCGAGTGAGACTGGGCCATTATGTCTATGAAACACAAACAGATGTAAATGGAGCAAAGAATCCACGTTGGAATAAGACTTTTCAAGTGTACCAGCTCCCAAAAGGAGTTAATACAGTCCATGTCGAGATCTTTGATGAACGAACTTTAACTGATGATGAGGTGATTGCATGGGTGAACCTTACCATTCCAGAAGCAGTATTTCAGGGTGAAACTGTAGATGAATGGTATAGTTTAACTGGCAAGCTTGGAGATGGTCAGGAAGGCACAATAAATATTGTCATGTCATACTCGACTGCCCCAATCCTGCCACAGGCACTAAACATGGGACAAGTAATGATGGTTCCTCCAGGAGCATATACATATCCGGGGTATACCTCTGTGCCTGTCTACACACTGCCACCAACTCAACAAATCCCTGTTGCTACCCCTCCACAACCAGTTGTCATATCTGAGCAGGATCTAAAACAGGTTGAGGAAATGTTTCCCGCTGTGGATGCTGAAGTTGTGAAATCTGTGCTAGAGGCCTCACGAGGGAACAAAGAAGCTGCAATTAACTCCCTTCTCCAGATGCAAGATTCCTGAGCATATTTTTTCTTTCGCCAAGAATGAACACTATATAAATATATATATATATATATATATATATATATA
>Astacus_leptodactylus ENA|GAFS01013123|GAFS01013123.1 TSA: Pontastacus leptodactylus Pastle_hypoyo_c13357 transcribed RNA sequence.
GTGATGTTAGGAGGCCTTCCTGATGACTTCCTTCGTGTAGCCTCGACACCGTCACAGTCACAGGAGGAGTTTGATCGAGCAGCTGCTATGCACCTTCAGCACCAAATGTATGCTCAGTCACAACAAAATGTGGGGAGGCTCCAGATGACAATTGTGTCTGCAGTTTTGAATAAGAACTATGGAATGACACGCATGGATCCATATGTTCGAGTGAGACTGGGCCATTATGTCTATGAAACACAAACAGATGTAAATGGAGCAAAGAATCCACGTTGGAATAAGACTTTTCAAGTGTACCAGCTCCCAAAAGGAGTTAATACAGTCCATGTCGAGATCTTTGATGAACGAACTTTAACTGATGATGAGGTGATTGCATGGGTGAACCTTACCATTCCAGAAGCAGTATTTCAGGGTGAAACTGTAGATGAATGGTATAGTTTAACTGGCAAGCTTGGAGATGGTCAGGAAGGCACAATAAATATTGTCATGTCATACTCGACTGCCCCAATCCTGCCACAGGCACTAAACATGGGACAAGTAATGATGGTTCCTCCAGGAGCATATACATATCCGGGGTATACCTCTGTGCCTGTCTACACACTGCCACCAACTCAACAAATCCCTGTTGCTACCCCTCCACAACCAGTTGTCATATCTGAGCAGGATCTAAAACAGGTTGAGGAAATGTTTCCCGCTGTGGATGCTGAAGTTGTGAAATCTGTGCTAGAGGTCTCACGAGGGAACAAAGAAGCTGCAATTAACTCCCTTCTCCAGATGCAAGATTCCTGAGCATATTTTTTCTTTTGCCAAGAATGAACACTGA
>Bragasellus_molinai ENA|HAEM01067280|HAEM01067280.1 TSA: Bragasellus molinai, contig comp73904_c1_seq1
CATATAAATACATAACTAGTATTATTATTGAAAATAAAATTTTTTGAGATTTGAAAGAATGTATCCTATGTATATTCCTGTTCCGGTTCCAGTTGTTCACTCAACCAGCTCTGTTATATATCCAAGAAGGTATTATCAATATCAGCCTTTACAAACAAGTGTCATGGTTGGGACACTTCCATCAGATTTCTTGCGCATACCTGCTACTCCCTTATCACAGGAGGAGCAAGATAGAGCGACGGCTATACACTTGCAAAATCAAATTATTGCCCAGGCACGACAACAAAATGTCGGACGTCTTGAGGTAACTTTTGTTAATGCTTCACTAAATAAAAACTATGGCATATCTCGTATGGATCCTTATGTACGACTGCGAATTGGTCGTCATGTTTATGAGACGCACACATCAGTCAATGGAGCTAAGAATCCCCATTGGAATAAAACTTTTCAAATATATAATTTACCAAGAAGTATAAATTCAATGTTCATTGAAGTATTTGATGAAAGGACATTGACTGAAGATGAATTGATCGCTTGGACTCATATAGACATCCCTGACCATGTTCATAAGGGAGAAGTGGTTGATGAGTGGTTTAAATTATCAGGAAAACTTGGGGATGAAAAGGAAGGAGTTATTCACGTTGTTATTTCCTACTCAACTGGCCCTGCACCAATGCCACCTCCTGTTATGATGGTGCCTGGATATGGAGCAGCATTTACTCAGGTTCCAGTGTATACAATGCCAGCTGCTCAGCCTTACCCTATGGTGCAGCCTTACCATCCAACAGAACCTCCGGAAGTAAAACATGAGGACATTAAGCAGCTTCATGAAATGTTCCCAAGTATAGAAGATGCAGCCATCAAATCCGTTTTGGAAGCCTCCAATGGAAACAAAGAATGCGCTATTAGTTTACTTCTACAAATGCAGTAAGAGGGAAGTTACACGAGGAAGTTGGTACCATTTCATTGGGACCAGCTGTTAACTTCTATAAAAAATTTCATTTACCACTTAAGATTCTAATATTTAGTGTAATGATTTGCTATTAAGTTTGCTTGAATATTGATATTTGGAATTTGCGATATATCTATACAGTACACAGATTTGCAAATAAAAACACTTGATTTGCTTCTCTGAACATTGAGGTAAATATGACAAGGTAATATAGCATTCAGAAGTAGAGGTTGTCTCTCAACATTAATTATGTTGCTTCCAGCTTAGTTATGTACCTACAAAAATGTTGATACATGCCTTGCTCAACAAATACTAGTTAGTAATATTTGAGCTTCTTTGACTGTAACTTAAAAAACACAATTATTAGATTTAAAAAAACTTGTC
>Bragasellus_peltatus_ ENA|HAEN01057920|HAEN01057920.1 TSA: Bragasellus peltatus, contig comp44262_c0_seq5
AGTACATACTATTGTTATTACAAATTTAATAACACACGCTCAGTATAGATAATATTATATTACCTACCACCTGTACATTTCCTATCATATCAAATTATCATTATTATTGAAGATTAAGTTTCATCAAAAAAGCTAAAAAAATGTATCCTATGTTTATTCCTGTTACGATTCCGGTGGTGCACTCAACTCGTTCCGTTGTGTATCCAAGAAGGTATTACACTTACGAGCCTATGCAAACGAGCGTCATGGTAGGAACACTTCCATCAGATTTCTTGCGTTTACCTGCAACTCCCCTGTCACAGGAGGAACAAGACAGAGCCACGGCCATACACCTGCAGAATCAAATTATTGCTCAGGCAAGACAACAAAATGTTGGACGTCTTGAGGTGACGTTCGTCAATGCTTCTTTAAATAAGAACTATGGCATATCTCGTATGGACCCATATGTACGATTGAGAATTGGTCGTCATGTATATGAGACTCACACATCAGCCAATGGAGCTAAAAATCCACATTGGAATAAAACTTTTCAAATTTATAATTTACCAAGAGGAATAAATTCAATGTTCATTGAAGTATTGGATGAAAGAACTTTATCTGAAGATGAATTAATCGCTTGGACTCATATAGACATTCCAGATCATGTTTATAAGGGAGAAGTGGTTGATGAATGGTTCAAATTATCAGGAAAGCTTGGTGATGAAAAAGAAGGAGTCATTCATGTTGTTGTTTCATATACAACAGGTCCTGCACCAATGCCACCTCCAGTCATGATGGTACCTGGCTATGGAACTATGCTAACTTCTGTTCCTGTATATACATTGCCCCCTTCTCAACCATATTCTGTTACTCAGCCTTACCCTTCACCTGAACCTCCTGAGATTAAGTCTGAGGATATTAAGCAGCTTCACGAAATGTTCCCTAGCATAGAAGAAGTTGCCATCAAATCTGTTTTGGAAGCCTCCAATGGAGACAAAGAATACGCTATTGGAATACTCCTTCAGATGCAGTAAAAAGACGTCACGTTCGGTAAATGGAGTTCACTATCAAGCCATCGGCATAAGTGATTAATGTCAAATTCATTGAAAATCTACATGCCCAGTTGTAATAGGGCTTTTGGAACAATGTAAATTCAGTGATTACTTTGTGTGTTTGGAAAAATAAGCTAAACTTTGACTGATATTTTTCAAACCTAACTTTATCAATGTAATTGCAGTATAATTTTAATGTTTGTTATACTCAGTAACAAATGGACCGTTTATTTTGTACTATTCATATACGTATCTATTCTGATATCTTTTAAATTGGTCATGATCAGTAAAAATATCCGTCATTTGTTAACTGATTTCTGCTGCTTCCTGTAACTGCTATGTTCAGAAATATGAGTAATAGCAAACATGAAACAAGACTTAAAAATATGGAAATATTTGTGGTTAAATGTTAGCTGCAACGCCTTACATCCGTATGATTTTAAATGTTAAGTTGTCAATATTGCTGTAGGATAGCCTGTTAAATGGTTTTATTTCCTATGATTCAGAACTTGTGATATTCTCTAGAGAGAAACTTGTAAAAGTATTTATGGATTAAACCATTCATTTTATGCTCCATTTGCTGATAATTGAATATTTTTTATATTAGAAGTTCTGATCTTAGAAAGGATGTTGGTTGGGCTTGGGTTTATGTTCTTTTTATTTGCACTGTTTTATTTATTAAAAGCTCTTGCTTATTTTATGTTTTACAGAAACTGCAAATCGGACATAATTTAAAATCATTGAAGTTTACAAAAGAGAGTTGTGTTTCTTAAAGGTACAATTATGTTAGCAGTGAAAAAAATAGTACATGTCAGCAGCATTGGTAACAGAAGTTTATTTCTTTTCTTGTGCAAGATTAATGCAAAAAAGAAAAAGACTTACAAATTATGTTCCATAAACAGGGCTTTATTTTTATTTACATTCTAAGCTTTATTAACATAATCAACATTATATTTTATTTAGATGAACTTGTTCTCTTTTTTTAAAGTTTTTATTTATTTGACAAGGTATTGGAAAGTACAAGGCAGCATCTCATTTAAGTTTATTTTGAGATTTTTAATCGCATCAAAATTAGAAAAACTTTAATTATGAATGACAGGAAATAAAACTACGCAAATCAGAAAATTCTAATTTAAAAATTTCCTTTAAGAAAATAAAAGAAGTTAAGAAGTTAAAGTTGGCACAACTTTCTATTTATGCGAACATTTATAACTACAGTATATATTTTGAATGAGTCATTAAAATTTATTGGTTATTTCTGAAGAGAATGAAACTTGCTAGTCACTATGAATAGGCATTAGTAGTTTTTTTTGTGATGGACAGCCATTGTGACTCCATTATAGTTTTATTTTCATTTTTAATCTTGTTTGTTAATTCAGTTAGAATCAGCATTAAGGTTATTTGCTGCAAAGCATTGTATGTATAAATATATAGAAGACGTTAAACAATTTCTATGGATATTTTCATAATATGAAACTCATTCTTTTAGCTAATACAATTTCTAAATGATTACCTGCATTTTATCTATCTATTTGTGTTTTTTCGCTCTACTGATGCTTGCAAACTTTTTTGTGGCAAACATTGGTTTAAAATGCTTCCCCGAAATTTACGTACTTGTCTCGTCCTTATTTGATTTGCTTCGGAATCGTTTTTACGTACCTTGATTTTCCCTTCATAGTAGTAATCCATAAAAATGTCTGCTTCTGGTTTGGATGCTGCGCTCACTCTGAATTTGCCTTCAGCTTCTGTAGAATTCTTCTAAGGTCTTCATAAAACATTTGACCTGATTATTGAATGTTTTACCTACTGTTGCTGTTGTGATGAGAATGTGCGTGCTTTCTATTAGTTGCAGTTCGAATACAATTTGTCATTTGCCAGGTGCTACAAATTTCCTTTATTTGATGTGGGCTATTTGTATTTTAATGATAAAAAGCACTATAACTTTAACGGACAGCTAATTATTATAGAACTACCATCATTTTCTCTTATAAACATCTGTGCTGAAGGCCAATACATTTTCCCGTGCCATTAATTGTGCCATCAATCATCGGTATCATTTATATAGCCAGCCATTATAACTATAGCTTTTAGCGTTAATTTTGCAGTTCCAACTCTATCGCTGGATACTAGTTTGTATTTGATTACTTCGCTGATGCGCTTCTTAACAGTTGATTTTACAGATTAGAGCCATGCAAATTCTGTGATAATTCTTTTCGACTATCCCGAGTCTTCGTTATCGTACATTTGCCACTTTTTTAACCTCTTTCACTTCCTTCTACGATTTGTTATATATCTCTCCTATTTTCCAATATATCTGCTTTTGATTCTAATTGTATCTGTCAGACTTCACCGCCAAATACGATATTGTGGCAAAACGAAATCAGTATACGTAATAATTTATCAGTTATGGTTCCATTACTCTCTTACATTGGCTCAATAGTCTATGTCAGCGGTTCTCTAACTGTGGTACGCTCGCAGTGGTAGTTCATTACCTTCTATGTAAGAGTGGTACGCAGGATCGACAACCGGTCTAGGTTGTAACCCGTAGTTAAAAATTATTAAAAAAAATGTTTCACCTTATTAAAAAATTATTATTGAAGTTTTTGGCACATGCATTTGATGGTGTTCACTTTCACTTTTAGTGGTAGTTCCTTTTGGTATTGTAAATATTAAAGCAAAATTGTGCACCCATCAGGCGATAAACGAAACAAAAGAACTATTTTTACTGACATAAATTTTATTTTTGTTCAATATAAATTATCTAAAGGACAGCAGAGTTTATTTAGATGGCAGAGGTGAGCCATGAGGAAACCTGATGACATGGTTGGCCGACCATTGATACAAGCCATATATTTCTTAAATGTATTTGTTGATTTGTATTTAGAACTCATAAACGTCTGATATAAAGAAATGTCTAGAAATAGTTACTTTGTTGTAACTTGTGACTTTTCTGGTTACTTTTTACATTCCTTTGATTCAAAATAAAACTATTGTGTCCACTTGTTTTGGACCAATAGAAATGGTCTTTTGTAATGAGGTACTTAATTATTCTTGTCAATATTTATCACTGATGTAGAATAAGCTAGCAATGGATGTGTCTTACTTTGTCAAAATACAAATTATATTTTGGA
>Cancer_borealis ENA|GEFB01008575|GEFB01008575.1 TSA: Cancer borealis DS01-Cborealis_contig_8473 transcribed RNA sequence.
CCTGCTGCCACCAACACCTGGAGGCTAGTGATGTTCTAATGTGTGACCCAGTAGTGGCAGAGTACAGTGTGACATCAAGTGTTACTAGTGTTGCAATGTGACATTAAAGTGTTGCAGTGTAACAGTCATCAACACATGATTAGAACGTCACAGGTGTACGTGACGACGCAGTAACACAAATACCAGTGATTATTAACATTCCCTTAGTCACTGTCATAATATTGTATCCTAACATCACTATTACGTCACTCATACCGGAAAAGATTTGACATTAGCTGATAAGACGATTACTGGTGATGTGTGTGCGTGTGTGTGTGTGGGAAACAGCCTTATAAAATCATCTCGTAGGCAGACCAATGTGACAGTGACAGTGCTGTTGTTATGCGTTCCAGTGGAGGAAAAAGAGAGGAGATAAGGAAATTAATTAAGAAGAGAAGATATGAAGAGATAAAGAATTATAGAGAAAAACAGAGCTTAACCACAGATCATAAGCCTTAAAATTGTAAAAGGAGGAACTGATATAAAGGCAAATCCTGCACATAGAACAGAACATAACATTATTAGAGTGGCAGAACAGTGTGATAGGAGAGTGATGCGTAGGGTGGTGTGAGTAAACCTGAGTGAGGTGTGGTGGTGACTATGAATCAGGTGACCTCAATACACAAAAGGCCACACTCGCACACCCATGACACCTGCTCACCCACCCTAATGAGAGGACTACCTGTGAGCTACCTGGGGATAAAATAGATGACCTGTTTATCTCATTATTTTAAAGTGCATAACATTCCCAGTACTGTTAATGGAACGTAGTCAGACTGTCAGACTTGCAAACTTTAGAATACCTTTCTTTTCGTCTTCCTTTCACTCTGACATGACAAAGTGTTCAGTAGATAACCAGAATAAATAAAGCTTTCTCTCCTCTTGATCTTCATTTCACTCTAGTATGACAAAGGACAGTTAACCAACATTATAGACAGTAAGAACGACAGTAAGATTATCCCGTGACACACACGCGTCTCACCTACAGGGAAGGTGTTAAGTATTGCATTAGCTAGAGGTTATCCATATACTGTGTGTCATGTGTGTGGTAATTTAGGATAGAGTGAAGGTGAGATTCAAACCTCCCTTCCACAAATTCTAGGGTACGTTAATGACAAAATAAGGATCCGGTTAATTTGACCAATTTTGGTTAGGCACTTTTAGTACTATATGTATAGTGAAAGGGAGGTTAGGATAACATAAGGTCTTACTCATTCTGTTATACACCCTTCATACTTTATAATACTAGTGAAAAGGAGATTAAGATAGGAAAAGGTTTTACTCATTCTATTATACACCCTTAATACTTTATAATGTTAGAGTGAAAGGGAAGTTAGGATGAAAGAAAGGTTTATTCTATTTAGTTAGCTGTCCTTTACATTTTATCATGTAAGAATGAAAGGGAGATTAAGAGGAAAGGTTAAGTGCCCTTTACTCGTTGCCATGCCATAACAAGATCATTGAGAGGAGAGAATGATTATTTAAAGTTTGGGTTCCACTAATAACGCTTCAATCCGCTTCAATCAATTGTACTTCAATCCGTTGGACATTATATTGAAAAGATGAAAGTTATAACAGCCAAGTGTAATGGTTTTCAGTGGAATTATGTGGTTCAGTTACATCATTGTCATCATCTTCCACTTGTTAATTAGGTCATTGTATATATGCATAACCATCATACAGTTGGTATTTAATGCACTTCATTATCTTCATAACAGAAACAGGACAATGTTCCCACTTTTTATTCCCATTCCAATCCCTTTAAACATGCGTAGAAGACACAATTACTACATCCAACACGAACTAAGGTGGATCAAAAAACAGGTGATGTTGGGTACGCTGCCCAATGACTTCCTCCGCATGCCACAGTCCCGGGTGCAGACACAGGAGGAGGTGGACCGTGCCACCGCCCTGCACCTCCAGCACCAGATGATGGCGCAGCCCCAGCAGGCTGTGGGCAGGCTGCAGATGACGGTGGTGTCTGCGGTGCTCAACAAGAACTATGGCATGACAAGGATGGACCCGTATGTGCGAGTGAGGGTGGGACACTACATTTATGAGACTCAGACCGACACCAACGGGGCTAAGACTCCACGCTGGAGCAAGATATTCCAAATTTTCCAGTTCCCAAAGGGCGTCAATACCATACACATTGAGATATTCGATGAAAGGACGCTGACTGATGACGAGTTGATCGCTTGGGTGAACCTACCCATCCCAGAGACAATATTCCAGGGTGAGACTGTAGACGAGTGGTACAGTCTGTCGGGGAAGATGGGCGAGGGGCAGGAAGGAGCCATCAATGTGGTCTTGTCATATACGACGGCACCGGCCATGCCCCACAACTTTGGTCAAGTGATGATGGTGCCGCCCTACACATACCCAGAGTACACCCAAGTCCCCGTCTACACCCTCCCACCCAACCAAAGGCCTCCCACCTCCTCCCCGTCCCCGCCACGCCCCGTCTCAGAGGAGGATTTGAAGCAGCTTGGAGAAATGTTCCCTTCGGTGGAGGCTGAAGTGGTGAAGTCAGTACTGGAGGCATCGAACGGAAACAAGGAGACGGCCATCAACTCCCTCCTTCAGATGCAAGACTCGTGAACTGCACCACCACCACCAGCAACACCAACACCACCACCACCGCCTCACTGACTTGCTGACTCGGATTTCTTCATGAATATTTAGTTGTTTTTTTATCATCCTCTCTTGGTTTTGTTATTGTGTATGTGACAAGGAGGAGGAGGAGAAGGAGGAAGATTAATAGTATCCAGTAAAAAGTAATTCATTTATATTTTATTCTCAACACTCATACAAACCTGTGATGGAAGAGGAAGTAGAGAAGAAACCAGATTAATGAGAGGAAAAGGGAGATACACATTATATATTTAGTGATAATGGTGAAATAAAGATACAGAAAGAGGAACTTATTATAATGAAGAGAAAGAGAAGAACTGAGGATGAGATTGATAAAAAATAAATGGGGAAATTGTCGGGAAGGAAGGAAAAAATATAAATAAATACAGGAAAGAAAGAAAAAAAATAGATACAGGAAGGAAGAAATAAATATAAAAAGATAATTAAACAGGAGAGAAGACATTAAATACTGTGTCAATTATAACCAAAGAACATTTACCTGAATATGAAGAAATTAGTGATTTGTAGTAAGAATGTAAGTGATACGAAAAGAAACTGTAAAAAGAAAGAGTAAAGAGAGAGAGCGGATTGGTATATATGATTTGGTGGTAATATAGTAATGAAAGTTTTTATATTAACTTTCCAGGATATAACTTAACACATTCTCACTTTAACTCACTAAAGAGAGAGAGAGAGAGGTATGACTGGGTGATAAATTGAAAGTTTTAATATTATCTCTTTGTGATGTAACTTAAATAAATGACTGGATTATTTTGTTAGTGTGTATTATGAAGGTATTTATAAAGTGTCGAGTATGTGAGTATATAAAGTATATAACTTATGTTGTTGTCATTATCTTATATGTGCTTCTTGTTCTTGTTCTTGTTCTATTGGAATTATATTAGTGTTTGAGTATGTAATTCTATAATTGAGTTTTTTTTCTTCTTCATCATCATCTCTGTCGTTTCAATTTTTCTTCTACTTTTTTTCTTCTTCATCTTTAATATTTATGATTATGCTGACACAAACCTCTTATGTGTGTGTGTGTGTGTGTGTGTGTGGAATGATGATGAAGTTGGACAGTTTGTGGTATTTTTACGTACATGTATTTCTTATTTACCAGGATTCTCTCTTAGTTTTCTTTTCTCTTCTCTTGTTCTTCAATTTGTCATTATTTAAGACATATTAACAAAAAACGGTTTGTATCTGCTGTCGGATTAAAAAAAAAATGGTAATGTTGTATTTCATAATTTTTGGCATTATACTATTTAGAATTGTATCCCTTTATTTAGAGATTCATGTATACCACTTCAGCATTTATTCACGGGATGTGTGTGTGTATAGGTGTGGGGAATGCCTACTTGTATGTATATATATAAAAGAAAGAGAAAGATGTACGTAAGGGTAAATATCAGTGACTAATACCAATAATTGTTTCATACTAGTATTACTCATCAATTATTGTATTGGACTGGAAAATTATCTTATTTATTTCATATAGCGTCACCTAGTACTCCTAATGCATTTATTTATTTATTCTGCTAAGCTTCACCAATCTTACCTATGTGAAGCTTGAACTGACTGGTGACTTGTGGGTGTTGACTTTATCTAACTGGCTGGTGACTTACGGAATCAGTAAATGGTGACAATGTTAGTTGATGTGACTTTTTTTGTGACTTGATAATGTTGGTTGATTGGTGACTAAGTTGACGTAATGGTGACTTAAAACCAGCTAGTAATGACTGAAACTTGGTAATGATTTCACTAGCTGCTTGTTTGACTAATGGTGACTGTTATAACTGATTGGTGATGATGCCCAGTCTGCTTGGTGACACTGGTTCTACGTAGGATGTAATATAACCAGTTGGTGATGTCAGAGATTGGTGATAGCATCACTAACTGCCTATATAACTTGTGGTGAATTAACTGGCTGGTGATCTTGGTGACTTAAAATAACTAACTAGTGATGTCATGACTTGGTAACATCACTAGCTTCTCATCTAACTATTGATGTGGTGACATTACTAGCTGGTGATAGCATACTAACTAACAACTTGGTGACTACATAACTAATTGGTGGTGATTTAACCTGATGGTGACTTGACGGAACGAACGTAGTGGTGATGTAGTGTTACTGTATTGTAGTAGAACCAAATTATAACTTGACCTAACCTAACTGGCCTTGCTTAGTATGTATCCTGTGATAAGTCATGTTTTTGCTCATGTTCGGGGAGACAGGGTAAATTTTGAAATATTTCACCTCACTGGGAAATTAATGTATAAATAGCCAGATAGACAGCCATACTATAATACTTTTTTATTTACGTATAACTCGCCTTGAAATTAATACATAAACAGCCAGATAGACAGCCATGCAAACATACTTTGTTTTATTTACATATACTTCACCTGGAAATTGATACATAGACAGCCATACCATAATACTTTTTATTTACGCATTTATCTTTTAGTATTTATAAGGAAGGCTGATATGAAGGAAGGGCAATGAAAAGTATATAGAAAAAAAGGTCACTCCTATTGCAACTCCCAGAAAGTATATATATATATGTATGTATATGTATATATATATATATATATACAT
>Carcinus_maenas_ ENA|GBXE01083604|GBXE01083604.1 TSA: Carcinus maenas comp82242_c0_seq5 transcribed RNA sequence.
GTGTTACCAGTGGAGTGTCAGAAACAGGCAAAATGTTCCCACTTTTTATTCCCATTCCAATTCCTATAAACATGGGATATAGACGACGCAATTACTACGTCCAACACCAAGTACTGCAGCCCAATACTGGTGTGATGCTGGGTACACTGCCCAATGACTTCCTGCGCATGCCCAACACCCGGGTACAGACACAGGAGGAGGCGGACCATGCCACCGCCCTGCACCTCCAGCACCAGATGATGGCACCTCCCCAGCAGGCTGTTGGCAGACTCCAGATGACGGTGGTGTCGGCGGTGCTCAACAAAAACTACGGCATGACAAGGATGGACCCGTACGTGCGAGTGAGGGTTGGGCACTACATTTACGAGACACAGACCGACACCAACGGGGCAAAGACTCCTCGCTGGAACAAGGTTTTCCAAATTTACCAGTTCCCCAAAGGTCTCAACAGCGTACACATTGAGATCTACGATGAGAGAACACTGACTGATGACGAACTTATTGCCTGGGTGAAGCTGCCCCTGCCCGAGACAATATTCCAGGGTGAGACTGTTGATGAGTGGTACAGTCTCTCAGGGAAGTTGGGAGAAGGACAGGAAGGAGCCATCAATATTGTCCTATCATATACGACGGCACCAGTAGTCCCTCACACCTTCGGACAAGTCATGATGGTCCCCCCCTACGCCTACGCCCCAGAGTACACCCAGGTCCCTGTCTACACCGTGCCCCCCAACCAACAGCCCCCACCAGCCTGCACTCCTTCCCCTACACGACCCATCTCGGAGGACGACTTGAAACAGCTTGGTGAAATGTTCCCATCGGTGGAGGGCGAGGTGGTGAAGTCTGTGCTGGAGGCTTCACGAGGGGACAAGGAGGTGGCCATTAACTCCCTCCTGCAGATGCAAGACTCCTGAAGTGTACCACCACCACCGCCACCACCACC
>Cherax_quadricarinatus ENA|GADE01004378|GADE01004378.1 TSA: Cherax quadricarinatus Cherquad_hygd_c4379 mRNA sequence.
AAAGAATCCACGCTGGAACAAGACTTTTCAAGTGTACCATCTTCCAAAGGGGTTAATACTGTCCATGTCGAAATCTTTGACGAACGAACTTTAACAGATGACGAGTTGATTGCATGGGTTAACATTACCATTCCAGAAGCTGTCTTCCAGGGCGAGACTGTGGATGAGTGGTATAGCTTAACTGGCAAACTTAGGAGATGGTCAAGAAGGCACAGTTAATATTGTCATGTCATACTCGACTGCCCCAATCCTGCCTCACACATTAAACATGGGTCAAGTGATGATGGTTGCCACCTGGTGCATATACCTACCCAGGTTACACATCTGTTCCTGTCTACACACTTCCACCCACTCATCACCTGCCTGCGTCCACACCACAGCCAGCTGTCATATCTGAGCAAGATCTCAAACAGGTTGGTGAAATGTTTCCTGGTGTGGATGCTGAGGTTGTGAAAT
>Eriocheir_sinensis ENA|GBUF01011181|GBUF01011181.1 TSA: Eriocheir sinensis comp46402_c1_seq3 transcribed RNA sequence.
GCCGCCCGCCGCACACTCACGCAGTGCCAGTGTTAACAGTGATAGGTGGGCGTGCCAGCCTGACAGATTTCAGAACATACGGTATAAGTGACAGCCAAGAGCCAGGCCCTTCATTCACAGTGTTACCCCCACGACAGAATCAGGACAATGTTCCCACTCTTTATCCCCATCCCAATCCCCATACGCACGGGGCGTGGCACCGTCTACTACGTCCAGAACCACACCGTGCCCCCCAACACCTCTGTTATGCTGGGCACGCTGCCGAACGACTTCCTGCGCATGCCCCAGGTGCCGCAGAACCAGGAGGAGGCTGACCACGCTGCAGCACTCCACCTACAGCACCAGATGTTGGCACAGACACCGCAGCAGGCCGTGGGCAGGCTGCAGATGACGGTCGTGTCGGCAGTGCTCAACAAGAACTACGGCATGACGCGCATGGACCCGTACGTGCGTGTGAGGCTCGGCCACTACGTGTACGAGACGCAGACTGACACCAACGGGGCCAAGACGCCTCGATGGAACAAAGTTTTCCACGTTTACCAGTTCCCGAAAGGCGTCAACACCATCCACATTGAGATCTATGACGAGCGGACGCTGACGGATGACGAGCTGATTGCCTGGGTGAACCTGCCCATCCCAGAGACAATATTCCAGGGAGAGACAGTGGACGAGTGGTACAGCCTCTCGGGGAAGTTGGGCGAGGGGCAGGAGGGTACCATCAACATTGTCTTGTCCTATAGCAACTCACCCGCGCTCCCCCACACCTACGGACCCGTCATGATGATGTCACCCTATGCCTACCCTGAGTACGCCCGGGTGCCTGTCTACACCCTCCCACCCTCACACCACCCGCCCACCGCCACGCCCTCACCCACACGGCCCATTTCCGAAGAGGACTTGAAGCAGCTCGGAGAAATGTTCCCGTCGGTGGAGCCGGAGGTGGTCAAGTCTGTGCTGGAGGCGTCGAGGGGAGACAAGGAGAAGGCGATCAACTCCCTTCTTCAGATGCAGGATTTGTGAGCTGACCCGATGCTTCCTCCTCCTCCTCCACCGCCACCTCCTCATCCTCCTCCTCCTCCTTCTGGCCACCACCACAACCACCTCCAATATTACCAAAACTACCAACACCACTTATGTCCTTATCACCACCAACATTACCACTTGGATCAGCACCGTTACTACCACCAACACTGCTTACATC
>Euphausia_superba ENA|HACF01007375|HACF01007375.1 TPA: Euphausia superba transcriptome shotgun assembly, contig N21388
AAAAATTAGGCGAAACTTTGAAAATAGACAAACATCAAAATGGCATCTCCAATGACAGATAGTAAGAATATTGAGAGAAGAAAACAGGTGATGTTGGGTAGTCTCCCTCCTGACTTCCTACGTGTCCAACCCACTACGGAACAGAAGCAGGAGGCAGCAGACCAGTATGCCGCAATGCATATTCAGAATCAGATGTTGCACCAAGCACGCCAACCCGCAAGTGTTGGAAGACTTCAGGTGAGTGTAATGTCTGCCGTACTTAACAAGAATTATGGTATGACGAGAATGGATCCCTATATACGAATGAAGATTGGACATCAAGTCTATGAGACGCAAACAGATGTTAATGGAGCCAAAAACCCAAGATGGAATAAAACTTTTCAAGTGTATCAAATTCCAAAAGGTGTCAGTATCCATCTAGAAATATTTGATGAAAGAACGTTAACGGATGATGAGTTAATAGCCTGGGTGTCAGTTCCTATTCCTGAAGTTGTATTTCAGGGTGAGACAGTGGATGAGTGGTACAGCTTGAGTGGGAAGCTTGGAGAAGGTGCAGAAGGAACTATAAATGTTGTTATCTCCTACACGGTTGGCCCTGCCCCAATGGCCCCCGGGGGCCCGATGATGATGGTTCCTGGCGTTTACCCAACAGGAGGTGCTGTTCAGGGCGTCCAGGGCGTCCCTGTGTACACAATGACACCTCCGCAGCAGCCCCCGCCACAAGTACAACCAATCAGTGAAGAGGACCTCAAAGTTGTTGGAGAAATGTTTCCAGGAATTGAAGCAGAGGTGGTCCGTTCAGTTTTGGAAGTTTCAAATGGGAACAAAGAAGTGGCCATTAACTCACTTTTACAGATGCAAGAATGATCAAAACAAACTTCTTCTATGGCATATTGAAAATCTCTCTTGGTTTTGCAATCATTTTTTGATGAAAAATACTCAGTTAGCAATAACAAGAGTGCCATTCAATATGCATTATGAAGTCGAAAATATATTATTGAATTATCAATATATATTGATGTATAAAGTTATTTATTATTTTATATAATTATATATAATGACTAGATTTTATTGAAATTTAAGTTTGAATTCTACTCTCACCTAAGTGCAATCTTGAGCTTTTTACCAAAGCAGAATTAAACATATAATACATTAT
>Farfantepenaeus_aztecus_ ENA|GEUA01012993|GEUA01012993.1 TSA: Farfantepenaeus aztecus comp49014_c0_seq1 transcribed RNA sequence.
CTGAAAATGGCATCGTCTGAAGGAGAAAAGAAGAGTGAACAACGAAGGAAACAGGTGATGCTGGGAAGTCTCCCAAATGACTTCCTTCGTGTGGCCCCAACTCAAGCTCAGTCACAGGAAGAGGCAGACCGTGCAGCTGCTATGCATCTTCAGCAACAGATGATAGCTCAGTCACGACATTCTGCTGTAGGCCGTCTGCAGGTGTCGATTGTGTCTGCAGTGTTAAACAAGAACTATGGTATGACACGAATGGATCCATATGTCAGAATGAGAATAGGGCACCAAGTATTGGAGACGCAGACAGATGTCAATGGTGCAAAAAACCCACGCTGGAATAAGACCTTTCAAGTGTACCAACTGCCTAAAGGTGTAAATACAGTTCATTTAGAAGTATTTGATGAAAGGACCTTAACAGATGATGAGCTTATTGCTTGGGTCCACCTTCAGATCCCAGAAGTGGTTTTCCAGGGTGAAACTGTTGATGAATGGTACAGTCTTAGTGGAAAACTTGGAGAGAGACAGGAGGGTATGATCAATGTGGTGATATCCTATACGACTGCACCTGCTACTGTAACACCAGTAATGATGATGCCAGGGATGTACCAATACCCTGGTTATACTTCAGTGCCTGTATATACCTTACCACCTGCTCAACAACCAGCTTCACCAGTGCCACCAAGACAAATTTCAGAAGAAGAACGAAAGCAGCTTGAAGAGATGTTCCCATCTGTTGATGCAGAGGTGGTCAAGTCAGTCCTAGAGGCTTCTCAAGGAAACAAAGAAGTTGCAATCAACTCTCTCCTTCAGATGCAGGAGTCCTAAACCTGACTATTCTATAGTCATCACATTATTTCCAAAGTACAGTAAATATATAGTTGAAAAAGTGGAAATTTGAGAAACCACATGTCTTTGTGAAATCACATTTATCTCTCCCTTAACGTATATCCACATTTTTTATTTATTTTGAGAGAATATCACATAATGTTGATGTTTAATTGCAAGAGCTATATGGTACTCCAATCATATTGTCTTTAACCAGGGTGTAAAATCATTATATTTATGTTTGCTCTTAAACTCTGAATAATTATCCATCTGTTTTACAATTCCTTCATATATATATATATAGGATGTTTATAAATATGTGCATTTCATTGGTTTGATTGGTAGCATGTAAATTTTACATGTAAGTATATAATCCTGAATTGAAGTCCATTCATTATGGGAATATGTATATAAGGAAATATATGAACTTGATGCAGTCAGAGATGGCATCTACGTATGTGACAAGCCCACAGTGAGTTTAGTGTATTGACTGTGTATATAAATCGATAGCTCCACAAGTTCTTAGTCACCAATGAATTGGTCACTAGTCCGACCTATTGCACCTGTTTATCCTTCTCTGTGATTTTTGGATTTTTTAAAAATTTTCCTCATAGTATTGGTAAAAACACTAATGATTATAATGCCAATAATAAGGATAACAGCATCAGTATTGGGCATAGCATGTATGAGTGTGCCATGCCGTTGTGTGTTTGATTTTATAATGTTATTTTTTATATATATAGATGACTCCACAACTACCAAGTCACCAATAAGCCAATTGTGAGTACAATCTGCCTCATCTGTTTACCATTTTCCTTGATTTTGAAAAAAAAAATCTTATATCTTATATTGCTGTTAACCCATTC
>Gammarus_chevreuxi ENA|HADC01004520|HADC01004520.1 TSA: Gammarus chevreuxi, contig comp49882_c1_seq2
ATCACCTCAATCTGGCAACACCGCAGGCAGCTGTCAGATTACTGTTTTCTTACGTGTTGCAATCGTAAATTTTGTTAATGAATGGCGTTCTCTGCATCAAATGGTGTTAGTTCTAATCACAATGAATACAGAAAAAGGGCAATGCTTGGGCCGCTGCCGGACGACTTTCTGAGTGTACCTGGAAACGAAAGCCCTTGTGATGCAGTCACCCAACGACAACAGCAGGAACAGACGGACCATGCCATGGCAGCCCAGCTGCAGCTCATGAACAGGTCTCAGCCTGTGGTGGGGCGTCTGCAGGTGACGGTGGTGCGAGCGACCTTGCACAAGAACTATGGCATGACGCGCATGGACCCCTATGCACGGCTACACTTCGGCCAGCAGGTCTTCGAGACGCAGACGGACCCCAACGGTGCCAAGAACCCAGTTTGGAACAAAACCTTCTATATTTACCAACTTCCCAAGAGCTTCACCAGCTTCCACATGGAGGTGTACGACGAGCGCACGCTCACCGACGATGAGCGCATCGCCTGGGTCACCATTCCCCTGCCGCCGGAACTTGCTAA
>Gammarus_pulex ENA|HAFM01010451|HAFM01010451.1 TSA: Gammarus pulex, contig Locus_895_Transcript_1/3
ATGATGGTTCCTCTATTTTTGCCTATTCCTGTTGCATCTTCCCATGGAAGTGTTAGGTATGTCAATAATTATGGTAGCAGGCTTTACCATGTGAATGGATACCCCTACCGTCACCATTCTGTGAGGCAGTATGGATATTTGCACAATGGTTACCAAACACAATCAACAGTAATGCTGGGGCCGCTGCCAGACGATTTTTTGAACGTGCCTGGAAGCCCGTGCGATGCCGTCACTCAGCGACAACAGCAAGAACAGATTGACCATGCTATGGCAGCCCAACTCCAGCTCATGAACAGGACACAGCCTGTGGTGGGCCGCCTGCAGGTAACGGTGGTACGAGCAACCCTACACAAGAACTACGGCATGACACGCATGGACCCTTACGCTCGGCTTCACTTTGGTCAGCAGGTTTTTGAGACGCAGACGGACCCCAACGGGGCCAAAAACCCAGTGTGGAATAAGACTTTCTACATTTACCAGCTCCCCAAAAGTTTCACCAGCTTCCACATGGAGGTCTACGACGAGCGCACTCTGACCGATGATGAGCGCATCGCTTGGGTCACCGTACCCCTACCGCCGGAACTCGCTAATGGCGAGGTGATCGACAAGACCTACAATCTCTCGGGGCGGCTTGGAGACGACATCGAGGGCACCATCCACATCATCATGGCTTATGAGACTGGCCCCGCCCCCCATCCTCCCCCCATGATAGTATACGGGGGTGTGGGTTACCCCTCTGTCACCCCGTATGCTTCAGCGCTTCCAGTCTACCAGATGCCGCAGCAGCCCCCCATGCAGGCTCGCCCACCTCCGCCTCCTCCCCTCTCTGACGAGGACGTCAAACAGGTGTCCGCGATGTTCCCCGACGTGGAGGCCGAGGTTGTTCGGTCGGTGCTCGAGGCCTCCTCTAACAACAAGGAGGCGGCGGTCGAGGCGCTGCTGACCATGCAGCCCTCCAACTGAGGCACTGTTGAGTACTGCATGACGGGCCTAAGGACTCGGACGAGCTTGCATCAAAAGAGAGAAGCGAAGCCTTCTTCAACGCCATGATAGTAATTTGTTTTTCAATGTTTTTGTAGTAGCTAGCTATGTCGCAGTTGAAAACTGGTCGCCACCCTCTCCGGCCTGTTGGATCACGCCCGCGTTCAACCAACCGGCACCTACATAAAACACCGGCAACGCACTATGGCTCCCTTTACACGACCCCAGATCACTGATACACACAATTCACTGATCTTGCACTGCACAAACGGATACACACAATTCACTGCTCTTGCACTAGACGAGCATAGTGTCAATACAGTCATGCAGAGTCACCCACCCGAGGTGGACAAGGAGAAGTTCGGGCTGCCCAGGGGCGACAGGGTCCACCTGTCGCGGCTGAGGTGCGGGCACCACATGACCCTCCAGCTATACCAGCATAACTGGGAATGTCTTTTCCGATCTCTGGCTATTACAATGCTGGGGTTCGCCCGATACGATCGAGCACGTCAAGACGTGCCCAACCATCGCACCCGCCAGGCCTAACTATAATATCACGTAGGTGCGTGACCTGTGGAGGCGCCTGAGAGATCGCATTAACTTCCTCAGGGCCCGTAGGCTTAATATGGGAGCCTGCATCGCTGAAACACTCCCAACATGTCTGTCTGTGGGTCCCCGGGTTTCGGGCCGTGGCTTCACCATCGCAGGAGGAGCCCGGACCAATCAACAACAACAGGTTGAAAACATTTAGTAGAAGTGTGGATATATCGGAGCATTCTTGAAGTAACCGGAAATGACTAATTTATCATGGTTAAACATGACGTGTGTTGATTGATACAAGTCATCGCCTATGACCGGGTCTGGTGATGCAGTCGCGCTGTGCAATTTGTTGGAAACTTGGGTCGTTAGAAAGTTTTTAACTGCCTACATTGTGTAATCCTATCCATAACATCGTGTTATTCTGCGTAGATTATGTGGAGAGTGGCAATATATAATATCCTGTAGCGATTTCTATAACTTCTTAAATCTCACGACATGTTACAGAGCATTAACAAGTCTATATAAAACTTGGAGGCAGGGTTGATCTACACGATAGATGAAGAAACGCGTGACTCGAACAATAATTTACGGTAGGATTTTGGTTGCATTTGGCAGCCTCAATTGAGAGATACATTCGCCGATCCAACACCTGATTTGAATCACTGTAATGACTGACAAACGAAATCAATCGCATGCCCGACTCTGAACAGTAATTCTGTAATGCTTGATTTGGTGAATAAAATGTTTGCCAATTGTTGACCGAGTGATTGTGCCAGAAAAAAATGTTCACAGCCGTTGAGTATAATTAATAATTCTTGTTGGTTGGGTTTAATAGAATTTTCCTCGATCGTTGACTATCATTAGTAATGATCGTGGATTGGGTCAAAAGAATGTTCCTCGACCGTTGACTGTCATTGGTAATTATCGTAGGTTTGGTTAAGAAGAAAGTTCCCCAACCGTTGACCAGAATAGTCATGTCATCTCGAGTTAGGTAAACTTACATCAATGTCAATGAATGTGTCTGCAGATATTTTGTTTTTGCTGTATAGTCTTGCAATGTCGAGAAATATCGGTCTGGGTGATTAACATTTGAAGCAGATGGCTTCAAACAATGTACACCATGATGTATCTACCCAACATAAGGGTAGTTTTCAGTTCAATACACAAATTTCTAGTTTCCAAGAGAGTGCAGGTTGTCTTTCGTGTCCAGATATTTACAGAAATATATCATGGCTAGCAGATATGAGACCCAAGTTTGAAGTTGTTCTGTAGCTTATTGGCAATTTGTTGATCATGATGATCTAGGATCATGGGTCAATTAATAAATTTGATGTTCATTCCGATAAAAGAAACGAAATCTCTCCGTTAATTGATTTGGTGCTTCTCTACACCGAAGCCACAACGCGAGTCATCGCAGGCTCTCCCGTAGGGCACGAAGATCATAGATTCTGGTAGGTTAGCACTCCATTGTGCACGAAAACTCTAATACCATCAAATAAAAAAT
>Homarus_americanus_ ENA|GEBG01003649|GEBG01003649.1 TSA: Homarus americanus DS01-Homarus1_Transcript_2773 transcribed RNA sequence.
TGAACAGTTTGGTGTCTGATAAGATCGTCAAACGACTTTTATGTTACAATCATTTTATGTGCTTTTTGTTATTCATGATGAAAGTAATTGTGAATAAACAACAACAGTTTAATGGTGGCTCCAGGCTGTTTCCTTGTGAGAGGCGAAGCACTTGTATACCAAACTGTCAGTAGGTTGATCAATAAAGAAAGATATGCTGAATGATGTTAAGAAACTCACTACCAATACTTTACTGTTTGTGCACCTGAACCACTATAGTAGAAACTTGTGTAGAAAAAAGTTGTTCTTCGCCATGATCACCCATCATGGTATTTCTGTGATTTTCTTTGAGAGAATTTGAAGATGACTTCTTTCAATAGGGGAAAATCAAATTGAATAGACATAACCTAACCCAACTATATTTACCGAACTCAAACTTATTCAGAGACGATGAGGTTAGGTTAGGTTTGTTCGGTTCACAACATGAATAAATGGTGATTAGATTTAAGGACAGTCATCCAGGTTATTCAGCCACCTCAGGAGAAATATCTATTGAAGAAAATTTATTTCATACCCCGAAACTTAAAGCCAGTCAGGTGGAGGAATAACGCTTTTCCCATTCAGGTTTTTGTCCCTATGTTTTCCCGTAAATATCACTAACAGATGCCACTGTCACATGCTCACTTTGATAACACCACCTTGTACAGTATGTGACAAATGATAACACCAGTGAGCACCAACAATCTGTCAGCAAACTGTCTCCCATAATTATGAGGTTTTGCTGTCTGTCATATGCCCACGTGAACCTAATCGTAACCTAAAATAATTCTTAATGTCTTTGAAAAATTTGGACAATGATCTTGATGATGATGCATCCTGTGGCTCAGGTAAACAGCTTATTTCTTCTGAAGATTAACCACCCTAATGCTACCAGGGGGATTAGGTTAGCATTAGGGTGGTTAAACTTCAGTTGATAAGAACTGGAGGGGGACAAAACATCAGGTTATCGGTTTAAGATAGGTTTGGCCAGTTCAAGTCATCTTTAATTCATCCCTTAGCATCATAGTCTAACAGCAGCCATTGAACTGTCACTGGAGAACTTAACGGATGGCACCTTTTAATTTAGTGTATAAATTTGGGTAACTACAGTATGTGAAAAAGATGAATTACAGAATATTGGAAATGAGGGTCAGATACTGTTTTACATATATGATGCAGTCTGATGTATCTTTGTTGATTTGAAAGTAAACGTTGTTACATTTTCTTATTTTACACAGTGACACTTAGGTCAATGTTTTTTCCATTCTTTATCCCAATTCCATTCCCTTGTGATATGTATCGAGGAAGACGATACTATATAGATCATCGTTCGACACCATTAAGAAGTACAGGTGATGTTAGGAACCCTTCCTAATGACTTCCTACGTGTGGCACCAACCCAGATTCAGACGCAGGAGGAGGCTGATCGAGCAGCTGCCATGCGCCTCCAGCACCAGATGTATGCTCAGTCACAGCCAAATGTGGGCAGACTCCAGATGACAATTGCCTCTGCAGTTTTGAATAAAAATTATGGGATGACACGAATGGATCCTTACGTTCGAGTGAGGTTGGGTCATTACGTGTACGAAACACAGACAGATGTAAATGGAGCAAAGAATCCTCGCTGGAACAAGACTTTTCAAGTATACCAGCTTCCAAAGGGAATTAACACAGTGCACATAGAAATCTTTGATGAACGAACTCTAACAGATGACGAGCTGATTGCTTGGGTGAACCTTACCATCCCAGAAGCAGTGTTCCAGAGTGAGGTTGTGGATGAATGGTACAGCTTGACTGGTAAGCTTGGAGATGGTCAGGAAGGCACGATAAATATTGTCATGTCATATGAGACAGGCCCGATCCTACCACAGGATCTAAACATGAGGCCGGTGATAATGATGCCACCTTCCGGCTACACCTACCCAGGCTATGCTTCTGTGCCTGTTTACACCTTACCACCCACCCACCAACCTCCTGTCTCTACTCCCCCACAACCAGTCATATCCGCCGAAGATCTGAAACAGGTTGAAGAGATGTTCCCAGATGTGGATGCTGAAGTAGTCAAGTCGGTGCTGGAGGCATCAGGAGGTAACAAAGAGGCAGCAATCAATTCCCTTCTTCAGATCCAAGATTGCTAAACCCCACTCCCCCTCCCCCTTGAAAGAGGAGCACCACAGATATGGAATCAAACTTTAATTAGCAAAGTATGATTGTATGATTATTTTTTAAAATTTCAAAAGTTTCAGATGTTTAAAAGAATGGGAAATATTTTGTTGTAATTCATGTTTTTTGAGGTTTAACAAAATCATTGAAGTATGATTGTAACTAATTCTTTCCATAAGGCTTTGAATAGTATTATGTAATTTTTATGTCAAATGTAATCATGATGTTGATTGAAAATAATGATATTCAGAGGTGCTGCTATATCGTCTTCATTTAACATTTCTGCTAAGTTGGACTCACAACTTCATTATCACACACTTATATATGAAGTAAAATATTCCTATATTGTGTAATTTTTCCTGTACAAAATGGTAACATTTACTTATTTTGTGCACTGATGCATATGATGACCAATGTTTTATTCTCTCAGGGTATGGAAGTCAACTTTTTCATGGAATTAAAGATAATGTGCTCAAACTAAACATGGGTATAACCTGATACTTAAAAAATTAAGATTAAAGTAAATAAAAGAATGTCAGTGAATGTGTCTACTCATAATATTAGAAGTAGAGTCATTATTATTATTATTATACATGTTTAAGTCCAAAGGTGACATGAAGATAATGATGTGCCCTTAAAGAGAGCATCTGAAATTAAGAGGTGTGTCAGGTGATATTTCCCATATATATTAGTGCTACAGTATCTACATTTAAAACATTCTTGTATCTTTCTCTTGCTTCCTTTCATTGCCATAGCATAGTTGCTGCTTATTTAAATAACAATTGAAGCTGTTAGAACAACAGCAAAGCTCGCCTATTTGACAAATTTTTATCATTATTTATAACCAAAATTTGGAACGAGAAATTAACATTTTGTGAATTTGTGTAATTCACTTAATATTTAACAAAGTTACTCAATATACCATTCAGTATTATTCCCTAAGGCAAACTCAGTGTAACTTGATCCAAAACTTATTTCAAGTTGGGTCCCACTGCAGAAGTAGGTGCTGGGTTGACAGCATAAGCCACCACAAATTCTTGGAATAGGCGAGCGAACAAGTGCCTACACCATTGTTTGGAAGTGAAGCAAGATATGGATATACAGTATTGGTATATTGGAATTCATCTTTTCAAGAACCACAAATGGTTCCCATACTTATATTGGACCAATTCCATTTAAATCTTTTCTGAATATCTTTCTGTAACTGATGTCTCATTCAACCCCTTGAGAGATTAACTAAAGCGTTTTGGCTATTGACTAGGTAGTATACCATCAAGTTAGTGTTAAAGACTGAAGCAACAAGAGACATTTGCGGAAGAATTATGTACACTCGGTAAAAAAGTATCTTTACAATTCTTGTGCGAAACAAAATGACACCACGAATGAAGATTTTTTTTAATAAAGTCCCATGAGGTATTCTGTTATTCACCAATCATAATGCAACAAACTAATTTTATATTTTGAATGAAATAACTAAATTAGGTCAACCTTAATAGGTAGGAAATGTCTTGCAAATACATCTACCAACCGTAATGAAACAACAGGATTGTTCAGTTCCAAATTCATCAGACCCCTCCTGAAAGATACTATTTTTACCGAGTATAGTTTGGCTGTATAGTTTGGCTTCATTACCAGCATATGTGAAGCAGTCACCACTTGCTTGCACATAGAATCATTAAAATGTTGTGGGAAAGTAAGAGAGAGAGAGGAGAAAATGATTGAAAGGTGCATATAGGAGAAACCAAAAAGATATAGCATGGGAAAAAGCATTCTCTGACTGGTACTTGTGGAGTGTGAGACGGTGTGTCATTGATGCTGTGCTGTACACGTGGCCAATTAAAACAAATTTTAATGAGAGAAAGATAACCACTTTCATTCCTCTCACAGTAAAGCTTCTGTGGGTGACTTGAGGGCATGTGATAAACAAGTAACTTAAATTATGAAATAGATTTATTTTGTGAAATGTCCAAGTGATAGGCAAATGAATTGGAGTTGATGTACAGTATATTTAGAATATTTCATCAGAACAGAAAATAATGAATTGGACTACCTGAGTGTATCAATAAATATATTATGTTAAAACACGATAGATGCTTGTTTTGTTATTGTATTTTTTTATTGGCCTCCCTGAATATTTTTTAAATATTATTCATTTAATGCATATAGAATTGATATAAATTTAAAGACAAGTTATATAAGCAATTAGGGATTGTAGTGGAAGTTCTGGCATAACAACAATTTGCTATGATTGTTAAATATAATATTATAAACGGTCATTGTAGACCTCCTTATTTTCCTTCACTTTTAGTTGTCACAAATCAGTGGATATGAAGAAAGTTTGCCAAGTAAAATGTACTTAAGCATAAAAGTGTTATAGAAAAGAATGTTTTAATGATATTGTGAGTAATCTAACAAATTTATTTAATAATATTTTTTACAGGAATTAGATATAGTTATTACATACCATATTGTATTTGTAATGTCAGTATGTTGCAATAATGATATTAAATATACTATACCATTTAATCAGTAATATTAACTACGTATATTGCGAATTTTCCTTTAAATGCCTATACTTATTCATGATTAATGTGTAATGTTTCTCAGTTTAACAATGCCATCAGTAACTAGACATGCCTCTTAATTTGGCAAATCCAGTGAATGTGTTCAAGGTGATTCACTGTACCAGAATTGGGTGTAATTCATCAGTATGTAAAATATTGGATCTACTGAGATTTGACACTTGATTGACTGACTGCTAGTGTGTGGATGACTGATTCTAGCATTTAGGTGAATGGGAGTTCTTTCATTCTAGTGTTTGGATGGTTTAAGGTGGCTCTGTGCATTTCAATCTCAGTAAAGACTACACAGTTATTTCCAATTCCTGGGATAGAGCTTCATATCTTTATTTTTCTAACTGTTATCACAATCCATTATACCACAATGCAACCAGACTTTAAAGTCTCTGCACAGTTTAAATAGTACAATGAAATGAAGTAGATCACATTATTAAAACCATGAGAACAGTTTGTGCTTTTGGGCTCACAGATTATAAACCCTGGCTTCTTCCTTGGTTTGGGTTAGGTACAGTACCCTCACTTCAGCTGAACAGTCACTGTATTTAAACATTTAATTGATCACCTGAAGAATCTCTACCCCGGCTTGTTTCACAAGCAGATTAACCATCCCAACACTATTTAAGGTAGTTAATCTGTTGGTGAAATAAGCTTGGGTGGAGATTCTTCAGATGATCCCATTCAACTTTCAGTGTAGTTAAAGCCAAGAGAATTAAGTCTTGCTATGTGGAGTGTGACATAATTTGTAGTTAACTAATTATTTTTTTAAAGATACATTGTCCAAGGCATAGGGTTGTGAAGAGGATTATGTTTACTGTATTCTTAGTGGTAGAGTTAACGTTAAACATGGTGTGAAGTACAGTAGTAATAAATGGAGTAATACCTGTACATTTAGAATTGCTTTCAGAGAAAATTGATATATAAACCATTAGTAATGACCATAAACTATTTTAAATACTGAACAGAACCAGAATAACAATATGGATCTAGATGGTTATTGAATATGGTTGATATGTATTTAGTATAGGATGAGTAATAAGGATTCTTAATATCGTCTACCAAGGTTAGTAACAACATAATTATTAATGATAATTTATTTGTTTATTTTTTAAAGACTGTCTTAATCATTAATTTTTATATTGTTCAGTCTGTTTGGCTATTTTAAGTGAAAACTGAGGGTGTCATTACCTATGTAACTTGCCCATGCATGCATAAATGTTTACAAATACACATGCACAGAACACAAGAGAAACACTCAAGAAACATACAGTTTTTAGTTTATGCTGTCTTCTACTACTGTATTTATTAAAGTATATTTAAAGTCTCACATATATGGATGGTTACTACAGTATATAAAAGTCATACTAACGGTTGCCAGTATTATCACTTACGATACTTAATCATGTTGCACCTTTCAGAGATTTTTTTTTTATTACTCATACCTCTTGTTTGAATAATATTTCAAACTTTGCATGTACTGTACTTTATAAAAACTAAGAAGAATTAACATTATGGTAATGAATATTTAAATACATTTTAATGCAGCTTTATTCTGTTTTCATGTGTCTTTTAAACACTATGTTAGGTTTAAAAATTTAATTGGTGAATTTGGGTACCGGTAGTCAGTTTTAAATTTCATATTTATAAACAATTTCATATCTCACTCTAAGGTGGAAACAAGGGGCAGGAAGTTAAGCAATTGTGTCTTTGGCAAATTTGAGTCCAAATTTATTTTATTTCATGTCTTTCTACCGATCTGAGAGATATAGTTGAGGAACCTCGTTTTTACATTTTTTAGGATGCTGGAGACTTCATAATTACAAATGTTACCAAAAACAAAGGCATTCAGTTACTGGGGAAAATGTCATATAATGTAAGTTTAATTGCACGTGTACTTTCCATGTTTGGTTTCTGAGCTGTAAATGTAGAACTATAATAATGAGATGTGTTCAGTAAAGGGCTTGTTCTACTATATAAAAAAACTATACTCAGCCACTGTGTATTAGCCATAGCCCATGATTTGGTTCTTCAATGTCATATAAATCAGTTAAAAAACAAAGTCACATAACAGCTTTAAATAAAAACTAAAATGTAATACTGCATCTTCTTCCTCAATACAGAATAGCTTCCTCATATCTAGAAGACTATCCTACTGATCATTTTAATAATTATTTATATCATGTGATTTTCAGTGTTATATACCGGGTAATTTCTTATTACTCTTGTATGACAGATTTTGTTCAAATGGACTCTTGGCTTCTCAGTAATGTCACTTGTAAACTTTCCATTATTGGTAAGGGATCTGTATTGGACATCATTAAACAATAAATGGTCTCCTGATATAAAAAA
>Hyas_araneus ENA|HAAI01017433|HAAI01017433.1 TSA: Hyas araneus, contig HaCtg18713
ACAATCGTTCAGGCGAAACTGGCAAAGACACACACATTCTATGGCCTCACAAAAATGGATCCATACGTTCGCGTTCGATGTGGTCACAAAACTTTATTATCAGCAGTGAGTTACAAAGGCGACAAAAATCCGCGCTGGGATTTTACAGTGAATTTTCCACTCACTTTTGGCGTTGACTCTGTTCACTTCGAGATCCTTGATGAGAAGACTTTCTCAGATGATGTTGTTGTTGCAGTTGGTGTCTTCAAATTGCCACAAAAAATTTTCCAAGGTCAAACAGTGGACGATTGGTATCCCCTCACAAATGTTGAAGGCAACGAAAATGAAGGACTTTTGAATTTAGTCATGTCTTATCGTCGTGAAGCCGTTCGAAAAAATGTATCGCCTGCTTACGCAAACACCGCAATGCCAAGCGAAGCAGAGCAACGAAGTCCAGTGTTCACTGAAGGGGATTTCAAGAGCATTCGTGACATGTTCCCAAATCTTGATGATGAAATAATTGAAAGTGTCATGATGGAGTCAGGCGGAAACAAAGATGCGGCAATCGCTCATCTCCTCCAGATGAGTTCACCTTAGAAAAATTTATTATTAACTCAGAAAAAATTAAAAGTTCAAAATGATCTTTAAG
>Litopenaeus_vannamei comp29648_c1_seq2 len=2013 path=[1:0-88 4678:89-89 4205:90-202 91:203-466 355:467-2012]
CCCAACTCAAGCTCAGTCCCAGGGACGTGTGTTTACACTGAAAATGGCATCGTCTGAAGGAGAAAAGAAGACTGAACAACGAAGGAAACAGTTGGCTGAAAGAATATAAACTTAAAAATGGTCTTCCCATTCTTCATACCAATTCCAATACCTCTTAATATGTGTAGTCAGAGAAGATGGCGTGGATATCAAGAACAACCAGTGGTGATGCTGGGAAGTCTCCCAAATGACTTCCTTCGTGTGGCCCCAACTCAAGCTCAGTCCCAGGAAGAGGCAGACCGTGCAGCTGCTATGCATCTTCAGCAACAGATGATAGCTCAGTCACGGCATTCTGCTGTAGGCCGTCTGCAGGTGTCGATTGTGTCTGCAGTGTTGAACAAGAACTATGGTATGACACGAATGGATCCATATGTCAGAATGAGAATAGGGCACCAAGTATTGGAGACACAGACAGATGTCAATGGTGCAAAAAACCCACGCTGGAATAAGACCTTTCAAGTGTACCAACTGCCTAAAGGTGTAAACACAGTTCATTTAGAAATATTTGATGAAAGAACCTTAACAGATGATGAGCTTATTGCTTGGGTCCACCTTCAGATCCCAGAAGTTGTTTTTCAGGGTGAAACTGTTGATGAATGGTACAGTCTAAGTGGAAAACTTGGAGAGAGACAGGAGGGTATGATCAATGTGGTGATATCTTATACGACTGCACCTGCTACTGTAACACCAGTAATGATGATGCCAGGGATGTATCAATACCCTGGTTATACTTCAGTGCCTGTATATACCTTACCACCTGCTCAACAACCAGCTTCACCAGTGCCACCAAGACAAATTTCAGAAGAAGAACGAAAGCAGCTTGAAGAGATGTTCCCATCTGTTGATGCAGAGGTGGTCAAGTCAGTCCTAGAGGCTTCTCAAGGAAACAAAGAAGTTGCAATCAACTCTCTCCTTCAGATGCAGGAGTCCTAAACCTGACTATCCTATAGTCATCACATTATTTCCAAAGTATAGTTGATACATAATTGAAAAGGTGGAAATTTGTAAAATCACATTTATCTCTCCCTTAATGTATATCCATAATTTTGTTTTTTGAAAAAGTATCACATAATGTTGATGTTTAATTGCAAGAACTATATGGTACTCCAATCATATTGTCTTTAACCAAGGGTGTATAATCATTATATTTATGTTTGCTTTTAAACTATAAGTAATGTATGAGATAATTATCCATCTGTTTTACACTTCCTTCATATATATTGGATGTTTATAAATCTGTGCATTTCCTTGGTTTGATTGGTGGCATGTAAATTCTACATGTAGTATATAATCCTGAATTGAAATACATTCATTATGGGAATATTTATATAAGGAACTATATGAACCTGATGCAGCCAGAGAGGCATCTGTGAATGTGACAAGCCCACAGTGAGTTTAGTGTATTGACTCTGTATATACATAGATATCTCCACAAGTTCTTAGGTACCAATGAGTTAATCACTAGTCTGACTTAATGCGACCGGTTTATCCTTCTCCATGATTTTTGCATTTTTTATTTGATTTTCCTCATAGTATTGGTAAAAACACTGTAATGATTATAATGCCAATAATAGGGATAACAGCATCAATATTGGGCATGGCATGTACATGCATGCCATGCCCTTTGTGTGTTTAATTAATTTTTTTTTTAATATATAGATGGTTCCACAATTACTAAGTCACCAATGAGCCAATTGTGAGTACAACCCATCTCATGTTTACCCTTTTCCTTGATTTTGAAAAAAAATCTTATATATAATATTGTTGTTAATAATGTCTATAACACTATAGTAATTATGAAGTCTATGATGAATATAACAATATTGATAGAATTAATAATAAAGACAAAGTTTTTCCACAACCTTGAGGAAACATGAAATCAGGTGAGGTCACAAGGACTACTAATTGACGACTCCTTTGTGGCAAAGTATGTACAGATATATTTCATGAAACAATACTACAGTGAACACAACA
>Macrobrachium_nipponense_ ENA|GCVG01035440|GCVG01035440.1 TSA: Macrobrachium nipponense c87172_g1 transcribed RNA sequence.
AATCAAGACAGGTGGCGTTGATTAAGCTTATTTTAATGTATTAACATAACTATACTATCCAGAGAATGGAAAATGTAAGATGTAAAATGTAAAAAAAGATCATAATGACGATCTCGGCCTCCTTAAGCGCAAAAAAGTGAACGGATTCCTGTCACTCTGGCGAAGAAGAAGCAGTCAATGAAACGCACCCAGTCCAGGGGCAGCAGCCAGTGTTTACATTCAGGCCGAAAATGGCAGCATCTGCGGTGACAGATAAGAATGAAGAGCGACGCAAACAGGTTATGTTGGGGACCCTTCCCAATGATTTCCTTCGAATCACCCCAACCCAAGCTCAGTCGCAGGAAGAAGCTGACCGAGCAACAGCTATTCATCTGCAACATCAGATGATGACTCGTGTTGGTCGTATTCAGGTCTCTGTTGTGTCTGCAGTTCTGAACAAAAATTATGGAATGACACGAATGGACCCTTATGTTCGCATGAGAATAGGACATAATGTCTATGAAACTCAGACTGATGTTAATGGAGCAAAAAATCCACGCTGGAATAAAACTTTTCAAGTGTATCAGATGCCAAAAGGGGTAAATAATATGAGAATTGAAATATATGATGAAAGGACACTTACTGATGATGAATTGATTGCATGGACTTCAATTCAGATTCCTGAAGCTATATATCAGGGCGAAGTTGTTGATGAATGGTACAGTCTTACTGGCAAGCTTGGTGATGGACTAGAGGGGACAATTAATGTCGTATTATCCTACTCTACTGCTCCAGCTCCTGTGGCTCCTGTTGTTATGATGCATAACATGTATCCCTGTTCAGGGTTTGCTTCAGTGCCTGTTTATACCATGCCACCACCTCAGCAACCACAAAGCACCTCACCTCAGCCTCGACCCATATCAGAAGAAGATCTGAAGCAGCTTGGTGAAATGTTCCCAGCAGTGGAGTCAGATGTAGTAAAATCTGTTTTGGAAGCTTCGTATGGAAACAAAGAGGTTGCCATTAATAATCTCCTTCAGATGCAGGACACTTGAACTTGACTGACTAAATGGTTATTTGATGACATAATAAATGATACATTGCATTGTGTTTAAGTTAATATTCAAGGTTTAATTTATTACTGTACAGGGTATATAATTTAGTCATGACATTTGTTGCCCCCTTATATAGTTGTTTACAGCTGAAAGTGGTATAAAAATTTATGTACATACACACACCTAAACCACTTGTGTAGTTTTCCAGTTTGGTATGTGAGGTGTATTTAATTGCCATCTTTGTTATTTTAATTTTATACCAAGTAGAAAATTTGGTGACGTGTAGCCCCAAATAATTAGAAGCCATCTTTAGTTTTTGAGTTCATAGGTTGTGAAAATCTGTATTTTGCATTGAAGGTTTTTGGCTCGGTGGATATATATTTGTTAAGACTTATTCTGAGGTATTGTCAGTTTCACTGTATTCACAGAATAACACACTTATGTTTTAATATTGTCAATTGTTTGTTATTTTTTAAAGCCATGAGGTAAAAGCTTCCTCATTCATTCTAAAAAAAAAATAGTAAAATCTGGAAATTTACTTTGAAACCACCACAGATTAATTACAGATACTACAAGCTGTTGCATCACAATTGAAATTTTGAAACCTAACTCTGGCATCAAGTGGTATTCTCATTGCATTCATCAGAAAAGTAATTTGGTTCCTTGAAAACTGAAACTGATCTGGCAAATAAGACACTAACAGGGGTATCTTGGAGGGAACTCAAACAGTTTCAACCGTAAGATTCTTTTTGTGTGGATCTATTCCAAGAAGCAAACTGTCTATTAAACTATTTACACTTACCACCGACATGGTACTGGCTGTGACAGTTGCTGTAGGTCTGCTCTGTGTAATTTTAAAATTTCTTTGTGATATTCTAATTTTCTTTCTTTTTGCTGTCATGCACACAGCATTAATTACTTTCTTTTTTTACTGTCATGCACACACAGCATTAAATCACTATTCTCCATATTTTCCATTTATAAGTCTTGACTGTTTTGAACTGAACACTGTTTGTACTCATCATTTTGTATCACCCTTCATGTTCATCAGATTTGCTCTGTTCATGAAGCTAACATTAAGTGATTTGGGTATTTCTAGGAGATATGAAAAGGTTAACTCCCCTTTATACATGCTGAAAAAGTTTAATAAGAGAGATTTATAGATTTACTGAATTAGTTATACGAAGTTGTCACCACAGTAGCTTTGAATTTTAGTTTATTCTTCATATATCTAACCCCGAGTTTTATTTTTCATGTTATCCATTTGTGATTTCTGTTGATTTTGATGTTTATGAACAAGTCTCCACGGCTGGGATCTGTTTTTAGAAGTAAACTATTTTGTCTAAGTGGTGCCTGTGCTTTTATTGCTTTAGTATATATATGTAATATTACAGTGGTTGCACCTAAATGGCATAGCTGGAAATGGTAAAATTTATCAAATTTTATCTAAATACAATGCATATTAAGCTG
>Neomysis_awatschensis ENA|GDFV01013795|GDFV01013795.1 TSA: Neomysis awatschensis My_CDS_13421-1 transcribed RNA sequence.
ATGTTCGACATGTTCTTCCCATTATTCATTCCTTTTCCTATACCTATCGGATCCCGACGAAGAGATTATTATTACACTTATGAACCTCATGAATCCACAGTTCTGGTTGGAGCACTTCCCAATGATTTCCTTCGAATCCCCAACACAGTGCCTCAGTCGCAGGAAGAAGCTGATTTAGCTGCAGCTCAACACCTGCAGAACCAAGAGATTATTCAAGCCCAACAGCAAGTTGGTAGACTTCAGATATCTGTTGTGTCAGCAGTTTTGAATAAGAATTATGGAATGACTAGAATGGATCCATACCTTCGCATGAGAGTTGGTCATAATATTTATGAAACTCAAACTGAATTTAATGGGGCCAAGAATCCTAAGTGGCACAAGACTTTTCAGATATATAATTTACAAAAAGGCATAAATAATATTCATATTGAAATATTTGATGAGAGGACCATCTCCGATGATGAAAAAATTGCTTGGGTTACCATTCCAATACCTGAGACTATATGGCAGGGTGAATCAGTTGACGAATGGTATACCTTAAATGGAAAGCTTGGTGAAGGGAAGGAGGGAAGCATCAATCTAGTCATGTCTTATTCAGTTGGTCCCCCTCCTGCTACATCGGTGCCCATGTATGGCTACAGAAACCCATATGGCCAGGTGCCAGTATACCAAATACCCGCTCCTAACTTTTACCCCACCGGTGTCCAACCTAACCCAACTCCTGCTCAAGTTGTTATTACAGAAGAAGACCTTAAACAGGTGAGCGAGATGTTCCCTGACGTCGATAAAGAAGTAATCCAATCAGTTATGGAGATTTCACGAGGAAACAAAGAGACTGCCATTAACTCCTTGTTACAGATGCAAGTTACGTAA
>Pacifastacus_leniusculus_1 ENA|GBYW01014883|GBYW01014883.1 TSA: Pacifastacus leniusculus comp24102_c0_seq1 transcribed RNA sequence.
ACCATCAAGATGGCATCGTCGACGGGCGGCGAGAAGTGCGAGCAGCGCAGGAAGCAGGTGATGTTAGGAGGCCTTCCTGATGACTTCCTTCGTGTAGCCTCGACACAGTCACAGTCACAGGAGGAGTTTGATCGAGCAGCTGCTATGCACCTCCAGCACCAAATGTATGCTCAATCACAACAAAATGTGGGGAGGCTCCAGATGACAATTGTGTCTGCAGTTTTGAATAAGAACTATGGAATGACACGCATGGATCCATATGTACGAGTGAGACTGGGCCACTATGTCTATGAAACACAAACGGATGTAAATTTCTACCCTCC
>Pacifastacus_leniusculus_2 ENA|GBYW01042445|GBYW01042445.1 TSA: Pacifastacus leniusculus comp39443_c0_seq1 transcribed RNA sequence.
AACACAAACGGATGTAAATGGAGCAAAGAATCCACGTTGGAATAAGACTTTTCAAGTGTACCAGCTCCCAAAAGGAGTTAATACAGTCCATGTCGAGATCTTTGATGAACGAACTTTAACTGATGATGAGGTGATTGCATGGGTGAACCTTACCATTCCAGAAGCAGTATTCCAGGGTGAAACTGTAGATGAATGGTATAGCTTAACTGGTAAGCTTGGAGATGGTCAGGAAGGCACAATAAATATTGTCATGTCATACTCGACTGCCCCAATCCTGCCACAGGCACTAAACATGGGACAAGTAATGATGGTTCCACCAGGAGCATATACATATCCGGGTTATACCTCTGTGCCTGTCTACACACTCCCACCAACTCAACACATCCCTGTTGCTACTTCTCCTCCACAACCAGTTGTCATATCTGAACAAGATCTAAAACAGGTTGAGGAAAACAAAGGGCGTG
>Palaemon_argentinus_ ENA|GEFN01012003|GEFN01012003.1 TSA: Palaemon argentinus c19689_g1_i1 transcribed RNA sequence.
TATAGTCTTAGTGGCAAGCTTGGTGAAGGACAGGAGGGAACAATCAACATTGTTTTATCATATTCGACCACTCCAGCTCCAGTAGCTCCTGTTGTTATGATGCATAACATGTACCCATGCTCAGGATTTTCCTCATTGCCTGTATATACCATGCCACCACCTCAGCAACCACAAAACACCTCACCTCAACCTCAGCCCATATCGGAGGAGGATCTGAAACAACTTGGCGAAATGTTCCCAGCTGTGGAGGCAGATGTAGTAAAATCGGTGTTGGAGGCTTCATTTGGAAACAAG
>Parhyale_hawiensis phaw_30_tra_m.024135
ACCTTTGTTAGGTATTCCTTGATACTGTCAATCAGGCAGTAATATTGTTGCAATTGCTCCGTACATACAATCATTCTATTTACTACATATATAGTACATACATCCGCTACGCTTGGAGCAATGCTACCACTGCGAAGGTCTATTTCACAGTAGAGATTGACAATGTTGCACACAACATTCGAACCTTTAGATAGGCGTGTTGCAACAGCTTGAACAGCTGTAATTGGGTTACGTGCGTGCTCCTTCGTAAAAAGCATTTAGCCTAGGTATTTAGTAAGTTCTTTGTTCTGCAAGAAATATGGCTTCATCTGCTGTGAACGGGATGAGCAGTAATCATGAAGAATATAGAAAACGGGTCACATTGGGTCCCCTGCCTGCCGACTTCCTACGTGTTGGCAGCGATGCCACCACACAGCGGCAGCAGCAGGAGCAGACCGATCATGCCATGGCAGCTCAGCTGCAGATGATGAACAGAACACAGCCAATTGTTGGTCGCCTGCAGATCACTGTAGAACGTGCCACTCTCCACAAGAACTACGGCATGACCCGCATGGATCCCTATGCTCGCCTGCACTTCGGTCAGCAGATGTTTGAGACACACACAGATCAGAATGGAGCCAAAAATCCTGTGTGGAACAAGACCTTCTACATATACCAGATGCCCCGAAGCCTCTCGAGCTTCCTATTGGAGGTGTATGACGAGCGCACCCTGTCAGAGGACGAGAGGATAGCTTGGGTCACTGTGCCCATACCTCAGAGTATAACGCAGGGTGAAATCTGTGATAAATGGTACAACCTTTCTGGCCGCCTTGGGGATAACTTGGAGGGCAGCATCCATGTCATTATGTCATACGAGACGGGTGTAGCTCCACCAGTGACTCCAATGATAGTGTACGGAGGTGTTGGCTATCCTTCCATGACGCCCTACGCGTCTACCATGCCTGTATACCAGACTGGGCAGCCTGCTCCTGTGCCTGTGCAGCAGCGACCTCCGCCTCCTCCAATTACTGACGACGATGTCAGGCAGGTGAACTCCATGTTCCCCAATGTGGACGCCGACGTTGTGCGCTCCGTCCTGGAAGCCTCAAATGGCAACAAAGAAGCCGCTGTAGAAGGGCTGCTGGCTATGCAGCAGTCCGAGTGATCACCTCGTGCCTCGTTTTTGCTGTTAATTTGTTAGAGCCTCCCGCGCTCGGGTCCATGACGGTGCTTTTCCGGCCTCGGTTATATTTTCGGTGGAGGGTGGGATGCCAAAGTTTGCATTGTGCTTGCTCTGTGTTCTATTATCTACCACTTCCTTTACTTTTGTGCCAGGCTGTGCTTCCTTGCTACAAAAACTTCTTTGTAGGACAGAGAAACCCTGTAGCAAATTAACACAGCTGGGTAAGAAGAAGATTAAGTGTGTGTGTGTGTCTTATCATGAATAGCACACTGTACTGTTTACTTCACTTGAAGGGCTTCACTGCGACGGTGATCCAGTTCATGGTTTGTTCCCTTTGTTTACCAGTACCCACGTAACTGGGCCGTAAGGAATGCTAATTTTCATATAGCTAATAGACCTTCACTTATCCAACTTGCACTGGTTGATTCCTTTGTACATGACTCAGAAACTTCACCTAAATTCAACCTCTCCTTGGCAGCATTACAAACGTTATTTTGCTCAGTTTGCAGTCGATATTATCACAAGACCAGCGAAGTGCTTCCAACAAGCCTAGAGCTTCCGTTTCTCTCACCGATTGACTGTTCATATCTAGTCACTTATGGTAAAATATTCTTAGGAAAATTCATCAAGTTGCTGCTCTTATTTATGTCTAACATTTACCGTTCTTGTCTCTATTGTATAATAAATATTGGGTCGTTACGGTTACAATATTGCCGAGAATGTCCCTCTTCCCGAGGCGCTTAGCAGTTTTGGTTCACTTGGCTGCTAGTCCCTGCTGACTTGTTAAAGATTCCTCTATATTAGGTTGGTACCCTGATATCTGCATGACTATGTCGTAAACAATGGCATTTGCCTTGCTCGCTGTCACGCTAGCCATTGACAATAAATTTTATTTGGTCAGCCAACTTAGATTATGTGTCTTTTATGAATGTGTCACTTCTATATAATTGATAGACCAGGACCACGCCAGCACCGAATTTGAGTGGAACAAAAAGATAGCTAAACTTGAAGCAACAACAGCAAGATATTTGAGCGTCCACTTCGTTTTTGTAGAGTGTGCCACGAACAAGCACTGAGTCTGTGTCTATAATCAAAATACGTAGTTCTTTATGTGTATGATATAAGGAATGCTATCAGGCTGTTACCTTTTCACTGTCTGTTACCGGATCTTGGAATTTACCCCACTTACCTATTTTCTTCCCCTGTTGCTACGCCCCCATTTTTTTTGCCATTTCCCTCATACAGCTTGTCAGTTAACCTTCAGTGTAGTTTTTCCTATGAACTTTTCTTTCCTCACGACGCCGTAGGTTCGCTACGTGAGCATGACATTGATGTGATTACTTTGCTAATGGCACGCTTGTGTGTTTGTCCTTGGCCCTACTTTAACCAGGCTGTGTTATTTTACTACACGGACTCTTTATCCTACTGTATTCCTATGTGAAAAATGCCTTTGTAGCGAGGCAACACAGCCTGGTTACGGCGCAGATACTCATGTGATCAGTCATACTTTACCCGATATCTTTCATACGACATACGGTAGCTCTTTATCTTCCCCTAACTTGTGATGTTCCGAGCTTATTGACCAATTACCAGATCCACCGAAACACAGGGACTGTCAATGGGGCGAGCGTTATCTGGGAACGTTGCCAATGCTCTCTAATTGAAGCCCGCAAAGTAAGAAAAGGCTTGAAACAAATGAGCCTTTTTATAGATATATAACCGCCTTAAGATTAAGATGACCTGGATCGAAATAGCCTTGGGCAGCGATACCATGGCGCTGCCGCCCGACACGCATGTGTCGCTTATCTTGTCTTAAGGTCGATGGTGAGACTTTATTGAAATTCATGATTTATTAGATACGGACTGTACTCTACGCTAGATTTATCGAAGTAATAGTAATAATATAAATCCCACAGCCGTGGGCTACAAATTGTTACTGTTTACGTTATTATGCTATAGCGACCAGTTAATGCTGTCGTATTTTGGCTGCACTGTTTCACCACAAGCGCTCTTTTCCCTATTGTATGGCTATAGGGCGAAACAGTAGGGCAAGAGAGAACTAAGCCCATGTAATACAGGGAGCCGCGCTAGCAGGACTACCCAGAAGATGACATAGCCGTTGTTAGGCCTTAGGGCTAGTTACCTTCATGTACCCACTTGGTGTCTCTTCTTATTCTTAGTCTAATCGAAAATATTTTTTATGTTCAATTTCTCTCCTGACTTGCCCCTGGCCGTGTAAATGTTGGTGTGGTCTGGAGACTCGAATCTGTCCCTCTGGTAGTTTTTCTAGAAGAGCCAGATAGATCACCTCAACCCTTGTGTACCCAGCAGACGTACTTGGGACCGTTGCAAACATATGGCCTCATTCCTACAAAATTTGGTGTTTGATCCAGACTTGAAAATTGTAAGGTGGAACAAAAGTGAACACGATAAAGGCTATAAAATGTTCGGCCCTCAGGGGCATATTGTGG
>Penaeus_monodon ENA|GEME01079458|GEME01079458.1 TSA: Penaeus monodon WSV_Locus_1_Tr_14426/20090_Len_1625 transcribed RNA sequence.
TTGATATGTGTTGTCAGAGAAGATGGTGTGGTTATCAAGACCAGCCAGTGGTGATGCTAGGAAGTCTCCCAAATGACTTCCTTCGTGTGGCCCCAACTCAAGCTCAGTCACAGGAAGAGGCAGATCGTGCAGCTGCTATGCATCTTCAGCAACAGATGATAGCTCAGTCACGGCATTCTGCTGTAGGCCGTCTGCAGGTGTCAATTGTGTCTGCAGTGTTAAACAAGAACTACGGTATGACACGCATGGATCCCTATGTCAGAATGAGAATAGGGCACCAAGTATTGGAGACACAGACGGATGTCAATGGTGCAAAAAACCCACGCTGGAATAAGACCTTTCAAGTGTACCAATTGCCTAAAGGTGTGAACACAATCCATATAGAAATATTTGATGAGAGAACCCTAACAGATGATGAGCTTATTGCTTGGGTCCACCTTCAGATCCCAGAAATTGTTTTCCAGGGTGAAACTGTTGATGAATGGTACAGTCTAAGTGGAAAACTTGGTGAGAGACAGGAGGGTATGGTCAATGTCGTGATATCTTATACGACTGCACCTGCTACTGTAACACCAGTAATGATGATGCCAGGGATGTACCAATACCCTGGTTATACTTCAGTGCCGGTATATACCCTACCACCTGCTCAGCAACCAGCTTCATCAGTACCACCAAGACAAATTTCAGAAGAAGAACAAAAGCAGCTTGAAGAGATGTTCCCATCTGTTGATGCAGAGGTAGTCAAGTCAGTCCTAGAGGCTTCTCAAGGGAATAAAGAAGTTGCAATCAACTCTCTCCTTCAGATGCAGGAGTCCTAAACCTGCCTATTCTATAGTCATGATGTTGTACAGTACAGTACAGTAAGTTCATAAAAAAAAAGTGGAAATATGAGAAGTCACATGTCTGTGAAATCATATTTATCTCTACCATAAAATGTATCCACATTCTTGTTTTATTTGAAGAGAATATCACATAATGTTGATGTTTAATTGCTATAACTATATGGTATTTGAATCATATTGTCTTCAACCAAGGGTTTAGGATCATTAGTTGTATTTTTGCTCTTAAAATCTGAATATTGTAAGAGATAATTAACCATCTGGTTTACAATTCTATCACATATATAAGATTTTGATAAATCTCTGCATTTCATTGTTTTAATTGGTGGTTTGTAAATTCTACATGTTGTAATTATCTAAACCCTCTTGAAATAAGTTCTTTATGGGAATGTGTATATTGGAACTGTATGAACTTGATGCATCCAGGATACCATATATGTATGTGACAAGCACACAGTGAGTTTGGTGTAATAACTCCATATATGCATAGGGAACTCTACAAGTTCTTATTTTATTTTGCTTATAGTATTGGTAAGAACACTCTGATAATTATAATGCCAATAATAAGAATAACAGCATTCCTATTTGAAAAAGTAACATTTTTCAAGAAAAATCAAGGGGTAGAATATTAATTGACTACTTGGAGGCTAAGCACTTCTGATGCCATCTATGTGTAGATATATTTCACAAAACATTACTAGAGTGAATATCGCTTATTCCTGGCAACATTAGGTTAAAACACACACACACACACACACACACACACACACACACACACACACACAC
>Proasellus_aragonensis_ ENA|HAEO01029546|HAEO01029546.1 TSA: Proasellus aragonensis, contig comp43390_c0_seq2
AGGCCGCGGGAGTCTAATTTTATCATTTGATTAGTCACTGTTGCACAAAAATGATGCTTCACAGGCTATTAAATTGAATTTTTAGTTTATATAATTTCCAAGTTTACTACATAGTAAACAAATTTTTAGTAGGGGCAAGTATTTTAAAATTTTAAAAATGTACCCTATGTTTGTTCCTGCTACTGTCCCTGTTGTATATTCAACCCGTTCTGTTATTTATCCAAGAAGGTATTACCATTATCAACCTTTACAGACACAAGTCATGGTGGGAACATTGCCTCCAGATTTCTTACGAATACCTACTACACCTATATCACAAGAGGAACAAGACAGAGCAACTGCTATTCACTTGCAAAATCAAATTATTGCTCAAGCAAGGCAACAAAATGTTGGTCGATTAGAGGTAACTTTTGTCAATGCTGCTCTAAATAAAAATTATGGCATATCACGTATGGATCCTTATGTTCGATTAAGAATTGGTAGACATGTTTATGAAACTCATACTGCAGTAAATGGAGCTAAGAGTCCACAGTGGAATAAAACCTTTCAGATTTATAATTTGCCTAGAGGCATAGATTCAATGCACCTTGAATTATTTGACGAAAGAACTTTGACCGAAGATGAACTGATTGCCTGGACACATGTAGACATTCCAGAGAGCGTTTACAAGGGAGAAGTAGTAGATGAATGGTTTAAATTATCAGGGAAACTTGGGGATGAGAAAGAAGGAGTCATTCATGTTATTATTTCTTATACCACTGGTCCTGCTCCAATGCCACCTCCAGTTATGATGGTACCTGGTTACAGTAGTTCGTTTACTCAGGTTCCTGTATATACAATGTCTCCTTCGCAACCCTATCCTGTTACTCAACCTTATCCTGTTACTCGACCTTCACCACCAGAAATAAAGCCTGAAGATATAAAGCAACTTCAGGAAATGTTTCCAAGCATTGAGGAAGCAGCAATCAAATCTGTGTTAGAAGCCTCCAATGGAAACAAAGAATATGCAATCGGTTTACTCCTTCAGATGCAATAATTCATTCGTTTCATGAAAAAAGTTTTAAGGTCATATAAAAATCTGGTTCATTTTATTTTTTACCTACAAAATTGGATAAAAAACTTTCCAACTAGTAGGCCATCAAGAATTTAATTAGTGGCTTTAGTGATGTATAATAAACTATTAAGACTGTTATGTGGCATGTGTATTTTCTGGAAATTTGGATAATATATCAATTCGCCAATTATTTTGCGCTGTTGTCTCATTTAAATTCTCTTTTAATGTTCTATTTCAATAG
>Proasellus_arthrodilus_ ENA|HAEQ01043363|HAEQ01043363.1 TSA: Proasellus arthrodilus, contig comp61316_c0_seq1
TGCATCGAATAGATAACACAGCTATCAATTTAAAATTTTAGTTAACATAATTTCTAAGCTTATTACATATTAAATAAAATTTTAGTAGGGGCAAGTAATTTTGAATTTTAAAAATGTACCCTATGTTTGCTCCTGCTCCTGTCCCTGTTGTATATTCAACCGGTTCTGTTATTTATCCAAGAAGGTATTACCATTATCAACCTTTACAGACACAAGTCATGGTGGGAACATTGCCTCCAGATTTCTTACGAATACCTACTACACCTATATCACAAGAGGAACAAGACAGAGCTACTGCTATTCACTTGCAAAATCAAATTATTGCTCAAGCAAGACAGCAAAATGTTGGTCGATTAGAGGTAACTTTTGTCAATGCTGCTCTAAATAAAAATTATGGCATATCACGAATGGATCCTTATGTTCGATTAAGAATTGGTAGACATGTTTATGAAACTCATACTGCAGTAAATGGAGCTAAGAGTCCACAGTGGAATAAAACCTTTCAGATTTATAATTTGCCCAGAGGCATAGATTCTATGCACCTTGAATTATTTGATGAAAGAACTTTGACCGAAGATGAATTGATTGCCTGGACACATGTAGACATTCCAGAGATCGTTTACAAGGGAGAAATAGTAGATGAATGGTTTAAATTATCAGGGAAACTTGGGGATGAGAAAGAAGGAGTCATTCACGTTATTATTTCTTATACAACTGGTCCTGCTCCAATGCCACCTCCAGTTATGATGGTACCTGGTTACAGTAGTTCGTTTACTCAGGTTCCTGTATATACAATGTCTCCATCGCAATCCTATCCTGTTACTCAACCTTATCCTGTTACTCAACCTTCACCACCAGAAATAAAGCCTGAAGATATAAAGCAACTTCAGGAAATGTTTCCAAACATTGAGGAAGCAGCAATCAAATCTGTGTTAGAAGCCTCCAATGGAAACAAAGAATATGCAATTGGTTTACTCCTTCAGATGCAATAATTCATTCCTTTCATGAAAAAAGTTTTAATGTCATTTAAAAATCTGATTCATTTTATTTTTTAACTTTCTAACTAGTTGGCCATCAAGAATTTAATAAGTGGCTTTAGTGCAGTATAATAAACTGTTTTTAGATTTTGTGTATTTTCTGGAAATTTGAATAATATATCAATTTGCCAATTATTTTGCGCCATTGTCTCATTTAAATTTCATTTTAACTTTCTATTACAATTGAAATAGAATAAATATTAATATTCCAAAACTTTAAATCTAGGTGTTGAAGGGTAGCCTGTTTTAAAATGGACTAGAAATTAAATTCTTGATTTAGTTAAGAAAGACCAAAGTAAAACATAAGGTGGATGAATCATGCCTTCCTTAATGAAGTTTATTGCTCCGTTGTTTCATTGTGTATAAGTGTTCAACTTTGCAACTACATATTATATATTGGAGTAGTTGCATAAATTCTTAATCATATATATTTTAATACCAAATCTTCTTGTTAGTTTTTTAAATCAATTTATGTAAAAATTATGTCTCTTGGAAGAGACAGTGTAAGGCCTAAGTAACGCTTTTGAAGTTTAATTGTTTGTTTAACTGATGAATATTAATTGACTAAATTGACTGTGACAATAAATTAATGTGTTAGAGAACTGATATTTCGGTTATGTACTTAAACAAATTTTAAAGTATTTTATAATATCTTGTTGAAGGAATTTATTCTTACTTTTGAAAATAATTGCCGTTATTCATGTTTTATGAGTAATCAATGCTAGCTTTGCTTATAATTTAGAATGCACCTTTGACTAATAATTTTATTTTTTACTAATAAAATGTAGCTATGAACTTAATGTGATTGATTTCATATTCTATATTCCTAAACGATATAGGATTATATATTATTCCTAGCCATATAATCTTTAAATAAATCTGACAATTCATGTAGGTACGTACTGTAGTTACAGTACTTTGCATTGTGAATCATATATTCGGAATTTAGTTTAAGTAATTAAATTTGTAACATTTTTACTTTTTAGAATGAGGGAAACTGTGTCAACCTGTAGTCTATTACTCAATTCTATATGTATTGGACATTTAAAAATGATAAGGAAATATCATTACTTAATTTTTTGAAAATTGGATTCCTTCACATTTATATCTGGAATGGGCATTACGACAAATATTTGACCAATTGATTACCTTAGTCATTTATATTTATTAAATTAAAAAGTAGGTATTAAATAGGGGTCTATTTAATGGCCTATTTATATATATTTTTAGACACTAACCCTGATCCTCAGAACATATCTAATGGTTATTGATAACAATATTTATGAAAATTACTAGTCATTACTCATTAGAGTAGATTTAATCATATTATTTATGTAGGAAATAATTACAATGGTTTCTCTTAATATTTAATTGTTTGTTTTATTGTACTTGTTTTTCTAATATTTTAGTTTACATTTTAAAACGTGTGATGTGTTAATTATTTAGAGTTACAGGAACTATTATTTGAAATGTCTGTTTATATTTATAAAGGTCTTTTGTAAGCTTTAAAGCATTATGTACTGAGTCAGTGTAACTTTTAAAGGTATTTTCAAATAATTATGTTTCTTTATT
>Proasellus_assaforensis ENA|HAEP01055454|HAEP01055454.1 TSA: Proasellus assaforensis, contig comp278421_c0_seq1
AATAAAATTTTAGTAGGGCAAGTAATTTTTAATTTTAAAAATGTACCCTATGTTTGTTCCTGCTCCTGTCCCTGTTGTATATTCAACCGGTTCTGTTATTTATCCAAGAAGGTATTACCATTATCAACCTTTACAGACACAAGTCATGGTGGGAACATTGCCTCCAGATTTCTTACGAATACCTACTACACCTATATCACAAGAGGAACAAGACAGAGCTACTGCTATTCACTTGCAAAATCAAATTATTGCTCAAGCAAGACAGCAAAATGTTGGTCGATTAGAGGTAACTTTTGTTAATGCTGCTCTAAATAAAAATTATGGCATATCACGAATGGACCCTTATGTTCGATTAAGAATTGGTAGACATGTTTATGAAACTCATACTGCAGTAAATGGAGCTAAGAGTCCACAGTGGAATAAAACCTTTCAGATTTATAATTTGCCCAGAGGCATAGATTCTATGCACCTTGAATTATTTGATGAAAGAACTTTGACCGAAGATGAACTGATTGCCTGGACACATGTAGATATTCCAGAGAGCGTTTACAAGGGAGAAGTAGTAGATGAATGGTTTAAATTATCAGGGAAACTTGGGGATGAGAAAGAAGGAGTCATTCA
>Proasellus_cantabricus_ ENA|HAER01000644|HAER01000644.1 TSA: Proasellus cantabricus, contig c662_g1_i1
TGTCTATTTGATAACACATTTAGCATAGAAATAATCCTAAACACCAAATCATTATTCCCGAAATGGATACTGCTACTTCAGATGATAATGAGCAGGATAAAAAAGAAATAAAAAATACTGAAGAACGAAGAAAGCAGGTCATAGTGGGAACATTGCCTCCAGATTTCTTACGAATACCTATTACGCCTATATCACAAGAGGAACAAGATAGAGCAACTGCTATTCACTTGCAAAATCAAATTATTGCTCAAGCAAGACAGCAAAATGTTGGTCGATTAGAGGTAACTTTTGTCAATGCTGCTCTAAATAAAAATTATGGCATATCACGTATGGATCCTTATGTTCGATTAAGAATTGGTAGACATGTTTATGAAACTCATACTGCAGTAAATGGAGCTAAGAGTCCACAGTGGAATAAAACCTTTCAGATTTATAATTTGCCCAGAGGCATAGATTCAATGCACCTTGAATTATTTGATGAAAGAACTTTGACCGAAGATGAACTGATTGCCTGGACACATGTAGACATTCCAGAGTGTGTTTATAAGGGAGAAGTAGTAGATGAATGGTTTAAATTATCAGGGAAACTTGGAGATGAGAAAGAAGGAGTCATTCATGTTATTATTTCTTACACAACTGGTCCTGCTCCAATGCCACCTCCAGTTATGATGGTACCTGGTTACAGTAATACGTTTACTCAGGTTCCTGTATATACAATGTCTCCATCTCTTCCCTATCCTGTTACTCAACCTTCACCACCAGAAATAAAGCCTGAAGATATAAAGCAACTTCAGGAAATGTTTCCAAGCATTGAGGAAGCAGCAATCAAATCTGTGTTGGAAGCCTCCAATGGAAACAAAGAATATGCAATCGGTTTACTCCTTCAGATGCAATAATTCATTCCTTTCGTGAAAAAAGTTTTAAGGTCATTTGAAAATCTGATTAATTTTATTTTTTACGTTCAAATTTGGGTAAATAACTTTCCAACTAGAAGTCCATCAAGAATTTAATTATTGGCTTTAGTGC
>Proasellus_cavaticus ENA|HAES01028099|HAES01028099.1 TSA: Proasellus cavaticus, contig comp46842_c0_seq2
TATTCTTATTAATAACACAAATATCCCTATCATTTTAAATTTTAGTTAATACGGACATTCAAAGTCATTTATATTTTAAGCTTATAACCTACTGTGGACACATATATATATATACCATTAAAGTCTTGTTGACAAGCACACTGGTATAAAATTATAAAAATGTATCCTATGTTTGTTCCTACTCCTGTCCCTGTTGTATATTCAACAGGATCTGTTGTTTATCCAAGAAGGTATTATCATTATCAACCTTTACAGACAAATGTCATGGTAGGAACCTTGCCTGCGGATTTCTTACGAATACCTACTACACCTTTATCACAAGAGGAACAAGATAGAGCAACTGCTATTCACTTGCAAAATCAAATTATTGCTCAAGCAAGGCAACAGAATGTTGGTCGATTAGAAATAACTTTTGTCAATGCTGCCTTAAACAAAAATTACGGCATATCACGAATGGACCCTTACGTTCGACTAAGAATTGGCAGACATGTTTATGAAACTCATACTGCAGTAAATGGAGCTAAGAGTCCACAATGGAATAAAACCTTTCAGATCTATAATTTGCCCAGAGGTATTGATTCAATGCACTTGGAAGTATTTGACGAAAGAACTTTAACCGAAGATGAGCTAATTGCCTGGACTCACGTTGACGTTCCAGATTGTGTTTACAAGGGAGAAGTCATTGATGAATGGTTTAAATTATCTGGGAAACTTGGCGATGAGAAAGAAGGAGTTATTCATGTTATCATTTCTTACACAACTGGTCCTCCACCAATGCCGCCTCCAGTTATGATGGTACCTGGTTATGGCACTACATTACTCAGGTTCCTATATATACAATGCCTCCACCACAAGCTTATCCTGTCGTGCAACCTGCACCTCCTGAAATAAAGCCTGAAGATATAAAGCAACTTCAAGAAATGTTTCCAAGCATAGAGGATGCAGCTATCAAATCTGTGTTGGAAGCCTCAAATGGAAACAAAGAATATGCAATCAGTTTACTCCTTCAGATGCAGTAGTATCCTTAAGGTTACTTCAACTTAAGTTCAGCGCTCCTGTAAAGTTTAGTTAAACAACTTCCCCAATGACCAAGGCATCAACATTTTGGTGGAAATTTTGTTGAGAGTTGTATGAAATCAAAATGTACACATATGCAAAAATTACTCTGGAATAATCTATTCAGACTCTTGTGTAATTTGTGTATTTTCTCAATATTTGTATAATGTGAATTCTTTACTGTATCGCGATATTTTACACCATTAGGCCTATTTCATTTAAACTTTCTCTCTCCTCTCTGTTGTTTCCTTCAAGGGAAATAAAACTATCTTTTGATGTTTATTGGTGGTCACATTAAAAAAGGAGCCAAGTATTCAACTTCTTGTTTGGTTAAAAAATTTTATTAATTACAAATTCAACTCACTTAATTTTTGGAAGCCAAAGATAAAAATGGTTGATGAATACTGACTTAAGGAGCTTAGTTCAGTGTTAACTCTTTGTGTATACTGTAATTGAGCAATTCTTCAATTACTGTATTGGAAAAAAATACATGTCAACTGAAATTGCATATCAATTCAGTAAACTTTCCAATTTGCTTCAAATATTTTTAAATAGCTATTTTGTGCCACAATTGTATATATGGCGTCTGAGATAGATGATAGCCTTGATGAAGTTTTTAAAACTTTTAATTGTGTCATGCTAATGATGTGCAATTTCAATTACGTACTTAAGAGTAATACTTTGGTGTATCA
>Proasellus_coiffaiti_ ENA|HAEU01046067|HAEU01046067.1 TSA: Proasellus coiffaiti, contig comp58464_c0_seq3
CCCTTAGGCCTGGTAAAGAATCAATAGCGCAGGTTGTTTGGTTTTGTGTATTAGCTTAGAAATAGTCATTGGGATAAATATCGGACTTAATTCATTATTTTCCAAATGGAATCTGCTACCTTAGATGATAACGAGCATGATAAAAAAGAATTAAAAAATGCTGAGGAACGTAGAAAGCAGATCATGGTAGGAACCTTGCCTGCAGATTTCTTACGAATACCTACTACACCTATATCACAAGAAGAACAAGACAGAGTAACTGCTATTCACTTGCAAAATCAAATTATTGCTCAGGCTAGACAGCAGAATGTTGGTCGATTAGAAATTACTTTTGTCAATGCATCCTTAAACAAAAACTATGGCATATCACGTATGGATCCTTATGTTAGACTAAGAATTGGCCGACATGTTTATGAAACTCATACCGCAGTAAATGGAGCTAAGAGCCCTCAGTGGAACAAAAGCTTTCAGATCTATAATTTACCCAGAGGTATAGATTCAATGCACTTGGAGGTTTTTGACGAAAGGACTTTAACTGAGGATGAGCTAATAGCCTGGACTCATGTTGACATTCCAGATTGCGTTTACAAGGGGGAAGTCATTGATGAATGGTATAAATTATCTGGAAAACTTGGAGATGAGAAAGAAGGAGTGATACATGTTATTATTTCTTACACGACTGGTCCTGCACCGATGCCACCTCCAGTTATGATGGTTCCTGGCTATGGCACTACCTTTGCTCAGGTTCCTGTATATACAATGCCTCAACCACAAGCGTATCCTGTTAGACAACCTACACCGCCTGAAATAAAGACCGAAGATATAAAGCAACTTCAAGAAATGTTTCCCGGTATAGAGGAAGCAGCTATCAAATCTGTATTGGAGGCCTCAAATGGAAACAAGGAATATGCAATCAGTTTACTCCTTCAGATGCAGTAATTTAGTCTTTCAGGTTCATTTTATTCTTCATGTTGTATTTCAGTGTAAAGATTTTATAAACAATTCCCGTTCT
>Proasellus_coxalis_ ENA|HAET01012921|HAET01012921.1 TSA: Proasellus coxalis, contig comp20987_c0_seq1
TTATTACTATTAATAACACATCTATAAGTATTTGTGGTGCATTTAAAGGTTACTATATATATTTGGAGGATATAAGCTGCATTGTTGTTACTGTCAATTTAGAGAGAACTTAATCAAACATTGTTACTTGCTAAAAAGCAGCTTTAATTAAATTTTAAAAATGTATCCTATGTTTGTTCCCGTTCCTGTTCCTGGTGTATATTCAACAACTAATGTTGTTTACCCAAGAAGGTACCGGTACTATCAGTATCAGCCTTTACAAACACATGTCATGGTAGGTACCTTGCCTGCAGATTTCTTAAGAATACCTACTACTCCCGGAACACAAGAAGAACAAGATAGGGCAACTGCTATTCACTTACAAAATCAAATTATTGCTCAAGCAAGACAGCAGAATGTTGGACGTTTGGAAGTAACTTTTGTTAATGCTTCCTTAAATAAAAATTATGGCATATCACGAATGGATCCTTATGTTCGACTAAGAATTGGCCGACATATTTATGAAACTCATACAGCTGTAAATGGAGCTAAGAGTCCACATTGGAACAAGACCTTTCAAATCTATAATTTGCCCAGAGGTATAGATTCTATGCACCTTGAATTACTTGACGAAAGAACTTTAACCGAAGATGAATTAATTGCCTGGACCCACATTGACATTCCCGAAATTGTTTACAAGGGAGAAATAGTTGATGAATGGTTTAAATTATCAGGGAAACTTGGTGATGAGAAAGAAGGAGTTATTCATGTTATTATTTCTTACACAACTGGTCCTGCACCGGCTCCACCACCAGTTATGATGGTACCTGGTTATGGCAATACATTTGCACAGGTTCCTATCTATACAATGCCTCCAACTCAGCCTTACCCCACTCCTCAACCTGCACCAGATCGGAAGAGCGTC
>Proasellus_ebrensis ENA|HAEW01016490|HAEW01016490.1 TSA: Proasellus ebrensis, contig c17436_g1_i1
ATTTGATAACACATTTAGCATAGAAATAATCCTAAGCACCACATCATTATTCCCGAAATGGATTCTGCTACTTCAGATGATAATGAGCAGGATATAAAAGAATTAAAAAATACTGAAGAACGAAGAAAACAGGTCATAGTGGGAACATTGCCTCCAGATTTCTTACGAATACCTATTACACCTATATCACAAGAGGAACAAGACAGAGCAACTGCTATTCACTTGCAAAATCAAATTATTGCTCAAGCAAGACAGCAAAATGTTGGTCGATTAGAGGTAACTTTTATCAATGCTGCTCTAAATAAAAATTATGGCATATCACGTATGGATCCTTATGTTCGATTAAGAATTGGTAGACATGTTTATGAAACTCATACTGCAGTAAATGGAGCTAAGAGTCCACAGTGGAATAAAACCTTTCAGATTTATAATTTGCCCAGAGGCATAGATTCAATGCACCTTGAATTATTTGATGAAAGAACTTTGACCGAAGATGAACTGATTGCCTGGACACATGTAGACATTCCAGAGTGTGTTTATAAGGGAGAAGTAGTAGATGAATGGTTTAAATTATCAGGGAAACTTGGAGATGAGAAAGAAGGAGTCATTCATGTTATTATTTCTTACACAACTGGTCCTGCTCCAATGCCACCTCCAGTTATGATGGTACCTGGTTACAGTAATACGTTTACTCAGGTTCCTGTATATACAATGTCTCCATCTCTTCCCTATCCTGTTACTCAACCTTCACCACCAGAAATAAAGCCTGAAGATATAAAGCAACTTCAGGAAATGTTTCCAAGCATTGAGGAAGCAGCAATCAAATCTGTGTTGGAAGCCTCCAATGGAAACAAAGAATATGCAATCGGTTTACTCCTTCAGATGCAATAATTCATTCCTTTTGTGAAAAAAGTTTTAAGGTCATTTGAAAATCTGATTAATTTTATTTTTTACGTTCAAATTTGGGTAAATAACTTTCCAACTAGAAGTCCATCAAGAATTTAATTATTGGCTTTAGTGCTGTATAATAAAGTATTAAGACTTATGCAGCCTGTGTATTTTCTGGAAATTTGAATAATGAATCAAATTTGCAAAATTATTTTTGCCCCGTTGTATCATTTAGATTCTCTTTTATTGTTCTATTTCAATAGAAATAGAATAATTATGAAAATTCCAAAACTATCTAGGTGTTCAAGGGTAGCCTGTTTGTAAATGGACTAAGAATTAAATTCTTGATTTGGATAAGAAAGACCAAAGAAAACAAAAGGTGGGTGAATCCTGCCTTACGATGAAGTTTATTGTGTATAACTTTTCAACTTTACAACTACATATAATATATTGGAGTAGTCACATAAATTGTTAATCATATATATTTTAATACCAAATCTTCTTGTTAGTTTTTTTTTTTTAAATCAATTTAT
>Proasellus_escolai_1 ENA|HAEV01003400|HAEV01003400.1 TSA: Proasellus escolai, contig comp5713_c0_seq1
GGGGATGAGAAAGAAGGAGTCATTCATGTTATTATTTCATATACAACTGGTCCTGCTCCAATGCCACCTCCAGTTATGATGGTACCTGGTTACAGTAGTTCGTTTACTCAGGTTCCTGTATACACAATGTCTCCATCGCAATCCTATCCTGTTACTCAACCTTATCCTGTTACTCAACCTTCACCACCAGAAATAAAGCCTGAAGATATAAAGCAACTTCAGGAAATGTTTCCAAGCATTGAGGAAGCAGCAATAAAATCTGTGTTAGAAGCCTCCAATGGAAACAAAGAATATGCAATCGGTTTACTTCTTCAGATGCAGTAATTAAAAAAAAAAAGTGATATAAAAGAGGCAGT
>Proasellus_escolai_2 ENA|HAEV01063774|HAEV01063774.1 TSA: Proasellus escolai, contig comp104382_c1_seq3
TTATCAACCTTTACAGACACAAGTCATGGTGGGAACATTGCCGCAAGATTTCTTACGAATACCTAATACACCGATATCACAAGAGGAACAAGACAGAGCAACTGCTATTCACTTGCAAAATCAAATTATTGCTCAAGCAAGACAGCAAAATGTTGGTCGATTAGAGGTAACTTTTGTCAATGCTGCTCTAAATAAAAATTATGGCATATCACGATCCGTTAAAATTCTTCCGACG
>Proasellus_grafi ENA|HAEX01018256|HAEX01018256.1 TSA: Proasellus grafi, contig c19767_g1_i1
CTCAGGGGTAGTGGAAAGAAAGTACAGTATACAACAGCGACAACAAATTATTATACACAAATCTTAGTTGGCCCTAGCAATGTAGAAAACCTTAGATTATAGCTTTGTCTATACTGTCGGCACCTAAGCCTAGCTTATAATCCATGTATACATTTTTTCTGTAGTTTAGCATAGAAATAATCCTTAACACCAACTCATTTCCCCCGAAATGGATGCAGCTTCTTCAGATGATAATGAGCAGGATACAAAAAAATTAAAAATTACTGAAGAACGAAGAAAACAGGTCATGGTGGGAACATTGCCTCCAGATTTCTTACGAATACCTACTACACCGATATCACAGGAGGAACAAGACAGAGCAACTGCTATTCACTTGCAAAATCAAATTATTGCTCAAGCAAGACAGCAAAATGTTGGTCGATTAGAGGTAACTTTTGTCAATGCTGCTCTAAATAAAAATTATGGCATATCACGTATGGATCCTTATGTTCGATTAAGAATTGGTAGACATGTTTATGAAACTCATACTGCAGTAAATGGAGCTAAGAGTCCACAGTGGAATAAAACCTTTCAGATTTATAATTTGCCCAGAGGCATAGATTCAATGCACCTGGAATTATTTGATGAAAGAACTTTGACCGAAGATGAATTGATTGCCTGGACACATGTAAACTTTCCAGAGTGTGTTTACAAGGGAGAAGTTGTAGATGAATGGTTTAAATTATCAGGGAAACTTGGGGATGAGAAAGAAGGAGTCATTCATGTTATTATTTCGTACACAACTGGTCCTGCTCCATTGCCACCTCCAGTTATGATGGTACCTGGTTACAGTAATACGTTTACTCAGGTACCTGTATATACAATGTCTCCATCGCAACCCTATCCTGTTACTCATCCTTCACCACCAGAAATAAAGCCTGAAGATATAAAGCAACTTCAGGAAATGTTTCCAAGCATCGAGGAAGCAGCAATCAAATCTGTGTTGGAAGCCTCCAATGGAAACAAAGAATATGCAATCGGTTTACTCCTTCAGATGCAATAATTCTATCCTTTCATGAAAAAAGTTTTAAGATCATTTGAAAATAACTTTCCAACTAGAAGTCCATCAAGAATTTAATTATTGGCTTTTGTGCTATATAATAAATTATTAAGATTTTTATGTACCCTGTGTATTTTCTGGAAATTTGAATAATGAATCAAATTTTGCAATTATTTTGCGCTCTTGTATCAATTAGATTCTCTTATATTGTTCAATTTCAGTTGAAATAGAATAATTATGATAATTATAAAACTTTATCTAGGTGTTATAGGGTAGACTGTTTGTAAATGGACTAAGAATTAAATTCTTGATTTGAATAAGAAAGACCAAAGAAAACAAAAGGTGGATGAATCCTGCCTTATGATGAAGTTTATTGCAATGTTGGTTCATTGTGTATAAGTGTTCAACTTTACAACTACATATAATATATTGGAGTAGCCACGTAAATTCTTAATAATATATATTTTAATACCAAATCTTTCGTTAGTTTTTTTTAAATCAATTTATGTAAAAATTGTAGCTCTTTGAAGAGATTGTGTAAGGCCTAGGCAACGCTTTTGAAGTTTAATTGTTCGTTTAATTGATGAATAAATGATTGACTAAGTTCACTGACGGTCAATTAATGGGTTAGAGAATTGATATTTCAGCAATATACTTACATAAGCTTAAAGTATTTTTTTAATATCTTGTTGGAGGAATTTATTCAGATTTAATGAGTAATTAATGTTAGCTTCACTTATAACTTAGAAGGCACCTTTGACTAATAATCTTATTTTTTACTAATAAAAAGTTACTATTAATTAATGTGATTGATTACATATAGTCGATATTCCTAAACGATATAGGATATGATATTCCTAGCCATATATTCTTTTAAAAAAATCTGACAAGTCATTTAGGCACTGTACAGTACTGTTCATTGTGAGTTATAAATACAGAATTTATGGTAAATAATTAAATATGTTTAATTTTTACTTTTTTGAAAGTTGACTTTATGAAAATTTCTACCCATAAATGTGTGGCTAAGTTTGTCAAATTTGTATGGACATTTAGGGATTTGCAACTTTAAGGCCTTTTTTTTAAATGGGTGCTACCGTTCGACTTGTAGCTACCCTATAATATATATTTGGACATTAAAATAGAATCATAGAATATCATTATTTAATTGTTTGAAAATCTGATTCTCTTACAGTTATCCTTGGAATGGACATTACAAGAAATATTGGACCAATTGATTACCTTAGTCATTTATATTTATTAAAATAAAAAGTAGGTTTTAAATAGGGGTCTTTTTATTGGCCTATATTATATATTTATTTTTTTACAATAACACAGATCCTCAGAACATATCTAATGTTTATTACTAACAATATTAATGAAAATTACTAGTCATTACTCATTAGAGTAGATTTAATCAG
>Proasellus_hercegovinensis ENA|HAEZ01061515|HAEZ01061515.1 TSA: Proasellus hercegovinensis, contig comp91390_c0_seq2
TATCTATTTGATAACACATCTTTAAGATTTTGTTGTACATTTAAAGTTTATTATATATATTTGGAGATAAAAACCTGCAGTGAGCATTACATTGTTGCTAGCTTTGCTACTATAAATTTATAGCTTAATCAAGCATTAGTACATAGGCCTACTTGTGCAGGAAAGACTTGCTGTTAATAAGCAGTACTCTTGAATTAAATTTTTAAAATGTATCCTATGTTTGTTCCTGTTCCTGGTGTATATTCAACAAGTGCTGTTGTTTACCCAAGAAGGTACCGGTACTATCAGTATCAACCTTTACAAACACATGTCATGGTAGGTACCTTGCCTGCTGATTTCTTAAGAATACCTACTACCCCTATATCACAAGAGGAACAAGATAGGGCAACTGCTATTCACTTGCAAAATCAAATTATTGCTCAAGCAAGACAGCAGAATGTTGGACGATTGGAAATAACTTTTGTCAATGCTTCCTTAAATAAAAATTATGGCATATCACGAATGGATCCTTATGTTCGACTAAGAATTGGTCGACATGTTTACGAAACTCATACTGCTGTAAATGGAGCTAAGAGTCCACAATGGAACAAAACCTTTCAAATCTATAATTTGCCCAGAGGTATAGATTCTATGCACCTTGAATTATTTGACGAAAGAACTTTAACCGAAGATGAATTAATTGCCTGGACTCACGTTGACATTCCCGAAATTGTTTACAAGGGAGAAGTAGTTGATGAATGGTTTAAATTATCAGGGAAACTTGGTGATGAGAAAGAAGGAGTTATTCATGTTATTATTTCTTACACAACTGGCCCTGCACCAGCTCCACCTCCAGTTATGATGGTACCTGGTTATGGCACTACATTTGCGCAGGTTCCTATCTATACAATGCCTCCACCTCAGCCTTACCCCATTACGCAACCTGCGCCACCAGAAATAAAACCTGAAGACATAAAGCAACTTCATGAAATGTTTCCAAGCATTGAGGAAGCAGCCATTAAATCTGTGTTGGAAGCCTCGAATGGTAATAAAGAATATGCGATTGGTCTACTCCTTCAGATGCAGTAATTCATTCCAAAGCTCGGTTTCAGCTGAAATTCCGGATCAATTTAATCATCAGATAGTGTTTCAATGCTTTTGTAAGATTTGGATAATCTGCTTCCCCTATGCTCTAACCAATGAATAATTTGGAATTGAATTTTGATGTAAATTCATTTGGAGAGAATTTTTTTAAAATAAATATCAACACATAATGCAAAAATTCTCCAGGATAAATTTTCAGACTTGTCATTTTTGTATTTTCTCAAAATTTGAATAAATTTAGTGATAAATTCTCCAAGCCCGATTCCTTTATTGTTTCGTACTGATTAACACGATTATTCTCTTTGAATTTTCTCTGCAGTTTACTATAGTAAAAGAAAATATTGTATAAAAGTCTGAAACATCTTTTAGATGTTAAATGGATTGCCCGTTTGAAAGGGGCCTGAGAATTAAATTCTCTATATATTTGGATAAAAAATTTTAACCACAGAAACTACTTGTTTAGTTTAATTTTAGAAGCCAAAGAAATGAATTGATTGGTTGATGAATACTGACTGACTTAAGGAATTTAACGCTGCGATATTAGTTCTTTGTGTATAAATGTGCAAGTATTCGATTATTGGAATAGTCATTGAAATACTTTACATATCAATAGAAATTGATTATCGAAGCTGTGACCCTTCCAACTTATTTGAAATTTGCTTAAATATGTTTTTAAATCATTCCATGCTACAATTCTGGCATCTGAAGGCGAAATTAAAAAAAAAAAAAAAAAA
>Proasellus_ibericus_ ENA|HAFA01090002|HAFA01090002.1 TSA: Proasellus ibericus, contig comp298733_c0_seq1
ATGTTTGTTCCTGCCCCTGTCCCTGTTGTATATTCAACCGGCTCTGTTATTTATCCAAGAAGGTATTACCATTATCAACCTTTACAGACACAAGTCATGGTGGGAACATTGCCTCCAGATTTCTTACGAATACCTACTACTCCTATATCACAAGAAGAACAAGACAGAGCTACTGCAATTCACTTGCAAAATCAAATTATTGCTCAAGCAAGACAGCAAAATGTTGGTCGATTAGAGGTAACTTTTGTCAATGCTGCTCTAAATAAAAATTATGGCATATCACGTATGGATCCTTATGTTCGATTAAGAATTGGTAGACATGTTTATGAAACTCATACTGCAGTAAATGGAGCTAAGAGTCCACAGTGGAATAAAACCTTTCAGATTTATAATTTGCCCAGAGGCATTGATTCTATGCACCTTGAATTATTTGATGAAAGAACTTTGACCGAAGATGAACTGATTGCCTGGACACATGTAGACATTCCAGAGATTGTTTACAAGGGAGAAGTAGTAGATGAATGGTTTAAATTATCAGGGAAACTTGGGGATGAGAAAGAAGGAGTCATTCATGTTATTATTTCTTATGCTACTGGTCCTGCTCCAATGCCACCTCCAGTTATGATGGTACCTGGTTACAGTAGTACGTTTACTCAGGTTCCTGTATATACAATGTCTCCATCGCACTCCTATCCTGTTACTCAATCTTATCCTGTTACTCAACCTTATCCTGCTATTCAACCTTCACCACCAGAAATAACGCCTGAAGATATAAAGCAACTTCAGGAAATGTTTCCAAGCATTGAGGAAGCAGCAATCAAATCTGTGTTAGAAGCCTCCAATGGAAACAAAGAATATGCAATTGGTTTACTCCTTCAGATGCAATAATTCATTCCTTACATGAAAAAAGTTTTAGGGTCATTTAAAATTTGGATAAATAACTTTCTAACTTGTTGGCCATCAAGAATTTAATAAGTGGCTTTAGTGCATTATAATAAACTGTTTTTTAGACTTTATGTGGCTTGTGTATTTTC
>Proasellus_jaloniacus_ ENA|HAFB01015588|HAFB01015588.1 TSA: Proasellus jaloniacus, contig comp29016_c0_seq1
TATAATTATTAATAACACAGCTATCAAATTAAATTTTTAGTTAATATATTTCTAAGCATATTTATATATTAAATAAAATTTTAGTTGGGCAAGTAATTTTGAATATTAAAAATGTACCCTATGTTTGTTCCTGCTCCGGTCCCTGTTGTATATTCAACTGGTTCTGTTATTTATCCAAGAAGGTATTACCATTATCAACCTTTACAGACACAAGTCATGGTGGGAACATTGCCGCCAGATTTCTTACGAATACCTAATACGCCGTTATCACAAGAGGAACAAGACAGAGCAACTGCTATTCACTTACAAAATCAAATTATTGCTCAAGCAAGACAGCAAAATGTTGGTCGATTAGAGGTAACTTTTGTCAATGCTGCTCTAAATAAAAATTATGGCATATCACGAATGGATCCTTATGTACGATTAAGAGTTGGTCGACATGTTTATGAAACTCATACTGCAGTAAATGGAGCTAAGAGTCCACAGTGGAATAAAACCTTTCAGATTTATAATTTGCCAAGAGGCATAGATTCTATGCACCTTGAAATATTTGATGAAAGAACTTTGACCGAAGATGAACTGATTGCCTGGACTCATGTAGACATTCCAGAGAGCGTTTACAAGGGTGAAGTAGTAGATGAATGGTTTAAATTATCAGGGAAACTTGGGGATGAGAAAGAAGGAGTCATTCATGTTATTATTTCATATACAACTGGTCCTGCTCCAATGCCACCTCCAGTTATGATGGTACCTGGTTACAGTAGTTCGTTTACTCAGGTTCCTGTATACACAATGTCTCCAGCGCAATCCTATCCTGTTACTCAATCTTATCCTGTTACACAACCTTATCCTGTTACTCAACCTTATCCTGTTACTCAACCGTCACCACCAGAAATAAAGCCTGAAGATATAAAGCAACTTCAGGAAATGTTTCCAAGCATTGAGGAAGCAGCAATCAAATCTGTGTTAGAAGCCTCCAATGGAAACAAAGAATATGCCATCGGCTTACTCCTTCAGATGCAGTAATTCATTCCTTTTGTGGTTCATTTTATTTTTTACACAAATTTGGAAAAATAACTTTATAACTAGTTGGCCATCAAGAATTTAAAATGTGATTTTAGTTCAGTTATGTGGCTTTTATGTTATTTTCTGGAAATTTGAATAATATATAAATTTGCAATTATTTTGCACCATTGTCTCATTCGTTTAACTTTATATTTCAATAGAAATAGAATAATAAATATTAAAATTCCAAAACTATATCTAGATGTTAAAAGATAGCCTGTTTGTGAAAATGAACTAGAAAATTAATTCTTGATTTAGATAAAAAAAAACACAACGGAAATCAAAAAGGGGATGAATCATGCCTTATGATGAAGTTTATTGCTCCGTTAGGCCTAGTTCGTTGTGTAAAAGTGTTCAACTTTGCCACGTCATATTTTATATTGGGATAGTGGCATGAATTCATAATCATGTATATTTTCATACCAAATCTTTTTGTTAGTTTTTTTAAGTGAATTTATGTAAAAATTGTAGCAGTTGGAAGACACATTGTAAGGCCTAGGGCTAGGCAATGCTTTTGATGTCTAATTGTTCGTTTAACTGATGACTATTAATTTACTGTGTCAATAAATTAATTTGATACAGAAGTGACATTTCCGTTATGTACTTAAACAAATTTTTAACAATTTTATTAATATCTTGTCAAAGGAATTTATACTTTTTAAAATAATTGTCATTATCCATGTTTTATGAGTAATCAACGCTAGCTAGGCCTATGCTTAAAACTTAGAAGGCTCCTTTGACTAATAATTTTATTTTTTACTAATAAAATGTTGCCATGAACTTAGTGCGATTGATTGCATATATTGTATATTTCTAAACAACGATAAAGGATTATATAATATTCCTAGCCATATAATCTTTAAATAAATCTGATAACTCGTGTAGGTACTGTTGTTAGCAGTACTTTACATTGTGAATCATATAGGCCTATTCAGAATTTAGTTTAAGTAATTAAATTTGTAGAATTTTTACTTTTTAAAAAGTGTGACTGCATGAAAATTTCTACGCATGAATTAGTGGCTAGGCCTGTGTGTCAAATTTATATAGGCCTTTTGAGATTTGTAACGTTAAAACCTTCTGTAATTGGGGGATACCGTGTCAACCTGTAGTTTACCCTATAAGTAGCCTATTGGACATTAAAAATTATAAGGAAATATCATTACATACTTCATTTTTTTGAAAATTGGATTCCTTCACATTTATATCTATAATGTGCATTATGAGAAATATTTGACCAATTTATTACCCAAGTCATTTATATTTATTAAATTAAAAAGTAGGCTTTAAATAGGGGTCTATTTAATGGCCTATTTATATATATTTTTTTACACTAACCCGGATCCTCAGAACATATCTAATGTTTATGATAACAATGTTAATGAAAATTGCTAGTCATTATTCAATAGGGTAGATTTAATGGTAATCATATTTTTTATGTTTAAAAATAATTAGAATGCTTTTTCTTAATATTTAATTGTTTATTTTATTCTATTTGTTTTTCTAATATTTTTGTTTACATTTTTAAACGTGTGATGTATTAATTATTCTGAGTTACAGGAACTAATATTTGACGTAGGTCTACTGTTTATTTATATAAAGGCTTAATATTCGGCATTATGTACTGAGTCAGTGTTACTTTTAAAGGTATTTTCAAAGAATTGTTTCTTTATTATTTTCCTTTTTATTTCACTGATATAAACTCTTCTATTCAATGGTGACTAGCTGTATTCAGTATTTACATATTCTGTTTGATTTGTTGATTTATATAAGT
>Proasellus_karamani_1 ENA|HAFC01001681|HAFC01001681.1 TSA: Proasellus karamani, contig comp1921_c0_seq1
ATTAGTGAAAAATTCGGGACCCTTGGGTTTACTTCGTATGGATCCGTACGTTCGTTTCCATCTCGGTCACATTACTCACGAGACACCGACGGCGGCCGGTGGTGGCAAGAATCCTCAATGGAAAGTCGCCTATCGCATTGATCTGTTCAAAGGAATGGATCTGATTCATCTTGAACTGTTCGATCAACGCAATTTCACGGACGACAGTTTCATCGGTCAAGTGAACATCGAGATTCCCGAGGAAGTGTTTCATGGTCAGAACTATCAACATTGGTATCCATTGATCGGTCGAGAAGCGAACATCAATGAGAATCAAGGAGACATCCTCGTGATGATGAGTTTGATGACCACGCTGACAGACCCGCCAGCCGTCATTGAAGCGACCAGTCTTGTCAGCAGTGCCAGCAACTCATCGGCATCGTCATCTCAATCGA
>Proasellus_karamani_2 ENA|HAFC01087249|HAFC01087249.1 TSA: Proasellus karamani, contig comp80933_c0_seq1
TAAACTAAAGATAGCTCAACAACATATATGATCTCTGTAAGTGTTATACGCACTAACTATTTCTGATCAAACCGTTGTAGTGTGAAAAACAACTAAAGAGGATTTAGTTAACCTGTCATAGCCTATATAATCTCTAGTTTAGCATTATATTAGGGGCTGCACCTAATTAGAGCAAATATTTGTCCAAATGGAATCTCCTAGGCCTAATTCAGATGCAAATGAACATAACGAAAAGGAGTTTAAAAAGGCTGAAGAACGTCGAAAGCAGGTCATGGTAGGTACCTTGCCTGCTGATTTCTTGAGAATACCTACCACCCCTATATCACAAGAGGAACAAGATAGGGTAACTGCTATTCAGTTGCAAAATCAAATTATTGCTCAGGCAAGACAGCAGAATGTTGGACGATTAGAAATTACTTTTGTCAATGCTTCCTTAAATAAAAATTATGGCATATCAAGAATGGATCCTTATGTTCGACTAAGAATTGGCCGACATGTTTACGAAACTCATACTGCTGTAAATGGAGCTAAGAGTCCACAATGGAACAAAACCTTTCAAATCTATAATTTGCCTAGAGGTATTGATTCTATGCACCTTGAATTATTTGATGAAAGAACTTTAACCGAAGACGAATTAATTGCCTGGACTCACGTTGACATTCCCGAAAGCGTTTACAAGGGAGAAATAGTAGATGAATGGTTCAAATTATCAGGGAAACTTGGTGATGAGAAGGAAGGAGTTATTCATGTTGTTGTTTCTTACACAACTGGTCCTGCACCAGCTCCACCTCCAGTTATGATGATACCTGGTTATGGCACTACATATGCACAGGTTCCTATCTATACAATGCCTCCACCTCAACCTTACCCCATTACGCAGCCTGCGCCGCCACCGGAAATAAAACCTGAAGACGTAAAGCAACTTCACGAAATGTTTCCAAGCATTGAGGAAGCAGCCATTAAATCTGTGTTGGAAGCCTCAAATGGAAACAAAGAATATGCGATTGGTCTACTCCTTCAGATGCAATAATTCATTCCTAAGCTCGCTTTCAGCTGAAATTCTGACTTAATTTAATTAAATATATGGATAATATGCTTACCTTAAATTTAAAATTTGATATTCAATTTTGATGTAGATTCTTTTATAGAGAATTTTTATGAAATAAATATCAACTTATTATGCAAAAATTTTCACGAGATAGATTCATCAAGGTTGCCAGTCATTTCATCAAGGTTGCCAGTCAAGGCTATAAATGTAAATTCTTCACACACAACTAATCGCATCACAATTTCACTATGGATGTTGTGCAATGTTGTCCCTCGACGTAACACCATGGGCACCCATTGCAAACTGCGTAATTATCCATAACAAGAGTCCGACAATCTTGGTTTCCCTATGTCACTTCATAGAAAGCTATTA
>Proasellus_meridianus_ ENA|HAFE01015432|HAFE01015432.1 TSA: Proasellus meridianus, contig comp31404_c0_seq1
CCATTCACTTACAAAATCAAATTATTGCTCAAGCCAGACAGCAAAATGTTGGTCGATTAGAGGTAACTTTTATCAATGCTGCTCTAAATAAAAATTATGGCATATCACGTATGGATCCTTATGTTCGATTAAGAATTGGTAGACATGTTTATGAAACTCATACTGCAGTAAATGGAGCTAAGAGTCCACAGTGGAATAAAACCTTTCAGATTTATAATTTGCCCAGAGGCATGGATTCTATGCACCTTGAAATATTTGATGAAAGAACTTTGACCGAAGATGAACTGATTGCCTGGACACATGTAGACATTCCAGAGAGCGTTTACAAGGGAGAAGTTGTAGATGAATGGTTTAAGTTATCAGGGAAACTTGGGGATGAGAAAGAAGGAGTCATTCATGCTATTATTTCTTATACTACTGGTCCTGCGCCAATGCCACCTCCAGTTATGATGGTACCTGGTTACAATAGTTCATTTACTCAGGTTCCTGTATATACAATGTCTCCATCGCAACCCTATCCTGTTACTCAACCTTATCCTGTAACTCAACCTTATCCTGT
>Proasellus_ortizi_ ENA|HAFF01001486|HAFF01001486.1 TSA: Proasellus ortizi, contig c1812_g1_i1
CCTAGGCATAGCTTATAATCCATGTATAAATCTTTTCTGTAGTTTAGCATAGAAATAATCCTAAACACCAAATCATTATTCCCGAAATGGAATCTGCTACTTCAGATGATAATGAGCAGGATAAAAAAGAATTAAAAAATACTGAAGAACGAAGAAAACAGGTCATGGTGGGAACATTGCCTCCAGATTTCTTACGAATACCTACTACACCTATATCACAAGAGGAGCAAGACAGAGCAACTGCGATTCACTTGCAAAATCAAATTATTGCCCAAGCAAGACAGCAAAATGTTGGTCGATTAGAGGTAACTTTTGTCAATGCTGCTTTAAATAAAAATTATGGCTTATCACGTATGGATCCTTATGTTCGATTAAGAATTGGTAGACATGTTTATGAAACTCATACTGCAGTAAATGGAGCTAAGAGTCCACAATGGAATAAAACCTTTCAGATTTATAATTTGCCCAGAGGCATAGATTCAATGCACCTTGAATTATTTGATGAGAGAACTTTGACCGAAGATGAACTGATTGCCTGGACACATGTAGACATTCCAGAGAGTGTTTACAAGGGAGAAGTAGTAGATGAATGGTTTAAATTATCAGGGAAACTTGGGGATGAGAAAGAAGGAGTCATTCATGTTATTATTTCTTACACAACTGGTCCTGCTCCAATGCCACCTCCAGTTATGATGGTACCTGGTTACAGTAATACATTTACTCAGGTTCCTGTATATACAATGTCTCCATCGCAACCCTATCCTGTTACTCAACCTTCACCACCAGAAATAAAGCCTGAAGATATAAAGCAACTTCAGGAAATGTTTCCAAGCATTGAGGAAGCAGCAATCAAATCTGTGTTGGAAGCCTCCAATGGAAACAAGGAATATGCAATCGGTTTACTCCTTCAGATGCAATAATTCATTCCTTTTGTGAAAAAAGTGTTAAGGTCATTTGAAAATCTGATTAATTTTATTTTTTATTACGTTCAGATTTTGGTAAATAACTTTCCAACTAGAGGTCCATCAAGAATTTAATTATTGGCTTTAGTGCTGTATAATAAATTATTAAGACTGTTATGTAGTCTGTGTATTTTCTGGAAATTTGAATAACGAATCAAATTTGCCAATTATTTTGCGCCGTTCTATCATTTAGATTCTCTTTTATTGTTCTATTTCAATAGAAATAGAATAATTATGAAAATTACAAAACTTAATCTAGGTGTCAAAGGGTAGCCTGTTCGTAAATAACCTAAGAATTAAATTCTTGATTTGGATAAGAAAGACCAAAGAAAACAAAAGGTGGGTGAATCCTGCCTTATGATGAAGTTTATTGCTGCGTTGGTTCATTGTGTATAAGTGTTCAACTTTACAACTACATATAATATATTGGAGTAGTCACTTAAAATATTAATCATA
>Proasellus_parvulus ENA|HAFG01082572|HAFG01082572.1 TSA: Proasellus parvulus, contig comp88071_c0_seq4
TATCTATTTGATAACACATCGTAAAAAAATTACATAATAATCTATCGTGTAGCAAATAAAATAAGCGTTACGATTAATTAGAACAAATATTTATCTGAATGGAATCTAATTCAGATGAAAATGAACATAACAAAAAGGAAATTAAAAACGCTGAGGAACGTAGAAAGCAGGTTATGGTTGGTAATTTACCTGCAGATTTCTTAAGGATACCTACAATCCCCATATCACAAGAAGAACAAGATAGGGCAACTGCTATTCACTTGCAAAATCAAATTATTGCTCAAGCAAGACAGCAGAATGTTGGACGTTTGGAAGTAACTTTTGTTAATGCTTCCTTAAATAAAAATTATGGCATATCACGAATGGATCCTTATGTACGACTAAGAATTGGTCGACATGTTTATGAAACTCATACTGCTGTAAATGGGGCTAAGAGTCCACATTGGAACAAAACCTTTCAAATCTATAATTTGCCCAGAGGTATAGATTCTATGCACCTTGAATTACTTGATGAAAGAACGTTAACTGAAGATGAATTAATTGCCTGGACTCATATTGACATCCCTGAAATTGTTTACAAGGGAGAAATAGTTGATGAATGGTTTAAATTATCAGGGAAACTTGGTGATGAGAAAGAAGGAGTTATCCATGTTATTATTTCTTACACAACTGGCCCTGCACCGGCTCCACCTCCAGTTATGATGGTACCTGGTTATGGCAGTACATTTACACAGGTTCCTATCTATACAATGCCTCCACCTCAGCCTTACCCTACTGCACAACCTGCACCACCAGAAATAAAGCCCGAAGACATAAAACAACTTCATGAAATGTTTCCAAGCATTGAGGAAGCAGCCATCAAATCTGTATTAGAAGCCTCGAATGGTAATAAAGAATATGCGATTGGTCTACTCCTTCAGATGCAGTAATTCATTCTAAAACTTGCTTTCAGCTTAAATTCCTGCTCGATTTAATCATCAGGTAGTATCATTGCTTTCGTAAGATTTGGATAACCTGCTTCAAATATTCTAAAACCAATCATAAGAAATTTGATGTAAATTTTCAATACATAACGCAAAATTTCTCCAGGATAAATTTTTAGACATTATTTTTGTATT
>Proasellus_racovitzai_ ENA|HAFH01071765|HAFH01071765.1 TSA: Proasellus racovitzai, contig comp209910_c0_seq1
GCCTAGTCCTAAGCGCAACTCATTATTTCCCAAATGGAGTCTGCTACTTCAGATGATAATAAGCAGGATAAAAAAGAATTAAAAAATACTGAAGAACGAAGAAAACAGGTCATGGTGGGAACACTACCGCCAGATTTCTTACGAATACCTAATACACCTATATCACAAGAGGAACAAGACAGAGCAACTGCTATTCACTTGCAAAATCAAATTATTGCTCAAGCAAGACAGCAAAATGTTGGTCGATTAGAGGTAACTTTTGTCAATGCTGCTCTAAACAAAAATTATGGCATATCACGTATGGATCCTTATGTTCGATTAAGAATTGGTAGACATGTTTATGAAACTCATACTGCAGTAAATGGAGCCAAGAGTCCACAGTGGAATAAAACCTTTCAGATTTATAATTTGCCCAGAGGCATAGATTCTATGCACCTTGAATTATTTGATGAAAGAACTTTAACCGAAGATGAACTGATTGCCTGGACACATGTAGACATTCCAGAGAGCGTTTACAAGGGAGAAGTAGTAGATGAATGGTTTAAATTATCAGGAAAACTTGGGGATGAGAAAGAAGGAGTCATTCATGTTATTATTTCTTATACAACTGGTCCTGCTCCAATTCCACCTCCAGTTATGATGGTACCTGGATACAGTAGTTCGTTTACTCAGGTTCCTGTATATACAATGTCTCCATCGCATTCCTATCCTGTTACTCAACCTTATCCTGTAACTCAACCTTCACCACCAGAAATAAAGCCTGAAGATATAAAGCAACTTCAGGAAATGTTCCCAAGTATTGAGGAAGCAGCAATCAAATCTGTATTAGAAGCCTCCAATGGAAACAAAGAATATGCAATCGGTTTACTCCTTCAGATGCAATAATTCATTCCTTTCATGAAAAAAGTTTTAGGGTCATTTAAAAATCTGGTTAATTTTTTTTTTTAAATACAAATTTGGATAAATAAATTTCTGACTAGTTGTCCATCAAGAATTTAATAAGTGGCTTTAGTGCAGTATAATAAACTGTTTTTAGACTGTTCTGTATGTGGCTTGTATGTATTTTCTGGAAATTTGAATAATATATCAATTTGCAAATTATATGTCTCATATAAATTCTCTTTTATCTTTCTATTTCAATGGAAATAGATAAAATCATAAAATACCAAAACTTAATCTAGGTGTTAAAGGATAGCTTGTTTGAAAATGGACTAGAAATTAAATTCTTGATTTTGATAAAAAAAGACCAAAGAAAAGCAAAAAGTGGATGAATCATGCCTTATGATGAAGTTTATTGCACTGTTTGTTCATTGTGTATATATAAATGTTCAACTTTGC
>Proasellus_rectus_ ENA|HAFI01030530|HAFI01030530.1 TSA: Proasellus rectus, contig comp53945_c0_seq1
TATAATTATTAATAACACACATAGAAATAGGCATAGTCCTAAAGCAACTCATTATTCCCCAAATGGAGTCTGCTACTTCAGATGATAATGAGCAGGGTAAAAAAGAATTAAAAAATACTGAAGAACGAAGAAAACAGGTCATGGTGGGAACATTGCCTCCAGATTTCTTACGAATACCTATTACACCAATATCACAAGAGGAACAAGACAGAGCTGCTGCTATTCACTTGCAAAATCAAATTATTGCTCAAGCAAGACAGCAAAATGTTGGTCGATTAGAGGTAACTTTTGTTAATGCTGCTCTAAATAAAAATTATGGCATATCAAGAATGGATCCTTATGTTCGATTAAGAATTGGTAGACATGTTTATGAAACTCATACTGCAGTAAATGGAGCTAAGAGTCCACAGTGGAATAAAACGTTTCAGATTTATAATTTGCCCAGAGGCATAGATTCTATGCACCTTGAATTATTTGATGAAAGAACTTTGACCGAAGATGAACTGATTGCCTGGACACATGTTGACATTCCAGAGAGCGTTTACAAGGGAGAAGTAGTAGATGAATGGTTTAAATTATCAGGAAAACTTGGGGATGAGAAGGAAGGAGTCATTCATGTTATTATTTCTTATACAACTGGTCCTGCTCCAATACCACCTCCAGTTATGATGGTACCGGGTTACAGTAGTTCGTTTACTCAGGTTCCCGTATATACAATGTCTCCATCGCAATCCTACCCTGTTACTCAACCTTATCCTGTTGTGCAACCTTCACCACCAGAAATAAAGCCTGAAGATATAAAGCAACTTCAGGAAATGTTTCCAAGCATTGAGGAAGCAGCAATCAAATCTGTGTTAGAAGCCTCCAATGGAAACAAAGAATATGCAATCGGTTTACTCCTTCAGATGCAATAATTCATTCCTTTCGTCATTTAAAAATCTGATTCATTTTCTTTTTTACATATAAATAACTTTCTAACTAGTTGGCCATCAAGAATTTAATATGTGGCTTTAGTGCAGCATAATAAACTGTTTTTAGACTTTATGTGGCTTGTGTATTTTCTGGAAATTTTAATAATATATCAATTTGACAATTTTGCGCTGTTGTCTCATTTACATTTTCTTTTAACTTTCTATTTTAATAGAAATAGAATAAATATTAAAATTCCAAAACTTAATCTAGGTGTTAAAGGGTAGCCTGTTTGAAAATGGACTAGAAATTAAATTCTTGATTTAGATAAGAAAGACCAAAGAAAAACAAAAGGTGGATGAATCATGCCTTATGATGAAGTTGATTGCTCCGTTTGTTCATTGTATATTAGTGTTCAACTTTGCAACTACATAATATATATTGGAGTAGTCGCATAAATTCTTAATCATAAATATCTTAATGCCAAATCTTCTTGTTAGTTTTTTAAATCAATTTATGTAAAAACTGTAGCTCTTGGAAAAGACAGTGTAAGGCCTAGGCAACGCTTTTTAAGTTTAATTGTTCGTTTAACTGATGAATATTAATTGACTAAATTGACTGGCATGACTGCAACAACAAATTAATGTGATACAGAACTGATATTTTCGTTATGTGCTTAAACAAATTTTAAAGTTTTTTATAATATTTCGTTGAAGGAATTTATATTTTTGAAAATAATTGCCGTTATTCATGTTTTATGAGTAATCAATGCTAGCTTTGCTTATAATTTAGAAGGCACCTGTGACTAATAATTTT
>Proasellus_solanasi ENA|HAFJ01021819|HAFJ01021819.1 TSA: Proasellus solanasi, contig comp41722_c1_seq1
TGTCTATTTGATAACACATTTAGCATAGAATTAGGCCTAGTCCTAAACGCATTTATTTCATTATATCCCAAATGGAGTCTTCGACTTCAGTTGATAATGAACAGGATAAAAAAGAATTAAAAAATACTGAAGAACGAAGAAAACAGGTCATGGTGGGAACATTGCCCCCAGATTTCTTACGAATACCTAATACACCGATATCACAAGAAGAACAAGACAGAGCAACTGCTATTCACTTGCAAAATCAAATTATTGCTCAAGCAAGACAGCAAAATGTTGGTCGATTAGAGATAACTTTTGTCAATGCTGCCCTAAATAAAAATTATGGCATATCACGAATGGATCCTTATGTTCGATTAAGAATTGGTAGACATGTTTATGAAACTCATACTGCAGTAAATGGAGCTAAGAGTCCACAGTGGAATAAAACCTTTCAGATTTATAATTTGCCAAGAGGCATAGATTCTATGCACCTTGAATTATTTGATGAAAGAACTTTGACCGAAGATGAATTGATTGCCTGGACACACGTAGACATTCCAGAGAGCGTTTACAAGGGAGAAGTAGTAGATGAATGGTTTAAATTATCAGGGAAACTTGGGGATGAGAAAGAAGGAGTCATTCATGTTATTATTTCATATACAACTGGTCCTGCTCCAATGCCACCTCCAGTTATGATGGTACCAGGTTACAGTAGTTCGTTTACTCAGGTTCCTGTATACACAATGTCTCCATCGCAACCCTATCCTGTTACGCAACCTTACCCTGTTACTCAACCTCCACCACCAGAAATAAAGCCTGAAGATATAAAGCAACTTCAGGAAATGTTTCCAAGCATTGAGGAAGCAGCAATAAAATCTGTGTTAGAAGCCTCCAATGGAAACAAAGAATATGCAATTGGTT
>Proasellus_spelaeus_ ENA|HAFK01004716|HAFK01004716.1 TSA: Proasellus spelaeus, contig comp8077_c0_seq2
TTGTAGGGGAAAGTAATATAAAATTTTAAAAATGTACCCTATGTTTGTTCCTGCTACTGTCCCTGTTGTATATTCAACCGGTTCTGTTATTTATCCAAGAAGGTATTACCATTATCAACCTTTACAGACACAAGTTATGGTGGGAACATTGCCTCCAGATTTCTTACGAATACCTACTACACCTATATCACAAGAGGAACAAGACAGAGCAACAGCTATTCACTTGCAAAATCAAATTATTGCTCAAGCAAGACAGCAAAATGTTGGTCGATTAGAGGTAACTTTTGTCAATGCTGCTCTAAATAAAAATTACGGCATATCACGTATGGATCCTTATGTTCGATTAAGAATTGGTAGACATGTTTATGAAACTCATACTGCAGTAAATGGAGCTAAGAGTCCACAGTGGAATAAAACCTTTCAGATTTATAATTTACCCAGAGGCATAGATTCAATGCACCTTGAATTATTTGATGAAAGAACTTTGACCGAAGATGAACTGATTGCCTGGACACATGTAGACATTCCAGAGAGCGTTTACAAGGGAGAAGCAGTAGATGAATGGTTTAAATTATCAGGGAAACTTGGGGATGAGAAAGAAGGAGTCATTCATGTTATTATTTCTTATACAACTGGTCCTGCTCCAATGCCACCTCCAGTTATGATGGTACCTGGTTACAATAGTTCATTTACTCAGGTTCCTGTATATACAATGTCTCCATCGCAACCCTATCCTGTTACTCAACCTTATCCTGTTACACGACCTTCGCCACCAGAAATAAAGCCTGAAGATATAAAGCAACTTCAGGAAATGTTTCCAAGCATTGAGGAAGCAGCAATCAAATCTGTGTTAGAAGCCTCCAATGGAAACAAAGAATATGCAATCGGTTTACTCCTTCAGATGCAATAATTCATTCATTTCACGAAAAAAGTTATAAAGTCATCTAAAAATCTGGTTCATTTTATTTTTTACCTACAAATTTGGATAAATAACTTTCCAACTAGTAGGCCATCAAGAATTTAATTAGTGGCTTTAGTGATGTATAATAAACTATTAAGACTGTTATGTGGCATGTGTATTTTCTGGAAATTTGAATAATATATCAATTCGCCAATTATTTTGCGCTGTTGTCTCATTTAAATTCTCTTTTAATGTTCTATTTCAATAGAAATAGAATAAATATGAAAACTCCTAAACTTAATCTAGGTGTTTAAGGGTAGCCTGTTTGTAAATGGAATAGGAATTAAATTCTTGATTTGGGTTAAGGAAGACCAAAGAAAACAAAAGGTGGATGAACCCTGCCTTATGATGAATTTTTATTGCTCCGTTTGTTCATTGTGTATAAGTGTTCAATTTTACAGCTATTATATAAAGGAGTAGTCACAAATATTCTTAATCATATATA
>Procambarus_clarkii ENA|GARH01045553|GARH01045553.1 TSA: Procambarus clarkii Prcla_ES_2183_0 transcribed RNA sequence.
GAACTATGGAATGACACGCATGGATCCATATGTACGAGTGAGACTGGGCCATTATGTCTACGAAACACAAACAGATGTAAATGGAGCAAAGAATCCGCGTTGGAACAAGACTTTTCAAGTGTACCAGCTCCCAAAAGGAGTTAACACAGTCCATGTTGAGATCTTTGATGAACGAACTCTAACTGATGACGAGTTGATTGCTTGGGTGAACCTTACCATTCCAGAAGCAGTATTCCAGGGTGAAACTGTGGATGAATGGTATAGCTTGACTGGCAAGCTTGGAGATGGTCAGGAAGGAACAGTAAATATTGTTATGTCATACTCTACTGCTCCAATCCTGCCACAGGCACTGAGCATGGGACAGGTAATGATGGTTCCACCAGGATCATATTCATACCCTGGATATACCTCTGTGCCTGTCTACACACTTCCACCTACTCAACACCTCCCTGTTGCTACTCCTCCACAACCAGTTGTCATATCTGAACAAGATCTTAAACAGGTTGAGGAAATGTTTCCTGCTGTGGATGCTGAAGTTGTGAAATCTGTACTGGAAGCCTCACGAGGGAACAAAGAAGCTGCCATCAACTCCCTTCTCCAGATGCAAGATTCCTGAGCATTTTTTCTTCTAACAAGAATGAGCACCATTTA
>Scylla_olivacea_ ENA|GDRN01074518|GDRN01074518.1 TSA: Scylla olivacea Ref_Crab_Transcript_74694_1085 transcribed RNA sequence.
GTACATACTAATCAAGCTGGAGGAACTTAATCCCCTTCATTACCATCTTTGCAACAGAAACAGGAAGAATGTTACCACTTTTCATTCCCATTCCAATCCCCCTAAACTTTGGTAGTAGGCGATACAATTACCACGTCCAACACCATGTGCTGCAGCCCAACACTGGCGTGATGCTGGGGACGCTGCCCAATGACTTCCTGCGCATGCCCAAGACACCGGCACAGACACAGGAGGAGGTGGACCATGCCACGGCACTGCACCTCCAGCACCAGATGATGGCGCAGCCCCAGCAGGCCGTGGGCAGGCTGCAGATGACGGTGGTGTCGGCGGTACTCAACAAAAACTACGGCATGACAAGGATGGACCCCTATGTGCGAGTAAGGGTGGGCCATTACATTTACGAAACACAAACCGACACCAATGGGGCAAAGACACCGCGGTGGAGCAAGGTTTTCCAGATTTACCAGTTCCCCAAGGGCGTCAACACGATACACATTGAAATTTACGACGAGAGGACCCTGACGGACGATGAGTTGATTGCGTGGGTCAACCTGCCGATTCCTGAGACAATATTCCAGGGTGAGACTGTGGATGAATGGTACAGCCTGTCAGGGAAGATGGGAGAGGGCCAGGAGGGAGCCATCAATGTTGTCCTCTCGTACACGACAGCACCTGCCCTGCCACATGCCTTTGGACAGGTGATGATGGTGCCGCCTTATGCCTACGGCTCTGAATACACCCACGTACCTGTGTACACTCTCCCACCTAACCAGCAGGCCCCCACTTGTGCCCAGCCCCAGCCTAGACCCATCTCAGAGGAGGACTTGAAGCAGCTCGGAGAAATGTTCCCATCAGTGGAGGCGGAGGTGGTCAAGTCAGTGCTGGAGGCGTCACATGGGAACAAGGAGAAGGCAATTAACTCCCTCCTTCAGATGCAAGACTCCTGAACACCACCACCATCACTACCACCACTACTTCCCCGCTGACAGACAATGGCTACAACTTAAACTCTTCTCCTTCAGGAATTTTTGGGCCTTCACGGTGTTCTCATGTGGTTTTGCTATGTGAGGATTAGAGTTTAGTAA
>Talitrus_saltator_ ENA|GDUJ01051245|GDUJ01051245.1 TSA: Talitrus saltator comp91810_c0_seq2 transcribed RNA sequence.
TTGGCCTTGAAAGAGACGTGGTGTAACTGGATTAACTGGTGGTATGTCCAGGATTGTGTGCTTGTGTTAGATTACTTGTATGTGACCATGGCTTCTTCTGCTGTCAATGGTATTAGTTCTAACCATGAAGAATACCGGAAGAGGGTAGTTCTTGGTCCTTTGCCTGCTGACTTTCTGCGTGTGAGCAACGATGTCAGGGCTGAAGCTACCGATGACCGGCATATGCAAGAGCAGACAGACCATGCCATGGCATCACAGCTGCAGATGATGAACAGGACACAGCCAATTGTTGGACGTTTTCAGGTGACTGTGGTGCGAGCAACGCTGCACAAGAACTACGGCATGACTCGCATGGACCCGTATGCAAGGCTCCACTTCGGGCAGCAAGTCTTCGAGACACACACTGACCAAAATGGGGCCAAGAATCCTGTGTGGAATAAAACATTTTATATTTACCAGATACCCCGAAACTTCAGCAACTTCCTTGTGGAGATCTACGACGAGCGAACCCTCACAGACGACGAGAGAATAGCGTGGGCCACGGTCAATTTGCCCGCCAACATCCTGAAGGGAGGCATCCACGACAAAACTTACAACCTCTCAGGCCGCATTGGAGACGGTTTGGAAGGCACCATCCAAATCGTCATGTCGTACGAGAGGGGCGTAGCTCCCCCAGCAGTACCTGCCCCCTTGGTCGTGTACGGGCATCCTAGGTTCCCAACGATGCCTCCGTTCGCTGCCCCTCTGTCTGTGTACACGCTGCCTGATACGACGCGGCCGTATGCCACACCTATTTATGACGAGGATGTTAAGCAGGTTAACTCGATGTTCCCCGACATGGATACGGAAGTGGTGCGGTCGGTAATGTCGGCTTCTCGTGGCAACAAGGAAATAGCCGTGGAAAACCTGCTCGCCATGCAACAAGCGGACCAGTGATCGCTTTCATGGTATGTTATCCGAAATACGTCCGTAGATCAAAAAATGGTCAGTCGCAATCCTGACTCCATTGTGGTGACAAACGGAAAGTGCCCATTTCAGTGCAGCACAGAGAGCCTACCTTGTGACGCCCGTAGACAGTTGGATCTGTTTTTCTGTTGTCTTCGTATATTTCAAATACCAAAAAATACCACGTTTTGCTAATACTGAAGATGAGTTTTGTGTAACTCTAAAGTTTTATTTCTAACATATGAAGATATTTCTATTCGCTTTAATTCCTTTGTTGTTTTATTTTTGTTTTGTTTTGTTCTCCTGAATATAAATCTATTAAGTGTTACCTATGCTTCTATGCATGGGTAACACCCTTTCTTTAGATAAATAGCAGGGTTAAAATTTTACGTTTTGTCAGTTTTATAAAGAAATTAATATGTGGGATTTGCATTGATGGGAAATAACATATTTGGTGATGCAGCTATTTAAACCCATGGCATTCGCCGTATTGATATTTTGTCGGAATTAAGAGTGTTGAGAAGTATTTTCTATGATATAACGTCGTCAACACAAAACTACTGAATCAGAACAACAGAAAAACTACATGGTTATGATCGTTTATAGCATTCGGTGTGCGGTTATTTCGGGACTTTCAGTAATTGCTTTCATTTCAGGTGGGAAGAACGATGTTTGCATTTCGCCTTTTAGCAAGGATTATGTGGATTACAACAGACATATTAGCTATCATAGCTAAGACAGTATACCGAGTTGCTCAATGCCATTGTGAAGTTAGCTTTTCATTGCACGCTCTATACTTGGGCTTCTTCAATTTGAAATTCCTTTGTTAGACTGAAAGATTGACTAAACATTCGTTTGTATTTTATTTTAAGAATTGGTGAGGTATATAAAGCCAAGTTAACTTTAGTTACCTTTACGAATTCGGAAATGGGAGTTTAACCTTGTATTAACTTTTCTTTAGTTTAGTTAACCTCTTACTATATTTTTTGAGAGCTAGTACTTAGTAGAATTATACTAGAATGTAATTTTGTTTTATCGTTCTAGTCTGGAACTTGAACTGTTGCTGCAGCAGTTACGTTCACGTTTCCCGTGGACAGAAAGTTACGTAAGAGATTCTTTCGAATTGCCATTGTGCGATGTATGTCCCCTCAGTTTCAGTGGTTTAATGTGTCTTGCTTCTACCGCCGCAGGCGTTGTTGTACTTTGAATTATTTTCGTCAGTAGTTTATCATTTATCTTTTGAATAACCTTAGAAGAAGAAGAATTTTATGGTCACGTTTCTACCAGGGTCACCAGCAGAATAACATTAATACGAATCTAAGTTTGAAAATTAGTTACTTTAGTAATTTGAGGAAATCAGGATTTAGAGAGAAGACTCAAAAATGTCTGCGAGCTACGTCAGCAGTTATTACCTCAACTTTAGCATTCTAAATCTCAACCTTTCATCAGGCAAGAAACTAAAAATGATTGTTCATGTATGACGTGAGATGCGTACATCAATTACGTACATCAATTACAAGGATAGTTATTGGAAGTCCGAGACCGTTCAGAGTTAGACTGAAGAATAAATTTATAAACAAAACAAATTTTCGAATTATTAGCGTCATATCGCTGTAGAATTTTGTTTCCACTAATTGATCGGCTTAAACATGCCAATTTTAGACTCTGAAATGATAATCTAGGCTCCGTGATTCTAAAGTATCAATGTGGCTCATTGTAATACTTTAATGAGTTATCGTATTTTCTTCGTTGGGTGTGTATGCCTATTACATAATGCATGTTTTTGATCACTGGTTCAATATAGATACATACATTTATACACTTGCTGATTCTTGTTTGCCAATTATATAACGTGTATGAGTAGGTACTATTATGTGTTTGATGTTTGCCATATTTTATCGATATATTTGTCGTTGGTTTTAGTTACAGATCGATGTGCGCTCGTTGAAGCATTGAAGGTCACATACATACGTATGTTTGGTTGCGCCTGTAGTTCTTAATGAATGTGAAACAGCATTCCCATCAGTATTGTGGACGTAATTGAAAGGCCTAACGAATACGCGCATGAAGATCTTGTAATCCAGATGTTGTAACAATTATAATAAACATTAGCGGTTGAAGTGTGTATAAGACCTGGACTTCCCTGCTTTTCTGTTAGTAGTGTAATGTTGCTTCTTGAAATTTGAAGCCTAAGTAAGGGAATTCCATTTTATTCGTTTTGAGGAATTTG
