# Supplementary material for: Comparative genomic analysis of innate immunity reveals novel and conserved components in crustacean food crop species
Source: BMC Genomics. 2017 May 18;18:389. doi: 10.1186/s12864-017-3769-4 (PMC5437397; doi:10.1186/s12864-017-3769-4)
Supplement: Supplementary file 24 — Fasta files of all sequences. (ZIP 3690 kb) [file 12864_2017_3769_MOESM25_ESM.zip › Additional file 12/2 Dscam.txt]

>Astacus_astacus ENA|GEDF01018310|GEDF01018310.1 TSA: Astacus astacus TR30119_c0_g1_i1 transcribed RNA sequence
GTGAAGGTCGGCGCTGTCAAGATGGGGTCGTTTACGCCCAGGGAGAGGCAGCACAGGACTTCCAGCCCGTGGTGGTGGACGGCGTGAGGTCCTTGCAGGCAGCCAACGGGTCCCTGATCTTGCAGGATACCAAGACTAATGACGCTGGATGGTTCTTGTGTCGGGCCGCTAACTCCGTTGGCAAGCCTATCACCAAGGTTGTTCAGCTTACCGTCCACGCTCCCGCTCGTGTGGTGACGGAGGGACGACGGGTCACGGGTCACGCTGGTCAGACAGTATCGGTAACCTGCGATGCTACGGGTGACGACCCTCTCACTGTCTCCTGGCGCCGTCACCACGCTCCTGTCTCACCAGGTCACAGGACATCGGTGCGCGAGAGCGAGGTAGGGAGCGTGGTGCGCGCTGTCCTGGAGATCCGGGCCGTGACTTCAGGAGATGGCGGCCCCTACACCTGCCGCGCCACCAACCCCCACGGCGACCACACCCAGGTGTTTGACATCGCTATCATAGAGCCGCCCACAGCACCAGCAGGAGTGAGTGTCAGTGACGTCACCAGCCGCTCCGCCGTCATCTCCTGGACCCTCCCTCAGCCCGCTGCCGTCACTATACAATACCGCGCGTCGGAGGAGGAGTCGTGGGCTGTCCATGGGAGGAACGTGAGTGTGGGTCAGTGGGCCACGTCACACGTCTTGACGGCGCTGGCGCCCTACAGGACCTACGCCGTCAGGCTTATGGCCCACAACGACCTCGGGGTGTCCCAGCCCTCCTTAGTCCACATCTTCACCACCACGGAGGAAGCACCGTCAGGAGCACCGCAGGATGTCCGTGTGGCTGTAGGTGGACCCCGCTCCCTGCTGGTGACCTGGAGGGCGCCGCCCCCAAAGCTCACCCACGGTCCTCTCAGGGGCTACACCCTCGCCCTCCGTCGCCAGAACTTGCAGGGGCACCTTACCTTCATCACCAGACCTGTCACAGGTGTGGATAGTGTGGAGCAGTACGAGGTGCAGGGCCTGACGCCAGCGACGCTGTACGAGGTGGCTGTCAGAGCCTTCACCAGGGCGGGTCCTGGGCCGCTCTCCTCTCCCAGGATAGTTGACTCCACCACCCACGAGGCTCCGTCGTGTCCGCCAGCGGGAGTGTCGTGCCGTGGGTCAGGGCGGGGCGGGGTTCGAGTGTGGTGGTCCCCCCCACCTGCACACTGCGCCCACGCCCCCGTCCAAGGCTACACCATCATCGCCACGCCCACCACCCACGCCCACCACGCCACTGACGGTCAGATGTGGGAAGTGATCACCACCAACCTGGAGAAGAACTTGGACGACCTGCCCGCGGCCTCAAACATTAGCGTCCGAGTCAAGGCCTTCAATGACGTTGGCTTCAGTGCCCCCAACCATCCCGTTTTCTGTCTAACCGAGGATGATGTGCCTGGTCCCCCTGAGCGTGTTCGGGTGCTGGTGACGGGCGCTACCACTCTCCTGGTGACGTGGGCGCCTCCACAACCATACACCGGGGTCGTGCTCCACTACACACTCTACTCTGCCCGGGACGACCAGGTGGCGGTGCGTGACGTGGTGGGCGCTGGGGGATCTGAGGCCACCTGGAGGGAGCTCACCGGCCTCACCCCGACCTCCAGAGTCCAGGTGTGGGTGACGGCAACTACGGTAGCCGGCGAGGGCAACCCATCGCCCCGTCTCACTGCCCTGCCCACCCCCAAGCCCACCCACTCGCCCGTGGCTGTGGGCGGCGGGCGTACGTGGCGAGTGGGGTCGGGTTCGGGAGTGACGTTGGGGTGCCGAGGGCTGGGGTCGCCCGCCCCCACCATCAGCTGGACGCGGGCTGGAGCGACGGTCAACAGTGGTCAACTAACACAGCTGCTGCCAGGGGGTGATCTTCACCTCACAGCTGTTCGGGAGACCACCAACTACACTTGCTGGGTCCGTAACAGTGTGGGCGCGGATAGCCTCACGCACCTGGTGGTAGCCGTAACGACGCCCATGCCGCCCACACTGGCCCTCGGGCATACCACCCACCACGCCCTCAACCTCACCATCACCCCCACAAGTGACGGAGGGGCACCCATCCTAGGGTACACGGTCCACCATCGTGGGCGTGCAGGGGAGTGGGTGGAGGTGGAGGCTGCCCCCGGTACGGGCGGGGTGGTGGTGAGTGGGCTGCCGTGTGGGGCGCCTCACCACCTCTACCTCACAGCCTGGAACCTCCTGGGCACAAGCGCCCCCAGCCCCGTCCTCGTCGCCAACACCCTCGGCAGCACTCCCGGGCGACCTGACCCCTCCAGGCTGGTCGAGGTCAACTCCACCTGCATCACGTTACGGCTCTACGTCTGGCCGGAGCTGGGATGTCCCGTCACCCACTGGAAGATTGAACATGGGAGCGAGGAAGGAAGCGTGTCCTGGACGACCCTACACTCCCACGTGACCCGTGACACCACTGACCTGGGAGTGTGTGACCTCTCGTCGGCAGCCTGGCACCTACTGAGAGTCACTGCCTCCTCTACTGCCGGCGACACCGCTGTTGTTTACCGCGTGGCTACGTCAGATAATGATGGAGGCTCCATCACCGCAGAATCAGTGCAGGAGGTGTTGGTGGGCGGGCCCTCTGGCGTGGGTGGGTGGCTGGATGCCCACATCGTAGCGGGGGTAGTGAGTGCCCTCCTGCTGGCCACCGCCTTCATCATCTGCGTCTGCGTCGCCGTCAGGAGGAGGAGGTATGGAGGGTACAGGCAGGGGGAGAGTGTGGAACAGAAGGGCGGAGGGGAGGACGACAACGCCCGCAACTCTGAGCTCACCCGCGCCCACCTCTACTCCCCCACGCCCACCAAGAAGCCCCGGGGTTCCCTCGCCTCCCTCAAGACTCAGGACGACACCTCAGACCCCTACGAGATCTGCCCCTACGCCACCTTCAGCGTGGGCAGCTCTGAAGGCACCTTAGAGTACGGTCTGTCCCTCCACGCCATGACGCCGCGAGACTGTCTGGACCACCCTGCCGGCCATAGTGACCGCTCCCCCCAGCAACAGTCTCCAGCCTACGGCCAGGTCGGTCGCCAGAGGGCCCAGTCCCACTACAAGGAGACAGAGATCGCGTACATCAGCCGTGGTGGGCGTGCAGACTATGGCAGTCGTCCCAAGTCCATGCCTGGTGCCCAACCTCTGCCCACCTCCGCCACGCCGGCGCCCGCCGCCTCCGAGCAGAGGGCATGGGCGGAGGAGGCCAGGAAGGACACGCGGGGCCGCCCACACAGACCCAGGAGCCGCACTAGAGCTGAAACTCCCGGGGGAAGAGACTCGAGCACTGAAAGTAACGACGCTTCTTCCCCTGTACAACAGCGCCACCACTACCAACAGCAACAGCTCCACCACCCGCAGCAGCTGGCAGCACAGCAGCAGCAGCAAGCGGCAGCAGCAGCAGCAGGAGTCGCAGCAGGAAGAGGAGGCCCCCACCCGCTGCCTCCGGTCCGCCATGCCAGGTAGCCTCAGAGCGCGGACTGAGTCGTCCTCCAGCGACAGCTCCTCCTCAACGCCTCCCCGGCCACTCCACCCTCCGTCAGCCTTCTCAGACTCCAGGGAACTCTCCGAGGCCGAGTGCGACCGAGAGATCTTCCAAGCACACGAAGAAGGTGAGGGAGGACGACCAGGGGTCTCTGCTCCCCCTCAAGGAAGAACCGGGGGCTATGCTCCCCCTCCAGTGAGGACCGGGGGCTCTGCTCCTCCTCCAGGGAGGACCGGGGAGGAGAGCATCAAGGCCGAGCTGACTGTGCTGTTCCAACGCTACCACCAACATCAAACCAAGGACGACGACGAGAAGCAAACAGAGCACAAGAAGCCTCGCGTCCCGGAGAAGAACCCTTACACCATCAATGTGTAGCTGTGTAGACCTGTCTCATTCACCGGGACGAGAGCCACTATATTTTTACAATAAATAATGGCTAGTTGGAAAGTGGGAGACACACTTGGTGCTCTGTATTTTCTTTACATATTTTGTAGATTTTTCCATTGTAATGTGATCGTACTTTACTGTTCTCATTTTTCTAATGCATTAGTCTTGCAGTGAAGTTGATTTTCATGAGTAGTTTTAATACTTTGCTGTTTTCACCGTGTTTGGAAATTGTGAAATGTACTTTTAGCAAACTATTTTAGTAATTACCGACATGTTTTGATATACTGTGTTTGCTTTGTGACACTCTTACCATGTATGGACACCATTGTAAGAGTGTCACAAAGCAA
>Astacus_leptodactylus ENA|GAFS01003707|GAFS01003707.1 TSA: Pontastacus leptodactylus Pastle_hypoyo_c3770 transcribed RNA sequence.
ATGGGCAGTTGATCGGAGGATTACCCGGTGGACCAGTCTGGTCTTGGCCAGTGGTGTGTGGACGTTGAGCAGTCGCTCCCGTTCACTGATCAATCCTAGTCTTTTTTTGCGAGCAATTCAGTTATCGTGTGAGGCCGTGCATCGAGGCTCAGCGTGTGTTGTGCAGTGAACCGAGTTCGTGTCACCAGGACGGTGTATGGTGTTGTAGTTCGTCACCATCACCAGCACCATGGGTACTAACTCGATGGTGTGGCCGTTGTTGATACTGCTGTCCGCTCACGTCCTCCACACAGTAGTGTGTGAGGAGAGCGGACCAGTGATCGCAGAGGAACCCGACAACCGTGTGGACTTCAGCAACTCGACCGGCGCCAACATCCACTGCTCCGTGCGCGGCCACCCCAAGCCCACCGTCGTCTGGGTCAAGGCTGATGATGGCACTGCTATCGGCGATGTTCCCGGACTTAGAAAGGTTCTGTCCAACGGCACACTGATGTTCCCTCCCTTCCGCGCTGAGGACTACCGTCAGGAAGTCCACGCCCAGGTGTACCGCTGCCAAGCCACCAACCCCCACGGCACCGTCCACTCCCGCGATGTTCACGTCAGAGCAGTGACGGCAAGTACCTGGTGCTGCCCTCTGGCGAGTTACACATCCGAAACGTCAACTCTGAAGATGGCTTCAAGAGCTACAAGTGTCGAACTGTCCACCGCCTCACCCAGGAGACCCGCCTCTCTGCTACTGCTGGACGACTTGTCATCTCCGAGCCGGTGGGACTGTCGGGACCCAAGTTTCCCTTCACGGACACCTCTCGCAGCCAGTCCCTGCAGGCGGCCACCACTCTCACCCTTCCCTGCCAGGCCCAGGCGCACCCACCTCCAAACTTCAGGTGGTTCAAGTTCTCAGAAAATGGACGCAAATCTCCTGTTGAGTTGGGTGACCGAGTGAAGCAGGTTGGAGGAACCCTAATTATTCGAGAAGCTAAGGTGGATGACTCTGGCAAATACCTGTGTGTTGTCAACAACTCTGTTGGAGGTGAAAGTGTCGAGACTGTTTTAACTGTTACTGCACCCTTGAGCGCTCAAGTGGAACCAAATGTACAGACTGTTGAATTTGGTCGACCTGCAACCTTCACCTGCACCTACAAAGGCAACCCCGTCAAGTCTGTTACCTGGCTCAAAGATGGGGTTCCCATCAATCACAAAGAGGCAGTAATGCGTATTGACACTGTGAGTCGAGAGGACAAGGGCATGTACCAGTGTTTTGTGAGGAACGATCAGGAGTCTGCACAGGCCACAGCTGAACTAAAACTTGGAGGGCGCTTCGAACCCCCACAACTGACATACACTTTTGAGACGTCAACCCTGCAGCCCGGCCCCTCAGTGTTCCTCAAGTGTGTGGCAGCTGGCAACCCTACCCCTGAAATTACTTGGGAACTTGATGGCACCCGGCTCTCAAACTCTGAAAGGATGCAAGTTGGCCAGTATGTGACTGTTAATGGAGAAGTTGTGTCCCACTTGAACATCTCTGCAGTTCACACAAATGATGGTGGTCTTTACGCTTGTGTTGCCTCTTCTACTGTAGGCTCAGTCAAACATGCAGCAAGGCTCAACGTGTACGGATTACCTTACATTAGGCCCATGGACAAGGTTGCTGTTGTAGCTGGGGAGAACATGGTTGTCCACTGCCCTGTCGCTGGCTATCCAATTGATTCTATTGTTTGGGAGAAGAATGGCCGCATGCTTCCCATTAATCGTCGTCAGAAGACCTTCCCCAATGGTACACTCATTGTTGAAGCTGTTGAGCGCAATTCTGATCAAGGAAGGTACACCTGTGTTGCTCGTAACAGTCAGGGATACACTGCTCGCGGCGATCTTGATGTCCAAGTTATGGAAGTACCACCACGTTGGATTGTGGAGCCCACAGATAAGGCATTTGCTCTGGGAAGTGATGCCAGGTTAGAATGCAAAGCTGATGGATTTCCTAGACCCTCTCTCGGGTGGAAGAAAGCTGCAGGTCGTACTCCTGGAGATTATCGTGACCTTAGTGTTAGTAATCCCAATGTGAAAGTGACTGATGATGGCACACTGCAGATTGGCAACATTCAAAAGTCTCATGAAGGATACTACTTGTGTGAAGCCAATAACGGGATTGGCGCTGGTCTCTCAACAGTTATCTACGTAAGGGTCCAAGCTCCACCTCAGTTCAAGATTCAGTATAGAAATCAGACTGCGAGCCGAGGAGATGACGCTGTACTCGAATGTGAGGCTGAAGGTGAAACTCCCATTGGTATTTTGTGGAGCAAGAACAAACACAGCATTGAACCATCCAATGAACCAAGGTACACAATTCGTGAAGAAATGCGTGGTGGCGGTGTTCACAGCAGCCTCAGCATTAAGACCACTGATCGATCAGACTCTGCCGTATATACCTGTGTGGCAACTAATGCCTTTGGAAGTGCTGATACGAACATCAATCTTATCATTCAAGAACACCCAGAACAGCCAAACAGCTTGAAGGTTTTGGATAAGAGCGGTCGCTCTGTGGAGCTTTCCTGGACGCCTCCCTATAACGGAAACTCTCCCATCACTCGCTACATTGTAGAATATAAGCTTAGTCGCCGAAACTGGGATTCTGATGGTGAACGCATGATGGTGCCTGGTGACCAAAACATGGCTGCTGTGTTAGATCTTCGACCAGCTACAACATACCATCTTCGCATTGTTGCAAGAAACGAGATTGGTGACTCTGATCCCTCTGACACTGTTACAATCATTACTGCTGAGGAAGCTCCCAGTGGTGCTCCCCGTGACCTCAAGGTTGAGGCCGTCGATCAGAGTTCTCTGCGAGTCACATGGAAGCCACCTCTGAGAGAGGAGTGGAACGGTGATATTCAGGGTTACCAAGTTGGCTATCGGCTTGCATCATCTAACAATTCTTACGTTTATGAGACAGTTGAATTTAGCAAGGAAATGGGCAAGGAACATCATCTCGTCATTTCTAAGCTTAGTGTCTACACTGAATATGCAGTGGTTGTGTCTGCTTTCAACAAAATTGGACAGGGACCAAAAACTGATGAAATTCGAGCTTATACTGCTGAAGGCACACCCCAGCAGCCTCCCCAGGATGTAACTTGCACTACTCTCACATCTCAGACCATCAGAGTGTCTTGGTCCTCTCCACCACTTGAAACTGTGCAGGGAGTCATTAAGGGTTACAAAGTCATTTATGGACCCTCCGACACCTGGTATGATGAAGAGAGCAAAGACACCAAGATCACTGGGTCCACAGAAACTCACCTTCATGGTCTTCAGAAGTACACTAATTACAGCCTCCAGGTCCTAGCTTTCACATCAGGTGGTGAAGGAGTTCGCTCACAGCCAATTCACTGTCAGACCGACCAAGACATTCCTGAATCACCTACATCTGTCAAGGCTTTGGTTATGTCTGCTGATTCAATCCTTGTATCTTGGCTACCACCTGAGCGCCCCAATGGCATCATTACTCAGTACACTGTTTATTACAAGGAGCATGGAAAGAGTGACAGTGAGACTGTGCAGCAGAAACTTAGTCCAGCTCAGCTGAGCTATGAAGCAACCGGGCTGAAGCGCCGTGATGACTATGTGTTTTGGGTGACAGCCTCCACTACTGTTGGAGAGGGAGAAATGTCACAGTTAGTTCATCTGAAGCTTTCTAATAAAGTTCCTGCTAAAATTGCATCCTTTGATGATGAATATGTGGCAACATATAAAGAAGATGTGAAACTTATGTGCCAAGCTGTTGGACTTCCAACCCCTGACATCAGGTGGACAATCCGTGGAGAACCTTTTGCCCCAAATGATCGTATGCGACTACTGCCTGAGGGTTCCTTACTAATCCGTGAAGTTTCTCGTGATGATGCTGGAGAATACACCTGCCATGTTGAAAATCCATATGGACAGGATACTGTTACACACACACTACTTATTCAAGCTCCTCCTCATCCTCCGGAAATCACACTGCAGTCCACAACCACTAACAGCATTGAGGTAAAGATCAAGCCTTCTGTAATTGATGACACAACCCCTATCCATGGATATACAATCTTCTACAAGCCTGAGTTCAGCAACTGGGAAAGCATTCAAGTTTCATCCTCTACACGAACGTACACGCTTGAAGGACTCTGGTGTGGATCTCGCTACCAAATTTATGCTTCAGCATATAACAAGATTGGAACAGGTGAATCATCCGAGATTCTGAACACTCGTACTAAAGGCAAGAAACCCGAGGTTCCTGAAGTGAATCGCTTCGTTGAGGTTTCCTCTTCATCCATCACCCTGCACCTGAATGCTTGGTTGGATGGTGGCTGCCCCATGAACTACTTTGTGGTAGAGTATAAGGCTAGGCATCAAGCTGAGTGGACAATGGCTAGCAACCAAGTGAAGCCTACTGGTAACTATGTGATTATGGAACTGACACCGGCTACTTGGTACAACCTCCGAATATCTGCTCACAATAATGCTGGTTCCTCAGTGGCTGAATACGAATGTGCCACGCTTACCCTCACTGGTGAGAGGAAGTGTATCAGCAGTACCAGTACAATGCCAGCATGCCTCCACCCTCCACCATGGACAAGCGTCACCCAGGTTTCCGTGAGGAGCTCGGCTACATTCCACCACCAAACCGCAAGCTTCCACCTGTTCCAGGCTCACAGTACAACACTTGTGACCGCATTAAGCGAGGTGGAGGTGGAGATGATGAAATCTGTCCATACGCAACTTTCCATCTCCTTGGATTCCGTGAGGAAATGGACCCCCAACAGGCTGGCAACAACTTCCAGACCTTCCCCTACCAGAATGGTCACGGGTCTCAGCAAAACTTTGTCAACTCTCCTGCTTCTAGGAGTATGCCCCCCCAAGCAGCACCTACTACTCCACTGTTCCTGGTGATATGACTGCCTCCCGCATGAGCAACTCCACCTTCTCCCCGACTTACGATGATCCAGCTCGTTCTGATGAGGAAAGCGATCAGTATGGTGGGTCAACATATTCTGGTGGTGGACCTTACGCTCGTGCTATTGACTCCGTGTCCCAGAGTGGAACTGCTAAACGTTTAATTAATGAACCGTGGTAGCACCTCTGGAAGCGCAGGCCATGGATCACCTGAGCCTCCTCCTCCCCCTCCCCCACGTAATGGAGATCTTCCCCTTGACTCCTCTGGTCTTGGTTCCTCATTGAATGACTCAAACAATTCTACAGCCTCCAATCAGTTCTCAGAGGCTGAGTGTGATCATGATCTTGTCCAGCGTAACTAAATGAAGCAGCAGCCCACATTCAAAATGGAGGCCTAAGGATGGTGAGTGATGAAATGAACGTGTGAGGTCCTCTATACCCTTCTGAAGGACCTCATCTTCCCTGTGCCATACGAGGCAACCTGGTTACCGCCCCACGTCACTAACCACAGATCATTGATAACAAGCACCCCTGTTGAACACAGAAACTCAGCAACATACACGATATACAGAGTGATAATTTTTTTTACGAAAATATTCAGAAGAGACTGGCTACCCCTGGATAAAAGACTACAGAAATATTGAGCATAGAGGACATGAACAAGTGACAAAAGGAGTTCATACACATAATTTAGCACAAAAGGATCATGTGAAGAATCAATTACACAAATTAAAAGCAATGAAGATTAAACCCTCTGTACCCTGTGTGATACTGATGCTCTCTACACTAATTTTGAAAGCCACAAGATATTATTTTCATTGCAAGCAGCAAGAGTTGGCATGATGTGCATTATCAATGAAGATCCAAATGAGGTAATAGCTTCGCTAGTTGTATGTGTTCATAGGGGGTGACCTAATTCTTCTTTATTGTTACTGCGTCACAGTTCCCCCCTCACCCCCGCTCATGAGATTAATTAACCTGCTGTGGACTCCGTTGTTGTACTCCCTCATTACCAAGGCAAGCCCACGCTGATTGACGTTTAAGCTTTGAGTGTTTCTTGCAGTGTTGTGTATCACATAACAGTAGCAATATTCTTTCTCAGCCCTCTGCTCAGTTTGAAATCTGAATATGAAAGCAAGTGCTTCTGTTGTAGTGTTTTTTGCACCGGTATTTTGAGGGCCATACCGTCAGCAATGCATTTATTATGCAGTAAACCCTACCCATAGCAGTTAATGGATTGTCGTTAGTGGCCACTGGACCATAAGTGCTGTGCGATAGTATGAATTGAACTAAGTATTGCTGTGTGAATCATCCATGACGGTGCTACTTGGAAGTGACTCTCGACTTGTTTGGTGTTCTACGTACTTTGTGATACGACCCAAGTCTAGTCAAGGGCGGGGGACAAAACTGTGTATGTTTGCCTGAACCTTTGTGACGCATATGTAACCAGTATGCTCAGTTTTAATATTTTTTAAATATTTAACAGTAGTAGTCCAATTAAGGAGTAAGACAGAGAGAATGGCAGGAAAAAGGGATATCATCTGAGGGAAGGAGCTATATACAGTAAGTTTGGATAAGACAATATACAGTGTTAACTTCTCAACCATAGTTGTTTTGTAATGCTTGGCTACAGGGGTACATATATTGATATTCTGGAGATACTCGCCTATAATTATCTCGCATATTATAAATGAAGACCATGACATGATTTTAATGAAAGCCCAGGTACATCCCTGTTAGTGCACAAACCAAATGCCATTTCACTGTCTACTCATTTGCCGCAGCGTTCCTAGGTGTTGCTTAATTTCCGCAGCTTGCAAGACAATATGTAACCAGACCAGCAATTTTGGATCTTACTCAGGGCTACAATATGAAAAATTGTGCATTTTCACTGAAGGATAAGAGTTTTATTAAATCCTAAAAATAAGGACAAAATTGCTGGGATCATCACAATATCCATTATAAAATGTATTGTAAGGCATCTTGCTAGGTAATACTTTATTTGTATATTAAATTCATCAGTCTTAGGAACAGATTGGCATATTCTCATTGCCAATTCATCAGTTTCTACTTAAATCCATTTCCATTGTAAACATTTCTTACGAATCTAAGATAAAAATGTTGACGTGTAAGTATGTGTGCATTGCTTCTTCATAGTGTTAGAATTGTGTGAAAGGGAGTATTATATTACAATAGATAATAAGTCGTTGCAGAACTGTTGTACTTCTATAAATATTGACATATTTCTCATGCAGGTGTCTGACAATAGCTGTAACCCTCAAGTCCTCTGAGCAATGTTTTGGAAGTCTGAGGAATTTTTACAGTTTAAATCTGATTTATATATTAGTTCTTTTCCAGAATGTAAGAGAAGATTTGTGTTATTGTATGACTTATTAAACATCATGAATTTATACATTACAAGGATTGTTGTACGAGATCATGAATCTACATGAACACCCCTTTTTATCTAGTGTTCATCTCATTCAACCAAAACATGCTGATATCTTCCATAAGCTCAAGTGTAATACATGTAGTCTTTTGATAAATGTTGCCAGTGTAATCTCTGCCTGCCCTAAATAATTATTAAATTATTGATTTTCAGTTTATTGGTAATGGAGTTACTGAAAGGCATTACCAGCTGAATTGTAGAGGTCATGCTTTCTATCTATGCATATGTATCATTTTACCCCCAAAATGATCAGAAAAATAAATTCCCCAAAAAGTATAAAATGCTCAAACTGTTTGAGTAGATAAATGAACGCTTTTTCTACTGCTTTTAGGTAGGATTAATTAATGTTGAAATCTCAGTACAGTATTAGGCAATATAGACATACATGCAAGACATTTAAAGCACATTTCCTTGGATTTTGATTCAACTGACAATTTTTGTATGTATGTTAACAATTGTCTGTTATTGATTTGTTTGTACCATTTCTATACACATATATATGTGTGATTATGCATCATAGTAGACATTGCTTGTCATTATCTTGACCAGGGAGGGTGGGTGCTAATGGGAGGGGGACAGTGGTGATCAACAGCATCTTGACCAACACCCTAGCATGAATTGCACTATTGCCTGATAGCAGTGGAAAACACTTAAGGTGACACGTAACTTTTGTATTTATTGTTAATGACACTTGAAAATAAGCGAGAATTCTATTTTTATTTTAAGAATAGTATAGGCTAATATAAAAACAGAATTGTAATTTAATGAGCTTATCATTGAAATGAGACTAAAAAGATGAGTATTACAGCAACTTGGTATGTCATTAAAAAGCACATGACTAAATTAATACTCTAAGTTCAAAATCACTGATGATTTCACATTTCAAAATTTGGCAGTTTTTAAAGAGGATAAATTGGTCCAGAACTAGGAAGGATAGCTGGAAAAACTCTGATTATAGGTATAACTTCAGTGACCTTGAAATTACATTGCTGTGCCAGAAATGAGCTACTGTACTAAATGATCATAAATTAATATACTGTACTGAACTATTAAAGAAAAGTTTACAATTGTTTTACATAAGTGTATAAATACTGTAAAAGAAAGAACTTGTCACATATGAGCTGTTAATAAAAACAAACAAAATGTCAATCAACTAAGTCTACACTAGATGAATATCAAGGGATGCTCTGATGTCCCCCTGCCCAGTAGTTTTATCTTTCCCTGTAGATTAGAGTTACAATGCCATGGTTTCCTTTTAGTAATGTCAATGTAACCACACATTAAAGGTTATTGATACTTAAACACTGAGATTGCTAGATGTTTAATTATACTGTAGCAGGTAGGAGAACTTGAAGTATTACCACTGCATGAATTGTACACATTGACATTATATAACCAAGTTTTCAATGGTAAACATAATATTTGTTTGTTTCATACAACACAGTGCTCTTATTGGCTGAGCAACGTAGTGTGTGACTGTTAGCTGATTAAGGGGTGACATTATATGAATCCAAGAAGATACAACTAGAAGTTGTGGTCTCATGATATTGCTCAGTAAGGTTCATTCATCCTATGTTTTATATAGGAATATTGGCTTTCACAAGGCAGCATCTGAGACATACAATCACCGATTATGTCACTTGTTTACCAGCGAGAATCCGTTATAAGCATTTACATATTCTCCATGTACTCTGACATCTGTGTTGCTTGATTATGTCAGAAGTTTCATGTGGTCAGGGTTTGCGAGCAGGTATGCTTTATTGCAGAGTTTTTAATGAAACTGCACATTCTTCCAAAGTTAAGAATATGCATTATGTTTATAAATACAAATATATTTATAAATATTGACCTATTATAAAAGACTACATCTAATGTGAAGATGGGCAATAGCGCATCAAGCTTTCAAATCTTTGTGCAATTGAAATTTCTAGATTCTGTTTCTCGTATAGTTTTGTGAAATTGTGTTTGCCTGTGTTACCATGGGCTTTAAAATATCCAAATCTGCCTAAAGGAAGAAAACGTTTGCGAGAAGCAGAAATAAAATGAATGTGTTTGATATTATAAGAATTTGTATAACAGTCTCTGCGCATGTGGTTGTACTTTCCAAGTGAAAGCTGCTTGATATTAGCATTGTATGGAGTATAGGAAATTGTCAGGGTATTTCAACGAAATTCTTAAAGATTATTTGGAATGCATCAGATTTTAAACTCTAGTGTGATTGCCTAAATAAAATAAGTATTGCCACTGTACTGAATGTAATCATAAATTTACTTTACTATGTCTCTGCTTGAGAGAAGAGAGAATTAGTGGATTACTTAATTTCAATGCACTGGCAAGAATAGCCTTTTGATGATAGGTAGGGACAGTTAGATAAGTAGAACTGATATATTTTAATTAGGCCAATGGAAACTTTTATTAAGGAAAATGTATTTATGGTAATTAGGAGTATTATATAATGACAAACTTCATAATATGAAACAATTACTGAACACTCAGTGTGACAGGGTGAATCTCAATTATGCATGACGAATGTATCTTATGATAATTTTAAAGGCTTTGTTTGATACTGTATTATTAAATTGTGACTATGGAGCATGTAAAAAATATTATTAGAAACTCTTCCTGAGGGCAGATTACAAGTGTTATAAGACAGTTCTGGTTATTTACCAATTTTTACAATTCGTAGGTACTGTACATCGAAATGATGGCTCTTTATTGCCTCAGTACAATTAGCAGAATACTGTATCCAATTCAGGGACAAAGTATCAGCCAACCAGAACCTCTCATTGCACTTGTAAATTGTGTCGTGATAAGGGAGTCTGCGCCTTGTTGGGTTTCTAATTAAGGCTCAGTTTTGCTCGTCACTTCACATTTTCTACCAAATATAGTGTAAACAATTATGTATCATGAAATAAACCATGAGAAATAAAAAAAAAAA
>Bragasellus_molinai ENA|HAEM01051391|HAEM01051391.1 TSA: Bragasellus molinai, contig comp65320_c0_seq1
CATTCAGGGCTACCAAGTGGGCTACAGGCTTGCCAGTTCAAACAGTAGTTTTGTTTATGAAACTGTTGAATTCAGCAAAGAATTGCGCAAAGACCACCACCTCATTATTTCCAATCTGAATATTTACACGAAATATGCTGTTGTTGTCTCAGCTTTCAACAAAGTTGGACAAGGACCACGTAGCAAAGAGGTTGAGGCGTACACAGCTGAGGGAACTCCTCAAAAACCTCCTCAGGACGTTACTTGTACCACTTTAACGTCGCAGACGATTCGAGTGTCTTGGACTTCTCCTGCTCTGTCAAGTGTTCAGGGAGTCATTAAGGGCTACAAAGTCATTTATGGACCATCCGACCAGTGGTATGATGAAGAAACAAAGGACACTAAAATCACCGGATCAGTCGAGACTCATCTTCACGGATTGCAGAAATACACAAATTACAGCCTTCAAGTTCTTGCGTTCACTTCTGGAGGTGAAGGAGTACGATCGTCTATTATTCGATGTCAGACTGATCAGGATGTTCCTGGACCACCAACGTCAGTCAAGGCTCTTGTGATGTCAGCTGAATCTATCTTGGTATCGTGGCTGCATCCTGAGCAACCGAATGGAATTATTACTCAGTACACGGTATACTACAAAGAGCATGGCAAAACTGATGCAGAGGCTCGCAATTTCAAACTACCTCCATCTCAGTTGAGCTACGAGGCAACTGAGCTTAAGAAGAAGGATGACTATGTATTCTGGGTGACAGCTTCAACTTCATTCGGAGAAGGAGAAAGTTCACAGCAAGTTTATCTGAAGCCTTCGAACAAAGTGCCAGCAAAAATTGCCTCCTTTGATGATGAATATTTGGCAACGTACAAAGAAGATGTAAAACTGCAGTGTCAAGCAGTTGGCATCCCCGCACCTGATATCAGGTGGACTGTTCGTGGAGAAGTTTTTACGCCTAATGACAGGATGAGAATCCTGCCAGAAGGATCTTTGCTCATAAGGGAAGTTTCTAGAGATGATGCTGGAGAATACACTTGCCATGTTGAAAACTCATACGGCCAAGATACTGTTACTCATGTGCTCTTAATTCAAGCTCCTCCTCATCCCCCGGAGATTCAGCTGCTATCTACTACAACAAATAGCATAGAACTCAAACTGAAACCTTCCGTTGTTGATGATACGACTCCAATTCATGGCTACACAGTTTCTTACAAACCGGAATTTAGTGACTTAGAAACGGTACAAGTGGCAGCATCGGCGAGGACTTACATTTTGGAAAACCTTTGGTGTGGATCCAGATATCAAATCTTCGCTAGAGCTTACAACAAGTCAGTGCTGCAATACTGCTCTTAGTAGAATTTCGTTGCCACTGAAAGAGACTCCCTTGATATCCCTTGATATCCCTTATAATCCCTTAAAATCCCTTGATATCCCTTG
>Bragasellus_peltatus_ ENA|HAEN01059294|HAEN01059294.1 TSA: Bragasellus peltatus, contig comp44325_c1_seq86
TTATAAATTTAATAACACATTGTTGTACTATTCCGTTCTGTGGTGACGTAGAAAATAATTCGAATTGTTGGTGAACTGATTAAGTGATTTTAGTGTAGCTCAAAGTTAGCTACCACGGTTTCCTTCCCACCCCCATTTCCCACACTATGGGAATTGCCCGGCAGAAGATGGATAACCTGTGGTTGACAAGTGCCATTACCTTATTTTTGCTCATTGGACTAATCTCCGTTGGAAAAGCCACCGCTGACGAAAGTGGCCCTGTGATAGTCGAGGAGCCGGACAACCGAGTTGACTTCAGTAATTCCACAGGAGCGGCGTTGCATTGCTCGGTGAAGGGTCGTCCTCCACCGACAGTCATCTGGACGAGGGCGGAAGATGGAACCGCCGTTGGCGATGTGCCTGGATTAAGAAAGGTTCTCTCCAATGGGACCCTGATGTTCCCCCCTTTCCGGGCGGAGGACTATCGTCAAGAGGTTCACGCTCAAGTTTACCGCTGCGTCGCATCGAATATTCACGGCACCGTTTTGTCAAAGGACGTTCACGTCAGAGCAGTGGTTCAGCAGACATACGAGGTTGGCGTTGCCGACGAGTACGTGATCCGGGGCAACGCCGCAATTTCGAAATGCAACATTCCGTCGTTCGTAGCGGACTTCGTTACCGTCACGGGATGGACGACGAGCGTCGGCGAACAGATTTTGCCTTCTCAATCATTCGACGGGAAATACTTGGTTCTTCCTTCGGGAGAACTGCACATAAAATCCGTGACTCCTGAAGATGGCGAGAAAAGCTACAGCTGCCGAACTGTCCATCGCCTTACCGGAGAAACGCGCCTTTCCGCCACTGCCGGAAGATTAGTCATCTCAGATCCGATCGGCACTAGCGGGCCACGCCTACCTTCTGACGATAGGATCCACTCCATCACCAAGGAAATTCACTCCCACTTCGCTCTGCTGTGCCAGTGCCAGGCTTATCCCGCACCTGACTTCAGGTGGTACAAGTTCAGCGAGGTCGAGAAGAAGACGGCTGTGGAATTGAATGATCGCGTTAAGCAAGTCGGAGGCACTTTGATCATCCGGGAAGCGAAAGTGGAGGACTCCGGGAAGTATCTCTGCGTCGTCAACAACTCAGTCGGCGGAGAAAGCGTCGAGACTGTCCTGACAGTCACAGCGCCTCTGAATGCTGAAGTTGAGCCCAAAGTGCAAACGGTGGAATTCGGACGTCCAGCGACGTTCACCTGCACCTACAGCGGAAACCCAGTCACCTCGGTCGAGTGGTACAAGGACGGAGAAGCCATCGGCCACAAAGATGCTGTTCTCAGGATACAAAACGTTGGCCGCGAAGACAAAGGAATGTATCAGTGCTTCGTTAGAAATGACCAGGAATCAGCTCAAGGAATTGCAGAATTGAAACTTGGTGGCAGATTTGAACCTCCTCAGCTTACCTGGAAGTTTGCAGAAAAAACTCTGGAACGCGGCCCCTCAGTGTTTCTGAAGTGCGTCGCCTCTGGAAACCCCACCCCCGAAATCACCTGGGAGTTGGACGGAGCGAGACTTACCAACTCCGAAAGAATCCAAGTGGGACAGTACGTGACAGTCAATGGTGAAGTTGTGTCTCATTTGAACATCTCGTCGGTGCACACAAACGACGGAGGCCTTTACTCCTGCATCGCTTCTTCGACCGTAGGATCTGTGCGCCACTCGGGAAGGCTGAACGTCTATGGATTGCCTCACATCAGGCCTATGGATAAGGTTGCTGTAGTTGCCGGAGAGAATATGGTTGTTCACTGCCCCGTTGCTGGGTATCCTATCGACTCCATTGTTTGGGAAATGAGCGGTCGAATGCTGCCAATCAATCGGAGACAAAAGACGTACCCTAATGGTACCCTGATCGTGGAGGCGGTCCAGAGATCCACCGATAAGGGTCGCTACACCTGCGTCGCTCGTAATTCTCAGGGCTACACCGCCAGGGGAGACATGGATGTTCAAGTTATGGAGCCTCCCTCGATCGAACCGATAGAATTCGGCAAAGCTTTCATTAACGAGGGTGACATTGCGCAGGCGTATTGCGTTCTGAAGAAGGGCGACCTACCGATTAAGATTCGGTGGCATTTGAACGGTCTGCAGATTTTTTCCAACGAGTTCGTTCAGATTCACGAAATCGGACGATCGAGCATTTTAACGCTGGACCCAGTGAGAGCCAATCACGGCGGGGAATACACGTGTGTGGCCACGAATGCTTTCGGGGAAGCACATTCGTCAACGAAACTATCCGTAAATGTCCCCCCTCGTTGGATCGTTGAGCCCGCCGATAAGGCTTTCGCTTTGGGCAGCGATGCCCACCTCGAGTGCAAAGCGGACGGATTCCCGAAGCCCGGTTTGTCTTGGAAAAAAGCTGCAGGGACCGTCCCTGGTGATTACCGTGATTTGGCCGCCGACAACCCTAACGTCCGCGTGACTGAGGACGGAACCCTGAACATCGGCAACATCCAGAAATCCCACGAAGGATACTACTTGTGCGAGGCCAACAATGGAATCGGGATGGGCCTCTCTGCGGTCATCTATATCAGAGTTCAAGCTCCTCCTCAGTTCAAGATCCAGTACAGGAACCAGACAGCTCGTCGGAATGAAGATGCGGTCCTCGAGTGTGAAGCTGAAGGCGAGACTCCCATTGGCATCCTGTGGAGCAAAGATAACGTTAATATTGACCCCAATAAGGAGAACAGATACACGATTCACGAGGAGATGAACAGCAGTGGAGTCCACAGCAGTTTGAGCATCAAGACCACAGACCGAACCGACTCTGCCATCTACAGCTGCGTCGCCACCAACGCCTTTGGTAGCGCCGACACAAACATCAACTTGATTGTTCAAGAGCGCTCTGAGCAGCCGGACAGTCTGAAGGTGCTGGACAAAAGTGGCAGATCCGTTGAGCTCTCGTGGACTCCCCCTTACGATGGAAATTCGCCAATCAAGCGATATATCGTTGAATATAAACTCAGCAGACACAACTGGGACACCGCTGGAGAGAGAATGATGGTTCCCGGGAATCAGAACATTGCCGCCGTTCTGGACTTGCGACCGGCCACAACTTACCACCTTCGAATCGTGGCCAGAAATGAGATCGGTGACTCTGATCCATCAGATACCGTCACGATCATCACAGCTGAAGAAGCTCCGTCTGGCCCCCCTCGAGACTTGAAAGTCGAAGCCGTCGACAAGAACAGCCTTAGAGTCACGTGGAAGCCGCCTCTCAAGGAGGAATGGAACGGCGACATTCAGGGCTATCAAGTGGGCTACAGACTCGCCAGCTCGAACAGCAGCTTCGTCTACGAGACCGTCGAATTCAGCAAAGAACTGCGCAAAGACCACCACCTCATTATTTCCAACCTGAACATTTACACAAAATATGCTGTTGTCGTTTCGGCTTTCAACAAAGTTGGGCAAGGACCCCGCAGCAAAGAGGTCGAGGAATACACGGCTGAAGGAACTCCTCAAAAGGCACCTCTGGACGTTACTTGCACCACCTTGACCTCGCAGACGATTCGGGTATCTTGGACCTCTCCACCTCTCTCCACTGTCCAAGGAATTATTAAGGGATACAAGGTTATTTATGGGCCGTCTGACCAGTGGTACGATGAAGAGACAAAGGACACGAAAATCACTGGATCGGTCGAGACTCACCTTCACGGATTGCAAAAGTACACCAACTACAGCCTCCAAGTGCTGGCATTCACCTCCGGAGGTGAAGGTGTCCGATCGTCGATTATCCGCTGCCAGACGGATCAGGATGTTCCCGGACCACCAACATCAGTCAAGGCCCTCGTGATGTCAGCTGAATCTATCTTGGTCTCTTGGCTTCACCCTGAACAACCAAATGGAATTATTACTCAGTACACAGTTTACTACAAAGAGCACGGAAAAACTGACGCAGAGGCGCGCAACTTCAAATTGCCCCCTTCGCAGTTGAGCTACGAGGCGACCGAACTGAAGAAGAAAGACGACTACGTATTTTGGGTGACGGCCTCGACCTCATTCGGAGAGGGAGAAAGTTCCCAGCAAGTCTATTTGAAACCTTCGAACAAAGTGCCAGCAAAAATTGCCTCATTTGATGACGAGTATTTGGCTACTTACAAAGAAGATGTTAAATTGCAGTGCCAAGCTGTTGGCATCCCGGCACCTGACATCAGGTGGACTGTACGAGGGGAGGCTTTCACCCCCAACGATAGGATGAGAATTCTGCCTGAAGGATCTTTGCTGATAAGGGAAGTCTCGAGGGACGATGCCGGCGAGTACACCTGCCACGTTGAGAACTCATATGGTCAAGATACCGTCACTCACGTCCTCCTAATCCAGGCTCCCCCTCATCCTCCCGAGATTCAACTCCTGTCCACGACGACTAACAGCATCGAAATAAAATTGAAGCCTTCCGTCGTGGACGACACGACTCCCATTCACGGCTACACCGTTTCTTACAAGCCCGAATTCAGTGACCTGGAGACGGTGCAGGTGGCCGCTTCTGCCAGGACCTACATTTTGGAAAACCTCTGGTGCGGATCCAGATACCAGATCTTCGCCCGAGCATACAACAAAATCGGCACCGGTGAACCCTCCGAGACGTTGAACACCCGAACCAAGGGCAAGAAGCCGATCAGCCCCGACGTCAAGAGCTTCGTGGAAGTGAGCTCCTCTTCCGTGACGCTCCACCTCACTGCTTGGGACGATGGCGGATGCCCCATGAATTACTTCGTGGTAGAATACAGGCCAAAGCATAAAAGTGACTGGATTATGGCCAGCAACCAAGTGAGGCCGACCGGGAACTACGTCATAATGGAGCTGACTCCAGCTACTCGCTACAGTCTCCGGATATCCGCTCACAACAACGCCGGCTCATCCGTCGCTGAATACGAGTGCGCCACTCTTACTTTGTCCGGAGGTACTATTGCTCCCGCGCGCGAGGTTCCCACCTTCGGGGCCGGAGACCTCCCGCTTTACCTGAACCTTAACCTGATTGTTCCTGTCGTGTCTGCCGCTGTCGTCATCGTCCTGGCCGTGGTCATCATTTGTTACCTTCGAGGTCGCAACGCTCCTGTAAAAGAGGAAGTATATCAGCAGTATCAGTACAACGCATCGATGCCACCTCCTTCCACGATGGACAAGCGCCACCCTGCTTTCAGAGAGGAACTCGGCTACATTCCACCCCCGAACAGAAAACTCCCCCCGGTGCCCGGTACCCAGTATAATACGTGCGACCGTATCAAGAGAGGTGGTCTGATAGGGGGATACCCTCACGCCACTTGGGCACCTAGAAGGAACATGTACGAGGAACTTTCTCTCCATCCTTCGCACACTAGAAGAATGCCCCCCCTCCCGGGTGCACCTCCTCCTTTGCCTGGCTCTCGGGAAACCTTAACCTCAGGAGGAGATGATGAGATTTGTCCTTACGCTACTTTCCATCTGTTGGGATTCCGCGAGGAAGTTGATCCAGCTCAGGCAGCCAATAACTTCCAGACATTCCCTCACCAAAATGGACATGGCTCCAATGGTCCCCTCTCCTCCAGAACCATGCCTCGACATGGATCTGGCAACTATTACTCATGCGTCAGTGGTGAATATGGACCAGGAGGGCGCCCTCCGAGTAGCACTTACTACTCGACCGTGCCTGGGGATTTGGCTGCTTCCATAATGGGTAACTCGACCTTCTCTCCGACCTACGACGACCCAGCTCGTTCTGACGATGAAACCGAACAATATGGTGGCTCAACTTACTCCGGCGGTGGACCCTACGCTCGTGCCATCGATTCCGTGTCTCAGTCAGGAACTGCTAAACGTGCGAACCAAGCTCGCAACAGCTGTCACGTTGGCCATGGCTCCCCAGAACCCCCGCCTCCTCCTCCCCCTCGAGATATGGACTCCTCTGGCGTCGGCTCCTCCCTGAATGACTCCAACAACTCGACCTCCTCCAACCAGTATTCGGAGGCAGAATGTGACCACGACCTCGTCCAGCGGAACTATGGAGAAACGAAGCAGCCGCTCGCATTCAAAACGGAGGCCTAAAGATGGTCAGCAATGAAATGAACGTCTAAGGGACGCTCGTGGAGGAAGGCCAAATCCGTTGCAGTAGTCTTCTGTGCCATAAAACCTACTAAATATCTTTGGACCATATTA
>Callinectes_sapidus ENA|GEID01071895|GEID01071895.1 TSA: Callinectes sapidus C_sapidus_gill_comp56141_c0_seq1 transcribed RNA sequence.
TTCTTCCTTTTGCCTTCCCTGTGGAGGTACAAGAAGGCCAACTGCTCCTGGTAGCTTGTACAGTAACAACTGGGGATGAACCAGTCACATTACAGTGGTACAAGGACAGTCACCCACTAACTCCCTCAGCCAAGTTCATGATAAATGACATTACATCGAAGATGAGTCTCCTCGTTCTTCAGGACGTAGGATCAGACCACACAGGATCCTATGAGTGTCATGCATACAACCCTGTTGGCAGAGCTACTTACTCTGCAGTTCTTAAAGTTAATGTACCACCTCGCTGGATTGTTGAACCCACTGATAAGGCTTTTGCTCTGGGAAGTGATGCACGCCTTGAATGCAAAGCTGATGGCTTCCCCCGACCATCTCTTGGATGGAAGAAAGCTGCAGGAACCACACCTGGTGACTACCGAGATCTTGTTGTGAGCAACCCCAATGTGAAGGTGACTGACGATGGCACACTTCAAATCATCAACATTCAGAAGTCCCATGAAGGCTACTACCTGTGTGAGGCTAACAATGGCATTGGTGCCGGCCTGTCTACTGTTATCTATGTGCGCGTTCAAGCTCCTCCTCAGTTCAAGATTCAGTACCGTAACCAGACTGCCAGCCGAGGAGAAGATGCCGTGCTGGAATGTGAGGCTGAGGGAGAGACACCCATTGGCATTCTGTGGAGTAAGAGCAAGCACAGCATTGACCAGGCTAAGGAACCAAGGTACACCATCCGTGAGGAGATGCGTGGCGGCAGTGTTCACAGCAGCCTGAGCATCAAGACAACTGATCGGTCAGACTCTGCTGTGTATACCTGTGTCGCAACTAATGCTTTTGGAAGTGCTGACACTAACATCAACCTTATCATTCAAGAACGCCCAGAACAGCCAAGCAGCCTGAAGGTCCTTGACAAGAGTGGCCGCTCTGTTGAGCTCTCATGGACCCGCCCCTATGATGGAAACTCCCCCATTACCCGATACATTGTGGAGTACAAACTCAGCCGACGTAACTGGGAGACTGATGGCGAGCGCATGATGGTTCCTGGTGAGCAGAGCATGGCTGCCGTACTTGACCTCCGACCTGCAACAACTTACCACCTCCGCATCGTTGCCAGGAATGAGATTGGGGACTCTGAGCCCTCAGACACTGTCACTATTATCACTGCTGAAGAAGCTCCTAGTGGCCCCCCTCGCGACCTCAAAGTAACTGCCGTGGATCAGACCTCCCTGCGTGTCACCTGGAAGCCTCCCCTCAGAGAAGAGTGGAATGGAGATATTCAGGGCTACCAAGTTGGCTACCGTCTGGCATCTTCAAACAATTCCTACGTGTTTGAGACTGTTGAGTTCAGCAAGGAGATGGGCAAGGAGCATCATTTAGTTATTTCCAAGCTCAATGTGTACACTGAGTATGCTGTTGTTGTTTCTGCTTTCAACAAAATTGGACAAGGACCTAAAACTGAGGAATTCCTGGCTTACACTGCGGAAGGAACACCCCAGCAGCCCCCACAGGACGTCACCTGCACCACCCTCACTTCTCAAACTATCCGTGTGTCCTGGTCCTCTCCTCCACTGGAAACTGTTCAGGGAGTCATCAAGGGATACAAGGTGTTCTATGGACCCTCAGATGTGTGGTATGATGAGGAGAGCAAGGATATCAAGATCACTCCTTCCACTGAGACCCACCTCCATGGCCTTCAGAAGTACACTAACTACAGCCTTCAGGTTCTGGCTCATACTTCTGGTGGTGAGGGTGTTCGCTCACAGCCAATTCACTGCCAGACTGATCAAGATATTCCTGAGGCACCCACATCCGTCAAGGCCTTAGTTATGTCTGCTGACTCTATCCTTGTGTCATGGCTTCCTCCTGAGCGACCCAATGGAATCATCACACAGTACACTGTTTACTACAAGGAGCATGGCAAGAGTGACAGCGAGGCTACCCTGCAGAAACTGCTTCCATCTCAGCTCAGCTACGAGGCCAGTGGACTCAAACGCCGTGATGCCTATGTGTTCTGGGTGACTGCTTCCACCACTGTTGGAGAAGGAGAGATGTCTGATCTTGTGCATCTTAAGTTGTCCAACAAAGTACCTGCTAAGATTGCATCATTTGATGAAGAGTATTTGGCCACCTACAAGGAAGATGTGAAACTGCTGTGCCAAGTTGTTGGACTTCCAACTCCTGATATCAGGTGGACAGTTCATGGTGAGCCCTTCATTCCCAATGACCGCATGCGCCTGCTCCCTGAAGGCTCCCTCCTGATCCGTCAAGTGTCTCGCGATGATGCTGGTGAATACACCTGCCATGTGGAGAATCCCTACGGCCAGGACACCATCACACACAAGCTGCTCATCCAGGCTCCTCCCCATCCTCCGGAAATTACTCTCCAGTCAACAACCACAAACAGTATTGAAGTAAAGCTGAAGCCCTCTGTGATTGATGACACCACCCCTATCCATGGCTACACCATCTACTACAAACCAGAGTTCAGCAATGAGGAAAGTGTTCAAGTGCCAGCTTCCACACGTACCTACACACTGGAGTCCTTGTGGTGTGGATCTCAGTATCAGATTTATGCCTCTGCCTACAACAAGATTGGAACAGGTGAATCCTCAGAAGTCCTGAACACCCGCACAAAAGGCAAGAAGCCAGAGGTTCCTGAAGTGCACCGGTTTGTTGAAGTTTCTTCTTCATCCATCACTCTGCATCTCAATGCTTGGCAAGATGGTGGCTGCCCTATGAATTATTTCGTGGTTGAATACAAACCTAGGCACCAAACTGAATGGATAATGGCCAGCAATCAGGTAAAGCCTACTGGAAACTATGCTATCATGGAGTTGACCCCAGCCACTTGGTACAACCTTCGCATCTCTGCCCACAACAATGCTGGCTCCTCTGTTGCTGAATATGAATGTGCAACTCTTACTGTGACTGGGGCCACGCTGCCACCATCTGTCCCGGACAGTCACGTTTCCTGGCTGCCTGATTGGTGGCCCAAGTGGCTGGATCTCAATGTCCTGGTGCCTGTTATTGCCACCATCGTCGTCATCATTGTGGGCATTGTTGTCGTCTGTGTGGCCGTGACGCGGCGCAAGAATGGCATTGAAAACTTGAGACTGCGAGAGGAAGTGTACCAGCAGTACCAGTACAATGCTAGCATGCCCCCTCCATCCACCATGGACAAGCGTCACCCAGGCTTCAGGGAGGAACTTGGCTACATCCCCCCCCCTAACCGCAAGCTGCCTCCTGTTCCCAACTCCCAGTACAACACCTGTGACCGCATCAAGCGAGGTGGGGGGTCGGGTCGCAGGGAACATGCCACCTGGGACCCAAGACGACCTATGTACGAGGAACTCTCCCTCCATCCTCCCCCCGGGCGACGTATTCCTCCTGGAGGACCTCTACCACCACATAACTCCCAGGACACCCTTAGATCAGGTGGTGATGATGAGATCTGTCCCTATGCAACCTTCCATCTTTTGGGTTTCCGTGAGGAAATGGATCCACAACAGGCTGGTAACAACTTCCAGACATTCCCTTACCAGAATGGCCACGGCTCTCAACAGAACTTTGTGAACTCCCCAGCTTCCCGAAGCATGCCTCGTCATGGTTCTGGCAACTATTACTCCTGTGTGGCTGGAGAGTATGGCTCAGGTGGTCCTCCCAGCAGCACTTACTATTCAACTGTCCCTGGAGACATGACAACCTCCCGCATGAGCAACAACTCTGCCTTCTCTCCAACCTATGATGATCCTGCTCGTTCTGATGAGGAGAGTGACCAGTATGGAGGATCAACCTACTCAGGTGGTGGGCCATATGCTCGTGCTATTGACTCCGTGTCCCAGAGTGGCACTGCCAAGCGTTTAATGAACCGAGGCAGCACTTCTGGGAGCGCAGGCCAGGGATCCCCTGAGCCTCCTCCTCCTCCCCCACCACGTAATGGTGATCTCCCCCTTGACTCCTCTGGCCTGGGGTCATCTCTGAATGACTCTAATAATTCCACAGCCTCCAATCAATTCTCTGAGGCTGAGTGTGATCATGATCTTGTTCAGCGCAACTATGGAGTGAAGGCTACCAAGAGTACAGAGGAGATGCGCAAGCTCCTGGACAAAAATGAAGCAGCAGCCCACATTCAAAATGGAGGCCTAAGAATGGTGAGCAATGTGATGATTGTGTGAGGTCCTCTGTATGCTGTTGAAGGATCTCACTCACCCTGTGCCATATGAGGCAGCCTATTTACCGCCCTTGTCATGTACCCATCAATGATATTGAATACCTACATTGAACTCAGATACTCAACACATATTTACAATTAGAAAAAATGTAAGAAGAGTTATGAGAAGAATTTGGACACCCTGTATGTAACACTGCTCAAAGGAGAGCACAAGATATCCTGTCGGTTGGTCTTCAAATTAATTCTATATCAGTGTTATAGAAAATGATGTATTCAAGAGGATCAACTCAAGGAGTTATGGATATATTCATCAAGCTGCAATGATGCTCTCTACTTGGCCAAGAAATGTTGCATGTCATAGAAAAGGCATGCCATGACGGGACAAGATTACTGCACAAGATTATGACATAAGAAACGCTAGATTGAAAAGCTACATCTCAGCAAGATATATTACGTGTTCATAAGGGTGATCCAAGTCTTCTTCAATGTAGTGTCACAACCCCTCCTCCCCCAGCCCCCGCTCATGAGGTTAATCTACCGTGGACTCCAATGTTGTGCTCCCTCAGTACTAATGCAAGCCATCACTGATTGACGTTTATGCTTTGAGTGTTTCTTGCAGTGTTGTGTATCACATAACAGTAGCAGTATTCCTTTTCTGCCCATGTACTCTGCGT
>Cancer_borealis_1 ENA|GEFB01005649|GEFB01005649.1 TSA: Cancer borealis DS01-Cborealis_contig_5588 transcribed RNA sequence.
TTTATTTTGAACAATTACTAACCTTGAAACAAACCTTGATAAAGGGTGAACAATGACAAAGCTGGATATTACAAAATACTTTTTATTTCCATTTTATAATTTTTTTTGACAAAATAAACCAGAAGTTAAGATCAACGGCACCACTGAACATTCCTAGTGTAGGGTGATTAGCAGCTCACCCTCACACTCTCTGCCTTGCCCTTGAGAACTAAGTAAATGAATAACTCAAATCCTCAACACAAAGGCACAAGCAGACAGGGTTAATCAACGTATAATACAACCATGTTCTGCGGCTGAGTAATGGAGTCATGGAGTGTATGGTTGATGGTTGTCCTGGCTTGGCTTGACTTGGCTTGGCGGCCGCTGCTCACCCAACACTCAACACCAATACATTACACTTAACTAGGGACTCAACCAACAACTGTTAAGTCTCTCATTGTGGCCTAATATCATGTTGTAAAATGAAGGATTACAATACAAAGGTGCAGTTATATAACAATGGGATAAAATAAAGATTTCATAATTCAAAAGTTCATGAAATAGATTCATTCACGTAATTTTTAACTTAGCGCTAAATTAAAGCATTTAAAGCATCAATACAATCGCACTACAGCTACACACTTGACAGTATGTAGCCACTACGATTAAAACCTAACTCATATTAGTTATTGTCAAAATGTATATAATAAAGCTAAAACACCAAAAGAAGGCCAACATGGCTTGCACGGGAGGAATACCACACCACCGTCAACACCTTGCCAACACAACAAGGACACCCAATTCATTCATACAAAACAGATTTTCACTTAGTAATATGATCATAAAATCAAACTTTGTTAATATAAAGTACCTTCTTAAGAAGTCTCGGTACTCCACTACTTCTGAGTACTTGAGACCAGTTTCCTTTTGTGAACATATACTTCAGTTTCTCCACACATCCTCCTCCCTTCTTGCTAAACATCTTTCTCTAATGTTATTATGAACAGTTTATATTAAGATAAGTGTAAAAATAATTTGTAAAAAAGTACCATATTTTCTAAGAAAAGGCTACGCATCAGTGTAACTTTACTTAATCAAATAGACATGACCAAAATATGAGCCATGATGACACTTTAAAAATATATCTCTGGCAGATATGACTTTCAGTAAAAAAAAAAGATAGATATGACACTTTGCCAAGTTAAAAACGCATGCACACACATACAATCTACAAGTGCCATTCCCATTCTGAGGCCTAAATAATAATGTTGTAATCGTGTTATATACTAAATTCACAAAGGGTGCTGTCAGGATGCTGCTTATGTATACATCTTTAAAACATTAATTGAACATTATTCGTAGACCGTCAAGTGTCTGACACTCTTTTTCTCTCTTCACTTCTAGCTGTAAGCTGGAGGTATGAAAATAAGCAGCATCCTGGTAATTCAACACCTAAGACGCGTCATCCTCTCCAGTGCTGGGACAGAAATGTTTGGAGGGAAAATTTCAAATGCTACGACTCCAAGTGTTTGGTTTGTTATCTGGAGAAATTAAGTATCTTTAATGTCATGACAGATAAGAATTTACTTCAATATTGTAACATTGCATCTGAATAAAGAGAATAAAGAGAAAATGTTAGTTTGGACAAGGGGAGCTGTTCCTTCGTCCACTGATGCAAAGTATGCTGTCACCCTTGAGGTCCTGGATGCAAGTTACAAGGTGTTCACATTGGAAGATATTTCACTTGACTTGTTAGGACAAAGCAGTTGTGCAAACAAATGCCATGACAGACCATTCGAGTGGTGAAGCTGCTCAGTAAGAGTTATCCCCACAACGGCTGTGGATATTTGAGGTTGAGGTACTGTGCAAGAGCTTCATTCAGCATATAAGCCCCCTGTTGTTTGTATTGCTTACTACACCATAACTGACTAGTAAGGTGAGCTCCGAGTCTTGTAGTTCTCACCACCCACATACAATATTCATCGTGCTAAAATATAAAGTCTGGCTGATATTCATATTAGTTGCAGACTGTAACTGTCAATTTTGTTCTTGCGCAACTTGAAAAACGGTACATACTCACATACATCATCATAACTAGTTATATACAAAGAGACTTGATACATTTACTCATATTGAATTTGTGTGCATACAAAATTGAAGAATAACTAGTTTCTGCCTTTTGATGCAATCAATGTACTATCCTCTTTAAGAATGCAGCCTCAGAATATATCCACTGTCACTCTTAGCCTCTCATGATGACTGGTTAGCTACAGCACTATAACCTGCACCCCAAGCAACACTGTGCCGTCCATGTAATGCAAGAGTATACGTGTTCACCTACACAACTGAACATAAGCATTCCGTCTCTAGTGAGGGGAGACTGCTGCTTCCTACACATCAAATCTTACAAGTATCATCAGTCATTTGGGAAGGTTTTTGAGCTATATTCTATGCAGCTTATGAAACACTTGATTCCTAACTAGTTTGACATTTATGCCATACTAATACTTCTTATAAATATTCCAAGAGGTGATGGTAATATGAATCCAATTACCACACCAAATACTATTGTACTCTCCCTGCAGTCACGCACTCTTCATGATACAGCATTTAATACTTGACATCAAACTTTTATGCAATGATGTTATACTTCATTATTCTGCCACATAATGTTGACCAAGTCCTTCATGTATAAGCCTTTACCCTTGCTCTACGTTAAGTAAATACGAAAAAAACTAATATCATCTGTAACTTTCATTATAGAATTATATTTTCCCGCCATTCCACGATGAAAAGGTGAGAGAATTTTGCACAGAGATGGATGGCGCTTCTTTCCATTCCATTACTAAACTGTGCGCAAGTAATGAGAAGAAAACCACGATGCTTATTATTATCTCTTCCCTACACAGCACAAAAAAGAGAGGAAAACAACACGATTATTACTCCACCTCCATTACCTCTCTTTCCCTATACCACAAAAACACAGGATAACACAATTTTTACCCTACCTCTCTTGCCCTACACAGCACACAAAAAGGAGGAAAAAATAATACCACCCCACTAACCACTATAACCTCGCTACCAGTCCCTATTAGCCACCACAGTTCTGTATACGATGCTCACTTGAATGAGGATGATAATGATGACCACCACATCGTCCGCCAGCCCCAGCAGACCCAAGAAAGCCTCAGGGATGATATCGATAGGGCTAACCACGTACAGAACAGCCATTACCACGGACAGAATTACACGCAGTTTAAACGCCATCAGGATCCCACGCCAAGTGAAAAGTTCTGCCCAAATGTGACGGAGGATGGTGGGGAGATCTTGCAGCTGACCATACCAAGATCTAGGGTGTTGGGAGTACATTCTGTTATATTCCTGGACTTGCGCGACCACCCTCTCCCTCTCCACCACTTCGGGAACATCGGACGCCATCACCTCCCCCTCCGAGAAGCATGGCAGCAGCAGGATTATCTCCTGGCGACAGTAAGGACAGAGCATCGGGGTGGTGGTGAAGTTGGTCTGCCAGTTCTGAATGATGCAGCGAGCACAGTAGACATGGCCGCAGTTAGTCTCCAAGGCAAACCTGGCCGGGTCCATACATATAGGACACTCATTTTCTGAGGCCGACCTCCTCACACGCACCATCTCTGTGTTTGTGTTGCGCAGAGCGAGGTGGCGGCGTGGTTTCCCTTTGGCAGGGAGGTGATCCAGGATGAGTGTGGCCAGCACAGGTGTCTACCGGTGCACCTGTTTGTAGATCAGCACTGATGCCACAGTCCTCAGGTGCTGCCGCTACACCTGACATGGCTCCTCACAACACCCTACGCCACCTAGGACTCACCATGGATCCTACACGACACATAGGACCTCCCCGTGACACCCTACGGCTCACCAAGGACTCACAACGCCTTGCAAATCCCCCACAGGACTCCTCACACCATAGCGGCATCCTACAGGACTTCCCACGTGTTTTAGGACTTTCACAGGATCCCCCACGTCTCCTAGGGCTAGCAGAGGATCTTTATTTTAGTACAGAGCCCCAACGTCGCCTGTACTTCACTAACACTTCAGGGGCGGTGGTGAACTGTGTGGCGGAGGGCGTCCCTACTCCTACTGTCACCTGGACCCTCGCTGAAGGCCGCCCACTAGACCAGGTAGTGGGTCCTCTCCTGAAGGTGGCTTCCAACGGCTCCCTCATCTTCTCTCCCTTCCCTGCCGGACATTACGACGCCAGGGTACACGCCACTGTCTACACCTGCCGCGCCTCCAACCCTACCGGAACCCTGCTAGCCACACCAACCCTCGTCCGGGCAGTGGTGGTGGCAGACTTCGAGGTTCAGGTGTATGATCGTCTGGTGATGGCAGGTAATACAGGTGTGCTTCATTGTGTGGTGCCGAGTTACCTGCGGGAGTTTGTCACCGTCACTTCCTGGCTTATCGGGGACCACCTCCACGTGTACCCTTCTCTGCACGGCGACGGCAAGTACCACATGACAGAAGCCGGGGACCTACACGTGTTGCTGGTGTCCCCTTCAGACGGCCGCTCGAGATTCAAGTGTCGGGTACTGCATAGACTGACGGGCGCATCTCACCTCTCGAACAGTCCTGCCAGGATCATTGTTACAGAGGCTGAGGGTGGTGTGGCGCCTCAGATGGGTGAGCGAGGTGGGCGACAGGTGGTGGCAGCAGGTCAACAGGTGACCCTCCCCTGCATGGCTCAAGGTCACCCGCCGCCACAGTACACGTGGTTCCGCGGCTCGGAGGTGGTGGTGGGTGGAGGTCTGGGCGGGCTGTGGGTGGTGGGCGGATCATTGGTGGTGGCGAGGGCGGAGGCTCCACATGCTGGCCATTACACCTGTCTAGCTAATAACACAGGTGGACACGCCAGGCTATCTGTACACCTGTTTGTTACCTTACCGCTGTCTGTGCAGGTGAGCCCAAGGGAGATACAGGTGGACGCTGGGGGAACAGTGGAGCTGGTGTGTCACGTATCAGGTTCCCCCGTTGAGGAAGTCCGTTGGGTGAAGGATGGCAGGAAAGTCAGGTCAGATGGACGAGTTACAGTCCGTCCCAAGGAAGTCCTACGTGTGTCAGGCCTGCAGCCTTCTGATGCCGGCCTGTACCAGTGCTCGGCCTCCCACGGCTCGCACTACGCCCACGCCCACGCCCGTGTGACTCTAGGAGCGTCGCCGCCAGAGCTCCAGTATCGCTTCATTGAACAAACCCTTCAGCCCGGTCCTGCTGTGTCGCTCAAATGCATAGCTACAGGAACCCCAACACCCCATGTCACCTGGACGCTAGATGGCTTCCCTCTCCCGCACTCACACAGGCTTGTGAAGGGCCAGTTCGTGTCTGCAGGCGGGGAGGTGATCAGCCACGTGAACATCAGCAGCGTACAGGTGGTGGATGGCGGCACGTATACCTGCACGGCGGAGAACAGTGCGGGTACGGCAACTCACTCTGCACGGCTCAATGTGTACGGCCCGCCCCAGGTACGCCCTATGGGTCAGCTGACGGCCGTGGCTGGGCGTACCTTCACTGTTACGTGCCCCGCCGCTGGACACCCGCTCTCTACCATCATCTGGAACAAGGATGGCATACAGCTGCCCAGGAGTCACCGCCAGCGTGTGTTAGCTAACGGGACCCTAGTGCTGCTGCAGATGACCAAGGGCGTGGACGATGGACGCTATGCTTGTACCGCCTCCGCCAGGACAGGACGATCAGACACCCAGACCCTGCAGCTACGAGTTTTGGTGCCACCCAAGCTCGCGCCCTTCAGTTTCGCGGCCATGACACGAGAAGGTCTAAGGGCGCAGGTGACATGCATGGTACAGGAAGGGGATCAGCCGGTAAGATTCGCCTGGAGCCAGAATGGAAGGCCTTTAGATGCTCGCCTTGGTGTTCGAACCTCTCAACTCGACTCCTTCACCTCTATACTAGTGGTGGAGAGAGCGTCTTCTGCCCACTCTGGTAACTACACCTGCACTGCTACCAACGCCGCTGATGCTACCTCCTCCACAGCAACCCTAACTGTCAGTGTGCCTCCTTCTTGGGTGGTGGAGCCTAGTGGAGGAAGCGTGGCACTGGGCGGCTCATTGGCACTCCCCTGTCTGGCACGAGGCTTCCCCAGACCCACTACCACCTGGCTCACACAGACGGCTTCAGGAGAATTCGTGCGAGTGGCTGACGGAGGGAACATAGCTACTGGTGGCCTGGAGCAGTGGAGTAATGGTACACTCTGGGTGGCAAGGGCGTCGAGAAGCCACGAGGGGCGTTACCTGTGTGAGGCTGATAACCAGGTGCTGCCAGGTATATCAAAACTGGTGAACCTGACTGTGAATGAGCCGCCTTGGTTCGTTGAGACTGAGCAGCGGCAGCAGGTGAGAGTGGGCGCTGTAGCCACCCTCACCTGCCTCGCCCACGGGGATGACCCTCTCACCCTCACCTGGACCAGGGACACCGCCCCCCTCCCGTCTATACCCAGGTACCAGGTGTCGGTGCGTGAAGGAGGTGGGGTTGAGGACGGCAGGGGAGGGAAGGAGGGCCAGCTAGTGATTCAAGACGCCCGCCTCTCAGACTCCGGCACATTCTCCTGCAGCGCCTCCAACACCCACGGCACTCGCGCCTCTCGCCTCCACCTGCTTGTGCAAGACGTGCCTGCCCCCCCATCAGCCGTGCGGGTCGAGGAGCGCGGTTCCCGTCACCTGCTGGTCACCTGGACGCCACCTGAGGACTCCAACGCACCCATCAACGCTTACGTCATCACCGTGAAGCCGCTGCCTGCAGGTTCAGGCGGTGGGCGTGAGGAGCGTGTGGGCGGCCAGGAGGTGCGGGTGGTGGTGAGCGGCCTGACCCCCGCCACGCGCTACACCGTGGGCGTGGCGGCAGTGAACAGTGTAGGACACGGGCGTGGCTCACCGCCCCTCAACGCCGCCACCCACGAGGAGGCGCCCTCAGCACCACCACAGGACGTCAAGGTGGTAGCAGTGTCCCCCACCGCCCTACGAGTCACCTGGGACCCTCCGCCTCCCAACACCACCCACGGCACTGTACTAGGCTACCAACTCGGCCTCAAACCTCACAGCGAGGGTGAGGGCGGAGCGTACAACTTCACCAGCGTGGGCGGGGTGGGCGTGGCAGGCAGCTCGCGGGTGGGCGGTCTGCGTCCTCACACCCGCTACGTGGTGGTGGTTCGTGCCCTCAACTCCAAGGGCGCAGGACCCCCCTCGCCCCCCCTTCGCACCGCCACCCTGCAAGACAAACCCAGCGCGCCCCCAGGCCAGGTGAGGTGCGAGGGGGTGTCATCGTCAGCCCTCGCCGTCGCCTGGGTACCACCACCACCTGAGCGTCGCAACGGAGACCTCACCACCTACCGCGTTGCCTTCTGGATTGCCGCCTCGCCTGACGTTGAGGGTGAGGGAGGCAGCGTTGCAACAGACGGTCTAAGGGCAAGGCTGGAGGGTCTTCTGCCTTGGACAAACTATTCTATCAGTGTGTCAGCGGCGACGAGGGCGGGGCAGGGTGTGGCCTCCCCCGCCCTCATCTGCACCACCCACCAGGACGTACCCGAAGCTCCCGCCCATGTCAAGGTTGTGGTCTCAGGGTCTCGTGCTGCTATAGTATCGTGGGCGCCACCAGCACGCCCACATGGTCGACTCACTCGCTACACTGTGCATTGGGCGTCTGGGAGTAGTGGCGGGGGAGGGGCTCTTAGTAGGCGTGTGGACCCTCAACTCACACACTTAGCACTGCGGGACCTGCCTCACTCCGCCCACCAGGTGTGGGTTACGGCAGCCACACAGAAGGGAGAAGGTCCTCCCAGCCCTGTGGTAATGGTCAAGCCTTCACATACAGTCCCCGCGGGCGTGTGGGCGGTGGGCGGGAACGTGACAGCAGCGTGGCGGGAGGACATCAGCCTTGCGTGTGGTGCTGTGGGCGTACCTGAACCCACCTTAGACTGGACACACCAAGGCACGCCCATACCCAACGCCAACACAAGACAAGTGGTGCAGAGGGATGGGACACTCACCCTGGGGGACTTGGAACGTAAGGACGGTGGGCGGTACACCTGCACGGCTACCAACACCCACGGCAACGATGCTGTCACCTATCACCTCACTGTCTTGGTGCCTCCGTCATCGCCCGGCCTGCACGTGACGGAGACCACCGCCTCGTCCATCAAGGTGCAGTGGACAGTGGAGGACGAAGGGGGCGCCGCGGTGCTGGGGGCGACCATACACTTCAGGGCTGCGGGCGGGACGTGGACGCGGGCGGTGGTGGGCGGTGAGTCAACCACATTCACTGCTCGAGACCTCCGCTGCGGCACACTCTACCACCTCTACCTCACTGTGCACAACCGCGTGGGGCGTAGTGAACCGTCCCGCACCGAGGCAGCTCGCACCAAGGGCCGCCCACCCCAGGCCCCATCACAGTTCCAGTTCGTGACCACCAACAGCACCCAGGCGACGCTGTACCTGGGCCAGTGGGGGGACGGAGGCTGCCCCATCACACACTTCAGCCTGCAGTACCGGCCCCGCCCCGCTGGACCGTGGACTACTGTTGGCACCAAAATCCTGCCAGCGCGGACCTTCCCCTTGGGTGGGTTAGCGGCGGGTGTGAGCTACGAGGTGAAGGTGGTGGCACATAACACCGCTGGAGCTACACCTGCCATCTACACCGTCACCACACCTCCGCAGGGACAGCCAGAGAGTGAGGTGGGCGCCGGGGTGTGGGAAGGCACGCCCCCCGCCCCTCCCCCAGCCTGGGAGGACCCCCGCGTACTGGTGCCGGCTCTAGTGTCCGTGGGCGCCCTTCTGTTGACCCTCGCCACTGTCTGTGTGTGTGTACGGCGACGACCCACGAGCCGTCCCCCACAGAAGGGTGACGCAGCAGTAGGGTCCGGGGTGGAGGAGGAGAAGGGAGGGGGGCGGGGGGAGCAGCTATACACGGCCCTGAGACGACCTGCCCCAACCCCGCCCCTCCACGATCCCCGCCGCACCTCTGGTGAGTACCACGGGGAGGAGTTGTACCACTACGCCGCAGCCACCTACCAGCTGGACGGCGGCAGCCCACCCCCGCCCCCCGCCCCGCCCTCACCGCCCATACACGCTCACCACCGCCCACCCTCGCATCAAGTACGCCCACACAAAGCCTTCACAGCTCTCGTCTACCAGCCGCCCTCTCTACATGACGTGGACTCACCCAACCTGAGTGAAGGTGAAGTTGCAGGTGTTCGTCCCGGGCTGCCACACCCCCAGGGGCAAGGGTTGGTGGACTCCCAGAGTGAAGGTTATGGCAGCCTGATGGGTCCTGGAGGCTCACCCATCCCCGCCCCCGCCCCTGGACCACCCCACCAGCACCCAAGGCGGGCCCCAAGACAACCCAGGATTGCCAGAATCCCCCGCACTGTACGCTTCCCTTGAGGTGCTTCAACCCTCCCCCCCAACCACCAACCACGGCAGAAGACAGGACATGTGCAACAACTGAAACTGACTCCTCAACATTCAGGGTGGCCGCCCAGCCCCCGTTCCTGTGTGTGTGTGTGTGTGTGCACTTTACTGGCACTTGTTCAAGCCCAGACAATACTTTTTGATCCATTAACCTGAACAGTATTGCTGGAACCAACTGTTTTTACCTAAGATGTACACATGACTGTTAGAGCGAGCACTTCTCTGTATAGTAGAGTTTTCATTGATATTATTACAAACCAAACCGAACCAAACCATCTCCATCAGAACAACGACTTGACCATCTAGTGTTCAATCAAAATAGTTGTCTGTGTGATGGCTGGTGGTGATGATTCTCTGCCCAGTCCAGTGTGGGACAACTCAGCCCTGGTCATAACATTGGGGTTGTGGTTCCCTTGGTGCGACATGGTGAGGCAGCCAGTGAGTTGTTGGCTGCACCACCTGCTGTGTGTCTCACTATATTGTACTCTGGTTGTTGTAACTCAGTATTTCAGTGTTGGTGTGGTCTTCTATTGGGTGTTCATGTGTGTCAGCTGTGGTCCTTTTGTGGGTGTACATGTGTGCGTCAGAATGTGTACCTTAGCCCAGCAGCCCTTCCCTCACACCCCAGTTTGAGGCAGGCTTGGGGAGGGGACTGTGCTGCTGCTGCTGCCGCCATCACATGTCAGTCAGGCTGGGAAGACTGATTCATCCGTGATCTGTGACAGGTAACGTTGTGGCAAGGACCCCTGCTGGCCAGGTGTTGGTCTGCCAAGGACACACACCTGCATCACAAACAGTGCTACCAAGAGTTCCTGTCTCCTCACCACTGCAGGTGACTCACCACACACACACCACTGCAGACAAGAGTGGTGACTCACCTGTGTTCATAGTAATGTGGTGTGTACTTGATGGCACACTTGCCTCCCTGAGATAGTGATAAAATTTCACTTGGCATCGATGAGTCCATGAGGTCTGCTGTAAAACTTTGTGACACCCACAGCCACACTCATCACCTTCTTCCTGTGGCTCCTCACTGTACACTAGATCACTTATTTAAAACATGTGATTTCTACCAAAGACATAATTACTAGAATGTTGAGAACGTCGTGTCAAATGTTGTCGTTGGGTCTTTCCACGAGGTTGTGCCGCAACTTCTGTCCATCTGTCATGTAATAAAAGTTGTCCAGCTCAGGTTTCTTTCTCTGGGTTCTGTGTTGGGTTGGGTGTGTCAGGGTTGGTTGCAGCCCCATACAGCTCATACAACTGTTCCACCTGCTCATCACTGAACTTGTCCAGATCGCCGGATGACAGAGGGCGGCCGAGGGTCTTGGCGGTGTGTGAGCCTCGCACACCCAGCTGCTTGGCCACGGTAATGGCATAGTTGGTCCACTCCACCATGAAGGCTTGAGACTGGTCTCCTGAGGCCTGTTTGTGCCGCTTGAATTCATCCTTAGTGTACTGGTCACCCAGTGCCCTGAGTTCGAGTGGCAGGCCTCGGTGCAGCTTAAGGATGGTCTTGTAGAGGAGTTTAACACGCTGGGGGTGAGTGAAGGCCGCAGCCACCACCTTCCTCCCACCTCCCATCACTACCAATCACTCCACCTAATGCGACGAACTTGTTTTACTCTTATTACTGTTTCATAACCAGACCTCCCTGACCTCTCTCCCTCACTCTTTTTAACGGCACTTTCCTCAGCCTCCTCCCCAGT
>Cancer_borealis_2 ENA|GEFB01008622|GEFB01008622.1 TSA: Cancer borealis DS01-Cborealis_contig_8520 transcribed RNA sequence.
GTAAACAAAACCGGCGAGTGTTTTGTTGGTCGTCGTCGCGCGAGGACACGGTCGCTCTTCACAAACTCGTCCTTGACTCGCTAACTCGAGGCTGATGTAAACAAAACCGGCTTGTTGCGCTTACCTATCCTCGTCTTCGTTTTAGTGCATTCGGGTTTTATTTCTATTGTGAAGTGTTCGCTATCCGCACTTTTTGCTAATACAAAAACTTATAGTGTCTGAGGTTATAACTTTAAAAAAAATATATTATTAGCCACTGATAAGGCAGCGTGTAACGATTAACATAGATAATAGTGGTTTGCGTCAGACTCAGTCCTATGCCCAGACAAAAAGGAGCATCAGGGGACTAATGGTGCACATTGTCATTAGTCCTTTGCCTAAGTACACTGACACAGGAACACGCGATGCCCCACGCCGTGCTGTAGTGCCTCCGTGTGCCGAGATGGTCCTGCGTGTGTTGGTGTTTCTCCTGGTCTGCTGCTGCCTGGTGTCTGTAGGTGCAGCGACTGGGGTGCGGACGTCCACTGCCCCCGCCGGCCTCATGCTGGTGGAGCCGCCCCCTGGAGTGGTGACATTTACTAACAGCTCTGGGGCGGCGGTGGCGTGCCTGGCCCGAGGTGACCCTCCCCCACAAGTAGCCTGGCTCAACCTCGACCACTCTCCCGTCACCAACATACCAGGCGTGAGGGAGGTTCTGAGTAACGGATCCCTGGTGGTGTGGCCTTTCAGCGGCACTGACTACAGGCAAGATGTGCACGCGGCTGTCTACCAGTGCCGTGCGTCTAACCCTGTCGGCGTGGTGCTGGCGCCTCCCACCACGCTACGGGCAGTGGTGGTGCAGGAGTTCGAGGTTCGCGTGTACGACGAGTACGTCATTCGAGGCAACACAGCCGTGCTTCGCTGCGTCGTGCCTCCCTTCGTACGCGACTTGGTGACTGTGACAGCTTGGGTACGGGACCATGCCCACCACATCTATCCTTCCCTGCACGGCGATGGAAAGTACCAAGCTCTCCTAGACGGCCGCCTACTAGTGCATAATGTAAAGGCAGGGGACTCTTACTCTACATACCGCTGCAGAGTCCTCCACACCCTCACCTCCGCCACCGCTGCATCTAACATCGCCCGGATCATCGTCAGTGACCCCCGTGAAAGGCAGGCCCCGAGGATGGTCACCAAGTCAGCCACTGTCAAAGTCTCGGATTCGAAGCCTATGGTCCTTCCTTGTGTTGCCCACGCCCATCCCCCGCCCCAGTACAGGTGGTGGCAGGAACTTGGGGGTGAGAAAGTGCCTATCAGTAGCAGCACCACGGCGGTGGTGGGCGGGACAAGTGGACGGCTGGGTGGTGAGCTGGGTGGGGACTGGAGGAAGGTTGGCGGGGGAGTTCTGCTTCTCGATCCTGCCAGCCAAGGCTTCGGGGAGGATGCGGCCAAGCTGGTGTGTGAAGCTTCCAACGAGGCGGGGAGGGCCACAATGGAGGTGCGCGTGGAGAGAGTAACGCCGCTCACCACCCACCTGACTCCACGTGTGCTGGTGGTGGACGCAGGAGGGGTTGGGGTGTATCGGTGCCAGGTATCGGGGCCACAATCCAGCGCCTCTCCCCACCCTCAGCCCACCATCACCTGGTATAAGGATGGCCATGTTCTCAGCGCGGCAGGAAGAATATCCATAACAGAAGGGGACTCGGTGCTGGAATTGCGAGGCGTGGGCAGGGCAGACTCAGGCATGTACCAGTGTTTTGTAAGGGGCGACGAGGACACTATGCAAGACGCCGCTGAACTTCGCCTTGGTGCCTCACCACCCGAGTTGGAGTACAAATTCATCAGCCAGACTCTCACGCCCGGGCCGAGTGTCTCCCTTAAGTGCATCGCCTCAGGCACGCCCACGCCCACCATCTCCTGGGCTCTGGACGGCTTCCCGCTGCCTCAAAACGAACGGCTCGTGGTTGGGCAGTACGTGAACGTGCATGGACAGGTCATCAGCCACGTCAACATAACAAGAGTGAGGGTTGAGGACGGCGGCCGCTATTCCTGTACGGCCACCAACACCGCTGCTGCTGTCGTGCACGCGGCTCCCCTACATGTCTACGGTCGGCCCCACGTGCGTCCCATGGGCCCCGTCTCGGCCGTGGCAGGGGAGACTTTCCGTGTTCAGTGCCCCGTTGCTGGCTTCCCTATCACGTCCATCACCTGGGCCAAAGGTGGACGAGTGCTGCCAATCAACCGCCGCCAGCGAGTGTCTGAGTCTGGCGAACTAACCATTGGGCAGGTGAACCGTGGTGCGGACGCAGGGGAGTACACCTGCACGGCCACTAACAAGCAGGGCCATGCCTCCTCCCAGTCACTGACACTCAGGGTTGTTGAGCCGCCGCAAGTGTCCCAGTTCACCCTACCAGAGTCCCTTCGCGCGGGCTCACGTGTGGCAGTGCAATGTGTGGTGGTACAGGGGGACCCTCCCGTCAGCCTTGCTTGGCTACATAACGGAGCCCCAGCCCTCGCCACCTCTGGAGTCACCGTCACGCCCTTGGGACAGTATGTTCTGGCGCTGGTCATCGAGAGACTGCGGCAGGAACACTCCGGGAATTACACGTGCCAAGCCAGCTCACCCGCCGCCACCTCCACACACTCCGCCACACTCAGAGTTCACGTGCCAGCCAGGTGGGTGGTGGAGCCCCGTGACGTGAGTGTGATTCGAGGGGAAGATGCCATTCTCACCTGTCAGGCAACAGGCTTCCCCGAGCCCACCGTTACCTGGAGGAGAGCCCGGCCAGGGCCAGCGAAAGGCATGTACAGCAGTGTGGACGTTGATGTGGGAATAAGTCTGCCTCTCAGTCGCTCCTGGGGCAACGGAACACTTTTGGTGGGATCAGTGACGGAGGAGGCGGAGGGAGACTACTTATGTGAGGCCAACAACGGGGTGGGGACAGGCCTCTCACAGATCGTCAACCTACAAGTGCACGCACCTCCTGTAGTGAGCGGGGATGGCCGGGTGGAGGCCAGACGCGGCGAGAACGTGAAGCTGCACTGCGAGGCTCGAGGTGACGCGCCCATCTCCCTCTCGGTGGCCAGGGACGGCAAGCCTCTCGACACCAACGACTACAGGTACAACGTGGAGGTGATGGACGGTGCCGAGTCTCGAGGTGGCGGGGTGAGGGCCGAGGTGCGAATTACTAACGTGGCGCCCCAAGACTCCTCCGTCATCGCCTGCACCGCTACCAACACCTACGGCAGTCATACACACCACATGGAACTCAGGGTGCAGGACGCCCCAGAAGCGCCACGGGACCTGAGGGTGAGCCGGGAGGGCAGCAGGTCAGCCACTGTCACGTGGGCGGCGCCTCCCTCTCCTAACACACCCATCACTCACTACGTCATCCACCTTAAGCCCCAAAGTGCCTCATGGGACAGTGTGAGCACCCGCCAGCTGAGGGCAGAGGGCGGCACCACCTCGGCAGTCCTCAACGACCTCCTGCCAGCCAGGGTGTATCAGATCCGCGTGGTGGCCGTGAACAGCGTGGGGGAGTCGCCTTCCTCTGAGCCGCTAACATTACGCACGGAGGGAGAGGCTCCGGGCGCTGCTCCCATTAAGGTGCGGGCAGTGGGCTTGACCTCTAGGCAGGTAAAGCTCACCTGGGCACCACCTGACTCTGACTCCTGGAACGGGCAGCTTATGGGGTACTACGTGGGTCACCGACTAGATGGTGTCATGACCAGCGGACGATCCTTCAGCTTTGACACAGTAGGGATGACTCCAGGAGCGAATGAGGAATCCTATATCGTGGAGGGTCTTGAACGCTACACCCGCTACATTTTCGTACTTCAAGCCTTCAACGACAAGGGTCCCGGTCCTCTGTCTACTGAGGTCTCCGCCACAACCTTGGAGGACGTACCTGAAGCCCCACCTGGAGACGTGACGTGCGTGGCACTCACCTCAACACGTCTTGAGGTGTCATGGTCACCGCCCTCCTCGGAGCTTACCCACGGTCGCATCACCTCTTACACCCTCACCTACACGCCCATGGACGACCACACAGGTCTTCCTGCCGGCGAGTCTCGTGTGGTGAACGGGCCGAGCGCCACCATCGGGGACTTGGAAAGGCATACTAACTACTCCGTGACCGTTGCCGCCGCTACCAGTGCTGGGGTGGGTGCCGCCTCCCGTCCCATCAACTGTGCCACCGAAGAGGACGTGCCACAAGCCCCGGGCAACATCAAGGCCGTGGTGGGAGGCCCCAACAGCATCCTGGTGGCGTGGTCGCTGCCCGGCAGGAGTCACGGCATTATCACCAAGTACCTGCTGTACATACGTGCCCCGCCGGAGAGGGACCCCATCAGGAGGATATTACCTCCTCAGAACCGCTGGCTTGATGTGACGGACCTGGAACCAAGGCAACGATACGAGTTTTGGGTTGCAGCAGCCACTCGAGTAGGAGAGGGACCCGCCTCGCCCGTGGTGTCTGCAACGACTTCAGATACAATTGGAGCAGGAATACGCAGTGTGGGAGGAGACGTGCGTGCGGCCAAGGGAACAGACGTGATCTTAGCGTGTCCCCACGTGGGTACACCTGACCCTAACATCACCTGGCGCCGCAACAACGCACCTGTCACGAGGGAGGCCAGGTACGAGCTGCAGCCTGACGGGGGGTTGTTGCTGCGGGACTGTCAACGAGCAGACTCAGGGAACTACACCTGTCACGCCTCCAACAGACACGGCTCAGACCACGTCCTCTACACCTTCACCGTGATAGTGCCTCCCGGTGCGGCGCTTCTCCACTCCCTGGGCTCCACATCCACCACTGTAACGGTGTCATGGCGCTCCATGGATGACGGAGGCGCCCCCATCAGGAAGCTGACCCTCACCTGGCGCTCTGACCCAGGCGAGTGGCGGGAAGTGACCCTGGCGCGGCATCTGACACAGTATGCCTTGAAGGGGCTCACCTGCGGCACTGTGTATCACCTGTACCTCACAGCCCACAACAAGATAGGTCCTGGAGCAGCAAGTGACGTCATCACGGTCCGCACCAAAGGCAATAGACCAGCGTCTCCTCCGCAACACCGCCTGGTTTCCGTAAACGCCTCGGCGGCCACCATACGCCTCTCCTCATGGGCTGATAAGCACTGCCCAATCACCGCCTTCGTCGTCAAGCTCAGGCCGTCCACGAGCAGAGAGTGGCAGATCGTGAGTGGCCGCCTGCCGGGGAAACAAGCCGAGTACACGATGGGAGACCTGATTCCTTCCACGCCCTACGAGCTCAGCTTCACTGCCACCAATCCAGCAGGAGACACTACGACCACCTACTCCTTCACTACACACAGGATTATGGGAGATCGCCTACAGGAGGGAATGGGACCTATCGGAGGCGGGATGATAGGATCCCCTGGAGGTCGCGGCCCATCACCTGAGGACGTGTTCACTGACCCGGCCTTCATCGTGCCCATCGTCATATCTTGCATCGCCCTCGTCTCCATCATCATCGCTATCACTCTTTGCCTCAGGAGAAGACATGAAAGCGGGGGCCACGGGGAGGAAGGCGACCCGTCCCTTAATCCTGCAGCAGAGAACAAAAGTAACCTGGCGGCGCGGGAGCAGTACTACGCCACCGTCAGGAAGCCAGCGCCCTCCCCTATACACGACGTCAATGCTTTGGAGAGGATACCAGAATACGCAGAAGACATATACCCTTACGCCACTTTCCAAATCCAGCGTCAGGAAGACTCCATCTCCACGCACTTCCAGACCTTTGTGTATCAAGACCCCCGCAGGGCTACTGTGGAGACCCTGGCTTATAGGAAGGGAGGGAATGGGAACGGAGAAGGAA
>Cancer_borealis_3 ENA|GEFB01008831|GEFB01008831.1 TSA: Cancer borealis DS01-Cborealis_contig_8728 transcribed RNA sequence.
CCACCACCACCGCCACCACCACCTGAGGACCTTCAGCGCAAATAGAAGAGAAATATATAGAAAAGTAGATTAATATGCGGCTCAGAAGTCTACTCATCTTGTTTGGCGTGTGTGTGGCGGGCGTGTGGGCCAGCGAGGGGGCAGGGTGGGGCGGCGCTCCTGTGCTGGTGCTGGAGCCGCCCTCCCACGCCTTCCTCACCAACACCACGGGCACCACCTTACGCTGTGCCGCCCTTGGAAGCCCTGCGCCCTCCCTCTCCTGGGTGGACGCTGCAGGACGCCCACTTCAGCCCCAGCCAGGCCTCAGAGAGGTGCTGAGTGACGGTTCCCTCTGGCTCTCCCCCGCCACCCGAGCCTCCGGACATGCCCCTCATGCCTCCTACCGCTGCCGTGCCACTAATCCTTCTGGCACTGTCACGAGCAGGCTAACCACCGTCTCTACAGTGGTGACGGCTGGCGTCGCTGTGCGTGTGGAGGCGTGGCGGGCGGCTGTGGGCGGCGTGGGCGTGCTGAGGTGTGTGGTGGATGAAGGTGGATGGAAGGTAGCTGCTTGGCTTCGACGGGACCCTGCTGCCTCCACCCCCCTCCCCCTCCCTGATGCTGGACGATACGTGTATGGGTCAAGAGGTCGTTTGTATGTGCAAGATGTGAATTCAGAGGACGGTCAAGCTTCCTTCCAGTGTCGAGTGAGGCACCAAGCTAGTCTTACTGCCCTCACCAGCCCTACAGCCACCCTCACTGTCATGGCGCCTTCGGGGAGGGACAGCGCACCTAGGATGGAGGAAAAGTTACCTCGTATGGTTGAGGTACTGGAGGGGAAGCCATGGACTCTACCCTGCCTTGCCCACGGCCATCCACCCCCCCATTACAGCTGGACACGAGAGGGCGTGGTCGGAGAACTGGGCGGCATGGGCGGGGGTGGAGGTCGAGTCTGGATGCGAGGCTCAGTCGTGGGCGGTGCGCGGGCGGGTGCTGGCGACGCGGGCGGATATACTTGTGTTGCTGCTAATGGGGCGGGCACAGACACCGCCCACTATACCCTCACTGTGGTGCAGGAACTTCATGTCACCGCCCATCCCGCCCACCAGGTGGCGGCGGCAGGTGGCAGGGCGACAGTGGCGTGCCGCGTGGAAGGCTCCCCCGTGGCTGAGGTCCGTTGGTATAAGGACGGTGCCGCCATCCTCCCGCACGCCCACGCCCATATCATGCTGCAAGGGCGTGATACTTTGGTGCTGACGGGCGTGGGGGAGAGGGACGCGGGCGTGTATCAGTGCGTGGCGGCGAACAGCGTTGGAGAGGCTCAGGCCGCCTCTCACCTCAACATTCAAGACTCCCCGCCCACCCTGCGTCACACCTTCGTCGAGCAGACCCTGCGGGCGGGTCCTCCGGTGTCACTCAAGTGCACGGCGCTGGGCCATCCGCCGCCCGTCATCACCTGGACCCTGGACGGCCGTCCGCTGGCCCCCGCCGCGGACCACTACGGGGGTCAGCGGGTGTCCCTGGGCTCGTGGGTGGACCCCGCCGGCCAAGTGGTGAGTCAGGTGAACGTGAGTCGCGTCACACACCTGGACGGCGGCCATTACACTTGTACAGCATCCAACGCCGCTGGCTCCACCTCCCACTCAGCGCCGCTTAACGTGTACGGTCCCCCGACTGCACGTGGCTCCTCCAACGTGACGGTGGTGGAGGGCACGGAGGCAAAGGTGTCGTGCCCCGTGGCTGGATATCCTCTGGCGGGCGTGACGTGGGCGCTACACGGACGGTCTCTTACACCCACCTCCCGCCGGGCGCCGCGAGGAGATGGGACTCTTGTGGTGCAGCGGGTGGAAGCGGACCAAGACGTGGGACGGTACTCCTGCACGGCCACGGGACCTCAGGGGCGTACTGACACGGCCTCCTTCTTCCTGTCAGTAGTCAAGCCGCCGGTGTTGGCAGAGATCAAATTCCAGGAAGGTCTTGTGGAGGGCATGCGTCTCTCCGTCACATGTTCCCTTCTGAGCGGTGACCTTCCCATCAGTCTAAGGTGGTCCCGCGACGGCCGCCCGTTGCCCCGCGACTCCAGCCTTACGGAGACGCATTCACAGTTCTTCTCCAACTTGGTCTTCGGGGAGATCAGAGGCAGACACGCTGGCCGCTACTCCTGCACCGCTTCTAACGCTGCAGCCTCCGCCACTGTTAGCTCCACCATGCATGTACAGGTGCCGCCTGCGTGGGTGGTGGAGCCGCAGGATGTAGCGGTGGTGGGCGGGGGAGAGGCGTCCCTGGAATGCCACGCTCAAGGCACACCCACGCCCACTCTCACATGGAGGAAGGCCACAGCAGGTTACGGGTCAGACGAATGGACGATGGTGCGAGGAGACGGGTGGCGGGTGAGGGCAAGGCGTCCTGGCTCCCTGTCTATACGCGACGCCCGATCTGAAGACGCTGGAAGATACTTGTGTCAGGCTGAGAACGGCGTCAGTCCACCCATCTCCAAGACCATCACCCTCACTGTTCTAGAGAGCGCGCGCATGGAGGAGAAAGTCATCAACCAATCTGTGGCAGTCGGGGACCACCTAAGCCTCCGCTGCCCTTCCCGCGGAGACCTGCCCCTCTCCTTCACGTGGGCCAAGGACGGGGTGACGCTTTCCGGGGGCGGCGAGGAAGAGGTGAGGCTGGAGGAAGGCGGGAGGACCTCAGTGTTGGTGCTTCCTGCCACCTTGCGTTCCCAGGCTGGTGTCTATACATGTCACGCGGCAAACCGATATGGGTCTGACTCTGCGACCTTCTTCCTGAACGTTGTCGAGCGGCCGGACCCTCCCAGCCACGTACACGTCAAGGAAGTTAAGAGTAGGGAAGTGTCGCTGGCTTGGGCTCCTCCGTTCGACGGCAACTCTCCCCTCACTCACTACCTCCTGCAGCACTGGGCAGCACATGACGCCTCCCCGATACCAGCTAACACTACTCTGCCCAGGGACCTGACCGAGGCGACTCTCAAGGGTTTGTCTCCTGGTCGAACGTATCACATGCAGGTGGTGGCGGTCAACGTGCGGGGTGCCTCCTCACCCTCCCCAACCCTTAGCATAACCACCCTGCAGGAGCCGCCCTCAGCCCCACCCACACACCTCCGCGCTCACGCCCGCCAGCAAGCCTCAATTTCTCTCACATGGCAGGCCCCAGCAGCGCACCTCAACCCAGGGGAGGTCACAGGGTACCAGGTGGGATACAGGGAGACCTTACTGAGTGGCGAGGAGGGCGAGTACAGGTGGAAGAGCGTTAGGGGCGGCACCATGACAGCCAAAGTGGAGGGTCTGCGTCACTACACAGCCTATAGCGTCACCGTTAGGGCCGTGAACCAGGTCGGCTCCGGTCCACCCGCTCAGCCTGTCACCGTTACGACTGCCCAGGGAGTTCCTTCAGCAGCTCCAGACGGCATCGAGTGTGATCCTCTATCCTCCCAGGGGTTGAGAGTGCGTTGGAACCCCCTGCCTCTCAACCTCTCCAACGGGCCTGTCCAAGGCTACAAGGTGTTCTACAAGCGCACCTCCAACATCGAAGGATCCAACGCTGTCGAGATCAAGCGGACCACCAACCTTGAGACGAGCCTTCAGGGACTTGGCCGCTACACCAACTACAGCGTGCGGGTCCTGGCCTACACGGGGGCGGGGGACGGGGTGGTGTCCGCTCCTATCCACTGCGCCACACTTCAGGACGTCCCTGGTCCGCCTTCCTCCATCCGCGCCCTGCCTGCTGGTGCTCACTCAATCGTGGTGTCGTGGCTGCCTCCTGAGCGTCCCAACGGGGTCCTCGAGCACTACACACTCTATTACCGTCCACTTAACGCCCACCGGGCCTTACAAACAGTGGTGGTGCCGGTGGAGGGGGGCGCCGCTGCCAGACCATCGTGGGGGGAGATGAGCCGCGAGGTGGACACTCTTGATGCCCACGCCAGGTACGAGATGTGGGTGAAGGCCTCAACCCGCGTCGGAGAGGGCGTGGCTTCCAGAGTGGTGTCTCAGGCCCCGTCAGCTACTGTGGCTGCAAGAATCAAGTCGTTTGGCCAGGCGGTGGAGGTGAAGGCTGGAGCGTCCCTCACCCTCCCCTGCTCTGTTGTGGGCCATTCCGCGCCCCTCGTCACCTGGACACACCTGGGTCGCGACACCATTCCTAACTCACAGAAGCTACCAGACCACTCCCTCAACCTACCCATCGTCACCTCCGAGGCCTCAGGGAACTACACGTGTCACGCCCAGAATCCAAATGGGCGTGACGAGGAGCAGTGGTCTGTGCGGGTGGTGGAGACGCCGCCCCCGCCCACCCTTCGTGTCCAGTACTCCACCGAGACGACCATTCACCTGTCCTGGCACACAGCTGGCGACGGCGGCAAGCCTATTACAGGCTACATCATCCGCTACCGCCTTGAGGGAGGGGAGTGGGTGGAGGAGGCGGTGGAGCCAGGGGAGGCGAGTCATGTCCTGCAGAAACTCCGTTGTGGTTCCACTTACCACCTGCAGGTCGCCGCCCGCAACCTGGTGGGCCGCGGGAAGGCGTCGCGAACCGTGAATACGAGAACTCGGGGCGCAGCGCCCCGCCAGCCCCGTCACCAGGATCTCGTCAGCGTCAACTCCTCTTCAGTGACGCTGCAGCTGTACACGTGGCCCTCTGGCGGCTGTCCGATCACTCGCTGGATGGTGGAGTACCGCATCCACACTGAGGCCTCCTTCACCGCTGCCGCCTCCCACCTGGCCGGCGACACTGACTCCTACACCCTCGGGGACCTGGCGCCGCTCACCTGGTACCAGCTCAGAGTCACTGCCTACAACACCGCTGGAGCCACTACCGCTACCTACGATGTTGCCACCGCCTCGTTGACTGGAGCCACCCTCGCCCCTGAGTCTGTAGTGGAGGTGGTGGACAGGCTAGGCTCCCCACTCTACCTCGACCCACATATCCTGGCGCCTGTAGTCTCCGGGGTGGCCTGTACCCTCGCCCTTCTTCTCTGCGTGGGTCTCCTAGTGTCCCGAGGGCGTGCGCAGTTCATGAAAGGTACAGAGGCTGGTGGTGGCAGCAGCGGCGGCGGCGGAGGGGGAAGCGGCGGAGGCAATACTTACAGTCGTTCCCTCGCTGAGATCCAGAACCACCACAACGACAGCCAAGAACAACTGTCGCCCCCGCCAGGCCCTCGCAGCAAGCACGACGAGGCTTATTCTG
>Cancer_borealis_4 ENA|GEFB01015111|GEFB01015111.1 TSA: Cancer borealis DS01-Cborealis_contig_14938 transcribed RNA sequence.
CGGAGCACAGTGGAGTAAGGTTATGCTCACGCCAGTACTCTCTGTCTCCTGTCAGTCTCGTATTTCCTGTGTCATTGATTCGTTTCGTTTGTGACTTTTATTGGGGCATCTCAAGTTGAACAAAACTATGTGAGTGGCTGCATCTTCATCTACGAGTTGCTTCAAGGAAATTTTGCTTGAGAGAGGAAGAGAAGTTAGAAGCCAATGCTTCTGAAAACTTTTATTGTTTGAGACTGAAGCATCGAAATCCATTCGAACTTTAGAAGGTTATTCATTCAGCAGAATGGCAGTATACACTGAGTAAGCTTCCTGAGGAACAGTGCGAAGAATTTAAAGTCAAAACTAAAAAAAAACAATAATAATTGTGGTGTGATATGATGGTTACGAGGAGGCTGGTGGGGTGAAGGTCCTCACCCCTCCCACCATCTCTGCGGACCGGGAACGTCAACACCATGAAGAAAAGACAGCGTAAGATGGGCAGCGTGGTGTCTCCTTTGCTGTCTGTGGTGGTGGTGGTGGTGGTGGTAGCGGCAGTGACAGGGGCAGACCAAGGTGCAGCTATTACTGGATCTTCCGGAGATATGTTGGACCAAACACAGCCTCTTGTCCGCCTCTCCCGCAACCCTCAGCACCGTCTGCACCTCGCTCAAGACCTACACTTCACTGAGGAGCCTCCCAGACAGCTCCACTTCACCAACACCACCGGAGCTGTCATCGACTGTGTTGCTAAGGGCGTGCCTGACCCTACCATTACCTGGACCTTTGCTGACGGGCGCCCGCTGAGCCAGGTGAGCGGGCTGCTGCAGGTGGCAGACAATGGTTCCCTGGTGTTCCCACCCTTCCCCTCTCATCGCTACGACACAAGGATACACTCTGCCGTGTACACCTGCCGCGCCTCCTCCCCAGTGGGTACTTTGCAGGCGACACCCACCATCGTCAGGGCAGTGGTGGTGGGGCACTACCAGGTGCAGGTGTACGACCACCTGGTGATGACGGGCAATACGGCGGTGCTTCAATGTGTTGTGCCATCCTACCTGCGTGAGTTCGTCTCCGTCACTTCCTGGCAGCTGGAGGACTCCAGGCACGTGTATCCTTCCCTGCACGGCGATGGGAAGTACCACATGACGGAGGCTGGTGATATCCACGTCTTGGAAGTCACCCCCGCAGACGGCCTCTCCAGGTTCAGGTGTCGCGCTCTTCACCACCTCACCGGAAAATCCCAGGTGTCCGTCAGCCCAGCCAGGATAATTGTTACAGAGGCGCAGGGAGCAGTAGCCCCGAGGATGCGTGAGAACGGCGGCCGAGTGGTCGTGGAGTCTGGGGCTGCAGTAACCCTCCCCTGCGTCGCCCAGGGTCACCCTCCCCCTTCCTACAGTTGGTATCGAGGATCCGAGGTAGTGAGCGGAGGAGACGTAGGTGGTGGCGTATGGATCGTGGGTGGATCTTTGGTGCTGGAGCGAGCGGACACCTCTCATGCCGGCCAGTACTCCTGTGTGGCCAACAACACGGCAGGGCAGGCCAGGATGCCCGTCCATTTGCAGGTCATCGTTCCCCTGTCAGTTCAGGTCACGCCGCGCCAGGTTCAGGTCGACGCTGGTGGCCGATTGGAGCTGAAGTGCCACGTGTCTGGGTCACCTGTGGAGGCCGTTACCTGGTACAAGGATGGCACTGAGGTCAGGCCAGGGGGTAGGGTGAGTCTAAGACCTCGCGACACCCTACGCATAGCGCCCGTTGTGGCTTCTGACGCAGGATTATACCAGTGTGCCGCTACCCACTCCCATCAGTATGCCCACGCCCACGCCCACGTCACCCTTGGAGCCGCTCCTCCCCAGCTGCTGTACCGCTTTATTGAGCAGACGCTACAGCCTGGGCCAGCGGTGTCCCTCAAGTGTATAGCAGCAGGCACCCCCACCCCACACATAAAGTGGGCCCTCGATGGATTCCCTCTGCCACACTCACACAGACTAGTGAAGGGGCAGTACGTGTCGGCTGAAGGGGATGTTATCAGTCACGTCAATATAAGCTCCGTGCACGTGGCGGACGGTGGCGCGTACACATGCACAGCCGCAAACAGTGCTGGTGAAGCATTGCACGCGGCACGTCTGAATGTGTACGGCCCACCTCAAGTACGGCCCATGGGTCAGCAGACGGCCGTGGCAGGAAGGACTTTTGTTATCGCTTGTCCTGCCTCGGGTCACCCCATTCACAGCATCACTTGGATCAAAGACGGATCGCCGCTTCCCAGGAATTATCGACAGCGAGTCTTGGCAAACGGGACGCTGGTGGTGCAGGAGGTTACTCGGGGAGCTGATGACGGCCGTTATTCCTGTACCGCCTCCTCCAGATCAGGCCGCTCCGACACCCAGAGTCTGCAGTTGCGTGTCTTGGTGCCTCCCAGCTTGGCACCCCTCACCTTCCCGACCGGTACTCGAGCCGGAATGCAGATTCGCGCAACGTGTTTGGTCCAAGAAGGTGATCAGCCCGTGCGCTATGCCTGGACCAAAGATAATAGCCCGCTGGACGCCCGCTCAGGTGTTCGTACGTCGCAGCTGGATGCTTTCACCTCCATTCTGGTGATAGAGCGTGCAGCAGCTGAACATTCCGGGAACTATACGTGCACTGCTTCTAACGCTGCTGCCGCCTCTGCCACCACAGCTCGTCTCACAGTTAATGTGCCACCTACGTGGGTAGTGGAACCCAGCAGCACCAGTGTGGCATTGGGAGGCAGTCTGGCCCTACACTGCTTAGCTCGGGGATTTCCTGTTCCGGTAACTACTTGGCGGAGACAGGCAGCATCAGGAGAATTTGTTGGAGTAGTAGAGGGTACAGGGTCAGGAGAGACCAGCATTGTTCAGTGGAAGAATGGAACCTTGTGGATTGGGAGGTCTGTGCGAGGTCATGAGGGGCGTTACCTGTGTGAAGCAGGCAATGGCGTTCCACCAGGACTTTCCAAATTGGTCGACATCACAGTAAATGAACCGCCATGGTTTCGAGCAACTGAGCAGCGACAAGAAGTTCGAGTTGGCGGTGCTGCAACGCTTACCTGTCATGCTCATGGAGATGTCCCCCTCACCCTCACCTGGAGCAAGGATGCTGTTTCCCTTCCTCCACTTCCTAGGTATCAGGTGTCACGGCATGAGGAACAGGATCAGGGTGGCACCATCTCTAAGCTGGTAGTGACTGATGCTCATCTCGAGGATTCTGGCACCTTCAGTTGCACTGCATCTAATACTCATGGCGTTCGCACATCACACCTTCACTTGCTAGTGCAAGATGTACCTGGGCCTCCCTCGGGTATTGAGGTGGAGGAGGTGGGGCCGCAACATTTGGTGCTCACCTGGACTTCCCCTCAAGATTCCAATGCCCCAATAACTGCTTACATTATCACTCTTGAGCCCCAATCATCTGCTGCAGCAACTGGTGCTGCTCGAGAGGAGCGAGTTGGGGGGAAGGAGAGGAGATTGGTGCTCAAAGGCCTCACTCCAGCCACTGAGTACAGCCTTAGGGTTGCAGCAGAGAACCGTGTAGGGCGAGGGCGATCATCCCCACCTGTCTTGGGGAGCACTGAGGAGCAACCACCCTCGGCACCTCCACAGGATGTGACGGTGATGGCAGTGTCATCATCAGCGCTACGAGTCAGCTGGGAACCACCGCCCCACAACACTACACATGGTACCCTCCTTGGTTACCACTTGGGATATAAGCTGGTCAGTGATGCTGAAATAGCCTATAACTTCACTCGTGTTGGAGGAGTGGCCAGCATAGGTGTGACCAGTGCTCGGGTGTCTGGCCTCAACCCACACACCCGCTACTCAGTTGTTCTTCGAGTTTTCAACTCCAAAGGCAGAGGACCAAGCTCACCACCAGCTATTGCTATCACCCTAGAAGATAAGCCTAGTGCCCCTCCTAGCCGAGTGAGGTGTGATGGGGTGTCTTCATCTAGTCTAGTCGTGACTTGGACGCCGCCTCCGTCTTCTGAAAGGAATGGTATCGTGACCAGCTATCGTGTAGCTTTCTGGAAAACTGCAACGACTGAAGATGGCAGTGAGGAGGCAGCGTTGATGTCAAAAGACCTCCGGGCTCAGCTTGAGAATCTGAGACCATGGACAAACTATTCTGTGAGTGTGGCAGCCTTAACCAGAGCGGGTCAAGGAGTGGCCTCAACACCCTTGATCTGTACCACACATCAAGATGTTCCCGAAGCACTGGCAATGGTTAAGGCAGTGGCTTCTGGTCCCCGGGCGGCTGTCATATCCTGGGCACCTCCCATGCATCCACACGGTCGCCTCACAAGGTACACAATATACTGGAAGGCTACAGGTGCTGGCGGTGGGGGAGAAATCAGTCGACGTGTAGATCCTCAGTTGACCCACGTGACCCTTCATGATTTAGCCCATGTCGCTCATAAGGTGTGGGTGACTGCAGCCACCAGGAAGGGTGAGGGTCCACCAAGCAGTGTGGTGATGGTCAAGCCTTCACACTCAGTGGCAGCGGGTGTGTGGTCTGTTGGTGGGAATGTTACTGCAGCATGGAGAGAAGATGTAAGCCTGCCATGTGGGGCTGTGGGAATGCCAGAACCCTCCCTCATATGGACACACGATGGAGTTCCTGTGCATACCAACAAGGCCAGAGTGGTGGTGCAGCGGGACGGAACACTCAGCCTCGGTGATCTGCAGAGGGATGATGGTGGCCTCTACACCTGCACCGCCACTAATCGCCATGGTCATGACTCAGCTGTTTATCACCTTAATGTCTTAGTACCACCTTGGCCACCATCACTACACGTCATAGAGACCACAACTTCTTCAGTTAGAGTCCAGTGGAATGTGGAGGACACAGGAGGTGCTACGCTACAGGGATCATCATTGCATTACAGGGTGGCAGGTGACCAGTGGACGCAGCTTACAGTCACAGGAGACCAGCGAACCTACACAACTTACAACCTGCGGTGTGGGTCACTACATCACTTCTATGTAACAGTACACAACCATGTTGGGAGGAGTGAGCCTTCAAAGACAGAGTCTGCACGCACCAAAGGGCGGCCTCCCCAAAGTCCTCCAAAATTTCAGTTTGTTACAACCAACAGTTCTCAAGCAACCTTGTACCTTAGCCAGTGGATTGATGGGGGCTGTCCAATCACTCACTTCAGTGTAGAGTATAGAAAGGACTCAGTTACCACTTGGACAACAGTTGGCACAGAAATCCCACCTACACGAACGTTTTCCTTGAGTGGCTTGGAGCCGGGTCATCGCTACCAGCTTAGGGTTACAGCCCATAACACTGCTGGGTCCACACCTGCTGAATACAGCATCACCACACCCTCCCTCCTTCATGCTGTGGCTTCTGAATCAGGTGTCAGTGTGTGGGGTGGGGCCCCATCCACTTCTTCAGCGTGGCAGGAGCTGCGAGTGGTGGTGCCTGCTGTTGTCTCAACCCTCACTCTGCTGCTGACTCTTACCACTGTCTTTGTCTGCCTCAGAAAAAGATCTCCAGCTAGAGCACATCAAAAGGGGTCTCCTGATACTGTAATTGGCGCCACGGAAAAGATGGGTCCACAGGAAGAACTTTATACAACCGTAAGGCGACCAGCACCTTCACCACCCCAACAGCAGCAACAACAACAGCCACAACAGCAACAACAGGAGTCAAGGGAGGCTCTAGGTGATTATCCCAGAGATGAGTTGTATCACTATGCAGCAGCGACGTACAGAGTGGGTAATGGTACCCCACCCCCTCCTGCTCCTCCCTCGCCACCTACACATGCCCACCGCCCAATCTCCAGAGGCCAGAAAGCATTCACAGCTCTTGTCTACCAAGCACCTTCCCTTCATGACGTTGATTGCCCTAATTTGCAGGCTGAGGGTGATGGACGTGTACCCTGGCCTGGGGCTTCACCTCCGCAGGGTCCGCTAGGGGGAGCAGATTCCCAAAGTGAAGGTTACGGCAGCCTTATGAGTCCCAGAGGCTCATCTCCCCCGGCCCCTGGACCTCCACATCACCGCCATCCTGCTAAACATCCCAGGGCCCCCAGGACGTGTATGCGGAATGTGAGATTCCCATAATTGTCGCCTATGTGAGGCCTCATAGGTAACCACATTACTGATTACTGAAATACTTTTACTTTTATTCAAAATGTAATAACTTTATTCTTATTTGTGTTTACTTTCATATAGTACAGTCATCCATCGCTGTAATAGTG
>Carcinus_maenas_2 ENA|GBXE01090102|GBXE01090102.1 TSA: Carcinus maenas comp84050_c4_seq18 transcribed RNA sequence.
AGGGGGATGACCCTCTAACCTTACAGTGGTACAAGGATGGAGTTCCTCTGGTGTCATCTCCGAGCTTCATGATCAATAATGTTGCTTCAAAGTTATCATTACTCTTATTGAGTAGTGCCAATGCAAATCATACAGGAACATATTCTTGTTTGGCTTTCAATCCTATTGGTACCGCTGAATCATCTGCCAGCCTAAGAGTCAAGGTACCACCTCGTTGGATTGTTGAGCCCACTGATAAGGCTTTTGCTTTGGGAAGTGATGCACGCCTTGAATGCAAAGCTGATGGCTTCCCTCGACCCTCTCTTGGATGGAAAAAGGCTGCAGGAACCACACCCGGAGATTACCGTGACCTTGCTGTGAGTAACCCCAACGTGAAGGTGACTGATGATGGCACACTTCAAATTGTCAACATTCAGAAGTCCCATGAAGGCTACTACCTGTGTGAAGCAAACAATGGCATTGGTGCTGGTCTTTCTACTGTCATCTATGTGCGCGTCCAAGCTCCTCCTCAGTTCAAGATTCAGTACCGTAACCAGACTGCCAGCCGAGGAGAAGATGCTGTTTTGGAGTGTGAGGCTGAGGGAGAGACACCAATTGGAATTCTGTGGAGCAAGAGTAAGCACAGCATTGACCAGGCAAAAGAACCAAGATACACCATCCGTGAGGAGATGCGTGGTGGCAGTGTTCACAGCAGCCTCAGCATTAAGACAACTGATCGGTCAGACTCTGCCGTGTATACCTGCGTCGCAACTAATGCTTTTGGAAGTGCTGACACTAACATCAACCTTATTATTCAAGAACGCCCTGAACAGCCCAGCAGCCTGAAGGTTCTTGACAAGAGTGGCCGCTCTGTGGAGCTCTCTTGGACCCGCCCTTATGATGGAAACTCCCCCATCACTCGATACATTGTGGAATATAAACTGAGCCGACGTAACTGGGAGACCGATGGTGAGCGCATGATGGTGCCTGGGGAACAGAACATGGCTGCTGTTCTTGACCTGCGACCTGCTACCACCTACCACCTCCGCATTGTTGCCAGGAATGAGATTGGTGATTCTGAACCCTCCGACACTGTCACTATCATCACTGCTGAAGAAGCTCCTAGTGGCCCTCCTCGTGACCTTAAAGTATCTGCCGTGGATCAGACTTCCCTGCGCGTCACCTGGAAGCCTCCCCTCAAAGAAGAATGGAATGGAGATATTCAGGGCTACCAAGTTGGCTACCGTCTTGCTTCTTCCAACAACTCCTACGTGTTTGAGACTGTGGAATTCAGTAAGGAAATGGGCAAGGAGCATCATCTAGTTATTTCCAAGCTCAATGTGTACACCGAATATGCTGCTGTTGTTTCTGCTTTCAATAAAATTGGACAAGGACCAAAAACTGAGGAATTCCTGGCTTACACTGCTGAAGGAACACCCCAGCAGCCCCCACAGGATGTTACCTGCACCACCCTCACTTCTCAGACCATCCGTGTGTCCTGGTCCTCTCCTCCACTAGAAACTGTTCAGGGAGTCATCAAGGGATACAAGGTGTTCTATGGACCCTCAGATGTGTGGTATGATGAGGAGAGTAAGGATATCAAGATTACATCTTCCACTGAGACCCATCTTCATGGCCTTCAGAAGTACACCAACTACAGCCTCCAGGTTTTGGCTCACACTTCTGGTGGTGAAGGGGTTCGCTCACAGCCAATTCACTGTCAGACTGATCAAGACATTCCTGAAGCACCCACATCTGTCAAGGCTTTAGTTATGTCTGCTGACTCCATCCTTGTGTCTTGGCTTCCTCCCGAGCGACCCAATGGAATCATTACGCAATACACTGTTTACTACAAGGAACATGGCAAGAGTGACAGTGAGGCTACCCCACAGAAGCTGCTTCCTTCTCAGCTCAGCTATGAAGCTAGTGGACTGAAACGCCGAGATGCTTATGTGTTCTGGGTCACTGCTTCCACCACTGTTGGAGAAGGAGAGATGTCTGATCTTGTGCACCTTAAGCTGTCCAATAAAGTACCTGCTAAGATTGCATCATTTGACGAAGAGTATTTGGCCACTTACAAGGAAGATGTGAAACTGCTGTGCCAGGTTGTTGGACTCCCGACTCCTGATATTAGGTGGACAGTTCATGGTGAGCCTTTCACCGCTAATGACCGCATGCGCCTCCTCGCTGAAGGCTCTCTCTTGATCCGTCAAGTGTCCCGTGATGATGCCGGTGAATACACATGCCATGTGGAGAATCCCTACGGCCAAGATACAATCACACACAAGCTACTCATCCAGGCTCCTCCCCATCCTCCGGAAATTAGTCTCCAGTCAACAACCACAAACAGCATTGAAGTAAAGCTGAAGCCCTCTGTGATTGATGACACCACTCCTATCCATGGCTACACCATCTACTACAAACCAGAGTTCAGCAACGAGGAGAGTGTTCAGGTTCCCGCCTCCACACGTACCTACACACTGGAATCTTTGTGGTGTGGATCTCAGTATCAGATTTATGCTTCAGCCTATAACAAGATTGGAACAGGTGAGTCCTCAGAAGTCCTGAACACCCGCACAAAAGGCAAGAAACCAGAGGTTCCTGAGGTGCACCGCTTTGTTGAAGTTTCTTCCTCATCCATCACTCTGCACCTGAATGCCTGGCAAGATGGTGGCTGCCCCATGAATTACTTTGTGGTTGAATACAAACCTAGGCACCAAAATGAGTGGATAATGGCCAGCAATCAGGTGAAGCCAACTGGAAACTATGCTATCATGGAGCTGACCCCAGCCACTTGGTACAACCTACGCATCTCTGCCCACAACAATGCTGGTTCCTCTGTAGCCGAATATGAATGTGCAACTCTTACTGTGACTGGGGCCACGCTGCCACCATCTGTCCCGGACAGTCACGTTTCCTGGGTGCCTGATTGGTGGCCAAAGTGGCTGGATCTCAATGTCCTGGTGCCTGTTATTGCCACCATCGTCGTCATCATTGTGGGCATTGTTGTCGTCTGTGTGGCCGTGACCCGGCGCAAGAATGGCATTGAAAACTTGAGACTTCGAGAGGAAGTGTACCAGCAGTACCAGTACAATGCTAGCATGCCCCCACCCTCCACCATGGACAAGCGTCACCCAGGCTTCAGAGAGGAACTTGGTTACATCCCCCCACCCAACCGCAAGCTGCCTCCTGTCCCTAACTCTCAATACAACACTTGTGACCGCATCAAGCGAGGTGGTGATGATGAGATCTGTCCCTATGCAACCTTCCATCTTTTGGGTTTCCGTGAGGAAATGGATCCACAACAGGCTGGTAACAACTTCCAGACATTCCCTTACCAGAATGGACATGGCTCTCAGCAGAACTTTGTGAATACTCCTGCTTCCCGAAGCATGCCACGTCATGGGTCTGGCAACTACTACAGCTGCGTTACTGGCGACTATAACTGTGGCCATGCCCCGAACGAAGGCCACCAGCCTCGTCATGGTTCTGGCAATTATTATTCCTGTGTGGCTGGAGAGTATGGCTCAGGTGGTCCTCCCAGCAGCACTTACTACTCCACTGTTCCTGGAGACATGACCGCTTCACGCATGAGCAACAATTCTGCCTTCTCTCCAACCTATGATGATCCTGCCCGCTCTGATGAAGAAAGTGACCAGTATGGAGGATCAACCTACTCAGGTGGTGGGCCATATGCTCGTGCTATTGACTCTGTGTCTCAGAGTGGCACTGCCAAGCGCTTAATGAACCGAGGCAGTACTTCTGGGAGCGCAGGCCAGGGATCCCCTGAGCCTCCTCCTCCTCCCCCACCACGTAATGGTGATCTCCCCCTTGATTCCTCCGGCCTGGGGTCATCTCTGAATGACTCTAATAACTCCACAGCCTCCAATCAGTTCTCCGAGGCTGAGTGTGATCACGATCTTGTTCAGCGCAACTATGGAGTGAAGGCTACCAAGAGTACAGAGGAGATGCGCAAGCTCCTGGACAAAAATGAAGCAGCAGCCCACATTCAAAATGGAGGCCTAAGAATGGTGAGCAATGAGATGAATGTGTGAGGTCCTCTGTACGCTGTTGAAGGATCTCACTCACCCTGTGCCATATGAGGCAGCCTATTTACCGCCCTTGTCATGTACCCATCAATGATTTTGAATACCTACATTGAACTCAGATACTCAACACATTTACAATTAGAAAACATGTAAGAAGAGTAATGAGACGAGTCTGGACACCCCTGTATGTAACACTGCTCAAATGAGAGCACAAGAGATCCTTCCTGTTGATCTTCAAATGAATTCTATGCCAGTGTTATAGAAAATTATGTATTCAAGAGGATCAACTCATGGAATCATGGATTCATCCAATAAGCTGCAAATATGCTCTCTACGGGTCCAAGAAATGTTGCTTGTCACAGAAAAGAAAAGCAATGACGGGACAAGATTATTGCACAAGATTATGACATAAGAAATACTAGATTGAAAAGCCACATCTCAGCAAGTTTTACGTGTTCATAGGGGTGACCCAAGTCTCCTTCAATGTAGTGTCACAACCCCTTTCCCCCCCCCAGCTCCCGCTCATGAAGTTAATCTACTGTGGACTCCAATGTTGTGCTCCCTCAGTACTAATGCAAGCCATCACTGATTGACGTTTATGCTTTGAGTGTTTCTTGCAGTGTTGTGTATCACATAACAGTAGCAGTATTCCTTTTCTGCCCTGTGCTCTGATTACAATCTGGATATGAAAGCAGTGCTTGTGTTGTAGTGCTTCTGCACAGATATATTAAGGACTCACCGTCAGTAATGCATTTCTTGTGCAGTAAGTCCCTACCTACCCCTAGCAGCTAATGGATCGTCTTCATCGGCTAATGGACCATGTGTGCTAAGCGATAGTATGAGATGAACTAAGTATTGCTGTGTGAATCATCCATGACGGTGCTACTTGGAAAATGACTCTCGACTTATTTGGTGTTCCGTGTACTTTGTGATACGAACCAAGTCTAGTCAAGAGCGGGGACAAAACTGTGACTGTCAGAACCTTCGTGACACGGATGTAACCAGTACGCTCAGTTTCACTATTTTTTACAAATGTACCAGCATCAACCTAAATGGGAAATGAGACAGAGAGAACAGCAAGAGAGGGAGAGCTACACAAGAGGTAATATAAGAGAAATTGCATTAAAGATGGTAGTGTATTACCAATATTTCCAGTTTTTAGATGTCTGACCCATATTTTATCAATATTTAAAATGTATGTAGATTCTGCTGTTGCTTGCCTCTGAATAAACTGAATGTGATTTGGGGAGATGATAGATGAACCTTGTTAATCACCAGGTTTTGCTTTATCAGCCCAGTGCCATCTCTCTGTCTGCTCATTCTCCCATAGCGTTCCTAGGTGTCGCTTAATCTCCTCAGCTTGCAAGACAATATGTGACTTCACCAGCAATTTTAGATTTTGCTTAGTGCTTTCATATGGCAGACTGTATAATTGCTAAAGAAAATTACTAGAGTGGATGAAATTGCTGGGAATTTCACTGTATTCATATATAAATATACATATATATTGTATGGCATCTTGATAGGTTATTCATTATTTGTATATTGAATTCATCAATATTAGAAGCAGATGGCAAATCCTCATTGCCAAGTTTCTGTTTCTAATTCAAGTTTTTTCCATTGTCAACATTTTTAATGAATTTAAGACAAACTGTTGATGTGTAAGTGTGTGTGCATTGCTTCTTAATAGTGTAGAATTGAATGAAAGTGATTATGATAAATAATAGATATTACTTGCAGAACAGTTGTACTTCTATAATTCATATTGGCATACTTCTCATGAAAGTGTCCAAGAATAGCTGTAATTTATAAGTCTGTTGAGCAGTGTTTTGGAGATGAGACATTTTCAGTCATTTTATAAGATTAAGATCATTTCCAAGATTTACATCTCCTCCACAGCTTTTATTTTTTACAGGGATAAAGTTACAAAGAAAGTTAGATTGATTTTTTTAAGTTCAACATTTTTTCAAATCTCAGTCATCCAAAACATGCTAACATCTTCCATAAGCTCAAGTGTAATAAATGTAGTCTCTTTTAAATGTTGCCAGTGTAAGCTTTTCCTGCCCATAGTTAATTAATTATTGGATAGTTCATTTGCATTAGCCAGGGAGTTATTGAGGAGAATTATTACCAGACTTGTAGCATGATCGTGCTTTCTATCTATGCATATGTATAATTTTATCCACTTTGATCAGAAAAGCTAAATCCCCAAATTTATAAAATGCTCAAATTTTTGAGTAGATAAATGAATGCTTTTTCTACTGCTTTTAGATAGGATAAATTAATGTTGAAATCTCAGTATTAGGCAATATAGACATACATGCAAGACACTCAAAGCACATTTTCTTGGATTTTAATTCTACAGTAACAATTTTTGTATGTATGTTATTAATTGTCTGTTATTGATTTGTTTATACCATTTCTAAACATTATAAACATTATAAAATATGTGTGATTAAGCTTTATAATAGACAGTGATTGTCATTATATTTACCAGGGAGAGCAGGTGCTAATGGGAGGGGGACACTCAGACTCATCTAAAACTTCCAAATTAGAAGAGTATGGAATATTTATTCATTTCTTGTTATTCTTTTATTGCAGTCAATGTAGACTATACAATGATATAATATATATATATGTGTATATATA
>Cherax_quadricarinatus_3 ENA|HACK01013172|HACK01013172.1 TSA: Cherax quadricarinatus, contig transcript-80_13171
GTCTTGCTCAGTGAGGTGTATTACTTGTTACTGCAACTCTTTATTGTCTAGCTGTTAGTGAAACATTGACTCATATAGTGTGAGAATTGTGTAGTGGAGAACGAGGACGGTATATGGTGTGTTAAGTTGATCACCATTATGGGTACCAACACCATGTTGTGGCCCATATTACTTACTCTCTCACTGCTGGCACTCCAAACAGCTGTTTGTGAGGAGAGCGGTCCAGTGATTGTAGAGGAACCCGACAACCGTGTGGACTTCAGTAACTCGACAGGTGCCAACATCCATTGCTCCGTACGTGGCCATCCCAAACCCACCGTTGTCTGGGTCAAGGCTGATGATGGAACAGCCATTGGTGATGTTCCTGGCCTGAGGAAGGTCCTCTCCAACGGCACGCTGATGTTCCCTCCCTTCCGCGCAGAAGACTACAGACAGGAGGTTCATGCCCAAGTGTACCGCTGTCAGGCCACAAACCCCCATGGCACTGTTCACTCCCGAGATGTTCATGTTAGAGCAGTGGTGCATCAGGAGTATCAGACGGACGTGGTGCCTGAGTACGTGATCCTGGGCAACTCTGCCATCCTGAAGTGTAACATCCCATCCTTTGTGGCGGACTTCGTCAGCGTTCAGGCCTGGCTCACCGATAAAGGCCAGATTTATTACCCTTCAGACAATTATGACGGCAAGTACTTGGTCCTTCCCTCCGGAGAACTACATATTCGTTCTGTGAGCTCCGAGGACGGCTTCAAAAGCTACAAATGTCGCACTGTTCACCGCCTCACTCAGGAGACCCGCCTCTCTGCTACTGCTGGACGACTTGTCATCTCTGTGCCCGTAGGTCACTCGGCGCCCAGGTTGCCTAGTAAGGAGGTCTCTCGCACCACTCTGGTGGAAGCAGGAACCGGTTTCTCCGTGTTTTGTTACGCCCAGGCCTACCCAGCCCCAATCTTCAGGTGGTTTAAGTTCTCCGAAAATGGACGCAAGGCTCCTGTTGAGTTGGGTGACCGTGTGAAGCAGGTTGGAGGTACCCTAATAATACGTGAGGCTAAGGTGGAAGACTCTGGCAAATACCTGTGTGTAGTCAACAACTCTGTTGGTGGTGAAAGTGTTGAGACTGTTTTGACTGTTACTGCTCCTTTGAGTGCTCAGGTAGAGCCTAGTGTACAAACTGTTGAGTTTGGTCGTCCTGCAACCTTCACCTGCACTTACCGAGGCAACCCTGTTAAATCTGTTAGCTGGTTCAAAGATGGAACTCCTATTAATCACAAAGAGGCAGTGTTGCGCATTGATACCGTGGGGCGAGAGGATAAGGGAATGTACCAATGTTTTGTAAGGAATGATCAAGAATCTGCACAAGCAACAGCTGAACTGAAACTTGGAGGACGCTTTGAACCCCCACAACTGACATACACTTTTGAGACCTCAACCCTGCAGCCTGGTCCTTCAGTATACCTTAAGTGTGTGGCAGCTGGCAACCCCACTCCTGAAATCACCTGGGAACTTGATGGCACTCGTCTCTCAAACTCTGAAAGGATGCAAGTGGGCCAGTATGTGACTGTTAATGGAGAAGTTGTCTCTCACTTGAACATTTCTGCGGTTCACACGAATGATGGTGGCCTCTATGCTTGTGTTGCTTCTTCTACTGTAGGCTCAGTCAAACATGCAGCCAGACTCAACGTTTATGGGTTGCCTTATATTAGACCTATGGACAAGGTTGCTGTTGTTGCTGGGGAGAACATGGTTGTTCACTGCCCTGTTGCTGGCTACCCAATTGATTCTATTGTCTGGGAAAAGAATGGCCGTATGCTTCCCATCAACCGTCGTCAGAAAACCTTCCCCAATGGTACTCTTATTGTTGAAGCTGTTGAACGCAACTCTGATCAGGGACGGTATACTTGTGTTGCTCGTAACAGTCAGGGATACACTGCCCGTGGTGATCTAGATGTCCAGGTCATGGAATCCCCACAGATCTACCCTTTTGTGATTGCTGGTGAACCTGATGTAGGATCAGAATTTTTCGTGCACTGCATAGTTGTGGCTGGGGATTCTCCCATTGATCTCATCTGGTATAAGGATGGTCAACCTGTCATTCCTGCAAGGATGGATTCAAGTCCCCATGACCTCTGGCATGCATCAGGCGATCGGCGTGAGCGTAGACATCCCATAGAGGACTCTTGTGGACCTTTTTCTATAAGTAATAATGTTACTTCTGAGCTTGGTGGTGAAACCATGAATGTATTGAGTGGGAAGGATGGAGTGGATCCTCGAGTGGTGGTAAACCAGTTAGGTGACCGGTACTCGGAACTAAGGTTCACCGAGCTCTGTCCACACCACTCTGGAAACTACACTTGTGTGGCAGCCAACTTGGTGGGCTCAGCTACATATTCTGATGCTTTGGTTGTTCGTGTACCACCTCGTTGGATTGTGGAGCCAACAGATAAAGCATTTGCTCTGGGAAGTGATGCCAGGCTGGAGTGCAAAGCTGATGGATTCCCTCGGCCCTCTCTTGGATGGAAGAAAGCTGCAGGTCGCACTCCCGGGGATTATCGAGACCTTGGCGTTAGTAACCCCAATGTGAAAGTGACTGATGATGGTACACTACAGATTGGCAACATTCAGAAGTCTCATGAAGGATACTACTTGTGTGAAGCTAACAATGGAATTGGTGCTGGTCTATCAACAGTTATCTATGTCAGGGTTCAAGCTCCACCTCAATTCAAGATTCAGTACAGAAATCAAACTGCAAGCCGAGGTGACGATGCAGTTCTTGAGTGCGAGGCTGAGGGAGAGACCCCCATTGGTATTCTCTGGAGTAAGAACAAACATAGCATTGAACCATCCAATGAACCCAGGTACACAATTCGTGAAGAAATGCGTGGCGGAGGTGTTCACAGCAGTCTCAGCATTAAGACAACTGATCGATCAGACTCTGCTGTGTATACCTGTGTGGCAACTAATGCTTTTGGAAGTGCTGACACCAACATCAATCTTATTATTCAGGAACACCCAGAACAACCTAATAGCTTGAAGGTATTGGACAAAAGTGGTCGCTCTGTAGAACTCTCCTGGACGCCTCCCTATAATGGAAATTCTCCCATCACTCGCTACATTGTTGAATACAAGTTGAGCCGCCGAAACTGGGATTCTGATGGTGAACGCATGATGGTTCCTGGTGACCAAAATATGGCTGCCGTATTGGATCTTCGCCCAGCAACAACATACCATCTTCGTATTGTTGCCAGGAATGAAATTGGCGATTCTGATCCCTCTGATACTGTTACAATCATTACTGCTGAAGAAGCTCCCAGTGGTCCTCCCCGCGACCTTAAGGTTGAGGCTGTTGATCAGAGCTCTCTGCGAGTCACATGGAAGCCACCTCTGAGGGAGGAATGGAACGGTGATATTCAGGGTTACCAAGTAGGCTATCGTCTTGCCTCCTCCAACAATTCCTATGTTTATGAGACTGTTGAATTTAGCAAGGAAATGGGCAAGGAACATCATCTCGTCATTTCTAAGCTTAACATCTACACTGAGTATGCTGTGGTTGTGTCTGCTTTCAACAAAATTGGACAGGGACCAAAAACTGATGAAATTCGAGCTTACACTGCTGAAGGTACACCCCAGCAACCCCCCCAAGATGTGACGTGCACTACTCTAACTTCGCAGACGATCCGAGTGTCCTGGTCCTCACCACCACTTGAAACTGTGCAGGGAGTCATCAAGGGTTACAAAGTCATTTATGGTCCCTCTGACACTTGGTATGATGAGGAAAGCAAAGACACCAAGATTACTGGATCTACAGAAACTCACCTCCATGGTCTCCAGAAATACACAAACTACAGCCTCCAGGTACTCGCCTTCACATCAGGTGGTGAGGGTGTTCGCTCACAGCCCATCCACTGCCAAACTGACCAAGATATTCCTGAATCTCCTACATCTGTGAAGGCATTGGTTATGTCTGCTGACTCAATCCTTGTGTCTTGGCTACCACCTGAGCGCCCTAATGGTATTATTACTCAGTACACTGTTTATTACAAGGAGCACGGCAAGAGTGATACTGAGACTGTTCAGCAGAAGCTTCTCCCATCTCAACTGAGCTATGAAGCAACTGGACTGAAGCGCCGAGATGACTATGTGTTTTGGGTAACTGCTTCCACTACTGTTGGAGAAGGAGAAATGTCACAGTTGGTTCATCTGAAGCTCTCTAATAAAGTTCCTGCTAAAATTGCATCATTTGATGATGAGTATGTGGCAACATATAAAGAAGACGTTAAGCTCATGTGCCAGGCAGTTGGATTACCAACTCCAGACATTAGGTGGACAATCCGAGGAGAGCCTTTTGCCCCCAATGATCGTATGCGGCTCCTGCCTGAGGGTTCCTTACTTATTCGTGAAGTTTCTCGTGATGATGCTGGAGAATACACTTGTCATGTTGAGAATCCTTATGGCCAGGATACTGTTACTCACACTCTTCTTATCCAAGCTCCCCCACATCCTCCGGAGATTACACTTCAGTCCACAACTACCAACAGCATTGAAGTAAAGATCAAGCCTTCTGCAATTGATGATACTACACCTATCCATGGTTACACAATCTTTTATAAGCCTGAATTCAGCAACTGGGAAAGCGTACAGGTTCCATCCTCAACCCGAACCTACACTCTTGAAGGTCTCTGGTGTGGATCTCGCTATCAAATTTATGCTTCAGCATATAACAAAATTGGAACAGGGGAATCATCCGAGATTTTGAACACTCGTACCAAAGGCAAGAAACCAGAGGTTCCTGAAGTGCATCGCTTTGTTGAGGTTTCCTCTTCCTCAATCACTCTTCATCTTAATGCTTGGCTGGATGGTGGCTGCCCCATGAACTACTTTGTGGTCGAGTATAAGGCAAGGCATCAAGCTGAATGGACAATGGCCAGCAACCAGGTGAAGCCAACTGGCAACTATGTGATTATGGAGCTGACACCAGCAACTTGGTACAACTTGCGCATATCTGCCCATAACAATGCTGGTTCCTCTGTGGCTGAATATGAATGTGCTACTCTTACACTCACTGGTGGTACTATTGCCCCGGCTCGTGAAGTGCCTGCCTTCGGGGCTGGAGGCCTCCCGCTCTACCTCAACTTAAACCTCATCGTTCCTGTGGTCTCGGCTGTAGTCGTCATCGTTTTGGCCATCGTTATAATCTGCTATCTAAGAGGTCGCAATGCCCCCATCAAAGAGGAAGTGTACCAGCAGTACCAATACAACGCCAGCATGCCTCCACCCTCCACTATGGATAAGCGTCACCCAGGTTTCCGTGAGGAGCTCGGCTACATTCCACCACCAAATCGTAAACTCCCACCTGTTCCAGGCTCACAGTATAACACTTGTGACCGCATAAAGCGAGGTGGGGGGTCGGGTCGCGGGGCACATGCCACCTGGGACCCAAGACGCCCTATGTACGAGGAGCTCTCCCTCCATCCCCCCCCTGGACGACGTATTCCCCCTGGAGGGTCTCATCTACCTCAAGGCTCCCAGGACACCCTGAGATCAGGTGGAGATGATGAAATCTGTCCATATGCTACGTTCCATCTTCTTGGATTCCGTGAAGAAATGGACCCCCAGCAGGCTGGCAATAACTTCCAGACATTTCCCTACCAGAATGGCCATGGATCTCAACAAAACTTCGTAAATTCTCCTGCTTCTCGAAGTATGCCTCGGCACGGGTCTGGCAACTACTACTCGTGTGTGGCTGGAGAGTATGGCTCTGGTGGTCCCCCAAGCAGCACCTACTACTCCACTGTTCCTGGTGACATGACTACCTCTCGCATCAGCAACTCTACATTCTCCCCAACTTATGATGACCCAGCTCGTTCTGATGAAGAAAGTGACCAATATGGTGGATCAACATATTCTGGTGGTGGACCTTATGCTCGTGCTATAGACTCTGTGTCCCAGAGTGGAACTGCTAAACGTTTGAATGGTGGTCCCCTTCATGGAGCTGCAACCTCAGGTCTCTTATGGCCTCAGAGTAATACACATAAATTCTTAATGAACCGTGGAAGCACCTCAGGAAGCACAGGCCATGGATCACCTGAGCCTCCTCCACCACCACCACCACGTAATGGAGATCTTCCCCTTGACTCCTCTGGTCTTGGCTCCTCTTTGAACGACTCTAACAATTCTACAGCTTCCAACCAGTTTTCTGAGGCTGAATGTGATCATGATCTTGTCCAGCGTAATTATGGAGTGAAGGCTACCAAGAGCACAGAGGAGATGCGCAAACTCCTGGACAAAAATGAAGCAGCAGCCCACATTCAAAATGGAGGCCTAAGGATGGTGAGTGACGAGATGAATGTGTGAGGTCCTCTATACCCCTGTGAAGGACCTCGTTAACCCTGTGCCATACGAGGCAACCTGGTTACCGCCCCCCTTGTCACTAACCACAGATTCGTGATACCAGAACTCTCGTTGAACAGATACTCAACAATTATAAGCTATTCATGTAATAAAGAAAATAGTACTGAACATTTTATGAAGAAACAGGCTACCCCTGGATGCATTCCCAAAACAGGATAGAAGTCATAGGTGCAAATGATAAAAGTTTATATAGCATGAAAAGAGCTGTATAGAATTAATCTGCAGAAGTAAGATGTAATAAAAAATAACGTACCTTATATGTGATGCTAATGCTCTCTATATTGAATTTTAAAATGCCTCAAGATACAATCATGCCAATGCAAGTAGCCAGAGATGGCATGATATTCATTATTAATATTCCTCAGAAGTAGTATCTTCACTAGTGTGTTCACAGGGGTGACCTAATACTTCTAAATTTATTGTTACTGCGTCACAGCCCCCTCCCGTCCCCCGCTCATGAGATTAATTAACCTGCTGTGGACTCCATTGTTGTACTCCCTCATTACCACCACAAGCCCACGCTGATTGACGTTTTTGCTTTGAGTGTTTCTTGCAGTGTTGTGTATCACATAACAGTAGCAGTATTCTTTCTCTGCCCTGTGCTCAGTTTGAAATCTGAATATGAAAGCAAGTGCTTCTGTTGTAGTGTTTATTGCACTGGTATTTTGAGGGCCATAACATCAGTAATGCATTTATTATATAATAAATGCCTACCTATAGCAGTTAATGGATTGTCAGTGGCCATCGGACCATAAGTGCTGTGCGATAGTATGAAATGAACCGAGTATTGCTGTGTGAATCATCCATGACGGTGCTACTTGGAAGTGACTCTCGACTTGTTTGGTGTTCTACATTGTGATAAAACCCAAGTCTAGTCAAGGGCGGGGGACAAAACTGTGTTTGCCTGAACCTTTGTGACGCATATATGTAACCAGTACGCTCAGTTTTACCTTTTTTACATATTTAACAATAATTGTCCATTTAGAGTATGACAGAGAGAATGGCATGAAACAGGGATATAATCTGTGGTAAAAAGCCATATATGCACATGTTTAGATAAGAATATGCAGTGTTAACTTCTCATCCATGTTTTGTAATGCTTGGCTACAGGGGTACGTAGTGTTTACTGTATTGAGTCTGCAGATATCCACCTTTGATTATCTCACAAACGATATTGGTCATTATACGATTTTAATGATAACAGTCATACAGGTACATCCCTGATAGTGCACAAACTGTTGCCATCTCCCTGTCTACTCATTTGCCACAGTGTTCCTAGGTGTTGCTTAATTTCTGCAGCTTGCAAGACAGTATGTAACCAGACCAGCAATTTTGGATCTTACTCAGGGCTACAATATGATATTTTGCAAATGCATTGAAGGAAATTAATTTTACTAAAATCTAAAATGAGGACAAAATTGCTGGAATTATCACATTATCCATATATAAAATGTAATGTAAGGAATCTTGCTAGATAATACAGTACTTTATTTGTATATTAAATTCAGTCTTAGGAACAAGTTGGCAAATTCTCATTGCCAATTCATCAGTTTCTACTTAAATCTTTTTCCATTGTAAACATTTCTTACGAATTTAAGATTAAAATGTTGAAGTGTAAGTATGTGTGCATTGCTTCTTCATAGTGTTAGAATTGTGTGAAAGTGAGTATTATATTACAATAGATAATAAGTCGTTGCAGAACTGTTGTACTTTTATGATAAATATTGGCAAATTTTTCATGCAGGTGTTTGACAATAGCTGTAACCCTCAAGTAATCTGAGCACTGTTTTGGAAGTCTGAGGAATTTTAACAGTTCCAAACTGATTTATGTTTTGGTTCTTCTAGGACGTAAGAATAGATGTTTATGGCTTAGCAAAAGTCATGGTATGATGCATAAAGATTGCTTTGAGACCATGAGCCTACATAACACCAGTTTCTAACTATTTAACTCATTCAACCAAAACATGCAGATATCTTCCATAAGCTCAAGTGTAATACATGTAGTCTCTGATAAATGTTGCCAGTGTAATTAATCTTTGCCTGCCCTGAATTATTATAAAATTATTGATTTGCAGTTTTTTGGTAATGGAGTTATTGAAATGTATTACTACCAGAATTGTAAAGAGGTCATGCTTTCTATCTATGCATATGTATAATTTTACCCCCAAAATAATCAGAAAAATAAATTCCCTAAAAATATATAAAATGCTCAAACTGAGTAGATAAATGAATTCTTTTTCTACTGCTTTTAGGTAGGATTGATTAATGTTGAAGTTTCAGTATTAGGCAATATAGATATACATGCAAGATATTTAAAAAAAAATTGTTTGAGTAGTCATTCTACTGACAATTTTCTTTATATGTTAAGCACAGTCTGTTATTGATTTATTTGTACCGTTTCTAGACACATAGGATGTGTGATTATGCTTCATAGTAGAAAGTACTTGTCATTATTATGACCAGGGAGGGTGG
>Eriocheir_sinensis_3 ENA|GBUF01015455|GBUF01015455.1 TSA: Eriocheir sinensis comp49795_c0_seq12 transcribed RNA sequence.
CCTATAACCTTACAGTGGTACAAGGATGGAGTCCCACTGGTGTCATCTCCAAGCTTCATAATAAATAACGTAGCCTCAAAGCTGTCGATACTCTTGCTGAGCAGTGCCAATGCAAACCATACAGGAACTTATTCTTGTTTGGCATTTAATCCCATTGGCACGGCTGAATCATCTGCCAGCTTAAGGGTTGAGGTACCTCCTCGCTGGATTGTTGAACCCACTGACAAGGCTTTTGCCCTGGGAAGTGATGCTCGCCTTGAATGCAAAGCTGATGGCTTTCCCCGACCAAGTCTTGGATGGAAGAAGGCTGCAGGAACCACACCCGGGGATTACCGTGACCTTGCTGTGAGCAACCCCAATGTGAGGGTAACTGATGATGGCACCCTTCAGATTGTTAACATCCAGAAGTCCCATGAAGGCTATTATTTGTGCGAGGCCAACAATGGCATTGGTGCTGGCCTCTCTACTGTCATCTATGTGCGCGTTCAAGCTCCACCTCAGTTCAAGATTCAGTACCGCAACCAGACTGCCAGCCGAGAAGAAGATGCCGTCCTGGAGTGTGAGGCCGAGGGAGAGACACCTATTGGCATTTTGTGGAGCAAGAACAAGCACAGCATTGACCAGGCAACTGAACCAAGGTACACTATCCGTGAAGAGATGAGAGGTGGCAGTGTTCACAGCAGCCTGAGCATCAAGACAACTGATCGGACAGACTCCGCTGTGTACACCTGCGTCGCAACTAATGCTTTTGGAAGTGCTGACACCAACATCAACCTTATTATTCAGGAACGCCCTGAACAGCCTAGCAGCCTGAAGGTCCTTGACAAGAGTGGCCGCTCAGTTGAACTCTCATGGACCCGCCCCTACGATGGAAACTCTCCTGTCACTCGATACATTGTGGAATACAAACTCAGCAGACGTAACTGGGACACTGATAGTGAGCGCATGATGGTACCTGGCGAGCAAAACATGGCTGGCGTCCTGGACCTGCGCCCGGCAACCACCTACCACCTCCGCATTGTTGCCAGGAATGAGATTGGTGACTCTGAGCCCTCCGACACTGTCACCATCATTACTGCAGAAGAAGCTCCCAGTGGACCTCCTCGTGACCTTAAAGTAACTGCTGTGGATCAGAACTCACTCCGCGTGACCTGGAAACCACCCCTTAGGGAAGAGTGGAACGGAGACATTCAGGGATATCAAGTTGGATACCGTCTGGCTTCATCAAACAGTTCCTATGTTTTTGAGACTGTTGAGTTCAGCAAGGAGATGGGCAAGGAGCATCATCTAGTTATTACTAAGCTCAATGTGTACACTGAATATGCTGTCGTTGTTTCTGCCTTCAACAAAATTGGACAAGGACCCAAGACTGATGAGTTCCACGCCTACACCGCTGAAGGCACCCCCCAGCAGCCCCCTCAGGATGTGACTTGCACCACCCTCACCTCCCAGACCATCCGTGTGTCCTGGTCATCTCCTCCATTGGAAACTGTTCAGGGAGTTATCAAGGGATACAAGGTGTTCTATGGACCCTCAGACGTATGGTATGATGAGGAAAGCAAGGATATCAAGATCACTTCCTCCACTGAGACCCATCTCCATGGCCTTCAGAAGTACACCAACTACAGCCTCCAGGTTCTGGCACACACCTCCGGCGGCGAGGGGGTTCGCTCACAGCCAATTCATTGCCAGACTGATCAAGACATCCCTGAGGCACCCACTTCCGTCAAGGCTTTGGTCATGTCTGCCGACTCCATCCTTGTGTCCTGGCTCCCTCCCGAGCGACCCAACGGTATCATCACACAGTACACTGTTTACTACAAGGAACATGGCAAGAGTGATACTGAGGCCACTCAGCAGAAGCTGCTCCCATCTCAACTTAACTACGAGGCAAGTGGACTGAAACGCCGAGATGCTTATGTGTTCTGGGTCACAGCCTCCACCACCGTCGGGGAAGGAGAAATGTCCGAGTTGGTGCACCTTAAGCTGTCTAACAAAGTTCCTGCTAAGATTGCTTCCTTTGATGAGGAGTATTTGGCCACCTACAAGGAGGATGTGAAACTTCTGTGTCAAGTTGTTGGACTTCCTCCCCCTGAAATTAGGTGGACTGTTCATGGAGAGCCCTTCACCCCTAACGAACGCCTGCGCCTCCTCCCTGAAGGCTCCCTATTGATCCGTGAAGTGTCTCGTGATGATGCTGGCGAATACACTTGCCACGTGGAGAATGCCTATGGCCAAGACACCATCACACACAAGCTGCTCATCCAGGCTCCTCCTCACCCTCCGGAAATTACACTGCTGTCAACAACCACAAACAGCATTGAAGTCAAGCTGAAGCCCTCCGTAATTGATGACACGACCCCCATCCATGGCTACACCATCTACTACAAACCAGAGTTCAGCAACAGGGAGAGTGTTCAGGTGTCGGCCTCCGTCCGCTCTTACACACTTGAGTCTCTGTGGTGTGGATCCCAGTACCAGATTTATGCTTCTGCCTACAATAAGATTGGGACCGGTGAACCCTCAGAAGTTCTGAACACACGCACAAAAGGCAAGAAGCCTGAAGTTCCTGAGGTGCACCGCTTTGTTGAAGTGTCTTCCTCCTCCATCACTCTGCACCTGAATGCCTGGCAAGATGGTGGCTGCCCAATGAACTACTTTGTGGTTGAATACAAGCCAAGGCACCAGTCTGAGTGGATAATGGCCAGTAATCAGGTGAAGCCAAAAGGAAATTATGCCATCATGGAGCTTACCCCGGCCACCTGGTACAACCTGCGTATCTCTGCCCACAACAATGCCGGCTCCTCTGTGGCTGAATATGAATGTGCAACTCTTACTCTTACTGGAGCCACGTTGCCACCATCTGTCCCGGACAGTCACGTTTCCTGGCTGCCTGACTGGTGGCCAAAGTGGCTGGATCTCAATGTCCTGGTGCCTGTCATTGCCACGATCGTCGTCATCATTGTGGGCATTGTTGTCGTCTGTGTGGCTGTGACGCGCCGCAAGAATGGCATTGAAAACTTGAGACTGCGAGAGGAAGTGTACCAGCAGTACCAGTACAATGCCAGCATGCCCCCACCCTCAACCATGGATAAGCGTCACCCAGGCTTCAGGGAGGAACTTGGTTACATTCCCCCACCCAACCGCAAGCTGCCTCCTGTCCCCAACTCTCAGTACAATACATGTGACCGCATCAAGAGAGGTGGGGGGTCGGGTCGCAGGGAACATGCCACCTGGGACCCAAGACGACCCATGTACGAGGAACTCTCCCTCCATCCCCCCCCTGGGCGACGTATTCCCCCTGGAGGGCCTCCACCACCACGTGGCTCCCAGGACACCCTTAGATCAGGTGGTGATGATGAGATTTGCCCCTATGCAACCTTCCACCTTCTGGGCTTCCGTGAAGAAATGGACCCACAACAGGCCGGCAACAACTTCCAGACATTCCCTTACCAGAATGGCCACGGCTCTCAGCAGAACTTCGTCAATTCTCCCGCTTCTCGAAGCATGCCACGTCATGGGTCTGGCAACTACTACAGCTGCGTTACTGGCGACTATAACTGTGGCCATGCCCCGAACGAAGGCCACCAGCCTCGTCATGGTTCTGGCAACTACTACTCCTGTGTAGCTGGAGAGTATGGCTCGGGAGGTCCTCCCAGCAGCACCTACTACTCAACTGTTCCCGGGGACATGACATCCTCACGCATGAGCAACTCTGCCTTCTCCCCAACCTATGATGATCCTGCTCGCTCTGATGAGGAAAGTGACCAGTATGGAGGATCAACATACTCAGGTGGTGGTCCATATGCTCGTGCTATTGACTCAGTGTCTCAGAGCGGCACTGCCAAGCGCTTAATGAACCGAGGCAGTACCTCCGGAAGTGCAGGCCAAGGATCTCCTGAGCCTCCTCCTCCTCCTCCACCACGTCCTCCAGCACCTCGCCCTCCACCAGGTCATCCTCGTCGTAATACTGGGTGCGGGAGACTAGCAGGCTGACCCTCGTGCCACAGCCAGCAAACAGCTCCTCGGTCTGAGCCTTGGTAGTGAGCTCCACACCATTGATCTGCAAGATCTGGTCGCCTATCCTCAGCCTGCCGTCCCTGCTCGCCACCGTCCCCTGCTCAATCTGGGACACGAGGACCTCCGTCACCACGCCCTTGTACGCCTGCTGCCCCGCCCCCCCATCGCCCCCGCCCTCGTCCTCTGCTGCCCCCGGGTCCTGCTCCGCTACGTGCGTGGGCGGGGGGGCGGGGGCGTTGCTGTAGTAGAGGGTGAGGCCGAGTTTCTCATTCTCCGTGGTGCGTTCCAAGATGATCTCTTCAAGGTCAATCTCCTGCTCCAAGTACTGCGAGATCGACTGCGGGAGATCGCCGGGGAAGATGTAGTCGCCGTCCGGGGAGTCAGAATCGCTCCCGTCACCCACACCAACGCCCACGCCCGCCGCTGCCGCCGCCGCCCACGCTGACGCCGCCACCTCCCACTCGCTCACGCCCATCAGGGAAATCTCCGTCTGCGTTCCCGTTGTGCTGCTATCTCATCC
>Eriocheir_sinensis_4 ENA|HAAX01018982|HAAX01018982.1 TSA: Eriocheir sinensis, contig Unigene19075_A0A
GGGAAGGAGAAATGTCCGAGTTGGTGCACCTTAAGCTGTCTAACAAAGTTCCTGCTAAGATTGCTTCCTTTGATGAGGAGTATTTGGCCACCTACAAGGAGGATGTGAAACTTCTGTGTCAAGTTGTTGGACTTCCTCCCCCTGAAATTAGGTGGACTGTTCATGGAGAGCCCTTCACCCCTAACGAACGCCTGCGCCTCCTCCCTGAAGGCTCCCTATTGATCCGTGAAGTGTCTCGTGATGATGCTGGCGAATACACTTGCCACGTGGAGAATGCCTATGGCCAAGACACCATCACACACAAGCTGCTCATCCAGGCTCCTCCTCACCCTCCGGAAATTACACTGCTGTCAACAACCACAAACAGCATTGAAGTCAAGCTGAAGCCCTCCGTAATTGATGACACGACCCCCATCCATGGCTACACCATCTACTACAAACCAGAGTTCAGCAACAGGGAGAGTGTTCAGGTGTCGGCCTCCGTCCGCTCTTACACACTTGAGTCTCTGTGGTGTGGATCCCAGTACCAGATTTATGCTTCTGCCTACAATAAGATTGGGACCGGTGAACCCTCAGAAGTTCTGAACACACGCACAAAAGGCAAGAAGCCTGAAGTTCCTGAGGTGCACCGCTTTGTTGAAGTGTCTTCCTCCTCCATCACTCTGCACCTGAATGCCTGGCAAGATGGTGGCTGCCCAATGAACTACTTTGTGGTTGAATACAAGCCAAGGCACCAGTCTGAGTGGATAATGGCCAGTAATCAGGTGAAGCCAAAAGGAAATTATGCCATCATGGAGCTTACCCCGGCCACCTGGTACAACCTGCGTATCTCTGCCCACAACAATGCCGGCTCCTCTGTGGCTGAATATGAATGTGCAACTCTTACTCTTACTGGAGGTACTATTGCCCCGATTCGTGAAGTGCCTGCCTTCGGGGCTGGAGACCTTCCGTTCTACCTCAACTTAAACCTCATCGTCCCTGTGGTCTCAGCCGTAGTCGTCATCGTTCTGGCCATCGTTATCATCTGCTATCTCAGGGGTCGCAATGCCCCCATCAAAGAGGAAGTGTACCAGCAGTACCAGTACAATGCCAGCATGCCCCCACCCTCAACCATGGATAAGCGTCACCCAGGCTTCAGGGAGGAACTTGGTTACATTCCCCCACCCAACCGCAAGCTGCCTCCTGTCCCCAACTCTCAGTACAATACATGTGACCGCATCAAGAGAGGTGGTGATGATGAGATTTGCCCCTATGCAACCTTCCACCTTCTGGGCTTCCGTGAAGAAATGGACCCACAACAGGCCGGCAACAACTTCCAGACATTCCCTTACCAGAATGGCCACGGCTCTCAGCAGAACTTCGTCAATTCTCCCGCTTCTCGAAGCATGCCTCGTCATGGTTCTGGCAACTACTACTCCTGTGTAGCTGGAGAGTATGGCTCGGGAGGTCCTCCCAGCAGCACCTACTACTCAACTGTTCCCGGGGACATGACATCCTCACGCATGAGCAACTCTGCCTTCTCCCCAACCTATGATGATCCTGCTCGCTCTGATGAGGAAAGTGACCAGTATGGAGGATCAACATACTCAGGTGGTGGTCCATATGCTCGTGCTATTGACTCAGTGTCTCAGAGCGGCACTGCCAAGCGCTTAATGAACCGAGGCAGTACCTCTGGAAGTGCAGGCCAAGGATCTCCTGAGCCTCCTCCTCCTCCTCCACCACGTAATGGTGACCTCCCTCTTGATTCCTCCGGGCTAGGGTCATCCCTGAATGACTCTAATAACTCTACAGCTTCAAATCAGTTCTCTGAGGCTGAATGTGATCATGACCTTGTTCAGCGCAACTATGGAGTGAAGGCTACCAAGAGTACAGAGGAGATGCGCAAGCTCCTGGACAAAAATGAAGCAGCAGCCCACATTCAAAATGGAGGCCTAAGAATGGTGAGCGACGAGATGAATGTGTGAGGTCCTCTGTGCCCCGTTGAAGGATCTCACCCACCCGTGCCATATTAGGCAGCCTGTTTACCGCCCCTGTCATCTACCCATCAGTGATACTGATTATCTACACTGAACTCAGATACTCAACACACATTTACAGTAAGGAAAATGTAAGAAGAGTAATGAGAAGAGCCTGGACACCCCTGTATGTAACACTGCTCAAATGTGAGCACAAAAGAATCCACTTGTTGATCTTCTGACGAATTCTGGACCAGTTTTATAGAAGTTATGCATTCAGGAGGATAAACTCAAGGAATACATCCTTGTATGATAATGAAGCTCTCTACACTGGAATGATCATGCATGTCCAGAAAAGCTGATTATTACAAGAAAGAAAACCCATGGAGGACATTTCCAATGCACAAGATTATCCCCTAAGAATACTGTAAAGAAAGTCATGCCAGCAAGCTGTATGTGTTCATCGGGGTGACCCAAGTCTTCTTCAGTGTAGTGTCACAGCCCTCATCCCCACTCCCAACCCCCGCTCATGAGATTAATCTACTGTGGACTCCAATGTTGTGCTCCCTCAGTACTAACGCAAGCCATCACTGATTGACGTTTATGCTTTGAGTGTTTCTTGCAGTGTTGTGTATCACATAACAGTAGCAGTATTCCTTTTCTGCCCTGTGCTCTGATTGCAATCTGAATATGAAAGCAGTGCTTGTGTTGTAGTGCTTCTGCACAGGTATATTAAGGGCTCACCGTCAGTAATGCATTTCTTATGCAGTAAGTCCCTACCTACCCTTAGCAGTTAATGGATCGTC
>Farfantepenaeus_aztecus_ ENA|GEUA01017814|GEUA01017814.1 TSA: Farfantepenaeus aztecus comp53028_c0_seq1 transcribed RNA sequence.
AGCTTATCGCTCCCGTTCACCACGGTCAGTGCCAGGCCTATATTTTGGGCAAATCCTAGTGATATCTAGTTACACCCCCGTGGATATAGTGTCGTGGAGATATAGTGTATGGTGATATAATTTCCTCATTGGCGACACCTTCCTCCTTCACCATGGGCACTACCTATATGGTGTGGGCGATCCTCCTCGCTCTAACACTGCACACAGCTGTGTGTGATGAGAGCGGCCCCGTCATCGTCGAAGAACCAGACAACCGCGTGGACTTCAGCAACTCAACCGGCGCCAAGATTCACTGCTCTGTTCGAGGACGACCCGCCCCCTCCGTCGTTTGGGTTCGCGCTGACAATGGCTCCGCTATCGGTGTTGTTCCTGGCCTTAGGATGGTTCTCTCCAACGGCACCCTGATCTTCCCTCCCTTCCGCGCCGAGGACTACCGCCAGGAAGTGCACGCCCAGGTCTACCGCTGCCAGGCCTCCAACTCCCACGGCACCGTTCATTCCCGCGACGTCCACGTGAGGGCAGTGGTCCACCAGCCCTACGACTCGGATGTGAACAAGGAATATGTGATTCGCGGCAACTCGGCCATCATGAAGTGCGAGATCCCGTCGTATGTGGCCGACTTC
>Gammarus_chevreuxi ENA|HADC01038771|HADC01038771.1 TSA: Gammarus chevreuxi, contig comp73009_c0_seq6
CGCACGTCCGCGCGGTGGTCTCCCAGGCCTACGAGGCGGAGGTTGGCAACCTGTACGTCATCAGCGGTAACTCGGCCATCCTCAAGTGCGGCATCCCCAGCTTCGTGGCGGACTTCGTGCATGTCACGGGCTGGCTCGAGGAGGTTGACGGGGCGAACTTTTACCACAACGTCCATTATGACCCATCCAGCAAGTACCTGGTGCTCCCCTCTGGTGAGCTGCACATCGCCAACGTGTCCGCTGAAGACGGCAACAAGAGCTTCCGCTGCCGCACCCAACACCGCCTCACCGGGGACACCAAGCTCAGCGCCACCGCCGGCCGACTCGTCATCTCCAATCCTCTGGGGAGATCTGCTCCCGATCTGCCCGTCGAAGATCAGCATGTTGTTAAGGAGACCAGATCTGGATCATCCCTCACCACGATCTGCAGCGCGCAGGCTTCTCCCAGTCCAGCTTACAGGTGGTACAAGCTCTCCTCAGGCAGCAGCAACTCCGACCAGAGCCCCGTGGAGCTCGGCGACAGGATCCGGCAAGTGGGAGGGACTCTGATCATCCGTGAAGCGCGAGTGTCGGACTCTGGCAAATACCTGTGCGTGGTGAACAACTCTGTGGGCGCCGAGAGCGTCGAGACCGTCCTCACCGTCACTGCCCCGCTGAAGGCCCAAGTGGAGCCGTCCGTCCAGACTGTCGAGTTCGGCCGCCCCGCGACCTTCACCTGCTCCTACGAGGGCAACCCCGTCAAGACTGTCGAGTGGCTCAAGGATGGAGAACCCATTGGCCACAGCGAGCCCGTCCTGCGCCTGGAGAGCATCAGCCGCGCCAGCAAGGGCATGTACCAGTGCTTCGTACGCAACGACCACGAGAGCGCCCAGGCCACCGCAGAGCTCAGGCTGGGAGGACGATTCGAGCCACCCCAGCTGGTGCACAAGTTCAGCGAGTCCACCCTGCAGCCCGGACCACCTGTCCACCTGAAGTGCGTGGCCAGCGGCAACCCCACCCCTGAAATCACCTGGGAACTCGACGGCGCCAGGGTTGCCAACTCCGAGAGCGTTCAGATCGGCCAGTACGTGTCCGCCAGCGGTGAAGTGGTGTCCCACCTCAACATCTCCGCCATCCAGACCAACGACGGTGGCCTCTACGCATGCGTGGCGGCCTCCACGGTCGGCTCTGTCCGGCACTCGGCCCGACTCAACGTCTACGGACTCCCCTACATCCGTACCATGCCCAAGGTGTCCGTGGTGGCCGGGGAGACGCTCGTAGTGCACTGCCCCGTCGCCGGGTACCCCATCGACTCCATCGTTTGGGAGAAGAGTAGCCGCCTGCTGCCCATCAACCGTCGTCAAGCCGTCGAAGGTAACGGTACCCTGACCATCAGCTCCGTGCAGCGCGCAGCAGACCAAGGCCGGTACACGTGCGTGGCGCGCAACATGCAGGGCTACACGGCACGCGGTAACCTGGACGTCCAGGTCATGGAGCCCCCTCGGATCAACCCCTTCTCATTCGAAGAGGAAATTTTATCGGGTGAAGACGCCCAACTTCTGTGCTACGTTGCCAAGGGGGACACACCCCTCACCATCCGCTGGTACTTCCACGGAAAGGAGGTGTCCCACGTGATGGGCGTCAGCACCATGAAAGCGGGTACCCGCTCGAGCATTCTGAGTATCACCTCCGCCACGCACGGCCACTCCGGAGAGTACACCTGCGACGCCGCAAATGCCGCCGGGAAACAAACCTACTCCGCCGAACTCACCGTCCACGTTCCCCCCCGCTGGATCGTGGAGCCCTCCGATAAGGCTTTCGCCCTCGGCTCCGACGCGCGTCTGGAATGCAAGGCTGACGGCTTCCCCAAGCCTTCACTCGCCTGGAAGAAGGCTGCAGGTCGTAACCCCGGCGACTACAGGGACCTCCCCACCGACAACCCCCACGTCAAGGTCTCAACGGATGGCACCCTGCACATCACCAACATCGCCAAGAGCCACGAAGGGTACTACCTCTGCGAAGCCAACAACGGTATCGGCGCCAGTCTCTCAGCTGTTATCTACGTCCGTGTCCAGGCCCCTCCCCAGTTCCAGATCCAATACCGTAACCAGACCGCGCTGCGGGGGGAAGACGCCGTGCTGGAGTGCGAGGCGGAGGGCGAGACGCCCATCGGCATCGTCTGGAAGAAAGACAAGCTCAACGTTGAGCCCGACCAGGAAGCCAGGTACACCATCCGCGAGGAGCCCCGTAGCAGTGGCGTTCACAGCAGCCTCAGCATCAAGATGACAGACCGCCCCGACTCCGCCACCTACACCTGCCTCGCCACCAACCCCTTCGGCAGCGCCGACACCAACATCAACCTCATCGTGCAGGAACGCCCCGAGCAGCCCAACAGCCTGAAGGTCCTGGACAAGAGCGGCCGCTCCGTGGAACTGTCCTGGACGCCTCCCTACGACGGCAACAGCCCCATCACGCGCTACATCGTCGAGTACAAGCAGAGCCGGCAGAGCTGGAAGGAACACGGCGAGCGTCTCGTGGTGTCCGGGGACGGTAACATCGCTGCCGTGCTCGACCTCAGGCCATCCACCACCTACCACTTCAGGATTATCGCCAAGAACGAGATCGGAGAGAGCGAGCCCTCGGACACCGTCACCATCATCACCGCGGAAGAGGCACCCAGTGGCCCCCCTCGTGACGTGCGCGTCGAGTACGTTGACCAGCACAGCCTGAAGATCACCTGGAAGCCTCCCCTGTCCGAGGAGTGGAACGGCGACATCCAGGGATACCAGGTCGGCTACCACCTTGCCTCCACCAACCGATCCTTCGTCTACGAAACTGTGGAGTTCAGCAAGGAGCTCGGAAGAAGCAAGGAACACCACCTCATCATCGGCAACCTCGATGTGTACACTGAGTATGGCGTGGTAGTGGCTGCCTTCAACAAGATCGGACCCGGCCCCAAATCCCCCGAAGTTCGAGCCTACACCAAGGAAGGAAGACCCCAGCAGCCCCCCCAGGACGTCACCTGCACCACCCTCACCTCGCAAACTATCCGCGTTGTCTGGTCCAGCCCTCCTCTGGACACCGTCCAGGGCATGATCCAGGGCTACAAGGTGTTCTACGCTCCTTCCGAGACCTGGTATGACGAATCAACGATCGTGGCCAAGAACACCCAAGGCACTGACACGCACCTCCACGGCCTCCACAAGTACACCAACTACACCCTGCAGGTGCTGGCCTACACCAACGGCGGCGAGGGCGTCAAGAGCAGCCCCATCCACTGCCTCACCGATCAGGACATCCCCGAGGCCCCCATGTCTGTGAAGGCGCTGGTGACATCAGCGGAGAGCATCCTGGTATCCTGGCTGGCCCCCGACCGCCCTAACGGTATCATCACGCAGTACACAGTCTACTTCAAGCAGCACGGCACCGCCGACGAAAACGCTACGATGCACCGCCTCTCCCCCACCCAACTGACCTTCGAAGCCAAGGGCCTGAACAGGCAGCACGCTTACGTCTTCTGGGTGACGGCCTCCACTCACGTCGGGGAGGGTGACAAGAGCCAGAGCGTACACCTCAAACCCTCCAACAAAGTGCCCGCCAAGATCGCCTCGTTCGAGGAAGAGTACATCGCCACCTTCAAGGAGGACGTCAAGCTGGCCTGCAAGGCTGTCGGCATCCCCAAGCCCGATGTCAAATGGACTATCCAAGGCGAGCCCTTCGTCGAGAGCGAACGCCTGCGCATGCTGCCCGAGGGTTCCCTTCTGATCCGCGAGGTGTCTCGAGGGGACGGCGGCGAGTACACCTGCATGGTCGAGAACGCGTACGGCAAGGACACGGTCACCCACACTCTGCTCATCCAGGCTCCTCCCCACCCTCCCGAGCTGCACATCATCTCCACGACCACCACCAGCATCGAGGTCAAGCTGAAGCCTTCCCCCGTCGACGACAGCGCGCCCATCCACGGCTACACCCTGCACTACAAGCCAGAGTTCAGCGACTGGGAGACCGTCCAAGTTCCTGCAGCTGCCCGTTCCTACACCCTGGAGAAGCTGTGGTGCGGATCACGGTATCAAGTGTACGCAAGCGCCTACAACAAGATCGGGACTGGTGAGGCGTCTGAGGTTCTCAGCAAGCGAACTAAGGGAAAGAAGCCTGACGTGCCCGATGTGACTCGCTTCGTTGAGGTCTCCTCCACCACCATCTCCCTCCACCTCAACGCCTGGGGCGATGGTGGCTGCCCCATCAACTACTTCGTCGTCGAGTACAAGCCCTCATACTCCCAAGAGTGGACCATGGCCAGCAACCAGGTGAAGCCGACCGGTAACTACGCCATCATGGAACTGACCGCCGCCACGCGCTACAAGCTCCGCGTCTCTGCCCACAACAACGCCGGTTCCTCCGTTGCCGAATACGAGTGCGCCACCCTCACCGTCACCGGCGCCACGATTGCCCCCGCCCGCGAGCTGCCCCCCTACGGCGCCGGCAACTTGCCCATCTACCTCAACCTCAACCTCATCGTCCCTGTTGTCTCTGCCATCGTCGTCATAGTCCTGGCCATCGTCATCATCTGCTACCTCAAGGGCCGCAATACGCCTATCAAGGAGGAGGTGTACCAGCAGTACCAGTACAACGCCAGCATGGCCCCGCCCCCCACCCTGGACAAACGACCCCCCGGTGCCTTCAGCGGGGAGCTCGGCTACATCCCCCCTCCCAACCGCAAGCTGCCCCCCGTGCCCGGCACCAACTTCAACACCTGCGACAGGATCAAACGAGCTCCGTCGAGCGTTGGCACGGCGAGTTGTCGCAGCTTCCACACCACGTGGGACCCTCGTCGTAAGCACACTTACGAACAGCTCAATCTCAGCCAACACCAGAACAACGCCGTCATGATGAGGAACATCCCCACTGAGGGGCTCTATGCTGGCACCGATGACGAGATCTGCCCCTACGCCACCTTCCACCTCCTCGGTTTCCGTGAAGAAGTCGGTGCTGGAGCTGAAGGCCAGTCGGGCAACAACTTCCAGACCTTCCCTCACCAGAACAATGGCGGACCTTGCGGAGGACCTGGTGGCGCCCAGACCATGCCCCGGCCCCAGTCCCAGCAGCCCCAGGAGGACACCTACTACTCCTGCGTCGCAGGCGACTACACTTGCGGGCACACCAGCCACCCTGGCTCTCAGGGACACCAGGCGCGCCATGGTTCTGGCAATTACTACTCCTGCGTGAGCGGCGACTACGGCCCTGGCGGGCGCGCCCCCAGCTCCACCTACTACTCCACCGTCCCCGGCGACATGTCCACGGTCGGCTCTACTAACATGGTCGGCGTGCCCCCCGTCGGCGTCCCCCCTCCCATGGGCGGCAACGCCCCCCACCACCAGCACCACCCATCCACCGGCGCCTACTCGGCCACATACGACGACCCCGCTCGGTGCAGTGAAGATGAGGCCAGCAGTGGAGGAGAGCCGCAATATGGAGGCTCCACCTACAGCGGAGGCGGACCCTACGCAAGGGCGGTGGATTCGGTGTCTCAGAGTGGAACTGCTAAGAGGATCAGCAACATGGGAGGCCGCAACAGTCACCCCAACATCCCCCCTATGGGCATGCCGCCACAGCAGCCCCCCCAGATGACCCAACAACCTCCAGTTGTGGGGCACCAGTCCCCAGAGCCTCCCCTGCCCCCTCCTCCCAGGGGCTGCGATCTCGGTGAAATTGAACTCAACGACTCAAACAACTCGTCGTCGTCTGCTCAGTACAGCGAGGCAGAGTGCGACCACGACTTGGGCCGAGAAATGAAGCCTCAACAGCCCGCATACAAAATGGAGGCCTAAGGATGCTGCCAGCCGGCGGTGTCAACGTGTGAGCAGAGGACAGCAAGGACCAGCAGCTGCTGAATGAGGAGGGGCAACGATAATGATCGCGGGGTGTCGGCTGCCACCAACTTTGGAAATAAGCTATTAGCAGATGGTCGCCATTAACTTTAATGGCCAACTAAATACCCGTACCTTAGATACTGCGCAAATGCTCATTAACATCTCTTTTCGGAACCTTGTGACCCGAGCAAAGCTGATCACTCGTAGTGCAACATGCCAGATGTCGCCAAGTAGCGAGCTGTACCACCCTCTGTTGTTCGCTTGCTGCCACCCACCGCTGCATCTCGCGGCCATGGGCCCTTAATATTCAGACAGGTACAGAGTTCACGTGTTTCTTCAGTGATGAAGAATTTTTGCCGCAGCTGGTGTCCTCCACACTGAGAGAGGGTGTCACAGCTGGTGCTTAGCGCTGATGCAAGATGTCACAGGTTGTGCTCATCGCTCTGAGGGCCTCCGTTCGGTTCGCGAAGTTTACGCCAGATGGCTCTATTTATGTAAGTGTTTTCTGCAAACAGTCATTGTAACTTTTAGCCGTTTCTATATTGAGCTTTTGTCCCCTTTGCTATCGAGTACGTTTAACAAGTCGCGCATCTGAGAACCCATTCCTTTTAAGATGCGCCAAGGCCAAAGTTTTAACTATCTAGCAAATAGATTTAATATCGTGTATTCCTAACCATCTAGACATTTATCTATTCATCGAGGTATACCTGTTTTGTAAACTATATATTCTCTCGACCGATGGTAACTCCTGTTCTTCTTCAATGTTGAAATTATAATTCACAATTTAAATATACCCTACCGTGTCGCCCGCAGTCTCCCCATATAGACTCTCCCAAACTAGTTCTACTTTCTAAACGTATTATTAATGTAGGTCATCTTCGCTGTTAAGTACCCTTGTGTGTAGGTCAGGTTCAAGCTTGCATTTACTCCATCGCGAACAAGGGCGAGGACCTCTAAGGGGTGCCACACGCTCAACGACCGCACGTTCAGGTTCTTTTATACAGATTACAAACTTAAGTCTCATTAGTCACAACAAGCTCCTTTCCTGTTACCATGGATACACTTCTACGCCAACATTCATCGTGTCAATGATTCAGGCAGTTATCGTTGACACTCCGTTGCAAACAACCACCCGTCTTGCCTCCAGGAAGTTGCTGATCTTGCCCCTTGTTTCGAGATTGACTAGACATTAGTATTATAGTTTACGTCCGGGTGTCTCTGGCTTGAGGTGCTGTCAACTTACTTTTAGTTGATCATTTAGTTAAGTGGCCGAGTGCGGCGAGACTAAGTTTGACACCAAGACATGCTTCACTGTTCGCAGGTACTGTGAGTGAACATACGAAGTGGCGTGCGGGATCACTCGCATGTTTACAATGCTAAAGGTACTAAGACTGAAGAGTGGGCGGTAGTGCTTAGTGTTTTAACGGTTTTATGTAATCTAATGATTTTATACTTCGTGTGTTTATTACGTTAGACCTGAACCCAGATAAGTTTGTTCATTGTAGAGGCTGTTTCGTGCGGCAAAGGAATTGCCTATTGATAGTTCAGTTGCACGATTCGTTAAAATAAGCAGTATTTGTGATTTTATTTTACTTAGGGCTGCATTTATGAAGAGTATTATTTAATGAATCTCGTAGGCTCACTCACCTTAAGTTTGCGATTAGCCCACAACCAGCCACCAACGAAGTCCTGAATGAGGACCGTGAGAAGGTTTACCTTAGGACGACCAAGTATAGCACTAAGTGAGGCTACAATAGGCCATGGCCTTTTTTTCTACTAGGTGAAAGGGGTGGTTATGGGTTGTCATTTATTTGTAAATTCAGCGGCGTATAAAGTCACTAAAACTCTGAAAACGTAGGCTTGAATTAATGCAACAGCGACCTCTAATATAAGGAGAGCTTGTTTAGCTGCGAATAACACTGCTGTGTTCAACTTTTCCAGGGAAGTATTGAACAGATGCCCTGAGAAATGATATCTATATGTTTTTTGCGTAATACTCAACTTGGGTCGCACTCTGTACTATTGCCTTCCTCCAGGGAGAATAATGGCGAGGGTTCAATTCTTATTTGAACCCTTACTTCCTCCAGGGAAGATGGACCCTTGCAGACTCCCTGTCGTGCCATAACAACCCCCCCCCCCTCCTTCTAACATCACTAGGCCTCCCCGCACTGCTCCCCCAGTCGTTATTAGCATCCATCACCCGCAGAGAGAACGCACACTTCTGACCACAGTCTCCTACATCGACTAGTATCATCACTGTGAATGCTTTCCCATTATTTGATTCATTTCATTATTAGCGTTTAAAGAACTTGAATGCAGCGTTCACATGTCATCCAAACCACGAGTAGGAACACTTGCCCATGATGAACATTGAAGTAGTCCTTCATTTTGATTTAGAAAGATCCCTTCTAACAAGCGAAGGTGGTTGTGTCCGCTAGACTAGAAGGTGTTCCGGTTTTGTTGTTGACCATAGATAATGTAGGTGTTGAGCATAGAAGCATCTCATTACTTTATTCATCAGAGAGAACACTTATTCACGGCAAGATAAAATCTATTTTCTTTGTTTCTTGTTTTGTTGTAGCAAGGTGGCGCAAATCTGGTGTCACTTTTGTACATTTTTCAATCTTGAGAAATGCGACTGGAACATTAGAAAGAAAAAGGCGGTAATTTGTGGTAGTTGTTCTGGCTTATATTGTCATTAAAAAGCATTTGAAATTGGACAAAAATAAAGAGTTAAAGGCTCGTTTATTTTGATGGAAAACAAATTTATTGCTCTCTAGAAATATTAAAGAAGCCAATCGTATTGAAACTGTTATGAAAGATGCGAATTTAATTTTTTAAATTGGCCTACCAGGTTGACTTAGTTAGCTTTACTTCTAATTATCATTCATCTATTAACTAAGAATACTCTATTTGTTCAGTTCGTCTTAAGAAATTATCTTGTCTTTCACTGAACCGATTATGACAGCAACTCCTAATTTAATTGGTTAGAAATGTAAGGATGAAACTGTTCTCTTGAGGAACACTTTGATTTGAATAGAGAACATCCTAGTCACTTCATCTTCGAAAAGTACTTCATAATTTTTTTGGCCCAATCCCTTGCCACAGACAATTTCACAATTTCTCTTCGACAAGTTGATTAGTTCCACAATTGTCGTTTCAGTTCGCTGAAAACCTTGCTTTTTATCTCCTGTTCGTTCACTAACCTTTCGAATTCATATCGACGTCTACTTCAATTGAGAAAAAATAATGCATTTATATCCTTATATATTATTTTCGAGCTTTCCTGCTGCCAATAATCATATAAATCATTTCTTTGGGCCCGGCGATGCATTACATATAATACATTTAAATGTAATTGAGTACCGGTATGTTCCTGTACCATAGTTGCGTATCTTAGATACACCCGCTGCAACGAATATATTCATCGGTCATCCTAAGAAATCGCTCCAAGTTCGGTTGTCATTTAATGAAATTTTTATCCAGCCTTTTTTTGTACATTTTTTTCTCTGATAACGTCATTTTAAAGCATCAACTTGTACAGTATAGATCAAGTTTTATATATATATTTACTTGGAGTGTATTATAGACGCAAATGTAACAGAACACTACTTTTTAGTTAGCCTCATTTTTAGCAAGTTATGGTACTTCAGTTGCTACTTTTAGTGTACATTATTTGCTTTTAAATAACTTTGTCACGCAAGCTGTACATACATACGTACATACAATAGTCACGTAATGGGGTTCGTTAGTGGCAGGTAGTGACGGTTACAGATCCGCGCTACTTGTTTTCTCTGGCACAAGGTGGCGTGTTGCTTTTATACAACTTTATTTTACGCGAACTTCTTATTGAGGGTTACGTTGATACGTGTTTGTTTCAAGCAGAAGATGTTGGCCCTCTGACAAGTGTAACGCATCGAATAACTCTTGAGTAACACAGATGCACTCATTTACAAGAAATTACTCGACTTCGCTGAAACCAAACTTTACCACCTAATATCTCGAAACACTGAACCATTCCCGTGAACAGTTCCGAGCTTCTATATTTCAATAGACGACACAACTCTAAACGCAGTGTTCCCAAATTTAGCTTCTGTTACACTAAACATCGCCCTCGATGATGATAATAGCAACCACCACCAAGCTTTCGGACCCTTACTGTAGGTGTAACCATTAGGTGTGCGTTCGTAGCTACCGTCTCCTAGTGTTTTCTTGCGTGTAGCATAACTACTAAGGTTCATTATAGGCGTTTCTCCATAACTTTTGTGCGTTTATCCATACATTATAGGCGTTTATCTTGTACCGTATCTGTGTCTCAGTGTCGGCCGTGTCTCAGTCTGTGCGTGTGTCTGGTGTGTACGTGTCGTATTCGTGCCGCATGTACGTGTTTCGCTCGCTTTGTAGTAGGTTGACTGGTAGTTTTAAAGTGGATTTTTGTAGGCATTAGACGTTTAAGATTCCAATGTTCCCTAGGCTTTAAGAAGATTTCCTTGTCCGTTTTTATCCTCTAGAAGAGAGGCTTCATTTTACGTGACGTACGAACAAAGCTCCCTTCGAGGGACTCTCTTAAATTGGTAACGCATCGACACACTAGTTTTGCTCTGTATTTCACTGACTAGAACTCATTATTTGATATGTCATAAGAGCGACATTTTTTCTCATAGAAATGACCGCTGTGAGAAGGACTCAATCCAGCTTCAAGTGGCCACTGTAAGAGGGACTCAATCTAGCATCAAATGGCCGCTGTGAGAAGGACTCATAATCCTGCTTCGAGTGGTCACTGTAAGAGGGACTCTTAATCCAGCTTCAAGTGGCCGCTGTATGAGGGACTATAGTGGCCGCTCTAAGAG
>Homarus_americanus_1 ENA|GEBG01005983|GEBG01005983.1 TSA: Homarus americanus DS01-Homarus1_Transcript_4615 transcribed RNA sequence.
TACCACCTCGCTGGATTGTGGAGCCCACAGACAAGGCATTTGCCCTGGGAAGTGATGCCAGACTTGAATGTAAGGCTGATGGATTCCCCAGACCCTCCCTTGGATGGAAGAAAGCTGCAGGTCGCACTCCTGGAGATTACCGAGACCTTAGTGTTAACAATCCCAATGTTAAGGTGACTGATGATGGCACTCTGCAGATTGGCAATATCCAGAAGTCTCATGAAGGATACTATCTGTGTGAAGCCAACAATGGTATTGGTGCTGGTCTGTCCACGGTTATCTACGTCAGGGTACAAGCTCCACCTCAGTTCAAGATCCAGTATCGCAATCAGACTGCCAGCCGAGGAGATGATGCCGTTCTGGAGTGTGAAGCTGAAGGAGAAACTCCCATTGGTATTCTGTGGAGTAAGAATAAGCATAGCATTGACCCAGCCAACGAGCCAAGGTACACCATCCGTGAGGAAATGCGTGGTGGCGGTGTTCACAGCAGCCTCAGCATTAAGACAACTGACCGATCAGACTCTGCTGTTTACACCTGTGTGGCCACCAATGCTTTTGGAAGTGCTGACACCAACATCAACCTCATCATTCAGGAACATCCAGAACAGCCCAACAGCCTGAAGGTCCTGGACAAGAGTGGTCGCTCTGTGGAACTCTCCTGGACACCTCCCTACGACGGAAACTCTCCCATCACTCGCTACATTGTGGAATATAAACTGAGCCGCCGAAACTGGGAAACTGATGGTGAACGCATGATGGTACCAGGTGACCAGAACATGGCCGCTGTGTTGGATCTTCGCCCAGCAACAACATACCATCTTCGCATTGTCGCAAGGAATGAAATTGGTGACTCCGACCCCTCTGACACTGTTACAATTATCACTGCTGAAGAAGCTCCCAGCGGCCCCCCACGTGATCTCAAGGTTGAAGCTGTTGATCAGAGCTCCCTGCGAGTGACCTGGAAGCAACCTCTGAAGGAGGAATGGAATGGTGATATTCAGGGTTACCAAGTGGGCTATCGTCTTGCTGCATCTAACAACTCCTATGTTTATGAGACCGTTGAATTTAGCAAGGAAATGGGCAAGGAACATCACCTCGTCATCTCCAAACTTAAGGTTTACACAGAATATGCTGTAGTTGTATCTGCTTTCAACAAAATTGGACAGGGACCAAAAACTGATGAAATCCGAGCTTACACTGCAGAAGGTACACCCCAGCAGCCTCCCCAGGATGTGACTTGCACCACCCTCACCTCCCAGACCATCCGAGTGTCCTGGTCCTCACCACCTCTTGAAACTGTACAGGGAGTCATCAAGGGTTACAAGGTCATTTATGGACCCTCTGACACCTGGTATGACGAGGAGAGCAAAGACACCAAGATCACAGGTTCCACTGAGACTCACCTCCATGGCCTTCAGAAGTATACCAACTACAGCCTGCAGGTCCTGGCCTTCACATCTGGTGGTGAAGGAGTTCGCTCACAGCCCATCCACTGTCAGACTGACCAAGATATCCCAGAGTCACCCACATCTGTCAAGGCCTTGGTTATGTCTGAGAACTCAATTCTTGTGTCTTGGCTGCCACCTGAGCGCCCCAATGGTATTATTACACAGTACACCGTTTACTACAAGGAGCATGGCAAGAGCGATACCGAGACTATTCAGCAAAAGCTACTGGCATCTCAACTGAGTTATGAAGCAACTGGACTGAAGCAGCGTGATGACTATGTATTCTGGGTAACGGCCTCCACTACTGTTGGTGAAGGAGAGATGTCCCAGTTAGTTCACTTGAAGCTCTCTAACAAAGTTCCTGCTAAGATTGCATCCTTTGATGATGAATATTTGGCTACATACAAGGAAGATGTGAAACTCATGTGCCAAGCTGTTGGATTACCAAACCCTGACATCAGGTGGACAATCCGTGGAGAACCCTTCGTCCCTAATGATCGCATGCGACTATTGTCCGAGGGCTCCCTCCTGATCCGTGAAGTATCCCGTGATGATGCTGGAGAATACACCTGCCACGTGGAGAATCCTTATGGCCAAGATACTGTCACCCACAAGCTTCTTATCCAGGCTCCTCCTCATCCTCCGGAAATCACACTTCAGTCCACAACCACCAACATAATTGAAGTCAAGATCAAGCCCTCAGTCATTGATGATACAACCCCCATCCACGGATACACCATCTTTTACAAGCCCGAGTTCAGCACCTGGGAGACTGTACAAGTTCCTTCCGCTACAAGAACCTACACTCTCGAGGGTCTGTGGTGTGGATCTCGTTATCAGATTTATGCTTCAGCTTATAACAAGATTGGAACCGGTGAATCATCAGAGATTCTCAACACTCGCACAAAGGGCAAGAAACCTGAGGTTCCCGAGGTGCATCGCTTTGTTGAGGTTACCTCCTCCTCCATCTCCCTTCACCTTAACGCTTGGCTCGATGGTGGCTGCCCCATGAACTACTTTGTTGTGGAATACAAGGCCAGGCATCAGGCTGAATGGACAATGGCCAGCAACCAGGTGAAGCCCACTGGCAACTACGTGATCATGGAACTAACACCAGCAACTTGGTACAACCTCCGTATCTCTGCCCATAACAACGCTGGCTCCTCAGTGGCTGAATATGACTGTGCAACTCTTACACTTACTGGTG
>Homarus_americanus_2 ENA|GEBG01006702|GEBG01006702.1 TSA: Homarus americanus DS01-Homarus1_Transcript_5181.contig2 transcribed RNA sequence.
GTGTGTTCTACAGGTGCTACTCAAGATGGTGCTGCGTCCTTCCACCCGAGAGCCTGCCACGCTGCCTATGATGGGTGTTCTACTACTGCTGGTGTTGGTGGTGGCTGGTGGGGGCGTGGTGTGGGCGGGGGTGTCCGTGGAAGAAGGTAGAGGTCCGGTCTTCCTACATGAGCCGCCCTCACGCCTTCATTTCTCCAACACCACGGGCGCCCTCCTCCCCTGCTCCGCCCATGGTAACCCTCCTCCGCGTGTTGAGTGGCTGAGTGGCGGGGAGGTGGTGAGTGACGTTGCCGATGTGAGGATGGTCCACTTCAACGGCTCCCTACAGTTCCTCCCCTTCCCTCCCTACGCCTACACCGCCACCGTACACGCCGCCACCTACTCCTGTCGGGCCTCCTCCTCCGCCGGGACCATCCTCTCCATCCCCGTCCACGTTAGGGCTGTGGTACGTCAGTATTACGAGGTTCAAGTTTATGATGAATTCGTGATCAGCGGCAACACAGCGGTCATCAAGTGTCACGTGCCCTCCTTCGTCAGGGACTACGTCAGCGTCACTTCCTGGGTCAGAGGCAACGGCGAGCGGATCGTCTCTGATGTGTTGACAGGGGGACGGTACTCAGTGTTCGGGACGGGTGAGCTTCACATCCGTCACGTCACCAAGGCGGATGAGTTCCAGTCCTATCACTGTGAGACTCAACACGTCCTGACTGATGAGACGACCATCTCCGCCGTCGCTGGAAGGTTGATGGTGAACGAACCAAGGTCTTCCGTCCCTCCAAGGATCACCGACTCTCGCTCCACCGTCACTGCCTCCATCAGACACACCGTTGAGCTGCCCTGTGCTGCCCAGGGCTTCCCCATCCCGCAGTACCAGTGGCACCGGATCTCCGGGAAGGTGGAAGTGGCCGTGGTGCAAGACGGACGCATCCAGCAGGTGGGCGGGTCGCTCCTCATACGACAGGTCACCGCCGCAGACGCTGGCAGGTATGTGTGTGTGGTGTCGAGCAGTGTGGGCTCCGAGAGAACCCACACCACGCTGGAGGTATGGGCGCCCCTCACCGCCCACATCAGCCCCCAGGTGCAGACGGTGGACGTGGGCGGGGTGGCCACCTTCAACTGCTCCCCCGAAGGATTCCCGCAGGATACCATCACGTGGCTCAAGGACGGTGAGCCGCTACAGGTGGGGGGTCGTATCCGGCTGGTGGGTCAACGAACTGTGGTCGTGGAGAAGGTACAGCGAGGCGACCGGGGAATGTACCAGTGTCTTGTGTCAAACTTGGAGGGCTCGGCTCAAGGCTCGGCTCAGCTCAAACTCGGAGACGCGGCGCCGCAGCTGGTGGACACTAGCGGGCCCCAGGTGGTGTCCCCAGGGGCCCGGGTGACTCTGGTGTGTAAGGTGCAGGGGTCACCGCCCCCAGCTCTCTCCTGGACCATGAGGGGACGACCAGCCATCACCGCGGACCCCAGGATCAAGTTCGACCAAAAGGTGGACGGGGACCAGGTAGAGAGTCACCTCAACATCACCAGCGTGAGGGTGGAAGACGGCGGCCAGTGGACGTGTCTGGCAGAGAACCGCGCGGGACATGTAGAGCACACGGGGCGCCTCAACGTGCGGGGCCCCCCAACCATCCGTCCCATGAGCCCCGTGAGCGTGGTGGCCGGCAGGACAGCCAAGTTCCACTGTGTGGTGGCCGGCTTCCCTATAGACTCCATCTATTGGGAGAAGAGCGGCGTGGTGTTGCCAGTGTCAGAGCGACAGGAGGTGCTGGCCAACGGGACGCTGGTAGTACGGCAGGTGTCTCGTGAGGCAGACGGCGGCCAGTACACCTGTGTCGCCTCGGCCGGAGAGAACACCGCCAGGGCCAAGCTGCAGGTCAACGTCATGGTGCCGCCTCAGATAGACAAGAGAATGATCTCCCTCGGCTCTGGGTTCCCCGCCAAGTCCCGTGCCCGGATCATGTGTGTGGTGGAGCGCGGTGACCTGCCTCTATCCTTCGCCTGGACCCACGACGGCCGACCACTCTCCCCAGGACCTACTATCTCCGTCAGGTCGCTGGATGAGTACACGAGCGTCTTACTGTTTACCTCACTGCGTCAGGAGGATGGCGGCAAGTATACCTGTACGGCCACCAACGCCGTCGCCTCGGATGCCCAGACCGTCCACCTGGTTGTGAAAGTGGCGCCATCATGGAAGGTGGAGCCTGAGGACGTGTCGGTGGTGGTGGGGGCTGAGCTGGTCCTACCCTGCACCGCCCACGGGTCACCCACGCCCACCATCACCTGGCGCAGGGCTGAGGGCGCTGTACCCAGGCAGTATCGTCCCGTCACCACCCTCGGCGACAACGTCAGAGTGGAGAGGAACAGCAGCCTGACGGTGCGGGGGATCAGGAGGGACCAGGGCGGAGAGTTCCTCTGCAGCGCCACCAACGGGGTCGGCTCTGACCTGTCCAAGTCCGTCACCGTCACCGTCAAGGTGCCGCCACAGTTCTCGGAGCAGCAGGAGAACGTGACTGTGACGGCAGGACGACGCAGCCAGCTGGTGTGTGAGGCCCGTGGTGACCTCCCCATCACCACCATCTGGTCCTCTGGCGACCCTCCTGCCAGGATTGCAAATGATGTGAGTAGTGGAGGACTGAGTATCAAGGAGACGGTGTTAAATGCTTCTACTTCATCGTCATCGTCATCGTCAGGCAGCGAGTCATCCCGAGGTACTGGCGGCGTCCAAGGGTTCAGATCGGTACTGACGGTGACCACCAGGACCCGCCATGACTCTAAGGTCTTTTTCTGCCTCGCCTCCAACGTCTACGGCAACGACACCAAGAAGATCAACCTTATAGTGCAGGAGGTGCCAGGTACCCCAGGGGCGCCGCGAGTAGTGGACAGTGGTTCTCGTACCGTCAACCTCACCTGGGGCTTACCTACCCACGACGGCAACTCTCGTATTTCCATCTACAGGATCCTCGTTATCAACAGTACAGACTCGTGGATGAACGTGGGCAGAATCAAGACGGTAGAAGTGGCGACCCCTGTGGCCCATATCTCTGGCTTAGCCCCCGCCCATGCCTACCTGGTAAGAGTGGTGGGCGTCAACTCCGTGGGTACGTCTCAACCCAGCCCGGAGGTGAGGGTGACCACCGCCCACGAGCCGCCCACCCTGCCACCCACCAACGTGAGGGTCATACCCATCTCCTCCACGAGTCTCCGAGTCACCTGGCAGCCCCCAGAGACCGTCATGTCACACCGCCCTGGTCTGGGTTACTACGTCGGGTACAAGGTGACCAACTCCTCCGAGCCTTACCGCTACCAGAACCTGGAGCCCTCCGCCGCCGCCCTCTACCGCCCGGAGGCGACGCTGAAGGACCTGCAGAAGTTTACCAGCTATGTCATCACCGTCCAGGCCTTCAACTCTGCCGGTGCCGGACCCCGGACCCCGCCTGTTACCGCTGCCACCGAGGAGGATGTGCCCAGCGAGGCGCCCCGGGACGTCCTGTGTACCAGCTTGTCGTCCACTTCCCTCCTGGTGAGGTGGACGCCGCCGCCCCCCACCGCTCTTCACGGCGTCCTGCAGGGCTACAAGGTCATCTACCGCCCTGTACACCCCGCCAGGTTCTTCCATCCAGACGACCTGAAGGAGAAACCAGTAACGAGTTTGTCCACGTCCTTGATGGGGTTAGACCAGTACACCAACTACAGCCTCACCGTCACCGCCCACACCAGGAGAGGTGACGGCGTGCGATCCAACCCCGTCTACTGCGTCACTGAGGAGGATGTCCCAGGACCTGTGGAGTCGGTGAAGGCGTTGGCAGTGGACAGTCAGAGTGTGTTGGTGGCGTGGCGGCCCCCCAAGGCTCCTAATGGTGTCATCACTAAGTACACTGTTCACCTGGACCAACCCGACCAACAGGTTGGGGCGGCGACGTCGTGGGCGGTGCCGGGGTCCCGCAGCTCACCGGGGTCGTCGTGGGAGGGTGGCGGAGGTGTGGGCAGCGAGAGTGGAGGCCGATCGTGGGTGGTGTCGGGCTCTGAACGACAGTACCTGGTGGCTGGCCTCGCCCCCACCACCACCTTCGGGTTCACGGTGAGGGCGTCGACGCTGGTGGGTGAAGGACCTCCGGGTACCCGAGTCACCCAGCGTCCTCGATCTGATGCTCCCGCCGCCATCGCTTCATTCTCCGACAAGACGATCGCCGTGTGGGGAGAAGAGCTTCGCCTGGCGTGCAGAGTAGTAGGCAACCCCACACCCACACGCACCTGGACCTTTAACGGGAAGCCTCTAGGTGGGAATGAACCTCGCGTTAAGGAGTACCCAGACGGCAGCGTGTTGGTGACTGACGTAAAAGCCCAAGACGCTGGCAACTATACCTGCACCACGACCAACCTCCATGGCTCTGACTCCATCACCTACGCCGTCACTGTCCAAGTGCCACCATCACCACCACTTGTGTACGTGTCTGATGTGACGGCCACGACCCTGACAGTGAGGTGGAGGACACCCAACGCTGGTGGTGCTCCCATCCTAGGGTATTACCTACACGAGAAGAGGGAGTTCGGCGAGTGGCGACGCGTGGAGGTGCCCCCAGACGCTGACTCCTACACCTTGACGGGCCTCCAGTGTGGCACCCGCTACCAGGTGTACGTTAGCGCCTACAACCACGTCGGGGCGTCTCAACCCAGCGACGCCATCCCCACCAAGACTCTAGGGCGCGAGCCGATAGTGCCAGCCCAATCTTCACTACTGAGAGTCAACGTTACCTCCATCTCACTCAACCTGGCAGCCTGGCTAGATGGAGGCTGCCCCATTACGTCCATGGTGGTCGAGTACAAGGAGCGAGGGTTGACGTCCTGGACTCTGGTGTCGAATCACGTCCGCTGGGATAACACGACGGAATTTGTGGTGCTTGACCTGAAGCCCGCCCATCGCTACACCCTCAGAGTCACCGCCCATAACTCTGCTGGTTCCTCTGTCGCCACCTACCCCTTCACCACCCTCACCCACCTGGGAGCCACGTTATCACCTGAGTTAATAGTACACGATGCGGTTGGTGTGGCTCCGTGGTACCTAGACTCTCACGTGCTGGTGGCTGTGGTGGTCGCCTGCATCCTCGTGCTGCTCGCCGTCTGTGTCGCTGTTGCCTATACCTGCAGGAGGACCAGAACTCATACACAGACTTATAAAGAGGTGAACCACGTACATAACGACCTTACGCCTGACTCTGGGTTAACTTCGGAGACATTACTGGGAGGTCACAGCCTGGAGATCCTGGAGGCCTACACGCCCTCCACCCTCCCTCTGGGCTCCTACGATGAGATCTCCCCCTACGCCACCTTCAGGATGCCTGGGGAGAACAAAACCCCCCCTCCTCCACCCCTCCCCTCGCGTGCTGATCCACCCTCGAGACTGATGCCCTCCCTCCTACAGCCGGTGGCGAGCGTGGTGGACTCGACCTACAGCCGTGTCAAGAGAAAGTGTCCAGCGCCCCCTGACGTAGGCCTGTCTACGCCCTCTCGTAT
>Hyalella_azteca_1 ENA|GEHV01023806|GEHV01023806.1 TSA: Hyalella azteca TR10183:c0_g2_i3 transcribed RNA sequence.
CAATCGCACTGATCTGCTCAGCCCAGTCCTCCCCCGTCCCAGAATACAGGTGGTACAAGCTGTCGGGTGACGGGGGGGAGGAGAAGACCCCCGTGACTCTGGGTGACCGTGTGCGGCAGGTGGGGGGCACGCTGATCATACGGGAGGCGCGGGTGACGGACTCGGGCAAGTATCTCTGCGTCGTCAACAACTCCGTGGGTGCCGAGAGTGTGGAGACCGTGTTAACCGTCACGGCCCCCCTGTCGGCGCAGGTAGACCCCCCCGTACAGACCGTAGAGTTCGGCAGACCAGCGACCTTCACGTGCAGCTACAGCGGCAACCCTGTGACTGGTCTACACTGGCTCAAGGACGGCCTTCCTATTGGCCACACGGAGCCTGTGTACCGCATTGCAAGCGTGACGCGTGAGAGCAAAGGCATGTACCAATGCTTCGTCCGTAACGACCACGA
>Hyalella_azteca_2 ENA|GEHV01037807|GEHV01037807.1 TSA: Hyalella azteca TR16154:c0_g1_i3 transcribed RNA sequence.
CAGATACGTCGTACTCCTTACGTCGGACCGCGACACACCGAAGGAAGTTGCAGTGCATTCGTCCCCCGCGAAGTTGACCGATCTGGTGCCGGCCACGCGCTACTTCTTGCGCGTCGCGGCCGAGAACAGCGTGGGCCGGAGCGACCTCACTGACGTGCTCACGGCGACGACCCTGGACGAACCTCCCACTGGGCATCCCAGGAACGTGAAGGCTCTCAGTTCAACTTCAACGGCTCTGCGACTCCAGTGGGAGCCTCCGTTGCCCAACACAACCCACGGCACAATACTAGGCTATTATCTCGGGCACAGAGAAAACAGTTTCACGAGTCTCGGAGCGGAAATGCCTTTCAATTTCTCCACGATACCACTCACGGGCCGCCACGACCAACACCTCCTCGGCACTATCATCGAAGGGGCACACACAAACGTCGGTGGCGTCATCGAGGTCACCGTTCAAGACCTCAAACCCAACACCCGCTACGCCCTTGTGCTCAGAGCATACAATTCTAAAGGAGCCGGACCATCTTCACCCGCAGTCACTGCTCAGACTTTGGAGGATAAGCCGAATGGTCCGCCCGAGCACGTGGGCTGCGAGCCGCTGTCGTCGCACAGTTTGCTGGTCACATGGAGGCCTCCGGCGCCGGAGAGAGCCAACGGCGTCATCACGAGCTATAGAGTTGCTTACCGCCAGCTCCATGAAACTGAATTGAAGGATATCGGCTCCGAGATGCTACCTGGAAGAGTGATTCCTAAATCAAACTTGGGTTTCGGTGTTCCCAAGTCACTACAAAACCTTTCGCTGGCCTTCTCTCCCTCGGTGGGCACAAGCGGGGACGGTGGCGTGCTGGTGGTGGTGGAGGATCAACAGGCACGGCTGGTGTCGCTCAGAGCTTACACTAACTACAGCGTCTCCATCTCTGCGGCCACCGCAGTGGGTGTCGGCGTCCCTAGTGACCCCATCGCCTGCTCCACATTCGAGGATGTGCCGTCACCTCCGGAGGCAATCAAGATCGTAGCTGCAGGCCGCAGCAGCGCCATCGTGTCGTGGCGGTCGCCTAAAGAAACTCGGGGACGAATTACGAGCTACGCCGTAAGATGGCGCTGTGGGTCTCGCTCGACGGAGACTCGTGCTGTTGATCCAAACGAAGACCATTTTACGATCACGGGCTGCCTTGACTCCAAAGTGGAGGCGTGGGTGGCAGCAGATACGAGCGTCGGCAGAGGCAAGGAGTCTAACAGCGCAACGACCACCACCAGCGTCAGCATGGG
>Hyalella_azteca_3 ENA|GEHV01078053|GEHV01078053.1 TSA: Hyalella azteca TR33386:c0_g4_i1 transcribed RNA sequence.
AATCGAGTATTCCAACTCGGAGTTCCTAGCGTCAGCGGACGATGCATTACTCGAGCACAAAAGTACTCACGACGTAGGCACCCTCTGGAGTACAGTGCTGAAAGACCTGCGGCCGAATACTGCGTATACGATTGTGGTGAAAGCATACAACCGAGAAGGCGCCGGACCCATGTCACCACCGGTCACGGTCAGCACCATGGAGGATGCCCCCGGAGCTCCTCCACGAGAGATGCGCTGCTCGGCGCTGTCGCCTGACAGACTCCAGGTGTCCTGGGGCGCTCCAGACCCCAAGTTCCATAACGGACAAATTCAGGGATACAGAGTCGAATACGAGGTCTGGGAGAGCTGGGAAGACGAGTCTTTACATCGCAGCCAGACCGTCGGACAGACCATTGTTTTGAAGGGTCTGGAGGCAGCCACTAACTACAGCGTCCGAGCGAGAGCATACACGCTGGCTGGAGACGGTCCATGGGCTGATGCTATTGCTTGTCTCACAGACGAAGACCTGCCAGGCCGGCCGGAGTCTGTGCGGGCGCTGGTGTCGGCAGAGAAAGCGTTTATCGTATCATGGATGCCGCCGTCGAAGCCTGGCGGACGACTGATCGCGTTTAAGGTTGCGTGGCGGAGCTCTGGATCAGTTATCAGCCATGGCAGAACTGGCGCCACTTCAGTGCCTGGTACGGCGACATGGACACAGATTGAGGGAGTCGAAGGCAATATAGTCGAGGTCGAAGTGAGCGCCTCGACACGAGTGGGCGAGGGACCTTCGCAATCGACTCGAGTTACTCTATCTTCAATCATAGCAGCTTCAATTTACTCCTTCGGAACTGAAATAAAAGTTCGGAAAGGGCAAGATATTACGTTATTATGTCATCACGTGGGCGAACCAATACCACGACTCACCTGGGAACATAACGGCCGCAGGATACTGGACACTGATCATCAGACGGCTGATGATGAGGGCAGCCGTAGAAAATTACTTCAAGGAAACGGTCGGCTTCTCGTGCAAGATTCCCAGAGGAAAGACAGCGGCAATTATTCTTGCTCGGTCTCTAATGTCCACGGCAGCGATCGGATTACACATTCTCTCACTGTAATTGTTCCGCCATCAGCACCCATGGTGCTAGCCTCCTCAGCGTCCGAGTCGTCAGTGCGCGTGCAGTGGAAGGTCGGGGACACGGGTGGCGCGCCCGTCGTGGGCTTCACCCTCTACTACAGGAAGGATCACGGCCCATGGTCACAAGTGGCGGTCCATAAGAGGGCCAGGGATATGGAGCTATCGGACCTGGACTGTGGGTCCCGGTATCATGTATACCTGGTGTCTCGGAATCAAGTGGGCCTAAGCCCCGCCAG
>Hyas_araneus_1 ENA|HACH01001901|HACH01001901.1 TSA: Hyas araneus, contig c2421_g1_i1
GAGCCGATGTCAAGTGGGGCTCCTCAGGTGGCCATGGCCTCCCGGCTCTCTACCAGCATCTGGCCGGCCGGTGCCAGCTTCACCCTGCTGTGTCAGGCTCAGGCACACCCGCTACCCACCTTCAGATGGTTCAAATTTAACGAGAATGGACGCAAGGCTTCCGTTGAACTTGGCGAGAGGATCAAGCAAGTGGGAGGAACCCTGATCATCCGCGAGGCCAAGGTCGAGGACTCGGGCAAGTACCTGTGTGTGGTGAACAACTCCGTGGGCGGCGAAAGCGTGGAGACTGTGCTCACCGTCACGGCTCCTCTAAGTGCCAAAGTGGAACCTAAGGCTCAAACTGTGGAGTTTGGACGACCCGCTACCTACACCTGCACCTACCTCGGCAACCCCGTCAAGTCTGTGTCCTGGCTCAAGGATGGCGTGCCCCTCGAGCACAAGGAGCCTGTTCTTCGTATTGACTCTGTGGGCCGCGAGGATAAGGGAATGTACCAGTGCTTTATAAGGAATGACCAGGAGTCTGCTCAGGCCACTGCTGAACTCAAGCTTGGAGGACGCTTTGAGCCGCCCCAGCTGACCTACACCTTCGACACGTCCACCCTGCAGCCCGGCCCCTCCGTGTACCTGAAGTGTGTGGCAGCCGGCAACCCCACCCCGGAGATCACCTGGGAACTGGACGGCACCCGGCTCTCCAACTCTGAAAGGATGCAAGTTGGCCAGTATGTGACTGTGAATGGAGAAGTTGTGTCCCACCTCAACATTTCTGGAGTGCTCACCAATGATGGCGGCCAGTATGCCTGTGTGGCCTCCTCCACCGTGGGCTCCGTCAAGCATGCCGCCCGGCTCAACGTGTATGGACTACCCTACATCAGGCCCATGGACAAGGTTGCAGTGGTTGCTGGAGAGCACATGATCGTGCACTGCCCTGTTGCTGGCTATCCTATCGACTCTATTGTGTGGGAAAAGAATGGTCGCATGCTTCCCATCAACCGCCGTCAGCACCCCCACGACAACGGCACTCTGGTGATTGAGGCCGTGGAGCGCAGCTCAGACCAGGGCCGCTACACCTGTGTGGCACGCAACAGCCAGGGATACACTGCCCGGGGAGAGCTGGATGTTCAAGTTATGGAGCCACCACAAACTTTACCTATTGAATTTGGGTCTGAAGCATTTTATGAGGGTGATTTGGCTCAGGCTAACTGTAGAGTACGGAAAGGTGACTCGCCCATCACCATCACTTGGCTGTTTAACGGCGCGGCTATTGCCACCACAGCCGACACTCACATTG
>Hyas_araneus_2 ENA|HACH01008851|HACH01008851.1 TSA: Hyas araneus, contig c11458_g1_i2
CCGATTCGTGAAGTGCCTGCCTTCGGGGCCGGAGACCTCCCGTTCTACCTCAACCTAAACCTCATCGTCCCAGTGGTCTCGGCTGTAGTGGTCATCGTTCTGGCCATCGTTATCATCTGCTATCTCAGGGGTCGCAATGCTCCCATCAAAGAGGAGGTGTACCAGCAGTACCAGTACAACGCCAGCATGCCCCCGCCCTCCACCATGGACAAGCGCCACCCAGGCTTCAGGGAGGAGCTCGGCTACATCCCACCACCCAACCGCAAGCTGCCGCCCGTGCCCAACTCCCAGTACAACACCTGTGACCGCATCAAGCGAGGTGGGGGGTCGGGTCGCAGGGAACATGCCACCTGGGATCCAAGGCGACCTATGTACGAGGAGCTCTCCCTTCATCCTCCCCCCGGGCGCCGCATTCCTCTGGGCGGGCCTCCACCACCACCTAGCTCCCAGGACACTGTCAGATCAGGCGGGGATGACGAGATCTGTCCCTATGCCACCTTCCACCTTTTGGGTTTCCGTGAGGAGATGGATCCCCAGCAGGCGGGCAACAACTTCCAGACCTTCCCCTATCAGAATGGCCACGGCTCCCAGCAGCAGAACTTTGCCAACACTCCAGCCTCCCGAACCATGCCTCGTCATGGATCTGGCAACTACTACTCCTGTGTGGCTGGAGAGTACGGCTCAGGTGGTCCTCCCAGCAGCACTTACTACTCCACTGTTCCTGGTGACATGACAGCCTCTCGCATGAGCAACAACTCTGCCTTTTCTCCCACCTATGATGATCCTGCTCGGTCTGATGAGGAGAGTGACCAGTATGGAGGATCAACCTACTCAGGCGGCGGGCCATATGCTCGAGCCATTGACTCTGTGTCTCAGAGCGGCACTGCCAAGCGCTTAATGAACCGAGGCAGTACTTCAGGAAGCGCAGGCCAGGGCTCCCCTGAGCCTCCTCCTCCCCCCCCACCACGCAATGGTGACCTGCCCCTAGACTCCTCGGGCCTGGGCTCATCTCTGAATGACTCTAATAACTCCACAGCCTCCAATCAGTTCTCAGAGGCTGAGTGTGATCATGATCTTGTTCAACGCAACTATGGAGTGAAGGCCACCAAGAGTACAGAGGAGATGCGCAAACTCCTGGACAAAAATGAAGCAGCAGCCCACATTCAAAATGGAGGCCTAAGAATGGTGAGCAATGAGATGAATGTGTGAGGTCCTCTGTGCCCTGTGGAAGGATCTCACTCACCTTGTGCCATATGAGGCAGCCTGTTTACCGCCCTTGTCATGTACCCATCAATGATATTGAATACCTACATTGAACTCAGATACTCAACACATATTTACAATTAGAAAAGTGTAAGTTATGAGAAGAGCTTGGACACCCCTGTATGTAACACTGCTTGAATGAGAGCACAAGATATCCTGCATGTTCGCCAATAAAGGAATTCTGTAACTGTGCTAAAGAAAATTATACAATCAAGAGGATGAACTCACGGAGTCATGAAGATATTAATTAAGTTGCAAAGATGCTCTCTACGTGGCCCAGAAATGTTGCTTGTCACAGAAAAGAAAAGCCATGACAGGACAAGTTCATTGCACAAGTTTGATACAAGAAATAATGGATTGAAAAGCCATATCTCAGCAAGTCTTCTGTGTTCGTCGGGGTGAACCGAGTCTTCTTCAATGTAGTGTCACAGCCCTTCCTCCCCCCAGCCCCCGCTCATGAGGTTAATCTACTGTGGACTCCAATGTTGTGCTCCCTCAGTACTAATGCAAGCCATCACTGATTGACGTTTATGCTTTGAGTGTTTCTTGCAGTGTTGTGTATCACATAACAGTAGCAGTATTCCTTTTCTGCCCAGTGCTCTGATTGCAATCTGAATATGAAAGCAGTGCTTGTGTTGTAGTGCTTCTGCACAGGTTTATTAAGGGCTCATTTTCAGTAATGCATTTCTTATGCAGTAAGTCCCTACCTACCCCTAGCAGTTAATGGATCGT
>Hyas_araneus_3 ENA|HACH01017705|HACH01017705.1 TSA: Hyas araneus, contig c22598_g1_i1
TACAGCTGTAGTGCTTCTAATGATGCTGGAGTTGCCCGAGTAGAAGCAACTGTGATAGTTAATGTACCACCTCGCTGGATTGTCGAGCCCACTGATAAAGCTTTTGCTCTGGGAAGTGATGCTCGCCTTGAGTGCAAGGCTGATGGCTTCCCCAAACCCTCTCTTGGATGGAAGAAGGCTGCAGGAACCACACCCGGCGATTACCGTGACCTTGCCGTGAGCAATCCCAATGTGAAGGTAACCGATGATGGCACTCTGCAAATCGTCAACATCCAGAAGTCCCACGAAGGCTACTACTTGTGTGAGGCCAACAATGGCATCGGCGCCGGGCTGTCCACGGTCATCTATGTGCGGGTCCAAGCTCCTCCCCAGTTCAAGATTCAGTACCGTAATCAGACCGCCAGCCGAGGGGAAGACGCTGTGTTGGAGTGTGAGGCGGAAGGAGAGACACCCATCGGCATCTTGTGGAGCAAGAGCAAGCACAGCATTGACCAGGATACAGAACCAAGATACACCATCCGGGAGGAGATGCACGGCGGCAGCGTTCACAGCAGCCTCAGCATCAAGACTACGGACCGGTCAGACTCCTCCGTCTACACCTGCGTCGCAACTAATGCTTTTGGAAGTGCTGACACTAACATCAACCTTATCATCCAAGAGCGCCCTGAGCAGCCCAGCAGCCTCAAGGTCCTGGACAAGAGTGGCCGCTCTGTGGAGCTCTCATGGACCCGTCCCTACGATGGCAACTCCCCCATCACGCGATACATTGTGGAATACAAACTCAGCCGACGTAACTGGGAGACTGATGGTGAGCGCATGATGGTGCCTGGTGAGCAGAACATGGCTGCCGTGCTTGACCTTCGACCCGCAACCACCTACCACCTACGCATTGTTGCCAGGAACGAGATTGGAGACTCAGAGGCCTCAGACACTGTCACCATCATCACGGCTGAAGAAGCCCCAAGTGGACCTCCTCGTGACCTTAAAGTGACAGCCGTGGATCAAACTTCTCTGCGTGTCACATGGAAGCCACCACTGAGGGAGGAATGGAACGGAGATATTCAGGGCTACCAAGTGGGCTACCGTCTTGCATCATCAAACAATTCTTATGTGTTCGAGACTGTGGAATTCAGCAAGGAGATGGGCAAGGAGCACCACCTAGTCATTTCTAAACTCAACGTGTACACGGAATATGCTGCTGTTGTTTCTGCCTTCAACAAAATTGGACAAGGACCTAAGACTGAGGAGTTCCTGGCTTACACTGCTGAAGGCACCCCCCAGCAGCCCCCCCAGGACGTCACCTGCACCACCCTCACCTCCCAGACCATCCGTGTGTCCTGGTCGTCGCCTCCACTAGAGACTGTCCAGGGTGTCATCAAGGGCTACAAGGTGTTCTATGGACCCTCAGACGTGTGGTATGATGAGGAGAGCAAGGATATCAAGATCACATCTTCCACCGAGACCCATCTCCACGGCCTCCAGAAGTACACCAATTACAGCCTCCAGGTTTTGGCCCACACGTCCGGGGGCGAGGGAGTCCGCTCACAGCCCATTCACTGCCAGACTGATCAAGACATTCCTGAGGCGCCCACATCCGTCAAGGCTTTGGTTATGTCTGCCGACTCCATCCTTGTGTCTTGGCTTCCCCCGGAGCGTCCCAATGGAATCATCACACAGTACACCGTCTACTACAAGGAGCATGGCAAGAGCGACAGTGAGGCCACCCAGCAGAAGCTGCTTCCATCTCAGCTCAGCTTCGAGGCAAGCGGACTGAAACGTCGAGATGCTTATGTGTTCTGGGTGACGGCTTCCACCACTGTGGGGGAAGGAGAATTGTCTGAGCTGGTGCACCTTAAGCTGTCCAATAAAGTACCTGCAAAGATTGCATCATTTGACGAGGAATATTTAGCCACCTACAAGGAGGACGTGAAGCTGCTGTGCCAGGTTGTGGGACTCCCAACCCCGGACATTAGGTGGACAGTTCATGGCGAGCCCTTCACCCCAAATGAACGCATGCGCCTCCTCCCCGAGGGTTCTCTCTTGATCCGTGAAGTCTCCCGTGATGACGCCGGTGAATACACCTGCCACGTGGAGAACCCCTACGGCCAGGACACCATCACACACAAGCTGCTCATCCAGGCTCCTCCCCACCCTCCGGAAATTACTCTCCAATCAACCACCACAAATAGCATTGAAGTAAAACTGAAGCCCTCTGTCATTGATGACACCACCCCCATCCATGGCTACACCATCTACTACAAGCCAGAGTTCAGCAACAGGGAGAGTGTTCAGGTGCCCGCCTCCACACGCACCTACACACTGGAATCTTTGTGGTGCGGATCTCAGTATCAGATTTATGCTTCTGCTTACAACAAGATTGGAACAGGTGAATCCTCCGAAATCCTGAACACGCGCACCAAAGGCAAGAAGCCGGAGGTTCCTGAGGTGCACCGCTTTGTGGAACTGTCCTCCTCCTCCATCACGCTGCACCTGAATGCCTGGCAGGACGGCGGCTGCCCCATGAACTACTTTGTGGTGGAATACAAACCTCGGCACACCAATGAGTGGATAATGGCCAGCAATCAGGTGAAGCCTACGGGCAACTATGCCATCATGGAGCTGACGCCCGCCACCTGGTACAACCTGCGCATCTCTGCCCACAACAATGCCGGCGCCTCCGTGGCCGAATATGAATGTGCAACTCTTACATTAACTGGCGCCACGCTGCCACCATCTGTTCCGGACAGTCACGTTTCCTGGCTGCCCGATTGGTGGCCC
>Litopenaeus_vannamei_2 comp44933_c1_seq31 len=4591 path=[1:0-42 25068:43-71 58:72-129 26127:130-131 26129:132-139 126:140-150 137:151-251 23854:252-446 433:447-2044 2031:2045-2056 2043:2057-2113 2100:2114-2170 2157:2171-2690 2677:2691-2697 2684:2698-2742 21789:2743-3650 22697:3651-3940 2745:3941-4180 2985:4181-4189 2994:4190-4257 3062:4258-4307 3112:4308-4336 3141:4337-4350 3155:4351-4375 3180:4376-4412 3217:4413-4513 18586:4514-4590]
CCAGCGAAGAGTGAACACCAGTTTATCGCTCCCGTTCACCACGTTAGTTGAGTTGAAGGGTCAGTGCCAGGTCTATATTTTGGGCAAATCTCAGTAATATCTAGTTACACCCCCGTGGATATAGTGTCGTGGAGATATAGCATATGGTGTGATAATTTCCTCATTGGCGACACCTTCCTCCTTCACCATGGGCACTACCTCTATGGTGTGGGCGATCCTCCTCGCTCTAACACTGCACACAGCTGTGTGTGACGAGGGCGGCCCCGTCTTCGTCGACGAGCCAGCCAGCGAGAACATTGTCCCCAGCACATTCCGCGTCAGCTTGCACTGCTCTGCACGAGGCCTCCCCGCTCCTGCCGTGGTCTGGGTTCGCGCTGACGGTGGCGAGGCTGTCGGCAATGTCCCTGGGCTTAGAACAGTTCACTCCAACGGCACCCTGACCTTCCATCCCTTCCGCGCCGAGGACTACCGCCAGGAGGTGCACGCCCAGGTCTACCGCTGCCAGGCCTCCAACCGCCACGGCACCATTCACTCGCGCGACGTCCGAGTGAGAGCAGTGGCGGTACCCCAGGTCTACCAGGCGGTGGTGAAGGACGAGCACGTCATCAGCGGTAACTCGGCCGTCTTGAGGTGCCTGATCCCGCCCTCCGTGGCCGACGATGTCTGGGTGGAGTCCTGGGTGTCAGACGACGGCCATAAGTACATGCGACAAATATGGAGCTCTGACCGCAGGCACCTGGTCCTCGCTTCCGGCGAACTCGTCATCCTCTCCGTCACCGCTGAAGACGGCCGCAGGAGCTTCAGGTGCCGCACCCATCACGACTTCAACCGAGAATCGACTCTGTCAACCACCGGGCGCCTCGTGGTCTCCGAGCCCGTGGGACCCATTTCCCCCCCGGACCCCGATCCAGACCACCGACCGTACGTCAGTCGGTTTTCCAACACCTACACGCTCTACTGCCAGGTACAGGCCTATCCCGTGCCCACGTACAGGTGGTTCAAGGTGTCCGAAGATGAAAACCAGACAGCAGTGGAACTCGGCCGCTACGTGAGGCAAGTGGGAGGAACCCTGGTCATCATCAACGCCAAGGTGGAGCACTCTGGCAAGTACCTGTGCGCCGTCGAGAACGCTGTCGGTATCAGGGGCATCGATATTGAGCTCACTGTCACGGCTCCCCTAAAAGCCCAAGTTGAACCCAAGGTTCAGACAATTGAATTTGGCCAACCAGCAACCTTTACCTGCAGCTACCAAGGCAACCCTGTTAAGTCTCTTACTTGGCTCAAGGATGGCATTCCACTCGACCACAAGGAAGCTGTTCTTCGCATTGGCACCGTTGGTCATGCGGACATAGGGATGTACCAGTGTTTTGTTAGGAATGACCAGGAATCAGCCCAAGGAACTGCTGAACTCAGACTTGAAGAAGAATCCAAGCCCCCACAGCTGATTGACACCTTCCAAACCATCACTCTCCAACCAGGACCAGCTGTATCCCTCAGGTGTGCCGCAGCTGGCAGGCCTGCCCCTGAGATCACCTGGGAAATCGACGGAGCTCGCCTCGCTCACTCTGAACGCATGCAAATCGGTGAAGTGAATGGTGAAGTGGTCTCCTATTTGAACATCTCTGCAGTTGACACAATTGATGGTGGCCTCTATGCTTGCATTGCTTCCTCCACTGTTGGCTCTGTTCGTCATGCCGCCAGGCTCAATGTCTATGGATTGCCCTATATTAGGCCTATGGCTAAGTCTGCAGTTGTTGCTGGAGAAAACTTGGTTGTACACTGCCCCGTTACTGGATATCCCATTGACTCTATTGACTGGGAGAAGAACGGCCGCATGCTGCCCATCAACCACCGCCAGAAGACATTCCCCAATGGCACTCTCATCGTTGAAGCTGTCCAGGGCTCCACTGACCAAGGAAAATACACCTGTGTTGCCCGCAATAGAGAGGGTTACATTGCTCGTGGAGATCTTGATGTACAGGTCATTGGACATACCCCTGGTGACTATCACGATCTTGATGTAAACAACCCCAATATTAAGGTTATTGATGATGGACCTCTCCATATCAGCAGTATTCAGAAATCTCATGAAGGATATTACTTGTGTGAAGCCAGCAATGGTGTTGGTGCTGGACTGTCAACTGTTATCTACATAAGGGTCCAAGCTCCCTCACAGTTCAAGATTCAGTACCGCAATCAGACAGCACTACGTGGAAAAGATGCAGTCTTGGAATGTGAGGCTGGAGGAGAAACCCCCATTAGCATCCGCTGGAGGAAGGACAAGCACAGTGTTGACGACGCAGCTAAACCAAGGTACACAATCCGTGAAGAAATGCATGGTGGCAGTGTCCACAGCAGTCTTAGCATCAAGTCAGCTGATCGCACTGACTCTGCCGTTTACACCTGTGTGGCCACCAATGCTTTTGGAAGTGCAGATACCAGTATCAACCTCAGCATTCAAGAATGCCCTGAACAACCCAGTAACCTTACGGTTCTCGACGTAGGCAGCCGATCAGTGGAACTCTCTTGGCCTTCTCCCTATAATGGAAACTCTCCTATCACCCGATACTTTGTGGAATATAAGCTTAGACAACATGACTGGGAAAATTATGGAGAACGCATGATGGTGCCTGGAAACCAGACCCAGGCAGCTGTGTTGGATCTCCGCCCAGCAACTACCTATCACCTCCGTATTGTTGCAAGGAATGAGATTGGTGATTCTGACCCATCAGACATTGTGACTATCATCACTGCCGAGGAAGCACCAAGTGGCGCACCACGTGACCTCAAAGTTGAAGCTGTTGACCAGAACTCCCTCCGTGTGAAGTGGAAGCCACCTCTTAGGGAGGAATGGAATGGAGACATCCAGGGCTACCAAGTAGGCTACCGTCTTGCATCATCAAATACCTCTTATGTCTATGAAACTGTGGAATTCAGCAAGGAAGTGGGCAAAGAACATCAACTGACTATCAAGAAGCTGCAAGTGTACACTGAATACGCTGTTGTAGTATCTGCTTTCAACAAGATTGGACAAGGACCCACAACTGAGGAAATCCGCTCCTACACTGCTGAAGGGACCCCCCAACAACCCCCTCATGATGTCACCTGCACAACTCTGACTTCTCAGACCATCCGTGTATCTTGGGCCTCACCTCCACTTGAGACTGTACAGGGAGTGATCAAGGGATACAAAGTAATCTATGGACCATCTGACAAGTGGTATGATGAAGAGAGAAAGGACACAAAAATTACTAGTTCCACTGAGACTCACCTCCATGGACTTCAGAAGTACACTAACTACAGTCTCCAGGTTTTGGCTTTCACATCAGGTGGTGAAGGAGTACGATCACAGCCCATTCACTGTCAGACTGATCAGGATGTTCCTGATGCCCCCACTTCTGTCAAGGCTCTGGTTATGTCAGCTGACTCCATCCTGGTATCTTGGCTTCCCCCAGACCGTCCTAATGGTATCATTACTCAGTACACTGTATACTTCAAGGAAGAGGGAAAGAGTGACAGTGAGGCAGAGCAGGAGAAACTTCTATCATCTCAACTGAACTACGAAGCAAATGGACTTAAACAGCGTGATGAATATGTCTTTTGGGTAACGGCCTCTACAACCATTGGAGAAGGAGAGAAGTCTGAATCTGTCCATCTAAAACTGTCAAGCAAAGTCCCTGCTAAGATTGCATCCTTTGATGATGAATATGTTGCCACGTACAAGGAAGATGTCAAGCTCCATTGCCAGGCTGTAGGTCTCCCCACCCCTGATATCAGGTGGACAATCCGTGGTGAACCATTTACCCCCAATGATCGCATGCGTCTTTTGACTGAGGGATCTCTGCTGATTCGTGAAGTGTCTCGTGATGATGCTGGAGAGTACACCTGCCATGTTGAGAATCCCTATGGACAAGACACAGTCACACATACACTCCTTATCCAAGCCCCACCTCACCCACCTGAGATTCAGCTCCAGTCAAGCACCACCAATAGCATTGAGGTTAAGCTGACACCTTCTATGATTGATGACACCACACCCATTCATGGTTACACTATCTACTATAAGCCTGAATTTAGTACCTTGGAGACTGTACAGGTTCCAGCTTCCACAAGATCATACCTTCTAGAAGGGTTGTGGTGTGGCTCTCGTTACCAGATTTATGCTTCGGCTTACAACAAGAAGGGCACCAGTGAATCTTCTGAGATCTTGAACACGCGCACAAAGGGCAAGAAGCCTGAGATTCCTGAGGTTCATCGTGTTGTGGAAGTCTTTCCAATGGCCATTGTACTCCACCTGGAAGCATGGGGAGATGGTGGTTGCCCCATGAATTACTTTGCGCTTGAATACAAACCAAGGCACCAGACTGAATGGATAACGGCAAGCAACCAAGTGAGGCCAATAGGAAACTACATTATCATGGAACTGACTCCTGCTACCTGGTACAATCTTCGTATCTCTGCTCATAATAATGCTGGATCTTCAGTTGCTGAATATGAAGTTGCTACCTTGACTCGCACAGGAAGTAGCTTAACATGAATAATGTCAAGACAATATTAATAATTTTTAAAGGTTTTCAGTATCTTTGAATTT
>Litopenaeus_vannamei_3 comp34255_c0_seq1 len=6241 path=[1:0-3655 3657:3656-3680 15518:3681-6240]
GAAGGAGGAAGAAGAAGAAGAAAAACTCGCCATGGGAGACTCGTCCCTCCGCGCGCACATGAGATGGATGCTGCTGCTCGTCTTCTTCGCCCTTACGGCCAGAGACGGCGAGTGCCGCGCCGGGGTGCAGGAGGGCCCCAGGTTCCTGGTCGAGCCGCCCGACTCCCTGGCCTTCCTCAACACCACGGGCGCCGCCCTCCACTGCTCCGCCCACGGCGACCCCAAGCCCACGGTGACGTGGGTGACGGGCGAGGCCATCCTGCAGGGCGCCACGACGGTGGTGGGCGTGCGGGAGATCCTCCCCAACGGCTCGCTGGTGTTCCTGCCCTTCAGCCCGCGCTCCTACCGGCAGGACATCCACGCGGCGTCCTACCGCTGCCTCGCCTCCTCCAGCGTCGGCAGGATCGTGTCCCGCACCGTCACCGTCAGGGCAGTTGTCCGCCAAGACTACGAGGTGCAGGTGTACGACGAGTACGTTATAAGCGGCAACACGGCCGTCCTCAGCTGCCGCATCCCGCCCTACGTGAGGGAGTACGTGAAGGTGGTGGCGTGGGTGCAGGACGACGCCTATGTGATCCAGCCGGGCCTCGAGAGCGGAGGCAAGTACATGATCCTGCACGACGGCGCCCTCCACATCTACCGCGCGGACCCGAGCGACGGCTACAGGAGCTACCGGTGCAGGGCGAACCACACGCTCACGGGCGAGATCAGGGACTCGTCGGCAGGGAGGGTCATCATCACAGAGCCCCACGGGAACGTCGCGCCCCGCCTCAGCGTGGACAAGCGCGCGACGGTGACGGTGCGGGCGGGCGAGTGGGCGGTCCTCCCCTGCGCCGCCCAGAGTCACCCCACGCCCACCTACAGATGGGTGAGACTCGGCGACGGCATGATGTCCGGCGTGGTGGGCGGCTCCTCTCGCTACTCGCAGGTGGGCGGCCTCCTGGTGATCACGGGCGTGGGCGTCGGGGACCAAGGGCGCTACATGTGCTTCGTCAACAACAGCGTCGGACACGAGACGGTCGACGCCACGCTGAGGGTCACAGAGCCCATCAGCGTGCACGTGTCCCCGCGGCGCCTCGTGGTGGACATGGGCAAGACGGCGGAGTTCCGGTGCGTCGTGCAAGGCCACCCCATCACCTCCGTCACGTGGCTCAGGAACGGGAAGAGTCTGCCGCCCGATGGAAGGTTCGTGACGTCCCCGCGGGAGGTGCTGACGGTGCACAAGGTGGGGAAGGACGACCGGGCGATGTACCAGTGCGTGGTCACCTCCCGACACCATAACATGCAGGCGGCGGCGCAGCTGGCTCTAGGAGACTCGTCGCCGGAGCTGCACTACCGCTTCCAGGAGCAGACGCTGCAGCCGGGCCCGTCCGTCAGCCTCAAGTGCGTGGCCACAGGGAACCCGCCGCCGCAGTTCGTCTGGACGCTCGACGGCTTCCCGCTGCCCGAGAGCGAGAGGTTCCTGGTGGGGCAGTACGTGACGGTGCACGATGACGTCATCTCCCACGTGAACATCACCAACGTGCGGGTGGAGGACGGGGGCGAGTACTCCTGCCGCGCCTCCAACACCGTGGGCGCCGTCTCCCACTCCGCCCGCGTCAACGTCTACGGCCTGCCCTTCATCCGGCCCATGAGAGGGGTGTCCGCCGTGGCCGGGTCGCGCCTCAGGATCAAGTGCCCCGTCGCCGGGTACCCCATCGTCAGCATCGTCTGGGAGAAAGACGGCCGCGCCCTCCCGACGGACATCCGGCAGCGGGTCTTCGAGAACGGGACGCTGGTGGTGATGCAGACGATGCGGCAGAGCGACGGCGGCCGCTACACCTGCCGAGCCACCAACCCGCACGGCCACACCGCCTCCAGGGACGTCACCGTCTCCGTCACAGTCCCCCCGAAGATCATGCCGTTCTCCTTCGCCAACAACATCCTGAGCGAGGGCAACCGGGCTTCTCTCACCTGCCAGATCTTGGAGGGCGACCTGCCCGTCAACTTCAGGTGGGAGAAGGACGGCGGCCCCGTGCCCCTCTACGACGGCATCACGACCCGCCTCCTGGACGACTACCAGACGCAGCTCGTCATCGAGAAGATCAGCTCGAGGCACAACGGCGACTACACCTGCCTCGCCTCCAACTCGGCCGCCACCAGGTCCTACACCGCCACGCTCACCGTCAACGTGCCGCCCCACTGGGTGACGGAGCCGCAGGACACGGGCGCCGCGCAGGGCACCACCGTCACCCTCAACTGCCAGGCCGACGGCTACCCGACGCCCTCCGTCACGTGGAAGAAGGCCACGGAGGAGGGCAGCGGCAGCAGCAGCGGCGCCTCGACCTCGGGCCAGGGCGACTACCACGAGCTGGTGTACGGCGCGCGCGTCGAGGTCTTCAACAACGGCTCGCTGGTGTTCCGCAACGTGCAGAAGTCGACGGAGGGGCAGTACCTGTGCCAGGCGCACAACGGCATCGGCGCCGGACTCAGCAAGGTGGTCTACCTCACCGTCAACGCGCCGGCCCACTTCCCGGAGAAGATGGGGCGTGAGGTGGTGCGCATCGGGCAGACGGCGGTGCTGCGGTGTCCTGCGCGCGGCGACCGCCCCATCGACATCCTGTGGTCCGTCGACGGGCGCCGCCTGGACCCCCACGCCGACCCCAGGTGGGCACACAAGGACTCTAGGATTGAGGTTCGCGAGGAGGTCATAGACGGTGGCCTGACCTCGGAGCTGGCCCTGACCTCCGCCGCCAGGTCACACTCGGCCACCTACACCTGCCACGCCGCCAACGCCTTCGGCAGAGACACCAGGAACATCGAGCTGGTGGTGCAAGAGGAGCCGGAGCAGCCCAAGAACCTCCGCGTGGTGGAGACGCACAGCCGCCGCGTCAAGCTCTCCTGGACGGCTCCCTACAACGGAAATTCTCCCATCCAGAACTACCTCATCCAGTATAAGTTAGCTTCCGAGCCTTGGCCAGGGATGCCGGAGCAGCTGAGCGTGCCCGGCGAGCAGACGGAGGGCGTGATCCACGAGCTGGTCCCGGCCACCGCCTACCACCTCAGGGTCACCGCCCAGAACTCGCTCGGCCTCGGCACGCCCTCGGAGGTCATCCAGGCGGCCACCGACGAGGAAGAGCCGTCGGGGCCGCCCTTAGAAGTCCGCGTGACGCCCGAGTCGTCGACGTCCCTCCGCGTGACGTGGGAGCCGCCCGCGAGGGACCTGTGGAACGGCAACATCCTGGGCTACTACGTGGGCTACAAGTCGCACGTCCACGCCACGGACTACAACATCCAGACGGTCGAGGTCGGGTCCGCGTACGGGGGCAGCACCACGCTGTCGGGCCTCCAGCAGTACACGCGCTACGAGGTGGTGGTGCAGGCCTTCAACAACAGGGGCGTCGGACCCCTCTCGCCCCCCGTCATCGCCACCACGGAGGAGGACGCGCCCAGCCTGCCCCCGGAGACGATCCGGTGCGAGGCGACGTCGTCCCAGAGCATCTCGGTGGCGTGGCGCCCGCCGCCCGTGCGCGGCCAGAACGGCCTCATCAAGGGCTACCGCGTCCTGTACCGGCCGGCCACGGACTACCCAGATCCTCCACACCAACTCGATACTCCCTCGGCAGATGAGGAGGCTCAGGCAGAGACCACGGCCGAAAGCACCAACATCTTCAGCCTCGAGAAGTACACCAACTACAGCATCAGCGTCCTCGCCTACACCAGCGCCGGCGACGGGGTGCCCTCCTCGCCCGTCTACTGCAGGACGCTGCAGGATGTGCCCGACGCCCCCGCCGGGATCAAGGCCGTCATCAGCTCTGCCAAGACGGTGCTGGTGACCTGGTTGCCGCCGGCCAAGGTCAACGGCATCCTGACCAAGTACACGCTCTACATGGCCGTCAGCAGCCAGGGAAGCCGGAGAGAGCTCCCCTCCCGCACCCTTGGCCCGGCCGAGACCTCGTACGTGGCGGAGAGCGTCAGCACCAAGGACAAGTACGAGTTCTGGGTGTCAGCCTCGACGCAGAAGGGCGAGGGGAAGGCCACGGGCAAGATCGAGGTCCATCCGAGCAGCAAAGTCAGAGCCCAGATCGCGTCCTTCGGCGGCCCCCTGGAGGTGGCGTGGAAGGAGGACGTGCGGCTGCAGTGCCACTCCGTCGGGGAGCCTCCGCCCGAGATCGAGTGGAAGCTCAACGGCAACAAGATCACGCCCACGGACAGAATACAGGACCGCCCCAACGGTTCCCTCTTCATCCGGGACGTTCAGAAAACGGACGCCGGGAACCTGAGCTGCACGGCCGTCAACGCGCACGGCACGGACACCATCACGTACATTCTTACTGTGCAGGTCCCGCCCGCGCCGCCCACGCTCTACGTCCAAGGGAGTTCCAGAGACGCCCTCACACTGCGCTGGAGCCTCCGCCCGCACCACGCCCTCGTCAGGGGCTACATCCTCAACTACAAGAGGGAATACGGCAACTGGGAGGAGGTGGAGCTGCACACGGCCAGAACCACGCACACGCTGTCGGGGCTCGTCTGCGGGTCGCGCTACCAGCTCTACGTCACGGCCTACAACAAGGTGGGCACCGGCCTGCCCTCCGAGATCCTGACCACGTCCACCAAGGGATCGGAGCCGGTCGTGCCCAGCCGCTCGCGAATGCTCGACGTGAACTCGACGTCCGTGCTGGTCCACCTGAGCACCTGGGGCGACGGGGGCTGCCCCATCCTCTATTACGTCATCGAGTACAGGGCCGCGTCGTCCAGGGACTGGATCTCGGTGGCCAACAACGTGGCTCCGAGCGAGAAGACGTACGTGATCCGCGACCTGATCCCCGCCACGCGCTACATCGTGCAGGTCAAAGCGCACAACCACGCGGGCTCCAGCGAGGCCACCTATGACGTCACGACGCTCACGCCGGAGGGAGTCCTCCTCCCGGGCGAGGACGGCGCGAAGGACCGGGCCATCTCGCCGCCGCTCTACCAGGACCTCCGCGTCGTCATCCCGGCCGCCGTGGTCGTCGTCATCGTCATCGAGGTCATCATGGCCATCGTCTGCGTCTTCAGGAGGAGGAAAATGCGCGAGCGGGGCAGCTCTGGCGGCATCGCCGAGTCGCCCTCGACGGCCCAGATCCAGAACCAGCAGAACCAGCACCAGCAGTACTCCGCGCTGCCGGCCAACACGCCCTCCACGCAGGACACCAGCACCAACAAGGATTCCTCCGGTGCTGCCGCGGCGCTCGCCTCTCGCATGGCTGTTGAGGGCTGGGTCCCTCCATAGTTTTTTTTCCCGTTGTTTGGTTTTGAAAGATGTATTGATTTCTGTTCTTGAGTGACGGGGTTTTGTTTCCTGTGTTTCTTAAGTATTAGATTTTTTGGAGTACTGTATTTACATGTATCATTATTATTATTTCATGTATTTTTGTTCATTGATGTTCATTTGCAATGTTTCTTGGATGTTGCACGACAGTAGATAGTGTGCTTCGATAGAATTGTCATTTAATTTATTTCTGTATTTTTTATTTATTTTATTTTGTTTTTTGATGTATCAGAACACCAGCATCTGTGTTGTCTTTTATTGAAATATTTACATCCTTCTGCATTTCAGTTGGTTTATTTCATTTTATTGGTATGCATTTGTACTTAAGTATTTCTATTTTAATGTCATGCTTTATATTAATGTTGACTATCTGCCTTATTTTTTGTTATTGCCGTTGATTTAGTTTTAAAAAAATCATATGTTAAAGCCAAATACTGTTGTTTACTACGTATTATTTCCTTTTTTTGCACACACATGACATAGTGTAGACCCTGTGTCTAGCATGATCTTGTCTCGATTCGTAGCTGTGTCCAGGAATAGACGAGGCACAGCGAAAGCGCGTAAAGGTTTCCTTTTGTAAATGTACCTGTTGTGTATTTTTCATATCCTTTGTAGAAAATCTATAACTCTATATGTTTACATCTAAATTATATATCTGCATCTTAAATTTGAAGAATATTGAACTGAAATACATCTTTTATTTGCACTCTGTTTGTCTTCCATAATCTCCTTTGTTCATATGTGTCCTCTATAGAGTATGTTTGGAAGATTACAAATGGATTTTCAGGAATATTTGTAGCAATTTCACAACTAACTTTTATCGATGATCAATAATTTCACGTAAATATCTTTCAGTGTTTGTTTGCTATGGTATAACGTATCATTTGTTGAGCAAATGGTTTAATACTAGTGTTTATTACTAATGTTTTGCTTCTTTATATTTTGTTCCAA
>Macrobrachium_nipponense_ ENA|GCVG01035240|GCVG01035240.1 TSA: Macrobrachium nipponense c89843_g3 transcribed RNA sequence.
ATTTTGCAAATGCTGTAGATATATAAGCAAAGGCCTTCTTTGTTGCAGAACCACCTGAGCTCTTGCCGATAGATTTTGGGTTAGAAGCATTCTATGAGGGGGACTTAGCCCAGGCCAGCTGTAGGCTTCGAAAGGGAGATGAGCCTGTGGTGATTAGGTGGCTCTTAAATGACATTGAATTAGTGAATTCGGACACCACTCAGATTAACAGTCTGGGAAGCAGAACGAGCGTCTTAACTCTAGACCCCATTCGTGCCCACCATCAGGGCAACTATAGCTGTAGCGCAACCAATGACGCGGGTGTTACGAAAGTTTCGGCAACTCTGATAGTGAATGTCCCACCACGTTGGATTGTAGAACCCGCAGATAAAGCATTTGCCCTTGGAAGTGATGCTCGTCTGGAATGCAAAGCCGATGGCTTCCCAAGGCCCACTCTAGGATGGAAAAAGGCTGCCGGTCGCACTCCTGGTGATTACCGCGATCTTGGCGTTGACAACCCCAATGTTAAGGTAACTGAGGAAGGCACACTTCAGATCAGCAACATTCAGAAATCCCATGAAGGCTACTACCTCTGTGAAGCAAACAATGGAATTGGTGCCGGACTCTCCACTGTCATCTATGTACGAGTTCAGGCTCCTCCTCAGTTCAAAATCCAGTACCGTAATCAGACTGCCAGGCGTGGAGAAGATGCTGTCCTTGAGTGTGAAGCTGAAGGAGAAACACCTATTGGAATCCTGTGGAGCAAGAACAAACTTAGCGTTGACCAAGCAGCTGAGCCAAGGTACACAATCCGTGAGGAAATGAGGGGTGGTGGTGTACACAGCAGCTTGAGCATCAAAACCACTGACAGGTCTGACTCTGCTGTTTATACTTGTGTTGCTACGAATGCCTTTGGAAGTGCTGACACCAATATCAACCTCATCATCCAGGAACACCCTGAACAACCAAACAGCCTGAAGGTTTTGGACAAGAGTGGCCGATCTGTGGAATTGTCTTGGACCCCCCCTTACGATGGAAACTCCCCCATTACCCGTTACATTGTTGAATACAAACTCAGCCGACGCAACTGGGAAAATGATGGAGAACGCATGATGGTTCCTGGAAACCAGAACATGGCTGCTGTCCTTGACCTCAGGCCCGCAACAACCTACCATCTCCGCATCATTGCACGAAACGAAATTGGAGACTCTGATCCTTCTGACACTGTGACGATCATCACCGCCGAAGAAGCTCCAAGCGGCCCACCACGTGACCTAAAAGTTGAGGCTGTCGACCAGAGTTCTTTGAGAGTCACATGGAAACCACCCCTCAGAGAAGAATGGAACGGAGACATCCAGGGTTACCAGGTTGGCTACAGACTCGCAGCATCCAACAATTCCTACGTCTATGAAACCGTCGAATTCAGCAAGGAAATGGGAAAAGAGCATCACCTCGTTATTTCAAAGCTCCACGTCTACACAGAATATGCCGTAGTTGTCTCTGCTTTCAACAAGATCGGCCAGGGCCCAAAAACAGAGGAAATCCGAGCTTACACCGCTGAAGGTACTCCCCAGCAGCCACCTCAAGATGTTACTTGCACCACCTTGACCTCCCAGACTATTCGAGTATCCTGGTCTTCCCCACCTCTTGCTACTGTACAGGGTGTCATCAAGGGTTACAAGGTTATTTATGGACCTTCTGATAAGTGGTATGATGAAGAGAGCAAGGACACAAAGATTACTGGCTCCACTGAAACCCACCTTCATGGCCTTCAGAAGTATACCAACTACAGTCTCCAGGTTCTAGCTTTCACTTCTGGTGGTGAAGGAGTCCGATCTCAGCCCATTCATTGTCAGACTGACCAGGATATCCCTGAAGCACCAACATCCGTTAAGGCATTGGTTATGTCAGCTGAGTCTATCCTTGTATCATGGCTTCCTCCTGAGCGTCCCAATGGTATTATCACCCAGTACACCGTCTATTACAAGGAACA
>Meganyctiphanes_norvegica_ ENA|GETT01007951|GETT01007951.1 TSA: Meganyctiphanes norvegica TRINITY_DN119794_c1_g1_i5 transcribed RNA sequence.
TGATATTATATAAGTTACACAAAACAAACTAATTGTGAGTTCCTTACAAAGACTCTGTAGGAAGTTCAGCCCCACAACTGCCATCCAAACGTCTTAGTGAAACATTTAATTCACCTTCTGGAACATCTCTAGTTCTGCTGTGTCAAGCTCAGGCATCTCCTACCCCAGAATTCAGGTGGTTCAAATTTGGTGAAAATGGTCGCAAATCCCCTGTTGAGCTTGGTGATCGCATCAAGCAAGTTGGAGGAACCCTCATCATCAAGCAGGCCAAAGTGGATGACTCTGGAAAGTACCTCTGTGTTGTCAACAACTCTGTTGGAGGAGAAAGTGTGGAGACAGTTCTTACAGTTACAGCCCCTCTGAGTGCCGCAGTTGAGCCCAAGGTTCAGACTGTTGAATTTGGAAGACCTGCTACATTTACCTGCAACTATAAAGGAAACCCTGTCAAATCTGTCTCCTGGATCAAGGATGGAGTCAAATTAGGTCACAGTGATGCTGTAATCAGGATTGAGGCTGTAAGTCGTGAAGATAAAGGAATGTACCAATGTTTTATTAGGAATGATCAGGAGTCTGCTCAAGGAATTGCTGAACTAAGACTTGGAGGAAGATTTGAGCCCCCACAACTAACATATACCTTTAGTGAGGCAACCTTACAGCCTAATCCACCAGTATATCTCAAGTGCGTGGCAGGAGGTAACCCAACACCTGAAATCTCATGGGAACTCGATGGAACTCGCGTTGCTAACTCTGAACGCATTCAAGTTGGTCAACATGTCAAACACAATGGAGAGGTTGTATCTCATCTCAACATTTCTGGAGTCCTCACCAACGATGGAGGTCTTTATGCATGCGTAGCATCATCCACTGTCGGTTCTGTGAAGCATGCTGCCAGACTTAATGTCTATGGATTGCCATACATCAGACCAATGGACAAAGTTGCAGTTGTAGCTGGAGAGAACATGGTTGTGCACTGCCCTGTTGCTGGATACCCCATTGATTCTATTGTCTGGGAGAAGAATGGACGACTCCTTCCCATCAATCGTCGGCAAAAGGCATTCCCTAATGGAACTCTGATTGTGGAAGAAGTTCAACGTTCTGCTGACCAGGGTCGCTATACCTGTGTTGCCAGAAACTCTCAAGGATATACTGCTCGGGGAGACCTTGATGTGCAAGTTATGGTTTCGCCAGAAATCCAGCCATATTACTTTCCTGATGAGGTCGAGGCAGGTCAGCTACTGCAAGTGACCTGTACCGTCACAAAAGGTGATGAGCCCATCACAATACAATGGTTTAAAGATGGTGTTCCTCTTGAAACCTCTCACAAGTTCTTGATACAGAGTGTTGTCTCAAAATTAAGTCTCTTAATCCTTCCTGCTGTTGATTTTGAACACGCTGGTAATTATACATGCAAGGCCGGGAATCCTGTTGAAGATACCAGCTACACTGCTGAACTTAAAGTAAAAGTCCCACCACGCTGGATTGTTGAACCTTCTGATAAGCCTTTTGCATTGGGCAGTGATGCCAAACTGGAATGCAAGGCTGATGGCTTCCCAAAACCATCTGTATCATGGAAAAAAGCTGCAGGTCGCACACCTGGAGATTACCGTGATCTTGGCTTGAACAACCCCAATGTGAGAGTTACTGATGATGGAACTCTTCACATTACCAATATTCAGAAATCTCATGAAGGGTATTTCCTCTGTGAAGCAAGCAATGGAATTGGTGCTGGACTTTCAACTGTCATATATGTTCGAGTTCAAGCTCCACCACAGTTCAGCATTCAGTATAGGAATCAAACAGCCCGTCGAGGAGAAGATGCTGTTTTGGAATGTGAAGCTGAAGGTGAAACTCCCATTGGTATCCTCTGGAGTAAAGACAAAATAAACATTGATCAAGCCCTTGAGCCAAGGTACACAATTCACGATGAGATGCCACCTGCTGGAGTCCACAGCTCCCTCAGCATAAAGACCACAGATCGTACTGACTCATCTGTATACACCTGCGTTGCCACCAACTCATTTGGAAGTGCTGACACCAACATCAATCTCATTATTCAAGAGCATCCTGAGCAACCAAACAGCCTGAAAGTTCTTGACAAGAGTGGTAGATCTGTTGAATTATCATGGACTCCTCCATATGATGGAAATTCTCCAATTACTCGATATATTGTGGAATACAAACTTAGCAAACGCAATTGGGACCAAGATGGAGAGCGCATGATGGTGCCCGGAGATCAAAATATTGCCGCTGTACTGGACCTTAGTCCTGCAACCACTTACCACTTACGCATTGTAGCTAGAAATGAAATTGGAGACTCAGATCCATCAGACACTGTCACTATTATTACTGCAGAGGAAGCACCAAGTGGTCCCCCCCGTGACATGAAAGTTGAGGCAGTGGATCAGCATTCCCTTCGTGTGACCTGGAAACCTCCTATGAAGGAAGAATGGAATGGTGATATTCAGGGATATCAAGTTGGCTACAGATTGGCAAATTCCAATAAATCATATGTATATGAAACTGTTGACTTTAGCAAGGAAATGGGAAAAGAACATCATCTTATTATTACAAAATTGGATGTATACACAGAATATGCAGTTGTAGTATCAGCATTTAACAAGATTGGCCAAGGTCCCAAGACTGATGAAGTTAAATCATACACAGCAGAAGGAACACCACTTGAGCCTCCTCAAGATGTTAGCTGTACTACATTAACTTCTCAAACCATCCGTGTATCATGGTCATCACCTCCTTTAGAAACAGTACAGGGAGTCATCAAGGGATATAAAGTTATTTATGGGTCATCTGAAGTTTGGTATGATGAAGAAAAGCGAGATACAAAGATCACTGGTTCTACTGAAACTCACCTCCATGGACTTCAGAAGTACACAAACTACAGCCTTGAAGTACTGACACACACTGCTGGAGGAGAAGGTGTTCGATGCAAACCCATCCACTGTCAGACTGACCAAGATATCCCAGACTCTCCTACTAGCGTGAAGGCCCTAGTAACATCTGCTGAATCTATTCTTGTGTCATGGCTTCCACCTGATCGCCCCAATGGCATCATAACTCAGTATACTGTTTATTACAAAGAACACGGAAAACAAGATAGTGAGGCTGAACAACACAAGCTCCCTCCTACTCAACTCAATTTCCAAGCCATTGGACTGAAGCAACGGGATGATTATGTCTTCTGGGTTACTGCATCAACCACCGTCGGAGAGGGAGAAAGTTCACAGTCTGTTCATCTAAAACCCTCAGATAAAGTTCCTGCTAAAATTGCCTCCTTTGATGAGGAATACTTGGCAACATACAAAGAGGATGTGAAGCTTCAATGCCAGGCCGTTGGTATCCCCAAACCAGATGTTCGTTGGACTGTGCATGGAGAACCCTTTGACCCAAAAAGCAATGACCGTATGCGCCTCATTGAAGGTTCTCTTCTGATCAGAGAGGTTTCACGTGATGATGCTGGCGAGTACACTTGCCATGTGGAAAACGCTTATGGTGCAGACACTGTCACACACACACTTCTTATTCAAGCCCCTCCACACCCACCTGAGATCCAAAGATTGTCCACCACAACTAATAGTATTGAGGTAAAGCTGAAACCATCTGTTCTCCATGATGACACAACACCTATTCATGGCTACACCATCTACTACAAGCCAGAGTTCAGTGACTGGGAAAGCGTTCAAGTTCCGGCATCTACTCGAACCTATACACTTGAAGGCCTTTGGTGTGGATCACAGTATCAGATTTATGCCTCTGCATATAACAAGATTGGTACTGGTGAATCCTCTGAAATTCTAAATACTCGCACTAAGGGCAAGAAACCTGAAGTTCCAGAGGTTCATCGTTTTGTCGAAGCTTCTTCTACCTCTATTACCTTGCATCTTAAAGCTTGGGGTGATGGTGGTTGTCCAATGAACTACTTTGTTGTTGAATATAAATCAAGGCATCAGGTTGATTGGACAATGGCAAGTAATCAGGTGAAACCAACTGGCAATTATGTGATCATGGAACTAACTCCTGCCACATGGTACAGCCTCCGCATCAATGCCCACAACAATGCTGGTTCCTCAGTCGCTGAGTATGAGTGCGCAACACTTACTGTTACAGGAGCCACTCTGGCTCCATCGGTGATTGAAGGTCGTGTGTCCTGGTTGCCTATCTGGTGGCCAAAGTGGCTGGATCTTAACGTCCTTGTACCTGTCGTCGCCACAGTTGTGGTTATTATTGTTGGCATCGTCGTCATTTGTGTTGCTGTGACAAGACGTAAGAATGGAATTGAAAATCTAAGACTGAGAGAGGAAGTCTATCAACAATACCAGTATAATGCTAGCATGCCTCCTCCTTCTACAATGGGCAAAAATCATCCAGGGTTCCAAGGAGAACTAGGATATATTCCTCCCCCCAACCGCAAGCTGCCACCAGTACCAGGATCTCAGTATAATACATGTGACAGGATTAAACGCGGAGGCGGTGGTGTTATGCGTGGTATAAACGCCACGTGGGACCCCAGGCGACCCATGTACGAGGAGCTCTCTCTGCACCCTCCCCCGGGTCGCCGTATCCCACCAGGACCCCCAGGCAACATCGGCTCACAGGATACCCTGAGATCAGGTGGTGATGATGAAATTTGCCCTTATGCAACATTCCACCTTCTCGGATTCCGTGAGGAAATGGACCCATCACAGCAGGGCAATAACTTCCAGACCTTCCCACACCAGAACGGACATGGTTCCCAACCACCAAACTTTGGGCCAGCTTCACACAGCATGCCACGTCATGGATCAGGCAACTACTATTCTTGTGTTACTGGTGATACTTATGGTACTGGTGGTCCACCAAGCTCCACATATTACTCCACGGTTCCGGGTGATATGACCGCATCCCGAATGAGCAACTCTACCTTCTCTCCAACATATGATGATCCTGCTCGCTCTGATGATGAAAGTGATCAGTATGGTGGTTCAACATACTCTGGTGGTGGACCTTATGCCCGTGCTGTAGACTCAGTCTCACAGTCTGGCACTGCTAAGAGGATGATGGCCAATTTGGTAAATCGTCAGAGTCATGGAAGCAATGGTAACACATCCCCTGAACCACCTCCACCCCCTCCTCCACGTAATGGAGACCTACCTCCCTTAGATTCCTCAGGCCTCGGTTCATCCCTTAATGATTCTAATAACTCAACTGCTTCCAATCAGTTTTCTGAAGCTGAATGTGATCATGATCTTGTTCAACGTAACTATGGAGTTAAAGCCACCAAGAGCACTGAAGAGATGCGCAAGCTCCTGGACAAAAATGAAGCAGCCACCACAATTCAAAATGGAGGCTTAAAGATGTCAGTTAGCAATGAGATGAATGTGTGAGGTCATGATGCTCATGACCTATGTGCCATATAAGGAAGCTCGGAGAAATAGTGAGACGCTTGACTCAGCTGCCGATCACCTGCATTTAAAATGCAAACTTGCTTATCATCATCATTGGAGTGGCAAATGGAAAATTCTGTGATGGATTTAAACTGATTGTGATTTTCATAGCTGAATGTTACTATGCGATAATTCAGTTAATGTTTATTCACATTGTGTGATTAACTATAAGCTATCCATGAAAATATTTATGTCAAAGCTCTCTACTATTGCAATGACCATAAAATGTGATTGTATAAACTGCCAAGTGTTTATATAAGTTGGACATCATAACGGATCATTTTTATATCCTACTGCATTAGATTTAATGCTGGTTTTCCAAGTTTTCTTCGCTGTATATTGTGTGCATCACAACCCCCCGCTCATGAGCCTATATATACCTACTGTGGTTTGTGGACCCTACGTGTTTATATATATATATAAATATATTATATATAAATATATAGAATATATATATACAGCAAGTCCTTGGTTAACAAAAAAATGTTGGGTCTAACTATAGTTCGCTATTAGTAAAATGTTCGCTAATAGAACCGCTCATTAGAAAGAGCCAGAAAGTTCTTTAATGGATTTTTCAATGATGGAAAAAAAGTTGTGTAATAGAGTGAATTACTATTTTTTCACTAAGATTGTTCTAAAATTGTGCTTTAAGTTCATTAATAGAATTGAATGGAATGTTCATAGGGAAAAAAACTTTCTGTAATGGAATTTCATAACTATTCCAAGGTTCTCTAATGGAATAATTTGTTATTCAAATAGTTTGTATACCGAGGACCTGCTGTGTGTGTATATATATATATATATATATAT
>Melita_plumulosa_ ENA|GAKD01024820|GAKD01024820.1 TSA: Melita plumulosa mira_c25959 transcribed RNA sequence.
TGTTGACCAAAATAGTTTGAAGATCACATGGAAGACGCCACTCACTGAAGAATGGAATGGAGCCATCCAAGGGTACCAGGTTGGTTACCGCCTCGCGTCTAGCAATCGATCTTTCGTCTATGAAACTGTGGAATTCAGTCAAGAACTTAACAAAGAACATCATCTCGTCATTGGTAACCTCGACGTGTACACAGAGTATGGTGTTGTGGTGTCTGCTTTCAACAAGATTGGTCAGGGTCCCAAGAGCACCGAAGTGCGTGCTTACACCAAGGAAGGAAAACCAACTCAGCCTCCACAGGATGTCACTTGCACCACGCTGACCTCCCAGACTATCAGGGTAGTGTGGTCCAGCCCTCCTTTGGACACTGTTCAGGGCCTAATTCAGGGCTACAAGGTTTTCTATGCACCCTCGGACACCTGGTACGACGAGTCGACAATTGTGGTAAAAAACACTCAAGGCACCGACACTCATCTTCACGGACTCCACAAGTACACCAATTACACGCTTCAGGTTCTTGCATACACTAACGGTGGTGAGGGAGTTAAGAGCGCCCCCATCCACTGCCTCACCGATCAGGACATCCCGGAAGCCCAACGTCCGTTAAGGCTTTGGTGACGTCGGCTGAAAGTATCCTCGTGTCTTGGCTAAATCCCGTACGACCCAACGGCATCATTACCCAGTACACCGTCTACTACATGCAATTCGGAACCTCCGAC
>Neomysis_awatschensis_1 ENA|GDFV01000978|GDFV01000978.1 TSA: Neomysis awatschensis My_CDS_00949-1 transcribed RNA sequence.
ATGGTTGATATCAAACCTCGTATGAAGCCCAATTGGGCAACCATTTGGATTTTCTTTATGATACTTGGATACGTTTCTTCAGAGCGTCCTGAACAACCAAGCGGCCTAAAAGTAATAGACAAAAGTGGACGAGGGGTGAAACTAGCTTGGAAACCTCCATACAATGGAAACTCACCCATCTTGCAATACATCGTCGAATACAAATTAAGGAAACGGGACTGGGATACTCAAGTCGAACAAATGTTAGTGTCAGGAGACCAACAACTCGCTACAGTGTTTGGGCTTAAACCCTCAACCATTTACAAATTCAGAATTGTCGCCAGGAATGAAGATGGTGTCTCAGAGCCTTCAGAAAGTGTCACAATTATTACTTTGGCAAAAGCTCCACGTGCACCCCCTCGCCTTGAGATAGATCTTCTTTCCTCAACTACAAACAGTATCGAGATCAAATTAACACCCTCCTTCAATGACGAAAATGTCCCCATTGATGGATACACAGTCTACTACAAAGATGAAATTAGTGATTGGGATCAGATTGAATTGTCATCCTCCGTGCAAACTTACACCATAGAAAAGCTTTTCTGCGGAACCAGATACCAAATTTTTGCCTCGGCTTATAACAAAAATGGAATCGGATCTCCCTCAAAGATACTGAACGCTAGTACGAAAGGCAACAAACCCATTGCTCCCGATGTGAATAGCTTCGTCAAAGAATCGGAATCTTCACTGACTCTACACCTTAGCACCTGGGGTGATGGTGGTTGCCCTATCAACTACCTTGTTATTGAATACAAATTAAAACACCAAGATGACTACAAACTCGCAAGCCTTCAAGTGCAAACGACCAGAAATTACGTCATCATGGAACTTGACCCTGCCACTCGCTACATGCTTCAAATCACCGCTGACAATAGTGCTGGCAAATCTGTTGCTGAATATGAATGTGAAACTCTACCCCTTTCTGGAGCTCCACCCATTGCCCTTGAGATCGATCTTCTTTCCTCAACTACAAACAGTATCGAGATCAAATTAACACCCTCCGTCAATGAAGAAAATGTCCCCATTCTTGGATACAAAATCTACTACAAAGATGAATTTAGTGATTGGGATCAGATTGAAGTGCCCTCTTCCGTGCAAACTTACACCCTAGAAAACCTTTTGTGCGGATTCAGATACCAAATATATGCATCTGCTTATAACAAAATTGGATTTGGATATCCCTCAGAGATACTAAACACTCGTACAAAAGGCAACAAACCCATTGCCCCCGTTGGGTATCGTTTCGTCGAAATTGGGAAATCCTCATTGACACTACACCTTAACGCCTGGGGGGATGGGGGTTGCCCAATCAGCTATTTTGTTGTTGAATACAAATTAAAACACGAAGATAACTATACCATCGTTAGCCAGCAAGTGAAAGCGAGCGGACGGTTCTCTATCATGGAACTTGATCCTGCCACTTGGTACACGCTTAGAGTCACTGCTCACAATAATGCCGGCTATTCTGATGCTGAATATGAATGTGCAACACTCACTATTTCTGGAGGTACAGTGGCCCCCCCAACAATGGGTCCATACTCAAACAAGCACACAAGCACAACATTGGACCCAAACTCCAACAAGCACACAACATTGGATCCATACTTAAAAAAACACACAATATTGGATACACTCTCCAACAAGCACATAGATGCTATAAAGAATGCTGTGCACGACCTAATTATGGATACAATCGAAAACAACTTTGCAACACACAATGTATGTGTGCAACAATGCATGCAATCTCAAAACACAACAACAATAATACCTTAG
>Neomysis_awatschensis_2 ENA|GDFV01020762|GDFV01020762.1 TSA: Neomysis awatschensis My_CDS_20229-1 transcribed RNA sequence.
AAATCCTCATTAACACTACACCTTAACGCCTGGGGTGATGGTGGTTGCCCAATCAACTACTTTGTTGTTGAATACAAATTAAAACACCAAAATAACTACACCATCGCTAGCAACCAAGTAAAACCGCACGGAAATTACATCATCATGGAACTTGATCCCGCCACTCGCTACATGCTTAGAATCTCTGCTGACAATAGTGCCGGTAAATCTGTTGTTGAATATGAATGTGCAACTCTAACTCTTTCTGGAGGTACAGTGGCACCCCCAACAATGGATCCATACTTTAACAAACACACAACATTGGATCCATACTTTAACAAACACACAACATTGAATCCATACTTTAACAAGCACGCAACATTGGATCCACACTACAACAAGCACATAGATGCTATAAAGCAAGCTGTCAACGGCCTAATTATGGATACAATAGAAAAAAGCTTTGCGGCACACAATTTATGTGTGCAACAATGCATGCAATCTCAAAAAACAACAATAACACCTTAG
>Pacifastacus_leniusculus_2 ENA|GBYW01002505|GBYW01002505.1 TSA: Pacifastacus leniusculus comp4675_c0_seq2 transcribed RNA sequence.
TCAGCATTAAGACAACTGATCGATCAGACTCTGCCGTGTATACCTGTGTGGCAACTAATGCCTTTGGAAGTGCTGATACGAACATCAATCTTATCATTCAAGAACACCCAGAACAGCCTAACAGCTTGAAGGTTTTGGATAAGAGCGGTCGCTCTGTGGAGCTTTCCTGGACACCTCCCTATAATGGAAACTCTCCCATCACTCGCTACATTGTAGAATATAAGCTTAGTCGCCGGAACTGGGATTCTGATGGTGAACGCATGATGGTGCCTGGAGACCAAAACATGGCTGCTGTGTTAGATCTTCGCCCAGCTACAACATACCATCTTCGCATTGTTGCAAGAAATGAGATTGGTGACTCTGATCCCTCTGACACTGTTACAATCATTACTGCTGAGGAAGCTCCCAGTGGTGCTCCCCGTGACCTCAAGGTTGAGGCCGTCGATCAGAGTTCTCTGCGAGTCACATGGAAGCCACCTCTGAGGGAGGAGTGGAATGGTGATATTCAGGGCTACCAAGTAGGCTATCGGCTTGCATCATCTAACAATTCTTACGTTTATGAGACCGTTGAATTTAGCAAGGAAATGGGCAAGGAACATCATCTCGTCATTTCTAAGCTTAGTGTCTACACTGAATATGCTGTGGTTGTGTCTGCTTTCAACAAAATTGGACAGGGACCAAAAACTGATGAAATTCGAGCTTACACTGCTGAAGGCACACCCCAGCAGCCTCCCCAGGATGTAACTTGCACTACTCTCACATCCCAGACCATCAGAGTGTCCTGGTCCTCTCCACCACTTGAAACTGTACAGGGAGTCATTAAGGGTTACAAAGTCATTTATGGGCCCTCCGACACCTGGTATGATGAAGAGAGCAAAGACACCAAGATCACTGGGTCCACAGAAACTCACCTTCATGGTCTTCAGAAGTACACTAACTA
>Pacifastacus_leniusculus_3 ENA|GBYW01009404|GBYW01009404.1 TSA: Pacifastacus leniusculus comp15320_c0_seq1 transcribed RNA sequence.
AGGCCACAGCTGAACTAAAACTTGGAGGACGCTTCGAACCACCACAACTTACATACACTTTTGAGACATCAACCCTGCAGCCCGGCCCCTCAGTGTTCCTCAAGTGTGTGGCAGCTGGCAACCCTACGCCTGAAATTACTTGGGAACTTGATGGCACCCGGCTCTCAAACTCTGAAAGGATGCAAGTTGGCCAGTATGTGACTGTTAATGGAGAAGTTGTGTCCCACTTGAACATCTCTGCAGTTCACACAAACGATGGTGGTCTTTACGCTTGTGTTGCCTCATCTACTGTAGGCTCGGTCAAACATGCAGCAAGGCTCAACGTGTACGGATTACCTTACATTAGGCCCATGGACAAGGTTGCTGTTGTAGCTGGGGAGAACATGGTTGTCCACTGCCCTGTCGCTGGCTATCCAATTGATTCTATTGTTTGGGAGAAGAATGGCCGCATGCTTCCCATTAACCGTCGTCAGAA
>Pacifastacus_leniusculus_4 ENA|GBYW01009840|GBYW01009840.1 TSA: Pacifastacus leniusculus comp15935_c0_seq1 transcribed RNA sequence.
GTACACTAACTACAGCCTCCAGGTCCTAGCTTTCACATCAGGTGGTGAAGGAGTTCGCTCACAGCCAATTCACTGTCAGACCGACCAAGACATTCCTGAATCACCTACATCCGTCAAGGCTTTGGTTATGTCTGCTGATTCAATCCTTGTGTCTTGGCTACCACCTGAGCGCCCCAATGGAATCATTACTCAGTACACTGTTTATTACAAAGAGCATGGCAAGAGTGACAGTGAGACTGTGCAGCAGAAACTTAGTCCAGCTCAACTGAGCTATGAAGCAACCGGGCTGAAGCGCCGTGATGACTATGTGTTTTGGGTGACAGCTTCCACTACTGTTGGAGAGGGAGAAATGTCCCAGTTAGTTCATCTGAAGCTCTCTAATAAAGTTCCTGCTAAAATTGCATCCTTTGATGATGAATATGTGGCAACATATAAAGAAGATGTGAAACTTATGTGCCAAGCTGTTGGACTTCCAACCCCTGACATCAGGTGGACAATCCGTGGAGAACCTTTTACCCCCAATGATCGTATGCGGCTACTGCCTGAGGGTTCCTTACTAATCCGTGAAGTTTCTCGTGATGATGCTGGAGAATACACCTGCCATGTTGAAAATCCATATGGACAGGATACTGTTACACACACACTACTTATCCAAGCTCCTCCTCATCCTCCGGAAATCACACTTCAGTCCACAACCACTAATAGTATTGAGGTAAAGATCAAGCCTTCTGTAATTGATGACACAACCCCTATCCATGGGTATACAATCTTCTTCAAGCCTGAGTTCAGCAACTGGGAAAGCATTCAAGTTTCATCCTCTACACGATCCTACACTCTTGAAGGACTCTGGTGTGGATCTCGTTACCAAAAAATAGTCCTTCGTAGCGGTTCTCGAGGAATCTTGAAATCAGA
>Pacifastacus_leniusculus_5 ENA|GBYW01046602|GBYW01046602.1 TSA: Pacifastacus leniusculus comp44389_c0_seq1 transcribed RNA sequence.
GGTGGGTCAACATATTCTGGTGGTGGACCTTACGCTCGTGCTATTGACTCCGTGTCCCAGAGTGGAACTGCTAAACGTTTAAATGGTGGTCCCCTTCCTGGAGCTGCACCCTCTGGTCACTTTTGGTCTAAGGGTTATGCACATAAGTTCTTAATGAACCGTGGTAGCACCTCTGGAAGCGCAGGCCATGGATCACCTGAGCCTCCTCCTCCCCCTCCCCCACGTAATGGAGATCTTCCACTTGACTCCTCTGGTCTTGGTTCATCATTGAATGACTCAAACAATTCTACAGCTTCCAATCAGTTCTCAGAGGCTGAGTGTGATCATGATCTTGTCCAGCGTAACTATGGAGTGAAGGCTACCAAGAGCACAGAGGAGATGCGCAAACTCCTGGACAAAAATGAGATGTACT
>Parhyale_hawaiensis A new nucleotide sequence entered manually
CTGCTGGTGAGGAGAGCGGCCCCGTACTGATCTCGGAACCCCCCAACAAAGTGGACTTCAGCAACAGCACCGGCGCCTCCCTGCACTGTGACACCCGCGGCACTCCTGCTCCCTCTGTTGTCTGGGTCGGTGCTGAGGACGGACAGCCTGTAGGCGACGTTCCTGGACTGCGTAAGATTCTGAGCAACGGCACCCTCGTGTTCCCGCCCTTCAACGCCGGCGAGTACCGTCAGGAAGTCCATGCCCGCGTTTACACCTGCCTCGCTACCAACCCTCACGGCACCGTCCTCAGTCGAGATACTCACGTCCGCGCGGTGGTGCGCCAGCAGTATGAGAGTGATGTCAACAAAGTTTACGTCATAAGGGGCAACTCTGCCATCTTCAAGTGTGAAATTCCCAGCTTTGTTGCGGACTTTGTGCATGTCACTGCCTGGCAGGAAGACTCCAGCCGTGATAATTACTACCACAGTCCCAATTATGACGTCAAATACCTGGTGCTGCCCTCTGGAGAGCTGCACATCGCTAATGTCACCGAAGAAGACGGCAACAAGAGCTTCCGCTGCCGCACCCAACACCGCCTCACTGGAGACACCAAGCTCAGTGCCACCGCTGGTCGACTCGTCATCTCGAATCCCCTGGGAAGATCTGCTCCCGACCTACCGAGCAAAGAAGAGTACGTCAAGATGTCGATCAGATCTTCAAGTTCAGCAGCTCTGATCTGCTCCGCCCAAGCTTCCCCGGCCCCGTTCTACAGGTGGTACAAGCTGTCCGATGAAGGCGACAGGACCCCCGTTGCCCTGGGTGACCGTGTCAGGCAGGTGGGAGGCACCCTGATCATCCGCGAGGCCAAGGTTGACGACTCCGGCAAGTACCTCTGCGTCGTGAACAACTCCGTCGGTGCTGAGAGTGTCGAGACCGTCCTCACCGTTACTGCTCCCCTGACTGCGCAAGTGGACCCTCCCGTACAGACCGTGGAATTCGGACGCCCCGCCGTGTTTACCTGCACCTACGGAGGCAACCCCGTGACGTCTGTGCAGTGGCTCAAGGACGGCCTTCCTCTGGACCACACGGATGCCGTGTACCGCATCGCAAGCGTGAGCCGGGACAGTAAGGGCATGTACCAGTGCTTCGTACGCAATGACCACGAGAGCGCCCAGGGTACCGCCGAGCTCAGGCTTGGTGGCCGATTCGAGCCCCCCCAGCTGGTGCAGACCTTCAGCGAGCAGACCCTGCAGCCCGGCCCCGCCGTCCACCTCAAGTGCACTGCTGCTGGCGACCCCACCCCCGAGATCACCTGGCAGCTGGACGGTAACAGGGTCACCAACACCGAGAGCGTGCAGATTGGCCAGTTTGTATCAGCCAATGGCGAGGTCGTATCTCACCTGAACATCACCGCGATCGAGACCAATGATGGTGGACTGTACTCCTGCATTGCCTCCTCCTCTGTCGGATCTGTCAAGCACGCTGCCCGTCTCAACGTCTACGGCCTGCCTTACATCAGGACCATGTCTGAGAAGTCGGTGGTGGCCGGAGAGACCCTGGTTGTGCACTGCCCCGTCGCCGGATACCCCATCGACTCCATCGTCTGGAAGAAGAACAACCGCATGCTGCCCATCAACCGCCGTCAGACCGTCGAAGGAAATGGCACCCTCACCATCACCTCAGTCCAGCGCGCTGCCGACCAGGGGCGCTACACCTGCGTCGCTCGCAACATGCAGGGCTACACTGCACGCGGCAACCTCGACGTCAAAGTTATGGTGGTACCTCAAATCTTACCCTTCTCATTTCCGAGTGAGGTTCAGGAGGGGCAGTTGCTGCAAGTGTCGTGTGCCGTCACTAAGGGAGATGATCCCATATCCTTGCAGTGGTACAAAGATAATATGCCGCTGGAATCCTCTCCTCAGTTTGTTATCAACACCATACAGCCTAAGCTGTCCATACTGCTGCTCACGAGCGTGGGGGCCTCCCACAGTGGAGTGTATGCCTGCAAAGCTACTAACCCTGTGGGGGAGTCGTATGAAGAGAGCCCACTCTATGTCAATGTGGGGCCAGAGATCCTTCCCTTCTCGTTCCCTTCTGAAGTAAAGGAAGGGCAGCCAAGCCAGGTGCCCTGCACTGTCACTGAAGGGGATGAGCCCCTTACCATTCGGTGGTATAAGGATGACTTGCCTCTCTCCCCATCGCCGTCTGTTATGATAAACAAAATTGGATCCAAAATGAGCCTTTTGATATTGGCTGGTGTGGGGTACGAGGACTCGGGACTGTACGCCTGCGCTGCTTCCAACCTGGCGGGGGAAGCCAGGGTCCAGGCTGAATTGAGAGTCCAGGAGTCCCAGCTGCTGCAAATCCCTTGCACTGTTACCAAGGGTGATGATCCTGTCACCATTCAGTGGTACAAAAATATGGAGCCCATCATCTCTTCAGTGAATACCATAGTGAACACCATCAGCTCCCGCATGAGCCTGCTTATACTGAAGGACGTAGGCCATGACCACTCCGGAGTGTATGCTTGCACTGCGGTCAATATGGCCGGCGAGGCGCGAGTTGAGGCCGAGTTGAGAGTTCAGGTGGCTCCGGAAATTTTGCCGTTTAGTTTCCCCTCGGAGGTCCAGGAAGGCCAACTCCTACAAGTGGCCTGCACTGTCACAAAGGGCGATGATCCTGTCACCATCCAGTGGTTCAAAGATGACTTGCCATTGGTGTCCCAGTCGAACTTTATGATCAATTCTGTAGACTCTAAACTGAGCTTCCTGATACTGCGAGGTGTCGGGTTCGAGCACAGTGGTCTGTACGCTTGCTCGGCTGCCAACACCGCTGGGAACACTCGTGTTGATGCTGAGCTCAAAGTCCAGGTTCCCCCACGCTGGATTGTGGAGCCTGCCGACAAAGCCTTTGCTCTTGGATCTGATGCTCGACTTGAATGCAAGGCTGACGGCTTCCCCAAACCAAGTCTGGCATGGAAGAAGGCTGCTGGCCACAATCCCGGCGACTACCGTGACCTACCCACGGACAACCCCCACCTCCGCATGTCCCAGGACGGCACCCTCCATATCACCAACATTGCCAAGTCCCACGAAGGCTACTACCTCTGCGAGGCCAGCAACGGCATTGGAGCCAGTCTCTCTGCTGTCATCTACGTCAGGGTCCAAGCTCCTCCCCAGTTCCAAATCCAGTACCGCAACCAGACCGCCCAGCGAGGCACCGACGCCGTGCTCGAGTGCGAGGCTGAGGGCGAGACCCCCATTGGTATTGTCTGGAAGAAGGATGGCCAGAACGTGAAGCCTGATGAGGAAGTGAGGTACACCATCCGTGACGAACTCCGCGACGCCGGCATCCACAGCAGCCTGAGCATCAAGAAGACCGACCGCCCCGACTCGGCCACTTACACCTGCCTCGCCACCAACCCCTTCGGCAGCGCTGATACAAACATCAACCTCATTGTGCAAGAGATCCCTGAGCAACCCTCTGGTCTGAAGGTGCTGGACAAGACCGGCCGGTCCGTCGAGCTCTCCTGGACGCCCCCATACGACGGCAACAGCCCCATCACCCGCTACATTGTCGAGTACAAGCAGAGCAAACAGAACTGGGAAGATCAGAGTGAGCGCCTGATGGTATCGGACAGCAACGTCGCCGCCGTTCTGGACCTCCGCCCTGCCACCACCTACCACTTCCGTATCGTGGCCAAGAATGAGATCGGTAACAGCGAACCTTCACACACCGTCACCATCATCACGGCTGAGGAAGCACCCAGCGGTCCCCCACGGGACGTGCGCGTTGAGTACGTTGACCAGCATAGCCTCAAGATCACATGGAAACCTCCTCTTACTGAGGAATGGAATGGCGCCATCCAGGGATACCAGGCAACCACAGCTGTGATGATCGCAACACTCCTGCTGCTTACGGCTTATGTCGACGAGCCCCGACTCGCTGAACAGTCCATGAATGTCGGCTACCGCCTCGCCTCCAGCAACCGATCCTTCGTGTATGAAACTGTCGAGTTCAGCCAGGAAATTGGCCGAGAGCATCACCTCATCATCGGAGATCTCAACGTGTACACCGAATACGCCGTGGTAGTGTCAGCATTCAACAAGATCGGCTCTGGTCCCAAGTCTCCTGAAGCTCGTGCTTACACCAAGGAAGGCAAGCCCCAGCAACCTCCTCAGCACCGCCTCCAGGCTGTGGAGGTGGGGGGGGGGATAAGAGATATTCAACGGAGAATGCAGCTGCAACTCTGCACGCAGTCCAGTGTGCTGCACGACGCCCGGGACGTGACCTGCACCACCCTCACCTCCCAGACTATCCGCGTCGTGTGGTCCAGCCCACCCCTCGATACCGTGCAGGGCATGATCCAGGGCTACCGTGTCTTCTACGCTCCCTCTGATACTTGGTATGACGAGTCGACCATTGTTGCCAAGAACACCCAAGGCACCGACACCCTCCTCCACGGCCTCGACAAGTACACCAACTACACCCTACAGGTCCTGGCCTACACCAACGGCGGCGACGGCGTCAAGAGTCCTCCCATCCACTGCCACACCGACCAGGACATCCCCGAAGCTCCCACATCCGTGAAGGCCCTGGTCACCTCCGCCGAGAGTATCCTGGTATCCTGGCTCGCCCCTGACCGTCCCAACGGCGTCATTACGCAGTACACGGTGTACTTCAAGCAGCACGGCACTACTGACGACGAGGCCACTGTGCACCGCCTGTCCCCGACTCAACTCACCTTCGAAGCTAAGAACTTGGACCGTCAGCACGCTTACGTCTTCTGGGTCACCGCCTCCACCCTTGTTGGGGAGGGAGACAAGAGCGAGAGCGTCCACCTCAAACCCTCCGACAAAGTCCCTGCCAAGATCGCCTCTTTCGAGCGGGAATACATCGCTACATTCAAGGAAGACGTGACCCTCGCCTGCAAGGCCGTCGGCATCCCCAAGCCTGATGTTATGTGGTCAGTTCAGGGCAAGCCCTTCACAGAGACCGACAGGATCCGCATGCAGTCTGAGGGTTCTCTGCTCATCCGCGAGGTGTCCCGTGGGGACGCTGGAGAGTACACCTGCATGGTCGAGAACGCTTACGGCAAGGACATGGTCACCCACACGCTCCTCATCCAGGCTCCTCCTCACGCACCCGGCATTGAGATCGTNNNNNNNNNNNNNNNNNNNNTCGAGGTCAAGCTCAAACCTTCCACTGTGGACGACACAGCCCCCATCCACGGCTACACCCTGCACTACAAGCCTGAGTTCTCTGACTGGGAAACTGTTCAGGTCCCGGCCACGGCCCGCACCTTCACCGTAGAGCACCTGTGGTGTGGCTCCCGCTACCAGATCTACGCTGCCGCCTACAACAAGATCGGCACAGGAGAACCTTCTGACGTCCTCAGCAAGCGCACCAAGGGCAATAAGCCTGTCGTGCCCGACGTGTCTCGCTTTGTGGAAGTGTCCTCGACCTCTGTGTCGCTGCACCTCGATGCCTGGGGAGATGGTGGATGTCCTATCAACTACTTCGTCGTGGAATACAAGCCTAAGCACTCGAACGAATGGACCATCGCCAGCAACCAAGTGAAGCCCAAGGGCAACTACGCCATCATGGAACTGACCTCAGCCACCCGCTACAACCTCCGAGTGTCTGCCCACAACAACGCTGGCTTGTCCGTGGCCGAGTACGAGTGTGCCACCCTCACCGTCACCGGAGGTACTATTGCCCCCGCCCGAGAAGTGCCCCCCTTCGGCTCTGGTCAGTTGCCCCTGTACCTCAACCTGAACCTCATCGTTCCGATCGTGTCCGCCATTGTTGTTATTGTTCTGGCCATCGTCATCATCTGCTACCTGAAGGGACGGTCTGCACCTATCAAGGGGTACCTTGGCCTTAGCTG
>Proasellus_aragonensis_ ENA|HAEO01070148|HAEO01070148.1 TSA: Proasellus aragonensis, contig comp773184_c0_seq1
GTTGATACCACTGCTTGAAATGAAGCTTCGAAGCGACAATAGAAGTTTTGGATCCCCAACTTCAGCTTCGAAACGCCTCTTATTGCTGCTTCTTTTAAACCTTCGCGATTTTCTCGTCATTGCACAGTCTGGAAGGGGACCGGTCTTCTTGCACGAGCCACCACCGCAGTTGCATTTCTCCAATTCCACTGGAGTAATTTTGCCGTGTTCAGCTCACGGGACGCCCCCTCCGATTGTATCATGGCTCACGACTTCTGGAGAGGAGGTGGAAGACATCTCTGGAGTTAGGAAGATTCACACAAATGGGTCCTTGCATCTTCTTCCTTTTCCTCCTTCGGCGTACACTGCGTCTGTACATGCAACAACATACTCTTGCAAGGCTTCCTCTCCTGAGGGAACCGTGTTGTCAAGACCGGTCAGAGTTAGAGCAGTCGTTCGACAATACTACGAGGTTCAAGTATACGATGAATTCGTTATCAGTGGAAACACAGCTGTTTTGAAGTGTCACGTGCCATCCTTTGTAAGGGATTACGTCACAGTGACGTCATGGATTAGAGGCTCCG
>Proasellus_arthrodilus_ ENA|HAEQ01053089|HAEQ01053089.1 TSA: Proasellus arthrodilus, contig comp63981_c2_seq5
ATTCTTTATTTACCCAACTTAGAACCCGTTGCCAGTTCGTCGCCTGCCTTGACTAATAAAGAAAAAAGTCGAAGTTACGAAGCTCGAACTGAAACTGGATTTAGTTTGTTATGTGAAGCTCACGGACACCCTGTGCCAAGTTTCAGGTGGTACAAGTTCAGTGATAACGATCGAAAGAATGCTGTAGAATTAAACGAACGAGTGAAGCAGGTTGGCGGCACTTTGATCATCAGAGAAGCCAAAGTTGAAGATTCCGGAAAATACCTGTGCGTTGTCAATAATTCAGTAGGAGGAGAAAGTGTTGAGACTGTTCTTACCGTTACAGCTCCTCTTAGCGCCGAAGTCGAACCCAAAGTGCAAACAGTTGAATTTGGACGCCCTGCAACATTCACCTGCACATACAGTGGTAACCCAGTAACCTCTGTTGAGTGGTATAAGGATGGAATTGCCATTGGTCATAAGGATGCTGTTCTTAGAATTCAAAATGTAGGTCGAGAGGATAAAGGCATGTATCAGTGTTTTGTTAGAAATGACCAAGAATCTGCGCAAGGAATAGCAGAACTAAAGCTCGGTGGTAGATTTGAACCACCTCAACTCACCTGGAAATTTGCTGAAAAGACTCTTGAACGTGGACCTTCTGTTTTCTTGAAGTGTGTTGCTTCTGGTAACCCAACACCAGAAATCACATGGGAGCTTGATGGAGCAAGGTTAACAAATTCAGAAAGAATCCAAGTTGGACAGTATGTGACAGTCAATGGAGAAGTTGTTTCACATTTAAACATCTCGTCAGTTCACACCAATGATGGTGGACTTTACTCTTGCATTGCTTCTTCGACAGTTGGTTCAGTTCGGCACTCAGGGAGGCTCAATGTGTATGGCTTACCATATATCAGACCTATGGACAAAGTTGCAGTTGTAGCTGGAGAAAATATGGTTGTACATTGCCCTGTGGCTGGATATCCAATTGATTCTATCGTTTGGGAAATGAGTGGTCGAATGCTTCCTATCAATAGACGACAGAAGACTTACCCAAATGGAACTTTAATTGTTGAAGCTGTCCAAAGGTCTACCGACCAAGGCCGTTATACTTGTGTAGCTCGTAATTCACAAGGCTACACAGCTAGGGGCGACTTGGATGTTCAAGTAATGGCGCGGCCACAGGTACTTCCGTTCTCATTCCCTGATGAAGTAGAAGATGGGCAGTTGTTGCAAGTTTCTTGCATCGTTACTACTGGAGATGACCCAGTGACTATACAGTGGTTTAAGGATCATATTTTGCTTATGTCGAGTCCGGGTTTTGTCATTAATGACATTAATTCAAAAATGAGCCTGTTAATTTTAAATGATGTTGGTGCCAAGCACTCAGGCACTTACACATGCTCTGCAAATAATGTAGTTGGCACTGCTGAAACATCAGCCGTTCTGAGAGTATTAGTCCCTCCACGTTGGATTGTTGAACCTGCTGACAAAGCTTTCGCTTTGGGAAGTGATGCACATCTGGAATGTAAAGCTGATGGATTTCCTAAACCTAGTTTGTCCTGGAAGAAAGCTGCAGGAACCGTTCCTGGTGATTATCGCGATTTGGTTTCTGATAATCCCAACGTCCGAGTAACTGATGATGGAACTCTCAACATTGGGAACATTCAAAAGTCTCACGAGGGATATTACTTATGCGAAGCTAATAATGGAATTGGAATGGGTCTCTCTGCAGTTATTTACATCAGAGTTCAAGCTCCACCACAGTTCAAGATCCAATACAGAAATCAGACTGCCCGTAGAAATGAAGATGCTGTTCTGGAGTGTGAGGCTGAAGGCGAAACTCCCATTGGAATTTTGTGGAGTAAAGATAATGTAAACATCGACCCTAACAAGGAAACAAGATCCACAATTCACGAAGAGATGAATAGCAGTGGGGTGCACAGCAGCCTTAGTATCAAGACAACAGAACGCACAGATTCAGCCATTTACAGTTGTGTAGCTACAAACGCTTTCGGCAGCGCTGATACAAATATTAACCTGATTGTCCAAGAACGCCCTGAACAACCAGACAGTCTGAAAGTACTTGACAAAAGTGGCAGATCAGTGGAATTGTCCTGGACACCACCTTACGATGGCAATTCACCTATCAAAAGATATATTGTTGAATATAAACTTAGTAGACATAATTGGGAGACTGCTGGAGAGAAAATGATGGTTCCTGGAAATCAAAATATTGCTGCCGTCTTGGATTTGCGTCCCGCCACTACTTATCATCTCAGGATAGTCGCTAGAAATGAGCTCGGAGATTCGGACCCATCTGACACTGTTACCATAATCACAGCTGAAGAAGCCCCCTCTGGACCCCCAAGAGATCTGAAGGTTGAAGCTGTTGACAAAAATAGCCTGAGAGTCACTTGGAAGCCTCCTCTTAAGGAAGAATGGAATGGTGACATTCAAGGATACCAAGTAGGATACCGACTTGCCAGTTCAAATAGCAGCTTTGTTTATGAAACTGTCGAGTTTAGTAAAGAGCTTCGAAAAGACCATCACCTCATAATTTCTAACCTTAACATTTACACAAAATATGCAGTTGTTGTCTCTGCTTTTAATAAAGTAGGCCAAGGGCCTCGTAGTAAAGAGGTTGAAGCTTACACCGCCGAAGGAACTCCTCAAAAACCACCACAAGACGTCACCTGCACTACTTTAACATCCCAAACAATTCGGGTATCTTGGACTTCTCCTCCTCTATCAACTGTGCAAGGAATTATCAAAGGATATAAAGTTATTTATGGTCCTTCTGACCAATGGTATGATGAGGAAACTAAAGATACTAAGATCACAGGCTCAGTAGAAACTCACTTACATGGACTGCAAAAATACACAAACTACAGCCTCCAAGTTCTAGCTTTTACTTCGGGTGGGGAGGGAGTTCGATCATCGATTATTCGTTGTCAAACCGATCAAGATGTTCCTGGGCCACCAACTTCCGTCAAGGCTTTAGTAATGTCCGCTGAATCTATCTTGGTGTCATGGCTTCATCCTGAGCAACCAAATGGCATTATTACACAGTACACTGTATATTACAAAGAACATGGTAAAACAGATGCAGAGGCTCGTAATTTTAAGTTACCCCCATCACAATTAAGTTACGAAGCGACGGAACTCAAGAAAAAGGATGACTACGTCTTCTGGGTCACAGCCTCTACCTCCTTCGGGGAAGGAGAAAGTTCTCAACAAGTGTACCTTAAACCTTCGAGCAAAGTACCTGCTAAAATCGCTTCCTTTGATAATGAGTATCTGGCAACTTACAAGGAAGATGTGAAATTACAGTGCCAGGCTGTTGGCATTCCTGAACCAGATATCAGGTGGACTGTTCGTGGAGAACCTTTTACACCAAATGACAGAATGAGAAAGCTTCCAGAAGGATCTTTACTCATAAGAGAAGTATCTCGTGATGATGCCGGGGAATACACTTGTCATGTTGAAAATTCCTACGGACAAG
>Proasellus_assaforensis ENA|HAEP01073617|HAEP01073617.1 TSA: Proasellus assaforensis, contig comp578969_c0_seq1
TGTGGAAGAGCCTGAAAATAGAGTTGATTTTAGTAATTCGACTGGGGCGGCGCTCCATTGCTCCGTAAAAGGTCGCCCCCCTCCAACTATCATCTGGACTAGGGCCGAAGATGGAACTGCTGTTGGGGATTTTCCAGGTTTAAGAAAGGTTCTCTCCAATGGAACCCTAATGTTCCCACCCTTCCGGGCGGAAGACTATCGGCAAGAGGTTCATGCACAAGTCTACCGTTGCGTCGCT
>Proasellus_beticus_1 ENA|HAFL01034699|HAFL01034699.1 TSA: Proasellus beticus, contig comp100048_c0_seq24
AGTTACCACAATGAAATTGGGAGCCCGTTCAAGTATCTTAAACATTGAAGCTACCACTTACGGTCATGCGGGAAGTTACACTTGTGTAGCAACAAATCTGGCTGGAGAAGATAAAGTGTCAGCAGAATTGACAGTACATGTCCCTCCACGTTGGATTGTTGAACCAGCTGACAAAGCTTTCGCTTTGGGCAGTGATGCACATCTGGAATGTAAAGCTGATGGATTTCCTAAACCTAGTTTGTCCTGGAAGAAAGCTGCAGGAACTGTTCCTGGTGATTATCGCGATTTGGTTTCTGATAATCCCAATGTCCGAGTAACTGATGATGGAACTCTCAACATTGGGAACATTCAAAAGTCTCACGAAGGATATTATTTGTGCGAAGCTAATAATGGAATTGGAATGGGTCTCTCTGCAGTTATTTACATCAGAGTTCAAGCTCCACCACAGTTCAAGATCCAATACAGAAATCAGACTGCTCGAAGAAATGAAGATGCAGTTCTGGAGTGTGAGGCTGAAGGCGAAACTCCTATTGGAATTTTGTGGAGTAAAGATAATGTAAACATCGACCCTAACAAGGAAACAAGATCCACAATTCACGAAGAGATGAATAGTAGTGGGGTGCACAGCAGCCTTAGTATAAAAACAACGGAACGTGCAGATTCAGCCATTTATAGCTGTGTAGCTACAAACGCTTTCGGCAGCGCTGATACAAATATTAACCTGATTGTCCAAGAACGCCCTGAACAACCAGACAGTCTGAAAGTACTTGACAAAAGTGGCAGATCAGTGGAATTATCCTGGACACCACCTTACGATGGCAATTCACCTATCAAAAGATATATTGTCGAATACAAACTTAGTAGACATAATTGGGAAACTGCTGGTGAGAAAATGATGGTCCCTGGAAATCAAAATATCGCTGCCGTTTTGGATTTGCGCCCAGCCACTACTTATCATCTCAGGATAGTTGCTAGAAATGAGCTCGGAGATTCGGACCCATCTGACACTGTCACCATAATCACAGCTGAAGAAGCCCCGTCTGGACCCCCACGAGATCTGAAGGTTGAAGCCGTTGACAAAAATAGCCTGAGGGTCACTTGGAAGCCTCCTCTTAAGGAAGAATGGAATGGTGACATTCAAGGATACCAAGTTGGATATCGACTCGCCAGCTCCAACAGCAGCTTTGTTTATGAAACTGTTGAGTTTAGTAAAGAGCTTCGAAAAGACCATCACCTCATAATTTCTAACCTTAACATATACACCAAATATGCTGTTGTCGTCTCTGCATTCAATAAAGTAGGCCAAGGGCCCCGTAGTAAAGAAGTTGAAGCTTACACCGCCGAAGGAACTCCTCAAAAACCACCACAAGACGTCACCTGCACTACTTTAACATCGCAAACAATTCGGGTATCTTGGACTTCCCCTCCTCTATCAACTGTACAAGGAATTATCAAAGGATATAAAGTTATTTATGGTCCTTCTGACCAATGGTATGATGAGGAAACTAAAGACACTAAGATCACTGGCTCTGTTGAAACTCATTTACATGGACTACAAAAATACACAAACTACAGCCTCCAAGTTCTAGCTTTCACTTCTGGTGGGGAGGGAGTTCGATCACCAATTATTCGTTGTCAAACCGATCAAGATGTTCCCGGGCCACCAACTTTCGTCAAAGCTTTAGTAATGTCAGCTGAATCTATCTTGGTATCATGGCTTCATCCCGAGCAACCAAATGGCATTATTACACAGTACACCGTATATTACAAAGAACATGGTAAAACAGATGCAGAGGCTCGTAATTTTAAGTTACCCCCATCACAATTAAGTTACGAAGCTACGGAACTCAAGAAAAAGGATGACTACGTCTTTTGGGTGACGGCCTCTACCTCCTTTGGGGAAGGAGAAAGTTCTCAACAAGTGTATCTTAAACCTTCAAGCAAAGTGCCTGCTAAAATAGCTTCCTTTGATAATGAGTATCTGGCAACATACAAAGAAGATGTAAAATTACAGTGCCAGGCTGTTGGCATTCCTGAACCAGATATCAGGTGGACTGTTCGTGGAGAACCTTTTACACCAAATGACAGAATGAGAAAGCTTCCTGAAGGATCTTTACTCATAAGAGAAGTATCTCGTGACGATGCCGGTGAATATACTTGTCACGTAGAAAATTCCTACGGGCAAGACACTGTCACCCATGTTCTTTTAATTCAAGCACCTCCACATCCTCCAGAGATTCAGTTACTTTCTACTACTACAAACAGTATTGAAATAAAATTGAAACCATCAGTCGTTGACGATACCACTCCGATCCATGGCTACACAGTTTCTTACAAGCCTGAGTTTAGCGACCTAGAAACTGTTCAAGTAGCAGCATCTGCTCGAACTTACATCTTAGAAAACCTGTGGTGTGGATCAAGATATCAGATTTTTGCAAGAGCTTACAACAAAATTGGCACTGGTGAATCTTCAGAAACATTGAATACTCGAACCAAAGGAAAGAAACCAATCAGTCCTGATGTTAAGAACTTCGTTGAAGTCAGCTCATCTTCGATCACTTTACATTTGACAGCTTGGGACGATGGTGGATGCCCGATGAACTACTTCGTTGTTGAATATAGACCAAAGCACAAAAGTGACTGGATTATGGCCAGCAACCAAGTGCGCCCAACAGGAAATTATGTTATTATGGAGCTTACTCCAGCCACCCGATATAATTTGCGAATTTCGGCTCATAACAATGCTGGTTCTTCTGTTGCAGAGTATGATTGTGCTACACTTACTTTATCAGGAGCCACTCTGGCGCCAACTATACAAGAAGGTGGGCTTGCCTGGCTCCCTTCCTGGTGGCCCAACTGGTTTGATCTAAACATCTTGGTTCCTGCCATTGCTACAGTGGTGGTCATTATCGTTGGAATCATTGTGGTATGCGTAGCCGTCACTCGACGAAAGAACGGTATCAATAATGCCTTGCGGCTTCGAGAGGAAGTATACCAGCAGTACCAGTACAATGCGTCAATGCCACCTCCTTCTACTATGGATAAACGTCATCCTGCTTTCAGGGAGGAACTAGGCTACATTCCCCCTCCCAACCGGAAGTTGCCTCCTGTACCCGGTACCCAATACAACACTTGTGATCGCATTAAGAGAGGTGGTCTAATTGGGGGATACCCTCACGCCACTTGGGCACCCAGGAGGAATATGTATGAGGAACTTTCTCTTCACCCTTCACACACAAGAAGGATGCCACCACTTCCGGGGGCACCACCTCCTTTACCCGGCTCCCGGGAAACCTTAACTTCAGGAGGAGATGATGAAATCTGTCCCTACGCCACTTTCCACCTCTTAGGATTCCGTGAAGAAGTTGACCCTGCTCAGGCCGCTAATAATTTCCAGACATTCCCTCACCAAAATGGACATGGATCTAATGGGCCACTCTCTTCTAGAACTATGCCTCGACATGGATCTGGTAACTACTATTCATGCGTAAGTGGAGAATATGGACCCGGTGGGCGACCACCCAGCAGCACCTACTACTCCACAGTTCCAGGAGATCTGGCTGCCTCCATGATGAACAATTCAACCTTCTCCCCCACTTATGACGACCCGGCTCGTTCTGATGAAGAAAGTGAACAATATGGCGGCTCAACTTATTCAGGAGGAGGACCTTACGCTCGTGCCATTGATTCAGTCTCTCAATCAGGAACGGCTAAGCGTGCCATGGCAGACCAAGCTCGCAACAGTTGCCATGTCGGCCATGGTTCGCCTGAACCCCCACCGCCTCCACCTCCTCGTGATATGGACTCCTCCGGCGTTGGTTCTTCACTGAATGAATCAAACAATTCGACTTCCTCCAACCAATATTCAGAGGCGGAATGCGACCATGACCTTGTTACGCGCAACTATTTCTGGGCATTTTTCGATCCTCGAGAGTCGAGTCTAGTTATATTTTGTAGTTTAGGCTTATATCTACTTGGTAGATATAGGTATTTTTAGCTTAGCTATTTTCATTTTTATTACATTTTTTTAAAATT
>Proasellus_beticus_2 ENA|HAFL01058312|HAFL01058312.1 TSA: Proasellus beticus, contig comp87978_c0_seq1
GATCAGTCGCTTCCGTGGCACCGTCGGGAACAGCTGTGACGACCGTTCGTTGGGAGCTCCTAACGCAGTGGCTCCCTTTCCTTATCAGTAGTGTTTCTGACTCTTCCTTTTTCTTCTTCGCGATTGATAAGATGGTGGAAGATTTATTATGTTATTTAATGAGATTATTATAAACTTCACGATCGAAATAAACTTTATAATAGTTCGATTAATTAGTTTTCTTAGCGATATTGGCTAATTGGCGGTTTCAGACGATTAACTTTCAAATATGTTAGTGTGATTAGATTCTCCATGGAGCTTTTTGTGGTTAGGAAGTTTATTTGTTTAATCCTGGTTGTCTTTACCACTTCTGTTGTTGGAGTCTTGACACTTACTTTTCCACGAAGTGAATCCAGCTCCCGACCCCCCGGAGTCGTATTAAAAGGCCCTGTGTTGACATTCTCTCCACCGTCAAAGTTGAGCTTTAGTAACTCTACGGGGGCCTCTATCCCTTGCTCAGCAGGGGGATCTAACCCCACTCCAACAATATCATGGACCACTCATGATGGAAGACCTGTGCATACGGTTCCCGGAATTTTGGAAATGTCACCTAATGGTACTCTGGTATTTCCCCCCTTTGCCCCTCATCAGTATGACACCACAGTTCATGATGCTATGTTCAGATGTAAAGCGACGGCCCTCTCAGGTTCAGTCATATCTAGACCTGTCCAAGTTAGAGGAGTTGTAGTTGGTGATTATGAAGTTCAGGTTTATGACCAACTGGTTATGGTTGGTAACACTGGAGTTCTCAGGTGTTCGGTTCCGTCATACGTCACGGAGTACGTCACAGTGACGTCATGGTTACATGACTCTGCATTTAACATTTATCCATCACTTCATGGAGATGGAAAATATCATATGACGCCATCAGGAGAGCTTCTGGTACTGAACGTAGGACCTCAGGATGGGCACTCCCGATTTCAATGTAGGACACTTCATACTCTAACAGGAGCCACTCAGCTTTCAACTGCTCCAGCGAGGATCATTGTCACAGAACCGCAAGGGTCGGTGCCCCCTAGAATCAGTGAACGAGCCCCCCGCGTCACAGCAGCTGCGGGCAGTGATGTTATGCTCCCATGTGTGGCTCAAGGGCATCCATCGCCACAATACAGTTGGTATCATGGTTCAACTCCCGTCCATCAGTCAGAAAGAGCTTGGGCAGTTGGAGGTTCAATGGTTCTGGTAGGAGTAAGCAACGAAGATTCTGGAGAGTACCACTGCGTCGCTAACAACTCAGCCGGTACTTCCAGGTATACGACTCATCTCTCCATTTCAACTCATCTTTCTGTCCAGATTGATCCAAAAGAAATGGAAGTGGACTTCGGACGCAGCCTGGAACTCAATTGCCACATTTCTGGCCATCCTATTGATTCTGTAGCATGGTACAAGAACAGTGTGTTACTAAGACCCAACGGTCGCATTCGAATTCGGCCCAGAGAAGTTTTGCATATTTCACCTGTTGACAAATTGGATGCTGGAGTTTACCAGTGTGAAGCCAACTCCGGAGGTTCATTTGCCATTGATCAAGCTTACGTTAGTCTCGGAGCCCCCGCTCCATTGCTATCATATCGGTTCATCTCTCAGACATTGAAGCCTGGCCCTCTGGTGAGCTTGAAATGCATCGCATCTGGCACTCCGACTCCTCACATCTCCTGGACACTCGATGGCTTTCAGCTTTCTCAGTCGCACAGATACTTGATTGGTCAATATGTAACTGGGACCGGTGACGTCATAAGTCACGTGAACATAAGCTCCGTTCGCGTATCTGACGGTGGTTCCTATCGATGCGAAGCGTCAAACGTCGCTGGCTCGATTTCTCACCAAGCGAGGCTAAATATTTACGGACCACCGCAGATTCGTTCGATGGGTAGAGACTCTGCTGTTGCTGGGGAAAATTTCCATGTGACGTGCCCAGTCGGTGGGCATCCAATTGACAAAATCATATGGAAAAAAGATGGCTTTCGCTTACCAGCTAACCACCGTCAACGTGCGATGGCGAATGGCACTCTGGACATCATGAAAGTGAGCCGTGGCATTGACGACGGTATTTACTCTTGTACTGCGTTGGACAAACAAGGACGATCTCATACTCAGGCCCTAACTTTGAGTGTCATTGGTAAGTATAATATTGTATGTGCTAATATTAGGATCATTTATGCTTTATATATGTTTTTAATGATTTCTTAATATGCGATATAATTTTACCTTTTGTAGTTGGCCGCAGAGCTCGTCAGAAGCTAACGAGATTATTGATAGAAGGAATGAAATTGAAACGAAGTTATTCACCTAACATTTAATTCATTCATTTTATATTAATATTTAATACAATTTGTGTGAGAGTCGTTCCTATAACGACCTTTTTAACGATTATAGCGTCTCATGAAAAA
>Proasellus_cantabricus_1 ENA|HAER01019637|HAER01019637.1 TSA: Proasellus cantabricus, contig c21047_g1_i1
GGGGGGGGGGCGGCGCTCCATTGCTCCGTAAAAGGTCGCCCCCCTCCAACTATCATCTGGACAAGAGCTGAAGATGGAACTGCTGTTGGTGATTTTCCAGGTTTAAGAAAGGTTCTCTCCAATGGAACCCTCATGTTCCCACCCTTCCGGGCGGAAGACTATCGGCAAGAGGTTCATGCACAAGTCTACCGATGCGTCGCTTCTAACATCCACGGAACCGTATTGTCAAAGGATGTTCACGTGAGAGCAGTGGTTTCGCAGAATTACATCACTCGCGTTATAGACGAAGATGTATTGAGCGGAAATAGCGCACTTTTCAAATGTTTGATTCCTTCTTACGTTGCGGATTTTGTAACTGTTCAATCTTGGGTTGATTCCTCGGGGTCGAATCTGATGCCCGGAGTGGAACATGATGGGAAATACTTGGTCCTGCCTTCGGGAGAACTTCACATAAAATCAGTTACTCCCGAAGACGGTGAGAAAAGCTACAGCTGTCGCACCGTCCATCGTCTTACAGGAGAAACGCGCCTATCTGCTACTGCAGGAAGATTAGTCATCTCAGATCCGATCGGCACCAGCGGACCACGCCTTCCATCCGATGATAGGATGCACTCTATTACTAAGGAAGTTCACTCCCATTTCACTCTCCTCTGTCAGTGCCAGGCTTAT
>Proasellus_cantabricus_2 ENA|HAER01031358|HAER01031358.1 TSA: Proasellus cantabricus, contig c28498_g3_i1
CTGCTATTACAGTCAATGTCCCTCCACGTTGGATTGTTGAACCTGCTGACAAAGCTTTCGCTTTGGGCAGTGATGCACATTTGGAATGCAAAGCTGATGGATTTCCTAAACCTAGTTTATCCTGGAAGAAAGCTGCAGGAACCGTTCCTGGCGATTATCGCGATTTGGTATCTGATAATCCCAATGTTCGCGTAACTGATGATGGAACTCTCAACATTGGGAACATTCAAAAGTCTCATGAAGGATATTACTTATGCGAAGCTAATAATGGAATTGGAATGGGTCTCTCTGCAGTTATTTACATCAGAGTTCAAGCTCCACCACAGTTCAAGATCCAATATAGAAATCAGACTGCTCGTAGAAATGAAGATGCTGTTCTGGAGTGTGAGGCTGAAGGCGAAACTCCCATTGGAATTTTGTGGAGTAAAGATAACGTAAACATCGACCCTAATAAGGAAACAAGATCCACAATTCACGAAGAGATGAATAGCAGCGGGGTGCACAGCAGCCTCAGTATAAAGACAACAGAACGCGCAGATTCATCCATTTACAGTTGTGTAGCTACAAATGCTTTCGGCAGTGCGGACACAAATATTAACCTGATTGTCCAAGAACGCCCTGAACAACCGGACAGTCTGAAAGTACTTGACAAAAGTGGCAGATCAGTGGAATTGTCCTGGACACCACCTTATGATGGCAATTCACCTATCAAAAGATATATTGTTGAATATAAACTTAGTAGACATAATTGGGAGACTGCTGGAGAGAAAATGATGGTACCTGGAAATCAAAATATTGCTGCCGTTTTGGATTTGCGCCCCGCCACTACTTATCATCTCAGAATAGTTGCTAGAAATGAGCTCGGAGATTCGGACCCATCTGACACTGTTACCATAATCACAGCTGAGGAAGCCCCCTCTGGACCCCCACGAGATCTGAAGGTTGAAGCCGTTGACAAAAATAGCCTGAGGGTCACTTGGAAGCCTCCTCTTAAGGAAGAATGGAATGGTGACATTCAAGGATACCAAGTAGGATACCGACTGGCCAGTTCAAACAGCAGCTTTGTTTACGAAACTGTTGAGTTTAGTAAAGAGCTTCGAAAAGACCATCACCTCATAATTTCTAACCTTAATATTTACACAAAATATGCAGTTGTTGTCTCTGCTTTCAATAAAGTAGGCCAAGGGCCCCGTAGTAAGGAGGTTGAAGCTTTCACTGCCGAAGGAACTCCTCAAAAGCCACCACAAGATGTCACCTGCACTACTTTAACATCCCAAACAATTAGGGTATCTTGGACTTCTCCTCCTCTATCAACTGTGCAAGGAATTATCAAAGGATATAAAGTTATTTATGGTCCTTCTGACCAATGGTATGATGAGGAAACTAGAGACACTAAGATCACAGGCTCAGTTGAAACTCATTTACATGGATTGCAAAAATACACAAACTATAGCCTAATAGTTCTAGCTTTTACTTCGGGTGGAGAGGGAGTTCGATCATCAATTATTCGTTGTCAAACCGATCAAGATGTTCCTGGGCCACCAACTTCCGTCAAGGCTTTAGTAATGTCAGCTGAATCTATCTTGGTGTCATGGCTTCATCCTGAGCAACCAAATGGCATTATAACACAGTACACCGTATATTACAAAGAACATGGTAAAACAGATGCAGAGGCTCGTAATTTTAAGTTACCCCCATCACAATTAAGTTACGAAGCGACGGAACTCAAGAAAAAGGATGACTACGTCTTCTGGGTGACAGCCTCTACCTCCTTTGGAGAAGGAGAAAGTTCTCAACAGGTGTATCTTAAACCTTCAAGTAAAGTACCTGCTAAAATTGCTTCCTTTGATAACGAGTATCTGGCAACATACAAAGAAGATGTGAAATTACAGTGCCAGGCTGTTGGCATTCCTGAACCAGATATCAGGTGGACTGTTCGTGGAGAACCTTTTACACCAAATGACAGAATGCGAAAGCTTCCTGAAGGATCTTTACTCATAAGAGAAGTATCTCGTGATGATGCCGGGGAATACACTTGTCATGTTGAAAATTCCTACGGGCAAGACACTGTCACCCATGTTCTTTTAATTCAAGCGCCTCCACATCCTCCAGAGATTCAGCTACTTTCTACGACAACAAACAGTATTGAAATAAAATTGAAACCATCTGTCGTTGATGAAACCGCTCCAATCCATGGTTACACAGTTTCTTACAAGCCTGAATTTAGTGACCTAGAAACTGTTCAAGTCGCAGCATCTGCTCGAACATACATCTTAGAAAACCTGTGGTGTGGATCAAGATATCAGATTTTTGCTAGAGCTTACAACAAAATTGGCACTGGTGAACCTTCAGAAACATTGAATACCCGAACCAAAGGAAAGAAACCAATCAGCCCTGATGTTAAGAACTTTGTTGAAGTGAGCTCATCTTCAATCACTTTACATTTAACAGCTTGGGACGATGGTGGATGCCCAATGAACTACTTCGTTGTTGAATATAGGCCAAAGCACAAAAGTGACTGGATTATGGCCAGCAATCAAGTGCGCCCTACGGGAAATTATGTTATTATGGAGCTGACTCCTGCCACCCGATATAATTTGCGAATATCGGCTCACAACAATGCTGGTTCTTCTGTTGCGGAATATGATTGTGCTACACTTACTTTATCAGGAGCCACTCTGGCGCCAACAATACAAGAAGGTGGGCTTGCCTGGCTCCCTTCCTGGTGGCCCAACTGGTTTGATCTAAACATCTTGGTTCCTGCCATCGCTACAGTGGTGGTCATTATCGTTGGAATCATTGTGGTATGCGTAGCCGTCACTCGACGAAAGAACGGTATCAATAATGCCTTGCGGCTTCGAGAGGAAGTATATCAGCAGTATCAGTACAATGCATCCATGCCACCTCCTTCTACTATGGATAAACGTCATCCTGCCTTCAGGGAGGAACTAGGCTATATTCCCCCTCCCAACCGGAAATTGCCTCCTGTACCCGGTACCCAATACAACACCTGTGATCGCATTAAGAGAGGTGGTCTAATTGGGGGATACCCTCACGCCACTTGGGCTCCCAGAAGGAATATGTATGAGGAACTTTCTCTTCACCCTTCACACACACGAAGGATGCCACCACTTCCGGGGGCACCACCTCC
>Proasellus_cavaticus ENA|HAES01049774|HAES01049774.1 TSA: Proasellus cavaticus, contig comp59183_c0_seq4
GGTACGCTGGAGAAGAGCAATCTGTTCCTCCGCGTTGGATTGTTGAGCCTGCTGACAAAGCTTTTGCTTTGGGCAGTGACGCACACTTAGAATGCAAAGCTGATGGATTTCCTAAACCTAGTTTGTCATGGAAAAAAGCTGCAGGAACCGTCCCTGGTGATTATCGTGATTTGGTATCGGATAACCCCAACATTCGTGTGACTGACGATGGAACTCTTAACATAGGGAACATTCAAAAATCCCACGAAGGTTATTACTTATGTGAAGCTAATAACGGAATTGGAATGGGTCTCTCTGCAGTTATTTATATCAGAGTGCAAGCTCCTCCACAGTTCAAGATCCAATACAGAAATCAAACTGCTCGTCGAAACGAAGATGCTGTTCTGGAGTGTGAGGCTGAAGGCGAAACTCCCATCGGTATTTTGTGGAGTAAAGATAATGTAAACATTGACCCTAACAAGGAAACTAGATACACAATTCATGAAGAGATGAATAGCAGCGGGGTGCACAGCAGCCTTAGCATTAAGACAACTGAACGAGCAGATTCGGCAATTTACAGCTGTGTAGCCACTAACGCTTTTGGAAGTGCAGATACAAACATCAACCTGATTGTTCAAGAGCGCCCCGAACAGCCAGACAGTCTGAAAGTACTTGACAAAAGTGGCAGATCTGTGGAATTGTCTTGGACGCCACCTTACGATGGCAATTCACCTATCAAAAGATACATTGTTGAATATAAACTAAGTAGACATAATTGGGAGACTGCTGGTGAGAAAATGATGGTTCCTGGAAATCAAAACATCGCTGCCGTTTTGGATTTACGTCCTGCTACTACTTACCATCTCAGGATTGTTGCCAGAAATGAGCTCGGAGATTCGGATCCCTCAGACACTGTTACCATAATCACTGCTGAAGAAGCCCCTTCTGGTCCTCCACGAGACTTGAAAGTTGAAGCTGTTGATAAAAATAGCCTTAGGGTCACCTGGAAACCTCCTCTTAAGGAAGAATGGAATGGAGACATTCAGGGATATCAAGTTGGATACCGACTTGCCAGCTCAAATGGCAGTTTTGTATATGAGACAGTCGAATTCAGCAAAGAACTTCGAAAAGACCATCACCTCATCATTTCTAACCTAAACATTTACACAAAATATGCTGTTGTTGTCTCTGCTTTCAATAAAGTGGGCCAAGGACCTCGTAGTAAAGAGATCGAAGCTTATACTGCTGAAGGAACTCCTCAAAAATCACCCCAAGACGTCACTTGCACTACTTTAACTTCCCAAACAATTAGAGTATCTTGGACTTCTCCTCCTCTGTCAACTGTCCAAGGAGTTATCAAGGGTTATAAGGTCATTTATGGCCCATCTGACCAGTGGTATGATGAGGAAACCAAGGACACTAAGATCACAGGTTCAGTTGAAACTCATTTGCATGGACTGCAAAAATACACAAACTACAGTCTCCAGGTTCTTGCTTTCACTTCTGGTGGAGAAGGTGTTCGATCATCTATTATTCGTTGTCAAACTGATCAAGATGTTCCTGGGCCACCAACATCTGTCAAGGCTTTAGTCATGTCAGCTGAGTCTATTTTGGTATCATGGCTTCATCCTGAGCAACCAAATGGCATTATTACTCAGTACACTGTTTACTACAAAGAACATGGGAAAACTGATGCGGAGGCTCGCAATTTCAAATTGCCGCCATCGCAATTAAGCTATGAAGCGACGGAACTTAAGAAAAAGGATGACTATGTCTTTTGGGTAACAGCCTCAACTTCTTTTGGTGAGGGAGAAAGTTCTCAACAAGTGTATCTTAAACCTTCGAGCAAAGTACCTGCAAAAATTGCTTCCTTTGACAATGAATATTTGGCTACATATAAGGAGGATGTGAAGTTGCAGTGTCAAGCAGTTGGCATTCCCGAACCAGACATCAGGTGGACTGTTCGTGGAGAACCTTTTACACCAAATGACAGAATGCGAAAGCTTCCTGAAGGCTCTTTACTAATAAGAGAAGTATCACGTGACGATGCTGGGGAATACACTTGTCACGTTGAAAATTCCTATGGTCAAGACACTGTCACCCATGTTCTTTTAATTCAAGCACCTCCGCACCCTCCAGAGATTCAGTTACTTTCTACGACAACAAACAGCATTGAAATAAAATTGAAACCATCTGTCGTTGATGAATCCGCTCCTATCCACGGCTACACAGTTTCTTACAAGCCTGAGTTTAGTGATTTAGAAACTGTTCAAGTTGCAGCATCTGCTAGAACGTACATATTAGAGAACCTGTGGTGTGGATCAAGATATCAGATCTTTGCTAGAGCTTACAACAAAATTGGCACTGGTGAACCTTCCGAAACTTTGAACACTCGAACCAAAGGAAAGAAACCAATCAGTCCTGATGTTAAGAATTTTGTTGAAGTGAGCTCATCTTCTATCACTTTACATTTAACAGCTTGGGATGATGGTGGATGTCCAATGAACTACTTTGTTGTTGAATATAGACCAAAACATAAAAGTGACTGGATCATGGCCAGCAACCAAGTACGCCCTACTGGAAATTATGTTATTATGGAGCTGACTCCTGCCACTCGATACAACTTGCGAATATCCGCTCACAACAACGCAGGTTCTTCTGTTGCCGAGTATGATTGCGCTACCCTTACTTTATCTGGAGCCACTCTAGCGCCAACTATACAAGAAGGTGGGCTCGCCTGGCTCCCTTCCTGGTGGCCCAACTGGTTTGACCTAAACATCTTGGTTCCCGCCATCGCTACAGTGGTGGTCATTATCGTTGGAATCATAGTGGTATGCGTAGCTGTCACTCGACGAAAGAACGGTATCAATAATGCCTTGAGGCTCCGAGAGGAAGTTTATCAGCAGTATCAGTACAATGCTTCAATGCCGCCTCCTTCTACTATGGATAAGCGCCATCCTGCCTTCAGAGAGGAACTGGGCTATATTCCCCCTCCTAACCGGAAGCTCCCCCCTGTACCTGGTACCCAATACAACACATGTGATCGCATCAAGCGAGGTGGTCTGATAGGGGGATACCCTCATGCCACTTGGGCACCCAGAAGGAACATGTACGAGGAACTTTCTCTTCACCCTTCACACACTAGAAGAATGCCACCACTTCCGGGGGCACCACCTCCTTTACCAGGCTCCCGGGAAACGTTAACTTCAGGAGGAGATGACGAAATCTGCCCCTACGCCACTTTCCACCTCTTAGGATTCCGTGAAGAAGTTGACCCTGCTCAGGCTGCTAATAACTTCCAGACATTCCCTCATCAAAATGGACACGGTTCCAATGGACCACTCTCTTCTAGAACTATGCCACGACATGGATCTGGTAACTACTATTCTTGCGTTAGTGGAGAATATGGACCTGGAGGGCGACCACCCAGCAGCACCTACTACTCCACTGTCCCAGGAGATTTGGCTGCTTCCATGATGAACAATTCAACCTTCTCCCCCACCTATGATGACCCAGCTCGGTCCGACGAAGAAAGCGAACAATATGGCGGCTCAACTTACTCTGGAGGAGGGCCTTATGCTCGTGCCATTGACTCTGTCTCTCAATCAGGAACAGCTAAGCGTGCCATGGCAGACCAAGCTCGCAACAGTTGCCATGTTGGCCATGGGTCGCCTGAACCACCACCTCCACCACCTCCTCGTGATATGGACTCATCTGGCGTCGGTACTACGTTGAATGAATCTAACAACTCCACTTCCTCCACCCAATACTCTGAGGCAGAATGCGACCATGACCTTGTACAGAGGAACTATGGAGTGAAGACTCCACGGAGCACAGAAGAAATGCGAAAGCTACTCGACAAAAACGAAGCAGCCGCCCGCATTCAAAGTGGAGGCCTAAAGATGATTAACAATGAAATGAATGTTTAAAGAGTATTTTGGAAGGCCAAACCCATTTTAGTCTTCTGTGCCATAACCAATTAATCTAACTCTTGATCATTTTTTGTTTCCACTCTCCGTCTCGTTAGTAGGATATCTTGGTCGGATATAGCATTTTATAAACAAAGTCGTCTTCTTCCCATCATCCTATAAAGTCAATTGGGGAGGAGTCCTACCATCTGAAATAACTGTCTTAATTAGTTCAGTCATAATTTATTAATGATGACGTAATGACACTACTAATGCTATGTCAATTACTGTCATTTACTTAATTTATTTCCCAATCAACGTATATGTTTGATTTATGATGTTCGAATTGCAGTTGAACGGGATAGGAAACATACGTTAGCCGTAGATTATATCTTTAT
>Proasellus_coiffaiti_ ENA|HAEU01053516|HAEU01053516.1 TSA: Proasellus coiffaiti, contig comp60798_c1_seq1
AATTCAGCAAGGAACTTCGAAAAGACCATCACCTCATTATTTCTAACCTCAATATTTACACAAAATATGCTGTTGTTGTTTCTGCTTTCAACAAAGTTGGCCAAGGACCTCGTAGTAAAGAGGTGGAAGCTTACACTGCTGAAGGAACTCCTCAAAAGCCACCACAGGATGTCACCTGCACTACTTTGACATCGCAAACAATTCGGGTGTCTTGGACTTCTCCACCCCTGTCAACTGTTCAAGGAGTTATTAAGGGATATAAAGACATTTATGGTCCTTCTGACCAATGGTATGATGAGGAAACTAAAGACACTAAGATCACAGGCTCTGTTGAAACTCATTTGCATGGACTACAAAAATACACAAATTACAGTCTCCAGGTTCTTGCTTTTACTTCGGGTGGGGAAGGAGTTCGATCATCTATTATTCGTTGCCAAACCGATCAAGATGTTCCTGGGCCACCAACATCTGTCAAAGCTTTAGTTATGACAGCTGAATCAATTTTGGTATCATGGCTTCACCCTGAGCAACCAAATGGCATTATAACTCAGTACACTGTTTACTACAAAGAACATGGGAAAACTGATGCAGAAGCTCGCAATTTCAAATTACCACCATCGCAATTAAGCTACGAAGCGACAGAACTCAAGAAAAAGGATGACTATGTTTTCTGGGTAACTGCCTCAACTTCTTTTGGAGAGGGAGAAAGTTCTCAGCAAGTGTATCTGAAACCTTCGAGCAAAGTTCCGGCAAAAATTGCTTCTTTTGACAATGAATATTTGGCAACTTACAAAGAGGATGTGAAGTTGCAGTGCCAGGCAGTTGGCATTCCAGAACCAGATATCAGGTGGACTGTTCGTGGAGAACCATTTACACCAAATGATAGAATGCGAAAGCTTCCTGAAGGCTCTCTACTAATAAGAGAAGTATCTCGTGATGATGCTGGGGAATACACTTGTCATGTTGAAAATTCCTACGGGCAAGACACTGTCACCCATGTTCTTTTAATTCAAGCACCTCCACATCCTCCCGAAATTCAGTTACTTTCCACGACAACAAATAGCATCGAAATAAAATTGAAACCCTCTGTTGTTGATGAAACCGCTCCTATTCATGGCTACACAGTTTCTTACAAGCCTGAATTCAGTGACTTAGAAACAGTTCAAGTTGCAGCATCTGCCAGAACTTACATCTTAGAAAACCTGTGGTGTGGATCAAGATATCAAATCTTTGCTAGAGCTTACAACAAAATTGGCACTGGAGAACCTTCAGAAACTTTGAACACTCGAACCAAAGGAAAGAAGCCAATCAGTCCTGATGTTAAGAATTTTGTTGAAGTGAGTTCATCTTCTATCACTTTACACTTAACAGCTTGGGACGATGGTGGATGCCCGATGAACTACTTCGTTGTTGAATATAGACCAAAGCACAAAAGTGACTGGATAATGGCAAGCAACCAAGTGCGCCCTACTGGGAATTATGTTATTATGGAGTTGACTCCTGCAACCCGATACAATTTACGAATATCTGCTCACAACAACGCTGGTTCTTCTGTTGCTGAGTATGATTGCGCTACCCTTACTTTATCAGGAGGTACTATTGCGCCCGCCAAGCTATGCCTGAGCCAGAACC
>Proasellus_coxalis_ ENA|HAET01010815|HAET01010815.1 TSA: Proasellus coxalis, contig comp18083_c0_seq1
TTTATCTTATTGATAACACATAGGTAATACTGGTTTACCATTTCATTCAATTGTGAAAAATAAATTGGCAGCGAGTGAACAGAAAGTGATTTTAGTGTAGTTTTAACTTTTGCTGCCACGAGTCCCTTCCCCCCACTTCCCTAATAATGGGAATTGTTCGGCAGAAGATGGATAAACTGTGGTTGACAAGTGCCATTACCTTGCTATTGCTCATCGGCATCCTCTCCATTGGAAAAGCCACTGCTGAGGAAAGTGGCCCTGTGATAGTGGAGGAGCCGGAAAATAGAGTTGACTTTAGTAATTCTACGGGAGCGGCGCTCCACTGCTCTGTGAAAGGCCGCCCCCCTCCAACAATCATCTGGACAAGGGCTGAAGACGGAACTGCTGTTGGTGATTTTCCAGGCTTACGAAAGGTTCTCTCCAATGGAACCCTTATGTTCCCACCCTTCCGAGCGGAAGACTACCGCCAAGAGGTCCACGCTCAAGTTTACCGTTGCGTTGCTTCCAATATCCACGGGACCGTATTGTCAAAGGATGTTCACGTGAGAGCAGTTGTTTCTCAGGACTACGAGGTCGACGTCTATAAGGAGCAAGCCATCAAAGGAAATTCGGCTTTATTTAAATGCGTGATTCCTTCTTTTGCCACTGATTTCGTTAAAGTATCGGGTTGGCTTTCAAACACCGGAGATGTTTACCAGCCAACAGATAATTATGATGGAAAATATTTGGTCCTGCCTTCGGGAGAACTACACATAAAATCCGTAACTCCTGAAGACGGCGAGAAAAGCTACAGCTGTCGGACAGTCCATCGTCTCACAGGAGAAACTCGCCTTTCGGCTACTGCAGGAAGATTAGTCATCTCAGGTGGGATGGCCATGGGCCCCCCAAAGATCCCCCGCAGACTTGTCGAACACTTTCTTTCACGCGCAGGAAGTTCACTGTCCTTGTTTTGTGAAGCACAGGCTCATCCT
>Proasellus_ebrensis_1 ENA|HAEW01088010|HAEW01088010.1 TSA: Proasellus ebrensis, contig c67964_g1_i1
AATTGATAACACATAGGTAGCCTAGTGAAAACATTTCATTCAGTGGTAAAAATCAATATTTGTGGCAGTGATTTTAGTGTAGCTAATTTTTTGCTACCACGGATCCCTTCCCCCCAATTTCCCAAATAATGGGAATTGTTCGGCAGAAGATGGATAACCTGTGGTTGACTAGTGCCATTACGTTACTTTTGCTCATCGGATCCCTCTCCACTGGAAAAGCCACTGCTGAAGAAAGTGGTCCTGTGATAGTGGAAGAGCCAGAAAATAGAGTTGACTTTAGTAATTCCACGGGGGCGGCGCTCCATTGTTCCGTAAAAGGTCGCCCCCCTCCAACTATCATCTGGACAAGGGCTGAAGATGGAACTGCTGTTGGTGATTTTCCAGGTTTAAGAAAGGTTCTCTCCAATGGAACCCTCATGTTCCCACCCTTCCGGGCGGAAGACTATCGGCAAGAGGTTCATGCACAAGTCTACCGATGCGTCGCTTCTAACATCCACGGAACCGTATTGTCAAAGGATGTTCACGTGAGAGCAGTTGTTTCTCAAAATTATGCCATGAGAGTCCATGACGAAGATGTTCTGGTCGGTAATTC
>Proasellus_ebrensis_2 ENA|HAEW01020565|HAEW01020565.1 TSA: Proasellus ebrensis, contig c21144_g1_i1
CCGAATCATCAACTGCTATTACAGTCAATGTCCCTCCACGTTGGATTGTTGAACCTGCTGACAAAGCTTTCGCTTTAGGCAGTGATGCACACTTGGAATGCAAAGCTGATGGATTTCCTAAACCTAGTTTATCCTGGAAGAAAGCTGCAGGAACCGTTCCTGGCGATTATCGCGATTTGGTATCTGATAATCCCAACGTTCGCGTAACTGATGATGGAACTCTCAACATTGGGAACATTCAAAAGTCTCATGAAGGATATTACTTATGCGAAGCTAATAATGGAATTGGAATGGGTCTCTCTGCAGTTATTTACATCAGAGTTCAAGCTCCACCACAGTTCAAGATCCAATATAGAAATCAGACTGCCCGTAGAAATGAAGATGCTGTTCTGGAGTGTGAGGCTGAAGGCGAAACTCCCATTGGAATTTTGTGGAGTAAAGATAACGTAAACATCGACCCTAATAAGGAAACAAGATCCACAATTCACGAAGAGATGAATAGCAGCGGGGTGCACAGCAGCCTCAGTATAAAGACAACAGAACGCGCAGATTCATCCATTTACAGTTGTGTAGCTACAAATGCTTTCGGCAGTGCGGACACAAATATTAACCTGATTGTTCAAGAACGCCCTGAACAACCGGACAGTCTGAAAGTGCTTGACAAAAGTGGCAGATCAGTGGAATTGTCCTGGACACCACCTTATGATGGCAATTCACCTATCAAAAGATATATTGTTGAATATAAACTTAGTAGACATAATTGGGAGACTGCTGGAGAGAAAATGATGGTACCTGGAAATCAAAATATTGCTGCCGTTTTGGATTTGCGCCCCGCCACTACTTATCATCTCAGAATAGTTGCTAGAAACGAGCTCGGAGATTCGGACCCATCTGACACTGTTACCATAATCACAGCTGAAGAAGCCCCCTCTGGACCCCCACGAGATCTGAAGGTTGAAGCAGTTGACAAAAATAGCCTGAGGGTCACTTGGAAGCCTCCTCTTAAGGAAGAATGGAATGGTGACATTCAAGGATACCAAGTAGGATACCGACTTGCCAGTTCAAACAGCAGCTTTGTTTACGAAACTGTCGAGTTTAGTAAAGAGCTTCGAAAAGACCATCACCTCATAATTTCTAACCTTAATATTTACACGAAATATGCAGTTGTTGTCTCTGCTTTCAATAAAGTAGGCCAAGGGCCCCGTAGTAAAGAGGTTGAAGCTTACACTGCCGAAGGAACTCCTCAAAAACCACCACAAGATGTCACCTGCACTACTTTAACATCCCAAACAATTCGTGTATCTTGGACTTCTCCTCCTCTATCAACTGTGCAAGGAATTATCAAAGGATATAAAGTTATTTATGGTCCTTCTGACCAATGGTATGATGAGGAAACTAGAGACACTAAGATCACAGGCTCAGTTGAAACTCATTTACATGGATTGCAAAAATACACAAACTATAGCCTGATAGTTCTAGCTTTTACTTCGGGTGGAGAGGGAGTTCGATCATCCATTATTCGTTGTCAAACCGATCAAGATGTTCCTGGGCCACCAACTTCCGTCAAGGCTTTAGTAATGTCAGCTGAATCTATCTTGGTGTCATGGCTTCATCCTGAGCAACCAAATGGCATTATAACACAGTACACCGTATATTACAAAGAACATGGTAAAACAGATGCAGAGGCTCGTAATTTTAAGTTACCCCCATCACAATTAAGTTACGAAGCGACGGAACTCAAGAAAAAGGATGACTACGTCTTCTGGGTGACAGCCTCTACCTCCTTTGGAGAAGGAGAAAGTTCTCAACAGGTGTATCTTAAACCTTCGAGTAAAGTACCTGCTAAAATTGCTTCCTTTGATAACGAGTATCTGGCAACATACAAAGAAGATGTGAAATTACAGTGCCAGGCTGTTGGCATTCCTGAACCAGATATCAGGTGGACTGTTCGTGGAGAACCTTTTACACCAAATGACAGAATGCGAAAGCTTCCTGAAGGATCTTTACTCATAAGAGAAGTATCTCGTGATGATGCCGGGGAATACACTTGTCATGTTGAAAATTCCTACGGGCAAGACACTGTCACCCATGTTCTTTTAATTCAAGCGCCTCCACATCCTCCAGAGATTCAGCTACTTTCTACGACAACAAACAGTATTGAAATAAAATTGAAACCATCTATCGTTGATGAAACCGCTCCAATCCATGGTTACACAGTTTCTTACAAGCCTGAATTTAGTGACCTAGAAACTGTTCAAGTGGCAGCATCTGCTCGAACATACATCTTAGAAAACCTGTGGTGTGGATCAAGATATCAGATTTTTGCTAGAGCTTACAACAAAATTGGCACTGGTGAGCCTTCAGAAACATTGAATACCCGAACCAAAGGAAAGAAACCAATCAGCCCTGATGTTAAGAACTTTGTTGAAGTGAGCTCATCTTCAATCACTTTACATTTAACAGCTTGGGACGATGGTGGATGCCCAATGAACTACTTCGTTGTTGAATATAGGCCAAAGCACAAAAGTGACTGGATTATGGCCAGCAATCAAGTGCGCCCTACGGGAAATTATGTTATTATGGAGCTGACTCCTGCCACCCGATATAATTTGCGCATATCGGCTCACAACAATGCTGGTTCTTCTGTTGCGGAATATGATTGTGCTACACTTACTTTATCAGGAGCCACTCTGGCGCCAACAATACAAGAAGGTGGGCTTGCCTGGCTCCCTTCCTGGTGGCCCAACTGGTTTGATCTAAACATCTTGGTTCCTGCCATCGCTACAGTGGTGGTCATTATCGTTGGAATCATTGTGGTATGCGTAGCCGTCACTCGACGAAAGAACGGTATCAATAATGCCTTGCGGCTTCGAGAGGAAGTATATCAGCAGTATCAGTACAACGCATCCATGCCACCTCCTTCTACTATGGATAAACGTCATCCTGCCTTCAGGGAGGAACTAGGCTATATTCCCCCTCCCAACCGGAAATTGCCTCCTGTACCCGGTACCCAATACAACACTTGTGATCGCATTAAGAGAGGAGGAGATGATGAAATCTGCC
>Proasellus_escolai_ ENA|HAEV01023251|HAEV01023251.1 TSA: Proasellus escolai, contig comp59947_c1_seq1
GGTATCAACGCAGAGTACTTTACTATTTTTTTTTTTTTCGCAGGTGGTACAAGTTCAGTGATACCGATCGAAAGAATGCTGTAGAATTAAACGAACGAGTGAAGCAGGTCGGTGGCACTTTGATCATCAGAGAAGCCAAAGTTGAAGATTCCGGGAAATATCTGTGCGTCGTCAATAATTCAGTGGGTGGAGAAAGTGTTGAGACTGTTCTAACCGTTACAGCTCCTCTCAGTGCCGAAGTTGAACCCAA
>Proasellus_grafi ENA|HAEX01037574|HAEX01037574.1 TSA: Proasellus grafi, contig c28634_g2_i1
GAATAGTTGCTAGAAATGAGCTCGGAGATTCTGACCCATCTGACACTGTTACCATAATCACAGCAGAAGAAGCCCCCTCTGGACCCCCACGAGATCTGAAGGTTGAAGCCGTTGACAAAAATAGCCTGAGGGTCACTTGGAAGCCTCCTCTTAAGGAAGAATGGAATGGTGACATTCAAGGATACCAAGTAGGATACCGACTTGCCAGTTCAAACAGCAGCTTTGTTTACGAAACTGTTGAGTTTAGTAAAGAGCTACGAAAAGACCATCACCTCATAATTTCTAACCTTAACATTTACACAAAATATGCAGTTGTTGTCTCTGCTTTCAACAAAGTAGGCCAAGGGCCCCGTAGTAAAGAGGTTGAAGCTTACACTGCCGAAGGAACTCCTCAAAAACCACCACAAGATGTCACCTGCACTACTTTAACATCCCAAACAATTCGGGTATCTTGGACTTCTCCTCCTCTATCAACTGTGCAAGGAATTATCAAAGGATATAAAGTTATTTATGGTCCTTCTGACCAATGGTATGATGAGGAAACTAGAGACACTAAGATCACAGGCTCTGTTGAAACTCATTTACATGGACTGCAAAAATACACAAACTACAGCCTGATTGTTCTAGCTTTTACTTCGGGTGGAGAAGGAGTTCGATCATCGATTATTCGTTGTCAAACCGATCAAGATGTTCCTGGGCCACCAACCTCCGTCAAGGCTTTAGTAATGTCAGCTGAATCTATCTTGGTGTCATGGCTTCATCCTGAGCAACCAAATGGCATTATAACACAGTACACCGTATATTACAAAGAACATGGTAAAACCGATGCAGAGGCTCGTAATTTTAAGTTACCCCCATCACAATTAAGTTACGAAGCGACGGAACTCAAGAAAAAGGATGACTACGTCTTCTGGGTGACAGCCTCTACCTCCTTTGGAGAAGGAGAAAGCTCTCAACAGGTGTATCTTAAACCTTCGAGCAAAGTACCTGCTAAAATTGCTTCCTTTGATAACGAGTATCTGGCAACATACAAAGAAGATGTGAAATTACAGTGCCAGGCTGTTGGCATTCCTGAACCTGATATCAGGTGGACTGTTCGTGGAGAACCTTTTACACCAAATGACAGAATGCGAAAGCTTCCTGAAGGATCTTTACTCATAAGGGAAGTATCTCGTGACGATGCCGGGGAATACACTTGTCATGTTGAAAACTCATATGGGCAAGACACTGTCACCCATGTTCTTTTAATTCAAGCGCCTCCACATCCTCCAGAGATTCAGTTACTTTCTACGACAACAAACAGTATTGAAATAAAATTGAAACCTTCTGTCGTTGATGAAACCGCTCCAATCCATGGCTACACAGTTTCTTACAAGCCTGAATTTAGTGACCTGGAAACAGTTCAAGTAGCAGCATCTGCTCGAACATACATCTTAGAAAACCTGTGGTGTGGATCAAGATATCAGATTTTTGCTAGAGCTTACAACAAAATTGGCACTGGTGAACCTTCAGAAACATTGAATACTCGAACCAAAGGAAAGAAACCAATCAGCCCTGATGTTAAGAACTTTGTTGAAGTGAGCTCATCTTCAATCACTTTACATTTAACAGCTTGGGACGATGGTGGATGCCCGATGAACTACTTCGTCGTTGAATATAGGCCAAAGCACAAAAGTGACTGGATTATGGCCAGCAATCAAGTGCGCCCTACAGGAAATTATGTTATTATGGAGCTGACTCCTGCCACCCGATATAATTTGCGAATATCGGCTCACAACAATGCTGGTTCTTCCGTTGCGGAGTATGATTGTGCTACACTTACTTTATCAGGAGCCACTCTGGCGCCAACAATACAAGAAGGTGGGCTTGCTTGGCTCCCTTCCTGGTGGCCCAACTGGTTTGATCTAAACATCTTGGTTCCTGCCATCGCTACAGTGGTGGTCATTATCGTTGGAATCATTGTGGTATGCGTAGCCGTCACTCGACGAAAGAACGGTATCAATAATGCCTTGCGGCTTCGAGAGGAAGTATATCAGCAGTATCAGTACAATGCATCAATGCCACCTCCTTCTACTATGGATAAACGTCATCCTGCCTTCAGGGAGGAACTAGGCTATATTCCACCTCCCAACCGGAAATTACCTCCTGTACCCGGTACCCAATACAACACTTGTGATCGCATTAAGAGAGGAGGAGATGATGAAATCTGCCCCTACGCCACTTTCCACCTCTTAGGATTCCGTGAAGAAGTTGACCCTGCTCAGGCCGCTAATAACTTCCAGACATTCCCCCACCAAAATGGACATGGCTCTAATGGACCACTCTCTTCTAGAACTATGCCGCGTCACGGGTCTGGAAACTACTATTCTTGTGTGTCTGGTGATTATACATGCGGGCATTCCTCGCATGAAGGAGGTCAAAGTCAATGCACAGAACAGTCTGGTCATCAGCCTCGACATGGATCTGGTAATTACTATTCTTGCGTTAGTGGAGAATATGGACCTGGAGGGCGACCACCCAGCAGCACCTACTACTCCACCGTTCCAGGAGATCTGGCTGCCTCCATGATG
>Proasellus_granadensis_1 ENA|HAEY01035721|HAEY01035721.1 TSA: Proasellus granadensis, contig comp60880_c0_seq2
GGTTGTACATTGCCCTGTGGCGGGATATCCAATTGATTCTATCGTTTGGGAAATGAGTGGGCGAATGCTTCCAATCAATCGACGACAAAAGACTTACCCAAATGGAACTTTAATTGTTGAAGCTGTCCAAAGGTCTACTGATCAAGGCCGCTATACTTGTGTAGCTCGTAATTCTCAAGGCTACACAGCTAGAGGCGACTTGGATGTTCAAGTAATGGGTAGGTTAAAAAGTTATTTTGTTAAGATTTAACTTAAAATATGGTTTAGAAATCAACCACTTCAAAAACTATAAAAATAACTTTGTTCTTTACAGTGTTACCCGTACTCTGCGTTG
>Proasellus_granadensis_2 ENA|HAEY01094409|HAEY01094409.1 TSA: Proasellus granadensis, contig comp247420_c0_seq1
ATGATGGAACTCTCAACATTGGGAACATTCAAAAGTCGCACGAAGGATATTATTTGTGTGAAGCTAATAATGGAATTGGAATGGGTCTCTCGGCAGTTATATACATCAGAGTTCAAGCTCCACCACAGTTCAAGATCCAATACAGAAATCAGACTGCTCGTAGAAATGAAGATGCAGTTCTGGAGTGTGAGGCTGAAGGCGAAACTCCCATTGGAATTTTGTGGAGTAAAGACAATGTAAACATCGACCCTAACAAGGAAACGAGATCCACAATTCACGAAGAGATGAACAGCAGTGGGGTGCACAGCAGCCTTAGTATAAAGACAACAGAACGCGCAGATTCAGCCATTTACAGCTGTGTAGCTACAAACGCTTTCGGCAGCGCTGATACAAATATTAACCTGATTGTCCAAGAACGCCCTGAACAGCCGGACAGTCTGAAAGTACTTGACAAAAGTGGCAGATCAGTGGAGTTGTCCTGGACACCACCTTACGATGGCAATTCACCTATCAAAAGATATATTGTCGAATACAAACTTAGTAGACGTAAGTTCCATCAGTTGTGAAATAATTGAAAGTTTTTTTAAAGAAATTTAAGCGTCAAGAGACTGAATTGATTACACTAATAGTGAATGTTTTTGTACTTTATAGCCTATGCGTTTTAATATTTATAAGAACATTGTATGTTTTTACTTATAAACAATGAGCACGTCTTATATTGGATAGATATATGTTGCACATTGGATGCAAGTACAACTGTGCTGTACAGCCTCATGGCTCGCCATGATAGTAGCTTTGTGCAAAATGGCAGGGAGAAACCAGGACAACAAACTAATGATTTTGCAATGGTTCCCTTATGCAGTATGTCGTGTGCATATGAATGAAGAAATACTTTGAGAGATAACACAACAGTCACTAAAGAATGGATACGATAGTTGCTCAGCCATGAAATTATGGTGTGCATTCCTGAAGAGGAATTTGAGGAAAGCT
>Proasellus_granadensis_3 ENA|HAEY01096490|HAEY01096490.1 TSA: Proasellus granadensis, contig comp268072_c0_seq1
AGTGGAAACCCAGTCACCTCTGTTGAGTGGTATAAGGATGGAATTGCCATTGGCCATAAAGATGCTATTCTTAGGATTCAAAATGTCGGTCGAGAGGATAAAGGAATGTATCAGTGTTTTGTTAGAAATGACCAAGAATCTGCTCAAGGAATAGCAGAACTAAAGCTCGGTGGTAGATTTGAACCACCTCAACTAACCTGGAAATTTGCTGAAAAAACTCTTGAACGTGGACCTTCTGTTTTTTTGAAGTGTGTCGCTTCTGGTAACCCAACACCAGAAATCACATGGGAGCTTGATGGAGCAAGATTAACAAATTCAGAAAT
>Proasellus_hercegovinensis ENA|HAEZ01094482|HAEZ01094482.1 TSA: Proasellus hercegovinensis, contig comp96352_c1_seq3
TTATCTATTTGATAACACATAGGTAATACATTTATACCATTTCATTCAGTTGTGAAAGAAAAATCGGCAGCGAGTGAACAGTGATTTTAGTGTAGCTTAATTTTTTGCTGCCACGGGTCCCTTCCCCCCACTTCCCAAATAATGGGAATTGTTCGGCAGAAGATGGATAAACTGTGGTTGACAAGTACCATTACCTTGCTATTGCTCATCGGACTCCTCTCCATTGGAAAAGCCACTGCTGAGGAAAGTGGTCCTGTGATAGTGGAGGAGCCGGATAATAGAGTTGACTTTAGTAATTCTACGGGGGCGGCACTCCACTGCTCTGTGAAAGGCCGCCCCCTTCCAACTATCATCTGGACTAGGGCTGAAGACGGAACTGCTGTTGGTGATTTTCCAGGCTTACGAAAGGTTCTCTCCAATGGGACCCTTATGTTCCCACCCTTCCGAGCGGAAGACTACCGTCAAGAGGTTCATGCCCAAGTTTACCGATGCGTTGCTTCCAATATCCACGGAACCGTATTGTCAAAGGATGTTCACGTGAGAGCAGTTGTGCCCCAAAATTATATCGTGGATGTTAGCTTAGCGAATGTGATAAGAGGAAACTCAGCGCTTTTGAAATGTAACATTCCATCCTTCGTCGCCGACTACGTCAGCGTTTCGTCATGGGTAATCGATGAAGGAGCATCGTTTTTTCCTTCCAAATCTTACGATGGAAAATATTTGGTCCTGCCTTCGGGAGAACTACACATAAAATCCGTAACTCCTGAAGACGGTGAGAAAAGCTACAGCTGTCGGACCGTCCATCGCCTTACGGGAGAAACACGCCTTTCGGCTACTGCAGGAAGATTAGTCATCTCAGTTCCCGCTGGAAGTTCTTCGCCCCTTTTATCCGATGACGATCGCTACAAGAGACGATCTCACTCCACCCATTCTAACGTCACTCTTAACTGCAATGCTCAGGCCGATCCGCCTCCAAGTTACAGGTGGTACAAATTCAGTGACAACGATAGAAAGAATGCAGTGGAATTAAACGAACGAGTGAAGCAGGTGGGCGGTACATTGATCATCAGAGAAGCCAAAGTCGAAGATTCTGGGAAATACCTGTGTGTTGTCAATAACTCTGTTGGAGGGGAAAGTGTCGAGACTGTTCTAACTGTTACAGCTCCTCTAAGTGCTGAAGTTGAGCCAAAGGTTCAAACAGTAGAATTTGGGCGTCCTGCTACATTCACCTGCACGTATAGTGGAAACCCAGTCACCTCCGTTGAGTGGTATAAAGATGGAGCTGCCATTGGTCATAAGGATGCTGTCCTTAGGATTCAGAATGTAGGACGAGAAGATAAGGGAATGTATCAGTGTTTTGTTAGAAATGACCAAGAATCTGCGCAAGGAATTGCTGAGCTGAAGCTTGGCGGAAGATTTGAACCACCTCAACTAACATGGAAATTTGCTGAAAAGACTCTCGAACGTGGACCTTCTGTTTTCTTGAAGTGTGTTGCATCTGGTAACCCAACACCAGAAATTACCTGGGAACTAGACGGTGCAAGATTAACAAATTCAGAAAGAATCCAAGTTGGTCAGTATGTGACAGTCAATGGGGAAGTTGTTTCCCATTTAAACATCTCATCAGTTCATACTAATGACGGTGGCCTTTACTCTTGCATTGCTTCATCAACTGTTGGTTCTGTTCGGCATCCGGGAAGACTTAATGTTTATGGCTTACCCTACATCAGACCAATGGACAAAGTTGCAGTGGTAGCTGGAGAAAATATGGTTGTGCACTGCCCTGTGGCTGGATATCCTATTGATTCTATCGTTTGGGAAATGAGTGGGCGAATGCTTCCTATTAACCGTCGACAGAAAACTTATCCTAACGGAACTCTAATCGTTGAAGCTGTACAAAGGTCTACCGACCAAGGTCGCTACACTTGCGTTGCTCGTAATTCACAAGGCTACACAGCCAGAGGAGACTTGGATGTTCAAGTAATGGAACCACCTCGTATTAGACCATTTAGTTTTGAAAATGAACTTTTATCGGGAAAAGACACCCAAATGGTGTGTTATGTCCCAGATGGAGATACTCCAATCACTATTCGATGGTATTTCCATGGACACCCTGTTTCCCACTCGATGGGGGTTACAACAATGAAATTGGGAGCCCGTTCGAGCATTTTAAACATTGAAGCTGCCACTTATGGCCATGCGGGAAGTTACACTTGTGTCGCTACTAATCTCGCAGGAGAAGATAAAGTGTCTGCGGAATTGACAGTACATGTTTCCTCCACGTTGGATTGTTGAGCCCGCTGATAAAGCTTTTGCTTTAGGCAGTGACGCACACCTGGAATGCAAAGCTGATGGATTTCCTAAACCCAGCTTGTCTTGGAAAAAAGCTGCAGGAACTGTCCCTGGTGATTATCGCGACTTGGTTTCTGATAATCCCAACGTTCGAGTAACTGATGATGGAACTCTCAACATTGGAAACATTCAGAAGTCTCACGAAGGATATTATTTATGTGAAGCTAATAACGGAATTGGAATGGGACTATCTGCTGTTATTTACATCAGAGTTCAAGCTCCACCTCAATTCAAGATCCAATATAGGAATCAGACGGCTCGTAGAAACGAAGATGCTGTTCTGGAGTGTGAGGCGGAAGGTGAAACTCCAATTGGTATTTTGTGGAGTAAAGATAATGTCAATATCGACCCTAACAAGGAAACTAGATACACGATTCACGAAGAGATGAATAGTAATGGAGTGCACAGCAGCCTAAGTATAAAGACAACTGAACGCGCAGATTCAGCCATTTACAGCTGTGTTGCTACCAATGCTTTTGGTAGTGCAGATACAAATATTAACCTGATCGTCCAAGAACGCCCTGAACAGCCAGACAGTCTGAAAGTACTAGACAAAAGTGGCAGATCTGTTGAATTGTCCTGGACGCCGCCTTACGATGGCAATTCACCTATCAAAAGATACATTGTCGAATATAAACTTAGTAGACATAATTGGGAAACTGCTGGAGAGAAAATGATGGTTCCGGGAAACCAAAACATTGCTGCAGTATTGGATTTGCGCCCCGCTACTACTTACCATCTCAGGATTGTTGCTAGAAATGAGCTTGGAGATTCGGATCCTTCGGATACTGTCACCATAATCACTGCTGAAGAAGCCCCTTCTGGTCCTCCACGAGATCTGAAAGTTGAAGCTGTTGACAAAAATAGCCTGAGAGTCACCTGGAAGCCGCCTCTCAAAGA
>Proasellus_ibericus_1 ENA|HAFA01003155|HAFA01003155.1 TSA: Proasellus ibericus, contig comp5697_c0_seq1
ATCATATGACGCCATCAGGAGAGCTCCTGGTTCTCAACGTAGGACCTCAGGATGGACACTCCAGATTTCAGTGTAGGACTCTTCATACTCTTACAGGAGCAACTCAGCTATCAACTGCTCCTGCGAGGATCATTGTCACAGAACCGCAAGGGTCTGTGCCCCCTAGAATCAGTGAACGAGCCCCCCGCGTCACAGCTGCAGCGGGCAGTGATGTAATGCTCCCATGCGTGGCTCAAGGGCACCCATCGCCACAATACAGTTGGTATCATGGGTCAACTCCCGTCCATCAATCAGAACGAGCTTGGGCAGTAG
>Proasellus_ibericus_2 ENA|HAFA01005468|HAFA01005468.1 TSA: Proasellus ibericus, contig comp11085_c0_seq1
TTCAGTCCCTCCACGTTGGATTGTTGAACCTGCTGACAAAGCTTTTGCTTTGGGCAGTGATGCACATCTGGAATGTAAAGCTGATGGATTTCCTAAACCTAGTTTGTCCTGGAAGAAAGCTGCAGGAACTGTTCCTGGTGATTATCGCGATTTGGTATCTGATAATCCCAACGTCCGAGTAACTGATGATGGAACTCTCAACATTGGGAACATTCAAAAGTCTCACGAGGGATATTACTTATGCGAAGCTAATAATGGAATTGGAATGGGTCTCTCTGCAGTTATTTACATCAGAGTTCAAGCTCCACCACAGTTCAAGATTCAATACAGAAATCAGACTGCCCGTAGAAACGAAGATGCTGTTCTGGAGTGTG
>Proasellus_ibericus_3 ENA|HAFA01057631|HAFA01057631.1 TSA: Proasellus ibericus, contig comp71027_c1_seq2
GCGAATATCGGCTCACAACAATGCTGGTTCTTCTGTTGCTGAGTATGATTGTGCTACACTTACTTTATCAAGAGCCACTCTGGCGCCAACTATACAAGAAGGGGGGCTTGCCTGGCTCCCTTCCTGGTGGCCTAACTGGTTTGATCTAAACATCTTGGTTCCTGCCATCGCTACAGTGGTGGTCATTATCGTTGGAATCATTGTGGTATGCGTAGCCGTCACTCGACGAAAGAACGGTATCAATAATGCCTTACGGCTTCGAGAGGAAGTATATCAGCAGTATCAGTACAATGCATCAATGCCACCTCCTTCTACTATGGATAAACGTCATCCTGCCTTCAGGGAGGAACTAGGTTATATTCCCCCTCCAAACCGGAAGTTGCCTCCTGTACCTGGTACCCAATACAACACTTGTGATCGCATTAAGAGAGGTGGTCTAATTGGGGGATACCCTCATGCCACTTGGGCACCCAGAAGAAACATGTATGAGGAACTTTCTCTTCACCCTTCACACACAAGAAGGATGCCACCGCTTCCAGGGGCACCACCTCCTTTACCAGGCTCCCGGGAAACCTTAACTTCAGGAGGAGACGATGAAATCTGCCCCTACGCCACTTTCCATCTCTTAGGATTCCGCGAAGAAGTTGACCCTGCTCAGGCTGCTAATAACTTCCAGACATTCCCCCACCAAAATGGACATGGCTCTAATGGACCCCTCTCTTCTAGAACTATGCCTCGACATGGATCTGGTAATTACTATTCATGCGTTAGTGGAGAATATGGACCTGGTGGGCGACCACCCAGCAGCACCTACTACTCCACCGTTCCAGGAGATCTGGCTGCCTCCATGATGAACAATTCAACCTTCTCCCCCACTTATGATGATCCAGCTCGTTCTGATGAAGAAAGTGAACAATATGGTGGCTCAACTTACTCAGGAGGAGGACCTTACGCTCGGGCCATTGATTCTGTCTCTCAATCAGGAACGGCTAAGCGTGCCATGGCAGACCAAGCTCGCAACAGTTGCCATGTGGGCCATGGTTTGCCTGAACCTCCACCGCCTCCACCTCCTCGTGATATGGACTCATCCGGCGTTGGTTCTTCGTTAAATGAATCTAACAATTCCACTTCCTCCAACCAATATTCAGAGGCAGAATGTGACCATGACCTTGTTACACGCAACTATGGAGTGAAGACTCCACGTAGCACAGAAGAAATGCGAAAGCTGCTCGACAAAAACGAAGCCGCCG
>Proasellus_jaloniacus_ ENA|HAFB01019938|HAFB01019938.1 TSA: Proasellus jaloniacus, contig comp33352_c0_seq1
TGCTTGCTAAAATTGCTTCCTTTGATAATGAGTATCTGGCAACATACAAAGAAGATGTAAAATTACAGTGCCAGGCTGTTGGCATTCCTGAACCAGATATCAGGTGGACTGTTCGTGGAGAACCTTTTACACCAAATGACAGAATGAGAAAGCTTCCTGAAGGATCTTTACTCATAAGAGAAGTATCTCGTGACGATGCCGGTGAATATACTTGTCACGTGGAAAATTCCTATGGGCAAGACACTGTCACCCATGTTCTTTTAATTCAAGCACCTCCACATCCTCCTGAGATTCAGTTACTTTCTACGACTACAAACAGTATTGAAATAAAATTGAAACCATCAGTCGTTGACGATACCACTCCGATCCATGGCTACACAGTTTCTTACAAACCTGAGTTTAGTGACCTAGAAACTGTTCAAGTAGCAGCATCTGCTCGAACTTACATCTTAGAAAACCTGTGGTGTGGATCAAGATATCAGATTTTTGCTAGAGCTTACAACAAAATTGGCACTGGTGAACCTTCAGAAACATTGAATACTCGAACCAAAGGAAAGAAACCAATCAGTCCTGATGTTAAGAACTTCGTTGAAGTCAGCTCATCTTCGATCACTTTACATTTGACAGCTTGGGACGATGGTGGATGCCCGATGAACTACTTCGTTGTTGAATATAGGCCAAAGCACAAAAGTGACTGGATTATGGCCAGCAACCAAGTGCGCCCAACAGGAAATTATGTTATTATGGAACTTACTCCAGCCACCCGATATAATTTGCGAATTTCGGCTCATAACAATGCTGGTTCTTCTGTTGCAGAGTATGATTGTGCTACACTTACTTTATCAGGAGCCACTCTGGCGCCAACTATACAAGAAGGTGGGCTTGCCTGGCTCCCTTCCTGGTGGCCCAACTGGTTTGATCTAAACATCTTGGTTCCTGCCATTGCTACAGTGGTGGTCATTATCGTTGGAATCATTGTGGTATGCGTAGCCGTCACTCGACGAAAGAACGAGGAAGTATACCAGCAGTACCAGTACAATGCGTCAATGCCACCTCCTTCTACTATGGATAAACGTCATCCTGCTTTCAGGGAGGAACTAGGCTACATTCCCCCTCCCAACCGGAAGTTGCCTCCTGTACCCGGTACCCAATACAACACTTGTGATCGCATTAAGAGAGGTGGTCTAATTGGGGGATACCCTCACGCCACTTGGGCACCCAGGAGGAATATGTATGAGGAACTTTCTCTTCACCCTTCACACACAAGAAGGATGCCACCACTTCCGGGGGCACCACCTCCTTTACCAGGCTCCCGGGAAACCTTAACTTCAGGAGGAGATGATGAAATATGTCCCTACGCCACTTTCCACCTCTTAGGATTCCGTGAAGAGGTTGACCCTGCTCAGGCCGCTAATAATTTCCAGACATTCCCTCACCAAAATGGACATGGATCTAATGGACCACTCTCTTCTAGAACTATGCCTCGACATGGATCTGGTAATTACTATTCATGCGTTAGTGGAGAATATGGACCTGGTGGGCGACCACCCAGCAGCACCTACTACTCCACAGTTCCAGGAGATCTGGCTGCCTCCATGATGAACAATTCAACCTTCTCCCCCACTTATGACGACCCTGCTCGTTCTGATGAAGAAAGTGAACAATATGGTGGCTCAACTTATTCAGGAGGAGGACCATACGCTCGTGCCATTGATTCAGTCTCTCAATCAGGAACGGCTAAGCGTGCCATGGCAGACCAAGCTCGCAACAGTTGCCATGTCGGCCATGGTTCGCCTGAGCCCCCACCGCCTCCACCTCCTCGTGATATGGACTCCTCCGGTGTTGGCTCTTCGCTGAATGAATCAAACAATTCGACTTCCTCCAACCAATATTCAGAGGCGGAATGCGACCATGACCTTGTTACGCG
>Proasellus_karamani_1 ENA|HAFC01023217|HAFC01023217.1 TSA: Proasellus karamani, contig comp41364_c0_seq1
CTGCAGGAAGATTAGTCATCTCAGTTCCCGTTGGAAGTTCTTCGCCCCTTTTATCCGATGACGATCGCTACAAGAGACGATCTCACTCCACCCATTCTGACGTCACTCTTAACTGCAATGCTCAGGCCGACCCGCCTCCAAGTTACAGGTGGTACAAATTCAGTGACAATGATAGAAAGAATGCTGTAGAATTAAACGAACGAGTGAAGCAGGTGGGTGGTACATTGATCATCAGAGAAGCCAAAGTCGAAGATTCTGGGAAATACCTTTGTGTTGTCAATAACTCTGTTGGAGGGGAAAGTGTCGAGACTGTTCTAACTGTTACAGCTCCTCTAAGTGCTGAAGTTGAGCCAAAGGTTCAAACAGTAGAATTTGGACGCCCTGCTACATTCACCTGCACATATAGTGGAAACCCAGTTACCTCCGTTGAGTGGTATAAGGATGGAGCTGCCATTGGTCATAAGGATGCTGTCCTTAGGATTCAGAATGTAGGGCGTGAAAATAAGGGAATGTATCAGTGTTTTGTTAGAAATGACCAAGAATCTGCTCAAGGAATTGCTGAACTGAAGCTCGGCGGAAGATTTGAACCGCCTCAGTTAACATGGAAATTTGCTGAAAAGACTCTCGAACGTGGACCTTCTGTGTTCTTGAAGTGTGTTGCATCTGGTAACCCAACACCAGAAATCACCTGGGAGCTAGACGGTGCAAGATTAACAAATTCTGAAAGAATTCAAGTTGGTCAGTATGTGACAGTCAATGGAGAAGTTGTTTCCCATTTAAACATCTCGTCAGTTCATACTAATGACGGTGGCCTTTACTCTTGTATTGCTTCATCAACTGTTGGTTCTGTTCGTCATTCCG
>Proasellus_karamani_2 ENA|HAFC01069090|HAFC01069090.1 TSA: Proasellus karamani, contig comp77290_c1_seq2
CTTTAGGCAGTGACGCACACCTTGAATGCAAAGCTGACGGATTTCCTAAACCTAGCTTGTCTTGGAAAAAAGCTGCAGGAACTGTCCCTGGTGATTACCGCGACTTGGTTTCGGATAATCCTAACGTTCGAGTAACTGACGATGGAACTCTCAACATTGGAAACATTCAGAAGTCTCACGAAGGATATTATTTATGTGAAGCTAATAACGGAATTGGAATGGGACTATCTGCTGTTATTTACATCAGAGTTCAAGCTCCACCTCAATTCAAGATCCAATATAGAAATCAGACGGCTCGTAGAAATGAAGATGCTGTTCTGGAGTGTGAGGCGGAAGGCGAAACTCCCATTGGTATATTATGGAGTAAAGATAATGTCAATATCGACCCAAACAAGGAAACTAGATACACGATTCACGAAGAGATGAATAGTAATGGAGTGCACAGCAGCCTAAGTATAAAGACAACTGAACGTGCAGATTCAGCCATTTATAGCTGTGTTGCTACCAATGCTTTTGGCAGTGCAGATACAAATATTAACCTGATTGTTCAAGAACGCCCTGAACAGCCAGACAGTCTGAAAGTACTTGACAAAAGTGGCCGATCTGTTGAATTGTCCTGGACACCACCTTATGATGGAAATTCACCTATCAAAAGATACATTGTCGAATATAAACTTAGTAGACATAATTGGGAAACTGCTGGAGAGAAAATGATGGTTCCCGGAAACCAAAACATTGCTGCAGTATTGGATTTGCGACCTGCCACTACTTACCACCTCAGGATTGTTGGTAGAAATGAGCTTGGAGATTCAGATCCTTCGGATACAGTCACCATAATCACTGCTGAAGAAGCCCCATCTGGTCCACCGCGAGACTTAAAAGTTGAAGCCGTTGACAAAAATAGCCTGAGAGTCACATGGAAGCCGCCTCTCAAAGAAGAATGGAATGGAGACATTCAAGGATATCAAGTAGGATACCGACTTGCCAGTTCAAACAGTAGCTTTGTATACGAAACTGTCGAGTTCAGCAAAGAGCTTCGAAAAGACCATCACCTAATAATTTCTAACCTAAACATTTACACAAAATATGCTGTTGTTGTTTCTGCTTTCAATAAAGTGGGCCAAGGACCTCGTAGTAAAGAGGTTGAAGCTTACACTGCAGAAGGAACTCCTCAAAAACCACCACAAGATGTCACCTGCACTACTTTAACATCCCAAACCATTCGAGTGTCTTGGACTTCCCCACCGTTGTCAACTGTTCAAGGAGTTATTAAAGGATATAAAGTCATTTATGGTCCTTCTGACCAGTGGTATGATGAAGAAACCAAAGACACTAAGATTACTGGCTCAGTTGAAACTCATTTGCATGGACTGCAGAAATATACAAACTATAGTCTCCAGGTTCTAGCTTTTACTTCGGGAGGGGAAGGAGTTCGATCATCGATTATCCGCTGTCAAACCGATCAAGATGTTCCTGGGCCACCAACATCAGTCAAGGCCTTGGTTATGTCTGCTGAATCTATTTTGGTGTCATGGCTTCATCCTGAGCAACCAAATGGTATTATAACTCAATACACTGTTTACTACAAAGAACATGGGAAAACAGATGCAGAGGCTCGCAATTTCAAATTACCACCATCACAGTTAAGCTATGAAGCGACTGATCTTACGAAAAAGGATGACTACGTCTTTTGGGTGACCGCCTCTACTTCTTTTGGGGAAGGAGAAAGTTCTCAACAAGTGTATCTTAAACCTTCAAGCAAAGTTCCGGCCAAAATTGCTTCTTTCGACAATGAATATCTGGCTACATACAAAGAAGATGTGAAGCTGCAGTGCCAGGCAGTGGGCATTCCCGAGCCTGATATCAGGTGGACTGTTCGTGGAGAACCTTTTACGCCAAATGACAGAATGCGAAAGCTTCCTGAAGGGTCTTTACTTATAAGAGAAGTATCTCGTGATGATGCTGGTGAATACACTTGTCACGTTGAAAACTCCTACGGGCAAGACACTGTCACCCATGTTCTTTTAATTCAAGCTCCTCCTCATCCTCCGGAGATTCAGTTACTTTCAACGACAACAAACAGCATAGAAATAAAATTAAAGCCTTCTGTTGTTGATGAAACTGCTCCCATCCATGGCTACACAGTTTCTTACAAGCCTGAATTTAGTGACTTAGAAACTGTGCAAGTAGCAGCATCTGCGAGGACGTACATTTTGGAAAATCTGTGGTGTGGTTCAAGATATCAGATCTTTGCTAGAGCTTACAACAAAATTGGTACTGGCGAACCTTCGGAAACATTGAACACACGAACCAAAGGAAAGAAACCAATCAGCCCTGATGTTAAAAATTTTGTTGAAGTGAGCTCATCTTCTATCACTTTACATTTAACAGCTTGGGATGATGGTGGATGCCCGATGAACTACTTTGTTGTTGAGTATAGACCAAAGCATAAAAGTGACTGGATTATGGCAAGCAATCAAGTGCGCCCTACTGGAAACTATGTTATCATGGAGTTGACTCCTGCCACCCGATACAACTTGCGAATATCCGCTCACAACAATGCTGGCTCTTCTGTTGCAGAATACGATTGCGCAACACTTACTTTATCAGGAGCCACTCTAGCGCCAACAATACAAGAAGGTGGGCTCGCCTGGCTCCCTTCCTGGTGGCCAAACTGGTTTGATCTAAACATCTTGGTTCCTGCCATCGCTACTGTGGTTGTCATTATCGTTGGAATCATAGTGGTATGCGTAGCCGTCACTCGACGAAAGAACGGTATCAATAATGCCTTGCGGCTCCGAGAGGAAGTATATCAGCAGTATCAATACAATGCTTCAATGCCGCCGCCTTCTACTATGGATAAACGCCATCCTGCCTTTAGGGAGGAACTGGGATATATTCCCCCTCCCAACCGAAAACTACCCCCTGTACCTGGTACCCAATACAACACTTGCGATCGCATTAAGAGAGGTGGTCTGATAGGGGGTTACCCTCACGCCACTTGGGCGCCCAGAAGGAACATGTATGAGGAACTTTCTCTTCACCCTTCACACACTAGAAGAATGCCACCACTTCCAGGAGCACCACCTCCTTTACCAGGCTCCCGGGAAACCTTAACTTCAGGAGGTGATGATGAAATCTGCCCCTATGCTACTTTCCATCTCTTAGGATTCCGTGAAGAAGTTGACCCTGCTCAGGCTGCTAATAACTTCCAGACATTCCCACACCAAAATGGCCATGGCTCCAATGGACCTCTTTCTTCTCGAACTATGCCTCGACATGGATCTGGTAACTACTATTCTTGCGTTAGTGGGGAATATGGACCTGGAGGACGGCCTCCCAGCAGCACTTACTACTCCACCGTCCCAGGAGATTTAGCAGCTTCCATGATGAACAATTCAACCTTCTCTCCAACCTACGATGACCCTGCCCGTTCAGACGAAGAAAGTGAACAATATGGTGGCTCAACTTACTCTGGTGGAGGACCTTACGCTCGTGCCATTGATTCTGTCTCTCAATCAGG
>Proasellus_margalefi_ ENA|HAFD01043771|HAFD01043771.1 TSA: Proasellus margalefi, contig comp50886_c1_seq2
GGATCCTGTGGTTAATTTTTCGCATTGTTATTTAGCACCTCCACATCCTCCAGAGATTCAGTTACTTTCTACGACAACAAACAGTATTGAAATAAAATTGAAACCATCAGTTGTTGATGATACCACCCCGATCCATGGCTACACAGTTTCTTACAAGCCTGAATTTAGTGACCTAGAAACTGTTCAAGTAGCAGCATCTGCTCGAACTTACATCTTAGAAAACCTGTGGTGTGGATCAAGATATCAGATTTTTGCTAGAGCTTACAACAAAATCGGCACTGGTGAACCTTCAGAAACATTGAATACTCGAACCAAAGGAAAGAAACCAATCAGCCCTGATGTTAAGAATTTTGTTGAAGTAAGCTCATCTTCAATCACTTTACATTTGACAGCTTGGGACGATGGTGGATGCCCGATGAACTACTTCGTCGTTGAATATAGGCCAAAGCACAAAAGTGACTGGATTATGGCTAGCAATCAAGTGCGCCCAACAGGAAATTATGTTATTATGGAGCTGACTCCAGCCACCAGATATAATTTGCGAATTTCGGCTCACAACAATGCTGGTTCTTCTGTTGCAGAGTACGATTGTGCTACACTTACTTTATCAGGAGGTACTATTGCTCCCGCGCGTGAGGTTCCCTCCTTCGGGGCTGGAGACCTCCCGCTTTACCTCAACCTTAACCTGATTGTTCCTGTTGTGTCTGCCGCTGTCGTCATCGTCTTGGCTGTGGTCATCATCTGTTACCTTCGAGGTCGCAACGCTCCTATCAAAGAGGAAGTATATCAACAGTATCAGTACAATGCATCAATGCCACCTCCTTCTACAATGGATAAACGTCATCCTGCCTTCAGGGAGGAATTAGGCTATATTCCCCCTCCCAACCGGAAGTTGCCTCCTGTACCTGGTACCCAATACAACACTTGTGATCGCATTAAGAGAGGAGGAGATGATGAAATCTGTCCCTACGCCACTTTCCACCTCTTAGGATTCCGTGAAGAAGTTGACCCTGCTCAGGCCGCTAATAACTTCCAGACATTCCCCCGTACTCTGCGTTG
>Proasellus_meridianus_ ENA|HAFE01074520|HAFE01074520.1 TSA: Proasellus meridianus, contig comp68948_c0_seq11
CAGTGCCTCAATTCAGGTGGTACAAGTTCAGTGATAACGATCGAAAAAATGCGGTAGAATTAAACGAACGAGTGAAGCAGGTAGGCGGCACTTTGATCATCAGAGAAGCCAAAGTTGAAGATTCCGGGAAATACCTGTGCGTAGTCAATAACTCAGTTGGTGGAGAAAGTGTTGAGACCGTTCTTACTGTTACAGCTCCTCTTAGCGCCGAAGTTGAACCCAAAGTGCAAACAGTTGAATTTGGCCGCCCTGCAACATTCACTTGCACCTACAGTGGAAACCCAGTCAACTCTGTTGAGTGGTATAAGGATGGAATTGCCATTGGCCATAAGGATGCTGTTCTTAGGATTCAAAATGTTGGTCGAGAGGATAAAGGCATGTATCAGTGTTTTGTTAGAAATGACCAAGAATCTGCGCAAGGAATAGCAGAACTAAAGCTCGGTGGTAGATTTGAACCACCTCAACTCACCTGGAAATTTGTTGAAAAGACTCTTGAACGTGGACCTTCTGTTTACTTGAAGTGTGTTGCTTCTGGTAACCCAACCCCAGAAATCACATGGGAGCTTGATGGAGCAAGGTTAACAAATTCAGAAAGAATTCAAGTTGGACAGTATGTGACAGTCAATGGAGAAGTTGTTTCACATTTAAACATCACTTCAGTTCACACCAACGACGGTGGACTATACTCTTGCATTGCTTCTTCGACAGTTGGTTCAGTTCGGCACTCAGGGAGGCTCAATGTGTATGGTTTACCATATATCAGACCTATGGACAAAGTTGCAGTTGTAGCTGGAGAAAACATGGTTGTACATTGCCCTGTGGCTGGATATCCAATTGATTCTATTGTTTGGGAAATGAGTGGGCGAATGCTTCCTATCAATCGACGACAGAAGACTTACCCAAATGGAACTTTAATTGTTGAAGCTGTTCAAAGATCTACAGACCAAGGCCGCTATACTTGTGTAGCTCGTAATTCGCAAGGCTACACAGCTAGGGGTGACTTAGATGTTCAAGTAATGGTGGCTCCCCAAATCCTTCCGTTTATTTTCCCTGGGGAAGTGATGGCTGACCAGATGCTTCAAGTCCTATGTAGTGTAACTGCTGGGGATGAACCGATCACACTCCAGTGGCTAAAGGATGACATCCCAATTGTTTCTTCACCTTTGTTTATGATTTCTAATATGAACTCTAAAATGAGCCTTTTGGTACTTCAATCTATAGATGCCAGACACGCTGGCAAATATACTTGTGTCGCAATGAACGCGGTAGATAAAGCTACTCACTCGGCTGAGTTGAATGTGAAGGTCCCTCCACGTTGGATTGTTGAACCTGCTGATAAAGCTTTTGCTTTGGGCAGTGATGCACATCTGGAATGTAAAGCTGATGGATTTCCTAAACCTAGTTTGTCCTGGAAGAAAGCTGCTGGAACCGTTCCTGGTGATTATCGCGATTTGGTATCTGATAATCCCAACGTCCGAGTAACTGATGATGGAACTCTCAACATTGGGAACATTCAAAAGTCTCACGAAGGATATTACTTATGCGAGGCTAATAATGGAATTGGAATGGGTCTCTCTGCAGTTATTTACATCAGAGTTCAAGCTCCACCACAGTTCAAGATCCAATACAGAAATCAGACTGCCCGTAGGAATGAAGATGCTGTTCTGGAGTGTGAAGCTGAAGGCGAAACTCCCATTGGTATTTTGTGGAGTAAAGATAATGTAAACATCGACCCTAACAAGGAAACAAGATCCACAATTCATGAGGAGATGAATAGCAGTGGGGTGCACAGCAGCCTTAGTATAAAGACAACAGAACGCGCAGATTCAGCCATTTACAGTTGTGTAGCTACTAACGCTTTCGGCAGTGCTGATACAAATATTAATCTGATTGTCCAAGAACGCCCTGAACAACCAGACAGTCTGAAAGTACTTGACAAAAGTGGTAGATCAGTGGAATTGTCCTGGACACCACCTTACGATGGCAATTCACCTATCAAAAGATATATTGTTGAATATAAACTTAGTAGACATAATTGGGAAACTGCTGGAGAGAAAATGATGGTTCCTGGAAATCAAAATATCGCTGCTGTTTTGGACTTGCGTCCCGCCACTACTTATCATCTCAGAATAGTTGCTAGAAATGAGCTCGGAGATTCGGACCCATCTGACACTGTTACCATAATCACAGCTGAGGAAGCCCCGTCTGGACCCCCACGAGATCTGAAGGTTGAAGCCGTTGACAAAAATAGCCTGAGGGTCACTTGGAAGCCTCCTCTTAAGGAAGAATGGAATGGTGACATTCAAGGATACCAAGTAGGATATCGACTTGCCAGTTCCAACAGCAGCTTTGTTTATGAAACTGTTGAGTTTAGTAAAGAACTTAGAAAAGACCATCACCTCATAATTTCTAACCTTAACATTTACACAAAATATGCAGTTGTTGTCTCAGCATTCAATAAAGTAGGCCAAGGGCCCCGTAGTAAAGAAGTTGAAGCTTACACTGCCGAAGGAACTCCTCAAAAACCACCACAAGACGTCACCTGCACTACTTTAACATCGCAAACAATTCGGGTATCTTGGACTTCTCCACCTCTATCAACTGTACAAGGAATTATCAAAGGATATAAAGTTATTTATGGTCCTTCTGACCAATGGTATGATGAGGAAACTAAAGATACTAAGATCACAGGCTCAGTTGAAACTCATTTACATGGACTGCAAAAATACACAAACTACAGCCTCCAAGTTCTAGCTTTCACTTCGGGTGGGGAGGGAGTTCGATCACCAATTATTCGTTGCCAAACCGATCAAGATGTTCCTGGGCCACCAACTTTCGTCAAGGCTTTAGTAATGTCAGCTGAATCTATATTGGTGTCATGGCTTCATCCTGAGCAACCAAATGGCATTATAACACAGTACACCGTATATTACAAAGAACATGGTAAAACAGATGCAGAGGCTCGTAATTTTAAATTACCCCCAACACAATTAAGTTATGAAGCGACGGAACTCAAGAAAAAGGATGACTACGTCTTCTGGGTGACGGCCTCTACCTCCTTTGGGGAAGGAGAAAGTTCTCAACAGGTGTATCTCAAACCTTCGAGCAAAGTACCTGCTAAAATTGCTTCCTTTGATAATGAGTATCTGGCAACATACAAAGAAGATGTAAAATTACAGTGCCAAGCTGTTGGAATTCCTGAACCAGATATCAGGTGGACTGTTCGTGGAGAACCTTTTACACCAAATGACAGAATGAGAAAGCTTCCTGAAGGATCTTTACTCATAAGAGAAGTATCTCGTGACGATGCGGGTGAATACACTTGTCATGTTGAAAATTCCTATGGGCAAGACACTGTCACCCATGTTCTTTTAATTCAAGCACCTCCACATCCTCCAGAGATTCAGTTACTTTCTACGACAACAAACAGTATTGAAATAAAATTGAAACCATCAGTCGTTGATGATACCACTCCGATCCATGGCTACACAGTTTCTTACAAACCTGAATTTAGTGACCTAGAAACTGTTCAAGTAGCAGCATCTGCTCGAACTTACATCTTAGAAAACCTGTGGTGTGGATCAAGATATCAGATTTTTGCTAGAGCTTACAATAAAATTGGCACTGGTGAACCTTCAGAAACATTGAATACTCGAACCAAAGGAAAGAAACCAATCAGCCCTGATGTTAAGAACTTTGTTGAAGTAAGCTCATCTTCAATCACTTTACATTTGACAGCTTGGGACGATGGTGGATGCCCAATGAACTACTTCGTTGTTGAATATAGGCCAAAGCACAAAAGTGACTGGATTATGGCCAGCAATCAAGTGCGCCCAACAGGAAATTATGTTATAATGGAGCTGACTCCAGCCACCCGATATAATTTACGAATTTCGGCTCACAATAATGCTGGTTCTTCTGTTGCAGAGTATGATTGTGCTACACTTACTTTATCAGGAGCCACTCTGGCGCCAACTATACAAGAAGGTGGGCTTGCCTGGCTCCCTTCCTGGTGGCCCAACTGGTTTGATCTAAACATCTTGGTTCCTGCCATCGCTACAGTGGTGGTCATTATCGTTGGAATCATTGTGGTATGCGTAGCCGTCACTCGACGAAAGAACGAGGAAGTATATCAACAGTATCAGTACAATGCATCAATGCCACCTCCTTCTACTATGGATAAACGTCATCCTGCCTTCAGAGAGGAATTAGGCTATATTCCCCCTCCCAACCGAAAGTTGCCTCCTGTACCCGGTACCCAATACAACACTTGTGATCGCATTAAGAGAGGTGGTCTAATTGGGGGATACCCTCATGCCACTTGGGCACCCAGAAGGAACATGTACGAGGAACTTTCACTTCACCCTTCACACACAAGAAGAATGCCACCACTTCCGGGTGCACCACCTCCTTTACCAGGCTCCCGGGAAACCTTAACTTCAGGAGGAGATGATGAAATTTGTCCCTACGCCACTTTCCACCTCTTAGGATTCCGTGAAGAAGTTGACCCAGCTCAGGCCGCTAATAACTTCCAGACATTCCCCCACCAAAATGGACATGGATCTAATGGACCCCTCTCTTCTAGAACTATGCCTCGACATGGATCTGGTAATTACTATTCATGCGTTAGTGGAGAATATGGACCTGGTGGGCGACCACCCAGCAGCACCTACTACTCCACCGTTCCAGGAGATCTGGCTGCCTCCATGATGAACAATTCAACCTTCTCCCCCACTTATGATGACCCTGCTCGTTCTGATGAAGAAAGTGAACAATATGGCGGCTCAACTTACTCAGGAGGAGGACCTTACGCTCGTGCCATTGATTCCGTTTCTCAATCAGGAACGGCTAAGCGTGCCATGGCAGACCAAGCTCGCAACAGTTGCCATGTCGCCCATGGTTCGCCTGAACCCCCACCGCCTCCACCTCCTCGTGATATAGACTCCTCCGGCGTTGGTTCTTCGTTGAATGAATCTAACAATTCGACTTCCTCCAACCAATATTCAGAAGCGGAGTGCGATCATGACCTTGTTTCGCGCAACTATGGAGAAACGAAGCCGCCGCCCGCATTCAAAATGGAGGCCTAAAAATGGTTAACAATGAAATGAATGTCTAAGGAGTATTTTGGAAGGCCAAATCCATTTTAGTCTTCTGTGCCATAACTAATTAATGTAACTTTTGATCATTTTGTTTCCACTCTGCGTTGATACCACT
>Proasellus_ortizi_ ENA|HAFF01031288|HAFF01031288.1 TSA: Proasellus ortizi, contig c26924_g1_i3
CGGCTGAGTTGAATGTGAAGGTCCCTCCACGTTGGATTGTTGAACCTGCTGACAAAGCTTTCGCTTTGGGCAGTGATGCACACTTGGAATGCAAAGCTGATGGATTTCCTAAACCTAGTTTATCCTGGAAGAAAGCTGCAGGAACTGTTCCTGGCGATTATCGCGATTTGGTATCTGATAATCCCAACATTCGCGTAACTGATGATGGGACTCTCAACATTGGAAATATTCAAAAGTCTCATGAAGGATATTACTTATGCGAAGCTAATAATGGAATTGGAATGGGTCTCTCTGCAGTTATTTACATCAGAGTTCAAGCTCCACCACAGTTCAAGATCCAATATAGAAATCAGACTGCCCGTAGAAATGAAGATGCTGTTCTGGAGTGTGAGGCTGAAGGCGAAACTCCCATTGGAATTTTGTGGAGTAAAGATAATGTAAACATCGACCCTAATAAGGAAACAAGATCCACAATTCACGAAGAGATGAATAGCAGCGGGGTGCACAGCAGCCTCAGTATAAAGACAACAGAACGCGCAGATTCAGCCATTTACAGTTGTGTAGCTACAAATGCTTTCGGCAGTGCGGACACAAATATTAACCTGATTGTCCAAGAACGCCCTGAACAACCGGACAGTCTGAAAGTACTTGACAAAAGTGGCAGATCAGTGGAATTGTCCTGGACACCACCTTATGATGGCAATTCACCTATCAAAAGATATATTGTTGAATATAAACTTAGTAGACATAATTGGGAGACTGCTGGAGAGAAAATGATGGTACCTGGAAATCAAAATATTGCGGCCGTTTTGGATTTGCGCCCCGCCACTACTTATCATCTCAGAATAGTTGCTAGAAATGAGCTCGGAGATTCTGACCCATCTGACACTGTTACCATAATCACAGCTGAAGAAGCCCCCTCTGGACCCCCACGAGATCTGAAGGTTGAAGCCGTTGACAAAAATAGCCTGAGGGTCACTTGGAAGCCTCCTCTTAAGGAAGAATGGAATGGTGACATTCAAGGATACCAAGTAGGATACCGACTTGCCAGTTCAAACAGCAGCTTTGTTTACGAAACTGTCGAGTTTAGTAAAGAGCTTCGAAAAGACCATCACCTCATAATTTCTAACCTTAATATTTACACAAAATATGCAGTTGTTGTCTCTGCTTTCAATAAAGTAGGCCAAGGGCCCCGTAGTAAAGAGGTTGAAGCTTACACTGCTGAAGGAACTCCTCAAAAACCACCACAAGATGTCACCTGCACTACTTTAACATCCCAAACAATTCGGGTATCTTGGACTTCTCCTCCTCTATCAACTGTGCAAGGAATTATCAAAGGATATAAAGTTATTTATGGTCCTTCTGACCAATGGTATGATGAGGAAACTAGAGACACTAAGATCACAGGCTCAGTTGAAACTCATTTGCATGGGCTGCAAAAATACTCAAACTACAGCCTTATAGTTCTAGCTTTTACTTCGGGTGGAGAGGGAGTTCGATCATCAATTATTCGTTGTCAAACCGATCAAGATGTTCCTGGGCCACCAACTTCCGTCAAGGCTTTAGTAATGTCAGCTGAATCTATCTTGGTGTCATGGCTTCATCCTGAGCAACCAAATGGCATTATAACACAGTACACCGTATATTACAAAGAACATGGTAAAACAGATGCAGAGGCTCGTAATTTTAAGTTACCTCCATCACAATTAAGTTACGAAGCGACGGAACTCAAGAAAAAGGATGACTACGTCTTCTGGGTGACAGCCTCTACCTCCTTTGGAGAAGGAGAAAGTTCTCAACAGGTGTATCTTAAACCTTCGAGCAAAGTACCTGCTAAAATTGCTTCCTTTGATAACGAGTATCTGGCAACATACAAAGAAGATGTGAAATTACAGTGCCAGGCTGTTGGCATTCCTGAACCAGATATCAGGTGGACTGTTCGTGGAGAACCTTTTACCCCAAATGACAGAATGCGAAAGCTTCCTGAAGGATCTTTACTCATAAGAGAAGTATCTCGTGACGATGCCGGGGAATACACTTGTCATGTTGAAAATTCCTACGGGCAAGACACTGTCACCCATGTTCTTTTAATTCAAGCGCCTCCACATCCTCCAGAGATTCAGCTACTTTCTACGACAACGAACAGTATTGAAATAAAATTGAAACCATCTGTCGTTGATGAAACCGCTCCAATCCATGGTTACACAGTTTCTTACAAGCCTGAATTTAGTGACCTAGAAACTGTTCAAGTGGCAGCTTCTGCTCGAACATACATCTTAGAAAACCTGTGGTGTGGATCAAGATATCAGATTTTTGCTAGAGCTTACAACAAAATTGGCACTGGTGAACCTTCAGAAACATTGAATACCCGAACCAAAGGAAAGAAACCAATCAGCCCTGATGTTAAGAACTTTGTTGAAGTGAGCTCATCTTCAATCACTTTACATTTAACAGCTTGGGACGATGGTGGATGCCCAATGAACTACTTCGTTGTTGAATATAGGCCAAAGCACAAAAGTGACTGGATTATGGCCAGCAATCAAGTGCGCCCTACGGGAAATTATGTTATTATGGAGCTGACTCCAGCCACCCGATATAATTTGCGAATATCGGCTCACAACAATGCTGGTTCTTCTGTTGCGGAGTATGATTGTGCTACACTTACTTTATCAGGAGGTACTATTGCTCCCGCGCGTGAGGTTCCCTCCTTCGGGGCTGGAGACCTCCCGCTTTACCTCAACCTTAACCTGATTGTTCCTGTTGTGTCTGCCGCTGTCGTCATCGTCTTGGCTGTGGTCATCATCTGTTACCTTCGAGGTCGCAACGCTCCTATCAAAGAGGAAGTATATCAGCAGTATCAGTACAATGCATCAATGCCACCTCCTTCTACTATGGATAAACGTCATCCTGCCTTCAGGGAGGAACTAGGCTATATTCCCCCTCCCAACCGGAAATTGCCTCCTGTACCCGGTACCCAATACAACACTTGTGATCGCATTAAGAGAGGTGGTCTAATTGGGGGATACCCTCACGCCACTTGGGCGCCCAGAAGGAATATGTATGAGGAACTTTCTCTTCACCCTTCACACACACGAAGGATGCCACCACTTCCGGGGGCACCACCTCCTTTACCAGGCTCCCGGGAAACCTTAACTTCAGGAGGAGACGATGAAATCTGCCCCTACGCCACTTTCCACCTCTTAGGATTCCGCGAGGAAGTTGACCCTGCTCAGGCCGCTAATAACTTCCAGACATTCCCCCACCAAAATGGACATGGCTCTAATGGACCACTCTCTTCTAGAACTATGCCTCGACATGGATCTGGTAATTACTATTCTTGCGTTAGTGGAGAATATGGACCTGGTGGGCGACCACCCAGCAGCACCTACTACTCCACCGTTCCAGGAGATCTGGCTGCCTCCATGATGAACAATTCAACCTTCTCCCCCACTTATGATGACCCTGCTCGTTCTGACGAAGAGAGTGAACAATATGGCGGCTCAACTTACTCTGGAGGTGGACCTTACGCTCGTGCCATTGATTCTGTCTCTCAATCAGGAACGGCTAAGCGTGCCATGGCAGACCAAGCTCGCAACAGTTGCCATGTCGCCCATGGTTCGCCTGAACCCCCACCACCTCCACCTCCTCGTGATATGGACTCCTCCGTCGTAGGTTCTTCGTTGAATGAATCTAACAATTCCACTTCCTCCAACCAATATTCCGAGGCGGAATGCGACCATGACCTTGTTCAGCGCAACTATGGAGGTAAGCGATGGTAGCTAGCACCCCCATACCCTGTTTCTGGCCATTTT
>Proasellus_parvulus_1 ENA|HAFG01089199|HAFG01089199.1 TSA: Proasellus parvulus, contig comp88914_c1_seq3
TATCTATTTGATAACACATAGGTAATACTGGTTTACCATTTAATTAAATTGTGGAAAATAAATTGGTTGCGAGTGAACAGAAAGTGATTTTAGTGTAGTTTAATCTTTTGCTGCCACGGGTCCCTTCCCCCCACTTCCCAAATAATGGGAATTGTTCGGCAGAAGATGGATAAACTATGGTTGACAAGTGCCATTACCTTGCTATTGCTCATCAGCAGCCTCTCCATTGGAAAAGCCACTGCTGAGGAAAGTGGCCCTGTGATAGTGGAGGAGCCGGAAAATAGAGTTGACTTTAGTAATTCTACGGGGGCGGCGCTCCACTGCTCTGTGAAAGGTCGCCCCCCTCCAACAATCATCTGGACTAGGGCTGAAGACGGAACTGCTGTTGGTGATTTTCCAGGCTTACGTAAGGTTCTCTCCAATGGGACCCTTATGTTCCCACCCTTCCGAGCGGAAGACTATCGCCAAGAAGTTCATGCTCAAGTTTACCGATGCGTTGCTTCCAATATCCACGGAACTGTATTGTCAAAGGATGTGCACGTGAGAGCAGTTGTTCAGCAAATGTTCGAAGTGGGAGTAAATGATGAATATGTTATCAGAGGCAATTCTGCGATTTCAAAGTGCAACATTCCATCTTTTGTGGCTGACTTTGTCTCCGTCACTGGTTGGGTAACCAGTGACGGAGAGCAAGTATTTCCTTCGAAATCGTATGATGGAAAATATTTAGTCCTGCCTTCGGGAGAACTGCACATAAAGTCCGTAACCCCCGAAGACGGTGAGAAGAGCTACAGCTGTCGGACCGTCCATCGTCTTACTGGAGAAACACGCCTTTCGGCTACTGCTGGAAGATTAGTCATCTCAGATGCCTTGTCTAGTGGTCATTTGAATCACACAATA
>Proasellus_parvulus_2 ENA|HAFG01093778|HAFG01093778.1 TSA: Proasellus parvulus, contig comp89326_c0_seq6
GAGAAGATAAAGTCTCAGCTGAATTGATAGTTCATGTTCCTCCACGTTGGATTGTTGAACCCGCTGATAAAGCCTTTGCTTTAGGCAGTGATGCACACCTGGAATGTAAAGCTGATGGATTTCCTAAACCCAGTTTGTCTTGGAAAAAAGCTGCAGGAACTGTCCCTGGTGATTACCGCGACTTAGTTTCTGATAATCCCAATGTTCGGGTAACTGATGATGGAACTCTCAATATTGGAAACATTCAGAAGTCCCACGAAGGATATTATTTATGTGAGGCTAATAACGGAATTGGAATGGGACTATCTGCTGTTATTTACATCAGAGTTCAAGCTCCACCTCAATTCAAAATCCAATATAGGAATCAGACAGCTCGTAGAAACGAAGATGCTGTACTGGAGTGTGAGGCAGAAGGGGAAACTCCCATTGGTATTCTTTGGAGTAAAGATAATGTCAATATTGATCCTAACAAGGAAACTAGATACACCATTCATGAAGAGATGAATAGCAGTGGAGTACACAGCAGCCTAAGTATTAAGACAACTGAACGTGCAGATTCAGCCATTTACAGCTGCGTGGCTACAAATGCTTTTGGCAGTGCAGATACAAATATTAACCTGATCGTCCAAGAACGCCCTGAGCAGCCTGACAGCCTTAAAGTACTTGACAAAAGTGGCAAATCTGTTGAATTGTCCTGGACGCCTCCTTATGATGGCAATTCACCTATCAAAAGATACGTTGTTGGATATAAACTTAGTCGACATAATTGGGAAACTGCTGGGGAGAAAATGATGGTCCCGGGAAACCAAAACATTGCTGCAGTATTGGATTTGCGCCCGGCCACTACTTACCATCTCCGGATTGTTGCTAGAAATGAGCTTGGAGATTCAGATCCTTCGGATACTGTCACTATAATCACCGCTGAAGAAGCCCCTTCTGGGCCTCCACGAGACCTAAAAGTTGAAGCCGTTGACAAAAATAGCCTGAGAGTTACTTGGAAGCCGCCTCTCAAAGAAGAATGGAATGGGGACATTCAAGGATATCAAGTAGGATACCGACTTGCCAGTTCTAACAGCAGCTTTGTGTATGAAACTGTCGAGTTTAGCAAAGAGCTTCGAAAAGACCATCACCTCATAATTTCTAACCTAAATATTTACACGAAATATGCTGTAGTTGTGTCTGCATTCAATAAAGTCGGCCAAGGACCTCGTAGTAAAGAGATTGAAGCTTACACCGCTGAAGGAACTCCCCAAAAATCACCTCAAGATGTTACCTGCACTACTTTAACATCCCAAACAATTCGAGTGTCTTGGACTTCTCCACCTCTGTCAACTGTTCAAGGAGTTATCAAAGGATATAAAGTCATTTATGGTCCTTCTGACCAGTGGTATGATGAAGAAACTAAAGACACTAAGATAACTGGCTCAGTTGAAACTCATTTGCACGGACTTCAGAAATATACAAACTACAGTCTCCAGGTTCTAGCTTTTACTTCGGGAGGGGAAGGAGTTCGATCATCGATTATTCGCTGTCAAACAGATCAAGATGTTCCTGGACCACCAACATCAGTCAAGGCTTTAGTTATGTCTGCAGAATCTATTTTGGTATCATGGCTTCATCCTGAGCAACCAAATGGTGTTATAACTCAATACACTGTTTACTACAAAGAGCATGGGAAAACAGATGCAGAGGCTCGCAATTTCAAATTACCACCATCACAGTTAAGCTATGAAGCAACGGATCTCACGAAAAAAGATGACTATGTCTTCTGGGTGACGGCCTCTACTTCTTTTGGAGAAGGAGAAAGTTCTCAACAAGTGTACCTTAAACCTTCAAGCAAAGTTCCAGCAAAAATTGCATCTTTTGACAATGAATATCTGGCTACATACAAAGAAGATGTGAAGTTGCAGTGCCAGGCAGTTGGCATTCCCGAACCTGATATCAGGTGGACTGTTCGTGGAGAACCTTTTACACCAAATGATAGAATGCGAAAGCTTCCTGAAGGATCTTTACTCATAAGAGAAGTATCGCGTGATGATGCTGGCGAATATACTTGTCATGTTGAAAATTCCTATGGGCAAGACACTGTCACACACGTTCTTTTAATTCAAGCTCCTCCACATCCTCCTGAGATTCAGTTACTTTCCACAACAACAAATAGCATAGAAATAAAATTGAAGCCTTCTGTTGTTGATGAAACTGCTCCCATTCATGGCTACACAGTTTCTTACAAGCCTGAATTTAGTGACTTAGAAACCGTACAAGTTGCAGCATCTGCAAGGACATACATTTTGGAAAACCTATGGTGTGGTTCAAGATATCAGATCTTTGCTAGAGCTTACAACAAAATTGGCACTGGCGAACCTTCGGAAACTTTGAACACTCGAACCAAAGGAAAGAAACCAATCAGTCCTGATGTTAAGAATTTTGTTGAAGTGAGCTCATCTTCTATCACTTTACATTTAACAGCTTGGGATGATGGTGGATGCCCGATGAACTACTTTGTTGTTGAGTACAGACCAAAGCACAAAAGTGACTGGATTATGGCAAGTAACCAAGTGCGCCCTACTGGAAATTATGTTATTATGGAGCTGACTCCTGCTACCCGATACAACTTGCGAATATCAGCTCACAACAATGCTGGTTCTTCTGTTGCTGAGTATGATTGCGCCACCCTTACTTTATCAGGAGGTACTATTGCGCCCGCGCGTGAGGTTCCCTCCTTCGGGGCTGGAGACCTCCCGCTTTACCTCAACCTTAACCTGATTGTTCCTGTTGTGTCTGCCGCTGTCGTCATCGTCTTGGCCGTGGTCATCATCTGTTACCTACGAGGTCGCAACACTCCTATTAAAGAGGAAGTATATCAGCAGTATCAGTACAATGCTTCAATGCCACCACCTTCTACTATGGATAAACGTCATCCTGCTTTTAGGGAGGAACTGGGCTATATTCCCCCTCCCAATCGAAAGTTACCCCCTGTACCCGGCACTCAGTACAACACTTGCGATCGCATTAAGAGAGGTGGTCTGATAGGGGGATACCCTCACGCCACTTGGGCACCCAGAAGGAATATGTATGAGGAACTTTCTCTTCACCCTTCACACACTAGAAGAATGCCACCACTTCCGGGAGCACCACCTCCTTTACCAGGCTCCCGGGAAACCTTAACTTCAGGTCAGTTTGTTAAGCTATGTTCTACACACAGGTAAGAGTGTAATATGAGTTTATTATTAACTTCTAATGGCTTTGTGGCTTCATAAATTTTTGTCTTGCTATTCAGTTTCCTCAAGAACATAAGAAAATGTTTTTCTTCACCAACTTTATTTATAATTTGTCTAGTAAATTGTAATTTGTTTATATCTGACTCTTCAATGCTACATAGAAGCTATAACTCACAATATAATGTATTATTAGGAAACATAGAGTTGTGCATGATATTTAATAATTTGCTGGTAAAGTTTCTTGGTTCACAATATCTTGTAATGTTATTATGATATTGCACAGTGTGGTTATATAGTACTAATTTGTATTTAATTCTTTTTGACAAGAAGATTTACTTATTTTTATAAGTTGTTTTATCCTTACGGAATAATTTAGAATTAGTTAGTATTAATCTTTAAATATT
>Proasellus_racovitzai_ ENA|HAFH01035510|HAFH01035510.1 TSA: Proasellus racovitzai, contig comp44090_c0_seq1
ATAATTATTAATAACACATAGGAAGTGAAAACATTTCATTCAGTGGTAAAAAAATTTTTTGTGGCAGTGATTTTAGTGTAGCTAAATTTTTGCTACCACGGATCCCTTCCCCCCAATTTCCCAAATAATGGGAATTGTTCGGCAGAAGATGGATAACCTGTGGTTGACAAGTGCCATTACCTTACTTTTGCTCATCGGATCTCTCTCCACTGGAAGAGCCACTGCCGAAGAAAGTGGTCCTGTGATAGTGGAAGAGCCTGAAAATAGAGTTGACTTTAGTAATTCGACGGGGGCAGCGCTCCATTGCTCCGTAAAAGGTCGCCCCCCTCCAACTATCATCTGGACAAGGGCTGAAGATGGAACTGCTGTTGGTGATTTTCCAGGTTTAAGAAAGGTTCTCTCCAATGGAACCCTCATGTTCCCACCCTTCCGGGCGGAAGACTATCGGCAAGAGGTTCATGCACAAGTCTACCGATGCGTCGCTTCTAACATTCACGGAACCGTATTGTCAAAGGATGTTCACGTGAGAGCAGTTGTTCATCAATCTTACGTGAGCGAAGTTCACAATGAGTATGTGATTAAGGGCAATTCGGCTCTGTTCAAGTGTACCATTCCGTCATACGTTGCTGATTTTGTAAGCGTG
>Proasellus_rectus_1 ENA|HAFI01058053|HAFI01058053.1 TSA: Proasellus rectus, contig comp66630_c0_seq9
AAAGTGGGGTCAAAATCCAGTATATTAAGTATTCAACCTGTGTCTTATGGTCATTCGGGCAACTATTCTTGTATAGCTCGTAATGAAGCAGGAGAAGATACTTACACAGCTTCCCTTTCTGTTCTTGTCCCTCCACGTTGGATTGTTGAACCTGCTGACAAAGCTTTCGCTTTGGGCAGTGATGCACATCTGGAATGTAAAGCTGATGGATTTCCTAAACCTAGTTTGTCCTGGAAGAAAGCTGCAGGAACCGTTCCTGGTGATTATCGCGATTTGGTATCTGATAATCCCAACGTCCGAGTAACTGATGATGGAACTCTCAACATTGGGAACATTCAAAAGTCTCACGAGGGATATTACTTATGCGAAGCTAATAATGGAATTGGAATGGGTCTCTCTGCAGTTATTTACATCAGAGTTCAAGCTCCACCACAGTTCAAGATCCAATACAGAAATCAGACTGCCCGTAGAAATGAAGATGCTGTTCTGGAGTGCGAGGCTGAAGGCGAAACTCCCATTGGAATTTTGTGGAGTAAAGATAATGTAAACATCGACCCTAACAAGGAAACAAGATCCACAATTCACGAAGAGATGAATAGCAGTGGGGTGCACAGCAGCCTTAGTATAAAGACAACAGAACGCGCAGATTCAGCCATTTACAGTTGTGTAGCTACAAACGCTTTCGGCAGCGCTGATACAAATATTAACCTGATTGTCCAAGAACGCCCTGAACAACCAGACAGTCTGAAAGTACTTGACAAAAGTGGCAGATCAGTGGAATTGTCCTGGACCCCACCATACGATGGCAATTCACCTATCAAAAGATATATTGTTGAATATAAACTTAGTAGACATAATTGGGAGACTGCTGGAGAGAAAATGATGGTTCCTGGAAATCAAAATATTGCTGCCGTCTTGGATTTACGTCCCGCCACTACTTATCATCTCAGGATAGTTGCTAGAAATGAGCTCGGAGATTCGGACCCTTCTGACACCGTTACCATAATCACAGCTGAAGAAGCCCCCTCTGGACCCCCAAGAGATCTGAAGGTTGAAGCTGTTGACAAAAATAGCCTGAGGGTCACTTGGAAGCCTCCTCTTAAGGAAGAATGGAATGGTGACATTCAAGGATACCAAGTAGGATACCGACTTGCCAGTTCAAATAGCAGCTTTGTTTATGAAACTGTCGAGTTTAGTAAAGAACTTCGAAAAGACCATCACCTCATAATTTCTAACCTTAACATTTACACAAAATATGCAGTTGTTGTCTCTGCTTTCAATAAAGTAGGCCAAGGGCCCCGTAGTAAAGAGGTTGAAGCTTACACCGCCGAAGGAACTCCTCAAAAACCACCACAAGACGTCACCTGCACTACTTTAACATCCCAAACAATTCGGGTATCTTGGACTTCGCCTCCTCTATCAACTGTGCAAGGAATAATCAAAGGATATAAAGTTATTTATGGTCCTTCTGACCAATGGTATGATGAGGAAACTAAAGATACTAAGATCACAGGCTCCGTAGAAACTCATTTACATGGACTGCAAAAATACACAAACTACAGCCTCCAAGTTCTTGCTTTCACTTCGGGTGGGGAGGGAGTTCGATCTTCGATTATTCGTTGTCAAACTGATCAAGATGTTCCTGGGCCACCAACTTCTGTCAAGGCTTTAGTAATGTCAGCTGAATCTATTTTGGTGTCATGGCTTCATCCTGAGCAACCAAATGGCATTATTACACAGTATACTGTATATTACAAAGAACATGGTAAAACAGATGCAGAGGCTCGTAATTTTAAGTTACCCCCATCGCAACTAAGTTACGAAGCGACGGAACTCAAGAAAAAGGATGACTATGTCTTCTGGGTGACAGCCTCTACCTCCTTCGGGGAAGGAGAAAGTTCTCAACAAGTATACCTTAAACCTTCGAGCAAAGTACCTGCTAAAATTGCTTCCTTTGATAATGAATATCTGGCAACATACAAAGAAGATGTGAAATTACAGTGCCAGGCTGTTGGTATTCCTGAACCAGATATCAGGTGGACTGTTCGTGGAGAACCTTTTACACCAAATGACAGAATGAGAAAGCTTCCAGAAGGATCTTTACTCATAAGAGAAGTATCTCGTGATGATGCTGGGGAATACACTTGTCATGTTGAAAATTCCTACGGACAAGACACTGTCACCCATGTTCTTTTAATTCAAGCGCCTCCACATCCTCCAGAAATTCAGTTACTTTCTACAACAACAAACAGTATTGAAATAAAATTGAAACCATCTGTCGTTGATGAAACCGCTCCAATCCATGGCTACACAGTTTCTTACAAGCCTGAATTTAGTGACCTAGAAACTGTTCAAGTAGCAGCATCCGCTCGAACTTACATCTTAGAAAACTTGTGGTGTGGATCAAGATATCAGATTTTTGCTAGAGCTTACAACAAAATTGGCACTGGTGAACCTTCAGAAACATTGAATACTCGAACCAAAGGAAAGAAACCAATCAGCCCTGATGTTAAGAACTTTGTTGAAGTGAGCTCATCTTCTATCACTTTACATTTAACAGCTTGGGACGATGGTGGATGCCCGATGAACTACTTCGTTGTTGAATATAGACCAAAGCACAAAAGTGACTGGATTATGGCCAGCAATCAAGTGCGCCCAACGGGAAATTATGTTATTATGGAGCTGACTCCTGCCACCCGATATAATTTGCGAATATCTGCTCACAACAATGCTGGTTCTTCTGTTGCTGAGTATGATTGTGCTACACTTACTTTATCAGGAGCCACTCTGGCGCCAACTATACAAGAAGGTGGGCTTGCCTGGCTCCCTTCCTGGTGGCCTAACTGGTTTGATCTAAACATCTTGGTTCCTGCCATAGCTACAGTGGTGGTCATTATCGTTGGAATCATTGTGGTATGCGTAGCCGTCACTCGACGAAAGAACGGTATCAATAATGCCTTGCGGCTTCGAGAGGAAGTATATCAGCAGTATCAGTACAATGCATCAATGCCACCTCCTTCTACTATGGATAAACGTCATCCTGCCTTCAGGGAGGAACTAGGCTATATTCCCCCTCCCAACCGGAAGTTGCCTCCTGTACCTGGTACCCAATACAACACTTGTGATCGCATTAAGAGAGGTGGTCTAATTGGGGGATACCCTCATGCCACTTGGGCACCCAGAAGGAACATGTATGAGGAACTTTCTCTTCACCCTTCACACACAAGAAGGATGCCACCACTTCCAGGGGCACCACCCCCTTTACCAGGCTCCCGGGAAACCTTAACTTCAGGAGGAGATGATGAAATCTGCCCCTACGCCACTTTCCATCTCTTAGGATTCCGCGAAGAAGTTGACCCGGCTCAGGCTGCTAATAACTTCCAGACATTCCCCCACCAAAATGGACATGGCTCTAATGGACCCCTATCTTCTAGAACTATGCCGCGTCACGGGTCTGGAAACTACTATTCTTGTGTGTCTGGTGATTATACATGCGGGCATTCCTCGCATGAAGGAGGTCAAAGTCAATGCACAGAGCAGTCTGGTCATCAGCCTCGACATGGATCTGGTAATTACTATTCGTGCGTTAGTGGAGAATATGGACCTGGTGGGCGACCACCCAGCAGCACCTACTACTCCACCGTTCCAGG
>Proasellus_rectus_2 ENA|HAFI01052456|HAFI01052456.1 TSA: Proasellus rectus, contig comp65475_c0_seq2
TATCTATTTGATAACACATAGGAAGCGAAAACATTCCATTCAGTGGTAAAAGTAAATATTTGTGGCAGTGATTTTAGTGTAGCTAAATTTTTGCTACCACGGATCCCTTCCCCCCAATTTCCCAAACAATGGGAATTGTTCGGCAGAAGATGGATAACCTGTGGTTGACAAGTGCCATTACCTTACTATTGCTCATCGGATCCCTCTCCACTGGAAAAGCCACAGCTGAAGAAAGTGGTCCTGTGATTGTGGAAGAGCCTGAAAATAGAGTTGATTTTAGTAATTCGACTGGGGCGGCACTCCATTGCTCCGTAAAAGGTCGCCCCCCTCCAACTATCATCTGGACTAGGGCCGAAGATGGAACTGCTGTTGGGGATTTTCCAGGTTTAAGAAAGGTTCTCTCCAATGGAACCCTCATGTTCCCACCCTTCCGGGCGGAAGACTATCGGCAAGAGGTTCATGCACAAGTCTACCGTTGCGTCGCTTCTAACATCCACGGAACCGTATTGTCAAAGGATGTTCACGTGAGAGCAGTTGTTGCCCAACATTACGAAACCAGAGTTTCCGACGAGTTTGTGATTCGAGGCAATGCTGCTATTATTAAGTGTTCTATTCCGTCTTTCGTAGCGGACTTCGTTTCAATTTCCTCTTGGGTCACAAATTCTGGAGAAATATTTAGTTCCATTTCTAATTATGATGGGAAATACTTGGTCCTTCCTTCAGGAGAACTCCACATAAAATCCGTCACTCCCGAAGACGGTGAGAAAAGCTACAGCTGTCGCACTGTCCATCGTCTTACAGGAGAAACGCGCCTTTCGGCTACTGCAGGAAGATTAGTCATCTCAGCTCCAGTGGGAGCGGCTTCCCCTCAATTGCCAATGGGGGAGACTGGAACGATGAGGAGCCACAGGGCGGGGGACTCTTTTTCCCTCTTTTGTCATGGACAAGGCAATCCTCCGCCTTCATTCAGGTGGTACAAGTTCAGTGATAACGATCGAAAGAATGCTGTAGAATTAAATGAACGAGTGAAGCAGGTTGGTGGCACTTTGATCATCAGAGAAGCCAAAGTTGAGGATTCTGGAAAATACCTGTGTGTCGTCAATAATTCGGTAGGAGGAGAAAGTGTTGAGACCGTTCTTACTGTTACAGCTCCTCTTAGCGCCGAAGTTGAACCCAAAGTGCAAACAGTTGAATTTGGACGCCCTGCAACATTCACCTGCACCTACAGTGGTAACCCAGTCACCTCTGTTGAGTGGTATAAGGATGGAATTGCCATTGGTCATAAGGATGCTATTCTTAGGATTCAAAATGTAGGTCGAGAGGATAAAGGCATGTATCAGTGTTTTGTTAGAAATGACCAAGAATCTGCACAAGGAATAGCAGAACTAAAGCTCGGTGGTAGATTTGAACCACCTCAACTCACCTGGAAATTTGCTGAAAAGACTCTTGAACGTGGACCTTCGGTTTTCTTGAAGTGTGTTGCATCTGGTAACCCAACACCTGAAATCACATGGGAGCTTGATGGAGCAAGGTTAACAAATTCAGAAAGAATCCAAGTTGGACAGTATGTGACAGTCAATGGAGAAGTTGTTTCACATTTAAACATCTCGTCAGTTCACACCAATGACGGTGGACTTTACTCTTGCATTGCATCTTCAACAGTTGGTTCAGTTCGGCACTCAGGGAGGCTCAATGTGTATGGCTTACCATATATCAGGCCTATGGACAAAGTTGCAGTTGTAGCTGGAGAAAATATGGTTGTACATTGCCCTGTGGCTGGATATCCAATTGATTCTATTGTTTGGGAAATGAGTGGGCGAATGCTTCCTATCAATAGACGACAGAAGACTTACCCAAATGGAACTTTAATTGTTGAAGCTGTCCAAAGGTCTACAGACCAAGGTCGCTATACATGTGTAGCTCGTAATTCGCAAGGCTACACAGCTAGGGGCGACTTGGATGTTCAAGTAATGGGTAAGTAAAAATGTTCTTTAGATAAGAGTTAAATTATGGTTAAGAAATCAATCTCTTCAAAAACAATTAGGGATATACCGATACGGCAATTTTACCGAT
>Proasellus_solanasi ENA|HAFJ01047197|HAFJ01047197.1 TSA: Proasellus solanasi, contig comp58231_c0_seq1
CATTGAAGCTGCCACTTACGGTCATGCGGGAAGTTACACTTGTGTAGCAACAAATCTGGCTGGAGAAGATAAAGTATCAGCAGAATTGACAGTACATGTCCCTCCACGTTGGATTGTTGAACCAGCTGACAAAGCTTTCGCTTTGGGCAGTGATGCACATCTGGAATGTAAAGCTGGTGGCTTTCCTAAACCTAGTTTGTCCTGGAAGAAAGCTGCAGGAACTGTTCCTGGTGATTATCGCGATTTGGTTTCTGATAACCCCAACATCCGAGTAACTGATGATGGAACTCTCAACATTGGGAACATTCAAAAGTCCCACGAAGGATATTATTTGTGTGAAGCTAATAATGGAATTGGAATGGGTCTCTCGGCAGTTATATACATCAGAGTTCAAGCTCCACCACAGTTCAAGATCCAATACAGAAATCAAACTGCTCGTAGAAATGAAGATGCAGTTCTGGAGTGTGAGGCTGAAGGCGAAACTCCCATTGGAATTTTGTGGAGTAAAGATAATGTAAACATCGACCCTAACAAGGAAACAAGATCCACAATTCACGAAGAGATGAACAGCAGTGGGGTGCACAGCAGCCTTAGCATAAAGACAACAGAACGCGCAGATTCAGCCATTTACAGCTGTGTAGCTACAAACGCTTTCGGCAGCGCTGATACAAATATTAACCTGATTGTCCAAGAACGCCCTGAACAGCCAGACAGTCTGAAAGTACTTGACAAAAGTGGCAGATCAGTGGAATTGTCCTGGACACCACCTTACGATGGCAATTCACCTATCAAAAGATATATTGTCGAATACAAACTTAGTAGACATAATTGGGAAACTGCTGGTGAGAAAATGATGGTTCCTGGAAATCAAAATATCGCTGCCGTTTTGGATTTGCGCCCCGCCACTACTTATCATCTCAGGATAGTTGCTAGAAATGAGCTTGGAGATTCTGACCCATCTGACACTGTTACCATAATCACAGCTGAAGAAGCCCCGTCTGGACCCCCACGAGATTTGAAGGTTGAAGCCGTTGACAAAAATAGCCTGAGGGTCACTTGGAAGCCTCCTCTTAAGGAAGAATGGAATGGTGACATTCAAGGATACCAAGTTGGATACCGACTGGCCAGTTCCAACAGCAGCTTTGTTTATGAAACTGTTGAGTTTAGTAAAGAGCTTCGAAAAGACCATCACCTCATAATTTCTAACCTTAATATTTACACAAAATATGCTGTTGTTGTCTCTGCATTCAATAAAGTAGGCCAAGGGCCCCGTAGTAAAGAAGTTGAAGCTTACACCGCCGAAGGAACTCCTCAAAAACCACCACAAGACGTTACCTGCACTACTTTAACATCGCAAACAATTCGGGTATCTTGGACTTCTCCTCCTCTTTCAACAGTACAAGGAATTATCAAAGGATATAAAGTTATTTATGGTCCTTCTGACCAATGGTATGATGAGGAAACTAAAGACACTAAGATCACCGGCTCAGTTGAAACTCATTTACATGGACTGCAAAAATATACAAACTACAGCCTCCAAGTTCTAGCTTTCACTTCTGGTGGGGAGGGAGTTCGATCATCAATTATTCGTTGTCAAACCGATCAAGATGTTCCTGGGCCACCAACTTTCGTCAAAGCTTTAGTAATGTCAGCTGAATCTATCTTGGTATCATGGCTTCATCCCGAGCAACCAAATGGTATTATAACACAGTACACCGTATATTACAAAGAACATGGTAAAACAGACGCAGAGGCTCGCAATTTTAAGTTACCCCCATCACAATTAAGTTACGAAGCGACGGAACTCAAGAAAAAGGATGACTACGTCTTCTGGGTGACGGCCTCTACCTCCTTTGGGGAAGGAGAAAGTTCTCAACAGGTGTATCTTAAACCTTCAAGCAAAGTGCCTGCTAAAATTGCTTCCTTTGATAATGAGTACCTGGCAACATACAAAGAAGATGTAAAATTACAGTGCCAGGCTGTTGGCATTCCTGAACCAGATATAAGGTGGACTGTTCGTGGAGAACCTTTTACACCAAATGACAGAATGAGAAAGCTTCCTGAAGGATCTTTACTCATAAGAGAAGTATCTCGTGACGACGCCGGTGAATATACTTGTCATGTTGAAAATTCCTACGGGCAAGACACTGTCACCCACGTTCTTTTAATTCAAGCACCTCCACATCCGCCTGAGATTCAGTTACTTTCTACGACAACAAACAGTATTGAAATAAAATTGAAACCATCAGTCGTTGATGATACCACTCCGATCCATGGCTACACAGTTTCTTACAAGCCCGAGTTTAGCGACCTAGAAACTGTTCAAGTAGCAGCATCTGCTCGAACTTACATCTTGGAAAACCTGTGGTGTGGATCAAGATATCAGATTTTGGCTAGAGCTTACAACAAAATTGGCACTGGTGAATCTTCAGAAACATTGAATACTCGAACCAAAGGAAAGAAACCAATCAGCCCTGATGTTAAGAACTTTGTTGAAGTCAGCTCATCTTCAATCACTTTACATTTGACAGCTTGGGACGATGGTGGATGTCCGATGAACTACTTCGTTGTCGAATATAGGCCAAAGCACAAAAGTGACTGGATTATGGCCAGCAATCAAGTGCGCCCAACAGGAAATTATGTTATTATGGAGCTTACTCCAGCCACCCGATATAATTTACGAATTTCGGCTCATAACAATGCTGGTTCTTCTGTTGCGGAGTATGATTGTGCTACACTTACTTTATCAGGAGCCACGCTGGCGCCAACTATACAAGAAGGTGGGCTTGCCTGGCTCCCTTCCTGGTGGCCCAACTGGTTTGATCTAAACATCTTGGTTCCTGCCATTGCTACAGTGGTGGTCATTATCGTTGGAATCATTGTGGTATGCGTAGCCGTCACTCGACGAAAGAACGGTATCAATAATGCCTTGCGGCTTCGAGAGGAAGTATACCAGCAGTATCAGTACAATGCTTCAATGCCACCTCCCTCTACTATGGATAAACGTCATCCTGCCTTCAGGGAGGAACTAGGCTACATTCCTCCTCCCAACCGGAAGTTGCCTCCTGTACCCGGTACCCAATACAACACTTGTGATCGCATAAAGAGAGGTGGTCTAATTGGGGGATACCCTCACGCCACTTGGGCACCCAGAAGGAATATGTATGAGGAACTTTCTCTTCACCCTTCACACACAAGAAGGATGCCACCACTTCCGGGGGCACCACCTCCTTTACCAGGCTCCCTGGAAACCTTAACTTCAGGAGGAGACGATGAAATCTGTCCCTACGCCACTTTCCACCTCTTAGGATTCCGCGAAGAAGTTGACCCTGCTCAGGCCGCTAATAATTTCCAGACATTCCCTCACCAAAATGGACATGGATCTAATGGACCACTCTCTTCTAGAACTATGCCTCGACATGGATCTGGTAATTACTATTCATGCGTTAGTGGAGAATATGGACCTGGTGGGCGACCACCCAGCAGCACCTACTACTCCACTGTTCCAGGAGATCTGGCTGCCTCCATGATGAATAATTCAACCTTCTCCCCCACTTACGATGACCCTGCTCGTTCTGATGAAGAAAGTGAACAATATGGCGGCTCAACTTACTCAGGAGGAGGACCTTACGCTCGTGCCATTGATTCTGTCTCTCAATCAGGAACGGCTAAGCGTGCCATGGCAGACCAAGCTCGCAACAGTTGCCATGTCAGCCATGGTTCGCCTGAACCTCCACCGCCTCCACCTCCTCGTGATATGGACTCTTCCGGCGTTGGTTCTTCGCTGAATGAATCAAACAATTCGACTTCCTCCAACCAATATTCAGAGGCGGAATGTGACCATGACCTTGTTACGCGCAACTATGGAGTGAAGACTCCACGGAGCACAGAAGAAATGCGAAAGCTGCTCGACAAAAACGAAGCCGCCGCCCGCATTCAAAATGGAGGCCTAAAAATGGTTAACACTGAAATGAATGTCTAAGGAGTATTTTGGAAGGCCAAATCCATTTTAGTCTTCTGTGCCATAACTAACTAATGTAACTTTTGATCAATTTGTTTCCACTCTGGGTCTCGCTAAGATATCTTGGTCGGATATCGCATTTTTAAAATAAAGTTATCTGCTTCTTCTCA
>Proasellus_spelaeus_1 ENA|HAFK01006188|HAFK01006188.1 TSA: Proasellus spelaeus, contig comp10472_c0_seq1
TAAGTTACCCCCATCACAATTAAGTTACGAAGCGACGGAACTCAAGAAAAAGGATGACTACGTCTTCTGGGTGACGGCCTCTACCTCCTTTGGGGAAGGAGAAAGTTCTCAACAGGTGTATCTTAAACCTTCGAGCAAAGTACCTGCTAAAATTGCTTCATTTGATAATGAGTATCTGGCAACATACAAAGAAGATGTAAAATTACAGTGCCAGGCTGTTGGCATTCCTGAACCAGATATCAGGTGGACTGTTCGTGGAGAGCCTTTTACACCAAATGACAGAATGAGAAAGCTTCCTGAAGGATCTTTACTCATAAGAGAAGTATCTCGTGACGATGCCGGTGAATACACTTGTCATGTTGAAAATTCCTACGGGCAAGACACTGTCACCCATGTTCTATTAATTCAAGCACCTCCACATCCTCCAGAGATTCAGCTACTTTCTACGACAACAAACAGTATTGAAATAAAATTGAAACCATCAGTCGTTGATGATACCACTCCGATCCATGGCTACACAGTTTCTTACAAGCCTGAATTTAGTGACCTAGAAACAGTTCAAGTAGCAGCATCTGCTCGAACTTACATCTTAGAAAACCTGTGGTGTGGATCAAGATATCAGATTTTTGCTCGAGCTTACAACAAAATTGGCACTGGTGAACCTTCAGAAACATTGAATACTCGAACCAAAGGAAAGAAACCAATCAGCCCTGATGTTAAGAACTTTGTTGAAGTAAGCTCATCTTCAATCACTTTACATTTAACAGCTTGGGACGATGGTGGATGCCCGATGAACTATTTCGTTGTTGAATATAGACCAAAACACAAAAGTGACTGGATTATGGCCAGCAATCAAGTGCGCCCTACAGGAAATTATGTTATTATGGAGCTGACTCCTGCCACCCGATATAATTTGCGAATTTCGGCTCACAACAATGCTGGTTCTTCTGTTGCGGAGTATGATTGTGCTACGCTTACTTTATCAGGAGGTACTAT
>Proasellus_spelaeus_2 ENA|HAFK01010939|HAFK01010939.1 TSA: Proasellus spelaeus, contig comp16922_c0_seq1
TTGGGAACATTCAAAAGTCTCACGAAGGATATTACTTATGCGAAGCTAATAATGGAATTGGAATGGGTCTCTCTGCAGTTATTTACATCAGAGTTCAAGCTCCACCACAGTTCAAGATCCAATACAGAAATCAGACTGCCCGTAGAAATGAAGATGCTGTTCTGGAGTGTGAGGCTGAAGGCGAAACTCCCATTGGAATTTTGTGGAGTAAAGATAATGTAAACATCGACCCTAACAAGGAAACAAGATCCACAATTCACGAAGAGATGAATAGCAGTGGGGTGCACAGCAGCCTCAGTATAAAGACAACAGAACGTACAGATTCAGCCATTTACAGTTGTGTGGCTACAAACGCTTTTGGTAGCGCGGATACAAATATTAATCTGATTGTCCAAGAACGCCCTGAACAACCGGACAGTCTGAAAGTACTTGACAAAAGTGGCAGATCAGTGGAATTGTCCTGGACACCACCTTACGATGGCAATTCACCTATCAAAAGATATATTGTTGAATATAAACTTAGTAGACATAATTGGGAGACTGCTGGAGAGAAAATGATGGTTCCTGGAAATCAAAATATTGCTGCCGTTTTGGATTTGCGCCCTGCAACTACTTATCATCTCAGGATAGTTGCAAGAAATGAGCTCGGAGATTCGGACCCATCTGACACTGTTACCATAATCACAGCTGAAGAAGCTCCCTCTGGACCCCCACGAGATCTGAAGGTTGAAGCCGTTGACAAAAATAGCCTAAGGGTCACTTGGAAGCCTCCTCTTAAGGAAGAATGGAATGGGGACATTCAAGGATACCAAGTAGGATACCGACTTGCCAGTTCCAACAGCAGCTTTGTTTATGAAACTGTTGAGTTTAGTAAAGAGCTTCGAAAAGACCATCATCTCATAATTTCTAACCTTAACATTTACACAAAATATGCAGTTGTTGTCTCTGCTTTCAATAAAGTAGGCCAAGGGCCCCGTAGTAAAGAAGTTGAAGCTTACACCGCCGAAGGAACTCCTCAAAAACCACCACAAGACGTCACCTGCACTACTTTAACATCTCAAACAATTCGGGTATCTTGGACTTCTCCTCCTCTATCAACTGTACAAGGAATTATCAAAGGATATAAAGTTATTTATGGTCCTTCTGACCAATGGTATGATGAGGAAACTAAAGACACTAAGATTACAGGCTCAGTTGAAACTCATTTACATGGACTGCAAAAATACACAAACTACAGCCTCCAAGTTCTAGCTTTCACTTCGGGTGGGGAGGGAGTTCGATCATCAATTATTCGTTGTCAAACCGATCAAGATGTTCCTGGGCCACCAACTTTCGTCAAGGCTTTAGTTATGTCAGCTGAATCTATTTTGGTGTCATGGCTTCATCCTGAGCAACCAAATGGCATTATAACTCAGTACACCGTATATTACAAAGAACATGGTAAAACAGATGCCGAGGCTCGTAATTTTAAGTTACCCCCATCGCAATTAAGTTACGAAGCGACGGAA
>Procambarus_clarkii ENA|GBEV01001246|GBEV01001246.1 TSA: Procambarus clarkii Pc_1261 transcribed RNA sequence.
TGAGCGTCCTCACGTCAGAGATTTCTCCGAGAGAGGGTGCTTGTGGGAGGCTGGCAGAGACGGTTGTGCTCACACTGCTGCCCCGAGTGTGGCAGGGTGTTGGTCTGACTCGACCAGTGTGGTCAGGCCGGACACCACAGTGGTCACCCGGACTCTGGCCCAACCGTTAAGTCATCTCACTGTCTTCCTGGGTGTGTGAGCAGCGAGTATCGCACTAGTTAAGTGCGTGGAGGTGCTCCCCAGTAGCCTGAGTGTGTTCATTTAAGTGTCAAATTAGTGTTTTTTTGGGGGGAGGGAGGTGGGAAGCACTCACACCGGGCGACCATGGCTCACCAACACCCTTGTTCCGTTCGAACGGAATTCGAACGGGCGGCGATTATTTAAGTGGCAGTGAACGCACCGCGCCACCATACATCTCGCCAGAAATTCACGGAAAACGGACCGCGGCCGTTTAGATAAGGGAAAGATGTACGAGTGGAGATAATGTGCCGTTGTTGTGTTGTAGTGTAGCCCGGCCGGGGTCTTCTGCAGCGGGTGAGGTAGCGCGGCGTGCCGCCGCACACGCTGGCCAACCGTTGTGACGTGCCTGGTAAGCGTCTAGACGTCTACCACCACCATGTTGACTACGTAGACGTGTACCACCAGCACGTCAAACAAGTGAATGGTTCCCGCATATACCAAAATGAAGTGTTGTAAATGATGTGGCGAACCCTGTGAGTGTTGTGAATATTCGCTAAAGTGTGTATAAGACCGAAGGAAGAGGAAGATGGAGTGAGTCTGCGGAGAGGAAGACATAAAGAGAAGATAACGTGGTCTGTGAAGGACCATGGGTGACGGGCCTCTCCTGCACCACCCAGGATGGTGGCTCCTGCTTCACATCTTCGCCCTTACACCCGGACACGGAGAGAGCCGCGCAGGGGTGCAAGATGGGCCCCAGTTCCTGGTGGAGCCGCCCCACGCCCTCGCCTTCCTTAATACTACTGGCGGCGCCCTTCACTGCTCCGCCCACGGCAACCCCACGCCCATGGTGTCGTGGGTGGTGGGAGAGGCGGGCCTCCAGCCGGCCACACCTGTAGCAGGTGTACGGGAGATCCTGGCCAACGGGTCCCTGATCTTCCTGCCCTTCAGTCCCCGCTCCTACCGCCAGGACGTCCACGCCTCCTCCTACAGGTGCCTCGCATCCTCCGCCGTCGGCAGGATTGTCTCCAGGACCGTCGCTGTCAGGGGAGTCGAGCGTCAGAGCTACGAGGTGCAGGTGTACGATGAGTACGTTATTAGCGGCAACACCGCCGTCCTCAGCTGCAGGATCCCGCCGTTCGTGAGAGAGTTCGTGAAGGTGGTTGCGTGGGTCCAGGATGACGCCTACGTTATTCAGCCCGGCCTGGAGAGTGGCGGGAAGTACACCATACTCCACGACGGGTCCCTGCACATCTACCGGGCGGACCCCAGCGACGGGTACCGGAGCTACCGGTGCCGCGCCAACCACACGCTCACCGGGGACATCAGCGAGTCCTCCGCCGGCCGGGTCATCATCTCCGAGCCCCATGCGAACGTGGCCCCGAGACTGAGCGTGGACAAGAGGGTGACGGTGACGGTGAGGGCGGGGGAGTGGGCGGTGTTGCCCTGCGCCGCCCAGAGCCACCCCACGCCCACCTACAGGTGGGTGCGGCTTGGTGAGGGCGTGGTGGCGGACGTGGTGGGCGGGTCCTCACGGTACAGCCTGGTGGGCGGCCTCCTGGTGATGACGGGCGTGGGCGTGGCCGACCAGGGCCGCTACATGTGCTTCGTCAACAACAGTGTCGGCCAGGAGACTGTCGAGGCTACCCTCCGTGTCACTGAGCCCCTGAGCGTGCACGTGTCCCCGCGGCGACTGGTGGTGGACATGGGGAAGACGGCAGAGTTCCGGTGTGTGGTGCAGGGACACCCAATCACCTCCGTCACCTGGCTCAGGAACGGCAAGTCTCTCCCCCCGGACGGCAGGTTCGTGACGTCACCGCGGGAGGTGCTGACGGTGTCCAAGGTCGGGAAGGAGGACCGGGCCATGTACCAGTGTGTGGTGGCCGCCCGCCACTACAACGTCCAGGCCGCCGCCCACCTCGCCCTCGGAGACTCGTCACCGGAGCTGCACTACAGGTTCCAGGAGCAGACGCTACAGCCCGGGCCGTCCGTCAGTCTCAAGTGTGTGGCCACCGGCAACCCTCCGCCACAGTTCGTGTGGACCCTGGACGGCTTCCCCCTGCCTGAGAGTGAGAGGTTCCTGGTGGGTCAGTACGTGACGGTGCACGACGACGTCATCTCGCACGTGAACATCACCAACGTGCGGGTGGAGGACGGGGGAGAGTACACGTGCGGGGCGGCCAACACGGTGGGCGCCGTCACCCACTCGGCCAAGGTCAACGTGTACGGCCTCCCCTTCATCCGGGCCATGAGGCGCGTGACGGCCGTCGCCGGCTCCGGTCTCAGGGTCAAGTGTCCCGTCGCCGGCTACCCCATCGACAAGGTCATCTGGGAGAAGGATGGACGGGTGCTGCCAACGGACATCAGGCAACGGGTGTTTGACAACGGGACGCTTATCATCTCCCAGACCCAGCGGGACACGGATGGCGGCCGCTACACCTGCCGCGCTTCCAACAGACACGGACACTCTGCCTCCAGGGACGTCACCGTCACCGTCACAGTGCCCCCGAAGATCATGCCCTTCTCCTTCGCCAACAACATCCTGAGTGAGGGCAACCGCGCCTCCCTCACCTGCCAGATCCTCGAGGGTGACCTTCCTGTCAGCTTCAGATGGGAGAAGGATGGGGGGCCAGTACCTATATACGATGGCATCACCACTCGTCTCTTGGATGACTATCAGACACAACTGGTCATTGACCGTATTTCCTCCCGGCATAACGGCGAGTATACCTGCCTTGCTTCAAATGCAGCTGCCACCAGGCACTACACTGCCAAACTTACAGTTAATGTCCCACCACACTGGGTGACGGAACCTCAGGACAGTGGAGCGGCACAAGGTAGCACGGTCACGCTCAACTGCCAGGCGGATGGTTATCCTTCACCCACTGTCACCTGGAAGAAGGCCATTATGGATGACAATGATAGTAGTGGCAGTGGCAGCAGTGTGGGTGGCAGTGGTGGCAGCAGTGGACAAGGGGACTACCAAGAATTAATGTATGGAGCACATGTGGAAGTGTTTAATAATGGGTCGGTGGTGTTTAGGAATGTTCAGAAGGCAATGGAGGGAAAATATCTTTGCCAGGCACGTAATGGGATTGGCGCAGGACTCAGTAAAGTCGTCTACCTTACTGTAAATGCTCCAGCACACTTTCCGGAGAAGATGGGTCGAGTGGTAGTGAGACTGGGTCAGACAGCAATGTTGCGTTGCCCAGCCCATGGTGACCGCCCCATAGATATTCTGTGGTCAGTTGAAGGTCGTCGCCTAGACCCTCATGCTGATCCTAGGGTCGAGGTGCGGGAGGAATCGATCGAGGATGGACTTGTCTCCAAATTAGCACTGACCTCGGCTGCAAGGACACACTCTGCGACCTACACGTGTCATGCAGCCAATGCGTTTGGTCGAGACACTCGAAACATAGAGCTAGTTGTGCAAGAGGAACCCGAGCAACCCAAGAACCTACGGGTGGTGGAAACGCACAGTCGTCGGGTGAAGCTCTCTTGGATGGCGCCCTATAATGGCAACTCTCCCATTCAGAACTACCTCATCCAGTATAAGTTAGCATCTGAGCCATGGCCAGGTGTGCCAGAACAGCTGAGTGTGCCGGGGGACCAGACAGAAGGCATCATCCATAAGTTGACCCCTGCTACTGCCTACCACTTGAGGGTCACGGCCCAGAACACTCTGGGGCTCGGCACTCCCTCAGAAGTCATACAGGCTGCCACTGATGAGGAAGAGCCATCAGGGTCTCCTTTAGACGTGCGCGTGACTCCCGAGTCTTCAACATCCCTGCGTGTGACGTGGGAGCCACCAGCCAGAGACTTGTGGAATGGCAATATACTGGGATATTATGTAGGGTACAGAACTCATGCTCATGCTGCTGACTACAACTTCCAGACTGTAGAGGTTGGATCAGCATATGGTGGGAGTTCGACGTTATCTGGGTTGCAGCAGTACACCAGGTACGAGGTGGTGGTGCAAGCCTTCAATAACAGAGGTGCTGGACCACTCTCTACTCCTGTCATTGCTACAACTGAGGAGGATGCCCCCAGCTTACCCCCTGAAACAATACGGTGTGAGGCAACCTCCCCACAGAGTGTGTCAGTAGCCTGGCGGCCGCCTCCTGTCAGGGGGCAGAATGGCTTAATTAAAGGATACAGAGTGCTCTACACACCTGCATCACAATATTCAGATGAAGAAGCACAGGCAGAAACAGCAGCAGAAAGTACCAATATATTTAATTTGGAAAAGTATACAAATTACAGCATTAGTGTCTTGGCTTACACAAGTGCTGGTGATGGAGTGCCTTCCCAACCAATATTCTGCAGGACACTTCAGGATGTGCCAGATTCTCCAGCAGGGATTAAAGCTGTTGTGAGCTCTTCCACTACCATCCTCGTGACCTGGCTGGCTCCACTTAAGGTCAATGGTGTCCTGACCAAGTACACTCTCTACATGGCAGTCACCAGTAGTGAGCAGAGGATGAGAGAATTACCATCACGAACTCTGGGCCCAGGAGAAACATCTTATGTTGCTGAGGGTGTGAGCACGAGAGACAAGTATGAGTTTTGGGTATCTGCTTCAACCCAGCGAGGGGAAGGATTAGCAACTAAGAAGGTTGAAGTCCACCCAACAAGCAAAGTATCAGCACAAATTGCATCATTTGGAGGCCCACTGGAAGTTGCTTGGAAGGAAGACGTCCGCCTCCAGTGTCATTCTGTTGGAGAACCGCCCCCAGACATCACATGGAAACATAATGGAAAGAAGATTTTACCAACTGATAGAATTCAGGTACGACCCAATGGATCCTTGTTTATTCGTGATGTACAGAAGACTGATGCAGGAAACCTCAGTTGTACGGCTGCCAACACTCATGGTGCTGACAGCGTTACATACATACTTACAGTACAAGTCCCACCAGCCCCTCCTACACTGTATGTCCAAGGTAGCTCAAGGGATGCTCTTACTCTGCGCTGGAGCTTGAGGCCTCACCATGCACCAGTCCGAGGCTACATCATGAATTACAAGCGGGAATATGGGAATTGGGAAGAGGTGGAGCTTCACACAGCGAGGACAACCCACACCCTGTCGGGTCTCGTCTGTGGCTCCCGGTACCAGTTATATGTGACAGCTTATAACAAGGTGGGCACTGGCCTGCCTTCAGAGATCCTCACCACCTCCACCAAGGGTTCAGAACCTGTGGTGCCGAGTCGATCTCGCCTCTTGGACGTCAACTCCACATCAGTGTTGGTGCATCTCAGTACATGGGGTGATGGAGGATGTCCTATTCTCTATTATGTCATAGAATATCGTGCTTCCTCGTCCAGGGATTGGATTTCTGTAGCCAACAATGTTGCTGCCAATGAAAAAACATATGTGATCCGGGACCTGACACCTGCCACACGTTATGCTGTCAGAGTTACAGCTCACAACCACGCTGGTTCCAGTGTGGCTACATATGATGTCAAAACATTAACTCCTGAAGGAGTGTTGTTGCTAGATGAAGATCCCCCCAATGGAGGAGTTGCCTCGCCGCCCCTCTACCAGGACCTGAGGGTCGTCATACCAGCAGCAGTAGTAGTGGTCATTGTCATTGAGGTCATCATGGCAATTGTATGTGTCTTCAGGAGGAGGAAGATGCGTGAGCGAGGAGGCTCAGGAGGGATGGCAGAGTCTCCCTCCACAGCACAAATACAGAACCAGCAGAACCAGCACCAGCAATATTCCGCACTCCCCGTTACCACACCATCTACCCAAGATACTGCCACCAATAAGGAATCATCTGGTAATGGAACAGTTGATGGTAAACTTTATATCATTGTTATGTTGATATTGTTGTTGTTCTGTACTCTTTAAGAGCTAGTATTCCTTATTTTGAAATAATGGTTCTGTGATTCACTATTAATTTAAATTAACATGTGTAAATTCCAGTTTTCTGTGTTAATTAACATTGCAAAAACTAAATGCTTAATTTTATTACAATGTTAAATTCATTATTGATTAATTTTTTTCAGTGCTGCTATTGAAGCTCAAAGAAGTAATTTAATAATAATAAGTGAATCTGATAAGTGACATACATTACAATGTAAAGTATATAGTAGCCTATACAGTACGTGAATAATCAAAGCCATGAAGGTTATTATAAATACGGTATACACTCTGCTCCTTGCCAGCCATGTTGATGGTGGGGAAGGCTCATAACGGACCTCCCCATCATGCATACACAGGTGTACTCATTGATTTCTCTTTATAGTTTACGTTTAGTTTATTATTGTTCATTATGAATTAACATGTTTGTTCTACTCACTTATTACAATTTAGTTTATTATTGTTCAGTTTGTTCTTATTTACTTTATATGTATTAGTTTAATCAAATTATTCCTAATTCCACATTTCGCTCAACCTCGAAAATCAAGCGCGTGCAAAACGCAGCTTTTTCTGGGGAGAGCAAACCAGCTGCTGCTCTGTGGGTGGAAGGGGGAAGGCTTCAATCATTAGGCTTCCAGCCTAATGATACGTAAGGGCTGGACCTCCTCACTCTAGCATCTTCCTCCACATAAAGCATGTGATGTGGGGTATCCCCACCAGCTGGGCTGATAGTGCAACCCTCCCACCCCACCTTTGTGCACCCACACTTCACTCTTACATTGGTTCCTAGCTTATCACAGTTACTGCTTAGTTACATTCTCCCCAACCTTGTGTTTCAGGCCCTTACCATGTGAACCTTCCTCATCTTAAGGTTAACATTTATTACCCATTTACTTTAATTTACCCAGTTACTTTGTCTTTTTAGTTTTTAGTTTATTAATGTGCACTTACTTTATAATTACTTTTCTGTTTAGTTTATTAAAAATTAATTTCCATAAAAAAAAAA
>Scylla_olivacea_1 ENA|GDRN01022770|GDRN01022770.1 TSA: Scylla olivacea Ref_Crab_Transcript_22860_438 transcribed RNA sequence.
CCATCATCGTAGAGGAACCCGACAGTCTGGTGTTTGCCAGTGGAGCGAAGGGTTGAGGCTTTCGTTCTCTTGTGTGCTACCGGTGTATGGTGCTGTAATCACCACCACTGCTGTCACCACCCGTCACCACCGCGACCACCACCGCCACCATGGGCACCACCCCTATGGTGTCGCCTATACGCATGCTGCCCCTACTTCTCTTCGCTCTCGCCATACGCTCAGCCGTATGCAATGAGAGCGGCCCCGTCATCGTAGAGGAACCCGACAACCGCGTGGACTTCAGTAACTCGACCGGCGCCAACATCCACTGCTCTGTTCGTGGCCACCCCAAGCCTTCTGTCGTGTGGGTTCGTGCTGAGGATGGTACTGCTATCGGTGATGTTCCTGGACTCCGCAGGGTGAGTATTGGGTGGCGTTGCGTCTGTATCAATGAGAAAG
>Scylla_olivacea_2 ENA|GDRN01022771|GDRN01022771.1 TSA: Scylla olivacea Ref_Crab_Transcript_22861_595 transcribed RNA sequence.
CCATCATCGTAGAGGAACCCGACAGTCTGGTGTTTGCCAGTGGAGCGAAGGGTTGAGGCTTTCGTTCTCTTGTGTGCTACCGGTGTATGGTGCTGTAATCACCACCACTGCTGTCACCACCCGTCACCACCGCGACCACCACCGCCACCATGGGCACCACCCCTATGGTGTCGCCTATACGCATGCTGCCCCTACTTCTCTTCGCTCTCGCCATACGCTCAGCCGTATGCAATGAGAGCGGCCCCGTCATCGTAGAGGAACCCGACAACCGCGTGGACTTCAGTAACTCGACCGGCGCCAACATCCACTGCTCTGTTCGTGGCCACCCCAAGCCTTCTGTCGTGTGGGTTCGTGCTGAGGATGGTACTGCTATCGGTGATGTTCCTGGACTCCGCAGGGTTCTTGCTAATGGCACTCTGATGTTCCCACCTTTCCGTGCCAAGGATTACCGCCAGGAAGTCCACGCCCAGGTGTACCGCTGCCAGGCCTCCAACACCCATGGTTCCGTTCACTCCCGCGATGTCCACGTGCGCGCAGTGGTGCCTCAGAGCTACGAGTGCGAGGTGAACAACGAGTACGTGATCCGCGGCAACTC
>Scylla_olivacea_3 ENA|GDRN01074454|GDRN01074454.1 TSA: Scylla olivacea Ref_Crab_Transcript_74630_6873 transcribed RNA sequence.
GAGACCTTGATGTTCAAGTTATGGTGCCACCGGAAATTGTGCCCTTTAAATTCCCCGAGAATGCGGGACGTGATGGTGCTTTTGCTCAAGTAGTCTGCGTGGTGGCTGCGGGAGATGCTCCCTTGAACATCTCATGGCACTACAATGGTGTCAGTGACCTTCCTATGGGCACAAATACACAGCTCATTGGCGACAGAACCTCTATATTGACAATTCCCAGTGTTTCGTGGCTTCATAGTGGCGACTATGATTGTCTTGCACAAAATGGTGCTGGAAAAGTCTCCTTTGCAGCAGAATTATCAGTCCAGGTACCACCTCGCTGGATTGTTGAGCCCACTGATAAGGCTTTTGCTCTGGGAAGTGATGCACGCCTTGAATGCAAAGCTGATGGCTTCCCCCGACCATCTCTTGGATGGAAGAAGGCTGCAGGAACCACACCTGGAGATTACCGAGATCTTGTTGTGAGCAACCCCAATGTGAAGGTGACTGATGATGGCACACTTCAGATCATCAATATCCAGAAGTCCCATGAAGGCTACTACCTGTGTGAGGCTAACAATGGCATTGGTGCTGGCCTGTCTACTGTCATCTATGTGCGCGTGCAAGCTCCTCCCCAGTTCAAGATTCAGTACCGTAACCAGACTGCCAGCCGAGGAGAAGATGCTGTGCTGGAGTGTGAGGCTGAGGGAGAGACACCCATTGGCATCCTGTGGAGCAAGAGCAAACACAGCATTGACCAGGCTAAGGAACCAAGATACACCATCCGTGAGGAGATGCGTGGTGGCAGTGTTCACAGCAGCCTGAGCATCAAGACAACTGATCGGTCAGACTCTGCTGTGTATACCTGTGTCGCAACTAATGCTTTTGGAAGTGCTGACACTAACATCAACCTTATCATTCAAGAACGCCCTGAACAGCCAAGCAGCCTGAAGGTTCTTGACAAGAGCGGCCGCTCTGTTGAGCTCTCATGGACCCGCCCCTATGATGGAAACTCCCCCATTACCCGATACATTGTGGAGTACAAACTCAGCCGACGTAACTGGGAGACTGATGGCGAGCGCATGATGGTTCCTGGTGAGCAGAGCATGGCTGCCGTACTTGACCTCCGACCTGCAACCACCTACCACCTCCGCATTGTTGCCAGGAATGAGATTGGAGACTCTGAGCCCTCTGACACTGTTACTATTATCACTGCTGAAGAAGCTCCTAGTGGCCCCCCTCGTGACCTCAAAGTAACTGCCGTGGATCAGACTTCCCTGCGTGTCACCTGGAAGCCTCCCCTCAGAGAGGAATGGAATGGAGATATTCAGGGCTACCAAGTTGGCTACCGCCTGGCATCTTCAAACAATTCCTATGTGTTTGAAACCGTTGAGTTCAGTAAGGAGATGGGCAAGGAGCATCACTTAGTTATTTCCAAGCTCAATGTGTACACCGAATATGCTGTTGTTGTTTCTGCTTTCAATAAAATTGGACAAGGACCTAAAACTGAGGAATTCTTGGCTTACACTGCGGAAGGAACCCCCCAGCAGCCCCCACAGGATGTCACCTGCACCACCCTTACTTCTCAGACTATCCGTGTCTCCTGGTCCTCTCCTCCACTGGAAACTGTTCAGGGAGTCATCAAGGGATACAAGGTGTTCTATGGACCTTCAGATGTGTGGTATGATGAAGAGAGCAAGGATATCAAGATCACTCCTTCCACTGAGACCCATCTCCATGGCCTTCAGAAGTACACCAACTACAGCCTCCAGGTTCTGGCTCACACTTCTGGTGGTGAGGGAGTTCGCTCACAGCCAATTCACTGCCAGACTGATCAGGATATTCCTGAGGCACCCACATCCGTTAAGGCATTAGTTATGTCTGCCGACTCTATCCTTGTGTCATGGCTTCCTCCTGAGCGACCCAATGGAATCATTACACAATACACTGTTTACTACAAGGAGCACGGCAAGAGTGACAGTGAGGCTACCCTGCAGAAACTGCTTCCATCTCAGCTCAGCTACGAGGCTAGTGGACTTAAACGCCGTGATGCTTATGTGTTCTGGGTAACTGCTTCCACCACTGTTGGAGAAGGAGAGATGTCTGATCTTGTGCACCTTAAGCTGTCCAATAAAGTACCTGCTAAGATTGCATCATTTGATGAAGAGTATTTGGCTACCTACAAGGAAGATGTGAAACTGCTGTGCCAGGTTGTAGGACTTCCAACTCCTGATATCAGGTGGACAGTTCATGGTGAGCCCTTCACTCCCAATGACCGCATGCGCCTCCTCCCTGAGGGCTCCCTCCTGATTCGTCAAGTGTCTCGTGATGATGCTGGTGAATACACCTGCCATGTGGAGAATCCTTACGGCCAGGACACAATCACACACAAGCTGCTCATCCAGGCTCCTCCCCATCCACCGGAAATTACTCTCCAGTCAACAACCACAAACAGCATTGAAGTAAAGCTGAAGCCCTCTGTGATTGATGACACCACCCCTATTCATGGCTACACCATCTACTACAAACCAGAGTTTAGCAATGAAGAGAGTGTTCAGGTGCCAGCCTCCACACGTACCTACACACTGGAGTCTTTGTGGTGTGGATCTCAGTATCAGATTTATGCTTCTGCCTACAACAAGATTGGGACAGGTGAATCCTCAGAAGTCCTGAACACCCGCACAAAAGGCAAGAAGCCAGAGGTTCCTGAAGTGCACCGCTTTGTTGAAGTTTCTTCCTCATCCATCACTCTGCACCTGAATGCCTGGCAAGATGGTGGCTGCCCCATGAATTACTTTGTGGTAGAATACAAACCTAGGCACCAAACTGAATGGATAATGGCTAGCAATCAGGTAAAGCCAACTGGAAACTATGCTATCATGGAGCTGACCCCAGCCACTTGGTACAACTTACGCATCTCTGCCCACAACAATGCTGGCTCCTCTGTGGCTGAATATGAATGTGCAACTCTTACTGTGACTGGGGGTACTATTGCACCGATTCGTGAAGTGCCTGCCTACGGGGCTGGAGAACTCCCGTTCTACCTCAACTTAAACCTCATCGTCCCTGTGGTCTCAGCTGTAGTCGTCATCGTTCTGGCCATCGTTATCATCTGCTATCTCAGAGGTCGCAATGCTCCCATCAAAGAGGAAGTGTACCAGCAGTACCAGTACAATGCTAGCATGCCTCCACCATCTACCATGGACAAGCGCCACCCAGGCTTCAGAGAGGAACTTGGCTACATCCCCCCACCCAACCGCAAGCTGCCTCCTGTTCCCAACTCCCAGTACAACACCTGTGACCGCATCAAGCGAGGTGGGGGGTCGGGTCGCAGGGAACATGCCACCTGGGACCCAAGACGACCTATGTACGAGGAACTCTCCCTCCATCCTCCCCCTGGGCGACGTATTCCTCCTGGAGGACCTCTACCACCACATAGCTCTCAGGACACCTTAAGATCAGGTGGTGATGATGAGATCTGTCCCTATGCAACCTTCCATCTTTTGGGTTTCCGTGAAGAAATGGATCCACAACAGGCTGGTAACAACTTCCAGACATTCCCCTACCAGAATGGCCATGGCTCTCAACAGAACTTTGTGAATTCCCCTGCTTCCCGAAGCATGCCACGTCATGGGTCTGGCAACTACTACAGCTGCGTTTCTGGCGACTATAACTGTGGCCATGCCCCGAACGAAGGCCACCAGCCTCGTCATGGTTCTGGCAACTATTATTCCTGTGTGGCTGGAGAATATGGCTCAGGTGGTCCTCCTAGCAGCACTTACTATTCAACTGTTCCTGGAGACATGACGACCTCACGCATGAGCAACAACTCTGCGTTTTCTCCTACTTATGATGATCCTGCTCGTTCTGATGAAGAAAGCGACCAGTATGGAGGATCAACCTACTCAGGTGGTGGCCCATATGCTCGTGCTATTGACTCTGTGTCTCAGAGTGGCACTGCCAAGCGCTTAATGAACCGAGGTAGTACTTCTGGGAGCGCAGGCCAGGGATCCCCTGAGCCTCCTCCTCCTCCCCCACCACGTAATGGTGATCTCCCCCTTGACTCCTCTGGCCTGGGGTCTTCTCTGAATGACTCTAATAACTCCACAGCCTCCAATCAGTTCTCTGAGGCTGAGTGTGATCATGATCTTGTTCAGCGCAACTATGGAGAAATGAAGCAGCAGCCCACATTCAAAATGGAGGCCTAAGAATGGTGAGCAATGAGATGAATGTGTGAGGTCCTCTGTATGCTGTTGAAGGATCTCACTCACCCTGTGCCATATGAGGCAGCCTATTTACCGCCCTTGTCATGTACCCATCAATGATATTGAATACCTACATTGAACTCAGATACTCAACACATATTTACAATTAGAAAAAATGTAAGAAGAGTTATGAGAAGAGCCTGGACACCCTGTATGTAACACTGCTCAAATGAGAGCGCAAGAGATTCTGCTTGTTGGTCTTCAAATTAATTCTATACCAGTGTTATAGAAAATTATGTATTCAAGAGGATCAACTCAAGGAGTCATGGATATATTCATTAAACTGCAAAGATGCTCTCTACATGGCCAAGAAATATTGCATGTCATAGAAAAGTCATGCCATGACAGGACAAGATTACTGCACAAGATTATGACATAAGAAATACTAGATTGAAAAGCCACATCTCAGCAAGATTTACGTGTTCATAGGGGTGATCCAAGTCTTCTTCAATGTAGTGTCACAACCCCTCCTCCCCCCGCCCCCGCTCATGAGGTTAATCTACCATGGACTCCGATGTTGTGCTCCCTCAGTACTAATGCAAGCCATCACTGATTGACGTTTATGCTTTGAGTGTTTCTTGCAGTGTTGTGTATCACATAACAGTAGCAGTATTCCTTTTCTGCCCTGTGCTCTGATTGCAATCTGGATATGAAAGCAGTGCTTGTGTTGTAGTGCTTCTGCACAGATATATTAAGGGCTCACCGTCAGTAATGCATTTCTTATGCAGTAAGTCCCTACCTACCCCTAGCAGTTAATGGATCGTCTTCATCGGCTAATGGACCATGTGTGCTAAGCGATAGTATGAGATGAACTAAGTATTGCTGTGTGAATCATCCATGACGGTGCTACTTGGAAAATGACTCTCGACTTGTTTGGTGTTCCGTGTACTTTGTGATACGAACCAAGTCTAGTCAAGAGCGGGGGACAAAACTGTGACTGTCAGAACCTTCATGACACAGATGTAACCAGTACGCTCAGTTTCACTATTTTTTACAAATGTACCAGCATCAACCCAAATGGGAAATGAGACAGAGAGAACAGCAGGAGAGGGAAAGCTACACGAGAGCTAATGTTAGAGAAATTGCATTAAAGATGGTAGTGTATTACCAATATTTCCAGTCTATAGATGTCTGATCCATATTTTATCAATATTTAAAATGTATGTAGATTCTGCTGTTGCTTGCCTCAAAATAAACTGAATGTGATTTGGGGAGATGATAGACGAACCTCGTTAAGCACCAGGTTTTGCTTTATCAGCCCAGTGCCATCTCTCTGTCTGCTCATTCTCCCATAGCGTTCCTAGGTGTCGCTTAATCTCCTCAGCTTGCAAGACAATATGTGACTTCACCAGCAATTTTAGATTTTGCTTAGTGCTTTCATATGGCAGACTGTATAATTAATTGCTAAAATAAAATTACTAGAGTGGATGAAATTGCTGGGAACTTCACTATATTCATATATAAATATACATATATATTGTATGGCATCTTGATAGGTTATTCATAATTTGTATATTGAATTCATCAATATTAGAAGCAGATGGCAAATCCTCATTGCCAAGTTTCTGTTTCTAATTCAAGTTATTTCCATTGTCAACATTTTTAATGAATTTAAGACAAACTGTTGATGTGTAAGTGTGTGTGCATTGCTTCTTAATAGTGTAGAATTGAATGAAAGTGATTATGATAAATAATAGATATTACTTGCAGAACAGTTGTACTTCTATAATTCATATTGGCAAACTTCTCATGAAAGTGTCCAAGAATAGCTGTAACTTATAAGTCTGTTGAGCAGTGTTTTGGAGATGAGACGTTTTCAGTCATATGTAAGTTTAAGTTTATTTCCTAGACTTACATCTCCTCCACAGCCATTATTTTATACAGAGATAAAGTTACAAGGACTGTTGGCTTCATTTTTTTTTCTTTCTTTCTTTTCTAAGTTAACCATTTTATAAAATCTCAGTCATCCAAAACATGCTAACATCTTCCATAAGCTCAAGTGTAATAAATGTAGTCTCTTTTAAATGTTGCCAGTGTAAGCTTTTCCTGCCCATAGTTAATTAATTACTGGATAATTCGTTTGCATTAGCCACGGAGTTATTGAGGAGAATTATTGCCAGACTTGTAGCATGATCGTGCTTTCTATCTATGCATATGTATAATTTTATCCACTTTGATCAGAAAACCTAAATCCCCAAATTTATAAAATGCTCAAATTTTTGAGTAGATAAATGAATGCTTTTTCTACTGCTTTTAGATAGGATAAATTAATGTTGAAATCTCAGTATTAGGCAATATAGACATACATGCAAGACACTCAAAGCACATTTTCTTGGATTTTAATTCTACAGTAACATTTTTTGTATGTATGTTATTCATTGTCTGTTATTGATTTGTTTATACCATTTTTAAACATTATAGAATATGTGTGATTAAGCTTTATAATAGACAGTGATTGTCATTATATTTACCAGGGAGAGCAGGTGCTAATGGGAGGGGGACACTGATCTGCCAAAGCTTCAGGCTGTGAGTTCCACCTCTCCAGCTGAGAAGAGTATGGAATATTTATACTTTTCTTGTTATTCTTTTATTGCAGTCTGTTCAGGTGATAAAATGATCTTTTATGGAA
>Talitrus_saltator_1 ENA|GDUJ01082154|GDUJ01082154.1 TSA: Talitrus saltator comp102244_c0_seq4 transcribed RNA sequence.
GATCTACCCTCAGAGATCTACCCGCAGAAATCTACCCTCAGAGATCTATCCTAAGAAATCTACTCTCAGAGATCTACCTTCAGAAACCTATCCTCATAAATCTACCCTCAGATATTTACTCTCAGAAATCTACGCTCAGAGATCTACTCTCAGAAATCTACCCTCAGAGATCGACCCAAGTAATGTCTCCAAGCGAGGGTAGACGGCATGACCGTCCGTAGATTTGAGGCCCCGACAGGCAGAATCTACCATGCCACGCGGCAACACTAAGCCTCGTCTACCGTCTACATCTACCCTCATTTCCTGTGCGGTGCTATGCTGTCTACCGGGAGCCACTGGTTACGGGCGGGTGGGTGCCCACGAGACTGGCCTGCAGTTTACGGTGCAGCCACCACCAGTTTACGTCTTCCTCAACTCTACGGGGGGCGTCATCCACTGCGGGGCTACGGGCACCCCCACCCCCACGATCCAGTGGCTGGTGGGGGAGGAGGGCCGGCCCGTCTCCCCCGGCACCGGCCGGGCCTCCACCGCCCACCTGCGCTCCGTATCCACCAACGGCTCGCTGGTGTTCCACCGCTTCCACCGCTCCCAGTACCGCCAGGACGTGCACGCCCCCACCACCTACCGCTGCCTCGCCTCCACCGTGCACGGGGCCGCCATCCTCAGCCGGGGGGTCCTCGTCAGGGCAGTGATGGACGAGGATTACGAAGTGAGGGTCAACGATGAGAGCGTTCCTGAGGGGAACTCCGCCATTTTGCGGTGCCACATCCCGGCAAATGTCGCCGACTTCGTGAAGGTTGTTGCCTGGTTGCAGGACTCCTCACATGTCATCGAACGTAGCGACTATGCAGGTCCTGGGCTGCCTTCAGGTTACGGCAGGTCGGCACCAGGTCAGGACCATTACAGGTCGGCAACAGGTCACGACCACTACAGGTCAGCAACAGGTCACGACCATTACAGGTCAGCGGTGGGCCAGGACCACTACAGGTCGGGGCAAGACCACTACAGGTCGGGACAGGTCAGGAAACAGGTCATCCTGCACGACGGGTCGCTGCACGTGGCGTACGTGAACGCATCTGACGCGTACAGGACGTACACGTGCAGAACAAACCACACACTCACGGGCAGGTTAAAAGACTCGACGCCTGGCAAGTTAACCGTGACAGAGAGGCGGCGGGAGGAGGGGCCCCTGCTATTGGTCCCCCAGAGAAGTGACGTCATCGTCCCGGTGGGGGGTCGCGCCGTCCTGCCCTGCGCTGCTCAGGGGTCCCCGCCCCCCCACTACACGTGGAGCAGGGTGGAGGGCAGCGGGAGGGTATCCGTGATACCCAGCGGCAACATTCGGTACCTCAGATCGGCTGGTCTTCTTTTGATCCGATCTGCGTCGGTGCAGGACGGAGGCCGCTACGTGTGTCACATCAACAACACGGCAGGTCGACACACCGTCGAAGTCATGCTGCAGGTCACAGAGCCGGTGGTGGCGGTGGTGTCCCCCCGGCGGCTGGTGGTGGACATGGACAAGCGGGCAACCTTCAGGTGTGCCGTGCGGGGGCAGCCAATCACAGCCATCCACTGGCTGCACAACGCCAAGCCTGTCGCCATGGACGCCAGGTACTCCAGCAGCAGCAGAGACACTTTAGTTATATCGTCGGTGGGACGAGAGGACCGAGGAATGTACCAGTGTGTAGTGACTTCCACTCCAGGCTACACAGTGCAGGCCTCCGCCATATTGCTTCTCGGAGCTTCGTCTCCAGTACTGGCGTACAGGTTCGAGCCCCGTAAGCTGCAGCCTGGCCCTTCACTCAGCCTCAAGTGTGTGGCAGCAGGCAACCCTCCGCCTCAATTCAAATGGAGTCTCGACGGCTTCCCTCTGCCTGAGAACGAACGGTTCGTGGTGGGCCAATACGTGACGGTCGACGACGAGGTAATCTCCCACGTGAACATCAGCCACGTGCGCGTGGAGGACGGCGGCCAGTACGCGTGTGAGGCGAGCAACAGCGTCGGCCACGTGCAGCACGTGGCTGCGGTGCGCGTGTACGGCCTGCCGTACGTGCGACACATGGGGCCCGTGACGGCCGTGGCAGGGCGTCGTCTCGTGCTCACGTGCCCAGCAGCGGGGTACCCAGTTGCCAACATCACGTGGAAGAAAGAGGGCCGCCCCCTCCCCATCTCCCCCCGCCAGAAGGTGTACAATAATGGGACGCTGGTCATAGAGGCCATGGACAGGAACAGAGACGGCGGCCGCTACACGTGCGCTGCCGCCCGGCACGGCCACGAGGCATCTAGGGATGTAACGGTAACGGTGGCGGTGCCCCCGAAGCTCACCCCGTTTTTCTTCCCCAACGCGGTGCTGAGTGAAGGCAACCGGGCGTCCGTTACATGCCAGATCCTAGAGGGGGATCTGCCCGTTACATTCAGGTGGGAGAAGGACGGGGGTTCGATCCCGAGCCACGAGCGAATCACGACCCGCCTGCTGGACGACTACTCCAGCCAACTCGTCATCGACAGGATCTCGTCACGACACAACGGCCAGTACACGTGTCATGCTGAGAACGCTGCCGCCACCGCCAGCCGCTCTGCCCAGCTCACCGTTAATGTGCCCCCCACGTGGGTGTCGGAGCCACACAGCGAGGCCGTCCGACAGGGGCGACAGGCGGCCCTACACTGCCAAGCCGACGGCTTCCCGACGCCTATTATAACGTGGCGTAAACTGCCCCCAGACACTAGTCTAGGCCACCACCCCAGCGCCCCCCCGCGGCCTGGGGACCTGGAGCTGGGGGAGGTGGTGCCCCCCTCCCCAGCAGGAGCCCCGGGCCTCTACGACACCAGCCTGCTGGACTACGGCAGAGACGCGGTCCCCCACCACCCCCCGGGGGGGATGCTGGTGTCCACCAATGGCAGCCTGGTCATCCTGTCCGCCAGCAAGGCGCAGCAGGGCGCCTTCTCCTGCACCGCCCACAACGGCGTCGGCAGTCCGCTGCAGAAGCGCATCTACCTCACCATAAATGCCCCCGCCCAGTTCGCTGCCCCCACCGCGAGGGAGGAGACGAGAGTGGGGCAAGGGGCCCGCCTCACTTGCCCCGCGTCGGGGGACCAGCCCCTTGACCTCATGTGGGCCGTGGACGGCAGGAGGATTGACCCCCACTCTGACCCCAGGACCACTATCGTGGAGGAGACGACCGCCGTGGGCACCACCTCAGTGCTGACCATCGCTGGGGTGACGAGGGCAGACACCGCCTCCTACACCTGCCACGCCAGCAACGCCTACGGCAGGGCACAGCTGGCGGTCATGTTGCTGGTGCAAGAGGAGCCCGAGGCCCCCCACAACCTCCGTCTGGTGGAGTCCAGCAGTCGCAGCGTGACCCTCTCCTGGGCAGCTCCCTACAGCGGCAACTCCCCTATACTCACCTACCTCGTCACCTACAAGCTCACGCAAGACCCGTGGAGCAGTGCAGAGCAGCTGGGAGTGCCGGGGGAAGAGACGAGAGCTACGGTGGAGGGACTCGAACCTGCTCAGAATTTCCACATCAGAGTAACTGCTCAGAACGCCCTGGGTCTGGGCGCCCCGTCACAGGAGCTGCTTGTCACCACCACTGAGGAAGAACCGTCGGGTGCCCCCCAGACCGTCCGGGTGACGCCCGAGTCGTCCACCTCACTACGGGTGTCATGGGAGGCGCCCCCCAGGGGCACCTGGCACGGTACCCTGCAGGGGTACTACCTGGGGCACCGCATGCACGACCTGCCCGACGCCTTCGCCTTCACCACGCTGGAGGTGGGGGCGGCCCACGGGGGCAGCACCGTGATCCAGGGCCTGAAGAAGTACACCCGCTACGAGGTGGTGGTCAAGGCCTTTAACAACAGGGGGGCGGGGCCCCTGTCCCAGCCGGTCATCGCTGCCACCCTCGAGGACGCCCCCAGTTCCCCCCCCGAGACAATCCGTTGCGAGGCCACCAGCTCCGTCAGCATCTCCGTGGCATGGCGCCCCCCTCCTGTGGAGGCCCAGAATGGCCTCATACAGGGCTACAGGGTGGCCTACAGGCCCGCTACGGGGCCCAGTAGACTGGCCAACCCGCCCCCCGCCACGGACCAGACCTCTGCCGAGAGCACCAACCTGTTCGGCCTGCTGCCCTACACCAACTACAGCATCACGGTGCTGGCCCGCACTGCTGCGGGGGACGGGGTCCCCTCCCCCCCTGTCTTTTGCACCACCCTCGAGGACGTGCCCAGCGCGGTGCAGGGCATCAAGGCGTCCGTCAGCTCCCCCGGCAGCATCCTGATCACGTGGCTGCCGCCCCCCACCACCAACGGGGTCCTCACTAAGTACTCCCTCCACATGGCCGTCCTCAGCCCCTCCGGCTCCCAGGCCTCCCAGCCCAAGCCGCTGGGTGCCACAGAGCTCCAGTACAGGGTGGACGGGGTCTCCACCCGCAACACCTACCAGTTCTGGGTGACAGCCCACACGGCAGTGGGGGCCAGTCCCCCTTCTCCCCGCATCACGGCCACACCCAGCACTAAAGTGGGGGCCGCCATTGCCTCGTTCGGGCGGGCCGTGGGGGTGCCCTGGAAGGAGGAGGTAAGGTTGCAGTGCCATGCGGTGGGGGAGCCGCCCCCCACCCTCATGTGGTCACGCCATGCCGCCCCCCTCCACACCAGCGACCGTGTCCAGGTGTTGCCGAACGGGTCCCTCTTCATCAAGGATGTACGTAAGGCGGACGCTGGCAACTACACATGTACGGCGAGTAACGTACACGCGCAGGACACCATTACGTACACGCTCTCCGTACAGGTGCCCCCCGCGCCCCCCCAGCTGTACGTGGAGGGCAGGACCCACCACAGCGTGCGGCTGAAGTGGACCCCCGCCCCCCCACACGCCCCCGTCCACGGCTACGTCATCAGCTACAAGAGGGACTTTGGGGACTGGGAGGAGGTGCAGCTGAGCACACCCCGCACCAGTCACACGCTGGACGGCCTGGCGTGCGGTTCTCAGTACCAGCTCTACGTCACCGCCTACAACAGCGTGGGCAACGGCCTGCCTTCGGAAATTCTCACCGCCAAGACGAAGGGTGGAGAACCCGAGGCTCCGGGTAGAACTAGACTGCTGGACGTGAACGCTACATCTCTCTTGATTCACCTGAGCACCTGGGGGGACGGGGGGTGTCCCCTACTCTACTACAGCCTCGACTACAAGCTCGCCAGCGCCCGGGAGTGGATAGCCGTATCGAGCAACATCAGCCCGGACCAGAAGACGCACGTCATCAGCGGCCTGCGCGCCAACACGCGCTACAGCGTCAGGGTACGGGCCACCAGCCAGGCGGGCACCACCACCGCCACGCATGCCCTCACCACGCTGCCCCACGCTACTGTGTACACGGGGGGCGACAGCAGCAACGTGCCCCCCAGCGGACTGGACACCGAGGGGGGTCTGATGCGGGGCGGGGGGGACGTGCCCCCCTCCTCACCCCCCCTCCACCACGTCATGCGACTCGTCCTCCCCATTGTTCTCCTCGGCCTGCTGGGGAGCGCCGCCCTCACAGGGGGGGTCTTCTGTTATCTAAAGCGCCGCAAGCTCCGCAAGACGACGGAGGCGCCGACGGTGCAGCAGGAGGGGGACCGCAGTGCAAGGCACCACCAGCACCACCACCACCAGCAGCAACAACAACAACAGCAG
>Talitrus_saltator_2 ENA|GDUJ01083672|GDUJ01083672.1 TSA: Talitrus saltator comp102730_c0_seq1 transcribed RNA sequence.
CGGCTCTATTAAGGTGAGGTTGCACTGAGCGTCGCTCCTGACCCCATGGCACGTGCCTGAATTTGATCCGTGACTCTCAGGAAAAATACAGTTATGCGTTCTTAAAGGAACCCCTTCGGTTGAACTGAGTGTGAAAGACAAAATGTTGCTCAAAAGTGGATGCTGAGCGAGTGGAAAATTCATACGAGAAAAATATGATTTCGTCCGAGTCTGTATTCGTTTTTAGATTATCTTGGACTGACACGCTGAGGATTTCCATTATAGTCTTACTACTGAGAGACGCAGCGTTGGTGGGGGCGCAGACGGTGGGAGGTCCTCAACTTCTACTCTCTCCCCCGCCGCGGGTGACTTTTTCATCCACAACGGGCACTGTGTTGTCGTGCGTGGCAGGGGGCTCACCCCCACCCAACGTGTCGTGGCAGACCAGGGACGGCAGGCCCTTGTTGCCTCAGCCCCCCCTGCTCGATGTGCTGAGCAACGGCTCCATCGTCCTTCATCCGTTCTCTTCCGACAGGTACCGAGCTGAGCTCCACGCTGCCTCGCTTCGGTGCCTCGCACGCAACCGACACGGCAGCGTCATCTCGGCCACCGTGGCTCTCCATGCCGTGGTGGGCCAGGAGGTGACCGTACGTGTGGAGGGGGACAGCGCCCACGTGGGGGGGCCGGCGGTGCTGCGCTGCGTGGTGCCCTCACACCTCGCGTCGCACGTGGCGCCCGTCGCATGGGAGACCCAGCGCCGCACCATCTACCCCAGCAGTAGTCCTGAGGGCCGGTACCACATGATAGGCAGCACGGGGGACCTGGTCATCACGGACGTGCGCCCCAGCGACGGCGTCACTAGCTTCTCCTGCAGGGTGCTGGACGCCCTCACCGGCGCCGCCTACACCTCCTCCGCCCCTGGCACCGTCAGGGTCCTGCAACACGGCGAGGGGACCCGACCGCAGATCGTCACCAGGTTGAGGACGGTGACGGTGAAGGAAGGCAGCGTCCAACTCGTGCCCTGCGTTGCTAAGGGATTCCCGACGCCTTATGTCAGATGGAGTACCTACTCCGACACCAGCGGCGTAGGCAGCAGTAGCAGCAGCAGCTATCACCCTCACAGCAATCTCTTCTCGACGCTCTACGGCAGAGAAAGCAACATCCATCGTTCTTACGCTGCCCGTATTGATAACGGTCGTTCTGGAGCGGCGGTGCTGGAGCTCGATTCTTCGAGACTCTCGGACGGTTCATCTTTTGTGTGCATCGCCAACAGTTCGCAAGGGACGGACCAGATGGTGGTGGAGGTGATCCACGAGCCCGTCCTCTACGTGAGCGTGCAGCCGCGCCACCTCACCGTCGACCTCGCTGGCAGCGCCTCCTTCTCCTGCAACCCGTCTGTGGCGTCGGCTTCCGTCACCTGGTACTTCAACGGCAGCCCGGTTGTGGGCCGAGGCCGCGTGTCGGCGTCAGGGCGTCAGCTGCTGGTGCAGAGCGTGTCGCACGAGAACGAAGGAATGTTCCAGTGTTTTGCCCAGCTCGCTGGCCAGACTGTCCAGGACGCGGGGCAGCTTGTGCTTGGAGAGTCGGCGCCGCTGCTGCACTACCAGTTCATCGAGCAGACCATCCAGCCTGGCCAGGCGGTCTCCCTCAAGTGTGCTGCTGTGGGCAACCCGGTGCCTGCTCTCACCTGGCTCCTCAACGGCCTCCCGGTGCACCGCTCAGACCGCGTGCTGGTGGGAGAGCAGCCTGGAGCGCGTGGTCGCGTGGTGGGCCACGTGAACATCACCAACAGCCGCGTGGACGACGGAGGAGCGTACCGGTGCATCGCAGCCAACAGGGCGGGCAAGGTCTCCCACACCGCCAATCTCAACATATATGGTGACCCCACAGCGCGTCACACGTCGTCTCTTACGGCCATTGCCGGGGAGCCTCTGGACCTGCACTGTCCTGTCGCCGGCTACCCTCTGCAAGCGTTTGTGTGGACAAAAGACGGTGTGCCGCTGTCAGGCAGCGAGGACAACGTGCGGGTGGGCGCGACTGGCGTGCTGTCCCTCAGGTCTGCCAGGAAGCCTGCAGACAGCGGCCTCTACTCCTGCACTGCCAGTGTCAGGCAGGAGCGCTCTGCTTCTGCTGCCGTACAGGTCTCCGTGCTCACCGCCCCCAGGATAGCCCTGGTGTCCACATCAGAGGGCGGAGTGGAGGCGGGGGACCGCGTCACTCTCACATGCACAGTTTCCAAAGGAGATTCTCCTCTTTCGATAATGTGGTACAGAGACGGGGCGCCTCTGCCCAGTCACGGTTCCCGCTCTGATGATATTACTATTGTGTCCCTCAACGCATACAATTCTGTTCTTGGCGTCGAAAGAGTGGGTCCAAGACATGGAGGTCGATACTCTTGCAGGGCAGCCAATGCCGCTGGCACCGATATGCTCGCCTATACACTCACCGTGAATGTGGCGCCCTCGTGGCTGGTGGCTCCCGAGGACGTGACCGTGAGCCGGGGCCGCGCCCTCACCCTGCACTGCCGGGCGCAGGGGGAGCCTGCCCCCACTCTCACATGGAAGAGGAAAATTGCGAGGTCGGACGAATTCGTGGCACTGGGGAGTGGTGGGGGGCCAGGTCCCCGAGTAACGCAATTGAATAACGGCTCGCTCTTCTTCGAGCAAATTCATCCGAGCCACGGCGACGACTTCATGTGTATCGCCAAGAACTCTGTCGGCGAGATCTCCAAGACCGTCACCATCTCCGTCACTTCTGCTCCATACTTCGAAGAGGAGCAGAGCCAAGTTTCCACCCGAGCTGGGGAGAGCATCGAGCTCACGTGCCGGGTGAGAGGCGACCCCATCCCCACCGTGCAGTGGGTGCCTCCTTCCTCCAACATGCGTCATCTGACGAGGCATCATGAGTCAACGGTAGAGGAGGACCGTACGACGGTGCTGTCGGTGCTGAGCATCACGGCCGTCTTGTCTACGGACGCTGGGCTGTACTCGTGCACGGCCGCCAACCTCTACGGCCGCAACACGCTCGACACGCTGCTCGTCGTCCACGAACCGCCGTCTTCTCCACACGGTCTGAGGGTGCTGACGCAGGAGTCTCGTAGCGTGCGCATCATTTGGGCGGTGCCTGGCGACGCAGCTAACGCGTACATCGTGCAGTACAGGGGCCTGGACTCCAGGCCGTGGTCTTCTGACTCAGGGAGCGCCGGTGGGAGGAGAGGGGGAGCGACGGCTCCCACAGAAGAGGCTGCAGGAGGAGCCGGCTCAAAGTGGGACACCTCTGAAGGGGAGGTCACGGTGTCGGCGAGGGAGGCCCGTGAGGGAGTACTGCTGTCGAACCTGCTGCCAGCCACAGAGTATTTAGTTCGCGTCATTGCCACCAACCAATTGGGAAGATCGCCCCCCTCTGAAGAGCTCCGTCTCATCACAAAAGGAGAGAAGCCTGAAGCCCCTCCAAGGGGAGTGACGGCCGAAGCCCTCGGCCCCTCGCAAGTCAAAGTCACATGGAGGGCGCCTCCGGCCGAGAAGTTGCACGGGCCGCTCACGGGACACTTCCTGGGCTGGGCTGCGTCCGCCGCCAGAAACAGGCTGTCCAATGCTGTCCAGTACAACTTCACTACAATCGAGCATGCGAGTTCTGGGATCTCATCGCCCAGTGAGGGGTCCCATCTGGAGCACAATGGCGCCCGGGAGACAGACGCCCTTTGGAGCACAGTGCTTGGGAATTTACGACCTAGTACGGCGTACACCATTGTCGTAAAAGCATACAACAGAGAAGGTGCGGGGCCCATGTCGCCTCCTGTTACCGTCAACACAATGGAAGATGCACCGAGTGCACCTCCCAGGGAAGTCCGGTGCTCAGCTCTGTCTTCTGATCGTCTGCAAGTGTCGTGGGGGGCACCGGACCCCAAGCATCACAACGGCCAAATTCAAGGCTACAGAGTCGAGTACGAGCTTTGGGAAAGCTGGCAGGACGACGGGACTTTACATCGCAGTCAGACCGTCGGACAAACCATTGTTTTGAAGGGTCTCGAAGCGGCCACCAACTACAGTGTTCGCGTTAGGGCCTACACGCAGGCTGGGGATGGACCTTGGGCTGAGCCTATTGCCTGTCTCACTGATGAGGATGTGCCTGGGCGTCCTCTGTCAGTAAGAGGGATCGTGTCGGGCAAGAAGGCCTTTATTGTTTCTTGGGCGCCTCCAGCCCGCCCTGGCGGACGCCTCACTGCCTACAAAGTCACGTGGCGGAGCGCAGGCAGCGCCGGAGCCCAGAGCAGAAGCGGCGCTACTTCCGTGCCTGGCACGGCCACTTGGACGCAGATAGAAGGGGTCGAAGAGAGTTTAGTCGAGGTTGAAGTGAGCGCCTCGACTCGCGTTGGCGAAGGTCCTGCTTCGTCTGCTCGAGTTACTCTCACCACCATCATCGCTGCTTCAATTTACTCGTTTGGCAGCGAGATGAAGGTCCGTAAAGGTCAAGACGTCACTTTGTTATGTCATCACGTCGGAGAGCCTGTCCCTCGACTTGCATGGGAGCACAACGGAATGAGGATAGTCGACACGGATAATCCGGCAGTAGATGATGCTAGCGAGCGCAGAAAATTGCTTCAAGGTAACGGCAGACTCCTCGTCCAGGACTCGCAGCGCAAAGACAGCGGCAACTACACCTGCTCGGTGACCAACATTCACGGCAGCGACAGGATCACGCACTCACTCACAGTAATTGTGCCTCCCGCTGCCCCCCTCGTGCTGGCCTCATCTTCGTCAGAGTCGGCGGTGAGGGTGCGGTGGAAGGTGTCTGACACCGGGGGGGCGCCCCTCTCGGGCTTCACGGTCTACTACAGGAAGGACCACGGGCCGTGGACGCAGGTGGCCGCACACAGGAGGGCCAGGGAGATGGATCTCACCGACTTGGACTGTGGGTCGAGGTACCACGTGTACCTGGTGTCTCGGAACCAAGTGGGTCCGAGCCCCGCTAGCGACACGGCGGTAGTGAAAACTCTGGGCGGGGCACCGGTGGCCAGCTCGCTCGGCCAGTTTCTGCAGGCGAACAGTTCTACCGTGGTGGTGTACCCTGAATCATGGATACCGCAGGGATGCTCAATTTCTCACTTCCTCATTGAATACCGACCGCACAGTCAGGCCCACTGGCTTCAAGTGTCAAGCAGCGGAGAACCGAAGCGGCGCGTGGTCGTGCCAGGTCTGGACCCCGCGACTCTGTACTACATGAGGGTGACGGCCGTGTCCAGTGCCGGCACCACCACACACACCTACACTTTCACCACGCTCACCATCATGGGCGAGGTACCCCCGGCATGGGTGAGTAACCCACGGCAGCAGTGGGTGTCGGTGAGGGTGCTGCTTCCGCTGCTGTCCTCCATCGTGGCGCTCCTGTCATCCATCGCCCTCGTCTGCTACTGCTTCAAGAAAAAGAGCAGCTCTCCCCAGCAACACGAAGACAGCAAGGAAGAGCAAGACAGAGACATCAAGGAGTCTTTTGTTAATCGCGACGGCAAAAATAACATCGAACACCGAGATCAATTTTATGCTACGATCCGCAAGATCCCTCCGAGAGAGTCCCAGCAGTCCGACCAGATTCCTGAAAACCCTGAGGATATCTACCCGTACGCTACGTTCCAGCTTCCAGAACCTCCGCCTGACCAAAGCATTCCAATGCTCTCACTGTACCACCAGCGGCCAGAGAAGCAGAGAACTGACACCTACGGTAAGACTGAAAGAAGGTCCAACCACGTGACTAGGTCTGCAAGGCCTCAGCAGCCACAGCCA
