# Supplementary material for: Comparative genomic analysis of innate immunity reveals novel and conserved components in crustacean food crop species
Source: BMC Genomics. 2017 May 18;18:389. doi: 10.1186/s12864-017-3769-4 (PMC5437397; doi:10.1186/s12864-017-3769-4)
Supplement: Supplementary file 24 — Fasta files of all sequences. (ZIP 3690 kb) [file 12864_2017_3769_MOESM25_ESM.zip › Additional file 12/20 IMD.txt]

>Astacus_leptodactylus ENA|GAFY01009783|GAFY01009783.1 TSA: Pontastacus leptodactylus Pastle_hepa_c9841 transcribed RNA sequence
CCTCGCCGGAGGTGACAACATCTGGAGTTTTCAGTCCCCGAATTCCCACCTCTCCACGTTAAATCTCGCAGTTTTTATAAATTATTACTAACCAAGTGGTGCGTATATAGTGTGCGGGTGTCATGGCGCACCTACTTGGTGCCATTATACGCCACGACACTCAGTAAATATCACGGAGACAAGTGTAGAGGCAAGAATCAAGATACTTTATATTCAAGCTGACCCCACACCACACCATGGGCGACCTGACCACTGATGCCGTGCCCATGGCGAGCCAGCCGAATTGCAGTTCTGAAGAACTCAGAGGAAATAGGAACCTGCAACGGGAGCAACTTGTGTACAACATCACTGGTAGCACAGGCGTGCACATCGGCCCCGTCATCCACCACACTGTGGCGCAGCAGCGACCCAGGCTCAGTCCTCAGGAGATGCCCCTGCAGAAGGACGTAGATGCCCTACAGAGGTGCAGACGGGAGATCGAGGAGCGCGACAAGTTTGTGGTTAGCGAACACCTGGGAGCCTCCTGGAAGTCCCTAGGTCGCTTGATGGGGTTCTCCCCGGGCCAGATCGACAACGTCGAGGCTGACAACTCCCGCAGTGTCGACCGCGCCTACGAGCTCCTCAACTCCTGGCATGACAGAGAGGCTCAGAACGCCACTTTAGACAAGCTGACCAACCTTCTCCTCATCGTCAAGGCCTACCCTGTTGTCAAGAGGCTCAAGCCTTGATGGACGAACCCAACCTAGTCAGACGACAAATAGACTGAGACTTTATAACTTCCCGTGGGTGCCACTCAATAATGGGGTATTTAGGCCTTTATCCAAGTTATATAAATTGATATGACTTGAATGATGGAAGCTTAAATACCCCGTTACTCAGTGGCACTCGCGGGAAAGTATAAAGTCTCATTTGGGTAGCAGTTAATTACCTCTAATACTCTTTCTTTTATGAGTTGTCCATAGTATGGTCGGTAGAGGCGTAGGCTTCTGCTCCAGCAACCCAATGATCCTTGTGAATTAAATATATATATATACATATGTATGTGTATATATATATATATATATATATATATATATATATAT
>Bragasellus_molinai ENA|HAEM01024246|HAEM01024246.1 TSA: Bragasellus molinai, contig comp39982_c0_seq1
CCGATCCATTGTTTTGGGGCCCCAGAGACAAAGAGAAGCCCAACTAAAGCACACGTGGAAGCCCTTCTCGCATGCAACAAAGAAATTGATGACTCGATCAAGGATCTTGTCAGTGAACACATTGGATATGACTGGCGACAGATGGGACGTTTGATGAAATATTCCGAAGGACAGTTAGATAATATAGATGCCGACTGTCCAAGACCCCAAAATAAAGCTTATAAGATATTAACATACTGGCACGATAGGGAGTCAAGTCAAGCAACTGTGGCCAATTTAACGAGATTATTGATGAAATCGAAAGCGTTCGATGTCGTCACTAGGCTAAAACCTTTTTAAATAATAAAAGTTCCAGTTAAGTTAATTCCATTTCTGTATATCATTATGACACTTTTTGTCTATTACTGACTTACTACCTTTCACGTTCAACTCGTTTGTTCTGAATTATGTAGCTGAGCTATTTG
>Bragasellus_peltatus_ ENA|HAEN01018796|HAEN01018796.1 TSA: Bragasellus peltatus, contig comp27570_c0_seq1
ATAGATTGATATATATTTAAATATAGTACCTAGTTATTAGTATTTAGTTCGTACCTTTGAGGAATGATTTAACTATCAACTTAAGAGAGGATTAAACGGAAATGTCAGACCTGATGAGAGACTCCGCCCCCATTCCCGAAGTGACAACGAGCGACGCAGCCGATGTCGAGCCCTCATTTCTGGCTTCCAATGGCAGCGAAGATGGCAGCGACTCTACCCCCGTTAAAAAAGTTCCTCAATCGGTACACATCAGTGGATCGACCAAAATTCATATCGGCCCTTTATATAACTGCGTGGATCCAGCCAGCGTGCGGACCCCTCCGCCCGGGTCCGCGTCTCCGGTCCATTGTTTCGGGGCTCCGGAGACGAAGAGGAGCCCGCCGAAAGCCCACGTGGAGGCCCTCCTCGCATGCAACAAGGAAATCGATGATACAATTAAGGATACTGTATGTGAGCACATTGGATATGACTGGCGACAGCTGGGACGGCTGATGAAATATTCGGAAGGACAGTTGGACAATATAGATGCCGATTGTCCAAGACCCAAAAATAAAGCTTATAAGTTATTAACTTACTGGCACGATCGAGAGTCAAGTCAAGCAACTCTGGCCAATTTGACCAGACTGTTGATGAGATCCAAAGCGTTTGAAGTTGTCACTAGACTAAAGCCATTTTAGTTCATTTAAGTGATAATTCCATTTGTTCCACTTCCGGAGATCATTATAGCATTATGTAAGTGCATAACGAACTTCCGTACTTCTGATGTTTAAAGAATTTGTTCTGAATGTTATGTACTCTTGAAAGTACTCTGCGTTGATA
>Cancer_borealis ENA|GEFB01014400|GEFB01014400.1 TSA: Cancer borealis DS01-Cborealis_contig_14230 transcribed RNA sequence.
GAAATAAAGCTGAAAGTGGCCTCAAGTATGCTTGAAAGATAGAATTTTCAGATGACATTTTAATTTGTATTCATTACGCTTGTGTTTTAGAGATAACTTGCACAAAGCGAAAAATGGCTCATCTTACCCCGCTCTCCCCTATTTTGTAAGGACGTCGCCATTACGGGATAGGAGAGAGTCAAGATGCTATGCAATAGTACTACTTATTGTGCCGACGCCAAAACATTTCCAATTTGTTGTGTCATATGTAAGTTTTCATGAATGAAACTGGAAAATTTTCGAGACAAATTTGGAAAATGTGAAAATATCAGGATGCCATTAAAACGTGGGATTCTTGAGATGATAAAAATGGGGACGGATTGTCACGCCGAAATCGGTATATATGGGATATATATGTTCTCTCTGACGAGCCCCAACACCACTCATCCTTTCATATACATCCATCCTCTTGTAACGAATTAGGAACCCCTCCATGCTTATCGATTACCTCCCATTCTCACTCCCTTTTTCTATCCACCTCCATCCACACATTAAATCCTCCGTTAAGTGTACCACACCCGCCACCTCACCTTCCAACCTCAACCATACCCAACACGCCGACAGTCTGTACACTCTCTGCTCAGGTCTGAACAAGAAGTATCAGAGCGGGACATAGCTGCTGTGGCTGAACACGTGGGCGCCAACTGGTCTTCGATGGGTAGGGCGATGGGCTTCTCCGCGGGACAGTTGGATAACATTTCCGCTGATTGTCCGCGTGCTGCCGATCGCTGCTTCGAGTTGTTGCAGCGTTGGCATGACCGAGAGGCTGAAGGCGCTACTCTGGCGGCGTTGACCAAGTACTTGCTGGGTGCGCGGGCTCTGGCGGCGGTGAAGCAGCTGAACCCTTGATTCACGTACTGTGTGTGTGTGTGTGTGTGTGTGTATAATAATGATAGTAATGATAATGATAATAATGATGATGATAATAATAATAATGATAATAATGATAATCGGTTTATTAACAAAGCAGTCATAGACTGAAAATATACAGAGTTTAATTAATTATAATAATAACAATAATGATACTACTATCGATACTAAGAAAGATATAATTTTGTTAACACCAGGTTTAAAGAAATCAATATTCAAGAATATAAATAAAAACAAAATCTACACGGAGTTTAAGCGGTTATCACACTGGGCTATTTTTCCTCCAACCTCCAACAAATCGGCGGTTACCGCCGACCTCCAGCACTTTTCCTCCGATTGTCGGAGCAGTTTTGCAGCCCGCGCGGTTTGGGAAGGAATCAGATATGATGGAGCAAAATTCGAAGTCAAATGACATTCTATGTAAATTATTGAGAAGACAAAATAGTTTGCCACTAAAAAATCCCTATATCACGGAAACTATTGATTTCCGACGAAAACTTCAATAAAGTAAGTTTCTCAGTATTCATAAAGGAAATAAAAAAACAAGGATAAAGTGGAGATAACCATATTATACTAATTTCGAGGCACTGACTATTCATTTCTGTGCAAAATATGATGCTTTTTCATTTCGAGATAGTTTTTATTTCCGGAATAGAAGCCCGTCGTCCTGAAGAGATTGGCCATTGTTGCTGGAGCTGGAGATAAACATAAACAAACGCATGTCACGTGTCTGCTAGGAGGTGTCGGCGGTACTGGCTGAAATCGGAGGTTGGAGGTAGGATGTAGGAGGAAAAATACCCCAGTGTGATACCCGCTTAAGGCGCGTATGATGGTAAGAATCGATCTCTTTTTAAAACGGTCGGTTCTCGGCACTCTAACTGGAATTAGTTTATTCCGGTGTCGGGTAGCACGAACGGTGGGTGGGGCATCGGGAAGGAGCAGCTGATGGTGCCGTGGATGCTTAGGAGGCCTTCCCCGAATTTCCTTCGAGCCTCTTCTTGCCTCATACAGCCTCGACAGACTTAGAGTGGAAAGAGCACTGTCATAGTCTCCAAAATCATGGCTCAGGATGACCTTGCAAGCTCGTTTTTTTTTACTTTAGCTTTTTTTTATTTATATCATTAACCGTTGGCGCCAGTAGGCTTATTGAGGCACAGATGGACTTGCCTCGCCTGTTATTTGGCGTAGGTTTTCAGATTTTTATAGTGACGCCTCAAATGTTTAGGTTCTCTCGTGAATATGTTGAAAACGTGTGTGGTGTTGAGTTTGGTTTAACGAGAAAGACCAGGGTGGGAAGGTAGAGATGAGTTTAGGGATTATGTAAGAAGTATATAATCCCTTTAGCTCAGCAGCCGGTGTCCCCAGGGACCTGAGCCTTCGTAGCATGTAGATTTTGTAGGAGGCTGATCTGATGGTATCAGTGACATGCTGCTTTCCGAATTAGTTATCCAAAGTGATGCTAAATAGCCGAGTTGACTGCACTACTCGGAGAGGTTGGGAGCCAACAGAAAGTTGGGGAGGGAACACTGCTGCTGAGGAGGTGCAAAAGAGCATCACCATGGTCTTGGTGTGATTGATGGACACTTTGTTCATCTCAGTCCACGCTTGCAAGCTGTTAAGGATGGTTTGTAGGGGTAAAAAAACTGGGGACCTTGTGTCGACTGGGATGCCCACGGTGCCGTCATCCACGTATTTCCAGCGATGTGAAGTGTCGGTGAGGGCATCGTTTATTAGCATGAGGAAGCACAGTGGACCCATCTTGGTGCCCTGGGGGACCCCACAAGTTAGGTGTTGAAGGGAAGAGACTCAACCCTGTTAGCGGACAGCTTGCGACTACCGCTGATGAAATCGGCCAGCCACGCTATCAGATTAGGATGAAGACCCAGATTTATGGCCTTTGTGATAACAATAATGTGGTCCACAAAATTACAGTCTTTCCTAAAATCTACAAAAACAAGAGTGAGAGAGGTGTTACGTTGTCCAGGTGACTGTATAGAAAATCAAGTAAGCTGACAAGGGAGTGGTGGAGAAGGATTTTATGTTATCAAATTGTTGTGAATCTATGGATATTTTAATGTCCTAGTTTAGAAAGCCCAGTCAAAGACAAAGTCTTCACATGAGGCTGAGGAGGGGCGTGATGGCGATTGATCTTAGATTATTTAAGGATTGAAGACTGGTTGTCTTAGAGATGGGGGTTACATAAGATGTCTTTCAGTCGCTGGGATATGATTTTTGTGATAGTGAGATGTTAATAATGGAGCAGAGAGGAGTAGCTAATGTTTTGACAAATTCTTTAAGTCAGTTAAGTCAGTTGGTGTGGTTGATCTGTTTAGTTTGAATTTTGTATCTTAGTGACAACATCAGCCTCCTGGATAATGAGGGGCACAGAAGGGGAAAGAAGATAGGCAAGGAGAAGAGTGTGTTCAAGAGAGGGAAGGGTTTGACATATACTGGTGAAATGAGAGTTAATCTCCTTGACTACGAGGGAGGTGCAAGGTAGAGGAGAAGAGTGCTTATCTAGAGATCTTTAATTTTAGTATCACTGTCTGTTGTTGGTCTGTTTGAGATGGTGGATTTTGTCTAG
>Cherax_quadricarinatus ENA|HACK01014555|HACK01014555.1 TSA: Cherax quadricarinatus, contig transcript-80_14554
GGGGAGAACACAAGGCTGGAGGAAGCTGGTAGGTGCCAGCCTTTACTCTTCACAAGATTTTTATGTAGAAACACAATTAAGGTTTTTATAAGTTCGTTTCTTATTACAGTTGTCATTACTATTAGTCTTCTTGCACGACTGGCGATGATAGAGAATGCTGATTTATTAAAATGCGAAAAGTCGTAATTGATACCGTTAGATGTTTATGTAAGTGGAAAGTGAGTGGGAATGAGTAAGACCTACCTAGTCAGTAGATCTATTGTAGTGTTATGTGTAAGATCTTCCTAGAATGGGCCAATAGACCTATTGTAATGTGTAAGCCGTACCTAGCACGGGCCAGTAGACCTCCTGTAGTGTTGTAAGACCTGCCTGCCATGGGTCAATAGACCTACTGTAGTGTTATGTGTAAGCCTTGCCTAGCATAGCTAAATAGACTGCAGTGTTGTGTCAGAAGTACATGTCTTGTCTGATGTGTCGCCCCGAGAGATGTCGACTTGGACAGATAATGGCACTGAGAACAAGGCCTTCCCAGTACAATTAACTCGTAGTACGGTGTTCCATTCATCTTGCCATCACCATACTACTAACGACAACGTCTTAGCATTACCATCACCACCACCACCATCTATAAGACCCCATAATGGGAGACTTAACAACAGACGCTGTACCCATGGGAACCCAGACAACCCAAAACTTCGACGAATTACGAAGAAGAAATTTGCAACGGGCCCAGCAGGTGTACAACATCACAGGTAGTACAGGTGTGCATATTGGTACTGTTGTTCACAACGTTGTACCCCGGAAGCGACCCCGGGTCACCCCCCAGGACCTGCCTCTCCAGAAAGAGGTCGACGCCCTCAGGAGGTGCAAGCGGGAGATCAACGAGCAGGATAAGTTCGTTGTGAGTGAGCACCTGGGGTCTGTGTGGAGGTCCATGGCTCGCCTAATGGGGTTCTCACCAGGTCAGGTAGACAACCTGGAGGCTGACTATCCCCGCTCCGTCGACCGTGTCTACGAACTGCTCACCTGCTGGCACGATAGAGACGCTCACGATGCCACCATTGACAAGTTGACCGATGTCCTCCTCGCTGTCAAGGCCTACCATGTGGTCAAGAGACTCAAACCTTAGACAGATCTGGTGTAATAATTGGAGTTGATCCTACTACCTGGTCTTGATTCCCGGACCTTCCAGACAGGAGCCAGGTCTGTCACCACCAGGCCACATAGCGTGCGACACCCGCGTCTGATCATTTATTAGCTAAACTTTAGTGGATAATATACACTCTAAGATGCATAATAACAGTGGAGCACTGTAGTAGGCCTATTGGCCAAGGTCTAATTCACACCCAACCACACTTGTATGCCTGTTTATTATAACGTTACCCAAAGTTCTCACCTCAATGAAGCTGCTTCGAAGTTTGTTCCTCTCTACTACAACTCCATTGGCAAACCGACTGTTGATATTGGATGTATATCTCACAATCATAATTTAATTATTGTGGCAATATATTTAATAGTGGGTCTGTAGGAAACTCAGGAAAGTTGGTGTGTCAGTTCGGTCCTTGTGAAATAAATGTACACAGGATATCGAGTGAATTTTAAACTAGTGTCTGAATAAATTTTGACAGGATAGGCAGCAAGTGTATTTTTTTTTTGGCTATTTATGTGTATGTCAACAGATTGAGGAGCTACTTATACAATATTTGGAGTCTGTTAAACATGGGAGACTATAAACAATTATGTTCGAATATATTTTCTAATTATTATAAAGGTAGGCTTTTTATTATGTACAGTAATATTTGCCAAAGGTTTCGTAATGTTGATTGTAATTAACTATTTGGATATTTAGTATTAGCAAATATTACGTATAAACATACGTGAATGTAAAATGTATATATGTAAAGATCATCATTTGCAAAGTGGTGTGGAAAAGGGAAATAAAAGTGAGAGTAGCTTAGGCCTAGATAGAGTGAACGCTATGTGGACCTTAGGTTAGGTTAAGTAAGGTTTGTCAGGAAACAGGACAAGTGTTGCCTGATGCGGGTTTTAGGCATATGATGAGCCTCCACTGGAGCTTTTAGTCGTCTGATCGAGGCCTTCCGCTGGCTTACCGGTCCACCCCTTTAAAAATTAAGATAATGATTATAAATGTGGACCTTGCAGAGAGTTAGAAGTGACACAGAAAGATGCTAGAGCTGGTTCTTATATTGTGACGAACTGTGATGCATCAAGAGCCTTGAGAGTGTATTAAAGTGGCTGCAGGTGGTTCACTGTGAGTGGGGACAGCAGGTGGGTTAGATGGGAATAAATGTATTATACTTTATAAGTCTTTTTTTTTATGTACACACGCTAGGTTAAGATGGGCGAAATCTGAATATATTCTATTGCCTCCGGCGCTGTATGACCCCCTACAGGTTTAGCGTTCCCGCCCATGAACTAATAAAAAAAAGGACCTCCTACAGCCAGGGACCCTAGGTAAATTATTATTATTATTATTATTATTATTATTATTATATTTCAAGTGTCAGAAAAACCCCAAAAGGTCAAAATGTGTAATAAGTTTTCTCGTAATTTTCAATATATAATATTTCTGTTCTTTTTTTTAATAGATATGAAATATTTGTTTGATATTACACCCAAAATAATTAAAATACATCTTACATAGCTATCGTATATTCATAGATATAGGGAACTAGATTTGTGCTCCAGTTCCCTGAATTGAATCTGAATACCTTCCCCCCCAACAGGCGCTGTATAATCCCTACGGGTTTAGCGCTTCCCTATGATTATAATGCCAATTCACTGACACGATAAAGGTCATTCGTGCTTGTTTCAGAAGTTGTTTGGATTGAGTGTTGAGTTTAACAATCGTTGCCGCTAGACGAGTTTTGTGCAACTTGTTTGTACTTAAAAAGTACGCCTGGTCACAGACCGGGCCTCGGGGGCGTTGACCCCCGGAACTCTCTCCAGGTAATACACCTGTAATTGTATAAATAGTATTCTTTGGAATACGCAGGGATAACTGGGAGTTAACTAACAGTAATTTATGCCTGGGCGAAACGACCTAAGAAGGATGGTGAGGGGGGAAAGGAGGAAAGGTAAGGCATTTTTCACCCAACTCCTCCACAAGTGCTGACCAGCAGAGGTCAGGTAGTTAGTGCGAGGAAACCGGAAAGACACTGAGAGGTCGTGTCTCTCACTGTATATACACTGAATTTATCCAGGTTTTATTGAAGTATTCCTGACTGGTGGTGAATATTGTGCCTTAATGACCCTTGTAGTAACCACAGTAACCAACCAACATTAAGTAAGGAGCACCCAGGAGCTGTCACCCAACCCTTCAACCACAAATAGGCGAGTATATCCTCACTACACTTCGAATAACAGCTGTGCTGAACTTTAAGAGGCACGTAAGTTCCCCCCATAATCTGGGCAAAGCTCAGATTATAATGCAAAAAATAATGTTATTGGAAGACTGGGGAACTTAAGTGCCCCTTAATGTTGTTG
>Eriocheir_sinensis ENA|GBUF01006489|GBUF01006489.1 TSA: Eriocheir sinensis comp40276_c1_seq1 transcribed RNA sequence.
TCCTGAGGGCCCACCACGCCCCAGGAGACTAAGGGCGCCTTTTACTGGGAGTTCTGCGGGCATAAGGCAGGTGAAACGCAACAGCAGGTCAAGAAGCAGGAACCGAACAGGAGCTCACCGCCCTCACCCTCGCCTTCCTCACAGCCTGACGAGACCCGCCACGCACGCCGCCCCCCGCTGAAGACACCACCACCACCACCACCATGAGTGACCTCACCACGGACTCAATGCCACTTGGTCTTGGGCGGGCAAAGGACGGGGCAGGAGGGGACGCCGCGCCCCCACCGCAGCCCCGTCTTCGCCAGGTGCCCCAAGTCGTCAACATATCGAACAGCAAAGACGTCATCATCGGCCCCGTGTTCCACCAGCCCCCGCCCCGCCCCAGGCCGCCCCCCGACCCCCGCTTCACACCCACACGACGCCAGGTGGAAGCTTTACTCAGGTGTGAACGCGAGGTGTCGGAGAGGGACAAGGCTGCCGTTGTGGAGCATATGGGCGGCAGCTGGACATCGGTGGGGCGGGCCATGGGGTTTTCGGCGGGGCAGCTGGACAACATTTCAGCAGACTTCCCTCGTTCCGCCGACCGCGCCTTCGAGTTGCTCCAGCGCTGGCATGACCGGGAGGCTGAACGGGCGACCCTCTCTGCCCTCACCAAGTACCTGCTGGATGTTCGTGTTCTGGCGGCGGTGAAGCAGCTGAATCCGTGACCATGTCGGGGTGTGGGTTGGGTATGTTAGCACGGGTTGGGTAAGGGGTTCCTGTGTGTGTGTGTGTGTGTG
>Euphausia_superba ENA|HACF01012516|HACF01012516.1 TPA: Euphausia superba transcriptome shotgun assembly, contig N29517
GAGTATCCTGTTGGATGTAGTGATAGGAAGATCTTGCAATGAGTGATCTACGTACTGATGCTATGCCTGTGAAGGGATCTTCACCTAGACCATATTCATTTGGCACACAAGATAACACTACTAAGAATACGAATCCTCGAGAAGTTAACATCAGTGGCAGTTCCAATATTCACATCGGGTCTAAAACTTATGTAACCAAGACCGTGGATGAATCTGATATGACTGAAGATAAACCACCAACCAAACATGTCAGATTACTTCTTAGCTCAAATCGTGAAATAACAGAAGAGGACAAAAGTATAATCAGTGACCATTTAGGATTGAAGTGGAGAGAGTTGGGTCGAAAAAATGCAGTTCTCTTCTGGACAGATTGAAAACCTATGTGCTGATTTTCCTCGCTCCAGAGACCGGGCATATGAGCTCATGTGCATGTGGCACGATAGGGAGTCGCAAACAGCAACTCTATCAAAGATCACCATTTTGTTGATTGATGTGAAGGCATATGGTGCATTGACACATTTGAAGCCGTGAAATAAGAAAAAAATTCAACTGATTTATAATTTTATTTTACAGGAACTAGTAAATATTTAATACTATTTAGAAAACATAC
>Farfantepenaeus_aztecus_ ENA|GEUA01077579|GEUA01077579.1 TSA: Farfantepenaeus aztecus comp337830_c0_seq1 transcribed RNA sequence.
TGCGTACGGTTACACACGGGGCCTGTAAACGCTGACGTGTTCCCAGGATGGATAATATTAAGACAGACTCGGCTCCCCTTGGGTCCGTTTCCAGTGATTTTCAACAAGGGAACCCATCCCGGCCTCAGCGCCAGATCTACAACATAACCGGCGGGTCTGCGGTTCACATCGGCCCCGTTATCCACAACATAACTGGATGTAACCCGCGTTCGCAGCACAAACCCCAGGATATGCCTCTCAAAAAGGATGTCGAAGAGCTCTTGAAGTGCAGCCGCGAGATCGAGGAACGAGACAAGGTCGAGGTCAGCGAACACCTGGGCAGCAGCTGGAAGAGCCTGGGCCGGGTCATGGGCTTCTCGGCGGGTCAGCTGGAGAACATGATAGCTGACCACACACGGAATGTCGACCGAGTGTACGAGATGATGAGTCGCTGGCACGACAGGGAGGCCGAGGACGCGACCGTGGCCAGACTCACTCAGATGATCATTAAGGTGAAGGCTTACCACGTGCTGAAGAAACTCACACCCTGAGGACAGCTAATTAAGGAAATTGCGATGTTACGTTTTCTTTTTTAATATTTTAACTGCTTATGTATGTTCTTTTCTTCTTCCTCTTCGAAATAATACACTGCTAATTGTAAGGAGATCTAGGGAAGAA
>Gammarus_chevreuxi ENA|HADC01029766|HADC01029766.1 TSA: Gammarus chevreuxi, contig comp61823_c1_seq3
GTTCGTCAGCGGCGCTACGCATCAACCACGGCACCGGATAGGATACCACTGTTATCACTTTGGAGTGTTCTGTTGGTGAATCTGAGAGAGGAAGGAAGCATCATCGTGGCGGTATGCTCAGGGACCTCACTCACGACTCTGCCCCCCTCGGCAGGACGGCTTCCCCTCCTCCTCAACATGGACCTCAGGATGCAAAAAATACCTTCAGGTCCCCAGAAGTTGTCAACATCACGGGCTCTCACGGCGTGCATATCGGCCCCAAAAACACAATCGTGCTGCCCTCTGGTGGGGTGCAGCAGCCGCAGCCGAGCACAGCCGACCCCAGGCCAGAGAGGGAGGCCGTCATCCAGATGCTGCAAGTGACCCGGGAGGTGAATGAGGCAGACAAGCTCGTAGTGAGCCAGCATCTAGGCGACTTGTGGCGGCAGCTTGGCCGGGAGATGGGATACTCCTCGGGGCAACTGGACAACATCGACTGCGACTTCAGAAGGCAAAAGGATAGGGCGTACGAGCTTCTCAACTTATGGCATGACCGTGAGAGCGGGGCCGCCACCTTCGACCAGCTCACCCGCCTGTTGATGAGAGTGAGGGCCTTCGAGGTAGTCAACAAGTTGCAGCAGACGGTCCAGTAATGGCAAGGAAATACTTGGGTGTCTTTTACCTGCTGTATAACAAGACGGGTAATACTTACGTGTCTGTCAATTGCTGTGACTGGGCGGCTAATACTTATGTGTCTGTTAGTTGCTGTGACTGGGCGGGTAATAC
>Homarus_americanus_ ENA|GEBG01016783|GEBG01016783.1 TSA: Homarus americanus DS01-Homarus1_Transcript_13432 transcribed RNA sequence.
TCTTCTTCTTATTCCTTTTTATCATCCAGTTTCTCTTTATATATTAATTATCACAGTTCCACACTCCACCTACCCCATCACTTATAGACCACCCACATAGATTATAGAACAGTGCCGATTATCACCACATCTAAACGGCACTGAAGTCAATAACACGTCAACACTATCGAACTCTTGAGAATATTCCATCTTGGGCAAAATCGTAAACTCACTCAGTTACTCGTCCCAACTTGGTATAAAATCTCTTGCAACCAATGAGATTAATTTTTTTTTACTAAAGTTTAGGCCAAGAATGATGGTGGTTTAAGATGCTGTGATGGCACTCCTTGGCATATGACCCTCCATGTTGGCCCTCTTAGTAGTGGCACCTCACAGGCACTCATTGTGTTTCAGATTATTTTTATTTTCCTTCTTACTGGGGTCAAATTAGGTCATATCTGTCACGTTCTCTTACTTAACACTTATATTGTCCCTTTAAGTTCTTTTTTTCCTTTACTTTATTCATTGTTACATCAGTGGCCTCTCGTACATAACACGGCTTTACTGCTCCCTCCGCTCTCTCTACCGTACCGTAAGGCTCGAGATGGCACACCTCCCAGAGCTTAAATTAAACCCCTCGTATCTCATAAAGTGGGTTTACTTCACTTCCTTTAATATCTAAGGAAATATTAATCATAATCCGAGTATTTTTCTGTAATAGCTTAAGATGTTTTATTCATTCATCCATGCTGTTAAGTTTTAGGGTTGCATTGTTTACAAATTATCAGTACGTGTTAAGAGGAGCTGATGAAGGCACGCAATACTATATAACGCTGGCCCCTCCTCCTTGTTGGGTCTGTGAGGGAGCGACGGTGTCCACGATGAGTGAATGTCAGGAGACCTTTTGATCGTCTCAGTGTGGAAATATTGAACACAGGAGGTGAATGCACAACTCGAGAGAGAGAGAGAGAGAGAGAGAGAGAGAGAGAGAGATGCCTTGTGCTTAATTACCAAACAATCTCAAGTCTCATATCAACCACATGTAATAAAATCATTGCGTCATCACTGCTTGGTTGCTGTTGACGTCATAGAAAGAATTTACAAATACCCCTACTATCATGGTTGGCCTCTCGTATAAGTCCACTAATACTAACATTATTACTACTACTGTTACTACTTTTATCATTGCTACGTCTATAACTACTGCTATTACTACTACTACTACTTCTACTATTACTTCTACTACTACTACTACGTACCAACAGTTACCACTACCAAAAACATTACTGACTACAACTACCATCTCCCACCACAACCACCACTTATCCACCACCGTTAGTAACAACCATTAACCTCACCACAACCACCAGCTATTACTACCATCTTCCCCAATGGGAGATTTAACTACGGACTCCGCCCCTATGGGTACCCAACCAGACTACAGTTTCCGGGAGAACCCAAGACCAAATTTGAACCAGCGACAGCCGGTGCGAGTGTTCAACATCACTGGGAGCACAGGTGTCCACATCGGTTCTGTCATCCACACCTCGATGCCTCAACCACGACCCAGAGTACCTCCCCAGGACATGCCCTTGCAGAAAGATGTCGACGCCCTGAGGAGGTGTAGTCGAGAGATTGATGACCGCGACAAATTCGTGGTAAGCGAGCACCTGGGTAGCGCGTGGAAGTCTCTGGGGCGCGCGATGGGCTTTTCCCCTGGACAGCTGGACAACCTGGAAGCCGATCACCCCCGCAGCGCCAACCAAGCCTACGAACTCCTTGCATCCTGGCATGACAGGGAGGCTCAACATGCCACCGTATCCAGGCTGACAGAACTCCTCCTCGCCGTCAGGGCTTATCCTGTTGTCAAGAGGCTCAAACCTTAAAAGAGTAGATCACACGCTGTCAAGAACCCACTCAAGTTGTCCTGAAACTGTGCGATGCTTCGAGAAAGTTGTTGCAGATGTAAGGTTGTAAGGTTATACCCATTGAAAGCTGTTTATGTTCAAAAGACTTCACGATGATATGTCAATAATCACAATCACAAGTTCTCAAAATCCATAAGACGTATTGTGTATATAGATAGTATTTTAAAGTATGTTCAGTTATGACTGAAATGCCTGAGAACTTGGCATTCGTGAGATTTTCAAAGACAGGACTAAGACATTGATCGAAAGCCTCGCCGCTTCTGTCATGTCATCCAGAGGAAAAATATAGAAACAATATATTAGAAAATGTTATGAAGTACAAGAATCTTATTTGAATTTATTACCGCTTTTAATTACCTTATCCTTAACACACTTATTCTAGAGGTGTTCCCGCCTTATTCAGCCTTTCAATAGTCTTAACTTTACGAGTGGGAATTAAACACATTATTGGTACATAAATTAATCATATCCTATAGCGACTTAAACCATTGATAATTCCTTATACTTTTCTTAATCTCAATGGCATTTGACATGGAAGGTTAGATTAATTCAATTAAGATTTGGCAGTTATACTTACGGACATTTATATATTGTAGAATATATTGGTGTTTAGTCAAGCCGGATATTACCCTCTGTACGAAGTTCCGCTATGATGGCTCGGGTATAGTTACGCTGGGTAGCAGTCAAGGCGACCATTGTTATTATAATACCACAAACTACACTGTATTTTACTTTAAATTAAGGCTAACATTGTTTTAAATGTACTACAAACAAAACTGCTAAACATTATTTTATTAAGCAAAGGAGCCGAAATTAGTTTTAGTAACGCGAG
>Hyalella_azteca ENA|GAJP01002156|GAJP01002156.1 TSA: Hyalella azteca contig04380 transcribed RNA sequence.
ATACAAATAATTATCTTCCGGACTATTTTACACTGAAAATGTTTTCCGACCTAACGCATGACGCAGCTCCAATGGGCGGTTGCACCTCGCCGTCTAACTCAACAGCTAACAATGAGTCACGCACAAATGGCTTTGATTCATCTGCGCACAACGCGTTCAAGGCACCAGAAGTTGTCAACATAACGGGCTCGCAGGGCGTTCAGGTCGGACCGACGTATCACATCAACGGCCCCGTCATCCACAGCCGCGGACTGGCGCAAGCTATTGGGTCTGGCGGTGATCCGCGACCACAGAGGGAACATGTCTTGCAGATGCTGCAAGTCACGAGGATCGTTAATGAGAAAGACAAGACTGTCGTGAGCGACCATCTCGGTGACCTGTGGCGATCACTTGGTCGTGAAATGGAGTTCAGTAATGGACAACTCGACAACATCGATAACGACAACAGACGACTACAAGACAAAGCTTATGAACTTCTTACCGCGTGGCACGACGATAAAAGTTCTCAAGCTACTTTTTCTCAGCTTACTCGGCTTTTGATGCGCGTGAGGGCTTTCGAAGTCGTGTCTAGGTTATACAGCTCTCTCGAGACATGAGTCTCATTCAATGTCATATCTTCTTTTTGAAGTATTGTAATATTTTACGGTAAAAATAATTGTACCTGTAGAACAATGCTTTTCACTTCAAATCCATGTTAACATTATGTGGGTAAAATTTGGAGGAGTGAATTGTTGGTAGGTATTACTTAACTAGAGTTGGGTTTTGAACTTTCCTATGAAAAATTTCTGGAAAAAATTGGTCCCATAATTTTATTTAAGCGGTAATAAGTACTACTTAATAATAAATTACCCTCTGAGTTAACGATGCCACTTTTTGACAAGGGAAAATGTTCATATCTACTGTTGAATTACCTTACTGTATTTGTCAACCTACCCATGAATAAATGTTTTTTGATACTATCAGTTGTATTTAACATGTTTTATGCATCTCATTCTTTGCATGGATCTAAACAATATTTCAAGGTAACTGTAAAATTCTTGCTCAGTATAAATTCATGTTGAGTCTGTCAGGTTCATCAATATCTTGAGCACCGGCTTTATGTTTAAATTCAACATTTCTTTACTATCTTTGCATG
>Hyas_araneus ENA|HACH01005087|HACH01005087.1 TSA: Hyas araneus, contig c6504_g1_i2
TAGCCATTCCTGAGGCCCAGACACGCCCCCTGAAAACCCGAAAGAGGTTTTTGCTGGGGACTTCACGACCAAGAACAGCTGGTGCATCGCAAAGAATTTCAAACAGATATCAGTGCTCCTTGTCAACTCCTGGTCCCTACACAATTCACAAAACTCACGCAGACATCACCACCACCACAACCACCAGTATGAGTGACCTCACCACGGACTCGGTGCCCTTGGGTCACAGGCCACCTTCCATGCACACGCGCGAGGGTGAGGCGAGCAACCCTGCTGGTCCGCTGCCTGGTCTGTCACAGGTGCCTCGGGTGGTCAACATCACGGGCAGCCGCGACATCGTGATTGGCCCAGTGTTCCACCAGCCTCCACCTCGACCCCGCCCACCCCCTGACCCACGACACACGCCCACGCGCCGGCAGGGGGACGCCCTCCTCAGGTGGGAGCGGGAGGTGTCAGAGCAGGACAAAGCTGCCGCAGCCGAGCATTTGGGCGTCAGCTGGTCCTCCTTGGGTCGGGCGATGGGATTTTCCGCGGGGCAGCTTGACAACATCACTGCCGACTTTCCGCGCGTCGCCGACCGTTCCTTCGAGTTGCTGCAACGATGGCATGACCGAGAAGCCGAACGTGCTACTCTGGCTGCGCTGACAAAGTACTTATTGGATTCTCGGGCCCTGGCGGCAGTGAAAACTCTGAGACCCTGCTGAC
>Litopenaeus_vannamei comp52650_c0_seq1 len=1013 path=[991:0-1012]
GGAGGGCCATGCACGCGGCTTCACACGCAGGCCCTCGCTTGTTATAGGAAGAAGCTGGTCTTTGCTTTGTATAGCAACAATTACACATTTGCAACTGTCGCCTCAGAAAGCAGTCGGCCTTGGGCACCAGACCTAAAGACCAATCAAACTCAACTAACCCTGTCGTGGCTCCATCAACAAAGGAAGGATTCCCATACAGACATCCTTTCCGGAAACAAATTGTGTCAAAGAAAAATGAGGATTCGACGAAGGCGTGAGTTAAAGACACTGCCGAGGTGTCCCCAGGATGGATAATATTAAGACAGATTCGGCTCCACTTGGGTCCGTGTCCAGTGATTTTCAACAAGGGAACCCATCTCGGCCTCAGCGCCAGATTTACAACATAACCGGCGGCTCTGCGGTTCACATTGGCCCCGTTATCCACAACATACATGGATGTAACCCGCGCTCGCAGCACAAACCCCAGGATATGCCCCTTAAAAAGGATGTTGAAGAGCTCTTGAAGTGCAGTCGCGAGATCGAGGAACGAGACAAGGTCGAGGTCAGCGAACACATGGGCAGCAGCTGGAAGAGTCTGGGCCGGGTCATGGGCTTCTCGGCGGGTCAGCTGGAGAACATGATAGCTGACCACACGCGGAATGTCGACCGAGTGTACGAGATGATGAGTCGCTGGCATGACAGGGAGGCTGAGGACGCGACCGTGGCCAGACTCACCCAGATGATCATTAAGGTGAAGGCTTATCACGTGCTGAAGAAGCTTACACCTTGAGGACAGCTAATCAAGGAAATTGTAATGTTACGTTTTCTTTTTTATATACCTTAACTGCTTGTGTGTGGTTGTTTGTTTTTTCTTCTTCTTCTTCGAAATAATACACTGCTAATTGTAAGGAGAGATAAAGAAAATAGCACAGGAAAGGAAATGGTCTGGAATATGTTGTACGACTTGCCGGGTTTTGTAATGTGTCAAATATTTCATAACGTCAGTAAATAAATATTTTCATCTACAAAAAAAA
>Macrobrachium_nipponense_ ENA|GCVG01030069|GCVG01030069.1 TSA: Macrobrachium nipponense c71862_g1 transcribed RNA sequence.
GTGTACACTCTGTCTGTCACTGACTCACTCTCTAGTCTCACTTTAGTGTTGAGAGAGTACAGGCGTACTTCAAGGATAATTATCGAACCTCGCCCATCTTTCTCGGGAATTGCACGGTGCTGTGAAAGCGTTCGTGCTCCTAGCTCCGTACTTTTACGTGCTGAATGTCACAGACAGGCTGGCAGACAAAGGAGGGAAACAGTAGACGTTGGAGAAAGCTTTCGCTGAATACGGATTCGTCTCTGCCTTGTATTGGAGAGCGGTTGTTCACAGGACTGAAATGTAAAAAGCACGGCAAAACGACAGAGTATTTTCACCCGTCCACTTCACATAACAACACATAAATAAATATTTTGGGCGTCTATCATACGTCAGTCATCCTCTCTCGTCCAGACTCTGGTAACACATCCGTCAATCAGAGTATTTTCACCCGTCCATTTCAATTAAACAACAAATAAATTTACTAAATATTTTGCAATCCACCCGTCATCCATCACTCACCCTGTTTCATCCAAACGCCCCAACACGCCTTTCAAACAAAGCAACTTCGCATAACAGCAGCTAGTTTCACCCGGCCTTTGCAACTAAAAAAATAAAAATATTGCAATCCATCTATCATCCGCCAATCAACCTCTCTCATCCAAACGGGCCTGACAGTAGTAGGCTTCTAATCTGCAAAGTCAACCGAAAAGGATGAATAACCTCAGGACGGATTCCTTAAGTCTAGGCACAAGTCATCCAGATGAACCACTGCCACCTCCTCCTCCGCAGGGCACCAAGCCTTCTTTTCAGAGGCCTGGCGTCCGTCAGCCGCCGACTTCGGGCGTCCAGGGTCCTCGGGTCATCAACATAACCGGAAGCAGCGGCGTCCACATAGGAGCAGTCTTCAATAACGTGTCGGTCAAACCCAAACCGAAATGCGACCCGAAGGATATGCCGCTGCAGAGGGACGTGGATGCACTGAAGCTATGCTGCAGAGAAATTGAGGAGAGAGACAAGTTCTTGGTAGGAGAGCACCTGGGGCAGGCCTGGAAGAGCCTCGGACGCGCCATGAATTTTTCCAGTGGCCAGCTGGAAAACGTCGACGCGGATTTTACCAGGAGTGCTGACAAAACCGTCGAGCTCCTCAACTTGTGGCACGACAGGGAATCACAGAGAGCTACTGTGTCTAGGCTTGTGGCTCTCATCCTGGAAGTCAAAGCTTATCACGTTTTGAAGCATTTGAAGCCACGATATTCGTAGCCCTCTCTCA
>Neomysis_awatschensis ENA|GDFV01016415|GDFV01016415.1 TSA: Neomysis awatschensis My_CDS_15963-1 transcribed RNA sequence.
ATGTCTGATTTAACAACTGATGCTGCACCATTGCCTGGATCACGAAGTATGGACACTCCTTCTAAGCCTGAGCCAACCCCTAAGTGTGTTCACATTTCTGATTGCAAAGACATCCATATCGGACCAAAAATTAACTATACCGGAGATAGTTTTCCATCATTTAGCAATTCCATCAGATCCCCCGTGCAAAGAAAACCAACAGAAAAACATGTTTTTACTTTATTAAGCTGCACAAGAATCATCAATGAGGAAGACATGGATGATGTAAGCACACATTTAGGACATTTGTGGACGAGACTGGGAAGAAAAATGGGATACTCGCAAGGTCAGCTAGATGCTATTGAGGCAGATAATAGACAACTAATTGATCGTGCTTTTAAGTTACTACAAATGTGGCACGATAAACAATCATCACAAGCAACAGTAGCAAATCTAACTCGAGAATTAATGAAAATCGATGCATTTGATGCTGTCAGAAATCTAAGCATAAAAATGTGA
>Pacifastacus_leniusculus_ ENA|GBYW01004107|GBYW01004107.1 TSA: Pacifastacus leniusculus comp6861_c0_seq2 transcribed RNA sequence.
CCTGGGTCGCTTGATGGGGTTCTCCCCGGGCCAGATCGACAACTTCGAGTCTGACAACTCCCGCAGCGTCGACCGCGCCTACGAGCTCCTCAACTCCTGGCATGACAGAGAGGCTCAGGACGCCACTTTAGACAAGCTGACCAACCTTCTCCTCATCGTCAAGGCCTATCCTGTTGTCAAGAGGCTCAAGCCTTGATGGACGAACCCAACCTAGTCAGACGACAAATAGACCTAGACTTTATACCTTCCCGT
>Parhyale_hawaiensis phaw_30_tra_m.020018
AGGTATGCGCTTTCAGAGTGCTTCACTAGTTTGCTGATAGTTTTCACCTCATTCATAGACAAAATAATTTTAACTAATAAAGAGACCTTTGCGTGACTATGAGAATAATTTGGCAAACAAAATGAAAGCACAAAATGGATACGATAATAATTTTTCTAACGCGTAAAAATCCAAATAGTATCAGATAGGGCAGAGCTTTGTAAAGTTACTCAACTGCCCACAATAGGTGCAAGATTTCAAGATAGTCGGATTACACTATAGGTTGTGACAAGTCAGATCCTTTAGAATCATAAAGCCCATGATTCTTAAAAGAGCAGAATTTACGTGGGAGAAAAGTCAAATTTTATGCATATCGTCTCGCCAAAAAAGTGAATAGGATCAGAACCAGACGCTATGTATTCCGACCTCACATCGGATGCTGCGCCCTTAGGGCAGACGTCTCGAGCAGCTTCACTATCTCATACCAGCACCACCTGCACATCCTTGCCTAGGGGCACTTCTGAAGCTCCCTCACCTACTGCTACAGAAGCTTTCAAGGTCCCTGACGTGGTGAACATCTCCAACTCCACCGGAGTGCAAATTGGTTCCACGTACCACATCGGCGGCGGCGCGCCATCGGTTGCGGCCATGTCGGCACTAGGGCCGCGGCCTGAGAGGTCGCACGTCATGCAGATGCTTCAAGTGACCCGAGTGATCAACGACCGTGAGAAGACTCTGGTCAGTGAGCATTTAGGTGACCTCTGGCGGCAGCTGGGCAGAGAAATGGAGTTCAGCAACGGGCAGCTTGACAACATTGACTACGATCACCGCAGACTTCAAGACAAAACATACGAACTTTTAACGATGTGGCATGACGATAAGAGTTCTGAGGCAACCTTCTCCCAACTCACCCGCCTGCTGATGCGCATACGGGCTTTTGAAGTCGTTTCTCGGTTGCACAAAACCCTCTAGAATAGCACAGTAATTCTCAGAACCCTTTAGAATAGCGAGTATTTGTCGAAGTCCTCTAGAATAATACTTTACCAAGCTGTTTATACGTGTAGTTAGTTCTAAAAACTTTGAAGAATCGAAGTTCTTAAACCCCTCTAACTTTACCAAGCTGTTTATAGTTAGTTCTAAAAACTGTTAAAAATCAAAGTTCTTGAACCCCTCTAACATAGGTGGTTCTTAAAACCCTCTACATGGATGAATAGAAGGTATTGTTATCAGCGCGCCTTACATTCTTTTCTGCACTATGGTCAGATTGTCGTGCTGCCCTTTCCAAGATGTCCGAGAAAATGGAAAAATGTATTCGTATAGTCGGGAAACTTGACAGCTAACATTTGGCTTTAGCCATGTGGTGGTACTTGGGGTTCCAAGAAATTAATCCCATCCCATGCACTCTACCCCACCGCATCCCCAACCTTCACCCTCTCAAACCCTGAATTCCGCCAGCAGCTACTAAAGTCAATTTTGGGAAATCGTGGCGGACTTACATGGTAGTCGGAAGCTGAGGAAACTCGTGCAAATGCGCGAAATATCTACTCAATATCTTTCTGTCTTGTTCACCCGAGGGCTGGTCCAATTATCAAATGACTTCGAGCTCCGTCCAGAAAACTGAAAACCGCCGTTGTCGTGGCCAGAGGTTCAACAGCAATAAAAATTTACATTGTCATCGTTACACTTTATTATTCAAATTAACTAGAAGTCTTTGATAAACTATCTTAAAAGTAAAATCTGCCGTGATTACAGTTGCCTTGATGTTATAGCACGTACAGCTTTTTTTTTGCAAAATTCCGCCTGGTTGATTAATGATCCGCTGTTAAAACGGCAGCATCCAGTCTCAAAATCTATGCAAATGCTTGTGTTTCCGGTGTTCTGATGACGAAATTATTGACCAAAACAAGCAAATTCATTCATTTGGCTGTCGTTTTAATTCCATCCCTCCTTGAGTACGTTGTAAAATATTAAGATAATGTAATTACTAGCTGTGGTTTGGGTTGTACTCGCAGCGGTTGTATACGCTCGAGATGGTACGTGTCTCTACCCTGTTATAGCCAGAATAGCCTAAGCATTTATAAAAAAAATTAAATGTCCCTCTGTTGACAAGAAAAGATCATACAATACCAGGATTTTCTAACAAAAATATAACAATCAACCTGCTATATTATTAGCATTATTACAACCTGTTGTGATGACCTGTTATTCTGGCCCTGTCCCAGAGTTCGAATCACGG
>Penaeus_monodon ENA|GEME01041036|GEME01041036.1 TSA: Penaeus monodon Ctrl_Locus_13474_Tr_1/1_Len_450 transcribed RNA sequence.
GCGAACACCTGGGCAGCAGCTGGAAGAGTCTGGGCCGGGTCATGGGCTTCTCGGCGGGTCAGCTGGAGAACATGATAGCTGACCACACGCGTAATGTCGACCGAGTGTACGAGATGATGAGTCGTTGGCATGACAGGGAGGCTGAGGATGCTACTGTGGCCAGACTCACTCAGATGATCATTAAGGTTAAGGCTTATCATGTGCTGAAGAAACTTACACCTTGAACGCACTTAGTTAAGGAAATTGTAATGTTACGTTATTTTTTTGTATATTTTAACTGCTTATGTATTTTCTTCTTTTTCTTCTTCGAAATGATACACTTCTAAATGTAAGGAGAGATAGAAGAGGAAATAGAACAGGAAAGGAAATGGTCTGAATTACGTTGTTTTATGACTTGTCGGGTTTTGTAATGTGTCAAATATTTCGTAATTTGTCAGTAAAAGTATTTTC
>Proasellus_aragonensis_ ENA|HAEO01051196|HAEO01051196.1 TSA: Proasellus aragonensis, contig comp50992_c0_seq1
GGCATTACGGCCGCGGGAGTTCGTTCGATTCGCCTGCTGACTAGCGTTGTCTTGCGTTGCTCCCGACCCTGAGAGACTAGCGAGAATTGAAACATTATTATTATTTGATTATTGTGATTTTTAATAAAGAAGTTCCCCTTCGGTTAATGAGTAAATACTTTTGTTATATCAATTATTTACGTTTAGGAAGTGTTTCCATATTTAAAGGCGAAGAAGCCCTTATTATTCAAACTTTGATAAGTATTAAATAAATAACAGCATTTGTACATTGTGAATTTCACTAATTGCCATTGCAAATGATTTCCTATTGAATTCAGATATATCACACACAAATATGGCGGACTTGAGGCGGGATTCTGCCCCAATCCCTGAAGTGAGAACTAGTGAAGCAGAGGACGTTGAGGCTGATAATGATCCCACTTTTCTGGCCTCTAATGGAAACGAAGATGATTCCACTCCCATTAAGAAAATTCCACGTTCAGTGCAAATAAGTGGATCTACGAAAATTCACATTGGCCCATTATATAATTGTATAGATCCTGCCAGTGTTAGAACCCCTCCACCGGGGTCCACGTCCCCCATTCATTGTTTCAGTGGCCCCGAAACGAAAAGAAGTCCCCCAAAAGCTCACGTGGAAGCGCTTCTCGGGTGCAATAAAGAGATCGATGACACAGTAAAAGACGTGGTTTGTGAACACCTCGGCTACGACTGGCGACACCTGGGACGTATGATGAAATACTCTGAAGGGCAGTTGGATAATATAGACTCTGATTGTTACAAACCTAAAGATAAAGCCTACAAATTGCTGACATATTGGCACGATCGAGAGTCTGGCCAGGCAACTGTGGCGAACATAACGCGATTGCTTATGAAGTCAAAGGCCTTTGATGTAGTCATTAGGCTAAAACCTTGCTAACATTTTGAACGATATATTATTGTGTTTCCTTCTGCATTTTTTTGTTTTTTCTTATGTCAGAAATTAATCTTGAAACGTTGAAGCATTTTTTATAACTTTTGACAGATTTTCCATGGCACTCTGTTTACATCAGCGAAGTTTATATCTTTGGTAGTAGTTAACATAATTTTTCAATATTTAGTGTATCAGTGGCCTTGAAATTGTGTTTTGCAGTTATGCATATTTAAATAATTATATGTAATGTATGCCATTAAATGTTTTAATAATAACATTACCACTGTCGTGTCCGCCGAATATGGATGGTAAAGGAGAATTATGCCTAAGCAAAGATGACGAGAAATATTCATATTAATTAATGAAGCTACATCATAATGTTCAAAACTTCAGAGCAGTTGGAGTATATTAATGATACATATACGTAATATGTTCGAATATATATATACTACTAACTAAATGATTGTGAAGAATGGCAAAAGAATTACTGTTTCATATGAAACATAAGGCGTTTGCCTAAAACATTTTGAATATTAATTTAGAAGGTGAGGTGTGATGACAGACTGACGACAGTGAAATATATCCTTAGAAACTTTGAATCAAAATACGACAGGTTTTGAAGAATCGTTCAAATGCAAGATTCGTTTTAGGACTTATTTAAAATGTTCTTGTTCCGTAGTGTTTATTGTGCGCTTCCTAACTCTTAATAGTTAATATATATTTATAAGACAATTTTCTTCTTTACTTACCATCGATAATGATAACAGTTATTTATGTAATGAAAGTAGGATTTCAGTAGTATTCATATACACTAAGCCTCTAGGCTCTAAGGGTACTAAATTAAAGCTTTTGAAGCAAAAGTAACCGATTCGATAATTTCTTAGAAATGAAGGACTGTAAATTTGCGAAATTAGTTATGAATTATAGCGTATTTGGTTATCATTATTAATACCTATAAGACCTTTGTATTTAGCAGTATTATTATATAAATATTACTTGGTTTGTGTTCATAAATGTTTCGAAATTTAATATATTTAATGGATATTGAATAAGTAATATTAATTAACGCACATGTCTGTTTGGCATAAGTAGTATATAAAAAATTACTAATTTAAATAAGTTATCCTTTTGAGAACAATGAAATATAGCAATTTAATTACTATGTATATAACGATTTTAAGAGTTATTCACAGTTTTAGTCCTTTATATATACTTTGTTCAGTATAGTGTATTCATTGTTGCTACTTAATGATTGCATTATGCCTATCATGATACATTTACCTAAGAGTTATTATTGACTAATTGTTGGCAAATAAAAAAATTAGTCGTAAGGCCTACATCAAAACTGTTTCTATGGAGAAAAAATAAATTGAAAATTGGGCTATTTGGTAGCAAAATATTTGAAAAAAAAAAAAAGA
>Proasellus_arthrodilus_ ENA|HAEQ01040721|HAEQ01040721.1 TSA: Proasellus arthrodilus, contig comp60223_c0_seq2
AACGCAGAGTACGGGGGACAGTTCGTTCGATTTGTCTGCCGACTAACGTTCATTTGCGTTGCTCCTGACTCTGAGACACGAGAATTGGATCGTTATTATTATTATTTGATTAGTGTGATTTAGAATAAAGAAGTTCCCCTTCGGTTAATGAGTAAATACTTTATTATATCAATTATTTACGTTTAGGAAGTGTTTCCCTATTTTAAGGTGAAGAAGCCCTTATCATTCAGACTTTGATAAGCATTAAATAAATAACAGCATTTATACTTTGTGAATTTCACTATTTGCCACTGGAAATGATTTCCTGTTAAATTCAGATATATCACACACAAATATGGCGGACTTGAGGAGGGATTCTGCCCCGATCCCTGAAGTGAGAACTAGTGAAGCAGCAGACGTTGAGGCTGATAATGATCCCACTTTTCTGGCCTCTAATGGAAACGAAGATGATGATTCCACTCCCATTAAGAAAATTCCACGTTCAGTGCAAATAAGTGGATCCACGAAAATTCACATTGGCCCATTATATAATTGTATAGATCCTGCCAGTGTTAGAACCCCACCACCAGGGTCCACGTCCCCCATTCATTGTTTCAGTGGTCCCGAAACGAAAAGAACTCCCCCAAAAGCTCACGTGGAAGCGCTTCTCGGATGTAATAAAGAGATCGATGACACAGTTAAAGACGTGGTTTGTGAACACATCGGCTACGACTGGCGACACCTCGGACGAATGATGAAATACTCTGAAGGGCAGTTGGATAATATAGACGCTGATTGTCACAAACCTCAAGATAAAGCCTACAAATTGATGACATATTGGCACGATCGAGAGTCAGGCCAGGCCACTGTGGCGAACATAACGCGATTGCTTATGAAGTCAAAGGCCTTTGATGTAGTCATTAGGCTAAAACCTTGCTAACATTTTGAGCCATGTATTATTGTGTTTCCTTCTGCATATTTTTTTATTCTTCTTATGTAAGGAACTAATCTTGAAATGTTGAAGCATTTTTAAATACCTTTGACAGAGATTTTCCATTGCACTCTGTTTATATCAGCGAAGTTTATATATCTGGTAGTAGTTAACCAAATTTTCCATATTTAGTGTATCAGTTACCTTGAAATTGTGTTTTGCAGTTATGCCATTAAATATATTAATAACAAATAACACTGTCGCCCGCCGAATATGGACGGCAAAGGAGAATTATATCAGTACAGATGACGAAATATACTGTATTCATATAGTAATTAATGAAGCTACTACGTAATGTTCAAAACTTCGTAGAAATAGGAGTGTTTTAATGTTACATATACGTAACTTGTTCGAATATATCTACAACCTATATAGTGGTGAAGAATGGTTAGATAATTGCTCTGTCTCGTATGAAACGTAAGGTCTTTGTCTAAATTATTTTGTGTATTAATTTAGAAGGTGGTCTGTGATGGCAAACTGACGACAGTGAAACGAAACTTTAGAAGCTTTGAATCAAAATACGACTGGTTTTGAAGAAATGTTCAAATGCTAGATGCGTTTTAGGACTTATTTCAAATGTTCTTGTTCCGTAGATATTATTGTGCTCTTCCTAACTCTTAATAGTTAATATTTATATTT
>Proasellus_cantabricus_ ENA|HAER01008384|HAER01008384.1 TSA: Proasellus cantabricus, contig c9481_g1_i1
CGTCTGCCGACTAATGTTGACTTGCGTTGCTCTTGACTCTGATAGACTTACGAGAATTGGAACATTATTATTATTATTTGATTATTGTGATTTGGAATAAAGAAGTTCCCCTTCGGTTAATGAATAAATACTTTTATTATATCAATTATTTACGTTTAGGAAGTGTTTCCCTGTTTTAAGGCGAAGAAGCCCTTATCATTCAGGGTTCGATAAGTATTAAATCTTTTACAGCATTTGTACATTGCGAATTTCACTATTTACCAGTGGAAATGATTTCCTGTTAAATTCAGATACATCACACACAAATATGGCCGACTTGAGGAGGGATTCTGCTCCGATCCCTGAAGTGAGAACTAGTGAAGCAGCGGACGATGAGGCTGATAATGATCCCACTTTTCTGGCCTCTAATGGAAACGAAGATGATTCCACTCCCATTAAGAAAATTCCACGTTCAGTGCAAATAAGTGGCTCTACGAAAATTCACATTGGCCCATTATATAATTGTATAGATCCTGCCAGTGTTAGAACCCCACCACCGGGGTCCACGTCCCCCATTCATTGTTTCAGTAGCCCCGAAACGAAACGGAGTCCCCCAAAAGCTCACGTGGAAGCGCTTCTCGGATGTAATAAAGAGATCGATGACACGGTTAAAGACGTGGTTTGTGAACACATCGGCTACGACTGGCGACACTTGGGACGAATGATGAAATACTCTGAAGGGCAGTTGGATAATATAGACTCTGATTGTTACAAACCAAAAGATAAAGCTTACAAATTGCTGACATATTGGCACGATCGAGAGTCAGGACAGGCAACTGTGGCGAACATTACGCGATTGCTTATGAAGTCAAAGGCCTTCGATGTAGTCATTAGGCTAAAACCTTGCTAACATTTTGAACGACGTATTGCTGTGTTTCCTTCTGCAAATTTTTTGGTTCTTCTTATGGCAGGAACTAATCTTGTAACGTTGACGCATTTTTTATAACCTTTGACAGAGATTTTCCGTAGCACTCTGTTTATATCATCGAAGTTTATATCTTTGGTAGTAGTTAACATACTTTTTCCATATTTAGTGTATCAGTGGCCTTGAAATTGTTTTGCAGTTATGCATATTTAAATAATTATATGTAATGTGTAATTGCCATTTAATGTTTTAATAATAACAATACCACTGTAGTGTCCGCCGAATATGGATGACAAAGCAGTATTACACAGATGACGAGATATATTAATAATAATTAAGGAAGCTACATCATAATGTTCAAAACTTTGTAGCAATTGGAGTGTATTAATGATACATATACGTAATCTGTTCGAATATATCTACTATCTATATGGTTGTGAAGAATGGCAAGAGAATTGTTCTGCATCGTATGAAACGTAAGGTCTTTCCTAAATCATTTTGAATATTAATTTAGGTGAGGTGTGATGGTACAATGACGACAGTGAAATGTATCCTTTGGAACTTTTAATCAAAATGTCAGATTTTAAAGAAACTTTCAAAAGAAAGATGCGTTGTAGGACTTACTTAAAATGTTCCTTGTTCCGTAGTTATTATTGTGCGCTTCCTAACTCTTAATAGTTAATATATATTTATAAGACAATTTTCTTCTTTACTTACTATCGATAATGTTAACAGTTACTTATATAATGTCAGTAGGATTTCAGTAGCAAACATTTCCACTAAGCCTCTAAGGGTACTTAATTAAAGCTTTTGCAGCAAAAGTAACGGATCTGGCAATTTCTTAGTAAAGAAGGACTGTAAATTTACGAAATTAGTTATGAATTATAATATATTTATTTATCATCATTAATGCCTATACGAAATTTGTATTTAGCAGTGTTATGTACATATTACTTGGTATGTGTTTATAAATGTTTCTAAATTTAATATATTTAATGGTTATTGAATAAGTAATATTAATTAACGCCCATGTCTGTTTGGCATAAATAGTAAGTTATAATTACTAATTTGAATAAGTTATCCTTTTGAGAATAATGCAATATAGCAATTTAATTACTATGTATATTACGATTCAAAGTTTTAATCCTTTATTAATACTTTATTCAGTATAGTGTATTCATTGTTGCTATTTAATGGTTGTATTATGCCTATCCATGATACATTTACATACGATAGTCATTATGGATTAATTGTTGGCATATAAAAAAATTAGTCATAAGGCGTACGTCAAAACTGTTTATGTAGAAAAAATAAATTGAGAATTGGGCTATTTTGTAGCAAAATATTTTATAAAGGTCTCCTTTTTAAC
>Proasellus_cavaticus ENA|HAES01053918|HAES01053918.1 TSA: Proasellus cavaticus, contig comp60194_c0_seq3
AGTGCCTATATGCATAGTGGCCCAACTCCTCGGCGATTTCACTCTTTACACAGTTCGCTCGCTTCGTCTTTCGGCTTATGTTGATGTGCGTTGCTCTTGACTGAGTGAGACTGACGAGAAACGGAAATCATTATTTAACCACTGCGACTTTAAATAAAGAAGTTCAGTTTGTGATTATCCAGTAAATACTTTTATTAGTTCAATTATTAACTTTCAGAAAGTGTTGTTCATTTCTAACGACGAAGAAGCCCTTATCAATTATTAGGCTTTGATAAGTGATTAATCTTTTACTGTATTTGTTCATTTTGAATTTACGTGCCGATAGGAATGATCTCATTTTAAAACCAGAAATATTGCACACGAATATGGCCGACTTGAAGAGGGATTCTGCGCCGATTCCCGAAGTGAGAACCAGTGAAGCAGCAGACGTTGATCCTGATAATGATCCCACTTTTCTGGCCCCTAATGGAAACGAAGAAGACTCCACTCCCATTAAGAAAATTCCTCGTTCAGTACACATAAGTGGATCTACAAAAATTCACATCGGTCCTTTATACAATTGTATAGATCCTGCCAGTATAAGGACCCCACCGCCGGGGTCTACGTCCCCCATCCATTGTTTTAGCATCCCAGAGACGAAGCGAGGCCCTCCCAAAGCTCATGTGGAAGCTCTTCTCGGATGTAATAAAGAGATCGATGACACAATCAAAGATGTGGTTTGTGAACACATTGGCTACGACTGGCGACAACTAGGACGCATGATGAAATACTCAGAAGGACAGTTGGACAATATAGACGCTGATTGCCCCAAACCCAAAGATAAGGCTTATAAATTGCTCACATACTGGCACGATCGAGAGTCAGGCCAATCAACAGTGGCCAACATGACAAGATTGCTAATGAAATCGAGGGCATTTGATGTAGTTACAAGGCTAAAACCATGCTAACATTTTGAACAGTTTGTTATGTTTCATTCTACATATATATTTTTTGACTCTCTTTATGTCAGAAACTAATCTTTAATGTTGAAAGCATTTAATTTGAACTTTGACAGAGATTTTACTTAGCACTCTGTTTATATCAGCGAAGTTTGTATATCTATGGTAGTCGTTAAAAATAGTTTTTTCCATATTTACTGTATCAGTGGCCTTGAAATCGTTTTTGCAGTTATCCATATACTGTAATATGCTACTACATATAACAGCTACTGACTGGTCTTAAAACATCAGCACTACTGTCGTCTGGTGAATATAAATAGCAAAGGAGAGCAACGGTTAATGATTGCACAAAGATAGCGAGATATACGTTGTCTTAGTAATTAATTATTAAAGCAACATCAGTTTGTTCCATAGTAAATTTAGTAATTAGAATTAATTAGATGATACACATATCTGTAGGCATAATCTGTTAAAAGAAATGTACCTTGTCTAATGTTCTGGAGAATGGCAACAGTCTTATTTGCTTTGCCAGCCTCATATTGTGTATTAGTAATTTAAAAGAAAGCTGCAATGACAGTTAAGGTTGTAGGAGTGAAATTAATCCAGAGTAGTATCTATGTACCGAGACTTTTAATCAAATTACTTCAGTTGCTGAAGTAGTATTGCTAGGAAAAATGTTATTGAAGTTATATATTGTACACTTCCTCACTCTAAAGCGCCTCATACACGTGCATACGCGGTCTGTTATACCCCAGACACATTCAAAAACT
>Proasellus_coiffaiti_ ENA|HAEU01026036|HAEU01026036.1 TSA: Proasellus coiffaiti, contig comp44684_c0_seq1
CAAATAAGCGGATCTACAAAAATTCACATCGGCCCATTATACAATTGTATAGATCCTGCCAGTGTTAGAACCCCCCCACCTGGGTCCACGTCCCCAATCCATTGTTTCAGTGGCCCCGAAACTAAACGAACTCCTCCCAAAGCTCATGTGGAAGCTCTCCTCGGCTGTAATAGAGAGATCGATGACACAATCAAGGATGTGGTTTGTGAACATATTGGCTACGACTGGCGACAACTGGGACGCCTCATGAAATACTCAGAAGGACAGTTGGACAATATTGACGCTGATTGTCATAAGCCTAAAGATAAAGCCTATAAATTGCTCACGTACTGGCACGATCGAGAGTCTGGGCAAGCCACAGTGGCCAACGTAACAAGGTTGCTGATGAAGTCTAAGGCCTTTGATGTAGTTACAAGACTAAAACCTTGCTAACATTTTGAACAATTAATTAAGTTTCCTTTTTAATTATATTTTTTGACTCTCTTTATGTCAGAAATTAATTTTTAATGCTGAAAGCATTTAATTT
>Proasellus_coxalis_ ENA|HAET01046966|HAET01046966.1 TSA: Proasellus coxalis, contig comp42057_c5_seq1
AGTGGTATCAACGCAGAGTTTGCGCGTTTCGTCTTTCATCTGATGTTGATTCGCGTCGCTCCTCGTTGAGAGAGACTTGCAAGGAAAAGAAATTTGTCATTATTTAATCGTTGCGTCTTTAAAAGAACTTCAGTTTGTGAATATTAATGTTAACGCTTTTATTAGTTCGATTCGTTACGTGCGGAAGACGTCTTTTCTAATCGTAAAATCAATTAGTATTCGCTAAACATTTAATCATTAACGTCCTCCGTACCTTATTTTAATCTTAGTGACGATGGATGTGATTTCCTTCTGAATTCAGATATATCGTACACAAATATGGCCGACTTGAGTAGGGACTCTGCGCCAATCCCTGAAGTGAGGACTAGTGAAGTAGCCGACGATGATCCTGATAATGATCCCACTTTTCTGGCCTCTAATGGAAACGAAGATGACTCCACACCCATTAAGAAAATTCCTCGTTCGGTACAAATAAGTGGTTCAACAAAAATTCACATCGGTCCATTGTACAATTGTATAGATCCTGCCAGTGTAAGGACCCCACCCCCGGGATCCACTTCCCCCATCCATTGTTTTAGCGGATCGGAAACAAAGCGAACTCCTCCAAGGGCTCACGTGGAAGCTCTTCTCGGGTGTAATAAAGAGATCGATGACGACGTCAAAGATATGATTTGTGAACATATCGGCTACGACTGGCGACAGCTGGGACGAATGATGAAGTACTCTGAAGGACAGTTGGACAATATCGACGCTGACTGTCCCAAACCTAAAGATAAAGCTTATAAATTGCTCACATATTGGCACGATCGAGAGTCGGGCCAAGCAACAGTGGCCAACATAACCAGGTTGCTAATGAAATCTAGGGCCTTTGATGTAGTTATTAGGATAAAACCTTGCTAATATTTTGAGCAATGTATTGTGTTTCCTTTCTGTATATTATTTTGACTCTCTTTATGGCAGGAACTAAAATTGAATGTCGAATGTATTGTTTTAAACTTTAACACTGATTAAATCAGCGAAGTTTATATAGATGGTAGTCGTTAACATATGTAGTGTATTTTCAGTGGCCTTGAAATTGAATTTTGCAGTTATCCATTTAAAGTAACTGCCTTTAAATTGTTTTATTACTACAGCACCGATGTTCGCTGCGGAATGCGAGCAGTAAAGGTATAACAGGTTGTGTCATATAAGGATAGACAGCAAGTTTATTGTCTTAATTATTTAAGTTATATCAATATGAACAGAACTTCATAGCAATTAAAATCAACTAAACGATTTTAACCTTAATCTGTAAACCGATAAATAGTTATGGGTGTGAGGAACGGCGAGGAGTGACTTTATTCTGCCTCATGTTACGCATGAGCTTTGCCATAACTATATGAAGGGTCCAGGGAAGGAAGCACATGAGTCCACTTTTTGGTGAAAATGAAC
>Proasellus_ebrensis ENA|HAEW01041868|HAEW01041868.1 TSA: Proasellus ebrensis, contig c33395_g1_i2
CTCGTCTGCCGACTAATGTTGACTTGCGTTGCTCTTGACTCTGATAGACTTCCGAGAATTGGAACATTATTATTATTATTATTATTTGATTATTGTGATTTGGAATAAAGAAGTTCCCCTTCGGTTAATGAATAAATACTTTTATTATATCAATTATTTACGTTTAGGAAGTGTTTCCCTGTTTTAAGGCGAAGAAGCCCTTATCATTCAGGGTTCGATAAGTATTAAATCTTTTACAGCATTTGTACATTGCGAATTTCACTATTTACCAGTGGAAATGACTTCCTGTTAAATTCAGATACATCACACACAAATATGGCCGACTTAAGGAGGGATTCTGCCCCGATCCCTGAAGTGAGAACTAGTGAAGCAGCGGACGATGAGGCTGATAATGATCCCACTTTTCTGGCCTCTAATGGAAACGAAGATGATTCCACTCCCATTAAGAAAATTCCACGTTCAGTGCAAATAAGTGGATCTACGAAAATTCACATTGGCCCATTATATAATTGTATAGATCCTGCCAGTGTTAGAACCCCACCACCGGGATCCACGTCCCCCATTCATTGTTTCAGTGGCCCCGAAACGAAACGGAGTCCCCCAAAAGCTCACGTGGAAGCGCTTCTCGGATGTAATAAAGAGATCGATGACACGGTTAAAGACGTGGTTTGTGAACACATCGGCTACGACTGGCGATCCTTGGGACGAATGATGAAATACTCTGAAGGGCAGTTGGATAATATAGACTCTGATTGTCACAAACCTAAAGATAAAGCATACAAATTGCTGACATATTGGCATGATCGAGAGTCAGGCCAGGCAACTGTGGCGAACATTACGCGATTGCTTATGAAGTCAAAGGCCTTCGATGTAGTCATTAGGCTAAAACCTTGCTAACATTTTGAACGACGTATTACTGTGTTTCCTTCTGCAAATTTTTTGGTTCTTCTTATGGCAGGAACTAATCTTGTAACGTTGACGCATTTTTTATAACCTTTGACAGAGATTTTCCGTAGCACTCTGTTTATATCAGCGAACTTTATATCTTTGGTAGTAGTTAACATACTTTTTCCATATTTAGTGTATCAGTGGCCTTGAAATTGTTTTGCAGTTATGCATATTTAAATAATTATATGTAATGTATAATTGCCATTTAATGTTTTAATAATAACAATACCACTGTCGTGTCCGCCGATTATGGATGACAAAGGAGTATTACACAGATGACGAGATATATTAATAATAATTAAGGAAGCTACATCATAATGTTCAAAACTTCGTAGCAATTGGAGTGTATTAATGATACATATACGTAATCTGTTCGAATATATCTACTATCTATATGGTTGTGAAGAATAGCAAGAGAATTGTTCTGCATCGTATGAAACGTAAGGTCTTTTCTAAACATTTTGAATATTAATTTAGAAGGTGAGGTGTGATGGCAGAATGACGACAGTGAAATGTGTCCTTTGGAACTTTCAATCAAAATGTCAGATTTTGAAGAAACTTTCAAAAGCAAGATGCGTTTTAGGACTTAATTAAAATGTTCTTGTTCAAAAAAAAAAAAAAAAAA
>Proasellus_escolai_ ENA|HAEV01054141|HAEV01054141.1 TSA: Proasellus escolai, contig comp99033_c0_seq2
GGACGTTGAGGCTGATAATGATCCCACTTTTCTGGCCTCTAATGGAAACGAAGATGATTCCACTCCCATTAAGAAAATTCCACGTTCAGTTCAAATAAGAGGATCTACGAAAATTCACATTGGCCCATTATATAATTGTATAGACCCTGCCAGTGTTCGAACCCCACCACCGGGGTCCACGTCCCCCATTCATTGTTTCAGTGGTCCCGAAACGAAAAGAACTCCTCCAAAAGCTCACGTGGAAGCGCTTCTAGGATGTAATAAAGAGATCGATGACACAATTAAAGAAGTGGTTTGTGAACACATCGGCTACGATTGGCGACACCTGGGACGAATGATGAAATACTCTGAAGGGCAGTTGGATAATATAGACTCCGATTGCCACAAACCTAAAGATAAAGCCTACAAACTGATGTCATATTGGCACGATCGAGAGTCAGGCCAGGCCACTGTGGCGAACATAACGCGATTGCTTATGAAATCAAAAGCCTTTGATGTAGTCATTAGGCTAAAACCTTGCTAACATTTTTAACGATGCAGAATTGTTTTTCCTTCTGCATATATTTTGATTTTTCTTATGTCAAGAATTAATGTTGAAACGTTGAGGCATTTTTATATACCTTTGACAGAGATTTTCCGTAGCACTCTGTTTATATCAGCAAAGTTTATATCTTTGGTAGTAGTTAACATAATTTTTCCATATTTAGTGTATCAGTGGCCTTGAAGTTGTGTTTTGCAGTTATGCATATTCAAATAATTATTTGTATAATTGCCATTAAATGTATTAATAATTACAACTACCACTGTCGTCCGCCGAATATGGACTGCAAAGGAGATTATATCTAAGCTCAGATGACGAAATATATTCATAGCAATTAATGAAGCTACATCATAATGTTCAAAACTTCGTAGCAATTGGAGTGTTATAATTTACATATACGTAATCTGTTCGAATATATCTATTATCTATTCTAAATGATTGGGAAGAATGGTTAGAGAATTCTCTGTCTCGTATGAAACGTAAGGTATCTGTCTAAATTATTTTGTATATTAATTTAGAAGGTGAACTGTGATGGCGGACTGACGACAGTGAAATATATCCTTAGAAACTTTTGAATCAAAATAAGTCAGGTTTTGAAGAAACGTTCAAATGCAAGATGCGTTTTAGAACTTATTTAAAAGGTTCTTGTTTCGTAGTTATTATTGTGCGCTTCCTAACTCTTAAAAGTTAATACATATTTATAGGGCATTTTTCGTCTTTACTTACCATCGATAATGATAAGTTATTTATATAACGAAAGTAGGATTTCAGTAGTAAACATTTCCACTAAGCTCTTAAGGGTACTTAATTAACACTTTTGCAGCAAAAGTAACTCACGCGGCAATTTCGTAGAAATGAAGGACTGTAAATTTGCGAAATTAGATATGATTAAGTATATTTAGGTACCATTATTTATAAATATACGAACTTTGTATTTAGCAGTATTATGTACATATTACCTGGTTTGTGTTTATAAATGTTTCGAAATTTAATGTTTAATGGATATTGAATAAGTCATATTAATTAAGCACATGTCCGTTTGGCAGAAGTAGTATATTAAAATTACTAATTTAAATAAGTTATCCTTATGAGAACAATGCTATATAACAATTTAATTACTATGTACAGTATTGAGTGTATAACGATTTTAAGAGTTATTCAAAGTTTTAATTCTAAACTAATGCTCTGTTAAGTATAGTGTATTCATTGTTGCTATTTAATCGTTGCATTATGCCTATTCATGATACATTTACCTAAGAGTCATTATATATTAATTGTTGGCATATTAAAAAAAATTACATCAAAAAAAAAAAAAAAAA
>Proasellus_grafi ENA|HAEX01076241|HAEX01076241.1 TSA: Proasellus grafi, contig c66858_g1_i1
CTCACGTGGAAGCGCTTCTCGGGTGTAATAAAGAGATCGATGACACAGTTAAAGACGTGGTTTGTGAACACATCGGCTACGACTGGCGACACCTGGGACGAATGATGAAATACTCTGAAGGGCAGTTGGATAATATAGACTCTGATTGTCATAAACCTAAAGATAAAGCTTACAAATTGCTGACATATTGGCACGATCGAGAGTCAGGCCAGGCAACTGTGGCGAACATAACGCGATTGCTTATGAAGTCAAAGGCCTTTGATGTAGTCATTAGGCTAAAACCTTGCTAACATTTTGAACGATATATTATTGTGTTTCCTTCTGCATATTTTATGGTTCTTCTTATGTCAGGAACTACTCATGAAACGTTTGAAGCATTTTGTATAACCTTTGACAGAGATTTTCCGTAGCACTCTGTTTATATCAGCGAAGTTTATTTCTTTGGTAGTAGTTAACATACTTTTTCCATATTTACTGTATCAGTGGCCTTGAAATTGTGTTTTGCAGTTATGCATATTTAAATAATTAAATGTAATGTATAATTGCCATTAAATGTTTTGATAATAACAATACCACTGTCATGTCCGCCGAGTATGGATGGCAAAGGAGTATTACACAGATGACGAGATATATTAATAGTAATTAATGAAGCTACATCAAAATGTTCAAAACTTTGTAGCAATTGAAGTGAATTAATGATACACATACGTAATCTGTTCGAATATATCTACTATCTATATGGTTGCGAAGAATGGTAAGCTAATTGCTCTGCCTCGTATGAAACGTAAGGTCTTTGCCTAAATCCATTTTGAATATTAATTGAGAAGGTGAGCTGGGATGGCAGAATGACGACAGTGAAATGTATCCCTAGGAACTTTGAATCAAAACGTCAGGTTTTGAACTTTCAAAAGCAAGATGCGTTTTACTTAAAATGTTCTCGTTTCGTAGTTATTATTGTGCGCTTCCTAACTCTTAATAGTTAATATATATTTATAAGACAATTTTCTTCTTTACTTACCATCGAAAATTATAAGTTATTTATATAATGTAAGTAGGATTTCAGTAGTAGACATTTCCACTAAGCCTCTAAAGGTACTTAATTAAATCATTTGTAGCAAAAGTAACGGAGCTGGCAATTTCTTAGTAATGAAAGACTAAATTTACGAAATTAGTTAAGAATTATAGTATATTTAGGTATCATTATTAATGCCTATTATATGAAATTTGTATTTAGCAGTATTATGTACATATTACTTGG
>Proasellus_hercegovinensis ENA|HAEZ01077050|HAEZ01077050.1 TSA: Proasellus hercegovinensis, contig comp94627_c0_seq6
CTACAAAATCAGTGGTAGGACTGGATATATCGTACACAAATATGGCCGACTTGAAGAGGGACTCTGCCCCGATCCCTGAAGTGAGGACTAGTGAAGCAGCCGACGTTGATCCTGATAATGATCCCACATTTCTGGCCTCTAATGGAAACGAAGAAGACTCCACTCCCATTAAGAAAATTCCTCGTTCAGTGCAAATAAGTGGATCTACAAAAATTCACATCGGCCCATTGTACAATTGTATAGATCCTGCCAGTGTTAGAACCCCACCCCCGGGGTCCACATCCCCCATCCATTGTTTTAGTGGCCCAGAAACAAAACGAAGTCCTCCAAAGGCTCACGTGGAAGCTCTTATCGGGTGTAATAAAGAGATCGATGACAACGTCAAAGATATGGTTTGTGAACACATAGGCTACGATTGGCGACAGTTGGGACGCATGATGAAGTATTCTGAAGGACAGTTGGACAATATAGACGCTGATTGCCACAAACCCAAAGATAAAGCCTATAAATTGATCACGTATTGGCACGATCGAGAGTCAGGCCAAGCAACAGTGGCCAACATAACAAGATTGCTAATGAAGTCTAAGGCCTTTGATGTAGTTACTAGAATTAAACCTTGCTAATATTTTGAGTATATATTATTTTGACTCTCTTATGGCAGGAACTAAACTTGAATGTTGAATGCATTTGTTATAAACTTTAACCCTGTTTAAATCAGCGAAGTTTATATCGATAGTAGTCGTTAACTTAAATTTTCCATATGTAGTGTATCAGTGGCCTTGAAATTGTATTTTGCAGTTATCCATATAATATATAACTGCCATTAAATGGTTTCATTATAACAACACCTCTGCCCGTTTCTGAATGTGGGCAGCGAAGGAATAACAGGTAGTGTTATCTAACGACAGATAACAAGTTTTATTGTCTTAATAATTATTGAAGCTATATCAATATGTACAAGACTTCACAGCAATTACGATCTACTAAATGATTTTAAGGTAATTGTTAATCGATATATAATTATGGGTGTGAAGAATGGTGAGATTCGTGAGACTTTTTTCTGGACTCTTATGTAACGCATGAGCTTTGCATAACTCAGCTTGTATTCATAAAAAAGATAAGCTGTGATGACTGTGAAGGAAGGTATTATGAGAGAAATTTAGACAGTCGTCTACTGAAACTTTTAATCAAAATGCTT
>Proasellus_ibericus_ ENA|HAFA01066900|HAFA01066900.1 TSA: Proasellus ibericus, contig comp73303_c1_seq6
ACCTGCATTGAACATATGTAAGTAAACAAACCGGTTAATTAATATTTCTACAATTTTTTTTTGTCTTCTACAGAAAATTCCACGTTCGGTGCAAATAAGTGGATCTACGAAAATTCACATTGGCCCATTATACAATTGTATAGATCCTGCCAGTGTTAGAACCCCGCCACCAGGGTCCACGTCCCCCATTCATTGTTTCAGTGGTCCCGATACGAAAAGAACTCCCCCAAAAGCTCACGTGGAAGCTCTTCTCGGGTGTAATAAAGAGATCGATGACACAGTTAAAGACGTGATTTGTGAACACATCGGCTATGACTGGCGACACCTCGGCCGAATGATGAAATACTCTGAAGGGCAGTTGGATAATATAGACGCTGATTGTCACAAACCTAAAGATAAAGCCTACAAATTGATGACATATTGGCACGATCGAGAGTCAGGCCAGGCCACTGTGGCGAACATAACGCGATTGCTTATGAAGTCAAAAGCCTTTGATGTAGTCATTAGGTTAAAACCTTGCTAACATTTTGAACGATGTATTATCGTGTTTCCTTCTGCATATTTTTTTTTCTTCTTATGTCAGGAACTAATCTTGAAACGTTGAAGCATTTTTATATACCTTTGACAGAGATTTTCCGTAGCACTCTGGTTATGTCAGCGAAGTTTATATCTCTTGTAGTAGTAAACATAATTTTCCATATTTAGTGTATCAGTGGCCTTGAAATTGTGTTTTGCAGTTATGCATATTTAAATAATTATATATAATGTATAATTGCCATTAAATGTATTAATAACAAATACCATTGTCGCCCGCCGAATATGGACGGCAAAAGAAAATTATATCAGCACAGATGACAAAATATATTCATATTAATTAATGAAGCTACATCATAATGTTCAAAACTTCGTAGCAATTGGAGTGTTTTAATGTTACATGTACGTAACTTGTTCGAATATATCTACAACCTATATGGTGGTGAAGAATGTTTAGATAATTGCTCTGTCTCGTATGAAACGTAAGGTATCTGTCTAAATTATTTTGTGTATTAATTTAGAAGGTGATCTGTGATGGCAGACCGACGACAGTGAAACGAATCCTTAGAAAGTTTGAATCAAAATACGTCTGGTTTTGAAGAAATGTTCAAAAGCAAGATGCGTTTTAGGACTTATTTCAAATGTTCTTGTTCTATAGTTATTATTGTGCGCTTCCTAACTCTCAATAGTTAATATATATATTTATAAGACAATTTTCTTCTTTACGTACTATCGATAATGCTAAGTTATTTATTAATGAAAGTAGGATTTCAGTGGTAAACATTTCCACGAAGCCTCTAAGAGTACTTAATTAAAACTATTGCAGCAAAAGTAATGGACGCAGCAATTTCGTAGAAATGAAGGACTTTAAATTTGCGAAATTAGTTATGAATTATAGTATATTTAGGTACCATTATTTAGCAGTATTATGTACATATTACTTGGTTTGTGTTTATAAATGTTTCGAAATTTAATTTGTTTAATGGATATTGAATAAGTAATATTAATTAAGCACATGTCTGTTTGGCGAAAGTAGTACAGTATATGAAAATTACTAATTTAAATAAGTTATCCTTTTGAGAACAATGCAATATAGCAATTTAACTATTATGTATATAACGATTTTAAGAGTTATTCAAAGTTTTAATTCTTTACTAATACTCTGTTCAGTATATAGTGCATTGATGAGTATACTCCGTGGCGAGTTAATAGATGAACGAATTAAAACACAGTTTGGAGCGAT
>Proasellus_jaloniacus_ ENA|HAFB01031569|HAFB01031569.1 TSA: Proasellus jaloniacus, contig comp40000_c0_seq1
TTCTTCATCCAACCAATGAAGTCTTATTATAATGCAATAAAAAGGAGCAATCATTTCTAATGATTCATTTGCCAAACAAAGCAATAGTAACATTTTTATACATGTATGAACGTCATAAAACGTCATCAATGACGCAGATGGAGTTAGCGTTAGTAGTATCCCTTATCCTCGTTGCAGGGCTCAACTTTAGTGCCAATATGCATACTGGTGCAGGGCAACTCTTCGCTCTTTCCACACTCCACAGTTCGTTCGATTCGTCAGCCGACTAACGTTGACTTGCGTTGCTCCCGACTTTGCGAGACTTACGAGAATTGGAACATTATTATTATTATTTGATTTATTGTGATTTTTAATAAAGGAGTTCTTCTTCGGTTAATGAGTAGATACTTTTTTCATATCAATTATTTACGTATAGTAAGTGATTCCCTATATTTTAATGCGAAAAAGCCCTTATCATTAAGGCTTTGCTAAGTACAAAATAAACAACAGCATTTGTACATTGTGAATTTCACTATTTGCCATTGGAAATGATTTCCTGTTAAATTCAGATATATATCACACACAAATATGGAGGACTTGAGGAGGGATTCTGCCCCTATCCCTGAAGTGAGAACTAGTGAAGCAGAGGATGTTGAGGCTGATAATGATCCCACTTTTCTGGCCTCTAATGGAAACGAAGATGATTCCACTCCCATTAAGAAAATTCCACGTTCAGTTCAAATAAGTGGATCTACGAAAATTCACATTGGACCATTATATAATTGTATAGATCCTGCCAGTGTTCGAACCCCACCACCGGGGTCCACGTCCCCCATTCATTGTTTCAGTGGTCCCGAAACGAAAAGAACTCCTCCAAAAGCTCACGTGGAAGCTCTTCTAGAATGTAATAAAGAGATCGATGACACAGCTAAAGACGTGGTTTGTGAACACATCGGCTACGATTGGCGCCACCTTGGACGAATGATGAAATACTCCGAAGGGCAGTTGGATAATATAGACTCTGATTGTCACAAACCTAAAGATAAAGCCTACAAACTGATGACATATTGGCACGATCGAGAGTCAGGCCAGGCCACTGTGGCGAACCTAACGCGATTGCTTATGAAATCAAAAGCATTTGATGTAGTCATTAGGCTAAAACCTTGCTAACATTTTGAACGATGCATAATTGTTTTTCCTTCTGCATATATTTTGATTCTTCTTATGTCAAGAATTTATCTTGAAATGTTGAGGCATTTTTATATACCTTTGACAGAGATTTTCCGTAGCACTCAGTGTTTATATCAGCGAAGTTTATATCTTTGGTAGTAGTTAATATAATTTTTTCCATATTTAGTGCATCAGTGGCCTTGAAATTGTGTTTTGCATATTCAAATAATTATATGTATAATTGCCATTAAATGTATCAATAATTACAACTACCACCGTCGCCCACCGAATATGGACGGCAAAGGAGATTATATCTAAGCACAGATGACGAAATATATTCGTAGCAATTAACGAAGCAACATCATTATGTTCAAAACTTCGTAGCAATTGGAGTGTTATAATTTACATATATGTAATCTGTTCGAATATATCTATTATCTATTCTAAATGATTGTGAAGAATGGTTAGAGAATTCTCTGTCTCGTATGAAACGTAAGGTGTCAGTCTAAATTATTTTGCATATTAATTTAGAAGGTGAGCTGTGATGGCAGACTGACGACAGTGAAATATATCCTTAGAAACTTTTGAATCAAAATAAGTCAGGTTTTGAAGAAACGTTCAAATGCAAGGTGCGTTTTAGAACTTATTTAAAATGTTCTTGTTTCGTAGTTAGTATTGTGCTCTTCCTAACTCTTAATAGTTAATACATATTTACAGGGCATTTTTCGTCTTTACTTAATATCAATAATGACAAGTTATTTATTGGACGAATGTAGGATTTCAGTAGTAAACATTTGCCCTAAGCTTCTTAAGGGTACTTTATTAAAACTTTTGCAGCAAGAGTAACGGACGCGGCAATTTCGTAGAAATGAAGGACTGTAAATTGGCGAAATTAGTTATAAACTAAGTATATTTAGGTACCATTATTAATAAATATACGAACTTTGTATTTAGCAGTATTGTGTACATATTATTATTACCTGGTTTATGTTTATAAATGTTTCGAAATTTAATGTTAAATGGATATTGAATAAGTCATGTTAATTAAGCATATGTCCGTTTGGCAGAAGTAGTATATTAAAATTACTAATTTAAATAAGTTATCCTTATGAGAACAATGCAATATAGCAATTTCATTACTATGTACAGTATTGAGTATATAACGATTTTTATGAGTTATTCACAGTTTTAATTCTTAACTAATGATCTATTCAGTATAGTGTATTCATTGTTGCTATTTAATGGTTTCATTATGCCTATCCATGATACATTTACCTAAGAGTCATTATATATTAATTGTTGGCATATTAAAAAAACTGTTTCTATAGAGAAAAAAATAAATTAAAAATTGGACAGTTTTGAAGCAAAATATTC
>Proasellus_margalefi_ ENA|HAFD01017185|HAFD01017185.1 TSA: Proasellus margalefi, contig comp33362_c0_seq1
ACTTCTTTTAGTTTCGGGATCCACGTCCCCCATTCATTGCTTCGGTGGTCCCGAAACTAAAAGAAGTCCCCCAAAAGCTCATGTGGAAGCTCTTCTCGGATGTAATAAAGAGATCGATGACACAGTTAAAGACGTGGTTTGTGAACACATCGGCTACGACTGGCGACACCTGGGACGAATGATGAAATACTCCGAAGGGCAGTTGGATAATATAGACTCCGATTGTCATAAACCTAAAGATAAAGCCTACAAATTGTTGACGTATTGGCACGATCGAGAGTCAGGTCAGGCCACTGTGGCGAACATAACGCGATTGCTTATGAAGTCAAAGGCCTTTGATGTAGTCATTAGGCTAAAACCTTGCTAACATTTTGAAAGATGTATTATTGTGTTTCCTTCTGCATATTTTTTTATTCTTATTATGTCAGGAACTAATCTTGAAACGTTGAAGCATTTTTATATACCTTTGACAGAGATTTTCCGTAGCACTCTGTTTATATCAGCCAAGTTTATATCTCTGGTAGTAGTTAACATAATTTTCCATAGTTAGTGTATCAGTGGCCTTGAAATTGTTTTACAGTTATGCATATTTAAATAATTGCCATGAAATGTATTAATAACAAATACCGCTGTCGTCATCAGAATATGGACTGCAAAGGAGAACTATATCAGCACAGATGACGAAATATATTCATAGTAATTAATGAGGCTACATCATAATGTTCAAAACTTCGTAGCAATTGGGGTATAATACGTAACCTGTTCGAATATGTTCACAACCTATATGATTATGAAGAATGGTTAGAGAATTGCTCTGTCTCGTATGAAACGTAAGGTCTCTGTCTAAATTATTTTGTATATTAATTTAGAAGGTGATCTGTGATGGCAGAGTGGCAACAGTGAAGCAAATCCCTAGAAACTTTTAATCAAAATAGGTTAGGTTTTGAAGAAACGTTCAAATGCAAGATGTGTTTTAATATTTATTTAAAATGTTCTTGTTCCATAGTTATTATTGTGCGCTTCCTAACTCTTAATAGTTAGTATATATTTATAAGACTATTTTCTTCTTTACGTACCTTCGATAATGCTTAGTTATTTATATAATGAAAATAGGATTTCAGTAGTAAGCATTGCATTTAAACTAAGCCTCTAAGGGTACTTAATTTAAACTTTTGCAGCAAAAGTAACGGACGCGGCAATTTCTTAGAAATGAAGGACTGTAAATTTGCGAAATTAGTTATAAATTATAGTATATTTAGGTATCATTATTAATAAATATATGAACTTTGTATTAAGCAGTATTATGTACTTGGCTTGTATTTATAAATGTTTCGAAATTTTATATATTTAAAGGGTATTGAATAAGTAATATTAATTAAGCACATGTCTGTTTGGCAGAAGTAGTAAATTAAAATTACTAATTTAAATAAGTTATCCCTTGGAGAACAATGCAATATAGCAATTTAATTACTACGTATATAACGATTTTGAGTTATTCAAAGTTTTAATTCTTTACTAATACTTCGTTCTGTATAGTGTATTGAATTCATTGTTGCATTATGCCTATTCATGATACATTGACCTAAGAGTCATTATATATTAATTGTTAACAGATAAAAATATTAGTAGTAAGACCTACATCAAAACTGTTTCTATAGAGAAAAAAAAAATTGAGAATTGGAAAAAAAAAAAAAAAA
>Proasellus_meridianus_ ENA|HAFE01065756|HAFE01065756.1 TSA: Proasellus meridianus, contig comp68133_c1_seq9
ACTCTTTCCACACTCCACAGTTCGTTCGAATCGTCTGCCGACTAACGTTCACTTGCGTCGCTCCTACCAACTCTGATCTGAGTCACTTAAGAGAATTGGAACGTTACTATTATTTGATTATTGTGATTTGTAATAAAGAAGTTTCCCTTCGGTTAATGAGTTAATTCTTTTATTATATCAATTATTTACGTTAAGGAAGTGTTTCTTTATTTTAAGGCGAAGAAGCCCTTATCATTCGGGCTTCGATAAGTATTAAATAAATAACAGCATTTGTACATTGTGAATTTCACTATTTGCCTTTGGAAATGATTTCCTGTTAAATTCAGATATATCACACACAAATATGGCGGATTTGAGGAGGGATTCTGCCCCGATCCCTGAAGTAAGAACTAGTGAAGCAGCGGACGTTGAGGCTGATAATGATCCCACTTTTCTGGCCTCTAATGGAAACGAAGATGATTCCACTCCCATTAAGAAAATTCCACGTTCAGTACAAATAAGTGGCTCTACGAAAATTCACATTGGCCCTTTATATAATTGTATAGATCCTGCCAGTGTTAGAACCCCACCACCGGGGTCCACGTCCCCCATTCATTGTTTCAGTGGTCCCGAAACGAAAAGAAGCCCCCCAAAAGCTCACGTGGAAGCGCTTCTCGGATGCAATAAAGAGATCGATGATACAGTAAAAGACGTGGTTTGTGAACACATCGGCTACGACTGGCGACACCTGGGTCGAATGATGAAATACTCTGAAGGGCAGTTGGACAACATAGACGCCGATTGTCACAAACCTAAAGATAAAGCCTACAAACTGATGACATATTGGCACGATCGTGAATCAGGCCAGGCAACTGTGGCGAACATAACGCGATTGCTTATGAAGTCAAAGGCCTTTGATGTAGTCATTAGGCTAAAGCCTTGCTAACATTTTGAACGATGTATTATTGCGTTTCCTTCTCCATATTTTTTGATTCCTCTTTTGTCAAGAACTAATCTTGAAACGTTGAGGCATTTTTATATACCTTTGACAGAGATTTTCCGTAGCACTCTATTTATACATCAGCGAAGTTTATATCTTTGGTAGCGGTTAACATAACTTTTCCATATTTAATGTATCAGTGGCCTTGAAATTGTTTTTTGCAGTTATGCATATTTAAATAATTATATGTAATGTATAATTGCCATCAAATGTATTAATAATTATTAATTACAAATACCACTGTCGTCCGCCGAAAATGAAAGGCAAAGGAGAATTATATCTAAGCAATGATGAAATATATTTGTAGTAATTAATGAAGCTATATCATGTTCAAAACTTCGTTGCAATTGGAGTGTTTATAAATAATCATACGTAATCTGTTCGAATATATCTACAATCGATATGGTTGTGAAGAATGGTTAGAGAATTGCTGTCTCGTATAAACTGTAAGGTCTCTGTCTAAATTATTTTGAATGTTAATTTAGAAGGTGAGCTGTGATGGCAGACTGACGAACGTGAAACGTATCCTTAGAAACTTTGAATCAAAATACGTCAGGTTTTAAAGAAACGTTCAAATGCAAGATGCGTTTTAGGACTTATTTAAAATGTTCTTGTTCCGTAGTTATTATTGTGAGCTTCCTAACTATTAACAGTTAATATATATTTATAAGACAATTTTCTTCTTTACCTACCATCGATAATGATAAGTTATTTATATAACGAAAGTAGGATTTCAGTAATAAGCATTTCCACTAAGAGAAGTTAATTAAAACTTTTGCAGGAAAAGTAACGGACGCGGCAATTTCTTAGAAATGAAGAACTGAAAATTTGCGAAATTAGTTATATATTATAGTTCATTTCGGTAGCCTTTAGCATATCATTAATAAATATACGAACTTTGTATTTAGCAGTATTATGTACATATTACTTGGTTTGTGTTTATAAATGTTTCGAAATTTAATATATTTATTTAATGGATATTGAATAAGTAATATTAATTAAGCGCATGCCCGTTTGGCAGATGTAGCATATTAAATTATGCTACTTTATGCTAATTTAAATAAGTTATCTTTTTGAGAACGATGCACTATAGCAATTTAACTACTATGTATATAACGATTTTAAGTTATTCAAAGTTTTAATTCTTTACTAATACTACTCTGTAATCAGTATAATGTATTGAGTTCATTGTTGATATTTAATGGTTGCTTATGCCTATTCATGATACATTTACCTAAGAGTCATTATATATTAATTGTTAACATATAAAAAAATTAGTCGTAAGGCCTACATCAAAACTGTTTCCATAGAGAAAAAATA
>Proasellus_ortizi_ ENA|HAFF01072288|HAFF01072288.1 TSA: Proasellus ortizi, contig c62814_g1_i1
TCGCTCGATTCGTCTGCCGACTAATGTTGACTTGCGTTGATCTCGACTCGAGAGACTACGAGAATTGGAACATTATTATTATTATTTGATTATTGTGATTTATAATAAAGAAGTTCCCCTTCGGTTAATGAGTAAATACTTTTATTATATCAATTATTTACGTTTAGGAAGTGTTTCCCTGTTTTAAGGCGAAGAAGCCCTTATCATTCAGGGTTCGATAAGTATTAAATCTTTTACAGCATTTGTACATTGCGAATTTCACTATTTACCAGTGGAAATGATTTCCTGTTAAATTCAGATACATCACACACAAATATGGCCGACTTGAGGAGGGATTCTGCCCCGATCCCTGAAGTGAGAACTAGTGAAGCAGCGGACGTTGAGGCTGATAATGATCCCACTTTTCTGGCCTCTAATGGAAACGAAGATGGTTCCACTCCCATTAAGAAAATTCCACGTTCAGTGCAAATAAGTGGATCGACGAAAATTCACATTGGCCCATTATATAATTGTATAGATCCTGCCAGTGTTAGAACCCCACCACCGGGGTCCACGTCCCCCATTCATTGTTTCAGTGGCCCCGAAACGAAACGGAGTCCCCCAAAAGCTCACGTGGAAGCGCTTCTCGGATGTAATAAAGAGATCGATGACACGGTTAAAGATGTGGTTTGTGAACACATCGGCTACGACTGGCGACACCTGGGACGAATGATGAAATACTCTGAAGGGCAGTTGGATAATATAGACTCTGATTGTCCTAAACCTAAAGATAAAGCCTACAAATTGCTGACATATTGGCACGATCGAGAGTCAGGCCAGGCAACTGTGGCGAACATTACGCGATTGCTTATGAAGTCAAAGGCCTTCGATGTAGTCATTAGGCTAAAACCTTGCTAACATTTTGAACGACGTATTATTGTGTTTCCTTCTGCAAATTTTTTGGTTCTTCTTATGTCAGGAACTAATCTTGTAACGTTGACGCATTTTTTATAACCTTTGACAGAGATTTTCCGTAGCACTCTGTTTATATCAGCGAAGTTTATATCTTTGGTAGTAGCATACTTTTTCCATATTTAGTGTATCAGTGGCCTTGAAATTGTGTTTTGCAGTTATGCATATTTAAATAATTATATGTAATGTATAATTGCCATTTAATGTTTTAATAATAACAATACCACTGTCGTGTCCACCGAATATGGATGACAAAGGAGTATTACACAGATGACGAGATATATTAATAATAATTAAGGAAGCTACATCATAATGTTCAAAACTTCGTAGCAATTGGAGTGTATTAATGATACATATACGTAATCTGTTCAAATATATCTACTATCTATATGGTTGTGAAGAATGGCAAGATAATTGTTCTGCCTCGTATGAAACGTAAGGTCTTTCCTAAATCATTTTGAATTTTAATTTAGAAGGTGAGGTGTGATGGCAGAGTGACGACAGTGAAATGT
>Proasellus_parvulus ENA|HAFG01091779|HAFG01091779.1 TSA: Proasellus parvulus, contig comp89161_c0_seq5
ATGGAAGCGATTTCTTTTTGAATTCAGATATTTCCTACACAAATATGGCCGACTTGAGGAGGGACTCTGCGCCGATCCCTGAAGTGAGGACTAGTGAAGTAGCTGACGTTGATCCAGATAATGATCCCACATTTCTGGCCTCTAATGGGAACGAAGATGACTCCACTCCCATTAAGAAAGTTCCTCGTTCGGTACAAATAAGTGGCTCTACAAAAATTCACATCGGTCCATTGTACAATTGTATAGATCCTGCTAGTGTAAGAACGCCACCCCCGGGATCCACTTCCCCCATCCATTGTTTTAGCGGATCGGAAACAAGACGAAGTCCTCCAAAGGCTCACGTGGAAGCTCTTCTCGGGTGTAATAAAGAGATCGATGACAACGTCAAAGATATGGTTTGTGAACATATTGGCTACGACTGGAGACAGCTGGGGCGCATGATGAAGTACTCCGAAGGACAGTTGGACAATATAGACGCTGATTGTCCCAAACCTAAAGATAAAGCTTATAAATTGCTCACATATTGGCACGATCGAGAGTCAGGCCTAGCTACAGTGGCCAACATAACAAGATTGCTAATGAAATCTAAGGCCTTTGATGTAGTTACTAGGATAAGACCTTGCTAACATTTTGAGCGATGTACCGTATTGTTTCCTTTCTGTATAGTATTTTGACTTTCTTAATGGCAGGAACTAAACTATAATGTCGGATGCATGTTTTAAACTTTCTGTTTAAGTCCGCGAAGTTTATATCGATGGTAGTCGTTAACATATGTAGTGTATAAGTGGCCTTGAAGTAGTGTTTTGCAGTTATCCATTTAAGTTGTGTATTATAACAACGCCGTAGTCCGCTGCTGAATGAAGGTAGCAAAGGTATAACCTGAAATGTCATCTAGGGACAGAGAAGTTTGTCTTAATAAATATTAAAGCTATATCAGAATGTACAGAACTCCATAGCAATCTACTAAACGATTTTAACGGCAATCTGAAAGTCGATATATAATTATGGGTGTGAAAACTTGAGAATACATATGTATTCATATAAAAAAGATGAGCTGTGATGATTGTGGAAGACACGAGTTAAATTTTAAACAAGCCGTCTATTGAAACTTATGATAAAAATACTTAAGCTTTTGAATTAACATTTAACGGAAAAAGGTATAAAATACGTTACAAGAATACTTTATTCCAAATGTTGTTGCAGTTATTATTGTGCGCTTATTCGATCTAATATATTTATGAGAAACGTTCTTCATTACTTGCATTGCTAAGTCATAATACAAACATTAAGGGCTACTTTTATAATCATGGTAGGAATTGAGTATTACTTTTCAACTAAATCAACTAGAACTTTTACAGCAAATAATGCGGTACACAATGAGGAACTAAATAATTTGACTATATAGATAATGCAATGATTAAACAGTAATATTGAATTTAACGGTATTAGTGTAATATATCTTGATGTATCTTTATAAATGTAATTAAATTAATTGATTTATATTGTGTAATATTTATTGATGCCTAAATTAAAATAATTCCGTAAGTTTTCATTGTGAGAACAACGCATAATAGCAGTTGGGTTAGCCTAAGTATATAAAGATTTTCAGTGTTTTAAAAAGTTTTAAAGATGTATTGAAAACTTTGCTCAGAATAGTGTATTTATTGTTACTATTTAAAGGTTTTATTGCATTTACGGTCTATATTCTATATATTTATCAACTATAACGTGTTGTCTGTTGCCTATAAAAATTGTCAACTGTCGTTATGAATAAAGAAAGAATTGGATATTGAATAGTTAATTTATGTTGACATTGAATTTACCAATATTGACAAGAGGTAAATAATACTTCATTAAATATAATTAAATACAAATTGGATATGTAAAATTAACAACACATTGGTTACCACGATGAAATTCTTCCTTAGTGGGAAGCGCTGTAAAGAAGTTAAATATAGCCCTCGTTGGTTGTGAAGAATTCTTATTATCCTATGCATTTAATGCTACCAAGTTGAAAACTACCTATCCCCTCAGTAGTAATATACCATGTTTATGGTATATTCTTTAATAAGACTGGATTTTGCACAATGACGTTAAAAAACATAAAAGATCGGAAGAG
>Proasellus_racovitzai_ ENA|HAFH01034091|HAFH01034091.1 TSA: Proasellus racovitzai, contig comp43406_c0_seq3
ATAACGTTGGTAAACGAAATTAGGTATGACTGTTTTATATACTCACAGGTATATATCACACACAAACATGGCGGACTTGAGAAGGGATTCTGCCCCGATCCCTGAAGTGAGAACTAGTGAAGCAACGGACGTTGAGGCTGATAATGATCCCACTTTTCTGGCCTCTAATGGAAATGAAGATGATTCCACTCCCATTAAGAAAATTCCACGTTCAGTTCAAATAAGTGGATCTACGAAAATTCACATTGGCCCATTATATAATTGTATAGATCCTGCCAGTGTTAGAACCCCACCTCCGGGGTCCACGTCCCCCATTCATTGTTTCAGTGGTCCCGAAACGAAAAGAACTCCTCCAAAAGCTCACGTGGAAGTGCTTCTAGGATGTAACAAAGAGATCGATGACACAGTTAAAGACGTTGTTTGTGAACACATCGGCTACGACTGGCGAAACCTGGGGCGAATGATGAAATACTCTGAAGGGCAGTTGGATAATATTGACTCTGATTGTCACAAACCTAAAGATAAAGCCTACAAACTGATGACATATTGGCACGATCGAGAGTCAGGCCAGGCCACTGTGTCGAACATAACGCGATTGCTTATGAAGTCAAAAGCCTTTGATGTAGTCATTAGGCTAAAACCTTGCTAACATTTTGAACGATGTATTATTGTGTTTCCTTCTGCATATTTTTTGATTCTTTTTATGCCAAGAACTAATCTTGAAACGTTGAGGCATTTTAATATACCTTTAACAGAGATTTTCCGTAGCACTCGGTTTATATCTGGAAAGTTTATATCTTTGGTAGTAGTTAACATAATTTTTCCTTTTTAGTGTATCAGTGGCCTTGAAATTGTGTTTTGCAGTTATGCATATTTAAATAATTATATGTAACGTATAATTGCCATTAAATGTATTAATAATTACAAATACCACTGTCGTCCGCCGAAAATGGATGGCAAAGGAGAATTATATCTAAGCTCAGATGAAGAAATATATTCACAGGAATTAATGAAGCTACATCATAATGTTCAAAACTTCGTTGAAATTGGAGTGTTTTAATGTTACATACACGTAACCTGTTCGAATATGTCTACAATCGATATGGTTGTGAAGAATGATTAGAGAATTGCTCTGTCTCGTATGAAACGTAAGATCTATGTCTAAATTATTTTGTATATTAATTTAGAAGGTGAGCTGTGATGGCAGACTGACGACAGTGAAATATATCCTTAGAAACTTTGAATCAAAATAAGTCAGGTTTTGAAGAAACGTTCAAATGCAAGATGCATTTTAGGACTTATTTAAAATGTTCTTGTCCCGTAGTTATTAATGTGTGCTTCCTAACTCTTAACAGTTAATATATATTTATAAGACATTTTTCTTCTTTACTTACCATCGATAATGATAAGTTATTTATATAACGAAAGTAGGATTTCAGCAGTAAACATTTTCCACTAAGCCTCTAAGGTACTTAATTAAAACTTTTGCAGCAAAAGTAACAGACGCGGCAATTTCTTAGAAATGAAGGACGGAAAATTTGCGAATTAGTTCTAAATTATAGTATAATTAAGTACCATTATTAATTAATATACTAACTTTGTCTTTAGCAGTATTATGTACATATTACTTAGTTTGTGTTTATAAATGTTTTGAAATTTAATACATTGAATAATTAATTACTTAAGCTCATGTTTGTTTGGCAGAAGTAGTATATTAAATTACAAATTTAAAAAAGTTATCTTTTTGAGAACACACCAATATAGCAATTTAATTAATTTTTATATAACTATTTTAAGAGTTATTTAAAGATTTAATTCTTTACTAATGCCCTGTTCAGTATAGTGTGTTTATTGTTGCTATTTAATGGTTGCATTATGCCTATCCATGATACATTTACCTAAGATTCATTATATATTAATTGTTGGCATATTTAAAAATTAGTCGTAAGGCCTACATCCAAACTGTTTCTATAGAGAAAAAATAAA
>Proasellus_solanasi ENA|HAFJ01042735|HAFJ01042735.1 TSA: Proasellus solanasi, contig comp56539_c0_seq1
CTTAAATATAAATAATGTTCGTAAATAAAATTAGTTATGACCGTTTTATATACTCACAGATATATCACACACAAATATGGCGGACTTGAAGAGGGATTCTGCCCCTATCCCTGAAGTGAGAACTAGCGAAGTAGCGGACGTTGAGGCTGATAATGATCCCACTTTTCTGGCCTCTAAAGATGGTTCCACTCCCATTAAGAAAATTCCACGTTCAGTTCAAATAAGTGGATCTACGAAAATTCACATCGGCCCATTATATAATTGTATAGACCCTGCCAGTGTTCGAACCCCACCACCGGGGTCCACGTCTCCCATTCATTGTTTCAGTGGTCCCGAAACGAAAAGGACTCCTCCAAAAGCTCACGTGGAAGCGCTTCTAGGATGTAATAAAGAGATCGATGACACAGTTAAAGACGTGGTTTGTGAACACATCGGCTACGATTGGCGACACCTGGGACGAATGATGAAATACTCTGAAGGGCAGTTGGATAATATAGACTCAGATTGCTACAAACCTAAAGATAAAGCCTACAAACTGATGACATATTGGCACGATCGAGAGTCAGGCCTGGCCACTGTGGCGAACATAACGCGATTGCTTATGAAATCAAAAGCCTTTGACGTAGTCATTAGGCTAAAACCTTGCTAACATTTTGAACGATGCATAATTGTTTTTCCTTCTGCCTATATTTTGATTTTTCTTATGTCAAGAATTAATCTTGAAACGTTGAGGTATTTTTATATACCTTTGACAGAGATTTTCCGTAGCACTCTGTTTATATCAGCGAAGTTATATCTTTGGTAGTAGTTAACATAATTTTTCCATATTTAGTGTATCAGTGGCCTTGAAATTGTGTTTTGCAGTTATGCATATTCAAATAATTACAGTATATGTATAATTGCCATTAAATGTATTAATAATTACAACTACCATTGTCGTCCGCCGAATATGGACGGCAAAGGAGATTAGATTATATCTAAGCTCAGATGACGAAATATATTCATTGCAATTAATGAAGCTACATCATATAATGTTCAAAACTTCGTAGCAATTGGAGTGTTATAATTTACATATACGTAATCTTTTCGGATATATCTATTATCTATTCTAAAGGATTTGAAAGAATGGTTAGAGAATTCTCTGTCTAGTATGAAACGTAAGGTCTCTGTCTAAATTATTTTGTATATTAATTTAGAAGGTGAGCTGTGATGGCGGACTGAAGACAGTGAAATTTATCCTTAGAAACTTTTGAATCAAAATAAGTCAGGTTTTGAAGAAACATTGAAATGAAAGATACGTTTTAGAACTTATTTAATAGGTTCTCGTTTCGTAGTTATTATTGTGAGCTTCCTAACTCTTAAAAGTTAATATATATTTATAGGGCATTTTTAGTCTTTACTTACCATCGATAATGATAAGTTATTTATATAACGAAAGTAGGATTTTAGTAGTAAACATTTCCACTAAGCTTCTTAAGGGTACTTAATTAAAAACTTTTGCAGCATAAGTAACGGACGCGGAAAATTCGTAGAAATGAAGGACTGTAAATTGGCGGAATTAGTTATGATGAAGTATATTTAGGTACCATTGTTTATAAATATACGAACTTTGTATTTAGCAGTATTATGTATACAGTATATTACCTGGTTTGTGTTTATAAATGTTTCGAAATTTAATGTTTAATGGATATTGAATAAGTCATATTAATTAAGCACATGTTCGTTTGGCAGAAGTTGTATATTGAAATTACTAATTTAAATATGTTATCCTTATGAGAACAATGCTATAAAGAAATTTAATTACTATGTACAGTATTGAGTGTATAACGATTTTAAGAGTTATTCAAAGTTTTAATTCTTAACTAATGTTCTGTCCTGTATAGTGTATTCATTGTTGCTATTTAATGGTTGCATTATGCCTATCCATGATACATTTACCTAAGTCATTATATATTAATTGTTGGCATATTAAAAAAAATTAGTCTTAAGGCCTACATCAAAACTGTTTCTATAGAGAAAAAATAAATAAAGAATTGAACCATTTTGAAGTAAAATAAAAAAAAAAAAAAAAA
>Proasellus_spelaeus_ ENA|HAFK01025500|HAFK01025500.1 TSA: Proasellus spelaeus, contig comp27198_c0_seq3
TCTTCACTCTTTCCACACTCCACAGTTCGTTCGATTCGCCTGCCGACTAGCGTTGACTTGCGTTGCTCCCGACTCTGAGAGACTTACGAGAACTGAAACATTATTATTATTAGTTGATTATTGTGATTTTTAATAAAGAAGTTCCCCTTCGGTTAATGAGTAAATACTTTTGTTATATCAATTATTTACGTTTAGGAAGTGTTTCCCTATTTTAAGGCGAAGAAGCCCTTATTATTCAAGCTTCGATAAGTATTAAATAAATAACAGCATTTGTACATTGTGAATTTCACTATTTGATATTGGAAATGATTTCCTGTTGAATTCAGATATATCATACACAAATATGGCGGACTTGAGGAGGGATTCTGCCCCGATCCCTGAAGTGAGAACTAGTGAAGCAGTGGACGTTGAGGCTGATAATGATCCCACTTTTCTGGCCTCTAATGGAAACGAAGATGATTCCACTCCTATTAAGAAAATTCCACGTTCAATGCAAATAAGTGGATCTACGAAAATTCACATTGGCCCATTATATAATTGTATAGATCCTGCCAGTGTTAGAACCCCTCCACCGGGGTCCACGTCCCCCATTCATTGTTTCAGTAGCCCCGAAACGAAAAGAAGTCCCCCAAAAGCTCACGTGGAAGCGCTTCTCGGGTGCAATAAAGAGATCGATGACACAGTAAAAGACGTGGTTTGTGAACACCTCGGCTACGACTGGCGACACCTGGGACGAATGATGAAATACTCTGAAGGGCAGTTGGATAATATAGACTCTGATTGTCACAAACCTAAAGATAAAGCCTACAAATTGCTGACATATTGGCACGATCGAGAGTCTGGCCAGGCAACTGTGGCGAACATAACGCGATTGCTTATGAAGTCAAAGGCCTTTGATGTAGTCATTAGGCTAAAACCTTGCTAACATTTTGAACGATGTATTGTGTTTCCTTCTGCATATTTTTTGGTTCTTCTTATGTCAGAAATTATTCTTGAAACGTTGAAGCATTTTTTATAACTTTTGACAGATTTTCAATGGCACTCTGTTTACATCAGCGAAGTTTATATCTTTGGTAGTAGTTAACATAATTTTTCCATATTTAGTGTATCAGTGGCCTTGAAATTGTGTTTTGCAGTTATGCATATTTAAATAATTATATGTAATGTATAATGCCATTAAATGTTTTAATAATAAAAATACCACTGTCGTGTCCGCCGAATATGGATGGTAAAGGAGAATTATGTCTAAGCAAAGATGACGAGAAATATTCATATTAATTAATGAAGCTACATCACAATGTTCAAAACTTCATAGCAGTTGGAGTATATTAATGATAAATATACGTAATATGTTCGAATATATATCTACTAACTAAATGATTGTGAAGAATGGCAAAAGAATTACTGTTTCATATGAAACATAAGGTGTTTGCCTAAAACATTTTGAATATTAATTTAGAAGGTGAGGTGTGATATCAGACTGACGACAGTGAAATATATCCTTAGAAACTTTGAATCAAAATACGACAGGTTTTGAAGAATCGTTCAAATGCAAGATGCGTTTTAGGACTTATTTAAAATGTTCTTGTTCCATGGTGTTTATTGTGTGCTTCCTAACTATTAATAGTTAATATATATTTATAAGACAATTTTCTTCTTTACTTACCATCAATAATGATAACAGTTATTTATGTAATGAAAGTAGGATTTCAGTAGTATTCATATACACGAAGCCTCTAGGCTCTAAGGGTACTAAATTAAAGCTTTTGAAGCAAAAGTAACGGATTCGATAATTTCTTAGAAATGAAGGACTGTAAATTTTCGAAATTAGTTAGGAATTATAGTGCATTTGGTTATCATTATTAATACCTATAAGACCTTTGTATTTAGCAGTATTATTATGTAAATATTACTTCGTTTGTGTTTATAAATGTTTCGAAATTTAATATATTTAATGGATATTGAATAAGTAATATTAATTAACGCACATGTCTGTTTGACATAAGTAGTATATTAAAAATTACTAATTTAAATAAGTTATCCTTTTGAGAACAATGAAATATAGCAATTTAATTACTATGTATATAACGATTTTAAGAGTTATTCACAGTTTTAGTCCTTTATATGTACTTTGTTCAGTATAGTGTATTCATTGTTGCTACTTAATGATTGCATTATGCCTATCCATGATACATTTACCTAAGAGTTATTGACTAATTGTTGGTAAATAAAAATATTAGTCGTAAGGCCTACATCAAAACTGTTTCTATGGAGAAAAAATAAATTGAGAATTGGGCTATTTGGTAGCAAAATATT
>Procambarus_clarkii ENA|GBEV01019740|GBEV01019740.1 TSA: Procambarus clarkii Pc_19776 transcribed RNA sequence.
ATATATGTATATGTATGTAATATAGGAATAGCGTGTGATTATATTGGCAACATGGCAACATTGAATCCGGATATGACACAGTTGCCAGTTTGTAAATTGCAAACACTTACATTACAGCGATATATTGCATTGTCTCGTGTTAGAACGTTGACCCCCCACACTTAAATATCTGAAGTGAAAAATATAAGATAAACATAATAACATAAAAGTACTTGGAACAAATAAAAAGACTTAGGTGTAATATGGGCCTAAGCAACAGGTGCATTGAGTAAGAAGGTCTTCATACCTGTGTACATGCGAGAGGGGGAGGAAGCCTATTAGACTTAATTTATTTTATTTAATATTACTATTGTTAGTTAATACTACGATTGGCTGTATATAGACAGATATGCTAGAGTCTCCAAGGGTATACATATATCAGACTGTGAACGGCTGCAAATGCCTATAAAAAGTATACAAGATATGAACGCTGGTCACCGCCTGACCTTGGCCACCCGAGGGGCAACTCTCCTATAACGTTCCCATCCGGACACGCTGTACACAACTAGGTCATGTTGAAGCAACAGTACGATAGTAGACCCCCTAACAACCCGTGTTTTCTTTACCTTCCAGGTTACTTAAGATACAAGTCATATTGCACCTAAGACAACGGATTTTGAAACCTTTTACCCATCTTAATCTAACAATATATACGGTTTTAAAAAAACAGAAAACGAGCTCTGTCGAATCGTCTTGGTTACGATTTGAGCATACTCCGTTATACAGCACTCTGCGGATAAAGTCTTTATCGTAACACCTCCACTGCTTACCGGTATTACACGGACGACGCCCTCACACACTACACTATGGGGGACCTGACCACCGATGCTGTTCCCATGGGCAGCCAACCCAATCATAGATCCGATGAACTGAGAGGAAGTAGAAACCTGCAACGGGAGCCGCTGGTGTACAACATCACCGGTAGCACGGGTGTCCACATTGGCCCCGTCATCCACCACACCGTGTCCCAGCAGCGTCCCCGGCTCAGCCCTCAGGACATGCCTCTACAGAAAGACGTGGACGCCCTACGGAGTCGCCAGCAACACTCTTGCCCACNNAGGCGGGAGATCGAGGAGCGCGACAAGTTTGTGGTTAGCGAACACCTAGGATCGACCTGGAAGTCCCTGGGCCGCTTGATGGGGTTCTCCCCGGGTCAGATCGACAACCTCGAGGCTGACAACACCCGCAGCGTCGACCGTGCCTACGAGCTCCTCAACTCCTGGCATGACAGAGAGGCTCAGGACGCCACATTAGACAAGTTGACCAACCTTCTCCTCGTCGTCAAGGCCTACCCTGTTGTCAAGAGGCTCAAGCCTTGATGCAC
>Talitrus_saltator_ ENA|GDUJ01045470|GDUJ01045470.1 TSA: Talitrus saltator comp88241_c0_seq1 transcribed RNA sequence.
TGTGAGAGCAGGTTATCAAAAAATTATTCATCTTCGTATATCTTCCGTCCCTACGAAAATTGTTTAGACCGCATGATCTTGGTCAAACTGTGCAGAATAATTAACGCGATAAGTGATATAAACAGCATTTGAATACAACAGGCAAACATCTAGGAGTTCTTGCATTAATGATATTGAATGCTTACAGTTAAATCTAAGCAGTTAACATACATGTAATTACTCAGCTTTATCATAATAAAATACCTATCATTGTAAAAAAGTGCAGGGAACATTCACGAGCTCAATCAACTCAACACAGATCTGGGTTTGGAAAAATCGACGAAGGAAAAGCTGTGATCTAGAATTCAACGCACACGTCTCGTTTCCTGGAAAGGGTTACAGTGTTGAATCGAGTGACGATGTTTTCAGACTTGACCCACGACGCTGCTCCTCTGGGCATGTCGTCAGGGCAGCTATCTGGAGCCTCTGGTGACTCATCTTCCTCGGGTGCGGACGCATTTAAGGCCCCAGAGGTAGTCAACATCTCCAGCTCAACGGGCGTGCAAATCGGTCCGACGTATCACATTAGTGGCCCAGTGAGATGCGTCGGAACTGCGGCGAGTGGCGGAACAAAAGAAGACTTCAAGCCGCAGAGAGAACATGTACTGCAGATGCTCCAAATAAGCCGAGAGGTCAGCGAACGCGACAAAATTGTGGTGAGCGATCACCTCGGGGACCTTTGGCGAGCTCTAGGGCGCGAGATGGATTTCAGTAACGGCCAACTGGACAACATGGACAACGATCACAGAAGGTTACAAGATAAAGCTTACGAGCTGCTCACGTCATGGCAAGATGACAAAAGTTCCGAGGCTACGTTTGCTCAACTCGTCAGGCTCCTGATGAGGATCAGGGCCTTCGAAGTAGTCTCCAGGCTGCACAAGTCCCTATCGTCCTGAGGCTCTGGTTTGCTCGCCGTGTTCTGTTAATTTGTTAACCCTTTACCGCAGAAATGAGTTTGGCTGGAAGGCTACATTTAGGTGCGTGAAAAAAATAGCTGCAACCTAATGTA
