# Supplementary material for: Comparative genomic analysis of innate immunity reveals novel and conserved components in crustacean food crop species
Source: BMC Genomics. 2017 May 18;18:389. doi: 10.1186/s12864-017-3769-4 (PMC5437397; doi:10.1186/s12864-017-3769-4)
Supplement: Supplementary file 24 — Fasta files of all sequences. (ZIP 3690 kb) [file 12864_2017_3769_MOESM25_ESM.zip › Additional file 12/21 Relish.txt]

>Litopenaeus_vannamei comp35099_c0_seq1 len=6838 path=[13499:0-143 14110:144-676 40:677-2174 1538:2175-6553 5917:6554-6837]
AGAGCCCGCCCGCAACTCTGAAAATATTATTGGAACTTGAGTTGGGGATTTCCCAGGTGCTGTGAAGTGGGTGTAGAACGCTGGAGGGTTTTGTCCTAACTCTGGGGGATTTTCACACTGTCAGGGCTGGAGAACACAAGTTTCGAGGTGGGATGAGTTCCCCTTACAGTGGAGAGTCTGCTTCTCCATACTCAGACCACTCAGCTGGAGTACCGTCTCCACCAACAGTGGTGACTGCCTACAATCGCCCATATGAAGCTGTTCACCACGATGGGGCATTCATTCAAATACTGGAGCAGCCACAGTCTAAATTCCGATTCCGCTACAAGAGTGAGATGGTGGGCACTCATGGACAGCTGAAAGCAGATCGATCGGACAAAAATAAAGCTGTTTTTCCGACAGTAAAGCTTGCAAAATGGAATCATGGACCAGCTGTAATTCGTCTGATGCTCTATACAGCAGAAGACAATATAAATCAGAGAAAACGGCATGTTCATGAACTGTCGGGAAAGCAGTGTTGCAAGGAGACGGGTATCTGTGAGGTTGTTGTCGATGAAAAAGTTGACTACACTGCTGTTTTCCAAAACCTTGGAATCATTCACATTGCAAAGAGGGACACAAAAGATATTATTCTCCAGAGGAAAAAGGAAGAGTTGATAACCCATGCAAGACTTCGCAAGCCACATCTCTCATATGAAGACATTAGGAGGAGCATCACACAATCTGATAACAAGAGGATGGAAGAAGAAGCTGAAGAGGAGGCAAAAAACATGGACCTCAACAAAGTGGTCTTGAGATTCCAGGCTTTTCAGTATGACAAGAAGATTGAGAGTTATCGTCCTGTTACATTACCAGTTGATTCTGATATTGTCTATAATCTAAAGAATGCTACAACAGGAGAGCTAAAGATTGTACGTATGTCAGCATGTTCAGCACCATGCACAGGAGGAACAGAAATTTGGTTGCTGGTAGAAAAAGTTAGGAGAAATAATGTGCAGATTAAATTTTTTGAGTTGGATGAGAATGATCGGGAAGTATGGTCAGGGTATGGTGACTTCACTGACGCAGATGTCCATCATCAGTATGCCATTGTTTTCAAGACCCCTAGATATAGATACACAAACCTTAGTACTGCAGTGCGTGTGAAAGTACAGCTTGAACGACCAACGGACAGAGACACAAGTGAACCGTTGGACTTCACATTCATGCCTGATACCTTGAAACGCAGAAGAATGCTTATTGAAAATGCACAAGAAGAGGGCAAGAGACATCCAAGTTTCCCACCTGCAAAGAGACCAGCAAATTTCAACAATTACGCAAGTGAAGCTATAGATTTGAGTTACAACATGAGAAATCCACGTGGTCAGGAAGATTCAATGCCAACACCTGACATCTTGGAACTGTTGGTGGGAGTTTCAGATTTCCCAAACAGTAATGGGCTGTCACCATACACTTTAGAGATGTCTAACCAATCACCACAGCACACTGTTCCCTCACCTGGACACCCCTCTGACTCCAGCACCCATGAGCTTTATTCTCCCATACATCCAGGCTCTGTTGGGACCCCGAACACTGAGTTTACCACCATCAATAACAGCCTTCTTCAGGTTCCTTCACCTGGCCACCCCGTGCCTAATTCCCCCCAGTATAGTGTGATGTCTCCGGGAGAACACTCTGTTGGCTCACCACAGTCTCAGTACCAGGGCTCCGGCAATTTTGGAGGAGGGAATATGTCACAACAATATTCACAATCTCAGTCACCACAGTATATTCAATCTCCATCTCCAATCATGATGGTGCCTTCTCCATCATATCAAGATAATGGAACACAGATTTTAAATCAGTATCTGCAACAGCCTCAACAGCAGCAGCAACTACAGCAACAGCAACAACAGCAGCAGCAACAACAACAACAACAACCCCCACCCCCACAGCAGCTACAGAACTCGCAACCTCCTCAGCCGCAGGGCCAGAAGCGCCCCGAACCTTCACCAAAGCCCGAGATCGTGGTGCCGCCGTTGAAGGTCACTCAGCAGCCTGAGGCCAAAGAAAGCGCGGCTAGCAAGCCTGAGCCCGAGCCGGCCCCTGCTAAGCAGGTGAACAACAAGGCGGCCCCGGCCCCTGCGCCCAAGCAGAAGGAGAAGGAACCCACGCCCGAGCCGCAGCCTGTGCAAAGCAAGCGTGGAAGGGGGGTTCCCCCAGAAGAAACCACACCAGCTAGGGAGACTGTGGAGGAGCCTCCAGCTCAGCCCCAGCAGCCACAGTTACCAAGCCAACCCCAGAAGGCTGCAACACCACCTGCAGCTCAAAATGCCACCAAGCCCACTAGCCAGCCTGTTGTTCAGCCTCCAAAGGAGAAGACACCAGAGCTAGCTCAGCCTGTGAAAACACAGCTGCCACCAGTGCAGAAGCCGGCATCAGCTCCCTCTTCCAAAGAGGCAACACCCCAGCCAGAGTCCTCCCCCTCCCCCCCAGAGGAGGCGCCTAACGATCGTGCCTCGAAGGAGAGGGAAGTGAATAGCATAGAGCGGGAGGTTAACAATGTTCACGACGAGGAGGAGAAGGAGGATGATGGTCCTCAGCTGAAGTACAACTATAAGGATGATCAGTGGAGCCCTGTAAATCCTGATGGTAAACGTCAGTATGACCGCAGATTTCTCCTTGAGCTCCAGAATAACCCACTTTCCCTTAAGAAGCCTGAGTCCCTCCCCAACTTGGAGGTGGTCCGTGATGGTCCAGGAAGGCTTAAACCTTTTGACCGGGGTGTAGGGGTTTCACACGGCAGCAGTGGCCCAGACTTTACTCCTGATTACTTCAAGTCTACAGTTCCAAGCAAGAGAGGAGTACCAGGGCGCAATAGCCAACAGCGTCGAGAGCCAGGTGGAGGACCTGGGAGCAGAAACGACAGAGGAGGAAGTGGCCGCGGACAGAGTAAGGTCATCATCATCCCTCTCTCAACCGGGCGTGAGACTAAGCTGAAAACAACAGAAAATGCTTGGAAGCCTTCTGTTAAGGAGTCAACTATTAATGATGAGGAAGCTCAGACTATTGAGGTGGTGAAGAGGATGAGAGGTATCTTGAATAAACTGACCCCAGAGAAGTTTGAGAAACTGGTTGGTACAGTCAATCAGATGCCCATTGACACCACAGAAAGACTTTCAGCTGTGATTGATCTTATTTTTGAAAAGGCTGTGGATGAGCAGGGTTTCTCTTCAACCTATGCTCAGATGTGTCAAGTACTCTCCAAAATGTCTGTCCGTGGGGAGGGTTCAGACTCCAGCAATAGTGGCAAGTCTGAGGTTAAATTTAGGAATCTTATAATTAATAAGTGCCAGAAAGAATTTGAAAAAGATAATATGGAAGAATTTAAGGCCACTAGACGGAAAGAAATAGATGAATGTTCAGATGCTGAGAAGAAACAAGAATTGTTATTGAAATTAGATTATGATGAGACCAAATTAAGAAAAAGGTCTGTAGGCAACATTAGGTTTATTGGAGAGCTCTATAAGCTGCGCATGTTGACATCACCAATTATGATGCGCATTATCGGCACACTCTTGGAAAAGAGAGATGAAGAGTCCCTTGAGTGCCTATGTAAATTGCTTACTACAATTGGCAAGCTCTTGGAAACACAGTGCAACCAGCAACCAAAGGCAATGCAAGAATTGGAAAAACATTTTGCACAGATGGAGAAAATAGTGAACGACCGCTTAACCAATAGCCGTGTTAGGTTCCTAATGATGGATGTAATTGACTTGCGGCGAAACAAGTGGATTCCTAGAAGAGAAGACAACAAGCCCAAAACCAAGGCTCAGGTCCATGAGGAAGCAAAGAGAGAGGAGATTGAGCAGCAGATTGCCCTTGCTTCTACTCCTAACCGAAGAGATGAGAGGAGAGATGACAGGGACCGTAAACGGAGCCGTGATAACCGTGGTCCTCCTATGTCTGAGGATGGATGGAATACAGTTGCATCCACCAAGAACAGGGCATCCTTTGACTCTTCTCGCCTCAAAAATACCTTCATTAATAGGCCGGGAGCAGCTGAGGGCAAGGAAGTAACATTGAGAGGTACAGGATTCAGCAATTGGGCACGTGGCAGCTCAGGGGGTGGCTTGAAGGACCACGATGAAACAAAGCAAGAAAGTAATAGGTTTAATGTGCTGGGAGATAGTATGGGTAATAACACTCTACTTAATGATAATAGAAGAGGAGTCCCTTCATCAATGGGTGGAAACAGACTGGCTCCTGGAGGAGGGCCACCAAGGCAAGGGGTCTTTAGCAGTAAGAGTATGCCACCTCCTTCCAATGACAAGGAAAGTGCCTTGTCTGCAGTCAAGAAGTTTGTTGGCCCTGACCGAAGCAAATCTACTAGTCGTCCAGAATCAAGGGATAACTCAGTGCCTAGGGAAACTGGTGAATCTCTAAAGGGTTCTCCAAATATGGATTCAGCAACTGCTGAAAAGTTTGCCATTGCAATCATTGAGGAATTCACCCACAATAATGATCCTGATGAGGCCAAGTTGTGTGTCAAAGAGAAGTTCTCCACCAGCACCATCAAGTACTTTGTGCAGGTAACGCTAGATTGGGTGCTAGATCGTGATTCAACAAAGAGGAGGATGGTTGGACAGTTTTACCATGACCTCATTGTTGAAAAACTCCTCTCAGTTGATCAGTTCCTAGAAGGTGGCCAAGAAACTCTGTCAATGACAGAAGATTTTGCAATTGATATTCCTCAAGTGTGTGATTACTTTGGTGAAATATTTGCTCCTTGCCTGAATGACAATGCAGTTTCGCTTCAACGACTCTGGGATTTATCAAGATTTGCTGAAAATAAGAGTGCTGATGTCTTTGCCAGTATATTAGCCAAGGCTGCTAAGATTATTAGTCCCAATAAGGTAGCCGATCTCTGGAATTCATCAGGACTATGTTGGTCTAGTATAGTTCCTCCTGGTGCCAATGTTGAGGAGTTCCTTGCCAAGCGTCATGTGGAGTTCACAGTTGACCGTAGCAAGTCCGGAAATCAAGGTGGATGGAACCCTCAGAAGGTTGAGGCTGAGATTATTAGGTTGTTTAAGAGAGCAACTAATGAAGAAATTTTCAGCTGGATTGATGCAAATATTGGAAAAGATGTTAAGAGCAGCAAATTCATACGTGCCTTGGTGACCGCCTTAGTGGAAAGTCAAGCTATGACTTCCAATGATGGTTCCTCAATTCGTGTTACTGAAGACTTTGAGGAGAAAATGAAGAAACGTTTGGCTGTGGTGCTCAAATATGTGGACAGCAGTGACAAGTTAGAACTACAGTGTATTTATGCTCTACAAGCTATCAGTGTGAAGCATCAACATCCCCCAGGTCTTCTAGAAAAGTGTTTTAATGCCTTCTATGACACTGAAGTCGTGTCTGAAGAGGCCTTTGAAGAGTGGGCAAAGTCTCTGGACCCAGAGGAGCAGGAGGGAAAAGGAGTCTGTGTTAACCTTGTTAAGGGCTTCATGCGATGGTTAAAAGAAGCTGAAGTAGAAGAAGGAGAAACTCATACCTAAGCTCCTTTTTAAATATGAACCCTATAATCTTCCCTCAGTAGCTGCCCACTATACCAGGTCAAGTTCTTTTGTAACTGATGGACGCGGATATATATAAGGAAATGTGAGCAAAGATGAAGTGAAGATGGAGCCAAAGCCAGATATAATTGCGCCACAATCTAGTGAAGTGTTGAGCCTGGCAGAAGAGGCAGATGCTGCTATATATACACCCACCCTTTTCCCCTTAAAGTGATGGGGTGCCACTGGCTGGAGCTCGGACTGTCTCCCTGTTGTCTCGCTCTCGGAAGGAGAGAGAGCCACACAGCAGGCAAGACCTGAGTGATGGCTGGAGCATGAGGTGGACTCGGACTTAGTAATGCTGCCCTAATGTGTTTTTTATATTGTAAATTAGTGCATATGCACACGGACAAATGGTTAATAGTGTTCTGTGAAAGTGCGTATAGTGAATTATAAGAATGTTTTGTAATATTTGCTAGGGTGAGCATCAGTTGCATATTAATTGTTATTGTGTTATAAAATAGTAAAATGGAAAACTGCATTCCCTTCACTTCCAAGATATGAGTGATTGTATAGAGGATATATGCATTTAGATACTTGAAGCTCAGTTACTTGTTTACAGCTTGGCTCCTCATATGTTTTGTAAATTATGGCTCAAATTCTGTGATTTATTTTGTATATTTATATAAATATTTAAAAAGTCATGTACAGACCCGAGCATGTGCCTATGGCTGGAGGATATGCTTGCTGGCTGCTGTCAACTCATGAACTCTCCCATTATTCAGGGACATCGACCCACTGTTGAGTTTGAATATGCAAAATGTGACATTTGCAACCTGCAGCGAGTCGCTGTGTGTCCCGTTGAGTGCTTGCTACTCTGCTAGTTGTTATGCCGAGGCAGCCGGGCCCCGGCCTGTGCCCTGGACTGTGTGACCTACAGGCATGGCAGTGATCTCCCATGACCATGCCTGACACGACCATCCCCTTCCTAGGCAGACGCTTGATCCGTGCTGTCCCTTTTTTGCTGCTGCTGTGCTTTGCTACAGATTACAGTGATTGCTGCCCTGTTATGAGTACATTTTTTGTGGCATAAATACTGTGACCTGTTTTGACCAGACGGACTCGTGACCACGTGCTAATTAGTGAGTTGGGCACAGGACGGAGTTCAACTTCTCGTATCGTTAATGCGGTAATATAAGCAAAATGGAAAACTGGGGTTATATTTAAGATGAAGTGCTATAAATGAATATTGTAAACCATATCGCCTCTGAAAATAAATTTAATATTTACAAAAAAAAAAA
>Melita_plumulosa_ ENA|GAKD01020756|GAKD01020756.1 TSA: Melita plumulosa mira_c21514 transcribed RNA sequence.
CAGAGCACACCAGCGGCCACCGACGACGATATGTGGAACTTCAGTAACCTCGTCCAGCCGCTGCCTGGGGGCACCACAGGCCTCTCCGACATGGACCTCGTGGACTCACTATGCCTCGACATCAATTCCGAGCTCTTCTCGAACTCCGACTTGCAGAGTGATTGCGTCTCTGGAAAAGGTGCTCAAAAGGCCAAGAAGAGCGGCCTGAAGCCGTGCCAGCAGCCCTCCTCCTCGTCCGCCGAGGTCGATGACCTGGTCAGCAGCCTAGCGGCCGTTAAGCTCGTCAGTGGCGGGGGCCCTCACTCACAGAAGCTGCTCGGGCCCTCCAAACAACCAGTTGGCCCGATGGACGTGGCGTTCCGTGTGGCCATCAGCGCAGCGGAGAGCCTGCAGGCCTACGCCGCCACAGGAGACATGGCCCGACTGCTGGCCACCCACCGGTACTTGCTGGCCGTACAGAACAACCAGGGCGACAACGCACTCCACACGGCTGTCAGCAACAAGAACTGGGCGGTCACTGACGAGCTTAACGGCCGCTAGGCTGCTGACCAGGTCATCGACCTCGGCGGACGAGGAGGAGGGCTGCTGGCACGGCATCAGGCCGCTTTTCTGGGCCTTTTGAGCACCTTTTCCAGAGACGCAATCACTCTGCAGGTCGGAGTTCGAGAGAGCTCGGAATTGATGTC
>Astacus_leptodactylus ENA|GBEI01053420|GBEI01053420.1 TSA: Pontastacus leptodactylus Pl_CLC_53859 transcribed RNA sequence.
TGGTGGGATGAATTCCCCATACAGTGGAGAGTCTGCCTCTCCATACTCAGACCAGTCAGTTGGCGTTCCATCCCCACCTACGGTTGTTGCTGCCTTCAATCGGCCGTATGATGCGGTTCACCATGATGGACCATATGTACATATCTTGGAACAGCCACAATCCAAATTTCGTTTTCGCTACAAGAGTGAAATGGTGGGGACTCATGGTCAGTTAAAGGCTGATCGTGCAGATAAAAATAGGGCAATTTTTCCAACAGTGAAGCTAGCCAAGTGGAACCACGGCCCTGCTGTTATGCGACTAACACTTTACACAGCTGAGGATAATGTCAATCAAAGAAAACGCCACGTACATGAGCTCTCAGGGAAGAATTGTGATAAAGAAACTGGTATTTGTGAAGTTGTGGTCGATGACAAATGTAACTACACTGCAGTTTTTCAGAATCTTGGGATCATTCACATAGCTAAACGAGACACTAGAGAAATAATTATGCAACGCAAGAGAGATGAATTACTAGCCCATGCACGACTTCGTAAGCCACATTGTGCCTATGAAGAAATCAAAAGAAGCATTACACCAACGGATCTCAAAAGGATGGATGATGAGGCAGAGGAAGAAGCCAAGAGCATGGATCTGAACAAGGTTGTTTTGAGATTCCAAGCATTCCAGTATGACAAAAGTATCGAGAGCTATCGCCCAATCACCCTTCCTGTTGATTCAGAAGTTGTGTTTAATCTTAAAAATGCTACAACAGGAGAACTTAAGATTGTGCGAATGTCTGCATGCTCGGCCCCTTGCACTGGAGGAACAGAAATCTGGTTGTTGGTTGAGAAAGTTAGAAGAAATAATGTTCAAATAAAATTCTTTGAATTGGATCAAAATGACAGAGAGGTCTGGACTGCTTACGGAGAATTCACTGATGCTGACGTGCATCACCAGTATGCTATTGTGTTCAAAACACCACGTTACCGAAGTACAAATTTAAATACGTCTGTGCGGGTCAAGGTGCAACTTGAGCGACCCACAGACAGAGATACAAGTGAACCTCTTGACTTCACTTATCTCCCAGACAGTTTGAAGCGCTCGAGGGTGAACCTAGAGAATACACTGGAGGAAGGGAAGAGGCACTATAATGATCCTCCAGCAAAGAGATTGAACTACAACCCATATACCAGTGAAGCCATAGATCTGAGTAACAATACACGTGGTTGTCGAGGGCAAGAGGATTCTGTGCAGGCACCGGATTTTTGGAAGATCATTGGAGNNNNNACTTTGCTGACAATGGCGGGATGCCTACGTATGCTTTGGAAGTTTCCAATCAGTCGCCACAACACACTGTGCCTTCCCCAGGAAATCCTATAGATTCCGGGAACCATATATTGTACTCTCCCATCCACCCGGGATCAGTTGGGACACCCAGTACAGAATATGTCACCATATGCAATGGTG
>Procambarus_clarkii ENA|GBEV01002801|GBEV01002801.1 TSA: Procambarus clarkii Pc_2822 transcribed RNA sequence.
GCAGAAGGCCCGTCCGCTGGGGGATTACCCTCACCAGTCGCTCCCCCTCTCACTATAAAGTCTTCCAAAGCTGTGCCCGGGCCTTAGTTTCTAGCTCCTGCTAGTGTAGTCAGCGTCCTGCTCTAGTCCACATGTTTTGTGAAAATTATATAGTGTAAGTGATCTTTGTAGCGAGTTATAACAGTGAAGTGTGCCGTAAAACGGAATATATAACAAAACGTGTATCGCCCTAATGACAGGCACAGACTCCTACAGGTGGTTGCAAGGAAGAGGATCGGATATCCCGTAGAGAGTATTGTGTCTGTGTACAAAATGCAAGAAAACTGACAAGATAACCCAACATATAAGAGCATTTATGCCTTGTAAACGATGCCAGGGGAGAAATTTGGAGCACGGCACAGTAGAGTATTGTGTGGTAAGGTGTGGACCGAGTCAAGTGGGATCGAGTGCTCCGGCCCCCCGAGGGTCGCCCTCCGTAAATATTATTGGAACTGGGGATTTCCCAAGCTGTGGTAAACAGTGCGCCAGCGCCTGCCTTCAACACTTGACGGCGTTTGGGAGTGTCACGGGAGGGAAGAGACAGTGCTGTGGTGGGATGAATTCCCCATACAGTGGAGAGTCTGCCTCTCCATACTCAGACCAGTCAGTTGGTGTTCCATCCCCACCTACAGTTGTTGCTGCCTTCAATCGGCCTTATGATGCTGTTCACCATGATGGGCCATACATACATATCTTGGAGCAACCACAGTCCAAATTTCGTTTTCGTTACAAGAGTGAAATGGTGGGGACTCATGGTCAGTTAAAGGCTGATCGAGCAGTTAAAAATAGGGCAATTTTTCCAACAGTGAAGCTAGCAAAGTGGAACCACGGACCTGCTGTTATGCGCCTAACACTTTTCACAGCTGAGGATAATGTCAATCAACGAAAACGACACGTACATGAGCTCTCAGGGAAGAATTGTGATAAAGAAACTGGTATTTGTGAAGTTGTTGTTGATGACAAATGTAACTACACTGCAGTTTTTCAGAATCTTGGGATCATTCACATAGCTAAACGAGACACTAGAGAAATAATTATGCAACGTAAGAGAGATGAATTAATGGTCCATGCACGTCTTCGTAAGCCACATTGTGCCTATGAAGAAATAAAAAGAAGTATCACACCAACAGATCTCAAAAGGATGGATGATGAGGCAGAGGAGGAGGCCAAGAGCATGGATCTGAACAAGGTAGTCTTGAGATTCCAAGCATTCCAGTATGACAAGAGCATTGAGAGCTATCGCCCAATCACCCTTCCTGTTGATTCAGAAGTCGTGTTTAATCTTAAAAATGCTACAACGGGAGAACTTAGGATTGTGCGAATGTCTGCATGCTCAGCCCCTTGCACTGGAGGGACAGAAATCTGGCTGTTGGTTGAGAAAGTTAGAAGAAATAATGTTCAAATAAAATTCTTTGAATTGGATCAAAATGATAGAGAAGTCTGGACTGCTTACGGAGAATTCACTGATGCTGATGTGCATCACCAGTATGCTATTGTGTTCAAAACTCCACGTTATCGAAATACGAACTTAAATACGTCAGTTCGGGTCAAAGTGCAACTTGAGCGACCCACAGACAGAGATACAAGTGAACCTCTTGACTTCACTTACCTCCCAGACAGTTTGAAGCGCTCGAGAGTGAACCTAGAGAATACGTTGGAGGAAGGGAAGAGGCACTATAATGACCCTCCAGCAAAGAGATTAAACTACAACCCTTATACCAGTGAAGCCATAGATCTGAGTAACAATACACGAGGTTGTCGAGGGCAAGAGGATTCTGTGCAGGCGCCCGATTTCTGGAAGATTATTGGAGACTTTGCTGACAATGGCGGGATGCCTACGTATGCCTTGGAAGTTTCCAATCAGTCTCCGCAACACACTGTGCCTTCGCCAGGAAATCCTATAGATTCTGGGAACAATATATTGTACTCTCCCATCCACCCGGGATCAGTTGGGACACCCAGTACGGAATATGTCACCATATGCAATGGTGTGCTGCAGGTGCCTTCACCAGGCCAGCAGTTGTCACCAAATTCCCCACAATACAGCCAACTGTCTCCGGTCGAACACTCTGTGGGTTCTCCTCCATATCAGGGAGGAGGAGGGGGAGGGGGTGGTGGTGATGGTGGATTATCTCTCTCTCAGTTCATCCACTCGCAGTCACCCCAGTATAACCAGTCTCCTTCTCCTGTCATGATGGTGCCTTCCCCCTCGTATCAAGACAACACTTCACAGCTCATAACCCAACAGTATCCACAGCAACAACTGCAACAGCAACAACAGCAGCAGCAGCAACAACAACAGCAGCAGCAGCAGCAGCAGCAGCAGCAACAACAGCAGCAACAGCAGCAACTGCAGCAGTTACAAGTACAGCAACAACAGCAGCAGCAGCAAACACAACAGTTTCAGAAGCAGCCACAAATGGGATCACAACAAGCGATGCAAGGTGTTGGGGAGAGTTGGGTGACTGTACAACACAGCATGCCACTGCAGCCTCAGCATAGTTTGCCAGTCCCAGAAATTGAATTGCCAAGCATGTTTAACTTGGGTGGTATCGATCAAGAGCCATCCCTAATGGATATGCTGGACATTGCAGGAGGTCAGCTCGATTTTAACACAGTTTTCAACAATGATATAAAGGCTGATTATGGAGGCAGAAAAACATCAGATTCGAAGAATAAGCAGAGAGACAGACCACTTAGTACTAGTCAAGATGTAGAAGAACTCAGTAAAATGATGTCTGAAGTATGTGTTGAAGACCCATCATCACGCACTAGTAGAAACCCCACTTCGCAAAGAGAAGTATCTGGTCAGCAAAGTACACCAAATGTGGATGTGGCATTCAGGGTAGCTGTTAGTGCTGCAGAGTGCTTACAGGCATATGCAGCTACTGGAGACATTTCCTTACTTCTAGCCACTCATCGATATCTTCTTGCTGTGCAGAACAATCAAGGTGACACTGCTCTGCATACTGCAGTCAGTAACAAGAATATGGAAGCTTTTAACAAGATCTTGAAAGCCAGTGAGAAGATTAATCCACATGACCTATTAAATGCTCAAAATTTTGCAAGCGAAACTGCCCTACACCAAGCTGTCCGTGGCAATGAAGTAACAATGGTGAGGAGACTGGTGGCTGCTTTGGGATGTGATGTGAGCATTGCTGATGCACAGGGAAACACACCGATCCACTGTGCGGCAGAATTACAGGACCACAGGTGTCTCGAAGCACTTTTGACTAGGCCAGTTAATGGCACTCGTTCAGCACTGCCTCAGGCTGTTAATGCTTACAATTATCATGGTGCAACTCCTTTACATATTGCTGTCACTGCTGGGAACCTGAACTGTGTAAAGCTACTATTAAGCGTTGGGGGTCAAGTACACTTGTGCGAAAGAAAGAGAGGCTCTAATCCCCTACATCTGGCTGTAATGTTTGGCCACCATGAGATTGCACGCTTTTTGTTAAACAATACAAATGTGACAGTTGAAGCAGGCATGTTTGATGGTAATACAGCACTACACTTAGCAGCTCAAGCACGCGATCAGGAGATGTGCAAAATTCTTCTTATGGCACATGCTGATCCACAAACCAAAAATGCTTTAAGCAAAGGTAAAAAGACGGCAGAATCTGAAGAGGAAGAGGAAACGAAAGAGGAAGAGGACGAGGAGGAAGAATCTGAAGAAGAATGTGATGGCTACACTCCAGTAGATTATGCCGGAGAAGATGAACAGATTCTGGCTATCTTGCGGGGTGAAGGCATTATAGAGAACGCAGTAGCTGAGGGTGAAGTTGTTGCTGGGAAGAAGGAAGGCCCGGTGCACTCTGCTCTGGACTCTGGCATTGACATATCAGTTACAGATATCCAGGAACCAGACTATACGTCTGAGGGAGAAGAAAGTGTGGGGAAGCTGAGTGAACGTGTGCGTGGACGCCTCGCCAGCCATCTCAGTGGAGACACGTGGCGACACCTAGCCCAGCTCTTGGACTTAGACTACATGGTTCACTGCTGGGCCAAGGAACCTTCGCCGGCAGAGTTACTTCTACATCCTGATAACATGAAGNNAGACTGTGACCATGGAGAAATTGCGAGAGTGCCTGGAAGTGTTGGGCCTGAAGGAATGTGTTGCTGTCCTGGACCAAGCATAAAATATAGCCGCCGTTTTCTTATTTTAAAAATGAGGAACGGCATTTATACAAAATATATAAATTGTGATCTTGGGTAAATGTTTCATTATAGGAACAGATAAATGCATAAACTTTGGTTTGAATGATGCCATGTACAAGTATTTTATTGACAAGATGGATGCTTTCATAAACTTTGTCTTTCACAAATGCCCCCAGTTAAGAAGTTATTATGCAACCATTTTTACAAGTTGTAGATAAATGTGATTTAAAAAATATAGTTATTAGGAATATTTAAATGTACTTTATCACCAGCATTAGTAGTTAGGTACACTGAAGAAGTGCACAATTTATGCTTTAATTCTAGTTTAAACATATATGGATGATTCTGGTAAATTAAATGTTGGATAAGGACCTATTGACAATGTTTGGTGTAAAGCATTGTTATACTTTACGAGTGTTTTATTAACGCTGTTCCAGAAAATATAAACTTCAAAAGATGTAAGAATCTAAATTGCATGTTTAAACTTGTTAAAGATGATTTGGGCCCCTGGACCAAGCTGGCAAGGTATCGTGTGCTGTATTAAATGCCGGAAATGTGCCTTCTAAATATTTGTTACATTGTGATTTATTAATAAAATGCATGTAGAAATTTAAACTAGTTTAGGATACCGATACCCAGGAAGCACAGCAACTTCAACATGCCTCTGACCAAGTATGACTTATTTAAAAATTTGGAAAAAAAATAGATTTATTTAAAATGTGTTTGACCTTTGGTGTAAGAGAAACTCTTCTATTTTTGTAATGTATAAATGTCAATATTTGTCAGATTAGTTTTTAAGCTGTCAGATTTGATGTATCTGAGTGTAAGCAAAGCTATATATTACAAAGGACCACATTGCAACTGTACATTCCTTTTATCTCTCTTCCTTTTAGGGAAAGTGGTCATCTTATGTAGAATGTAAGAATACACGTGCCTTCCTTTTGGGGAAACAACTGTACTTTTTTGTAAATTAACTTAGAGTAGTATTGTAAGTTACAAAATTAGAGGGAGCAGGGATTCATGCGATGAAACCTCATCCTGAAAATTAAATTTTCCTGAAACAGGTTAATGGAGATATTTTGTTGTTTTATGTTGTTCAAAATTTTAATAATTTAAGTACTGACTGATGATAGTTA
>Carcinus_maenas_ ENA|GBXE01081942|GBXE01081942.1 TSA: Carcinus maenas comp81672_c0_seq1 transcribed RNA sequence.
GGCAGTGCGGGGATTCCCCTTTTCCTCCCCTCCCCCTGTACCACTCCCGCAGTCTTGCCTCTCTCTGGACTTCCCCGACTAAATCCAGGGAAGCAAGGCGTAGTCACCTCCTGGGTCTTGCTAAGTTGTGATCTAAGTATTGTGGGTGTTCAGAGTGCACAAGATTGTCCTGGGACGTGATTTTGTGTCATGGTCAGAGGCGACAGTGGTGGGATGAATTCCCCATATAGTGGAGAGTCTGCCTCTCCCTACTCTTCAGACCACTCCATCGGAGTCCCTTCACCCCCTACAGTAGTTGCTGCCTTCAACCGTCCATATGAAGCTATCCACCATGATGGACCGTACATCAATATCCTGGATCAACCACAGTCCAAGTTTCGGTTCAGATATAAAAGTGAGATGGTTGGCACACACGGACAGCTGAAGGCGGACCGAGCTGAGAAAAACAGAGCTGCCTTTCCTACAGTTAAGCTCTCCAAATGGAACTGTGGTCCTGCTGTGATACGCCTCACCCTCTACACTGCCGAGGACAACATCAACCAGAGGAAGCGACACGTTCATGAACTCTCCGGGAAAAACTGCAATAAAGAGACGGGGATTTGCGAGGTTGTGGTGGATGAAAAGAGTGACTATACAGCAGTATTTCAGAATCTTGGAATCATTCACATTGCAAAGCGTGACACGAGAGAGATCATCAAACAGCGGAAAATTGAGGAGCTTATGACTCACGCCAGATTGCGTAAGCCACACCACAGCAATGAGGAAATCCGACGTAGTATCACCCCAACAGATCTTAAAAAGATTGATGAGGAGGCTGAGGAGGAGTCCAAGAGCATGGACTTGAACAAGGTGGTGCTGCGGTTCCAGGCTTTCCAGTATGACAAGAACATTGAGAGTTACCGACCCATCACTCTGCCCGTTGACTCTGATGTTGTCTTTAACCTTAAGAATGCCACAACTGGCGAGCTGAAAATAGTGCGGATGTCTGCCTGCTCTGCCCCATGCACTGGTGGTACAGAGATTTGGCTTCTGGTGGAGAAAGTACGAAGAAACAATGTTCACATTAAGTTCTTTGAGCTTGATGAGAATGACAGAGAGGTGTGGAAAGCATATGGAGAGTTTGCTGATGCAGACGTTCACCACCAGTATGCTATTGTCTTCAGAACACCGCGCTACAGGTTCACCAATCTGAACACGTCGGTGCGGGTCAAGGTACAGCTGGAGCGTCCCACTGACAAAGACACGAGTGAGGCGCTGGACTTCACTTACCTTCCTGACAGTCTCAAGAGGTCCCGCATCAACCTGGAGAACACGTTGGAAGAAGGAAAGCGGCACTTCAGTGACTTGCCTCCCGCCAAGAGGTTTAACATTGGCTCCTACCCTAATGAGGCCATTGATCTCAGTAACAACATGAAGAATGTTGGAGGTCAAGAGGACTCCATGCCAACACCTGACATCTTTGAGATTATGATTAGAGCTCCTGAGTTAACTGACACCAATGTGATGGGCCAATACACTTTGGAGGTGCCGAGTCAGTCCCCACAACATGCTGTGCCCTCGCCAGGCAGCCACGGAGACTCCAGCAACCAGGGCTTGTACTCCCCACTCCATCCTGGCTCCACAGGCACTCACTCAGATGTGAACTCCATCTATAATAATGTGCTTCAGGTGCCATCCCCGGTGCAGCAGATGTCTCCCAGCTCCCCACAGTACAGCATGATGTCTCCTGGAGAACAATCAGTAGGGTCTCCTCCTTACCCCGGATCTGGTGGTGTAGTGGTAGTAACAACCACTCACTACTCTCAGCCCTCACAGTCACCTCAGTACATTCAGGCTCCCTCACCAGGCATGATGGTGCCTTCACCTACTTACCAGGACTCCTCTCCTCAACTCATCACACAACAGCAGTACTTACAGCAACAACAGCTCCAGCAACAGCAGCAGCAACAACAACAA
>Pacifastacus_leniusculus_ ENA|GBYW01027920|GBYW01027920.1 TSA: Pacifastacus leniusculus comp35895_c0_seq2 transcribed RNA sequence.
CAGAGTGTCGTTAGGTTGTGATCTCGTCAGAGAAGGTGTTGTGAGTGCACAGACCGCGCAAAGGTTGTAATTCTGTGATGGTGAGAGGTGAGAGTGGTGGGATGAATTTCCCATACAGTGGAGAGTCTGCCTCTCCATACTCAGACCAGTCAGTTGGCGTTCCATCCCCACCTACGGTTGTTGCTGCCTTCAATCGGCCTTATGATGATGTTCACCATGACGGGCCATACATACATATCTTGGAACAGCCACAGTCCAAATTTCGTTTTCGCTACAAGAGTGAAATGGTGGGGACTCATGGTCAGTTAAAGGCTGATCGTGCAGATAAAAATAGGGCAATATTTCCAACAGTGAAACTAGCAAAGTGGAACCACGGACCTGCTGTTATGCGACTAACACTTTACACGGCTGAGGATAATGTCAATCAACGAAAACGGCACGTACATGAGCTCTCAGGGAAGAATTGTGATAAAGAAACTGGTATTTGTGAAGTTGTGGTCGATGATAAATGTAACTACACTGCAGTTTTTCAGAATCTTGGGATCATTCACATAGCTAAACGAGACACTAGAGAAATAATTATGCAACGCAAGAGAGATGAATTACTGGCCCATGCACGACTTCGTAAGCCACATTGTGCCTATGAAGAAATCAAAAGAAGCATTACACCAACAGATCTCAAAAGGATGGATGATGAGGCAGAGGAAGAAGCCAAGAGCATGGATCTGAACAAGGTTGTTTTAAGATTCCAAGCATTCCAGTATGACAAAAGTATCGAGAGCTATCGTCCAATCACCCTTCCAGTTGATTCAGAAGTTGTGTTTAATCTTAAAAATGCTACAACAGGAGAACTTAAGATTGTGCGAATGTCTGCATGCTCGGCCCCATGCACTGGAGGAACAGAAATCTGGTTGTTGGTTGAGAAAGTTAGAAGAAATAATGTTCAAATAAAATTCTTTGAATTGGATCAAAATGACAGAGAGGTCTGGACGGCTTACGGAGAATTCACTGATGCTGACGTGCATCACCAGTATGCTATTGTGTTCAAAACACCACGTTACCGAAGTACAAATTTAAATACATCGGTGCGGGTCAAAGTGCAACTTGAGCGACCCACAGACAGAGATACAAGTGAACCTCTTGACTTCACTTATCTCCCAGACAGTTTGAAGCGCTCAAGGGTGAACCTAGAGAATACACTGGAGGAAGGGAAGAGGCACTATAATGATCCTCCAGCAAAGAGATTGAACTACAACCCATATACCAGTGAAGCCATAGATCTGAGTAACAATACACGTGGTTGTCGAGGGCAAGAGGATTCTGTGCAGGCACCGGATTTTTGGAAGATTATTGGAGACTTTGCTGACAATGGTGGAATGCCTACGTATGCCTTGGAGGTTTCCAATCAGTCCCCACAACACACTGTGCCTTCTCCAGGAAATCCTATAGAGTCCGGGAACCATATATTGTACTCTCCCATCCACCCGGGATCAGTTGGGACACCCAGTACGGAATATGTAACCATATGCAATGGTGTGCTTCAGGTACCTTCACCAGGCCAGCAGTTGTCGCCAAATTCGCCACAATACAGCCAAATGTCTCCTGTCGAACACTCTGTGGGTTCTCCTCCATATCAGGGAGGAGGGGGAGGTGGTGATGGTGGTTTGTCTCTCTCACAGTTTATCCACTCCCAGTCACCCCAGTATAACCAGTCTCCTTCTCCGGTCATGATGGTGCCTTCCCCCTCATATCAAGACAATACTGCACAGCTCATAACCCAACAGTATCCACAACAGCAGCAGCAGCAACAACAGCAGTGATGATGATG
>Macrobrachium_nipponense_ ENA|GCVG01015035|GCVG01015035.1 TSA: Macrobrachium nipponense c88065_g2 transcribed RNA sequence.
GTTGCTGAAAACGCTGGGTCGTAGTTCTCACTAGAAGACCATTGGCACTATAGTGATATTCTTACAACCGGTGTTTTAAAAGTGCAGAAACCAGGATTTTGATCGTTAATTCCGGGTCATGGTCAGAGGTGATAGTAAAGGAGGGATGAGTTCCCCATACAGTGGAGAGAGTGCTTCTCCATATTCTGATGGTGTTCCATCCCCGCCAACTGTTGTTGCTGCATATAATCGTCCCTATGAAGTGGTTCACTATGATGGGCCATACATCCAAGTACTCAAACAACCACAGTCGAAGTTTCGATTTCGCTACAAGAGTGAGATGGTTGGAACCCATGGACAACTGAAAGCTGATTGCTCAGACAAAAATAAAGCAGCATTTCCAACTGTGAAGCTTGCCAAGTGGAACAGTGGACCAGCAGTCATACGTCTTATGTTGTACACAGCGGAGGAGAATGTGAATCAGCGTAAACGTCATGTCCATGAGTTATCTGGAAAAAACTGTGACAAAGAAACAGGAATATGTGAAGTGGTGGTGGATGAAAAATGTGACTATACAGCTCAGTTTCAAAATTTGGGCATTATTCACATAGCTAAGCGAGACACACGAGAAATTATAATGAGGCGGAAAAGAGAGGAACTGGTAGCTCACTTGCGACTCAGAAAACCCCAGCATTCCTTGGAAGAAATTCGTAGAAGCATTACCCAAGCTGATCTTAAAAGAATTGATGAAGAAGCAGATGAAGAAGCAAAGAGTATGGACCTTAACAAGGTTACTCTGAGATTCCAAGCATACCAGTATGATAAGAATATTGAAAGATACAGACCCATTACACTTCCAGTGGACTCAGACATTGTTTACAATCTCAAGAATGCAACAACTGGGGAGCTGAAGATTGTTCGTATGTCTGCCTGCTCAGCGCCATGTACTGGAGGAACTGAAATTTGGTTACTGGTTGAAAAAGTTAGAAGAAATAATGTGCAAGTCAAATTCTTTGAACTGGACAATAACGATCGGGAAGTTTGGACGGCATATGGAGAATTTTCAGATTCGGATGTTCATCATCAGTATGCCATAGTTTTCAGGACACCAAGATACAGATTTACAAACTTGAACACTGCTGTTAGAGTGAAAGTTCAGCTTGAGCGCCCCACTGACAGAGATACAAGTGAACCTTTGGATTTCACCTATATGCCAGACAGCCTTAAACGATCAAGAATACATTTGGAGACTGCCCTTGAGGAAGGAAAAGGAAGTTACAATGACCCACCCTCCAAGAGATTCAATTTTACTCCATATGACTCTCAAGCTATAGATCTGAGTAATAACAAGTGTAATGGACGAGGGCAAGAAGACAGCATGCCAACTCCTGACATTCTAGAGTTTCTTGCTGGAGAATTAGGGGGAAATGCAAATTTTAACATAGAAGGCCAGAGTCAGTCTCCACTACATATGGTACCATCTCCTGTGAATTCAATAGACTCTAGCAGCCAGGGTCTTTATTCTCCTATGCACCCTGGATCTACAGGAACGCCTAATACGGAATATATAACCTTAGGGAATTCCCAACTTCAGGTTCCATCACCTGTCCATCATATGTCAACCTCTCCTCATTATGGAATGATGTCTCCTGGTGATCAGTCAGTTGGCTCTCCTCCATATCAAGGTGGAGCTGATAGTGGAGGGGGTATGACACCTCAGTTTACAGATTCTCAGTACAACTCTCCTTCTCCGGGTATGATGGTACCTTCCCCTTCATATCAAGAGAACACAATGCAGGTTGTTAATCAACAGTACATTCAACAGCAGCAAGTACAACAACATCAACAGTTACAGTTGCAGCAGCAACAACAACAGCATCAACAACAACAAAATCAGCAGATTCAAAAGCAGGATATTGGATTTCAACATCTGATACAGGGAACTGAGGAGACATTACTTGTTCAACAACAGACTGTGTCCATGCAGCCCTCTCAACAACTGGTTCAAGATTTTAACTTGCCTGACTGCTTCAGCTTGGGAAACCTTGGTCAAGAAAGCCTTTTGGATATGTTAGAAGTTGCATCAGAGCAGCTTGATTATGGAGCCAATGAACTTCCTGTGTCCAATTTGAAAGCTGACTATGGTGGAAAATCGAACACCAAAAAGAAAGAAAAAGATCAGCCTTTCAGCTCAGGGCAAGATGTTGATGAAATTACAAAGCTGGTTTCCGGAGTGCGCATTGATGATTCAAGAGAACGTCAGACACAGAGAGACGGTGGAAATCGTCAAACTACACCAAGTGTAGATGTAGCTTTCAAAGTGGCAATTAATGCGGCTGAATGTCTGCAAGCATATGCAGCTACTGGAGATATTTCTTTGTTATTAGCTACACACCGATATCTCCTTGCTGTACAGAATAATCAGGGTGACACTGCTTTACACACAGCTGTCAGTAACAAAAATGTTGATGCATTTAATAAAATTCTGAAAGCCTGCGAGAAGATAAAACCTACCGATTTACTGAATGCTCAGAATTTTTCTCTTGAGACGGCTTTGCATCAAGCTGTAAGTGGCAACGAGCTAACTATGGTCCGAAGACTGGTTGCTGTTCCAGGCTGCGATGTATCCATTCCAGATGCACGGGGAAACACACCCTTGCACAGAGCAGTCCAACTTCAAGATCACAGCTGTCTTGAGGCTTTACTAACTCGACCCATCAATGGAGCTCGATCAGCAGTATCCCAAGCCATTAATGCTTATAATTATCAGGGTGAGACTCCTTTACATCTAGCTGTTATAAGTGGGAATCTGAATATTGTGAGAATTTTGATCAGTGCTGGTGCACAGGTTCACATGTGTGAGCACAAGAGAGGTGCAAATCCATTACATTTATGTGCAATGTATGGTCGTCACAGAATAGCCGAATATCTTATTAGAAATACAAGTATTACCATAGAAGCTGGTCTTTTCGATGGAAACACTGCATTACACCTCGCAGCCCAAGCCCGTGATCCTGAAATGTGCAGAGTACTCATGAGAGCAAATGCTGACCCTGAAGCCAAGAATTATTTGCGAAGAAGAAAAAAGGTATCAGAGTCCGAAGAAGAGGAAGAGGAAGAGGAGAGCTCCAAAAAGGATGAGGACGAAGAGGAGGAGGAATCAGAAGAAGAAGCAGAATGTTACACACCACTGGACTATGCCGGTGATGATAGAGAGATCTTGGCAATCCTTAGGAGAGAGGTTCTGGATGAGCCTTCAGTATCAGAAGTAGCAAATGAAGTACAGGAAGTAAAAAAACTACCTAATGCACAGTTTGGTGGAGACTCGGGCATCGATATATCTGTATCTGGTATTGATATTTCCGTAACAGATATTCCATGCCCAGATTCATCCAAGGATTCAGAGAACAGTGTTGGTCTCCTAAGTGCTGGAATTCGGAGGAGTTTGGCAAATCACTTGAGTGGTGATACATGGCGCCACCTGGCACAACTTCTAGACCTAGACTACCTAGTGCCTCATCTATCCAGAGAGGCATCTCCAGCTTCACTTCTCCTTCAGCCAGACAATATGAAGAGTGTTACAATAGAGAAGCTCAGAGGTTGTCTTGAAGTCCTTGGTTTGAAGGACTGCCTTGCTGTCTTGGATGCAGCATAAGCTGGAATAACTTCCCAGTTCTTTATATAAGGGGGCATCTAGATTTAAGGAACTAAATGAATGTGTTCAGAGATGGAGGAAGAGTCTGATAAAGCATGCTTGTCACAGTAGGGTTTCTCAGGTATGTGCTGTCTAGGATGATATGTTTATGTATCACTACATCACAACATCAGAATAGTTTTGTCATTCTTGCCAAGATGAACCAGAAAGTGAACATTGATGTAGAATCCTGTTTTTGTTGGTATGTTGAGAATTGCTACATCAGAATAGTTCAATCATTCTTGTTAAGGTAAAATGGAGAATGAATGCTGATGTAGAATACTTTTTTAGGGTAGAGTTAGTGGTTGAGAAGAAATCAAAATTAAGATTCAGTATTGATAGTAGTAGCTTTTGATGTGTGACTTTGCAGGTGGAAAGTAAGTGCCTTTTATGCTTATAATAATCTGTGGTATACTATTGTGATTTTGGATAAGAAAAGATTTAATGTTTATTCCATTTAAGAGATATTTTTGTAATCTTGAGGATTGTTTGTCCTTAAAGAATAAATACCTGAGTTACATTGCCTTCTACTTGGCAAAAAGTTTTGTGATGAGATTTTGTATATATATAAATAGATTTTATATATTTTTTATTGACAACTAAACTTTATTTCAGTTGATTGTATTTTAAGTTAATTTTATGTTAAGATGAAGGCTGTCATCTGAGATATTTAATAAGCTAATTTTATTATTTAAGGTGACTATCAGCCGAGAAATTGTGTAACAGATTTTATATTTTTACTGACTGCTTATCAGCAGTTCTGAATTCATAGAGTATACAGAAATTAAATCGTTTATCATTAGGTTATGTATGATAGTACTACAGAGTAATTCTTCACATATGAAATTATGAAATATGGACCATGAACAAAACATTCCACACACTTATTGTGTAACTACTGTACATTACATCATGTAATGATTGAAGTTTTTTTTACAGTTTGCTACATATCCAGATAACTTTTTGAATTTTCAAGCTCATTTGTACAAGGAAATATACACTTTATTGTACCTTATAGATATCAATAGAAAATACTTTTATCACTGCACTCTCATTACGTACCATGAAACTTTGATATTTTATATTTTGTAAGGATGATAATTTAATGACTGGGAAGTAGTCTTCTAATATAAAATGTGCTGTGTGAATTCCCATCTTGGGAAAGTACGTACTGATATGTTGATATGTCATTCCTTCCTTTCAATCTTTTCCAAGTAATATAGAGATGTATGTCAAGATTTAAAAACCTACTTCACTTTGCAATAAATAGTTTTGCAAAAAATTCAGAACTCCTTGGTTATTTTTTCAGAGAAAGGAAATTCCAAAAAGCTTTAAAAAGATTTTCTTATTGTTTTTCCC
>Neomysis_awatschensis ENA|GDFV01003867|GDFV01003867.1 TSA: Neomysis awatschensis My_CDS_03772-1 transcribed RNA sequence.
AAAGTGGTGCTGAGATTCCGAGCATTCTGCTACAACAGTTCAACTAATAAACATCAACCTATTACTAGGTTCGTCGACTCGGATCCTGTCATGAATTTAAAAAATGCATCCACTGGAGAGCTAAAAATAGTGCGAATGTCGGTTTGCTCAGCACCGTGTACAGGAGGGACAGAGGTGTGGATGTTGGTGGAGAGAGTCAAGAAGAATAATATAAAGATCAAGTTCTACGAGGAAGATCTGGATGACCGCATAACTTGGTGTGCTTACGGCCACTTTTCTGACAATGATGTACACCACCAGTATGCTATCGTGTTTAAGACTCCTCCCTATAAAGTATCAGATTTATCTTCTCCGGTTAAGGTTAAAGTTCAATTAGAGAGAACATCTGATAAAGATCTGAGTGAA
>Asellus_aquaticus_ ENA|GDKY01008285|GDKY01008285.1 TSA: Asellus aquaticus Contig_8369relish transcribed RNA sequence.
ACGAGCGGCCAGTATCAACGCAGAGTACATGGGGGGCTACCGACCAGTCACCGAATACATAGACTCTGAAGTTATTTTCAATCTCAAAAATGCCTCTACAGGAGAACTGAAAATTGTTCGCATATCTTCCGCGTGCGCCCCCTGCACGTGGGGGGACAGAAGTTTGGATGTTGGTAGGAAAAAGTAAAGAAAAGCAACGTAAGGATCAAATTCTACGAGCTCGATCAGGATAACGTGGAGGTGTGGAAAGGATACGGAGAGTTCAAAGAGAGTGACGTTCACCATCAGTATGCGATCGTATTTAGGACCCCTCAATACCGGTACACTAACCTTAGAGAACCGGTTCATATTAAGGTCATCTTGGAGAGAACCACCGATCATGACACCAGTGAACCACTGGACTTCACTTACACTCCTGAAAACTTGAAAAGATCCAACGCCTTCCTCGAATCCCATAACACGGACTCTGAAGTGTATCCCCAAAAGAGGATTCGTCCCAATCCCATGGAACCGATGAACCTCAAAACTAATCATGATCTTTTTCATGGACCAAGGAAACTCAAGCAACCCTACTCCCCCGAGACGCCCTACAAATCCCCCACACATATGGTGCCATCTCCAATAACACCAGCTGACTCTCCACTCTCCCAAGG
>Scylla_olivacea_ ENA|GDRN01052007|GDRN01052007.1 TSA: Scylla olivacea Ref_Crab_Transcript_52153_1968 transcribed RNA sequence.
CGTGGGGTGAAGGATGACTATTATTTGAGTCTGGTCGCTCGTAAGAGAAGGTCTTCGTGGCGTGACTATTCTTCTGGCAGGGCGGGGATTCCCCTTTTCCTCCCCTCCCCCTGTACCACTCCCCCAGTCTTGCCTCTCTCTGGACTTCCCCGACTAAATCCAGGGAAGCAAGGCGTAGTCACCTCCTGGGTCTTGCTAAGTTGTGATCTAAGTACCGTGGGTGTTCTGAGTGCACAAGATTGTCCTGGGACGTGATTTTGTGTCATGGTCAGAGGCGACAGCGGTGGGATGAATTCCCCATATAGTGGAGAGTCTGCCTCTCCCTACTCCTCAGACCAGTCCATTGGGGTTCCTTCTCCTCCTACAGTGGTTGCTGCCTTCAACCGTCCATATGATGCCATCCACCATGATGGGCCATACATCAACATCCTGGAGCAACCACAGTCCAAGTTTCGATTCCGTTACAAAAGTGAGATGGTGGGCACACATGGACAGCTGAAGGCTGACCGAGCTGAGAAGAACAGAGCTGCCTTCCCTACAGTTAAGCTTTCCAAATGGAACAGTGGTCCAGCCGTCATACGCCTCACTCTTTACACTGCTGAGGACAATATTAACCAACGGAAGCGACATGTTCATGAACTGTCTGGGAAAAACTGCAACAAGGAGACAGGGATTTGTGAGGTGGTGGTGGATGAAAAAAGTGACTATACAGCTGTGTTCCAGAATCTTGGAATCATCCACATTGCAAAGCGTGACACAAGGGAGATAATCAAACAACGAAAGCTTGAAGAGTTAATGACTCTTGCCAGAGTGCGTAAGCCACATCACAGCAATGAGGAGATCCGTCGTAGCATCACCCCAACAGATCTTAAAAAGATTGATGAGGAAGCAGAAGAGGAAGCAAAGAGTATGGACCTGAACAAGGTGGTGCTGCGGTTCCAGGCTTTCCAGTATGACAAGAACATTGAGAGTTATAGACCCATTACTCTGCCTGTTGACTCTGATGTTGTCTTTAACCTAAAGAATGCCACAACTGGCGAGTTAAAGATAGTGCGGATGTCTGCATGCTCTGCCCCCTGCACTGGTGGGACAGAGATCTGGCTCCTGGTGGAGAAAGTGCGAAGAAACAATGTCCATATCAAGTTCTTTGAGCTGGATGAGAATGACAGAGAGGTGTGGAAAGCTTATGGAGAGTTTGCCGATGCAGATGTTCACCACCAGTATGCTATTGTCTTCAGAACACCACGCTACAGGGTTACCAATCTGAGCACGTCTGTACGAGTGAAGGTACAACTTGAGCGCCCCACTGACAAAGACACAAGTGAGGCACTGGATTTCACCTATCTCCCTGACAGTCTGAAGAGGCCCCGAATCAACCTTGAGAACACCTTGGAAGAAGGGAAGCCGCACTTCAGTGACCTGCCTCCTGCCAAGAGATTTAACATCAGCTCCTATACAAATGAGGCCATTGATCTCAGTAACAACACGAGAAATGTAGGCCAAGAGGACTCGATGCCACCGCCTGACATAATTGAGATGATCATTAGAAGTCCTGAGCTAACTGACACCAGTGTGATGGGCCATTATGCACTGGAGGTGTCAAACCAGTCACCACAACATGTCGTCCCCTCACCAGCAATCCACGGGGACAGCAGCAATCAAGGGTTGTACTCCCCACTACACCCTGGGTCCACAGAAGTAACCTCCACCTACAGTAATGTGCTGCAGGTACCATCTCCAGTGCAGATGTCCCCCAGCTCCCCACAGTACAGCATGATGTCTCCTGGAGGGGAATCAGTTGGCTCACCTTCTTACCCTGGCTCTGGAGGAGTTGTAGTGACAACCACCCACTACTCTCAGCCATCACAGTCACCTCAGTATATTCAAGCACCCTCACCAGGGATGATGGTGCCTTCACCTGGCTACCAGGATCCTTCCCCTCAGCTCATCACACAACAGCAGTTTTTA
>Talitrus_saltator_ ENA|GDUJ01035261|GDUJ01035261.1 TSA: Talitrus saltator comp79680_c0_seq1 transcribed RNA sequence.
GCGAAGCTGGGAGGTGGTGTATGCGACGTGCGGTTGCCTACGATTTTTTTCCTTCTGTATTTTCGCTGCGATCTGGACTGTTTTACTGTAATTTTTTGTGTGACTGATTCTCTCCGTCATTTTCGAGTTATTTGGTGTTTGTGGATCGTCCATGATTGGTTAGAAGTGACGAAAGAGATAAAATTGCAACGTTTCTGTGACACCAATGCGAAGTGATTAACCTGCCGCTTGTGTTCGCTAACCCATCATAAAAATGGTACTGGCTGAAAGCGGCGGAGAGCGACCCCTGGGGTCCCCCTACAGTGGGGGTATGGCGTCCCCTTACTCTGATCACTCTGCAGGGCTCCCCTCACCCCCCACCGTAGTGGCTGACTACAACAGGCCTTACGACTGTGTGAACACTGATGGCCCACACCTGATATTGACGGAGCAGCCGCAAGGCAAGTTCCGGTTCCGCTACAAAAGCGAGATGGTGGGCACCCACGGGCAGCTCAAGGCCGAACGCGCCGACAGGAACAAGCCCATCTTCCCAACCGTCAAGTTGGCGAAATGGAGCGACGGTCCGGCGGTGATCCGCCTGGCCCTGTACACCGGGGAGGACAACCCCAACCAGCGGCGGCGTCACGTTCACGAGCTCAGCGGCAAGAACTGCGACAAGGACACTGGCATGTGTGAAGTGGTGGTCGACCACACCACCGACTACACCGCCACATTCCAAAACCTCGGCATCATTCACATCGCAAAGCGGGACGTGAAGGATATCATCCGGCAGCGTAAGAAGGCCGAGCTCATCGAGCACGCGCGTCTGCGCAGGCCGCACTGCACGCCGGAGGAAATACGACAGAGCATCACACCCACTGACCTGAAGAAGTTCGACGAGGAGGCCGAGGAGATCGCCAAGACGATGGACCTGAACAAAGTGGTGCTCCGCTTCCAGGCCTTCCAGTACGACACGGCCCTCGCCTGCTACAGGCCCATCACCCGCTCCGTCGATTCAGAGCTCGTCGTGAATCTCAAAAACGCATCAACTGGCGAGCTGAAGATCGTCCGCATGTCTCAGTGCTCAGCGCCTTGCACCGGCGGCACCGAAGTCTGGATGCTCGTGGAGAAAGTCAAGAAAACGAACATCAAAATCAAGTTCTTCGAGAGCGACACCGAGGGTAACGAAGTCTGGTCTGCGTACGGCGAGTTCAGCGAAGCAGACGTGCACCACCAGTACGCCATCATCTTCAGAACGCCGCCCTACCGCTCCACGAACCTGCGCTCTCCAGTGTCAGTGAAGGTACAGCTGGAGCGGCCCAACGACAAGGACATCAGCGAGCCAAGGGACTTCACCTACTACCCTGGCAATCGCAAGCGGCAAAGTCCATTTATGGAGACGGCCCGACTTGAAGAAGACGAAGACTACCCTCAGGGCGGCGGAGGTCGCTCAAAACGCATGTGCCATGGTGGCCCCTTCAATGAGCCTCTAGATCTCAGATTCACAGTGGAAAACCAGCGGTGCCCCACGGACGGAGGCCTAATGGATGTTCTCATCGACATCTACAACCGCAATGGCAACGTCATCGAAGAAAGTTACAACATCGATTTGCAAGGGACGGGGCTTCACTCTGCTCAGCAATCGCCTCAGTACACTGTTCCGTCTCCAACTCATCCTTGTGCGTCACCGAACAGCAACAGCAATCAAAGCTTCTACAGCACCTCCAACGATGCCCAGTGCGTCGAAAATTCGCCATACCTTCAGGTTGGTAGCGAGGGCCAGCAGACGATGTTGGGCGGTGGGGGAGTCGTGGTGACCCCCTCCCGGGATGCTCTCTCCCCCCACCTATCCTCATCCCCACACTACCAGGTGCCCTCACCTGCTCAGATGCCTTCTCCGAAGTACCAAGTACCTTCTCCTCAGCAAGTGGTACACCATCAGGCTGCATCCCCTGGGTACCAAGTGCAACAGTCCCCGCAATACCAGTTGGGAGGTTACTATACAGACCAGATGGTACCTCTGTCTCCCAATCAGATCTCTGGAGAAACTCTCATCGCCAGCACCAACCTGAACAACCACCAGTTGCAACAGCAGCACCACCAACAGCTTCAGCAACAACATCAACACCAGCAGCAACACCAGCAG
>Homarus_americanus_ ENA|GEBG01003563|GEBG01003563.1 TSA: Homarus americanus DS01-Homarus1_Transcript_2709.contig2 transcribed RNA sequence.
CCTAATTTTTCTTAAATAGTGATACTACTACTGTGCCATTTGGAGACACGGGTTACCACAAGAGTGGTGGGATGAATTCCCCATACAGAGGAGAGTCAGCCTCTCCATACTCTTCTGACCATTCCGTTGGAGTTCCTTCGCCCCCAACGGTTGTTGCTGCCTTCAACCGCCCTTATGATGCTGTTCATCATGATGGGCCATACATACACCTACTGGAACAGCCGCAGCCCAAATTCCGCTTCCGTTACAAGAGTGAAATGGTCGGCACGCACGGACAGTTGAAGGCTGACCGGGCAGACAAGAACAGGGCGGTGTTCCCCACAGTTAAGCTAGCTAAGTGGAGTCTTGGGCCGGCTGTTATCCGTCTTACACTCTACACGGCTGAAGACAATGTCAATCAACGTAAACGCCACGTACATGAGCTCTCAGGGAAGAATTGTGACAGAGAAACTGGAATTTGTGAAGTAGTGGTTGATGACAAATGTGACTACACTGCAGTTTTTCAGAATCTTGGGATCATACACATTGCCAAGCGAGACACAAGAGAAATAATTTTTCAACGCAAGAAGGACGATTTACTAAGTCACGCACGTGTTCGTAAACCTCAATGTGGCTACAAGGAGATAGAAATGAGCATCACACCCACGGATCACAAGAGGATGGATGAAGAGGCTGACGAGGAGGCCAAGACCATGGACCTGAACAAAGTGGTTTTGAGATTCCAAGCATTCCAGTACGACAAGAGTATTGAGAGGTACCGAGCCATCACCCTTCCTGTAGACTCAGATGTAGTCTTTAACCTCAAAAATGCCACCACAGGAGAACTCAAGATTGTGCGAATGTCAGCCTGCACGGCCCCTTGTACCGGCGGAACTGAAATCTGGTTATTGGTTGAAAAAGTCAGAAGAAACAATATACAAGTCAAGTTCTTTGAGTTGGATCAGAATGACCGGGAGGTTTGGGCGGCGTATGGAGAGTTCACGGATTCTGACGTCCACCACCAGTATGCCATTGTCTTCAAAACTCCTCGTTATCGATTTACAAACTTAAATACTTCAGTCCGGGTCAAAGTACAACTCGAGCGTCCCACCGACAGAGACACGAGCGACCCTCTTGACTTCACCTATATCCCAGACAGTCTGAAGCGCTCGAGGGTGAACCTGGAGAACACACTGGAGGAGGGGAAGAGGCACCTTAATGATCCTCCAGCCAAGAGATTCAACTTCAACCCATACACCAATGAAGCCATAGATCTGAGTAACAATA
>Astacus_astacus ENA|GEDF01044838|GEDF01044838.1 TSA: Astacus astacus TR69326_c0_g1_i1 transcribed RNA sequence.
GGGCTGGATACTCCATGGAAAGTATTGTGTTGTGAGGTGTAGAATAAGTCAAGTGGGATCGAGTGCTCCGGCCCGCGGGTCGCCCTCCGTAAATATTATTGGAACTGGGGATTTCCCAGGGTCGGGTAAACAGTGCGCCAGCTCCTGACTTAACAGTTCCCAGCGTTTGGGAGTGTCACGGGAGGGAAGATAGTGTTGTGGTGGGATGAATTCCCCATACAGTGGAGAGTCTGCCTCTCCATACTCAGACCAGTCAGTTGGCGTTCCATCCCCACCTACGGTTGTTGCTGCCTTCAATCGGCCGTATGATGCTGTTCACCATGATGGACCATATGTACATATCTTGGAACAGCCACAATCCAAATTTCGTTTTCGCTACAAGAGTGAAATGGTGGGGACTCATGGTCAGTTAAAGGCTGATCGTGCAGATAAAAATAGGGCAATTTTTCCAACAGTGAAGCTAGCCAAGTGGAACCACGGCCCTGCTGTTATGCGACTAACACTTTACACGGCTGAGGATAATGTCAATCAAAGAAAACGGCACGTACATGAGCTCTCAGGGAAGAATTGTGATAAAGAAACTGGTATTTGTGAAGTTGTGGTCGATGACAAATGTAACTACACTGCAGTTTTTCAGAATCTTGGGATCATTCACATAGCTAAACGAGACACTAGAGAAATAATTATGCAACGGAAGAGAGATGAATTATTAGCCCATGCACGACTTCGTAAGCCACATTGTGCCTATGAAGAAATCAAAAGAAGCATTACACCAACGGATCTCAAAAGGATGGATGATGAGGCAGAGGAAGAAGCCAAGAGCATGGATCTGAACAAGGTTGTTTTGAGATTCCAAGCATTCCAGTATGACAAAAGTATCGAGAGCTATCGCCCAATCACCCTTCCTGTTGATTCAGAAGTTGTGTTTAATCTTAAAAATGCTACAACAGGAGAACTTAAGATTGTGCGAATGTCTGCATGCTCGGCCCCTTGCACTGGAGGAACAGAAATCTGGTTGTTGGTTGAGAAAGTTAGAAGAAATAATGTTCAAATAAAATTCTTTGAATTGGATCAAAATGACAGAGAGGTCTGGACTGCTTATGGAGAATTCACTGATGCTGATGTGCATCACCAGTATGCTATTGTGTTCAAAACACCACGTTACCGAAGTACAAATTTAAATACGTCTGTGCGGGTCAAGGTGCAACTTGAGCGACCCACAGACAGAGATACAAGTGAACCTCTTGACTTTACTTATCTCCCAGACAGTTTGAAGCGCTCGAGGGTGAACCTAGAGAATACACTGGAGGAAGGGAAGAGGCACTATAATGATCCTCCAGCAAAGAGATTGAACTACAACCCATATACCAGTGAAGCCATAGATCTGAGTAACAATACACGTGGTTGTCGAGGGCAAGAGGATTCTGTGCAGGCACCGGATTTTTGGAAGATCATTGGAGACTTTGCTGACAATGGCGGGATGCCTACGTATGCTTTGGAAGTTTCCAATCAGTCACCACAACACACTGTGCCTTCCCCAGGAAATCCTATAGATTCCGGGAACCATATATTGTACTCTCCCATCCACCCGGGATCAGTTGGGACACCCAATACAGAATATGTCACCATATGCAATGGTGTGCTTCAGGTACCTTCACCAGGCCAGCAGTTGTCGCCAAATTCGCCACAATACAGCCAAATGTCTCCTGTCGAACACTCTGTGGGTTCTCCTCCATATCAGGGAGGAGGGGGAGGTCATGATGGTGGTTTGTCTCTCTCACAGTTTATCCACTCCCAGTCACCCCAGTATAACCAGTCTCCTTCTCCAGTCATGATGGTGCCTTCCCCCTCGTATCAAGACAGTACTGCACAGCTCATAACCCAACAGTATCCACAACAGCAGCAGCAGCAGCAACAACAGCAGGTGCAGCAGCAGCAGCAGCAGCAGCAGCAGCAGCAACAAATGCAACAACAACAGCAGCAGCAGCAGCA
>Cancer_borealis ENA|GEFB01006535|GEFB01006535.1 TSA: Cancer borealis DS01-Cborealis_contig_6462 transcribed RNA sequence.
AATAATGAGACTGTTATTAGGACACAAGTCATTACGTCACTTTGAAGGGGTCGCACATCAAATATTGAGTTTAAACATTTTGACAAGTACTTATATACGTTATTTCACGGCAAAATGAGGATGAAGTTCGAGTGAGGAGGTGACTTGTATCCTAAGAACAACCCATTATTCCAGATGTCCTTGAACGCTTTCCACAGCACAAATCCGTTACTCTTGCATATACCAAACAATATCTAGTTATTATCCTGACTAATTATTTTACGAAAAGTCAGACCTGCAACATTTATTTTTCTTAAACCTAAATGTTGATGTGTGGGAATGTTCTTTTGGACGGCGTTAAAGGGTCCCAGAGAATACATGACACTATTTTTTACTGTTACGGGATGATTTCCACTTTGCTATAAATAGATAAATTATTCAAGGGTGTTACCCTTGAATGTTGGTAAAAGAATATATAGAAAAACTGCCTTGTCAAGCAAATTGGCTTGCCGCATCTGTCAACCGGTTAAACGAGCGAAAAAAAGTATCGTCTACGGTATACTGTTTTATGTAATATCCATGAAGGTTGACCCATTAGGGGAAGAAGATAGCGGCGGGGAGGCGGGGAGACAGCAAGGCGGGCCTCTCTGCCTCTAGCCACCGAGGAAGGGAATTTACCCTTGCCAGACGGACATCTTCTGAACCCTATAAAGTCTTCCAAAGCCAATGTTGCACTTTAGTATCTTCTTCAGAGTGGTGATGTACACAAGTTCTCTTTGGCACTCATGTTTTTCGAGACATTTAACTTGTAAGTGTTCATAGATCATATTGTGATGCGCAATTCCAGTGTGGAGAATGATTTGTTGTGTTGACAGTGGCGCTTCCCCCTCCCGCTCCCTGCCATCCCCCCCACCACTGCTACAGGTGGTTGGCTCGTGTGGGATTGAATAGTGTATGTGGGATGTTGTAAGGAAGTTTTGTAGAATGTTAATCCACAAGAGAATGTTACAAGGGATCCCATGCTATATGATGGGGCGACGTGTGTGTGTAGGGTGTAAAAGCAGTGTTGGAACAAAGGGGGATTCCCACAGGACCCACACTGGCTCTGGCAGGACTTTGCTGCACTGTGTGACGGTGCACGGCTAGTGTTCACTCATTCCATCCCTCTGGTGGGATGAATTCCCCATATAGTGGAGAGTCAGCCTCTCCATACTCCTCAGACCAGTCCATTGGTGTCCCTTCTCCCCCTACAGTGGTTACTGCCTTTAACCGTCCATATGAAGCCATCCACCATGAGGGGCCCTACATCAGCATCCTGGAGCAACCACAGTCCAAGTTTCGGTTCCGCTATAAAAGTGAGATGGTGGGCACACATGGACAGCTGAAGGCTGATAGAGCTGAGAAGAACAGGGCTGCCTTCCCTACCGTTAAGCTTGCTAAATGGAACAGTGGCCCTGCTGTTATACGCCTCACTCTCTACACTGCTGAGGACAATGTCAACCAACGGAAGCGTCATGTTCACGAACTCTCCGGAAAAAACTGCAATAAGGAGACCGGGATTTGCGAGGTGGTGGTGGATGAAAAAAGCGACTATACAGCAGTATTTCAGAATCTTGGAATCATACACATTGCAAAGCGTGACACCAGAGAGATAATCACTCACCGAAAGATTGAGGAGCTGATGACCCATGCCAGACTGCGTAAGCCACATCACAGCAATGAGGAAATCAGACGCAGCATCACCCCAACAGATCTTAAAAAGATTGATGAGGAAGCTGAAGAGGAAGCCAAGAGCATGGACCTAAACAAGGTGGTGCTACGGTTCCAGGCCTTCCAGTATGACAAGAACTTAGAGAGTTATCGAGCAAGTACTCTGCCTGTTGACTCTGATGTTGTCTTTAACCTAAAGAATGCCACAACTGGCGAGCTAAAAATAGTGAGGATGTCTGCATGCTCTGCACCCTGTACTGGTGGTACAGAGATCTGGCTTCTGGTGGAGAAAGTGCGAAGAAACAATGTTCACGTCAAGTTTTTTGAACTAGATGAAAATGATAGAGAAGTGTGGAAAGCATATGGGGAGTTTGCAGATGCAGATGTTCACCACCAGTATGCCATTGTGTTCAGGACCCCACGCTACAGACTTACCAATTTGAGCACATCAGTACGTGTGAAGGTGCAGCTAGAGCGTCCTACTGACAAAGACACAAGTGAGGCGTTGGACTTCACCTACCTCCCTGATAGTCTGAAGAGGTCCCGAATCAACTTGGAGAACACATTGGAAGAAGGGAAGCGACATTTCAGTGACTTGCCTTCCGCCAAGAGGGTTAACTTCGGTCCCTACCCAAACGAGGCCATTGATCTCAGTAACAACATGAGGAATGTTGGTGGCCAAGAGGACTCCATGCCAACGCCCGACATTTTTGAAATGATTATCAGAGCTCCTGAACTAACTGACACCAATGTGTTGGACCATTACACTCTGGAGTTGCCAAACCAGTCCCCACAACATGCTGTCCCCTCACCAGGGAGCCATGGGGACCCCAGTAATCAAGGCTTGTACTCCCCAATCCACCCTGGCTCCACAGGCACACCTTCAGATGCGTCTTCCATCTATAATACTGTGCTCCAGGTACCATCCCCAGTGCAGCAGATGTCCCCCAGTCCCCCCCAGTACAGCATAATGTCTCCTGTAGAACAGTCAGTGGGGTCCCCTTCTTACACAGGGTCTGGAGGAATGGTGGTAGTGACCACCACCCACTACACACAGCCATCACAGTCACCTCAGTACATTCAGGCTCCCTCACCAGGGATGATGGTGCCTTCACCCACGTACCAGGACCCTGCCCCTCAAATTATCCCACAGCAGTATCTACAGCAACATCAGCTGCAGCAACAACAACAGCAACAGCAGCAGCAGCAGCAGCAACATGCACAGCAGTTGAGACAAATGCAGCTTCAACAACAACAAATGCTTAAAACAGAGCCTCTAGGATCACAAGTGCAGGTACAGGGTGCCAGCAGTTCCTGGGATACCCTGCAGCAGGGAATCCTTACCCAGCCACAACCACAGCCACAACCACAACCACAACCACAGCTACAGCCACAGCCAGTCCTTCAGGTTCCAGAGTTTGACTTGCCCAGCTGCTTCAGTCTGGGTACCATGGCACAGGAAGCCTCACTGATGGATATGTTGGACATAGCCAGTGGCCAACTGGACTTTGGACCAGGTTTTGGTGGCAATGCAGACATCAAGGCAGACTATGGCGGCAAACAGAGTTCCAAAAAGAAACCCATGAGCTCAAACCCAGATGTGGATGAACTCAGCAAGATGATGGCTGATGTTAAAGTGGAGGGATCTTCAGGAAACCACAGCAAGAAGAATCAACCTTCCCAGCGACTTGAGAGACATTCTCAGCAGAGAACGTCCCGAGGTGCAGACGTAGCCTTCAGGGTGGCCGTGAGTGCTGCTGAGTGTCTCCAAGCATATGCAGCTACTGGAGACATCTCACTGCTCCTGGCAACACACCGATACCTCCTGGCTGTTCAGAACAACCAGGGAGACACAGCCCTTCACACTGCTGTTAGCAATAAGAATATGGAAGCTTTCAACAAAATTCTTAAAGCAAGTGAAAAGATCACTCCGCGAGATCTCCTTAATGCCCAAAACTTTGCTCATGAAACAGCCCTTCACCAGGCTGTACGTGGTAATGAGCTGACAATGGTACATCGTTTGGTGGCCACACCAGGTTGCAACGTGAGTTTAGTAGATAGCCAAGGCAACAACCCCATCCACAATGCTGCCAGCCTTCAGGATCCGCAGTGCCTAGATGCTCTTCTCACGCAACCCATCAACGGGGCTCGATCTGCCCTCGTCCAGGCCCTCAATACCTACAATTACCAAGGAGAGACACCTTTGCATTTGGCTGTGGTGTCCGGCAGCCTGGAGTGTGTGCGGCATTTGGTGGAGGCCGGGGCACAGGTTCATCACTGTGAGCGTAAGAGAGGAGCCAACCCTCTCCACTTGGCTGCCATGTTTGGCCGGAGAGACATCGCTGCATTCCTTATTGACCATACAAGTGTGACGGTGGAGGCGGCCATGTTTGACGGCAACACAGCCCTCCACCTTGCAGCACAGAGCAGAGATGCAGAGTTGTGCCGCCTCCTCATGCAAGCCAAGGCTGACCCTCAAGTCAGAAATGCTTTAAGTAGAAGGAAAAAGTCTTCAGAGTCAGAAGAGGAAGAAGAAGAAGCTGAGGATGAGGAAGACGAGGAAGATTCTGATGAAGAACAAGGTTATACCCCATTGGACTATGCTGGGGAGGATGAAGAGATCCTGGCAATCTTGCGTGGAGAGGAACCCTTGGAGGTGCAGGCTGAGAGGGAAGTGTTGGTGCAGGAAGGGAAAAAGGAAGCTCCTCAGCACTCTGCACTTGACTCTGGAATTGACATCTCTGTCACAGACATACAGAGCTCAGAGTTGGCCTGTGATGAAAGTCAAGAAAATGCTGATGAGCTGAGCGAGCGTACCCGAGGGCGCCTAGCCAGCCTCCTCAGCGGGGATACCTGGCAGCATCTTGCCCTGCTGCTTGACCTGGAGTTCCTGGTGCCCTGCTTGACCAAGGAAGCCACACCTGCTCATGTATTGCTTCATCCAGATAACATGAAGGGTGTGACCATGGAGAAGCTTCGGGAGTGCCTGGAGGTACTGGGCTTAAAGGACTGTGTTGCTGTGCTGGACCGGATATAG
>Callinectes_sapidus ENA|GEID01083844|GEID01083844.1 TSA: Callinectes sapidus C_sapidus_gill_comp57989_c0_seq95 transcribed RNA sequence.
AGTGGCCATTACGCCGGGGAGTGCGGGGAATCCCCTTTTCCTCCCCTCCCCCTGTACCACTCCCCCAGTCTTGCCTCTCTCTGGACTTCCCCGACTAAATCCAGGGAAGCAAGGCGTAGTCACCTCCTGGGTCTTGCTAAGTTGTGATCTAAGTATCGTGGGTGTTCAGAGTGCACAAGATTGTCCTGGGACGTGATTTAGTGTCATGGTCAGAGGCGACAGTGGTGGGATGAATTCCCCATATAGTGGAGAGTCTGCCTCTCCCTACTCCTCAGACCAGTCCATTGGGGTTCCTTCTCCTCCTACTGTGGTTGCTGCCTTCAATTTTCCATATGATGCTGTTCACCATGATGGGCCATACATCAACATCTTGGAGCAACCACAGTCTAAGTTTCGGTTCCGCTACAAAAGTGAGATGGTGGGCACACATGGACAGCTGAAGGCAGATCGAGCTGAGAAGAACAGGGCTGCCTTCCCTACAGTTAAGCTTTCCAAATGGCACAGTGGTCCAGCTGTCATACGCCTCACTCTCTACACTGCTGAGGACAATATCAACCAGCGGAAGCGGCACGTTCATGAACTCTCTGGAAAAAACTGCAATAAAGAGACTGGAATTTGTGAGGTGGTGGTGGACGAGAAAAGCGACTATACAGCTGTGTTTCAGAATCTTGGAATCATTCACATTGCAAAGCGTGACACAAGAGAGATAATCAAGCAGCGGAAGCTTGAAGAGTTGATGACTCATGCCAGAGTACGTAAGCCACATCACAGCAATGAGGAAATACGTCGCAGCATCACCCCAACAGATCTTAAAAAGATTGATGAGGAAGCAGAAGAGGAGGCAAAGAGTATGGACCTGAACAAGGTGGTGCTGCGGTTCCAGGCTTTCCAGTATGACAAGAACATAGAGAGTTATCGACCCATTACTCTGCCTATTGATTCTGATGTTGTGTTTAACCTAAAGAATGCTACTACTGGTGAGTTGAAGATAGTGCGGATGTCTGCATGTTCTGCCCCCTGCACTGGTGGGACAGAGATCTGGCTTCTGGTGGAGAAAGTGCGAAGAAATAATGTTCATATAAAGTTCTTTGAGTTAGATGAGAATGACAGAGAAGTGTGGAAAGCTTATGGAGAGTTTGCTGATGCAGATGTCCATCACCAGTATGCAATTGTCTTCAGAACACCACGCTACAGAGTTACCAATCTGAGTACATCTGTACGAGTGAAGGTACAACTTGAGCGTCCTACTGACAAGGACACAAGTGAGGCACTGGATTTCACCTATCTCCCTGACAGTCTGAAGAGGCCCCGAATCAACCTCGAGAACACCTTGGAAGAAGGGAAGCGACACTTCAGTGACTTGCCTCCTGCCAAGAGATTTAACATCAGCTCCTATGCAAATGAGGCCATTGATCTCAGTAACAACATGAGAAATGCTGGAGGCCAAGAGGACTCAATGCCAGCACCTGACATAATTGACATGATCATTAGAAGTCCTGAGCTAACTGACACCAATGTGATGGCCCATTATGCACTGGAGGTACCAAACCAGTCACCACAACATGCTGTCCCCTCGCCAGGGAGTCATGGGGATGCCAGCAATCAAGGCTTGTACTCCCCACTCCACCCTGGCTCCACAGAAGTGACTTCTACTTACAATAATGTTCTTCAGGTACCATCCCCAGTGCAGATGTCCCCCAGCTCCCCACAGTACAGCATGATGTCTCCTGGAGGGGAATCAATTGGGTCACCTTCTTACGCCGGCTCTGGAGGAATTGTAGTGACGACCACCCACTACTCTCAGCCGTCACAGTCACCTCAGTATATTCAAGCACCCTCACCAGGGATGATTGTGCCTTCACCCAGCTACCAGGATCCTTCCCCTCAACTCATCACACAACAACAGTTTTTACAGCAGCAACAGCTCCAGCAGCAGCAGCAACAGCAACAA
>Penaeus_monodon ENA|GEME01081550|GEME01081550.1 TSA: Penaeus monodon WSV_Locus_1_Tr_466/20090_Len_3099 transcribed RNA sequence.
ACAGAGGTGGGATGAGTTCCCCATACAGTGGAGAGTCTGCTTCTCCGTACTCAGACCACTCAGCAGGAGTACCGTCTCCACCAACAGTAGTGACTGCCTACAATCGCCCATATGAAGCTGTTCACCACGATGGGGCATTCATTCAAATACTGGAGCAGCCACAGTCTAAATTCCGATTCCGCTACAAGAGTGAGATGGTGGGCACTCATGGTCAGCTAAAAGCGGATCGATCAGACAAAAATAAAGCTGTATTTCCTACAGTAAAGCTTGCAAAATGGAATCATGGACCAGCTGTAATTCGTCTGATGCTCTATACAGCAGAAGACAATATAAATCAGAGAAAACGGCATGTTCATGAACTGTCAGGAAAGCAGTGTTGCAAGGAGACGGGTATCTGTGAGGTTGTTGTCGATGAAAAAGTTGACTACACTGCTGTTTTCCAAAACCTTGGAATCATTCACATTGCAAAGAGGGACACGAAAGATATTATTCTCCAAAGGAAAAAAGAAGAGTTGATAACCCATGCAAGACTTCGCAAGCCACATCTCTCATATGAAGACATTAGGAGGAGCATCACACAATCTGATAACAAGAGGATGGAAGAAGAAGCTGAAGAAGAGGCAAAGAACATGGACCTTAACAAAGTGGTCTTGAGATTCCAGGCTTTTCAGTATGACAAGAAGATTGAGAGTTATCGTCCTGTTACATTACCAGTTGATTCTGATATTGTGTATAACCTAAAGAATGCCACAACTGGAGAGCTAAAGATTGTACGAATGTCAGCATGTTCAGCACCATGCACAGGAGGAACAGAAATTTGGTTGCTGGTCGAAAAAGTTAGGAGAAATAATGTGCAGATTAAATTTTTTGAGTTGGATGAGAATGATCGGGAGGTATGGTCAGGGTATGGTGACTTCACTGATGCAGATGTCCACCATCAGTATGCCATTGTTTTCAAAACCCCTAGATATAGATACACAAACCTTAGTACTGCAGTACGTGTGAAAGTACAGCTTGAAAGACCAACAGACAGAGACACAAGTGAACCACTGGACTTCACATTCATGCCTGACACCTTGAAACGCAGAAGAATGCTAATTGAAAATGCACAAGAAGAGGGAAAGAGACATCCAAGTTTCCCCCCTGCAAAGAGACCAGCAAATTTCAACAATTATGCAAGTGAAGCTATAGATCTGAGTTACAACATGAGAAATCCTCGTGGTCAGGAAGACTCAATGCCAACACCTGATATCTTGGAGCTGTTGGTGGGAGTTTCAGATTTCCCAAACAGTAATGGGCTCTCACCATACACTTTAGAGTTGTCAAACCAATCACCGCAGCACACTGTTCCCTCACCTGGACATCCCTCTGACTCCAGCACCCATGAGCTTTATTCTCCCATCCATCCAGGCTCTGTAGGGACCCCTAACACTGAGTTTACCACCATCAATAACAGCCTTCTTCAGGTTCCTTCACCTGGCCACCCAGTGCCTAACTCCCCCCAGTACAGTGTGATGTCTCCAGGTGAGCACTCTGTTGGCTCACCACAGTCTCAGTACCAGGGCTCCGGCAATTTTGGAGGAGGGAATATGTCACAACAATATTCACAGTCCCAGTCACCACAGTACATTCAGTCTCCATCTCCAGTCATGATGGTACCTTCTCCATCATATCAGGATAATGGAACACAGATTTTAAATCAGTATCTGCAACAGCCTCAACAACAGCAACAGCTACAGCAGCAACAACAACAACAGCAACAGCAACAGCAATTTCAGCAGCAACAGATGCAGCAGTTCCCCAAGACGCAACAGATGGGTTCACAAGTGATACAAGGTGCTGTAGATAATTGGTTAACACAGCAGCCAAACAATATTCAACTTCAGCAGCAGCCAATGCAACCACAAACACTACAGCCACAGAATAATGTACCAGAGTTTGACCTGCCTAGCTGCTTCAATATTGTTGGTGGTCTGGGTCCTGATGCCAGCCTGATGGATATGTTAGAAGTTGCTGATGATCAGTTAGCCTTTGAATCTGGCTTGATAGGCAATAATGACATTAAAGCTGACTATGGAGGGAAAATGGATTCAAAGAAGAAACAGAAGGATCAGCCAGTTAGCTCAGGACAGGATGTGGATGAACTTACAAAAATGATCTCCAATGTTCAAGTAGATGATAGCCGAGGCAACAGGAACCCTCAAAGCCAAGTGGATCAGAATCCCACTCAGAGTGTAGATGTGGCATTCAAGGTGGCAATAAGTGCTGCAGAGTGTCTGCAAGCTTATGCTGCAACTGGTGACATTTCCTTACTTTTAGCAACACATCGTTATCTCTTGGCAGTACAGAACAATCAAGGAGATACTGCTCTACATACTGCAGTTAGCAACAAAAATATAGAAGCTTTCAACAAAATCCTCAAGGCTTGTGAGAAGATCAGGCCGCAGGATTTGTTAAATGCTCAGAACTTTGCAAGAGAGACGGCACTACATCAGGCAGTCCGTGGCAATGAGACCATTATGGTGAGGAGGCTTGTTGCTATGCCAGGCTGTGATGTAAGCATTGTTGATGCCCAAGGAAACACACCAGTCCACTGTGCTGCCCAGATGCAAAGTATTCAATGTCTGGAAGCTCTCCTAACGAGACCTGTAAATGGAGTCCGCTCAGCAGTAACACAGGCCATCAATGCATACAATTATCAGGGTGAAACCCCTCTACACTTGGCTGTAATTAATGGAAACCTAGACAGTGTGCGTATGCTTATTGATGCTGGAGCACAAGTTCATCATTGTGAGCGTAAAAGGGGAGCCAATCCATTGCATCTGGCTGTCATGCATGGTCATCATGAAATTGCCAGATATCTTCTTGATCATACAAGTGTAACTATTGAAGCTGGACTATTTGATGGTAATACAGCTCTCCATCTGGCTGCACAACAGAGAGACAGTGAAATGTGCAAGATATTATTAAGACATAATGCTGATCCTAATGCCAAAAATATGCTACAAAAGCGAAAAAAATTGTCAGAATCAGAGGAGGATGAAGAGGAGGAGGAAGAAATCTCTAGCAGGAAAGTGGAAGAAGAGGATGATGATTCAG
>Meganyctiphanes_norvegica_ ENA|GETT01093798|GETT01093798.1 TSA: Meganyctiphanes norvegica TRINITY_DN113511_c0_g1_i1 transcribed RNA sequence.
ATCTCAATACTCTCTGTGGGGATAACAGGCACAGACACATACACCAGGCCTGATCAGAAACTAATGAACAAATATCAATTGTGCGGTGGTCTAAATATCACATATAATCTTTGACATTGTTGTACTGACATATAACTGATCAAAACTTTCTCTGTGAATCATTCAACAAAATAGACAAACTAGTTCTGACTAATAACTGATGGAATTTTCCATTGTGATTGTGACATTGTCAAGCACAATCACACAAAGTACTGAGTGAAACAATCTGCCACACACATTGTAATGAGTGATACAATCTGTCACATACATAGTACTGAGGGATACAATCTGAGAATTATCTCTATACAAAAACCAATTGAATAAATAACAACAATGGTTGGGGCAGAATTTAATAGCCGCAGTGGGATGAGTTCTCCCTACAGTGCCGAGTCTCCCTCACCATACTCGGACTGCTCCTCTGGAGTACCTTCACCTCCTACTGTTCTTGCAGATTTCAACAGACCCGTTGAAGCTGTTCACCATGATGGGCCTTACATTACTATTGTGGAACAACCACAATCAAAATTCAGATTTCGTTACAAGAGTGAAATGGCAGGTACACACGGGCAGTTAAAAGCAGAAAGAGCAGATCGCAATAGAAATATTTTCCCTACAGTTAAGCTTTGTAAATGGAATGGAGGACCAGCCCTCATCCGCCTGTCACTCTACACAGCAGAGGATAACAACATAAATCGCAAGCGCCATGTGCATGAACTGTCTGGGAAGAGCTGTAATAAAGACACAGGCATTTGTGAAATGGTTGTGGATGAGAAAGGAGATTATACTGCACAATTTCAAAATTTGGGAATTATTCATATTGCCAAAAGAGATGTAAAAGATATCATATTCACTCGTAAAAAAGATATTATGTTTAAACATGCTATGTTACGAAGGCCAGGATGGAGTTTAGAGGATGTTCAAAGAAGCATAACTCAAATTGATTTAAAAAAACTTGAAGAGGATGCAGAAGATGAAGCAAAATCCATGGATCTTAATAAGGTTGTTCTTAGATATCAAGCCTTCCATTATAGTGAAAGTCTTAAAGATTATAGACCTATAACAATGCCTGTAGACTCAGAAGTAGTTTTTAATCTCAAAAATGCCTCTACTGGTGAACTAAAAATAGTTCGAATGTCTGCATGTTCAGCCCCCTGTACAGGAGGGACGGAAGTTTGGATTCTGGTAGAGAAAGTTAAAAAGAATAATGTAAAAATTAAGTTTTTTGAAACCGATTATAATGATAGAGAGATTTGGACAGCATATGGGGAGTTCTCAGACAGCGACGTTCATCATCAGTATGCCATTGTGTTTAAAACACCACCATATCATAATACAAATTTAAGGGATCCTGTAAGAGTCAAGGTGCAGTTAGAGAGACCTACAGATCATGATGTCAGTGAGCCACTTGATTTTGAATATTTACCCGACTCGCGTAAGCGTGGCATATCCTTTGTAAATACAGAAGTAATTGACCGCAAAGATCAGTATTTCCGCAATCCTCCAAGTAAAAGAGCTCACTATTCACCTGAAAAAGATATAAAGCCTATGAATCTAATTGTACGTCCTAACAACGGTGCAAGAGACCAACATGAGAATATTTTACAGACTCCAGATATAATTGATATTATTGAAAATGCATATTCAAACAGTGGAAGCCCTCAGGGTTTCTTTGGAGATTCCAATCAACCACAATTGCCAAGTCAATCTCCTCAGCACATGGTCCCATCTCCAGGCTATGGCAGTGACAGCAACCAGAGTATGTTCTCACCAACTCATGAAAGCACCACGGCCAATAGCAATAACTTCCTTCAAATGGTTGACTCTCCACAGTACATGCTGTCACCGCCTGATAGTAATATTGGTTCCCCACAGCAGTACCAGGCCAGTATTGGTGGTGGCGTCTCACCCAACTATAACACAATGCAATCACCCCATTATGCTCCCTCAAATTCACCAGGAGATATGATGCCAAGTCCACAGCATTACCAAGATAACAATAACATGAACTTAAACCAAATGCAGCAGCAGCAACACCAACAGAATCAACTTCAACAACAACAGTTACAGTTGCAACAACAACAATTA
>Farfantepenaeus_aztecus_ ENA|GEUA01056935|GEUA01056935.1 TSA: Farfantepenaeus aztecus comp94870_c1_seq1 transcribed RNA sequence.
GGTGCTGTGAAGTGGGTGTAGAACGCTGGAGGGTTTTGTCCTAACTCTGGGGGATTTTCACACTGTCAGGGCTGGAGAACACAAGTTTCGAGGTGGGATGAGTTCCCCATACAGTGGAGAGTCTGCTTCTCCATACTCAGACCACTCAGCTGGAGTACCGTCTCCACCAACAGTGGTGACTGCCTACAATCGCCCATATGAAGCTGTTCACCACGATGGGGCATTCATTCAAATACTGGAGCAGCCACAGTCTAAATTCCGATTCCGCTACAAGAGTGAGATGGTGGGCACTCATGGTCAGCTGAAAGCAGATCGATCAGACAAAAATAAAGCTGTTTTTCCTACAGTAAAGCTTGCAAAATGGAATCACGGACCAGCTGTAATTCGTCTGATGCTCTATACAGCGGAAGACAATATAAATCAGAGAAAACGGCATGTTCATGAACTGTCGGGAAAGCAGTGTTGTAAGGAGACGGGTATCTGTGAGGTTGTTGTCGATGAAAAAGTTGACTACACTGCTGTTTTCCAAAACCTTGGAATCATTCACATTGCAAAGAGGGACACAAAAGAAATTATTCTCCAGAGGAAAAAGGAAGAGTTGATAACCCATGCAAGACTTCGCAAGCCACATCTCTCATATGAAGACATTAGGAGGAGCATCACTCAATCTGATAACAAGAGGATGGAAGAAGAAGCTGAAGAAGAGGCAAAAAACATGGACCTCAACAAAGTGGTCTTGAGATTCCAGGCTTTTCAGTATGACAAGAAGATTGAGAGTTATCGTCCTGTTACATTACCAGTTGATTCTGATATTGTCTATAATCTAAAGAATGCTACAACAGGAGAGCTAAAGATTGTACGAATGTCAGCATGTTCAGCACCATGCACAGGAGGAACAGAAATTTGGTTGCTGGTAGAAAAAGTTAGGAGAAATAATGTGCAGATTAAATTTTTTGAGCTGGATGAGAATGATCGGGAAGTATGGTCAGGGTATGGTGACTTCACTGATGCAGATGTCCATCATCAGTATGCCATTGTTTTCAAGACCCCTAGATATAGATACACAAACCTTAGTACTGCAGTGCGTGTGAAAGTACAGCTTGAACGACCAACGGACAGAGACACAAGTGAACCGCTGGACTTCACATTCATGCCTGATACCTTGAAACGCAGAAGAATGCTTATTGAAAATGCGCAAGAAGAGGGCAAGAGACATCCAAGTTTCCCCCCTGCAAAGAGACCAGCAAATTTCAATAATTACGCAAGTGAAGCTATAGATTTGAGTTACAACATGAGAAATCCACGTGGTCAGGAAGATTCCATGCCAACACCTGACATCTTGGAGCTGCTGGTGGGAGTTTCAGATTTCCCAAGCAGTAATGGGCTCTCACCATACACTCTAGAGATGTCTAACCAATCCCCACAGCACACTGTTCCCTCACCTGGACATCCCTCTGACTCTAGCACCCATGAGCTTTATTCTCCCATCCATCCAGGCTCTGTTGGGACCCCTAACACTGAGTTTACCACCATCAATAACAGCCTTCTTCAGGTTCCTTCACCTGGCCACCCCGTGCCTAACTCCCCCCAGTACAGTGTGATGTCTCCGGGAGAACACTCTGTTGGCTCACCACAGTCTCAGTACCAGGGCTCCGGCAATTTTGGAGGAGGGAATATGTCACAACAATATTCACAGTCTCAGTCTCCACAGTATATTCAATCTCCATCTCCAGTCATGATGGTGCCTTCTCCATCATATCAAGATAATGGAACACAGATTTTAAATCAGTATCTGCAACAGCCTCAACAGCAGCAGCAACTACAGCAACAGCAACAACAACAGCAGCAACAGCAACAACAACAG
>Eriocheir_sinensis ENA|HAAX01009385|HAAX01009385.1 TSA: Eriocheir sinensis, contig Unigene9425_A0A
TCTAAGTATCGTGGGTGTTACGAGTGCACAAAATTGACCTAGGACATAATCGTGTGTCATGGTCAGAGGCGACAGCACTGGGATGAATTCCCCATACAGTGGAGAGTCAGCCTCTCCCTACTCTGACCATTCCCTCGGGGTTCCCTCACCCCCCACAGTGGTTGCTGCCTTCAACCGCCCCTACGATGCCATTCACCATGACGGGCCGTACATCACCATCCTGGAACAGCCGCAGTCCAAGTTTCGGTTCCGCTACAAGAGTGAGATGGTGGGAACCCACGGCCAGCTGAAGGCTGACCGCGCTGACAAGAACAGGACTGCCTTCCCCACTGTAAAGCTCTCCAAGTGGAACAATGGTCCTGCTGTCATCCGGCTCACCCTCTACACTGCTGAAGACAACATCAACCAGCGAAAACGTCACGTTCATGAACTGTCTGGGAAAAACTGTAACAAGGAGACAGGGATCTGCGAGGTGGTGGTTGATGAAAAATCTGACTTCACAGCTGTCTTTCAGAATCTTGGAATCATCCACATAGCAAAACGTGATACGAGAGAGATAATTAAGCAGCGGAAGCTTGAGGAGTTGCTGACCCATGCCAGGCTGCGGAAACCTCACCACTCCAATGAAGAAATCCGCCGCAGCATCACCCCAACAGATATGAAAAAGATTGACGAGGAGGCTGAGGAGGAGGCGAAGAGCATGGACCTGAACAAGGTGGTGCTGAGGTTCCAGGCCTTCCACTATGACAAAAACATTGAGAATTACCGACCCATCACCCTGCCTGTCGACTCAGATGTTGTCTTTAACCTAAAGAATGCCACAACTGGGGAGCTGAAAATAGTACGGATGTCTGCCTGTTCTGCCCCCTGCACTGGTGGCACAGAAATCTGGCTCCTGGTTGAGAAAGTGCGCAGAAACAATGTTCACATCAAGTTCTTTGAGCTGGACGAGAATGACAGGGAGGTATGGAAAGCGTACGGGGAGTTTGCTGATGCGGATGTTCATCACCAGTATGCCATCGTCTTCAGGACCCCACGGTACAGGCTCACCAACCTGAACACGTCAGTTCGTGTGAAGGTGCAGCTAGAACGACCCACTGACAAGGACACCAGCGAGCCCCTGGACTTCACCTACCTCCCTGATAGTCTCAAGAGATCCCGAATCAACCTGGAGAACACCTTGGAAGAAGGGAAGCGGCACTTCAGCGATCCGCCGCCTGCCAAGAGGTTTAACATCGGTTCCTACCCAAATGAGGCCATTGATCTCAGTAACAACATGAGGAATGTTGGTGGCCAAGAAGACTCAATGCAGGCGCCTGATATATTTGAAATGTTCATCAGAGTCCCAGAGTTAGCTGACACCAATGTGCTGGGCCAGTACACTCTGGAGGTGCCAAACCAGTCCCCTCAGCATGCTGTGCCCTCACCAGGCAGCCACGGGGACTCCAGTAACCAAGGGCTGTACTCCCCACTCCACCCTGGCTCCACCACCACATCCTCGGCAGACATGACAAACATCTACAATAATGTGCTCCAGGTGTCATCACCAGGGCAGCAGATGTCTCCCAGCTCCCCACAGTATTGCATCATGTCTCCCAGTGAACAGTCCATCGGGTCTCCCCCATATCCTGGGTCAGGAGGAGTGGCCGTGACCACCACCCACTACACGCAGCCGTCACAATCACCCCAGTACATCCAGGCCCCCTCACCAGGGATGATGGTGCCCTCACCTTCTTATCAGGACCCTGCTCCTCAGCTCATCTCACAGCAATACATACCACAGCAACAGCTGCAACAGCATCAACAACAGCAGCAGCAGCAGCAG
>Cherax_quadricarinatus ENA|HACB02077274|HACB02077274.1 TSA: Cherax quadricarinatus, contig c52435_g2_i1
CCAGCCAGTGCGCTGTGACTATTTGTCTGGCAGGGAATTCCCCGTGGCGGCGGCTGCTGCATGGACTTCCCCGACGACAACCACGACGATACAGGGAGAGCAGCAAGACGCAGTCATCCCCAGAGTGTGCTGACGTTGTGATCTCCCCCCCAGCAAGGTGTTGTGAGTGCACATAACCCCCCTTCCCTGGCCCAAGTTGTAACTCTGTGTCATGGTGATAGGCGACAGAGGTGGGATGAATTCCCCATACAGTGGAGAATCTGCTTCTCCATATTCATCAGACCAGTCAGTTGGAGTACCGTCTCCACCTACGGTTGTTGCCGCCTTTAACCGTTCATATGAGGCTGTTAATCATGACGGGCCATACATCCACATCATGGAACAGCCACAGTCCAAATTCCGTTTTCGCTATAAAAGTGAAATGGTGGGAACTCATGGACAGTTGAAGGCTGATCGTGCAGATAAAAATAGAGCAGTATTTCCAACAGTAAAGCTTAGCAAGTGGAACCATGGACCTGCTGTCATACGCCTAACACTTTACACAGCTGACGATAATGTCAATCAACGAAAACGACACGTACACGAGCTCTCGGGCAAGAATTGTGATAAAGAGACTGGCATTTGTGAAATTGTCGTTGATGATAAATGTGACTACACTGCAGTTTTTCAGAATCTTGGGATCATTCATATAGCTAAGCGAGACACAAGAGAAATAATTATGCAGCGCAAGAGAGATGAATTGCTGGCTCATGCACGGCTTCGTAAACCACATTGTACCTTTGAAGAAATCATAAGAAGCATCACACCAACGGATCACAAACGGATGGATGATGAGGCAGAGGAGGAAGCAAAAAGTATGGATCTGAACAAGGTAGTTTTGAGGTTTCAAGCATTCCAGTATGACAAGAGCATTGAGAGCTACCGTCCGATCACCCTTCCCGTTGACTCAGAAGTTGTATTTAATCTCAAAAATGCTACTACAGGAGAGCTCAAGATTGTACGAATGTCTGCTTGTTCAGCCCCTTGCACTGGGGGCACAGAAATCTGGCTGCTGGTTGAGAAAGTTAGAAGAAATAATGTTCAAATAAAATTCTTTGAGTTGGATCAGAATGACAGAGAAATTTGGACTGCTTATGGGGAATTCACAGATGCTGATGTGCATCACCAGTATGCAATTGTATTCAGAACGCCTTCTTACCGATATACAAACCTAAATACATCAGTTCGGGTCAAAGTACAACTTGAGCGACCCACTGACAGAGATACAAGTGAACCACTTGACTTCACTTATCTTCCAGAGAGTTTGAAGCGTTCAAGAGTCAACCTGGAAAACACACTGGAGGAAGGGAAAAGGCACTACAATGATCCTCCATCAAAGAGATTGAACTACAACCCATATACCAGTGAAGCGATAGATCTTAGTAACAATACACGGAGTGGCAGAGGGCAAGAAGATTCTGTACAAGCGACTGACTTTTTGAGGATTATTGACTTTACTGACAATGGTGTGATGAATCCATTTTCCCTGGACGTGTCAAATTATTCCCCACAACACACTGTGCCTTCCCCAGGAAATTCTGTTGATTCTGGTAACCATGGCTTATACTCCCCCAGCCATCCGGGTTCAGTTGGCACTCCCAACACTGAGTTTGTCACCATATGCAATGGTGCGCTGCAGGTACCATCACCAGGTCAGTTATTATCGCCAAGCCCCCCACAATACAACCAAATGTCTCCTGTCAAACAATCTGTGGGTTCCCCTCCATATCAGGGACCAGGTGGAGGAGGAGGAGGAGGCGGTGATGGAGGTTTGTCACTCACACAGTTTATTCAGTCCCAGTCACCAGTGTATAACCAATCTCCTTCTCCAGTGATGATGGTACCTTCACCCTCATATCAGGAAGGTTCAACACAGCTTATAACCCATCAGTATCCACAGCAACAGCAGCAACAACAGCAG
>Euphausia_superba ENA|HACF01044066|HACF01044066.1 TPA: Euphausia superba transcriptome shotgun assembly, contig M63982
TAAAAGCCAGTGAAAAAATTCGACCTCAAGATCTTCTTAATGCTCAAAACTTTGCTAATGAAACAGCCCTCCATCAAGCCGTGGCGGTCAATGAGCASRCAATGGTTCACKGCTTGATAGGGACACCAGGWTGTGATGTAAGCATCACAGACAGATACGGCAACACRCCCATYCACCTGGCCGCATCCCTSCCTGATCACCATTGCCTTGTTGCCCTGACCACAAGGCCGAGGAACGGAGCCAGGAATGCTCTTGCAAATGCAATCAATGCATATAATTATCACGGTGAGACTCCCTTACATTTAGCAGTGATATCAGGAAACCTATTGATGGTTCAACTCCTTATTGAAGCAGGGGCTCAGGTTCACCAGTGTGAGCGTAAGAGAGGGGCCAACCCTCTCCACCTCTGTGCCGAGAGAGGACAACACTCTATTGCTCAATTCCTCCTAGATAATACCGGAGTAACAGTGGAGGCTGGCATGTTTGATGGAAATACACCTTTACATTTAGCAGCACAATATCGGGACAAGAACATGTGCCAGGTGCTCCTAAAGGCA
>Hyas_araneus ENA|HACH01017250|HACH01017250.1 TSA: Hyas araneus, contig c22093_g1_i3
TTTTTTCCTCCCCGCCCCTCCATCTCCTCCCAGTCGTGCCTCTCTCTGGACTTCCCCGAATAAATCCAAGGGAGCAAGGCGTAGTCACCTCTTGGGCCTTGCTAAGTTGTGATCTAAGTATTGTGGGTGTTCCGAGTGTACAAGATTGTCCTGGGACGAAATTTTGTGTCATGGTCAGAGGCGACAGTGGTGGTGGGATGAATTCCCCATATAGTGGAGAGTCAGCCTCTCCATACTCCTCAGACCACTCTATCGGGGTCCCTTCGCCCCCCACGGTGGTCGCTGCCTTCAACCGTCCATATGATGCCATCCACCATGACGGGCCCTACATCAACATCCTGGAACAACCACAGTCCAAGTTTCGGTTCCGCTACAAGAGTGAAATGGTGGGCACACATGGCCAGCTGAAAGCTGATCGAGCTGAGAAGAACAGAGCAGCCTTCCCTACCGTCAAGCTTTCCAAGTGGAACAGTGGTCCTGCTGTCATCCGCCTCGCCCTCTACACAGCCGAGGACAATGTCAATCAGCGGAAGCGCCATGTTCATGAACTGTCTGGGAAAAACTGCAACAAAGATACAGGAATTTGTGAAGTGGTGGTGGATGAAAAATGTGACTATACTGCAGTTTTCCAGAATCTTGGAATCATCCACATTGCAAAGCGCGACACAAGAGAAATCATCAAACAGAGAAAAATTGAGGAGCTGACGACTCATGCCAGACTGCGTAAACCCCATCACAGCAATGAAGAAATCCTACGCAGCATCACCCCAACAGACCTTAAAAAGATTGATGAGGAAGCGGAAGAAGAATCAAAGAGCATGGACTTAAACAAGGTAGTGCTGCGCTTCCAGGCCTTCCAGTACGACAAGAACATTGAGAGTTATCGACCCATTACCCTGCCTGTTGACTCTGATGTTGTCTTCAACTTAAAGAATGCCACAACTGGAGAGCTCAGGATCGTCCGGATGTCTGCGTGCTCTGCCAATTGCACTGGTGGCAAAGAGATCTGGCTGCTGGTGGAGAAAGTACGAAGAAACAATGTTCACGTCAAGTTCTTTGAGCTTGATGAGAATGGCAAAGAAGTGTGGAAAGCCTATGGGGAGTTTGCTGATAACGATGTTCACCACCAGTATGCCATTGTCTTCAGGACGCCGCGCTACAGGTTCACCAACTTGAACACGTCGGTGCGCGTGAAGGTGCAGCTGGAGCGGCCCACCGACAAGGACACCAGCGAGGCCCTGGACTTCACCTACCTGCCTGACAGTCTGAAGAGGTCCAGAATCGACCTGGAGAACACGTTGGAGGAGGAAGGGAAGCGATACTTCAGTGACTTGCCCGAGCCCAAGAGATTAAACAGCGGCTCCTACCCGAATGAGGCCATTGATCTCAGTAGCAACAACCTGAGGAACATGGGAGGTCAGGAGGACTCCATGCCAAGGCCTGACATATTTGAAATGATTATTAGAGCCCCTGAGCTGACTGACACCAATGTGTTGGGCCAATACACCCTGGAGGTGCCGGGCCAGTCGCCACAACACGCTGTCCCCTCACCCGGCAGCTACGGAGACTCCAGCAACCAAGGCTTGTACTCCCCGGTGCACCCTGGCTCCACAGGCACACCCTCAGATGTGGCCTCCATCTATAATAATGTGCTTCAGGTTCCATCGCCAGTGCATCAGATGTCTCCCAACTCCCCCCAGTACAGCATGATGTCTCCTGGAGAACAGTCCGTGGGATCTCCTCCATACCAAGGGTCTGGAGGCGTGGTGGTGACCACGAACCACTACATACAGCCCTCACAGTCACCTCAATACATGCAGGCTCCCTCACCTGGGATGATGGTGCCTTCACCTACTTACCAAGATCCTGCCCCTCAAATTATCACACAACAGCAGTATCTACAGCAGCAACAGTTACAGCAGCAGCAGCAGCAGCAGCA
>Bragasellus_molinai ENA|HAEM01068773|HAEM01068773.1 TSA: Bragasellus molinai, contig comp74504_c0_seq17
ACCGACCGGAGCGTAAAATTGTCAGTGCAGCCGCATCCATGTAGCTGGTGTTTCGTCTGCGGTGTGTAGCTCCTTACAAAGCAGTAAAAGGTGTTTATTTTTAGGAAAATACTATTCGTAAAGTGACGCAAGAAATTCCTCCCCTACAGAAGACAGAATGAGTTCTTATTACGAATGTTCCATTGGGGGTTCTATTACTCCTACAGTCGTGTCAAACTTCAATTTGCCAAATAGCAGTAAGCTCTTCATATTTATGTTGGAAATTAATTAAAAATTTTCCTTGTATCACCCAGTATAAAGTATAGCTAAACTGCTAATTTCATCATGTCTCCCAATTCAAATCAATTTTTTATATGATAATTACTTTATTTTATCCTACAATAATCTATACTATTTTTTTCGAAGTAGGTACTTTGTTCCATCTATTTAAATACGATTGAATGCTTTATAACTTTAACTCTGGACTTTCTTCAGATCTCAACAAAAATGGACCTTATTTGCAAATTTTGGAGCAGCCACAAACGAAATTTCGATTCCGATACAAAAGTGAAATGGTTGGAACTCACGGCCAACTGAAGGCTGAATCTTCAGATAAGACTAAGACTGTTTATCCCACCGTTAAGCTTTGCAACTGGAATGGCGGTCCTGCGTTAATAAGACTGATGCTTTACACGGCTGAAGATAACGCGAATGATAGGAAGAAACACGTTCATGAGCTCAACGGAAAAAATTGCAACAAAGAAGGCTTTACTGGAGGCTGTGAAGTAATTGTCGAGGAGAAAAACAATTATACAGCACAGTTTCCAAACTTAGGAATTATTCACATAGCAAAAAGGGATGTCCAAAATATTATTTACAAGAGGAAGAAAGATGAACTTATCAATCTAGCTCGTATGAATAACCCAGGATTGAGAAATGAGAGCATACAACATAACGTCTCGCCAACAGAGCTGCAAAAGTTGAAGGAAGCAGCAGATGAAGAGGCAAAATCAATGGATTTGAACAAAGTTGTTCTGAGATTCCAGGCTTACTTCTTTGATTCTAAGGAACAGTGCTACAGGCCAGTCACTGAATACGTAGATTCTGACGTCATTTTTAATCTCAAAAATGCTTCGACTGGTGAACTTAAAATCGTCCGTATATCATCCGCATGCGCTCCTTGCACAGGAGGAACAGAAATATGGATGTTGGTGGAAAAGGTTAAGAAAAGTAATGTGAGAATTAAATTCTACGAACTGGATCAAGATAATATGGAAGTATGGAAGGGATATGGAGAATTCAAAGAGAGCGATGTTCATCATCAGTATGCAATTGTACTTAGAACCCCTCCATATCGCTTTACAAATATAAGAGAACCTGTTCATCTCAAAGTTATTCTGGAACGGACAACTGACCATGATACAAGCGAACCACTGGATTTCACATTCACTCCAGAAAATCTGAAGAGATCCAACACCTTCCTCGAAACACACATGGACTCAGAGGTTCATCCTCAGAAGAGAATCCGTTCTAACATCATGGAACCGATGGACCTTAAAACAAATAACAATCTTTTTCTTGGATCAAGAGAGATCAAGCAACCATACTCCCCTGAGACGCCCTACCAATCCCCCTCACATATG
>Bragasellus_peltatus_ ENA|HAEN01040642|HAEN01040642.1 TSA: Bragasellus peltatus, contig comp41283_c0_seq4
GTATCAACGCAGAGTACGGGGTCTGAAGCGTAAAATAGTCAGTGCAGCCTCATCCTTTACTCTGACGGTGGTTTTTTGGTGTGTTTCGCTCGCTGTGGATGCAGCAAATGTGTTTCGTTAGTAAATAATATTTATTTATAAAGGTGAGTTGTTTATTGATATTAAACTGGAGAGATTGGTGCACCATCGTGTCATTACCAATGTACTCCTAGGAAAAAGTACAGAAGAAACAAGTTAAACAAGTTGCTAAAGAATGCGGTCGAAAGGGGCGGCAGATTTTCACACTAATTTCCAGTTGCAAGTTATGGAATTAGTTGCATACTGAAAACATACAACTCAAGAGTTGCAATGAATCAATTTTGTTGGTTTATTAAAGTGATAATTAGTTATTACGTAATTTGATTTTAACCTTACACCGGTGAGAAATATTGATGTGCAACTAATTCGTAAATCACTGCCACACTACCACCAGTAGTTTCATCAACTAGTTTGCAAAGTCCATAGCTGCTAAGTAACCCTTTATCCTGGCTTAAGTATTCGTATCCGTCTCGCGGATATCGTTTAAAAGCGGGGAAGCCCCGCTTGCAATGGGAATTTACCTGCGCAGCGAAATTCGACTTCCACAGAAAACGGATCATGAGTTACAGGGTGGACTCTTCCAAGAGTGAATGTTGATTAGAAGCTCTGTTATTAAATTGATAAAGTGAATTCAACTAGAGCGGTTTCAAACCTTAATGGTGGTAATATTTCGCTCGAGATAATCTGATGATAAATACTTGACTGCGTGTAATCATAATTTAACATAAATATTTAATAGCCCAGTTGTCCTTCCAGTTTTCTAAAAAATGGTTAACGAAAGTGACGTGAGAAACGCCTCCCCGACAGAAGAGGGAATGAATTCTTATTACGAATGCTCCATTGGGGGATCCATAACCCCAACAGTCGTGTCTAACTTCAATCTACCAAACAGCAACCGTAACAAAAATGGGCCATATTTACAAATTCTAGAGCAGCCGCAAACGAAATTTCGATTCCGATACAAGAGTGAAATGGTCGGAACCCATGGCCAGCTGAAGGCGGAAACTTCCGATAAGACTAAAACAGTCTATCCTACCGTAAAGCTCTGCAACTGGAATGGCGGTCCTGCTTTAATAAGGCTCATGCTGTACACGGCGGAAGACAACGCCAATGAGCGCAAAAAGCATGTTCACGAACTCAACGGCAAAAACTGCAACAAGGAAGGATTCACCGGAGGATGCGAAGTGATCATCGAAGAGAAAAACAATTACACGGCGCAGTTTCCAAACTTGGGAATTATTCACATCGCGAAGAGAGATGTCCAGAACATCATTTATAAGAGGAAAAAAGACGAACTCATCGGCCTGGCTCGTATGAATAACCCCGGTTTGAGAAATGAGAGCATCCAACATAACGTCTCTCCGACCGAGTTGCAGCAGTTGAAGGAGGTGTCTGACGAGGAGGCAAAAGCCATGGATTTGAACAAGGTGGTTCTGCGGTTCCAAGCTTACTTCTTCGACACTAAGGACCAGTGCTACAGGTCCGTCACAGACTACGTAGATTCTGACGTCATTTTTAATCTCAAAAATGCTTCAACCGGAGAGCTTAAGATCGTCCGGATATCATCTGCGTGCGCTCCATGTACAGGGGGCACCGAAATCTGGATGCTCGTTGAAAAGGTTAAAAAAAGCAATGTGAGGATAAAATTCTATGAGTTGGATCAAGATAACATGGAAATCTGGAAAGGCTATGGAGAATTCAAAGAGAGCGACGTTCATCATCAATACGCTATTGTTTTTAGAACACCGCCATACCGCTATACTAATATACGGGAACCCGTCCACCTAAAGGTTCTACTGGAACGAACCACTGACCACGATACCAGCGAACCCCTGGATTTCACGTTCACTCCTGAGAACCTGAAGAGAGCAAACACCTTCATCGAGACCCACATGGATTCAGAGATTCATCCCCAGAAGAGAATTCGATCCAGCCTCATGGAACCCATGGATCTTAAAACGAATAACAATCTTTTTCTTGGATCAAGAGAGATCAAGCAACCGTACTCCCCCGAGACGCCCTACCAATCCCCCTCACATATGGTGCCGGTGCCCTCTCCAGTAGCATCTGCGGATTCTCCGGTTTCCCAAGGATTCTACTCACCAGTGCATCACGGGTCATCTCACAATCCAGCTATTACAATCTCTAGCATTGAAGACGAAAGACGCTACTGCCTCTCGAGTCAAGAGGACAAAATGGGAGTTCCTCTGGACCCTCGCTTTCAAGAACAGCAGGTTGGAAATGCCGAATTCATGAGCTCTCCTCGATACTACTATGGTGGGGAAGGGGTTCCCTCTAGCGAATATTTACCAAACATGGACGGAGGAAACTTTCCAAGCAACATTCAAAATGGAAGTTATGCAAACATTCCAAACTCTCCCTATCACCAAGTTCCATCCCCAACATACCATCTACAAAACTCTCCTTACAGCAACGGAAACATTCCATCACCTGGAAATTCTGTCGGTACAATTTACGTTGACCACAATCAAGTTCAGGATGACACATATCTTGCTCAAATACAGCAGTTTGATGCAGTTCAAAAACAGGTTATCAACAGCAAAGCTTTAACTCCAAGCCAGTTTGATTTCTCTGATCTTGTGAACAGCCCCACCGAGCTTAATGTAAATGAAAATATGGATCTCTTAGACATTATAACCAACGAGAAGTTCTTTGCTGCTCACAAAGATTTTGGTGGAGATATCCAAGCTGACTGCGCCCGTCCCAAATCCAAAGAAAAATCTGCGTCTGCAAAAGCAACCGTTGCGAAGTCAGAGCTCGAAGCCATAACGGAAAAAATGTCGTCGGTTTCAGTCGAAGATGCAGCAGCCGATGAGTCCGGTAGCAAAGTTCTCAAAGCTAACTTGAGCAAGGGAAATCCTCAAAACTTGTCAATGACAATTGCCATGACAGCTGCAGATTGCCTTCAGTCATACGCCGCTTCAGGAGACGTAGGAGTCCTGCTAAACGCTCACAAATCCCTCCTCTCAATTCAAAACCGAAATGGAGAAAATCTATTGTGTGCTGCAGTCTTGAACAGAGATGCAAAGACCTTTGACAAGATTATGAAAGTGGCTGCTAGCTTGAAATGTCACAACATATTTTCAGCTCAGAACTCAGACTTAGAGACTCCACTGCATGTGGCAGCTCGACTAGGTGAAGTTGAAATGGTGCAAAAGCTCGTGGCGGCTCCAGGTACTTCTTTGAGTGCAGTAGACTGTGACGGTAACACCGCGTTACACATCGCCGCGGGTCTTCCCTCCAGTAACTGCCTTTCCGCCATTTTGTCACATCCCGTTAATGGAATAAGTCCCTCTGCCAGACATCTCGTCAATTCGTACAACTACAATGGTGAAACTCCTCTGCATATCGCCGTAACTGCTGGTTGTTATGACAGCGTCGTTCTTCTAAACGAGGCTGGTTCATTTGTGCACATTTGTGAACGAAAACAAGGGGCCAATCCATTGCATTTGGCTGTCATCCTTGGTCACCACAAAATCGCACAATATCTAATAGAAAAGACTAACGTCACCGTGGATGCCGGACTTCTGAACCACAACACAGCCCTTCATATCGCAGCTCAAGCGAGAGATAAAGAAATGTGCGCCATGTTGATGGATGCAATGGCGAATCCTCGCGCCAAAAACTCTCTAAGAAAACCGAGCCCCCAAGCGGAGGAAGTTGAAACTAATGACGATGAGTCATCATCGAGCGATGAGGCAGAAGGAGATGACGATTTCTACACCCCAATTGATTACGCCGGGGACGACGATGAGATCCTGTCTATTTTGACTGGGGAAAAGTCAGCCGCTTCCAAAAAAAAA
>Proasellus_aragonensis_ ENA|HAEO01048493|HAEO01048493.1 TSA: Proasellus aragonensis, contig comp50547_c0_seq2
CGGCCGCGGGGGAGTTAAAGGGTAGACTTGTGCCAGTGTGCATCATTTTATTTAGAGCTACTTGCAAATTTAATTTTGAAAAATACGTAGCTGGGCGTGATAAGAGCTAATTAAAGAATAATAATTAGTTGTGATAGTTATATAAATATAAATTATTTTCTTAATTTATATCAGTCCTGTTATTACAACATGGTCATTGAAAGTTACTCAAAAATTTCCTCCCCGTCGTTTGACAAGATGAGCTCCTACTACGAATGTTCTATTGGAGGATCCATAACACCAACCGTGGTGTCAAATTTCAATCTTCCAAACAGCAATCTCAACAAAAATGGACCTTATTTACAAATTTTGGAACAGCCTCAAACGAAGTTTAGATTTCGCTACAAAAGTGAAATGGTTGGCACCCACGGGCAGCTGAAGGCAGAATCATCTGATAAGAACAGAACTGTTTATCCTACTGTTAAGCTATGCAACTGGAAAGGAGGACCTGCCTTAATAAGACTGATGCTCTACACAGCTGAAGACAACGCAAATGAGCGCAAAAAACATGTTCATGAACTCAATGGGAAAAACTGTAATAAGGAAGGTTTTACGGGTGGATGTGAAGTAATTGTCGAAGATAAAAATAATTACACAGCTCAGTTTCCAAATTTAGGAATTATTCACATCGCAAAAAGAGATGTACAGAATATTATTTATATTAGGAAGAAAGACGATCTCATCAATCTGGCGCGAATGAATAATCCAGGACTAAGAAATGAAAGCATTCAGCACAATGTCTCTCCTACTGAGCTTCAGCAGCTAAAAGAAGCAGCCGATGAGGAAGCTAAAGCGATGGATCTGAATAAAGTTGTTCTCAGATTCCAGGCCTACTTCTTTGATTCCAAAGATCAGTGTTACAGACCCATTACCGAATACGTTGATTCCGAAGTTATTTTTAACCTCAAAAATGCTTCAACCGGGGAACTAAAAATCGTTCGTATATCGTCCGCATGCGCCCCTTGCAGCGGAGGGTGCGAAATATGGATGTTGGTTGAAAAAGTAAAGAAAAGCAATGTAAGAATAAAATTCTATGAACTCAATCAAGATAACGTGGAAGTGTGGAAGGGATATGGAGAGTTCAAAGAGAGCGATGTTCATCATCAGTACGCTATAGTCTTTAGGACTCCCCCATATCGCTACACCAAAATAAGGGAACCTGTTCACTTAAAAGTAATTCTGGAACGTACTACCGATCATGACACTAGCGAACCAATGGATTTCACTTTTACTCCCGAAAAATTGAAAAGGTCTAATGCCTTTCTCGAAACACACATGGATTCTGAGATTCATCCTCAAAAGAGAATCCGTCCTAGTCTCATGGAACCGATGGACCTAAAAACAAATAACAATCTTTTTCTTGGATCAAGAGAAATCAAACAACCGTACTCCCCAGAGACGCCCTATCAATCCCCCTCACATATGGTGCCGGTGCCATCTCCAGTAACGTCTGCCGATTCACCAATATCTCAAGGATTTTACTCACCTGTTCACCAAGGCTCAATTCAAAATCCAGCCATTACCATTTCAAATATTGAAGACGAGCAACACTTTTTCATTACGAAACAAGAGGAAAAGATCAGTGTTGCTTTGGACAATAGTTATCCGGAACATCAGCAAGTTTCAAACCCCGACTATATGAGCTCTCCTAGGTATTACTATGGAGGAGACGGAACCCCTTCTAGCGAATACATTCCTAACATCGAAAGTGGAAACTATTCTAACAATTTCCAAAATGGAAATTATGCAAATATTCCTAACTCACCATACCATCAAGTCCCATCGCCAACGTATCACCAACAAAGCTCTCCCTATAGCAACGGAAACGTTCCTTCACCTGGTAACCCTATTGGTGCCATTTTTGTTGATCAGAATCAATGCCAAGATGACAGTTATCTTTCTCAAATACAACAGTTCGATGCAATTCAGAAGCAAGTTATTAGCAGCAAATATTTTGTACCGAATCAATTTGACTTCTCTGATCTCGTGAATAGTCCTAATGATCTCACTGTCAATGAAAATTTGGACCTTCTTGACATTATTACCAACGAAAAATTCTTTGCCGCTGCACCTAAAGAATTTGGTGATATTCAAGCTGACTCTGCTCGACCCAAGTCCAAAAAAGATAAAGTGGCAAGTGAAACATCGAAGCTCTCTTCAACCAGTGACGTTGATACGTTAACTGAAAAGCTATCAACAGTTTCGGTGAAGGATGAAAATAATGAAACTGAGAGCAAACTTACAAATGATGTAACGGGGAAAAAAGATGTGGCAATGACCATCGCCATGACAGCCGCTGATTGCCTTCAATCGTATGCGTCTACAGGAGATGTTGAAGTCTTGCTTGCAGCTCAAAAATATCTTCTCTCAGTACAAAATAGCAATGGAGAAAATTCATTGAATACTGCAATCTTAAACAAGGATAAGAAAGCCTTTGACAAAATCTTAACAGTGTCAGTTGATCTGAAATGTCAAAATATATTTGCAGCTCAAAATTTAGATGGAGAGACTCCATTACACGTTGCTACTCGCCTAAATGAGGTTGAAATGGTACTAAAGCTAGTTACGGTACCTGGATGTCCTTTGACCACAGTTGATTGTGATGGTAACACAGCTCTTCACTTAGCAGCTGCTCTTTCTTCTAGCAACTGTCTCTCTGCCATTCTCGCTCATCCCGTTAACGGAACCACATCATCTTCAAAACAGATGGTTAATTTGTATAACTACAATGGTCAAACTCCATTGCACATTGCCGTATCTGCTAGTTGTTACGAGAGTGTGAGTCTACTCATCCAATCTGGTGCCTTTGTTCATTTATGCGATCGAAAACAAGGTGCAAATCCTCTACATTTGGCTGTAATTTTTGGAATGCACAAAATAGCAAAATATCTAATTGAAAATACTAACGTAACCGTGGATGCTGGTCTACTAAACCACAATACAGCCCTTCATATCGCTGCGCAAGCAAAAGACAAAGAAATGTGTGTTCTTCTGGTGGCTGCAATGGCAAATCCTTACACTAAAAACTCAATAAGAAAATCACGAAAAAGCGAAAAAGACAATGTCGAAACAAATGATGATGAATCTTCAAGCGATGAAGCGGACGATGTTGATTTTTACACTCCAATTGACTATGCTGATGGCGATGAAGAGATTTTGTCGATTTTGACAGGTAAACAACCTGCTGTTAAAGAAGAGAAAATACCAACTACTTAGAAGTAGAAGAATAGTTTCGTAATTCGGATTTTATGTACAGGACAAGACGTTCCTTCGCGATTGCATATGACTGTACGTCGCTATGGTTCTACAGTACTCTATTCAGTATAGCAGCTATCGCTAAAACGCGGTTTTCTAAAAATGGTTTCTTATGTATTAAGACTGTTATACGTGTACAACATTGCATATTTTTTTTACACAGAAAATGAGCTGAAGACAAAGGTGCACAATCATCGTATATTTTATATTTTATAATT
>Proasellus_assaforensis ENA|HAEP01035184|HAEP01035184.1 TSA: Proasellus assaforensis, contig comp40198_c0_seq2
TCAGTGTTGTCATTTCCATTACTCAGGTGTTTGCTTAATAGAGTGCAATTCTAGGCAAATGCAGTGTGTTTGTGTACTTTAGAATATATAGCTACAAATTATTAGTTACTCAAAAATTTCCTCTCCGTCATTTGGCAAGATGAGCTCCTACTACGAATGTTCTATTGGAGGATCCATAACACCAACCGTTGTGTCAAATTTCAATCTTCCAAACAGCAATCTCAACAAAAATGGACCATATTTACAAATTTTGGAGCAACCTCAAACGAAGTTTAGATTTCGTTACAAAAGTGAAATGGTTGGTACCCACGGGCAGCTGAAGGCAGAATCATCCGATAAGAACAGAACTGTTTATCCTACTGTTAAGCTATGTAACTGGAAAGGAGGACCTGCCTTAATAAGATTGATGCTCTACACAGCTGAAGACAACGCAAATGAGCGCAAAAAACACGTTCACGAACTTAATGGGAAAAACTGTAATAAGGAAGGTTTTACAGGTGGATGTGAAGTAATTGTGGAAGATAAAAATAATTACACAGCTCAGTTTCCAAATTTAGGAATTATTCACATCGCAAAGAGAGATGTTCAGAATATTATTTATATTAGGAAAAAAGACGATCTCATCAATCTAGCTCGAATGAATAATCCAGGATTAAGAAACGAGAGCATTCAGCACAATGTCTCTCCTACTGAGCTTCAGCAGTTAAAGGAAGCAGCAGACGAGGAAGCCAAAGCGATGGATCTGAATAAAGTCGTCCTTAGATTCCAGGCCTACTTCTTTGATTCCAAGGAACAGTGTTACAAACCCATTACGGAATACGTTGATTCCGAAGTTATTTTTAACCTCAAAAATGCTTCAACCGGGGAACTTAAAATCGTTCGTATATCGTCCGCATGCGCCCCTTGCAGTGGAGGGAGCGAAATATGGATGTTGGTTGAAAAAGTAAAGAAAAGCAATGTAAGAATAAAATTCTATGAACTAAATCAAGATAATGTGGAAGTGTGGAAGGGATATGGAGAGTTCAAAGAAAGCGATGTTCATCATCAATACGCTATTGTCTTTAGGACTCCCCCATATCGCTATACCAACATAAGAGAACCCGTTCACTTAAAAGTAATTTTGGAAAGAACTACTGATCATGACACAAGCGAACCGATGGATTTCACTTTTACTCCCGAAAAGTTGAAGAGGTCTAATGCCTTTCTCGAAACGCACATGGACTCTGAGATTCATCCTCAAAAGAGAATCCGTCCTAGTCTCATGGAACCGATGGACCTTAAAACAAATAACAATCTTTTTCTTGGATCAAGAGAAATCAAGCAACCGTACTCCCCAGAGACGCCCTATCAATCCCCCTCACATATGGTGCCGGTGCCATCTCCAGTAACGTCTGCCGATTCACCAATTTCTCAAGGATTTTACTCTCCTGTTCACCATGGCTCCATTCAAAATCCAACCATTGCCGTCTCAAATATTGAAGACGAGCAACACTTTTTCATCACGAAACAAGAGGAAAAGATCAGTGTCGCTTTGGACAATAGTTATCCGGAACATCAGCAAGCTTCAAACCCCGAATTCATGAGCTCTCCAAGGTATTACTATGGAGGAGACGGAACCCCTTCTAGCGAATACATACCTAACATCGAAAGTGGTAACTATTCAAACAATTTCCAAAATGGAAATTATGCCAATATTCCTAACTCTCCATACCATCAAGTCCCATCGCCAGCATATCATCAACAAAGCTCTCCTTATAGCAATGGAAACGTTCCTTCACCTGGTAACTATGTTGGTGCCACTTTTGTGGATCAGAATCAATGCCAAGATGACTCTTATCTTTCCCAAATACAACAGTTCGATGCAATTCAGAAGCAAGTTATTAGCAGCAAATCTTTTACACCGAACCAATTTGACTTCTCTGATCTCGTGAACAGTCCTAATGATCTTAATATCAATGAAAATTTGGACCTTCTTGACATTATCACCAACGAAAAATTCTTTGCCGCTGCACCGAAGGAATTTGGTGATATTCAAGCTGACTCTGCTCGACCCAGGTCCAAAAAAGGTAAAGTGGCAACTGAAACATCGAAGCTCCCTTCAACCGGTGACGTTGATAAGTTAACTGAAAAGCTATCAACAGTTTCGGTGAAGGACGAAAAGAAAGAAACCGTGAGCAAACATATAAATGATGTAACGGGGAAAAAAGATGTGGCAATGACCATCGCAATGACAGCAGCGGATTGCCTTCAATCATATGCGTCTTCAGGAGATGTCGAAGTCTTACTTGCAGCTCAAAAATATCTTCTCTCAGTACAAAATAGCAACGGAGAAAATTCATTGAATACAGCAATCTTAAACAGGGATAAAAAAGCCTTTGACAAAATCATAAAAGTGTCAGTTGATCTGAAATGTCAAAATATATTTGCAGCTCAAAATTTAGATGGAGAGACTCCATTACACGTTGCTACTCGCCTCAATGAGGTTGAAATGGTACAAAAGCTAATTACGGTACCAGGATGCCCTTTGACCACAGTTGACTGTGATGGTAACTCAGCTCTTCATTTAGCTGCTGCTCTTTCTTCTAGCAACTGCCTCTCTGCCATTCTCGCTCATCCCGTCAACGGAACCACATCTTCTTCAAAACAGATGGTTAATTTATATAACTACAATGGACAAACTCCGTTGCACATCGCCGTATCTGCAGGTTGTTTCGAGAGTGTGAGTCTACTCATCCAATCTGGTGCCTATGTTCATTTATGCGATCGCAAACAAGGTGCAAATCCTCTACATTTGGCAGTAATATTTGGAATGTACAAAATAGCAAAATATCTAATTGAAAATACTAACGTAACCGTGGATGCTGGTCTACTAAATCACAATACAGCCCTTCATATCGCTGCTCAAGCAAAAGACAAAGAAATGTGTGTTATTTTGATGGCTGCAATGGCAAACCCTTACGCTAAAAACTCAATTAAAAAATCACGAAAAAGTGAAAAAGACAAAGTCCAAACAAATGATGATGATTCATCCTCAAGTGATGAAGCGGACGATGATGATTTTTACACTCCAGTTGACTATGCTGACGGCGATGAAGAGATTTTGTCGATTTTGACATGCAAACAACCTGCTGTTAAAGAAGAGAAAATACCAACTACTTAGTGGCAGAAGAATAGTACATCGGATTTTATGTACAGAACAAGACGTTCCTTCGCGATTGCTTACGACTGTACGTCGCTATGGTTGTACAGTCCTCTCTATTCAGTCCCCTAAAACGCGATTTTCTAAAAATGGTTTCTTATGTGTACAATATTGCAAATTATTTTTGTGCAGAGAATGAGCTGAAGACAAAGGTGTACATTCATAGTATAGAACCCATGTATTTTAATTATATTTTTTATAACATTTAATAGCATACATAGTTCATGAAAGAAATATATGTCTTTAATTTATTTTATTACTATTATTATTTGGGGGCGGGGGGTTGGTTCCATATTGCATGTTTCGAGAGATGACTTTTGTTAACTAGAGTTATTTATTGATCTGTATATTATATAATAAATGTAAAAAAACATTCAATATGAAAAGGTATATTTTTTATTATTGAGTCCAATTTCGTTGGCATAGTGAAATGTTTTTTTTTATGAGTTAAGGAATTTAAGCTAAATCTAATTTAATGTTTTAATGTACAGTAAACGAAGTATTGTACTGCGTGCAGCTATTTTGTACCTTTGAAAAATTGTTTGTTACTGTTATTTAATGGGGATAAAAGTGTCTCGAATTTTCTAATTTTATGAATTACTATTAATAAATTGTTATTTTAAGATTGTTTTTAAAATTTTATTTTAGAAAAATAATTTCTTTAATTATGCTTCAAAGGAAATATAGCTTATACTGAACTT
>Proasellus_arthrodilus_ ENA|HAEQ01039387|HAEQ01039387.1 TSA: Proasellus arthrodilus, contig comp59598_c0_seq1
GTGGTATCAACGCAGAGTCTTTAAACACACTGCAGAGATGGAACAGATTCAGTGTTGTCATTTCCATTACTCAGGTGTTTGCTTAATAGAGTGCAATCCTAGGCAAATGCAGTGTGTTTGTGTAATTTAGAATATATACAAATTATTAGTTACTCAAAAATTTCCTCCCCGTCATTTGGCAAGATGAGCTCCTACTACGAATGTTCTATTGGAGGATCCATAACACCAACCGTTGTGTCAAATTTCAATCTTCCAAACAGAAATCTCAACAAAAATGGACCATATTTACAAATTTTGGAGCAGCCTCAAACGAAGTTTAGATTTCGTTACAAAAGTGAAATGGTTGGTACCCACGGGCAGCTGAAGGCAGAATCATCTGATAAGAACAGAACTGTTTATCCTACTGTTAAGCTATGTAACTGGAAAGGGGGACCTGCCTTAATAAGATTGATGCTCTACACAGCTGAAGACAACGCAAATGAGCGCAAAAAACACGTTCACGAACTAAATGGGAAAAACTGTAATAAGGAAGGTTTTACGGGTGGATGTGAAGTAATTGTGGAAGATAAAAATAATTACACAGCTCAGTTTCCAAATTTAGGAATTATTCACATCGCAAAGAGAGATGTTCAGAATATTATTTACATTAGGAAAAAAGACGATCTCATCAATCTGGCGCGAATAAATAATCCAGGACTAAGAAATGAGAGCATTCAGCACAATGTCTCTCCTACTGAGCTTCAGCAGCTAAAAGAAGTATCCGACGAGGAAGCCAAAGCGATGGATCTGAATAAAGTCGTCCTCAGATTCCAGGCCTATTTCTTTGATTCCAAGGAACAGTGTTACAGACCCATTACCGAATACGTTGATTCCGAAGTTATTTTTAACCTCAAAAATGCTTCAACCGGGGAACTTAAAATCGTTCGTATATCGTCCGCATGCGCCCCTTGCAGCGGAGGGAGCGAAATATGGATGTTGGTTGAAAAAGTAAAGAAAAGCAATGTAAGAATAAAATTCTATGAACTTAATCAAGATAATGTGGAAGTGTGGAAGGGATATGGCGAGTTCAAAGAGAGCGATGTTCATCATCAATACGCTATTGTCTTTAGGACTCCCCCATATCGCTACATCAACATAAGGGAACCTGTCCACTTAAAAGTAATTCTGGAAAGAACTACTGATCATGACACAAGCGATCCAATGGATTTCACTTTTACTCCCGAAAAATTGAAGAGGTCTAATGCCTTTCTCGAAACGCACATGGACTCTGAGATTCATCCTCAAAAGAGAATCCGTCCTAGTCTCATGGAACCGATGGACCTTAAAACAAATAACAATCTTTTTCTTGGATCAAGAGAAATCAAACAACCGTACTCCCCAGAGACGCCCTATCAATCCCCCTCACATATGGTGCCGGTGCCATCTCCAGTAACGTCTGATATTCAAGCTGATTGTGCTCGACCTAGGTCCAAAAAAGATAAAGTGGCAACTGAAACATCGAAGCTCTCTTCAACCGGTGACGTTGATAAGTTAACTGAAAAGCTATCAACGGTTTCGGTGAAGGATGAAAAGAAAGACACCGTGAGCAAACTTACAAATGATGTAACGGGGAAAAAAGATGTGGCAATGACCATCGCAATGACAGCAGCAGATTGTCTTCAATCATATGCGTCTACAGGAGATGTCGAAGTCTTACTTGCAGCTCAAAAATATCTTCTCTCAGTACAAAATAGCAACGGAGAAAATTCATTGAATACAGCAATCTTAAACAGGGATAAAAAAGCCTTTGACAAAATCATGAAAGTGTCAGTTGATCTGAAATGTCAAAATATATTTGCAGCTCAAAATTTAGATGGAGAGACTCCATTACACGTTGCTACTCGCCTTAATGAGGTCGAAATGGTACAAAAGCTAATTACGGTACCAGGATGCCCTTTGACCTCAGTTGACTGTGATGGTAACTCAGCACTTCACTTAGCAGCTGCTCTTTCTTCTAGCAACTGCCTCTCTGCCATTCTCACTCATCCCGTCAACGGAACCACATCTTCTTCAAAGCAGATCGTTAATTTGTATAACTACAATGGACAAACTTCGTTGCACATCGCTGTATCTGCTGGTTGTTACGAGAGTGTGAGTCTACTCATCCAATCTGGTGCCTTTGTTCATTTATGCGATCGAAAACAAGGTGCAAATCCTCTACATTTGGCTGTAATATTTGGAATGTACAAAATAGCAAAATATCTAATTGAAAATACTAACGTAACCGTGGATGCTGGTCTATTAAATCACAATACAGCTCTTCATATCGCTGCTCAAGCAAAAGACAAAGAAATGTGTGCTCTTTTGATGGCTGCAATGGCAAATCCTTACGCTAAAAACTCAATAAAAAAATCACGAAAAAGTGAAAAAGACAAAGTCGAAACAAATGACGATGAATCCTCAAGTGATGAAGCGGACGATGATGATTTTTATACTCCAGTTGACTATGCTGACGGCGATGAAGAGATTTTGTCGATTTTGACAGGCAAACAACCTGCTGTTAAAGAAGAGAAAATACCAACTACTTAGTGGTAGAAAAAAAGTTCTTCGGATTTTATGTGCAGAACGAGACGTTCCTTCGCGATTGATATGACTGTACGTCGCTATGGTTGTACAGCAACTATCGCTAAAACGCGATTATCTAAAAATGGTTTCTTATGTGTACAATATTGCAAATTATTTTTGTACAGAGAATGAGCTGAAAACAAAGGTGTACAATCATAGTATATAACTCATATATTTTAA
>Proasellus_cantabricus_ ENA|HAER01030409|HAER01030409.1 TSA: Proasellus cantabricus, contig c28051_g1_i2
CAGAGATGGAACAGATTCAGTGTTGTCATTTCCATTACTCAGGTGTTTGCTTAATATAGTGTCGTTCTAGGCAAATACAGTGTGTTTGTGTACTTTAGAATATATACAAATTGTTAGTTACTCAAAAACTTCCTCCCCGTCCTTTGAGAAGATGAGCTCCTACTACGAATGTTCTATTGGAGGATCCATTACACCAACCGTTGTGTCAAATTTCAATCTTCCAAACAGCAATCTCAACAAAAATGGACCATATTTACAAATTCAGGAACAGCCTCAAACGAAATTTAGATTTCGCTACAAAAGTGAAATGGTTGGTACCCACGGGCAGCTGAAGGCAGAATCATCTGATAAGAACAGAACTGTTTATCCAACTGTTAAGCTATGCAACTGGAAAGGAGGACCTGCTTTAATAAGATTGATGCTCTACACAGCTGAAGACAACGCAAATGAACGCAAAAAACATGTTCATGAACTCAATGGGAAAAACTGTAATAAAGAAGGTTTTACGGGTGGATGTGAAGTAATTGTCGAAGATAAAAATAATTACACAGCTCAGTTTCCAAATTTAGGAATTATTCACATCGCAAAGAGAGATGTACAGAATATAATTTATATTAGGAAAAAAGACGATCTCATCAATCTGGCGCGCATTAATAATCCTGGACTAAGAAATGAGAGCATTCAGCACAATGTGTCTCCTACTGAGCTTCAGCAGCTAAAAGAAGCAGCCGATGAGGAAGCCAAAGCGATGGATCTGAATAAAGTAGTCCTCAGATTCCAGGCCTACTTCTTTGATTCCAAAGAACAGTGTTACAGACCCATTACCGAATACGTTGATTCCGAAGTTATTTTTAACCTCAAAAATGCTTCAACCGGAGAACTTAAAATCGTTCGGATATCGTCCGCATGCGCCCCTTGCAGCGGAGGGAGCGAAATATGGATGTTGGTTGAAAAAGTAAAGAAAAGCAATGTAAGAATAAAATTCTATGAACTCAATCAAGATAATGTGGAAGTGTGGAAGGGATATGGAGAGTTCAAAGAGAGCGATGTTCATCATCAGTACGCTATTGTCTTTAGGACTCCCCCATATCGCTACACCAAAAATAAGGGAACCCGTTCACTTAAAGGTAATTCTGGAACGAACTACTGACCATGACACAAGCGAACCAATGGATTTCACCTTTACGCCCGAAAGTAAGTAACTCAAAAAAATAATTATCTCAATGATAAGCTTAGGTCTACAACCATTCATGACTTGAACAGAGTTGTGTATGAAATTGTAAGTGTTAAAAACGTAAAATATATTTAATTTCCATTTTATTGTATTAACAGAATTGAAGAGGTCTAATGCCTTTCTCGAAACACACATGGACTCCTCTGAGATTCATCCTCAAAAGAAAATCCGTCCTTGTCTCATGGAACCGATGGACCTAAAAACAAGTAAGTGGTTTTTATTTTTATTAATTCTGAATCATTCAAATTTTCATACTTAAACGAATATGAATATATATAGCTATTATAATTGCAACGATCAACGATGTAAAATGTGTTTCCTATACTTTATATCCTTGTTTAAAGTATAATTTTCGTCACAGATAAGAATCTTTTTCTTGGATCAAGAGAAATCAAACAACCGTACTCCCCAGAGACGCCCTATCAATCCCCCTCACATATGGTGCCGGTGCCATCTCCAGTAATGTCGGTCGATTCACCAATATCTCAAGGATTTTACTCACCAGTTCACCATGGCTCCATTCAAAATCCAGCAATTACAGTTTCAAATATTGAAGACGAGCAAAATTTTTTCCTCACGAAACAAGAGGAAAAGATCGGCGTTGCTTTGGACAATAGTTATCCAGAGCATCAGCAAGTTTCAAACCCCGAATATATGAGCTCTCCTAGGTATTATTACGGAGGAGACGGAACCCCTTCTAGCGAATATATTCCAAACATCGAAAGTGGCAACTATTCAAGCAATTTCCAAAATGGAAATTATACCAATATTCCTAACTCTCCATACCATCAAGTCCCATCGCCAGCGTATCACCAACAAAGCTCGCCCTATAGCAACGGAAACGTTCCTTCACCTGGTAACTATGTTGGTGCCATTTTTGTTGATCAGAAACAATGCCAAGATGACACTTATCTTTCCCAAATACAACAGTTCGATGCAATTCAGAAACAAGTTATTAGCAGCAAATCTTTTGCACCGAACCAATTTGACTTCTCTGATCTTGTGAACAGTCCTAATGATCTCAATATCAATGAAAATTTGGACCTTCTTGACATTATTACCAACGAAAAATTCTTTGCCGCTGCACCTAAAGAATTTGGTGATATTCAAGCTGATTGTGCTCGACCCAAGTCCAAAAAAGATAAAGTGGCAGCTAAAACATCGAAGCTATCTTCAACCAGTGCCGTTGATACGTTAACTGAAAAGCTATCAACAGTTTCGGTGAAGGATGAAAAGAATGAAACTGAGAGCAAATTGACAAACGATGTAACGTGGAAAAAAGATGTGGCAATGACCATCGCCATGACAGCAGCTGATTGCCTTCAATCATATGCGTCTACAGGAAATGTTGAAGTCTTACTTGCAGCTCAAAAATATCTTCTCTCATTACAAAATAGCAATGGAGAAAATTCATTGAATACAGCAATCTTAAACAGGGATAAAAAATCCTTTGACAAAATCATAAAAGTGTCAGTTGATCTGAAATGTCAAAATATATTTGCAGCTCAAAATTTAGATGGAGAGACTCCATTACACGTTGCTACTCGCCTTAATGAGGTTGAAATGGTACAAAAGCTAGTTACAGTACCTGGATGCCCTTTGACCACAGTTGACTGTGATGGTAACACAGCTCTTCACTTAGCAGCTGCTCTTTCTTCTAGCGACTGTCTCTCTGCCATTCTCGCTCATCCCGTGAACGGAACCACATCTTCTTCAAAACAGCTGGTTAATTTGTACAACTACGATGGACAAACTCCATTGCACATTGCCGTATCTGCTGGTTGTTACGAAAGTGTGAGTCTACTCATCCAATCTGGTGCCTTTGTACATTTATGCGATCGAAAACAAGGTGCAAATCCTCTACATTTGGCTGTAATTTTTGGAATGTACAAAATAGCAAAATATCTAATTGAAAATACTAACGTAACCGTGGATGCTGGTCTACTAAACCACAATACAGCCCTTCATATCGCTGCGCAAGCAAGAGACAAAGAAATGTGTATTCTTCTGCTGGTTGCAATGGCAAATCCTTACGCTAAAAACTCAATAAGAAAATCACGAAAAAGCGAAAAAGACAAAGTTGAAACAAATGATGATGAATCCTCAAGCGATGAAGCGGACGATGTTGATTTTTACACTCCAATAGACTATGCTGACGGCGATGAAGAGATTTTGTCGATTTTGACAGGCAAACAACCAGCTGTTAAAGAAGAGAAAATACCAACTACTTAGTGATAGAAGATAGTTTCGCAATTTTTGATTTTATGTAGTACAGAACAAAAGACGTTCCTTCGCGATTGCATATGGTACGTCGCTGTGGATCTACAGTCCTCTATTTAGTAGAGCAGCTATCGCTAAAACGCCGTTTGCTAAAATATTTTTCTCATGTATAAGTACAGTTATACGTGTACAACATTTGCATATTTTTCTTAGTACAGAAAATGAGCTGAAGCCAAAGGTGCACAATCATTGTATAGAACCCACGTATTTTAATTATATTTTATTTAGCAATTAATGACATCCATGAAAGAAATATTAGTATTTAATTTATTTAATTACTGTTATTATTTGGGGGTGGGGGTTGGTTCCATACTGCATGTTGTTCCGAGAGGTTACTTTTGTGAACTAGAGTTATTTATTGATCTTTATATTGTATAATAAACATAAAAAAGTATAAAAAAATTAAAGATTATATATTTTTTATTATTGATGCCAATTTCGTAGGCAGAGTGAAATATTTTTTTACG
>Proasellus_cavaticus ENA|HAES01067402|HAES01067402.1 TSA: Proasellus cavaticus, contig comp62128_c0_seq8
AGACTTTTAACATTCGGCAGAGATGGAACAGATTCAGTGTAGTCAGATCCGTTATACAAGTATTTGCTCCATGGCGTGTCGTTTTAGGCAAAAGCAGTGAATTTAAGTGATAAAGGAATATATTATAAATTGTTATAGTTACTCAAAAATTTCCTCCCTTTCACGTGAAAAGATGAGCTCCTATTACGAGTGTACTATTGGAGGATCCATTACACCAACAGTCGTGTCAAATTTCAATCTTCCTAACAGCAATCTTAACAAAAATGGACCATATTTACAAATTTTGGAACAACCTCAGACGAAATTTAGATTTCGCTACAAGAGTGAAATGGTTGGTACTCATGGACAACTGAAGGCAGAGTCTTCTGATAAAAACCGAACCGTTTATCCAACTGTTAAGTTATGCAACTGGAAAGGAGGACCGGCCTTAATTAGACTGATGTTGTACACAGCTGAAGACAACGCAAATGAACGCAAAAAGCACGTTCACGAACTCAATGGGAAAAACTGTAATAAGGAAGGCTTTACAGGTGGATGTGAAGTCATAGTTGAGGACAAAAATAATTACACAGCTCAGTTTCCAAATTTGGGAATCATTCATATCGCAAAGAGAGACGTACAGAATATTATCTATATCAGGAAAAAAGATGACCTTATCAATATCGCACGCATGAATAATCCAGGATTGCGAAACGAGAGCATCCAGCACAACGTCTCTCCTACCGAGCTTCAACAGCTAAAAGAGGCATCCGATGAAGAGGCCAAAGCGATGGATCTAAATAAAGTAGTTCTCCGATTTCAGGCCTACTACTTTGACCCCAAGGAACAGTGCTACAGACCTATTACGGAATATGTAGATTCCGAAGTTATTTTTAATCTCAAAAATGCTTCTACAGGAGAACTTAAAATCGTTCGTATATCATCGGCCTGCGCCCCTTGCAGCGGAGGTAGTGAAATTTGGATGTTGGTTGAAAAAGTGAAGAAAAGCAACGTAAGAATAAAATTCTATGAACTTAATCAAGATAATGTAGAAGTGTGGAAGGGATATGGAGAGTTTAAAGAAAGCGATGTTCATCACCAGTACGCCATTGTATTTAGGACTCCTCCATATCGTTACACAAACATAAGAGAACCTGTTCACCTGAAGGTAATTTTGGAACGAACCACAGATCATGATACAAGCGAACCCTTGGATTTCACATATACCCCTGAAAAATTGAAGAGGTCGAATGCCTTTCTCGAAACACACATGGACTCAGAGATTCAACCTCAAAAAAGAATTCGTCCCAGTCTTATGGAACCGATGGATTTAAAAAAAAACAACAATCTTTTTCTTGGATCAAGAGAAATCAAGCAACCCTACTCCCCAGAGGCGCCCTATCAATCCCCCTCACATATGGTGCCGGTGCCATCTCCAGTAGAGTCTGCCGATTCACCTATTTCAAAAGGATTTTACTCACCTGTCCACCACGGATCCATTCAAAATCCGGCCATTACCATCTCCAATATTGAAGAGGAACAGTACTTTTTCCTCACGAAACAAGAGGAAAAGGTCGGTGTTGCTTTGGACAATAATTATCCGGAGCATAAACAAGTTGGAAATCCCGAATACATGAGTTCTCCAAGGTATTACTATGGAGGAGACGGAACTCCCTCAAGTGAATACATCCCGAATAATGAAAGTGGAAGCTATTCAAACAGTTTCCAAAATGGAAATTATACCAATATTCCTAACTCACCATACCATCAAGTCCCATCACCAACGTATAACCAACAAAGCTCTCCATATAGCAACGGAAACGTTCCTTCACCTGGTAATCCTATTGGGGCCATTTTTATGGATCAATCTCTATGCCAAGATGACACGTATCTTGCTCAAATACAGCAGTTTGATGCAATTCAGAAGGAAGTTATTAACAGCAAATCTTTTACACCGAACCAGTTTGACTTCTCAGATCTCGTGAACAGTCCTAATGTTCTCAATATAAATGAAAATATGGATCTTCTTGATATTATTACCAACGAAAAATTCTTTGCTGCGGCGCCTAAAGAATTTGGCGATATTCAAGCTGACAGTGCTCGACCAAAGTCCAAAGGTAAAATTGCAGCTGAAATATCAAAGCCATCTACAAACAGTGATGTTGAAACGTTAGCGGAAAAGCTATCATCAGTTTCTGTGAAAGATGAAAAAATTGTAGCTAAAAGCAAAGCTGCAAATGATGTGACAGGAAAGAAAGATGTGGCGATGAACATTTCCATGACTGCAGCTGATTGTCTACAGTCATACGCATCTACAGGAGATGTTGAAGTCTTACTCACAGCACAAAAATATCTTCTCTCGGTCCAAAATAGCAATGGAGAAAATTCCTTGAATACAGCAATCTTAAACAGGGATAGAAACACTTTCGATAAGATCATGAAGGTGTCAGTTGAAATGAAATGTCAAAATATCTTTGCCGCTCAAAACGTAGATGGAGAGACTCCATTACACGTTGCTACTCGCTTTGACGAGGTTGAAATGGTACAAAAGCTCGTTTCAGTACCGGGATGCCCTTTGACAGCGGTTGACTGTGATGGTAACACAGTTCTTCACTTGGCAGCTGCACTTTCTTCTAGCAATTGTCTCTCTGCTATTCTTGCTCATCCCGTGAACGGCACCACACCTTCAAAACATCTCTTCAATTTGTATAACTACGATGGACAAACTCCACTGCACATTGCTGTATATGCTGGTTGTTACGAAAGCGTGTGTCTTCTCATACAGTCTGGATCCTTTGTTCATCTGTGCGATCAGAAGCAAGGCGCAAATCCTCTACATTTGGCAGTAATTAACGGCATGCACAAAATATCAAAATATCTAATCGAAAATACAAACGTAACCGTGGATGCTGGTCTACTAAACCGCAATACAGCTCTCCATATCGCTGCTCAAGCCAGAGACAAAGAAATGTGTGTCCTTCTAATGACTGCAATGGCAAATCCATATGCAAAAAATTCAATTAGAAAATCAAGAAAGCAAAGTGATAAAGTCAAAGTCGAAGCTAACGATGATGAATCATCAAGCGATGAAGCGGACGATGATGATGACTTTTACACTCCAGTTGACTACGCTGACGACGATGACGAGATTTTATCGATTTTGACAGGCAAACAACCTACATCTGAAGATGAGACAATACGGGCTAGTTAGTGATCAGCATATTTTTGGAAGCCTGATTATATAACAATAAGTTCCTTCGCGATTGCTTTTGTCGGCCTTCAAAAGGTCATAAACCTTGACAATATTCAGCTTAGAAGCTATCACAGAAGTTCAGTCCGCCAATTAATTAATTATGGTTCCTTATTTAAAACCTATTTATACAAGAGCTACATGCAAATACTGTAGTACAAAAATTTGCTGCAAAGATGAGTGCACGGTTAATTGTACTGAATAAAAGGAAGAAATTGCTTTCTAGACATTACCTTCAAATGTATATTAACCTACCATGGTTGACCTTTTTGATGATTTTTTGGGAAGAGCTGGTGGTTCTAATGTGTTTGTAGAGAGTTTTTTTTATGAGCCAGAGTTCTAACTTTGCCTTCAATGCTATTTGAGTAGTTATTTAATAGTAGTTATTTATTGATTTTTTTATTGTATATTATATA
>Proasellus_coxalis_ ENA|HAET01046937|HAET01046937.1 TSA: Proasellus coxalis, contig comp42055_c0_seq9
ATAAAAAATAGAGATATGTGAGCCTTAATCCAACTTAATTCAATTGCTCCTGGGGCAGAGATGGAACAGATTCAGTATAGTCATATCCAGTATTCGGGTGTTTGCTCAATGATATGTTGTTTTAAGCAAAGGCAGTGAATTTGCTGTGTACTTTAAGGAAAGGTTAAAATTGTTCGGTACTCAAAAACGCCCTCTCCTTCATTCGACGAGATGAGCTCCTACTACGAGTGTTCTATTGGAAGATCCATGACACCAACCGTAGTGTCGAACTTCAATCTTCCAAACAGTAATCTAAACAAAAATGGATCTTATTTACAAATTTTGGAACAGCCTCAAACAAAATTTAGATTTCGTTATAAAAGTGAAATGGTCGGAACTCATGGCCAGCTGAAGGCGGAATCGTCCGATAAGAACAGAACTGTATATCCAACTGTAAAGTTATGCAACTGGAAAGGAGGACCAGCCTTAATAAGATTGATGCTCTACACAGCTGAAGACAATGCAAATGATCGCAAAAAGCACGTCCACGAACTCAATGGCAAAAACTGTAATAAGGAAGGCTTTACAGGTGGCTGTGAAGTAATAGTTGAAGAAAAGTCTAATTTCACAGCTCAGTTTCCTAACTTAGGTATTATTCACATCGCAAAGAGAGACGTACAAAATATTATTTATATCAGGAAAAAAGATGACATTTTCAATAAAGCAAGATTAAATAATCCGGGATTGAGAAATGAGAGTATTCAGCACAATGTCTCTCCTACCGAGCTTCAACAGCTAAAAGAAGCATCTGATGAGGAAGCCAAGGCAATGGATCTGAATAAAGTTGTCCTTAGATTTCAGGCCTACTTCTTTGATTCCAATGAACAGTGCTACAAGCCCATTACCGATTACGTCGACTCCGATGTAATTTTTAACCTCAAAAATGCTTCTACAGGAGAACTTAAAATCGTTCGGATATCATCTGCATGCGCCCCTTGCAGCGGAGGGAGTGAAATTTGGATGTTGGTAGAAAAAGTGAAGAAAAGCAATGTAAGAATAAAATTTTATGAACTAAATCAAGATAATGTAGAAGTATGGAAGGGCTATGGAGAGTTCAAAGAGAGTGATGTCCATCATCAATATGCCATTGTTTTTAGGACACCTCCATATCGCTACACCAACATAAGGGAACCTGTCCACTTAAAAGTAATCCTGGAACGAACTACTGATCATGATACAAGCGATCCTTTAGATTTCACATTTACTCCAGAAAAAATGAAAAGATCGAATGCATTCCTCGAAACACACATGGACTCTGAGATTAATCCCCAAAAAAGGATTCGTCCCAGCCTCATGGAACCAATGGATCTCAAAACAAATAACAACCTTTTTCTTGGATCAAGAGAAATCAAGCAACCCTACTCCCCAGAGGCGCCCTATCAATCCCCCTCATATTTGGTGCCGGTGCCCTCTCCAATAGCGTCTGCTGATTCACCTGTGTCACAAGGCTTTTACTCACCTGTTCATCATGGGTCAGCTCAAAACCCAGCAATTACCATCTCAAATATGGAAGATAAACAATTTTTCCTCACAAAACAAGAGAGCAATTATTCGGATCAACAACAACCTGGAAACCCCGAATATACGAATTCTAATTGGTACTACACATGGAGTAGACGGTAGTCCCTCAAGTGAGTCCATTCCGAACACTGAAAGCGGAAACTTTTCAAGCAATTTCCCGAATGGAAACTACGCCACTCTTCCAAACTCTCCGTATCATCAAGTTCCTTCACCAACGTATCATCCTCAAGGCTCTCCCTATAGCAACGGAAACGTTCCTTCCCCTGGTAACTCAATTGGTTCCATTTATGCGGATCAAAACACATGCCAAGATGACACTCTTGCTCAAATACAGCAGTTCGATGCTATTCAGAAACAAGTTATTAGTAGCAAATCATTTACACCGGATCAATTCGACTTCTCTGATCTGGTGGACAGTCCAAATGATCTTTATGTCAACGAAAGTTTGGACCTTCTTGATATTATTACTAACCAACAACAAGTCTTTGTCGCTGATCCAAATAAATTTGGTGATATTCAAGCTGATTGTGCTCGACCGAAACCCAAAGTTGCAGCTGATACATCAAAGCTTTCTTCAAGCAATGACGTTGATACGCTAACTGAAAAGCTATCAACAGTTTCAATGAAAGAGGAAAAAAGTGGCCCTGAGAGCGAGCCGACAAAAGACGCTACCGGGAAGAAAGAAGTGGCAATGACTATCGCCATGACGGCAGCTCAGAAATATCTTCTTTCAGTACAAAACAGCTATGGAGAAAATACCTTGAATACAGCAATATTAAACCGAGATAAGAATGCCTTTGATAAGCTCATCAAAATGTCAATCGATTTGAAGTGTGAAAATATTTTTGCAGCTCAAAATTTAGATGGCGAGACTCCATTGCACGTTGCTACTCGCCTTGGTGAGGTTGAAATGGTACAAAAGCTAGTTTCAGTGCCAGGATGCCCTTTGACTGCGGTCGACTGTGACGGTAACACAGCTATTCACTTAGCGGCTGCTCATTCTTCCAGCAAGTGTCTTTCTACCATTCTTGCTTCTCTGTCCACC
>Proasellus_coiffaiti_ ENA|HAEU01055345|HAEU01055345.1 TSA: Proasellus coiffaiti, contig comp61133_c0_seq2
TATCAACGCAGAGTACGGGAGGGAGAGACGGAACAGATTCAGTGTAGTCAAATCCATTATACAAGTGTTGGCTTCTTGATGTGTTGTTGTTATTAGCAAAGTGAATAAATTTGGGTGATTTACAGTAAGAATATATTAAAACTGTTATAGTTACTCCAAAATTTCCTCCCCTTCACTCGATAAGATGAGCTCCTACTACGAATGTTCTATTGGGGGATCCATAACACCGACAGTTGTGTCCAATTTCAATCTTCCTAACAGCAATCTCAACAAAAATGGGCCATATTTACAAATTTTGGAACAGCCTCAGACGAAATTTAGATTTCGCTATAAAAGTGAAATGGTTGGTACTCATGGACAGCTGAAGGCAGAGTCATCCGATAAGAACAGAACGGTTTACCCAACAGTTAAGCTATGCAATTGGAAAGGAGGACCGGCATTAATTAGGCTGATGTTGTACACAGCTGAAGACAACGCAAATGAGCGCAAAAAACACGTTCATGAACTCAATGGGAAAAACTGTAATAAGGAAGGTTTTACAGGTGGATGCGAAGTTATAGTTGAGGACAAAAATCATTACACAGCTCAGTTTCCAAATTTAGGAATTATTCACATCGCAAAGAGAGACGTACAGAATATTATTTACATAAGGAAAAAAGATGATCTTATAAATCTCGCGCGCATGAATAATCCTGGATTGAGAAATGAGAGCATTCAACACAACGTCTCTCCTACAGAACTTCAACAGCTAAAAGAAGCAGCCGATGAGGAAGCGAAGGCTATGGACCTAAATAAAGTTGTTCTCAGATTCCAGGCTTACTTCTTTGATTCTAAAGAACAGTGTTACAGACCAATTACCGAATATGTTGATTCCGAAGTTATTTTTAACCTCAAAAATGCTTCTACAGGAGAACTTAAAATCGTTCGCATATCATCCGCATGTGCCCCTTGCAGCGGAGGAAGTGAAATTTGGATGTTAGTGGAAAAAGTGAAGAAAAGCAACGTAAGAATAAAATTCTATGAACTAAATCAAGACAATGTAGAAGTGTGGAAGGGATATGGAGAGTTTAAAGAAAGCGATGTTCATCACCAATATGCCATTGTCTTTAGAACACCTCCGTATCGCTACACGAACATAAGAGAACCCGTCCACCTTAAAGTAATTCTGGAACGAACCACTGACCATGATACAAGTGAACCATTGGATTTCACTTTTACTCCTGAAAAATTGAAGAGGTCGAATGCCTTTCTCGAAACACACATGGACTCTGAGATTCATCCTCAAAAAAGAATTCGTCCTAGTCATATGGAACCGATGGACCTAAAAACAAATAACAATCTTTTTCTTGGATCAAGAGAAATCAAGCAACCCTACTCCCCAGAGACGCCCTATCAATCCCCCTCACATATGGTGCCGGTGCCATCTCCAGTAGCTTCTGCCGATTCACCTATCTCACAAGGCTTTTACTCACCTGTCCATCACGGGTCCATTCAAAATCCTTCCATTACCATCTCCAATATTGAGGAGGAGCAACACTATTTCCTCACGAAACAAGAGGAAAAGACTTTGGACAATAATTATTCGGAGCATCAACATGCTGGAAATCAAGAATTCATGAGTTCACCAAGGTACTACTATGGAGGAGACGGAACCCCCTCAAGTGAATATATTCCGAACATCGAAAGCGGCAACTATTCAAACAATTTCCAGAACGGAAATTATGCCAATATTCCTAATTCTCCGTACCATCAAGTCCCATCACCAGCGTATAACCAACAAGGCTCCCCCTATAGCAACGGAAACGTTCCTTCACCTGGTAATCCTGTTGGGGCCATTTTTATGGATCAAAATCAAGGCCAAGAGGACAGTTATCTTTCTCAAATTCAGCAGTTTGACGCAATTCAAAAACAAGTTATCAGCAGCAAAACTTTTACGCCGAACCAATTTGACTTCTCTGATCTCGTGAACAGTCCAAATGATCTCAATATAAATGAAAATTTGGACCTTCTTGATATCATTACCAACGAGAAATTCTTTGCCGCTGCCCCTAAAGAATTTGGTGATATTCAAGCTGACTGCGCTCGACCAAAGTCCAAAGATAAAGTTGTAGCTACGTCGAAATCCTCTCCAAATAGTGATGTTGAAACGTTAGCTGAAAAGCTATCATCAGTTTCGGTGAAAGATCAAAAAATTGTATCAGAGAGCAATCCTGGAAATGATGTAACGGAAAAGAAAGATGTGGCAATGACCATAGCCATGACTGCAGCTGATTGCCTTCAGTCATACGCATCAACTGGAGATGTTGAAGTCTTACTTGTAGCACAAAAGTATCTGCTCTCTGTACAAAATTGCAATGGGGAAAATTCTTTGAATACAGCAATCTTAAACAGGGATAAAAAAGCCTTCGATAAGATCATGAAAGTGTCCGTTGATTTGAAATGTCAAAATATCTTTGCCGCTCAAAATGTGGAGGGAGAGACTCCATTGCACGTTGCTACTCGCCTTGGTGAGGTTGAAATGGTACAAAAGTTAGTTACAGTACCGGGATGCCCTTTGACCAAGGTAGACTGCGATGGTAACACAGCACTTCACTTGGCGGCCGGACTTTCTTCTAGCAGTTGTCTCTCTGCAATTCTTGCTAATCCAGTGAACGGAACCACGTCTTCTTCAAAACACATGGTCAATTTATATAACTACGATGGACAAACACCACTGCACCTCGCCGTATCTGCTGGCTGTTATGAGAGTGTGCGTCTTCTCATTCAGGCTGGTTCATTTGTGCATCTGTGCGATCGAAAACAAGGCGCAAATCCTTTACACTTAGCAGTAATTTTCGGAATGCACAAAGTAGCAAAATATCTAATTGAAAATACAAACGTAACCGTGGATGCTGGACTACTAAACCACAATACAGCCCTCCATATCGCTGCGCAGGCCAGAGACAAAGAAATGTGTATCCTTCTAATGACTGCAATGGCAAATCCTTACGCTAAAAACTCAATAAGAAAATCGAGGAAACAAAGTGAAAAAGACAAAGTAGAATCTAACAACGATGAATCCTCAAGCGATGAAGCGGACGATGATGGTGATTTTTACACTCCAATTGACTACGCTGGCGACGATGAAGAGATTTTATCGATTTTGACCGGCAAACAGGCTACAGCCCAAAAAGAAAAATTGCCAGCAACTTAGTACAGAACAAGACGTTCCTCCGTGATGGTTGGCCTTCAACAGGCTTCTTAATTAAGCCTTTAACAATATTCAGCTTCGAATACTTCAAATGTGTAAACATACAAAGATGTGCTGAAAACAAACATGCGCAAGTAATTGTACAGAACCAAAGGAAGAAATTGCTTTCTATGCCAATTCAACCAGTTAACCTTTGGAAGAGATTTCCTTTATTGTCCAGAGCTCAAATTTTCACTGCTATTTAAGATTCATTATGGGCTAAATAGTAGTTATTAATTTGATTTTATATTGTATATTATATAATA
>Proasellus_escolai_ ENA|HAEV01053827|HAEV01053827.1 TSA: Proasellus escolai, contig comp98832_c0_seq1
AGTAATTGTGGAAGATAAAAATAATTACACAGCTCCGTTTCCAAATTTAGGAATTATTCACATCGCAAAGAGAGATGTTCAGAATATTATTTATATTAGGAAAAAAGACGATCTCATCAATCTGGCGCGCATGAATAACCCAGGACTAAGAAATGAGAGCATTCAGCACAATGTTTCTCCTACTGAGCTTCAGCAGCTGAAAGAAGCAGCCGATGAGGAAGCCAAAGCGATGGATCTGAATAAAGTCGTACTCAGATTCCAGGCCTACTTCTTTGATTCCAAAGAACAGTGTTACAGACCCATTACCGAATACGTTGATTCCGAAGTTATTTTTAACCTCAAAAATGCTTCAACTGGAGAACTTAAAATAGTTCGCATATCATCCGCATGCGCTCCTTGTAGTGGGGGGAGCGAAATATGGATGTTGGTTGAAAAAGTAAAGAAAAGCAATGTTAGAATAAAGTTCTATGAACTTAATCAAGATAATGTAGAAGTATGGAAGGGATATGGAGAGTTCAAAGAGAGCGATGTTCATCATCAGTACGCTATAGTCTTTAGGACTCCCCCATATCGCTACACCAACATAAGGGAACCCGTTCACTTAAAAGTAATTCTGGAACGAACTACTGATCATGACACAAGTGAACCAATGGATTTCACTTTTACTCCCGAAAAATTGAAGAGATCCAATGCCTTCCTCGAAACGCACATGGATTCTGAGATTCATCCTCAAAAGAGAATTCGTCCTAGTCTCATGGAGCCGATGGACCTGAAAACAAATAACAATCTTTTTCTTGGATCAAGAGAAATCAAACAACCCTACTCCCCAGAGACGCCCTATCAATCCCCCTCACATATGGTGCCGGTGCCATCTCCAGTAACGTCTGCCGATTCACCAATTTCTCAAGGATTTTACTCACCTGTTCACCATGGCTCCATTCAAAATCCAGCCATTACTGTCTCAAATATTGAAGACGAGCAACACTTTTATATCACGAAACAAGAGGAAAAGATCAATGTTGCTTTGGACAATAGTTATCCGGAGCATCAGCAAGCTTCAAACCCCGACTCTGCGTTGATACC
>Proasellus_ebrensis ENA|HAEW01022693|HAEW01022693.1 TSA: Proasellus ebrensis, contig c22895_g1_i1
CAGAGATGGAACAGATTCAGTGTTGTCGTTTCCATTACTCAGGTGTTTGCTTAATATAGTGTCGTTCTTGGCAAATACAGTGTGTTTGTGTACTTTAGAATATATACAAATTGTTAGTTACTCAAAAATTTCCTCCCCGTCCTTTGAGAAGATGAGCTCCTACTACGAATGTTCTATTGGAGGTTCCATTACACCAACCGTTGTGTCAAATTTCAATCTTCCAAACAGCAATCTCAACAAAAATGGACCATATTTACAAATTCAGGAACAGCCTCAAACGAAATTTAGATTTCGCTACAAAAGTGAAATGGTTGGTACCCACGGGCAGCTGAAGGCAGAATCATCTGATAAGAACAGAACTGTTTATCCAACTGTTAAGCTATGCAACTGGAAAGGAGGCCCTGCTTTAATAAGACTGATGCTCAACACAGCTGAAGACAACGCAAATGAACGCAAAAAACATGTTCATGAACTCAATGGGAAAAACTGTAATAAAGAAGGTTTTACGGGTGGATGTGAAGTAATTGTCGAAGATAAAAATAATTACACAGCTCAGTTTCCAAATTTAGGAATTATTCACATCGCAAAGAGAGATGTACAGAATATTATTTATATTAGGAAAAAAGACGATCTCATCAACCGGGCGCGCATGAATAATCCTGGACTAAGAAATGAGAGCATTCAGCACAATGTGTCTCCTACTGAGCTTCAGCAGCTAAAAGAAGCAGCCGATGAGGAAGCCAAAGCGATGGATCTGAATAAAGTAGTCCTCAGATTCCAGGCCTACTTCTATGATTCCAAAGAACAGTGTTACAGACCCATTACCGAATACGTTGATTCCGAAGTTATTTTTAACCTCAAAAATGCTTCAACCGGAGAACTTAAAATCGTTCGGATATCGTCCGCATGCGCCCCTTGCAGCGGAGGGAGCGAAATATGGATGTTGGTTGAAAAAGTAAAGAAAAGCAATGTAAGAATAAAATTCTATGAACTCAATCAAGATAATGTGGAAGTGTGGAAAGGATACGGAGAATTCAAAGAGAGCGATGTTCATCATCAGTACGCTATTGTCTTTAGGACTCCCCCATATCGCTACACCAACATAAGGGAACCCGTTCACTTAAAGGTAATTCTGGAACGAACTACTGACCATGACACAAGCGAACCAATGGATTTCACTTTTACGCCCGAAAAATTGAAGAGGTCTAATGCCTTTCTCGAAACACACATGGACTCTGAGATTCATCCTCAAAAGAGAATCCGTCCTAGTCTCATGGAACCGATGGACCTAAAAACAAATAACAATCTTTTTCTTGGATCAAGAGAAATCAAACAACCGTACTCCCCAGAGACGCCCTACCAATCCCCCTCACATATGGTGCCGGTGCCATCTCCAGTAACGTCGGTCGATTCACCAATATCTCAAGGATTTTACTCACCAGTTCACCATGGCTCCATTCAAAATCCAGCAATTACCGTTTCAAATATTGAAGACGAGCAAAACTTTTTCCTCACGAAACAAGAGGAAAAGATCGGTGTTGCTTTGGACAATAGTTATCCAGAGCATCAGAAAGTTTCAAATCCCGAATATATGAGCTCTCCTAGGTATTACTACGGAGGAGACGGAACCCTTTCTAGCGAATATATTCCAAACATCGAAAGTGGCAACTATTCAAACAATTTCCAAAATGGAAATTATACCAATATTCCAAACTCTCCATACCATCAAGTCCCATCGCCAGCGTATCACCAACAAAGCTCGCCCTATAGCAACGGAAACGTTCCTTCACCTGGTAATCATGCTGGTGCCATTTTTGTTGATCAGAACCAATGCCAAGATGACTCTTATCTTTCCCAAATACAACAGTTCGATGCAATTCAGAAGCAAGTTATTAGCAGCAAATCTTTTGCACCGAACCAATTTGACTTCTCTGATCTCGTGAACAGTCCTAATGATCTCAATATCAATGAAAATTTGGACCTTCTTGACATTATTACCAACGAAAAATTCTTTGCCGCTGCACCTAAAGAATTCGGTGACATTCAAGCTGACTGTGCTCGACCCAAGTCCAAAAAAGATAAAGTGGCAGCTAAAACACCAAAGCTCTCTTCAACCAGTGCCGTTGATACGTTAACTGAAAAGCTATCAACAGTTTCGGTGAAGGATGAAAAGAATGAAACTGAGAGCAAATTGACAAACGATGTAACGGGGAAAAAAGATGTGGCAATGACCATCGCCATGACAGCAGCTGATTGCCTTCAATCATATGCGTCTACAGGAGATGTTGAAGTCTTACTTGCAGCTCAAAAATATCTACTCTCAGTACAAAATAGCAATGGAGAAAATTCATTGAATACAGCAATCTTACACAGGGATAAAAAAGCCTTTGACAAAATCATAAAAGTGTCAGTTGATCTGAAATGTCAAAATATATTTGTAGCTCAAAATTTAGATGGAGAGACTCCATTACACGTTGCTACTCGCCTTAATGAGGTTGAAATGGTACAAAAGCTAGTTACAGTACCTGGATGCCCTTTGACCACAGTTGACTGTGATGGTAACACAGCTCTTCACTTAGCATCTGCTCTTTCTTCTAGCGACTGTCTCTCTGCCATTCTCGCTCATCCCGTGAACGGAACCACATCTTCTTCAAAACAGCTGGTTAATTTGTACAACTACGATGGACAAACTCCATTGCACATCGCCGTATCTGCTGATTGTTACGAAAGTGTGAGTCTACTCATCCAATCTGGTGCCTTTGTACATTTATGCGATCGAAAACAAGGTGCAAATCCTCTACATTTGGCTGTCATTTTTGGGATGCACAAAATAGCAAAATATCTAATTGAAAATACTAACGTAACCGTGGATGCTGGTCTACTAAACCACAATACAGCCCTTCATATCGCTGCGCAAGCAAGAGACAAAGAAATGTGTATTCTTCTGGTGGTTGCACTGGCAAATCCTTACGCTAAAAACTCAATAAGAAAATCACGAAAAAGCGAAAAAGACAAAGTTGAAACAAATGATGATGAATCCTCAAGCGATGAAGCGGACGATGTTGATTTTTACACTCCAATAGACTATGCTGACGGCGATGAAGAGATTTTGTCGATTTTGACAGGCAAACAACCTGCTGTTAAAGAAGAGAAAATACCAACTACTTAGTGATAGTAAATTGGATTTTATGTACAGAACAAAAGACGTACCTTCGCGATTGCATATGGTACGTCGCTGTGGTTCTACAGTCCTCTATTCAGTATAGCAGCTATCGCTAAAACGCCGTTTGCTAAAATATTTTTCTCATGATGAAGTACAGTTATACGTGTACAACATTTGCATATTTTTCTTAGTACAGAAAATGAGCTGAAGACAAAGGTGCACAATCATTGTATAGAACCCACGTATTTTAATTATATTTTTTTTAGCAATTAATGACATCCATGAAAGAAATATTAGTATTTAATTTATTTAATTACTGTTATTATTTGGGGTTGGGGGTTGGTTCCATACTGCATGTTGTTCCGAGAGGTTACTTTTGTGAACTAGAGTTATTTATTGATCTTTATATTGTATAATAAACATAAAAAATATAAAAAAATTAAAGATTATATATTTTTTATTATTGATTTTAATTTTGTAGGCAGAGTGAAATATTTTTTTACGA
>Proasellus_grafi ENA|HAEX01030325|HAEX01030325.1 TSA: Proasellus grafi, contig c27040_g1_i3
CAGAGATGGAACAGATTCAGTGTTGTCATTTCCATTACTCAGGTGTTTGCTTAACAGTGTCGTTCTAGGCAAATGCAGTGTGTTTGTGTACTGTAGAATATATACAAATTGTTAGTTACTCAAAAATTTCCTCCCCGTCATTTGACAAGATGAGCTCCTACTACGAATGTTCTATTGGAGATTCCATTACACCAACCGTCGTGTCAAATTTCAATCTTCCAAACCGCAATCTCAACAAAAATGGACCATATTTACAAATTTTGGAACAGCCACAAACGAAGTTCAGATTTCGCTACAAAAGTGAAATGGTTGGCACCCACGGACAGTTAAAGGCAGAATCATCAGACAAGAACAGAACTGTTTATCCGACTGTTAAGCTATGCAATTGGAAAGGAGGACCTGCCTTAATAAGACTAATGCTCTATACAGCTGAAGACAACGCAAATGAGCGTAAAAAACATGTTCATGAACTCAATGGAAAAAATTGTAATAAGGAAGGTTTTACGGGTGGATGTGAAGTAATTGTCGAAGATAAAAATAACTACACAGCTCAGTTTCCAAATTTAGGAATTATTCACATTGCAAAGAGAGATGTACAGAATATTATTTATATTAGAAAAAAAGACGATCTCATCAATCTGGCGCGCATGAATAATCCAGGACTAAGAAATGAGAGCATCCAGCACAATGTCTCTCCTACTGAGCTTCAGCAGCTAAAAGAAGTCGCCGATGAGGAAGCCAAAGCGATGGATCTGAATAAAGTTGTCCTCAGATTCCAGGCCTACTTCTTTGATTCCAAAGAACAATGTTACAGACCCATTACCGAATACGTTGATTCCGAAGTTATTTTTAACCTCAAAAATGCTTCAACCGGGGAACTAAAAATCGTTCGGATATCGTCCGCATGCGCCCCTTGCAGCGGAGGGAGCGAAATATGGATGTTGGTTGAAAAAGTAAAGAAAAGCAATGTAAGAATAAAATTCTATGAACTCAATCAAGATAATATAGAAGTATGGAAGGGATATGGAGAGTTCAAAGAGAGCGATGTTCATCATCAGTACGCTATTGTCTTTAGGACTCCCCCATATCGCTACACCAACATAAGGGAACCCGTTCACTTAAAAGTAATTCTGGAACGAACTACTGATCATGACACAAGCGAACCAATGGATTTCACATTTACTCCCGAAA
>Proasellus_granadensis ENA|HAEY01088455|HAEY01088455.1 TSA: Proasellus granadensis, contig comp181402_c0_seq1
TACTGGTGGATGTGAAGTAATTGTCGAAGATAAAAATAATTACACAGCTCAATTTCCAAATTTAGGAATTATTCACATCGCAAAGAGAGATGTTCAGAATATTATTTATATTAGGAAAAAAGACGATCTCATCAATCTTGCGCGCATGAATAATCCAGGACTAAGAAATGAGAGCATTCAGCACAATGTCTCTCCTACTGAGCTTCAGCAGTTGAAAGAAGCAGCCGATGAGGAAGCCAAAGCGATGGATCTGAATAAAGTAGTCCTCAGATTCCAGGCCTACTTCTTTGATTCCAAAGAACAGTGTTACAGACCCATTACCGAATACGTTGATTCCGAAGTTATTTTTAACCTTAAAAATGCTTCAACCGGAGAACTTAAAATAGTTCGCATATCTTCCGCATGCGCTCCTTGTAGTGGAGGGAGTGAAATATGGATGTTGGTTGAAAAAGTAAAGAAAAGCAATGTTCATCACAAGTTCCAATTTCAACTATCCACCATCGTCCAAGAACTGCTTTTTCTAAAATTAAAGATTTATGCAATCTGGAACCTAAAGTTTATCCACCAGAAATTGAAGCATTGTTACTTTCTGGAAGTAGTCCACATGAGCTCGAGCAAATCGGCGAATTTGCAACTAAGTCGCTGGAATTAAACAAAAATGGAAAACTTCATTTGTCTTCATCAAGTGTTGATCTCTTAACTTCCAAGCTACCAGAAATTTCCAGTTCTAAATCGGAATTGAGAAAATTGTCGGCGAGGAAAGTCACAGTCAATCATTGTTATAACAATGATGAAACAAAATTGAACGGCAATGATGAGGACAACACTTTTAATGATTACTTGGATGTAATTTCTGACAAAGTATTTTTAATACGAAATGAGTCTAGGAATGTAAATGTAAATAACAAAAATAAAGCTTTTGAATCCTGCATGATGTTTTCCAATTCTCCTTGCAACACTTCTCAGTTTAGCGATCGATCAGATAATAATGGTGTTTTAACAAATTTTTTAAAATCTTCTGATAATACTAATAAATTTATTAATATTTCGAATGATCATGATACAGGTTGCCTTCCAAAAGTTGTTAGTTCCAACCTATCAATTATGACGTCAGAAATTGATTCGACAAATTATATGAATAAAAACTATTCTGTTGACTCATTTTCAGATAACCAAAGTATATCTGAGTTGTCAGTGGATGATAATGACGCATTAGTAAACGAAACTTGTATGCAAAGACTTCTGAACAACAATTGTAAATTGGTGGAAGCTAAATATCTGAATGACGTTGTTATTGCAGCTACACCTTGTGAAGTAATTAATGTGAATGCTATTGCTGGTTTTTTATCACACAGCAGGGAAAATTTGCTGGAAAGTGGATTTGGGGGAGATGAGGACATGTCCGATGAATCCGACAGCGAAAGTATCA
>Proasellus_hercegovinensis ENA|HAEZ01052557|HAEZ01052557.1 TSA: Proasellus hercegovinensis, contig comp88005_c0_seq1
GTAAGTGGGAAAGAGCGTAACTAACGTATATGTAACGAAATTGTAGTGAAGTGTTGCAATATTTTTAATAAACTGGTTTTGGAGAATGCAATCCACAGTGGACACTGATTTCAATGCGTTGTCTTTTTATGACTGGAGATGTAGTCAAATAATGCTCTGATATTATTTAACATTAAAGCCCAATAGTTGTGTTTTCACTATGTTATTTTTATATCATTTCTTGCTGTAATTATGTATATGCTTCAGGCCCGGTCTCATAATAGTATCTTTCTGTTTTTACTTTTTACTCAATCACATCATTATGGTAAGCAAAATTCACGCAATCCTAACCTTTCTTCTTTACCTCCAAAGTAAACATTGGTGATATAATGGATAGAAATTAATTTATTCCAAATAAAATCCTGGTTGGAAGCGTCAAGCGGGGAACCCCCGTATGTCTTGTAATGGGAATTTACCTGCGCAGCACCGCAGCCAATCGAAGAAAACGAACATTCAGTTTAAGGGGAGACTACTGTCAGTGTGCATCAATTTCTATTGAACTTTAAATTTCCCATTTACCTTGGAAGTATAGTTAATTAATGAATACTAATTACGAAGTTGGGATTCTCATATGATATTTTCTTTTAAACCACACCAGGCGCATTTTTTCTCATAATGGTCATTGAAAGTTACTCTAAAATTTCCTCCCCTTCACTTGACGAGATGAGCTCCTACTACGAATGTTCTATTGGAAGATCCATAACACCAACCGTAGTGTCAAATTTCAATCTTCCAAACAGCAATCTAAACAAAAATGGATCATACTTACAAATTTTGGAACAGCCACAAACGAAATTTAGATTTCGTTACAAAAGTGAAATGGTTGGCACTCACGGGCAGCTGAAGGCGGAATCGTCCGATAAGAACAGAACTGTTTATCCAACTGTAAAGCTATGCAACTGGAAAGGAGGACCAGCCTTAATAAGATTGATGCTCTACACAGCTGAAGACAACGCTAACGATCGCAAAAAGCACGTTCACGAACTCAATGGGAAAAACTGTAATAAGGAAGGCTTTACAGGTGGATGTGAAGTAATAGTTGAAGAAAAGACTAATTACACGGCTCAGTTTCCGAACTTAGGTATTATTCACATCGCAAAGAGAGACGTACAGAATATTATTTATATCAGGAAAAAGGACGACCTTATCAATATCGCAAGAATGAATAATCCGGGATTAAGAAATGAGAGCATTCAACACAATGTCTCTCCTACCGAGCTTCAACAGCTAAAAGAAGCAGCTGATGAGGAAGCCAAAGCGATGGATCTGAATAAAGTTGTTCTCAGATTCCAGGCCTACTTCTATGATTCCAAAGAGCAGTGTTATAGACCCATTACCGATTACGTAGATTCCGAAGTTATTTTTAATCTCAAAAATGCTTCAACGGGAGAACTTAAAATCGTTCGAATATCATCCGCCTGCGCCCCTTGCAGTGGAGGAAGTGAAATTTGGATGTTGGTTGAAAAAGTGAAGAAAAGCAATGTAAGAATAAAATTTTACGAACTAAATCAAGATAATGTAGAAGTGTGGAAGGGATATGGAGAGTTCAAAGAGAGCGATGTCCATCATCAGTATGCCATTGTTTTTAGGACCCCTCCATATCGCTACACCAACATAAGAGAGCCTGTTCACTTAAAAGTAATTCTGGAACGGACTACTGATCATGATACAAGCGAACCCTTAGATTTCACATTTACCCCAGAAAAATTGAAGAGATCGAATGCCTTCCTCGAAACACACATGGACTCTGAGATTAATCCTCAAAAAAGAATCCGTCCCAGTCTCATGGAACCAATGGACCTAAAAACAAATAACAATCTTTTTCTTGGATCAAGAGAAATCAAGCAACCCTACTCCCCAGAGACGCCCTATCAATCCCCCTCACATATGGTGCCGGTGCCATCTCCAGTAGCGTCTGCTGATTCACCTATATCACAAGGTTTTTACTCACCTGTTCATCATGGGTCCATTCAAAACCCGGCAATTACTGTCTCAAAAATTGAAGATAAACAACAATTTGCTTTGGACAGTAATTATTCGGAGCAACAACAAGCTGGAAACCCCGAATATGCGAACTCTCCTTGGTACTACTACGGAGTAGACGGAACTCCCTCTAGCGAATACATTCCGAACTTTGAAAGTGGAAACTTTTCAAACAATTTCCAAAATGGAAACCACACCAATATTCCAAACTCTCCATACCATCAAGTCCCATCGCCGTCGTATCACCAGCAAAGCTCACCCTATAGCAACGGAAACGTTCCTTCACCTGGTAGCCAAGTTGGCGCCATTTTTACGGATCAAAACCAATGCCAAGATGACACATATCTTGCTCAAATACAGCAGTTTGATGCCATTCAGAAGCAAGTTAATATCAGCAATACTTTTACGCCGAACCAATTTGACTTCTCTGATCTCGTGAACAGTCCAAATGATCTCAATATCAACGAAAATTTGGACCTTCTTGATATTATTACCAACGAAAAGTTCTTTGCCGCTGCGCCAAAAGAATTTGGTGATATTCAAGCTGACTGTGCTCGACCAAAACCCAAAGATAAAGTTGCAGCTAATAGAGCAAAGCTCTCTTCAAAGAGTGACGTTGATACGTTAACTGAAAAACTATCAACAGTTTCGGTGAAAGATGATAAAAGTGAAACTGAGAAGAAACCGACAAAAGAAGTTACCGGAAAGAAAGATGTGGCAATGACTATCGCTATGACTGCAGCTCAGAAATATCTTCTCTCAGTACAAAATAGCAACGGAGAAAATTCCTTGAATACAGCAATCTTAAACAGGGATAAAAATGCCTTCGATAAGATCATCAAATTGTCAGTGGATTTGAAATGTCAAAATATCTTTGCATCTCAAAACTTAGAAGGCGAGACTCCATTGCACGTTGCTACTCGCATTGGTGAGGTTGAAATGGTACAAAAGCTAGTTTCAGTCCCGGGATGCCCTTTGACCGCGGTCGACTGTGATGGCAACACAGCTATTCACTTAGCGGCTGCTCATTCTTCTAGCAATTGTCTTTCTGCAATTCTTGCTCATCCTGCGAATGGAACCACAGTTCCTTCGAAGCGTTTGATCAATTTATATAACTACAATGGACAAACGTCACTGCTCATGGCCGTATCTGCTGGTTGTTACGAAAGTGTGCGTCTTCTCATTCAGTCTGGATCATTTGTACATCTATGCGATCGAAAACAAGGCGCAAATCCATTACATTTAGCAGTCATTTTGGGAATGCACAAAATAGTAAAATATCTAATTGATAATACTAACGTAACCGTGGATGCTGGATTACTAAACCACAATACAGCCCTTCATATCGCTGCGCAAGCCAGAGACAAAGAAATGTGCACCATCCTGATGGCTGCAATGGCAAATCCTCACGCTAAAAACTCCGTAAGAAAAGGAAGGAAACTAAGTGAAAAAGGCAAGTTTGAAACAAATGACGATGAATCCTCAAGCGATGAATCGGACGACACTGGTGATTTTTACACTCCAATTGATTACGCTGGCAACGATGAAGAGATTTTATCGATTTTGACTGGCAAACAATCAAGAGCTCAAGAAGAGAAAATACCAACTAGTTAGAGATTCACGTACTTTCTAATTCGGATTTCATTTACAGAACAAGACATTCCTAAACAACAATATACGTCACTAATTATTTTTGCCCGCCTCTGCAGGCCTTTAAACTTAACAAAAACAGTTCAAAGCTATCAGTAATATACGTTTTTAAAAATGGTTTCTTGTATGAAACCTATTTGTACATGTACTTCATTACAAATATTGTAATTTGTACCAAAAAAAGCTGATAACAAAAGTGCGCAATTAATTGTACAGAGCCAAACGGATGAAAAACGTTAACGCAACCTTAAGAGCGATAATTTTACAAATTAGGTTTTTGGTGTGCTAGTTCTACTAGTGCCCTTATCGAGACATTTCTTTTGAGAGCAAGATATCAAACTTTCAGTACTAGTTGAGGTTCTTAGTTGACAAAGAGGTAGAGTTATTTATTAACTATTTTATTTGTATGTTATATAATAAATATAAAAAAATATAAAAAAACAAAGATTATTTATTTTTTGATCAAAATATTATTTTTTAAGACTATGAAATTTAAGACTAAAACTAGTTTGATGGTGTATTGTACAGTAAAATCAATACTGTAATGCAAGCAGCTATATTGTACATTTAAAAAATTTATTTTCTTCTTGTTTTGTAATAGGCATAAAAGTGTCTCGGATTCTCTAATAATAAACGTTATTTTAAGATT
>Proasellus_ibericus_ ENA|HAFA01064130|HAFA01064130.1 TSA: Proasellus ibericus, contig comp72772_c1_seq13
TTTTAAATTTATATCAATTCTGTTATTACAACATGGTCATTGAAAGTTACTCAAAAATTTCCTCGCCGTCATTTGGCAATATGAGCTCCTACTACGAATGTTCTATTGGAGGATCCATAACACCAACCGTTGTGTCAAATTTCAATCTTCCAAACAGCAATCTCAACAAAAATGGACCATATTTACAAATTTTGGAGCAGCCTCAAACGAAGTTTAGGTTTCGTTATAAAAGTGAAATGGTTGGTACCCACGGGCAGCTTAAGGCAGAATCATCTGATAAGAACAGAACTGTTTATCCTACTGTTAAGCTATGTAACTGGAAAGGAGGACCTGCCTTGATAAGATTGATGCTCTACACAGCTGAAGACAACGCAAATGATCGCAAAAAACACGTTCATGAACTAAATGGGAAAAACTGTAATAAGGAAGGTTTTACGGGTGGATGTGAAGTAATTGTGGAAGATAAAAATAGTTACACAGCTCAGTTTCCAAATTTAGGAATTATTCACATCGCAAAAAGAGATGTACATAATATTATTTATATTAGGAAAAAAGATGATCTCATCAGTCTGGCGCGCATTAATAATCCAGGACTAAGAAATGAGAGCATTCAGCACAATGTCTCTCCTACTGAGCTTCAGCAGCTGAAAGAAGCAGCCGATGAGGAAGCCAAAGCGATGGATCTGAATAAAGTTGTCCTCAGATTCCAGGCCTACTTCTTTGATTCCAAGGAACAGTGTTACAGACCCATTACCGAATACGTTGATTCCGATGTTATTTTTAACCTCAAAAATGCTTCAACCGGGGAACTTAAAATCGTTCGTATATCGTCCGCATGCGCCCCTTGCAGCGGGGGGAGCGAAATATGGATGTTGGTAGAAAAAGTAAAGAAAAGCAATGTAAGAATAAAATTCTATGAACTTAATCAAGATAATGTGGAAGTGTGGAAGGGATATGGAGAGTTCAAAGAGAGCGATGTTCATCATCAGTACGCTATAGTCTTTAGGACTCCCCCATATCGCTACACCAACATAAGAGAACCCGTTCACTTAAAAGTAATTCTGGAACGAACTACTGATCATGACACAAGCGAACCTATGGATTTCACTTTTACCCCCGAAAGTAAGTAACCCTAAAATTATCTCAATTCAAATGATAAGAGTAGGTCAAAGGTGTCTTCCAAGAAAGGGCGACTCCACGAGCGGATTTGGCTACTTTTAGGAATTTCAGATTT
>Proasellus_jaloniacus_ ENA|HAFB01033127|HAFB01033127.1 TSA: Proasellus jaloniacus, contig comp40455_c0_seq5
TATCAACGCAGAGTACGGAGGAGTGTTGTCATTTCCATTACTCAGGTGTTTACTTAATAGCGTGTCGTTCTTGGCAAATGCATTGTGTTTGTGTACTTTAGAATATATACAAATTGTTAGTTACTCAAAAATTTCCTCTCCGTCATTTGGTAAGATGAGCTCCTACTACGAATGTTCTATTGTAGGATCCATGACGCCGACCGTTGTGTCAAATTTCAATCTTCCAAATAGCAATCTCAACAAAAATGGACCTTATTTACAAATTTTGGAACAGCCTCAGACGAAGTTTAGATTTCGCTACAAGAGTGAAATGGTTGGTACTCACGGGCAGCTGAAGGCAGAATCTTCTGATAAGAACAGAACTGTTTATCCAACTGTTAAGCTCTGCAACTGGAAGGGAGGACCTGCCTTAATAAGGCTGATGCTCTACACAGCAGAAGACAATGCAAATGAGCGCAAAAAACACGTTCATGAACTCAATGGGAAAAACTGTAATAAGGAAGGTTTTACTGGTGGATGTGAAGTAATTGTGGAAGATAAAAATAATTACACAGCTCAGTTTCCAAATTTAGGAATTATTCACATCGCAAAGAGAGATGTTCAGAATATTATTTATATTAGGAAAAAAGACGATCTCATCAATCTGGCGCGCATGAATAATCCAGGACTAAGGAATGAGAGCATTCAGCACAATGTCTCTCCTACTGAGCTTCAGCAGCTGAAAGAAGCAGCCGATGAGGAAGCCAAAGCGATGGATCTGAATAAAGTGGTTCTTAGATTCCAGGCCTACTTCTTTGATTCCAAAGAACAGTGTTACAGACCTATTACCGAATACGTTGATTCCGAAGTTATTTTTAATCTCAAAAATGCTTCAACCGGAGAACTTAAAATAGTTCGCATATCATCCGCATGCGCTCCATGTAGTGGAGGGAGTGAAATATGGATGTTGGTTGAAAAAGTAAAGAAAAGCAATGTTAAAATAAAGTTCTATGAACTTAATCAAGATAATGTGGAAGTATGGAAGGGGTATGGAGAGTTCAAAGAGAGCGATGTTCATCATCAGTACGCTATAGTCTTTAGGACTCCTCCATATCGCTACACCAACATAAGGGAACCCGTTCACTTAAAAGTAATTCTGGAACGAACTACTGATCATGACACAAGCGAACCAATGGATTTCACTTTTACTCCCGAAAAATTGAAGAGGTCTAACGCCTTTCTCGAAACGCACATGGATTCTGAGGTTCATCCTCAAAAAAGAATTCGTCCTAGTCTCATGGAGCCGATGGACCTGAAAACAAATAACAATCTTTTTCTTGGATCAAGAGAAATCAAACAACCCTACTCCCCAGAGACGCCCTATCAATCCCCCTCACATATGGTGCCGGTGCCATCTCCAGTAACGTCTGCCGACTCACCAATTTCTCAAGGATTTTACTCACCTGTTCACCATGGCTCCATTCAAAATCCAGCCATTACTGTCTCAAATATTGAAGACGAGCAACACTTTTTTATCACGAAACAAGAGGAAAAGATCAATGTAACTTTGGACAATAGTTATCAGGAGCATCAGCAAGTTTCAAACCCCGACTATATGAGCTCACCTAGGTACTACTATGGAGGAGACGGAACCCCTTCTAGCGAATACATTCCTAACATCGAAAGTGGAAACTATTCGAACAATTTCCAAAATGGAAATTATACCAATATTCCTAACTCTCCATACCATCAAGTCCCATCGCCAGCGTATCACCAACAAAGTTCTCCTTATAGCAACGGAAACGTTCCTTCACCTGGTAACCACGTTGGTACCATTTTTGTTGATCAGAATCAATGCCAAGATGACTCTTATCTTTCCCAAATACAACAGTTCGATGCAATTCAGAAGCAAGTTATTAGCAGCAAATCTTTTGCACCGAACCAATTTGACTTCTCCGATCTCGTGAACAGTCCTAATGATCTCAATATCAATGAAAATTTGGACCTTCTTGACATCATTACCAATGAAAAATTCTTTGCCGCTGCACCTAAGGAATTTGGTGATATTCAAGCTGACTCTGCTCGACCAAAGTCCAAAAAAGATAAAGCGGCAACTGAAACTTCGAAGCCCTCTTCAACCGGTGACGTTGATACTTTAACTGAAAAGCTATCAACAGTTTCAGTGAAAGATGAAAAAAAAGATACAGGGAGCAAACTAACAAATGATATAACTGGGAAAAAAGATGTGGCAATGACCATTGCACTGACCGCAGCTGATTGCCTTCAATCATATGCGTCTACAGGAGATGTCGAAGTCTTACTTGCAGCTCAAAAATATCTTCTCTCAGTACAAAATAACAACGGAGAAAATTCATTGAATACAGCAATCTTAAACAGGGATAAAAAAGCCTTTGACAAAATCATAAAAGTGTCAGTTGATCTGAAATGCCAAAATATATTTGCAGCTCAAAATTTAGATGGAGAGACTCCATTACACGTTGCTAGTCGCCTTAATGAGGTTGAAATGGTACAAAAGCTAGTTACGGTACCTGGTTGCCCTTTGACCACAGTTGACTGCGATGGTAACTCAGCTCTTCACTTAGCAGCTGTCCTTTCTTCTAGCAAATGTCTTTCTGCCATTCTCGCTCATCCCGTCAACGGAATCACATCGTCTTCAAAACAGCTGATTAATTTGTACAACTACAATGGACAAACTCCATTGCACATCGCCGTATCTGCTGGTTGTTACGAGAGTGTGAGCTTACTCATTCAATCAGGTGCCTTTGTTCATTTATGCGATCGAAAGCAAGGAGCAAATCCTCTACATTTGGCTGTAATTTTTGGAATGCACAAAATAGCTAAATATCTAATTGAAAATACTAACGTAACCGTGGATGCTGGTCTACTAAACCACAATACAGCCCTTCATATCGCTGCTCAAGCAAAAGACAAAGAAATGTGTGTTCTTCTGATGGCTGCAATGGCAAATCCTTACGCTAAAAACTCAATAAGAAAATTCCGAAAAAGTGAACAAGACAAAGTCGAAACCAATGATGATGAATCATCAAGTGATGAAGCGGACGATGTTGATTTTTACAGTCCAATCGACTACGCTGCCGGCGATGAAGAGATTTTATCGATTTTAACAGGTAAACAACCTGTTGTTAAAGAAGAGGAAATACCAACGACTTAGTGGTAGAAGAATAGTTTTGTAATTCTGATTATATGTACGGAACAAGACGTTCCTTCTCGCTTAGATATGACTGTACTGATCTATGGTTCTACAGTTCTCTATTCAGTATAGCAGTTGCCGCTAAAACGCGATTTTATGAAAATGTTTTCTTATGGGTACAATATTGCATATTATTTTTGTACAGAAAATGAGCTGAAGACAAATGTGTACAATTATAGTATAATAGAACCAATGTATTTTAATACTATTTTT
>Proasellus_karamani_ ENA|HAFC01089008|HAFC01089008.1 TSA: Proasellus karamani, contig comp81088_c3_seq4
AGTCTTTTAACGCTTGGCAGAGATGGAATAGATTCAGTGTAGTCATATCCAGTACTCAGGTGTTTGCTCAATTGGAAGTCGTGCTAAGCAAAGGCAGTGAATATTGTGTACTTTAGGGAAATATTAAAACTGTTAGTTACTCCAAAATTTCTTCCCCTCCACTTGACAATATGAGCTCCTTCTACGAATGTTCAATTGGAAGATCTATGACACCAACCGTTGTGTCAAATTTTAATCTTCCAAACAGCAATCAAAACAAAAATGGATCATATTTACAAATTTTGGAACAGCCACAAACGAAATTTAGGTTTCGCTACAAAAGTGAAATGGTCGGCACTCACGGACAGCTAAAGGCCGAATCGTCCGATAAGAACCGAACGGTTTATCCAACTGTAAAGCTCTGTAATTGGAAAGGCGGTCCAGCCCTAATAAGATTGATGCTCTACACAGCTGAGGACAACGCTAATGATCGCAAAAAGCACGTACACGAACTCAATGGGAAAAACTGTAATAAGGAAGGATTTACAGGTGGATGCGAAGTAATAGTTGAAGAAAAATCTAATTACACGGCTCAGTTTCCGAACTTAGGTATTATTCACATCGCAAAGAGAGACGTACAGAATATTATTTATATCAGGAAAAAGGATGACCTTATCAATCGCGCAAGGATGAATAATCCGGGATTGAGAAACGAAAGCATTCAACACAACGTTTCTCCTACTGAGCTTCAACAGCTAAAAGAAGCAGCTGATGAGGAAGCCAAAGCGATGGATCTGAACAAAGTTGTTCTCAGGTTCCAGGCCTACTTCTACGATCCCAAAGAACAGTGTTACAGACCTATTTCCGATTACGTAGATTCCGAAGTTATTTTTAATCTCAAAAATGCTTCTACGGGAGAACTTAAAATCGTTCGAATATCATCCGCCTGCGCCCCCTGCAGCGGAGGAAGTGAAATTTGGATGTTGGTTGAGAAAGTGAAGAAAAGCAATGTCAGAATAAAATTTTATGAACTAAATCAAGATAATGTGGAAGTGTGGAAGGGATACGGAGAGTTCAAAGAGAGCGATGTCCATCATCAGTATGCCATTGTCTTTAGGACTCCTCCTTATCGCTACACCAACATAAGAGAGCCTGTTCACTTAAAAGTAATTCTGGAACGGACCACTGATCATGATACGAGCGAACCCTTAGATTTCACATTTACCCCAGAAAAATTGAAGAGGTCGAATGCCTTCCTCGAAACACACATGGACTCTGAGATTAATCCGCAAAAAAGAATCCGCCCCAGTCTCATGGAACCAATGGATTTAAAAACAAGTAACAATCTTTTTCTTGGATCAAGAGAAATCAAACAACCCTACTCCCCAGAGACGCCCTACCAATCCCCCTCACATATGGTGCCGGTGCCATCTCCAGTAGCGTCTATTGATTCACCAATTTCACAAGGATTTTACTCACCTGTGCATCATGGGTCCAGTCAAAATCCGGCAATTACCGTCTCAAAGGTTGAAGATCAAGAACAATTTTTCCTCACGAAGCAAGAGGGAAAGATTGATGCTTTGGACAGTAATTATTCGGAGCAACAACATGCTGGTAACTCCGAATTTACAAATTCTCCTTGGTACTACTATGGAGTAGACGGAACTCCCACTAGTGAATACATTCCGAACATCGAAAGTGGAAACTTTTCAAACAATTTTCCAAATGGAAACTACACCAATATTCCAAACTCTCCGTACCATCAAGTCCCATCACCAGCGTATCACCAGCAAAGCTCACCCTATAGCAACGGAAACGTTCCTTCCCCTGGGAACCCAGTCGGTGTCGTTTTTACGGATCAAAATCAATGCCATGATGACACATACATTGCTCAAATGCAGGAGTTCGATGCAATTCAGAAGCAAGTTAATATCAGCAAAAATTTTACACCGAACCAATTTGACTTTACTGATCTCGTGAACAGTCCAAATGATCTCAATATCAACGAAAATTTGGATCTTCTTGATATTATTACCAACGAAAAATTCTTTGCCGCCGCGCCAAAAGAATTTGGTGATATTCAAGCTGACTGCGCTCGTTCAAAACCCAAAGATAAAGTTGCAGCATCAAAGCTTCCTTCAAACAGTGACGTTGATACGTTGACTGAAAAGCTATCAACAGTTTCGGTGAAAGAAGAAAAAAGTGAAGCTGAGAAAAAACTGACAAAAGAAGTTACCGAAAAGAAAGATATGGCAATGGCTATCGCTATGACTGCAGCTCAGAAATATCTTCTCTCAGTACAAAATATCAATGGAGAAAATTCTTTGAATACAGCAATCTTAAACAGGGATAAAATTGCCTTCGATAAGATCATCAAATTGTCAGTTGATTTGAAATGTCAAAATATCTTTGCAGCTCAAAATTTAGATGGCGAGACCCCATTGCACGTTGCTACTCTTCTTGGCGAGGTTGAAATGGTACAAAAGCTAGTTTTAGTACCGGGATGCCCTTTGACCGCAGTCGACTGTGATGGGAACACAGCTATTCACTTAGCGGCTGCTCATTCTTCTAGCAATTGTCTTTCTGCAATTCTTGCTCATCCCATGAACGGAACCACAGTTCCTTCAAAACATTTGATCAATTTATATAACTACAATGGACAAACGCCGCTGCACATTGCCGTATCTGCTGGTTGTTTCGAAAGTGTTCGTCTTCTCATTCAGTCTGGTTCGTTCGTACATCTCTGCGATCGAAAACAAGGAGCAAATCCATTGCATTTGGCTGTCATTTTCGGAATGCACGAAATTGTAAAATATCTAATTGATAATACTAACGTAACCGTGGATGCTGGTCTATTTAACCACAATACAGCCCTCCATATCGCTGCGCAAGCCAGAGACAAAGAAATGTGTGCCCTTCTGATGGCTGCAATGGCAAATCCTTACGCAAAAAACTCCGTTAGAAAAACCAGCAAACAATGTAAAAAAGACAAGGTTGAAACAAATGACGATGAATCCTCAAGCGATGAAGCGGACAACGATGGTGATTTTTACACTCCAATTGACTACGCTGGTGACGATGAAGAGATTTTATCGATTTTGATTGGCAAAAAATCAGCACTTCAAGTAGAGAAAATACCAACTAGTTAAGAGACCCACGCACTTTATAATTCGGATTTAATGTACAAAACAAGACATTCCATCGCAACTATATAAGTCCCCAAATTATCTTTGCCGGCCTCTGAAGGCCTTTACAGTAGCTATCAGTAATACACATTTTTGAAGATGGTTTCTTGAATGAAAACCATTTATACATGTACTTCAATAAACATTGTAATTTGCAACACAAATGAGCTAATAACAAAAATGCGCAATTACTTGTACAGGGCCCAACGTATTAAAAACGTTAGCACAAGCTAGCAAGTGATAATCTTAACAAGGATTATTTTTTTGGGTGTGCGCTAGTTCTACTAGTTCCCTTTTCGAGACATTTCTTTTGAGAGCAAGATATCAAACTAGTTGAGGTTCATAATTGACAAGGAGGTAGATTTATTTATTAACTATTTTATTTGTATGTTGTATAATAAATATGAAAAATATAAAAAAAAACTAAGATTATTTATTTTTTGATCAAAAACTAAAATTAGTTTAATGTTTTATTTGTACAGTAAAATCAATACTGTACGGCAAGCAGCTATATTGTACCTTTGAAAATTTTGTTACGTAATAGGCATAAAATGTCTTGGATTCTCTACTAATAAACGTTGTTTTAAGATTTTTTTATTCTGAATACAGCACTTCCACACATTGTTAGAGAAAAAGAGAATTTGAGCGAGATAGCTTGTTGAAAATTTCTCTTTCTTTCGCAATATTGCCAGTCAAAGTTTTCAAAGTGACGTGGAGTTTTAACTCTCCACAGCACTCTTAACTATAATGGTAATCGATACTCAAAGGTGGGGTTACTAGCCCCA
>Proasellus_margalefi_ ENA|HAFD01077292|HAFD01077292.1 TSA: Proasellus margalefi, contig comp276007_c0_seq1
TCGAAATATGGATGTTGGTTGAAAAAGTAAAGAAAAGCAACGTAAGAATAAAATTCTATGAACTCAATCAAGATAATGTGGAAGTGTGGAAGGGATATGGAGAGTTCAAAGAGAGCGATGTTCACCATCAGTACGCTATAGTCTTTAGGTATTGCTGGTTATAACAATTTAATGCTTAAGTTTTATCTACGATCAAACTCGCTATATAGGTTAAACCTAGCTTAAATGAATTTTTTATATTAAATTATATCAAAATAGTTTTTTTGCAAAATTTCGAAATAAAGCCAACATCCCTCTTCATGCAGGACTCCCCCATATCGCTACACCAACATAAGAGAACCCATTCACTTAAAAGTAATTTTGGAACGAACTACTGATCATGACACAAGCGAACCAATGGATTTCACTTTTACTCCCGAAAGTAAGTAGCTCAAAAATTATCTCAATTCAATTGTTAAGAGCAGGTATGCAACCATTCCTTGACAGAGTTGTATATATAATTAATTGCAAGTGTTAAAACCGTTCAATGCATTTATTTTCCATTTTATTGTGCTAACAGAATTGAAGAGGTCTAATGCCTTTCTTGAAACACACATGGATTCTGAGATTCATCCTCAAAAGAGAATCCGTCCTAGTCTCATGGAACCGATGGACC
>Proasellus_meridianus_ ENA|HAFE01055129|HAFE01055129.1 TSA: Proasellus meridianus, contig comp66376_c0_seq1
AACGCAGAGTACGGGGAGTGTTGTCATTGCCATTACTCGGGTGTTTGATTAATAGAGTGTCGTTCCAGGCAAATGCAGTGTGTTTGTTTACATTAGAATATATACAAATTACAAGGTGAGTTTATTAATAATAAAGGTTTAGTGGCAGAGAGTGTATTGTAGGCAATGGAACGGTATTGAAAAGCTGAAGTTATTAGAAGGCATAAACAAATTCTTCCGAAACTGGTTTATCAAGCTTTTTAATGCAGAATGAAGTCTACATTCGACACAGATTTCAACATTTTAATACGTTGTTTTTAATTAATGTCATGTGATTGATTATTAAAGCAATTAATTTTCTTTGTAATAATTATTTAACTTCTGGATTAATTACTAAATTTGTTCCAATGTAGTTTTCGTTGAATCTTCCATTTTTATTCCGACAAACGAAAGAAGTGTTCAGAAAAGCAGATCGTTCGCTTTATCTGTTTTATTTTCCTTCAAAGTAAGTATTGACAATATTAGTGAGTAATCCTGGAAGGAAATAAACTGAATCAAAATAGAATCCTGGATGCAACCGTCAAGCGGGGAATCCCCGAGAGTCCGAGAGTCGCGAAATGGGAATTTACCTGCGCAGCAACGGAGACTTTTGAAGAAAACGGACAACGAGTTGAAGGGTAGACTTGTGCCAGTGTGCATCACTTTATTCTAGCTACCAGTTTTTGTGCTACTTGCAAATATAATTTTGAAAAATAGGTAGCCGCGCGTGATAAGGCTAATTAAAGAATACTAATTAGTTGTGATATTTAAATAGATATATATTTATTTTTCTTAATTTATTATCAGTTCTGTTATTTCAACATGGTCGTTGAAAGCTACTCAAAAATTTCCTCCCAGTCATTTGGCAAGATGAGCTCCTACTACGAATGTTCTATTGGAGGATCCATAACACCAACTGTTGTATCAAATTTCAATCTTCCAAACAGCAATCTCAACAAAAGTGGACCATATTTACAAATATTGGAGCAGCCTCAAACGAAGTTCAGATTTCGCTACAAAAGTGAAATGGTTGGTACTCACGGGCAGCTGAAGGCAGAATCATCCGATAAGAACAGAACTGTTTATCCAACTGTTAAGCTATGCAACTGGAAAGGAGGACCTGCCTTAATAAGGCTGATGCTCTACACAGCTGAAGACAACGCAAATGAGCGCAAAAAACATGTTCATGAACTTAATGGCAAAAACTGCAATAAGGAAGGTTTTACCGGTGGATGTGAAGTAATTGTCGAAGATAAAAATAATTACACAGCTCAGTTTCCAAATTTAGGAATTATTCACATCGCAAAGAGAGATGTTCAGAATATTATTTATATTAGGAAAAAAGACGATCTCATCAATCGGGCGCGCATGAATAATCCAGGACTAAGAAATGAGAGCATTCAGCACAATGTCTCTCCTACTGAGCTTCAGCAGCTGAAAGAAGCATCCGACGAGGAAGCTAAAGCGATGGATCTGAATAAGGTTGTCCTCAGATTCCAGGCCTACTTCTTCGATTCCAAAGAACAGTGTTACAGACCCGTTACCGAATATGTTGATTCCGAAGTTATTTTTAACCTCAAAAATGCTTCAACCGGGGAACTTAAAATAGTTCGCATATCGTCCGCATGCGCCCCTTGCAGCGGAGGGAGTGAAATATGGATGTTGGTTGAAAAAGTAAAGAAAAGCAATGTAAGAATAAAGTTCTATGAACTTAATCAAGATAATGTGGAAGTGTGGAAGGGATATGGAGAGTTCAAAGAAAGCGATGTTCATCATCAGTACGCTATAGTCTTTAGGACTCCCCCATATCGCTACACCAACATTAGGGAACCTGTTCACTTAAAAGTAATTCTGGAACGAACTACTGATCATGACACAAGTGAACCAATGGATTTCACTTTTACACCCGAAAAACTGAAGAGGTCTAATGCCTTTCTTGAAACACACATGGATTCTGAGATTCACCCACAAAAGAGGATCCGTTCTAGTGTCATGGAGCCGATGGACCTGAAAACAAATAACAATCTTTTTCTTGGATCAAGAGAAATCAAACAACCTTACTCCCCAGAGACGCCCTATCAATCCCCCTCACATATGGTGCCGGTGCCATCTCCAGTAACGTCTGCCGATTCCCCAATTTCTCAAGGATTTTACTCACCTGTTCACCATGGCTCCATTCAAAATCCAGCCATTACCGTCTCAAATATTGAAGACGAGCAACACTTTTTCATCACGAAACAAGAGGAAAAGATCGATGTGGCTTTGGACAATAGTTATCCGGAGCATCAGCAAGCTTCAAACTCCGAATTTATGAGCTCTCCAAGGTATTACTATGGAGGAGACGGAACCCCTTCTAGCGATTACATACCTAACATCGAAAGTGGTAACTATTCAAACAATTTCCAAAATGGAAATTATGCCAATATTCCTAACTCTCCATACCATCAAGTCCCATCGCCAGCGTATCATCAACAAAGCTCTCCTTATAGCAACGGAAACGTTCCTTCACCTGGCAACCATGTTGGTGCCATTTTTGTTGACCAGAATCAATGCCAAGATGACTCTTATCTTTCCCAAATACAACAGTTCGATGCAATTCAGAAGCAAGTTATTAGCAGCAAATCTTTTGCACCGAACCAATTTGACTTCTCTGATCTCGTGAACAGTCCTAATGATCTCAATATCAATGAAAATTTGGATCTTCTTGACATTATTACCAACGAAAAATTCTTTGCCGCCGCACCTAAGGAATTTGGTGATATTCAAGCTGACAGTGCACGACCCAAGTCCAAAAAAGATAAAGTGGTCACTGAAACATCGAAACTCTCTTCAACCGGTGACGTTGATAAGTTAACTGAAAAGTTATCAACAGTTTCGGTGAAGGATGAAAAGAAAGAAACCGAGAGTAAACTATCAAATGATGTACCTGGAAAGAAGGATATGGCAATGACCATCGCCATGACTGCAGCTGATTGCCTTCAATCATATGCGTCTACAGGAGATGTCGGGGTCTTAATTGCAGCTCAAAAATACCTTCTCTCAGTACAAAATGGCAATGGAGAAAATTCCTTGAATACAGCAATCTTAAACAGGGATCAAAAGGCCTTTGACAAAATCATTAGAGTGTCAGTTGATCTGAAATGTCAAAATATATTTGCAGCTCAAAATTTAGATGGAGAGACGCCATTACACGTTGCTACTCGCCTTAATGAGGTTGAAATGGTACAAAAGCTAGTTACGGTACCTGGATGCCCTTTGACCACAGTTGACTGTGATGGTAACTCAGCTCTTCACTTAGCAGCTGCTCTCCCTTCCAGCAACTGTCTCTCTGCCATTCTCGCTCATCCAGTCAACGGAACCACATCTACTTCAAAACAGCTGGTTAATTTGTACAACTACAATGGTCAAACTCCATTGCACATGGCCGTATCTGCTGGTTGTTACGAGAGTGTGAGTCTACTCATCCAATCTGGTGCCTTTGTTCATTTATGCGATCGAAAACAAGGTGCAAATCCTCTACATTTGTCTGTGATTTTTGGAATGCACAAAATAACAAAATATCTCATTGAAAATACTAACGTAACTGTTGATGCTGGTCTACTAAACCGCAATACAGCCCTTCATATCGCTGCGCAAGCAAAAGACAAAGAAATGTGTGTTCTTCTGATGGCTGCAATGGCAAATCCTTACGCTAAAAACTCAATAAGAAAATCACGAAAAAGCGAAAAAGACAAAATCGAAACAAATGACGATGAATCATCAAGTGATGAATCGGACGATGATGATTTTTACACTCCAATTGACTATGCTGATAGCGATGAAGAGATTTTATCGATTTTGACAAGTAAACAACCTGCTGTTAAAGAAGAGAAAATACCAACCA
>Proasellus_ortizi_ ENA|HAFF01035489|HAFF01035489.1 TSA: Proasellus ortizi, contig c27770_g3_i2
AGTGGTATCAACGCAGAGTGTTGTCATTTCCATTACTCGGGTGTTTGCTTAATATAGTGTCGTTCTAGGTAAATTCAGTGTGGTTGTGTACTGTAGAATATATACAAATTATCAGTTACTCAAAAATTTCCTCCCCGTCATTTGACAAGATGAGCTCCTACTACGAATGTACTATTGGAGGATCCATTACACCAACCGTTGTGTCCAATTTCAATCTTCCAAACAGCAATGTCAACAAAAATGGACCATATTTACAAATTCAGGAACAGCCTCAAACGAAATTTAGATTTCGCTACAAAAGTGAAATGGTTGGTACCCACGGGCAGCTGAAGGCAGAATCATCTGATAAGAATAGAACTGTTTATCCAACTGTTAAGCTATGCAACTGGAAAGGAGGACCTGCTTTAATAAGACTGATGCTCTACACAGCTGAAGACAACGCAAATGAACGCAAAAAACATGTTCATGAACTCAATGGGAAAAACTGTAATAAAGAAGGTTTTACGGGTGGATGTGAAGTAATTGTCGAAGATAAAAATAATTATACAGCTCAGTTTCCAAATTTAGGAATTATTCACATCGCAAAGAGGGATGTACAGAATATTATTTATATTAGGAAGAAAGACGATCTCATCAATCTGGCGCGCATGAATAATCCTGGACTAAGAAATGAGAGCATTCAGCACAATGTCTCTCCTACTGAGCTTCAGCAGCTAAAAGAAGCCGCTGATGAGGAAGCCAAAGCGATGGATCTGAATAAAGTAGTCCTCAGATTCCAGGCCTACTTCTTTGATTCCAAAGAACAGTGTTACAGACCCATTACCGAATACGTTGATTCCGAAGTTATTTTTAACCTCAAAAATGCTTCAACCGGAGAACTTAAAATCGTTCGGATATCGTCCGCATGCGCCCCTTGCAGCGGAGGGAGCGAAATATGGATGTTGGTTGAAAAAGTAAAGAAAAGCAATGTAAGAATAAAATTCTATGAACTCAATCAAGATAATGTGGAAGTGTGGAAGGGATATGGAGAGTTCAAAGAGAGCGATGTTCATCATCAGTACGCTATTGTCTTTAGGACTCCCCCATATCGCTACACCAACATAAGGGAACCCGTTCACTTAAAAGTAATTCTGGAACGAACTACTGACCATGACACAAGCGAACCAATGGATTTCACCTTTACTCCCGAAAAATTGAAGAGGTCTAATGCCTTTCTCGAAACACACATGGACTCTGAGATTCATCCACAAAAGAGAATACGTCCTAGTCTCATGGAACCGATGGACCTAAAAACAAATAAAAATCTTTTTCTTGGATCAAGAGAAATCAAACAACCGTACTCCCCAGAGACGCCCTATCAATCCCCCTCACATATGGTGCCGGTGCCATCTCCAGTAACGTCTGCCGATTCACCAATATCTCAAGGATTTTACTCACCAGTTCACCATGGCTCCATTCAAAATCCAGCAATTACCGTTTCAAATATTGAAGACGAGCAAAACTTTTTCCTAACGAAACAAGAGGAAAAGATCGGTGTTGCTTTGGACAATAGTTATCCTGAGCATCAGCAAGTTTCAACCCCCGAATATATGAGCTCTCCTAGGTATTACTACGGAGGAGACGGAACCCCTTCTAGCGAATACATTCCTAACATCGAAAGTGGCAACTATTCAAACAATTTCCAAAATGGAAATTATTCCAATATTCCTAACTCTCCATACCATCAAGTCCCATCGCCAACGTATCACCAACAAAGCTCTCCCTATAGCAACGGAAACGTTCCTTCACCTGGTAACCATGTTGGTGCCATTTTTGTTGATCAGAACCAATGCCAAGATGACACTTATCTTTCCCAAATACAACAGTTCGATGCAATTCAGAAGCAAGTTATTAGCAGCAAATCTTTTGCACCGAACCAATTTGACTTCTCTGATCTCGTGAATAGTCCTAATGATCTCAATATCAATGAAAATTTGGACCTTCTTGACATTATTACCAACGAAAAATTCTTTGCCGCTGCACCTAAAGAATTTGGTGATATTCAAGCTGACTGTGCTCGATCCAAGTCCAAAAAAGATAAAGTGGCAGCTAAAACATCGATGCTCTCTTCAACCAGTGCCGTTGATACGTTAATTGAAAAGCTATCAACAGTTTCGGTGAAGGATGAAAAGAATGAAACTGAGAGCAAACTGACAAACGATGTAACGGGGAAAAAAGATGTGGCAATGACCATCGCTATGACAGCAGCTGATTGCCTTCAATCATATGCGTCAACAGGAGATGTTGAAGTCTTACTAGCAGCTCAAAAATATCTTCTCTCAGTACAAAATAGCAATGGAGAAAATTCATTGAATACAGCAATCTTAAACAGGGATAAAAAAGCCTTCGACAAAATCATAAAAGTGTCAGTTGATCTGAAATGTCAAAATATATTTGCAGCTCAAAATTTAGATGGAGAGACTCCATTACACGTTGCTACTCGCCTTAATGAGGTTGAAATGGTACAAAAGCTAGTTATAGTACCTGGATGCCCTTTGACCACAGTTGACTGTGATGGTAACACATCTCTTCACTTAGCAGCTGCTCTTTCTTCTAGCGACTGTCTCTCTGCCATTCTCGCTCATCCCGTGAACGGAACCACATCTTCTTCAAAACAGCTGGTTAATTTGTACAACTACGATGGACAAACTCCACTGCACATCGCCGTATCTGCCGGTTGTTACGAAAGTGTGAGTCTACTCATCCAATCTGGTGCCTTTGTACATTTATGCGATCGAAAACAAGGTGCAAATCCTCTACATTTGGCTGTAATTTTAGGAATGCCCAAAATAGCAAAATATCTAATTGAAAATACTAACGTAACCGTGGATGCTGGTCTACTAAACCATAATACAGCCCTTCATATCGCTGCGCAAGCAAGAGACAAAGAAATTTGTGTTCTTCTGGTGGCTGCAATGGCAAATCCTTACGCTAAAAACTCAATAAGAAAATCACGAAAAAGCGAAAAAGACAAAGTTGAAACAAATGATGACGAATCCTCAAGCGATGAAGCGGACGAAGTTGATTTTTACACTCCAATTGACTATGCTGACGGCGATGAAGAGATTTTGTCGATTTTGACAGGCAAACAACCTGCTGTTAAAGAAGAGAAAATCCAAAACTACTTTTAGTGATAGAAGATAGTTTCGAAATTTGGATTTTATGTTCACAGGACCAAAAGACGTTCCTTCGCGATTGCAAATGACTGTACGTCGCTAAAGTTCTACAGTCCTCTATTCAGTATAGCAGCTATCGCTAAAACGCGATTTGCTAAAATATTTCTCATGTATAAATACGTGTACAACATTGCATATTTTTCTTAGTACAGAAAATGAGCTGAAGACAAAGGTGCACAATCATTGTATAGAACCCACGTATTTTAATTATATTTTTTATAACAATTAATAACATACATAGTCCATGAAAAAATTATTAGTATTTAATTTATTTAATTACTGTTATTATTTGGGGGTGGGGTGGGGGTGAGTTCCATACTGCATGTTGTTCCGAGAGATTATTTATTGATTTTTATATTTTATAATAAACATAAAAAGTATAAAAAAGATTAAAGATTATATATTTTTTATTATTGATTCCAATTTCGTAAGCAGAGTGAAATATTTTTTTATGACTTAAGGAATTTAGGCTAAAACTAATTTAATGTTTAACTAAATATTGTACTTCGAGCAGCTATGTTGTACCTTTAAAAAATTGTTTGTTACTGTTATTTAATGGGAATAAAAGTGTCTCTGATTCTCTAATTGCATGAATTAATATTAATAAATCGTTATTTTATTATAATTTTGTTTCAGAAAAATAATTACTTTAATTATATATTTAATAACATTTATATAAATTACAA
>Proasellus_parvulus ENA|HAFG01052392|HAFG01052392.1 TSA: Proasellus parvulus, contig comp77161_c0_seq2
GAGTATAGTCATATCCAGTATTCGGGTGTTTGCTCAATGGCATGATGCTCTAAGTAAAGGCAGTGAATTTGTTGTGTACTTTAAGGAAAGGTTAAAATTGTTCGCTACTCGAAAGCTTCCTCGCCTTCTTTTGATAAGATGAACTCCTACTACGAATGTTCTATTGGAAGATCCATAACACCAACTGTAGTGTCAAATTTCAATCTTCCAAACAGTAACCTGAACAAAAATGGATCTTATTTACAAATTTTGGAACAGCCTCAAACGAAATTTAGATTTCGTTATAAAAGTGAAATGGTCGGCACTCATGGGCAGCTAAAGGCGGAATCGTCAGACAAGAACAGAAATGTATATCCAACTGTAAAGTTATGTAACTGGAAAGGAGGACCAGCCTTAATAAGATTGATGCTCTACACAGCTGAAGACAACGCTAATGATCGCAAAAAGCACGTCCACGAACTCAATGGCAAAAATTGCAATAAAGAAGGGTTTACAGGTGGTTGTGAAGTAATAGTTGAAGAAAAGACTAACTACACAGCTCAGTTTCCGAACTTGGGCATTATTCACATCGCAAAGAGAGACGTACAGAATATTATTTACATCAGGAAAAAGGACGACATTATCAATCTCGCAAGATTAAATAATCCGGGATTGAGAAATGAGAGCATCCAACACAATGTCTCTCCTACCGAACTCCAGCAGCTAAAAGAAGTAGCTGATGAGGAAGCCAAGGCGATGGATCTCAATAAAGTGGTCCTTAGATTCCAGGCCTACTTCTTTGATTCCAAAGAACAGTGCTACAAGCCCATTACCGATTACGTAGATTCCGATGTTATTTTTAACCTCAAAAATGCTTCTACGGGGGAACTTAAAATCGTTCGGATATCATCTGCGTGCGCACCCTGTAGTGGAGGAACTGAAATTTGGATGTTGGTTGAAAAAGTGAAGAAAAGCAATGTAAGAATAAAATTTTATGAATTAAATCAAGATAATGTAGAAGTCTATGGACTCTGGAATTATCCCTGATGGCCTTAAAA
>Proasellus_racovitzai_ ENA|HAFH01060609|HAFH01060609.1 TSA: Proasellus racovitzai, contig comp49625_c0_seq12
AGTGGTATCAACGCAGAGTGTTGTCATTTCCATTAATCAGGTGTTTACTTAATTGAGTGTCGTTCTAGGCAAACGTAGTGTGTTTGTTTACTTTAGAATATTTACAAATTGTTAGTTACTCAAAAATTTCCTCCCCGTCATTTGGAAATATGAGCTCCTACTTCGAATGTTCTATTGGAGGATCCATAACGCCGACCGTTGTGTCAAATTTCAATCTTCCAAACAGCAATGTCAACAAAAATGGACCTTATTTACAAATTTTGGAACAGCCTCAAACGAAGTTTAGATTTCGCTACAAAAGTGAAATGGTTGGTACCCACGGGCAGCTGAAGGCAGAATCATCTGATAAAAATAGAACTGTTTATCCAACTGTTAAGCTATGTAACTGGAAGGGAGGACCTGCCTTAATAAGATTGATGCTCTACACAGCTGAAGACAACGCAAATGAGCGCAAAAAACACGTTCATGAACTCAATGGGAAAAACTGTAATAAGGAAGGTTTTACGGGTGGATGTGAAGTAATTGTCGAAGATAAAAATAATTACACAGCTCAGTTTCCAAATTTAGGAATTATTCACATCGCAAAGAGAGATGTTCAGAATATTATTTATATTAGGAAAAAAGACGATCTCATCAATCGGGCGCGCATGAATAATCCAGGACTAAAAAATGAGAGCATTCAACACAATGTCTCTCCTACTGAGCTTCAGCAGCTAAAAGAAGCAGCTGATGAGGAAGCCAAAGCGATGGATCTCAATAAAGTCGTCCTCAGATTCCAGGCCTACTTCTTTGATTCCAAAGAACAGTGTTACAGACCAATTACCGAATACGTTGATTCCGAAGTTATTTTTAACCTCAAAAATGCTTCCACCGGAGAACTTAAAATCGTTCGTATATCGTCCGCATGCGCCCCTTGCAGCGGGGGGAGTGAAATATGGATGTTGGTTGAAAAAGTAAAGAAAAGCAATGTTAGAATAAAATTCTATGAACTCAATCAAGATAATGTAGAAGTATGGAAGGGATATGGAGAGTTCAAAGAGAGCGATGTTCATCATCAGTACGCTATTGTCTTTAGGACTCCCCCATATCGCTACACCAACATAAGGGAACCTGTTCACTTAAAAGTAATTCTGGAACGAACTACTGATCATGACACAAGCGAACCAATGGATTTCACTTTTACTCCCGAAAAATTGAAGAGGTCTAATGCCTTTCTCGAAACGCACATGGATTCTGAGATTCATCCTCAAAAGAGAATCCGTCCTAGTCTCATGGAACCGATGAACCTGAAAACAAATAACAATCTTTTTCTTGAATCAAGAGAAATCAAACAACCGTACTCCCCAGAGACGCCCTATCAATCCCCCTCACATATGGTGCCGGTGCCATCTCCAGTAACGTCTGCCGATTCACCAGTTTCTCAAGGATTTTACTCACCTGTTCACCATGGCTCAATTCAAAATCCACCCATTACCGTCTCAAATAATGAAGACGAGCAACACTTTTTTATCACGAAACAAGAGGAAAAGATCAATGTTGCTTTGGACAATAGTTATTCGGAGCATCAGCAAGTTTCAAACCCCGACTATATGAGCTCACCTAGGTATTACTATGGAGGAGACGGAACCCCTTCTAGCGAATACATACCTAACATCGAAAGTGGTAACTATTCAAGCAATTTCCAAAATGGAAATTATGCCAATATTCCTAACTCTCCATACCATCAAGTCCCATCACCAGCGTATCACCAACAATGCTCTCCTTATAGCAACGGAAACGTACCTTCGCCTGGTAACCATGTTGGTGTCATTTTTGTTGATCAGAATCAATGCCAAGATGACTCTTATCTTTCCCAAATACAACAGTTCGATGCAATTCAGAAGCAAGTTATTAGCAGCAAATCTTTTGCACCGGACCATTTTGACTTCTCTGATCTCGTGAACAGTCCTAATGATCTCAATATCAATGAAAATTTGGACCTTCTTGACATTATTACCAACGAAAAATTCTTTGCCGCTGCACCTAAGGAATATGGTGATATCCAAGCTGACTCTGCTCGGCCCAAGTCTAAAAAAGATAAAGTGGCAACTGAAACATCGAAGATCTCTTCAACCGGCGACGTTGATAAGTTAACTGAAAAGCTGTCAACAGTTTCGGTGAAGGATGAAAAGAAAGAAACTGAGATCAAACTGACAAATGATGTAACGGGGAAAAATGATGTGGCAATGACCATCGCCATGTCTGCAGCTGATTGCCTTCAATCATATGCGTCTACAGGAGATGTTGAAGTCTTACTTGCAGCTCAAAAATATCTTCTCTCAGTACAAAATAGCAATGGAGAAAATTTATTGAATACAGCAATCTTAAACAGAGATAAAAAAGTCTTTGACAAAATCATAAAAGTGTCAGTTGATCTGAAATGTCAAAATATATTTGCAGCTCAAAATTTAGATGGAGAGACGCCATTACACGTTGCTACTCGCCTTGCTGAGGTTGAAATGGTACAAAACCTAGTTATGGTACCTGGATGTCCTTTGACCACAGTTGACTGCGATGGTAACTCAGCTCTTCACTTAGCAACTGCTCTTTCTTCTAGTAACTGTCTCTCTTCCATTCTCGCTCATCCCCTCAACGGAACCACGTCTTCTTCAAAACAGCTGGTTAATTTGTACAACTACAATGGACAAACTCCATTGCACATCGCCGTATCTGCTGGTTGTTACGAGAGTGTGAGTTTGCTCATTCAATCTGGTGCCTTTGTTCATTTATGCGATCGAAAGCAAGGAGCAAATCCTTTACATTTGGCTGTAATTTTTGGAATGCACAAAATAGCAAAATATCTAATTGAAAATACTAACGTAACCGTGGATGCTGGTCTACTAAACCACAATACAGCACTTCATATCTCTGCTCAAGCAAAAGACAAAGAAATGTGTGTTCTTCTGATGGCTGCAATGGCAAATCCTTACGCTAAAAACTCTATAAGAAAATCACGAAAAAGTGAAAAAGACAAAGTCGAATCAAATGACGATGAATCCTCAAGTGATGAAGCGGACGAAGTTGATTTTTACACTCCAATTGACTACGCTGACGGCGATGAAGAGATTTTGTTAATTTTGACAGGCAAACAACCTGCTGTTAAAGCTGAGAAAATACCAACTACTTAGTGGCAGAAGGATTGTTTCGTAATTCGGATTATATGTGCAGAACAAGACGTTCCTTTGCGATTAGATATGACTGTACGTCGATATGCCTGGATCTACAGTCCTCTATTTATTATAGAAGCTATCGCTAAAACGCAATTTTCTAAAAAGGATATCTTATGTGTACAATATTGCATATTATTTTTGTACAGTAAATGAGCTGATGATAAAAGTGTACAATCATAGTATAGAACCCATGTATGTTAATTATATTTTGTATGACCATTAGTAACATACAAAGTCCATGAAAGCAATATTAATCTTTAATTTATTTTATTACTATATATATTAGGGGGCGTGGGGGTGGGGGTAGGTTCGATATTGCATGTTTCGAGAGATTACATTTTGTGAACTAGAGTTATTTATTGATCTGTATATTATATAATAAACATAAAACGTATAAAAAATTAAAAGATTATATATTTTTTTATTATTGACTCCATGCAGTTTCGTAGGCAGAGTGAAATATTTTTTTTATGACTTAAGGAATTTAAGCTAAAATTTATTTAATGTTTAAATGTACAGTAAACTAAGTATTGTACTGCGAGCAGCTATGTTGTACCTTTGAAACATTGTTTGTGTCTGTTATTTAATGGGAATTAAAGTGTCTCGGATTCTTTAATTTTATGAATTACTTACTATTAATAAATTGTTAATTTAAGATTGTTTTTAAAATTTTATTTTAGAAAAATTATTACTTTAAT
>Proasellus_rectus_ ENA|HAFI01019402|HAFI01019402.1 TSA: Proasellus rectus, contig comp41685_c0_seq1
TCTTAATTTATATCAGTTCTATTATTCCAACATGGTCATTGAAAGTTACTCAAAAATTTCCTCTCCGTCATTTGGCAAGATGAGCTCCTACTACGAATGTACTATTGGAGGATCCATAACACCAACCGTTGTGTCAAATTTCAATCTTCCGAACAGCAATCTCAACAAAAATGGACCATATTTACAAATTTTGGAGCAGCCTCAAACGAAGTTTAGATTTCGTTACAAAAGTGAAATGGTTGGTACCCACGGGCAGCTGAAGGCAGAATCATCCGATAAGAACAGAACTGTTTATCCTACTGTTAAGCTATGTAACTGGAAAGGAGGACCTGCCTTAATAAGATTGATGCTCTACACAGCTGAAGACAACGCAAATGAGCGCAAAAAACACGTTCATGAGCTAAATGGGAAAAACTGTAATAAGGAAGGTTTTACGGGTGGATGTGAAGTAATTGTGGAAGATAAAAATAATTACACAGCTCAGTTTCCAAATTTAGGAATTATTCACATCGCAAAGAGAGATGTTCAGAATATTATTTATATTAGGAAAAAAGATGATCTCATCAATCTAGCCAGGATGAATAATCCAGGATTAAGAAACGAGAGCATTCAGCACAATGTCTCTCCTACTGAGCTTCAGCAGCTTAAAGAATCAGCCGACGAGGAAGCCAAAGCGATGGATCTGAATAAAGTCGTCCTCAGATTCCAGGCCTACTTCTTTGATTCCAAGGAACAGTGTTACAAACCCATTACCGAATACGTTGATTCAGAAGTTATTTTTAACCTCAAAAATGCTTCAACCGGGGAACTTAAAATCGTTCGTATATCGTCCGCATGCGCCCCATGCAGTGGAGGGAGCGAAATATGGATGTTGGTTGAAAAAGTAAAGAAAAGCAATGTAAGAATAAAATTCTATGAACTTAATCAAGATAATGTGGAAGTGTGGAAGGGCTATGGAGAGTTCAAAGAAAGCGATGTTCATCATCAATACGCTATTGTCTTTAGGACTCCCCCATATCGCTATACCAACATAAGAGAACCCGTTCACTTAAAAGTAATTTTGGAAAGAACTACTGATCATGACACAAGCGAACCGATGGATTTCACTTTTACTCCCGAAAAATTGAAGAGGTCTAATGCCTTTCTCGAAACGCACATGGACTCTGAGATTCATCCTCAAAAGAGAATCCGTCCTAGTCTCATGGAACCGATGGACCTTAAAACAAATAACAATCTTTTTCTTGGATCAAGAGAAATCAAACAGCCTTACTCCCCAGAGACGCCCTATCAATCCCCCTCACATATGGTGCCGGTGCCATCTCCAGTAACGTCTGCCGATTCACCAATTTCTCAAGGATTTTACTCTCCTGTTCACCATGGCTCCATTCAAAATCCAGCCATTACCGTCTCAAATATTGAAGACGAGCAACACTTTTTCATCACGAAACAAGAGGAAAAAATCGGTGTCGCTTTGGACAATAGTTATCCGGAACATCAGCAAGCTTCAAATTCCGAATTTATGAGCTCCCCAAGGTATTACTATGGAGGAGACGGAACCCCTTCTAGCGAATACATACCTAACATCGAAAGTGGTAACTATTCAAACAATTTCCAAAATGGAAATTATGCAAATATTCCTAACTCTCCATACCATCAAGTCCCATCGCCAACATATCATCAACAAAGCTCTCCTTATAGCAACGGAAACGTTCCTTCACCTGGTAACTATGTTGGTGCCACTTTTGTGGATCAGAATCAATGCCAAGATGACTCTTATCTTTCCCAAATACAACAGTTCGATGCAATTCAGAAGCAAGTTATTAGCAGCAAATCTTTTACGCCGAACCAGTTTGACTTCTCTGATCTCGTGAATAGTCCTAATGATCTTAATATCAATGAAAATTTGGACCTTCTTGACATTATCACCAACGAAAAATTCTTCGCCGCTGCACCTAAGGAATTTGGTGATATTCAAGCTGACTCTGCTCGACCCAGGTCCAAAAAAGATAAAGTGGCAACTGAAACATCGAAGCTCCCTTCAACCGGTGACGTTGATAAGTTGACAGAAAAGCTATCAGCAGTTTCGGTGAAGGACGAAAAGAAAGAAACCGTGAGCAAACATACAAATGATGTAACGGGGAAAAAAGATGTGGCAATGACCATCGCAATGACAGCAGCTGATTGCCTTCAATCATATGCGTCTACAGGAGATGTCGAAGTCTTACTTGCAGCTCAAAAATATCTTCTCTCAGTACAAAATAGCAACGGAGAAAATTCATTGAATACAGCAATCTTAAACAGGGATAAAAAAGCCTTTGACAAAATCATAAAAGTGTCAGTTGATCTGAAATGTCAAAATATATTTGCAGCTCAAAATTTAGATGGAGAGACTCCATTACACGTTGCTACTCGCCTTAATGAGGTTGAAATGGTACGAAAGCTAATTACGGTACCAGGATGCCCTTTGACCACAGTTGACTGTGATGGTAACTCAGCTCTTCACTTAGCTGCTGCTCTTTCTTCTAGCAACTGCCTCTCTGCCATTCTCGCTCATCCCGTCAACGGAACCACATCTTCTTCAAAGCAGATGGTTAATTTATATAACTACAATGGACAAACTCCGTTGCACATCGCCGTATCTGCTGGTTGTTTCGAGAGTGTGAGTCTACTCATCCAATCTGGTGCCTATGTTCATTTATGCGATCGCAAACAAGGTGCAAATCCTCTGCATTTGGCAGTAATATTTGGAATGTACAAAATAGCAAAATATCTAATTGAAAATACTAATGTAACCGTGGATGCTGGTCTACTAAATCACAATACAGCCCTTCATATCGCTGCTCAAGCAAAAGACAATGAAATGTGTGTTATTTTGATGGCTGCAATGGCAAATCCTTACGCTAAAAACTCAATTAAAAAATCACGAAAAAGTGAAAAAGACAAAGTCCAAACAAATGATGATGACTCATCCTCAAGTGATGAAGCGGACGATGATGATTTTTACACTCCAGTTGACTATGCTGAAGGCGATGAAGAGATTTTGTCGATTTTGACATGCAAACAACCTGCTGTTAAAGAAGTAAAAATACCAACCACTTAGTGGCAGAAGAAAAGTTCTTCGGATTTTATGTACAGAACAAGACGTTCCTTCGCGATAGCTTACGACTGTACGTCGCTATAGTCGTACAGTCCTCTATTCAGTCCTCTAAAACGCGATTTTCGAAAAATGGTTTCTTATGTGCACAATATTGCAAATTATTTTTGTTCAGAGAATGAGCTGAAGTCAAAGGTGTACATTCATATAGTATAGAACCCATGTAATTTAATTATATTTTTTATAACATTTAACAGCATATACCGTACATAGTTCATGAAAGTAATATATGTCTTTAATTTATTTTATTACTATTATCATTTGGTTCCATATTGCATGTTTCGAGAGATGACTTTTGTTAACTAGAGTTATTTATTGATCTGTATATTATATAATAAATGTAAAAAAACATTAAAAATGAAAAGATTATATATTTTTTATTATTGAGACCAATTTCGTTGGCATAGTGAAATATTCTTTTTTATGACTTAAGGAATTTAAACTAAATCTAATTTAATGTATTAATGTCCAGTGAACTAAGTATTGTACTGCGAGCAGCTATTTTGTACCTTTGAAAAATTGTTTGTTACTGTTATTTAAATGGGAATAAAAGTGTCTCGGATTTTCTAATTTTATGAATTTCTATTAATAAATTGTTATTTTATGATTGTTTTTAAAATTTTATTTTAGAAA
>Proasellus_solanasi ENA|HAFJ01053421|HAFJ01053421.1 TSA: Proasellus solanasi, contig comp59850_c0_seq2
GAGTCTTTAAACACTCTGCAGAGATGGAACAGATTCAGTGTTGTCATTTCCAGTACTCAGGTGTTTACTTAATAGCGTGTCGTTCTAGGCAAATGAAGTGTGTTTGTGTACTTTAGAATATATACAAATTATTAGTTACTCAAAAATTTCCTCCCTATCATTTGGTAAGATGAGCTCCTACTACGAATGTTCTATTGGAGGATCCATGACGCCGACCGTTGTGTCAAATTTCAATCTTCCAAACAGCAATCTCAACAAAAATGGACCTTATTTACAAATTTTGGAACAGCCTCAGACGAAGTTTAGATTTCGCTACAAAAGTGAAATGGTTGGTACCCACGGGCAGCTGAAGGCAGAATCTTCTGATAAGAACAGAACTGTTTATCCAACTGTTAAGCTCTGCAACTGGAAGGGGGGACCTGCCTTAATAAGGCTGATGCTCTACACAGCTGAAGACAATGCAAATGAGCGCAAAAAACACGTTCATGAACTCAATGGAAAAAACTGTAATAAGGAAGGTTTTACTGGTGGATGTGAAGTAATTGTCGAAGATAAAAATAATTACACAGCTCAATTTCCAAATTTAGGAATTATTCACATCGCAAAGAGAGATGTTCAGAATATTATTTATATTAGGAAAAAAGACGATCTCATCAATCTGGCGCGCATGAATAATCCAGGACTAAGAAATGAGAGCATTCAGCACAATGTCTCTCCTACTGAGCTTCAGCAGTTGAAAGAAGCAGCCGATGAAGAAGCCAAAGCGATGGATCTGAATAAAGTCGTCCTCAGATTCCAGGCCTACTTCTTTGATTCCAAAGAACAGTGTTACAGACCCATTACCGAATATGTTGATTCCGAAGTTATTTTTAACCTTAAAAATGCTTCAACCGGAGAACTTAAAATAGTTCGCATATCTTCCGCATGCGCTCCTTGTAGTGGGGGGAGCGAAATATGGATGTTGGTTGAAAAAGTAAAGAAAAGCAATGTTAGAATAAAGTTCTATGAACTTAATCAAGATAATGTAGAAGTATGGAAGGGATATGGAGAGTTCAAAGAGAGCGATGTTCATCATCAGTACGCTATAGTCTTTAGGACTCCCCCTTATCGATACACCAACATAAGGGAACCAGTTCACTTAAAAGTAATTCTGGAACGAACTACTGATCATGACACAAGCGAACCAATGGATTTCACTTTTACACCCGAAAGTAAGTAACTCAAAAATAACCTCAAATCACATGATAAGTGCTATCAAGACCATGAATGACTTGAGCAGAGTTGTGTATGAAATTGTAAGTGTTAAAACCCGTGTAATGCATTTATTTTCAATTTCTTTGTGTTAACAGAATTGAAGAGGTCCAATGCCTTTCTCGAAACGCATATGGACTCTGAGATTCATCCTCAAAAGAGAATCCGTCCTAGTCTCATGGAGCCGATGGACCTGAAAACAAATAACAATCTTTTTCTTGGATCAAGAGAAATCAAACAACCCTACTCCCCAGAGACGCCCTATCAATCCCCCTCACATATGGTGCCGGTGCCATCTCCAGTAACGTCTGCCGATTCACCAATTTCTCAAGGATTTTACTCACCTGTTCACCATGGCTCCATTCAAAATCCATCCATTACTGTCTCAAATATTGAAGACGAGCAACACTTTTTTATTACGAAACAAGAGGAAAAGATCAATGTTGCTTTGGACAATAGTTATCCTGAGCATCAGCAAGTTTCAAACCCCGACTATATGAGCTCACCTAGGTACTACTATGGAGGAGACGGAACCCCTTCTAGCGAATACATTCCTAACATCGAAAGTGGAAACTATTCGAACAATTTCCAAAATGGAAATTATACCAATATTCCTAACTCTCCATACCATCAAGTCCCATCGCCAGCGTATCACCAACAAAGCTCTCCCTATAGCAACGGAAACGTTCCTTCACCTGGTAACCACGTTGGTGCCATTTTTATTGATCAGAATCAATGCCAAGATGACTCTTATCTTTCCCAAATACAACAGTTCGATGCAATTCAGAAGCAAGTTATAAGCAGCAAATCTTTTACACCGAACCAATTTGACTTCTCTGATCTCGTGAACAGTCCTAATGATCTCAATATCAATGAAAATTTGGACCTTCTTGACATCATTACCAACGAAAAATTCTTTGCCGCTGCACCTAAGGAATTTGGTGATATTCAAGCTGACTCTGCTCGACCAAAGTCCAAAAAAGATAAAGAGGCAACTGAAACTCCGAAGCTCTCTTCAACCGGTGACGTTGATACCTTAACTGAAAAGCTATCAACAGTTTCAGTGAAGGATGAAAAGAAAGATACTGAGAGCAAACTTACAAACGATATAACGGAGAAAAAAGATGTGGCAATGAGCATCGCGATGACCGCAGCTGACTGCCTTCAATCATATGCGTCTACAGGAGATGTCGAAGTCTTACTTGCAGCTCAAAAATATCTTCTCTCAGTACAAAATAACAACGGAGAAAATTCATTGAATACAGCAATCTTGAACAGGGATAAAAAAGCCTTTGACAAAATCATAAAAGTGTCAGTTGATCTGAAATGTCAAAATATATTTGCAGCTCAAAATATAGACGGAGAGACTCCATTACACGTTGCTACTCGCCTTAATGAGGTTGAAATAGTACAAAAGCTAGTTGCGGTACCTGGCTGTCCTTTGACCACAGTTGACTGCGATGGTAACTCAGCTCTTCACTTAGCAGCTGCTCTTTCTTCTAGCAAATGTCTCTCTGCCATTCTCGCTCATCCCGTCAACGGAATCACATCGTCTTCAAAACAGCTGATTAATTTGTACAACTACAATGGACAAACTCCATTGCACATCGCCGTAACTGCTGGTTGCTACGAGAGTGTGAGCTTACTAATTCAATCTGGTGCCTTTGTTCATTTATGTGATCGAAAGCAAGGAGCAAATCCTCTACATTTGGCTGTAATTTTTGGAATGCATAAAATAGCTAAATATCTAATTGAAAATACTAACGTAACCGTGGATGCTGGTCTACTAAATCACAATACAGCCCTTCATATCGCTGCTCAAGCAAAAGACAAAGAAATGTGTGTTCTTCTGATGGCTGCAATGGCAAACCCTTACGCTAAAAACTCAATAAGAAAATCCCCAAATGAAAAAGACAAAGTCGAAACCAATGATGACGATTCATCAAGTGATGAAGCTGACGATGTTGATTTTTATACTCCAATTGACTACGCTGACGGCGATGAAGAGATTATATCGATTTTGACAGGTAAACAACCTGTTGTTAAAGAAGAGAAAATACCAACAACTTAGTGGTAGAAGAATAGTTTCGTAATTCGGATTATATGTACAGAACAAGACGTTCCTTCTCGATTAGTTAGGACTGTACGTAGCTAAGGTTCTACAGTCCTCTATTCAGTTTAGCAGCTGTCGCCAAAACGCGATTTTCTAAAAATGGTTTCTTATGTGTACAATATTGCATATTATTTTTGTACAGAAAATGAGCTGAAGACGAAGGTGTACAATCGTAGTATAGAACCAATGTATTTTCATACTATTTTTTATAAAAATTAAAAACATACATAGTTCA
>Proasellus_spelaeus_ ENA|HAFK01031045|HAFK01031045.1 TSA: Proasellus spelaeus, contig comp28963_c0_seq2
GAGTCTTTAAACACTCTGCAGAGATGGAACAGATTCAGTGCTGTCATTTCCATTACTCAGGTGTTTACTTAATAGAGTATCGTTCTATGCAAATGCAGTGTGTTTGTGTACTTTAGAATATATACAAATTATTAGTTACTCAAAAATTTCCTCCCCGTCGTTTGACAAGATGAGCTCCTACTACGAATGTTCTATTGGAGGATCCATAACACCAACCGTGGTGTCCAATTTCAATCTTCCAAACAGCAATCTCAACAAAAATGGACCTTATTTACAAATTTTGGAACAGCCTCAAACGAAATTTAGATTTCGCTACAAAAGTGAAATGGTTGGTACCCACGGGCAGCTGAAGGCAGAATCATCTGATAAGAACAGAACTGTTTATCCTACTGTTAAGCTATGCAACTGGAAAGGAGGACCTGCCTTAATAAGACTGATGCTCTACACAGCTGAAGACAACGCAAATGAGCGCAAAAAACATGTTCATGAACTCAATGGGAAAAACTGTAATAAGGAAGGTTTTACGGGTGGATGTGAAGTAATTGTCGAAGATAAAAATACTTACACAGCTCAGTTTCCAAATTTAGGAATTATTCACATCGCAAAAAGAGATGTACAGAATATTATTTATATTAGGAAGAAAGACGATCTCATCAATCTGGCGCGAATGAATAATCCAGGACTAAGAAATGAGAGCATTCAGCACAATGTCTCTCCTACTGAGCTTCAGCAGCTAAAAGAAGCAGCCGATGAGGAAGCCAAAGCGATGGATCTGAATAAAGTTGTCCTCAGATTCCAGGCCTACTTCTTTGATTCCAAAGATCAGTGTTACAGACCCATTACCGAATACGTTGATTCCGAAGTTATTTTTAACCTCAAAAATGCTTCTACCGGGGAACTTAAAATCGTTCGTATATCGTCCGCATGCGCCCCTTGCAGCGGAGGGTGCGAAATATGGATGTTGGTTGAAAAAGTAAAGAAAAGCAATGTAAGAATAAAATTCTATGAACTCAATCAAGATAATGTGGAAGTGTGGAAGGGATATGGAGAGTTCAAAGAGAGCGATGTTCATCATCAGTACGCTATAGTCTTTAGGACTCCCCCATATCGCTACACCAACATAAGGGAACCTGTTCACTTAAAAGTAATTCTGGAACGAACTACTGATCATGACACTAGCGAACCATTGGATTTCACTTTTACTCCCGAAAAATTGAAGAGGTCTAATGCCTTTCTCGAAACACACATGGATTCTGAGATTCATCCTCAAAAGAGAATCCGTCCTAGTCTCATGGAACCGATGGACCTAAAAACAAATAACAATCTTTTTCTTGGATCAAGAGAAATCAAACAACCGTACTCCCCAGAGACGCCCTATCAATCCCCCTCACATATGGTGCCGGTGCCATCTCCAGTAACGTCTGCCGATTCACCAATATCTCAAGGATTTTACTCACCTGTTCACCAAGGCTCAATTCAAAATCCAGCTATTACCGTTTCAAATATTGAAGACGAGCAACACTTTTTCATTACGAAACAAGAAGAAAAGATCAGTGTTGCTTTGGACAATAGTTATCCGGAACATCAGCAAGTTTCAAACCCCGACTATATGAGCTCTCCTAGGTATTACTATGGAGGAGACGGAACCCCTTCTAGCGAATACATTCCTAACATCGAAAGTGGAAACTATTCTAACAATTTCCAAAATGGAAATTATACAAATATTCCTAACTCTCCATACCATCAAGTCCCATCGCCAACGTATCACCAACAAAGCTCTCCCTATAGCAACGGAAATGTTCCTTCACCTGGTAACCCTATTGGTGCCATTTTTGTTGATCAGAATCAATGCCAAGATGACAGTTATCTTTCTCAAATACAACAGTTCGATGCAATTCAGAAGCAAGTTATTAGCGGCAAATATTTTGCACCGAATCAATTTGACTTCTCTGATCTCGTGAATAGTCCTAATGATCTCAATATTAATGAAAATTTGGACCTTCTTGACATTATTACCAACGAAAAATTCTTTGCCGCTGCACCTAAAGAATTTGGTGATATTCAAGCTGACTCTGCTCGACCCAAGTCCAAAAATGATAAAGTGGCAAATGAAACATCGAAGCTCTCTTCAACCAGTGATGTTGATACTTTAACTGAAAAGCTATCAACAGTTACGGTGAAGGATGAAAATAATGAAACTGAGAGCAAACTTACAAATGATGTAACGGGGAAAAAAGATGTGGCAATGACCATCGCCATGACAGCCGCTGATTGCCTTCAATCATATGCGTCTACAGGAGATGTTGAAGTCTTACTTGCAGCTCAAAAATATCTTCTCTCAGTACAAAATAGCAATGGAGAAAATTCATTGAATACTGCAATCTTAAACAAGGATAAGAAAGCCTTTGACAAAATCATAAAAGTGTCAGTTGATGTGAAATGTCAAAATATATTTACAGCTCAAAATATAGATGGAGAGACTCCATTACACGTTGCTACTCGCCTTAATGAGGTTGAAATGGTACTAAAGCTAGTTACGGTACCTGGATGCCCTTTGACCACAGTTGATTGTGATGGTAACACAGCTCTTCACTTAGCAGCTGCTCTTTTTTCTAGCAATTGTCTCTCTGCCATTCTCGCTCATCCCTTTAACGGAACCACATCTTCTTCAAAACAGATGGTTAATTTGTATAACTACAATGGTCAAACTCCATTGCACATTGCCGTATCTGCTAGTTGTTACGAGAGTGTGAGTCTACTCATCCAATCTGGTGCCTTTGTTCATTTATGTGATCGAAAACAAGGTGCAAATCCTCTACATTTGGCTGTAATTTTTGGAATGCACAAAATAGCAAAATATCTAATTGAAAATACTAACGTAACCGTGGATGCTGGTCTACTAAACCACAATACAGCCCTTCATATCGCTGCGCAAGCAAAAGACAAAGAAATGTGTGTTCTTCTGGTGGCTGCAATGGCAAATCCTTACACTAAAAACTCAATAAGAAAATCACGAAAGAGCGAAAAAGACAAAGTCGAAACAAATGATGATGAATCTTCAAGCGATGAAGCGGACGATGTTGATTTTTACACTCCAATTGACTATGCTGATGGCGATGAAGAGATTTTGTCTATTTTGACAGGTAAACAACCTGATGTTAAAGAAGAGAAAATACCAACTACTTAGTGGTAGAAGAATAGATTCGTAATTCGGATTTTATGTACAGGACAAGACGTTCCTTCACGATTGCATATGACTGTACGTCGCTATGGTTCTACAGTACTCTATTCAGTATAGCAGCTATCGCTAAAACGCGGTTTTCTAAAAATGATTTCTTATGTATTAATACTGTTATACGTGTACAACATTGCATATTTTTTTATGCAGAAAATGAGCTGAAGACAAAGGTGCACAATCATTGTATTGAACCCATGCATTTTAATTATATTTTTTATAACAATTAATAACATACATAGTCTATGAAAGCAATATTAGCCTTTAATTTATTTTATTACTATCATTATTTGAAGGCGGGGTTGGTTCCGTACTACATGTTTCGAGAGATTATTTTTGTGAACTAGAGTTATTTATTGACCTGTATATTATATTATAAATATG
>Proasellus_beticus_ ENA|HAFL01045094|HAFL01045094.1 TSA: Proasellus beticus, contig comp96906_c0_seq1
GAGTCTTTAAACTCTCTGCAGAGATGGAACAGATTCAGTGTTGTCATTTCCATTACTCAGGTGTTTACTTAATAGCGTGTCGTTCTTGGCAAGTGCAGTGTGTTAGTGTTTACTAGAAAATATACAAATTGTTAGTTACTCAAAAATTTCCTCCCCGTCATTTGGTAAGATGAGCTCCTACTACGAATGTTCTATTGGAGGATCCATGACGCCTACCGTTGTGTCAAATTTCAATCTTCCAAACAGCAATCTCAACAAAAATGGACCTTATTTACAAATTTTGGAACAGCCTCAGACGAAGTTTAGATTTCGCTACAAAAGTGAAATGGTTGGTACTCACGGGCAGCTGAAGGCAGAATCTTCTGATAAGAACAGAACTGTTTATCCAACTGTTAAGCTCTGCAACTGGAAGGGTGGACCTGCCTTAATAAGGCTGATGCTCTACACAGCAGAAGACAATGCAAATGAGCGCAAAAAACACGTTCATGAACTTAATGGGAAAAACTGTAATAAGGAAGGTTTTACTGGTGGATGTGAAGTAATTGTGGAGGATAAAAATAATTACACAGCTCAGTTTCCAAATTTAGGAATTATTCACATCGCAAAGAGAGATGTTCAGAATATTATTTATATTAGGAAAAAAGACGATCTCATCAATCTGGCGCGCATGAATAATCCAGGACTAAGGAATGAGAGCATTCAGCACAATGTCTCTCCTACTGAGCTTCAGCAACTGAAAGAAGCAGCCGATGAGGAAGCCAAAGCGATGGATCTGAATAAAGTCGTCCTTAGATTCCAGGCCTACTTCTTCGATTCCAAAGAACAGTGTTACAGACCTATTACCGAATACGTTGATTCCGAAGTTATTTTTAACCTCAAAAATGCTTCAACCGGAGAGCTTAAAATAGTTCGCATATCATCCGCATGCGCTCCATGTAGTGGAGGGAGTGAAATATGGATGTTGGTTGAAAAAGTAAAGAAAAGCAATGTTAGAATAAAGTTCTATGAACTTAATCAAGATAATGTGGAAGTATGGAAGGGATATGGAGAGTTCAAAGAGAGCGATGTTCATCATCAGTACGCTATAGTCTTTAGGACTCCCCCATATCGCTACACAAACATAAGGGAACCCGTTCACTTAAAAGTAATTCTGGAACGAACTACTGATCATGACACAAGCGAACCAATGGATTTCACTTTTACTCCCGAAAAATTGAAGAGGTCCAATGCCTTTCTCGAAACGCACATGGATTCTGAGGTTCATCCTCAAAAGAGAATTCGTCCTAGTCTCATGGAGCCGATGGACCTGAAAACAAATAACAATCTTTTTCTTGGATCAAGAGAAATCAAACAACCCTACTCCCCAGAGACGCCCTATCAATCCCCCTCACATATGGTGCCGGTGCCATCTCCAGTAACGTCTGCCGACTCACCAATTTCTCAAGGATTTTACTCACCTGTTCACCATGGCTCCATTCAAAATCCAGCAATTACTGTCTCAAATATTGAAGACGAGCAACACTTTTTTATCACGAAACAAGAGGAAAAGATCAATGTTGCTTTGGACAATAGTTATTCGGAGCATCAGCAAGTTTCAAACCCCGACTATATGAGCTCACCTAGGTACTACTATGGAGGAGACGGAACCCCTTCTAGCGAATACATTCCTAACATCGAAAGCGGAAACTATTCGAACAATTTCCAAAATGGAAATTATACCAATATTCCTAACTCTCCATACCATCAAGTCCCATCGCCAGCGTATCACCAACAAAGTTCTCCTTATAGCAACGGAAACGTTCCTTCACCTGGTAACCACGTTGGTGCCATTTTTGTTGATCAGAATCAATGCCAAGATGACTCTTATCTTTCCCAAATACAACAGTTCGATGCAATTCAGAAGCAAGTTATTAGCAGCAAATCTTTTGCACCGAACCAATTTGACTTCTCCGATCTCGTGAACAGTCCTAATGATCTCAATATCAATGAAAATTTGGATCTTCTTGACATCATTACCAATGAAAAATTCTTTGCCGCTGCACCTAAGGAATTTGGTGATATTCAAGCTGACTCTGCTCGGCCAAAGTCCAAAAAAGATAAAGCGGCAACTGATACTTCGAAGCCCTCTTCAACAGGTGACGTTGATACCTTAACTGAAAAACTATCAACAGTTTCAGTGAAGGATGAAAAGAAAGATACTGAGAGCAAACTAACAAATGATGTGAAAAAAGATGTGGCAATGAGCATCGCGATGGCCGCAGCTGATTGTCTTCAATCTTATGCATCTACAGGAGATGTCGAAGTCTTACTTGCAGCTCAAAAATATCTTCTCTCAGTACAAAATAACAACGGAGAAAATTCATTGAATACAGCTATCTTAAACAGGGATAAAAAAGCCTTTGACAAAATCATAAAAGTGTCAGTTGATCTGAAATGCCAAAATATATTTGCAGCTCAAAATTTAGATGGAGAGACTCCATTACACGTTGCTATTCGCCTTAATGAGGTTGAAATGGTACAAAAGCTAGTTACGGTACCTGGATGTCCTTTGACCACAGTTGACTGCGATGGCAACTCTGCTCTTCACTTAGCAGCTGCCCTTTCTTCTAGCAAATGTCTCTCTGCCATTCTCGCTCCTCCCATCAACGGAATCACATCATCTTCAAAACAGCTGATTAATTTGTACAACTACAATGGACAAACTCCATTGCACATCGCCGTATCTGCTGGTTGTTACGAGAGTGTGAGCTTACTCATTCAATCTGGTGCCTTTGTTCATTTATGCGATCAAAAGCAAGGAGCAAATCCTCTACATTTGGCTGTAATTTTTGGAATGCACAAAATAGCTAAATATCTAATTGAAAATACTAACGTAACCGTGGATGCTGGTCTACTAAACCACAATACAGCCCTTCATATCGCTGCTCAAGCAAAAGACAAAGAAATGTGTGTTCTTCTGATGGCTGCAATGGCAAATCCTTACGCTAAAAACTCAATAAGAAAATCCCGAAGAAGTGAACAAGACAAAGTCGAAACCAATGATGATGAATCATCAAGTGATGAATCGGACGATGTTGATTTTTACACTCCAATCGACTACGCTGCCGGCGATGAAGAGATTTTATCGATTTTGACAGGTAAACAACCTGTTGTTAAAGAAGAGAAAATACCAACGACTTAGTGGTAGAAGAATATATTCATAATTCGAATTATATGTACAGAACAAGACGTTCCTTCTCGCTTAGATATGACTGTACTGAGCTATGGTTCTACAGTCCTCTATTCAGTATAGCAGCTGTCGCTAAAACGCGATTTTATAAACATGTTTTTTTATGGGTGCAATATTGCATATTATTTTTGTACAGAAAATGAGCTGAAGACAAAGGTGCACGTACAATTATAGTATAGAACCAATGTATTTTAATACTATTTTTTATAAAAATTAAAAACGTATATAGTCCATAAAAATAATATTAGTCTTTAATTTATTTTATTAATATAGTTAATTGAGGGGGGGGGGCTTGGTTCAATGTTACATGTTTCTAGAGATTTCTTTTGTGAACTAGTTATTTATTGATCTGTATATTGTATAATAAATATAAAAAACTTAAAAAAATTCAAAGATTATATATTTTTTATTATCGATTCCAATTTTGCAGGAAGAGTTTAATATTTTTTTTATGACTTAAAGAAGTTATGTTAAAACTAATTTAATGTTTTATTGTACAGTATACTAAGTATTGTTATACTGCGAGCAGCTACAGAATGGTGTACCTTTAAAAAGTTGTTTGTTACTGTTAGTTAATGAAAATAAAATTATCTTATATTCTCTAATTTTATGAATTGTTATTAATAAATTATTTTTAAAATTTTATTCT
>Parhyale_hawaiensis phaw_30_tra_m.014117
ACATAACTTCGCCGCCGTTGCTAAGTTAGTCGGCAAACGAGCTTCGTAGTGTCAGTACACGCGTGCGCGAGTCCCGTTCGCTCTCATTTATATAATTGGCTGTTGTAATTACTTAATTTTTAATAGCGCAATGAGAAAGAACCGTTGTGCACACTGCCATTAGATATATACCTGTTTACAAAACTAACTGATCTTGTTATAACTTACAATCCATGGATAGTACATCGTTTGCTACCGGAAGGGTTTCCTGCGTATACAAGTGTTCTACATACGAAATTGAAGTGCCTGCTTGCTTTGTTTGATATTAACTGTAACTTGGACCACCTGCACCCCGAGCTGCTGCTGCTGCTACGGACATTGTGTCGCCATGACTCGCACCAACTTCATGTTTGACGGAGGTGAGAGGCCCTTGGGCTCTCCATTTAGCGGCGGGATGGCGTCCCCCTACTCGGACCACTCAGCGGGGCTTCCGTCACCTCCAACTGTGGTGTCGGAGTACAACCGCCCCTATGACTATGTGAACACTGACGGTCCACACCTGATACTGACGGAGCAGCCGCAGGGCAAGTTCAGGTTCCGCTACAAGAGTGAGATGGTCGGCACCCATGGACAGCTCAAGGCTGAAAGGGCCGACAGAAACAAGGCGATCTTCCCTACAGTCAAGCTTGCGAAGTGGAACGATGGTCCTGCCTTGATACGTCTGGCTCTGTACACCGGAGAGGACAACCCCAACATGAGACGTCGCCACGTGCACGAGCTCAGCGGTAAAAATTGTGACAAGGACACCGGCATCTGCGAGGCTGTGGTGGACGAGTCCAGCGACTACACTGCCACTTTCCAGAACCTCGGCATCATTCACATCGCCAAACGAGACGTGAAGGACATCATCAAACAGCGCAAGAAAGCCGAGCTCATCGATCACGCTAGGATCAGGAGACCAAACTGCACTTTGGACGAGATACGCCAGAGTATCACTCCCACAGATATGAAAAAGTTTGACGAGGAGGCGGAGGAGATCGCTAAAACAATGGACCTGAACAAGGTGGTACTCCGATTCCAGGCCTTCCAGTACGACACGTCCCTGGACTGCTACCGGCCCATCACCCGATCCGTCGATTCTGAACTTGTTGTCAACCTCAAGAACGCGTCCACAGGAGAACTGAAGATAGTGCGCATGTCACAGTGCTCGGCACCCTGCACAGGTGGCACTGAGATCTGGATGCTGGTCGAGAAAGTGAAAAAAAGTAATATCAAAATCAAGTTCTTCGAGACGGACACAGATGGGAATGAGGTGTGGTCCGCTTATGGAGAGTTCAGTGAGGGAGATGTCCATCATCAGTACGCCATTGTATTCAGGACTCCTCCGTACCGCTCGACCTGCCTGCGAGCCCCTGTACGGGTCAAAGTTCAGCTGGAACGCCCCAATGACAAAGACATCAGCGAACCCAGGGATTTCACTTATTACCCTGAAAGTCGAAAGCGACAGAGCCCCTATCAGGAGTCCACCAAAGTTGAGGAAGACGAAGACTACCCACAGGGCGGCGGTGGCCGATCCAAACGCGTATGCCATGACACCTCAGGTCCGCTGGACCTAAGATTCATTAGCAACGGACGGTGCCCCACCGACAGTGATATCAGGGATGCCCTGGCGGAATACTACTCCCGGGGCAATAGTGGCTTTGATGACGGTCTGTTTGTGACTCAGCAGTCTCCTCAGTACGTGGTGCCATCACCTATTCACCCCGGTGCCTCACCTAACAGTAACAGTAACCAGAGCATGTACGTCTCCAGTAACGACAACATGGCCCTGGACACGTCGCCGTACCTCCAGGTGCCAGGTGATGCCAACACGGGCATGCAGATGATTGTAAACAACGGCCTGCCCTCGTCCACGCTGCTGCCTGCAACAGGAGACCCCCTGTCCCCTCAGCAGCAGCTGTCGTCCTCTCCGCTGTATCAGGTGCCCTCGCCCGGTCAGGTCTCGGTCTCCTCTCCTCAGTACCACGTACCTTCGCCCCAGCAAGTGGTACATCAACAGAGCCCATCTCCCGCGTACCAGCAGTCAGTACCATCTCCTCAGTACCAGTTCAGCGCAGGACTCACGGACCATCTTGTACCTCTGTCACCTCCGCAGCCCGCTGGTGGAGCTGACGTTATGGCTGGGGGTCAGCTACACATGCAGCAGCAACAGCAGCAGCAGCAAAAGCAGCTGCAGCAGGAGCAAGTACGACAG
