# Supplementary material for: Comparative genomic analysis of innate immunity reveals novel and conserved components in crustacean food crop species
Source: BMC Genomics. 2017 May 18;18:389. doi: 10.1186/s12864-017-3769-4 (PMC5437397; doi:10.1186/s12864-017-3769-4)
Supplement: Supplementary file 24 — Fasta files of all sequences. (ZIP 3690 kb) [file 12864_2017_3769_MOESM25_ESM.zip › Additional file 12/22 caspar.txt]

>Asellus_aquaticus_ ENA|GDKY01015456|GDKY01015456.1 TSA: Asellus aquaticus Contig_15610fas-associated transcribed RNA sequence
AGAGACAAGAAMYTTAATGAAAGAGGCTGTGAGGCAGTCTCTCGAAATGGACCTTCCACCTGAGCCTGATTCTGATTGCATGGAAGCTACTACTACATTTAGGTTTCGAGTTCCAGATAGAGAACCATTTGAAAGAACTTTCACTCGAAGTACGCCGCTCAAGACTGTGTTAAACTACCTATGCGTGAAGGGTTATCCTGCCGATGAATTCAAATATTTACAATCTTGGCCACGTCGTTGTATTACTAGCTTGGACATTTCATTGACGTTAAATGACTTGAAGCTGCCAAACCAAGAAACTTTAACCGTTGAAGAAAGGCTTGAAACAAAATAATATTTATTTGAATAAATCAATCTTTTTTCATAAAATACAGATACAGGAATTGTTTGTTGGTTATTTAGTTAACCAATCATGAATATAAAATTTTCCCTTTGTTATGAATTACCTTTTGATAAATCTGATACCCTGCGTACTATAACGAGTACGGTACCATACTTTCATTTATAGT
>Astacus_astacus ENA|GEDF01009318|GEDF01009318.1 TSA: Astacus astacus TR21243_c0_g1_i1 transcribed RNA sequence
CAGAGGCCGTGTCCGAGTACCTGCACCAAACTTTAATATTGGTATTGATTGGTAATATTGGTATATGTGAAGCCCTGGCTAGCCTCAGGGGCATGGTAGAAGTCGCCCTGACCTACTGTGCTTCCCGAGGCTGCCCCAAGGGGTCAAAACACCACTAACAATCCTAAAGCAGCTGGAAATATTCAAAGAAAACAGGAAATTGTGGCCGACAAAGGAGACAGCTGGTGTGAGACACTTTAACTAAAGAGCTAAACAATGGCTGGCAGGGATGAGATCTTAGCCAATTTTCAGGCATGTTCTGGTATTGAGGATGTGGGAGAGGCCTTTATGCACTTGGAGGCAGCAAACTGGAACCTGCTGGAGGCACTGCAGGTAGTTATGCCTCTGGAAGGTACACCAGCCACACCTGTACCACCACCACCTCCACTACAATCTGTATCACAGCCTGAAGTAATAAGCATAGACTCTTCACCGGAGTTGCTCTTACCACCTCCCATACCTCCTCTACCAGCTGCCATCCCTTCTACGTCTGATGCCTCACTGCCATCTTCTTCTAAAACACATAGTGTACTTGATGTCAATATTCAGGTTATGTGCGGTGGTGCATCTGAAGGTAGCACTTTTCCCTTAGAGCTGCCGAACTCGACCACTGTAAGTGAACTACGGGCAATGTTGCACCAGCTGGTTGGTATTAATCCATGTAACCAGATCTTAGAAGGATTTAAAACACCAGTAGATGATAGTATGGTTATCACTGCAGCGCACTTGCCAGAATCCAGAACACTCACATTAAATGCTCAGTCCTCAGTCTCTTTTAATAACTACTACGAGAGAATTAACGGAGCTCACAGTGATGACTATCTCCTACTTATTCACGATGAGACAAACAGCAAAGACTACAGCTTACGGTTTCCTGGCAGCAAGAAAATCAAAGAAATCAAAAGTGACATTCATGATCTAACAACCATTGCAGTTCGGTATCAACAGTGGACGGGTTGGCCTCCGAATACAGATGAAGAAAATGCAACTTTAGCATCGTCTGGCATCAGCAAGCAGCATCACCTGACAGTACGAAAGATGGTTAAGGAACGTACCCCGAAGGCTCAACGAAAGACATTAATGGAGACGGGGGAAGAAAACAGTTCTGGTGATGAGTTTGAAGATGCAGCAGAACTTTTGAATGATGACGACGACTTCCTAGACATGATGGATGTTCCTGCAACTAAAAAACCACAAACATTGATACCAGTAGACGTTGATGATGAAGTAATGGGTGTTATACATTTTTGTGAAGAGTTTCGTAATCGCTATGGAAGTTGCGTTCCCATGTTTTATCAAGGTTCATTAGAAGATGCCTTGAAAGAATCAGTTCAACTCCCAGCAAAAAATAGAAAGTTGCTAGCAGTGTACTTACATCATGATGGAAGTGTTCTCTCCAATGTTTTCTGCTCCCAAGCTTTATGCCAGATATCAGTTGTGGACTACTTGTCAGCAAACTTCGTTATCTGGGGTTGGGATTTAACACATGAAGCTAATAAAGCCAGGTTATTAAATCTAGTTACAACACATTTTGGGGCGATGGCATCATCAACAGTGAGAAGTTTTAGTGTAGATAAGCTGCCAGCGCTGTTGGTCATCACACGCACAAGAGGAACTATTGAAGTTCTCTCGGTTATACATGGGAATGGAGTTCTAGATGAAGTAATGACTGCCCTTCTACATGCAACCGAGATGTTTGAGGAGCAGAGATCCACTGAAGTGCAAGAGGAGGAGGCAAGAGAAGCTCGAGAGGCTGTTAAAGCTGAGCAGGATGCTGCCTACCTCGAGTCTCTAAAAGCAGATAGAGCAAAGGCTGCAGCTAAGAAACAGGCAGAAATGGAAGAGAAGCAAGAGCGAGAAAGAGTCGAATCAATCAAGCAACAAGAAGAGGCAATCAAGGAGGCTGTGAGAGCATCTCTTGAGACTGATATACCCGATGAGCCAAGTTCAGATTGTCTGTATCCTGTAGCAACATTACGTTTTCGTATACCTGGTGGTGAAACCTTTGTAAGAAATTTTCTGGCAAATACAACTCTCCAGGTACTGCTCAACTTCCTGCATGTGAAGGGTTATCCTGCAGATGAGTACAAGTGTCTTCAGTCATGGCCACGAAGAGATGTGAGTTCACTGGATGTCTCCAAGACCTTGATGGACTATAAGCTGTATCCACAGGAAACCCTTAACATAGAAGAGCGATGAAGGATTTTGTAGTGTTTTTCCCTGGGAGTGATAGTTGTGTGTGGTGGAGTCTACTGTTATAGTCCTCCACCGTCGCCACCTGTGATCATACAAAAACAAGTTTAATGGCAGATTCAAACTTAAGAACATCCGCATAAAGTATCCAATTATATTGTTATGCTGGACATTTTAATAGGATGGTACTTTGTATCTACCAGCGATGGACTTGTAGGAAGACTTCTTACATTGAAAAATGACTTCCCTTCAATTTTAAGACTATTCTCAGTGAGTAAATACCTTTTTTGACAGAACTGAGTGTAGCATTAAGTTAATGGAAATTCTGTTATAACTGTATACTCTTGACAATTTTTTTACAAAATAAATAATAGTGAAAATGTAGCCATGATTTGTAAGGGCACTGCTGAAAATGTAGCCATACATTAAAAACACATGGCTTCCTATATTTTAAAGTGTCAACAAACAGTGCAGAATCACCAATCAACAAATTGTTGCGAGAAAATTCTAGGAGGAAAGCATTTTTTGATTCCAGTCATTTTAGTTAAGTATACTACATAGAAAGCTTTATCAAATTATTTAATGAAAATCATTTGTCTCAAAAGTTCGAATATTTCATATTTTATAGTGTAAGTTTTGTTTGTTTATCATTTAATTGCACACACATGTAGGTGATTTGCAAGAGGAGCCACTGGATGTTATATATTGACACATTCGAAGACATTGAAGTACAGTACATTGTATTTAGAGTGTAATACAGTACATTGTATTTAGTGTAATACAGTATATTGTATTCAGTGTAATACAGTACATTGTACTTAGTGAAATAGAGTACTGTATATTGTAATCAGAATGTAATGATCCGGATGTGATGGTGTCTGTAAGTCACACTTAGGAATGATTTCATTATGCACATAAATTATGTTTACAAGCAAAACTAACTTAAGACCAGGATATATGCAGTTGCAGTAAAGTTCGACTGAGCAGGAGAGTACCTGGCATGTCAACTACGAAAGGGACGTGGATAGAAGTAACCGATTCTTCGAAGATTGAATTGTATAAATATCAGTATGCACTGTACTGTAATATGGTAAATAATTTTTTTATAAATGTATGCAAAAACTTGTTACAAATTTATGCATTTCATTTTATTTTTTATTTTTGAAAATTTAATGCCTGGGGATTTGATTTACACGTCAAAATAATTTCTTTGATCTTTGGATTCTTTATAGAAAGATTTGCAATATCTTATTACATTTGTTGAGTTTATTTTAGCTTGGTATAGAAACCTAATCAGAGGTTTTAAATACTATCAAAATTTATGATATTTAAATTTCGTGTTGTGGAAAATAATTTACAGTCACAAGGTCAAAGAAAATCATTATCTAATTGGCTTTAGGGGTGTACAAAAAAAAAAGGTCTTGGAAATTATAGAAATGTACTAGGCAGCCCTTAACCATGGTAATAGCTCATACTTAGTGCAACTTCTTAATCTAAGCCCCTTAACATTTCTATGTCATCATTAAGAATGATAGCACAGCAAGGATGTCTAAAGATCTGTTACTGTATCAGGTTTGAATGTGTCAATAGAATTCATTATTAGTGCTAGTATGTTAAATAATCCCCCCCAGATCCTACTCTCAGTATGGCATGGCAGGTTGCAACTACAATGATAAATGAACCATTGAGCACCCACATATTATAAAGCTTTCAGTTCTTAAATGTGTTAAGAGGCCTCATGACATTAGTGTTCGGAGAAATTCTCCTTTGACCAACCTGCTGTAAATATATTTATAATAGAGCACTTACAAGTTACATCCTTTCATCAGCGCTCCTCTATTTTTTGTCTTAGCCATATTATGATGTTTTAAACCCAACTAATCCTACTACTGAAACAAATATTTTTGTAATTACAGTAATATAAACCACTTGTGTAATTGGTGTACCACTGAGTAACTGGATCAAGAAGAGAGACAGAATAAAGGCAAGTATTCATTATTTTGCCTGTGTTGTTTAGTGTATACATTAATATTTAGTAAGAATGGTTTTAAGTTTACAGTGATAGTTGATTACCAAAATGGTACTGGAAGATATTTGGAATGAAGGATTTTGCTTATATAGATACATCTGTGATTGTAGAGGAACCAACACAAGCAGAGGTGAAAATATGTGGAAGAATC
>Astacus_leptodactylus ENA|GAFS01010120|GAFS01010120.1 TSA: Pontastacus leptodactylus Pastle_hypoyo_c10292 transcribed RNA sequence.
CAGCTGGTGTGAGACACTTTAACTAAAGAGCTAAACAATGGCTGGCAGGGATGAGATCTTAGCCAATTTTCAGGCATGTTCTGGTATTGAGGATGTGGGAGAGGCCTTTATGCACTTGGAGGCAGCAAACTGGAACCTGCTGGAGGCACTGCAGGTAGTTATGCCTCTGGAAGGTACACCAGCCACACCTGTACCACCACCACCTCCACTACAATCTGTATCACAGCCTGAAGTAATAAGCGTAGACTCTTCACCGGAGTTGCTCTTACCACCTCCCATACCTCCTCTACCAGCTGCCATCCCTTCTACGTCTGATGCCTCACTGCCATCTTCTTCTAAAACACATAGTGTACTTGATGTCAATATTCAGGTTATGTGTGGTGGTGCATCTGAAGGTAGCACTTTTCCCTTAGAGCTGCCGAACTCGACCACTGTAAGTGAACTACGCACAATGTTGCACCAGCTGGTTGGTATTAATCCATGTAACCAGATCTTAGAAGGATTTAAAACACCAGTAGATGATAGTATGGTTATCACTGCAGCGCTCTTGCCAGAATCCAGAACACTCACATTAAATGCTCAGTCCTCAGTCTCTTTTAATAACTACTACGAGAGAATTAACGGAGCTCACAGTGATGACTATCTCCTACTTATTCACGATGAGACAAACAGCAAAGACTACAGCCTACGGTTTCCTGGCAGCAAGAAAATCAAAGAAATCAAAAGTGACATTCATGATCTAACAACCATTGCAGTTCGGTATCAACAGTGGACGGGTTGGCCTCCGAATACAGATGAAGAAAATGCAACTTTAGCATCGTCTGGCATCAGCAAGCAGCATCACCTGACAGTACGAAAGATGGTTAAGGAACGTACCCCGAAGGCTCAACGAAAGACATTAATGGAGACGGGGGAAGAAAACAGTTCTGGTGATGAGTTTGAAGATGCAGCAGAACTTTTGAATGATGACGACGACTTCCTAGACATGATGGATGTTCCTGCAACTAAAAAACCACAAACATTGATACCAGTAGACGTTGATGATGAAGTAATGGGTGTTATACATTTTTGTGAAGAGTTTCGTAATCGCTATGGAAGTTGCGTTCCCATGTTTTATCAAGGTTCATTAGAAGATGCCTTGAAAGAATCAGTTCAACTCCCAGCAAAAAATAGAAAGTTGCTAGCAGTGTACTTACACCATGATGGAAGTGTTCTCTCCAATGTTTTCTGCTCCCAAGCTTTATGCCAGATATCAGTTGTGGACTACTTGTCAGCAAACTTCGTTATCTGGGGTTGGGATTTAACACATGAAGCTAATAAAGCCAGGTTATTAAATCTAGTTACAACACATTTTGGGGCGATGGCATCATCAACAGTGAGAAGTTTTAGTGTAGATAAGCTGCCAGCGCTGTTGGTCATCACACGCACAAGAGGAACTATTGAAGTTCTCTCGGTTATACACGGGAATGGAGTTCTAGATGAAGTAATGACTGCCCTTCTACATGCAACCGAGATGTTTGAGGAGCAGAGATCCACTGAAGTGCAAGAGGAGGAGGCAAGAGAAGCTCGAGAGGCTGTTAAAGCTGAGCAGGATGCTGCCTACCTCGAGTCTCTAAAAGCAGATAGAGCAAAGGCTGCAGCTAAGAAACAGGCAGAAATGGAAGAGAAGCAAGAGCGAGAAAGAGTCGAATCAATCAAGCAACAAGAAGAGGCAATCAAGGAGGCTGTGAGAGCATCTCTTGAGACCGATATACCCGATGAGCCAAGTTCAGATTGTCTGTATCCTGTAGCAACATTACGTTTTCGTATACCTGGTGGTGAAACCTTTGTAAGAAATTTTCTGGCAAATACAACTCTCCAGGTACTGCTCAACTTCCTGCATGTGAAGGGTTATCCTGCAGATGAGTACAAGTGTCTTCAGTCATGGCCACGAAGAGATGTGAGTTCACTGGATGTCTCCAAGACCTTGATGGACTATAAGCTGTATCCACAGGAAACCCTTAACATAGAAGAGCGATGAAGGATTTTGTAGTGTTTTCCCTGGGAGTGATAGTTGTGTGTGGTGGAGTCTACTGTTATAGTCTCCACCGTCGCCACCTGTGATCATACAAAAACAAGTTTAATGGCAGATTCAAACTTAAGAACATCCGCATAAAGTATCCAATTATATTGTTATGCTGGACATTTTAATAGGATGGTACTTTGTATCTTCCAGCGATGGACTTGTAGGAAGACTTCTTACATTGAAAAATGACTTCCCTTCAATTTTAAGACTATTCTCAGTGAGTAAATACCTTTTTTGACAGAACTGAGTGTAGCATTAAGTTAATGGAAATTCTGTTATAACTGTATACTCTTTGACAATTTTTTTACAAAATAAATAATAGTGAAAATGTAGCCATGATTTGTAAGGGCACTGCTGAAAATGTAGCCATACATTAAAAACACATGGCTTCCTATATTTTAAAGTGTCAACAAACAGTGCAGAATCACCAATCAACAAATTGTTGCAAGAAAATTCTAGGAGGAAAGCATTTTTTGATTCCAGTCATTTTAGTTAAGTATACTACATAGAAAGCTTTATCAAATTATTTAATGAAAATCATTTGTCTCAAAAGTTCGAATATTTCATATTTTATAGTGTAAGTTTTGTTTGTTTATCATTTAATTGCACACACATGTAGGTGATTTGCAAGAGGAGCCACTGGATGTTATATATTGACACATTCGAAGACATTGAAGTACAGTACATTGTATTTAGAGTGTAATACAGTACATTGTATTTAGTGTAATACAGTATATTGTATTCAGAGTAATACAGTACATTGTACTTAGTGAAATAGAGTATATTGTATTCAGAATGTAATGATCCGGATGTGATGGTGTCTGTAAGTTACACTTAGGAATGATTTCATTATGCACATAAATTATGTTTACAAGCAAAACTAACTTAAGACCAGGATATATGCAGTTGCAGTAAAGTCCGACTGAGCAGGGGAGTACCTGGCATGTCAACTTCGAAAGGGACGTGGATAGAAGTAACCGATTCTTCGAAGATTGAATTGTATAAATATCAGTACTGTATGTACTGTAATATGGTAAATAATATTTTATAAATGTATACAAAAACTTGTTACAAATTTATGCATTTCATTTTATTTTTTATTTTTGCAAATTTAATGCCTGGAGATTTGATTTACACGTAAAATAATTTCTTTGATCTTTGGATTCTTTATAGAAAGATTTGCAATATCTTATTACATTTGTTGAGTTTATTTTAGCTTGGTATAGAAACCTAATCAGAGGTTTTAAATACTATCAAAATTTATGATATTTAAATTTCGTGTTGTGGAAAATAATTTAGTCACAAGGTCAAAGAAAATCATTATCTAATTGGCTTTAGGGGTGTACAAAAAAAAAGGTCTTGGAAATTATAGAAATGTACTATGCAGCCCTTAACCATGGTAATAGCTCATACTTAGTGCAACTTCTTAATCTTAGCCCCTTAAAATTTTTATGTCATCATTAAGAATGATAGCACAGCAAGGATGTCTAAAGATCTGTTACTGTATCAGGTTTGAATGTGTCAGTAGAATTCATTATTAGTGCTAGTATGTTAAATAATCCCCCCCAGATCCTACTCTCAGTATGGCATGGCAGGTTGCAACTACAATGATAAATGAACCATTGAGCACCCACATATTATAAAGCTTTCAGTTCTTAAATGTGTTAAGAGGCCTCATGACATTAGTGTTCGGAGAAATTCTCCTTTGACCAACCTGCTGTAAATATATTTATAATAGAGCACTTACAAGTTACATCCTTTCATCAGCGCTCCTCTATTTTTTGTCTTAGCCATATTATGATGTTTTAAACCCAACTAATCCTACTACTGAAACAAATATTTTTGTAATTACAGTAATATAAACCACTTGTGTAATTGGTGTACCACTGAGTAACTGGATCAAGAAGAGAGACA
>Bragasellus_molinai ENA|HAEM01093528|HAEM01093528.1 TSA: Bragasellus molinai, contig comp80868_c1_seq7
AGTTACGATTGAATATACTCGGGTGAATGAATTTGCAAAATTTAGCCTCACAGATTACTGAATACAGTTGAAGCAAGAGCTACAAATATGGCGAGTAAAGATGAAATTTTGGCCGATTTTCAGGCTTGTTCAGGAATTGAAGATTATGGTGAAGCTTTTTCATATCTTGAATCTTGCAACTGGGATTTAGTCCAAGCTCTTAATCGTGCTATTCCAGAACAAGGGCAAGATATTATGCAAGAACCACATAAGTTTGAAGATACCTCAGTAAGGTCTATGCCCGAAAGATTTTCTTCTGTATTTTCTAGTCATCAAGAAGCTGAATCTAATTTAATTGACATTGACATACCAACACCAACTAAAATTGAATCAGAACCGTACCTTTCTTCAGCACCATCATCAAACTCTGATGTTACTTCATTATCTCAGATTACAAAAGATGCATCTTTACCAGCAGTGTTGGATATAAATATACAGGTTTTATGTAATGGCGCATCTGAGGGAAATTCTTTTCCATTGGAACTTCCAGGATCAACCACTGTTGGAGAACTCCAAACAATGCTTTACCAGTTAGTTGGAATTCCTCCATGTAGTCAGGCTCTTGAGGGTTTCTTGAAATCTGTAAAACCAGAGACTACAATAACTCCAAGTTTACTGCCAAAGAATATGACTCTAACAATAAATACTGCTTCAGTCAATAATTCTTATGGAAGATTAAATGGTTCATTTGGAGATGATGAATACCTGTTACTTGTTCATGATGAAAAGAATGGCAGGGATTACCGCTTATCATATCCTGGTTCAAAACTGATCAGAGAATTAAAGCAAGATGTATTTCATTTAACAAATATTGTAGTCAGACATCAGTTATGGACAGGTTGGCCTGGCTCTATTCAAGATCAAATGTCTTTAGCTTCTTCTGGAATATCAAAAGAACATCATCTAACTGTTGCTCAGCAAATTGTTTCAGAAAGAACTCCCAAAAATCAAAGAAAGAACATAGTTAAAAGTTATGGGGGTTCCGAAGAAAACAGTTCCGGAGATGAGTTTGAAGATGCATCTTCAGAACTTCCAGAAGATGATTTTGTAATAATGTGTGATGTTCCTACAACTCAAAGATCTCAGGCATTAATTCCAGCTAATATTGATGATGAACTTGATGGCGTACTGAAGTTTCTTGAGGGCTTTTCCAATAGATATGGGCCATGTATTCCTGTTTTCTTCTCAGGAAGTTTAGAAAATGCCGTTAAAAATTCTGTTATGTTACCAGCTAAAAATAGAAAGTTGTTGGCTGTATACTTACATCATGACAGCAGTGTTCTAGCTAATGTATTCTGTTCCCAGACTCTTTGTCACTTATCCATGGTAGATTATCTAACAAATAACTTTGTAATATGGGGATGGGATATGACTCATGAATCTAATAAAACCAGATTACTGCAACTTGTCACGTCCCATTTTGGAACAATAGCATCTTCGACAGTACGAAGTTTTGGTATTGATAAACTTCCAGCTCTGTTGATTATTACAAGGAATCGAGGTTCCACTGAAGTACTTTCAGTAATAAATGGTAATGCTGTTTTGGATGAAGTTATGACGTCTCTTCTCCATGCTTTTGAAATGTTTGAGGAGCAACGACTTCATGATTTAGAGGAAGAAAATGCCAGAGAACAACGTGAAACTATGATGGCAGAGCAAG
>Bragasellus_peltatus_ ENA|HAEN01040278|HAEN01040278.1 TSA: Bragasellus peltatus, contig comp41164_c0_seq1
TCAACGCAGAGTACGGGGGGGCAGATGAATGAATTTGCGAAATTTGGATTTGTGTTGTCGGATTGCCTAATCAAGTATGGCAAGTAAAGACGAAATATTGGCCGATTTTCAGGCATGTTCGGGAATTGAGGATTATGGCGAGGCATTTTCTTATCTTGAGTCCTGTAATTGGGACTTAGTCCAAGCTCTCAATAGGGCTATTCCTGATCAAGGTCAAGACATTTTGCCAGAACCGCAGAGGTTTGAAGATATTACTGCACGGTCCATGCCTGAAAGATTTTCATCTGCTTTTTCTAGTCATCATGATGCTGAATCTAGTTTAATTGACATTGATATGCCGACACCGACTAAAGTTGAATCAGAACCATACTTTTCTTCAGCATTAGTATCAAACCCTGAAGTAACTTCATTGTCTCAAACTGTTAAAGATATGTCTTCTTTACCGGCAGTTTTGGATATTAATATACAGGTTTTGTGCCATGGTGCATCTGAAGGGAACTCATTTCCATTGGAACTTCCAGGTTCAACTACAGTCGGAGAACTCCAAACTATGCTGTATCAGTTGGTTGGAATTCCACCATGTAGTCAGGTTCTTGAGGGATTCTCAAAGACTGTAAGGCCAGAGACTACCATAACTCCAAATCTGCTGCCAAAGAATATGACTCTAACTATAAATACTTCGTCGCTTAATAATTCTTATGAAAGATTGAATGGCACATTTGGTGATGATGAATACATTTTGCTTATTCATGACGAGAAAAATGGCAAAGATTACAAGTTGTCTTATCAAGGTTCCAAACTGATCAGAGAACTGAAGCAGGATGTATTTCACTTAACAAATATTGTAGTCAGACATCAGTTATGGACAGGCTGGCCGGCCTCAATTCAAGACCAGATGACTTTAGCCTCGTCAAGAATTTCAAAGGAACATCACCTAACTGTTGCTCAGCAAATTTTGTCAGAAAGGACTCCCAAAAATCAAAGAAAGGCCGTATCAAAAAATTTTGGTGGTTTTTCTGAAGAAAATAGTTCCGGAGATGAGTTTGAAGATGCCTCCTCGGAACTTCCAGAAGATGATTATTTAATAATGTGCGATGTTCCTCCCACACAGAGATCTCAGGCATTAATTCCAGCAAATATTGAAGATGAACTTGATGGCGTTATGAAATTTGTTGAAGGTTTCTCCAATAGATACGGTCCATGTATTCCTATTTTCTTCTCTGGAACTTTAGAAAATGCACTTAAAACTTCAGTTATGTTACCAGCTAAAAATAGAAAGTTGTTGGCTGTGTACCTTCATCATGATAGCAGTGTTTTAGCTAATGTATTCTGTTCTCAGACACTTTGTCACTTATCCATGGTAGATTATCTAACAAATAACTTTGTTATCTGGGGTTGGGACATGACTCATGAATCAAATAAAGCCAGATTACTGAACCTTGTCACATCTCATTTTGGAACAATAGCTTCTGCCACAGTTCGAAGTTTTAGCGTTGATAAACTTCCGGCTCTTTTGATTATTACCAGGAGTCGAGGTTCCATAGAAGTTCTTACAGTTATAAATGGTAATGCTGTATTGGATGAAGTTATGACATCCCTTCTCCATGCTTTTGAAATGTTTGAAGAACAACGACTTCATGACTTTGAAGAAGAGAATGCGAGAGAGCAGCGCGAAACGATGATGGCTGAGCAAGATGCCGCATATCATGCTTCTCTGGAAGCTGATAGGGCGAAGGCAGAAGCAAAACGAAAAATGGAGTTGGAAGAACGAGTAGAGAAAGAACGGCAGCAGTCTATTAGAGATCAAGAAACAGCATTGAAGGAGGCAGTACGACAGTCACTTGAAATGTCCCTTCCACCTGAACCTCATTCTGAATGCGCAGAAGCAACCACAATGTTTAGGTTCAGAGTGCCTGATAAAGAGCCATTTGAAAGGGCATTTCTTCGCAGCACACCACTCAAGACTGTCTTGAACTTTTTATGCGTGAAAGGATATCCAGCTGACGAATTTAAATATCTGCAATCTTGGCCTCGTAGATGCATAACAAGTTTGGACATTTCTTCAACTTTAGAGGAACTGAATCTACCGAACCAGGAAACTTTAACAGTGGAAGAAAGGCTAGATAGTAATTAATAGATTAGGGACATTAGACGGGCCCTTTCTCTTTCTTGAAGGCCATGTGAATAATCATTGGATTACGGGCCATTTATTCATTTATTCATTTATTTCAAGCAGACAGTGATAGGCTCTAAAAGAATACTTTGTATGATAGCGTCAATGAATTACACTTATAGGTCACTATGAGAATAATATAGTCCCAGTCATTATCATAACCCTTTTTACTGTATATCGATATTCAATATTAGATTGAAAGATCTTGAATTTTTTTATTAAGAATCGTTTGAAGCATTGAGTCCAGTGACTTAGTTAACGGCTTCCTTCCTTTAGCAAGTTTTTAAAGCTAAAATTTTGGGTATTTAAAATAAGTCAAATTTTAAAGTGTAGCTAATTTATTTTTATAGCATTCTATTTTTCCAACCATTCTTTTATTTATGGACCATGTCACTCATTTGAGATCAAAATGTCATCTTGAACTTTGGGATGACCATAGTTGGCCTTTTGTTATTTTGTTGAGGTTTGCTTCTATTCCATTTCATTTACCCAGTTTTCATGGTTAAGAAGTGGTTTATATCTTCGGAATGATCTTATTAGGTAAAGGTCACGGATGAAATTGATCATTATCAGCTGAACTGAATGATAATGTAGAATGAGGAATAGATGGAATTAATCATTATCAATTG
>Cancer_borealis ENA|GEFB01006582|GEFB01006582.1 TSA: Cancer borealis DS01-Cborealis_contig_6508 transcribed RNA sequence.
CAAGGCTTCCCTCGGCCACAAGGGGACGCGCTAGCTAGACCCACATCTACACAGTCACATTTTCACAAAATAAACAAGACCATTGAGAGTCACAGATAATAATAATCCACCTTACTAAACCTTCGTAGAGCGTGAGAAGATATTTCATTTAATACAAGAAGACTTATTACGAGAACAAAGAAAATGAGTGAAATGTTCAATATACAGTAGAGATTGATGACATTTTTTTTGCAGGCCAGATATATATGTGTGTGTGTGGCTACAGTGAATTTATGAAAACCTGTACGTAAGTTAGTACAGTGTGTCATTGATGTAAGTGGGGCTTGAGGTGAGGAGGGAGACAGCTGGCGAGGAACACAGGAACCACACAGACAAACAATGGCTGAGAGGGAAGAAATATTAGCCAATTTCCAGGCATGTTCGGGTATCGAGGATTTCGGTGAGGCCTTCATGCACCTGGAGGCTGCCAATTGGAACCTGCTGGAGGCACTGCAGGTGGTGATGCCTCAGGAGGCTACTCCTGCCACCCCCACACTGCCACCTCCACTTCAGTCAGTGTCACAGCCGGAGGTGATAAGCGTTGACTCCTCACCTGAGTCTTTGCTACCACCACCTATACCACCTCTGCCTCCATCCATCTCACCCACACCTTCATCCTCCCAAACACCTGCAGTCATGGATGTGAATATTCAGGTGCTGTGTGGAGGGGCATCTGAGGGCAGCACCTTCCCCCTTGAGCTTCCCGGCACAACCTCTGTAAGTGAGCTGCGCACAATGCTTCACCAGATAGTCGGCATCAACCCCTGCAATCAGATCTTGGAAGGATTTAAAACTCCGGTGGAAGACAGCACAATGATCACTCCAGACCTGTTGCCAGAGTCCCGAACACTGTCCCTCAATGCTCAGGCTACTGTCCCGTATGAGAACTACTTTGAGAGAATCAATGGTGCCCATGGAGACCACTACCTCCTCTTAATTCATGATGAGACAGGCAACAAGGACTACAGCCTCAAGTTCCCTGGTTTTAAGCGCATCCGGGAAATCAAGAGTGACATGCATGACCTCACCAACATAGCTGTTCGTCACCAGCAGTGGACCGGCTGGCCACCAAACATTGATGAGGAGAATGCAACCTTGGAATCATCAGGCGTCAGCAAGCAGCATCACTTGACGGTACGAAGAGCGGTAACAAAAGAACGAACTCCTAAAACTCAGCGGAAGATACTAATGGACACAGGAGAGAACAGCTCTGGGGATGAGTTTGAGGATGCAGCGGATGTCCTTAATGATGACGATGAATTCCTTGCAATGATGGACGTCCCAGCTACCAAAAAACCACAGACATTAATACCTGCTGATGTGGAGGATGAGGTAATGGGAGTCATACACTTCTCAGAGGAGTTCAGAAATCGTTATGGAGGTTGTGTGCCCATGTTCTACCAGGGATCACTGGAAGATGCGCTCAAGGAGTCTGTTCTGCTTCCTGCAAAGAATAGGAAATTGCTGGCTGTGTACTTACACCACGATGGCAGCATCCTGTCCAACGTGTTCTGCTCTCAGGCACTGTGTCAGGTTTCTGTAGTGGACTACCTGTCTGCAAACTTTATTGTCTGGGGCTGGGACCTGACACATGAGGCAAACAAGGCGAGATTACTTAACTTAGTCACCACACACTTTGGGTCCATCGCCTCAACCACAGTGAGGAATTTCAATGTGGACAAACTACCAGCGCTGCTTGTCATCACTCGCACCAGAGGGGTCATTGAGGTCCTCTCGGTTATACATGGTAATGGAGTTCTGGATGAGGTGATGACGTCTCTGCTCCACGCGACGGAGATGTTTGAGGAGCAGCGAGCCACAGAGGTGCACGAGGAGGAGGCGAGGGATGCGAGAGAGGCTGTGAAGGCTGAGCAGGATGCAGCATATATGGAGAGTCTAAAGGCAGATAGAGCAAAGGCAGCGGCCAAGAAGCAGGCGGAGATGGAGGAGAAACAGGAGCGAGAGAGAGCAGAGTCTATCAAGCAGCAGGAGGATGCCATAAAGGAGGCTGTGAGGGCTTCCTTAGAGACAGACCTGCCTGAGGAACCTGATCCAGAGTGCATCCAGCCTGTGTCCACCATTCGTTTCCGCATACCAGGCGGGGAAATCTTCAGCCGTAACTTCCTGGCCAGTACAACCCTTCAGGTGCTGCTCAACTACCTACATGTCAAGGGCTACCCCGCTGATGAATACAAGTGTCTGCAGTCATGGCCTCGGAGAGATATCAGCTCTCTGGACATCTCTAAGACTCTGATGGACTACAAGTTGTACCCTCAGGAAACCCTCAACATAGAGGAACGATGAAGAGATGCCACCATCTTCTGTCTGTATCACCCGGTGGGAGTCTGTAGAGAAGCGGGCATCCGAGGTGAAGTGTCCCAGTGTTTTTTTTTTTTTTTTTTTTCTTATGTGACTTTACTCAGAAGTCACGTTTAATTATCACCTGAGGGTATTTGTTTAGTATTGTCCTTGGAAGACACTGAATGTAATTACAGTAATTAATATTCAGGTTTTGTTATGGATTTGGTGTCAAGAATGTGAAGAAGTCAATGCTAGATATAGATTATAGAACTCTCCAGGTTATGTATATAGGAGGCACTACAGAGATGACATTTGAAGTAAAAACTATCAATGTTGAGCAGACATTTAGGATTTTGAAAAGAGTATATACACATATATATTTCTGAAACTTACTCAGATATCAAATGTAAAGTCTTGTAGGTTTAATTTATTGGAAAGGATTATGCATCTAATTTTATAAAGACTAAGAATATAAGTAATACGATAACTATGTGTTTTGAAAGTTTATACTATCAAAATTTGCACCTTTATTATTATTATTATTATTCATGAGTTACTTTAACAGTGAGACACAGAGCTCCTGAGTCTTTCTAAGTTGTGGAGGAAGTAGTGTCCCGACCTCCCACCAACACCTTCACGGCCCTCAGTCCACACTTGTTGCTGCTCCTGATCATTAGTTTGCT
>Carcinus_maenas_ ENA|GBXE01072409|GBXE01072409.1 TSA: Carcinus maenas comp77768_c1_seq10 transcribed RNA sequence.
TTGGTATGAGACGTGTAGTACAGTAGCTACAGTACCACAGCGTGACAGCCATCCATGATTCATCCTTCATAAGTTCATAGAGTGCTGAGTAACGACGGTGTCAACCTGTCACGCTAAGGAGCCTATAGATTCTGAGTGTGATCGAACCTTTATGCCTTGAGTGTAGCAGACGATACATCAACACACCATTCCAACAGGTGTTCCAAGTGGGAAGGGGAGGACCACCTAATGAGATGGAAACAGTGGAACATTTCATAGAAGAGTTTATAGGTCGATATGGTGTATCATTCACGCCAGCATTCCAAAATGATTCACTGGAAAACGTCTTCAGCAAGATTAAGAATTGTCCACTAAGAGAGAAGAAGCCACTTGCAATATATATGCATCGTGACAGGAATGATAACTTCTGCTCAGTAGTGCTTTGTTCTGATTGTGTTGTTACATATTTGAATGAAAATTTTGTGGTGTGGGGATGGGACGTTACATCCAGCAGTCAGATGTACAGGATTACAAAACCACTAATGGAATATGTGGGTTACTCATTTGCAATAAAAATGAGGCATTTAAGGAATGACCAGCTACCAGTAATGTTGATAATCGGCTACACCAGGTCAGGTGCTGAGGTGCTCTCTTTTATACATGATATTAGCAATGTGAATGATGTCATGAGCTGCTTGATGAGAAGCAAAGAGGTGTTTGATGACAACCTCACCAATGAACTACAAATGTTAGAAGAGCAGGAATGCAAGAAAACTGGCTCCTGGTGCATTCCATGGAAACCTGTCACCGATACAACATTGGAACCATCCAAAGAGGAGAAAATCAAGCAGGAGTTGGAAACACAACTACAAATTAAGAGGAAGGAAAGCTTTAAAAAGGAACTGGTTGAGGCGGTGAGCAATGGAGATTGGGATACAGTCCATGCCATCAGTGAGCAGGGTGGAGACTTAACAGTATTAGTGGAGGCATCGCACAGAGGAAATGTGACCTGGTGCTTGCTGACTCTGGCAGCTTTTTGTGGTCACTCCCATCTACTTGTCCCTCTGCTGGATGCTGGCCTTAGTGTGGAGGGACTTACCTACGGGAGTATAGACACAACTACATGGACACCCCTTATGGTCGCTGCCCGCCAAGGTCATGACAGGATGATTAAGGAATTACTATCTCATGATGCCAATCCACTTGCAAAAGATATGGACGGTATTGTTATTTTTTATATTATACTTATTGATAGAAATTAACTATTAAGGAAATTTGATTTTATCTATATAATACAAAAATATTAACAAGATAGAGATTAACTATTCTGAAGTTGATTTATCAGAAGTAACGTATATCTCAACTTATAAGATCACCTTTATTGAAACAACCATTACCTGTACGTATATATATATTTAGGACACTGCAGTTTCAGCCACATAGACCTTAAGATTGTCTCCTCCTCCACACACACACACACACACA
>Cherax_quadricarinatus ENA|HACK01024613|HACK01024613.1 TSA: Cherax quadricarinatus, contig transcript-80_24612
CCCACACAGACAAACAATGGCTGGCAGGGATGAGATCTTAGCCAATTTTCAGGCATGTTCTGGTATTGAAGATGTGGGAGAAGCCTTTATGCACCTGGAGGCAGCAAACTGGAACCTCCTGGAAGCACTGCGAGTTGTTATGCCTCTGGAAGGCACACCAGCCACACCTGTACCACCACCTCCACTACAGTCTGTATCACAGCCTGAAGTAATAAGTGTTGACTCATCACCAGAGTTGCTCTTACCACCTCCCATACCTCCTCTGCCAGCTGCCATCCCTTCCACGTCTGATCCTTCACTGCCATCATCTTCAAACACACATGGTGTACTTGATGTCAATATTCAGGTTGTGTGTGGTGGTGCATCTGAAGGTAGTACTTTTCCATTAGAGTTGCCCAGCTCCACTACTGTAAGTGAACTGCGCACAATGTTACATCAGTTGGTTGGTATAAATCCATGTAACCAGATTTTAGAAGGCTTTAAAAACCCAGTAGAAGATAGTACGGTGATCAGTGCAGCGCTTTTACCAGAATCCCGTACACTTACACTTAATGCTCAGTCTTCACTCACTTTTAATAACTACTATGAGAGAATTAATGGAGCTCATGGGGATGAATATCTTCTTCTGATCCACGACGAGACAAACAGCAAAGACTACAGCCTAAGATTTCCTGGCAGCAAGAAAATTCGTGAGATTAAAAGTGATATTCATGATCTAACAAACATTGCTGTTCGATATCAACAGTGGACGGGTTGGCCTCCGAATACTGACGAAGAAAATGCAACGTTAGCATCCTCGGGAATCAGTAAGCAGCATCACCTGACAGTACGAAAGATGCTTAAAGAACGTACACCCAAGGGTCAAAGAAAGACGTTAATGGAAACGGGGGAAGAAAACAGTTCTGGTGATGAGTTGGAAGATGCCGCAGAGCTTAATGACGATGATGACTTCCTAGACTTGATGGATGTTCCTCCTACTAAAAAACCACAAACATTAATACCAGCAGATGTTGAAGATGAAGTAATGGGCGTAATTCACTTTTGTGAAGAATTTCGTAACCGATATGGAAGCTGTGTTCCTATGTTTTATCAAGGTTCATTGGAAGATGCCTTGAAAGAATCTGTTCAACTTCCAGCAAAAAATAGAAAATTGCTAGCAGTGTACTTACATCATGATGGTAGTGTCCTCTCCAATGTATTCTGCTCACAAGCCCTGTGCCAGATATCAGTTGTGGACTACTTATCAGCAAACTTCCTAGTCTGGGGTTGGGATCTAACACATGAAGCTAATAAAGCAAGATTATTAAATTTAGTTACGACGCATTTTGGTTCGATGGCCTCGTCGACGGTGAGAAGTTTTAGTGTAGACAAGCTTCCAGCTCTCTTGGTGATCACACGCACAAGAGGCACTATTGAAGTGCTATCTGTTATACATGGTAATGGAGTCCTAGATGAAGTAATGACTGCACTCCTACATGCAAGTGAGATGTTTGAGGAACAGAGATCCACTGAAGTGCAAGAGGAAGAAGCAAGAGAAGCTCGCGAGGCTGTCAAAGCTGAACAAGACGCTGCCTACCTGGAATCTCTAAATGCAGATAGAGCAAAGGCTGCAGCTAAGAAGCAGGCAGAGATGGAAGAGAAACAAGAACGAGAAAGAGTAGAGTCAATCAAGCAGCAAGAAGATGCAATCAAAGAAGCTGTCAGAGCATCACTTGAGACTGATATACCTGATGAGCCAAGTTCAGACTGTCCATATCCTATAACAACATTGCGTTTTCGTATACCTGGCGGACAAAGTTTTAGTCGAAATTTCCTTGCAAATACAACCCTACAGGTGCTGCTCAACTTTCTGCATGTGAAGGGTTACCCTGCTGACGAGTATAAGTGTCTACAGTCCTGGCCACGACGAGATGTAAGTTCCCTGGATATGTCCAAGACGTTGATGGACTATAAGCTGTATCCACAGGAAACCCTCAACATAGAAGAACGATAAAGGGTTGTGTGTAGTGTGTTTACCCTGGGAGTGAAAGGTATGTGTGGCCAAGTCTACACTTGTAGTCTACCACACTTGCCACATGTGAATATAAAAAATCAAGTCCAAGAGCAGGTTGAGCTCTAAGGACATCCAAATAAAGTCTCCAGTTGTGTTGTAAAGCAGAAAATTTTAATAAGATGTTACTTTATGTATCTACTAGACAAGGGTGGACTTGTAAGACTTGTTACATTAAAAAACGACTTTACAATTTTCAGACTATTCTCAGTGAGTTCATATCTTTTTGGCAAGTCTGAGTATAGCATTAAGTTAATGGAAATTCTGTTATATCTGTATACTCATTCATTTTTTTACAAACTATAAATAATAATGAAAATTGAGCCATGATTTGTAAGGGCACTATTGAAAATGTAGCCATATATCCTAAACACATGGCTTCCTATATTTTAAAAGTGTCAACATATGGTGCAGACTCACCAAATAACACAAATTGTTGTGATAAAAATATAGGAGAAAAGCATTACTGTATTTAATTCCAGTCATTTTAGTTTAGTACTGTCATATGCTGTGTAGAAAATTCCTTTACAAAGTTATTTTATGAAAATCATGTCTCAACTGTATGAATATATCATGTTTTATACAAAAAAAAAA
>Eriocheir_sinensis ENA|GEFT01010470|GEFT01010470.1 TSA: Eriocheir sinensis Unigene6210_B4_Live transcribed RNA sequence.
CAATGGCTGAGAGGGATGAGATCTTAGCCAATTTTCAGGCATGTTCAGGCATAGAGGATGTCGGGGAGGCCTTCATGCACCTGGAGGCGGCCAACTGGAACCTGCTGGAGGCCCTGCAGGTGGTGATGCCGCAGGAGGCCACCTCAGTCACACCCACACAGCCGCCGCCCCTTCAGGCAGTGTCTCAGCCGGAGGTGATAAGTATCGACTCATCACCTGAGCCGTTGCTGCCGCCCCCTATACCCCCCCTGCCCCTCGCTGTACCCGCTGGCCCCATAGCCTCCTCATCTCACACACCAGCAGTCATGGATGTCAATATACAGGTGTTGTGTGGAGGCGCCTCTGAGGGCAGCACCTTCCCCCTGGAGCTCCCCGGCACAACCTCTGTCAGTGAACTACGCACAATGCTTCACCAGCTGGTCGGCATCACACCTTGCAATCAGATCCTGGAAGGCTTCAAAACCCCTGTGGAGGACAGCACAGTCATCACGGCGGATCTGCTCCCAGAGTCCCGGACACTCTCCCTCAATACTCAGGTCTCAGTTCCTTATGGCAACTATTTTGAAAGGATCAACGGGGCTCACGGCGACGATTACCTCCTCCTGATCCATGACGAGACCAGCAACAAGGACTACAGCCTAAAGTTCCCCGGCTCCAAGCGCATCCGAGAGATCAAGAGTGACATGCACACCATCACCAACATCGCCGTCCGTCACCAGCAGTGGAGCGGCTGGCCGACCAACATTGATGAGGAGAATGCAACGCTGGCATCATCGGGCATTAGCAAGCAGCACCACTTGACCGTACGGAAGGCTGTAGCGAAAGAGCGGACTCCCAAGACCCAGCGAAAGATACCCATGGACACCGGCGAGAACAGCTCAGGCGACGAGTACGAGGACACGGCGGAGCTCCTCAATGATGACGATGATGACTTCCTGGGCATGATGGACGTGCCCACCACCAAAAAGCCTCAGACTCTAATACCTGCCGACACCGAGGACGAGGTGATGGGCGTCATACAATTCGCCGAGGGATTCAAGAGCCGCTACGGGAGCTGCGTGCCCATGTTCTACCAAACCTCTCTGGAGGAGGCGCTCAGAGACTCAGTTCAGCTTCCCGCCAAGAATAGGAAGCTCCTTGCTGTGTACTTACACCACGATGGCAGCATCCTGTCCAACGTGTTCTGCTCACAGGCGCTCTGCCAGGTCTCGGTGGTCGACTACCTGACCGCCAACTTTGTGGTCTGGGGCTGGGACCTGACCCATGAGGCCAACAAGGCCAGATTGCTTAACCTGGTCACCACACACTTTGGGTCCATCGCCTCCACCACCGTCAGAAGCTTCAGTGTGGACAAGCTGCCGGCGCTCCTGGTCATCACACGCACCAGAGGGGTCATCGAGGTCCTCTCAGTCATACATGGTAATGGAGTGCTGGACGAGGTGATGACGTCTTTGATGCACGCGACGGAAATGTTTGAGGAGCAGCGGGCCACGGAGGTGCAGGAGGAGGAGGCGAGGGAGGCGAGAGAGGCTGTGAAGGCCGAGCAGGACGCAGCGTACATGGAGAGTCTAAAGGCTGACAGGGCAAAGGCGGCGGCTAAGAAACAAGCGGAGATGGAGGAGAGGGAGCAGAGGGAGAGAGCAGAGTCCATCAAGCAGCAAATCGACGCCCACAAAGAGGCTGTACGCGCTTCCCTGGAGACGGATATACCCGAAGAACCTGACCCAGAGTGCATCCAGCCCGTGTCCACTCTTCGGTTCCGCATCCCGGGCGGCGAGACCTTCAGCCGCAACTTTCTGGCCAGTACAACCCTCAAGGTGCTGCTCGACTTCCTTCACGTCAAGGGATACCCCGCCGCTGAATACAAGTGTCTCCAGTCCTGGCCTCGGAGGGATGTCAGCTCTCTGGACAGCTCCAAGACACTCATGGACTACAAGCTGTTCCCTCAGGAGACCCTCAACATAGAGGAGCGATGAAGGGACCTCGGCAACACTGTCTTGGTCACCTGATGGATAGGCTGTAGTGAGACAGGTAACTACTGGACGACATCCTAGCTGAAGTTTCCCAGTGTTTATTGTGCGAATGTGACCTTCCTCGGAGGTCGTGTTTAATTATCATCTGAGAGTGGCTGTTGAATATCGTCCTTGGAAGACACTGAATGTAATTACAGTAATTTATATTCAGGTATTGTTATTATTTGGTGTCAGGAATGTAAGGAAGGTAATGCTAGAGACAGATCTTAGACCTTTCAGAGTGTGTATATAGGAGGTACTACAAGGCTGGCATTGGAACACCCTCAAAAAAAATATCAGTGTTGAACAGACGTTTAGCATCTTGAAGAAAAAAAAATTATATAGTATACACATATATATATTTCCTAAATTAATTCATATATCACATGTAAATTCTTTTTAATTTAGTCCAATGGATGACAGGTATGCATCTTATTTTGTAAAACTATGCATATAAGTAATCTGATAAGTCTGTGTTTTGAAAGTTTGTATTGGCTAAAGAAGAATTGCACTATCATTATTATTATTATTACTAT
>Euphausia_superba ENA|HACF01006985|HACF01006985.1 TPA: Euphausia superba transcriptome shotgun assembly, contig N20809
ACAAAGCCAGATTACTAAATCTAGTAACCACACATTTTGGCACAATGGCTGCTTCTACTGTGCGCAGTATAAATGTTGATAGACTCCCTGCACTATTGGTCATCACGCGTACAAGGGGAACCATTGAGGTGTTGTCAGTTATACATGGAAATACTGTCCTTGATGAGCTTATGACATCCCTCATCCATGCAACAGAGATGTTTGATGAGCAACGAGTAACAGAGGTTGGGGAGGAGAATGCTAGAGAACAAAGAGAGGCTATCAAGACAGAGCAAGATCAAGCATATGAGATGTCCTTACAAGTAGATAGAGCTAAGGCCGAAGCCAAACGCAGTGCAGAAGAAAAAGTCCGTGTAACACGTGAGAGGGAGGAGTCTGTACGAGCTCAGGAGGAATCTCTCAAAGAAGCTGTAAGGGAATCATTAGAGTCGGACTTGCCGCCAGAGCCAAGCCCGGACAGCGCCAAGCCAATTACCACCCTTCGCTTTCGCATACCTGGTGGGGACACATTTATAAGATTATTTCTTCAGGACACACAACTACAGGTTTTACTAAACTTCCTGCATGTCAAAGGATATGCTCCAGATGAATTCAAATGTTTGCAATCATGGCCACGTAGAGATATCTCTCTTCTAGATACATCTAAGACTTTATTGGAGTACAAGCTTTGCCCACAAGAAACATTGAATATTGAAGAGCGATGAAAATCTGTGATCATGGTGTCACAAATGGAAACTTCTGACAAAAAACTTTATTCTTTAATGAGAAATAGATAATTATATCTAAAATCTGCACTTACTAGAATTCTTAAGACTGAAAATTATGTAACATGAAAGTTACACTGTTTTGTTTTTTCCTAAAGACAAAAATATTAGTGTTTTCATATTTGTGACACCCTGTCTGTGATACATAATAATCTACAACCAGTAATGGAGGTGCTGCGACATTTGGTGACACTGAACTTATTAGTTTTATTGGTCGCCTATGTTTTATCTGGCTGTAATACAGCTAATCTATCACACCTTAAGGTTGCACATTTTAAATGGAGAACAAAACATCTTATGAATACTTCAAAGTGATTTTAGATATAGAGGAAATCCAATTATTATTTATAAAATTGAAAATATTATCCAGCTTATTACTTGGAAACAATTATCAGTGAATGTAAACACAATGAACTGGGGAATATGTAAAAGTGCACCTCATTGGTGTTGTATATTCTAAATTCCCCCAGACCTTATGTCAATTGAACGGAC
>Farfantepenaeus_aztecus_ ENA|GEUA01037545|GEUA01037545.1 TSA: Farfantepenaeus aztecus comp83555_c0_seq1 transcribed RNA sequence.
CTTCCGATCTAGACAAACAATGGCCAACAGAGATGAAATCCTTGCCAATTTCCAGGCGTGCTCAGGAATTGACGATGTTGGCGAGGCCTTCATGCACCTGGAGGCAGCCAACTGGAACCTTCTGGAGGCTCTCCAGGTGGTCATGCCCCAGGAGGCCACCCCAGCCACACCTGCACCCCTGCCTCCACTACAGCCAATTTCTCAGTCTGAGGTGATAAGCGTGGACTCCTCGCCAGAAATGTTACCTCCCCCCATACCTCCCCTACCTGCTGCAGTGCCCTCCACCTCCGCAGCCACTTTGCCTTCATCTTCAGATACGGCAGCGGTGATGGACGTCAATATACAGGTCTTGTGTGGAGGTGCGTCAGAGGGCAGTTCTTTCCCCCTGGAGCTGCCCAACTCGACATCAGTGAGCGAACTACGCACAATGCTCCACCAGCTTGTTGGCATCACCCCTTGCAACCAGATTCTCGAAGGCTTCAAGACCCCAGTAGAAGACAGCACTGTGATCACGCATGCATTGTTGCCAGAGTCTCGCACACTCACCCTAAATGCTCAGTCTTCAGTATCATTTGGCAACTATTTTGATAGAGTTAATGGCGCGCACAGCGATGAGTACCTCCTCCTCATCCACGATGAAACCAATGGCAAGAATTACAACCTCAAGTTCCCAGGCAGTCGTCGCATCCGGGAGATCAAGGGTGACATCCACGACCTGACTAATATTGCAGTGCGCAACCAGCAGTGGACAGGCTGGCCTCCAAACACTGACGAGGAGAATGCCACTTTAAATTCATCAGGGATTAGCAAACAGCACCACTTAACAGTGCGGAAACTTGTAAGGGAACGTACACCACGAGCCCAGAGAAAGACATTGGTGGATGCGGAGGATGACAATGCCTCGGGTGAAGAATTCGAAGAAACTCCGGAGCTTCTCAATGATGATGACGACTTCTTTGGGATGATGGATGTAGATGTGCCCTCGTCCAAGAAGCCACAGACACTAATCCCCGCCGATATAGAGGATGAGGTGATGGGTGTAATACACTTCTCAGAGGAGTTCCGCAACCGTTATGGCAATTGTGTGCCCATGTTCTACCAGGGATCCCTAGAGGATGCGCTCAAGGAGTCTGTTCAGCTGCCAGCAAAAAATAGAAAGTTGTTGGCTGTATATTTACATCATGATGGCAGCGTCCTGTCCAATGTATTCTGCTCACAAGCTCTCTGTCAGCTCTCCACGGTGGACTACCTCTCAGCAAACTTTGTGGTTTGGGGTTGGGATCTCACACATGAAGCTAACAAAGCCAGGTTATTGAACTTAGTAACCACACACTTTGGCTCTATGGCCTCTACCACCGTAAGGACTTTCAGTGTGGACAAGCTCCCAGCACTGCTCGTCATCACACGCACGAGAGGAACCATTGAGGTTCTCTCAGTCATACATGGCAATGCAGTCCTAGATGAGGTCATGACAGCATTACTCCATGCAATGGAAATGTTTGAGGAGCAAAGAGTGACAGAAGTGCAAGAGGAGGAGGCAAGGGAAGCAAGGGAGGCAGTCAAGGCAGAGCAAGATGCAGCATACTTAGAGTCTCTGGCGGCTGACAGAGCAAAAGCGGCTGCAAAGAAACAAGCAGAGATGGAAGAGAAGCAAGAGAGAGAGAGAGTGGAGTCCATCAAACAGCAGGAAGAAGCAATTAAGCAGGCGGTAAGAGCATCGTTAGAGACAGACCTCCCTGACGAGCCCGGGCCAGACTGCAAAGAACCAGTATCAACCCTTAGATTTCGGATACCCGGAGGAGAGACCTTCCACCGTAACTTCCTTGCAAACACCACTCTCCAGGTTCTGCTCAACTTTCTGCATGTCAAAGGATATCCAGCAGATGAATACAAGTGTCTTCAGTCTTGGCCCCGCAGAGATGTGAGCTCTCTTGACACATCCAAAACCTTGATGGACTACAAGCTGTACCCACAAGAGACCTTGAACATTGAAGAGCGATGAGGAGTCTCTAAGGGGCTATCCTATGCCCCATAACCCTAGCCCCCCTGTAGCCTTCCATACCCCCTCCCTCATGACCACAGACACATCCCATGCATCAACATGTCTGTGTTTGTATGTTCGTGCAGTCCTGGAAGCTTCGAGAGAGTCCTTTTAGGGTGACGCACCATTTTGTCCCCCTGTCCTCCTCCCCTCCCCTTTGATCCCCTCTGGCAACACTTCACTTTTCCTTCACCCCCCCCCCCTGCCTCCCCTTCCCTCTTAGAGCCCTTTAAAAAAAAAGAAAAAAGACTCCTGTGATTTGACAAAGAGACGAGACCCCCGGGTGTTTTGCACGTACACTGTGAGGCTGTAGAGAGGAGGGAAAGGAGAAGAAGAAGAAAAAGTCTTTTCCCCCTCTCCAAAAAGTAGTAGAAGGAGACAGAGAAGAAGAAAAGGAAAGAGTGTCCAAGTGGTAGTTAATAAGTTGAGAGGAAGATGCACAGTGGACTTATTTTCTCTCTCTCCCTTATTTCTTTAAGAGATACCCCCTTTCTTTTGATTTTTTTGTATTATTATTATAATTAAACATCATTGTCATCATTGCTACCA
>Gammarus_chevreuxi ENA|HADC01005948|HADC01005948.1 TSA: Gammarus chevreuxi, contig comp65354_c1_seq4
TTGCCTGTATCTACCACCGTGGGGAGGAGGGGCAGCAGCAGAGTCTGATGGTGTACTGCACATCAACATTCAGGTTGAGGTGGGTGGCTTGTCGGGGGGTGGGGTATTCCCCCTAGAATTGCCTGTATCTACCACCGTGGGGAGGAGGGGCAGCAGCAGAGTCTGATGGTGTACTGCACATCAACATTCAGGTTGAGGTGGGTGGCTTGTCGGGGGGTGGGGTATTCCCCCTAGAAGTGCCTGTATCTACCACCGTGGGGGAGCTCAAGGCTACACTCTACCAGCTTCTGGGAGTCAATCCGTGCAAGCAGGTTCTCCGTGGTTTCACCAAACAGTCCGTGTCCGACTCAACGGTAGTGACGGCAGCGCTGCTAGGGCCTGATAAGACGCTTATACTGGACACCTCATCACCTGACGTGGCCTCCTTCCAGCCTTACAGAAGACGAGCGGAGGAGTCCAGCGCTCCCGAGGTGATGGAGGTCGGCGACTCCGACGCAGTCGAAGTTCTCCCAAGTGCTTCAGACAAGAAATCATCTATAGGCCTATCTTCTCATTCTATCAATAATAGTTTATCACACCTACCTAGCACATCTAGTAATTATCATAACTCCAGCTCCTCATCTAGTTCAAGCAGACGGAATAATTTTAGTAACCATAGCTCCTCTTCTAATTCTAACTCGAGTAAACACGGTTCATCTTCATCCACTAGAAAGTTTAATGACATATCCTCCCCTTTATCCGGTAGCAGCGGCACCAGAAGCAAGTACCCTCATATTGTTGATATTAGTGAGAGTAGTAGTAGCGTGGTGGCCCTGGACGACGACGATGACTCCCCTGGTGGGGGGGCAGGGGAGGACGCCCTGTACCAGCTGTTCATCCAGGATCTCACCAACAAGACGACCTACACCCTCCCCTTCCCCGGCCACAAGACGGTGGGCGGGGTGAAGCAGGACGTGTACGACGTCACGACCATCCCCGTGAGGCGGCAGCGCTGGACGGGCTGGCCGTCTGGCTGCAGCGACGAGGCTACCCTGTCGCAGTGCGGCTTCAGCAAGACCGCGTGTTTGACGGTCTCCCACATCTCTTCCGCCCCCTCCAAACCCACACCCAAGACCACACGGAAGAACCTCGCCAAGACTCAGTCGGACAGCTCCTCGGACGAGTTTGAGGACGCGCCTGAGCTGCTGCATGACGACGATGATACCTTCCTCGAGATGATGGACTCGGGTCATATGGACAACAAACAGCTGTCCTTGTTACCGGCCTCCCTAGAGGGCTCGGAGCAGGTGTGCGTGGACCACTTCGTAGAGCAGTTCACGGCGCGCTACACCTCCACTGTGCCGCTGTTCTTCCAGGGACCGCTGGCTGAGGCCATCGAGCAGAGCGTCATGCTGCCAGCTGCGCAGCGCCGCCTGTTGGCCATCTACGTGCATCACGACGGCTCCGTGCTCGCCAACGTCTTCTGCTCGCAAGTGCTCTGCCAGACGGCCACCGTCTCATACATCGCCGACAACTTCGTGCTCTGGGGCTGGGACGTTACGCACCAAGTGCACAAGGACAGACTGGTGGCCAGCATCTCTGGTCATATCGGTGCCCCGGCCGGCCTCACTGTCCGCAGCTTCAGGAGCGAGCAGCTGCCTGCACTCATCCTGCTTACCAGGACTCGAGGCACCTGTGAGGTCCTCTCCATCATCTACGCCTCCACCTCCTCCCTGGACGAGGTGATGACGGGTCTGATGGAGGCGGTGGAGGTCTTTGAGGGCACTCGGATCGCAGAGGTGGCAGAGGATCAACAACGCCTCAGTAGACAGGCCATCATGAACGACCAGGATGCGGCTTACCAGGAGAGCCTGCGCGCCGACAGGGCAAAGGCTGAGCTGCGCCGGCAGCAGGAGATGGACGAGCTGTTGGAGCACCAGCGCAAGGAGACGCTGAGACTGCACGAGGAGCAGGTCACAGAACAACTGCGTGCCAGCCTGCAGTCTGAGCTGCCCCCAGAGCCTGAGGACACTGACTCTGCCAACGTCACCGTCATGAGGTTCAGGCACCCAGCCAGCGACCAGTTCACTAGGGCCTTTAGGCTCGACACCACGCTGCAGGTGGTGCTGAACTTCTTGCACGTGCGCGGCTTCCCAGCGGACCAGTTCAAGTTCCTTCAGTCGTGGCCACGGCGTGACCTGTCTTCGCTCAATGTCGCTAAGACGCTCAGGGAGTACAACATCCCCAACCAGGAGACCATCACCATCGAGGAGCGCTGATCACCGTCCGGGTTGAGGCTTGGAGGGGGGCTTTTGGACGAGAGTGCCTGGCCTCTCCTGCGTGGGTGAACGCACCTGGTCAAAGGCTGGCCAGTTTGGTAATGGCGACCTGAAGGAAGGCGACCCCACGGATGGTGGTGTCGTTTATAAGCTGATTCACACGGGAACCAGTTGTCGCCTGCGAGGGAAATGTTTCGCCACGTGGCAACTTCCTGTTGGTTGTGTGTTTAGAAATAGCTAATCAAAGGATGCGATCGATGACGTCCAAAGTTTCCCTGGCTAGCAGCAACCGTCTGACGTGTGAAGCAGCCCTCAGGAGCCTTCACCGAGGCTCCCTACAGGAAAGTGGCCGCTGTAGACGAGTGTGTCGCTGAGGAAGGAGGAGCTCCTGGAGCCTTATTTACTGTGTAGGCTGCTGTTGCCACTCGCCTGTGCAGGGTAGCATTGTTAAAGGGCGAGTGTCCTGCCTAAAAAGCTTTTGATATGTTGTAGATCGATGCACCATAATAACACCGCATATTTTGAGAACTATTGGACAAACGGTTTTCGAGATATCGACAATTGGAGTTTGTATTTTAGGTCATGAAACACATTCACTGTCTGAGCCTACCTCACGTTACCTGAAATGGGTGAACAATCTTTTGCTGACCTCATAACCTCATTTTCAAGTGGCTATGTCTGGAAAACCGTCCGTCCGATCGTTCCCATTTTTTGGGTATTCTTATGGTGCATAGATATCTACAGCATATCAGAAGTTTTTAGGGCATGACATTCGCCCTTTTAGCCATCTCTTTCAAGACGCTACGCTAGTCCTTAATATGCGCCATGTGCAGTGGCCGTAACCTCAGAGGAAGGTAGTGCATTGTTGCCCGTCGTCACCTCAAATGATAGTGATCCCTAAATTGACCCTTCGTTGACGTAGTATATTTATGAGCGGTTTGTTGAAAATGTTGTCTCCATTGCCCAGAGTTTATATATGAAGAATTTAGGTGGTTTGCGTGAGCACCTGTGCAAAGTCACAGCC
>Homarus_americanus_ ENA|GEBG01013204|GEBG01013204.1 TSA: Homarus americanus DS01-Homarus1_Transcript_10435 transcribed RNA sequence.
ATAGGAACTAAAGAGACAAACAATGGCTGGTAGGGATGAAATCTTAGCCAATTTTCAGGCATGTTCTGGTATTGAAGATGTGGGGGAAGCCTTTATGCACCTGGAGGCAGCCAACTGGAACCTGCTGGAGGCACTGCAGGTTGTTATGCCACAGGAGGGCACACCAGCCACACCTCTGCCCCCTCCACCACTACAGTCTGTATCTCAGCCAGAAGTAATAAGCGTTGACTCATCGCCAGAGCTCCACTTGCCTCCTCCCATACCTCCACTACCGGCAGCCATCCCTTCCACCTCTGCTGCCTCACTGCCATCTTCCTCAAACACATCTGCTGTTCTGGATGTTAATATACAGGTTTTGTGTGGGGGTGCGTCCGAGGGGAGCACTTTCCCGCTAGAGTTGCCGAGCTCAACTTCTGTAAGTGAATTGCGCACAATGCTGCACCAGCTTGTTGGCATTACCCCCTGTAGCCAGATTTTAGAAGGCTTTAAGACACCAGTAGAAGACAGCACAGTGATCACGGCAGCGCTCCTGCCTGAGTCCCGGACACTCACACTCAATGCTCAGTCCTCAGTCACTTTTGATAACTACTATGAAAGAATTAATGGAGCTCTTGGGGACGAGTATCTATTACTGATCCACGACGAATCAAACAGCAAAGACTACAACCTTCGGTTTCCCGGCAGCAAGAGAATCAAAGAAATTAAAAGTGACATTCATGACCTGACAAACATCGCTGTTCGATATCAACAATGGACAGGCTGGCCGCCGAACACCGACCAAGAAAATGCAACGTTAGCTTCCTCGGGAATCAGTAAGCAGCACCACCTCACAGTACGGAAGGCAGTGAAAGAACGTACACCCAAAGCTCAAAGAAAGACGTTAATGGAGACCGGGGAAGAGAACAGCTCAGGCGACGAATTCCTGGACGCCTCGGAACTTTTAAATGACGACGATGACTTCTTGGACATGATGGATGTTCCTGCAGTTAAAAAGGCACAGACATTGATACCAGCAGACGTGGACGATGAGGTGATGGGGGTCATGCACTTTTCCGAGGAGTTTCGTAACCGGTATGGAAGCTGTGTCCCCATGTTCTATCAAGGATCGCTGGAAGACGCCTTGAAGGAATCAGTTCAACTTCCAGCAAAAAATAGAAAATTGCTAGCAGTGTACTTACATCATGATGGCAGTGTCCTCTCCAATGTCTTCTGCTCACAAGCTCTTTGCCAGATATCTGTTGTTGACTACTTATCGGCAAACTTTGTCGTGTGGGGCTGGGATCTAACGCATGAAGCAAATAAAGCCAGGTTATTAAATTTAGTCACAACCCATTTTGGGTCGATGGCCTCCTCAACAGTAAGAAGTTTTAGTGTAGACAAACTGCCAGCGCTGTTGGTGATCACACGCACAAGAGGAACCATTGAGGTGCTTTCAGTTATTCACGGTAATGGAGTTCTAGACGAGGTAATGACGGCTCTCCTGCACGCGACGGAGATGTTCGAGGAACAGAGAGCCACAGAAGTGCAGGAGGAAGAAGCCAGAGAAGTACGGGAGGCTGTGAAAGCTGAACAAGACGCCGCCTACATGGAGTCCTTGAAAGCAGACAGAGCAAAGGCAGCAGCAAAGAAGCAGGCAGAGATGGAAGAAAAACAAGAGAGGGAAAGAGTAGAATCAATCAAGCAACAAGAGGAGGCCATCAAAGAGGCTGTCAGAGCATCACTTGAAACTGATATACCTCAAGAGCCCAGTTCAGACTGCCCATACCCCGTGGCCACATTACGTTTCCGCATCCCTGGCGGTGAAACTTTCAGTCGAAATTTCCTAGCGAATACGACCCTCCAGGTGCTGCTCAACTTCCTGCATGTGAAGGGTTATCCTGCTGATGAGTACAAGTGTCTTCAATCTTGGCCACGGAGAGATGTGAGTGCATTAGATGTCTCCAAGACGTTAATGGACTACAAGCTGTACCCCCAGGAGACCCTTAACATAGAGGAACGATGAGAGGTGATGTAAGGTGTATGTGTCCTGGGCATGTGTGGTGGGTGAGCTGCAGCAGTCTACCACCACTGTCACCTGTGATTATGTTTAAGACAGATCCTAGGCCACTTATAAAAACATCCTAGTGAAGTATCCAAGTATTATGTTGTAAAGTTGGACACTGGAATAGGATATTACTTTATATACCTACTAGCCAAGGGTGGACTTGACAGAAAACTTAAAAAAAAAAAAAAACTACAAGAAAATTTTGCTGCAATATTTGGATGGATCTCATTGGACAGATCTAAGAAGACTCTCAGTGTAGTATTAAATTATTGAAAATTCTGTCATAACTGTTTACTCTTAAAGTTTTTTTTTACAAAGTAGTTATATATAATTATGAAAATTAAGCCCTGATTTGTAAGGGTAATGAACACATGCATCAGGAGCCTATATTTTACAGTGGCAGTACACAGTGTGGAGTCACCAATCACAAAGAAAATGATGATAGAAATATAAGAGGAAAGTGTTCTTTGATTCCAGTCATTTTAGTTTAGGATACAAATGACACACACACATCCCCATTATCAAATTATTTAACTAGAATCTGTTGTCTCAAAGGTGTAAGAATATTTCATGTTTTAGAGAGTAAGATATTTTTTCCTTTTATCATTTATTTGCACACAACCACAAGCAATGTGTGAGAGGAACCAGTTGATATTTTAGAGTGATATGTATAAGGATAATACAGTAATGCTCATTGCATGCGAAGTGTTAACTAATAGTTGATGCTCTTAACACATGTAATGTTGCCTGCCACCTACATAGACCTGGAAGTGGACAATCTACAGTACTTCAAGGAAATTCTCAACCCAGCTGGCCAGAGAAATACACGTCCCTTCATCTTCAACAGAAGGTGGACACCGTATAAACACATGCTCATTTATACAACAAAACTAACTGTGACACCAAAATTTTGAATGTATGCAATCTTTTTATTGCAATAAAATTATATAATGTTAAACTTTTTTTAAAAATGAAACTTGAACAGTGTGACA
>Hyas_araneus ENA|HACH01054887|HACH01054887.1 TSA: Hyas araneus, contig c52363_g1_i1
GCACCACGACGGCAGCATCCTCTCCAACGTGTTCTGCTCCCAGGCGCTGTGCCAAGCCTCCGTGGTGGACTACCTCTCCGCAAACTTTGTGGTCTGGGGCTGGGACCTGACCCACGAGGCTAACAAGGCGAGATTACTTAATTTAGTCACCACACACTTTGGGTCCGTGGCCTCGACGGCGGTGAGGGGCTTCAGCGTCGACAAGCTGCCGGCGCTGCTCGTCATCACCCGCACCAGAGGCGTCATTGAGGTGCTCTCGGTTATACATGGTAACGCCGTGCTGGACGAGGTGATGACGTCAATGATGCACGCGACGGAGATGTTTGAGGAGCAGCGAGCCACGGAGGTGCACGAGGAGACGGCCAGGGACGCGAGAGAGGCGGTGAAGGCCGAGCAGGATGAAGCCTACATGGAGAGTCTAAAGGCCGACAGAGCAAAGGCAGCCGCCAAGAAGCAGGCAGCGATGGAGGTGAAGCAGGAGCGAGAGAGAGTGGAGTCTATCAAGCAGCAGGAGGACGCCATTAAGGAGGC
>Litopenaeus_vannamei ENA|HAAW01032630|HAAW01032630.1 TSA: Litopenaeus vannamei, contig Unigene41392_1_1
GCGACAAAGGAGACAAACAATGGCCAACAGAGATGAAATCCTTGCCAATTTCCAGGCGTGCTCAGGAATTGACGATGTTGGCGAGGCCTTCATGCACCTGGAAGCAGCCAACTGGAACCTTCTGGAGGCACTCCAGGTGGTCATGCCCCAGGAAGCCCCCCCAGCCACACCTGCGCCCCTGCCTCCACTACAGCCAATTTCTCAGTCTGAGGTGATAAGCGTGGATTCCTCGCCAGAAATGTTACCTCCCCCCATACCTCCCCTACCTGCTGCAGTGCCCTCCACCTCCGCAGCCACTTTGCCTTCGTCTTCAGATACGGCAGCGGTGATGGACGTCAATATACAGGTCTTGTGTGGAGGTGCGTCAGAGGGCAGTTCTTTCCCCCTGGAGCTGCCCAACTCAACATCAGTGAGCGAACTACGCACAATGCTCCACCAGCTTGTTGGCATCACCCCTTGCAACCAGATTCTCGAAGGCTTCAAGACCCCAGTAGAAGACAGCACTGTGATCACGCATGCATTGTTGCCAGAGTCTCGCACACTCACCCTAAATGCTCAGTCTTCAGTATCATTTGGCAACTATTTTGATAGAGTTAATGGCGCGCACAGCGATGAGTACCTCCTCCTCATCCACGATGAAACCAATGGCAAGAATTACAACCTCAAGTTCCCAGGCAGTCGTCGCATCCGTGAGATCAAGGGCGACATCCACGACCTGACTAATATTGCAGTGCGCAACCAGCAGTGGACAGGCTGGCCTCCAAACACCGACGAGGAGAATGCCACTTTAAATTCATCAGGGATTAGCAAACAGCACCACTTAACAGTGCGGAAACTTGTTCGGGAACGTACACCACGAGCCCAGAGAAAGACACTGGTGGATACGGAGGATGATAATGCCTCCGGTGAAGAATTTGAAGACACTCCGGAGCTTCTCAATGATGACGACGACTTCTTTGGGATGATGGATGTAGATGTGCCCTCGTCCAAGAAGCCACAGACGCTAATCCCCGCCGATATAGAGGATGAGGTGATGGGTGTAATACACTTCTCAGAGGAGTTCCGCAACCGTTATGGCAATTGTGTGCCCATGTTTTACCAGGGATCCCTAGAAGATGCGCTCAAGGAGTCTGTTCAGCTGCCAGCAAAAAATAGAAAGTTGTTGGCTGTATATTTACATCATGATGGCAGCGTCTTGTCCAACGTTTTCTGCTCACAAGCTCTCTGTCAGCTCTCCACAGTGGACTACCTCTCAGCAAACTTTGTGGTTTGGGGTTGGGATCTCACACATGAAGCTAACAAAGCCAGGTTATTGAACTTGGTAACCACACACTTTGGCTCTATGGCCTCTACCACCGTAAGGACTTTCAGTGTGGACAAGCTCCCAGCACTGCTCGTCATCACACGCACGAGAGGAACCATTGAGGTTCTCTCAGTCATACATGGCAATGCAGTCCTAGATGAGGTCATGACGGCATTACTCCATGCAATGGAAATGTTTGAGGAGCAAAGAGTGACAGAAGTGCAAGAGGAGGAGGCACGGGAAGCCAGGGAGGCAGTCAAGGCAGAGCAAGATGCAGCATACTTAGAATCTCTGGCGGCTGACAGAGCAAAAGCGGCTGCAAAGAAACAAGCAGAGATGGAAGAGAAGCAAGAGAGAGAGAGAGTGGAGTCCATCAAACAGCAGGAAGAAGCAATTAAGCAGGCGGTAAGAGCATCATTAGAGACAGATCTCCCTGATGAGCCTGGGCCAGACTGCAAAGAACCAGTATCGACCCTTAGATTTCGGATACCCGGAGGAGAGACCTTCCACCGCAACTTCCTTGCAAACACCACTCTCCAGGTTCTGCTCAACTTTCTGCATGTCAAAGGATATCCAGCAGATGAATACAAGTGTCTTCAGTCTTGGCCCCGCAGAGATGTGAGCTCTCTCGACACATCCAAAACCTTGATGGACTACAAACTGTACCCACAAGAGACCCTGAACATTGAAGAGCGATGAGGAGTCTCTAAGGGGCTATCCTATGCCCCATACCCCCTAGCCCTCCCCCCTGTAGCCTTCCATAACCCCTCCCTCATGACCACAGACACATCCCATGCATCAACATGTCTGTGTTTGTATGTTCGTGCAGTCCTGGAAGCTTCGAGAGAGTCCTTTTAGGGTGGCGCACCATTTTGTCCCCCTATCCTCCTCCCCTCCCCTTTGATCCCCTCTGGCAACACTTCACTTTTCCTTCACCCAACCCACCCCCTGCTGCCCCTTCCCTCTTAGAGCCCTTTAAAAAAAAAGAAAAAAGACTCCTGTGATTTGACAAAGAGACGGGACCCCCGGGTGTTTTGCACGTACACTGTGAGGATGTACAGAGGAGGGAAAGGAGAGAAGAAGAAAAAGTCTTTTCCCCCTCTCCAAGAAGTAGTAGAAGGAGACAGAGAAGAAGAAAAGGAAAGAGTATCCAAGTGGTAGTTAATAAGTTGAGAGGAAGATGCACAGTGGACTTATTTTCTCTCTCTCCCCCTTATTTCTTTAAGATATACCCCCTTTCTTTTTAATTTTTTTGTTATAATTAAACATCATTGTCATCATTGCTACCA
>Macrobrachium_nipponense_ ENA|GCVG01052061|GCVG01052061.1 TSA: Macrobrachium nipponense c50050_g1 transcribed RNA sequence.
GAAAACTATCTGAACGAAGTACACGTCCGATTACGTTATTGATTTAGAATGACTGATTAGATAAATTTCTTACACTTACACAGTGCTGTTCAGCCCATCACCCGAATATACCATTTAGTGTTAAAATCTGTCATTTTTAATTTCAAATAGCAGTTATTTGCTGAAATTATAATAATCAAAAGAGCAGTGCAGGGGCTCTGTGATAGTGGATGATTCAGACGAAGTTAGAAGGAGCCAGCTGGTGAGAGAGACTGGAACTACCGACTTAGACAAACAATGGCCAACAGGGATGAAATCATAGCCAATTTCCAAGCATGCTCTGGTATTGAAGATGTGGGTGAGGCTTTTATGCATTTGGAAGCAGCCAACTGGAACATGTTGGAGGCTCTGCAGATGGTGATGCCTCAGGAGGCAACTCCTGCCATACCTGCACCATTACCACCTCTACAGTCTATATCACAGCCAGAAGTTATAAGTGTAGATTCATCTCCTGAATTGTTGATACCACCTCCAATTCCACCACTCCCAGCAGCTGTTGCCTCTACATCATCAGCATTATCTCATTCCTCTTCCTCTAATACTACCCCAGTCATGGATGTAAATATACAGGTTTTATGTGATGGGGCATCAGAAGGAAGCTCTTTTCCACTAGAACTACCTAGCTCAACATCCGTCAGTGAGCTCCGTACTATGCTTCACCAGCTTGTTGGTATTACTCCTTGTAACCAGATCCTGGAGGGTTTTAAGAAGCCAGTTGAAGATAGCACAGTCATTACTCCTGCGCTCCTTCCTGAATCCCGCACTCTTACCTTAAATGCTCAAGCTGCAGTCACATTTGATAAATTTTATGAAAGAATTAATGGAGCACATGATGATGACTACCTATTACTAATACATGACGAAACTAATAGTAAAGATTATAGCCTGAGGTTTCCAGGTAGTAAAAGAATACGTGAAATTAAGAATGATATTCATGACTTAACTAACATAGCTGTGAGACATCAACAGTGGACAGGTTGGCCTCCGAATATGGATGAAGAAAAAGCTACTCTAACTTCATCAGGAATCTCAAAGCAACACCATTTAACAGTGAGGAAGGTTTCCAAAGATCGTACACCAAAAACTCAAAGAAAAGCAGCAATGGAAGTTGGAGATGAGAACAGTTCAGGTGATGAATTTGAGGATGCGCCGGAGCTCCTTAACGATGATGATGATTTCTTGGATATGATGGATGTCCCTTCAGCAAAAAAAACACAAGCATTAATTCCTGCAGACATAGATGAGGAGATAATGGGGGTCATTCACTTCTCAGAGGAATTTCGAAATCGATATGGAAACTGCGTTCCTATGTTTTTTCAAGGGTCACTTGAAGAAGCACTAAAAGAGTCTGTTCTACTCCCTGCAAAAAATAGGAAATTGTTAGCAGTTTATTTACATCATGACGGTAGTGTCCTCTCCAATGTTTTTTGCTCACAAGCACTCTGCCAGTTATCAATTGTAGATTATTTATCATCAAATTTTGTTATTTGGGGCTGGGATCTTACACATGAAACTAACAAAGCAAGGTTATTGAATCTTGTGTCAACACATTTTGGCGCAATGGCAGCATCAACAGTTAGAAGTTTCAGTGTTGATAAACTTCCTGCTCTTTTGGTCATAACACGCACAAGAGGAATGATAGAAGTCTTATCTGTTATTCATGGGAATGGAGTACTAGATGAAGTCATGACATCACTACTACATGCTATGGAAATGTTTGAAGAACAGAGAGCCACTGAAGTTCAAGAGGAAGAAGCTAGAGAAGCAAGAGAGGCAGTAAAAGCAGAACAAGATGCAGCATACATGGAATCCCTGGCTGCTGATAGAGCAAAGGCAGCAGCCAAAAAACAGGCAGAAATGGCAGAAAAGCAGGAAAGGGAAAGAGTAGAGTCTCTGAAACAACAAGAAGAAGCAATCAAAGAGGCTGTGAGAGCATCGCTAGAAACTGATATCCCTGATGAACCAAGTCCTGATTGCTCAGAACCAGTTTCTACCCTAAGATTTCGAATTCCTGGCGGGGAAACGTTTACACGCAACTTTTTAGCCAATACCAATCTTCAGGTGCTGCTCAATTTCCTTCATGTTAAAGGATATCCTGCTGGTGAATACAAGTGTCTTCAGTCTTGGCCACGCAGAGACATAAGTTCGCTAGACACATCCAAAACACTAATGGATTATGCACTGTATCCTCAAGAAACGCTGAATTTAGAAGAACGATGAGTAGGGAAATTAGTCGGATGGTGTGAACTAAGTGTTGTGGAAATGCTGCTGACAGAGCAGTTGATGTCACCAAAGCCACCTGTGATCTGTTTTGGGGAGGGAGATTAAAGGGGTTGAATTATTGGGTAGCCTCAATCATATAATGATGAAGAAAGCCCAATATAAGTATCCATGTATAATTGCTTTAAATTAAACATTTTGAATAAGACGTGGCTTTATATACTTACTAGCTAATTACCGCTTATTCAAAAAGCCTTTTACACCTTCAGAATCCTTGTGCTATTTTTGGATAATGCTGTGAAATCCTATCTTTTTCACCTGATTATTATTAATATAGAATAAAGTTCATGAAAATTTGTAATCATGTTTTGAAAATTTTTTTACTGAGTGATCAAGATGTTCAGTTGTAATACCTGGACAAGAAAATACAGTATAAAAGTGATGTATCTTATGCACATACCAGCATGTTTTAAATGCTGGTGTAAACATTGCATGGACCTTTTATCTCCGGAAATTGAGAGTATAGTGA
>Meganyctiphanes_norvegica_ ENA|GETT01049131|GETT01049131.1 TSA: Meganyctiphanes norvegica TRINITY_DN114525_c3_g4_i13 transcribed RNA sequence.
CTGTGACCGACTGGTGCTTCCATCTGTTTGGCTGGTCTGTAATTACAGAACCAAACAATGGATAACAAAGATGAGATCCTGGCCAATTTTCAGGCTTGCTCAGGTATCGAGGATGTCGGAGAGGCATTCATGCATTTGGAAGCAGCAGGATGGAACCTAATGGATGCACTACGAGTGGTAATGCCACAAGAGGCTTCTGTTGATTCACCCATGACTGCGGCTTCTGCAATTTCAACACCTGTCATTGTCCCAACACCTATGATGCCACCTGCAATGTTCCCTAACAACCAGGCTGAAATAATCAGTATTGACTCGTCCCCTGAGGTGAGCTTTGTGGGTCCACATCCATCAGCACCTTCAGCAGCAGCAGCGGGAGCATCAGTGGCACTGCTGTCATCCATGGTGCCAACACCTGCAACAGTCCTGCTGCCTACAGCCTCTACATCCACATCGGCATCCACCAGTCATATACCTACACCTGTCATGGATGTGCATATACAGGTGTTATGTGGTGGTGCATCAGAAGGCAACTCTTTCCCCTTAGAGTTGCCGGGTTCCACTAGTGTGGGAGAATTGCGAACTATGCTGCATCAGCTGGTTGGCATCACTCCATGTAATCAGGTGTTGGAAGGTTTCCAGGGTGTATTTGACAATGACAGCATCATCACACCAGCCCTACTTCCAGAAAACCGTACTCTCACACTTAATACCAGCCCTGATAGTTCCTTCATGAATTACTTTGAGGGATCAAGAGTGAATGGATCTGATAATGATGACTACATTTTATTGATTCATGATGAAACAAATGTGAAAGATTATCGCCTCAACTTCGGTGGTAGTAAACGTATCAGGGATATCAAAGGAGACATCAGAGACCTAACAAATATTCAAGTTAGACATCAACAGTGGACAGGATGGCCGCCTAATGTTGATGAAGAAAGTGCAACACTGCAATCTTCAGGAGTTAGTAAGCAGCATCATCTAACAGTTCGGAAAGTCCCCAAAGAAAAGACACCAAAGCTACAAAGAAAAGTCCAGGTTGCCATGGATACAGGTGACGACAACAGTTCTGGTGATGAATTTGAAGATGCGGCTGAGCTGCTTAATGAAGATGATGACTTTCTTGATATGATGGATGTTCCCTCTTCTAAAAAACCACAAACACTTATTCCTGCAGATGTGGATGATGAAGTTACAGGAGTAATACATTTCTGCGAAGAATTCCGTAACAGATATGGAAATTGCATTCCACAATTCTTTGAGGGAAAACTAGAGGATGCTTTAAAAGATTCTGTGGCATTACCTGCTAAAAATAGAAAACTTTTATGCGTTTACCTTCATCATGATGGTTCAGTTCTCTCAAATGTATTCTGTTCACAAGCGCTCTGCCAGGCCTCCATTGTTGATTACCTAGTGGCCAATTTTGTCGTCTGGGGATGGGATCTTACACATGAAGCCAACAAAGCCAGATTATTAAATCTAGTAACAACGCACTTTGGCACTATGGCAGCTTCCACTGTGCGCAGTATAAATGTTGACAGACTTCCTGCACTATTAGTCATCACAAGGACACGGGGCACCATCGAGGTGTTATCAGTTATTCATGGTAATACTCTCCTTGATGAGCTTATGACTTCACTCTTGCATGCAACAGAAATGTTTGAAGAGCAGCGTGGGACAGAAGTGATGGAGGAGAATGCTCGAGAGGCCAGAGAGGCCATCAAGAATGAGCAAGATCTAGCTTATGAGATGTCCTTACAAGCAGATAGAGCTAAAGCAGAAGCACGGCGTATGGAAGAAGACAGAGTTCGAGTAGAACGTGAGAGAGTGGAGTCCATTAAAGCTCAGGATGAAGCACTTAAAGCGGCTGTGAGAGAATCACTGGAGTCTGATTTGCCGACAGAGCCAAGCCCAGACAGCTCCAAGCCAATTACCACCATTCGTTTCCGCATACCTGGTGGGGATACATTCACAAGGCTGTTTCTTCAGAACACTAAACTACAGGTTCTACTAAACTTCTTGCACGTCAAAGGATATGCTCCAGATGAATTTAAATGTCTGCAGTCATGGCCACGCAGAGATATCACAAGTTTGGACACATCTAAAACTTTAGCGGATTACAAGCTGTGCCCCCAAGAAACGTTAAACATTGAAGAGCGATGAATACCTGTGATCGCGGTGTCACAAATAACAAACTTTTGACAAAATACTTTTATTCATTAAGGATAAATTAAATAATTATTTCTAAAATCTGCACTTATCAAGAATGAAAAAGTCTGCAAAATGTATAGCTTGAAAGCTTCACTATGTTATTTTTTTGTCCCAAACGGCAAAATATTTGAGTGTTGTTTATGTTTGTGACACCCTGTCTGTGATACATAATAAACCACAACCAGTAATGGAGGTGCTGTGACATTGGGTGACACTGAACTAGAAATTTGATTGGTCACCCCCTTTGTTTTATCTGGCTGTAATACAGCTAATATATCACACCTGGAGTTTGCACATTTTTAAATAGAGATCAAAATACCTTATGAATAATGCAAAGTGATTTTAGATATTGACCAATATACCAAATATTGTATAAAATAATTTGGAAATATTCAGCTTAATACCTGAAAACTGTTATCTGTGAATGCAAACACAGTGCTGCACCGGGGAATATATTTCTATGTAAAAGTGCATCTCATTGGTGTTGTTTAATCTATACTCCCAGCCTTATGTGTCAATTTTTTCGACACCTGACGACATATTATATAATGTCATTTATTTCTTACCCTGAGGTTTAAGATGTCATTTATTTTTGACACTAGCTCCTTCATGTCAGTAAAGTCAAGAAATTTTATGCATTTTGATTCCCATTTCTTGGTGTTGTATATTGCTAATACAGGTAGTCCTCTTATATCAAATATCTCTCAAAACAAATCCCCATCTTACCAAATAATTCCCTCGCACACCCGGAATCCCCAAAAAAAATCACATAACAATCGCATACACACTTCGGGTTAAAAAAGATTTTATAAAAAAACAAGATTTTTCGCAATACCAAACATGATTTCTCCATTCTTAGAATCTTAGAAGATAATTTTCTATTTCAATATGGCTAAAGATTATCCACATATAGGGTCACCATTATATTGTTATGAATCATTGCATGAGTCCCATTTAGTGAGGAAGATGAGTCACATTTATTTATGAATTGTCATATGTTACAGCGAGTTGTATATCACTTGCTTGAGTCCATTTTTTGGAGCATGGTTTAGTTAATTTAAAAATTCATCTCATAACATATAACAATAAGTTATTTGTTTTTTTAGATTTCTTTTCTTCTATTTTTCTTATATCAAACTGATTTTTTTTTTTTTTAAATATATTTATTATTACCCTTTGAAGCTTAAATACCTGTGTAACAAACACCAAATAAGGTAGTACATTATAAATTGTTAATGATTTTTTTTTTATTCAGTTAGCTATATAATTAACAACCACCTTTGGGTTATGCCTGGTTTTTGTATTGTTTAAATCATGATCAGAAAAGAATGTAAAAATGAAAGGTAAATTATAAATTTATATAATCAATATGTGTATAAAGAATACAATCTAATTTCTTTCGTAAGTCAGGATTTTGTTACATAAATAGTGTATTTCCCCATTTGATGATTTTTTTTTTCTTATTGAAGAAAATCCTAGTCCTGATGTTTTTTATATGAGGACTACCTGTGCACACATGCCCCGAAGGGTGATCTCTTGCCCAAGGAAGCCGATTTTGCCATCTTGGTCTCTGAGTTGTCAGGATTCCAACGCCATGCAGCTTTTTACTAATGGATTAGCCCTTTTGGAGAATATTAGCTTTATGTTTTACCATTATTTTTCAAATGGGAATACCCATATCTTCCCTACCCTCAATACAAATG
>Neomysis_awatschensis ENA|GDFV01000178|GDFV01000178.1 TSA: Neomysis awatschensis My_CDS_00174-1 transcribed RNA sequence.
CAAGTGCTGTGTGACATCAGTATAGTGGACCATTTAAGTAATAATTTTATTATTTGGGGATGGGATCTCACACATGAGGCCAATAAAGCCAGATTATTAAACCTTGTGATGAATCATTTTGGCACAATGGCTGCATCAACTGTAAGAAGTTTAAGTGTTGATAAACTACCAGCTTTACTTATTATTACAAGGACTCGAGGGACTTGTGAGGTCCTCACAATCATTCATGGAAACTGGGTGTTACATGAAGTAATGACAGGTTTGCTGAGTGCAACTGAAATGTTTGAAGAACAGCGCTTGCAGGAGGTTCAAGAGGAAGACGCTAGAGAAGAAAGGGAGGCAATGAAGGCAGAGCAGGATGCTGCTTACTTAGCGTCTCTTGAAGCAGACAGGGCCAAGGCAATAGCTAAACAAATAGAAGAACAAAATGTGAGAGATGAAAAGGAGCGACAGGAGAGTATTAGGAATCAAGAGGAGATGATCAAAGAGGCTGTGATAGCTAGTCTGAAGTCTAATATCCCTGATGAGCCTGGCCCCGACTGTACAGAACCTGTGTGTAAATTTAGGTTTAGAATCCCTGGAGGTGAAACACTCAATAGATCTTTTCTTTATTCTACTTCTTTAGAGGTTGTTTTAAATTACTTGCACATTAAAGGATTCCCTGCCAGCGACTTCAAATGCCTTCAGTCGTGGCCCAGACGAGACATCACCACATTAGATACTTCGAAAAGTTTAAGTGATCATAAGTTTCCACTTCAAGAAACATTGAATTTAGAAGAACGGTGA
>Pacifastacus_leniusculus_ ENA|GBYW01052728|GBYW01052728.1 TSA: Pacifastacus leniusculus comp51376_c0_seq1 transcribed RNA sequence.
GCATCCCAGAAAGGGTGTTCTCTCCAATGTTTTCTGCTCCCAAGCTTTGTGCCAGATATCAGTGGTTGACTACCTGTCAGCAAACTTCCTTGTCTGGGGTTGGGATTTAACACATGAAACTAATAAAGCCAGGTTATTAAATCTAGTTACAACACATTTTGGGGCGATGGCATCATCAACAGTGAGAAGTTTTAGTGTAGATAAGCTGCCAGCGCTGTTGGTCATCACACGTACAAGAGGAACTATTGAAGTTCTTCTAACCGCGTGCAACGGCACTCAAGATCTACTTCATTACTGTGCCTC
>Palaemon_argentinus_ ENA|GEFN01021745|GEFN01021745.1 TSA: Palaemon argentinus c8021_g1_i1 transcribed RNA sequence.
CTCACAAGCACTTTGCCAATTGTCAGTTGTAGATTATTTATCTGCTAGTTTTGTTGTCTGGGGCTGGGATCTAACACATGAAACAAATAAAGCAAGGTTACTGAATCTGGTATCGACACACTTTGGTGCAATGGCTGCGTCTACAGTTAGAAGTTTTAGTGTTGATAAACTCCCTGCTCTTTTGGTCATAACACGCACAAGAGGGATGATTGAAGTGTTATCTGTTATTCATGGGAATGGAGTGTTAGATGAAGTCATGACATCATTACTACATGCCATGGAAATGTTTGAAGAGCAAAGAGCTACTGAAGTTCAAGAAGAAGAAGCTAGAGAAGCACGAGAGGCAGTGAAAGCAGAACAAGATGCAGCATACATGGAGTCTTTGGCTGCCGATAGAGCAAAGGCAGCAGCCAAAAAGCAGGCAGAGATTGAAGAGAAACAGGAAAGGGAAAGAGTAGAATCTCTAAAACAACAAGAAGAAGCATTCAAAGAGGCTGTTAGAGCATCTTTAGAAACAGATATCCCTGATGAACCAAGTTCAGATTGCTCAGAATCAATTTCGACATTGAGATTTCGAATTCCTGGGGGAGAAACATTTACACGCAACTTTTTAGCGAATACCAGTCTTCAGGTGCTGCTCAATTTCCTTCATGTTAAAGGATATCCAGCTGATGAATACAAGTGTCTTCAGTCATGGCCACGCAGAGATATAAGTTCTCTAGATACATCTAAAACACTATTGGATTATGCACTGTATCCTCAAGAAACACTGAATCTAGAAGAACGATGAGTAGCAGAATTAGTCAAATGGTTTGACCCAAGTGTTGTGGATATGCTGCTGTGAGAGCAGTTTGTCACCAAAGCCACCTGTGATCTGTTTTTGGGAGGGAGGTTAAAGGGGTTGAATTATTGGATAGACTCTATCATATAATGAATGAGTAAAGCCCAATAAAGTATCCATGTATAATTGCTTTAAATTAAACATTTTGAATAAGATGTGGCTTTATATACTTATTAGCTAATTGCTTATTCAGAAAGCCTTTTTCAATGTCAGAATCCTTGTGCTATTTTTGGATAATATTGTGAAATCTTATCTTTTTCAC
>Parhyale_hawaiensis phaw_30_tra_m.026119
TTCGATTTCGACAAGTGATTCTCACCGCCGTGACAAAGCAAACGAAAACTCATTGTGAACTTGTGAACGAGACTGCCCTCTGTGCGAGCTCCGTCAACTAACGTACTGACAACAACGATGACGAGCAAGGACGAAATACTAGCGAATTTTCAGGCTTGTTCTGGCATTGATGATGTTGGTCAGGCATTCACGCTGCTTGAAGCTGCAGACTGGAACCTGTCAAGAGCTTTTGATTCTGCCTTAGATGTATCCCCAACTTTACAGAGTGTGAGCGTCCCTGGTACTCCTCATGATGTGGCCACTCCAGACACGCCCAGTGATACGCAGCGAGATTTCCTACCTCCCAGTGTACTGGGTGTTAGCAGCGATCCTAGTGATGTAGCCCTGTTGGATGCTGCTGCTGCTTCTGTACCTGCCGATCCCACTGCAGTCCTCCATATCAATATTCAGGTTCTTGTTGGAGGCGAAACAGGTAATGGCAATTTCCCTCTGGAGGTACCTATCAGCACTACTGTTGGGGACCTAAAGTCTACACTTTATCAGTTGCTTGGTATTTTACCATGCAAACAGGAATTGAAAGGCTTCACAGAACCTGTGACCGATGCTACTGTGCTGACCTCATCAAATTTGGGTGCAGGCATGACCCTAACTTTAGACACATCATCACCAGACGTTGCCTTCATTCCTCAAAGGGGCCAGACCAACCACACTAACGAGCCAGAAGTAATGGAGATTGGTGAGAGCTCATCCAGCGGTGAAGCAACAGCTGCTGTTGCTGCACACACCCACTCGAACGATATAGCAATGCTACCACCTTCTTCTCTCAAAAGCGCGGCTTCCTCTGTATTGCAGTCTTCAGAATCTGCCTTCACTAAATTTGAAAAATTGCCTTCAAAGTCGTTAAGTAATCATAGCTCAGCTAGTGATAGTTCTAGTAAACGCAGTAATGCCTCTGGTGCTTCAACATCGCAAAAGTCGTCATCATATGGGCAAGGCAAATCCAATTCTGGTTTCAGCAAGCGGAACAAACATTCGGCGTCAACTTCAGCAGCATCGTCATTAGCTTCTCCTGAAGTCAAAGATAGCAGCAGTTTGTATTCTAGAAAATTTGTTAAGTCTGATTCTGATTCAGATGATGCTTCGCTTTTAGATATACCTTCTGCTCCGAAGAGCAGCACATCCGGTTCGAAACCTACCTTTAGACCGAGGAGAAGCTTAACTCTCTCCATAAAAGACCTTACAAACGACGAGGAATATTCTCTCACTTTCCGGGGACACCAGACGGTGGGCTCTGTCAAAAGAGGAGTTGCAGATATCACTAGCATTGCTGTACACAAGCAGAAGTGGACTGGCTGGCCAGAAGGTGCTTCAAACGACGTAACGTTAGCTGCGAGTGGCATTAGTAACAATGCTTCCCTAACTGTAAGCACTGCATTGCCGTCCACTTCCAGGACGGCATCCAAGAGTTCTGAAAAGAGCACAACCAGAGCTGGAGATTCGGACAGCAGCTCCGAGGAGTTTGAGGACGCCGCTGGCCTAATGCCTGACGATGATGACTCTTTCCTAGATCTCATGGACTCGAGTGCTATGGAGAGCAAGCCTATGTCTTTATTGCCAGCGAGTTTTACTGGCAGCGAACAAGACTGCGTGGAGCATTTTGCTCAAGAGTTTGGCAATCGCTATGGCAGTTCTCTTGCTCCTCTCTTTTTTCAAGGTCCACTTAGAGAAGCTATGGACCAGAGCGTGCTACTTCCTGCTGCACAGCGGCGCATGTTGGCTGTCTATGTCCATCATGACGGTTCTGTTTTGGCCAATGTCTTCTGCTCTGAAAGTTTATGCCAGACTGCCACCATTTCTTTCTTGGCCGACAATTTCGTGTTGTGGGGCTGGGACATAACTCACGCTATTCATCGAGACAGACTCGTGAACATAATCTCAACCGCTATTGGAGCGCCAGCGGGTGTCACTGTCAGAGGATTTCGTTGTGAGCAGCTGCCTGCTCTCATGCTCCTAACCCGCACCAGAGGCAGTTGTGAGGTCCTCAATGTAATTTATGCCTGTAGTTCAACTTTGGATGAGCTGGTGACTGGACTAATGGAAGCAGTGGAAGTTTTCGAAGGCACACGGAGGGCCGAGGTTGCCGAGGATCAGCAGCGACAGTACCGACAGGCCATAATGAATGACCAAGACGCTGCTTATCAGGAAAGTTTGCGTGTGGATCGTGCCAAGGCGGAGGCAAAACGACAGCAAGAGGAAGATGAACTGCGTGAACAGCAACGACAGGAGTGTATACGGCAACAGGAGCAGCAAATTACCGAGAAGTTGCGTGCAAGCCTGGAAAGTGAACTTCCTCCAGAACCTACCGATCGGAGCTCTCCTGAGGTTACTGTGATGCGCTTCAGACACCCTGGCACGGATCCTTTCACTCGGGCATTTACACTAGACACGGCCCTCCAGGTTGTGCTCAACTACCTCCACGTTAAAGGCTTCCCTGCTGACCAGTATAAGTTCTTACAGTCGTGGCCTCGCAGGGATTTGGCCTCACTAAATGTCTCCATGACGCTTAGAGAATACTCCATTCCTAACCAGGAAACCATTACTATCGAGGAGCGTTGACCGTTATCAGTCTAAGCATTATGAATTCATTTTATGTTAATTGTAGCTGTTAAGAACACGTCCTTGTCCACTTCATTTAACCAATTTGTGGAAATAGTCTGCCGGTTAAGAATTCGCAGCTTTGGAAGTACGGTATTTTTACATCGGAAGATCCCTAATTGTTAGTAGCTACATGGTTGTATCCTTGGTCTGCTTTTATTTGGCCTGTATAAAATTGTTATGGTATCAAGTACGCAGAAACGCGCTGTATATTCATTTTTGCTGATCTCGATATCGACATGACTTACGAGTATTCTGACGTTGGCTGGCTCTTATGTGCTTTCTTCACTTGTGAGATTATTTAGTCGATAATTTGCTATCGGTTAGAATTAGCAGCTGGAGCATGAACGATACTGATAAAAAAATATCTGACGCACCACACAATTGTTCCCTCCTTTCATTCATCATTGGTACTCTATTCTTTAGAATAGGGAGGCCCTGTAGGTATTTTCAGTTGGTTATTATTAGGGCTGTGACAATATGCTTTTAGAGAAATGCTTTTT
>Penaeus_monodon ENA|GEEP01042766|GEEP01042766.1 TSA: Penaeus monodon WSV_15978 transcribed RNA sequence.
GTTTTCTGCTCACAAGCTCTCTGTCAGCTCTCCACGGTGGACTACCTCTCAGCAAACTTTGTGGTTTGGGGTTGGGATCTCACACATGAAGCTAACAAAGCCAGGTTATTGAACTTAGTAACCACACACTTTGGCTCTATGGCCTCTACCACTGTAAGGACTTTCAGTGTGGACAAGCTCCCAGCCTTGCTTGTCATTACACGGACGAGAGGAACCATTGAGGTTCTCTCAGTCATACATGGCAATGCAGTCCTAGATGAGGTCATGACAGCATTACTCCATGCAATGGAAATGTTTGAGGAGCAAAGAGTGACGGAAGTGCAGGAGGAGGAGGCACGAGAAGCCAGGGAAGCAGTCAAGGCAGAGCAAGATGCAGCATATTTGGAGTCTCTGGCTGCTGACAGAGCAAAGGCGGCTGCAAAGAAACAAGCAGAAATGGAAGAGAAGCAAGAGAGAGAGAGAGTGGAGTCCATCAAACAGCAGGAAGAGGCAATTAAGCAGGCTGTGAGAGCATCATTAGAGACAGACCTCCCAGATGAGCCTGGGCCAGACTGCAAAGAACCAGTGTCAACCCTCAGATTTCGGATACCTGGAGGAGAGACCTTCCACCGCAACTTCCTTGCAAACACCACTCTCCAGGTTCTGCTCAACTTTCTGCATGTCAAAGGATATCCAGCAGATGAATACAAGTGTCTTCAGTCTTGGCCCCGCAGAGATGTGAGCTCTCTTGACACATCCAAAACCTTGATGGACTACAAGTTGTACCCACAAGAGACCTTGAACATTGAAGAGCGATGAGGAGTCTCTAAGGGGCTGTCCAATGCCCCCATACCCCTATCCCTCCCTTGCCTTCCATACCCCCTCCTTACATGCCCACAGACACATCCCATGCATCAACATCTGTGTTTGTATGTTCGTGCAGTCCTGGAAGCTTCAAAAGAGTCCTTTTAGGGTGACACACCATTTTGTCTCCCTTTCCTCCTCCCCTCCTCTTTGATCCCCTCTGGCAACACTTCACTTTTCCTTCACCCAACCCCCAGCCTCCCCTTCCC
>Proasellus_aragonensis_ ENA|HAEO01045527|HAEO01045527.1 TSA: Proasellus aragonensis, contig comp49894_c0_seq1
TGGCCATTACGGCCGCGGGAGATGAATTGGCAAAATCGCGAAGTTAGGTTGTTACGCTGTTTGGTCTTTATTTTCGATATAGGTGAATAGGTAGGCTACTCCACAAATTCAAATATGGCTAGCAGAGATGAAATTTTGGCCGATTTCCAGGCATGTTCAGGAATAGAAGATTATGGGGAAGCTTTTTCTTATTTGGATTCTTGCAATTGGGACTTAGTCCAAGCTCTAAATCGTGCTATTCCAGACCAAGCACAAGATACAATGCCAGAGCCTCTGAGATATGAAGAGGTTGCTACAAGATCTATGGCAATGCCTACAAGATTTTCAGCCACATTTTCTAGTCATCAAGAAACTGAGCCCAGTTTAATAGATCTTGATATTCCAACACCAATTAAAGTTGAAGCTGGATCATTCCTTTCTTCAGTTCCTAAATCGAACTCAGAAGTTTCTTCCTTTTCTCAAAATTCTAAAGAGTCGTCATCTTCTTTGCCCGCAGTTTTAGACATTAATATACAGGTTTTATGTAATGGAGCAAGTGAAGGTAACTCATTTCCATTGGAATTGCCAGGTTCAACCACAGTTGGTGAACTCCAAACAATGCTCTATCAGTTGGTTGGAATTCCTCCATGCGGTCAAGTTCTTGAAGGATTTTTAAAGACTGTAATGCCTGAGACTGTGATAACACCAAATCTTTTGCCAAAAAATATGACTCTAACAATAAATACTTCTCTGAACAATTCTTTTGAAAGATTAAATGGATCATTTGGAGAGGAAGAGTATCTATTACTTATCCATGATGAAAAAAATGGCAAAGATTATCAACTAACATATCCAGGTGCTAAACTCATAAAAGAATTAAAACAAGATACTTTTCATTTGACAAATATTGCTGTAAGACATCAGCAATGGACAGGTTGGCCCGGCATCATTCAGGATCAAATGACGTTAGCATCATCTGGTATTTCCAAAGAACATCATCTGACTGTCGCTCAACAAGCAGTAACAGAACGAACTCCGAAAAATCAAAGAAAGAATATAGCGAAGAATTCAGCTACTTGTTCTGAAGAAAATAGTTCTGGTGATGAATTTGAAGATGCGTCATCAGAACTTCCTGAAGATGATTTCTTAGTCATGTGTGATGTTCCTACTGCGCCAAGATCTCAGGCTTTAATTCCAGCAAATGTTGAAGGTGAACTTGATGGGGTTTTAAAGTTTGTTGAAGGTTTCTCCAATAGATATGGTTCCTGTATTCCTCTTTTCTTCTCTGGAACTTTAGAAGCTGCTCTACAAAATTCAGTTATGCTTCCTGCAAAAAATAGAAAGTTGTTGGCAGTATATCTCCATCATGACAGCAGTGTTTTAGCAAATGTATTCTGTTCTCAGACACTTTGTCATATAACTATGGTGGATTACTTAACAAATAATTTTGTCATATGGGGCTGGGATATGACGCATGAATCAAATAAAACAAGGTTATTGAATCTTGTTACATCAAATTTTGGGACGATAGCTGCATCAACGGTACGGAGTTTCAGTGTTGATAAACTTCCAGCCCTTTTAATCATTACAAGAAGTAGAGGTTCCATCGAAGTACTCTCAGTTATCAATGGTAATGCACTTTTGGATGAGGTTATGATGTCTCTTCTTCATTCTTTTGAAATGTTTGAAGAACAACGACTCCATGACTCTGAAGAGGAGGATGCCAGAGAGCAAAGAGAGACAATGATGGCAGAACAAGATGCTGCTTACCATGCGTCTTTGGAAGCGGATAGAGCAAAGGCTGAAGCTAAAAGGAAAGTAGAGATGGAGAAGAGAGAAGAGAAGGAGAGGCAGCAATCCATTAGAGAACAAGAAACTGCTTTGAAAGAGGCTGTCCGTCAATCACTTGAAATGGGACTCCCTCCAGAGCCTGATGCAGATTGTATAGAGGCAACAACTATGTTCAGATTTAGAGTGCCAGATAGAGAACCTTTCGAAAGAGCATTTCTTCGCAACACACCCCTCAAGACTGTCTTGAATTTTTTGTGTGTAAAAGGATATCCTGCTGATGAGTTTAAGTATTTACAATCTTGGCCTCGTAGATGTATTACAAGTTTGGATATTAATCTGACTCTAGATGATCTTAAACTACCAAACCAGGAAACTTTAACAGTTGAAGAAAGGCTAGACAAAGATTAACAAATTATTTTTTAGTTTGGATGGGCCCATTTTCCCCTTGCTATCATTCGAGTTGCCTTTTATGGACACTCTTTTAACTCAAATGAAGATAAAAGATTTTGTATGATAACCTTAATCTTTATTTAATATCATATGAATACAAATATATTCCTGCTTATTATTTTAAGTTAATTAAAAGACAACTTAAATAATAGTTATTGTCTCCTTTTGTATTATTCTCCCGCATATAACTTAATCAGGAAGTCTATCGATAATAATCCCAGTCCATTCTTATATTATTAAGCTTATTACATACAGTTCGTCGTGAAAACTGATTTTTTTATTATTAAAAAGAAAGTAGCTAATTTATTTTTATAGATATTAATTGTATTTTTATAAAAACCATCCAATTTGTTGTTTCTGATTGCATTGTGGGATGGTGAAAAATTGTTCTTTTTCATTATAATTAATAGGTTTTGATGACCCTCATTTAATCAGTACCAAATGAGGAGTAAAAGAACTTAATATATTATATGGATGTTTATGATTAAAAATTAATTAGACATTTAATGGAGATGAACGGACGTAAATTAATAGTCATATGTAAATTTAAAATAATTTTGTAAAAGTTTTCAGTAGGCCTTTGTATTTAAAATAAAATAATCCATTTTTGGAGGTAGCAGACTGGAGATGAGTGAAAGGTGTGAGACGAAACTGTACAAAATATATTTGTGCATCAATAATGTTGCAGCAAAGATTTATTATTATATTATAATTTTGTATTTGTGCAATAATTTATTTATAGGATTTTATTTGGTTTGTGAAAAACTTGTAACCACATTAAATAAAGTTTTACACTGCAAAAAAAAAAAAGAAA
>Proasellus_arthrodilus_ ENA|HAEQ01029334|HAEQ01029334.1 TSA: Proasellus arthrodilus, contig comp53362_c0_seq1
TATCAACGCAGAGTACGGGGAGATGAATTGGCGAAATCGCAAAGTTAGGTTGTTACGCTGCTGGTCTTTATTTTTGATATAGGTGAATAGGTAAGCTACCCCACAAATTCAAAAATGGCTAGTAGAGATGAAATTTTGGCCGATTTCCAGGCATGTTCAGGAATAGAAGATTATGGGGAAGCTTTTTGTTATTTGGATTCTTGCAATTGGGACTTAGTCCAAGCTCTGAATCGTGCTATTCCAGACCAAGCACAAGATACAATGCCAGAGCCTCTGAGATTTGAAGAGGTTGCTACAAGGTCTATGGCTATGCCTACAAGATTTTCAACCACATTTTCTAGTCATCAAGAAACTGAGCCCAGTTTAATAGATCTTGATATTCCAACACCAATTAAAGTTGAAGCTGGATCATTCCTTCCTTCAGTTCCTAAATCATACTCGGAAGTTTCTTCCTTTTCTCAAAATTCTAAAGAGTCATCGTCTTCTCTGCCCGCAGTTTTAGACATAAATATACAGGTTTTATGTAATGGAGCAAGTGAAGGTAACTCATTTCCATTGGAATTGCCAGGTTCAACCACAGTTGGTGAACTCCAAACAATGCTCTATCAGTTGGTTGGAATTCCTCCGTGCGGTCAAGTTCTTGAGGGATTTTTAAAGCCTGTAATGCCTGAGACTGTGATAACACCAAATCTGTTGCCAAAGAATATGACTCTAACAATAAATACTTCTCTGAACAATTCTTTTGAAAGATTAAATGGATCATTTGGAGAGGAAGAATATCTGTTACTTATCCATGATGAAAAAAATGGCAAAGATTTTCAACTAACATATCCAGGTGCTAAACTCATAAGAGAATTAAAACAAGATATTTTTCATTTGACAAATATTGTTGTAAGACATCAGCAATGGACAGGTTGGCCGGGCATCATTCAGGAGCAAATGACGTTAGCATCATCTGGTATTTCCAAAGAACATCATCTGACTGTTGCTCAACAAAATGTAGCAGAACGAACTCCAAAAAATCAAAGAAAGACTATAACAAAGAATTCAGCTACTTGCTCTGAAGAAAATAGTTCTGGTGATGAATTCGAAGATGCATCATCAGAACTTCCAGAAGATGATTTCTTAATCATGTGTGATGTTCCTACTGCGCAAAGATCTCAGGCTTTAATTCCAGCAAATGTTGAAGGTGAACTTGATGGGGTTTTAAAGTTTGTTGAAGGTTTCTCCAATAGATATGGTTCATGTATTCCTCTTTTCTTCTCTGGAACTTTAGATGCTGCTCTACAAAATTCAGTTATGCTTCCTGCAAAAAATAGAAAGTTGTTGGCAGTATATCTCCATCATGACAACAGTGTTTTAGCAAATGTATTCTGTTCTCAGACACTATGTCATATAACTATGGTGGATTACTTAACAAATAATTTTGTCATTTGGGGCTGGGATATGACGCATGAATCAAATAAAACAAGGTTATTGAATCTTGTTACATCAAATTTTGGAACGATAGCTGCTTCAACTGTACGGAGTTTCAGTGTTGACAAACTTCCAGCACTTTTAATCATTACAAGGAGTAGAGGTTCCACCGAAGTACTCTCAGTTATCAATGGTAATGCACTTTTGGATGAAGTTATGATGTCTCTTCTTCATTCTTTTGAAATGTTTGAAGAACAACGACTTCATGACTCTGAAGAGGAGGATGCCAGAGAGCAAAGAGAGACAATGATGGCAGAACAAGATGCTGCTTACCATGCGTCTTTGGAAGCGGATAGAGCCAAGGCCGAAGCAAAAAGGAAGGTAGAGATGGAAGAAAGAGAAGAGAAGGAGAGGCAGCAATCTATTAGAGAACAAGAAACTGCTTTGAAAGAGGCTGTCCGTCAGTCGCTTGAAATGGGACTCCCTCCAGAGCCTGATGCAGATTGTGCAGAAGCAACCACTATGTTCAGGTTTCGAGTGCCAGATAGAGAACCCTTCGAAAGAGCATTTCTTCGAAACACTCCCCTCAAGACTGTCTTGAATTTTTTGTGCGTAAAAGGATATCCTGCTGATGAGTATAAGTATTTACAATCTTGGCCTCGTAGATGTATCACAAGTTTGGATATTAATCTGACTCTAGATGATCTTAAACTACCAAACCAGGAAACTTTAACAGTTGAAGAAAGGCTAGACAAAGATTAACAAATTATTTTTTAGTTTAGATGGGCCCCTTTTCCTTTTGCTATCATCCGAGTTGCCTTTTATGGACACTCATTTAACTCAAATGAAGATAAAAGATTTTGTATGATAACCTAAATCTTTATTTAATATCATATGAATACAAATATATTCCTTCTTATTATTTTAAGTTAATTAAAAGACAACTTAAATAATAAATATTATCTCCTTTTATATTATTCTCCCGCGTAAACAATTTGTATGTAATTATATAACTTAATCAGGAAGTCTATCGATAATAATCCCAGTCCATTCTTATATTATTAAGCTTATTACATGCAGTTCCTCATAGAAATTTATTTTTTTTTTTTATTAAAAAAGTAGCTAATTTATTTTTATAGATATTAAGTGTATTTTTATAACAACCATCCAATCTGTTGTTTCTGATTGCATTGTGGGATGGTGAAAAATTGTACTTTCTCATTATAACTAAAATGTTTAGATGACCCTCATTTAATCAGAACCAAATGAGGTGTAAAAGAACTTAATATATTATATGAATGTTTATGATGAAAATTTAATTAGTCATTTAATGGAGATGATCGGACCTAAATTAATAGTCTTATGTAAATTTAAAATAATTTTTTAAATGTTTTCTGTAGGCCTTTGTATTTAAAATTAAAGAATCCATTTTTGGAGGAAGCATACTGAAGATGAGTGAAAGCTGTGAGACGAATCTGTACAAAATATATTTGTGCATCAATAATGTTGCAGCAAAGATTTATTATTATATCATAATTTTGTATTTGTGCAATAATTTATTTATAGGATTTTATTTGGTTTGTGAAAAACTTGTAACCACATTAAATAAAGTTTTACACTGAAAAAAAAAAAAAAAAAA
>Proasellus_assaforensis ENA|HAEP01047368|HAEP01047368.1 TSA: Proasellus assaforensis, contig comp86045_c0_seq1
GGTATCAACGCAGAGTAGGGGAGATGAATTGGCAAAATCGCGAAGTTAGGTTGTTATTGCTGGTCGGTATTTTCGATATAGGTGAATAGATTGGCTACCCCACAAATTCAAATATGGCTAGTAGAGATGAAATTTTGGCCGATTTCCAGGCATGTTCAGGAATAGATGATTATGGGGAAGCTTTTTCTTATTTGGATTCTTGCAATTGGGACTTAGTCCAAGCTCTGAATCGTGCTATTCCAGACCAAGCACAAGATACAATGCCAGAGCCTCTGAGATTTGAAGAGGTTGCTACAAGATCTATGGCTATGCCTACAAGATTTTCAGCCACATTTTCTAGTCATCAAGAAACTGAGCCTAGTTTAGTAGATCTTGATATTCCAACACCAATTAAAGTTGAAGCTGGATCATTCCTTCCTTCGGTTCCTAAATCTAACTCGAAAGTTTCTTCCTTTTCTCAAAATTCTAAAGAGTCATCGTCTTCTTTGCCCGCAGTTTTAGACATAAATATACAGGTTTTATGTAATGGAGCAAGTGAAGGTAACTCATTTCCATTGGAATTGCCAGGTTCAACTACAGTTGGTGAACTCCAAACAATGCTGTATCAGTTGGTTGGAATTCCTCCGTGCGGTCAAGTTCTTGAGGGATTTTTAAAGCCTGTAATGCCTGAGACTGTGATAACGCCAAATCTATTGCCAAAGAATATGACTCTAACAATAAATACTTCTCTGAACAATTCTTTTGAAAGATTAAATGGATCATTTGGAGAGGAAGAATATCTGTTACTTATCCATGATGAAAAAAATGGCAAAGATTATCAACTAACATATCCAGGTGCTAAACTCATAAGAGAATTAAAACAAGATATTTTTCATTTGACAAATATTGCTGTAAGACATCAGCAATGGACAGGTTGGCCTGGCATCATTCAGGATCAAATGACGTTAGCATCATCTGGTATTTCCAAAGAACATCATTTGACCGTTGCTCAACAAACTGTAGCAGAACGAACTCCAAAAAATCAAAGAAAGACTATAACAAAGAATTCAGCTACTTGCTCTGAAGAAAATAGTTCTGGTGATGAATTCGAAGATGCATCATCAGAACTTCCAGAAGATGATTTCTTAATCATGTGTGATGTTCCTACTGCGCAAAGATCTCAGGCCTTAATTCCAGCAAATGTTGAAGGTGAACTTGATGGGGTTTTAAAGTTTGTTGAAGGTTTCTCCAATAGATATGGTTCATGTATTCCTCTTTTCTTCTCTGGAACTTTAGAAGCTGCTCTACAAAATTCTGTTATGCTTCCTGCAAAAAATAGAAAGTTGTTGGCAGTATACCTCCATCATGACAGCAGTGTTTTAGCAAATGTATTCTGTTCTCAGACACTTTGTCATATAACTATGGTGGATTACTTAACAAATAATTTTGTCATTTGGGGCTGGGATATGACGCATGAATCAAATAAAACAAGGTTATTGAATCTTGTTACATCAAATTTTGGAACGATAGCTGCTTCAACGGTACGGAGTTTCAGTGTTGACAAACTTCCAGCCCTTTTAATCATTACAAGGAGTAGAGGTTCCACCGAAGTACTCTCGGTTATCAATGGTAATGCACTTTTGGATGAAGTTATGATGTCTCTTCTTCATTCTTTTGAAATGTTTGAAGAACAACGACTTCATGACTCTGAAGAGGAGGATGCCAGAGAGCAAAGAGAAACGATGATGGCAGAACAAGATGCTGCTTACCATGCGTCTTTGGAAGCGGATAGAGCCAAGGCTGAAGCAAAAAGGAAAGTAGTGATGGAAGAAAGAGAAGAGAAGGAGAGGCAGCAATCTATTAGAGAACAAGAAACTGCTTTGAAAGAGGCTGTCCGTCAGTCACTTGAAATGGGACTCCCTCCAGAGCCTGATGCAGATTGTACAGAGGCAACCACTATGTTCAGGTTTCGAGTGCCAGATAGAGAACCTTTTGAAAGAGCATTTCTTCGAAACACTCCCCTCAAGACTGTCTTGAATTTTTTGTGCGTAAAAGGATATCCTGCTGATGAGTATAAGTATTTACAATCTTGGCCTCGTAGATGTATCACAAGTTTGGATATTAATCTGACTCTAAATGATCTTAAACTACCAAACCAGGAAACTTTAACAGTTGAAGAAAGGCTGGACAAAGATTAACAAATTATTTTTTAGTTTTGATGGGCCCCTTTTCCCTTTGCTATCATTCGAGTTGCCTTTTATGGACACTCTTTTAACTCAAATGAAGATAAAAGATTTTGTATGATAACCTTAATCTTTATTTAATATCATATGAATACAAATATATTACTGCTTATTATTTTAAGTTAATTAAAAGACAACTTAAATAATAGATATTGTCTCATTTTATATTATTCTCCCTCATAAACAATTTGTATGTAAATGTAATTATATAATCTAATCAGGAAGTCTATCGATAATAATCCCAGTCCATTCTTATATTATTAAGCTTATTACATACAGTTCGTCATAGAAACTGATTTTTTTTATTATTAAAAAAAAAGTAGCTAATTTATTTTTATAGATATTAATTGTGTTTTTACAACAACCATCCAATCTGTTGTTTCTGATTGTATTGTGGGATAGTGAAAAATTGTTCTTTCTCATTATAATTGAAATATTTAAATGACCCTCATTTAATCAGTACCAAAAGAGTAGTAAAATATCTTAAAACATTATATGGTTGTTTATGATTAAAATTTAATTAGTCATTTAATGAAGAAGAATGGACCTAAATTAATAGTCGTATGTAAATTTTAAATAATTTTTTATAGTTTTCTGTAGGTCTTTGTATTTAAAATTAAAGAATCCATTTTTGGAGGAAGCGGACTGAAGATGAGTGAAAGGTGTGAGACGAAACTGTACAAAATATATTTGTGCATCAATAATGTTGCAGCAAAGATTTATTATTATATTATAATTTTGTATTTGTGCAATAATTTATTTATAGGATTTTATTTGGC
>Proasellus_cantabricus_ ENA|HAER01023204|HAER01023204.1 TSA: Proasellus cantabricus, contig c23810_g2_i1
ATAAAACGCAGGTTGATGAATTGGCAAAATCACGAAGTTAGGTTGTTATGCTGTTTAGTCGTTATTTTATATATTGGTGAATAGATAGGCTACCCCACAAATTCAAATATGGCTAGTAGAGATGAAATTTTGGCCGATTTCCAGGCATGTTCAGGAATAGAAGATTACGGGGAAGCTTTTTTGTATTTGGATTCTTGCAATTGGGACTTAGTCCAAGCTCTTAATCGTGCTATTCCAGACCAAGCACAAGATACAATGCCAGAGCCTCTGAGATTTGAAGAGATTGCTACAAGATCTATGGCTATGCCTGCAAGATTTTCAGCCACATTTCCTAGTCATCAAGAAACTGGGCCCAGTTTAATAGATCTTGATATTCCAACACCAATTAAAGTTGAAGCTGGATCATTCCTTTCTTCAGTTCCTAAATCAAACTCAGAAGTTCCTTCCTTTTCTCAAAATTCTAAAGAGTCATCATCTTCTTTGCCCGCAGTTTTAGACATAAACATACAGGTTTTATGTAATGGAGCAAGTGAAGGTAACTCATTTCCATTGGAATTGCCAGGTTCAACCACAGTTGGTGAACTCCAAACAATGCTCTATCAGTTGGTTGGAATTCCTCCGTGCGGTCAAGTTCTTGAGGGATTTTTAAAGACTGTAATGCCTGAGACTGTGATAACACCAAACCTATTGCCAAAGAATATGACTCTAACAATAAATACTTCTCTGAACAATTCTTTGGAAAGATTAAATGGATCATTTGGAGAGGGAGAATATCTGTTACTTATCCATGATGAAAAAAATGGCAAAGATTATCAACTAACATATCCTGGTGCTAAGCTCATAAGAGAATTAAAACAAGATATTTTTCATTTGACAAATATTGCGGTAAGACATCAGCAATGGACAGGTTGGCCAGGCATCATTCAGGATCAAATGACGTTGGCATCGTCTGGTATTTCCAAAGAACATCATCTGACTGTCGCTCTACAAACCGTAACAGAACGAACTCCGAAAACTCAAAGAAAGACTATAGCAAAGAATTCAGCTACTTGCTCTGAAGAAAATAGTTCTGGTGATGAATTTGAAGATGCATCATCAGAACTTCCAGAAGATGATTTCTTAATCATGTGTGATGTTCCTACTGCACAAAGATCTCAGGCTTTAATTCCAGCAAATGTTGAAGGTGAACTTGATGGAGTTTTAAAGTTTGTTGAAGGTTTCTCCAATAGATATGGTTCCTGTATTCCTCTTTTCTTCTCTGGAACTTTAGAAGCTGCTCTACAAAATTCAGTTATGCTTCCTGCAAAAAATAGAAAGTTGTTGGCAGTATATCTCCATCATGACAGCAGTGTTTTAGCAAATGTATTCTGTTCTCAGACACTTTGTCATATAACTATGGTGGATTACTTAACAAATAATTTTGTCATATGGGGCTGGGATATGACACATGAATCAAATAAAACAAGGTTATTGAATCTTGTTACATCAAATTTTGGAACGGTTGCTGCTTCAACGGTACGGAGTTTCAGTGTTGACAAACTTCCAGCCCTTTTAATCATTACAAGGAGTAGAGGTTCCATCGAAGTACTCTCAGTTATCAATGGTAATGCACTTTTGGATGAAGTTATGATGTCTTTTCTTCATTCTTTTGAAATGTTTGAAGAACAACGACTTCATGACTCCGAAGAGGAGGATGCCAGAGAGCAAAGAGAAACAATGATGGCCGAACAAGACGCTGCTTATCATGCATCTTTGGAAGCTGATAGGGCCAAGGCTGAAGCAAAAAGGAAAGTAGAAATGGAAGAAAGAGAAGAGAAGGAGAGGCAGCAATCCATTAGAGAACAAGAAACTGCTTTGAAAGAGGCTGTCCGTCAGTCACTTGAAATGGGACTCCCTCCAGAGCCTGATGCAGATTGTACAGAGGCAACCACTCTCACTATG
>Proasellus_cavaticus ENA|HAES01040989|HAES01040989.1 TSA: Proasellus cavaticus, contig comp55892_c0_seq1
GGACGGATAGATGAATTGGCAAAATCGCGAAGTTAGGTTTTAATTCGGTCTTCACATTTCGATATAGGCCTATCACCTAATTTCCAACATGGCCAGTAGGGATGAAATTTTGGCCGATTTCCAGGCATGCTCTGGAATTGAAGATTATGGTGAAGCTTTTTCTTATTTGGATTCTTGCAATTGGGACTTAGTCCAAGCTCTTAATCGTGCTATTCCCGACCAACCGCAAGATATAATGCCAGAATCTCTGAGATTTGAAGAAGTTGCTACAAGATCTATGACTATGCCGACGAGATTTGCAACCACATTTTCTAGTCATCAAGAAGCTGAACCTAGTTTAATAGATCTTGATATTCCAACACAGCTTAATGCTGAAGCTGCACCATTCCTCCCTTCAGTTCCTAAATCAATCTCAGAAGTTTCTTCATTTTCCCAAAATAATAAAGATGCATCTTCTTTACCGGCAGTTTTGGATATAAATATACAGGTCTTATGTAATGGTGCGAGTGAAGGTAATTCCTTTCCTTTAGAATTACCTGGTTCAACCACAGTTGGTGAGCTCCAAACTATGCTCTATCAGTTGGTTGGAATTCCTCCTTGTGGTCAGGTTCTCGAGGGATTTTTGAAGCCAGTAATGCCAGAGACTGTGATAACTCCAAATCTACTGCCAAAGAATATGACTCTTACAATCAATACTTCACTGAACAATTCTTTTGAAAGATTAAATGGATCATTTGGAGAGGATGAATACCTGTTACTAATTCACGATGAAAAGAATGGCAAAGATTTCAAATTAAATTATCCAGCCTCGAAACTTATAAGGGATTTGAAACAAGATATTTTCCATTTGACGAATATTGCAGTAAGACATCAGCAGTGGACAGGTTGGCCTGGCTTCATTCAAGATCAAATGACATTAGCATCATCCGGAATTTCTAAAGAACATCATCTGACAGTCGCTCAACAAACAATTACAGAAAGAACTCCAAAAAATCAAAGAAAGACTAATATAGCAAAAAATTCAGCTACTTGTTCTGAAGAAAATAGTTCTGGTGATGAATTTGAAGATGCATCATCAGAACTACCTGAAGATGACTTCTTAATCATGTGTGATGTTCCTACGGTGCAAAGATCTCAGGCTTTAATTCCAGCTAATATTGAAGATGAGCTTGATGGGGTTCTTAAATTTGTTGAAGGTTTCTCCAATAGATACGGTTCTTGTATTCCCCTCTTCTTCTCGGGATCGCTAGAAGCTGCTCTACAAAATTCAGTTATGCTACCTGCAAAAAATAGGAAGTTGTTGGCAGTGTATCTTCATCACGACAGTAGCGTTTTAGCGAACGTATTTTGTTCTCAGACACTTTGTCACCTGACGATGGTGGATTACTTAACAAATAACTTTATTATATGGGGCTGGGATATGACGCACGAATCTAATAAAACAAGGTTGTTGAATCTTGTTACGTCCCATTTTGGTACTATTGCTGCTTCAACAGTACGAAGCTTCGGTGTGGACAAACTACCAGCTGTTTTGATCATTACAAGGAGTAGAGGTTCCATCGAAGTACTGTCAGTCATAAATGGCAATGCGCTTTTGGATGAAGTTATGACATCCCTTATGCATGCTTTCGAAATGTTCGAAGAACAACGACATCTTGACACTGTTGATGAGGATGTGAGGGAGCAAAGAGAGATGATGATGGCGGAACAAGATGCTGCATACCATGCTTCTTTAGAGGCAGATAGAGCCAAGGCTGAAGCAAAAAGAAGAACAGAGTTGGAGGAAAGGCAAGAGAAGGAGCGACAACAATCTATTAGAGAACAAGAAACTGCATTGAAAGAGGCTGTCCGTCAGTCACTAGAGATGGGACTCCCTCCGGAACCTGAGGCTGATTGTACTGAGGCAACTACTATGTTCAGGTTTCGAGTGCCTGATACGGAGCCTTTCGAAAGAGCATTTCTTCGCAACACCCCCCTTAAAGCTGTCTTGAATTATCTGTGTGTAAAAGGATATCCTGCCGATGAATATAAATATTTACAGTCATGGCCTCGTAGATGTATCACAAGTTTGGATATTAACATGACATTAGGTGATCTTAACCTACCAAACCAAGAAACCTTAACAGTCGAAGAAAGACTCGATAAAGATTAACATATTATATAAAATTAGTTTAGGTGAGCCCTTTTTCCCCCTTGCTATTATTCGAGTTGCCTTTGGCGGCCACTCTTTTAACTCTAATGAAGAGGAAATACTTCTTATGATAACCTAAATCCTTATAGAATATAATATGAAGACAAAATATAATATATTTTCCTGCTTTTCATTATTCGAAGTTACAGTAAATTAAATGACACCATAAATGAAATTGTCACCTTATAGGTTATTTTCCCTCGTGAGCAGTTCTGTATTTTATTATAATTTATGCAGGAAGTTCATTAGTTAAGATTCCATATTACTTGAGGAAAAACCGAGAGAGAGAGAAATCTTTTTTTAATTACCGTATTACAAAATTTAAAAGTCGTTAATTTATTTTTGATAGATATTATTTTTATAAAACCCACCCACGTGTTATTGCTCCTTATGTCGTCTTGCACCGTGGGATGATGGTACCAAAAAAGTTATTTTTCTTAATAATTGTAATGTTTTGGTGATCCACCTTTTCATAACTGCTAGTAGTTAGGAGAACTATTTGTATTCTATGGATGTTTAATAGATAATGATAATAATAAATTAGGATTAAATGAAAACAGACTGATAAAACCGAATGTCCGGATGAAAATTACATTTTATTTATAAAAAGTTTTCAGCAGGTCTTCTTTGTATGTAAATTTAATCAATTTTCTGTTGTAGCAGACTGATGATGAGCGAATTGTGAATGAGGAAACTGTACAAAAATATATTTGTGCGTCAGCAATGTTGCTGCAAAGATTTATTATTATATTATAATTTTTGTATATGTGCAATAATTTATTTATAGGATTTTATTTGGTTTGTGAAAAACTTGTAACCACATTAAATAAAGTTTTAC
>Proasellus_coiffaiti_ ENA|HAEU01038924|HAEU01038924.1 TSA: Proasellus coiffaiti, contig comp54926_c0_seq3
ACACAGATAGATGAATTGCAAAATCGAGAAGTTGAGGATATTATTTTGTCTTCATTTAAGTATAGGCCTATATTCTAACATCAAAAATGGCTAGTAGGGATGAAATTTTGGCCGATTTCCAGGCATGTTCAGGAATAGAAGATTATGGAGAAGCTTTTTCTTATTTGGATTCTTGCAATTGGGATTTGGTCCAAGCTCTTAACCGTGCTATTCCAGACCAAACACAAGATATTATGCCAGAACCTCAGAGGTTTGAAGAATTAGCGACAAGATCTGTGACTATGCCGACAAGATTTTCAACCACATTTTCTAGTCATCAAGAAGCGGAACCTAGATTAATAGATCTTGATATTCCACCGCCGCTTAAAGTTGAAGCTGGACCATTCCTTCCTTCAGTTTCTAACACTAACGCAGAAGTTTCTTCGTTTTCTCAAAATACTAAAGATGCATCTGCTTTACCGGCAGTTTTGGACATAAATATACAGGTCTTGTGTAATGGTGCGAGTGAAGGTAATTCATTTCCATTAGAATTACCTGGCTCGACAACAGTTGGTGAACTCCAAACTATGCTCTATCAGTTGGTTGGAATTCCTCCATGTGGTCAGGTTCTCGAAGGATTTTTGAAGGTTGTAATGCCAGAGACTGTGATAACTCCAAATCTTCTGCCAAAGAATATGACTCTTACAATAAATACATCACTGAACAATTCTTTCGAAAGAATGAATGGATCGTTCGGAGAAGATGAATACCTGTTACTTATTCATGATGAAAAGAATGGCAAAGATTTCAGGTTAAATTATCCTGCCTCTAAACTTATAAGAGATTTGAAACAAGATATTTTTCATTTGACGAATATTGCAGTAAGACATCAGCAATGGACTGGTTGGCCTGGCATCATTCAAGATCAAATGACATTAGCATCGTCAGGAATTTCTAAAGAACATCATCTGACAGTCGCTCAACAAACAGCAGCAGAAAGAACTCCGAAAAATCAAAGAAAGGTTATAGCAAAGAATTCCGCTACTTGTTCTGAAGAAAACAGTTCGGGTGATGAATTTGAAGATGCATCATCTGAACTTCCCGAAGATGATTTCTTAATAATGTGTGATGTTCCTACGGCCCAAAGATCTCAGGCTTTAATTCCAGCTAATATTGAAGATGAACTTGATGGGGTATTTAAATTTGTTGAAGGTTTCTCCAATAGATACGGTTCTTGCATCCCTCTTTTCTTCTCAGGATCATTAGAAGCTGCATTACAAAATTCAGTTTTGCTACCTGCGAAAAATAGAAAGTTGTTGGCTGTATATCTACATCATGACAGTAGTGTTTTAGCGAATGTATTCTGCTCGCAGACCCTTTGTCATCTGACTATGGTGGATTACTTAACTAATAACTTTTTAATATGGGGCTGGGATATGACGCATGAATCTAATAAAACAAGGTTATTGAATCTTGTCACATCCCATTTTGGTGTCGTAGCTGCTTCAACGGTACGAAGCTTTGGTGTGGATAAACTTCCGGCTCTTTTGATCATTACGAGGAGTAGAGGTTCAATTGAAGTGCTGTCAGTCATTAATGGTAACGCACTTTTGGATGAAGTTATGACGTCTCTTATGCATGCATTCGAAATGTTTGAAGAACAGCGCCATCTTGACACAGTAGAGGAAGATGCCAGGGAGCAAAGGGAGATGATGATGGCGGAACAAGATGCTGCTTATCACGCATCCTTAGAAGCAGATAGAGCGAAGGCTGAAGCTAAAAGGAAAACAGAGCTGGAAGAAAGGCAAGAGAAGGACCGACAACAATCTATTAGAGAACAAGAAACTGCTTTGAAAGAGGCTGTCCGTCAATCACTCGAAGTAGGACTCCCTCCGGAGCCTGAAGCCGATTGTGCTGAGGAAACTACTATGTTTAGGTTTCGAGTGCCCGATAAGGAACCTTTTGAACGAGCGTTTCTTCGCAACACCCCCCTCAAGACCGTCTTGAATTACCTGTGCGTAAAAGGATATCCTGCCGATGAGTATAAGTATTTACAGTCATGGCCGCGTAGATGTATCACAAGTTTGGATATTAATATGACATTACGTGATCTTAACCTACCCGGCCAAGAAACCTTAACGGTTGAAGAAAGGCTAGATTAAGATTAGCATATTATATATAATATTAGGTTAGGTGGGCCCCTTTTTTTCCGTGCTGTCATTCGAGTTGCCTTTTAAGGTCACTCTTATATGTAACTCAAGATGAGAAAAGTATATTTCTTATTGATATCCTAAATCTTTCTAGAATATCATGTGAATACAAATAATATATTCCTGCTTATAATATTCTTAAGTTTATTAAAAGACAAAAGAAATTACATTGTCACCTTATTATTCTTCGCATGAACAGTTTTGTATTTTATTATTATATATAATGTATGCAGGGGAAGTCCATTAACTAGGCATTCATATATAATATACAGTAGTAGTACAGAGTTATTTTGAATCCCGATTATTTTTTATTAATTATATAATTTAAGTAGCTACAGTAATTTATTTTAAAATATATTAATTTTATA
>Proasellus_coxalis_ ENA|HAET01044890|HAET01044890.1 TSA: Proasellus coxalis, contig comp41689_c0_seq2
AACGCAGAGTACGGGGGACATTCAGATGAATTGGCAATTTCGAGAAGTTAGGCTATAAGGTTATTCTTAATTTGGAGCGCAGAGGTTCGGATATAGGCCCATCAATACCATAAAATATGTCTAGTAGGGATGAAATTCTGGCGGATTTCCAAGCCTGTTCAGGAATTGAAGATTATGGGGAAGCTTTTTCTTATTTGGATTCTTGCAATTGGGACTTAGTCCAAGCTCTTAATCGTGCTATTCCAGACCAAACGCAAGATGTTATGCCAGAGCCGCAGAGATTTGAAGAAATTGCTACTAGATCTATGACAATGCCAGCAATATTTTCAAGCTCATTTTCTAGTCAAGAAGCAGAACCTAGTTTAATAGATCTTGATGATCCATCACCGATTAAAGTTGACGCTGGACCATTCCTTTCTTCAGTTAATAAATCAAACTCGGAAGTTTCTTCATTTTCTCAAAACACAAAAGATTCTTTGCCTGCAGTTTTGGATATAAATATACAGGTCTTATGTAATGGTGCCAGTGAAGGTAACTCATTTCCGTTGGAATTGCCTGGTTCAACTACAGTTGGTGAACTCCAAACAATGCTCTACCAATTGGTTGGAATTCCGCCTTGCGGTCAAGTCCTTGAGGGATTTTTGAAGTCTGTAACGCCAGAGACAGTGATAACTCCAAACCTGTTGCCAAAGAACATGACTCTTACGATAAATACATCATCACTGAACAATTCTTACGAAAGAATAAATGGATCATTTGGAGAGGAAGAATATCTCCTACTAATTCATGATGAAAAAAATGGCAAGGATTACAAATTATCATATCCAGGCACTAAATTTATAAGAGAATTGAAGCAAGATATTTTTCATTTAACAAATATTGCTGTAAGACACCAACAATGGACTGGCTGGCCTGGCATCATTCAAGATCAAATGACATTAGCATCCTCTGGTATATCAAAGGAACATCACTTGACAGTTGCTCAACAAACAGTAATGGAAAGAACGCCAAAAAATCAAAGAAAGACTGTAACAAAGAATGCAGCTTCACGTTCCGAAGAAAATAGTTCCGGTGATGAATTTGAAGATGCTTCATCAGAGCTTCCTGAAGATGACTTCTTAGTCATGTGTGATGTTCCTACAACCCAAAGATCTTCAGCTTTAATTCCAGCCAATATCGAAGATGAACTTGAAGGGGTTCTTAAGTTCGTTGAAGGTTTCTCCAATAGATATGGTCCGTGTAGTCCTCTTTTCTTCTCTGGAAAGTTGGAAGCTGCTCTTCAAAGTTCCGTTATGCAACCTGCGAAAAATAGAAAGTTGTTGGCTGTATATCTGCATCATGACAGTAGCGTGTTAGCAAATGTATTCTGTTCCCAGACACTTTGCCACTTATCTATGGTGGACTACTTAACAAATAACTTTATAATATGGGGGTGGGATATGACTCATGAATCTAATAAAACAAGGTTATTGAATCTTATTACGTCTAATTTTGGAATCATGGCTGCTTCAACGGTGCGCAGTTTCAGCGTGGACAAGCTACCAGCTCTTTTGATCATTACAAGGAGCAGAGGTTCCATCGAAGTACTATCAGTTATAAATGGAAACTCGCTTTTGGATGAAGTTATGATGTCTCTTCTGCATGCTTTTGAAATGTTCGAAGAGCAACGCTTACATGACACAGAAGAAGAAGATGCCAGAGAGCAAAGAGAAATGATGATGGCAGAACAAGATGCAGCATACCATGCGTCTTTAGAAGCAGATAGAGCCAAGGTTGAAGCAAAAAGGAAAGCAGACATGGAAGAACGACAAGAAAAGGAGCGACAACAGTCTATTAGAGAACAAGAAACTGCTCTGAAAGAGGCAGTCCGACAGTCACTCGAAATGGGACTCCCTCCAGAGCCGGAAGCTGATTGTGCGGAGGCAACTATAAAGTTCAGGTTTCGAGTTCCTGATAAGGAGCCTTTTGAAAGAGCATTTCTTCGCAAGACACCTCTCAAGACTGTCTTGAACTATTTGTGTGTAAAAGGATATCCGGCTGATGAGTATAAATATTTACAATCATGGCCTCGTAGATGCATAACCAGTTTGGACATTAACATGACATTAGATGATCTTAAACTGCCTAATCAAGAAACTTTAACGGTTGAAGAGAGGCTAGATAAAGATTAGGTGGTCCCTTCTATCCCTTTGCTATCATTCGAGTTGCCTTTTACGGCCAGTCTTTTATTAACTAAAATGAAGATTAAAGATACTTCGTATGATACACCTAATTGAGTATCATGTGAAAATAAGTAGCAGGAATATAAATTAAAAGACAATGTAAGTTAGATTGTCATCTTACTTACTTTCTTCCACATGATCAATTTTGTATTTTATTATTGATGATCGGTCCATTTTTGTTTTAGCTTTTCCTTACTTATTACAATGTCATTAAATATAACAATTTGGATTACTAAAGTAGTAAATTTTATTTTCTAGATGATATTTTTATAAAATCCACCCATTATCTGATAATGGCATGTTGGTTTGTGGGATGATTCAAAAATCGTTCTGTTTTTCTGAATTGGAATGTATTTTATCATCCATCCACCTTTTCATGGGGAAGGGAGATAAGTAGGAGAATTAATATTTTTATTTCATGTTGGATGATTGATTAATTATCCAACTATCCAGACAAGTAGGATGAACGCCTGGATGAAAATTTAAAAATATTTGTGAATAGTTTTCAGTAGGCCTTCGTATTTAAGTTGGGCCCATTTCTGATGTTACAGTACGAGGATGAGGCACACTTGCGAGTGACTAAATTGTACAAAATATATTTGTGCATCAATGATGTTGCTGTAAAGATATATTAATATATTATAATTTTTTGTATTTGCGCAATAATTTATTTATAAGATTTTATTTGGTTCGTGAAAAACTTATAACCACATTAAATAAAGTTTTACACTGAAAAAAAAAAAAAAAAAAA
>Proasellus_ebrensis ENA|HAEW01047491|HAEW01047491.1 TSA: Proasellus ebrensis, contig c34926_g1_i2
GGCATAATCACGAAGTTAGGTTGTTATGCTATTTGGTCGTTATTTTTGATATAGGTGAATAGATAGGCTACCCCTCAAATTCAAATATGGCTAGTAGAGATGAAATTTTGGCCGATTTCCAGGCATGTTCAGGAATAGAAGATTATGGGGAAGCTTTTTCGTATTTGGATTCTTGCAATTGGGACTTAGTCCAAGCTCTTAATCGTGCTATTCCAGACCAAGCACACGATACAATGCCAGAGCCTCTGAGATTTGAAGAGGTTGCTACAAGATCTATGGGTATGCCTGCAAGATTTTCAGCCACATTTTCTAGTCATCAAGAAACTGAGCCCAGTTTAATAGATCTTGATATTCTAACACCAATTAAAGTTGAAGCTGGATCATTCCTTTCTTCAGTTCCTAAATCTAACTCAGAAGTTTCTTCCTTTTCTCAAAATTCTAAAGAGTCATCATCTTCTTTGTCCGCAGTTTTAGACATAAACATACAGGTTTTATGTAATGGAGCAAGTGAAGGTAACTCATTTCCATTGGAATTGCCAGGTTCAACCACAGTTGGTGAACTCCAAACAATGCTCTATCAGTTGGTTGGAATTCCTCCGTGCGGCCAAGTTCTTGAGGGATTTTTAAAGACTGTAATGCCTGAGACTGTGATAACGCCAAACTTATTGCCAAAGAATATGACTCTAACAATAAATACTTCTCTAAACAATTCTTTGGAAAGATTAAATGGATCATTTGGAGAGGGAGAATATCTGTTACTTATCCATGATGAAAAAAACGGCAAAGATTATCAACTAGCATATCCTGGTGCTAAACTCATAAGAGAATTAAAACAAGATATTTTTCATTTGACAAATATTGCTGTAAGACATCAGCAATGGACAGGTTGGCCTGGCATCATTCAGGATCAAATGACGTTAGCATCATCTGGTATTTCCAAAGAACATCATCTGACTGTCGCTCTACAAACTGTAACAGAACGAACTCCGAAAAGTCAAAGAAAGACTATAGCAAAGAATTCAGCTACTTGTTCTGAAGAAAATAGTTCTGGTGATGAATTTGAAGATGCATCATCAGAACTTCCAGAAGATGATTTCTTAATCATGTGTGATGTTCCTACTGCGCAAAGATCTCAGGCTTTAATTCCAGCAAATGTTGAAGGTGAACTTGATGGAGTTTTAAAGTTTGTTGAAGGTTTCTCCAATAGATATGGTTCCTGTATTCCTCTTTTCTTCTCTGGAACTTTAGAAGCTGCTCTACAAAATTCAGTTATGCTTCCTGCAAAAAATAGAAAGTTGTTGGCAGTATACCTTCATCATGACAGCAGTGTTTTAGCAAATGTATTCTGTTCTCAGACACTTTGTCATATAACTATGGTGGATTATTTAACAAATAATTTTGTCATATGGGGCTGGGATATGACACATGAATCAAATAAAACAAGGTTATTGAATCTTGTTACATCAAATTTTGGAACGGTAGCTGCTTCAACGGTACGGAGTTTCAGTGTTGACAAACTTCCAGCCCTTTTAATCATTACAAGGAGTAGAGGTTCCATCGAAGTACTCTCAGTTATCAATGGTAATGCACTTTTGGATGAAGTTATGATGTCTTTTCTTCATTCTTTTGAAATGTTTGAAGAACAACGACTTCATGACTCCGAAGAGGAGGATGCCAGAGAGCAAAGAGAAACAATGATGGCCGAACAAGACGCTGCTTACCATGCATCTTTGGAAGCTGATAGAGCCAAGGCTGAAGCAAAAAGGAAAGTAGAAATGGAAAAAAGAGAAGAGAAGGAGAGGCAGCAATCCATTGGAGAACAAGAAACTGCTTTGAAAGAGGCTGTCCGTCAGTCACTTGAAATGGGACTCCCTCCAGAGCCTGATGCAGATTGTACAGAGGCAACCACTATCACTATGTTCAGGTTTCGAGTGCCAGATAGGGAGCCTTTCGAAAGAGCATTTCTTCGCAACACACCCCTCAAGACTGTCTTGAATTTTTTATGCGTAAAAGGATATCCTGCTGATGAGTATAAGTATTTACAATCTTGGCCTCGTAGATGTATCACAAGTTTGGATATTAATATGACTCTAGATGATCTTAAACTACCAAACCAGGAAACTTTAACAGTTGAAGAAAGGCTAGACAAAGATTAACAAATTATCTTTTAGTTTAGATGGGCCCTTTTTCCCTTGCTATCATTCGAGTTGCCTTTTATGGACACTCTTTTAACTCAAATGAAGATAAAAGATTTTGTATGATAACCTTAATCTTTATTGAATATCATATGAATACAAATATATTTCTGCTTATTATTTTAAGTTAATTAAAAAGACAACTTAAATAGTAGTTATTGTCTCCTTTTATATTGTTAATCTTCCGCATAAATAATTTGTATGTAATTATATAACTTAATCAGGAAGTCTATCGATAATAATCCCAGTCCATTCTTATATTATTAAGCTTATTACATACATTTCGTCGTGAAAACTGATTTTTTTTATTAGAAAAAGTAGCTAATTTATTTTTATAGATATTAATTGTATTTTTATAAAAACCATCCAATCTATTGTTTCTGATTGCATTGTGGGATGGTGAAAATTTGTTCATTTTCATTACTATTGAAATGTATCAATGACCTTCATTTAATCAGTACCAAATGAGGAGTAAAAGAACTTTAGACATTATATAGATGTTTATGATTAAAAATTAATTAGACATTTAATGGAGGTGAACAGACCTAAATTAATATCTGTATGTAAATTTAAAATAATTTTTTAAAAGTTTTCAGTAGGCCTTTGTATTTAAAATAAAATAATCCATTTTTGGAGGAAGCAGACTGAAGATGAGTGAATGGTGAGAGACGAAACTGTACAAAATATATTTGTGCATCAATAATGTTGCAACACAGATTTATTATTATATTATAATTTTGTATTTGTGCAATAATTTATTTATAGGATTTTATTTGGTTTGTGAAAAACTTGTAACCACATTAAATAAAGTTT
>Proasellus_escolai_ ENA|HAEV01087928|HAEV01087928.1 TSA: Proasellus escolai, contig comp110839_c0_seq1
GGGGCTGGGATATGACGCATGAATCAAATAAAACAAGGTTATTGAATCTTGTTACATCAAATTTTGGAACGATAGCTGCTTCAACGGTACGGAGTTTCAGCATCGACAAACTTCCAGCACTTTTAATCATTACAAGGAGTAGGGGTTCTATCGAAGTACTCTCAGTTATCAATGGTAATGCACTTTTGGATGAAGTTATGATGTCTCTTCTTCATTCTTTTGAAATGTTTGAAGAACAACGACTTCATGACTCTGAAGAGGAGGATGCCAGAGAGCAAAGAGAGACAATGATGGCGGAACAAGATGCTGCTTACCATGCGTCTTTGGAAGCGGATAGAGCCAAGGCGGAAGCAAAAAGGAAAGTAGAGTTGGAAGAAAGAGAAGAAAAGGAGAGGCAGCAATCTATTAGAGAACAAGAAACTGCTTTGAAAGAGGCTGTTCGTCAGTCATTGGAAATGGGACTCCCTCCTGAGCCTGATGCAGATTGTTCGGAGGCAACCACTATGTTCAGGTTTCGAGTGCCAGATAGAGAACCTTTTGAAAGAGCATTTCTTCGAAACACTCCCCTCAAGACCGTCTTGAATTTTTTGTGCGTAAAAGGATATCCTGCTGATGAGTATAAGTATTTACAATCTTGGCCTCGTAGATGTATCACAAGCTTGGATATTAACCTCACTCTAAATGATCTTAAACTACCAAACCAGGAAACTTTAACCGTTGAAGAAAGGCTAGACAAAGATTAACAAATTATTTTTTAGTTTAGATGGGCCCCATTTCTCATTGCTAACATTCGAGTTGCCTTTTATGGACACTCTTTTAACTCAAAGGAAGATTAAAGATTATTTTTTATGATAACCTTAATCTTTATTTAATATCATATGAATACATATATATTCCTGCTTATTATTTTAAGTTAATTAAAAGACAACTTAAATAATAGATAATCTTCCTTTATATTAGTCTCCCTCGTAAACAATTTGTAGGTAATTATATAACTTAATCCGGAAGTCTATCGATAATAATCCCAGTCCATTCTTATATTATTAAGCTTATTACATGCAGTTCGTCATGGAAACTGATTTTTTTTATTAAAAAAAGTAGCTAATTTATTTTTATAGATATTAATTGTATTTTTATAACAACCACCCAATCTGTTGTTTCTGATTGCATTGTGGGATGGTGAAAAATTGTTCTTTCTCATTATAATTAAAATGTTTAGATGACACTCATTTAATCAGTACCGAACGAGAGAGTGAAAGAACTTAATAGATTAGATAGATGTTTATGATTGAAATTTTATTAGTCATTTAATGGAGATGAAAGGACCTAAATTAATAGTCATATATAAATTTAAAATTAAAGAATCCATTTTTGGAAGAAACAGACTGAAGATGAGTGAAAGTTGTGTGACGAAACTGTACAAAATATATTTGTGCATCATAATGTTGCTGCAAAGATTTATTATTGTTATAATTTTGTATTTGTGCAATAATTTATTTATAGGATTTTATTTGGTTTGTGAAAAACTTGTAACCACATTAAATAAAGTTTTACACTGAAAAAAAAAAAAAAAAAA
>Proasellus_grafi ENA|HAEX01028809|HAEX01028809.1 TSA: Proasellus grafi, contig c26453_g1_i1
AGATGAATTGGCAAAATCACGAAGCTAGGTTGTTATGCTGTTAAGTTTTTATTTTCGATACAGGTGAATAGATAGGCTACCCCACAAATTAAAATATGGCTAGTAGAGATGAAATTTTGGCCGATTTCCAGGCATGTTCAGGAATAGAAGATTATGGGGAAGCGTTTTCTTATTTGGATTCTTGCAATTGGGACTTAGTCCAAGCTCTTAATCGTGCTATTCCAGACCAAGCACAAGATACTATGCCAGAGCCTCTGAGATTTGAAGAGGTTGCTACAAGATCTATGGCTATGTCTACAAGATTTTCAGCCACATTTTCTAGTCATCAAGAAACTGAACCCAGTTTAATAGATCTTGATAGTCCAACACCAAATAAAGTTGAAGCTGGATCATTCCTCTCTTCAGTTCCTAAATCACGCTCAGAAGTTTCTCCCTTTTCTCAAAATTCTAAAGAGTCATCATCTTCTTTGCCTGCTGTTTTAGACATAAATATACAGGTTTTATGTAATGGAGCAAGTGAAGGTAACTCATTTCCATTGGAATTGCCAGGTTCAACCACAGTTGGTGAACTCCAAACAATGCTCTATCAGTTGGTTGGAATTCCTCCATGCGGTCAAGTTCTTGAGGGATTTTTAAAGACTGTAATGCCTGAGACTGTGATAACACCAAATCTATTGCCAAAGAATATGACCCTAACAATAAATACTTCTCTGAACAATTCTTTTGAAAGATTAAATGGATCATTTGGAGAGGAAGAATATCTGTTACTTATCCATGATGAAAAAAACGGCAAAGATTATCAACTAACATATCCTGGTGCTAAACTCATAAGAGAATTAAAACAAGATGTTTTTCATTTGACAAATATTGCTGTAAGACATCAGCAATGGACGGGTTGGCCTGGCATCATTCAGGATCAAATGACATTAGCATCATCTGGTATTTCCAAAGAACATCATCTGACTGTCGCTCAACAAACTGTAACAGAACGAACTCCGAAAAATCAAATAAAGACTATTACAAAGAATTCAGCTACTTGTTCTGAAGAAAATAGTTCTGGTGATGAATTTGAAGATGCATCATCAGAACTTCCAGAAGATGATTTCTTAATCATGTGTGATGTTCCTACAGCGCAAAGATCTCAGGCTTTAATTCCAGCAAATGTGGAAGGTGAACTTGATGGGGTTTTAAAGTTTGTTGAAGGTTTCTCCAATAGATATGGTTCCTGTATTCCTCTTTTCTTCTCTGGAACTTTAGAAACTGCTCTACAAAATTCTGTTATGCTTCCTGCAAAAAATAGAAAGTTGTTGGCAGTATACCTACATCATGACAGCAGTGTTTTAGCAAATGTATTCTGTTCTCAGACACTTTGTCATATAACTATGGTGGATTACTTAACAAATAACTTTGTCATATGGGGCTGGGATATGACACATGAATCAAATAAGACAAGGTTATTGAATCTTGTTACATCAAATTTTGGAACGATAGCTGCTTCAACGGTACGGAGTTTCAGTGTTGACAAACTTCCAGCCCTTTTAATCATTACAAGGAGTAGAGGTTCCATCGAAGTACTCTCGGTTATCAATGGTAATGCACTTTTGGATGAAGTTATGATGTCTCTACTTCATGCTTTTGAAATGTTTGAAGAACAACGACTTCATGACTCCGAGGAGGAGGATGCCAGAGAGCAAAGAGAGACAATGATGGCGGAACAAGACGCTGCATACCATGCATCTTTGGAAGCTGATAGAGCCAAGGCTGAAGCGAAAAGGAAAGTAGAATTGGAAGAAAGAGAAGAGAAGGAGAGGCAGCAATCCATTAGAGAACAAGAAACTGCTTTAAAAGAGGCTGTCCGTCAGTCACTTGAAATGGGACTCCCTCCAGAGCCTGATGCAAATTGTACACAGACAACCACTATGTTCAGGTTTCGAGTGCCAGATATGGAGCCTTTCGAAAGAGCATTTCTTCGTAACACACCCCTCAAGACTGTCTTGAATTTCTTGTGCGTAAAAGGATATCCTGCTGATGAGTATAAGTATTTGCAATCTTGGCCTCGTAGATGTATCACAAGTTTGGATATTAATATGACTCTAGATGATCTTAAACTACCAAACCAGGAAACTTTAACAGTTGAAGAAAGGCTGGACAAAGATTAACAAATTATTTTTTAGTTTAGATGGACCCCTTTTCCGTTTGCTATCATTCGAGTTGCCTTTTATGGACGCTCTTTTAACTCAAATGAAGATAAAAGATTTTGTATGATAACCTTAATCTTTCTTTAATATCATATGAATACAAACATATTTCTGCTTACTATTTTAAGTTAATTAAAAGACAACTTAAATAATAGTTATTGTCTCCGTTTATATTAGTAATCTTCTGCTTAAATAATTTGTATAACTTAATCAGGAAGTGTATCGATAACAATCCCAGTCCATTCTTATATTATTAAGCTTATTAAATACAGTTCGTCGTGAAATCTGATTTTTTTTATTATTAAAAAAAGTAGCTAATTTATTTTTATAGATATTAATTGTATTTTTATAAAAACCATCCAATTTGTTGTTTCCGATTGCTATGTGGGATGGAGAAAAATTGTTCTTTTTCATTACTATTGAAATGTTTTGATGACCCTCATTTAATCAGTGCCAAATGAGGAGTAAAATAACGTTGTATTCTATATGGATGTTCATGGCTAAAAATTAATTAGACATTTAATGGAGGTGAATAGACCTAAATTTATAGCCGTATGTAAATTTTAAATGATTTTTTAAGTTTTCAGTAGGCCTTTGTATTTAAAATAAACTTATCCATTTTTGGAGGAAGCGGACTGAAGATGAGTGAAAGGTGAGAGACGAAACTGTACAAAATATAGCTGTGCATCAATAATGTTGCAGCAAAGATTTATTATTATATTATAATTTTGTATTTGTGCAATAATTTATTTATAGGATTTTATTTGGTTTGTGAAAAACTTGTAACCACATTAAATAAA
>Proasellus_granadensis ENA|HAEY01058701|HAEY01058701.1 TSA: Proasellus granadensis, contig comp72943_c0_seq3
AAGTTTGTTGAAGGTTTCTCCAATAGATATGGTTCATGTATTCCTCTTTCAGCATCGACAAACTTCCGGCACTTTTAATCATTACGAGGAGTAGGGGTTCTATCGAAGTACTCTCAGTTATCAATGGTAATGCACTTTTGGATGAAGTTATGATGTCTCTTCTTCATTCTTATGAAATGTTTGAAGAGCAACGACTTCATGACTCTGAAGAGGAGGATGCCAGAGAGCAAAGAGAGACAATGATGGCGGAACAAGATGCTGCTTACCATGCGTCTTTGGAAGCGGATAGAGCCAAGGCGGAAGCAAAAAGGAAAGTAGAGTTGGAAGAAAGAGAAGAGAAGGAGAGGCAGCAATCTATTAGAGAACAAGAAACTGCTTTGAAAGAGGCTGTTCGTCAGTCATTGGAAATGGGACTCCCTCCTGAGCCTGATACGGATTGTTCGGAGGCAACCACTATGTTCAGGTTTCGAGTGCCA
>Proasellus_hercegovinensis ENA|HAEZ01068547|HAEZ01068547.1 TSA: Proasellus hercegovinensis, contig comp93240_c0_seq2
AACGCAGAGTACGGGGGACATTTAGATGAATTGGCAAATTTGATAAGTTAGGCTATAAGTTTGTCTCCTTTGGATCTCGGAGATTTCGATATAGGCCTATTAACTAATATCAAATATGGCAAGTAGGGATGAAATTTTGGCGGATTTCCAGGCCTGTTCAGGAATTGAAGATTACGGGGAGGCTTTTTATTATTTGGATTCTTGCAATTGGGACTTAGTCCAAGCTCTTAATCGTGCTATTCCAGACCAAACACAAAATATTATGCCGGAGCCTCAGAGATTTGAAGAAATTGCCACTAGATCTATGACAATGCCGGCAATATTTTCAACCACATTTTCTAGTCATCAGGAAGCAGAACCTAGTTTAATAGATCTTGATGATCCATCACCGATTAAAGTTGAAGCTGGATCATTCCTTCCTTCAGTTCCTAAATCAAACTCGGAAGTTTCTTCGTTTTCTCAAAGCACAAAAGATTCATCTTCTTTGCCTGCAGTTTTGGATATAAATATACAGGTCTTATGTAATGGTGCCAGTGAAGGTAACTCATTTCCATTAGAATTGCCTGGTTCAACTACAGTTGGTGAACTCCAAACGATGCTCTACCAATTGGTTGGAATTCCGCCTTGTGGTCAAGTTCTTGAGGGATTTTTGAAATCAGTAGTGCCAGAGACTGTGATAACTCCAAATCTGTTGCCAAAGAATATGACTCTTACAATAAATACATCACTGAACAATTCTTACGAAAGATTAAACGGATCGTTTGGAGAGGAAGAATACCTGTTACTAGTTCATGATGAGAAGAACGGCAAAGATTACAAATTAGCATATCCAGGAACTAAATTGATAAGAGAATTGAAACAAGATATTTTTCATTTGACGAATATTGCCGTAAGACATCAACAATGGACTGGGTGGCCTGGCGTCATCCAAGATCAAATGACATTGGCATCGTCTGGTATATCAAAGGAACATCACTTGACAGTTGCACAACAAACCGTAATGGAAAGGACGCCAAAAAATCAAAGAAAGACTGTAACAAAGAACGTAGCTTCATGTTCGGAAGAAAATAGTTCCGGTGATGAATTTGAAGATGCTTCATCGGAACTTCCTGAAGATGACTTCTTAGTCATGTGTGATGTTCCTACAGCGCAAAGATCTCAAGCTTTAATTCCAGCTAATATTGAAGATGAACTTGATGGGGTTCTTAAGTTCGTTGAAGGTTTCTCCAATAGATATGGTCCGTGTAGTCCTCTTTTCTTCTCCGGAAAGTTAGAAGCTGCTCTACAAAATTCTGTTATGCTACCTGCAAAAAATAGAAAGTTGTTGGCTGTGTATCTTCATCATGACAGTAGCGTTTTAGCAAATGTATTCTGTTCCCAGACACTTTGTCACCTAACTATGGTGGACTACTTAACAAATAACTTTGTAATATGGGGCTGGGATATGACGCATGAATCTAATAAAACAAGGTTATTGAATCTTATTACATCTAATTTTGGAATCGTGGCTGCTTCAACGGTGCGGAGTTTCAGCGTGGACAAACTACCAGCTCTTTTGATCATTACTAGGAGTAGAGGTTCCATCGAAGTACTATCAGTTATAAATGGAAACGCACTTTTGGATGAAGTTATGATGTCCCTTTTGCATGCTTTTGAAATGTTCGAAGAGCAACGCCTTCATGACACAGAAGATGAGGATGCCAGGGAGCAAAGAGAAATGATGATGGCCGAACAAGATGCTGCTTACCATGCATCTTTAGAAGCCGATAGAGCCAAGGTTGAAGCAAAGAGGAAAGCAGAGATGGAAAACCGACAAGAAAAGGAGCGACAGCAATCTATTAGAGAACAAGAAACTGCTTTGAAAGAGGCTGTCCGGCAATCACTCGAAATGGGACTCCCTCCAGAACCTGAGGCTGATTGTTCTGAGGCAACTACTATGTTCAGGTTTCGAGTGCCTGATAAAGAGCCTTTTGAAAGAGCATTTCTTCGCAAAACACCTCTCAAGACTGTCTTGAATTATTTGTGCGTAAAAGGATATCCGGCCGATGAGTATAAGTATTTACAGTCGTGGCCTCGTAGATGTATAACCAGTTTGGACATTAATATGACGTTAGATGATCTTAAGCTGCCTAATCAAGAAACTTTAACAGTCGAAGAGAGGCTAGATAAAGATTAACAAAATACATTAGATTAAGTGGGCCCCTTCTATCCCTTTGCTATCATTCGAGTTGCCTTTTACGGCCACTCTATTAACTTAAATGAAGATAAAAGATACTTCGTACGATACTCTAATATCGAGTATCGTATTCCTGCTTACTATTTTAAGTTCATTAAAAGACAACATAAGTTAGATTGTCTCCTTTTCTTCCACAATTTTGTTATTTATTTTTATTAATCAAGAAGTCTATTATTGATCGTATCAGTCCAATCTTATTTGGGAATAGCTTCCTTACTTATTACAATAAGTCATTAAAAACAAAATGTGGTTTTAAACGCAGTAAATTTATTTTTATAGATAATGTTTTTCATCATCCACCTTTTCATGGTATCTAATTGGGTGGGGGGGGGAGGGATAAGTAGGAGAATTACTATTTATATTTTACGATGGAGCTTGGATGATATATATTAATTAGCCATTAAATGGACAACAGATTGGGTGATCGGCCGGATGAAAATTTAAAACTATTTCTGAAAAGTTTTCAATAGGCCCATTTTCTGATGTTACAGTACGAGGATGAGCCAAGTGTGAGTGACGAAATTGTACAAAATATATTTGTGCATCAATAATGTTGCTGTAAAGATTTATTGATATATTATAATTTTTGTATTTGCGCAATAATTTATTTATAAGATTTTATTTGGTTTGTGAAAAACTTGTAACCACCTTAAATAAAGTTTTACAC
>Proasellus_ibericus_ ENA|HAFA01041813|HAFA01041813.1 TSA: Proasellus ibericus, contig comp63455_c0_seq1
AAAGCTGTATTTGATGAAAAAAAATCCCTTCTATTATTCTAACTTTACTTAAATTGTGTCAAAAAATCTCAAGACTTTATTTTCTTGTGTCTGAAGTTACTTGTTAATTCGACTATTTTTTCAGGTTATTGGATCTTGTTACATCAAATTTTGGAACGATAGCTGCTTCAACGGTACGGAGTTTCAGTGTTGACAAACTTCCAGCCCTTTTAATCATTACAAGGAGTAGAGGTTCCATCGAAGTACTCTCAGTTATCAATGGTAATGCACTTTTGGATGAAGTTATGATGTCTCTTCTTCATTCTTTTGAAATGTTTGAAGAACAACGACTTCATGACTCTGAAGATGAGGATGCCAGAGAGCAAAGAGAGACAATGATGGCAGAACAAGATGCTGCTTACCATGAGTCTTTGGAAGCGGATAGAGCCAAGGCTGAAGCAAAAAGAAAAGTAGAGATGGAAGAAAGAGAAGAGAAGGAGAGGCAACAATCCATTAGAGAACAAGAAACTGCCTTGAAAGAGGCTGTTCGCCAGTCACTTGAAATGGGACTCCCTCCAGAACCTGAAGCAGATGGTACAGAGGCAACCACTATGTTCAGGATTCGAGTGCCAGATAGAGAACCTTTCGAAAGGGCATTTCTTCGAAGCACTCCCCTCAAGACTGTCTTGAATTTTTTGTGCGTAAAAGGATATCCTGCTGATGAGTATAAGTATTTACAATCTTGGCCTCGTAGATGTATCACAAGTTTGGATATTAATCTGACTCTAGATGATCTTAAACTACCAAACCAAGAAACTTTAACAGTTGAAGAAAGGCTAGACAAAGATTAACAAATAATTTTTTAGTTTAGATGGGCCCCTTTTCCCTTCGCTATCATTCGAGTTGCCTTTTATGGACACTCTTTTAACTCAAATGAAGATAAAAGATTTTGTATGATAACCTTAATCTTTATTTAATATCATATGAATACAAATATATTCCTGCTTATTATTTTAAATTAATTAAAAGACAACTTAAATAATA
>Proasellus_jaloniacus_ ENA|HAFB01026127|HAFB01026127.1 TSA: Proasellus jaloniacus, contig comp37616_c0_seq1
CATCACTGATGAATTGGCAAAATCTCGAAGTAGGGTTGTAAGGTTGCTGGTCTTTAGTGGTCTATACATTTGATATAGGTGAATAGCAAGGCTACCCCACAAATTCAAATATGGCTAGTAGAGATGAAATTTTGGCCGATTTCCAGGCATGTTCAGGAATAGAAGATTATGGGGAAGCTTTTTCTTATTTGGATTCTTGCAATTGGGACTTAGTCCAAGCTTTGAATCGTGCTATTCCAGACCAAGCACCAGATGCAATGCCAGAGCCTCTGAGATTTGATGAGGTTACTTCAAGATCTATTGCTATGCCTACAAGATTTTCAGCCACATTCTCTAGTCATCAAGAAACTGAGCCCAGTTTAATAGATCTTGATATTCCAACACCAACAAAAGTTGAAGCTGGATCATTCCTAACTTCAGTTCCTAAATCAAACATTGAAGTTTCTTCCTTTTCTCAAAATTCAAAAGAGTCATCGTCTTCTTTGCCCGCAGTTTTAGACATAAATATACAGGTATTATGTAATGGAGCAAGTGAAGGTAACTCATTTCCATTGGAATTGCCAGGTTCAACCACTGTTGGTGAACTCCAAACAATGCTCTATCAGTTGGTTGGAATTCCTCCATGCGGTCAAGTTCTTGAGGGATTTTTAAAGCCTGTAATGCCAGAGACTGTGATAACACCAAATCTATTGCCAAAGAATATGACTCTAACAATAAATACTTCTCTGAACAACTCTTTTGAACGATTAAATGGATCATTTGGAGAGGAAGAATATCTGTTACTTATCCATGATGAAAAAAACGGTAAAGATTATCAACTCGCATATCCAGGTGCTAAACTCATTAGAGAATTAAAGCAAGATATTTTTCATTTGACAAATATTGCTGTAAGACATCAGCAATGGACAGGTTGGCCTGGCATCGTTCAGGATCAAATGACACTAGCATCATCTGGTATTTCCAAAGAACATCATCTGACCGTTGCTCAACAAACTGTAGCAGAACGAACTCCGAAAAATCAAAGAAAGACTATAGCAAAAAATTCAGCTACTTGCTCTGAAGAAAATAGTTCTGGTGACGAATTTGAAGATGCAGCATCAGAACTTCCGGAAGATGATTTCTTAATCATGTGCGATGTTCCTACAGCGCAAAGGTCTCAGGCTTTAATTCCAGCAAATGTTGAAGGTGAACTTGATGGGGTTTTAAAGTTTGTTGAAGGTTTCTCCAATAGATATGGTTCATGTATTCCTCTTTTCTTCTCTGGAACTTTAGAAGCAGCTCTACAAAATTCAGTTCTGCTTCCTGCAAAAAATAGAAAGTTGTTGGCAGTATATCTCCATCATGATAACAGTGTTTTAGCAAATGTATTCTGTTCTCAGACACTTTGTCATATAACTATGGTGGATTATTTAACAAATAATTTTGTCATTTGGGGCTGGGATATGACGCATGAATCAAATAAAACGAGGTTATTGAACCTTGTTACATCAAATTTTGGAACGATAGCTGCTTCAACAGTACGGAGTTTCAGTATCGACAAACTTCCAGCACTTTTAATCATTACAAGGAGTAGGGGTTCTATCGAAGTACTCTCAGTTATCAACGGTAATGCACTTTTGGATGAAGTTATGACGTCTCTTCTTCATTCTTTTGAAATATTTGAAGAACAACGACTTCATGACTCTGAAGAGGAGGATGCCAGAGAGCAAAGAGAGACGATGATGGCGGAACAAGATGCGGCTTACCACGCGTCTTTGGAAGCAGATAGAGCCAAGGCGGAAGCAAAAAGGAAAGTAGAGTTGGAAGAAAGAGAAGAGAAGGAGAGGCAGCAATCTATTAGAGAACAAGAAACAGCTTTGAAAGAGGCTGTTCGTCAGTCATTGGAAATGGGACTCCCTCCTGAGCCTGATGCCGATTGTACGGAGGGAATCACTATGTTCAGGTTTCGAGTGCCAGATAGGGAACCTTTTGAAAGAGCATTTCTTAGAAACACTCCCCTAAAGACCGTCTTGAATTTTTTGTGCGTAAAAGGATATCCTGCTGATGAGTATAAGTATTTACAATCTTGGCCTCGTAGATGTATCACAAGTTTGGATATAAATCTCACTCTAGATGATCTTAAACTACCAAACCAGGAAACTTTAACTGTGGAAGAAAGGCTAGACAAAGATTAACAAATTATTTTTTAGTTTAGATGGGTCCTATTTCTCCTTGCTATCATTCGAGTTGCCTTTTATGGACACTCTTTTAACTCAAAGGAAGGTGAAAGATTATTTTGTATGATAACCTTAATCTTTATTTAATATCATACGAATTCTTATATATTCCTGCTTATTATTTTAAGTTAATTAAAAGACAACTTAAATAATAGGTAATCTTCCTTTATATTATTCTCCCTCGTAAACAATTTGTATGTAATTATATAACTTAATCAGGAAGTCTATCGATAATAATCCCAGTCCATACTTATATTATTAAGCTTATTACATGCAGTTCGTCATTGAAACTGATTTTTTTTATTATTAAAAAAAGTAGCTAATTTATTTTTATAGATATTAATTGTATTTTTATAACAACCATCCAATCTGTTGTTTCTGATTGCATTGTGGGATGGTGAAAATTGTTCTTTCTCATTATTACTAAACTGTTTAGATGACCCTCATTTAACCAGTACCAAATGAGAGAGTGAAAGAACTTAATATATTATATAAATGTTTATCATTGGAATTTAATTAGGCCTAGTCATTTAATGGATATGAAAGGACCTAAATCAATAGTCGTATATAAATTTAAAATAATTTTTCATAAGTTTTCAGTAGACCTTTGTATTTAATATTAAAGAATCTACTTTTGGAGGAAACAGACTGAAGATGAGTGATAGGTGTGTGACGAAACTGTACAAAATATATTTGTGCATCATAATGTTGCTGCAAAGATTTATTATGTTATAATTTTGTATTTGTGCAATAATTTATTTATAGGATTTTATTGGGTTTGTGAAAAACTTGTAACCACATTAAATAAAGTTTTACACTGAAAAAAAAAAAAAAAAAA
>Proasellus_karamani_ ENA|HAFC01065175|HAFC01065175.1 TSA: Proasellus karamani, contig comp75841_c1_seq2
AACGCAGAGTACGGGGGACTTTCAGATGAATTGGCAAATTCGATAGGTTAGGCTGCAAGTTAGTCGTCATTCGGATCTCAGAGATTTCGATATAGGCCTGCAAATTAAAAGCAAAGATGGCAAGTAAGGATGAAATTTTGGCGGATTTCCAGGCCTGTTCAGGAATTGAAGATTATGGGGAAGCTTTTTCTTATTTGGATTCTTGTAATTGGGACTTAGTCCAAGCTCTTAATCGTGCAATACCAGACCAAACGCAAGATATTATGCCGGATCCTCAGAGATTTGAAGAAATTTCAACTAGATCTATGACAATGCCGGCAATATTTTCCACTACATTTTCTAGTCATCAAGAAGCAGAACCTAGTTTAATTGACCTTGATGATCCATCACCGATTAAAGTAGAAGCTGGATCATTCCTTTCTTCAGTTCCAAAATCAAACTCAGAAGTTTCTTCGTGTTCTCAAAGTACAAAAGATTCATCTTCTTTACCTGCAGTTTTGGATATAAATATACAGGTCTTATGCAATGGAGCAAGTGAAGGTAACTCATTTCCATTAGAGTTGCCTGGTTCAACTACAGTTGGTGAACTCCAAACAATGCTCTACCAATTGGTTGGAATTCCGCCTTGTGGCCAAGTGCTTGAGGGATTTTTGAAGTCAGTAATGCCAGAGACGGTGATAACTCCAAATCTTTTGCCAAAGAACATGACTCTTACAATAAATACATCACTGAACAATTCTTACGAGAGGTTAAACGGAGCATTTGGAGAGGAAGAATTCATGTTACTAATTCACGATGAGAAGAACAGCAAAGATTATAAATTATCATATCCAGGGACTAAACTGATAAGAGAATTAAAACAAGATATTTTTCATTTGACGAGTATTGTCGTAAGACATCAACAATGGACAGGGTGGCCTGGTATCATTCAAGATGAAATGACATTGGCATCATCTGGTATATCAAAGGAACATCACTTGACAGTTGCTCAACAAACAGTAATGGAAAGAACGCCAAAAAATCAAAGAAAGAATGCAACAAAGAATGCAGCTTCGTGTTCTGAAGAAAATAGTTCTGGGGATGAATTTGAAGATGCTTCATCGGAACTTCCTGAAGATGACTTCTTAGTCATGTGCGATGTTCCTACAGCGCAAAGATCTCAAGCTTTAATTCCAGCTAATATTGAAGATGAACTTGACGGGGTTCTTAAGTTTGTTGAAGGTTTCTCCAATAGATATGGTCCATGTAGCCCTCTTTTCTTCTCCGGAAAGTTAGAAGTTGCTCTACAAAATTCTGTTATGCTACCTGCAAAAAATAGAAAGTTGTTGGCTGTATATCTTCATCATGACAGTAGCGTGTTAGCAAATGTATTCTGTTCCCAGACACTTTGTCACCTAACGATGGTGGACTACTTAACAAATAACTTTATAATATGGGGCTGGGATATGACTCATGAATCTAATAAAACAAGGTTATTGAATCTTGTTACGTCTCATTTTGGAATAATTGCTGCTTCAACGGTGCGAAGTTTCAGCGTGGACAAACTACCAGCTCTTTTGATCATCACAAGGAGTAGAGGTTCCATTGAAGTACTATCAGTTATAAATGGAAACGCACTTTTGGATGAAGTTATGATGTCCCTTCTGCATGCTTTTGAAATGTTTGAAGAACAACGCCTTCACGACACAGAAGAGGAGGATGCCAGGGAGCAAAGAGAAATGATGATGGCAGAACAAGATGCTGCTTACCATGCATCTTTAGAAGCCGATAGAGCCAAGGTTGAAGCAAAAAGGAGAGCAGAGATGGAAGAACGACAAGAAAAGGAGCGACAGCAATCTATTAGAGAGCAAGAAACTGCTTTGAAAGAGGCGGTCCGGCAGTCACTTGAAATGGGACTTCCTCCAGAGCCTGAAGCTGACTGTGCTGAGGCAAAGACTATGTTCAGGTTTCGAGTGCCTGATAGAGAGCCTTTTGAAAGGACATTTCTTTGCAAAACACCTCTCAAGACTGTCTTGAATTATTTGTGCGTTAAAGGATATCCGGCAGATGAATATAAGTATTTACAGTCGTGGCCTCGTAGATGTATAACCAGTTTGGACATTAATATGACCTTAGCTGATCTTAAGTTGCCTAATCAAGAAACCTTGACAGTTGAAGAGAGGCTAGATAAGGATTAACAAATTATATTAGAATAGGTGGGCCCTTCTATCCCTTTTCAATCAAACCAGCTGCCTTTTATGGCCAATTTTAACTTAAATGAAGTCAAAAGATACCTTGCATGATAACCTAGTTGATTATCAGGTGAAAACAAATATATTCCTGCTAACTTTTTTTCAGTTAATTAAAAGACAATATAAGTTAGATTATCTCCTTACTTCTTCCAAATATGAACAATTTTGTATTTTATTATTATCAGTCAATTCTTATATGTTTTGGCTTCTTTACTTGTTAAGCCAGTTAAAAGTAAAATTTGGTTTTTATCGTAGTAATATTTATTTTTATAGATCAATATTTTTATAAAATTCTCCAAAATGACATCAGATAAGTGCATGTAGGGTTATTGGATGGTGCAAAAATTCTTTTCTTCCTTGATTGGATTGTCTTTATCATCCACGTTTTCAGTTTTCATGGTATCTAATTGTGGAAGGGATAAGCAGGAGAATTACTATTTATATTTTATGATGGATGTTGGAGGGTTGATTAGTCAGCCATTAAATAGAAATTAACAGACAGATGGGACGAGCGGCCAGAGGAAAATTTTAAAATATTTATGAAAAGTTTTCAGTAGGCCTTCATAATTAATTTAGGCACATTTTCTGGTGGAACAGTACGAGGATGAGCCAATTGTGAGTAATGAAATGTACAAAATATATTTGTGCATCAGTAATGTAGCTGTAAAAATTCATTAATATATTATAATTTTTGTATTTGCGCAATAATTTATAAATTAGATTTTATTTGGTTTGTGCAAAACTTGTAACCACGTTAAATAAAGTTTTACACTGAAAAAAAAAAAAAAAAAA
>Proasellus_margalefi_ ENA|HAFD01047436|HAFD01047436.1 TSA: Proasellus margalefi, contig comp51612_c0_seq1
CAAACTTCCAGCCCTTTTAATCATTACAAGGAGTAGAGGTTCTATCGAAGTACTCTCAGTTATCAATGGTAATGCACTTTTGGATGAGGTTATGATGTCTCTTCTTCATGCTTTTGAAATGTTTGAAGAACAACGACTTCATGACTCTGAAGAGGAGGATGCCAGAGAGCAAAGAGAGACAATGATGGCGGAACAAGACGCTGCTTACCATGCATCTTTGGAAGCGGATAGAGCAAAGGCTGAAGCAAAAAGGAAAGTACAGATGGAAGAAAGAGAAGAGAAGGAGAGGCAGCAATCCATTAGAGAACAAGAAACTGCTTTGAAAGAGGCTGTCCGTCAGTCACTTGAAATGGGACTCCCTCCAGAG
>Proasellus_meridianus_ ENA|HAFE01043171|HAFE01043171.1 TSA: Proasellus meridianus, contig comp62114_c0_seq1
ATCAACGCAGAGTACGGGGAGATGAATTGGCAAAATTGCGAAGTTAGGTTGTGACGCTGCTGGTCTGTATTTTCGATATAAGTGAATAGGTAGGCTACCCCTCAAATTCAAATATGGCTAGTAGAGATGAAATTTTGGCCGATTTCCAGGCATGTTCAGGAATAGAAGATTATGGGGAAGCTTTTACTTATTTGGAATCTTGCAATTGGGACTTAGTCCAAGCTCTGAATCGTGCTATTCCAGACCAAGCACAAGATGCAATGCCAGAGCCTCTGAGATTTGAAGAGACTGCAACAAGATCTATGGCTATGCCTACAAGATTTTCCACCACATTTTCTAGTCATCAAGAAACTGAGTCCAGTTTAATAGATCTTGATATTCCAACACCAATTAAAGTTGAAGGTGGATCATTCATTCCTTCAGTTCCTAAATCAAACTCGGAAGTTTCTTCCTTTTCTCAAAATTCTAAAGAGTCATCGTCTTCTTTGCCCGCAGTTTTAGACATAAATATACAGGTTTTATGTAATGGAGCAAGTGAAGGTAACTCATTTCCATTGGAATTGCCAGGTTCAACCACAGTTGGTGAACTTCAAACAATGCTCTATCAGTTGGTTGGAATTCCTCCTTGCGGTCAAGTTCTTGAGGGATTTTTAAAGACTGTAGTGCCTGAGACTGTGATAACTCCAAATCTATTGCCAAAGAATATGACTCTAACAATAAATACTTCTCTGAACAATTCTTTTGAAAGATTAAATGGATCTTTTGGAGAGGAAGAATATCTGTTACTTATTCATGATGAAAAAAATGGCAAAGATTATCAACTAACATATCCAGGTGCTAAACTCATAAGAGAATTAAAACAAGATGTTTTTCATTTGACAAATATTGCTGTAAGACATCAGCAATGGACAGGTTGGCCTGGCATCATTCAGGATCAAATGACGTTAGCATCATCTGGTATTTCCAAAGAACATCATCTGACTGTTGCTCAACAAACTGTAGCAGAAAGAACTCCGAAAAATCAAAGAAAGAATATAGCAAAGAATTCAGCTACTTGCTCTGAAGAAAATAGTTCTGGTGATGAATTTGAAGATGCATCATCAGAACTTCCAGAAGATGATTTCTTAATCATGTGTGATGTTCCTACAGCGCAAAGATCTCAGGCTTTAATTCCAGCAAATGTTGAAGGTGAACTTGATGGAGTTTTAAAGTTTGTTGAAGGTTTCTCCAATAGATATGGTTCATGTATTCCTCTTTTCTTCTCTGGAACTTTAGAAGCTGCTCTACAAAATTCAGTTATGCTTCCTGCAAAAAATAGAAAGTTGTTGGCAGTATATCTTCATCATGACAACAGTGTTTTAGCAAATGTATTCTGCTCTCAGACGCTTTGTCATATAACTATGGTGGATTACTTAACAAATAATTTTGTCATTTGGGGCTGGGATATGACGCATGAATCAAATAAAACAAGGTTATTGAATCTTGTTACAGCAAATTTTGGAACAATAGCTGCTTCAACGGTACGGAGTTTCACTATCGACAAACTTCCAGCCCTTTTAATAATTACAAGGAGTAGAGGTTCCATCGAAGTACTCTCAGTTATCAATGGTAATGCCCTTTTGGATGAAGTTATGATGTCTCTTCTTCATTCTTTTGAAATGTTTGAAGAACAACGACTTCATGACACTGAAGAGGAGGATGCCAGAGAGCAAAGAGAAACAATGATGGCGGAACAAGATGCTGCTTACCATGCGTCTTTGGAAGCGGATAGAGCCAAGGCTGAAGCAAAAAGGAAAGTAGAGATGGAAGAAAGAGAAGAGAAGGAGAGGCAGCAATCTATTAGAGAACATGAAACTGCTTTGAAAGAGGCTGTCCGTCAGTCACTTGAAATGGGACTCCCTCCAGAGCCTGTTGCAGATTGTTCAGAGGCAACTACTATGTTCAGGTTTCGAGTGCCAGACAGAGAACCTTTCGAAAGAGCATTTCTTCGAAACACTCCCCTCAAGACTGTCTTGAATTATTTGTGCGTAAAAGGATATCCTGCTGATGAGTATAAATATTTACAATCTTGGCCGCGTAGATGTATCACAAGTTTGGATATTAATCTGACTCTAGATGATCTTAAATTACCAAACCAGGAAACTTTAACAGTTGAAGAAAGGCTAGACAAAGATTAACAAATTATTTTTTAGTTTAGATGGGCCCCTTTTCTCCTTGCTATCATTCGAGTTGCCTTTAACGGACACTCTTTTAACTCAAATGAAGATAAAAGATTTTGTATGATAACTATAATCTTTATTTAATATCATATGAATACAAATATGTTCCTGCTTATTATTTTAAGTTAATAAAAGACAACTTAAATAATAGATATTGTCTCCTTTTATATTATTCTCCCGCGTAAACAATTTGTATGAAATTATATAACTTAATCATGAAGTCTATCGATAATAATCCCAGTCCATTCTTTTATTATTAAGCTTATTACATGCAGTTCAATATGAAAACTGATTTTTTTTATTTATAAA
>Proasellus_ortizi_ ENA|HAFF01039990|HAFF01039990.1 TSA: Proasellus ortizi, contig c29921_g1_i1
AAAAATAAAACGCAGGTTGATGAATTGGCAAAATCACGAAGTTAGGTGGTTATGCTGTTTAGCCTTTATTTTTGATATAGGTGGATAGATAGGCTACACAACAAATTCAAATATGGCTAGTAGAGATGAAATTTTGGCCGATTTCCAGGCATGTTCAGGAATAGAAGATTATGGGGAAGCTTTTTCTTATTTGGATTCTTGCAATTGGGACTTAGTCCAAGCTCTTAATCGTGCTATTCCAGACCAAGCACAAGATACTATGACAGAGCCTCTGAAATTTGAAGAGATTGCTACAAGATCTATGGCTATGCCTACAAGATTTTCAGCCACATTTTCTAGTCATCAAGAAACTGAACCCAGTTTAATAGATCTTGATATTCCAACACCAATTAAAGTTGAAGCTGGATCATTCCTTTCTTCAGTTCCTAAATCAAACTCAGAAGTTTCTTCCTTTTCTCAAAATTCTAAAGAGTCATCATCTTCTTTGCCCGCAGTTTTAGACATAAACATACAGGTTTTATGTAATGGAGCAAGTGAAGGTAATTCATTTCCATTGGAATTGCCAGGTTCAACCACAGTTGGTGAACTCCAAACAATGCTCTATCAGTTGGTTGGAATTCCTCCGTGCGGTCAAGTTCTTGAGGGATTTTTAAAGACTGTAATGCCTGACACTGTGATAACACCAAACTTATTGCCAAAGAATATGACTCTAACAATAAATACTTCTCTGAACAATTCTTTTGAAAGATTAAATGGATCGTTTGGAGAGGGAGAATATCTGTTACTTATCCATGATGAAAAAAACGTCAAAGATTATCAACTAACATATCCTGGTGCTAAACTCATAAGAGAATTAAAACAAGATATTTTTCATTTGACAAATATTGCTGTAAGACATCAGCAATGGACAGGTTGGCCTGGCATCATTCAGGATCAAATGACGTTAGCATCATCTGGTATTTCCAAAGAACATCATCTGACTGTTGCTCAACAAACCGTAACAGAACGAACTCCGAAAAATCAAAGAAAGACTATAGCAAAGAATTCAGCTACTTGTTCTGAAGAAAATAGTTCTGGTGATGAATTTGAAGATGCATCATCAGAACTTCCAGAAGATGATTTCTTAATCATGTGTGATGTTCCTACAGCGCAAAGATCTCAGGCTTTAATTCCAGCAAATGTTGAAGGTGAACTTGATGGGGTTTTAAAGTTTGTTGAAGGTTTCTCCAATAGATATGGTTCCTGTATTCCTCTTTTCTTCTCTGGAACTTTAGAAGCTGCTCTACAAAATTCAGTTATGCTTCCTGCAAAAAACAGAAAGTTGTTGGCAGTATATCTCCATCATGACAGCAGTGTTTTAGCAAATGTATTCTGTTCTCAGACACTTTGCCATATAACTATGGTGGATTACTTAACAAATAATTTTGTCATATGGGGCTGGGATATGACACATGAATCAAATAAAACAAGGTTATTGAATCTTGTTACATCAAATTTTGGAATGATAGCTGCTTCAACGGTACGGAGTTTCAGTATTGACAAACTTCCAGCCCTTTTAATCATTACAAGGAGTAGAGGTTCCACCGAAGTACTCTCAGTTATCAATGGTAATGCACTTTTGGATGAAGTTATGATGTCTCTTCTTCATTCTTTTGAAATGTTTGAAGAACAACGACATCATGACTCCGAAGAGGAGGATGCCAGGGAGCAAAGAGAGACAATGATGGCGGAACAAGACGCTGCTTACCATGCATCTTTGGAAGCTGATAGAGCCAAGGCTGAAGCAAAAAGGAAAGTAGAAATGGACGAAAGAGAAAAGAAGGAGAGGCAGCAATCCATTAGAGAACAAGAAACTGCTTTGAAAGAGGCTGTCCGTCAGTCACTGGAAATGGGACTTCCTCCAGAGCCTGATGCAGATTGTACAGAGGCAACCACTATGTTCAGGTTTCGAGTGCCAGATAGGGAGCCTTTCGAAAGATCATTTCTTCGCAAAACACCCCTTAAGACTGTCTTGAATTTTTTATGCGTTAAAGGATATCCTGCTGATGAGTATAAGTATTTACAATCTTGGCCTCGTAGATGTATCACAATTTTGGATATTAATATGACTCTAGATGATCTTAAACTACCAAACCAGGAAACTTTAACAGTTGAAGAAAGGCTAGACAAGGATTAACAAATTATCTTTTATTTTAGATGGGCCCTTTTCCCCTTGCTATCATTCGAGTTGCCTTTTATGGACACTCTTTTAACTCAAATGAAGATAAAAGATTTTGTATGATAACCTTAATCTATATTGAATATCATATGAATACAAATATATTTCTGCTTATTATTTTAAGTTAATTAAAAGACAACTTAAATAATAGTTATTGTCTCTTTTTATATTATTAATCTTCCGCGTAAATAATTTGTATTTAATTATATAACTTAATCAGGAAGTCTATCGATAATAATCCCAGTCCATTCTTATATTATTAAGCTTATTACATACAGTTCGTCGTGAAAACTGATTTTTTTTATTAAAAAAAAGTAGCTAATTTATTTTTATAGAC
>Proasellus_parvulus ENA|HAFG01075936|HAFG01075936.1 TSA: Proasellus parvulus, contig comp86772_c0_seq1
GGATATAGGCCCATTTATAATATAAAATATGTCCAGTAGAGATGAAATTTTGGCGGATTTCCAAGCCTGTTCAGGAATTGAAGATTATGGGGAAGCCTTTTCTTATTTGGATTCGTGTAATTGGGATTTAGTCCAAGCTCTTAATCGTGCTATTCCAGACCAAACGCAAGATATGCCAGAGCCTCAGAGATTTGAAGGTAGTGCAACAAGATCTATGACAATGCCAGCAATATTTTCAAGCTCATTTTCTAGTCAAGAAACGGAACCTAGCTTAATTGATCTTGATGATCCATCACCGATTAAAGTTGAAGCTGGATCATTCCTTCCTTCAGTTAATAATTCAAACTCAGAAGTTTTTTCCTTTTCTCAAAATACAAAAGATTCTTTACCTGCAGTTTTGGATATAAATATACAGGTCTTATGTAATGGTGCCAGTGAAGGTAACTCATTTCCATTGGAATTGCCGGGTTCAACTACGGTTGGTGAACTCCAAACGATGCTCTACCAATTGGTTGGAATTCCACCATGTGGTCAAGTTCTCGAGGGATTTTTGAAGTCGGTAAATCCAGAGACAGTAATAACTCCAAATCTGTTGCCAAAGAATATGACTCTTACAATAAATACATCACTGAACAATTCTTACGAAAGAATAAATGGATCGTTTGGAGAGGAAGCATATACCTTACTAATCCATGATGAGAAGAATGGCAAAGATTACAAATTAACACATCCAGGAACTAAATTGATTAGAGAATTGAAACAAGATATTTTTCATATAACGAATATTGCTGTAAGACATCAGAAATGGACTGGGTGGCCTGGCATCATTCAAGATCAAATGACAATGGCATCCTCTGGTATATCAAAGGAACATCACTTGACAGTTGCCCAACAAACAGTAATGGAAAGAACGCCAAAAAATCAAAGAAAGACTGTAGCAAAAAACATAGCTTCATGTTCCGAAGAAAATAGTTCCGGTGATGAATTTGAAGATGCTTCATCAGAACTTCCTGAAGATGACTTCTTAGTCATGTGTGATGTTCCTACAACGCAAAGATCTTCAGCTTTAATTCCAGCCAATATTGACGATGAACTTGACGGTGTCCTTAAGTTTGTTGAAGGTTTCTCCAATAGATATGGTCAGTGTAGCCCTCTTTTCTTCTCCGGAAATTTAGAAGCTGCTCTACAAAGCTCTGTTTTGCAACCTGCAAAAAATAGAAAGTTGTTGGCTGTTTATCTTCATCACGACAGTAGCGTGTTGGCTAATGTATTTTGTTCCCAGACACTTTGCCACTTATCCATGGTTGACTACTTAACAAATAACTTTATAATATGGGGCTGGGATATGACTCATGAATCTAATAAAACACGATTACTGAATCTTGTTACATCTCATTTTGGAATCATAGCTGCTTCAACAGTGCGGAGTTTCAGCGTGGACAAATTACCGGCCCTTTTGATCATTACAAGAAGTAGAGGTTCCATCGAAGTACTTTCTGTTATTAATGGAAATGCGCTTTTGGATGAAGTTATGATGTCTCTTCTGCATGCTTTTGAAATGTTCGAAGAGCAACGCTTACATGACACGGAAGAGGAGGATGCCAGAGAGCAAAGAGAAATGATGATGGCAGAACAAGATGCTGCTTACCATGCGTCTTTAGAAGCAGATAGAGCCAAGGTTGAAACAAAAAGAAAAGCAGAGATGGAAAAACGACAAGAAAAGGAGCGACAACAATCTATTAGAGAGCAAGAAACTGCTTTGAAAGAGGCGGTCCGGCAATCACTCGAAATGGGACTCCCTCCAGAACCTGAAGCTGATTGTATGGAGGCAACTACTATGTTCAGGTTTCGAGTGCCTGATAAGGAGCCTTTTGAAAGAGCATTTCTTCGTAAAACACCTCTCAAGACTGTCTTGAACTATTTGTGTGTAAAAGGATATCCGGCTGACGAGTATAAATATTTACAGTCATGGCCTCGTAGATGCATAACCAGTTTGGACATTAACATGACATTAGATGATCTTAAGCTACCTAATCAAGAAACCTTAACTGTTGAAGAGAGGCTAGATAAAGATTAGGAGACCCCTTCTATCTCTTTGCTATCATTCAAGTTGCCTTTTACGGCCAGTCTATTAACTAAAAGGAAGATTAAAGATACTTCGTATGATATACTTTAATTGAAAATCATGTGAAAATAAGTAGCAGGAATGTAAATTAAAGACAACGTAAGTTAGATTGCCCTCTTACTTACTTTCTTCCACATGATCACTTTTGTATTTTATTATTGATGATCAGCCCATTCCTGCGTGTTTTAGATTCCTTACTTATTACAATGTCGTTAAAAATTAAATTTGTTTTTTTTACAGTAGTAAATTAAATTTCATAAACTATTATTTATAAAATCCACCCATAAACTATTGTATCTGATAAGGGCATGTTCGGTTGTGGGATGGTACAAAAATTATTCTTTGTATTCTAATTGGAATGTTTTTCATCATCCACCAGTTAGAAGAATTAATATTTTAATTTTATGATGGATAATTGGTTAGTTATTCAATAAATAGAAGTGGGCAGACAGTGAGGAGGATCGGCTTGATAAAATTATAAAACTATTTGTGAAATGTTTTCAGTAGGCCTTTGTATGTAGTTTGGGCCCATTTCTGATGTTAGGGTACGAGGATGAGGCTCTCGTGAGTGACGAAATTGTACAAAGTATATTTGTGCGTCAAAGATATTGCTGTAAAGATTTATTAATATATTATCATTTTTGTATTTGCGCAATAATTTATTTATAAGATTTTATTTGGTTCGTGAAAAACCTATAACCACATTAAATAAAGTTTTACACTGAAAAAAAAAAAAAA
>Proasellus_racovitzai_ ENA|HAFH01037181|HAFH01037181.1 TSA: Proasellus racovitzai, contig comp44823_c0_seq1
GGAGATGAATTGGCAAAATCGCGAAGTTAGGTTGGTACGCGGCTGGTCTTTATTTTCGATATAGGTGTATAGCTAGGCTACCCCACAAATTAAAATATGGCTAGTAGAGATGAAATTTTGGCCGATTTCCAGGCATGTTCAGGAATAGAAGATTATGGGCAAGCTTTTTTTTATTTGGATTCTTGCAATTGGGACTTGGTCCAAGCTCTGAATCGTGCTATTCCAGACCAAGCACAAGATACAATGCCAGAGCCTCTGAGATTTGAAGAGGTTGCTACAAGATCTATGACTATGCCTACAAGATTTTCAGCCACATTTTCTAGTCATCAAGAAACTGAGCCTAGTTTAATAGATCTTGATATTCCAACGCCAATTAAAGTTGAAACTGAATCATTCCTTCCTTCAGTTCCTAAATCAAACTCGGAAGTTTCTTCCTTTTCTCAAAATTCTAAGGAATCATCGTCTTCTTTGCCCGCAGTTTTAGACATAAATATTCAGGTTTTATGTAATGGAGCAAGCGAAGGTAACTCATTTCCTTTGGAATTGCCAGGTTCAACCACAGTTGGTGAGCTCCAAACAATGCTCTATCAGTTGGTTGGAATTCCTCCATGCGGTCAAGTTCTTGAGGGATTTTTAAAGTCTGTAATGCCTGAGACTGTGATAACACCAAATCTATTGCCAAAGAATATGACTCTAACAATAAATACTTCTCTGAACAATTCATTTGAAAGATTAAATGGATCATTTGGAGAGGAAGAATATCTGTTACTTATCCATGATGAAAAAAATGGCAAAGATTATCAACTAACATATCCAGGTGCTAAACTCATAAGGGAATTAAAACAAGATATTTTTCATTTGACAAATATTGCAGTAAGACATCAGCAATGGACAGGTTGGCCTGGCATCATTCAGGATCAAATGACGTTAGCATCATCTGGTATTTCCAAAGAACATCATCTGACCGTTGCTCAACAAACTGTAGCAGAACGAACTCCGAAAAATCAAAGAAAGAATATAGCAAAGAATTCAGCTACTTGCTCTGAAGAAAATAGTTCTGGTGATGAATTTGAAGATGCATCATCAGAACTTCCTGAAGATGATTTCTTAATCATGTGTGATGTTCCTACAGCGCAAAGATCTCAGGCTTTAATTCCAGCAAATGTTGAAGGTGAACTTGATGGAGTTTTAAAGTTTGTTGAAGGTTTCTCCAATAGATATGGTTCATGTATTCCTCTTTTCTTCTCTGGAACTTTAGAAGCTGCTTTACAAAATTCAGTTATGCTTCCTGCAAAAAATAGAAAGTTGTTGGCAGTATATCTCCATCATGACAGCAGTGTTTTAGCAAATGTATTCTGTTCTCAGACACTTTGTCATATAACTATGGTGGATTACTTGACAAATAATTTTGTCATTTGGGGCTGGGATATGACGCACGAATCAAATAAAACAAGGTTATTGAATCTTGTTACATCAAATTTTGGAACGATAGCTGCTTCAACGGTACGGAGTTTCAGTGTCGACAAACTTCCAGCCCTTTTAATCATTACAAGAAGTAGAGGTTCCATCGAAGTACTCTCAGTTATCAATGGAAATGCACTTTTGGATGAAGTTATGATGTCTCTTCTTCATTCTTTTGAAATGTTTGAAGAACAACGACTTCATGACACTGAAGAGGAGGATGCCAGAGAGCAAAGAGAGACAATGATGGCGGAACAAGATGCTGCTTACCATGCGTCTTTGGAAGCGGATAGAGCCAAGGCTGAAGCAAAAAGGAAAGTAGAGATGGAAGTAAGAGAAGAGAAGGAGAGGCAGCAATCTATTAGAGAACATGAAACTGCTTTGAAGGAGGCTGTTCGTCAGTCTCTTGAAATGGGACTCCCTCCAGAGCCTGATACAGCTTGTAAAGAGGCAACCACCATGTTCAGGTTTCGAGTGCCAGATAGAGAACCTTTTGAAAGATCATTTCTTCGAAAGACTCCCCTCAAGACTGTCTTGAATTTTTTGTGCGTAAAAGGATATCCCGCTGATGAGTATAAGTATTTACAATCTTGGCCTCGTAGATGTATCACAAGTTTGGATATTAATCTGACTCTAGATGATCTTAAACTACCAAACCAGGAAACTTTAACTGTGGAAGAAAGGCTAGACAAAGATTAACAAATTTTTTTTTAGTATAGATGGGCCCATTTCCTCTTGCTATCATTCGAGTTGCCTTTCATGGACACTCTTTTAACTCAAAGGAAGATAAAAGATTTTGTATGATAACCTTAATCTTTATTTAATATCATTTGAATACATATATATATATATATCCAATCCATGATTATTATTTTAAGTTAATGAAAAGACAACTTAAATAATAGATATTATCTCCTTTTATGTAATTCTCCTGCGTAAACAATTTGTATGTAATTATATAACTTAATCAGGAAGTCTATCGATAATAATCCCAGTCCATTCTTATATTAGTAAGCTTATTACATGCAGTTCGTCATGGTAACTGATTTTTTTTATTATTAAAAATAAGTAGCTAAT
>Proasellus_rectus_ ENA|HAFI01046197|HAFI01046197.1 TSA: Proasellus rectus, contig comp63393_c0_seq1
GGGTAGATGAATTGGCAAAATCGCGAAGTTAGGTTGCTACGTGCTGGTCGTTATTTTTGATATAGGTGAATAGATTGGCTACCCCACAAATTCAAATATGGCTAGTAGAGATGAAATTTTGGCCGATTTCCAGGCATGTTCAGGAATAGATGATTATGGGGAAGCTTTTTCTTATTTGGATTCTTGCAATTGGGACTTAGTCCAAGCTCTGAATCGTGCTATTCCAGACCAAGCACAAGATACCATGCCAGAGCCTCTGAGATTTGAAGAGGTTGCTACAAGATCTATGGCTATGCCTACAAGATTTTCAGCCACATTTTCTAGTCATCAAGAAACTGAGCCCAGTTTAATAGATCTTGATATTCCAACACCAATTAAAGTTGAAGCTGGATCATTCCTTCCGTCAGTTCCTAAATCAAACTCGAAAGTTTCTTCTTTTTCTCAAAATTCTAAAGAGTCATCGTCTTCTTTGCCTGCAGTTTTAGACATAAATATACAGGTTTTATGTAATGGAGCAAGTGAAGGTAACTCATTTCCATTGGAATTGCCAGGTTCAACTACAGTTGGTGAACTCCAAACAATGCTGTATCAGTTGGTTGGAATTCCTCCTTGCGGTCAAGTTCTTGAGGGATTTTTAAAGCCTGTAATGCCTGAGACTGTGATAACGCCAAATCTATTGCCAAAGAATATGACTCTAACAATAAATACTTCTCTGAACAATTCTTTTGAAAGATTAAATGGATCATTTGGAGAGGAAGAATATCTGTTACTTATCCATGATGAAAAAAATGGCAAAGATTATCAACTAACATATCCAGGTGCTAAACTCATAAGAGAATTAAAACAAGATATTTTTCATTTGACAAATATTGCTGTAAGACATCAGCAATGGACAGGTTGGCCTGGCATCATTCAGGATCAAATGACGTTAGCATCATCTGGTATTTCCAAAGAACATCATTTGACCGTTGCTCAACAAACTGTAGCAGAACGAACTCCAAAAAATCAAAGAAAGACTATAACAAAGAATTCAGCTACTTGCTCTGAAGAAAATAGTTCTGGTGATGAATTCGAAGATGCATCTTCAGAACTTCCAGAAGATGATTTCTTAATCATGTGTGATGTTCCTACAGCGCAAAGATCTCAGGCCTTAATTCCAGCAAATATTGAAGGTGAACTTGATGGGGTTTTAAAGTTTGTTGAAGGTTTCTCCAATAGATATGGTTCATGTATTCCTCTTTTCTTCTCTGGAACTTTAGAAGCTGCTCTACAAAATTCAGTTATGCTTCCTGCAAAAAATAGAAAGTTGTTGGCAGTATATCTCCATCATGACAGCAGTGTTTTAGCAAATGTATTCTGTTCTCAGACACTTTGTCATATAACTATGGTGGATTACTTAACAAATAATTTTGTCATTTGGGGCTGGGATATGACGCATGAATCAAATAAAACAAGGTTATTGAATCTTGTTACATCAAATTTTGGAACGATAGCTGCTTCAACGGTACGGAGTTTCAGTGTTGACAAACTTCCAGCCCTTTTAATCATTACAAGGAGTAGAGGTTCCAACGAAGTACTGTCGGTTATCAATGGTAATGCACTTTTGGATGAAGTTATGATGTCTCTTCTTCATTCTTTTGAAATGTTTGAAGAACAACGACTTCATGACTCTGAAGAGGAGGATGCCAGAGAGCAAAGAGAAACGATGATGGCAGAACAAGATGCTGCTTACCATGCGTCTTTGGAAGCGGATAGAGCCAAGGCTGAAGCAAAAAGGAAAGTAGAGATGGAAGAAAGAGAAGAGAAGGAGAGGCAGCAATCTATTAGAGAACAAGAAACTGCTTTGAAAGAGGCTGTCCGTCAGTCACTTGAAATGGGACTCCCTCCAGAGCCTGATGCAGATTGTACAGAGGCAACCACAATGTTCAGGTTTCGAGTGCCAGATAGAGAACCTTTTGAAAGAGCATTTCTTCGAAACACTCCCCTCAAGACTGTTTTGAATTTTTTGTGCGTAAAAGGATATCCTGCTGATGAGTATAAGTATTTACAATCTTGGCCTCGTAGATGTATCACAAGTTTGGATATTAATCTGACTCTAGATGATCTTAAACTACCAAACCAGGAAACTTTAACAGTTGAAGAAAGGCTGGACAAAGATTAACAAATTATTTTTTAGTTTTGATGGGCCCCTTATCCCTTTGATATCATTTGAGTTGCCTTTTATGGACACTCTTTTAACTCAAATGAAGATAAAAGATTTTGTATGATAACCTTAATCTTTATTTAATATCATATGAATACAAATATATTCCTGCTTATTATTTTAAGTTAATTAAAAGACAACTTAAATAATAGATATTGTCTCATTTTATATTATTCTCCCTCATAAACAATTTGTATGTAAATGTAATTATATAACCTAATCAGGAAGTCTATCAATAATAATCCCAGTCCATTCTTATATTATTAAGCTTATTTCATACAGTTCGTCATAGAAACTGATTTTTTTTATTATTAAAAAAAAAAATT
>Proasellus_solanasi ENA|HAFJ01042927|HAFJ01042927.1 TSA: Proasellus solanasi, contig comp56638_c0_seq1
GAATCTAGCATCGCTGATGAATTGGCAAAATCACGGAGTATGTAACGCTGATGGTCTATACTTTTGATATAGGTGAATAGCTAGGCTACCCCACAAATTCAAATATGGCTAGTAGAGATGAAATTTTGGCCGATTTCCAGGCATGTTCCGGAATAGAAGATTATGGGGAAGCTTTTTCTTATTTGGATTCTTGTAATTGGGATTTAGTCCAAGCTCTGAATCGTGCTATTCCAGACCAAGCACAAGATACAATGCCGGAGCCTCTGAGATTTGAAGAGGTTGCTACAAGATCTATGGATATGCCTATAAGATTTTCAGCCACATTTTCTAGTCATCAAGAAGCTGAGCCCAGTTTAATAGATCTTGATATTCCAACACCAATTAAAGTTGAAGCTGGTTCATTCCTTCCTTCAGTTCCTAAATCAAACTCTGAAGTTTCTTCCTTTTCTCTAAATTCTAAAGAGTCATCGTCTTCTTTGCCCGCAGTTTTAGACATAAATATACAGGTTTTATGTAATGGAGCAAGTGAAGGTAACTCATTTCCATTGGAATTGCCAGGTTCAACCACAGTTGGTGAACTCCAAACAATGCTCTATCAGTTGGTTGGAATTCCTCCATGCGGTCAAGTTCTTGAGGGATTTTTAAAGCCTGTAATGCCAGAGACTGTGATAACACCAAATCTATTGCCAAAGAATATGACTCTAACAATAAATACTTCTCTGAACAATTCTTTTGAACGATTAAATGGATCATTTGGAGAGGAAGAATATCTGTTACTTATCCATGATGAAAAAAACGGTAAAGATTATCAACTCTCATATCCAGGTGCTAAACTCATTAGAGAATTAAAGCAAGATATTTTTCATTTGACAAATATTGCTGTAAGACATCAGCAATGGACAGGTTGGCCTGGCATCGTTCAGGATCAAATGACTCTAGCATCATCAGGTATTTCCAAGGAACATCATCTGACCGTTGCTCAACAATCTGTAGCCGAACGAACTCCGAAAAATCAAAGAAAGACTATCGCAAAAAATTCAGCTACTTGCTCTGAAGAAAATAGTTCTGGTGACGAATTCGAAGATGCATCATCAGAACTTCCGGAAGATGATTTCTTAATCATGTGTGATGTTCCTACAGCGCAAAGATCTCAGGCTTTAATTCCAGCAAATATTGAAGGTGAACTTGATGGGGTTTTAAAGTTTGTTGAAGGTTTCTCCAATAGATATGGTTCATGTATTCCTCTTTTCTTCTCTGGAACTTTAGAAGCAGCTCTACAAAATTCAGTTATGCTTCCTGCAAAAAATAGAAAGTTGTTGGCAGTATATCTCCATCATGACAACAGTGTTTTAGCAAATGTATTCTGTTCTCAGACACTTTGTCATATAACTATGGTGGATTACTTAACAAATAATTTTGTCATTTGGGGCTGGGATATGACGCATGAATCAAATAAAACAAGGTTATTGAATCTTGTTACATCAAATTTTGGAACGATAGCTGCTTCAACGGTACGGAGTTTCAGCATCGACAAACTTCCAGCACTTTTAATCATTACAAGGAGTAGGGGTTCTATCGAAGTACTCTCAGTTATCAATGGTAATGCACTTTTGGATGAAGTTATGATGTCTCTTCTTCATTCTTTTGAAATGTTTGAAGAGCAACGACTTCATGACTCTGAAGAGGAGGATGCCAGAGAGCAAAGAGAGACAATGATGGCGGAACAAGATGCTGCTTACCATGCGTCTTTGGAAGCGGATAGAGCCAAGGCGGAAGCAAAAAGGAAAGTAGAGTTGGAAGAAAGAGAAGAGAAGGAGAGGCAGCAATCTATTAGAGAACAAGAAACTGCTTTGAAAGAGGCCGTTCGTCAGTCTTTGGAAATGGGACTCCCTCCTGAGCCTGATGCAGATTGTTCGGAGGCAACCACTATGTTCAGGTTTCGAGTGCCAGATAGAGAACCTTTTGAAAGAGCATTTCTTCGAAACACTCCCCTCAAGACAGTCTTGAATTTTTTGTGCGTAAAAGGATATCCTGCTGATGAGTATAAGTATTTACAATCTTGGCCTCGTAGATGTATCACAAGCTTGGATATTAATCTTACTCTAGATGATCTTAAACTACCAAACCAGGAAACTTTAACTGTTGAAGAAAGGCTAGACAAAGATTAACAAATTATTTTTTAGTTTAGATGGGCCCCATTTCTCATTGCTAACATTCGAGTTGCCTTTTATGGACACTCTTTTAACTCAAAGGAAGATTTAAGATTATTTTTATGATAACCTTAATCTTTATTTAATATCATATGAATACATATATATTCCTGTTAATTATTTTAAGTTAATTAAAAGACAACTTAAATAATAGATAATCTTCCTTTATATTACTCTCCCTCGTAAACAATTTGTATGTAATTATATAACTTAATCCGGAAATCTATCGATAACAATCCCAGTCCATTCTTATATTATTAAGCTTATTACATGCAGTTCGTCATGGAAACTGATTTTTTTTTTATTAAAAAAGTAGCTAATTTATTTTTATAGATATTAATTGTATTTTTATAACAACCATCCAATCTGTTGTTTCTGATTGCATTGTGGGATGGTGAAAATTTGTTCTTTCTCATTATAATTAAAATGTTTAGATGACTCATTTAATCAGTACCGAACGAGAGAGAGAGAACTTAATAGATTAAATAGATGTTTATGATTGAAATTTAATTAGTCATTTAATGGAGATGAAAGGACCTAAATTAATAGCCGTATATAAATTTAAAATTAAAGAATCCATTTTTGGAAGAAATAGACTGAAGATGAGTGAATGGTGTGTGACGAAACTGTACAAAATATATTTGTGCATCATAATGTTGCTGCAAAGATTTATTATTGTTATAATTTTGTATTTGTGCAATAATTTATTTATAGGATTTTATTTGGTTTGTGAAAAACTTGTAACCACATTAAATAAAGTTT
>Proasellus_spelaeus_ ENA|HAFK01020657|HAFK01020657.1 TSA: Proasellus spelaeus, contig comp24802_c0_seq1
GGTATCAACGCAGAGTGGCCGCGGAGATGAATTGGCAAAATCGCGAAGTTAGGTTGTTACGCTGTTTGGTCTTTATTTTCGATATAGGTGAATAGGTAGGCTACTCCACAAATTCAAATATGGCTAGCAGAGATGAAATTTTGGCCGATTTCCAGGCATGTTCAGGAATAGAAGATTATGGGGAAGCTTTTTCTTATTTGGATTCTTGCAATTGGGACTTAGTCCAAGCTCTAAATCGTGCTATTCCAGACCAAGCACAAGATACAATGCCAGAGCCTCTGAGATATGAAGAGGTTGCTACAAGATCTATGGCTATGCCTACAAGATTTTCAGCCACATTTTCTAGTCATCAAGAAACTGAGCCCAATTTAATAGATCTTGATATTCCAACACCAATTAAAGTTGAAGCTGGATCATTCCTTTCTTCAGTTCCTAAATCAAACTCAGAAGTTTCTTTCTTTTCTCAAAATTCTAAAGAGTCGTCATCTTCTTTGCCCGCAGTTTTAGACATAAATATACAGGTTTTATGTAATGGAGCAAGTGAAGGTAACTCATTTCCATTGGAATTGCCAGGTTCAACCACAGTTGGTGAACTACAAACAATGCTCTATCAGTTAGTTGGAATTCCTCCATGCGGTCAAGTTCTTGAAGGATTTTTAAAGACTGTAATGCCTGAGACTGTGATAACACCAAATCTTTTGCCAAAAAATATGACTCTAACAATAAATACTTCTCTGAACAATTCTTTTGAAAGATTAAATGGATCATTTGGAGAGGAAGAGTATCTGTTACTTATCCATGATGAAAAAAATGGCAAAGATTTTCAACTAACATATCCAGGTGCTAAACTCATAAAAGAATTAAAACAAGATACTTTTCATTTGACAAATATTGCTGTAAGACATCAGCAATGGACAGGTTGGCCTGGCATCATTCAGGATCAAATGACGTTAGCGTCATCTGGTATTTCCAAAGAACATCATCTGACTGTCACTCAACAAACAGTAACAGAACGAACTCCAAAAAATCAAAGAAAGACTATAGCAAAGAATTCAGCTACTTGTTCTGAAGAAAATAGTTCTGGTGATGAATTTGAAGATGCGTCATCTGAACTTCCTGAAGATGATTTCTTAGTCATGTGTGATGTTCCTACTGCGCCAAGATCTCAGGCTTTAATTCCAGCAAATGTTGAAGGTGAATTTGATGGGGTTTTAAAGTTTGTTGAAGGTTTCTCCAATAGATATGGTTCCTGTATTCCTCTTTTCTACTCTGGAACTTTAGAAGCTGCTCTACAAAATTCAGTTATGCTTCCTGCAAAAAATAGAAAGTTGTTGGCAGTATATCTCCATCATGACAGCAGTGTTTTAGCAAATGTATTCTGTTCTCAGACACTTTGTCATATAACTATGGTGGATTACTTAACAAATAATTTTGTCATATGGGGCTGGGATATGACGCATGAATCAAATAAAACAAGGTTATTGAATCTTGTTACATCAAATTTTGGGACGATAGCTGCTTCAACGGTACGGAGTTTCAGTGTTGACAAACTTCCAGCCCTTTTAATCATTACAAGGAGTAGAGGTTCCATCGAAGTACTCTCAGTTATCAATGGTAATGCACTTTTGGATGAGGTTATGATGTCTCTTCTTCATTCTTTTGAAATGTTTGAAGAACAACGACTTCATGACTCTGAAGAGGAGGATGCCAGAGAGCAAAGAGAGACAATGATGGCAGAACAAGATGCTGCTTACCATGCGTCTTTGGAAGCGGATAGAGCCAAGGCTGAAGCTAAAAGGAAAGTAGAGATGGAGAAAAGAGAAGAGAAGGAGAGGCAGCAATCCATTAGAGAACAAGAAACAGCTATAAAAGAGGCTGTCCGTCAATCACTTGAAATGGGACTCCCTCCAGAGCCTGATGCAGATTGTACAGAGGCAACCACTATGTTCAGGTTTCGAGTGCCAGATAGAGAACCTTTCGAAAGAGCATTTCTTCGCAACACACCCCTCAAGACGGTCTTGAATTTTTTGTGTGTAAAAGGATATCCTGCGGATGAGTATAAGTATTTACAATCTTGGCCTCGTAGATGTATCACAAGTTTGGATATTAATCTGACTCTAGATGATCTTGAACTACCAAACCAGGAAACTTTAACAGTTGAAGAAAGGCTAGACAAAGATTAACAAATTATTTTTTAGTTTAGATGGGCCCCTTTTCCCTTTGCTATCATTCGAGTTGCCTTTTATGGACACTCTTTTAACTCAAATGAAGATAAAAGATTTTGTATGATAACCTTAATCTTTATTTAATATCATATGAATACAAATATATTCCTGCTTATTATTTTAAGTTAATTAAAAGACAACTTAAATAATAGTTATTGTCTCCTTTTGTATTATTCTCCAGCATATAACTTAATCAGGAAGTCTATCGATAATAATCCCAGTCCATTCTTATATTATTAAGCTTATTACATGCAGTTCATCGTGAAAACTGATTTTTTTTATTATTACAAAAAAAGTAGCTAATTTATTTTTATAGATATTAATTGTATTTTTATAAAAACCATCCAATTTGTTGTTTCTGATTGCATTGTGGGATGGTGAGAAATTGTTCTTTTTCATTATAATTAAAAGGTTTTGATGACCCTCATTTAATCAGTACCAAATGAGGAGGAAAAGAACTTAATATATTATATAGATGTTTATGATTAAAAATTAATTAGACATTTAATGGAAATGAAAGGACCTAAATTAATAGTCGTGTATGTAAATTTTAAATAATTTTGTAAAAGTTTTCAGTAGACCTTTATATTTAAAATAAAATAATCCAGTTTTGGAGGAAGCAGACTGAAGATGAGTGAAAGGTGTGAGACGAAACTGTACAAAATATATTTGTGCATCAATAATGTTGCAGCAAAGATTTATTATTATATTATAATTTTGTATTTGTGCAATAATTTATTTATAGGATTTTATTTGGTTTGTGAAAAACTTGTAACCACATTAAATAAAGTTTTACACTGCAAAAAAAAAAAAAAAA
>Procambarus_clarkii ENA|GBEV01003099|GBEV01003099.1 TSA: Procambarus clarkii Pc_3121 transcribed RNA sequence.
ATGTATGAGTCCCTCATGATAATAATGAGTGATGCATGGTGTTGTATTTTCCTCGAGTCACTGATCAGCTGTTGGGGTGACGTCAGGGGCCGCGTCCGAGTACCTGCACCAAACTTTAATATTGGTATTGATTGGTAATATTGGCGTGTGTGAGGCCCTGGTTGGCCTCTGGGGCATGGTAGAGGCCGCCCTGACCCACATTGCTTCTCAGAGGAGCCCCCAAGAGGTCAAAACACCACTAACGAGTCTAAACCAGCTGGAAATATTCAAAGAAAACAGGAAGTTGTGGCCGACAAAGGAGACAGCTGGTGTGAGACACTTTAACTAAAGAGCTAAACAATGGCTGGCAGGGATGAGATCTTAGCCAATTTTCAGGCATGTTCTGGTATTGAGGATGTGGGAGAGGCCTTTATGCACCTGGAGGCAGCAAACTGGAACCTGCTGGAGGCACTGCAGGTGGTTATGCCTCTGGAGGGTACACCAGCCACACCTGTACTACCACCACCTCCACTACAGTCTGTATCACAGCCTGAAGTAATAAGTGTAGACTCGTCACCTGAGTTGCTCTTACCGCCTCCCATACCTCCTCTACCAGCTGCCATCCCCTCGACATCTGATGCTTCACTGCCATCCTCTTCTAAAACACACGGTGTACTTGATGTCAATATTCAGGTTATGTGTGGGGGTGCATCTGAAGGCAGCACTTTTCCCTTAGAGCTGCCGAGCTCGACCACTGTAAGTGAACTACGCACAATGTTGCACCAGCTGGTTGGTATTAATCCATGCAATCAGATCTTGGAAGGGTTTGCAACACCAGTAGATGATAGTATGGTTATCACTGCAGCACTCTTGCCGGAATCTCGAACACTCACGTTAAATGCTCAGTCCTCAGTCACTTTTAATAACTACTACGAGAGAATTAATGGCGCTCATGGTGATGACTATCTCTTGCTGATTCATGACGAGACAAACAGCAAAGACTACAGCTTACGGTTTCCTGGGAGCAAGAAAATCAAAGAAATCAAAAGTGACATTCATGACCTAACGACCATTGCTGTTCGATATCAACAGTGGACGGGTTGGCCTCCGAATACAGATGAAGAAAATGCAACTTTAGTATCATCTGGGATCAGCAAGCAGCATCACCTGACAGTAAGAAAGATGGTTAAAGATCGTACGCCCAAGGCTCAACGTAAGACATTAATGGAGACTGGGGAAGAAAACAGTTCTGGTGATGAGTTTGAAGATGCAGCGGAACTTTTAAATGACGATGATGACTTCCTAGACATGATGGATGTTCCTGCAACTAAAAAACCACAAACATTGATTCCAGTAGATGTTGAAGATGAAGTAATGGGTGTTATACACTTTTGTGAAGAGTTTCGTAATCGCTATGGCAGTTGTGTTCCCATGTTTTATCAGGGTTCATTAGAAGATGCCCTGAAAGAATCGGTTCAACTCCCAGCAAAAAATAGAAAGTTACTAGCCGTGTACTTACATCATGATGGAAGTGTTCTCTCCAATGTATTCTGCTCCCAAGCTTTATGCCAGATATCAGTTGTGGACTACTTGTCGGCAAACTTCGTTGTCTGGGGTTGGGATTTAACACATGAAGCTAATAAAGCCAGGTTATTAAATCTAGTTACAACACATTTTGGGGCGATTGCATCAACAACAGTGAGAAGTTTTAGTGTAGATAAGCTGCCGGCGCTATTGGTCATCACACGCACAAGAGGAACTATTGAAGTTTTATCAGTTATATATGGTAATGGAGTTCTAGATGAAGTAATGACTGCACTTCTACACGCAACCGAGATGTTCGAGGAGCAGAGATCCACTGAAGTGCAAGAGGAGGAGGCAAGAGAAGCTCGAGAGGCTGTTAAAGCTGAGCAGGATGCAGCCTACCTGGAATCTCTAAAAGCAGATAGAGCAAAAGCTGCAGCTAAGAAGCAGGCAGAAATGGAAGAGAAACAAGAGCGAGAAAGAGTTGAATCAATCAAGCAACAAGAGGAGGCGATCAAGGAGGCTGTGAGAGCATCTCTTGAGACTGACATACCTGATGAACCAAGTTCAGATTGTCCGTATCCTGTAGCAACGTTACGTTTTCGTATACCTGGTGGGGAAACCTTCATAAGAAATTTTCTGGCAAATACAACTCTCCAGGTGCTGCTCAACTTTCTGCATGTGAAGGGTTATCCTGCAGATGAATACAAGTGTCTTCAATCATGGCCACGTAGAGATGTGAGTTCATTGGATGTCTCCAAGACTTTGATGGACTATAAGCTGTATCCACAGGAAACTCTTAACATAGAAGAGCGATGAAGGATTGTGTAGTGTTGTTTCCCTGGGAGTGATAGTCGTGTGTGGTGGAGTCTACTGTTAGAGTCTACCACCGTCGCCACCTGTGATCATACAAAAACAAGTTCAACGGCAGATTCAAACTTAAGAGCATCCACATAAAGTATCCAATTATAGTGTTACGTTGGACATTTTAATAGGATGGTACTTTGTATCTACCAGCAAAGGTGGACTTGTAAGCAGACTTCATATATTGAAAAATGACTTCCCTTCAATTTTTAGACTATTCTCAGTGAGTAAATAATACCTTTTTGACAGAACTGAGTGTAGCATTAAGTTAATGGAAATTCTGTTACGTAAGTAACTGTATACTCTTGACAGTTTTTTTACAAAATAACTAAATAGTGAAAATTGAGCCATGATTTGTACGGGCACTGCTGAAAATGTACCCCATACATTTTAAACACTGGCTTCCTATATTTTAAAGTGTCAACAAACAATGCAGAACCACCAGGCAAATTATTGAGATAAAATTCTAGGATGAAAGGAGGAAAGTGTTTTTTGATTCCAGTCATTTTAGTTAGGTATACTATATAGAAAGCTTTATAACATTATTTAATGAAAATCATTTGTCTCAAAAGTTCGAATATTTCATGTTTTATACTGTAAGTTTTTTTATTTATCATTTAAATGCACATCTGTAGGTGATTTGCAAGAGGAACCACCTGATGTTATAGATTGACACACATGAGGACAGTACAGTACAGTACATTGTATTCAGGATGAAATACAATACATTGTATTCAGAATGAAATACAGTACATTGTACTCTTGTACTCGGTGAAATACAGTACATTGTACTCTTGTACTCGATGAACTACAGTACATTGTACTCTTGTACTCAAAGTGAAATAGAGTACATTGTATTTAGACCATAATCATGCAGTGATGGTGTCTGTGAGTCACACTAAGGAATTATTTCATTTTGCACGTAAATTATGTTTTCAAGCAAAACTAAATTAAGACCAGGACGCAGACAGTTGCAGCACAGTCCAACTGAGCAGGGAAGTGCCTGGCATGTCAACTATGAAAGATATGTGGAGAGGAGTAACTGATTCTTTAAAGATTGTATTGCATAAATATCAGTTCTGCACTGTAATATGACAAATAGTGTTTTATAAATGTATGCAAATATGTTACAAATTTATGCATTTTATTTTTTTGCAAATTTAATGCCTGGGGATTTGATATACTGTACACAGCAAATAAGCAACACAGTTTCTTTGATTTTTGGATTCTTTATAGAAAGATTTGCAATATCTTTTTAAATTTATTGAGTTTATTTTGGCTTACTATAGAAATCTAATCAGAGGTTTTAAATACTATCAAGATTTATGATATATAAATTTCTTATTGTGGAAAATATTTTATGTAGTCACAAGATTAAGGAAAATCATTATCTAATTGGCTTTAGGGTTCTACAAAAACGTTCTTTGAAATTCTAGAGGTATACTAGGCAGCCCTTAACCAAGGTAATAGCTCATACTTAGTGCAACTACTTAATCTTATCCCCATAACCTTTGTATGTCATCATTAAAAATCATAGCACAGCAAGGATGTCTAAAGGTCTGTTACTGTATCAGGTTTAAATGTGTCGGTAGAATTCATTATTAGTGCTAGTATGTCAAATAATTGCCCCCGACATCCTACTCTCAGTATGGCACGGCAGGTTGCAACTACAGTGATAAGTGAACCATTGAGCACCCACATATTATAAAGCTTTCAGTTATTAAATGTGTTAAGAGGCCTCATGACATTAGTGTTTGGAGAAATTCTCCTTTGACCAACCTGCTGTAAATATATTTATAAAAGAGCACTTGAAGTTGCATCCTTTCATCAGCGCTCCTGTATTATTTTGTCTTAGCTGCATTATGATGTTTTAAGCCCAGCTGTACCTACTATTGAAAGACATTTCTGTAATTGATATAAACCACTTGTGTAATTGGTGTACCACTAAATAACTGGATCAAGAAGAGAGAATAAAGGCAAGTATTCATTATTTTGCCTGTGTTGTTTAGTGTATACATAAGTATTTTAGTAAGAATGATTTTAAGTTGACTGTCCGTTCAACAAAATGGCACTGGAAGATACTCAGAAGATTTTGCTTACG
>Scylla_olivacea_ ENA|GDRN01059094|GDRN01059094.1 TSA: Scylla olivacea Ref_Crab_Transcript_59249_3059 transcribed RNA sequence.
GTACGTTTTATCCTATCATATATCCAATCATAGCGTCAATGCCATTTCTGTCCTATCTAACCCTTGTACATCCTTAAATATTCTATCCTCCTATTCTTCTTCTATGCCACTATAAGATTAATAATTATGTATTACAGCTACTGGCCTCTAAATGGTCTTTACGTGCTACAGGCTTTAACTCCACCGCACGTGTTTGGCTGCAGTAAGACCTACGCGGCACACACGTATACATACGGGGACACATCGATCTGCGTCGTGCGAGGACTCACTTCCTGTGTATGGGCGTCCCCTATCACCTTTCCCCTAGACTCCTGGTGAGGCGCGAGGGGACTCCGGAGACAGCTGGCGAGGAGGACAGGAACTACACAGACAAACAATGGCTGAGAGGGAAGAGATTCTAGCCAATTTCCAGGCATGTTCAGGCATTGAGGATGTCGGTGAGGCCTTCATGCACCTGGAGGCTGCCAACTGGAACCTGTTGGAGGCACTCCAGGTAGTCATGCCGCAGGAGGCCACTACAGCCACGCCTACACAGCCACCTCCCCTGCAGGCAGTGTCACAGCCAGAGGTGATAAGTGTTGACTCTTCACCTGAGTCCCTGCTACCACCTCCTATACCCCCCCTGCCCCCGTCCATCTCCCCTGCACCCACACCCTCCTCCTCTCACACACCAGCAGTCATGGACGTGAACATTCAGGTGCTGTGTGGCGGGGCATCTGAGGGCAGCACCTTCCCCCTGGAGCTTCCCGGCACAACATCTGTGAGTGAGCTGCGCACAATGCTACACCAGCTGGTCGGCATCAACCCCTGCAATCAGATCTTGGAAGGCTTTAAAGTCCCGGTGGAAGACAGCACAATGATCACCCCAGAACTGCTGCCCGAGTCCCGAACACTGTCTCTCAATGCTCATGCTTCTGTCCCCTATGAAAACTACTTTGAGAGAATTAACGGTGCCCATGGAGACCACTACCTCCTGCTGATCCATGACGAGACAGGCAACAAGGACTACAGCCTCAAGTTTTCTGGCTCCAAACGCATCCGGGAGATCAAGAGTGACATGCATGACCTCACCAGCATAGCCGTGCGCCACCAGCAATGGACCGGCTGGCCTCCTAACATTGATGAGGAGAATGCAACTCTGGCATCATCCGGCATCAGCAAGCAGCACCACCTGACAGTACGGAGGGCGATCACCAAAGAGCGAACTCCTAAGACTCAACGGAAGGTACTGATGGACACAGGAGAGAACAGCTCTGGTGACGAGTTTGAGGACGCATCTGAACTCCTCAATGATGACGACGACTTCCTTGCCATGATGGACGTTCCAGCCACCAAAAAGCCACAGACGCTAATACCTGCTGACGTGGATGATGAGGTGATGGGGGTCATACACTTCTCAGAGGAGTTCAGGAATCGTTACGGGAGTTGTGTGCCCATGTTCTACCAGGGATCACTGGAAGACGCGCTCAAGGAGTCTGTTCTGCTTCCTGCTAAGAATAGGAAATTGCTGGCTGTGTACTTACACCATGATGGCAGCATCCTGTCCAACGTGTTCTGCTCTCAAGCCCTCTGCCAGGTCTCTGTGGTGGACTACCTATCTGCCAACTTCATCGTCTGGGGCTGGGACCTGACACATGAGGCAAACAAGGCGAGATTACTTAACTTAGTCACCACACACTTCGGGTCCATTGCCTCAACCACAGTGAGGAACTTCAATGTGGACAAGCTGCCAGCACTGCTCGTCATCACCCGCACCAGAGGGGTCATTGAAGTCCTCTCCGTCATACATGGCAATGGAGTGTTAGACGAGGTTATGACATCTCTGCTTCATGCGACGGAGATGTTTGAGGAGCAGCGGGCCACTGAGGTGCACGAGGAGGAGGCCAGGGATGCGAGAGAGGCTGTGAAGGCTGAGCAGGATGCTGCGTATATGGAGAGTCTCAAGGCAGACAGAGCAAAGGCGGCAGCTAAGAAGCAAGCTGAAATGGAAGAGAAGGAGGAGCGAGCGAGAGCAGAGTCTCTCAAGCAGCAGGAGGATGCTCTCAAGGAGGCTGTGCGGGCCTCCCTGGAGACAGACCTGCCAGAGGAGCCTGATGTAGACTGCCTCCACCCGGTCTCCACCCTCCGTTTCCGCATACCTGGTGGTGAAACCTTCAGCCGCAATTTCTTGGCCAGTACAACCCTTCAGGTGCTGCTCAACTTCCTACACGTCAAGGGCTACCCCGCAGATGAATACAAGTGTCTGCAGTCGTGGCCTCGGAGAGATGTGAGCTCTCTGGACAGCTCCAAGACCCTGATGGACTACAAGCTGTATCCTCAGGAAACCCTCAACATAGAGGAGCGATGAAGAGGTGCCGGCACGCCGTGTCTGTGTCTCCGGGTGGGCAGGTGTAGGGAGGCAGGTGACTGCTGGAGAACATCCTAGGTGAAGTTTTCCATTGTTTTATTTTGTGAATGTGGTTTTCTCAGAAGTCACATTTAATTCTTATCACCTGAGGGTGTTTGTTTGGTATTGTCCTTGGAAGACACTGAATGTAATTACAGTAATTCATATTCAGGTTTTGTTATCAATTTGGTGTCAAGAATGTGAAGAAGTCAAAGCTAGTGACAGATTATAGAACTCTGCAGGCTATGTACATAGGAGGCTCTACAAAGTTAACATTTGAAGCTAAAAACTATCAGTGTTAAGCAGAAGTTTAGCATTTTGAAAAGAGTATATATATACACATATATATTTCTGAAACTTACTCAGATATCAAATGTAAATTCTTGTAGGTTTAAATTATTGGAAAGTAATTATGCATCTAATTTTATAAAGACTAAGAATATAAATAATATAATAACTATGTGTTTTGAAAGTTTATACTATCAAAATTTGCACCTGTATTCTTCTTCATTAGTTACTTTATACAGCGAGGCACCGAGCTCTTGAGTTGTAAGTTGTGGAGCAAGTAGTGCTGTCCACCTCCCGCCACGCTCCCCAGCCCTCAGTCCACATTTGTCTGCTCTTGATTGGTTGCTTGCTTGACTGACAAGTGACAGAGAGAGAGAGAGAGAGA
>Talitrus_saltator_ ENA|GDUJ01063124|GDUJ01063124.1 TSA: Talitrus saltator comp97069_c0_seq1 transcribed RNA sequence.
TGCTTAATCGCCCTCTCTCCTCAGCTGTCTGAACTAAAGCTGCGACAACAACAATGACAAGCAAAGACGAAATACTTGCCAATTTCCAAGCATGCTCTGGCATAGAGGATGTCGGAGAAGCCTTCACTCGCCTCGAGAAGGCCAACTGGAACCTCACAGAGGCCTACAACTCCATGCATGACTTACCCTCTGTCCAGGATGTTGGGTTTCCTTCCAGTCCTCATAATGTAGTAACCTCAGACAGTCCTGGAGACTCAGGAGGGCTGATGATGCCTTCTGTGTTGCCTGCACCACCTACTGATGGGGCAGCAGCTGCAGCTGGGGGGCCAAATACTGATGCTGTGCTCCACATCAACATCCAAGTGCTGATGGGAGGCATGACAGGCCACGGACTCTTCCCTTTGGAGGTCCCTAAAACCACCACCGTAGGTGAACTGAAGTCCACACTCTACCAGCTCCTCGGAATTCTCCCTTGTAAACAGGCGCTGTTGGGGTTCACCGTGGACGTGACGGACGCGACGGTGCTCAGGTCCGACATCCTGGGACCAGAAAATACGCTGAGTCTGGACACCGTCTCCCCTGACATAGCCGTTATTTCGTCGGGGATCCAAACGAACCACACTGGCGACCCCGACGTTATGGAGATAGGAGAAAGTGCAGCTGCAACGCCTATGGCAGCCCACGCCATCTCTAGCGATCTGTTGGGCTTACCAGGATCATCTTCGAGGGGGTCGTCCGCCTTTAGCATATACGAGAATGTTACTTCAAAACCTCTCAGTAACCACAGCCACCCTAGCGGTAGTTCGTTTAATAGTCATAGCAGCCCTCATGGGTCTCCGTCTGCCTCTTGTAGCTCAAAGAAATCCAATTCTCATAACCATAAGCGAAATAAAGAGTCTTATTCGACAGCTTCAGCTTCTCACGTAGTATCGGATAGCAAGTCCTCCAGTCGAAAATTTGTCAAATCTGACTCTGATTCCGACGATGCGTCTGATCGTCATTGTAAAAGTCGAAACGCAAAAGACAAAAGCCCCATTACGTTGATCATTAAAGACACTAGCAATGATAAGGAATATCGCCTGTCCTTCCGGAGGCATCAAACTGTAGGCAACGTGAAGCAGGACGTCTCGGACATCACAGACATTCCTGTGCACCGGCAGCAGTGGACAGGCTGGCCTAATGGAGTCTCCGACGAGTCGACGCTCGCCCGCACCGGCATCAGCTCCTCCGCCCACCTCAAAGTGAGGCAGGCTTCCCCGTCCGCTGTGCGGGCGGCCTCGACAGCGTCTGCTAAGAAAACGGCGAGCAAACCTGGGCAGTCAGACAGCAGCACTGACGAGTTCGAGGACGCTGCAGGGCTGCTCAGTGACGAAGACGACGATTCCTTCCTGGAGATGATGGACTCGAGCGCCATGGACACCAAACCTAAATCTCTATTACCGGCAGACTTCACTGGCAGTGAGCAGGAGTGCGTGGCGCGGTTTGCTACGGAGTTTGGGAACCGTTATGGCTGCTCCCTGGCGCCCCTCTTCTTCCAGGGCTCCCTGAGGGAGGCCATGGACCAGAGCGTCATGCTGCCTGCAGCTCAGCGCCGCATGCTGGCTGTGTACGTCCACCACGACAGCTCTGTGCTGGCCAACGTCTTCTGCTCGCAGATGTTGTGCCAGAGCGCCACTGTGGCTTTTACGGCCGACAACTTTGTACTGTGGGGCTGGGACATCTCCCACTCCCAGCACAGGGACAGATTGGTGAACATCATATCTTCTGCGATCGGTAACGCAGCCGGCATGACTGTCAGAGGCTTTGGCATCGAGCAGCTGCCTGCCCTCATGCTGCTTACGAGGTCCAGGGGGAGTTGTGAGGTCATCAGCGTCATATATGCTGGGAACACGTCGCTGGACGAGCTGCTGACGGGCATGATGGAGGCTGTCGAGGTCTTCGAGAGCACACGGGTGGCGGAGGTGTCGGAGGACCAGCAGCGACTCTCCCGGCAGGCCATCATGGATGACCAGGACGCTGCCTACCAGGAGAGTCTCCGGGCTGACAGGGCCAAGGCGGAGGCCCGGCGACAGCTTGAGGAAGACCAGCAGCGGGAGCAGCAGCGGCAGGAGTGCATCAGGCAGCATGAGCGTCAGATGACGGAGAAGCTACGTGCGAGTCTGGAGAGCGAACTGCCCCCTGAGCCTGCCGACCACAGCAGCCCTGATGTAACCGTGATGCGCTTCCGCCACCCCGGCACTGACCAGTTCATCCGGGCCTTTACGCTCAACACCGCCCTGCAGGTGGTTTTGAACTACCTTCACGTGCGTGGCTTTCCAGCGGACCAGTACAAGTTTTTGCAGTCTTGGCCCCGGCGAGATTTGGCTTCCCTCGACGTGTCCATGACCCTGAAGGACTACTCGTTGCCTCACCAGGAGACCATCACTATCGAGGAGCGTTGACCCCATCCATGGTGTCATACTACCATGGGGGTGCGTGCTGTGGCTATTATAGAACCTTTTACCTGTCTTGATTGGACACGTCGTCGTGTATCAGTGCTACTGTGCTGCTGCTAGTTCAGGAACTAAAAGGCCGAGCTGGTTTAGTGTAGCTAGGTGGTATCCGTGCTACAGCTCTCTTATTAAGGTTGTCGTCATTGGGGTACTCAGCTCCGTACCTATTTCATTGTTGTCGAAACTGCGCTGCGCTTGCAGTTTAATAACCAGAGCGTCCACTTACGTTATTTCTATTACCTCATCGATATTTGGGCAGTATGTTGAAGAACTGAGTCTTTCTGGATTGAGGTGCCGTTTTAGAAGGTTGGATGAATAGGTCAATGGTATAATATATTTTATGAAAGAACGTGGTAAACGAAAAATTTGACATCTCTCATAAAACATTGCAATTTGAAATGCTTCTGCCGCCCCTTTTTTTTTAAAAAGAGAAGTTCTTTCCAAACTTAAATCCTGGGCAACAAATTGAACTTTCCCTGTCTCTATTCATTCTGCTTCTCAAGTGAAGTCTTTTCCTATATCTTTAATAATAAAAAAAAACAGTTTGAACCCTCTTCACCTATTCCAAAATAATCGGCATCTCTTTCATATCCGGGAGCGTATCTTAGCTACGCATGCCGCAGATATTGAAGCTCTTGACCTCTCTGTTAGCTGAAACTTGGCTGACGGGTAGAGACTTGAGGTTGGTTCGATAAGAATTACTTTGGTGTATTGTATATAAAGGAAGAGTCAGTCGCATCGAGTTTTTTTGTTGAAACTTGCTGCAGTAGTTGTACTCGTAGGAGTAAGTGACCGTTGTAGGTTGTGTCAAATTTATTATTTGCGGTAGCCGTCTTTCCCATACACGATCTACAGTAAGGCGGTGCTAGCCCGCATTTTCCCTGTTTTCTAATCGACCGCGTAAAATGTATAGTAGCAGTTACTATACATGGAGCGCAGTGTTGGAAGTTGGCAAATGATATTCATAATCTCTTTCATGGACGAAATGAATCGTGTCCTGTGATTGTTTTAACCTTGTAAGTGCGAGGCTAAGTGCACGTTAGTTATTTTGTTATTGTATCCCCTGGGTGTTATAGAGCTGGAGCAGGTGCTGGCTTGGCGTGCCGAGGCGGAGTGTGTGTGTGGTCAGCTCGTTTTGTGATGTGGTGCTGGGTGTTCAAGGCTACTTGACAAGTGATGCAGTGACGTAACGAGTATTATCCTTCAAAGGGAACATCATTTAACACATATGCTTTACCTTAATATGTG
