# Supplementary material for: Comparative genomic analysis of innate immunity reveals novel and conserved components in crustacean food crop species
Source: BMC Genomics. 2017 May 18;18:389. doi: 10.1186/s12864-017-3769-4 (PMC5437397; doi:10.1186/s12864-017-3769-4)
Supplement: Supplementary file 24 — Fasta files of all sequences. (ZIP 3690 kb) [file 12864_2017_3769_MOESM25_ESM.zip › Additional file 12/23 Dredd.txt]

>Astacus_astacus ENA|GEDF01037139|GEDF01037139.1 TSA: Astacus astacus TR36908_c3_g1_i1 transcribed RNA sequence
CTTCCAGCAAACAAGCCACCACTAGCATCAAGCCCATAAGACATGTACATGTGATCTGGATATACAGACCTAGTTTGCTGAATCACTCATGAGTTATGTCGATGGTGAGAGATTCAACATGCCTGGGGCCAGAAGATTGCAGTCCAGATTCCTCTGATCAATTTTTATTGGCACAGGTTAAATTAAATTCTCGAGCCAACACAATATTAGCAGATCTGGATGAATATGAGGCCATCAGTGTCACCTTCTTGGTCTTAGACATTGAGTACCTGACACGACAAGGGTTCAAATATTGTCAATACATATGCGATGGCCGAGCCAAGGAAGCTTTAGAGCAAGTGGTTAACACTGTACGCCAAACTTTCGGAAACCTGGAGCATGTTATGGAAGCGCTCTATATCATCGGTCGCTACGATTTACTCGAGGACCAGCTGGGCCTTGGTGTTGACCACAATATACACAAAATATTTAAGACATTAAACAATGTTGCTAATGATCGTAAGGCTTTATATTGTGTGTTTGCTGGAATGGCCCAAGAACAAGCTGATGAACTTATACACAAGAGACTGATGGGGTGGTATTGTCCTGAAATGGGTAGGCCCTTAGAAGAAACATTTGTACGCAACCTCAACAGTGGCAATTATGAGACTCTTATTACAGAACTCTTTGAAGCATTGTTAGAAGAGGACAGGGAGACTCTGGCTTCTTATTTGCATCCCTTCATTATCCGAGTCTCTCGCACTCCATCCCTTTCATCACAAACGTCGCAGATAAATGAAAACAACTATTACCCCTTGCCCACATGCTACCCTCATGGACTGTGCATCATCATCAATATCAAAACCTTCATGAAGCCCAGAGAAATGAATGACAATATCCCCCTTTCTGAACGCCATGGATCAGATATCGATAAAGAACGCCTTGAAGGCACCTTTAAATTGTTTGGATTCCATGTGATGCATTTTGACAATCCTGATTATGAAAAGATACATCAGTTTTTTTAAAAATCTTCGTGTAAACCCACGACTGGCCGTTGTTTCTTGCCTGGCCGTGTGCATCATGACTCATGGAGACGAGCAAGATCAGCTCTACTTACACGATCGCTCTTGCATTTCCATCACGGACATTCGAAAGTTATGTTTCAGTCAGGCACTTTTGAACAAACCAAGACTATATTTTGTTCAAGCATGTCGAGGTGAACAAGCTCTGAGACCAATACTTCTGCAACAGGATACCTGCACCGTTACCCATGTAGAGAGTGACTGCCTCATCTCGGCTGCTACTGTTAAAGGGTATTCAGCTGTAAGAAGCCAGACAGAAGGATCATGGTATATCACAGACTTGTGTCATGCATTGCAAGAGTATGGCCATATCCTTCCAATCAAAAATGTACTGCAAAAGACAAGACACAGTCTGAAATCTCGCATGGGAAGCATGAATAACACCTATGTCACACAACTTTCAGAGGACAAAGATACTTTGACTAAAGATGTACAGCTGGTGAGAGCTGATGAAGAATACTTTTTGGAAGGCATTTTAGATCTTGTGCGGCTAGAACTAATAGAGAAATTGCTACAAGAGGCCGTAGAGGAGGCTCTTGGTGAATTAGAAAGCAATGGCCAATTTGCTTGCTTTTCAAAAAACTTCTCCAAGATATGCATTTCATAAGTGGGGCATGTACAATGTCCTGGCATTAATTAATCCACTGCTGGTTGAGGGTTTCTTGGTGGGGCCTGCAGTACATTCCAGTGCTTACTTATCAGTGACTGGAGGAGTGAGCGCTAGCTCTTTATGCCCCACCTCCTAGCCAGTTATATTGGCTTGGTGCCTTCTCCTGATAATTACTTACTAGCCAGTTATACCTGGCGCGCTAATTACTTCGCTCAACATTGTTTTCATCATA
>Astacus_leptodactylus ENA|GBEI01029140|GBEI01029140.1 TSA: Pontastacus leptodactylus Pl_CLC_29218 transcribed RNA sequence
CAAGCCCATAGGACGTGTACATGTGATGTGGTATATACAGACCTAGTCTGCTGAATCACTTATGAGTTATGTCGATGGTGAGAGATTCAACATGCCTGGGGCCAGAAGATTGCAGTCCAGATTCCTCCGATCAATTTTTATTAGCACAGNNNNNTTCTCGAGCCAACACAATATTAGCAGATCTGGATGAATATGAGGCCATCAGTGTCACCTTCTTGGTCTTAGACATTGAGTACCTGACACGACAAGGGTTCAAATATTGTCAATACATATGCGATGGCCGAGCCAAGGAAGCTTTAGAGCAAGTGGTTAACACTGTACGCCAAACTTTCGGCCACCTGGAGCATGTTATGGAGGCACTCTATATCATCGGTCGCTACGATTTACTCGAGGACCAGCTGGGCCTTGGTGTTGACCACAATATACACAAAATTTTTAAGACATTAAACAATGTTGCTAATGATCGTAAGGCTTTATATTGTGTGTTTGCTGGAATGGCCCAAGAACAAGCTGATGAACTTATACACAAGAGACTGATGGGGTGGTATTGTCCTGAAATGGGTAGGCCCTTAGAAGAAACATTTGTACGCAACCTCAACAGTGGCAATTATGAGACTCTCATTACAGAACTCTTTGAAGCATTGTTAGAAGAGGACAGGGAGACTCTGGCTTCTTATTTGCATCCCTTCATTATCCGAGTCTCTCGCACTCCATCCCTTTCATCACAAACGTCGCAGATAAATGAAAACAACTATTACCCCTTGCCCACATGCTACCCTCATGGACTGTGCATCATCATCAATATCAAAACCTTCATGAAGCCCAGAGAAATGAATGACAATATCCCCCTTTCTGAACGCCATGGATCAGATATCGATAAAGAACGCCTTGAAGGCACCTTTAAATTGTTTGGATTCCATGTCATGCATTTTGACAATCCTGATTATGAAAAGATACATCAGTTTTTTAAAAATCTTCGTGTAAACCCACGACTGGCCGTTGTTTCTTGCCTGGCCGTGTGCATCATGACTCATGGAGACGAGCAAGATCAGCTCTACTTACACGATCGCTCTTGCATTTCCATCACGGACATTCGAAAGTTATGTTTCAGTCAGGCACTTTTGAACAAACCAAGACTATATTTTGTTCAAGCATGTCGAGGTGAACAAGCTCTGAGACCAATACTTCTGCAACAGGATACCTGCACCGTTACCCATGTAGAGAGTGACTGCCTCATCTCGGCTGCTACTGTTAAAGGGTATTCAGCTGTAAGAAGCCAGACAGAAGGATCATGGTATATCACAGACTTGTGTCATGCATTGCAAGAGTATGGCCATATCCTTCCAATCAAAAATGTACTGCAAAAGACAAGACACAGTCTGAAATCTCGCATGGGAAGCATGAATAACACCTATGTCACACAACTTTCAGAGGACAAAGATACTTTGACTAAAGATGTACAGCTGGTGAGAGCTGATGAAGAATACTTTTTGGAAGGCATTTTAGATCTTGCGCGGCTAGAACTAATAGAGAAATTGCTACAAGAGGCCGTAGAGGACTCTCTTGGTGAATTAGAGAGCAATGGCCAATTTGCTTGCTTTTCAAAAAACTTCTCCAAGATATGCATTTCATAAGTGGGGCATGTACAATGTCCTGGCATTAATTAATCCACTGCTGGTTGAGGGTTTCTTGGTGGGTCCTGCAGTACATTCCAGTGCTTACTTATCAGTGACTACGGGGGAGCGAGCGCTAGCTCTTTATGCCCCAACTCCTAGCCAGTTATATTGGCTTGGTGCCTTCTGATAATTACTTACTAGCCCGTTATACCTGGCGCGCTAATTACTTCGCTCAACATTAATGTTTTCATCATATCTTTTCTTTAAGTTGTGGATGGAATTGGCTTCAACAACCTCTTCAATGCATTCCACTTGCCGACCACCCATACAGGGAATGAAAACTACCTTACATCTCTATGACTCGATTGCGGGTCCAGCTTCCACTGATGTCCCCTTGTCCTACCTCCTTTCAATTTAAATAGGCCTACTTTGACTTTGTCTATTCCCCTCAGAATCTTATATGTAGTGATCATATCCCCTCTGTTTCTTCTCCCCTCTTAGGTTGTGAGGGTGAGTTCCTTCAACCTGTCCTCATAGCTGAGCCCTCACAATTCAGGTACTAATGAGTTACAAACCTCTGAACTTTCTCAATTTTTTTTTTGTGCTTCACAAGGTGTGTAGTCTAGGTTGCCATCAGTAGTATGCTTATTTGCAGTACGCGCACTCTCACTCCTATCTTCACTAAGAATTTATTACCAGGAAAGAGTTCTGGTGACAAAGATTCTGAGAAAACCACTAAGGGTCATAAATGTGCTATATGCTGACCCCTGACCTCTACTAAATGAATAGTAGTTTGTGAATTGATTTAGCTTGTGGGTTCTATTAGTAGGGATCATATTAAAATATTTGTAAAGCATTATTATTTAATTTTTTGTGTAGTCCAAAGTGCACTGGGTTATTTTTAGTCAAAGGTGTTATTACTAGCTGGGCTGCTTTCAAGGATTAATGCATTTATATGAATTTTAAACTGATGTTTTTCCTTTTCATAGCGTAGGAAACTTTAATTTAAAATTTGTGCTGTGGATGGTTGGCCACACATTTATTTTATTGCATGGACAAAAATTATATTAGTTAATGTAGCTTTAATATATTAACATTCTAATTTTTTCATGGATAGTAGGCATATACTGTATAGAAATTTCCCATTTGATCAAAGAAATAACCTTAAGTAAAACATTTAGTAACTGATTTAGTGTTTAAAAAGAGGTATTTTCTTAGTAAAATCAAGTAATAAGCCTGATGTAACCTTGTAGTAACATGAACAAAATATTCTATGTTTAATTGTAACATTTTGACATTTTTATGTTTATTTCCATTACTGGTGATAGAGAATATTTATATTTTTATGTATTAACATTTGCCACGGCTGATAAAAACTAAATATATTTTGTGTAAATATAATTTAGTTTTTCAATCATAGGAATAAACCATTAAAGCACATTTGAATATTGAAGGAAAATCTGACAAGTTGATTTTAAAGAGTTCTTGAAACATATAGTACAAAGAAATGTTCAATGTGGGTTTTACTGCAAATGTAGCTATGAAAGTTTGCATGTTTGACGACAAAAATTAATACACAACTTATTCACCTCTATCCAGCTAAAGAATTGTCCTAGAAACCCCCATCCATGCAAGAGAGGCAGCCACTAGAAAAACCTTGAGGGAACCATGAGAGAAAAGGCTTCAGGGAGCCCTTTTTAGCATGTTCCATTTCATACGTACTCCAAGTTCTCCTTCACTGACACACTTCTGAGCACATTTATCAAACATGAAACTTCATCCATCATCTTTAAGTTCAAAGTGTATCGCCCTCTCGCTACACACTACTCAAAGCCTTTCCAGTCATCCTATATTATTTCACTGCTAAGATAAATTATTATTAAAATATAAAATATATAAAACATCTGAACAGCAGAAGACTAGAGATCTTATTGTATGAAATATTAACTTAAATGCTAGTGAGTGGGTTCCCTAATTTATTTGGACCTGGTATAATAATTCAGTTATACCAATGTTCTATTACTTTAGCATATGCATCAGTATAACAAATTAACAAGGTAAAAACAAATTAAAGCTATATATTTCAATGTTATTAACAAAATATGTCAATAAATAAAAAATGACTGTACATACAAAGAAAATATGTGACACTCTTGTACAAGTACTAGCTGACAGCACAGGGTTATCAAAACTGTAGTACATACTTGATCCTAGTGTGAACTCTCTTCAGACTGATGTTTCAAAATTATCTTCAGGAGATACTTTTAGTGACGATGGTCTGTGAAGCAGCACCATGTTGGAATCTGTGATGATTAAGTTTTCATCATCCCCGCTGTGATCATGCTCTGGTTCGTCAATTGCTGAATCATGGTCGCTCGGTGCCTTGACTGTGGACATGACACGTCCAGAAAACTTCTCACCATTACGACCACAGTGCAAGATTCGCAGCAATAAGCTATGGTATGGAGTAAACTGTGCAGCAGTAAAATGCATTGGGTGATATCGTGCATGATCATAGTAGTCGCAGAGCTCGTGGATAATACGTGGCTCGACCAGTGCCAAGACACCCCCGGGGTAGGTAAGGTTCATCAGGAAGGCTCTAATGCTTTCTCTAGGCCCACGGATTCCAACTCCTTCCAGTGATGACAATTCTTGCTCTAAATATTTCATATTATCTACAGCCTTCATTCTAAAGTAATAAGGAGGCAGGTCAGAATTTGCTTTGTTGTCAATCTCTAGTGAGAGCAACTTGGGTTCGTAGTATATGTCTGCTACCCGATCCAACCTTCGTTCAATTTCTCGCCTTAAAGCCTTCTTAGCCTCAGAGCCAGGTACATGAGGATCTCTCCTTGAACGATCCTTCATTCTACCAACTTGCCTTTTAAAACATGTCACAAAGAGTATTATAGCAAAGAGAATAACCCCAATGAACATCAGGGTCATAGCCCCTGCTGTAGGCATTTTCGTCAAGCTGATGATAGAAGTCTAAACAAAAAGATCAGATTTGCCCATAGTTCAAATGTAAACATCAAGTGTTTCCATGTCGCTGTTGTTGAATGCCTCAGAAATCTTTATGGCGCCACACACTGCCATGTCCATATTATGCATCACTATTGCTAAGTACAGTACTGTACCTCAGAGAAACTGCTGTAACTACACCATTGAC
>Bragasellus_peltatus_ ENA|HAEN01030581|HAEN01030581.1 TSA: Bragasellus peltatus, contig comp36642_c0_seq2
TATAAATTTAATAACACAAGATGTTTCAGACGGATAATATTAGCGAGCTATTGCCCAAGAATGATGCATATAAAATTGATGCTTGCAAGTTATCACCAGATAATTATGAAAAACAATTAAATTTAGCCAGAGACAACATAAGGAGCAACGTTGTCAAAATTTTGTCAAAGCTGCAAGAGAAAGAAGAATGGATAAGTCTGATTTTCCTTATTTTAGATGAAAATATTTTGCATCTTGAAGGCTTTCGATTGATCAGTGATGTATTATGCGGAAATGTGGAGAGGGTATCATCATTTATTGTGAGAGATCTTTTAAGTTATCAAGGTCCTTTTGAGTTGGCCTTTGACCCTTTAATTGAAGCTCTTTACTATATAGGAAGGTACGATATCCTTGAAGATGACCTTGGTTTATGTAGAGAGCATCATTTGCATATTAGCTGCAGAAAACTAACAGCCTTGTTTCGGGAGCGATTGGCTCTTTTCCAAGTGTTCTCAGGAATTCCTCAAGAAAATGCTGACAGAATAATTGCAACAAGACTTCCACATTGGCAGTATCACATTCCTGGTGAATTATTAGAGATTACATTTATTCGTAATCTTGACCAAGCTAACTATGTGAATTTAATCACAGATGTACATGAAGCACTTTGTAGTGAAAATTTGTTTACATTAGCCAAATATGTGCTTCCATATTCGAGACCAGAGTCTAAAATGTCAGAGTGCAGGAATGGCAACCTTGATTCATGCAATGAAACTCTATCCAGTAGCTTGAAGTGTGAATTATATCCTATGCCAAAAAATGAACCTCATGGGTTATGTGTCATTGTCAACGTCAAAAATTTCATGCCACCAAAAGGAGCGGATGATGATATTCCTCTTCATTTACGCCTTGGCTCCGACATTGATATGTACAGATTAGAAGGGACATTTAAATTATTTGGATTTAATGTCATTCACATCAGTGACCCAAGTTACAGAGATATAAATGAATTTTTTGCTAAAATTCGTAGGGATGGAAGACTGTACGCAATTTCTTGCCTAGCTGTTTGTGTAATGACTCATGGAGATGCTAATGATAATCTTTATTTGGCTGACAGAAGTTGCATAGCTGTTACTGACTTACGAAAGTTATGCTATGCGAAGGCTCTCATTGGAAAACCGAAACTATATTTTGTACAGGCTTGTCGAGGAGAAGAAAGTTTAAGACCAATGCTTTTACAACGTGACACAACAGTAGCCTCCAACTCTGAGACAGACTGTATCATATGTGCTGCAACTGTACGGGGTTACTCAGCTATGCGTAGCCAGTCTTCAGGTTCATGGTTCATTACGGACTTATGCTCAACTCTGCAGGAAATTGGTCATCTCTGTCCACTCAAAACTATCATGCGAGAAACTAGAAAAAAGCTAAATGAACGAGTGGACAAATTTGAAGGAAGCTACATTACACAAACAAGTGAAGACAAAGACACATTAACTAAGGAAGTACAACTTGTACGGGGAAGCGAAACTACTTTCATCGATGGAATTCTTGATCTTTGCTTAATAGAAATACAGGAAGAAATAATTGACATCTTAGTAGCCCAGGCTGTTGATGAAAGTTTCCATAAGTGAAAAAGGTTTGTTATGTGAAATACTGATTTATGTTGTTTTGCCGGTGAATTTCCATCAAATTGATACTTTACATAAACTTACTTTGACTGATCGACTGTATTTCCATAGGTTAATAATTGTACAGTGGCATTATTAAGCTTTTTTGCACAAATATGTAGTATAGAATATTATTAGGTTGCGTTATTTTTAGCTTGGTCGCTCACAAGGTTTTTGTTGTTTACAGTAAATTAATTCAAACTTGTTCATAATTGAATATTTGTATCATTTTTGTTGAAGTCTACTGCATCTTTTGAAATTATGTGGCAACTATAGTAAATTTTTTTAATGATTATAAATTGCTGGTTCTTTCAAAGAGTGGCTTAGCTGAGGTATGGGATAGTAAAGTATTATCATGGATGTGTGCAAGGGATAGTAAAGTATTACCGTTGATTAGTAGAAGGGATCGTATAGTATCTTTAGAAACAGTAAAGTATTAAAAGGGATAGGTACAAGTAATTACTTAATTTTTCTAAGGATGTGTACAAAGGATAGTAAAGTATTACCATATGGATAAAAACGCCACCAATTTGTAGAATTTGCTCTCAGATCCCTAAGCTGTAGTCTAACTGATATCCTGTTTTATGTGCAATAAGTAGGCAATTCTAATAGTATTGTTTATTGTTCAGAAGGGTTTATTTAGGTCAAACCATGCCTGTGAAAAATTGCTTATGATGAAATCAAAGCTGCCTTGCTATTAGTTTCATGGATCTGTAAACAAGCAGTTGTCTGCGAGGGTATTTATTTCGTTCCATGACATTTCATTATGAACTATCATTGAAAAACTGACAGATTAAAAATTTCAATGAACGAGTGATAAGACGTGAGTTTCAACATAGCTATTATCAGTCATGATATCATTTCAGATGATTTGTTCATGTCTTTTATTATTTAATTACAATTTATTTTTTTATTTTGCTAA
>Callinectes_sapidus ENA|GEID01095548|GEID01095548.1 TSA: Callinectes sapidus C_sapidus_gill_comp59307_c0_seq19 transcribed RNA sequence.
CGCAGAGTACATGGGGAGACTAAAAGAAAACGTGCAGGGGGGAAATCCCTTCACAGTTCACACACGACTGTGTAGTGTACTACTATAACGTCGTTCGTAATCCATTGATGTTTGTTATTCGACGCGTGTAGGTATATATTAAGCTGTCATCTTTATTTTGCATGATGAAGCTGCGCACTCACATGGTAAATGTTGTCAGAGTGGAATTTCAACGAGAATGACATGGACGACGTTGAACAACAGTTGTTTTGCCGAATGTTTCCTATTGATAGTGACAGACGTCACATTCTGTGGGGAAGTGTCACCTGCTGATTGACTGATGTAATACTCGTCATCATCCGCAGCTTACCATCCTGTCCTAGCTAGTATATATATAGTGTGTTGGAGTTTGTGATTCTGGATCATGATGGCAGTGATGCTTGATGCAGCAGCCATTGGGGTGCCGGATGCCATACCTCGGGATGTGATGAAGGCACAGAGTAAGCTGAGGTGTGAAGGTACATCAATTTTGCTGGAGCTGGATGAGTGTGAGGCTATGAGTGTGGTGTTCTTGGCACTGCAAGGAAACTTGCTGGCTCGTCATGGCTACAGGCTTTCCCAGTACCTCTGTCGTGGCCAGGCTAAGGAGGCTTTTGAGCAGTTGGTGGAGTTAGCAGAGGAAGGAGGAGGTGGAGGTGTGTTGGTGGAAGCACTGTACATCATTGGTCGTTATGACTTACTGGAGGACCAGCTTGGACTGCCAGTCAACTTCACTCTTCATCAGTTTTTCAAGAGAGAGATTGGAGGAGTAGAGCCTGATAGAAAGGCCATGTACTGTGTTTGTGCTGGTATGGCCCAGGAACAAACTGATCATCTTCTAGCCACTCGACTAGAAAACTGGAGCTGCTCAGGTCCTGGCCGACCCCTTGAAGAGACATTTGTGAGGAACCTCACTGGAATTAATTACCATGTGCTCCTCAATCAGCTGTATCAAGCTCTCTTGTCAGAGCAGAGAAACTCCCTGGCTTCCTGCCTACAGCCCTTCATTATGCGTCCTCCAAGTCCCCCCTGTACTTCTTCAAGATCATTCTCTGAAAAGCTGTCGTCACCTTGTGAACGTGACATATACCCTCTGCCCACTGGTTACCCACATGGCCTCTGTGTTATCATTAACATCAAGACCTTCATGAAACCCAGAGGAGTGGAAGATAATTTTCCTCTTGTGGAGCGTCATGGGTCAGACATTGACAAGGAGCGGCTCACAGGAACCTTCAAACTCTTTGGATTTCATGTCATGCATTTTGACAATCCAGACTACCAACAGCTGCAGCAGTTTTTCCGGCGCCTGCGTATGGATCCTCGCCTGGCAGTGGTGGCTTGTCTGGCAGTGTGTGTCATGACTCATGGGGATGAGAATGATAACATTTACCTGCATGATCGCACCTGCATCTCCACCACTGACCTGAGAAAGCTGTGTTTCAGTCAGGCACTGCTCAACAAGCCACGCTTGTACTTCATCCAGGCATGTCGTGGAAATGAAGGACTCAGGCCAATCTTGCTACAGCAAGATAACACCATAGTGACACATTCTGAAAGTGACTGCCTCATCTCTGCTGCCACAGTGCAAGGCTATACTGCTGTCAGGAGTCAGACTGAAGGCTCCTGGTATATCACGGACCTGTGCCAGGCTCTGCAGGAGTACGGTCATGTTATGCCCATCAAGAGTGTGCTGCAAAAAACTCGTCAGAATCTAAAGTCACGTATGGGAAGCATGAATAACACCTATGTAACTCAGTTGTCTGAGGAGAAAGTCACCCTTATAAGAGATGTGCAGCTTGTCAGAGCTGAGGAGGAACACTTTTTGGATGGAATAGCAATCCTAACACAACTTGAAGTGATGGAAAAGCTTTGTGAAGAGGCTTTGGAGGAGATCATTGAGGGTGAAGACAATCTGGAGCATTTAACCAGCAGCCTCATCAATGTGAGACTTTCTTGAGGTGATGCTTTGCTGTGTTGTTGTGTACATATATGTTATGAAAATTTAACTAAAATTATATTAAATACTCCACCATAGATTGGAAAACATTTAAAGTTATTGATAAAGGCTTTGTTCTTTGCACCACAGAATTTGTACTGGTCAGAACTTCTATGTACCTTTATCACTTTGAAGGTTGAGTTGTATTGCAGTCAGTGATGTGAGAATATTGTTGGAAGAAAATTTGCCATCTGTAATAGTGATGTTATGGTTAATAAACATCCATCTCCAAATACAATAAGTCTTGTATTTGGTGATAGATTAGTGCCAACAAATACTTGTAGTACTTATAATGGTATTATAATTTTTCAGAGTTCACAAGGGATGAAACCTTTTATTCATATTTTCTTGTTTTAAAGTATAACTTATGCTACACATTAAGAACAGGTGCAACTCCATTATTGATGTCTTTGGCTCATACCTCCAACAAACTTGGGGACCTGAAGGAAAAGTGTTTTTGATGAAGAAAATATGGTCATGTGTTAACTTTTACTAAAAAAAAAAAAAGTAGGGAGTATTGCTGTTGTTATGAAGGGTGCCATCTTTGATACTGCTGAAAAATCTCCAGAAATTGGTGTAGACTACTGATTTCTGGAGATTTTATGTAGTATCACAGCTGGTGTGTATCATAACAGCAGCAGTAGCCCCTCACTTCTTTTTGGTAGTAAAAATGATATTTGGCCGCATTTTAGTTCTTCCCATCTGAAAAAAGAGTTAGTCTGAGACAAATGTCTGTACCACTTATCAATCATTTGTATTAAAATATTCGTCTTAGTGTAAAAATATTTTTGAAAGAATAAATAACTTTGTTCAGACACATCGTGATGTCACTGACAGTAGTGACAAACAAAAATAATGATAACCATAAATCTAATTAATCATATATTTACCTTGGCAAAATAACACATATGGCTTATGTGATCAACTTAATTGTACTCAAGACATAAGACCTTGAAAGTAATCTAATATATCAGAGAAATAATGAAATATGTATATGTAATTACTATACAACATAGCCAATGTCTTTGTTCTATCACAATATAGAGGTGAAATAAAGTTATCCTCTATTTGAAAAAAAAAAAAGTACCGA
>Cancer_borealis ENA|GEFB01001923|GEFB01001923.1 TSA: Cancer borealis DS01-Cborealis_contig_1892 transcribed RNA sequence.
AGGAAGCTTTTGAGCAGCTGGTGGAGTTGGCAGAGGAGGGAGGGGGTGGAGCTGTGTTGGTGGAAGCACTGTACATCATTGGTCGCTATGATTTATTGGAAGACCATCTTGGACTCCTTGTCAACTTTACTCTTCATCAGTTCTTCAAGAGAGAAAGTGGAGGAGTTGAACCTGATAGAAAGGCCATGTACTGTGTGTGTGCTGGTATGGCCCAGGAACAAGCTGACCATCTTTTGGCCACTAGACTAGGAGGCTGGTGCTGTTCTGGGTCTGGCCGACCTCTAGAAGAGATCTTTGTGAGGAACCTTAATGGAGCTAATTACCATGTACTCCTCAATCAGTTATACCAAGCCCTCTTGGCTGAGCAACGAAACCCTCTGGCCTCCTGCTTGAAGCCCTTCATTCTGCGTCCTCCCAGTCCTCCCTGTAATTCAAGGTCATTCTCTGAGGACTCGTCGATTCCTGCAGGTGATTTGTATCCACTGCCCACTGGCTACCCACATGGTCTTTGTGTTATCATTAACATCAAAACCTTCATGAAACCCAGAGGAGTGGAGGATAATTTTCCCCTTGAGGAGCGTCATGGCTCAGACATTGACAAAGAGCGGCTCACGGGGACCTTCAAACTCTTTGGATTTCATGTCATGCACATTGACAACCCAGATCTTCATCAACTGCACCAGTTTTTCCGGTGGTTGCGCATGGACCCTCGCCTAGTAATGGCAGCTTGTCTGGCAGTGTGTGTTATGACTCATGGTGATCAGAATGATAATATTTACCTGCATGACCGCTCATGGATCTCCATCACTAGCCTGAGGAGGTTGTGCTTTAGCCAGGCACTGTTCAACAAGCCTCGTCTCTTCTTCATCCAGGCGTGCCGTGGGGATGAGGCACTCAGGCCAATCTTACTGCAACAAGACAACTGCACAGTCACAAACTCTGAAAGTGACTGCCTCATCTCTGCTGCCACAGTCCAAGGCTATACAGCTGTGAGGAGTCAGACTGAAGGTTCATGGTACATCACAGACTTGTGCCAGGCCTTACAGGAGTACGGCCATACTATGCCCATCAAAAATGTGCTGCAAAAGACTCGCCAGAACCTCCAGTCCCGTATGGAAACCATGAATAATACCTATGTGACTCAGTTGTCTGAGGAGAAAGTCACTCTGGTTAGAGATGTGCAACTCATCCGGGCTGAGGAGGAACACTTTCTTGAAGGAATTGCAATCCTGACACAACTTGAAGTGATGGAAAAGCTTATAGAAGAGCTTCTGGAGGAGGTTATGGAGAATGATGAGAGCTTGGAAAGATTTGCAACAGCCTGACCAACCCCTGAGGTAACATCTTGCTAACTGTAGAATTCCCACCTTCTGAAATAACATTTAATCAGAAGATTTTCTAATCTATCCTTTGTAGTGATGATGCATATATTCATATGAATACTTATTTGTCCATAATGTAGCCTCTTTACTGTACATGGATGATTTCAAACATTTCAGCTCCATAGAACTAGACACTTAGAACTTATTTTTTTCTAGTATGTAAGGGAGACTGAGGAAGAACCACACACACACACACATGGCAAAGAATGTACATTAGCTGAAGGAAAAACTGGACAAATATAGATACGGAGACAGGACCACATGAGTGTAAGTCAGGCCCTGTATACTACAACTAGGTAAATACACACACACACACACACACACACACACACACACACACACACACACACACACAATCGTGTGTGTGTTTGTGTGCGCACGTATGCGTGTGTATGTGTGTGTGTGTGTTTGTGTGTGTGTGTGTTTGTGTGTGTGTACACTACTCTCGACCCTTCTTGAACACAACTTCCTTCAACACGAAATTTGCGATTGCATGAATGAGTAAAATATCCAAACCTTCATCTAACACGACATAGAACGGTTAAACCAAACATTTTGAATTCCTATAAAGGCAATTCTTGCAATTGCAAATCTGTGTAATGTTAGGCTTCTCCCCGAGAAATCCAAATGTTATAATACACATTTGAATATTCAAATAAATTGTTTGAACTGTAATACTTAAGATTTGAAAGGGGAAATTTAATTTCAGCAATTACATTGCACTTTAAGTTTTGTTCCTTTAGTGTGAGTTATATCTATTAATCTATAGACCTCCCTGGCTAATATCCCAATTAAAAGGAGGTAGCCAAGACAAAGCCTTCAGGGTTCAGGAAGTTTTACTCTCCCCTCCCTCTCTGCACTCTGACTTTTCCTAGGAGAAAATATAGAGGAGGGCTTCCCAGACCTCTGCCTCCATCTCTTTGGGTCATGTTTTATGAGCTGCAGGGAATAAGTTGGCAGTATTGTTGCAGCTGCCACCACAGGGCTTTATATAGATTCTATTATATGCATGTGTGACATGAGTGTGGAATGAAAGATAAAGGTCAAGGATCCAAGCAATAGAAGTGAGTTAGCCGAGAAATGTCTGTGGTGAGAAGGTTGGAAGGTTAGCATAGATTGAAATTGCTAAAAATGTATATGAGCATGATAGATATAGTGAGTGCAAGAAGACAACCCTCACTGAAATGGAAGGACAGAAAGCTACAGCATGTGAGAGGAAAGGAAGAAAGGTGAATGAGACAATCAGAGCATTGAAGAAAGAAAAGCATGGAAAGGAGTCCATGAAGACCCCGTCATGACCATCTTCTAGGGAGAGTTCTTAGCAACACGCATTAGATATAGAAAGGGATTTTGTCATAAATTTATATATTCTAAGGTCTAAGGACATTCTTTTTCAAGTATTAAAGGAAAGCAAATGATCAATTGTGAAAGGAGTCTTTTTCTGTGACCACCTTTTTTACCCCTGATGACAAACATTGAGGGGATCGTGCCAACCCCACTCGGACCGTCCCTGATAAGCCCTTTGGAAGTGTCTTTTTAAATATTTATATGCAAAGATTTAAAAGTAAAAAGTATTCAATGTCTCCTTATAAGTTTCCATGCTAGTTTCCTGTTATGATTAGAAAACACAAGATGCAATCAATATACCTGTAATCCTTAATTAAATACACTTAATACTCTTCATCAATTAGACCATGAAATTCCTTGAGAATTTCTAAAAGTTATTCAATACCCTTCATCAATATACAATATAATTCTTTAAATATTTTCTTAAACTTATAAATAGCATATAAGTAAGTATATTAGAAAACCACAACCGTGAGACCAATGCAAAAATAAATAGATGAGACTAGAATGCATGACAAGCACTTGACAGAGGATAGACGAGATGAGACAAGCCTCAGAAAATAAACAACACGAACAACCCAAATGTTATCTGAGGGTGATCCAAAAATAATGTTGAGTGTATTCTCTTGAAATATTTCAACAGGACTTATTTGAAAGCATGAAAGTTAGTTTTCATAACTATAGCCTTCAGTACAGAAAAGGTGCAGTGTGTGTGTGTGTGTG
>Carcinus_maenas_ ENA|GBXE01097177|GBXE01097177.1 TSA: Carcinus maenas comp85499_c0_seq1 transcribed RNA sequence.
ACAGAGTAGACGACCTTGAATTGTTGAACAACAACAGGTGGTCGGGCAAACATTTCCTAGAGTAAAGGACGTCAAGTGAAGCGACACAGACGATATCTGACAGTCATATACGCACAGCCCTGCGAAACTGTCACCTGACTGGCTGGTGTCACACGTCATTCTCAGACCACCACCCCGTCCAAGGAAGCTAGAGTTAAGCTTTCTTGATCCCGTCCAAGTGGTGTTTGAGTTTTTCCTTCGTGGATCATCATGGCAGAGATGGTTGATGCAGCCTCCGGTGGGCTGCCAGATGCCATACCCAAGAATGTGATGGTAGCACAGAGTAAGCTCAGGTGTGAAGGTACATCAATTTTGCTGGAGCTGGATGAATGTGAAGCCATGAGTGTGGTGTTCCTGGCGCTGCAAGGAAACTTACTCGCCCGCCATGGCTACAGGCTTTCCCAGTACCTCTGTCATGGCCAGGCAAAGGAAGCTTTTGAGCAGCTGGTGGAGTTAGCAGAGGAGGGAAGGGGTGGAGGTGTGTTGGTGGAAGCGCTGTACATCATTGGTCGCTATGATTTACTGGAAGACCATCTTGGACTACCAGTTAACTTTACTCTCCATCAGTTCTTCAAGAGAGAAGCTGGAGGAGTGGAACCTGACAGAAAGGCCATGTACTGTGTGTGTGCTGGTATGGCGCAGGAACAAGCTGACCAACTTTTAGCCTCTCGACTAGAAGACTGGTGTTGTTCAGCCTCTGGCCGACCTCTTGAAGAGACTTTCATGAGGAATCTCACAGGAGTTAATTACCATCTGCTTCTCAATCAGCTGTACCAAGCTCTTTTGGCTGAGCAAAGAAATCCTTTGGCTTCCTGCTTGCAGCCCTTCATTATGCGTCCTCCCAGTCCTTCCAGTACTTCAAGATCATTCTCTGAGGAGCCGTCATCATTTGAACATGACTTATACCCACTACCCACTGGTTACCCACATGGCCTGTGTGTCATCATTAACATCAAGACCTTCATGAAGCCCAGGGGAGAACAGGATAATTTTCCCCTTTTCGAGCGACATGGCTCAGACATCGACAAAGAGCGACTCACAGGGACCTTCCAACTCTTTGGATTTTATGTCAAGCACTTTGACAATCCAGACTATCTACAACTGCAGCAGTTTTTCCGGCATTTGCGCATGGATCCCCGCCTGGCAGTGGTGGCGTGTCTGGCAGTGTGTGTCATGACTCATGGTGATGAGAATGATAATATTTATCTGCATGATCGGACCTGCATCTCCACTACTGACCTGAGGAAGTTGTGCTTCAGCCAGGCACTGCTCAACAAGCCACGCCTGTACTTCATCCAGGCATGCCGTGGGGAAGAAGGGCTCCGACCAATCTTGCTGCAACAAGACAACTGCATAGTCACCCATTCTGAAAGTGACTGTCTCATCTCTGCTGCTACAGTCCAAGGCTACACTGCCGTTAGGAGTCAAACTGAAGGTTCATGGTACATCACAGACCTGTGCCACGCTCTGCAGGAGTATGGTCATATTATGCCTGTCAAGAATGTGCTGCAGAAAACTCGCCTGAATCTCAAGTCTCGTATGGGAAGTATGAACAATGCTTATGTGACCCAATTGTCTGAGGAGAAAGTCACACTCGTCAGAGATGTGCAACTGGTCAGGGCTGAGGAGGAATACTTTCTGGAAGGAATTGCAATCCTATCACAACTTGAAGTGATGGAAAAGCTTATAGAAGAGGCTCTGGAGGAGATCATAGAGACTGAAGTAAACTTGGAGAGTTTAACCAGCAGCATGATCAACTTGAATTTCTCTTAAGGTGATGTCTAGCTGTGTCGTATAATTGAAATTTAGTTGAGATTACCAAAACTTTCAATGATGGCGTATTTTATTTGCCATAAACAAATTGCCAAATTGTAGCAGCCTCATTGCCGTGAGCAGTGTCCTAGCGTTCTTTTCCATCTGCTGACTGACTGACTACTACTGCTACTGCTACTGC
>Cherax_quadricarinatus ENA|HACK01013408|HACK01013408.1 TSA: Cherax quadricarinatus, contig transcript-80_13407
CTTCTTTCCCAACAACAACAACAGACCTACCGGAAGCTGTGCATCAGTCATGTCGATGGTGGGAGATGCAGCGGCCTTGGGACCAGCAATGGGAATTCCAAATTCTTCCGAGACATTTTTAATGGCACAGGTTAAAATAAATTCTCAAGCCTGCACAGTTTTAGCAGCTCTGGATGAATATGAAGCTATCAGTCTTACCTTTTTGGTCCTAGATATTGAGTACTTAACACAACAAGGATACAAATACTGTCAATATATATGCAATGGCCGAAGCAAGGAAGCTTTAGAGCAAGTAGTTAATACTGTACGACAAAGTTTTGGCAATCTAGATCACATAATGGAGGCACTCTACATCATTGGTCGCTATGATCTACTCGAGGACCACTTGGGCCTCAGTGTTGAAAACAATCTTCACAAAATTTTTAAGAGGCTAAACAGTGTTGCTAGTGACCGCAAGGCTTTGTATTGTGTGTTTGCTGGAATGGCCCAAGAACAAGCTGATGAACTCATACGTAAGAGACTGTCTGGGTGGTATTGTCCTGAAATGGGACGACCCTTAGAAGAAACTTTTGTACGTAATCTTAATAGTGGCAATTACAAGCATCTCATTACCAAACTCTTCGAAGCACTGTTAGAAGAGGATAGAGAGACATTGGCTTCTTATTTGCATCCTTTCATTATTCGAGCTTCTTGCACTCCATCTCTTGCACCACAAAAATCGCAGACAAATGAAGAGAACTATTACCCCTTGCCCACGTGCTACCCTCATGGATTGTGCATTATTATCAATATCAAAAGCTTCATGAAGCCTAGAGGAATAAATGATAATATTCCTCTTTCTGAACGCCACGGATCAGACATTGATAAAGAACGCCTTGAAGGCACCTTTAAGCTGTTTGGATTCCATGTGATGCATTTTGACAATCCTGATTATGAGAAGATACATCAGTTTTTTAAAAACCTTCGGGTAAATCCACGACTGGCCATTGTTTCATGCCTGGCTGTGTGCATCATGACTCATGGAGATGAGCAAGATCAGCTCTACTTGCATGATCGGTCTTGCATTTCCATCACAGATATTCGCAAGTTATGTTTCAGTCAGGCTCTTCTGAACAAACCAAGACTGTATTTTGTTCAAGCATGCCGAGGTGAACAAGCTCTGAGACCAATACTCCTTCAACAAGATACCTGCACAGTTACTCATGTAGAAAGTGACTGCCTTATTTCGGCTGCTACTGTGAAAGGCTACTCAGCTGTAAGAAGCCAGACAGAAGGATCGTGGTATATTACTGACCTGTGTCATGCATTGCAAGAGTATGGTCACATTCTACCAATCAAGAATGTACTACAGAAGACAAGACACAGTCTGAAATCTCGCATGGGAAGCATGAATAACACCTATGTGACACAACTTTCAGAGGACAAAGATACTTTAACTAAAGACGTACAATTGGTGAGAGCTGAGAAAGAATATTTTTTGGATGGTATTTTGGACCTCGTGCGACTGGAACTCATGGAAAAATTACTACAAGAGATGTTAGAAGAGGCTCTTGGTGAACTAGAAAGCAGTGGCTAAATTGATGCCCTGTTAAAGTTTTTCCTGGATCTGTATCTCATAAAGATATGGGCACAATGTTCCAACCTAAATCTGCCTTGGGATGAAGTTTCATATGTGAGAGTGAGCCATGCAGTTTCACAGTGCCTTAGCTACTTAGGGAGCATACCTCTGTGAATAAATGTAGTAGTAATGTTACTAATTGGCATTATGATAGCTATCCTGTTTTAATGACATTATTTTTCATTATGAGTCCTTAAAAATGATTGAGTGTGAAGGTCTGTATAAATCTAAAAGGTATGGGAAGAGAGGCATCCCATCATCTTTATCTGTGATGAAGTAATTCCTACTGTCTACTTTTACCTCAAATTGTGAACTTGTTTTGAAAAAAAATCGCTCGTTTAAGCTTTCTATGTTTTCCTATGAAGAAAGATGTGCATACATGTGTACCTGTGTGGGGGAGGGAAGAGTAGGTAGGTAATGTGTGGCAGACTCAGCATAGAATGTTTCAGAAAGCATGAGTGGGTGTGAGGGGAGGGGTTATGAAAGAGGGTGTTTGGAAATGGGTATGTAGGGTAGATGGTCCTGGTCAACCTCTACCTTCAGCACCCAGAGAGGAACTGTTTCACGAACATTATTCCCTGCCACATTACTTGGCTTACATATGTTGATGATGTCTTATTTTATCTAGACATTTCCATCATCATAGTGCTGAAAAACAACTCAACCAAGTGAAACCCTCTGTACAGTTTACCTTGGAAAAAACAGAATAAATCTCTACCTTTTCTCAACATCCTTCTTATCAGGTTGGATAATGACACTTTAAAGTACAAAGAGTACAGGAAATTAACAAATGAAGATGATCTGATTACTACTACCACTATTATATGACCCCAAAACAAAGAGAAATGTAATAATAGGTTACTTTTCTACATGATCTCAGGATATGTAGCAGTTAACCCTTACCTGAACAAAAATATTACACAAAAAAAAAATATGCCTTAAAATTTCTTAATACAATCATTTACTGCAAGACTAAAGCTTTTAACACATTTTCAAATCCCAGGGCAACCAACTGATTCTTCCCACAAGACAGTGACTTTCATCACCTTTATTCTACATATAACTAACATTATATTATTATAATCATAACTAAGCACCAAATCCTTAAGGGTCATACAGCACCTAACACTGGAATAAAAGTATTTAGCAAAAACTGTTAAAGAAAAAAAAAATTTCACACAACTGCAAGAGCCCTTGTGGTTTAGCACTTCTTTTTGATTATAATAGTAATAATAACAATAATCACAATCCCAAGAACACAATTACTGCAGGATTGTACAGTATCTGATGGAGGATTCAATCATGAGTACATAGGAGAAGCCTCAAAGGACTAGCATACTTGATAACAAGAACAGGGATACACCTATAGGATGGACAACACATGGAGGTACACAGAAACACACATATACCCCTCATAATCCTAAAGAGAGTATCTCTTATTCCAGGAAAGTGATGAAAGGAGTTACATATGTTTCAAATACCATTACAGAGAACAGAGGCAAGGTCCTGACATCTGAATCCAAACAATAGCCAACATTCCCTAACCTCCATTGGTTCACAGACCTTACCCACTCTATACCAGACATATCACCTTGCCTAGGCTTGACAAATCACCTCACTTATACTGGAAATAACATCTTGCCTTCCTCTGACCTCGGCTTCACTCAGCACTTGACTCCCTCCCCTCCACCACCACCACCCTTTCTCAGCATCATGAATATAATGTATGTGTGTTTGTCATTTGTTTTGATATTTTATGTACTGTACTAGGTTTAGCACTTAGTTATGATTGTAATAATGTGTACTGTACTTACTAAAGCCTCATGTAGGTGAAATGTCATATTAACCCTTTGACTGTCACAAGCCCCTTTTTGAAACTGTCAAATTTTTTTTTTTTTTTTTTTTAAAAAAAAAAATTTTTTTTTTTTTTGAAAT
>Eriocheir_sinensis ENA|GBUF01005429|GBUF01005429.1 TSA: Eriocheir sinensis comp37950_c0_seq2 transcribed RNA sequence.
AACAAACTGATATACTTTTTCTGTTACAGTCCAAACTTGAAGTACATATCGATGGTACAAGAAAAGACGATATCCCAATAAGTGTTTAGCGATAAAGTGTCTAAATATATTTCCCGAGTGACGCAGAACCACCAGATTCGGGCAGAAGAGAGGATCGAGGAACTGGTGAGCCACAAGGACATGGCGAGTGAGTGTGTGTGACTTCAACTCCCTGGACGTGATCTGCTGCTGCTCTGCCACGGCTCGGGTGACTCCATATAAGAAAGACTAATAAGTTTTGATACAACACCAGCAGTGGTTTGTGTAAGTTAAAAGAACATCATGGCTATGGGACACGATGCAGCGTCCATTGGGTTGCTGGATGCCACCTCCAGAGCTGTGATGAAGGCACAGATCATGCTTAGATGTGGAGGTACACCAATTTTGCTGGAGCTGGATGAATGTGAGGCCATGAGCATAGTGTTTCTAGCACTGCAAGGAAACTTGTTGGCTCGCCACGGCTACAAACTTTCTCAGTACCTCTGTGGAGGCCAAGAAAAGGAAGCCTTTGATCAGCTGGTGGAGTTGTCAGAGGAGGGAGGGGGTGAAGGCGTACTGGTAGAAGCACTGTACATCATTGGTCGTTATGATATACTGGAGGACCACCTTGGACTGCCTGTCAATGCTGCCCTCCACCAGTTTTTCAAGAGAGAGAGAGGAGGAGTAGAGCCAGACAGGAAGGCTATGTACTTTGTGTGTGCTGGCATGGCCCAAGAGCAAGCTGACCTCCTCATTTCCAGGCTGAGGGATTGGTATTCAGAGACAGGTCGACCCCTTGAAGAAACCTTTGTTAGGAATCTCACTGAAGGTAACTACCACCTGCGTCTTGGTCAGCTGCACCAAGCTCTTTTGGCTGAGGAGCAGACATCTCTAGCCTCCTGCCTGCAGCCCTTTATATTGCGCTCACCTAGTCTTCCCAGTGCCTCAAAATTGTTCCCCATGAATCTGCCAGCTTGTCAAGAAGACATGTATCCACTGCCAACCGGTTACCCTCATGGCCTATGCGTTATCATCAACATTAAAAATTTCATGAAACCGAGAGGAATGGAGGATAATTTTCCTCTCATGGAGCGTCATGGTTCAGACATTGACAAGGAACGACTTACAGGAACCTTTAAGCTTTTTGGATTTCATGTGTTGCATTTTGATAACCCTGATCATCAACAACTGCATAATTATTTCCGGTGTTTACGCATGGACGCTCGGCTAGCAGTGGTGGCTTGTCTGGCAGTATGCCTCATGACCCATGGTGATGAGAATGACCACATCTACCTGCATGATCGCTCCTGCATCTCCATCACTGACCTGAGAAAACTTTGTTTTAGCCAGGCTCTCCTCAACAAGCCACGTCTCTACTTCATCCAAGCATGTCGTGGAGAGGAGGCACTCAGGCCAATCTTACTACAGCAGGACAATTGCACTGTTACACATGCAGAAAGTGATTGCCTCATTTCTGCTGCTACTGTGAAAGGCTACACAGCTGTTAGGAGTCAGACAGAAGGCTCTTGGTACATCACGGACCTGTGTCAAGCCCTGCAGGAATATGGCCATATTATTCCAATCAAAAGTGTGTTACAGAAGACTCGCCAGAGCCTAAAGTCTCGTGTGGGAAGCATGAATAGTGGTTTCATAACTCAGTTATCTGAAGAGAAAGTCACCCTCACCAGAGATGTGCAGCTGGTCCGAGCTGAGGAAGAGCACTTTCTGGAGGGCATTGTGATCCTAGCACAACTGGAATTGATGGAGAAGCTTATAGAGGAGACTCAGGAAGAAGCCTTTGAGGATACTTTGGAGAGTGGTGGGAGCTTAGAAAGCATATTAAGTAACTTAATAGCCCGCTTTGAATTATCTTAACCCCTTCACTATAGCTGGGCCAAAACAGCGCCCCTCCCCGTATCCAGGATGGCCACGCACGCCAAATTTCAAAAGTTGCTATTGAATATAACAAGTT
>Farfantepenaeus_aztecus_ ENA|GEUA01032897|GEUA01032897.1 TSA: Farfantepenaeus aztecus comp80210_c0_seq1 transcribed RNA sequence.
TTACAGAAATCGTGCAACAAGTGTCCTTCTCTCGTCATTTCATTGATTAAATCCAAGGACGGCAAATAGCACATCATGGCTGTGGTCCGAGATGCTGCATCACTATCGCCGATGGCTGGATGTGTGTTTCAGCCTGCGGAAGCTTTATTAAAGGCAACACTAAAATTAAATGTGGAAGGGAGGAACATTTTAAGTGAGTTAGATGAATACGAGGCTATTAGTCTTGTGTTCCTTGTGTTGGATCAGGATCAGCTTGCACAACGAGCTTTTATCTTTTGTCAGAAAATAAGTCATGGCAGATTTAAGGAGTGCATTGAAGAAATATTGAGTTGTGTCAGGAGTTGGAAAGGGCAGCTGGATGCAGTTGTTTTAGCACTCTACATCATCGGTCGCTATGATCTGCTAGAAGACCATCTTGGGTTTTGTGCTGACCACACCTTACATAAGGTCTTCAAAGAGTTGCAATGCATTGACAGTGATCGCAAGTCACTGTATTGTGTCTTTGCTGGCATGGCACAAGAAGAGGCCGATAGACTCGTGCACACCAGGCTACCAGGATGGTTTTATCCAGAAACCGGAAGACCTCTGGAGGAAACATTTGTACGGAACCTGATTGGAGAAAAGTACCAACAACTTATTGATGAACTTTTTAATGCATTAAGAGAAGAAAACAGGGAAACACTTGCCTCCTATCTACTACCATACATACGGAAGGTTAAAAAATGTCTACCACCACAGATTGAAGAAAATTTCTACCCCCTTCCTACAGGCTACCCCCATGGCCTGTGCATTATCATAAATGTTAAAAATTTCATGAAACCTAGAGGAGATCATGATAATATACCACTGAATGAACGGCATGGGTCAGACATTGACAAGCAGCGACTTACAGGCACATTTAAGTTGTTTGGGTTCCATGTCATGCATTTTGACAATCCCGACTATGAACAAATAAACCAGTACTTCAAAAGGCTTCGTGTTGATGCCCGACTGGCTGTCATTTCCTGCTTGGCTGTATGTGTTATGACTCATGGAGATGAACAAGATCAGATCTACCTCCATGATCGTTCTTGTTTGTCAGTTACTGATCTTAGGAAACTTTGTTCTAGTCGGGTTCTGCTTAACAAACCTAGACTTTTCTTCGTTCAGGCATGTAGAGG
>Homarus_americanus_ ENA|GEBG01029052|GEBG01029052.1 TSA: Homarus americanus DS01-Homarus1_Transcript_24044 transcribed RNA sequence.
TGCTAGGATAGGTTAAATTACATTAGGTTAGGTTAAAGTTAGGTTATGTTATGATACGTTAAGGTTAGGTTAAGTTTGGTTACATTAGGTTAGGTTTAGTTTAACTTAAGTAAACACTTTTTAACACATTTGCCATAACTTTGACAGTGTCCACAATAAAACACAGTGAAATTGCGGTTTTTTTAAATTCGATCTCTATGAAAAATCAGCGTCGGGAAAGCTTACAATAATTACCGTATGTCTGTCTTAAGTGTGTGTCTCTTTCAGGTGATATATCTCTTTCTTTCTCTTAGATAGCTTTTCTGTCTTTTAGGGGGCCTATCTCTCTGTCATAGGTGGCATATCATGTAGTCAGGGGCCGGTTTAACCAACAACTTTAATTTTTTTTTTTTTACAGAAGATAACTTCTTTCTCACCTCAAGAATATCGCAGAACAAGTGGAGGAATTGCAATTTTCATGATATTTTGGGGCAATTTTTTTTCATCCTAAACACCAACCTAGGTTAAGGCTATATAGTACCTCCCAGTGATGCCATATTGACTGTTTACATGAGTGTAGAATGGTTTAAAGACAGAAACACACAGACACTTCACAGGGACTCGTTCAATCACTTAACATTCAATACGTCACTGGGAGCCATTTGTCAACAGTTGAAACACAAGCATGGCATCCTTGGGTGGACAGAGCACACCAGTACGTGTGATTCTCATTTGCCACAATATTATGTCTTCAGAATTTCACTTGAGCAGAAAAAAAGTAATAATTGACATTTGTACAAATTTGTCTTGAGAAGTGATGTTAATATCCTAGTTTTCTAACACATCTAATCTACAGTAGCTATTTTAGAGACTTGTGTAGATTTTTTTTTCATTGCCTCAATAGTAGCACATATACACCCCAAGAATTTAAATTTACTTTTTTGTCTTTCTGTCTTTTGTCTCATGGGTTACCTCTGGACTTATATTGAAACAAACTAAAAGAACCAACTAGACTCAACTTAACCTACCTTATCTTAACCTCAAATAATATGTTATAAAAGGTATAATATCATAGTCTGAGTCATTTATTTTCAGGCAGTCATTGCTGCTATTTATCATATAGTATGTCTACTTCTTTCTTATTTTCTCCCCCAGATCCTCAGATCCTGCTCTAAAAGTTGCCTCACAAACAACCATGGCAGTAGTGAGCGATGCGGCGTCACTGGACGTCATCATGAATCCCTCCGAAACTTTGCTAATGGCACAAGTTAGGTTTAANNNNNNNNNNNNTTCTCAAGCCATAACAATATTAACAGAGTTGGACACATTTGAGGCCATCAGTGTTGCCTTCTTGGTCTTAGATATTGACTACCTCACACGACAAGGATACAAACACTTCCAGTATATGTGTGATGGTCGAGCTAAGGAAGCCTTAGAACAAGTGGTTAATGCTGTGAGACAAAGTTGTGGTCACCTAGAGGAAGTGTTGGAGGCGCTCTACATCCTTGGTCGCTATGACTTACTGGAGGACAGATTGGGCCTCACTGTTAACCAAAATCTTCACAAAGTTTTCAAGAGACTAAGTAGTGTTGCCTCAGACCGGAAAGCTTTGTATTGTGTGTTTGCTGGCATGGCTCAGGAACAAGCTGACCAACTTATACATAAGAGATTGCCTGGGTGGTATTGCCCTGACATGGGACGGCCCCTGGAGGAAACTTTTGTGCGCAACCTCAATGATGGCAACTATTGGCAACTCGTTACAGAGCTATTTGAAGCACTGTTAGAAGAGGATAGAGACACTCTTGCTTCATACTTACATCCCTTCATCATTCTTAAGAGAACTTCTCGCACACCTTCCTTGGTATCACAGACTTCACAGATCACTGAAGAGAACTACTACCCCTTGCCCATGGGCTACCCTCATGGACTCTGCATCATCATCAACATTAAGACCTTCATGAAGCCCAGAGAAATGAATGACACTACACCACTTTTGGAACGACACGGATCAGACATTGACAAAGAACGGCTTGCAGGAACCTTCAAGTTGTTTGGATTCCATGTGATGCATTTTGATAATCCTGATTTTGAGAAGATTCAACAGTATTTCAGGAAACTCCGAATGAACCCATGGGTAGCATCTGTTTCCTGTTTGGCTGTGTGCATCATGACCCATGGAGATGAACAAGATCAACTAATTTTACATGATCGCTCCTGCATTCCCATCACAGATATTCGAAAGTTATGCTACTGTCAGGCTCTTCTAAACAAGCCTCGCCTCTACTTTATTCAAGCCTGCAGAGGTGAACAAACTTTGCGACCAATACTTTTACAACAAGATGGTTGCACTGTGAGCCATATGGAGAGTGACTGTCTCATCTCCACTGCAACTGTGAAAGGGTACTCGGCTGTGAGAAGTGAGACAGAAGGATCATGGTACATCACTGATTTATGTCATGCATTGCAAGAATATGGTCACTTACTCCCTATCAAGAACATACTGCAGAAAACAAGGCAGAGTCTAAAATCCCGAGTGGGTAGCATGAACAACACTTACGTCACGCAACTCTCAGAGGACAAAGACACCCTGATTAAAGATGTGCAGTTGGTCAGAGCTGAGCTGGGATATTTTCTGGATGGCATCATGGACCTGGTGCAACTTGAACTGATGGAGAAACTACTACAGGAGATGATGGAGGAAGCCCTCGGTGAATTAGAAAACAGTAGTGAACTTTTAACCTTGAGCAGCAACTTTGCTGGAATGAGTGTCTCATAAAAGTGAAAAATATTTTCGAAACTACTAAACCATTGTACCTGAGTTTGAACCCAGGATAAATCAGGGTTGCTAGGTTCTTATATGATAATTTCATCACTGGAAACTGTCATATTTTAAAGATAAATCAGGATTTTTGGTGTTATGTGATCAGTTCATCATGCACCACCTTCATATGAAATCTTGCAAACTAAGATAACCTTTCTCATTTAGGATATTTCTGCTACATGATACTGGGTTAACAGGGTGAGTAGGACAGCTCATGTACTTAGGGTCTAGAGCAGGGATCCTCAGCCCTCCTTTTGCAGGCCACATGCGACCGGCTGAATGACATCCAAATTCGAGTTTAGTGGCCGGTAAGATTGTTATACGTACAGTAATTACGTCTAATTTGGGTGAAAAATAAAAAGTAGGGGTAAGTGGAAGAAGGATATATTCGAGAAAAGAGCTTTCATCATTCTTTCATATCCAGGCACAAGCCACACATTAGTTTTAATTTTGTTCTATGTATTTTTATTTGGAATACAAACCCTTATTTTGTAATGCAAAAGCCAACTTTGTGCCACCTTAATATAACATCTGAAAGACAGTTTTATCTTTAAAATTATCACATTAGACTTTTAATGTTCTGCGCTGTACAGTATATCATATTTTGTAAAGTATTTTCAATACATTTCTGTATTATGAAAGTAAATTGGTTATTTGTAAATTTATTTATATGCTCAATATATCAAGACAGTGTAGTCTTAGAGATGACGTCACATGTGTATGTAGGCGTATAGCCTTATGCATGCATGTGCACAAGGGTGCACATGTGTTTTTCAGTAATTCTCACTCTAAGACTATTCCATTTTTTCATTCCTGCCATAATTTAAAAAATTGAGTGTTCAAAATCTCAATACGTATACTTGTAGGTACAGTACAGTACTACTGTACTGTGTGTGCTGATGTAGTTTAACATGTTAATTTCCAATTCAAAAGAGTGTTTTGGGGCCAAAAGATCACCAAGTAACATTAATTGCAGAGCGGGTGACATTAATTGTAGGGGAAGTTGTTAGTTGTAGGAAAAACAGTGATATACATTTGATTACTGAACCTTTTTAATAGATGACAGTTTTAATATGTTTACACTCTTCACAATTGTTGCCTTCATAATTATTTAATACAGTATTTTGATATTTACCACAGAAATAATTTTTCTTAT
>Hyalella_azteca ENA|GEHV01071386|GEHV01071386.1 TSA: Hyalella azteca TR30846:c1_g1_i2 transcribed RNA sequence.
GTTTGAAGTTAGTCAACCTGGGGGCGCATAGGTACGTTAATTCATGTTTGCGTTTATCGCCAGCTGATTGCGTACCTATTTGGTTATTGAAGCTGATAGTGGGGCAGCCTTCATGCGGGGCTTCAACTTAAGAGAAACAATTTCTATTAGCAGTTTCTTCTTCATAATGCTACGCAACAGACGTAAGCTATTCTTATACACTAAATGAATATTTCGTTTCCAAGAAGAAATCAAGAAAGATTCAACTTCATTCAAGTTTCAACCTACTAAAGAAATCATTGTTATGAATGAATGGACTTGGAACTTAGGAAGGTGCCTCAAGCTGCCCGTTTAATTTTTATCTTCTAATCTTCAAATTGTGTCTGTCTCATATTTGAAAGAAATGGCATACTCAAGGGATTCTATTGGACCATCCAAAAAGTCAACTCTCCCTGATAATGCTATGTTGGAAGCACAGCAAAGAGCAAAATTAAAAATGAAAGATTGTTTACCAGCCATAGTGGAGAAGCTGTCAAAAAATGAGAGATGTTCTCTGGTCTTCCTTGCGCTCAACCGACAAAATCTTGTCAACTCTGGCTACTCTATATGCCAGTACAGCAATGCTGGCAAAGACATCAGTGACTATGTGTGGCAAGGCTGCAATGGAAATGTGGATGTGCTATTGTCTACTCTCTTCCACATCTGCAGATATGATCTGCTGGAGAATCCTCTTGGTCTCTGTTCAGCTCACTCCTTGGAACAAGTGTGTCTGAGTGCTGGGGGTGTGGAGGCAGAAAGGCTGGCGCTCTACAAGGTGTTTGCTGCTCTTCCCCAAACGGCTGCTGATGACATCATTGCCAACCATTTGAGTTCATGGCTATGTCCCGGAGCTGGACGATGTCTAGAGGAGACATTCTGCCGTAACCTTCAGCCAAACAACTTCTTGACGTTGCTCTGTGAGCTGCACGCGGCGCTGTCGTCTGCCTCACACGCGCGTCTCGCCTCCAGCCTAGCGCCTTTTGTGCCTGATCTCACAGGGCCAAGACCCCTGGGGGACCATGACATGGTCTACCCGCTACCTACGAGTCACCCCTACGGCCTCTGTATCATCATCAACGTCAACAACTTCATTGAGCCGCGCTCCGATGATGACAAGATGATAATGATGCCGCGCCGAGGGTCGGACATCGACGTGATGCGCCTCGAAGGGACCTTCACCCTCTTCGGGTTCCAGGTGCTGCACCTCAAAGACCCTGACGAGTTCAAGATGAACAACGTCTTCCGCAGCCTGCGTCACGACGCGCGTCTCGCCACCGTCGCTTGTCTCGCCGTCTGCATCATGACGCACGGCGATGATAATGACAACCTGTTCCTGCACGACCGGAGTGCGGTGTCACTGAGCAGGCTGCGGCAGACCTGCTTCGGAGAGTTCCTGGCCAAGAAGCCGCGCCTCTTCTTCGTGCAGGCGTGCCGAGGCAACCACGCACTGCAGCCTATTTTCCTGCGACGCGATCTAATGAAGGACGCGGGAGGCTTCCC
>Hyas_araneus ENA|HACH01030034|HACH01030034.1 TSA: Hyas araneus, contig c29599_g3_i2
GACATAATAAGAGAAGACAACTAACTAAAAAGTAAAGACCCAGACAGAAAAGAATAGACCATCAGGGAGTGCCGATAAAAAAGCCAAACTCTCGACCCACAACAAGTGAACAGCTGAGCCTGAAGGATATTTTGTGAAGGCACTGTAACGCGCACATCATCTTAAGGCAGACCACGTCACCTGTCATCTTGGTGTCACACGTCGTCATTCCATCACCTTCCTGTACTGGTGAGTTAAGGTTCCTGCAGCACCATGTCTGTGATGTCTGACGCAGCCTCCCTTGGCCTGCCTGATACCATGGCCAGGAATGTGATGAAGGCACAGAATAAGCTCAGGTATGAAGCATCCATATTGCTGGCGCTGGATGAGTGTGAGGCCATGAGTGTTGTGTTCCTGGCACTGCAAGGAAGCTTTCTCGCCCGCCACGGCTACAGGCTTTCCCAGTACCTCTGCCGTGGCCAGGCTAAGGAGGCTTTTGAGCAGCTGGTGGAGTTAGCGGAGGAGGGAGGAGGTGGAGGTGTGTTGGTGGAGGCTCTGTACATCATCGGCCGCTACGACTTGCTGGAAGACCACCTGGGCCTGCCTGTTAACTTTGCCCTCCACCAGTTCTTCAAGAGGGAGAGTGGAGGGGTGGAGGCCGACAGGAAGGCCATGTACTGTGTGTGTGCCGGTATGGCCCAGGAACAAACCGACCACCTCCTGGCCACGAGGCTGGAAGAGTGGAGCTGTTCAGGGTCTGGCCGGCCCCTGGAGGAGACCTTTGTGTGGAGCATCAATGAGGGCAACTACCACCTGCTGCTCCACCAGCTGCACCGCGCCCTCCTGGCCGAGCAGCGCAGCTCCCTCGCCGCCTACCTGCAGCCCTTCATCCTGCGTCCTCCCAGCCCTCCCTGCACTCCCAGGTCATTCTCCGAGGAGGCGCCCTCCTGTGACCAGTACCCGCTGCCCACCGGCTACCCCCACGGCCTTTGTGTCATCATCAACATCAAGACCTTCATGAAGTCCAGGGGAATGCAGGATAATTTTCCTCTGGTGGAGCGCCATGGCTCGGACATTGACAAGGAGCGACTCACGGGGACCTTCAAGCTCTTTGGGTTCCACGTCCTGCATTTTGACAACCCGGACCATCAACAACTGCAGCAGTATTTCCGGCGCCTGCGCATGGACCCTCGTCTGGCAGTGGTGGCGTGTCTGGCGGTGTGTGTCATGACTCACGGAGATGAAAAGGATCACATTTACCTGCATGACCGCACCTGTATCTCCATTAATGACCTGAGGAAACTGTGCTTCAGTCAGGCTCTCCTCAACAAGCCCCGCCTGTACTTCATCCAGGCGTGTCGAGGGGAGGAGGCACTGCGGCCCATCTTGCTGCAACAAGACAACTGCGTAGTCACTCATTCTGAGAGTGACTGCCTCATCTCTCTTGCCACAGTGCAAGGCTACACAGCGGTGAGGAGCCAGACGGAAGGTTCTTGGTACATCACGGACCTGTGTCAGGCGCTGCAGGAGTACGGCCACCTGATGCCCATCAAGAATGTGCTGCAAAAGACCCGCCTGAGCCTCAAGTCACGCATGGGAAGCATGAGCAACACCTACGTCACCCAGCTGTCCGAGGAGAAAGACACCCTCACCGGAGATGTGCAGCTGGTCCGGGCTGAGGAGGAACACTTTCTGGAGGGCATCGCAATCCTGGCACAGCTTGAAGTGATAGAGAAGCTTATAGAAAAGGTGCTGGAGGAGGTCCTGGAGGAGGGCGGCAATCTGGAGAGTATCAACAACAGCCTAAACAACCTGGAACTGTCTTGAGGAGCTGAGGAGGACATGGATGAATCAAGAGGCAGTAAGAGCAAGATTGTATCCGTCTCAAATTATTGGCTGTACTCTTCCTTACTCAACCAGTATACAAGGGTTGATCACGGAACACCTCACCTGTACACCTCCTCGTCACACCGGAGGACGTAGAGAGGGTCCAAAATGATGTCATCCTCAGAGAGAGCCCGTCGGTTGGTCCCATGAATCTCCATGGCCAACAATCCCTCCACCGTCATGGCCCAAAGACGCCGAGGAAACAAGGCATTGAGTCTCATCCACACTTGCTTATAGATGTCTGGAAATAGAGATATATGGCATAACTACCTATGGATATAAACACTAAATCTTATATATAATAACATAATGGCTTATAATACATATGGCATTGACTTTTTATAATAAACAATAACTACCACCGCAAAAAAAAAAAAAAAAAAAAAA
>Litopenaeus_vannamei comp42094_c0_seq1 len=1918 path=[4424:0-144 4569:145-165 4590:166-255 4680:256-1917]
TCTCAATGTCCTCAACGTAGTTACAGAAATCGTGCAATAAGTGTCCCGTCTCTCGGTATTTCATTCATTAAATCCAGGGACGGTTAATTGTGCATCATGGCCGTGGTCCGAGATGCTGCATCACTATCACCGATGGCTGAATGTGTGTTTCAGCCTGCGGAAGCTTTATTAAAGGCAACGCTAAAATTAAATGTGGAAGGGAGGAACATTTTAAGTGAGTTAGATGAATACGAGGCTATTAGTCTTGTGTTCCTTGTGTTGGATCAGGATCAGCTTGCACGACGAGCTTTTATTATTTGTCAGAAAATAAGCCATGGCAGATTTAAGGAGTGCATTGAAGAAATATTGAGTTGTGTCAGGAGTCGGAAAGGGCAACTGGATGCAATTGTTTTAGCACTCTACATCATTGGTCGCTATGATCTACTGGAAGACCATCTTGGGTTCTGTGCTGACCACACCTTACACAAGGTATTCAAAGAGTTGCAATGCATTGACAGTGATCGCAAGTCACTGTATTGTGTCTTTGCTGGCATGGCCCAAGAAGAAGCTGATAGACTCGTGCACACCAGGCTACCAGGATGGTTTTATCCAGAAACCGGAAGACCTCTGGAGGAAACATTTGTAAGGAACCTGATTGGAGAAAAGTACCAGCAACTTATTGATGAACTTTTTAATGCATTAAGAGAAGAAAACAGGGAAACACTTGCCTCCTATCTACTACCGTACATACGGAAGGTTAAAAAATGTCTACCACCAGAGATTGAAGAAAATTTCTACCCCCTTCCTACAGGCTATCCGCATGGCCTGTGCATTATCATAAATGTTAAAGATTTCATGAAACCTAGAGGTGATCATGATAATATACCACTGAATGAACGGCATGGGTCAGACATTGACAAACAGCGACTTACAGGCACATTTAAGTTGTTTGGATTCCACGTCATGCATTTTGACAATCCCGACTATGAACAAATAAACCAGTACTTCAAAAGGCTTCGTGTTGATGGCCGACTGGCTGTCATTTCCTGCTTGGTTGTATGTGTTATGACTCATGGAGATGAACAAGATCAGATCTACCTCCATGATCGTTCTTGTTTGTCAGTTACTGATTTTAGGAAACTTTGTTCTAGTCGGGTTCTACTTAACAAACCTAGACTTTTCTTCATTCAGGCATGTAGAGGAGAAGAGGCCTTAAAACCAATATTTCTACAACAAGATGGCTCAGTCGTTGCTCATCAGGAGAGTGACTGCCTCATTTCACAAGCAACAGTAAGAGGATACTCTGCATTTAGAAATCAGATGGAGGGATCTTGGTACATCACTGACTTGTGTCAAGCCTTACAAGAATATGGCCATATCCTACCAATGAAGAATGTGTTACACAAAACAAGAAAGAATCTGAAAGAACGTGTTGAAAGGATGAATAATACATACATAACTCAGCTTTCAGAGGAAAAGGATACCTTAACCAGGGACGTTCAGTTGGTAAGAGCAGACTTGGATCATTTTACGGATGGCCTCATGGATCTGATTGAGCTCGAAGTAACAGAGAAACTTCTGGAGGAAAAACTGGATGAGGCTTTATGCGACATATTTAACCTAAATGTAATGGCAGATATAAGTCACCATCTTGGAGCCTTTAGAATATAACAATAATTTCAGGAAATATCATTAATAGTATAGTGCTTTCCAAAGGATCAGAAGTACCCATGAATGAATTTTGTATATATTTTCTGTGGCAGATCGAGGCTCCCAACCTTATGTGTAATAAACTGCACTACAAAAACAGGTTCAACAATATGTGTTTGATTTAGGCAACAGTGCAAATTTGTTTTGCTAAAATTGGTGTCAAAATGTCTGCTGAGATGTACATATATTCATGTATATATTGTGTTTATACTTTTTTTTTTTTTTTTTT
>Macrobrachium_nipponense_ ENA|GCVG01006216|GCVG01006216.1 TSA: Macrobrachium nipponense c89350_g1 transcribed RNA sequence.
CCCGAATCCCGAGTGTGACGTAGTTGTCAAAGTTATCCTAGAATCCTACTTTCGACGTGAAGTCTTTTATAGTACTGATGTCTTGACGTATTACGTCCTTAACGAGGGATTAGGTATTATCTTCAGTGAAGTGACTATAAATTAATGGCTGTAGTAAGAGACTCTGCATCTTTGGGATCAACGGATGATCTCCCGTGTAGTAATTCAGATGTCTTTTTGAGTCATCAAAGGCTTAGTGCTGATACAAATGCTGCATTGTATGAATTGGATGATAATGAAGCTATTAGCATAGTATTTCTTCTTTTGGATGTTGAATATCTTGCAAAACATGGCTTCAAGTATTGCCAGTACATCTGTAATGGAAGGTTGAAGGAAACTATGGATCTGCTGGTGACTGTTGTGAAGCATACTAAAGGGTCATTGTCATCTGTGATTGAAGCTCTGTATATTATAGGACGATATGACTTGTTGGAAGATCATTTAGGTCTACGCATCGATCAGAAATTTATCACAGTGTTTACTGACAGTGTTGATGAAGACAGGAAAGCACTGTATTGCGTGTTTGCTGGCATGGCACAAGAAGAAGCAGACTGCATAATTCAGGCAAGACTGAGTGACTGGTCTTGTCCAGAATCAGGCCGGCCATTTGAGGAAACATTTGCCAGGAATCTCAGCATAGAAAACTACTATCATCTGATTACTGATCTTTACGATGGGCTAATGGATGAAAATAAAGAAACTTTAGCTTTATATTTGCATCCATTTATCCGTCGAATCCAGCAGTCAATACAAGTACCTATTCTGCCAAGTTGGAATTTAGAAACTACATATCCTCCTCCAACCTGCTATCCTCATGGGTTGTGCATCATTATAAACGTTAAATCTTTCATGAAGCCAAGAGTAGAAAATGAAAATATACCTTCACTGGGCGAGAGGCATGGATCAGATATCGATAAAGAAAGACTTGCTGGAACATTCAAGCTTTTTGGCTTCCATGTGATGCATTTGGATAATCCTGATCATGAGCAGATTCAGCGATTCTTCAAAAATTTACGTGTCAGTCCAAAGTTGGCTGTCGTATCTTGTTTAGTTGTGTGTGTTATGACCCATGGAGATGAGTATGATCAGATTTTCCTGCATGATCGGTCATGTTTGTCCATTACTGATTTGCGGAAACTTTGCTTCAGTCAAGTACTGCATGACAAGCCCAGACTATACTTCATCCAAGCATGTCGTGGAGAACGAGCATTGCAACCCATATTTCTCCAGCAAGATGTCTGCACTGTAGCCCATGCAGAGAGTAACTGCTTAATTTCAGCTGCTACTGTTAAAGGCTATTCAGCTGTTAGAAGTCAGACTGCAGGGTCATGGTACATCACAGACCTTTGTCAGGCATTGCAGGAGTTTGGTCATTTGGTACCCATTAAGACGGTACTTCATAGGACAAGGGAGACTTTGATGGCTCGTGTTGGTAGCATGAACAACAAATTTGTGACTCAGCTGTCAGAGGATAAAGACACATTAACAAAAGATGTTCAGTTGGTAAGAGCTGATGAAGAGAACTTTCTTGAAGGAATAATCGATCTTGTAAGATTAGAGGTTGTTGAAAAATTGGTTGAAGATCTTTTTGAGGAAGCACTAAGCGCTGCAGAAAGTAGTGGTGATCTTGATGCACTAAATGAAAAAATGTCTTCTTTTACTATGAATTAGATGGTTACCCTTATTATTGTTTGTGATTACCCGCACCATCACTGCAGAAAATCAACGAACGGCAAACCTGTTTGTCTAGTCCTCAAGGGGTGTATATTCAAGTTATCAGCATAATTTTCATGTACTGCGTGTATGAAGGTTCCACTTTGATCAGCTTAGTTTTGAAGCTTGTCTCTTTAGTGGACGTTGCCAGTTACAATTCTGCTAAAATCAGAAGGTACATGAATAAGAGGAGACCCAAAGGTCATGTTGAAACAGGACAATTTGTAGTTGTAATAGCGTCAAAGACAGAAACCATGACGAAGAAACTGGAATTCTTCTGGAGACGATGTTTAATGATGTTAAAAAGCAGCCTGAAGAGAAATAGATTTTGATGCTGCAACACACTTGTCCTCCTGAGAATGAATAACAGACAAGAAAGGAGAGGCAAACCTAACAATGCATAGATTATAGTAAGAACAAAATATTTACACAGACAGTCGAGAGAGTAAAAATTTGAACAAACAAAAGGAGTCTAGAAGGATTATGAAGAAAATGTTGGGAAACATACTCTGGAAGAGGAAGTTAGAAATCTTTGGAATAAGCAGTGCCAAAGGCAGCAGAATTCAAGCGTGGTGCGACATCTTGAGAGAGATGAAGAGACATGGTGAAATGGAGAGAAAAGAAGAGGCAAGCTTTAGCAGGTTAGACTTTAAGAAAATCTATGGGGCGCAGGCAAAAGATAAATGTCATGCAGAATTGAAATTAAATTTTAACAGGAAAACTAAATGGATGAGAAGAAATAAAAAATATATATGTTTTTAACCGAGATGAGAAATTGAAAATTACAGGGAAATAATGGAGTAATAGAAGTAATACTTAAAGAACATGCAAAATGGAGAGAATGAAGTATGTAGCAGATGTTTGATATGACAGACCTATAGAGAACTTTAAAAAAGTTAAAACCCCGGCATGAAAAATATATTAAGTGATATAGTAAGCGTAATTAATCACTGCACTTAGTTGATAAGTATTGACCCTATCCTGTGTTGTAAACAACATTCATGCACTTCTTCAAGCCTCATGCATTTATTTAAGTACCTAGCTTATTTTCCCTGTTTGTAGCACTGTCCACAGCTGAGCAGAAATGCCCAAATTTTCCTTTATAGCAGAACTGTTCATATTCATTTATCATTCCTATATCATTAGTTATTATTTTCATTAATTTTTTTCTATTCCTTTTTATTTATTGGTGTTCATTGTTAGAAGTAAGTTTCTAAAGAGAAGCAAAGTTATGTACGGTAGTTGGCATCATTCTTCTAGATCGCTGGCCTTAATGTTTACAGGAGTTAATTGTAAGTAATTATATGTTTATAATCTGACAACATTGCTTCTTGGCAGCTGTTAGTAACATTCCAATGAATTTTGATAGTGAATTCAGTGTTTGTATTATTTGTCTTTGTATCATTTGATGATTGTTATACCGAAGGGTTAATGCCATT
>Neomysis_awatschensis ENA|GDFV01018683|GDFV01018683.1 TSA: Neomysis awatschensis My_CDS_18160-1 transcribed RNA sequence.
CTTTTTCTTCATGATCGTAGTTTTATTAGAATTTCTGATCTGCGAAGATTAAGCCATAGTGTTCCTCTACTGAAAAAACCTCGATTAATATTTGTTCAAGCCTGTCGAGGCGATGGAAGAATGAGACCACAGTTTTTTGAAAAAGATGGCGTTTATGCAACTAACCCTGAAGTGGATTGTCTTATTTCTGTTGCAACAGTGCATGGTTTTGTCTCAGTTCGTAGTAAGTCATCAGGATCTTGGTACATTAATGATTTGTGTTGGGCATTACAAAAGTTTGGACATAAGTTTTATTTAAAGAAAGTTCTTATGGAATTAAGGAATAAACTTCACAGTCGAGTAGATAATATGGATGGAATGCCTGTTACTATGTTGTCAGAAGATATGGACACACTTTTAAAAGAAGTTCAGTTTAAAAGAGCAGATATTGATAGATTTGTGGATGCTGTGGTAGAACTCACTCTTCTGGACTGGTTACATGATAATTTTGATGATCTTCTTGAGGACTTTATAGAAACATACAATGAGTTGTGA
>Parhyale_hawaiensis phaw_30_tra_m.021960
GTTTATTTTGGAAGGCTAATCGTGGCCCAGCTGTTTGAATGTTACGTTCGCCAAAATTTTTTGAAGATCTGTGTTGTAATAAGAAAATGACTGCCATGGCAGTGTAAATGTAGTCATTGCCTTCTGACTATGCATTGACCCTTTCATTAATGTCAGCATATAAACAAAACACAAAGTACCTACTCGTTCAACGTTCGTAATATGGCTTGGGCTAATGTTTCCGCTTCAAGTTCCACTCTTCCCGACAATGCGTATTTGGAGGCCCAGCAAAGGGCGAAGTTGAAACTGAAAGACAGCTTGCCTGGCATTGTGGAGCGCCTTTCTCCTTCTGAGTGCTGCTCGCTAGTGTTCCTCTCACTCAGCAGAGAAGCCCTTGTGAAGTCTGGTTTTACATTGTGTCAGTACAGTTATGCGGGCAAGAACGTCAGTAGCTACATTTGGAAAGACTCGGACCGAAATGTGGATGCTATTCTGTCTGCATTGAACCACATTTACCGATTTGATATTCTGGAAGATATGCTCGGCCTCTGCACCACCCATTCCATGGAGCAGGTGTGTGTGAGTGCACGGGGCATCGAGCCCGAGAGGCTGGCTCTGTTCCGGGTCTTCTCATCTTTACCACAGGCGGCAGCCGATGCTCTTGTTACCAATTATCTGAGCACTTGGCATTGCCCTGTGTTGGGCCGCTGTCTGGAGGAAACCTTTTGTCGCAACCTCCTCCCCACAAACTTCCTATCTCTCGTGGCTGACCTGCACACAGCTCTCACTGCTGGCTCACAGTCGCGCCTTGCAGCTCTGCTGGCGCCCTTTATCACCTCCCTTCAGTCGCCTACAGAGTCTTGCGACATTACGGAAGTGTACCCGCTGCCGACCAGCCACCCTCATGGTCTGTGCGTCATCATCAACGTCAACAGCTTCATTGAGTCTGCTAATGCCTTCGAAGAAACTGTAGCTCTGCCCTCCCGAAGAGGTTCTGACATCGACACCATGCGGCTCGATGGAACTTTCAGTCTCTTCGGGTTTGAAATCGTGCACCTGAAGGACCCGGATGCTGTGCAAATTGAAAATGTCTTTTCCAGGCTGAAGAAAGATGCACGCTTGGCCTCCATAGCTTGCCTTGTGGTGTGTCTCATGACCCATGGAGACTCTAATGATCAGCTGTACCTGCACGACCGAAGGCCCATATCAATTTCGGAACTGAGACGCAAATGCTTCACTCCCTACCTCGTAAACAAACCTCGCCTCTTCTTCATCCAGGCCTGCCGAGGGGACAGCCTGCAGAGCCCTGCGATGTTCGTGCCACGTGACCTGACGGACGACAATGCCAGCTGTCAGTACCAGCCCGTGAGTCTCGAGAGCAACTGCCTCATCTGTTGTGCCACCGTGCAGGGCTACCCCGCCATGCGCAGTCAGTCCGCAGGCTCGTGGTTCATAAGCGACCTGTGCAGCGCTCTGCAGGAGATGGGCCACAAGGCTCCCATGCAGAAGGTGTTACGACATGCGAGACGTTGTCTTAATGACCGTCTTGATAGACTGGGCACGCAGTTCGTCATGCAGACCGGCGAAGATATTACCACGCTGCTCAAGGAGGTGCAGCTGCTGCGCGGATCCGAGACCCACTTCAGCCAGGGATGTGTACTGCTGATGCTGGTGGAGCTGCTGGACGAGGTGATAGACGAAGCTGTCAACATGTACTGCGACTCGCTGTCCTACGACACGCCTGCCATGCGCAGCATCTTGCGCAGGCTGGACGAGGAGGAGCGGTACAGGGCTATGCAGATGCTCAGTTGAGGGCTATGGTGCCTCCTGCCAATAAGAGAGCTCAAACATTCTACAAAGGTAGTGTAGACTGCTACAGTGTTTTGCGAGGGTCGTTCCAAAGATACTGCTTCCTATGTTGTGTTTTTGATGTAAAAAAAAAAAATGGTTAGAGCCTTGAATGATGAGTGGCACCATTAAAATGAGATATATTTGCTACAGAATTTATTTCTGTACGTGGTTACCACAATTTGTTTGTACTGTCCTGAGTGTTTTGCTGACAAGGGTGTCCACCCCGCGGTTAGTCACTCCTGTCACCACTCCGGAATCGACTACAGAATCCGTTCTAACCGAGCTGACGTCAACTGCTTCGGCTGTCTACTCGACTACTCGTAGACCGCGTGCTGGTGTTCTACTTTTACGTGAATAAATTCAGTGACTCATGTCTGCTTCTGTCTCACGTCCGTGACAGGAGTTACCTTCTTGGACCGTCACACCGTCAGTATCTGCAACAAACTGATAAGAATATCAGATTAATAGTGTCGAAATTCAATCATCATTACAATACCGTTAGCACTCTCCTCGCACCCTTTTGTCTGCAATAGGAAAATCTGAGGCAGTACTTAGGGAACGACCCATGTATTACCGTAGAGTTATGGGCTTTGGTAGTTCACTAACGCGTAGCTGAGAACTGTAGTATTGTGACACTAACGTCGAGTTGATGGCCAACATATTCTGCAACCGTAGAATTGGGAGCTTCAGTATTCTGCTCGAGGCAGCAGTAGTCTGCTAAAGTAGAATGGGCTTTAGAACGTTTACTAGCGGATATTAAATAGAGGCTTGCTTATTTGTTCACCTGAAAGATATCGAATTCTGTATTATGTTCCACTCGCATGCAGTAGCTACTTTATTGATTTGTGCTGGACAACCTCTACAATTGCAGGGGTTTTATTCTATCGACACACATGATTGTATGCGGTTTTGCCATGTGACAAGTTTCCGGCTGTAAATCTGTGGTTACGGTGCTCTGGAATCAGAAATTTCAAGTTTACAGCGGCTGATACCAATGCCCTTCAACCTGCAAAGAGGCTCAGTTATCGGTTTTATCTATTCCCGACATGAGCCCGCTATTCCCAGGGTAGAAATTAGTTTAGTATTACTGCTCAATTGCGGCTCCGTGTGGGGACCTGCACTGAACATGATGCATTCCAAAGAGGCGACAGAGCTTTGTTTTTATCCTCATCTGGGTCAATGCTACTTGAAAATTCGTTTTTACTGATAACTGTCCGTCAGACAGGCACATCAGATCGTCGTGTCCTTTCTGCGTGCCCCACCATCTTCTGGGTTAGTTGAGAGACCCGCACAATTTAAATTGACGATCACTTATGTTTTTCTGATGCGGTACTTTCGAGCGGATTCGTATTAGCCGTAATGTTCGACAGCTTAATTGACAGTTTTTCGCATGAGGAAAACTGTAACGATGTAGATATAAGTATAATAAAGATATTATTGAGGCCCGGCAGACTCCTGCCAAAGTTTTATTTTATAATCTAATGAAAATGCATATATCTTAATGTTAACGCATTTAATGTACTGGTTTGATAAATTAGTAAAATTGACAATATTTAGAACTGGCTACTGCAGTGTTCGTTTGAGTTGTCAGAGACAAGAACTGCATTTTATGTATTAAAAACTTGTTGATGCGACTGCCGCCAGCAACGACGTAGCTACTTAACGCAATGGTCGGTTCAGTTTTAGTATTAATATCAGGTTGGAACGAAAGTTCTGTCCCTTTTATTCTTTTTAAATTTATATAAATATTAATAAAAGTTGAGCCATAATCATCAGCATAATCACCATTCTTATCAGTGACCTCTTCCTATCTCTCCTTAAACTTATGGAAATCCCTCTTTGAAGAATTATTTTTTGTTTTAACCAAAAAAAAAGCTACTTCATATCAAGCTCTTCCCTTAAAAGTGAGTCTCTGTCGAGATCAGTGGTTCTGCAAGCTTCTAAAGAGGTGAAAAATCTGTTGGAACAAGCTTGGAAGAATATGGAGAG
>Penaeus_monodon ENA|GEEP01084944|GEEP01084944.1 TSA: Penaeus monodon WSV_38663 transcribed RNA sequence.
GATGTGTGTTCCAGCCTGCGGAAGCTTTGTTAAAGGCAACACTGAAATTAAATGTGGAAGGAAAGAACATATTAAGTGAGTTAGATGAATACGAGGCTATAAGTCTTGTATTCCTTGTGTTGGATCAGGATCAGCTTGCACGACGAGCTTTTATCTTTTGTCAGAAAATAAGCCATGGCAGATACAAGGAATGCATTGAAGAAATAATGAATAGTGTTAGGAGTAGGAAAGGGCAGCTAGATGCTATAGTTTTAGCACTCTACATCATTGGACGCTATGACCTGCTAGAAGACCATCTTGGTTTCTGTGTTGACCACACCTTACACAAGGTATTCAAAGAGCTGCAATGCATTGACAGTGATCGCAAGTCACTCTATTGTGTCTTTGCCGGCATGGCCCAAGAAGAGGCTGACAGACTTGTGCACACCAGGCTACCAGGATGGTTTTATCCAGAAACAGGAAGACCTTTGGAGGAAACATTTGTAAGGAACCTGATTGGAGAAAAGTACCAGCAACTTATTGATGAACTTTTTAATGCATTAAGAGAAGAAAACAGGGAAACACTTGCTTCTTATCTACTGCCATACATACGTAAGGTTAAAAAATGTCTACCGCCACAGATTGATGAAAATTTCTACCCACTTCCTACAGGCTACCCCCATGGCCTGTGCATTATCATAAATGTTAAAAATTTCATGAAACCTAGAGGAGATCATGATAATATACCTCTGAATGAGCGGCATGGGTCAGACATTGACAAACAGCGACTCACAGGCACATTTAAGCTATTTGGGTTCCATGTCATGCATTTTGACAATCCCGACTATGAGCAAATAAACCAGTACTTCAAAAGGCTTCGCGTTGATGCTCGACTGGCTGTTATTTCCTGCTTGGCTGTATGTGTTATGACTCATGGAGATGAACAAGATCAGATCTACCTCCATGACCGTTCTTGTTTGTCAGTTACTGATCTTAGAAAACTTTGTTCTAGTCGGGTTCTACTTAACAAACCTAGACTTTACTTCGTTCAGGCATGTAGAGGAGAAGAAGCCTTAAGACCAATATTTCTACAACAAGATGGCTCAGTTGTTGCTCACCAGGAGAGTGACTGCCTCATTTCACAAGCAACAGTAAGAGGATACTCTGCATTTAGGAATCAGATGGAAGGATCTTGGTACATCACTGACCTGTGTCAAGCCTTACAAGAATATGGTCATATCCTGCCAATCAAGAATGTGTTACACAAAACAAGAAAGAATCTGAAGGAACGTGTTGAAAGCATGAATAATACATATATAACTCAGCTTTCAGAGGAGAAGGATACCTTAACCAGGGATGTTCAACTGGTGAGAGCTGACTTGGATCATTTTACTGATGGTCTCATGGATCTGATTGAGCTAGAGGTAACAGAAAAACTTCTGGAGGAAAAACTGGATGAGGCTTTATGTGACATTTTTAACCAAAATGTAATGGCAGATATAAATCTCCAGCTTGGAGCATTTAGAATGTAACAACAATTTCAATGATTTACGGAAATATCACATGGTATATAGTGCTTTCCAAAGGATCAGAAGTACCTATGATTAAATTTTGTATATATTTTTTGTGGCAGATCCAGGCTTTCAGTCTTTGGTGTAATAAACTGCACTGCCATAACAGGTGTATTTAGCAATATGTGAATGATTTAGGTAACAGTGCAAATTAGTTGTGCTAAAATTGTTGTCAAATTACAATGTTCATATATATATATATATATATATATATATATATATATATGTATGTATGTATA
>Proasellus_aragonensis_ ENA|HAEO01041923|HAEO01041923.1 TSA: Proasellus aragonensis, contig comp48838_c0_seq3
TTATCTATTTGATAACACAGAACTGCCTGTTGAACTAGCTAAATCATGTTATAGGCTTGCTTACTTGGCTATAATCTATTTGATCAGAAAAGTCTTTGGAAATAAACAGGCCTAGGTTTAATATTATTAAAGGCTATGTTTCAGACGGATAATATAAATGAATCATTCCCAAGGAATGAACAGTATGACATCGATGAATATAAATTATCACAAAATCAGTTCGAAAAGCAAATGAATCAAGCTAGAGACAAAATGAGAACTAATGTGTCTAAAATTTTGTCAAAACTTCATGATAAAAACGAATGGATCAGTCTCGTATTTCTTATCTTGGATGAGAATATTTTGCATCTGGAAGGGTTTCGACTTGTCAGTGACATTCAGTGTGGAAATGTAGATAGAGTTTCATCATTTATCATAAGGGATCTATTAAGTTATCAAGGCCCTTTTGAATTAGCATTTGATCCTTTGATTGAGTCTCTTTATTTTATTGGAAGATACGACATTTTTGAAGACGAGCTTGGATTATGTATGGAGCATCATTTGCATGTTAATTGTAGAAAACTGACAGCTTTGTTTCGAGAACGGCTGGCTCTTTTTCAAGTTTTCTCTGGAATTCCTCAAGAAAAAGCCAATATGATTGTTGCAACTAGACTATCTCATTGGAAGTATAATATTCCTGGGGAAATGTTAGAGATTACTTTCATTAGAAATCTTGACCATTCCAACTATGTGAATTTAATCACAGATTTTTATGAAGCTCTGTGCAATGAAAATTTATTTTCATTGGCGAAATACTTGCTCCCATACTCAAGACCTGAGGCTAACCATTCTGAATGTTTGGATTCTCATCGTGATCCGTGTAGTGAAGCATTAACTGGCAGCATGAAAAGTGATTTCTATCCCTTGCCCAAAAATGAACCACATGGGTTGTGTGTCATAATAAATGTGAAGAATTTCATGCCTCCGAAAGGAATTGATGATGATATTCCTCTTCATTTGCGTCTTGGGTCGGACATTGATAAGTTCAGATTGGAAGGAACATTTAAATTATTTGGATTTAATGTCATTCACATAAGTGACCCTTCATTTCGTGACATTAATGAGTTTTTCGCTAAAATTAGGAGGGATGGAAGATTGTATGCTATCTCTTGCCTTGCTGTTTGTGTTATGACTCATGGGGATGTAAACGATAATCTTTATTTAGCTGACAGAACATGCATTGCTGTTACTGACTTACGGAAGTTATGTTACGCGAAAGCTCTTATTGGCAAGCCAAAGTTGTATTTTGTTCAAGCATGTCGGGGAGAAGAAAGTTTGAGACCTATGCTATTGCAACGTGATACAACTGTAGCCTCCAATTCTGAGACAGACTGTATAATCTGTGCTGCAACTGTTCGGGGTTATTCGGCAATGCGTAGTCAATCATCTGGTTCTTGGTTCATCACAGACTTGTGCTCCACTTTACAGGATATTGGTCATCTGTTTCCTCTCAAAAATGTGATGAGAGAAACTAGAAAGAAACTCAATGAGAGAGTGGATAAATTTGAAGGAAGTTACATTACACAAACGAGTGAAGATAAAGACACATTAACGAAGGAAGTGCAGCTTGTGAGAGGCAGTGAAACTACTTTCATTGATGGAATTCTTGACTTGTGTACAATTGAAGTTTTGGAAGAAATCATAGATATCTTAGTTGCTGAGGCTGTTGACGAGAAATGCCAAATATAATGAACGGATGATTATTTTGTAATGGAAAATGAAAAATGATATCCCCGATGCTTCCCTACACAACAGTGACGCGGCATTAATTTCATTTGTCCCTGTGTTCACAATAAACAAGCATTTTATATTTCAGCATAGGGCCTACTCCTCTATGAAAAACTGCTAAAAATGGAAGGTTGTTTGTAAATTTTAATACTGTACAGTTTCTACAACTATAGTATATCAAATACGCACGTGATACAACTATTGGCTTACTGTATGGATTTACAGCTTATTATTAAATCAATGAGGCCAAAATGTTTTTGAAATGTTAGGTAGAATTATATGCTAATTCATTTTTTTGAATGTTCCAGTAAATTTTCTTGATAAGTCCCATGAATGTTTTCAAAAAAATGATCTTATTTTTAAATTTCGTTTTTTTTGTGGAATCTAGTTAAAGATATTTTTTATGTAATATGTAGCATTAAGTAAATGGCAAAGTCTATTATTTAAAGATTGATATACGTAGGGCCTATAGCCTATAAGTATAAACCGTAGCGTTTGTGTCATGATTGACTTTATAAAGTTTTCAACTGTTAAAAAAAAAAAAAAAAAA
>Proasellus_arthrodilus_ ENA|HAEQ01047468|HAEQ01047468.1 TSA: Proasellus arthrodilus, contig comp62685_c0_seq12
TTATAAATATTAATAACACACTCTTGGTCTTAGGAACTGCCTGTTGAACTAGCTAAATCAGGTTATAGGCTTACTTGGTTTTAATCTATTTGAGCAGAAAAGTCTTTGGAACTAAACAGGCCTAGGTTTAATATTAAAGGCATGTTTCAAACGGATAATATAAGTGAATCACTCCCAAGGAATGAACAGTATGACATTGATGAATATAAATTGTCACAAAATCAATTTGAAAAGCAAATGAATCAAGCAAGAGACAAAATGAGAACTAATGTGTCTAAAATTTTGTCAAAACTTCATGATAAAAACGAATGGATCAGTCTCGTATTTCTTATCTTGGATGAGAATATTTTGCATTTGGAAGGGTTTCGACTTGTCAGTGACATTCAGTGTGGAAATGTAGATAGAGTTTCATCATTTATCATAAGGGATCTATTAAGTTATCAAGGCCCTTTTGAATTAGCGTTTGACCCTTTGATTGAAGCCCTTTACTTTATGGGAAGATATGACATTTTTGAAGACGATCTTGGATTATGTATAGAGCATCATTTGCATGTAAATTGTAGAAAACTAACAGCTTTGTTTCGGGAACGGCTGTCTCTTTTTCAAGTTTTCTCTGGAATTCCTCAAGAAAAAGCCAGTATGATTGTTGCAACTAGACTATCTCATTGGAAGTATAATATTCCTGGGGAAATGTTAGAGATTACTTTCATTCGAAATCTTGACCCTTCCAACTATGTGAATTTAATCACAGATTTTTATGAAGCTCTGTGCAGTGAAAATTTATTTTCATTGGCTAAATACTTGCTTCCGTACTCAAGACCTGAGGCTAACCATTCTGAATGTTTGGATTCTCATCGTGATCCGTGCAGTGAAGCATTAACTGGTAGCTTGAAAAGTGATTTTTATCCCTTGCCCAAAAATGAACCACATGGATTATGTGTCATAATAAATGTGAAGAATTTCATGCCTCCGAAAGGAATTGAGGATGATATTCCTCTTCATTTGCGTCTTGGGTCAGATATTGATAAGTTCAGATTGGAAGGAACATTTAAATTATTTGGATTTAATGTCATTCACATAAGTGACCCTTCATATCGTGACATTAATGAGTTTTTCGCTAAAATTAGGAGGGATGGAAGATTGTATGCTATCTCTTGCTTAGCTGTTTGTATTATGACTCATGGGGATGTTAATGATAATCTTTATTTGGCTGACAGAACATGCATTGCTGTTACTGACTTACGGAAGTTATGTTATGCGAAAGCTCTTATTGGCAAGCCAAAGTTGTATTTTGTTCAAGCATGTCGAGGAGAAGAAAGTTTGAGACCTATGCTATTGCAACGTGATACAACGGTAGCCTCCAATTCTGAGACTGACTGTATAATCTGTGCTGCAACTGTACGAGGTTATTCAGCAATGCGTAGTCAATCATCTGGTTCTTGGTTCATCACAGACTTGTGCTCCACTTTACAGGATATTGGTCATCTGTTTCCTCTCAAAAATGTAATGAGGGAAACTAGGAAGAAACTCAATGAGAGAGTGGATAAATTTGAGGGAAGTTACATTACACAAACGAGTGAAGATAAAGACACATTAACGAAGGAAGTGCAGCTTGTGAGAGGCAGTGAAACTGCTTTCATTGATGGAATTCTTGACTTGTGTACTATTGAAGTTTTGGAAGAAATCATAGATATCTTAGTAGCTGAGGCAGTTGACGAGAAATTCCAAGTGTAATGAACGGATGATAGCTATGTACTGGAAAATGGAAAAGGATATCCCCGATGCTTCCCTACACAACAATTTGTCTCTTGTGTTCACTATGAACAGGCTAATTATATTTCATCATAGGGCTTACTTCTCAATGAAAAACTAATAATAATGGAAGGTTATTTGTAAATTTTAATACTGTACAGTGTACAGTTACTACAACTACAGTATATCAAATATGTCCTAGTACGACGATTGTCTTACTGTATGGATTTACACTTTACAGCATACAATTGTAACAAAATTAAATCAGTGAGGCTAAATTGTTTTTGAAATAGTAGGTAGAATTCTTCTTATTGAATGTTCCAGTAAACTTCCTTGATATGCTGCATGAAAGTTTTCGAAAAAATGATCATATATTTAAATTTCATATTTTTGTGGAATGTAATTAAAGGAATTTTTTTATGTAATATGTAGCATTAAGGAAATGGCAAAGTTTATTATTTCAAAATTGATATACGTAGGGTCTATAGCTTATAAGCATTAGCTGTTGCCTTTGTGTCATGATTGACTTTATAAAATTTACTGCTGCTTAAAAAAAAAAAAAAAA
>Proasellus_assaforensis ENA|HAEP01045153|HAEP01045153.1 TSA: Proasellus assaforensis, contig comp41531_c0_seq48
TTTATCTATTTGATAACACACTAAATCAGGTTATAGGCCTTCTTGGTTTTAATCTATTCGATCAGAATAGTCTTTGGAAATAAACAGGCCTAGGTTTAATATTAAAGGCATGTTTCAAACGGATAATATAAGTGAATCATTCCCAAGGAATGAACAGTATGACATTGATGAATATAAATTATCACAAAATCAATTTGAAAAGCAAATGAATCAAGCAAGAGACAAAATGAGAACTAATGTGTCTAAAATTTTGTCAAAACTTCATGATAAAGATGAATGGATCAGTCTCATATTTCTTATCTTGGATGAGGATATTTTGCATTTGGAAGGGTTTCGACTTGTCAGTGACATTCAGTGTGGAAATGTAGATAGAGTTTCATCATTTATCATAAGGGATCTATTAAGTTATCAAGGCCCTTTTGAATTAGCGTTTGACCCTTTGATTGAAGCTCTTTATTTTATTGGAAGATATGACATTTTTTAAGACGATCTTGGATTATGTATGGAGCATCATTTGCATGTTAATTGTAGAAAACTGACAGCTTTGTTTAGAGAACGGCTGGCTCTTTTTCAAGTTTTCTCTGGAATTCCTCAAGAAAAAGCCAGTATGATTGTCGCAAATAGACTATCTCATTGGAAGTATAATATTCCTGGGGAAATGTTAGAGATTACTTTCATTCGAAATCTTGACCCTTCCAACTATGTGAATTTAATCACAGATGTTTATGAAGCTCTGTGCAGTGAAAATTTATTTTCATTGGCGAAATACTTGCTCCCATACTCAAGACCTGAGGCTAACCATTCTGAATGTTTGGATTCTCATCGTGATACGTGTAGTGAAGTATTAACTGGCAGCCTGAAAAGTGATTTTTATCCCTTGCCCAAAAATGAACCACATGGGTTATGTGTCATAATAAATGTGAAGAATTTCATGCCTCCGAAAGGAATTGAGGATGATATTCCTCTTCATTTGCGTCTTGGGTCAGATATTGATAAGTTCAGATTGGAAGGAACATTTAAATTATTTGGATTTAATGTCATTCACATAAGTGACCCTTCATATCGTGACATTAATGAGTTTTTCGCTAAAATTAGGAGGGATGGAAGATTGTATGCTATCTCTTGCTTTGCTGTTTGTGTGATGACTCATGGGGATGTTAATGATAACCTTTATTTGGCTGACAGAACATGCATTGCTGTTACTGACTTACGGAAGTTATGTTATGCAAAAGCTCTTATTGGCAAGCCAAAGTTGTATTTTGTTCAAGCTTGTCGGGGAGAAGAAAGTTTGCGACCTATGCTATTGCAACGTGATACAACGGTAGCATCCAATTCTGAGACAGACTGTATAATCTGTGCTGCAACTGTACGGGGTTATTCAGCAATGCGTAGTCAATCATCTGGTTCTTGGTTCATCACAGACTTGTGCTCCACTTTACAGGATATTGGTCATCTGTTTCCACTCAAAAATGTAATGAGGGAAACTAGAAAGAAACTCAATGAGAGAGTGGATAAATTTGAGGGAAGTTACATTACACAAACGAGTGAAGATAAAGACACATTAACGAGGGAAGTGCAGCTTGTGAGAGGCAGTGAAGCTACTTTCATTGATGGAATTCTTGACTTGTGTACAATTGAAGTTTTGGAAGAAATCATAGATATCTTAGTTGCTGAGGCTGTTGATGAGAAATGCCAAATGTAATGAACTGATGATAATTATAATAATGTACTGTAAAATGGAAAATGATATCCCCGATGCTTCCCTACACAACAATTTGTCTGTGTTCACTGTAAACAGTCTTATTATATTTCATGATAGGACCTACATTGCAATGAAAAACTAATAAAAATGGAAGGTTATTTGTAAATTTTGGTACTGTACAGTTACTATAACGTCAGTTTATCAAATACGTACGAGTACGACGATTGTCTTACTGTATGGATTTACGGCATATTATTGAAACTAGATTATCAATGAGGATAAATTGTTTAAGAAATGGTAGGTGGAATAATTCTTAATGAATGTTCCAGTAAACTTTCTTGATAGGTTGCATGAAAGTTTTCGAAAAAAATGATCATATATTAAAATTTCATATTTTTTGTGAAATATAGTTAAAAGATATTTCTTTATGTAATAGGCCCTATGTTGCATTAAGGAAATGGCAAAGTTTATTATTTTAAGATTGATATACGTAGTGTCAATAACTTATAAGCATTAGCCGTAGCCTTTGTGTCACGATTGACTTTATTAAATTTACTGCTGTTTAAAAAAAAAAAAAAAAA
>Proasellus_beticus_ ENA|HAFL01048059|HAFL01048059.1 TSA: Proasellus beticus, contig comp97181_c0_seq34
ATAATTATTAATAACACAGAACTGCCTGTTAACTAGCGAAATCAGATCATAGGCTTACTTGGCTATAAATTATTTGATGAGAATTGTCTTTGGAAATTAACAGACATTGATTTAATATTATTAAAGGCATGTTTCAGACAGATAATATAAGTGAATCATTCCCAAGGAATGAACAGTATGACATTGATGAATATAAATTATCCCAAAATCAATTTGAAAAGCAAATGAATCAAACAAGAGACAAAATGAGAACTAATGTGTCTAAAATTTTGTCAAAACTTCATGATAAAGACGAATGGAGCAGTCTCATATTTCTTATCTTGGATGAGAATATTTTGCATCTGGAAGGGTTTCGACTTGTCAGTGACATTCAGTGTGGAAATGTAGATAGAGTTTCCTCATTTATCATAAGGGATCTATTAAGTTATCAAGGCCCGTTTGAATTAGCGTTTGACCCTTTGATTGAAGCTCTTTATTTTATTGGAAGATACGACATTTTTGAAGACGATCTTGGAGTATGTATGGAGCATCATTTGCATGCAAATTGTAGAAAACTGACAGCTTTGTTTCGAGAACGACTGGCTCTTTTTCAAGTTTTCTCTGGAATTCCTCAAGAAAAAGCCAATATGATTGTTGCAACCAGACTATCTCATTGGAAGTATAATATTCCTGGGGAAATGTTAGAGCTTACTTTCATTAGAAATCTTGACCCTTCCAATTATGTGAATTTAATCACAGATTTTTATGTAGCTCTGTGCAGTGAAAATTTATTTTCATTGGCGAAATATTTGCTCCCATATTCAAGACCTGAAGCTAACCATTCCGAATGTTTGGATTCTCATCTGGATCCGTGTAGTGATGCATTAACTGTCAGCATGAAAAGTGATTTTTATCCCTTGCCCAAAAATGAACCTCATGGGTTATGTGTCATAATAAATGTGAAGAATTTCATGCCCCCGAAAGGAATTGAGGATGATATTCCTCTTCATTTGCGCCTTGGGTCAGACATTGATAAATTCAGATTGGAAGGAACATTTAAATTATTTGGATTTAATGTCTTACACATTAGTGACCCTTCATATCGTGACATTAACGAGTTTTTCGCTAAAATTAGGAGGGATGGAAGATTGTATGCTATTTCTTGCTTGGCTGTTTGTGTTATGACTCATGGGGATGTTAATGATAATCTTTATTTGGCTGACAGAACATGCATTGCTGTTACTGACTTACGGAAGTTATGTTATGCGAAAGCCCTTATTGGCAAGCCAAAGTTGTATTTTGTTCAAGCATGTCGGGGAGAAGAAAGTTTGAGACCTATGCTATTGCAACGTGATACAACGGTAGCATCCAATTCTGAGACAGACTGTATAATCTGTGCTGCAACTGTACGGGGTTATTCAGCAATGCGTAGTCAATCATCTGGTATATAAAATATTTTTGGTACAGCTAATCTTATGGGTTATGTTAACTTTTTTCACTTTAACTAATGCTTTGGCAGTAACCCTTAATTCATTTTCCTCTCTCATGGTATGCATGAAGATAATCTTTGCGAATTAACATATTTTGCAGATAATTTATGGTTACAACGTGATATTATTTCATGATTGACGTAACCATGTGAGGAAAATTCTGACATATTTTTTAACGTGGATTGGTGATTGGTTCTGCACTGTATATAGTTCACACAAGATATTGAAAGATAACAAGGTATGTAATTGTTTAGAACAGGCTTCATTTTCTCTGCTGGAATACCATCTGACATTGAAATGTTGTAGATTTGCCATTGGCAATGCGAATAAACTTGTCATTTATTAAAAAAATCAATGCAGCTATATGTATTTACATGTGTATTAGTGTTTAAAGAAAGCAAATTGCTAATAAGGTATCGTAAATCAATTTTATTCGATTGGGTCCATTTAATAAAGTGTTAAAATTTGCTTATAATTTATTTGCCTTATGTTGTTGAACACTTCTCTACTAATACGAAAAAAAATTCCGCTTAATTCAAATCATTAAATTTACAGAATCAAATACCGGTTGGTAATAAAAAAAACTAACAAGTTTTCTTAACAAATTTAATGTTAAAATCTTAGAAGCAGATATTTAAAATTAAGTTCCTAAAAATACAATTTATTTACCTCTAAGAATATGAACTCATGTTAGTTGGATAATGAGGACGCTTCAATTAAAAAGAGTTGGTTTGATTTTGACGCATCTGTCCTTAGGCGAAGGCTCCTCTCTTTGATTTAATTGTGCTAAAAATGAGTATGCTTGCTATGTACTATTTATATTAAAATAATATACATAATTAATTCTTTGTTTTTACTTAATATATTGTATATTAGGAATAAGGTATGTTTTTGTATACTGTATTCCTCGTTCTATCATTTCTTATTCTTCCATTTAATTTC
>Proasellus_cantabricus_ ENA|HAER01028515|HAER01028515.1 TSA: Proasellus cantabricus, contig c27123_g1_i4
CTTTCATTAGAAATCTTGACCCTTCCAACTATGTGAATTTAATCACAGATTTTTATGAAGCTCTGTGCAGTGAAAATTTATTTTCATTGGCGAAATACTTGTTCCCATACTCAAGACCTGAGGTTAACCATTCTGAATGTTTGGATTCTCATCGTGATTCGTGTAGTGAAGCATTAACTGGCAGCATGAAAAGTGATTTCTATCCCTTGCCCAAAAATGAACCACATGGGTTATGTGTCATAATAAATGTGAAGAATTTCATGCCTCCGAAAGGAATTGATGATGATATTCCTCTTCATTTGCGTCTTGGGTCGGACATTGATAAGTTCAGATTGGAAGGAACATTTAAATTATTTGGATTTAATGTCATTCACATAAGTGACCCTTCATATCGTGACATTAATGAGTTTTTCGCTAAAATTAGGAGGGATGGAAGATTATATGCTATCTCTTGCCTAGCTGTTTGTGTTATGACTCATGGGGATGTGAACGATAATCTTTATTTGGCTGACAGAACATGCATTGCTGTTACTGACTTACGGAAATTATGTTATGCGAAAGCTCTTATTGGCAAGCCAAAGTTGTACTTTGTTCAAGCATGTCGGGGAGAAGAAAGTTTGAGACCTATGCTATTACAACGTGATACAACGGTAGCTTCCAATTCTGAGACAGACTGTATTATCTGTGCTGCAACTGTACGGGGTTATTCAGCAATGCGTAGTCAATCATCTGGTTCTTGGTTCATCACAGACTTGTGCTCCACTTTACAGGATATTGGTCATCTGTTTCCTCTCAAAAATGTGATGAGAGAAACTAGAAAGAAACTTAATGAGAGAGTGGATAAATTTGAAGGAAGTTACATTACACAAACAAGTGAAGATAAAGACACTTTAACGAAGGAAGTGCAGCTTGTGAGAGGCAGTGAAACTACTTTCATTGAGGGAATTCTTGACTTGTGTACAATTGAAGTTTTGGAAGAAATCATAGATATCTTAGTTGCTGAGGCTGTTGACGAGAAATGCCAAGTGTAATGAACGGATGATAATTATGTACTGGAAAATGAAAAAGATATCCTCGATGCTTCCCTACACAAACAATTTGTCCCTGTGTTCACTATAAACACGCTTATTATATTTCAGCATTGGGCCTAAAAAAAATAACTAAAAACTGCTAAAAATGGAAGGTTGCTTGTAAATTTTAATACTGTACAGTTACTACAACTGCAGTATATCAAGTACGTACGTGATACTACTATTGGCTTACTGTATATGGATTTACAGCATATTATTGGAATTAATTAAGTCAATGAAGGCCTAAAGGTTTTTGAAATGTTAGGTAGAATTATATGCTAATTCTTCTTATCAAAAAAATGATCATATATTTAAATTTCATATTTTTTGTGGAATCTAGTTAAAGATATTTTTTTATGTAATATGTAGCATTAAGGAAATGGCAAAAA
>Proasellus_cavaticus ENA|HAES01038247|HAES01038247.1 TSA: Proasellus cavaticus, contig comp54443_c0_seq6
TAATAAGGAACAAAGGGAGCTTTGCTGGTCCATTTGTATTCAAGGTCTATGTGTTTTCTCAATTTTAACGCTGCGGTGGATGCACCGACACCAAACTATGAGAATTTTGCTACCACTCTTCACTTAATCGCTTGCCAGAGCCACCCTGCCCCACGGTCCCCACTCCCCACCCAGTCAGCTGAATCAGGGCCAAAGGCTAAGGTCGCATAAATTTTAGTATGCTCAAGAAATATAGTCTTTGGAAATAGGCCTAAACTAGCCTAAATATTATTTAAGACATGTTTCAAACAGATAATATTAGCGAATCACTTCCACGGAATGAGCATTTTGATATTGATGCTTATAAGATATCGCAAAATCGTTATGAAGAGCAAATGAATCTAGCAAGAGACAAAATGAGAACTAATGTGGCTAAAATTTTATCAAAACTTCAGGCCAAGGAGGAATGGATTAGTCTCATTTTTCTTATTTTGGATGAGAATATTTTGCATCTGGAAGGGTTTCGACTTATAAACGATGTTCAGTGTGGGAATGTTGATAGAGTTTCATCGTTTATCAGAAGAGATCTGTTAAGTTATCAAGGCCCTTTTGAATTGGCGTTTGATCCTTTGATTGAAGCTCTTTATTTTATGGGACGATATGATATCTTTGAAGATGATCTTGGATTATGTAAAGAGCATCATTTGCATGTTAGTTGTAGAAAACTAACTGCTTTGTTTCGAGAACGATTGGCTCTCTTTCAAGTTTTTTCTGGAATTCCTCAAGAAAAATCTACCATGATTGTTGCTACAAGACTATCTCATTGGAAGTATAATATTCCTGGTGAATTGTTGGAGGTAACTTTTATTAGAAATCTTGATAATTCCAACTATGTGAATTTAATCACAGATTTTTATGAAGCATTGTGCAGTGAAAATTTATTTACATTGGCTAAATATTTGCTCCCTTACTCAAGACCGGAGGCTAACCATTCAGAATGTTTGGGTTCTCATCACGATCCTTGCAGTGAAGCATTAACCAGTAGTTTGAAAAATGACTTCTACCCATTGCCAAAAAATGAACCCTATGGGTTATGTGTCATTATAAATGTGAAGAATTTCATGCCTCATAATGGAATTGATGATGATATTCCTCTTCACTTGCGTCTTGGATCAGACATTGATAAATTCAGACTGGAAGGAACATTTAAATTATTTGGATTTAATGTCATTCACATAAGTGATCCTTCATATCGTGACATTAATGAGTTTTTTTCTAAAATTAGGAGGGATGGAAGATTATATGCTATATCTTGCCTCGCTGTGTGTGTCATGACTCATGGAGATGTTAATGATAACCTTTATTTGGCTGACAGAACTTGTATTGCGGTTACTGACTTACGAAAGTTGTGTTATGCAAAGGCTCTCATTGGCAAGCCAAAGTTGTATTTCGTGCAAGCATGCCGTGGGGAAGAAAGTTTGAGACCTATGATGTTGCAGCGTGATACAACGGTAGCCTCTAATTCTGAGACGGACTGTATTATCTGTGCTGCAACTGTTCGGGGTTACTCAGCAATGCGTAGTCAATCTTCAGGTTCTTGGTTCATCACAGACTTGTGTTCAACTTTGCAGGATATCGGTCACCTTTATCCGCTTAAAAATGTAATGAGAGAAACTAGAAAGAAACTCAATGAGAGAGTGGATAAATTTGAAGGAAGTTACATTACGCAAACAAGCGAAGATAAAGACACATTAACCAAGGAAGTGCAACTTGTGAGAGGTTGTGAAGCGACGTTCATTGATGGAATTCTTGACTTGTGCACAATTGAAGTTTTGGAAGAAATCATTGATATCTTAGTTGCTCAGGCTGTCGATGAAAATTGCCTGATTTAATGAACTGAAGTTAAAATTTTATGCTGGAAAAGGATGTTCCAGATAGCTTTCACGCAATACAAATTCAACCTTCTTTAGATCGGATAACAGAGAGGGACAAGTGCTGTAAACTTTTATGTCGCAAAGTTCATTACGTACAATCACGATTTCTACATTTCACGATGATTCCCAAATGCCTGAGAAAATTCTAAAAATATAACTCAGTTATTGTATGGGCTTTACTGCATGAGTGCATGTTTTTGTAACTTAGGTCTGTATGTAAGTTCAAAAGTTCATTAGGTCAAATTGTAGTTGAAATGGGTGGTTGCTCTAGATTTAAATACTAATTCATCTTATTGAATGTTCATTTATATATCTTATTGAGAAGAAAATATATTTTAAATGTCTGTTTTCGTCGATTGGAAATTATGTAATAAATACACTATTACAATAAACTTATATAGATT
>Proasellus_coiffaiti_ ENA|HAEU01015866|HAEU01015866.1 TSA: Proasellus coiffaiti, contig comp31391_c0_seq1
ACCCGTGTTATAATCCCGAGGACTAGGCCTATATTAGTATTATAATTACTAAAGACATGTTTCAAACCGATAATATTGCCGAATCTTTTCCAAGAAACGAGCATTTTGATGTTGATGCTTATAAGATATCTCAAGATCAATATGAAAAGCAACTGAATCTAGCAAGAGACAAAATGAGATCAAATGTGTCTAAAATTTTATCAAAACTTCAGGACAAGGAGGAATGGATTAGTCTCATATTTCTTATTTTGGATGAGAATATTTTACATCTAGAAGGGTTTCGACTTATAAATGATGTTCAATGTGGGAATATTGATAGAGTTTCATCATTTATCATAAGAGATCTATTAAGTTATCAAGGTCCTTTTGAATTAGCATTTGATCCTTTGATAGAAGTTCTTTATTATATTGGACGATATGACATTTTTGAAGATGACCTTGGAATATGTAAAGAGCATCATTTGCATGTTAGTTGTAGAAAACTTACGGCTTTGTTTCGAGAACGATTATCTCTTTTTCAAGTTTTCTCTGGAATTCCTCAAGAAAAAGCTAATATTATTGTTGCTACAAGATTATCTCATTGGAAGTATAATATTCCTGGTGAAATGTTGGAGGTGACATTTATTAGAAATCTTGACCCTTCCAACTATGTAAATTTAATCACAGATGTTTATGAAGCGCTGTGTAGTGAAAATTTGTTTACATTGGCCAAATATCTGCTTCCTTACTCAAGACCTGAAGCTAACCACTCCGAATGTTTGGATTCTCACCACAATCCTTGCAATGAAGCGTTAACAAGTAGCTTGAAAAGTGACTTCTATCCATTGCCAAAAAATGAGCCCCATGGGCTGTGTGTTATTATAAATGTGAAGAATTTCATGCCTCCAAAGGGAATTGATGATGATATTCCTCTTCATTTGCGTCTTGGGTCAGACATTGATAAATTCAGATTGGAAGGAACATTTAAACTATTTGGATTTAATGTCATTCACATAAGTGATCCTTCATATCGTGACATTAACGAGTTTTTTGCTAAAATTAGGAGGGATGGAAGATTATATGCAATAAGTTGCCTAGCTGTTTGTGTAATGACTCATGGAGATGTTAATGGCAAGTTTTTTAAAACTTATTTCAGCTTGGTAAACCTAGTTCTAGTTTTAT
>Proasellus_coxalis_ ENA|HAET01027021|HAET01027021.1 TSA: Proasellus coxalis, contig comp34105_c0_seq4
ATTACTATTAATAACACAGCAAATAGAACTTTCTAATGAACCTAAATCTGGTCACAACTGAAATATTTTATATAGTCTAGAATAGGGAAAAGCCTTTGGCACCAAACCAAATTATTGAAATGTTTCAAACAGATAATATAACCGAATCTTTTCCAAGGAATGAGCAATATGGTATTGATGCATATAAAATTTCGCAAAATCAATACGAAAAGCAAATGAATGAAGCCAGAGATAAAATGAGAGCCAATGTAGCTAAAATTTTGTCAAAACTTCATGATAAAGATGAATGGATCAGTCTCATATTTCTCATCTTGGATGAGAATATTTTGCATCTGGAAGGGTTCCGACTTATTAATGATGCTCAATGTGGAAATATTGATAGAGTTTCATCATTTATCATAAGAGATCTATTAAGTTATCAAGGACCATTTGAATTGGCATTTGATCCTTTGATTGAAGCTCTTTATTTTATTGGAAGATATGATATATTTGAAGATGACCTTGGGTTATGCAAAGAGCATAATTTGCACGTTAATTGTAGAAAACTAACTGCTTTGTTCCGAGAACGATTGGCTCTTTATCAAATTTTCTCAGGAATTCCTCAAGAAAAAGCTAATATGATTGTTGCATCAAGACTCTCTCATTGGAAGTATAATATTCCAGGTGAATTATTGGAGATTACATTTATTAGAAATCTTGATCCTACCAATTATGTAAATTTAATCACAGATATTTATGAAGCTTTGTGCAGTGAAAATTTATTTACATTGGCTAAATACTTGCTCCCTTACTCAAGACCTAAGGCCAACCACTCTGAGTGTTTGGATTCTCATCATGATCCTTGCACTGAAGCATTAACAAGTAGCTTGAAAAGTGACTTCTATCCTTTGCCAAAAAATGAACCTCATGGATTATGTGTCATAATAAATGTGAAGAACTTCATGCCTCCAAAAGGAATAGATGATGATATTCCTCTCCATTTACGTCTTGGTTCAGACATAGATAAATTCAGATTGGAAGGAACATTTAAATTATTTGGTTTTAATGTCATCCACATAAGTGATCCTTCATATCGTGACCTTAATGAGTTCTTTGCTAAAATTAGGAGGGATGGAAGATTGTATGCTATATCTTGCTTAGCTGTTTGTGTTATGACTCATGGGGATGTAAATGATAATCTATATTTGGCGGACAGAACATGTATTGCAGTTACAGACTTACGAAAGTTATGTTACGCAAAAGCTCTTATTGGCAAGCCAAAGTTGTATTTTGTGCAAGCATGTCGTGGTGAAGAAAGTTTGAGACCTATGCTATTGCAACGTGATACAACGGTAGCCTCCAATTCTGAGACAGACTGTATAATCTGTGCTGCAACTGTACGAGGTTACTCAGCCATGCGTAGTCAATCATCTGGCTCATGGTTCATCACAGACTTGTGTTCAACGTTACAAGAAATTGGTCACATTTTTCCTCTTAAAAATGTGATGAGAGAAACTAGGAAGAAGCTTAATGAAAGGGTGGATAAATTTGAGGGAAGTTATATCACACAAACAAGCGAAGATAAAGATACATTAACTAAGGAAGTGCAACTTGTGAGAGGAAGTGAAACAACATTTGTTGATGGAATTATTGACTTGTGTACTATTGAAGTTTTGGAAGAAATCATTGATATCTTAGTTGCTCAGGCTGTTGATGATAGTTGCCATACCCATAAGTAATGAACTGATAAACCTGTTCTGGAAAAAGATGCCCAGGATGGTTCTTTGCTGAGCAAATCCAGCCTACTCAGGTCAAGAGCTTCATTATCATGTGTGAATACTTGTCACTGAACTTGTTATAAATACAATGTGTACATTTGAGCACAACACTGAAAATTTCCAAACCTGAACATTATTGGATAATGTTAATTTTTTATCCGGTACAACGATTTTGTTTATTAAATGGACTTACTTTCATGTTTTTATACTTTATAGAGCTATATTTGCCCATTTGATTAAAATGTCTTTAGATTGTGGGATTAAATTTTTGAAATTTTTTTAAATTTTACTATATTAAACGGTAAACGGTTTTCCTTCCAATGAATGGAGTCTAGTTAAAAAATAATTTATACTGTTCTGTTTTTTTATATTTAACTAATATATAAATGTGTAATGCGACTGGAAAACTAGTAACTAATATATATTTTCAATAAAGGAGAGCAATT
>Proasellus_ebrensis ENA|HAEW01016587|HAEW01016587.1 TSA: Proasellus ebrensis, contig c17524_g1_i1
CAATTTGAAAAGCAAATGAAGCAAACAAGAGACAGAATGAGAACTAATGTATCTAAAATTTTGTCAAAACTTCATGATAAAGACGAATGGATCAGTCTCATATTTCTTATCTTGGATGAGAATATTTTGCATCTTGAAGGGTTTCGACTTGTCAGTGACATACAATGTGGAAATGTAGATAGAGTTTCATCATTTATCATAAGGGATCTATTAAGTTATCAAGGCCCTTTTGAATTAGCGTTTGACCCTTTGATTGAAGCTCTTTATTTTATTGGAAGATACGACATTTTTGAAGATGATCTTGGATTATGTATGGAGCATCATTTGCATGTTAATTGTAGAAAACTGACAGCTTTGTTTCGAGAACGGCTGGCTCTTTTTCAAGTTTTCTCTGGAATTCCTCAAGAAAAAGCCAGTATGATTGTTGCAACTAGACTATCTCATTGGAAGTATAATATTCCTGGGGAAATGTTAGAGATTACTTTCATTAGAAATCTTGACCCTTCCAACTATGTGAATTTAATCACAGATTTTTATGAAGCTTTGTGCAGTGAAAATTTATTTTCATTGGCGAAATACTTGCTCCCATACTCAAGACCTGAGGCTAACCATTCTGAATGTTTGGATTCTCTTCGTGATCCGTGTAGTGAAGCATTAACTGGCAGCATGAAAAGTGATTTCTATCCCTTACCCAAAAATGAACCACATGGGTTATGTGTCATAATAAATGTGAAGAATTTTATGCCTCCGAAAGGAATTGATGATGATATTCCTCTTCATTTGCGTCTTGGGTCGGACATTGATAAGTTCAGATTGGAAGGAACATTTAAATTGTTTGGATTTAATGTCATTCACATAAGTGACCCTTCATATCGTGACATTAATGAGTTTTTCGCTAAAATTAGGAGGGATGGAAGATTATATGCTATCTCTTGCCTAGCTGTTTGTGTTATGACTCATGGGGATGTGAACGATAATCTTTATTTGGCTGACAGAACATGCATTGCTGTTACTGACTTACGGAAATTATGTTATGCGAAAGCTCTTATTGGCAAGCCAAAGTTGTACTTTGTTCAAGCATGTCGGGGAGAAGAAAGTTTGAGACCTATGCTATTGCAACGTGATACAACGGTAGCTTCCAATTCTGAGACAGACTGTATTATCTGTGCTGCAACTGTACGGGGTTATTCAGCAATGCGTAGTCAATCATCTGGTAGATAAAAAATTTTTGTTACAGTTAATCTTATGGGTTATGTTAACTTCTTTCACTTTAACTAATGCTTTGGCATTAACCCTTAATTCATTTTCCTCTCTTGTGGTATGCATGAAGGTAATCTTTGCAAATTAACATATTTTGCAGATAAATTGACGGTTACAACTTGACAATTTTTCATGATTGATGTAACGATGAAAATTCTGATATATTTTTTTACGTGGATTGGTGATTGGTTCTGCACTGTACATTGTTCACACAAGAGATTGAAAGATTAAAAGGTTCTTGGTTCATCACAGACTTGTGCTCCACTTTACAGGATATTGGTCATCTGTTTCCTCTCAAAAATGTGATGAGAGAAACTAGGAAGAAACTTAATGAGAGAGTGGATAAATTTGAAGGAAGTTACATTACACAAACGAGCGAAGATAAAGACACTTTAACGAAGGAAGTGCAGCTTGTGAGAGGCAGTGAAACTACTTTCATTGAGGGAATTCTTGAGTTGTGTACAATTGAAGTTTTGGAAGAAATCATAGATATCTTAGTTGCTGAGGCTGTTGACGAGAAATGCCAAGTGTAATGAACGGATGATAATTATGTACTGGAAAACGAAAAATGATATCCTCGATGCTTCCCTACACAACAATTTGTCCCTGTGTTCACTATAAACACGCTTATTATATTTCAGCATTGGGCCTAAAAAAAATAACTAAAAACTGCTAAAAATGGAAGGTTGCTTGTAAATTTTAATACTGTACAGTTACTACAACTACAGTATATCAAGTACGTACGTGATACTACTATTGGCTTACTGTATATGGATTTACAGCATATTATTGGAACTAAATTAAGTCTATGAGGGCCTAAAGGTTTTTGAAATGTTAGGTAGAATTATATGCCAATTCATCTTATCAAAAAAATTATCATACATATTTAAATTTCATATTTTTTGTGGAATCTAGTTAAAGATATTTTTTTATGTAATATGTAGCATTAAGGAAATGGCAAAGTTTATTATTTAATGATTGATATACGTAGGGCCAATAGCCTATAAGTATAAAACGTAGCCTTTGTGTCATGATTGACTTTATAAAGTGTTTTCAAAAAAAAAAAAAAAAA
>Proasellus_escolai_ ENA|HAEV01067478|HAEV01067478.1 TSA: Proasellus escolai, contig comp105979_c0_seq3
TATCTTGGATGAGAATATTTTGCATCTGGAAGGGTTTCGACTTGTCAGTGACATTAAGTGTGGAAATGTAGATAGAGTTTCCTCATTTATCATAAGGGATCTATTAAGTTATCAAGGCCCTTTTGAATTAGCGTTTGACCCTTTGATTGAAGCTCTTTATTTTATTGGAAGATACGACATTTTTGAAGACGATCTTGGATTATGTATGGAGCATCATTTGCATGCTAATTGTAGAAAACTGACAGCTTTGTTTCGAGAACGACTGGCTCTTTTTCAAGTTTTCTCTGGAATTCCTCAAGAAAAAGCCAATATGATTGTTGCAACTAGACTATCTCATTGGAAGTATAATATTCCTGGGGAAATGTTAGAGATTACTTTCATTAGAAATCTTGACCCTTCCAATTATGTGAATCTAATCACAGATTTTTATGAAGCTCTGTGCAGTGAAAATTTATTTTCATTGGCGAAATATTTGCTCCCATACTCTAGACCTGAAGCAAACCATTCTGAATGTTTGGATTCTCATCGGGATCCGTGTAGTGATGCATTAACTGGCGGCATGAAAAGTGATTTTTATCCCTTGCCCAAAAATGAACCTCATGGGTTATGTGTCATAATAAATGTGAAGAATTTCATGCCTCCGAAAGGAATCGAGGACGACATTCCTCTTCATTTACGCCTTGGGTCAGACATTGATAAGTTCAGATTGGAAGGAACATTTAAATTATTTGGATTTAATGTCATTCACATTAGTGACCCTTCGTATCGTGACATTAACGAGTTTTTCGCTAAAATTAGGAGGGATGGAAGATTGTATGCTATTTCTTGCTTAGCTGTTTGTGTTATGACTCATGGGGATGTTAATGATAATCTTTATTTGGCTGACAGAACATGCATTGCTGTTACTGACTTACGGAAGTTATGTTATGCGAAAGCTCTTATTGGCAAGCCAAAGTTGTATTTTGTTCAAGCATGTCGGGGAGAAGAAAGTTTGAGACCTATGCTATTGCAACGTGATACAACGGTAGCCTCCAATTCTGAGACAGACTGTATAATCTGTGCTGCAACTGTACGGGGTTATTCAGCAATGCGTAGTCAATCATCTGGTTCTTGGTTCATCACAGACTTGTGCTCCACTTTACAGGATATTGGTCATCTGTTTCCTCTCAAAAATGTGATGAGAGAAACTAGAAAAAAACTCAATGAGAGAGTGGATAAATTTGAAGGAAGTTACATTACACAAACGAGTGAAGACAAAGACACATTAACAAAGGAAGTGCAGCTTGTGAGAGGCAGTGAAGCTACTTTCATTGATGGAATTCTAGACTTGTGTACAATTGAAGTTTTGGAAGAAATCATAGATATTTTAGTTGATGAGGCTGTTGACGAGAAATGCCAGATGTAATGAACGGATGATAATCACGTACTGTACTGGAAAATGAAAAGTGATATCGCAGATGCTTCCCTACACAACAAATTGTCCTTGTGTTCATTATAAACGTGCTTATTATAGTTCAGCATTGGGCCTACTCTTCACTCAAAAGCTGATAAAAATGGAAGGGTTTTTTTCTAAATTTTGTGACTACAGTTACTGCAACTTCAGTATATCATATACGTACATGATACGACGATTGACTTACTGTATGGATTAACGCCCATTTATTGTAACTAAATTAAATCAACGAGGCGATAATATTTTTTAGAATGTTAGGTAGAGTTCATCTTATTGAATGTTCCAGTAAACTTTCTTGATTAGTTGCATGAAAGTTTTTGAAAATAGGATCATATATGTAAATTTCATATTTTTTGTGGATTATAGTTAAAGATATTTTTGTATGTAATATGTAGCATTAAGGAAATGGCAAAGTTTATTATTTAAAGATTGATATACGTAGGGTCTATAGCTTATAAGCTTAAGCTGTAGGACGTAGCCTTTGTATCATGATTGACTTTATAAAATTTTCCGCTATTTAAAAAAAAAA
>Proasellus_grafi ENA|HAEX01001151|HAEX01001151.1 TSA: Proasellus grafi, contig c1212_g1_i1
GTATGATTGTTGCAACTAGACTATCTCATTGGAAGTATAATATTCCTGGAGAAATGTTAGAGATTACTTTCATTAGAAATCTTGACCCTTCCAACTATGTGAATTTAATCACAGATTTTTATGAAGCTCTGTGCAATGAAAATTTATTTTCATTGGCGAAATACTTGCTCCCATACTCAAGACCTGAGGCTAACCATTCTGAATGTTTGGATTCTCATCGTGATCCGTGTAGTGATGCATTAACTGGCAGCATGAAAAGCGATTTCTATCCCTTACCCAAAAATGAACCACATGGGTTATGTGTCATAATAAATGTGAAGAATTTCATGCCTCCGAAAGGAATTGATGATGATATTCCTCTTCATTTGCGTCTTGGGTCGGACATTGATAAGTTCAGATTGGAAGGAACATTTAAATTATTTGGATTTAATGTCATTCACATAAGTGACCCTTCGTATCGTGACATTAATGAGTTTTTTGCTAAAATTAGGAGGGATGGAAGATTGTATGCTATCTCATGCCTAGCTGTTTGTGTTATGACTCATGGAGATGTTAACGATAATCTTTATTTGGCTGACAGAACATGCATTGCTGTTACTGACTTACGGAAATTATGTTATGCGAAAGCTCTTATTGGCAAGCCAAAGTTGTACTTTGTTCAAGCATGTCGGGGAGAAGAAAGTTTGAGACCTATGCTGTTGCAACGTGATACAACGGTAGCCTCCAATTCTGAGACAGACTGTATAATATGTGCTGCAACTGTACGTGGTTATTCAGCAATGCGTAGTCAATCATCTGGTTCTTGGTTCATCACAGACTTGTGCTCCACTTTACAGGATATTGGTCATCTGTTTCCTCTCAAAAATGTGATGAGAGAAACTAGAAAGAAGCTCAATGAGAGAGTGGATAAATTTGAAGGAAGTTACATTACACAAACGAGTGAAGATAAAGACACATTAACAAAGGAAGTACAGCTTGTGAGAGGCAGTGAAACTACTTTCATTGATGGAATTCTTGACTTGTGTACAATTGAAGTTTTGGAAGAAATTATAGATATCTTAGTTGCTGAGGCTGTTGACGTGAAATGCCAAATGTAATGAACGGATGATTATTATGTACTGGAAGATGAAAAACGGTATCCTCGATACTTCCCTACGCTACAATTTGTCCCTGTGTTCACTATAAACACGCTTATTATATTTCAACATTGGGCCTACTCATCAATGAAAAACTGCTAATAATGGAAGGTTGTTTGTAAATTTTAGTACTGTACAGTTACTACTTACTACAACTACAATATATCAAGTACGTACGTGATACTACTATTGGCTTACTGTATGAATTTACAGCATATTATTCTTAATAAATTAAATCAATGAAGCCAAAATATTTTTGAAATGTTAGGTAGAATTGTATGCTAATTCATATTATTAAATGTTCCAGTAAAGTTTCTGGATAAGTTGCATGAAAGTTTTCGCAAAAATTATCATATATTTAAATTTCCTATTTTTTGTGGAATCTAGTTAGATATTTTTTTATGTAATATGTAGCATTAAGGTAATTACATAGTTTAGTATTTAAAGATTGATATACGTAGGTCCTATAGTCTATAAGTATAAACCGTAGCCTTTGTGTCATGATTGACTTTATAAAGTTTTCAGCTGCTTCAAAGTGTTCCCTTTCTTAACCTA
>Proasellus_granadensis ENA|HAEY01055781|HAEY01055781.1 TSA: Proasellus granadensis, contig comp71995_c0_seq4
AAGCAGTGGTATCAACGCGGAGTCGGGGGGGGGAGAAGAAAGTTTGAGACCTATGCTATTGCAACGTGATACAACGGTAGCCTCCAATTCTGAGACAGACTGTATAATCTGTGCTGCAACTGTTCGAGGTTATTCCGCAATGCGTAGTCAGTCATCTGGTTCTTGGTTCATCACAGACTTGTGCTCCACTTTACAGGATATTGGTCATCTGTTTCCTCTTAAAAATGTGATGAGAGAAACTAGAAAAAAACTCAATGAGAGAGTGGATAAATTTGAAGGAAGTTACATTACACAAACGAGTGAAGACAAAGACACATTAACAAAGGAAGTGCAGCTTGTGAGAGGCAGTGAAGTTACTTTCATTGATGGAATTCTTGACTTGTGTACAATTGAAGTTTTGGAAGAAATCATAGATATTTTAGTTGATGAGGCTGTTGACGAGAAATGCCAGATGTAATGAACGGATGATAATATCCCAGTGATATCCCAGATGCTTCCCTACACAACAAATTGTCCTTGTGTTCATTATAAACGCGCTTATTATAGTTCAGCATAAAGCCTACTCTTCACTCAAAAGATGATAAATATAAAATGTACGTATATCATATACGTACATGATACGATTTTGACTTAGACTACTGTGTGGATTAACGCCCATTTATTGTAACAAAATTTAATCAACGAGGCGATAATATTTTTTTGAATGTTAGGTAGAGTTCGTCTTATTGAATGTTCCAGTAAACTTTCTTGATTAGTTGCATGAAAGTTTTTGAAAATAGGATCATATATGTAAATTTAATATTTATTGTGGATTATTTTGTATGTAATATGTAGCATTAAGGAAATGGCAAAGTTTATTATTTAAAGATTGATAAACGAAGGGTCTATAGCTTATAAGCTTAAGCTGTAGGGCGTAGCCTTTGTATCATGATTGACTTTATAAAATTTTCTGCTGTTTCAGAGTGTTTTAAAAGTTCCCTTACTTAATCTATACGAACATAATTTGTAAAGGAAGTTTTTCTAACCACATAAAATGGGATTGTGAAAAAAAAAAAAAAAAAA
>Proasellus_hercegovinensis ENA|HAEZ01043606|HAEZ01043606.1 TSA: Proasellus hercegovinensis, contig comp82876_c0_seq2
TATCTATTTGATAACACAGCTAATAGAAACTTCCTAATGAACCTAAATCTGGTCAAGGCCAAATTATTTTCTATTTAATCCTAATAGTCTAGCCCAAGTAAAAGCCTTTGGCTATAGGCCAAAATTAAGGAATGTTTCAAACAGATAATATAAGCGAATCTTTTCCAAGGAATGAGCAATATGATATTGATGCTTATAAGATTTCTCAAATTCAATATGAAAAGCAAATGAATCAAGCAAGAGACAAGATGAGAACTAATGTAGCTAAAATTTTGTCAAAACTTCATGATAAGGATGAATGGATCAGTCTCATTTTTCTCATCTTGGATGAGAATATTTTGCATCTGGAAGGGTTCCGACTTATTAATGATGTTCAATGTGGGAATGTTGATAGAGTTTCATCATTTATCATAAGAGATCTGTTAAGTTATCAAGGCCCATTTGAATTGGCATTTGATCCTTTGATTGAAGGTCTTTATATTATTGGAAGATACGATATATTTGAAGATGACCTTGGATTATGTAAAGAGCATCATTTGCACGTTAATTGTAGAAAACTAACCGCTTTGTTCCGAGAACGATTGGCTCTTTTTCAAGTTTTCTCTGGAATTCCTCAAGAAAAAGCTAATATGATTGTTGCATCAAGACTCTCTCATTGGAAGTATAATATTCCTGGTGAATTATTAGAGGTTACGTTTATTAGAAATCTTGACCCTTCCAACTATGTGAATTTAATCACAGATATTTATGAAGCTTTGTGCAGTGAAAATTTATTTACATTGGCTAAATACTTGCTCCCTTACTCAAGACCGGAGGCCAACCATTCCGAATGTTTGGATTCTCATCATGATCCTTGCACTGAAGCATTAACAGGTAGCTTGAAAAGTGACTTCTATCCATTGCCAAAAAATGAACCTCATGGGTTATGCGTCATTATAAATGTGAAGAATTTCATGCCTCCAAAAGGAATAGATGATGATATTCCTCTTCATTTACGTCTTGGTTCAGACATTGATAAATTCAGATTGGAAGGAACATTTAAATTATTTGGTTTTAATGTCATTCACATAAGTGATCCTTCATATCGTGACATTAATGAGTTTTTTGGTAAAATTAGGAGGGATGGAAGATTGTATGCTATATCTTGCCTAGCAGTTTGTGTTATGACTCATGGGGATGTAAATGATAACCTTTATTTGGCTGACAGAACATGTATTGCAGTTACAGACTTACGAAAGTTATGTTATGCAAAAGCTCTTATTGGCAAGCCAAAGTTGTATTTTGTGCAAGCATGTCGTGGAGAAGAAAGTTTGAGACCTATGCTACTGCAACGTGATATAACGGTAGCCTCCAATTCTGAGACAGACTGTATAATCTGTGCTGCAACTGTACGGGGTTACTCAGCTATGCGTAGTCAATCATCTGGTTCGTGGTTCATCTCAGACTTGTGTTCAACTTTGCAAGAAATTGGTCACCTTTTTCCTTTAAAAAAAGTGATGAGAGAAACTAGAAAGAAACTTAATGAAAGGGTGGATAAGTTTGAGGGAAGCTACATCACACAAACAAGTGAAGATAAAGACACTTTAACTAAGGAAGTGCAACTTGTGAGAGGAAGTGAAGCGACATTTATTGATGGAATTCTTGACTTGTGTACTATTGAAGTTTTGGAAGAAATCATTGATATCTTAGTTGCTCAGGCTGTTGATGAGAAATGTCTTATATAATGAACTGTTGATAAACCTGTACTGGAAAAAGATGTCCACGATGGTTCTTTGCAGCACAATTCCAGCCTACCCATGTTCAGAGTTTCATGTTTTGTGTGTAACGACTTGTCACTGAATTCGTTATATACGCGATTTGTACATTTCATCACACTCTTCAAAGCCTGAAATTCCTAAAACTGAAACAGTTTGCAAATGTTAACTTAAACAGTACAACGATTTTGTTTATTGAATGGGCTTACTGCATGTTTTTGCTTATACAATATATACTCCTAATTTTTTAAAGCAATGCAATCAAAATGTCTTTGAGATGTGTGATTGAATTAGACTTAAAAACTTGTTCATCTTATTTATTGTTCATTTAAATTTTCATGATCAAAGGAAAATAAAGTTAACGAAACGTTGAAGTTACAGTATATTTAAAGGTAAACTGGTTTCCTTCCAGTGGAGTCTAGTTATAAAATACTTTATGTAAATAGACTATTCTATTTTTTTTTTAATTAATATAGAAATGCGTCAATAACGACTGGAAAATTAGTAACTAATATATATTTTCAATAAATGAATGTAATTCAAAGTAAAAAAAAAAAAAAAAAA
>Proasellus_ibericus_ ENA|HAFA01054913|HAFA01054913.1 TSA: Proasellus ibericus, contig comp70070_c0_seq3
AGCCAGTATGATTGTTGCAACTAGACTGTCTCATTGGAAGTATAATATTCCTGGGGAAATGTTAGAGATTACTTTCATTCGAAATCTTGACCCTTCCAACTATGTGAAATTAATCACAGATATTTATGAAGCTCTGTGCAGTGAAAATTTATTTTCATTAGCGAAATACTTGCTCCCATACTCAAGACCTGAGGCTAACCATTCTGAATGTTTGGATTCTCTTCGTGATCCGTGTAGTGAAGCATTAACTGGTAGCTTGAAAAGTGATTTTTATCCCTTGCCCAAAAATGAACCACATGGGTTATGTGTCATAATAAATGTGAAGAATTTCATGCCTCCGAAAGGAATTGAGGATGATATTCCCCTTCATTTGCGTCTTGGGTCAGATATTGATAAGTTCAGATTGGAAGGAACATTTAAATTATTTGGATTTAATGTCATTCACATAAGTGACCCTTCATATCGTGACATAAATGAGTTTTTCGCTAAAATTAGGAGGGATGGAAGATTGTATGCTATCTCTTGCTTAGCTGTTTGTGTTATGACTCATGGGGATGTCAATGATAATCTTTATTTGGCTGACAGAACATGCATTGCTGTCACTGACTTACGGAAGTTATGTTATGCGAAAGCTCTTATTGGCAAGCCAAAGTTGTATTTTGTCCAAGCATGTCGGGGAGAAGAAAGTTTGAGACCTATGCTATTGCAACGTGATACAACGGTAGCCTCCAATTCTGAGACAGACTGTATAATCTGTGCTGCAACTGTACGGGGTTATTCAGCAATGCGTAGTCAATCATCTGGTTCTTGGTTCATCACAGACTTGTGCTCCACTTTACAGGATATTGGTCATCTGTTTCCACTCAAAAATGTAATGAGGGAAACTAGAAAGAAACTCAATGAGAGAGTGGATAAATTTGAGGGAAGTTACATTACACAAACGAGCGAAGATAAAGACACATTAACGAAGGAAGTGCAGCTTGTGAGAGGCAGTGAAGCTACTTTCATTGATGGAATTCTTGACTTGTGTACAATTGAAGTTCTGGAAGAAATCATAGATATCTTAGTTGCTGAGGCTGTTGACGAAAAATGCCAAATGTAATGAACGGATGATGATTATGTACTGGAAAATGGAAAATGATATCCCCCGATGCTTCCCTACACAACAATTTGTCTCTGTGTCCACTATAAAAAGGCTTATTAAGCTTCATCAAAGGGCCTACTTCTCAATGAAAAATTGATAAAAATGGAAGGTTATTTGCAAATTTTAATACTGTAAAGTGTACAGTTACTATTTTTTTTTCTTTTTTTTTTCTTT
>Proasellus_jaloniacus_ ENA|HAFB01031470|HAFB01031470.1 TSA: Proasellus jaloniacus, contig comp39967_c0_seq3
TTGCCCAAAAATGAACCTCATGGGTTATGTGTCATAATAAATGTGAAGAATTTTATGCCCCCGAAAGGAATTGAGGATGATATTCCTCTTCATTTGCGCCTTGGATCAGACATTGATAAATTCAGATTGGAAGGAACATTTAAATTATTTGGATTTAATGTCATACACATTAGTGATCCTTCCTATCGTGATATTAACGAGTTTTTCGCTAAAATTAGGAGGGATGGGAGATTATATGCTATTTCTTGCTTGGCTGTTTGTGTTATGACTCATGGGGATGTTAATGATAATCTTTATTTGGCTGACAGAACATGCATTGCTGTTACTGACTTACGGAAGTTATGTTATGCGAAAGCCCTTATTGGCAAGCCAAAGTTGTATTTTGTTCAAGCATGTCGGGGAGAAGAAAGTTTGAGACCTATGCTATTGCAACGTGATACAACGGTAGCCTCCAATTCTGAGACAGACTGTATAATCTGTGCTGCAACTGTACGGGGTTATTCAGCAATGCGTAGTCAATCATCTGGTTCTTGGTTCATCACAGACTTGTGCTCCACTTTACAGGATATTGGTCATCTGTTTCCTCTCAAAAATGTGATGAGAGAAACTAGAAAAAAGCTCAATGAGAGAGTGGATAAATTTGAAGGAAGTTACATTACACAAACGAGTGAAGACAAAGACACATTAACAAAGGAAGTGCAGCTTATGAGGGGCAGTGAAGCTACTTTCCTTGATGGAATTCTAGACTTGTGTACAATTGAAGTTTTGGAAGAAATCATAGATATTCTAGTTGATGAGGCTGTTGACGAGAAATGCCAGATGTAATGAACGGACGATAATCATGTACTGTACTGGAAAATGAAAAGTGATATCCCAGATGCTTCCCTACACAACAAATTGTCCCTGTGTTCATTATAAACGCGCTTATTATAGTTCAGCATGGGGCCTGCTCTTCACTCAAAAGCTGATAAAAATGGAATGTTTTTTTTCTAAATTTTGTGACTTTACAGTTACTGCAACTTCAGTATATCATATACGTACTTGATACGACGATTGGCTTACTGCATGGATTAACGCCCATTTACTGTAACTAAATTAAATCAACTAGGCGAAAATGTTTTTTTGGAACGTTAGGTAGGTTAATCTTACTGAATGTTCCTGTAAACTTTCTTGATAAGTTGCATGAAAGTTTATCAAAATTACATCATAGGCTATATGTAAATTTCATAATTTTTGTGAATTATAGTTAAAGATATTTTTGTATGTAATATGTAGCATTAAGGAAATGGCAAAGCTAATTATTTAAAGATTGATATGCGTAGGGCCTATACGTTATGAGCTTAAGCTGTAGGGCGTAGCCTTTGTATCATGATTGACTTTATAAAATTTTCTACTGTTAAAAAAAAAAAAAAAAA
>Proasellus_karamani_ ENA|HAFC01066489|HAFC01066489.1 TSA: Proasellus karamani, contig comp76382_c0_seq2
ATATTTGATAACACAACTAGCCTGAAGAAAAGCCTTTGACTATAGGCCAAAATTAGAGAAATGTTTCAAACAGATAATATAAGCGAATCTTTTCCAAGGAGTGAGCAATATGATAATGATGCTTATAAAATCTCACAAAATCAATATGAAAAGCAAATGAATCAAGCAAGAGACAAAATGAGAACTAATGTAACAAAGATTTTGTCAAAACTTCATGATAAGGACGAATGGATCAGTCTCATATTTCTCATCTTGGATGAGAATATTTTGCATTTGGAAGGATTCCGACTTATTAATGATGTTCAATGTGGGAATGTTGACAGAGTTTCATCATTTATCATAAGAGACCTGTTAAGTTATCAAGGTCCATTTGAATTGGCATTTGATCCTTTGATTGAAGCTCTTTATTTTATTGGAAGATATGATATATTTGAGGATGACCTTGGTTTATGTAAAGAGCATCATTTGCACATTAATTGTAGAAAGCTAACTGCTCTGTTCCGAGAACGATTGGCTCTTTTTCAAGTTTTCTCTGGAATTCCTCAAGAAAAAGCTAATATGATTGTTGCATCAAGACTTTCTCATTGGAAGTATAATAATCCTGATGAATTATTAGAGGTTACGTTCATTAGAAATCTTGACCCTTCCAACTATGTGAATTTAATCACAGATATTTATGAAGCTTTATGCAGTGAAAATTTATTTACATTGGCTAAATACTTGCTTCCTTATTCAAGACCTGAGGCCAACCATTCCGAATGTTTGGATTCTCATCTTGATCCTTGCGCTGAAACATTAACAGGTAGCTTTAAAGGTGACTTCTATCCATTGCCAAAAAATGAGCCTCATGGGTTATGCGTCATTATAAATGTGAAGAATTTCATGCCTCCAAAAGGAATAGATGATGATATTCCTCTTCATTTACGCCTTGGCTCAGACATTGATAAATTTAGATTAGAAGGAACATTTAAATTATTTGGTTTTAATGTCATTCATATAAGCGATCCCTCGTATCGAGACCTTAATGAATTTTTTGCTAAAATAAGGAGGGATGGAAGATTGTATGCTATATCTTGCCTAGCTGTTTGTGTTATGACTCATGGGGACGTAAATGATAACCTTTATTTGGCGGACAGAACATGTATTGCAGTTACGGACTTACGGAAATTATGTTATGCGAAAGCTCTTATTGGCAAACCTAAGTTGTATTTTGTACAAGCATGTCGTGGAGAAGAAAGTTTGAGACCTATGCTATTGCAACGTGATACAACCGTAGCCTCCAATTCTGAGACAGACTGTATAATCTGTGCTGCAACTGTACGGGGTTACTCAGCTATGCGTAGTCAATCATCTGGTTCGTGGTTCATCACAGACTTGTGTTCAACTTTGCAAGAAATTGGTCACCTTTTTCCTCTAAAAAATGTGATGAGAGAAACTCGAAAGAAACTTAATGAAAGGGTGGATAAATTTGAGGGAAGCTACATCACACAAACCAGTGAAGATAAAGACACGTTAACTAAGGAAGTACAACTTGTGAGAGGAAATGAAGCGACTTTTATTGATGGAATTTTAGACTTGTGTACAATTGAAGTTTTGGAAGAAACCATTGATATCTTAGTTGCTCAAGCTGTTGATGAGAATTTCCATGTTTAATGAAATGAGGATAATAATCCTTTACTAAAAAATGATGTCCATGAAAGGTTTTTACTTTTTTACTGCAATAATGCAGCCTACCCGAGCTCAGAGTATAAAATTTTGTGTGTGACGACTTGTCACGGAATTTTTTATAAACACGATTTATACATTCCATCACACTCCTCAAAGCCTGAAGTTCCTAAAACTGAAACAATGTTTTCAAATGCTAATTTGAAATGTGGGGTTGGATTAGACTTAAAAACTTGTTCAACTTATTCATTGCTCATTTAAATTTTCTGGATCAGTGGGAAATAAATTTTGTATAAAGGTAAACTGTATTCATTCCAATGGTGTTGAACTCAGTTTATTTAAAATATACTTTGTGTAAATTTATATGCTATTTT
>Proasellus_margalefi_ ENA|HAFD01039759|HAFD01039759.1 TSA: Proasellus margalefi, contig comp49654_c0_seq5
AATTTTTATTATTTTATTAATTTTTATGAGTCCTATTGTAAGAAATGAAATAATTTTACATATGTAAAAATTTTTCTAAAACTTTTATGAGCATTTAGTGAAAAAAAAATTAAGATTTACTTTTTGTAGTAAAATTTTGCTTCTTTTGTTATGTTTTATGTAGCTATGCTATTGCAACGTGATACAACGGTAGCCTCCAACTCTGAAACAGACTGTATAATCTGTGCTGCAACTGTACGGGGCTATTCAGCAATGCGTAGTCAATCATCTGGTTCTTGGTTCATCACAGACTTGTGCTCCACTTTACAGGATATTGGTCATCTGTTTCCACTCAAAAATGTAATGAGGGAAACTAGAAAGAAACTCAATGAGAGAGTGGATAAATTTGAGGGAAGTTACATTACACAAACGAGTGAAGATAAAGACACATTGACGAAGGAAGTGCAGCTTGTGAGAGGCAGTGAAGCCACTTTCATTGATGGAATTCTCGACTTGTGTACAATTGAAGTTTTGGAAGAAATCATAGATATTTTAGTTGCTGAGGCTGTTGACGAGAAATGCCAGATGTAATGAACGGATGATAATTACATACTGGAAAGTTAAAATGATATCCCTGATGCTTCCCTATACAACAATTTGTCCTTGTGTTCACTATAAACACAATTATTATATTTCAGCATAGGAATTACTCAAATAAAAATTGATAGAAATGGAAGGTTGTTTGTAAATTTTAATATTGTAAAGTTACTACAACTAATGTCTATTAAATATGTACGTTATACAACAATTGGCTTACTGTAGGGATTTACAGCATTTTATTGTAACTAAATTAAATCAATGAGGCGGAAATGTTTTTGGAATGTTAGGTAGAATTCATCTTACTGAATGTTCCATTAAACTTTCTTGACAAGTTGCATGAAAGTTTTCTAAAAAATGATCAGATATTTAAATATTATATTTTTTGTGGAATATAGTTAAAGATATTTTTTTTATGTAATATGTAGCATTAAGGAAATGACAAAGTTTATTATTTATAGATTGATATACGTAGGGTCTATAGCTCATAAGTATAAGCAGTAGACTTTTTGTGTCATGATTAACTTTATAAAATTTTATGCTGTTAAAAAAAAAAAAAAAAA
>Proasellus_meridianus_ ENA|HAFE01035667|HAFE01035667.1 TSA: Proasellus meridianus, contig comp57676_c0_seq1
TATAATTATTAATAACACAGAACTGCCTATTAATTTGTTAAACTAGCTAAATCAGTTTATAGGCTTACTTGGCTATATAATCTATTTGATCAGAATAATCTTTGGAATTAAACAGGCCCGGGTTTAATATTATTAAAGGCTATGTTTCAGACAGATAATATAAGTGAATCATTCCCAAGGAATGAACAGTATGACATTGATGAATATAAATTATCACAAAATCAATATGAAAAGCATATGATTCAAGCAAGAGACAAAATAAGAACTAATGTGTCTAAAATTTTGTCAAAACTTCATGATAAAGATGAATGGATCAGTCTCATTTTTCTTATCTTGGATGAGAATATTTTGCATTTGGAAGGGTTTCGACTTATCAATGACATTCAATGTGGAAATGTAGATAGAGTTTCATCATTTATCATAAGGGATCTATTAAGTTATCAAGGTCCTTTCGAATTAGCGTTTGACCCTTTGATTGAAGCTCTTTATTTTATTGGAAGATACGACATTTTTGAAGACGATCTTGGACTATGTATGGAGCATCATTTGCATGTTAATTGTAGAAAACTGACTGCTCTGTTTCGAGAACGGCTGGCTCTTTTTCAAGTTTTCTCTGGAATTCCTCAAGAAAAAGCCAGTATGATTGTTGCAACTAGACTATCTCATTGGAAGTATAATATTCCTGGGGAAATGTTAGAAATTACTTTCATTAGAAATCTTGACCCTTCCAATTATGTGAATTTAATCACAGATTTTTACGAAGCTCTGTGCAGTGAAAATTTATTTTCATTGGCAAAATACTTGCTCCCATACTCAAGGCCTGAGGCTAACCATTCGGAATGTTTGGATTCTCATCGTGATCCATGTAGTGAAGCTTTAACTGGCAGCATGAAAAGTGATTTCTATACCTTGCCCAAAAATGAACCACATGGGTTATGTGTCATAATAAATGTGAAGAATTTCATGCCTCCGAAAGGAGTTGATGATGATATTCCTCTTCATTTGCGTCTTGGGTCGGACATTGATAAGTTCAGATTGGAAGGAACATTCAAATTATTTGGATTTAATGTCATTCATATAAGTGACCCTTCATATCGTGACATTAATGAGTTTTTTGCTAAAATTCGAAGGGATGGAAGATTGTATGCTATCTCTTGCCTAGCTGTTTGTGTAATGACTCATGGGGATGTTAACGATAATCTTTATTTGGCTGACAGAACATGCATTGCTGTTACTGACTTACGGAAACTATGTTATGCGAAAGCTCTTATTGGCAAGCCAAAGTTGTATTTCGTTCAAGCATGTCGGGGAGAAGAAAGTTTGAGACCTATGCTATTGCAACGTGATACAACGGTAGCCTCCAATTCTGAGACGGACTGTATAATATGTGCTGCAACTGTACGGGGTTATTCAGCAATGCGTAGTCAATCTTCTGGTTCTTGGTTCATCACAGACTTGTGCTCCACTTTACAGGATATTGGTCATCTGTTTCCACTCAAAAATGTAATGAGGGAAACTAGAAAGAAACTCAATGAGAGAGTGGATAAATTTGAGGGAAGTTACATTACACAAACGAGTGAAGATAAAGACACATTAACAAAGGAAGTGCAGCTTGTGAGAGGCAGTGATGCTACTTTTATTGATGGAATTCTCGACTTGTGTACAATTGAAGTTTTGGAAGAAATCATAGATATCTTAGTTGCTGAGGCTGTTGACGAGAAATGCCAGATGTAATGAACAGTTGATAATTCTGTACTGGAAAATTAAAAATGATATCCTCAATAATACTTCCCGACGCAACAATTTGTCTCTGTGATCACTATAAACACGCTTATTATATTTCATCAAAGGTCCAACTCCTCAATGAAAAGCTGATAGAAATGGAAGGGTGTTTGTAAATTTTAATACTGTGCAGTTACTACAACATATCAAATACGGACGTTATACAATGATTGGCTTACTGTATGGATTTACAGCATATTATTGTAACTAAATTAAATCAATGAGGCCAAAATGTTTTTGGAATCTTAGGTAAAATTCATCTTATTGAACGTTTCAGTAAACTTTCTTGGTAAGTTGCATGAAAGTCTTCGAAAACATGATCATATATTTAAATTTCAGTTTTTTGTGAAATATAGTTAGGCCTAAAGATATTTTTTTATGGAAAATGTAGCATAAAGGAAATGGCAAGTTTATTATTTAAGATTGATATATGTAGGGTCTATAGCTTATATGCATAAGCCGTTGCTTTTCTCTCATGAATGACTTTATAAAATTTTTTGCTGCTTCAAAGTGTTTACAAAATTCTCTTATTTAACCTATACGAAAATAATTTGTAAGTAAGTTTTTTTCTAATCACGAGAAGAGTGATCAGGGGGGACT
>Proasellus_ortizi_ ENA|HAFF01027936|HAFF01027936.1 TSA: Proasellus ortizi, contig c25683_g1_i1
TTCACATAAGTGACCCTTCATATCGTGACATTAATGAGTTTTTTGCTAAAATTAGGAGGGATGGAAGATTATATGCTATCTCTTGCCTAGCTGTTTGTGTTATGACTCATGGGGATGTGAACGATAATCTTTATTTGGCTGACAGAACATGCATTGCTGTTACTGACTTACGGAAATTATGTTATGCGAAAGCTCTAATTGGCAAGCCAAAGTTGTACTTTGTTCAAGCATGTCGGGGAGAAGAAAGTTTGAGACCTATGCTATTGCAACGTGATACAACGGTAGCTTCCAACTCTGAGACAGACTGTATAATCTGTGCTGCAACTGTACGGGGTTATTCAGCAATGCGTAGTCAATCATCTGGTTCTTGGTTCATCACAGACTTGTGCTCCACTTTACAGGATATTGGTCATCTGTTTCCTCTCAAAAATGTGATGAGAGAAACTAGAAAGAAACTCAATGAGAGAGTGGATAAATTTGAAGGAAGTTACATTACACAAACGAGTGAAGATAAAGACACTTTAACGAAGGAAGTGCAGCTTGTGAGAGGCAGTGAAACTACTTTCATTGATGGAATTCTTGACTTGTGTATAATTGAAGTTTTGGAAGAAATCATAGATATCGCAGTTGCTGAGGCTGTGGACGAGAAATACCAAGTGTAATGAACGGATGATAATTATGTACTGGAAAATGAAAAATTATATCCTCGATGCTTCCCTACACAACAATTTGTCCCCGTGTTCGCTATAAACACGCTTATTATATTTCAGAATTGGGCCTAAAAAAAACTAAAAACTGCTAAAAATGGAAGGTTGTTTGTAAATTTTAATACTGTACGGTTACTACAACTACAGTATATCAAGTATGTACGTGATACTACTATTTATCTTCCTGTATGAATTTACAGCATATTATTGGAACTAAGTTAAGTCTATGAAGTCTATGTTTTTGAAATGTTAGGTAGAATTATATGCTAATTCATCTTATGG
>Proasellus_racovitzai_ ENA|HAFH01041245|HAFH01041245.1 TSA: Proasellus racovitzai, contig comp46387_c0_seq7
TTATCTATTTGATAACACAACATGTTTCAGACAGATAATATAAGTGAATCATTCCCAAGGAATGAACAGTATGATATTGATGAATATAAATTATCACAAAATCAATGCGAAAAGCAAATGAATCAAGCAAGAGACAAAATGAGAACTAATGTGTCTAAAATTTTGTCAAAACTTCATGATAAAAATGAATGGATCAGTCTCATATTTCTTATCTTAGATGAGAACATTTTGCATCTGGAAGGGTTTCGACTTGTCAGTGACATTCAGTGTGGAAATGTAGATAGAGTTTCATCATTTATCATAAGGGATCTATTAAGTTATCAAGGCCCTTTTGAATTAGCATTTGACCCTTTGATTGAAGCTCTTTATTTTATTGGAAGATACGACATTTTTGAAGACGATCTTGGATTATGTATGGAGCATCATTTGCATGCTAATTGTAGAAAGCTGACAGCTTTGTTTCGAGAACGGCTGGCTCTTTTTCAAGTTTTCTCTGGAATTCCTCAAGAAAAAGCCAATATGATTGTTGCAACTAGACTATCTCATTGGAAGTATAATATTCCTGGGGAAATGTTAGAGATTACTTTCATTAGAAATCTTGACCCTTCCAACTATGTGAATTTAATCACAGATTTCTATGATGCTCTGTGCAGTGAAAATTTATTTTCATTGGCGAAATACTTGCTCCCATACTCAAGACCTGAAGTTAACCATTCTGAAAGTTTGGATTCACATCGTGATCCGTGTAGTGAAGGGCTAACTGGCAGCATGAAAAGTGATTTTTATCCCTTGCCCAAAAACGAACCTCATGGGTTATGTGTCATAATAAATGTGAAGAATTTCATGCCTCCGAAAGGAATTGAGGATGATATTCCTCTTCATTTGCGTCTTGGGTCAGACATTGATAAGTTCAGATTGGAAGGAACATTTAAATTATTTGGATTTAATGTCATTCACATTAGTGACCCTTCATTTCGTGACATTAATGAGTTTTTCGCTAAAATTAGGAGGGATGGAAGATTGTATGCTATTTCTTGCTTAGCTGTTTGTGTTATGACTCATGGGGATGTTAATGATAATCTTTATTTGGCTGACAGAACTTGCATTGCTGTTACTGACTTACGGAAGTTATGTTATGCGAAAGCTCTAATTGGCAAGCCAAAGTTGTATTTTGTTCAAGCATGTCGGGGAGAAGAAAGTTTGAGACCTATGCTATTGCAACGTGATACAACGGTAGCCTCCAATTCTGAAACAGACTGTATAATCTGTGCTGCAACTGTACGGGGTTATTCAGCAATGCGTAGTCAATCATCTGGTTCCTGGTTCATCACAGACTTGTGCTCCACTTTACAGGATATTGGTCATCTGTTTCCTCTCAAAAATGTGATGAGAGAAACTAGAAAGAAACTCAATGAGAGAGTGGATAAATTTGAAGGAAGTTACATTACACAAACGAGTGAAGACAAAGACACATTAACTAAGGAAGTGCAGCTTGTGAGAGGCAGTGAAGCTACTTTCATTGATGGAATTCTCGACTTGTGTACAATTGAAGTTTTGGAAGATATCATAGATATCTTAGTTGCTGAAGCTGTTGACGAGAAATGCCAGATGTAATGAAAGGATGATAATTATGTACTAGAAAATGAAAAGTGATATCCCAGATGCTTCTATACAACATTTTGTTCCTGTGTTCATTATAAACACACTTATTATAGTTCAGCATAGGACCTACTCCTCAATGAAAAGTTGATAAAAATGGAAAGTTGTTTGTAAATTTTAATACTGTACAGTTACTTCAACTTCAGTATATCATATACGTACATGATACGACGATTGGATTACTGTATTGATTTACAGCATATTAGTATAACTAATTTAATACAATGAGGACCAAAATGTTTTTGAAATGTTAGGTAGAATTCATCTTATTGAATGTTCCAGTAAACTTTCTTGATAAGTTGCTTGAAAGTTTTTGAAAAAATGATCATATATAAATGTAAATTTCATA
>Proasellus_solanasi ENA|HAFJ01043649|HAFJ01043649.1 TSA: Proasellus solanasi, contig comp56944_c0_seq17
TTGTCTATTTGATAACACAAAACTGCCTTTTAACTAGCTAAATCAGGTTATAGGCTTACTTGGCTATTATCTATTTGATAAGAATACTCTTTGGAAATAAACAGACATAGATTTAATACTATTAAAGGCATGTTTCAGACAGATAATATAAATGAATCATTCCCAAGGAATGAACAGTATGACATTGATGAATATAAATTATCACAAAGTCAATTTGAAAAGCAAATAAATCAAACAAGAGACAAAATGAGAACTAATGTATCTAAAATTTTGTCAAAACTTCATGATAACGACGAATGGATCAGTCTCATATTTCTTATCTTGGATGAGAATATTTTGCATCTGGAAGGGTTTCGACTTGTCAGTGACATTAAGTGTGGCAATGTAGATAGAGTCTCCTCATTTATCATAAGGGACCTATTAAGTTATCAAGGCCCTTTTGAATTAGCATTTGACCCTTTGATTGAAGCTCTTTATTTTATTGGAAGATATGACATTTTTGAAGATGATCTTGGATTATGTATGGAGCATCATTTGCATGTTAATTGTAGAAAACTGACGGCTTTGTTTCGAGAACGGCTGGCTCTTTTTCAAGTTTTCTCTGGAATTCCTCAAGAAAAAGCAAATATGATTGTTGCAACTAGACTATCTCATTGGAAGTATAATATTCCTGGGGAAATGTTAGAGATTACTTTCATTAGAAATCTTGACCCTTCCAATTACGTGAATTTAATCACAGATTTTTATGAAGCTCTGTGCAGTGAAAATTTATTTTCATTGGCGAAATATTTGCTCCCATATTCTAGACCAGAAGCAAACCATTCTGAATGTTTGGATTCGCATCGGGATCCGTGTAGTGATCCATTAACTGGCGGCATGAAAAGTGATTTTTATCCCGTGCCCAAAAATGAACCTCATGGGTTATGTGTCATAATAAATGTGAAGAATTTCATGCCTCCGAAAGGAATTGAGGATGATATTCCTCTTCATTTGCGCCTTGGCTCAGACATTGATAAGTTCAGATTGGAAGGAACATTTAAATTATTTGGATTTAATGTCATTCACATTAGTGACCCTTCATATCGTGACATTAACGAGTTTTTCGCTAAAATTAGGAGGGATGGAAGATTGTATGCTATTTCTTGCTTAGCTGTTTGTGTTATGACTCATGGGGATGTTAATGATAATCTTTATTTGGCTGACAGAACATGCATTGCTGTTACTGACTTACGGAAGTTATGTTATGCGAAAGCTCTTATTGGCAAGCCAAAGTTGTATTTTGTTCAAGCATGTCGGGGAGAAGAAAGTTTGAGACCTATGCTATTGCAACGTGATACAACGGTAGCCTCCAATTCTGAGACAGACTGTATAATATGTGCTGCAACTGTACGGGGTTATTCAGCAATGCGTAGTCAATCATCTGGTTCTTGGTTCATCACAGACTTGTGCTCCACTTTACAGGATATCGGTCATCTGTTTCCTCTCAAAAATGTGATGAGAGAAACTAGAAAAAAACTCAATGAGAGAGTGGATAAATTTGAAGGAAGTTATATTACACAAACGAGTGAAGACAAAGACACATTAACAAAGGAAGTGCAGCTTGTGAGAGGCAGTGAAGCTACTTTCATTGATGGAATTCTGGACTTGTGTACAATTGAAGTTTTGGAAGAAATCATAGATATTTTAGTTGATGAGGCAGTTGACGAGAAATGCCAGATGTAATGAACGGATGATAATCACATACTGTACTGGAAAATGAAAAGTTATATCCCAGATGCTTCCCTACACAACAAATTGTCCTTGTGTTAATTATAAACGCGCTTATTATAGTTCAGCATAGGGTCTACTCTTCACTCAAAAGATGATAAAAATGGAAGGTTTTTTTCTAAAGTTTGTGACTGTACAGTTACTGCAACTTCAGTATCTCATATACGTACATGATACGACGATTGACTCACTGTATGGATTAACGCCCATTTATTGTAACTAAATTAAATCAACGAGGCGATAATATTTTTTAGAATGTTATGTAGAGTTCATCTTATTGAATGTTCCAGTAAACTTTCTTGATTAGTTGCATGAAAGTTTTTGAAAATAGGATCATATATGTAAATTTAATATTTTTTGTGGATTATAGTTAAAGATATTTTTGTATGTAATATGTAGCATTAAGGAAATGGCATAGTTTATTATTTAAAGATTGATATACGTAGGGTCTATAGCTTATAAGCTTAAGTTGTATCATGATTGACTTTATAAAATTTTCTGCTGTTAAAAAAAAAAAAAAAAAAA
>Proasellus_spelaeus_ ENA|HAFK01020996|HAFK01020996.1 TSA: Proasellus spelaeus, contig comp24989_c0_seq2
TTATCTATTTGATAACACAGAACTGCCTGTTGAACTAGCTAAATCATGTTATAGGCTTACTTAACTATTATCTATTTGATCAGAAAGTCTTTGGAAATAAACAGGCCTAGGTTTAATATTATTAAAGGCTATGTTTCAGACGGATAATATAGGTGAATCATTTCCAAGGAATGAACAGTATGACATTGATGAATATAAATTATCACAAAATCAGTTTGAAAAGCAAATGAATCAAGCAAGAGACAAAATGAGAACTAATGTGTCTAAAATTTTGTCAAAACTTCATGATAAAGACGAATGGATCAGTCTCGTATTTCTTATCTTGGATGAGAATATTTTGCATCTGGAAGGGTTTCGACTTGTCAGTGACATTCAGTGTGGAAATGTAGATAGAGTTTCATCATTTATCATAAGGGATCTATTAAGTTATCAAGGTCCTTTTGAATTAGCATTTGACCCTTTGATTGAGTCTCTTTATTTTATTGGAAGATACGACATTTTTGAAGACGAGCTTGGATTATGTATGGAGCATCATTTGCATGTTAATTGTAGAAAACTGACAGCTTTGTTTCGAGAACGGCTGGCTCTTTTTCAAGTTTTCTCTGGCATTCCTCAAGAAAAAGCCAGTATGATTGTTGCAAATAGACTATCTCATTGGAAGTATAATATTCCTGGGGAAATGTTAGAGATTACTTTCATTAGAAATCTTGATCTTTCCAACTATGTGAATTTAATCACAGATTTTTATGAAGCTCTGTGCAATGAAAATTTATTTTCATTGGCGAAATACTTGCTCCCATACTCAAGACCTGAGGCTAACCATTCTGAATGTTTGGATTCTCATCGTGATCCGTGTAGTGATGCATTAACTGGCAGTATGAAAAGTGATTTCTATCCCTTGCCCAAAAATGAACCACATGGGTTATGTGTCATAATAAATGTGAAGAATTTCATGCCTCCGAAAGGAATTGATGATGATATTCCTCTTCATTTGCGTCTTGGGTCGGACATTGATAAGTTCAGATTGGAAGGAACATTTAAATTATTTGGATTTAATGTCATTCACATAAGTGACCCTTCATATCGTGACATTAATGAGTTTTTTGCTAAAATTAGGAGGGATGGAAGATTGTATGCTATCTCTTGCCTTGCTGTTTGTGTTATGACTCATGGGGATGTTAACGATAATCTTTATTTAGCTGACAGAACATGCATTGCTGTTACTGACTTACGGAAGTTATGTTACGCGAAAGCTCTTATTGGCAAGCCAAAGTTGTATTTTGTTCAAGCATGTCGGGGAGAAGAAAGTTTGAGACCTATGCTATTGCAACGTGATACAACGGTAGCCTCCAATTCTGAGACAGACTGTATAATCTGTGCTGCAACTGTTCGGGGTTATTCAGCAATGCGTAGTCAATCATCTGGTTCTTGGTTCATCTCAGACTTGTGCTCCACTTTACAGGATATTGGTCATCTGTTTCCTCTCAAAAATGTGATGAGAGAAACTAGAAAGAAACTCAATGAGAGAGTGGATAAATTTGAAGGAAGTTACATTACACAAACGAGTGAAGATAAAGACACATTAACGAAGGAAGTGCAGCTTGTGAGAGGCAGTGAAGCTACTTTCATTGATGGAATTCTTGACTTGTGTACAATTGAAGTTTTGGAAGAAATCATAGATATCTTAGTTGCTGAGGCTGTTGACGAGAAATGCCAAATATAATGAACGGATGATTATTTTGTAATGGAAAATGAAAAATGATATCCCCGATTCTTCCTACACAACAGTGACGCGGCATTAATTTAATTTATCCCTGTGTTCACAATAAATGAGCTTATTATATTTCAGCATAGGGCCTACTCCTCTATGAAAAACTGCTAAAAATGGAAGGTTGTTTGTAAATTTTAATACTGTACAGTTACTACAACTACAGTATATCAAATACGTACGTGATACAACTACTGGCTTACTGTATGGATTTACAGCATATTATTAAATCAATGAGGCCAAAATGTTTTTGAAATGTTAGGTAGAATTATATGCTAATTCATTTTTTTTAATGTTCCAGTAAATTTTCTTGATAAGTCCCATAAATGTTATTAAAAAAATTATCATATATTTAAATTTCATTTTTTGTGTGGAATCTAGTTAAAGATATTTTTTTATGTAAGATGTAGCATTAAGTAATTGGCAAAGTCTATTATTTAAAGATTGATATACGTAGGGCCAATAGCATATAAGTATAAACCGTAGCCTTTGT
>Procambarus_clarkii ENA|GARH01030587|GARH01030587.1 TSA: Procambarus clarkii Prcla_ES_9572_0 transcribed RNA sequence.
CCGGACGCGAGACGGGGGATTACCCGAAGTAAACAAGAAGGATACGCAACAGGTGGTATGGAGAGAAATCCTTCACTTATACTCCACGTATCACCAAGACGGTCTCGTCGTCGCCCCTCAACCAGCAACAGCAACACCAAAAAAGACATAGTCTGCTGAATCATACATGAGTTATGTCGATGGTGAGAGATTCAACATGCTTGGGGCCAGCAAGTTGCAGTCCAGATATCTCCGATCAATTTTTATTGGCACAGGTTAAATTAAATTCTCAAGCCAACACAATATTAGCAGACCTTGATGAATATGAGGCCATCAGTGTCACCTTCTTGGTACTAGATATTGAGTACTTGACAAGACAAGGATTCAAATACTGTCAATACATATGCGATGGACGAGCCAAGGAAGCGTTAGAACAAGTGGTTAATACTGTACGCCAAACTTTCGGCCACCTGGAGCATGTTATGGAGGCATTCTACATCATTGGTCGCTATGATATACTTGAGAGCCAGTTGGGCCTCAGTGTTGACCACAATATACACAAAATTTTTAAAACGTTAAACCATGTTGCTAATGATCGCAAGGCTTTATATTGTGTGTTTGCTGGAATGGCCCAAGAACAAGCTGATGAACTTGTACACAAGAGACTGATGGGGTGGTATTGTCCTGAAATGGGAAGGCCCTTAGAAGAAACATTTGTACGCAACCTCAACAGTGGCAATTATGAAACACTCATTACAGAACTCTTTGAAGCATTGTTAGAAGAGGACAGGGAGACTCTGGCTTCTTATTTGCATCCCTTCATTATCAGAGTCTCACGCACTCCATCCCTTTCGTCGCAAACGTCGCAGATAAACGAAAGCAACTATTACCCCTTGCCCACATGCTACCCTCATGGACTCTGCATCATCATCAATATAAAGACCTTCATGAAGCCTAGAGAAATGAATGACAATATCCCTCTTTCTGACCGCCATGGATCAGATATTGATAAAGAACGCCTTGAAGGCACCTTCAAATTGTTTGGATTCCATGTGATGCATTTTGACAATCCTGATTATGACAAGATACATCAGTTTTTTAAAAATCTTCGAGTTAACCCACGACTTGCCGTTGTTTCTTGCCTGGCAGTGTGCATAATGACTCACGGAGACGAGCAAGATCAACTCTACTTGCACGATCGCTCCTGCATTTCCATCACAGACATTCGAAAGTTGTGTTTCAGTCAGGCACTTTTGAACAAACCAAGGCTGTATTTCGTTCAAGCATGTCGAGGTGAACAGGCTCTGAGACCAATACTTCTGCAACAGGACACCTGCACCGTTACCCATGTAGAGAGTGACTGCCTCATCTCGGCTGCTACGGTTAAAGGGTATTCAGCTGTAAGAAGCCAGACAGAAGGATCATGGTATATCACAGACTTGTGTCACGCAATGCAAGAGTATGGCCATATTCTTCCAATAAAAAATGTACTGCAAAAGACAAGACACAGTCTAAAATCTCGTATGGGAAGCATGAATAACACCTATGTCACACAACTTTCAGAGGACAAAGATACTCTGACCAAAGATGTACAGTTGGTGAGAGCTGACGAAGAATACTTTTTGGATGGCATTTTGGATCTTGCGCGGCTAGAACTAATGGAGAAATTGCTCCAAGAGGCAGTGGAGGAGGCTCTTGGTGAATTAGAAGGCAGTGGCCAATTTGCTTGCTTTTCAAAAAACTTCTCCAGGGTATGCATTTCATAAGTGTGGCTATGTGCAGTGTCCTGGAAAGTGGAGGGGGGGGGGAGAGGAAGAGTCTCAATGTGCTGTATAATGAGCCTACTAAAAGAATATAAACTTGTAAACTGATTCAGCTTCTGGGTTATTAGTAAGGACCACATTAAGAGATTTGTAAAGCATAATTATTTAATTTTTGTGTATTTGAAGGTACATTGTATTTTTAAAGCTGTTATGGACTGCTTTTAAGGATTAATGCATTACAGGAGGTCTCTTATGTGAATACTCGTCCATCTGAACAATCTCCAAATTCCCCGGTTTTCTGTCTCGATCCACCATACATATACACTATATAAATCAATCAATCAATCAAAATGTCCACATAACCCCACTAGTGTCATGCTGTAACCCCCAGTCAGCAGTACCATGATCA
>Talitrus_saltator_ ENA|GDUJ01063976|GDUJ01063976.1 TSA: Talitrus saltator comp97338_c2_seq1 transcribed RNA sequence.
AACGTACGTGTTAACTACAGTAGCTTCAGTCAGACAGCTGAGCTCATGAGTGATGGTAGCAAAGTAGCAATGAACTGCTTTTACTGAAGTAAAAGTTATATTACTTAACGTTCATGAAGAATCCATCGATCGATTAATTACTTATATCATGGCGAGGTCTGCAGTTTCAGACGAAGGACCCAGCCTTCCTGATAATGCTTTTTTGGAGGCTCAGCAAAGGGCAAAGTTGAAAATCAAGGACTGCCTGCCGAGCATGATTGAGAAGCTCTCTGCCACTGAGAAATGCTCTTTGGTGTTCCTCGCTCTGGACAGGCCTAACCTCATCAACACAGGACACACGTTGTGCCAGTACAGCTATGCTGGCAGGGACATCAGTGACTACGTGTGGCGGGGGTCTAATGGCAACGTGGATGCTCTCCTCTCGTCCCTCTTCCACATCTGCAGATACGATTTACTGGAGGACCCTCTTGGTCTCTGTGTCTCGCATTCCATGGAGCAGGTGTGCCTGAGTGCGGGAGGAGTAGAGCAGGAGAGGCTGGCGCTCTACAAGGTGTTTGCTGCCCTGCCCCAGGCCGCTGCTGATGCTCTGCTGGCTCACCAGTGAGGGTGTGGCGGGGAGGTGTACCCGCTGCCGACCAGCGCTCCCTACGGGCTCTGTGTCATCATCAACGTTAACAGCTTCGTGGAGCCCCTGGCTGCGTCTGAGGAGGTGACGCTTCCGTCACGTCGCGGGTCCGACATCGACGTGATGCGACTGGAAGGCACGTTCTCGCTGTTTGGCTTCGAGGTGGTCAAGCTGACGGACCCCGACGCCCTGCAGATAGAGAACCTCTTTGCCAACATGCGTCGTGACGTGCGTCTTGCGTCCATAGCGTGCCTCGTCGTGTGCATCATGACGCACGGCGACTCTGACGACAACCTGTTTCTGCACGACCGGCGCTCCATTGCTCTGCACGACCTGCGGCGTCTCTGCTTCACGCCCTTCCTCCTGAACAAGCCGCGCCTCTTCTTCGTGCAGGCCTGCAGGGGCGATCGCGTCCTCCAACCGATGTTCGTGCGGCCTGACAGCGGGGGGACAGCGCAGGCGGTCAACAGGGAGAGCGACTGCCTCATTTGCTGCGCCACCGTCCAAGGCTACCCCGCCATGCGCAGCCAGTCCAACGGGTCATGGTTTATCAGCGACTTGTGCGGGGCCCTGCAGCAGGTGGGGCACGTCTCTCCCATCATGCGCGTGCTCCAGGTCGCCAGACGCGCACTCAACACCCGCGTCGACATGCTGGGCAGCCACTTCGTCATGCAGGCTGGCGAGGACACCACCACGCTCCTCAAGGAGGTGCAGCTGCTGCGGGGCACGGAGTCGCACTTCAGCGGCGGCTGCGTGCTGCTCACGCTGCTCGAGCTGCTGGAGGACCTCATCGAGGAGGCTGTCGAGCGCTACTGTGACGCCCTGCCGCTCGACAGTCCTGAGATGCGGCACGTCGTCCGCCGTCTGCAGGAGGAGGAGCACTACATGGCTGCCAGCGCCCGCTACTGAGGCCGTCACTGGATGTTACCTGCAACGCTACATGCAGTGTTACCTGGAAGGCTACGTGGTGTTACCCGGAACGTCACGTGGAGTTATATAGAATTAACAAAAATGTGAGCATTGCCATCAACGGCCCCTACTGAGGCTTTTGCTGGATGTTGCCTAGAACATGAACATCACACAAAACATTCCGTAGAAAATTGAATAGAATTACTTGGAATTACGTACATAGAACTTGAACAATATATCGGGCCCTGCATATCAGCCAACGCCCGCTGCTGAAGCCTGCAGTACGAAGTGTCTTCAAAACGCGCCCCACCCTTTTTTTCCTTCGTAACAAAAGGAACGTGAGAATTAAAATGCCCTCGAATTCGAGCAGAATGTAAAACTTTAACCGCGCTGGCGGCTAGAGAGAAACCTGGTGCCGCTGTCGACGCATCCAGAACTTGAAAATTATAAGTTCTGGGGATCAAAAATTTTCGGGCACCTCATCCCACGTGCACAATAAAGCGGTCCAAACAAATATACTCACTGTTTGTCGTTCAATAATTTTGAAACTCAAAGATTTACACTTACTGATCTCAAGCAGAATTTTAGTGCAAATATTTTTCAAACAAAATACCTGACTTCCCTTGCTGATATTTTTGAAGAGTAGTGTACACATTGAATTAGTCATTGGTAATTTGCGCGCATGCGCTGGGTTTTTGTTTCGAAGTGGAGTTGCAAACCGGGAATACTTTTTTTTTAAAGCTCCTGGGCGTAAAAATCTGCTACGCACGTGTGCTGCCCATACTGTCTGCCTGGCACCGCTCCTATTTCTTTGGATCATTCTTTTATTTCAGTGGAGAAGTATAAATGATTTGAATAAAGTCGGATGCTAGCGTAATGATTGTAGTGCTTAATACATGTGGGAACGTACCTTTATTGCTACTTTCTTTAAACTAAATGCAGGATATGCCGGTAGACTTGTTGACAGTCACCGCAAAAAGTTTCCG
