# Supplementary material for: Comparative genomic analysis of innate immunity reveals novel and conserved components in crustacean food crop species
Source: BMC Genomics. 2017 May 18;18:389. doi: 10.1186/s12864-017-3769-4 (PMC5437397; doi:10.1186/s12864-017-3769-4)
Supplement: Supplementary file 24 — Fasta files of all sequences. (ZIP 3690 kb) [file 12864_2017_3769_MOESM25_ESM.zip › Additional file 12/24 IKKb.txt]

>Astacus_astacus ENA|GEDF01006281|GEDF01006281.1 TSA: Astacus astacus TR16762_c0_g1_i2 transcribed RNA sequence
GTCGAGTAACAACAAGTTGGAGGCCAAGTACCGCTCGCTCCTGCCATATACTCCCTCAAAGGAATGGCTGCAGCAGAAGAAAAACCACCAACACATCCCTGGCTAAAGGATAAGGTGCTCGGTACTGGAGGATTTGGAACAGTTACCTTATGGCGGCATAATGACACTGGGGAAACAATCGCCTTGAAAAAATGTCGTTGGGGCACTCCAGGCACAGGCACAGAAAACATACTAACACCAAAACATGTTGAGCGTTGGGAAAAGGAAGTGGAGATTATGAACCGCCTCGATCATCACGCAGTTGTCAAATGCTTTCAAGTGCCATCTGAGCTAACTGGGCCCACTGGTGACTTACCAATGCTTTGCATGGAGTACTGCAGTGGGGGTGATCTTCGGAAGGTATTAAACAAACCCGAAAACTGCTGTGGTATGCGTGAAGCAACTGTCCGTGCTTGTATACGTGATATGACAGAAGCCGTGGCATACTTACACTCCATGAGAATTATCCATCGAGACCTGAAACCAGAAAACATTGTCCTCCAAGATGTTGATGGAAAGACAGTGTATAAGCTTATTGACCTTGGTTATGCCAAAGAACTGGACCAGAGTAGTGTGTGTACATCATTTGTGGGCACACTCCAGTACCTGGCCCCAGAGTTGTTCCTAAGTAAGAGATATACTTGCACTGTTGATTACTGGAGCTTGGGTCTAGTCACACATGAGATCATCACAGGCGTCAGACCATTTCTTCCAAACATGACACCGGTAGAATGGATGAAGCGAGTACGAACAAAACAGTCTCACCATGTTTGTGTGTATGAGGGACGAAATGGTGAAGTTCAATTTTCTTCACATATGTTCAATGAATGTCACATATCCTCTCCTCTGAGAACACGGCTGGAGGAGTGGCTGCGAATAATGCTAGAATGGGAACCCGGTCTTCGAGGTCAAATACAGGAAGACGACGGAGCCAAACAAGTGGTCGCGTTTACTATGATAAATGATATTCTTAATAAAAAGATGATCAAAGTGTTTGTTGTGGATTTATGTCGACTCTTGGAATATGAAGTATCAGAAGCAATGTGTTTGTCTGAAGTTCAGCAATTGGTCGCTCAAGACAGTGGTGTGGCCACAGAGGACCAGCGGCCGCTGCTTCCCCGTGGTCAACCTCCAGATTCAACCCGGCCAGCCATTCAGTGTTGGGCTCCACCAGACGAAGATGAATGGCTGCTGTACATCTTTGCAGAAGGCATGACTCGACCACAAGTGCCACCACACTTTCCACCTCTGGTGGAGGCAATGCTGCGTGAGCCACGGACAACTGTTGATTACCAGACCCAGCGCAGAATGTGGGCACATGCCATTTTCTTCCTCCACCGTGAGGCTCGACTCCTTACTCTCCTGACACAGGCTCAAAAAGTCTCTATGCTCCATCTAATGTCTGGCCATGCACAGCTGACAAAAACTGGCCAGAGAATGCTCAGTGATATTGCAAAGTTGCAAGCACGTCATCATCTGTTCATGGAAGCACTTAATACAGACCTTGATTATTATGATGAGCAGGCTTCATCAGGACGGTTGACTTCAGAAAAGCTTTACAGTGGGTGGCGTGAGATGGGGGAAGTCACCTTGAGGCAAGTGCACGCTGTGGTGGAACGTGTACAGCAGCTAGAAGGATCTCTCACTGCTCTTAATACACGCATATTGGAACTCCAGTGCTCACCCTTTGCCCGTGCACGGGCTAATGACTCTCTGGATACTGTGCTGGCGGCTGGAGAGGAACTATACTGCAATCTTCGACGTCGTAATAAAGAGCAACGGTCAACACCACATGACAACACAGACATGTGTAAGTTACTCCTTCAGGCACTGAGAAAGAGAGACAGATTGCAACAGGATCTCTACAAGCATGTGGAAAAACAGAGTGAATGCTGCAGTGAAGTAGCAGCACTTTCATCCCCTCTAGAAACAGTACTACAAGATGCGGCCAGGACAGCACAGCATATATCTTCCCTACAGAAACAGCGGCAAAAGGATATATGGAAGATCATGGAAATTGCGATCAACCACAGTCGAAATGTTGGCACCGCAGGCTCCTCTACACAAGCCAACATGCAACCTATTCCTAATGCTAAGAATTTGCAAAAGAAGCCACCATCTCCTGCTGCTCTTGGCTCTCTCACTGCTCTGCTTGAGAAATCAGCAAAGGAATCCGATGCCATTATTGCAGAAAATCGTGCTCTTCGATGCCAAATGGTTGAAATGCTGACCGGAAATGTTAACTCCAACCTTGTGATTGGTGATGGGAAATCTGTAAATCTTACAGCTCCGCATATCTCCCTAGATGGTCTTCAATTTCCATCAACTCATCTGCAACGCACTGCATCTCCAATTGCGCTGACGTCACCAAAAAAAGGCAGTTGAAACCTCTTTGTAGCACTCTTGATATATATAAATTATATAAATATTTTTATTGAAACAGAATTGTATATACTGTATTAGATAAAAAATAGTGCAAACATTTTGAGTGGAGGGCAATGAGGCTTCGGACAACTTTCACACAATATTTGTGTAAATTCAGGTATTGCTGGATGATTTGCTTGAATTGCGGCAAATTATAAATACATTTTTTGCCTACTTTTTCTGTAAATTTTAAAGCTCCATGTTAGTAAATCATTGGAGGTAGGAATTTTTAAATGAGCCTTTGTAAATTGTCTGTTATCTCCTAATAGTAGTGTGTTTTACTGAATAGGGTGAGAGGTCTCTTACAAAGGAATATTCGAGTGACTTGTCTTAACACCTCTAGTGCGCAGCCATTTTTAACATGCATCACCGCTATGCGCAAGGAAAAAAAAAATTTAAACAAATAATTATGCCCTCTAATATTGTTAAAATGCATCCGCT
>Astacus_leptodactylus ENA|GBEI01011951|GBEI01011951.1 TSA: Pontastacus leptodactylus Pl_CLC_11972 transcribed RNA sequence
AAGTTGGAGGCCAAGTACCGCTCGCTCCTGCCATATACTCTCTCAAAGGAATGGCTGCAACAGAAGAAAAACCACCAACACATCCCTGGCTAAAGGATAAGGTGCTCGGTACTGGAGGATTTGGAACAGTTACCTTATGGCGGCATAATGACACTGGGGAAACAATTGCCTTGAAAAAATGTCGTTGGGGCACTCCAGGCACAGGCACAGAAAACATACTAACACCAAAACATGTTGAGCGTTGGGAAAAGGAAGTGGAGATTATGAACCGTCTCGATCATCACGCAGTTGTCAAATGCTTTCAAGTGCCATCTGAGCTAACTGGGCCCACTGGTGACTTACCAATGCTTTGCATGGAGTACTGCAGTGGGGGTGATCTTCGGAAGGTATTAAACAAACCCGAAAACTGCTGTGGTATGCGTGAAGCAACTGTCCGTGCTTGTATACGTGATATGACAGAAGCCGTGGCATACTTACACTCCATGAGAATTATCCATCGAGACCTGAAACCAGAAAATATTGTCCTCCAAGATGTTGATGGAAAGACAGTGTATAAGCTTATTGACCTTGGTTATGCCAAAGAACTGGACCAGAGTAGTGTGTGTACATCATTTGTGGGCACACTCCAGTACCTGGCCCCAGAGTTGTTCCTAAGTAAGAGATATACTTGCACTGTTGATTACTGGAGCTTGGGTCTAGTCACACATGAGATCATAACAGGCGTCAGACCATTTCTTCCAAACATGACACCAGTAGAATGGATGAAGCGAGTACGAACAAAACAGTCTCACCATGTTTGTGTGTATGAGGGACGAAATGGTGAAGTTCAATTTTCTTCACATATGTTCAATGAATGTCACATATCCTCTCCTCTGAGAACACGGCTGGAGGAGTGGCTGCGAATAATGCTAGAATGGGAACCCGGTCTTCGAGGTCAAATACAGGAAGACGACGGAGGCAAACAAGTGGTCGCGTTTACTATGATAAATGATGTTCTTAATAAAAAGATGATCAAAGTGTTTGTTGTGGATTTATGTCGACTCTTGGAATATGAAGTATCAGAAGCAATGTCTTTGTCTGAAGTTCAGCAATTGGTCGCTCAAGACAGTGGTGTGGCCACAGAGGACCAGCGGCCGCTGCTTCCCCGTGGTCAACCTCCAGATTCAACCCGGCCAGCCATTCAGTGTTGGGCTCCACCAGACGAAGATGAATGGCTACTGTACATCTTTGCAGAAGGCATGACTCGACCACAAGTGCCACCACACTTTCCACCTCTGGTGGAGGCAATGCTGCGTGAGCCACGGACAACTGTTGATTACCAGACCCAGCGCAGGATGTGGGCACATGCCATTTTCTTCCTCCACCGTGAGGCTCGACTCCTTACTCTCCTGACACAGGCTCAAAAAGTCTCTATGCTCCATCTAATGTCTGGCCATGCACAGCTGACAAAAACTGGCCAGAGAATGCTCAGTGATATTGCAAAGTTGCAAGCACGTCATCATCTGTTCATGGAAGCTCTTAATACAGACCTTGATTATTATGATGAGCAGGCTTCATCAGGACGGTTGACTTCAGAAAAGCTTTACAGTGGATGGCGTGAGATGGGGGAGGTCACCTTGAGGCAAGTGCACGC
>Cancer_borealis ENA|GEFB01004495|GEFB01004495.1 TSA: Cancer borealis DS01-Cborealis_contig_4440 transcribed RNA sequence.
AGCAAGATCAAGATCAAACAGGAAAAAATCCCAAAAATAAAAGACTGTTGTGTTGACCCAAAACAAGAGTGATCAGTAATGATTTGTACACACACCAGTGTTTACAAATAACAGCTGTACATCTTAACACAAAAAGGAACTCGGTTATCATGGCAACAGAGGAAAAACAGGAGAGGCCAGTCACATACCCTTGGCTGAAAGATAAGGTCCTTGGAACAGGAGGCTTTGGCACTGTCACATTATGGCGTCACAGCGATACAGGAGAGACAATAGCTTTGAAAAGGTGTCGTTGGGGTACACCAGGCACAGGCACTGAAAACATACTCACCCCTAAGCATGTAGAACGTTGGGAGAAGGAGGTGGAAATCATGAATCGATTGAGTCACTCGGCTGTAGTCAGGTGCTTCCAGGTGCCAACAGAGCTGACAGGTCCTCCAGGAGACCTCCCCATGTTGTGTATGGAGTATTGCAGTGGGGGAGACTTGAGAAAAGTTTTGAATAAACCTGAAAATTGCTGTGGGCTCCATGAAGCTGCTGTGAGGGCCTGCATAAGAGATATGACAGAGGCTGTGGCTTATTTACACTCAATGAGGATCATCCACAGAGATCTTAAACCTGAAAATATTGTTCTTCAAGATGTTGATGGAAAGATTGTGTACAAACTCATTGATCTTGGATATGCAAAAGAACTTGACCACAGTAGTGTGTGTACCTCCTTTGTTGGCACCCTCCAATACCTAGCTCCAGAACTTTTCCTAAGCAAGAGATACACTTGTACTGTGGATTATTGGAGCCTAGGTCTTGTCACACATGAAATTATCACAGGTATCAGACCTTTTCTGCCAAACATGACTCCTGTAGAGTGGATGAAAAGAGTAAGAACGAAGCAGTCAAATCACATATGTGTGTATGAAGGGCGCAATGGTGACGTGCAGTTTTCAGCCCACATGTTTCCAGAATCCCACATATCATCACCATTCAGGTTACGGCTAGAGGAATGGCTAGGGGTAATGCTAGAATGGGAACCAGCAGCAAGAGGTCAAGTGCAAGGAGAAGAAGGCAGCAAGCAAGTGGTGGCCTTCTCTATGATCAATGATGTTCTAAATAAAAAGATGATTAAAGTATTTGTTGTTGATTTATGCTGCCTGCTAGAGTATGAAGTAACAGAAGCCACATCCTTGTCTGAAGTACAGAAATGGGTGGCTCAAGACAGTGGTGTAGCCATAGAAGATCAACGGCCACTTTTACCCCGAGGTCAACCACCAGACCCCACTCGGCCAGCCATTCAATGCTGGGCCCCTCCAGATGAAGATGAGTGGCTGTTGTACATCTTTGCTGAGGGAATGACTCGACCACAAGTGCCTCCTCACTTCCCTCCCCTTGTAGAAGCCATGTTGCGGGAGCCACGAACCACTGTGGACTATCAGACCCAGCGAAGGATGTGGGCTCATGCCATCTTCTTCCTTCACAGAGAGGCACGGCTTCTTGCTCTCCTGATGCAGGCACAGAAGGTGTCAATGCTACATTTGATGTCTGGTCATGCACAGCTCACGAAAACAGGCCAGAGAATGCTAAGTGATATAGCAAAATTACAAGCTCGCCATCATCTCTTTATGGAGGCCTTGAACACGGATCTGGATTTTTATGATGAACAAGCATCATCTGGAAGGCTTACATCTGAGAAACTGTACAGTGGATGGCGGGACATGGGAGAGATCACCCTGCGGCAGGTGCATGCAGTGGTGGAACGCGTGCAGCAGCTGGAAGGTTCTCTTACTGCCCTCAACACCCGAATCCTAGAACTCCAGTGCTCGCCATTTGCCCGTGCAAGATCTAATGACACCTTAGAAAATATTATATCTGCTGGAGAGGAGCTGTACTGCACTATGCGCCGACGAAACAAAGAACAGAGGGCCACATCCCATGACAACACTGATATGTGCAAGTTGTTGCTGCAGGCACTCAGGAAGAGAGATAGGCTGCAGCAGGATCTCTTTAAGCATATAGAGAAACAAAGTGAGTGTTGTAGTGAGGTGGCTGAACTGTCATCACCCCTTGAAACTGTTTTGGAGGATGCTGCCAGAACCGCCCAGCACATATCATCTCTTCAAAAGCAACGCCAGAAGGATATCTGGAAAATAATGGAAATTGCTATAAACCACAGCCGAAGTGTTGGGAATCCTGGCCCACTTCCAGCTACCATGCAGCCAATTCCTAATGCCAAGCACTTAGTTAAGAAACCACCTTCACCTGCAGCCCTCACTTCCCTCACTGCACTACTGGAGAAGTCTGGGAAGGACGCAGATGCCATTATTGCTGAAAACAGGGCTCTTCGTTGCCAAATGGTTGACATGTTGGCTGGAAGTGTGAATTCTACACTTGTGATTGGCAGCAATAAGCTGCCAGTTGAAGACCTTCCCACTCCTACCAGCCCTTCTCATATGGTACACTCCTCATCTCTATCTCCACATACTCCTATGAAAAAAGCAGTGGAAACATCTTTATAGCAAGAAGAAATAGTTGCAACAGTCACTGTATTAGGTAACAAATGAATGAACTAATTATGCATAGAGAAAACTATAACTTTTATACATGTAAATGTATATACAATGCTCCATGAAAAAAAAAAATTATGTTGGTGCTTGAAATTGAATATATATTATAGTCTGTGACTGACAAGTGACAGTATTGATAGGTGGCACTCTTAATAAAGAATGCCTGCTCACTGACTTCATCTTGTAAGACAAAACTCCAAATGCATAAGCTCCACTGACTGATAGGATACTCATAGATGATGATTGTAGATAATTTGTAATGACCAGTAATGGTTGAAAGTTTGAGTGGCATTATGAACATTAGTGTTGGTTCATTATTATTAATATTTTGATTACTATTATCCATATGATATTATTTCTTTGTAGTAAAACTATTTCTTTTATGGTTTCATAACCCTTGCTACAATAACAAAGGATTTAATTGTGCTTGTCATGGTAATAAAAATGAAAGTACAGTCAGTTAGTGTGCATGTTTAGAGGCTGTGGATCAGGAGGACTGCTGAAATGGGGATGTTGTGTGAACAGTAGAATGTGTGTAAATTTTTAATACATAATACTATTTGTAGATTATTACATAAATGCCAAGTGGTCAGTCACAAAAGATACTGCAAGATTGTAGCTCCAGCAGATTTGTATCCAATGGGTACATATTTTTAATATATATTGCTACTTATGTTATACACTTATACTTAGCAATGAATTATCTGAAATGCGGTAAAAAATACACCAGTTTGAAAAGACTTTAACCAATGATAACACTTTAATGCCCTTAGCCATAGGAATATTTGAGATAGTGGCATCGTACATGTATTTAGAATACAGCATCAAAGATTTTGTAATTGAAGTTATTAATTGTGGTGTTTTCAAATTAAATCATATCCTGGCTGTCCTACAGCAGCTTGATTTTATATTTAAAAAAAA
>Carcinus_maenas_ ENA|GBXE01097479|GBXE01097479.1 TSA: Carcinus maenas comp85542_c2_seq10 transcribed RNA sequence.
AGGGTAGTCTGCGGAGGGAATGTGGACCAAGGGTTGTCTACCTTCCTTGGTGTGACTACACTGGATACAGCCTCCAACTTCCAAGGCTCATCGGATCCCTGAAATCAAAGTGCCCAAAGTGTAAACAACAACAACTTCCAAGGCCCTTAAAGAAGAAGGTGTTTGCGAATAACTGTTGTGTACTTTAGGACACAGAAGAAACTCAATTACCATGGCAACAGAGGAAAAACAGGAGAGACCTGTCACATACCCTTGGCTGAAGGATAAGGTTCTTGGAACAGGAGGTTTTGGCACAGTCACATTATGGCGACACAGTGATACTGGGGAGACGATAGCCCTAAAAAAATGTCGTTGGGGTACACCTGGTACAGGCACTGAAAACATACTCACTCCTAAACATGTAGAACGATGGGAGAAGGAGGTGGAGATAATGAATAGACTGAGTCAATCAGCTGTCGTCAGGTGCTTCGAGGTGCCAGCAGAGTTGACAGGGCCTCCAGGAGATCTACCTATGTTGTGTATGGAGTATTGCAGCGGTGGAGACTTGAGAAAAGTTTTAAATAAACCTGAAAATTGCTGTGGGCTGCGTGAAGCTGCAGTAAGGGCCTGCATAAGGGATATAACAGAGGCTGTGGCTTATCTTCACTCTATGAGGATCATCCACAGAGATCTAAAGCCAGAAAATATTGTTCTTCAAGATGTTGATGGAAAGATTGTGTACAAACTCATTGATCTTGGATATGCAAAAGAACTAGATCACAGTAGTGTGTGCACCTCCTTTGTGGGCACCCTCCAGTACCTGGCTCCAGAACTCTTCCTTAGCAAGAGATACACTTGTACTGTGGATTATTGGAGCCTTGGTCTTGTCACACATGAAATTATCACTGGTGTCAGGCCTTTCCTGCCAAACATGACTCCTGTAGAGTGGATGAAAAGAGTACGAACAAAGCAGTCAAGTCACATTTGTGTGTATGAAGGTCGAAATGGTGAAGTACAGTTTTCTGCTCACATGTTTCCAGAATCCCACATTTCATCACCATTCAGGTTACGGTTAGAGGAGTGGCTAAGAGTAATGCTAGAATGGGAACCAGCTGTGAGGGGCCAAGTCCAAGGAGAAGGTGGCAGCAAACAGGTGGTAGGCTTCTCCATGATCAATGATGTTCTCAATAAAAAGATGATAAAAGTATTCGTTGTTGATTTATGCTGTCTGCTCGAGTATGAAGTAACAGAAGCCACATCCCTGTCTGAAGTACAAAAGTGGGTGGCTCAGGACAGTGATGTAGTCATAGAAGATCAGCGTCTACTTTTACCAAGAGGTCAGCCTCCGGATTCAACTCGACCAGCCATTCAGTGCTGGGCCCCACCAGATGAAGACGAGTGGCTGTTATACATCTTTGCGGAGGGAATGACTCGACCACAAGTGCCTCCCCACTTCCCTCCTCTAGTAGAAGCTATGTTGCGAGAGCCACGAACAACGGTGGACTATCAAACCCAGCGAAGGATGTGGGCTCATGCCGTCTTCTTCCTTCAGAGAGAAGCACGACTTCTTGCTCTCCTGATGCAAGCACAGAAGGTTTCAATGCTCCATTTGATGTCTGGCCATGCACAGCTCACCAAAACAGGCCAAAGAATGCTAAGTGATATAGCAAAGTTACAAGCCCGCCATCATCTCTTTATGGAAGCTCTGAACACCGACCTGGATTATTATGATGAACAGGCATCATCTGGAAGGCTTACATCTGAGAAACTGTACAGTGGATGGAGAGACATGGGAGAGATCACCCTGCGACAGGTGCATGTAGTTGTTGAACGTGTGCAGCAGTTAGAAGGCTCCCTTACTGCTCTCAACACCCGAATCCTTGAACTACAGTGCTCACCATTTGCCCGGGCCAGATCTAATGACACTTTAGAAAATATTATATCTGCTGGGGAGGAGTTGTACTGTACCATGCGCCGACGGAACAAGGAACAGAGGGCTACAGCCCATGACAACACTGATATGTGCAAGTTGCTGCTGCAGGCCCTTAGAAAGAGGGATAGGTTACAACAAGATCTCTTTAAGCACATAGAGAAACAAAGTGAGTGTTGCAGTGAGGTGGCTGAATTGTCATCACCCCTTGAAACTGTTTTGGAAGATGCCGCCAGAACTGCCCAGCACATATCATCTCTTCAAAAGCAAAGACAGAAGGATATTTGGAAAATAATGGAAATTGCTATAAATCACAGTCGAAGTGTTGGTAATCCTGGTTCGCTTCCAGCAAATATGCAGCCAATTCCTAATGCCAAGCACTTAATTAAGAAACCACCCTCTCCTGCAGCCCTTTGCTCCCTCACTGCACTACTAGAGAAGTCTGGAAAAGAAGCAGATGCCATTATTGCTGAAAACAGGGCTCTTCGTTGTCAAATGGTTGAAATGTTGACGGGAAGTGTGAATTCTACTCTTGTGATCAGTAGTAATAAGCTAGAAGATGCAACAGTTGAAAACCCAGTTGAAGATCACACTGCTACCAGCTCCTCCCATACGGCTTACTGCTCATCTCTGTCTTCACTTGCTCCCTTGAAAAAAGCAGTGGAAACCTCTTTATAGCAAGAAGAAATAGACACAAAAGTCATCGTATCAGGTTGCCTTACATCTGAATATATCCACTTGAAGCCTGTATTTGGAAATGGAGTTTGCTTTAGTGGAATTTCTACAGAAAAATGTTGCATTTTACATTAATACATTGGTGAGATTTTCTGTTCAACAATCTCGTGTGTGGTAAAAAAAATTATATAATGTTTAATATTGCTTACATTTTTGTCTAAAATATCTTCAGCATTAATTTGTAACCATGGTATGTGTATATATAACAAGTTCCTCAGTGTGGATTGTTATCTAGTCATTTTATACTAAAACAAAGACTACTAATAAAC
>Cherax_quadricarinatus ENA|HACK01026910|HACK01026910.1 TSA: Cherax quadricarinatus, contig transcript-80_26909
CTTACACTCCATGAGAATAATCCATCGAGACCTGAAGCCAGAAAACATTGTTCTCCAAGATGTTGATGGCAAGACAGTGCATAAGCTTATTGATCTTGGTTATGCCAAAGAACTGGACCAGAGTAGTGTGTGCACATCATTTGTGGGCACACTTCAGTATCTGGCCCCAGAACTGTTTCTTAGCAAGAGATACACCTGTACAGTTGATTACTGGAGCTTGGGTCTAGTCACGCACGAGATCATCACAGGGGTCAGACCGTTTCTTCCCAATATGACACCTGTAGAATGGATGAAGCGAGTGCGAACAAAACAATCTCACCATGTTTGTGTGTATGAAGGACGAAATGGTGAAGTGCAGTTTTCATCACACATGTTCCCTGAATCTCATATCTCGTCCCCTCTTAGAACTCGGCTAGAGGAGTGGCTACGAATTATCCTAGAGTGGGAACCTGCTGTTCGAGGACAGATACAAAATGAGGATGGCAGCAAACAAGTAGTTGCCTTTACAATGGTCAATGATATTCTTAATAAAAAGATGATCAAAGTGTTTGTAGTTGATTTGTGTCGGCTATTGGAGTATGAAGTATCAGAAGCAACATCACTGTGTGAGGTTCAACAATGGGTGGCTCAAGACAGTGGAGTGGCCATAGAAGACCAGAGGCCACTGCTTCCTCGTGGTCAGCCTCCTGATTCATCACGATCAGCCATCCAGTGCTGGGCTCCACCAGATGAGGATGAGTGGCTATTGTATATCTTTGCTGAAGGTATGACTCGACCTCAGGTACCACCACACTTCCCACCCCTGGTGGAAGCAATGTTGCGTGAGCCACGGACAACCGTTGATTTCCAGACCCAACGCAGGATGTGGGCACACGCTATCTTCTTCCTCCACCGTGAGGCCCGGCTCCTGACCCTCCTGACACAAGCACAGAAGGTGTCCATGCTCCATCTAATGTCTGGGCATGCTCAGCTGACAAAAACTGGCCAGAGAATGCTTAGTGATATTGCAAAGTTGCAGGCACGTCATCATCTCTTCATGGAAGCCCTCAATACCGACCTTGATTTTTATGATGAGCAAGCTTCATCAGGAAGGTTAACTTCAGAGAAGCTATACAGTGGCTGGCGTGAGATGGGAGAAGTCACACTGAGGCAGGTGCATGCTGTGGTGGAACGAGTGCAGCAGTTAGAGGGCTCTCTCACTGCTCTTAACACACGCATATTGGAGCTTCAGTGCTCACCGTTTGCCCGTGCACGTGCTAGTGACTCTCTCGATTCTGTGTTGACGGCTGGAGAAGAACTGTACTGCAACCTCCGACGCCGTAATAAAGAGCAGCGGACAACACCACACGATAACACTGACATGTGTAAGCTGCTGCTTCAGGCATTGAGAAAGAGGGACAGACTACAACAGGATCTCT
>Eriocheir_sinensis ENA|GBUF01009634|GBUF01009634.1 TSA: Eriocheir sinensis comp44821_c0_seq1 transcribed RNA sequence.
ATCAAGGGAATCCCTGAAACAAGAGACAGTCGACCCAAAACAAGAGGAAGAGGAAGAGGGAGTCCTGCGGCCGCGGCTGCTGCATGTCCTACTCCTGCTCTTAGGACCTCAGGTATCATGGCGACAGAGGAGAAGCAAGAGAGGCCCGTCACCTACCCGTGGCTGAAGGACAAAGTGCTTGGGACGGGAGGGTTTGGCACAGTCATGTTATGGCGTCACAACGATACCGGGGAAACAATAGCCCTGAAGAAGTGTCGTTGGGGCACACCAGGCACGGGTACAGAAAATATCCTCACTCCCAAGCATGTTGAGCGCTGGGAGAAGGAGGTGGAGATCATGAACAGACTGAGTCACTCGGCCGTCGTCAAGTGTTTCCAAGTTCCGCCAGAGTTAATGGGACCCCCGGGAGACCTTCCTATGTTGTGCATGGAGTACTGCAGCGGGGGAGACCTGAGGAAGGTTCTGAACAAGCCTGAAAACTGCTGCGGGCTCCGTGAAGCTGCGGTGAGGGCGTGCATCAGGGACATGACCGAGGCGGTGGCGTACCTACACTCCATGAGGATCATCCACAGGGATCTGAAGCCGGAAAATATAGTTCTTCAGGATGTTGATGGAAAGATTGTGTATAAACTCATTGATCTTGGGTATGCCAAAGAACTAGACCATAGCAGCGTTTGCACATCCTTCGTGGGCACCCTGCAGTACCTGGCCCCAGAGCTGTTCCTCAGCAAGCGCTACACCTGCACCGTGGACTACTGGAGCCTGGGCCTCGTCACGCATGAAATCATCACGGGTGTCAGGCCATTCTTGCCAAACATGACTCCTGTGGAATGGATGAAGAGAGTCCGAACGAAGCAGTCCAATCACGTGTGTGTGTACGAGGGTCGGAACGGTGAGGTGCAGTTTTCAGCTCACATGTTTCCAGAGTCCCATATTTCATCGCCATTCAGATTACGGCTGGAAGAGTGGCTGAGGGTGATGCTGGAGTGGGAGCCAGCGGTGAGGGGCCAGGTGCAGGGGGAGGGGGGTAGCAAGCAGGTGGTGGCCTTCTCCATGATCAATGAAATTCTCAACAAAAAGATGATTAAAGTGTTTGTTGTTGACCTGTGTTGCCTGCTGGAATATGAGGTGACCGAGGCCACTTCCCTGTCCGAGGTGCAGAAGTGGGTGGCCCAAGACAGCGGTGTGGCCATCGATGACCAGCGGCCACTCTTACCTCGAGGCCAGCCACCTGACCCCACACGGCCAGCCATTCAGTGTTGGGCCCCACCAGACGAAGACGAGTGGTTGTTGTACATCTTTGCTGAAGGGATGACTCGGCCACAAGTGCCTCCTCACTTTCCTCCGCTGGTGGAGGCAATGCTGCGGGAGCCGCGCACCACCGTGGACTACCAGACCCAGCGCAGGATGTGGGCGCACGCCATCTTCTTCCTTCACAGAGAGGCACGACTCCTTGCTCTCCTGATGCAGGCCCAGAAAGTGTCAATGCTCCACTTGATGGCTGGTCATGCACAGCTCACAAAGACGGGCCAGAGAATGCTGAGTGACATAGCAAAGCTGCAAGCCCGCCATCACCTCTTCATGGAAGCTCTGAACACTGATCTTGACTTTTATGATGAACAGGCATCATCTGGAAGGCTGACATCTGAAAAGCTATACAGTGGCTGGCGAGACATGGGGGAGATCACCCTCCGGCAGGTACACGCCGTGGTGGAGCGTGTGCAGCAGCTGGAGGGCTCCCTCACAGCCCTCAACACCCGCATTTTGGAGCTCCAGTGCTCACCATTTGCTCGGGCAAGATCCAACGACACCTTAGAGAATATTCTGTCTGCTGGGGAAGAACTGTACTGTACGATGCGTCGCCGGAACAAGGAGCAGAGGACCACGGCTCACGACAACACTGACATGTGCAAGTTGCTGCTGCAGGCGCTAAGGAAGAGGGACAGGCTACAGCAAGACCTGTTCAAGCATATAGAGAAACAAAACGAGTGCTGCAGTGAGGTGGCTGAACTGTCATCACCCCTCGAGACTGTCTTGGAGGATGCTGCAAGAACTGCTCAACATATTTCCTCACTTCAAAAACAGCGCCAAAAAGATATTTGGAAGATCATGGAAATTGCTATAAACCACAGTCGTAATGTTGTGAACACTGGATCACTTCCAGCCAACCTGCAGCCGATTCCCAATGCCAAGCACTTAGTAAAGAAGCCACCCTCCCCTGCAGCCCTCATCTCACTCACAGCACTGTTGGAAAAGTCTGGAAAAGAAGCAGATGCCATTATTTCCGAAAATAGGGCTTTACGTTGCCAAATGGTTGAGATGCTGACTGGTAGTGTGAATTCCACTCTTGTGATTGGAAGCAACAAGCTAGAGGCAGCAGCTCCGGCAGACCGCATGGATGGCTCTCCCTCACTGGGCAGCCCCTCCCATGTGGTCCACCCTGCAGCTCCAGCCTCAGTAACTCCCATAAGGAAGGCAGTGGAAACTTCACTATAGCAAGAAAGAAAAAATATAGCATTCATTACTGAAAAATTATAGCAGGAATGCTAGGAAACATATTAATCATTATGTCACTTAATATATACATAAAGTATATAAACTCAAAATAATTTGATCACAGCCAGTATTGATAAGGCTAAAGTTAACAGGGGCAGTAGAGTTGTTACTCTACATTGACATACCTTTATATTAATCAACAATAAACAAGTATTGCAAATGTGCTACAGCAGTACTGAACACTTACACAGAGGTAATCTTTTAGAAGTATTCTTTTTGGCTGAGTGGCATTTCCATCTGACAAAATTTCATGGTCTCATCAGAGAGTCAGTTGCCCCTCTGTCACTGATTGACCTTGCAGGCCAAGGAGTTACAGGTAACAAGTATCTGCAACATAAGAGTTAATGTAATATATTACTTATACCTCACACTGTGCAGTCTCCTCATGCCTCTCCAGTTCACCCCATCAAGTCATAATTTGGACCAGCTTTTTATAAACCTCTGATGAAGATACAGGTCTTTCTCAAGTATGCTTACTGTTTAGGGAGAGTAATGATGCACCACAACTGGTCATCCAAGAACACACTATGGAGATACAAGGCGGAGAAATTCAAGCCAGTTACCCGTACCCTTTGCCAGCCTGTTCTAACCTGTACACACCTCGTGTCAGCCCACTCCAAGTCCAAGTTACTCTCATAAAAACTCCCAAACTGCCCATCTCAAGGTACTGTTGATAACAAATTGCATAATTAAAAGTACATGTGCAGTGATATGGGAAGTTTAAAAAATAATGTAAATTACACAAAAAACAACTTCATAGTATATATTTATTGAATTATTGATTGGGTAGTGATATTAACAGGGCATGTAATATGTTGTTAGCATGTTGTGTAAAAATTATATTAATATTTTTATACTAACAATTCAACATTTAAGAATTATGTCTTATATTAGGATAAAAAAATGATTTTTTTTATAAATTCTGTGATTTAATTAGACTGCTGAATTCAGATCCTGATAATGGGAGAATGCACTCAGTGGGCTGTGAGTGATACCTTCTTGTGATGCTTGATTTCATACATTTCCCAAACAGGTCCATGTGTAGGAGTGATAGTATAGATAATTATTAATCCTTAACCTTGAAAAGTTAAAATGAGGATTTTTCATACTGAAAGTTCTGCTCGTTTTGATCACAAAGTTCGTTTGAAAAGTTCCTTAAATTCTTTGTAACTTTACTGCTTATACAAATTATAATTTTTTATAAGATGCAGAAGCAAGTCTGACCTAAATAGAAGATACTTGGCTCTAGCTCTATAAATGAGTGGGAAATTAATGCTTCCCTGCCAAACACGTCATATTCAAACAGCCTGGCGCCAGAGAGGGACAAAACATACGAGTCGGTACCAGTGAATGACAAATCAAGTTCATGCCATGCCAGACTCCAGACCATATTGGACTCATAATACCATATATGTGAAGTGAAATAATTGATATAAGACTAGATTACAGAGGTCAGTACAGTACTGATCTGGGAGCCACAGGTTCTCAGAAATGCTCATAACTGAGATGGAATAATGAAAAATGGTGTGCAAAAGATCGCCCAAAGAAGCAGTTAGTGTCTTGCACATTTTCATCCAAACATCCTCGTGTGAAAATATTCCCAGGCAGGCTGCTGCTCTTGTCCATTATAAGGTTTTGAAAATGATTTTCCTTGGCATACATCAGTTCATTCTTTGACAACTAAAGAACTTTATGATGTCAACTGTATATCAATGGGGAAGAGTGTTGCAGGCATGTGGAACTTCCCTAATTTGAAAATTTCAGAGTCGGTGCAAATATATCACTTGATTCAAGTGAGTTTAAAGATAAATTTGAGTAGAGGATCACAAGAAGGCATCACCCAAGCACTCTCCCGTAAAGCTAAAAAGCTCGGTCCACTTCTTGGTGTGTGCAAAAAATCTACTCAATTACCAATAAGGAAAATATTTAATGATTTATAATTGCTTATTTAATACTTAAGTACTTTATGATTGCATGAAAGAGTGCATGGATTGGATGCCACTTGGTCACAATACTTTCTATGCTGCTAGTTCATTTCAGTCTGTTTTTGCTTATGTGAAATCATGTTTGTACTTGTCAGGGAGAATACTAAGATAAGAGTGCAAGAAACATAGAGCCTGGAATCAAATGAAATATTAGATAAAATATAAGTGAAACAATTAACCCTTTGGATCATGGTCATCATTGTGTGTGTGTGTGTGCTACTATTCAGTCCTGCCTATGCACCTCCAGGCAATTGGTCATATATCAATCTCTGCAAGACAGACTGAGGAGTAGCTGTCTAGAAATGGAAAAATCAACCAAACAATGATTGTAGTAACAACAGTAAGAAAAGTTTGTCAACATTCTCTAGCAACAAAAGGCTGAAGTCTCACTTTGAATGTATGATGCCTAAAGTCCATTCAGTTTCAGTATCATGAAACGAGAAAATCAGTAATGCTATAAATATAGGCATGTCCCCCAGTAAATGACAAAGGGGTTACTGCACTTTGCAG
>Farfantepenaeus_aztecus_ ENA|GEUA01048149|GEUA01048149.1 TSA: Farfantepenaeus aztecus comp90580_c0_seq1 transcribed RNA sequence.
GAGAGAGAGAGAGAGAAGGAGAAGAGAGGTGTGAGGTGCAACATGGCAGCAGCAGAAGACCGTCCGCCAACATACCCCTGGCTTAAAGACAAGGTTTTGGGTACTGGAGGATTTGGTACAGTAACATTATGGCGTCACAACGATACTGGAGAAACTATTGCCCTGAAAAAATGTCGCTGGGGAACACCAGGAACTGGCACAGAAAATATCCTAACCCCAAAGCATGTTGAACGTTGGGAAAAGGAAGTGGAGATCATGAATCGCTTAAATCATCAAGCAGTTGTGAGATGTTTCCCAGTTCCCGACGAGCTGACTGGGCCTCAGGGAGATCTTCCCATGCTATGTATGGAGTATTGTAGTGGTGGTGACCTTCGCAAGGTTTTAAACAAGCCAGAGAATTGCTGTGGTTTACGAGAGGCTGCTGTCCGTTCCTGCATAAGAGATATGACTGAAGCTGTGGCCTACCTTCACTCTATGCGTATCATTCATCGAGATCTGAAACCTGAGAACATTGTTCTACAGGATGTTGATGGGAAAACGGTCTACAAGCTCATTGACCTTGGATATGCCAAAGAGTTAGAGCAAAGCAGTGTCTGCACCTCCTTTGTTGGAACACTCCAGTACTTGGCTCCAGAATTGTTCCTCAGTAAACGATACACTTGCACTGTTGACTACTGGAGTCTAGGTCTTGTTACACATGAAATTATTACAGGAATTCGTCCGTTCCTCCCAAATATGACTCCAGTTGAATGGATGAAGCGTGTACGCACAAAGCAGTCCCATCATGTATGTGTATATGAAGGTCGCAATGGAGAAATTCAGTTCAGTTCCCACATGTTTCCAGAATGTCATATCTCACAGCCTTTGAGAACAAGAATAGAGGAGTGGTTGCGCATCATGCTGGAGTGGGACCCTGTTTTGAGAGGCCAGGTGCTTGACGAGGATTCGGCAAAGCAGTTTGTGGCATTTAACATGATCAACGACATTTTAAACAAGAAGATGATTAAGGTGTTCGTAGTGGACTTATGTCGCTTACTGGAATATGAAGTGACAGAGTCCACATCCCTGTCTGAGGTGCAGCAGTGGGTTGCACGTGACAGTGGTGTGTTGGTTGACGACCAAAGGCCCCTACTCCCACGGGGGCAGCCCCCGGATCCCACTAGGCCTGCCATCCAGTGCTGGGCCCCTCCGGATGAAGATGAATGGTTGTTGTATATTTTCGCTGAGGGCATGACTCGACCACAGGTACCACCACACTTTCCACCTTTGGTAGAGGCAATGCTAAGAGAACCCAGAACAGCTGTAGAATACCAGACACAGCGTAGAATGTGGGCACATGCTGTGTTCTTCCTTCATCGGGAAGCCCGTCTCCTTACCCTGTTAACACAAGCGCAGAAGGTCTCAATGCTTCATCTAATGTCTGGCCATGCTCAGTTAACCAAAACCGGCCAGAGAATGCTGAGTGACATAGCGAAACTTCAGGCCCGTCACCATCTCTTCATGGAAGCACTCAACACAGACCTTGACTACTATGATGAGCAGGCTTCTTCAGGGCGCCTTACCTCAGAGAAGCTATACAGTGGCTGGAGAGAGATGGGAGAGGTAACCCTAAGACAAGTACATGCTGTGGTGGAACGCGTCCAGCAACTAGAAGGCTCACTCACTGCCCTAAACACCCGTATCCTGGAGTTACAGTGTTCACCATTTGCCCGAGCCAGAGCTATTGATTCTC
>Homarus_americanus_ ENA|GEBG01014323|GEBG01014323.1 TSA: Homarus americanus DS01-Homarus1_Transcript_11356 transcribed RNA sequence.
CAGAAAATTATTGCCATTTCTATAGAGAATAGTATATAGAACTGCAGTACTAAGTTTGTATTGGTACTCACAGGTGGGTGGTAGTAGAGTGAGTGTGTGGTGGGTAGTGGAGCCAAGGAGGAGGAGGGTGAGAGCGGAGGAGGGTGGTGAGTCACTGAGATTCTGCGGTTGCTTCCTCCTCCTCCTGCTCTGACTGGGGTTCCTCCGCTGCTGGTTGCTCCTCCTCCGTTGTTGTTTGCTCCTCCTCGGCTGCCGGCTGTTGTGAAGAAGCTCCTGCCGTCCCGCGACGAAAAAATTAATCCAGTGTTGACTGCTTGGTGCTACTCATCTTCTTCTCCTTATAGATCGTGGTGTAGCAACCAAGACTGTCCTCAATGCCACACACCACACACCATTCAGAGCAATGGCTGCAGCAGAAGAAAAATCACCAACACACCCCTGGCTCAAAGATAAAGTACTTGGCACTGGCGGGTTTGGGACGGTGACTTTGTGGCGCCACAATGATACAGGGGAAACAATTGCTCTGAAAAAGTGTCGGTGGGGCACTCCAGGTACTGGCACAGAAAATATTTTAACACCAAAACATGTTGAACGTTGGGAAAAGGAAGTAGAGATCATGAATCGTCTTGATCATCAAGCAGTTGTCAAATGTTTCCAAGTGCTACCTGAACTAATGGGTCCTCCTGGTGACCTGCCAATGCTTTGTATGGAGTACTGCAGTGGAGGCGATCTTCGCAAGGTATTAAACAAACCAGAAAACTGTTGTGGTCTGCGTGAAGCAGCTGTCCGGGCATGTATACGAGACATAACAGAAGCAGTGGCATACTTACACTCCATGAGGATAATCCACAGAGACTTAAAGCCAGAGAATATTGTCCTCCAAGATGTAGATGGCAAGACAGTGCACAAACTTATTGATCTTGGTTATGCTAAAGAATTGGACCAAAGTAGTGTTTGTACATCATTCGTGGGCACCCTCCAGTACCTGGCTCCTGAGTTATTCCTCAGCAAGAGATATACCTGCACAGTTGATTACTGGAGCTTGGGTCTAGTGACTCATGAGATCATCACAGGTATCAGACCATTTCTGCCAAATATGACTCCTGTTGAATGGATGAAGCGAGTTCGAACAAAACAGTCTCATCATGTGTGTGTATACGAAAGCCGAAATGGGGAAGTTCAGTTTTCCTCTCATATGTTTCCTGAATCACACATCTCCTCCCCTCTAAGAACACGGTTGGAGGAGTGGCTGCGAATAATGCTTGAGTGGGAACCTGCTCTACGAGGTCAAATACAGGATGAAGATGGCAGCAAGCAAGTTGTTGCATTTACCATGATAAATGACATTCTTAATAAAAAGATGATCAAAGTGTTTGTTGTGGATTTATGTCGCCTTCTGGAGTATGAGGTATCAGAAACGACATCTTTATCTGAGGTTCAGCAGTGGGTAGCTCGAGACAGTGGTGTGGCAGTAGAGGACCAGCGGCCACTGCTTCCCCGCGGCCAACCTCCTGACACAACCCGCCCAGCCATTCAATGCTGGGCTCCACCTGATGAAGATGAATGGCTGCTATACATCTTTGCAGAAGGCATGACTAGACCACAGGTGCCACCCCACTTTCCCCCTCTGGTGGAAGCAATGTTACGTGAGCCACGGGCAACTGTGGATTACCAAACTCAGCGTAGAATGTGGGCACATGCCATCTTCTTCCTTCATCGTGAGGCTCGGATCCTTACCCTCCTCACACAGGCTCAGAAAGTGTCCATGCTTCATCTAATGTCTGGCCATGCACAGCTGACAAAGACTGGCCAGAGAATGCTCAGTGATATTGCAAAGTTGCAGGCACGCCATCATCTGTTCATGGAGGCACTTAACACAGATCTTGATTACTATGAAGAACAGGCATCATCAGGACGACTGACCTCGGAAAAACTGCATAGTGGATGGCGGGAGATGGGTGAAGTGACACTAAGACAGGTGCACGCTATGGTGGAACGAGTGCAGCAATTGGAGGGCTCCCTCACTGCTCTTAATACCCGTATTTTAGAGCTCCAATGCTCACCATTTGCCCGGGCACGAGCTAATGACTCCCTTGATACTGTGCTTACAGCTGGAGAGGAACTCTACTGCAACATGCGTCGCCGTAGTAAAGAACAGCGGGCAACACCACATGACAACACAGATATGTGTAAGCTTCTGCTTCAGGCACTGAGAAAAAGAGACAGACTGCAGCAGGACTTGTACAAACATGTGGAAAAACAAAGTGACTGTTGCAGTGAAGTAGCAGCACTCTCATCTCCTCTAGAAACAGTGTTGCAGGATGCTGCAAGAACAGCACAGCATATATCATCTCTTCAAAAGCAACGTCAGAAGGATATATGGAAGATCATGGAAATTGCTATCAACCACAGTCGCAATGCTGCCACTACTGGTTTACCTCAACCCACCATACAACCTATTCCTAATGTGAAAAATTTGCCAAAGAAGCCACCGTTACCTGCAGCTCTTGTCTCTCTCACTTCATTGCTTGAGAAATCGGGAAAGGAATCTAATGCCATAATTGCAGAGAACCGTGCCTTGCGTTGTCA
>Hyalella_azteca ENA|GEHV01093273|GEHV01093273.1 TSA: Hyalella azteca TR40734:c0_g2_i1 transcribed RNA sequence.
CTGCCCATATTGTGTATGGAGTATTGCAGTGGTGGAGATCTCAGGAAGCTGTTGAACCGACCAGAGAACTGCTGTGGTTTGCGTGAAGTCGTTGTTAGGAGTTGTCTCAAGGACCTGACTGAAGCAGTGGCATATCTGCATTCCCAGCGCATCATACACAGAGATCTTAAGCCTGAAAACATCGTTCTTCAAGAGAATGATGGACAGACACGCTACAAGCTTATTGATCTCGGTTACGCCAAGGAACTGGAGTACACAAGCGTGTGTACGTCCTTTGTGGGAACCCTGCAGTACCTCGCTCCTGAGCTTTTCCTCAGCAAGAGGTACTCGTGCACCGTGGACTACTGGTCGCTGGGGCTGGTGGTGCATGAGATCGTCACAGGCGTACGACCCTTCCTGCCCAACATGTCGCCTGTCGAGTGGATGAAGAGAGTTCGTAGCAAGAAGTCATGCCACATCTGCGTGTACGAAGGCAGGGGCGGCGACATCCACTTTTCAGAGCGCATGTTCGATGAGAACCACATCTCCAAGCCGCT
>Hyas_araneus ENA|HACH01044134|HACH01044134.1 TSA: Hyas araneus, contig c40739_g1_i1
GGCTACTGTACATCTTTGCTGAAGGAATAACTCGACCACAAGTGCCTCCTCACTTTCCTCCTTTAGTGGAAGCAATGTTGCGAGAGCCACGAACCACTGTGGACTATCAGACTCAACGAAGGATGTGGTCTCATGCCATCTTCTTCCTCCAGAGAGAAGCACGGCTTCTTGGTCTCCTGATGCAGGCACAGAAGGTGTCAATGCTCCATTTGATGTCAGGTCATGCACAGCTCACAAAAACAGGCCAGAGAATGTTAAGCGATATAGCAAAGTTACAAGCCCGCCATCATCTCTTCATGGAGGCGCTTAACACTGACCTGGATTTTTATGATGAACAGGCATCATCTGGGAGACTTACATCTGAGAAACTGTACAGTGGATGGCGGGACATGGGAGAGATCACCCTCCGGCAGGTGCATGCTGTGGTGGAGCGTGTGCAGCAGCTGGAAGGCTCCCTCACTGCTCTCAACACCCGTATCCTTGAA
>Litopenaeus_vannamei comp40324_c0_seq1 len=5171 path=[16836:0-2352 19188:2353-2955 8967:2956-2979 8991:2980-3980 9992:3981-4564 10576:4565-5170]
CTAACCCCAAAGCATGTTGAACGAGAGAGCGAAAGGGAGACAGGGAGAGTGAGAGAGGAGAAGAGAGGTGTGAGGTGCAACATGGCAGCAGCAGAAGACCGTCCGCCAACATACCCCTGGCTTAAAGACAAGGTTTTAGGGACTGGCGGATTTGGTACAGTAACATTATGGCGTCACAACGATACTGGAGAAACTATTGCCTTGAAAAAATGTCGCTGGGGAACACCAGGAACTGGCACAGAAAATATCCTAACCCCAAAGCATGTTGAACGTTGGGAAAAGGAAGTGGAAATCATGAATCGCTTAAATCATCAAGCAGTCGTGAGATGTTTCCCAGTTCCCGACGAGCTGACTGGGCCTCAGGGAGATCTTCCCATGCTATGTATGGAGTATTGTAGTGGTGGTGACCTTCGCAAGGTTTTAAACAAGCCAGAGAATTGCTGTGGTTTACGAGAGGCTGCTGTCCGTTCCTGCATAAGAGATATGACTGAAGCTGTGGCCTACCTTCACTCTATGCGTATCATTCATCGAGATCTAAAACCTGAGAACATTGTTCTACAGGATGTTGATGGGAAAACGGTCTACAAACTCATTGACCTTGGATATGCCAAAGAGTTAGAGCAGAGCAGTGTCTGCACCTCCTTTGTTGGAACACTCCAGTACTTGGCTCCAGAATTGTTCCTCAGCAAACGATACACTTGTACTGTTGACTACTGGAGTCTAGGTCTTGTTACACATGAAATTATTACAGGAATTCGTCCATTCCTCCCAAATATGACTCCAGTTGAATGGATGAAGCGTGTACGCACAAAGCAGTCCCATCATGTATGTGTATATGAAGGTCGCAATGGAGAAATTCAGTTCAGTTCCCACATGTTTCCAGAATGTCATATCTCACAGCCTTTGAGAACAAGAATAGAGGAGTGGTTGCGCATCATGCTGGAGTGGGACCCTGTTTTGAGAGGCCAGGTGCTTGACGAGGATTCGGCAAAGCAGTTTGTGGCATTCAACATGATCAATGACATTTTAAACAAGAAGATGATTAAGGTGTTCGTAGTGGACTTGTGTCGCTTACTGGAATATGAAGTGACAGAGTCCACATCCCTGTCTGAGGTACAGCAGTGGGTTGCACGTGACAGTGGTGTGTTGGTTGATGACCAAAGGCCCCTACTCCCACGGGGGCAGCCCCCTGACCCCACTAGACCTGCCATCCAGTGCTGGGCCCCTCCGGATGAAGATGAATGGTTGTTGTATATTTTTGCCGAGGGCATGACTCGACCGCAGGTACCACCACACTTTCCACCTTTGGTAGAGGCAATGCTAAGAGAACCCAGAACAGCTGTAGAATACCAGACACAGCGTAGAATGTGGGCACATGCAGTGTTCTTCCTTCATCGGGAAGCCCGTCTCCTTACCCTGTTAACACAAGCGCAGAAGGTCTCAATGCTTCATCTAATGTCTGGCCATGCTCAGTTAACCAAAACTGGCCAGAGAATGCTGAGTGACATAGCAAAACTTCAGGCCCGTCACCATCTCTTCATGGAAGCGCTCAACACAGACCTTGACTACTATGATGAGCAGGCTTCTTCAGGACGCCTTACCTCAGAGAAGCTATACAGTGGCTGGAGAGAGATGGGAGAGGTAACCCTAAGACAAGTACATGCTGTGGTGGAACGTGTCCAGCAACTAGAAGGCTCACTCACTGCCCTAAACACCCGTATCCTGGAGTTACAATGTTCACCATTTGCCCGAGCAAGAGCTATTGATTCTCTGGATTCTGTATTAACAGCTGGAGAAGACCATTATTGTAATCTGAGAAGAAGGAATAAAGAGCAGCGTGCTACACCACATGATAATACAGACATGTGCAAGTTGCTCCTACAGGCTTTGAGAAAAAGGGACAGATTGCAACAAGATCTTTACAAACACGTAGAGAAACAGAGTGAATGTTGCAGTGAAGTAGCTGCTCTCTCTTCACCATTAGAAGCTGTTTTGCAAGATGCAGCAAGAACCGCACAACACATATCTTCACTTCAGAAACAACGCCAGAAGGACATTTGGAAAATCATGGAAATTGCGATTAACCACAGCCGTACTGTGGGGACAGCAGCAGGAATGGTCCAGGCACCCCAGCCCGTTCCTAATGCTTCACAGTTACCAAAGAAACCCCCATCACCAGCAGTTTTGAGCTCACTCAATAATTTGCTTGAAAAGTCAAAGAAGGAATCAGATGCAATTATAGCTGAAAATCGTGCTCTTCGTTGTCAGATGGTTGAGATGCTCTCAGGAAACGTAAACTCCAACCTTGTAATAGGTGCAGCCAGGTCCCCAACTGCCCTGAGCCCTCCAGTCACAGCAGATGGCCTCATGCTGCCGCCAGCCTTGCCTGATAAGAGGACACCATCCCCAACAAGTCAAGCAGCACTGAATAAGAAGGCAGTTGAAACTTCCTTGTAGTCTTCTGCTGAAATATTATTGATATGAAAAATTTAATATGTTTACTTTACATTCTGTAGGTATCTCAGTTACTGAACCTGCTCACGGACTAGAAAACTGATAATAATACTTTTTACAAGTGACAGGTTAGGAGTACTTACTTAATATAAAGTAGAAAAAATTGTGTCCTGTATGGAGATATATCACCATAAATATTGTACCATATAATTTATTTACAATATATTCAACATAAACAGTTTATCAATTACATAATTAGATTGTTATTGGAAATATCATAGTAGATATCTATATGCAGCAGGAACTGCTTTGTTATGTCATTTGGACACCTGTGGAAACTAAGAGGCACACACAAACAGATACTTGCACACACATACACACACATATGCAAGTGATCAGATAGCTATTTTACTTAAGAATAAAAAATAGTGACTTTTTTATGATGGTTAATTTTGACTTGCTAATGTGTGATATGTGCTGTATATCTTATATTTTGGGCAGTTTTTTTCTTTTTCTTTTACTTTTTCTTTTTTTTTTCCTCATGCATTCATTATTGCTGTAGAAATATCTCACACAAGTTTGGGAATTGCTAGGCATTCAAAGGTATATGACTGAACTTAGTGTCTCTGATTTGCATTTCTTGCTGGCCTGGAATTAAATTTAGCAATTCTTTAATTAAGGAATGTTTCTTTTCCATACAGGAGAATACAGGCCAATTTAATCATTTATGAATGTAAATTATAAAATTAATAATGGAATGATAGTGCTTTACATTGCTGGTGAAGGTATAGTTTGATTGATCACTAATAGCTTCCAGCTTTTATTCTCTAACCCATAGATCAACTTACCCACTGAATCTTTAGTAAAACAGTGAAAAAGCAATTGTAAATATACAGTTCAACTTATTATTTTTTGCCACAAAGGTGATATTTAAATACATGTGACATACATTATATGCATTTCTTTGTATTAAAATTACAGAGATTTTCTGCACATCAGCATAGCTTTATGAGAGATATGGTCGCTTTGTTAAAATTGTCCGAGCCCTGACCTAATGAACATTCATAACACTGACATGCATATTCACAGAAATAAATGCATATCTACTGTATAGGTAGATATATATAAATGTGTATATACATATGATAGATAAACATGGGTATTTATTTCTGTGTATATGCATGTTTGTGTATACAAATATTCATTGAGTTGGGTTTCGCACAATTTTCACAAGCCAGCCGATAATTTAGTGACTGACAGTGTTTAATCAATTTTTTTTTTCTATTTTGAACTCAAAAGTTGCATTTGCATTGATCTGAGAATCTATATGTCACATAAACAGCATAAAGTGCCTTTCCAAAAGTATTTATTTAGGAAATTAGTTTATAAAGAAATATGAGAGAAAATCTTCAATGAAAGTTACAGTTAGAAAGAAGCTCAATTCTTGTGTTCTATTTTATTTATTTCATTATCTACAAAGGTGCATGATATTAGGTGCCAATTTGTTTCTCCAGCTTGTATTTCCTCTTTTTTTCAGCCAATTTGTGCATGTATGTCTGGGTGCTTGTTTGTGTGTATGAGTGCATCATTGTATTTGTATGTGTTGCTATTGATGTGGGTGTGTAGAAAGAGGTATGAATGAGAATAAAGATCCTCATAGAGCAAGAAATGTATTTGATTGGTTTCGACTATATCTTCATTAGAAATACAGGTATTTCTGACAAACATACGGTATTGTCAAAACCATTCAGATACATCTTGTGCTGTGTAGATATTAATTCTCATTCATAAATTCTTTTGCATTTACCACAGTGAACACTGTTAATCATGTGGATGGGTGTACATAAGCCTGTACATGTTTTTGTGTGCAATTACATGTATGTACGTGTGCATATGTGTGTTTTTGACAGACGTAAATGAAATGACTTCATTACCTGGTCACTCTATTCTTAAAACAGTTTTGTACTGATATGTTTTGAATGTTTCTTTTGTCACAAATGATCTGTAATGCAATTATACATTGCTATATTATATTTACAAGTTTATATTTCAGTTTCATTGGTATATGTGTTGCAAAAGGACAGATACTTATGTTATTTTTAAATTGTTAGTTTTTTAATACAATAATAACTTGCTGATATTATTTTGTGGATAGTTAATAATGACCATTTTTGTTTGGTGTCTGTGATACCAAGTGTTCAGTATACAGTATAGTAACATAAACAGGTGCTTGTGCAAGAACTAGTCTTGAATAAGATGTAGGAGTGTGAATTCATAACTTTTTCTTAATCACAAATTAGCACTTTCACATGCACACACCCAAGATGAATAGAGAAAAATGTGTCATTATATAATAATTTTTAGCACATATGGCTTGAAAAGTAAGTATCTTGAAATTTTGCCATATTTTTTTCACTGTTAAAAGATTTGAATAATTTTATTTGTGTGATGAAAAAAATGAATTCATAGATTTTATTAATGTACTTTGTACATGTAAATATAGATCCATGTAGATGAATTGCGACTTGTTTACTTGAATATGCTGCATACAATATCAAGAAATTTTGGAAGGGATATGATTAAAGTCCTTTTCATAAATTCTCTATATACTGTATATGTTTATGCACAGGCTTCTGATAAGTCTTTCCTCTTTGAACTGGGTAGGATATTGTTGCCAGTGCCTTTGCTTGCTTTCTTTTTTTTTTGTTTTGTTTTTT
>Macrobrachium_nipponense_ ENA|GCVG01027685|GCVG01027685.1 TSA: Macrobrachium nipponense c83754_g1 transcribed RNA sequence.
CCCTTCCTACCTGTCTGACGTCTGATCTCGAGGCAATGGCTGCAGCAGAGGAAAAACCGGCTACGTATCCCTGGATAAAGGATAAAGTGCTCGGGACTGGTGGTTTTGGTACTGTTACGCTTTGGAGACACAATGACACGGGAGAAACTATAGCTCTCAAAAAATGCCGGTGGGGGACTCCAGGTACTGGGACAGAAAATATATTGTCTCCCAAACATGTAGAAAGGTGGGAGAAAGAAGTGGAAATTATGAATCGATTAGACCATCAGGCTGTGGTGAAATGCTTTGAAGTTCCACCTGAATTGAAGGGACCTGTTGGTGAACTTCCCATGCTGTGCATGGAGTACTGTAGTGGGGGCGATCTTCGAAAAGTATTAAACAAACCCGAAAATTGCTGTGGCATGCGTGAAGCAGCAGTGAGGGCGTGCATCAGAGACATGACCGAAGCGGTTGCGTATCTTCACTCAATGAGAATAATCCACAGGGACCTCAAGCCTGAAAATATTGTCCTTCAAGATGTTGATGGAAAGACAGTGCATAAGCTCATCGATCTTGGCTATGCGAAAGAATTAGACCAAACCAGTGTCTGTACCTCGTTTGTAGGTACATTACAGTACCTGGCACCAGAGCTCTTCTTGAGCAAGAGGTACACTTGTACTGTGGACTACTGGAGTCTAGGTCTTGTAACTCACGAAATCATCACTGGAGTCAGACCTTTTCTTCCTAATATGACACCAGTTGAATGGATGAAACGTGTCCGGACGAAGCAGTCACACCATGTTTGTGTGTACGAAGGTCGAAATGGAGATGTCCAGTTTTCTGCCCACATGTTTCCAGAAATTCATATCTCAGGACCACTAAAAGCGAGAGTGGAGGATTGGCTTCGTATCATGCTTGAGTGGGATCCAGTACTCAGAGGTCACATTGAAGGTGATAATGGAAGTAAACAAGTTGTGGCTTTCAACATGATCAATGATGTACTCAACAGAAAGATGATCAAGATATTTGTTGTAGACCTTTGTCGTATTCTGGAGTACGAAGTGAAAGAAACCACATCCTTATCGGAAGTCCAGCAGTGGGTTGCACGAGACAGTGGAGTCTCTATAGAAGACCAGCATCTATTACTACCCAGGGGACAACCACCTGATGCTACACGATCAGCGATACAGTGCTGGGCTCCTCCGGACGAAGATGAGTGGTTAATGTACGTTTTTGCCGAGGGTATGACGAGACCACAGGTTCCCCCACATTTCCCACCGTTGGTGGAAGCAATGCTCCGAGAACCTCGAACTACAGTAGACTATCAGACCCAGCGAAGAATGTGGGCTCATGCTGTTTTCTTTCTTCATCGTGAAGCTCGATTATTGACGTTACTCACTCAGTCTCAGAAAGTTTCAATGCTTCATCTGATGTCTGGCCATGCACAGTTGACCAAGACAGGTCAAAAAATGCTTAGCGATATCGCAAAGTTGCAAGCGAGACATCACTTATTTATGGAGGCATTGAATACTGATCTCGATTACTACGATGAGCAGGCCTCATCAGGACGATTGACATCTGAGAAACTATACAGTGGATGGCGAGAAATGGGAGAAGTAACACTTCGTCAGGTTCATGCTGTTGTTGAGCGTGTGCAGCAGCTGGAGGGGTCACTCACAGCCCTCAACACTAGGATACTAGAGCTGCAGTGCTCTCCTTTTGCAAGAGCTAGAGCTAGTGATTCTTTAGATGTGGCGCTGGCCACTGGAGAAGAGCTCTATTGCAACTTGCGTCGTCGAAATAAGGAACAACGTGCTAATCCTCACGATAATACAGAAATGTGCAAGTTGTTACTGCAAGCTCTAAAGAAGCGTGATAGACTTCAGCAGGATCTCTACAAGCACATAGAGAAACAAAATGAAAGTTGTGGGGAAGTTACTGCCCTTGCCACTCCTTTGGAAACAGTGCTGCAGGATTGTGCCAGAACAGCCCAACACATTTCATCCCTCCAGAAGCAGCGTCAAAAGGATATTTGGAAAATCATGGAAATTGCGATTAACCACAGCAGAGCTGCAACTACGCCCACATCGCCACAAATGCTCCCTCTCCCCAATGCAGCGAACCTGCCAAAGAAGCCTCCATCGCCGGCATCCCTCATATCTCTTGATTTACTGCTTGAAAAGTCTGGAAAGGAATCGGGTGCTCTGATAGCTGAGAATCGCGCTCTACGTTGTCAAATGGTAGAAATATTATCAGGAAACCTTAACACAAGTTTGGTCGTAGGAGAGGCCAAATCTCCAAGCTTCCTAGTGTCGCCACTTCAGCACGATGGCTTTGTAAATTCCCCGGAGATGGAAGGCTCATCATCACCTTCAATGTCTCCACTTAAGAAAGGA
>Meganyctiphanes_norvegica_ ENA|GETT01019123|GETT01019123.1 TSA: Meganyctiphanes norvegica TRINITY_DN145865_c0_g1_i1 transcribed RNA sequence.
CGTCTTGTGGAATATGAAGTTAGTGGCACAACAGAAGTTTCAGAGGTTCAGGAATGGGTGGCTCGGGACACAGGAGTGGCAGTGGAAGACCAAAGAGCTTTGTTACCCAGGGGGCAACCTCCAGATGGAACAAGATCTGCTATACAGTGCTGGGCACCACCTGATGAAGATGAATGGCTGTTATACATTTTTGGTGAAGGGTTCACCAGACCACAGGTGCCACCTCACTTCCCCCCTCTGGTGGAGGCCATGCTGCGTGAACCTCGTACTAGTGTGGACTATCAAACTCAACGCCGTATGTGGGCTCATGCTGTTTTCTTCCTACACACTGAGGCTCATCTTTTGCACTTGCTGTCGCAGGGACAGAAAGTTTCCATGCTACACTTAATGGCTGGGCATGCAGGTCTCACCAAGACAGGACAGAAGATGCTGAGTGACATAGCGAAACTGCAGGCTCGTCATCACCTCTTTATGGAAGCTCTCAATACTGATCTGGAGTTTTATGAAGAGCAAGCTAACTCTGGAAGACTAACAAGTGAAAAACTATGTAGTGGCTGGCGAGAAATGGG
>Neomysis_awatschensis ENA|GDFV01021512|GDFV01021512.1 TSA: Neomysis awatschensis My_CDS_20958-1 transcribed RNA sequence.
AATTCTGATCTTGATCACTTTGATGAACAAGCAGCTGCTGGAAGAATAACTTCCCCAAAGTTATATGCAGGATGGAGGGAGATGGGAGAATCAACAATGAGGCAAGTGCATGCTGTGGTAGACAAAGTCCATCAGATCAACAACAATCTTACAGGACTTGCTGGTCGTATCACTGAACTCCAGTGTTCACCCTTCTCACGGAATAGGTCTAATGATTCTTTAGATACCCTATTATCATCCGGACATGAAATGTACAGTAACTTAAGAAGAAGAGGGAAAGATCAAAGGGCACAAAATTTTGACAACACTGAAATGTGTAAATTATTGCTACAGGCTTTAAGAAAGAGGGACAGACTTCACCAAGACCTGTATAAACATTTAGAGAAGCAATGTGAATGCTTAAATGAAGTAGCAAGTTTATCGTCACCTTTAGAGATGATTTTAGAAGACATTGCAAGATCAGCTCAGAATATTTCAAATCTTCAGAAACAAAGACAAAAAGATATTTGGAAAATTGTCGAGATGTGTGTTGAACATGGCAGACGTTCCTCAACCCCTTGCAATAATTTGTCACCATCACCTAGCCCTCAGCCACCACCTTTACCCCGAAATGATGACGAAATACCAAGGGCTCCAAAAGAACGCCAGGCAGCAATCAATACTCTCAATCATATTCTTCAGAAATCTAGCAAAGAATCAGATGCTGTTATTAATGAAAATAGGGCACTACGCATTCAAATGATTGAAATATTGAATGCAAATGTCATCACTAATCTGGTGATAGGAAAACCAAGTGTAGATGTCAACTCATCCAATAGACCCATGTCCCCGCCTGGCTTAGTTAAATTAGATAAAGCAATGAAAAACAACGATATCACTACTGATACAGTTACCAAAAGAGCAGTGGAAACATCTTTATGA
>Pacifastacus_leniusculus_ ENA|GBYW01061471|GBYW01061471.1 TSA: Pacifastacus leniusculus comp61590_c0_seq1 transcribed RNA sequence.
CTTCGCAAGGTATTAAACAAACCAGAAAACTGCTGTGGTATGTGTGAAGCAACTGTCCGTGCTTGTATACGTGATATGACGGAAGCCGTGGCATACTTACACTCCATGAGAATTATCCATCGAGACCTGAAACCAGAAAACATTGTCCTCCAAGATGTTGATGGAAAGACAGTGTATAAACTTATTGACCTGGGTTATGC
>Parhyale_hawaiensis phaw_30_tra_m.001667
ATTATTTCTTTTCTAAAATAGAGACATAAACTATTCAATAAAGTTACCTAGATATACCTATATGTGTGTGCATATTTCATTTATTGTAATATTATTTGCTTATTTTTGAGTCTAGGGAGTGGGAGTGGTGACATTAACTACGGTACTCGCTTAGCTACATAATGGGAGGTAGCAGTGAAGGTGATGGCGCTAGTAGTATCACATCCAAAGCAACATCAGCAGACCCTGAAGCATTCAAACCATGGATCAAAGAAAAAGTCCTTGGAACTGGCGGTTTTGGAACAGTCACTCTGTGGAAGAATGAAAACACTGGAGAGACAATTGCTCTGAAAAAATGCCGTTGGGGCAGCCCTGGTAGTCCAGCGTCTGCAGAAACTCTCTTGAGTCCTGAACACAGGGAACGGTGGGAGAAGGAGGTCCAGATTATGCTTCGACTCGACCATCCCTGTGTTGTTTCGTGTTTTCCTGTTCCCAGCGAGCTGGAGGGCAAGCCTGGTGATCTGCCAATGTTGTGCATGGAATATTGCAGTGGTGGTGACCTCAGAAGAGTGCTGAACAAACCTGAGAACTGCTGTGGTTTGCGTGAGGTGGCTGTGCGAGGCTGCCTTAAGGACCTCACTGAAGCTGTGGCGTATCTCCACTCCCAGCGCATCATACACAGGGACCTCAAGCCTGAGAATATAGTACTGCAGGATGTTGATGGTCAGACTCGTTTCAAGCTCATAGACCTGGGATATGCCAAGGAGTTGGAGTACACTAGTGTTTGTACTTCATTTGTGGGAACCCTTCAGTACCTCGCTCCTGAACTGTTCCTTAGCAAACGATACGCCTGCACTGTGGACTACTGGTCTCTGGGCCTGGTGGTGCACGAGATCATCACGGGCGTGAGACCGTTCCTGCCCAACATGTCACCTGTGGAGTGGATGAAGCGCGTGCGCAGCAAGAAGCCTGCCCACATCTGCGTATATGAAGGCAGGAATGGCGACGTGCAGTTCTCAGAGCACATGTTTGATGAGTGCCACGTCTCTAAGCCTTTCAAGCGAGCAGTGGAGTGTTGGCTGCAGCTGATGCTCGAGTGGGAGCCTTCCAAACGTGGACAAATCGATGGCGCCAAGCCCGACGACAAGAAGCAAGTGGTGGCCTTCACTCGCATGGCAGCTCTGCTTAATAAAAAGATAATCCAAGTGCTGGTGGTGTCGGGCTGTCGCTTACTACAGTACGAGATCAGCAACACAACTACAATGACCGAAGTTCAGGAGTGGGTACAGCGGGACTCTGGGGTGCTGGTGGACGAGCAGCGGCTGCTGCTGCCCCGCGGCCACCCTCCTGATGGCTCCAAGCCCGCCACGCAGTGTTGGGCTCCTCCGGAGGAAGACGACTGGCTGCTGTATGTGTTCAGCACTGGAGCTCTAACTCCGCACGTTGCTCCTCATTTCCCTACTCTGGTGGAGGAGATGCTCAGGGCGCCCAGAACTGCAGTGGAGCACTCGCTGCAGCGCCGCATGTGGTGCCACGCGCTCTACTTCCTGCAGAGGGAGAGCAAACTGCTCTCTGCCCTCGTCTCTGCTCAGAAAGTTGCAATGCTGCACTTGCTATCCCGGCACTCGGAGCTGACCCGCTCGGGGCAGCGGATGCTCAATGATATCGCCAAGCTACAGGCTCGTCATCACCTCTTCATGGAGGCTCTCAACACAGACCTGGACCACTACACCAGCCAACCGCCCCACGCCCGCATCAGCTCAGAAAAAGCATACGGTGCTTGGCGAGGTGGTGGCGAGGCCACGCTGTCAGCGGTACACGCAGCTGTGGACAAGACCCAGCGTCTGGATGCGTCCCTCACCGCCCTTAACACTAAAGTGATGGAGCTACACGGCTCTCCCTTCTCCAATGCCAAAACTCCTACCGACACTCTCGATGCCATAGTAAGCAACTGTGAGGAACTCTACGTGTCTCTTCGACGCCGGTCGCGAGAGGAGCGCTCCCGCCCCCACGACAGCACCGCCATGTGTAAGCTGCTCCTACAGGCACTCAGAAAGCGAGACAGGCTCTACCAGGACCTCTACACTCATATCGAGAAGCAGTGGAGTTGCCTGAACGAAGTGTCGGCGCTGTCGGTCCCTCTGGAGGAGCTGCTGGCAGACATCGCCCGGGCGGCTCACACCATCAGCAGCCTGCAGCAGCACCGGCAGGACGACATCTGGAAGATCATGGCCATAGTGGCGTCACACAGTCGTGGTAGTGTTGGTGGTGCTCCTGGTGGTGAGCTGCCCCGCGCCCCACCGACCCCTCAGCCCCTCACCAATCTATCGCTCCTGCTGCAGCAGAGCAGCGAACAGAGCGACAACATCATTGCGGAGAACCGCGCCCTGCGCTGCCAGATGGTGGAGCTCCTCTCAAGCAACATATCGTCTACTCTGCTGGTGACTGAAGGAGTTGCTAGCAAAGCTGGTGACTCGCAGGCTGCTAGCGCAGGGGGTCTTCTCACCACAGATGGGCAGTCCACATTCCCCAAATCTGTGCCTAAACAGCAGCCCGTCGCCGGTCAACAGAAGAGGGACACCTCGCCCAAGTTGTCACAACCGCCGCCCCAGCAGCAGCCTGCAGCTGGCACTAAAACGGCGCTCTTAGAGTCGCGGCGTCGCAAGGCTGTAGAAACTGCGCTGTGACCATTGCCCTCTGCGTCCCTTTGCTGCATTTGTCTGTGGTCGCTGCACCGACGCTTTTGGCTTCTCTTCATCCCATTAATCATACAGTCCTGCTTGCACCCCAAACAGTGCGTGTTTCTTTGTTTCTCGGTTACGGACACGCTTTTGATGGTTTGTAAGAATGAATGGAAGTGAGCAAGCATCAATCGTGGATGCTTCGAAAGAGATGATGTTCAGAAATGTGAATCTCAAGCAAGCGTCATCAGTGTCTGTACTTAATTACAGCCTCATGTCTTTTCGAGTACTCCGAGCGTGTTTCTGTACCTATCAGTAAATGTGCTTGTTCGCCCAACGTTGCTCTGACGTTAGCTTGCTCAATGAGGTACCTAGGCTTTCGTTAATGAGGTGGGGAGTACTTACTGCAGAGGCGCTTTCTTTGCCCTGTGGATTCCCTTACTAGAGACGTCCTGATCTCGCTCCACGTTTCGCGTCATTTTGGAATGTTTTACACTTTCGTTTGCTAGGAGTGGCGTGTGGTATTTATTCTGTTGCTAATCGTTCCTTACCAATATCCTAGTTGGCCTGCTGTTGGCTTTGCCTGCTTGTGACACGGATATTTGAGACCTTAGCGACAACACATGATTGAGATCAGGCCAATATGCGCGCCTAGTACTGTCGGGTTACGGCGCGAGGCGAGTGCCTTGTCCACAGCGCTAGTAAACCGGCCTTCTTACCTACCTTATGGATCTTTACAGTCTACTAATTGAATCTCACTCTGCTATAAGGGCGGTGGTAAAACGAGTTTACGGGAGTGATGGGGAATACGTCTCGTATCATGTACTGAATAAAAGCAAAAGGCGGATTGGGTACAGCTTTCTTTAATAACTCACTTTATCAATGTGCTTAAAACAGCTTCCGCTTCTGAGCAAAATACATGATACAGTTGATCAAAAAAGTAACTGTCTGCTCTTATTTATATACATGCTACGTGCAAATACGTGCGTTACAGCTACTAAGCAAATACGTGCATTACAGCTACTAAGCTTATCTATACCGTATACATTGGTTAATCTAATCGGTTTGCTAGCGTTCATCACTGTTACCAGTTAATAAATGATACCTTTAACTTATTACTTGTAAAAGCTTTGTCTTCTGTGATACCACATGTGCTTCCAAGAGAGGGGAGTTATTCTGTCGATAAGAAGAGTGTACGACTTTGTGGTTTAGCTAGTGTATTATTGTGGTTAATTTGGTTTTGGTATTTTTCAGTGTTTACGGTCACCATTATCATGCAATATTGAGATACTTATAGATGCTTTGTGACAGACACCGCGCCCTGAAGTCTTCAATTAGAGCGCATGCTCTAGAGCTGAAGCTACGAGTGATTCAAGTGGTGGATTACCTGCTACGGTTGAACCCTAGAAGCAAATTGCATGTCTAACTAGAGCACTCTGAGAGC
>Proasellus_aragonensis_ ENA|HAEO01019109|HAEO01019109.1 TSA: Proasellus aragonensis, contig comp35677_c0_seq1
AAAGTATTTGTTGTTGAAACTTGCAAGCTGTTAGAGTATGAAGTGTGTGAACAAGATTCATTAATTGTTATTCAGGAGAATGTTGCTAGAGATTCCAAAGTATCTGTAGAAGATCAAAGAGCCTTATTACCAAGGGGACAACCTCCAGACCCTTCTAGATCTGCCACTCAATGTTGGGCTCCACCTGATGAAGATGAATGGTTACTGTATATATTTTCTGATGCTGTGACTCGTCCTCATATTCCTCCTCATTTTCCTGCTTTAGTGGAAGAGATGCTTAGACAGTCCCGTTCTGTTTTTGATTATCCAACACAACGTCGTATGTGGGCACATTCTGTGTTCTTCTTAAGAAGGGAAGCTAGATTACTTACACTCCTTTCTCAAGCGCAGAAAGTTTCTATGTTGCATTTAATGTCTGGACATGCTCAGCTTACAAAAACAGGACAAAGAATGCTAAGTGATATTGCTAAGCTTCAGGCACGGCATAATTTATTTATGGAGTCTTTGAACACTGACTTAGACATGTATGATGAGCAAGCTACTGCTGGGCGCCTCACTTCTCAGAAACTGTATCGTGGATGGCGGGAAATGGGTGAAAGGACTCTTTGTGAAGTTCATGCAGTGGTTGAGAGTGTCCAACAAGTTGAAGGCTCTGTAACTGCACTGAACACAAAAGTATTAGAACTTCAATGTTCACCATTTGCCAGAGGAAAATCTGTTGATTCCTTGGATAATATTATCACCAGTAGTGAAGAAATGTTCAGTAATTTAAGACGAAAGACTAAGGAAATGAGAGTTCAAAAATCTGACAATACTGAAATGTGCAAGTTGATGGTACAAGCACTAAGAAAAAGAGATAGACTGCATCAAGACTTATATAAGCACTTGCAGAAACAATGTGAATGTTTAAACGAAGTTGCACAGTTATCCACTCCTTTAGAAAATGTTTTACAA
>Proasellus_arthrodilus_ ENA|HAEQ01015285|HAEQ01015285.1 TSA: Proasellus arthrodilus, contig comp35724_c0_seq1
TATTTGATAACACATTAGGCATATTAACTTTAATGCAATGTTGTCTAGACATAGTCTAACGAAGTTAGCTTAGGTGGATCTAATGTCTGTGTTGAATTAGTCCTAACCTATCTCTAGAACTTACTCACTTCAAAATGACTGAAGAAAGTAGCACAAATGCTTTATCCCCCACTCATCCGTGGGTTAAAGAAAAGGTGCTTGGAACTGGAGGTTTCGGCACAGTTACTCTTTGGAGACATAGTGAGACCGGTGATACTATAGCTATAAAAAAATGCCGCTGGGGAACTCCAGGTACCGGAACAGAAAATGTCTTGACACCAAAGCATGTGGAAAGATGGGAAAAAGAAGTAGAAATTATGAATCGACTTGATCATAGTGCTGTAGTTAAATGCTCAGCAGTTCCTCCTGAACTTATGGGTCCCGCTGGAGATTTACCAATGTTATGTATGGAATATTGTAGTGGTGGAGATTTACGTAAGGTTTTGAATAAACCAGAAAATTGTTGTGGTTTGAAAGAAGTTGATGTTCGCGCTTGTTTAAGAGATATGACAGAAGCAGTTGCATATCTGCATTCGTTACGGATTATACATAGAGACTTAAAGCCTGAAAATATAGTTTTACAGGCTTTCGATAGTCAGGTTCGTTATAAGTTAATAGATCTTGGATACGCTAAAGAACTTGAACATGGAAGTGTCTGCACATCTTTTGTTGGAACTCTTCAATACTTAGCTCCTGAACTATTTCTAAGCAAACGATACAGTTGTACAGTAGACTATTGGAGCTTGGGTTTAGTTACTCATGAAATTATTACTGGAGTGAGACCATTTCTTCCTAATATGACTCCTGTTGAATGGATGAAAAAAGTTCGAACAAAAAAGCCAGAACACATTTGTGTGTATGAAGGTAGAAATGGAGCAGTTCAATTCTCATCTACTATGTTTCCAGAAACCCATATTTCAATCCCACTGAAAGCTCGAATTGAGGAGTGGCTTAGGGTAATGCTTGAATGGGAGCCTGGAAACAGAGGTCAAGAAAAAAAT
>Proasellus_beticus_ ENA|HAFL01048592|HAFL01048592.1 TSA: Proasellus beticus, contig comp97345_c0_seq1
ATAATTATTAATAACACAGCATGTTTACTTTAATGCAATGTGGCATTCGAAGTAGGCCTAGGTAGATTTAATGTCTGTATCGAATTAGGCCTAACCTATCTCTAGAATTTACTAAATTTAATATGACTGAAGAAAGTAGCACGAATGCTTTATCACCCACTCATCCATGGGTTAAAGACAAGGTGCTTGGAACTGGAGGTTTTGGAACAGTAACTCTTTGGAGACATAGCGAGACAGGCGACACTATAGCTATTAAAAAATGTCGCTGGGGAACTCCAGGCACCGGAACAGAAAATGTCTTGACACCAAAGCATGTGGAGAGATGGGAAAAGGAAGTTGAAATTATGAACCGTCTTGATCATAGTGCTGTAGTTAAATGCTCTGCTGTTCCTCCTGAACTTATGGGTCCAGCTGGAGACTTACCAATGTTATGCATGGAATATTGTAGTGGTGGTGATTTACGTAAGGTTTTGAATAAACCAGAAAATTGTTGTGGTTTAAAAGAAGTTGATGTTCGTGCTTGTTTAAGAGATATGACAGAAGCAGTTGCATATCTGCATTCATTACGGATTATACATAGAGATTTAAAGCCTGAAAATATAGTTTTGCAGTCTTTCGATAGTCAGGTTCGTTATAAGTTAATAGATCTTGGATATGCTAAAGAACTTGAACATGGGAGTGTCTGCACATCTTTTGTTGGAACTCTTCAATACTTAGCTCCTGAACTATTTCTAAGTAAACGATATAGTTGTACAGTAGACTACTGGAGCTTGGGCTTAGTAACTCATGAAATTATTACCGGAGTGAGACCATTTCTTCCTAATATGACTCCTGTTGAATGGATGAAAAAAGTTCGAACAAAAAAGCCAGAACACATTTGTGTGTATGAAGGTAGAAATGGAGCAGTTCAATTCTCAGCTACTATGTTTCCAGAAACCCATATTTCTATCCCACTGAAAGCTAGAATTGAGGAGTGGCTTAGGGTAATGCTTGAATGGGAGCCTGTAAACAGAGGTCAAGAAAAAAATGATTCTGGAGAATCCAAAGTTGTTGCATTTTCGTTGATAAATGATATTCTAAATAAGAAGATTATTAAAGTATTTGTTGTTGAAACTTGTCAGCTGTTAGAATATGAAGTTTGTGAACAAGATTCATTATTTGTTATTCAAGAGAATGTTGCTAGAGATTCCAAAGTATCTGTTGAAGATCAAAGAGCCTTATTACCAAGAGGACAACCTCCAGACCCTTCTAGACCTGCTTCTCAATGTTGGGCTCCACCTGATGAAGATGAATGGTTACTGTATATATTTTCTGATGCTGTGACTCGTCCTCATATTCCTCCTCATTTTCCTGCTTTAGTGGAAGAGATGCTCAGACAGTCCCGTTCTGTTTTTGATTATCCAACACAACGTCGTATGTGGGCACATTCTGTGTTCTTCTTAAGAAGGGAAGCTAGATTGCTTACACTCCTTTCTCAAGCGCAGAAAGTTTCGATGTTGCATTTAATGTCTGGACATGCTCAGCTTACAAAAACGGGACAAAGAATGCTAAGTGATATTGCTAAGCTTCAGGCACGCCATAATTTGTTTATGGAGTCTTTGAACACTGACTTAGACATGTATGATGAGCAAGCTACTGCTGGGCGCCTCACATCTCAGAAACTGTATCGTGGCTGGCGTGAAATGGGTGAAAGAACTCTTTGTGAAGTTCATGCAGTGGTTGAGAGTGTCCAACAAGTGGAAAGCTCTGTAACTGCACTGAACACGAAAGTATTAGAACTTCAATGTTCACCATTTGCCAGAGGAAAATCTGTTGATTCCTTGGATAATATTATCACCAGTAGTGAAGAAATGTTCAGTAATTTAAGACGAAAGACAAAGGAGATGAGAGTTCAAAAATCTGACAATACTGAAATGTGCAAGTTGATGGTACAAGCATTAAGAAAAAGAGATAGACTGCATCAAGACTTGTATAAGCACTTGCAGAAACAATGTGAATGTTTAAATGAAGTGGCTCAGCTATCAACTCCATTAGAAAATGTTTTACAAGATATTGCAAGAGCTGCTCTAACAATTTCAAATTTTCAAATGAAACGTCAAAAGGATATTTGGAAAATAATGGAGCTTGCTATTGGTCACTCTCAAAGTGGTGGCAACTCATTACCCACTTCAAACACTTCATCTTTTCCACGCCCTCCTGCTTCTCCTGCGGCTTTTCACAGTTTAGTTTCCCTTCTTGAGCAATCTGCCAAAGAAAGTGAAGCTGTTTTATCGGAAAATAGGGCTCTGAGATACCAGATGGTGGACTTGTTATCAAAAAACATTACGACTACCTTGACAGTGGGAGAAGCAAGATCAGCTTCAAATCCAGTTTCATTGCAGAAATCTCCCTTAAAGAGTCCACTTGGTAGTGAAACTGGAGCTATTCCTAAAGCAACTCCTAGAGGCAATGTATCTCCTGATCATCCTTCTGTAGGTTTGAGAAAAAAATCTGTAGAAACGTCTCTTTGATATGAGGAGAATGTAGTTCCCATCGTAACCTTGAAATGATGATGGTACAGAATATTAGTTATAAATTATTTGAAATAATTGCCCACAGTTTCTTTCATTAGAGGCTCTTGAGTGCATACTTTTAGTATACACTATTACAATTTTTAAATAATCAATTTGGTGCTATGCATTTGTGAATATGTATGATAATGATATTTACAATTATTACATGTTTAATTGATAAACTATCATTTATCATGGTTATTACAGGTACGTTATTAACTATTAAGTGATCATATATTATAACATTTTTACAAGTAAATTAAAAAAAGTTTTTGGAATTTTTTTACATTATTGTAATTACAACTTACAAGTACAGTATCTCATATGTAAGCCACTGTATTAAGAGTCACTTATTATCATAAAATATTATGCCCGCTTAAAATATAGGCCTACTATTTTTAGGTTTATTTTACTTATTGTTTAAACTCATCTATAATATATTTTTTTTTAATTTCTCTGCATTTTTTATTTATTATAAGTATTACTTTTTATATATAGCCTATATATAAACATGCCATTTGGAGATGTGCTTAAGAAACAGTAGGGTAGCTACCGTTCAACAGAATTGTCCATTACTATTTCATAGTTTGACAATATATAAATAAATGAAAATGCTGAATAATTGATCAATTTTTTTGTGGGTTTAACCACATATATATATATTAGCACTTTAATGTATTGTTATATTTAACAAAAAAGTTGAAGAGTAGCATTTAAAATGTCATGTCTGTAACATTAACAGTTTTTTTTATATATTTATTGGATGAAAGGGTTATATTAACTTAGTAACCCCCTTACTACCCTATAGCCTATATTATTTTTTTTCCCCAATTCAATACAAGCCACTTTGTACATTATAAATATTTTCAAACTGTAAAGCACATTTTATAATTATTTACACTGTAATCTTTTACGTTTTCATTTACATATATTTAAAGTCTAATGTTTAAAGTCTGAACTGTATATAAATCTTTTCATTATATTTTTTACGCCCTTATTTGTCATGCAAATGAGTGTCTTTAACTTTGGCTTCCAGCCACCAGTTGATGGTCAGCTTTTCTTTAATCGTTCTTAAAGTTTTGATAAAGTCGATTTTCATTTCTTTTTTTTTGTTATTTCAAAATTTTCAAACTACAACATTTTGTAACATTGCTTATACGTAGTGTACTGTACGCACTAATTTACACTACAATCCTTTTATTTCTGATCTGTAATTGTATATTTCTAGTTGCTTCTCAGAGGCCTTTCATATTTGGTGTAGCGCTTATTCTAAATGATTTTGTTAAATAAGAATTTTTTTTCATCTATTATGTCCTTTCCCACCGA
>Proasellus_cavaticus ENA|HAES01016204|HAES01016204.1 TSA: Proasellus cavaticus, contig comp31118_c0_seq1
AGCCTGAAAATATAGTTTTACAGCATTTCGATAGTCAGATTCGTTATAAGTTAATAGATCTTGGATATGCTAAAGAACTTGAGCATGGAAGCGTTTGCTCCTCCTTTGTTGGAACTCTTCAATATTTAGCTCCTGAACTGTTTCTAAGTAAGCGATACAGTTGTACAGTTGACTACTGGAGCTTGGGTTTAGTTACCCATGAAATAATTACTGGAGTGAGACCATTTCTTCCAAATATGACTCCTGTTGAATGGATGAAAAAAGTTCGAACCAAAAAACCAGAACACATATGTGTGTATGAAGGTAGAAATGGTGCAGTTCAATTTTCTGCTTCGATGTTTCCAGAAACCCACATTTCACTCCCACTGAAAGCAAGAATTGAAGAGTGGTTAAGGGTAATGCTTGAATGGGAGCCTGGAAATAGAGGCCAGGAAAAAAATGATAATGGAGAATCTAAAGTTGTTGCATTTTCATTGATTAATGATGTTCTAAATAAGAAGATTATAAAAGTATTTGTTGTTGAAACTTGCCAACTATTGGAATATGAAGTATCTGAACAAGATTCATTATCTACTATTCAAGATAATGTAGCTAGTGATTCCATTGTATCAATTGAAGATCAAAGAGCCTTATTACCGAGAGGACAACCTCCAGACTCTACTAGACCTGCCACTCAATGTTGGGCTCCAGCTGATGAAGATGAATGGTTACTGTATATATTTTCTGATGCTGTGACTCGTCCACATATTCCGCCTCATTTTCCTGCTTTAGTTGAAGAGATGCTTAGACAGTCCCGATCTGTATTTGATTACCCTACACAACGTCGCATGTGGGCACATTCTGTGTTCTTCTTAAGAAGGGAAGCAAGATTGCTAACACTTCTTTCTCAAGCCCAGAAAGTTTCTATGTT
>Proasellus_coiffaiti_ ENA|HAEU01000785|HAEU01000785.1 TSA: Proasellus coiffaiti, contig comp876_c1_seq1
TGTTCTTTTTAAGAAGGGAAGCTAGATTGCTAACACTTCTTTCTCAAGCCCAGAAAGTTTCTATGTTGCATTTGATGTCTGGACATGCTCAACTTACTAAAACTGGACAAAGAATGTTAAGTGATATTGCGAAGCTTCAGGCAAGACATAATTTGTTTATGGAGTCATTGAACACTGACTTAGATATGTATGATGAACAAGCAACTGCAGGTCGCTTAACATCTCAGAAACTGTATCGTGGATGGCGTGAAATGGGTGAAAGGACACTTCGTGAAGTTCATGCAGTGGTTGAGAGTGTTCAACAAGTTGAAGGTTCCGTAACTGCACTTAACACTAAAGTATTGGAACTTCAATGCTCACCATTTGCTAGAGGAAAATCTGTTGATTCCCTGGATAATATTATCACCAATAGTGAGGAGATGTTCAGTAATTTAAGACGAAAAACAAAAGAGCAGAGAGTTCAAAAATCTGACAATACTGAAATGTGTAAATTGATGGTACAAGCATTAAGAAAAAGAGATAGATTGCATCAAGACTTATATAAACACTTGCAGAAACAATGTGAATGCTTAAATGAAGTTGCTCAGTTATCCACTCC
>Proasellus_coxalis_ ENA|HAET01024459|HAET01024459.1 TSA: Proasellus coxalis, contig comp32316_c2_seq1
TGTGTTCTTCTTAAGAAGGGAAGCTAGATTGCTCACGCTTCTCTCGCAAGCTCAGAAAGTTTCCATGTTGCATTTAATGTCTGGGCATGCTCAACTAACTAAAACAGGACAAAGGATGTTAAGTGAGATTGCTAAGCTTCAGGCCAGACACAATTTGTTTATGGAGTCTTTGAACACTGACTTAGATATGTATGATGAGCAGGCAACTGCTGGGCGCCTCACGTCACAAAAGCTGTACTCTGGATGGCATGAAATGGGTGAAAGAACACTTCGTGAAGTTCATGCAGTGGTCGAGAGTGTTCAACAAGTAGAAAGTTCTGTAACTGCGCTTAACACTAAAGTACTGGAACTTCAATGTTCACCTTTTGCAAGAGGAAAATCAATTGATTCTCTGGATAATATTATCACCAGCAGTGAAGAAATGTTTAGTAACCTAAGACGAAAAACAAAAGAGCAACGTGTTCAGAAATCTGACAATACTGAAATGTGCAAATTAATGGTTCAAGCATTAAGAAAGAGAGATAGATTACATCAAGACTTGTACAAACACTTACAGAAACAGTGTGATTGCCTAAATGAAGTTGGGCAGTTATCTTCGCCTTTAGAAAATGTTTTGCAAGATATTGCAAGAGCAGCTCAAACCATTTCAAATTTTCAATTGAAGCGACAAAAGGATATATGGAAAATAATGGAACTTGCGATTGGTCACTCTCAAAATAGTGGCAGCTCCATACCCTCTTCAAACAGGTCATCTTATCCCCGACGGCCATCTT
>Proasellus_escolai_ ENA|HAEV01054927|HAEV01054927.1 TSA: Proasellus escolai, contig comp99578_c0_seq1
CGGACGCTCTTCCGATCTACAAAGGAGATGAGAGTTCAAAAATCTGACAATACAGAAATGTGCAAGTTGATGGTACAAGCACTAAGAAAAAGAGATAGACTGCATCAAGACTTGTATAAACACTTGCAGAAACAATGTGAATGTTTAAATGAAGTGGCTCAGCTATCAACTCCGTTAGAAAATGTTTTACAAGATATTGCAAGAGCTGCTCTAACAATTTCAAAAGCCGTAATTGATGAAAGAAA
>Proasellus_grafi ENA|HAEX01060860|HAEX01060860.1 TSA: Proasellus grafi, contig c51144_g1_i1
AAGAGATAGACTGCATCAAGACTTATATAAGCATTTGCAGAAACAATGTGAATGTTTAAATGAAGTTGCACAGTTATCCACTCCTTTAGAAAATGTTTTACAAGATATTGCCAGAGCAGCTCAAACTATTTCAAATTTTCAAATGAAACGTCAAAAGGATATTTGGAAAATAATGGAGCTTGCAATCGGTCACTCTCAAAGTGGTGGCAGCTCATTACCCACGTCTAACAATTCATCTTTTCCACGCCCTCCAGCTTCTCCTGCTGCTTTTCACAGTTTAGTTTCCCTTCTTGAGCAATCTGCGAAAGAAAGTGAAGCTGTTTTATCGGAAAATAGGGCTCTGAGATACCAAATGGTGGACTTGTTATCAAAAAATATTGCCACAACCTTGACAGTGGGAGAAGCAAGATCAGCTTCAAACCCAGTTTCATTGCAGAAATCTCCTTTAAAAAGTCCACTTGGTAGTGAAACTGGAGCAATTCCTAAAGCAACTCCAAGAGGCAATTTAT
>Proasellus_granadensis ENA|HAEY01010879|HAEY01010879.1 TSA: Proasellus granadensis, contig comp23085_c0_seq1
TTTTTTTTTTTTTTTTTTACATTAGTTAAATAATGTTATAAAATTGTTAGTTGCTATAAGTGATCACATTTCTCCTTACTTTATCAAATTTGCCAAAGAGGAGATTTTTAGCTAGTATTGGTCTAGTTAGTTTTAACTTGCACATTATAATTCTCAATTTTCAGGTACAGCTTACATAGCCTAGTTGCTTTACTGTTCAAACTTATTTTTATGTTATTAACATCATACTGTATTAATTTATGTTAATTTGTCCAAACTCTAATATTCCATTATTGTTATTTTGAAGGTTGCATTTAATGTCTGGGCATGCTCAGCTTACAAAAACGGGACAAAGAATGCTAAGTGATATTGCTAAGCTTCAGGCACGCCATAATTTGTTTATGGAGTCTTTGAACACTGACTTAGACATGTATGATGAGCAAGCTACTGCTGGGCGCCTCAGTGAGTATTGTTTACATTTTTGAAAGTGTTTATATACAAATATATCCCAGGGTTTACCTAAGTCCCGATT
>Proasellus_hercegovinensis ENA|HAEZ01027570|HAEZ01027570.1 TSA: Proasellus hercegovinensis, contig comp67379_c0_seq1
TAGTAAAGTAGCCATAAGGCTACCTATCTTGCTATATTATCTAGGGATAAGCTAGGCAAAGTTCATTTCAAAATGACAGAAGAAAGTAGGCCTAGCATTAGCCCTTTATCACCCTCTCATCCTTGGGTCAAAGACAAGGTGCTTGGAACAGGAGGTTTTGGGACGGTAACTCTTTGGAGGCACAGTGAGACTGGTGATACTATAGCTATAAAAAAATGTCGCTGGGGAACTCCAGGTACTGGAACAGAAAATGTCTTAACACCTAAGCATGTTGAAAGGTGGGAAAAAGAAGTTGAAATTATGAATAGACTTGATCATAGTGCTGTTGTTAAATGCTCTGCTGTTCCTCCAGAACTTATGGGACCAGCTGGAGACTTACCAATGTTATGCATGGAATATTGCAGTGGTGGTGATCTACGTAAGGTCTTGAATCGACCAGAAAATTGTTGTGGCTTGAAAGAAGTTGATGTTCGTGCTTTTTTGAGAGATATGACAGAGGCAGTAGCATATCTTCATTCACTAAGGATTATACATAGAGACTTGAAGCCTGAAAATATAGTTTTACAACATTTCGATAATCAGGTTCGTTATAAGTTAATAGATCTTGGATATGCTAAAGAACTTGAGCATGGAAGTG
>Proasellus_ibericus_ ENA|HAFA01036472|HAFA01036472.1 TSA: Proasellus ibericus, contig comp59615_c0_seq1
TTCAGGCTCGGCATAACTTGTTTATGGAGTCTTTGAACACAGACTTAGACATGTATGATGAGCAAGCTACTGCTGGACGCCTCACATCTCAGAAACTGTATCGTGGATGGCGTGAAATGGGGGAAAGGACTCTTTGTGAAGTTCATGCAGTGGTTGAGAGTGTCCAACAAGTTGAAGGCTCTGTAACTGCACTGAACACAAAAGTATTAGAACTTCAATGTTCGCCATTTGCCAGAGGAAAATCTGTTGATTCCTTGGATAATATCATCACCAGTAGTGAAGAAATGTTCAGTAATTTAAGACGAAAGACAAAGGAGATGAGAGTTCAAAAATCTGACAATACTGAAATGTGCAAGTTGATGGTACAAGCACTAAGAAAAAGAGATAGACTGCATCAAGACTTATATAAGCACTTGCAGAAACAATGTGAATGTTTAAATGAAGTTGCACAGTTATCTACTCCTTTAGAAAATGTTTTGCAAGATATTGCCAGAGCTGCTCAAACCATTTCAAATTTTCAAATGAAACGCCAAAAGGATATTTGGAAAATAATGGAACTTGCTATTGGTCACTCTCAAAGTGGTGGCAGCTCATTACCCTCCGCAAACACTTCATCTTATCCACGCCCTCCAGCTTCTCCTGCTGCTTTTCACAGTTTAGTTTCCCTCCTTGAGCAATCTGCCAAAGAAAGTGAAGCTGTTTTATCAGAAAATAGGGCTCTGAGATACCAGATGGTGGACTTGTTATCAAAAAACATTACCACTACCTTGACAGTGGGAGAAGCAAGATCAGCTTCAAATCCAGTTTCATTGCAGAAATCTCCCTTAAAAAGTTCACTTGGTAGTGAAACTGGAGCAATTCCTAAAGCAACTCCAAGGGGCAATTTATCTCCTGATCATCCTTCTTTAGGTTTGAGAAAAAAATCTGTCGAAACTTCTCTTTGATATGAGGAGAATATAGTTCCCATCATAACCTTAAAATGATGGTACAAAATATTAGTTATAAATTATTTTAAATTATTGCCTACAGTTTCTTTCATTAGAGGCTCTTGAGTGCATACTTTTAGTTTACACTAATTACTAATTACTATGTTAATCCCCAAACATCGCTGTGCT
>Proasellus_jaloniacus_ ENA|HAFB01063183|HAFB01063183.1 TSA: Proasellus jaloniacus, contig comp357554_c0_seq1
TATGGGCCCAGCTGGAGACTTACCAATGTTATGCATGGAATATTGTAGTGGTGGTGATTTACGTAAGGTTTTGAATAAACCAGAAAATTGTTGTGGTTTAAAAGAAGTTGATGTTCGTGCTTGTTTAAGAGATATGACAGAAGCAGTTGCATATCTGCATTCATTACGGATTATACATAGAGATTTAAAGCCTGAAAATATAGTTTTGCAGTCTTTCGATAGTCAGGTTCGTTATAAGTTAATAGATCTTGGATATGCTAAAGAACTTGAACATGGAAGTGTCTGCACATCTTTTGTTGGAACTCTTCAATACTTAGCTCCTGAACTATTTCTAAGTAAACGATATAGTTGTACAGTAGACTACTGGAGCTTGGGTTTAGTAACTCATGAAATTATTACCGGAGTGAGACCATTTCTTCCTAATATGACTCCTGTTGAATGGATG
>Proasellus_karamani_ ENA|HAFC01038765|HAFC01038765.1 TSA: Proasellus karamani, contig comp58721_c0_seq1
TGTACAGCTACCTATCTTGCTGTATTACTTAGGGCTTTTCCAGGCAAATTCTATTTCAAAATGACAGAAGAAAGTAGGCCTAATATAAGCCCTTTATCACCCTCTCATCCTTGGGTCAAAGACAAGGTGCTAGGAACTGGAGGCTTTGGGACGGTTACTCTTTGGAGGCACAGTGAGACTGGTGATACTATAGCCATAAAAAAGTGTCGCTGGGGAACTCCAGGTACTGGGACAGAAAATGTCTTAACACCTAAGCATGTGGAAAGGTGGGAAAAAGAAGTGGAAATTATGAATAGACTTGACCATAGTGCTGTTGTTAAATGCTCTGCTGTTCCTCCTGAACTTAAGGGACCAGCTGGAGACTTACCAATGTTATGCATGGAATATTGCAGCGGTGGTGATCTGCGTAAGGTTTTGAATCGACCAGAAAATTGTTGCGGCTTGAAAGAGGTTGATGTTCGTGCTTTTTTGAGAGATATGACAGAGGCAGTAGCATACCTTCATTCACTAAGAATTATACATAGAGACTTGAAGCCTGAAAATATAGTTTTACAACATTTTGATAATCAGGTTCGTTATAAGTTAATAGATCTTGGATACGCTAAAGAACTTGAGCATGGAAGCGTATGTTCCTCTTTTGTTGGAACTCTTCAGTATTTAGCTCCAGAGCTTTTTCTAAGTAAACGATACAGTTGTACTGTTGACTATTGGAGCATGGGTTTGGTAACCCACGAAATTATTACAGGAGTTAGACCATTTCTTCCCAATATGACTCCTGTTGAATGGATGAAAAAAGTTAAAACAAAAAAACCAGAACATGTTTGTGTGTATGAAGGCAGAAATGGTGCTGTTCAATTCTCAGCTACAATGTTTCCAGAAACCCATATTTCACTTCCACTGAAAGCCAGAATTGAAGAATGGCTAAGAGTAATGCTGGAATGGGAGCCTGGAAACAGAGGTCAAGAAAAAAATGATAATGGAGAATCCAAAGTTGTTGCATTTTCCATGATTAGTGCTATTCTTGATAAGAAGATTATAAAAGTGTTTGTTGTTGAAACCTGCCAACTGATAGAATATGAAGTGTCTGAACAAGATTC
>Proasellus_meridianus_ ENA|HAFE01021200|HAFE01021200.1 TSA: Proasellus meridianus, contig comp43163_c0_seq2
GACCTATTCAGGAGCTGTTATTCAGTTTTCTTAGGTCTACCTAGATAAAATCCAGATTGCCTACCATAGCCGTAGTCTGACAACATACTTGGATAATGGATTATTGTGTATTCCCCCAATAGGTAGGCAAATTTACTTTAATGCAATGTGGCATAGACAAAGTGTAACAAAATAAGCCTAGGTGGATCTAATGTCTGTGTTGAATTAGTCCTAACCTACCTCTAGAACTTACTCAATTTAAAATGACTGAAGAAAGTAGCACAAATGCTTTATCACCCACTCATCCATGGGTTAAAGATAAGGTGCTTGGAACTGGAGGCTTTGGCACAGTAACTCTTTGGAGACATAGTGAGACTGGTGATACTATAGCTATAAAAAAATGTCGCTGGGGAACTCCAGGTACCGGAACAGAGAATGTCTTGACACCAAAGCATGTGGAAAGATGGGAAAAAGAAGTAGAAATTATGAATCGACTTGATCATAGTGCTGTAGTTAAATGCTCAGCAGTTCCTCCTGAACTTATGGGTCCAGCTGGAGACTTACCAATGTTATGCATGGAATATTGTAGTGGTGGTGATTTACGTAAGGTTTTGAATAAACCAGAAAATTGTTGTGGTTTAAAAGAAGTTGATGTTCGGGCTTGTTTAAGAGATATGACAGAAGCAGTTGCTTATCTGCATTCGTTACGGATTATACACAGAGACTTAAAGCCAGAAAATATAGTTTTACAGTCTTTTGATAGTCAGGTTCGTTATAAGTTAATCGATCTTGGTTACGCTAAAGAACTTGAACACGGAAGTGTCTGCACATCATTTGTTGGAACTCTTCAATACTTAGCTCCTGAATTGTTTCTAAGCAAACGATATAGTTGTACAGTAGACTACTGGAGCTTGGGTTTAGTTACTCATGAAATTATTACCGGAGTGAGACCATTTCTTCCTAATATGACTCCAGTTGAATGGATGAAAAAAGTTCGAACAAAAAAGCCAGAACACATTTGTGTGTATGAAGGTAGAAATGGAGCAGTTCAATTCTCTGCTACTATGTTTCCAGAAACCTATATTTCAAT
>Proasellus_ortizi_ ENA|HAFF01059203|HAFF01059203.1 TSA: Proasellus ortizi, contig c49472_g1_i1
GACTGATTATTGTGTAGGCCCATTAATTAGGCATGTTTACCTTAATGCGATATGACCTAGACAAAGCCTAACAAAATAGGCCTAGGTGGAACTCTTGTCTGTGTTGAATTAGTCCTAGCCTAGCTCTAGAACTTACTCAATTTAAAATGACTGAGGAAAGTAGCACAAATACTTTATCACCCACTCATCCTTGGGTTAAAGATAAGGTTCTTGGAACTGGAGGTTTTGGCACAGTAACTCTTTGGAGACATAGTGAGACCGGCGATACTATAGCTATAAAAAAATGTCGCTGGGGAACTCCAGGTACCGGAACAGAAAATGTCTTGACACCAAAGCACGTGGAAAGATGGGAAAAAGAAGTAGAAATTATGAATCGCCTTGATCATAGTGCTGTTGTTAAATGCTCAGCAGTTCCTCCTGAACTTATGGGCCCAGCTGGAGACTTGCCAATGTTATGTATGGAATATTGTAGTGGTGGAGATTTAAG
>Proasellus_parvulus ENA|HAFG01058069|HAFG01058069.1 TSA: Proasellus parvulus, contig comp80554_c0_seq3
TATCTATTTGATAACACAGCAAAACTTATTTCAAAATGACAGAAGATAGTAGGCCTAACATAAGCATATTAACCGCCCCTCATCCCTGGGTCAAAGACAAGGTGCTAGGAACAGGAGGTTTTGGGACGGTTACTCTTTGGAGACACAGTGAGACTGGTGATACTATAGCTATAAAAAAATGTCGCTGGGGAACTCCTGGTACTGGAACAGAAAATGTCTTAACACCTAAGCATGTGGAAAGGTGGGAAAAAGAAGTTGAAATTATGAATAGACTTGAGCATAGTGCTGTTGTTAAATGTTCTGCTGTTCCTCCAGAGCTTATGGGACCAGCTGGAGATTTACCAATGCTATGCATGGAATATTGCAGTGGTGGTGATCTGCGTAAGGTTTTGAATCGACCTGAAAATTGTTGTGGCTTGAAAGAGGTTGATGTTCGGGCTTTTTTGAGAGATATGACAGAGGCAGTAGCATATCTTCATTCGCTAAGGATTATACATAGAGACTTGAAGCCTGAAAATATAGTTTTACAACATTTTGACAATCAGGTTCGTTATAAATTAATTGATCTTGGATATGCTAAAGAACTTGAGCATGGAAGTGTCTGTACCTCTTTTGTTGGAACTCTTCAGTATTTAGCTCCAGAGCTTTTTCTAAGTAAACGATACAGTTGTACTGTTGACTATTGGAGTATGGGCTTGGTAACCCATGAAATTATTACAGGAGTTAGACCATTTCTTCCCAATATGACTCCTGTTGAATGGATGAAAAAAGTTAAAACAAAAAAACCAGAACATGTTTGTGTGTACGAAGGCAGAAATGGTGCAGTTCAGTTCTCAGCAACAATGTTTCCAGAAACCCTTATTTCCCTTCCACTTAAGTAAGCTATAT
>Proasellus_racovitzai_ ENA|HAFH01007246|HAFH01007246.1 TSA: Proasellus racovitzai, contig comp14344_c0_seq1
CAGCTGTTGGAATATGAAGTGTGTGAACAAGATTCATTATTTGATATCCAGGAGAATGTTGCTAGAGATTCCAAAGTATCTGTTGAAGATCAAAGAGCCTTATTACCAAGGGGGCAGCCTCCAGACCCTTCTAGACCTGCCACTCAATGTTGGGCTCCACCTGATGAAGATGAATGGTTACTGTATATATTTTCTGATGCTGTGACTCGTCCGCATATTCCTCCTCATTTTCCTGCTTTAGTGGAAGAGATGCTCAGACAGTCCCGTTCTGTTTTTGATTATCCAACACAACGTCGTATGTGGGCACATTCTGTGTTCTTCTTAAGAAGGGAAGCTAGATTACTTACACTCCTTTCTCAAGCGCGGAAAGTTTCTATGTTGCATTTAATGTCTGGACATGCTCAGCTTACAAAAACAGGACAAAGAATGCTAAGTGATATTGCTAAGCTTCAGGCACGCCATAATTTGTTTATGGAGTCTTTGAACACTGACTTAGACATGTATGATGAGCAAGCTACTGCTGGGCGCCTCACATCTCAGAAACTGTATCGTGGATGGCGTGAAATGGGTGAAAGGACTCTTTGTGAAGTTCATGCAGTGGTTGAGAGTGTCCAACAAGTGGAAGGCTCTGTAACTGCACTGAACACAAAAGTATTAGAACTTCAATGTTCACCATTTGCCAGAGGAAAATCTGTTGATTCCTTGGATAATATTATCACCAGTAGTGAAGAATTGTTCAGTAATTTAAGACGAAAGACAAAGGAGATGAGAGTTCAAAAATCTGACAATACTGAAATGTGCAAGTTGATGGTACAAGCACTAAGAAAAAGAGATAGACTGCATCAAGACTTATATAAGCACTTGCAGAAACAATGTGAATGTTTAAATGAAGTTGCGCAGTTATCAACTCCTTTAGAAAATGTTTTACAAGATATTGCCAGAGCTGCTCAAACAATTTCAAATTTTCAAATGAAACGTCAAAAGGATATTTGGAAAATAATGGAGCTTGCTATTGGTCACTCTCAAAGTGGTGGTAGCTCATTACCCACTTCAAACACTTCATCTTATTCACGCCCTCCAGCTTCTCCTGTGGCTTTTCATAGTTTAGTTTCCCTTCTTGAGCAATCTGCCAAAGAAAGTGAAGCTGTTTTATCAGAAAATAGGGCTCTGAGATATCAGATGGTAGACTTGTTATCAAAAAACATTACCACTACCTTGACAGTGGGAGAAGCAAGATCAGCTTCAAATCCAGTTTCGTTGCAGAAATCTCCGTTAAAAAGTTCAATTGGTAGTGAAACTGGAGCAATTCCTAAAGCAACTCCAAGAGGCAATTTATCTCCTGATCGTCCTTCTTTAGGTTTGAGAAAAAAATCTGTTGAAACTTCTCTTTGATATGAGGAGAATATAGTTCCTATCATTACCTTGAAATGATGGTACAGAATATTAGTTATAAATTATTTTTAATTATTGCCTTCAGTTTCTTTCATTAGAGGCTCTTGAGTGCATACGTTTAGTTTACACTAGTTACTATTTTTAAAAAGTCGATTTGGTGCTATGAATTTGTGAATATAACAATGATATTTGCATTTGTTACATGTTTAATTGATAAACTATAATTTATCATGGTTATTACAGGTACGTAATTAAGTGATCGTGTAACAATATAAGTAAATTTAAAAAAGTTTTTGCAATTTTTT
>Proasellus_rectus_ ENA|HAFI01089105|HAFI01089105.1 TSA: Proasellus rectus, contig comp530434_c0_seq1
TGTTAGAATATGAAGTGTGTGAACAAGATTCATTATTTGTTATTCAAGAGAATGTTGCTAGAGATTCCAAAGTATCTGTTGAAGATCAAAGAGCCTTATTACCAAGGGGACACCCTCCAGACCCTTCTAGACCTGCCACTCAATGTTGGGCTCCACCTGATGAAGATGAATGGCTACTGTATATATTTTCTGATGCTGTGACTCGTCCTCATATTCCTCCTCATTTCCCTGCTTTAGTGGAAGAGATGCTCAGACAGTCCCGTTCTGTTTTTGATTATCCAACACAACGGCGTATGTGGGCACATTCTGTGTTTTTCTTAAGAAGGGAAGCTAGATTGCTTACACTCCTTTCTCAGGCTCAGAAAGTTTCTATGTTGCATTTAATGTCTGGACATGCTCAGCTTACAAAAACAGGACAAAGAATGCTAAGTGATATTGCTAAGCTTCAGGCACGGCATAATTTGTTTATGGAGTCTTTAAACACTGACTTAGACATGTATGATGAGCAAGCTACTGCTGGGCGCCTCACATCTCAGAAACTGTATCGTGGATGGCGTGAAATGGGTGAAAGGACTCTTTGTGAAGTTCATGCAGTGGTTGAGAGTGTCCAACAAGTTGAAGGCTCTGTAACTGCACTGAACACAAAAGTATTAGAACTTCAATGTTCACCATTTGCCAGAGGAAAATCTGTTGATTCCTTGGATAATATCATCACCAGTAGTGAAGAAATGTTCAGTAATTTAAGACGAAAGACAAAGGAAATGAGAATTCAAAAATCTGACAATACTGAAATGTGCAAGTTGATGGTACAAGCGCTAAGAAAAAGAGATAGACTGCATCAAGACTTATATAAGCACTTACAGAAACAATGTGAATGTTTAAATGAAGTTGCACAGTTATCTACTCCTTTAGAAAATGTTTTGCAGGATATTGCCCGAGCTGCTCAAACCCTTTCAAATTTTCAAA
>Proasellus_solanasi ENA|HAFJ01028883|HAFJ01028883.1 TSA: Proasellus solanasi, contig comp47987_c0_seq1
TGTCTATTTGATAACACATTAGGCATGTTTACTTTAATGCAATGTGGCATACGAAGTAGGCCTAGGTGGATTTAATGTCTGTATGGAATTAGGCCTAACCTATCTCTAAAACTTACTCAATTTAAAATGAGTGAAGAAAGTAGCACAAATGCTTTATCACCCACTCATCCTTGGGTTAAAGATAAGGTGCTTGGAACTGGAGGTTTTGGAACGGTTACTCTTTGGAGACATAGTGAGACCGGTGATACTATAGCTATAAAAAAATGTCGTTGGGGAACTCCAGGTACCGGAACGGAAAATGTCTTGACGCCAAAGCATGTGGAAAGATGGGAAAAGGAAGTAGAAATTATGAACCGACTTGATCATAGTGCTGTAGTTAAATGCTCAGCTGTTCCTACTGAACTTATGGGTCCAACTGGAGACTTACCAATGTTATGTATGGAATATTGTAGTGGTGGTGATTTACGTAAGGTTTTGAATAAACCAGAAAATTGTTGTGGTTTAAAAGAAGTTGATGTTCGTGCTTGTTTAAGAGATATGACAGAAGCAGTTGCATATCTGCATTCATTACGGATTATACATAGAGATTTAAAGCCTGAAAATATAGTTTTGCAGTTTTTCGATAGTCAGGTTTGTTATAAGTTAATAGATCTTGGATATGCTAAAGAACTTGAACATGGAAGTGTCTGCACATCTTTTGTTGGAACTCTTCAATACTTAGCTCCTGAACTATTTTTAAGTAAACGATATAGTTGCACAGTAGACTACTGGAGCTTGGGTTTAGTAACTCATGAAATTATTACCGGAGTGAGACCATTTCTTCCTAATATGACTCCTGTTGAATGGATGAAAAAAGTGCGAACAAAAAAGCCAGAACACATTTGTGTGTATGAAGGTAGAAATGGAGCAGTTCAATTCTCCGCTACTATGTTTCCAGAAACCCATATTTCAATCCCACTGAAGTAAATAACAAAGTTTCGTTATTTACACTGCTTTATGTGCCTGTTGACTGTGTCTAGTACAGTATATCTTTCATTTTGTAATGTTTGAAGCATTTTTTTAAATTTCTACTTTATAAATAAAACAGGGTTTCATGGTCCACCTATCTGCATCTTACTAACCCGTAATCCAACTTAATAGAAATTTATTAGACTGTACTGCTCCATTCGAAACGGAGAGCGAGAATTGGTGGGGCTAATTAATACAGTACATCTAAAAGTTAGTTCCACCAAGCACCAACTCTCACTCCCCTTTCTGAGTGGCACTATT
>Proasellus_spelaeus_ ENA|HAFK01057476|HAFK01057476.1 TSA: Proasellus spelaeus, contig comp292758_c0_seq1
AAGATAAGGTGCTTGGAACTGGAGGTTTTGGCACAGTAACTCTTTGGAGACATAGCGAGACTGGTGACACCATAGCTATAAAAAAATGTCGCTGGGGAACTCCAGGTACCGGAACAGAAAATGTCTTGACACCAAAGCATGTAGAAAGATGGGAAAAAGAAGTAGAAATAATGAATCGACTTGATCATAGTGCTGTAGTTAAATGCTCCGCTGTTCCTCCTGAACTTATGGGTCCAGCTGGAGACTTACCAATGTTATGTATGGAATATTGTAGCGG
>Procambarus_clarkii ENA|GARH01011602|GARH01011602.1 TSA: Procambarus clarkii Prcla_ES_31577_0 transcribed RNA sequence.
GTAACAACAAGTTGGGGGCCGAGTACCCACATATACTCCTTCAAAGGAATGGCTGCAGCAGAAGAAAAACCACCCACACATCCTTGGGTAAAGGATAAGGTGCTTGGTACTGGAGGATTTGGAACAGTTACCTTGTGGCGGCACAATGACACGGGGGAAACAATTGCCTTGAAAAAATGTCGCTGGGGCACTCCAGGCACAGGCACAGAGAATATATTAACACCAAAACATGTCGAGCGTTGGGAAAAGGAAGTGGAGATCATGAACCGTCTCGATCACCATGCAGTTGTCAAATGCTTTCAAGTGCCATCTGAGCTGACTGGGCCCACTGGGGATTTACCAATGCTTTGCATGGAGTACTGCAGTGGGGGGGATCTTCGGAAGGTGTTAAACAAACCAGAAAATTGTTGTGGTATGCGTGAAGCAACTGTCCGTGCTTGTATACGTGATATGACAGAAGCTGTGGCATACTTGCACTCGATGAGAATTATCCATCGAGACCTGAAACCAGAAAACATTGTCCTCCAAGATGTCGATGGAAAGACAGTGTATAAGCTTATTGACCTGGGTTATGCTAAAGAACTGGACCAGAGTAGTGTGTGCACATCATTTGTGGGCACTCTCCAGTACCTGGCCCCAGAGCTGTTCCTAAGTAAGAGATATACTTGCACTGTTGATTACTGGAGCTTGGGTCTAGTCACACACGAGATCATCACAGGCGTCAGACCATTTCTTCCAAACATGACACCGGTAGAGTGGATGAAGCGAGTACGAACAAAACAGTCTCACCACGTTTGTGTGTATGAGGGACGAAATGGTGAAGTACAGTTTTCTTCACACATGTTCAATGAATGTCACATCTCCTCCCCTTTTAGAACACGACTGGAGGAGTGGCTCCGAATAATGCTGGAATGGGAACCTGGTCTTCGAGGTCAAGTACAAGACGATGATGGAGGCAAACAAGTGGTTGCGTTTACTATGATCAATGATGTTCTTAATAAAAAGATGATCAAAGTGTTTGTTGTGGATTTATGTCGACTCTTGGAGTATGAAGTATCAGAAGCAACATCTCTATCTGAAGTTCAGCAATTGGTCGCTCAAGACAGTGGTGTGGCCATAGAGGACCAACGGCCGCTGCTTCCCCGTGGTCAGCCTCCTGATTCAACCCGGCCAGCCATTCAGTGTTGGGCTCCACCAGATGAAGATGAATGGCTGCTGTACATCTTTGCAGAAGGTATGACTCGACCACAAGTGCCACCACACTTTCCACCACTGGTGGAAGCAATGCTGCGTGAGCCACGGACAACTGTTGATTACCAAACGCAGCGCAGGATGTGGGCACATGCTATTTTCTTCCTCCACCGTGAGGCTCGACTCCTTACTCTTCTGACACAGGCGCAGAAAGTGTCTATGCTCCATCTAATGTCTGGGCATGCACAGCTAACAAAAACTGGCCAGAGAATGCTCAGTGATATTGCGAAGTTGCAAGCACGTCATCATCTATTCATGGAGGCACTTAATACAGACCTTGATTACTACGATGAGCAGGCTTCATCAGGACGGTTGACTTCAGAAAAGCTTTACAGTGGATGGCGTGAGATGGGGGAAGTGACCTTGAGGCAAGTGCATGCTGTGGTGGAACGTGTACAGCAGTTGGAAGGATCTCTCACTGCTCTTAATACACGCATATTGGAACTCCAGTGTTCACCCTTTGCTCGGGCACGGGCTAACGACTCTCTTGATACTGTGCTGGCAGCTGGAGAGGAACTATACTGCAATCTCCGACGTCGTAATAAAGAGCAACGGTCAACACCACATGACAACACAGACATGTGTAAGTTACTCCTTCAGGCACTGAGAAAGAGAGACAGATTGCAGCAGGATCTCTACAAGCATGTGGAAAAACAGAGTGAATGCTGCAGTGAAGTAGCAGCACTTTCATCCCCTCTAGAAACGGTGTTACAAGATGCTGCCAGGACAGCACAACATATATCTTCCCTACAGAAACAGCGGCAAAAAGATATATGGAAAATCATGGAAATTGCGATCAACCATAGTCGTACTGTTGGTACTGCAGGCTCGACACAAGCTAACATGCAACCTATTCCTAATGCGAAGAATTTGCAAAAGAAGCCACCATCACCTGCAGCTCTTAGTGCTCTCACTACTCTGCTGGAGAAATCAGGAAAGGAATCAGATGCCATTATAGCAGAAAATCGTGCTCTTAGATGCCAAATGGTTGAAATGCTGACGGGAAATGTTAACTCCAACCTTGTGATCGGTGATGGGAAATCTGTAAATCCTACAGCTCCGCATCTTTCTCTAGATGGTCATCAACTTACATCAGGTCATCTGCAACGCACTTCTTCTCCAAGTATACTCCCGTCACCGAAAAAAGCAGTTGAAACCTCTTTGTAGCACTTTTGATGTATAAAATATGTAGATAATGTAATTGAGACAAATGTATATATGTATTATAACAAAACATGTAAACATTTTGAGGACAGAGTGGAGGGCAAGAGCATTTCTGACAAGTTTCACAAGTTATGTAAAGTTAGGTATTGCAAGAAGACTATTTTAAAGTGATATAGTATTGCCAAGAATGTAACTACCTGTATGTGAGAAAATCCGTAGGAGCCGTG
>Scylla_olivacea_ ENA|GDRN01081265|GDRN01081265.1 TSA: Scylla olivacea Ref_Crab_Transcript_81442_2816 transcribed RNA sequence.
AAAAAGACTGTCGACCCAAAACAAGGGAAGAGGGACATGGGGTTTTCCTACTGGAGTGTTTACTAATACCAGCTTGACACACTCAAGGAACCCGGTGTGAGTATAGTACCATGGCAACAGAGGAAAAGCAAGAGAGACCTGTCACATACCCATGGCTGAAGGATAAAGTTCTTGGGACAGGAGGCTTTGGCACGGTCACATTATGGCGGCACACTGATACTGGGGAGACGATAGCTCTAAAAAAGTGTCGTTGGGGTACACCTGGCACGGGCACTGAAAATATACTCACTCCTAAGCATGTGGAACGATGGGAGAAAGAAGTGGAAATAATGAATCGACTGAGTCACTCGGCTGTTGTGCGGTGCTTCCAGGTCCCAGCAGAGTTGACGGGCCCTCCAGGAGACCTGCCTATGTTGTGTATGGAGTATTGCAGCTTGGGAGACTTGAGAAAAGTTTTGAACAAACCTGAAAATTGTTGTGGGCTGCGTGAAGCTTCTGTGAGGGCATGCATAAGGGATATAACAGAGGCTGTGGCTTATTTGCACTCAATGAGGATCATCCACAGAGATCTTAAACCAGAAAACATTGTTCTTCAAGATGTTGATGGAAAGATTGTGTACAAACTCATCGATCTTGGATACGCTAAAGAACTAGACCACAGTAGTGTGTGCACTTCCTTTGTGGGCACACTCCAGTACCTGGCACCAGAACTCTTCCTTAGCAAGAGATACACTTGTACTGTTGATTATTGGAGCTTAGGTCTTGTCACGCATGAAATCATCACTGGTGTCAGGCCTTTCTTGCCAAACATGACCCCTGTAGAGTGGATGAAGAGAGTACGAACGAAGCAGTCAAACCACATTTGTGTATATGAAGGTCGAAATGGGGATGTGCAGTTTTCTGCTCATATGTTTCCAGAATCCCATATTTCATCACCATTCAGGCTACGGCTAGAGGAGTGGCTGAGGGTGATGCTAGAGTGGGAACCAGGTGTGAGGGGCCAAGTCCAGGGAGAAGATGGCAACAAAAAGGTGTTGGCATTCACCATGATTAATGATATTCTCAATAAAAAGATGATCAAAGTATTTGTTGTTGATTTATGCTGTCTGCTGGAGTATGAAGTAACAGAAAGCAGCTCTTTGTCTGAAGTGCAGAAATGGGTGGCTCAGGACAGTGGTGTAGCCATAGAGGATCAGCGACCACTTTTACCAAGAGGTCAGCCTCCTGACCCAACTCGACCAGCCATTCAGTGCTGGGCTCCACCAGATGAAGATGAGTGGCTGTTGTACATCTTTGCGGAAGGAATGACTCGACCACAAGTGCCTCCTCACTTCCCTCCACTAGTAGAAGCCATGTTACGGGAGCCAAGAACCACAGTGGACTATCAGACCCAGCGAAGGATGTGGTCTCATGCCATGTTCTTCCTTCAGAGAGAGGCACGGCTTCTGGCTCTCCTGATGCAAGCACAGAAGGTGTCAATGCTCCATTTGATGTCAGGCCATGCACAGCTCACAAAAACTGGCCAAAGGATGCTCAGTGATATAGCAAAGTTACAAGCCCGCCATCATCTCTTCATGGAGGCTCTCAACACTGACTTGGATTACTATGATGAACAGGCATCTTCTGGAAGGCTTACATCTGAGAAACTATACAGTGGATGGCGTGATATGGGAGAGATCACCTTGCGGCAAGTGCATGTGGTGGTGGAGCGAGTGCAGCAGCTGGAAGGCTCCCTCACCGCCCTCAACACCCGGATCCTTGAACTCCAGTGTTCACCTTTTGCTCGTGCAAGATCCAATGACACTTTGGAAAATATTATATCGGCTGGGGAGGAATTGTACTGCACCATGCGCCGACGGAACAAGGAACAGAGGGCCACAGCTCATGACAACACTGATATGTGCAAATTGCTGCTGCAGGCCCTTAGGAAGAGGGATAGGCTACAGCAGGATCTCTTTAAGCATATAGAGAAACAAAGTGAGTGTTGCAGTGAGGTAGCTGAATTGTCATCACCCCTGGAAACTGTTTTGGAAGATGCTGCCAGAACTGCCCAGCACATATCATCTCTTCAAAAGCAACGACAGAAGGATATATGGAAAATCATGGAAATAGCTATAAACCACAGCCGAAGTGTTGGGAATCCTAGTTCACTGCCAGCTAATATGCAGCCAATTCCTAATGCCAAGCATTTGGCTAAGAAACCACCCTCTCCTGCAGCCCTCAGTTCTCTCTCTGCATTGCTAGAGAAGTCAGGGAAAGAGGCAGATGCCATTATTGCCGAAAACAGGGCTCTTCGTTGTCAAATGGTTGAAATGCTGACTGGAAGTGTGAATTCTACTCTTGTGATTGGTAGTAATAAGATAGGAGATGCAACAGCTCCCTCAGTTCCTGTTGAAGGCCTGCCCACTCCTGGCAGCCCTTCCCATATGGTACACTCTTCATCTCCATCTTCATTGGCTCCTATGAAAAAAGCAGTGGAAACCTCTTTATAGCATGAAAAATAGTCACAATAGTCACCATATCAGGTCTGTCTGCATATGAATATATCCACTTGCTGCCTGTATTTGGAGGTGCCATTTGTTTTACTGCGATTTCTACAATGAGAGTTCTTGCATTTTACATTTAATGCATTATTGAGAGTATAGTAAAATTATTGTAATGTGTTTAGTATTGCTTACATTTTTGTTTAAAATGTCTGCAACATCAGTCTGTCCGTATGGTATGTGTATATACTATAACAAGGTGATCTTGCTATGGGTTGTTATCTAGTCATTTTATACTAAAACAAAGCTACTAATAAACTATATGAATAAATA
>Talitrus_saltator_ ENA|GDUJ01066555|GDUJ01066555.1 TSA: Talitrus saltator comp98159_c0_seq1 transcribed RNA sequence.
TTACCACGTTTTACTGGTTTTCATCAACTCATACAGGGATGGGGGGCAGTAGTGAAGGAGATGGAACGAGCAGCATCACGTCTAAAGCTACTTCATATGACCCTGAAATGTTCAAGCCTTGGGTCAAGGAAAAAGTGTTGGGTACTGGTGGCTTTGGAACTGTCACTCTTTGGAAAAATGAAACCTCAGGAGAGACTGTGGCTCTGAAGAAATGCCGGTGGGGCAACAGCGGGAGTCCAGCATCTCCAGAGACTCTTCTGAGCCCTGAGCACAGGGAACGCTGGCAGAAGGAGGTGCAGATCATGCTCAGGCTGGATCATCCTTGTGTGGTCTCTTGTTTTCCGGTTCCCCGTGAGCTGGAGGGCGGGCCTGGAGACCTACCTATGTTGTGCATGGAGTACTGCAGTGGGGGTGACCTCAGGAGGCTACTGAACAGACCAGAGAACTGCTGCGGCCTGCGCGAGGTGACGGTGCGCAGCTGCCTCAAGGACCTGACAGAGGCTGTGGCATACCTGCACTCCCAGCGCATCATACACAGAGACCTCAAGCCCGAGAACATCGTCATGCAGGACACAGATGGACAGACCAGGTACAAGCTCATAGACCTGGGCTACGCCAAGGAGCTGGAGTATACGAGTGTATGCACGTCCTTTGTGGGCACCCTGCAGTACCTCGCTCCTGAGCTCTTCCTCAGCAAGCGGTACTCGTGCACGGTGGACTACTGGTCGCTGGGGCTGGTGGTGCACGAGATCATCACGGGGGTGCGGCCCTTCCTGCCCAACATGTCCCCTGTCGAGTGGATGAAGCGAGTTCGCAGCAAGAAGTCCTCGCACATCTGTGTGTATGAGGGCCGGACGGGGGAAGTTCACTTCTCAGAGCACATGTTCGACGAGTGTCACATCTCGAAGCCTTTCAAGCGTGAGGTGGAGACGTGGCTGCAGCTTATGCTGGAGTGGGAGCCTGCCAAGCGCGGTCAGGTGGACGGTGCCAAGCCTGATGACAAGAAGCAGGTGGTGGCCTTCACGAGGATGGCTGCGCTGCTCAGTAAGAAGATTATCCGCGTGTTGGTGGTGTCTGGGTGCCGGCTGCTGGAATACGAGATAACGAACAGCACGAGCCTGAGCGAGGTGCAGGAGTGGGTGCAGCGGGACGCTGGCCTGCTGAAGGATGAGCAGCGCCTCCTGCTGCCCAGAGGACACCCGCCTGATGCCTCCAAGCCTGCCTCCCAGTGCTGGGCACCGCCGGAGGAGGAAGACTGGCTACTGTACGTGTTCAGCAGCGGGGCGCTGACGCCTCACGTGGCCCCGCACTTCCCACCGCTGGTGGAGGAGATGCTGAGGGCCCCACGAGCGCTGGTGGAGCACGGGCTGCAGCGCCGCATGTGGTGCCACTCGCTCTATTTCCTCCACAGGGAGAACAAACTTCTCACAGCCCTCATCTCCGCCCAGAAGGTCGCCATGCTGCACCTGTTGTCCCGGCACTCTGAGCTGACGAGGTGCGGCCAACGCGTGCTCAACGACATTGCTAAACTGCAGGCGCGTCACCACCTCTTCATGGAGGCCCTCAACACCGACCTGGACCACTACACCAGCCAGGCGCCGCACGCCCGCATCACCTCAGAGAAGGCGTACGGAGCGTGGCGGGGCGGGGGCGAGGGCACCTTGTCTGCAGTGCACGCTGCTGTCGACAAGACCCAGCGTCTCGACGCCTCCCTCACCGCCCTCAACACCAAAGTCATGGAGCTGCACGGCTCTCCCTTCTCAGCCACCAAGACCCCCACCGACACGCTTGACTCCATCGTGGCCAACTGCGAGGAGCTGTACGTGTCCCTGAGACGCCGGTCTCGGGAGGAACGCTCCCGCACCCACGACAGCACCGCCATGTGCAAGCTGCTACTCCAGGCGCTCAGGAAGCGGGACAGGCTCTACCAGGACCTGTACACACACATAGAGAAACAGTGGGGCTGTCTTAGTGAGGTGTCAGCGCTTTCTGTGCCGCTGGAGGAGCTGCTGGCCGACATCGCCAGGGCGGCCCACACAATCAGCAGCCTGCAGCAGCATCGGCAAGATGACATCTGGAAGATTATGGCTATTGTGGCCTCACACAGTCGCGGCGGGGTGGCAGGTGCCCCAAGTGGGGAGTTACCCCGAGCACCCGCTGCCCCCCAGCCTCTGACCAACCTTGCCCTGCTGCTGCAGCAGAGCAACGAGCAGACGGACAGCATCGTCGCAGAGAACCGAGCTTTGCGGTGCCAGATGGTAGAGCTGCTCTCCAGCAACCTCTCTTCCACGCTCGTGGTGACGGAGGGCAGCAGAGCGCAGACTGGAGGCGAAAATCTTCTGGCCAAGGACGGGCAGCCATCGCATGCGCAGCAGCACTCTCCCAAACCGACGTCGCAGCAGCCACTACAGCCCGCCCCTCCTCCCACCAAGACAGCTCTGCTGGAGGCGCGTCGCCGAACTGCCGTAGAAACAGCTCTGTGACCAGGCCCATGCTTTTCTTTTGTGGGGAGGATTTGCCCAAATTTCATTCTTAAAAACATATCTCCATCTACTGCAGTTATTTTAAAACGGTTTATTCTCAAATCGTTCTTAACCAATATTCGGTGAAAGTAGCAGCTTGCTTTAAGGTAGCTCAGTTCATTCACGTTTACTTTTTTCTCCTGAATCTCTTAAACTGTTGCATACTTGTGCTGACCACATTTACGAGAAGCATGTTCGTGTCAGCCGTTTGTGCTACATTATTTCTTTACTAGAATTTGGTTTCATTTTAAACCCGCGAAGTTTACAATGAAATAATATCAAACCGCATTTGCAGGAACTGCTCTTCTGGTTTAGTTTGGAGCTGATGTGTCTTTCTGTTTTGAATCTTAATCTTAATTATTTTATGCCAATTGTTACCGAATTGTCGTATCAGTTTTAGTGGCTTTAAAATCGGTAACTTGATTAACGTTGAGATCGAAAGAAGATGGAACTGGTCTTCGATGTACTAACGATTTCTATCGTGTAATAGCTATTCTCATGGTTATATTTTGTGGAGGTTCGGTGTAGCACTGAACGATGGTTTATATTGTTGTGTTACAGCTTGCCCTCTTACGTCCTGGAACTAAGTGAAGGACAGTTGTGACTTATTGAGTTTGTCCTGAAGCTTAGTTTTTATGTCTTACCCTTCGAGGTAGTTGTATTGAGGCTAACTAGGATAATATGCTTGCAATTTCTTATTGAATTTAGCCAATGAATTTACCTTTGAGTTATTCAAAAGTTCTCAAATGAATGACATAAAGCACAGTTGACGCTCGCATCAATGGACTAAAATGGAGGAAAAGTGGGCCGATAACACAGAACCTATGGATACCATTCAACTTACTTACTTTCATCACTTGAAGCTCTTACTTTTACTGAAGAGCGATCTAACTGTAATTTCTGAAATCGCACTCTGAGGTCGATGCAGC
