# Supplementary material for: Comparative genomic analysis of innate immunity reveals novel and conserved components in crustacean food crop species
Source: BMC Genomics. 2017 May 18;18:389. doi: 10.1186/s12864-017-3769-4 (PMC5437397; doi:10.1186/s12864-017-3769-4)
Supplement: Supplementary file 24 — Fasta files of all sequences. (ZIP 3690 kb) [file 12864_2017_3769_MOESM25_ESM.zip › Additional file 12/25 TAK1.txt]

>Astacus_astacus ENA|GEDF01018917|GEDF01018917.1 TSA: Astacus astacus TR30535_c0_g1_i2 transcribed RNA sequence
TGTCAGTAAAGGTTTGCGGAAACCGATTGTTTATGTCAAAAGATTTGTCGCCAATTTGCAATAAGAGATGACTTGAGACGATGCACATCTCTGCCATGGATAACCCGATCGATAACTGCCAAGAAATAGATTCGGATGAAGTTCACATTTTAGAGAGTATAGGAAAAGGATCATTTGGTGTTGTGTACAAGGCACTGTGGAGAGGCCTGACAGTAGCAGTAAAGAAAGTGGAAACCGAGTCTGAGGTAAATGCCTTTTACAACGAAGTGCAGCAGTTGGCCCGCGTTCAACATGAGAATATCATCTACCTATACGGCGCCTGCGTCTCTGATGCTCACAAATGTCTCGTCATTGAATATGCCGATGGTGGATCTCTATATCACTTGCTGCACAACTCTCCCAACACCGAGTATAACCTGGCACATGGAATTTCCTGGTTACTTCAGTGTGCCAAGGCTGTGTCTTACCTCCATGCCATACAGCCAAGACCTTTGTTACACAGGGATCTCAAGCCTCCAAACTTGCTCTTGACAAAAGGAGCCAAAATTCTTAAAGTATGTGATTTTGGGACTGCCTGCGAACTAAGCACCATTATGTCGGATAATCGGGGATCTGCGGCATGGATGGCGCCTGAGGTGTTTGAAGGCAAACTCTACACAGAAAAATGCGATGTATATAGTTGGGGCATTATTCTCTGGGAGGTGATGACTCGCCGTGTACCGTTTGCTGATCTTGGCTTAGCTGTTCGCATCATGTGGGCGGTGCACCAGAAGCAGCGGCCACCGCTTGTAACGGGGTGTCCAAAGTTACTAGAAAATCTAATGAAGCGATGTTGGGACCACAATCAAGCTCGAAGGCCACGTATGGAAGAGGTGGTGGAGAAAATAACTGTTATCACACGTTTCCTGAAGGGTGCTGATGAACCTATAAATAATCCCCCATCAGATGACTCAATAACAGATTCGTACATGTCTCCGTGTATTGGCTCCAGTGCAGGTCACACCAGCCGAGATGTTAGCGAGTTGAGCAGCAGTACCAATGACATCAGTTGTGAGCCTTGTGCCCATAGAAGAATACAGTCCAATAACATTGGCCTCTCAACCCTACCTAATGAGGACACGTCAATATGGGGCAGCGCACCGAGTGAGGGAACATATCCTGTTAGGGATACAAGTGGCAGTTGCTCGCCACAGCTGCCTCCACCACCTGCCATAAGCCCAAATGTGTCAGGCACTGTAGTGGTGACTGGAGAAATGAGTTCTCCGTGGAGCACAGGACATAGTGATGACTTGGAGAAGCATATGGTTCCATTGGCCATTACAATACCCAATGCAGAACCCCCTTCTCGCTCAGATATAATATTTGCTACACCACGTGCTCCCACGGTTTCCCTTCAGCCGAGATGCAATGTACCTGCGCCAATAGGCTCAATAGGAGGCATCAGTCCTTCTGCTGTCCCTATGCGTCGGCACCTTACCCCCTCCGATCCTAATGCTCACCTACGGAGACGCTCAGCTGAGGTGACTCCGCAGCCTACATCTTTCAGAGAAGGTGCTCATCATGGTCACCGGCGCTCGCTGTCGTCTGGGACTCCTGGGGTGGTGGTGAAGCCTGGGGAAGGGGAGGGAGGGGGATTGGTGAAGGGTTGTGGTGGGGGCGACACGACAGATCATCCCCCACCTCCCCCGGCCGTTTACCCCTCCTCTGCCAACCTCCACATGCCGCATTACCAGATAGACCCCTCCATGCGGGTGACTGGTGGGGCCAGCTTCAGCGGCCTGGAGAGAGTCCTCAGGTTCCCCGACCAGCCCTTACCGCAGACCTCTACGCCCTCTCCTGCCCTCACGCCCAACTCCTGGCTGCCTTACCCGATCTTCGTCCCGGAGCCTGGTGGTGGTAGTCACAACGGTGACGGTGGTGGTGGCACTGAAGGTGGTGGTGGTGCTGATGAAGAGGAGCTGGGGCCCTTCTGGGACATCCTTGACAATGAAATCCGGCCCATCAAACCTCTGCCTTCATGCCCAGAGTCACAGAAAATATTCTCTGAACACAAAGAGATGGCACGGAAGTACTTGGTCTTACAGCAAGAGATCTTCAACTTAAGAAAGCGCAAAAGTACCCTGGAGAATAAGCTGTCACAAGCAGAGAAAGTGGAGCAGTTGGGAAATCAACGATACCAAGATAAGATAAGAGAGTTGGAGAGCAAGAGGGAAAATTTGCGTCATACTCACAGCAGACTGAGACAGCAGTTGGAACAAATTCGCACCCGACAAGAAGAGCAGCAGAAACAGCAGGAGCAACAGGATGATGGCAATGACGTTGGCCTTGACCATCATCTCCCTCTGACACCCCCATAATGCTACTCTTCTCTCAGAAATGTCTTGGCTGTGATCTGTGGGAAAATCAAGGCCACGATTCACCAAACATTTACGCAACCACTTAATAAACTTGAACATCTTTCAACAATCATGGTTGCTTTGTTTACATTTATTAAACAGTTTACGAGTTTTGAAACCTCACAACCCATTGTTATTGATGTTATAAAGAACCTCATAGTGCTTCGGAG
>Astacus_leptodactylus ENA|GAFS01019400|GAFS01019400.1 TSA: Pontastacus leptodactylus Pastle_hypoyo_c19772 transcribed RNA sequence
GAAGTTTATTGCCAGTAAAGGTTTGCGGAAACCGATTGTTTATGTCAAAAGATTTGTCGCCAATTTGCAATAAGAGATGACTTGAGACGATGCACATCTCTGCCATGGATAACCCGATCGATAACTGCCAAGAAATAGATTCGGATGAAGTTCACATTTTAGAGAGTATAGGAAAAGGATCATTTGGTGTTGTGTACAAGGCACTGTGGAGAGGCCTGACAGTAGCAGTAAAGAAAGTGGAAACCGAGTCTGAGGTAAATGCCTTTTACAACGAAGTGCAGCAGTTGGCCCGCGTTCAACATGAGAATATCATCTACCTATACGGCGCTTGCGTCTCTGATGCTCACAAATGTCTCGTCATTGAATATGCCGACGGTGGATCTCTATATCACTTGCTGCACAACTCTCCCAACACCGAGTATAACCTGGCACATGGAATTTCCTGGTTACTTCAGTGTGCCAAGGCTGTGTCCTACCTCCATGCCATACAGCCAAGACCTTTGTTACACAGAGATCTCAAGCCTCCAAACTTGCTCTTGACAAAAGGAGCCAAAATTCTTAAAGTATGTGATTTTGGGACTGCCTGCGAACTAAGCACTATTATGTCGGATAATCGGGGATCTGCGGCATGGATGGCGCCTGAGGTGTTTGAAGGCAAACTCTACACAGAAAAATGCGATGTATATAGTTGGGGCATTATTCTCTGGGAGGTGATGACTCGCCGTGTACCGTTTGCTGATCTTGGCTTAGCTGTTCGCATCATGTGGGCGGTGCACCAGAAGCAGCGGCCACCACTTGTAACGGGGTGTCCAAAGTTACTAGAAAATCTAATGAAGCGATGTTGGGACCACAATCAAGCTCGAAGGCCACGTATGGAAGAGGTGGTGGAGAAAATAACCGTTATCACACGTTTCCTGAAGGGTGCTGACGAACCTATAAATAATCCCCCATCAGATGACTCAATAACAGATTCGTACATGTCTCCGTGTATTGGCTCCAGTGCAGGTCACACCAGCCGAGATGTTAGCGAGTTAAGCAGCAGTACCAATGACATCAGTTGTGAGCCTTGTGCCCATAGAAGAATACAGTCCAATAACATTGGCCTCTCAACCCTACCTAATGAGGACACGTCAATATGGGGCAGCGCACCGAGTGAGGGAACATATCCTGTTAGGGATACAAGTGGCAGTTGCTCGCCACAGCTGCCTCCACCACCTGCCATAAGCCCAAATGTGTCAGGCACTGTAGTGGTGACTGGAGAAATGAGTTCTCCGTGGAGCACAGGACAGAGTGATGACTTGGAGAAGCATATGGTTCCATTGGCCATTACAATACCCAATGCAGAACCCCCTTCTCGCTCAGATATAATATTTGCTACACCACGTGCTCCCACGGTTTCCCTTCAGCCGAGATGCAATGTACCTGCACCTATTGGCTCAATAGGAGGTATCAGTCCTTCTGCTGTCCCTATGCGTCGGCACCTTACCCCCTCCGATCCTAATGCTCACCTACGGAGACGCTCAGCTGAGGTGACTCCGCAGCCTACATCTTTCAGAGAAGGTGCTCATCATG
>Bragasellus_molinai ENA|HAEM01022205|HAEM01022205.1 TSA: Bragasellus molinai, contig comp37370_c0_seq1
GCGGAGGTCGTATAATAGCTGTCAAAAAGGTTGAAACAGATACAGAGCTATCTGCTTTTCATAATGAAATAAGGCAACTGTCAAGGGTCACTCATGACAATATTGTGGAAATGTATGGTATTACTTCAACAAAAGCTGCAAAGTGTCTTATCATGGAATTTGCTGATGGTGGTTCCTTGTACCAATTTTTGCACTGCCCACCTTATGCTAGTTATAGTTTGAGTCATGCCTTAAGCTGGCTTTTGCAGTGTGCTAAGGCAATTGCATATCTACATGCCATTCAGCCAGTTCCAATTATTCACAGAGATCTGAAACCTCTTAATATGTTGCTAACAAATCACAAAAGAGTTTTGAAGATTTGCGATTTTGGAACAGCCTGTGATCTTAGGTCAATCATGACTGATAATAGAGGCTCAACTGCCTGGATGGCGCCTGAAGTAATTAGAGGAGGAAGATATAATGAGAAATGTGATGTTCATAGTTGGGGTATGATTTTATGGGAAGTATTAACTAGAAGAATTCCTTACGAAGAATTGGGTCAGCCTTTCAGGATATTGTGGCAGATTGTAAATAATGTTCGTCCTCCTCCCATTCAAGGATGTCCTGCCCCTTTAAAAAAATTAATGCAAAGTTGTTGGCTTGATGATCACAGGGCACGACCAACAATGAAAGAAGTTGTGGAAACAATTTATCCTCTTTGCAAGTTGATGAATGCTACAGAAGATGCTACTAGTTTTTCTTCATCATCTACTGATTCTTATACAGAATCATGTGTTTCCCTTATAAATGAAGGCTCTAGCGCTGATCACACTAGTAGAGATATAAGTGAGTTTACAAATTCTACAAACACTGGGGACCTTCCTTTGATAGAAGAATATTCTGGTTTAACTCCTGAAACACCTGTGACTATTTTCAGTTCCTCTAATGATGACATGCAGCAAGCTTCTGAC
>Bragasellus_peltatus_ ENA|HAEN01050046|HAEN01050046.1 TSA: Bragasellus peltatus, contig comp43504_c0_seq1
TCTAAATTATATTAAAATTTGTTATTGCTATGGTGTATATCATAATTGTTTATGATTGTATCATAGTTTCAAGCAATTTTGTACCTAAAAGATGTTAATAAATATAATGGATAGGCCCAATAATGTTAATAATAATGAGGAGTTATTACATAAGCCTAATTCTTTAATTGGATTACCTCCACTAACAGTGGATGTGAATTGTAATAGGCCTGTAAGTCCGGAGTTATCTACTAATTCATTTGGTTTGCTTACGCCAGACTTTCTTGAAATCCCAAGTAATGATATACAGATTTTGAAGACCATTGGAAAAGGATCCTTCGGAGTTGTATTTAAGGCACGATGGAATGGTTCAGGAGGAGGTCGTATAATAGCTGTCAAAAAGGTTGAAACGGATACAGAGTTGTCTGCTTTTCATAATGAAATAAGGCAGTTGTCAAGAGTCACCCATGACAACATTGTGCAAATGTATGGCATTACATCAACAAAAGCTGCAAAGTGTCTCATCATGGAATTTGCTGATGGTGGTTCTTTGTATCAGTTTTTGCATTGCCCACCGTATGCTAGTTATAGTTTGAATCATGCTCTAAGTTGGATATTACAATGCGCTAAAGCTATTGCATATCTACATGCGATTCATCCAGTTCCTATAATTCACAGAGACCTGAAACCTCTTAATATGTTACTAACAAATCATAAAAGAGTTTTGAAGATTTGTGATTTTGGAACAGCTTGTGATCTTAGGTCAATCATGACTGACAATAGGGGCTCTACTGCCTGGATGGCTCCTGAAGTAATTAGAGGTGGAAGATATAATGAGAAATGTGATGTTCATAGCTGGGGCATGATATTATGGGAAGTGTTAACTAGAAGGATCCCATACGAAGAATTGGGTCAGCCTTACAGAATATTGTGGCAAATTGTTAACAATGTTCGTCCTCCTCCAATTCAAGGATGTCCTGCTCCTTTAGATCAGTTAATGCAAAGTTGTTGGCTTGATGATCACAGGAAACGACCAACAATGCAAGAAGTTGTGGAGATAATATACCCTCTTTGCAAGTTGATGAACGCAACGGAAGATTCCATAAGTTTCTCATCTTCTTCTACTGATTCTTACACTGAATCTTGTGTTTCTCTTATAAATGAAGGCTCTAGTGCTGATCACACAAGTAGAGATATAAGTGAATTTACAAATTCTACCAATACAGCTGATCTTCCAATAATAGAAGAGTATTCTGGTTTAGCTCCAGAAACACCACTGACTATCTGCAACTCTTCTGATAGTGGCATGCAAGCTTCTGCTGACAACTTGTTTCTGCACCCTCCACAAATCACATTCTCTCCAAATGTTTCTGCAAGTGTTGTTGTTGGAGTTGAAAATCTTCTTCCTCCATGGGGAAGTGCTAAAAGTGATGAATATGCTCGCTCCAACGTCTCGGCTCAGTCAGCTCCTAAAAACTTGTCGGAAAGTATGTTGCACACAACAAATGACGATTCATCACCTTTTGTTTTAATAGATTCTGAAATTAAAGATAATTCACCATTCATTTTTCCAATGCCTTCTTCATCAAAGGCTACCAGTGAAGAAATCTCAATGGCAAAAGTTCAGCCATTTCAACGCAATACCTCTCCGTTATTGTTACCAAAGAATGGTAATAATATTTCTCCCTCTGTTCTTATACCACTGACAATCACAATTCCAAATATGGGTCCTCCAGAACGAACTGATGTTGCTTTAACAACAGTTCACAGTACTTCAAATGTCTTATATTCAAATGCAGGAAATCCAATAGTAGAACCATCATTGTGTTTGTCCCCTTCATCAGCTCATCAAAGATATCTTTTAGAGAATTCTCCAAGTTATTCCTCTCCCTCCTTTGTGACATCAGCTGGAGTATGTTCAAATTATTTATTGCCTTCTGTGACATATTCTTCACCCAAACAGTCTGAAGAATCATCACCAATTCTTATTTCTTCTCCATTGACTTCTATCCCAACATCTGTGACCTTCATTCCTACTGCTAGAGCAAATCCCAAAGATTCTCGAATTTTTCCAAGAGAAATTGCAAAAGGGGTTACTTTGAGGCAAAATCTTTCTGCAAATGATCCTGGAGTTGCCTACAGAAGACGTTCAGCAGAAGTTCCACTTCCTTCTGGATTAGCATCTGTAAATGGACACCGTCGATCATCATCATATGAATCTAAGGAATTAATTGGTTTTGAACCCTTGGTCCATGAAGTGTTGAAGGAGAGTTCGCTTGAAGATCGCTATGGCAATCATGTTTGCTCTCCACTTTATAAGAATTTGAGTGCAAATTGTTTATGTGATGACTTCAGCCAAGAGGAAGATCGATTGAAGGACTTGTTCATATCGCCACGAAATCCTCCGAGTGCCTCAGTCGCTTCTGGGTTCGCCCCTGGTCAGCCTCCCAGCAGCGTGACGTCACACTCTTCTTCCGTTCTTCACAGAGTTCCACCCCAAAACCTTCCGTTAAGTACTTCCGGGGCTTCAGCGACCCCCGTATTCAGTCACTATCCAGCGAGAGGGGCGGGTCTCACTCCCGCGACCACCGCCACGACGAGAGGCAACGCCATTTCTTCGCCTCTTACCCTCAGAGGTGGCACCAACCCGTCTGGAGTCCCTTCTTTCAAAAAAGGACCAGGAGGGGGCAGCCCCTCCAATGACAGCGAAGAGCTGGGGGCGCTGTGGGAGCTACTCGACGACGATCTGAAACCCTCGATGCCAATTCCATCAAATCTTCATTCCCAACAAATTTTTGACGATCACAAATCGTTGGCGCATCGGTTGCTCGTGGTTCAGGAGGAAATCGTGTTCTTAGACCAAGAGAAGAATAAGCTTCGAACGAAGCTGAAGGAGCAGAGGACCGAACAGATCGCCTGTAAGAAAAGATACACCGACAAAATCCTGGATCTACAAAATAAAAATGAAATTCTGCAGCTCAATCATTCTAGACTCGGCCAACAATTGGAAGAAATCCGCAGCCGAAATCACAGCAGAGGAAGTGAACCTTGGAACCCTACCTGTAATAGTCAAACGCCTGCTCAGATTAGGTCCAGCCAGTCTCCGTCTCAGCCGAGAACTGCGGCGGAAGGGAGCCACTGGCCTCAGCACCACGTACCCCAACAGTTCTATCCCCCTCCTCCTCCTCCTCCTCATGTTCAGGCTCAGTCCCCCCAACATCAAACGCGCCTCCCCCACCACCATCATCATCATTCCCCTGCTCAGCAGCATTATCACCGTGATCATTCTGTTGATAGTCCTCCGTCGAAGCACAATTGATAGTAGTAATTTGTACAGATCGTCGTTGCTGTTCGTCGTTCGTAGCTTTAATCGTTTTCGTTCAGGCAACGGTTATAAAGATGGTTGCTGTGATGAACTTTGCATTTCCATGTGGGTCTCTATTGCCCCAAGTCTTACTTAGGATTATAATCGTTAGAGAAAATTTCGTGC
>Callinectes_sapidus ENA|GEID01072213|GEID01072213.1 TSA: Callinectes sapidus C_sapidus_gill_comp56212_c0_seq1 transcribed RNA sequence.
GCCATTACGGCCGGGGGCCGTTGCGAAGAGTTTCCCGCAAGTTGAGGAGTGAAGTGGAGTGGAGAGAGGAGTGGAGGCCGTGGTTGAGCAGCTGACCGGAGGGTGGAGTGGAGGGGGATAGGAAATTGCCAAGAAAAAATGGTGTGAGGAAAGAAAGACATGGATGGACCGATCGAGAACTGCGAGGAAATAGAAGCCGATGAGGTCCATCTTCTGGAGAGCATCGGGAAGGGGTCGTTTGGGGTGGTGTACAAGGCTTTGTGGCGCGGGTTGATGGTAGCAGTGAAGAAGGTGGAGACTGAGTCAGAGGTTAATGAATTCTACAATGAGGTGCAGCAGCTGGCCAAGGTACAGCATGAGAACATTATCCACCTGTATGGCGCCTGCACATCCGGTCTCTACAAGTGCTTGGTCATTGAGTATGCAGATGGGGGCTCTCTCTACCACTTGCTGCACAACTCACCCAACACACAGTACAACCTGGCTCACGGCATCTCGTGGCTCTTCCAGTGTGCCAAGGCTGTCTCTTACCTGCACTCCATCCAGCCACGCCCTCTATTACACAGGGACCTCAAGCCTCCTAACCTGCTGCTAACCAAAGGAGCCAAAGTGCTGAAGGTCTGTGATTTTGGTACAGCGTGTGAACTCAGCACCATCATGTCCGACAACAGAGGATCAGCAGCGTGGATGGCGCCAGAAGTGTTTGAAGGGAAGCTCTACACTGAGAAATGTGACGTGTACAGCTGGGGGATCATCCTGTGGGAGGTGGTGACGAGACGCGTGCCCTTTGAGGACCTGGGGCTGGCCGTACGCATCATGTGGGCCGTCCATCAGAGGCAGCGACCGCCCCTCATCACAGGGTGCCCCAAGCTGCTGGAAAACCTTATGAAACGGTGCTGGGACCACAACCAAGCTCGGCGGCCACGCATGGAGGAGGTGGTGGAGAAGATGTGTCTGGTGACGCGATTCCTCAAGGGCGCCGATGAACCCATTAGCAACCCTCCCTCCGATGACTCTATTACTGGCCAGCGCCCCAAAAAAGAAAAAAGTACCG
>Cancer_borealis ENA|GEFB01020610|GEFB01020610.1 TSA: Cancer borealis DS01-Cborealis_contig_20366 transcribed RNA sequence.
GGCTTCTACAAGTGTTTGGTCATTGAGTATGCAGATGGGGGCTCCCTCTATCACTTACTGCACAACTCACCCACCACCCAGTATAACCTGGCTCATGGTATCTCGTGGCTGTTCCAGTGTGCCAAGGCTGTTTCTTACCTGCACTCCATCCAGCCTCGCCCACTCCTGCACAGGGACCTCAAACCTCCCAACTTGCTGCTAACGAAGGGAGCCAAGGTGCTGAAGGTGTGTGATTTCGGCACAGCATGTGAGCTCAGCACCATCATGTCTGACAACAGAGGCTCAGCAGCATGGATGGCTCCTGAGGTGTTTGAAGGGAAGCTCTACACAGAGAAGTGTGATGTGTACAGCTGGGGCATCATACTGTGGGAGGTAGTGACTCGCCGCATCCCCTTTGAGGACCTGGGCCTGGCAGTGCGCATAATGTGGGCTGTCCATCAGAGGCAGCGACCACCTCTCATCACAGGATGCCCAAAGCTGTTGGAGAACCTTATGAAGCGGT
>Carcinus_maenas_ ENA|GBXE01079305|GBXE01079305.1 TSA: Carcinus maenas comp80731_c0_seq2 transcribed RNA sequence.
AGTGATGGTGGTGGTGGTGGTGGTAGTAGAGGAGGAGGAAGAGGGCCGGATGAGGAGGAGCTCGGTGCTTACTGGGAACTTCTGGATGCTGAGATTAGACCCGTGAAGCCTCTGCCCGCCTGCCCTGAGTCACACCAGATATTCAACCAACACAAGCAGATGGCTGGCAAGTATCTAGTGCTGCAGCAGGAGATCTTCAACCTGAGACAACGAAAGACTGCCCTGGAAGAAAAGTTGTCCCAAGCAGAGAAACTGGAGCGCATCGGGAACCAACGCTACCAACACAAGATACAAGAACTGGAGAGCAAGAGGGAAAACCTACGAGACACCCACAGCAGACTGAGGCAGCAGCTGGAGCAGATCCACACAAGACAGGAAGAGCAGCGGCAAAGACAGCAAGAGGATGAGGAGGATGGGGTAGGAGAGCCCACCTTGGACCTCTCCCTTACTCCTCCCTGAGGCCTTGCACTCAGTCCTCTTATGTGTGACACAATGAGTTCCCTTCACCCCCAGATGGATGGCAGGTATAAAGGGAAGACAGTGGCTCTTGGGTGAAGGAAGAGCGGTGGCTGTGGTGAGTCTACCTAGGGTGATGTGCTGCACTGATGATTGGGTCCAGTGTGTGTGTGTGTGAATGTGGGCAGACAGAAACTTTGGGCTTCCTTATATGCTTTACTGGCAGAGCAGGTGTTGAGAGAGAGAGAGAGAGAGA
>Cherax_quadricarinatus ENA|HACB02077572|HACB02077572.1 TSA: Cherax quadricarinatus, contig c52453_g7_i2
GGTAAATGCGTTTTGTAATGAGGTGCAGCAGTTGGCTCGTGTTCAGCACGAGAATATCATCTACCTATACGGAGCCTGCACCTCTGACTTTCAGAAATGTCTCATCATTGAATATGCTGATGGGGGATCCCTCTATCATTTGCTGCACAACTCCCCCAACACTGAGTATAACCTGGCACATGGAATCTCCTGGTTGCTACAGTGTGCTAAGGCTGTATCCTACCTCCATGCCATACAACCAAGACCTTTGTTACACAGGGACCTTAAACCTCCAAATTTACTCTTGACGAAAGGAGCCAAGATTCTCAAAGTATGTGATTTTGGAACTGCCTGTGAATTAAGCACCATTATGTCAGATAACCGGGGATCTGCAGCATGGATGGCACCTGAAGTATTTGAAGGTAAACTGTACACAGAAAAATGCGATGTATATAGTTGGGGCATTATTCTGTGGGAGGTGATGACCCGTCGTGTACCATTCGCAGATCTTGGCTTAGCTGTTCGCATTATGTGGGCAGTTCACCAGAAGCAGCGACCACCATTAGTAACTGGCTGTCCAAAGTTATTAGAAAATCTAATGAAGCGATGTTGGGACCACAATCAAGCTCGAAGGCCTCGTATGGAAGAGGTGGTGGAGAAAATATCTGTTGTCATACGTTTCCTGAAAGGTGCTGACGAACCTATAAATAATCCCCCATCAGATGACTCTATCACAGATTCGTACATGTCTCCATGTATTGGTTCAAGTGCAGGTCACACCAGCCGAGACGTGAGTGAATTAAGTTGCAGCACCAATGACATCACTTGTGAGCCTTGTGCCCATAGGAAGATTCAGTCCAATAACATTGGCCTCTCAACACTCCATAATGAGGATGGTTCAATATGGGGCAGCTCAGGGAGTGAGGGAACCTATCCTGTGAGGGACACAGGGGGTAGCTGCTCCCCACAAGCACCACCGCCACCTGCCATAAGCCCCAATGTGTCGAGTACTGTAGTGGTGACTGGAGAAGTAGGCTCTCCCTGGAGCACAGGACCCAATGATGACTTGGAGAAACACATGCTACCACTGGCCATTACAATACCCAACGCAGAACCTCCTACTCGCTCTGATATCACTTTTGCCCCCTCACGTACCCCTACGGTTTCCCTGCAGCCGAGATGCAACGTACCTGCACCTATAGGCTCAATAGGAGGCATCAGTCCTTCTGCTGTCTCCATGCGTCGGCACCTTACCCCCTCTGATCCAAATGCTCATCTGCGGAGGCGCTCTGCGGAAGTGACTCCACAACCCACGTCTTACAGAGAAGGTGCACACCATGAGCCCTCCATGCGGGCAGCAGCTGGAGCAGCCTGCAGCAGCAGCAGCAGTAGTAGCAGCTTATTGTTAAAGCCCAGGGTGTCGAAGTACTTATGGGTACTCGAAGTACTTTTTGGGCAACATAAAGTACCTCTTGGACGACCTAAAGTACTTCTTGGACAACCTAAATTACCTCTTGGACGACTTAACGTACATCTTGAACGACCTAAAGTACCTCCAGTTCTTCTTGGGTGACTCGAGGATTTGAAATACCTCCTGGGGACTTTAAAGTAAATACTTCTAACTCGTTCGAAGCACCACTAGGGAAACTCAAAAGTATTTCCAGGATACACTGTAGAGTTATTCTAGAGTGACTCGAAGTAACTTTTGAGAGGGCTCGAAGTACCTCTAGGGGAGATGAAGTGTCTTGGGGAGGAGGTTCGAAGTTCCCCCGACATGAGTTAAAGTACCTCTAGGCTCCCTCAAAATATCTGTAGGATATTCAATGTACCTCCGGGAACTCAGATTACCACAGAGGGCACTCGAAGTACTTCTAGAATGGCTTAAAGTACCTCCAGAAGATACTTGGTACCTCCAGGGCACTTAAAACAACTCCAAGGTATCAGAAGTGCCTTTGGAGGAACTCAACGTACCATGTTGGGAGCCGAAGTATTTCACGGAAAACCCAAAGAACCCAAAAAACTCAAGTACAGAATAAGACATAATATGTGGTGTATGGCACTGTATTGAGAAACCTTATTTGTCCACAAGACACTTTATCAATCTGAGAAATGATAAAGTCTCTGATGAACAAAACACTTTCGCAGTCAAATGCCGTAAATCCCATAACGTGCTTTACGTACTTGTTGGTATAATCTACCACCCACCTATACTCAGTGTACCTATGCATTACTCGAAGCACTTCCGGGGATCCTAAAGTGCCTCTAAGCCTTCTAAGGAGTCGCAGTACCTCCGGGGGGTATCTTACGTTCCTCCGGGGAGTCGAGGTTTCTCTCCGGACCTTTAGCTAATGTTTATGATTCTCTCTGGTAGCTAAGCTGCCAAAATGGTTCGG
>Eriocheir_sinensis ENA|GBUF01002697|GBUF01002697.1 TSA: Eriocheir sinensis comp26481_c0_seq1 transcribed RNA sequence.
GAGAGAGAAAAGGGAAGAGGAGGACGCGGAGCAGCTGAACGGAGGCTCGGCGAGGATAAGAAATTGTCACGAGAATGTTGTGAGGATAGGATGCCGTGAGGACGAGGATGCACCTGTCTGCCATGGAGAGCCCCATCGAGAACTGCCAGGAAATAGATGCTGATGAAGTTCACCTGCTGGAGAGCATCGGTAAGGGCTCATTTGGGGTGGTGTACAAGGCGCTATGGCGGGGGTTGATGGTGGCAGTGAAGAAAGTGGAAACAGAGTCAGAGGTTAATGAGTTTTACAATGAGGTGCAGCAGCTGGCACGTGTACAGCATGAGAACATTATCCACCTGTACGGGGCCTGCACATCCGGTATCTGCAAGTGCCTGGTTATTGAGTATGCCGATGGAGGCTCCCTGTACCACCTGCTTCACAACTCCCCAAACACCAAGTACAACCTGGCGCACGGTATTTCCTGGCTGTTCCAGTGTGCCAAGGCTGTCGCTTACCTACACTCCATACAGCCCCGGCCCCTCTTACACAGGGACCTCAAGCCACCCAACCTTCTGCTAACCAAGGGCGCCAAGGTGCTGAAGGTCTGTGACTTCGGTACGGCCTGTGAGCTCAGCACCTTCATGTCTGACAACAGGGGTTCGGCCGCCTGGATGGCCCCGGAGGTGTTTGAGGGGAAGATTTACACTGAGAAGTGTGATGTGTACAGCTGGGGCATCATCCTGTGGGAGGTGGTGACACGACGCGTCCCGTTTGAGGACCTGGGGCTGGCGGTGCGCATCATGTGGGCCGTCCATCAGAGGGTGCGTCCGCCACTCATCACGGGCTGCCCCAAGCTGCTGGAGAACCTCATGAAGCGATGCTGGGACCACAACCAAGACAGGCGACCACGCATGGAGGAGGTGGTGGAGAAGATGTGTCTGGTGTCACGCTTCCTCAAAGGGGCAGATGAACCCATTTCCAACCCTCCCTCAGATGACTCCATCACTGGTGGTGTAGCAGGCCACCACCGACCTTTCAAAAAAGACTCATATCGGTCAGCGTGTGTTGGCGGGTCCAGTGCAGGCCACACCAGCCGCGATGTGAGTGAGCTGTCCTGCAGCACCGGCGACCTGCCCCACCCCCCACAGCCCTCCTCTGGCTCCTCCTCCACCACCAGCACCCACAACCACCTCAGCCC
>Euphausia_superba ENA|HACF01011323|HACF01011323.1 TPA: Euphausia superba transcriptome shotgun assembly, contig N27551
CAGTCGCTGGTGTCCTGTTGTTGGGGAAGGATTTACACACTTTCAGTATCCATGTAGTGTAGTTAAAGATGTAATGGTGCAGTTGTTAACCATGGATGACACCTCCAAAACATGCCAGGATTGTCGCCATCATGAAATACGCTTAATTGAGAGCATAGGCAAAGGATCATTTGGTGTAGTTTACAAAGCAGTTTGGCAAGGTGCTAATAACACGCCAGAAATCATTGCTGTGAAGAAAGTAGAAACAGAATCAGAGGTGGCCGCAATAAAGAATGAGATAGCACAATTAGGGAAAGTTCGCCATGAGAACATTATTCAATTGTATGATGCTTGCAAGGACTTCAAGTTCATGGTTATGGAATATGCTGATGGAGGATCATTATATCAATTATTGCACAGTTCACCCTTAACTCAGTATAATCTAGCACATTCGATGTTATGGTTGTTACAGTGTGCCAAGGCAGTAGCATATTTGCATGCCCAACCTCGCCCAGTACTACATAGGGACCTGAAACCACCTAATCTCCTTTTAACCAAAGGTGCTAAGGTACTGAAGTTGTGTGACTTTGGAACAGCTTGTGAAATAAGCACTGTTATGACAGATAACCGAGGCTCTGCCGCATGGATGGCTCCTGAAGTCTTTGAAGGTCAGCTGTACACAGAGAAATGTGATGTATAC
>Farfantepenaeus_aztecus_ ENA|GEUA01039390|GEUA01039390.1 TSA: Farfantepenaeus aztecus comp84739_c0_seq1 transcribed RNA sequence.
AGGTCTCCAATTTGCCGTTTTCTGAAAGGCTTTGATGAGCCTATCCACAATCCTCCTTCGGACGATTCAATAACTGATTCCTATAGGTCTCCATGTATCGGGTCAAGTACAGGGCACACTAGCAGGGATGTGAGTGAGTTGAGCACCAACGATACTGCCGGTGACGGGCTCACTCGGAGCGCAATGTCTCGTAATAGTATCTCACTCTCAGATTTTCAGAATACAAGGCCCATATGGGGGAGTGAAGAAAGTGAGGGGACGTACCCGGTAATAGACACCAATAACAGTGGCAGTTGCTCACGTCAGCCTCCAAGGCCTACTATTAGTCCTAACGTATCCAGCACAGTGGTTGTGACAGGAGAGGGCTCCCCATGGAGCACTGCACCAAGTGATGACCTGCATGAGCACATGCAGCCACTGGCCATTAGTATTCCAAATGCAGAGCCCCCATCTCGCTCAGATGTCACACTTGCTCCTACCCTCACTCCTGCAGTAAACTTACAACCGAGTTGTAACATCCCAGCCCCCATAGGCTCTCTAGAAGGTATCAGCCCAACACCGGTGCCTATGCGCCAACACCTGACACCCTGTGATCCTCTGGGACTCAAGCGACGTTCTGCTGAAGGCACACCGCAACCTACCTCTTATAAGGAAGGCGGACAGTATGGTCACCGCCGGTCGTCGTCGTTCGGAACCCCGGGGTCCAAGCTTGGGGAAGAGGAGGGAGGGGGGGTCAAGGGTGGAGAGACGCCCCCCCTCCTCTCCTCCACCTCCCATCCTGCCAACCTCCACATGCCACATCACCAGATAGACCCCCTGATGCGGATGCCGGGGGGTAGCATGGGCGTGATGGATAACGCCCGCATGTATGGGGATATGGTTCACCCGGCACAGCACACGCCTTCTCCCGCCTGCACGCCCACCTCTTCGGCCATCCCCACCTGGTTAAACCCTTACCCCCACATGGGTCCTCTGCCTGGTGGTGGTAGTCACAATGGCGATGGTGGAGGAGGTGGAGGCATAGATGGTGGTGGAGGAGGCAGTGACGGAGCAGATGAGGAAGAGCTCGGTGCTTTCTGGGAGCTCCTCGACGGGGAGATCCGCCCAATCAAGCCCATTCCTTCATACCCTGAGTCGCAAGTCATCTTTGCGGAACACAAAGAGATGGCACGCAAATATTTAGTCCTGCAGCAAGAAATATTCAACTTGCGGAAGAACAAGATTGCCCTGCAGGAGAAACTGTCACAGGCCGAGAAGCTGGAGCAGCTCGGCAACCAGCGTTACCAAGACAACATAAGAGAACTGGAAAATAAAAGGGAGAACTTACGACACACTCACAGTAGACTGAGACAACAGCTGGAGCAGATTCTAGCCAGACAGCAGGAACAGCAACAGCGGGAGCAGCAGCAGCAGGAAGACGGAAGGGGAGGTGGCTTGGGATCCAACCTCTCCCTGACCCCCCTCTGAGGACAGGTGCATGCTCTCCCCCTCTCCAAGCACCAGGGCTGTGATTTGGAAGACAGTCAGGGACTTTCTTATAGTGTGGACAAGCTGTTCTTCCTTAGTTTCTCATGCCACAACCATATCATGTGAGATGGAAACACAGAAGGAGAATAAGGCAAAGAAGAAGAAAAGAGAAAGTTGATTGGATTAATGTATCGTTATTGGATCAGAGGCTTATTGCTTTTTGATTTTTAAAGGGTTCAGATGTATAGAAAGGCAAGCTTTTACTAAATGGTTTTGTATTTTAGAAAAAGTGGAAAAAAAAATTGTGGATGGATGACCATCAGGGCTGCAAGTTTGAACAGCTGTAAAAGTTGGTAATAACTTTCCTTTTCTTCCCCACTTTTATGTTTCTTCCTTAACAGGTACTGAGTTGATACTATGGACACTTATTCTAGACTGTAGGTATCAGATAAAACACATTGTCAATTTATTTAGAACCAAATTTTAGTCTTTTAAGTTGTAATTTTGGTCACTTATTTAATGTTCATTTTAGAATCACCTGATGACTTATTTATTGATGTATAATATTTTGGAGTTGTTTCTAGCAGCTCTAAAAGTATGCATTTTTAGGCTAGATTGTTTTTTAATGGCAGAAGATCGCATCACAAGAGATGTTGTGACGCACTCTTGTTCATTTTTCGAGTTTGATCCTTCAACAAATTTTCTTGCATTAACTCAGTTAAGAAAAGAAAATATGGAGGATGTAATTACTTGGCACTGGTGAAAAGAAAAATCTTAATTTTTATCGTATGAATATCTGTAACTTATTTTATTGAGGTTTTATATGGAGCAGGAATATATTCTGTGATAAAGAAGGTAATACAAAAGACATTTTAACAACGATATGTATGGATGTTCTGCATTTTTTATTTTATTATGTGCTATGAGTGAAAATGAGCTTTTTAAAAACTAGGCAAACTATAATCAAGAATTGTAGGAAATTGGATAGGGATTTTGTGCATTGAATTTGATGTTATTATTATTATTACTGTTATTATTA
>Homarus_americanus_ ENA|GEBG01027273|GEBG01027273.1 TSA: Homarus americanus DS01-Homarus1_Transcript_22454 transcribed RNA sequence.
AAAGAGACACTCGATGGTGTTCTTTTGGCAAGTTTGTCCTACTAGATGGGATAAAAGGAGTATTGGAGTGGCATAAGGGTGTCATTGGATCTTCTTATAATCAGCTGGCAGTCATATGGTTCCGGTGTCTATGGGGGAGGAAGGTTTGCAGAGATCACAGTTGTTTATGTCAAAAAATTGTGGCCAAGACTGAGAGATGACTTGAGAGGATGATCATCACTGCCATGGACAACCAGGTCGAGAACTACCAGGAAATAGAAGCTGATGAAGTACACTTTCTGGAGAGTATAGGAAAAGGATCATTTGGGGTTGTTTACAAGGCATTGTGGAGAGGCCTGACTGTAGCAGTGAAGAAAGTGGAGACAGAGTCTGAGGTTAACGCTTTTTACAATGAGGTGCAACAGCTGGCTCGGGTACAGCACGAGAACATCATCTACCTCTACGGTGCCTGCGTGTCTGATATTCACAAGTGTCTCGTCATTGAATTTGCAGATGGGGGATCACTGTATCACTTGTTGCACAATTCACCCAACACAGAGTATAACCTGGCACATGGAATATCCTGGTTATTACAATGTGCCAGAGCCGTGTCCTACCTCCACGCCATACAGCCGAGACCTTTATTACACAGGGACCTCAAACCCCCTAATTTGCTCCTGACCAAAGAGGCCAAAATTCTCAAAGTATGTGATTTTGGGACAGCGTGTGAACTAAGCACCATAATGTCCGACAACCGAGGATCTGCTGCCTGGATGGCGCCAGAAGTGTTTGAAGGTAAATTGTACACAGAAAAATGTGATGTATATAGTTGGGGAATCATCCTCTGGGAGGTGATGACCCGTCGTGTACCGTTTGAAGATCTTGGATTGGCCGTTCGCATCATGTGGGCGGTGCACCAGAAACAGCGACCGCCACTTGTAACCGGCTGTCCAAAGTTACTAGAAAATTTAATGAAACGATGTTGGGACCACAACCAAGCTCGTAGGCCGCGTATGGAAGAGGTGGTGGAGAAGATATCTTTCATCGTACGCTTCCTGAAGGGTGCCGACGAACCTATAAATAATCCCCCATCAGATGATTCCATGACGGATTCGTATCGATCTCCGTGTATTGGCTCTAGTGCGGGTCACACCAGCCGGGACGTGAGTGAGTTCACCTGCAGTACGAATGACATCACCAGCGACCCTTGTGGTCATGGGAAAATTCAGACTAACAATATTGGTCTGTCAACGCTCCATAATGAGGATGCCTCAACATGGGGCAGTTCAGGGAGTGAGGGAACATATCCTGTCAGGGACACGGGTGACGGCTGCTCTCCCCCTCAGGGTCCTCCAGCACCTGCCATAAGCCCAAATGTGTCTAGCACTGTAGTGGTGACCGGAGAAATGGGATCTCCCTGGAGCACGGCGCCCAGCGATGACCTGGAGAAGCACATGCTTCCTCTGGCTATTACCATACCCAACGCAGAACCCCCACCTCGCTCAGATATAATATTTGCTCCTCCACGAGCCCCAACAATTTCACTCCAGCCAAGTGTCAATGTACCTGCACCTATAGGCTCAATAGAAGGCATTAGTCCTTCGGCTGTCCCAATGCGTCAGCATCTCACCCCGTCTGATCCAAATGCTCACTTGCGAAGACGTTCTGCAGAAGTGACCCCACAGCCCACGTCCTACAGAGAGGGTGGTCATCATG
>Hyalella_azteca ENA|GEHV01073283|GEHV01073283.1 TSA: Hyalella azteca TR31584:c0_g2_i1 transcribed RNA sequence.
TCCCTTTACCACGTTTTACTGCATTTAATCTATTATTCTCATATAAGTTCTTCCATCTATTTAGTTTTCTGAATGTTTTAATGTATTTCAAGCATCAAAGCAAAGATGCTTTTGTTTACATGTACATATGAAGGCATTCATGATTAACATGCACATAGTGGAAATGGAAAAAAATTCTATAACGTTGGAAGCAATAAATCTTGAGGACATCCGGTTATTAGTGAATATTGGTAAAGGATCCTTTGGTGTTGTCTACAAAGCCCTCTGGAAAGACCAGGAAGTAGCAATAAAAAAAGTGGAGTCTGAGTCAGAGGTTACTGCCCTGCACAATGAGATCCATCAACTGTCCCGCACCTGCCATGAGAACATCATAAAGGTGCTCGGAGCGTACACGGAAGGCCCTTCTCACCTACTCGTCATGGAGTATGCCGATGGTGGCTCACTGTTCCAGCTGCTTCACAACCCTCCTTATCCTCCCTACACCCTGGCCCATGCCCTCTCATGGCTCCTGCAGTGTGCCAGAGCTGTAGCTTATCTACATGCCATTGAACCTGGACCCATCATTCATAGAGATTTGAAGCCTCCAAACCTTTTACTGAGTGATGGATGTCGCCTGCTCAAAGTGTGTGACTTTGGCACAGCATGTCAACAGCACACCGTCATGACGGACAACACCGGCAGTGCTGCATGGATGGCACCCGAGGTTTTTGAGGCCAAGAGTTACTCGGAGAAGTGCGACGTGTACAGCTGGGGCATCATCCTGTGGGAGGTGTTGACGCGGAGAATACCCTTCATGGAGCTGGGGCAGGCCTGCCGCATCATGTGGGCCGTGCACACCAACCGACGGCCGCCTCTCATTGTGGGCTGCCCCAAGCTTCTTGAAACTCTCATGAAGAGGTGCTGGGATCAGGCGGAGAGCAAACGACCCAGCATGGA
>Hyas_araneus ENA|HACH01011051|HACH01011051.1 TSA: Hyas araneus, contig c14163_g1_i1
TTAAAACCCCTGCCGTGAGGAACAGCTGAGCGAGGCGGTGCAGGCAGAGACCAGTGTCAGTATAATGCTGTGAAGGAAGTACAAGAGCCATGCCGTGAGGAGAGGATGCACCTCTTAGCCATGGAGAGTCCCGTTGAGAACTGCCAAGAAATTGATGCCGATGAAGTTCACCTATTGGAGAGCATTGGGAAGGGCTCGTTCGGGGTGGTGTACAAGGCTCTGTGGCATGGCTTGATGGTGGCCGTGAAGAAGGTGGAGACAGAATCAGAGGTTAATGAATTCTACAATGAGATCCAGCAGCTGGCGCGGGTCGAGCATGAGAACATCATTCACCTGTATGGCGCTTGTACCTCTGGCCTGTACAAGTGTTTGGTCATTGAGTATGCGGATGGGGGTTCCCTCTACCACTTGCTGCACAACTCCCCCAACACCCAGTACAACCTGGCCCATGGGATCTCCTGGCTGTTCCAGTGTGCCAAGGCCGTCGCCTACCTGCACTCCATCCAGCCCCGGCCCCTCCTGCACCGGGACCTCAAGCCGCCCAACCTCCTGCTGACCAAGGGTGCCAAGATGCTGAAGGTGTGTGATTTCGGCACCGCCTGTGAGCTCAGCACCATCATGTCTGACAACAGAGGCTCAGCAGCGTGGATGGCCCCGGAGGTGTTTGAAGGGAAACTGTACACGGAGAAGTGTGACGTGTACAGCTGGGGCATCATCCTGTGGGAGGTGGTGACGCGGCGGGTCCCCTTTGAGGACCTGGGACTGGCCGTGCGCATCATGTGGGCCGTCCATCAGAGGCAGCGGCCGCCCCTCATCACAGGCTGTCCTAAGCTGCTGGAGACCCTGATGAAGAGGTGCTGGGACCACAACCAGGCGCGTCGGCCCCGCATGGAGGAGGTGGTGGAGAAGATGTGCCTGGTGATGCGCTTCCTCAAGGGTGCCGAGGAACCCATCAGCAACCCGCCCTCCGACGACTCCATCACAGTTCAGCGCCCTAAGAAAGACTCGTACCGGTCGGCCTGCATGGGTTCCAGTCAGGGACACACCAGCCGGGACGTCAGCGAGCTTTCCTGCAGCACCGGAGACATGCCACACCCCCTCCCACCCTCCTCCTCCTGCTCCTCCACCAACAGCACCCACAACCACCACCACCCTAACTCCTACCCCAATTCTCACCCACACAACCATCTGAACCACCCTAACCCCAGTTCCCACCACCATCCCTATTCCAATCCTTATCAGTACCAGATGCCCCACCCTCACCACCAACTTCACCCCCACCATCACCACTACCAACAACAACA
>Litopenaeus_vannamei comp42114_c0_seq1 len=4023 path=[6553:0-1557 10614:1558-1558 3672:1559-1704 8111:1705-1705 8112:1706-1751 10981:1752-1872 3818:1873-1873 3819:1874-2327 4273:2328-2331 4277:2332-3354 5300:3355-3504 5450:3505-3507 5453:3508-4022]
CTATACTTAGGAAAGGTTTTACGGAGAGCGATTGTTTATGTCAAAAATTGTCTCCAACTTCCCCCGTGAGAAATGACTTGAGACGATGCACATATCTGCCATGGATAACCAGGTCGAGAACTGTGAAGAGATAGATAAGGAAGATATCCACTTTTTAGAGAGTATTGGAAAAGGATCATTCGGAGTCGTCTACAAAGCTGTGTGGAAATGTGTAACAGTAGCAGTTAAGAAAGTAGAAACGGAATCAGAGGTCAATGCCTTTTACAATGAAGTTCAACAATTGGCTCGAGTTGAACATGAGAATATCATCAAGTTATATGGGGCATGCACATCCGATGCCCATAAGTGCCTTGTTATGGAATATGCTGATGGTGGATCCCTCTATCATTTGCTACACAGTTCCCCAAACACAGAATACAATCTGGCCCATGGCATTTCATGGTTATTGCAGTGTGCCAAGGCTGTAGCCTACCTCCACTCCATACAGCCACGGCCTTTGCTGCACAGGGACCTCAAACCTCCAAACTTGCTTCTTACAAAAGGAGCAAAAATCCTAAAAGTGTGTGACTTTGGGACAGCTTGTGAACTTAGTACCATTATGTCTGATAACCGAGGATCTGCTGCTTGGATGGCTCCTGAAGTCTTCGAAGGGAAACTCTATACAGAAAAATGTGATGTGTACAGTTGGGGCATTATCTTGTGGGAGGTTATAACAAGGCGCGTGCCCTTTGAGGACTTAGGACTAGCGGTGCGCATCATGTGGGCTGTGCACCAGAAGCAGAGACCACCTCTAGTGACAGGCTGTCCCAAGTTGTTAGAAAACCTTATGAAACGGTGTTGGGACCATGACCATGTAAAGAGGCCACGCATGGAGGAGGTGGTGGAAAAGGTCTCCAAAATATGCCGTTTTCTGAAAGGCTTCGATGAACCTATCCACAATCCTCCTTCTGACGATTCAATAACTGATTCCTATAGGTCTCCATGTATCGGGTCAAGTACAGGGCACACTAGCAGGGATGTGAGTGAGTTGAGCACCAATGATACTGCCGGTGACGGGCTCACTCGGAGCGCAATGTCTCGTAATAGTATCTCGCTCTCAGATTTTCAAAATACCAGGCCTATATGGGGGAGTGAAGAAAGTGAGGGAACGTACCCCGTAATAGACACCAATAACAGTGGCAGTTGCTCACGTCAGCCTCCAAGGCCTACCATTAGTCCTAACGTATCCAGCACAGTGGTTGTGACAGGAGAGGGCTCCCCATGGAGCACTGAACTAAGTGATGACCTGCATGAGCACATGCAGCCACTGGCCATTAGTATTCCAAATGCAGAGCCCCCATCTCGCTCAGATGTCACACTTGCTCCTACCCTCACTCCTGCAGTAAACTTACAACCGAGTTGTAACATCCCAGCCCCCATAGGCTCTCTAGAAGGTATCAGCCCAACACTGGTGCCTATGCGACGACACCTGACACCCTGTGATCCTCAGGGTCAACTCAAGCGAAATTCTGCGGAAGTCACACCGCAACCTACCTCTTATAAGGAAGGCGGTCAGTATGGTCACCGCCGGTCTTCGTCGTTCGGAACCCCGGGGTCCAAGCTTGGGGAAGAGGAGGGAGGAGGGGTCAAGGGTCAAGGAGAGACGGCCCCCCTCCTCTCCTCCACCTCCCATCCTGCCAACCTCCACATGCCACACCACCAGATAGACCCCCTGATGCGGATGCCGGGAGGGACCATGGGCGTGATGGATAACGCCCGCATGTACGGGGACATGGTTCACCCGGCACAGCACACGCCTTCACCCGCCTGCACGCCCACCTCGTCAGCCATCCCCACCTGGTTAAACCCTTACCCCCATATGGGTGCTCTGCCCGGTGGTGGTAGTCACAATGGTGAGGGTGGAGGAGGTGGAGGCATAGATGGCGGTGGAGGAGGCAGTGACGGAGCAGATGAGGAAGAGCTCGGTGCTTTCTGGGAGCTCCTGGACGGGGAGATCCGCCCGATCAAGCCCATTCCTTCATACCCTGAGTCGCAGGTCATCTTTGCGGAACACAAAGAGATGGCACGCAAATATTTAGTCCTGCAGCAAGAAATATTCAACTTGCGGAAGAACAAGATTGCCCTGCAAGAGAAACTGTCACAGGCCGAGAAGCTGGAGCAGCTTGGCAACCAGCGTTACCAAGACAACATAAGAGAACTGGAAAATAAAAGGGAGAACTTACGGCACACTCACAGTAGACTGAGACAACAGCTGGAGCAGATTCTAGCCAGACAGCAAGAACAGCAACAGCGGGAGCAGCAGCAGCAGGAGGACGGAAGGGGAGGTGGCTTAGGATCAAACCTCTCCCTGACCCCCCTCTGAGGACAGGTGCATGCTCTCCCCCTCTCCAAGCACCAGGGCTGTGATTTGTAAGACAGTCAGGGACTCTTTTATAGTGTGGACAAGCTGTTCTTCCTTAGTTTCTCATGCCACAACCATATCAAGTGAAATGGAAACACAGAAGGAGAATAAGGCAAAGAAGAAGAAAAGAGAAAGTTGATTGGATTAATGTATCGTTATTGGATCAGAGGCTTTATTACTTTTTCAGTTTTAAAGGGTTCAGATGTATAGAAAGGCAAGATTTTACTTGATGGGTTTTGTATTTTAGAAAAAGTGGAAAAAAAATTGTGGATGGGTGACCATCAGGGCTACAAGTTTGAGGAGCCGTAAAAGTTGGTAATAACTTTCCTTTTCTTCACCACTTATATGTTTCTTCCTTAACAGGTACTGAGTTGATACTATGGACACTTATTCTAGACTGTAGGTATCAGATAAAACACATTGTCAATTTATTTAGAACCAAATTTTAGTCTTTTAAGTTGTAATTTTGGTCACTTATTTAATGTTCATTTTAGAATCACCTGATATGACTTATTTATTGATGTATAATATTTTGGAATTGTTTTTAGCAATTCTAAAAAGTATGCATTTTTAGGCTAGATTGTTTTTTAATGGCAGAAGATCGCATCACAAGAGATGTTGTGACGCACTCTTGTTCATTTTCGAGTTTGATCCTTCGAATTAAATTTTCTTGCATTAACTCGGTTATGAAAAGAAAATATGGAGGATGTAATTACTTGGCACTGGTGAGGAGAAAAATCTTCATTTTTATCGTATGAATATCTGTAACTTATTTTATTGAGGTTTTATATGAAGCAGGAATATATTCTGTGATAAAGAAGGTAATACAAAAGACATTTTAACAACGATATGTATGGATGTTCTGCATTTTTTATTTTATTATGTGCTATGAGTGAAAAGGAGCTTTTTAAAGACTAGGCAAACTATAATCGAGAATTGTAGGGAATTGGATAAGGATTTTGTGCATTAAATTTGATATTATTATTATTATTTTTACAGTTATCATCATTATTTTCAATATATTATTTTTTTATTACAATTATTTTTACTGCCTCTAGTATTAGTGGGGTATTACCACTCCTAATTCTGATATTTCTTGATGTTATGATAAGCATTTGTATCATTTTATGTAATAAAGAATAAATTTTTAGAAAAGCAGAACATATCCAGCAATGGAGCATATCATGGATGTCGCTAAATAGCACAAGTTCCAAGTACCAGACCATCAGAAAGATGCAGAAAGCACTGTAAGAAAAATAAGTATATTTATTTATGATTTGTTGTGAATTAGCCAGTAGGCATTAGTTGTCTGAAAGATCCCGAGGAAGCCATGAAGTGTGACTGGTGAGGGAGGTTCAGTTAGTGCTGCCGTAAAGTGTAAAAGCAGCAAGTGTGTATGTGCCTTTGAATGTGTTCATCTTCATTATATAATCTCTTGAAAGTAGCTTAGAGGGAGAGGACTTCACTTCTAAGCTGCTCTACAGATGTTTTAGAAGTGATAGTGTACTTGTCAGCTTTGAAGTGTTTTGATCTTTTTATTGTAATATATGTAAATATAGATATGTATTTTATATGACTATTGAAAGAAAGATATTTACAAAAAAAAGAAAACAAAAAAGTGA
>Macrobrachium_nipponense_ ENA|GCVG01053892|GCVG01053892.1 TSA: Macrobrachium nipponense c69656_g1 transcribed RNA sequence.
CTAAGGACTAGAACCCCAGAGTTTGTTTATGTCAAAACTTTGTGACTTAAACCTTAAGTAAGAAATGGCGTGAGACGATGACCATTTCTACCATGGATAACCAGATTGAAGCGATCGAAGAAATTGATATTAAAGAAATCGAATTTTTAGAGAGTATTGGCAAAGGATCTTTTGGAGTTGTTTACAAAGCGCTTTGGAAGGGTCATACTGTAGCAGTCAAGAGAGTTGAAACTGAGTCGGAGGTTAATGCTTTTCACAACGAAGTGCAGCAGTTAGCTCGTGTTAATCATGAAAATATTATTCATCTCTATGGTGCCTGCATGTCTGATGCTCATAAGTGTCTTGTGATAGAATTTGCGGATGGAGGTTCTCTATATCATTTACTGCACAGTTCTCATAAAACAGAATACAACTTAGCACATGGAATATCTTGGCTGTTACAGTGTGCAAAAGCTGTCTCATATCTCCATGCTATTCATCCCAGACCATTGCTACACAGGGACCTTAAGCCTCCAAATCTTCTCCTTACCAAAGGTGCAAAAGTCCTGAAACTCTGTGATTTTGGAACTGCATGTGAACTGAGTACCATAATGTCTGACAATCGGGGATCAGCAGCTTGGATGGCCCCTGAGGTTTTTGAAGGAAAAATGTATACTGAAAAGTGTGATGTTTATAGCTGGGGTATTATTCTGTGGGAGGTATTAACGAGGAGAGTCCCGTTTGAAGACCTTGGTCTTGCAGTTCGGATCATGTGGGCAGTCCACCAGAAACAAAGACCACCTCTGATAAGTGGCTGTCCAAAATTACTGGAAAATCTTATGAAAAGGTGCTGGGACCATAATCATGCTCGTAGGCCTCGTATGGAAGAGGTTGTAGAAAAAGTCTCAATTATCTGTAGATTTCTAAAAGGTGCTGATGAACCCATCAACAACCCACCATCAGACGACTCAATGACTGACTCCTTCAGGTCACCTGGTATTGGTTCTAGTGAATGCCACACAAGCCGGGATGTTAGCAACTTATCAACTTTACCTAATGAGGTAATACCCCCAGCATGGGGAAGCTGTGGTAGTGAAAGAGCATACCCTGTTGCTGAGACTGGTAGCAATTCACCTCAACGACCTCCACCTGCTATCAGCCCCAATGTTTCAGGGACAGTTGTTGTTGGAGGGGAGAATCTTCCCTCACCGTATAGCTCAGGCCATAGTGAGGAAATGGAACCATTAGTTATAATGATTCCCAATACAGAGCCTCCTAACAGAACAGACATAACTGTAGCACCTTCACCACTGAAACCTGGGCGATCTTTTTCCATCATTCAGCCTCCTATTGGAACTGCTGGGGCAATCAGCCCACCACCTGTTACAATGCGGCTTACTCCATGTGACCCTCAGGCAAGCATACGAAGGAGATCAGCTGAAGTTTCTCCTCAGGCTACGTCATACAGAGAAGGCAGCCATCATGGCCACAGAAGATCTTCCTCCAATG
>Neomysis_awatschensis ENA|GDFV01016236|GDFV01016236.1 TSA: Neomysis awatschensis My_CDS_15791-1 transcribed RNA sequence.
TTTCTTGTGATGGACTTTGCAGATGGAGGCTCTTTGCACAAGTTACTTCATTACCCTCCATACCCTGATTATAATATAGGCCATGGTATATCTTGGCTACTTCAGTGTGCCAAGGCAGTTGCGTATCTTCACTCTCTGGAGCCTCATCCTGTATTACATAGAGACTTAAAACCTCCCAACTTACTTCTTACAAATGGGTGGAGAGAACTAAAAGTTTGTGACTTTGGTACTGCTTGTAATCTACACACTGAAATGACAGATAACAAAGGATCAGTTGCATGGATGGCTCCAGAAGTTTTTAGCAAAAAAACTTATGATGAGAAATGTGACGTCTATAGTTGGGGAATCATCTTGTGGGAA
>Pacifastacus_leniusculus_ ENA|GBYW01071216|GBYW01071216.1 TSA: Pacifastacus leniusculus comp73352_c0_seq1 transcribed RNA sequence.
GGTGGGGAGTTTGACTGATGGTGGATCTCTATATCATTTGCTGCACAACTCCCCCAACACAGAGTATAACCTGGCACATGGAATTTCCTGGTTACTTCAGTGTGCCAAGGCTGTGTCCTACCTACATGCCATACAGCCAAGACCTTTGTTACACAGGGACCTCAAGCCTCCAAACTTGCTCTTGACGAAAGGAGCCAAAATTCTCAAAGTATGTGATTTTGGGACTGCCTGCGAACTAAGCACTATTATGTCGGATAATCGGGGATC
>Parhyale_hawaiensis phaw_30_tra_m.024399
GACAGGACCAGCTGTGTTCCAACACTCCTCACTCACTATTTAGTCAGAGCAGTTTCTCTGTGTGTGTGAAAATGTTTTTCATATTTGCTACTGGGTTACTGAATTTATTCAAGACTAGGTATGCCTAGGTCCCTGATTGGAGCTCTACCATTCTTTCCAATACTTCCTTTTAGCAATTAGGCCTGCTTGGTATACCGTATTCTATTTCACTTTCATTTGTAGCATTTAGTAATTCTCATTTGAATGAGGGTTTGTTTAGGTAGCCTACCTAGGTAATGGGATTTTCTTGCAAGCTATGCTTGGCAGTGACTGTCCTATCTAGCACTCCTTTGGACTACCATGCATGTTGTGGACATGGAAGAAAAACCTAAACCATGGACAGAAATCAATATTCAAGACATCAGAGTTTTAGAGAACATAGGAAAAGGCTCCTTTGGAGTGGTCTACAAAGCTATTTGGCTGAACCAAGAAGTTGCCATCAAGCAAGTTGAGACAGATTCTGAGGTTGCTGCCCTGCATAATGAGATCCAGCAACTGTCTCGCACCTGCCACGAGAATATCATCAAAGTGTTAGGGGCCTTCACTGAGGGTCCATTACACCTACTAGTGATGGAGTTTGCTGATGGTGGCTCCCTGTACCAACTGCTGCACAACCCTCCTTACCCTCCCTACACTCTGGCCCATGCCCTCTCCTGGCTGCTGCAGTGTGCCAAAGCTGTGGCATATCTTCATGCTATTGAGCCTGGACCCATCATCCACAGAGACTTGAAACCTCCCAACTTACTCCTGAGTGATGGCTGCCGGCTGCTCAAAGTGTGTGATTTCGGCACCGCCTGCGACCTCCACACCATCATGACGGACAACACGGGCAGCGCTGCTTGGATGGCGCCTGAAGTGTTTGAGACCAAAAAGTACACAGAAAAGTGTGACGTGTACAGCTGGGGCATCATCCTGTGGGAGGTGCTGACGCGGCGTGTACCTTTCCTGGAGCTGGGGCAGGCGTATCGGATCATGTGGGCCGTCCACACCAAGAGACGACCACCCCTCATTGTTGGCTGTCCGAAACTGCTCGAGACGCTCATGAAAAGGTGTTGGGACCACACTGCCAGCAAAAGGCCCAGCATGGAGGAGGTGGTGGAGACTGTGCCCCTCATCTCGCGCTTCTTGAAAGGAGCCGACGAACCCATACAGTTCCCGTCACCCACAGACACGGGATCATCGTACGTGTCACCAACACAAGGAGAGTCAAGCATGGGCCCCACCAGCAGCCAAGAGATGGTTGATGTTCCCGCCACTCTGTCGTCGAGTACCTTCGTCCCTTCCCATCAGGCTGGTGAACCTCGAGATGCCGGCAGGGATCACTCCCCAATGCCTCCGTCATTTGCAGGCCCTCCGTCGACGCCTCCACCAGCCTTCCAACTGCCCGAGCCAATGCCCTCCTCGGAACGTTACTGGGAGTTCCCTGAGAACCAGCGAGCTTGGATGGAGGACGAGTTCTCTCGGGATGACGAGGCCTCACGGCTGGCCAGGCGGCAGCAGATCTTAGAAGATATGCAGTTTTTCCCGGGGCCACCTGACGGCCATCCCGCCGCCACGACGTCGGCGACCATAAGTCCGAACGCTACCGCCAACATTGTGGTGTCCCCGGAGAACCTCATATCGCCCTGTAGTACCCTCAGGAGCGAAGAGTATATGGAGCCTTACCGACTGCCTCCACCTCGCCAGCAGTCTCATCCTGCGAGGGGACTTGTTCTTCCACTTCAGCCTCTTTTGCCACAGGCCAACCCACCTGGTCAAGTACCTCAGGGCGCGCCAGTACCTCCTAACAGAACACAGCCTCAGCAGGCGTCCCCTCTACCGCCTGGCCGTGTTCAGCCTCACGTGTCCCCAGTACCTCCTAGTCGAATACAGCAGCCGTCTCCGGTACCTCCAAGTAGACCTCAAGCCCTAGTATCTCCTGTGCAGCCTGGTAGGACGATGCAAAATGTAAGCCAAGCCAACGTCTGGGGCGACTACCACGGCACTCCGACGTCACCATCGAGATCGCCCTTACCCCTCAATGTAGGCACGGAGCATGAACTATCCATTCGTGAGGACGTTGCTTACGTATCGTACGGAGAATTGGTTCCGGCGGCATGCTGCATCCCTTGCTCTTCCACTGCCACTGTTGCCGTGTCGTGCGCCGCTGTTACGGCGGTGAGCACCTCGGTCGTAACTGCTGTAGCCTCGTCGTCTCCCGACCTTCGCTACACCGTCACCCCCAGCAAGGGAGGGACGGCCGTGTCTGCCGTCCAGCTGAGGAACAAGAGGCCCGGCTACCTCACCCCCAGAGACGGCGACGGACCTGGCAGCTTGAGACGACGGTCTGCCGAAGTTACGGCGCAGCTCCACCCTGCTAATCGTCCTGGGCACCGTCGGTCCAGCTCTTCCGGGACGCTCTCTAGTATATTATCAGGAGAAGCTGCTCCACCAGGCGCTCCTACTCCGTTGCATCCGGCGCCTCCTTCTGCATCTCCTGGCGTTACGCCGTCTGGTCGGAGGCACATGCCCGGTGGCTCAGGCGGAGAGGGTGGAGGGGA
>Penaeus_monodon ENA|GEME01072002|GEME01072002.1 TSA: Penaeus monodon WSV_Locus_13389_Tr_1/1_Len_1765 transcribed RNA sequence.
TTTACGGAGAGCGATTGTTTATGTCAAAAATTGTCTCCAACTTCCCCCGTGAGAAATGACTTGAGACGATGCACATATCTGCCATGGATAACCAGGTCGAGAACTGTGAAGAGATAGATAAGGAAGATATCCACTTTTTAGAGAGTATTGGAAAAGGATCATTCGGAGTCGTCTACAAAGCTGTGTGGAAATGTGTAACTGTTGCAGTTAAGAAAGTAGAAACGGAATCAGAGGTCAATGCCTTTTACAATGAAGTTCAACAATTGGCTCGAGTTGAACATGAGAACATCATCAAGTTATATGGGGCATGCACATCCGATGCCCATAAGTGCCTTGTTATGGAATATGCCGATGGTGGATCCCTCTATCATTTGCTACACAATTCCCCAAACACAGAATACAATCTGGCCCATGGCATTTCATGGTTATTGCAGTGTGCCAAGGCTGTAGCCTACCTCCACTCCATACAGCCACGGCCTTTGCTGCACAGGGACCTCAAACCTCCAAATTTGCTTCTTACAAAAGGAGCAAAAATCCTGAAAGTCTGTGACTTTGGGACGGCTTGTGAACTCAGTACCATTATGTCTGATAACCGAGGATCTGCTGCTTGGATGGCTCCTGAAGTCTTCGAAGGGAAACTCTATACAGAAAAATGTGATGTGTACAGTTGGGGCATTATCTTATGGGAGGTGATAACAAGGCGCGTGCCCTTCGAGGACTTGGGACTAGCAGTGCGCATCATGTGGGCTGTGCACCAGAAGCAGAGACCACCTCTAGTGACAGGCTGTCCCAAGTTGCTAGAAAACCTTATGAAACGGTGTTGGGACCATGACCATGTAAAGAGGCCGCGCATGGAGGAGGTGGTGGAAAAAGTCTCCAAAATATGCCGTTTTCTGAAGGGCTTTGACGAACCTATCCACAATCCTCCTTCTGACGATTCAATAACTGATTCCTATAGGTCTCCATGTATTGGGTCAAGTACAGGGCACACTAGCAGGGATGTGAGTGAGTTGAGCACCAACGATACCGCTGGTGATGGGCTCACTCGGAGCGCAATGTCTCATAATAGTATCTCGCTCTCAGATTTTCAAAATGCAAGGCCCATCTGGGGTAGTGAAGAAAGTGAGGGGACGTACCCAGTAATAGACACCAATACCAGTGGCAGTTGCTCACCTCAGCTTCCAAGGCCTGCTATTAGTCCTAATGTATCCAGCACAGTGGTTGTGACAGGAGAGGGCTCCCCATGGAGTACTGCGCCAAGTGATGACCTGCATGAGCACATGCAGCCACTGGCCATTAGTATTTCTAATATAGAGCCCCCAACACGCTCAGATGTCACACTCGCTCCTGCCCTCATTCCTGCAGTAAACATCCCAGCCCCCATAGGCTCTCTAGAAGGTATCAGCCCAATACAAGTGCCTATGCGCCGACACCTGACGCCCTGTGATCCTCAGGGTCAACTCAAGCGACATTCTGCTGAAGTCACACCGCAACCTACCTCTTATAAGGAAGGCGGACAGTATGGTCACCGCCGGTCGTCGTCGTTCGGAACCCCGGGGTCCAAGCTTGGGGATGAGGAGGGAGGGGGGGTCAAAGGTGGAGAGACGCCCCCCCTCCTCTCCTCCACCTCCCATCCTGCCAACCTACACATGCCACATCACCAGATAGACCCCCTGATGCGGATGCCGGGGGGGAGCATGGGCGTGATGGAGAACGCCCGTATTTACGGGGATATGGTTCACCCGGCGCAGCACACGCCCTCTCC
>Proasellus_aragonensis_ ENA|HAEO01062905|HAEO01062905.1 TSA: Proasellus aragonensis, contig comp580677_c0_seq1
GAACCCTATGTTCTGATTTGTCTGTTACACCTCCAAATATGCAACTATCACCTGGTTTTCTTGAAATTCCTAGTAATGACATACAGTTATTAAAGACTATTGGAAAAGGTTCATTTGGTGTTGTATATAAAGCAAGATGGAATGGATCAGGTGGAGGACGTACAATTGCTGTGAAAAAAGTAGAGACTGATACAGAGTTATCGGCTTTTCATAATGAAATAAGGCAACTTTCAAGAGTAACCCATGACAACATTGTCCAAATGTATGGAATTACTTCAACTAAAGCCGCTAAATGTCTTATCATGGAGTTTGCTGATGGTGGATCTTTATATCAATTTCTACATTGCCCACCCTATTCGAGCTATAGTCTTTCTCATGCCTTGAGTTGGCTTTTACAATGTGCAAAGGCTATTGCGTATCTTCATGCAATTCAACCAGTTCCTATCATTCATAGAGATCTTAAACCTCTAAATATGTTGTTAACAAATCATAAAAGGATATTAAAAATTTGTGATTTCGGAACTGCTTGTGATCTTAGATCAGTCATGACTGATAATAGAGGATCGACTGCTTGGATGGCCCCTGAAGTAATTAGAGGTGGAAAATATAATGAAAAATGTGATGTCCACAGCTGGGGGATGATCTTGTGGGAA
>Proasellus_arthrodilus_ ENA|HAEQ01088805|HAEQ01088805.1 TSA: Proasellus arthrodilus, contig comp610299_c0_seq1
CTCAGCCTATTGGTTTACCTCCTCTTACTGTGGATGTCAATTTTAATGAGCCACCATGTTCTGATTTGTCTGTTACACCTATAAATATGCAATTATCACCTGGTTTTCGTGAAATTCCTAGTAATGACATACAGTTATTGAAGACTATTGGAAAAGGTTCATTTGGTGTTGTATATAAAGCAAGATGGAATGGATCAGGTGGAGGACGTACAATTGCTGTAAAAAAAGTAGAAACTGACACAGAGTTATCTGCTTTTCATAATGAAATAAGGCAACTGTCAAGAGTAACCCATGACAACATTGTCCAAATGTATGGAATTACTTCAACTAAAGCCGCAAAATGTCTTATCATGGAATTTGCTGATGGTGGATCTTTATATCAATTTCTACATTGCCCACCCTATTCAAGCTATAGTCTTTCTCATGCATTGAGTTGGCTTTTACAATGTGCAAAGGCTATTGCATATCTTCATGCAATTCAACCAGTTCCAATTATTCATAGAGACCTTAAACCTCTAAATATGTTGTTAACAAATCATAAAAAGACATTAAAAATTTGTGATTTTGGAACTGCTTGTGATCTTAGATCAGTCATGACTGATAATAGAGGATCGACTGCTTGG
>Proasellus_cantabricus_ ENA|HAER01081430|HAER01081430.1 TSA: Proasellus cantabricus, contig c73777_g1_i1
CAAATATGCAACTATCACCAGATTTTCTTGAAATTCCTTGTAATGACATACAGTTATTGAAGACTATTGGAAAAGGTTCATTTGGTGTTGTATATAAAGCAAGATGGAATGGATCAGGTGGAGGACGTACAATTGCTGTAAAAAAAGTAGAGACTGATACAGAGTTATCTGCTTTTCATAATGAAATAAGGCAACTTTCAAGAGTAACCCATGACAACATTGTCCAAATGTATGGAATTACTTCAACTAAAGCCGCAAAATGCCTTATCATGGAATTTGCTGATGGTGGATCTTTATATCAATTTCTACACTGCCCACCCTATTCGAGC
>Proasellus_cavaticus ENA|HAES01045384|HAES01045384.1 TSA: Proasellus cavaticus, contig comp57704_c2_seq2
TAATTGATAACACAGCCTAGGCTATATCAAGTTCCTAGAAAATCAGTTGAAGAAGTATGATTATATTATATTGGGTTCAAATTCATTGCTCCTGGGTCATTGACTCATAGACCTAGTTATTTTGATTTCAATGCTATTACAATTAAAATTTAATTGCTGCCTTGAGGACTTCAAGCACTATGCTAATAAATATAATGGAGCATTCTAATAACATTAACAATAATGTTGAAATAATAGATAGGTCTCAGTCGATTGGTTTACCTCCTCTTACTGTTGATGTTAACTGTAATGGGCAAATATGTTCTGATTTATCTGTGACCCCTAAAAATCTGCAATTGTCGCCTGATTTTCGTGAAATTCCTAGCAATGACATTCTGTTATTGAAGACTATTGGAAAAGGTTCATTTGGTGTTGTTTATAAGGCAAGATGGAATGGATCAGGTGGAGGACGTATCATAGCTGTAAAAAAAGTGGAGACTGATACTGAGTTATCTGCTTTCCATAATGAAATAAGGCAACTTTCAAGAGTTACCCATGACAACATAGTTCAAATGTATGGAATTACATCAACAAAAGCTGGAAAATGTCTAATCATGGAATTTGCTGATGGTGGATCTTTATATCAGTTTCTACATTGTCCACCCTATTCAAGCTACAGTCTATCTCATGCCTTAAGTTGGCTTTTACAGTGTGCTAAGGCTATTGCGTATCTTCATGCTATTCACCCAGTTCCCATCATTCATAGGGATCTTAAGCCTCTAAATATGTTATTGACAAATCGTAAAAGAGTCTTAAAAATTTGTGACTTTGGAACTGCTTGTGATCTTAGATCAGTCATGACTGATAATAGAGGCTCTACTGCTTGGATGGCCCCTGAAGTAATTAGAGGTGGAAA
>Proasellus_coiffaiti_ ENA|HAEU01033924|HAEU01033924.1 TSA: Proasellus coiffaiti, contig comp51574_c0_seq1
TTATCTATTTGATAACACAATCATCCCAAGTTATTTTTAATGCATTTCTTGAATAGTAGGTGAAGAAAAATGATTGTCGCCTGGGATTCATATTCATTGCTTCTGGGTAATTGACCTAGCCTATTTAGATATCAATGTTATTAAAATATGACATCCTGCTAAGATTTAAATTGCTCTCTGTGGGACTTGAGGCACTATGCTGATAAATGTAATGGAGCATTCTAATAACATTAATAACAATGTTGAAATAGTCGATAGGCCTCAGTCTATTGGTTTACCTCCACTTACTGTTGATGTTAACTGTAATGGGGCAATATATTCAAATTTATCTGTGAATCCTCCAAATCTGCAATTGTCACCTGGTTTTCTTGAAATTCCTAGCAATGACATACTGTTATTAAAGACTATTGGAAAAGGTTCATTTGGTGTCGTTTATAAGGCAAGATGGAATGGATCAGGTGGAGGGCGTACAATTGCTGTAAAAAAAGTGGAGACTGATACAGAGTTATCTGCTTTCCATAATGAAATAAGACAACTTTCTAGAGTAACTCATGACAACATTGTGCAAATGTATGGAATTACCTCGACAAGAGCTGCAAAATGTCTAATCATGGAGTTTGCAGATGGTGGATCTTTATATCAGTGTTAGTTTGTAATTAATTTTTTGACCTCATTTCTCTCGACTTACCATTCTTTATCATCCGAACATCTCCTAATAACCCTTGCAGCGCTTTAGTTTTATTTACTGTACTTCTCTTACTATAATGTCCCTATCTGTTAAAATAGAAAAATAACTCCACATATCTTATAATCAGAACAGTCTGAAAGTAAAAGTTAAAAATGTAAGAAAAAGACTAATTTTAATTGTTGGTGGTTGGCTTAGTGCAGGATGCCGCTGTCATGATTAATTTGTTTATTGGTTGTATATTTCTAAATTATATGGAAAAGAAAGAAAATATTAAGTACAATCTATAAACTTTATTATTACTTGTAACATGGAAAATACTAGTCATACACGGTGGTGGGATTAAAAAAATTTAGCAACTGGTTCGCATCCTCGCACTTCCCCTTCGGGAAAAGAAATATAACATATTTTACTAATGATTTATTTAGCTACTTAGTACTTACAATATAAAACGTAAGCAAATTATATAAAACAAAACCTACTTCATTTATATTTTTTAATTAGTTAAATTCAAATATTTCCAAATTTTGTTATCATCATAACCTTTTTTTCTACCTTTTTTTACCCTGTGATTATTATTTCTCAGCCACGTTTGGGCTGATGATTTAGGTCCTTAAACTATTGTTATTCTTATTTCTTACAGAAAATCTTACTTATGCAGTTTATCATTT
>Proasellus_coxalis_ ENA|HAET01083999|HAET01083999.1 TSA: Proasellus coxalis, contig comp513559_c0_seq1
ATAGTGTTGTTAAAGACTATCGGAAAAGGTTCATTTGGTATTGTATATAAGGCAAAATGGAATGGATCTGGTGGAGGACGTACAATTGCAGTAAAAAAAGTGGAGACTGTCACAGAGTTATCAGCTTTCCATAATGAAATAAGACAACTTTCAAGAGTTGCCCATGACAACATTGTCCAAATGTATGGAATTACCTCAACTAAAGATGCAAAATGTCTCATCATGGAATTTGCTGATGGTGGATCTTTATATCAGTTTCTACATTGCCCTCCCTATTCAAGCTACAATCTTTCTCATGCCTTGAGTTGGCTTTTACAGTGTGCTAAAGCTATTGCCTATCTTCATGCTATTCAGCCAGTTCCTATCATTCATAGAGATCTAAAGCCTC
>Proasellus_ebrensis ENA|HAEW01083302|HAEW01083302.1 TSA: Proasellus ebrensis, contig c63137_g1_i1
AAGAGAAACCCATGACAACATTGTCCAAATGTATGGAATTACTTCAACTAAAGCCGCAAAATGCCTTATCATGGAATTTGCTGATGGTGGATCTTTATATCAATTTCTACATTGCCCACCCTATTCGAGCTATAGTCTTTCTCATGCCTTGAGTTGGCTTTTACAATGTGCAAAGGCTATTGCTTATCTTCATGCAATTCAACCAGTTCCTATCATTCATAGGGATCTTAAACCTCTAAATATGTTGTTATCAAATCATAAAAGGATATTAAAAATTTGTGATTTCGGA
>Proasellus_grafi ENA|HAEX01048446|HAEX01048446.1 TSA: Proasellus grafi, contig c38528_g1_i1
GACTATTGGAAAAGGTTCATTTGGTGTTGTATATAAAGCAAAATGGAATGGATCAGGTGGAGGACGCACAATTGCTGTAAAAAAAGTAGAGACTGATACAGAGTTATCTGCTTTTCATAATGAAATAAGGCAACTTTCAAGAGTAACCCATGACAACATTGTCCAAATGTATGGAATTACTTCAACTAAAGCCGCAAAATGCCTTATCATGGAATTTGCTGATGGTGGATCATTATATCAATTTCTACATTGCCCACCCTATTCGAGCA
>Proasellus_hercegovinensis ENA|HAEZ01035815|HAEZ01035815.1 TSA: Proasellus hercegovinensis, contig comp76123_c0_seq1
TATTATTATTAATAACACACCTACAGATAAATTGGCCTAGCTAAAATAGACTTTGAAGGAGAATGACTATACTGCCTTTGATGCATATTCAGTGCTTCTGGATCACAGACCTACCTTTAGATTTCAGTGCTATTCATTAAAGGCTATCCTGCTAGGAATTAAATTGTTCTAGCAGTATGCTAATAAATGTCATGGAGCACCCCAATAACATTAACAATAATGTTGAAATAGTTGATAGACCTCAGTCTATTGGTTTGCCTCCTCTTACTGTGGATGTTAATTGTAATGGGCCATTATGTCCTGATTTATCTGTGACACCTCCGAATCTGCAGTTGTCACCTGGTTTTCTTGAAATTCCTAGTAATGACATACTGTTGTTAAAGACTATTGGAAAAGGTTCATTTGGCGTTGTATATAAGGCAAGATGGAATGGATCAGGTGGAGGACGTACAATTGCTGTAAAAAAAGTGGAGACTGATACAGAGTTATCTGCTTTTCATAATGAAATTAGACAACTTTCAAGAGTTACCCATGACAACATTGTCCAAATGTATGGAATTTCCTCAACTAAAGCTGCAAAATGTCTTATCATGGAATTTGCTGATGGCGGATCTTTATATCAATTTCTACATTGTCCTCCCTATTCAAGCTACAATCTTTCTCACGCCTTGAGTTGGCTTTTACAATGTGCTAAAGCTATTGCTTATCTTCATGCTATTCAACCAGTTGCTATCATTCATAGAGATCTAAAGCCTCTAAATATGTTGTTAACAAATCGTAAAAGGGTCTTAAAAATTTGTGATTTTGGAACAGCTTGTGATCTTAGATCAGTCATGACTGATAATAGAGGCTCAACTGCTTGGATGGCCCCTGAAGTAATTAGAGGTGGAAAGTATAATGAAAAATGTGATGTTCAC
>Proasellus_ibericus_ ENA|HAFA01035691|HAFA01035691.1 TSA: Proasellus ibericus, contig comp58965_c0_seq4
ATGCTGATAGATGTAATGGAGCATCCTAACAACATTAACAAAAATGTAGAAATAGCAGATAGAACTCAGACTATTGGTTTACCTCCTCTTTCTGTGGATGTCAATTTTAATGAGCCACCATGTTCTGATTTGTCTGTTACACCACCAAATATGCAACTATCACCTGGTTTTCGTGAAATTCCTTGTAATGACATACAGTTATTGAAGATTATTGGAAAAGGTTCATTTGGTGTTGTACATAAAGCAAGATGGAATGGATCAGGTGGAGGACGTACAATAGCTGTAAAAATAGTAGAAACTGACACAGAGTTCTTCATTGCCCACCCTATTCAAGCTATAGTCTTTCTCATGCATTGAGTTGGCTTTTACAATGTGCAAAGGCTATTGCTTATCTTCATGCAATTCAACCAGTTCCTATCATTCATAGAGACCTTAAACCTCTAAATATGTTGTTAACAAATCATAAAAGGACATTAAAGATTTGTGATTTTGGAACTGCTTGTGATCTTAGATCAGTCATGACTGATAATAGAGGGTCAACTGCTTGGATGGCCCCTGAAGTAATTAGAGGTAACATTGTACTACCACTTTGGATATCTTGTATAGTCCCATTGACTGTGAAGCACTTCATGGTTGAATGTCCAGATTATTTTGATAAAAAATTAGTATGCTTCAAGAACATTTTATTGAGCTTTAATGTATTCTGCTTTACTCTCTATTTATGGAGATGGGGACATGAAATGTTTAACAGTTAGCTGGCTATGCAGTATTTGCATTGAATTGGATTGTTTCATAGAATATAGATAATATAGCCTATAGAACAAAACTTATGGTCATTGATTTGGTGTGACATACTCTAAGTAGTTAGGTGACTATGCTATTAAATTTTATTATTCAAACAAACAAACAATGTATTTAGGTATAATATTCTTCTTTTGTTATTTACTGGGTTTAAAAGTGCTGAGCTGAATAA
>Proasellus_jaloniacus_ ENA|HAFB01034878|HAFB01034878.1 TSA: Proasellus jaloniacus, contig comp40848_c4_seq6
TATAATTATTAATAACACAAATATCCAAGTTCTAAATTAGCTGCTTAAGAAGAATGACCATTCTGCCTTTGATGCACATTTGTTGCTTTTGGGTCATAGACCTTTTTAGATTTTGAAACATTTAAAGATATGTCATCCATGTTTAGCATTTAAATTAGTAAGCAATATGTTGATAGATGTAATGGAGCATCCTAATAACATTAATAATAATTTTGAAATAGCGGATAGATCGTCTCAGCCTATTGGATTATCTCCTCTTACTGTGGATGTCAATTTTAATGGGCCACTATGTTCTGATTTGCCAGTTACACCTCCAAATATGCAACTATCACCTGGTTTTCGTGAAATTCCTAGTAATGACATACAGTTATTGAAGACTATTGGAAAAGGTTCATTTGGTGTTGTATATAAAGCAAGATGGAATGGTACAGGTGGAGGACGTACAATTGCTGTTAAAAAAGTAGAAACTGACACTGAGTTATCTGCTTTTCATAATGAAATAAGGCAACTGTCAAGAGTAACCCATGACAACATTGTCCAAATGTATGGAATTACTTCAACTAAAGCCGCAAAATGTCTTATCATGGAATTTGCTGATGGTGGATCTTTATATCAGTTTCTACATTGCCCACCCTATTCAAGCTATAGTCTTTCTCATGCCTTAAGTTGGCTTTTACAATGTGCGAAGGCTATTGCTTATCTCCATGCAATTCAACCAGTTCCTATCATTCATAGGGACCTTAAACCTCTAAATATGTTGTTAACAAATCATAAAAGAACATTAAAAATTTGTGATTTTGGAACTGCTTGTGATCTTAGATCAGTCATGACTGACAATAGAGGATCAACTGCTTGGATGGCCCCTGAAGTAATTAGAGGTGGAAAATATAATGAAAAATGTGATGTTCACAGCTGGGGGATGATCTTGTGGGAAGTCTTGACTAGGAGAATTCCTTTTGAAGAATTGGGTCAACCATTTAGGATATTGTGGCAAATTGTAAATCATGCTCGTCCGCCTTCAATTCAAGGTTGCCCTGTCCCTTTGGCAAAATTAATGCAATGTTGTTGGCTTGATGAACATAGCTCACGACCTACAATGCAAGAAGTTGTGGAGATAATTTATCCTCTTTGCAAATTAATGAATGCTGCTGATGAGACAGTTAGCTTTTCATCTTCTTCAAATGAGTCCTATACTGAATCTTGTGTTTCTCTTATAAATGAAGGCTCTAGTATTGATCATACTAGTAGAGATGTTAGTGAATTTACAAATTCTACAGATACAATTGATCTTCCAATTGTTGATGAACGAGCTTGTTATTCTAATGAATCACCTCTGGGAAATTTAGCTGTTGGAGACATTCAAGCTTCATTGGATAATGTACATTTACATCCCCCTCAACTGATGATCTCGCCAAATGTTTCTGCAAATGTTGTTATTGGAGTGGAAAATCTTCTACCCCCATGGGGTAGTGCAAGTAGCAATGAAATTAATTCTCACATAAGCATTTCTGCACCAAAAGATTCCACAGATATTTTGTTGCACGACACTAATGAAGATTCGTCTCCGTTTATTTTGGTAAATGCTGAAATCAAAGAGGCTTCACCATTCATTTTTCCAGTTCCAGCTGAAAAAGATGATACAGTGACAGTTTTATCATCAAAAGTAGAGGTTTCTCATCAACAATTATTGAATGATGTATCTCCTTCAGTTTTTATGCCACGGGAAATAAGTACACCTAATATTTGTCCACCAGAACAAACGGATATGGGCATTATTACTTCACAAATTTCTTCAAGCGTCTTATATTCAAATGCAGGAGCTTCCTCTCTACAACCTACTGTTGCTATGTCACCAAGTCATTGCAATGGTGTAATAGACAATTCCCATAGTTATTCTTATTCCCCATCCCCATGTGTTATATCCAATGCAATGAATTCAAATTATTTATTGCCTGTTGTGACTTACGCATCTTCAGAAGATCAATTTCATGCACCACCAACTCTTACCTCACCTCCTTTGACTTCAGTTGCTACTTCATTGACTCTTGTTCCTCCTGCTAGATCCGTTCCAAAAGATTCTCGCTTATCACAAAAAGATAACTCAAAAATTGTTACTTTGCGGCAGAATCTTACAGCAAATGACCCGGGAGCTGTTTTCAGAAGACGTTCAGCAGAAGTTCCATTTCATTCTTCTTGTCAAAATGGGATTATCTCTGGACAAGGTCACCGACGTTCGTCGTCTTATGAATCTAAGGAGCTAATTGGATTTGAACCATTAGCAAATGAAGTAATACGTGAATCTTCTTTAGAAGGTCGATATGGCAACCCTGCATTTTCTCAGCATTTTGAAAATTCAAAGGAAACTTTTTCATTTGAAAACATCAACCGAGATGAAGGAAGACTAAAGGAGGTTCCTTCGTCTCCAAGAAGCCCAAATTTTCCTCCAAGTATTTCCGGAGCTTCTGGATTCACGTCTGGCAGCCAACCGCGAAATAGTGATACGCCACACTCTCAGGCGGTTCTGCAGAGAGTGCCCCCCTACAATCTTCCCATTAATACTTCGGGGGGATCAGTGACCCCTGTGTTCAGTCAGTATCCGTCACGAGGGGGTCTTCATACCCCAATAACCCCCGCCACGACGAGAGGCAGCACGATTTCTTCGCCCCTTACCCATAGGGGTGGGAGCTCACCTTCATCCCCAAATGTAATTTCATACCGAAAAGGAAATGTTGGCAGTACGAGCGGAGTCGTTGGTGATAATGAAGAATTGGGGGCCATATGGGAGCTTCTCGATGAGGACCTGAAGCCAGCGATGCCGATACCTTCGAATCATCATTCGCAGCAGATCTTTGATGACCACAAATCGTTGGCACATCAGCTGCTCGTCGTGCAAGAAGAAATTGTATTTTTAGACCAAGAAAAGAGTAAGTTGCGATTAAAGCTAAAAGAACAAGATACGGAGCAGTCTGCCTGCAAGAGAAGATACAACGATAAAATCATGGATCTTCAAAACAAAAATGAAAGCCTTCACGTCAATCATTCTCGCCTCGCCCAACAACTGGAAGAAATTCGCAGCCGAAATTGTCATCGAAATAGCGAGTCTTGGAGTCCCAACCAGACAACACATTCTCATACGCGACCTATTCACTCTCCTCCTCATCATCCTTCACATCCGAGATCTACTATGGATGCTGGCCATTGGTCGCCCCTCCATCACCCGCAGCAACAAACGCAATATCCTCACCATCATCATTATTATAATGACCATCCGGTTACTAGTCTGCAACCGAAGCATAATTAAAAGTAGTTATTATCATCACATGTATATTCACTGGCATTGTTTTATGTTCAGTTAAAGCGTTCATGATATTTATATATCTGTTAATTCATATTTCACTTTTATGTTCCTTCATTTATCACCTCACTATTATGTTTTTATTCCGCCAGGACGCTAAGTTTTATATACTGCTGTATTATAGAGATAATAAGTTCGCAACTGTAACATTTGTACATAACATTTAGTGCCTTATAGTACTTAGCCTACTCTATTCAAGAAGCAAGATTAAATTGCTTAAATTCGCGTTATACTGCACTTTGGATTATTGCAGCTGAAAGTAAGGTAATATTATTTGTGTTTCGGTCTTACTTTGAAGATTGTTTATTACGAAATATCCATTAGAAAAGTAATTTTTTTATTTACACTGATCAATGCGGGCCCTATGGATGCGGATACTTTTGTAGATCAAGTGATCTTTATAGTTTTATATAGATATTGTATCAGTAGATTAAAGTATTTTATTAAGAAATTTATGTCTCAAATCGTCCTTTTCAATGGAGTATGGATTGCAAATTGTCATTGATTTAAAACCTCTTTTTTACTTCTTTGGACCAACATTTTGCATGGAAATTTTTAACGCTGTTTACGCACTTTTAAGACGAAGTTATAACTGTAATTTTTATGTATTTTAATATTGCAGACGTTTAGGCCTAAGGAAGTTTAGTGGAGTCATAATTAGGCCTCTAACCTTGAATTTATAAGTAGCATTTTTTTTAATTCATTGTAACTCCCACTATTTTCTCCTTTGGATTAAAAGAAAACTTTGTTACGATTAAGGGGCCCTGCTTAATCATTGGGTCACTTTTTATTAATTACATAGTAGGACTAAGTGTGTTGCGTTTGATGAGACTAAGAAGTAACGTTTAAAAATTACAAAGGGGAGGATTATGTTAGTCTTCTGTCAATTTGAGAATCCATTAGAAAAGGATTAGTTAATTTTATTATAGTTTAAAATTAATGTGAGTTGTTTTTGTGAGTTCCTAATAATACATTTAGGACAAAGTAACCCAGCTTTAGTTTGGCATTTAACAGTTGTTTTTTTTTGGTAAAATGTTGTCTGTTGTAATTACTTAAGCGTCTGGAGGCTATGAAATTTTGGGCATTGATTTGTTTACTTTTGGTAGTGTAAGTAACTGTAATTAACTGTTGTGCACTTAATGAATTTTATTTTAAATATAATATGTACTGTATATATAATTGTATATTTTGTTGATATTATGTCTGGTGTGAGAGCTTAAATAATTTTATTAGTGGTTTTATTATATGGTCTATGTATAATGCAGTCAATTGAATATTTAAAGAGGGATGACGTTGTAAACATTACATAGGCTATTGCAGAGATTTTTTTTCATTCCTATTTTAAGATGATTTCTTTGCAGTAGACTAAAAATTACGATCGAGAGTATTTTTGAGTTTGACATCTTTTTTAAGAAACTATTAAAGATAACTTTTAAATTATCTAAGTTTTATTTAAATTTATTAAATAAATTTTGTCGATAATTTAAAATATACAAAATTTTGTTACATGAAGAAGTGATTTTAATTTAATATGTAATACAATATTATGTAGCGATTATTATGCATGTGTACATGTCACTGGGTTCACGTATTTTCAATTCTGTTTATAATTAAATTTTAAGTTTTTGATATTTGTTTAAAATAGTTTGTTTTTAAAGCAAACGTAAATCGTTCAAATATTGTTTATTAATTTTGATGTTGTGGCATTGTTAAGATTTACGTATAGGCCTATCTCACAAATAAATGACAAAATTGAGGGAAGCTACAGAGGGTAAAACTACAAAGCATCGCTTGCTTTGTCTCCATGGATACATTCTGAGAGAGAGAGAGAGAGAGAGAGGAGAGAAATTCTCTTCTTTGTTCAATAAGCTGTTTCTGATGAAAAAAATGTTGTCTAACAAAATTATAGCGAATAAAATAGCTCTCACTTTTCATAGTAGGTAATATTTTTATATTGAAACTATAGTTAACGGTAATAATCAAAGCTAGTGAATTTAGTCATGTAAATTAGGTAAAGTTAATAATTTTGTTGTAAGAACAAAATAATTATATATTTTAGAGTTTAGACACAGTAGATTTATTTATGCGTTAAGTAAATACAAACGTTTCTAACTTTAGAGGGAAATTCGATATAGGCCTAGGCCTATCCTATAAGGAGAGCAATCATCTATAAATCGTTTACCCAAATCTCCGTATTTTTACATCAATTTGCCATTTCTTGTTTTATTTTTAATTAATTCAGTTCGCGGCTCTGTCTCAATGAACAAATTTAGGTATTTAATATGAATAACATTTAATTTAATTATGATATTAGTTCCTACACATTATTCTATCATTGTATTTGCGAAACCGCTGAGTATATATTTCTTCCTCATTTATATTTAAATTTATGACAATTAATAGTTGTTTTCCTAAAAGAAATAATCGTTAACGAAATAATAGCAATGAAGCTGCCTTGATGATTTTAAAGAAAATAATAAATTGGCTTTTCAACCAAAAAAAAAAAAAAAAAAA
>Proasellus_karamani_ ENA|HAFC01021444|HAFC01021444.1 TSA: Proasellus karamani, contig comp38450_c0_seq2
ATTCAGTACTTCTGGAATCTGAATTGTAGACCTATATATAGAGTTCAGTGCTATTCAATATAGGTTACCCTGCTAGGAATTAAATTGTTTATAATAGAACTTCTAGCAGTATGCTAATAAATGTCATGGAGCACCCCAATAACATTAACAACAATGTTGAAATAATATCTAGACCTCAGTCTATTGGTTTGCCTCCTCTTACTGTGGATGTTAATTGTAATGGGCCATTATGTCCTGATTTATCTGTGACACCTTCAAATCTGCAATTGTCACCTGGTTTTCTTGAAATTCCCAGTAATGACATACTGTTATTAAAGACTATTGGAAAAGGTTCATTTGGTGTTGTATATAAGGCAAGGTGGAATGGATCAGGTGGAGGACGTATAATTGCTGTAAAAAAAGTGGAGACTGATACCGAGTTATCTGCTTTCTATAATGAAATAAAACAACTCTCAAGAGTTACCCATGACAACATAGTCCAAATGTATGGAATTACCTCAACTAAAGCTGCAAAATGTCTGATCATGGAATTTGCTGATGGGGGATCTTTATATCAGTTTCTACATTGCCCTCCCTATTCAAGCTACAATATTTCTCATGCCTTAAGTTGGCTTTTACAATGTGCTAAAGCTATTGCTTATCTACATGCTATTCAACCAGTTCCTATCATTCA
>Proasellus_meridianus_ ENA|HAFE01072190|HAFE01072190.1 TSA: Proasellus meridianus, contig comp68754_c0_seq1
TATTAATAACACAAATATCCAAGGCCTAACATAGCTGCTTAAGAAGAATGACTATTCTGCCTTTGATGCATATTTGTTGCTTTTGGGTCATAGACCTTTTTAGATTTCGATACTATTAAAGATATGTTGGCCACCTATAGCAATTAAATTAGTTAGACTTTAGTTTACTTTCAATAGGACTAAGCAATATGCTTATAGATGTAATGGAGCATCCTAATACCATTAACAAAAATGTAGAAATAGCAGATAGATCTCAGCCTATTGGTTTACCTCCGCTTACTGTGGATGTCAATTTTAATGGGCCACCATTTTCTGATTTGTCTGTTACGCCTCCAAATATGCAACTATCACCTGGTTTTCGTGAAATTCCTAGTAATGACGTACAGTTATTGAAGATTATTGGAAAAGGTTCTTTTGGTGTTGTATATAAAGCAAGATGGAATGGATCAGGTGGAGGACGTACAATTGCTGTAAAAAAAGTTGAAACTGACACAGAGTTATCAGCTTTTCATAATGAAATAAAGCAACTGTCAAGAGTTACCCATGACAACATTGTCCAAATGTATGGAATTACTTCAACTAAAGCCGCAAAATGTCTTATCATGGAATTTGCTGATGGTGGATCTTTATATCAATTTCTACATTGCCCACCCTATTCGAGCTATAGTCTTTCTCATGCATTAAGTTGGCTTTTACAATGTGCAAAGGCTATTGCTTATCTTCATGCAATTCAACCAGTTCCTATCATACATAGAGACCTTAAACCTCTAAATATGTTGTTAACAAATCATAAAAGGACATTAAAAATTTGTGATTTTGGAACTGCTTGTGCTCTTAAATCAGTCATGACTGACAATAGAGGATCAACTGCTTGGATGGCCCCTGAAGTAATTAGAGGTGGAAAATATAATGAAAAATGTGATGTTCACAGCTGGGGGATGATCTTGTGGGAAGTCTTGACTAGGAGAATTCCTTTTGAAGAACTGGGTCAACCAATGAGGATATTGTGGCAAATTGTAAATTTTGTTCGTCCACCTTTAATACAAGGTTTCCCTGTCCCATTGGAAAAATTAATGCAAAGTTGCTGGCATGATGATCATAACTCACGACCTACAATGCAAGAAGTGGTGGAGACAATTTACCCTCTATGCAAATTAATGAATGCTGCTGATGAGTCAGTTAGCTTTTCATCTTCTTCAAATGAGTCCTATACTGAATCTTGTGTTTCCCTAATCAACGAAGGCTCAAGTATAGATCATACAAGTAGAGATGTTAGTGAATTTACAAATTCTACAGACACAATTGATCTTCCAATTATTGATGAACGAGCTTTTTATTCTAATGAATCACCTTTTGGAAATTCAGCTGTTGTAGGAATTCAAGCTTCATTGGATAATATGCATTTACATCCGCCTCAACTTATGATCTCGCCAAATGTTTCTGCAAATGTTATTGTTGGAGTTGAAAACCTTCTACCCCCTTGGGGTAGTGCAAGTAGTGATGAAATTAATTCTCACTTAACCATTTCTGATCAAAAAGATTCTTCAGATATTTTGTTGCATGACACTAATGAAGATTCTTCTCCCTTTATTTTGGTAAATGCTGAAATCAAAGAGTCTTCACCTTTCATTTTTCCAGTCCCAGCAGTTCTACCCACATTAAATAATGAAAAAGCAGATTTAATGAAAGTTTCACCATCAAAAGTATTAGTTTCTCATAAAACATTAGTGGATGATGTATCTCCTTCAGTTTTTAGGCCACTGGAAATAAGTTCACCTAATATTTGTCAACCAGAACAAACAGATGTGGACATTACTGCTTCACAAATTTCCTCAAGTGTCTTATATTCAAATGCTGGAGCTTCATCTCTACAACCAATTGTTACTATGTCACCAAGTCATGGCGATGCTGTAATAGACAATTCCCATAGTTATTCCCCATCCTCATGCGTTACATCCAATGGAATGAATTCAAGTTATTTATTGCCTGCTGTGAATTATGCATCTCCAAAAGATCAATTTCATACATCATCAACTCTTACTTCACCTCCTTTGACTTCAGTAGCTACTTCATTGACTCTTCTTCCTCCAGTTAGATCCATTCCAAAAGATTCTCGCTTATCACAAAAGGATAACTCAAAAGTTGTTACGATGCGACAGAATCTCTCAGCACATGATCCAGGAGCTGCTTTCAGAAGACGTTCAGCAGAAGTTCCATTTCATTCTTCTTGTCAGAATGGGATTATATCTGGACAAGGTCACCGACGTTCATCATCTTATGAATCTAAGGAGCTAATTGGATTTGAACCATTAGCAAATGAAGTACTACGCGAATCTTCTTTAGAAGATCGATATAGCAACCCTACTCTGCCTTTTGAAAATTCAAAGATAACTTATTCATATGAAAACATCAACCGAGGTTTGCTTTCTTAATCTACTACTGTACTGGTAATACTTTTACAAATTATACATTGGAATAATTTTAAATTTATGAGCTAGCTATAGGCT
>Proasellus_parvulus ENA|HAFG01043674|HAFG01043674.1 TSA: Proasellus parvulus, contig comp70452_c0_seq1
ATCTATTTGATAACACAATAAGTTTGCCTACCTAAATAAATTTTGAAGGAGAATGACTATACAGCCTTGGATCCATATTCAGTGCTTCTGGATTATAGACAGCATATATAGATTTCAGTGTTATTCGACATAGATTGTCCTGCTAGGAGTTAAATTGCTTACAATAAAACTTCCAGCAGTATGCTAATAAATGTCATGGAACTACCCAATAACATTAACAAAAATGTTGAAATATTAGCTAAACCTCAGTCTATTGGTTTGCCTCCTCTTACTGTGGATGTTAATTGTAATGGATCATTAGGTCCTAATTTATCTGTGATACCTCAAAATCTCCAATTATCACCAGGTTTTCTTGAAATCCCAAGTATTGAAATATTGTTATTAAAGACTATTGGAAAAGGTTCATTTGGTGTTGTATATAAGGCAAAGTGGAATGGATCTGGTGGAGGGCGTACAATTGCAGTAAAAAAAGTGGAAACTGATACAGAGTTATCTGCTTTTCATAATGAAATTAGACAACTTTCAAGAGTTACCCACGACAATATTGTCCAAATGTATGGAATTACTTCAACTAAAGCTGCAAAATGTCTTATCATGGAATTTGCTGATGGTGGATCTTTATATCAGTTTCTACATTGCCCTCCCTATTCAAGCTACAATCTTTCTCATGCCTTGAGTTGGCTTTTACAATGTGCTAAAGCTATTGCTTATCTTCATGCTATTCAGCCAGTTCCTATCATTCACAGAGATCTAAAACCCTTAAATATGTTGCTAACAAATCGTAAAAGGGTATTAAAAATTTGTGATTTTGGAACAGCTTGTGATCTTAGATCAGTCATGACTGATAATAGAGGCTCAACCGCTTGGATGGCACCTGAAGTAATTAGAGGTGGAAAATATAATGAAAAATGTGATGTCCATAGCTGGGGGATGATCTTGTGGGAAGTTTTGACTAGAAGAATTCCTTTTGAAGAATTGGGACAGCCTTATAGGATACTGTGGCAAATTGTCAATCATGTTCGGCCACCTTCAATTCAAGGTTGTCCTGTCCCTTTGGAAAAACTAATGCAAAGCTGTTGGCTTGACGAACACAGTGCGCGCCCATCAATGCAAGAAGTTGTCGATAAGATTTACCCTCTTTGCAAGTTAATGAATGCTGCAGATGAGGCAGTTAGTTTCTTATCATCATCAAATGATTCCTTTACTGAGTCTTGTGTTTCCTTAATAAATGAAGGTTCCAGTGTTGATCATACTAGTAGAGATATTAGTGAAT
>Proasellus_rectus_ ENA|HAFI01023959|HAFI01023959.1 TSA: Proasellus rectus, contig comp47266_c0_seq1
AATGTATGGAATTACTTCAACTAAAGCCGCAAAATGTCTTATCATGGAATTTGCTGATGGTGGATCTTTATATCAATTTCTACATTGCCCACCCTATTCAAGCTATAGTCTTTCTCACGCATTGAATTGGCTTTTACAATGTGCAAAGGCTATTGCATATCTTCATGCAATTCAACCAGTTCCTATCATTCATAGAGACCTTAAACCTCTAAATATGTTGTTAACAAATCATAAAAAGACATTAAAAATTTGCGATTTTGGAACTGCTTGTGATCTTAGATCAGTCATGACTGATAATAGAGGATCGACTGCTTGGATGGCCCCTGAAGTAAT
>Proasellus_solanasi ENA|HAFJ01075008|HAFJ01075008.1 TSA: Proasellus solanasi, contig comp289588_c0_seq1
TGGTATTATCTAATTGATAACGCAATTATCCAAGGTCTAACATAGCTGCTTAAGAAGAATGACCATTCTTCCTTTGATGCTATTTGTTGCTTTTGGGTCATAGACCTTTTTAGATTTCGAAACTTTTAAAGATATGTCATCCATGTTTAGCATTTAAATTAGTAAGCAATATGCTGATAGATGTAATGGAGCATCCTAATAACATTAATAATAATGTTGAAATAGCGGATAGATCGTCTCAGCCTATTGGATTATCTCCTCTTACTGTGGATGTCAATTTTAACGGGCCACTATGTTCTGATTTGCCAGTTTCACCTCCAAATATGCAACTATCACCAGGTTTTCGTGAAATTCCTAGTAATGACATACAGTTATTGAAGACTATTGGAAAAGGTTCATTTGGTGTTGTATATAAAGCAAGATGGAATGGTTCAGGTGGAGGACGTACAATTGCTGTTAAAAAAGTTGAAACTGACACTGAGTTATCTGCTTTTCATAATGAAATAAGGCAACTGTCAAGAGTAACCCATGACAACATTGTCCAAATGTATGGAATTACATCAACTAAAGCCGCAAAATGTCTTATCATGGAATTTGCTGATGGTGGATCTTTATATCAATTTCTACATTGCCCACCCTATTCAAGCTATAGTGTTTCTCATGCCTTAAGTTGGCTTTTACAATGTGCGAAGGCTATTGCTTATCTCCATGCAATTCAACCAGTTCCTATCATTCATAGAGACCTTAAACCTTTAAATATGTTGTTAACAAATCATAAAAGAACATTAAAAATTTGTGATTTTGGAACTGCTTGTGATCTTAGATCAGTCATGACTGACAATAGAGGATCGACTGCTTGGATGGCCCCTGAAGTAATTAGAGGTGGAAAATATAATGAAAAATGTGATGTTCACAGCTGGGGGATGATCTTGTGGGAAGTCTTGACTAGGAGAATTCCTTTTGAAGAATTGGGTCAACCATATAGGATATTGTGGCAAATTGTAAATCATGCTCGTCCGCCTTCAATTCAAGGTTGCCCTGTCCCTTTGGGAAAATTAATGCAAAGTTGTTGGCTTGATGAACATAGCTCACGACCTACAATGCAAGAAGTTGTGGAGATAATTTATCCTCTTTGCAAATTAATGAATGCTGCTGATGAGACAGTTAGCTTTTCATATTCTTCAAATGAGTCGTATACTGAATCTTGTGTTTCTCTAATAAATGAAGGCTCTAGTATTGATCATACTAG
>Procambarus_clarkii ENA|GBEV01015160|GBEV01015160.1 TSA: Procambarus clarkii Pc_15192 transcribed RNA sequence.
ATTGTCAGTAAAGGTTTGCGGAAACCGATTGTTTATGTCAAAAGATTTGTCGCCAATTTGCAATAAGAGATGACTTGAGACGATGCACATCTCTGCCATGGATAACCCGATCGATAACTGCCAAGAAATAGAATCGGATGAAGTTCACATTTTAGAGAGTATAGGAAAAGGGTCATTTGGTGTTGTGTACAAGGCACTGTGGAGAGGCCTGACAGTAGCAGTAAAGAAAGTGGAAACTGAATCTGAGGTAAATGCCTTTTACAACGAAGTGCAACAGTTGGCTCGGGTTCAACACGAGAATATCATCTACCTGTATGGTGCCTGCTTCTCTGATGCTCACAAATGTCTCGTCATTGAGTATGCAGATGGGGGATCTCTATACCACTTGTTGCACAACTCTCCCAACACCGAGTATAACCTGGCACATGGAATTTCCTGGTTACTTCAGTGTGCCAAGGCTGTGTCCTACCTCCATGCCATACAGCCAAGACCTTTGTTACACAGAGACCTCAAGCCCCCAAACTTGCTCTTGACAAAAGGAGCCAAAATTCTCAAAGTATGCGATTTCGGGACTGCCTGTGAACTAAGCACGATTATGTCAGATAATCGGGGTTCTGCGGCATGGATGGCACCGGAGGTGTTTGAAGGCAAACTCTACACCGAAAAATGTGATGTATATAGTTGGGGCATTATTCTCTGGGAGGTGATGACTCGCCGTGTACCGTTTGCAGATCTTGGATTAGCTGTTCGCATCATGTGGGCAGTGCACCAGAAGCAGCGACCACCACTTGTAACGGGGTGTCCAAAGTTACTAGAAAATCTAATGAAGCGATGTTGGGACCATAATCAAGCCCGAAGACCACGTATGGAAGAGGTGGTGGAGAAAATAACCGTTATCACACGTTTCCTGAAGGGTGCTGATGAACCTATAAATAATCCCCCATCAGATGACTCAATAACAGATTCCTACATGTCTCCATGTATTGGCTCCAGTGCAGGTCACACCAGCCGAGATGTTAGTGAGTTAAGCAGTAGTACCAATGACATCAGTTGTGAGCCTTGTGCCCATAGGAGAATACAGTCCAATAACATAGGCCTCTCAACACTACCTAATGAGGATACTTCAATATGGGATAGTGCACCGAGTGAGGGAACGTATCCTGTCCGGGATGCAAGTGGCAGTTGCTCCCCACAGCTGCCACCACCACCACCTGCCATAAGCCCAAATGTGTCAAGCACTGTAGTGGTGACTGGAGAAATGAGTTCTCCATGGAGCACAGGACATAGTGATGACTTGGAGAAGCATATGGTTCCATTGGCCATTACAATACCCAATGCAGAGCCCCCATCTCGCTCAGATATAATTTTTGCTACACCATGTGCTCCCTCGGTTTCCCTTCAGCCACGATGCAATGTACCTGCACCTATTGGCTCAATAGGAGGCATCAGTCCTTCTGCTGTCCCCATGCGTCGGCATCTTACCCCCTCTGATCCTAATGCTCATCTACGGAGACGCTCCGCTGAGGTGACTCCACAGCCTACATCTTACAGAGAAGGTGCCCATCATGGTTTACCACCAAAATGATGTGCCTTTGGTGGAGGGCAATGGAACACAGCGAGTTTGTGTGTGTGTGCACTTGTCACCAGACTCCAAGACTGGTGGTGGTTCTATATGTAGTGAGAATGGCACCACATATTATACTCATAAGGATAAAAGTGTTGGTGTCAACAGTTCCTAGTGCCTGCTACATTGTTGCCGGGATTGTCGTGGTAATAAAGGTATTGCTGACTTAATAGTGTCAGTATTAACAGAGACCATGTAGAATATGTTTAATGGACTACTGCGGATCCATCAACTCTGGAAACCCATACAGCATCAACTGATGATTTCACAGACATTCTTTCAGACGGAATTTTTCCCTCACACGTTATCACTATATCGCTAAATGTCAGAGATAACAAATGAACACCAAGGACACACTACTGGCCAAGAGAGTGCGTGTTCTTGTTTTCATAAAAGTCTTCCGTCATCTCACACGAAGCGTCTCAAAATTTTCACTGGACAAACCATCAGGCAACACTTCATTTATTTGTAATGTATAGTAAGAAGATTGTAGGATTGATGCATAGTAGTTACTGTATTAACGACTGTCTTAAATGCTCAACTAGCATTCTGGTCAAAAAAAATTTGATCAGTATATACTTCTTAACAGTACATAATTAAAGGTGTCCAAAAAAGGTTCCCTAATGTGAAAAAAGTGTAATTTGCTATTGTGATGGCTGTGGAGGCAATATCAAAATGTGAACAGTTATATAAATGTACACAATCATGAAGATTTTGGTGTTGAAGCTGAGAGGTATTTCTNNNNNCCATACCTGCTTTCTTCTCCAATAGCTTCAAGAAATATATTCCAGTGAAGTGAGAAAGAGGCATGCATAAAATAATTCGCCCGTCCATGATTTAAATACAGAGACTTTCCAAACGTATGACTCTGAACATTATTCAGTATTTACAATAAGTTGACCAGAATGAGTCGTGTATAAAAATAGATACTGCGTATCAATGTGGTTAACATATTTCATGTAGTNNAATAGATACTGCGTATCAATGTCTGTGGTTAACATATTTCATGTAGGTATGATAGTAAAATATGGTTAGGAATAATCAGAGATTTCAGAAAAATGGTGTGATTTCAAAATGAGTTTCCTAAGATCTCTGGAAATACCAAACACAATCAGTTTTCCAGAAAGGGACGACATTTGCTGGATAAAACGAGATGATATGATTCAACCATGTCCAATCCAATTATTCACCCAGGCATTAAAATTGAAAAATGGAAAGGAGTCTGAATACTCATTTCATCCAAATGAGATCAGTTTATAAAATGAACAAGCCGTTTGAAATAGGGTGTTGTCCAAAGATTGTTAATCTTCACTTGTGGTTTATGCAAGTATAGGC
>Scylla_olivacea_ ENA|GDRN01055877|GDRN01055877.1 TSA: Scylla olivacea Ref_Crab_Transcript_56029_1514 transcribed RNA sequence.
GAAGAAGAAGAAGAAGAAGAGGGAAAGATTGTGTTTAGGTTTATGGGAAGAGTAGAGAAGAAGAAGGAGAGGAAGGATGAAGAGATATGCGCCGTTGCAAAGTATTTCCCGCAACTGTGATCTTGCTAAGAGAGGGATTGAAGCCTCCAAGCGGGGCGAGTGAGGAGTGGAGGCCGTGAGGAGCAGCTGAACGAAGGGCCTGGAGGGGATAGGAAATTGTCAAGAAAATGGTTTGAGGAAAAAAGATGCCGTGAGGAGAGGATGCACCTGTCTGCCATGGATGGCCCGATCGAGAACTGCGAGGAAATAGAAGCCGATGAGGTCCATCTTCTGGAGAGCATCGGGAAGGGCTCGTTCGGGGTAGTGTACAAGGCTCTGTGGCGTGGGTTGATGGTGGCAGTGAAGAAGGTGGAGACAGAGTCAGAGGTTAATGAATTCTACAATGAGGTGCAGCAGCTGGCCAAGGTACAGCATGAGAACATTATTCACCTGTATGGTGCCTGCACTTCAGGTCTCTACAAGTGCTTGGTCATTGAGTATGCAGATGGGGGCTCCCTCTACCACTTGCTGCACAACTCGCCCAACACACAGTACAACCTGGCTCACGGCATCTCGTGGCTGTTCCAGTGTGCCAAGGCTGTCTCGTATCTGCACTCCATCCAGCCACGACCTCTCCTGCATAGGGACCTCAAACCTCCAAACTTGCTACTGACCAAGGGAGCCAAGGTGCTGAAGGTGTGCGATTTCGGCACAGCGTGTGAGCTCAGCACCATCATGTCTGACAACAGAGGCTCAGCGGCATGGATGGCGCCAGAGGTGTTCGAAGGGAAGCTTTACACGGAGAAGTGTGACGTGTACAGCTGGGGCATCATTCTGTGGGAGGTGGTGACGAGACGCGTGCCATTTGAGGACCTGGGACTGGCTGTGCGCATCATGTGGGCCGTCCATCAAAGACAGCGGCCGCCCCTCATCACAGGATGCCCCAAGCTGCTGGAGAACCTTATGAAGCGGTGCTGGGACCACAACCAAGCTCGTCGTCCACGCATGGAGGAGGTGGTGGAAAAGATGTGCCTGGTAACACGATTCCTCAAGGGAGCTGATGAACCCATAAGCAATCCTCCCTCTGATGACTCAATCACTGACTCTTACCGGTCAGCCTGCATTGGTGGCTCCAGCGCAGGACACACCAGCCGTGATGTGAGTGAGCTTTCCTGCAGCACAGGAGACTTATCACGCCCACCTGCTTCCTCCTCCTCCTGCTGCTCGTCTGCCAACAATACCCACAACCACCTCCACCCTCATTCCTTCCCCAACTCTCACCCACACAGCCAACCTAACCCCAGTGCCCACTCCCATCCTCACCCTGATCCTTTCTCCAGCCCCTATCATCAGCCTCAGCTTAACCCTCTCGCACTCCATCCACTACAGCATCCCCACTACCACCACCAGTATCACCACCAACAACAACAGTCTCAAAACAACAACAACAGCAACAATAACAACAACAACAACAA
>Talitrus_saltator_ ENA|GDUJ01032098|GDUJ01032098.1 TSA: Talitrus saltator comp76430_c0_seq1 transcribed RNA sequence.
CTTTACCACGTTTTACTGCATTTATTATTACAGTTAAAAATGATCTATTGTGAAATTTTTTGAGTATTGTATGTAGTTTTAATCCAATTATATGAAATGATTGACTTATTAGATACCATTTAACATATAGCTTTTTGCCATGCACATTGTGGAAATGGATGAAAGGCCTAAAGCATGGAAGGAAATTGATATTCAAGACATCAAAATATTAGCGAATATTGGCAAAGGATCTTTTGGTGTTGTTTACAAAGCTATTTGGAAAAACCAAGAAGTTGCTGTCAAAAGAGTGGAATCTGAGTCAGAGGTAGCAGCTTTACACAATGAGATTCAGCAGCTGTCCCGCACATGCCATGAGAATATCATCAAGGTTCTGGGAGCATATTTGGAAGGTCCATCTCACTTACTGGTGATGGAGTTTGCTGATGGAGGCTCACTGTATCAGCTGCTGCACAACCCACCGTACCCTCCTTACACCCTTGCACACGCACTCTCTTGGCTCTTGCAGTGTGCCAAGGCTGTTGCTTATCTTCATGCTATTGAGCCTGGCCCTATTATCCATAGGGACTTGAAGCCCCCCAACCTGCTGCTGAGTGACGGGTGTCGTCTGCTCAAAGTGTGCGACTTTGGCACAGCTTGCGACCTGCACACCGTCATGACTGACAACACTGGCAGTGCTGCGTGGATGGCACCCGAGGTTTTTGAGACGAAGCGCTACACCGAGAAGTGCGACGTGTACAGCTGGGGCATCATCCTGTGGGAAGTGCTGACCAGGCGGGTGCCCTTCCTCGAGCTGGGGCAGGCCTACCGCATCATGTGGGCCGTGCACACCAAGAGGCGCCCGCCACTCATTGTCGGTTGTCCCAAGCTCCTCGAGAATCTCATGAAGAGGTGCTGGGACCACGTGGCCAGCAAGCGTCCGAGCATGGAGGAGGTTGTGGCCACCGTGCCCCACATCTCCCGCTTCCTGCGGGGGGCAGACGAGCCCATACAGTTCCCCTCACCCACAGA
