# Supplementary material for: Comparative genomic analysis of innate immunity reveals novel and conserved components in crustacean food crop species
Source: BMC Genomics. 2017 May 18;18:389. doi: 10.1186/s12864-017-3769-4 (PMC5437397; doi:10.1186/s12864-017-3769-4)
Supplement: Supplementary file 24 — Fasta files of all sequences. (ZIP 3690 kb) [file 12864_2017_3769_MOESM25_ESM.zip › Additional file 12/26 JAK.txt]

>Parhyale_hawaiensis phaw_30_tra_m.022909
ATCATAGAGCCTTTAATGGGGTAGATAGGTATTGACACTGCTCGTCTACCATTGTGTAATGTTTTTCAGACTATTATGACAAGTCTAGCATCTATGATGCTTTTAATGTTTTATTTCTAACTTAACTCTAAAGAAACAAATATGTTTTTAGTTGAGTTTTGTCATCATTCTTCAAGAGAATCTAGACCACTGACATATGAAGCTCTTGAAAATGTATCCGTTGAAAGCGTCATTAATGCAGCTGCTGCTGTGCTTAACATCCGACCAGTCACCATGTCTTTGTTTGGGCTTAGAATCAAGTCAAGCAAGTTGTGGCTGGCTCCATGTCAGCTGCTCCACCAACTGCATGATGATTTTCGGAAGGTTCAGTTCCGCATGAGATTCAAGCCTTTCTGTTTAACTGAATTGGAACAGCTAGATGAAGAAGCTGTCAAGTATCTATTCTACCAGATACGTGAAGACCATCTGTTACAAGAAATTACGTTTTCCAGCGAAGATAGCATGGCTCTCGTCGTAATAGACATTCTTCACTACATGCTTGCTGCAAATGTTCCTCTAAGCCAAGTGGAGATCAAACAGTTCATGCCGTCGTCTCTCAACCACATGACCAAGCGATTCAATGTTAAGCGCCATGTCGAGCAGCACCAAGCCAATACCACTGGGGTCGCCCCTGCCTTCATTAGACACAAATATCTTGAAACGGCTGAGGTATACATGAAGAAGCTGTGCGAAGAGATAGAGAGCGACGCCAGAGGGCTGGTGGGAGCAGAGGAACTGATAATGGAGCAGCTGCACGGTGGCAGCGGCACTGCAGTTCGAGTCATGGTCGCTCCATTCCACCCTCAGCATCCAGGCATCTGCATCTCTAAGAGAAAGAGAGGCGGCTGGACGTCGCTCTGTACCCTGGAGGAACTCGTGGTGATATCGAGCAATTCCGCAGACCTGCTACTGGAGCTCTCCCGCCAGAGCGGTGTTCCCTTTCACTTCAAGCTGCCGTCTTTGGAGAGCCTCATGTCCTTCGTTAGCTGCCTCTCTGGCTACTACAGACTCCTCAAATGCTGGACTTTTGATTTGTGCAGGGAGGTGCCTTCGCCCAGCATAGCCAAGCTCAAACGAAACAAGTGCCATGGCCCCGTGGGATGGGAATTTGCTCACTTCAAGCTCCAGAGCAAGTGTGGCGGAGAGGCAGGGGTGGGGCTCCTGCGTCAGTCATCTCGTGCCTACGATCGCTACAAGCTCGATGTGTATTGTAGAAAGGCGCCACACATCCGTACATATTCTATCTCACACACTGAGGGCAAGTTTACCATCAAGAACGCGGGAGTGGACCAAGCGTTCGATTCTCTTGCTCAGCTCATCAGCCACCTGATAGAAAGTAGTAGGTCCTCCCAGCAGCCGGATGTCACCAGCACCAGTGATAGCCATAACAAACTCTCCACCAGCTCCGTTTCTGTGGCGTCTCGGGGCTCCAATTCCCCTGCTTGTAGTGTTAAATCTCTGGGTGGATCATCGGAGCAGCAGCAGCAGTCTGACAAGGAAAATGTCTCCAATACCGCCCTCCCACTGTCACCGTCCGGTAACAGACGACATATTCCGGCCCTGGTACTCACGCGACTGCTGCCACCGTCCGACTATGATAGGCCTGAACTGCTGCTGCTGTGCTTCGACAGACAGAGTGACAAGGGTCAACAGCAGCAGCAGGGACCAATGATATTCCGTGTAGAATCCTTCGTGTCTGACGGCTCCCCTGCTATACAAGGGTCGTTCTACCGCGTCATGCGGGCCAGGAAGGCTTCAGATGATGCAAAAATTTGCGCTGTCAAGGTTCCGGAGCTGTCATCACTGGAGCACAACAACAGGTTCCTGACCATGTGTGATGACTGGTGCAAGCTACGCGAGTGCGACGCTGTGGTGCAGATGTTGGGCATCACACTCAGTCCTCTCACTGTCATCATGGAGTGGGTGTCGGAAGGGCCACTTGATTACTACATCAGAAGCAATAAGAATATCTCAGAGGTCGATCTGCTAGAGGCCGTCACTCACCTCGCCAAAGCCCTGTACTTCATGAGCCAGGAGGGCCTCCAGCACAATAACATCAGGTGCCACTCGCTACTGGTGGCCAGACACGACAGTGACCATTTCGTGGTGAAGCTGAGTGAGCCTGGTAACCCCGTACTGGACGAGTCTTGCCTTCACTGGATCGCTCAGGAGCACCATACTCATCCGCCCTCTTCTAAGTCTGATCCGTCCACTGATGTATGGGCTTTTGCTACCACTGCCTGGCAGATCTTCAGCGGCGGCCAGTGGCCATTGGAGGGTGGTGATGTGGAGGCGATCCGCAGCTTGTACGCGTCTGGTTATCTGCTACCAAAACCACGGCTCTGCCCCAGCGAACTCTATGAGACGATGGTGATGTGCTGGTCCCGAGACCCCGCCACACGCCGGCAGCCTCAGATTATAATGAGGGACACCTTCCAGCTGCTGTATTCAATGTACAACGCCCGCTTGCACCACGCCTATGCCGTCGTCGATGAAGGTACCGACGCAGCTCCCAATGAGCAGCAGCCTACAAGTAACCGTGCAACCGCTGATAACCCCATCTACAACAGTGTGTCTGATCAAGCCTCTATCAGCACCACTGTGACTGACCTACCAAGCAATAGCAGTGACATCACACTCATCAATGTCAGCGTAGAAAGCGGCGAGGCTGACGGTGGAGCGGACCGCATGTCTCTGTCCTCCCACTTCACCAGCCTGCAGCTGGCGGACGGATCTCTGACACAGGTTCTGATGAATAGATTGCCTGAGCTGCCAGTCGCAGCGAGTCGTCTGCCGGAGTCTTGCATCGCCCCCTCCGTCGGCCTCAACACTCAGCCTGTATTGCCGCCCATACGTCCACGTCCCTCCAATGATGTTGACGGTACCTCGTCCCCTCAGCGCAGTCAGCAACAGTCCAACCCGCTCAACCTCAGCCAAATGCTTGTCCATCCTTCAAACAATCGGGACGGGCGACTCATGCGCGGCCAGATCCTTAAGATGGACAGGTCCACAATCGAAATCAAGGAGGCTGTCGGAGAGGGTAACTACGGCTGGGTGTACAGAGGCCACCTGAGCACACCTGGCGGGGGCCCCAATGACGGCGCCGTTGCCATTAAGACCCTTAAGGTTGTCACTGGTCAGCTGGATGACATGGCTCGTGAGCGAGATATTATGCAGGTTTTGCAGCACAGCAACATCGTGCGGCTGCTGGGCGTCATCAGCCAATCACACGGAGGCAGCGTGCTGGACGAGAGGTTGTTCATGGTTATGGAATACCTGCACATGGGGTCACTCAAAACTTACCTTATACGCAACCCTGCCATCAAGGACTCGACTTTGCTGGACTTCGCTGGTGATGTCGCTCGTGGCATGGACTACCTGGAATCTCAGAGAATCGTCCACAGAGATCTAGCGGCCCGGAACCTGCTGGTGGCCTCCCCCAACCAAGTGAAAATCTCTGACTTTGGACTGGCCCAGCAGCTGCACTCGTCTGCCTACTACGTGCTGAGAACGAAGAGAGATCTGCCTCTTCCTTGGTTTGCTCCGGAGAGCATAGAGAAGAGACGGTACTCGCACAAGACGGACGTGTGGTCGTATGGCGTCACTTGCTGGGAGATGTTCACCAGAGGAGAAGAGCCCAACTTACCTCGAGACCCCGATCAGCTGCTCACGGCCCTGAAACGAGGAATTCGCTTGAGGTGCATGGCCGGGTGTCCTCAGGATGTTTACAGCGGACTCATTCGTGTCTGCTGGGATGAGGATCCGCAGCGACGCCCCAACTTTTCTGCCCTCATTGCTATTGTGGACGAGCTAAAGCCTGGCTTTGATTGGGACGGCTGCGCTAATGGTAACATGACAGCCGAAGACTTCGAGGAACTTCTAGCAAAAGATTAAGTCTATATTGCAGGTACATACTGTGGCTCTGTCAAGAGTAACTACGTTTAGTTGAACTTAACAGCTGGTGACTTTAAGGACATCGAGCGAGCCAAGAGGACATTATTTTTCACGCGTTTTACGTGTCTGGTTATGCACACCGAGTGGCGGAAATTCTTGGCTCAGTTCTGAAGCAGCTGTTCTAGCCAGGGTGTTCAATTTCTAAACATTACCTTATGCCGCGTGGATGCTGTCGTTGCAACGCACGAAGTAGACGCAGCGATGCTCACCAACGACCAGAACAGCGGATGTTGACCTGGAAGTCGTCGGAGCTTCCAAAGGAGTCACAAAGGGTTTAAAAACTTACAGTTATTTTAGTGTGTATTAGTATATAAAAAATATTTAACGATAATATTTCATGCGTATTGAAATGGAATTAGAGAGGCGTGGCCAGAAGGCGATTGTAACGCGGATGCGTACCGTACCTACTGTTTTGTCACAAGTTGAAGCTGCCCGTCGACTGTAGACAGCTGATGAGTGAGGAAGTGTAAGCCAGCGCCGTCTGAGTGCTGTTTTTGACAAAATGACACAGAATCTTGGACAACGCTACTTCATACATACAATTTGTGTAAGTTTGTGATCCCGAATGAGTTCCGCAAGATTTAAATGAGCATCGTGGACGAATCAATAGGAACCTCACAGATCATGCAGTACAACCGCCTCAAAAAAGACCTCACGTCAGTGGAAGGTGAAATAATTTCTGCTAGCCCCTCAACATCCCGTAAAATGCGAGATCGTTGTTAGCTTATTAATAATTGAGTTCGCTGGGTATGCTCTGACAAGTATCTCTGTTCCTGTTGGTAAATTGTCTTAGAAAAGAAGGAGCTACTGTCGACGTAGTTGCAGTTGGGCTAAACTTTTTTCTAAGATTAAGTGGCTGCCAGTCGACTGACCTACAGGCCCATTCCAAGTGAGTAGGGAGCGGAGACTTGGATCCAGACCGACGACTGCGAGTGAGTAGTTTTATGGTTACTTGAATTATTTACGCGGTCAAATGGATAGATCGTACTGATACATGAATGTGTTTGCAGATCGTGCCGTACTGCTGCCATGATCTTTTCTTAGTCAAGACCGTTGTCGTCACGGTAATCGCGGATTGAACCGTACGTGTAGCTAGGTACTTTCCAAGTGCAGTATCGGTAGCTGGCGTAACAGTTGGTATAACAAGAGTATCACAGTTCCTGCCGCCCGCCGTGTTGCTATTGCTTTTACTTTGCGGTGGCCCGAGCGACGGTTTTGTGTGTCATGGAAAGTTCTTCGGACCTATTACTTGAGGATAAGAGGCACTAGTGCCTCTCTACGCGTTCGCCAGCTCAACTTCTTGCCGTTCATGTAATGCTCAGTGATACTCAACCCACCTGCGTTAGTAAAAGAGAGAGTAGCTAATGTAGTCGTAGCAGAGGCATCTATTTTTGCATGACTAGTCAGTACTATTGTTGCTACGTAAGGAAAGATTTAGCAGCTGATGAGTGTGGGCTGAACAACTAGTTTAGACTTTGTATTGGTGATAATCGTGTTGGTTAGGAGATAGTTACCATTTATTGCAACGAAATATATTTTACTGTGTGATTTTGCTATTACCATTGACATGAGTGCAATTCTGTCTAATTTAGCAGTAGATGTAAGACCGATCTGTGATTATGCGTGTTGTATGCGCGTGTTAGAGTACGTAGCTTTGAACCTATTCTTGTTCGCTTGTGGTACGAATACTTCTTATGCTCGTTTAATGCTCTAGTCCGTAATTAATTTCTAGTGGAGAATCTTGTGCCAGCACTTGTTTTACTACAGTACGTCAGCAGCACCCAGTAACTACATCTGTGTTTGCCTTCAAATTATATCAATTTTAGTCCTGAAACAATTCTCTAGCACTATTATACTCTCATTCGCGACTTGCAACGCGCTGAAGCCTGCATTGGTCAGTGTGTCATGACGTACTATACTTTATTCGGCTATACGGTAATGCCTATTTTAGTAAAGCTGAGTGCTCTGTCGTGTATGTCCCGAGGTTAATTTCTTTGCCGGCCAAAACTCAAGATTTGCTTGAAGAGCAAGTGCACACGCAGCGGCTCCCGAAAAGGTTTCTTTATCACTACGTACTCGTCTGAAATTTCCTCCAATTTCTTATCGAGCAACGGTGTATCAGAGATCATTTCTTAGTACTTACCATTATTTTACTTTGTTTGGTATTCCGCTATGGAGATTTCCGATGCAAGGTAGCCAGTGTCCAACCTGTAAATTTTCTCGAAGCGTAGTTTTTTACACTCTTTTTTTTTTCGGTGCTGGATACTTGCAGTAAAATAGAGCATGTATACCGCAGGCCAATATTGTTTTTACAATTCGGGACGTGAGACGAATCCAGCTCCACTTTTACTTGCAACTAAATTACTGCAACTTAGCGTGCCAACTCGATTGTAGATTTAGGTAAAGAGCCGAAGAATGTTGATCGTCACTCCTGACTCCGATAATGTTCTTGATCAAATTATGAAATGTTACATCAAAGCAATGTAGCTAAGGCTTCTGTATTTGTCTCCTAGATGTTTGTATCATTAGACGTTCTCGTATAAGAATACGTCCTCAAATTAAGATCCTGAAAACGTCAATTACCTAGTCTACCTATCTTTGTTACCTTTGAATTGCAGACTACAACTCTGGCTCAGCTGATTTGATGATCTCAGTGCGGTGGGTAATTGCGCAACCCCACAGCTACCTATTAAATTTCAATATTCAAACGAAGAGCTTGTATAATACCTTGATGTGATATGACATACTGTGTATGCAAGTGCTCCTGACACTCATTTTTATTGTTAGTAAAAGTAATTCAAGCAATGCTGCATAAGTGCTTTATCGCTTACGAGTGATCATACAAGCGTACAATAATAACAATCACTTGAACCTTTACTGTATATACATATGTATCAAAGCCTTATAAATTCCAGTGTGTGCTCTCTAAATAATTTGTCTGTCCTATGTCTTACAGATCCGTTTAGAAAAAATCATTAAGATATTAATTATTCAATATAATAATTCTTGAAGATTTCTACTGTAGTTCTAAGATAATTGGTTTTATTTTACACTTTCACTTTGCTTAATCATTTCCATTTTCAACCCGTATGAACTTTGATTACACTTTCACACTCGAAAACCGTGTGTGTCACTGATTGCCGAGTTCTGTTCAGAGCAGATGAATGACTCCACAGAGCGGTCGCACGTTTTAAAATCTTGGAAGTTTTCTAGTTTCATCCTATCCTACTTTGTCACGTTTGACTCTATGTCTTCTTCGCAACTTATATTCTACACGAACTTCTGGTAGAAGTTGATTTACCAAGTAAAATACTTGTACCGGCAATTCTGTCATTATCTATCTACTTGTCTTTTACTCATTTGTGTGTTAGATTCTACATTTTACCATGTGAAGCATTTGCATTATGGGTTCAGCCGCTATGTTACCTTGTATCATGGTTTTCGAACATTGTAGTAAATGTGAACATAGAAAGTTCATGCTGAAAAATCTATATTTTCAGTACATATAGGCCCTATGTCTAAACTCGCCTTCGCACCCGAAAGTTTGGTATGCTTCATTCGGCAGATTCATCCTATGTTATTGGGAGTAGCG
>Litopenaeus_vannamei comp43947_c0_seq4 len=4886 path=[1:0-99 101:100-100 102:101-440 442:441-1837 1839:1838-2063 2065:2064-2085 2087:2086-2312 2314:2313-2340 2342:2341-3511 3513:3512-3580 3582:3581-4586 4588:4587-4885 
GCGATCTCTCCGCTGCAAGAACGCGATAGACGACGAGCAGCGAGAATTTCACCTGGATGACGTTTCTGGCTATTTAAACGTTTATTTTGAGGTGGCGACTCCATAAGCACAAGAGGGATTATTGTTGCATGATCCAGTATTCTGATTCAAAATGCTGACAATCAGCTTCTACGGGAGTCAGCCACCGCTCAAAATGCCGGCTGACTCTGACCAGACTGTGGAAGATCTTATCATTGCTGCGGCACGGGTCTTGGAGATAGGGCCAGTATGCCGTCACCTCTTTGGCCTCCGGTGCCCTGATGGCCTATGGCTGGCCATTTCTAAGAAGTTGTCAGCACTACCGGAGAACATAAACTTGCTGTTCCGACTGCGTTTCAAGGCCCACTCCTTACAAAGATTGAAGAGTCTGGATCCTAGTGCTTTTGAATATCTCTTTAATCAGGTTCGAGCAGACTTCCACGCCAACGAAATTCCTGAATTGATAAAACACCCTGAAGATGGCCTGGGTTTGGTTGTGACAGATATTTTACTGTATCTGCTGAATAACCCAACCAAGAAAGTGGAAAATGTGGACATCAAAAGCTTTATGCCAAAAGAGTTGAATGGATTTGCCAATAGACTCAATGTAAAGAAAAATGTGGTCCATTATTTTGACACCTGGAGAGATAAAGACGCTGCTTTTGTGCATGAACGATACCTTTCAAAGGTTGAAGAAAAACGGTGCAGTTATGGCACTGAAGAATATGTGCTCTTGATGGATGAGGCTGGAAAAGATTACAACATCAGACTGGTCATAGATCCTTTCCATTCTGAATACCCTGGTCTACGCTATACATATGCTTCTCAGAGGAAAGGGGCATGGATACAACTTTGCCGCTTGGATGAGCTTGTGTTTGTGTCGACGAGGTTTCAGGACCTTACTGTTGAACTATCCAGAGAAACAGGTGTCCCGTGTTATTTCAAACTACAGACGATAGAGCAGCTTGAGTCTTTTGTAGGATGCTTGAATGGGTACTACCGTCTCATACGCAATTGGAATTTCGATTTGTGCCAAGAACTATCAACGCCTTCTCTTCTCTATCTTCGTAGCAATAAATGCCATGGACCAGTGGGAAAGCTATTTTCAGCCAAGAAACTTAAGGAGAAAGGAGGAGGAGAAGTTGGTGTGGGTTTGTTGAGGGAGTCCACAACAGAACACGAGAAGTACAAATTAGATATCATTGTAGAAGCGAATAAGCCTCCTATAACTGTTACCATAGACAGAGAGGGTGGCAAGGTCCACCTTGAAGGTAGAAAAGAGGAATTGCATGACAGTTTAAAGAACCTTCTTCGAGATTTGATCATGAAAGACAAACTGGGAGTCAAGCTCTCGAGGATATTACCACCATCTGACTATGATTATGCTGAACTGCTCCTTGTGTGTGCCAGTAAGGACAAGCAAGTTCAGAACAACAGCCAGTCAGGGCCTAGGATCATAAGTATGGACCACCTAACGGCAACAAGACAAAACATTAAACGAGGTCAGTTCTCATCCTTAATTCGAGCGCAATGGGATGGTCTGGAGGACACCAATGTGGCAGTTAAGATTCCCATACTCCAGAATGAGTCTGAGAAGGAATCATTTTTAGCTGTGATAAACAAGTTTGCCTTTGTTAATTGTGAATGCATTGTCCACATCTTCGGAGTAACGCTAAACCCTCTGTCGCTAGTCATGGAATTCTTCCCATTAGGAGACCTCAGTTCATATCTTCAGCAAAATAAGAGCATTGAAGAGGTTGAGCTTGTGGAAGCAGCAACACACTTGGCACGAGCACTTTGGTACCTGAACCAAGAGGGTGTTCAGCATAACAACATTCGTTGTCACAACATTTTGGTGGCAGAACACACAGATCAAACTTTCAAGGTCAAACTTGGTGATCCGGGAATGGTCAGATGCACTGAGAAAGATATTCACTGGATACCAAGAGAACATCACGCACATCCAGCAATGGCAGTCAATGATGTTACTACTGACATATGGGCTTTTAGCACAACCCTATGGCAGATATTTTCCATGGGGAAAGAGCCATTACCAGGTGCTGACCTAGAAGAGGTTCGTAAGCTTTATGAAATGGGACGTTTGTTGCCACGGCCGGATCTCTGTCCACTTGATTTGTATAAGGTCATGGAGAGGTGTTGGTCTCGAGATCCTCAAGCAAGACGACAGCCACAAGCCATCATGCGAGATGTGAACCAAATTCTATACCAAGTCTTTAATTCAAGGAAGAAACACTCATACCAGACAATCTACCGCGCAAGTTCATCAACAACAGAGAACGATATTGAGGAAGACACCAATAACGATGTGGATGATTATAACAGTTCCATCACAACACAGGTCACGACATTGACTCTATCCGACGGCACCACTACCGAGTTTGTCATGAATAAGGTATCAGAAGCTTTTGTTGACGACCTCATCTCAATAGGATCTGATTTTTATCCGTTGCCGATGGCCTACAACAATGTCTACGCTGAATCAGAGTCTCCTGAGGCAGCAGCTCCTACCTTTGGTGAAAACCTGACAAGCACAGAGAAATTAAGTATGCTATTACTACCTCCACTTGCTGCAAAACGTATCCCCGAATTGCCTGCCATCCCGTCTGAGCCCCTGCAACTTGACAAGTCTGACATAACTTTAGACATCAAAATCGGAGAGGGGTATTATGGGGTGGTGTACCGTGGTGAGATGAAAGACCCATGGGGACGTGTGGAAACTGTAGCTATCAAGACCCTTAAGGCTGCAGGACAAATTGAGGATCACTTGAGGGAAATCAATATTATGAAGAGATTAGATCACAAGAATGTGGTGAAGTTGTGTGGCCTTTGTGAAGGAGATGGGGAAGAGCTGTACATGATTATGGAGTATTTGAAGGAAGGGTCTCTGAAAGCTTACATTCTTCGATGCACTGATCGTATCACAGATAGACACCTTCTCAAGTTTGCTTTGGATATCGCAGAGGGGATGGACTATCTTGAACAAAAGAGAATCATTCACCGTGATCTTGCAGCTCGCAATGTCCTTGTTGCTGATGAAAATACTGTCAAGATTACTGACTTTGGTCTAGCCCAGCAACCAAACAAAGGAAATTACTATATTCGCCAAACTGTTAGAGCTTTACCATTAGGATGGTATGCCCTTGAGTGCATTGAGAATGAGCAATATTCGCACAAGAGTGATGTCTGGTCTTTTGGTGTAACCTGCTGGGAGATGTTTACTCGTGGGGCTGAGCCTGACCTTCCAGAAAAGTCTGATGAACTCATACAGGCCCTGAAACTTGGCAGACGACTGATATGCAAGCCCCCATGCAGGACGAACATCTACTCCAAATTGATACGTATTTGTTGGGATCAAGAGCCAGCTGTTCGGCCTAATTTCTCTGACCTGATAATAATTATCAAGGAACTGCAAGAGGAGTACATGTGATTGCAAGTAGAGATCTTTGGCTTAATTGAGTTGAGTGAGTTAGTGATTTTTTTTCTGTCCATTCAATTTACAGCTGTCATAACAGACCAACATTGGGACTACTGGTGTTATTCACTTTTTTTCCATATATTTCTTACCAGATTACATAGTTTTCTGCAATTGGCAAAATAAGAAACAGTTTATTTCTTTTTAATATTAAGTCAGAAATATTGAAACTTAATCTTGTATAGTCCATGTTGTCAGTGTTAAGATGATAGTTAAGATGAAAATTATGTGTTGAAGTGTCATTTACATTTTGTATTCTGCCATGGATGTTGCAGTCTCTCAGCTATAGTATTATTATTTTGTCTGAATACTGTAGCTTGTGTTTTGTGATACCCTCCAAAGAATTTTATACTGAATGTTTAGAAGATAGATACACTGTACAATATCAGGGGGAATGGCAGATACTTAGTTTCTTTTGCAATTTTGCAATTATGTCTTTGTAAATTTTTAGGTTTAAATTTGATTTTTTAAAGATAAAAAACATTACCAATATAAGGTGCAATGATTTTATAACTTTCATAGAATTTACTAATTTGGTGTTATATTTCCTACTTATTGTATCTTAGAAATGTTCTATGGTATTGAAGATCTTTCCTGTGTAGAGGATGCTGGTCAGCGGGCTTATTTTCTTGTAAAGTACGGCTTTGTGTGTATGCATTATCTCAACTCTATTTTCATAAAAGACATTGCTAGAATATTTCTGATACTGCAGTAACACCATACTGCCAAAACAAAATTATTTTTTGCAATTTATGATGATTTTTGGGGGGATATGTGCTGAGGATTTAGACTAGAGTCCTTGGATGAGTAAAGATGATGGTCAGATTATAGTAATCAAATATATATTTATAAATAGCTTTAATTGCCTCATGCTTTACACAGAGTGGGGATATATATGATAGAATGTTCAAAGGCATATATGGAACACAAATGTATGTATGTTAATGTAATAAAATACATTCCTACACATGGCATGCAAATGCAGATATTGTGATTTTATGTTATTGTCACTCTTATGGTGTAAATATGTTTAGTATATTGGCTGAAGTCCGTAAAGAAGTTGTATCTAATTTTCTATCCTATTAAATAATATTTTGGAGTCATGTGAAATTCTCATTGCAAATAAAGTTGCAATTTTATAATATTTCATGCACATTATGAATAATTTCTTTTACTGGTAAATTTTAATATATTTGACGATAGGAGTCTGATATTTTTATGCTGATATTTAATCCAAAAGATGCATAACTGTTTTATATGCAGTAGGACCTGGATATACGAATGTCTTACATGACATTCTTGTTTTGCACTCACATCTGAAGAGCCAGTGGAACAGAAATTGTAATTTGCTACTAGAGTGCAGTTGGGAATTATA
>Farfantepenaeus_aztecus_ ENA|GEUA01036551|GEUA01036551.1 TSA: Farfantepenaeus aztecus comp82865_c0_seq1 transcribed RNA sequence.
CGATAGGCGACGAGCGGCGAGAATTTCACCTGGATGACGTTTCTGGCCATTTAACGTTTATTCTGAGGTGGCGACTCCGTAAGCACACGGGAGATTATTGTTGCATGACCCAGTATTCTGATTCAAAATGCTGACAATCAGCTTCTACGGGAGTCAGCCGCCGCTCAAGATGCCGGCTGACTCTGACCAGACTGTGGAAGATCTTATCATTGCCGCTGCACGGGTCTTGGAGATAGGGCCAGTGTGCCGTCACCTTTTTGGCCTCCGGTGTCCTGATGGCCTGTGGCTGGCCATCTCTAAGAAGTTGTCAGCACTACCGGAGAACATAAACTTGCTGTTCCGACTGCGTTTCAAGGCCCACTCCTTACAAAGATTGAAGATTCTGGATCCTAGTGCTTTTGAATACCTCTTTAATCAGGTTCGAGCAGACTTCCACGCCAACGAAATTCCTGAATTGATAAAACACCCTGAAGATGGCCTGGGTTTGGTTGTGACAGATATTTTACTGTATCTGCTGAATAACCCAACCAAGAAAGTGGAAAATGTGGACATCAAAAGCTTTATGCCAAAAGAGTTGAATGGATTTGCCAATAGACTCAATGTTAAGAAGAATGTGGTCCATTATTTTGACACCTGGAGAGATAAAGACGCTGCTTTTGTGCATGAACGATACCTTTCAAAGGTTGAAGAAAAACGGTGCAGTTATGGCACTGAAGAATATGTGCTCTTGATGGATGAGGCTGGAAAAGACTACAACATCAGACTGGTCATAGATCCTTTCCATTCTGAATACCCTGGTCTGCGCTATACATACGCTTCTCAGAGGAAAGGGGCATGGATACAACTTTGCCGCTTGGATGAGCTTGTGTTTGTGTCGACGAGGTTTCAGGACCTTACTGTTGAACTATCCAGAGAAACAGGTGTCCCGTGTTATTTCAAACTGCAGACGATAGAGCAGCTTGAGTCTTTTGTAGGCTGCTTGAATGGGTACTACCGTCTCATACGCAATTGGAATTTCGATTTGTGCCAAGAATTATCAACGCCATCTCTTCTCTATCTTCGTAGCAATAAATGCCACGGACCAGTGGGAAAGCTATTTTCAGCCAAAAAGCTTAAGGAGAAAGGAGGAGGAGAAGTTGGTGTGGGGTTGTTGAGGGAGTCCACGACAGAACACGAGAAGTACAAATTAGATATCATTGTAGAAGCGAATAAGCCTCCTATAACTGTTACCATAGACAGAGAGGGCGGCAAGGTCCACCTTGAAGGTAAAAAAGAAGAATTGCATGACAGTCTAAAGACCCTTCTGCGAGATTTGATCACGCAAGACAAACTGGGAGTCAAGCTCTCGAGGATATTACCACCCTCTGACTATGACTATGCTGAGCTGCTCCTTGTGTGTGCCAGTAAGGACAAGCAGGTTCAGAACAACAGCCAGTCAGGGCCTCGGATCATAAGTATGGACCACCTAACGGCAACAAGACAAAACATCAAACGAGGTCAGTTCTCATCCTTAATTCGAGCGCAGTGGGATGGTCTGGAGGATACCGATGTGGCAGTTAAGATTCCCAAACTCCAGAACGAGTCTGAGAAGGAATCATTTTTAGCTGTGATAAACAAGTTTGCCTTTGTTAATTGTGAATGCATCGTCCACATCTTTGGGGTAACACTAAACCCTCTGTCGCTAGTCATGGAATTCTTCCCATTAGGAGACCTCAGTTCGTATCTTCAGCAAAATAAAAGCATTGAAGAGGTTGAGCTTGTGGAAGCAGCAACGCACTTGGCACGAGCACTTTGGTACCTGAACCAAGAGGGGGTTCAGCATAACAACATTCGCTGTCACAACATTTTGGTGGCAGAGCACACAGATCAAACTTTCAAGGTCAAACTTGGTGATCCGGGAATGGTCAGATGCACCGAGAAAGATATTCACTGGATACCAAGAGAACATCACGCACATCCGGCAATGGCAGTCAATGATGTTACTACTGACATATGGGCTTTTAGCACAACCCTGTGGCAGATATTTTCCATGGGGAAAGAACCATTACCAGGTGCTGACCTGGAAGAGGTTCGAAAGCTTTATGAAATGGGACGTTTGTTACCACGACCGGATCTCTGTCCAATTGACTTGTATAAGGTCATGGAGAGGTGTTGGTCTCGAGATCCTCAAGCAAGACGACAGCCACAAGCCATCATGCGAGATGTGAACCAAATTCTATACCAAGTCTTCAATTCAAGGAAGAAACACTCGTACCAGACAATCTACCGCGCAAGTTCATCAACAACAGAGAACGATATTGAGGAAGACATCGGTAATGATGTGGATGATTATAACAGTTCCATCACAACGCAGGTCACGACGTTGACTCTATCCGAGTTTGTCATGAATAAGGTATCAGAAGCTTTTGTTGACGACCTCATCTCAATAGGATCAGATTTTTATCCGCTGCCAATGGCCTACAACAATGCCTACGCTGAGTCAGATTCTCCCGAGGCAGCAGCTCCTACCTTTAGTGAAAACCCGACAAGCACAGAGAAATTAAGTATGCTATTACTACCTCCCCTCGCTGCGAAACGTATCCCCGATTTGCCTGCCATCCCGTCCGAGCCCCTGCAACTCGAAAAGTCTGACATAACTTTAGACATCAAAATCGGAGAGGGGTATTATGGGGTGGTGTACCGTGGTGAGATGAAAGACCCATGGGGACGTGTGGAAACTGTAGCCATCAAGACCCTTAAGGCTGCAGGACAAATCGAGGATCACTTGAGGGAAATCAATATTATGAAGAGATTAGATCACAAGAATGTGGTGAAGTTGTGTGGCCTTTGTGAAGGAGATGGAGAAGAACTGTACATGATTATGGAGTATTTGAAGGAAGGGTCTCTGAAAGCTTACATTCTCCGATGCACTGATCGTATCACAGATAGACACCTTCTCAAGTTTGCTTTGGATATTGCAGAGGGGATGGACTATCTTGAACAAAAGAGAATCATTCACCGTGATCTTGCAGCTCGCAATGTCCTTGTTGCTGATGAAAATACTGTCAAGATTACTGACTTTGGTCTAGCCCAACAACCAAATAAAGGAAATTACTATATTCGCCAAACTGTGAGAGCTTTACCATTAGGATGGTATGCTCTTGAGTGCATTGAGAATGAGCAATATTCGCACAAGAGTGATGTCTGGTCTTTTGGTGTGACCTGCTGGGAGATGTTTACTCGTGGGGCGGAGCCTGACCTTCCAGAAAAGTCTGATGAACTCATACAGGCCCTGAAACTTGGCAGACGACTGATATGCAAGCCCCCGTGCAGGACGAACATCTACTCCAAATTGATACGTATTTGTTGGGATCAAGAGCCAGCTGTCCGGCCTAATTTCTCTGACCTAATAATAATTATCAAGGAACTGCAAGAGGAGTACATGTGATTGCAAGTAGAGATCTTTGGCTCAATTGAGTTGAGTGAGTTAGTGATTCTTTTTCTCTCCATTCAATTTACAGCTGTCATAGCAGACTGACCTTGGGACTACCGGTGTTATTGACTTCTTTTTTATCCATATATATCTTACCAGAAAACATAGTTTTCTTTAATAGGGAAGATAAGAAACAATTTATTTCTTTGTTATATTAAGTCAGAAATATTGAAACTTAATCTTGTATGGTTCATGCTGTCAGTGTTAAGATTATAGTTCAGATGAAAATTATGTGTTATAGTGACCTTTACATTTTGTATTCTGCCAAGGATGTTGCAGTGTCAAGTTGTTGTGAAACAGTTTCTCAGCTATAGTATTATTATTTTGTCTGAATACTGTAGCTTGTGTTTTGTGATACCCTCCAAAGAATTTTATACTGAATGTCTAGAAAATAGATACATTGTACAATATCAGTGGGAATGGCAGATACTTGGTTTCTTTTGCAATTTTGCAATTATATCTTTGTAAATTTTTATGTTTAAAGTTGATTTTTTTAGATAAACAGCATTACAAATATAAGGTGCAATGATTTTATAACTTTCATAGAATTTACTAATTTGGTGTTATATTTCTTACTTATTGTATTTTAGAAATGTTCTATGGTATCGAAGATCTTTCCTGTGTAGAGGATGCTGGTCAGCGGGCTTATTTTCTTGTAAAGTACGGCTTTGTGTGTACGCATTATCTCAACTCTATTTTCATAAAAGACATTGCTTGAATATTTCTGATACTGCAGTATCACCATACTGCCAAAACTAAATTATTTTTTGCATTTTATGATGTTTTTTTGGGGGAAATGTGCCAAGGATTTAGACTAGAGTCCTTGGATGAGTAAAGATGATGGTTAGATTATAATAATCAAATATATATTTATAAATAGCTTTAATTGCCTCATGCTTTACACAGAGTGGGGATATATATGATAGAATGTTCAAAGGCATATATGGAACACAAATGTATGTATATTAATGTAATAAAATACATTCCTACACATGGCATGCAAATGCAGACATTGTGATTTATGTTATTGTCACTCTCATGGTGTAAATATGTTTAGTATATTGACTGAAGTCCTTAAAGAAGTTGTATCTTATTTTCTATACATCCTATTTGATAATATTTTGGAGTCATGTGAAATTCTCATTGCAAATAAAGTTGCAATTTATAATTTTCCATGCACATTTTGAATAATATCTTTTACTGGTGAATTTTAATATATTAGAACATAGGAGTCCAATTTTTTATGCTGATATTTAAGTCAAAAGATGCATAACTGTTTTATATGCAGTAGGACCTGGATATAGGAATGTCTTACATGACATTTTTGTTTAGCACTCACAGCTGAAGAGCCAGTGGAACAGAAATTGCTGTAATTTGCTACTAGAGGGCAGTCGGGGCACCTGCAAGGGTAGATGAAAAGACAGCTAGCAAGCTAACTTTCCTGTGATAAACATGTTTAACCCACATCCATCTAACAGCTGCAGGAAGGGGATAGGAAATGGCAGGAGACCTTTATCATTCCTATAATGTAATGAGCAGATATTAGCCAATTATTCATAGGTGACAAAACAGACTAGCAGATAATCTGAAAAGGTCAAGATTCTGATATATATAACTGTGCGAGGGTTGAGTAGAGTAAATTGATGAATAAACAGGGAAACTCTTTCACTTTCTTGTTTATTTTTGTATGTTATACCGTTTTTGAACAACAGCAACAGCAGCAGCAAC
>Homarus_americanus_ ENA|GEBG01010117|GEBG01010117.1 TSA: Homarus americanus DS01-Homarus1_Transcript_7916 transcribed RNA sequence.
AACTCCCAGACTCCATAGTTGTGTGAAACGAAAACTTTCCCAACGATTTTATTCTTGGAGAAAAATAACTCGCGTTGTGGTTTATATTTCAGAGTAGTTAGGTAAAGCTGGATACACCAAACATGCTGACCATCAACCTGTACGGGGGGTCACCGGCCCTCATCCTCCCCCAAGACTCGGACGAGACCTTGGAGGATGTCGTCGTCGCTGCCGCTCGGGTCATGCAGATCGGTCCTCTCTGTCGACACCTGTTCGGTCTCCGCAACACCGCCAATGCTCTCTGGATCGGACTGTCTAGGAAGATCTCGACTCTCCCCGAGAACAGCGTCTTGCAGTTCCGACTCCGGTTTAGAGCGTCGTCCCTCAACAGACTCAAGACGTTGGATCCCAGTGCTTTTGAATATTTCTTCCATCAAGTACGAGCGGATTTCCTGGCGAGTGAAATTTCAGAGCTGATCAAAAATCCTGAAGATGGTCTGGGCCTCGTGGTGACAGACATCCTCCTCTCGTTGCTGAATAACCCAGGGAAGAAAGTGGGGGACATAGACCTCAAGAGTTTCATGCCAAAGGAACTCAACGGTATGGCCAACAGACTAAACGTGAAGAGAAACGCCGAGAAGCTGGTCGAAGCCTGCCAGAAGAAGGACGCCGGCTACGTGCGCGAACGTTACCTCTGCAAAGTTGAGGAGAGTCAGTGCAAGTATTGTACTGAAGAATATATCCTGCAGAGAGATGAAGGTGGTACAGTCTTCCACATTAAGCTGAGTGTTGACCCTTACCATGCTGACCAGCCGGGCCTTCGCTACTGCTACGCTGCACAGAAGAAAGGAGCGTGGACTCATCTCTGCCGCCTGGATGAGTTGGTATTCGTATCAACTCACTCCCGGGATCTGACAGTGGAGGTGTCCAGAAAGACCGGAGTACCCTGCTACTTCAAGCTTCAGACGATCGACGAATTGGAGTCATTCATTGGCTGCCTGAGTGGGTACTATCGGTTGATTTCTACCTGGACGTTTGACCTGTGCCGGGAACTGTCCACGCCCTCCCTTGTCTTCCTGCGCAGAAACAAGTGCCATGGACCTGTGGGGAGTACATTTTCTGCCAAGAAGCTTAAGGAGAAGGGAGGAGGTGACACAGGTGTGGGCTTACTGAGGGAGTCCTCCACAGAGTACGACACCTACTATTTAGACGTCGTCACAGATGTCAACAAGCCGCCAGTCTCACACACCATTCTTAAAGAAGGCAACAAATTCCACCTGAAGGACTCGGACATAATCTATGACAGTCTATCTAGTATGGTGAAAGAATTTATCAAGTCGGATAATCCTCCAATTAAACTAGTGCGGATATTACCGTCCTCTGACTACGATGACTCAGAGCTGCTGCTTCTCTGTGCCAGCCGAGACAGACAGGTTGAGAGTGGTAACCATACAGGTCCCAGGGTGATCAGTATGAAGCACTTAACGTCTGTGGAGGAAAACATCGTCCGGGGCCGATACTCTGATCTGGTCCGAGCCAAGTGGACCATCCAGGGTAACAAGGAAGTTGCTGTGAAGATGCCAAAACTGACCAAACTCGGCGACACAGAACGTTTCCTGGCTGTGCTCAACGAATTCTCCTTTGTGAATTGTGAGTGTATCGTGGAGGTGCAGGGGGTGACTCTCAGCCCCTTGTCCCTGGTGATGGAGTACCTACCAATGGGTCCCCTGGATAAATACCTACAGACCCATAAGAATGTGATGAAGGAGGTGGAGCTGGTGGAAGCGGCGACCTACCTGGCCCGGGCACTGTGGTACCTCAACGTTGAAGGCATCTGTCACAACAACATCCGCTGCCATAATATATTTGTCATCGAACACACTGACCAAACATTCAAGGTGAAGCTCGGTGACCCGGGCTTGGTGAGGTACGACCAACGTGACTTACACTGGATCCCACGCGAGCACCACTTCCAGCCTCCTCTGGCCCTCGCTGACACCACTACTGACATCTGGGCATTCAGTACGACTGTCTGGCAGATATTCTCGATGGGGGAGATTCCATTACCAGGTGCGGATATGGAGGAAGTTCGCAAGCTGTATGCCACCGGTCGCCTGCTGCCTCGACCTGATCCATGCCCCCAGGACCTGTATAAGGTGATGTTGCGGTGTTGGTCGCCAGATCCACAGGCCAGACGTCAGCCCCAGGCCATCATGCGAGATGTGAACCAGATTCTCTACCAAGTATTCAACTCCCGGAAGAACCACGCCTACCAGACCATTTTACCGGCCAATCCCCTCGAGACAGACGCCACAGAAGAACAGAATGGAGAAGTACATGCTGAGGATGAAGAAAATGCCTCAGTTACCACCCAGCTGACCACCCTGACGTACGCTGATGGTTCGGTGGCGCAGGTCACACTGAGTCAGCTGCCGGATGGTCTAGTGGATGACCTCATCTCATTCGGCAGTGCGTATTTTACTGGTGAAATCTCTCCACACATATATGAGACTGGTGCTGCCTTCTCCCCACCTATAATGAATCAAGGAAGCAAAACCAAGACACTGAGTGAGATGTTGCTTCCCCCATTAGCAGCAGAACGCATCCCCCAACTTCCTCCCCTGCCTACCCATCCCTTACAGCTGGACAAGTCTGCCATCAGATTTGGTATAAAGATCGGAGAGGGTAATTACGGAGAGGTGCACCGAGGGTTGATGACGGACGACCAGGGTCAGACGAAGACCGTAGCCATCAAGACACTCAAGGCTGTAGGCCAAGTAGATGATTTTAAGAGAGAAGTCGACATCATGAAGAAACTGAAACATAGAAATATTGTTAAGTTGTGTGGCCTGGTAGAGTCTGAGGGTGAAGACATGTACATGGTGATGGAGTACTTACCTATGGGGTCACTCAAAGACTACATCAAGACCAATAAGGAACACATGAAGGACAGCTCTCTCTTGAAGTTTGCCATGGACATTGCTGAGGGGATGGACTACCTCGAGCAGCGCCGTGTCATCCACCGAGATCTTGCAGCACGTAATATCCTGGTGGCCGACCAACATAACGTCAAGATCACAGACTTCGGCTTGGCTCAGCAGCCCAACAGAGGAAACTATTACTTCCGACAGACACAGCGAGCCCTGCCCTTACCTTGGTACGCCCCAGAATGCATCGAGAAGGGTAAGTTCTCACACAAGAGTGATGTCTGGTCATACGGCGTCACCTGCTGGGAGATGTTTACCCGAGGGTTGGAGCCAGACCTTCCTCAGAAACCAGAAACTCTCCTGCAGTTACTGAAGAATGGGAAACGTTTGAACCTGAAGCCTCCTTGTCCACCAAACATATACTTGATGCTGATCCGTCCATGCTGGGACGAAGAGCCAAGTGGACGCCCCAACTTCTCTGAGGTCATCACCATAGTCAGAGAACAGCAGGATGGATGTTTATGAGCTGCAGCAGCACTCTGGAAAGATGTCAACAAAAGGATCCTCATTTTCTGTGAGTTATAGTACAGTATAATGTAAAAATTGTTAAGAGACGGGGAGAAGTGAAGTGAATGAGTGGATTTGTGTAACAAGAATAGGTAAACAGCTTCATGGAGGGGGCAATGGACAGTTACTCAAGTTAAGACTGCATAATTGCGTTGCAGTAGATGATCAGGTGGCAGAAGGGTGTAGGCAACTTTGGTTTTAGGCTGTTGATACAGTCACAGTGGCAATGATCTCAAGGTAATTTGTATTGTTTTAAGCTTAATAAAGAAGCCTCCTTCACTTCTTCTCTGTTTATATTAATTTATATTATAGTTATCCCAGAAAAATATATACTGTGTACACTTCCTTACAAGCTTTTGTGAAGAGTCCATGAATGCTTTTATTACAAGAGAAATCATTGTCTGCACTTATTGATGTGTGAAGTCTCCCACAAGTTAGGACAGATGATGCTGTTGTAATACCAGCATTTATGTGATCTTTACAAGTGCTTGCACGGAAGTGTGTGTATACAGCAAACAGTTCATCTATAAGAGACTTAACTGTGCAAGTGACCTGCCTCTCAAGCATGGTAAAATTATCAAAGTCACTGGGGACTATGATGGTATATAACAGACCGAGTCCTTTATTATTCTGTATCCAGAAATAAGACTTTCAGCTTTAATGGACCGGTCTTCCCCCGAATTAGTCTATTATATCGGGTTTACTGTATATGGAATGTAAAGTATATCAGATTCTGAAAATAAGTGGCAAAGGTAAAACTGAAGAGAATGCATTACTTATATGGAAGCTAGATGTAAGAGAGTATGATTTTTATCAAGTGAATTATAACTTGTCCATTTTACCTGAGGGAGGTGAACCTGTACCAGATGATGTAGTTGACAGAATATGGTTGCTATGTAGTGTAGATCTGAGGTCAAAATACGATGTCATCTTGTCCAACACAACCTAACATAATCAAATGAGAGTATAAGTTATGTATTTTGCATATTAGAATTCCCTTTTTTCCTACTTAACAATATATCACAAAACTAGAATAATTTTTTGGTCTGCTTAAAACTGCTCTAGCTAACCAATCACTTTGCCGAGACAATGGAAACATCTGAAGTATTTTGACTCCTATAGAGAGAATAGATAAAAGTTTAATAGGTGATATTTAGAGAAATTTTATTATTGTATGTGATGAGTTTTAGTGGAATTGTGAGACAGTAATGTAAAATAGTGTTTTAATCCTTAAATGGCTGCTGTCATCAGAGGACATTTCATGTTCCT
>Procambarus_clarkii ENA|GARH01005446|GARH01005446.1 TSA: Procambarus clarkii Prcla_ES_21068_0 transcribed RNA sequence.
CAGACAATGGAGGCTTCCTCAAAAGACTGAGCCAGCGCCTCTGTCAACAACAACAACACCTCGAGGGAGGCAGACCATTAGTGTTGTTGTTGCTGTGGATGACAGGAAAGGTGCTGTATTAATCATCAGACATGTTGACCATCAACTTGTATGGTGATTCCCCACCATTGATATTACCCCAAGACTCGGATCAAACTGTGGAGGAGGTTGTAATTGCTGCTGCTCGTGTGCTGCAAATTAATCCTCTTTGTCGTCATTTATTTGGGCTGCGAAATGCTACTAGTTCTTTGTGGGTTGGACTGTCAAGAAAAATTTCAACTCTGCCTCAACATAGCAATTTGCAATTTCGACTGCGATTCAAAGCCCATTCCCTCGAAAGACTGAAGTCTTTGGACCCAAATGCATTTGAATATTTCTTTCATCAAGTACGGGCAGATTTCCTGGCTAGTGAGATCCCGCAGCTTCTTAAACATCCTGAAGATGGCTTGGGATTAGTCGTAACAGACATTCTTCTCTATCTGCTGAACAATCCTGGTAAGAAGGTGGGTGACATAGATCTTAAAAGCTTCATACCAAAAGAGCTTAATGGAATAGCAAACAGATTAAATGTAAAGAGAAATGCTGAGAAATTAGTGGAGACGTGTCTGAAGAAGGATGCTGCATACGTTCGTGAACGCTACCTTTACAAGGTTGAAGAGAGTCAGTGTAGCTATGGAAGTGAAGAATATGTCTTACAGCAAGATGAAGCTGGAACTGCCCTCCATATTAAGCTAAGCATCGACCCTTACCACCCAGACCAGCCGGGTCTACGTTACTGTTATGCAGCACAGAAAAAAGGGGCATGGACACATCTCTGCCGCTTGGATGATTTGGTATTCGTATCAATCCGCTCCCAGGATTTGACGGCAGAAGTTTCAAGAAAGACAGGAGTGCCTTGCTACTTTAAGCTGCAGACAATTGATGCACTGGAATCTTTTGTTGGCTGCTTGAGTGGGTACTACCGATTGATGTGTACGTGGACTTTCGACCTGTGCCGAGAGCTGCCAACGCCATCTCTTGTTTTCTTGCGTACCAATAAATGTCATGGACCCGTTGGGAGTGCATTTGCCGCCCAAAAACTTCAAGACAAAGGAGGGGGTGAAGTTGGTGTTGCATTGTTGCGGGAATCCTCTACCGACTACGACACTTATTATATGGACATAGTGGAGGAAGCTAGTAAATCACAAGTATCTTATACGATTTTGAAAGAAGGAAACAAGTTCCGTTTGAAAGATTCTGAAGTTCTATATGATAGCCTATCCAGTATGATGAAAGAATTTAAGATGTCTGCAAATCCTGCAATCAAATTTAGTCGAATTTTGCCAGCATCAGACTATGACAACTCTGTACAGCTTCTGCTGTGTGCTAGTCGTGATAAACATATTAAAATCAACAATGAAACAGGACCTAGGGTAATAAGTATGAATCACTTAACATCTGCGGAGGAAAATATATTTCGGGGAAGATTCAGTGACTTGATCCGGGCTCAGTGGACGGCACAGAACAACAAAGAGGTTGCTGTAAAGATGCCGAAACTCAAAAGTTCTCAGGATACCGAACGTTTCTTATCAATGTTGAATGAGTTTTCATTTGTGAACTGTGAGTGCATTGTTGACATACAAGGTGTGACGTTGAGCCCTTTGTCATTGGTGATGGAGTACTTGCCAATGGGGGCCCTAGATAAATACCTCCAGGCTCATAAGGCAAAGATGAAAGAGGTGGAGCTGGTGGAGGCAGCAACCTACTTGGCCCGAGCATTGTGGTACCTCAATGTGGAAGGCGTCCAACACAACAAAATTCGCTGTCACAACATTTTTGTAGCTGCGCATACTGACCGAACATTCAAGGTTAAGCTTGGTGACCCAGGTTTGGTGAGGTATGACCAGCATGATCTACACTGGATTCCTCGTGAGCATCACTTCCAGCCTCCCTTGGCCCTCAGTGACAGTACCACCGACATCTGGGCATTTAGCACAACTGTCTGGCAGATATTCTCTCTTGGGGAAATGCCACTTCCAGGAGCCGATATGGAGGAAGTTCGCAAGTTGTATGCAACTGGTTGCTTGCTGCCTCGGCCAGACCTATGTCCTCATGACCTTTATAAGGTTATGTTGCGATGTTGGTCCCCAGATCCAAGTGCCAGACGTCAACCACAGGCCATCATGCGAGACGTCAACCAGATTCTCTACCAGGTATTCAATTCAAGAAAGAATCATGCATATCAAACCATCTTCCCTGCCAACTCTGCTGAGGCTGAGAATGTGACTCAACCAGCTGGTGAAGTAGTAGAGGAAGAGGAGGATGGTTCAATAACTACCCAGCTGACCACCCTTACATACGCTGATGGTTCTGTAGCACAGGTAACATTAAGTCAACTGCCAGGCAACCTTGTTGATGACCTAATTTCACTGAATGCCAACTATTTTCATGGTGAACTCTCTCCTCTGATATATGAAACTGGTGCAGCTTTCTCCACACCGCTAATGAAGCAGGGAAGAACGGTGAAAACATTAACAGAGTTGCTCCTTCCTCCACTTGCGGCAGAGCGTATTCCCGAAGTTCCTGCCTTGCCTACCCACCCATTACAGCTGGATAAATCTGCTATTGTCTTTGACATAAAGATTGGAGAGGGCAACTATGGGGAAGTACACAGAGGAATGATGACAGATGATCAAGGGAACAAGAAGATTGTTGCCATCAAGACACTCAAAGCCGTGGGTGAAGTTGGTGATTTTAAGAGAGAAGTTGATATCATGAAGAAGCTGAAGCACAAAAACATAGTAGAACTGTGTGGTCTTGTAGAGTCTGAAGGAGAAGACATGTATATGGTCATGGAGTATCTACCCATGGGCTCACTCAAGGATTATATCAAGACACATAAAGAACACCTGAAGGACAACACGCTCCTAAAGTTTGCTATGGATATTGCCGAGGGGATGGATTACCTTGAACAGTGCAGCATCATTCACCGTGACCTTGCAGCACGCAATATTCTTGTAGCAGATTATCATAATGTGAAGATCACGGATTTTGGCTTGGCCCAACAACCCAACAGCGGAAACTACTATATTCGTCAAACACAACGGGCCTTGCCTCTTCCTTGGTATGCCCTAGAATGCATTGAGCACGGCAAATTCTCCCACAAAAGTGACGTTTGGTCTTATGGTGTCACCTGCTGGGAAGTGTTCACTCGGGGACTGGAACCAGACCTGCCTCAGAAACCAGAAAATCTGTTGCAGCTTTTGAAGAATGGGAAGCGCTTGAACCTGAAGCCTCCATGTAATAACAACATATATTCATTGTTGATTCGTCCTTGCTGGGATCACGAACCAAGCGGACGACCAAACTTTTCGGAGCTCATTGCAGTAATCAGAGAACTTCAGGAGGGATGTTTGTGAGCAACAGCAGCTGAAACACTAGAAATGTATCACTTGAAGGCTCCTTATTGTTCACAGTATAACATGCTTATTGTCAAAGTTTAGATAGTGTTATGAGAAAAATTATCTTGTCTTAATTCTCCAGCATTAGAGATTCAGATCTTACATGTCCTTGTTATTTTTTTTTTTTTTTTTT
>Astacus_leptodactylus ENA|GAFS01028897|GAFS01028897.1 TSA: Pontastacus leptodactylus Pastle_hypoyo_c29485 transcribed RNA sequence.
AAATAACATTACCCTGTGAATGACAGTTAGTTTCCAAGCTAGAAAGGTTCCGAATTAATCATCAGACATGTTGACCATCAACTTGTATGGTGATTCCTCACCCTTGATATTACCCCAAGACTCTGATCAAACGGTGGAGGAGGTTGTAATTGCTGCTGCTCGTGTGCTGGAAATTAATCCTCTTTGTCGTCATTTATTTGGGCTACGAAATACTACTAGTTCTTTGTGGGTTGGACTGTCAAGAAAAATTTCAACTCTCCCTCAAAATAGCACCTTGCAATTTCGAATTCGATTCAAAGCCCATTCCCTCGATCGACTTAAGTCTTTGGATCCAAATGCATTTGAATATTTCTTTCATCAAGTTCGGGCAGATTTCCTAGCTAGTGAGATCCCGGAGCTTCTTAAACATCCTGAAGATGGCTTGGGATTAGTCGTGACGGACATTCTTCTCTACCTCCTGAATAATCCTGGTAAGAAGGTGGGAGATATAGACCTTAAAAGCTTCATGCCAAAAGAGCTTAATGGAATGGCAAACAGATTAAACGTAAAGAGAAACGCTGAGAAACTAGTGGAAACGTGCCAGAAGAAGGATGCTGGGTACGTCCGCGAGCGCTACCTTTACAAGGTTGAAGAGAGTCAGTGCAGTTATGGAAGTGAAGAATATATCCTACAGCAGGATGAAGCTGGAACTGCCCTCCATATTAAGCTAAGCATCGACCCCTACCACTCGGACCAGCCGGGTCTACGTTACTGTTATGCTGCACAGAAAAAAGGGGCATGGACGCATCTCTGCCGCTTAGATGATTTGGTATTCGTATCAATCCGCTCCCAGGATTTGACTGCAGAAGTTTCAAGAAAGACAGGAGTGCCTTGCTACTTTAAGCTGCAGACAATTGATGCATTGGAATCTTTTGTTGGCTGCTTGAGTGGGTACTACCGATTGATGTGTACGTGGACTTTTGACCTGTGCCGAGAGCTACCAACGCCATCTCTCATTTTCTTGCGTACCAGCAAGTGTCATGGACCAGTTGGGAGTGCATTTGCTGCCCAGAAACTTCAAGACAAGGGAGGTGGTGAAGTTGGCGTTGCATTGTTGCGGGAATCCTCTGCAGACTACGACACCTATTATATAGACATTGTGGAGGAAGCTAATAAATCACCAGTATCATATACTATTCTCAAAGAAGGCAACAAATTCCGTTTGAAAGATTCTGAAGTTGTTTACGATAGCTTATCCAATATGATGAAAGAATTTAAGAAGTCGACAAATCCTCCAATCAAATTTACTCGAATTTTGCCGGCATCGGACTATGACAACTCTGAACTGCTGCTGCTGTGTGCTAGTCGTGATAAACATATTCAAATCAATAATCAAATAGGCCCCAGGGTAATAAGTATGAATCACTTATCATCAGCAGAGGAAAATATATTTCGAGGAAGATTTAGTGACTTGATCCGAGCTCAGTGGACAACACAGAGCAACAAAGAGGTTGCCGTAAAGATGCCAAAACTCAGAAGTTTTCAGGATACTGAACGTTTCTTATCAATGCTGAATGAGTTTTCATTTGTGAACTGTGAGTGCATTGTTGACATACAAGGTGTGACCTTGAGCCCTCTGGCATTGGTGATGGAGTACTTGCCAATGGGGTCCCTAGATAAATACCTCCAGGCTCGAAAGGCTGAGATGAAAGAGGTGGAGCTGGTGGAAGCGGCAACATACTTGGCCCGGGCGTTGTGGTACCTCAATGTGGAACGTGTCCAGCACAACAAAATCCGCTGTCATAACATTTTTGTGGCTGCCCATACTGATCAAACATTCAAGGTTAAGCTCGGTGATCCAGGTTTGGTGAGGTATGACCAACGTGATCTGCACTGGATTCCTCGTGAGCATCACTTCCAGCCTCCCTTAGCCCTCACTGACAGTACCACCGACATCTGGGCATTTAGCACAACTGTCTGGCAGATATTCTCTCTTGGGGAAATGCCACTACCAGGTGCCAATATGGAGGAAGTTCGCAAGTTATACGCAACTGGTCGCTTGCTGCCTCGCCCAGACCCATGTCCTCCTGACCTTTATAAGGTTATGGTGCGATGTTGGTCCCCAGATCCAAATGCCAGACGTCAACCGCAGGCCATCATGCGAGACGTCAACCAGATTCTCTACCAGGTATTTAATTCAAGAAAGAATCATGCATATCAAACCATCTTCCCTGCCAATTCTGCTGAGGCAGAGAATGTGAATCAGCCAGCTGTAGAAGTAGTAGAGGAAGAGGAAGAAAATGCATCAGTTACTACCCAGTTGACCACCCTTACATATGCTGATGGTTCTGTAGCACAGGTAACATTAAGTCAGCTGCCAGACAACCTTGTTGATGACCTGATATCACTGAATGCCACCTATTTTCATGGTGAAATCTCTCCTCTAATATGTGAAACTGGTGCAGCTTTCTCCCCACCGCTAATGAAGCGGGGAAGAACAATGAAAACACTGACTGAGTTGCTCCTTCCTCCACTTGCTGCAGAGCGTATTCCAGAGGTTCCTGCCTTTCCTACCCATCCATTACAGCTTGATAAATCTGCTATTGTATTTGACATAAAAATTGGGGAGGGCAACTATGGAGAAGTGCACAAAGGAGTGATGACAGATGATCAAGGGAAAAAGAAGATTGTTGCCATCAAGACACTCAAAGCTGTGGGTCAAGTTGATGATTTTAAGAGAGAAGTGGATATCATGAAGAAGCTGAAGCACAAAAACATAGTGGAACTGTGTGGTCTGGTAGAGTCTGAAGGAGAAGACATGTATATGGTCATGGAGTATCTACCCATGGGCTCACTCAAGGATTATATTAAGACACACAAGGAACACTTGAAGGACAGCACACTCCTCAAGTTTGCTATGGATATTGCTGAGGGGATGGATTATCTTGAACTGTGTAGCATCATTCACCGTGACCTTGCCGCACGCAATATTCTCGTGGCAGATTATCATAATGTGAAGATAACGGATTTTGGCTTGGCCCAACAACCCAATAGAGGAAACTACTATATTCGTCAAACACATCGGGCCTTGCCCCTTCCATGGTATGCCATAGAATGCATCGAGCATGGCAAGTTCTCTCACAAAAGTGATGTTTGGTCTTACGGTGTCACCTGCTGGGAGATGTTCACTAGGGGAATGGAGCCGGATCTTCCTCAGAAACCAGAAAATCTCTTGCAGCTTTTGAAGAATGGGAAGCGTTTGAACCTGAAGCCTCCATGTAACAGTAACATATACTCATTGTTGATTCGTCCTTGCTGGGATCACGAACCAAGTGCACGGCCAAACTTCTCGGCGCTCATTGTACAGATTAAAGAACTTCAGGGATGTGTGTGAGCAGCTGCAACACTAGAAATGTATCACTTGTTGCTCACAGTTGTTATTTAGTATTATGAATAAAATTAGCTAACTCATTAGCTAACTCTTCAGCATTGTAGAGATTCTGATCTTACAGCTCCTTGTTAATTTTGTAGTTACTACCAATGATACAATACCTTTACTATGCATTTTAGCTAGAATATGAAACTCCATATATACATATGGGCCAGGATTCATCAAGCATTTTTGCAACCACTTACGAAACCTGTACATCACACCTCAATCATGGCCTCACAAACTGTTTAATAAATGTAAACAAAGCTGCCGTGATTGAGGAAAGGTGTACAGGTTTCATAAGTGGTTGCATGAATGCTTGTTGAATCCTGGCCCTGTTTCGCACCATATTGAAGGCTGACCGAACTATAAGTTGGGTTAACCCATATAAGGGATTCCAAAAATGTTAATGAAAGTTAACTATTTATGTCACAAGACAGAAATATAGGTTATATTTTAGAACCTATACCATAAACATATCTTAAAACTGAAGAAACCGTAAGAGCTCGATAATCCGAATTCCAGTAACCCGAATGAATTTGCGTTCATTGTTTTCGAGTAAATGATGGGAGTAAACAATGAGAATGTGCGGGTAAATGGTGGGAGTGCGCTGGTTGTGGTACAAAAAATATTGAATGTGTTAAGTTTTGGACATTCCTGGTAAGAAATTCGGCTAACTCAAATGTTCGGCTAACTCGAATGGAGGTGGGCCCCATATAATTCGGATTACCGAGCGTTTCAGTATGCTGTTTCTACTCCGCCATCTCACACCATCATGGTCTACTCCCCTTGTTCTTACACCTCATGATGCAGGAATTAACAGGAAGCAGCACATCTTTCCAAGCTTCTATGGCATCAAGCTTACAAATGAAACAAATATGGATGGAAATGTGCGTGATTTTCTATACAGGAAACTCAATGTGTGGGTGCACACACACAAACACACACACATTAACTATCTAATGATACTAAATATTTCCTTCCAGATGGAAGCTGATTTACTTTTTCTTAAACGATAACATCAAAGTCAATTACAGTACTGTACTCTCATCCAAATTTCACATCTATTTTCTCACTTTGCCATAATGCTCCTTAAGCTTTAACCCCTGTCATGCGCGGCTATTTTTAACGTGCAACACCGCTATGCGTAAGGAAAAACTAATTTAAAAAAAAAAAAATTTCCCTCATATATTGGTAAAAGGTATTCCCTGAACACAGGAAAATTAAAAATAAAATTCTAAGTCAAATAGTTTGGCTGTGGTGTAGCGCTGAAAATGCACTCCGGTA
>Macrobrachium_nipponense_ ENA|GCVG01001010|GCVG01001010.1 TSA: Macrobrachium nipponense c86194_g1 transcribed RNA sequence.
TTTCTGAATTCGATTATGGGCGAAAACTTCGACTTTTAGCCCAGTTTCCCTATCTCCAAACAGGTTAATAGGTTTTATATAATCCAGGATGCTTACTGTCATCTTCTATGGTGGACATCCACCTCTGACTTTTCCCTTGGATTCAGATCAGTGCCTTGAAGATATTATTATTGCATCTTCACAAGTTCTGGAGATAAATCCATTGTGCCGTCATTTATTTGGCCTGCGTGATACAGGAAAGCGACTGTGGGCACCTCTGTGTAAAAAAATTGTTTCTTTTCCAAAGAACACAACTCTGCAGTTTAGGCTCCGTTTCAAAGCCCATTCCCTGAAAAGATTAAAGTGCTTAGATGAAAAAGCATTTGAATATTATTTTTATCAAGTCCGTTCAGATTTTGTAGCTGGGGAGATAAATGAATTAATTACTAACCAGGAAGACGGTCTTGGATTAGTTGTGGTTGATGTCTTGTTACATTTGATCAATAACCCAGGTAAGAAAGTAAGCGATGTAGAACTGAAAAATTTCATGCCAAAGGAACTAAATCGTATGGCAAACAGACATAATGTGAAGAAAGAAACCGAGAAACACATAGACACTACACAGCGCAAAGATCCTGCCTACATACGGGAATGTTATCTTAGCAGTGTTGAAGAAAAAAGAAGTACATATGGTGCAGAAGAATACTATCCGCAGATGGATGAAGCTGGTAATGTACTCCAAATCAGAATCTGTGTTGATCCTTTCCATCCAGACCTTCCAGGTCTTCGCTATTGCTACGCATCCCAGAAAAAAGGGCCATGGACTCATCTATGCCGTTTGGAAGAACTAGTGTTTGTATCGATGCGTAGTCAAGATTTGACTGTGGAGGTGTCACGTGCCACTGGCGTTCCTTGTTACTTCAAGTTTCAAGCTTTGGATGTCCTTGAATCATTTGTGAGCTGTCTTAGTGGATATTATCGTCTTTTGCGAACGTGGACTTTTGATTTGTGTCGTGAGCTGTCAACCCCATCACTCGAATTCTTGCGAAGTAATAAGTGCCATGGACCAATTGGGAGTGTTTATTCTGCAAGGAAGTTGAAGGAGAAGGGTGGTGGCTTTGTGGGTATTGCTCTGCTTCGTGAATCAGTGTCTGATTACAATTCTTTTAAACTTGATATCATCGTTCATACAGACAAACCACCCGTCACTCACACTGTTTTAAAACAAGGAGGACAGGTTTGTATTAAAGACAGAGACAGAACTTACAGCAGCATTGCAGTCATGTTAAAGGAATTGTGCAAGTCTGAAGATCCAACACTAAAAATAACACGTATTTTGCCCCCATCAGATTATGATAATGCCGAGCCACTACTATTAAGTGCAAGTCAAGATAAGAATATTCAGAGTAACAATCAGACTGGTCCAATGGTTATAAGCATGGATCATTTGACATCATCAGAAAGCAAGATCATTAGGGGCAAATTTTCAAATGTTTATGTTGCTCAGTGGAGTACAAAAGATAACATGGAAGTTGCTGTGAAAATGCCAAAGTTGAATGACGTCGGTGACAGTGATCGTCTTCTGGTAATGATGAATGAAGTTGCATTTGTTAATTGTGAATGCATTGTCAGCATACTAGGGGTAACACTGACTCCCTTGGCTTTAGTCATGGAATATCTCCCACTAGGACCTCTTGACAAATATCTTCAAGCTCAAAGAGCCCATATGAAAGAGGTAGAACTTGTGGAAGCAGCAACTTATTTGGCTCGTGCTTTATGGTATCTTAACATGGAAGGGATCCAGCACAACAAAATTCGATGTCATAATGTACTGGTGGCAAATCACACAGAACAAACTTTCAAGGTAAAATTGGGTGATCCTGGATTGGTAACCTACACAGAACAAGACATTCATTGGATTCCTCGTGAGCATCATGCCCAGCCTTCCTTAGCCGTAAGCAACAACACAACTGATATCTGGGCTTTCAGCACAACTCTGTGGCAGATATTTTCATTTGGTGTTTCTCCTCTTCCAGGTGCTGACATGGAAGAGGTTCGGCAGTTATATGCAACTGGTCGCTTGCTGCCACGTCCAGATCACTGCCCACAGGAGCTTTATAAAGTAATGTTACGGTGTTGGTCTCCAGACCCTCAAGCCAGACGTCAGCCACAGGCCATCATGAGAGATGTCAACCAAATTCTTTATCAAGTTTTCAATTCAAGAAAAAATCACGCTTATCAGACTATATATCCTGCCAACTCATCTGGTGAAGAAACAGAATTCCAGAATAGACATCTAGATGAGGAATCAGTAGATTACAATGCCAGTATCACAACACAACTTACAACATTAACTCAGTCTGATGGATCTGTTTCCACAGTAACTGTCAGTCAGTTGTCATCTGTAGATGATCTTATATCCCTGGATTTTCCAGTATGTAATATACCTTCTTATGGTGTGTACAATGAAGAAGTGTTACCACCAGAAGAAACTACACCAGTCACTGTGAAAAAATTGAGTGAGATGCTGTTAATGCCAAAGGAAGCTATGCGCACACCAGAAAATTCAGCATTGCCACCTCGCCCAGTAATGACTGGGAAGGCTGAACTTGAACTGGGTATGCCTATTGGCCAGGGCAACTATGGAAAAGTGTTTAGAGGAGTTTTGAAATATCCTGAAGGAAAGACAGAAACAGTTGCTGTGAAAACTCTACACACAGTTGGAGATATTGAAGATCTAAAGCGGGAATTTACAATGATGAAGAAACTGAAACATAAAAATATAGTCCAACTCTGTTCAGATCTCGTGGAAACAGAAAATGGAGAGAAGGTGTACATGGTGATGGAATACTTACCACTAGGCTCAGTCAGATCACACGTTATTGAAAATAAAGAGCGAATGACTACAGCATTGCTTCTAAAGTTTGCAATGGATATTGCAGAGGGAATGGACTATTTGGAGCAGTACAGAATCATTCATCGGGACTTGGCAGCAAGAAATATTCTTGTAAAAGATGCAAATACAGTGAAGATCTCAGATTTTGGTTTAGCTCAAGAACCAAATAAAGGAAATTATTATATTCGTAAAACTCAACGATCATTGCCAATTGCTTGGTATGCCTTGGAGTGTATTGAGAGCGGAAAGTTTTCTCACAAAAGTGATGTGTGGTCTTATGGTGTCACTTGTTGGGAAATGTTCACTCATGGATTGGAGCCTAATCTTCCACAGAAGCCTGAAATTCTAATACAGGCTCTGAAGGTTGGAAGACGTCTGACTTGTACACCACCATGTAAGCCAAATATTTATACAAAACTCATTAGACGATGCTGGGATGATGAACCAGCGGAACGACCAAACTTTTCTGAATTGATGTCCATAATTCGTGAACTTCAGGAAGAATGTTTGTAAATACAGATGAAGATAGTATATACAATGCCATTAAAATAAAGACTTATATACAACTACCCA
>Penaeus_monodon ENA|GEEP01047112|GEEP01047112.1 TSA: Penaeus monodon WSV_17237 transcribed RNA sequence.
GTGCCGTCACCTCTTTGGCCTGCGCTGTCCTGATGGCCTGTGGCTGGCCATCTCTAAGAAGTTGTCATCACTACCAGACAACGTAAACTTGCTGTTCCGACTGCGTTTCAAGGCCCACTCCTTGCAGAGATTGAAGAGTCTGGATCCGAGTGCTTTTGAATATCTGTTTAATCAGGTTCGAGCAGACTTCCACGCCAGTGAAATACCTGAATTGATAAAACACCCGGAAGATGGCCTCGGCTTGGTTGTGACAGACATTTTGCTGTATCTGCTGAATAACCCAACTAAGAAAGTGGAAAATGTGGATATCAAAAGTTTCATGCCAAAAGAGTTGAATGGATTTGCCAATAGACTGAATGTAAAGAAAAATGTGGTCCATTATTTTGACACCTGGAGAGATAAAGATGCTTCTTTTGTGCATGAACGATACCTTTCTAAGGTTGAAGAAAAACGATGCAGTTATGGCACTGAAGAATATGTGCTCCTGATGGATGAGGCTGGGAAAGACTACAACATCAGACTGGTCATAGATCCTTTCCATTCTGAATACCCTGGTCTGCGCTATACATATGCTTCTCAGAGGAAAGGGGCATGGATACAACTTTGCCGCTTGGATGAACTTGTATTTGTGTCGACAAGGTTTCAGGACCTTACTGTTGAACTGTCCAGAGAAACAGGTGTCCCATGTTATTTCAAACTGCAGACGTTAGAGCAGCTCGAGTCTTTTGTAGGCTGCTTGAATGGGTACTACCGTCTCATACGCAATTGGAATTTTGATTTGTGCCAAGAACTGTCAACACCTTCTCTTCTCTATCTTCGTAGCAATAAATGCCATGGACCAGTGGGAAAGCTATTTTCAGCTAAGAAGCTTAAGGAGAAGGGAGGAGGAGAAGTTGGTGTTGGTTTGTTGAGGGAGTCCACAACAGAACACGAGAAGTACAAATTGGATATAATTGTAGAAGCAAATAAGCCTCCTATAACGGTTACCATAGACAGAGAGGGTGGGAAGGTTCACCTTGAAGGTAAAAAAGAGGAATTACATGACAGCCTAAAGAATCTTCTGCGAGATTTAATCACGAAAGACCAACTAGGAGTCAAGCTTTCGAGGATATTACCACCTTCCGACTATGATTATGCTGAGCTGCTGCTTGTGTGTGCCAGTAAGGACAAGCAAGTTCAGAACAACAGCCAGTCCGGGCCTAGGATCATAAGTATGGACCACCTGACTTCAACAAGACAAAACATCAAACGAGGTCAGTTCTCAGCCTTGATTAGAGCAAGATGGAACGGGCTGGAAGACTCTGATGTGGCAGTTAAGATTCCCAAACTCCAGAATGAGTCTGAGAAGGAATCGTTTTTAGCTGTGATGAACAAGTTTGCCTTTGTTAGCTGCGAATGCATCGTACACATTTTTGGGGTAACACTTAACCCTTTGTCACTGGTCATGGAGTTCTTCCCATTGGGAGACCTCAGTTCATACCTCCAGCAGAATAAAAGCATAGAAGAGGTTGAGCTTGTGGAAGCAGCAACACACTTGGCTCGAGCGCTTTGGTATCTGAACCAAGAGGGTGTTCAGCATAACAACATTCGCTGTCACAACATTTTGGTGGCAGAGCACACAGATCAAACTTTCAAGGTCAAACTTGGTGATCCGGGAATGGTCAGATGCACCGAGAAAGATATTCATTGGATCCCAAGAGAACATCACTCACATCCGGCAATGGCAGTCAATGATGTTACTACCGACATATGGGCATTTAGCACAACCCTGTGGCAGATATTTTCCAAGGGGAAAGAGCCATTACCAGGTGCTGACTTGGAAGAGGTCCGTAAGCTTTATGAAATGGGACGTTTGTTGCCACGACCTGATCTCTGTCCTATTGACTTGTACAAGGTCATGGAGAGATGTTGGTCTCGAGATCCTCAAGCCAGACGGCAGCCACAAGCTATAATGCGAGATGTGAACCAAATTCTGTACCAAGTTTTTAATTCAAGGAAGAAACACTCCTACCAGACAATCTATCGCGCAAGTTCATCAACAACAGAGAACGAAGTAGAGGAAGACACCAATAATGATATGGATGATTATAATAGTTCCATCACAACGCAGGTCACGACATTGACTCTCTCGGACGG
>Cancer_borealis ENA|GEFB01006643|GEFB01006643.1 TSA: Cancer borealis DS01-Cborealis_contig_6565 transcribed RNA sequence.
AGTAACACCATCACCACCACCACCACCATGCTCACCATCGCCTTCTACGGGGAGTCACAGCCCCTCATACTACCCCAGGACACCGATCAGACCACAGAGGATGTTTTGGTGGCGGCTGCAAGGCTTCTCACCATCAGTCCTTTATGCCGTCACCTCTTCGGGCTTAGGAACCGCAGCTCGGGTCTCTGGGTCAGCCTAGGGAGAGGTGTGGATAAGCTGCCGGTGAACCCTGTATTAGAATTCCGGCTCAGGTTTAAACCGTATACTCTGGAGCGTTTGAAAGCCATTGATCGTTCAGCGTTTGATTATCTGTTCCATCAGGTAAGAGCAGACTTCCTTGCCGGGGAGATTCCAGAGCTTATCAAACACCCGGAAGATGGCTTAGGTCTGGTAGTGACGGACATACTACTCCACCTCCTTAATAACCCGGGCAGGAAGGTAGGTGACATCGACCTCAAGAGCTTCATGCCGCGGGAGCTCAATGGGATGGCAAACCGACTCAATGTGAAGAGGAACGCAGAGAAGCTGATGGAGACATGTCAGCACAGGGAGGCAAGCTTTGTAAGGGAACGATATCTCTTCAAGGTTGAGGAGAGTCAGTGTAGCTACGGGAGTGAGGAGTACAATGTGGTGCGTGATGAGGGGGGAGCAGCACACAGCGCAAGACTCTGCATCGACCCTTACCATGCGGAACAGCCGGGTCTGCGCTACAGCCACTCACCACACAAGAAGGCTTCGTGGTCCCATCTGTGTTGCATCGAGGACCTAGTGTTCGTGACCACCCGCTCCCAAGACCTGACTGTAGAGGTGTCCCGCAAGACTGGCGTCCCTTGCTATTTCAAACTCTCCACCATTGATGAGCTGGAGACCTTTGTAGGCTGTTTAACCGGTTATTACCGTTTGATGTGCACGTGGACCTTTGACCTTTGCCGTGAGCTGTCCACACCCTCCCTGACCTTCCTGCGCTCCAACAAGTGCCACGGACCTATAGGGAGTGCAGTGTCGGCCAGGAAGCTGCAAGAGAAGGGAGGAGGTGAGGTGGGTGTTGGGTTACTCCGGGAGTCATCCAGCGAGTACGACACCTTCCTGTTGGATGTCATAGTGAACGTCGACGCACCACCGCAATGCTACACTATCTTACGGCAGGCTGACAAGTTCCACCTACAAGACTCCAGGGAATACTTTAATAGTCTTGGAGGAATGGTGCGAGACTTCATGAAACGCTCAGATGCACCCGTTAACCTCACCCGCATCCTCCCTTCATCCGACTATGATGACACAGAGCAGCTCCTCCTCTGTGCCTCATCCAGCAGGGAGGTGCATCGCCAGGACCTAACTGGACCTAGGGTGATCAGCATGGCACACCTGACCTCCGTGGAAGACAACATCACCCGAGGTCGCTTCTCTGACCTCATCCGGGCCCAGTGGAGTGGCGACAAGGGTAGGGAGGTGGCTGTCAAGGTCCCCAAGTTACACACCATCGAGGACACAGAGCGGTACTTAGCAGTGTTGAACCAGATGACCTTTGTGACCTGTGACTGTGTGGTGACCTTGCACGGGGTCACACTCAGTCCCCTGGCCCTAGTGATGGAGTTCATGCCCCTGGGACCCCTGGATAAGTACCTCAGGGAACACCAAGGGACACTGAAGGAGGTGGACTTAGTAGAGGCCGCCACCCACCTTGCCCGTGCACTGTGGTATCTCAACATGGAGGACATTCACCACAACAACATCCGCTGCCACAACATTCTAGTGGCAGAACACACCGACACTAGCTTCAAGGTGAAGCTGAGTGACCCCGGCTTGGTGCGGTATGACCACCGTGACCTGCATTGGATCCCCAGGGAGTACCACACCCAGCCCCCCGTCGCCCTGCAGGACCCCACCACCGATATCTGGGCCTTCAGTACGACCTTGTGGCAAATATTCTCTCTAGGGACAACGCCACTGCCAGGTGCTGATATAGAGGAAGTAAGGAATCTGTATGCAACTGGACTCCTGCTGCCCCGCCCTGATAGATGCCCAGGTGATCTGTACCAGGTGATGCTGCGATGCTGGTCACCGGATCCCCAAGCTAGACGACAACCCCAGGCGGTGATGCGGGATGTGAACCAGATCCTATACCAGGTATTCAACTCAAGACAGAAACACGCCTACCAGACCATCTTCTCCGAGGACACAGATTCCCGGCAGCAGAATGGTGAGGCAGAAGGCACCAGCATTATTGAGGAAGATGCAACCTCAGTCACCACACAGCTCACCACACTCACCTATGCGGACGGATCGGTGGCCCAGGTGACCTTGAGCCAGCTTCCTGACCTTATGGTGGATGACCTCATCTCATTCTCCACTTCCGACTTCCAACTGTCCCACATTTACGAGACAGGAACAGCATTCTCTCTTCCTGTTACCTCCCATTCCAGGAATGTGAAGCCGTTGAATGTTCTGCTGCAGTTCTCCGTGTCGTGCCCTCGCCTGCCTCCCCTCCCTGCCCTCCCCACCAAGCCTCTGCACCTCGACAAGTCCGACATCAAGTTCGGCATCAAAATCGGGGAGGGTAACTATGGAGAGGTGTATCGAGGTCAGATGACAGATGCGCAGGGAAGGAAGGAGACTGTAGCCATCAAATCCCTGAAGGCGGTGGGACAGACAGACGACCTTAAGAGGGAGTTTCGTATCATGCAGAAACTGAAGCACCGTAACATCGTCCGGCTGTGTGGTTTGGTGGACTCAGATGAGGAGGACATGTACGTGGTGATGGAATACCTCCCGATGGGCTCCCTCAAGGACTACCTCAAGATACAACCCGAGCACATCAGTAACACAATGCTCCTTAAGTTTGCCATGGATATTGCAGAGGGGATGGATTACCTTGAACAGTCCCGCATCATCCACCGGGACCTGGCGGCACGTAACATTCTTGTAGCGGATCAACACACCGTCAAGATCACAGACTTTGGCCTGGCACAGGAACCCAACAAGGGGAACTACTACATCAGGCAGACCAACCGTGCACTGCCCCTACCATGGTACGCCATTGAGTGCATTGAGACGGGCAAGTTCTCCCACAAGAGTGACGTGTGGTCCTATGGGGTGACCTGCTGGGAGATGTTCACCTTGGGACAGGAACCAGACCTGCCACAGAAACCCGAGACTCTTATACAGATGTTGAAGAATGGGAAGCGTCTGAACCTGAAGCCTCCTTGCCACGCCACCATCTATGCCGAGCTCATCAGACCGTGTTGGGACCAAGAACCTGAAGCCAGACCTAACTTTTCAGCACTCATACAGCAAGTCAAGGAGCTGCAGGAGGAAGACCTTTGATGGCTGTGTGCGTGTATGTGTGTATGTGTGTGTGTGTGTTTACCTCTACAGCACACAGCCTCTATATACAGTCACAGGCCTTTGCATCAAGACCAACACTGTGTATGTGGTGGTGATGCTATTTAATGATTGCCAAATATCTCCAGAGTGTTATACTATATTGTTTTCACGTTATATTCATCACCATCCGGCTTCTTGCAACACTCACAAGTTATCCATTAATTGTTGAAAGTGTGGTGTTGAAAAGTGTGATGTGTGGGTACCAGGTGATGTGTCAAGGTGAGGCAGGCAGGTAGGCAGGTCATGTTGGTTCACATTTATCCATATACTTAACTGGAGTACATATCAGAAGCTGTCAATTTATTTTTATGCCAGCTTGATCAGTCCACGAGTCTGTCTGTCAGAACATTAGACTACTTTTGTATCAGTATTGAAGTAAAGATTTGACAGTTAAGTGTTGAAGGAGTGATGTGAATGGTATTGTAAGTGGTATTTGTGGACCGACGTGTTGTTGTTGTTGTTATTGAACTTTACACTTGTTCATCTTGCTTGCCAGTTTGATTCTTTAGCACCAAAGTTATGTCCACAGAGACCAGAGGGAAGAGAGAGTTTTATATATTCAATCATTATGAAGGAAAAACTGTATAGAATCCTTCAATGTAAAACTTGGTCTCTGATGGTTAGCTTTGAGCATTAACTACATATAGTCATTATTTACCATTGGTTCCAAACACCCTCCTCAGTGGCAATTGTAACGGAGGGAAGCTTTGTGATGAGCATTTAAGAGTTAACATTTCAGCACAAAATGAGACACAATAGCCCAGTATGAAGCTGTTTTCCATTGTTATTTTATCATCACAGTCACCTCTCAAAGTGTGTCCATGGAGAGAAAACCCAACTGATATAACTAGACGAGAGATAAGATGATGTAGGAATAGCTGATTATAAGAGTACTAAACAGGATGTGGGGAAACAGTTCTTACAAAGCACCAAACAACTTATTTAGATTTTTCATAGTGACAAAATACAACTGTTGCCTTTGTTGAACCATGAACAGTAATTTAAACACCAGACAGACCTTGGAGTGAACACAGGGAGGAAACATGAACACTGTACCTGTATATATTAACCTGTGTAGTGCTTTGTAAGTCCTGTTTCCCCTCACCTCACCTCACGTCCTAGAGTGTCTGTCCTGAGAAGGCTGCTCATGCCAACTTGTTAATTCCCTTACGTCTGTCCTTAGGTTGTGATGTTAATTATTACCATTACTTGTCAGGGGACGACTCGTTACACGTCCTCGTTAGACAGGCAAAGGCACGTGTTAAATAACCCTATATCTGATTGGGTTGTTAGTGATGCAAGTATCCATTTAGGTGACAAAGTGTTATATTACATCTACTTGGTGCATCTACAACCCTGATTCTACCATTCCTACGTGTGGGTGTGAATTGTATAGTTATTATATATACACATACATATGATTCTTAATATTAGCTTTAATGCTTTTTAAATATGGTACAAAGATGATGGGTTAGTCTTTATTATTTACATGGGTGAAAATCCATTCCTTTAAACCATGCATATGACACCAACAATGTCACTCCCCACTACAAGGTAATCCCTGCCT
>Proasellus_jaloniacus_ ENA|HAFB01020502|HAFB01020502.1 TSA: Proasellus jaloniacus, contig comp33795_c0_seq1
CAAAAACTTTTAAAGCAGAAGATAGTCTCTGTGTAGAAGATGTAATTAAAATTATATCTCAGAAACTAGGCATTAGACCACTGTGTCAACATATGTATGGCTTGAGAAACTGTGATACATTATTATGGCCAAGCCTTTCGAGAAAGTTATCAGATTTAGTATCAAGTACTTCATACCAGTTTAGAATTCGATTTAAAGTTAATGTCAGTAAAACATTGAAAGATATTGACTATGCATCTTACACATACTTATTTTTTCAGGTTCGTCAAGATTTCAAAGCTGGTAGAATTCCTGAGTTGACTAAACACCCTAAAGATGGATTGGGCTTAGTGGTTACTGACATTTTACATTACCTCATCTCAAATCCAGATAAAAAGTTAAGCGATGTAGAGATGAAGGAATTCCTTCCCAAAAGTTTGTATTCCATCGGCAATAAACACAATGTTAAACAAACAACTGAAAGTGTATACAAAAGTGGATCTCACAAATTCTTTAGTCGTGGATGCGATTACATAAGAAATGAGTACTTAGAACAGGTAGATTTAATTGGCAGATCTGGAGCATATGAAAAGTATTCATTAGAAGTAGATGAAGGGGCCAGTAGTTTTCATGTTGACATTTTTATAGACCCATTTCACCCTGAATCTCCTGGAATTTATTATCAAACTGGAAAAAAAATCAATCATCATATATGTAGGATTGAAGAACTTGTTTTTGTATCAGTTAGAAAGCAAGATTTAACTGTTGAGCTATGTCGAGAAAATGGAGTTCCTTATTATTTTAGTTTACCCTCAAACGATTCTCTTGAATCCTTTGTTGGGGGTCTTACTGGATATTATCGCCTAATGAAGACTTGGTCATTTGATCTTTGTAGAGAGCTGGCAACTCCTTCATTAATATATCTTAGAAGTAACAAATGTCATGGCCCCGTTGGGTTGAAGTTTACAGCAAAAAAATTGAAATCAAAGGGGAGTGGAGAGATGGGAGTAGGAATTCTTCGACAATCTTCAAAGGAATATGATGTATATAAGCTAAATATTCTGAAAAGCTTAGACAAAGAACCTTCTGAATTGATAATAATAAAAACGAATAACAAGCTCCATGTTAAAGGATCTGATGTTATGCATGAAACTCTCTATGCTCTACTTAAATGGATTAGTGCTACCAAGTATGAAGATTGTGGACTTACCCGAATATTACCTCCATCTGATCTAGATATTGCTGACCAATTAATAATCTGTTCTGAAATGAAAAAATCAATATTACCTGTTAACAATTCAGGCCCCAGGATATTCAACTTAGAATGTTTTATTGTGAAAGATAAAGTTCCTCATCAGGGTAGATTCTCAGATGTACATCATGTTTTATGCAAAAATGAAGGAAATGAAGAACTAGCTGTAAAGGTTCCAAAATTTAAAAGTTATGAGAAGAAAGAATTTCTTGGAATGATGAATAAATTTTTATTTGTTGAAGGTGACTGTGTTGTTAGGACTCTTGGGATTACTCTAAGTCCTCTTACATTGGTGATGGAATATTTACCTTTAGGACCTTTGAATAAATATTTAAAGGAGCATTCTAATAAAATGAAACAGGTGGATTTAGTGGAAGCTTCGTCATACTTAGCAAAAGCTCTATGGGATCTTCACTCAAAAGGCATCACCCACCACAGCATTCGCTGCCACAATATATTAGTGGCTGAACATACCAATCAAAGATTTAAGGTAAAACTTGGAGACCCTGGCAAAGTAGAATATACTGTTGCAGATATTCATTGGTTACCAAGAGAACATTTGCTTCATCCTTCATCTGCTTTGACTGATCCTAATGTTGATATCTGGGCTTTTGCTACAACTGTATGGCAGATTTTTTCTTTAGGCTGCGAACCTTTACCAGATGCTAATCTAGAGGAGGTTAGAGACCTCTACAGAAAAGGATTCATGTTACCACGTCCAGAAGCTTGTCCAAGAGACCTTTATCAAGTTATTTTGGGTTGTTGGCATCCTGATCCTCAGTCACGTAAACATCCACAGACCATTATGAGAGATATCAAACAAATATTTTATTTCATTTTCAATTCAAGAAGAGAGAATCCTTATACAAAGGTGCATGATGTACCATATACTACAGTATGTGGCAACCAGTCACCAGACAGTGATAATGAAGATGATAACGAATCTACACTGCTTTCAGATTCGGATAGTTTGCTGTCTGTTTCAACTCAAGTCACAACTATTACGCAGACAGATGGAACAACAGCAGAAGTTACGCTAAAGCAAATTATGAATATGGATTACCCACTTATTCCACCAGAGATTGCCTTGTCCAGTTATTCATTGTTAGGTATTTCCAAAAAGGAAATAACATTAGGAGATTTGCTGGTACCACCCCAATATCTCTCTCAAGATCCTATCAATCTCCCGCCTCAGTTGGAACTAAATAACTGCTCAATTGATATTCTGAAACGCATTGGAAAAGGCAATTATGGTTATGTCTTTAAGGGAAAAATGACTTATATTGACAACCGAAAAGAATATGTTGCATTAAAGAGACTTCAGTCAGTTGGGAATACAAGTGACTTTAAGAAAGAAATGGACATTATGAAGAATCTTCATCATGAAAATATTGTGTATTTGCATGGTTTAGTGGAGAGTGACCAAGAAGGGAGCCATCTTCAATACATGGTTATGGAGTACCTATCATTAGGCTCTTTGCAAGATTATTTATTGAGCAACAAGGAAGACAAATATCTTACATCAGACAAAAAATTAATTGCATTTGCTCTAGATATTGCGAAGGGTATGGATTATTTAGAGAGTCAACAAATCATTCATCGGGATTTAGCTGCAAGAAATGTTTTAGTTGCTTCTGAAGATCATGTCAAAATTACAGATTTTGGATTGGCACAAAGACCAAACCAGGGCAATTACTATATTGTGAGGACTGTCCGAGAAATGCCTATTAGATGGTATGCTTTAGAAAGTATAGAGCACGGTAAATTTTCTCACAAATCTGACGTTTGGTCTTATGGTGTTACAATTTGGGAAATGTTTACAAGAGGACTTACTCCCGATCTTCCAAATGATGGCAGTCAGCTTATTCAAGCCTTGAAAAATGGGACTCGTTTAGTATGCAAACAACCGTGTCACCCATCCATTTACTCAAAACTTATACGCCCTTGCTGGGATGAAGAGCCACCAATGAGACCGGATTTTGCTAAATTAATTTCTTATATCACTGAAATTCAAGAAGAATAACATATTTAACAA
>Proasellus_grafi ENA|HAEX01059322|HAEX01059322.1 TSA: Proasellus grafi, contig c49582_g1_i1
GAAAACACAAACCAAAAACATTTAAAGCAGAGGATAGCCTCTCTGTAGAAGATGTAATTAAAATTATATCTCAGAAACTAGGCATCAGGCCACTGTGTCAACATATGTATGGCTTGAGAAACTGTGATACATCTTTATGGCCAAGCCTTTCTAGAAAGTTATCAAATTTGGTATCAAGTACTTCATACAAGTTTAGAATTCGGTTTAAAGTAAATGTCAGTAAAACTTTGAAAGATATTGACTATGTATCTTACTCATACTTATTTTTTCAGGTTCGTCAAGATTTCAAATCTGGTCGAATTCCTGAGTTGACTAAGCACCCTAAAGATGGATTAGGCTTAGTGGTTACTGACATTTTACATTATCTCATCTCAAATCCAGATAAAAAATTAAGTGATGTTGAGATGAAGGAATTCCTTCCTAAAAGTTTGTATTCCATTGGCAATAAACACAACGTTAAACAAACAACTGAAAGTGTATACAAAAGTGGTTCTCACAAATTCTTTAGTCGTGGATGTGATTACATCAGAAACGAGTACTTAGAACAGGTAGATTTAATTGGCAGATCTGGAGCATATGAAAAGTATTCATTAGAAGTGGATGAAGGGGCCAATAGTTTTCATGCTGACATTTTTATAGATCCATTTCACCCTGAATCTCCAGGAATTTATTACCAAACTGGGAAAAAGATCATTCATCATATATGTAGGATTGAACAACTGGTTTTTGTATCAGTTAGAAAGCAAGATTTAACTGTTGAACTGTGTCGGGAAAATGGAGTCCCTTACTACTTTAGTTTACCCTCAAATGATTCTCTTGAATCCTTTGTTGGGGGTCTTACTGGATATTATCGCCTTATGAAGACTTGGTCATTTGATCTATGTAGAGAGCTAGCAACTCCTTCATTAATATATCTTAGAAGTAACAAATGTCATGGCCCTGTAGGGTTGAAGTTTACAGCAAAGAAATTGAAATCGAAGGGAAGTGGAGAGATAGGAGTAGGAATTCTTCGACAATCTTCAAGGGAATATGATGTATATAAGCTCAATATTCTGAAAAGCTTAGACAAAGAACCTTCCGAATTGATAATAATAAAGACCAGTAACAAGCTCCATGTTAAAGGATCTGATGTTATGCATGAAACTCTCTTTGATCTACTGAAATGGATGATTGCTACCAAGTATGCAGATTGTGGACTTAAGCGAATATTGCCTCCATCTGATTTAGATATTGCTGATCAATTGATAATCTGTTCTGAAATGAAAAAATCTATATTACCTGTTAACAATTCAGGCCCCAGGATATTCAACTTGGAGTGTTTTATTGTGAAAGATAAAGTTCCTCATCATGGTAGATTCTCAGATGTTTATCATGTTTTATGCAAAAGTGAAAGGAATGAAGAACTAGCTGTAAAAGTTCCAAAATTTAAAAGTTATGAGAAGAAAGAATTTCTAGGAATGATGAATAAATTTTTATTTGTTGAGGGCGACTGTGTTGTTAGAACTCTCGGGATTACTCTGAGTCCCCTTACTTTAGTGATGGAATATTTACCTTTAGGACCTTTGAATAAATATTTAAAGGCGCATTCAAATAAAATGAAACAGGTGGATTTAGTGGAAGCTTCATCATACTTAGCAAAAGCTTTATGGGACCTTCACTCAAAAGGCATCACCCACCACAGCATTCGTTGCCACAATATATTAGTGGCTGAACATACCAATCAAAGATTTAAGGTAAAACTTGGTGACCCGGGCAAAGTAGAATATACTGTTGCAGATATTCATTGGTTACCGAGAGAACATTTGCTTCATCCATCATCTGCATTGACTGACCCTAATGTTGATATTTGGGCTTTTGCTACAACTGTATGGCAGATTTTTTCCTTAGGCTGCGAACCTTTACCAGATGCTAATCTAATAGAAGTTAGAGACCTGTACAGAAAAGGATTCATGTTACCACGTCCTGAAGCTTGTCCAAGAGATCTCTATCAAGTTATTTTGGGTTGTTGGCATCCAGATCCTCAGTCACGTAAACATCCACAGGCCATTATGAGAGATATCAAACAAATATTTTATTTCATTTTTAATTCAAGGAGAGAAAATCCATACACAAAGGTACATGATGTGCCTTATACTGAGGTAGGTGTAGAAAAGCAACCAGACAGTGATAATGAAGAAGATAATGAATCTACACAGCTCTCAGATTCAGATAGTTTGCTGTCTGTTTCTACTCAAGTCACAACTATTACGCAGACAGACGGAACAACAGCAGAAGTAACACTAAAGCAAATTATGAATATGGATTACCCACTCATTCCACCAGAGATTGCCTTGTCAAGTTATTCATTATTAGGTTATTCCAAAAAGGAAATAACTTTAGGAGATTTGCTGGTACCACCCCAATATCTCTCACAAGATCCTATCAATCTCCCACCTCAATTGGAGCTAAACAACTGCTCAATTGAAATTCTCAAACGCATTGGGAAAGGCAATTATGGGTATGTCTTTAAGGGAAAAATGACATATATTGACAATCGTAAAGAATATGTTGCATTAAAGAGACTTCAGTCGGTTGGGAATACGAGTGACTTTAAGAAGGAAATGGACATTATGAAGAATCTTCATCATGAAAATATTGTTTATTTGCATGGTTTAGTGGAGAGTGACCAAGAAGGGAGCCATCTCCAATACATGGTTATGGAATACCTATCATTAGGATCTTTGCAAGATTATTTATTGAGTAACAAGGAAGACAAGTATCTTACATCAGACAAAAAATTAATGGCATTTGCTCTGGATATTGCAAAGGGTATGGATTATTTAGAGAGTCAACAGATCATTCACCGGGATTTAGCTGCAAGAAATGTTTTAGTTGCTTCTGAAGATCATGTCAAAATTACTGACTTCGGATTGGCACAAAGACCAAACCAAGGCAATTACTATATTGTGAGGACTGTCCGAGAAATGCCTATTAGATGGTATGCTTTGGAAAGTATCGAGCATGGTAAATTTTCTCACAAATCTGACGTTTGGTCATATGGTGTTACGATTTGGGAAATGTTTACAAGAGGACTTACTCCCGACCTTCCAAATGATGGCAGTCAGCTTATTCAAGCCTTGAAAAATGGAACTCGTTTAGTATGCAAACAACCGTGTCACCCATCCATTTACTCAAAACTTATACGCCCTTGCTGGGATGAAGAGCCACCAATGAGACCGGAT
>Talitrus_saltator_ ENA|GDUJ01078871|GDUJ01078871.1 TSA: Talitrus saltator comp101468_c0_seq4 transcribed RNA sequence.
CACGGGCCGGTCGGGTGGGAGTTTGCCCATGCCAAGCTCCAGAGCAGAGGCCGAGGGGAGTGTGGTGTTGGGCTGTTGCGGCAGTCTTCTCGCCACCACCACCGCTACAAGCTCGACGTGCTCGTCGACAAGAAGTCGTCCATCAAGACCTCTTCTATTTACTTGCAGGATGACGAGGTGGTGATAAAAGATGCGGGAGTAGACCGCACATTTGACTCCCTGCAGTCACTGATCAAGTACCTCATAGATGCTGGCAAGAACACTGAGCAGCTCGAAGACGATGATGGCAAGTCCAACTCAGCTGTCTCCCTCACAGCCACCGCGTCGAGCTCTCCGGCTCACAGTATCCAGTCTACAGACAGCGGCACTCAGGACAGCAAGCGAGGAGTGAACGTGCTGTACAAGCCTGCAGCTGCTGCTGACGGTGTGGTCAATGGGTTGTCTCCTCCCAGCAACCGACGACGGACGCCCCAGGTGGTGCTGACGAGGCTGCTGCCGCCGTCAGAGTACGACAAGCCTGAGCTGCTGCTACTGTGTGCTGGTGAGGGGCGTGGGCCGGACAGCCAGGAGCAGGACCAGGGGCCTCAGATTTTCCGATTCGAATCGTTCGTCGCGGCCGAGAACTCGAAAGTGATTCGAGGCTCCTTCTACAACGTGATGCGCGCTCGCAAGGCGGCTGACGAGGCCAAGCACTACGCCGTGAAGGTTCCTCCGGATTGGACCCGAGAGCACCAGTCGCGGTTCCTGAGCATGTGCGACGGCTGGATCAAACTGAGCGAGTGTGACGCTGTGGTACAGATGCTGGGCATCACTCTCAGGCCTCTCGCTGCCGTCATGGAGTGGGTACCCCTCGGTCCCCTCGATGTTTATCTTCAGGATCACGAGCACCAGCTCAGAGTGATTGACCTGTTGGAGGCAGTCACACACCTGGCGAAGGCTCTGTACTTCCTGAGCCAGCACGGCATTAAGCACAACAATATCCGCTGCCACTCTCTCCTCGTCGCCTGCCATGAGGAGAACCAATTTGTGGTGAAACTGAGCGAGCCTGGGGATCCTGTGGTAGACGAGTCCTGCATCCACTGGATCGCGAGGGAGCACCACAACCACCCGCCCTCGTCCAAGCAGGACCCATCAACTGACGTCTGGGCCTTTGCTACCACTGCCTGGCAGATATTCAGCGGTGGACAGTGGCCGCTCAGAGGCGGAGACATCGATGCCATCCGTGCCTTGTACGCAGCCGGCCAGATCCTGCCCTGTCCGCAGAGGTGCCCTGGAGAGCTGTACCAGATCATGTTGAGGTGTTGGTCTCCAGACCCTTCGGCTCGCCGCCAACCCCAGACAATCATGAGGGACACCTTCCAAATCTTGTACCAAGTTTTCAATTCGCGCCGGCACCACGCCTACAGCTCCATCAGCGAAGACGATGCAGACGATGAAGCAGTCGCAGCGACGACGTACAGCACGGTGCGGCCTGCCCCCAACAAACAGAGTGCGGAAAATTCCCTGTATGCTCCCCAGTCGCCTGACCTCTATTCTGCCAACGCCAAAGTAGGCTCGGTGGACACCACCACGACCACGCTGGCCAACACTCGCAGCGATATCACCCTGGAGAACACCGACGGCCTGGACGATGACGAGACTTTGGACAACGATATGCCCGTGCCTACCATCTTCGCCAACCTCATGTTCAAGGACGGCACGCTGGCTCAGGTGCCAATGGGTCGGCCATCCTTCCCTGAGAGGGCAATCGCGACGTTGCCAGATTCCTTGGTCACCTCCCCGATGGGATTGAACCCCCTGCCTGTCCTGCCCCCCATCCAGCCACGCCATCTCGCCCCAACGACCCCTGCACACGGGGGTAACACACCACGGGCGCCCAACGTGCAGAGTCTGAGCGAGCTGTTGGTGTCGCCTACAGCGCATCAAGATGGCCGGCTTGTTGCTGGACAGCTCCTCAGGATGGGAAAATCAACCGTGGAAATAAAGGCGCCAGTCGGAGAGGGTAACTACGGTTGGGTTTACCGAGGACAACTCAGCACGCCTGGAGGGGGGCACAACGATGGGCCCGTTGCTGTCAAGACCCTCAAAGTCGTGATGGGGCAGCTCGACGACATGGTGCGAGAGCGGGACATCATGCAGGTTCTGAACCATAGCAACATCGTGAGGTTGCTGGGTGTGATCAATCAGTCTGTGAACACTGCCGGAAGCGGAGGCAGCGTGTTAGACGAGCGCCTCTACATGGTCATGGAGTACTTGCCTCTGGGATCCCTCAAGACCTACCTCCAGCAAAATCCTGCCATCGAAGACTGCACTTTACTCGATTTTGCCCGTGACATCGCGTCGGGCATGGATTATCTGGAGTCTCAGAGGATCGTCCACAGAGATCTGGCAGCTCGCAACATTTTAGTTCAATCTCCAAACCACGTCAAAATATCTGACTTCGGTCTGGCTCAGCAGCTTCATTCCTCAGCGTACTACGTGCTCAGGACGAAGAGAGACCTTCCTTTGCCATGGTTTGCCCCTGAAAGCATAGAGCAAATGCGCTACTCTCACAAGACTGACGTGTGGTCGTACGGGGTCACCTGCTGGGAGATGTTCACCCGCGGCAAGGAGCCCAACCTACCCCGGGACCCAGCCAAACTTCTCACGGCCCTGAAGCAAGGCATTCGCCTGAACCGCGTGCCGCCCTGCCCTGACCTGGTGTACAGTCAGCTGATCAGGGTGTGCTGGGACCCCGACCCCCGCCAGCGGCCGAACTTCTCCTCTCTGGTCAACATCGCCTCCGAGCTCAAGGGCGACATGATGTGGTAGTGGTGCTCATCAGCATCGCAATGCACGTATTGTTGAATAGAGGGCTAAGTATATTCAATTTTTCGCTCGTGAATATTTTTCAGTGCGAGCATTGTTGGAACCAAGCGTGAAAGATGTTTGATTTTGTAGTGAGCTTGATTTTATGAAGACGGAGTCAATAACGGCTATGATACAAGACAAATAATTGCAGTGTTCATTCTTGTGGCTGCCGTTATCGGATACTTTTAAAATCATTATTAGTTTTTTTTATTCAAGAAGGCAGTCGATAGATATGACTGATCAAGTTTTTGCGGTTAGGACCTTAGTTTTAATGGGCAAGAACAACAAGAACCAAGAGTGATGAAAAAATAAGAACATTCTATTATAGAGAAATAGTCATTATAAACATGTCTAGTTGGGTATAAAGGGTATGACCTTGTGAGAATATCTTCCGTTCTCTCCAATCCGTTTTAAATGGTGTGTTCTCTTTTGGCGCGACATACTCCAAAGCGCTACAATCTGTACTATTACTCACTACTCACGAAAGTTAAAACCCAACTTGTGTCGTAACTTGTGCTCGTAATAGAGGCCCAAGTTACGCTGATATATTGTGACTCTGACCATTGATCTTGAGCTACTGTAATATTTGTCAGGAATCTTCCTGTGGAAATTAGTTGGTAGTACGAGTAGTGTAATAACATATAGCAGCTATATTTACAGCAGCCCCTACTGATCTAAGGATGGGATTCAACTTGCAGTGAAGTAACAATGTTTGCGCATCATGATCATAGATCTCAAAGATGATGTGATTCATAAATAATTTTCACTAATTTTAAAATTCATGATATATTGAACTTGCCCGTATGTTGACCATTCACGAGTGTAAAGTAATTTAATTAATATTTTATCTAGTGCATATTCTTATTAAGTTAAGCCATAATGGCAGCAGCAACCATAGTGCAGCTCAGATATTCAAATATTAGTATGATAAATAATTTTGTCCTACTGAAGTGAAGATTGAAAAACGCAGGATTTAAATTGAATTTTCAATTTTCTGTTGGATTCGAGAAACAATATTACTTGGTGTATCACCAGCTGGTGTGAATTATTATAATTTATTGAAAGAAATGTCTTATCATGGACAAATTGTGATATATATCTCTTATGGATGGCAATTTTAAATTTAATTTAAGATGTACGTAAATTCATGTATGACTTATTGCTTTTTATGTCGTGTTCAATGTGCTTCTATAATTCACGAATTGTATAGTTACTTTTTTGATGTATTAACTGCTTGCTCAGTTACAGTGCCCACTATCTTTACCGTTTATTTTAATATAGGGCTTATACGCTGGTACCTCTTGTAGAATGTACGAGTCAGCAATAGTGTAAGTTGAAGGGTTCATGACGTCTAAGTTACGTCATTGATTCACAGTAAAATTTGAATATTTTATCGTCATTTAAAAAAATCTATTTCTTAGGTTTACTTTTGAGAAGTCATTCAATTTCGCGATTATCATTTAAAAGTGCAATAAATTCTACCTATTTAGCAAGAAAACGCCATATTTTTTAGGGGCGAACTAATGCATAGATGACTAGCTTCAAATATTGGATATAACGTGATCTATAGGCTATAAAATACTGCATTGATAGAGATACCGTAACTCTTCAATGAGGCCTTTAATTAGCTTCTTTTTCAATTTGTTTACGTCTTCATTGTCCAGATCAGCTCTAATTTCGATGAAATTTTCGGAATCAAAAGCGCGTGTTATGTTCAGCATTAAACCAATGCAATCAAGATAAGCTATGCTTCAAAATTACTTTCCATTGAGAACAATCCATAATGTTTACCATAAAAACGTAAGATTTTCAGGTTCGAGTCTCGACGTGTTGCCTTCTCTTCTCATGCCCAATTCTTCCGCTCCCTCAACACTGGTGGTCATAGAGGTTCGAAGCTGGAATGCACGGACCAACCTTTCACTTAAAAGGTAATGTTCAAACTAAAAGGAAATTCCGAACCCAAGAAGGATTTATAAAAATTATTCAGACCTGAATAATCAAGGACAGTGTTTAGACAGGGAAAGTATCTCTACCGTTTCACTCGACGCAGCTGGTTAGTCTTCTTGCCCTCAACGTGGGCCGCGTTTGTCAAGCACTTGCTAAGATTCCTTTTGTTCAATTTATAAATTGAGGTTTGGACCATGTTATAAGGTTCGGTGCTGTGCCGAAAGATATAATACTCCTTTATTTTTCTTCAAGCAATATATTTTCCAATCTTCTTCTCCTTCATCTTTATCTTCCAAAACGTTGTATGAGTTTAAATTCGGAATCTCATTTTGCTTACGTGCAATTTATAAATCTTCCAAAATTCTAAATTTTCATCTGCAAATTCATGGCAAGTCACGACAGATGAAGTATCATCCCGTATCACAGGTACAAACGAATGATAAAAATATAAACGAATTGTAAGTCGGATAATACGAACTACAAACATCCTGACGGACCAGATTCACTATCTTTTCATCGATGACATGAGTAGTGAGTTTCGAGAGAGAGATATATGTGAGACTGACAACTTCGTTTAAGCTAAATCTACAACTTTCTGTGTGGTGTTTGTCAACTACTAAACTTGCTCTGACAGCTGTTGGTAAACTAATTTATGATTTACTGTCTGATGATTTTTTTAAAAACTCTATATATTAAGCTGCACAAGAGCAAATTGGATGACTTACTAGCACTTCAGTTCTGTATAAAATAGAGGTAGAAGATCTGCTTTTGATGTCACGTCCCGGCCTTACAGCATTCCATCGATTTTCATCATTCCGCCCATGTATTTAAAGGGTGGTTAAATTTGAA
>Carcinus_maenas_ ENA|GBXE01096830|GBXE01096830.1 TSA: Carcinus maenas comp85425_c0_seq7 transcribed RNA sequence.
ATCTGACTGCTGCGGGAGTCCTCCACTAAATACAACACCTTCCTTCTTGATGTGGTGGAGGAGGCTAACACTCCACCACGCTGCTACACCATCATACGCCAGGCTGACAAGTTCCACCTTGAAGACTCCAGGGACTTCTACAACAGTTTGGGAGGAATGGTGCGAGACTTCATGCGCCGCCCAGATGGCCCCGTCAAGCTGAGTCGCATCTTGCCTTCCTCAGACTACGACGACACAGAGCAGCTCCTCCTCTGTGTCTCGTCCAATAGGGAGGTGCATCGCCACGACCTCTCTGGGCCCAGGATGATCAGCATGGCACACTTAACGTCTAATGAGGACAACATCACCCGAGGCCGTTACTCTGACCTGATTCGCGCACAGTGGACCGGAGACAAGGGCAGGGAGGTGGCTGTCAAGGTACCGAAGCTCCACACCATCGAGGATACAGAGCGCTACCTGGCCGTGTTGAATCAGTTTACCTTTGTGACGTGTGACTGTGTGGTGGCCATGCACGGGGTCACCCTCAGCCCCTTGGCCCTGGTGATGGAGTTCCTGCCCCTCGGACCTCTGGATAAGTACCTCCGGGAGCACCAGACGTCTCTCAAGGAGGTGGACTTGGTGGAGGCAGCGACCCACCTTGCCCGAGCGCTGTGGTACCTCAACTTGGAGGACATTCACCACAACAACATCCGCTGCCACAACATTCTGGTGGTGGAGCACACAGACCACAGCTTCAAGGTGAAGCTGAGTGATCCCGGGCTGGTGAGATATGACCACCGGGACCTTCATTGGATCCCTCGTGAGTACCACACCCAGCCGCCCCTCGCCCTGCAGGACCCCACCACAGACATCTGGGCCTTCAGTACCACACTCTGGCAAATATTCTCCCTTGGGGCAATACCACTCCCAGGTGCTGACATGGAGGAGGTGCGGAACTTGTATGCCACTGGTCTTCTGTTACCTCGGCCTGACAGGTGTCCAGGGGATCTATACCAGGTGATGTTGAGGTGCTGGTCCCCGGATCCCCAGGCCAGACGACAACCCCAGGCCGTCATGAGGGATGTGAATCAGATCCTATACCAGGTGTTCAACTCGCGGCAGAAACATGCCTACCAAACCATCTTCACCGAGGACACAGACTTGCGGCAGCCCAATGGTGAGGCGGAAGGCAGCGTGAGTGTGGCCGAGGAAGACGCCACCTCCGTCACCACCCAGCAGACCACCTTGACCTATGCTGACGGCTCCGTGTCTCAGGTCACCTTAAGCTTGCTGCCTGACCTCTTGGTGGACGACCTCATCTCCCTCTCCGCCCCAGACTTCCAGCCATCTCACATTTACGAGATGGGCACAGCATTCTCCCTTCCTGTCTCCTCCGAAGCCAGGAACACTCAGCCCCTGAATGTGTTGCTGCAGTTCTCGGCGTCATCCCCTCGCCTGCCGCCCCTCCCTGCCCTGCCCACCAAGCCACTGCATCTCGACAAGTCCGATATCAAGTTTGGCATCAAGATTGGGGAGGGTAACTATGGAGAAGTGTACCGCGGCCAGATGACGGATGCTCAGGGGCGGCCCGAGACAGTGGCCATCAAGTGTCTCAAGGCCGTGGGACAAACTGACGACTTGAAGAGGGAGTTTCGTATCATGCAGAAACTGAAGCACCGTAACATTGTGAGGCTGTGTGGGTTGGTGGACTCAGACGAGGAGGACATGTATGTGGTGATGGAGTACCTGCCTATGGGTTCCCTCAAGGACTACCTCAGGACACACCAGGACCACATCAACAACTCCATGCTGCTCAAGTTTGCCATGGACATTGCTGAGGGGATGGACTACTTGGAGCAGTCACGGATCATCCACCGTGACCTGGCTGCTCGTAACATCCTGGTGGCCGACCAACACACCGTCAAGATAACAGACTTTGGCTTGGCACAGGAACCTAACAAGGGGAACTATTACATTAGGCAAACCAATCGTGCTTTGCCCCTTCCATGGTATGCCATTGAGTGCATCGAGACAGGTAAGTTCTCCCACAAGAGTGACGTGTGGTCTTACGGAGTCACCTGCTGGGAGATGTTTACCCATGGCCAGGAGCCGGACCTTCCACAGAAACCTGAAACTCTCATCCAAATGTTGAAGAATGGCAAGCGTCTGAACCTGAAGCCTCCGTGTAACGCAACCATCTATGCCGAGCTGATCAGGCCGTGCTGGGACCAGGAACCTGAACTGAGGCCAAACTTCTCGGCTCTCATCCAACAAGTGAAAGAGCTGCAAGAAGAGGACCTGTGATGTGTGTGTGTTGACCTCGTGATTTATGGGAGGGAGAGTCTA
>Eriocheir_sinensis ENA|GEFT01010057|GEFT01010057.1 TSA: Eriocheir sinensis Unigene5766_B4_Live transcribed RNA sequence.
GCCAGGAAGCTACAGGACAAGGGCGGGGGTGAGGTGGGGGTGGGCCTCCTGCGCGAGTCCTCCACGGAGTACGACACCTTCCTCCTCGACGTGGTGATGGAGGCCAACGCTCCGCCGGCCACCTACACCATACTGAGGCAGGGGGACAAGTTCCACCTTCGCGACACCCAAGAGTTCTTCGACAGCCTGGCGGTGATGATGAGGGAGTTCATAAGACGCCCCGACACCCCAGTGAGGCTGACCCGCGTCCTGCCTTCCTCAGACTACGACGACACACAGCAACTACTCCTGTGTGCCTTGGCTAACAGGGAGGTGCTGCGACAGGACTTGTCTGGACCCAGGGTGATCAGCATGTCGCACCTGTCCTCGGTGGAAGACAACATCACTCGAGGCCGCTTCTCGGATCTCATTGTAGCGCAGTGGACCGCCGAGAAGAACAAGGAAGTGGCTGTTAAGGTTCCAAAAATCCACACCATTGAGGACACAGAGCGCTACCTTGCCGTCATGAACCAGTTCCTCTTCGTGGGCTGTGACTGTGTGGTGGCCATGCACGGAATCACCCTTAGTCCCCTCGCCCTGGTGATGGAGTACCTGCCCCTCGGACCCCTCAACGTATACCTCAGGGAACATGACAGGGAGCTGAAGGAGGTGGACTTAGTGGAGGCAGCGACACACTTGGCCCGCGCTCTTTGGTACCTCAACGTGGAGGACATACACCACAACAACATCCGCTGCCACAACATCCTGGTGGCCGAGCACACTGACCAGAGCTTCAAGGTGAAGTTGAGTGATCCAGGGCTGGTGAGGTATGACCAGCATGACCTCCACTGGATCCCTCGTGAGCACCACATGCACCCTCCCCTGGCCCTGCACGACCCCACCACCGACATTTGGGCCTTCAGCACCACCCTCTGGCAGATCTTCTCCCTTGGGGCTACACCGCTCTTTGACGCCGACATGGAGGAGGTGCGGAACCTTTATGCGACTGGTCTTGTGCTGCCCAAACCTGATAAGTGCTCCACCGACCTCTATAAGGTGATGCTGCGCTGCTGGTCTGCGGATCCCCAGGCTCGACGGCAACCCCAGGCGGTGATGCGTGATGTGAACCAGATACTGTACCAGGTGTTCAACTCGAGGCAGAAACACGCCTACCAGACCATCTGCACGGACTTGGCAGATGACTCCGAGGTGCAGAGGATGAACGGTGCAGGGGAAGGGGACGCCATGTTGAGTAGCAGCGGGCCTGATGATGATGCCACATCCGTCACCACCCAGCTCACCACCCTCACCTATGCGGACGGTTCTGTGGCCCAGGTGACCTTGAACCAGCTGCCTGACCTAATGGTGGATGACCTCATCTCCCTGGCCGCCACGGAGTTCCGACCACACGGCTACTCCACTGGGGCCGCCTTTTCGCCCCCAATCACCACGCAGTCTAGGCCCGTCAGACCCCTCAATGAGCTGCTGCAGTTCTCAGTGTCATCACCCCGCCTGCCGCCCCTCCCCGCCCTGCCTTCTAAGCCCTTGCACCTTGACAAGTCGGACATCAAGTTTGGCATCAAGATTGGAGAGGGTAACTACGGGGAGGTGTACCGTGGGCAGATGACGGATGCCCAAGGACGGAAGGAGACGGTGGCCATCAAGTCACTCAAGGCGGTGGGGCAGACGGACGACCTCAAAAGAGAGTTCCGGATCATGCAGAAACTGAAGCATCGTAACATCGTGCGTCTGTGTGGGCTGGTGGACTCGGACGAAGCGGACATGTACGTGGTGATGGAGTACCTGCCGATGGGGTCACTTAAGGACTACCTCAAGACCCACCGTGAGCACATCAACAACTCCATGCTGCTCAAGTTCTCCATAGACATCGCTGAGGGAATGGATTACCTGGAGCAGTCCCGCGTCATCCACCGAGACCTGGCTGCGCGCAACATCCTGGTGGCTGACCAATACACCGTCAAGATCACCGACTTTGGACTGGCGCAGGAACCCAACAAGGGCCACTACTACATCAGGCAGACCAACCGCGCCCTGCCTCTCCCCTGGTACGCCATTGAGTGCATTGAGACGGGCAAGTTCTCCCACAAGAGCGACGTGTGGTCTTACGGAGTCACCTGCTGGGAGATGTTTACCCTCGGACAGGAGCCTGACCTCCCCCAGAAGCCTGAAACACTTATACAGATGCTGAAGAACGGCAAGCGGCTGAACCTGAAGCCTCCGTGCCACCCGACCATCTACACCGACCTGATCCGGCCATGCTGGGACGAGGACCCGGACCTGCGCCCAAACTTCTCCGCCTTGATCCAGGTGGTGAAGGAACTGCAGGAGGAGGACCTGTGATGTGTGTGTGTGTATGGATGTATGTGTGAGTGTGTGTGTGTT
>Cherax_quadricarinatus ENA|HACB02078234|HACB02078234.1 TSA: Cherax quadricarinatus, contig c52505_g22_i1
GTCTTTTTACTTTAAGCTGCAGACAATTGATGAATTGGAATCTCTTGTTGGCTGCTTGAGCGGATACTACCGACTGATGTGTACCTGGACTTTTAACCTGTGCCGGGAGCTGCCAGCGCCATCACTTGTTTTCTTACGTAGTAACAAATGTCATGGGCCAGTTGGGAGTGCATTTTCGATACAGAAGCTGAAGGACAAGGGAGGAGGTGAAGTTGGTGTTGGCTTGTTGCGGGAGTCCTCCTCAGACTACAACACCTACTATTTGCATGTTGTTGAGGAAGCTAATGCATTACCAGTATTATACACCATTTTCAAAGAAGGCAACAAATTTCATCTGAAAGATTCTGAAGTGCTTTATGATAGCTTATCTAGTATGGTGAAAGAATTTAAAAAATCAGATAATCCTTCAGTCAAATTAACACGAATATTACCGGCTTCCGACTATGACGACTCAGAATTGCTGCTGCTCTGTACTTGTCGTGATAAAGAAATCCAGAGCAACAATCACGCTGGTCCCAGGGTAATAAGTATGAATCATCTAACATCTTCAGAAGAAAACATCATTCGAGGAAGATTTTGCGATGTAATCCAAGCACAGTGGACTGTACAGAATAACAAGGAAGTTGCTGTAAAGATGCCAAAATTCAGAAGCCTTAATGATACAGAACGTTTCCTAGTAATACTCAACGAGTTTTCATTTGTGAACTGCGAATGTATTGTTGAAATACAAGGCGTGACCTTGAACCCGTTGTCACTGGTGATGGAGCACTTGCCAATGGGGTCCCTTGATAAATACCTTCAGACTCACAAGGCTACCATGAAAGAGGTAGAGCTAGTGGAAGCAGCGACGTACTTGGCCCGGGCACTGTGGTACCTTAATGTGGAAGGTGTCCGGCACAACAACATCCGCTGCCACAACATATTTGTGGCCGAACATACTGATGAAACATTCAAGGTTAAACTTGGTGATCCAGGTTTGGTAAGGTATGACCAACGGGATTTGCACTGGATCCCTCGTGAACATCACTTCCAACCTCCCTTAGCCCTCAATGACAGTACTACTGATATTTGGGCTTTCAGCACCACAGTCTGGCAGATCTTCTCTCTTGGCGAGATGCCATTACCAGGTGCTGATATGGAAGAAGTTCGTAAACTTTATGCCACTGGCCGCTTGCTGCCTCGCCCAGACCCATGTCCTCTTGACCTTTATAAGGTTATGTTGCGTTGTTGGTCTCCAGATCCACAAGCCAGACGTCAACCACAGGCCATCATGCGAGATGTCAACCAGATACTTTACCAGGTATTCAATTCGAGGAAGAACCATGCATATCAAACCATCTTCCCTGCCAGTTCAGCTGAGACAGAAAATTTGGATCAACCGAATGGAGAAGTATTAGAGGAAGATGAAGACAACGCTTCAGTTACTACCCAGATTACTACACTTACATATGCTGATGGTTCTGTTGCACAGGTAACATTAAGTCAGCTGCCAGACAGCCTTGTTGATGACCTTATTTCCCTCAGTTCCACTTATTTTCATGGTGAAATCTCTCCTTGTATGTATGAAACTGGTGCAGCATTCTACCCACCATTAATGAAGCAGGGAAGCACGATGAAAACACTGACCGAGTTACTGCTTCCTCCACTGGCTGCTCAACGTATGCCTGAGGTTCCTGCCTTGCCTAGTCAGCCACTACAACTGGA
>Proasellus_parvulus ENA|HAFG01039918|HAFG01039918.1 TSA: Proasellus parvulus, contig comp67159_c0_seq2
GTATCAACGCAGAGTACTTGCTTTATTGTATTTTTTTAGCTGCATGTGAAAGGGTCTGAAGTTATGCACAAAACTCTTTATGACCTAGTTAAATGGATGATTGATATCAAATACGAAAATTGTGGACTTAAGCGTATATTGCCCCCATCTGATCTAGATGTTGCTGAGCAATTATTAATCTGCTCTGAGATGAAAAAATCCACATTAAATATTAACAATTCAGGTCCTAGGATATTCAACTTAGAAAGCTTTATTGTAAAGAATAAAGTTCCCAAAAGCGGCAGATACTCTGATGTTTATCATGTTTTGTGCAAAACTGAAGGAAGTGAAAAACTGCAGTTAAAGTTCCAAAGTTCAAGAATTATGAAAAAAAAGAATTTCTAGGAATGATGAATAAATTTCTATTTATAGAAGGAGATTGTGTTGTAAGAACTCTTGGGATTACTCTTAGCCCATTGACTTTAGTAATGGAATATTTACCTTTAGGAGCGCTGAATAAATATTTACAGATAAATTTTAATAAAATGAAGCAGGTCGATTTAGTAGAAGCTTCTTCATATTTAGCAAAAGCCCTTTGGGATCTTCACTCAAAAGGCATCACCCACCATGGCTTTCGTTGCCATAATATATTAGTTGCTGAACACACCAATCAACGCTTTAAGGTAAAACTTGGTGACCCTGGCAAAGTAGAATATACTGTGGAAGATATTCATTGGCTACCAAGAGAACATTTGCTTCATCCACCATCAGCTTTGACTGATCCAAATGTTGATATCTGGGCTTTTGCCACAACTGTTTGGCAGATCTTTTCCTTAGGTTGTGAACCTTTACCAGATGCTAATCTAGGAGAAGTTAGAGACCTGTACAGAAAAGGATTCATGTTACCTCGTCCAGAAGCATGCCCAAGAGACCTCTATCAAGTTATTTTGGGATGTTGGCATCCTGAGCCCCAATCACGTAAACAGCCACAAGCCATTATGAGAGATATTAAACAAATATTTTATCTCATTTTTAATTCAAGGCGAGAAAATCCTTATTCTAAAGTGCAAGATGTAACATATGCTAAAATAGGTGTGGAAAAACAACCTGACAGTGAAAATGAGGAAGATAATGAAACTTCACTACTCTCAGATTCAGACAGTTTGTTATCTGTTTCTACGCAGGTCACAACCATTACACAGATGGATGGAACAACAGCAGAAGTTACTCTAAAACAAATTGTGAATATGGATTACCCACTCATTCCACCAGAGATCGCCATGTCAAGCTATTCAATGTTAGGTTCTTCTAAGAAAGAAATAACATTGGAAGATTTGCTTGTATCGCCACAATATCTCTCGCAAGACACAATCAATCACCCACCTCAATTGGAACTAAATAACTGCTCAATTGAAATTCTAAAGCGCATTGGAAAAGGCAATTATGGTTATGTCTTTAAGGGAAAAATGACTTATATTGACAACCGGAAAGAATATGTTGCATTAAAGAGACTTCAGTCGGTTGGTAATACAAGTGACTTTAAGAAGGAAATGGACATTATGAAGAATCTTCATCATGAAAATATTGTATATTTGCATGGTTTAGTGGAGAGCGACCAAGAAGGTAGTCATCTTCAATATATGGTTATGGAATACCTTTCACTAGGATCTCTGCAAGATTATTTACTGGGCAACAAAGAAGACAAATATCTTACATCTGATAAAAAATTATTGGCATTTTCTCTGGATATTGCAAAGGGTATGGATTATTTAGAAAGTCAGCAAATTATCCACCGTGACTTGGCTGCGAGAAATGTATTAGTTGCTTCTGAAGATCATGTCAAAATCACAGATTTCGGATTGGCTCAAAGGCCAAACCAAGGCAATTACTATATTGTTAGGACTGTTCGAGAAATGCCTATTAGATGGTATGCTTTAGAAAGTATCGAGCTTGGTAAATTTTCACACAAATCTGATGTATGGTCATACGGTGTAACTCTATGGGAAATGTTTACAAGAGGACTTACTCCTGACCTTCCTAATGATGGCAGTCAACTCATTCAGGCATTGAAAAATGGAACTCGTTTAGTATGCAAACAACCTTGTCACCCATCCATTTACTCAAAGTTAATACGCCCATGCTGGGATGAAGAGCCACCAATGAGACCAGATTTTGCTAGGTTAATATCTTTCATCACTGAAATTCAAGAAGAATAATATTTTTGGTGCTGTTTTTTTAAACATGAATTATCTCAAAACTTATTCTATTTTTCTAAATTATTACTGATGCGTAATTTTGCTTTGCAGACTGCGTGGTTTAAATCTAATTTCATAGTTATCGTTTATAATTATGTAATAATTACAACATTTATTTTTTTGAACTTTTGAGAAATAAAAATAAATTGGGTTTAAAGTAATTAAGTATCCAGATCTGTATTTGTTTATTTTCTAAATTTAGTCAAAT
>Proasellus_cavaticus ENA|HAES01031780|HAES01031780.1 TSA: Proasellus cavaticus, contig comp50093_c0_seq2
ATAATTATTAATAACACAATAGGTCTGTTCATTGATATATATTAATTAGTTTACTATATGTAAATTGTTAATGATTGCCTACAGTAATTGCTTTACCTACTTGCCTATTTAGTTGCAAGCCATGATTAAAGTTGAATTTTGCAATGATTTGGAGACAAAGACATTTCCTGCAGAAGATAACCTTTGCGTGGAAGATGTTATTAAAATTATATCACAGAAATTAGGAATCAGACCACTGTGTCAGCATATGTATGGCTTAAGAAACTGTGCAACAAATTTATGGCCAAGCTTATCTAGAAAGTTATCAGATTTGGCTTCAAGTGCATCGTACCAGTTCAGAATTCGGTTTAAAGTGAATGTCAGTAAAATATTGAAGGATATTGACTATGCATCTTACACCTACTTATTCTTTCAGGTACGTCAAGATTTCAAAACAGGTCGAATTCCTGAGTTAACTAAACACCCGAAAGATGGATTAGGCTTAGTAGTTACTGACATTTTACATTATCTCATCTCAAATCCAGATAAAAAATTAAGTGATGTAGAGATGAAAGATTTTCTTCCCAAAAGCTTGTATTCCATTGGCAATAAACATAATGTTAAACAGACTACAGAAAGTGTTTACAAAAATGGTTCTCACAAGTTCTTCAGCCGCGGTTGTGATTATATCAGAAACGAGTACTTAGAGCAGGTAGATTTAATTGGCAGATCTGGAGCATTTGAAAAGTATTCAATAGAAGTGGATGAAGGAGCCAATAGTTTTCATGCTGATATTTTTATTGACCCATTTCACCCTGAATCTCCCGGCATTTATTATCAAATGGGAAAAAAAATCAATCATCATATATGCAGGATTGAAGAACTAGTTTTTGTATCCATTAGAAAGCAAGATTTAACTGTAGAACTGTGCCGGGAAAATGGAGTTCCCTGCTACTTTATTTTGCCCTCAAATGATTCTCTTGAATCTTTTGTGGGGAGTCTTACTGGATATTACCGCCTTATGAAAACATGGTCATTTGATCTGTGTAGAGAGCTGGCAACTCCTTCATTAATTTATCTTAGAAGTAACAAATGTCATGGCCCTGTAGGGTTGACATTTACAGCCAAGAAATTAAAATCAAAGGGAAGTGGAGAGATAGGAGTAGGAATTCTACGACAGTCTTCTAAAGAATATGATGTATATAAGCTCAATATCCTCAAAAGTTTAGACAAAGAACCTTCTGAGTTGATAATAGTCAAGACTAATAACAAGCTCCATATTAAGGGGTCTGAAGTCATGCATGAAACTCTCTATGATCTACTAAAATGGATAATTGCTACTAACTTTGAAGATTGTTCACTTAAGCGAATATTGCCACCATCTGATCTAGATGTCACTGAGCAATTATTAATCTGCTCTGAAATGAAAAAATCTACATTATCTGTTAACAGTTCAGGTCCCAGGATATTCAATTTAGAAAATTTTATTGTGAAAGATAAAGTTCCCCATCGTGGTAGATTCGCTGAAGTTTACCATGTTTTATGCAAAAGTGAGGGAAATGAAGAGCTTGCAGTTAAAGTTCCAAAATTTAAAAATTATGAGAAAAAAGAATTTCTTGGAATGATGAATAAATTTTTATTTATTGAGGGTGATTGTGTTGTAAGAACTCTTGGGATTACACTTAGTCCTCTTACTTTAGTGATGGAATATTTACCTTTAGGACCTCTGAATAAATATTTACAAACACATTCTAATAAAATGAAGCAGGTATATTATATTGTCATCTTTGTAT
>Proasellus_hercegovinensis ENA|HAEZ01057088|HAEZ01057088.1 TSA: Proasellus hercegovinensis, contig comp89880_c0_seq2
TTTGATAACACAATGTTGTTTTGTCAATTAATAGACTTAACTATTGGATTTAAATTGTTCATAATTCCTAGACATAATTGCTGTACTTTTTAGGAAGCCATGATTAAAGTGGAGTTTTGCAATGAGTTGGAGTCAAAAATATTTCCAGCAGAAGCATGTCTTTGTGTAGAAGATGTTATTAAAATTATATGTCAGAAGCTAAGCATCAGGCCACTGTGTCAGCATATGTATGGTTTGAGAAACTGTGATACAATGCTATGGCCAAGCTTATCTAGAAAATTATCAGATTTGGCCCCAACCACTTCATACCAGTTTAGAATTCGGTTTAAAGTAAATGTCAGCAAGCTGTTGAAGGATATTGACTACACATCTTATACCTATTTATTCTTTCAGGTTCGTCAAGATTTCAAAGCTGGTCGAATTCCTGAGTTGACTAAACACCCTAAAGATGGATTAGGCTTAGTAGTTACTGACATTTTACATTACCTCATCTCAAATCCAGATAAAAAATTAAGTGATGTAGAAATGAAAGATTTCCTTCCCAAAAGTTTATGTTCCATTGGCAATAAACATAATGTTAAGCAAACTACAGAAAGTGTTTACAAAAGTGGTTCTCACAAATTCTTCAGTCGGGGTTGTGATTACATCAGAAATGAGTACTTAGAGCAGGTAGATTCAATTGGCAGATCTGAAGCATATGAAAAGTATTCAGTAGAGGTGGATGAAGGGACCAATAGTTTCCATGCTGATATTTTTATAGACCCATTTAATCCTGAATCTCCAGGAATATATTATCAGACAGGGAAAAAGATTAGTCATCATATATGTATGATCGAAGAACTTGTTTTTGTTTCTATTAGAAAGCAAGATTTAACTGTAGAATTGTGTCGGGAAAATGGAGTTCCCTGCTACTTTAGTTTGCCCTCAAATGATTCTCTTGAATCCTTTGTTGGTGGCCTTATTGGATATTATCGCCTTATGAAGACATGGTGTTTTGATTTATGTAGAGAACTTGCAACTCCTTCATTAATATATCTAAGGAGTAATAAATGTCATGGCCCTGTAGGATTGACATTTACGGCCAAGAAATTGAAATCCAAGGGAAGTGGAGAGATAGGAGTAGGAATTCTTCGACAATCTTCTAGAGAATATGATGTATATAAGCTAAATATCCTGAAAAGTTTAGACAAGGACCCTTCTGAATTGATAATAATAAAAACTAGTAACCAGCTTAATGTGAAAGGGTCTGAAGTTCTGCACAAAACTCTCTATGACCTAGTTAAATGGATAATTGCTACTAAGTACGATAATTGTGGACTTAAGCGAATCTTGCCCCCATCTGATCTAGATGTTGCTGAGCAATTGTTATTCTGCTCTGAGATGAAAAATTCTACATTAAATGTTAACAAGTCAGGTCCTAGGATATTCAACTTAGAAAGCTTTATTGTAAAAGATAAAGTTCCACACAGTGGTAGATACTCAGATGTTTATCATGTTTTATGCAAAAGTGAAGGAAGTGAAGAACTTGCAGTTAAAGTTCCAAAGTTTAAGAATTATGAAAAAAAAGAATTTCTAGGA
>Proasellus_ebrensis ENA|HAEW01089133|HAEW01089133.1 TSA: Proasellus ebrensis, contig c69097_g1_i1
AGATTACCTATTAACAATTCAGGCCCCAGGATATTCAACTTAGAGTGTTTTATTGTGAAAGATAAAGTTCCTCATCATGGTAGATTCTCAGATGTTTATCATGTTTTATGCAAAAGTGAAAGGAATGAAGAACTTGCTGTGAAAGTTCCAAAATTTAAAAGTTATGAGAAGAAAGAATTTCTAGGAATGATGAATAAATTTTTATTTGTTGAGGGTGACTGTGTTGTTAGAACTCTTGGGATTACTCTAAGTCCTCTTACTTTAGTGATGGAATATTTACCTTTAGGACCTTTGAATAAATATTTAAAGGTGCATTCAAATAAAATGAAACAGGTGGATTTAGTGGAAGCTTCATCATACTTAGCAAAAGCTCTATGGGATCTTCACTCAAAAGGAATCACCCACCACAGCATTCGTTGCCACAATATATTAGTGGCTGAACATACCAATCTAAGATTTAAGGTAAAACTTGGTGACCCGGGCAAAGTAGAATATACTGTTGCAGATATTCATTGGTTACCGAGAGAACATTTGCTTCATCCACCATCTGCATTGACTGATCCTAATGTAGATATTTGGGCTTTTGCTACAACTGTATGGCAGATTTTTTCCTTAGGCTGCGAACCGTTACCAGATGCTAATCTAATGGAAGTTAGAGACCTGTACAGAAAAGGATTCATGTTACCACGTCCAGAAGCTTGTCCAAGAGATCTCTATCAAGTTATTTTGGGTTGTTGGCATCCAGATCCTCAGTCACGTAAGCATCCACAGGCCATTATGAGAGATATCAAACAAATATTTTATTTTATTTTTAATTCAAGGAGAGAGAATCCATATACAAAGGTACATGATGTGCCTTATACTGAGGTAGGTGTAGAGAAGCAATCAGACAGTGATAATGAAGAAGATAACGAATCTACACTGCTCTCAGACTCAGATAGTTTGCTGTCTGTTTCTACTCAAGTCACAACTATTACACAGACAGACGGAACAACAGCAGAAGTGACACTAAAGCAAATTATGAATATGGATTACCCACTCATTCCACCAGAGATTGCCTTGTCAAGTTATTCATTGTTAGGTTATTCCAAAAAGGAAATAACTTTAGGAGATTTGCTGGTACCACCCCAATATCTTTCTCAAGATCCTATCAATCTCCCGCCTCAATTGGAACTAAACAACTGCTCAATTGAAATTCTCAAACGCATTGGAAAAGGAAATTATGGGTATGTCTTTAAAGGAAAAATGACATATATTGACAACCGTAAAGAATATGTTGCATTAAAGAGACTTCAGTCAGTTGGAAATACAAGTGACTTTAAGAAGGAAATGGACATTATGAAGAATCTTCATCATGAAAATATTGTATATTTGCATGGTTTAGTGGAGAGTGACCAAGAAGGGAG
>Proasellus_ortizi_ ENA|HAFF01072090|HAFF01072090.1 TSA: Proasellus ortizi, contig c62613_g1_i1
TGTAGAACTGGTTTTTGTATCAGTTAGAAAGCAAGATTTAACTGTTGAACTATGTCGGGAAAATGGAGTTCCTTACTACTTTAGTTTACCCTCAAATGATTCTCTTGAATCCTTTGTTGGGGGTCTTACTGGATATTATCGCCTTATGAAGACTTGGTCATTTGATCTATGTAGAGAGCTGGCAACTCCTTCATTAATATATCTTAGAAGTAACAAATGTCATGGCCCTGTAGGGTTGAAGTTTACAGCAAAGAAATTGAAATCGAAGGGAAGTGGAGAGATAGGAGTGGGAATTCTTCGACAATCTTCAAGGGAATATGATGTATATAAGCTTAATATTCTGAAAAGCTTAGACAAAGAACCTTCTGAATTGATAATAATAAAGACCAGTAACAAGCTCCATGTTAAAGGATCTGATGTTATGCATGAAACTCTTTATGATCTACTTAAATGGATGATTGCTACCAAGTATGAAGATTGTGGACTTAAGCGAATATTGCCTCCATCTGATCTAGATATTGCTGATCAATTGATAATCTGTTCTGAAATGAAAAAATCTATATTACCTGTTAACAATTCAGGCCCCAGGATATTCAACTTAGAGTGTTTTATTGTGAAAGATAAAGTTCCTCATCATGGTAGATTCTCAGATGTTTATCATGTTTTATGCAAAAGTGAAAGGAATGAAGAACTTGCTGTAAAAGTTCCAAAATTTAAAAGTTATGAGAAGAAAGAATTTCTAGGAATGATGAATAAATTTTTATTTGTTGAGGGTGACTGTGTTGTTAGAACTCTTGGGATTACTCTAAGTCCTCTTACTTTAGTGATGGAATATTTACCTTTAGGACCTTTGAATAAATATTTAAAGGCACATTCTAATAAAATGAAACAGGTGGATTTAGTGGAAGCTTCGTCATACTTAGCAAAAGCTCTATGGGATCTTCACTCAAAAGGAATCACCCACCACAGCATTCGTTGCCACAATATATTAGTGGCTGAACATACCAATCAAAGATTTAAGGTAAAACTTGGTGACCCTGGCAAAGTAGAATATACTGT
>Proasellus_racovitzai_ ENA|HAFH01030557|HAFH01030557.1 TSA: Proasellus racovitzai, contig comp41402_c0_seq1
TCTTGTAGGTCTATGTTATAAATTTAAACTGATTGCAGCACTCTGAAATGAGGTTCGTCAAGATTTCAAAGCTGGTCGAATTCCTGAGTTGACTAAACACCCTAAAGATGGATTGGGCTTAGTGGTTACTGACATTTTACATTATCTCATCTCAAATCCAGATAAAAAATTAAGCGATGTTGAGATGAAGGAATTCCTTCCCAAAAGTTTGTATTCGATTGGCAATAAACACAATGTTAAACAAACAACTGAAAGTGTATACAAAAGTGGTTCTCACAAATTCTTTAGTCGTGGATGTGATTACATAAGAAATGAGTACTTAGAACAGGTAGATTTAATTGGCAGATCTGGAGCATATGAAAAGTATTCATTAGAAGTGGATGAAGGGGCCAGTAGTTTTCACGTTGACATTTTTATAGACCCATTTCACCCTGAATCTCCAGGAATTTATTACCAAACTGGAAAAAAAATCAATCATCATATATGTAGGATTGAAGAACTTGTTTTTGTATCAGTTAGGAAGCAAGATTTAACTGTTGAACTGTGTCGGGCTAATGGAGTTCCTTACTATTTTAGTTTACCCTCAAACGATTCTCTTGAATCCTTTGTTGGGGGCCTTACTGGATATTATCGCCTTATGAAGACTTGGTCATTTGATCTATGTAGAGAGCTGGCAACTCCTTCATTAATGTATCTTAGAAGTAACAAATGCCATGGACCCGTAGGGTTGATGTTTACAGCAAAGAAATTGAAATCAAAGGGAAGTGGAGAGATAGGAGTGGGAATTCTTCGACAATCTTCAAGGGAATATGATGTATATAAGCTAAATATTCTGAAAAGCTTAGACAGAGAACCTTCTGAATTGATAATAATAAAGACGAATAACAAGCTCCATGTTAAAGGATCTGATTTTATGCATGAAACTCTCTTTGCTCTACTTCAATGGATGACTGCTACCAAGTATGAAGATTGTGGACTTAAGCGAATATTGCCTCCATCTGATCTAGATATTGCTGACCAATTAATAATCTGTTCTGAAATGAAAAAATCTATATTACCTGTAAACAATTCAAGATCGGAAGAGCGTCG
>Hyas_araneus ENA|HACH01057775|HACH01057775.1 TSA: Hyas araneus, contig c55438_g1_i1
ACAACCCCCCCCCACTCAGCACAACCCCCTCCCTACACACACCACCACCACCACTATGCTCACTGTGGCGTTTTACGGAGAGTCACCGCCGCTGGTGCTGCCGCAGGACTCGGACCAGACCACCGAAGACATCTTGGTGGCGGCCGCAAAGTTCCTCGCCATCAGCCCGCTCTGCCGCCACCTCTTCGGCTTCCGCCACCGCACCTCCAGGCTGTGGGTCAGCCTGGGGCGGGCCGTGGCCAAGCTAACACCCGGCCTCACCTTAGAGTTCCGTCTGCGGTTCAAGCCGTCCTCCCTGGAAAGGTTGAAGGCCATCGACCGTTCCGCCTTTGATTATCTCTTCCACCAGGTGCGGGCGGACTTCCTGGCGGGGGACATTCCGGAGCTGATCCGCCACCCTGAGGACGGCTTGGGTCTGGTGGTGACGGACATACTGCTCCACCTCATCAACAACCCCGGCAGGAGGGTCGGGGACATAGACCTGAAGAGCTTTATGCCGCGGGAGCTGAATGGCATGGCTAACCGACTCAACGTGAAGAGGAACGCCGAGAAGCTTGTGGAGTCCTGCCA
>Proasellus_cantabricus_ ENA|HAER01049042|HAER01049042.1 TSA: Proasellus cantabricus, contig c40672_g1_i1
TCTAGATATTGCTGATCAATTGATAATCTGTTCTGAAATGAAGAAATCTGTATTACCTGTTAACAATTCAGGCCCCAGGATATTCAACTTAGAGTGTTTTGTTGTGAAAGATAAAGTTCCTCATCATGGTAGATTCTCAGATGTTTATCATGTTTTATGCAAAAGTGAAAGGAATGAAGAACTTGCTGTAAAAGTTCCAAAATTTAAAAGTTATGAGAAGAAAGAATTTCTAGGAATGATGAATAAATTTTTATTTGTTGAGGGTGACTGTGTTGTTAGAACTCTTGGGATTACTCTAAGTCCTCTTACTTTAGTGATGGAATATTTACCTTTAGGACCTTTGAATAAATATTTAAAGGTGCATTCAAATAAAATGAAACAGGTGGATTTAGTGGAAGCTTCGTCATACTTAGCAAAAGCTCTATGGGATCTTCACTCAAAAGGAATCACCCACCACAGCATTCGTTGCCACAATATATTAGTGGCTGAACATACCAATCAAAGATTTAAGGTAAAACTTGGTGACCCGGGCAAAGTAGAATATACTGTTGCAGATATTCATTGGTTACCGAGAGAACATTTGCTTCATCCACCATCTGCATTGACTGATCCTAATGTAGATATTTGGGCTTTTGCTACAACTGTATGGCAGATTTTTTCCTTAGGCTGCGAACCGTTACCAGATGCTAATCTAATGGAAGTTAGAGACCTGTACAGAAAAGGATTCATGTTACCACGTCCAGAAGCTTGTCCAAGAGATCTCTATCAAGTTATTTTGGGTTGTTGGCATCCAGATCCTCAGTCACGTAAACATCCACAGGCCATTATGAGAGAT
>Pacifastacus_leniusculus_ ENA|GBYW01069361|GBYW01069361.1 TSA: Pacifastacus leniusculus comp71097_c0_seq1 transcribed RNA sequence.
TATGGCGATTCCTCGCCCTTGATATTACCCCAAGACTCGGATCAAACGGTGGAGGAGGTTGTAATTGCTGCTGCTCGTGTGCTACAAATTAATCCTCTTTGTCGTCATTTATTTGGGCTACGAAATACTAGTTCTTTGTGGGTTGGACTGTCAAGAAAAATTTCAACTCTGCCACAAAATAGCACCTTGCGATTTCGACTTCGATTCAAAGCCCATTCCCTCGATCGACTCAAGTCTTTGGATC
>Proasellus_karamani_ ENA|HAFC01036676|HAFC01036676.1 TSA: Proasellus karamani, contig comp56799_c0_seq1
ACCCATTTAATCCTGATTCTCCAGGAATATATTATCAGACAGGGAAAAAGAAAAGTCAACATATATGTAGGATCGAAGAACTTGTGTTTGTCTCTATTAGAAAACAAGATTTAACTGTAGAATTGTGTCGGGAAAATGGAGTTCCCTGCTACTATAGGTTACCCTCCAACGATTCTCTTGAATCCTTTGTTGGTGGCTTAACTGGATATTATCGCCTTATGAAGACATGGTCTTTTGATTTATGTAGAGAACTTGCAACTCCTTCATTAATATATCTAAGGAGTAACAAATGTCATGGCCCTGTAGGGTTGACATTTGCAGCCAAGAAATTGAAATCAAAGGGAAGTGGAGAGGTAGGAGTAGGAATTCTTCGACAATCTTCTAGAGAATATGATGTATATAAGCTAAATATCCTGAAAAGTTTGGACAAGGACCCTTCTGAATTGATAATAATAAAGACTGGCAACCAGCTTCATGTGAAAGAGTCTGAAGTTATGCACAATACTCTCTATGACCTAATTAAATGGATAGTTGCTAATAAGTATGAAAATTGTGGACTTACGCGAATATTGCCCCCATCTGATCTAGATGTGGCTGAGCAATTATTAATCTGCTCTGAGGTGAAGAAATCCACATTAAATGTTAACAATTCAGGTCCTAGGATATTCAACTTAGAAAGCTTTATTGTAAAAGATAAAGTTCCACACAGTGGCAGATACTCCGATGTTTATCATGTTTTATGCAAAAGTGATGAAAGTGAAGAACTTGCAGTTAAAGTAAGTTTATGGATCTTAACTCTTTATAACTGGTCTAAATTTTC
>Proasellus_rectus_ ENA|HAFI01093504|HAFI01093504.1 TSA: Proasellus rectus, contig comp606946_c0_seq1
GGTCGAATTCCTGAGTTGACTAAACACCCTAAAGATGGATTGGGCTTAGTGGTTACTGACATTTTACATTATCTCATCTCAAATCCAGATAAAAAATTAAGTGATGTAGAGATGAAGGAATTCCTTCCCAAAAGTTTGTATTCCATTGGCAATAAACACAATGTTAAACAAACAACTGAAAGTGTATACAAAAGTGGTTCTCACAAATTCTTTAGTCGTGGATGTGATTACATAAGAAACGAGTACTTAGAACAGGTTGATTTAATTGGCAGATCTGGAGCTTATGAAAAATATTCGTTAGAAGTGGATGAAGGGGGAAGTAGTTTTCATGCAGACATTTTTATAGACCCATATCACCCTGAAACTCCAGGAATATATTACCAAACTGGAAAAAAAATCAATCAGCATATATGTAGAATAGAAGAAATAGTTTTTGTATCTGTTAGAAAGCAAGATTTAACTGTTGAACTATGTCGGGAAAATGGTGTTCCTTACTACTTTAGCTTACCCTCAAACGATTCACTTGAATCCTTTGTTGGGGGTCTTACTGGATACTATCGCCTTATGAAGACTTGGTCATTTGATCTATGTAGAGAGCTGGCAACTCCTTCATTAATTTATCTTAGAAGTAACAAATGTCATGGCCCTGTGGGGTTGAAGTTTGCAGCAAAGAAATTGAAATC
>Proasellus_coiffaiti_ ENA|HAEU01026911|HAEU01026911.1 TSA: Proasellus coiffaiti, contig comp45511_c0_seq1
TTATCTATTTAATAACACAATGAAGTTGACTTCAGGATGTTTTAGTTGTAATATAGCCTTGTTAGTTTTTAAAAGCTAGGCCTATTTAACTTGTTTATAGTTGCCTAGCCTACCCTAATTGTACCTAGGCTAGTTTTATGCCTAGTAACAAGTCATGATTAAAGTTGAATTTTGCAATGATTTGGAGCCAAAATCATTTCCAGCCGAAGAAGGCCTTTGTGTGGAAGATGTTATTAAAATTATATCTCAGAAACTAGGCATCAGGCCACTTTGCCAGCATATGTTTGGCCTAAGAAACTGTGATAGATCTTTATATCCAAGCATTTCTAGAAAGTTATCAGATTTAACTACAAATACGTCATACCAGTTCAGAATTCGGTTTAAAGTGAATGTCAGTAAAACATTAAAGGATATTGACTATGCATCTTATACCTACCTATTTTTTCAGGTGCGTCAAGATTTCAAAGCTGGTCGAATTCCAGAGTTGACCAAACACCCTAAAGATGGATTAGGCTTAGTAGTTACTGACATTTTACATTATCTCATCTCAAATCCAGATAAAAAGTTAAGCGATGTAGAAATGAAAGATTTTCTTCCCAAAAGTTTGTATTCCATTGGCAATAAACATAATGTTAAACAAACTACTGAAAGTGTTTACAAAAGTGGTTCTCACAAGTTCTTTAGTCGTGGTTGTGACTATATCAGAAACGAGTACTTGGAGCAGGTCGATTTAATTGGCAGATCTGGAGCATATGAAAAGTATTCAGTAGAAGTGGATGAAGGAGCTAATAGTTTCCATGCCGATATTTTTATAGACCCTTTTCACCCTGATTTTCCAGGCATTTATTATCAAATGGGAAAAAAGGTATGTACATATAAAGTTATGCCTGCAGATGTGGCTGGAAGAATATATCTGACGGACCACT
>Bragasellus_molinai ENA|HAEM01030386|HAEM01030386.1 TSA: Bragasellus molinai, contig comp47265_c0_seq2
TTGGTAGTTACAGACATCTTACATTATCTGATATCAAATCCAGAAAAGAAGTTAGGTGATATAGAATTAAAAAGTTTTCTTCCCAAGTGTTTATACACTCTTCCTAATAAACTAAATGTGAAAAGGACTACTGAAAATCTCTATAAAACAAACTCACAAAAATTCTTTAGTAGAGGCTGTGACTATATTAGAAATGAGTACTTAGAACAGGTAGATGTAATTGGCAGATCTGGAGCCTATGAAAAGTATTCTGTAGAAGTAGATGAGGGAATTAATTGTTTCCATGCAGACATATTTATTGATCCTTTTCATCCTGAAAATCCTGGAATTTATTATCAAACTGGAAAAAAGGTTTGTCATCATATTTGCAGGTTTGAAGAATTGGTTTTTGTGTCAATTAGGAAGCAGGATTTAACAGTTGAATTAAGTAGGGAAAATGGTGTTCCTTGTTACTTCAGTCTGACTTCTAATGATACCCTTGAATCATTTGTTGGTGGCCTCACTGGCTATTATCGACTTATGAAAACATGGTCTTTTGACCTGTGTAGAGAGCTACCAACGCCATCACTAATTTATCTTAGGAGTAATAAGTGTCATGGGCCAGTAGGAGTGGAATCTGTAACTAAGAAATTAAAATCAAAAGGAAGTGGAGAGACTGGAGTTGGAATTGTCAGACAATCATTTGTTTTTTTATTGA
>Proasellus_meridianus_ ENA|HAFE01097835|HAFE01097835.1 TSA: Proasellus meridianus, contig comp469160_c0_seq1
CACAAATTCTTTAGTCGTGGATTTGATTACATAAGAAATGAGTACTTAGAACAGGTAGACTTAATCGGCAGATCTGGAGCGTATGAGAAGTATTCATTAGAAGTGGATGAAGGGGCCAGTAGTTTTCACGTTGACATTTTTATAGACCCATTTCACCCTGAATCTCCAGGAATTTATTACCAAACTGGAAAAAAAATCAATCATCATATATGTAGGATTGAAGAACTTGTTTTTGTGTCGGTTAGAAAGCAAGATTTAACTGTTGAACTATGTCGAGAAAATGGAGTTCCTTACTATTTTAGTTTACCATCAAACGATTCTCTTGAATCCTTTGTTGGGGGTCTTACTGGATATTATCGCCTTATGAAGACTTGGTCATTTGATTTATGTAGAGAGCTGGCAACTCCTTCATTAATGTATCTTAGAAGTAACAAATGTCATGGCCCCGTAGGGTTGAAGTTTACTTCAAAGAAATTGAAATCAAAGGGAAGTGGAGAGATAGGAGTGGGAATTCTTCGACAATCTTCTAGGGAATATGATGTATATAAGCTAAATATTCTGAAAAGCTTAGACAAAGAACCTTCTGAATTAATAATAATAAAGACGAATAACAAGCTCCATGTTAAAGGATCTGATGTTATGCATGAAACTCTCTATGATCTACTTAAATGGATGATTGCTACCAAGTATGAAGATTGTGGACTGA
>Proasellus_arthrodilus_ ENA|HAEQ01085919|HAEQ01085919.1 TSA: Proasellus arthrodilus, contig comp553048_c0_seq1
CGACGCTCTTCCGATCTTTTGTAATGATTTAGAACCAAAAACATTTAAAGCAGAAGATAGTCTCTCTGTAGAAGATTTAATTAAAATTATCTCTCAGAAACTAGGCATCAGGCCACTCTGTCAACATATTTATGGCTTGAGAAACTGTGATACATCATTATGGCCAAGCCTTTCTAGAAAGTTATCAGATCTAGCATCAAGTACATCATACCAATTTAGAATTCGGTTTAAAGTGAATGTCAGTAAGACATTGAAAGATATTGACTATGTATCTTACACATACTTATTTTTTCAGGTTCGTCAAGATTTCAAAGCTGGTCGAATTCCTGAGTTGACTAAACACCCTAAAGATGGATTGGGCTTAGTGGTTACTGACATTTTACATTATCTCATCTCAAATCCAGATAAAAAATTAAGTGATGTAGAGATGAAGGAATTCCTTCCCAAAAGTTTGTATTCCATTGGTAATAAACACAATGTTAAGCAAACAACTGAAAGTGTATACAAAAGTGGTTCTCACAAATTCTTTAGTCGTGGATGTGATTACATCAGAAACGAGTACTTAGAACAGGTAGATTTAATTGGCAGATCTGGAGCTTATGAAAAATATTCATTAGAAGTGGATGAAGGGGGCAGTAGTTTTCATGCAGACATTTTTATAGACCCATATCACCCTGAATCTCCGGGAATATAT
>Proasellus_ibericus_ ENA|HAFA01007629|HAFA01007629.1 TSA: Proasellus ibericus, contig comp16002_c0_seq1
CGCAGAGTACGGGGGGATTAAAGTTGAATTTTGTAATGATTTAGAACCAAAAACATTTAAAGCAGAAGATAGTCTCTCTGTAGAAGATTTAATTAAAATTATATCTCAGAAACTAGGCATCAGGCCACTGTGTCAACATATTTATGGCCTGAGAAGCTGCGATACATCATTATGGCCAAGCCTTTCGAGAAAGTTATCAGATTTAGCATCAAGTACATCATACCAGTTTAGAATTCGGTTTAAAGTGAATGTCAGTAAGACATTGAAAGATATTGACTATGTGTCTTACACATACTTATTTTTTCAGGTTCGTCAAGATTTCAAAGCTGGTCGAATTCCTGAGTTGACTAAACACCCTAAAGATGGATTGGGCTTAGTGGTTACTGACATTTTACATTATCTCATCTCAAATCCAGATAAAAAATTAAGTGATGTAGAGATGAAGGAATTCCTTCCCAAAAGTTTGTATTCCATTGGCAATAAACACAATGTTAAACAAACAACTGAAAGTGTATATAAAAGTGGTTCTCACAAATTCTTTAGTCGTGGATGTGATTACATCAGAAACGAGTACTTAGAACAGGTAGATTTAATTGGCAGATCTGGAGCTTATGAAAAATATTCATTAGAAGTGGATGAAGGGGGCAATAGTTTTTAT
>Bragasellus_peltatus_ ENA|HAEN01073865|HAEN01073865.1 TSA: Bragasellus peltatus, contig comp364052_c0_seq1
AAAATTCTTCAGTCGAGGCTGTGACTATATTAGAAATGAGTACTTACAACAGGTTGATGTAATTGGCAGATCTGGAGCATATGAAAAGTACTCAGTAGAAGTAGATGAAGGAATTAATTGCTTCTATGCAGATATTTTTATAGACCCCTTCCATCCTGAAACTCCGGGAATCTATTATCAAACTGGCAAAAGGATCAGTCATCATATATGCAGGATTGAAGAACTGGTTTTTGTATCAATTAGGAAGCAAGATTTAACAGTTGAATTAAGTAGAGAAAATGGAGTTCCTTGTTACTTTAGTTTGACCACCTATGATTCCCTAGAATCATTTGTTAGTGGCCTTACTGGATATTATCGACTTATGAAGACGTGGTCTTTTGACCTGTGTAGAGAGCTGCCAACTCCATCATTAATGTATCTTAGGAGTAATAAGTGTCATGGCCCTGTAGGGTTAGAATTTGCAAATAAGAAACTAATATCGAAAGGAAGTGGAGAGATTGGAGTAGGAGTTGTCCGACAGTCCTCTAGAGAATATGACGTTTATAAGCTAAATATTTTGAAAAGTTATGACCAGTCACCTTGCGAGCTAATTATTTTAAAGACTGGCAACAAGCTTCAT
>Proasellus_granadensis ENA|HAEY01033108|HAEY01033108.1 TSA: Proasellus granadensis, contig comp58692_c0_seq1
GGCTATACCTATAGCCTACTATTTCATTGAAAGACATGATCAAAGTTGAATTTTGCAATGATTTAGAACCAAAAACTTTTAAAGCAGAAGAAAGTCTCTCTGTAGAAGATATAATTAAAATTATATCTCAGAAACTAAGCATTAGGCCACTGTGTCAACATATGTATGGCTTGAGAAACTGTGATACATTATTATGGCCAAGCCTTTCTAGAAAGTTATCAGACTTAGCATCAAGTACTTCATACCAGTTTAGAATTCGATTTAAAGTGAATGTCAGTAAAACATTGAAAGATATTGACTATGCATCTTACACTTACTTATTTTTTCAGGTTCGCCAAGATTTCAAAGCTGGTCGAATTCCTGAGTTAACTAAACACCCTAAAGATGGATTGGGCTTAGTGGTTACAGACATTTTACATTATCTCATCTCAAATCCAGATAAAAAAATTAAGTGATGTAGAGATGAAGGAATTCCTTCCCAAAAGTTTGTATTCCATTGGCAATAAACACAATGTTAAACAAACTACTGAAAGTGTATACAAAAGTGGTTCTCACAAATTCTTTAGTCGTGGATGCGATTACATAAGAAATGAGTACTTAGAACAGGTAGATTTAATTGGCAGATCTGGAGCATATGAAAAGTATTCATTAGAAGTGGACGAAGGGGCCAGTAGTTTTCACGTTGACATTTTTATTGACCCATTTCACCCTGAATCTCCAGGAATTTATTATCAAACTGGAAAAAAAATCAATCA
