# Supplementary material for: Comparative genomic analysis of innate immunity reveals novel and conserved components in crustacean food crop species
Source: BMC Genomics. 2017 May 18;18:389. doi: 10.1186/s12864-017-3769-4 (PMC5437397; doi:10.1186/s12864-017-3769-4)
Supplement: Supplementary file 24 — Fasta files of all sequences. (ZIP 3690 kb) [file 12864_2017_3769_MOESM25_ESM.zip › Additional file 12/27 STAT.txt]

>Asellus_aquaticus_ ENA|GDKY01005753|GDKY01005753.1 TSA: Asellus aquaticus Contig_5809signal transcribed RNA sequence
AGAGTACATGGGGAGAGTTCTGAGAACGTGCGAGTGTTTAGACGAATCGATTTCTTAGAAATGATTCCATCTCTTAAACAGCATTTGAATGTGATTTGATAATTTAAAGGGATAAATGAAATTTTAAGAAGTTGTTATACTTTAAAAATAATAGCATATTGTTCAAATAAGAAAAGGGATTCAGAGACAATGTCTCTTTGGAATAGGGCGCAACAATTACCACCTGAGGTCTTGCGTCAAGTCTATGGAGATTCTTTCCCTATTGAAGTAAGACATTATTTAGCTACTTGGATTGAAGATAACATTGGCCGATGGGCGGAAATTGAAGTGGAAAATCACTCACATGCACAGTTTGCATCCTCTGTGTTACAACAGTTGATAGCAGAAATTGAAGCAAAAGCAGGAAGTTACAGTAATCAAGATGAATTATTTCTTACAAGAATTAAACTACAGGAAGCAGCAGTTATGTTTAAGACTAGATATCAAAATGATCCACTTAGTTTAATTGCTACAATACGTGGCTGTATAACTAGAGAACATTCACTTGTACAACAGCATGAAAATATGATGAATAATTCTGGTATGATGCAAACAAACGTTGTAGTTGATCCAAGTACTGAAATAGTTCAACAATTAGAAATTCTGAAATCAAGAACCAAAGAAACTTCTGATGATTTGCGTCAATTAGCCTCAGACCAAGAATCATTTGCTCTTCAGTACCATAATAGTACTAGTTATAATGCTTCATTAGCATTCTCAAAAAATCAGCAAAATGTAGCTCCTGATGTTTTAAGAGATTTACAAACAAAAAACAAGAAGCAGAACTACTTCTTGGTCAGAAGGCCACTGCTCTTGTTAATAGTCGTATGAATCTTCAGGAGAAACTTAAGGTAACTATTGACCGACTAACTTCTCTACAACAAAGAATTCTTGATGAAGAATTGA
>Astacus_leptodactylus ENA|GAFS01014723|GAFS01014723.1 TSA: Pontastacus leptodactylus Pastle_hypoyo_c14997 transcribed RNA sequence
GGGAAAGGTGAGGTTTCCACGAAATGTGCGTGTGTTTTGATGAATCGATCTGAGAGAACATTTTCTACTGGGAAACAATAATTGTCTTTGAGATACCGCTGTGACAGCATCCACGGCAGTTAGCTTCGTCTGTAGATGGTGAGAGGTCACAATGTCTTTGTGGAACAGAGCACAGCAGTTACCTCCAGATGCACTTCGCCAAGTCCAAAATGTTTATGGTGAACAGTTCCCAATTGAGGTGCGACATTACCTGGCTGGATGGATTGAAGATAAAATGCAGCAATGGAATGAAATTGATCCCGAAAATGTAGGCCATAGCCAGTTTGCACATTCTTTAGTATCGCAGCTAATCCAAGAAATGGAAACCAAAGCTCTCAGTTATGGCAGCAATGAAGACCTTTTTCTTGTTCGTATTCGCCTGGATGAAGCTGCAAATTTATTTAAGACTCGGTACCTGAATAGTAATCCCCTTGCTTTAGTGTCCATTATACGCGAGTGCCTCAAAACAGAACTTCATCTGGTTCAACAACACGAAAATATGTTGGGAGGTGTTGCACATGTATCCAACATGGTTGTGGAACCATGTGCGGAAATAGTTAGTGAACTTGATATATTACATCGGCGAACCCGTGAAACAGCAGATGAATTAAGACATCTGGAACAAGAACAGGAATCATTTGCCCTACAGTATCACGATTGTGCAAAAATTAATGCTCATCTATCTCACATTCAAGGTCAAGAGAGAACGGCACAGAATCGAGAAGTAGAACAGAACTTAAGGAGACGGAAAGAAATTGGTGAACAACAGTTGGCTCAGAAGGTGTCAGGGTTGCTGCAGCGGCGCATGGACCTGGCAGAGAAACACAAGGGAACCATCGATCGCCTAAACAGTCTTCAGCAGCGGATTCTTGATGAAGAACTCATTAACTGGAAACGGGAACAACAAATGGCTGGGAATGGAAAACCATTTAACCAAAATAAACTTGATCAGATACAAGAATGGTGTGAGGCACTGGCAGAAATAATATGGTTGAATCGACACCAGATTAAGGAGTGTGAACGTCACCAAACAAAAATACCTATAGCGCCGCCTGGAGGAGTTGATATGCTACCTACTCTCAACTCTCATATTACACGTCTTTTGTCTTCTCTTGTCACAAGCACATTCATCATTGAGAAACAACCACCACAAGTGATGAAAACAAACACCCGGTTTACAGCAACAGTACGGTTGTTAGTGGGTGGCAAACTCAATGTCAACATGACACCACCTCAGGTTCGAGTATCTATCATCAGTGAAGCACAAGCCAATGCACTTTTAAAGAATGATCAGATGAACAAAGGTGAACAGTCAGGAGAAATTCTAAATAACACAGGCACCATGGAATACCATCAGGGTACGAGACAACTATCTGTTAGTTTCCGCAATATGCAGCTGCGCAAAATTAAACGAGCTGAAAAGAAGGGTACAGAGTCGGTCATGGATGAGAAATTCTCTCTACTCTTCCAATCACAGTTCAGCGTTGGCGGTGGTGAACTTGTTTTCCAAGTGTGGACGTTGTCGTTACCAGTGGTGGTGATCGTCCATGGCAACCAGGAGCCTCATGCATGGGCAACAGTTTCGTGGGACAATGCTTTTGCGGAACAAGGGCGCATACCTTTCACAGTCCCGGAGAAGGTACCATGGCCCCAGATTGCAGATATGCTGGATTCCAAATTTAAGTCTGCCACTGGTCGAGGGCTGACTGATGATAACCTCAAGTTCTTAGCAGGCAAGGCTTTCAGGAGTCCCCAAGTGCAAGACTTCAATAATATGTACTTGTCATGGTCGCAGTTTTGCAAGGAGCCACTGTCAGAGCGTAACTTTACCTTTTGGGAATGGTTCTTTGCTGTTATGAAGGTTACAAGAGAACATCTGCGCCAGCCCTGGAATGATGGTTCGATAATGGGCTTTGTCGGGCGTCGTCAAGCAGAGGACATGTTAAAAAATTCCATCTCTGGCACTTTCCTTCTACGCTTTTCTGATTCAGAGCTAGGCGGTGTCACAATTGCCTGGATGTATGAAGATACCACTAAGGCCGGTGATCAGCGAGATGTGTTCATGCTTCAGCCATTTACAAGTAAAGCCTTTGCTATCCGTCCTCTTGCTGATGTGATTGCTGATCTAAAGTATCTGCTCTTCCTGTACCCTAACATACCCAAGGAGCAAGCATTTGGAAAGTACTACACACCTATGGCAGAACAGCAACCATCAGTTAATGGCTATGTTAAACCTCATCTGATCACTCACGTCCCGGGATGGTCAGGTGCAGGATCAATGGATTCTTATCCTAACACTCCACAGCCAATTTGCCAAATGCATGATGGTGGCATGGGTGACCCTCCGTCCGTCAGTTCAAACCCCTCTGACTGTGTCTCTACAATGCCCTACAACGACACTGATTATCCCGACATCTTGGATAACCTGCCAGAACCTGACTTCACTGATATCAACCTCGACTTCCTCCCACCCAACTTTATGAAGCTTCAGTGAAGTTGTTAAATGTAGCATCCTCCTTTTTTTTTTCTATGCAATGTTATCTTGAAAATGGGCTGATTGAAGGGGCAGGAGCCATCGGTATCGTTGGGCAACCGGGAAATATTAGTAAAAACTGAATTTATATTCACCATGAAAATTTTATTTAGTGCATACTTTTATTTTTATTGAAGTGCTCTATGTGATGTAATTGTCCATTTGATTGAGCTTTCATACCAGAAAGCAACAGCATGTTGAAAATAATTTAAAAGATGAGTTCCACTATTAGGATTATGTACAGTAAGTATATTAAAGTGTATATTGTAGCCTCAATCTAGTGAATTCTATTTAAAAAGATTATATACAGTAATAGAACATTTTAATTTTCCACACTGATAAGGTATCCGTGTGAAAACAAGCTAAGAAACACATCAATGTAAGTTGTGGGTAAAATAATACTGGTATGTGATTAAGGTTTTGAAAATATTTATATAATTTCTTATGAAATATTTGCTGGATATTTTGGTCACCATTTGCTTTTATTTGGATTACTTGCTTGGTATAGCAGTTGCATTGTTTGGAGGTATGCATTTTGCAGTTAAAGAAAAGGAGAGAAATGGGTTTTTGGTGTAATCACAGTAAAAGTGTAATTTACCTCTGTTACATTTTTATTAAACAAAATTGTTATTGAGGAATACAGCTATAAGGATATAATTATTATTCATAATGTCTTTGTTATTTTTGTTAGATTGAAAGTCTAAGTGTGGTTGGCTTATATTTTGACTCTGATAACACTGGGTAACAAAATAATACTTTTTGAAAATCGTCCAGGGGTTTCCAGTTGAATTGGACTAATTTTGATGCTCTGAGTCCGGAAATGACCTTGGTCTCTCAATCAGGTCAGGATTATTTGCTACAGAAATTTAAAAGCAAATGGGTGTTTCGTAAAAAACCAAATACCTGCGGATCATCAGCTGTACAAAAAAGAAGATGTTTTCCGTTTTCCTCAAGAAATAAAAGTCAACGTATCCCAATTCATTGGCTTATTGTGATTATTTTGCTGCTACTTTTTATGCAGCTAATTTACAGAAATGATTGAACTCAAAACCCCTGATATTAGCATATGTATAGCTCGTCAGGTAGGTCTATGGCTGTATCTCAAAAAGTTGACCTGACAGAGCAAAATCAATGTGATATTCGGACTCAGAACACCAAAATTAGTCTAAATCAGCTGAGAAACCCCTGACGATTTTTTGGCTGTTACCCTGTGTAATCAGTGCAGAACTCATCTTTATGTTGACATGAAAATGCACCTCGCTGAATCCAGTAATTTTGCAGGTTTTCAGATATTTTTTCTGGCCAAAG
>Bragasellus_molinai ENA|HAEM01087256|HAEM01087256.1 TSA: Bragasellus molinai, contig comp79787_c2_seq11
GAGTAGAAGATGAGTGCCAATTAATATTAAGTAATTGCTACTCGAAAGTAAAATTAAACAAAATATTCGTAAATTCAGCGAAGCAAAACGCTTTGATTTTCAGATATTTTCATATATATCATCTCTTGTTACTGATAAACCAAATTTATTTAGGTTATTCTGTGATATATGATAATTATATGGCACCTCAGGATCACGTGATTACATTTTTACCATATATGGATTAGAGTTCTGAGAAACGTGCGTGTATGTAGACGAATCGATTTCTCGGAAATGATTCAATCTCAAAACATTATTTGAAGTGGAAGTAGCTCCCTGCCCGAAGTGACTATTTTATAAAGTTTTAACTGTTTCAGATACAATAATACAATATATAATACTGGAGTTAAAAAAGAAACAGTGACAATGTCTTTATGGAATAGGGCACAGCAGTTGCCACCTGAAGTTCTTCGACAAGTTTATGGGGAATCTTTTCCAATTGAGGTCAGACATTATATAGCCACCTGGATTGAGGATAATATTGGCAGATGGGCTGACATTGAAGTTGAAAACCATTCACATGCTCAATTTGCATCATCTGTTCTACAACAGTTAATTGCTGAAGTTGAAGCTAAGGCTGGAAGCTACAGCAATCAAGATGAGCTTTTTCTTACCAGAATTAAACTCCAAGAAGCTGCAGTAATGTTTAAGAGTCGATATCAGAATGACCCATTATCTCTCATAGCTACAATCCGTAATTGTATCAGTAGAGAACATGCTCTTGTGCAACAGAATGAATCTATAATGAACACTGGCATGATGCAACCAGATATTGTTGTAGATCCAAGTACTGAAATTGTACAGCAGTTGGAAATACTTAAATCAAGAACAAAGGAAACATCAGATGATTTGCGTCAGCTGGCTTCTGATCAGGAATCTTTCGCTCTTCAGTATCATAATAGTACAAGCTATAATGCTTCTTTGGCATTTTCCAAGAATCAACAAAATGTTGCTCCAGATGTTTTAAGAGATTTACAAGCTAAGAAACAAGAAGCTGAGCTTTTACTTGGTCAGAAGGCAACAGCTCTTGTAAATAGTCGAATGAACCTTCAAGAAAAACTAAAAGTTACTATAGATCGATTAACTTCCCTTCAACAAAGAATTCTTGATGAAGAACTTATTTCTTGGAAGAAGGAACAAAAACTGGCTGGCAATGGTAGACCTACATGTACTTCTAAATTAGATCAGATTCAATCTTGGTGTGAATCATTGGCAGAGATAATCTGGTTAAATCGTCATCAAATCAAAGAATGTGAGCGTCATGTTGCGCAGATGCCCTTAAAAGCCAGTAACTGCATGAATCTTCTTCCGACACTTAATGAACATATTACTACACTATTGTCTTCACTTGTAACTAGTACCTTCATTATAGAAAAAGACCCTCCACAAGTTATGAAAACAAACACAAGGTTTACTGCAACTGTTCGATTACTTGTTGGAGGGAAACTAAATGTAAATATGACCCCTCCACAAGTTAGAGTCACCATAATAAGTGAGGCCCAGGCACAAGCTTTACTACAGCCAGAAAGCACGATGAAGAATGATGTATCTGGTGAAATTCTTAATAACACAGGAACTATGGAGTATAATCAGTCTAATCGTCAGCTCTCAGTAACATTTCGCAATATGCAGTTAAGAAAAATCAAAAGAGCAGAGAAGAAAGGAACTGAATCTGTAATGGATG
>Bragasellus_peltatus_ ENA|HAEN01037887|HAEN01037887.1 TSA: Bragasellus peltatus, contig comp40302_c0_seq1
ACGCAGAGTACGGGGGAGAGTTCTGAGAAACGTGCGTGTATTTAGACGAATCGATTTCTAAGAAATGATTCTGTCTCAAAACATTATTTGAATGTGGAAAGTTGATAACTGACTGGAGAAACAAAATTTAAATAAAGTGTTAGTGTCAAAATTAGAAACATTATTAAGTATTATAACTTTGAAAGAGGCAGAGACAATGTCTCTATGGAACAGAGCACAACAGTTGCCACCAGAAGTGCTTCGACAAGTTTATGGAGAATCTTTTCCAATTGAGGTCAGACATTATTTAGCAACATGGATTGAAGATAACATTGGAAGATGGGCTGAAATTGAAGTAGACAATCATTCCCATGCTCAGTTTGCATCAGCTGTTCTGCAACAGTTAATTTCTGAAATTGAGGCTAAGGCAGGAAGTTACAGCAACCAGGATGAGCTTTTCCTTACCAGGATTAAACTCCAAGAAGCTGCAGTTATGTTTAAGACTCGTTATCAGAATGATCCATTGAGTCTTATAGCAACCATACGCAACTGTATCAATAGAGAACATGCTCTTGTGCAGCAACATGAAAATTTGATGAATACAGGCATGATGCAGCCAAATATTGTTGTGGATCCCAGCGCAGAAATTGTTCAGCAGTTGGAAATACTTAAGTCAAGAACTAAAGAAACTTCAGACGACTTGCGTCAACTGGCTTCTGATCAGGAGTCTTTTGCTCTTCAATATCACAACAGTACTAGTTATAATGCATCCTTGGCATTTTCCAAAAATCAACAAAATGTGGCTCCAGATGTATTAAGGGACTTACAAACTAAGAAACAGGAAGCTGAGCAATTACTGGGTCAGAAGGCAACAGCTCTTGTAAACAGCCGTATGAATCTTCAAGAAAAGCTGAAAGTTACTATTGATAGATTAACTTCCCTTCAACAAAGAATTCTTGATGAAGAACTCATTTCTTGGAAAAAGGAACAGAAATTGGCTGGGAATGGTAGACCTACGTGTACATCTAAACTAGATCAAATTCAGTCATGGTGCGAATCATTGGCAGAGATAATCTGGTTAAATCGTCATCAGATTAAAGAGTGTGAACGACATGTTGCACAAATGCCGTTAAAAGCCAGCAACTGCATGAACCTTCTTCCAACACTTAATGAACATATTACGACACTACTGTCTTCTCTTGTAACTAGTACTTTTATTATAGAAAAAGATCCTCCACAAGTAATGAAAACAAACACAAGGTTTACGGCAACTGTTCGATTACTTGTTGGTGGGAAACTGAATGTAAATATGACTCCTCCACAAGTTAGGGTCACTATTATAAGTGAGGCTCAGGCACAGGCTTTATTACAGCCAGAAAGCACAATGAAGAATGATGTGTCTGGTGAAATCCTCAATAATACAGGAACTATGGAGTATAATCAGTCAAATCGTCAGCTTTCTGTAACTTTTCGTAATATGCAGTTAAGAAAGATCAAAAGAGCTGAGAAAAAAGGAACAGAGTCTGTAATGGATGAAAAATTTGCCCTGCTTTTCCAATCACAGTTTAGCGTTGGTGGCGGTGAATTAGTTTTTCAGGTATGGACATTGTCTTTACCTGTTGTTGTAATCGTTCATGGAAATCAGGAACCTCATGCATGGGCAACTATTTCATGGGATAATGCTTTCACTGAACAAGGCAGGATACCTTTCCATGTTCCTGATCAGGTTCCTTGGCCCCAAGTAGCTGAAATGCTCAACATGAAATTTGCTGCTGGTACTGGTCACGGTTTATCACAGGAAAATTTAGACTTCCTAGCTACGAAAGCATTTAGATCTTCACAGGCTGGGGATTACAGTCAGATGATGCTCACTTGGTCTCAGTTTTGCAAAGAACCTTTACCTGATAGAAACTTTACATTTTGGGAATGGTTTTATGCAGTTATGAAGGTTACTAGAGAGCATTTGCGGCAACTGTGGAATGACACCTCAATAATGGGTTTTGTCGGCAGACGGCAGGCAGAAGAAATGCTAAAAGAATCTGCCTCAGGCACTTTCCTGTTACGGTTCTCAGATTCTGAACTTGGTGGTGTAACGATTGCATGGATGTTGGAGGACTCTAGTAAAGGTGACCAGAGAGATGTATTTATGCTTCAGCCATTTACTAGCAAAGATTTTGCTATTCGTCCATTGGCCGACAGAATTGCCGACCTGCCTTATCTGTTGTACCTGTATCCTTCCATTTCTAAAGACCAAGCCTTTGGTAGATACTACACCCCAATTGTCAGTGACACTTCTGGAACTCCAGGCAATGGTTATGTAAAACCTCACCTAGTCAACATTGTACCTGGTTTTCCTGGCCCTGGTTCCACTGATCATTCCATGTTTGGCCATATTGACTCAAGCAATCCGCCTTCAGTAAGTTCCGTAGCACCTGCCATCGATCCAAACAATCCATTATATGAAGAATACTATGACTCCTCTAACTTTGTGGCGGATCTTAATTTTTTCGATATTGATCAACTGTTAAACAATCAAGGAATGAACTGCCAGGAAATGCAAGAACTACCACAGTAAGATCCATTCTGTTCAAGTTCAAAAATAGCAAAAAAAAAAAAAAAAAA
>Callinectes_sapidus ENA|GEID01070079|GEID01070079.1 TSA: Callinectes sapidus C_sapidus_gill_comp55767_c0_seq52 transcribed RNA sequence.
GCCATTACGGCCGGGGGAGTTCAGGGCGGGTGAGTGAGGCGGGAGTAATAGCAGCACCAGTACACCAGTAGACATGTTGACACCCTCCCGACGAGAAGCGTCGTACCGGGGCTCTCTTTAAGCCCCAATATCACTGGTGTGGACAACACTATATTGATGCTCAATTGGGACTTCTTACTCAACACCACTATTTTTCCGTAGAAGACCAAAATGTCCCTTTGGAATAGAGCTCAACAGTTGCCTCCAGATGCCCTCCGTGAGGTACAAAATGTATATGGTGAACAGTTCCCCATTGAGGTGCGACACTACCTTGCAGGATGGATTGAAGACAAAATGCACCAATGGAATGAGATAGACCCAGAGAATGTGTCACACAGCCAGTATGCTCACTCCCTTGTGTCTCAACTCATCCAGGAAATTGAGAACAAGGCACTCAATTATGGCAGCAATGAGGATCTCTTTTTGGTCCGAATACGTCTTGATGAAGCTGCTAACATGTTTAAGACTCGTTACCTGAACAGCAACCCACTGGTACTGGTGAGCATCATCCAGAACTGCCTCAAGACTGAACTACAGTTAGTCCAGAGACATGAAAATATGCTTGGTGCTCCACAAACCAACATGGTGATAGAGCCGTGTGCTGAGATAGTCAATGAGCTGGACATCTTGCATCGCCGCACACGAGAGACAGCCGACATACTCAGGCAGTTGGAGCAGGAGCAGGAATCCTTTGCTCTTCAGTACCATGACTGTACAAAAATCAATGCTCACCTTTCACACATTCAAAGTCAGGAAAAGACTCCACAAAACCGAGAGATGGAAACCAACTTGAGGAGAAGAAAGCAGTTGGGTGAACAGCAACTCACAGAGAAGGTGTCAGGATTGCTGCAGAGGAGAATGGACTTGGCAGAGAAGCACAAAGGAACCATTGACAGACTAAATATCCTGCAACAGCGTATACTTGACGAAGAACTTATCAACTGGAAGAGAGAACAGCAGATGGCAGGCAACGGGAAACCTTTCAATGGAAACAAACTTGACACCATACAAGAGTGGTGTGAAGCCTTGGCAGAGATCATATGGCTGAACCGACACCAGATCAAGGAGTGTGAGAGACACCAGACCAAGATACCAATAACTCCACATGGCGGAGTGGACATGCTGCCCACCCTCAACTCACACATCACCCGCCTACTGTCCTCACTTGTTACCAGCACATTTATCATTGAGAAGCAACCTCCTCAAGTCATGAAGACAAACACCAGGTTCTCTGCCACAGTCAGACTGTTGGTGGGTGGGAAGCTCAATGTGAACATGACCCCACCCCAAGTCAGAGTGTCTATCATCAGTGAAGCTCAGGCCAATGCACTTCTGAAAAATGACCAGATGAGCAAAGGCGAGATGTCCGGTGAAATTCTCAACAATACTGGCACCATGGAATATCATCAGAGCTCAAGACAACTTTCTGTAAGCTTCCGCAACATGCAGCTTCGAAAAATTAAGAGGGCTGAGAAGAAAGGAACAGAATCAGTAATGGATGAGAAGTTTTCCCTCCTCTTCCAGTCACAGTTCAGTGTTGGTGGGGGTGAACTGGTTTTCCAAGTGTGGACTCTGTCGTTGCCTGTTGTGGTAATTGTTCACGGTAACCAGGAGCCACACGCCTGGGCCACTGTGTCCTGGGATAATGCATTTGCTGAGCAGGGACGCATACCATTCACAGTACCTGACAAGGTGCCTTGGCCTCAAGTTGCTGACATGTTGGATGCTAAATTCAAGTCTGCTACAGGACGAGGATTAACAGAAGATAATCTAAGGTTTTTGGCTGGGAAGGCCTTCAGATTAGACAGGAGTCCACAAGTACAAGATTTCACAAACATGATGTTGTCCTGGTCACAGTTCTGCAAGGAACCTCTGTCAGAACGCAACTTTACGTTTTGGGAATGGTTCTTTGCTGTTATGAAGGTGACCAAGGAGCACCTGCGCCAGCCCTGGAATGACGGCTCCATCATGGGCTTTGTTGGGCGCCGACCTGCGGAAGAAATGTTGAAAAATTCCAAGTCCGGCACTTTTCTCCTTCGATTCTCTGACTCAGAACTTGGAGGAGTCACAATTGCATGGATGTATGAAGATACTAGTAAAGCTGGTGATCAGAGAGACGTGTTCATGCTGCAGCCCTTCACCAGTAAATCCTTTGCCATCCGTCCACTGGCTGATGTGATTGCAGACTTGAAGTACCTCCTTTACCTGTACCCAAATATCCCCAAAGAGCAGGTGTTTGGCAAGTACTACACTCCTATAGGGGAGCATCCCACCAACAATGGTTATGTAAAGCCTCACCTCATTACCCATGTCCCAGGGTGGGCGGGACGTGGGTCAACAGAATCTTACCCCAATACTCCACAGCCGCTGTATCCCTTGCATGACTCAAACCTGGGTGACCCTCCCTCTGTCAGCTCCAATCCCTCTGATTGTGTCTCCACAATGCCTCCCTACAACGATACTGATTATCCTGACATCCTGGAAAACCTGCCTGACCCAGACTTCACTAACTTCAGCCTCGACTTCCTCCATACCAACTTTATGAAGCAACAGTAAAGTTAGAACCATCACTCTTTGACATGTATCATATTTCTAGATTTTATATTGTTGTGTTTGGGAATGTGACAGGCAATGATTTTGTTCTTGCTTATAATCTGTTCAAATGGCAACTTGTTTACAGTGAAAATTAACTTTGCTTTATTCACATTGCCCTCAGTAAAGGAAATTATTTGATAGTACAGTATATGAATTCTTTTCAAACTTGATTGCTGTTAATTCTTTTGAGAATTTTATATTAAGAGGATTGTTCTAACAACTATTGTAGTGGATATCAAGCTGTATAGATCCAAGTCACAAGTATATTTTACTATGAGACTCTTTACCAAGAAGTAGCATTTATGTTAGTAAGTTTTTTTCATATATTTAGGTGAACATGCGTTATGGAATGGAGTAATTTGACAAGGAGGACATACCAAGGTGGAATGGATGCTGTAAGTGTGAAATGGGAGGACAGTGTTGAGATATTTGAAAGGAGAAGGCTTATGAAGGGAGAGGAATGGAGTGTTTGTGAGTGGAGTGTATGAATTGATGCAAACAGAACAGGTTTTGTTGTGACTGTCCCCCTTGAGGTAACTCCAAAGGAAAAAGATGTTCGAGTAGATAAGATTAGATTAGATATTTGCATTGTGAAAAGTGTGGTGTTTTGCCTCTACCCAAAAGGCTTCCAGGCATAGGATGATCTTTCCAAGTATTTCCATCAACTCTTCACCGGCTTCCGAACCAGAACTCCTTTTTATCATTCTTTCCTCCTACTTCTCTGTATATTGAGATAACATAAGTTGTTGTGCTTGATGCATTGCTTCTTCAGTTTTCAAAGCTGTTGATTTTGATATTATCTGTTTTGTCTTCTGTTTTATTGCCAATCTGCTTCTTGAAGATCCTAATTAAGCTTGTAGAGCAGATACTTTGCTGAAACTCCTCTCATTTTCTTGCAGTTCTCTTTCCCTTTGGTTACTGAAGATCTTTTGGTTATGTTGCTGTAGTTTATTTTTAGTTGTCAGAAAATATTGCTTAAAGAGTTATATTTTCAATGCTGCTGTTTTTGTTAAAAGCTTCTCCCTTAAAATTCCAGTTTTTTTTTCAAGATAACTTGATGTTACTGATATGAATTTTTCATCTTGCTCTCAAATAGCTGTCTTTTTATCTTGACAGAGTTGTAAAGCTTTGATAGTGAGATGCATATCTTGTGGCAACTGTAATGTTCAGATTTTTACTTGGTAGCTGTGTCAAAACTGATAAATCAACGAGATATAATCCACTTCAGTCAGTCAAAAATGATACTCCACAAGTCTTAGTCTTTACATCTCTGCTCTCCACCAAGGTATAAAGAGTTACTACTATTCTCTAACTTAATGAACTGCTTATACTGCCTCCTAACAATGGCTCCACATAGAGTCAGTACTGTTGACTTCCCATTAGAGTGTGTGGTGTACTTGGTGCCTCCAACACAGGAACATTGTCACAACATATTCCCAAAGTAAATATTACCCAGAAAACTTAATTAAAACAACCATGGGGTGGCTAATTCTGATGGTTTAAGAGACTTTTTGAGAAGTTTTTACTTGGGAGAGAGTTGTGATGGATTTTTAAGGTTTACTTAGTGTTAAAAAGGACATTAAGCTCATGGAAAGAATAGGAAAGAGAGGGAATTATTTTAGAAATATAATTATTTTAGCAATAGATGCCAAGCAGCATGCCAGTGCTTTCTAGACTTTGACTTCTTTATATCAAGGGTTAGGTCTTTCTTATGTATCTGTCTTTCTGTACCTGGTTGAGATCACTTTGAATATGGGATGGTCAAAACAATGCAGGAACAAAATTAGAGGAGGGAGACCCATTCCCTCACTCCGTCCCTTTGCCTTCTAGGACGCTGGGAATACAGTAGCAGTATTCCACCAGCTTAGTCTCTGTGCAATTGGGCCGCCCATGCCTCCCTGTGAATGGGGGAATTTTTGATATGATAACCAGATAATAATTTTTCCTTCCAAATGCAGACAAAACTCAAATAGTCTTCATTCATCTTCCCTGTTCATCCTTATTGCTACACAGTACAAGTAGAGCCAGCTTTGGTAGATGTAGCTTAGCAGGATATACTCATGTAGGTGGATGAAGACGACTAGACAAGGAGAGATAGAGAGAGAGAGAGAGATAGAGAGGGAGAGAGAGAGAGA
>Cancer_borealis ENA|GEFB01004756|GEFB01004756.1 TSA: Cancer borealis DS01-Cborealis_contig_4699 transcribed RNA sequence.
AAGACTAAAATGTCCCTTTGGAATAGAGCACAACAGCTGCCCCCAGATGCCCTCCGTCAGGTACAAAATGTGTATGGTGAACAGTTCCCCATTGAGGTGCGGCACTACCTTGCAGGATGGATCGAAGACAAAATGCACCAATGGAATGACATAGATCCAGAAAATGTGTCGCACAGCCAGTACGCCCACTCTCTTGTGTCCCAACTTATACAGGAGATGGAAAGCAAGGCACTTAATTATGGCAGCAACGAAGATCTGTTCTTGGTCCGAATACGCCTGGATGAAGCTGCTAATACATTTAAGGCTCGTTACCTGAATAACAATCCGCTGGGACTTGTGTCAATCATCCGAGATTGCCTCAAGACTGAGCTTCAATTAGTTCAGCAGCACGAAAATATGCTTGGTGTGATGCAGCCAACCGACATGGTGGTGGAGCCGTGTGCGGAGATAGTGAATGAGTTGGACATCCTACATAGACGCACACGGGAAACAGCCGACATACTCAGGCAATTGGAGCAGGAACAGGAATCCTTTGCCCTTCAGTACCATGACTGTACAAAAATCAATGCTCACCTTTCACATATCCAAAGTCAAGAAAAGACGTCTCAGAATCGAGAAATGGAAACCAATCTAAGGAGAAGGAAGGAATTGGGTGAACAGCAACTTTCACAAAAGGTGTCAGGATTGCTGCGGAGGAGAATGGACTTAGCCGAGAAGCACAAAGGAACCATCGATGGGCTAAACATCCTTCAGCAACGTATACTTGACGAGGAACTCATCAATTGGAAGAGAGAGCAACAGATGGCAGGCAACGGAAAAACATTCAATGGAAACAAACTCGACACGATACAAGAATGGTGTGAAGCTTTGGCGGAAATTATATGGCTGAATCGGCATCAGATCAAGGAGTGTGAACGGCACCAAACTAAAATCCCCATCGCACCCACTGGAGGCGTAGACATGCTGCCGACCCTCAACTCCAACATCACACGCCTCCTCTCCTCACTCGTCACAAGTACATTTATCATAGAAAAACAACCACCACAAGTTATGAAGACCAACACAAGGTTCTCGTCAACTGTCCGGCTGTTGGTGGGCGGGAAGCTCAATGTGAACATGACGCCGCCACAAGTAAGGGTGTCCATCATTAGTGAAGCTCAGGCCAATGCACTTCTCAAGAATGATCAGATGAGTAAAAGCGAAATGTCAGGAGAGATTCTTAATAATACCGGCACCATGGAGTATCACCAGGGTTCAAGGCAACTCTCTGTAAGCTTCCGCAACATGCAGCTTCGTAAAATTAAGAGAGCTGAGAAGAAAGGGACAGAGTCAGTAATGGATGAGAAGTTTTCCTTACTCTTCCAATCCCAGTTCAGTGTTGGTGGCGGTGAACTGGTGTTTCAAGTGTGGACTTTGTCGTTACCTGTGGTAGTAATAGTTCATGGGAATCAGGAGCCTCATGCCTGGGCCACTGTCTCCTGGGATAACGCGTTTGCCGAGCAAGGACGCATCCCATTTACAGTTCCTGATAAGGTGCCGTGGCCTCAAGTTGCTGACATGCTGGACGCCAAGTTCAAGTCTGCCACTGGACGGGGATTGACAGAAGATAACCTCAAGTTCTTAGCGGGGAAGGCCTTCAGATTGGACAGGAGTCCGCAAGTGCAAGATTTCACTAATATGATGTTATCATGGTCACAGTTTTGCAAGGAGCCTCTATCAGAACGCAACTTTACATTTTGGGAATGGTTCTTTGCTGTCATGAAGGTCACCAAAGAACACTTGCGTCATCCCTGGAATGATGGCTCCATCATGGGCTTTGTTGGCCGCCGCCCAGCTGAGGACATGCTAAAGAACTCCAAGTCTGGCACATTTCTGCTGCGGTTCTCTGACTCTGAACTTGGAGGCGTCACAATTGCATGGATGTATGAAGACACCACTAAAGCATGTGATCAGAGGGATGTGTTCATGCTGCAACCGTTCACCAGTAAATCCTTTGCCATCCGTCCACTGGCTGATGTGATTGCAGACTTGAAGTACCTCCTTTACCTGTACCCAAATGCACCTAAAGAGCAAGCCTTTGGCAAATACTACACCCCAATAGGCGAACATCCCACCAACAATGGCTATGTCAAGCCTCACCTCATTACACATGTACCAGGGTGGTCAGGACCCGGCTCAATGGAATCCTACCCCAACACACCTCAACCCATGTACCCAATGCATGACTCAGGGCTGGGGGATCCTCCTTCTGTGAGCTCCAATCCCTCTGATTGTGTCTCAACAATGCCTCCTTACAACGATAGTGATTATCCTGACCTCCTGGAAAACCTGCCTGACTCAGACCTCACAAGCTTCAGCCTTGACTTCCTCTCTACCAATTTTATGAAGCAACAGTGAAGTTAGTTAGAACCATTCAACTTTGACTATTTGTAATTTTCTAGATTTTATTTCAAGTTATATTGTTTAGAAATGTGACAGGCAGTGACATTGTTACTGATACATTGTTAGAATTACAATTTATCTTTAGTGAAAGATTAACATGGATGCACACTGTCCTTAGTAAAGCAAATTATTAAATAACTACTCAAACAGGAATCCCCCTTCAAGTAGATTATTGTAACTGTGTTTTGTTTTATATATAATTATTGATCGGATTGTTTTAATAATGTGTGTCATCTAAGAATTAATTATGTCTGTATTTAAGTAACAGTTGCATCATTACACTCTTTTTAAAGAAACGTTGCATCTTATGTTAAGTTATATAGATTTTTCATATGTTTAGGTTGATTAGAGATAATGGGAAAATGTGAGATAACAAGGAGGATATATTAAAGGGGATTGGATGCTGTGGGTGTAAGAGAGAGAGAGAGAGAGAGAGAATATATATATAAATAAAAGTAAGTTTAAAGTGATAGAATGTGCAAGAGTAGAGTTTATAGAGACAAACATATGGAAACTTTTTTTGTTGAGGCTATTCCAAGGAATAGGTGTCAGAGTAGATTAGATTAGTTTAATAGTAGTAGCAATATAAGTGAACACTTTGGTTAATGCTGTTCCATTACTGTGCTTGAAAAATCCTGGTGGGCCATAGTATATCACTAATGAATCTGATGTTTTTTAGCTCAAATTGTCTCGTACCAGATTCATAGATGCTTGACTTTCCCGTGAAGCAATTAACCTGAATACTACATCTATCGCTGTATTTATATTATCTCTTCACCCTCTGCTTCTTAACTCTACTGGGTGATAGTAGATATGGAGCGAGACAGGAACAGCACAAGTATAGCTTCTACTTTATTCTTAAAACCCATGATCTTACGAGTTTTCCCTTTTGTTTTGTTTTTTGCAATCCATTCACATTTGTTACACTACCCATTATATCCGTCACTTTCTTCCATGAGAGATTAGCTGCAGTAACAAAATTTTCCCGTCACCGAGGAAAGACGATTAGTTTCTGGCGAAGGTTAAAGTATATTGTGTTCCCATCAAATGTTAGAGTGTCAGATTGCGTAGGTCTGACACCAATTACACGGTCATCTTCATTGGTTCCTTATCCTGTTAATTGCAATAATGGTGTAAATTAAGAACAGGCCCAGATACCCGTTCAAACTTTAAGTACAATCTCCTAGTCAGTTGTGTTGCCCAATCTGTTTACTGTTCGGAGATGAATGGGCGCGTTGTTGCAATGACCAAACACTAATACAGTACGTTGAGATATTTCATAGTACAGAGTGAGATTTTTGGCATATAAATATAGACTACATCGACGTATATGTAAATTTATAGAAGCAATTGATCCATTATGAATTATTATCTGAAGTATTATTAAAGTTACATTGAACATATTAAAGTATCAAAGCCAAAGTTATCATGCACTGCCTTAGTAAGTTGGAGGATATTATATTCTCAATTAGCAAGTTGGTCAAGTTATAACCAAGCTATAATGAAGTTGGTCAAAAGGGAATCAACTTTATTCAGAATTATATTTCATAATGTCCATAAATACTATTTGAATAAAGATGAAAATTATATATATTTCTAGGTGGAGTTGGGTTACTTGTAATGTTTTGTGCAATGGATGATCTAGCTTAACTTTTGATTATGAATTCAATCTTGCAGCTTATTTATAAAAGTCTTCTGTGCACGATTCTTTCAATGGGATTCTGTAGGTTGGTTCTTCAGCATATTACCTAATTACTTATTAGTGGAATGTAGTGAATATTAATGATTTATATGAGATGTATAACAAAGTGTAGAAACCTTTTAAAAACACTTTGGTCTTACTAAGTCATGGGACCCAGAAAAACAATCAGTCTTGGCTCCTTGAAATTTTAGATAGTTGTTTTTTATGGACTAACAGACCCGTTACTGTTACCTTATTTTGAAAGTGTTCTTGGTACTCAAGCAGCTAGTGTATAATATTAGTATATGGGAAATTTCTAATAGCTTTTATACTTGCTGTAGACACTATATATGGGATGATGTATAGAACATTACGAGAACTGTCTTGGTAATGTTTCAAAGTTTGCATTTTGAGCCTAAATATCATTGTTTAGTAATGATGATGAAGAACAGATAATTTCTCATATTCATGTGCAAACACAAGGCTACAATTGGATCAAGAGTACTAAGTTACCAGACGTACTCCGTATACACTCTGGTGTCATCCAATCCATAGTTAACCTGAACCAATTGTCTCGGGTTTTGGCTTAGATTCACTTTGATCAAAGATTTAAGACGATGAGTGAAAAATATGCTGCCTGAGCTGCTTCCGATTCTGGCTTACGCTAACAAGTGATAGAATTACATAGAATAAAGAGCGTATGGTAAACTGCTGGAGAGAGACGAATAATATTGAGTGCAGTATCCACAGTCAATAAGAAACACCCATTGTGGCGGCATAGGAAGCTAACTAACCATCAAAGTGAAGACAAATGTAAAAATCCACATGATTTTTGTCATGTTAAAAGAGCAGCCAAGCCAACAGTTTCCACAATATCAGAAGATAGATAGATAAATATATAGATACAAACATATGTACATACATACACATTCATATATTCTCGTAACACTGACATTAATATTGCTGTTATTTGATGAATGTTTCAAGCATGACGCCTTATGACCTTTGATGTCTGGCGCTTACTTTATTCGCATTAA
>Cherax_quadricarinatus ENA|HACK01014813|HACK01014813.1 TSA: Cherax quadricarinatus, contig transcript-80_14812
TATCGCCGGGGCTGGAGGTGTGATTGTGGAGCCTCTCATATATATCAAGCCACAATGTCATTATGGAATAGAGCGCAGCAGCTGCCCCCAGATGCTCTTCGCCAGGTTCAAAATGTTTATGGTGATCAGTTCCCAATTGAGGTGCGACATTATCTGGCAGGATGGATTGAAGATAAAATGCAGCAATGGAATGACATTGATCCAGAAAATGTAGCCCACAGCCAGTTTGCACATTCATTAGTGTCACAGCTAATTCAAGAGATGGAAAACAAAGCTCTCAGTTATAGCAGCAATGAAGATCTTTTTCTCGTCCGAATACGACTGGATGAAGCTGCAAATTTATTTAAGACTCGGTACCTGAATAATAATCCCCTTGCTTTAGTCTCTATTATACGTGAGTGCCTCAAAACAGAACTTCATCTGGTTCAGCAACATGAAAATATGTTGGGAGGTGTTACACATGTAACTAACATGGTTGTAGAACCATGTGCTGAAATTGTTAGTGAACTTGAGATATTACACCGGTGTACTCGAGAAACAGCAGATGAGTTAAGACACCTGGAACAAGAACAAGAATCATTTGCTCTACAGTATCATGACTGTGCAAAAATTAATGCTCATCTGTCTCACATTCAAGGTCAGGAGAGAACTGCACAGAATCGAGAAATGGAACAGAACTTGAGGAGACGGAAAGAAATTGGTGAGCAGCAGTTGGCACAAAAGGTGTCAGGTTTACTACAGCGTCGCATGGACTTGGCAGAGAAGCACAAAGCAACCATCGACCGCTTAAACAGTCTCCAGCAGCGCATTCTCGATGAAGAACTTATTAACTGGAAACGGGAACAACAAATGGCAGGAAATGGAAAACCTTTTACTCAAAATAAACTTGACCAGATACAGGAGTGGTGTGAGGCACTAGCTGAAATAATTTGGTTGAACCGGCACCAGATAAAAGAATGTGAGCGACACCAAACAAAAATACCTATAGCACCACCTGGAGGTGTTGATATGCTTCCCACTCTCAACTCCCACATCACCCGCCTCTTGTCTTCTCTTGTCACAAGCACCTTCATCATTGAGAAACAGCCACCACAAGTGATGAAAACAAACACCCGCTTCACAGCGACAGTACGTTTGTTAGTGGGTGGCAAACTCAATGTCAACATGACGCCGCCTCAGGTGCGAGTGTCAATCATCAGTGAAGCACAAGCCAATGCTCTTCTTAAGAATGATCAAATGAACAAGGGTGAACAGTCAGGAGAAATTCTTAATAACACAGGCACCATGGAGTACCATCAGGGCACAAGACAACTGTCAGTTAATTTCCGAAATATGCAGCTGCGCAAAATTAAACGAGCAGAAAAGAAAGGTACAGAATCTGTAATGGATGAAAAATTTTCCTTGCTCTTCCAGTCACAGTTCAGCGTTGGTGGTGGTGAACTTGTTTTTCAAGTGTGGACATTGTCATTACCAGTGGTTGTGATTGTCCATGGTAACCAGGAACCTCATGCATGGGCAACAGTTTCCTGGGACAATGCTTTTGCAGAACAAGGACGCATACCTTTCACAGTTCCTGAGAAGGTACCGTGGCCCCAGATTGCAGATATGTTAGATTCCAAGTTTAAGTCTGCTACTGGTCGAGGACTGACTGATGATAACCTCAAGTTCTTAGCAGGCAAGGCTTTCAGAAGTCCTCAGGTTCAAGACTTCAACAACATGTACTTGTCATGGTCACAGTTTTGTAAGGAGCCACTAACTGAGCGCAACTTTACCTTCTGGGAATGGTTCTTTGCTGTTATGAAGGTTACAAGAGAACATCTGCGTCAGCCTTGGAATGATGGTTCTATAATGGGCTTTGTTGGCCGACGTCAAGCAGAAGAAATGCTAAAAAATTCTAAATCTGGCACTTTTCTTCTTCGCTTTTCTGACTCTGAACTAGGTGGTGTCACTATTGCTTGGATGTATGAAGATACCACGAAAGCTGGTGATCAACGTGATGTCTTCATGCTGCAGCCGTTCACCAGTAAAGCCTTCGCTATCCGTCCTCTTGCTGATGTGATTGCTGATCTCAAGTACCTGCTCTTCCTTTATCCAAATATACCCAAGGAACAAGCATTTGGCAAGTACTACACACCTATAGGAGAACAACAACCATCAATTAATGGCTATGTGAAGCCTCACTTAATCACTCATGTCCCGGGATGGCCTGGTGCAAGATCAATGGATTCCTATCCAAACACACCACAACCCATGTACCCAATGCATGATGGTGGCATGGGTGATCCTCCGTCCGTCAGCTCCAACCCCTCCGACTGTGTGTCCACAATGCCCTACAACGACACTGATTATCCTGACATCTTGGATAACCTGCCAGACACAGACTTCACTGATATCAACCTCGACTTCCTGCAAACCAACTTCATGAAGCCTCAGTGAAAGTGTTAAATATAGCAAATTTTGGCTTAAGCCGTCAGTATAATTGGGCACCTATGAAATATTCATATGACCAGTTCATTTTTACATAAAAAAAATTGCTGTTAGTGTGTAATTTTTATTTGTATTGAGTGTTATAGATGAAATACTGCACACAGAGTCAGTATAATTATCATATTAATTGATTTATTCAAGAAAGTTTTTAACCTATTTATTTATTAAAATATGAAAAAAGTATTGAAACAAATACCGAAGATGATTTTTACTGTTACGATGGTACTGGTATAATTATAAAGGTGTTTTAGGGCTACAGTTAATAGTTTTTTGATCTTTAAGAGTGGAAAATAGATGTTTTATGTTAATAAGGTTTTGTTTTGTATGTGTGTGAGAGCGCACGTACACATGCACGCATACGCACGCGTGCATGCACTCGCGCACACAAACATACACACGAACACAAACACACACACGAACACAAACACACACACACAAACACACACACACACACACACACACACGC
>Echinogammarus_veneris_ ENA|GARO01029964|GARO01029964.1 TSA: Echinogammarus veneris Echinogammarus_veneris_contig_27763_2 transcribed RNA sequence.
CTCAGAGATGGGAGGCGTCACTATAGCCTGGACCAGTGAGGACACCAACACAGACCAGCGCGAGGTGTTTATGCTGCAACCCTTCACCAGTAAAGACTTCGCCATCCGCCCTCTAGCGGACCGTATCTCCGACTTGCGGCAGCTCAACTACCTTTACCCTAATATCCCCAAGGATCAGGCCTTTTCCAAGTACTACACTCCCG
>Eriocheir_sinensis ENA|GBUF01005558|GBUF01005558.1 TSA: Eriocheir sinensis comp38258_c0_seq1 transcribed RNA sequence.
CCAAGCTAGGCGGGGAGATATGCCAGCAGGTCCGAGCGTGGCTGCGGGAAGGTGGGTGAGGCAGGAGTAATAGCAGCAGTACAGCAGTAGACATGTTGAGACCCTCCCGGCGAGAAGCAACGTACCGGGGCTCCTTGTAAGCCCTGTTAGGTATTGTGTGGACAGCCTTACCTATGCTCAATTTTGATCGGCGTATAATAAGACAGACCAGAATGTCCCTTTGGAATAGAGCACAACAGCTGCCGCCAGATGCCCTCCGTCAGGTACAAAATGTCTATGGTGAACAGTTCCCCATCGAGGTGCGGCACTACCTTGCAGGATGGATTGAAGACAAAATGCATCAGTGGAATGAAATAGATCCAGAAAATGTATCCCACAGTCAGTATGCCCACACTTTAATAACCCAGCTGATCCAGGAGCTGGAAAACAAAGCACTCAACTATGGCAGCAATGAGGACCTATTCTTGGTGCGGATACGCCTTGATGAAGCTGCTAATATGTTTAAGACTCGCTACCTGAATAACAACCCCTTAGGACTAGTGTCTATCATCCGTGATTGCCTCAAGACTGAGCTTCACTTAGTTCAGCAGCACGAAAATATGCTGGGCATTTCACATACAGCCAGCATGGTAATGGAGCCATGTGCAGAGATAGTCAGTGAACTTGACATCCTGCATCGACGTACCAGAGAAACAGCAGATGAACTCAGGCAGTTGGAGCAAGAACAGGAGTCCTTTGCTCTCCAGTACCATGACTGTACAAAAATCAATGCACATCTATCACATATCCAAAGTCAAGAGAAAACTCAGCAAAATCGAGAAATGGAAGCCAATTTAAGAAGAAGAAAAGAATTAGGAGAGCAGCAACTAGCACAAAAGGTCTCAGGGTTACTTCAGAGACGAATGGACTTGGCAGAGAAGCACAAAGGGACCATTGACAGACTCAACATCCTCCAACAGCGTATACTCGATGAAGAACTCATCAACTGGAAGAGAGAACAACAGATGGCAGGCAATGGAAAATCATTCAATTCTGGAAAATTAGACCAGATTCAAGAATGGTGTGAAGCATTGGCAGAAATTATATGGCTTAATCGGCACCAGATAAAAGAGTGTGAACGACACCAGACCAAAATACCCATCACCCCCCATGGAGGAGTGGACATGTTGCCGACCCTCAACTCCCACATCACCCGCCTCCTGTCCTCGCTTGTTACCAGCACCTTCATCATAGAGAAGCAACCTCCACAAGTCATGAAGACCAACACTAGATTTTCAGCAACTGTCCGCCTGCTGGTGGGTGGCAAGCTTAATGTGAACATGACCCCACCTCAGGTTAGGGTGTCCATTATAAGTGAGGCCCAGGCCAATGCTCTCCTGAAGAATGATCAGATGAGCAAAGGTGAAATGTCAGGTGAAATTCTCAACAATACTGGCACCATGGAATATCACCAGGGCTCAAGGCAGCTCTCTGTTAGTTTCCGAAACATGCAGCTCCGCAAAATAAAGAGAGCTGAGAAGAAGGGGACAGAGTCAGTTATGGATGAAAAGTTTTCTCTACTCTTCCAGTCACAGTTCAGTGTTGGAGGTGGTGAGCTGGTTTTCCAAGTGTGGACTTTGTCACTCCCTGTAGTGGTGATAGTTCACGGCAACCAAGAGCCTCATGCATGGGCCACAGTTTCGTGGGATAATGCATTTGCTGAGCAAGGGCGCATACCGTTTACAGTACCTGAGAAGGTTCCATGGCCACAAGTTGCTGACATGCTTGATGCAAAATTCAAATCTGCAACAGGAAGAGGGTTGACAGAAGATAACCTGAAGTTCTTAGCTGGAAAGGCATTCAGGAGTCCTCAAATACAAGATTTCACTAATATGATGCTGTCATGGTCACAGTTCTGCAAGGAGCCTCTGTCAGAACGGAACTTTACTTTTTGGGAGTGGTTCTTTGCTGTTATGAAGGTCACCAAGGAGCACTTGCGCCAACCGTGGAATGATGGCTCCATCATGGGCTTTGTGGGACGCCCACAGGCTGAGGAAATGCTTAAAAATTCCAAGTCTGGCACTTTTCTCCTACGCTTCTCTGACTCAGAACTTGGGGGAGTCACAATTGCATGGATGTATGAAGACACCACTAAAGCTTGTGATCAGAGGCAGGTATTCATGCTTCAGCCTTTTACCAGTAAATCCTTTGCCATCCGTCCACTGGGTGATGTGATAGCAGACCTTAAATACCTCCTGTACCTGTACCCAAACATACCTAAAGAGCAAGCCTTTGGCAAGTACTACACCCCTCTAGGGGAGACTACTCCTCAAGGCAGCAATGGATATGTAAGGCCTCATCTAATTATTAATGTCCCAGGATGGACGGCAACAGGGTCAGGGGAATCTTACCCCAATACTCCACAACCAATGTATCCAATGCATGATGCTGGACTTGGAGATCCACCCTCTGTAAGCTCCAACCCATCTGATTGTGTCTCCACAATGCCCCCCTACAACGATCCTGATTATCCTGACATCCTGGAAAACCTGCCAGACCCAGACTTCTCTAACTTCAGCCTCGACTTCCTCCAAACCAACTTTATGAAACAACAGTGAAGTCAGAGTAATCTTTGATTTATATGTTCCCCATTGTATGCCAGTATGACAAACAGTGATTTACTTGAAAAGTGGAAAAATTGCAACTTGTTTGTAGTGGAAAATATTATTTGCTTGCTGTTCACAAGTAATGGATGTTAAGAAATATTATATAAATCTTTTCATAGATTGTCTGTCATAAACTTTGTGAATATTTAATGTTTGTAGGAGTTCCTATTGGGGTGATGTATTATCTAACAAGAATGCAATTGTGCATATGGAAGGTCATAAGTAGTTTAATCCCATTTTGCTATAATTCCATAATAATAATTCAAAAAATTATTTGGGTTAGGTTTAACAGACTTTGCTCTTGCTTTGGAAGAAGCTAAGTTTTGATGTGCAGGTACTTCAAAGTATCACACTCCTCATTTGAGCTTTGGCCTAAAACCATTCAGCTACTCTGCAGTCAGAAACAGTCAGTTGAGACTTGTCATTCATGCAGGATGTTTCCCTTAGAAATAATTGTTATGTTTACTTTTTCTTCATGCATACAACAGTTGCTTAATGGATTGAATCATGCAAAAGCTATTTAATGATATATTATTCAAAGAAACAATGTTAAAGGTGTGTTGGGTTTATTTCCTTGCAGGACTGAATCTTAAATATTTTTATATGTAAAAAGTCTTCCCAGGCTCAGTTCTGATAAGGTTTGATAACCTTTGTTAAACAAGTTTTTATTACAACTGTGTAATAACGATCATTGAGACCCATTCTAATATGAATATAAAGGGAGCTACTCCAGGTGAATTATAACATCATTCAAAAGAGTAGTTTTCCATAATTGACTTTCCTCATTCACAGAAATGAGTTATCAAACTTGAGTCATGGGTGAGAGGACTCAAATCTGCTTAATATTAGCAGTGTTGATATGCCAGAACCCTCCTGTTTTTTGGTACTTTTTTTTATGAAATTTGCAATTTATTTGAATTTGCTGTACAAATACAATAACTTAGTAGCTATGCTAACATGCCAAAAGATTAGATTGTATGTAGAGTCACAACAAATGTTCTGAGAAGGTGAAATATAAAAAAATGCAAGTTTTCCAGGAGATTAACTAGAAATGAAGAAAAATGAAAATGTAATTGATATTCGAGCATTTTTAAATATTTTAGTGGAATCTTAAGAACCATGTACATAGATCTTGAAAAAAAATATTAGCTACACACACACACACAC
>Euphausia_superba ENA|HACF01012989|HACF01012989.1 TPA: Euphausia superba transcriptome shotgun assembly, contig N30319
ATAAATATATATCACAATGAGTTTATGGAACAGAGCCCAACAACTTCCCCCAGATGCACTGCAACAGGTGCAGCAAGTGTACGGTGACCAGTCGCTTCCCATGGAGGTTCGACACTACCTTGCAAACTGGATAGAGGACAGATCACAACAATGGAGTGAGATGGATCCAGATAACCCTGCTCATAGTCAGTATGCACATCAACTTATCTCACAGCTCATCAATGAGGTTGAGGCCAAAGCTCAGAGCTTTGCTGCACAGGAAGATCTATTCCTCACAAGGATGCGCATGGACAAAGCTGCTAAAACATTCAGGGAACGATATCTTAATAATAATCCCCTGGGTTTAGTTGCCATCATTCGTCAGTGCCTCCATGCTGAGCTCAATTTAGTACAACAACACGAAAATATGATGGGAGGAGGAGCCTGTCAGAACATGGCTGTTGAGCCGTGTGCTGAGATAGTGAATCGTTTAGAGGTGTTGTTGCGTCGTACACGAGAAACTCAGGAAGAGTTGAGGCATTTAGAACAAGAACAAGAATCATTTGCTCTCCAGTACCATGATTGTGCAAAAATTAATGCTCACCTAAGTCACATAC
>Farfantepenaeus_aztecus_ ENA|GEUA01040399|GEUA01040399.1 TSA: Farfantepenaeus aztecus comp85354_c0_seq4 transcribed RNA sequence.
TTCAAAGCACACGTGTTTATATTTGCTCTCTAGTATTGTCAGTTTAGGTTGAAAAAACATATTTTCAGAGCACTTGTGTGGTGTTCAATATTGATTTTATAAATAGCTGAGAACATATTTAGCGCATTACCTTCAACTGGTTGTGGAGGATGGGGTTGACGTCAGCTGATCCTAGGGGCAACCTGAAACGTAGCACAATGTCGTTGTGGAACAGAGCACAGCAGCTACCCCCGGACGACCTCCGTCGGGTCCAAGGTATATATGGTGAACAGTTCCCCATTGAGGTGCGACACTACCTGGCAGGATGGATAGAAGACAAGATGCAGCAGTGGAATGAAATTGATCCAGATAATCCAAGCCATACTCAGTATGCCCAGTCCTTAGTGTCCCAGCTCATACAGGAAATTGAAAACAAAGCTCTAAGTTATGCAAATAATGAAGACCTTTTCCTTGTCCGTATGCGTTTAGATGAAGCAGCGACCTCCTTCAGGACAAGGTACCTGAACAGCAATCCTCTCGGGCTGGTGGGCATCATACGCCAGTGCTTGAACACTGAACACAATCTTGTTCAACAGAATGAAAATATGTTAGGAGGAGGTGTTTCACATGCAACAAACATGGTCATAGAACCATGTGCAGAAATTGAGCAGGAGTTAAGGATACTTCATGAACGTACACGGGAAACGGCAAATGAACTGAGACATTTGGAACAAGAGCAAGAATCATTTGCCTTACAGTACCATGACTGTGCAAAAATTAATGCTCACCTATCCCACATTCAAAGCCAGGAGAGAACGCAACAGAATCGAGAGATGGAACAGAGCCTTCGGAGACGGAAAGAGTTAGGGGAGCAACAGTTGGCACAGAAGGTGTCAGGGCTATTGCAGCTGCGCATGGCTCTGGCAGATAAGCACAAAGGTACCATTGATCGCTTAAATAGCCTTCAGCAGCGCATCCTAGATGAGGAGTTAATTAATTGGAAGAGAGACCAGCAGATGCATGGGAATGGTAAACCTTTTAATCCAAACAAATTAGACCAGATACAAGAATGGTGTGAAGCACTAGCAGAAATTATATGGCTCAATCGACACCAAATAAAAGAATGTGAGCGACACCAGACTAAGATACCCATAGCTCCTCCTGGTGGAGTTGACATGCTGCCAACTCTAAATTCCCACATTACTCGTCTCTTGTCATCACTGGTTACCAGTACATTTATTATTGAAAAACAGCCACCCCAAGTGATGAAGACAAACACACGCTTCACAGCAACTGTCCGTTTACTTGTGGGAGGCAAATTAAATGTGAACATGACCCCACCCCAGGTGCGAGTTTCTATCATCAGTGAAGCCCAGGCTAATGCCCTGTTGAAGAATGACCAAATGAACAAGGGGGAACAGTCTGGTGAGATCCTGAACAACACTGGAACTATGGAGTATAACCAGACTTCAAGGCAGCTTTCAGTTAGTTTCCGTAATATGCAGCTGAGGAAGATCAAGCGAGCTGAGAAAAAGGGCACAGAGTCGGTGATGGATGAGAAGTTCTCCCTGCTTTTCCAGTCACAGTTCAGTGTAGGAGGCGGAGAACTTGTTTTCCAAGTGTGGACTCTGTCTTTGCCAGTTGTAGTCATTGTCCATGGCAATCAGGAGCCTCATGCTTGGGCGACAGTGTCATGGGATAATGCCTTTGCAGAACAAGGCCGCATTCCATTTACTGTTCCGGAAAAGGTACCATGGCCACAGATTGCAGACATGCTAGACACCAAATTCAAAGCTGCCACGGGAAGGGGACTAACAGAAGACAACCTGAAATTCTTGGCTGGAAAAGCCTTTAGGAATCCACAAGTCCAAGATTTTACAAACATGATGCTCTCATGGTCCCAGTTCTGCAAGGAGCCCCTGTCTGAGCGAAACTTCACATTCTGGGAGTGGTTCTTTGCAGTGATGAAGGTCACAAGAGAACACCTGCGCCAACAGTGGAACGATGGCTCCATCATGGGTTTCGTGGGTCGACGCCAGGCAGAAGAAATGCTTAAGAATTCCAAGTCAGGCACTTTCTTGCTCCGTTTCTCCGACTCTGAATTGGGAGGGGTGACAATTGCCTGGATGTATGAAGATACGACTAAAGCCTGTCAGCGTGATGTTTTCATGCTGCAGCCATTCACCAGTAAAGCCTTCGCCATCCGTCCTCTAGCTGATGTGATCGCTGACTTGAATTACCTCCTTTACCTATATCCGAATGTGCCTAAGGATCAAGCCTTTGGAAAGTACTACACACCCCTTGGAGAGCAACAGCCCACTACCAATAATGGTTATGTAAAGCCACAACTAAAGACCCATGTACCAGGATGGTCAGGCGATCCCATGGATTCATATCCCAACACACCACAAACTATGTATGGTGGCATGGGTGGCCCTCCGTCCGTTAGTTCAAATCCATCTGACTGTGTCTCAACTGACCAAAAACCTACGTTGGATTCTCCTTTATTTGATGCCGCAAATGTCCTCTCAGACTTTTCATAAGTTTGCACAAGCTGTATCATTTTTTGTCAGCAGGCATTTGCTTCAAATAAACCACAGTATGGTACTTCTTGCCTTTTTGCTTTTGCAAGACCATAAAATGGTGTGAAGACAGTCCTCAATAGGGCTTAAGGAAGGATAGAAGTTGTTACAGCTGCTCAGTAACTGCGTCTTGAGAAGTCAAGCACATATCGGGTCTTACAGCAGTGTTTAGTGTGTTACAGCACTTCAGAGCCATGCGAGTGACGTAGAATTATCATCTGTACCACAATAGCCACTAGATGAAGAGCTTTAGAGAACACTTATTTTTATAAACTCCTAGGAGATCAGTTGATATGGAATCAGTGTTTTCCTATTTAAAACAAGTGGAGAAACTTATGCTGAAGAGGCGAAAAGAAACCTGAAAATATTCTCGCACAACTAGTAGATAGAAATGCTCTACCCATCATAAGGATTTTATAGAGAGAAATAAATGATAGTGCTGATAACATTTGGAGAACTACGGCATATCAAGCGTTTGAGTAAGAAGAGCAGACTACCAGAAGATGCTCATTGGTGCATGATACCGTCAAGCATCAAATAGTCTTAGTGATCCCTGGAAAGCATCAAGTGGTTTCACCTCCAGATCGATTCATCAAGACACACGCATGTTTCCTACTAACTGTGGAGAAGAAAACTTCCTGAATATGACTTGGGATCCTCTGGCCGATGCACAAGAGCTCTTTTGCACATACTTTTGCACCCAGCCCTCAAGACATATTTTTAAATCAAATTTTTTGGTTTCTTGTTTTTTAAAAAATATATATTTCTGATATTGTGTTTCATAAAAAAGGTAATTCAGTTTGAATACAATTGATAGCTATTGTTTTATTATGAGGCATGTTGGTGCTATGCATAAATTTTTTTTGTAAAAATTCAGATCAAATGTTCAAGGGTTGGGTCTGACAACATAATGCTCAATTGGTGCCGTCAAACTTTATATTAAAAAACCGTCTCCAGAGTATAGAAATCAATATAGAAGTCACCTGTGGTGAATGAACAGTTAATACTTTTCATTTCCAAAGATACATTGCATATTTTAAGTGTACTTTTATTCTCATTGTAGGTTTAATTGATTTTTCCATTTAACCATTATGTAATTTAAATGCAGTAAGATAGCAGTTTGGGATAGCTGCAGCTGTGTAATGGATCTCAGTGTTTGAACTTAAAGGTTACTGACTTTAGTATTTTTGATCTCCCAACTAATAAAAAAGGGTGAGTAGAAGGCTTTGTGAAGAGTGAAAGGAAAACATGCCTCTTGCATGTCCATATGCCAAACATAATTTAATTGTGCATCAGTATCTATTGGATCATTTTCTTCATGTCATATGATATGATGTTTTCTACTGATATTGGAATGTCTGGAACCTTTAGTTCTTCATGAAATGTATGATTGTATTTTAATGCATGATATTATCTTGGTGATTTTGAATATATTAAGTTATTTGATATACTCCTATGCTTTAATCAGATACTAGGTAAGAATTGAATTTCTGGTGACTATTAAAAAGACATTACAAGGACTGAATGGTTGATACATTCAAAGGAAAGAAAATTGAAAATTTATTAGGATATTCATGTAATGTTATACTTATTTTTGTATTTTGTTTTTCATTATTATATTACTTATTCTCATATACACCTTCATATAAACATTCAGATATGATCTTACTCATTCCTTTATCATTACTTTTATCCCTGTGTTGATTGAGATATTCCATTATTATGTATTTGAACTTCTTTTTGAAATAGATAAAAGCAGGCAGTAAACAAGCAGTGTTTCTTTCAGTAAAGTATCATTAAGTTATTTGATATTTTCATGAAAGAAGGTACAGTGAAGACCCTATCACATTGGCACTTTTTCTGTCAATTATTGTGTGCCCATATGCATTTTCTGCATGTAAATGGTTAAATCCTTTCACACTGGCAGAGAACTGCTGCTGCTGTGTAGAAAAACAAAGTTGAGTATTGTCATATTATTTTAGATAAATATCATTCTGTAACGGAGACTATGTTGTAAAAAGAAACATTTTGCACAATATGTATATGATATTCTTATATTTTATTTAAAGTAAAACCAATCTATTAGCTTAGCACAAGATTAAAACAGAAATAAGTCTAACAAAAGCGGTCACTACTGTCTTTCCAAATACATGTGACGTATGTGAAAAGCCTGAATTTCTGGCAGAAATGCTAAAACTGAGGGAAAAAGTCCCAGTGTGATAGGCTCCTGAGGTAAAGGAGATGTAAAACTAAGACGAGATAATTTTGCCTCACAGTTAGCTTTGAAGGCTGAAATTTTTAACATGTACACAGAGGTACATGTATTTAATCTCTGTTAATTTTTTTATGGAGTTAGTCATTCATATGGTAGACAATTTGAAATTTTCTTCAAAACTGATCCATCATCTTAGGGGGAGGGTGCATTTTCAAGTTACACATATGTTTATATTCATATGTCCGTATAATTGGATTTCAAGCAATTACATTTCCAGATCT
>Homarus_americanus_ ENA|GEBG01004337|GEBG01004337.1 TSA: Homarus americanus DS01-Homarus1_Transcript_3315 transcribed RNA sequence.
CAATTAAAGTTTCCACGAAATGTGCGTGTGTTTTGATGAATCGATCTGTGAGAACATTTTCTACTGGGAAACAATAATTGTCTCTGAGATATCGCTGTGACAGCATCCACCACTGCAAGCTTCCTTCGTAGATCACAACAGGTGACAATGTCTTTGTGGAACAGAGCACAGCAGTTGCCCCCAGATGCCCTCCGTCAAGTTCAAAATGTTTACGGTGAACAGTTTCCAATTGAGGTGCGACATTATCTGGCTGGGTGGATAGAAGATAAAATGCCCCAGTGGAATGAAATAGATCCAGAAAATGTATCTCACAGCCAGTATGCACATACTTTAGTATCACAGCTTATCCAGGAGATGGAAAACAAAGCCCTCAGTTATGGCAACAATGAAGACCTTTTTCTTGTCCGTATGCGCCTGGATGAAGCTGCAACGTCATTTAAGACTCGGTACCTGAACAATAATCCTCTTGCTTTAGTGGGTATTATACGTGAGTGCCTCAAAACAGAACTGCATCTTGTTCAGCAACACGAAAATATGTTGGGAGCTGTAGTACAACCAGCCAGTATGACCATTGAGCCGTGTGCTGAAATAGTTAGTGAATTAGATATCTTACTCCGACGTACTCGTGAAACAGCAGATGAGCTGAGGCACCTGGAACAAGAACAAGAATCCTTTGCGTTACAATATCATGACTGTGCAAAAATTAATGCACATCTCTCTCACATTCAAGGTCAAGAGAGAACACAACAGAATCGGGAACTCGAACAGAGTTTGAGGAGACGTAAAGATGTTGGTGAACAGCAACTGGCTCAGAAGGTGTCAGGGTTGCTGCAGCGACGAATGGACCTGGCTGAGAAACACAAAGGAACCATAGACCGTCTAAATAATCTCCAGCAACGGATTCTGGATGAAGAACTTATTAACTGGAAACGGGAACAGCAGATGGCAGGAAATGGAAAACCTTTTAACCAGAATAAACTTGACCAGATACAAGATTGGTGTGAGGCATTAGCAGAAATAATATGGCTTAATCGCTTCCAAATAAAAGAATGTGAACGGCACCAGACAAAAATACCCATCACTCCACCTGGAGGCGTTGATATGCTGCCCACTCTGAACTCTCACATTACAAGGCTCTTGTCCTCTCTTGTCACAAGCACATTCATCATTGAGAAACAACCACCCCAAGTGATGAAAACAAACACCCGGTTTACAGCAACAGTACGGTTGTTGGTGGGTGGCAAACTCAACGTGAACATGACACCCCCTCAGGTTCGGGTATCCATCATCAGTGAAGCACAAGCCAATGCACTGTTAAAGAATGATCAAATGAACAAAGGTGAACAGTCAGGAGAAATTCTTAATAACACAGGAACCATGGAATACCATCAGACCAATCGACAACTATCAGTGAGTTTCCGCAATATGCAGTTGCGCAAAATCAAGCGAGCAGAGAAAAAGGGTACAGAGTCAGTTATGGACGAGAAATTTTCCTTACTCTTCCAGTCACAATTCAGTGTTGGTGGTGGCGAACTTGTTTTCCAAGTATGGACATTGTCATTACCAGTGGTAGTTATTGTTCACGGCAACCAAGAACCTCACGCCTGGGCAACAGTTTCCTGGGACAATGCATTTGCTGAGCAAGGGCGTATACCTTTTACAGTTCCTGAAAAGGTACCTTGGCCCCAGATAGCAGATATGTTAGATTCTAAATTTAAGTCTGCCACTGGTCGAGGATTAACTGATGACAATCTCAAGTTCTTGGCAGGCAAGGCTTTCAGGTTAGACAGGAGTCCTCAAATTCAAGATTTCAATAATATGTACTTGTCATGGTCTCAGTTTTGCAAGGAGCCTTTATCTGAGCGCAACTTTACCTTCTGGGAATGGTTCTTTGCTGTGATGAAGGTTACGAGAGAGCACCTGCGTCAGCCTTGGAATGACGGGTCCATTATGGGTTTTGTTGGTCGCCGTCAGGCTGAAGAAATGTTAAAGAACTCCAAGTCAGGCACCTTCCTTCTACGCTTTTCTGATTCAGAATTAGGGGGTGTCACAATTGCTTGGATGTATGAAGACACGACAAAGGCTGGCGACCAACGAGATGTGTTCATGCTACAGCCATTCACCAGTAAAGCCTTTGCCATCCGTCCTTTAGCTGATGTGATTGCTGATCTAAAGTACTTGCTCTTCCTCTATCCAAATATACCTAAAGAACAAGCTTTTGGAAAGTACTATACACCCATGGGAGAGCAACAACCTACAACAAATAATGGCTACGTCAAGCCACACCTGATCACTCATGTCCCAGGATGGTCAGGTGCAGGATCAATGGATTCTTATCCTAACACACCACAACCAATGTACCCAATACACGATACTGGAATGGGTGACCCTCCGTCCGTCAGCTCTAACCCCTCCGACTGCGTGTCCACAATCACCTACGACAATGATTACCCCGACATCCTGGAAAACCTGCCAGATGCAGACTTCCCTGATATCAACCTCGACTTCCTCCAAACCAACTTTATGAAGCCTCAGTGAAGTCGTGAAATATGTCATCTCTGTTTTTTGCAACCTACACATGAATATGGGCTCATTGCATTTGCTAGAATTATCAACACCATTGGGCATGCATAAAATGTCCATAAGGCAGTGGAGTTTTCATTACAGCAAAAATACTTCCACTGCAGATACAGTATTTGTTATTATCGTTAAAGTGCTCAGAGGAAGCACACAATATATCAAATAGACAGTTCAGTTGTCAGCATGGTTGACTTGTCATGTCGAGACATTAGGTGATGACTGTTACCACAAATATTTTTCATTGCATTTTATCATTAATTACCAAATATTAAAATACAGTATGTGTAATATAAGGAAGTACTGTACCACAAAATATTGTTACTGGTACATTCAGGTGTGTTTTAGCTGTGGTCTAGAGGATTTGGTTAATAATTTATATGTATTTTGAAAAGATGAACTGACCTCAGTAATCGAATATTCTCTTCGAAGGATTTTTTAAGAAACACATCAGTATAGCGTCATAGAATATAGCATGTGTCGATGTTTTGCAATAATACCTTTTTTTTTTATATCGTGTACTGTAATGTTACTAATTTCAAACTTTATATTTTACTTGAGCTAGTTTTAGATTTATTTGCAGTGATTGTTTGGTGTGGACAGTATGAGTTATTTTGGGAATGGTATATCAGGTTATCTAAAAAATTATTAAACAAAATATGATGAATTTTTTTTTTATTATGAGTGTGACTCATGTTGGTGAAGGTTTGATTTAGCTGTTCATAAAAAGAGGGAAAAGGCAATAAAAAGATAATTAATCTTCAGAATTTTTCCATATACAATATGTTACTTTTTCTTGTTAGATGCTGTGTTATGGTTGGTTTTGATGATAATGTTGGCTGTACATGAAAATCAGTTTGTATATAATAAGCTGTTACATTATATTAACAAAAATATCTATCTTTATTATAGTATATGCTACTTTATGTACACAGAGAAGGTTGGTGCATTTAAAATCTTATTAGATATTCTATTTTCTGATACAAAACTTTGGGCTTATGGAAATGCATGGTTGTACTAACTAGATCCCACAGTGAGAGTAGTTGCAAAAAATGTCAGATGATACTGTGTGTAAATAGAATACACAGTACATTTAGGAAAATTTTAAGTTGAAAATTAGCTATATAACAGGTTTGAAGTGTATGTTTTGAAATGAAGGGATTCAAGCAGGGTAGGGATTCCATTAAAACAAAAAATTGCATTTCCAGTATTAGACAAATGAAGAATGGAGTGATTTATGGTTGGTTTTTAATAAGGTGGGTGGATCATGTCTCCATTTTATTGATGTATTTGTTAGTGTGGTAGTGAAGTAGGTTGAAGATGACAGGATTGGTAGAAGATAAGATTTGAAAGACGTTAAAAGGGGTGTAAGCTCAAGGAAGTTAATGCCTGAAGAAAGTTTTAAAATAAAAGTGTACAAGGTTAAGGTGGTGATGATACGGGAGGTAGTGCATTACCATCTTGGAAAATGGCATCGAGTGTTAAGAATGGAATGATAGTCAACTGACAGGATTAGTGAATATAATGTAGGATGGAGTTCTCAAGTTGGTGTGAGCTTGAGGGAAGAATATGTGCAAAAATAGTGACTTATATACAGTAGTTAATACCAACCAACTGTTAGAAAGTACCAGAGAGAAATTTTTTACCAATTTGATGTGTTAAAGGGATTACCTTGTTGAGATGTGGAAGAATGTGGAGAATTAGAAAAATCTAGATTGATCACCCTGTTGAACACTGGGATACTGGAGGTGGGTGTATGTACTGTATACTCAAAGACGGAATATATTTCACATGCAGACTGAGGAGGTACTGTATGTCGTAAGATACAGAATGTTTTTAACTTCCAACATAAGCTATTATTCAAAACCTAACAGTGATAAGCATATCTTGAAATATTCTTGACGAGTCTCAGATGTTACTAGGTGGTCCCCTTGTAGTTTTAGCATTACTGTATTTTGAACTAATTTAGATAATTTTACAATAACAATTATTACTCCGAAGTTATTCTTTAAGGAGATACAGTACAATACACAGCTTCAGTAAAATAGGGTAGCTTGTAAATTGGGGTCAATTAAATCATCTCACTGTAACCTTAATTTTTTTTTTCTTTTCCCAAGCACCTTTATGTTCTGAACAATCCACTCAAAATTGTTTTAAAAATATGTATACCTGTATATGTACTTTGAATAAACACAATGCTGTACAGTTCTGTAGACTGGTACAATAAAATGCTAATGTGGCTAATAAAATTGCAGAAACTTACTGAATACTGTACTAAAGACTTGTAAAAAAATTCACATAAAAAAACTGAGAAAAGATTTAAGAGATGTATTGAATAATGGAGAATGTCTACGGTCTAAATTTTCCAAGTCTGGTGAAATTTTTTATTGATTTCAGGTCCAGGTTAGTTTTCAGTCTTGATATTATAATAGGTTGTTGATACAGTAGTTGTGTATTGTGGAGATGATGACAGGACTAGAAATAGTTTGTACACTGTGGATAATGTAATCAAAGATCCAGGATAACATTGCAAGATGTATATGATAATGAAGATAATATTTAAAGGCATGATTTGTGATTTTAGTGAATGTTTTAGTTAGAAGACTAGCTAATTACAAAATGTGAAGACTAACAAGAGCAAGAAGGAATATTGTTGCTTTTGTATGACTCTTAGATGTATAGGGTTGGACTGTTGTGTAATGTACAGTTCATGAGCAGGACTTTTAAGCAGTACATGGTTTAAGATTCATTAGAAAGTTTTCAGGTATCACAATACAGTATATATGAAAGCGGCTCAACCTCGAAAAGTAGTCGGTGTACTTAGGGTGTCATGGTGTTCTTTCAGTAGATAATTTTATATCTTGAAGCTTAATTAAATTAAAGTCATTAAGGAATCCTCCTCAGCTTGATAGCAGAATTGAAATGGTGATCACCTTTCTTCAATACCAATTTTACTCAGAGGTTTCACAGGTTTTTTATGTTTCACAAAGCCATCGGTGTTAAGAATTTCCTCTCATTACGTATAACAGTAAAATGCATTAGACTCGAGTGTTTAGATTTTTATGTTTCACAAAGCCATCG
>Hyalella_azteca_1 ENA|GEHV01080011|GEHV01080011.1 TSA: Hyalella azteca TR34175:c0_g1_i5 transcribed RNA sequence.
GAGCAGGGACGCGTGCCCTTCCACGTCCCTGATAAGGTACCGTGGCCGGCGGTGGCTGACATGTTAGACACCAAATTCAAGCATGCAACAGGTCGCGGCCTAACGCCTGATAACATCAACTTCCTCGCGTCCAAAGCCCTCAGGACAAGCTCCATGTGCTCCGACTACTCCAGCCAGTACTTGTCGTGGTCGCAGTTCTGCAAGGAGCCGCTGCTGGAGAGAAGCTTCACCTTCTGGGAGTGGTTCTTTCAGGTCATGAAGGTGACGCGGGAACACCTGCGTCAGTTGTGGGTGGACGGCAGCATCCTAGGGTTCGTAGGACGACGTCAGGCAGAGGAGCTGCTGAGCGCGTCGCCCCCCGCCACGTTCCTCTTGCGCTTCTCTGACTCTGAGCTCGGGGGCGTCACCATCGCCTGGTCCTCTGATGACGTTAATGCTGAGAGCCGCGAAGTGTTTATGCTGCAGCCGTTCACAAGTAAGGACTTCGGTATCCGCCCCCTGGCAGACCGCATCTCTGACCTGCGACGCCTGACGACGCTCTACCCCAACACGCCCAAGGACCACGCCTTCTCCAAGTACTACACGCCCGTCACGGAGCTGCCCCCCGTGCCTGGTGCTTATATACCTTCAGGAGTCGTCACGCATGTGCTCGGTTGGCCCAAGCCCGGGCTGGAGGGCAGCAGCAGCAGCTACCCCAACACCCCCGTGCCCCTGGGCTCTCCTTCTGCGCCTTCGTCTGTACCTTCAGCCATGGACCACTCATCTTCTTCAGAGCAGAAACCGTCTCTGGACTCTCCGCTCTACGACGCCGCTAACGTCCTGGCCAACTTCTAAGCGACGCTCAGGAAAATAAATGTGCCATATTGTCCAATAGTGACGCACTTTGTGTAGGTAGGACTTGTGTGTCGTTGTGACTGGCTAACCTGAGTCAGGATAACTAGTAAATGGGTAAAAAATGTATCGCTTTTTGGACTAAATCTAGCTCATTTTTCTGTGTGACGTGAAGAGCAGGATTTTTCGTGTTTGCTGTGCAAAAATGTTCTCTCTATCTTATTTTAAATTAAAAATGGATCAAAAAAATTGTTAAGGGTTAGAATAATTCCCGGGTCCGATGGATTATCTCGAATTGTTATCTCTGGTACTGAAATTTATACAAAAATGCGACTATTTATTCCATATGGAGCGATCTGCAATGTATTCGAAACTGAACCAAATGTTGACTCGGCCTAAATGGGTTAATCATCAAATTTTTATTACAATTTGTCTAGATTTCAGTGTCGGTTTTAAGCTAAAAATGTTTAGATTAAGCTGTGTTCTTAATGTTGAATATTCTTCTCGATACCGAAAAGATGACAATATTCTCTCTCGAATTTCGCTGATCTCTATATTGTCTCTTCACAAAATTAAGCGAGTCTCAATTTTAAAATGTAGTTATTATGATGCTATGTGCGGTAATTAAAGCCATTCTCTTCTATAAATATGAAGCGAATTACAACGAATTTTGTAGAACAGTACAACAGACTTTCTGTCGACAGTGAAATTCGTAAATTCAAAACCTATAATCTAAGTTTCCTTAACAAAACATGAAGACGAATAAGAAATAATTTACATGTTTGCAGCAATCTGTAAATAAGCAATCTGTGGTAGAATCGATCGTAAATCTGTTACCATCGATTCTATCGATGTCAATCGTAATGAACTCGTTATCGCCTTTCGCAAAACAAAAGTTAGTAATTGTAGCGATAATTCTATAGTTAGTTTAACTAGAAGCTGTGCAAAGCAAGTCGTGTCTTGTACCCGTCATGTAAATGACGG
>Hyalella_azteca_2 ENA|GEHV01098080|GEHV01098080.1 TSA: Hyalella azteca TR42816:c1_g3_i1 transcribed RNA sequence.
GTACAGAGCACCCGGCAGTTGTCTGTAAACTTCCGCAACCTGCAGCTGCGGAAGATCAAGCGCGCCGAGAAGAAAGGAACGGAGTCTGTCATGGACGAGAAGTTCGCGCTGCTGTTCCAGTCCACCTTCAGTGTGGGCGGCGGCGAACTCGGCTTCCAGGTATGGACGCTGTCGCTGCCGGTGGTGGTGATCGTGCACGGCAACCAGGAGCCCCACGCCTGGGCCACCATCCTGTGGGACAACGCCTTCAGCGAGCAGGGGCGCGTCCTCTTCACCGTGCCCGACAAGGTGCCGTGGCCGAAGATAGCGGACATGTTGGACACGACGTTCAGCGCGGCCGTGGGACGCGGCCTCACGCACGACAACCTCACCTACCTCGCCGGCAAGGCCTTCAGGAACCCCGACCTGAGCGACTACTCCGGCATGAGTCTGAGCTGGGCTCAGTTCTGCAAAGAACCTCTGCCTCTACAGGACCGCAACTTCACCTTCTGGGAGTGGTTCTTCCAGATCAGGAAGGTGACGAAGGACTACCTGAAGATGCCGTGGGTGGACGGCAGCATCCTGGGGTTCGT
>Hyas_araneus ENA|HACH01020344|HACH01020344.1 TSA: Hyas araneus, contig c24991_g1_i1
GTGACGCGTCTGCCATATACGGTGTTAATTTCCTCGAAACGTGCGTGTGTTTTGATGAATCGATCTGGAGAACACTTTTTATCTCCCGCCAACATTAATACTCTTCTTGATATCAGTGATTGGAGCCAGGAGAGTGTGTGCCTGCCCGTGACCACAACCAAAATGTCCCTTTGGAACAGAGCACAGCAGCTGCCGCCAGATGCCCTCCGTCAGGTACAAAATGTGTACGGTGAACAGTTCCCCATTGAGGTGCGGCACTACCTGGCAGGATGGATTGAAGAAAAAATGCAGCAGTGGAATGAGATAGACCCGGAGAATGTTGCCCACAGCCAGTTTGCCCACTCCCTTGTGTCCCAGCTCATCCAGGAGATGGAGAACAAAGCGGTCAACTACGGCAGCAATGAGGATCTTTTCTTGGTCCGAATACGGCTTGAAGAGGCAGCCAATTTGTTTAAGTCTCGGTACCTGAATAACAACCCCTTGGGCCTGGTGTCCATCATCCGGGACTGCCTCAAGACGGAGCTGCAGCTGGTGCAGCAGCACGAAAATGGTGACCCGGCCGACCCTCCTAAGCATTCACCAGAATTCCAAAACATGATGGAAAACGAACAAATGCTGGGTGCTCCTCACACCACCAACATGGTCATTGAACCCTGTGCAGAAATAGTCAGTGAACTGGACATCTTGCATCGACGGACGCGGGAAACGGCCGACACACTCAGGCAGTTGGAGCAAGAACAGGAATCCTTTGCCCTCCAGTACCATGACTGCACAAAAATTAATGCCCACCTTTCACACATCCAGAGTCAGGAGAAGACGCCACAAAACAGAGAAGTGGAAGCTAATTTAAGGAGAAGAAAAGAGTTGGGTGAACAGCAACTCGCTCAAAAGGTGTCAGGATTACTGCAGAGACGAATGGACTTAGCAGAGAAGCACAAAGGAACTATTGACAGGCTCAATATACTGCAGCAGCGTATACTCGACGAGGAACTCATCAACTGGAAGAGAGAACAACAGATGTCAGGCAACGGGAAGTCATTCAATACGAACAAACTCGACACAATACAAGAATGGTGTGAAGCCTTGGCAGAAATCATATGGCTCAACCGGCATCAGATCAAAGAGTGCGAGCGCCACCAAACCAAGATCCCCATCACCCCGCACGGAGGAGTGGACATGCTGCCCACCCTCAACTCCCACATCACCCGCCTCCTGTCCTCACTCGTCACCAGCACCTTCATCATCGAGAAACAGCCTCCTCAAGTCATGAAAACCAACACAAGATTTGCGTCCACTGTGCGGCTGCTGGTGGGCGGCAAACTTAACGTGAACATGACGCCGCCTCAAGTGAGGGTGTCCATCATCAGTGAGGCCCAGGCTAATGCCCTCCTCAAGAATGACCAAATGAGCAAAGGGGAAATGTCGGGAGAAATCCTCAATAATACGGGCACCATGGAATACCACCAGGGATCGAGGCAGCTCTCCGTCAGCTTCCGCAACATGCAGCTTCGTAAAATTAAAAGGGCCGAGAAGAAGGGCACCGAGTCCGTCATGGATGAGAAGTTTTCCCTGCTCTTCCAGTCCCAGTTCAGTGTTGGCGGCGGCGAGCTGGTGTTCCAAGTGTGGACTTTATCTTTGCCCGTGGTGGTGATTGTGCACGGCAACCAGGAGCCCCACGCCTGGGCCACCGTGTCCTGGGACAACGCCTTCGCAGAGCAGGGCCGCATACCATTCACAGTGCCGGACAAGGTGCCCTGGCCACAAGTTGCCGACATGCTCGATGCCAAGTTCAAATCAGCCACAGGACGAGGGTTGACGGAAGATAATCTAAAGTTTTTAGCCGGGAAGGCCTTCAGGCTGGACAGGAGTCCTCAAGTACAAGATTTCACTGTTATGATGCTGTCATGGTCACAGTTCTGCAAGGAGCCGCTGTCAGACCGCAACTTTACGTTTTGGGAGTGGTTCTTTGCCGTCATGAAGGTCACCAAAGAGCACCTGCGTCAGCCCTGGAACGACGGGTCCATCATGGGCTTTGTGGGCCGGCGACCTGCTGAAGATATGCTGAAAAATTCCAAGTCTGGGACCTTTCTTCTGCGCTTTTCTGACTCAGAGCTTGGAGGGGTTACCATCGCATGGATGTATGAAGACACCACTAAAGCCTGTGACCAGAGGGACGTGTTCATGCTGCAGCCCTTCACCAGTAAGTCCTTTGCCATCCGTCCACTGGCTGATGTGATTGCAGACCTGAAATACCTGCTCTTCCTGTACCCAAACGTAGCCAAGGAGCAGGCCTTTGGCAAGTACTACACCCCAATAGGGGAGCACCCCACCAACAATGGCTATGTCAAGCCTCACCTCATCACCCACGTCCCGGGGTGGTCAGGACCCGGGTCAATGGAGTCCTACCCCAATACTCCACAGCCCATGTACCCCATGCACGACTCCACCCTGGGGGACCCTCCCTCTGTGAGCTCCAATCCCTCTGATTGTGGTGTCTCCACAATGCCTCCCTACAACGATACTGATTATCCTGACATCCTGGAAAACCTGCCTGACCCAGACTTCACTAACTTCAGCCTTGACTTCCTTCATACCAGCTTTATGAAGCAACAGTGAAGTTAGAACCATCCCTCTTTGAAACTTGAATTTTGTGGGTTTCTTTTTGCTCCTTGAGAAAGTGGCAGGCAGTTATTCTATTGCTCATCGGCTGTTAAGAAAATTTATATAATCGGTCAATAGTGAATATTAATATTGCTGCATATTTCTTAGGGCAGGGAATTATTGAATATATCAAGACTGTCTTACAAGTAGACCATGTAAATGCCTTGAATGTGCTATATCGAAGGGGCTACTCTGAGCACGAGTTCCATCTGAGAAGGTTATGGTAGGCAATATTAAGCAGTATAAATCCCAGCATAGGCCTATATTTTTGCAAAGATGAACCTTTTTCAAACTGTTATGTTTCTTTGAACAGATTTTATCCTATGATCCTGTGACCAGTGATACAGCTGCAACTTGAACCCTTCCATTACTCTACCTGAGATCCAGGACATTGCCATCCTATTAACACAATCAACCCTGTCCATCAAACTTTTTATTATTATATTTCACCTCATCCAAGTCTTTCTCCCCCCTGTAGGCCTGGGCCCCACACGGTCACATCCTGAACGTTATTCTTTGCCTCATCACGACATCAGTCATCCCAGTTACCCTTCACCTCCGTACAACTGTTATTTTCTTTTACCACTTTTAACGTTCTTACATCCTGAACGTTATTCTTTGCCTCATCACGACATCAGTCATCCCAGTTACCCTTCACCTCCGTACAACTGTTATTTTCTTTTACCACTTTTAACGTTCTT
>Litopenaeus_vannamei ENA|GETZ01027497|GETZ01027497.1 TSA: Litopenaeus vannamei comp56985_c0_seq4 transcribed RNA sequence.
ACTTGTGTGTGTTTTGATGAATCGATCTGTGAGAGACTTTTCTACCGGGAAACAATAATTGTCTCTGAGATATTGCTGTGACAGCATCCAGAACTGCTAGCTTCACCTTGAGATCAGTTCAGAGCACAATGTCGTTGTGGAACAGAGCACAGCAGCTACCCCCGGATGACCTCCGTCGGGTCCAAGGTATATATGGTGAACAGTTCCCCATTGAGGTGCGACACTACCTGGCAGTATGGATAGAAGACAAGATGCAGCAGTGGAATGAAATTGATCCAGATAATCCAAGCCATACTCAGTATGCCCAGTCCTTAGTGTCCCAGCTCATACAGGAAATTGAAAACAAAGCTCTAAGTTATGCAAACAATGAAGACCTATTCCTTGTCCGTATGCGTTTAGATGAAGCAGCAACCTCCTTCAGGACAAGGTACCTGAACAGCAATCCTCTCGGGCTAGTGGGCATCATACGCCAGTGCTTGAACACTGAACACAATCTTGTTCAACAGAATGAAAATATGTTAGGAGGAGGTGTTTCACATGCAACAAACATGGTCATAGAACCATGTGCAGAAATTGAGCAGGAGTTAAGGATACTTCATGAACGTACACGGGAAACGGCAAATGAACTGAGACATTTGGAACAAGAGCAAGAATCATTTGCCTTACAGTACCATGACTGTGCAAAAATTAATGCTCACCTATCCCACATTCAAAGCCAGGAGAGAACGCAACAGAATCGAGAGATGGAACAGAGCCTTCGGAGACGGAAAGAGTTAGGGGAGCAACAGTTGGCACAGAAGGTGTCAGGGCTATTGCAGCTCCGCATGGCTCTGGCAGATAAGCACAAAGGTACCATTGATCGCTTAAATAGTCTTCAGCAGCGCATCCTAGATGAGGAGTTAATTAATTGGAAGAGAGACCAGCAGATGCATGGGAATGGTAAACCTTTTAATCCAAACAAATTAGACCAGATACAAGAATGGTGTGAAGCACTAGCAGAAATTATATGGCTCAATCGACACCAAATAAAAGAATGTGAGCGACACCAGACTAAGATACCCATAGCTCCTCCTGGCGGAGTTGACATGCTGCCAACTCTCAATTCCCACATTACTCGTCTCTTGTCATCACTGGTTACCAGTACATTTATTATTGAAAAACAGCCACCCCAAGTGATGAAGACAAACACACGCTTCACAGCAACTGTCCGTTTACTTGTGGGAGGCAAATTAAACGTGAACATGACCCCACCCCAGGTGCGAGTTTCTATCATCAGTGAAGCCCAGGCTAATGCCCTTTTGAAGAATGACCAAATGAACAAGGGGGAACAGTCTGGTGAGATCCTGAACAACACTGGAACTATGGAGTATAACCAGACTTCAAGGCAGCTTTCAGTTAGTTTCCGTAATATGCAGCTGAGGAAGATCAAGCGAGCTGAGAAAAAGGGCACAGAGTCAGTGATGGATGAGAAATTCTCCCTGCTTTTCCAGTCACAGTTCAGTGTAGGAGGCGGAGAACTTGTTTTCCAAGTGTGGACTCTGTCTTTGCCAGTTGTAGTCATTGTCCATGGCAATCAGGAGCCTCATGCTTGGGCGACAGTGTCATGGGATAATGCCTTTGCAGAACAAGGCCGTATTCCATTTACTGTCCCGGAAAAGGTACCATGGCCACAGATTGCAGACATGCTAGACACCAAATTCAAAGCTGCCACTGGAAGGGGACTAACAGAAGACAACCTGAAATTCTTGGCTGGAAAAGCCTTTAGGAATCCACAAGTCCAAGATTTTACAAACATGATGCTCTCATGGTCCCAGTTCTGCAAGGAGCCCCTGTCTGAGCGAAACTTCACATTTTGGGAGTGGTTCTTTGCAGTGATGAAGGTCACAAGAGAACACCTGCGCCAGCAGTGGAACGATGGCTCCATCATGGGTTTCGTGGGTCGACGCCAGGCAGAAGAAATGCTTAAGAATTCCAAGTCAGGCACTTTCTTGCTCCGTTTCTCCGACTCTGAATTGGGAGGGGTGACAATTGCCTGGATGTATGAAGATACAACTAAAGCCTGTCAGCGTGATGTTTTCATGCTGCAGCCATTCACCAGTAAAGCCTTCGCCATCCGTCCTCTAGCTGATGTGATCGCTGACTTGAATTACCTCCTTTACCTATATCCGAATGTGCCTAAGGATCAAGCCTTTGGAAAGTACTACACACCCCTTGGAGAGCAACAGCCCACTACTAATAATGGTTATGTAAAGCCACAACTAAAGACCCATGTACCAGGATGGTCAGGCGATCCCATGGATTCATATCCCAACACACCACAAACTATGTATGGTGGCATGGGTGGCCCTCCGTCCGTTAGTTCAAATCCATCTGACTGTGTCTCAACTGACCAAAAACCTACGTTGGATTCTCCTTTATTTGATGCTGCAAATGTCCTCTCAGACTTTTCATAAGTTTGCACAACAAGCTGTATCATTTTTTGTCAGCAGGCATTTGCTTCAAATAAACCACAGTATGGTACTTCTTGCCTTTTTGCTTTTGCAAGACCATAAAATGGTGTGAAGACAGTCCTCAAACAGGGCTTAATGAAGGATAGAAGTTGTTACAGCTGCTCAGTAACTGCGTCTTGAGAAGTCAAGCACATATCGGGTCTTACAGCAGTGTTTAGTGTGTTACCAGCACTTCGGAGCCATGTGAGTGATGTAGATTTATCATCAGTACCACAATAGCCAATAGATGAAGAGCTTTAGAGAACACTTATTTTTATAAACTCCTAGGAGATCAGTTGACATGGAATCAGTGTTTTCCTATTTAAAACAAGTGGAGAAACTTCTACTGAAGAGGCGAAAAGAAACCTGAAAATATTCTCGCACAACTAGTAGATAGAAATGCTCTCCCCATCATAAGGATTTTATAGAGAGAAATAAATGAGAGTGCTGATAACATTTGGAGAACTACGGCATATCAGGCGTGTGAGTAAGAAGAGCAGACTACCAGAAGATGCTCCTTGGTGCATGGTACTGTCAAGCATCAAATAGTCTTAGTGATCCCTGGAAAGCATCAAGTGGTTTCACCTCCAGATCGATTCATCAAGACACACGCATGTTTCCTACTAACTATGGAGAAGAAAACTTCCTGAATATGACTTGGGATCCTCTGGCCGATGCACAAGAGCTCTTTTGCACATACTTTTGCACCCAGCCCTCAAGAC
>Macrobrachium_nipponense_ ENA|GCVG01038564|GCVG01038564.1 TSA: Macrobrachium nipponense c89391_g2 transcribed RNA sequence.
CGCCGCTTGAAAAGCCTTTCTCTCCATTTATTTATTAAATAACTACTTTTCTCTCGCGTGCCGTCGAGAGAAGCAAGGGCCAAATGCATATCAGTAGTGAAGAAAAGCCGTGAAACACTTGAGTGTCGCGTTGTTGGAGAAATGCGCAGGGGAGTTGGCACTTGGACGGAGCGAGTCACGTGACCAAGTGCCTGCCATATAAGGTAAAATTTCCGGGAAACGTGCGTGTGTTTTGATGAATCGATCTGTGAGAGACAATTTGTGGTGGGGAAACAATAATAGTCTGTGAGATATCGTCGTGACAGCTTCCTCGGACGACCTCGCCACCCATAGAGTACCATAGACCACAATGTCGTTGTGGAATAGAGCACAACAGTTACCCCAAGACGCACTTAGGCAGGTTCAAAATGTATACAATGAACAGTTCCCCATCGAAGTTCGACATTACTTGGCTGGATGGATTGAAGAAAAAATACATCAGTGGAATGAAATCGATCCAGACAACCCAGCACACAGCCAGTATGCTCACACTATCGTATCACAGCTTATCCAAGAGATGGAAAATAAATCATTGAGCTATGTTAACAATGAAGACCTATTTTTAGTGCGGATGCGTTTAAATGAAGCTGCTAATTTATTTAAGACTCGGTACCTGAATACTAATCCATTGGGCCTTGTGTCAATCATTCGTAATTGTCTAAATACAGAACTTAACCTCGTCCAACAACACGAAGGCATGCTGGGTGGCGTAGGGCCAGGTATAAACATGATCGTTGAACCCTGTACAGAAATTGTTCAGGAATTAGAGGTGCTGCACAGACGTACCCGGGAAACTGCAGATGAGTTGCGACAGCTAGAGCAGGAACAGGAATCGTTTGCCCTTCAGTACCATGACTGCGCCAAGATCAATGCTCATTTATCCCACATACAATCACAAGAGAGAACACCCCAGAATAGAGATGTGGAAATGAATTTACGCAAACGAAAAGAAGTCGGGGAGCAGCAGTTAGCACAAAAGGTTTCCGGGTTATTGCAACGGCGGATGGCACTAGCAGAAAAACATAAAGGAACCATAGACCGACTTAACAGTTTACAGCAGCGTATTTTAGATGAAGAGTTGATCAATTGGAAGAGAGAACAGCAAATGGCTGGGAACGGCCGACCTTTCAACCAAAATAAACTTGATCAAATACAAGAGTGGTGTGAGGCTTTGGCAGAAATAATTTGGCTAAACAGACACCAAATAAAAGAGTGTGAACGACATCAAACCAAGATTCCAATAGCCCCTCCAGGAGGTGTTGATATGTTACCAACCCTCAATTCCCATATCACCCGTCTTCTGTCTTCGCTTGTTACCAGCACATTCATTATAGAGAAACAACCTCCACAAGTTATGAAGACCAACACCCGTTTCACTGCTACCGTAAGGCTACTGGTTGGTGGGAAGTTGAATGTAAATATGACTCCACCTCAAGTCCGGGTATCCATCATCAGTGAAGCGCAGGCAAATGCTCTTCTAAAGAATGATCAAATGAACAAAGGAGAACAGTCAGGTGAAATTCTAAATAATACAGGCACCATGGAATACCACCAGGGTACGAGGCAGCTTTCCGTCAGTTTCCGCAATATGCAGTTAAGAAAAATTAAACGAGCTGAAAAGAAAGGAACAGAGTCTGTTATGGATGAAAAGTTTTCGCTTCTTTTCCAGTCACAATTCAGTGTAGGAGGAGGAGAATTAGTATTCCAGGTGTGGACACTATCTCTACCTGTGGTGGTCATTGTCCATGGTAATCAGGAGCCACACGCCTGGGCAACCGTCTCTTGGGACAATGCATTTGCTGAACAAGGCCGCATACCTTTCACAGTCCCAGAAAAGGTACCTTGGCCACAGATAGCTGAAATGTTAGACACAAAATTCAAGGCTGCAACTGGCAGGGGTCTTACAGAAGATAACCTGAAGTTCTTAGCCGGCAAAGCTTTTCGTCTTGATAGCTCTCAAGTTCAAGACTTCACTAACATGTTGCTGTCATGGTCACAGTTCTGCAAGGAGCCTCTTTCTGAGCGTAATTTCACTTTTTGGGAATGGTTCTTTGCTGTCATGAAGGTAACCAGAGAACACCTTCGTCAACCTTGGAATGACGGATCCATCATGGGCTTTGTTGGCCGTCGCCCAGCAGAGGACATGCTGAAAAATTCAAAGAGTGGAACTTTCCTCTTAAGATTTTCTGACTCAGAATTGGGAGGGGTTACCATTGCATGGATGTATGAAGATACTACAAAAGGTGACCAGCGTGATGTCTTCATGCTGCAACCTTTCACAAGCAAGGCTTTTGCAATCCGTCCACTAGCTGATGTTATTGCTGACTTGAAGTATTTGCTGTATTTATATCCAAATGTGCCTAAAGAGCAGGCATTTGGAAAGTACTACACTCCAATGGGAGGGGAGCAGCCCACTAATAACGGATATGTGAAACCACATCTTATTACTCATGTACCTGGATGGTCAGTGGCTGGAGGGTCAATGGATTCTTATCCCAACACACCACAACCGATGTACCCAATGCATGACAGCAATATGGGTGATCCTCCGTCCGTCAGTTCCAATCCCTCCGACAGTGTCTCAACAATGCCCCCATACAACGATACCGATTATCCTGACATCTTGGAAAATCTACCAGATACTGACTTCACTGATATCAACCTTGACTTTCTCCAAACCAACTTCATGAAGCCCCAGTAAAATCAGATGAAGATTTTTTTAATTGCCACACTGTATATAAGCATTGTTTATTGGATAGCCTTGCTTTTAATATCTTAGGATGGTCTTTAATTGAATTTTGCATTTAAAAAGGCAAAGAAAAAGAAAAAGTGTATTTTCAGAGGATGATGTGTAACCATAGTGTCTTAGGGATATGCTTTAATGTTAGGTGAATATGAAATCGTTGTTACAAGAATTCTGCAAAGGTGTATGTAGGAATTACCTTTCTTGTAGATCTTATATAAAAATGTTTTAAAAGGATTTCACAAATATAGCTTCATGTGTTTCATTAAATTTTGCCAGTTAATGCAAATAGTTTTGTGTATTTAAATGAGTTGTAAACTTAATTATATTCTGTGTGTAGGTGTTGAGGCAAAATCTTATATATATGCATTGGAAAATTTACATACTTTATGCCTATTGCTGTGGCAAGTGTATTTGTAGCTTTTCTTTTATCACCAGTTATATAAAATGGTGAGTTTGTTGATGAACTTCGAAATATCCACCACATCCCGATGATTTTGCACTTTAAAAAAAAAAACAGCTTCCTGTATTATTACATCCATCACTGTTGCTCTTCCAGAATCCATGGCATTGCAAATATCATAATAGCTTGAGTTACCACATGGAAAATAATCATTAGATCCAGTTGTTTGTAGTTGGAATTGAAATTTAATAATCCATACATTCAACATGTAATGTGGAGCTTATCATCGGTTTAGCTCTGTCATGAAAAACATAATAATTACTGGACTGTCGGACAGTGCAGCATTACACATTACAGTAAGAATTTTGACGGTCCTTACACTTGTTGCTTTTATGGCTGATAATAGTAGCAGTAGTACACTGCACTTGATCCATTTACTTGTTGCTTTTAAGTGGCATCTGTATAGCTCATGTTTTGCTTCATGAAAGTGTCATCCATAGTCAACAGTTCATTTCTTTTTTAAAATATTTGAGTTTAGGTATCTTGTATTAATTACAGTGTAATACAAAGCATGATTCTACTTCATTTTTCAACTCCAACTGTATGAGACTATAATATGCTCTCTTGCAGTCTTCACTCTATGTAATGTCATTGCCAAACACATAACAAAAATTATTTGGAGTTTTGTTTGCCATAGTTTGCTCCGAAAATATATTTTATTGAAATTAAGGAGTCAGGCATTAATGTAGAAAGAATATTGGGTCTGTAATGTTTTTAACAAATGAAGAAACTGTGAGGAAACTGTATACATTAATGTACTACAATTTAGTATTTAAATGCTGAATCCAGTACACGTCCTTATAGGAATTAATCACACAAGTTACTTTGCATTCGACAAGACACTTACACAAAACTTTGGGTGAGTACTGTGGTAATTCCTTTATTGCTGGCCATTGTTATAATTTAGGAACTATTTTTGAAAATTCATAATAGTATAAAATATTTTGTAAAAATTTGGGTCAGATTACGTAGAACATTAAAAGCCAGTTGGCTAGATGGTAGTTTAGGAATAAAATTTAAATATGTGGAGGATAACTTTCCTATGATCTGCAAAGAATATTTTTGGTAGTTTCACTTGAAAGTACAATTCTGTCCATTATATGAAATAGGTCAACATTTTATCCTTGCATAATATAAGGCACCAATGGCTGATGTATTAGTGTACAGTAGTTTTATTAGTAGGTATGTCAAAAGTCTGTGTGCTTTAAAACTACATCTGCAATAACATGAAACTAGATATTTTTATGTAAGTATGGTACAAGAGAAGTAAGATTTAGGTTGTATTTTCAGTCTATACACACAAATTGATGATGTTTTTGTGGATTTGACTATAGTGTGTATATGTAGTTGTGAATTTGAATGCCATGCATATTTCTACAGTTGTTGCTGTAATGGAAAAATGCGGTAGGGATTACAAAAATTTATTTTTACTAATTAACTCTCTAGTTACAGTTCACTGAAAATTTTCAAATGATGTGGATAAAAGGTTCTGTTCTTAGAAATTGCAAAGGAGTGGGTTACCTCATCATTCTTTTTGAAATGGCTGAGATGGGGTAAGTACTGATAAATTGCAAAAATTTTATGCAGTGTATAGTCAGCTTTCTGTTGAATAGTTTCTTTTTAAGTTGGTTTCTGAGGAGAACAGCACCTATACTCAAATTAAGTGTCTTATGTGTTTGAGAATTTTAGGAAGCAGTTGGTCACATTATGTATTTGTTAATTACCTCAGTTAGTGTGTATAGACCAAATCACTTTTAGATTTTATTGAGATTTGAAGAATACTTGTTTGTTAGAGTTCATAGATTTAATTTTATTGTTGATCTTGAAGAGTTTTCCGTAATCATATACAGTATTTTAATTTGAAAATTGTTACATGTTCAGGCTGCATTAGATTTGATAAATAAGTCTAATAATGCGCAGATACAATTGCTTCTCTGACTTCCGCTGTTGAAATACGTATATAGTACATATAGATTTAATTTTTCTTTGCATGATAGTTTAATAATGAATGCGCAAGCTTACAAGACTCGTTAACGTTAGTCAGATAGTTTGCATATATATTATTTGGAACAAAAAACTTTCATGAGAAGGATATATTTCATATTTTGTAATTCAGTG
>Meganyctiphanes_norvegica_ ENA|GETT01093471|GETT01093471.1 TSA: Meganyctiphanes norvegica TRINITY_DN113574_c0_g1_i1 transcribed RNA sequence.
ATTTGGTGGGGAAAGGTCTAAACACACACATTTATTTATGCTAACTACTTATTTAAACATGAATGGAAATACAAGTTCACCTGCACTTTGTCCCAATGTTGTTCAGCCAACCAGATTGACATTGACACAGCGGCTGGTTAATCTTCATGTTCATACACAGGAGGCCCAGGATGAAGTCCAGCGGCTGGAACAAGAGCAAGAGGCATATGTGCTTGTTTATTATGATTGTACCAAGAACAATGCACAGTTGGGTCACCTGCAAACACAACAACAGACACCACAATTGCAAGAGACTTTAAGGAATTTACAAGAAAGGAAAGAAGTAGCAGAGCGAAATATTCAGCAGAAAACAATGGGACTTCTTCACTGGCGTATGAGTTTGATTGAGAAATTTAGTATCACACTGGAAGAGATAAAAATTTTACAAAGTTATGTTTTGGATATAGAACTCATGAACTGGCGAAGGGAACAGCAATTGGCAGGTAATGGAAAGCCATTGGATTATAAACACCTTACCACAATACAAGGTTGGTGTGAGCAATTGGCTGAAATTATTTGGCGTACGCGACACCAGATGAAAGAATGTGAACGTTTACAAACACAGGTTCCTCTTGAAGCCCCAGGTGTAGTGGATATGTTGCCAGCCCTGCGTTCACATTTAGCATCTTTGTTATCGTCACTAGTAAAATGCTCTTTCATCATTGAAAAACAACCGGTGCAAGTGTTAAAGACGGATAAAAATTTTACTTGCACTGTTCGACTGTTAGTAGGGCACAAACTTAATGTCCACATGACTCCACCAAAAGTTAATGTGGCTATCATAACAGAGTCAGTTGCCAGCGCGCTTCTTCAAAATGAAAGTAAAAACATCAATGAGCATTGTGGCAAAATTCTGAATGACACACGGACAATGATGTATAATGAGAAAACAAATCAAATGTCAGTTAACTTTGGTAATATGAAACTGTGTGATATTAAAACAATGAGAAAGCACATGGAAAAAAAGGGAGCTGAAGGTGTGAGTGACCAAAAGTTTGCTCTTTACTTTCAATCCAGTTTTGCCATTGGAGGGGGAGAACTCGTTTTCACTGTTTGGACTATATCTTTACCAGTGATAGTCACAGTGCATACCTCTCAAGATGCAGATGCTTGGGGTACTGTGGCTTGGGACAATGCTTTTGCTGAGAAGGGAAGAACTAATTTTTCCGTTTCTGAGAGTGTACCTTGGTATAAGATTTCAGAAATGCTGAACATGAAGATAACTGCAGCAACAGGAAGGGGTTTGACTGATGACAATGTGAAGTTTCTTTCAGTAAAGGCATTTAGAAACTTAAATATGCTTCACTATAATGAATCGCTTCTTACTTGGTCACAATTTTGCAAAGATAATTTACCAGATAGAAATTTTACATTTTGGAAGTGGTTTTATGAAATAATGAAGATAATAGGTGATTATATGAAATCTCAATGGTGTGATTCTTTGATAACTGGCTTTATAGGACGGGGCCAAGCAGAACAACTACTTATGAATTCGCAGTCTGGCACATTCATGCTGCGCTTCTCGGACTCAGAACTTGGTGGGATAACAATTGCCTGGATGTCAATGGCTGACAATCAGAAGAATGTAAACCATCTTAAACCCTGTCTCAAGAATGACCTCTCAATCCGTGGGTTACGTGATCGTATTCATGATCTTCAAGATTTGATTTTTCTCTATCCCAATATTCCAAAAGAAATTGCATTTGGTAAATGTTACAACACCCAATTCAAAGACCAGGTGAATTCAAAGGGCTATGTTGACACAGAACTTAAGGTTATCATTCCTGGTATGAATGGAGCAGCATCTGGTAGAGATTCTATGGAGAATCCCTCTTCAGTTGAAAGTTTCCCTAATGTTATTGTTGCAAGCCCATCCAGAATCAGCCCAACCTACGATGCCCAGGGCTCCAATCCTTCCTCCAATATTGCTGATATAAACTCATCTCATGTGGAAGCTTTCAGCAACATGAGTAGTGAGGCTCCAAATGATGGGTCCATTTGTACTAGTACCAATAACGCTTCTCATTTTGTTGATTATACCAGTATGGCTGACATGCAACTTATATCCTTAGTCAGTCATGGTTCATCACCAAACATGTGAATAAATGATTAAAACAAAGTTTTAAAGATAGTCTAATATGACTTTAAACAAATGTAAAACATAATTTATAATATTGATCTTTGTATCCTTTATTTACATTGCATATACATTTTATCAATTTTAGAAGAATGGCTCAATTAACATTGTCTTACTAATCAATTCCTTAAATATATCATTGAATGCTCTATTTGTTTATCCTACAGAATTTCTTAGTGGTTTGATGATAACTGATAGAAAAC
>Melita_plumulosa_ ENA|GAKD01006629|GAKD01006629.1 TSA: Melita plumulosa mira_c6842 transcribed RNA sequence.
ACGTCTACATGACACCTCCTCAGGTACGCGTGTCAATCATCAATGAGCACCAGGCTAACGCTCTCCTCAAGAACGACTCGATGGGACGCAACGACCAGTCTGGCGAGATACTTAACTGTACCGGCACCATGGAATATGTCCAGAACACCCGCCAGCTCTCCGTGACGTTCCGCAACATGCAGTTGCGCAAGATTCGCCGGGCGGAGAAGAAGGGCACTGAATCCGTCATGGACGAAAAGTTTGCTCTTCTCTTCCAGTCTCAGTTTAGTGTGGGAGGAGGAGAGCTCGTTTTCCAGGTGTGGACATTGTCGCTGCCGGTGGTGGTGATCGTCCACGGCAACCAGGAGCCACACGCCTGGGCCACCATACTCTGGGACAATGCCTTCAGTGAGCCTGGGCGGGTACTCTTCACTGTGCCTGATAAGGTACCGTGGCCGCAGGTCGCCGATAT
>Pacifastacus_leniusculus_ ENA|GBYW01024929|GBYW01024929.1 TSA: Pacifastacus leniusculus comp34594_c0_seq4 transcribed RNA sequence.
GAACATTTTCTACTGGGAAACAATAATTGTCTTTGAGATACCGCTGTGACAGCATCCATAGCAGTTAGCTTCGTCTGTAGATGGTGAGAGGTCACAATGTCTTTGTGGAACAGAGCACAGCAGTTACCTCCAGATGCACTTCGCCAAGTCCAAAATGTTTATGGTGAACAGTTCCCAATTGAGGTGCGACATTACCTGGCTGGATGGATTGAAGATAAAATGCAGCAATGGAATGAAATTGATCCCGAAAACGTAGGCCATAGCCAGTTTGCACATTCATTAGTATCGCAGCTAATCCAAGAAATGGAAACCAAAGCTCTCAGTTATAGCAGCAATGAAGACCTTTTCCTTGTTCGTATTCGCCTGGATGAAGCTGCAAATTTATTTAAGACTCGGTACCTGAATAGTAATCCCCTTGCTTTAGTGTCCATTATACGTGAGTGCCTCAAAACAGAACTTCATCTGGTTCAACAACACGAAAATATGTTGGGAGGTGTTGCACATGTATCCAACATGGTTGTGGAACCATGTGCGGAAATAGTTAGTGAACTTGATATATTACATCGGCGAACCCGTGAAACAGCAGATGAATTAAGACATCTGGAACAAGAACAGGAATCATTTGCCCTACAGTATCACGATTGTGCAAAAATTAATGCTCATCTATCTCACATTCAAGGTCAAGAGAGAACGGCGCAGAATAGAGAAGTGGAGCAGAACTTGAGAAGACGGAAAGAAATTGGTGAACAACAGTTGGCTCAGAAGGTGTCAGGGTTGCTGCAGCGGCGCATGGACCTGGCAGAGAAACACAAGGGAACCATCGATCGCCTAAACAGTCTTCAGCAGCGGATTCTTGATGAAGAACTTATTAACTGGAAACGGGAACAACAAATGGCAGGGAATGGAAAACCGTTTAACCAAAATAAACTTGATCAGATACAAGAATGGTGTGAGGCACTGGCAGAAATAATATGGTTGAATCGGCACCAGATTAAGGAGTGTGAACGTCACCAAACAAAAATACCTATAACACCGCCTGGAGGTGTTGATATGCTACCTACTCTCAACTCGCATATTACACGTCTTTTGTCTTCTCTTGTCACAAGCACATTCATCATTGAGAAACAACCACCACAAGTGATGAAAACAAACACCCGGTTTACAGCAACAGTACGGTTGTTAGTGGGTGGAAAACTCAATGTCAACATGACACC
>Palaemon_argentinus_ ENA|GEFN01009461|GEFN01009461.1 TSA: Palaemon argentinus c17307_g1_i1 transcribed RNA sequence.
GTTTAACTGAAGCTGCTAATTTATTTAAGACCCGGTACCTGAATAATAATCCATTGGGTCTCGTATCAATCATTCGTAATTGTCTAAATACAGAACTTAACCTCGTCCAACAACACGAAAGTATGCTGGGTGGTGTAGGGCAAGGTATAAACATGATAGTTGAACCCTGCACAGAAATTGTACAGGAATTGGAGGTGCTGCACAGACGTACCCGTGAGACTGCGGACGAGTTGCGACAGCTAGAGCAGGAACAAGAATCATTTGCCCTTCAGTACCATGACTGCGCAAAGATTAATGCTCATCTATCAC
>Parhyale_hawaiensis_1 phaw_30_tra_m.000974
TTTGAATTATATTTACATTCGGGTTTTATTTGGATTTCTTGGTTGCCTGTTGATCATTCAAACATGCCCTGCTGACGTTCCTACATGTCATTGCATTATTTCAATCAAAATAACTGTGAATTGAGTGGAGGTCAAGTTTTGGTGAAGTACCTACCTTTGAAGTTGAATATAGCTACATGTGTACATACCGGTATCTTGGTACCGTACCTAGCTAATCACTGTGCATATTGTTCTTGCATAGGTACATAATTTCTTTAAAAACAGGACAGCTGTAGTGGATAAGAGACCCATGTTCAGCCTGAACACTATAAATATCTATCATCTACATCCTGATTATCTGCTTCCTGTATGATATTCCTCTACCTGAAGAAAAAACAGGTGGAGTGCCTAATACACGTGCAGACAGTGCATTTCTTAGACACCATCCCCCTCAAATGTATGTGTGGCTCTTATAGCATACCAGTGGGAGCCGAGTACAGACCACACATTGGCAGTGCTGCTGTGGTCAGCAGACCATGTCTCTGTGGACCAGAGCACAACAGTTGCCCCCTGACTCTTTAAGGGAAGTTAAAGCCGCCTATGCCCACCATGCCTTCCCTATTGAAGTCAGGCACTGCCTTGCCCTCTGGCTTGAGGAGAAGATGCAACATTGGCACGATTTAGATGTGGAGAACCCCAACCACTCAGAGTTCGCCGGACGGCTCCTGCTGGAGCTCCTGAGGGAGATAGAAACCAAACTTCACACAGAGACAGACTTCCTCCTACGGTCTCGGCTTGAAGAGGCCAGCCAACAGTTTAGCCGTTACCAACAGAATCCCCTCCAACTGGTGTCTGCACTACGGAACTGCTTCAACACGGAGCTGGCGCTGGTGCAGCAGCACGAAGCAATGATGTCCAACAATAGAGGAGGTGCTGCTGTGGGGGGCGGCATGGGCCCGTGCCTGGGGGCCAGGGACCCCATGCAGCCACTCAGGAGCAGCGGACCTGCTGATCACCTCGGGGCCGATATCATGGAGCAGCTCGCTGCCCTCACAGAGCGCACTGCAGACTCTGCAAATGATTTGAGGTTCCTAGAGCAAGAACAAGAGAGTTTCTTCGTCAGCTACCACGACTGCACCAAAACAAACGCCCAGCTGTCCCATCTGAGCTCCCAGCAGCCGGTGACGCCCCAGCTGCAGGAGATGCTCCAGTCCATTGAAAAGAAGAAGCAGATCGGGGAGCAGGAGCTCAGTGTTAAGGTATCAGGGCTGGTACAGCGGCGGCTGGCGCTCGTGGAGAAGTTCCAGCAGACGCTGGATAAGCTGATGGTGCTGCAGCACCGCATCCTGGAACAGGAGCTCACGAGCTGGAAGAGAGAGCAGCAGATGGCCGGTAACGGCAGACCCTTCAATGAGAGCAAACTGAACCGCATCCAGGAGTGGTGCGAGCAGCTGGCAGAGATC
>Parhyale_hawaiensis_2 phaw_30_tra_m.017679
TTTCAATTCGTGGATTTATCTAAACACTTTGTTCACGCTACTGGAAATTTATTATGAAGAAACGTTTATTTTATGACTGGAAACGTTCATAAAATACCAACGAAATTACTCCGCTTCTATTTCATGAATGCTGTATGTTTTTTTTTATTAAGCATATTTGTGTTAATCGTAACGAAGTGTTTGTAAACCGTGGTGACGCACCTTGATGAGTGTTACACCTGTTTCGACGAAGTGTAATAATAGGACTGAAATAATCGAAGATGTTGCATTGTTTTAATTTGTTACTGCTTACCTAGTAGTAATATCTGTGACGTTTGTTGGCACCCATTAAATTTTCAGGCGTCGTTGATAACTGCTGCTCCCACCATGGCTCTCTGGGCCCAGTCCCAGCAGCTGTCTCCCGAGGCTCAGTGTGAGGTGAAGGCAGCTTACCGTGATCATGAGTTCCCTATTGAAGTCAGGCATTATATGGCTGCCTGGATAGAGGAGAAGATGCAGCAATGGAGTGAAATGGACATTAATAATCCTGCAAACATGCAGCTGGCTCAGGCTCTAATGTCTGAATTGCTACAAGAAATTGAATGCAGGTTGAAGCATGAAGATGACTTTCTGAAACGTGCTCGACTTGAAGATGCTGCTTCCCATTTCACGATGCAGTACTCTACCAATCCACTGGCCCTCGTCTCAATTATGAGAACTTGTCTCAATATAGAACTGAACCTGGTGAGGCAGCAGGAGATGTTACAGAATGGCACCCCCGGCGCGCCTGGTGTGGCTGCTCCAGGTGTTGTTGTCAAAGACAGCAATGAGGAGATCTTGGAACAGCTCGCCTTGCTGGCAGAGAGAACTACAGACACGTCCAATGATGTCAGATTTTTAGAGCAAGAGCAGGAGAGTTTCTTCCTGAGTTACCATGACTGCGCCAAGACCAAAGCCCAGCTCACCCACCTCAGTGCCCAGCAGCCCATGACCCAGCAGGTTCAGGAGATGATACGTAGCCTGGAGAAGAAGAAAGAAATGGAGGAGCAGGATATCCAGCGCAAAGTATCAGGGCTGATCAACAAGCGGCTTGCCTTAGCTCAGAAGCTGCAGATCACACTGGACCAGCTGACCAGCCTCCAGCACAAGGTACTGGACCAGGAGCTCATCAGCTGGAAGCGGGAGCAGCAAATGGCTGGCAACGGCCGACCCTTTGATGAGAATAAGCTCAACACCATCCAGACCTGGTGCGAGCAGCTGGCAGAGATCATCTGGCAGACGCGCCACCACATCAAGGAGTGTGAGCGACAGCGCTCCAAGCTGCCTCTGCAGGCTCCTGGTGGCCTCGACCTCTTGCCTACACTCGACCAGCACATTACTAGGCTGCTGTCCTCCCTGGTTACAAGCACATTCATAATCGAGAAGGAGCCGACGCAGGTGCTGAAGACCAACACACGCTTTGCTGCAACTGTGCGCCTGCTTGTCGGCGGCAAGCTCAACGTGTACATGACACCTCCACAGGTCCGTGTCTCTATCATCAATGAAGCTCAAGCCAACGCCCTGCTCAAGAACGACTCGATGGGCAGAAACGAACAGAGCGGCGAGATCCTCAACAGTACCGGCACCATGGAATATGAGTCGAACACCCGGCAGCTATCGGTCAATTTCCGCAACATGCAGCTGCGCAAGATCAAACGCGCTGAGAAGAAGGGCACCGAGTCGGTCATGGACGAGAAGTTTGCTCTGCTGTTCCAGTCGCAGTTCAGCGTTGGTGGAGGAGAGCTTGTGTTCCAGGTGTGGACGCTCTCGCTGCCCGTGGTCGTTATTGTACATGGCAACCAGGAGCCCCACGCATGGGCCACCATACTGTGGGACAACGCCTTCAGTGAACAGGGCAGGGTGCTTTTCACTGTACCTGATAAGGTACCGTGGCCGAAGGTCGCCGACATGCTGGACACAAAGTTCAAGTCTGCCACTGGTCGGGGCCTCACACCTGAAAATCTTCAATATTTGGCCGGTAAAGCTTTCAGGAATCCTGACTGTGCCGACCTCTCCAACCTCTGCCTCACCTGGGCCCAGTTCTGCAAGGAGCCACTGCCTCTGCAGGATAAGAACTTCACCTTCTGGGAATGGTTCTTCCAAGTTATGAAGGTCACGAGGGAACACCTGCGGCCGCTGTGGGTGGACGGGAGCATCTTGGGATTTGTTGGTCGGCGGCAGGCGGAGGAGATGCTGCGGTCGGCTCCCTCCGACACCTTCCTGCTGCGCTTCTCTGACTCTGAGCTCGGGGGCGTCACCATCGCCTGGACCTTCGAGGACAGAGAGAAAAACACACGCGACGTGTTCATGCTGCAGCCGTTTGTATCTAAAGACTTCAGCATCAGGCCGCTGGCTGACCGCATCTCCGACCTGGAGTACCTGAACTTCCTCTATCCTAACATACCTAAAGATAAGGCCTTCTCTCGTTACTACACCCCTGTTGGGGATGGCACCCAGAGCACCAATAATGGCTACGTGCGCTACAAAGTGGTCACCCATGTCCCTGGGTTCCCTAAACATGGGAGTGGTGGAGACTCCAGCTACCCCAACACGCCTGCCCCCATTGGCTCCCCCGCTCCCACTGGACCTCCGTCCGTATCCTCTGTCGAGCCCATCTACCAGCAGAACCAGAACCTCCCTAACATGATCAACATGGCGGACATGGAGCTGCTGGACACCCTGCCTGACTCTCTTCAAGACGGCGACTTCAGCAGCATCGATATTGACTTCCTCAACACCAATTTCAATTTCAACGCTGCCAACTTTGGCAACATGGAAATCCAGTGAAGAGTTTGACTTATGAGCAGTGCCTCTGGTGTGGCGGTATTGCTTTGCTTCTAGCACTGACTTAGGCAGTCTTGTAGTCGTCACTATCCTACCTGGTCAGTAATGCTTGTGGCACTATTCCTTGGTTTGTGGGAATGGCATTGGTAGCCTGGTAATCATGATTACCCTACCTCATCTGTAATGCTGGTGATGGTATTCCCCTTTTATTGCTCCTATATTCGGCGACTAGATAATGCACACCACGCCTGTTGAACTACGCTTCTGACAGTATTGCTCGTGTTGGTGCCCAAATTCGGTAACAAGAAAATCTAGTGAAAGCCTTGCGTGATGAGTAAGGCCGGTGTGAGGGACTGCGTTCCTTTGTTCATCTACCTGAATTTGGTCATTGGACAATGCCTTACAGCAGCTTCTTTACTGAGTTAGTGCCGCCTTCTCTTCAGTCGACTGCACCTTAAACTCATTTTAACGGCTCTGAAATCCTGCTGTTATTTTGCTTATATATTCGATCTTTCCCCGCGACGATGTATTGAACAATTTTAGCCGCAAGTGCTGTACTGTGGAGCGAGTGCCCGCGTCACTGGTGCGGTGGGTGTTGCAGTGAGCGCCTGTATCGTCAGTGGGCGGTCGCCCTTATTTTACCGTCTTATGACGTATAAAAAACCTCTTCGCTTTAGCTATTGACAATCAACTTGTGGTTGCTCCGTGTTTAATAGTGCTGAAGGACTTCTTACATTTGTTGTTTATGTTTTCGTGGAAAAGGGTCCCTGATATTTGAAATATACAGCCTTATAAGTACTCAAAGTAACTGTTGGAAAGTAAGAAGTACGTTACTGTATTAAGAGAAAATTTGTAACTATTCTTAATCGTACTTCCCAGATCGTGAAAAGTGTGTTGTGAAAGAGAGATTGTTTCTTACGAATTAAACACAAAAGAATACATGCGAATATGGAACTGACGTTTGGAACAATACCGTCCAGAATATTGAAAAAAAGAAAATGGTAGCAATATCGCGTTATATTCGTTAGAATGGTGCGAGTTTTGTGCTATATTTGGGTTGAGTCGAATTGGGTTAGTTAGAACAAGTTTACGGCTCTCTTGTGTTTGTGTCTGACGCGATCGCTGCCGAGACGATCGTGTAATATTTTGAGACTGTCTGTACTGCTACGTCGCTTGCATCGAGGCAAATTGCACGAATTTATCGACCATATCTATAATTTTCGTGGCTCACAGTGGCATTAACGCATTAGTTACTTATCCTGATATTGTGAGGTACGCTGGCAACTGTTCTCTCGTATCATCCAAATTGTTCTAAGCTGTTCCAATAGCAGAGCTTGTGAAGGCTTCCTAGAGCAGCAGTAAAGTAGGCACAGTTATTGGCCTCACTACAGCCCAGCTGTTGCCTCTCAAGCGCTGCATACAGCTGCTCTAAGGCCACTACTGGTGACGTCACTCCAGCCTTCCGCTTGTATCGTACTGGCCATCATTGTTCTACAACCGCAGTCTGTACTGTGTTCCGTTGTGCCTGCTGCAGTGCAAACACTCGCTGCTCCCTACGCAAGCTTTGCTCATTAAACAGCCAAGTTGATCAAACATTCACCAACCGTTTTATGTTTGCCTTTTAGGCCTTTGTAATTCTTCTGAAATAGTTGCAGTACCGATAGTGCTTGAAGATAATCGATGTTCGTTCACTCTGTAGTCATACATATAGCCCAAAAATCACTCACATAATCCTACTGGCGCTAGTAAGGATTTACTGCGGCCGTTGTTGACTCGTGCAGTAGCGTTTGGAGGTTTTTTTCTCCCAATCTTGTGGCCCCGCTGACAAACTTTCGGTTCGCCCGTGTAAGGAGGCCCGTAGGTGCTGGCGTCGCTACGAACGGTTCACACAGCAGCTCCGTACACGGGGTCTCACGAGTTGATGTTATGTCAGGTGTAGCACCGCACTGCCGTAGTCCATTCAATGAGTTACTGTGTATGAACACGTGGTGAAGCAGCATCTTCATTGTCGGCCATCATGAACTATTTGGATGATATGAGGGCAGGTTATGACCCTACCTTCTTGGTTTGGCGTGTGCGGTACCTTCGTTGAGTTGTGTACGTGCGGCATATATATCTCGGCGCCGCTCACTCACGCACCACGGCACAATTGATGTGTTAATATTTTAGAGTTACATTATTGTTAACAATGTCTGCATTGTCTAAAGCTGTGACCCTGGATCTGCAGTTATTCTTTGTTTGAATTAAGGCTTCGCTTGTGTAATGCTTCCCTTTGGGGATCTCTTTTTTTTGACCGTACAGGTTCTCAGCTCAGTGGTGCCCAGCTAGCAATTGACGCTGCAAAGCAGCGGTTCTTGACCTTATTTTGTCCTATGTCCGCCCAAAACTCTACATGGCATTATCCTGACCTTTATAGTAGTAGCTATATATTTCCTTATAGTGAATCTCGCGCAAACGTATGCTAACACCTGGCACTACCTCTGAACGAAACCATGAAAATATTATCTGAGCCTCATCATGTGTGAAGAAATGCTTCGTGGACGTTAGGATGGTAGTCCCGAGAAGCTGGAAACCACCCAGCTCAGAAGTGCATGGCTGCCACGGCCCGCAGGTAGAGAACCGCTTCAGAGCATATAGTTTTTTATTTTCCAGTTTGATCTTCGCCTGGCCCTCTAGTGATGGACCGCAGCTTCCTCTATTTGGGTGGCCGCATACTGACTCTTGTGCTACAGCACTTCTACTGTTGTCATGCATAAACTATTAGCTAGTATATATTCTTTTCTTATTGCTCCTGCGCCCGTTGCTTATTTTGGCTCCATTTACTCAATCTTTGATGGTGTACCGCTGCCCTGTGCAAGTACTTGCATTGTTTACAGGTGCCGTAAGTTTCTGTGTCGGCTGAACAGGTTTGTTTCGCCCTCGCTTTGGATCACAGTCCCGCCCCCGTGTGTTGGCAGGCTTCAGCTCATAATATAATAACAATAATAACCACCATTATATTAGTTAATGTTCTCACCCTGCAGTGTGATCTGTGTTTCGCCAAGTTATGCTCCATATGACTAATTATATACCTAGATCTAATTTTTGCAAATGTCTTGTTGCCACGTTGGGAAATACCGTGCGTTGTAATGCGTTGCCATGTTGCCACGTTGGGAAATGCCGTACGTTGTAATGCGTTGCCATGTATAACTTTATCTTTTGAACGCCGCTGTCGTCTCCTTGTTTGCATGCATTCATAGGTTTACGTTCCTCATCACTTTTGAATCTTGGCAATATTATGTGTAATACAGTACCTACGTACCTTTATCCAGTTAGCTATATAGTTCACTAGTACGACACGCACTTTACTTGAATCTTCTTCTCGTCCAATGTAGGCTTTCTCAGATGATAAAAGTGTCTATCTAATTTGTCCGTATGATATCTCACGTGTAATTAGTGTCAGCATTAGCAGCACGAGCTGTAGACTCGGTATCCTGTGTAGTCAAAGGGTAACTCCATAGAGTAGAATTATCATTACTTTTGGGTCTCTGTTTCCTTTTCTGCTTCTTGTTGCGCCGACTGACTGTTTTCCTTCGCAACTTGTCCCTGTGTTACTGAAAAAATTGGGTGGCGTATGCTATCTATTATTGAGGTCATTGGATATGAGCTTGTGTCCTTCATCTGTCTCAGTTTCCGTACTTATTACATTAATACTAGGCTTCTCTCATCCTGTTTCTTATAGAGCTGCACTGTTTTTGTTGTTGAGACCTTATTATTCAGGACGTTGTCGGGCGAATAGTTTTATTGTTAGTACGACAGTAGGCTGGAATATTCATAGGCCGCCCGATATGCACCAACAGAGTCAGACATTGAAGGTCTCTTATTCAGTATCAGCTGCAGTGCTCAGCACCACCGGCCTCGCTCGAGCTCACCGATATAAGCAGGCGTGTTAGAGGAGTGGGGCTTGTGTCAACCCGTCATTACTGCCCCCCCCCTTCGTGGTGGCGTCGCTACACCCATGGACAGTCTCAGCAATGGCTAGCAAGGCAGTCACGGGTGTTTGGCGTCACCGAAGGGGGTTTTGACTATAATAATAATAATAATAGTTACTACATTCTAGATATGTCGTTCTCCAACATATGGACTATTAGCTACCTTGCTCATTTAGGTGCCTGTAGCAGAGAAACCTCTATGCATGTTTTTTTTTTTTCAATTTATTCAAACATTTTATATTGTGTTATTGTTTACTACGCACATCAAATTGTACATACTAATAATTGTTATGCTTTTCATTACATTTTTTTACTAAATGGTTGGATTTGTTTTCTTCAAGCCTCTGGGTCATCTCCTGTTTGTTGTAAGCTTATGCTGTTATTGCTTCAAATCGTCACTTGCGCATGCGTAACAGCGTTGTAATCCGTGTACGAAATTTCTCAAGTATCAAGAAACACTAGTTAATGCAAAGCAACTGTTTAGCATGCGGAATGGGACTTTTTGGCACCCTTTTTTGTGTCCAATATTTAGGTTAGTTTAGGTAAGGATAGGTTATGTAAGGTAGGGTTAGGTAATGTTGGGTCTAGTATGGTTATGTGAGGTAGGGTTAGGTTAGGCATTGTTAGGTTAGGCATTGGCTAGGTTAGAAAAATAGCCGTTAAAAAGTTTGGTTGGTTTAGCCCACAGTCACGAGATGCACTAAATAAATAACTTAAGTCAATGCAGTATGGTGTTGATGTTATAGCCTTTAGTATTGAAAGTTGACAAGCGCATTTTATGTATTGTACGACTATTTTAATACAAGTTTTTATATAATTATACAAAATAACAGGTTTTATGGTAATTTCATCTTGTCCATATATCCTGTTTCAATTTTAATCGGCGCCAAAAAGTACCCGACCTATAGGAAGAGTCATGGGTCAAGTTCGCCCATCCTATAGTATGGGGAAGAGCGCTCCGAGGGTGATTGTGTAGTGTACTTTTGCCATTAGCAAGGCATTCAGGAGGTCCATCTTTCGTACCCACTTTGCTTGCTT
>Penaeus_monodon ENA|GEME01003277|GEME01003277.1 TSA: Penaeus monodon Ctrl_Locus_1_Tr_26728/26829_Len_1872 transcribed RNA sequence.
GAAAACAAACACACGCTTCACAGCAACTGTCCGTTTACTTGTGGGAGGCAAATTAAATGTAAACATGACACCTCCCCAAGTGCGAGTCTCTATCATTAGTGAAGCCCAGGCTAATGCTCTGTTGAAGAACGACCAAATGAACAAGGGGGAACAGTCTGGTGAGATCCTGAACAACACTGGAACTATGGAGTATAATCAGACTTCGAGGCAGCTTTCAGTTAGTTTCCGTAATATGCAGCTGAGGAAGATCAAGCGAGCTGAGAAAAAGGGCACAGAGTCGGTAATGGATGAGAAATTCTCCCTACTTTTTCAGTCACAGTTCAGTGTGGGAGGTGGAGAACTTGTTTTCCAAGTATGGACTCTGTCTTTGCCAGTTGTGGTTATTGTCCATGGCAATCAGGAGCCTCATGCTTGGGCAACAGTGTCATGGGATAATGCATTTGCAGAACAAGGCCGCATTCCATTTACTGTTCCAGAAAAGGTACCATGGCCACAAATTGCAGACATGTTAGACACCAAATTCAAAGCTGCCACTGGAAGGGGACTAACAGAAGACAACCTGAAATTCCTGGCAGGAAAAGCCTTTAGGAATCCACAAGTCCAAGATTTTACAAACATGATGCTCTCATGGTCCCAGTTCTGCAAGGAGCCCCTGTCTGAGCGAAACTTCACATTTTGGGAGTGGTTCTTTGCAGTGATGAAGGTTACAAGAGAACACCTGCGCCAGCAGTGGAATGATGGCTCCATCATGGGTTTTGTGGGTCGACGCCAGGCAGAAGAAATGCTTAAGAATTCCAAGTCAGGCACTTTCTTGCTCCGTTTCTCTGACTCTGAATTAGGAGGGGTGACAATTGCCTGGATGTATGAAGATACGACTAAAGCCTGTCAACGTGATGTTTTCATGCTGCAGCCATTCACCAGTAAAGCCTTCGCCATCCGTCCTCTAGCTGATGTGATCGCTGACTTGAATTACCTCCTTTACCTATATCCGAATGTGCCTAAGGATCAAGCCTTTGGAAAGTACTACACGCCCCTTGGAGAGCAACAGCCCACAACTAATAATGGTTATGTAAAGCCTCAACTAAAGACCCATGTACCAGGATGGTCAGGTGATCCCATGGATTCATATCCCAACACACCACAAACTATGTATGGTGGCATGGGTGGCCCTCCGTCCGTTAGTTCAAATCCATCTGACTGTGTCTCAACAGTGCCACCGTACAACGAGAATGAATATGATCAATTCCTGGAGAACCTGTCTGAAGCTGATTTCCCTGATATGAACTTCGACTTTCTTCAGACCAACTTCATGAAGCCTCAGTGAAGTTTGGAAAAATGTTCACCTGCATTTTTGTAATAGAAAAAGTTTGTTAAGATGTCTACATATATATTTTTAACAGAAAGGATCAAAGTTGAGAAAGGATGAATTAAAAGAAACATTATTGGGGAGCTTTCAAGCAATGCCGTGAAATCGTTCGTGAAGTTTTTATTCTTGAGAGTATGTATATTATCTCCAGATGTGAAAACTGATAATAAAAATAATAGATACATAGAGGAAATAGGGAAAAAAGAAAAGTAAAGAATTAAAAAAGGTGTATCTTGATTGTAGGGATTATTACATTATGATCATTTTATGAAGTATATAGATTACTTGAGGTATTACATAATAGAATTGTATTGCATATATCTTCCCTTTAAGATTATTGTATTTATGTCATGTATGAAGACCCTGCCCAGTGTTTTGAACATGAAAATGTAATTGAATGATTTTACCTATATTAATATGAAGTAGATGGTGTGTCAAGTTTATTTTTTATTTATTTATTTATTTATTTTTTATTACTTAGAGGTC
>Proasellus_aragonensis_ ENA|HAEO01081807|HAEO01081807.1 TSA: Proasellus aragonensis, contig comp1164112_c0_seq1
AATATAATCAGTCAAATCGGCAACTATCTGTAACGTTTAGAAATATGCAGTTAAGAAAAATTAAGAGGGCTGAAAAAAAAGGCACTGAATCTGTTATGGATGAAAAATTTGCTTTATTATTTCAATCACAATTTAGTGTCGGTGGTGGAGAATTAGTATTTCAGGTCTGGACATTATCTTCACCTGTTGTAGTAATAGTTCATGGTAATCAAGAACCTCATGCATGGGCAACCATATCATGGGACAATGCATTCACTGAACAAGGCAGAATACCCTTTCACGTACCTGAGCAAGTTCCTTGGCCTCAAGTAGCTGAAATGTTAAACATGAAATTTGCTGCATCCACCGGTCATGGTTTGTCACAAGAAAACTTGGACTTCTTAGCAACTAAAGCATTTAGGTCATCACAAGCAGGAGATTACAGCCAGATGATGTTAGCTTGGTCTCAGTTTTGTAAAGAACCATTGCCAGATAGAAACTTTACTTTCTGGGAATGGTTTTATGCTGTTATGAAGGTTACCAGAGAACATTTGCGTCAACTTTGGAATGACACTTCTATAATGGGATTTGTTGGGAGACGTCAGGCTGAAGATATGCTTAAGGAATCTGCCTCTGGCACTTTTCTTTTAAGATTCTCAGACTCAGAATTAGGTGGTGTAACTATCGCTTGGATGTTGGAAGATTCCAGTAAAGGTGACCAAAGAGATGTCTTCATGCTTCAACCTTTTACTAGCAAAGACTTTGCTATTCGTCCATTGGCTGACAGAATTGCCGACCTGCCTTACCTACTGTACCTGTATCCTTCCATTTCTAAAGACCAAGCCTTTGGTAGATATTATACTCCAATTGTCAGTGATACCTCTGGATTACCAGGCAATGGATATGTGAAACCTCACCTAGTCAACATAGTTCCAGGTTTTCCTGGTCCTGGTTCAGATCTTTCTATGTTTGGCCATATCGACTCAAGTAATCCACCTTCAGTGAGCTCAGTGGCACCTGCTATAGACCCTAGTAATCCATTAAGTTGAAACAG
>Proasellus_arthrodilus_ ENA|HAEQ01031966|HAEQ01031966.1 TSA: Proasellus arthrodilus, contig comp55287_c0_seq2
TGAAACTCGTTTTGTGAGATTGTTATGCAGATTATGTGGCACATTTGTATCACGTGATCATCCTTTACCATATATGGATTAGAGTTCTGAGAAACGTGCGTGTATGTAGACGAATCGATTTCTCGGAAATAATTCTATCCCAAAACACTATTTGAATGTGGAGAGGTGATTTTTATAAGGAGAGAATAGTTTTTAAGAAGTTGTAGCTGCTCCAAAAAATATAATTTTAAGGGTATCGTTATAAAAAGAAACTGTGATAATGTCTTTTTGGAATAGGGCCCAGCAATTACCTCCTGAAATTTTGCGTCAAGTGTATGGAGATTCTTTTCCTATAGAAGTTAGACATTATTTAGCAACATGGATTGAAGATAACATTGGCAGGTGGGCTGAAATTGAAGTTGAAAATCATTCACATGCTCAGTTTGCATCTTCCGTTTTGCAACAATTAATTGCTGAAATAGAAGCTAAAGTTGGAAGTTACAGCAACCAAGATGAGCTGTTTCTTACCAGAATTAAATTGCAAGAAGCTGCAGTTATGTTCAAGACACGTTATCAAAATGAACCTTTAAGTCTAATTGCCATTATCCGAAGTTGTATCAGCAGAGAACAGGCGCTTGTGCAACAACATGAAAATATGATGAATACTGATATGATGCAGCCAAGTGTTGTTGTAGATGCCAGTACAGAAATAGTTCAACAGTTGGAAATATTGAAATCAAGGACAAAAGAAACGTCAGATGATTTACGACAATTAGCTTCAGATCAAGAATCTTTTGCTCTCCAGTATCATAATAGCACAAGCTACAATGCTTCATTGGCATTCTCTAAAAATCAGCAAAATGTTGCTCCTGATGTACTAAGAGATTTACAAACTAAGAAACAAGAAGCTGAACTTTTACTTGGCCAAAAGGCGACAGCTCTTGTAAATAGCCGTATGAATCTTCAAGAAAAACTTAAAGTAACAATTGATCGATTAACGTCGCTCCAGCAAAGAATTCTTGATGAAGAACTTATTTCTTGGAAAAAAGAGCAAAAATTGGCTGGAAATGGTAGACCTTCATGCACTTCAAAATTAGACCAAATTCAATCATGGTGTGAATCACTTGCTGAGATAATCTGGTTGAATCGTCATCAAATTAAGGAATGTGAACGACATGTTGCACAAATGCCATTAAAAGCTAGTAATTGCATGAACCTTCTTCCCACTCTGAATGAACATATTACAACATTACTTTCGTCTCTTGTAACTAGTACTTTTATTATAGAAAAAGATCCTCCTCAAGTTATGAAAACGAACACAAGGTTTACAGCAACTGTTCGTTTACTTGTCGGTGGAAAGCTAAATGTAAATATGACTCCCCCTCAAGTTAGAGTAACTATAATTAGCGAAGCACAGGCTCAAGCTTTATTGCAACCAGAAAGTACAATGAAAAATGATGTTTCTGGGGAAATCCTTAATAATACTGGAACCATGGAATATAATCAGGTAGTCATTGCTCTTTATTATATTTTAGATTTTTAATTTGTACCCATGTTTACATTGCATGATTT
>Proasellus_assaforensis ENA|HAEP01007998|HAEP01007998.1 TSA: Proasellus assaforensis, contig comp15315_c0_seq1
GGAGAGTTCTGAGAAACGTGCGTGTATGTAGACGAATCGATTTCTCGGAAATAATTCTAATTCAAAACACTATTTGAATGTGGAGAGGTGATTTTTATAAGGAGAGAATAGTTTTTAAGAAGTTGTAGCTGTTCCAAAAAATATAATTTTAAGGGTATCGTTATAAAAAGAAACTGTGATAATGTCTTTTTGGAATAGGGCCCAGCAATTACCTCCTGAAATTTTGCGTCAAGTGTATGGAGATTCTTTTCCTATAGAAGTAAGACATTATTTAGCAACATGGATTGAAGATAACATTGGCAGGTGGGCTGAAATTGAAGTTGAAAATCATTCACATGCTCAGTTTGCATCTTCCGTTTTGCAACAATTAATTGCGGAAATAGAAGCTAAAGTTGGAAGTTACAGCAACCAAGATGAGCTGTTTCTTACCAGAATTAAATTGCAAGAAGCTGCAGTTATGTTCAAGACACGATATCAAAATGAACCTTTAAGTCTAATTGCCATTATCCGAAGTTGTATCAGCAGAGAACAGGCACTTGTGCAACAACATGAAAATATGATGAATACTGGTATGATGCAACCAAGTGTTGTTGTAGATGCCAGTACAGAAATCGTTCAACAGCTGGAAATATTGAAATCAAGGACAAAAGAAACGTCAGATGATTTACGACAATTAGCTTCAGATCAAGAATCTTTTGCTCTCCAGTATCATAATAGCACAAGCTACAATGCTTCATTGGCATTCTCTAAAAATCAGCAAAATGTGGCTCCTGATGTACTAAGAGATTTACAAACTAAGAAACAAGAAGCTGAGCTTTTACTTGGCCAAAAGGCGACAGCTCTTGTAAATAGCCGTATGAATCTTCAAGAAAAACTTAAAGTAACAATTGATCGATTAACATCGCTCCAGCAAAGAATTCTTGATGAAGAACTTATTTCTTGGAAAAAAGAGCAAAAATTGGCTGGAAATGGTAGACCTACATGCACTTCAAAATTAGATCAAATTCAATCATGGTGTGAATCACTTGCAGAGATAATCTGGTTGAATCGTCATCAAATTAAGGAATGTGAACGGCATGTTGCACAAATGCCATTAAAAGCTAGCAATTGCATGAACCTTCTTCCCACTCTGAATGAACATATTACAACATTACTTTCGTCTCTTGTAACTAGTACTTTTATTATAGAAAAAGATCCCCCTCAAGTTATGAAAACTAACACAAGGTTTACAGCTACTGTTCGTTTACTTGTCGGTGGGAAGCTAAATGTAAATATGACTCCCCCTCAAGTTAGAGTAACTATAATTAGCGAAGCACAGGCTCAAGCTTTA
>Proasellus_beticus_ ENA|HAFL01001606|HAFL01001606.1 TSA: Proasellus beticus, contig comp2747832_c0_seq1
AGGCTTCGTTGGAATTTATTTTCAATTCGTCTGAGAAATTAATGGAGTTACAATCGCACCAAGAGTCAACAAAACAGTTGCGTAATCGAAAAACAGCATCACTTGTAAACAGTTTGATGTATATTCCCGAAAAATTGAAAGCTACTTTAGACGAGCTAACATCACTACAAAGTAGGGTTCTCGATGAAGAACTACTTTCTTGGAAAAGAAATATGAAATTTGCAGGAAATTGTAAACTATATGGCGTTTCAAAATTGGATGAAATTCAAACTTGGCAAGTTGTATTAAACACTTTCAAAGCTGGACTTAAAAGACAAAGTTTCCTTTCCCTATC
>Proasellus_cantabricus_ ENA|HAER01020797|HAER01020797.1 TSA: Proasellus cantabricus, contig c21987_g1_i1
GTGACACATTTGTATCACGTGATCACCTTTTACCATATATGGATTAGAGTTCTGAGAAACGTGCGTGTATGTAGACGAATCGATTTCTCGGAAATAATTCTATCCAAAACACTATTTGAATGTGGAGAGGTGATTTTTATAAAGAGAGAATAGTTTTTAAGAAGTTGTAGCTGCTCCAAAAAATATAATTTTAAGGGCAGCGTTACAAAAAGAGACTGTGATAATGTCTTTTTGGAATAGAGCTCAACAATTACCACCTGAAATTTTGCGTCAAGTGTATGGCGATTCTTTTCCTATAGAAGTAAGACATTATTTAGCAACATGGATTGAAGATAATATTGGCAGGTGGGCAGAAATTGAAGTTGAAAATCATTCACATGCTCAGTTTGCATCTTCTGTTTTGCAACAATTAATTGCCGAAATAGAAGCTAAAGTTGGAAGTTACAGCAACCAAGATGAGCTGTTTCTTACCAGGATTAAATTGCAAGAAGCTGCAGTTAACTTCAAGACACGTTATCAAAATGAACCTTTAAGTCTAATTGCCATTATCCGAAGTTGTATCAGCAGAGAGCAAGCGCTTGTGCAACAACATGAAAATATGATGAATACTGGTATGATGCAACCAAGTGTTGTTGTAGATGCCAGTACAGAAATCGTTCAACAGCTGGAAATATTGAAATCGAGGACTAAAGAAACGTCAGATGATTTACGACAATTAGCTTCTGATCAAGAATCTTTTGCTCTCCAGTATCATAATAGCACAAGCTACAATGCTTCATTGGCATTCTCTAAAAATCAGCAAAATGTTGCTCCTGATGTACTAAGAGATTTACAAACTAAGAAGCAAGAAGCTGAACTTTTACTTGGCCAAAAGGCAACAGCTCTTGTAAATAGCCGTATGAATCTTCAAGAAAAACTTAAAGTAACAATTGATCGATTAACATCGCTCCAGCAAAGAATTCTTGATGAAGAACTTATTTCCTGGAAAAAGGAGCAAAAATTAGCTGGAAATGGTAGACCTACATGCACTTCAAAATTAGACCAAATTCAATCTTGGTGTGAATCACTTGCAGAGATAATCTGGTTGAATCGTCATCAAATTAAGGAATGTGAACGGCATGTTGCACAAATGCCATTAAAAGCTAGTAACTGCATGAACCTTCTTCCAACTCTGAATGAACATATTACAACATTACTTTCGTCACTTGTAACTAGTACTTTTATTATAGAAAAAGATCCCCCTCAAGTTATGAAAACTAACACAAGGTTTACAGCTACTGTTCGTTTACTTGTCGGTGGAAAGCTAAATGTAAATATGACTCCCCCTCAAGTTAGAGTAACTATAATTAGCGAAGCACAGGCTCAAGCTTTATTGCAACCAGAGAGCACAATGAAAAATGATGTTTCTGGGGAAATCCTTAATAATACTGGAACCATGGAATACAATCAGTCAAATCGGCAACTATCTGTAACGTTTCGTAATATGCAGCTAAGAAAAATTAAGAGGGCTGAAAAAAAAGGCACCGAATCTGTAATGGATGAAAAATTTGCTTTATTATTTCAATCACAATTTAGTGTTGGGGGTGGAGAATTAGTATTTCAGGTATGGACTTTATCTTTACCTGTTGTAGTGATAGTTCATGGCAATCAAGAACCTCATGCATGGGCAACCATATCATGGGACAATGCATTCACTGAACAAGGCCGAATACCCTTTCACGTACCTGATCAAGTTCCTTGGCCTCAAGTAGCTGAAATGTTAAACATGAAATTTGCTGCATCCACTGGCCATGGTTTGTCACAAGAAAACTTGGACTTCTTGGCAACTAAAGCATTTAGGTCATCACAAGCAGGAGATTACAGCCAGATGATGTTAGCCTGGTCTCAATTTTGTAAAGAACCATTGCCAGATAGAAACTTTACTTTCTGGGAATGGTTTTATGCTGTTATGAAGGTTACCAGAGAACATTTGCGTCAACTTTGGAATGACACTTCTATAATGGGATTTGTTGGGAGACGTCAGGCTGAAGATATGCTTAAGGAATCTGCCTCTGGCACTTTTCTTTTAAGATTCTCTGACTCAGAATTAGGTGGTGTAACTATCGCTTGGATGTTGGAAGATTCCAGTAAAGGTGACCAAAGAGATGTCTTCATGCTTCAACCTTTTACTAGCAAAGACTTTGCTATTCGTCCATTGGCTGACAGAATTGCCGACCTGCCTTACCTACTGTATCTGTATCCTTCCATTTCTAAAGACCAAGCCTTTGGTAGATATTATACTCCAATTGTCAGTGATACCTCTGGATTGCCTGGCAATGGATATGTGAAACCTCACCTAGTCAACATTGTCCCAGGTTTTCCTGGTCCTGGTTCAGATTATTCTATGTTTGGCCATATCGACTCAAGTAATCCACCATCAGTGAGCTCTGTAGCACCTGCTATAGACCCTAGTAATCCATTCGAACAAAAACCAAAGATGGACATTGCGTTTATAGATTCTGCTAATTCAATGAGTGAATTTTCATCTCCTTAGTTATTGCTTCAACTTTGCTTGACATGTGGCATTCATTTGAAAATTTGCCTGGGGGGTTATCTGTAAACTTGTCTAAACATTTTTTTGACAATGATTATGCATTGGCTTATTATATATAAATGGTTATTGATCTTTATAAAATTAACTTTTTTGTATAGCCTATCCTATGTTAGTCTTATGCCAATGTACAGTTGCGGACAGTGAAAACTGTACACTTTTATTTTTGAATTTAAGAAAGAGGTAGAATCCGGCAGCCG
>Proasellus_cavaticus ENA|HAES01044478|HAES01044478.1 TSA: Proasellus cavaticus, contig comp57393_c1_seq1
CCAAGACTATAGTCAAATTTGAATTATATTATTATTGCAGAAACTGTGATAATGTCTTTTTGGAATAGGGCTCAGCAATTACCACCTGAAATTTTGCGTCAAGTGTATGGAGATTCTTTTCCAATAGAAGTCAGACATTATTTAGCCACATGGATTGAGGATAACATTGGCAGATGGGCTGAAATTGAAGTAGAAAATCACTCACATGCTCAATTTGCATCTTCCGTTTTGCAACAGTTGATTGCTGAGCTTGAAGCTAAAGTTGGAAGTTATAGTAACCAAGATGAGCTTTTTCTTACCCGAATTAAATTGCAAGAAGCTTGTGTTATGTTCAAGACTCGCTATCAGAATGACCCTTTGAGTCTAATAGCCATTATCCGAAACTGCATCAGTAGGGAGCAGGCGCTTGTGCAACAACATGAAACTATGATGAATACTGGTATGATTCAACCAAACGTTGTAGTAGATCCTAGTACAGAAATTGTTCAACAGCTAGAAATATTGAAATCACGAACGAAGGAAACTTCAGATGATTTAAGACAACTGGCTTCAGATCAAGAATCTTTTGCACTCCAATATCATAACAGCACAAGCTACAATGCTTCTTTGGCATTCTCTAAGAATCAGCAAAATGTGGCCCCTGATGCTTTAAGAGATTTACAAACTAAGAAACAGGAAGCAGAAGTTTTACTTGGCCAAAAGGCAACAGCTCTTGTAAATAGTCGTATGAACCTTCAAGAAAAACTAAAAGTAACAATTGACAGATTAACATCATTGCAACAACGAATACTTGATGAAGAACTTATTTCTTGGAAAAAAGAGCAAAAATTGGCTGGTAATGGAAGACCATCTTGCACATCAAAATTAGATCAAATTCAATCCTGGTGTGAGTCACTTGCAGAGATAATTTGGTTGAATCGTCATCAAATAAAGGAGTGTGAGCGACATGTCGCACAAATGCCTCTAAAGGCTAGTAACTGTATGAATCTTCTTCCTACACTAAATGAACACATTACAACTCTACTTTCTTCGCTTGTAACTAGTACTTTCATCATTGAAAAAGATCCCCCTCAGGTAATGAAAACCAATACAAGGTTTACAGCAACTGTTCGTTTACTCGTTGGGGGAAAGCTTAATGTAAATATGACGCCCCCTCAAGTTAGGGTGACAATAATTAGCGAAGCACAGGCTCAAGCTTTATTGCAACCAGAAAGTACTATGAAAAATGATGTGTCAGGTGAAATCCTC
>Proasellus_coiffaiti_ ENA|HAEU01043514|HAEU01043514.1 TSA: Proasellus coiffaiti, contig comp57298_c0_seq5
AACGCAGAGTACGGGGGGAGAGTTCTGAGAAACGTGCGTGTATGTAGACAAATCGATTTCTCGGAAATAATTCTATCTCAAAATACTATTTGAATGTGGAGTGCTGATTTTTATAAGGAGAGAATAGTTTTTAAGAAGTTGGGCTGCTTCAAAAAATATATAATTTAGGGTAGCGTTTTAATAAGAAACTGTGATAATGTCTTTCTGGAATAGGGCTCAGCAATTACCACCAGAAATTTTACGACAAGTATATGGAGATTCTTTTCCTATTGAAGTAAGACATTATTTAGCCACATGGATTGAAGATAATATTGGTAGATGGGCTGAAATTGAAGTTGATAATCACTCACATGCTCAATTTGCATCTTCAGTTTTGCAACAGTTGATTGCTGAAATTGAAGCTAAAGTTGGAAGTTACAGTAACCAAGATGAGCTTTTTCTTACCCGAATTAAACTGCAAGAAGCTTGTGTTATGTTTAAGACTCGTTATCAGAATGAACCGTTAAGTCTAATAGCAATTATCAGAAACTGTATAAGTAGGGAGCAGGTGCTTGTTCAGCAACATGAAAATATGATGAATACTGGTATGATGCAACCAAGTGTTGTAGTTGATCCGAGTACTGAAATTGTTCAACAGTTGGAAATTTTAAAATCAAGAACAAAGGAAACTTCAGATGATTTAAGACAGTTGGCTTCAGATCAAGAATCCTTTGCACTCCAATACCATAACAGCACTAGCTACAATGCTTCTTTGGCCTTCTCGAAGAATCAGCAAAATGTTGCCCCGGATGTATTACGAGATTTACAAACTAAGAAACAAGAAGCAGAAGTTTTACTTGGCCAAAAAGCTACAGCTCTTGTTAATAGTCGTATGAATCTTCAAGAAAAACTAAAAGTGACCATTGACAGGTTAACATCACTACAGCAAAGGATTCTTGATGAAGAACTTATTTCTTGGAAAAAGGAGCAAAAATTGGCTGGTAATGGAAGAGTGACTTGCACATCAAAATTAGATCAAATTCAATCCTGGTGTGAATCGCTTGCAGAGATAATCTGGTTGAATCGTCATCAAATCAAGGAGTGTGAGCGGCATGTAGCACAAATGCCACTGAAATCTAGTAACTGCATGAACCTTCTTCCTACACTTAATGAACACATTACAACTCTACTTTCTTCTCTTGTAACTAGTACTTTCATCATTGAAAAAGATCCCCCTCAAGTAATGAAAACCAATACAAGGTTTACAGCAACTGTTCGTTTACTCGTTGGGGGAAAGCTTAATGTAAATATGACTCCCCCTCAAGTTAGGGTGACAATAATTAGCGAAGCACAGGCTCAAGCTTTATTGCAACCAGAAAGTACTATGAAAAATGATGTCTCTGGTGAAATCCTTAATAACACTGGAACTATGGAATACAATCAGTCAAATCGTCAACTATCTGTAACTTTCCGGAATATGCAGTTAAGAAAAATTAAGCGAGCTGAAAAAAAAGGAACAGAATCTGTAATGGATGAAAAATTTGCTCTTCTATTTCAATCACAATTTAGTGTCGGTGGTGGCGAGTTAGTATTTCAGGTTTGGACTTTATCTTTACCTGTTGTAGTGATAGTTCATGGTAATCAAGAGCCTCATGCATGGGCAACTATATCATGGGACAATGCATTCACAGAACAAGGCAGGATTCCTTTTCATGTACCTGATCAAGTTCCATGGCCTCAGGTAGCTGAAATGCTAAACATGAAATTTGCTGCTTCCACTGGTCATGGTTTGTCTCAAGAAAACTTAGACTTCTTGGCAACTAAAGCATTTAGGTCTTCACAAGCCGGAGATTACAGTCAGATGATGTTAACCTGGTCTCAATTTTGTAAAGAACCACTGCCAGATAGAAACTTCACATTCTGGGAGTGGTTTTATGCTGTTATGAAGGTTACCAGAGAACACTTACGTCAACTTTGGAATGACACATCTATAATGGGATTTGTTGGAAGACGTCAGGCTGAAGAAATGCTCAAAGAATCTGCCTCTGGCACATTCCTTTTAAGATTTTCAGACTCTGAGTTGGGTGGTGTAACTATTGCTTGGATGTTGGAAGATTCAAGTAAAGGTGATCAGAGAGATGTATTCATGCTTCAGCCTTTTACTAGCAAAGACTTTGCTATTCGTCCATTGGCTGACCGAATTGCCGACCTGCCTTACCTATTGTACCTGTATCCTTCCATTTCTAAAGACCAAGCCTTTGGTAGATATTATACTCCAATAGTCAGTGACACCTCAGGAACACCAGGCAATGGTTATGTAAAACCTCACCTAGTCAACATTGTGCCTGGCTTTCCTGGTCCTGGTTCAACTGATCATTCTATGTTTAGCCATATTGATTCCAGCAATCCACCTTCTGTGAGCTCTGTTGCACCTGCTATTGACCCTAGCAACCCATTTGAACAAAAACCAAAGATGGACATTGCATTTATTGATGCTGCTAATGCAATGAATGAATTTTCATCTCCTTAGTTATAACTTCAATTTTGCATGACATTGTGTAACTCATCCATTCAAAAATTTACCTGTGGGGCTGTGGGTCATTATGTTAACTCACTTTGTAACTAGTATGGCCCATTTTGACTTTTCGTCAATTTTGCTGATAATTATGCATAGGTTTATATATCAATTGATATGGATCTATACAAAGTTAATTTTGTTTATATATCCTATATAATTGTCATTGTCTAGTACTAATTAAGTTACATGCTGCAGTATTTGAATATAGGCCTATAGACTATTAGTAAAAGTAAATACTAGTAATGTATGTATAAATTGATATTAAGCTAACTTTTGGTTGTTAGTTATGAATTGGTGTAACATGTTATTATGAGTAAAAAAAAAAAATTGAAAAAGTACTCTGCGTTGATAC
>Proasellus_coxalis_ ENA|HAET01070103|HAET01070103.1 TSA: Proasellus coxalis, contig comp313287_c0_seq1
TGAGAAATTTGCTCTTCTCTTCCAATCACAATTTAGTGTGGGTGGTGGAGAATTAGTATTTCAGGTTTGGACTTTATCTTTACCTGTTGTGGTGATCGTACATGGGAATCAAGAACCTCATGCATGGGCGACAATATCATGGGACAATGCATTTACTGAACAAGGCAGGATCCCTTTTCACGTACCTGAACAAGTTCCGTGGCCTCAAGTTGCTGAAATGCTAAATATGAAATTTGCAGCTTCTACTGGTCATGGTTTGTCGCAAGAAAACTTAGACTTCTTGGCAACTAAAGCATTTAGGTCATCTCAAGCCGGAGATTATAGTCAGATGATGTTAACCTGGTCTCAATTTTGTAAAGAACCTTTACCAGATAGAAACTTCACATTCTGGGAGTGGTTTTACGCTGTTATGAAGGTTACCAGAGAACACTTACGTCAACTTTGGAACGACACTTCTATTATGGGATTTGTTGGAAGGCGTCAAGCGGAAGAAATGCTAAAAGAATCAGCCTCTGGCACATTTCTTTTAAGATTCTCAGACTCTGAATTAGGGGGTGTAACTATTGCATGGATGTTGGAAGATTCGAGTAAAGGTGACCAAAGAGATGTATTCATGCTTCAACCTTTTACTAGCAAAGATTTTGCTATTCGTCCATTGGCCGACAGAATTGCCGACCTGCCTTACCTTCTGTACCTGTATCCTTCCATTTCTAAAGACCAAGCCTTTGGTAGATATTATACTCCGATTGTCAGTGATACCTCTGGGACTCCAGGCAATGGATACGTAAAACCTCACCCCCT
>Proasellus_ebrensis ENA|HAEW01025251|HAEW01025251.1 TSA: Proasellus ebrensis, contig c24801_g1_i1
TCTGAGAAACGTGCGTGTATGTAGACGAATCGATTTCTCGGAAATAATTCTATCCAAAACACTATTTGAATGTGGAGAGGTGATTTTTATAAGGAGAGAATAGTTTTTAAGAAGTTGTAGCTGCTCCAAAAAATATAATTTTAAGGGCAGCGTTATAAAAAGAGACTGTGATAATGTCTTTTTGGAATAGAGCTCAGCAATTACCACCTGAAATTTTGCGTCAAGTGTATGGCGATTCTTTTCCTATAGAAGTAAGACATTATTTAGCAACATGGATTGAAGATAATATTGGCAGGTGGGCAGAAATTGAAGTTGAAAATCATTCACATGCTCAGTTTGCATCTTCTGTTTTGCAACAATTAATTGCCGAAATAGAAGCTAAAGTTGGAAGTTACAGCAACCAAGATGAGCTGTTTCTTACCAGGATTAAATTGCAAGAAGCTGCGGTTATGTTCAAGACACGTTATCAAAATGAACCTTTAAGTCTAATTGCCATTATCCGAAGTTGTATCAGCAGAGAGCAGGCGCTAGTGCAACAACATGAAAATATGATGAATACTGGTATGATGCAACCAAGTGTTGTTGTAGATGCCAGTACAGAAATCGTTCAACAGCTGGAAATATTGAAATCAAGGACTAAAGAAACGTCAGATGATTTACGACAATTAGCTTCTGACCAAGAATCTTTTGCTCTCCAGTATCATAATAGCACAAGCTACAATGCTTCATTGGCATTCTCTAAAAATCAGCAAAATGTTGCTCCTGATGTACTAAGAGATTTACAAACTAAGAAGCAAGAAGCTGAACTTTTACTTGGCCAAAAGGCAACAGCTCTTGTAAATAGCCGTATGAATCTACAAGAAAAACTTAAAGTAACAATTGATCGATTAACATCGCTCCAGCAAAGAATTCTTGATGAAGAACTTATTTCCTGGAAAAAGGAGCAAAAATTGGCTGGAAATGGTAGACCTACATGCACTTCAAAATTAGACCAAATTCAATCCTGGTGTGAATCACTTGCAGAGATAATTTGGTTGAATCGTCATCAAATTAAGGAATGTGAACGGCATGTTGCACAAATGCCATTAAAAGCTAGTAACTGCATGAACCTTCTTCCCACTCTGAATGAACATATTACAACATTACTTTCGTCACTTGTAACTAGTACTTTTATTATAGAAAAAGATCCCCCTCAAGTTATGAAAACTAACACAAGGTTTACAGCTACTGTTCGTTTACTTGTCGGTGGAAAGCTAAATGTAAATATGACTCCCCCTCAAGTTAGAGTAACTATAATAAGCGAAGCACAGGCTCAAGCTTTATTGCAACCAGAAAGCACAATGAAAAATGATGTTTCTGGGGAAATCCTTAATAATACTGGAACCATGGAATACAATCAGTCAAATCGGCAACTATCTGTAACGTTTCGTAATATGCAGTTAAGAAAAATTAAGAGGGCTGAAAAAAAAGGCACCGAATCTGTAATGGATGAAAAATTTGCTTTATTATTTCAATCACAATTTAGTGTCGGTGGTGGAGAATTAGTTTTTCAGGTATGGACTTTATCTTTACCTGTTGTAGTGATAGTTCATGGCAATCAAGAACCTCATGCATGGGCAACCATATCATGGGACAATGCATTCACTGAACAAGGCAGAATACCCTTTCACGTACCTGATCAAGTTCCTTGGCCTCAAGTAGCTGAAATGTTAAACATGAAATTTGCTGCATCCACTGGCCATGGTTTGTCACAAGAAAACTTGGACTTCTTGGCAACTAAAGCATTTAGGTCATCACAAGCAGGAGATTACAGCCAGATGATGTTAGCCTGGTCTCAATTTTGTAAAGAACCATTGCCAGATAGAAACTTTACTTTCTGGGAATGGTTTTATGCTGTTATGAAGGTTACCAGAGAACATTTGCGTCAACTTTGGAATGACACTTCTATAATGGGATTTGTTGGGAGACGTCAGGCTGAAGATATGCTTAAGGAATCTGCCTCTGGCACTTTTCTTTTAAGATTCTCAGACTCAGAATTAGGTGGTGTAACTATCGCTTGGATGTTGGAAGATTCCAGTAAAGGTGACCAGAGAGATGTCTTCATGCTTCAACCTTTTACTAGCAAAGACTTTGCTATTCGTCCATTGGCTGACAGAATTGCCGACCTGCCTTACCTACTGTATCTGTATCCTTCCATTTCTAAAGACCAAGCCTTTGGTAGATATTATACTCCAATTGTCAGTGATACCTCTGGATTGCCTGGCAATGGATACGTGAAACCTCACCTAGTCAACATTGTCCCAGGTTTTCCTGGTCCTGGTTCAGATCATTCTATGTTTGGCCATATTGACTCAAGTAATCCACCATCAGTGAGCTCTGTAGCACCTGCTATAGACCCTAGTAATCCATTCGAACAAAAACCAAAGATGGACATTGCGTTTATAGATTCTGCTAATTCAATGAGTGAATTTTCATCTCCTTAGTTATTGC
>Proasellus_escolai_ ENA|HAEV01057938|HAEV01057938.1 TSA: Proasellus escolai, contig comp101401_c0_seq2
ATGAAAATATGATGAATACTGGTATGATGCAACCAAGTGTTGTTGTAGATGCCAGTACAGAAATCGTTCAACAGCTAGAAATTTTGAAATCAAGGACAAAAGAAACGTCAGATGATTTACGACAATTAGCTTCAGATCAAGAATCTTTTGCTCTCCAGTATCATAATAGCACGAGTTACAATGCTTCATTAGCATTCTCTAAAAATCAACAAAATGTTGCTCCTGATGTACTAAGAGATTTACAAACTAAGAAGCAAGAAGCTGAGCTTTTACTTGGTCAAAAGGCAACAGCTCTTGTAAATAGCCGTATGAATCTTCAAGAAAAGCTTAAAGTAACAATTGATCGATTAACATCGCTTCAGCAAAGAATTCTTGATGAAGAACTTATTTCCTGGAAAAAGGAGCAAAAATTAGCTGGAAATGGTAGACCTACATGCACTTCAAAATTAGACCAAATTCAATCCTGGTGTGAATCACTTGCAGAGATAATCTGGTTAAATCGTCATCAAATTAAAGAATGTGAACGGCACGTTGCACAAATGCCATTAAAAGCTAGTAACTGCATGAACCTTCTTCCCACTCTGAATGAACATATTACAACATTACTTTCGTCTCTTGTAACTAGTACTTTTATTATAGAGAAAGATCCCCCTCAAGTTATGAAAACAAACACAAGGTTCACAGCTACTGTTCGTTTACTTGTCGGTGGAAAGCTAAATGTAAATATGACTCCCCCTCAAGTCAGAGTAACTATAATTAGCGAAGCACAGGCTCAAGCTTTATTGCAACCAGAAAGCACAATGAAAAATGATG
>Proasellus_grafi ENA|HAEX01007306|HAEX01007306.1 TSA: Proasellus grafi, contig c8127_g1_i1
ACTGGAACCATGGAATACAATCAGTCAAATCGGCAACTCTCTGTAACGTTTCGTAATATGCAATTAAGAAAAATTAAGAGGGCTGAAAAAAAAGGCACCGAATCTGTAATGGATGAAAAATTTGCTTTATTATTTCAATCGCAATTTAGTGTCGGTGGTGGAGAATTAGTATTTCAGGTATGGACTTTATCTTTACCTGTTGTGGTGATAGTTCATGGCAATCAAGAACCTCATGCATGGGCAACCATATCTTGGGACAATGCATTCACTGAACAAGGCAGAATACCCTTTCATGTACCTGATCAAGTTCCTTGGCCTCAAGTAGCTGAAATGTTAAACATGAAATTTGCTGCATCCACTGGCCATGGTTTGTCACAAGAAAACTTGGACTTCTTGGCTACTAAAGCATTTAGGTCATCGCAGGCAGGAGATTACAGCCAGATGATGTTAGCCTGGTCTCAATTTTGTAAAGAACCATTGCCAGACCGAAACTTTACTTTCTGGGAATGGTTTTATGCTGTTATGAAGGTTACCAGAGAACATTTGCGTCAGCTTTGGAATGACACTTCTATAATGGGATTTGTTGGGAGACGTCAGGCGGAAGACATGCTTAAGGAATCTGCCTCTGGCACTTTTCTTTTAAGATTCTCTGACTCAGAATTAGGTGGTGTAACAATCGCTTGGATGTTGGAAGATTCCAGTAAAGGTGACCAAAGAGATGTCTTCATGCTTCAACCTTTTACTAGCAAAGACTTTGCTATTCGTCCATTGGCTGACAGAATTGCCGACCTGCCTTACCTACTGTATCTGTATCCTTCCATTCCTAAAGACCAAGCCTTTGGTAGATATTATACTCCAATTGTCAGTGATACCTCTGGATTGCCAGGCAATGGATATGTGAAACCTCACCTAGTCAACATAGTTCCAGGTTTTCCTGGTCCTGGTTCAGATCATTCTATGTTTGGCCACATTGACTCAAGTAATCCACCATCAGTGAGCTCTGTAGCACCTGCTATAGATCCTAATAATCCATTCGAACAAAAACCAAAGATGGACATTACGTTTATAGATTCTGCTAATTCAATGAGTGAATTTTCATCTCCTTAGTTATTGTTTCAACTTTGCTTGACATTTGGCATTCATTTGAAAATTTGCCTGGGGGTTTATCTGTAAACTTGTCAGAATTTTTTTTAACAATGATTAGGCATTGGCTTATTATATATCAATTGGTTGTTGATCTTTATAAAGTTAACCTTTTTGTGTACCCGATCCTATGTTCGTCTTGTGCTAATGTACATGCAGCATTTATAAAACATACTTATATATAGTATAGAATTGATCTTAAGTTAATTGGCTTTAT
>Proasellus_hercegovinensis ENA|HAEZ01016182|HAEZ01016182.1 TSA: Proasellus hercegovinensis, contig comp40329_c0_seq1
GAGAGTTCTGAGAAACGTGTGTGAATGTAGACGAATCGATTTCTCGGAAATAATTCTATCTCAAAATACTATTTGAATGTGGAGTGTTGATTTTTATAAGGAGAGAATAGTTTTTAAGAAGTTTTGGTGCTCAAAAAAATATTTCTTTTAGGGTTAGCGTTTTAAGAAGAAACTGTGATAATGTCTTTCTGGAATAGGGCTCAGCAATTACCACCTGAAATTCTACGTCAAGTGTATGGAGATTCTTTTCCTATAGAAGTTAGACATTATTTAGCCACATGGATTGAAGATAATATTGGCAGATGGGCTGAAATTGAAGTAGAAAACCACTCACATGCTCAATTTGCATCTTCCGTTTTGCAACAGTTAATTGCTGAGATAGAAGCTAAAGTTGGAAGTTACAGTAACCAGGATGAACTCTTTCTTACCAGAATAAAACTGCAAGAAGCTGCTGTTATGTTCAAGACTCGCTATCAGAATGAGCCTTTAAGTCTCATTGCCATTATCCGAAGCTGTATCAGTAGGGAGCAGGCGCTTGTCCAGCAACATGAAAGTATGATGAATACTGGCATGATGCAACCAAGTGTTGTTGTGGATCCCAGTGCAGAAATTGTTCAGCAGCTGGAAATATTGAAATCAAGAACAAAGGAAACTTCAGATGATTTAAGACAACTTGCTTCAGATCAAGAATCTTTTGCGCTCCAATATCATAATAGCACAAGTTACAATGCTTCATTGGCATTCTCTAAAAATCAGCAAAATGTTGCTCCTGATGTTTTAAGAGATTTACAAACAAAGAAGCAAGAAGCAGAACTTTTACTTGGCCAAAAAGCAACAGCTCTTGTAAATAGTCGGATGAATCTTCAAGATAAACTTAAAGTAACAATTGATCGATTAACATCACTCCAGCAAAGGATTCTTGATGAAGAACTTATTTCTTGGAAAAAAGAGCAAAAATTGGCTGGTAATGGTAGACCTACAAGTACTTCAAAATTAGATCAAATTCAGTCCTGGTGTGAATCACTTGCGGAGATAATCTGGTTGAATCGGCATCAAATCAAGGAGTGTGAACGACACGTTGCACAAATGCCGCTAAAGTCTAGTAACTGCATGAACCTCCTTCCCACTCTGAATGAACATATTACAACCCTACTTTCATCTCTTGTAACTAGTACTTTCATCATCGAAAAAGATCCTCCTCAAGTAATGAAAACAAATACAAGGTTTACAGCTACTGTTCGTTTACTTGTTGGGGGAAAGCTTAATGTAAATATGACTCCCCCTCAAGTTAGGGTCACAATTATTAGCGAAGCACAGGCTCAAGCTTTATTGCAACCAGAAAGCACTATGAAAAATGATGTATCAGGTGAAATCCTTAACAATACCGGAACAATGGAATACAATCAGTCCAATCGTCAACTATCAGTAACATTCCGTAACATGCAGTTAAGAAAAATTAAAAGAGCTGAAAAGAAAGGCACAGAATCTGTAATGGAAAATTTGCTCTTCTATTTCA
>Proasellus_ibericus_ ENA|HAFA01091434|HAFA01091434.1 TSA: Proasellus ibericus, contig comp315489_c0_seq1
AGTGTCGGTGGTGGAGAATTAGTATTTCAGGTGTGGACTTTATCTTTACCTGTTGTAGTGATAGTTCATGGCAATCAAGAACCTCATGCATGGGCAACCATATCATGGGACAATGCATTCACTGAACAAGGCAGAATACCCTTTCATGTACCTGAGCAAGTTCCTTGGCCTCAAGTAGCTGAAATGTTAAACATGAAATTTGCTGCATCCACCGGTCATGGTTTGTCACAAGAAAACTTGGACTTCTTGGCAACTAAAGCATTTAGGTCATCACAAGCAGGAGATTACAGCCAGATGATGTTAGCTTGGTCTCAATTTTGTAAAGAACCATTGCCAGATAGAAACTTTACTTTCTGGGAATGGTTTTATGCTGTTATGAAGGTTACCAGAGAACATTTGCGTCAACTTTGGAATGACACTTCTATAATGGGATTTGTTGGGAGACGTCAAGCTGAAGATATGCTTAAGGAATCTGCCTCTGGCACTTTTCTTTTAAGATTCTCAGACTCAGAATTAGGAGGTGTAACTATCGCTTGGATGTTGGAAGATTCCAGTAAAGGCATGTTATTGTTGTTTCTCTGAAAAATTTCCTTTGACATAATATTTGATCTCTAATTTAAACTTTTGTGTTTTTGTCATACTAATTTAACTATTCTTCAAGCTATTAATTTACAAA
>Proasellus_jaloniacus_ ENA|HAFB01005592|HAFB01005592.1 TSA: Proasellus jaloniacus, contig comp12569_c0_seq1
ACGTATGTGAAGTATCTCAAGTATAATATGAATATTCTTGAAATGAACTGAAATCCGTTTTGTGAAATTGTTATGCAGATATGTGGCACATTTGTATCACGTGATCACCTTTTACCATATATGGATTAGAGTTCTGAGAAACGTGCGTGTATGTAGACAAATCGATTTCTCGGAAATAATTCTATCCCAAAACACTATTTGAATGTGGAGAGGTGTTTTTTTTTTATAAGGAGAGAATAGTTTTTAAGAAGTTGTAGCTGCTCCAAAAAATATAATTTTAAGGGTAGCATTATAAAAAGGAACTGTGATAATGTCTTTTTGGAATAGGGCCCAGCAATTACCTCCTGAAATTTTGCGTCAAGTGTATGGAGATTCTTTTCCTATAGAAGTAAGACATTATTTAGCAACATGGATTGAAGATAACATTGGCAGGTGGGCAGAAATTGAAGTTGAAAATCATTCGCACGCTCAGTTTGCATCTTCCGTTTTGCAACAATTAATGGCGGAAATAGAAGCCAAAGTTGGAAGTTACAGCAATCAAGATGAGCTGTTTCTTACAAGAATTAAACTGCAAGAAGCTGCAGTAATGTTCAAGACGCGTTATCAAAATGAACCATTAAGTCTTATTGCCATTATTCGAAGTTGTATCAGCAGAGAGCAGGCACTTGTGCAACAACATGAAAATATGATGAATACTGGTATGATGCAACCAAGTGTTGTTGTAGATGCCAGTACAGAAATCGTTCAACAGCTTGAAATTTTGAAATCAAGGACAAAAGAAACGTCAGATGATTTACGACAATTAGCATCAGATCAAGAATCTTTTGCTCTCCAGTATCATAATAGCACAAGTTACAATGCTTCATTAGCATTCTCTAAAAATCAACAAAATGTTGCTCCTGATGTTCTGAGAGATTTACAAACTAAGAAACAAGAAGCTGAGCTTTTACTTGGTCAAAAGGCAACAGCTCTTGTTAATAGCCGTATGAATCTTCAAGAAAAGCTTAAAGTAACAATTGATCGGTTAACATCACTTCAGCAAAGAATTCTTGATGAAGAACTTATTTCTTGGAAAAAGGAGCAAAAATTGGCTGGAAATGGTAGACCTACATGCACTTCAAAATTAGACCAAATTCAATCCTGGTGTGAATCACTTGCAGAGATTATCTGGTTAAATCGTCATCAAATTAAGGAATGTGAACGACACGTTGCACAAATGCCATTAAAAGCTAGTAACTGCATGAACCTTCTTCCCACTCTGAATGAACATATTACAACATTACTATCGTCTCTTGTAACTAGTACTTTTATTATAGAGAAAGATCCCCCTCAAGTTATGAAAACAAACACAAGGTTCACAGCTACTGTTCGTTTACTTGTCGGCGGAAAGCTAAATGTAAATATGACTCCCCCCCAAGTTAGAGTAACTATAATTAGCGAAGCACAGGCTCAAGCTTTATTGCAACCAGAAAGTACAATGAAAAATGATGTTTCTGGGGAAATCCTTAATAATACTGGAACCATGGAATATAACCAGTCAAATCGGCAACTATCTGTAACGTTTAGAAATATGCAGTTAAGGAAAATTAAGAGGGCTGAAAAAAAAGGCACCGAATCTGTAATGGATGAAAAATTTGCTTTATTATTTCAATCACAATTTAGTGTCGGTGGCGGAGAATTAGTATTTC
>Proasellus_karamani_ ENA|HAFC01051705|HAFC01051705.1 TSA: Proasellus karamani, contig comp68783_c1_seq1
TGTTGTGTAGATATGTGGCACATTCGTATCACGTGATCATCTTTTACCATATATGGATTAGAGTTCTGAGAAACGTGCGTGTATGTAGACGAATCGATTTCTCGGAAATATTTCTATCTCTAAATACTATTTGAATGTGAAGTGTTGATTTTTATAAGGATAGAATAGTTTTTAAGAAGTTTTTGCTGCTCTAAAAATTATTACTTTTAGGGGTACCGTTTTTATAAGAAACTGTGATAATGTCTTTCTGGAATAGGGCTCAGCAATTACCACCAGAAATTCTTCGTCAAGTGTATGGAGATTCGTTTCCTATAGAAGTTAGACATTATTTAGCTACATGGATCGAAGATAATATTGGCAGATGGGCTGAAATTGAAGTAGATAACCACTCGCATGCTCAATTTGCATCGTCCGTTTTGCAACAGTTGATTGCTGAGATTGAAGCTAAAGTTGGAAGTTACAGTAACCAAGATGAACTTTTTCTAACCAGAATAAAACTGCAAGAAGCTGCTGTCATGTTCAAGACTCGCTATCAGAATGAACCTTTAAGTCTCATTGCCATTATCCGAAACTGTATCAGTAGGGAGCAGACGCTTGTGCAGCAACATGAAAATATGATGAATACAGGCATGATGCAACCAAATGTTGTTGTGGATCCCAGTACAGAAATTGTTCAGCAGCTAGAAATATTGAAATCGAGAACGAAGGAAACTTCAGATGATTTAAGACAACTCGCTTCAGATCAAGAATCTTTTGCGCTCCAGTATCATAATAGCACAAGTTACAATGCTTCTTTGGCATTCTCTAAAAATCAGCAAAATGTTGCTCCTGATGTTTTAAGAGATTTACAAACTAAGAAACAAGAAGCAGAACTTTTACTTGGCCAAAAGGCAACAGCTCTTGTAAATAGTCGTATGAATCTTCAGGATAAACTTAAAGTAACAATTGATCGATTAACATCACTCCAGCAAAGAATTCTCGATGAAGAACTTATATCTTGGAAAAAGGAACAAAAATTAGCTGGTAATGGTAGACCTACGTGTACTTCAAAATTAGATCAAATTCAGTCCTGGTGTGAATCACTTGCGGAGATAATTTGGTTGAATCGTCATCAAATCAAGGAGTGCGAACGACACGTTGCGCAAATGCCACTAAAGTCTAGTAATTGCATGAATCTTCTTCCCACTCTGAATGAACATATTACAACCTTACTTTCATCTCTTGTAACTAGTACTTTTATCATTGAAAAGGATCCTCCTCAAGTTATGAAAACAAATACAAGGTTTACAGCTACTGTTCGTTTACTTGTTGGGGGGAAGCTTAATGTAAATATGACTCCCCCTCAAGTTAGGGTCACAATTATAAGTGAAGCACAGGCTCAAGCTTTATTGCAACCAGAAAGTACTATGAAAAATGATGTATCCG
>Proasellus_margalefi_ ENA|HAFD01085239|HAFD01085239.1 TSA: Proasellus margalefi, contig comp455089_c0_seq1
ACATATTACAACATTACTTTCGTCACTTGTAACTAGTACTTTTATTATAGAGAAAGATCCCCCTCAAGTTATGAAAACTAACACAAGGTTTACAGCTACTGTTCGTTTACTTGTCGGTGGAAAGCTGAATGTAAATATGACACCTCCTCAAGTTAGAGTAACTATAATTAGCGAAGCACAGGCTCAAGCTTTATTGCAACCAGAAAGCACAATGAAAAATGATGTTTCTGGGGAAATCCTTAATAATACTGGAACCATGGAATATAATCAGTCAAATCGGCAACTATCTGTAACGTTTCGAAATATGCAGTTAAGAAAAATTAAGAGGGCTGAAAAAAAAGGCACCGAATCTGTAATGGATGAAAAATTTGCTTTATTATTTCAATCACAATTTAGTGTCGGTGGTGGAGAATTAGTATTTCAGGTCTGGACTTTATCTTTACCTGTTGTAGTGATAGTTCATGGCAATCAAGAACCTCATGCATGGGCAACCATATCATGGGACAATGCATTCACTGAACAAGGCAGAATACCTTTTCATGTACCTGAGCAAGTTCCTTGGCCTCAAGTAGCTGAAATGTTAAACATGAAATTTGCTGCATCCACCGGTCATGGTTTGTCACAAGAAAACTTGGACTTCTTGGCAACTAAAGCATTTAGGTCATCACAAGCAGGAGATTACAGTCAGATGATGCTAGCTTGGTCTCAGTTTTGTAAAGAACCATTGCCAGATAGAAACTTTACTTTCTGGGAATGGTTTTATGCTGTTATGAAGGTTACCAGAGAACATTTGCGTCAACTTTGGAATGACACTTCTATAATGGGATTTGTTGGGAGGCGTCAAGCTGAAGATATGCTTAAGGAATCTGCCTCTGGCACCTTTCTTTTAAGATTCTCAGACTCAGAATTAGGTGGTGTAACTATCGCTTGGATGTTGGAAGATTCCAGTAAAGGTGACCAAAGAGATGTCTTCATGCTTCAACCTTTTACTAGCAAAGACTTTGCTATTCGTCCATTGGCTGACAGAATTGCCGACCTGCCTTACCTACTGTACCTGTATCCTTCCATTCCTAAAGATCAAGCCTTTGGTAGATATTATACCCCAATTGTCAGTGATACCTCAGGATTACCAGGCAATGGATATGTGAAACCTCACCTAGTCAACATAGTTCCAGGTTTTCCTGGTCCTGGTTCAGATCTTTCTATGTTTGGCCATATCGACTCGAGTAATCCACCATCAGTGAGCTCTGTAGCACCTGCTATTGACCCTAGTAATCCATTGTAAGTATTAAATCTGTTTAATAAAAAAAAAAAAAAAA
>Proasellus_meridianus_ ENA|HAFE01030584|HAFE01030584.1 TSA: Proasellus meridianus, contig comp53376_c0_seq1
TTAGTGCCAAGTTTTTCATTTATGTGTTATGGAAAATAAATGAAAGTTAATTTTTTGGGGTGTTTGTAGAATGAAATTCTAATTAAACATATGTAAATGATCTCACGTCGTGTTTGAATTTTCTTTAAACGAATTGAAACTAGCTTTGTTAGATTGTTATGCAGATATGTGGCACATTTGTATCACGTGATCACCTTTTACCATATATAGATTAGAGTTCTGAGAAACGTGCGTGTGTGTAGATGAATCGATTTCTCGGAAATATTTCTATCCCAAAACACCATTTGAATGTGGATAGGTGATTTTTATAAGGAGAGAATATTTTTTAAGAAGTTATAGCTGCTCCAAAATATATAATTTTAAGGTGTAGCGTTATAAAAAGAAACTGTGATAATGTCTTTTTGGAATAGGGCCCAGCAATTACCTCCTGAAATTTTGCGTCAAGTATATGGAGATTCTTTTCCTATAGAAGTAAGACATTATTTAGCAACATGGATTGAAGATAACATTGGCAGGTGGGCAGAAATTGAAGTTGAAAATCATTCACATGCTCAGTTTGCATCATCCGTTTTACAACAATTAATTGCGGAAATAGAAGCTAAAGTTGGAAGTTACAGCAACCAAGATGAGCTCTTTCTTACTAGAATTAAATTGCAAGAAGCTGCAGTTATGTTCAAGACACGTTATCAAAACGAACCTTTAAGTCTGATTGCCATTATCCGAAGTTGTATCAGCAGAGAGCAGGCGCTTGTGCAACAACATGAAAATATGATGAATACTGGTATGATGCAGCCAAGTGTTGTTGTAGATGCCAGTACAGAAATTGTTCAACAGCTGGAAATATTGAAATCAAGGACAAAAGAAACATCGGATGATTTACGACAATTAGCTTCAGATCAAGAATCTTTTGCTCTTCAGTATCATAATAGCACAAGTTACAATGCTTCATTAGCATTCTCTAAAAATCAGCAAAATGTTGCTCCTGATGTTCTAAGAGATTTACAAACTAAGAAGCAAGAAGCTGAACTTTTACTTGGCCAAAAGGCAACAGCTCTTGTAAATAGCCGTATGAACCTTCAAGAAAAGCTTAAAGTAACAATTGATCGATTAACATCGCTCCAGCAAAGAATTCTTGATGAAGAACTCATTTCCTGGAAAAAGGAGCAAAAATTGGCTGGAAATGGTAGACCTACATGCACTTCAAAATTAGACCAAATTCAATCCTGGTGTGAATCACTTGCAGAGATAATCTGGTTGAATCGTCATCAAATTAAGGAATGTGAACGGCACGTTGCACAAATGCCATTAAAAGCTAGTAACTGCATGAACCTTCTTCCCACTCTGAATGAACATATTACAACATTACTTTCGTCTCTTGTAACTAGTACTTTTATTATAGAGAAAGATCCCCCTCAAGTTATGAAAACTAACACAAGGTTTACAGCTACTGTTCGTTTACTTGTCGGTGGAAAGCTAAATGTAAATATGACTCCCCCTCAAGTTAGAGTAACTATAATTGGCGAAGCACAGGCTCAAGCTTTATTGCAACCAGAAAGCACAATGAAAAATGATGTTTCTGGTGAAATCCTTAATAATACTGGAACCATGGAATATAATCAGTCAAATCGGCAACTATCTGTAACGTTTCGAAATATGCAGTTAAGAAAAATTAAGAGGGCTGAAAAAAAAGGCACTGAATCTGTAATGGATGAAAAATTTGCTTTATTATTTCAATCACAATTTAGTGTCGGTGGTGGAGAATTAGTATTTCAGGTCTGGACTTTATCTTTACCTGTTGTAGTGATAGTTCATGGCAATCAAGAACCTCATGCATGGGCAACCATATCATGGGACAATGCATTCACTGAACAAGGCAGAATACCCTTTCATGTACCTGAGCAAGTTCCTTGGCCTCAAGTAGCTGAAATGTTAAACATGAAATTTGCTGCATCTACCGGTCATGGTTTGTCACAAGAAAATTTGGACTTCTTGGCAACTAAAGCATTTAGGTCATCACAAGCAGGAGATTACAGCCAAATGATGTTAGCTTGGTCTCAGTTTTGTAAAGAACCTTTGCCAGATAGAAACTTTACTTTTTGGGAATGGTTTTATGCCGTTATGAAGGTGACCAGAGAACATTTGCGCCAACTTTGGAATGACACTTCTATAATGGGATTTGTTGGGAGACGTCAAGCTGAAGATATGCTTAAGGAGTCTGCCTCTGGCACTTTTCTTTTAAGATTCTCAGACTCAGAATTAGGTGGTGTAACTATCGCTTGGATGTTGGAAGATTCCAGTAAAGGTGACCAAAGAGATGTTTTCATGCTTCAACCTTTTACTAGCAAAGACTTTGCTATTCGTCCATTGGCTGACAGAATTGCCGACCTGCCTTACCTACTGTACCTGTATCCTTCCATTCCTAAAGACCAAGCCTTTGGTAGATATTATACTCCAATTGTCAGTGATACCTCTGGATTACCAGGCAATGGATATGTGAAACCTCACCTAGTCAACATAGTTCCAGGTTTTCCTGGTCCTGGTTCAGATCTTTCTATGTTTGGCCATATCGACTCAAGTAATCCACCATCGGTGAGCTCTGTAGCACCTGCTATAGACCCTAGTAATCCATTATACGAAGAATACTATGACTCTTCTAACTTTGTGGCTGATCTAAACTTTTTTGATATTGACCAGCTGTTAAACAATCAAGGAATGAACTGTCAAGATATGCGAGAACTTCCATAGTAAGATATATTTATATTCATATACAAAAAGGACTAAGG
>Proasellus_ortizi_ ENA|HAFF01030429|HAFF01030429.1 TSA: Proasellus ortizi, contig c26660_g1_i1
TGATCACCTTTTACCATATATGGATTAGAGTTCTGAGAAACGTGCGTGTATGTAGACGAATCGATTTCTCGGAAATAATTCTATCCCAAAACACTATTTGAATGTGGAGAGGAGATTTTTATAAGGAGAGAATAGTTTTTAAGAAGTTGTAGCTGCTCCAAAAAACATAATTTTAAGGGTATAGTTATAAAAAGAGACTGTGATAATGTCTTTTTGGAATAGAGCTCAACAATTACCACCTGAAATTTTGCGTCAAGTGTATGGCGATTCTTTTCCTATAGAAGTAAGACATTATTTAGCAACATGGATTGAAGATAACATTGGCAGGTGGGCAGAAATTGAAGTTGAAAATCATTCACATGCTCAGTTTGCATCTTCCGTTTTGCAACAATTAATTGCTGAAATAGAAGCTAAAGTTGGAAGTTACAGCAACCAAGATGAGCTGTTTCTTACCAGGATTAAATTGCAAGAAGCTGCAGTTATGTTCAAGACACGTTATCAAAATGAACCTTTAAGTCTAATTGCCATTATCCGAAGTTGTATCAGCAGAGAGCAGGCGCTTGTGCAACAACATGAAAATATGATGAATACTGGTATGATGCAACCAAGTGTTGTTGTAGATGCCAGTACAGAAATCGTTCAACAGCTGGAAATATTGAAATCAAGGACAAAAGAAACGTCAGATGATTTACGACAATTAGCTTCTGATCAAGAATCTTTTGCTCTCCAGTATCATAATAGCACAAGCTACAATGCTTCATTGGCATTCTCTAAAAATCAGCAAAATGTTGCTCCTGATGTACTAAGAGATTTACAAACTAAGAAGCAAGAGGCTGAACTTTTACTTGGCCAAAAGGCAACAGCTCTTGTAAATAGCCGTATGAATCTACAAGAAAAACTTAAAGTAACAATTGATCGATTAACATCGCTCCAGCAAAGAATTCTTGATGAAGAACTTATTTCCTGGAAAAAGGAGCAAAAATTGGCTGGAAATGGTAGACCTACATGCACTTCAAAATTAGACCAAATTCAATCCTGGTGTGAATCACTTGCAGAGATAATCTGGTTGAATCGTCATCAAATTAAGGAATGTGAACGGCATGTTGCACAAATGCCATTAAAAGCTAGTAACTGCATGAACCTTCTTCCCACTCTGAATGAACATATTACAACATTACTTTCGTCACTTGTAACTAGTACTTTTATTATAGAAAAAGATCCCCCTCAAGTTATGAAAACTAACACAAGGTTTACAGCTACTGTTCGTTTACTTGTTGGTGGAAAGCTAAATGTAAATATGACTCCCCCTCAAGTTAGAGTAACTATAATTAGCGAAGCACAGGCTCAAGCTTTATTGCAACCAGAAAGCACAATGAAAAATGATGTTTCTGGGGAAATCCTTAATAATACTGGAACCATGGAATACAATCAGTCAAATCGGCAACTATCTGTAACGTTTCGTAATATGCAGTTAAGAAAAATTAAGAGGGCTGAAAAAAAAGGCACCGAATCTGTAATGGATGAAAAATTTGCTTTATTATTTCAATCACAATTTAGTGTCGGTGGTGGAGAATTAGTATTTCAGGTATGGACTTTATCTTTACCTGTTGTAGTGATAGTTCATGGCAATCAAGAACCTCATGCATGGGCAACCATATCATGGGACAATGCATTCACTGAACAAGGCAGAATACCCTTTCACGTACCTGATCAAGTTCCTTGGCCTCAAGTAGCTGAAATGTTAAACATGAAATTTGCTGCATCCACTGGACATGGTTTGTCACAAGAAAACTTGGACTTCTTGGCAACTAAAGCATTTAGGTCATCACAAGCAGGAGATTACAGCCAGATGATGTTAGCCTGGTCTCAATTTTGTAAAGAACCATTGCCAGATAGAAACTTTACTTTCTGGGAATGGTTTTATGCTGTTATGAAGGTTACCAGAGAACATTTGCGTCAACTTTGGAATGACACTTCTATAATGGGATTTGTTGGGAGACGTCAGGCTGAAGATATGCTTAAGGAATCTGCCTCTGGCACTTTTCTTTTAAGATTCTCAGACTCCGAATTAGGTGGTGTAACTATCGCTTGGATGTTGGAAGATTCCAGTAAAGGTGACCAAAGAGATGTCTTCATGCTTCAACCTTTTACTAGCAAAGACTTTGCTATTCGTCCATTGGCTGACAGAATTGCCGACCTGCCTTACCTACTGTATCTGTATCCTTCCATTTCTAAAGACCAAGCCTTTGGTAGATATTATACTCCAATTGTCAGTGATACATCTGGATTGCCTGGCAATGGATATGTGAAACCTCACCTAGTCAACATAGTTCCAGGTTTTCCTGGTCCTGGTTCAGATCATTCTATATTTGGCCATATCGACTCAAGTAATCCACCATCAGTGAGCTCTGTAGCACCTGCTATAGACCCTAGTAATCCATTGTAAGTATTAAATGTATTTAATAAAGAAAATACTAGAATTTTGTACAATTTAATAGCTGTCATTCTCTAAGATATTCATCCTCCTCATCTACATACAGTTGCATATGTCTCATCCATATGGTCTAGATGTCTAGATCACAATTAATGCACTAGTCCGTTTTTAACGATGATTTGTTTGAATTCTGCTGCCTGCCATGTTACGAGTTGCTTTGAAATTCAACTCCAGAAGCAGAGCTGATATTTGGTGAAATGGACTGTAGGCCTACTGTCTAATTTGTTTTTATTTAAATTTTATTTGGTTTATTGCAGTTAAAAAACTGTTTGATAAGTTGCAAAATTTGGTTTTACCAGCAGCCACAACCTTGAAAATTGCTGATCATTTAGTAGTACTTATCAGTAATAGTAAGTGTGATCTTGTACAGTCTGCTGATCAGTACTGGAAATATCCTTCTTTATCTGTTTTTTTTTCATCAAT
>Proasellus_parvulus ENA|HAFG01078776|HAFG01078776.1 TSA: Proasellus parvulus, contig comp87398_c2_seq4
TAAGAAGAAGCTGTGATAATGTCTTTCTGGAATAGGGCTCAGCAATTGCCTCCGGAAATTCTACGACAAGTGTATGGAGATTCTTTTCCTATAGAAGTTAGACATTATTTAGCTACATGGATTGAGGATAATATTGGCAGATGGGCTGAAATTGAAGTAGAGAACCATTCACATGCTCAATTTGCATCTTCTGTCTTGCAACAGTTAATTGCTGAGATAGAAGCTAAGGTTGGAAGTTACAGTAACCAGGATGAACTATTTCTTACCAGAATAAAGCTGCAAGAAGCTGCTGTTATGTTCAAGACTCGCTATCAGAATGAACCTTTAAACCTTATTGCCATTATCCGAAGCTGTATCAGTAGAGAGCAGGCACTTGTACAGCAACACGAAAATATGATGAATACTGGCATGATGCAGTCAGCTGTTGTTGTGGATCCCAGTACAGAAATTGTTCAGCAGCTGGAAATATTGAAGTCAAGAACGAAAGAAACTGCAGATGATTTAAGACAACTGGCTTCGGACCAAGAATCTTTTGCACTTCAGTATCATAATAGCACAAGTTACAATGCTTCTTTGGCATTCTCTAAAAATCAGCAAAATGTTGCACCTGATGTTTTAAGGGATTTACAAACTAAGAAACAAGAAGCAGAACTTTTACTTGGCCAAAAGGCAACAGCTCTTGTAAATAGCCGTATGAATCTTCAAGATAAGCTTAAAGTAACAATTGATCGATTAACATCACTACAGCAAAGAATCCTTGACGAAGAACTTATTTCTTGGAAGAAAGAGCAAAAATTGGCTGGTAATGGTAGACCTACATGTACTTCAAAATTAGATCAAATTCAGTCCTGGTGTGAATCACTTGCGGAGATAATCTGGCTAAATCGACATCAAATAAAGGAGTGTGAACGACATGTTGCACAAATGCCGCTAAAGTCTAGTAATTGCATGAATCTACTTCCCACCCTGAATGAACATATTACAACCCTACTTTCATCACTAGTAACTAGTACTTTTATCATTGAAAAAGATCCTCCTCAAGTAATGAAAACAAATACAAGATTTACAGCTACTGTTCGGTTACTTGTTGGGGGAAAACTTAATGTAAATATGACTCCCCCTCAAGTTAGGGTCACAATTATTAGTGAAGCACAGGCTCAAGCTTTATTGCAACCAGAGAGCACTATGAAAAATGATGTATCAGGTGAAATTCTTAATAATACTGGAACGATGGAATACAATCAGTCCAACCGTCAGCTGTCGGTAACATTCCGTAACATGCAATTAAGAAAAATTAAGAGGGCTGAAAAGAAAGGCACAGAATCTGTGATGGATGAGAAATTTGCTCTTCTATTTCAATCGCAATTTAGCGTTGGTGGGGGAGAATTAGTATTTCAGGTTTGGACTTTATCTTTGCCTGTTGTAGTGATAGTTCACGGTAATCAAGAACCTCATGCATGGGCGACCATATCGTGGGACAATGCATTCACCGAACAAGGCAGGATTCCGTTTCATGTACCTGAACAAGTTCCTTGGCCTCAGGTTGCTGAAATGCTAAATATGAAATTTGCTGCTTCTACTGGGCATGGTTTGTCGCAAGAAAACTTAGACTTCTTGGCAACTAAAGCATTTAGGTCATCACAAGCCGGAGATTATAGTCAGATGATGTTAACCTGGTCTCAATTTTGTAAAGAAGCTTTGCCAGATAGAAACTTTACATTCTGGGAGTGGTTTTATGCTGTTATGAAGGTAACCAGAGAACACTTACGTCAACTTTGGAATGACACTTCTATAATGGGATTTGTTGGGAGGCGGCAGGCTGAAGATATGCTCAAAGAATCAGCCTCTGGTACATTTCTTTTAAGATTCTCAGACTCTGAATTAGGGGGTGTAACTATTGCATGGATGTTGGAAGATTCAAGTAAAGGCGACCAAAGAGATGTATTCATGCTTCAACCTTTTACTAGCAAAGATTTTGCTATTCGTCCATTGGCCGACAGAATAGCTGACCTGCCTTATCTTCTGTACCTGTATCCTTCCATTTCTAAAGACCAAGCCTTTGGTAGATATTATACGCCGATTGTCAGTGATACCTCCGGGATTCCAGGCAATGGATATGTAAAGCCTCACCTAGTCAACATTGTTCCTGGATTTCCTGGTCCAGGTTCTACTGATCATTCTATGTTTAGCCATATTGACTCCAGCAATCCACCATCTGTGAGCTCTGTTGCACCTGCGATAGACCCGAGTAATCCATTCGAACAAAAACCAAAGATGGACATTGCATTTATTGACTCTGCAAATGCAATGAACGAATTTTCTACTCCTTAGTTATTGCTTCAACTTAATTTGCAACGTTTATTTGTGGTCTATTCTTAAAACTTGTATGACCAGAATGGCCCACCTAGACTATTCATCATTATGGCCTCTACTTTAGATTAGCCATATGTTTATACATCAGCTTATTATTGATCATTAGAAGGCTATATTTTTATCATATTCTAATGATAATGTCATTAATACCAATGTATATATGTGACATT
>Proasellus_racovitzai_ ENA|HAFH01046436|HAFH01046436.1 TSA: Proasellus racovitzai, contig comp47940_c0_seq3
TTTGAGAGATTGTTATGCAGATATGTGGCACATTTGTATCACGTGACCACCTTTTGCCTTATATGGATTAGAGTTCTGAGAAACGTGCATGTATGTAGACGAATCGATTTCTCGGAAATAATTCTATCCCAAAACACTATTTGAATGTGGAGAGGTGATTTTAATAAGGAGAGAATAGTTTTTAAGAAGTTGTAGCTGCTCCAAAAAATATAATTTTAAGGGTACTGTTTTAAAAAGGAACTGTGATAATGTCTTTTTGGAATAGGGCCCAGCAATTACCTCCTGAAATTTTGCGTCAAGTGTATGGAGATTCTTTTCCTATAGAAGTAAGACATTATTTAGCAACATGGATTGAAGATAACATTGGCAGGTGGGCAGAAATAGAAGTTGAAAATCATTCACATGCTCAGTTTGCATCTTCCGTTTTACAACAATTAATTGCAGAAATAGAAGCTAAAGTTGGAAGTTACAGCAACCAAGATGAGCTGTTTCTTACTAGAATTAAATTGCAAGAAGCTGCAGTTATGTTCAAGACACGTTATAAAAATGAACCTTTAAGTCTAATTGCCATTATCCGAAGTTGTATCAGCAGAGAGCAGGCTCTTGTGCAACAACATGAAAATATGATGAATACTGGTATGATGCAACCAAGTGTTGTTGTAGATGCCAGTACAGAAATCGTTCAACAGCTAGAAATATTGAAATCAAGGACAAAAGAAACGTCAGATGATTTACGACAATTAGCTTCAGATCAAGAATCTTTTGCTCTCCAGTATCATAATAGCACAAGTTACAATGCTTCATTAGCATTCTCTAAAAATCAGCAAAATGTTGCCCCTGATGTTCTAAGAGATTTACAAACAAAAAAGCAAGAAGCTGAGCTTTTACTTGGCCAAAAGGCAACAGCTCTTGTAAATAGCCGTATGAATCTTCAAGAAAAGCTTAAAGTAACAATTGATCGATTAACATCGCTCCAGCAAAGAATTCTTGATGAAGAACTTATTTCCTGGAAAAAGGAGCAAAAATTGTCAGGAAATGGTAGACCTACATGCACTTCAAAATTAGACCAAATTCAATCCTGGTGTGAATCACTTGCAGAGATAATCTGGTTGAATCGTCATCAAATTAAGGAATGTGAGCGGCACGTTGCACAAATGCCATTAAAAGCTAGTAACTGCATGAACCTTCTTCCCACTCTGAATGAACATATTACAACATTACTTTCATCTCTCGTA
>Proasellus_rectus_ ENA|HAFI01046120|HAFI01046120.1 TSA: Proasellus rectus, contig comp63360_c0_seq1
GTGGTATCAACGCAGAGTGCCAAATTTTATTTTTATGTGTTATGGATAGTAAATGAAAGTTATTTTTTTTTTTGTGCATATAGTATGAAAATATAATTAAGTTTTTGTAAAGAATCTCACGTAGTGTTTGACTTTCCGTTAAATGAACTGAAACTCGTTCGTGCAATTGTTAGGTAAATATGTGGCACAATTGTATCACGTGATCATCTTTTACCATATATGGATTAGAGTTCTGAGAAACGTGCGTGTATGTAGACGAATCGATTTCTCGGAAATAATTCTAACCCAAAACACTATTTGAATGTGGAGAGGTGATTTTTATAAGGAGAGAATAGTTTTTAAGAAGTTGTAGCTGCTCCAAAAAAATATAATTTTAAGGGTATCGTTATAAAAAGAAACTGTGATAATGTCTTTTTGGAATAGGGCCCAGCAATTACCTCCTGAAATTTTGCGTCAAGTGTATGGAGATTCTTTTCCTATAGAAGTAAGACATTATTTAGCAACATGGATTGAAGATAACATTGGCAGGTGGGCTGAAATTGAAGTTGAAAATCATTCACATGCTCAGTTTGCATCTTCCGTTTTGCAACAATTAATTGCGGAAATAGAAGCTAAAGTGGGAAGTTACAGCAACCAAGATGAGCTGTTTCTTACCAGAATTAAATTGCAAGAAGCTGCAGTTATGTTCAAGACACGTTATCAAAATGAACCTTTAAGTCTAATTGCCATTATCCGAAGTTGTATCAGCAGAGAGCAGGCACTTGTGCAACAACATGAAAATATGATGAATACTGGTATGATGCAACCAAGTGTTGTTGTAGATGCCAGTACAGAAATCGTTCAACAGCTGGAAATATTGAAATCAAGGACAAAAGAAACGTCAGATGATTTACGACAATTAGCTTCAGATCAAGAATCTTTTGCTCTCCAGTATCATAATAGCACAAGCTACAATGCTTCATTGGCATTCTCTAAAAATCAGCAAAATGTGGCTCCTGATGTACTAAGAGATTTACAAACTAAGAAACAAGAAGCTGAGCTTTTACTTGGCCAAAAGGCGACATCTCTTGTAAATAGCCGTATGAATCTTCAAGAAAAACTTAAAGTAACAATTGATCGATTAACATCACTCCAGCAAAGAATTCTTGATGAAGAACTTATTTCTTGGAAAAAAGAGCAAAAATTGGCTGGAAATGGTAGACCTACATGCACTTCAAAATTAGATCAAATTCAATCATGGTGTGAATCACTTGCAGAGATAATCTGGTTGAATCGTCATCAAATTAAGGAATGTGAACGGCATGTTGCACAAATGCCATTAAAAGCTAGCAATTGCATGAACCTTCTTCCCACTCTGAATGAACATATTACAACATTACTTTCGTCTCTTGTAACTAGTACTTTTATTATAGAAAAAGATCCCCCTCAAGTTATGAAAACTAACACAAGGTTTACAGCTACTGTTCGTTTACTTGTCGGTGGGAAGCTAAATGTAAATATGACTCCCCATCAAGTTAGAGTAACTATAATT
>Proasellus_solanasi ENA|HAFJ01011754|HAFJ01011754.1 TSA: Proasellus solanasi, contig comp24902_c0_seq1
GTGGTATCAACGCAGAGTTCTGAGAAACGTTCGTGTATGTAGACGAATCGATTTCTCGGAAATAATTCTATCCCAAAACACTTTTTGAATGTGGAGAGGTGATTTTTATAAGGAGATAATAGTTTTTAAGAAGTTGTAGCTGCTCCAAAAAATATAATTTTAAGGGTAGCGTTGTAAAAAGGAACTGTGATAATGTCTTTTTGGAATAGGGCCCAGCAATTACCTCCTGAAATTTTGCGTCAAGTGTATGGAGATTCTTTTCCTATAGAAGTAAGACATTATTTAGCAACATGGATTGAAGATAACATTGGCAGGTGGGCAGAAATTGAAGTTGAAAATCATTCGCACGCTCAGTTTGCATCTTCCGTTTTACAACAATTAATTGCGGAAATAGAAGCCAAAGTTGGAAGTTACAGCAATCAAGATGAGCTGTTTCTTACCAGAATTAAATTGCAAGAAGCTGCAGTTATGTTCAAGACGCGTTATCAAAATGAACCTTTAAGCCTAATTGCCATTATTCGAAGTTGTATCAGCAGAGAGCAGGCACTTGTGCAACAACATGAAAATATGATGAATACTGGTATGATGCAACCAAGTGTTGTTGTAGATACCAGTACAGAAATCGTTCAACAGCTAGAAATTTTGAAATCAAGGACAAAAGAAACGTCAGATGATTTACGACAATTAGCTTCAGATCAAGAATCTTTTGCTCTCCAGTATCATAATAGCACAAGTTACAATGCTTCATTAGCATTCTCTAAAAATCAACAAAATGTTGCTCCTGATGTTCTAAGAGATTTACAAACTAAGAAGCAAGAAGCTGAGCTTTTACTTGGACAAAAGGCAACAGCTCTTGTAAATAGCCGTATGAATCTTCAAGAAAAGCTTAAAGTAACAATTGATCGATTAACATCGCTTCAGCAAAGAATCCTTGATGAAGAACTTATTTCCTGGAAAAAGGAGCAAAAATTAGCTGGAAATGGTAGACCTACATGTACTTCGAAATTAGACCAAATTCAATCTTGGTGTGAATCACTTGCAGAGATAATCTGGTTAAATCGTCATCAAATTAAAGAATGTGAACGGCACGTTGCACAAATGCCATTAAAAGCTAGTAACTGCATGAACCTTCTTCCCACTCTGAATGAACATATTACAACATTACTTTCGTCTCTTGTAACTAGTACTTTTATTATAGAGAAAGATCCCCCTCAAGTTATGAAAACAAACACAAGGTTCACAGCTACTGTTCGTTTACTTGTCGGTGGAAAGCTAAATGTAAATATGACTCCCCCTCAAGTCAGAGTAACTATAATTAGCGAAGCACAGGCTCAAGCATTATTGCAACCAGAAAGCACAATGAAAAATGATGTTTCTGGGGAAATCCTTAATAATACTGGAACCATGGAATATAACCAGTCAAATCGGCAACTATCTGTAACATTTAGAAATATGCAGTTAAG
>Proasellus_spelaeus_ ENA|HAFK01009255|HAFK01009255.1 TSA: Proasellus spelaeus, contig comp15109_c0_seq1
GTAGCGTTATAAAAAGAATCTGTGATAATGTCTTTTTGGAATAGGGCCCAGCAATTACCTCCTGAAATTTTGCGTCAAGTGTATGGAGATTCGTTTCCTATAGAAGTAAGACATTATTTAGCAACATGGATTGAAGATAACATTGGCAGGTGGGCAGAAATTGAAGTTGAAAATCATTCACATGCTCAGTTTGCATCTTCCGTTTTGCAACAATTAATTGCGGAAATAGAAGCTAAAGTTGGAAGTTACAGCAATCAAGATGAGCTGTTTCTTACCAGAATTAAATTGCAAGAAGCTGCAGTTATGTTCAAGACACGTTATCAAAATGAACCTTTAAGTTTAATAGCCATTATTCGGAGTTGTATCAGCAGAGAGCAGGCGCTTGTGCAACAACATGAAAATATGATGAATACTGGTATGATGCAACCAAGTGTTGTTGTAGATGCCAGTACAGAAATTGTTCAACAGCTGGAAATATTGAAATCAAGGACAAAAGAAACGTCAGATGATTTACGACAATTAGCTTCAGATCAAGAATCTTTTGCTCTCCAGTATCATAATAGCACAAGCTACAATGCTTCCTTAGCATTCTCTAAAAATCAGCAAAATGTTGCTCCTGATGTTCTAAGAGATTTACAAACTAAGAAGCAAGAAGCTGAACTTTTACTTGGCCAAAAAGCAACAGCTCTTGTAAATAGCCGTATGAATCTTCAAGAAAAACTTAAAGTAACAATTGACCGATTAACATCGCTCCAGCAAAGAATTCTTGATGAAGAACTTATTTCCTGGAAAAAGGAGCAAAAATTGGCTGGAAATGGTAGACCTACATGCACTTCAAAATTAGACCAAATTCAATCATGGTGTGA
>Procambarus_clarkii ENA|GARH01042923|GARH01042923.1 TSA: Procambarus clarkii Prcla_ES_14220_0 transcribed RNA sequence.
CCCCCCCCGCCGCCGTCACAAGGTGAGCGTGTGGGGGTGGGGGAGGAGGAGGGGAAGACAAATAAACACAAGAGTGAAGCGGTGTGGTCACTCTCTGGTCACTCTCAGTGACAGTCGACTGTGTCAGCACGGTTGCCTTCACGCTGCCCTCTCCCTACTCTTGAGGTCACAATGTCTTTGTGGAACCGAGCACAGCAGTTGCCTCCAGATGCACTTCGCCAAGTCCAAAATGTTTATGGTGAACAATTCCCAATTGAGGTTCGACATTACCTGGCTGGATGGATTGAAGATAAGATGCAGCAATGGAATGAAATTGATCCTGACAACGCAGGCCACAGCCAGTTTGCACATTCATTAGTATCGCAGCTAGTCCAGGAAATGGAAACCAAAGCTCTCAGTTATAGCAGCAATGAGGACCTTTTCCTCGTTCGTATACGCCTGGATGAAGCTGCAAATTTATTTAAGACACGGTACCTGAATAGTAATCCACTTGCTTTAGTGTCCATTATACGTGAGTGCCTCAAAACAGAACTTCACTTGGTTCAGCAACACGAAAACATGTTGGGAGGTGTTGCCCATGTAGCCAACATGGTTGTTGAACCATGTGCAGAAATAGTTAGTGAACTCGAAATATTACTTCGGCGAACTCGTGAAACGGCAGATGAATTGAGACATCTGGAACAGGAACAGGAATCATTTGCCCTACAGTATCACGATTGTGCAAAAATTAATGCTCATCTATCTCACATTCAAGGTCAAGAAAGAACGGCGCAGAATCGAGAAGTGGAACAGAACTTGAGGAGGCGAAAAGAAATTGGTGAACAACAGTTGGCTCAGAAGGTGTCGGGATTGCTGCAGCGACGCATGGACCTGGCAGAGAAGCACAAGGGAACCATCGATCGCCTAAACAGTCTTCAGCAGCGGATTCTTGATGAAGAACTCATTAACTGGAAACGGGAACAACAAATGGCAGGGAACGGAAAACCATTTAACCAAAATAAACTTGATCAGATACAAGAATGGTGTGAGGCATTGGCAGAAATAATATGGTTGAATCGGCATCAGATTAAGGAATGTGAACGTCATCAAACAAAAATACCTATAACACCGCCCGGAGGCGTTGATATGCTACCTACTCTCAACTCTCATATTACACGTCTTTTGTCTTCTCTTGTCACAAGCACATTCATCATTGAGAAACAACCACCACAAGTGATGAAAACAAACACGCGGTTTACAGCTACAGTGCGGTTGCTGGTGGGTGGCAAACTTAATGTCAACATGACGCCACCTCAGGTTCGAGTATCTATCATCAGTGAAGCACAAGCCAATGCACTATTAAAGAATGATCAGATGAACAAAGGTGAACAGTCAGGAGAAATTCTAAATAACACAGGCACCATGGAATACCATCAGGGCACAAGACAACTATCTGTTAGTTTCCGCAACATGCAGCTGCGCAAAATTAAACGAGCTGAAAAGAAGGGCACAGAGTCTGTTATGGATGAGAAGTTCTCCTTACTCTTCCAATCACAGTTCAGCGTTGGTGGTGGTGAACTTGTTTTCCAAGTGTGGACATTGTCGTTACCAGTTGTGGTGATTGTCCACGGCAACCAAGAGCCTCATGCGTGGGCAACAGTTTCATGGGACAATGCTTTTGCGGAACAAGGGCGCATACCCTTCACAGTCCCGGAGAAGGTACCATGGCCCCAGATTGCAGATATGTTGGATTCCAAATTTAAGTCTGCCACTGGTCGAGGACTGACTGATGATAACCTTAAGTTCTTAGCAGGCAAGGCTTTCAGGAGTCCCCAAGTGCAAGACTTCAATAATATGTACTTGTCATGGTCGCAGTTTTGCAAGGAGCCACTGTCAGAGCGTAACTTTACCTTCTGGGAATGGTTCTTTGCTGTTATGAAGGTTACAAGAGAACATCTGCGCCAGCCTTGGAATGACGGTTCAATAATGGGATTTGTTGGGCGTCGTCAAGCAGAGGACATGTTAAAAAATTCCATATCTGGCACTTTCCTTCTGCGTTTTTCTGATTCAGAGCTAGGGGGTGTCACAATTGCCTGGATGTATGAAGATACCACGAAGGCTGGTGATCAGCGCGATGTGTTCATGCTTCAACCATTCACAAGTAAAGCCTTTGCTATCCGTCCTCTTGCTGATGTGATTGCTGATCTAAAGTATCTGCTCTTCTTGTACCCTAACATACCTAAGGAGCAAGCATTTGGGAAGTACTACACACCTATGGCAGAACAGCAACCATCAGTTAACGGCTATGTTAAACCTCATCTGATCACTCACGTCCCAGGATGGTCAGGTGCAGGGTCAATGGATTCTTATCCCAACACTCCACAGCCAATGTGCCAAATGCATGATGGTGGCATGGGTGACCCTCCGTCCGTCAGTTCAAACCCCTCCGATTGTGTGTCCACCGACCAAAAGCCTTCGTTGGATTCTCCTTTATTTGATGCTGCCAATGTCCTCTCAGACTTCCCATAGGTTGGAGTGACCAACCAGTTATTAGTTCCCTAGAACCACCATTTTCATCAAACCAGTTCTTATTGTTTATATGCACCAGAAAGATAAAAATTGAGGAGAGTAACCCATTGTGGTGACAGGCTGTCCCGAGTCATCACTTGTTGGTTGGTTACTGTGGTAACTTGTGCCCTACTTATCGGTTAATCAAACATTGTGTCACTTTACATATCAGATATTCCATTAAAGGTTTGTTTGGCATGTAAGTGGTAGTACATTAACAACTGTACTTGTGTGTTGTAATACAGTAGTGTATATTTTGAGACAAAACACCTTTAGAATAATTCACAAATATTTTTGTAAACTATATCCTCTGTACTCATGATTGCTCTTAAAATCTTCTCTTGACAAGTAATACAGAACTCATATGATGAATCTTTCTTTAAAAGAAGGATTTTTGAGTCTAATGAACTTGCACATAGTCTGTAAATAACATTGTTGTTGTATTATAGTGGATGATCATTCAGCAAAAAGCAAGTTTCATGTATGAGACAAATTGTTATGGGAAGATTTTGGTGTCAGCATGTATTTCAGTGGTGTTCTTGTGATTGATAGTGCAGCACATCACTAGCTTCAAAGCAGTATCAGAAAAATATTTATAAAAAGCAATGCTCTTATTGTCTTCGCCTGTGTGCCCATTTCATCTCCTGCTGTCCTCCGGATTGATTCATCAAAATATGCGCACCTATTCAACAAGTTCAGGAGAAATCTTCGAGGGAAGGTTTGGAGTTAAATGGTGGCTCGGCATTGGCCTTTTGACATTTACAGTGATAAGACCTCCATTTGTCAATTGTACAATATAACAAACTTGACCAACAAATTGAGTAATAGCCAAAGGTTTGGAATACCTCGTAATAAAAACTATTTTTGCCATATTTGTATGCAGTCTTTAGTGACTGGTTTCTTTTCTGTAAGTTTCTCAAGTGATGTTTGTTACAAAAAAGCAATTTATAAAGTTTGGCCATATAACTTGATGCTCAATTGGTGCCGTCATGAAACTATAGCTATACTTACATTCATGAGTAAACAAATTTATGTACCTGTAATTTCTCAAACTTAAAATATTTGTCATCCAGAAATGAAGAAAGGGTTCCTATGGTTGAGAGCCAAAAATTGGTTACTTTGCTGAATCTCCCCATATATTGTTCCTTTGTGTAGACCAAATACAATTTTCTTGACTGTAATTTTGATGAATTCATCATGACTGTATTATTAATAATATTGCATTTATATGCTCTGTAACATACTGGGTTGCTTAAGTTGTATTTTTTTTTTTTGTGTTTTCTTTATTTTTTGTTTTTTTTTTTTT
>Scylla_olivacea_ ENA|GDRN01098543|GDRN01098543.1 TSA: Scylla olivacea Ref_Crab_Transcript_98735_3683 transcribed RNA sequence.
CAGAAATCAAACGACATCAACTTAGACATGTTTCAAAGCATCGGACGAAGTTGAAATACCAGGAAAAACTCACATAAGAGACCTGCGCTCTTCACCACCCTGGCAGCTCCGTGCGGCTGTGCCAAGTGTACAATACTTCACGACCCTGACTATTTGCCTGATACTAATCCCAGTAAGACACGTGAATTGGACCAGTGGGATGGTAGCATCTCCCTCTATTCTTTAGACTGATATATACATGGAAGGTGAGGGATAAAGAGTATGGTGAGATATGAAGGGTATTTGGCACAGTGGCCGTGACGCCGCCTGCCATATAAGGTGTAATTTTCTGCGAAACGTGCGTGTGTTTTGATGAATCGATCTGGGAGAGCATTTTACCTCCTGGAAACAATAATACCCTCGAAGATACTGGTGTGACAACATCCGCCACACTCTGATCCACCACTAGACTACAGCAAACAGACCAAAATGTCCCTTTGGAATAGAGCACAACAGTTGCCTCCAGATGCCCTCCGTGAGGTACAAAATGTATATGGTGAGCAGTTCCCCATTGAGGTACGGCATTACCTTGCAGGATGGATTGAAGACAAAATGCACCAATGGAATGAGATAGACCCAGAGAATGTGTCGCACAGCCAGTATGCTCACTCTCTCGTGTCTCAGCTCATTCAGGAGATTGAGAACAAGGCACTCAATTACGGCAGCAATGAGGACCTCTTCTTGGTTCGAATACGCCTTGATGAAGCTGCTAACATGTTTAAGACTCGCTACCTGAATAGCAATCCACTGGTACTGGTGGGCATCATCCAGAACTGCCTGAAGATTGAGCTGCAGTTAGTTCAGCGACATGAAAATATGCTTGGTGCTCCACACACAACTAATATGGTGATAGAGCCATGTGCTGAGATAGTCAATGAGCTGGACATCTTGCATCGCCGCACACGAGAAACAGCAGACATACTCAGGCAGTTGGAGCAGGAGCAGGAATCCTTTGCTCTTCAGTACCATGACTGTACAAAAATTAATGCTCATCTTTCACATATTCAAAGTCAGGAGAAGTCTCCACAGAACCGAGAGGTGGAAGCCAACCTGAGGAGAAGAAAGCAGCTGGGTGAACAGCAACTCACAGAGAAGGTGTCAGGATTGCTGCAGAGGAGAATGGACTTGGCAGAGAAGCACAAAGGAACCATTGACAGACTAAATATCCTGCAACAGCGTATACTTGATGAAGAACTGATCAACTGGAAGAGAGAACAGCAGATGGCGGGGAATGGAAAACCTTTCAATGGAAACAAACTTGACACCATACAAGAATGGTGTGAAGCCTTGGCAGAAATTATATGGCTGAACCGGCACCAGATCAAGGAGTGTGAGCGACACCAGACCAAGATACCAATAACCCCACACGGAGGAGTGGACATGCTGCCCACCCTCAACTCACATATCACTCGCTTGCTGTCCTCACTTGTCACCAGCACATTTATCATTGAAAAGCAACCTCCTCAAGTCATGAAGACAAACACCAGATTCTCAGCCACTGTCAGACTGTTGGTGGGTGGCAAACTCAATGTGAACATGACCCCACCTCAAGTACGAGTGTCTATCATCAGTGAAGCACAAGCTAATGCGCTTCTGAAGAATGACCAGATGAGCAAAGGTGAAATGTCAGGAGAAATTCTCAATAATACTGGTACCATGGAGTATCACCAGAGCTCAAGGCAACTCTCTGTAAGCTTCCGCAACATGCAGCTTCGAAAAATTAAAAGGGCTGAGAAGAAAGGAACAGAATCAGTAATGGATGAGAAGTTTTCCCTCCTCTTCCAGTCACAGTTCAGTGTTGGTGGTGGTGAACTGGTTTTCCAAGTGTGGACTCTGTCGCTGCCTGTTGTGGTGATTGTTCACGGTAATCAGGAGCCCCACGCCTGGGCCACAGTGTCCTGGGACAATGCATTTGCTGAGCAGGGGCGCATACCATTTACAGTACCTGACAAGGTGCCTTGGCCACAAGTTGCTGACATGTTGGATGCTAAATTCAAGTCTGCCACAGGACGAGGATTGACAGAAGATAATCTAAGGTTTTTGGCAGGGAAGGCCTTCAGATTAGACAGAAGTCCCCAAGTACAAGATTTCACAAATATGATGTTGTCCTGGTCACAGTTCTGCAAGGAGCCTCTGTCAGAACGCAACTTTACGTTCTGGGAATGGTTCTTTGCTGTTATGAAGGTGACCAAGGAACACCTGCGCCAGCCCTGGAATGATGGCTCCATCATGGGTTTTGTGGGGCGTCGACCTGCTGAAGAAATGTTGAAAAATTCTAAATCAGGCACTTTTCTCCTGCGATTCTCTGACTCAGAACTTGGAGGAGTCACAATTGCATGGATGTATGAAGATACCAGTAAAGCTGGTGATCAGAGGGACGTGTTCATGCTGCAGCCCTTCACCAGTAAATCCTTTGCCATCCGTCCATTGGCTGATGTGATTGCAGACTTGAAGTACCTCCTCTACTTGTACCCAAATATCCCCAAAGAGCAGGTGTTTGGCAAGTACTACACACCCATAGGGGAGCATCCCACCAACAATGGTTATGTAAAACCTCACCTCATTACCCATGTCCCAGGGTGGCCAGGGCGAGGGTCAACAGAATCTTATCCCAATACTCCACAGCCCATGTATCCCATGCATGACACAAGCCTGGGTGACCCTCCCTCTGTCAGCTCCAATCCTTCTGATTGTGTCTCCACTGACCAAAAGCCTTCGTTGGATTCTCCTTTATTTGACGCAGCCAATGTCCTCTCAGACTTCCCAATGCCTCCCTACAACGATACTGATTATCCTGACATCCTGGAAAACCTGCCTGACCCAGACTTCACTAACTTCAGCCTCGACTTCCTCCATACCAACTTTATGAAGCAACAGTAAAGTTAGAACCATCCCTCTTTGACATGTATAATTTTTCTAGATTTTATATTGATGTTATATTATTTGGGAATGTGATGGGCGTTGATTTTGTTGCTCATAAATTGTTCAAATGGCAACCTGTTTATAGTGAAAATTAACATTGCTTCATTCACATTGCCCTCAGTAAAGGAAATTATTTGATAGTACATGAATCCTTTTCAAAGTAGATTGCTGTTAATTCTTTTGAGTATTTTATATTGAGAGGATTGTTCTAATAACTATTGTAGTAGACATCAAACTATAGAGCCAAGTTACAACTATATTTTATTATGAGACTCTACTGAGAAATAGCGTTTATGTTAGTAAATTTTTTCGTATATTTAGGTGAACATAGGTAATGGAATGGAGTGATTTGACAAGGAGGACATACGAAGATGGAATGGATGCTGTAAGTGTGAGGGGAAGACCCACTATGAAACGGGAGGACTGTGTTGGGATATTTGAAAGGGGAAGGCTTATGAAGTTGAGAGGAATGGAATGGAGTGTTTATGAATGGAGTGTATGAATGGAAACAAACAGAAGGTGTTTTGTTGTGGCCATCCCCCTTGAGGGAACTCCAGAGAAACAGATGTCTGAGTAGATTAGATTAGATTAGATATTTCCATTGGGAAAAGTGTGGTGTTTGCCTCTACCCAAAAGGCTTCCAGGCATAGAATGATCTTTACTGAGTATTTCCATTAACCCTTCACCTGCTTCTGAACTAGACCTTTTGTCATTCTTTCCTC
>Talitrus_saltator_1 ENA|GDUJ01055215|GDUJ01055215.1 TSA: Talitrus saltator comp93908_c0_seq2 transcribed RNA sequence.
CTTTGGTCATCTAGGGGTTCTGCGAGCGTTTAATCCAGATTGTAAACAACTTATGTTTAACTAAATAGAATATGTGTTCTAATCTTATTATTTGACCGATTTCTTAGTTTCCAATAGTGTTAAATTGTTTTTATTACTATTGATATAAAGTTTATGTGTTTTTGTTTCGACGTAGTTGCAGTGCTGTACAGAAATGTATTGTAACTAGGCGTTCAGTTAGCTGTCTCATCCCACTGCAGTTTATCAATTACCATCAAATAAATCCTGCATTCGATTTAACAAGTGTTATTTTAGTGCAGAGAGATGGCTCTTTGGGCGCAGTTCCAGCAGCTGCCCGCAGAGGCCCAGTGTGAGGTGAAGGCTGCGTACAGAGAGCATCAGTTCCCCATAGAGGTGCGGCACTACATGGCCGCATGGATAGAAGACAAGATGCAGTTGTGGAGTGAAGTCGACATCAACAACCCTGCTAACACGCAGCTTGCCCAGGCCCTCATGTCGGAGCTCATCCAGGAGATCGAATGCAAGCTGAAGCACGAGCAAGACTTTCCGAAGAGAACCCGACTGGAGGATGCTGCGTCCCACTTCACCATGCAGTACTCCAAGAACCCTCTCGCCCTGGTGTCCGTGATGCGATCCTGCCTCAACGTGGAGCTCAATCTCGTGCGCCAGCAGGAAATGCTGCAGAACGGAGGGGTGGCCAACAGTGCAGGCGGTCCGGTGACCGTGAAGGGCTGCCACGAGGAGATCATGGCGCAGCTCAGCTCACTCACAGAGCGCACTGCCGACACTGCCAACGATGTCAGATACTTGGAGCAGGAGCAAGAGAGCTTCTTCCTGAGCTACCACGACTGCGCCAAGACCAAAGCGCAGCTGTCGCACCTCAGCAACCAGCAGCCGGTCACGTCCCAGCTCCAGGACATGGTGCGAAGGCTGGAGAAGCAGAAGCAGATGGAGGAGCAGGATCTCAACACCAAGGTGTCGGGGCTGGTGCAGAAGCGGCTGGCGCTGGTGCAGAAGTTGCAGACGACGCTGGACCAGCTGACGGCGCTGCAGCAGCGGGTCCTAGACCAGGAGCTCATCAGCTGGAAGCGCGAGCAGCAGATGGCAGGCAATGGCAAGCCCTTTGATGAGAACCGGCTCAACATCATCCAGGAGTGGTGCGAGCACCTGGCCGAGATCATCTGGCAGAACCGGCACCAGATCAAGGAGTGCGAGCGCCAGTGCAGCAAACTGCCCCTCCAACCTCCGGGGGGCCTCGACCTCCTGCCCTCCCTGGACCAGCACATCACGCGGCTACTGTCCTCCCTGGTGACCAGCACGTTCATCATCGAGAAGGAGCCGACGCAGGTGCTCAAGACCAACACCCGCTTCACGGCCACCGTGCGCCTCCTGGTGGGGGGCAAGCTCAACGTCTACATGACGCCCCCGCAGGTGCGGGTGTCCATCATCAACGAGGGCCAGGCCAACGCTCTCCTCAAGAACGACTCCATGGGCAGGAACGAGCAGAGCGGCGAGATCCTGAACTGCACCAACACCATGGAGTATGTGCAGAGCTCACGGCAGCTGTCCGTCAACTTCCGCAACATGCAGCTGCGCAAGATCAAGCGGGCGGAGAAGAAGGGCACCGAGTCCGTCATGGACGAGAAGTTCGCTCTCTTGTTCCAGTCCCAGTTCAGCGTGGGGGGTGGGGAGCTGGTGTTCCAGGTGTGGACGCTATCGCTGCCGGTGGTGGTGATCGTGCACGGCAACCAGGAGCCGCATGCGTGGGCCACCATCTTGTGGGACAACGCCTTCAGCGAGCAGGGCAGGGTGCTCTTCGCCGTGCCTGACAAGGTGCCATGGCCGAAGGTGGCCGACATGCTGGACACGAAGTTCAAGTCGGTGACAGGACGCGGGCTGACACATGACAACCTCCAGTACCTGGCAGGCAAGGCCTTCAGGAACCCTGATTTGGCCGACTACTCAGGGCTCAGCCTCAGCTGGGCGCAGTTTTGCAAGGAGCCACTGCCGCTGCAGGACAGAAACTTCACCTTCTGGGACTGGTTCTTCCAGGTCATGAAGGTGACACGGGAGCACCTGAAGCCATTGTGGATGAACGGCAGCATCATGGGGTTCGTGGGACGGCGGCAAGCGGAGGAGCTGCTGCGGTCCTCGCCCTCCGACACTTTCCTGCTGCGCTTTTCCGACTCCGAGCTGGGCGGCGTGACCATCGCCTGGACCTTTGAGGACAGGGAGAAGAACAAGCGCGACGTGTTCATGCTCCAGCCGTTCGCCTCCAAGGATTTCGCCATCAGACCTCTGGCGGACCGCATCTCTGACTTGGAGTACCTCAACTACCTCTACCCCAACATCCCTAAAGATCAGGCGTTCTCTGCGTACTACACTCCCGCTGGGGACCCCTCGAGCCATCCCAGCAACGGCTACGTGCCCTACAAGGTGGTGACGCACGTGCCTGGGTTCCCCAAACATGGCGCCGGAGGGGACTCGAGCTCCCCCAACACCCCTGCCCCCCTCGGCTCCCCCGCAGCACCAGGGCCACCTTCCGTGTCTATGGACCAGACCTACGCCTCGCCTCAGCCGGTGCAGCAGATGCCCGGGGGCTTCTCTGACCAGGAGCTGCTGGACACCCTTCACGACACCCTCCCTGACACTGACTTCAGTGACATCAACATCGACTTCCTCAACACCAACTTCAGCTTCAGCGGAGCCAACTTCAACATGGACATCCAGTAGACCATTTGCACGTCCAACTCGAGCTCGAAGTACTCTATTTCAGTATTCAATTGGACGTCAAAGTACTCTATTTGAATATTCAAATGGACTTCAAAGTACTCTATTTGAACATTCAATTAAAGCTCGAAGTACTCTGTTTGAACATCCATTTGGAGCTCAAAGTAAACAGTTTGAATACCCCATTAGAGTTTGAAGTAGTTCATGTGAACAACCATCTGGAGCTCGAAAGGGTTGATGTTACTGAAAAATTCTTTTACCTGATGACAATGCCTTTGCTGGACTACTTTTGGAGGATGATGTTTCGCCCACCGTGGAGGCAGATAACATCTTGAGGTGCTGTGTGCGTGTCCGTAATTATATTATGTGAATGGGGTTTTTTGATTTTAACCTCACATTTTCGTTGTTTCTATTGGGTGCGTGAGTTCGATGAACTTGACGTATGAAGGCTGTTTTTGGAGTGGATGTGAGTTTTATTGTTGATGACAATCACACTCCTCAGAATGGGCATTTTGTGGTGCTATTGAGCGCTCGTTATTGACCAGAGCGCCTCCACGTTCGCTGATGTCAAAAGGTTAATTTTGTAGCAGAAAAGGCGTTCGGCGAACGCTAAAATCTCTTCTAAAATCTCTT
>Talitrus_saltator_2 ENA|GDUJ01008249|GDUJ01008249.1 TSA: Talitrus saltator comp20702_c0_seq1 transcribed RNA sequence.
GGGAAAACGTTACATGGGACAACGCGTTCTCCGAGCATCAAAGGATGCCATTTGTAGTCCCCGAAAGGGTCCCCTGGCACAAGATGGCTCACGTTCTCTCTACCAAGTTCCGCTCGGCAACGGGTAGAGGACTTTCCGACAGTAACCTCCACTTCCTTGCCACCAAGGCGTTCAGGAATCCCAACCTGTCGATGGAATATCGTGAAATGTTGTTGAGCTGGGGGCAGTTCTGCAAGGAGCCTCTGCCCGACCGAAGCTTCACCTTCTGGGAATGGTTCTACGCCATCATGAAGGTGACCCGAGAACACCTCCGGCCACTCTGGAACGACG
>Talitrus_saltator_3 ENA|GDUJ01023940|GDUJ01023940.1 TSA: Talitrus saltator comp65301_c0_seq1 transcribed RNA sequence.
GACAACGCCTTCAGCGAGCAGGGCCGGGTCCCATTCCACGTCCCGGATAAGGTGCCGTGGCCGGCGGTGGCCGAGATGCTGGACACCAAGTTCAGGTCGTCCACAGGTCGCGGTTTGACGCCCGACAACCTCAATTTTCTCGCCTCCAAGGCCTTGAGGACGAGCACAATGTGTTCTGACTACTCCAACCACTACTTGTCATGGTCTCAGTTCTGCAAGGAACCACTGCTGGACAGGAGCTTCACATTTTGGGAATGGTTCTTCCAAGTTATGAAGGTGACCCGGGAGCACCTGCGCCAGCTGTGGGTGGACGGCAGCATCCTGGGCTTCGTGGGGCGGCGGCAGGCGGAGGAGGTGCTGAGCGCTTCCCCGCCCGCCACCTTCCTGCTGCGCTTCTCAGACTCCGAGCTGGGGGGCGTCACCATCGCCTGGTCCTCTGATGACCCTAACGCAGAGCACCGCGAGGTATTCATGCTGCAGCCGTTCACCAGCAAGGACTTCGCCATCCGGCCCCTGGCTGACCGCATTTCTGACCTTCGCCGCCTCACCACCCTCTATCCCAACACTCCCAAAGACCAGGCCTTCTCCAAGTACTACACCCCTGTCAGCGAAACTGCCCCCGTCCCTGGAGCCTACATCCCGTCAGGAGTGGTCACGCATGT
