# Supplementary material for: Comparative genomic analysis of innate immunity reveals novel and conserved components in crustacean food crop species
Source: BMC Genomics. 2017 May 18;18:389. doi: 10.1186/s12864-017-3769-4 (PMC5437397; doi:10.1186/s12864-017-3769-4)
Supplement: Supplementary file 24 — Fasta files of all sequences. (ZIP 3690 kb) [file 12864_2017_3769_MOESM25_ESM.zip › Additional file 12/28 PIAS.txt]

>Asellus_aquaticus_ ENA|GDKY01015894|GDKY01015894.1 TSA: Asellus aquaticus Contig_16049e3 transcribed RNA sequence.
CGAGCGGCCAGTATCAACGCAGAGTTACATGGGGCTTCGTTGTTTCTCTTTTATTGCCCTCTTGGTAAGATGAGGATGGTTTTGCCATGCAGAGCTGAGACATGTAATCATCTTCAATGTTTTGATGCTTCCTTGTTTTTACAAATGAATGAAGAAAACCTACATGGACATGTCCTGTTTGTGACAAGGTTGCTGTTTATGATACCTTGGTTATTGATGGGTATTTTCAAGAAGTTCTTTACTGATAACTCTAGTTGCTCAGAAGTAACACTTCATAAAGATGGTGACTGGACACCTCTCATAGTTAAAAAAGAACAGAAAGAGCCACAAGTTGAAAAAAGAAAATCGGAAGTAGCTGTTGAGACACTTATTTGATGATAGTGATGATAGCGACACTGAAATTCCTAATAAGGTGGAGTCTGTCAATGATGATTCTGTAATTGAAGAAG
>Astacus_astacus ENA|GEDF01024402|GEDF01024402.1 TSA: Astacus astacus TR34046_c0_g1_i1 transcribed RNA sequence
TGAGAGGCTGTGTGAGCCGGGGGTGAAAACTGGAGTTGAGGATCGTCGTGCAGTCTGCTGCAGGTTCGAAAACAAACCCAAACAAATATGGCAGATTCGGAAGACCAGTTGCGGAGAATGGTGATGACCTTTCGGGTCTCAGAACTTCAGATGCTCCTAGGATACGCAGGCAAGAATAAAACTGGTCGCAAGAATGAGCTACAGAGTCGAGCTATTGAAATAGTGAGATTAAGAAATCCTGCCATACAAGCCAAGATCAAAGAGTTATACAAGAGCATTCAACTAGAGATGATGTCGTTTGGTGACAGGTCACAAGCAGCAGCCAGTGGACCAACAGGAATCCATCCAACCCAGAAAGTTCCAATGGGCCTCAACACAATAGCAGGTTATACTCAGGCAGGAAATGTGGGAAGCATTGGTGGGGTAACCTCGACACACAGCAGTTCAAGATATTCCTCCAGTTCTGCACAAGTGGCTGCTACGGCTATATCTACAGCTGTGGGCTATTCGACATTGACTAGTAATAGTCATAACTCCTCTTATCCAATCAATCCTGATGTCAAATTAAAAAAGCTACCATTCTATGATATTCTTGGGGAACTCCTGAAACCATCGTCACTGGCCCCCCAAGGTTCAGGACGCTATCAGGAGTCCACATTCACATTTTCCCTCACTCCACATCAAGCCAACAAAATTGCAAACTCGAGAGATTTGCGGCCGGGCAAGCAGGACTACTCTGTTCAGGTCCAAATGAGGTTTTGCTTACTTGAGACAACATGTGAACAAGAAGATAACTTCCCACCAAATATTGCTGTTAAAATAAATGAAAAGATGTGTCCATTACCTACACCCATCCCCACCAACAAGCCTGGAGTTGAACCAAAGCGACCATCTCGACCAGTCAATGTAACTGCACTGTGTCGTATATCTCCTACTGTTACAAATAGAATACAGGTATCTTGGGCGTCGGAGTATGGTCGATGCTACGTCATATCTGTATATTTAGTACAGAAATTATCTTCAGATGACTTACTACAGAGACTTAAAAATAGAGGAGCCAAAATTGCTGATTTTACAAGATCACTTATAAAACAAAAACTACAGGAAGATGCAGATTGTGAAATAGCTACAACTTCTCTACGATGTTCACTTATGTGTCCACTCGGAAAGATGCGCATGATGTTACCTTGTCGTGCAAGTACCTGTGATCACCTTCAATGCTTTGATGCATCTCTCTACCTTCAAATGAACGAACGGAAACCCACCTGGACCTGCCCAGTTTGTGACAAATCTGCTGTTTATGACTATTTGGTGATTGATGGGTATTTTCAGGAAGTTCTCCAGCAGAATTCCAGCTGCAATGAAGTGACGCTGCACAAAGATGGAGGCTGGACACCTCTCATGCCCAAAAAAGAGAAAGAGCCTGAGGTGGAGAAACGGAAATCTGAAGTAGCTGTGGAGACATTAAGTGACGATAGTGATGATGACACCCGAGATCAAGATGATGCACCCATTGTAGAAGAGGTAAACAACCCCAAGAAAAAATCTGCAGAGCCTGAGATCATCACACTAACTGATAGTGAGGGTGATGACGACGACTCGCCACCACCCGCCAAACGCCCTAATACTGGTCAAACTGCTGTGCCGGTTTCTACAGCATCTGCAACAGGCACTACAGGAAACACTACACCACACGGCTCAGAGGGCACTAAGTCAAACGATTCTTGGTGCGTAGGGGAAGTTGACCCTGGGAAACGACTCGTCTTTAGGAAATCCCTCTCTTGTAAGTACCCTGTCCAGAGGTGTGGAGTGTGTTGTACATATTCCTCTTGGCTTAGGAGCCTTCATACCCTAGTGTACAGTGCAACGTATGTGTACCACTTGGAGGGCACTGTTTTTTGCTACATAGGTAGTTTTCTGGTGCAGGGATTACTATTGTCCAGTTTTTCTCATTTAGATCGATTTGTGGAGGTCTTTAATTCAAAGGCACTTTATTTTATTAATTCAATAAATTGTTCAGAAACAGTTGTAGATACAGACAGGTGTATAGCTATGGACACAATACAGGAGTAAAGTACATTACAAATTTACGTAATTGTGAATACAGTGAAAATATAAATATGGATTTTTGTCACACATTTCAAAATTACCCACCAATTCATTATGTCCCATAGTGCATTTTAAAGATTGTAATCACTTACGGAAAAGTATGGTAAAAATACCAATTCATAAATTTTTATTAGCCATAAAGAATTTTTTATGGCATTAATAATGGTAAAACTTTACCAGTTGGAGGTTTGTTAACAAGACAATTGTCATTTAGTGACCTTGCATGTAAAAATGCTTTACTCCTCAATGTTGTAATCATAAATAAAAACATCATATATGTATCCTAAGCCATTACAAATGAAAGAAGCAAAGTTATGTAATATAGTGTAAGAAACTAATAAAGTAAAAACATC
>Astacus_leptodactylus_1
GAGAATGGTGATGACCTTTCGGGTCTCAGAACTTCAGATGCTCCTAGGATACGCAGGCAAGAATAAAACTGGTCGCAAGAATGAGCTACAGAGTCGAGCTATTGAAATAGTGAGATTAAGAAATCCTGCCATACAAGCCAAGATCAAAGAGTTATACAAGAGCATTCAANNNNNACTAGAGATGATGTCGTTTGGTGACAGGTCACAAGCAGCAGCCAGTGGACCAACAGGAATCCATCCAACCCAGAAAGTTCCAATGGGCCTCAACACAATAGCAGGTTATACTCAGGCAGGAAATGTGGGAAGCATTGGTGGGGTAACGTCGACACACAGCAGTTCAAGATATTCCTCCAGTTCTGCACAAGTGGCTGCTACGGCTATATCTACAGCTGTGGGCTATTCGACATTGACTAGTAATAGTCATAACTCCTCTTATCCAATCAATCCTGATGTCAAATTAAAAAAGCTACCATTCTATGATATTCTTGGGGAACTCCTGAAACCATCATCACTGGCCCCCCAAGGTTCAGGACGCTATCAGGAGTCCACATTCACATTTTCCCTCACTCCACATCAAGCCAACAAAATTGCAAACTCGAGAGATTTGCGGCCGGGCAAGCAGGACTATTCTGTTCAGGTCCAAATGAGGTTTTGCTTACTTGAGACAACATGTGAACAAGAAGATAACTTCCCACCAAATATTGCTGTTAAAATAAATGAAAAGATGTGTCCATTACCTACACCCATCCCCACCAACAAGCCTGGAGTTGAACCAAAGCGACCATCTCGACCAGTCAATGTAACTGCACTGTGTCGTATATCTCCTACTGTTACAAATAGAATACAGGTATCTTGGGCGTCGGAGTATGGTCGATGCTACGTCATATCTGTATATTTAGTACAGAAATTATCTTCAGATGATTTACTACAGAGACTTAAAAATAGAGGAGCCAAAATTGCTGATTTTACAAGATCACTTATAAAACAAAAACTACAGGAAGATGCAGATTGTGAAATAGCTACAACTTCTCTACGATGTTCACTTATGTGTCCACTCGGAAAGATGCGCATGATGTTACCTTGTCGTGCAAGTACCTGTGATCACCTTCAATGCTTTGATGCATCTCTCTACCTTCAAATGAACGAACGGAAACCCACCTGGACCTGCCCAGTTTGTGACAAATCTGCTGTTTATGACTATTTAGTGATTGATGGGTATTTTCAGGAAGTACTACAGCAGAATTCCAGCTGCAATGAAGTGACGCTGCACAAAGATGGAGGCTGGACACCTCTCGTGCCCAAAAAAGAGAAAGAGCCTGAGGTGGAGAAACGGAAATCTGAAGTAGCTGTGGAGACATTAAGTGACGATAGTGATGATGACACCCGAGATCAAGATGATGCACCCATTGTAGAAGAGGTAAACAACCCCAAGAAAAAATCTGCAGAGCCTGAGATCATCACACTAACTGATAGTGAGGGTGATGACGACGACTCGCCACCACCCGCCAAACGCCCTAATACTGGTCAAACTGCTGTGCCGGTTTCTACAGCATCTGCAACAGGCACTACAGGAAACACTACACCACACGGCTCAGNNNNNCCTCTTCTAATGGGACCGGAGGATTGTTGACACCAGCAGTAGGCAGCGGTGGTGGTGCAGCTTTCTCCCCTCCATCTTCTGGGTCAGTGAGCCCCCAGGTGATTTGTTTGGACAGCCCTGCATCATCCCCATCTCCTCCTCCTCGTAGACCAAACCAGGGGCCATCTCCCCTGCCTGCAGGACTTACAGTCACTCCTGTAGTTTCAACATCTTCTCCTACCTTTTCTTCTGGCTCTGAACTACGGCAGGTCATTAATGTTACATCAAGAAGCACTCCACCAATCACAGCTGGCAGCAACAGCACCAGTAGCAGTAGTCCTGTTCCACACACCACTATAACACCACTATCGTCTTCCTCAAGTTCTTCTGTAACTATATCCTCTTCCACCACAAATGCCCCGTCTTTTCTAACTCCCGCCTTACAAGACCCATTGGCCGCATCAACATTTAATATACAGCCTACCTCCTCAGCCGCTGCAGCTGCAGCGGCTGCTGCTGTTGCTGCTGCTGGGCTTAATCCAAACCCATACTCTCTTCCCCCTGCATTACAGAACCTATTCAATCCTTTGGGAATAATGCCTCCTACTACTGTGTCAGGAAGTCTACCATTTATACCCCAGGACAGATATATGTAGACGGTTAACAAAGTATGCTCTAATTAGTTATTGGACTGAACATTATTTTGAAATGCCCTTTTAGGGTATATGTATATAAAACACCTGGGGGTGAGACATTTATGTTTCAGCAATATGTTATTAAAGAATCAACAGTACTTTAACACAAGTATATCTTGTGTAGGTGTTATATATATATATTTTGGTTTGCAAATTGTCCAGAAATTATTTGCATAACTTCATTCACCAAAGTGTTATTGTGTATTCACAGGCTCTTCTCATAGTCTTTTGGTTTTCACAAAGGACTTATTTAATGATAAGTGATATCCATTGGAAAAAGAGGAAATGTACAAGTACAAATGTATTATGTGAGTTTGTTCCTTAAGAGAGTGTGGTTAACAACTGTACAGTGGGGAGGAAGTATACTAATACGACTCTTGTACTCAAGATTTTGCACTTATTCAAGAACTAGCAGCATGTTTTCAAGCACTTACCTTCTGGTGTATTTTATTACTTGTAATTGTTTGGAATTGATTAGTGGTGGATATATAGCTTGGTGTAAATGCTACTTTTACATAAGTTATATGTATCAAAATTTGTAAACAAATCCATGATACAAAATACTTCTTTGTTAGTCTTATTTATTTCCTTTACCAATAACAAAATTAACCTTAAATAGGTATGCCTCACAGGGTTGCGTTAGGGTTTTGTAATATTTTATTTCCTTTATCTTCATTCAGTTTCCATGCAGTAGCCTGAGAACACTTCATCACATTGACATAAAATATACAACACATACATATGAACAAAAAGTTTGCTTCCTATAAAAATTGGGAAGTTTAGCTCAGTGGTAGCCAATTTTGTGTATTGAAAAAGTGTAGTCCCTCGGAAGTCATTTTTAGAATGACCATTAGCTAAAACATAACTCGTGCCCTTTGTATATT
>Astacus_leptodactylus_2 ENA|GBEI01034526|GBEI01034526.1 TSA: Pontastacus leptodactylus Pl_CLC_34648 transcribed RNA sequence.
ATCAGCATCGAGCTGGCCAACGACTCGCGGATGGTGTAACTTACTTCGCTGGTGTGCTGAGTGCAGATTTATTTTTCTCAAAAAGTAGATTAGATCTCACAGGTCATGCCACGTTATTGGTCAGCTCCTATGCATGTGGAGTACCCGGCACATCCATATTCTGTAAGAGGTGGTAGTCATAATTATGACAGGACCCAGGCTCTTGGATACTCCATGAATCATCCACGTTCACGTGGCCAGTCTCGTGGTCACTCCATGCTTAGAGCACATCCACAAAGCAACTCTAGCCAGTTTCATGGTCACTCCTTGCTTGGAGCACATCCACAAAGTAACACTCTTGGTCAACATTGTGCTGCATCAGGACACCAGCCATTGAATGGAACCAGAATTCATAATAATTTCCGGTATTATAATAACCCTTGGCAAAGAAATTACAGTCATGGTAGAGGCGATATATACAAATGTGTTAGAGTGGAGAGTAATGATCGCGTGTCACACACTGAAGATGCAGGAAGTGTTATACTGAAGAAACTCCCATTCTTTGATGTCGTATCAACGTTATTGGAAGTTGAGATAAGTAACAAAGGAATGCCATTGGTACATCACAACTTTATTATCAAGTCAGATGAAGTAAATTATTTTAAAAATCAAAATTCCACAAATCTATACCAAATACAGCTGAGGATATGCAAGTTTGATAGCACCAGTGAACAGATGGACTACTTTCCTTCCCTCTTTCAAGTTGCTGTCAACAATGATGTTTGCAAGTTGCCAGGTATGGAGATAGTGCCGAGAGGGCGAGCAGGACCAGTGGACATCACTGATAAGTGTAATTTTTCTACTAACACCAAGAATATTGTAACTATAAGAAGACCTTCTGAAAAGCTCAAGTTGTTTGTTCAGTGTGTGAAGAAGATTACGTCTCAAGATCTGATAGAGCGACTTAAAGCGAAGACTACTGTAATACCTGAGGTTACAGCCTCTAAAATTAAAGACAAGCTGAAGGAGGACCAGTCTGGAGATGAGATAGCCTCTACAACTCTTCATTGCTCGTTGCTGTGTCCCTTGGGGAAAACTAGAATGAAGTTACCATGTCGTGCCTCAACATGCAGCCATTTTCAGTGCTTTGATGCTGTTATATATCTTCAGATGAATGAGTGCAAGCAAAAGTGGCGGTGTCCTGTTTGCTTTCAACCAGCAATGTATGACCATCTACAGGTTGATGGGTACTTCACATCAATCTTGGAGCATAATAGTGACACTGACAAAATTATACTGCTTGCTGATGGTAGCTGGCAACCATTATCTGCAGCTGACAAAAGGCAACAACAACAACCCATTGAGAATATTTGTGATGATGCCCAAGTCAAGGATATACAATGTGCACAACAGAACATTACAGTTGATTTAGATAGTGAAGAAGACATTAATAGTTATGAGAGGACAGAAAATATTCTTGATGGGGTGTTTGGTGAAAGCTTAGATCTCAACAAGAGTAATGCTGAATCAGATGCACATGCTGCAGTAGAAACAATCACCCTGAGTGATGATGAATCATTTTTGAGTACTTCCCAGATCAGTGATCCTGGGTTCGGATTCTCCAGTACACCACTCAGATTCTCCATGAGAACTAGACGAAGCAATTCTTTTCAAAACCAAAACCCTAACATTACAGACACCACACAGTTGTTCGCATCTTCGACTCCTCTGCATTCCGTGGGCAGAACGCTAGGAGATTTTTTAGTGTCCCCTGAACCTAGAAGATCTAAAAGAAATGCACGTGGCAGAAAAAATACTAAGAGAAATAGTATCGTGAGCAGCACTGACAACAGAGGAAGTAGGAACATGGAGAGCACTTTAAGTAATAGTGAAAATTGTACAACGAGCAGAAGTTCAAGTAATAGTAAAGACAGTAGAATGAACAATAAAAATAATAGTCAGAATAGCATGGACAGCTGCAGTGTCAGCAGTGAAAGTGGTAACATCATCAATTTAACAGAAGACATCCCTGATTCTTTCTATTCTGAAAGTGACGTCTCCGGTGCTTCTTATATCCCTCTCAGATTATCTGNNNNNGACCACTCTGGGACACACTACATGGCTGGTATGGCGCCACACAGTATTTTGAAGAAGAAAAAAGAATGGATGCGAAAGAGGAAAAGGCCGAGGAGGAATTCAAAGAACTAAAAGTAAAGAGGTTGACAAATACCCAAAAAGCTCTTTAGCCTCATTGGTTATTAACCAGTCCTCTCTTGTGAGAAGTGGAAGCACTGGTTAAAAAACAAAAAACCTGGTTGCATAGTAATATGATGTACTGTATATATAAATGCATTCAACCATACATATTTATGAAAATGCAAGTGTTTATTTTTGTATCTTCAGATTATTATTATTATTATTATTTTTTTTTTTTTTACCTTTTACACAAGACTTGGAGAGAACTTTTATACTGTACAGTACATTATTGTTTGCAATACCGTGCAAGGCGAATGTAAATCGCTGAGAATAGTTAACAATAGTTTTTTGTTTGTCTGTATGTACATATAAATTATAAGGTTTTACTTTTATACATTCGTAGTGAGAAGCTTGTCATATTGTTCTGCTGTTTATTTTCCCAACTTGTAAATACTGTTTCTGGTGACACTTATTCCATTGTACATTAAAAATACAGTACACCTCTTTTTTTTCACTTTCACATATAAGTCATTTCTCTTTGTGATTTTTTTTTTGTTTTGTTTGGTTTTGTTTTGTTATAGCATTTCATTTTCTATCATTATTCTGTACTGCATATTTTGATGTGTTATAATGCTCCTCACATGTGTTATAATGCTCCTCACATGTGTTATAATGCTCCTCACATGTGTTGCTTCTAAAATGGATATCCAAGCTAGCACTTCTGGATTTTGCTTTTTCCTCAAGGATTTTGACTAGCATTTTTTTATTGTGCCTATTTGAAAGTAATTATTTTAGTTTTCTTGTGAAATATACAAACTATTTTCATGTTTAAACAGAGCATGTGGACCCAGATATTTTAATGGTGTTCCCCTCTAAGGCACACCAGTGAAATAAAAATATTAATTTAATAAGAAGTGTCCTCTAGTAAAACTTAATTTACTTTTTGATTGTCAAAATATAATTTTTTTTTTAAGTGGGAAGAATTTAATGTACCAAGAACCATAAACTGCCTCTTCAGGACTGATGCCAGGTTATTAATTTAGTTGAGCAATTTATTTCATTTGTAATTAGAGTGGTAATGCAAACATCAGATGCTAGTGTTTGATCATTATCACAACCCTTAACAATAAATTATTGCTTAATCTGTGTTATATGTTTTGTTTAAACATTAGTTAGTAAAACTGGTACTTATAACTTTGCAGTTTGTGGTAGTTGTTGTTGTTGTTAAAAGTAATGACAAGTGTAATGTTACATTATGGTTGCCTACTCTTATAAGGTGCTTATAATTTGTTAAGAAAGAATTACTAAATAATGATATAATTGCTTTTTTTCTTTTTTTTTTGAAGTATTAAAATAATTTAGTTGTCATATATACTTAGCAGCCAAAATTCTTGTATATGTATATGGTACTTGGAAAACAGTATTCAGGATGATCAGAAGTTTTGCCTTCCCAGTGTTCCTTCGTGTCATGTCCCTCAATAAAATCTTTAGTGAATCAGATTCATTTGTCATTACTTATGTCTTTCTGCTCTTGTATTGGCATC
>Bragasellus_molinai ENA|HAEM01057502|HAEM01057502.1 TSA: Bragasellus molinai, contig comp69147_c0_seq4
ATAGCAAGATAATTAGAAAAATAGCTGAAGTAAAGGCAATTCTGGCCGTTTGTGGCCGTTTGTTGTCCGGAGTCGGTTGTTTTGGAGATATCGAGCTTCTCACTTTTGCTGGGATTTAAATTTTGGATGTCGAATTACCTGCAAGGACAACTTTGAATTGCTAAACAAAAATATTAGCCTCTTTTAAGGAAATGAGTGTTTATATGTGATCCTTTGAATGTTTCCCAAGTATGGCAGAGTCAGAGGAACAACTGAAGAGAATGGTAATGACCTTCCGCGTATCAGAACTACAGATGCTTCTTGGATATGCTGGAAAGAATAAAACTGGTCGTAAAAACGAACTTCAGAGTAGAGCTCTAGACATTGTGCGTTTACGTAACCCAACAATACAGCAGAAAATTAAAGAGCTGTACAAAAGTATTCAACTTGAAATGATGTCTTTTGGAGATCGAGGGCAGGGTACTCCAGGTGGTGCACCAGGCACAATGATACCTGGTCAGCGAGTTCCTTCAGGTTTATCCACAATGGCACCATCATATTCACAGCCTGGTAGCCTAACTAGCAACCTAGGTGTGTCAGCAAATTCTTCTGTTTACTCAAGTAGAAATGCCAGCTCTCAAGTCTCTCCAGCTTTAAATCCATATAATATGCAGGCATCACATAATTCTTATCCAATCAGTCCTGATGTTCGATTAAAAAAGTTACCTTTCTATGACATCCTTGGAGAGCTTCTAAAGCCATCTACTCTAGCACCTCATGGATCTGGACGATATCAGGAAGCAACATTCAGTTTTTCTTTAACTCCACAACAAGCCAATAAAATTGCACATTCTAGAGATCTAAGACCAGGAAAACAAGATTATACTGTTCAGGTTCAAATGAGATTTTGTCTTCTGGAAACTACTTGTGAACAAGAAGATAATTTCCCTCCTAATATTACGGTCAAAATTAATGACAAAATGTGTCCTCTTCCAAGTCCAATTCCGACTAATAAGCAAGGGGTGGAACCTAAACGACCTCCTCGACCAGTTAATGTTACAGCATTATGTAAAATATCTCCGACTGTTTCTAATAGAATCCTGGTATCATGGTCTTCGGAATTCGGTCGGTGTTATGTTAAATCCGTTTCTGATGTAAGTGT
>Bragasellus_peltatus_ ENA|HAEN01049378|HAEN01049378.1 TSA: Bragasellus peltatus, contig comp43412_c0_seq1
CTCTTTAGCTGATGTGACTTTGTTGTTTCCTGCAAACAGTTGGCGTAGCGGTACTTTGTTGTGCTTAATTTGGTGAATTGTCTGCAGGGACGACCTTAAATTGCGAGAGGGAAGCTTAAGCACATTTTTTTCTCTGAAATGATTGTTTATATGTGATCCTTTGAATGTTTTTTCAAGTATGGCAGAGTCAGAGGAACAACTTAAGAGAATGGTAATGACCTTCCGCGTATCAGAATTGCAAATGCTTCTTGGATATGCTGGAAAGAACAAAACTGGTCGCAAAAACGAACTACAGAGTCGAGCACTTGACATAGTTCGTTTACGTAACCCAACCATACAGCAGAAAATTAAAGAGCTTTACAAAAGTATTCAGCTTGAAATGATGTCTTTTGGGGACAGAGGACAAGGCAACCCCGGTGGAGCACCAGGTGCAATGATTCCTGGTCAGAGAGTTTCATCGGGATTATCCTCAATGGTTCCTTCATATTCCCAACCGGGTAACCTAACGAGCAATTTAGGCGTTACTGCAAATCCCTCTATTTATTCAAGTAGAAGTTCAAGCTCGCAAGTCTCCCCAGCTTTGAATCCATATAATATTCAGCCCTCACATAATTCTTACCCAATAAGTCCTGATGTTCGACTAAAAAAGTTGCCGTTTTATGACATCCTTGGAGAGCTCCTCAAACCATCTACTTTAGCTCCTCACGGGTCTGGAAGGTACCAAGAAGCAACATTCAGTTTTTCTTTAACTCCACAGCAGGCAAATAAAATTGCACATTCTAGAGATCTGAGACCAGGAAAACAGGATTATACTGTTCAGGTTCAGATGCGATTTTGTCTTCTAGAAACTACTTGTGAACAGGAAGATAATTTCCCTCCAAATATTACTGTCAAAATTAATGACAAAATGTGTCCACTTCCAAGTCCTATTCCAACTAATAAGCAAGGAGTGGAACCTAAACGACCTCCTCGACCTGTTAATGTTACTGCATTATGTAAAATATCACCTACCGTTTCTAATCGAATCCTAGTGTCGTGGTCTTCTGAATTTGGTCGTTGTTATGTTATTTCTGTTTATTTAGTTCAAAAACTTACTTCGGACGATCTGCTACAAAGGTTGAAATCAAAGGGACATAGGCTACCTGATTTTACGAGATCATTAATTAAACAAAAATTGCGAGAAGACGGTGAATGTGAAATTGCCACAACCTCCTTGCGTTGTTCTCTTTTATGTCCACTTGGAAAAATGAGGATGGTCCTTCCATGTCGAGCTGAAACATGCAACCATCTTCAATGTTTCGATGCTTCTTTGTTTTTACAAATGAATGAAAGAAAGCCAACATGGATGTGTCCTGTTTGCGATAAACCTGCTGTATATGATACGCTAGTTATTGATGGATATTTCCAGGAGGTCCTTACAGATAATTCTAGCTGTTCGGAAGTTACTCTCCACAAAGATGGTGACTGGACACCTCTTGTTCCGAAAAAAGAGCAAAAAGAACCACAAATGGAAAAAAGAAAATCTGAGGTTGCCGTTGAAACACTTATTGACGACAGCGATGAAAGTGACGAAGAAGTTATCAGTAAATCTGATCCAGTCAATGATGATTCCGTGGTTGAAGAAGTTAGGAGCAAACGAAAGAATCCAGATGTAGAAATAATTACTCTTAGTGACTCTGAGGATGATTCTGCTGCCCCTCCGAGCAAGAGATTAGCTTTCCAGCAATCTAATAGTCCTTCGCACCCTTCAAGTTCACCATCACTGAACTCTACTTCAGCTACTAGCACAGTCAGTAGTAGTTCAAACTCTAGTGGAATGGGATCAAGCAGCAATGATGCCACTGTACGGAATGACATTGACGGATCAGAAAATCATCTTGTACAAGGAGGAGAGTGCACAAAATCTAATGATTCTTGGTGCGTTGGAGAGGTTGATCCTGGGAAACGTCTCATCTTTCGAAAATCTCTCCCCAGTTCCTCAAGCAACGGTGGTGGGCTGTTGACAGCTTCCAATAATTATAGTGCTCCTTTGGCTACTTCACCTAGGTCTTCAGGATCGGGAAGTCCTCAAGTCATTTGTCTCGACAGTCCTGCTTCTTCGCCATCACCTCCACTGCGTCACAATCACAGCGCTGATCCTCAGCCTAGCACTTCTGCTAATCCTAGTCCTTCTTTACCAGCATCGTCTCCATCAGCAGTATCGACAGTGGCTTCTTTTGCTTCACCAACGACATCGTGTGACTCACCAGCACTTTCGGCAACCAATGCTCCAAGTAGCCACTCCCCCCAGCCCCTACCATCCTCAGTAGCTGCTTCTTTAGCATCATTTGGCAGTGAATTAATGCCTCTCAACTCAGAAATGATTTCTCAGGTGCCAGTTTCCCCATCTTTGGCACCTATTTCCATAACTCCAGTGTCACCATCTTTGCAATCTGATGCAGCTATGCCTATTGCTCCGACAGTTACTTCAGAAAGCCCTTACGATATGCTTCAGAACTCATACAATGGTTTAAATCCATTGGCTTCAGCTGGAGGGCTTCAGAATATATTTAACCCTCTGGCCATGATTAACCCGAACATGGTACCGTCAGCCCCCAATCCAGACTGGGATCCTTTTAGTAGACCTCAGGACAGATTCATGTAAATGTGGAGTGTTTCACCACAAGCTTCCTGCTGGTACTCCTTCTGTATTGGTTATTGCATTTAATTGAGATCGGTAGTATAGCAACCATTTATATATTTTGTTTACTGACAGAATAATGACTTCAACAAAAATGTGGTGCAGAGTTCTTATTCATAACAGACTTATTCAAAGATTCATCCTTTAATTTTTGTGTGAAAGTGAGAAACTAAATGTTGTCAGTTCAGTGTTCAGAATCTGTGTAAATCATATATGTAACATTGAATTTTACTTGTTTTATCTTGAGATTCTGTTACATATGCTAGTAAACTGGTGACATATGTTACTTACATAACTTGTATTGAAACTCATGGTGACTAGTGAGATGCAACATTAAGTGTGAAGTACAAATTGCTGCTAATTTTGTATCAAATGGCTTTTATATTGTATTCAATAATTCCCTTTAATTTTTTTTGGCTTATACTGTATATTATTTTGTGTTTAAACACTATATAGATAAAATGCTAATTATAAAATCTGTGGAACTTTGATATGTATATAAGAGCTTAGAAAAGGTATGAATAATTATAAGATAAAGTTAATTTATCCTATTTATTATACTATGTGGTATGATGCCTTTGGTATATCATATCATTACTGTTTTGTAATTCTGTTTGAACTTCTACATTATGGCACTCATTAAATATAGCTTCTGTTGATGCTCATCCTTGTATTTGTATTTTCTGTTGCTTGATATCGAAAGTGGTAGTAATAGCGAATGAACATCTATTTCGATTTTATTTTATTAAAATTGTAACTGTTCGTTTTCTGCCCATAGCATTTAAGTAGAAGCCTTTCTCTTAATTACTTTCTGACTTTCTGTCATCAAATATGAAAAATCATGTCTTAGAAGATACCTTTTCATAGCATTGGTCAAATTAAAGTTTTTAGTCTATTGACAACCTCCTTTCATGCCAGTGTTATGTGTACAAATGTGTCTTTAAATTTGGAAACTAAACATCACTGGTCATGAAATCAACTTAGTTTTATAGATAAGCTATCTTCCAATGACTGTGTTTGCATTGCAATGCAGTTGTAGATTTTTTATT
>Callinectes_sapidus ENA|GEID01032429|GEID01032429.1 TSA: Callinectes sapidus C_sapidus_gill_comp38043_c0_seq2 transcribed RNA sequence.
AGCAGCAGCAGCAGCAGTGTGGCATGAGGGAATCCCGGGAGGACATGGACTTGACTCACATCACAATGACACAGCTTCCGTTCCTTCAGAAACTCACAGCCCCAAGAAAAATTAAGATACTTCCTCATGATACTCAGTGGACCTCTTATACTTTTGATGTGGAGGAAACATTGGTGAAATACTTCAGAGTTAATTGTACAACAAGTCCTTATCAAGTTGTGGTTAGATTTTGTAAGTTTGTGGAGGGAGTTGAGCAGAAAGACCACTTCTCCAGAAATCTTCAGATGAAAGTAAATGGAAGCTCATGTCCCATTCCAGGTCAGAATGTAGTTCCCAAGCTGCCTGCTACACCCATAGAAATCACAAGCAAATGTGATTTTCAGAGAAATAGGAATACCATAGAAGTGAAGACCTCTGATGATGTCATTGTGATGTTTGTGGATGTTGTGAAGAGGCTGACCAAAGAAAAGGTGGCAGAGAAGGTCCTCAAGGAGAATCCCTTAGATCCAGCTGCTACAGTGGCAAAGATTAAAGAGAAGCTGGAAGAGGACACTGCCAATGAGGCTGACATCACCTTGACGTCACTGCAGTTTTCATTAGTGTGTCCAGTCAGCAAGATCAGAATGAAGTTGCCCTGTCGAGCCTCCACGTGCCAACACCTCCAATGTTTTGATGCTGCCTTCTACCTCAAAATGAATGAGAACAAGTCCACCTGGAGATGTCCCATTTGTTCAAGAGTGATTCAGTACAAGAACCTCCAAATAGACATGCACTTCAAAAACATTCTTGAGCAGAATATATCCACCAACAAAATATTGCTGCAAATTGATGGAAGCTTTCTACCCTTCCAACCTGAGCACATGAATCACAGCATCCTGACCTTGGATGAAACTCTGGATCACTCCCCCGCCAGGGAGGAGGACCCCAACAACTCCACCAGCAGCGTGGAGCATTCCCCTGCCGTGGTGATGGAGCCCGTGTCCGCTGCTGGCAACATCACCATTGATCTGCTCACTGATGATGATGATGATGATGA
>Cancer_borealis_1 ENA|GEFB01013526|GEFB01013526.1 TSA: Cancer borealis DS01-Cborealis_contig_13371 transcribed RNA sequence.
TCAGTCACCTGTGAGGCCTCAGGGAAATCAGCCACATGTGAGGCCTCAGGGAAATCAGTCACCTGTGAGGCTTCAGGGAAATCAGTCACATGTGAGGCCTCAGGGAAATCAGTCACATGTGAGGCCTCAGGGAAATCAGTCACATGTGGGGCCTCAGGGGAATCAGTCACATGTAAGGCTTCAGGGAAATCAGTCACAGGCCAATATAGTAGTCTTCCCACCATGCATCGTTCCTGGTAATACAAGACCACCACAAGGACAACAGAAACAGCCTGGGGTAATAGTTGCAATGAAGATGACAAAGCTCCCATTCTTTGAAGTGTTAGCAACCCCAATACAAGCTTTAATATTCCCCAAGAAACATTTTCAGACCTTTACATTGGCCCTTGAAGAATCGTTGCTGAAACACTTCAAAGACAAGAGTTTAACTTATCCTTGTGAAGTTCATATTAGGTTTTGCAGTTATGATGATGGGATGAGTGGGAACAAGGATTACTATCCTTCAAATCTTCAAGTTCGAGTTAATCAGCATATGTGTGTTCTTCCAGGTTTGAATACAATTCCCAGGGGACCAGCAACACCCATAGATATCACAAGCAAGTGTGATTTTTGGAGAAATTGTAATTCCATACACATAAAGACCCCTGAGTTGCTTGGGATGATTGTCCAGATCACAAGAAGACTAACCCATGAAGACCTGATGCAGAAGCTTCTCACCAAGGCTCCCATTGATCCATCTACTACAGTGGCTAAAATTAAGGAGAAGTTAGAGTTGGACAGTGTTAATGAAGGTGACATCGCATTAACATCATTGCACATCGCATTGATGTGTCCTGTCAGCAAAGCCAGGATGAAGTTTCCCTGTCGGGCCTCCACGTGTCAACACATTCAGTGTTTTGATGCTACCTACTACTTGAAGATGAATGAAAAGAAACCCAAATGGACATGTCCAGTGTGCTCAAATATAATTGAGTACGAGAATCTTCAGATTGATGAGTACTTCAAACATATTCTTGAGCAGAATGTATCCAGTGAAAAGATATCGTTGCAAGCTGATGGGAGCTATAAGCCTTTCCAACCAAAAGTTGGGAATGAAAGCATTCTAACCCTTGATGACACCTTTGATCGTCTTGCTCCTGATGATGAGGAGCCTCACTCTGCTGGTGGCAAGGAGCCACACTGTACTAATGACATAGAGTCTCAACACAGTGGTAGTGAAAAGTCTCTCCACACTACCATTGACCTCCTTGATGACTCCAGTGTATCTAATTTTGAGATGGAATTGCCTGATTTAAGAGGTACAGATTATGGTAAGAAATATTTAGGCTTTTCTCTTTATGGCGCCAACATTTTTTGTTTATTTATTTATATACTTAATTATTATTTTTATGCAAATGAGACCTTGGCTATAAAGTACACTTTTCAGATCCATATTAAGTGCTACACTGGAAAATATAAAGGTAAGTAAAAATGCATGGTTGATTTTTAGAGAGAAGGAAAATCAAGAAGACAGACTTATCCAGAGTTCATTAGTGAAGGGATTGAGGAAATTAAGGTTATTGTTTGATCTTGCATTGATATGGTGGACAAAATCTTCAGTGTCAATAGTTTTTGAAGATTAAGACAAAGTATGAATAAAATAATGAAATGCCTAAAAGTTGCATTGAATGGTGAACTGCCTGAGAAGGTGGAAATTTTTAAATATTAAGGGTTCTTTGCTATACCATTTGCCTTTTAGTTTAACATAGTGCTATATGACCTCTGGTGTTTGGTGCTTGCTATTTTCACATTAAATAACTCGCTCCATGTCTTCCACTGACACTATCAGCCCATTCTCATTGCTTCACTAATGTTCTCAATCCCAAGTCTGCTTAGTTCCTCACTTGTTTGGCCATCTCACAGTAGCATTGCGCATCCACTCTTTTCAGTACATTCTTGAACATGTTGAGATGGATGTGGAGTGCTACTGTTACTACTATTAAGAGAATAACATTCCCTGGAATTTGAGTTGAGGTAAGTGTGTATGATGACTTATTTTTAAGCTATTATATTGTGGAATCACTATCTAGTGCTGCCTGGAAATTCTGCTGTTTTTTAACCCACGTCACTGAAAACAGCCTTGTGTTGCTGAACATTCCAGGTGGCAATGTAAGATATTATAATATCAGAAAATCTTGCTGCTGATAGGATGATTGAGCTAATAACTAGCATTGTCAGGCTCAATTTAATCCTAAAATCAGTTGGAAGATCATGTATAAGTAGTAGATTTGATTTCACTGGCATTATGGACTACCTCCTTTAACATGATCATTTGAGCAATTCCATATATTGGCATCCCCTTATCATCCATGAACCAAGTTAATAAGTTAACAAGTTAAGCTAGTTTAATAGTTTTGAGCTACCCCGTCCCAAGTATACACCTGGGATACCTATTTTTACATCCCTTCCATGTCTATTTATATACAATAGTTGAAGATTGTGTAAGATGATAGAAGAGTGGGTTATTGCATGAATTACGTAATATGTAGAATGGATAATGAGTAAAAGGTAAAGTGGGGGCATACGCTGTAGCTGCGTGTTGCTGTGGGTGCTCATCTCCCATCACGTCAGCCTTTGAGCCTGTGGTGGAAATTAATCCGTTATCCCTTGACGCAAGGCCACTGTAACATTCGAGTTTCCACAGTTTACCTTCCCCAGGTTATCGTAAGTACCCATTTGGGAGGATGAACAGCTGGGTGAGCTGTATGTTGACTGCCTTTGTCCGGGATCAAACTCCGGCCAATGGATTCATAGTCAGACGTGCTAACCACTTTACCCCTGAGGATTATCTTGAAGTGGTATAGGCTTAATGTGAGAATGAATGAGAGGTAGAGCTGAGGGGAAGATCTTTTAGTATGGAGATAAATAACTATGAAGTAGATGGAGGTGTTTGGTGTGACCTAAATGAAAGTTACATATAGACAATATCCTGGAGACATTTCTTCTTAAGCTTTCCCTTGCAGGGAATTCCACAGGTGAGTCGGTGTCTGTATTTGACATTAGTGAACTTCTTCTTTTGGAAATGTATTGAAGATGATATTAAGTATATTATCTGACACCAATAAAGTCCATTGGATCAACACTTCCACTACTATTTGTAGCATGGAGGCAACAGCACTTGGTGGTACAATATATGACAAATATAATATTTTATTTAATATTTTTATTTGTTTATAACATTTTTTATATTTTCGTAATATATATGAAGTCTAACCCCCTTTCACACGAGTACACTGGTGTCTACCACCGGTGTCCAGCATCGGTTGCCTGGTTCAAATTGGTGCCGGGCAACTCTAGTGTCTCATTGACACACTGCTCCTTGCTAGTCGGAACAGTGGCGTCCAACAGAGAGCTCCTTCTTGTTGCCTTGCTTGCTAAGAAAAAATTGAGGAGCAGATCTGTAGGGAGGAATATGCATGTGCATCCCTTATTTTGGGTCTGCCATAAATAAATATGTGTGCACGCATGCACTGTTTTATTTGT
>Cancer_borealis_2 ENA|GEFB01004277|GEFB01004277.1 TSA: Cancer borealis DS01-Cborealis_contig_4225 transcribed RNA sequence.
AAGAGCTGTACAAGAGCATTCAGTAAGTGCCTAGTTTATAATCACCACAGGTTAGATGTGTGCACTTGCATCTGCTTAGGTGTGGTCTTCCTTGTGCCGAGTGTGGAAATAGCTCACCTTGGTTGTACCTGGCCAGTTGATCCTATTGTGGTTGTCCAAGAGACAAGCCTGTGCCAGTAGTGAGTGGCTTCCCCACTGAATGCACTGCTTGTTCATCCTGCCCTGCCTCACCACCATGGTGTTCCTTGCATGCGGTGTGAGAGAGGGGCTGGTGGGGGCTGCTGCTTTGTAGTGCTGACAAGGTAAGTTTTTATACAGAATTTCTAGGGTGTATGTTTTGCTAGATATGTACTTTGATTAATTGTATTTTGTGAGGCTGCAACTTTTATTCAAACTTATTTGACCATAGAAAACGTTAATTTGTGTTTTTTATATATGAATTGTTCCTTGTGTCCGTACCCTAACAAGCAAGTCTTCCATACTTGTTGTATGCATCCAGTAGCTTAACATGATGAGTAAAACCCCTTCAATCATACCAAGAGGTGATACAGTATTAACTCTAAAGCATAACAGCTGAACAATGGATATACATATGCAGGAAAGTCTGGTGAATCATAGTATAATACAATAGTAATGCTGCTGCATCAAACAAGAGGCCAAGAAGAACAAAGCTACTAATGTCCCATAAGCGTGTTCCAAATATATACAGATTTTCTTCAGAGATCAAAACCATATATTAGGACTGGTAGGATGTAGGAGATACTCAACAATGAATCATGCATGCACATTAAACTAGGTAAACAAATGTCACCATACGTGTTTGCAACGTTTTTAAGGTTTTTAGCAATTTTGGCTGAAAAACTAAAAGAACAAACCTTGTTCCCTTTCAGGAACCTTCCTCAAGGGAGGTTTCATGATAGAAAAGTCTCTATCTTTCTCTCTTTCATTAAAATCTGCATTAAAGTCATTAATACATTATGTACAGTATCTTTCTTGCGTTGTATGACATTGTAAGGACGTGATTTATGTTTGCAGGAACGTATCTTGCATGATATAATGCTTCTTCAATTATGTACTCCTTTGTGAATAGAGGAAGCCTGTATGTGATGGTATAGATGAGGTGGTTGTAAGCCAGTGATGACCTGTAGGCTGGTAGGATGGAGTAGATTGAATATGAAATAGGAATGGTACTGTGATATAGGCAACAAAATATATTCATGTGAATACATAGGTGAGGATTGTTGTTCTATCTGCTTGCCTGCCATATAATTATACATTATGAGAGTCCAAGAATGTGGAGCTCCATAATTGTTTGTAAATAGTGAATACTTAGTTATGGGGATCCCTACATTTTGTTACAAGATTGGAGGATGAGAGTAATGAAAGCATGTATGAAAAATGTGGCACGTAAATGGTGTGGTGTGGTGGAATGGGTGAAAAGAAACAAATTGTGGTGGTTTGGTCATATGGAGAGAAAGACTGAAGAGTTTGTGCAGACAGTATGTGTGAATGAAACTGAGGGTCTTAGAAGTAGAGGTAGGCCGGTTGTAAGATGGAAGAATAGGATAAAGGAGTGCATGCATGATGGAAGGGAAGGGATGGAACAAGCAAGAAGAGAGTGTATGGATAGGGAGAGGTGGAAGCTTTTCTGCCATAGCCATTCCTGGAGGGAAGGAGACGTCAGAGAATATAAATAGAAGAGCATCACATTATACATGTTTTAATCAGCTCATGAAACATGTTGATGGGTGTAGGAGTTGTATTTCTTAAAATCACAAAAATAACTTTTTTTTGCAGATTATAATTTCCACACTAGATATATATGGATTATTCAGGTAAGGTTTTTTAGGGCATTGGAATTACCTAACATATGTTTAGGATTCAGAAAAGGTTGTAGGTGTGTGGAACAAGTTTGTATTAATTTGAAACCCCAGGGTGATTCTGGCTCATTTTCAACATTATTACAATTTTACACCAGTTTCTCACACATGTAAGGATTGGTTTGTGACAAGGAACAGCAGGCAGCAGCTGACCACTTCAGAGGAAGCTACCAGAGACCAGGATCACTGTGACGACAGGACACCGATCAAATGCAACAGTTTGCTTAGGCGGCTTGACAACAGTTGGTGTTTACTGGCACGACTGACAACAAACAGTAACCCATTATTACCAGTATAGGCCTGGACACACATTACCTGGTGCAGTAGAGAGTAGGTATGAGGTGGGTAAGAGATAGATGAGTTGCAGGTGTCAAGGAACTGAGGAAAGTGAGTTAATTAGGCAAAAGAATATTAGGAAAGTGATGGTGAGTGGAATGCAGTGAAAGAACAGGAGAATGGTGACAGAGGAAGAATGTGAGCTTTTTAATTGTGTTGTGGTGGGATGTGCAGAAAAGGTGTGTGGTATGAGGCATGTTGGTGGTGGAGTTTGGAAAATTACGATTCGTGTTGTGAGGAAGTAAGCATGACTTGACTCTAGCTGAAATGAGGCTTCTGGGAGAACAAATAAGTTGAAGACAGAGGATGTTAGTATGTTGAGTGAGGTTTAAGATGTAAGAAAGAAATGAGCTGAGCATTTTGAAAGATTGCTTAATGTAGAGGAGGATAGGGAGACTGAAGTTGTTAGAGTTGAAGGTACATAGCAAGGACTGCATTTGATAGGAGAGTTGAATGATTCAGGGATTGCAAAGGAGTAAGTGCAGAAGGCAGTAAAGGAGATTACTGTAGAAGGGAAAGTTGATGGTTTGGGTGGATGTGCAGTAGAATGTTTGAAAAGTGGTGGAGCAAGTGTTGTCGAGTGGATGGTAAGATTGTTTAATATATATATTTCATGAGCAGTGTGGTGCCAAGAGGGATGACTGGGGAGCAAGGAAGACTGTTTGTACATCAGAATTGAATTGAGAACCGTTGTGAATGCATTAATGTAGATGCAGCGTTGACAGGAGGTTCTGGTCAGTGTTTTGGTTCTGGTGCAGGGAAGGTGATGGATGAAATGTAATGTGGCCGGGGTGAACCAGTCTTGGTGGCGGGCCTTGACCCTGACAATACACTGACTGTGCTGCAAAGCTGACTCCTACACAGTATAGTTCAAGAGGATTGTTTCCTTCTCCCTAAGAGGCTTAAAGGCAAATATTTAAGAGAATGCATGTTGATATATGTATTTATATGCCTTATCTTGACTACCCCCTTTAAGGGGATGAAATTAGGTTCACAGATTGATTGGGATTGAGAATCAAAATGAGAAGAATGATGATCACGAGTGCTTTTTAGTATAGCTGATGGTACGAGAAAAGTGTTGAAGGTTGTGAAGGTGGTGTGCAGAGGTCACCCTTGGGCTTTAAGGATCATAGGAATGAGTGAATTTATCTTGCTATATACCAGCCTGTCATTTCCCTAAAGGGGCATAGCATTATTGTGCCTTGACAAGGTACGCATACCCAACCATGCACATATACTACAATTTTCATATCTTATATATCACCACCTGTGCAATGCTGAATTTAGAGGTATCAGAGCTTCCAGAATATAATAGCACATACTCCAATTAAGTCCATACTTTGGCATTGAGACATTTGGTGTTTCTTTCAAACTATAAATATGATCATTTGATTTGTAATGACAACACTGCAAATTGCTGCACAGTTCTGTGTGATAGCACAATACATTTGGTAATTTTTAGTACAATTCTCGCCACAACAGCATCATATTTCAACAGTTTGGCATTCTCAAAGTTGAAGATCATATGGAAAATAATAATAAATAAAGGTGCAAGCTTAGACTAATGGATTTTGTGTTTGAAGGCAGCATTTGGGTGAATGAGAGGTAAATGTAGGTGTGATAGTGATGCATTCTTGGAGGCAAAAGTGGTCGGAACGCTGTGTGCGTGTGTCATTCACTGCTGTCTTGAGGATCATGTGTTGGACTTGTGATCATCACCCATTACCCTCCCGGAGAGAGCTTAGAGCTTGTTAAAGCCCGATCTATCGGGAAGGCTGTGGCCTTTCACACACTCCATCCGCCTGCTAAAGGAGGACAGTAATTGCTTGATCATAGTGAAACTATGAGTGAAAGGCCAATACACTACTACTGAACTATCAAGCGGTGTGTGTGTTCGTTCGTTTATATGTTCGTGTGTGTGTGTAGTTGTACGTGTATGGTAGGTTGATGTAGCAGTTCGTGGGTATCAAATGTGGTCTCCCTACCAATCCTGCATGCTTCTGTCTGCTTGGCATTAGTTAAGCCTCCTTCAAACCCATGCAGGGATCCCTCTCTTTTTTACCCTCCCAGTGCTGTAGCTGCTTCACTAAGAAATTTTCATTTATTTATAATTTTGCCTACAGGAGTGTCATAAACAAGGAATTAAAATCCACCCCAGACTTAGATACGGATTTTGAAAAGCTTAGTCAACATTGTATCGGTAAACAGTTGGTTACACTTTCATAAGGATCACCCATCATTGCCAGAACTATGGTGTTAAGTGCAAATCATGGGGCTTAAGCATGATGCAGAATACATTGTAGTGGTATTTTGAATTCATTGTGCTTTGTAACTTAATGAATTTGCCCGTCAGGCTGAGATAGGACTAGCCATGCTGGGTGTGTCTGGTGCTGCTCACTGTTCTTGAAGCAAATCAATAAGCTCAAGTCATAACTTATATTTTCAGTATTTATAAGTCACAATTTTTCTTCGGTGGTCTTTGCTTACTGACCACTTGATAGCCTGAGCTGGTGAGGTTATTTTGAATAACATCAATTTTTTTATTTGCCTCAACTAGTTTATTTGATGTATACTATTGATAATATATAATTGCATATTTTTGTTTTAATGACAATTTTTCTTTTTTGTGTAACGTTTTTCTTCAGTTGTTTTGCATGTAGGTGTAAATATTATTTTTCTGCCTTTTCTTCTGGAGCTTTACATGTAGAACAAGTACTGTATACCTTGTAATGCTATCATAATGTTTTGTATATCGGGCATTCTTCTGATGTATTTTATGAAATATATCTGGCAAAAAGTTTAGCTTCAATTAAATAATCCTTAACTAATATCTAATTTCTATTTCTGAATCTCCTAATATAACAGAATGTAGCGTAGTAGTGTAATTTTGAAGGGTCTGACGAACGGTCCGATCATATTGATTGTATTGCTTTGGTAAGTGTCATCCCAGACGGTCACAAAGAGTGTCATGTAAAGTACTGTATCTATGGTCATGTAGCTGGATACTACTTGCTTATACACTTGGATCAACAAGTTTTTGTCTGTGCAGGCTGCCTCTCATTCCATGTCCTCTCCTCAAAGAATACATTAATCTTTCTGTCTCGCTTTTCAATAGGTGACAGTGTTTAATGATTTTGATTAATTTGTCTTAAGTGTAACATGCTAATGTCTAGTCTCATGTGTTGTACAAGATTTAAACTAGAGATGATGTCGTTTGGTGACAGGTCGCAAGCAGCAGCCGGAGGACCAGCAGGCATCCTTCCAGCCCAGAAAGTACCCATTGGACTCAACTCCATAGCAAGCTACACTCAGTCCGCCAGTGTTGGAAGCATTGCTGGCGTCACATCCACACTGGCCTCCTCAAGATACTCCGCCAACTCCCAGGTGGTGGCGTCGGGGATCTCCTCCGCCGGGGGTTACACCTCCATCTCCGCCAACAGTCACAACTCCTCCTACCCCATCAACCCCGATGTCAAGTTAAAGAAGCTGCCCTTCTATGACATCCTCGGAGAGCTCCTGAAGCCATCATCCCTAGCACCACAAAACTCAGGCCGCTACCAGGAGTCCACCTTCGCGTTCTCCCTCACTCCACACCAGGCCAACAAAATAGCCAACTCTCGGGACCTGCGGCCGGGCAAGCAGGACTACACAGTACAGGTCCAAATGAGATTTTGTTTGCTAGAGACAACCTGTGAACAAGAGGACAACTTTCCTCCCAATATTGCTGTTAAAATCAATGAAAAAATGTGTCCATTACCAACTCCAATCCCCACCAACAAACCCGGAGTAGAACCCAAAAGACCGTCCAGACCAGTCAATGTCACAGCTCTCTGCCGCATCTCACCCACCGTCAACAACAGGATACAGGTATCTTGGGCGTCAGAATATGGTCGGTGTTATGTCATATCCGTGTACCTGGTGCAGAAACTCAATTCTGATGACCTGCTACAGCGGTTAAAAAACAGAGGAGCCAAGATTGCAGACTTCACCAGATCTCTCATCAAACAGAAGCTTCAGGAGGATGCAGACTGTGAGATCGCCACCACATCCTTACGGTGCTCCCTCATGTGTCCGCTGGGCAAGATGCGCATGATGCTGCCGTGCCGGGCCAGCACGTGTGACCACCTCCAGTGTTTTGATGCATCACTCTACCTTCAAATGAATGAACGCAAGCCAACGTGGACCTGTCCTGTTTGTGATAAGACTGCTCTCTATGATTGTTTGGTGATTGACGGGTACTTCCAGGAGGTGTTGGTAGAAAACTCAACCTGCAATGAGGTGACGCTGCACAAGGATGGCAACTGGACGCCTCTCATGCCCAAGAAAGAACAAAAGGAACCGGAAGTGGAGAAGCGCAAACCTGAGGTGGCTGTTGAGACGCTGAGTGATGACAGCGATGACTACTCAAGCACGGAGCAGGATGATGCTCCCATTGTGGAGGAAGTCAACAACAAGAAAAAAGCCATCGACCCAGAGATCATCACCCTCTCGGACACTGATGATGATGATGATGACATTGCTCCACCACCATCCAAGCGTTCCAACACCGGCTCCAACTCAGCCTCCTCCTCCTCAGGTGCCTCAGGGTCTGCAGCAGCGGGCAGCACCACTCCCCACGGCTCAGAGGGCACTAAGTCACACCATTTCTTCATCTAATGGAACCAGTGGGTTGCTGACACCAGCTGGGGGCAGCAGCGGGGGAGCAGCCTTTTCTCCACCCTCTTCTGGGTCGGTCAGTCCCCAGATAATCTGTTTAGACAGTCCTGCTTCTTCTCCCTCACCCCCACCCCGTAGACCTACCCAGGACTCCTCTCCACTACCTGCAGGAGTCTCTGTCACCCCTATAGTATCCTCTTCATCCTCCACCCCCACTCCCACCTCTGCTGAAGTACGTCAGGTGATTAATGTTACCTCTAGAAGCCCTCCCCCTGTCTCTATCACTACTGTTGCTCCTTCCACTACTCCTACCACCACTTCCACCACCACCACCACTCCTACTGGTAACAGTAGTAGTAGTAGTCCAGTACCTCACACCACCATTACTCTGCTCTCCAACTCCTCTAGTAGTTCGGGCCCCATTTCCTCCACCAACACCAATACTGCCTCCTTCCTCACCCCATCCCCACAAGATCCACTGGCCACTCCACCCACATATAACATGCAATCTACCTCTTCAGCTGCTGCAGCTGCAGCAGCTGCTGCTGTTGCAGTTGCCAATCTGAACCCAGGTCCATTTCCCCTCCCACCAGCATTGCAGAACCTCTTCAATCCTCTTGGAATGATTCCCCCAACAACTGTGTCAGGGACCCTGCCATTTAGACCTCAAGACAGATACATGTAAATTAATGGGTGAGGATGTAACACTATGCTTTTGGAGTACAAAGCATTGGTAACATATCCTGATTAAGGTATTTGTATATAACCCCATTGTATTGTCTAGCATCACCAGTATGTATAGACAAAATACAAGTTTTCACTTGTGCTAAAGTGAAGTGTTATTTAGGATGTGCAAATTATATTTAAAACTATTTGCATAAACCTCCATCACCAAAGTGTAAATGTATATTTGTAGTTGGCTGTTCAGCAGACTCCTCTCCAAGTCTTTTGGTTATCACAAAGGGCTTAGTTTACTTGTAAGTACTAACTGTTAGAGGTAGTAGTAATGTTTCAAGTACAAATGCAACAACATGTAAGAGTTTGTTCCATGAGGGGCATGGTCATCACTGTAGTGGGGAAAGGTTGTGTCTGCACATGTATCACCTCCTCACTTGACTTGTGTTGTGGTGGGACTGTTCCTTCCTTTCCTATTTGTATATTCATTCACTTAGCAATGGGTGATGGAGGGTAAGGCAGATCATGTTTGATCTGTAGAATTCTTAGTTTTTGTTGTTGTTAAAGCATACCGAATGCTCCCCTCAGCTTAGGAATTTGTTAAGGACGTTATCAATTGTAACAATAATTTAATAACTATGGTGTAGACTATAGAACCTTCACGGTGAAAACTATGATGATGTCCTGATGAAAGTGTTGGGTGGCTGGTGTGAGGGGATGAAAGGGGGAAGAGAAATGCCTCAGTGAGTAAGCATAAGACACCACCTCTCCCTCTTTATATAAGCAGAAGAGTGTGCAAATATCTCTTCTTAGTGTTTTACATGTGTGCTTGATGAATATGCCAGTTTGGGTGGGATTCGTAGAGACATCCTTTGCGTTTTGGGCCCAACAGAATGGAGGGGAGAGAGTGATGAGTGAACCTGTCGCCTCCAGCCCCTCCTGCCCCTCCCACCCACTGCTGGAGGGAACAACCAGTCAGAATGCCCCAGGGATGGACGGAGAAGCTGCTTTTGAATCAGTCCAAAGCACCCATACCAAAAAATACACTCTAGCATTAAAGAGAAAGAGAAAAAAGTGAAGGGAGTGTTTGGAAAATGTGAATTATCCTGGTTTCTAGTGTCAGTCATATGCCTCTCCTCAGTGTTTGACTTGCTGCCATTCACCACCACTGCTGCAACCATCATCATCATCATCAGCATTATCATAATCATCATCATTATCATTATTATCATCATTATCATTATTATCACCAATATCATTATCATCATAATAACACCACCACTGCCGCTTTCATTTGATTATCAACTTCATGTGTTTCTCATGAATGCATTTCACAAAAAAAAATTTTACTATGTTTTTGTGCATAAGTATTCACCTACATTATTTGTATCCCACATTAATGAAACAAGTTACAACACTTTCCCGTTCTGTGACGATGTAATGTGTCAACCGTGAGGTCAGTAGTTTCTCCCAGAGGAGCTGTGTTGTGAATCGCCAAGGATTAACCTTGCTCCAGTTATGTGAGCATCTAATTTTATACTGTGTCATCCCGCTCTACATGTGTTGACTAGCAGCTGTTATATACAGACATTACTCTTTTAATGGAAATATTATTGACTATCTTTGCTACTCTATATCAATTGTCATCTTGTTCAGCATTTTTATGTGCAATGTGGCCAGAACAATTCTCTGGAGTTTGAGGCCCAGTGGAGGTCACTCATCAGGTATGCACTTATAGTGCATAGGAACTACACACTATAATGGCATAAACTTTACATGAGATTCATGTTATGCTTGTGTACTTTAATAATCCAAAGCGTACCTGCTGCGAGGTGGACTTCAAACCTCTTCTCTCTAATGGAAATGAGAGAAAGTGGTGAGACTGGGCTGCAGAATTCCTTACACGGATGAGTAGCCATATACAGATTTTATACATTAATAAAAAAAAATTTTTGTTTTTTTTAGCCTGACGCACAAGAGTATTTGCTGCTTAACCTTGATGGATATATATATGTTACACACTGTATGCAACATTCCCAGTTTTGCCTTTTGATTAATAGGCTACTGACATTTCGTAGTGGAATTTTTTGTTAGCATTTGTGTCAAAAGATATTTACCTACTATCATATTAAGCCAAGAAGCACATCACTGAGGGGTGCAGCGGCTCATGTGTGATCCCATCCCATCCCTTGCCTTGCAAACAAGCCAGCTTGTTCTGTAAAGTTAAAAGCAGTCCATTGTCACTGGGACTTGTATTCCATATATTTTGTACCCCAGCTGAGTCCCATACAGACACGGTAGGCACACCACCTACATGTGCTGAATGGCCAATATACATATATTTCAACCACAAGGGAACTCTAGGTTCTGATGTGTACTTCCTTAGTATCCTTGAGTATTTAAAATAAATTCATGACTTATAGCTAATTGGATTTTTTTTTCAATAAATAGTTTGTTAATAAAAAAA
>Carcinus_maenas_ ENA|GBXE01090806|GBXE01090806.1 TSA: Carcinus maenas comp84198_c1_seq9 transcribed RNA sequence.
ACTGATCATCACGGCCCTAAACAAAAAGAAGAAACCACTTCCTTTGATTCCTTCCCTGCCGCTGAATGGGTGATGTTGTGGTGTTTCTGGCTCAGTGACAGAACTTGATTGTACTCAATATGAGTCACCAGAGGAGATACCACCATGAATCAGATGGCCATAACAATCCACATCGTAGCAGCCGCCACGATCCCCACCCCATTCGCAGTCTCTGCTTACCCATCGGTCCCCCTCCTCCTCACCCCATTCCCTATCACAGACGTCACCACAATCATCATCGCAACCACCATGAACCTCACCATGGCAGGTCGAGGAACGGCTCACAGCTCGCCTACTTTCATGCGTTATATTATCAGCAACAAGCCGTCAGGAGTTTGGGTCATGCTAATAATTGGAATAATACTCAACGAAATGGCTTTAATCACCTTGATTACCAGGAAAACTGTAGGTTGCTCACGGCAGCGTTACCACGTGTACACCAGCAACAACAACATGATGAAGACCTAACTCATGTTACCATAACTCCGCTCCCATTCCATGAAGTCCTGGGAACGGCATTAAAGATCAAGATCAAACCCACTGGAAATTGCTGGGACTGCAGTACACTTGTCATTGAGGATTTGTTGCTGAGTCATTTCAGAAACAAGCTTGTAACTAGTCCTTATGAAATTCAGGTTAGATTTTGCAAATATGGGACGGGAATTGAACAGAATGATTACTTTCCTTCAGGTCTTCAAATAAAAATAAATGGAGTGCTATGTCTCCTGCCAGGTTGGAATATAGTTCCGAAGCAACCAGCAGGACCCATTGACATCACAAACAAGTGTGATTTTCAGGGAAATAAAAATCTCATTAATGTGAAGAGCAGTGAGGTCGTTGTGATGTTTGTCCTTGTTACAAAGAGACTGACCCATGAAGACCTGGTCGAGAAGCTTGTTGCCAAGAACTGTATTGATCCATCTACTACATTGTCTAGAATTAAGGAAAAGCTTGAAGAGGAGAGTTTTAATGGAGCTGATATCACCTTGACATCACTACAGTTCTCATTGATGTGTCCTGTTAGTAAAACCAGGATGAAGTTTCCCTGTCGAGCTTCCACCTGTACTCATCTCCAGTGTTTTGATCCCGGCTCCTTCCTGAAAATGATTGAGAAGAAACCGAAGTGGCTATGTCCAGTGTGCTCAGATGTTATTGAGTACAAGAATCTTCAGATAGATCAGCACTTCAAAACCATTCTGGACCAGAATATAGCCTGTGAAAAGGTATCACTGCAAAGTGATGGAAGCTGCGTAGCTTTCCAACCTAAAGAAGTGTCTGAACCCATTTTCACCCTGGATGACACTGTGAATCAATCCACTGCTAATGAGACTCATCACGTCACCATTGACCTGCTAAGTGATGATGACTCTGAGGCATCCAGTCCAGATGGCCAGAATCACCCAGAAGTTGAGGTTGTGACTCTAAGTGATGAGGAGTCTCATGGAAGCCCAGCACCTAAGCAGGCTTTGCCAATCCTTAGCAAACATCAGACTAAAGAAAACAACAAAACCATCCCCCCTATTGATCAGCCTGGAACACGGATGGTGTTGAGGAGTCATGGAAAAAGAAAAATTCAATACACTAAATAGCTTTACAAGAAGTTGAATTTCTGAAAACGATTGATAGTAATGGCATGTTTTCTCTCTTGCTAAAGTTATATTCCCCATTAATTTTCCAAGTGTTGAGCCTAATGTGCCAAATTTGATTTAAGGTGCAGTACAAATAACATTCACTCTTATATAAATGTATATTACTGTAAATACTTCCTTTGTATATATCTTTCTTATATGAGGCGGTTAGTCACAGA
>Cherax_quadricarinatus_1 ENA|HACK01024507|HACK01024507.1 TSA: Cherax quadricarinatus, contig transcript-80_24506
GGCAGATTCAGAAGACCAGTTGCGGAGAATGGTGATGACCTTTCGGGTCTCAGAACTTCAGATGCTCTTGGGATACGCTGGCAAGAATAAAACTGGTCGCAAGAATGAACTACAGAGTCGAGCTATTGAAATAGTGAGATTAAGAAACCCTGCCATTCAAGCAAAGATCAAAGAGTTATACAAGAGCATTCAACTAGAGATGATGTCGTTTGGTGACAGGTCACAAGCAGCAGCCAGTGGACCAACAGGAATCCATCCAGCCCAGAAAGTTCCAATGGGCCTCAACACAATAGCAGGTTATACTCAGGCAGGAAGTGTGGGAAGCATTGGTGGGGTAACCTCGACACACAGCAGTACTAGATATTCCTCCGGCTCATCACAAGTGGCTCCTACAGGAATGTCAACAGCTGTGGGCTATACAACAATGACTAGCAGTAGTCATAACTCCTCTTACCCAATCAACCCTGATGTCAAATTAAAAAAGCTGCCATTCTATGACATCCTTGGGGAATTATTGAAACCATCATCACTAGCCCCCCAGGGTTCAGGACGCTATCAGGAGTCCACATTCACATTTTCATTAACGCCACATCAAGCCAATAAAATTGCAAATTCTAGAGATCTACGGCCAGGGAAACAAGACTATTCTGTTCAGGTTCAGATGAGGTTTTGTTTGCTCGAGACAACCTGTGAGCAAGAAGATAACTTCCCACCAAATATTGCTGTTAAAATAAATGAAAAGATGTGTCCATTACCTACACCCATCCCCACCAACAAGCCCGGAGTAGAACCAAAGCGACCATCCCGACCAGTCAATGTGACTGCACTCTGTCGTATATCTCCCACTGTTACGAACAGGATACAGGTATCTTGGGCTTCGGAATATGGTCGTTGCTACGTCATATCTGTTTATTTAGTACAGAAGTTGTCCTCGGATGACTTACTTCAGAGACTTAAAAATAGAGGAGCCAAAATTGCTGATTTTACTAGATCACTTATAAAACAAAAACTACAAGAAGATGCAGATTGTGAAATAGCCACAACGTCTTTACGATGTTCACTCATGTGTCCACTCGGAAAAATGCGAATGATGTTACCATGTCGAGCGAGTACCTGTGATCACCTACAGTGTTTTGATGCATCTCTCTACCTTCAAATGAATGAACGAAAACCCACCTGGACCTGCCCAGTTTGTGACAAACCTGCTCTTTATGACTGTTTAGTCATTGATGGGTACTTTCAGGAAGTTCTTCAACAGAATTCAAGCTGTAATGAGGTGACACTACATAAAGATGGAAATTGGACACCTCTAATGCCCAAAAAAGAACAAAAAGAACCTGAAGTGGAAAAGCGAAAATCTGAAGTAGCTGTGGAGACTTTAAGTGACGATAGTGATGATGAGGATACCCGAGACCAAGATGATGCACCCATTGTAGAAGAAGTGAACAACAAGAAAAAATCTGCTGAGCCTGAAATCATCACACTAACCGATAGTGAGGAAGATGATGACTCGTCACCACCACCTGCTAAACGCCCTAACAATGGCCAAACTACCACTGCTGTTACCTCAGCAAATGCAACGGGGACTGCTGGAAATACTACACCACACGGTTCAGAGGGCACTAAGTCAAACGATTCTTGGTGCGTAGGGGAAGTTGACCCTGGGAAACGACTCGTCTTTAGGAAATCCCTCTCTTCCTCTTCGAATGGTACTGGAGGATTGTTGGCACCAGCAGGAGGCAACAGTAGTGGTGCAGCTTTTTCACCTCCATCTTCAGGGTCAGTGAGCCCTCAAGTGATTTGTTTGGACAGTCCAGCATCATCCCCATCTCCTCCTCTTCGTAGGCCAAACCAGGTGCCATCTCCCTTGCCTGCAGGACTTTCAGTCACTCCTGTAGTATCAACTTCTCCCTCTGCCTTTTCTTCAGGTGCTTCTGAACTACGTCAGGTCATTAATGTTACATCCAGAAGCACTCCTCCAATTGCAGTCAGTAGTAACAGCAGCAGCAGTCCAATTCCACATACCACTATAACACCATTATCATCCTCATCAAGCCCTGCTGCAACTATATCCTCTTCCACTACTAATGCATCTTCATTTCTTTCTCCTACTCCACAAGACCCATTGGCAACTTCACCAACTTATAATATACAATCTACCTCCTCAGCTGCTGCAGCTGCTGCTGCTGCTGCTGTTGCTGCTGCTGGACTTAATCCAAACCCATATTCTCTTCCACCAGCATTACAGAACCTTTTCAACCCCTTGGGCATAATGCCTCCTACTACTGTGTCTGGAAGTTTGCCATTTAGACCACAAGACAGATATTTGTAGAAAGTTACCTATATGTGCACATTAGTTATTGGTTTGAAACTTGTGAAAATAATCCTTGTTAGGATATATGTATATAAAACACCTGGGGTGAGACACGTATGCATATGCATTAATTTGTCAAAAGAATCTGCAGTTTTTACAGTATTTCTTGTGGAGACGTGTGTATGTGTGTACGT
>Cherax_quadricarinatus_2 ENA|HACK01017791|HACK01017791.1 TSA: Cherax quadricarinatus, contig transcript-80_17790
CTGACAACGACTGCTGTAGGAGGCTTGAACTCGAGTTTTCTTCAAAAATGTGATTAATGACTTAACATCCTACACCATTTAAACTTTATAGGACACATCATTCAGGTTACCAGAGACAATGCCGCGATATTGGCCACAAAATCCTGTTCATAACCCTTGGGAACGTACCACAAATTATCATTCAGCAAGAAATGGTGCTCAAAACTGGAATTATCCATATACTGTTCCTAATTACCACCCTGCTCGTCTACATCCTGGGTCTAATGGGTCCTTGCTTGGACCACCTCCACGAATCGAACCTCCTCGTTGGAATGATTTTGAACCTAGACGCAGTTCGAGAAATACACATATAACCAGATCTGAGACACATCACTGGCAAAGAAATCACCATAATAACATAAATCATGCTCATCATGCAAGAGGCCATTTTGATGATCATTCAGCTCGAGGAGTGGAAATTATTAGATACTCATCACACCCGGAAGTTTCAAGTGGCACTGTTATGCTAAGGAACCTTCCATTTTCTGAAGTCAAATCTACATTATTGCAAGCTGATTTGTATAACCACGGAAACCCATTGTCACATTACACATTTTTTATCACACCGGATGAAGCACAGGAACTGCAAAATCCAAGAACTGCACATACATATCGGATCTACTTGAGGTTTTGCAAACCTGATAGCACCAGTGAGCAGTTGGACTACTACCCTACCAACCTGCATGTCGCAGTCAACAAAAACATGTGCAGGTTGCCAGGGTTATACACACTGCCCAGGGGGCCAGCAGAACCATTGGACATAACTGATATGTGTAACTTGTCTCATGATAACCTAAACAATATAAATACAAGTACACCTCAAGAGAAACTCAAGTTGTTCGTTCAGCTTGTTAAAAAACGCACGTCTGAAGATTTGATAGAGGAGCTTAAGACAAAGGCTCCCTTAAATCCCGAGGACACAATCTTGAAAATTAAAGAGAAGCTACAGGAGGACAATTCTGGTGATGAAATAGCCTCCACAACCCTTCATTGCTCTTTACTATGTCCTCTAGGTAAAACTAGAATGAAGCTACCATGCCGAGCTTCCACATGTAGCCACTTTCAGTGCTTTGATGCTGTTATATATCTTCAAATGAATGAATGCAAACCTAAGTGGTTGTGTCCTGTTTGTTCACAACCAGCAGAGTATGACCACCTGCAGATTGATGGGTATTTCACATCAGTCTTAGAAAAAAATGTTGACACTGACAAAATAATACTGCTTGCTGATGGCAGCTGGAAACCGCTTGACCCTGCTGACAAGAGGGAATACCAGCTCGTTAATAGCATTTGTGATAATTCCACAGCTGAGGATTCAGAGCCTGCACACTATGACAAAACAGTCATTATAGATAGTGACGAGGATATTAGCAGTCATGAGTGTATGGAAGCAAATACACTGGAGGATAATCATGAAAGTATGGTTCATGGCAGGGGTACTGCCACAACACCTGAATGCTCATCAGTGGAAACAATCACCCTGAGTGATGATGAATCACTCTCCTCAAGTTCCCAAGCTACTTATCAGAGTGATGGGGTCAGCAGTAAAGCCCAGACACCCCTAGTGGGAACTGTAAGATCCACTTCTGGAATATTCCAGTCACCTAACTTCCATGAAACTCCTGAATCATTTTCCTCTACATCTCAGGCATTGAACTCTTCCACTCCCAATATTTTCTCTTTTTCCATTGCTCAGCTGTTTACCTCTTCAACTCCACAGCGTTCTGGATGCAGAAAGATGAGGCCATTATTGGCCTCTGTACCTAAAAGGAAATCTAAAAGGATTAGACAGGACATGACGAATGCTAACAGAAATAACTCCCTCAGCAACTTGAGCATTAGCAGTGGAAATATTAGCAGACACAGCTGTACAGTTAGTGGTGAAAACAGTTTGAGCAGCACTTTAGATAACAGTGAAAGTAGTGGCCTAAATGTCATTACAAATAGCAGTGAAAACAGGACCATAAATAGCAGTAGTGAAGAGGGTTTTGTTTTCACAATAAACAGTTCCACCACTTCCTTAGCAGAAGACATTTCTGGAGCATCATTTATTCCCCTTACAGTGCCTGGGCATTGTGCATCTTCGTGCAAGACAAGACGTACTACAAGGAAAGGCCGATGTGCGTCACCCCAACGATCTTCGATGGTGCTGAGAAGTTCAGTTCGGCAGAAAAATCCCATAAGAAACCAAAGCAAACGGGGAAGATAGAACAGATATTCTACATTATAGTTATGTTTTTTCTTTAATTAAAATTTGCATTTTTGCCCTCCACCTCTTTTACTTTTTGTTTTATTTACATAATCTGGGATAATCAGAGATCACATGCTTCTTTTGTAGACCATTGTGGAACGCCCTCCGTAGCTGATGTGGCACTGCGTCGTAATTTGAAGAAGCGAAAATTAAGGAAGAAAGCTGGGAAAAGGCTGCAGAGGAGACTTGAGTATGAAGTAAATAGATTAAATAATAAAAGAATA
>Eriocheir_sinensis ENA|GBUF01016114|GBUF01016114.1 TSA: Eriocheir sinensis comp52870_c0_seq1 transcribed RNA sequence.
ATGGCAGATGCGGAGGACCAGTTGAGGAGAATGGTGATGACATTTCGAGTGTCAGAACTTCAGATGCTCCTCGGTTACGCTGGCAAGAACAAGACTGGTCGCAAGAACGAACTCCAGAGTCGTGCCATGGACATCGTGAGGTTACGTAACCCCGCTATCCAAGCCAAAATCAAAGAGTTATACAAGAGCATCCAACTAGAGATGATGTCGTTTGGTGACAGGTCGCAGGCCGGAGCAGGGGGACCCACCGGAATACTCCCTGCGCAAAAAGTACCCCTGGGGATCAACAGCATAGGGAGCTACACGCAGTCCCCCAGTGTCGGAAGCATCGGGGGCGTCACGTCAACCCTCGCCTCCTCCCGGTACTCCACCAATTCCCAAGTGGTGGCCTCGGGGATATCGTCCGCCGGCGGCTACTCGTCCATCTCCTCAAACAGTCACAACTCCTCCTACCCCATCAACCCGGATGTCAAATTGAAAAAGCTGCCGTTCTATGACATCCTCGGGGAGCTCCTCAAGCCTTCGTCTCTAGCGCCGCAGAATTCTGGCCGCTACCAGGAGTCCACTTTCGCCTTCTCCCTCACGCCACACCAGGCCAACAAAATAGCCAACTCCCGGGACCTGCGGCCGGGCAAGCAGGACTACTCTGTGCAGGTTCAAATGAGGTTCTGTTTGCTGGAGACGACCTGCGAGCAAGAGGACAACTTCCCGCCCAACATCGCAGTCAAAATCAACGAGAAAATGTGTCCGTTGCCAACCCCAATACCCACCAACAAGCCCGGGGTGGAGCCAAAGAGACCGTCCAGACCAGTCAACGTCACCGCTCTCTGTCGCATCTCCCCAACAGTCACTAACAGGATACAGGTGTCTTGGGCGTCAGAATACGGCCGGTGCTACGTCATATCAGTATACCTGGTGCAGAAGCTGACCTCAGACGACCTCCTGCAGCGGTTGAAAAACAGAGGGGCCAAGATTGCAGACTTCACCAGATCCCTCATCAAACAGAAGCTTCAGGAGGATGCCGACTGTGAGATCGCCACCACGTCCCTTCGGTGCTCGCTGATGTGTCCGCTTGGCAAGATGAGAATGATGCTGCCGTGTCGAGCCAGCACCTGTGACCACCTCCAGTGCTTCGACGCATCACTCTACCTGCAGATGAACGAACGCAAGCCAACCTGGACCTGCCCCGTGTGTGATAAGACGGCTCTTTACGACTGCCTGGTGATTGACGGTTACTTCCAAGAGGTGCTACAACAGAACTCCAGCTGCAACGAGGTCACCCTTCACAAGGACGGCAGCTGGACGCCCCTCATGCCCAAGAAGGAGCAGAAGGAGCCTGAGGTTGAGAAGCAGCGCAAACCCGAGGTGGCCGTCGAGACCCTCAGTGACGACAGCGACGACTACTCCACTGAACAGGACGACGCCCCTATCGTCGAGGAGGTCAGCAGCAAAAAGAAACCAGTCGACCCAGAGATCATCACGCTCACCGACAGCGACGACGATGACGAGGACACAGCGCCGCCCCCCTCCAAGCGCTCCAACACCGGCCACAACTCCGCCTCGTCCTCCTCGGCGGCCTCCGGTTCTGGCGCGACGGGCAGCACCACGCCCCACGGTTCAGAGGGCACTAAGTCAAATGATTCTTGGTGCGTAGGAGAGGTTGATCCTGGCAAGCGACTCGTCTTTAGGAAGTCCCTCTCGTCCTCGTCCAACGGCACCAGTGGGCTTCTGACTCCGGCCGGCGGCAGCAGTGGTGGCGCGGCATT
>Euphausia_superba ENA|HACF01035691|HACF01035691.1 TPA: Euphausia superba transcriptome shotgun assembly, contig M12920
TGTGAGATAGCTACAACTTCACTTCGGTGCTCTCTCCAATGTCCGCTGGGTAAGATGCGGATGATGTTACCGGCACGATCCACGACATGCGATCATCTACAGTGTTTTGATGCTTCTCTTTTCCTACAAATGAATGAGAGAAAGCCCACTTGGACCTGTCCAGTCTGTGATAAAACTGCAACTTATGACAATTTAGTAATAGATGGGTATTTCCAAGAGGTACTTCAGAAGGCTTCAAATGTCTCAGAAGTTACTTTAGATAAAAGTGGGGACTGGGCACCATTATTGCCAAAGAAGGAACCTAAAGAGGAGGTTGTGAAACGTAAACCTGAAGTGCAATGTGAAACTCTTGACAGTGATAGTGATGACAATGGCGATGGTGATGCATCAATAGTTGAAGAGGCAGCACCCAAAAAGTCTGCTCCAGTTGTGGTTGATTGTATTACGTTATCATCCAGCGAGGACGAAGACGGCCCACCACCTGCCAAAAGGCCAAACAACGGGCAGGGAATGTCTTCCGCCTCAATAGCTGCCGCCAACACACCTGCACCAACACCCACAGCTGAGGGAGACAATACAACAACAGGTGGATCTAGTACTCCAGGCGGTGTCGTCGGAGGTGGCGCAGTGACTCCGCCAGGGTCAGTTAGTCCCCAGATCATCTGTCTGGACAGCCCTACATCCTCCCCCTCTCCTCCACGTAGGCCAGATACACGGGGCCTCTCACCATTGCCACAAGGCATCACAGTTACTCCCTGCCCACCTCCCACCTCACGCCCCCCCTACCACAMGACCCTACTCCGACAACCTCATCTACACCCCCTGTTATTTCAGCAGCCATAACACCACCTGTATCTAGTAACAGTAGTAGTAGTAGTAACAGTAGCAGTTCAGACACGACAACTACAACTCGCATCAATTAATGTGACATCGCGAAGTAGTCCACCTTTTACCTGGCTACGGGGGAGTAACAG
>Farfantepenaeus_aztecus_ ENA|GEUA01061257|GEUA01061257.1 TSA: Farfantepenaeus aztecus comp96087_c0_seq3 transcribed RNA sequence.
ACATGGCAGACGCAGAAGACCAATTGCGGAGAATGGTAATGACCTTTCGGGTCTCAGAGCTACAGATGCTCCTGGGATATGCGGGGAAGAACAAAACAGGGCGCAAGAATGAATTACAGAGCAGAGCCATTGAAATCGTGAGATTACGGAACCCTGCCATTCAAGCAAAGATCAAAGAGCTGTACAAGAGTATCCAACTAGAGATGATGTCGTTTGGTGACAGGTCACAAGCCGCGGCGGGTGGACCGACGGGGATTCACCCAGCCCAGAAGGTCCCGATGGGCCTGGGATCCATCACAGCCTACACGCAGTCTGCCAGTGTTCCCAGCCTCCCAGGAGTCAGCTCCTCCCACACAAACACACGCTACTCCACGTCCTCAGCAGTGGCAGCGGCAGCCATACCCTCGGCTGTTGGCTACTCCTCACTGACTTCCAATAGCCACAATTCCTCATTCCCAATCAATCCGGATGTCAAGTTGAAAAAACTGCCCTTTTACGACATTTTGGGAGAACTGCTTAAGCCTTCATCACTAGCTCCTCAGGGTTCAGGTCGATATCAAGAGTCCACCTTCAGTTTCTCCCTTACTCCACAACAAGCCAACAGAATTGCCAACTCTAGAGATTTACGGCCGGGCAGACAAGACTACTCCGTTCAGGTTCAGATGAGGTTTTGTTTGCTGGAAACTACTTGTGAGCAAGAGGACAATTTCCCACCAAATATAGCAGTGAAAATAAATGAAAAGATGTGTCCATTACCGACTCCAATCCCCACAAACAAGCCAGGAGTTGAACCCAAACGACCGTCTCGCCCAGTGAATGTGACTGCCCTGTGCCGCATATCCCCCACAGTAACAAATCGTATACAGGTATCATGGGCGTCTGAATACGGTCGTTGTTACGTCATATCTGTGTACCTGGTTCAGAAGCTGACCTCAGATGACCTTCTTCAAAGACTAAAAAACAAAGGGGCCAAAATTGCAGACTTCACACGATCTCTAATCAAACAGAAGCTCCAGGAAGATGCAGACTGTGAAATTGCGACCACCTCTTTGCGCTGCTCACTTATGTGTCCCCTTGGCAAAATGCGCATGATGTTGCCGTGCCGAGCGAGCACCTGTGACCATCTCCAGTGTTTCGATGCCTCACTTTACCTGCAGATGAATGAACGCAAGCCAACGTGGACGTGCCCAGTGTGTGACAAGAGTGCTCTTTACGACTATCTGGTTATTGACGGCTACTTCCAAGAGGTCCTACAACAGAACTCCAGCTGTAATGAGGTCACACTTCACAAAGATGGAAGTTGGACCCCACTCATGCCCAAGAAGGAGAAACAAGAGCCACAGTTGGAGAAGCGAAAATCAGAGGTTGCTGTAGAGACACTAAGTGGAGACAGTGATGACGACGAAACGAGAGACCAGGATGACGGGGAGGCTCCTATTGTGGAAGAAGTGAGTAGCAAAAAGAAGTCAGCTGAACCAGAGATTATCACCCTAACGGACAGTGAAGAAGATGATGACACTGATCCTCCCCCTGCTAAGCGCCCAGCCAACGGCCAAACCACCCCTGCACCTCCTACACCCGCCTCCAGCACAGCAGCGCCAGGGAGCACAACTCCGCAGGGTTCAGAGGGCACTAAGTCAAACGATTCTTGGTGCGTAGGGGAAGTTGACCCTGGGAAGCGCCTCGTCTTTAGGAAGTCCCTCTCCTGCTCTTTGAATGGCACTGGAGGGTTGCTGACGCCAGCAGGAGGTGGCAGCAGCGGCACAACGTTCTCTCCCCCTTCCTCTGGGTCAGTGAGTCCCCAAGTGATCTGCTTAGACAGCCCTGCATCATCCCCTTCCCCCCCTCTCCGCAGACCCAACCAGGGCCCTTCCCCCCTCCCTGCGGGTATTTCTGTAACCCCCGTAGTTTCCACTCCTGCTGTTACATCTTCCAGCACCTCCTTTGCTTCGGGGCACAGTGACGTGCGGCAGGTGATCAATGTGACCTCCAGAAGCACTCCACCTGTTACAGCTAGCAGTAACAGCAGTAGCAGTAGTAGTCCTGTGCCACATGCCACCATCACCCCAGTCCCTTCTACCACCAGTTCATCTGCAACCATATCCACACCCAGTACCAATGCCTCTAGTTTCCTGACACCCAGCCCACAAGACCCCTTGGCTACCTCATCTTCCTTTAACCTTCAGCAAACTTCCTCAGCTGCTGCTGCAGCAGCTGCAGCAGCATTAGCAACAGCTGGCCTTACACAGAGTCCCTATTCCCTTCCTCCCGCATTACAGAGCCTATTCAACCCCTTAGGGATGATGCCTCCCACTACACCATCTGGCAATTTACCCTTCAGACCACAAGACAGATTCCAGTAGAATCCTAGCCAAATATATTTGTAGAGAATTGGGCAGGACCTTTGAGGGGATGTAAGGATGGTTGCGGCATTTGCGCATCACCACTACCACTACTACCACCACCAACAGGGTTAAGGCACCTCAGCAATTTGGGAATAGCAGGAGCAAAGTTTCTTAGACAAACTATTTCTTGTCTTTGGAAAATAATACATACTCTTCTTTATTTGCAAAATACCTTTTGCAAAACTTTCCTTCACCAAAGTGTTACAATGTATTCTTAGTTGAGTGTAGAGGTTATCTTCTCATAGTCTTTTGGTTCTTGCAAAAGACTTAATAGTAGTTGTAAGTAATAATATTGGAAATAGAGGAAATGTTACAAGTACAAATGTATCCTGTGAGAGTTTGTTCCTTGAGGGATCTGGTTAACAGCTGTACAGTGAGGAGAATTGGACTAACGTGAACATTTAGATTCATTGGTATTTCATATCATCTTTTGTAACTTCTGTTCTTCTTTGTGTCCACTTCATTTTTTACCTCAAGTTTGCCATAGTTTTATGTAAGAGATCTTTATCTTTGCCTATACCATTTCTTTCTAGTGTTTATCACAGAGGCAGAAGTTTGACTGGCTTATTGAGTCACATAAAAAAAAATCTATTTCTACTGACTCACGGCCTTTGAGTTATTTTTATCTTACTGAAAGTTATTTACACTACTTGTTTGTGGCATTAAAGTGGCCTCATTTAGTCAAAGGTTGCCCCACCTTTGGACCCAACAGGGTGTGTGTGGTAAGATGGTCGGATTCCGAGGTAAACAACAACGCATCCATTGGTCCCCTCAAGTATGTGGCAACCACTAACGTCCTCTCCAGTAGCAGTAACTCCTGGAGCCCATCTCAAAACTTAGTCGTGTCCACCAGAAGTGAGAGTCCCCTACCCCAAGAGGGAAATGACTCCAGCAGAATTCTCGCCACAAACACATGCTACCGTAAAACATACAATCTCAGGAAAAGGTCCTCAAAAACCGCTGCCGAGTGATTACATTTTGAGGAGCTGTGATTCTTTATTTCTTTTGATAATGTTGATGCCTCATCAGCATTTTTTTTTTATCAGTCTTTATTCTTTCTTTCATTCTTATTAATTTTCTTTTCTTATTTTTTTAACATGACAATAGTAAATTTTAGTTTTCTATAATGCATTTACTGCCAGCAAGATAAACATTTTGTCTTCTACTTGAAGTATCAAGTGCATCTATTTGTTCTGTTCTTGCCTCTAAACTGTACAGATGTTAACCAAAGCAATTTGAAGAAATGTGTATATATATTGTGTATCAACTATGAATCTGAAGTATTTGTTAAAAAAAAGTTATGCTGCAGCTTCCATGTGTTTCATTGTATGATATATTTGTCTAAGCGTATCAGCCTGACCATGTAGTGAATGTGTATTTTTTTTTTCAATGTAGTGTACACATAGATTGAACACTACTGCTCAGTGATATTGAGACAGTAATAGGGTATATATCTATGTGTTTATGATTTGGAAAGAGTGAAGAATGGGGAGGGAGGATAATGATTTTTAAGGATATCTGCAGTATAGATTTTTTTTTTCTTGAATTATTTATTATGTAATAAAGGATAGACATTGATTTATTGTTACAATGAAGTAATAAGAATTAGTTCTCTTTTCTGTGCTTTCTGCAAATGCAGATGGTTATTTCTTCACACTGCTATTGTCATTCTCCTTGTTTACCCAGCCTTCCA
>Gammarus_chevreuxi ENA|HADC01039090|HADC01039090.1 TSA: Gammarus chevreuxi, contig comp72370_c0_seq4
AAACAGATGAGAATCGCTCTGCGTCCGTTAGTTTTCCGTTCGCGTCCGTTTGTGTGTTCGTTGGCGACAGGATAGTTTTAGTTCAGTGTTTACCGTGTAGTAGTTACTTGCTTTTCCTTCCAATGGCCTCGTTTTGCTCTGTACAATTATGTCAGATACAGAAGACCAATTAAAGCGCATGGTCCTTGCTTTTCGTGTCTCTGAATTGCAAACACTCTTGGGATTTGCTGGAAAGAATAAAACTGGACGCAAGACTGAACTTCAAACCCGAGCCTTGTCCCTGACAAAATCACGCAAAGCATCAGTTGTCAAGAAAATAAAGGAACTATTTAAAACTATACAGATCGAAGTGATGTCTTACGGAGGCCGCGGTAGTCAGGGTGGCGGGGCGAGTAACCCCCACGGCCTGCACGCCAACAAGGTGCCGCCTCTACCTCTTAACACTCTAGCCTACGCACAACAGACAGGTGTCTCAAGTCAGCAGCAGCGCAGTTATACCGCCGCTGTGGCCAATGCCGCCGGCCTCACTATGCCTTACTCTGCCGTGGCGGGGGCGCTGTCGGCGCAGCAGCTCACAGCCTCTTACCCCATCAACCCTGACGTTAAGCTAAAAAAGCTCCCCTTCTATGATATTCTGGCCGAGCTACTGAAACCAGCCTCTCTGGTGCCGTCTGGGACGGGCCGGTATCAGGAGTCTGCCTTCAGTTTTTCGCTGACGCCGCAACAAGCCAATAAAATAGCCAACTCCCGCGACCTCAGACCTGGCAAACAAGACTATAATGTCCAGGTTCAAATGAGGTTTTGCTTATTGGAAACTTCGTGTGAACAAGAAGACAATTTTCCCCCAAACATCGCAGTTAAAATTAATGACAAAATGTGTCCACTTCCGAGCCCAATCCCGACCAACAAGCCCGGCGTGGAGCCCAAAAGACCTTCTCGGCCCGTGAACATCACAGCGCTTTGCCGCATCTCTCCCACAGTCACAAATAGGGTTCAGGTATCCTGGGCGTCTGAGTACGGACGCTGCTACGTTATCTCCGTTTATCTCGTCCAGAAACTTTCTTCGGACGACCTCCTACACAGACTTAAATCCAAGGGCGTCCGCATTGCCGATTTTACGAGATCCCTCATCAAACAGAAACTAAACGAAGACGCAGACTGTGAAATCGCCACCACATCTCTTCGGTGTTCGTTGATGTGTCCGCTGGGGAAGATGCGGATGTTGTTGCCATGTCGGGCCAACACCTGCAACCACCTGCAGTGCTTTGACGCCTCCCTCTACCTGCAAATGAACGAGAGGAAACCTACCTGGACCTGCCCAGTCTGCGACAAACCTGCTATCTATGATACTCTCGTCATCGATGGGTATTTCCAAGACGTGCTCCGCCTGAACACTACGAGCAACGAGGTGACACTGCACAAGGACGGGTCCTGGTCTCCACTGATGCCCAAGAAGGAGCGACCCGAGCCCGCACAACAGGAGAAGCGAAAGAGTGTTGTGGCCATCGAGACGCTCAGCGACAGCGACGATGATTCCCCCGCCACCGCTAGCGGCTCCGGTGTCAAGGAACTAATAGATGACTCCGTGGTAGAGGAAGTTCCTTCTGGAAGCGGTGCGCCCAAGAAGAAGACCTCGGACGTGGAGATCATCACCCTGACCTCTAGTGAGGAGGAGGAGGATGACGATGATGATGAGGACGATGAAGAGAGCAACCCACCCCCAGCTAAGCGGCCCTACAACCCCGCGCAGGCCTCTTCTGGCGTGACCACAGCCGATGAGGAACCCTCCACCAACGGCGGCGGGGCGACGACCCCCACCGACCTCAGCACAACCAGCGCTGCGCAGGACGGCGGCGCCACTCCAGTCATCAGCGCTAGTGTGGCCTCTTCGCTCGCGCAGCTGCCCGCCGCCACCACTGTGCTCGCCACAGCTGGCGACGGTGGGTCGGCCGCCCCTGCCGCCGCCGTAGACTCTCCAAACGGATCAGACGGTGCCAAGTCCGATGACTCCTGGAGTGTGGGAACTGTCGACCCCGGCAAGCGCCTAGTCTTCAGGAAATCAATGTCATAGCGGGGGGTGATGCCGAGGTGCTGCCGCCCTCGGGCGCCGCCGCCAGCGGTGGTGAGCGACCGTCCTCCGACGCCCACCCCCCCAGCAGTGGGGGTGGCGGAGGATCGTCGGGACGATCTTCTCGGCGCCCCACGAGGACCTCAAGCCGAGCCACTCGGTTCCAGGGCATCACGTGGGAGGGCGACTCGGACACCACCACCGACGACGACGAGTTCGAGGACGACAGCGACCGGGAGGACGCCCCCTCCAACAACAATGGTAGCGCCGGGTTACCTGGGGCGGGGAGCACACTCTCCTCCTCTCCAGCACCGCCGTCCTCAGCCTCCACTAGTAGGAAGGGCCGCAAGCGACGGGCTGGCGGGAGCCGCAGCAGGGCTGCCAGCACGTCCAGTAATGCGAGTACCACGAGCACGGCGAGCGTGACTTGTAATAGTATCATTGATGCAGCCGCGGGGGCTGTGGTGGGGGCATTGCCCCCTTAAGTGCCTAGTAGGGAGTGTTCCAGGCCGACCTTTAACGACACAGGTGATTAGTTCTTCTAGCGACACCCGCACTACCCTCCTCTCCCCCCTCCCCCTCTCCCGTGGGCTTATTCCCCAGGTCAGCGTTCGTACGCTAGCCTGGGGGCTGTAATATAATCGTTGGGCAATGTCACTGATGCTTTGGTTAACCCTAATCCATCATAAGTGTTTGTTTGTAGTATTCACTAGCAAACAGTTCTATTGAGGTTTGCATTAATAAGTATTTGCCCTGTCACAACCGTAATCAGCTGTTCATTTAGTTTGTTCCGAGAGCATGGTGCTATGTAATCAATAGAGTTTTGCCATTGCTATCGTCATGAAGCATATCTATAGAGGCGCGTTCAGATTCGATGTAGTTGTGCTATTATAAAGATATTTTCTATTTTATTTATTCCTTTTTTGGAATTAACTACTGATCATAAGTTACATTTACCGATGCATTTATTGTTAGCTGGAAGGAGTTTCATTATTCTGTGTGTGTTGAAGTAATAGTTTTCACTGGTGGTCAGGGCGTGTGTGATCCACGTCGTACAAAAGTTCGGTGTAAATGGCCAGTAGCTAGCTCTTCTCATACCTTGCGAGTTGCTTGCACCGCCTATACTTACAACTTGATCCTCAGAGTTGGCAGTCCTCATTTGGGCAGCTGTGGCAGACAGGTTCAGTCGTGGAATTCAATATTTAAACCTCGGTAAGTCGTTTGCGCGAACTCGTGATAAAATAAAAAATGATACATTATGATATGCTTCATATCTTTAGCGCCGTAGACGGCATTGTTTCACATTAATTTACACTAGGGAGGCATCTCCGTGTATTTAGATCACCAAGGAACTGAAGTCGTGCCTCTCACTCTGACCAGGCCAGGATATCCACTACTCAAGAGTTGGGATGCACGATTTTTACTTGTTTGCACTCGGGCGCAAAGAACTGAGGGGGAGGGGGATGCTAAGAAAACTCTCCACTCTGATGTTTTACTTTAAGTTGTTAACGGAAAAACTTTTCAGTTCTGTATAATATTATATCGTTATTCATATTAGTAGAACCTTGTTTGATCGTTTTAATTAATAATAAATTGCTCATACGGGAATTAACTTCATCCATCCAGACGAATGAGCGGTAAGGTGGTCTGTCTTACCAGACAGTAAAGTTTGTCTGTATCCCCTAATGTCGGCTACTGTTTTGCGAGCAGTAGGGAGGAGATAGGAGACTATATTTTAATATTAGAGACGAGAAAATAGTTGTTACCTGCACGGAATTAGGGGTTTTTCCTTTCATTTTTAGTAACAGAATTAATATTCACCACATAGAGTCTCCTATTACAATTACCTTAGTCCTACCTGTTAACCCTCATTTCTGGTCACAATTCTGCAATGGTTGAAGTGACTATGTTAGTTGAGACATGTCTTCACCAATCATGGCTTTGGATTGAGTGGAGTTTCTGAACCTTGCTCTGATTGGCCGAAAGGCAAACGTGTACCCTTGAAATGTACATTTAAAGCGATCGCTGGTGGATAGACTCTTTTCTTCTGTTCTCATTGCATCAGTGGCATTGTCGATTGTAAGGCTATCCCAGCGGATGAATATTATTTACTCCTTCATGTATTATATGTAAAGAATTGTGTGATGCTGTGTAGACATTAAATAGGCTAATGCCGCCTCGTAAATTAAGAATAGAAAGGCTGCCCTTGAATAATCTTCTAATTTAAGTTTAAGTCTATTATTGATGCGGGAGGACCTTTCTATTACTGTGGTCATCCACTCACTTTCTGTATTTGCAAAAATCATCCTCTAAGTCGGACTTGAGATACTTGTTTCGGTGGTCATTTTATTATATAATCCTTAGCAAGCAAGAAGTATTGAACCCATCATAAAATGTCAACGCACTCCACACGGAGAACATTGTGCAATCTTCAGTGAGTTGGACATTACAATTGCACGGCGGTGATGTAGAGTAGGTTAACTCCATAAGGGGCTTGGTAGGAATACCATTAGGCAAGTATTGAAGTTGACTCACTGTACATCTCAACCGTCTGATTTTCCAGTGACGTGTTATTTTCGAACGTTGTGTCTTACAGGCGATCTTTCTCTTAGACTCGCGCTGAAAGACCTCGACTCCACTGAGCTCATTCCTCCTCTCGAACGCCAGCCCCTCAATAATAATTCTCCATGACTTCCCCTCATTCAGTTCTCTAGGTTCCAGTGCCACCATTGATCAGAATATGCAGGGTATGACTGACCTCCGTAGTCACTAGCGCGAACATTTTCACAGAGTTGCAGCAGTTACTTGTCCCCACTAATGATTGCAATGCCTAAAGCATACACGCAGATGAAATAAAATTCATGACCTATTGCATCACCAATTGCTGATAAGACGCGCATGATGTGGTCTTAGAGGCCGTCTGCGCTAGCACCTGCGCAAAGTCGCAGCCCCATGATAATAACAGCTAAAGAAACGAAGATATATTACTCTATTTCTATATTTTATTATTTACAGGAGTAAATTTAAGTTATAAATTTGAAGAAATCAGCTGTTCTGGACAGGTCCTTTTGTAGTTCAGAGCTCCCAGTTGTTTTTATCGGTGGACGGGGCCTGGAGGCATCAGTGGGCAGATTCCTTCACGAATCTAAGCCCACAGTAGCTGCACGAGTGGTTGCCAGGCTGGTCCAGATTAATATAGATCTTGGGATGTCCAAGGGCCTCTGACGGGCCGCCCTCACAGACGGCCACGCGGCCCGCAACCGCAATGGGGGGCACAGCCTGGATCAGGTCAATGGACCATTTTGAGTTGACCTGCTTTGGAGTGTTTAGGTACCGCACATTGCGGTAGTCATCAGCTTCCCAGCTCTGTCCAGTATGTGTCACAAGGTCTTGTCCGGCTGCTTTTTGCGTAGTATAAGTATTTACACTGGTATATTTAATCACAGATTGAATTCTTCTTGAGCTTCTGGTCAAGGGAATAATAATATTAGAAGCCATTGCTGCACAGCTATCGCAGGACGTGTGAGAAAACCGACGAAACAGCTGCAGCTGAATCTTAATAGTACGAAGTCGTCAAGTAAACCGTGGAGGTTAATGAAGTGCAGTTCATATACCATGGAAGTAGACAGTAAAGTTTTTCACTGTCGCATACTGAACCTTTTTAGTGAGCGTGCTGGTTGCCATAAGGTAATTAAATGATTTTTTTTTTAAATTCTGAACAATAAATGTGTTGTTTCCCGTTTTAAGAGGTGTTTTGCTGGGTGGATTGGTTTTGGTGCGGATGCTGTGTACACACTTG
>Homarus_americanus_ ENA|GEBG01010618|GEBG01010618.1 TSA: Homarus americanus DS01-Homarus1_Transcript_8328 transcribed RNA sequence.
GAGAATGGTAATGACCTTTCGGGTCTCAGAACTTCAGATGCTACTGGGATATGCTGGGAAGAACAAAACAGGTCGCAAAAATGAACTGCAGAGTCGAGCCATAGAAATAGTGAGGTTAAGAAATCCTGCCATACAAGCCAAGATAAAAGAGTTATACAAAAGCATACANNCCAATATATTCATCACACAAATCTACTAGAGATGATGTCGTTTGGTGACAGGTCACAAGCAGCAGCCAGTGGACCAACAGGAATCCATCCAGCCCAGAAAGTTCCTATGGGCCTCAACACCATTGCAAGTTACACTCAATCTGGAGGTGTGGGAAGCATTGGTGGGGTAAATTCAACACACAACAGTTCCAGATATTCCACAAGTTCATCACAGGTGGCACCTACAGGAATATCTACAGCTGTGGGCTATTCCACATTAACCAGTAATAGTCACAACTCATCATACCCGATTAATCCAGATGTCAAATTAAAGAAGTTGCCATTCTACGACATCCAGGGAGAATTGCTGAAACCATCATCACTTGCACCCCAAGGGTCAGGGCGCTATCAGGAATCCACATTCACATTTTCCCTCACTCCACAACAAGCCAACAAAATTGCAAATTCAAGAGATCTACGACCAGGCAAACAGGATTACTCGGTTCAGGTACAGATGAGGTTTTGCTTACTAGAGACGACTTGTGAACAAGAAGATAACTTCCCACCGAATATTGCTGTCAAAATCAATGAAAAAATGTGCCCATTGCCAACCCCAATCCCTACCAACAAACCTGGAGTAGAACCAAAGCGACCATCTCGCCCAGTCAATGTAACTGCACTCTGTCGTATATCTCCCACAGTAACCAACAGAATACAGGTGTCCTGGGCCTCAGAATATGGGCGGTGCTATGTCATATCTGTTTACTTGGTGCAGAAGTTATCCTCAGATGACCTACTACAGAGATTAAAAAATAGAGGGGCCAAAATTGCAGACTTCACAAGATCACTCATAAAACAGAAACTACAAGAAGATGCAGATTGTGAAATAGCCACAACATCTTTGCGATGCTCTCTTATGTGTCCTCTTGGGAAGATGCGAATGATGTTACCATGTCGAGCGAGTACCTGTGATCACCTCCAGTGTTTTGATGCATCACTTTATTTACAAATGAATGAACGAAAACCCACCTGGACGTGCCCTGTTTGTGACAAGAGTGCTGTCTACGATTGTTTAGTGATTGATGGGTACTTCCAAGAGGTCCTTCAACAGAATTCTAGCTGTAATGAAGTGACATTACACAAAGATGGGGGTTGGACACCTCTCATGCCCAAGAAGGAACAAAAAGAGCCTGAGGTTGAGAAGCGGAAATCTGAAGTAGCTGTAGAAACATTAAGTGATGACAGTGATGATGATGATGATACTCGAGACCAAGATGATGCACCCATTGTAGAAGAGGTAAACAATAAGAAAAAATCTGCTGAGCCAGAGATCATTACACTTACTGATAGTGAAGAAGACGATGACTCGGCACCACCTCCTGCCAAACGTCCTAATAATGGCCAAACTACTGTCCCGGTTTCTTCAGCATCTGCTTCTGGGTCAGCTGGCAATAGTACTCCACATGGTTCAGCCTCATCTAATGGCACTGGTGGACTACTTACACCAGCAGGGGGCAGCAGTGGTGGAGCAGCTTTTTCACCTCCATCTTCTGGGTCAGTGAGTCCCCAGGTGATCTGCTTGGACAGCCCTGCATCATCCCCATCACCACCTCCACGTAGACCTAATCAGGGGCCATCTCCTTTACCTGCAGGAATCTCACTTACTCCTGTAGTGTCAACCTCTTCCCCTACCTTTCCCTCAGGTTCCACTGAACTACGGCAAGTCATCAATGTCACATCCAGAAGCACTCCTCCAATCACAGTCAGCAGCATCAGTACTAATAGCAGCAGTCCGATCCCACATACCAGTATATCAGCACTATCTTCATCCTCAAGTACTGCAGGAACTATATCCTCTTCCAGTACCAATGCTTCTAACTTCCTCACTCCCAATCCACAAGACCCATTAGCCACCTCACCAACATTCAATATACAGCCTACCTCTTCAGCTGCAGCTGCAGCTGCTGCTGCTGCTGTTGCTGCTGCTGGACTTAACCCAAATCCTTACTCCCTTCCACCAGCACTACAGAACCTTTTTAATCCCTTGGGAATGATGCCTCCTACTACTGTGTCTGGCAGTCTGCCATTTAGACCCCAAGACAGATATATGTAAAAGCTTAGCAAGTACAGATATGTACTAATTATTAGGTATCAAATTGGAAATTATGAAACATATCCTTCTTAGGGTATATGTACATAAAACAGTTGGGATTAGGTACTTCTGGATCAGCAATTTCTTGATAGATTTTTTTTTTTCCACAAGTGTTTCTTGTGGGAGGTAGTGTTTAGTTTGGTTGCAAAACCCATTCACCAAAGTGTCACTGTGTATTTTTAGTTAAATTTAGGAGTGCTCTTCATATAGTCTTTTGGTTATCACAAAGGACTTAATTTAGTGGTAAGTGATAGCCATTGGAAATAGAGGAAATGTTACAAGTACAAATGTATTCTGTGAGTTTGTTCCTTAACGGGATATGGTTAACACTTGTACAGTACAGTGGTGAGAGCTCGACCAATATGATCATTAGACTCAAAATTTGCAGATATTGTATTTAAGAACTTACAGCTATCTCAAAGCACTTTAACCCTTAAACAGGCAGGGGCTTCCCTTAGCTGAATAAAATTGTCTGGCATTAGCCAGAATAAATTACCTAAGGGATACTTTGTCCTCTAAAGGGCTAAACCACTTCATGTTAAATAGCTTTTAAAGTTTAAGGGTTAAGCTTTTATGATACAAGATATTTCATGGTGTAAGTGCTATTTTTTTATTTACATATATACTGTACTTTCTTTTAGGGGTTAGAAAATAGTCAAATGTTATATAAATGTTAGAAGCATAAACTGTGTGTGTGAAAACCAATCCATGAATTTTTTCTTTCTTCATAAATCCCCCAAATTAGGGGAGCACATGGTCACTGCTTTGATTCACCCATTTGTTTTTCCAGTATTAAATGTCAGACCTGTGAAGCAATTGAAGTGAAATAACACAAATACAAGGGTCCCAATTTATCATTGTTATGTTATTAAGTCACCATTGGATTAGAGAAGGTATCTATTTGGTGTCGTTTTGTTTCGTTATAGCGCCGTTGGCTGTCACATGCTACCGCATAAATACATTATGTTGCAAAGGACCAAAGGAACATTCCTGTTTCAGCTTGGCTGCAATATTATGTACATTTGTGCTTCATAAGAATATGCAGGATATTTTGCATTATGGTCAGTCTACCCCAACAGTGACTAGCACAAATAAATCCTGGAAAACAATAACCTTTGCCACCAAATTTGAGGTTTTAATCTCTTCAGTCAGAGGGACTTAGCTGGTATGTCTCTTTACACCAAGCATCTCATCAGAGGGACGGTAGGAAAAGCAGGGAGGGCGAAATTGCTCTGATAAGGCTCTTGTCTTATTTTAAGACTCTCTGATATCCTTTCCTCCTCCTCTTGTGTTGGGGGTGAGTATTGAGTTTACTGTATTTATCTGTTTTCTTGTATCCTTTTCTGAGTGGCCAGCCTGTTCTCTTTACTTGTTTGATAAGAGATTAACCGCCATATGGTAGGCTGAGGGATGGGAGCATTCACCCCCTCTGATATAGTGTTTGATGACCATATCAGCCCCTCTAAGCAAAGGGGTTAGGCAGCTTGATGCTGTTGAGAGTTGTTCACATTGGTGTCATTCCAGGTTTACCACACACCAAGATAAGAGCTATTCAAGGTAATGCTGAGAAGATTAGCATCAGTTTTCCATGTGTTACAGCCATTAGTACCAAGAATATTAAAAGGTCCCAACATCAATTAATGAAGAATATGTAAAATCTACTCAGTCTGGATGGATGACCAGAACCAGTGTACAGTAGTATACCCCTTAGTCTGGCCGTGACATGAGCTAAGGCACCATACAACCAGTCATTATCACCCCCTTATTCGGATAATGGGAAAATTTATTTGTTTAGTGTTGTTATGTTTTAAAGTTTTTCTTTTCAGGAATACATATTCATGAGACAAGGCAGTACACAGTAAATTCTAGATGGTGAAGCTCAAAAATAGGGTTCAGGTATCAACAAGTCTTTCCTTCAGGGAGCATCAGCCAGTTTCACCAGTCATTTGATATAAGGATCATATAAAGAAAACCCCCAACACTTCTTTTTTCAAGTACTTGTATATTGAACCTGTTGTCTGTCAAAGTGCCCTGAAAACAAACTTGAGATTTACTGTTGTTTTACAACTGGTGAAGTAGTTATGAATTTTACCAAAGATATTCCCAAAGTTTAGATTGTTAAAATTTACATTTGCCATCAGCATGGCTCAATAAAGAGATTGCATACCTTTGGACCCAACCATGTCTCAAGTGAAGGTGGAAGGATCAGATTCCCAGGTTACAAGTGGTACACAACATGATTTTAACGAGACCACTGTTAACCTACCTCTTTGCTGGAACACAAAGAATACTACACAGAACATATGGGTAATTCAAAAGAGGAAAAATTCATAACTATTTCTTGACAATATGCAATAGTGGTGGGCGCGCTTGCCAATAACATCCATTGCATATAATTTTTCAAAGTGTGGTCAAATGCAATTGATGTTGTTGGCGAGTGTGCCCACCATTGTTGGATGTTCTCAAGAAAAGAAACAGTTTAAGACTTTTTTCTCTTTTGAATTACCTTAATTTATTAATAGTTGTCTTCATTCTTTGGAAGTGTTAATTGTCTGCTACTCAGCTTTTTTTCTGTTCTTACAATTAACATTGTAAGAATTTAGCATATTACCATATTTTGTGGCATATAAGACTCACTTCTTTTATTCTGGAAAATGGCTTTAAAAATCGGTCTGCATCCTATATGTGAAGTTGCGGTCTTCCGTAGGCTAGTGAATCCCCCCAGTAGCAGTCTCCAATAGGCTAAATTCTACCTAACCCAACTCCAGAATTAAAAATATGTTATTGCTTACTTAAACACACAATTATTTTTTAATTAATTAAAAAAATAATTATTATTAATGTAAAACCTGGATTTAAAGCTACTGTACTGATGATAATAACCTGAGATGATTAATATCCAAATGGCAGACACCCAACTCTTCAGAGGTAGCTAAGCAGTAACCATTTCTGAACTTTTACAAGCATTACAATCTGTTAATGCCATACGTGCAACGTTTATTTTTCAAT
>Hyalella_azteca ENA|GAJQ01005550|GAJQ01005550.1 TSA: Hyalella azteca contig09502 transcribed RNA sequence.
TCAGGTGTCGTGGGCTTCAGAATATGGCCGATGCTACGTCATTTCGGTTTACCTTGTACAGAAGCTTTCTTCAGACGACCTCCTGCACCGCCTCAAATCAAAGGGCGTCCGCATTGCAGATTTCACTCGCTCACTGATCAAGCAGAAGCTGAATGAGGATGGAGACTGTGAGATCGCCACGACGTCTCTGCGCTGCTCTCTTATGTGCCCACTCGGCAAAATGCGCATGTTGCTGCCGTGCAGAGCTAACACGTGCAACCACCTGCAGTGTTTCGATGCCTCCCTCTACCTCCAAATGAACGAGAGGAAGCCCACATGGACCTGTCCTGTTTGCGATAAACCTGCTGTCTATGACACTCTCGTTATCGATGGTTATTTCCAGGACGTGCTGCGCCTGAACACGACAAGCAACGAGGTGACGCTACACAAGGACGGCTCCTGGACGCCTCTGGTAGCCAAGAAAGAGCGACCTGAGCCCCAGGCCGAGAAGCGCAAGAGCATCGTAGCTATTGAGACGCTCAGTGATAGCGATGATGATGCCGCCCCAACCCAACCTTCTGTGGCTCCTACTAATAATGTCCTCATTGTGATTCGGTGGTTGAGGAGGTACCCAGTGGCGGTGAAGCTGCTGCGAAAAAGAAAGCCTCCTCCAACGTCGAAATAATTACTT
>Hyas_araneus ENA|HACH01027661|HACH01027661.1 TSA: Hyas araneus, contig c29001_g1_i7
GTGCGACCAAAGAAAAATTACCATGCGACCAAAGAAAACAAGACTTGGGCGTAGCGCTGCAAGCAATGCAGCTAAGGCAAGGAGGCTACTGGAAACTCCTGAGCAAAGAGAAACCCGTCAAGCTAGGGACAGGACCCGCACTGCTGCAGCCAGAGCTTCTCAATGCCCTAAAGCAACTCAGGCTCCACAAATTGGGACAAGTTCCAGCACTAGAATGGTGATGACCTTTCGGGTGTCGGAACTACAGATGCTCCTTGGTTACGCTGGCAAGAACAAGACAGGCCGCAAGAACGAGCTTCAGAGCCGAGCCATGGACATCGTGAGACTCCGTAACCCAGCCATCCAAGCCAAGATCAAAGAGCTGTACAAGAGTATCCAACTAGAGATGATGTCGTTTGGTGACAGGTCGCAAGCAGCAGCAGGTGGCCCAGCCGGCATCCTGCCCGCCCAGAAGGTGCCCATCGGCCTCAACACCATCGCCAGCTACACCCAGGCGGCCAGCGTGGGGAGCATCGGGGGCGTCACCTCCACCCTGGCCTCCTCCCGCTACAACACCAACCCCCAGGTGGTGGCCTCCGGGATCTCCTCGGCCGGCGGGTACTCGTCGATCTCCGCCAACAGTCACAACTCGTCCTACCCCATCAACCCGGACGTCAAGCTAAAGAAGCTGCCGTTCTACGACATCCTCGGGGAGTTACTGAAGCCGTCGTCTCTAGCACCCCAGAACTCCGGCCGCTACCAGGAGTCCACCTTCACCTTCTCCCTCACGCCACACCAGGCCAACAAAATAGCCAACTCCCGAGACCTGCGGCCGGGGAAGCAGGACTACACAGTGCAGGTACAAATGCGGTTTTGTCTGCTGGAAACCACCTGTGAACAAGAGGACAACTTTCCTCCCAACATTGCTGTGAAAATCAACGAGAAAATGTGTCCGTTGCCGACCCCGATCCCCACCAACAAACCCGGAGTGGAGCCCAAGAGACCGTCCAGACCCGTCAACGTCACCGCTCTGTGTCGCATCTCGCCCACCGTCACCAACAGAATACAGGTCTCGTGGGCGTCGGAGTACGGTCGGTGTTACGTCATATCCGTGTACCTGGTGCAGAAACTCAGCTCCGACGACTTGTTGCAGCGGTTAAAAAACAGAGGCGCCAAGATTGCAGACTTCACCAGATCCCTCATCAAACAGAAGCTCCAAGAGGACGCAGACTGTGAGATCGCCACCACCTCCTTACGCTGCTCCCTCATGTGTCCGCTGGGCAAGATGCGCATGATGCTGCCCTGCCGCGCCAGCACCTGCGACCACCTGCAGTGCTTCGACGCCTCGCTCTACCTCCAGATGAACGAACGCAAGCCCACCTGGACCTGCCCCGTGTGTGACAAGACCGCGCTCTACGACTGTCTGGTGATTGACGGGTACTTCCAGGAGGTGTTGGTGGAGAACTCGAGCTGCAACGAGGTGACGCTACACAAGGACGGCAACTGGACGCCGCTCATGCCCAAGAAGGAACAGAAGGAACCCGAGGTGGAGAAACGCAAACCCGAGGTGGCCGTCGAGACCCTGAGCGACGACAGCGACGATTATTCCACCGAGCAGGACGATGCTCCCATCGTCGAGGAAGTCAACACCAAAAAGAAACCCATCGACCCGGAGATCATCACACTCTCGGACACCGACGAGGACGACGAGGACGAGGACGAGGACGAGGACACCGCGCCGCCCCCCTCCAAGCGCTCCAACACCGGCCACAACTCGGCCTCCTCCTCCTCGGCCACCTCGGGCTCCGGCGCGGCGGGCAGCACCACCCCCCACGGCTCAGAGGGCACTAAGTCAAACGATTCTTGGTGCGTAGGGGAAGTTGACCCTGGCAAGCGACTCGTCTTTAGGAAGTCCCTCTCGTCCTCCTCCAACGGGACCAGCGGCCTCATGACCCCGGCGGGCGGCGGCAGCGGCGGCGTGGCCTTCTCTCCGCCCTCCTCCGGGTCGGTCAGTCCCCAGATAATCTGTTTAGACAGTCCTGCCTCCTCTCCCTCCCCCCCGCCCCGCAGACCCCCCCAGGCAATCTCGCCCT
>Litopenaeus_vannamei_1 comp42258_c3_seq1 len=4144 path=[10452:0-149 10602:150-155 10608:156-200 10653:201-227 10680:228-301 10754:302-1530 11983:1531-2063 12516:2064-3700 14153:3701-4143]
AACAAACATGGCAGACGCAGAAGACCAATTGCGGAGAATGGTTATGACCTTTCGGGTCTCAGAGCTACAGATGCTTCTTGGATATGCGGGGAAGAACAAAACAGGGCGCAAGAATGAATTACAGAGCAGAGCCATTGAAATTGTGAGATTACGGAACCCTGCCATTCAAGCAAAGATCAAAGAGCTGTACAAGAGTATCCAACTAGAGATGATGTCGTTTGGTGACAGGTCACAAGCCGCGGCGGGTGGGCCGACAGGGATTCACCCAGCCCAGAAGGTCCCGATGGGCCTGGGATCCATCACAGCCTACACGCAGTCTGCCAGTGTTCCCAGCCTCCCAGGAGTCAGCTCCTCCCACACAAACACACGCTACTCCTCATCTTCAGCAGTGGCAGCGTCAGCCATACCCTCGGCAGTTGGCTACTCCTCACTGACTTCCAACAGCCACAATTCCTCATTCCCAATCAATCCGGATGTCAAGTTGAAAAAACTGCCCTTTTACGACATTTTGGGAGAACTGCTTAAGCCTTCATCACTAGCTCCTCAGGGTTCAGGTCGATATCAAGAGTCCACCTTCAGTTTCTCCCTTACTCCACAACAAGCCAACAGAATTGCCAACTCTAGAGATTTACGGCCGGGCAGACAAGACTACTCCGTTCAGGTTCAGATGAGGTTTTGTTTGCTGGAAACTACTTGTGAGCAAGAGGACAATTTCCCACCAAATATAGCAGTGAAAATAAATGAAAAGATGTGTCCATTACCGACTCCAATCCCCACAAACAAGCCAGGAGTTGAACCCAAACGACCGTCTCGCCCAGTGAACGTGACTGCCCTATGCCGCATATCCCCCACAGTAACAAATCGTATACAGGTATCATGGGCGTCTGAATATGGCCGCTGCTATGTCATATCTGTGTACCTGGTTCAGAAGCTGACCTCAGACGACCTTCTTCAAAGACTAAAAAACAAAGGGGCCAAAATTGCAGACTTCACACGATCTCTAATCAAACAAAAGCTCCAGGAAGATGCAGACTGTGAAATTGCAACCACCTCTTTGCGCTGCTCACTTATGTGTCCCCTTGGTAAAATGCGCATGATGTTGCCGTGCCGAGCGAGCACCTGTGACCATCTCCAGTGTTTCGATGCCTCACTTTACCTGCAGATGAATGAACGCAAGCCAACGTGGACGTGCCCAGTGTGTGACAAGAGTGCTCTTTATGACTATCTGGTTATTGACGGCTACTTCCAAGAGGTCCTACAACAGAACTCCAGCTGCAATGAGGTCACACTTCACAAAGATGGAAGTTGGACCCCACTCATGCCCAAGAAGGAGAAACAAGAGCCACAGTTGGAGAAGCGGAAATCGGAGGTTGCTGTAGAGACACTAAGTGGCGACAGTGATGACGACGAAACGAGAGACCAGGATGACGGGGAGGCTCCTATTGTGGAAGAAGTGAGTAGCAAAAAGAAGTCAGCTGAACCAGAGATTATCACCCTAACGGACAGTGAAGAGGATGACGACACTGATCCTCCCCCTGCTAAGCGCCCAGCCAACGGCCAAACCACCCCTGCACCTCCTACACCCGCCTCCAGCACAGCAGCGCCAGGGAGCACAACTCCGCAGGGTTCAGAGGGCACTAAGTCAAACGATTCTTGGTGCGTAGGGGAAGTTGACCCTGGGAAGCGCCTCGTCTTTAGGAAGTCCCTCTCCTGCTCTTTGAATGGCACTGGAGGGTTGCTGACGCCAGCAGGAGGTGGCAGCAGCGGCACAACGTTCTCTCCCCCTTCCTCTGGGTCAGTGAGTCCCCAAGTGATCTGCTTAGACAGCCCTGCATCATCCCCCTCCCCCCCTCTCCGCAGACCCAACCAGGGCCCTTCCCCCCTCCCTGCGGGTATCTCTGTAACCCCTGTAGTTTCCACCCCTGCTGTTACATCTTCCAGCACCTCCTTTGCTTCGGGGCACAGTGACGTGCGGCAGGTGATCAATGTGACCTCCAGAAGCACCCCACCTGTTACAGCCAGCAGTAACAGCAGTAGCAGTAGTAGTCCTGTGCCACATGCCACCATCACCCCAGTCCCTTCTACCACCAGTTCATCTGCAACCATATCCACACCCAGTACCAATGCCTCTAGTTTCTTGACACCCAGCCCACAAGACCCCTTGGCTACCTCATCTTCCTTTAACCTTCAGCAAACTTCCTCAGCTGCTGCTGCAGCAGCTGCAGCAGCAGTAGCAGCAGCTGGCCTTACACAGAGTCCCTATTCCCTTCCTCCTGCATTACAGAACTTATTCAACCCCTTAGGGATGATGCCTCCCACTACACCATCTGGCAATTTACCCTTCAGACCACAAGACAGATTCCTGTAGAATCCTAGCCAAATATATTTGTAGAGAATTGGGCAGGACCTTTGAGGGGATGTAACGATGGTTGCGGCATTTGCGCATCACCACTACCACTACTACCACCACCAACAGGGTTAAGGCACCTCAGCAATTTGGGAATAGCAGGAGCAAAGTTTCTTAGACAAACCATTTCTTGTCTTTGGAAAATAATACATACTCTTCTTTTTTGCAAAATACCTTTTGCAAAACTTTCCTTCACCAAAGTGTTACAATGTATTCTTAGTTGAGTGTAGAGGTTATCTTCTCATAGTCTTTTGGTTCTTGCAAAAGACTTAATAGTAGTTGTAAGTAATAATATTGGAAATAGAGGAAATGTTACAAGTACAAATGTATCCTGTGAGAGTTTGTTCCTTGAGGGATCTGGTTAACAGCTGTACAGTGAGGAGAATTGGACTAACGTGAACATTTAGATTCATTGGTATTTCACATCATCTTTTGTAACTTCTGTTCTTCTTTGTGTCCACTTCATTTTTTACCTCAAGTTTGCCATAGTTTTATGTAAGAGATCTTTATCTTTACCTATACCATTTCTTTCTAGTGTTTATCACTGAGGCAGAAGTTTTACTGGCTTATTGAGTCGCATAAAAAAATCCATTTCTATTGACTCATGGCCTTTGAGTTATTTTTATCTTACTGAAAGTTATTTACACTACTTGTTTGTGGCATTAAAGTGGCCTCATTTAGTCAAAGGTTGCCCCACCTTTGGACCCAACAGGGTGTGTGTGGTAAGATGGTCGGATTCCGAGGTAAACAACAACGCATCCATTGGTCCCCTCAAGTATGTGGCAACCACTAACGTCCTCTCCAGTAGCAGTAACTCCTGGAGCCCATCTCAAAACTTAGTCGTGTCCACCAGAAGTGAGAGTCCCCTACCCCAAGAGGGAAATGACTCCAGCAGAATTCTCGCCACAAACACATGCTACCGTAAAACATACAATCTCAGGAAAAGGTCCTCAAAAACCGCTGCCGAGTGATTACATTTTGAGGAGCTGTGATTCTTCATTTCTTTTGATAATGTTGATGCCTCATCAGCATTTTTTTTTTATCAATCTTTATTTGTTCTTTCTTTCATTCTTATTGATTTTCTTTTCTTATTTTTTAACATGACACTATAGTAAATCTTAGTTTTCTATAATGCATTTACTGCCAGCAAGATAAACATTTTGTCTTCTACTTGAATTATCAAGTGCATCTATTTGTTCTGTTCTTGCCTCTAAACTGTACAGATGTTAACCAAAGCAATTTGAAGAAATGTGTATATATATTGTGTATCAACTATGAATCTGAAGTATTTGTTAAAAAAAAAGTTATGCTGCAGCTTCCATGTGTTTCATTGTATGATATATTTGTCTAAGCGTATCAGCCTGACCATGTAGTGAATGTGTATTTTTTTTTTCAATGTAGTGTACACATAGATTGAACACTACTGCTCAGTGATATTGAGACAGTAATAGGGTATATATCTATGTGTTTATGATTTGGAAAGAGTGAAGAATGGGGAGGGAGGATAATGATTTTTAAGGATATCTGCAGTATAGATTTTTTTTTCTTGAATTATTTATTATGTAATAAAGGATAGACATTGATTTATTGTTACAATGAAGTAATAAGAATTAGTTTTCTTTTCTGTGCTTTCTGCAAATGCAGACGGTTATACTTCACACGGCTATTGTCATTCTCCTTGTTTACCCAGCCTTCCATATGTCCATGACACTACTCTGCATGGCTGATTTTTTTTAC
>Litopenaeus_vannamei_2 comp34102_c0_seq4 len=1577 path=[4495:0-232 5102:233-233 709:234-545 1021:546-1549 2025:1550-1576]
CGGAAACCCTAGAAACCCAACATCTGTAGGAACAAACTCAAGTTGGGAGCAAGAATGGCAGCGTGTGGAAAACATGAATTTAGTTAGAACTGTTACTATAAAGCAAGATCCATTTTATGAGGTTCATGATACAATATTACAGAACATTATTGTGAAAAAACGTTCAGAGCAAATGCAGTTCACTTTCAAATTTAACCTAACGTCTGACCATCTGGAAAACCTTCACACAGACGACACATATCAGGTGCAACTAAGATTCTGCAAGCTTGATACAATGAGGGAGCAACCTGATTATTTTCCCATTTCTTTGCAAGTTGCTGTCAATAATGAATTTCTCCATCTAAAGGGTTTACATGAAGTGCCAAAAGGACCAGCAGAGCCAATAGACATAACTAGATTCTGCTATTTAACACAGCAGACTACAAATGAAGTTCTTGTTCGGACTTATGAAGAATGCAAAATGTATGTTTTCCTTGTGAAAAAGCTGACAACCAGTGATTTAATACAGAGGTTAAAAGATACACCTCATGCAATACCAGCAATCACAACTGAGAAAATTAAAGAAAAGTTGAGTCAAGATACTTCTCTAGAAGAAATTGCCCCAACCACTCTACAGTGCTCTTTACTGTGTCCCCTTGGTAGAACCCGCTTAAAACTCCCTTGCCGTGCCTGGACCTGCAAACATCTCCAGTGTTTTGATGCTGCTACTTATATTCAGATGAATGAACAAAAACCTAAATGGTGTTGTCCAGTTTGTCGTGAATCTGCCCATTACAAGAACCTGCATATTGATGGGTATTTTTTCAATGTCTTGGCGGAAAATACCACAGATGATACAATAGTGTTGCTTGCTGATGGTTCCTGGAAACCAATGAATGTAGCTGAGCAAGAATCAGAGCAAGTAGGAGAGACTCCGGAAAGGATTCAGCATGGGGAAAGCACAACTGTACCTGTGACTGAGAAAACAATAAATATAGAAAGTGATGATGATGAAGACTGTGGTAAAGACCATGCTTCTGAGGATAATGAAGATTCCATTGTGGCAAGTACCTTGTCATCAACTGTGGAAACAATTACCCTTAGTGATGATGAACCGTCAGATCCAGAGAGTCTGGAAATAACAAGAACTAGTTTTAGATTCTGTAGCACTCCAATGTCCTCCCAAAGAAGAACCAGACAATGTGATTGTCAAAGTCAGTCTATTAGCCCAAGAACCAGAGGCAGAACATCTCGGTTACAAAACAACAGTGAAATCAGTGATGTATCTTCTGCCTTTGAGGACACCAGCTTTGAACAGTCAAGCCATGCTTCAGATGATTCATTCTTACCACTCTCTGTATCTAAGGCGGGGGAGTCGTTGACAGAGAGTACTATTTTTTTATATGTTTTTTCAGCATTAAAAAATTTATATTTTTTGATTGAGGCCAAAATTTAAAAATCGGCAACTTGTTATTTTTCTCAAAATCTAATGGATGTTATATATCAAAAAAAGCTTATTTAGTGTACTCTGTGATGCTATGGTTACCAAGTCAATCAGAATTACCATTTTCAATAGTGTATGTAAATTTTAGGTAAAG
>Litopenaeus_vannamei_3 comp20858_c0_seq1 len=2146 path=[25:0-37 62:38-69 94:70-2119 2144:2120-2145]
TACCCATCGGTTTCCTACACACAACTTCCCGAAAGAGATGCAACACCCGGCAAATAATCCAGCAGACCTCGCCAGGGCCATTTCGGGTTTCTTCGCTAATAGTTTTGACAAGATTTGGGCGATTGGACGCGGGTCTCACCCCACGCCCCCGGCACCGCCTGCTTCTCACTTTCGCCGACCCGCCCGCGGGAACCCGAGAACTCATCCGGACAGAAGGGGCGGCCGCTACAGCAGGAGGGCGCCTCAGAATCTGGCGAACAGACCGCCGGGAATGCATGGCTGGAGTCACCAGAGAGCGAGCCCTTGCAGTGTGTACTGGAACAACATACTGATCGCCGGTCATACCATGCCACGGACGAACGCTCCAGCAGCCGTTGTGAGCGCAAGACCACCTCTGAACGCAATCCCGCCGGCGGATCTCTCCCGCAGGACCGAGGACGAGCTTGTCAAGGGCCACAGCATGTTGGAGGGACAGGGCCGACTCGAGGAAGTGAGGTTGAAGGAGCTCCCGTTCTACACTCACATTTCCAACATCCTCCTCGACTCTTATCTCGCTCCTATCTTCTCTTTCTCGAAGAATTTTTCTTTTAAAATATCTCCCAAAACTGCCAGAGACATAGACAAGGAGGGGCACCAGGTGTTGTTAATGTTGAGCCTTTTGGACAGTCAAACAGCGCAGGACATCCGTTGGCCGGCGAGGTCCGAGATTGAAATTAACGGGAAGAGTCGACACTTGAGGGGAACCTCCATGCCGGTCAACATCACAGAGTTATGTCGTCTGGAACAAGATTGCACAAATGAACTGAAGATAAGCAGCAGCAAATGCAGAGGAGAAAACTACGCGGTGTTCGTGTCTCAGATGAAGAAGGTTCCCGTAAGCGAAGTTTTGGCCAAGATAAAAGCCAGGAAACCGGTCAGGAAGATGGAGACGCAGGAACTCGTCAAAACACGTCTGAAACAGGATTCTGAAGGTGACATAGCCACAACGACCTTCCAGTGCTCTCTCCACTGCCCTATCGGGATGACTAGGATGACGTTGCCGTGTCGAGCATCCACTTGCAAACACATCCAGTGCTTTGACGCGCTGGTTTACATACGGATGAACGAGTGCAAACCCACGTGGATATGTCCCGTGTGTAACTGCGCCGCCCATTTCTCAGACCTTCGCATTGATGGGTATTTTCAAGACATACTGCAGAAGGACAGAAGCAGCACCAAGATCAAGTTCCACAGCAACGGAACCTGGTCGCCTGTACTTAGCAGTGAACCCGAGGAACCCGCGCCAGAAATTCCAAAGAATATTCCTGTGTCCAAGAGGAAGTTTTCTCAGGTTGATGAAGTGATTGTGATTGACCTGGAGGACGAGGACCCGGTCACACGAAAAGATCCACTTACAGACCGAAACAACAACAGCCTCGACGCGGAGGAACCCCAAGAGATCGACGTCGAGAGGGACCCAGCCACGACGTCCCTTCAGCCTCCGAACGCGAGAGACGGTTCACCGAGGAGGAGAAGGAGCAGTCGAAATAGTGTGTCTTCGGTACAGATTCCCGTGGTACTTGAACCTCTGGCCAAGCGCATGAGGACGAGATCGACGAATCGCAAAAACAGTCAAACAAATGAGGAGTGCATTAGCCTCTCAGCTGACAACACGGAACGGAGAGCCAGCAGAAATTCTCAAACCTCTAGACGAAGACACAGATAAAGATGGCTTCGAACTGCAGCTCAAAATATGTTTTAAGTTTTCGCTGTGTAAAGGACGATGAATGTCATTTTAAAGATTTTTTTTTTACAAGATGCAGTGATTTCCACATGTTTGCATTGTATAACTTCTTCAATTGTTTTAATAATTTGCAAATTTCTTTTTATTTAACATATTAAGAGAATGTACGAAGACGGTTTGAGTGATTTGTTTTATTATATGATTCTGCGTTTTCTTTTATGAATTTGCTTTGTGCAGATTTTTTTTATTAATGAATATCTTTTCAAAATGAATTGTAATGTTTAGACCTAGGCTTAATTTCTACCGCAATCGTGAATTCAGTTAATTGAAATATATTCCTTGACACGAAAAAATATGTAACTAGGATTATTTTTTATATCTTGAAAAAATAATGATCACGAGTAGAAGCCAGTTTCTTTTAAT
>Macrobrachium_nipponense_1 ENA|GCVG01053606|GCVG01053606.1 TSA: Macrobrachium nipponense c85563_g1 transcribed RNA sequence.
AACATGGCAGAGGTGGAGGACCAGCTTCGGAGAATGGTAATGACCTTTAGGGTCTCAGAGCTTCAGATGTTATTAGGTTATGCTGGCAAGAACAAAACTGGTCGTAAAAATGAGCTACAGAGCCGAGCCATTGAAATTGTAAGGCTTCGAAACCCTGCCATACAAGCAAAAATAAAAGAATTATACAAGAGCATTCAACTAGAGATGATGTCGTTTGGTGACAGGTCACAAGCAGCAGCGAGTGGGCCAGCTGGAATTCTACCTGCACAGAAGGTACCCATGGGTCTTAATTCTATTGCGGGATACACACAGAGTGGCAGTGTAGGCAGTATAGGTGTGAACTCTACACTCAGTAGTTCACGATATACTGCTGGTTCCCCGCAAGTTGCCGCATCAGCTCTCTCACCTACAGTAGGATACCCACCGTTAGGAGGAAATCCCCTCAACTCTACATATCCAATAAATCCTGATGTGAAACTGAAAAAACTACCGTTTTATGATATGTTAGGGGAGTTACTAAAACCTTCATCATTAGCACCACAGGGATCTGGGAGGTATCAAGAAGCCACATTCACATTTTCTCTCACTCCCCACCAAGCAAATAAAATTGCCAGCTCGAGAGATCTTCGTCCTTGTAAACAGGATTACACAGTTCAGGTTCAAATGAGATTTTGTTTATTAGAAACTACGTGTGAACAAGAAGACAATTTTCCACCAAATATAGCTGTAAAGATTAACGATAAAATGTGCCCTTTACCGACACCTATACCTACAAATAAGCCAGGAGTAGAACCAAAGAGACCGTCTCGACCAGTTAATGTCACAGCTCTTTGTCGTATATCCCCTACAGTCACAAATCGTATTCAGGTTTCTTGGGCATCCGAATATGGAAGATGCTATGTCATATCAGTATACCTTGTACAAAAGCTCACCTCTGATGATTTATTACAAAGACTAAAGAACAAGGGTGCCAAAATAGCAGATTTTACGAGATCACTGATTAAACAAAAACTACAAGAAGATGCGGACTGTGAAATAGCAACAACCTCTCTGCGTTGTTCACTAATGTGTCCATTGGGAAAAATGCGCATGTTACTACCATGTCGAGCCAGTACCTGTGATCACCTCCAGTGTTTTGATGCATCATTATACTTGCAAATGAATGAACGTAAACCAACTTGGACATGCCCTGTGTGCGATAAACCAGCTCTTTATGATAATTTGGTTATTGACGGGTATTTCCAAGAGGTTTTACATGAAAATTCAATATGCAATGAGGTTACTTTACATAAGGATGGACATTGGACTCCGTTAATGCCAAAGAAAGAACAGAAAGAACCCCAGGTAGAGAAAAGAAAGTCTGAAGTTGCTGTAGAGACCTTGAGTGATGACAGCGATGATGACGGAGGAGATCAGGATGATGCACCTATTGTAGAAGAAGTTAGCAGCAAGAAAAAGAATCCTGAACCCGAGATAATAACACTCAGTGACAGTGAAGGGGAAGAAGACTGTGGTCCCCCTCCAGCTAAGAAATCAAATACTGCTCAATCATCATCGTCTACATCATCATCTACCACAGCCACAGCTACCACAAACAGTACTGGGAACACCACTCCACAGGAATCAGAGGGCACCACTAAGTCAAACGATTCTTGGTGCGTAGGGGAGGTTGACCCTGGCAAACGACTCGTCTTTAGGAAGTCCCTCTCTAGCTCCTCAAGTGGAACAGGTGGTCTGCTTACACCAGCAGGTGGTGGCACTGGCAGTGGAACAACCTTTTCTCCGCCATCGTCTGGATCAGTAAGTCCACAAGTTATATGCTTGGATAGTCCAGCATCTTCACCATCTCCACCACCAAGGAGGCCAAATCCTGGGCCTTCTCCTTTACCATCAGCCCCAGGTTTTACAGTTACACCTGTTGTGTCCACCCCTTCTTCTGTTTCACCCACTTTTCCCCCAACTACATCTAGTGAAATGCGACCTCTAGTAACAGTTACACCAAGAAGTACTCCACCAGTTAGTAGTAATAGTACTAATAGCAGTCCAACCCCTCACACATCCATTATACCTATCACTACCTCTCCATCATCGGTGCCAGCCATTCCATCAGGTTCTTCAACCTCCCAGAGTTTTCTCACTCCAACACCAAATCCCTCTCCTGCTCAAGACCCACTAGCCACTTCGCCAACTTTCACTCCACAGTCATCATCGGCAGTTGCTGCTGCTGCAGCTGCGGCTGTGGCTTCAGTTGGTCTTGGCTCAAGTCCTTTCTCTCTTCCACCAGCTTTACAAAGTCTCTTTAGCCCCTTAGGTATGATGCCACCAACGACTATGGCAGGAAATTTACCATTTAGACCATCTGATAGATACCCTATGTAGAATTTTGTATTCGTTAGGCAACCCATTCCTATTTTAAACATGAAATGGTGCCTCTTGTACACAAGTGCTTATTGTGTAAATTATAATCTATATATAGTACATATATATCTCTGTAATTACATTTGCAAAAGTCTTATTTTGCTTCTCACCAAAGTTTAAATTTTATTTAATATCTCTGATTTAATGTCTGTGTCCAGACTACATGATTCCACCAGTTTTTATATAGTTCAAAAGTACAAAAAGTTTGCTGCTGTAAGATGGTATTGTCAGGGTGCAGTCAGCATAATGTATAGCTAAGTTGTGAAAAGTATGGTTGTTAATTTATATCTTCCATGATTTTTGAGTTAGCAGTATGGAGGAAGTGATGTAATGTACATTTTACCAGTTCTGCATACTTCCTTTGATCATTAGGAAACTTGGGGAAAATGGTGTGTTTTTGTAACACTTGAATTAAGGAAAATATGCTGAGGGTTAAGAACAAGTCTGCCTGTGTATTATAATGTTTAAAACTTAGATATTTGTATCAAATATCTATGTTAGGGTGGATAATTTTGACCCTTTTTATTATGAAAAATAAGTGTTGCCATGTATATTACATTGCACAAAGTTCCGGATTTGTAAATTTAGTTTAAAAAAAAATTCCAGCTAGGTATTAATTTGTTCTGCTTGTACTTTTTACTTTGCATTTGGACAGCATGAAATTTTTTCTGTGAAAGTTATAAGTAAATTCTGATGGGAGCAGTCAAAAAATACTTATGAAAAGTTGCATCAGTGGAGTGCTGTCTGTTTGAAGTTTCAAAAAGCAAAGTTATTGCAAAAGTTTACCACTTGATTTTTACATACGGAAGTAATTTTCATAAAAATTGAAATATTTTTGTCTGTTCAAAATGTTTGGATGTACCAAGTTTTATGTACAATATAGTCAGTTTTGTTTCTGTGGGGTGGTAAACATTTATGGTAATGTAGGAATTGGCCTTTTATTTTTTTTATTCTCAATTATTACCGGAAAAAGGAAATTGTGCATTGTAAATCAATATTAATCATGACTGTGTGGGGAACTTTACATTTCTTCTTAAAGCAATGTAAAAGGATTCATATAGTTTAATCCATTTGTTACCAGCTTAGAACGTCCAAAATGAATATTTGAGACTTCATGTTTTAGTGACACATTGTAGGTTATTGTTAAACATTCCTACTTCAGTAACTTACCTAGTATTCTCTGTTGATGATATGGGCTGCCGAAATGGATTGTGTAAATTTTTAATAAACTATTTGA
>Macrobrachium_nipponense_2 ENA|GCVG01038271|GCVG01038271.1 TSA: Macrobrachium nipponense c86435_g2 transcribed RNA sequence.
TAAGTGTAGGTTTTAACGTCTGAAACTTGAAAGTAGTTAACGTCATGGTTATCCGTCTCCGTGACATTTTGTGGGCAGCTAGAACGTACTTTTGAATCAGTCGGAAAAATAATACAGTTTTGGAGCACCTACGACTACATACATTGTACACTGATGTATAGAATTGCACACGGCCATGTCTTGGGGTTTTACTCCTCTTTGCCGGTTGGGAAGTGATAGGTACCGTCTAACTGGGGGTACAACTGAACAGCCACCATCTTCAACCACCCAGTGTGGAATTATTGCACAACAGTTACCTCAAGATACATCTGTTGTGTTGGCAACACCTCAAGACAGTGCTTCATCACAACCAAGACAAACATCCCCTGCAAGGCCTCACGTGTCAACAGCAAGCCTGAGTGGCTCAGAGACGTCCTCCGATCAGTCTGTAACATCCAATCATGAAGATCGTATTGTGAGACGCAGTCCGAGACTTGCCCAGACCTCTAGGGTTAGTTACAGAGACAGTGGCGACTCGCAGGGTGCTAGACGACGAAATCACTGGGGCACTCGAGTCCAAGAAATGTGGAACAATGAAAGAAACCAAAGTAATGCCAATCAGCAGTCAAATCCAAACTACTCCGTTTATAATTATGATGGACAAGTTACACCCTGTGTTAATGCCACTTCCTCAATATCGGTAATCTACAACAACAAAAATGTGTTCAGTAATGTGTCACTTCTCAGGTATCCTCCCACTATACCTTTTACTAGGCCACCAGGTTACTCCTTAAACTCTGTCAAAACAGTTCCAAAAAATGTTACCATTAAGAGCCTTGACTTTTATGAAGTAGTCACAACGTTAATTCAAAAGGAGATCGTTCCTGAAGGAATGAGGCCATTGCAGGAGACGTATAGTTTTGTGTTAAAAACTGATGATGCAAAGAACTTGCTTGATAAGAAGAGGAAACCGCCGTACCTGATTCAGCTGAGGTTCTGTAAACTTGATGACAGTTGTGAGCAGAATGATTATTACCCAACCACTCATCAAGTTGCAATCAATCATCGTTTCATTATTTTGCCTGGTTTAGATACATTGCCTCGCGGTGCCATGCGACCCATGGACATCACACATTTTTGCCAGCTAAGTTCTCAGGCTTGTAACTTTATAACGATAAGGTGTTTAGAAAGCTGCAAAGTGTATATGAATGTAGTACAGAAATATACAAGTGACGATTTATTGGGTCGCCTTGAAGAAAAACCACATATAAAGGAAGAAGATACTGTTTCTGAAATTAAGAAGAAATTGCAAGATGACCAAGCAGATGATGGCATTGCAGCAGCAACTCTCCAGTTTTCATTGCTCTGTCCCTTGAGCCGACTGCGCATCAAACTACCTTGCCGAGCATCCACTTGTACTCACCTGCAGTGCTTTGATGCAGCAACTTACCTCAAGTTAAATGAATGTAAACCAAAGTGGTCGTGTCCAGTTTGCTATCAGCCTGCACTCTACAAGAATTTAGTGATTGATGGGTACTTCAAAAAAGTAATAGATGATAATATAGATGCTGACAAAATTGAGTTAAAACCTGACGGCACTTGGACCCTTGTAGATGCTGCAAGGAAAAAGTTAGCAAATGGAGTTGAGAAAGTAACAGAAAACTCAAGTAAAGATAAATCTGTAGAAGATCCTGGAGACAAAACAGTCTATTTGGATAGTGATGATGATACACCTACTGAAGAAACATCAAGACAAGAAAACAGGGCCAACTCAAATGCCCAGGTTGTGGTACCATGTCACCAAAATTCACCAGAAGTTGTTACACTTAGTGATGATGATTCTAATGGTGGAGACAGTCCTGAAGTAACTGGTTCAACTTATCCGACTTTTGAAAACCCCTCAGGAGCAGTGATTGCTGCAAGTGCTCCAAATACTGGACTTAATATACAAGATGATCTTAGTTACTTTGATAACTTGTTACAAGGTATAATAGAAAAAGCTAATCAACAAAAATTTGCCGAAACATATAACAACTTTCATCCAATAGACCATTCCAGTCATTTATACATCCCCTTAACAAGAACTCCAATTCCTTCATTACCTAGTAGTATAACAGTTACCTGTAGGAGTAATAATGATCTTAGGTCCAACTCTAGTAATCGTTCACGCAGAAGCAATTCCAGTAAAGGAACACAACATAAATCACGTAGTGTCTCAAAGGCCAGTAACTCAAAAAGAAAGAAAATTTCTAAGGATTCTCAAAAGAATTCAAAGAAAAATTCAAGTGATGTAGTTAAACGTAAGAGGAGAAGAATCGTTAGTGTATCTTCAGATAGTAGCGACTCAAATTGTGAATCCAGGAAAAAATCAAAGTCCAAGCCTGCTCGCAAAGAGCCAGTAAAACAAAAGTCCAAGTGTAAAAAACCAACCAGTGACACCTCAGAAGGTGATAAGTCCAGTTCTTCTTCCACATCATCAAAGTCTTCTAACAGCAGTATAAATTTGATCACCTCAAGTGATGGATCTGGCTCTGACTCTGCAGCCAGTAGTAACAGCAGTAGTTCATCATCTGATGAATCGGAGAACTCCGACGACTCCTTCACAGTAAAAGATGTACAGGATCAAGTAGAAGAGTCCTCCAGAGTGCTGAGGAGTGCATTACGAAGGCAGACAAGAAAGAAGTAACGTGACATGAGGAATTTATTTTTGTACTTGCTCATCCACTTCATAAATACACAGTTGGGACACTGCATGTGAGCACAGCTAAGGTGAAGACACGAGTTTCGATCATTGGAACCACAGAGAGGAGACAAGTAATCAACTCAGCCAAAACATTCGTGTTTCAGATGAAGACAGCATTCCTAGATGAATAAAAAGTCTACCTTTGTACCAGAACCAAGACTACAGTCATGAGAGTGCATTGTGTGGAAAAACTACTGGACCCATAGAAGAGACCTGTCCAGGAACAAGACTGGACTTATAGAAGACACACCAAATACATCAAGTGAAGCATATCCTGCACCAAGCCATAGGTTATAACTTGAGAAGATTCGAGAGGCTAGGATGCCTCTATGTCTGAGACAGGCTAAAAAAAAGAGGTATAAGAACTGGTTCGTTTGTACGGAGCAAACAGCCACAAGAACTCAGAACCTGTTGAACTCACATTCACTCCTAGTCTGTGAAGAAAGTCTACGAGCATGTTTTACTCTATACCCAATACTCAATAAGTGACAGCACTTCCTGTTGAACTTTAATATAATAGAATGAGAATGGTAGGCTGGATTAATGACAGAATTAGACTTAAATGATGAGTCAGTCAGTAGTTCCACTGCTGCACAATTACAGTACTTATGCAACAACTGGCACTGTTTAATACCCTGTAGTGCAATCATTTTCTTTTATGCCATCTATACTCATGATAAAAGCAACCCACTTCACATCTCCACTTTTGTATTTCAACCAACATCACTAGGCTTGTTTTGCAACTTTAATCTTTGTCAGAGGCAGAATTCCAATAGCTTCAGCCTTAGTTACTCCAAAGTTGTATCTCCCCATCAAAATTTAAAAAATAATTAAGAAATATCTTCTTACTACATATATACCTGGCACTTTAATCACTGTATCCAATGTCCTTTTCCAGAAATGTTGCCTTTTATACTTCCAGGCTCTGTTTGTGGCATACATTGAAAGCATACTTATTTCCTTCTTCCCTTAGATAATTTTTATCTTCCTTATCCTTTAATATAGTTGCCTCACTTATGTCACATCTAATGCCATTTCGTGGATTAGGATGACCATTTTTTTTTATCTCGCTGTCATTCCACTAATGATTGCGCTTTTACTTCTCCTTGTGTTTATATTCATTCTTGCCACCTAACTCATCTACCATTGCTTCAACATTTAGTGTACTTCAGTTGGGCAGGAATTATTACAGTAATCTTTTAACTTACCTTGCATCTTTACATACCAGCTACATCATTGTGATGGTTTATTGTTTGGCTGTCATATTAGAAGTGATGCATTTTGAAAGTCTCCCTGTTGATTCCAGATTAATCCTTATTTTGAGTTACTGTTTTCACTTATCTATTTTTAGAAGTTTCTATATTTCGGCTCATTAATAGTGTCCCCACTGAGTAACATTCCTAGGGTTGGCCAAAAAGATTTGTTCTTAAATTTGGTGAAAAATGGAGCAAGACAAAGTTAAGGGAGTTGAACTGCTTTGTTGGGAGAGTAAAGGAAACTATAATGAAAAGATAAAGTCTTGAAGGAATGCAGCTGGACCCAGGGCTGATGTATAACCCTTATGGGTTGACTATAGTCTGTTTTATACTACAGGCAAAAAAGTGTACCTGTAGTCTGCACCACAGGTGGCCCTAAGTGTGACTGTAGTGCAGCATGCTATAGGCACTCAAGGGCTGCCTATGTGGTGCCTGTGCAAGGCACCACATTGTAATTGGGCAATAAAGGATGGCATACTAATACACTTCCTACATAGGGTGTGTAGATGGTTTATATGAATTTTTCAGTGTTTGCAATAATTACTTCATCTTGATGCCTTATTGGTATGATTCCTTAGTGTTGGTGAAAACTATACTGTTAGAATGGTGTAAGAATTCTTCCATCCATTGAAGTAATCAGCTTAACACCTTTCTTTATGTTAAGCATAAGTAAAATGAAGGATTTGTATTTATGGAACATGTAATTTGGT
>Melita_plumulosa_ ENA|GAKD01011372|GAKD01011372.1 TSA: Melita plumulosa mira_rep_c11816 transcribed RNA sequence.
CTCGTGGTCGCCGCTGATGCCAAAGAGGGAGCGCGCTGAGCCGCAGGCGGAGAAGCGCAAGAGTGTGGTCGCCATTGAGACACTGAGCGATAGTGACGACGACGCCGCCCCTCTGCCCACTGCACAGAGGGCTGCCTCTGCCAACAGCATGACCATTGATGATTCCGTGGTTGAAGAGGTGTCCGCCTGTTCTGGAGACTCCGCTGAGCCTGCTGGAGGCAGCAAGAAAAAAGCCTCTGATGTGGAGGTAATCACGCTAGAGTCGTCGAGTGAGGAGGAAGACGATGATGATGACGATGACGACGATGATAATGACGACGAGGACACAAATCCCCCGCCAGCCAAGCGCCCATACAATCCCGCCCAGGCATCCGCAGGCAGTGGCGGAGAGAGTGTCTCCTCACCAGCCGCTGCTCCCAGCACCACTGCAGGA
>Neomysis_awatschensis ENA|GDFV01000332|GDFV01000332.1 TSA: Neomysis awatschensis My_CDS_00326-1 transcribed RNA sequence.
CTTTTAGAAACAACTTGTGAACAAGATGATAACTTCCCTCCAAATATAGCTGTTAAAATTAATGATAAAATGTGTCCTCTACCTAGTCCCATTCCAGCAATTAAGGCTGGAGTTGAACCAAAAAGACCTTCTAAACCTGTTAATATCACTGCTCTGTGTAGGATTTCTCCCACAGTGTCTAATAGAATACATGTATCATGGTCATCTGAATATTCGAGATGTTATGTTATATCGGTATATTTAGTTCAAAAATTAACCTCTGAGGATCTGCTTCTAAGATTAAAGAATAAAGGAGCTCGCATTGCAGATTATACTCGTACACTAATCAAGCAAAAGTTAATGGAAGACGCAGACTGTGAAATCGCAACTACATCTCTAAAATGTTCGTTGCTCTGTCCGCTTGGTAAAATGAAGATGATGCTTCCTTGCCGGGCATCGACATGCGACCATCTGCAGTGCTTTGATGCCTCGCTGTTTTTGCAAATGAATGAAAGGAAGCCTACTTGGACATGTCCTGTCTGTGATAAGATTGCTCTGTATTCAAATCTACATATTGATGGTTACTTCCAAGAACTTCTTCAAAACTGCAGCAGTACTGAGGTGACCCTGCAGAAAGATGGTTCTTGGACTCCATTGATTCAGAAAAAAGAACCTCCCAAGCAAGAAGTTGCCGAGAAGAAGAAAACTGATGTTACTATTGAGACGTTAAGCGATGACAGTAGTGATGAGGATGATGCTGTCAAGCAAGAGTCGCAGACTTCACAAGAAGAAGTAAAGAAGAGGAAGTCATCGGATGTAGAATTGATAACACTGACGGACAGTGAAGAGGAATCTGGGCCTCCTCCTGCCAAGAAGCAGAACTCTGTCCCTTCTCCTACTGTGCCA
>Pacifastacus_leniusculus_ ENA|GBYW01008835|GBYW01008835.1 TSA: Pacifastacus leniusculus comp14548_c0_seq1 transcribed RNA sequence.
TGAGATTAAGAAATCCTGCCATACGAGCCAAGATCAAAGAGTTATACAAGAGCATTCAACTAGAGATGATGTCGTTTGGTGACAGGTCACAAGCAGCAGCCAGTGGACCAACAGGAATCCATCCAACCCAGAAAGTTCCAATGGGCCTCAACTCAATAGCAGGTTATACTCAGGCAGGAAATGTAGGAACTATTGGTGGGGTAACCTCGACACACAGCAGTTCAAGATATTCCTCCAGTTCTTCACAAGTGGCTGCTACGGCTATATCTACAGCTGTGGGCTATTCGACACTGACTAGTAATAGTCATAACTCCTCTTATCCAATCAATCCTGATGTCAAGTTAAAAAAGCTGCCATTCTATGATATCCTTGGGGAACTCCTGAAACCATCATCACTGGCCCCCCAAGGTTCAGGACGCTATCAGGAGTCAACATTCACATTTTCCCTCACTCCACATCAAGCCAACAAAATTGCAAACTCGAGAGATTTGCGGCCAGGCAAGCAAGACTACTCTGTTCAGGTGAGATGATTTTTTTTTCGAAGGTTAATGTGTC
>Palaemon_argentinus_ ENA|GEFN01008927|GEFN01008927.1 TSA: Palaemon argentinus c16809_g1_i1 transcribed RNA sequence.
CAAGAAGACAATTTTCCTCCAAATATAGCTGTAAAGATAAATGATAAAATGTGTCCATTACCGACACCTATACCCACAAATAAGCCAGGAGTTGAACCAAAGAGACCGTCTCGACCTGTTAATGTTACAGCGCTTTGTCGTATATCCCCCACAGTCACAAATCGTATTCAGGTGTCATGGGCATCAGAATATGGTAGATGTTATGTTATATCAGTATATCTCGTACAAAAACTCACATCTGATGACTTGCTACAAAGACTAAAGAACAAAGGTGCCAAAATAGCAG
>Parhyale_hawaiensis phaw_30_tra_m.014106
GTCTTCTGAAAGTACCGTTGTTAATACAGGGAAAATCCCGCTGGATTGCAAACTCTTTCTTATATAAGAAGTTAGAGGGCATTATAACCTGTAGAAATTCAATATATAAAAATCATCACTTTCATTGATCTGAATTTTAGGATATTTTATATAGAGATCGTCGTATGTGATGGAACGGCAATCGTACCAAACTCGTTTCTGAGAACACCTCATGTTCAAGTTGTTTGGCAAGACTGCCTGCAACTGATCAGTGCTTGTTTCGCAGCTCGGTTGTATGTGTGTCTGTGTGTACGTGGCGTGAATCGCATTGCCCGTGATTACTATGCCAGAGTTATCTAAGGAATTACAAGACAAAGTATCAACTTTGAGAGTATCAGAGCTACAGGAGCTGCTGTTGTTTGCTGGCAAGAGGAAGTCTGGTCGCAAGGCAATTGTCCAGTCTTACTGCTTGGATCTTCTTAAGACGGCAAATAGTGATCGTCTTGTAAGGAAAGTTGAGGCTCTGGCAGAAAAAGTCAGCTGTGGTCTTTGGCTCGTAAGTGGGTGCTGAAGTAGAAGCTACCATCACAAAGCAAGAGACTAGTTTGGAGCGCGACTTGCTGTCCCTGCTACCGTGTTGGCCTCAAGTGACTCTTAGATGCCAACTTGTCATTACTGGCCAAACCTATGCCACGAACAAGACGTTCCACTGAAGAACTGAGACAGCATGTTGCTGCTGCCCAGCAGCTTCAGCAACAGCAAAGAGCCAGGCGTAATACCCCAAGGATCGAAGTGATGTCTTACGGATCTCGCGGCGCCCAAGGAGGTGGAGGCGCAAACCCTCATGGCTTGCATGTCAACAAAGTGCCCCCCGTGCCACTGTCGACCATGGCCTATGCACAGCCTACAGGTGTGTCGAGTCAGCAGCAGCGAAACTACTCTGCAGCCATAGCCAGCGCTGCTGGTCTCATGCCCTACTCAGCTTCCGCCGCTGCTGCCCTCACCTCCCAGCAGCTCACCGCCAACTATCCCATCAATCCCGATGTCAAGCTTAAGAAGCTTCCCTTCTATGATATACTTGCTGAGCTCCTCAAACCTTCCTCTTTAGCACCACAAGGGTCCGGCCGCTACCAGGAGTCTGGCTTCAACTTCTCCCTCACACCACAGCAGGCAAACAAAATTGCTAACTCCCGTGATCTAAGACCAGGGAAACAGGACTACAATGTGCAAGTACAGATGCGTTTCTGTCTACTAGAGACCTCGTGTGAACAAGAAGATAATTTCCCGCCTAATATTGCTGTCAAAATCAACGATAAAATGTGTCCCTTACCGAGTCCCATACCCACAAATAAGCCTGGCGTAGAACCAAAGAGACCGCCCCGACCTGTCAACATCACCGCTCTATGTCGAATATCTCCTACAGTTACCAACAGAGTCCAGGTGTCGTGGGCGTCGGAGTATGGACGATGCTACGTTATTTCAGTGTACTTGGTGCAGAAACTTTCTTCTGATGACCTCCTACATCGCCTCAAGTCCAAAGGCGTCCGCATTGCTGACTTCACGCGGTCTCTCATCAAGCAGAAACTAAACGAAGACGCAGACTGTGAGATCGCCACGACATCTCTGAGGTGTTCTCTGATGTGTCCCCTGGGCAAGATGCGGATGTTGCTACCGTGTCGAGCCAACACCTGCAACCATCTGCAGTGTTTCGATGCCTCCCTCTACCTCCAGATGAATGAACGCAAACCCACCTGGACCTGCCCTGTGTGTGACAAGCCTGCTATTTATGATACCCTTGTGATTGATGGGTATTTCCAAGAGGTACTGCGTCTCAACACCACCAGCAATGAGGTAACGTTACACAAAGATGGGTCGTGGACGCCTCTCCTACCAAAGAAAGATCGCCCTGAACCTCAGGCCGAGAAGCGCAAGAGCGTCGTTGCCATTGAGACTCTCAGTGATAGCGATGATGACGCCCCGCAAGCCTCCTCATCGTCTTCTTCTTCTGCCGCCAAAGTTCTTGTGGACGATTCAGTTGTGGAAGAAGTGCCCAGTGCTGCTGCTGCTACAGCGGATGCTGCAAGCAAAAAGAAAGCTTCCAATGTTGAAATCATCACTTTGGAGAGCTCTAGTGAAGAAGAAGACGATGATGAAGAGGAAGAAGATGAGGAGACGCAACCTCCCCCTGCCAAGCGGCCGTACGATCCCGCATTGGCGTCAGGAGGCCCTCCCGTCTCAACGGAGCAACCCAACCGCGGCACTGAAGTGCCTGCCTCTACAGTCGTTCCTGTTGACAGCACCACAGCTGCCTCTGCTGACGAAGGAACCAACAGCAGCAGCAGTACAAGCGCACCTCCTGCCGCTAACTCTGTCCCCTCCACCACGCCTGCTGCAGTCGCTACCCCCGTCATCAGCCCCAGCGTTGCGTCCTCGCTGGCGCAACTACCGGCTGGTACCTCCGTACTCGCCACCACCGGTGACGCTGCGGCCGTGCCCCCTGGTAACAGCAGCAGCACTGCTGCGGGTGTTGCTGCTGCCGCTGCCTCATCCACCGCTGCTGCTGTCGCCACCATCACGCCCGTCTCACACTCCCCTGTGGGCTCAGGAGACTGCGGCAAGCCCGACGACTCCTGGAGCGTCGGCACAGTCGACCCTGGCAAGCGCCTCATCTTCCGCAAATCCATGAACTAGGTGTCCGAGTGGAGCAACAGAGGGGGCTTGAAGACCCGTTGATGATCCCCACCACAGGGGTCGCCCCACCCATGCCATCCGTCCCACAAGAAGAGAACGGCAGCACCAAGGACCCATCTGACGACAAGACCTCCCCGGACTCCGAGCCCCCCAGGCCTACACGCGCCTCCAACAGGGCAACCCGCTTCCAGGGCATCACCTGGGAGGGTGACACGGACTCTTCTACTGACGAAGAGTTTGATGGTGACGTGTCTCAAGACGATGCTGCTGGCGGAGGCAGAAACCACAGCCGCAAACAGCGCGGAGGTTCCTCGTCATCGGGCCGCAGTCGCACCGCCAGCACCTCGAGCAGTTCCAGCGTCACGGCCACTTCAGACGCTGCCCCGCTCGTTGCCACCCCCAGCTTATCTCCGTCAGATTAATTCTTCACTGGCTCCAAAGGTTATTTATTTGCGTCAGAGCTATAGTCCGTTCTCTCTTGATACTCATCTCTCCTTTGTCTGTGCCAGACTGGTGATTCAATAACTTTCAGGTATCCATTCAGTAGCTCCACAAGTCTTACATTTGCGTTCGCACTCCAGTATCTCTCGGTCTGAGAACTGCCTCAGTGTCTCCATGGGCTATTCAGTTGATTCATCAGAATGCGGAGCACGTTACCTTGTGTCGTCTCCGTCTCGCAGTTTCTTCATAGATTATCCTGTTGCGCCGGAACTATGCTCCGTATATTTTCCGCACTATTTTCATGCTAACGTGTTGTTATGGACGCCTCGGTTGCGTCTGTAATCTTATGGAATATCTATTTCTTGAGAAATAAATTGATTTGTAAAAGGAAATAAAAATGATATAAAGTTTTTCTTGTGTTCTCTGGCGACATTCCAGATAGCTTGCGTAGGGGCATCTTGTCGAAGAGCCAAGAAAGACTTAACTGAAAGACGCGTAAATTCAGGCTCCTTCCAATCTTGTTCACAGTACAAGTCCTACTTTAGACTTCCTGTCGTGTTCATTTTCAGGTGACTATTTCACTTCCCAAAATCTTCCCCTTTCATTTGAACTTCAGACTTCTTTTTCGTTTATTAGATGATGTATTCTTTTGTGGCAAAACTGTTTATGAATAACATTATAAATTCTATCAAGCCTGTCAAAAAGTTCTTCATCGAGCGTCCTCCAAGTCCAATAATCATTACCCTGCCCCATTTCCAAGACATTTTCTCTGCCGTATCATTTTTTTTATTCTCTTGTACTTGTACAATAGGGCATCACTGACTTTCACTGCAAACATCCACTGTAAATATCATTAATCTATTGTAGCTACTAGCTTATTCCCTTCAGGTAACGGTATACACTGTCCAGATATTTTATTTTTAGTTGTTTCTTGATCCCCCGATGATTAGGGGTCATAGTTGGTCCTCTATTTCTCCCATTTACTTCGTTCCAAAGCAATTCTACTTATAAAAAGATCGAATAACAAGCGAAGCGTGTGGCAAGACATGGTTACTAATAGGTAAATTTACCCGTTTGTGAATCACAATGCAGAGTGTTTGCCCTATATAATATATTCGATGAGCGCAGTGGGGCATCACTGCAAAACAGATCGAGCTGCGCACGGTACCATTACTGTTATTACTGTCATTGTTATTATTATTATTGTATCGGAGATTTTTCACCCCACCGTAGTCCATAGGTTCACGATACAACAACGATCTGCCATTGGTCGGTTGAGAATCACTGACATATTATTAGATAAGCGAAGTGCCTACAGTTTGCACTCGCACGATTTCAGTTCCCCTGTGCACTGATAACAGGAAGCATTTCTACATGTCAAGTGTGTACATAATTCTGAAACTTGTTCTTTTAAGAAGTTCAAAGTTTCAAACACATAAGTTATTGAAATCTATTGCATCTGAACCACTGCTCTCTGTTAGTTACTTTTGCTGTTAGCTATTGGTATTTAGCACATTTTAAATTTTTATTGCAGGCCCGTATCTGTATAACTTGAATTTAGTATTCTACCACGAACTCTTTCTCGCCTGACTGTCCCCCACGTACCATGGTCGATCGGATTTCCAATTGTGAAAACGCTGCGTTGTTCCTTTGCCTAGAAACTGTGACCACGTCTTTACTAGCCAGTCCCAGTTTTGCTTGTTCGGTTCACTTTTCAAGGTTAGTTCATACTTAGTCACAATGTCCAGCATGTAGCGTGTTCTATGAGGCTGCGTAAAAGAAAACTGTAGAAGACGAGTAACTGGTTAACATTATATATATTATTATACATGAATTAGCTGAGACCTGTGAAAATGCCACATAACCAGGGGTTTTATGGAAGAAGGTAGCAACAGCTACAGAGACCGGCAGCTGAACTTTTCAGCAAGGCTGACTCACTGATTGGCTGCGCGAATGGCTGGGAGTCTGTGATGAGTGGGAAGCCTGTGATTATAATAGGAAGGAAGGCAGCTTTGGGAGAAGCAGAAATAGAATTCCCTGGCCAGTACGGCGCAGTATGGCTGCGCTCCTTCCTGCTCTCCAACCTTACGCCTAAGAGATCTTGCATTCTTCACTTTTGTCCAGACCCGTATCGTACTACGAACTGTGAGAATATATATTGCCAGTCCGACAGCTAATCTAGAACCTATGAGGAGTAGCCGTTCAAACCCAGTGCCTGTTGTTCAACGTATTGCCGAGTCTGTGTCATGCACACGCTATTTTATTTCTTATGTAATACTGAGAACGCCACCTGTTGGCGGACGGGCGGCATATGCCTAAGCTTGATTAAAATACTGAAGGCTAGAATTGGAGGGACCTGGCAGCCCTGTCTTTAACTTTACCCAATGCATTCGTGGTTTTATTTCTAATAGTTTTGGGTTTCCGTGAGCTGTTTTGTATTATTGTACTTCTGGTAGTGTAGATTGCTACCACTGTTAGCTTAAGGTGTACTGCGTCTCAATTATTTTGTATGCTTTCTGTTAAATAGGCACTTATATCCAGTTTGATATGCTGTGTTAAAAACAATCTTCTGTTACGGGTTCACTTTTTTAATATATACAGGCTCGATTCGGTCGCTCTTCAACTAGTGCAAAGGCTGTCTTTATTTCTGCATTATAATTTCCCAGCACTTCTACGTACTTGTTATGATTACCTAAGGAGGTTTAATAGAAGCTCCTTGGGATTGCTACCAATGTGGTGCAACTCTTCGCATCTGCACACTCGCCTCGTCAGCTGCTGGTTTTCGCTGGACGCAGCTGACTTGTGTGACTCCTGGTGTCACTCAGCGTTCCTCTTACTCCGCCCCTCAGGGGGCATAGGGTTAGGTTAGTTAGGTTC
>Penaeus_monodon ENA|GEEP01049097|GEEP01049097.1 TSA: Penaeus monodon WSV_31831 transcribed RNA sequence.
CCAATCCCCACAAACAAGCCAGGAGTTGAACCGAAGCGACCGTCTCGCCCAGTGAATGTGACTGCCCTGTGCCGCATATCTCCCACAGTAACAAATCGCATACAGGTATCTTGGGCGTCTGAATATGGTCGCTGTTATGTCATATCTGTGTACCTAGTTCAGAAGCTGACCTCAGATGACCTTCTTCAAAGACTAAAAAACAAAGGGGCCAAAATTGCAGACTTTACACGATCTCTAATCAAACAGAAGCTCCAGGAGGATGCAGACTGCGAAATTGCAACCACCTCCTTGCGCTGCTCACTTATGTGCCC
>Proasellus_aragonensis_ ENA|HAEO01033768|HAEO01033768.1 TSA: Proasellus aragonensis, contig comp45618_c1_seq4
CGGCCGCGGGATTCTTGTGAATTTAACAACAACAGAAATTATTTCGAGCAGCTCATTCAGTTTCTCTGGAGTTGAAAGCGAAATAGACCTAGTTAGGTTCATTTAATTGAAAAATATTCCGTAGGGTTACATGTTAAATAACACTTTTATGGAAATTGTCGTTTTAATGTAATCCTTTGAATGTTTCCCAAGTATGGCAGAGCCAGAGGAACAACTGAAGAGAATGGTAATGACCTTCCGGGTGTCTGAATTGCAAATGCTTCTTGGATATGCAGGAAAAAATAAAACTGGTCGCAAAAACGAACTTCAGAGCCGCGCATTAGATATTGTTCGCTTGCGTAACCCAACAATTCAACAGAAAATCAAAGAGCTTTATAAAAGTATTCAACTTGAAATGATGTCTTTTGGGGATCGAGGACAAGGCAATCCACCTGGCACAATGATCCCTAATCAACGCATTCCATCGGGGTTGTCGGCTATGGCTCCAACATATTCACAGCCTGGTAGCTTATCTGGCAATTTAGGGGTGAATGCCAATTCTTCAGTTTATTCCAGTAGAAATTCTGGATCCCAGGTATCTCCAGCTTTGAATCCATATTCAATGCAGGCATCTCATAATTCTTATCCAATAAGTCCTGATGTGCGATTAAAAAAGTTACCTTTCTATGATATTCTGGGGGAACTTTTAAAGCCATCTACATTAGCACCTCATGGATCTGGCCGATACCAGGAAGCATCTTTTAATTTTTCATTAACTCCACAACAAGCCAATAAAATTGCCCATTCTAGAGATTTGAGACCTGGGAAACAGGATTACACAGTTCAGGTTCAAATGCGATTTTGCCTTTTGGAAACTACATGTGAACAAGAAGACAATTTTCCACCAAATATTACAGTGAAAATTAATGATAAAATGTGCCCTCTACCTAGTCCAATTCCCACTAATAAGCAAGGAGTTGAGCCTAAGCGACCTCCTCGACCTGTTAATGTAACTGCTTTATGTAAAATATCACCTACTGTTTCTAATCGGATCTTAGTGTCGTGGTCATCTGAATTTGGTAGATGTTACGTGATATCTGTGTATTTAGTTCAAAAACTAACTTCGGATGACTTACTTCAAAGGTTAAAATCTAAAGGACATAGGCTACCTGATTTTACACGTTCATTAATAAAGCAAAAGTTAAGAGAAGATGGTGAGTGTGAAATTGCAACAACTTCCTTGCGTTGCTCTCTTCTATGTCCACTGGGAAAAATGCGAATGGTTCTTCCATGTCGAGCCGAGACATGCAATCATCTTCAGTGCTTTGATGCTTCATTGTTTCTACAAATGAATGAAAGAAAGCCCACATGGATGTGCCCTGTCTGTGATAAGCCTGCAATTTATGATACTTTAGTTATTGATGGGTACTTCCAGGAAGTTCTCACAGATAACTCAAGTTGCTCAGAAGTAACGCTTCACAAAGATGGTGATTGGACACCTCTAATAGTTAAGAAAGAACAAAAAGAGCAACTTCAAGAAAAAAGGAAATCTGAGGTTGCGGTTGAGACTCTTATTGATGATAGTGATGATAGTGAGGAAGAAGTTTCCAGTAAACCTACTGCTGTGAATGATGATTCAGTTATTGAAGAAGTTCGCAGCAAGCGAAAGAATCCAGATGTAGAAATAATTACCCTGAGCGATTCTGAAGATGATTCCTCAGCCCCCCCTAGTAAAAGGATAGCTTTCCAGTCATCAAGCAGTCCGTCACGCCCTTTAAGCTCTCCATCTCTTAATTCTTCTTCTGGTGGTACTAGTACAATAACTAGTAGTTCAAATTCAAGTGGAGCTGGTTCAAATAGTAATGATGCAACTGGAAATGGAAGGAATGATATTGATGGATCGGAAAATCTTGTGCAAGGTGGTGACCCATTTGGTGAAGTGATCACGGCTATCTAAGGGGAATTATCAAGATAGAAGAGGATGATTTCTTGGATTCAGAATATTTTTGAAACAAAAAAAAGATTTTATCTAATCTTTGCATTTAGACTTTTCTTAATTTCTTATGTATTAAGTAAGTTAAATGGAAGCAGTTGAATTGCTTTATTTAGCAAACAGTGGTGAGGTAAAAATATTTGATGCAGCGAGACATCATTGCAATATCAAAAATTAATATAAAAATACCTTTTTTTTTTAAATCTATGTCAATCAATTGTTGATGACATGAAAGATAATTTTTCATAGTCTTTACATGATGTTGGTTATTTATATCGCTATGTTTATTGACAGGCTTAGGTTCTCTCGCTTGATCAGAGTATATTACTTTGATTTTATTAGCCATTTAAAACATTTGAGCTTTGTCTTTATATGGTCTGTCCATGCGAAGATTTTAATTTAAATAATTATGTACCTTAGTATTTAATTAGTATATATAGTTTATGTGTATTGTATTAAGATCATAAGATTTTAAATGTGAGAAGTCATTAATGCTGTTTTTTTTACCAGTAAATATTATTTATTGTATTTGCTTCTATGTACTCTTTGTCTTCTCGTTATATTGATAACAGAATTGAAAGAAATAAAAATTGAATTAATTTAGGCCCTTCTGCCTATTTTATGCTTCTTTGGCACGTCGTAGTTTACATTCATAACATTTCAGTTGGTCAGTAAACTTGTAATATGAAGATGAGACGCTGAGATGCATTTTCAATTGTTCATTTTATTAAATAATCATATTTTGTAAATATTGTCTTAATTTAAACTCTTATTATATCTCATTGTTTATAGGTTTTAGGGTCTAGTTACTTCCAATGCTTGACATACCTATTCCCTTTAAGATTTCTTCTTTTTTTT
>Proasellus_arthrodilus_ ENA|HAEQ01045258|HAEQ01045258.1 TSA: Proasellus arthrodilus, contig comp62000_c0_seq3
GTCACTGATCTGAAACTCTAGCTAAGACAGGCCATCTTTGGGTTAGCCGTTGTGACCCGCTGACGCCGTTATTCTTGTGAATTTAACAACAACAGAATTTAGTTTGAGCAGCTAGCTCGTTCAGTTTATTTGGATCTAGTTAGGTTCATTTAATTAAAAATATTCCGTAGGTTTACATGTTAAATAACACTTTTATGGAAATTGTCGTTTTAATGTAATCCTTTGAATGTTTCCCCAAGTATGGCAGAGCCAGAGGAACAACTGAAGAGAATGGTAATGACCTTCCGGGTGTCTGAATTGCAAATGCTTCTTGGATATGCTGGAAAAAATAAAACTGGTCGTAAAAACGAACTTCAGAGCCGCGCATTAGATATTGTTCGCTTGCGTAACCCAACAATTCAACAGAAAATCAAAGAGCTTTATAAAAGTATTCAACTTGAAATGATGTCTTTTGGGGATCGAGGACAAGGCAACCCACCAGGCACTATGATCCCAAATCAACGCGTTCCATCGGGATTATCTGCAATGGCTCCAACATATCCACAACCTGGTAGCTTATCTGGCAATTTAGGGGTGAATGCCAATTCTTCTGTTTATTCCAGTAGAAATTCTGGTTCCCAGGTATCTCCAGCTTTGAATCCATATTCAATGCAGGCGTCTCATAATTCTTATCCAATAAGTCCTGATGTGCGATTAAAAAAGTTACCTTTCTATGATATTCTGGGGGAACTTTTAAAGCCATCTACATTAGCACCTCATGGATCTGGCCGATACCAGGAAGCAAATTTTAATTTTTCATTAACTCCGCAACAAGCCAATAAAATTGCCCATTCTAGAGATTTGAGACCTGGGAAACAAGATTACACAGTTCAGGTTCAAATGCGATTTTGTCTTTTGGAAACTACATGTGAACAAGAAGACAATTTTCCTCCAAATATTACAGTGAAAATTAATGATAAAATGTGCCCTCTACCTAGTCCAATTCCCACTAATAAGCAAGGAGTTGAGCCTAAGCGACCTCCTCGACCTGTTAATGTAACTGCTTTATGTAAAATATCGCCTACAGTTTCTAATCGGATCTTAGTATCGTGGTCGTCTGAATTTGGTAGATGTTACGTGATTTCTGTGTATTTAGTTCAAAAACTAACTTCAGATGACTTACTTCAAAGGTTAAAATCTAAAGGACATAGGCTACCTGATTTCACACGTTCATTAATAAAGCAAAAGTTAAGAGAAGATGGTGAGTGTGAAATTGCAACAACTTCATTGCGTTGCTCTCTTCTATGTCCACTTGGGAAAATGCGAATGGTTCTTCCATGTCGAGCAGAGACATGCAACCATCTTCAGTGCTTTGATGCTTCATTGTTTCTTCAAATGAATGAAAGAAAGCCCACATGGATGTGCCCTGTCTGTGATAAGCCTGCAATTTATGATACTTTAGTTATTGATGGGTACTTCCAGGAAGTTCTCACAGATAACTCTAGTTGCTCAGAAGTAACGCTTCACAAAGATGGTGATTGGACACCTCTAATAGTTAAGAAAGAACAAAAAGAGCAACTTCAAGAAAAAAGGAAATCTGAGGTTGCGGTTGAGACTCTTATTGACGATAGTGATGATAGTGAGGAAGAAATTTCCAGTAAACCAACTTCAGTGAATGATGATTCGGTTATTGAAGAAGTTCGTAGCAAGCGAAAGAATCCAGATGTAGAAATAATTACACTGAGTGATTCTGAAGATGACTCCTCGGCCCCCCCTAGTAAAAGGTTAGCTATCCAGTCATCAAGCAGTCCGTCACGCCCTTTAAGCTCTCCATCTCTTAATTCTTCTTCCGGTGGCACTAGTACAATAACTAGTAGCTCAAATTCAAGTGGAGCTGGTTCAAATAGTAATGATGCAACTGGAAATGGAAGGAATGATATTGATGGATCGGAAAATCTTGTTCAAGGTGGTGACCCATTTGGTGAAGTGATCACG
>Proasellus_assaforensis ENA|HAEP01020086|HAEP01020086.1 TSA: Proasellus assaforensis, contig comp31998_c0_seq1
GAAGTTTTTTCGAGCAGCTAGCTCACTCAGTTTATCTGGAGTTGAAAGCGAAATTGATCTAGTTTGCTTTATTTAATTAAAAATATTCCGTAGGTTTACATGTTAAATAACACTTTTATGGAAATTGTCGTTTTAATGTAATCCTTTGAATGTTTCCCCAAGTATGGCAGAGCCAGAGGAACAACTGAAGAGAATGGTAATGACCTTCCGGGTGTCTGAATTGCAAATGCTTCTTGGATATGCTGGAAAAAATAAAACTGGCCGAAAAAACGAACTTCAGAGCCGCGCATTAGATATTGTTCGCTTGCGTAACCCAACAATTCAACAGAAAATCAAAGAGCTTTATAAAAGTATTCAACTTGAAATGATGTCTTTTGGGGATCGAGGACAAGGCAATCCACCAGGCACTATGATCCCAAATCAACGTGTTCCATCGGGGTTATCGGCTATGGCTCCAACATATTCACAGCCTGGTAGCTTACCTGGCAATTTAGGGGTGAATACAAATTCTTCTGTTTATTCCAGTAGAAATTCTGGATCCCAGGTATCTCCAGCTTTGAATCCATATTCAATGCAGGCATCTCATAATTCCTATCCAATAAGTCCTGATGTGCGGTTAAAAAAGTTACCTTTCTATGATATTCTGGGGGAACTTTTAAAGCCATCTACATTAGCACCTCATGGATCTGGCCGATACCAGGAAGCAAATTTTAATTTTTCGTTAACTCCTCAACAAGCCAATAAAATTGCCCATTCTAGGGATTTGAGACCTGGGAAACAAGATTACACAGTTCAGGTTCAAATGCGATTTTGTCTTTTGGAAACTACATGTGAACAAGAAGACAATTTTCCTCCAAATATTACAGTGAAAATTAATGATAAAATGTGCCCTCTACCTAGTCCAATTCCCACTAATAAGCAAGGAGTTGAGCCTAAGCGACCTCCTCGACCTGTTAATGTAACTGCTTTATGTAAAATATCGCCTACAGTTTCTAATCGGATCTTAGTATCGTGGTCTTCTGAATTTGGTAGATGTTACGTGATTTCTGTGTATTTAGTTCAAAAACTAACTTCAGATGACTTACTTCAAAGGTTAAAATCTAAAGGACATAGACTACCTGATTTCACACGTTCATTAATAAAGCAAAAGTTAAGAGAAGATGGTGAGTGTGAAATTGCAACCACTTCATTACGTTGCTCTCTTCTATGTCCACTTGGGAAAATGCGAATGGTTCTTCCATGTCGAGCAGAGACATGCAACCATCTTCAGTGCTTTGATGCTTCTTTGTTTCTTCAAATGAATGAAAGAAAGCCCACATGGATGTGCCCTGTCTGTGATAAACCTGCAATTTATGATACTTTAGTTATTGATGGGTACTTCCAGGAAGTTCTCACAGATAACTCTAGTTGTTCAGAAGTAACACTTCACAAAGATGGTGATTGGACACCTCTAATAGTTAAGAAAGAACAAAAAGAGCAACTTCAAGAAAAAAGGAAATCTGAGGTTGCGGTTGAGACTCTTATTGACGATAGTGATGATAGTGAGGAAGAAGTTTCCAGTAAACCAACTGCTGTGAATGATGATTCGGTTATTGAAGAAGTTCGTAGCAAGCGAAAGAATCCAGATGTAGAAATAATTACACTGAGTGATTCTGAAGATGACTCCTCAGCCCCCCCTAGTAAAAGGTTAGCTTTCCAGTCATCAAGCAGTCCGTCACGCCCTTTAAGCTCTCCATCTCTTAATTCTTCTTCCGGTGGCACTAGTACAATAACTAGTAGCTCAAATTCAAGTGGAGCTGGTTCAAATAGTAATGATGCAACTGGAAATGGAAGGAATGATATTGATGGATCGGAAAATCTTGTACAAGGTGGTGAGTGCACAAAATCTAATGATTCTTGGTGCGTTGGAGAGGTTGACCCTGGGAAACGTCTCATCTTTCGAAAATCTCTCTCCAGTTCTTCGAGCAATGGTGGAGGACTTTTGGCACCTTCCAACAGTGTTGTTACTCCCATTCCAGCTTCACCTAGATCTTCAGGATCAGGAAGTCCTCAAGTTATTTGTCTTGACAGTCCAGCATCTTCCCCTTCGCCACCGCTACGTCGTAATCGATGTCCTGAACCTTCAGCAAATGCATCCACAAATCCCAGCCCTTCCCTAGCCACTTCTTCTCCATCTACAGTTGCATCCTTTGCTTCCCCAACTACATCATGTGACTCGCCTGCTCTTTCAACTATGAATGTGCCAAGCAGTTTATCGCCTCAGCCAATTGCATCTGCTGTAGCAGCTTCATTAGCATCGCTAGGTAGTGAATTAATGCCACTGAATGCTGATTGCATACCCCAACTTCCAATTTCTTCATCTTTGGCACCTGTTACAATTACTCCAATGCCAACTTCTTTGCAGTCAGATGCAGCTTTAGCTATGGCCTCATCAGTTTCAGAAAGCCCATATGACATGCTTCAAAATTCTTATAGCAGCTTGAATCCTTTAGCTTCGGGGGGACTACCAAATATTTTTAACCCTATTGCTATGATGAATCCTAATATTGCACCGCCTGCTTCCAGTCCTGACTGGGATCCATATAGTAGACATCAGGATAGGTTTTTATAAGTGATTTTGTTTTTATAAATTATAATGACACGTTGCATACATGCCGCAGGAGCAGAAGTTGCTGAACTAATTACTGTTATGGATATCTTACCTTAATGTCCCAGAATATAATTTCTTAAATAATTCATTTTGGGAAATTTGTAACAAAATGTTACTAATTGTAAGTGGAAAATTGTGTTTACATCGTATACTGTATAGTACTATTTAAATGTGATTTCTTGAGATACATTTGAACCTAACTTTTATTATTTTTATTTATTTTTTTTATGACTACTAAAGCTTCAGTTGGTGAATGAAAGAAAAATAATTTAGAATATTTATTTTATGACGGTATTATATTTTTAAAACATAATCATGTCATTTGTGGTTGTAAATAATATATGTACGTGATAATAAATAGGGAAGATATATTACCAAATTTAGATTATTCTTTCAAAGGGTACTCCTGTCATGTAAAAACAAACCTATCTTTTCTGTTATTATTCTTTAATGTTTTTCAATGATGTCTTGCTGCTACTAGCACATATTTTTGGAGACAATATTATTTTTTACTCCTCTCGGGGGAAAAGCTATAA
>Proasellus_beticus_ ENA|HAFL01098322|HAFL01098322.1 TSA: Proasellus beticus, contig comp99127_c1_seq6
GTTATTATACCTATTAATAACACGTGAATAATATGCATATTGGTTGGATCAGTAATAGAAAGTCTTAACCAATCCTCGTGTCAGTCACTTATCTGAAACAGAAACTCTAGATATCACAGACGGCCAGGCCTTCTTTGGGTTAGCAGTTGTGAGCCGCTGACGCCGTTATTCTTGTGAATTTAACAACAACTGAAATTATTTCGAGCAGCTCATTCAGTTTTTCTGGAGTTGAAAGTATATTTAGCTACTTAGATTCATATAATTAAAAATATTCCATAGGTTTACATGTTAAATAACACTTTTATGGAAATTGTAGTTTTAATGTAATCCTTTGAATGTTTTCCAAGTATGGCAGAGCCAGAGGAACAACTGAAGAGAATGGTAATGACCTTCCGGGTGTCTGAATTGCAAATGCTTCTTGGATATGCTGGAAAAAATAAAACTGGTCGGAAAAACGAACTTCAGAGCCGCGCATTAGATATTGTTCGCTTGCGTAACCCAACAATTCAACAGAAAATCAAAGAGCTTTATAAAAGTATTCAACTTGAAATGATGTCTTTTGGGGATCGAGGACAAGGCAATCCACCAGGCGCAATGATCCCAAATCAACGGGTTCCATCAGGGTTATCAGCAATGGCTCCAACATATTCACAGCCTGGTAGCTTAACTGGCAATTTAGGGGTGAATGCCAATTCTTCAGTTTATTCCAGTAGAAATTCTGGATCTCAGGTATCTCCAGCTTTGAATCCATATGCAATGCAGGCGTCTCATAATTCATATCCAATAAGTCCAGATGTGCGATTAAAAAAGTTGCCTTTTTATGATATTCTTGGGGAACTTTTAAAGCCATCTACATTAGCACCTCATGGATCTGGACGATACCAGGAAGCAAATTTTAATTTTTCATTAACTCCTCAGCAAGCCAATAAAATTGCCCATTCAAGAGATTTGAGACCTGGGAAACAAGATTATACAGTTCAGGTTCAAATGCGATTTTGTCTTTTGGAAACGACATGTGAACAGGAAGATAATTTTCCACCAAATATTACTGTGAAAATTAATGATAAAATGTGCCCTCTACCTAGTCCAATTCCCACTAATAAGCAAGGAGTTGAGCCTAAGCGACCTCCTCGACCTGTTAATGTAACTGCTTTATGTAAAATATCACCTACGGTTTCTAATCGGATCTTAGTATCGTGGTCATCTGAATTTGGTAGATGTTACGTGATTTCTGTGTATTTAGTTCAGAAACTAACTTCAGATGACTTACTTCAAAGGTTAAAATCTAAAGGGCATAGACTACCTGATTTCACACGTTCATTAATAAAGCAAAAGTTAAGGGAAGATGGTGAGTGTGAAATTGCCACAACTTCTTTGCGTTGCTCTCTTCTATGTCCACTTGGGAAGATGCGAATGGTCCTTCCATGTCGAGCAGAGACATGCAATCATCTTCAGTGCTTTGATGCTTCATTGTTCCTTCAAATGAATGAAAGAAAGCCCACATGGATGTGCCCTGTCTGTGATAAGCCTGCAATTTATGATACTTTAGTTATTGATGGGTACTTCCAGGAAGTTCTCACAGATAACTCTAGTTGTTCGGAAGTAACGCTTCACAAAGATGGCGATTGGACACCTCTAATAGTTAAAAAAGAACAAAAAGAACCACTTCAAGAAAAAAGGAAATCTGAGGTTGCGGTCGAGACTCTTATTGACGATAGTGATGATAGTGAGGAAGAAGTTTCCAGTAAACCAACTGCGGTGAATGATGATTCAGTTATTGAAGAAGTTCGCAGCAAGAGAAAGAATCCAGATGTAGAAATAATTACTCTTAGCGATTCTGAAGATGATTCTTCAGCCCCTCCTAGTAAAAGGTTAGCTTTCCAGTCATCGTGCAGTCCATCACGCCCTTTAAGCTCTCCTTCTCTTAATTCTTCTTCTGGTGGCACTAGTACTATTACAAGTAGTTCAAATTCTAGTGGAGCTGGTTCGAATAGCAATGATGCAACTGGAAATGGAAGGAATGATATTGATGGATCGGAAAATCTTGTGCAAAGTGGAGAGTGCACAAAATCTAATGATTCTTGGTGCGTTGGAGAGGTTGACCCTGGGAAACGTCTCATCTTTCGAAAATCTCTCCCCAGTTCTTCAAGCAATGGTGGAGGACTATTGGTGCCTTCCAACAATGTTGTTACTCCCGTTCCAGCTTCACCTAGATCTTCAGGATCAGGAAGTCCTCAAGTTATTTGTCTTGACAGTCCAGCATCTTCCCCATCGCCACCGCTACGTCATACTCGCTGTCCTGAACCTACAGCAAATGCATCTACTAATCCCAGTCCATCTCTAGCTGCTTCATCTCCATCTACAGTTGCATCTTTTGCTTCTCCAGCTACATCGTGTGACTCCCCTGCTCTTTCCACTACAAATGCGCCATCCAGTTTATCGCCTCAGCCGCCAATTGCATCTGCTGTAGCAGCTTCATTAGCTTCACTAGGTAGTGAATTAATGCCATTGAATGCTGATTGTATACCCCAAGTTCCCATTTCTTCATCATTGGCACCTGTTACAATTACTCCAATGCCAACTTTGCAGTCAGATGCGGCTATGGCTATGGCTATGGCCTCATCAGTTTCAGAAAGTCCATATGACATGCTTCAAAATTCTTATACCAGCTTGAACCCTTTGGCTTCTGGGGGACTACCAAATATTTTTAATCCTATTGCTATGATGAATCCTAATATCGCACCTCCCGCTTCCAGTCCTGACTGGGATCCATACAGCAGACATCAGGATAGGTTTCTATAAGTGATCTTGCTATTATAATGACACATTACATACATAACACATAAGCTGAAGTTGCTGAACTAGTTACTGTTATGGATATTTTATCTTAATGTCCCAGAATATAATTTCTATAATATTCATTTTTGGGAAAATAGTAACGAAATATTACTAATTCTAGTGCAAAATTGTGTATACAGTGTATATACTGTATATTACTATTTAAATGTGATTTTTTGAGATTCATTTGAACCAAACTTTTTTTTGGGTTTATTTGTTTTTACAACGATGGGAGCTTCAGTAGGTGAATATTAGAAAGATAAATTAGTACATTTGTTTTATGAAGTTATTGCTATTTTCAACATAATTGTCATTTGTGAGTGTGTGTAGTATATGTTAGTGCTATTAAATTTGGAAGATCTATAATAAAATTTACATTACTCTTCTCATGTATAGGATACTTATAATATGAAAAAACAAACTTATCTTTTCTGTTATTATACTTTAATGTTTTTCAATGATGTCTTGCTGCAACTAGCTCATTTTATCGGAATCTAATTTATTTATTTTTGCTTACGAATGAAATGGCAGTATGTCATTCATTAGCCCATCTTGACGTTCATATTCAAAGAGCTGTTTAGGATAACTTACTAAAAGTTTTTGTATTTCATTTTTATTAAGGTCATACCAATTTACCATTTTTTTTTTTTCTTTAAAGTTGAAGCCTTATACTGTAGGTTAAATTGTCATTTTTAACTAATGTATTTTTGGATTTAAGTCTGTTTCTACTGTTTGCGTATACCTACAATAACAATTTTTTTTTTTTTTATGGTTTTTATCATTTAAAATTTTTTCACCTAACTTTTTGTGGTTAAAGAAAACTGAATTTAGTGATATAGGCCTATCTCTGTAAATTGTAGATCAGAAAATCATGTACAGTACAGTATTATTATATGTTAGGATAAATTTTTTTTTTCCATTTGCATGTTTAAAGGCAAAATGTTTTGATTCATTGATTAAAAATCTATCAAGCTGCTATGATTTTTTTTACAACAAATTTACTAACGTTACAAATCAATGTAGCTGCCTTTTTTAGAGCGTATTTAATTTTATGTTTTTTATTCATGATAATTCATTTCAAGTTTTTAACTTTTTATCGTTTTATTTTTAAAAATCCTCAATTTTTGGAGTTGTCAACTATTGGGAAGTTCATTATAGGTAAATGATTAAAAATAATTTGGGAGCCAATAACTATTGATATGTATTCTAATTAGAGTAGATGTTGCTAACAGAAGGAAAATTCAATATTATAAGAACATATTTTAATGAGACCATTGCGCTGTCTGACAGCGAGAGTTATTTATACAGATTTTAGCTCTTTATCATTATTCAGGATTTAACTGCTAAAATCGCACAATAAAGTAAGTGTGCGAGGCGAGGTTTTGTTGACAAAACGTAATTTCATCAAGTACAATATGGCAAGGTACATCGTTTTCACATGGTCTAAAAAATTAAAAATATAAAAACATTTTTTTTTTATTAATATCAACTTCGAGTCTACACTGTAAATTACTTAAACGATCATCTATCTAGATTAAACTATGTTAAAAGATATTTTACGTACGGATATTCTTATATTGAAAGTGATCGATTGATTGTGAAAATCATGTGGAATTTTTATATATCTGAAATTGAATCTTGTTTTACAACTTATATTATGCGTCAATATGGATTATTTGCAATTATTTGTTGATGAAATCGGCATTCTGTTGTTTATTTGGATTTCTTTTTTTTTATATATAAAGTATATATCATTTTTGGTGTACCTGCTGCCTAGACAGACCAATGAAATATTTAAGGCGAAGCTTATTATTGATAATTTTTAGTTGGAATGCGTAGTTGGTATAATTTTTACCTTTGCATGAGCTATTAAGTAGTGACTGACAGTTTCTTATTTGCACTTTCTGAGTATAATTAAATATTTAATTAAAGCCAATGGGTTAGTTAAATACCATAGATTTTATGATAAACTTAGTTATATTCTCTCGAAAAAAGTTTGATAAGTCTATGAAATACTGTACGTAAGTTCTTGATGAGTGTGTTTGTATATCTATGGATCTTTTAAAGTAGTCAGTGGTCTTATGACAGCTAGCTATTGTTAACTTGTGTCTTTTGACCGATTCACAATGTTTTGTGAATTATTTTAACCAAATAGTATGTTTTGTTGACATCTCCTCCATCTTCTGCATTTCTCACAGACCCATTTGGCGAAGTGATCACGGCTATCTAAGGGAACCAATCAAGATTGAAGAGGATCATTTTTCTTGGATTCAGAATATTTTTGAAACGAAAAAGTTTTTTATCAAAACTTTGCATTTAGACTTTTCTTAATTTCTTCTGTATTAAATAAGAAGTTGAAAGGAAGCAGTTAAACTGTTTCATTTATCAAACAGTGATGAGGTAAAAAATCTTTTTGCAGTAAGACATCATTGCAGTATCAAAATAAATATAAAAATTACCTCTTTAAAAAAAAAAATTGACGTCATTCAATTGTTGATGACAGTAAAGATAATTTTTCATAGTCTTTATATGATGTTGGTTATGTATATTGCTATATTTCTCGAAAGGTTTAGGTTCTCATGCTTGATCAAAGTATATTACTTTGATGTTATTAGCAATTTAAAACATTTGAGCTTTGTCTTTATATGGTCTGTCCAAATGAAGATTTTAATTTAAATAATTATGTACCTTAGTAATTAATTAGTATATATAGTTTGTGTATTGTATTAAGATCTTAAGATTTTAAATGTAAGAAGTCATAACTGCTATTTTTTTTTTTTTTTTACCAATAAATATTATTTATTGTAGATTTTGCTTCCTTGTACTCTTTGTCTTCTCATGCCGTATTGTTGACAGAATTGAAAGAAATAAAAATTTAATTAATATAGGCCCATCTGCCTATTTTATGCTTCTTTGGGAGGTCGTAGGTTACGTTCATAAACATTTCAGTTGGTCAGTAAACTTGTAATATAAAGATGAGGCACTGAGATGCATTTTCAATTGTTCAATTTATTAAATAATTTAATTTGTAAATATTGTATTAATTTAAGCTCTTATATCCCCATTGTTTATAGGTTTTAGGACCTAGTTACTTCCAATGCTTGACATACCTATTAAGTTTTAGAATGATTTTTTTTAATCTGATTTTGTATTTTTATTTATGAGAAGTTGATACTTTATAACTTTGTGGATATAAGTTTAGAACTTATGTAATTTTAATTTGATTTCCCTTGCTAAGTTAAATTTTTTCTTACTATTAACCCTAGACATCACTTTACCTTTTATTGTTGATCTTTCTTTCATTTAATTAAAGCTATTCACATTATTGTACCTAAATATTAATTATTGGGTTTGCAAAATTCTTTATTTCAAGAGTTCTTTATTTTTGAACTTTGACTCACGTCTTTAGATTTTTATATTAAGGGAGAATTGACAGTTGGGCCTAAATATTAAGGTTGCCTTATTTTATTATGGAGGTTTAATTATAACCTTTTGTATCCTTATATTTAAATGAGCATACGTGAAAAAAAATTGATTTTAGCTGGGTAAAAATAGAAAAAAGAAAAGTTAATTTTTTTTGCGTGGTTCATGCGATGAACAAAAGGGAGGGATACTTAATATTTAATGAATGGTGACCAAAAATTAACTTAAAATTCTTGGTATGTTTTTTTTGTATCAAATACACAAACCTACTGTTGATTTAAATAAAGGTGGTTAACTAAATATGAGAATCTTTTGAAGATGATCTACTTAAAAGTTGTTGCAAAAGTGACACGACCTTCCAGAATAAAGTTGACAAGTTCTAAACATTTTTACAATCATTTTCAGTGATTTTCTTGAACTTTTTTATCGATTATATGTCTATTGCCATTTATGAGTGAAATTTTTTAGTTATAGTTCTTTTTTTAAGGCCTATTTGGTATTATGAAAACGGAAGCAAAATTTTTTTTTTAGTTTTCAAAGTTCAAACTTCCAAACTTGAAATAAATTATTTTCATTGAATTTCATCCTCTTTGGTTACAATTTCCATTCCCACATTTAGGTATGCTACTCATTATTGGTCGCTACCCATTATTGGGGGTATCGTCTTAATTATCTCAAGTTAATGTTATTAAATATTTTCTTTTTGCGTTTGTATTCTGTGGACCTATTTTGTGGCTAGAAAAGTAAACTCAAATATTATAAGATAAATTTGTCATGTTTATACTATTTTTTTATCAATCTATGTTGATGTTTTGTAAGATTGTAAGACAATTAAGATTAGGAATGGAGACACGAATGCGTGGATAAATGTATGACACCTTGTGTTCAAGGCTGACCACCCAGTGGAGGATTGCAGGTTCATCAATTAAAAATATTTAATTTGATTTTTTCATAAATAATTAGATGAAGGAAAACCATACCTTCGAGGCAATAACCCCACCTTTAAGTACACCTTACTAAAAACACGTTGAAGTGGTGTAATGGTGTTTGACACAATTAGTTGGACGCAATCGAACTAAGTGTTTATCAACGCAAGGTTGCGATTGATTAAAACACTGAAACTCTTTAACGTTTAAATGAATCACTCTTTCCAATTATCCTAGTTTCTAAGGCAAAGCCACCAGCTGTATCTAATTTGGAATGGATATATTAGCAAAGTGTTCCTGTGAAGGAAGGTTCGACCTGGGAGGCTGCACAGGAGAATGTATGAGAAGAGACAAAATGTGTAGGTTAGGGTGAGTTACCTTATGTCTCTGATTGGCAACGCCTTTGAAGGGAGGAGTGATTTGTCTATTTGGTGGGGAACCATAATTCATAAAAAAAATAAGCAAAGATCACTGATTGGGTTCGTAATAACACCGCACGATGAAGAATTGAGATGTAATGGCAGAGGAATTCAACGAGTTGTGTCATAACACAAGCTAGCTTAAAGGGTATAGAAATAAAATACAGCTCGGAATTCACACTAAAAAATAACTAATAACACAATGAACTAGACCGCTCGCTGTCTAGCT
>Proasellus_cantabricus_ ENA|HAER01081223|HAER01081223.1 TSA: Proasellus cantabricus, contig c73568_g1_i1
GGGGGGGGTTAGCAGTTGTTGAGCCGCTGACGCCGTTATTCTTGTGATTTTAATAACAACATAAATTATTTCGAGCAGCTCTTTCAGTTTTTCTGGAGTTGAAATCTAAATAAAAAATATTCAGTAGGTTTACATGTTAAATAACACTTTTATGGAAATTGTCGTTTTAATGTAATCCTTTGAATGTTTCCCAAGTATGGCAGAGCCAGAGGAACAACTGAAGAGAATGGTAATGACCTTCCGAGTGTCTGAATTGCAAATGCTTCTTGGATATGCAGGAAAAAATAAAACTGGTCGCAAAAACGAACTTCAGAGCCGCGCATTAGATATTGTTCGCTTGCGTAACCCAACAATTCAACAGAAAATCAAAGAGCTTTATAAAAGTATTCAACTTGAAATGATGTCTTTTGGGGATCGAGGACAAGGCAATCCACCTGGCACAATGATCCCTAATCAACGTGTTCCATCAGGGTTGTCTGCTATGGCTCCAACATATTCGCAGCCTGGTAGCTTATCTGGCAATTTAGGGGTGAATGCCAATTCTTCAGTTTATTCTAGTAGAAATTCTGGATCCCAGGTATCTCCAGCTTTGAATCCATATTCAATGCAGGCATCTCATAATTCTTATCCAATAAGTCCTGATGTGCGATTAAAAAAACTACCTTTCTATGATATTCTGGGGGAACTTTTAAAGCCATCTACATTAGCACCTCATGGATCTGGCCGATACCAGGAAGCATCTTTTAATTTTTCATTAACTCCACAACAAGCCAATAAAATTGCCCATTCTAGAGATTTGAGACCTGGGAAACAAGATTACACAGTTCAGGTTCAAATGCGATTTTGTCTTTTGGAAACTACATGTGAACAAGAAGACAATTTTCCTCCAAATATTACAGTGAAAATTAATGATAAAATGTGCCCTCTACCTAGTCCAATTCCCACTAATAAGCAAGGAGTTGAACCTAAGCGACCTCCTCGACCTGTTAATGTAACTGCTTTATGTAAAATATCGCCTACAGTTTCTAATCGGATCTTAGTATCGTGGTCATCTGAATTTGGTAGATGTTATGTGATATCTGTGTATTTAGTTCAAAAACTGACTTCGGATGACTTACTTCAAAGGTTAAAATGTAAAGGGCATAGGCT
>Proasellus_cavaticus ENA|HAES01048106|HAES01048106.1 TSA: Proasellus cavaticus, contig comp58645_c0_seq2
GGTTCTTGCTAGTTGTTGAGCCGCTGACGCCGTTATTTGGTGAATTTAATAACAACAGAGTTAATAAAATTTTGAGCTTATCTTTTAGCCTTTTTGAAGTTTTATATAAAATAACCTTATTAGCCTAACTTTACACTTGATGTTAAATAATACTTTTATGGAAATTATCGTTTTAATGTAATCCTTTGAATGTTTCCCGAGTATGGCAGAGTCAGAGGAACAACTAAAGAGAATGGTAATGACCTTCCGGGTGTCTGAATTGCAAATGCTTCTTGGATATGCGGGAAAAAATAAAACTGGTCGCAAAAACGAACTTCAGAGTCGAGCATTAGATATTGTTCGCTTACGTAACCCAACAATTCAACAAAAAATCAAAGAGCTTTATAAAAGTATTCAACTGGAAATGATGTCTTTTGGAGATCGAGGACAAGGCAATCCCGGGGGAGCACCAGGTAACATGATCCCTGGTCAACGTGTTCCATCAGGATTGTCTGCTATTGCTCCAACATATTCGCAACCTGGTAGCTTACCTGTCAACTTGGGGGTTAATGCCAATTCTGCAGTATATTCAAATAGAAATTCCGGGTCCCATATGTCTCCAGCTTTAAATCCATATTCAATGCAGGGATCTAATAATTCTTATCCTATAAGTCCAGATGTACGGTTAAAAAAGTTACCTTTCTACGATATTCTAGGAGAACTTCTAAAGCCATCTACATTAGCACCTCATGGATCTGGCAGATACCAGGAAGCATCTTTTAATTTTTCATTAACTCCACAACAAGCCAATAAAATTGCACATTCTAGAGATTTGAGACCTGGAAAACAAGATTACACAGTTCAGGTTCAAATGCGATTTTGCCTCTTGGAAACTACCTGTGAGCAAGAAGACAATTTTCCGCCAAATATTACTGTGAAAATTAATGATAAAATGTGCCCCTTACCTAGTCCAATTCCCACCAATAAACAAGGGGTTGAACCTAAGCGACCTCCTCGACCTGTTAATGTTACTGCTTTATGTAAAATATCACCTACGGTTTCGAATCGGATCTTAGTATCGTGGTCGTCTGAATTTGGTAGATGCTACGTGATATCTGTATATTTAGTTCAAAAACTGACTTCAGATGACTTACTTCAAAGGTTAAAATCTAAAGGACATAGGTTACCTGATTTTACAAGATCATTAATAAAGCAAAAGTTAAGAGAAGATGGTGAGTGTGAAATTGCAACAACCTCTTTACGTTGCTCTCTTTTATGCCCACTTGGGAAAATGAGAATGGTTCTACCATGTCGAGCAGAAACATGCAACCATCTTCAATGTTTTGATGCTTCACTGTTTCTGCAAATGAATGAAAGAAAACCCACATGGATGTGTCCTGTCTGTGATAAAGTGGCAATATATGATACTTTAGTTATTGATGGGTACTTCCAGGAAGTTCTCACAGATAATTCTAGTTGCTCAGAAGTAACCCTTCAAAAGGATGGTGATTGGACGCCTTTAATAGTTAAGAAAGAACAGAAAGAGCAACTTCAAGAAAAAAGGAAATCTGAAGTTGCTGTTGAGACTCTGATTGATGATAGTGATGATAGTGAGGACGAAGTTTCCTGTAAACCAACTGCTGTCACTGATGATTCGGTAATTGAAGAAGTCCGTAGTAAGCGAAAGAACCCAGATGTTGAAATAATTACCCTCAGTGATTCTGAAGAGGATTCTTCGGCCCCCCCAAGTAAGAGATTAGCGTTTCAGTCATCTAGCAGTCCGTCGCGCCCTTTAAGCTCTCCATCTCTTAACTCTTCCTCCGGTGGTACTAGTACAATTACTAGCAGTTCAAATTCAAGTGCAGCTGGTTCAAATAGTAATGATGGAAATGGAAGGAATGATATTGATGGGCCGGAAAATCTTGTTCTAGGAGGCGGTTCTTCAAATAATTGTGGAGGACTTTCAGCACCTTCAAATAGTGTTGTTACTCCTGTTATAGCTTCGCCTAGATCATCAGGATCAGGAAGTCCTCAAGTTATATGTCTTGACAGTCCTGCATCTTCTCCTTCGCCACCGCAACGTCACAATCGCAGTGCGGAACCATTAGCCAACACATCCGCTAATCCCAGTCCTCCCCTACCAGCCTTGTCTCCTTCTACAGTTTCAACAGCAGCATCATTTGCTTCCCCAACTACATCATGTGACTCTCCTGCTCTTTCAACTACCAATGCTTCAACCGCTTTATCGCCGCAGCCAGTTCCATCCTCTGTAGCAGCCTCGTTAGCATCACTAGGTAGTGAATTAATGCCACTGAATGCTGATTGTATACCACAACTTCCAATTTCACCATCACTGGCACCTGTTACAATAACTCCAGTACCACCTTCTTTGCAATCTGATGCAGCTATGGCTATGGCCTCATCAGTTTCAGAAAGCCCATATGACATGCTTCAAAATTCTTATAACAGCTTGAATCCTTTGGCTTCTGGGGGACTTACAAATATTTTTAACCCTATTGCTATGATGAATCCTAATATTGCACCACCTACTTCCAGTTTGGACTGGGATCCATATAGTAGACCTCAGGATAGGTTTTTATAAGTGAATTGCGCACTTATTGGCACTTGTCCAATTTATATTACATGAGTTGAACTATGTATTACAGATCATACTTTAGTGGTCAGGAATATTAATGAATATTTTATAAGCTTATTATATTTTTTACTGAATACTTCTCCATTTTACAATATGGGAATTTAGCAACTAAATGTAGCTTCTTGTAGTGCAAAATTGTGTATTTTCTAGTGCTTGTTAAACGTGATTTTTTAAAGATCAGCCTTAACTAAACTTTATTTGGTTTCATTAATTGGTTAACACATACACATATATACTATGATTTTTCCTACAATGTAAGGGAAAGAACATTTATATTAT
>Proasellus_coiffaiti_ ENA|HAEU01026177|HAEU01026177.1 TSA: Proasellus coiffaiti, contig comp44822_c0_seq1
CCAAGAAGCATCTTTTAATTTTTCATTAACTCCACAGCAAGCCAATAAAATAGCACATTCTAGAGATTTGAGACCTGGGAAACAAGATTACACAGTTCAGGTTCAAATGCGATTTTGTCTTTTGGAAACTACATGTGAGCAAGAAGACAATTTTCCTCCAAATATTACTGTGAAAATTAATGATAAAATGTGCCCCTTACCTAGTCCAATTCCGACCAATAAGCAAGGGGTTGAACCTAAGCGGCCTCCGCGACCTGTTAATGTAACTGCTTTATGTAAAATATCGCCTACTGTTTCTAATCGAATCCTTGTATCGTGGTCGTCTGAATTTGGTAGATGCTACGTAATATCTGTATATTTAGTTCAAAAACTGACATCAGATGACTTACTTCAAAGGTTGAAATCTAAAGGACATAGGCTACCTGATTTTACTAGATCATTAATAAAACAAAAGTTAAGAGAAGATGGCGAGTGTGAAATTGCGACAACCTCCTTGCGTTGTTCACTATTATGTCCACTTGGGAAAATGAGAATGGTTCTACCATGTCGAGCAGAAACATGCAATCATCTTCAGTGTTTTGATGCTTCACTGTTTCTACAAATGAATGAAAGGAAGCCCACTTGGATGTGCCCTGTCTGTGATAAGACAGCAATATATGATACTTTGGTTATTGATGGGTACTTTCAGGAAGTTCTCACAGATAATTCTAGTTGCTCAGAAGTGACCCTTCACAAGGATGGGGATTGGACACCTCTAATAGTTAAGAAGGAACAAAAAGAGCAAATTCAGGAAAAAAGGAAATCTGAAGTTGCTGTTGAGACCCTGATTGATGATAGTGATGATAGCGAGGATGAAGTTTCCAGTAAACCAACTGCTGTCAATGATGATTCGGTTATTGAAGAAGTTCGCAGCAAGCGAAAAAATCCAGATGTTGAAATAATTACCTTGAGTGATTCTGAGGATGATTCTTCGGCCCCCCCAAGTAAGAGGTTAGCTTTCCAATCATCTAGCAGCCCATCCCGCCCCTTAAGCTCCCCATCTCTGAATTCCTCCTCT
>Proasellus_coxalis_ ENA|HAET01031204|HAET01031204.1 TSA: Proasellus coxalis, contig comp36507_c1_seq1
TCTTTGGAGCTTTGAGTTAAAAGCAGTAGTTGAACTGCCGACGCCGTTATTCTCAAGTGAAATTAAAAAGAACTAAGTTTTTATTTTGAAAGCTCTTTTAGCTTCTTTGGAGTTAAAAATAGCGGAGGTTGTTTAAAAATAACATTACAAGTTAAATAACAATTTTATGGAAATTATTGTTTTAATGTAATCCTTTGAATGTTTCCCAAGTATGGCAGAGTCAGAGGAACAACTGAAGAGAATGGTAATGACCTTTCGGGTCTCTGAATTGCAAATGCTTCTTGGATATGCAGGGAAAAATAAAACTGGTCGCAAAAACGAACTTCAGAGTCGAGCATTAGATATTGTTCGCTTGCGTAACCCAACAATTCAACAGAAAATCAAAGAACTTTATAAAAGTATTCAACTTGAAATGATGTCTTTTGGAGATCGCGGACAAGGTAATCCTGGAGGAGCGCCAGGCAACATGATCCCTAGTCAACGTGTTCCATCCGGATTGTCTGCTATGGCTCCAACTTATTCACAACCTGGTAGCCTTTCTGGCAATTTAGGAGTACATGCCAATTCTTCAGTTTATTCGAGTAGAAATTCTGGATCTCAGGTTTCTCCAGCTTTAAACCCATATTCGATGCAGCCATCTCATAATTCTTATCCTATAAGTCCAGATGTGCGATTAAAAAAATTGCCTTTCTATGATATTCTGGGGGAACTTCTAAAACCTTCTACGCTAGCACCTCATGGATCTGGTAGATACCAAGAAGCATCCTTTAATTTTTCTTTAACGCCACAACAAGCAAATAAAATTGCACATTCTAGAGATTTGAGACCTGGAAAACAAGACTATACAGTTCAGGTTCAAATGCGGTTTTGTCTTTTGGAGACTACCTGTGAGCAAGAAGACAATTTCCCACCAAATATTACAGTAAAGATAAATGATAAAATGTGCCCCTTACCTAGTCCGATTCCTACTAATAAACAAGGAGTTGAGCCTAAGCGACCTCCTCGACCTGTTAATGTAACTGCTTTATGTAAAATATCGCCTACTGTTTCTAATCGTATCCTAGTATCTTGGTCATCTGAATTTGGTAGATGCTATGTGATATCTGTATATTTAGTTCAAAAACTGACCTCAGATGACTTACTTCAAAGGTTAAAATCTAAAGGACATAGACTGCCTGATTTTACTAGATCATTAATAAAGCAAAAGTTGAGAGAAGATGGCGAGTGCGAAATTGCAACAACTTCCTTGCGTTGCTCCCTTTTATGTCCACTTGGAAAAATGAGAATGGTTCTTCCATGTCGAGCTGAGACATGCAACCATCTTCAGTGTTTTGATGCTTCATTGTTTTTACAAATGAATGAAAGAAAACCCACGTGGATGTGTCCTGTCTGTGATAAAACTGCAATTTATGATACTTTAGTTATTGATGGGTACTTTCAGGAAGTTCTCACAGATAACTCTAGTTGCTCAGAGGTAACCCTTCATAAGGACGGTGATTGGACTCCTCTAATAGTTAAGAAGGAACAAAAAGAACAACTTCAAGAAAAAAAGAAATCTGAAGTTGCCGTTGAGACTCTCATTGATGATAGTGATGATAGTGATGATGATGTGTCCAGTAAACCAGCTGTTGTCAATGATGATTCAGTTATTGAAGAAGTTCGCAGCAAACGAAAGAATCCAGATGTGGAAATAATTACCCTTAGCGATTCTGAAGATGATTCCTCAGCACCTCCTAGTAAGAGGTTAGCTTTCCAGGCATCCAGCAGTCCATCACGCCCATTAAGTTCGCCCTCTCTCAATTCCTCTGGTGGCACTAGTACAATTACTAGTAGTTCAAATTCAAGTGGAGCTGGTTCAAACAGTAGTGACGCTACTGGAAATGGAAGGAATGACATTGATGGGCCAGAAAATCTAATACAAGGAGGTGACCCATTTGGTGAGGTGATCACAGCTATCTAAGAGAACTAATGAAGATGGAAGATGATGATTTCTTTGGCATCAGAATATTATTGAAACTATGAAACAAATGATAATATAATGTTTGCATTTATGCATAAACGTACGTTCAAAGTTTTATGGTTCATTGCGGCTGCACATCATTTATGTATAAAATGACCTAAAGCAAATGTAGCTTACGTTAAAGAATACTAAATTATTTTGTGTTGGTTATTTATAGTTATATTTATAGATATGTCTGATTTCTAATGCTGCATCAGAGTATATTACTTTGATGCCTTAAGCGTATTCTAACGAAGAGCTTTTGCTCGTCCGTTCTCTATCCATGTAAAGGTTTTAATTTAAAGATACCTTTCATGTTAAATAGACTGTAATAAGTGTATTGTTGTATTAAGCAGTAGCTTAAGGATTGTAAATATGAGAATTCCGTTTTTTACCCAATATATTCGATTAAATGTCTCTGCCTATTTATACTTTTGTTTCCTCACTCATTCTCTTTGAGAGTTTTGAAAAAAAGTTCATGAAGAAATTTAGACCTGCCTTTATGTTCTTTATCTTACATTTATGAACTTGGTCAGTAAATTCGTAAGTGAAAGATGCTAAGATTCATTTTCAATTGTTCCCTTTGATAATAAAGTAAACCGTTGTGTTAGTGCCTAGTTACTTCCAATGGGTATGCGTTGACAAAACAATCTTGTTTTCTATTTTATTTTTATTTATTGAACCTTCTAAGGGTAAATGGTCCTCAGTTAATTACGATAAATTGTTCATGAAATCTTAAATCTAGTTTTCTTTTATTT
>Proasellus_ebrensis ENA|HAEW01068164|HAEW01068164.1 TSA: Proasellus ebrensis, contig c47743_g1_i1
CATTAACTCCACAAAAAGCCAATAAAATTGCCCATTCTAGAGATTTGAGACCTGGGAAACAAGATTACACAGTTCAGGTTCAAATGCGATTTTGTCTTTTGGAAACTACATGTGAACAAGAAGACAATTTTCCTCCAAATATTACAGTGAAAATTAATGATAAAATGTGCCCTCTACCTAGTCCAATTCCCACTAATAAGCAAGGAGTTGAACCTAAGCGTCCTCCTCGACCTGTTAATGTAACTGCTTTATGTAAAATATCGCCTACAGTTTCTAATCGGATCTTAGTATCGTGGTCATCTGAATTTG
>Proasellus_escolai_ ENA|HAEV01039959|HAEV01039959.1 TSA: Proasellus escolai, contig comp86807_c0_seq2
CGCTTCCTGGTATCTCCAGCGTTGAATCCATATGCAATGCAGGCGTCTCATAATTCATATCCAATAAGTCCAGATGTGCGATTAAAAAAGTTACCTTTCTATGATATTCTGGGGGAACTTTTAAAGCCATCTACATTAGCACCTCATGGATCTGGGCGATACCAGGAAGCAAATTTTAATTTTTCATTAACTCCTCAACAAGCCAATAAAATTGCCCATTCAAGAGATTTGAGACCTGGGAAACAAGATTATACAGTTCAGGTTCAAATGCGGTTTTGTCTTTTGGAAACGACATGTGAACAAGAAGACAATTTTCCACCAAATATTACTGTGAAAATTAATGATAAAATGTGCCCTCTACCTAGTCCAATTCCCACTAATAAGCAAGGAGTTGAGCCTAAGCGACCTCCTCGACCTGTTAATGTAACTGCTTTATGTAAAATATCGCCTACGGTTTCTAATCGGATCTTAGTATCGTGGTCATCTGAATTTGGTAGATGTTACGTGATTTCTGTGTATTTAGTTCAAAAACTAACTTCAGATGACTTACTTCAAAGGTTAAAATCTAAAGGACATAGGCTACCTGATTTCACACGTTCATTAATAAAGCAAAAGTTAAGGGAAGATGGTGAGTGTGAAATTGCAACAACTTCTTTGCGTTGCTCTCTTCTATGTCCACTTGGGAAAATGCGAATGGTTCTTCCATGTCGAGCAGAGACATGCAATCATCTTCAGTGCTTTGATGCTTCATTATTTCTTCAAATGAATGAAAGAAAGCCCACATGGATGTGCCCTGTCTGTGATAAGCCTGCAATTTATGATACTTTAGTTATTGATGGGTACTTCCAGGAAGTTCTCAT
>Proasellus_grafi ENA|HAEX01028999|HAEX01028999.1 TSA: Proasellus grafi, contig c26538_g1_i1
TTACAACTGAAATTATTTGGAGCAGCTCTTTCAGTTTCTCTGAGTTGAAATCTAAATAGACCTAGATAGGTTAATTTAAATAAAAAATAGTTCGTAGGTTTACATGTTAAATAACACTTTTATGGAAATTGACGTTTTAATGTAATCCTTTGAATGTTTCCCAAGTATGGCAGAGCCAGAGGAACAACTGAAGAGAATGGTAATGACCTTCCGGGTGTCTGAATTGCAAATGCTTCTTGGATATGCAGGAAAAAATAAAACTGGTCGCAAAAACGAACTTCAGAGCCGCGCATTAGATATTGTTCGCTTGCGTAACCCAACAATTCAACAGAAAATCAAAGAGCTTTATAAAAGTATTCAACTTGAAATGATGTCTTTTGGAGATCGAGGACAAGGCAATCCACCTGGCACAATGATCCCTAATCAACGTGTTCCATCAGGGTTGTCTGCTATGGCTCCAACATATTCACAGCCTGGTAGCTTATCTGGCAATTTAGGGGTAAATGCCAATTCTTCAGTTTATTCCAGTAGAAATTCTGGATCCCAGGTATCTCCAGCTTTGAACCCATACTCAATGCAGGCATCTCACAATTCTTATCCAATAAGTCCTGATGTGCGATTAAAAAAGCTTCCTTTCTATGATATTCTGGGGGAACTTTTAAAGCCATCAACATTAGCACCTCATGGATCTGGCCGATACCAGGAAGCATCTTTTAATTTTTCATTAACTCCACAACAAGCCAATAAAATTGCCCATTCTAGAGATTTGAGACCTGGGAAACAAGATTACACAGTTCAGGTTCAAATGCGATTTTGTCTCTTGGAAACTACATGTGAGCAGGAAGACAATTTTCCACCAAATATTACTGTGAAAATTAATGATAAAATGTGCCCTCTACCTAGTCCAATTCCCACTAATAAGCAAGGAGTTGAACCTAAACGACCTCCTCGACCTGTTAATGTAACTGCTTTATGTAAAATATCACCTACAGTTTCTAATCGGATCTTAGTATCATGGTCATCTGAATTTGGTAGATGTTACGTGATATCTGTTTATTTAGTTCAAAAACTGACTTCGGATGACTTGCTTCAAAGGTTAAAATCTAAAGGACATAGGCTACCTGATTTCACACGTTCATTAATAAAGCAAAAGTTAAGAGAAGATGGTGAGTGTGAAATAGCAACAACTTCCTTGCGTTGCTCTCTTTTATGTCCACTGGGGAAAATGCGAATGGTTCTTCCATGTAGAGCAGAGACATGCAATCATCTTCAGTGCTTTGATGCTTCATTGTTTCTTCAAATGAATGAAAGAAAACCCACGTGGATGTGCCCTGTCTGTGATAAGCCTGCAATTTATGATACTTTAGTTATTGATGGGTACTTCCAGGAAGTTCTCACAGACAACTCTAGTTGCTCAGAAGTAACACTTCACAAAGATGGTGATTGGACACCTCTAATAGTTAAGAAAGAACAAAAAGAGCAACTTCAAGAAAAAAGGAAATCTGAGGTTGCGGTTGAAACTCTTATTGACGATAGTGATGATAGTGAAGAAGAAGTTTCCAGTAAACCATCTGCTGTGAATGATGATTCAGTTATTGAAGAAGTTCGCAGCAAGCGAAAGAATCCAGATGTAGAAATAATTACCCTGAGTGATTCTGAAGATGACTCCTCTGCCCCCCCTAGTAAAAGGTTGGCTTTCCAGTCATCAAGCAGTCCGTCACGTCCTTTAAGCTCTCCATCTCTTAATTCTTCTTCCGGTGGCACTAGTACAATAACTAGTAGTTCAAATTCAAGTGGAGCTGGTTCAAATAGTAATGATGCAACTGGAAATGGAAGGAATGATATTGATGGATCGGAAAATCTTGTACAAGGTGGTGAGTGCACAAAATCTAACGATTCTTGGTGCGTTGGAGAGGTTGACCCTGGGAAACGTCTCATCTTTCGAAAATCTCTCTCCAGTAAGTACAATGAAGCTGCTTTCACTGCCCACTCACTCGATTTTTATTCATTGCATTTTGCTTGGTTACGGTTTTCATCCATTAGACTTCAATCATTTAATAAATAAATTGTTTTTTATT
>Proasellus_granadensis ENA|HAEY01087145|HAEY01087145.1 TSA: Proasellus granadensis, contig comp163286_c0_seq1
AACGCAGAGTACGGGGGGATTCTTGGTGCGTTGGAGAGGTTGACCCAGGGAAACGTCTCATCTTTCGAAAATCTCTCCCCAGTTCTTCAAGCAATGGTGGAGGGCTTTTGGCGCCTTCCAACAGTGTTGTTACTCCCGTTCCAGCTTCACCTAGATCTTCAGGATCAGGAAGTCCTCAAGTTATTTGTCTTGACAGTCCAGCATCTTCCCCATCGCCACCGCTACGTCGTAATCGCTGTCCTGAACCTTCAGCAAATGCATCCGCTAATCCCAGTCCATCTCTAGCCGCTTCATCTCCATCTCCAGTTGCATCCTTTGCTTCCCCGGCTACATCATGTGACTCCCCTGCTCTTTCCACTACAAATGCGCTATCCAGTTTATCGCCTCAGCCAATTGCATCTGCTGTAGCAGCTTCATTAGTTTCACTAGGTAGTGAATTACTGCCACTGAATACTGATTGTATACCCCGTACTCTGCGTTGAT
>Proasellus_hercegovinensis ENA|HAEZ01032071|HAEZ01032071.1 TSA: Proasellus hercegovinensis, contig comp72165_c2_seq1
CGCAGAGTACGGGGGAGTTGTTGAGCTGCCGACGCCGTTATTCAAGTGAAATTAGAAACAACACAAATAATTATTTTGATTGATCTTTAAGCTTCTTTGGGGATAATAAAAAGAGCTGATATTATTTAAAAATAACATTACATATTAAATAACACTTTTATGGAAATTATTGTTTTAATGTAGTCCTTTGAATGTTTCCCAAGTATGGCAGAGTCAGAGGAACAACTGAAGAGAATGGTAATGACCTTCCGGGTCTCTGAATTGCAAATGCTTCTTGGATATGCGGGAAAAAATAAAACTGGTCGGAAAAACGAACTTCAGAGTCGAGCATTAGACATTGTTCGCTTGCGTAACCCAACAATACAACAGAAAATCAAAGAGCTTTATAAAAGCATTCAACTTGAAATGATGTCTTTTGGGGATCGCGGACAAGGCAATCCAGGGGGAGCGCCGGGCAGCATGATCCCTAGTCAACGTGTTCCATCGGGATTGTCTGCTATGGCTCCAACTTATTCACAGCCTGGTAACCTTTCTGGCAATTTAGGGGTGCATGCCAATTCTTCAGTTTATTCAAGTAGAAATTCTGGATCCCAGGTGTCTCCAGCTTTAAACCCATATTCGATGCAGCCGTCTCATAATTCTTATCCTATAAGTCCTGATGTGCGATTAAAAAAATTACCTTTCTATGATATTTTAGGGGAACTACTCAAACCATCTACATTAGCACCTCATGGATCTGGTAGATATCAAGAAGCATCTTTTAATTTCTCTTTAACTCCGCAACAAGCCAATAAAATTGCACATTCTAGAGATTTGAGACCTGGAAAACAAGACTACACAGTTCAGGTTCAAATGCGATTTTGTCTTTTGGAAACTACGTGTGAGCAAGAAGACAATTTTCCACCAAATATTACAGTAAAGATTAATGATAAAATGTGTCCCCTACCTAGTCCAATTCCCACTAATAAGCAAGGAGTTGAGCCTAAGCGACCTCCTCGACCTGTTAATGTAACTGCTTTATGTAAAATATCACCTACTGTTTCTAATCGGATCCTAGTATCTTGGTCATCTGAATTTGGTAGATGCTATGTGATATCTGTATATTTAGTTCAAAAACTGACTTCAGATGACTTACTTCAAAGGTTAAAATCTAAAGGACATCGGTTACCTGATTTTACTAGATCATTAATAAAGCAAAAGTTAAGAGAAGATGGCGAGTGTGAAATTGCAACAACCTCCTTGCGTTGCTCTCTTTTATGCCCACTTGGGAAAATGAGAATGGTCCTTCCATGTCGAGCTGAGACATGCAACCATCTTCAGTGTTTCGATGCTTCATTGTTTTTACAAATGAATGAAAGAAAACCCACGTGGATGTGTCCTGTCTGTGATAAACCTGCAATATATGATACTTTAGTTATTGATGGGTACTTTCAGGTAGTTCTCACTG
>Proasellus_ibericus_ ENA|HAFA01074760|HAFA01074760.1 TSA: Proasellus ibericus, contig comp74210_c0_seq1
CCGCAACAAGCCAATAAAATTGCCCATTCTAGAGATTTGAGACCCGGGAAGCAAGATTACACAGTTCAGGTTCAAATGCGATTTTGTCTTTTGGAAACTACATGTGAACAAGAAGACAATTTTCCTCCAAATATTACAGTGAAAATTAATGATAAAATGTGCCCTCTACCTAGTCCAATTCCCACTAATAAGCAAGGAGTTGAGCCTAAACGACCTCCTCGACCTGTTAATGTAACTGCTTTATGTAAAATATCGCCTACAGTTTCTAATCGGATCTTAGTATCGTGGTCTTCTGAATTTGGTAGATGTTACGTGATTTCTGTGTATTTAGTTCAAAAACTAACTTCAGATGACTTACTTCAAAGGTTAAAATCTAAAGGACATAGGCTACCTGATTTCACACGTTCTTTAATAAAGCAAAAGTTAAGAGAAGATGGTGAGTGTGAAATTGCTACAACTTCATTGCGTTGCTCTCTTTTATGTCCCCTGGGAAAAATGCGAATGGTTCTTCCATGTCGAGCAGAGACATGCAATCATCTTCAGTGCTTTGATGCTTCATTGTTTCTTCAAATGAATGAAAGAAAGCCGACATGGATGTGCCCTGTATGTGATAAGACTGCGATTTATGATACTTTAGTTATTGATGGGTACTTCCAAGAAGTTCTCACAGATAACTCTAGTTGCTCGGAAGTAACGCTTCACAAAGATGGTGATTGGACACCTCTAATAGTTAAGAAAGAACAAAAAGAGCAACTTCAAGAAAAAAGGAAAACTGAGGTTGCGGTTGAGACTCTTATTGATGATAGTGATAACAGTGAGGAAGAAGTTTCCAGTAAACCTACTGCTGTGAATGATGATTCAGTTATTGAAGAAGTTCGTAGCAAGCGAAAGAATCCAGATGTAGAAATAATTACACTGAGTGATTCTGAAGATGACTCCTCAGCCCCCCCTAGTAAAAGGTTAGCTTTCCAGTCATCAAGCAGTCCCTCACGTCCTTTAAGCTCTCCATCTCTTAATTCTTCTTCCGGTGGCACTAGTACAATAACTAGTAGCTCAAATTCAAGTGGAGCTGGTTCAAATAGTAATGATGCAACTGGAAATGGAAGGAATGATATTGATGGATCGGAAAATCTTGTACAAGGTGGGGAGTGCACAAAATCTAATGATTCATGGTGCGTTGGAGAGGTTGACCCTGGGAAACGTCTCATCTTTCGAAAATCTCTCTCCAGTTCTTCGAGCAGTGGTGGAGGACTTTTGGTACCTTC
>Proasellus_jaloniacus_ ENA|HAFB01005225|HAFB01005225.1 TSA: Proasellus jaloniacus, contig comp11767_c0_seq1
GTAATCACAAAGTAAATAATATGCATATTGGTTGGATCAGTAATAGATAGACTGAACCAATCCTCGTGTCAGTCACTTATCTGAAACTTGAAACTCTAGCTATCACAGACAGGCCTTCGTTGGGTTAGCAGTTGTGAGCCGCTGACGCCGTTATTCTTGTGAATTTAACAACAACAGAAATTATTTCGCGTAGCTCATTCAGTTTCTCTGGAATTGAAAGTATATTTAGCTACCTAGTTAGATTCATATTCCGTAGGTTTACATGTTACATAACACTTTTATGGAAATTGTAGTTTTAATGTAATCCTTTGAATGTTTTCCAAGTATGGCAGAGCCAGAGGAACAACTGAAGAGAATGGTAATGACCTTCCGGGTGTCTGAATTGCAAATGCTTCTTGGATATGCTGGAAAAAATAAAACTGGTCGCAAAAACGAACTTCAGAGTCGCGCATTAGATATTGTACGCTTGCGTAACCCAACAATTCAACAGAAAATCAAAGAGCTTTATAAAAGTATTCAACTTGAAATGATGTCTTTTGGGGATCGAGGACAAGGCAATCCACCAGGCGCAATGATCCCAAATCCACGGGTTCCATCAGGGTTATCGGCAATGGCTCCAACATATTCACAGCCTGGTAGCTTAACTGGCAATTTAGGAGTGAATGCCAATTCTTCAGTTTATTCCAGTAGAAATTCTGGATCTCAAGTATCTCCAGCTTTGAATCCATATGCAATGCAGGCGTCTCATAATTCATATCCAATAAGTCCAGATGTGCGATTAAAAAAGTTACCTTTCTATGATATTCTGGGGGAACTCTTAAAGCCATCTACATTAGCACCTCACGGATCTGGGCGATACCAGGAAGCAAATTTTAATTTTTCACTAACTCCTCAACAAGCCAATAAAATTGCCCATTCAAGAGATTTGAGACCTGGGAAACAAGATTATACAGTTCAGGTTCAAATGCGATTTTGTCTTTTGGAAACGACATGTGAACAGGAAGATAATTTTCCACCAAATATTACTGTGAAAATTAATGATAAAATGTGCCCTCTACCTAGTCCAATTCCCACTAATAAGCAAGGAGTTGAGCCTAAGCGACCTCCTAGACCTGTTAATGTAACTGCTTTATGTAAAATATCACCTACGGTTTCTAATCGGATCTTAGTATCGTGGTCATCTGAATTTGGTAGATGTTACGTGATTTCTGTGTATTTAGTTCAAAAACTAACTTCAGATGACTTACTTCAAAGGTTAAAATCTAAAGGGCATAGACTACCTGATTTCACACGTTCATTAATAAAGCAAAAGTTAAGGGAAGATGGTGAGTGTGAAATTGCAACAACTTCTTTGCGTTGCTCTCTTCTATGTCCACTGGGGAAGATGCGAATGGTCCTTCCATGCCGAGCAGAGACATGCAATCATCTTCAGTGCTTTGATGCTTCATTGTTCCTTCAAATGAATGAAAGAAAGCCCACATGGATGTGCCCTGTCTGTGATAAGCCTGCAATTTATGATACTTTAGTTATTGATGGGTACTTCCAGGAAGTTCTCACAGGTAACTCTAGTTGTTCGGAAGTAACGCTTCACAAAGATGGCGATTGGACACCTCTAATAGTTAAAAAAGAAGAAAAAGAACCACTTCAAGAAAAAAGGAAATCTGAGGTTGCGGTTGAGACTCTTATTGACGATAGTGACGATAGTGAGGAAGAAGTTTCCAGTAAGCCAACTGCTGTGAATGATGATTCAGTTATTGAAGAAGTTCGCAGCAAGAGAAAGAATCCAAATGTAGAAATAATTACTCTGAGCGATTCTGAAGATGATTCTTCAGCCCCTCCTAGTAAAAGGTTAGCTTTCCAGTCATCGTGCAGTCCATCACGCCCTTTAAGCTCTCCTTCTCTTAATTCTTCTTCTGGTGGCACTAGTACTATTACTAGTAGTTCAAATTCAAGTGGAGCTGGTTCGAATAGCAATGATGCAACTGGAAATGGAAGGAATGATATTGATGGATCGGAAAATTTTGTGCAAGGTGGAGACCCATTTGGCGAAGTGATCACGGCTATCTAAGGGAACTAATCAAGATTGAAGAGGATCATTTTTCTTGGATTCAGAATATTTTTGAAACGAAAAAGTTTTTTTATCAAAGCTTTGCATTTAGACTTTTCTTAATTTCTTCTGTATTATATAAGAATTTTAAAGGAATCAGTTAAACTGTTTCATTTATCAAACAGTGATAAGGTAAAAATTGTTTATGCAGTAAGACATCATTGCAGTATCAAA
>Proasellus_karamani_ ENA|HAFC01050732|HAFC01050732.1 TSA: Proasellus karamani, contig comp68167_c2_seq1
GGTCTTTGGGACTTGAGTTAGCGAGCAGCAGTTGTTGAGCTGCCGACGCCGTTATTTGGTGAAATTGAAAACAACTAAAATTATTAATTTGATTGCTGTTTTTACTTCTTTGGAGTTAAACTGAAAAAAGCTGAGAGGGTTCAAAAATAACATTACATGTTAAATAATACTTTTATGGAAATTATTGTTTTAATGTAATCCTTTGAATGTTTCCCAAGTATGGCAGAGTCAGAGGAACAACTGAAGAGAATGGTAATGACCTTCCGGGTCTCTGAATTGCAAATGCTTCTTGGATATGCAGGAAAAAATAAAACTGGTCGCAAAAACGAACTTCAGAGTCGAGCATTAGATATTGTTCGCTTGCGTAACCCAACAATTCAACAAAAAATCAAAGAGCTATATAAAAGTATTCAACTTGAAATGATGTCTTTTGGGGATCGCGGACAAGGCAATCCTGGGGGAGCTCCTGGCAGCATGATCCCTAGTCAACGTGTTCCATCGGGATTATCTGCTATGGCTCCAGCATATTCACAGCCTGGCAGCCTTCCTGTCAATTTAACGGTGCACGGCAATTCTTCAGTTTATTCAAGTAGAAATTCTGGATCCCAAGTGTCACCAGCTTTAAACCCATATTCTATGCAGCCGTCTCATAATTCTTATCCTATAAGTCCCGATGTGCGATTAAAAAAATTACCTTTCTATGATATTCTAGGGGAACTTCTAAAACCATCTACATTAGCACCTCATGGTTCTGGAAGATACCAAGAGGCATCTTTTAATTTCTCTTTAACTCCGCAACAAGCTAATAAAATTGCACATTCTAGAGATTTGAGACCAGGAAAACAAGACTACACAGTTCAGGTTCAAATGCGATTTTGTCTTTTGGAAACTACCTGTGAGCAAGAAGACAATTTTCCACCAAATATTACAGTAAAGATTAATGATAAAATGTGTCCCCTACCCAGTCCCATTCCCACTAATAAGCAAGGGGTTGAGCCTAAGCGACCTCCTCGACCTGTTAATGTAACTGCTTTATGTAAAATATCACCTACGGTTTCTAATCGGATCTTAGTATCTTGGTCATCTGAATTTGGTAGATGCTATGTGATATCTGTTTATTTAGTTCAAAAACTGACTTCAGATGACTTACTTCAAAGGTTAAAATCTAAAGGACATCGGCTACCTGATTTTACTAGATCATTAATAAAGCAAAAGTTAAGAGAAGATGGCGAGTGTGAAATTGCGACAACCTCCTTGCGTTGCTCTCTTTTATGTCCACTTGGAAAAATGAGAATGGTTCTTCCATGTCGAGCTGAGACATGCAACCATCTTCAGTGTTTTGATGCTTCATTGTTTTTACAAATGAACGAAAGAAAGCCAACATGGATGTGTCCTGTCTGTGATAAAACTGCAATATATGATACTTTAGTTATTGATGGGTACTTTCAGGAAGTTCTCACTGATAATTCTAGTTGCTCAGAAGTTACCCTTCATAAGGATGGTGATTGGACTCCTTTAATAGTTAAGAAAGAACAAAAAGAACAGCTTCAAGAAAAAAAGAAATCTGAAGTGGCCGTTGAAACTCTCATTGATGATAGTGATGACAGTGACGATGAAGTTTCTAGTAAACCAGCTGTTGTTAATGATGATTCGGTTATTGAAGAAGTTCGCAGCAAACGAAAGAATCCAGATGTTGAAATAATTACCCTTAGCGATTCTGAAGATGATTCTTCGGCCCCTCCTAGTAAGAGATTGGCTTTCCAGTCATTAAGCAGTCCGTCACGCACTTTAAGTTCTCCCTCTCTTAACTCTTCCTCTGGTGGCACTAGTACAATTACTAGTAGTTCCAATTCAAGTGGAGCTGGTTCAAACAGTAACGATGCAACTGGAAATGGAAGGAATGACATTGATGGGTCAGAAAATCTTCTACAAGGAGGCGAGTGCACAAAATCTAACGATTCTTGGTGCGTTGGAGA
>Proasellus_margalefi_ ENA|HAFD01040165|HAFD01040165.1 TSA: Proasellus margalefi, contig comp49794_c0_seq5
TATCAACGCAGAGTCGGGGGGGTCGTTTAGGCTCAATTCCTACTAATAAGCAAGGAGTTGAGCCTAAACGACCTCCTCGACCTGTTAATGTAACTGCTTTATGTAAAATATCACCTACAGTTTCTAATCGGATCTTAGTATCTTGGTCTTCTGAATTTGGTAGATGTTACGTGATTTCTGTCTATTTAGTTCAAAAACTAACTTCAGATGACTTACTTCAAAGGTTAAAATCTAAAGGACATAGGCTACCTGATTTTACACGTTCATTAATAAAGCAAAAGTTAAGAGAAGATGGTGAGTGTGAAATTGCAACAACTTCATTGCGTTGCTCTCTTCTGTGTCCACTAGGGAAAATGCGAATGGTTCTTCCGTGTCGAGCAGAGACATGTAATCATCTTCAGTGCTTTGACGCTTCATTGTTTCTTCAAATGAACGAAAGAAAGCCCACATGGATGTGTCCCGTCTGTGATAAGCCTGCAATTTATGATACTTTAGTTATTGATGGGTACTTCCAAGAAGTTCTTACAGACAACTCTAGTTGTTCAGAAGTAACACTTCACAAAGATGGTGATTGGACACCTCTAATAGTTAAAAAAGAAATAAAAGAACAACTTCAAGAAAAAAGGAAATCTGAGGTTGCTGTTGAGACTCTTATTGACGATAGTGATGATAGTGAGGAAGAAGTTTCCAGTAAACCAACTGCTTTGAATGATGATTCGGTTATTGAAGAAGTGCGCAGCAAGAGAAAGAATCCAGATGTTGAAATAATTACCCTGAGTGATTCTGAAGATGATTCTTCAGCCCCTCCTAGTAAAAGGTTAGCTTTCCAGTCGTCAAGCAGTCCATCACGCCCTTTAAGCTCTCTTTCTCTTAATTCTTCTTCTGGTGGTACTAGTACAATAACTAGTAGTTCAAATTCAAGTGGAGCTGGTTCAAATAGCAATGATGCAACTGGAAATGGAAGGAATGATATTGATGGATCAGAAAATCTAGTACAAGGTGGAGACCCATTTGGTGAGGTGATCACGGCTATCTAAGGGAACTAATCAAGATGGAAGAGGATGATTTCTTGGATTCAGAATTTTTGAAACAAAGAAAGTTTTTATCTAAACTTTGCATTTAGACTTTTCTTAATTTCTTCTCTATTAAGTAAGAAGTTAAATGGAATCAGTTTAACTGTTTCATTTAGCAAACATTGGTAAGGTAAAAATATTTTACGCAGTAAGACATCATTGCAATATCAAAAATAAATATAAAATTTCCTTTTTTTAAAAATTGATGACATGGAGATGATTTTTCATAGTCTTTATATGATGTTGGTTATTTATATTTCTAGACAGGTTTAGGTTCTCATGCTTGATCAGAGTATATTACTTTGATGTTATTAGCAATTTAAAACATTTGAGCTTTGTCTTTATATGGTCTGTCCAAATGAAGATTTTAATTTAAATAATTATGTACCTTAGTAATTAATTAATATATATAGTTTATGTGTAGCGTATTAAGATCTTAAGATTTTTAATGTGAGAAGTCATTACTGCTGTTTTTTTTACCAATAAATATTATTTATTGTAGTATTTGCTTCTTTGTACTTTTGTCTTCTCACTCTGTATTGATGACAGAATTGAAAGAAATAGAAATTGAATTAATATAGACCCTTCTGCCTATTTTATCCGTATTTGGGAGGTTGTAGTTTACTTTCATAAAAATTTCAGTTGGTCAGTAAACTTGTAATATAAACATGAGACACTGAGATGCATTTTCAATTGTTTAATTTATTAAATAATTTATTTTGTAAATAATGTATTAATTTCAACTCTTTTTATCTCATTGTTTATAGGTTTTGAGGCCTAGTTACTTCCAGTGCTTGACATACCTATTAAGTTTAAGATTAATTCTTTTTTTATTTTTTTTTTTTT
>Proasellus_meridianus_ ENA|HAFE01039676|HAFE01039676.1 TSA: Proasellus meridianus, contig comp60262_c0_seq2
ATCTTTGGGTTATCAGTTGTGAGCCGCTGACGCCGTTATTCTTGTGAATTTAATAACAACAAATTATTTCGAGCAGTTCATTCAGATTCAGTTGATCTGGAGTTGAAAGCGATCTAGTTAAGTTTATTTAATTAAAAATATTCCGTAGGTTTACATGTTAAATAACACTTTTATGGAAATTGTCGTTTTAATGTAATCCTTTGAATGTTTCCCAAGTATGGCAGAGCCAGAGGAACAACTGAAGAGAATGGTAATGACCTTCCGGGTGTCTGAATTGCAAATGCTTCTTGGATATGCTGGAAAAAATAAAACTGGTCGTAAAAACGAACTTCAGAGCCGCGCATTAGATATTGTTCGCTTGCGTAACCCAACAATTCAACAAAAAATCAAAGAGCTTTATAAGAGTATTCAACTTGAAATGATGTCTTTTGGTGATCGAGGACAAGGCAATCCACCAGGCACAATGATCCCAAATCAACGCGTTCCATCGGGGTTATCGGCAATGGCTCCAACATATTCACAGCCTGGTAGCTTATCTGGCAATTTAGGGGTGAATGCTAATTCTTCAGTTTATTCCAGTAGAAATTCTGGATCCCAGGTATCTCCAGCTATGAATCCATATTCAATGCAGGCGTCTCATAATTCTTATCCAATAAGTCCTGATGTGCGATTAAAAAAGTTACCTTTCTATGATATCCTGGGGGAACTTTTAAAGCCATCTACATTAGCACCTCATGGATCTGGCCGATACCAGGAAGCAAATTTTAATTTTTCATTAACTCCGCAACAAGCCAATAAAATTGCCCATTCCAGAGATTTGAGACCTGGGAAACAAGATTACACAGTGCAGGTTCAAATGAGATTTTGTCTTTTGGAGACTACCTGTGAGCAGGAAGACAATTTCCCTCCAAATATTACAGTGAAAATTAATGATAAGATGTGCCCTCTACCTAGTCCAATTCCTACTAATAAGCAAGGAGTTGAGCCAAAGCGACCTCCTCGACCTGTAAATGTTACTGCTTTATGTAAAATATCGCCTACAGTTTCTAATAGAATCTTAGTATCGTGGTCTTCTGAATTTGGTAGATGTTACGTGATTTCTGTGTATTTAGTTCAAAAACTAACTTCAGATGACTTACTTCAAAGGTTAAAATCTAAAGGACATAGGCTACCTGATTTCACACGTTCATTAATAAAGCAAAAGTTAAGAGAAGATGGCGAGTGTGAAATTGCAACAACTTCATTGCGTTGCTCTCTTCTATGTCCACTAGGGAAAATGCGAATGGTTCTTCCATGTCGAGCAGAAACATGTAATCATCTTCAGTGCTTTGATGCTTCATTGTTTCTTCAAATGAATGAAAGAAAGCCCACATGGATGTGCCCTGTCTGTGATAAGACTGCAATTTATGATACTTTAGTTATTGATGGGTACTTCCAGGAAGTTCTCACTGATAACTCTAGTTGTTCGGAAGTGACACTTCACAAAGACGGCGATTGGACACCTCTAATTGTTAAAAAAGAACAAAAAGAACAACAACAAGAAAAAAAGAAATCTGAGGTTGCAGTCGAGACTCTTATTGACGATAGCGACGATAGTGAGGAAGAAGTTTCCAGTAAACCAACAACTGCTGTGAACGATGATTCGGTTGTTGAAGAAGTTCGTAGCAAGCGAAAAAATCCAGATGTAGAAATAATTACCCTGAGCGATTCTGAAGATGATTCCTCAGCCCCTCCTAGTAAAAGGTTAGCTTTCCAGTCATCAAGCAGTCCATCACGGCCTTTAAGTTCTCCTTCTCTTAATTCCTCTTCTGGTGGTACTAGTACAATTACTAGTAGTTCAAATTCAAGTGGAGCTGGTTCAAATAGCAATGATGCAACTGGAAATGGAAGGAATGATATTGATGGATCGGAAAATCTTGTGCAAGCTGGAGAGTGCACAAAATCTAATGATTCTTGGTGCGTTGGAGAGGTTGACCCTGGGAAACGTCTCATCTTTCGAAAATCTCTCTCCAGTTCTTCAAGCAATGGTGGAGGACTTTTGGCCCCTTCCAACAGTGTTGTTACTCCCGTTCCAGCTTCACCTAGATCTTCAGGATCAGGAAGTCCTCAAGTTATTTGTCTTGACAGTCCAGCATCTTCCCCTTCGCCACCACTACGTCGTAATCGCTGTCCTGAATTTCCAGCAAATGCATCTACTAATCCCAGTCCTTCCCTAGCTGCTTCATCTCCATCTACAGTTGCGTCCTTTACTTCCCCAACTACATCATGTGACTCCCCTGCTCTTTCTACTACGAATGCGCCATCCAGTTTATCACCTCAGCCAATTGCATCTGCTGTAGCTGCTTCATTAGCATCACTAGGTAGTGAATTAATGCCACTGAATGCTGACTGCTTACCCCAACTTCCTGTTTCTCCATCATTGGCACCTGTTACAATTACTCCAATGCCAACTTCTTTGCAGTCAGATGCAGCTTTGGCTATGGCCTCATCAGTTTCCGAAAGTCCATATGACATGCTTCAAAATTCTTATAGCAGCTTAAATCCTTTGGCTTCTGGGGGGCTACCAAATATTTTTAACCCTATTGCTATGATGAATCCTAATATTGCACCCCCGGCTTCCAGTCCTGACTGGGACCCATATATAAGACATCAGGATAGATTTCTGTAAGTGATGGGGTTAGTATAATGACACATTTCATACATACCACAGAAGCTGAAGTTGCTGAACTAATTACTGTTATGTATATCATATCTTACTGTCCCAGAATATAATT
>Proasellus_ortizi_ ENA|HAFF01059422|HAFF01059422.1 TSA: Proasellus ortizi, contig c49691_g1_i1
ATGGATCAGGCCGATACCAGGAAGCATCTTTTAATTTTTCATTAACTCCACAACAAGCCAATAAAATTGCCCATTCTAGAGATTTGAGACCTGGGAAACAAGATTACACAGTTCAGGTTCAAATGCGATTTTGTCTTTTGGAAACTACATGTGAACAAGAAGACAATTTTCCACCAAATATTACAGTGAAAATTAATGATAAAATGTGCCCTCTACCTAGTCCAATTCCCACTAATAAGCAAGGAGTTGAACCTAAGCGACCTCCTCGA
>Proasellus_racovitzai_ ENA|HAFH01033776|HAFH01033776.1 TSA: Proasellus racovitzai, contig comp43259_c0_seq2
GATTCTTGTGAATTAACAACAACAGAAATTATTTCGAGGTTCGAGCAGCTCATTCAGTTTATCTGGAGTTGAAAGCGAAATAGAAATAGGTTCATTTAATTAAAAATATTCCGTAGGTTTACTTGTTAAATAACACTTTTATGGAAATTGTCGTTTTAATGTAATCCTTTGAATGTTTCCCAAGTATGGCAGAGCCAGAGGAACAATTGAAGAGAATGGTAATGACCTTCCGGGTGTCTGAATTGCAAATGCTTCTTGGATATGCTGGAAAAAATAAAACTGGTCGTAAAAACGAACTTCAGAGCCGCGCATTAGATATTGTTCGCTTGCGTAACCCAACAATTCAACAGAAAATCAAAGAGCTTTATAAAAGTATTCAACTTGAAATGATGTCTTTTGGGGATCGAGGACAAGGTAATCCACCAGGCACTATGATCCCAAATCAACGCGTTCCATCGGGGTTATCGGCAATGGCTCCAACATATTCACAGCCTGGTAGCTTATCTGGCAATTTAGGGGTGAATGCCAATTCTTCAGTTTATTCCAGTAGAAATTCTGGATCCCAGGTATCTCCAGCTTTGAATCCATATTCAATGCAGGCATCTCATAATTCTTATCCAATAAGTCCTGATGTGCGATTAAAAAAGTTACCTTTCTATGATATTCTTGGGGAACTTTTAAAGCCATCTACATTAGCACCTCATGGATCTGGGCGATACCAGGAAGCAAATTTTAATTTTTCATTAACTCCGCAACAAGCCAATAAAATTGCCCATTCTAGAGATTTGAGACCTGGGAAACAAGATTACACAGTTCAGGTTCAAATGCGATTTTGTCTTTTGGAAACGACATGTGAACAAGAAGACAATTTTCCACCAAATATTACAGTGAAAATTAATGATAAAATGTGCCCTCTACCTAGTCCAATTCCCACTAATAAGCAAGGAGTTGAGCCTAAGCGACCTCCTCGACCTGTTAATGTAACTGCTTTATGTAAAATATCGCCTACAGTTTCTAATCGGATCTTAGTATCGTGGTCTTCTGAATTTGGTAGATGTTACGTGATTTCTGTGTATTTAGTTCAAAAACTAACTTCAGACGACTTACTTCAAAGGTTAAAATCTAAAGGACATAGGCTACCTGATTTCACACGTTCATTAATAAAGCAAAAGTTAAGGGAAGATGGTGAGTGTGAAATTGCAACAACTTCATTGCGTTGCTCTCTTCTATGTCCACTGGGGAAAATGCGAATGGTTCTTCCATGTCGAGCAGAGACATGCAATCATCTTCAGTGCTTTGATGCTTCATTGTTTCTTCAAATGAATGAAAGAAAGCCCACATGGATGTGCCCTGTCTGTGATAAGCCTGCAATTTATGATACTTTAGTTATTGATGGGTACTTCCAGGAAGTTCTCACAGATAACTCTAGTTGTTCAGAAGTAACACTTCACAAAGATGGCGATTGGACACCTTTAATAGTTAAAAAAGAACAAAAAGAACAACTTCAAGAAAAAAGGAAATCTGAGGTTGCGGTTGAGACTCTTATTGACGATAGTGATGATAGTGAGGAAGAAGTTTCCAGTAAACCAACTGCTGTGAATGATGATTCAGTTATTGAAGAAGTTCGCAGCAAGCGAAAAAATCCAGATGTAGAAATAATTACCCTGAGCGATTCTGAAGATGATTCTTCAGCTCCTCCTAGTAAAAGGTTAGCTTTCCAGTCATCAAGCAGTCCATCTCGCCCTTTAAGCTCTCCTTCTCTTAATTCTTCTTCTGGTGGCACTAGTACAATAACTAGTAGTTCAAATTCAAGTGGAGCTGGTTCAAATAGCAATGATGCAACTGGAAATGGAAGGAATGATATTGATGGATTGGAAAATCTCGTGCAAGGTGGAGACCCATTTGGTGAAGTGATCACGGCTATCTAAGGGAACTAATCAAGATTGAAGAGGATCATTTCTTGGAATCAGAATATTTTTGGAACAAAAAAAAGTTTATCTAAACTTTGCATTTAGACTTTTCTTAATTTCTTCTGTATTAAGTAAGAAGTTAAATGGAAGCAGTTGGAATGTTTCATTTAGCAAACAGTGGTGAGGTAAAAATATTTTATGCAGTAAGACATCATTGCAATATCAAAAATAAATATAAAATT
>Proasellus_rectus_ ENA|HAFI01052753|HAFI01052753.1 TSA: Proasellus rectus, contig comp65542_c1_seq1
ACCAGTTGACGCCGTTATTCTTGTGAATTTAACAACATAAATTTTTTCGAGCAGCTAGCTCATTCAGTTTATCTTTAGTTGAAAGCGAAATTGATCTAGTTTGCTTCATTAAATTAAAAATATTCCGTAGGTTTACATGTTAAATAACACTTTTATGGAAATTGTCGTTTTAATGTAATCCTTTGAATGTTTCCCCAAGTATGGCAGAGCCAGAGGAACAACTGAAGAGAATGGTAATGACCTTCCGGGTGTCTGAATTGCAAATGCTTCTTGGATATGCTGGAAAAAATAAAACTGGTCGGAAAAACGAACTTCAGAGCCGTGCATTAGATATTGTTCGCTTGCGTAACCCAACAATTCAACAGAAAATCAAAGAGCTTTATAAAAGTATTCAACTTGAAATGATGTCTTTTGGGGATCGAGGACAAGGCAATCCACCAGGCACTATGATCCCAAATCAACGTGTTCCATCGGGGTTATCGGCAATGGCTCCAACATATTCACAGCCTGGTAGCTTACCTGGCAATTTAGGGGTGAATGCAAATTCTTCTGTTTATTCCAGTAGAAATTCTGGATCCCAGGTATCTCCAGCTTTGAATCCATATTCAATGCAGGCGTCTCATAATTCCTATCCAATAAGTCCTGATGTGCGGTTAAAAAAGTTACCTTTCTATGATATTCTGGGGGAACTTTTAAAGCCTTCTACATTAGCACCTCATGGATCTGGCCGATACCAGGAAGCAAATTTTAATTTTTCATTAACTCCGCAACAAGCCAATAAAATTGCCCATTCTAGGGATTTGAGACCTGGGAAACAAGATTACACAGTTCAGGTTCAAATGCGATTTTGTCTTTTGGAAACTACATGTGAGCAAGAAGACAATTTTCCTCCAAATATTACAGTGAAAATTAATGATAAAATGTGCCCTCTACCTAGTCCAATTCCCACTAATAAGCAAGGAGTTGAGCCTAAGCGACCTCCTCGACCTGTTAATGTAACTGCTTTATGTAAAATATCGCCTACAGTTTCTAATCGGATCTTAGTATCGTGGTCTTCTGAATTTGGTAGATGTTACGTGATTTCTGTGTATTTAGTTCAAAAACTAACGTCAGATGACTTACTTCAAAGGTTAAAATCTAAAGGACATAGGCTACCTGATTTCACACGTTCATTAATAAAGCAAAAGTTAAGAGAAGATGGTGAGTGTGAAATTGCAACAACTTCATTACGTTGCTCTCTTCTGTGTCCACTGGGGAAAATGCGAATGGTTCTTCCATGTCGAGCAGAGACATGTAACCATCTTCAGTGCTTTGATGCTTCTTTGTTTCTTCAAATGAATGAAAGAAAGCCCACATGGATGTGCCCTGTCTGTGATAAACCTGCAATTTATGATACTTTAGTTATTGATGGGTACTTCCAGGAAGTTCTCACAGATAACTCTAGTTGTTCAGAAGTAACACTTCACAAAGATGGTGATTGGACACCTCTAATAGTTAAGAAAGAACAAAAAGAGCAACTTCAAGAAAAAAGGAAATCTGAGGTTGCGGTTGAGACTCTTATTGACGATAGTGATGATAGTGAGGAAGAAGTTTCCAGTAAACCAACTGCTGTGAATGATGATTCGGTTATTGAAGAAGTTCGTAGCAAGCGAAAGAATCCAGATGTAGAAATAATTACACTGAGTGATTCTGAAGATGACTCCTCAGCCCCCCCAAGTAAAAGGTTAGCTTTCCAGTCATCAAGCAGTCCGTCGCGCCCTTTAAGCTCTCCATCTCTTAATTCTTCTTCCGGTGGAACTAGTACAATAACTAGTAGCTCAAATTCAAGTGGAGCTGGTTCAAATAGTAATGATGCAACTGGAAATGGAAGGAATGATATTGATGGATCGGAAAATCTTGTACAAGGTGGTGACCCATTTGGTGAAGTGATCACAGCTATCTAAGGGGACTCATCAAGATAGAAGAGGAGCATTTCTTGGATTCAGAATATTTTTGCCACAAAAAAAAAAAAACGATTGTATCTAAACTTGGCATTTAGAATTTTCTTAATTTCTTATGTATTAGTAAGTTAAATGGAAGTAGATGAATTGTTTCATTTAGCAAATGGTGGCGAGTTAAAAAAATTTTTATGCAGCAAGACATCATTGCAATATCAAAAATAAATATAAAATACCTTTTTTTTTTAATTGACGTCAATCAATTGTTGATGACATAAAAGATAATTTTTCATAGTCTTTATATGATGTTGGCTATTTATATTGCTTTGTTTCTAGACAGGCTTAGGTTCTCTTGCATGATCAGAGTATATTACTTTGATTTTACTAGCCATTTAAAACATTTGAGCTTTGTCTTTATATGGTCTGTCCATGTGAAGATTTTAATTTAAATAATTATGTACCTTAGTATTTAATTAGTATTTATAGGTTATGTGTATTGTATTAAAATCATGAGATTTTAAATGTGTGAAGTCATTACTGCTTTTTTTTTACCAATATATATTATTTATTGCATTTGCTTCTTTGTACTCTTTGTCTTATCGTTATATTGATGACAGAATTGAAAGGAATAAAAATTTAATTAATTTAGGCCCTTCTGCCTATTTTATGGTTCTTTGGGACGTCGTAGTTTACATTCATAAACATTTCAGTTGGTTAGTAAACTTGTACGTAAGATGAAGATGAGACGCTGAGATGCATTTTCAATCATTTCATGAAATAATCATATTTTGTAAATATTGTCTTAATTTGAACTCTGATTATATCTCATTGTTTATAGGTTTTAGGGCCTTGTTACTTCCAATGATTGACATACCTATTACCATTAAGATTTTTTCTTCTTTTTTTTTTGTAAAAAAAATCTGTTTTTGTATTTTTATTTATGAAACGTGTATACTTTTTACCACATTGTGGATATCAGTTTATAATTATTGTAATTATAATTTGATTTCTCTTGATGAGTTAAAATAATAAAAACTCTAAACATCTCTTTGCCTTTTATTGTTTATTCTGCTTTCTTTTAATTAAAACTATTCATATAATTGTATCTAAAATTGAAAATTAGGTATGTGTAATTCTTTATTTCATGAGTTCTTTATTTTTGAACTTTGACTCACTTTGTCTTTAGATTTTAATTTTAAGATAGAATTGATAGTTGGTCTATAACTATAACGTTGCCTTATTTTATTTATAACTTAAATTGTTACAATAATTCTTTGTATTATTAATTATTATGTATTTGAATGCGCATTTACGTAAAAAATTGAGTTAAGTAGGGTAATAAACTAATAATAGAAAGAAGGAAAAGTTAATTTTGTTTTGCCGTTGTCCTGTGAAGGCCAAGAGGGATACTCAAAGATCTTGCTCGATTAAATGCGTACTTAGAATGGTAGCAAAAATTAACTTAAAATTCTAGACAGTTTTATTTTTGTTTCAAATCAATAAAATTATTGTTGATTTAAACGAAAGGTAGAATATTAGTTTCTTCTATGAATTAACTATCATCTTTTGAAGACAAATCTACTTCAGTAGCTGTTAGAAAAGTGACTTTTCTATCGATATTGTCCTTCGCCATTTATGCACGAGT
>Proasellus_solanasi ENA|HAFJ01049051|HAFJ01049051.1 TSA: Proasellus solanasi, contig comp58795_c0_seq5
CTCTTTGGGTTAGCAGTTGTGAGCCGCTGACGCCGTTATTCGTGTGAATTTAACAACAACAGAAATTATTTCGAGTAGCTCTGAAGTTGAAAGCGAAATTTATCTAGTTAGATTCGTATTATTAAAAATATTCCGTATGTTTACATGTTAAAAACACTTTTATGGAAATTGTAGTTTTAATGTAATCCTTTGAATGTTTTCCAAGTATGGCAGAGCCAGAGGAACAACTGAAGAGAATGGTAATGACCTTCCGGGTGTCTGAATTGCAAATGCTTCTTGGATATGCTGGAAAAAATAAAACTGGTCGCAAAAACGAACTTCAGAGCCGCGCATTAGATATTGTTCGCTTGCGTAACCCAACAATTCAACAGAAAATCAAAGAGCTTTATAAAAGTATTCAACTTGAAATGATGTCTTTTGGGGATCGAGGACAAGGCAATCCACCAGGCACAATGATCCCAAATCAACGGGTTCCATCAGGGTTATCGGCAATGGCTCCAACATATTCACAGCCTGGTAGCTTAACTGGCAATTTAGGTGTGAATGCCAATTCTTCAGTTTATTCCAGTAGAAATTCTGGATCCCAGGTATCTCCAGCTCTGAATCCATATGCAATGCAGGCTTCTCATAATTCATATCCAATAAGTCCAGATGTGCGATTAAAAAAGTTACCTTTCTATGATATTCTGGGGGAACTTTTAAAGCCGTCTACATTAGCACCTCATGGATCAGGGCGATACCAGGAGGCAAATTTTAATTTTTCTTTAACTCCTCAACAAGCCAATAAAATTGCCCATTCGAGAGATTTGAGACCTGGGAAACAAGATTATACAGTTCAGGTTCAAATGCGGTTTTGTCTTTTGGAAACGACATGTGAACAAGAAGACAATTTTCCACCAAATATTACTGTGAAAATTAATGATAAAATGTGCCCTCTACCTAGTCCAATTCCCACTAATAAGCAAGGAGTTGAGCCTAAGCGACCTCCTCGACCTGTTAATGTAACTGCTTTATGTAAAATATCGCCTACGGTTTCTAATCGGATCTTAGTATCGTGGTCGTCTGAATTTGGTAGATGTTACGTGATTTCTGTGTATTTAGTTCAAAAACTAACTTCGGATGACTTACTTCAAAGGTTAAAATCTAAAGGACATAGGCTACCTGATTTCACACGTTCATTAATAAAGCAAAAGTTAAGGGAAGATGGTGAGTGTGAAATTGCAACAACTTCTTTGCGTTGCTCTCTTCTATGTCCACTTGGGAAAATGCGAATGGTTCTTCCATGTCGAGCAGAGACATGCAATCATCTTCAGTGCTTTGATGCTTCATTATTTCTTCAAATGAATGAAAGAAAGCCCACATGGATGTGCCCTGTCTGTGATAAGCCTGCAATTTATGATACTTTAGTTATTGATGGGTACTTCCAGGAAGTTCTCACAGATAACTCTAGTTGTTCGGAAGTAACGCTTCACAAAGATGGTGATTGGACACCTCTAATAGTTAAAAAAGAACAAAAAGAACAACTTCAAGAAAAAAGGAAATCTGAGGTTGCGGTTGAGACTCTTATTGATGATAGTGATGATAGTGAGGAAGAAGTTTCCAGTAAACCAACTGCTGTGAATGATGATTCAGTTATTGAAGAAGTTCGCAGCAAGCGAAAGAATCCGGATGTAGAAATAATTACCCTTAGCGATTCTGAAGATGATTCTTCAGCCCCTCCTAGTAAAAGGTTAGCTTTCCAGTCATCATGCAGTCCATCGCGCCCTTTAAGCTCTCCTTCTCTTAATTCTTCTTCTGGTGGCACTAGTACTATAACTAGTAGTTCAAATTCAAGTGGAGCTGGTTCGAATAGCAATGATGCAACTGGAAATGGAAGGAATGATATTGATGGGTCAGAAAATCTTGTGCAAGGTGGAGGTTCTTCAAGCAATGGTGGAGGACTTTTGGCGCCTTCCAACAGTGTTGTTACTCCGGTTCCAGCTTCACCTAGATCTTCAGGATCAGGAAGTCCTCAAGTTATTTGTCTTGACAGTCCAGCATCTTCCCCATCGCCACCGCTACGTCGTAATCGCTGTCCTGAACCTTCAGCAAATGCATCCGCTAATCCCAGTCCATCTCTAGCCGCTTCATCTCCATCTCCAGTTGCATCCTTTGCTTCCCCAGCTACATCATGCGACTCCCCTGCTCTTTCCACTACAAATGCGACATCCAGTTTATCGCCTCAGCCAATTGCATCTGCTGTAGCAGCTTCATTAGTTTCACTAGGTAGTGAATTACTGCCACTGAATACTGATTGTATACCCCAACTTCCAATTTCTCCATCATTGGCACCTGTTACAATTACTCCAATGCCAACTTTGCAGTCAAATGCGGCTATGGCTATGGCCTCATCAGTTTCAGAAAGTCCATATGACATGCTTCAAAATTCTTATACCAGCTTGAACCCTTTGGCTTCTGGGGGACTACCAAATATTTTTAATCCTATTGCTATGATGAATCCTAATATTGCACCTCCTGCTTCCAGTCCTGACTGGGATCCGTATAGCAGACATCAGGATAGGTTTTTATAAGTGATCATGTTGTTATAATGACTCATTGCATATGTAACACATGAGCTGAAGTTGCCGAACTAGTTACTGTTATGGATATTTTACCTTAATGTCCCAGAATATAATTTCTAAAATATTCATTTTTGGGAAATTAGTAACGAAATGTTACTTATTCTAGTGCAAAATTGTGTATATGCTGTATAGTACTAGTGTATTTTAATGTGATTTTTTGAGATTCATTCGAACCAAACTTTTATTTGTTTTTATAACGATTGAAGCTTCAGTAGGTGAATGCTAGAAAGATAATTTAGTACATTTATTTTATGAAATTATTGCTATTTTAAACATAATTATGTCATTTGTGATTGTACGTTAGTGCTACTAAATTTGGAAGATCACTAATAAAATTTACATTACACTTATAGTATGTAAAAACAAACTTATCTTTTCTGTTATTATACTTTAATGTTTTTCAATGATGTCTTGCTGCAACTAGCCCATTTTTTCGGAGACTATTTTATTTATTTTTGCACACGACTGAAATGGCATTATGTCATTCATTATCTTGACGTTCATATTCAAAGAGCTGCTTAGGATAACTTACTAAAAGTTTTTTTATTTCATTTTTATTAAGTACATACCCATTTACCATTAATTTTTTTTCTTTAAAGTTGAAACCCTATTACTGTATATTGTCATTTTTTACTTATGTAATTTTGGATTCAAGTCTGTTTCTACTGTTTGCGTATACAATATACAATAACAATTTCATTTTTTTTTATATAGTTTTTCAACACATTAACCATT
>Proasellus_spelaeus_ ENA|HAFK01014856|HAFK01014856.1 TSA: Proasellus spelaeus, contig comp20738_c0_seq2
CAACGCAGAGTACGCGGGGAGCAGTTGTTGAGCCGCTGACGCCGTTATTCTTGTGAATTTAACAACAACAGAAATTATTTCGAGCAGCTCATTCAGTTTCTCTGGAGTTGAAAGCGAAATAGACCTAATTAGGTTCATTTAATTAAAAAATATTCCGTAGGGTTACATGTTAAATAACACTTTTATGGAAATTGTCGTTTTAATGTAATCCTTTGAATGTTTCCCAAGTATGGCAGAGCCAGAGGAACAACTGAAGAGAATGGTAATGACCTTCCGGGTGTCTGAATTGCAAATGCTTCTTGGATATGCAGGAAAAAATAAAACTGGTCGCAAAAACGAACTTCAGAGCCGCGCATTAGATATTGTTCGCTTGCGTAACCCAACAATTCAACAGAAAATCAAAGAGCTTTATAAAAGTATTCAACTTGAAATGATGTCTTTTGGGGATCGAGGACAAGGCAATCCACCTGGCACAATGATCCCTAATCAACGCATTCCATCAGGGTTGTCGGCTATGGCTCCAACATATTCACAGCCTGGTAGCTTATCTGGCAATATAGGGGTGAATGCCAATTCTTCAGTTTATTCCAGTAGAAATTCTGGATCCCAGGTATCTCCAGCTTTGAATCCATATTCAATGCAGGCATCTCATAATTCTTATCCAATAAGTCCTGATGTGCGATTAAAAAAGTTACCTTTCTATGATATTCTGGGTGAACTTTTAAAGCCATCTACATTAGCACCTCATGGATCTGGCCGATACCAGGAAGCATCTTTTAATTTTTCATTAACTCCACAACAAGCCAATAAAATTGCCCATTCTAGAGATTTGAGACCTGGGAAACAGGATTACACAGTTCAGGTTCAAATGCGATTTTGCCTTTTGGAAACTACATGTGAACAAGAAGACAATTTTCCACCAAATATTACAGTGAAAATTAATGATAAAATGTGCCCTTTACCTAGTCCAATTCCCACTAATAAGCAAGGAGTTGAGCCTAAGCGACCTCCTCGACCTGTTAATGTAACGGCTTTATGTAAAATATCACCTACTGTTTCTAATCGGATCTTAGTGTCGTGGTCATCTGAATTTGGTAGATGTTACGTGATATCTGTGTATTTAGTTCAAAAACTGACTTCGGATGACTTACTTCAAAGGTTAAAATCTAAAGGACATAGGCTACCTGATTTTACACGTTCATTAATAAAGCAAAAGTTAAGAGAAGATGGTGAGTGTGAAATTGCAACAACTTCCTTGCGTTGCTCTCTTCTATGTCCACTGGGGAAAATGCGAATGGTTCTTCCATGTCGAGCAGAGACATGCAATCATCTTCAGTGCTTTGATGCTTCATTGTTTCTTCAAATGAATGAAAGGAAGCCCACATGGATGTGTCCTGTCTGTGATAAGCCTGCAATTTATGATACTTTAGTTATTGATGGGTACTTCCAGGAAGTTCTCACAGATAACTCAAGTTGCTCAGAAGTAACGCTTCATAAAGATGGTGATTGGACACCTCTAATAGTTAAGAAAGAACAAAAAGAGCAACTTCAAGAAAAAAGGAAATCTGAGGTTGCGGTTGAGACTCTTATTGATGATAGTGATGATAGTGAGGAAGAAGTTTCAAGTAAACCTACTGCTGTGAATGATGATTCAGTTATTGAAGAAGTTCGCAGCAAGCGAAAGAATCCAGATGTAGAAATAATTACCCTGAGCGATTCTGAAGATGATTCCTCAGCCCCCCCTAGTAAAAGATTAGCTTTCCAGTCATCAAGCAGTCCGTCACGCCCTTTAAGCTCTCCATCTCTTAATTCTTCTTCCGGTGGTACTAGTACAATAACTAGTAGTTCAAATTCAAGTGGAGCTGGTTCAAATAGTAATGATGCCACAGGAAATGGAAGGAATGATATTGATGGATCGGAAAATCTTGTGCAAGGTGGTGACCCATTTGGTGAAGTGATCACAGCTATCTAAGGGGACTTATCAAGATAGAAGAGGATGATTTCTTGGATTCAGAATATTTTTGAAACAAAAAAAAGATTTTATCTAATCTTTGCATTTAGACTTTTCTTAATTTCTTATGTATTAAGTAAGTTAAATGGAAGCAGTTGCATTGCTTTATTTAGCAAACAGTGGTGAGGTAAAAATATTTTATGCAGCAAGACATCATTGCAATATCAAAAATAAATATAAAATTACCTTTTTCTTTTTTAAATTGACGTCAATCAATTGTTGATGACATGAAAGATAATTTTTCAGTCTTTATATGATGTTGGTTATTTATATTGCTATGTTTATTGACAGGCTTAGGTTCTCTTGCTTGATCAGAGTATATTACTTTGATTTTATTAGCCATTTAAAACATTTGAGCTTTGTCTTTATATGGTCTGTCCATGTGAAGATTTTAATTTAAATAATTATGTACCTTAGTATTTAATTAGTATATATAGTTTATGTGTATTGTATTAAAATCATAAGATTTTAAATGTGAGAAGTCATTACTGCTGTTTTTTTTACCAATAAATATTATTTATTGTATTTGCTTCTATGTACTCTTTGTCTTCTCGTTATATTGATGACAGAATTATAAGAAATTAAAATTGAATTAATTTAGGCCCTTCTGATTATTTTATGCTTCTTTGGGCCGTCGTAGTTTACATTCGTAACATTTCAGTTGGTCAGTAAACTTGTAATATGAAGATGAGACGCTGAGATGCATTTTTAATCGTTCATTTTATTAAATAATCATATTTTGTAAATATTGTCTTAATTTAAACTCTTATTATATCTCACTGTTTATAGGTTTTAGGGCCTAGTTACTTCCAATGCTTGACATCCCTATTACCTTTAAGATTTCTT
>Procambarus_clarkii ENA|GARH01039314|GARH01039314.1 TSA: Procambarus clarkii Prcla_ES_26392_0 transcribed RNA sequence.
CAGATTCGGAAGACCAGTTGCGGAGAATGGTGATGACCTTTCGGGTCTCAGAACTTCAGATGCTCCTAGGATACGCAGGCAAGAATAAAACTGGTCGCAAGAATGAGCTACAGAGTCGAGCTATTGAAATAGTGAGATTAAGAAATCCTGCCATACAAGCCAAGATCAAAGAGTTATACAAGAGCATTCAACTAGAGATGATGTCGTTTGGTGACAGGTCACAAGCAGCAGCCAGTGGACCAACAGGAATCCATCCAGCCCAGAAAGTTCCAATGGGCCTCAACACAATAGCAGGTTATGCTCAGGCACAAAATGTGGGAAGCATTGGTGGGGTAACCTCGACACACAGCAGTTCAAGATATTCCTCCAGCTCATCACAAGTGGCTCCTACAAGTATATCTACAGCTGTGGGCTATTCAACACTGACTAGTAATAGTCACAATTCCTCATATCCAATCAATCCAGACGTCAAATTAAAAAAGCTGCCATTCTATGATATCCTCGGGGAACTCCTGAAACCATCATCACTGGCCCCACAAGGTTCAGGACGCTATCAGGAGTCCACATTCGCATTTTCTCTCACGCCACATCAAGCCAACAAAATTGCAAACTCAAGAGATTTACGGCCAGGCAAGCAAGACTACTCTGTTCAGGTTCAAATGAGGTTTTGCTTACTTGAGACAACATGTGAACAAGAAGATAACTTTCCACCAAATATTGCAGTTAAAATAAACGAAAAGATGTGTCCATTACCTACACCCATCCCCACCAACAAGCCCGGAGTTGAACCAAAGCGACCATCTCGACCGGTCAATGTAACAGCACTCTGTCGTATATCCCCCACTGTAACAAATAGAATACAGGTATCTTGGGCGTCGGAATATGGTCGATGCTACGTCATATCTGTATATTTAGTACAGAAATTATCTTCAGATGACCTACTACAGAGACTTAAAAATAGAGGAGCCAAAATTGCAGATTTTACAAGATCACTTATAAAACAAAAACTACAGGAAGATGCAGATTGTGAAATAGCTACAACTTCTCTACGATGTTCACTAATGTGTCCACTCGGAAAGATGCGCATGATGCTACCTTGTCGTGCTAGTACCTGTGATCACCTCCAATGCTTTGATGCATCTCTTTACCTTCAAATGAATGAACGGAAGCCCACCTGGACCTGCCCAGTTTGTGACAAACCTGCTGTTTATGACTGTTTAGTGATTGATGGGTACTTTCAGGAAGTACTCCAACAGAATTCCAGCTGCAATGAAGTAACACTTCATAAAGATGGAGGTTGGACACCTCTCATGCCAAAAAAAGAAAAAGAACCCGAGGTGGAGAAACGGAAATCTGAAGTAGCTGTAGAGACATTGAGCGACGATAGTGATGATGACACTCGAGATCAAGATGATGCCCCCATTGTAGAAGAGGTGAACAACAAGAAAAAATCTGCAGAGCCTGAGATTATCACACTAACCGATAGTGAGGAAGATGACGACGACTCGCCACCACCTGCCAAACGTCCTAATAATGGTTCATCTTCTGTGCCGGTTTCTACAGCATCTGCAACAGGCACTGCTGGAAACACCACACCACACGGCTCAGAGGGCACTAAGTCAAACGATTCTTGGTGCGTAGGGGAAGTTGACCCTGGGAAACGACTCGTCTTTAGGAAATCCCTCTCTTCCTCGTCTAATGGGACTGGAGGATTGTTGACAACAGCAGGAGGCAGCAGTGGTGGTGCAGCTTTTTCCCCTCCATCTTCTGGGTCAGTGAGTCCCCAGGTGATCTGTTTGGACAGCCCTGCATCATCCCCATCTCCACCTCCTCGTAGACCAAACCAGGGGCCATCTCCCCTGCCTGCAGGACTCACGGTCACTCCTGTAGTTTCAACATCTTCCTCGTCTTCTTCTCCTACCTTTTCTTCTGGCTCCTCTGAACTACGACAAGTCATTAATGTTACGTCTAGAAGCACGCCACCAATCACAGCCAGCAGCAACAGCACCAGTAGCAGCAGTCCTTCTCCGCACACCACAATAACACCACTTTCATCTTCCTCAGGTTCTTCTGTAACTATATCCTCTTCCACCACTAATGCCCCATCTTTTCTAACTCCCTCCTCACAAGACCCATTGGCCGTATCAACATTTAATATACAGCCTACCTCCTCAGCTGCTGCAGCTGCAGCAGCTGCTGCTGTTGCTGCTGCTGGACTTAACCCAAATCCTTATTCTCTTCCCCCTGCATTACAGAACCTATTCAACCCCTTGGGAATAATGCCTCCTACTACTGTGTCAGGAAGTCTGCCATTTAGACCCCAGGACAGATATATGTAGATGGGTTAACTAAGTATAGTATGTTCTTATTAGTTATTGAACTGGAAATTATTTTGAAATGCCCTTTTTAGGGTATATGTATATAAAACACCTGGGGGCGAGACACTTAAGTTTCAGCAATATGTTATTAAAGAATCAACAGTACTTTAACACAAGTATTTCTTGTGGAGGTGTTATATATATATTTTGGTTTGCAAATTGTCCAGAAATTATTTGCATAACTTTATTCACCAAAGTGTTATTGTGTATTCATAGGCTCTTCTCGTAGTCTTTTGGTTTTCACAAAGGACTTATTTAGTGGTAAGTGATATCCATTGGAAAAAGAAGAAATGTACAAGTACAAATGTATTATGTGAGTTTGTTCCTTAAGAGGGTGTGGTTAACAACTGTACAGTGGGGAGGACGTATACTAATATAAATGTCGTACTCTAAATTTTGCACCTATTTAAGAACTAGCAGCATGTTTCCAAGCACTTACTTTGTGGTGTATTTCATTGCTTGTAAAAGTTGAGAGATTGGAACTGATTAGTAGTGAATATACAGCTTGGTGTAAATGCTACTTTTACAAAAATTATGTATCAAAATTTGTAAACAAATCCATGACACAAAATACTTCTTTGTTAGTGTTATTTATTTCCTTTACCAACAACAAAATTAATCTTAATTAGGTATGCCTCATAGGGATACGTTAGGATGTTTTACTTCCTTTATTTCATGCAGTTTCCATTGCAATGTACTGAGAACACTTCATAGCATTGACTAGAAATGTACAACACATACATATGATCATGAAGTAAGCTTCCTATAAAAATTAGGAAATTTAGCTTGGTGGCAGCCAGTTTTTATATTGAAAAATATAATCTCTTTGAAGGCATTTTCTGAATAACAATAAATCCACG
>Scylla_olivacea_1 ENA|GDRN01083361|GDRN01083361.1 TSA: Scylla olivacea Ref_Crab_Transcript_83541_1640 transcribed RNA sequence.
CCCAGGTACAGCAGCAGCAGCAGTGGGGCACGAGGCCGCTCCAGGCACATCAGCAGCAACAGCAGCAGTGCCAGGGGGATTTGGACTTGATTCGCATCACGATGACGCAGCTCCCGTTTCTTGAGATCCTTGCAACCCCAATAAAAATCAAGATACCTCCCCATGAAACTTTCTGGACCTCTTGCATTTTTGGTGTGGAGAATTCATTGCTGGAGTACTTCAGAGGCATTCCTGCAACTAGTTCTTATCATGTTCAGATTAGATTTTGTAATTTTGTGAAGGGAATAGAGCAGAAGGATCACTTTCCTAGAGATCTTCAAATCAAAATAAATGGAAGCCCGTGTCTTCTTCCTGGGTGGAATATAGTTCCCAAGCAGCCAGCTGAACCCGTAGAAATCACAAGCAAGTGTGATTTTCAGAAAAATAAGAATATCATAGAAGTGAAGAGTTGTATTCCCATTGTGATGTTTGTCCACATCACGAGGAGGCTGACCCATGAGGAGCTGCTGGAGAAGCTTCTCAAAGAGAACCCCATTGATCCGGCTGCTACAGTGGCTAGAATTAAAGAGAAGCTAGAAGAGGACACTGTCAATGAAGCTGACATCACCTTGACATCACTACAGTTTTCATTGATGTGTCCTGTCAGCAAGACCAGAATGAAACTTCCCTGTCGAGCCTCCACGTGCCAACACCTCCAGTGCTTTGATGCTGCCTACTACCTGAAGATGAATGAAAAGAAGCCTACCTGGAGATGCCCCATCTGTTCAGAAGTGATTGAGTACAAGAACCTCCAGATAGACATGCACTTCAAAAACATTCTTGAGCAGAATATATCCACTGACAAAATATTGCTGCAAATTGATGGAAGCTGTGCACCTTTCCAACCCAAAGATGTGGATCAGAGCATCCTGACCCTGGATGATACTCTGGATCAGTCTGCTAATGAGGAGGAGCCTGACTACACCAGTAGAATGGAGCCTCCCCCTACCACGCACAAGGAGCTGGACGCTGATGGTGGGGAGGCTCACATCACCATTGACCTGTTCAGTGAGGACGAGTCTCTGTTGGAAGAAGAGTTGCCGGAAGAACGGACTGGTACCGGTCATGCACCCAGTAAAGACTCCCAGAAGCAGCAAGTCCCTGAGGTGGTGATCCTGAGTGATGACGAGGCGCCTGTCAGAAATGTACGCAGGGCATCATTGCGAAGCTCAGGGGAGGAGGCTACCACCAATCCAGCATCAAAACGGCACAAAAGGAGATCCAAGAAGAAGACAACTCCGAAGATCACTACCACCACCACCACCAGCCCTCATATTGGTAATATTGGGGATGACTTCATACCACTGTGTACAGCTGATCTACATCTGCTATAGGTGGCCGAAGTGGATGTTAGCAGCTTTCAGTGGTATTCTGGTTAGAGATTACAGGAGATCCTTTCCTCTCTCTTTGTTCAGTACTCAAGCTACTGACTATCACAACTGGTAATGATGTGTCATGGCGACACCCATGAGATAGCCAGCTGAACACTCAGGCCTTTCCGTCTTACAAATCACTGCCACAGGGACTTACAGACGATGTACACACACCCAAGCTTACTTACACAGCTGTTGGTTATGATATTCATGTGTGTGTGTGTGTGT
>Scylla_olivacea_2 ENA|GDRN01046653|GDRN01046653.1 TSA: Scylla olivacea Ref_Crab_Transcript_46791_3401 transcribed RNA sequence.
CAAACATGGCAGAGGCGGAGGATCAGCTGCGGAGAATGGTGATGACCTTTCGGGTCTCAGAACTACAGATGCTCCTTGGTTATGCTGGCAAGAACAAGACAGGTCGCAAGAATGAGCTTCAGTCCCGTGCTATGGAAATAGTGAGGTTACGCAACCCAGCCATACAAGCCAAGATCAAAGAACTGTACAAGAGCATCCAACTAGAGATGATGTCGTTTGGTGACAGGTCGCAAGCAGCAGCAGGAGGACCAGCAGGCATCCTCCCAGCACAGAAAGTCCCCCTGGGCCTCAACTCCATAGCAAGCTACACACAGCCCGCCAGTGTTGGAGGCATTGGTGGAGTCACATCCACACTGGCTTCCTCTAGATACTCCACCAACTCCCAGGTAGTGGCCTCGGGGATCTCCTCCGCTGGGGGATACTCCTCCATCTCTGCCAACAGTCACAACTCCTCATACCCAATCAACCCCGATGTCAAGCTAAAGAAGTTGCCCTTCTATGACATCCTCGGGGAACTCCTCAAGCCATCGTCCCTAGCACCACAGAATTCTGGCCGCTACCAGGAGTCCACCTTTGCTTTCTCTCTCACTCCACATCAGGCCAACAAAATAGCCAACTCTCGGGACCTGCGGCCCGGCAAGCAGGACTACACAGTGCAGGTCCAAATGAGGTTTTGTTTGCTAGAGACAACCTGTGAGCAAGAGGACAACTTCCCGCCCAATATTGCAGTAAAAATAAATGACAAAATGTGTCCATTACCAACTCCAATCCCCACCAACAAACCCGGAGTGGAGCCCAAAAGACCGTCCAGACCTGTCAACGTTACAGCGCTCTGTCGCATCTCACCCACAGTCACCAACAGAATACAAGTGTCTTGGGCGTCAGAGTACGGTAGATGCTACGTTATATCTGTGTACCTGGTGCAGAAGCTTAACTCAGATGACCTACTGCAGCGGTTAAAAAACAGAGGGGCCAAGATTGCAGACTTCACCAGATCTCTCATCAAACAGAAGCTTCAAGAGGATGCGGATTGTGAGATTGCCACCACCTCCCTACGGTGCTCTCTCATGTGTCCGCTGGGCAAGATGCGCATGATGCTCCCGTGTCGCGCCAGTACGTGCGATCACCTGCAGTGTTTTGATGCATCGCTGTACCTTCAGATGAATGAACGCAAGCCCACGTGGACCTGTCCTGTTTGTGATAAGACTGCTCTCTATGATTGTTTGGTTATTGACGGGTACTTCCAGGAGGTGCTGCAACAAAATTCAAGCTGCAATGAGGTAACGCTGCACAAGGATGGCAGCTGGACGCCTCTCATGCCCAAGAAGGAGCAGAAGGAGCCTGAAGTGGAGAAACGCAAGCCTGAGGTGGCGGTGGAGACACTGAGTGATGACAGTGATGACTACTCCACAGAGCAGGATGACGCTGCCATCGTGGAGGAGGTCAGTACCAAGAAGAAGGCTGTTGACCCAGAGATTATCACACTCTCAGACAGTGATGACAATGATGAAGACACAGCACCGCCACCTTCAAAGCGTTCCAACACAGGCCACAACTCTGCCTCCTCCTCCTCAGGTGCCTCGGGGTCTGGGGCAGCGGGTAGCACCACTCCACATGGCTCAGAGGGCACTAAGTCAAACGATTCTTGGTGCGTAGGGGAGGTTGACCCTGGCAAACGACTCGTCTTTAGGAAGTCCCTCTCGTCTTCATCTAATGGGACCAGTGGGCTGCTGACACCAGCTGGAGGAAGCAGTGGTGGGCCGGCTTTCTCGCCACCCTCTTCTGGGTCGGTCAGTCCCCAGATAATCTGTTTAGACAGTCCTGCTTCTTCTCCTTCCCCTCCACCACGTAGGCCTAACCAGGGTTCATCTCCATTACCTGCGGGTGTCTCTGTCACCCCTGTAGTGTCGTCCTCATCTTCAACCCCAACCCCAACCTCCACTGAAGTGCGTCAGGTTATAAATGTGACTTCCAGAAGCCCTCCCCCTGCCTCTATTACCACTGCTGCCCCCTCCAGCACTTCTACCACTATTTCCACCTCTGCCACCACACCAACTACTAACAGTAGCAGTGAGAGCCCCGTGCCTCACACCACCATCACTCTTCTTCCCACCTCCTCTAGTAGTTCGGGCTCTATTTCCTCCACCAACACCAATGCTGCTGCCTCCTTCCTGTCTCCAAACCCACAGGATCCTCTGGCCGCCTCATCCACTTTTAATATGCAGTCTACCTCTTCAGCTGCTGCAGCTGCAGCAGCTGCTGCTGTTGCAGTTGCCAATCTTACCCCAGGTCCATATCCCCTCCCACCAGCTCTGCAGAACCTCTTCAATCCTCTTGGAATAATCCCCCCAACAACTGTGTCAGGGACCCTGCCATTTAGACCTCAAGACAGATATATGTAAATTAATAGGTGGGGATGTAACACGATGCTTTAGAGTAGAAGCATCGTTAACATATCCTGATTAAGGTATTTGTATATAACCACATTGTAATGTCTGGCATCATCAGTATGTATAGACAAAATATAATTCTTCACGTGCTAAAGTGAAGCGTTATTTAGGATGTGCAAATTATATTTCAAATTATTTGCATAAACCTCCATCACCAAAGTGTTAATGTATATTTGTAGTTGGCTGTCCTGCAGACTCCTCTCCAAGTCTTTTGGTTATCACAAAGGGCTTAGTTTAATTGTAAGTACTAACTGTTAGAGGTAGTAGTAATGTTTCAAGTACAAATGCGACAACATGTAAGAGTTTGTTCCATGAGGGGCATGGTCATCACTGTAGTTGGGGAAGGTTGTGTCTGCACATGTATCACCTCACTTTAATTGTGTTGTGGTGGGACTGTTCCTTCCTCTCATATTCTTACATTCATTCACTAAGTAATGGGTGATGGAGGGTGTGGCAGATTATGTTTGATCTGCAATTTTTTTTCTTTTTTTCTGTTATTACAACATATTTGAATGCTCTCCTCAGCTTGGGAACTGATAAGGACATTATGATTTAAGAATTATCTCACAGCTTTGGTGTAGAGCCTTAGCACTGAAAAATGTATGATGTCTAGATGAAAGTGTTGGCTGGATGGTGTGAGGGAAAGAAATAGGGAAGAGGAATGCTTCAGTAAGTAACTGTAAGATACTACCTCTCCCTCTTAGTTTAATCAGAAGTTTGCATATATTTTTCTTGGTGTTTTAATAATTTTGTTTAATTAAAGTGCAAGTGTGGGTGGGATTCGTAGAGACATCCTTTGCGTTTTGGGCCCAACAGAGTGGAAGGAAGAGAGTGGTGAATGAACCTGTCACCTCCAGCCCCTCCCACCTGGGCCTGGAGGGAACACCCAGTGAGGCGGTCCAGGGAATAGAAGGAGAAGCTGCTTTAGAATCAGTCCAAAGCACCCATACC
>Talitrus_saltator_ ENA|GDUJ01080614|GDUJ01080614.1 TSA: Talitrus saltator comp101882_c1_seq4 transcribed RNA sequence.
TCCGTATCGCGTCGTGCATCTCAGAAATCGCACTGTTTTGGGTTACAAAGTGAGCGAATATTCGCGGCTGAAGACCAAGATTTTTGCATCTGATCAATTGGAAAGCCATTCTAACATTTAGTCCTCGTGTCCTGTGTAAGGACCTCAGCTCTCCGCCCCATCTTGATTGGCTTGTCTTCTCGTACTGCTAATCTGCTCTCATTTTCTTTGAAAATTGAGGCACTGCTCATTGGATGTGGAAATTCAGCATCTGTGTGAGCAACTCAAACTGAAGAGAAAGCAAGCAAGTTGGCAAGAAAGCTTTAGTTGTTTTCATCTTACTTCAATTGATTATTAGATGCAAACTCGTGGTCCTTTACCAATCCTATGCCACGAACAAGGCGCTCTACTGAAGAACTGAGACAGCATGTTGCTGCTGCCCAGCAGCTTCAGCAGCAGCAGCAAAGAGCAAGGCGTACAACCCCAAGGATCGAAGTGATGTCATACGGTGCCAGAGGAAGCCAGGGTGCTGGAGGGACGGCCAACCCTCACGGCCTGCACGTCAACAAGGTGCCCCCAGTGCCCCTGTCCACCATGGCCTACGCTCAGCAGACAGGTGTGTCATCACAGCAGCAGCGCAGCTACTCCGCCGCTATCGCCAGCGCTGCGGGCCTCGCCCTGCCCTACTCTGCCTCGGCCGCTGCTGCAATCTCCGCCCAGCAGCTGTCCGCCAGCTACCCCATCAATCCGGACGTGAAGCTCAAGAAGCTCCCTTTCTACGATATCCTCGCTGAACTGCTCAAGCCGTCGTCTTTAGCCCCACAAGGCTCAGGCCGGTATCAAGAACTGGGCTTCAATTTCTCCCTCACGCCGCAGCAGGCCAACAAGATAGCCAACTCCCGCGACCTCCGACCTGGCAAACAGGACTACAACGTCCAGGTACAGATGCGGTTTTGCTTACTGGAGACGTCCTGTGAGCAAGAGGATAACTTCCCCCCGAACATCGCAGTCAAAATAAATGACAAGATGTGTCCCCTACCGAGTCCCATCCCCACCAACAAGCCCGGAGTGGAGCCAAAGAGACCGTCACGCCCCGTCAACATCACCGCCCTCTGCAGGATCTCCCCCACGGTCACCAACAGGGTCCAGGTGTCGTGGGCGTCTGAGTACGGGCGCTGCTACGTCATCTCCGTGTACCTGGTGCAGAAACTCTCCTCCGACGACCTCCTCCATCGCCTCAAGTCAAAGGGCGTCCGCATCGCTGACTTCACCCGCTCCCTCATCAAACAGAAGCTGAACGAGGACGCAGACTGTGAGATTGCCACCACGTCTCTTCGCTGTTCCCTGATGTGTCCTTTGGGCAAGATGCGCATGCTGCTGCCGTGCAGAGCCAACACCTGCAACCACCTGCAGTGCTTCGACGCCTCGCTCTACCTCCAGATGAACGAGAGGAAGCCCACCTGGACGTGCCCCGTCTGTGACAAGCCTGCTATTTACGACACACTCGTCATTGACGGTTATTTCCAAGAAGTGTTGAGTCTCAACACCACGAGCAACGAAGTAACTCTGCACAAGGACGGCTCGTGGACGCCCCTGGTGCCCAAAAAAGACCGGCCAGAGCCCCAGGCGGAGAAGCGCAAGAGCATCGTTGCCATAGAGACCCTCAGCGACAGTGATGACGACGCAGGGCCTCCTCCTTCCTCCGCCTCTGGCGCTGCTGCCCCTAGCAAAGTCGTCTTTGATGACTCCGTGGTAGAGGAGGTGCCCAGCAACGGCGGTGATCTATCAGCCAAGAAAAAATCGTCGTCTAACGTAGAGATCATCACGCTGGAAACTTCGAGTGAGGAGGAAGACGATGACGACGACGAAGATGAAGATGAGGAGACCCAACCTCCTCCCGCCAAGCGACTGCGTGAGTCAGCCCTCGCTTCTACGGGCGCTGTAGCTGACAACAACACCAACGGTAGCAGTTGTAGCGCCGACAACAACACACCCATCCCTGACCCGCTCCTGACCACTTCAGAGCTGTCACCCGCCGCCCAGCCCGCTAATGTAGCGGCACCCAATAGCAACACTCCGCCCGTGATCAGCGCTAGTGTTGCTTCGTCGCTGGCACAGCTACCGGCTGGCACTTCTGTCCTGGCCACCACCGGAGACGGAGGCTTGCCGTCGTCTGCTGCGCCCGCTACGTCTGCTGCTGCAGTTGCCGCCGCTGCTGCCTCCTCCACTGCCGCTGCGGTCGCCACCATCACACCCGTCTCCCACTCCCCTGTGGGATCAGATGGCGCCAAGTCTGACGACTCGTGGAGTGTGGGGACCGTGGACCCTGGCAAGCGCCTGATCTTCCGCAAGTCCATGACCTGTTCCGCGAACGGGACCAGCGGCAGTGGCGCTAGTGGCTCCTGTGGAGATCCTTGCCTGGTGGCCCCACCTGCTTCTACCTCTCCTTCTGTCGTGTCTTCTTCTCCAACTCACAGCACAGCAGCCGTGGACCTGAGAGGAGTTGATGAAGCTGCCCCTGCCCCTCCCTCCGCCCACAACTCCGACGTGCAACCCCCTGCCTCCACTGACGCCCCTCACGATGTCTCGAGCGGAGTTCCTCAGCAGTCACACCACGATGAAGGCACCACGCTCGACGGCAACGGTCAAGAGACGCCTGAACTGCAACAACCTCGTCCCACGAGGACGTCCAACAGAGCCACGCGCTTCCAGGGTATCACGTGGGAGGGCGACTCGGACACGTCAAGTGATGACGACTTCGACGAGGACTCCACGAGGGACGATGGTGCGGGACGACGGGGTCGCAAGAGAGGACGCTCCTCGTCAGGGGGACGAAGCCGCACCACCAGTGCCTCAAGCAGTGCCAGTGCCACTGGCACTGTGGACTCAGTGCCACTAGCCACCGCCCCTAGTGTGTCGCCCCTGTAGTGTGTCTCTGCTTCCCCCTGTAGTGTGTACTTCTGTCTCCCCGCCATGTTCCGTGTAGTGTGAGCCTCTGTCTCCTGTAGAGTATCTCGTCTCATTTGCGCTCTACATCTCCCACTACTTCAACCTGCCGCTTCGTTTCTTCTCATCGTTCTTATTACCAAAGCTCTTACGTCTTCGTTTCCATTTAAGTTCATGATTTACTAGTTCAAAAATAGTGCGTCAGTGGCTCAATGCGCAGTATTCGACGAATAACTATCATGTACGGCTCTGATGTGTCGTGTAATGTAGTTAGTCATCCTTTAGTGCGGGACAAGTGGGTCAGCTTCATCGACTTCTTCACCGTCGCCAGACCTCGATGGTACCTTCAGACAAGCGTCTCTCCAAACTCGAACCTGTAATGATGATTTATTGAGCATTTCAAATGCTTTGTAGAGCGTCACCTCGCCCATTTTTTGCGTCCTCTTCTTTCTTGTAAATATATCTCACAAGCTTTACACAGGATCCGATCGGGATCATCCCAGTAGAACATTGCAACACTCCCTTCTAACGTAGACCTGTATATGGCGAAATTCATCGCTCATTTGTAGCCGTAACTCGCCAATCATTATGCGGTCTGCAACAGCTATCGTAAAGTTGCACAAAAACTGACACTACGATTGATGCTTCGCATTTGGACGCTCCTCAAAATCACACAGCCAAAATGTTTAAAAATTTTGACGTACACTTTTACTCAGCAATGCGTAGGAGGTAAGTATTCTTTACCCAGTAATGTGAGGCACTGCTTTTCACTCTTCTCAGTTGTGAAAACTTGTTTTTTTTACTCAGTTAAGAGAATATGGATTTTGGGTTTGCCTGTGAGCTAGCCGTATTCGAAGTTCAATTCACTTCATAATATTTGTACTTGCTCAATTCACTGTTGACGGTGACGCATCCAAAATTTTCCAAACGCTTTCTTTTCATCGATTCCAATGTTTTATTTCGCTATTGCACTACGCCAACCTTTATTTGAGGTTAGTGTTTGACTCTTCTAACTATCGTCCCTCTGATGATGAGTTGTCATACGCTCTACAGCTGGAGTTGACTTGACGGAAGGATGCGGCTTCTCTGCTGGTCGCTGATGTGCGACTGCATGTGTGAGAACTGCTCATGAAATGGAAAGTAGAGTTTTCAGCGTATCTTCTCGTTTTAGGACAACAATCAGAAATTGGAGTCAACTGTTCAGTGCAAAAAAATAATTCCCATCGGATAACTAATAGTTACTACTCGAATTGCTAAGTGAAAAGCCAAGTTTTTCCATCTATTTAGAAAGGTGTTCCTGGCCGAAGAGATATGTAGTTCATGTTGTGTAGATTCGCAATTAATCAGGATATAATTCTTTTATTTTTTATGGATGAAAAGTGAAGATTCGTTTCGCACATGGAGGGTTGGGCACGGTCCTGGCCAGTCAGCTCCCCCTTTTAATGTAAATGTTGTACATAAACAACGTTAAGACGCGCTAACCTAGCTCTTATAATCTGTTATCTCTTGGGAACTTTCAACCAGAATTAGCTGGTTGCCGAATTTTTTCATACATCACACATTTGCATGTTGTATTCTGGCAGAGGGAGGCGATCACACTTCTTTCATCTGCCAATTGTTTTACCATGATTATTATTTTACTGCCAACAATTTCATTAGATGTTTTCCCATTTATGGTGAACCGTAGCCCGACAGTGGTTTATTCCACGTCTTCCACAGACATGATGTAATAATTCTCGTCTTGAAATTAAACGAGTTTGGCTGGCGGAGTTTTTCATTAGGTTTCCATCTCAATATTAGCCAAAGACAAGGGCCTAGAAATACGAGTAGCACTGAGTGTACAACAGTTGTGGTGGTCTTACTATCCATGTTTAAAATCATCCTCAGGTTTCCATCGAATACCAACACGACTGTTTTAATTTAATTTTATTTACTTTTAATTACGCTGTAGAAGAAACGTGTGTTGTCGGTTGTAACAATATCTCGATTGAATAAGCCATCTCAAAATGTTCGAGCAAAGCTCTGTATTATTTTTATGTGCACTCGAGATTATTGGTACGCGCTTCCATCATACTGTAAAAAGTGCATTCGGTGTCCTTTTATTTTGCACCGGTACGTTCTTAATTTTAGCAACTCAATGGTACGGTAGTGCGAGCTTGAAAAACTGAACACGTTGAATTTTGTAAAATCCTAGCAAGTTCTGTTGAAGTGATGCACGCGCTCTAATAATAACAACACGACATCTGCTGTATCGTTGCGTGAGGAAAGCCCCACCTCGTGGTACCGACGGAGGCAAATTGTCATCTCAGCTGGGTTGTGTCTGGCTCCATCTTCTGTTGCGATGATTTGGCGAGAGGATCTTTTTCTTGTGGGTATTCATGTGGAAATAGTCGGTTTGTTCCTATCTTGTGTTACGGGCACTTATTCATTATACTGTACGTAGTATTGGTCATACATCATAATACTTAGCGCTACATTGGTCATTCCTTTTCGTTTATGGGTCTGATGTATAAATGTAATAGCGTTAGTTTAGCTGTAAAGAATCACGACAAAGATTCTTGAGAGTTATCTGACTGTAATGGATGTTTGCATTGAATAAATTTATTGG
