# Supplementary material for: Comparative genomic analysis of innate immunity reveals novel and conserved components in crustacean food crop species
Source: BMC Genomics. 2017 May 18;18:389. doi: 10.1186/s12864-017-3769-4 (PMC5437397; doi:10.1186/s12864-017-3769-4)
Supplement: Supplementary file 24 — Fasta files of all sequences. (ZIP 3690 kb) [file 12864_2017_3769_MOESM25_ESM.zip › Additional file 12/29 SOCS.txt]

>Astacus_astacus_1 ENA|GEDF01002622|GEDF01002622.1 TSA: Astacus astacus TR7930_c0_g2_i1 transcribed RNA sequence
CCATTTTCGACCATTCAGTTAGGTGTTTGGCCGCGGTGCAGTGAGAGGGGTATATCATCCCGCTTCTCACCCTCACGTTTGCGCAATTAATAATGCGCTTGACGAAGTGGACGTAGGAGTGTTTATAAGACAATTAAAAGGTGGAGAGTCATGTGCAACATAAGTGGCAGAGGGTGGCGGGAGGATCGTCTTCATGTCTTCCGGTACCAACACTGCGTGGACAACCACACTCTCTTGATATAATGCTTCTCGCATCTTCGGCATGGCAACTGTTATTGAATTAAATGGGGATCTCGGTGTGAATTACTTTTGTTACTGCGAGACTGCATAGACTTGGGAGCTAAAAACAGCACATCCACTTGTCTGGTGAGGTACAAAGCAACGCTCTTTAGTGCGAGTGTTGCAGAAAACAAAGAACTGTTGCTAAGCACAAGTGTGAAAATGAAGTGGTGAGGGTGGCAGGTGAAAGTTGCAGGCATGAGGTCGGGTGTGCCCTGACCCGTGCCTCCAGAGCCGTGCCCCTCGAGCCAACCATGGGCCAGGGGGCCAGCTACCACCATCACGAGCACCAACTGCACCAGCAGCAGGTATCACACTGGGCCATGGATTCGACTCAGGATCTCTCACACAGTCCCCACCAGGTGCGTCAAAGAGTGCAGCACCAACAGCAGCAACGAGAAATGAGAGAACTGCAGCTAGATAGGGAACATCAGGAAAGACATTTGCAACAGCAGGAGGTAGCAAGCCTCACCGGTGGCTGTTGTGGCTCGGGCTCGTCATGCAGCTGTGGTGGCGGCCTGTCGTCAACAGCTGCCATTTATGGCACTACCTCTGGCCCAGATCCCACCTCTCATGCAGTTGTTGTGACTCCCCCTCGCAGCCTTCCCCATCACCACCACCACTACCATCACCAGCAGCGGCCAGACTCGCCCATCACCTCTAATGCCACTGTCTCGAGCAGTAGTAGCAGCAGGTGTAGTGGGACAGGTGGAACTTGTAGTAGTAATAGTGGATGTGGTCACTGGTGCTCTTCATGTAGAGTGCGTGTCCAGTTGGAGGTGGAGTGTGTAGGTGGAATGGAGGCACGGCCTTCACCTCCACGAGGAGGCCGCCTCCGTACCCTTGCCTTCCCTAAGAGGCATCGCCACAAGACTAAAACACCAACCAGGGACATCCCACCACAACCTAAGAAGAAAAAGACCCCCTGGACTTTCCGATTAAATTGCAGACTACGGCCTTCCAAGTCTGAGCCAGAACCAGAAGCGACCAGCAGTGTGGGATGTGGTGCCTGCATGTGCCCAAGCTTAAGGCGACCCGATCCCGATCTCCACCCCCATCACCACCACCACCACTCTCATCACGGACTCCCCACTGGCCAGGACGTGCCCACTGTCTCCAGCGTAGGAGTAAGCATGGCAGCAAGCCCAGGTGGTGCCGTGGCTCTAAGGGCTCCCGTCATTGATCTTTCTAGGTTTAACCCAGAAGCGTATCCAATTGAAGACTGGGAGGAACATGCAAGGCAGGAGAGGGCAAGAGAGATAGCAGAGGGTGTGGAACCACCACCAGGATTTGGATCACTGGGGTCCCTTACCCTCCCTCCAATGCATCACAGCCTCACACCTGCACACCATGCTCTCACACATCTACAGTTGCAACATCAGCATCAGCTGCAGCTACAGCAAGCAGGTGCAGTCACTCCATTACCCTTGCCTTATAATTCCATGCTTGACCTCCAGTTGCTTTTGGAGCGCTCTCTTCGTTTGGGTCTGGCTGGTCCACGCTCTGTTACTACCTCACTCACAGAGGAGACGTTTTTGCAGCAGGTTGGCCGTCTAGCTGGGGATGGCTCTCTATTGCAACGCACTGTGCATACACAAGTGGATTACATTCATTGTCTTGTACCTGATCTTCTCAGTATAACTAACTGTGTGTTCTACTGGGGCAAGATGGATAGATACGAAGCTGAACGTCTCCTTGACAACCGACCGGAAGGGACTTTCCTGCTCCGGGACTCTGCACAAGAGGAATACCTCTTCTCCGTTTCTTTCAGACGCTATGGTCGCTCGCTTCACGCTCGAATTGAACAATGGAACCATAAGTTTAGTTTTGATTCACACGATCCAGGTGTGTTTGCATCCGATACTGTGTGTGGCTTGATAGAACATTACAAGGACCCATCTTGCTGTATGTTTTTTGAACCAATGCTAACTAACCCACTTGCTCGTACATTCCCATTCCCATTACAGCACTTGTGTCGTGCTGTTATTTGTTCCACTACCACATACGATGGCATCAATAACCTTCGTCTACCCAAGCCACTCAACAACTACCTCAAGGAGTATCACTACAAGCAGCGGGTCAGAGTGCGCCGCCTCGACCATTAGTACGACACTAATACAAGAGTACTTGGACTATAGTGCCACGCAATGCGTGTTATAGGGGTAAAGTACTTCCTGACAGTCCCACACAACTTTAAAGGACATAAATGCTTCAGCAGGCCATGTTCATACTTGTGTAAAATAAAGACAGTGCCAGTGGGGTTGCTAGCTTGCGATTCATTTTAGTTACTGTGCAGCCAACAAGGGGATTAACTTCCAGGGAGGTGGGGTTGTGCCCTCTGTTAAAAAAAAAAAAAAAAAAACCCACTTTTGGTTATAAAAATCCTAATCCCCGTGATAGAAAAAATAGGGAATTTTTTTTTAGTACGTTTTGGTAT
>Astacus_astacus_2 ENA|GEDF01003904|GEDF01003904.1 TSA: Astacus astacus TR11932_c0_g1_i1 transcribed RNA sequence.
CCGCCATGTGCTGGAGTTGGTCACCGTACGTTGGTGGTAAGAGGACGCCATCAGCTGGCTTGAAGTGTTGTTCCTGCGGTCGCTGGTGGGACAAGTGCTGCCAATATGTCAACGTGCCCGCACTGCCGCCATGTGCTGGCAGCCCGCTCCTGCTGTGGGAGGACTTTATTACCACCTTCCCTGCACGGCCCCAATCCAACGACAGACACTGCCTCCCTGTCCTCGCAGTCTCCCGAGACCTTCTTCATGGGGGCGCCTCTAGACCCTGTTTCCCTCGGTGTCGGTAACTCGCACCAGCCCTTATCACTGGCTACACCTCGTATCGGTGGACTAATGTTCCATATACCCTCGGTACAGATGCCAAATCCTGCCTTTTGTCAAAGTCCGTACCACATGGCGTGTCATGCAACAGCGCACTCGCAGGGTACCTGCAGTGGCATTTGGCGGTGGCCAGATAGAGGAAGTCTCATGTCAGCTCGTACAGTAATGACACGCATGCCCACATCTGGTGGAGACATAGTTGATGAGAGTGCGGAAATTGAGAGTAGACTGGAAGCCATCCAGGCGAGTTTGAACAGTGTGGTGATGAACTGGGATCATAATGTATTGACCGCATCAAGGCAAGCTCTAGCTAAGTGTGGATGGTACTGGGGGCGGTTATCTGGATCTGACGCAGAAACACTGTTAAAGAGCACCAGCTTAGGCACTTTCATTGTTAGAGACTCTGCAGATACCAGATTCCTGTACTCTATTACTGTGCAGACAGAACGTGGGCCCACTAGTATTAGGATCCAATACACTGGTGGAAAGTTTCGCCTTGACTGCGAGCCACAAATGGCTTCAAGAGTCCCTGAGTTTTCACATGTAATCACCCTTATTGAACATTACATTGGATTAAATCTTAACCTACAGTCTCATGTCTGGGTTGATGGAGAGGGCCAAATGTACTCCCCAATCACCATTAGGCAGCCTTTCAGACAGACAGTTCAAACACTCATGCATCTGTCTCGCCTGTCTATCAACCAGACATTTCAGCGTTCACGTAGTACTGTCTGCCTCCCCCCAGCTCTATATCGGTATGTTATTGACTACCCTTTCTGGTGCTAGTTATGAAAGGAAGTTTTCTGCAAATCCTCAAATTCTTAAGTCCTTACAATTCTACCAAAACAGATATATAAAAGTAGAGTTATCTGGAGCACCTATTATTTAGTGCATTCACTCTTAGTACAATACCCTTGGACCAAACTTTGTAAAGCCTGATTGATGGATTAAGTTGACATTGTCAAGAAATCGAAAGTTGACCTGCAAATTTAATGGCAGCTGTTAAGACGAACAATGGTTCAAATTAGTTTTGCACAAACAGAACACAATGTCCAGTCACACATTTATCAAGGTTAGCATCTTGACCAAACTAATTGTAAAAGACTTATCATACAACCTGCTAGGGGTACCCAGGGTGTAGCATCCTAGGGGAGCAATGGATTGCAATTTTCATAATTATTTATCATTCTTCATCCATTAATAATCAATCATTAATGATTCATCAATCATATTCTCCAGATAATTACTTGCTCATAATCAATCATTAATCACAATCATTCAGGTCATTCAGTCATAATTATTTACTTAATCATGAATCATTAGTCATTCATAATCATTTATCGTAGTCATTCATCATTTAGTCATTCATGATGAATCATTAATAATAAATCAATTATCAATCATTCATAATCATTAATCAATCCTTCATTATCAATCATTCGTAGTCATTAATCATGAATCCTTAATCATTCATCAGTTGCCATTGACTTAAGAATGGTACAACAGTGTAGATCACAACTCTGGTGGTTGTCACAAGCAGTTATATATAATATTGATAAATCAGTTTCAGAACTATTATTAAAATGCTAGAATTTTTGTTATAACTGATTTGATTTGGTTAAATTTTAGACTTTGTAAAAATGATCACCCGACGTTGTATTATACATGTATGATTTACATTTAAGCACTCGTATGAGATGGCTTAGTACAGTTCGCATTTGTTTAGACTTGGCAATATTCAGGGATTTGAAAGGTGTATTCTGGCTTGGTGCCTTCTCCCGATAATTACTTACTTACTTGAAAGGTGTATATGCCAGTGATCAGAGGTGATTTTCTTTAGAAAAGTTTTGGGTAGCACTGTAAAATTGGGTTCCATTTTAAGTTTTGTATACCTGTACTCTACACAATTTGTGCAAATGTTTTAAATACAAATTTTTGTTACTGTAATTAAATTATTCTAAAGATTGAATTAATGTCCAGTTCTAAATTAAATATCTTTAGCACAATATAGGCAAAAAAATAAAATACATTTACTTTCTCAAATCATTTGTACTTAATGTTTAGAAAAAGCAAGCGGCATAGAGAAAAAGATTTAGTAAAATATTAATGATTCAGCTGAACTACAAATTACTTAAAACTGCAACTTCACAATTAGTAATTTTTTATATTAAACATAATTGTTAATCTAAATGTTGTGAAGTCAGTAATTTGGTTTTCAATCTGATTTCTCAATTTATTATTTAATAAGAAGGAAGCATGAAAGAGAATTCCAGTGGCCTGATTGTTTTTCTGTGAAGGAAAGTTTATATCTGAAGAGACTTGTCAGATGCTAAATATTATCTGCTTACTACTGTTTAGGTCAGTCTAGTTTCTATTTACAGTACAAAAATTTATTAAGGAAACTATTTTCTTGGAGAGACTACTTAAAATGTAGTTGTCAATGACTTTAAAAACCATAACTTTGTAGTATTTTTTTAACATTTTGACAAAGTTAAACAGTAGGTTAATATATTTGTTTTGTCTTAAGATTCTGTAAATTAATAAGTTTGTAAATTATAGCACGAAAGATATTTATTTTTCTTACAAAGCAAGTCTTCTGTCAATGCTTCAATTTTAATGCTTGTATATGGAAGTGTAAATACTTCAGTTAAGATAATGTAAATATAGACCTCCTATGTAATGAACATATCCAGCTTTTCAATATACTGTAATGGTAATGTCAAACGTAATAACTACACCCATATTATTTTTTAAGTATAGATGTAAATCTCATAGGCTTAGATAATCTAAATCAACTTTTATCCATTTATGAGGTGGCAAATCAAAATTCAATGTTCTTGACTAATGTATGTACCTCTTGTGTAGCACAGTCTGTTCCCCATTGTGTACAGTCTCTTTGGATAGGTATTGTGTAAATATTGCATATGCCATATTTTTTATTGAATGATAATGTTATGCTTTTATATTAAAGTACTTTTGTAGATTTCAGTCGATAAAGTAATGAGAGCACATTGTGGATGGAGGACTCAGACTGTCAGTGGTAAGAGATCCTGACTTGGCATAAAGCAACTGCCTCTAAAATAATTTCTTATTTATATAGGGGGTTATGTAAATACTAATTTAATGTCTATAGATAGCTCTTCCATTTCTACCTATTGATAAAATTATTGCTAGACATTGCAGTAATTGTGAATCATAATCACATGGCTGCTAATGTAAGATAACTATCAACCAGTATTAATACCCCTGTACTATAAGTAACATATCAGTATTTCTTGAGTATCGGAAAGATTAAATTGTCTAGATCCTTAAGTGATTCAAATCAGATTACTTAAATCGGGTAAGCCTTTAGCTTATGATAAATGATTAGTCTTCATACAGATTTCTTTGCCATTAATTTGACTGTAGTGGGCATAAATTTAACAATACAAATGCAGCTAAACAAATTCTTCTTTCAGACTGTTATTGCAGACTGTATATTTTCTTAATCTGTTTAGTTGAGGTGCATATTAAGTAGTGCTCAGGTTAACAATTTCATGCAATTTTATCATATGCAATTAAAATTAAAGAAACTTCACATAATGCTAGACTTTTTAAATATCTTGCATAATATATTGTTCATCTTCTGCTGAGATATGTTTGATGTAATTAATCTTGCTGGAATTATCAATGATATAGAAGTTATGATTGACTTTCATTCCCCAAAACGTACAGACCATTATTAGAGTAACTTCGCATCTCCACAGACTCTTGAAAATACTGTAATCTGATGAAAAAGAGCATAATCATTAAAGAAAATCATTTACGTTAACTTTAAATACTAAAAAAATCCACTAAAATCCCTCAAATCTTGTTTAACA
>Astacus_astacus_3 ENA|GEDF01004825|GEDF01004825.1 TSA: Astacus astacus TR14382_c0_g1_i1 transcribed RNA sequence.
CCTCACACACCCATCACGCCACACTCGCCGCTGCCTCACACACCCATCACGCCACACTCGCCGCTGCCTCACACACCCATCACGCCACATACGCCTCTGCCCCACACTCCCCTCACCCCACACAGCCCCCTCACTCCCCTCACATCCCAGAGCACCTTAGCATCAGAGGCTTCTGTGGACTCTGGAGTGGCATCTGCACATTCACTGGATCTCTTACACAACAGTAGCAACAGCTTGGAGACGCATGCACTCCGCAGAAGGGCTGGGAGCAGCGTAAGCAGTGGGACAAGTGAGGTGTGGCTGGGCTCCCTGGATGGTGATCCAGCTGGCCTGGAAGTTCTACCAGAGCTGTGGCCTCACACTGAGAGCCCCACAACTCTCAATCACAGTCCATCACCCTCACACCACAGCCCCTCCTCCCCTCATCGTAGCCCCACGCTGAGTCACCACAGCCCTACAATCTCTTGTCACAGTCCAATACCTACCCATCAGAGTCCCACCTCACAGCATCATCTCCCACCCCAAGATATAGACATCACTGGGCCTACTGTGCTCATTATAGGTCAGGACTCCGAGAGGCACTCCTCATCCCCAAGAGACAACCCCAAGGAAGCTTTTTCATCTGTGATACCACTTCACCCTAGTGCCCTAAGTCCTCACACCGGCCCTCTGCAGCCAGGAGTTGAGCAAGCTAGAAAGAACAGGCAAAACTGTGTAATAACTGTGAACTCGGTTCCAAGTAAGGATAAATTGCATAGTGGACGAGTTTTTACAGAATTTTGTGCAAGTGATGAGGCATTTTATGATAAAAGGTTTTATATAAAAGACTCTCAAGCATTGTTACAGGAGAATTATAGTTTAAATGGTATATTAAGAAAAACTAAAGAAACAGACAATCTAACAGCTATTGGTAACAGTGATTTAGAATGCATGGCAAGAGAAGGCTGTGTTTGGATTGACAAATTTGCAACATTATTTGTAAAACAGGTTATAGAAGAAGCTCTCTCGGTGAGTTGTTCTATAGGTTGGTCAATCAAGTGCTCAGGCCAGTGTCAGCGTGAACAGTGTCGGGAAGAGTATCAGAGAAAAGAGAGTAGTTGGTGGACTGTGGGGGGAGGCAGAGGTAATCGTAAGTCCAGCATCCCACTTTTGGGGTTGTCTTGTGGAAGTCCTGGTTTGTGCTGGACTCCAGAGCTACCTTACAGTCCTTCACACCGACCACACTCCAGATCATCTTTGGGCTCCAGCCTTTCCTTCTCCCATGACTCGCTGGTAAGTTCCGGCCCTCGCATGGACGACTCTCACCTCATCACTGGCGCTGTGTCACACGATGCCTTGCTCTTTCCTACTTCCAAAACCTCCCACAGTGATGTAAGTGACATTTATAATGTGCCACTGGATGGAGATATCTATGCAGTGCCAGTAGATGTAGTAAAGCCTAATAAAGAGGGGCAAATATTACACCCAAAGGCCATTATGCATCAGCCCAAAAAGAGACATCATAGGAGACATGCTAAGAACAGTACTAGTGCTAGTGTGTTAAGTGATAACAGTTCAAAAAAAGTTAGTAGTTGTGATCATATTAGTGGCAGCAGACAATTCAAGGAAAATAGTGTAACTAGAAGCAGGCAGCACTCTGGTCAGTCAGTTGCGTCTGCCAGTGGTGAATTGTTGAAGGTCAGTAAGCGTCACAGTGTGCCCAGTAACATTGGTTGTGCTCTTAGCATGACTCCTAAGCATGGTGCGAGTAAAGAAAATCACGAGCCTATTCATATGACTCTGGAGGAGGTTCGGAAATCTTTCCACGAGTCTGATGATACAATAAACTGTAGTAAGACTAGTAGGGTTCAGCAGAATCATAAAGGTGTTCATGAACAGTCTAAAATATGCAGAATAATTCCATTTACATCAATGAAGTCATGTAAAAGAAAAGATAGTTCTGAAAACCGTCTTGAAGATAACCGAAAGAAAGGCAAAAGTATATCTAGTAATATTCGTAATACTCTAATTACCATATTTGGCCTCAAGAGAGGGGCTAAATCCAGTGGCACAAGATTGAAAAGTGGGAGCTGTGTGGATGCTGCAACTCAGGGATTTTCAGAAATTGCAGGCAACGGGACCACAACCCTTGTCTGCTCCCCCGCCTCAGGTCCGCAACCCAACCATACAACCAACCATATAACAACCACCATCACCAGAAACAATCACAATCAGCAGAACCACCACAGTAACCACCGCCACTCTAATGGCATTAACACCGGCTTGCTGTCATGCTTGGGTAATCTTAGGACAGAAACTGATGACCAGCCCGACGTCGTAACAGCTAATGCACCGCAGCAAAATTCAGCTCCGTCTCGCTCTCCAGCCATTGTGACGAACCGAGCATTACCACCCCTTCCTTTGCCTGCTGCCGAGGAAGAGGATACCACTGCCCAAACTACAGAAACCGAGGCTGGTGGAGAACGCAGAGAAGAGGAGGGCTGTGATTTTGCTTCAATTATTGAAAAAGTAAAGGATTGTGGATGGTACTGGGGACCAATCAGTGGGGAAGCAGCAGAGAAAGTGTTGGCAAATGAACCTGATGGATCCTTCATAGTGAGAGACTCCTCTGATCACCATTATATCTTCTCTCTCACTTTTAAGCTTAATGGCTTCATACGACATGTGAGGATTGAGCATGATCAAGGTAACTTCAGTTTTGGTGGGTTTACAAAGTTCAAAAGCCAGACCATTGTGGAATTTATAGAGAATGCCGTGGAACATTCTCGGAGTGGTCGCTACTTGTTCTTCTTGCACCGTCGCCCTGTGCTGGGGCCCATGAGGGTTCAGCTCCTTCACCCTGTGTCTCGATTTAAGCACATTCAGAGTCTTCAGCATCTTTGTCGGTTTGTGATTGTGAAGCATGTTCGTCGTGATCTAATAAGTGAGCTCCCTCTACCTCAGCGACTGAAAGATTATCTTTGCTCTCCACATTATTATTCGGAAAGAGTTGAGCAATGTATGGCAGCAGCTGCTGCTGCTGCTTCTGATAATGAGGATAGTGCTTCCTCTGGAGCTGCAGGTGAAGGGAATGGTGTTCCTAGTCAGGTGCTTCATCCTTCACAAGGAGAGTTAGAGGATAACCTTCCCACTGCACCAGCCCTCCTGCCAGGCTTCCCCGGTGTACCTCAGCCTGTGATGGATCGTGCCTCCCAGACCTCCCAGGCCACTTCTCCCAACCCACCATTGTCCAGCCAAGATCTCCCTGACCTCCAACCTCTCGACAATATTCACAACTCCGGTCCACAAGAGACTAACTCAAACCATATGACAAGCAGTGTATTACAGACCTTTCAAGATTCAGACCACCACATCAGCAGTGTTGCACAGCCTTTCCCAGAGCCCAGCCACCACATTATGACCCCCTCAGTCAGTGTTGATAAAGATTCCAGAACAGCTACTAATCACTCCCCTACTTGTTGCTCACCTGCACATGTGGAGCGTGATACTTACCCTGCATGCTCACAGGTGACCCAAACTAGCCAGGCTCATACTGCCAGTGCCTCACCTGCCCTACAGGGTAACCTTGCCTTTGCTCACCAACATAGTGGGCCCCTCTCACTCAATTCCTCAACGAGTGATGTGCAGGACGATAAAAGTTTCCCAATTGATAGATCGCTAACGTTTAATGACAGTGGTCACAGTGATGCAGGTAGAATAATTGCAAATGCAACAGTCTCTAGAGAATTTTTACTGATCAACCCTTGCAGGGGTCTTGATGATCATGTTTTTGAGGACTTAGGAGGTGTATGAAATCATTCTGTCCTGCTGAATAGCTTCTAATTTTGGAGTGCTGTGAATCTAGTTTAAGGGTAGCTGTTCTAGCTACCATGTTCCTGTCAGTTTGTGTTTGTATATTTGGTGAACGTGACATGTTGTAGAATTGAATTTATTTACTAATATATATATATATTATTGGTCGTTAGCATTTGTTTATGATTTATATTGTTTAAACAACCAAAGACATCAGAATTTTGTCTAAAGTTAGTAAAATTCAGGTAACTGATGCAGAAATGCATATGCTGTGAAATATCTTGCATATTATTTATGCCAGTGTGGTTGACCCGGTCAAGAGTACAAAGTGTGTCTGGAAAGTTCCAAGTCTTAATATACTTGTATTTTTTCAACACAATGGGTTTCAAAAGTAAATGACATAATCTGAGTGAATACTTTTCATCTCGGGACTCAACATCCCCATATGGTATTACATCATTGTTTTATTTTGGGCCTGGTGCTGCATAGTAAGGTGGTGGTGCAGCTGTACCTACGGCACTTGGCACAGTGGTGGTGCAGCTGTACCTGTGGCACTTGGCACAGTGGTGGTGCAGCTGTACCTGTGGCACTTGGCACAGTGGTGGTGC
>Astacus_astacus_4 ENA|GEDF01011573|GEDF01011573.1 TSA: Astacus astacus TR24514_c0_g1_i1 transcribed RNA sequence.
GCTGTTTGCTCATTAATCCATGATGCAGATGAAGATGTTACCCGACGAACATTTCCTTGTGCTACTATTTACAAATGTGTGTGTCTGTAAAGGAATGTGTATAGGAGAGGTTGGCAAGCTTGTGTCTAGGAACAAGATGGCTGGGAGGAGAAACATCAGATGAGATAGGCTTGATTTCCTTGTTCTAATTACGTCCAATGGCTGTGTCTTGCGGTAAACTGACGCCCAGAGGCTGTCTTGAGGAAAGATGATGAAGAAGGTTAGTTTGTCGCACCTGTTAAGCCGGTCGCCACGCCATGGCAACAGCTCCGGGAGGAGGACGAGCAGTGCTAATGGTGAGGTTTTGGTTGGGTCTCCCGCCCCTTCCAACACTACCACATCCTCAGCCTCGTCCCCGACACACCACTCCTCCTCAAACACTCAAGAAAAGACCCCCAAAAAGAAAACCAAAAGTGGCATTCTTCAAACGTTGAAAAAGAAAATCAGTGGCAAGTTTGACACACTTCAAAACTCACACTCAAGTACTCCTAAAAAGAGTAAAAGTTTTGAAGGTCTATCCAATAGCTTTGGGGACTCCTTCTCACAGTCTATTAGTGAGGAGTCTTCTAGTGATGGCCTGAATGCTAGTGGGGGTCAGTTGCACAAAGGCAAGCATAATAAACGTGCAATCCGTCCCATGCACACACCAATAACTCGACAAAATTCCTCCTCCCACGTATTGACAGATTCTGAGAGTGAAGTGCTTACTAAAACAAGTCATGGAGAATGTGTAAGAGTGTCAGGAAACAAAATAAATGAACCAGTGTCAATCCCACAAACTCAAATTTCTGCTGTGTCATTATTCAGTAAAAGTAACTACATATCAGAAACTAATTCTTCGACAGTGTTATCGGAGACGATAGTGCCGAAGGTGAGTGTTGGACTAGACAGGAGTGTTGTCTTACCACAAGTATTGGTGGAAAATGTCAGTGGTAAAGTGGGGCTTTATGCCTCAAAGACTGACACCAGTCAAATATCCAACAGTGTGGAACGTAGTGCCATATCGGAAACGTCCTCACCGCAGCCAAATAGAATGTATGGTGAATTATGGGACTTGCAGGACATGAATTTTGATGCCAGCAAAAGAAGTTTAGCTGAGGAACTTTTCAGATTGGCCAAGTTTGGGTGGTACTGGGGACCAATAACCAGAGCAGAAGCAGAGGAGAAATTGGTTGATCAACCTGATGGGGCATTTCTGGTTCGTGACTCATCAGATGACAAGTACTTGTTGAGTCTTAGCTTCCGATCTTTCAACAAGACCCTCCACACACGGATTGAACACAGTAATGGTTGGTTCAGCTTTTATCCACATCCTGAGCATGAGGGCTACACAAGTTTAGTGGGTCTCATTGATCATTGTATGAGTCATTCTGAGTCTGGAGTTTTTTTGTTACTCTCGAGCTCGTGTACCAGGATCGCCATCCTTTCCAGTTCGACTCACCAAACCAGTTTCCAGGTTCACTCAGGTGCGATCTTTGCAATACCTATGTCGATTTGTGATTAGACAATACACCCGTGTGGACCACATTCAAGCCTTGCCTCTTCCAACACGAATAAAAGGCTACCTAGAAGAGGGGCATTACTGACCCAAGTACAGGAATCTCACCCGAGTGGTAGTTCTGGTATTTTATTATTATGCATTTTAGTGTCATTATTATTGTTAAATTTTTAAAGTGACAATTTTATATTATAAGAAAGTTGTGTGTGATTTTCTCATCTATGTCAACTTGTAAGAATATTGAAGTGCAGTGTGATGCTTTATAGGATAAATTTTGAGTTCGTTAAAAAAAAATTCCTCCTGAAAATAGAGATTATATCTTCATACAGAGAGGCCTCTCCTTACGATCTTAATCCGTTCCAGCACTGGGGTTGTAAGGCGAATTGGTCGTGAGGTGAATCGAATTTCCCCATTTAA
>Astacus_leptodactylus_1 ENA|GBEI01010503|GBEI01010503.1 TSA: Pontastacus leptodactylus Pl_CLC_10520 transcribed RNA sequence.
GCGATACGAAGCGAGTCAGCTAGGCGGGGATGTGTAGCGATATTACCGAGAATTCGTTCAGTAGGAGAGAGAGGTCGGTGCGGGGCGCTCGTGGCCGCCACGGACGGCCAGGCCGGCAGTCAAGCCTCAGCTGCAGGGACGAGCGCCAGCACCTCGCTCCTCCTACCACGCTACAGGCACGCTAACACACCACGCTCCTACACGCTACCCAGGAATGGATTGTTCACCATTATTGTGTCGTCTGAACGAGTCCGGGTCTAGAAGTTCTTCAAGTTGGTTGGAATTTGTCGTGTAAGACACATGCTATAATACAGAGAAGTGTTTTAAAAGCCTGAATGTGACTGAAAATTGGTTACAATCTTATAAGCAAGGATTTTAACCCCGCAAGTGCTTCCTTACACAATAGTGAAACATTACTGATATGTACTACAAATCAAAATATTGAAACTTGACAGAGCCTAGCCAGTCAGTGCCTCTAAGTGCCCAAAGAAATACCCGAACAATCAAGAAAGTTCTCATCGCTGGAATTTAATACTAATATCAAGGTGTTGGTGATCAACATGTTGGTGTGTCCTGGCTGCCACATCGGGCTGACCCCGGCCCTGCCTGATCCGCAGCCTGCCCATCACCTTACGCCCGTCATGGCCCCCTGCAGAGCCCCCTCCCACTGGGTCACCACCACGCATCTCGCCCCCAGGCACGTGCAGCCGCCCTACGTGTGCGGACGCATGTTCCAGATGGGCGGAATGGCGGCCATGCGCCCCTGCTTGCCGGTACCTCACGACGCCTGTCACGTCGTCTGTTGTCTTACTTGTCCCCACGCCTGCTCTACTTTGCGCTCCTGCGCAGTTAGTACCAAACTTCCCTGCGCAGTACCGGAAGCTCGGAGTTCACTACACACTTCCGGCGGTGGATTAGTCGCCGGGGAGACCGAGAAAACGGGCCGCAGTGTCTCCCCAGACACCAAGGTCAATCACCAGGCCACCCTCAACCCCGCCCTCAACGCTGCTGCCTCCCAAGCCGCCACCCCTAACACAAGGCCCCAGCCCGACGCCCCTCCAGCCCTCAGATACAGCCCTTCGTCGCCAGCCCCTAAAGAACCGGACAGTGTGTGCGACAGCCGGGTACTGACAGCGACGCGACACGCCCTCGAGGAAAGCGGCTGGTACTATGGTGCTATATCGTGGCAACAGGCGGCGGCCATGTTGCAGGATACTTCCGTTGGTACTTTCCTGCTACGGGATTCCGCTAGTCCGCAGTGCCTATACTCTCTGAGTGTCCAGACCAGCAACGGCCCCACCAGCGTCAGAATCCATTATTCCTTTGGTAAATTCCGGCTGGATTGCACCGGCCACAGCCAGAAGCACACGCCGGAGTTTGATGGCGTTGTGCCTCTAGTGGAACACTACGTCAACGTTACCTCAACTCAGGTGTGGGTCGACCACGAGGGCAACACCTTCAGCCCCATCGACATCAGACGGCCGCTGCGGAGAACGGTGTCTTCCCTACAGCACCTGTGTCGCCTCGCTCTCAACGCCAGCAGCAGCAGCACGCCCTCCGACGCCACGCTCCCTCCCGCCCTCAGGAGCTTCCTCAAGAGATATCCCCATGCGTGCTGACCCTGTCCTGCCTTCCACGGACACGCGCAACTGTGATCAAGGACGTCTTTGTTGCTCCCGTAGTAATGTGGGCGACTTGTGGATTACTACCATAAATCTATACCCCACTACTCGATGACTTATGAAGGGTCGTACCTCAAGGATAGCCACATCCTTGAGATGGACACGTCGTCATTAAGCTGACCACGTCGTCTTCAGGCAGGGCACGTCACCCTCAAGATGTGGTCGAAAGGACTGAGCACAAACTCGACTCGAGCTCCTGATTTAGGGTGCCAAAAACTGACTGTGCGTCTGTGATCATTTGCAAACATGGTAGCTAATCGAAGGACCAGTATTCCACCCCCTCCTCAGTTCACATACATTCTTTTCAACACCAAGATTCTCAAAGCTCTTGTAGAAAACATTGTTTACTTAGAAACGCAAAATAAGCATTTCTATGATCTCAATACAGCCGTAAGTCTCAAGCATTAGCAGTAAGGCTTCCTATGTTGAAGAGGACAGTATATTCTTTTTCAAGGTTAACAGTATGGATGAGTTGTAACTTCAGGGTCAGTTTATGTTGTGGCTGGTGTGTTCCTTGCGTGGGGCATGAAGCATCAAGGTTGGGCATCAAGGGGTACAAATAGCGATTCCACTTAGTGTTTTTGATTGGGTGGGGGGCTTGGCTGCCCCACACACCTCCCAGTAAGAAGAGTTTGAATACCTTGTGAAGCGTCCTCAAGTGGTTTTCAGTCGGCTTCCTCAGTGAGCACTCACAGAACGCTAATTTTGTCTTGAATTTATAATAAATATATCAGCCCATTCTCCAAAATGATAGTACGAAAAGGTGACTTATTNNCTATGTGTGCTATTGGACCCCAAAACAGTTCACTTTTTGCCTGAAATTCATTACGGCAAAATATGTAATCCACAAAACAACGACCCAAAGCTAACCAAACCTGCCCAAGTCAAAAGGTGAACTGTTGTTGGGGTC
>Astacus_leptodactylus_2
CAGTTAGGTGTTTGGCCGCGGTGCAGTGAGAGGGGTATATCATCCCGCTTCTCACCCTCACGTTTGCGCAATTAATAATGCGCTTGACGAAGTAGACGTAGGAGTGTTTATAAGACAATTAAAAGGTGGAGAGTCATGTGCAACATAAGTGACAGAGGGTGGCGGGAGGATCGTCTTCATGTCTTCTGGTACCAACACTGCGTGGACAACCGCACTCTCTTGATATAATGCTTCTCGCATCTTCGGCATGGCAATTGTTATTGAATTAAATGGGGATCTCAGTGTGAAGTACTTTTGTTACTGCGAGACTGCATAGACTTGGGAGCTAAAAACAGCACATCCACTTGTCTGGTGAGGTACAAAGCAACACTCTTTAGTGCGAGTGTTGTAGAAAGAAAAGAACTGTTGCTAAGCACAAGTGTGAAAATGAAGTGGTGAGGGTGGCAGGTGAAAGTTGCAGGCATGAGGTCGGGTGTGCCCTGACCCGTGCCTCCAGAGCCGTGCCCCTAGAGCCAACCATGGGCCAGGGGGCCAGCTACCATCATCACGAGCACCAACTGCACCAGCAGCAGGTATCACACTGGGCCATGGATTCGACTCAGGATCTCTCACACAGTCCCCACCAGGTGCGTCAACGAGTGCAGCACCAACAGCAGCAACGAGAAATGAGAGAACTGCAGCTAGATAGGGAACATCAGGAAAGACATTTGCAACAGCAAGAGGTAGCAAGCCTCACCGGTGGCTGTTGTGGCTCACCACCACTACCATCACCAGCAGCGGCCAGACTCTCCCATCACCTCTAATGCCACTGTCTCGAGCAGTAGTAGCAGCAGATGTAGTGGGACAGGTGGAACTTGTAGTAGTAATAGTGGATGTGGTCACTGGTGCTCTTCATGTAGAGTGCGTGTCCAGTTGGAGGTGGAGTGTGTAGGTGGAATGGAGGCACGGCCTTCACCTCCACGAGGAGGCCGCCTCCGTACCCTTGCCTTCCCTAAGAGGCATCGCCACAAGACTAAAACACCAACCAGGGACATCCCACCACAACCTAAGAAGAAAAAGACCCCCTGGACTTTCCGATTAAATTGCAGACTACGGCCTTCCAAGTCGGAGCCAGAACCAGAAGCGACCAGCAGTGTGGGATGTGGTGCCTGCATGTGCCCAAGCTTAAGGCGACCCGATCCCGATCTCCACCCCCATCACCACCACCACCACTCTCATCACGGACTCCCCACTGGCCAGGACGTGCCCACTGTCTCCAGCGTAGGAGTAAGCATGGCAGCAAGCCCAGGTGGTGCCGTGGCTCTAAGGGCTCCCGTCATTGATCTTTCTAGGTTTAACCCAGAAGCTTATCCAATTGAAGACTGGGAGGAACATGCAAGGCAGGAGAGGGCAAGAGAGATAGCAGAGGGTGTGGAACCACCACCAGGATTTGGATCACTGGGGTCCCTTACCCTCCCTCCAATTCATCACAGCCTTACACCTGCACACCATGCTCTCACACATCTACAGTTGCAACATCAGCATCAGCTGCAGCTACAGCAAGCAGGTGCAGTCACTCCATTACCCTTGCCTTATAATTCCATGCTTGACCTCCAGTTGCTTTTGGAGCGCTCTCTTCGTTTGGGTCTGGCTGGTCCACGCTCTGTTACTACCTCACTCACAGAGGAGACGTTTTTGCAGCAGGTTGGCCGTCTAGCTGGGGATGGCTCTCTATTGCAACGCACTGTGCATACACAAGTGGATTACATTCATTGTCTTGTACCTGATCTTCTCAGTATAACTAATTGTGTGTTCTACTGGGGCAAGATGGATAGATACGAAGCTGAACGTCTCCTTGACAACCGACCGGAAGGGACTTTCCTGCTCCGGGACTCTGCACAAGAGGAATACCTCTTCTCCGTTTCTTTCAGACGCTATGGTCGCTCGCTTCACGCTCGAATTGAACAATGGAACCATAAGTTTAGTTTTGATTCACACGATCCAGGTGTGTTTGCATCCGATACTGTGTGTGGCTTGATAGAGCATTACAAGGACCCATCTTGCTGTATGTTTTTTGAACCAATGCTAACTAACCCACTTGCTCGTACATTCCCATTCCCATTACAGCACTTGTGTCGTGCTGTTATTTGTTCCACTACCACATACGATGGCATCAATAACCTTCGTCTACCCAAGCCACTCAACAACTACCTCAAGGAGTATCACTACAAGCAGCGGGTCAGAGTGCGCCGCCTCGACCATTAGTACGGCATCGTGCACACTAATACAAGAGTACTTGGACTATAGTGCCACGCAATGTGTGTTATAGGGGTAAAGTATTTCCTGACAGTCCCACACAACTTTAAAGGACATAAATGCTTCAGCAGGCCATGTTCATACTTGTGTAAAATAAAGACAGTGCCATTGGAGTTGCTAGCTTGCGATTCATTTTAGTTACTGTGCAGCCAACAAGGGGATTAACTTCCAGGGAGGTGGGGTTGTGCCCTCTGTTAAAAAAA
>Astacus_leptodactylus_3 ENA|GBEI01028938|GBEI01028938.1 TSA: Pontastacus leptodactylus Pl_CLC_29016 transcribed RNA sequence.
AGGTTAGTTTGTCGCAAGACACAGCCATTGGACGTAATTAGAACAAGATGGCTGGGAGGAGAAACATCAGATGAGATAGGCTTGATTTCCTTGTTCTAATTACGTCCAATGGCTGTGTCTTGCGGTAAACTGACGCCCAGAGGCTGTCTTGAGGAAAGATGATGAAGAAGGTTAGTTTGTCGCACCTGTTAAGCCGGTCGCCACGCCATGGCAACAGCTCCGGGAGGAGGACGAGCAGTGCTAATGGTGAGGTTTTGGTTGGGTCTCCCGCCCCTTCCAACACTACCACATCCTCAGCCTCGTCCCCGACACACCACTCCTCCTCAAACACTCAAGAAAAGACCCCCAAAAAGAAAACCAAAAGTGGCATTCTTCAAACGTTGAAAAAAAAAATCAGTGGCAAGTTTGACACACTTCAAAACTCACACTCAAGTACTCCTAAAAAGAGTAAAAGTTTTGAAGGTCTATCCAATAGCTTTGGGGACTCCTTCTCACAGTCTATTAGTGAGGAGTCATCTAGTGATGGCCTGAATGCTAGTGGGGGTCAGTTGCACAAAGGCAAGCATAATAAACGTGCAATCCGTCCCATGCACACACCAATAACTCGACAAAATTCCTCCTCCCACGTATTGACAGATTCTGAGAGTGAAGTGCTTACTAAAACAAGTCATGGAGAATGTGTAAGAGTGTCAGGAAACAAAATAAATGAACCAGTGTCAATCCCACAAACTCAAATTTCTGCTGTGTCATTATTCAGTAAAAGTAACTACATATCAGAAACTAATTCTTCGACAGTGTTATCGGAGACGATAGTGCCGAAGGTGAGTGTTGGACTAGACAGGAGTGTTGTCTTACCACAAGTATTGGTGGAAAATGTCAGTGGTAAAGTGGGGCTTTATGCCTCAAAGACTGACACCAGTCAAATATCCAACAGTGTGGAACGTAGTGCCATATCGGAAACGTCCTCACCGCAGCCAAATAGAATGTATGGTGAATTATGGGACTTGCAGGACATGAATTTTGATGCCAGCAAAAGAAGTTTAGCTGAGGAACTTTTCAGATTGGCCAAGTTTGGGTGGTACTGGGGACCAATAACCAGAGCAGAAGCAGAGGAGAAATTGGTTGATCAACCTGATGGGGCATTTCTGGTTCGTGACTCATCAGATGACAAGTACTTGTTGAGTCTTAGCTTCCGATCTTTCAACAAGACCCTCCACACACGGATTGAACACAGTAATGGTTGGTTCAGCTTTTATCCACATCCTGAGCATGAGGGCTACACAAGTTTAGTGGGTCTCATTGATCATTGTATGAGTCATTCTGAGTCTGGAGTTTTTTGTTACTCTCGAGCTCGTGTACCAGGATCGCCATCCTTTCCCGTTCGACTCACCAAACCAGTTTCCAGGTTCACTCAGGTGCGATCTTTGCAATACCTATGTCGATTTGTGATTAGACAATACACCCGTGTGGACCACATTCAAGCCTTGCCTCTTCCAACACGAATAAAAGGCTACCTAGAAGAGGGACATTACTGACCCAAGTACAGGAATCTCACCCGAGTGGTAGTTCTGGTATTTTATTATTATGCATTTTAGTGTCATTATTATTGTTAAATTTTTAAAGTGACAATTTTATATTATAAGAAAGTTGTGTGTGATTTTCTCATCTATGTCAACTTGTAAGAATATTGAAGTGCAGTGTGATGCTTTATAGGATAAATTTTGAGTTCGTTAAACAAAAATTCCTCCTGAAAATAGAGATTATATCTTCATATTTGAATAACATAATAATATGTAGACACTTGGGCCACTATCACAGGAAGACAAAAAGTAAGCTTAACAATGATAAATCCACTAACACTTGAAATTTCAAGGCACCCTAAACACATGTCATTTGGTTATAATATAAATTCTTATAGCAATATTCCAAAAATTCATACATACCATATAATTGTTGGAAAGTTTAACTCCTATGGTATTGCCAAATATCCTTTTAAGTTTGTAAGTTACTATTCTTCTGAAAGTACATGCAATTTTTGTCATCTTTGTTTACCAAAGCATGTTTTATTATATTCACTCATTGAACATTAAATTCATATCTAGTTATTTGTATTGCCTTCGAGTTTAAAAGCCTGGGTTTCACTTAGCTTATTCTCAGATTGATGTTGCTTACAAATTCAGTTTTTATAAGATTTATCTTTAAAGTGAGCCTGATGAATTTTTAATTGATTCCCAAGATTACTTTTTCACTTTCTCAAAAAGTGTTTCACTGTTTTTGTTCAAACAAAAATTTAATCTTTAGATTAAATTTGTCCCCTTTGTGTTTTTTATTTTATGAATACATTTCCCTTCAAAATGCAATCTTTAACCCTTAGACTGCTCTAATCGCCTGGGAGCGATGAGGGACTATGCTCCAATCGCCTGGGAGCGATTTAATGAATAACTTAAGATTTATAGGTCCCAGGGCTGCCAAGTGGCTGCCATGTGTTCACAGAACCGCCTGGATTCAGATCCGCTTGGGAAAAAAAATCTACCTCTGCTCATTTACCCCCCACCCCAC
>Astacus_leptodactylus_4 ENA|GBEI01054297|GBEI01054297.1 TSA: Pontastacus leptodactylus Pl_CLC_54769 transcribed RNA sequence.
TCGCCGCTGCCTCACACACCCATCATGCCACACTCGCCGCTGCCTCATACACCTATCACGCCACACTCACCGCTGCCTCACACACCCATCACGCCACACTCGCCGCTGCCTCACACACCCATCACGCCACACACGCCTCTGCCTCACACACCCATCACGCCACACACGCCTCTGCCCCACACTCCCCTCACCCCACACAGCCCCCTCACTCCCCTCACATCCCAGAGCACCTTAGCATCAGAGGCTTCTGTGGACTCTGGAGTGGCATCTGCACATTCACTGGATCTCTTACACAACAGTAGCAACAGCTTGGAGACGCATGCACTCCGCAGAAGGGCTGGGAGCAGCGTAAGCAGTGGGACAAGTGAGGTGTGGCTGGGCTCCCTGGATGGTGATCCAGCTGGCCTGGAAGTTCTACCAGAGCTGTGGCCTCACACTGAGAGCCCCACAACTCTCAATCACAGTCCATCACCCTCACACCACAGCCCCTCCTCCCCTCATCGTAGCCCCACGCTGAGTCATCACAGCCCTACAATCTCTTGTCACAGTCCAATACCTACCCATCAGAGTCCCACCTCACAGCATCATCTCCCTCCCCAAGATATAGACATCACTGGGCCTACTGTGCTCATTATAGGTCAGGACTCCGAGAGGCACTCCTCATCCCCAAGAGACAACCCCAAGGAAGCTTTTTCATCTGTGATACCACTTCACCCTAGTGCCCTAAGTCCTCACACCGGCCCTCTGCAGCCAGGAGTTGAGCAAGCTGGAAAGAACAGGCAAAACTGTGTAATAACTGTGAACTCGGTTCCAAGTAAGGATAAATTGCATAGTGGACGAGTTTTTACAGAATTTTGTGCAAGTGATGAGGCATTTTATGATAAAAGGTTTTATATAAAAGACTCTCAAGCATTGTTACAGGAGAATTATAGTTTAAATGGTATATTAAGAAAAACTAAAGAAACAGACAATCTAACAGCTATTGGTAACAGTGATTTAGAATGCATGGCAAGAGAAGGCTGTGTTTGGATTGACAAATTTGCAACATTATTTGTAAAACAGGTTATAGAAGAAGCTCTCTCGGTGAGTTGTTCTATAGGTTGGTCAATCAAGTGCTCAGGCCAGTGTCAGCGTGAACAGTGTCGGGAAGAGTATCAGAGAAAAGAGAGTAGTTGGTGGACTGTGGGGGGAGGCAGAGGTAATCGTAAGTCCAGCATCCCACTTTTGGGGTTGTCTTGTGGAAGTCCTGGTTTGTGCTGGACTCCAGAGCTACCTTACAGTCCTTCACACCGACCACACTCCAGATCATCTTTGGGCTCCAGCCTTTCCTTCTCCCATGACTCGCTGGTAAGTTCCGGCCCTCGCATGGACGACTCTCACCTCATCACTGGCGCTGTGTCACACGATGCCTTGCTCTTTCCTACTTCCAAAACCTCCCACAGTGATGTAAGTGACATTTATAATGTGCCACTGGATGGAGATATCTATGCAGTGCCAGTAGATGTAGTAAAGCCTAATAAAGAGGGGCAAATATTACACCCAAAGGCCATTATGCATCAGCCCAAAAAGAGACATCATAGGAGACATGCTAAGAACAGTACTAGTGCTAGTGTGTTAAGTGATAACAGTTCAAAAAAAGTTAGTTGTTGTGATCATATTAGTGGCAGCAGACAATTCAAGGAAAATAGTGTAACTAGAAGCAGGCAGCACTCTGGTCAGTCAGTTGCGTCTGCCAGTGGTGAATTGTTGAAGGTCAGTAAGCGTCACAGTGTGCCCAGTAACATTGGTTGTGCTCTTAGCATGACTCCTAAGCATGGTGCGAGTAAAGAAAATCACGAGCCTATTCATATGACTCTGGAGGAGGTTCGGAAATCTTTCCACGAGTCTGATGATACAATAAACTGTAGTAAGACAAGTAGGGTTCAGCAGAATCATAAAGGTGTTCATGAACAGTCTAAAATATGCAGAATAATTCCATTTACATCAATGAAGTCATGTAAAAGAAAAGATAGTTCTGAAAACCGTCTTGAAGATAACCGAAAAAAAGGCAAAAGTATATCTAGTAATATTCGTAATACTCTAATTACCATATTTGGCCTCAAGAGAGGGGCTAAATCCAGTGGCACAAGATTGAAAAGTGGGAGCTGTGTGGATGCTGCAACTCAGGGATTTTCAGAAATTGCAGGCAACGGGACCACAACCCTTGTCTGCTCCCCCGCCTCAGGTCCGCAACCCAACCATACAACCAACCATATAACAACCACCATCACCAGAAACAATCACAATCAGCAGAACCACCACAGTAACCACCGCCACTCTAATGGCATTAACACCGGCTTGCTGTCATGCTTGGGTAATCTTAGGACAGAAACTGATGACCAGCCCGACGTCGTAACAGCTAATGCACCGCAGCAAAATTCAGCTCCGTCTCGCTCTCCAGCCATTGTGACGAACCGAGCATTACCACCCCTTCCTTTGCCTGCTGCCGAGGAAGAGGATACCACTGCCCAAACTACAGAAACCGAGGCTGGTGGAGAACGCAGAGAAGAGGAGGGCTGTGATTTTGCTTCAATTATTGAAAAAGTAAAGGATTGTGGATGGTACTGGGGACCAATCAGTGGGGAAGCAGCAGAGAAAGTGTTGGCAAATGAACCTGATGGATCCTTCATAGTGAGAGACTCCTCTGATCACCATTATATCTTCTCTCTCACTTTTAAGCTTAATGGCTTCATACGACATGTGAGGATTGAGCATGATCAAGGTAACTTCAGTTTTGGTGGGTTTACAAAGTTCAAAAGCCAAACCATTGTGGAATTTATAGAGAATGCCGTGGAACATTCTCGGAGTGGTCGCTACTTGTTCTTCTTGCACCGTCGCCCTGTGCTGGGGCCCATGAGGGTTCAGCTCCTTCACCCTGTGTCTCGATTTAAGCACATTCAGAGTCTTCAGCATCTTTGTCGGTTTGTGATTGTGAAGCATGTTCGTCGTGATCTGATAAGTGAGCTCCCTCTACCTCAGCGACTGAAAGATTATCTTTGCTCTCCACATTATTATTCGGAAAGAGTTGAGCAATGTATGGCAGCAGCTGCTGCTGCTGCTTCTGATAATGAGGATAGTGCTTCCTCTGGAGCTGCAGGTGAAGGGAATGGTGTTCCTAGTCAGGTGCTTCATCCTTCACAAGGAGAGTTAGAGGATAACCTTCCCACTGCACCAGCCCTCCTGCCAGGCTTCCCCGGTGTACCTCAGCCTGTGATGGATCGTGCCTCCCAGACCTCCCAGGCCACTTCTCCCAACCCACCATTGTCCAGCCAAGATCTCCCTGACCTCCAACCTCTCGACAATATTCACAACTCCGGTCCACAAGAGACTAACTCAAACCATATGATAAGCAGTGTATTACAGACCTTTCAAGATTCAGACCACCACATCAGCAGTGTTGCACAGCCTTTCCCAGAGCCCAGCCACCACATTGTGACCCCCTCAGTCAGTGTTGATAAAGATTCCAGAACAGCTACTAATCACTCCCCTACTTGTTGCTCACCTGCACATGTGGAGCGTGATACTTACCCTGCATGCTCACAGGTGACCCAAACTAGCCAGGCTCATACTGCCAGTGCCTCACCTGCCCTACAGGGTAACCTTGCCTTTGCTCACCAACATAGTGGGCCCCTCTCACTCAATTCCTCAACGAGTGATGTGCAGGACGATAAAAGTTTCCCAATTGATAGATCGCTAACGTTTAATGACAGTGGTCACAGTGATGCAGGTAGAATAATTGCAAATGCAACAGTCTCTAGAGAATTTTTACTGATCAACCCTTGCAGGGGTCTTGATGATCATGTTTTTGAGGACTTAGGAGGTGTATGAAATCATTCTGTCCTGCTGAATAGCTTCTAATTTTGGAGTGCTGTGAATCTAGTTTAAGGGTAGCTGTTCTAGCTACCATGTTCCTGTCAGTTTGTGTTTGTATATTTGGTGAACGTGACATGTTGTAGAATTGAATTTATTTACTAATATATATATATATATATTATTGGTCGTTAGCATTTGTTTATGATTTATATTGTTTAAACAACCAAAGACATCAGAATTTTGTCTAAAGTTAGTAAAATTCAGGTAACTGATGCAGAAATGCATATGCTGTGAAATATCTTGCATATTATTTATGCCAGTGTGGTTGACCCAGTCAAGAGTACAAAGTGTGTCTGGAAAGTTCCAAGTCTTAATATACTTGTATTTTTTCAACACAATGGGTTTCAAAAGTAAATGACATAATCTGAGTGAATACTTTCCATCTCGGGACTCAACATCCCCATATGGTATTACATCATTGTTTTATTTTGGGCCTGGTGCTGCATAGTAAGGTGGTGGTGCAGCTGTACCTGCGGCACTTGGCACAGTGGTGGTGCAGCTGTACCTGTGGCACTTGGCAC
>Astacus_leptodactylus_5
GCCGTGGACGTGGCGCGCGTTGTTTGTAGGTCGCCTTTATCCTGCCTCATTTGTGTCATGGACCTCTCATTTGCCCCATCCTGAGTACCAGGCCCCACCACCGGACTCTTTTTCATTGTCGTGGATGTGTTTGGGATGCTATACAAATTTACGGCTAAATACCAGAGTCTTCAACATTTCGGTATTGGCCAAGACTTCTAAAATTGGAATCAGTGAAGATATCTAGGTTGTGATGGGATTTTAGGCCATTTTCACACCCTTGTGCTTGTGAGACGCGACTCGCGTGTGTACTGCATCTCACGCTATGAGAGTGAACCAGCGGTCAAGATGATGAGCGTGGATATCGTTGAAGGCAACAAGTCACTAAGGTGCTGCCAATATGCTGACGTGCCCGAACTGCCACCATGTGCTGGCAGCCCACTCCTGCTGTGGGATGACTTTACTACCACCATCCCTGCACTGCCCGAATCCAACAAACACTGCCTTCCTGGCCTCGCCGTCTCCCGGGACTCTCTTCATGGGCTCCTCTCTAGGTCCTGTCTCCCTCGGTGTCGGCAGCACACACCAGCCCTCCCCACTGGCAACACCTCATATCAGTGGACACATGTTCCATTTTCCCTCAGTACAGATGCCAAGTCCTGCAGTTTGTCAGAGTCCGTGCCACATGGCGTGTCATTCAACAGTGCACTCACAGGGTACCTGCAGTGGCATGTGGAGGTGGCCAGATAGTGGAGGTCATGTGTCTGCTCATACCGTGACGACACGCATGCACACATCTGGTGGGGGCATAGTTGATGAGAGTGCAGGAATTAAGAGGACTCTGGGGGACATCCGGGACAGTTTCAGCAGTGTGAGAGACTGGGATGATGATCATGTATTGAGTGCAACAAGGCAAGCTCTAGCAAAGAGTGGATGGTACTGGGAGCGATTATCTTGGCGTGAAGCAGAAACACTGTTACAGAGCACCAGCTTAGGCACTTTTATTGTTCGGGACTCGGCAGATACCAGATTCCTGTACTCACTTAGTGTGCAGACAGAACGTGGACCCACTAGTGTTAGGATCCACTACACTGGTGGCAAGTTTCGCCTTGACTGCGAGTCACATATGGCTTCAAAAGTTCCTGAGTTCTCCCATGTCATCTCCCTTATTGAACATTACATTCGATTAAATCGAAAGCTACAGCAA
>Bragasellus_molinai_1 ENA|HAEM01018845|HAEM01018845.1 TSA: Bragasellus molinai, contig comp33395_c0_seq1
TGCTAATTATTATTATTATTATATTTTTGCTATATGTAGCTAACAGAATATATTATCCAGTATTTTCTAATATAATATTAACCTATTGGTATGAAGAAATGGCTTGGTGATGCATCTGCTCCCAAGACTTATCAAACTCCTCTGGAACATGGACAGGATTCAGCAGAAAGTAATTCCAGCAGTCTTCAATTGCAGCACAGAAATGGAAGAGAATTAAAATTCTGCGTGGACTCTAACTTATTAGCCATAAATATGGGGTTAGGAGTCAGCTCAGAATCAGCGCCTCATACCAGCCCTCTTGCCTCCCAGTCCCAGGAATCAAATGATACTGTTTCTCTTCGTAGATGTTCTGGCGAAGTTTCATTGCATAGGCCTTCTGTTGCTTTTATAACATCAGTAAACAGCAGAATTCAGGTGTCTTCTCCATGCCATCATTTTACGTCACCAACTGTTTCTGTTCAACTCCATCATCCTGTATCTACTTGTTCATCATCTAATCCGAATCAAAGATTAATGTCCATCTTATCTCCAAGAGTTAGTTCTATAGCAATTGATACACCTTCTACTCATCAGCCATCATGTTCTTCTGTATCACACTATCATTCCCTAGAAAATGATGCAAGTTCTCTGAATTCACAGGAATCACCAGTAATTCATAATACTTTAACAAATCAAGCCATTTCTTTGCCTTTATCTACTTTTCATCTTTCTTCTGAAAAGGATATGTTATGTTCCTCTGATAATCAGCATCATCCATTGTCATCCCACTTACATGTTTCTTCAGGCTGCAATGATAATCATATAGCTGATTCATCTTCAGAAAGTGAATCTCGTCCTGAAAGTTCTGCTGGTAGTTGCAATTCAGGATTGTATGGCCTTCATCAACCATTGTCAGGATCAGAGTATGATACTTCTGCTATACCTTCATTAGCATCTACTTCACAAATATTCCATCAGGCTTCACCACATATGCCTGTGCCTGTTTCAGCTGCTCATGTCTCTGGTTCTGTTGGTTCATCATCTGGATGTGGTCATTGGTGTTCAGCATGCCGCGTACGTGTACAGGTTGAGGTTGAATGTGTCCCAAGTTCACAGAGATCTCCCAATGGAAATAGAAGAGGGATACGAACACTTGCTTTAACAAAGAAAGCAAGACCTAGACATAAGATTAAAGTAACGAGTAAAGAATTAAATAATAGCCATAAGAAGAAGAAAAGCCCTTGGCCTTTCCGATTAAATTGCAGATTACGTGCTAATAAAACTGATGAGCAGGAATCTGCTTTGTCGTCTTTAAACATGGGATGTGCTTCATGTGTATGCCCTGGATATCGTCGCCCTGAGGCTGAGTCTACTTACAGATCGGTAATAGAAAGTAGTTCTTCAAGTAATTTAGATATACATGCCCCAATGGTAGATTTATCAAGATTTTATCCTGAAGCATATCCTATAAACGATGTGGAAGAAACTGCAAGGCAGGAAAGAGCACGAGAAATGGCAGAGGGTGTTGAACCACCACCTGGATTTTGTCCAGTTCCTATACTTGGTGAAAGTAGAAACTCTCTAGCTTTACCTTTGACATATAATATGATTAATC
>Bragasellus_molinai_2 ENA|HAEM01060926|HAEM01060926.1 TSA: Bragasellus molinai, contig comp71026_c0_seq1
TCAAAAACGCAAAGAACAATCTAATTCCAAAGGTGAAAGAAGAAAAGGGCGAAGCTTCTCTAGCAATATTCGTAACACATTGTTTACGATTTTCAGCTTTAAAAGAAATCAGAAAGAGATAGGCAGTTGTGTTAATGCTAAGAATGAATTCATCGATGCTTCTTCTCACGGGTTTTCTGAATCTTCTGACGGTTTAAAATGGGGCAGAATTTGTCCACTTCCATCTGCACCTCCATTAAGAACTTCTGCTACAAACTCCGCATTTTCAGAGCATGTCACTGCTCTACCAATATCTAAAGCTGTTCCTCAGATTACAAATTCAAAACTTAACTTCGGAGGATCTGTAGACTATAGACCAATCAACAGTAAAGAAAATAATTCTGGAAGTCAACGACATTCCTCTAGCAGCATCAGCCCTGCTAGTTTACTGTCATGTCTTGGACATCCCCGTACAAATTCTATTGATGACTACGATAATCGAATTCGACTCAACAGTGAAACTCTTTCAAAATATCCTCCACCCTCAACGTCCAATAAATCCTCAGCATTAGTAACTAGCCGCGCTCTGCCGCCACTTCCATCTTCTCTAATAGTTGATGAAAGCAAAACTTCAAATTCAGACAATTTAAATTGCAATCAATCTGATAAACTTGACGAAGGCTGTGATTTCGCTTCCAATATAGAAAAAGTAAAAAATTATGGCTGGTATTGGGGTCCAATTAGTGGTGAAGCTGCTGAAAAGGTATTATCGAATGAGCCAGATGGGTCCTTCATTGTGAGAGATTCGTCTGATTATCACTACATCTTTTCCCTTACCTTCAGACTGAATGGAGTGACTAGTCATGTCAGAATAGAACATGATCAAGGAAACTTCAGTTTTGGAGGATTTACACGTTTTAAAAGTCAAACAATTGTTGATTTCATGAGAAAACAGGAAGTTGT
>Bragasellus_molinai_3 ENA|HAEM01061986|HAEM01061986.1 TSA: Bragasellus molinai, contig comp71560_c0_seq1
AAAAATTTAATAACACAAATTTACCATTGTAGAGTCAATATTCCTAACCATGTTCACATGGTCTCTACAGCTTGTTTGATTATGTGAATGGCTAATTGAATATGTCCATTATTAGTAATTATTTTTTGGAAAATCATGAAACATCTATCAAAAAAAGGCCAAGGCAGAAATTCATGTTTTGAAAGGTGCCTCCGTAATGCAGACGTGTCCACACTGTCACAATGTGCTGGTCTCACCATTGTGTTGTACGCATTCCCACCAGCAGGTGCCTATGGTGTTTTCCCTCAACTCTGGAACGCTCACCTCACTACCTTCGATTCGCCAACCCCTACCAGCAGTAGTGCCGGAACAAAATTGTCGTTCAGCGAACAGTTGCGGGGAAGGATCGAACGAGAATTCCAAGTGCCAAGGACGAATGTCGCTTCCGACTCCTCATGTCAGTGGTCACATGTTTCAGTTCCCAACTGTAAACGACATGTTAGTTTCTCGCCTGAACGCATGCCAGCTCACGTGCCATATAAATTGTTTAACTCACGGAACTTTCCAGTATGCATCTCCATCGTGGCCAGATAGTTCCCTTTGCAACTCCCATAGGAGACATAGTAATGGGTGGGGGTATGGTTCTCATTTATCCTGTGAGGAAGAACATGCTCTTCGGATTGAGAACACGGAACATGCATTGAAAGACAGTGGATGGTATTGGGCAAAACTTACATGGCAAGAAGCTGAAGTAGTTCTCCAACCTACATCCATAGGAACCTTCCTTATTCGAGACTCTGCTGATCCCAACCATCGGTTTTCTTTAAGTGTACAAACTGAAAAGGGGCCCACTAGTGTTAGAATTCAGCATTCTAGGGGAAAATTCAGGCTTAGGTGTGAAGCAAATGTAAAGACAGCTTTGCCCGAGTTTTCATGTGTGATAAAGCTGATTGAACACTATGTGAGCGCCCACGAGAAACACAATAATCACGTTTGGGTAGATTCGGTGGGTAAGATTTATTCGCCTATTAGAATTCGCAAACCACTTAGAAAAAAGATACCCTCACTTTTGCACCTCACAAGACTTGCTATAAACTATCATATACCCCGCAGTGTCACCTCCCAGCGCCTTCCCCCTGCCCTTGCCAAATATCTCGATGAGTACCCATTCTGGTGCTAGCGGTGGTTGGAAGTTAGTTTCCGTCTTCTGGTGCTAGCACTTCTCTTCGAACACGAGAGTGTAGTTCTTAAAAATATCCAAAGAATAGAACTTATATGGAGTATTAATGCTTTTTTCCTTTATACTATTAAATCTACATCGGAGTTCTAAACACATTTATTGTAATATTTTACCCATATGTATCTTATCGTTTCATATGCACTGAATTAAGATGAATGTACAAAAAGTAATTGCTAGTTACCCTCATTAGCAATGCTTAACCAATGTTATTGAGGATTTGCATATTTTTATAACGTTATTAACAATATATAGGCATTTAACTGTCATTTATTTGTTTAATTTTTAAAGTAATGATTATGGGCTTCTTTTTATTTACTATCCTATTTTTATTAGATCCAAAGTTTTTTTTTTAATTGTTACTTTTTCTACGATCATTTTGTGACTTACAGTATGGCGCCTGGTTTATAATAAGTGTATACTTGTAAACTGTCATTATGGTGAAAATTCATTAATGTATATTGTCGTTTCCTCTTATTTCGCTGCTTATTGCGTCATTTTTCTTTACCTGTTTTAATATATTAGAGAATTCTTATATTTAACAGAGGACTGTATACTGTAGAAGATACTGAATCTTTCAAATATTTCTTAGTAAACACTCTGAAAAATATATATTCAAAAAGCTACGCTAGTTAATTTATTTTTCTTGCTGAAAGTAGTTACGTTCTGATATTCCTGTTATTAATTATTGAATAGAATACAGTACTGTATTAAAGCTTTACTAGCGTTATTATTCATCGTCCTGTTTAGTAATTTTCCTGCTGTATTTTTTTTTAATTGGTGCAGTAACCGCACTACTTCATGTATAATGACTAAAAGCCTGATCTGTCATATTAATATATATTTTTCATATATGCAAATGTTAAAAAAATATTTTGTTAGGTGTTTTCGTTTGTTTTTACTTCGGTGTATTGTTTTATGTATTTTTGTAATATAAAAACCCGCTTTCAGTGAAAACGTTCTTCCAACGAAGGTTTGAGATATTTTAATGAATGTGTTTTTCGTTATTCTTTTAGAACCGAACTCCCCACACTCCTGCCTTGTACTGTATATATTAAGTGGCTAGAAGTGTTTCTAGAAATTGCAGCAATTGAACTTGATATTGTTGCTAGGGACGGTAAATAAAATAGTGTACTGGCAAAATACAGCGGTTTCTATGTTCGATTCCCTATAAACAATTTTTAAAAGCTGAAAATGGTTATGGGGTGGATTAGGCAACTATTTTGGAGGGAAATATTTATGCAAGATTTTACGTGCCTTCACAGATTAATTTAAATTTACTTAGCGTCTGATTAATTATAAATTTGTATCCCAAACTTTAGTTTTGTATTATTAACTCGTGCGACCCCGTCAAGCTTAGTTTTGTTTTGTTTGAATCTTGTTGTTAAATAGTTATCAGCTCAGTTCTAATTGTATTGGAAATAAATATTAAAGTAACATGCCGATAGGCTAGTTTCTTTGGAAATATTTCATGTGACAATTTGAAGTTTTCTGACGTTTCTTTATCAGGATCAAATTAAATAGAAAGACAAAGGAGAGTTAATATCTTTTCCTAGGCATCAGTATTGGTCATTAAATATTAGCTTGCTTCCTGCCAAATGTCT
>Bragasellus_molinai_4 ENA|HAEM01071196|HAEM01071196.1 TSA: Bragasellus molinai, contig comp75431_c1_seq1
GTGGTATCAACGCAGAGTACGTTACTTGTTTTTTTCTTCATAGAAGACCAGTTTTAGGCCCAATGAGAGTTCAGCTACTTCACCCAGTTTCAAGATTTAAACATGTACAATCACTTCAGCATCTATGCAGATTTGTTATTGTTAAGCAAGTACGCAAGGATTTGATTCCAGATTTGCCCCTCCCACAACGCTTGAAAGATTATTTAAACTCGCCTCACTACTACTCAGAGCAAGTGGAACAGTGTATGTCATCATCGAGTGCCTTGTCTGCAGATGGAGGGAGTCCAAGTCTAAAATCGGAGCACAGTACTTCCCCTTGTTCAAGTGTAGTAGAAAATGTAAATAACTCATTGCTGCAACGTCATAGACATAGTTTAAACAGATCGTTGTTCACTTCTAGTTCAGCCCTATCGCAAGACCCAACAAATAGTTTGTTCCTTAATCTTAGATGTAGTCTCCCTAATAGTTCAAATCCATCCGATCGTAACTTAAAGTATCGCAAATCTAAAAACAGTAGATTGACTTCTTCTCATTCTTCTTTAGATACTAGCACACTACATGTTGCTGCACCTTCCGGATCTTCATATCCCATTAGCACACATACTAATTCAGGAAGAGTTGGTAGTTTTAAATGTAATTCACAATACAGAAAATATAATATTTTATCTGGCTCTTCACATTCATCGCCTTCCTCCCCTCTTCTTTATGATTTATCACCTCCAGATTGGCTCTCTTCGTCTGACGATAATTTTAAAAAGACACCAGTTGATTCCTCCTTAACACACGGGGAAAAATTTAATCTCGCATCATTTCTTCAACAAGAGCCACGATTAACCTGCAACAATAGCACTGAACAGTCAGCCCATATTGATAATGTAACTGGACCTAGCATCTTCAGAGATGATGTGACAAGTGCCTCCGAAACTATGAAGAGTGTAGTGTCTGATTTTGCCTTACAAACTAATTCTCTTCAATGTGATAATAATTTCTTGTGTGAAAAAGAAGTTATAAATAATGGAAGCTGTGAATCTACAGTGAATTATTTGTCAGACTCATAGACATAATAATAAGATTTTTTAGAACATATGGCAACTTCTGAAATTATCATTTATTTCTCAATAATTTATTTTAGTTCGTTATCTAAGCCTTCGTAAGCCTTATTCAACCAGTACCAAAGATATTTTAAATGTGTTTCCTATTTGAAATGATATTTTTCATTTGCTAACATAATACATTTTGTTTTGTTTAAACATTTACTACATATGTAGCGTTTAACCCTAATTATTTTGAGTACTGACCCTTATTGTACCTATCATATGAGCATTGGTTTTAGTTATTTTATATTAAATATATATTTCTTTTTATCAGCTATTATGTACAATACTTGTTAAGGAAATAACTTAGTTGTTACTTTTCTGAATTTATAAAATTATTGTTTTGTTGTTTGAAAGGTTTTATTTGTTTTAAGCAACCCTAAATATATTTATATAAAATGCATTAATTATTACATGCTTTATGGATGCATATTGACCTAAGATGTCGATGCTTCTGTAAGATGCTATGTGCTACAGTAATTGCACAATGGCCTAGACCACCTGTCTGTATCTTCCGTTCAGGAATCGACAGCAGCTAGTGTATCCCTCATACGGTCAGTTCATTTATAGCAAAACTTGCAGAGACGAACTTACAAAAGTAAGTTTTGTAACCATTAAGCTTGTTAAAGTTTAATGCATAAAAAATTAATTTAATTGTTGTTTCTCAGCTTTTTCAACAGGTAACTTAGTTTGTCATTGAGAAAGCATCTGCAACTTATTTGTTATATAGTTTTAAACTGATGCTTTCACGCAAAAATTATAAAATAAACATGTCTAAACAAGAATAAAATTTAGTTTAAAAAAAAAAATCAACTGTATGGAACAAAATAGCATTACCCTTGTTAGAACCTGTTTTCTTATTTTGTAATTGGTCGATAGGTAATTAATTAGGTATGTAATGAGATGCGAGTCTGTTATAGAATCCTTCAGTCTATTAAGTATTATTCGGTCTTATACTCGATATATATTGACTTAGAAACATTATTTTAATGTTGTCTAAACATAGTATTTACTTTGCTTCCTTTTTTCCACCAAAAATCCTTAAACAGGTAAAGTTATTTCGCTGCTAATCTTTATGCGAAACAATGTTTTGCATAAAGAAATCACAACATTTAATACTGGCTTTGAAATAATTATGAAAAACATTATCCATTGATTTCTTAGAATTCATTAAGTTATATTTTATAACTTAAGTAGCGAAGACATACTTTGCAGTATTAAGACATGCAGAATAATTTTAAGCGTATTGCAGATCTACCTTTAGAAATAAATACTCTACATCTGGGCTCCATTATTGCAATAACTTGCCTTTATTTGGTAATATTGCTGCTAAAACTTTAGCCTTCTATTTATGGACTAAATTTTTTGTAAAAGGGAGTAATGTAATTAATTTGTTAAAATGTATGGATTGATGCAATTCACAGAAAGTTGTCCCTAAATACTGTAGCTAGTCATCATACTTCTCGCTTTACCAGCCTATTCTTCCTTTGCCCTCACATGTTCTTATCCTTTATGCTATTAATTCATGTATTCAAACCAGATCAGTTGCAGACACTTAAATCTTTTTGATTTGATGACTGTAGTAAGTT
>Bragasellus_peltatus_1 ENA|HAEN01006458|HAEN01006458.1 TSA: Bragasellus peltatus, contig comp7787_c0_seq1
TTATAAATTTAATAACACACATTGATTTTTTGTGCAGGTTTATGAATATCGTCATACAGATTTTGCTATATTTAGCCAAAAGGCTTATTAAACAATAAAAATAACACGTAACTATTTGGTATGAAGAAATGGCTTGGTGAAGCATCTGCTCCCAAGACTAATCAAACGACTTCGCAGAATGGACAGAATTCTACTGAAAGTAATTCTAGAAGTCTTCATTGGCCACAGAAAAATGGAAGAAAATTAAAATTCTGTGTTGACTCTAACCTAGTAGCTATAAATATGGGGTTGGGCGTCAGCTCAGAAACAGCTCCTCATGCGAATCCTCATAACTCCCTTCCCCGAGAATCAGATGATATTGCATCTCTTCGCAGATGTTCTGGAGAACTATCAGTGCATAGGCAGTCTTTGTCTTTTATAACACCTGTTAACAGTAGAATTCAAGTGTCTTCCCCGTGCCACCATTTTTCTGCGCCAACTGTTTCTGTCCAACTTCATCATCCTGTTTCTACTTGTTCATCATCTAATCAGAAACATAGTCTAATGTCCATCTTATCTCCAAGAGTTAGTTCTATTGAGGTTGATACTCCTCCTACTCATCAGCCGTCATGTTCTTCTGTGTCACATTATCATGCGCTTGAAAATGAGGCTTGTTCTTTGAATTTGCAGGAACCATCAATAATTCACAGTGCCTCGACAAGTCAAGCAATTTCATTGCCTCTGTCTACATTTCATCTTCCAACGGAGAATGGACCAAGCCATGCTATATGTTCTTCTGATGGTCTCCATCATTCATCAGGATCTCACTTTCATATTTCCCCTGTTTGTAATGACAACCATATTGCTGATTCATCTTCAGAAAGTGAATCTCATCCTGAAAGTTCTGTTGGTAGCTGCAATTTAGGCTTGTATAGCCTTCATCAGCCATTGTCAGTATCAGAGTATGAATGTTCTACTATTCCTGCCCTGACATCTGCTTCGTCGCAAATACCTGTCTCAGCTGCTCATGCCTCTGGGTCTTCTGCTCCATCTGCTGGATGTGGTCATTGGTGTTCAACTTGCCGTGTTCGAGTACAAGTTGAAGTTGAATGTGTCCCCAGTTTACAGAGGTCACCTAATGGAAATAGAAAAGGGATTAAAACACTTGCTCTGCCAAAAAAAGCAAGGCCTAGACACAAGATTAAAGTAACTAGTAAAGAAATAAGTAGCAATCATAAGAAGAAGAAAAGTCCTTGGCCTTTTCGACTGAATTGCAGACTGCGTGCTAATAAAACTGATGAACAGGAATCTACTTTGTCAACATTGAATATAGGATGTGCTTCATGTGTTTGCCCTGGATATCGTCGCCCTGAAATGGAAACTACTTATAGATCTGTAGTTGATAGTTCGACAAGTAACTTAGATTTACATGCCCCAATGGGAGATTTGTCAAAATTTAACCCCGAAGCCTACCCTATAAATGATTTAGAGGAAGCTGCTAGACAGGAAAGGGCAAGAGAAATGGCAGAAGGTATAGAAGCACCATCAGGATTTCATACAATCCCTATTCTTGGCGAAAGTAGAAACTCATTAGCTTTACCCTTGACGTACAATATGATTAATCTTCAAGTCTTACTTGAAAATTCTTTACGCCTTGGTGTGGGTGGATCGCGAACCTATAATGGAGACTCTTTGATGCATCAGATCAGCTCATTGACATCGGATGGCTCTTGTTTGTCTAGAACTGTGCATACACAGGTGGACTACATTCACTGCCTTGTACCAGATTTATTAGCAGTAACTAATTGTGGTTTCTACTGGGGAAAGATGGATCGTTATGAAGCTGAAAGACTGTTGGAAAATCGCCCTGAAGGTACCTTTCTTCTTCGAGATTCAGCTCAGGAAGAATATTTATTTTCTGTTTCATTTCGTAGATATGAACGATCATTACATGCTCGAATTGAGCAATGGAACCATAAATTTAGTTTTGATTCCCATGATCCGGGTGTATTTGCATCAGATACGGTATGCGGGTTAATTGAACATTATAAAGACCCTTCGTGCTGTATGTATTATGAGCCACTTCTTACGAACCCTTTAGCAAGAACATTTCCTTTTCCCCTTCAGCATCTCTGTCGAGCTACTATCTGTTCAGCTACAACATATGATGGCATCAACAATCTGGATCTGCCAAAAAGTTTAAAAAATTATCTGAAAGAATATCATTACAAACAGAGGGTGAGGGTACGGCATTTAGACTAGTACAGCATATGATTATTGCTAATATTTCCATTTTGTGTCTAAAGTCTACCTCATTTTTATT
>Bragasellus_peltatus_2 ENA|HAEN01032727|HAEN01032727.1 TSA: Bragasellus peltatus, contig comp37870_c0_seq3
GAGTCTTCATGTAGAGGCTTGTTAAAGTGGAGACAGGAGGTAGATCAATCGCCCGGCGTTAGTTTAAGTATGAAAATGTCGTCAGTCATAGTTTGTCCAAACTGCCGAACAGCTATATCACCTTGTGTAGGCGTTTCTTGCCCTCAGCTTCAGCCTACTACGGCCAACACATGTTCTTCATGCCAAGGGCTTCAGGGAATGACAACCCCTTGCGTGGCGGGAGGAATGGTACCATATTTCCCTTTACCATATGTCTGTCGTCATTGGGTCCAAATATCCCGCCCCCAGACGCCTTGCAACGCATGTTCCCACACGCATTCCTGCGTTGGAGATACGCCACCCTTCCAGCCCCTACCTCCTTTTGCTTGTCCAAACACGCATAATAGCGGGCTTTCCAACAGGGTGTCCCAGCTTTTTACGGACATTGGGAAGGCGTTCCATGCCCAAAATGAAACATCTGGAGGGGCGCTGTTGACGACCACGACGAAAGATTTTCCCAGTAGATTCTCCGGTTCTCGAGGTGGTTCTCCCGAAAGTCGACTAATATTTCCCAGCGTCTCCGTCGACGAAACTCCTTTGTCTACGGAACAGAAGAAATGGACGAAAAACGACGATTCGCGCCTTATGTCAACTGTCAAAGAAACTCTGGAGAATTGTGGTTGGTATTACGGAGCCATGACATGGCAAGAGGCTGCTGGACTTCTAGCTAATACTTCAGTTGGCACTTTCCTAATTCGGGACTCTTCCAGTCAGCGTTGTCCTTTTGCTCTCAGCGTCCAAACGTCTCAGGGCCCTACTAGCATAAGGATAGAATATGATCAAGGAAAGTTTTGGCTCGACTGTGAAAAGAAGGGAGTCACTCCGCAACTAAGTGGTGTAGTTGAATTAGTGGAATATTATAGGACTTTGGCACTCGCCAAAGATGCTCAAGATGAGACTGACTCTATTAAGAACTATAATGGGAAAAGTGGCCTTCCTATCGGAAAGCACGTTTGGATAGATCATAAAGGTAGAATCTTTAGTCCTATCAAAGTAATTAATCCTTTAAAGAGGAACCCATCCTCACTGCAGCATTTATGTCGCCTCGCAGCCAATTCAGTTTCTCAGGTTGAGTCCCAACTAGCTACTTTACCGTTAACATTAAGGACATATTTGAAAAAATATCCTCACACGTTATGACATATTTATTTGTCTCTTTGTTCATTCGTTTAAATAATGCAGATAAGCTATGTTCTACCATATCTCTGAAGATATGGAAATTAACTTAATATTAATAAAGGGACTTCTGAAGTTCGATGAATTAACAAATAACAACTTATGCGAAATGGAGTAAATTTACAGCTAGTTCATTTACAAAAAAGATAAAGAGATTCCGCATCTGATTTGATGACGTCATCAACTCTTGCGGGGGGAAACTCGTTTTGTTTTAGGGGGGGAAATCCCGATTGCGGAATCATTTTCGTGGTTCATTAGACTCGTTGATTTCGTTTTAGTATCAAAATCTATTTTAATTAATGTTATTAAAAGAAATATTAACCGGCGAATTCCATTATATGATTAGTTACTTAAATTAAGAGACGTTAATTTAATAGGAAGAGATAGATTGATATGGCAGGTCATCCTTCGTATGTTTGTGCGTGATATGTTTGTGCAGCTATTGTGATCGATATTTTAAGCTATTTTCAAGGAATTATTTTTCTATTTGATAATTGTAAATTAATTAGTTTACTAGGCACATCTTAACGACGGCCTTTGTTCCAAATGCCTTTTTAATATCTAGGAATGAATATCTAGGAATGAATATCTAGCAAAATATGTTTTTGTGTAGAATAGTCCAGTAAGTCTTTGTAGTTAATATTGCTCTGCCATTCATATTTACAAAATTTAAGAAATTTATTTACAGTTTAATTATATTCTTTTTAATTACT
>Bragasellus_peltatus_3 ENA|HAEN01050613|HAEN01050613.1 TSA: Bragasellus peltatus, contig comp43584_c3_seq1
TTATAAATTTAATAACACAAGCCACTTCTCAGAATCTATAGGAATTATGGGGAACCGATGCTAAAGTGAACGGACGAGACCTGTTCGGAATTTTAACCATTATCATTGACGGTTGTCAATTTGAAAATTTATTCTAGTCATGGCTTTGATGAGCCTTTTGCCTTGTCTAAACTATTGTTTTATGTTAAATTTAAAAATAAACCACTAAGCCTGACGTTACTGTTCAATCTCTATATGTTTAATATGATAACTGGGCTGAACTGCAATGTAATACATTGGCGTAGCAATGAAAAGAGCAAATTATAGGTTTGCTGCTAATTCATTACATGATGGAACTCTCTGCGTTCAACCCACTAGCAGCAAATTGAGTGAAAATTTTCTCAATTCGGAAAATTTGAACGTATCACTTGCTTCTCATCTTTTAACTCCACGTGGGAGTTGTAATTGCTGCGTAGACTCACACGTTATACGCCACTATCGAGAAACTAATATTTCAACGGAAGTAAAGAAAATATTGCCGTCAGAAAATGTAGCATCTTGGGATGGAAAAAGTGTTCATTGTAATCACTGTTCTACTGGCGACAACATATCTATAGGGTTCAAAGAGAGAACGGTCCATGAAAGGGATTTTAGCTCAGCCGAAACACCATCATTTCCTATCAAGCGGAAGAAAAAGAAAAATCTAATTCATGCTATTAGAAGTAGAATTGACTTCATTTTTGAAAAATGCCGCTTTAAAACTTCTTCAGAATCAAAATGCTTTCAAAAGTGCAAAAGTTTAGAAGTATTGTCAAATAGTTTTCCAGAGTCGACTTTTCGCTGCATTAGTGATGAATCTGCTACACTAAAACGTGATGATGTTTACAGTTCATGTTTGCAGCCGCAAGAAAACCAATATTCCTTGACTCCTTTTGATCTATCTTCGGCAGAAAGGCCTAATAATGAATCTGGTTTGGAAAGGCCTGAAAATCAAAAGTATTCTAATTTAGAGTTGTCCAAAAGTGAAAATGACACTCTGCCTGGGCCTAATTTTTTTCAATCAAGAACTTATGAAAGCAGAACTTTCGGGAATGTCCATTTACTCTCTTCTGGAGCAAAACTTTGTTATAAGCCAATTGACGGACCTGTTGGGCAACTGGGAAATGGAAAAGGAAAGGCCATAGACACTATTAGTTCGCCAAATGAGTTTAGACTACATGGGAACCTAAAAAATAATAAGCAAGACATCCACAGGGGACCTTTATTAAAAGAAGTGGAATCTACGTGCCCTGATAAATCAACACCGATTGATTTGATGGTCGTGCGTCATAAAAAGCCTGATATTGCGGAGAAAGGATTAACCCAGGAATTTCGAGAGTTAGTGAAGTACGGATGGTATTGGGGTTCCATGAATCGAAAAGAAGCAGAAGAGAAACTTAACGACGAAGTAGATGGAGCCTTTTTAGTTAGAGACTCATCTGATGTCAAATATCTTTATACTTTAAGTTTTAAATCTTACGGAAAAACTTTCCACGCCCGAATCGAATACAGTAATGGATGGTTCAGCTTCTACCCACAACCAGACAGTGATAGATACCGAAGTTTAGTGGATCTTATCGAGCATTGCATTAGCAAATCAGACGCTGGGATATTTTGCTATTCTCGTCCACTTTTAAAAGGATCCTCATCATTTCCTGTGAGGCTTACCAAGCCAATTTCTAGGTTCATGGAAGTGAGGTCCCTTCAGTATCTTTGTCGCTTCGTAATTAGGCGATACATCATCATAAATCACATACAGAATCTTCCCGTTCCTGCCAAGATAAAGAGATACCTTGAAGAAAGTTATTATTAAAAAGTTTCGAGTCATATTATCAACAATTTTCTATTTTTATACTGTATGTAATGCTCTATAATCTCATTACTTTATATCTGTTGTCAGAAGTAAAACTTTTTCTGATACACAATATTAAAAAACTTATTCTCCCTTGTACCAGTATTAATATACATGCATCGTACAAGCTTTAGGAAGCTGGTGCCCAAAGCGTTTCGACAGACATCAATGCTCTGCCCAGTCTCTTCTATTATCCTCCCGTCAGCAGACCATGTTCTGTTTCAGTGTCATCATTCTAAAGTTTCATTTCATTTATGCCAGTGGTCCCCAACCTTTTTTAAACCATTACCCCTTTCCCCTAGAAACTGAGACTTCAACTACCCCTGACGACCTCCCAATATGAGCTCAATATTCCAGACGTACGAAGCCTTTAGTTAGAAATTTCTAAGTTCCGTAAACCCTCCGTTACCCATTTGAATAAGTTAAATTTCTCACAAGTTGGGAACCACTGATTTAAGCAACCAAACAAAATATTTTCTTTTAACATATTCAATTCTGAATGCTAAATCTGTGCCTTCGCTAAGTACCTTCATTCCTAATCCTTTAGCGTTGCTTAAGTTACATAAATAGTATTTTTTTCTGCTGCTGTAATCTGACATATCAATCTGATGCCTTATTAGTTATAATGCTTTCTTTCCTAAACTTTAAGATGCAGACTTACGCTCTTTCACTTATCTTGCCATAAGATATTATTATTATTATATGATGTTTTGTGGTTTAACATTGCAATTGATATTTCACTTAACAGAGGCTTAGTTTCCAAACATTACTGTAGTATCAAAGGAAGTTCATCCATGCATTTACTGTATTTCTTGCTTAGTTCACTCAAGAGATATTTTGTCTTGTATTTCTATTGGCTGTTGTTTTCAAATATCATATTTAGCGTTATTGTGCTTCCCTGTAATTAATGTTTACTCTTTTGACAACTTTTAATATTTAATCTTAATTTGTGTTTCTACTGAAGTTCAGTTAATTGGAAATTTCAGTTTAATCCATGATACTTAATAATTTTCAGTATTTACAGTGCTAAGGTAATGCAGTTTTCTTTTTAAATTAGTGAACCCATGGTGCAAACTAGCAAAGTATGTGCAATAAGCAACCTTATTGACATACACAAAGAAAAAATATTAATACTTAATTTAATTTTCAATTATTGGTATGGTTTTATTCATGCTGATAATTTTAATAATGCTGCAGGAATTAAACTAAAATTAGACATAAATTTATATGAAATTCTTTTGTCATGTTGTTCAGTGCTTCAAAAGTACCTATAGCTATAAAATGTTATTTATCGTATTTACTATGTATAAAGTTTATAAATTTATTTAAGTATAATTGTCTCAGAATTGTAAAATATTTTTGTAAATAAGAAATTTTTCCATATCTAAAGCAGTGGTTCCAAACT
>Bragasellus_peltatus_4 ENA|HAEN01053490|HAEN01053490.1 TSA: Bragasellus peltatus, contig comp43959_c0_seq1
TGAGAGATTCATCTGATTATCATTATATATTTTCCCTCACCTTCAGGCTGAATGGAGTGACCAGTCATGTCAGAATAGAACACGATCAAGGTAATTTCAGTTTCGGAGGCTTTACACGATTTAAAAGTCAAACCATTGTTGATTTCATCGAGAAAGCTGTTGAACATTCTAGAAGTGGGCGTTACTTATTTTTCCTTCATAGAAGACCAGTCTTAGGGCCAATGAGAGTTCAGCTTCTTCATCCTGTTTCAAGGTTCAAACATGTACAATCACTACAGCATCTATGCAGATTTGTAATTGTTAAAGAAGTTCGCAAGGACTTGATCCCAGATTTGCCTCTGCCCCAACGCCTGAAAGATTATTTGAACTCTCCTCACTACTACTCTGAGCAGGTGGAACAGTGTATGTCATCATCGAGTGCCTTGTCCACAGATGGAGGGAGTCCGAGTCCGAAATCCGACCACAGTCCTTCCCCTTGTTCGAGTGTGGTTGAAAGTGTAAATAACTCTCTGCTGCCGCATCGTAGACTTAGTTTCAGCAAATCAATGTGCACTGCTAGCTCTGCCCCGCCGCAAGACCTTGCAAACAACATGTTCCTAAATCTTAGATGTAGTTTCCAAAATAGTTCAAATCCAACGGATCGTAACAGAAAGCATAGTAGTTCTAGAAACACTAGATTGACATCCTCACATTCTTCTTTAAATACACTACACGCTGCTGCACCTTCTAGATCTTCCTACCCCATTAGTACCCATACCCTGTCTAGTGAATCTTCTTCAGGAAGAATTAGTAGCTTCAAATATAATTCTTATAACAGGAAGTGTAATTTTTTGTCCGGTTCCTCTCATTCGTCGCCTTCCTCCCCAATTCTTTTTGATTACTCTCCACCGGATTGGCTCTCTTCGTCCGACGATAATTTCAAAAAGACATCAGTTGATTCTTCTTTGAATCGC
>Callinectes_sapidus_1 ENA|GEID01019238|GEID01019238.1 TSA: Callinectes sapidus C_sapidus_gill_comp24670_c0_seq1 transcribed RNA sequence.
TGACACTGACGAGTGAGACACGTGCAAATTACCAAGCCGTGTGTGTTCCTGTCTTCAGTTGTGTCGTGTACCGAAATAAGGAGGTCATGATGTTGGTGTGTCCTGGTTGTCACATCGGAATGGCCGCCACCCCAGTCCTGCCGGCGGCTCACTGCCTACCTACTGCCCACCTCACTCCGGCGGTGGTACAGCCGCCCTACGTGTGCGGTCGGATGTTCCAGATGGGCGGGGCTGCCGGAGTACGGCCGTGTTTGCCTGTGCCACATGACAGTTGTCATGTGCTGTGCTGTCTGTCCTGCCCTCACTCCTGCTCTGTTCTGCGACTCTGCGTTGATAC
>Callinectes_sapidus_2 ENA|GEID01045314|GEID01045314.1 TSA: Callinectes sapidus C_sapidus_gill_comp47042_c0_seq2 transcribed RNA sequence.
ATTACGGCCGGGGAGTGGCGACAAGATGGCAGGGGGGGCGTGGGTGTGCAGATGAGATTCCACTTATTTTCCTCGATTTCCGCGTACCACTGCCATCCAATGGCCGTGTCCCGCGGTAATTCCAAGCCGAGGGGCCATCCCGAGGAAAGATGATGAAAAAAGTGAATTTGCCTCAGTTTTTGAGCCGTTCTCCGCGCCATGGAGGGAGGAGGGCCAGCAGTGCCAATGGCGAGGTGTTTGAGGTGTTGGTGGGCTGCTCCTCCTCCTCCTCCACCTCGCCCCCAGCACACACTGGCACTGCCAACAACAACCCGGACAAGGCAGGTAAAAAGAAGTCCAAGTCTGGCATCCTGCAGACGCTCAAAAAGAAGTTGAGCGGGAAGCTTGACTCGTGCCAGGGGTCTCGCTGCAGCTCACCCAAGAAGAGCAAGAGCTTCGAGGGTCTTTCCAACAGTTTTGGGGACTCCTTTTCTCAGTCTATCAGCGAGGAGTCCTCCAGCGATGGCCTGAACACGTCCGGGGGACAGACGCACAAGAGGCAGCACAACAAGCGTGCCATCCGCCCCATGCATACGCCAGTCACCAGGCAGAACTCCTCCTCCAGGGTGCTGTCTGATGGCGAGGCCACCGTCAGGCCGCACCACCACAACCAGCTGGACACTGGGCGGGGACACAGCCAGGATTCTGGACGGGGACACCAGCAGCTGGACAGTGTGAGGGGCTCAGTGGGGCAGTGCACAGAGCAAATGGTGATAGTGCCAGATCAGCCCATCACCTCCCTTTCTCTGTTTGGAAAGACGGCTAACCACATATCAGAGACCATTGAGGTGGCAGCTCTGCCAGACACTTACGATGGTGGCACAACAGACACAGCAGACTCGGTGCCACAGGTTCTGGTGGAGACAGTTGGTAGCAATGTGGACTCACGGGTGGGCAGTGAGGGATTGGAACACAGTGCCATGTCGGAAACGTCCTCCCCTCTGCCCTATGGGGAGCTGTGGGGGCCTCAAGATGACAGCCTGGATCCCAGCAAACGCAGTCTTGCTGAGGAACTTTTCCGTTTGGCCAGGTTTGGGTGGTACTGGGGCCCCATCACTCGTGCCGAGGCCGAGGAGAAGCTTGTTGACCAGCCCGATGGAGCCTTCCTGGTGAGGGACTCCTCGGACGACAAGTACCTCTTCAGCCTCAGCTTTAGGTCATACAACAAAACGCTGCATACCAGGATTGAGCACAGCAATGGATGGTTCAGCTTCTACCCACATCCTGAGCATGAGGACCACACCAGCCTGGTTGGACTCATTGACCACTGTATGAGTCACTCTGAGTCAGGAGTATTCTGCTTCTCCCGGGCAAGGGTACCGGGCTCCCCGTCCTTCCCTGTGAGGCTTACCAAGCCTGTTTCTAGATTTACTCAGGTGCGATCCCTACAGTACCTTTGCCGATTTGTGATTCGCCAGTACACAAGAGTTGACCACATTCAGGCTCTGCCACTTCCCAGCCGCATCAAGGGCTACCTGGAGGAGGGCCACTATTAACTGTGATCCTGGAGGAAGCCCATTATGCAAAGCTGGACTAATGGACAGTTCACCAGAAACCCTTCAGGAGCAATCTGTTCATTGTTTTTATATTTTTGACTTACCAGGCACAATAGTGCACTGATCAGTGTGTTGCCTGCAAGTGAAGGTGGAATTGCATCCTGCAACAAACTGTGCCCTTCCATCATAGCAGGTTGCTGTTATACTGTGCTGAAAGCCTGCTTGTGTGTGTGTGTGTGGTAAGATACTTCCTCTGTGGGGAAGCAACGACACCCAAAATTTTATGTACTCTTTTCCTTTCTCCGTCTGTCCTGCCCTCCTTCTCCCTGCCACGCTGGCTGTCAAACCAAATACTTCACATTTAGCTGCCTTGCCAAAGGAGTGTCTCAATTGGTGCAATTTATAAGGCAATGTTGTGGTCAAGTTGGTGGCCATTGACATTTAATCTTTATACTGTGGTTATTTTACTTTATGTGAACTGGTCTGTTCTATGAAATGTGGCTGTTCATAGTAACTTTTAATTTATATTTTTTTACAATATGTTTCTGCTTTTTTCATTCCTTATTGCAAACTATTATACAGTTATAAACACCTTTCACACTAGATGAAGTATATGGATGAACTATAAGTTCTTCAATGTGGTGTGATGGAGTAGCCAAACACTGTAATGCAGAAGTTTGTGCTGACAAAACTGTGCCATGTGAAACTTTTATCTTATTGCAACTCAACAGCCATCTCAAGACCACACTAGCCTACAGTGTACTTTTTACTTTACATCTTTTTTTTTTTTTTTTTTTTCCGTTTTTTTTTTTTTTTCTTTTTTTGCTTTTA
>Callinectes_sapidus_3 ENA|GEID01065524|GEID01065524.1 TSA: Callinectes sapidus C_sapidus_gill_comp54675_c0_seq6 transcribed RNA sequence.
ACTGTGTGTTCTACTGGGGCAAGATGGACCGCTACGAGGCGGAGCGGCTGCTGGACACGCGTCCCGAGGGCACCTTCCTGCTGCGGGACTCTGCGCAGGAGGAGTACCTGTTCAGCGTGTCGTTCCGCCGCTACGGCCGCTCCCTGCACGCCCGCATAGAGCAGTGGAACCACCGCTTCAGCTTCGACTCCCACGACCCGGGAGTGTTCGCCTCGGACACCGTGTGCGGCCTCATCGAGCACTACAAGGACCCCTCCTGCTGCATGTTCTTTGAGCCCATGCTGACCAACCCCCTGGCGCGCACCTTCCCCTTCCCCCTGCAGCACCTCTGCCGCGCCGCCATCTGCTCCGCCACCACCTACGACGGCATCAACAGCCTCCGCCTCCCCAAGACGCTCCACACCTACCTCAAGGAGTACCACTACAAGCAGAGGGTCCGCGTCAGGAGACTCGACCACTAACAACACCAACACTGCTACACTGCTACAACACCAATACTGCTGCTACACC
>Cancer_borealis_1 ENA|GEFB01002635|GEFB01002635.1 TSA: Cancer borealis DS01-Cborealis_contig_2598 transcribed RNA sequence.
CGGGAGTTGTGGCAGAGAGAGGTGTCCGCGGCCGCCCTCCCTCACTCGTCTATGGCGGGGAGCTCTCAGTTAACTCCACGCAGCGGAGGAGAGTGCCACGGTTACGCTCCACGCTCGCTCCCACACCAGCCGCCAGGGAGTTGTCTTTCCATACGCCATCATCTGCCAGTAATGGATTGCATCTCCATACTGTGTCACTTGAATGAATCTGGATCAAGAAGTCGGGAGGATATAAGCGAGTTTGTGGTGTGAAACACTTTGAGAGACAAGTGTTGGATACCAAGAAATTATAAGCCTTGACAGAAAAGTATTACATCTTTCTTAAGCAAGTGCTTCCTTCCTTCATCACTTGAAATAACTGTGAAGGTAGAGTGTGGACAATTAAGTGCCAAAGTGACACTGACGAGTGAGACACGTGGAGGGTACCAAGCCGCAGCCCGTGTGTGTGTGTTCCTGGTCTTCAGTGGTGTCTTGTACCGAAAATATAAGATATAAGGTCATGATGTTGGTGTGTCCTGGTTGTCACATCGGGATGGCCACCGCTCCAGTCCTGCCAACGGCTCACTGTCTGCCTGTCGCCCATCTCACATCGGCGGGGGTGCAGCCGCCTTACGTCTGCGGTCGGATGTTCCAGATGGGCGGGGCTGCAGGAGTACGGCCGTGTTTGCCAGTGTCGCACGACGCTTGCCACGTGCTGTGCTGTCTTTCCTGCCCCCACTCCTGCTCCGTCCTGCGGCCCTGCACCGCTGCCGGGGCGCACAACAACCTTCATACCTCAGGCGGCGGGCTGGTGGAAGGACTGATGGATTCCGGACGAAGCACTTCTCCTGACACCAAGATCAATCACATGGCCAGCCACAACCCCTTCTTCACACCTTGCCAGGCTGTCCTGCCACCCGCCAAGACGTGCCCTGTCAACGTGCTTCTACCAAGCCCCACTCACCCACAACAACATTCGGCTGCGTCTCTTAATCCTTTCATCGGAAACTCTCCTGCCAGTCAACCGACAACCAAGGCTGCCCCGAAGGTTACTCTCACTCCTCCTGACCCAGATAGCGTAAATGACAGCCAGGTCTTGACGGAAACTAGACGCAAGCTGGAGGACAGTGGGTGGTACCATGGCTCTCTCACGTGGCAACAGGCGGCGGCACTTCTGCGGGACACTCCCGTCGGCACCTTCTTGCTGCGGGATTCTGCCAGTCCGCAGTGCCTGTATTCCCTCAGCGTCAACACCACCAACGGGCCCACCAGCGTCAGGATCCACTATTCCTGTGGCAGGTTCAGGCTGGACTGTACCGGCCACAGCCAAAGACACACGCCTGAGTTCACGGGCGTGGTGGAGCTGGTGCAGCACTACGTGGACGTGGCCTCCACCCAGGTGTGGGTTGACCACGAGGGAAACACCTTCAGTCCCATCGACATCAGGCGGCCACTCAAACGTTCACCTCCATCTCTGCAACATTTGTGTCGCCTCGTCATCAACTCTAGTGATAGCAGCGGTAAAGGCAGCAGCAGTGATCTGCCTCCAGCTTTACGGGGCTTCCTTCAGGCTTACCCGCACACAGTCTGACCCGGGCAGTACCACACGCACAGTGGACTTACTTCGGAAGATGCCTGTGTCCCCTCCCGACCACCTGGCTGCCAACCTTGCAGTCGCAATTCCATGTCCAGCGACTGGGATGTGGGTTGAGCTATGCCAGGGCGTCTTCAGAGAGCGGTAGAGGCCAACGCACAAACTTAACTGCGAGCTGCTGCTGAGGGTGCCAAACGTCTCAAAGTGCATCTGTGATTATCTCAACACATGGTAGCTACTCTAGGACCAACAACCCTTTAGATTCCCTCCCATAATGTGTCCACTTCCTTCCCTTCCCCGCCCCAATCGCCCTTCCCCCTCTACCCCGCCTCGGTCTGTAGACTGGCCGGGGTTACTTTCCAGCAAGTGTCTCATGATCTCAGTTTCTCTCTAAGCCTCCCTTCCTTACTTCGAGGCCCCCATACGTATGCTACAAGTTGCATCTCTGCCGGTTGCAACTTATTCCCAATCAAATGAAGCACTAGTGCGTGCGTGTAGCTCGTGCATTACGAGTACATTAACGTGCAGCGATGACACCACAATACTCCCGCGGGGCCTCCCACCTCCACTGCCTCAAGTCTTACCGCATTCCTAATCCTCAGGTGGGTCATCTCCGGGTCACTGACAGTGAGGTCAACGTGCAAGTTCTATGGTTTGGGATGAGGATCACTTTCAAGACCTCATCTCGGGGCTGACCCACTGTCGGGGTGACGCCTTATTTATTTAAACGCTTATTTATTTATGAAACGTTCTCTATTAATGTTGGAGAACAAGCGGGTTTCGGTTTGACTTGAGGCACCAAAAGGTTGAGGTAATGGAGGCCACGCGATGTGAGTGTTTACCAGTATTTATCAGAGCTGTGCGGGAGTGTCACGTGACGATCAAAAGAGCTTCCATGCTGACCCTCTACTCCGGGGCGAGGAAGCCTCACCTTCTCTCAGTCATCATAGTGTAGACTGTTTCTCGACCAATATAATTATGTAGTATTGTGAAGCAGGAAGATGAATAATAGAAAGTCAGTCACATAACTGGGCTGTGATCCTTGTGTCTCGGGGTGACTCCGCTACTCCAGGGGCCTTCATGTATGGCATTAAAGTGGGTGTTGCGTGGGCGTGGTGCAGCCTTGGGCTCACCACTTGTTGCTCCACCTGTTTTTCACTCTGACAAGCTTGCAAAAATCAATAAGTTGGTGGCATACCCAGAGAAGAAGCCTCACAAGAACGACGAGTCAATGATCCCTCGAGCCGGACGCCATCTTTAGTGACGTCACGCCGCTTACGTGTGATGACATCACTCACCGTGGCAATGCTCGAGGGGCTGCGTCCAGGCGGAGGCTTCGTCGATATGCCCTTGGAGTGGCTGGTGATCCCTACGCCGACATACACTTAGTTTTAGTGTGTGTGTGTGTATGT
>Cancer_borealis_2 ENA|GEFB01003306|GEFB01003306.1 TSA: Cancer borealis DS01-Cborealis_contig_3264 transcribed RNA sequence.
AGTTCTCCTAAGAAGAGTAAAAGTTTTGAAGGCTTGTCTAATAGTTTCGGTGATTCGTTCTCACAAAGTATTAGTGAGGAGTCATCCAGCGATGGCCTCAACACACCAGGAACACACACACACAAGGCAAAGCATAACAAACGGTCTATCAGGCCTATGCACACACCTGTCACGCGTCAAAACTCATCCTCAAGAGTGTTGTCTGAGGATGAGGGTAGTGTGAGTGTGAGTGTGAGGGGGTCAGGGGGGGCTAGGAGCACGGACACCCTACTGTCAGATCACCCTATAAACACACTGTCTCTCTACGGTACATCAACTAACCATATAACAGAGAGCAGTGAGGTCGCTGCCTTGCCTGACCCTTTTGAGTGTGAAGCCGTGACCTCTAAGCTACACCAAGCCAGCACACCTGACCACCAAGCTGACACAGTGCCAAGGGTTCATGTGGAGACTGTTGGTGGTACCTCAGAGTGCCGTATGAGTGAGGAGGTGTCAGACCACGGTGCCATATCCGAAACATCTTCCCCATTGTCGTACCGTGAACTATGGGGGCCACAGGAGGATAGTATAGATGCTAGTAAGCGTAGTCTAGCTGAAGAACTATTCCGGCTAGCTAGGTTTGGGTGGTATTGGGGACCTATTACCCGGGCAGAGGCTGAAGAGAAGCTCATTGACCAGCCTGATGGAGCCTTCTTGGTGAGAGACTCTTCCGATGATAGGTACCTACTCAGCCTCTCCTTCCGATCATATAACAAGACTCTACACACCAGGATTGAACACAGTAATGGTTGGTTCAGCTTCTACCCTCACCCTGAACACGAGGGTCACACTAGCTTGGTGGGACTCATTGACCACTGCATGAGTCACTCTGAGTCAGGGGTGTTCTGCTACTCCAGGGCGAGGGTACCTGGCTCACCTTCCTTCCCTGTCAGACTCACCAAACCTGTGTCAAGATTCACTCAGGTGCGCTCCCTCCAGTACCTGTGTAGGTTTGTGATCCGTCAGTACACTCGAGTTGACCACATCCAAGCGCTGCCACTACCCAGCCGGATCAAAGGTTACCTAGAGGAGGGCCACTACTGACCTCACCTCACCCTCCACCCTCACCCACACATCCTCACCCTCCACCAAGGATCACTATTAAACTCCCTCACCCACCCACTCTACCCCTCCCGCCCGCCCGCCCACTACATGACATTATGCAAAACAACAGGACTGGTGGATCAATCTGTTCATTGTTTATACATTATTATTCTTATTATATATGATTGACCCGAGATAGGTATAGATGTGTTTGTTTGGTGGAAGTGATGCAGTGTGTGTGTGTGTGTATGTGTGTACTCTTCCGTCATTGTGTGTGTGTACGTGTGTGTGTGTAAGATATTTCCTCTGTGGGGAAGTATTAGCACACAAAATGTTATTCAATCTTTATTCCCTTCTCAGTTNNNNCTTCCCTTCCCCTCCCCTTCCCTTCCCTTCCCTTCCCCTCTCCTTCCCTTCCAAACCAAATACTCTACAGTGAGCTGCCTTGCCAAAGGAGTGTCTCAAATGGTGCAATGTTTTAAAGCAGTGTTGTGGTGTGGTTAGGTTGGTTTAGATGGGCATTGATTGACCTATAAAGATATATAAAGTTTGAACTATTTTAACTACAGGTTGACTGTCACTAATCCGGTAATAAGTTTTCTGGCATGAATTTCAGAGCGCAGTTTCAAGTTTCTCGGGTTGCCGCCGCCGTTTATGTTTATGTTTTGATGGAGCTGTACCCAGAATTAATTGTTTGCTCATGCCAGAATAGTGATGGTGAACCTGTGTTGACTCTGTTATAATATTGCAGTGAGTGAGTGTAAGCTGGTCTGTCTCTTCTAGGAAATAATGTGGTTTTTGTCGTAACTTGTTTTTTATTTATTTATTTATAGTTTTTTTTTAATGTTAGGTTATGGGTTCTCCATTCCTTTTTAAACTACAGTGGTACCTCTTGATTCGAACTTAATTCGCTCTTTTCGGCTGTTCGAATTGAGAAAAATCGAATTAGGAAGCACTTTCTTGGGAGCCATAATGAGGGCTAATTTCAAGAAAATATGCAAAAATACAAGCGAGACTGGCCGATTGGCGGGAAGGCGGCGTCGACGGCCGCGTGTGTTTGTGTTCGGATTGCAAAACCGCGTTCGGATTGGAGGATAACATTTCGTCAAATGTGTTCGGATTGAGAAGTGTTCGAATCAAGAGGTACCAATGTATTATGAAATTTGAAGTATTCGCACAAGAGGTACACGTTGAAACAGTATATGGATAGAAGTGTATGTTTATTAAGTGTATTGCATTATAGTGAGTAAGTATAGTATTGCAATGGAAGGGTTGATACAGACAAGACTATATTACCCGAAACATTAATCTCTACCTGCAATATACTACCACCAGGATACCACACCTAACTTACATTACCCTGTGTTCATTATAGATGGAGAGAAAGATTGGAGAAAACGGAGAGACACTGGAGAGAAAAGATGGAGGGATGTGGAGAGATAAATGAGTATTATAAAAGAATGTTAGGGAAACAGTAAGAATGAAAGGAAAATAATCTGGCTTTAATGTGAGAAAGTAAAGCATTTTTCTATATATGAAGAGATAAGGATTTGTGTGGAAATTGCAGCTTAAAAAAGAAAAGATATGAAGATAAGGATTTGTGGAAATTACAGCTTAAAAAAGAAAACATGAAGATAAGGATATTGCATAGAAATAACAGCTTAAAAAAAATTATTGCATGGAAATTACAGCTTAAAAAAAAAAAATTATTGCACGGAAATTACGGCTTCAAAAAGAAAAATACATGACGATAAGGACATTGCGTGGAAATTAGAATTAAAAAAAGATATTGAATTCCAAGTGTATTGCTATTCTGTTTTTAATGAATGAGTTTGTGTTGAAGTGGAGTGGATGTGTTGTTGGGTTGACTGTTGTTAGTCAGAGTTGAGGTTTTCACAGTATTGTTCAAGAGGCTATTTCATTTCCCAAAGACAACCTTAACCTTTTATTATTTTGATGATCTTATTATGTGTGTCTGCAGTCCAGCATTATTGTGTTCAAATTATATATATATAAAAAAAA
>Cancer_borealis_3 ENA|GEFB01006736|GEFB01006736.1 TSA: Cancer borealis DS01-Cborealis_contig_6657 transcribed RNA sequence.
CCACTGCCATCACCTCTACCTTGTTGTCCCAAGCTCACGTATTTTTCCATTTTTCTTTGTCCTTATGCATCCCCATTAATCGTGCAGCGTGGTTTGTCAGCTGGTGGTAGAGTAGTGAGTAGGGATGCGGATAGTAAGTGAGAGAAGAGAGTGAGGGAGGGTGAGTAAGGAGAAGACTGAGATGGGCTCAGTTGGCTCCCCGGCGGTGTACGGAAATGTGTGCACAGGGGCGATGCGCTGTGGAAAGGCTGAAAATGAAATTGATTTAGTGCTCAGGTCGGGTGGCACTCCTCTCCCTATCGTCTGCGACTGCGTCAGAATTTGCACGCACTCCGGACACACCTCTCCGGCCTTGGCCACGGTTTGAGTTACGCTGCCGCCTCTGGCTTTACATACTAGTGACAATTCTGGCACTTAAATGTCGTCAGGGCGTCCTTAACCTTGGTGGCACTGTGAAAGCGTGAGGGAGGGTTGAATGGCTCTCAGTCGTGGTGTGTAGTCAGCAGAGGACGTAATTTCGCCACCAGCAGACACTATCTGTTTGCTGTGATACTATATCACACCCACACACCCCCACGCTACCGCCCTGTAACACTGCCCATCCTTCCTATTGAGTCTGTCAAGCTGAATGTGGCTTCTGGTTACAACATACTAGGCAGTGCTCATCGTTGTGTCTATTCTCCTCATCCCTGCAGCTCATTACGTGACACCACACCAATTGGGACATTAGCAAGGCAGAAGTGTAGTCTATGTGAGCCCTAGATCCCCACTATGAACTCGAGCAACCAACTCGAGATAATTTAGCCAATTACAGTAAGTGCGAGGAATCGGACGGGTGTCTTACTACGCGCGTTGGCTCCCCCTGCTCCCCCAGCGCCCCTCCCCCGTGCGTACTCTACACACAGCCGCCGCCGCCGCTACACAGAGCCAGGCTTCTTGTCTGTGCTACTGCTCTCCCCCGCCCACCTACACGGCCCATGGAACTTGGAATATCACACCGCTGTGCTCATCTGCGGAATGTGATTGTGGTGTAACTAAACCACACGGAGCTGGGAGTGTAGAGTGTTAGTGTTGGTGGTGCTTGTGTCAACTGAAGTGGCACTCATACGCACCAGCGCTCCTCCGCGGCCTGGGGAATGGCATCGGACGTGACACAGGCGAGAATATTAACTCAGTGCCAGAAAGTGTGGAGGCTAGGGTTACTGAGGTGGTGTGTAGCATCCTCACGTAGCCACATATGCACCTCGCCCGCCGCTAGTGATTACTGCTGCCGAGGGAAGGGTGAGTGTGAGGGCGGACCAGCCGGGTGTGTGGAGGGAGGAACAGGGGAGCGTCCGACGGCCTCTCTCTCAGCCTTGGCAGCTAAACCTTGCAGCAACCAGCAGCTAGGCGTGCACTAATACATAAACTCATCCTCTGCCTTGCCGGTGACTCGCCCTTAGCACCATGAGCCATACAGGTCATACTTGCATCCACTGGACCACAAACTTAACCAGTCTCTGTCCAAGTCTTGATGAGGAGGTAACATGTAGCCGACTACAGGATCTTCCTGACTTGTGGGTGCGGTGCAGAGCAGCAGAGGTCAAGATGGAGGGTCCCGACAGCCAGCCCCCCCAGATATCCCCCCCTTTACCTCCACCAACCATAGCAGCAGAGGCACCCCACCAGTCATCACCCCCACCACAAATCTCCCCCTCCTCCCCACTTCAGTCACTTCCACACACTCCACTGCGCCATTCCCCGTTGCCCCACACACCAATAACTCCACACACTCCCCTACCTCACACTCCTCTCACTCCACACAGCCCCCTCACCCCCCTCACCTCACAGAGCACCTTAGCATCAGAAGCCTCTGTTGACTCTGGTGTAGCCTCAGCACACTCACTGGACATGTTGCACAACAGTTGCAGCAGCTTTGAGACACATGCACTGCGCCGGAGGGCTGGAAGCAGTGTAAGCAGTGGGACCAGTGAGGGCTGGCTGGGCTCCCTCGATGGTGATCCAGCTGGTCTGGAAGTCCTCCCAGAGCTGTGGACTCATTCTGAGAGTCCCACAGCCCCGGGACACAGCCTTCCACCCTCCCACAACAGCCCCACATCCCCAAAACACAGTCCCACAGCCAACCATCACAGCCCCACAAAGTCTTGTCATAGTCCAGTAACTATGCACCATAGTCCCACCACCACTACAGCAACAACTACCACTACCACCACCACCACCACCACCGCCAGTCACTACCATCTTCCTCCATCGTCAGAAGCAGATAACAGTAAGACTGAAGTGCCCGGTGACTGTCAGAACTCCGAGAGGCATTCCTCATCCCCAAGAAACAACCCCAAGGAAGCTTTTTCATCTGTGATACCAATTCACCCTAGTGCCCTAAGTCCTCACACCAGTCCACTGAGGCCAGGAGTGGTGCAGACAGGAAAGAAGAGGCAAAAGTTTCTGATAACAGTGAACTCTGCTCCTATTACGGAGTCACATTACAGACATGTTTTTACTGAGTTTGGTTGCTCAGGTGATGAGGCATTTTATGAGAACAAATTTTATTATGGCAAAGATCATTTGTTATTACAAGAAAATTGTGGTTTAAATGGTGTACTGAAAAAAACCAAGGAAGCCCACCGTGCAGGAAGTGTTAGTGAAGCTGAACAGATGGCCGGTGAATGCATCTGGATTGACAAATTTGCATCACTGTTTGTGAAGCATATTATAGAAGAAGCCCTGTCTGTCAGTTCTTATCGAGGGTGGTCCATTAAATGCTCAGGCCAGTGTCAGCGTGAGCAGTGCCGTCAGGAATACCAGAAGAAGGAAAATACCCTGTGGAGTGTTGGGGGAGGCAAGGGAAACCGTAAATCCAGCATCCCACTTTTAGGTTTGTCTTGTGGGAGTCCTGGTCTGTGTTGGACTCCGGAGTTACCATACAGTCCTTCACACCGACCACACTCCCGGTCCTCCCTAGGTTCAAGCCTCTCCTTCTCCCACGACTCCCTGGTAAGCTCTGGCCCTCGCATGGATGACTCTCACCTTATCACTGGCGCTGTGTCACATGATGCCTTGCTCTTTCCTACTTCTAAAGCCTCCCACAGTGATGTTAGTGACATTTATAATGTGCCACTGGATGGAGATATCTATGCAGTGCCAGTAGATGTAGTGAAACCTAAGGAGGGCCAAATCTTACATCCAAAGGCCATTATGCATCATCCAAAAAAGAGACACCACAGAAAACATGCTAAGAGCAGTACTAGTGTTAGTGCCACCTTGCTGCATGATAGTAACTCAAAAAAGGTGAGCAGCTTTGACCCGGTGTGCAGTACCCGGACACTGAAAGATAGCAGTGTCAGTAGAAGCAGACAGCACTCTGGCCAGTCTGTCACCTCAGTTAGTGGTGACTTACTGAAGGCAAGCAAACGTCATAGTGTGCCCAGTAACATTGGCTGTGCTCTCAGTATGACTCCCAAGCATAGTTCCAGCAAAGAAAACCATGAACCAATCCACATGACTTTAGAGGAAGTGAGGAAGTCTTTCCATGAGTCTGATGACACCATAAACTGCAACAAGGTTAGTAGAGTGCAGCAGAGTAATAAGGGTATCAATGAGCAGTCAAAAATATGCAGAATTATACCCTTCACAGCAATGAAGTCATGTAAGAGAAAAGATAGTTCAGAAAACAGACTGGATGATAACAGAAAGAAGGGCAGGAGTATATCAAGTAATATCCGTAACACACTTATAACAATATTTGGCCTCAAAAAAGGAACTAAATCCAGTGGTACAAGATTAAAAAGTGGGAACTGTGTGGATGCTGCTTCTCAGGGATTTTCAGAAGTCGCAGGCAATGGAACTGCAACCCTTGTCTGCTCCCCCACCTCAGGTCCGCAACACAACCATACCACAAACTCAACTTCAAATACAGTTACCAGAAACCACCAGAACAGCCAGCAGAACCACCACACCAACCACCGCCACACCAATGGTATCAACACAGGCCTGTTATCATGCTTGGGCAACCTCAGGGCGGAGACTGATGAACAGCCTGTCACCACACCCAACATCCCAACACAAACTGTGGCTCCATCTCGCTCACCAGCCATAGTGACCAACAGGGCACTGCCTCCACTACCTCTGCCCACTTCAGGAGAAGATGAATCCTCCCCCAAGACTCCTGAACCTGAAACTGGAGGAGAACGAAGGGAAGAAGAAGGCTGTGATTTTGCATCTATTATAGAAAAAGTTAAAGATTGTGGATGGTACTGGGGACCTATAAGTGGCGAGGCAGCAGAGAAGGTGTTGGCCAATGAACCTGATGGATCCTTCATAGTGAGGGACTCTTCAGACCACCACTACATCTTCTCACTCACCTTTAAGCTCAATGGCTTCATCAGGCACGTCAGGATAGAGCATGACCAAGGCAACTTCAGCTTTGGAGGATTTACAAAGTTCAAGAGTCAAACCATCGTGGAATTCATAGAAAATGCCGTCGAACACTCACGCAGCGGCCGCTACTTGTTCTTCCTTCACCGGAGGCCAGTCCTGGGTCCTATGAGGGTGCAGCTCCTCCACCCAGTCTCCAGATTTAAGCACATTCAAAGTCTCCAACATCTTTGTCGGTTTGTGATAGTAAAGCATGTTCGTCGGGACCTAATCAGTGAGCTCCCCTTACCTCAGCGGCTGAAGGACTACCTTTGCTCTCCCCACTACTATTCAGAGAGAGTTGAACAGTGTATGGCAGCAGCAGCTGCTGCTGCATCTGATAACGAAGATAGTGCTTCTTCTGGAGCTACAGATGAAGGAAATGGTGTTCCCAATCAGGTGCTTCATCCTTCACTAGGAGAGTTAGATGACAACCTTCCTGTTCTGCCTGGTTTAATGCCAAGTTTTCCCGGCGTACCTCAGCCTGTGATGGACCGTGCCTCCCAGACCTCCCAGGCCACCTCCCCCAACCCACCCCTGTCCAACCAGGACCAGCCACTTGACAATATTCACAACTGTAGTCTTCAGGAAACTGACTCAACCCACACCGTAAGCAGCACACTCCAAGACGCAGACCACCTCACCAGCAGCACAGCACAATCTTTTTCCGAACCCAACCACCATGCAGTGATTCCCCCAGTCAGAGTTGATGAAAATTCTAGAACAGCTACAACCACTTACTCCCCAACCTGTTGCTCACCTGCACATGTGGAGCCTGAGACTTACCCTGCATGCTCACAGGTGACCCAAACCAGCCAGGCTCATACTGCCAGTGCCTCACCTGCCCCACAGGGTAACCTTGCCTTTGCCCACCAACACACGACCAGTGCCAGTGGGCGCCTCTCACTCAACTCCTCAACGAGTGATGTGCAGGACAATACAAGTTCACTTAATGATAGAACACTAACATTAAGTGAGAGTAGTCCCAGTGATGCAGATAGGATTATTGCCAATGCAACAGTCTCTAGAGAATATTTTAGGATCAATCCATGCAGAGGTTTGGATGATCACGTATTTGAAGACTTGGGAGGTGTATGAAATCAATTAGTCTGCTGAATAGTATCTAATAACTAATTTTGAAGTGCTGTGAATCTAATTTAAGGTTAGCTACTTAGGCTGCCATGTTCCTCTGTCAATTAATATTTGTTAACAATTTTGGTGGAACTTAATTTAGAATTTATTTACAAATTTATATATTTATTGGCAAGTAGAGTATATATAATTTATGTTTTATTTTTGTTAAAGCAACCAAAGACATCAGAATTTTATTAGCTAAATTCTTTAACACAAGTAGAAGGTGCAAGACAAACAGTTTTGCAGATCTCTCCAATATCCTATATGTTTTCCTTAATTTTAAACATGCTTCTTGTACTTTTCTCTTTATTAATATGGTTTATGCATAGTGCCATGCAGACTAAGAATTAGACCAATAAAGTTTCACTTCATATTGTTTTTGACAGTAATATAAAATCAAGTGTTTCTACTTGGTTGAGTCTTGTTATTTTCTTACTATGAAACAAGACACAGAATGTTGCTTTGGAACATTGTAGCCTATTATGACTGCTCAGTTCCTTTCAATCATCATAACACAATTAATTACAGTAAGATGTTGCTTGCATTTTGTAACTTGTTATTATTTATATATTTTGGCCAGTTGCAATAGAATTGTGATTGTGGTTTTTTAAATGTTTGCCTCATTTCCGTGAAGGAAGTGTAATTGAAGTGTTTTTTGGCCTCAGTTTAGACATGTAGTGAGCTATGTTATCTGATGGCATCTATGCAAGCAGAAGTTTGCCAGTACACTCACTTTTCAGTGTCAAGGGTTCTGGTTGGCATCTAGACCACTTAGGAAATGGGAGTTTTTGTTGCAATTACCACAAAAAATTATTGATGCCTGTCAACTTCTTGCTCACAGTTTGCTGCACTTTAGAGCCCTATTCCTTAAAACAGGATTAATTTACTAGTCACAGCACAAGACACAACTTAACCACTAGAGAGCAAATGCCAGGATTAGCTTCATAGGTTTCAGCCACGACAGACCAAACTTTATAATGGTGTAAAAGTTCATCCACTTGATTAGTACAGAACACTCACCTGTAAACTGATCTCTTTCTTCCAGCTTTCATTGCACAGCGAGGGAGACATAAATTACATCAACTTATTCTTAAACACTTATTTGTATAGAAGCCACAAAAAAAATTGGTATGCAGAACAATGTAAACACTAAGTTTATTTGGACATGGATAATTAATTGTACAGTACTAGTAACCCGAACTGATGTTAGAGAATGGCAGGATGCTCAAGTCTCTGCCCTCACCTTGCAGGTTTTAACATTCTTGGTCTGACATCCATTTGGGAAAATAATTTGCTCAGGATTCCCAGTGATTCATCCTTACCTGTTATCTGTCTGGAGAGCAATTCTGAAACACTGACTTCCCCCATCAAAACAAATAAGTCACAGAGCCTTTGAAATGAATTATTTGCCTGTTCAGGGTCAGTCAAAACTAGGTGGGCATGTTTGACTATGTGAAAGGAACAAGTTTAGAGTTTGAATGTTGAATGGTTTGCAACCCATTTCACTGGGTATCTGTTTTTCTTGAACTTCAATTCTCTTTCTTGAGTCTAAATACCACTCTTCCCACCTTGTGTAGACTGGGAAATGAGCTTGCTAATGATGATGAGGTAGAGATGTGATGGTACTTAAAAAGAATAATTACCCTGTTCATTAACTATGCTCATTACATTTGGAAAATTTAATTACTTTGGTCAGTGAGAGTGTTCCAGAGTTGGGATCCAGGCATCTCCATAAGAACTGTCTGTTGCACTTGATAAGTCCATAGTAGGTCTGTTCCCCTCGTTGTTAAACCATACTTTATATGCTTATATGTCTTAGGGAGAAATTTTGAAGTGTTTTCTTGCAGAGCAGCACAGTGATATGCCTGTTATCTTGTTAAATGTTTAATTATTGACAGGACTTTGTTAGCAATGGTTCAGGGCAGAGTTTGTGCTGCTGCTCAAGAAGAGGCCTCAACATGCAGCCCTCAACAACGTGTTAACATTGTGATATGGGATTTCTCTAGTGTGTCTCAACATTGCCTAAGTGACATGTGGATGAGGTTGAGTTGGGGCCCACTAGTACTTAATCCAGCAACAGAATAGTGCTATATTAGCAGTGTTTTATCAGGAAAGTCTGGATGAATAGTAACTATTGATTAAAAGCGAACCAAAATGTGCCGTGTGTTGTATACGAGGCTAATGACAGGTGGTGTTCAGTGGTTGAGTCTCAGTAACTACTGATGGTAAGTTTTAGGTGAATAACGTAATTATAGTAAGTTAAGCAGGCTTGAATCCTACTTTCCTATTCAGCTTCTAGTTGCCAATGCAACTTTTAAAAATACTGACAACTGCGTTACTGCATATTTCAATTAGTCTACCGAGTCCTCTCATCTTGCCTCAACTGGCAACATCTAGTGGTATGTAGATAATCACTTCCACATAGATTGCCTTTCTGGGCACATCATATTTCGCTCTGAATTCAGTAGAACCACCCAAGATAGAAAACTTAATGAACTGAAAAGTGGTAGCCTAGAAATGCTTGTTGAAAATATTTGGTGGCTATGGTCACACGGGCACTTAGTATGGTTTGAATGAGGTGACTCAGCAGTGGGTTTGGCAAGTGAAGTATTAAGTCTAATTACTAAAGAGAAATGTAAAAAAGAAGCAACACAAATTGTCAGTATTAAGCAACAGTTTTGATACATGTAGTTTATGCTGAGTGGGTAAGATATTACCAAAGAAAAACAAAAAACGTAAATTGTTTGTAGATATAATTGGATATAATTGCTCATTTATATAGTGCGACTGAACACATTTGTATTCTGTATTTTGTGGGATGTGAGGTTGGCGAAATTCAAACAAAGAAAATGGCTGCACATCAGCCATATAATAATCAGACCCTCTTTGAATTATATATGTATGTATGTATGTGTA
>Cancer_borealis_4 ENA|GEFB01012196|GEFB01012196.1 TSA: Cancer borealis DS01-Cborealis_contig_12059 transcribed RNA sequence.
GTGTGTCTACTCTTTGTATTTGCAGACCATCAGAAAGATACAGTCGATTCCCAATGGTCGTAAATGTAACCTGGACATTGAAGAGAAACATTAAACCATCATAAGCCTTCCTTATCCTGATTTTGGCAGAGACTTCTTAAAATCTGGAGTCCGTGAAGGCTTTTTAGGATGACATGAAACTAGATCACGTCCTTCTTTCTTGATTCTGAGGAAATAGTTACAAGTGTGATGCATCTCACGCTATGAGAGTGAACCAGCGGTCAAGATGATAATCGTGGACATGGTTGCAGGTGTCAAGTCACTAAGGTGCTGCCAACATGCTGACGTGTCCCAACTGCCACCACGTGCTGGCGGCCCGCCCCTGCTGCAGCATCACCCTCCAGTGTCCTGCGTCTGCCCCACCCATGTCCACGTTGGCTTCCCCCGCTGCAGGAGGGCCGCTTATGGGCTCTTCCCTAGGCTCCGCGCCCCTCCATCTCTCCACAAACGCCGCTTCTGCCTCCACAGAGCAGCAGCAGCAGCATCACCTGCAGCATCCTCAGCAGCAGCAGCAGCAGCAAGCTCCCTTAGCCACGCCCCACATCAGCGGTCACATGTTTCACTTTCCCACATTTCAAATGCCCGCCTTCGCAGGTTGTCACACTTCTTGTCACATGACATGCCAGGGAGCAATGCCCCAGTGTGGCACGACGTGCAGGAGTCCTGCGGTGTGTGGCGGTGGCTGGAGGTGGCCAGATAGTGGCGGCCGCACCCCGGACCACACTTTGGCCACGCGCATGCACACCTCGGGGGGTGGCTTAGTTGATGCGAGCAGCGTGGCCAAGTCGGCGGTGGATGAAGATAGCGTGGTGGCCTCCACCCGCCGGGCTCTCGTGAAGAGTGGGTGGTATTGGGAGCGAATTACGTGGCGAGAGGCGGAGGCCCTTCTACAGGGCACCAGCCTGGGTACCTTTATTGTACGGGACTCTGCTGACATGAGGTTCTTGTTCTCCTTGAGTGTCCAGACGGAGCGGGGACCCACCAGCGTCAGGATTCACTACTCGGCGGGAAAGTTTCGGTTGGACTGTGAGGCGCACATGGCTCCCACCATTCCAGAGTTCTCTCACGTGATCCGCCTTGTGGAACACTACATCAGAATCAACCGGAAGCTGCAGCGACACGTGTGGGTAGACACTCGAGGCCAGATTTACTCTCCCATCACCATTAGACAACCCTTGAAGCGGACTGTGCCGCCCCTCAAACACCTGTGTCGCCTGGCCATCAACCAGTCCTTCCACCAGCCCGCCACCTGCCTCCACCTGCCGCCTCCCCTCGCCGCCTATATCGACGAGTACCCCTTCTGGTGCTAACAACACCCCAACCCCATTACAACTTTTGATGCTACAATAGGTTATTTTTTTCCTAGGCATATGCATGTGCGTATGTATATAGTAATGATTGTTTATATTTATTATATAAATGCATTTGGGTCTATGCATATACTTCAATTTCATGTGTAAGATATGTATGTTTTTTATATGAATTTACATACATAAGTCTTGCATCCTGTCTTACATTCACAGAAAGGAGTATATACGCAACAAAAACCGTACATCGGCATGTGTTGTTCGTATGGAGACGTAAACACAGCCATTCAAACAATCGAGCATCAATGGTTTGATTCTCTCATCTTCAGAAAGCAGCTCCTGATACACTGACGTAATCCAGAAAATTAAAATGTTAATCCTACATTTCCTGGCAACAAATTAAGTGACGTGCATATATTTCTGATACTTTTTAAATATTTTTTTTACTTAGCATGATTGATATTCGCATTTTGTTCCATTTTGTCTAGTAAACTTATTTTTATTTTATTGTTTTGATGATAAATTCCACGCTAATTCATTTGAGTGCAATCATGTACAAGTATTTTGTGACTTGCTGATTGGGTGAGCACAGTGGCGTCAGTGTTGGTGGGTCGGGGATGGAAGGAACGAGGGGGGTGTGGGTGTGCTGACGTCAGGGAGAGATAACAGGCAGTGGTCGGCAGACTTACAAAAAACATGGTAATATCTCAATCACTTAAGAATTATTCACATCCCCTGAGAAAAAAAAAACATACTAAGCACTCTGCATACTGTGTGAAGGAATTTATAATGACCAGTATCACGAGTTTTTATTCTTAAGTATTTATGAAACACCATTTAAGAATTAACACACTTGGCTGCGTCACTAGGCACATGCATCCCCCTCCTATACACCACCTTTTTTTGTTCTTGGGTTATCTGACCGTACAGTGGCGGTAAAAACACACAGGATTTGAATGATTGACATGTATCATTTGATAGTGACAACTTTTGAACTTTAATAAGGGCAGCAGAGAGATAAATATAAAAGATCTCTTGGTTGGCATTGAAATTCTCAGTATTTACGTATTTACGGTCGTCATCGTTACTAAAAGCCCCGTTTCATACATGCAAGGTGTGTGGTGTTGAGGCGTCGATTGTGATGCCACGCTGCGCCATCTGTCAATCTAGTTTTTGATGAAAAGTAGCCAGGCACGCAATGATGATCATGAGCATCAACTCTTCATTAGTTTACATCAAATAGCGGACGTGGAAGCAATGGTTGCCTCATTAAACTTGACAACTTATAATACTCAGTGATATGAATGGAGAGTTATGAAAGTACCTTAGCTATTTATGTTGATCGTGTTTAGCAAGAATTGAACAGTTTGTTTGTTAGCGTTGATGATGATGTGCGGTATTATGACATCGAACTCACACGTTTGAGTGGATCGAGTGTATCACGAAGGTACTTGTGTGTTGCTTTCCATCCATAGTTCAGCTTAGAAGTTCAAGATTCAGTTATATTCCCATTATTTATGATGCCATTAACGATAATATTGATATCAATGATAGAAGGTGCCAAGTCTCCAGAGTTTAAGGCAGCTCCAGATTGTTGTGTTGTCTGCAGGCATGTGTTTCTTCCGTTGCCACTGCCGTGACATCACACATCAGCTTCACTTTAGTCAGTGGGAGAGAGAAAACAGATTTGTGTGTGTGTTTACCATTGCTTGCACCAGCCCGTTGTTTTGATGATGCCACCGTACCAAGCTCATTCATGCAAGTGTCACAAAAAGTAACATTAATCATTTTTGTCTCCTTTTTCTACCAGCCTTTTTCCCGCCCATGCATTGTGGCGTAGTGAGGCACCACAGCTCATGTGATACAAGGTGTATACAAGGTGTATACAAGGTGTTTCTCACATTTTCAATGCGAAATACTAAGGTAGCTCAAAGGCAACATGATAATCAAACACTGACTACTAAAAAAAATTCGTATGATAGCGTTCCAAGAATAACGGAAAATATGAGTGAAACAACCGTAGAGTTGATACAATATTATTTCTTTAAGTTAATGTTAATTAAGGATACGTTGAAATTCGTGCACCAACTCGTCTGTGTATTGATCGTCAGACAAGCTGTAACACCTCGCACTCACACAAATTACATGGCAACCACTGCGTACATGTAACACCAATTCAATCATGTGTCGGAGCCTGGGATTCATAGACAATGCCATTAAATAATCAAGATAATCAGATGACCATGGAGTAAGGCCGCCACTTATATACTCACGTCTCATTAATAAGGTCAACAGTCGTCGGTTCAAGTGTTAGGATGTCAAACAGCAGGAAACATCAGTTATGTTGATATTTTTGAAACTGGGAGGCACTGATATTTGTTGTTTATGTGAAATGTTACAATAACAATTTAGTTTTCTCCAATCATTATTGTACAGTGAGTATTCAAAAACTACTTTGTTATCGGTGCTATTTATAATGTTGTCTTATAATTACATCGCGATGTCACGCTATCGTTAATGAAAACAAAGCGGGA
>Cancer_borealis_5 ENA|GEFB01015635|GEFB01015635.1 TSA: Cancer borealis DS01-Cborealis_contig_15455 transcribed RNA sequence.
CACCACCTTCACCTCCACCACACCTCCACCCCGCCCCCCGCCCCTGAGGAACCTACCGGGGCCATCGCTGTAGCAGTCCCCCCAGGTGTGGTAGGGGGTGATGGGGGGGCGTCATCCCCTGGGGGAGCTATCGCCCTACGCGCACCAGTTATAGATCTATCAAGATTTAACCCTGAGGCGTACCCTATAGATGACTGGGAGGAACGCGCAAGGCAGGAACGTGCTCGGGAAATGGCAGAAGGGGTAGAGCCGCCCCCTGGATTCACCTCTGGGGTCGGGCCGGCTGGTCTAGCCCTAACACACCTCCAGCTGCAACACCAACACCACATACAGCTGCAGCAGGCCGGGGCATCACCAAACAGCTTACCCTTACCCTACAACCCCATGCTAGATTTACAGCTGCTCCTTGAACGCTCCCTTCGATTAGGCCTAGCTGGTCCTGGGACGATTTTACAGCAAGTTGGTCGATTAGCCGGAGAGAACTCCCTCCTACAACGGACAGTCCATACCCAAGTTGACTACATACACTGTTTAGTACCGGATCTATTATCTATTACTAACTGTGTGTTCTATTGGGGGAAGATGGATCGCTACGAGGCGGAAAGACTGTTAGATAATAGACCCGAAGGTACATTTCTACTCCGCGACTCAGCACAGGAGGAGTATCTATTCTCCGTGTCCTTTCGTAGATACGGACGCTCGCTGCACGCACGAATCGAACAATGGAACCACAAATTCAGCTTCGATTCGCACGACCCGGGTGTGTTCGCATCCGAAACCGTATGCGGATTAATAGAACATTATAAAGATCCGTCGTGCTGTATGTTCTTCGAGCCGATGTTGACCAATCCGCTGGCTCGCACCTTTCCGTTCCCGCTGCAACACCTGTGCCGTGCTGCGATCTGTTCCGCTACTACCTATGATGGGATTAATTCTCTGCGTTTGCCTAAGCCGCTGCATAACTACCTGAAGGAATATCATTATAAGCAACGGGTCAGGGTAAGGAGACTGGATCATTAGGGTGTGTGTGTATGTATGTACTAACACACACACACACA
>Carcinus_maenas_1 ENA|GBXE01032046|GBXE01032046.1 TSA: Carcinus maenas comp46117_c0_seq1 transcribed RNA sequence.
ACCACCACCACCACCACCTGCACCTCCACCACACCCGGTCCGCCCCGGAGGAGGGGTCCGGAGGGGGCAGCTCCGGGGCGGCCTCGCCCGGGGGTGCGGTGGCCCTGCGTGCCCCGGTGATAGACCTGTCCCGGTTCAACCCCGAGGCCTACCCCATAGATGACTGGGAGGAGCGGGCCAGGCAGGAGAGGGCCCGGGAGATGGCGGAGGGGGTGGAGCCTCCCCCCGGGTTCACCTCCGGGTCTGGTCCGGCCGGCCTGGCCCTCACCCACCTCCAGCTGCAGCACCAGCACCACCTCCAGCTGCAGCAGGCCGGGGCATCACCAGCCAGCCTACCCTTACCTTACAACCCCATGCTGGACCTACAGTTACTGCTGGAACGTTCCTTACGGCTGGGTCTGACGGGGCCCGGCTCCCTCCTGCAGCAGGTGGGGCGTCTAGCAGGCACGGAGGGAGCCCTGCTGCAGAGAACAGTACACACACAAGTGGACTACATCCACTGCTTAGTGCCAGACCTTCTCTCCATCACCAACTGTGTGTTCTACTGGGGCAAGATGGACCGCTACGAAGCAGAGCGTCTCCTGGACAACAGACCCGAGGGAACCTTCCTGCTGCGGGACAGTGCGCAGGAGGAGTACCTGTTCTCCGTGTCCTTCCGCAGGTACGGACGCTCCCTCCACGCACGCATAGAGCAGTGGAACCACAGATTCTCCTTTGACTCCCACGACCCGGGAGTGTTTGCCTCGGACACCGTGTGTGGGTTGATCGAACACTACAAGGATCCATCGTGCTGTATGTTCTTTGAGCCTATGCTGACTAACCCCCTGGCCCGCACCTTCCCCTTCCCCCTGCAGCACCTGTGTAGGGCGGCCATCTGCTCCACCACCACCTACGACGGTATTAACTCTCTCCGTCTGCCCAAACCTTTACATAATTACCTCAAGGAGTATCACTATAAACAAAGGGTCAGGGTGAGGAGGCTAGACCATTAAGGGGGGGTTGTGGTGGAGGGGCGACGGGGGGG
>Carcinus_maenas_2 ENA|GBXE01071771|GBXE01071771.1 TSA: Carcinus maenas comp77494_c1_seq1 transcribed RNA sequence.
GGTAACAAGATGGCAGGGGGGGCGTGGGTGTGCAGATGAGAGTCCACTTATTTACCTTATCTTTCCGCGTCCCACTGCCATCCAATGGCCGTGTCCCGCGGTGATTCCAAGCCGAGGGGCCATCCCGAGGAAAGATGATGAAAAAAGTGAGTTTGTGTCACCTGCTGAGCCGATCTCCGCGCCATGGAGGGAGGAGGGCGAGCAGTGGCAATGGCGAGGTGTTGGAGGTCTTGGTGGGGTGTTCTTCCTCCTCCTCCTCCACCTCGCCCACCTCACACTCACACACGCCCACTCCTAACAACAACCCGGACAAGACGCCCAAGAAGAAGTCTAAGTCTGGCATCCTACAGACTCTCAAGAAAAAGCTGAGCGGGAAGCTTGACGCCTGCCAAGGCTCTCGCTGCAGCTCACCCAAGAAGAGTAAAAGTTTCGAGGGACTTTCCAACAGTTTTGGTGACTCGTTCTCTCAGTCCATCAGCGAGGAGTCTTCCAGTGATGGACTGAACACCTCCCAGACACAGACACACAAAAGGCAACACAACAAGCGAGCTATTCGTCCCATGCACACTCCTGTTACCAGGCAGAACTCTTCCTCCAGGGTGTTGTCTGAGGGGGACACGACCCTTACCAGGCCACACCACCATCACAACCACCTCGACACTGCTGCCAGGACAACACACCACCTAGACACTGTCAGGGGCCCAGGATGCCAAGGTACAGACACACTGGGGCCAGACCAGACAATCACTTCCCTGTCACTGTATGGAAAGACACCCAACCACATATCAGACACCACCGAGGTGGCACCGTTGCCGGACACTTTTGACGGTGGCACGGCAGACGTGACAGACTTGGTGCCTCAAGTTCTGGTTGAAACAGTGGGTGGCACCTTAGAGGGCCAAGTGAGTGGCGAGGTGCCAGAACGCGGTGCCATATCGGAAACTTCCTCCCCCCTGTCGTACGGGGAACTGTGGGGAGGGCCTCAAGACGACAGCCTAGACGCCAGTAAGCGCAGCCTTGCCGAGGAACTTTTCCGCCTGGCCAGGTTTGGCTGGTACTGGGGACCCATCACTCGGGCCGAGGCCGAGGAGAAACTGGTGGACCAGCCCGACGGAGCCTTTCTGGTGCGGGATTCCTCGGACGACAAGTACCTCCTGAGTCTCAGCTTCAGATCTTATAACAAGACGCTGCACACCAGGATTGAGCACAGCAATGGATGGTTCAGCTTTTATCCACATCCTGAGCATGAAGGTCACACCAGCCTGGTGGGACTTATTGACCACTGCATGAGTCACTCTGAGTCTGGAGTCTTCTGTTACTCCCGGGCAAGAGTGCCGGGCTCCCCGTCCTTTCCTGTAAGGCTCACCAAGCCTGTCTCCAGATTTACTCAGGTGCGATCCCTACAGTACCTCTGCCGATTTGTCATTCGGCAGTACACGAGAGTTGACCACATTCAGGCGTTGCCACTACCCAGTCGCATCAAGGGTTACCTGGAGGAGGGCCACTACTGAGCACACTCCTGCACCAAGGCCATTATGCAACACTGGACTGGTGGACACTTCACCAAAAGTCTCTCAAGGAACAATCTGTTGATTTACTTGGACTCACCAGACACAGAAGTGCATTGATCACAGTTTTGTCTGCAGGTCATGGTGAAATGGCTTCCTGTAATAAACTGTGCTCTCTCTCTCGTCATAGCAGGTTGCTGTTATGTCGTGTCCAAAGCCTGCATGTGTGTGTGGTAAGATACTTCCTCTGTGGGGAAGCTCGGCACCCAAATGTTATTTACTCCTATTTCATTCTCAATCTGTCCTTCTCTCTGCCAAGCCGGCTGTTGAACCAAACACTTCACAGTTAGCTGCCTTGCCAAAGGAGTGTCTCAATTGGTGCAATTTATAAAGCAATGCTGTGGTCAGGTTGCTGGGCATTGCTTTAACTTTTGAACTGTTTACTGTGTTGTTATATTGCAGTGTGTGAACTGGTCTGTTCTATGAAAAGTGGCTGTTTCTTGTAACTTTATTTATATATTTTTTCAACAATAGGTTACTGTTTCTTCATTCCTTATTATATACAATTATACGAACATCTACAAGCTGCAGTGTATGAATGATATGTAGCTTCTTCAATGTGATGCGTTGGAGTAACCAAGCCTTGTAATGCTGCAGTTAGTGCAGACCAAACTGTGCTGCCTGAAACATTACCTTCCTTGTTGCAGGATACAGCCATCACGAGACCACTCTGGCTTACAGTGTATTCTTTACAGTACAAGTTTATACAGGTAGTCAGAGTAAAAATTGACTTGATCTGACTTTCTGTGAGAAGAAGCATTGTTCCAGAGACATGAAGATAATGATATCAAATGGAAATAAGTGCTTTCAAATTAAGTTCAGCCACCAGTAGACGATCAACGTGTTTGATCCAGAAAAGTTTATTTATGTTGCACTACTGTCATGGGAACCACAGTTGGGATCTTCAGTGGTGTTCGGTGAAGCATATAAGAGGCTATTTCTTTCCCCAAAGATATTTTTTCGTGTGTGTGTGTGCGCACGTGTGTGTGTGTGTGTAGGTGTGTAGGTGTGTGTGTGTGTGTCATCTAGCAGGTGTGTAGATC
>Carcinus_maenas_3 ENA|GBXE01076410|GBXE01076410.1 TSA: Carcinus maenas comp79588_c0_seq2 transcribed RNA sequence.
GAGAGAGAGAGACTGATTGACTGACTGACGGAACTATATGCAATGTGAGGCATTAAGTTAACTGCTGTAACGGAAAGTAGCCTATTATGTGAACTGACATAAATATTATGTTGCAGGTCATGATGTTGGTGTGTCCTGGTTGTCACATCGGGATGGCCGCCACCCCAGCCCTCCCCGCGGCTCACTGTCTATCTGCTGCCCACCTGACGCCGGCGGGAGTACAGCCGCCCTATGTATGCGGTCGGATGTTCCAGATGGGCGGGGCTGCTGGGATACGGCCGTGTTTGCCAGTGCCACACGACGCTTGTCATGTGGTCTGCTGTCTTTCCTGCCCTCACTCCTGCTCCATTCTGCGGCTCTGCAACGTCCCCGAAGCGCGCAACAATCTTCATACCTCAGGCGGCGGCTTGGTAGAGGGCTTGGTGGACACCGGACGAAGCACTTCTCCTGATACCAAGATCAATCACATGGCCAGTCACAATCCCTTTTTCGCACCCTGCCAGGCTGCCTTGCCAACTCCCAAGGCGTGCCCTGGCAGCGTGCTTTTACCGAACCCCACTCACTCACAGCAGGAATCAGCCGCATCTCTTAATCCTTTCCTAGGAGGCACTGCTGCTCCTACGACAACCAAGGCTGCCCCTAAAGTTACTCTCACTCCTCCTGAGCCAGACAGCGTTAATGACAGCCAGATCCTGACAGAAACGAGACGAAAGCTGGAGGACAGTGGGTGGTATCATGGCTCCCTCTCGTGGCAGCAAGCGGCGGCACTTCTACGAGACACACCCATTGGTACTTTTCTCCTGAGGGATTCTGCCAGTCCGCAGTGCCTCTATTCTCTCAGTGTGAACACCACCAACGGACCCACCAGCGTCAGAATCCACTATTCTTGCGGCAAGTTTAGGTTGGACTGTACCGGCCACAGCCAAAGACACACTCCCGAGTTTCCGGGCGTGGTGGAGCTGGTGCAGCACTACGTGGACGTGGCCTCCACGCAAGTGTGGGTGGACCATGAGGGAAACACCTTCAGTCCCATCGATATCAGGCGGCCACTGCGACGCTCACCTCCATCTTTGCAACATTTGTGTCGTCTCGTAATCAACTCAAGTGATGGCAGCGGTACGAGTAGTAGCAAGGATCTACCAACAGCTCTACGTGGCTTCCTTCAGGCTTACCCGCATACAGTCTGACCCGGGCACCACCACACACCCAGTGGACTTACTTCGGAAGATGCTTGCGTCTCCTTTCGACCTCCTGGCCATCAACCTTGTGGTCACAATTCCATGTCCAACGACTGGGATGTGGGATGATGTATGCCCAGTCAGGGCGTCTTCAGAGAGCGGTAGAGGCCAACGCACAAATTTAACTGCGAGCTGCTGCTGAGGGTGCCAAACGTCTCAAAATGCATCTGTGATTATCTTAACACATGGTAGCTACTCTAGGACCAACAACACTTTACGTTCCCTTTCATAATGTGTCCCTATCCCGTCACGTATTTCCCCATTCTACCCAGCTCTTCTCCGTCCCGCCCCGCCCTGTCTCTCTGTTTTGCCGACTGGCTGGATTCCCTTCCAGCAAGTCTCTCATGATCTCAGTTTCTCTCTTCGCCTCCCTTTCACTATTGAACCCCGTTCAGGGGTTCCCACAAGTACGCTAAAAGTTGCAGTTCTGTCGGTTGCTCCTAATTCTCAATCAAATGAAGCACTATTGCGTGTAGCTCGTGAGTGGCGAGTACATGAATGTGCGCAGTGATGAAAACAGAATACTCCCGCATTACCACAAACCTCGACTGCCTCAAGTCTTATCGCACACCTGGGCCTCAGGGGGGTCATTTCCAAGTCAATGACAGAGAGGTCAACAGTATAGGTTTGCTGACCAGGGTCACTTTCAAGACCGCATCTCGGAACAGGTCATTCGTGACACTGAGCCGAACTGGGCTGAGCTACTGTTAGAATGACGCCTTATTTATTTAAACGCTTATTTATTTATGAAACATTCTCGACTGCTGTTTGAGAAAAGCGGGTTTCGGTTGGGCTTGAGGCACGACAAGGTGGAGGTGAGGGAGGCCATGTAGTGTGTCAGTGTTTACCAGTATTTATCAGAGCTGTACAGGCGTGTCAAGTGACGGTCAAAAGAGCTTCCATGCTGACCTTTAACTCCGGGGCGAAGAAGCCTCTCTCAGATATTTTAGTGTAGACTTATTTCTCGACCAATATAATTAATTATGTAACATTGTGAAGCAGGAAAGATGAATAGTAAGAAGTCAGTCACATACCAGGGCTGTGATCCTAGTGTCTCGGGGTGACTCCTCCACTTCTGGGCCCTTTATGTCTGGCATTATAATGGGGTTGGCTGTGGACGTGGTGCGGCCTTGAGCTGTCACCATGTGTTGTTCCACCTCCGTGTTTTACTCCGGCAAGCTTGCAAAAATCAATAAGTTGGTGGCATAACCCAGAGAAGAAGCCTCACAAGACCGAGACAATGATCCCTCGAGCCGCAAGCCATTCTTAGTGACGTCACGCCATTTACGTCTGATGACATCACTCACCGTGGCAATGCTCGGGGGACGCGTCGACCGTGAGGCATCTTCGCTACGCCCTTGAAGTGCCCGAGGAGCCCCACGACGACACACACTTAGTTTTATTGTGTGTGTGTGTGTGTGT
>Carcinus_maenas_4 ENA|GBXE01096001|GBXE01096001.1 TSA: Carcinus maenas comp85304_c2_seq1 transcribed RNA sequence.
GGGGCAGCACCACTACCACCACCGCCACCACTACCAGTCAAAACCACCTTCCTCCATCGTCAGAAGCAGACAAGAGTAAGGCCGGTGAGTGTCAGGACCCTGAGAGGCACTCATCTTCATCCCCAAGAGACAACCCTAAGGAAGCTTTTTCATCTGTGATACCAATTCACCCTAGTGCCCTAAGTCCTCACACAAGTCCACTGAGGCCAGGAGTGGTGCAGACAGCAAAGAAGAGGCAAAATTTTCTCATCACGGTGAACTCTGCTCCCGTTACGGAGTCACAGTGCACGCAGGTCTTTACTGAGTTTGGTTGCTCGGGTGATGAGGCATTTTACGAGAACAAATTTTACTATGGCAAAAATCATTTGTTTATACAAGAAAATTGTGGTTTAAATGGTGTACTGAGAAAAAGCAAGGAAGCCCACTATGCTGCGGGTGTTAGTGAAGCTGACCACATGGCCAGTGAATGCATCTGGATTGATAAATTTGCATCATTGTTTGTGAAGCATATTATAGAAGAAGCGCTGTCTGTCACTTCTTACCGGGGATGGTCCATTAAATGCTCGGGCCAGTGTCAGCGTGAGCAGTGCCGTCAGGAATACCAGAAGAAGGAACACAATCTGTGGAGCGTCGCGGGAGCCAAAGGAAATCGTAAATCTAGCATCCCACTGTTAGGTTTGTCGTGCGGGAGTCCCGGTCTGTGTTGGACTCCCGAGTTACCCTACAGTCCCTCACATCGACCACATTCCCGCTCCTCTCTGGGTTCAAGTCTCTCCTTTTCCCACGACTCACTGGTAAGCTCCGGCCCTCGCATGGATGACTCTCACCTTATCACTGGCGCTGTGTCACACGATGCCTTGCTCTTTCCTACTTCTAAAGCCTCCCACAGTGATGTTAGTGACATTTATAATGTGCCACTGGATGGAGATATCTATGCAGTGCCAGTAGATGTAGTGAAACCTAAGGAGGGCCAAATAATACATCCAAAGGCCATTATGCATCATCCAAAAAAGAGACACCACAGGAAACATGTTAAAAACAGTACTATTGTTAGTGCCACCTTACTCCATGATAGCAACTCTAAAAAGGTGAGCAGCTTTGATCCTGTGTGCAGTAGCCGGACACTGAAAGACAGTAGTAGTGTGAGTAGAAGCAGACAACACTCTGGTCAGTCTGTGAACTCGGTTAGTGGTGACATACTGAAGGCCAGCAAGCGTCACAGTGTGCCCAGTAACATTGGTTGTGCCCTCAGCATGACTCCCAAGCACAGCTCCAGCAAAGAGAACCATGAACCAATACACATGACCTTAGAGGAAGTGAGGAAGTCTTTCCATGAGTCTGATGACACCATCAACTGTAACAAAAGCAGTAGGGTGCAACAGACTAATAAGGGTATTAATGAGCAGTCAAAAATATGCAGAATTATACCCTTCACAGCAATGAAGTCATGTAAGAGAAAAGACAGTTCTGAAAACAGACTCGATGATAACAGAAAGAAGGGCAGAAGTATATCAAGTAATATTCGTAACACACTCATAACAATATTTGGCCTCAAGAAAGGAACAAAGTCCAGTGGTACAAGATTAAAAAGTGGGAACTGTGTGGATGCTGCTTCTCAGGGATTTTCAGAAGTCGCAGGCAACGGAACTGCAACCCTCGTCTGCTCCCCCACCTCAGGTCCGCAACACAATCATACCACTAACCCACCTTCAACCACAGCCACCAGAAACCAACAGAACAGCCAGCAGAACAACCACACCAACCACCGCCACTCAAATGGCATCAACACAGGCCTGTTATCCTGCCTGGGGAACCTCAGGGCAGAGACAGATGAACAGCCTGTCATCACACCCAACGTCCCAACACAAACTGTGGCTCCATCTCGCTCACCAGCCACAGTCACCAACAGGGCACTGCCTCCACTACCTCTGCCCACCTCGGGAGATAATGAATCCTCCTCTATGACTCCTGAACTGGAAACAGGAGCAGAACGAAGGGAAGAAGAAGGCTGTGATTTTGCTTCTATTATAGAAAAAGTTAAAGATTGTGGGTGGTACTGGGGTCCCATCAGTGGAGAGGCAGCAGAGAAAATATTGGCCAATGAACCTGACGGCTCTTTCATAGTGAGAGACTCTTCAGACCACCACTATATTTTCTCCCTCACCTTCAAGCTCAATGGTTTCATCAGGCATGTCAGGATAGAGCACGACCAAGGCAACTTCAGCTTTGGAGGATTCACAAAGTTCAAGAGTCAAACCATCGTAGAGTTCATCGAGAATGCCGTAGAACATTCCCGCAGCGGCCGCTACCTGTTCTTCCTTCACCGTCGGCCAGTCTTGGGTCCCATGAGGGTGCAGCTCCTACATCCTGTATCCAGATTTAAGCACATTCAAAGTCTCCAACATCTTTGTCGGTTTGTGATAGTGAAGCATGTTCGTCGGGACTTAATCAATGAGCTCCCCTTACCTCAGCGGCTCAAAGACTACCTTTGCTCTCCCCACTACTACTCGGAGAGAGTTGAACAGTGTATGGCAGCAGCAGCTGCTGCTGCATCTGATAATGAGGACAGTGCTTCATCTGGAGCTACAGAGGAAGGAAATGGTGTTCCCAGTCAGGTGCTTCATCCTTCACTAGGAGAGTTAGATGACAACCTTCCTGTTCTGCCTAGTCTCATGCCAAGTTTTCCCGGCGTACCTCAGCCTGTGATGGACCGTGCCTCCCAGACCTCCCAGGCCACCTCCCCCAACCCACCCCTGTCCAACCAGGACCAGCCACTCGACAACAATATTCACACCACTAGTCTTGAGGAGACTGACTCCACCCACACTGTCAGCAACACACTCCAAGAAGCAAACCATCTCACCGGCAGCATGGCACAATCTTTTTCCGAACCCGACCGCCACGCAGCGATTCCCTCGGTCGGAGTCGACGAAAATTCTAGAACGGCTACAACCACTTACTCCCCAACCTGTTGCTCACCTGCACATGTGGAGCCTGAGACTTACCCTGCATGCTCACAGGTGACCCCAACCAGCCAGGCTCATACTGCCAGTGCCTCACCTGCCCCACAGGGTAACCTTGCCTTTGCCCACCAACACACGACCAGTGCCAGTGGGCGCCTCTCACTCAACTCCTCAACGAGTGATGTGCAGGACGATACAAGTTTGCTTAATGATAGAACTGTAACATTAAGTGAGAGTAGTCCCAGTGATGCAGATAGGATTATTGCCAAGGCAACAGTCTCTAGAGAATATTTTAGGATCAATCCATGCAGAGGTTTGGATGATCATGTATTTGAAGACTTGGGAGGTGTATGAAATCAATTAGTCTGCTGAATAGTATCTAATAACTAATTTTGAAGTGCTGTGAATCTAATTTAAGGTTAGCTACTTAGGCTGCCATGTTCCTCTGTCAATTAATATTGGTTTCCAATTTTGATGGAACTTGATTTAGAATTTATTTACAAATTTATTTATTTATTGGCAAGTAGAATATTTATAGTTTATGTTTTATTTTGTTAAAGCAACCAAAGACATCAGAATTTTATTAGCTAAATTTTTTGCTGATCTCTCAAATATCCTATATAATTTCTTAATTTTAAACATAGTACCTCTTGTATATTTATCTTTATTGATATGATTTATGCATAGTGCCATGCAAAACGAAAATTAGACCAATAAAGTTTCACTGCATATTGTTTTTGACAGTTGTACAAATTTAAATGTTTTTATTTTGTTGAGTGTTAGTTATTTTCTTTCTTTGTGAAAGCAAACCCTTACCGAGAATGTTGCTGTGGAACATTGTAGCCTATTATGACTGCTCAGTTCCTTTCAATCATCATAACACAATTAGTTACAGTAAGATGTTACTTGCATTTTATAACTTGTTATTCTTTATATATTTTGGCCAGTTGCATTAGACTTGTGATTGTGATTTTTGAGATGTTTGCCTCATTTCCCTGAAGGAAGTGTTATCAAAGTGTTTTTATGCCTCAGTTTAGACATGTAGTGAGCTATGTTATGTCATGGCATCTATGCAAGCAGAAGTTTGCCAGTACATTCACTTTTCAGTGTCAATGGTTCTGGTTGGAATCTAGACCACTTAGGAAATGGGAGTTTTTGTTGTAATTTTCACTAAAAGATTATTGATGCCTGTCATCTTCTTGCTCACAGTTTGCTGCACTTTAGAGCCCTATTCCTTAAAACACAATTAATTTACTAGTCACAGCACAAGACACACACAACTTAACCACTAGAGAGCAAATGCCAGGATTAGCTTCACAGGTTTCAGCCGCGACAGACCAAACCATATATACTGCAAAAGTTGATCAACTTGATTAGTACAGAATACCCACCTGTTAACAGATCTATTTCTTCCAGCTTTCATTGCACAGCAAGGGAGACTTAAATTACATCCACTTTATTCTTAACCACTTATTTGTATAGAAGCCACACCCAGATTGGCAAACAGAACAGTGTAGCTACACACTATAAGTTTATTGGGACATGGACAATTCATTGTACAGTACTAGTAACCCAAAGTGATGTTAGAGATTGGCAGGATGCTCAAGGCTCTGCCCTCACCTTACAGGTGTTAACATTCTTGGTCTAACATCCATTTGGGAAAATAATTTGCTCAGGATTCCCAGTGATTCATCCTTACCTGTTATCTGTCTGGAGAGCAATTCTGAAACACTGACTTCCCCTGGGAAAAAAATATTAAAGTCACAGAACCTTTGAAATGGATTTGTTTATGGTTTAAGGCCATTTAAAACTAGGCAGGCATGTTGGCTGTGTGAGAGAAACTAAAATTTGGGGTTTGGCATGTAACTCATTTCAATAGCTAGTACCTATTCTATCTTTAACTTTAAATTATCTTTTTCTTCAGTCTGAATGCCATCCTTTCCATTCTATGCAGACTAAGAAATAAAGTCACTAATGATAATATATAGAGAAGTAATGGTATTGAGAAAAATGATGATCATGTTCCTTAAGTTTGGTGAGTGAGAGTGTTCCAGAGTTGAGATCCAGACAGCATCTCCATAACAACTGTCTGTTGCACTTGATGATAAGTCCATAGTAGGTCTGTTCCCCTCGTTGTTAAACCATACTTTATATGCTTATATGTCTTAGGGAGAAATTTTGAAGTGTTTTCTTGCCGAGCAGCACAGTGATATGCCTGTTATCTTGTTAAATGTTTGATTAGTGACAGGACTTTGTTAGCAATGGTTCAGGGCAGAGTTTGTGCTGCTGCTCAAGAAGAGGCCTCAACATGCAGCCCTCAACAACGTGTTAACATTGTGATATGGGATTTCTCTAGTGTGTCTCAACATTGCCTAATTGACTTGTGGATGAGGTTGAGTTGAGGCTCACTAGTACTTAATCCAGCAACAGAATAGTGCTATATTAGCAGTGTTTTATCAGGAAAGTCTGGATGAATAGTAACTATTGATTAAAAGCGAACCAAAATGTGCCGTGTGTTGTATACGAGGCTAATGACAGGTGGTGGTAGTGGTGGTGGTCAGTGGTTGAGTCTCACTAACTACTGAGGGTAAGTTTTTAGATAAATAACAGAATTATAGTCAGTTGAGCAGGCTTGAATCCTACTTTCCTATTCAGCTTGTAGTTGCCGATGCAACTTTTGAAAATACTGACAACCGCATTACTGTCGTATGTTTCAATTAGTCTACAGATCCTCTCATCTCGCCTCAGCTGGCAATATCTCGTGGTTTGTAGATAATCACTTCCACATAGATTGCCTTTCTGGGCACACCATATTTTGCTCTGAATTTAGTAGAGCCACCCAACATAGAAAACTAAATGAGCTGAAAAATTAGCCTAGAAATGCTTGTTGAAAATGTTTGGTGGTTTTGGTCACACACACACACACACAGGCACTTAGTATGTTTGAATGAGCTGACTTTGCAGTGAATAGGGCAAGGGAATTCTAAAGGTCAATCATTGAAGGCAAACATCAAAACAAGCACTACAAATTGTCAGTATTAAGCAACAGTTTTGATGCATACAGTAGAGTTCATGCTGAGGATGGACAAAGTATTACCAAAGAAAACAAAAAATACATACGTATATCAGAGTTTTGTAGATATAATTGAATACAATTGCTCATTTATATATTCTGTCACTGAATACATTTTTTTGTTGTGTATTTTGTGGGATGTGAGGTTGAAGAAGTAGTAGTAGTGAGAAGAATGTCTGCCCTTCAGTAATGTAATAATGCAGACCTTATTAGAATGATTTTTTGAAGTGGTTTGGTCTTCATACAGGAATACACAGCTGAGCAGAAAGAAATAGCTTTCTATACTTATTGTTAGTTTTCATGTATGAGCTAAAGTTGAAACAGACTGAAATATTTTTTCATAGTGTGTGTCTATTTTGCATTTGAGCATGATGGGGTTATTATCTGTCTCATAGATGACCAAATTGTCTTTGTATTTTTAAGAGAAAGAAAGGAAGAGAGTGATTGGGGACAGAAGCTTTGGAAGTATCACAAGGTCTCTCATGCAACAACTCAAGTTGTTGCATTTGCACTTGTGAGTTTCTGTGTTTCACAGCATAGGAATTCATCCCACAGCCTCATAATAATAACAATAATGATA
>Cherax_quadricarinatus_1 ENA|HACB02021037|HACB02021037.1 TSA: Cherax quadricarinatus, contig c29149_g1_i1
GGAACAAGATGGCTGGTCACATCAGATGAAGGTTGATGGTTATTATTACGTCCAATGGCTGTGTTTGAGGGTGAGGTGACGCCCACCGGCTCCCTCTATGAACTATGATGAAGAAGGTCAGTTTGTCGCAGCTGCTGAGCCGCTCACCTCGCCATGGCAGCACCACCAGCAGGAGTAATGGTGAAGTGGTGGTGGTGGGATCACCCTCCAATAACATTATCTCCAACACTCACATCTCCAACACTACCACCTCAAACATACACTCCTCCAACACTACCACCTCAAATATACACTCCTCCAACACCAGCTCCTCAAACATACACTCCTCCAACACTACCACCTCAAATATACACTCCTCCAACACCAGCTCCTCAAACATACACTCCTCCAACACTACCACCCCCAATATACACTCCAACACTACCACCTCCACTATACACACCAACATTATTACCTCCAACAGCACCTCCAGCACGTCTCCATCTCCTCCAACAAACTCCAACACTCAAGACAAAATACCCAAGAAAAAAAACAAAAGTGGCATTCTACAGACGTTAAAGAAGAAAATCAGTGGTAAGCTGGACACGCTACACAACAACACCCCTAAGAAAAGTAAAAGTTTCGAGGGTTTATCTAACAGCTTCGGCGACTCGTTCTCACAGTCTATTAGTGAAGAGTCGTCTAGTGATGGTTTGAACGCTAGTGGTGGCCAGAGTCACAAAGTCAAGCATAATAAACGTGCGATCCGTCCTATGCACACCCCTATAACGCGACAGAACTCCGCCTCTCATGTTTTGACTGACTCCGAGAGCGAAGTATTAACTAAAACGACTCACGGAGAATGTGTGCGAGTGTCTGGAAATAAAGTTTGTGAGGCTGTGTTGACATCTCAGACTCAGGTCGCTACAGTGTCGCTCTATAGTAAAAGTAGCTACACAACCGATACTAATTCCCCAATGGTATTATCAGAGACGATAGGGCCTAAAGTGAGTCTGGGAAAAAACAAAGGTGTGACTTTACCCCAAGTGTTGGTGGAAAGTGTCGGCAGCAAAGTGGCATCGTACGGCTTGATGCCCAGTGCCAAACAAATGCCTAACAGTGTGGAACGCAGTGCCATATCAGAGACGTCTTCACCGCAGCCCAATAGAACGTATGGCGGTGAACTATGGGACCTGCAGGACATGAATTTTGATGCCAGTAAAAGAAGTTTAGCAGAGGAACTTTTCCGGCTAGCCAAGTTTGGGTGGTATTGGGGTCCAATAACTAGAGCTGAAGCCGAGGAGAAGTTGTTAGACCAGCCTGATGGAGCGTTCCTCGTGCGGGACTCCTCCGATGACAAGTATTTGTTAAGTCTGAGCTTTAGATCATTTAACAAGACTCTCCACACCAGGATTGAACACAGCAATGGATGGTTCAGCTTTTATCCCCATCCTGAGCATGAGGGCTACTCAAGTTTAGTAGGTCTTATTGATCACTGTATGAGCCACTCAGAGTCGGGAGTGTTTTGTTACTCTCGGGCGCGTGTACCAGGATCACCATCCTTTCCAGTTCGACTCACCAAACCTGTTTCAAGGTTTACTCAGGTGCGATCTTTGCAATACCTATGCCGATTTGTGATTAGACAATACACCCGTGTGGACCACATCCAAGCCTTGCCTCTTCCAACAAGAATAAAAGGCTACTTAGAAGAGGGACATTACTAATCCACATACAAGAACCTCAGTAATGTGGTAGTTTTAGTATATTGTCATTATTAATTTGCCATTTACAGTATATTGGTTATTTTCTATAGTGACAATTTTTCATTTCAAGAAACTTGTGTATCATTTTCCTTATGTCAGTTTACAAGGTAATCGAATATGATGCATTTTAGAAAAATATTTTCGGTTGGTTAAGGATTTTGTGCCAGTAAACACACTAATTATTTATATTTTATTTTCACTCTCCAATGATTTAATATAGGCCAGAGCAAGATAATGCTTAATGATAAGTTACTAATACTGAAAATAAAAAAAACCGTTTACAAATGCCATTTAGTTATGTTGTAATTTAGATTCTCATAGCAATATTTATTCATAAAAGCAAACTTAAGGAAAATTGTTAGAAAACTTGACCCTGATACTGTTGTGAAATTTTTTCTAAATTTGTTAATTTAATATTCTGAGTGTACCTATAATTTTTGTCCTCTTTTTACTGAACTTTCATTTGTAATACAACATATTTTATTCACTT
>Cherax_quadricarinatus_2 ENA|HACB02042255|HACB02042255.1 TSA: Cherax quadricarinatus, contig c44464_g2_i1
CAGGGAGTTGCTGCTCATGGCTGAGTGCGTGGCTGGGGGCCGCCAGTCACTGCTCAGCTGCCGTCCAGAGCATACACCTCCACCGCTCCTAGCACGCTGCTGATGCAGCCACGCTAGCCTACCATCGCCACACAGGAATGGATTGTTCTCCACTGTTGTGTCGTCTGAATGAATCTGGGTCTAGAAGTTCCTCAAGGTTGCTGGGTTCTATCTAGATACATCGTACAGAGGTGTTTTAAAACCCCGCTGAAAACGGGACATTTATACGTAAGGCTTATTAAACGGAAGTGCTTCCTCATTAACAGTGAAAAGTTACTTATATGTGCAATAAATCAAAATACAATTAAAACTTGACATAGAGACTGACTTAGGGTCAAAGCTGAAGTGCAGAAAATATCAAGGAAATTCTCAGCTCTGGAATTTAAATCTGATACCAAGGTTCTGTTCAACATGTTGGTCTGCCCTGGCTGCCACATCGGGCTGTCCCCGGCCATGCCCATGCCTCAGCCCGCATCCCACACGATGACCCTGCCCGTGTCAGCCCCCTGCAGCGCCCCCGCCCACTGGCTGACCACCACCCACCTCACCCCTGGACATGTCCAGCCGCCCTACGTGTGTGGTCGCATGTTCCAGATGGGCGGGCTAGCTGCGGTGCGCCCCTGCCTGCCCGTTCCGCACGATGCCTGCCACGTCGTCTGCTGCCTCGCCTGCCCTCATTCCTGTCCCACTCTGCGTTCCTGTGCCCTCACTACCAAGCTTCCCTGTGCAGTACCTGAAGTTCGCAGCTCACTGCACACTTCCGGGGGCGGGTTGGTGGAGACAGAGTCTGAGACTAATCGCAGCACCTCCCCAGACACTAAGGTCAATCACCAAGCCTCCCTCAACCTCCTCCTGAGTGCGCCCTCTCCAGCCGCCGCCACCCCCAACACCAGACCCCAGCCCGACGTCCCTCCAGCACTCAGACAGAGCCCCCCGCCTCCCCTCCCCAAGGAAACCGACAGCGTTTGCGACAGCCGGGTACTGACGGCGACAAGACACGCTCTGGAGGAGAGTGGTTGGTACTATGGTGCTATATCCTGGCTGCAGGCGGCGGCCATGTTGCAAGACACTTCCGTCGGTACTTTCCTGCTACGGGATTCCGCTAGTTCCCAGTGTCTGTACTCCCTTAGTGTCCAGACCAGCAACGGCCCCACAAGTGTCAGGATCCACTACTCGTGCGGCAGGTTCAGGCTCGACTGCACGGGACACAGTCAGAAAAACATGCCAGAATTCAACGGCGTGGTTCAGTTAGTAGAGCACTACGTTAGGGTAACATCCACGCAGGTGTGGGTTGACCACGAGGGCAACACCTTCAGCCCCATTGACATCAGACGGCCGCTGCGGAAAAGTGTTCCCTCACTGCAGCATCTGTGTCGACTCTCCCTTAACACTAGCAACACTACCACCCCTGATGCAACCCTTCCTCCTGCCCTCAGGAGCTTCCTCAGGAGATATCCTCACAAGTGCTGACCCTGCCTCTACTTCAACGGACATAAATAACTGTGATCAGAGACGCTGTTCCTGCTCTGAGTCCTGTAGGGAACCTGTGTAGGTGTAACACCCCACTGCTCTCGGAGGTCCCAAAGGACTGTCTCCACCATGGTCACTTCCTCGGGTTGGCTAATGGTGGTTTGTTCGTTCGGGAAAAGGCCTAATGCGGATCTTTGTCAGATGATCCGCTCAGTGAATAAGTAACCGCTGGCGTACCGGTGCTGGGTATCAGCGA
>Cherax_quadricarinatus_3 ENA|HACB02052992|HACB02052992.1 TSA: Cherax quadricarinatus, contig c49300_g7_i1
CACCACCACCACCACTACCACCAGCAGAGACCAGACTCTCCCATCACCACCAGTGCCACTGCCACAAGTAGTGGTAGATGTAGTGGCACAAGTGGAACTTGTAGTAACAGTAGTGGGTGTGGTCACTGGTGCTCATCATGCAGGGTGCGTGTCCAGCTGGAAGTGGAGTGTGTGGGAGGGATGGAGGCTCGGCCCTCTCCTTCACGTGGAGGTCGACTACGTACCTTAGCCTTCCCGAAGAGGCATCGTCACAAGACAAAAACACCAACCAGGGATATCCCACCACAGCCCAAGAAGAAGAAGACTCCCTGGACATTCAGATTAAACTGCAGGCTACGACCCTCAAAGTCTGAGCCAGAACCAGAGACAACCTCCACTGTAGGCTGTGGTGCGTGCATGTGTCCAAGCTTAAGGAGGCCAGAACCTGATCTCCATGCTCATCACCACCACCACCACTCCCTGCATGGACACCCTACCAGTCAAGATGTGCCCACAGTCTCCAGTGTAGGAGTAAGCATGGCAGCAAGTCCTGGCGGTGCTGTAGCTCTGAGGGCTCCTGTCATTGATCTATCTAGGTTTAACCCAGAAGCTTATCCAATTGAAGACTGGGAGGAACATGCACGGCAGGAGAGAGCACGGGAGATGGCAGAAGGTGTGGAACCACCTCCAGGATTTGCTTCAGGGTCCCTCAGCCTTCCTCAGACACATCACAGCTTCACACCTGCACATCATGCTCTCACACATCTGCAGTTGCAACATCAGCACCAACTGCAGCTACAGCAAGCAGGTGCAGCAGTGACCTCTCTACCTTTAGCCTATAATTCCATGCTTGACCTGCAGTTACTTTTGGAGCGGTCTCTTCGTTTGGGTCTGGCAGGGCCACGTTCTGTTGCTACCTCACTCACAGAGGAAACATTCTTGCAACAAGTTGGTCGTCTCGCTGGGGATGGCTCACTCTTGCAACGTACTGTACATACACAAGTGGATTACATTCATTGTCTTGTACCTGATCTTCTCAGTATAACTAATTGTGTATTCTATTGGGGCAAGATGGATCGGTATGAAGCAGAGCGTCTCCTTGACAACCGTCCGGAGGGAACTTTCCTTCTCCGGGACTCTGCACAAGAAGAATACCTCTTTTCTGTTTCTTTCAGGAGATATGGCCGATCCCTCCATGCAAGAATTGAACAGTGGAACCATAAGTTTAGCTTTGATTCACACGATCCTGGTGTGTTTGCTTCTGATACTGTATGTGGCTTGATAGAGCATTACAAGGACCCATCTTGCTGCATGTTTTTTGAACCCATGCTAACTAATCCACTTGCTCGTACGTTCCCATTCCCATTACAGCACTTGTGTCGTGCTGTTATTTGCTCCACCACCACTTACGACGGCATCAATAACCTCCGTTTACCCAAGCCACTGAACAACTACCTCAAAGAGTATCACTACAAGCAGCGGGTTAGAGTGCGGCGCCTCGACCACTAGTGACACATTGTGAACTGATTTGAGAGTGCTGCTAAATGTGCAAGATACTGTGGGCTATAGTGGTGCATACTAGTTGAATCCCACACAACACTGAATGGGGCACAAACCACTTCAAACTACTAAACCATGAAAGCCACAACTGGCTATGTTCATACAAATGTAAGATAATAAGTGCTGGTGTGGTCACAAGTTTCTGATTAATTATGAGGCAGCCAGTGAGGCTGTCTGGGGATTAACTTCCAGGGAGGTGGGGTTGTGCCCTCAGTTAATGATTTACATATTCTCTTCCTATGTGGGTCATTGCTCATCTTCATATGGTAGTAGCCATTTAGTAATTCAGGCATCGGGCTTCTTCCCAGCTGTGGCGGTGCTGGGGAACACCCCCCTCCCATTTCTAGCCCCCATTCTCCGACCTTCCCTACACACACCCAGTGTTTCCAGAACATCATTATACTGTTAGTAAATAAGTGTGTTTATATTCAACTGCCCATGGAATGCCTAGATACGCTTAAAACTTCGTACTATGTATACACACTCATAGCCCTTCCCTTCCCCTTTTAGAGAGTGAATGTGAGTTTTATGGAGGTAAGTG
>Cherax_quadricarinatus_4 ENA|HACB02053355|HACB02053355.1 TSA: Cherax quadricarinatus, contig c49425_g2_i2
CTACCAAATACTGCTTTGTTGTTTTGGATTTTTAGTGTAGTATTCTGTATTTGTGAAAGTGTGGTGTTGATGAGAATTTAACATGTAGCAGAGTGCAGCAACTTCCAAACTTGTGGGTGAGGTGCCGAGCAGCGGAGGTCAAGATGGAGGGTCCAGACAGCCGGCCTCCCCAAATATCCCCTTCCCTTCCCCCACCAGCAATAGCAGCAGACTCCCATCAGCACCCACCCTCACCCCCACTCCCACTCAAACCATCACCCACCTCCCCCATGCAATCCCTCCCCCACACACCTCCACGCCACTCGCCACTGCCTCACACGCCTATCACGCCACACACGCCCCTACCCCACACGCCGCTCACCCCACACAGCCCCCTCACGCCCCTCACATCCCAGAGCACCTTAGCATCAGAGGCTTCTGTGGACTCGGGAGTGGCATCTGCACATTCACTGGATCTCTCGCACAACAGTAGCAACAGCTTGGAGACACATGCACTACGCAGGAGGGCTGGGAGCAGCGTGAGCAGTGGGACAAGTGAAGTGTGGCTGGGGTCTCTGGATGGTGATCCAGCTGGCCTGGAGGTTCTACCAGAGCTGTGGCCTCACTCTGAGAGTCCCACATCACTCCATCATAGTCCACCACCCTCACACCACAGCCCCTCCTCCTCCCATCACAGTCCTACGCCGAGTCACCATAGTCCAACAGTCTCCTGTCATAGTCCAATACCCACCCACCAGAGTCCGACCTCACAGCATCATCATCTCCCACCCCAGGACATAGACATTGGTGGTCCTGCTGTGCCCGTTATAGGTCAAGACTCGGAGAGGCACTCCTCATCCCCAAGAGACAACCCCAAGGAAGCTTTTTCATCTGTGATACCACTTCACCCTAGTGCCCTAAGTCCTCATACCAGCCCTCTGCGGCCAGGAGTTGAGCAGTCTGGAAAGAACAGACAAAAGTGTGTAATAACTGTGAACTCTGTCCCAAGTAATGATAAATTATATAGTGGACGAGTTTTTACAGAATTTTGTGCAAATGATGAGGCATTTTATGATAAAAGATTTTATATAAAAGACACTCAAGCATTGTTAAAAGAGAATTATAGTTTAAATGGTATGTTAAGAAAATCTAAAGAAACAGACAATCTATCAAGTACAGGTAACAGTGATTTAGAATGCATGGCTAGAGAAGGCTGTGTTTGGATTGACAAGTTTGCTACATTATTTGTAAAGCAGGTTATAGAAGAAGCCCTTTCAGTGAGCTCCTCTATTGGTTGGTCTATAAAGTGCTCGGGCCAGTGTCAGCGTGAACAGTGTCGGGAAGATTATCAGAGAAAAGAGAGCAGTTGGTGGACTGTGGGAGGAGGCAGAGGTAATCGTAAGTCCAGCATCCCACTTTTGGGTTTGTCTTGTGGGAGTCCTGGTTTGTGTTGGACTCCAGAGCTACCGTACAGTCCCTCACACCGACCACACTCCCGATCATCTTTGGGCTCCAGCCTTTCCTTCTCCCATGACTCGCTGGTAAGTTCTGGTCCTCGCATGGACGACTCTCACCTCATCACCGGCGCTGTGTCACACGATGCCTTGCTCTTTCCTACTTCCAAAACCTCCCACAGTGATGTGAGTGACATATATAATGTGCCACTGGATGGAGATATCTATGCAGTGCCAGTAGATGTAGTAAAGCCTAATAAGGAGGGGCAAATATTACACCCAAAAGCCATTATGCATCAACCCAAAAAGAGACATCATAGGAGACATGCTAAGAACACTACTAGTGCTAGTGTGTTAAGTGATAACAGTTCAAAAAAAGTTAGTAACTCTGATCATATTAGTGGCAGCAGACAATTTAAGGAAAGTAGTGTAACCAGAAGCAGACAGCATTCTGGTCAGTCAGTTGCTTCTGTCAGTGGTGACTTGCTGAGAGTGAGTAAACGTCACAGTGTACCCAGTAACATTGGCTGTGCTCTCAGCATGACTCCTAAACATGGTGCAAGTAAGGAAAATCATGAACCTATTCATATGACTCTGGAGGAAGTTCGAAAATCTTTCCATGAGTCAGATGATACTATAAACTGTAATAAGACTAATAGGGTTCAGCAGAATCATAAAGTTGTTCATGAACAGTCTAAAATATGCAGAATAATTCCTTTTACGTCAATGAAGTCATGTAAAAGAAAAGATAGTTCGGAAAACCGTCTTGAGGATAATCGTAAGAAAGGCAGAAGTATATCTAGTAATATTCGTAATACTCTAATTACCATATTTGGCCTCAAGAAAGGAACTAAATCCAGTGGCACAAGATTGAAAAGTGGGAGCTGTGTGGATGCTGCAACTCAGGGATTTTCAGAAATTGCAGGCAATGGAACCACTAACCTTGTCTGCTCCCCCGCCTCAGGTCCGCAACCCAACCATACAACCAACCATGCAACAACCACCATCACCAGAAACAATCACAATCAGCAGAACCACCACAGTAACCACCGCCACTCTAATGGCGTTAACACCGGCTTGTTATCATGCCTGGGGAATCTTAGGACAGAAACAGAGGAGCAACCCATTACAACAACTAATGTGCCACAGCAGATTGCAGCTCCATCTAGGTCTCCAGCCATTGTAACAAACAGAGCGTTGCCTCCTCTGCCTTTGCCGTCTGCTGAAGAGGAGGATACTACTGCCAAAACCACAGAAACTGAGGCTGGTGGAGAACGCAGAGAAGAAGAGGGCTGTGATTTTGCTTCAATAATTGAAAAAGTAAAAGATTGTGGCTGGTACTGGGGTCCAATCAGTGGGGAAGCAGCTGAGAAAGTGTTGGCCAATGAACCAGATGGATCCTTCATAGTAAGAGACTCCTCCGATCACCATTATATCTTCTCTCTTACCTTTAAGCTTAATGGTTTTATTCGGCACGTCAGAATTGAGCATGATCAAGGTAATTTTAGTTTTGGTGGGTTTACGAAGTTCAAAAGTCAGACCATTGTGGAGTTCATAGAGAATGCTGTGGAACATTCTCGCAGTGGTCGCTACTTGTTCTTCTTGCATCGTCGGCCCGTGCTGGGACCCATGAGGGTTCAGCTCCTTCACCCTGTGTCGCGGTTTAAGCACATTCAGAGTCTTCAGCATCTTTGTCGGTTTGTAATTGTGAAGCATGTTCGTCGTGATCTGATAAGTGAGCTCCCACTACCTCAGCGACTGAAAGATTACCTTTGCTCTCCACATTACTATTCAGAAAGAGTTGAGCAATGTATGGCAGCAGCAGCTGCTGCTGCTTCTGATAATGAGGACAGTGCTTCCTCTGGAGCAGCAGGTGAAGGGAATGATGTTCCTAGTCAGGTGCTTCATCCTTCGCTAGGAGAGTTAGAGAATAACCTTCCCAGTGCACCAGTCCTCCTGCCAGGCTTTCCCGGTGTACCTCAGCCTGTGATGGATCGTGCCTCCCAGACCTCCCAGGCCACTTCTCCCAACCCACCATTGTCCAGCCAGGATCTCCCACACCTCCAACTTCTCAACAATATTCATAACTCCAGTCTTCAAGAAACTACTTCAGACCATGTGACAAACAGTGTATTACAGACCTTACAAGATCCAGATCACCACATCAGCAGTGTAGCACAGCCTTTCCCAGAGCCCAACCACCACACAATGATCCCCTTAGCCTGTGTTGATAACGACTCCATAACAGCTACTAATCACTTCCCTACTTGTTGCTCACCTGCACATGTGGAGCGTGATACTTACCCTGCATGCTCACAGGTGACCCAAACTAGCCAGGCTCATACTGCCAGTGCCTCACCTGCCTTACAGGGTAACCTTGCCTTTGCTCACCAACATAGTGGGCCACTCTCACTCAATTCCTCAACGAGTGATGTGCAGGACGATAAGAGTTTCCCCGTTGATAGATCACTAACGTTCAATGACAGTGGTCACAGTGATGCAGGTAGAATAATTGCAAATGCAACAGTCTCTAGAGAATTTTTACTGATAAACCCTTGCAGGGGTCTTGATGATCATGTGTTTGAAGATTTAGGAGGTGTATGAAATCATTCTGTCCTGCTGAATAGCTTCTAATTTTGGAGTGCTGTGAATCTAGTTTAAGGGTAGCTCTTTTAGCTGCCATGTTCCTCTCACTTTTGTGTTTTGTATATTTGCTGAATGTGAAAAGTTGTAGAATTGAATTTATTTACTAATATATATATTTATTATTGGTCGTTAGAATTTATTTTGATTTATATTGTTTACGTAACCAAAGACATATAAGAATTTTGTCTAAAGTTAGTAAAATTCAGGTAACTGATGCAGAAATGCACATGCTGTGAAATCTCTTGCATATTATTTATGAGAACATGGTTGTTGACCAAGCAAAAAATATGAGGCCTCATTGAAAAGTCCTGAGAGACTAAACATGTAATATATGAACACATGGTTGCAAAAGTACAAGGCATAATGTGAAAAATTGGTGATATCCTGGGACTCGGTGCCTTCACTGGCTATCATCATATTCTTTCTAGTGCTGCTTGTTATGTTACAGTACTGAAGGAAAGTGCAGATCCTGTCATGTGTTGTACATTTCAAAGTGAAAACCTGGCTTACAAGGAATTTCCTTCATAAAGGTAAGTCAGTCAACCAAGGCATCATCTCTACTGCTGCTTTCAGGCATCACCAAGCAGTCATATATAAATAAATATTAACCAACTTGCAAAACGAAGAAAATGTACCCTCACTATAGGCTTGACTGCACTCTCCTGCCTAGAACACAGAGGAGAGAGATGCTGCAGTACTCTCTGATGGGTCGAGTCCCAAGACATGATGCTGCACTTGTGCAACTTACAGTATTCATACAACAAAATCAGTCTCAAAGCTTATTCATCACACCTCATATTTCAGGGTTTCTTTCTAAGCTTAGGTATTTGTCCCTTTCCATTTTTATTTCAAATTTAGTTGTCACTGCCCTCTCCCACTATCTGCAAGATGTCCAACCAACAGCACTGTTGCATTTGGACAGAATACTATTCAGTTTTATTTGGAAAAAATATTAATTTTTAATTATCTCTGAAATAATGGTAAATGTCATTTTCTATATTTTTTCCATTTACTGTGTCACTGATGGAAAAATAATTAAATAATTTGTCTCATGCTTTTTTTATATACCAGTATTGTTCAGAAGTATTTGTTTATATCTGGAGAATTTGAGCTTATATTGACCAGTTAACTCTTACTATACATTACCTTCTAAACATGATAAATAATACACCATGGTTCCTCCTACTTACATCTTTCTATCCTTGTATAATCAGGCCATTTTTGATCAGTTGAATTGCCTTTCACAGTGAACCATATTGTTAGATATGAATTAACAAATATATATGAATATTTTAG
>Echinogammarus_veneris_ ENA|GARO01023728|GARO01023728.1 TSA: Echinogammarus veneris Echinogammarus_veneris_contig_19100_1 transcribed RNA sequence.
CTAGAAGAAAGTGGTTGGTACTATGGAGGTCTTACATGGAGGGAAGCAGGCGATGTGTTGGCTGGATTTCCAGAGGGATCATTTTTGGTTAGGGATTCCTGGAGTGGCCGTTGCCTTTACGCCCTTAGTCTTCAGACTGCCAGAGGCCCAGCAAGCGTTAGAATCGAGTATGAAAAGGGGGAGTTCCGACTTCAGAGTGAAACAGGGAGAGTGAAACAGGGTTGAGAGATTTCGTTCCTCAGAGGACAAGTGTTGTCGCTCTGATTCAAGCATACATTCAAATCAGCAGTCCTGCCCACGTCTGGAT
>Eriocheir_sinensis_1 ENA|GBUF01004284|GBUF01004284.1 TSA: Eriocheir sinensis comp34699_c1_seq1 transcribed RNA sequence.
GGGGTCCAGGGGGACTGCTGCAGCAGGTGGGGCGGCTGACTGGGGGTGACGCGGGGGGCTGTGCAGCACTGCTGCAGCGCACGGTGCACACACAGGTGGACTACATCCACTGCCTGGTGCCGGACCTGCTGTCCATCACCAACTGTGTCTTCTACTGGGGCAAGATGGACCGCTACGAGGCCGAGCGCCTCCTGGACAACCGCCCCGAGGGGACCTTCCTGCTGCGGGACAGCGCCCAGGAGGAGTACCTCTTCTCCGTGTCCTTCCGCCGCTACGGCCGCTCCCTCCACGCACGCATTGAGCAGTGGAACCACAAGTTCAGCTTTGACTCGCACGACCCCGGCGTGTTCGCCTCGGAGACGGTGTGCGGCCTCATCGAGCACTACAAGGACCCCTCCTGCTGCATGTTCTTTGAGCCCATGCTGACCAACCCCCTGGCACGCACCTTCCCCTTCCCCCTGCAGCACCTCTGCCGCGCCGCCATCTGCTCCGCCACCACCTACGACGGCATCAACAGCCTGCGCCTGCCCAAGGCCCTCAACACCTACCTCAAGGAGTACCACTACAAGCAGCGCGTCAGGGTGCGCCGCCTCGACCACTAGGCACCCCCGCCCCTCACCCCTGGCCAACCACCATTGCAGGATAGGGCAGCCACCCACACTGCTGGGC
>Eriocheir_sinensis_2 ENA|GBUF01005718|GBUF01005718.1 TSA: Eriocheir sinensis comp38602_c0_seq2 transcribed RNA sequence.
AGACTTCTTGTCTGTGCTACTGCTCTCCCCCGCCCACCTACACGGCCCATGGAACTCCGAGTATCACGTCGCCTCGTTCGTCAGCGGAATGTGATAGTGGTGTAGCCAGCGAGCACTCGGAGCTGGGAGTGTAGGGTGCCAGTGTTGGTGGTGCTTGTGTCAACTGGAGTGGCACTCATACGCACCAGAGCTCCTCCGTGGCCTGGGGAATGGCATCGGACGTGACACAGGCGAGAATACTAACTCAGTGCCAAGAAGTGTGGAGGCTGGGCTTCCCTCACGGTGCCGCACATTCACCCCAGCCACCACCAGTGAAAATTACTACGAGCACTACCATTGCTGCTTCTTCCCCTGCCGAGGGGAGTCCGAGTGTGTGGGTGGGCCGACAGGGTGCGTGGAGGAAGGAACAGCAGGGGAGCAGCAGCGTTCCACGGCCCCTTTCAGCCTTGGCAACGAAACCTTGCAACAATCAGCTCTGCGTGCACTAATAAACAAAGTCACCCTTCTTCCGCCGCCGTGGCCGTGACTCTCGCATCGGGCACCATGAGCCACACAGGGCACACTTGCATCCACTGGACTACTAACTTAACAAGTCTCTGTCCAAGTCTTGATGAGGAGGTAACATGTAGCCGACTACAGGATCTTCCTGACTTGTGGGTGCGGTGCAGAGCAGCGGAGGTCAAGATGGAGGGTCCTGACAGCCAGCCCCCCCAAATATCCCCCCCTTTACCACCACCAACCATAGCAGCAGAGGCACCCCACCAGTCATCACCCCCACCACAGACCTCCCCCACCTCCCCACTACAGTCACTGCCCCACACACCACTTCGCCGCTCACCCCTGCCCCACACCCCAATAACCCCACATACACCCCTACCTCATACACCCCTCACCCCACACAGTCCCCTCACCCCTCTCACCTCTCAGAGCACCTTAGCATCAGAGGCCTCTGTTGACTCTGGTGTAGCCTCAGCCCACTCACTGGACATGCTGCACAACAGTTGCAGCAGCGTTGAGACACATGCACTGAGGCGTAGGGCTGGAAGCAGTGTAAGCAGTGGGACCAGTGAGGGATGGCTTGGTTCCCTCGATGGTGATCCAGCTGGCCTGGAAGTCCTCCCAGAGCTGTGGCCTCACTCTGAGAGTCCCACAGCCCAAGGACACAGCCTTCCGCCCTCCCACAACAGTCCCGCATCCTCTGAACACAGTCCCTCAGCCAGCCATCACAGCCCCACACAATCTTGCCATAGTCCAGTAACTATGCACCATAGTCCCACCACCACAACAACAACTACTACCACCACCACCACCATTCAGTACCACCTTCCTCCATCATCAGAAGCAGCAGACATCAATAAGGCCGTTGTGCCCGGTGACTGTCAGGACTCCGAGAGGCACTCCTTATCCCCAAGAAACAATCCCAAGGAAGCTTTTTCATCTGTGATACCACTTCACCCTAGTGCCCTAAGTCCTCACACAAGTCCACTGAGGCCAGGAGTGGTGCAGGCAAGAAAGATGAGGCAAAATTTTATGATAACAGTGAACTCTGCTCCAGTTACGGAGTCACAGTGCAAACAAGGTTTTACTGATTATGGTTGCACAGGTAATGAGGCATTTTATGAAAACAAATTTTGTTATGGCAAAGATAATTTAATAATACAAGAAAACTGTGGGTTAAATGGTGTACTGAGAAAAATGAAGGAAGCCCACCACCCTCCTAGTGTTAGTGAAGTCGAGCAGATGGCCCGGGAATGCATTTGGATTGACAAGTTTGCATCCTTGTTTGTGAAGCACATTATAGAAGAAGCCCTGTCTGTCAGTTCTTATCGAGGGTGGTCCATCAAATGCTCCGGCCAGTGTCAGCGTGAACAGTGTCGTCAGGAATATCAGAAGAAGGAAAGCAGCTGGTGGAGTGTTGGGGGAGGCAAGGGGAATCGTAAATCCAGCATCCCTCTATTAGGTTTGTCCTGTGGGAGTCCTGGTCTATGTTGGACTCCAGAGTTACCATATAGTCCCTCACATCGACCACACTCCAGGTCCTCTCTGGGGTCAAGCCTCTCCTTTTCCCATGACTCACTGGTAAGCTCTGGCCCTCGCATGGATGACTCTCACCTTATCACTGGCGCTGTGTCACACGATGCCTTGCTCTTTCCTACTTCTAAAGCCTCCCACAGTGATGTTAGTGACATTTATAATGTGCCACTGGATGGAGATATCTATGCAGTGCCAGTAGATGTAGTGAAACCTAAAGAGGGCCAAATTTTACACCCAAAGGCCATTATACATCATCCCAAAAAGAGGCACCACAGGAGACATGCCAAGAACAATGCTAGCGTTAGTGCCACCTTGCTGCATGACAGCAATTCAAAAAAAGTTAGCAGCTTTGATCCAGTGTGCAGTACCAGGCCAGCAAAGGATAGTAGTGTCAGTAGAAGCAGACAACACTCTGGCCAGTCTGTTACCTCAGTTAGTGGTGGTGACATACTGAAGGCCAGCAAACGTCACAGTGTGCCCAGTAACATTGGCTGTGCTCTCAGCATGACTCCCAAGCATAGTTCCAGCAAGGAAAACCATGAACCAATACACATGACTTTAGAAGAAGTGAGGAAATCTTTCCATGAGTCTGATGACACCATAAACTGCAACAAGGGTAGTAGGGTGCAACAAAGTAATAAAAATATAAATGAGCAGTCAAAAATATGCAGAATTATACCTTTCAATGCAATGAAGTCATGCAAGAGAAAAGACAGTACTGAAAACAGACTTGATGACAACAGAAAAAAGGGCAGAAGTATATCAAGTAATATCCGTAACACTCTTATTACAATATTTGGCCTCAAGAAAGGAACCAAGTCCAGTGGTACAAGATTAAAAAGTGGGAACTGTGTGGATGCTGCTACTCAGGGATTTTCAGAAACTGCAGGCAATGGAACTGCAACCCTTGTCTGCTCCCCCACCTCAGGTCCACAACACAACCATACCACAAACCCAGCTTCAACTACAGTCACCAGAAACCAGCAAAACAGCCAGCAGAACCACCACAGCAACCACCGCCATTCCAATGGCATAAACACAGGCCTGTTATCATGCCTGGGTAACCTCAGGGCTGAGACTGATGAACAGCCTGTCAGCACACCCAACATCCCAACACAGACTGTGGCCCCATCCCGCTCACCAGCCATAGTGACCAACAGGGCACTGCCTCCACTACCTCTGCCCACGTCAGGGGAGAACGAAACTTCCCCAAAAACTCCTGAAGCTGAAGTTGGGGGAGAACGAAGGGAAGAAGAAGGCTGTGATTTTGCATCTATTATAGAAAAAGTTAAGGATTGTGGATGGTACTGGGGGCCCATCAGTGGGGAAGCAGCAGAGAAGGTGTTGGCCAATGAACCTGATGGATCCTTCATAGTGAGAGACTCTTCAGACCACCATTACATTTTCTCCCTCACCTTCAAGCTTAATGGCTTCATCAGACATGTCAGAATAGAGCATGACCAAGGCAACTTTAGCTTTGGAGGATTCACAAAGTTCAAGAGCCAAACTATCGTGGAATTCATAGAAAATGCCGTGGAACACTCACGCAGTGGCCGCTACCTGTTCTTCCTTCACCGGAGGCCAGTCCTGGGTCCTATGAGGGTGCAGCTCCTTCACCCTGTCTCCAGATTCAAGCACATTCAAAGTCTCCAGCATCTTTGTCGGTTTGTGATAGTGAAGCATGTTCGTCGGGACCTAATCAGTGAGCTCCCCTTACCTCAGCGGTTAAAAGACTACCTTTGTTCTCCCCACTACTACTCGGAGAGAGTTGAACAGTGCATGGCAGCAGCCGCTGCTGCTGCATCTGATAATGAAGACAGTGCTTCTTCTGGAGTTGCAGATGAAGGAAATGGTGTTCCCAGTCAGGTGCTTCACCCTTCACTAGGAGAGTTAGATGACAACCTTCCTGTTTTGCCTGGTCTCATGCCAAGTTTTCCCGGCGTACCTCAGCCTGTGATGGACCGTGCCTCCCAGACCTCCCAGGCCACTTCCCCCAACCCCCCGCTGTCCAGCCAGGACCAACCACTTGACAATATTCACACCTGTAGTCTTCAGGAAACTGACTCGACCCACACTGTAAGCAGCACACTCCAAGACGCAGACCACCTCACCATCAGCACAGCACAATCTTTTTCCGAACCCAACCACCACGCAGTGACTTCCCCAGTCAGAGTTGATGAAAATTCTAGAACAGCTACAACCACTTACTCCCCAACCTGTTGCTCACCTGCACATGTGGAGCCTGAGACTTACCCTGCATGCTCACAGGTGACCCAAACCAGCCAGGCTCATACTGCCAGTGCCTCACCTGCCCCACAGGGTAACCTTGCCTTTGCCCACCAACACACGACCAGTGCCAGTGGGCGCCTCTCACTCAACTCCTCAACGAGTGATGTGCAGGACAATACAAGTTCACTTAATGATAGAGCACTAACATTAAGTGAAAGTAGTCCCAGTGATGCAGATAGGATAATTGCTGATGCAACAGTCTCTAGAGAATATTTTAGGATCAATCCATGCAGGGGTTTGGAGGATCATGTATTTGAAGACTTGGGAGGTGTATGAAATCAATTAGTCTGCTGAGTAGTATCTAATAACTAATTTTGAAGTGCTGTGAATCTAATTTAAGGTTAGCTACTTAGGCTGCCATGTTCCTCTGTCAATTAATATTTGTTTCTAATTTTGGTGGAATTTAATTTAGAGAGAATTTATTTACAAATTTATTTATTTATTGGCAAGTAGGGTATAGTTAATTTTCTTAAGACAACCAAAGACATCAGAATTCTATTTTCTAAATTCTCTTAATTCAGTTAGGAGGCGCAAGACAAAGTTTTGCAGAATCTCATAAATAATCTCGTATGTTTTCCCTTATTTTTCACCTAGCTCACATACCTTTTCTCTAATGAGTATGTTTTATGCATAGTGCCATGCAGGAAGATTAGACCGCAGTGAAGCTTTGCAGTCTGAATATTTTTCCTTTGTGTTAATTTATTACTCTGAAGCAAGACAAAATTATAGAATTTTCCTGTGGAACATTGTAGCCTATCATGACTGCTCAGTTCCTTTCAATCATCATGACACAATTAATTGCATTAAGATGTTTCTTTCATTTTTGTTACTTGTTATTATTTATCTATTTTGGCCACTTGCATTATGATTGCAATTGTGATTTTGAAACATTTGCCTCATTCCCTGAAGGAAGAGTAGTAAAAGCATTTTGGCCTCAGTTTAGACATGTAGTGAGCTATGTTATCTGATGGCATCTATGCAAGCAGAAGTTTGCCAGTACACTCACTTTTCAGTGTCAATGGTTCTGGTTGGAATCTAGACCACTTAGGAAATGGGAGTTTTTTGTTGCATTAATCACTAAAGTCATTGATGCCTGTCAACTTCTTGCTCACAGTTTGCTGCACTTTAGAACCCTATTCCTTAAAACAGGATTAATTTACTAGTCACAGCACAAGACACACAACTTTACCACTAGAAAGCAAATGCCAGGATTAGCTTGATAGGTTTCAACCACGACAGACCGAACCTTATATGCCGTAAAAGTTTATCCACAGGATTAGTACAGGACACCCATCTACAAACCGATCTCATTCTTCCAGCTTTCATTGCACAGCAAGGGAGACAGATTACATTCACTTTCTTCTTAAGAAATTATTTGTATAGAAGCAACAAAAAATTGGTATGCTGAACAGTGTGCACACTAAGTTTATTGGAACATGGATCATTAACTGTACAGTACTAGTAACCCGAACCGATGTTAGAGGATGGCAGGATGCTCAAGTCTCTGCCCTCACCTTGCAGGTTTTTAACATTCTTGGTCTGACATCCATTTGGGAAAATAATTTGCTCAGGATTCCCAGTGATTCATCCCTACCTGTTATCTGTCTGGAGAACAATTCTGAAACACTGACCTTCCCCCTCCAAAAATATTAAAGGTCTCAGAGCCTTGGAGCTGGACCCTGTGCCTGTCCAGGTCCCAGTAAATACTAGACAGGCCTGTTTGGCTGTGTGAAAGGAGTGAATTTGAAGATTGAATGGTGTGTCACTGGATGCCTGGCCCATTTCACTGGGTAATCTATTTTGTCTTTAACTTATTTCTCATTTTCTAGAGTCTGGACCCTTCCCCACCCTGTTTCATTTTGGAAACAGGTTTACTAATAATGGTGTAGAAAATTGTTGTAATTAAATTAAACAGCTTTATTGATTGGTTCTGCTTATCAAACACGGGAAACTTAATTAATTTGGTCAGTAAGAGTGTTCCAGAGTTGAGATCCAGGCATTTCCATAAGAACTGTCTGTTGCACTTCATGATAAGTCCATAGTAGGTCTGTTCCCCTTGTTGTTAAAGCATATTTTATATGCTTATATGTCTTAGGGAGAAATTTTGAAGTGTTTTCTTGCAGAGCAGCACAGTGATACGCCTGTTATCTTGTTAAATGTTTAATTAGTGACAGGACTTTGTTAGCAATGGTTCAGGGCAGAGTTTGTGCTGCTGCTCAAGAAGAGGCCTCAACATGCAGCCCTCAACAACGTGTTAACATTGTGATATGGGATTTCTCTAGTGTGTCTCAACATTGCCTACGTGACATGTGAATGAGGCTAAGGAGTTGGGGCTCACTAGTACTTAATCCAGTAACAGAATAGTGCTATATTAGCAGTGTTTTATCAGGAAAGTCTGGATGAATAGTAACTATTGATTAAAGCAAACCAAAATGTGCCGTGTGTTGTATACGAGGCTAATAACAGGTGGTGTTCAGTGGTTGAGTCTCGGTAACTACTGATGGTAAGTTTTAGGGGAATAACGTAAGTATAGTAAGTTAAGCAGGCTTGAATCCTACTGTCCCACTCAGCTTGTAGTTGCTAATGCAACTTTGGAAGTTATTGATGACAATGTTACTACCATATATTTCAATTAGTCTTCAGATCCTTTCATCTTGTCTCAGCTGGCAATGTCTAGTGGTATGTAGATAATCACTTCCACATAGATTGCCTTTCTGGGCATGTCATATTTCACTCTGAATTCAGTAGAACCACCCAAGGTAGGAAGTTTAATGAGATGAAAAAATGTAGATGAGAGATGCTTGTCGAAAAATTTTGGTGGCTATGGTCACACACGGGCACTTAACATGTTTTGAACGAACTGGTTTGTGGCGGATAAAGGAGTTGGACGTGGATTGTAAAGTTATTATTAGGGAGATGCTAAAAGAAAGCACTTGTTGGTATCAAACTGCAGTTTTGATTCATGTATGTAGTTTTACATTGAGGTAGGCTGAGGATTACCAAAGAAAAGCAAAAATAATGTCTCATAACTTTAATCTATGTAATTGGATATTGTTCATTTATTATTATGATTTGCAGCTGGGCAAATTTTTCTTGTTCTGTATAATGTGGGATGTGATGTCAAAATATAGTAGTGTTCACACCTCGGCCATGTATTGCTAGAAACCATCTTTGAAGGAATTTTTTTGTGTGAAATTATAATCTGAATACAGGGATGTATGTATAAATGGAAAAGAGAGTCTTTGTATACTTCTTATTGTTACTTTTTCATTTATAAGACAAACAAGGAGCAGACGACAATATTTTTCAGGGGGATGATTTTGCATTTGACCTTGATGAAGCTGTGCTCTCTTTGATGACCAGACTTTTTTGTCTTAGAGAGAGGGGCTAAAGTTTTGAGAGTACCCTGAGGTTTGTTTATCATGTAATGGCTCAAGTTTTTGCATTTGTTGGTTCAGTAGAAAGTTGCACTTGTAAGTTTCTGTGCCTCACAGCATAGGAATTCATCCCACAGCCTCATAATAATAATAATAACAATAAT
>Eriocheir_sinensis_3 ENA|GBUF01006312|GBUF01006312.1 TSA: Eriocheir sinensis comp39957_c0_seq1 transcribed RNA sequence.
GACGCGTTGGTGAGATACCAAGAATTTAGTTAGTCCGGGAGCAGTGGCTGAGAGAGGTGTCCGCGGCCTCCCTCCCTCGCTCGTCTATGGCGCGGAGCTCTCAGTTACCTCCACGCAGCGGAGGCGAGTGGCACGGATACGCTCCACGCCCACTCCCACCACCACGGACTTGCTTCTCTATACACCCTCATCCACCAGTGATGTATTGCTTCTCCATTCTGTGTCATCTGAATGAATCAGGATCCAGAAGTTTGGAGGCAGTGAGCGACTTTGTGGAGTGAGACACTTTGATAGACGAGTGCTCGACCAAAAGATACAAAGCTGTAGAAAAGTAAATCATTCTTTCTCCACGCAAGTGCTTCCTCTATCACTTGAAACAACTGTGAAGTGTGGACAATCAAAAGTGCCAAAGTGACGCTGACGAGTTTGACAGTGTCCCGCGGCAAGCTGGGCCCCGCGAGTGTTCCTGGTCCTCTGTGCTCGTCTGTACCAATACAAAAGGTCATGATGTTGGTGTGTCCTGGTTGTCACGTCGGGATGGCCGCCGCCCCAGTCCTACCCGCGGCCCACTGCCTGCCTGCCGCCCACCTCACGGCGGCGGGTGTACAGCCGCCTTACGTCTGCGGCCGGATGTTCCAGATGGGCGGAGCAGCGGGGCTACGGCCGTGCCTGACAGTGCCTCACGACGCCTGCCACGTCATCTGCTGTTTGTCCTGCCCGCACTCCTGCACCGTCCTTCGGCCCTGCGTCGCCTCCGAGGCGCGCAACAGCCTCCACACCTCTGGCGGTGGGCTGTTGGAGGGGCAGGGGGACAACGGACGAAGCACCTCTCCCGACACCAAGATCAACCATATGGGCAGCCACAACCCTTTCTTCACGACCTGTCAGGCTGCCCTGCCGGCTGCCAAGGCGTGCCCCACCAACTGCTTTCTGCCGAGCCCTACGCATTCCCAGCTCGCGCAAGCCGCCTCTCTCAACCCTTTCCTCGTAAGCTCCTCAAACTCCTTACCCACCACTAAAGTTGCCCCGAAGGTGACGCTCACTCCTCCACCTGAACCAGAGAAGAATGACAGCCAGGTCCTCACGGAGACGAGACGCAAGCTGGAGGAAAGTGGCTGGTATCACGGGTCCCTCACGTGGCAGCAAGCCGCGACACTTTTGCGAGACACTCCTGTCGGCACCTTCCTGCTGCGGGATTCAGCCAGTCCGCAGTGCCTCTACTCCCTCAGCGTGAACACCACCAACGGCCCCACTAGCGTCAGAATCCACTACTCCTGCGGCAGGTTCAGACTGGACTGCACCGGCCACAGCCAAAGACACACGCCAGAGTTCACGGGCGTGGTGGAGCTGGTTGAGCACTACGTGAACGTGGCCTCCACCCAGGTGTGGGTCGACCATGAAGGAAACACCTTTAGCCCTATTGACATCAGGCGGCCGCTGCGACGCTCGACCCCATCGCTCCAGCACCTGTGCCGCCTCGCCATCAGCGCCTCCGGCGGGAACACTAAGAGCAGCAGCAGTAGTGACCTGCCTCAAGCTCTACAAAGCTTCCTTCAGGCCTACCCGCACACGGTCTGACACGGGCGATGCGACACGCCCTGTGGGCTTGCTTCAAGAAATACCTGCGCCTGCTCTCGCCATCTTACCCAGTAATCTTGGACTGACTGGGCTGACCTCTGCCCAGCCAAGGCGATGTAAAAGAGAGAGAGAGCGGGAGAGGCTAACGCACAAACTTGACTGCGAGCTGCAGCTGTGGGTGCCAAACGTCTCAAAGTGCATCTGTGATCATCTCAACACATGGTAGCTACTCTAGGACCAACAACCCCGTCACATCCCCTCCCACATGGTAGTATGTCCCCCCAACGCCCTGCCCCACCCCGTCCCGCCCTGAAGGCTGGCTGGGATCAGCTTTTGGCAAATGTCTCATGATCTCATTCCCTCTCCGCCTCCCTATTTCCAAACTCGAGGCTCCCACAAGTACGCTACGAGGACACACTTCCCTACAAATGATTCTGGACTGGACTTGAAGCTCGTGACAACAAATACTTATCGAGATGCAATGGAACCAGAATACTTCCGCCCCGCGGCTCACCTTGACTGTCTCCACCTCTCACTCCTGCCTCACATCCAGGCCCGGGAGGGTTGTTTCCGGGGCACCGGCAGTGAGGTTAATGCGTAATGGACAAGGTTCGCTTGTGCGGGTCGCTTTCATCACTTTTCGGGGAGGGGCAACTGTGGCATGGACCGAACCCTGATGGGCTGCTCTACTGTTAGGGTGACGCCTTATTTATTTAAACGCTTATTTATTTGTAAAGTATTCTCTTATACTCTTCCCGGAGACATGAGTTCCAGTACGACTTGAGGCACATGAAGGGGAAATCAGAGAGACCACGTCGTGTCAGTGTTTACCAGTATTTATCAGAGTTGTACAGGCACGTCATGTGACAGTCGAAAGAGCTTCCATGATGACCTTTAGCTGTCCGGGGTGACGAGGCCTCACTTCTTCTCAGACATATTAGTGTAAGTTACTTTTCGACCAATATATTTAGTATTGTCAAGCAGGAAATATGAATAGAAAAAGTCAGTCACATAACTGGGCTGTGATCCTAGTGTCTCGGGGCGCCGCCGCCGCCGCCACACGGAGCAAAGTGCGTCCTGCAGCAGAAGGCAGCGGTATGTAGGGGGGACGGCGGGGGCTGTGCCGCCACCTGCCTGTCCCTCCACAACTGTGTGTCACCACGGCGGGAACGCAAAATATCCGAGGCGTTCGTGGCATAATCAAAGAAGCCTCACCTGATCGCCGAGCCAGGGTCCCCCGAGCAGGCCGCCATCCTTAGTGACGTCACTCCGCTTACGTTGATGACATCACTCACTGTGGCAAGGCTCGGGAGGCCTCGGCCACGGTGACGCTTCCCCCAGCCACGCCACGCCCCTCCGGCGGCCGGCGACCCCCGCGCCGACACACACTTAGGGG
>Eriocheir_sinensis_4 ENA|GBUF01010793|GBUF01010793.1 TSA: Eriocheir sinensis comp46053_c1_seq1 transcribed RNA sequence.
GACAAGATGGCAGGGAGGGCGCACAGATGAGACTCCTTACTCTGCCTCCGTAGCCGCCACCACCGCCCTCCAATGGCCGTGTATCGCGGTGACACGACGCCGAGGGGCCGTCCCGAGGAAAGATGATGAAGAAAGTGAACTTGTCCCAGTTGCTTAGCCGTTCGCCGCGCCATGGAGGCAGGAGGGCGAGCAGTGCCAATGGCGAGGTGTTCGAGGTGTTCGTGGGGTGCTCCGCCTCGCCGCCCCACCCGGAAAAGGCAGCCAAGAAGAAGACTAAGACTGGCATCCTTCAGACCCTCAAGAAGAAGATAAGCGGGAAGCTTGACTCCTGCCAAGGCTCCCACTGCAGCTCGCCCAAGAAGAGCAAGAGCTTCGAGGGCCTCTCCAACAGCTTCGGGGACTCGTTCTCGCAGTCCATCAGCGAGGAGTCGTCCAGCGATGGCCTCAACACCTCCGGGGGACAGACGCACAAGAGCAAGCTCAACAAGCGCGCCATCCGCCCCATGCACACGCCCGTCACCCGCCAGAACTCCTCGTCGCGGGTGCTGGCGGAGGGCGAGGGCGGCCTGGACACCGTCAGGGCCCCGCCCACCAAGGCAACGGAGGCGGGGGCGCCGGACCAGCCCATCACGGCCCTGTCACTCTTCGGCAAGGCGGCCAACCACATATCAGAGACCACCGAGGTGCTGGCCCTGCCCGACACCTTTGACGGTGGCACGGCGGGTGGTGCTGACGCGGTGCCTCGGGTGCTGGTGGATGCAGTGGGCGGCACCGCTGACCCCCAAGGCGGCGGTGATGGGCAGGATCACGGTGCCATAACGGAAACGTCCTCCCCAGTGTCGTACGGGGAGCTCTGGGGACCCCAAGATGCAAACATTGACGCCAGCAAGCGCAGCCTGGCTGAGGAGCTGTTCCGGCTCGCCAGGTTTGGGTGGTATTGGGGTCCCATTACTCGTGCCGAGGCCGAAGAGAAGCTCATTGACCAGCCGGACGGAGCCTTTCTGGTGCGCGACTCTTCGGACGACAAGTACCTCCTGAGCCTCAGCTTCAGGTCCTACAACAAAACGCTGCACACCAGGATTGAGCACAGCAATGGTTGGTTCAGCTTCTACCCTCACCCTGAACATGAGGGTCACACCAGTCTGGTGGGACTCATTGACCACTGCATGAGTCATTCAGAGTCAGGGGTGTTCTGCTACTCACGGGCAAGGGTTCCAGGATCCCCGTCCTTTCCTGTGAGGCTCACCAAGCCTGTCTCCAGGTTCACTCAGGTGCGATCCTTACAATACCTGTGCCGCTTTGTGATTCGTCAGTACACAAGAGTTGACCACATTCAGTCTCTGCCGCTGCCCACCCGCATCAAGGGCTACCTGGAGGAGGGACACTACTGACCAGGACAACAGGGGATGGTCTATGACAGGGCCATTGTGCCACATGACATTATGCAAAATTGGACCGTTGGAAATTTCCACTGTAAGCCCTCCAAGGAGCTGGCTGTCCAATGTTAATATTTGACTTACAGACACAGAAGTGTGCATCATTAGTCAGTGTTTTGTCTGTGAGTGATGGTGGGATTGCATTATGTACAGAATTGTGCTCTTCCATCATAAGAGGCTGATGTTAAACCATGTTAAAGCCTGCATGTGTGTGCATGATATTTCCACTGTGAGGAGCACCAGCGGCCCAAAGTAGATAAGGTCTTGTCTGTCTGTTCCACCTGCTCCTTGGCATACAAGCCGGGAGACCAGGCACTCCACAGCCTGGTGTTTGCCCAACAGAAGGTGACTTAGTGTTAGGAATGGTGCTGTTCACAAGTAATGTTGTAATCAGGTTGCAGGTTTCTGTATTTTGACCTGTTTACTGTCACTACTACTTTATGGCAGTGACAGAGATCTGGTCTGATGTGTATGATGTGGCTGTTCATAGTCTGTTTTATCAATATTTTCATTTGATTACTGCTACTTCATTATTTGTTGAATTTTGAAGAACTTCATCCACTTGTACAGCTAATTTTATTTATCAAAAAGCAGTTGAAACATCGTCAAGGTCAGAAATTCATTATGTGGGTGACACATCGCTGTGCACCGCTTGATGATGTGCAATGTTCAGTGTTATGCTGGCTGATGGCACAAAGATACACACACACGGTCATGAGGAGGCTGCAAGAGGCCAGGCAGCCTGCACACGTCAGCCCCTGAAACACATGGCTCGGCCGTCAGGACATCACAGGGCCATACAGTGGTTTTGTTATATCATTGCACTACATGTTTTTTTTAACCAAGTAGTAGTATAAGTTGCAGTTATACATATATATTTATTTTTTTGAGGGGAAGCATTTTAATAAATAGTTAAAGACAAGAATCATAAATGTTTACTCATATGAAAGTTTCTCATGAAGGAGAGTTTCGCTTTGAATATTTTACATTTTTTGATAGAATGAGTATTCATTGGTCTGCTCTGGCATCTGTTATTTATAGCTGGGAGTTTATCAGTGTTCTTAAGCATGAAGACATAGAGGCTATTTTGTTCCCCAAAGAGAAGAACAAGCATTATTGAAGGCATTATGTTCAGTTTTGTTTGTATTTTTCAGGTATTTCACAGAGGTGACAGGGAGGCACTGAGTGCTGGAAGCAGTGAAGAGGTTTACTAAAACAGTGTTGTGTGCACGAGGGCCAGCTGCTGTTCATGTGGTGGGTTTCGTGCCCAAATAACACGTAGACAGGACTGTGTAATGTTGCCATGACTAGTTGAATGAAGCGCAAACTAAATTGTAGAAGGAAGGTCCAGAGATGAAAGCATATGGAGAAAATGTAGGTAGATGATGCAGACTAACTCAGATCAGAGGGGCTGCATTGATCATGGGTCACAAGTTAATCAGACATATGAATGCATATACGTGAGAGTCAGTCTAGAGAAAAACGAGGACATTGTAGGAGAAAAGAAAAATACAACCAGCAATGTCGAGAAGTATATGTCTAGATATGTGTGGAGACTTACGGAATGTTGCTGGAACTTAAGGGTCTGTAATTGTGTTGACTGGAAAAAGAGGAAGGTCCTGGTGTTCTGGTGAAGAAGAAAACAATTTCATGAGTTAAAAAAAAAAAGGCAGAATTTTTGTCGTACTCAGATCACTTGGAGGTTTGGTGTTGAGATAGCAAATGGTCTCCATGAGGAGTCTTGCAGCTGAATGGCTTCATTTAGCATGAAGAGGAGAGGTCAGGAATGGGAGCAGCACAAGTCAGTAGGTGCTGGACTATCTCTCAACAGGTAACGAGATGAAAAAGCAATTGGCAGAAATTGTGCATATTCCCACAGGAAAAATGGAGAGGATAAGAATTAAACAAGAGTTTGCACAAAACATTAGTGAGGCATAAATGATGGACTGAGTGTGAGGACAAAGAATATAACCAGTCAGGGCTATGGAAATGACACTTCATAGACTGGAATCCAAGAAGATTGTGAGGGAGAATGAATGAACCAGACCTTTATGGGATAACTGGCTGCCAGGTTCTTGCTGATGAGCATTTCACTGATGTACTATTAGCTGGAATCTGACCAACAGTGTGCAGGACCATGCATTGCAGCCACTTGTCCTAAACCTTTCCTTTATCTCTCTCTCTCTCCCCACTGTGGGTGAAAAAGTAGTCGATGGTGACAATTTATCTGTGTTGTAGCCCCAAAACATTGTGCTGGAGTGACTGAGTGTAGTCATTATATGTGTAGCACTGAATGCAAGCTCATGAGATTTTTCTGAGGAACTAATTTCAACAAACTCTCAGACAACATTGGTTATGACTACTGATTGGCACAGTTGATCTTGCTTTTAGATCAGAGGTTTCCAACCTTTCTCTGGTGGCAAGCATCCAGCATTTCCCAAACCAAAAGATCTCTTCCATGTGTATGAAGCAGTTAAAAATGTGCTTGATTCAAAAGATAAAAATAAAAAGGTTTCCTACCAAAGATTTATAGCTATAATCAATACAGTTCAAATATTAATCAGAATTTATTGTATTTTTTAAGGTTCTCCAGGGCAGGAGTGTTCATGGAGTTGAGGGAGCAACTCCAAACAGTGGTTTGGCACAGAGGTGTTGGTAGCCATGAAGCAGAGCCTTGTGATGCCTGTCTTTCATACTTTGGCAAATCTTGAAGACATAAAGCATGAACCAGTATTCCTAGAGTAGTTTGTTATACAAGTTAAAAAAAAAATCCTCATATTCAATGTATAGTAAGATCTCATATCTAACAAATTTGCATCTAGTGACACTATTAGACCTCTACCATATTTGTATCTGATGAAGTTTCTCATCTAACAAAAAAAAAATCCCAGACTTGCGGTTCAGATCCATTGCCACTTTGGCAGAATGCGTGACGGCATTGGTATCTGCCCCCCCCCCCC
>Eriocheir_sinensis_5 ENA|GEFT01025948|GEFT01025948.1 TSA: Eriocheir sinensis Unigene23840_B4_Live transcribed RNA sequence.
TCGGGGGGCGGGGCCGGGGCTGGGGCCACCATGGGGTGTGGGGGCTGCATGTGCCCCAGCCTGAGGCGTCCCGAGCCTGACCCGCTGCTCCACCACCACCACCTGCACCTCCATCCAGCCCGCTCCCCTGCCCCAGAGGAGGGGGCATCCTCCCCTGGTGGGGCGGTGGCCCTGCGTGCCCCGGTCATTGACCTGTCCCGGTTCAACCCTGAGGCGTACCCCGTGGAGGACTGGGAGGAGCGGGCACGGCAGGAGCGTGCGCGGGAGATGGCGGAGGGTGTGGAGCCCCCGCCAGGCTTTGGTGCAGCGGCGGCGGCGGGCCTGACCCTGACCCACCTGCAGCTGCAGCACCAGCACCAGATACAGCTGCACCAGGCCGCCGCAGCCGCCGCTGCTGCTGCTGCCGGCAACAGTTCCAATGCCAC
>Euphausia_superba ENA|HACF01028818|HACF01028818.1 TPA: Euphausia superba transcriptome shotgun assembly, contig N58486
AGCGGTTACCGAGACTAGGTCTTAGTGGGCCAATGTCTCCTGGAGCCCTAACAGAGGAGACATTACTTCAACACATGGGCCGTTGGGCAGGGGATGGTAGTCTGATACAACGAACTGTACACACTCAAGTTGACTACATCCACTGTCTAGTACCTGATCTGCAAAGTATAACAAATTGTGTCTTTTTAGTGGGGTGTTATGGATAGATATGAGGCTGAACGATTATTAGATAACAGACCAGAAGGAACTTTCTTATTAAGAGATTCTGCTCAGGAAGAGTATTTGTTTTCAGTGTCATTTAGAAGGTATGGACGTTCACTCCATGCTCGTATC
>Farfantepenaeus_aztecus_1 ENA|GEUA01011972|GEUA01011972.1 TSA: Farfantepenaeus aztecus comp48317_c0_seq1 transcribed RNA sequence.
CCTGAGGAAGAAGATCAGCGACAAGCTGGACACCCTCCAGCAGGGCGGCTCGAGCTCGACCTCGTCCTCGCGCGCCGCCCCCAGGAAGAGCAAGAGCGTCGAGGGCCTCTCCAACAGCTTCGGCGGGGACTCGTTCTCGCAGTCGGTGAGTGAGGAGTCCTCCAGCGATGGCCTCAACGCCTCTGGGGGGGGGGCGGCACACACAAGAGCAAGCATAGCAAGCGTGCCATCAGGCCTATCAACACTCCCATCAACACGCCCATTGCACGCCAAAACTCATCGTCACATGTGTTGGCAGCCAATGGCGACGTGGACACGCAAGGGGGCAAGGGCGAGGGTGGCCAGGGCATCACGGCAGCTGTGTCCCTGTATAGCAAGCCTAAAGGTTACATATCAGATGCATCAGTGCAGAAACAGCAGCAGCAGGTGTTGACTGAAGGCCAGGTGCCCAGGGCCAATGGCCGGGATAAAGTGCCGACAGTGACAGTGGATAGTGTTGGGGGGGTTGAGGAGTGTGTGTACACCAGTGCCAATGTCCCCAGAAGGGGCCTTGGTGTTGCCAAGAATGCTGACCACAGTGCCATATCGGAGACGTCATCACCGCAGCCCAACCGGACGTGTGGATGCGAGCTGTGGGACCTTCAGGACATGAGTCTAGATGCCAGTAAGAGAAGCCTGGCAGAAGAGCTTTTCCATCTGGCAAAGTACGGATGGTACTGGGGACCAATCACACGTGCCGAGGCTGAGGAAAAGCTCTTTGACCAGCCTGACGGAGCTTTCCTCGTTCGAGATTCATCTGACGACAAGTACCTGCTGAGCCTAAGCTTCCGATCGTTCAACAGGACACTTCACACACGCATTGAACACAGCAATGGCTGGTTCAGTTTTTACCCGCATCCAGAGCACGAGGGCCACACCAGCCTGGTGGGGCTGATTGACCACAGCATGAGCCACTCCGAGTCGGGTGTCTTCTGCTATTCCCGAGCCCGAGGGCCTGGGTCTCCATCCTTCCCTGTGAGGCTCACCAAGCCAGTCTCCAGGTTCACTCAGGTGCGATCCCTACAATACCTTTGCCGATTTGTGATCAGACAGTACACTCGTGTGGACCACATACAGGCCTTGCCGCTGCCAACAAGGATAAAGGGATATCTTGAAGAAGGTCACTACTGACCCTGAAGAAATGAGGTTGCAAGAACATTGTGTCATAAATATTTCTGCTTTAAACCCTCTTCCTCTTATGGCATGCGAGTGAGTAATCTCATTCAAGAAGAGAAAGACTTAAAGAGACTATAATATATACACATATATATCTGTGCATTGGAAAGCATTGCTTTGAGTGCATTTTTAAAAGAATTTCTTATTCTTTTTTCTATTCTTTCATGAGAACAAGTGCCTCTTGGGTGATTCCCCTGCTGTGAACATGTCATTTATTTGTACTTGTTTGCCATGTATACTGTATGCATTGATTTTTATGTCTCATTTCTGTATATTCAGAATTTTGAGCCAAAAATACTTATAAGTTCAGCTTTAAGTTGTCTTGGCAAATTTTGCTTTTCCACTCCACTAAAGAAGAAAGAAAGAAATTATGTCGGCTTTGAGTCTTGAAAACATGAAAGGAGAACTCTTGTCGTTAGTGTCTCTTGAGGGACCTCATAGCAGAGATTGGTCCTCTATCATTTTAAGTTCATTCAGTATTTGGAAGAAGCAGAAGTTTTCAAAATAACATACCATTTGAAGGAAAGCTTACCTCATTAGAGAGAGGGATCCCACCGATGGGCTATTGATTTGAGAGCATCTAGCTTCCCCCAACCCCACCCCACCTGACCCTACCCCCTGTGATTCAGTCATTATTGTAGTGTTGTAGAGATTTGACTCTTCTTGTCTTCCTGCTGTAAACTGCCAAAAGGAGAAAAAAATGGGAGAAAGCAATGAAAGATAGACTTTTTTCTAGAGAAACAAGAATGTACAAAAAAAGTAATACAGTTGGAAGCTTTTTTGTGATATCAAGGTATGTCCTCTTTCCTTTTAAATCATAATTGCATGAAGGTGATGCCTAGGAGTTTGTCACTGTGCCAGTATGTAGAGGTAGACTAGTGAGAACCCAGTCTTTTTCTGTGTTTCCCACTCAAGTGAAATCTGTTTGAATTACTTTGGCTTTCATCATTTCCAATGCTTTTATGTTTTTATTATTTTGTTACAGAATGTCCCAGATATTACTAGCTATAAGTTGGGAAAATCTGAATCAGTTGTACTAGAATAATGCTCCCCATAGGCTCGAATTTTGTAATATATAGAATGTAGACATTGCATTTCATATTCTCTTCAGTTTGTAACCTTTGAGTAGAATGCTAGCAGTACCACAAACATACTGAAACATAGACTATATACAGTCATATACTTTACTGCTATGTATGACCAGAGTACAGGTGTTGAGTTCTATTTAGAGATCAATTGTGCATGTCAATGGAACACCTGACAAGCCTCATTCAACTGACTTGATGTGCCCCTTGTTTTGTGGGCTCCTGCAGTTTTAGAGCAGGGAGTGACCCCATGGCTCTGGGAATGCATTGCTTGTGGAGGGGTGCATTCGAGTCCTCTTTTCTCTTGAATGGGTGACATTGTGTGATCACCACCTTTTTGACATCTTACACCAAATGTTTGGCCAGACATGTATGTGTGTGTAGATGTATAGATAAGGATATATGTGTATACAAATACAGATTCTCATTTGTGCATGAACAGACCACAGCAAGACTAGGATGTAAGAAGTTTACCCTTCTAAGATTATTTGTTACTTGTGTGCTTGTTGCATAT
>Farfantepenaeus_aztecus_2 ENA|GEUA01052292|GEUA01052292.1 TSA: Farfantepenaeus aztecus comp93006_c5_seq1 transcribed RNA sequence.
GCTGAGCGTGCAGACGGAGCGCGGCCCCACCAGCGTGCGCATCCACTACGCGTCCGGCAAGTTCCGCCTCGACTGCGAGTCGCACATGGCGCCCACCATCCCCGACTTCTCCAACGTGATCGCCCTGGTCGAGCACTACATCCGGGTCAACCAAAAGCTTCAGAAACACTTCTGGGTGGACGCGCAGGGCAAGGTCTACTGCCCCATCACCATCCGGCAGCCGCTGAAGAGGGCGGTGCCGTCCCTCAAGCACCTGTGCCGCCTGGCCATCAACCTGGCGGTGCCCCGCTCCTGCAGCGCCCTGCGCCTGCCGCCCTCGCTGTGCCAGTACGTTGACGAGTACCCCTACTGGTGCTAATGGCGGGCGGAGGGCCTCAGGGGGGGTCCGGACGCTTGCGTGTGAGGGAGATGCAAAAGACTCCTTTGGAGAGCGGGACCTGAAACGCGTCCGAGGGTTGCTCTCGAAGTGTCCACGAAAGCCGGGTAAAATAGCACGGAAGTTTTTACATACGTCATAATAGAAATAGTAATGTATTTTTTAAGGGAAAGTTG
>Farfantepenaeus_aztecus_3 ENA|GEUA01062124|GEUA01062124.1 TSA: Farfantepenaeus aztecus comp96250_c0_seq1 transcribed RNA sequence.
AGTGAAAGAACACATTTTTTTTCGTGTCCCTTTTACGTGCTGTAGCTTGTGGATACGTCGAGTGTATTCGATTTTTTTTGTGTTTAAGCTCGAGAAAGGCCCGTCTTCCGAAGTCGCCGAGCGCGTCCCCAGCGGCGACGACCAGCTAGAGCGAGCGAGCGTCGAAGGGCCGGAGAGGATCCGTCGAGGGCAGAACAGGAGCGACGCGAGAGAGAGTCCTGGAGCGAGTGAGTCTTGAAGGACGTCGCAGGGTTCACCGCCGACCCCCGCCCCCGCCCCCAGGCCCCGGAGGACCCCGCGCCCGGCCCGCGCCCGCCCTCCCGCCGTGGAATGAGCTCGTGAGCGAGTGCGTGCGGCTGCGTGCGCGAGCGAGCGTGCGTGCGAGCGAGCGACGGCGCCGCTTGGCGTGGACGCGAGGAGAGTGGCTTGGCGCGGCGTGCCCGGCCATGGCCAGGCGGTGAGGGTGGCGGGCGAGAGCAGCGGGCATGCGGCGGGGGGGCGCGCGCTGACCCACGCCCAGAGCACGCCCGCGGCCGCCATGGGCCAGGGCTCCAGCTACCCGCACCCCGTGCCGCCGCCGCAGCGCCCGGCGTCGCCCTGGGCCGCGGAGCCGCCAGAGCCCGCCCGCAGCCCCCGCCAGGTGCGCCAGCGGCTGCACCTGCAGCAGCAGCAGCGCGACGGCCACGAGCAGCTGGAGCGCGAGCCGGAGCGCCCCCTCCCGCTGCAGCCGCAGGAGGCGCTGGCCGGCTGCTGCGGCTCGGGCCCCGCGGCCGCCACCACCTGCAGCTGCGGCGGCGGCCTCACGTCGACGGCGGCTATCTACGGCACGGCGGCGGCGCCTGACCCCGCGCCGCACGCCGTGGTGGTGACGCCGCCCCGCGCCGTGCCGCACCACCACCACCACCTGCGGCACCAGCTGGACGCCACCGCCGCGCTCGCCCCCGCCAGCAGCGGCGAGAGCATCACCTGCGGCGAGGCGCCGCTGGGGCCACGCCCCGGCGGCGGCGCGGGCGGCGAGGCGTGCGCGGGGGCGTCGGGCGGCGCCTGCGGGAATGGCGGCTGCGGCCACTGGTGCTCGTCGTGCCGCGTGCGGGTGCAGGTGGAGGTGGAGTGCGTGGGCGCGGACGCGCGTCCCTCGCCGCCGCGCGCCGGCCGCCTGCGGACGCTGACCTTCCCGAAGCGGCACCGCCACAAGACCAAGACGCCGACGCGCGACCTGCCGGCGCAGCCCAAGAAGAAGAAGGCGCCCTGGACCTTCCGCCTCAACTGCCGCCTGCGCACGTCCAAGTCGGAGCCCGAGCCCGAGGCGGCGGCCAGCCCCGGCGCCGCCGTCGGCTGCGGCGCCTGCATGTGCCCGTCGCTGCGCCGCCCCGAGCCCGAGGCGCACCTGCGCCACCACCACCACCTCGCGCACCACCACCACCTGCCGCACCACCTGCACGGCCGCCTGCCCGCGCCGCAGGAGCAGCCGTCCGTGGCCACCGTGGCGGGCGCGGGCGCTGCTGCTGCTGCGGCGGCGGCGGGCGGCGGCGGCGAAGGCAGCCCCGGGGGCGCCGCGGCCGCCACGCCCGTGATCGACCTGTCGCGCTTCAACCCCGACGCCTTCCCCATCGAGGACTGGGAGGAGCGGGCGCGGCAGGAGCGCGCGCGCGAGATGGCCGAGGGCGTGGAGCCGCCGCCCGGATTCACGCCCGTGCACAGCGCCCTCACGCCCACGCAGCAGGCGCTGACGCACCTGCAGCTGCAGCACCAGCACCACCTGCAGCTGCAGCAGGCGGGCGCCGTGACCACGTCGCTGCCGCTGTCGTACAACTCCATGCTGGACCTGCAGCTGCTGCTGGAGCGGTCGCTGCGCCTGGGGCTAGGCGGGCCGCGGGCTGTGGCGGCGCCGCTGAGCGAGGAGACGCTGCTGCAGCAGGTGGGGCGGCTGGCCGGCGACGGCTCGCTGCTGCAGCGCACCGTGCACACGCAGGTCGACTACATCCACTGCCTTGTACCTGACCTCCTGAGCATCACGAACTGCGCCTTCTACTGGGGCAAGATGGACCGCTACGAGGCCGAGCGCCTGCTGGAGAACCGGCCCGAGGGCACGTTCCTGCTGCGCGACTCCGCCCAGGAGGAGTACCTGTTCTCCGTGTCGTTCCGGCGCTACGGGCGGTCGCTGCACGCGCGCATCGAGCAGTGGAACCACAAGTTCAGCTTCGACTCGCACGACCCGGGCGTGTTCGCCTCCGACACCGTGTGCGGCCTCATCGAGCACTACAAGGACCCGTCGTGCTGCATGTTCTTCGAGCCCATGCTGACCAACCCGCTGGCGCGCACGTTCCCGTTCCCGCTGCAGCACCTGTGCCGCGCCGCCATCTGCTCCGCCACCACCTACGACGGCATCAACAACATCCGCCTGCCCAAGCCACTCAAGAACTACCTCAAGGAGTACCACTACAAGCAGCGCGTGCGGGTGCGCCGCCTCGACCACTAGCACGAACCGCTGGTGGTCCTGTAGCGGGCCACGGCGGAGGCCACGGCGGAGGCCACGGCGAGCGGAAGACGTCGGTGCCCAGGAGCATGAGGAGGAGGAGGAGGAGGAGGCCGGAGCGCGCGTCGACGGAAGCCCGAAGGAGCCATCATTCGCCCCAGCCGGAGTGGCTACGCGGAGGACGACGAGGTCCCTCGGACGCTCTGCCTGGGCTCGGCTGGTGCTGTAGAGTCCTTGACCTCTGTTCCCTCCCTCCCTCCCTCCCT
>Farfantepenaeus_aztecus_4 ENA|GEUA01069605|GEUA01069605.1 TSA: Farfantepenaeus aztecus comp178558_c0_seq1 transcribed RNA sequence.
CCGCTGTGGCAGAGGGGCTCTGGCGAGGGGCGATGCGTGGCGGGCTCAGTCCTCGCCGAGCCACGGTGGAGCGCGTACGAGACTAGTCGCTCGCCATCAGCCAGTGCACGCTTCTCCTTCAGGAATGGATCTTGTGCTTCAGCTCTACTTCGACGAGATTGATATCCACTCGAGAAGTTACGCGGGTGTACCAAAGTGTCTTGTGTAAAACATCCGACAAACAAAGCTATTAAGATAAGAGATTCTATATTTCTTTAGAGAGAATACTACTACTATTACTACGGAAAACAAGAAGAAAAAAAACATACAAGTGTTTATCGATTAATCAAAGTGCTTCCCAAGGGATTTCTCAATATTGTAGTGCCATGTGCATCAAATCAAAATATTCTTAGAGACGCATCTGACCAGTTGACAAGGGAAAGATTGTCACCCGGAGCAGCTAACGTCGAAACTGCCTCCAAAGTGCCCACATTCTCTGGATCTTACTTTTCCTGTTAAGGTGTGTTCCAACATGCTGGTGTGCCCGGGGTGCCAAGTAGGCCTGTCCGCAGCGGTGACGACCTTGCAGCCCTCCGTGCAGGCGACAACGATGCCTCTGCTGCACCACACGACCCTGCCAGCGCAGCAGCCTTTGAGCCCCGCCGTGCAGCAGTCACCAGCCCTCCCAGCCATGCAGTCAACAACCCTTCCTGTGCCACAGCTCGCACCTCTTCCAACCATGCCAACCACCGCCCATTCAAGGCAAGGCCCGGCGTGCCCGTCTCCCATGGGCGCCGCGCCGTGCCTCACCTCGGCGGGGCACTGCCTGCCAAACGCCCACTTCATCCCCGGTGTCCAAGCGCCCTACGTGTGCGGTCGGATGTTCCAAGTGCCAAACGTGAGTGGGCTGGCGCCATGTCTGAGCCTGCCACACAATGCCTGCCACGTGCTGTGTTGCCTGGCGTGTCCGCACGCATGCCCTAGTCTGCGGACCTGCGCAGCCGTACACAAGTTCTCCAGCTGCCTGGCGTCAGAAGTGAGAAACAGCCTCCACACTTCTGGCGGAGGCTTAGTTGACGGCGAGAAAGACCGCAGCGTCTCGCCGGACACGAAGATCAATTACCCCGTCAGCCTGAACCCCTTCAAGGTGGCCGAGCCCGTCACGCCCACGAGACAGTGCCCGGCGCCTCCCGGGGCGTGCGAAAGTGCCTGGACCGCCGCAGGAGACAGTCGAGTGCTGCTCAAGACCCGGCATGACCTGGAGGAGAGCGGTTGGTACTACGGGCCCTTGTCCTGGCAGCAGGCCGCGACGCTGCTGAAGGACACCCCCGTGGGCACCTTCCTGGTGAGAGACTCGGCGAGCCCCCAGTGCCTCTATTCTCTCAGCGTCCAAACTGCCAACGGGCCGACGAGCGTCCGCATCCACTACTCGTGCGGCAAGTTCAGGTTAGACTGTACGGGTCACAGCCAGAAGCACATGCCCGAGTTCAGCGGCGTGGTGGAGCTGGCGCAGCATTACATCCACGCGAATTCTTCGCAAGTGTGGGTAGACCACGAAGGAAAGACGTTTAGCCCCATCAATATCAGACAGCCCTTGAGACGGAAGGCCCCTTCCTTGCAACACCTCTGTAGACTTTCGCTCAACGCTTCCGTCTCGACAGAAGCGAAAAAGGCGCTTCCCGTCGCCCTTCAGGGATATCTGGACAGTTACCCGCACACGTGCTGACCCCGTGGCGTTGCCCTCAAGCAGCCGTCCTTGATTTCGCAGAATGATTAGGGGGCAGCGGACAGGCGTCGAGCCCGGCGCCTCGTTATACAAAGGGAACCGCTGGCCTCCCGACGCATTCTTTGGGTGCCAAAAAGGAGAAAATAAACTTGACACTTTATTATTTAAGAAAACATGTGCGACTGTGATCAATTTTACTCGTGGTAGCTATTTCAAGGACCAACTCTTCCTTACACTCCTCCCCTGGGCCGAAGGGCTCAAGGGCACGCGATAGGCTAGCCAGAAGACTTTGCTCACGTTCCTTGACCTGGGAGGCGTTGGCGAAGGGCGCTGTGTACGAACCTTTCTGGAAAAAGTGGAAAAGGATGATAAAATGAAAGTGGTTATTTCTATGATCTCAAAGAAACCAAACGTTTTGGTGCGAAAAGGATTCTTGTAAAAGTGATGATTCTTTCGATGTTGATGATGTCCTCTTTTTGTTTTGATTATTTTACTTCCATGCTGTAAGGAGTGCAATC
>Gammarus_chevreuxi_1 ENA|HADC01009384|HADC01009384.1 TSA: Gammarus chevreuxi, contig comp73567_c0_seq1
GAGAAGGGTGTGCTCAGTCTCTGCTCTATAAGAGATATGTGCGGCTTGCAAAGAACTATACCAACGTTATTGAGTACATTCTCCAAACTAGAGGAATTTACAGAAGTACGGTTACCTTAAATCGTATTGTATATTTCAAGAATGGTGTTCTGTAAATAATATAGTTGGAAGGTGAAACTTAGAAAATGAAGAATCCGTAGTGTTGCGGTAACCCCTTCCTAGGCCACTTTTCCAGCTCGGTGACCTAAAATTCGTTGATGAGCTCACCGGCAACTGAAACCTGGAATTATTTGTTTCTTCAGTTTCGTTTAATTCAAGTCTTCCATTAGTTGAAACTACAGCTAGTCTCGTCCGCATCAACGACAGTATTTAATCGATAGCAGGAGAGCCTTACAGTGCGCCCGCTTGTTGTTCGTCCTTAAAAAGCAGTGTTGCAAGTCCCTAAAAGTGACTTCCAGCGGTAGAAGTGGTTGTGGTAGTCGCGCAGTGTGTCTGGTGCAGTGTCGACAGTGAGACTGCTACACGTGAGAGCACTGCGCTCCTTCCGACACCTTGTCGTGATAGCAGCCACTGCAACGCCTCGTGAATGGATGGAAGTGCAGTTCCTCCCAACGCCAAACCGTCATCTCCATTGTCTTCTGGATCATCATCACATCGTCCTTATCTTCTAAATAAGATCATGATGGTCTGTCCGGCCTGCCATCACCAACTCCTCCTGCCTTCCTCGGCCGTCTCCGACTCGTCGACTTCACCACCGACTTCTCCTTCGACTGTGATGTCGCCTTCGTTGGCGGTCAACGGCCTCATGTCGACGCCCACTTCGCCGTCACCCTTCACCAAGCTGCCCTTCCTGCCGACGGGGCAACCCGTCACCGACGCCACGAAGGCCGGATCCAATACGTTGACGTGTGGCGGCGGTGTCCACGTTACGGGTCAATGTCACGCCTCCACCACGTGCCACGCGACGCCCAGAACATGTCACGTGACGCCTAGAACATGTCACGTGACCCCCGCCTGTCGGATGGTGACGCAATGTCGTCATATGTTCCCCTACATATGTGGCTGCTCTCTCAGCCACTCACAGAACGCCCCGTTGAAGTTCACGCCTTCTCTACCGCAGAGTCCTTCTTCGTTGACCCCTCAAAGCACCATCGGGGGGGGCTGCGCTAGTGAGGAGTCCTCCGCAAACCCTCACCCCCTCAGTCACTCCCTGTCCCCCATGAGTCTGACCACCCTCTCTAGTCATCCACTGCCAGGCATTGTGCATCCACCTGAGGATAATCGGTCACCCTCCGACCCTCACCATCTGTCTTGTCATAACAATAGTTGTAGCAGAAATAGTCTCTTAGAAGCCAGTAATGAAAACAACGCCTCAGCATTAGAATTTAGCCAAAACCCTCTGGACATGATCAATTTGAAATTGTCAAATTTAGGTTCGTGTCCAACCTCACCTTCTAATCCTATGAGTAAATGCAGCACATGGCTTGTTAATAATAGTTCTGCTACCGTAGATGTAAGTCTTAGTAAGGAAGGAAGTGAGTCCCACTGTAACAACTCACCTAACGCTTCCCATCCTACCCTCTCTGCTGTCCCTCTTCGCCGGCACTCAGACTGCCCTCAGAGGTTACAGGTTCCTTCAAACAGCAATTGCTCCTGTTCATCTCAGGGCCACAACTGCCAAAGCAACTGTTTGCTGTGTCCTGGAAGCCGACGTAGCTTAAGCCAATTGCAGTTCTCGTGTTCTGACGTCCCTTGCCGAGCAGCTCAGGCGTGCCCGTGCCTGCAGAAGCACAAGGGATGTGTTGGTAACGGGCTCAGCCAAGATCACTGCCAGGCCTCCATTAATAAAGTAGGATCCGAACACATGCTGTGCCAACAACATTTAGCATTGTATCATCTTCAGCTACAGCAACAGCAGCAGCAACAGTTACAAGAAAGTAAGCAGTTCCAGCCATTTTTATCTTTCAATGTGCAAGATTCAACACATCAGCAAGAGAAACAGCCTGAATCATTTTCCCTGTTCCAACCGACTGACACAGTCAACGGTCACCAGTATCCAGAGGAGAAACAGTTGCACTCTTTCTCTCCCTTCCAGTTGACTTGCGAGTCTTCTCATCCACAGCAGCAGCAGGCAACGGAACTCTTTCCTCAGTCCGAGTTCTCCCCGAACAAAAGCAGCGACAACAACTTCATCGTTGTCAACTCGAACGGCGGGGGCGGTGTCATCGTAGAGAGAAAGTCCTCCTCTCGGAGTAACTCACCGGAACTGAAGTTTACTCTTTCTTTGCCCATGAGCGTCTCTGAAGAGAGTAGCTCTCAGTCCTCCTCAGGCACTTCCTCACCAGCTTCCACCGTCGCAATGGTTAACAGCACCGTCAGTTTCGACCGAGAGGCTCTCAGACAAACTCTTTCCTCTCTGTCGGCCCGCAATGCTTCAACCGCTTCGTCAACATCTGGGCTTCCCTCAGCTGCTTCCGGTCACAACTCCCTGTCTCAGCCGACCTCCTTACTTGGTTCAACTCCTAGTAGTATCAGTGATAACGTCGCTCCTCAGATCTTCTCTACTATTTCGTTCTCTTCGCAAGTTTCTTTCGGCCAGTGCACGACGTCCCCTGCCACTTTTCCACCTCCCATGTCATTCCAACACGTCGGTGTTTTCCCCTTCTCACCGCAAGCCCCGCACTTGTCATCGGTGACGTTCCAGCAACAGTTCCAACAGACCACCCCAGTCGCCGTGGCCTCGTCCCACCAGCCCGCGCAGTGCCCAGCTCCACCACTGCCCTCCCGCCACCTCCACCACCAGGCACCAGAAACGGCCAGAGACTGGAGCTCGTCGGACGATTCTCGGGTTCTGACCAGGGCCAGGGCAGAGTTGGAGGAGAGTGGCTGGTACTACGGAGGCCTCACGTGGAGGGAGGCAGGAGATGTTCTGGCAGGATATCCCGAAGGATCATTTTTGGTTAGGGATTCTTGGAGTGGCCGCTGCCTTTATGCCTTAAGCCTGCAAACTGCCAGAGGACCAGCCAGTGTTAGAATCGAGTACGAGAAGGGAGAGTTTCGTCTCCAGAGCGAGACCGGCTTGAGGGACTTCGTTCCTCAGAGAGCGAGTGTGATCGCGCTAATCCAAGCGTATATACAGATCAGTAGTCCTGCTCACGTCTGGACGGATCACTCTGGGCAGACCGTGAGCGCCATCTCGGTCGTCAAACCGGTTCGAAGGAACCCTCCTTCCCTTCAGCACCTAGCCAGACTAGCGTTCAACAGATCGTCGAGCGGGAAAGGGGTCGATTCTAACCTGCCGAGCATATTAAAGAACTACCTCGATTTTTACCCACACTCGTGCTGACAAACTGACAGTTGCGGGCCATCCTATTACTTACTGGTACCAACATATCTCATCCTATCTGCTCCAAGTTTATTGTTATTGCTATTTATTGAAATCATTAGCCTCATAGCTAGGTACCTACTCAAAGAGATATTTATACGAATGACATAGCTATTATTTTCTAATTCTTTAGGTCCGTATTATTTACTTTGGTGATACTACTTTCTCGTATGTTTAGATCTCTGGCAGAATAAGAAGTTGTGTATTTTTCTATTAGACGAAACCGGATAGCTCTTGTGAACTTGATTCTTGAATCATATGTTCAGATGTTTTTTCTTTGTTTGCAAATGGCATACCCTCTTTTCCACAGACTTGTAAGAGATAGTGTGTCTCTTATTGTGAGCCCTCGGGACAGGCATTACCCTCTGTCTCTCGATCGCTTACTGTGAGCCCTCGGGACATTCATCACCCTCTTTCTCCCGCCTACTGTGAGACCTCGGGACATTCATCACCCTCACTGTCCCTCCTACACTTGGTGTTCAGGTGATGCAGAGCACATCATTTGTCGTGCAGCAACGATCAATTAGTTGTTCATCTGTTGTATGAGGCGTGTAGTGGTGTTTCTAATCGCAATAAGCTACGGCACGCAAGGCTGTTGTCATCAAGTTGAAATGTGAGATCTTTTACTGTTTTTCTTTAGGAAGAATGCTAAAAGAGAACTGGAGTTATTTTAGTTCTGGAAAGCCAATGCTTTGCGCCCTAACACCTGCAGGACAACAGCCGCACTACAGGGTCAAATAATTTAATGTATCTTTTAAGTGGCACAAAACAGAAGCTCTTTATATTTTCACTTCTTGAAGTCTTCCTGACAAAGCCTGTCATATTGCCAGGCAGTTACCCTGTGTTCCGATAACTTGATTAGTAAATCACATTGAAAGGCGTAATTTGTATGACGAAGAGGGAGGATAAACATTCACATAACATTTATGTTCACTAATCATTTCAACATGATGGATGTATGGGCGAAATGTCTGGTTTGGAATGCCGTATTTGTTCTATGTATTGCTATGTTGACCATGAGTTGTATGTTTGATAGACCTGCGTAAGTTGGACAAGGAGGTCTTCACGGGTGCTATACTGCAATGTGTTCTTTAGGTTTCCAACACTACTGTACTCTTGGCGTGGCGCCGGTGTTTCTTGTTTCCCTATTTTGGAACTAGGATTTATGAAGCTCTTGATTATTGAGGGCAGCTAACATGTCAAAAATAATTGAAAATCAGATTTGCTACATGCTAAATTGTTGGTTCCTGATGTCTAGTTACGATGATTTTGGATGGACTTAGTCGAGTGTCTGCCGGGTACCCTTGTTCATCAGTTGCCCATCGATATGCTCCCAGCAATCCCTTGGCAGATACCAGCTGTGGCTCTGTGGAAGAGCAATAACATATTAACCAAAAAGCCAATTGATTACACTAGCTTTATTAGATTTTTGCTGTTTAACCTCGATAATGACAGCCAGCGTTAAGGGTCATGAGACGTAATTAGACGAGTTCAAATGCATGGTTAATATCTCCCTTTTATGCAACTATTCATATTCAATAAAAACATTTTGTTATGGAAGTGATTCATAGTTGAAGTCTCTCGGAATTCAGCGTAAAGTCTATGCCCGATCACATTCATTTACATGTCTGTAGCTATAGATATTATCTATTGACTCGGTGATTTTCACCCCCAAAAATCTTGTAATTTTCTCTTCGTTGGAAATATTTTCTTATAATAGGCAGTGTAACAGTTCTTTTAATTTTTTAAGGCTAAGATAGCGGACTATGGTTACTAAAGAGCCTCTTGCCGACTCCCCTTTTCCCTCGGTGCCAAAGACATGACCTCTCACTCTCGGCTGCCTCAGCTGCAGAGGGAAGGGTTCAATATACACGTATGGTTCTTTGTGAGGATTCTTGATAGCTACCATGTTCTGTTTTTACCATACCATTTTTGTTGAAGAACTACATTGTTTTGACTACTCAATCATTTGATTGCTGAATTGATGAACTATTCTTTGTTGCTGTTTCTGTTGGAGCAAAACGTGTTTGGATGTCAAGTAGCCCGCGCGTTCAGGAAACTAAGAATAAGCTATGCAAAAAGCTACTCAGCCTTCTGTTTCCAACTGGAAATTGTTACCTGTTAAGAAAAAAAAATTGGCAGGAGTTGACGAGAGGGATGCAGCTATAGCTGTGCTGTGCGCCCTGTGGCTGGGTTTAGACTAAAAAATGTTGTCCTATTCTTTCGTTTGACTGTAGCTGCCACCAATTGTTTATTCATTACATCAAGAACGTGATGTCGTATAAATGCTCTAACTAATAATAGATTCAGGCATGTACCCAGTTTAACATTTTTACCCTCTAAATTTCGCAAAATTTATAATTTTCAATACGAAGAACGGATGTGTGTAAAGGTCGCATAATTATAGAGCTCTGACGTGGCTGCTATTTCAATTGTTCAGTAACCTTGTGACAGTGTAACCGTAATAGAAGGCCATCATCTTGTGCCTGGCAGCTTCGTTACTAGAATAATAATGGTAATCATTTATGACCTAACGATCCTGTGCAAGTCCAGGAAATGAAGAAGCTTCCATTTGTTCTGTTCGTTTCAGCTGTTTCGTTACTAGCTTCATTTAAGCTGATTTTTTAATGTTTTCGCATTCGGTCGTTGCAGCTGGTTGCAGCTGGTTGCACTCTTCCTTCGTGATCGACTGCTCGCGTAACCTAATCAGGTATTCGTCACTCACTGCCCTACACGGAGGCATTTGAGTGTGCCAGTCAACAGAAGCATTCGTCTCCGCTTCGTCCTTGTCTATCAACAACGTCTGTCAAACACCGTTCACGTGCCACCACTCACCGTCTACAGCTCTTACCTGTTTCATTATCTGTATTTGTAGCATTGCGACAATAATTTAACTGTTTTCTGTTTGTTCATGAGAAGTCCGTGGGTAGGACATATTTTTGTGTTGACTGAAAGCTCCGACATTTGACACGTTTCTCGCTTGTGCAGCCTGCTTCGGGTGTTCCCAGGATTATGCCTGTATTTTCATTTTATGATGCGATCAGCCACCGTTTCCAGGTGTACTGGAATAGGTTTATAGTAGGAGGTTTCTGTCACTGACGAATGGTGAAGGCATCACCACAATAGGAGAAGACGAGTTCCATGAACTGTGGACGAAAATTACACGGTTCTGATTTTTTTTTCATGCATGCAGGAATGGGCCAACTTTGCCTTGTTGGACAAATTCTTATCCAATAATGGGTCAACTTCCATTGCTAGAACTTTTCTCATCCAGTATAGGTCAACTGCCCATTAATGACCCCATTCCTCTCCGGTAATGGGGCCCATCAGTGTTGCCAGATTAGGTCACTTATCTCTGCCTCTTGGTTCCATTAGGTTAGTATCGAAAACAGGTGCTTTGGAAGAACACTTCCTGCATCATTTTAAACTATTTCATTTAGATATTTTATTGTAAGTAAATAGAACTTTTACCTTAGAGTTTATGTAAATGTATTATATTGTATGTATGTTAATCATGTGACTTTTTTATGATGATTACAATATATATTTTTGGATGTAACAGTCAAAA
>Gammarus_chevreuxi_2 ENA|HADC01010087|HADC01010087.1 TSA: Gammarus chevreuxi, contig comp73613_c0_seq1
TACTTACGTCGTTGTGTGTATGTTGTTTGACGGGTGTTTATTTGAGAAAAATTGAAGGGAACCCCCTTAATTCAGACTTGTACATGACATTTTCATAATTTCTAGTGAATCGTGCTCTTTTTCTGAGAATCGTCGTTGATGATTGCTGAGTGTCGGCCGTTGCTTCGTGACACCACCTGCTCAGCCCGCCACCTGTGAGACCACCTGCTCAGCCCGTCACCTGCTGCTGGTTGCTCTCTCTGCGCCTACACAGTACAAATTCGTGATGGGGAGTTGGAAGGAACGATGATATCATCAGAAGAGGACGACACCGACGAGGACTACAATGAAGGGAAGCTCGTGAAGGGAGCCGGCACCGCCCACCACCAACAGCCGCTCCTCACGCCACTGGACCAGGAGAGCCGCACCCCCCTGAGGGCGAGCCCCTGCACCGTCGACCTTACTGCGCTGACCTCCTCCCCTGCCTTCCCTGGTCACCCTCCAGCAGCTGATGACTCACCACCGCTCCCATCTCCCGGGCATGACGCAACACCACCGGCCGCACTGCCGTCACCACCAGCTGTGGTGCGGTACAGCACCACCCAGCATCAGGCTCGGGACGCAGTGGTGCGGACGAGTTGTAGTGCCCAGGCGGTAGCGGCGGCAAGTGATGCTTGCACGGGCGGAGATAATAAGAGAAATGATTTCCACGACCAGACCTCACCGCTGCCGGATGCTGAAGTGCTGATCACGAATTTTGTTCATGGCAGAGGTTTAGATTTATTAGCATCTGCTAATTTAAATTCTGAGAGTGGCCGTCCAGCTGGCAATTGCTCATTACATTCAGATCGCGCATTCGGCCGATCCTGCCGACTGGGTTCAGCGGACAACCCTGTCGTTGATGCGCATGACACACTGTCCTTCAGTCCACCTTGTCCTGATCATCTTGATTCTAGTCCCGTCCCTCATTCGGTTGTTGATGCTTCCTCACCCCACGGCGAACCACTGTTATCTGGTTGCGCTTCTACCACCCCCCCCACCACACTGCTCCACCACCACTCCTCCTCCCAGCGGCCCTCCTCCAAAACCTCAACTTTGGAATCGCCAGCAGTATCCCGGAAGCCGTCACGGGGTCAAGACCATGCGACATCAGCTGAGCGATTCACCGACAGGCGCGCGCGTGTGGACCCCTCCATCGGCGGAACAGCTTCTGACGCGAGTGGCGACGGTAGAGGAACTAGCATCGACAGTAGTGCTAGGTCACAGTTGTCCTGCTTCGGCTCCCCTGACGATGTAGCGGGTGTTCCTCCGCTAGAGCAGCCTTTACCTCCGCCAAGTCCGCCTCCTCCTCCCGACAGTACCTGGCTCCTACGGTCACCTGAGTCGAGTACCTCGTGGTCGCAGTACCCATCATCACAGCGGCACGAAGGTGACGAGTGTGATGTTCCCACAGCCCAAGTTACAAACCGTTGCGTGACACCAGGAGCACTGGAGCGGCATTCAAACGGCACAGGGCCAGTATTTAATTTAGTACCCTCTGAAAGGGATGAACTTTTGAGCCGAACATTACACAGAACTGGGTTTGAAGGTAGCAAGTTTATCAAGATGCATCATAATGGTGATTTGTGTTGTGATGGACAAGAAAGGACCAGTGCAGTGGACCTTGTTGGTAAGCTTAGTGACCCCCTCAGTTGTGGCAGCAATAAGAGACCATCAGTGACAGCAACTGCTGCTTCTAGTAATCAAGTCGCTGTGGAGAGCTGCAGTGCCCAACCCTGTCAACACTCTAACAAAGTATGCAATAGTGTCAGTGGAACTGAGCCTAGTTTTAAGTGCTATGCAAGCAGTGGTACCAGTGAGGGAGGGGCCGTCTCTGCCATAGATTCTCGAGGTACACATCATCGAGCTCCTCCTACAGATTCCATCTGTGGACCGAATTCTAGAAACACCGCTGGAATCTTCACCAAGTCAATTGAGGCTGATTTTAGAAACTTTTCCGGTTCCGAATTATTAAATTGTAATGCCTCTAGATTGTTGAATTGTGATGCCTCTAGAAAAGCACTTACATGTGAACTTCAAAGTGTACCTTTTGAAGAAAAATTTAATGACATTGGTCGGGAAAACCGTAATCAGCCAAGCACAACCTCTCCAAATAATTCTGTTTGCAGTGACACAAATTGTAGCGACGTCTTTCAACCTAACTGCTTGCTCAGCAGTACAGAGCAAGTTCTTGATAGAGTATCTGATCGTCAGCCAAAAACAGTGGCACACACCATAAGTAGTTATAGTTTATGTGTCCCTCATCAACACCCCTCTCCTAGTCTGGCTCCCTCAGTTGTTGATAGCAGCCTGTCTCTACTTGACGCGGATAGTCTTTTCCATTCAGTACAACCTGTTCCCGACCCCATGCACCGTCAAGCAAGCATTACCAGTAGGAACACGCCGCACCTTCCTACCACCTCTCTAGATGTTACCTGCACTAGTTCTAGTAATTGTTGTAAGACTAATGATGTTGACAAGCCAGTTTCCCCATGCTCTGACTCGTATCACGACTACCATCAAGGTGTTGGCTCTGACATCGTAATCCGCGAGGGCAGCGTTCTAGCACCACCTGCCAACCCCCAGAATACTCCTGTTATTGGAGGGGAGCCCTTGACTGCAGACGGCCTCCCTCCCCACCGTCAAGAATCTACGAGTACCACAGAAGGACCTCCAACAAGCACTACTGTTGGGGAAGACTGCCAAGTGATTCTACCCTCCGGTGTTGAGAGCAACGAGGGCAAGATGGACTGTGAAGGTCTTTTGGCGACGACCGCGGGTCTGGTGCTGCTGCACTCACAGAGCTCCCAGGACTCGGGCATCGCCTCCGTGCCACTGGAGGAGTGCTATCCTCCCTCCTCGGCTGCCCTGCCCTCTAAAACACTCGCCTCCATGGCATTGAACAGCTGCAGCTCAGACTTTATTGGTTCCTTGGAGTGTGACGCAGTGCCGAGCCTCTCAGCCGTCCCTGCCCCCTGCGCCAACATGCTGGGCAGCGCTGTCAGCCCCTCCGACGCCTTCTATGGACCACAGCACTCTATCCACGACGGCCCGCTTCATCCCAGTCGCGGGCAACGGGCAACAGAACATACTTCGGCGAACCCTCCTGGGACGCTGCTTCGGACGGAAGGAGGCATCGAGTGTAGACATGAAGCAGTCTCTTCTAGTCAACCACGCTCCATGTCTCGGCCCACGGTTGAGCCTGAGTCCCAACCTGACGCAGCAAGGCAGCCCGTAACAGTATCACCGCTGCTATGCCCCAGCAGCGTCTGGAACAAGGAACTGCCTCCGCACACACCAGAACCCGAAGAATTTGTTGATGCACCAACTACGACACTCCAACATAGCTTAAGAAGAACTACTCAAGTTGCTCTTGATAAAACTAGTGAAGCTTTTGATTCTGTGATAACAGCTCACCGCAGTGCCCTAAAAGTGTTAGTACCGGGACGTGATCCTTCAGTTGGAGATGTTTCTGTTTTGTGTTTGTCGGAACCTAGTCAAATATTATTTGAACAAGGCAAATTACAGGCTAATGCATCTCCCATCGTTAGTGAAGACAGGACCGCCTTTGCCAGTGATGAAACTGCATTTGCTGGCACCTTTCAAGCCGAGGCAAGTGACCTAACAGATGTTCCAGTACACTGCAGAGCTTCTTCATGTGCTGGTACTTCTTTAGTTTCTGATTATGCGTCCGATGGTTTTACGTCCAATGGAGACACAGGGTGTACTAATATAAGTCACGGCAGTGTAGGGGAAAGCTCGGTGGTGATGTCTTTACCTGGAGTAGATCTAACCACACCGACCACCTACCTGCGTCTTAATGACCCTACAATACCCGATGCTGATCGGGTTGAAGACAACAGCGGTATCAAAGAAACCAGTTTCTCGACCAAGCTGGATCAGTTTGCATCTCTCTTGGCCAAAGAGTTGGTGCAAGAGTCTGTTCTGCTGAGCAGCACCCACGCTTGGAATATCAGGTGTTCAGGGCAGTGCCACCGTGAGCAATGCCGTCAAGACTACTTCCAGTCCCTGATGCAGCTCAACGCCTCGCTCGGAAATGATCCTGCAGCTACCGTGCACGACTACTACCGCCCGCCACAAGCTGGGGTGAAGACGGGCGGTAGCGGTGCCAAAGCCGCCTCCATCTACAGCAGCAGTGGCGGCTCGAATTACGGCCGCAGCAGCAGTAGTAGTGTGGGCAGCGGTGGGTGGCTGAACTCCCTCACTCACCAGGGAGAGGGGAGGGACAGTGCCGGCGGTGGAGGGGGGAGTAGTGGCAGAACATCTGCCATGGTGCTGGCTCTCTCATCAGGAGGGAGTCCCGGACTCTGCTGGACCCCCGAGTTGCCGTACGCTTCAGAAAGCGGCGGGATTACGGTGGATGATGGGGAGGAGTACTTGTCTCCTCGAAATGGTGCCAATGGAAGTGGTTGTGCGAGTAGTGGGAGCAAGAAGTTGTTTGGCGGTGGCGAAGGAGGTGTCCTAGTAGAGTCTTCTCTTGGTAACCGCTCTCCATATCAGTTCCAAAAGACGATTAGTACAAACACAACTTCTACTAACGTGGGAGTTCCATCTGGAAGAATAAAAGAGAACTCAACTCAGCCTGAACTAAGAATTGAACCAAAGGGTCTACCTGAAAGTGTTTCAAATGTATTCAGTCATACACTGAATCTTCATTCTTCAACAGATGTTAAGTCTACACTCGGTTGCCCATCACCTTCCTTACCTCCCTCCCTATCAGCGTCCCTGCCTCCGTCACTGCCCTCATTGTCTCCCCCGCCGTCCCTCTCAAACACCCGTCCCCCCGGTCACAACTCTCGGTCCTCTATGTCTGTTTCTCACGAATCTCTGGTTTGCAAGACGTCCTCAGCATATGAGGCCAGCCTAGACGACTCGCACCTCATCACTGCCGCCTTCTCGCACGATGCTCTGCACTACGGAGTGCATGAAGACGTTACTGCCACTGCTTCGATGCTGGCACGGAATGAGAGCTGCAAAACCAAACATGCCCGAGATACCACCATCAATTGTGAGGGCCAGCGTCTTCCCTCTGAGGCTGAAGATCAAGAGTCACCGCGACTACAGTCGAATGAGCAAGTGACGCGGAAAGAAGCAGGTCGTTCGGCCAAGGATTGTGATAGTAATAGCGACGTGTTCTGTCCTCGTGCTGATCCCTCGGCCTGTCCCGTTGGGAAGGAGTCCAGTAGTGGCGGTCAGAAGAAGAAGAGACGCACCAAGAGCAGGAAACGGTCGTCATCATCAAATAGACAAGCGCAGCGATCTTCTAAATCCTCTAGTCACGCTTCTAATCCATTAGCTACCACAGCAACTAGCAACGAAGGTAAGTTTTATCGCAAGGGTCGCAAGCATAAAACTGTAGACCCTTCTGAGGTGTACTCAGTTCCCATCGACTGCATCGAGGACCCTGGCATCGTGCACCCGAAGGCAGTGATTGCCACTCAGCCGAGGCGCCACAGCCACAGGAAGCACAGGGTCACCAGCTCCACCATCACCGCCGGGCTGCCCCTGCTCAACTCCAGCAACATCATCTGCAACTCCACCGCGGATGTCGTCTCCAACTCCTTTGGCGTTGGCGGTGTAGCTAATGGTGTAAACGAAGCCTGTTTGTCGCACACTGCAGATGTACGGGTCGTAATCGGGGGTAAAGCAGCGTCAAAGGAGAGCAAGAAGAGGAGGTTCTCTTCTAACAAGCAATCTAGAGCGGCGGTGACGTCAAGTGTGGAGCTCTCCAGTCCGTCGTCAAGGCAGAGTATCGTCAGCAACTTTGGTTGTGGGAACAACAACAAGTCTTCCGTTCTCTCTTCTCCGAAACACAAAGCGAAGCACCCTGACGGCAAGCAGTCCGTGGCCAGCGATCCTATCCGCACGGCAACAGACGATCTCCAGAAAGCCGGCCAAGGGTCGTCTGATCACGAGGTGCACAGTGATAAAGTTCACCAGACCTACTCCAACTCGTCCAGGGTGTCGCGTAAGGAGCGGTATGAACACCACAGCAGAATTTGTAGAATATTGCCCTTCACCGCCTTGAAGTCTTGCAAGAGAAAGGACCACTCCAGTGAATCACGCGACGATGTGTACGTTGCTACATCAGCCCACAGCCGCGCTGCCGCCAAGAATTCGACTAGCGATCACCGAAAGAGGGGGCACAGTCTGTTCAGCAATATCAGGAACAGCCTGCTGTCTCTCTTCAGTTTTGGAGCCGGTGGCAGTGACCGAAGTCTGTCCAAGGAGCACAAACTTCGACTCAAGTCATCTGTCGACGGGATTGAAGGCCTCCGCAGTAGTACAAGTCTAGACAGCGATTCTCAAGCCATCGTGAGCACCTCTGGCTCTGAAGTCAGTGCAGGTGGTTGCGAAGGTCCCTCCGTGCCAATCAAAAGCAGTGACGTCACTGCTGTGGACCTCCTCAACCACTCTAACTACTCAGCCTTCACCAGTGCGATCAACGTCACTTCAGCTCGCTCGGCCGTGGGTGCCGCGGGAGCCGATGCGTCTGAAGGGGGCAGAGAGCGTGGCTACAACAATGGCGGTATTGACGGCCTGGTGTTATCACCGAACGAACAAAACTGTCATGGCGGCGACGCTCTTAACAAAGAAACTCTTCAGAGAGTGAACAACTCGGAAGCTCTCAGAACGGCCTTGCTGTTGCCTCCTCCGTTACCGCCAGCGAACGACCCAACCACCAACAGCAACAACCCTTTGCACGCGGTCTCGTCAGTGTCGACTACGGCAGTAATCACCACGTCAGCTGCGCCTTTGACAGCCTCGTCAACCGTGAGATGCCGATCGCCCGTCCCTGTGATAAGCAACAGAGCTCTACCACCTCTACCGCAACCTGTCTCCTCTGTCTCAAGCAAGGCCACTAGTGCCAACCCTTCAGCTGGTAAGGCCTCCACCATCTGTGCTGCCTCTCCTACACCACCTCCCATTCCCCCTCCCCTGCCACCGTCTCTGTTATCTGCGGTGGGTCCTCCTCTTCCTCCTCCTCTAGCGGCCACCTTGCGCAACAGTGTGGCAGCCTCAACAGCTGCTAAAGCTTCTGCTGCGGGTGCTGGTGACAGCAGGACGGTGACGGGTCGAGCTGGCGGTGCAGCGGACACTGAGGCGCCCTTATTGAAAGCGGAAAAGACTAGAGTTATCATGGCCCGTGTCGATGCTGCGTTTGCGCAAGAGTCTGTGGCTGCTGGTGATCGGAAGGAAGACGAAGGCTGCCACTTCGCCACCATGATTGAGAAGGTGAAAGATTACGGCTGGTACTGGGGCCCCATCAGCGGCAAAGCGGCCGAGAAGATCGTCAGCAACGAGCCCGACGGTTCGTTCATCGTCAGGGACTCTTCCGATGACCACTACATCTTCAGCCTCACCTTCAAACTCAACGGCTGTACGAGACACGTCCGTATAGAGCACGACCAAGGCAACTTCTCGTTCGGTGGGTACACCAAGTTCAAGAGTCAGACGATCGTGGAGTTCATCGAGAGCGCTGTGGAGCACTCACGGTCGGGCCGCTACCTGTTCTTCCTCCACCGGCGTCCTGTGCTGGGGCCCATGAGGGTCCAGCTGCTGCATCCCGTCAGCCGACACCGTCACATACAGAGCCTGCAGCACCTCTGCCGGTTTGTGATCGTGAAGAACGTCCGCCGAGATTTGCTTCAGCAGTTACCACTGCCGGTGCGGCTGCGCGACTACCTCACCTCGCCGCACTACTACAGCGAGCAGGTGGACCAGTGCATGGCGGAGGAGGAAGAAGAACAGGAGCAGGCGCTGGTGGAGGCTGCCTTGGCGACCGGCACCGTGGGGCACGAGGTCAACATTCAGGGGCAAGACGACCAGAGGAGGACCTTGGTCGCCAGCACTGTCCAAGGACAACAAAGCAATGTTCCTACGTTAGAAAACCTTCAAGAGGTCGAGCCCAATCGGGTAACAGCTGAACCTGCGAATTGTCAGGAAAGCAATCAAGAAGGCCAAGAGTCCACTAATCTTACAAATTCCGTAAACAGATCATTGGACACCAGTATTCCCGCATCTGATGCAACTTTGAGAGAAGTACCACTTTCGGGTGGAAAACCTGGTAATCTTTTCGAAGTAAACTCCAATTCGGTACTTCTTGGTATAACAGGCATTAATCAAGACCTGTGTTCCAAACAAGCTTCCAAACCTGAGAAAAGTCTCGGCTGTGAAGCTACTACCGGTCATTCTTTGTCTTCGTGTAGCGATGGTGCCAGGAGCAGTGCTGATGTTGCGAGCCCAACCCTCGAGTGTCACGCGGTGCTTGAGGCGTTGAATTGTCTGGATGAGTCCATCACCCAGGCCGAGGCGAACATCCTGGCCCAGGTGAAGAGTCCGTTAGACGAACTCTCGTCTGTCCAGCCGTGTCCTCGTCCATCCAATTCTTGTATACTATCTAATAACAAATGCATATCTAAGGTATCAAATCCTGCCTGCGATTCTCAAATGATTTCTCGCGTTGACACTGTGGTTTCCTGCATTATCCCTCCCACGACAGTCCATTCGAATAAGTCTACTTGTGATAGCGATGCAACCACTAGTAGTTCGTTGTCGAAATTAACGTTTCCTTGTCCTTCAGCAGTATCTGCTGCGTGTGTGTCGTCCAAACCTCCATTGTCTTTGTCTTCTTATCTGCATGCAACTCCTGGCAAGCAAATTCATAAGTACAAACCCGGTAAAATTGTATCATATCAGGTCGACTTGGCATCCGACAGTCCCTCAGTCATCAAGTTGACGCAGCTTGTCGACCAACGTATCAACGACGAAATGAGTGACCTGAAGGGCACAGTCGCCGAAAACAACGGTTTCTCTGCGAACAAGGATAAGCTAAATGGCGATGGTTACGCCTTATCCAATTGCGCTAATACTCAGGTCGATGTCCAGTTACAGAAGGAGCACTTTCATACCAAGTTACAGTCGACCAGGGGATCGGAGCTCAAGGAAGACCGAAGCAAGTACGGCTTGGATGATCTCATCGATTGCTGCCCAGTCAATAGCGCTGTCATTGGACTCGTCGACTTAGAGACTCCATTTTGGAATAAAAACGTGGATGAGATCACGTCCAATGAACCCTCTGAAGACAAGACCACAGCTATTAGGAGTGCGAGTATTTTGGAGGATTCTAGCGCTCGTGGAAAAGATAGCGTTGTTGAAGAACACGATCATTCGGTGACGTCTGGACCCGTAGCAAAGACTTCGGGAAGAGCGGTGAGTGAGCACCACATAGAAGAGGTAGCTGAGATGACGGACCATGCTGATGGTAACAAGAACAGCGTCGATTGTGGGCAGGACGGTAGCAGCGTTGTCGTTAGCTCTGATCACCTCAGTGACCACACCTTGCAACAGAGCTTTGTCAACTCAACATCCTCTCTCCCATCTGTGATACTAAATGCTAGCTTGGAGGAACTAGGATCTTTTTGAAATACGTTTAGAAGTCATTTAGACCGGTGATGTTTATGTTTTCTTCAAGGTTTATATTATAAGAATACGATTTCTTAGATAGTTCGGTAGGTATTGTTGAAATCGCATCCCCGATTTAGATATATAATATAAAGTTATTTGTGATGACGTGGGAGTTTTCAATGTTATTTTTATCGATTATGACACTTGTTTGCTTAGTTGGTTGTAGTATTTATCCTTCCTCCTGATTGTTACGCGGTGTTTGATTCTATCAAACTGAAATAAATACCTTACTTATTTTGCCTGTTTTGTTTTCGTTATTCCTTGCCTTGTTTATTAACCTTTGTTATTTGCTTTGAAAAATCCCAGTTAAATTACCCCCCCCCCCATAAAACTTGAATTAAGTACTATTGTCTATCGCAGATAAATAATCTGTTAGATCTTATTTGAATCAATAAAATTAACGTAAAAGATTAGTTAACTTTTGTAACAACTTGCCACGATCCTCTGAATTGAAAGTTTCTTGTGTGACAGCCTAGTTTTTTACTTAAAAGTATTGATTGAAAACTTTGAGTTTGCTTAAATAGCTAGATTGTTTAGCATTAGAAAGGTATACTGCAATTTATGCACACATACAGGGTTTGATCTTAAGCTTCTATCTCTACGCCCAACTTTTTCATAATATATACATAACAAATGAAATTCTGTCGTATACTCAAGTGAACGACACAAATGCAAAGCAAGTTGAAATGTGTTTATGACCTTATGGAAACGCGGTTTGAGGGCCATTCACCTCTGGTAGTTGCTCACTCGGCTCCTGAATCCTCAAATAAAATTTGCGCTAACACCTGCGCAGA
>Gammarus_chevreuxi_3 ENA|HADC01019759|HADC01019759.1 TSA: Gammarus chevreuxi, contig comp71362_c0_seq1
ACGATACAAATCCTGATAAGGTGTCTGTTATGCGCGACTCTTTAAGCTGCGGTGCCGTCTTCGTTGCGTAAGCCTGCCTCCTCCGCCCATCTGGCAGTTTCATCAAGTTTTGCTGAGACACCATCTCGTTACATGCCATCATCTTTCTTGTGAAGAATTCCAGCGAGCTCGAAGAAACCACCACGAAGATCCAATATTCTACGCGTGTTCTAACCAGCGGTATCAAGTATAGCTACCCCCTTGAACCACCCCCTCGTCGGAAGATGAGGTTCCCTGTGTGTTGTCCGCACCCAGATCCTTGCCTGCCGGAGTTGACCCGTCCAAACCCCAATCCATGCGGTCACAGCTCGACGAACTGCTCTTCGTATTGCTGTCAACCGCCTTCGAACTCAAGGTCAATCTACCACCAACAACAACACGGCTGCCCACATCAACAACAGCATAACTGTAAGCAGCAGCAGCAGCAATACGCCTGCCCACAGCTCTGCCGACATCAACCCTCCTGCCAGCAGATATGGCAACAAGCTCCCATGAATTCACAGACTCCATGTTTCCATGGTCATTTTAACCACCCTTACCCTCACTCACACGAACAATCCTTGGCCATTGGCAAATGTTCGAACTCTGTTAACAATTGCCACTGCCAATACAAGTCTTCCGACGTCATAATTCCTCAGCACAGAACCAGGTCGGTTTCTTCGCAGAGTCTCCCTTCGTCTGGGTCTTGCGATCACACACTGATTCGGCACTCTGGTTCGGCGGACCATGTTGGGGCAAGCCTCTCAAATTCTTCCTTCACCCATTGCCGCCAAGGTTGTGGAATACCGGATAAAAATAGAAAAAATACTCTCCACGATGCTGCAATCACGAACTTGAGTCACCAAATGGAGCACGGTCTGAATTGTGACAACCCTGCTGAGAACGAACGAGACTTGCTGGCGGAGCAGGCTGTGGCGAGTAGCGGTTGGTACTACGGCAAGTTGTCTTGGAGGGAAGCCGAGGTTAAGTTAAGAGACTCCAAAGTGGGCTGTTTCCTCCTGAGAGACTCGTCAGACCCCCGCTACAGCTACTCCCTCAGCGTGCAGACCCCGAGAGGCCCCACCAGCGTCAGAATCCAAAGGGACACCCATGGTTTCAGCTTGGACAGCGACCCTGGGAGCGATCCTCTGGTTTTCACCACAATCCACGAGCTTCTTCAGCACTACATCTCGCTCACTAGCGCCCAGGAGCAGCAACCAGACCCCTACACCAGGTCGGCCACAGTATCCAGGGAACACGTGTGGCTGGATTCTAACGGGTCGGTTGTGGCTGCAATAACTCTGACGGTTCCTCTGCGCCGAAGACCGGCCAGTCTTCAGCATCTGGCGAGGCTGAGGGTCAACAGAGATCTGGCTCTTCAAGATGTGTGTAGTCTGCCTACCAACCTGCAAGGATACCTGGAGCAGTACCCTTTCTGGTGTTGAAGTTGGAGTTTAGCACAACCTTACATGGAGGTGCTAAGAGTTGCCATGGTGGTGTTTTGTAAATATGTGAACATGTATCACTACCGTGAATAGTAGCATTTGTAGCAAACTAAGATTATTGCTGGTAAACTATTATTGCGGTGTGCATAGTGAGCTTTGTACTAATCCTATCAATGTAAATTGTTTAGAAAATTACTACTTATGTAAATATCTAAATCATTTACTGAAATACATGTAGAGCACTTGACCAGTTTATATTTTACTCATTTGAATATAAGTTCAATGAGAAAGGATATAAACGACTAGTATCCAATGAAATACCCATGTACCCCGTCTAGTGTGTTCATATACGGACATTAGGTTATTATAAAATTGCTCTAAATTAACTAACATTTGTCGGCGTATCTTCTCTGAAATTCTAGCCCGTTAAAGAGTGTCTTAAGCACATAACTTTTGCGTAGGAATAACATTGAAGAGCAGAAGTTGCCATCAGGTTGAATTCAATTTATAAACTGCTCATTAGAGCTGGGAATTGTTTGTTGATAAAAGTTGAGAATAGTGTACATAAGGGCGATGTTTCAATAGTAAGGAACCTACTTCTTAGCTAACTTTATTATTGACGCATTATATTCTCATGACTGCATATAGAATAGTTCAATATATTTTCTCCAAATACAACATTTTTCTTGAAGAGTGTTTTTTTTATTTATATATATATAATTCACTTGAAGCTGACGCTGTTAAAGATATTCAATGTAGGTTAGAGAAACAACAATTCAAAACTCGACATGCACAGTGAAAAAAGTGAATTTACCCAATTTCAGTGGTAAGGTAAAAGATAAAAAGATATCAAAAGTGGTATCAAAGCCTATCAATATCGAATCATATACCATTATTATAGTTTTTACCACTTTTTTAAAGTCATTTTACCACTTAGAAATTTTCGAAATTTATCCAAAAATTGTAAAATTACGAGAATGTCTAAAATAACAAGAAATTGGATACTACAAAACGACACCTGAAATTCGGTCTAAAAACTATTTTTTAGAGTGAGATTACACGTTTATATTTTTTAAATTTGTTCACTTAAATTAGTGCAGTACTATACGCTTCTCTGACGGAAATTGACATAAATATCCAAAAGAGATTACCTAGAGTTTTCTTGAGTTCGTTTCGTTAGGCTATTGCTAAGCTATTGTTAGTCTATTGTTAGTGTCTAACAATCTGTTGTTTCTGATGTAATTCGTGCTATATTATATTTCAATATATATTATAAAAGTTATCCTCGGCCTTGAAAAAGACCAAGCAGAATATATTGCTCACGTTCCTGGAACGATGAGGATCGAAATTCAATTTGGTAAATTCTTGATATGCTATCCCTGATCGACCCATCCGAAGACATATGTGGATTTTTCTTATGAGTCGAACACATGAGTCGAACACATGAGTTGAACACATGAGTCGAACACATGAATCGAACACATGAGTTGGACAC
>Homarus_americanus_1 ENA|GEBG01008895|GEBG01008895.1 TSA: Homarus americanus DS01-Homarus1_Transcript_6926 transcribed RNA sequence.
GCCATTTTCGACCATTCAGTGAGGTGTTTGACTACGGTGAAAACACAACTACATATCTTCCCGCTCCTGCTGCTTACATTCGTGCAAATAACTATATATATAACACAGTGGAAAAGGAAGTGTTTTTAAAGAGAGTTGTGAGGTGGAGGAACATAGCCAGCAGAGGTCCTGGAGGATGGCGGGAGGAACATCGTTGTGTCTACTTGTGTCACCACGACATGGCTGATTGCCTCCAAACTGTACTTTTGGTTTAATTATTGTTTGTAACAAGCTCAGTGTGATAGTGATACCATTGTGAGTTATCTTCTTGTTCTGTGACATCCTAAGAATAAAAACAAAAACTCGGTGAGTGGAGTTAAGAACCCACTGTAGCGCAGGTGTTTATAAAGAGTGGGGACTGTGGCCGAGTACGAGTGTGGAGATGCTGTGGTGAGGGTGGCGGGTGAGAGCAGCAGGCATGAGGTCGGGCGCACCCTGACCCGTGCCCCCCAAGCCGTGCCCCCAGAGCCAACCATGGGCCAGGGGGCCAGCTACCACCACCACCAGCACCATCCACACCAACAGCAGGCATCACACTGGGCCATGGATTCCACGCCAGACCCCACACACAGTCCCCACCAGGTGCGGCAGCGGGTGCAGCACCAGCAGCAGCAGCGAGAAATGAAAGAACTGCAGCTGGATAGGGAACATCATGAGAGACAGTTGCAGCAGCAGCAGGAGGTAGCTGGCCTCAGTACTGGTTGTTGTGGCTCTGGCACCTCATGTAGTTGTGGAGGCGGTCTGTCGTCCACAGCTGCAATTTATGGTACTACATCTGCTCCTGACCCTGCTCCTCATGCGGTCGTTGTGACGCCCCCTCGCAGCCTTCCCCACCACCACCACCACCACCATCATCACCAGCAGCAGCAGCCAGAGTCACCCATTGCCACCAATGCCACTGGTTTGGGCAGTAGCAGCAGGTGTAGTGGGTCAGGTGGAACTTGTAGCAGCAGCAGTAATGGGTGTGGTCACTGGTGTTCTTCGTGCAGGGTTCGTGTCCAATTAGAAGTGGAATGTGTTGGGGGGATGGAGGCACGGCCCTCACCCCCGAGGGGTGGTCGCCTTCGTACCTTGGCCTTCCCAAAGAGGCACCGACACAAGACTAAGACTCCCACCAGAGACATCCCACCACAACCCAAGAAGAAGAAAACGCCCTGGACTTTCAGATTAAACTGTAGGTTACGGCCTTCAAAATCTGAGCCAGAGCCTGATGCTAGCTCTAGTGTAGGCTGTGGGGCGTGCATGTGTCCAAGCCTGCGGCGGCCAGAGCCAGACCTGCACACCCATCACCATCATCACCACACTGTTGCTGGACTTCCCTCTGCACAAGATGTACCCACAGTATCAAGTGTAGGGGCAGGCATGGCAGCCAGCCCTGGTGGTGCAGTGGCTCTAAGGGCTCCTGTCATTGACCTCTCGAGGTTTAACCCAGAAGCTTATCCAATTGAGGACTGGGAGGAGCGTGCACGACAAGAGAGGGCACGGGAGATGGCAGAGGGTGTAGAGCCGCCTCCAGGATTTACCAGTGCACCAGGATCACTTGGACTCCCTCCAGCACACCACAGCCTCACACCTGCACATCATGCTCTCACACATCTGCAGTTACAGCATCAGCACCAGCTGCAGCTTCAGCAGGCAGGTGCAGTAACAACTTTGCCCTTACCTTACAACTCAATGCTGGACCTTCAGTTACTTCTGGAGCGGTCTCTTCGCTTGGGTCTGGCAGGTCCCCGCTCTGTTGCAGCCTCGCTCACGGAGGAGACACTGTTGCAGCAAGTTGGTCGACTTGCTGGGGAGGGCTCATTATTGCAGCGTACAGTACACACACAAGTGGACTACATTCATTGTCTTGTACCTGATCTTCTCAGTATAACTAATTGTGTGTTCTACTGGGGTAAAATGGACCGGTACGAGGCCGAGCGCCTCCTTGACAACCGTCCGGAAGGAACCTTCCTGCTCCGGGACTCTGCACAAGAAGAATACCTCTTTTCTGTATCCTTCAGAAGATATGGCCGTTCCCTTCATGCTCGCATTGAACAGTGGAACCATAAGTTTAGCTTTGATTCACATGATCCCGGTGTGTTTGCATCTGACACTGTGTGTGGCTTGATAGAGCATTACAAGGATCCATCATGTTGTATGTTTTTTGAACCAATGCTGACCAACCCACTTGCCCGTACGTTCCCATTCCCACTGCAGCACCTGTGTCGTGCTGTCATATGCTCCACCACCACCTACGATGGTATCAATAATCTGCGCCTCCCCAAGCCACTCAACAACTACCTCAAAGAGTACCACTACAAGCAGCGAGTCAGAGTACGCCGTCTCGACCATTAGCAGCGGTGACTCGCTCACTACCTTGAGAGGTGTAGCACATGAAGCAGGTCAGTTAGTGGTGCCACCTATACAGTACTACCTTTTACAGCAGATGAAGGGGACACATACCACAGAGGCATCAGAGTCACAACAGCCATGTCTTTACCAGTGTAAGATACAGACAGTGCCAGTGGGGTTACTAGCGTGTGACTCCTGGGGCAGCCATTGAGGCTTAAGAGGGGGATTACCTTCCAGGGAGGTGAGGTTAGTGCCCTGTATCAAGAAAGATTTCCTTGTGTAGATCATTGCCCTACTCCATTGGGTATTCATCTTAGTCCCTCATGTTATGTCAGGTTGCCTTCTTCCCAGCTATAATGGTGCTGCAGGACATCCCCCTCCCTCCTCTCACCCCCACCTTCCTTACACACATCCAGTGTTTCCAGAACAGAATTATAAGTGAATATGTGTGTTTATACTCAGCTGCCTCTGGATCCAGCTACTGGAATGCCTAGATACGCTTAATACTTTGTACTCAACTTACACACGCAGTCCTTCCCTTCCTGTCAAGAGATATAGATGTATGCATGTTGGGGGATGTGTGTGAGAGAGATTGGGCATGTTGTAACCTTGATAATCAAAGGCTCAGATTGAATGATCCGTATGCCATGGTTTAACAACAGTTTCTCTCTTATCCTATTATCCCTGCCATTGTTATCTGTGAATTACCATATACCTGTTCTGTAGTTGTTAGGGAGAGAGAGAGAGAGAGCTGGGGTTCCCTCAAGGTCGCTACACTGGTTACTATTTTGTTTAGAGACAAAAATAAATGGATTATTTGATAGGTGCTCCTGAAAGCACAGTCCTTTTCCACTGCGACATTTTGCCTGTTCAAAAATGAAATACAGTATGTTCTTTTATTTTTTTGACAATGCCCAACTCATGTTAAGTTCCACGAAAATCACAAAAAAAATGTATGCACAGACACACACATCAAAAGCAGCCAGTGGTTAGATATAAGATTGTAAATTTCCAGTGAGAGTACGAAAAACAGATCCTTTAATTGTAAGAAGCAATTGTTAAGTTATCTGTACCACTCGAGAAGATTGGTAGAGTTTGTTTTGTTTTGACGTGCAGACCTAGATGGGGCCTGGCATGTAGGGTTGAAGTACAAGTTGAGGTGATGTGGATGTTACCTCATATACTACCTGTTGCTTCCTGGCAGTGTTCTGTTTTTTATATGTTAGTCAGGAGTGTAAGGGAGATGGCACTGTATAGGTCTGGAGTGTTATCATTGTTGTGTGAGTGGTGTGGATACATGTGGTGGGGTGGATGTTTTCTGAGTGGTGTACCTGTGTGTGAATGTTTACTTCATTTGTGTGTGACTTTACAATTGGTATTTTATCAGTAAATTATTATATAGATTTCTTTTTTGCATTTGTCATATACAGTATATACAGTATATTCAGGAGCAAGTATGAATGTTAAAGAGTGGTGGTTAGAACAATAGGGTGCAATATAATGGCTCCTGGTGTTCACATATATATTGTTGGGAAGTTTCTTTTATTTTTTGAACAAAATGTTAAGGTTAATCTTGCAACAAACAAAAAGGAATGTTTAAACCCACGTGTTTATTTTTTCCTCCGTATTATAAATCTTGGTTAGGATTTTTGTTGTTGGAGCTTATTGTATTTAATAGCTAAAATATACAATAACATAGGATGCATTTTAAGGACTAGTTATAGATTCTGAAATGGTTTTAGATTCTGCACCCTTGGAGTTGGTACTGGTGCAGGTATCATCTGTGTTCTCAATTGTGTTTATTGTAATACTATGGTCACATTGCAACTGGAGATTATATTTAAAAAGTATTAGCTTACTTGTTGAAGGTTGTTAGTGCCAGCTGAAGAGAAAGGAATGCGAGTAACTTTAGGGTAACTTTATTGTCGTGATTCACAAGGCTGATGTGTGTCTCAGACGGGCAACATGAGCGGACCGTGTCACCAAGACTTACGGGATGGTAAGTCTCTATGGATGAATGTTCGGTGTGTTGTTGCATCATGTTACACTATATCACGTGTTGTGCATATTTAAAAACGTGGTGGATCTGTAACTTGTTTCAATAGACTGTGTGGAGGTGGAGTGTTGTTAATCTTAGTATCTTTTGTGTATTACTGGTCACAGTTAATATAGAAACAGGGTAATAGGGAAGTGTGTTTTCATGATCAAATTGTGCAGCAGCCAACCACCCACCCACCCAATGTCAGGAGGAGTGGCCATCACGGTGGTCCTAGCACAGGGGCTGCCTTCTTTGCTCACCTTCCAGTGAAATGTGTACAGTACTGTATTAGTTTATGTGTACAGCATCACCATCAAGTAAGTGATGTTAGTAATTTATCAGCATGCAGTCTGTCAGTTATGTAAGTGGACAGCATCAGTAATATGTAAATTATTTATGAATATATGAGTATGGATCGTCATGGTCTGGTTGATGAGTGTAATAGCCTCTGATAAATGTATTAGTTTGAGTTTCTTAACAGCATCATCCTGGAGATGATTGTAGCTCAATGGTATACTGTACTGTACAGCTAACATGCTGTAAGTTGTGTACTGTACACTTATTTTCATAACTTTGGAGAGGTGAGCTGGAAGTTATCAACATCAATTAGACTCGTTGCAAGTTTTGCTTGTTACTGGATGTGCTGGCCACGTATCCCTGGGTGGTGGTTCTGTATACAGGGTGTCTCAAAAATGTATACACACACTACTTTACAGGTTTTCATGGAAAACTCTTAGGCACTGTGTATACATTTTTCTGAGACACCCTGTATAATTGTCTGCTGAGTTGAGTTGCCAATGATACAGTATATTAAATGTTTCTTCAACCAGGAAAAGTATTATTTTTCTCATATATGTTACGTATATATTTTTGTATTTCATTTCCTGTGCCATTGAACCCTGTGACTTAATTACACTGTCTGTCATCACTCCAAAGCGTATCTGGGAAAAAAATAAAAAAGACATCACTTACCATTGTTATTATTACAGAGAGTGTCTTTTGAATGTTATAATACTACTCCTGCTGCAAGTTCATGTGATGGAATGCCTTCGTTGCCGTTACCAGTGATTAGGCTATGGTCTTCTTTAACAGGTTTTTACATGTTGTGGCCTCTTTGTCACTGCCTGCCCCCTCCTCACTTATCTCTCCATGTTTCCCTCTTCTTTATCTCCTTACCGTGGTTTTTCGCTCATTATTCTTCCGATTCCTCGTCCAGTCTTTATTCTGTTGCTCCTATTCTAAACCATTCTTGTGCTTGCTTTCCTCTCATTCTTCTCTATCTGTCTCTTCCTGTAATCATTTTCCTTCCTGTCATTATTTTCATTCATCTGTCTGTCTTCACTTAATCATTCTCCTTCCTCTGTCATTCTTTTCCCTTCATTCTTTTGGCCTCATAGGTAACTGCTAATTCTGTTGTGTTTAATGGGGGTTCTTAAAATCCTTTGTAGGCATTAGATTGATTGTTGCAGGTCAGTTCTACACTTCGTTTCTGCGAGTTAATTTGGTCCAGGGTGTTGACGATATCTCTTGTCGTTGATGGTAATGGAATATTGGCCAGGGTTTTAAGTTATTTTTGCCATTGATGATGATGGTATTGGCCAAGGTGTTAAGGTAGCTTTTGCCATTGATAATAACAATATTGGCCTGGGTGTTAAGTTACCAACTGCCTCTAATGATAATATAATAATGAGTCGGTATCATGGCCCAGTTTACATTGGTATTCCACTACAGAAAATGTCAGTATTATATCTATTTAGAAATTTGATCATCTGACAGGATCACTGAATGACCTTTGTTTCTTGCTGATAATGACTTGGACGTCATGTATATTTTTAAGAATGGTCTTAAGATTGCTTCTCCTCTCCGTTTCTTTCCTCTGACTCGGTACAGTACAGGATGTGAAAGGCTTGTACTGCACCACAATGACAAATTCTCGGGATGAATCACCCATGACAAGTACCGGTATAGAGAACAAGAATCAGTGACATTATTAGACCGTAGTGTATCTATTTCTCTTTATCTCCAGTGATTAATTAGTGTTACCTCAGAGATGTTGTTTAGTATTTGATATTCAGGAAAGACTTTTATTTTTTCTTTGTGTGTGTCTGTATGTCTGTCTCTGGTCAGTAAATTCTGTCGGAAGTTGTTAGTATTTTGTTTTGTGGTGCTCGTGTTTAACTCATTTGCTGTTGAGATCATATGAGGTTATACAGTATGCAAGGTGTCTCATAGGTTGCACTCCATGGGAAAATTAATGTGTGTTGGTAGATCAAGTTCCTTTTGCATCTGGTTTTCCGTTCATGAGCATTAAAACTCTACCGCCATATTCATCGAGTTAGGATTCCCTCACCCGAAGGAGGAAAAAGGAAATGACTAAATTTTCTCTATGATATGCGAGCTATGTGCGAGACAATACGGTAGAGTAATCCTTGCCCACCGCAACTTGTAACCCATAAGTTGACACCTCTTAGCATTCTGCAGTTATGACTTTTGCTCTGCATTTTCTAAACCCTCAAAAATATGGTTTCACTTCAATAGTTTATCCAAGAATCCCAACTAAAATTTATGGGAAATATAATAAGGTACATTTTGACAGCAGTATGGGTGTAAGGTCTGAAGTTTAAATGATTTGCTTGTAAAATTTAAAGCGTTTTAAGTTTTAAATAAGTTCAGACAATATTACGTTTGATGAATTCAAATGTTGTAATTGTTCCCATTAAGATTATACATGGGACATTTTTCCCTCTTGTTACTTATCACGTGTCTTTAAATTAGTTTATTGAGTTTGTATTACGCAGAAGACGTCAACTAGTGGATACGTGTTGGCTGTGTACCTTCCTCATCAGCTCTGCTTTTCCTTGTTTTGTGTTTATACAAATAGCATAAAGGTAGTGGAATTTACCCAGAAGAGTTATTGTGTAAAGGTACAGTACAGTACAGCAAGCATGTAGTAAAGGCCTAATATTGTACTATTACTTTAAAGCTATGTCTGAGAGTGTCTATGGGAGGACCAGAAACAGTGTGGTTAAGATTGTGAGTGTTTCATCTCAATATTGTACAAACAGATGGTAGCTACTGACAGTTCTACTTGTCTGTTGTAATTTGTGGACTATGGGACAATTATATTTATCTTTGATGTTTATGTTCACGTGTTTATAATGAACGATGTGAATATCTTCTTTATTGTTCATAATGAGCAAAAAACTGATGTTCCTTAGGTTGCTTACATAATGATATCAGTGTGTATGTGTGTGACTTTAGAATGGCAGTGTGTGTGTGTAGGGGAAGGGATGGGGGGGGGAGTAGAACATGTGGATGGATTGGTATCCCTGTAAATATTTTGAACAAAGCATACATGGAACTTTAAACATTTGTATTGTCTTCATGCTTCGAGTGATCCAAGTTGGAGCTGTAGGTTCTATTACATGCTTAGGGAGAACGGCCCTATGTCGTAGAAGTATTTATGTGCCACCTTTAAAAGAACTTCTGGAAGCTCTTCCGATGAATTATTTGTTGGCCGGCCGGTGCCGCATGTTGGACGCCGCCACCATGTCCGATGTACATATGACAGTTACTCTGAAGTTGTAATTCTTTGCCAAAATGTGCTATCTTAGTTGGTTAAACTAAGGTGTACAGAGGAATGGATAAGGTGTTCTCCTTATTTTCTAATGTGTATAAACCCGTGTATGTTCTCTTGGCCTCCTTTGGAAGGCCTTCAATAAAATATCTTTGGTATTAAAAAAA
>Homarus_americanus_2 ENA|GEBG01010051|GEBG01010051.1 TSA: Homarus americanus DS01-Homarus1_Transcript_7860 transcribed RNA sequence.
GTAGAGGGTGTATGTACAGTATACAGTGCGTGTACAATCACTTCTTCATGGAGGGAGAGGAGAGTGACAGCAACACCTGCTACAGGAGATGGTACAGGACAAAGGCAGGCCATCCTGTATCATCATATCACCATTTGGCCTGCCTGCATCACAAGCTCAAGATGACAGCATCTGCTGGTCTTGATGAGGATGTAACATGTAGCAGACTGCAACAACTTCCAAACTTGTGGGTGAGGTGCCGAGCAGCGGAGGTCAAGATGGAGGGTCCAGACAGCCGGCCCCCCCAAATATCCCCTTCCCTCCCCCCACCAGCCATAGCAGCAGACTCCCAGCAGACCCCACCCTCACCTCCACTAGAGCCGTCGCCCACCTCCCCCATGCAGTCCCTCCCACACACCCCGCCACGCCATTCACCTCTGCCTCACACGCCCATTACGCCACACACGCCCTTACCCCACACCCCCCTCACTCCACACAGCCCCCTCACTCCCCTCACCTCCCAGAGCACTTTAGCATCAGAGGCCTCTATGGACTCTGGGGTGGCATCCGCACATTCACTGGATCTCTTACACAACAGTAACAACAGCTTGGAGACTCACGCACTCCGCAGGAGGGCTGGGAGCAGCGTGAGTAGTGGGACGAGTGAGGTGTGGTTGGGCTCCCTGGACGGTGATCCAGCTGGCCTGGAGGTCCTGCCAGAGCTGTGGCCTCACTCTGAGAGCCCCACAGCACTAGCACATAGTCCATCCCCCTCACACCACAGCCCCTCCTCTCCGCGTCACAGCCCAACTCCGAGTCACCACAGTCCTACGATCTCCTGTCACAGCCCGTTACCTACCCACCAGAGCCCCACCATCCAGCATCATCTCCTCCCACCCCAAGAAATAGACGTCAGTGGGCCTGCTGTGCCCGTTGTAGGTCAGGACTGCGAGTGGCATCCCTCATCCCCAAGAGACAACCCCAAGGAAGCTTTTTCATCTGTGATACCACTTCACCCTAGTGCCCTAAGTCCTCACACAGGCCCACTGAGGCCAGGAGTTGAACAAGCTGGAGAGAACAGGCAAAATTGTGTAATAACTGTGAACTCAGCTCCTAGTAATGGTAAATTGCAAAGTGAACGAGTTTTTGCAGAATTTTGTGCAAGTGATGAGGCATTTTATGATAAAAGGTTTTATATAAAAGACTCTCAAGCATTGTTAAAAGAGAATTATAATTTAAATGGTATGTTAAGGAAAACTAAAGAAGCAAACAATCTAACAGCTACAGGTAACAATGATGTGGAATGCATGGCTAGGGAAGGCTGTGTGTGGATTGACAAGTTTGCTTCGTTATTTGTGAAACAGGTCATAGAGGAGGCTCTCACAGTGAGTTCCTCCATCGGTTGGTCTATTAAGTGTTCAGGCCAGTGTCAGCGTGAGCAGTGTCGGGAAGAATATCAAAGAAAAGAGAGCAGTTGGTGGACTGTGGGGGGAGGCAAAGGTAATCGTAAATCCAGCATCCCTCTTTTGGGACTGTCTTGTGGAAGCCCTGGTTTGTGCTGGACCCCAGAGCTGCCCTACAGTCCTTCACACAGACCGCACTCCAGATCTTCTTTGGGCTCTAGCCTTTCCTTCTCCCATGACTCGCTGGTAAGTTCCGGCCCTCGCATGGATGACTCTCACCTCATCACCGGCGCTGTGTCACACGATGCCTTGCTCTTTCCTACTTCCAAAACCTCCCACAGTGATGTAAGTGACATTTATAATGTGCCACTGGATGGAGATATCTATGCAGTGCCAGTAGATGTAGTAAAGCCTAAGGAGGGGCAAATATTACACCCAAAGGCCATTATGCATCAGCCCAAAAAAAGACATCATAGGAGGCATGCTAAGAACAGTGCCAGTGCCAGTGTGTTAAATGATAGCAGTTCAAAAAAAGTAAGTACTTCAGAACATGTTAGTGGCAGCAGACAGTTCAAAGAAAGTAGTGTAACCAGAAGCAGACAGCATTCTGGCCAGTCAGTCGCGTCTGTCAGCGGCGACTTGTTGCGAGTCAGTAAGCGTCATAGTGTGCCCAGTAACATTGGTTGTGCTCTGAGCATGACTCCTAAACATGGTGCAAGTAAAGAAAATCACGAGCCTATACACATGACTCTGGAAGAGGTCAGAAAATCTTTCCATGAGTCAGATGATACAATAAACTGTAGTAAGGCTAATAGGGTTCAGCAGAGTAATAAAGGTGTTCACGAACAGTCTAAAATATGCAGAATAATTCCGTTTACATCAATGAAGTCGTGTAAAAGAAAAGATAGTTCAGAAAATCGTCTTGAGGATAACCGAAAGAAAGGCAGAAGTATATCTAGTAACATTCGTAACACTCTAATTACCATATTTGGCCTCAAGAAAGGAACTAAATCCAGTGGCACAAGATTGAAAAGTGGGAGCTGTGTGGATGCTGCAACTCAGGGATTTTCAGAAATTGCAGGCAACGGGACCACAACCCTTGTCTGCTCCCCCGCCTCAGGTCCGCAACCCAACCATACAGCCAACCAAGCAACAACCACCATCACCAGAAACAATCACAATCAGCAAAACCACCACAGCAACCACCGCCACTCTAATGGCATCAATACCGGCTTATTATCATGCCTAGGCAATCTTAGGACAGAAACAGATGACCAACCAGCAACCATAGCTAACGTGCCACAGCAAAATCATGCTCCATCACGCTCTCCAGCCATTGTAACAAACAGAGCATTACCTCCCCTACCTTTGCCTGCTGCTGGGGAGGACGACACCTCCGCCAAGAATACCCAGACTGAGGTCGGAGGAGATCGCAGGGAGGAGGAGGGCTGCGATTTTGCATCAATAATAGAAAAAGTGAAAGATTGTGGATGGTACTGGGGCCCAATCAGTGGGGAGGCAGCAGAGAAGGTGTTGGCGAATGAACCAGATGGATCCTTCATAGTGAGAGACTCCTCTGACCACCACTATATCTTCTCTCTCACCTTTAAGCTCAATGGCTTCATACGACATGTCAGGATTGAGCATGACCAAGGTAACTTCAGTTTTGGTGGGTTCACAAAGTTTAAAAGCCAAACCATCGTGGAGTTTATAGAGAATGCAGTTGAACATTCTCGCAGTGGTCGCTATTTGTTCTTCTTGCACCGCCGCCCTGTACTGGGGCCCATGAGGGTTCAGCTCCTTCATCCTGTGTCCCGGTTTAAGCACATTCAGAGTCTTCAACATCTTTGTCGGTTTGTAATCGTGAAGCATGTTCGTCGTGATCTGATAAGTGAGCTCCCTCTACCTCAGCGACTGAAAGACTACCTTTGCTCTCCACATTATTATTCAGAAAGAGTTGAGCAATGTATGGCAGCTGCAGCTGCTGCTGCTACTGATGAGGATAGTGCTTCCTCTGGAGCTGCAGGTGAAGGGAATGGTGTTCCTAGTGAGGTGCTTCATCCTTCGCTAGGAGAGTTAGAGGATAACCTTCCCACTGCACCAGCCCTCCTGCAAGGCTTCCCCGGTGTACCTCAGCCTGTGATGGACCGTGCCTCCCAGACCTCCCAGGCCACTTCTCCCAACCCACCACTGTCCAACCAGGACCTCCCTGACCTTCAACCTCTCGACAATATTCACAACCCCAGTCTACAAGAGACTGATCCAAGCCATAACACAAGCAGTGCAATACAGACCTTACAAGATTCAGAGCATCACATAAGCAGTGTAGCACAGCCTTTCCCAGAGCCCAGCCACCACTCAATGACCCCCCCAGTCAGTGTTGATCAAGATTCCAGAACAGCCACTAATCACTCCCCTACTTGTTGCTCACCTGCACATGTGGAGTGTGATACTTACCCTGCATGCTCACAGGTGACCCAAACTAGCCAGGCTCATACTGCCAGTGCCTCACCTGCCCTACAGGGTAACCTTGCCTTTGCCCACCAACACAGTGGGCCCCTCTCACTCAATTCCTCAACGAGTGATGTGCAGGACGATACAAGTTTCCCAATTGATAGAGCACTAACGTTTAATGACAGTGGTCACAGTGATGCAGGTAGAATAATTATAAATGCAACAGTCTCAAGAGAATTTTTACGGATCAACCCTTGCAGGGGTCTTGATGATCATGTGTTTGAAGACTTAGGAGGTGTATGAAATCATTCTGTCCTGCTGAATAGCTTCTAATTTTGGAGTGCTGTGAATCTAGTTTAAGGGTAGCTGACCTAGTTACCATGTTCCTCTGTCACTTTTCTGTTTGTATATTTGCAAAACTTGACTTGTAGAATTAAATTGATTTACTAATATGTATTTATTATTGGTTGTTAGAATTGAATTACAGTAGTTTATTGATTTATATTATTTGCTTAAACAACCAAAGACATCATAATTTTGTCTCTTCAGAATAAGAAAGGCATATGCTGTGAAATATCTTGCAAATATTTTAAGTCATTGGAGTTGGCCCTGTCTAAAATACTTTAAAATTTCTTCCTAAGGATTTTATAGTTACCTCTTTCCATTTTGTTTTTATGTTGCATAAATTTTTGGGGAAGGAATTAGTAAGCTCCTTGTCACTGCCATCTCCACCATCTGCAAGGTGTCCCATCAATAGTACTGTTGCTAAATTAGGACAATTAAAAATATTAATTATTATTTAAATAAACCTTAATTATTTCATTGTCACTAGAACACTTGCAATTGTAGAATTATATTTTGTTCTGCATATCAACTTTTATCAAGTGATGGAAATGTTCAATAATTTAATTGAGTGCAAAATTTTTTTTTTATACTTGTGAGATTAATAGTTGGGATCTGCATATCTTTTTACCTGATTATTGTTGCCAGTAATGTTCAGAACTATTTTTTATATATATTCTGGAGAATTTGAGCTTATAATGACCACTCAATTCCCTACAATGCACAATCTTTTGTACATGATAAAGGAACAAAATATTCTCTCTAACTTATACTTGTCACATCTTTGAGTTTTGCATTCAGGCTGTTTTGATTAAATCTGTTAATTTTTTTTCAGTAAAATACATTGTTAATGAGAAATTGTGTGAAACTAGCAGTATCTTGAGTATCATATATAAACTAGACACTTGGTTTACCAGTACAATGTCATCAATATAAACAGAACTTAACTGTGTTAGTCAGCCAAGAATAGAACTTGACAACTGTAGGATGGAGTTTGACACTATCCACTGACATTGAGAATATTTTCTGTTAAAGGCTGAACCAGCATTGTAGAATACTGTATAGTCAAATTTGAGTACAGTAGTAGTTAACATTTGCATTAAATATTAAAATTAGAAAAAATTGACACTTTATATAACTTGTTGCTCAAAAAAAAATTTTGTCACAGTTCTGAAGCAAAACTTTGAAATTCAGAATTTAATTACTAGTCTCAGCACCTGCTACTGTAGTTCATGTGCTCAAAAAAAAAAATTTGTCACAGTTCTGAAGCAAAACTTTGAAACTCAGAATTTAATTACTAGTCTCAGCACCTGCTACTGTAGTTCATGAAGTCCTGGGTATTAAATAAAAAAATTAAACGAAGAAAAAAGTTAATCCAGCTTGGCTAGTTTTAGGTTCAAATGACAAGGCCTTGAAATTTTTACCAAATCTATGCCTCACATAAGACATACCCTAAGGTGTACTCCTAAAGGTGTACTCCTTAGTCTTCAGCCTGTGACTGCTGAATTACTTATCATTTTGTAGAGTGCTTTCTTCATTGTTAAGTATACAGTTAACCCAACCTTTAATAGTGCACATTCATATTTTCATGCTCCACCCCAACTCCCCTTTTTTGTATCTATTAAACAAAATCCATTTGATAACTTTACATCAAAGAAAAAATGGTGTTTTAGATTAATGCTAGGTTAAATGGGTGCTGGATAATACTGTACTTTGGCGACTCATGAACCATTATTAGACAATGAAAGAAGGATGCTCAAGTGTGTAACCTTCACCTTGAAGTTATGAAGCATTCTGGCCTGACATCCATCGGGAAAAGCAATTTGCTCAGGTTCCCCAGTGATTCATCCTTCCTTTAATAGCAACTTGGAGAACAAATCTGTAACAGCTCTTTTGGAGGTATATTATTGTTAGTTTATTGATTATTAGCATGGTTAAACATTAATGAAAAGCTTTTGTATTTGTTCATCAGGAAATGGTATACAAATGTAATTTTTTTTTTTCAGTGGTCACCAAGTGTGACTATTTACTAATTCCAAAGTATGTACATATTTGGTATAGGATTTTAGCATTTGAAAATGTAACATTCTATTAGACCGATGTTTCAGATTTGTCCTCCAAGGCATCACCTAGACATCCAGACCATACATCTGCCTCTTCCACTTCATAATAAACCCACAGTAGGTCTATACCCCTCGTTGTTACGGTATATTTTACCATATGCCTAAATGTCTAAGGGAACAGTTTGGGATCCACTTCTTGACAAACAGCACAGTATTTTGCCCATTAACTATCAGAACAGTCATTAGTGATGGAGAATTATAATGGTGGTTTCATACAAGTGATGTGCTGCTCCTCAAGAAGAGACTTCAAAATGTAACCCTCAACAACGTGTAAACATTGTGATACTGGATTTCTCAACACTTCTCAGCACCAGCCATTGCCTAAGTGACATAATGGTGAAGCAAAGGGGTCGGGGCTTAAAATTGTTCACCCACACAGACACTGTGTCACTGTTCATAGAGCATCATGCACGATAATGTTTTCAGTTTGGGGAATTGCAAGACTTTCTGTAGTTGACTATGTATAGCAAAAATTTCTCAAGATTATTAATTTGGCACCTGGTTAAAACATATTACAGGAGTACCTGTATTGTATACGAGGCCCATAGCTGGTCTTGCAAGAGGACCATTCTTCACTTAGCACCACAAGTGCTTTAAACCTGCTTGTGATCAGTGTTAATATTTAAAATGAAACTATTAATTCTCTTTTGATATCAGTCACTAGTGTGAGTTACTTGGTGGATATTTTAATGAATGAAGTGGAAAAAATTGACTTAATACAGTACAATGTCCTTACCTGCTAATACATGAAACAAAGATGCTGTAGTGTGTCATATGAACACTTAAAATTAAGAATTAGTTGCAAGATCTATAATGTAGTTGATGGAAAAGAACTGCACCATATTTTTTAATTAGATACCTGTAGTTGATATGAAGTATTTTGACTAATCTTCGAACAACTTTAGTGATTTATAGGAGCTATCTTGCTTTAAATTTATTAGATATTTTTATTAAATGAAAATCTACTGTCTATGATATAAATTTCTCTGTGGCGTGGAAGAGTAACATCATATAGAGAATAGGCTGGATACGTCACCTGAAACACGAGTCAAGCCAGCCAAGGTTGGTAGTGTGTGTGTGTGTGTGTGTGTGTGTGAACCCAAAGTTGTATTGAGGTCTTGGCTCAGGTAACCCTTCTTGCCCAGGTGAGCTCCTAATTAAATCTTTACTAACCGGTTGCCTAAAAATGAGGCATTATTTACAAACGATTAGTAGATTTCTGTGCGATTGTCAGTGTTGATAAAGTATTATTCTAGTCAAAAATGAGAGGCCAGACATGTCGTTAAAGTAGTGTCACTGGAGTCATTTATTGCTTTCATATGGCAGTATCAATTGTGATCCATATTTTACAATGCAGCTAAAGACTTTATTCTGTACTTTGTTGATACATGCATATAACAGAAATATCATGTAACTGAATATGCAGTTATGGATGTTGTACTATATATAGTGGCTAGAGCGTCAGCATTACCAGTAGCAAGTTTTGGGGTAGCATGTTCACGCCCCGACCCCGTCCTATATGCCTGTGTGTTAATCATGCCCACAAGTCTGCCATGTTTGACAACAGCACTAACTTAATATGAAGTCTTGTTTGATATTTAGATAATAGATACAAACAGTGTGTTTTTAGAGTCTCGTGACAGTCAGTCAGCCATTTTTATACTTATGGTAATAATTCTCTAAGTCTACCATTACCTGTTTTGTGAACAGGCTAAGGGACTTAGTGATGTTGGTACCAAGACTTGGTTTGGCTGTTCTCTTCACATATGTTGCAACTTTGTTCCTATATGGCATTCAAGTACAGCAGTTTGGTAGTTTGTTCAATTTGTTTATTAAAACTTATACTGTATTGAAGGAGACGTGCAGTTGTTTTAGAGAAGATAAAGTACAGACTCAAGTTCAGAAAACTGCTGGAAGGCTCAGCTTCTTTTGCTACAGCTCAAATTACTGCATACTTTGGTTATGTAGAAGATTGCATGTTACAAGTGTTTCTCTGCTTACAAGCATAGAAATTCATCCCATAGTCTCAAGAAAATAGAACACAACAAGAGTTTTTGGTATTGGTGTGTTTCGGCATTTTTAGGATAATACAATTAGGTTCAAGTGCTTATATGCCAGTTACAGTGTCACATTACTGTGAAAAGTATCCAGAAGTAAGTTCACACAACAGCATTTGTCTGCTGTTTTTTTTGTTTTGTTTTTTTATTTTTGTTTTTTCTTCTTCGATGTTACCTCCGCTTCAGAACTGGAACATGCAGTTTCAGACCCAAGTAAGTTTGGTGTACCAATTTAACACCTACAGTACTCCTGGTGTAATAACTCCCATGTGCTTGTCATTAATACCTGGTAGCTATTCTCAAAGTAGTGTAGAGTCCTTCCTTCCAAACCTTATACTGTCCACTTGTATCAGGGTAATGACCCCTTCTTAGGAACATGTGTGCACAGAGGCAGGAAATCATATTATAGTAACTGCAGTCAGCATCTGCACTACTAGTAAAAGAGACCTGCCACATTACCACTTATAATTCAGCATTTCTTTATGAAGACATAGAAACAGCCAATAGTAACTGATGTTAAGGGAGGTAGAATGCTAGACTACAGAAACTGTAAGATGAGTATCTGCACCATGTACTTAGGAAGGCAAGCAGCCAGACTTACAGTAGCAGCAATAGGGACCTGCACACTTTAAGGAGGCAGGTAGCCAAACTACAGTAATTACAAGACAGGCACCTGCACCATGTACCAAGGCAACTAATACATCTTTTGTGTGACCATGATGCATCATGGCACATGCTGTGCTCAACAGTGTAAAAGACTAGCAGTGGTGTGTGGCTGTCGAATTCTTAATTGAATGGTAGTTTGTTTGGTATGACCCATTAACCTGAGCATATGAGCCATGCTAGCAGCTGTGACAGAGTTATCATGACCCAAGTGTGGCACTAACACTGAGACACGTTCTCTGCCCTGCTGTTGTTGTTGTTAACCTGTAAGAAGTCGTCCTGTGTCCAGCAAAGCTCGACACATCCCCTCCATCACCCGCTCCAAGAGCAAAACTTTGTGTAACCCACCAAATACAGATATCATGCAGTTATACTGTTTTTCTTTATCCAAAACCAAAATAAAAATAAAATGGTATGAGAATAAATTTAAGGTGCATAAGCCTTACATGACAAAATGTAATGGCTTTGCACAAACTTGTTATTCGTAACGGAAACCTCCCAGACAAGGATTTTAAATACAGTATACATGCTCCCTATAGAAGTCAGTTCTGTAGATACATACCTTGGTAAATGCCTCCCCAACAACTGTTACTCTTGCAGTGATATCTCCGTTAGCCAGAGCAATTGGTGCAGA
>Homarus_americanus_3 ENA|GEBG01014111|GEBG01014111.1 TSA: Homarus americanus DS01-Homarus1_Transcript_11185 transcribed RNA sequence.
TGTCCTCCACGTAAAACAAATAACTCAGAATTCTCTCAAGAGACTATTATCTCCGGGTTTGGATAGCGAACTTGAACGGCCAACCCCCACCACGGGAGGTTTAAGCAGAAGACAACAGAGTGGTGGTGGTGTAAGCGATACGAAGCCTAGTCGTAACGAGGCGTTGGCGTTAGGCGTTTTACCGGGAATTTTGGGGCTTTGGGCTCAGTCTGGGAGGAGCGGTGGCGGGGTGCTGGGCCGGTCTGCTCCCCGCTGCCGCCAGTCGCTTCACAGCCACCGTGGAGAGCGCTAGCACCGTCTCGCCCAGCCGACGCTACAACTCTCCACACCACACCACCAACAACCTCCACTCCTCAACACACATCATCACCCAGGAATGGATGAACTGTCAGTATTATCCCGGCTTAACGAATCAGGCTCAAGAAGTTCTACAGCCCAGCTACAACTCATCGTGTAGAAAGACAGAGAAACACGTGTTTGTGAAGAGAAAAATAATACAATTTAGTGCTTTAACTACAAGAAAATAGAGAAAATAAAGAAAGAGAGAGAGTGATATTAACTCACAAGTGCTTCCTACCATAAGTGTGTAAAGCCGTGAGAAAATATAGATAAAATATTTTGGTCACTTCTCTTCAGTGTAGCAAGTTGACCTCCCCTTCCCCCCTCTCAGCCTTACTCATCTGCTGGACTATAACACATACAACAAGGTGTTGAAGATGTTGGCGTGTCCTGGGTGCCACATCGGGCTGGCCCCTCTGGTGCCCCCCATGGCCCCCTGCACGCCCTCCCCTCACTGGGTTGCCGCAACGCACGTCACTCCAGGGGCAGTACAGCCGCCTTACGTGTGTGGCAGAATGTTCCAGGTCGGGGCGCTCGGCGGGGTACGACCCTGTCTGCCAATGCCTCATGACGCCTGCCACGTCCTCTGCTGCCTCGCCTGCCCCCACGCCTATCCCCACGCCTGCCCCACCTTGCGACCCTGCCAGAGTAAGCTTCTCTGTGCGGCGGCGGAAGCGAGAAGTTCCCTGCACACCTCTGGCGGGGGTCTGGTTGACGGGGAGGCCGAGACGGGGCGAAGCATCACCCCAGACAGTAAAGCCAGCTCCCAGGTCTCCTGTCTCAACCCCTTCCTCCTCCCCGCCGCCACACCCGCAGCCACCCGCCAACCTGCCGCTCCTCATCCCGCCGCCCCTCATCCCACCGCCGCTCACCCCCCGCCGCCCGCCACCCAGCCCGACAGTGTGTGTGACAGTCGAGTGCTGACGGCAACGAAGCTGGCGCTGGAGGAGAGCGGGTGGTACTACGGTGCTATATCATGGCAGCAGGCGGCGGCCATGTTGCAAGACACCTCCGTTGGCACCTTCCTACTGAGGGACTCGGCCAGCCCTCAGTGCCTCTATTCCCTCAGTGTACAGACGACCAACGGCCCCACCAGCGTCAGGATTCACTACTCCTGCGGCAAGTTCCGGCTAGACTGTACCAGCCACAACCAGAAGAAGAACATGCCGGAGTTTGATGGCGTTGTTCCCCTGGTGCAGCACTACGTCAGCGTCACCTCCAGCCAGGTGTGGGTCGACCATGAGGGCAACACCTTTAGTCCCATCGATATAAGACGACCCTTCAGACGGACTGTGCCTTCCCTTCAGCACTTCTGCCGCCTGGCCCTCAACACCACCAGCGCGAGTGTCACGGACGTCCCTCTGCCACCAGCACTCAGGAGCTTCCTCAAGAGTTACCCCCACACGTGCTGACCCTTCCCCGCCCTTCACGGACACGCACAACTGTGATCAAGGACGGTGAAGGTGTGGCCACGTGATGGGGTAACTTGGGACCAATACTGAAGCGGCGGTCCAGACCAGCCTTCTCCCCCCCCCCCTCATCAACACTCCTGGACGTCCTGTGAAGGACTTGTGGCCTGACCTGGGTAGTCAAGCTCTCAAGATGGCTAAATCGTCCTCGAGGTGACCAAATCGTCCGATAATTATCCCCCATCGTCTTCAGGGCGACAAGAAGGCGTCCTCAAAATGGCTTCATCGTCCTCGGAACTGATCTCTCATTAGTCTTCGCAGTGACCACGTCGTCCTCGAACTGTGCCCCCCCCCCCCCCCCCCCC
>Homarus_americanus_4 ENA|GEBG01015390|GEBG01015390.1 TSA: Homarus americanus DS01-Homarus1_Transcript_12267 transcribed RNA sequence.
GAGTACCACACACAGAGTGCTCTTGCTCTTCCAGTGTTACGGTAACCGTGGCGCATGTTGGTTGTACCTCACCCTCATCCTGCATGATTTGTGTCATGTGCCTCTGATTGATACTGTCTTGATTACCAGCTTCAATCACCTGACTGTTGATAGTTGTGGATGTGTCTTTTGAATACTATAAAAGGTAGTACTCGGCGGCCAAGGCTCTACACTGTGGTATCGGGAGAGACTTCTAAAATTGGAATCAGTGAAGATATCTATCTCGTTGGTGATGGGACTTTAAAGTAATTTTTCTACACATCTGGATGCGAGACGCTTCTTCAGTGTGTGATGCACCTCACGCTATGAGAGTGAGCCAGCGGTCAAGATGATGAGCGTGGATATCGTTACAGGCGAAAAGTCACTAAGGTGCAGCCAACATGCTGACGTGTCCCAACTGCCACCATGTGTTGGCGGCCCACTCCTGCTGCGGAATGACCTTAATGCCACCAGCCATGCACTGCCCGATACCCACAGCACCCAGTGTGTCCCTGGCGACTCCATCTCCTGGGACCCTCATTATGGGCCCCTCTCTAGGGGCCGTTCCATTCAACGCCAGTGCCACGCAGCAACCATCACCACTGGCCACCCCGCATGTCAGTGGACATATGTTCCACTTTCCATCACTTCACATGCCAAGTCCTGTAGTTTGTCACAGTTCCTGCCATATGGCGTGTCATGCAACAATGCACTCACACTGTGTAGGCACCTGCCGAGGAGCATGCAATGGAGCTTGGAGGTGGCCAGATAGTGGAGGTCAGATACCAGCTCAGACGTTAACTACACGTATGCACACATCAGGTGGGGGCATAGTTGATGAGAGTGCAGGAGTTAAGACAACACTGAGGGACATGCGAGACAGTTTCAGCTGTGTAAGAGATTGGGATGAAGATCATGTGTTGAGTGCAACGCGACAGGCTCTGGCAAAGAGTGGATGGTACTGGGAGCGATTGTCTTGGCGTCAAGCAGAAACACTCTTGCAAAGTACCAGTTTAGGTACTTTCATTGTTCGGGACTCGGCAGATACTAGATTTCTTTACTCACTAAGTGTGCAGACAGAACGGGGACCCACCAGTGTTAGAATCCACTATACTGGGGGTAAGTTTCGCCTCGACTGTGAGTCACACATGACATCAACAGTCCCTGAGTTCTCCCACGTTATCACCCTTATTGAACATTACATCCGCATAAATCGAAAGTTACAACGGCATGTGTGGGTAGATGCTGAGGGTAAGGTGTATTCGCCTATCACCATAAGGCAGCCTCTCAAACGAACTGTACCATCACTCAAACATTTATGTCGTTTATCAATTAATCAGTCATTTCACCGCTCTTGTAGCACTGTGTTCCTCCCTCCAACTTTGTCTGAGTATATTAATGAGTACCCATTTTGGTGCTAATAATGAAAGAGAACTTTCAGCAAGTTCTCCCATTGACTTTCTTAACAAGTGCTCACAAATTGCATGCCAATCTGTCAAGGCTTTGAGTGCTAATGGTGTTAACCAAAGCATGTAGTGTTAAAGTTTGAGTCCCAGATTAGTTACCTTTGTACCCTTGCAGCAAAACCACATAAACCACAGTACGTAATAAGTTGAACAAAAGGTAAACACAAAAATTTTATTCATGGTTTAACTGGTGGTCCCATTGTAATGGACCCCCACAGGAGTACTTGTTTGGGTAATCATCACAATGAAGCTAAAGGTGATAACAGAAAACTATCATAGAACCAATGGTACCTAAGGTTTTTCATCCCAGTGGGGCACTTGATTGTTAGAGTTAATTACTATCATAGCTGCAAGTGAACACCAGGCATGCAGCTAGCGGGTGCTACACAGCTGGTGCTTGTAGCAGTTACTAATGATCAAGTGGCCAATGATCACTACATTATCTCAGTTTCAAAACCATTCAATTTTTAGCTGAGATTATAGCTAAACTTATAGGAAACTATTTATAATTTACACTAACTAAACTTGTCACATATGCTAAGGTTTACTACAGTCTGCATCTGTGTGTAAATTGTCATTAGTTTAGTGACTATTCACAATATTCAGGGATTTGGAATGTTTATAAACCAATGATCTGAGAGGAGATTTTTCTTTCCAATAATATTAGGGTAGATATGTCTTCACAAGGCACTGTATGAGCTTCCAAGTAAAGTTAATTGGAATCTGTATAATTATTATGTATTATTGGAAGAACTGAAATTCAGTTATGCTGATGATTATAATTGACATTGTGTGATAATTGAAGTTTTTTGATGAGCTTTTCTCAGTTTACCAATTTTTTTTAATTATGTTACAGGGGTATTAAACTGAATAGCATGTTGTGCTCTACATAAACAAAAATTTATTCTGGCTATGTATGACCAAATAATGTGTAGGATACCTTCTGTCCAGGACACATGATGGTGTGCATATTAAGTTAATTAGAGGATTTGTTTTACATATGGTAATGTAATTATCTTCATTCAGCAACATATATTTCCAATGAATAATTATCTAAAGTAGTTACCCATTACCTCTTATATATAATTTTTTCTTGAATTAATGTGATACAGTGGTTGATATAATTGACAGTTATGGATACAGTATGCAGTATCAGGTATTCTCTTCATATCTCGGTTTGTTTTGTAATTATAAGGAAGCATTAAAAGTAACTCCAGTGTCGTCCTACAATTAAGTTCTTCACAGAAGAAGGACTTACCGGTAACATCTCTTTGGTCTTGTCTTAATGTAAATAAAGTCTCTTAATTACTCATAACTTCTATTCATACTCTTCTAATGTTTCTTTCAGTACAAATTATAAGTTGAATATTTTTATTTATTTATTTTTATTTTTGTATTTATTTTTTATTTTTTGACGGACCTGTTGATAGTAGCCACAGACATGCAGTACAGCAGAGAACTACACCCTTATGGATTTATTTTCTTATGGCAGTTCTTGTATAGAGGGGGGGGGGAGGTAATTAAGAATAATGTACCTATATTGGTTTATAATGTTTCTTTGCATTTACTTATTTATGAATTTTAATATGAAAAATGTTCAAATTGTTTGTTTTAATTTAGAGGAGTCTTTCCTCCTTTAATGCTTCCATTTACAAGCTTGTAGATAGTTCTTTGTAAAGTTTTTTAAGTTACAATACCTGTGTAAATATGCAGACTTCCTATGGACTGAACATATCCTTTTTTTTTCTCCAAATATACTGTATAATGGCAATGGCCAAAAGTAATAACATTTTAGGGTGTTTTACAATTTCTAGAAAACTTCTTAAAAGGCATTGCTAAATACACTCATATTTGTTATTTTTCAATATTATATGTGAATCTCATATAGGCTTAGATAAACTAAATCAATTTGCATCCATTTATGAGGTGCCAAATCAAAGAGAATTTAGTTTTCATATAACCAATGATATGTCGTACGTCCCTCTGTGTAGCACTTTAGGTACGTTTCCCTCTCTGTACAGTGTATTAGGGTAGTTGAGCTGTAAATATAATCCAACCTTCTTTTATTGTAAGATAATCAGTATCATGTTATGCTTTTTATATTTATCTGTATTTTTGTAGATTTCGAGTTTACTTAGTAATCTGTGAGCACATTATGGAAGGAGGGACCAGACTGTCCATGGTAGAGAACTTGGCCAGGCATAAAGCAGCAGCTGCCTCTAGAACCATTCTTGTTATTTATACAGGGTTATGTAAATACTAATTTAATTTGCCTATGAATAAACTCTTCCATTTTTACATAATGATATTGATAAAATAATTATTGCTAGATATAACCTCTTGCAGTAATTGTGACGCTAATCACACACCTGCCTAGGTCAGGTAAACCATTAACCAGTATTAATGCCACTCTGGGATCAGTAACAATATCACCAGTTTACAATTATTAGGAAGATGAAATGATGTTTGTTTCGTTTTCATTAGTGAGAAATATCAGTTTTTAATTAAACAAGTGGAAATTTACTTTTAAAAATATTGTTTAGAAAAGTGGGTTGCAAACATATCTCACTAAAAAGTTATGAACAAATAAGCCATAATTTAAGTGAGGTTCAACAGGTAAAATTGGATTATGAAATTGTCAATTGATATTTACAACATTACTGTGTATCGCCAGTAAAGAAAATCTCAATATAGTTGAGTATTGAATTTCAAACTTGTTAGCTTTTCTTTACCAGTGTTGCACATTAGAATCGTGTGTGTGTATATATTCTTATTTCATCTAAGAGAAGATAAGTGTTTAATTGACAAAAACAGATATTTTTAGATTAATTTTGAACGATGGATTAGTCCCCCAAAAAATTTACTGGAAGACTGGGAGAATAAATTTTGTATATGGTACTATTATTTGTATATTATCTCCAAGAACAAACCAGTCTACTTTTCATGTGGTACAATGACAGTCATTTTATCTTCCTGGGATTGTTATTGATGCAGAGAAATTATGATGTTAAACTTTTTCTTTCCCATAGAGTACAGACCCTAGGAGAGAGTAACCCCACACCTCAACACAGACCTGCACTCGCATAGAACCTCAATTTATAGTAAACCATCATCATTTATGTTAACCATTTACTTAGGGGTCATGTAACCCCCTACAACCATTTCTTTAAGTCATGCAAATCCTTACAACCATTTCTTTAAGTCATGTAAGCCCCTACAACCATTTCCGTAAGTCATGAAAATCCTTACAATCATTTCTGTAAGTCATGTAAGCCCCTACAACCATTTCTGTAAGTTATGAATATCTCTACAACCATCTCTGTAAGTTATCAACATCCCTACAACCATTTCTGTAAGTCATGTAAATCCCTACAACCATTTATGTAGGTCATGAAAATCCTTATAACCATTTATGTAAGTCATGAAAATCCCTACAACTAGTTCTGTAAGTCATGGGAATCCCTACATCTTTCGCTTCGAGTAGCCTGAAATTCTGGTAGACTCATAAACCTCAGCTGATGGTAAAAATTTTCAACTGTTCCTTGGTCTCTGTTAGTGTCACACATCTGAACATCATAACGAAATGAAACAGTAGAGAGAACTTAGTGTAACCAGTTGTAGATTAGCAGCTATGATGCCACACAATCCAACAACTGTGTATGGGTAGGAAACATCTACCCTCTCCTCCCTCTTCTGGGTAAGGCTTCATATTCACATGTAGTTAGTTGTTTATTAATTTATTATGAAGAAAATGCCTTGATTTTTTTTTGTATCTTAAAGTGCTCCCAAAATGACTTTGAAGTACTGTAGTATATCTTCCAAATAGAGTATTTCAATAGTCCTGATATTTAATCCTGTGTGACGTGTACTTTTTACGCAATATATGATTAACAGGTATCTACTGTATTTTTATACTGTCTTGTTTCACAATAAAGTATATTGATGTAATTTACCACATAAACTTTGTGATGAAGCTTTACCCAAGGCTAACAGGTGCTGCAGAAGATCACTGTGGTACGTAGTGTAGTTCTTACGAAAAGCAACTTTAATATTGGAATTATTACTGCTCTTCTGATTTATGATTGGTTAAAAGTGTACCAAATGAAATGGAATAAAACTTTTAATAAATAAGTATGTCAAGTACACTATTGCAATAAAGAGATATTATGGTATGCTAATTACAGTGATCTTTGCACACTTGACTCTTATGGTGCAGAATCTTACTATGGTGCATAAAGTGCATTTGGTGGTGTTTACACTGATAGATCATAATACTCGTGATAACTAACGTCTTTATTACTTTACATGTAATTAACAATCTAGAACTGTCTGTAAGGAAGCATTTTTGTTTCGCTATACAATAATTGTATTTTGAAACTTTTATAATTGAAAAGTTCTTTAGCCCTTCTATAATATTTATTTTGAATTTGTTGTATGACTCCTGAGTAGTTCCAGTATAGTGTTTTCTTGTAAATTATCTCTTGTGTTCTTTATAAAAAAATGAAAGTTACAGATGATTTGGCCAACTAGCACTGCAGAAGAAAACTTACTTTGACAAAACTAATAGTACAATTAAGTAGGTTTTATTTTGTGGTAAAAGATATTCTTCAAAAATATAATCACAGTTTCCCCTCAAATTTCATATTTTGTGATTGACTCTTACCCAGAACTTAGTATGAATTAGAAATGTATGTTTGCTACTAAGTATACAAGGCAAATAGTAAAGTCAATTATTTTACTTCCGACACATCTTTGATTATTTTTAACATACAGGTACTGTACTACAGTAACGTGTTTATGTACAAGTGTTCTGCTATTGGTGATGGTCATGATGGTGATTAGTTGCTAGTAATTCACACTTGGTGTTAGGTCTTTGAACAATGGGCTCAAAGTGAGGCTGACATAAGTAATGAAGTACAGTGTAGTCTGCATTTACGCGGTCAATTCAACCCGTGGAGGCCCGCGTAAAACGAGAAACGTGTAAATGAAATAACAGAACATATGGGATTAATTGAAATAGAGACTGGGCCGACCCCCAAACTCCACTTTTTCAGACACAATACCTACGTTGTAGTAAAAATAACTTCTTAATTTTATGATGGTATG
>Homarus_americanus_5 ENA|GEBG01015712|GEBG01015712.1 TSA: Homarus americanus DS01-Homarus1_Transcript_12539 transcribed RNA sequence.
TAGGAACAAGATGGCTGGAAGCAGAAACATCAGATGAGATAGGGCTTAATTACCTTGCTGTAATTGCGTCCAATGGCTGTGTCTTGCGGTAAGCTGACGCCCAGAGGCTGTCTCGAAGAAAGATGATGAAGAAGGTGAGTTTGTCTCAGCTATTAAGCCGGTCGCCGCGCCATGGCAGCAGCTCGGGGAGGAGGGCGAGTAGTACTAATGGTGAAGTATTGGTTGGGTCCCCCGCCCCCTCCAATACCACCACAACATCATCAGCCTCATCTCCAACACACGACCCCTCCTCCAATACTCAAGACAAGACCGCAAAAAAGAAAACTAAAAGTGGCATTCTTCAAACGTTGAAAAAGAAAATCAGTGGTAAGCTGGACACTTTTCAAAACTCAAACTCTTCTAACACCCCTAAAAAGAGTAAAAGTTTTGAGGGGTTGTCAAATAGTTTTGGAGACTCCTTCTCACAGTCAATTAGTGAAGAGTCTTCAAGTGATGGGTTAAATGCCAGCGGGGGACAGTCGCACAAAGGAAAACATAACAAACGTGCAATCCGTCCCATGCACACACCAATAACACGACAAAACTCTTCCTCCCATGTGTTGACGGATTCAGAAAGTGAGATGTTAACAAAAACGAGCCATGGAGAATGTGTTAGAGTACCAGGAAATAAAGTCATTGAGCCAGTCACAAGCCCACAAACTCAAATTGCTGCAGTGTCGTTGTATAGTAAAACTAACTACATATCAGAAAACAATTCCGCGAAAACGGAGACATTGTTGCCGAGAGTGAGTGTCAAGCAAGACAAAAGTGCTGTCTTGCCACAAGTGCTGGTGGAAAATGTAAGTGGTAAAGTGGGGGCCTTTGCCTCAACAACTGACCCCAGACAAATACCCAACAGTCTAGAACATAGTGCCATATCAGAGACATCTTCACCACAGCCCAGTAGAATGTACGGTGAACTGTGGGAGCTACAGGACATTAATTATGATGCCAGTAAAAGAAGTTTAGCAGAGGAACTGTTCAGGTTAGCAAAGTATGGGTGGTACTGGGGGCCAATCACCAGAGCAGAGGCAGAGGAGAAATTAGTAGATCAACCTGACGGAGCATTCCTCGTGCGTGACTCCTCAGACGACAAGTACCTGTTGAGTCTCAGCTTCCGATCCTTCAACAAGACCCTCCACACACGGATTGAGCACAGTAATGGTTGGTTCAGCTTTTACCCACATCCTGAGCATGAGGGCTACACAAGTTTAGTGGGACTCATAGATCACTGTATGAGTCATTCTGAGTCGGGCGTCTTTTGTTATTCCCGAGCTCGTGTACCAGGATCACCATCTTTTCCAGTGCGACTTACCAAACCTGTTTCCAGGTTCACTCAGGTGCGATCTCTACAATACCTATGCCGGTTTGTGATTAGACAATACACCCGTGTGGACCACATTCAAGCCTTGCCTCTTCCAACACGAATAAAAGGCTACCTAGAAGAGGGACATTACTGACCCAGATACTAGTATCTCACCAGAGTGGTTTCTTTTCAATGGCATTTGTGTTTTTCTTTCAGTAAAAATTCTTTTATGGATTTTATCATTTTAAATTAATTTTATTGCATGTTTATGCCAGGTATACAAACAAAAATATGGAATGATATGGTTTGACTTCATTAGTTTTTTTTTTTTTTGTATATGATAAATACATTGTGGCAGATTGAGTCACTATCCTGGTACTGTAGTGTACAGTATTTTAAATAAAAGAACACATTAAAATTTCAAAGTTCTTATGGTACTTTTCATTTGGTGACACATATGTTCTCTTGGCTATAGCAACTCTATAAAGCGAAGCTTACTGTACCACAATTGTTTAATTTTTATTTTTTAAAGGTTTTAACAATTCAGTAAAAGCAAAAATCTTCCTAAAAAGATACTGTATTGAACAGTGGTTCTGAACATACCTAATAAGAATGTTTCCCGTGTTCACTGAAGTACCACTCAGTGTATTCATTTATGGTTATCATATAAATACCCATATTATTCTCTTCTATTCATTATGGTAACTAATTTTTCACTCAGCATGTTCTTGGACTGAACATACAGATTTGACTATTATGAAGTGTAGCTTTAAACTGAGTCTGGTGATTCTAACACATTCCCAAGCTATTAATTTTGTTATTAAAAAGAGCCATATTTAATTTAAAAAAGAAAATTAATCTCATTATTAAGTTGTTTCATGATTGGATATGTTAAATGAATTTGAAATTAAAAAGTATTCGGTTAGGGTGTTTGGAATATTTACTGAATCAGCTGGGGATATGACTAGGATCAACTTTTTTCAGTATTTGTCATGCTGACTTGCCTAGATCTGACTATGAATGTGTATTAAATAATGTAATCGCTGCTAAATATTTCTTATAACCGGCTGCAGGTTGACAGTCTTAGACACATGCCTTCATCAGTGATATTACTGAGTTTTAAATTTTATTTCCCCATATAAATGATCAGCAGTGTGTTGTTGTATAGTACATTTCTGTCTAGTGGGTAGGAGCAGTGTAAACAGTTAGTAGGCAACTGACAGCTATGTTAAATAAACTGGTAAAGGCAAAGAACCACTGTAAGGTTGCCAAATAGCAGCTGAATGTGTCATAGTCATGAACACAAAATTAGACAGCCAGTGTGTGTGATTGGCGTCAAATGGCCACAGGCTGTGACGCCAGATATTTTACCCAATCAATCGGTCAGTGTGTGTGTGTGAAATATTTTGAAGATTCTCAGATATTGTTCAAGGTCTAAAATTACCCCAGTCACAATATTAATTTGTTTATGAAGGCAATCTATTTTTTTAATTACTGATTATTACATTAGTTTCATAACAAGTTGCAATATTGATCGCTAAATACATTTACCATTAACTACAGTACTGTAAATGTAAAAAAAAAATCAAATTAGTTTTTCCTACATTTTTTATTTGGAATTAACAGTGTGCCATACCTGTATAGGATATATAATTCATTAAATTCAGTTTTGATTTAAAATTTCATCATATCCATCACATTTTGGGGGACTGAAGACTGTCACTCAGAGAGTTTTATTTATTTTATATTAATAATGTATCATATTCTATGATAATATAAGCTGTTTTGTCATGAAAAATAAATTTATTGTTATATAACAAAAAGAAATGGGAGCTTTCATACAGAACCAAATAGAGAATATGTTTCATTGTTAAGTTTTCATAATTGTCAAAGGTGATATACTGTATATCTTGTTTCCCAGTGAGTGTGTGTGGTAGTGAGGAGCAACAGTTATAATAACTTGATAAGACATGTTGATTGGTCCATGAATACTTGACAAGACCTGCCCGGTTGCAGGATGAAGCACAGGTTTGGAAGTCAGTGCACTACGAACGTAGTATGTTGAACTTCTTCCTCATTCTTATGTATATTTAATATTGAAAAGTTATATAAAGAACACTGAAGGAGTCTGTCTTTGAGGGTATTCATATACTGTATACTCTTACAAAATGCATGTATTTTTTTTTATTAACTTACAATGTATGTGGGTTTTTTTCCACATTGCCTGTTGTAAAATTTATAATTTTAACAGGTCAGCTAAGTCAGCTTGCAACCTTATAGGCTAAAGATTAGTTAGTACAAGGCTCAGGGTGGTTGTGACTTCTCTGTGTACAATACAGCATATAACATAAGTTGTTTGGTCTGTATTGTAAGGTATGAACATGCATAATTATAAAAGAATCTGGAAAATTGTGCATGCACCACCTTGCTTTAAGTATGGGAAACAGCTCTTTTTATATTGGTACTGTACAGTAGTCGTTCTCTTAACTTAAGGTGGTACTGTATTACACTGGTCTATGTAATAGGAACTGCCAGAATCAACCCAGACCTTTTTATATTGTGATTCTTTTATCTTTAGCTGTTTAAAAATCAAAAAGTACAGTATATCCCAGATGTTGAACTAATAGTTGTTATACTTTATTGTTAATGCATGGTGATTGAAGAGGCTTTAGTACTATTTTTTAAATTAAGGTAACAAACAGATGATTTCTATTTACACAG
>Hyalella_azteca_1 ENA|GAJQ01003453|GAJQ01003453.1 TSA: Hyalella azteca contig07352 transcribed RNA sequence.
CACTCCCAGAACGCCGTCTTAATCGACCATGGACATCGACTGATGATTCCATAGTTCTACAACGAGCCCGAGCTGAACTAGAGGAATGCGGTTGGTATTACGGTGGTCTGACGTGGAAAGAAGCGGGTTCAGTTCTTGCTGGTTCCTCGGAGGGTTCGTTTTTGGTTCGTGACTCCTGGAGCGGCCGTTGCCTGTATGCTCTGAGCCTGCAAACAGCGAGAGGCCCAACTAGCGTAAGAATCGAGTACGAGAGTGGCAAGTTTCGGCTGGAGAGTGAAACCAGTGCAAGAGATGGTGTCCCTCAGCGGTCCAGCGTTGTGGCATTGGTGCAGGCATACACCCAGACCAGCCACCCTGCCCATGTGTGGGTGGATCACTCCGGGCAAACTGTGAGCGCAATATCCGTCAAGAAACCATTGAGGAAAAATCCTCCGTCTCTGCAGCATTTGTCTCGTCTGGCTTACAATGCATCTCCAGTCAAAGTCAGCCTACTCGACTCCAGAATTCCTACTTTACTCAAAACTTATCTCGAGTCTTACCCACACGCTTGCTGACTACTCTATTCTCGTATTAACCTAAAGAAGCATAGAATTATTCAATATTGTATCTGTCTCCACATATCTTTAACCTGGTAAGCTTCATTGTCTTATTTATTTGAATCTTCTCTATTCTACTTATGGAAGAGAGATATCTTTCTTAATGTAAGATTTTCATGTGCGTCTATGTCAAGGGGTAGAATTTTCATGCTTGTTTTAAAAAAAATTCTAGTTTTTCTTACAATAATATTGTTCCTCCAGTCCAGAAATTTAAAGGCAGTAAATAATTGTTTTTATACATTGTGTTATTCTTGGACTCTAAAAAGTTGTAATTGCCCATGTATTATATACGAAATAACCTTTACTACCTTATACCTTATACCCACGTACTCTACCCGCTAGGGTCCTGACTTGCCTATTGATCGTACCGTAGATAAGAAAATCATTTTATGATTTGTTGCTAAATAAAAATTTTAGCAAACTTGCTTTAATCGCTTTCCGGTCAACTTCGCACCATGTATCGTTAGCCCAATTTGTTTACCATTTGAG
>Hyalella_azteca_2 ENA|GAJQ01008021|GAJQ01008021.1 TSA: Hyalella azteca contig12011 transcribed RNA sequence.
CCGTGTGTGGTCTAATTCAGCATTACAAAGATCCTTCTTGCTGCATGTTTTTCGAGCCCATGCTCACGGTGCCTCTTTCTCGAACCTTCCCGTTCCCTCTACAGCATTTGTGCCGTGCGACCATTTGTTCCGCTACAACGTACGATGGTATCAATAAGCTCAGACTGCCTAAATTCCTTCGTAATTACCTAAGAGAATATCACTACAAACAGTTGGTGAGGATCCGTCGTTTTGATCACTAGATCGCGCTTTCGATGCCCGCTTCCTCATGTTTTCGTTATGCTAAACCACTCTTGACTCACGGCATTCACTTGCTGAAATATTCGTGCTTTATTTTCGTTTTTTGAACATCCATTACCATTATACCAGTTATATATATATTGTTTGTTTTGTTTGCTATGAAATTCATTTTAAGCGGGAAATTTTAGTTTATAAGCGCTGTAGCTATACGTTGTTTGGGTCAACTATAATGTTCGTGGAAATTATCAGGATATTTTTGATCACATTTTGGTGGCCGCTCGT
>Hyas_araneus_1 ENA|HACH01020441|HACH01020441.1 TSA: Hyas araneus, contig c25054_g1_i1
CCTTGCCGAGGAGCGGTTCCGGCTGGCCAGGTTGGGGTGGTACTGGGGGCCCATTACGCGTGCCGAGGCCGAGGAGAAGCTCGTGGACCAGCCAGACGGTGCCTTCCTGGTGCGGGATTCCTCGGACGACAAGTACCTCCTCAGTCTGAGCTTCAGGTCGTACAACAAAACCCTGCACACCAGGATCGAGCACAGCAATGGATGGTTCAGCTTCTACCCACACCCAGAACACGAGGGTCACACCAGCCTGGTGGGACTCATTGACCACTGCATGAGTCACTCTGAGTCGGGTGTGTTCTGTTACTCCCGGGCCCGGGTGCCGGGCTCCCCGTCCTTCCCCGTGAGGCTCACCAAGCCAGTCTCCCGGTTCACCCAGGTGCGCTCCCTGCAGTACCTGTGCCGCTTTGTGATTCGCCAGTATACAAGAGTTGACCACATTCAGGCCTTGCCCCTGCCCAGCCGCATCAAGGGTTACCTGGAGGAGGGCCACTACTGACCAGGGCACCACTGCACACCTAGACTTGTGGAAGGGTCTCATTCTTCACCCCGCCTGCCCACCCACAACATGCCATTATGCAACACAGGCCTGGTGGTGAGTTCACTAGAAATCCATCAAAGAACAATCTGTTCATTGTTTATACTCGCAGGCACAGAACTGCATTGACAGTATTTAGCCAGGAAGTCTTGGTGGAGATGCATCTGTATTGAAGTGTATTCTTTCATCATAACAGGCAGTTATTATATTATGCCAAAGCCTGCATAGGTAGGTGGGTGTGCTAAGATACTTCCTCTGTGGGGAAGCACAGACACTGAAAAGTATCCACTCCCCTTCTCTTGTCAGTCTGTCCTCCCTGGCTCCATGCCGAGCTAGCTCTCAAACCAAATACTTCATAGATAGTTGCCTTGCCAAAGGAGTGTATTAGTTGGTGCAATTCATACAGTAATGCTGTAGTCAGGTTGCTCGGCACTGAACTGTAAAGTTTATGGGCATTGAACTGTAAAGATGATCTTTTCAACTGTTCAGTGTGTTGTGTGTAATGTTGCACTGAGTGTGGATTAGTCTATTCTGTGAGGTGTGGCTGTTCATAGTCATTTTTTAACGATGGATCTTTTACATTGGGTTACTGCTTCTTCATTCCTTATTATTACGTGTCATACAAATGCAAGCGCCATTCACACAAGAGGTTAATTTTCACACAGAACATGGGTGAACTGTTGGCTCTTAGGTGTAATGAAGTTGAGAAGGTCAGTACAGTATTGCTGTACAGCTGGTGTTACACCCAACGGTTTTGCCGGAAACATTACTTTTCTTGGTACAAGATACAAGCACTAGAAGACCACAGTGATCTACAAGGCTACAATGCATCTACACTGCATTACTCATGCTGCATTCTACCACTGCTTCTTTCTGCAGTGTCTTTTCACTGCCTTGAGCTACAGTGTATTCACTGTATTA
>Hyas_araneus_2 ENA|HACH01047229|HACH01047229.1 TSA: Hyas araneus, contig c44052_g1_i1
GACGCCGGAGTTCAGCTGCGTGGTGGAGCTGGTGCAGCACTACGTGGACGTGGCCTCCACGCAGGTGTGGGTGGACCACGAGGGCAACACCTTCAGCCCCATCGACATCAGGCGGCCGCTGCGACGCTCACCTCCGTCTCTCCAGCACTTGTGTCGCCTCGTCATCAACTCTGGTGAAGGCAGCGATAAGAGCAGCAGTGATGACCTGCCTCCGGCTCTGCGGGGCTTCCTCCAGGCGTACCCGCACACAGTCTGACCCGAGCACCGCCACAAGCTCTGTGGACTCTCTCGGGAGGACGCCTGCACTCCCTCTCGCCCTCCTGGCTGCCAACCCGGCGACCACAATTCCACGTCCAGGGATTGGGATGCGGGTTGATCCGCGCAATGCCAAGGTGTCCAGAGCGATACAGACACGCCAACGCACAAACATAACTTTGAGCT
>Hyas_araneus_3 ENA|HACH01051635|HACH01051635.1 TSA: Hyas araneus, contig c48822_g1_i1
CCTCCACTACCTCTGCCTGCTTCCCCAGAGAATGAAGACTCCCCCAAGACCCCTGATGGTGAAGCCGGGGCAGAACGAAGGGAGGAAGAAGGCTGTGATTTTGCTTCTATTATTGAGAAGGTTAAAGATTGTGGCTGGTACTGGGGTCCCATCAGCGGGGAGGCGGCAGAGAAGGTGCTGGCCAATGAGCCTGACGGGTCCTTCATAGTGCGGGACTCCTCAGACCACCACTACATCTTCTCCCTCACCTTCAAGCTCAACGGCTTCATCCGGCACGTCAGGATTGAGCACGACCAAGGCAACTTCAGCTTTGGAGGATTCACAAAATTCAAGAGCCAGACCATTGTAGAATTCATAGAGAATGCGGTGGAACACTCGCGCAGTGGCCGCTACCTGTTCTTCCTGCACCGGCGGCCCGTGCTGGGGCCCATGAGGGTGCAGCTCCTCCACCCGGTCTCCAGGTTCAAGCACATCCAAAGCCTCCAACATCTTTGTCGATTTGTGATAGTAAAGCATGTTCGTCGGGACCTAATAAGTGAGCTTCCCTTACCTCAGCGGCTGAAAGACTACCTTTGCTCCCCCCACTACTACTCCGAGAGAGTTGAACAGTGCATGGCGGCGGCAGCGGCGGCCGCGTCTGATAATGACGACAGTGCTTCTTCTGGAGCCACAGATGAAGGAAATGGTGTTCCCAGTCAGGTGCTTCACCCTTCACTAGGAGAGTTAGATAACAACCTTCCTGCTCTGCCTGGTCTCATGCCAAGTTTTCCCGGCGTACCTCAGCCTGTGATGGACCGTGCCTCCCAGACCTCCCAGGCCACCTCCCCCAACCCCCCACTGGCCACCCAGGACCAGCCACACGACAATATTCACACCTGTAGTCTTCAGGAAACCGATTCGACCCCCACCGTCAGCAGCACACTCCAAGACGCAGACCACCTCACCAGCA
>Hyas_araneus_4 ENA|HACH01057106|HACH01057106.1 TSA: Hyas araneus, contig c54719_g1_i1
AGGCCGAATCGCGACTGGAGAACAAACCGGAAGGGTCCTTCTTGCTCAGGGACTCAGCCCAAGATGAATACGTCTTTTCCGTCAGCTTTAGAAGGTATAATCGCTCTCTACACGCCAGGATAGAAGAGTCCAAGGACCGGTTCAGTTTCGACTGCCACGATCCCGGTGTCCACTCCTCAGCCTCCGTGATTGGACTTTTGCAATTTTACAAGGAACCCCTGAGCTGTATGTTCTTTGAGCCCATGTTGCTCCACCCCGTTCATAGAAATCGATGTTTTTCCTTGCAAGAATTGTCAAGATGTATTGTTTGTGATAATTGTAACTATGATGGTGTCAGGTTGTTACCCCTTCCAAAAACGTTG
>Hyas_araneus_5 ENA|HACH01063460|HACH01063460.1 TSA: Hyas araneus, contig c61593_g1_i1
GGCCGGAGGGCCCCTTCCTGCTCAGGGACTCGGCCCAGGAGGAGTACCTGTTCTCCGTGTCCTTCCGCCGCTACGGCCGCTCCCTGCACGCCCGCATCGAGCAGTGGAACCACCGCTTCAGCTTTGACTCCCACGACCCCGGCGTCTTCGCCTCGGCCACGGTGTGCGGCCTCATCGAGCACTACAAGGACCCCTCCTGCTGCATGTTCTTTGAGCCCATGCTGACCAACCCCCTGGCCCGCACCTTCCCCTTCCCCCTCCAGCACCTGTGCCGCGCCGCCATCTGCTCCGCCACAACCTACGACGGCATCAACACCCTCCGCCTCCCCAAGCCCCTCCACCACTACCTCAAGGAGTACCACTATAAGCAGCGCGCCCGCGTACTCTGCG
>Litopenaeus_vannamei_1 comp4330_c0_seq1 len=609 path=[407:0-364 1080:365-608]
CTCCGTGTCGTTCCGGCGCTACGGGCGGTCGCTGCACGCGCGCATCGAGCAGTGGAACCACAAGTTCAGCTTCGACTCGCACGACCCGGGCGTGTTCGCCTCCGACACCGTGTGCGGCCTCATCGAGCACTACAAGGACCCGTCGTGCTGCATGTTCTTCGAGCCCATGCTGACCAACCCGCTGGCGCGCACCTTCCCGTTCCCGCTGCAGCACCTGTGCCGCGCCGCCATCTGCTCCGCCAGTACCTACGACGGCATCAACAACATCCGCCTGCCCAAGCCCCTCAAGAACTACCTCAAGGAGTACCACTACAAGCAGCGCGTGCGGGTGCGCCGCCTCGACCACTAGCACGAACCGCTGGTGGTCCTGTAGCGGGCCACGGCGGAGGCCACGGCGGAGGCCACGGCGAGCGGAAGACGCCGGTGCCCAGGAGCATGAGGAGCATGAGGAGGAGGAGGAGGCCGGAGCGCGCGCGTCGACGGAAGCCGAAGGAGCCATCACTCGCTCGCAGTCGGAGGTGGCTGTGAGGAGCAGGAGGAGGAGGAGGTCTGGGAAGGGCTGCGCAGGGCAGCCTAGAAGGCGGGGCTGAGACGAACAAAAGCGTGGTC
>Litopenaeus_vannamei_2 comp28935_c0_seq1 len=1389 path=[1403:0-459 2900:460-475 1879:476-927 2861:928-943 2347:944-1388]
GGGAGTCCTCTTCCTCTTCTGCCTCTTCCTCCTCGCAGCACGACGCCGACAAGAAGAAAAAGTCGAGAGCCGGCGGGATCCTGCAGACTTTGAGGAAGAAGATCAGCGACAAGCTGGACACTCTCCAGCAGGGCAGTTCGAGCTCGACCTCGTCCTCGCGGGCCGCCCCCAGGAAGAGCAAAAGCGTCGAGGGCCTCTCCAACAGCTTCGGCGGGGACTCGTTCTCACAGTCGGTGAGTGAGGAGTCCTCTAGTGATGGCCTCAACGCCTCTGGGGGCGGGGGAAGTGGGGGCACACACAAAAGCAAACATAGCAAGCGTGCCATCAGGCCTATCAACACTCCCATCAACACGCCCATTGCACGCCAAAACTCATCATCACATGTGTTGGCAGCCAATGGCGACGTGGACACACAAGGGGGCAAGGTCGAGGGTGGCCAGGGCATCACGGCAGCAGTGTCTCTTTATAGCAAGCCGAAAGGTTACATATCAGATGCATCAGTGCAGAAACAGCAGCAGCAGGTGTTGACTGAAGGCCAGGTGCCCAGGGCCAATGGCCGGGATAAAGTGCCGACAGTGACAGTGGATAGTGTTGGGGGGGTCGAGGAGTGTGTGTACACCAGTGCCAATGTCCCTAGAAGGGGCCTTGGTGTTGCCAAGAATGCTGACCACAGTGCCATATCGGAGACGTCATCACCACAGCCCAACCGGACGTGTGGATGCGAGCTGTGGGACCTTCAGGACATGAGTCTAGATGCCAGTAAGAGGAGCCTGGCAGAAGAGCTTTTCCATCTGGCAAAGTACGGATGGTACTGGGGACCAATCACACGTGCCGAGGCTGAGGAAAAGCTCTTTGACCAGCCTGATGGAGCTTTCCTCGTTCGAGATTCATCTGATGACAAGTACCTGCTGAGCCTAAGCTTCCGATCATTCAACAGGACGCTACACACACGCATTGAACACAGCAATGGCTGGTTCAGTTTTTACCCGCATCCAGAACACGAGGGCCACACCAGCCTGGTGGGGCTGATTGACCACAGCATGAGCCATTCTGAGTCAGGTGTCTTCTGCTATTCCCGAGCCCGTGGGCCTGGGTCTCCATCCTTCCCTGTGAGGCTCACCAAGCCAGTCTCCAGGTTCACTCAGGTGCGATCCCTACAATACCTTTGCCGATTTGTGATCAGACAGTACACTCGTGTGGACCACATACAGGCCTTGCCGCTGCCAACCAGGATAAAGGGATATCTTGAAGAAGGTCACTACTGACCCTGAAGAAGTGAGGTTGCAAGAACATTGTGTCATAAATATTTCTGCTTTAAACCCTCTTCCTCTTATGGCATGCGAGTGAGTAATCTCATTCAAGAAGAGAAAGACTTAAAGAGACCATAAT
>Litopenaeus_vannamei_3 comp33264_c0_seq1 len=2232 path=[2210:0-2206 4417:2207-2231]
GTGGACGAGGCCGCTGTGGCAGAGGGGCTCTGGCGAGGGGCGATGCGTGGCGGGCTCAGTCCTCGCCGAGCCACGGTGGAGCGCGTACGAGACTAGTCGCTCGCCATCAGCCAGTGCACGCTTCTCCTCCAGGAATGGATCTTGTGCTTCAGCTCTATTTCGACGAGATTGATATCCACTCGAGAAGTTACGCGGGTGTACCAAAGTGTCTTGTGTAAAGCATCCGACAAACAAAGCTATTAAGATAAGAGATTCTATATTTCTTTAGAGAGAATACTACTACTATTACTACGGAAAACAAGAAGAAAAAAACACAAACAAGTGTTTATCGATTAATCAAAGTGCTTCCCAAGGGATTTCTCAATACTGTAGTGCCATGTGCATAAAATCAAAATATTCTTAGAGACGCATCTGACCAGTTGACAAGGGAAAGATTGTCACCCGGAGCAGCTAACGTCGAAACTGCCTCCAAAGTGCCCACATTCTCTGGATCTTACTTTTCCTGTTAAGGTGTGTTCCAACATGCTGGTGTGCCCGGGGTGCCAAGTAGGCCTGTCCGCAGCGGTGACGACCTTGCAGCCCTCCGTGCAAGCAACAACGATGCCTCTGCTGCACCACACGACCCTGTCAGCGCAGCAGCCCTTGAGCCCCGCCGTGCAGCAGTCACCAGCCCTCCCAGCCATGCAGTCAACAACCCTTCCTGTGCCACAGCTCGCACCTCTTCCAACCCTGCCAACCACCGCCCATTCAAGGCAAGGCCCCGCGTGCCCGTCTCCCATGGGCGCCGCGCCGTGCCTCACCTCGGCGGGGCACTGCCTGCCAAACGCCCACTTCATCCCCGGTGTCCAAGCGCCCTACGTGTGCGGTCGGATGTTCCAAGTGCCAAACGTGAGTGGGCTGGCGCCGTGTCTGAGCCTGCCACACAATGCCTGCCACGTGCTGTGCTGCCTGACGTGTCCGCACGCATGCCCTAGTCTGCGGACCTGCGCAGCCGCACACAAGTTCTCCAGCTGCCTGGCGTCAGAAGTGAGAAACAGCCTTCACACTTCTGGCGGAGGCTTAGTCGACGGCGAGAAAGACCGCAGTGTCTCGCCGGACACGAAGATCAATTACCCCGTCAGCCTGAACCCCTTCAAGGTGGCCGAGCCCGTCACGCCCACGAGACAGTGCCCGGCGCCTCCCGGGGCGTGTGAAAGTGCCTGGACCGCAGCAGGAGACAGTCGAGTGCTACTCAAGACCCGGCATGACCTGGAGGAGAGCGGCTGGTACTACGGGCCCTTGTCCTGGCAGCAGGCTGCGACGCTGCTGAAGGACACTCCCGTGGGCACCTTCCTGGTGAGAGACTCGGCGAGCCCCCAGTGCCTCTATTCTCTCAGCGTCCAAACTGCCAACGGGCCGACGAGCGTTCGCATCCACTACTCGTGCGGCAAGTTCAGGTTAGACTGTACGGGTCACAGCCAGAAGCACATGCCCGAGTTCAGCGGCGTGGTGGAGCTGGCGCAGCATTACATCCACGCGAATTCTTCGCAAGTGTGGGTCGACCACGAAGGAAAGACGTTTAGCCCCATTAATATCAGACAGCCCTTGAGACGGAAGGCCCCCTCCTTGCAGCACCTGTGTAGACTCTCGCTCAACGCTTCCGTCTCGAAAGAAGCGAAAAAGGCGCTTCCCGTCGCCCTTCAGGGATATCTGGACAGTTACCCGCACACGTGCTGACCCCGTGGAGTTGCCCTCAAGCAGCCGTCCTTGACTTCGCAGAATGATTAGGGGGCAGCGGACAGGCGTCGGGCTCGGCGCTCGTCATACAAAGGGAACCGCTGGCCTCCCGACGCATTCTTTGGGTGCCAAAAAGGAGAAAATAAAACTTGACACTTTATTATTTAAGAAAACATGTGCGACTGTGATCAATTTTACTCGTGGTAGCTATTTCAAGGACCAACTCTTCCTTACACTCCTCTCCTGGGCCGCAGGGCTCCAGGGCACGCGATAGGCTAGCCAGAAGACTTTGCTCACGTTCCTCGACCTGGGAGGCGTTGGCGAAGGGCGCTGTGTACGAACCTTTCTGGAAAAAGTGGAAAAGGATGATAAAATGAAAGTGGTTATTTCTATGATCTCAAAGAAACCAAACGTTTTGGTGCGAAAAAGATTCTTGTAAAAGTGATGATTCTTTCGATGTTGATGATGTCCTCTTTTTGTTTTGATTATTTTACTTCCATGCTGTAAGGAGTGCAT
>Litopenaeus_vannamei_4 comp38261_c1_seq1 len=4618 path=[4672:0-352 5025:353-1052 5725:1053-4515 9188:4516-4617]
ACCATAGAGGCAGACACCCACCAGCCGCCACCCTCTTCTCCTCAGCAGCCACAACCCTCATCTCCCTTGAAGCCACCAATTTCTCCCCCTCTGAAACCTCCTACCTCACCCCCCCTCCAGCCCCCTCCCTCTCCCCCTCCTCTCCAACCATCACCTACCTCCCCTTCACAGACTTTTCCTAACCCATCACTCCCTCACACTCCTCACTCTCCCCTGCCTCACACTCCCCTGCCCCATACACCCCTTACTCCACACAGTCCCCTCACACCCCTCACCTCCCAGAGCACCCTGGCGTCTGAGGCTTCTGTGGACTCTGGCGTGGCTTCTGCTCATTCACTGGACTTGTTGCACAATAGTAGCAGCAGCCTGGAAACGCACGCACTCCGTAGAAGGGCTGGAAGTAGTGTGAGCAGTGGGACAAGTGAGGTGTGGTTGGGTTCCCTGGATGGTGATCCAGCTGGCCTGGAGGTCCTTCCTGAGCTCTGGCCTCATTCTGAGAGTCCCTCAGCTCCCAAACACAGTCCATCAGCTTCAAATCATAGCCCTTCATCCTCCCACCATAGTCCAACATCACCCCATCACAGCCCTTCATCCTCTCACCACAGTCCATCGTCCCCACACCACAGCCCCTCACCCAGCCGCCTCAGCCCTATAACATGTCCCAGCCCTGTCCCAGTCCAGCAGAGCTCCAACCACCTCCTCCTGCCCCAAGAGACGGCTCCCCCTGGACCCAACCCCCCACCGGAAGATCGGGAGTCAAAGTGGCACTCCTCGCCCCCGAGAGAAAACCCTAAGGAAGCTTTTTCATCTGTGATACCACTTCACCCTAGTGCCCTAAGCCCTCACACAGGCCCTGTGCCAGCAGTGAGTGAGGAAGGTGGAAAGAACAGACAGAATTGTGTCATAACAGTAAACTCCGTTTCAAGTAAAAATATACTTAATAACGGACAATCCTTGAAAAAAATTAAATCAAGGGATCGTTCATATTATGATGCAAGCTTTTGTAAGGAGAACCAATCAGTGTTACAAGATAAATATAATTTAAATTGTGTTTTAAGAAAACAGAAAGACGATCTGACATATGGCAGCAGTAGTGACGTTGAGCGTATGGCCAGAGAGGGTTGTGTGTGGATTGATAAGTTTGCGTCATTGTTTGTGAAACAAGTGCTTGAGGAGGCACTGACTGTGAGTTGTTCAATAGGATGGTCCATCAAATGTTCTGGCCAGTGTCAGCGGGAACAGTGTCGGGAGGAGTACCAGAGGAAGGAGAGCAACTGGTGGGCTGTAGGTGGGAGCAAAGGGAGTCGCAAGTCAAGCATTCCCCTCCTTGGACTGTCTTGTGGGAGCCCAGGCTTGTGCTGGACGCCAGAGCTACCCTACAGCCCCTCGCACCGGCCGCACTCCCGATCTTCCTTGGGCTCAAGTCTCTCCTTCTCCCATGACTCATTGGTCAGCTCTGGCCCTCGCATGGATGACTCCCACCTCATCACCGGCGCTGTGTCACATGATGCCTTGCTCTTTCCTACTTCCAAAACCAACCACAGCGATGTAAGTGACATTTACAACGTGCCGCTAGATGGAGATATCTATGCAGTGCCAGTAGATGTAGTGAAGCCGAAGGAAGGGCAGATACTACACCCAAAGGCCATTATGCACCAGCCCAAGAAGAGACATCACCGGAGACATGGTAAGAACAGTGCCAGTGCCAGTGTGCTGAATGATGCCAGTTCCAAGAGAGTGAGTAGTTCCGATCACGTTAGCAGTAGCCGGCAGCTCAAGGAGAGTAGTGTGACGAGGAGCAGACAGCACTCAGGTCAATCTGTCGCATCAGTCAGTGGTGGTGAATTGTTAAGGGTCAGCAAGCGTCACAGTGTCCCCAGTAACATTGGTTGTGCCCTCAGCATGACTCCAAAGCATGGCCCCAGCAAAGAAAATCATGAACCCATTCACATGACGTTAGAGGAAGTTAGAAAGTCCTTCCACGAGTCTGATGACACAATAAACTGTAACAAGACTCATAGAGTTCAACAAGAGAGAAAAGTAGCTCATGAACAATCTAAAATATGCAGAATAATTCCATTTACTTCAATGAAGTCATGCAAAAGAAAAGACAGCTCTGAAGGGCGTCTTGAGGACAACAGAAAGAAAGGCAAAAGTATATCTAGTAATATCCGTAACACCCTTATTACAATATTTGGTCTGAAAAAGGGAACCAAATCTAGTAGTTCAAGATTGAAAAGCGGAAGCTGTGTGGACGCTGCATCTCAGGGATTTTCAGAAATCGCCGGCAATGGGACCACAACCCTGGCTGGCTCCCCCGCCTCAGGACCAAAACCCAACAATACAGCCAACCATACAACCACCGTTAGCAAGAACCACCACAACCAGCAGAACCATCACAGCAACCACCGCCACTCCAATGGCATTAACACTGGATTGCTGTCATGCCTGGGAAACCACAGAGCAGAGGCAGATGACCTACCTGCGACTGTAGCCCCAGCACCTCAGCAGAACAGCGCTCCCCCATCACGATCACCAGCTATTGTCACCAACCGTGCACTGCCTCCTTTGCCCTTGCCCAGTACCGGGGAGGAGGAAGATGCCAACAGTAAGTCGCAGACAGAGTCTGGGAGTGAGCGCAGAGAAGAGGAAGGCTGCGACTTTGCCTCCATCATTGAAAAAGTCAAAGATTGTGGGTGGTATTGGGGTCCAATCAGCGGGGAGGCAGCCGAGAAGGTGCTGGCCAACGAACCCGATGGGTCCTTCATTGTGAGGGATTCGTCTGACCACCACTACATCTTCTCCCTTACCTTCAAGCTCAATGGCTTCATTCGGCACGTCAGGATTGAACATGATCAAGGAAATTTCAGTTTTGGTGGGTTTACCAAGTTCAAAAGCCAGACCATAGTCGAGTTCATTGAAAATGCTGTGGAACATTCTCGTAGCGGCCGATATTTGTTTTTCCTGCACCGTCGCCCTGTCCTGGGACCCATGAGGGTTCAGCTTCTCCACCCAGTGTCTCGCTTTAAGCACATTCAGAGTCTTCAGCATTTGTGTCGATTTGTTATTGTGAAGCATGTCCGCCGTGACCTGATTGGTGAGCTGCCACTACCTCAGCGACTGAAAGACTATTTGTGCTCCCCGCATTACTATTCCGAAATGGTTGAGCAATGCATGGCAGCCGCTGCGGCCGCTGCAGCTTCTGATAATGAAGACAGTGCTTCTTCAGGAGCCACAGTCGAAGGGCTTAGTGTTCCTAGTCAGGTGCTTCACCCCTCGCTAGGAGACCTACAAGACAACCTTCCTGCACCACCCACCCTTTTGCCAGGCTTCCCCGGTGTACCTCAGCCTGTGATGGACCGTGCCTCCCAGACCTCCCAGGCGGCTTCCCCCAACCCACCACCGTCACAGGAGGACGACCTGAACCTCCAAGCTCACCAGGATTTAGATAATTCCAATCTACAAGAGACCAGCCCAAACCACAACACATCCACTGTACTTCAACCCCTAATAGACCCGGACCATCATGTCAGCAGTATAACACAGCCTTTGCCAGAGCCCAACCACCTCACCATGAACCCCCCAGCCAGTGTAAACGACGACTCCACCATCAGTCACTCCCCTACATGTTGCTCACCCGCACACATGGAGCGTGATAATTACCGTGTGTGCCCACAGGTGACCCTAACCAGCCAGGCTCATGCTGCCAGTGCCTCACCTGCCCTACAGGGTAACCTTGCCTTCGCCCACCAACACACGACCAGTGCCAGTGGGCCTCTCTCACTCGTCTCCTCAAAGAGTGACGCGCAGGACGATAGAAGTTTCCCTATTGACAGAGCACCCATGTTCACTGACAGTGCTCGCAGTGATGCAGGCAGAATAAAAGCGAATGCAATGGGCTCTGGAGACTTTGTTAGAATCAACCCATGTCGTGGTCTGGATGACCATGTTTTTGAAGATTTAGGAGGTGTCTGAAAAAAATATTCTGTCCTGCTGAATAGCTTGTAATGGAGTGCTGTGAACCTATGCTAGGGTAGCGACACCAGCTACTGTGTTCCTTGGTCAGTTTTGTGTATATTTGATTACTGATCTTGCTACGTTAGAAGGTTTGAGTTTATTTACAGATATGTATTTATTATTGGTTGTTAGAATTTCATTAGTCTATTTGATTTATATTATTTGCTAAGACAACCAAAGACATTTATCATTTTGTCTTCTAAGTATGAAAAATTTTCATATACTTAGATGACTTATTAAAGAAAAAATTAAATTTAAAAGATCTCATAAACATATACAGTAGATCTTATTCAGGGAAAATGGTTCACACATGAAATCGTTTTGTGGCATTAAATATAAAGAAATAATGTATTTTTTTATGCAGAAGCAAATGGTCAATTTAATAGTTGTTTAGTCATTTCAATGAGAATATACAGTACATGAGGAAAATTTTGAAATAAATTTTTCTTCTATTCAAATGTAGATTTCAGAGGAAACCATTTTCCCAGAAAGAAAAAAAGAAAATATAGATTTTTTCCAGTTTAATTTTCAAGTATGTAAAATTTACTTGTAATGTGTATGTATGTGTCTATGTGTCTGTGTCTATGTATGTGTTTGTATG
>Litopenaeus_vannamei_5 comp494194_c0_seq1 len=601 path=[26:0-600]
GGCGGCGGCGGCAGCGGCGGCGGTGCACGCGAACGGCGTCGGCTGCGACTGGACCGCGTGGGACGACGAGCGCGTGCTGGGCGCGACGCGGCGCATGCTGGGCGAGAGCGGCTGGTACTGGGAGCGGCTGTCGTGGCGGCAGGCGGAGACGCTGCTGCAGAGCACGAGCCTCGGCACCTTCATCGTGCGCGACTCGGCCGACACGCGGTTCCTGTACTCGCTGAGCGTGCAGACGGAGCGCGGGCCGACCAGCGTGCGCATCCACTACGCGTCCGGCAAGTTCCGCCTCGACTGCGAGTCGCACATGGCGGCCACCATCCCCGACTTCTCCAACGTGATCGCCCTGGTCGAGCACTACATCCGGGTCAACCAAAAGCTGCAGAAACACTTCTGGGTGGACGCGCAGGGCAAGGTCTACTGCCCCATCACCATCCGGCAGCCGCTGAAGAGGGCGGTGCCGTCCCTCAAGCACCTGTGCCGCCTGGCCATCAACCTGGCGGTGCCCCGCTCCTGCAGCGCCCTGCGCCTGCCGCCCTCGCTGTGCCAGTACGTTGACGAGTACCCCTACTGGTGCTAATGGCGGGCGTGCGGGCGTGCGGGC
>Litopenaeus_vannamei_6 comp2403404_c0_seq1 len=291 path=[269:0-290]
CTGCTGGAGCGGTCGCTGCGCCTGGGGCTGGGCGGGCCGCGGGCCGTGGCGGCGCCGCTGAGCGAGGAGACGCTGCTGCAGCAGGTGGGGCGGCTGGCCGGCGATGGCTCGCTGCTGCAGCGCACCGTGCACACGCAGGTCGACTACATCCACTGCCTTGTACCTGACCTCCTGAGCATCACGAACTGCGCCTTCTACTGGGGCAAGATGGACCGCTACGAGGCCGAGCGCCTGCTGGAGAACCGGCCCGAGGGCACGTTCCTGCTGCGCGACTCCGCCCAGGAGGAGTAC
>Macrobrachium_nipponense_1 ENA|GCVG01010534|GCVG01010534.1 TSA: Macrobrachium nipponense c83199_g1 transcribed RNA sequence.
AGTAGAGTGTAAGATGGCCACTTGAGAGTCTCGGATTTGTTTACGTGCCTCTATCCCCCGTCAAATGGCTGTGTCCTGCCCAACATGGAGACTTTCGACTAGTCTCGAGGAAAGATGATGAAGAAAGTGAGCTTGTCGCAGCTACTGAGCCGCAGCAGCGCCTCCTCCTCCTCCTTCGGGAGGAGGAGGGCGAGCAGTGCCAATGGTGAAGTGTTGTTGGTGGTGGGGGGCGGCGGCGGGGGTGGTTCCGCCCCTCCTACCGCCCCTACTTCTTCTTCTTCCACATCTTCGCCCTCTCCCCCTTCCTCTTACGATCCCTCCATCATCAGCAGCAGCAGCAACAAGAAGAAGTCCAAGAGCGGCATCCTGCAGACGCTGAAGAAGAAGATCACGGGCAAGTTGGACACCTTGCAGAACGCCACCTCCTCCTCCAATACCACCACCAACACCTCCGCCTCCACCCCGAAGAAGAGTAAGAGCTTCGAGGGCCTCTCCAACAGCTTCGGGGAGTCCTTCTCCCAGTCGGTGAGTGAGGAGTCCTCCAGCGATGGCCTCAACGCTAGTGGCGGCGGCGGCGGTGGTGGGGGTGGGGTAGGAGGGCAGCAGCAGTCACACAAGGGCAAGCACAGCAAACGCCGCGCCATACGGCCCATGCAGACGACAGTTGCCCGCCAGAATTCCTCGTCCCACATCCTCACTGACTCTGAGTCAGAGGCGCTGCTGAAGCTAGGCCATGGCGGAGGAGAACTGTTGGTGAAGTCCTCCAACAAAATCAACGAGGGTTCGGTGGTGGTGGCGTCGTCCCAGTCCCAGTCCGTTAACAAGTCCAGTTACATATCAGACTCGTCTTCGACGACGGTTCTGTCCGACAGCCTCAAGACCAAGTTTGGCGGCAGCGGGCACGACCACCCTCCGACCAAGATAAACGTTCCCCAGGTGTTAGTGGAAAACGTCAGTAGTGGCGAGCGGCCGGAGTGCGTAACCAATAGGAGTGCGAGGCCAAACGCCATTTCGGAGACGTCGTCTCCCCAGTCGAACAGATCAGGCTGCGGTGACTTGTGGGAGTTACAGAGTTCGAACTTAGATGCCAGCAAGAGGAGTCTCGCGGAGGAACTTTTCCGTCTGGCAAAGTACGGATGGTATTGGGGACCAATAACGCGAGCCGAGGCAGAGGAGAAACTGATGGACCAACCAGACGGGGCCTTCCTAGTACGAGACTCATCTGACGACAAATACCTTTTGAGTTTGAGCTTCCGATCTTTCAACAAGACCTTACACACAAGGATTGAGCATAGCAATGGTTGGTTCAGTTTCTATCCTCATCCTGAACATGAGGGTCACACTAGTTTAGTTGGACTCATAGACCACTGTATGAGCCACTCAGAGTCAGGAGTTTTCTGCTACTCTCGTGCAAGACTTCCTGGGTCGCCGTCCTTTCCTGTGCGGCTCACAAAAGCGGTATCTAGGTTCACTCAGGTCCGGTCTTTACAGTACCTGTGTCGCTTTGTGATTAGGCAGTACACTCGAGTAGATCACATCCAAGCCTTACCTCTTCCAACAAGAATCAAAGGATATCTAGAAGAAGGACACTTCTAAGCTAGCGACGGATGAGTGTGTTCCTTTGTCATCAGTTCATATGTATGAAGCTTGCTTTTGTTACTCTTTCAAACATAAGTGAAGGCGCATGTTCTTTTGCCTTAAAGCAAATGCTTGTGATTTTTGATATGTGGGTGCAGTGAGGTTATTGACTTTGCAATTGTTTTTTTTTTTTTTTTCAACCGTTAGCCTCAGTCTAGAAAAATGACAAACTTCAGTTGCCATTATCAGTGTAGAATATCTTATTATTGTTTGGGAAGATGTGACGTGTATTTTTTTTTTTCCAAAAGAAAACGCATTTCAAGCTCAGCAAAAAAAAAAAATGCTTTCAGTATTTCTTTTATTTATTTGCTGCACTTATTTCTACCGATATGATTGATATGCTTTAGGTCTTAAGTCCTT
>Macrobrachium_nipponense_2 ENA|GCVG01013170|GCVG01013170.1 TSA: Macrobrachium nipponense c74597_g3 transcribed RNA sequence.
TGACTGCGCGCATGCACACGTCTGGCGGTGGCATCGTGGACGATGGATTCAGTGCCAAGGCGATGATGGCCCCTGACATCGCCAAGAGACTCAATGGTCTGAGAGACTGGACTGTCTGGGATGACGAGAGGGTGCTGGGGAACACACGGAGGGCCTTGGCTGAGAGTGGCTGGTACTGGGAGAGGCTCTCGTGGCGACAGGCGGAGACCCTCCTGCAGAGTACGAGTTTGGGGACTTTCATTGTGCGCGAATCGGCTGACACGCGGTACTTGTATTCCCTGAGTGTGCAGACAGAAAGAGGACCCACTAGTGTTCGAATTCATTACACAACTGGCAAGTTCAGACTGGACTGCGAGTCCCACATGACTTCCAGCATCCCAGAGTTTTCGAGTATCATCAACCTCATCGAGTATTACATCCGGATGAACCGGAAGCTGCAGAGACACGTGTGGGTGGACACTCAGGGCAAGATGTACTCTCCCATCACCATAAGGCAGCCCCTCCTTAGGTCAGTGCCAACGCTCAAACATCTCAGTCGGCTGGCTATTAACTTGTGCCTGCCAAGGTCGTGCAGTGCCACACGT
>Macrobrachium_nipponense_3 ENA|GCVG01018050|GCVG01018050.1 TSA: Macrobrachium nipponense c85458_g1 transcribed RNA sequence.
CAGATGGCAGTTCAGACTTGTTATTTGTAGTAATGATATTTGTGAAAGTAAGATAGATGTTGATGATGTAACATGTAGACGGCTCCATCAACTTCCTGATTTGTGGGTGAGGTGCCGAGCAGCGGAGGCCAAGATGGAGGGTCCAAACAGCCGGCCCCCCCAACCATACCCATCCTTCATCCCACCAGCCATAGCAACAGATTCCCAACAGACTCCACCGCCAGACCCTCCCATCAAGCCCCCAACAGACCCTCCTCCTATGCTGCAATCACCTAGTTCCCCAGGACAGTCCCATTTACATACGCCACCTCCTCATACCCCACATTCACCTTTGCTACCACATACCCCAATTACCCCTTTGCCCCACACTCCGATGACTCCTCATAGCCCTCTCACCCCACTAACATCACAGAGTACTTTAGCATCTGAAGCATCTGTGGATTCAGGAGTAGCTTCTGCACATTCATTGGACTTGCTACACAATAGCAGCAATGTAGAAACTCATGCTCTGCGTAGACGGGCTGGAAGTAGCATAAGCAGTGGCACAAGTGAGGTATGGCTTGGCTCTTTAGATGGTGATCCAGCTGGCCTGGAAGTTTTGCCAGAACTTTGGCCCCACAGTGAGAGCCCTACCACTTCCCAAGGTGCATCCACATCTCATCACAGCCCTTCTTCCCCACAGAATAGCCCAAGAGTGCTACTGTTTAATTCGTCTTCTTCCAATCATAGTCCCTCTTCTCCAGGACAGAGTCCAACTCCAAGTCATCAGAGCCCTCCAATGTCCTTGTGCCATAATAGCTCCTCAGTTCACTCAATACATGACCAGCATAGTCCCACCCAGCAGCACCACCACATCTTGCCGCCTACTGAAACAAGTGTAGGCATTATGACATCCCCTGCAATAGAAATGGAGTGTGTTTGGCAAACCTCCTCCTCTCCAAGAGACAGCAGCAACCACCACAAGGAAGCTTTTTCATCTGTGATACCGTTTCACCCTAGTGCCCTAAAATCTAAACCAGGCCCTTTCTGGCCGAATAGTGAGAAAGATGGAAAGAATGAACTGACTAATACACTGAAAGAGTACTCTTTAAGCAGTCAGTGTGTATTGCATAGTGACGAGTCTCTTACAGATTTTAGTGTAAATGGTGATGTATTGTATGATAAGAAAAAAAGTATAAAAGATTGTCAGTCTGTGTTACCTGGTAATTTTGATAAGAAATGTGAATCGAAGAAGACCAAAAAATTGAGTGGTTTAGATACCAATAGCAGTGATGTTGATAGAATGGCAAGGGAGGGATGTGTTTGGATTGATAAGTTTGCCTCCCTTTTTGTCAAACAAATATTAGAAGAGGCACTGGCTGTAAGCTGTTCTCTTGGGTGGTCAATCAAATGTTCAGGTCAGTGTCAGAGGGAGCAGTGCCGAGAGGAATATCAGAAAAAAGAAAGTAGTTGGTGGGTGGGAGGGAGTGGAAAAACTAACCGCAAGTCTAGTATTCCACTTCTTGGATTATCTTGTGGAAGCCCTGGATTATGTTGGACACCAGAGTTGCCATACAGTCCTTCACATAGACCCCATTCAAGATCATCTTTAGGATCCAGCCTATCTTTCTCTCATGACTCTCTTGTTAGTTCTGGTCCCCGCATGGATGATTCCCACCTGATCACCGGTGCAGTTTCCCATGACGCCTTGCTTTTTCCTACTTCCAAGACACCACATAGTGACGTTAGCGACATATATAATGTTCCCCTTGATGGGGATATCTATGCAGTTCCAGTAGATGTAGTCAAGCCAAATGAAGGACAGATATTGCACCCGAAAGCAGTGATGCTTCAACCCAAGAAGAGGCATCACAGAAGACATGCAAAGCACAGTGCTGCTGTGAATGCTGCAAACATTTTGAATGTAGGAGGAGGTTTGAAGAAGGTTTCCAATAGTCATGATCAAGGGAGTAGTAGTAGTTCCAAACAGCTCAAGGAAAGTGGTATTAGTCGAAGTAGACAGCATTCTGGTCAGTCAACTGGATCAGTCAGCGGTGGTGAGATTCTGAGGGTAAGCAAGCGGCATAGTGTTCCCAGTAATATTGGCTGTGCTCTTAGCATGACTCCAAAGCATGGATCTAATAAAGAAGAAAGAGAACCTATTCATATGACTTTAGAAGAAGTTAGAAAATCTTTTCATGAGTCTGATGATACCATAAATTGTAATAAAAACCACAGAATCCAACAGGAGGTGAAAGTTGCACCTGAGCAGTCTAAAATATGCAGAATAATTCCATTTACGTCAATGAAGTCGTGCAAGAGAAAAGACAATTCGTACATGCGTATAGAAGATAATCGAAAGAAAGGAAGGAGCATATCGAGTAATATACGCAATACACTCATTACTATATTTGGTCTCAAAAAAGGAACGAAATCCAGCAGCACTAGGTTAAAAAATGGGAGCTGTGTAGAGACTGCAACTCAGGGATTTTCAGATATTGCAGGCAATGGGGTTATGCCTCCTGCCAGCTGCCCCACCTCAAGTTCATTACCTAACCATGCTGCTTCTACAACCATAACCAAAATCCACCATAACCAACACAGTAATCATCGTACATCCAATGGCATTAATACAGGGCTCCTTTCATGCCTTGGTAATCATCGAACTGAACCCGATGATCCACAAATCATACCAGCTCAGGCCCCGGTGGTTAACAACATCACTTCACGTTCTCCAGCTATTGTTACCAACCGGGCTCTTCCTCCTTTGCCCCTTCAGCCTAGTAGTGATGAGAAGAGTCAGTCAGAAGTATCCAACACAACGGCATCAGGAACAGCCACAAACCATAGTGGAAGTGGATCAGAACGTAGAGAGGAAGAGGGATGTGACTTTGCTTCAATCATTGAAAAAGTGAAGGATTGTGGATGGTACTGGGGTCCAATAAGTGGAGAGGCAGCTGAGAAAGTTTTAGCTAACGAGCCTGATGGGTCGTTTATTGTGCGTGATTCATCCGACCACCATTACATATTCTCATTAACTTTTAAGCTCAATGGCTTCATCCGTCATGTCAGAATAGAACATGACCAAGGTAACTTCAGTTTTGGTGGGTTCACAAAGTTCAAGAGCCAGACCATTGTAGAATTTATTGAAAATGCTGTGGAGCATTCTCGTAGTGGCCGATATTTATTTTTCCTTCACCGCCGACCTGTCTTGGGTCCCATGCGGGTACAGCTTCTTCATCCTGTGTCTCGGTTCAAGCACATTCAAAGTCTTCAGCACTTATGCCGATTTGTTATTGTGAAGCATGTTCGTCGTGACTTGATTGGGGAGTTGCCACTACCTCAGCGGTTGAAAGATTACCTTTGCTCTCCTCACTACTATTCTGAGAGAGTAGAGCAGTGTATGGCTGCAGCTGCTGCTGCCATAGCAGCTTCTACTACAGCTTCTGATGCTGAAGATAAAAGTGCTTCCTCAGGTGTAATGGGTGATGAGCATTCTGTTCCTAATCAGGTGCTTCAGCCCTCCTTAGAAGAAATACAGGATAGCAGCCTCCCAGCACCCCCAACTCTTGTGCCAGGCTTTCCCGGCGTACCTCAACCTGTGATGGACCGTGCCTCCCAAACTTCCCAGGCAACTTCACCCAACCCACCGAACCATCACTACACAGATTTTGGATCTCACGATGATAGCACCCAGGCTTCAAATCTACATAATGGTACACTTCCAGATTACAATAGTGTGAACTCCAGTTCTCTGCCAACCCTACAGGATCTAGAACTTGATGTTAGGTCCAGTCAGCACCACCATCTCTCTTCCAATATAGCCACAATACCCAAAAAAGATGAATCCACCACAGACTCAGCCAGTCACTCCCCGATTTGTTGCTCACCTGCACATGTGGAGCGTGATATTACTTACCCTATGTGCCCACGGGTGACCCTAACCAGCCAGGCTCATACTGCTGCTAGTGCCTCGCCTGTCCTACAGGGTAACCTTGCCTTTGCCCACCCACACAAAATGACTGGTGCCAGTGGGCCTTTGTCACTCAATTCCTCAGTGAGTGATGTGCTCGATGCCAGTGAAACTCCTTTGGACAGAACAACACCCGAGTGTAATAAAAACAGTAATGATAATGCTACGAGTAGTGTTGGAGGGGTTACGACTGCCAGTGCAGCAACTGCCTCCACTAGAGAATTTTTTCAAGTTCATCCTTGTAGAGGTCTTGATGACCAAGTGTTTGAAGACTTGGGAGGTGTGTGACACCTTAGCATTTGTATTAAAATAGCTTTCTGTACAATAAGTGCTGTGAAGAATTAATGCTAGGAATAGCTGCATCAGCGATTGTTTGCTTTATTTTCTTTACACTTGCGTACACTCACACATCACACGTTTAATAATGTTACGTTTCTTTTGTACATAGGGATATAAGAAATGAATCATATATTCTTAAAGTAATATCATTATATTATTTTATTATTACCATTATTTATTATTGGTTATTAGAATTTGAGTAGCTTATTTGTTATCTTCAAGACCACCAAAGTCATAGAATTTTGTCTTGTAGTAATTCATATATACAGTACAAATTGAATGACCTGCACATTTGCTCCGACATGATTTGGCAGACAAAGTGAGTCTCCCCCTCTTCAACCTTAGCCTCCATCTTACAGTTTCCATCTTCCTCTACTTGCTGATTTTCCTCCCAGAGTCTCATTTCTCTTATTTACTTGGTTCAATCTTCCTTTCTTACTGTTACCTCTTACTTCTTTAATTTATCTCTTTTCTGTGTGGACATTCTCTCTCTCTCCTTACTAACTCCACTTCTTTATTTCTCTCTCCCTCCTTACTAACTCCTCTTCTTTATTTGATCATACATCTATTTTTTCTCAGTTTACTTACTATCTTATTAAACTTTCCTCCTCTTTGCACATTTTTGTTGTCCTGTCTTGCCTCCCTTCACTCATCCTCTTACTTTTCCTCATTCTCTCTAATGTCACTTTACTTTCCCTTTTACCCATTCATCTCTTCCTTGTGCAAAGGAGCCATGTTTTGAAGGGATAATAATCATCTCTGGTGTGTGTCCATGTGTTTGTGCGTGTCTGCGTGTGTGTGTTTGCACTTCTATTAACATGTGACAGACTCCTTTAACTGTAGGTGGCCTATAATGGTCTCTGTTGTCAAATACACACAGAGATGATGATGATGATGATGATGT
>Macrobrachium_nipponense_4 ENA|GCVG01030375|GCVG01030375.1 TSA: Macrobrachium nipponense c82196_g1 transcribed RNA sequence.
CATCAGCTACAGCAAGCTGAAGCGGCAACTCTTCCAACAGCTGCTGGTTCAGCGAGTGGACCCAGTTGTGCGTCATCAGGTGCTTGTAGTAGTAGTAGTAATAATGGTTGTGGCCACTGGTGTTCTTCTTGCCGTGTTCGAGTACAAGTAGAGGTAGAATGTGTAAATGGAATAGAAGCTCGGCCATCACCACCTCGGGGAGGCCGTTTACGCACTTTAACTTTCCCCAAGAGACATCGTCACAAGACCAAAACTCCCACCAGAGACCTTCCTGCTCAACCGAAGAAGAAGAAAACTCCTTGGACTTTCAGATTGAATTGTCGCTTGAGGCCTTCCAAGTCTGAACCTGAGCCTGAAGCTAGCACAAGCGTTGGTTGTGGTGCATGCATGTGTCCAAGTCTACGAAGGCCAGAGCCTGAGCTCCACACGCATCACCACCACCACCACCACGTGCCACATCATCACCATTTGCATCATCGACATCCATCTGGACAAGATTCTCCTTCAATAGCTTCTGTGGGGTCTGGGACGGCTTCTAGTCCTGGTGGAGCGGTTGCTTTGAGGGCTCCAGTCATTGACCTTTCTAGATTTAATCCAGATGCTTATCCTATCGAAGATTGGGATGAACAAGCACGCCAGGAAAGAGCACGAGAAATGGCAGAAGGTGTAGAACCACCTCCCGGCTTTGGCTCAAGTCATACGTTGACACCGGCACATCATGCTCTTACTCACCTTCAGTTGCAACATCAACATCAATTACAACTTCAACAAGCCGGAGCAGTAACACCGCTCCCTTTGCCCTACAATTCTGTCCTTGATCTGCAGTTGCTGTTAGAAAGATCTCTGCGCCTTGGACTTGGAGGTCCTCGATCAGTAGCTGCGTCAATTTCAGAGGAAACTTTGCTACAGCAGGTAGGACGGCTTGCAGGTGATGGTTCATTACTTCAGCGAACAGTTCACACACAGGTTGATTATATTCACTGCCTTGTACCGGATCTGCTCAGAATTACGAACTGTGCGTTCTACTGGGGTAAAATGGATCGGTATGAGGCAGAGCGACTCCTTGACAACCGACCTGAAGGCACATTTTTACTAAGGGATTCGGCACAAGAAGAGTATTTGTTTTCAGTGTCTTTCAGAAGATATGGGAGGTCTCTACATGCTCGAATTGAACAGTGGAATCACAAGTTTAGTTTTGATTCTCACGATCCAGGAGTATTTGCTTCAGATACTGTGTGTGGTCTTATTGAACATTATAAGGATCCGTCTTGTTGTATGTTCTTTGAACCTATGTTAACAAATCCCTTGGCACGTACATTCCCCTTCCCTCTGCAACATTTATGTCGAGCTGTTATCTGTTCCACCACCACATATGATGGCATCAACAGCCTCCTTCTTCCAAAGTCACTTAACAACTACCTCAAGGAATATCATTACAAACAGCGTGTGAGGGTACGTAGATTAGACCACTAGGGAAGCGCTCAAGGGGATAATAGGCGAGAGCACAACAATATCTCTGAATGGAGTTATCCCGGGCCAGGATGGGCTTACCCAACAGTTTATTTCTTGGATTGTTAAGTAAACTGTTAGGTACAGACTTCCATCCTTTGGCTAGGATGATGAAGAAACGTGGTGCCCCACTTTCAGGGATTTTCACATTTAAGAGATTCTCTGCGCCTTTCTCCTTGAGCAATCGTATGGTAGCTAATACTCTCACTCCAGATGCCTTCCTTGGGGCTCTACTGGTGCTGCGCCCTTTCCCGGTCCTTTCACAGCATCAGTCAACATCTTCGCCATTATGGTGGAGGTTGTTGCTATTCACATTATGATTGGTGCCCATTGTTAAATGCAGCTTGTTTATATTGTCAGTTGTGTAGTCTATTTGCTGTAATTTAAAGGGCAATGGAAACCTTTTGTCATGATAGAATGTCATCAACAATAAGCTGTAGAACATCTTGCTACATGTGTTATTGTACCTGCTTTTAATGCCTTATTTAAGTCACAATGGGAAAGTTTTAAAAGTTGTGTACAGAGGATCGTAAGGAATACTGACTATTCCCGTAAGGTATCGCAGAAACCAAGTTTTTTTTTTTTTTTTTTT
>Macrobrachium_nipponense_5 ENA|GCVG01050986|GCVG01050986.1 TSA: Macrobrachium nipponense c89975_g1 transcribed RNA sequence.
GGCGATGGTGAGTCTTCGTCCATGGCTGCACGGGACCAGTACCACCTCGACACTTGTGGTGCGCTCACCAGCCGCTCCGCTTCAAACTCGTCCTGCCCTTGTTCTTCGCTCGTGGCACTTCAAAAGACGCCACCAGCGTTGTCCAAGTGTGGTTCATTCACGGCAACCTTACGGAAAGGATACCATGCTCCCACCGACTCCTTAGTGAGGGTCGAGAGAAAGGACTTGTACGCCAAAAGGAATGGATTCTACCTCCGTCGCTTTGTGTTCCGCAGACGAACGCCAATTTCCAAGAAGTTGTTCTGGTGCGGCGGTGTGTGTCGAGTGGAAAGACAAGTGAAGAAGAAAAAACTTAGTTCTAAGAGAGAGAATAGAAAGCTCTTCGTTGTAGTCAAGTTTTATATCTAGATATTTATATCGTTTGACGATTTTTGTTTCTTAATTTTAAAAAAAGGTGCTTCCATCGGCTGTATTTTCAATGTGAAATGTTTGATGCTTAAAATCAAAATCTGCTTCAAATTTCTTCATTTATATCATTAACACTTCTACTGTGGCAGTATACCTGGAATTTGCAAGACATTCGCCCATTTGATTCTTAAACCTGGAATTCTAATACTTAGCCGAAAGGTATTGGCATCGAGCGACGGCCTCCTCATATCTCCTCACCATGCAAGTGTGTCCAGGCTGCCATACCAGTCTCCCAAGTGCGCAGGCGCCCTGCGCCCTCTCCCCTGCAGCGCCTCCCACGTCTCATTGGCATCCCACAACTACTTTTACGCCAGGGGTGGTCCAGCCCCCCTACGTGTGCGGAAGGATGTTCCAGATGTCGACCGCATTCCCCGTAGTTCCTTCGACGGGGACATGCCAAGTGACCTCCCCAGTTGACAGATGCATCGTCGTCCCCAACGAGTCCTGCCACCTCTTATGCTACCTCACCTGTCCACACAATTGCTCTGCCTTCCGTAGCACCTGCCCGACCGCCATCAGCAAGCTGCCTTGTGCCGTTCCCGAAGCCAGGAACTTGCATACCTCTGGCGGAGGACTCGTCGAAGGTGAGAAGGACACCAGTCGAAGTATATCCCCCGAAGCCAAGGTCAACTACCCCGTCAGTCTCAACCCTTTCTTGAATACTTCCTCTCCCTTGACGGCATCGGTTAACAAAGTTTTAAGTGACCCCTCTTCTTCCTCCCCGCACAGAAGCCCTTCTCCCGACAAGGTTGAGTCTGTGTGGACGGCAGCCTTAGACAACAAAGTGTTGACGACGACCAGGATGGCCTTAGAAGAGAGTGGATGGTACTACGGCCCATTATCGTGGCAGCAGGCAGCGTCCATGTTGCAGTCGACGGAAGTGGGAACTTTCTTAATCAGAGACTCTGCAAGCCCCATGTGTCTTTATTCCCTAAGTGTGCAAACTGTCAGTGGGCCAACCAGCGTTCGAATCCATTACTCTTACGGGAAGTTTCGTTTGGATTGCACGGGTCACAGCCAAAAACTCATGCCAGAATTCGGAGGTCTAGTCGAACTTGTGGAGCATTACATCCACTCGAACTCGTCCCAGGTTTGGGTGGACCATGAGGGCAAGACCTTCAGTCCCATCAACATCAGGAAACCCCTACGGAGGTCTGCTCCTTCTTTGCAACATTTGTGTCGCCTGGCCATCAACTGCACTTTTCCAAAGACGAGCACCAGAGGATTACCTGTTGCTCTGAAGAGCTTCCTTGAAAGTTACCCCCACACCTGCTGACCTCATCTCTCCTAAGTTGTGGGATGACCTTAGGTCATGCCACTGATCGGACTCGTTCATTTGTTCCTTTACAAACGTGGGTTGACCCCATGAGTGTTCTTAAAGAGGGTGCTAAAAGGCTCCACGCCAACTACATTTAGGTAGAAAAACAAAAGACGTCTGGCGCCGAAAGGGTCCACATGAAAGGTGTCAATGCCAGCGATGTTGAACAGACATTGCTTTGCCGGTGACCAAGGAATGCGCACTTGAGTGCCAAGTGGATATTTATAATGCAACTCCTTTTAAGGGTGCCAAAACAAACAAAAAAGTGAGAGACAGACTCAAATTAAACTGACTTCTGTGCCTCTGTGATCCTACTGACATTTTGGTAGCTATTTTAATGGACCAACAAAAGAAAAAAACTTTTTTTTTTTTAACCCCTCCCCCTTTTTTTCATCAGTAGCTTTGCGTTATATTGGGCTGCGGATGTCTCACACATGCCAAGGGATTCTCATCGCCCTGTTCAAACTTTTCTTGTAACGATTATTTTAATATTAAGGTGTCTCATAAAGGAACGGAAATTATACTTCCATGATCTCAATGAAGCCAAACCCCCGCCTTCCCCGTCGCCCCCCGCCCATCCTCTACAATGACGCCCACAAGGTCCTCCTGTGGTCATGTCAGTTAGAAGAGAAATGCAATGCTGGTTAAGAAAGAAATGAATGGTTTACATGAAGCTCTGTGTATAAGTATTAGGTACACGTACCATTTCTGTACATAATTTCATAATCGCCCATACATATCCATATTATGGAATGTAGGAGAGAAGACACCCCAACTTGTGCCTCGGTTAGGCAGTGACGAATGTTAAGTGCCAGTCGGTGAGAGATTTTTACAAAGAAGTATTTGCTAATGAACTTTATTTTTATTTAAATTGATTCTGACTATAATAATAGAAATTAAGTGGCCTTTGTCACTTTTGTTTTAATAATTCCAGTTCCGCCATTTCCGTGTTTTTGTAATAAGATTTAACAACTGGGCAAAACTTGCTGATAGGGAAAGGTGATATTTCATTTTTGAAATTTTGTCGAAAATGGAACCAGCACCTTGTCACCAGGTGGAAAATACAAACGTTGTTATGTCAATAAGAGAACGGGAATGTCCGTTTCTAGGACGGAATGCTGTCGAAGGACAATAAATCTGTCTTACGCACAAAGCAGCTCCATCTTTTTCAGATTTTTTCTGTTTTTTTTTTCGTGAATGTCACAATAATACATCCTAGTGAGAAAGAATTGATTATTTCAAAGAACTATTACACAAATCAAAATATCTTCCATCCACTTCCTAACCCAGTTGCATGTATAGTGTGATTGCTTCTGGTAGGAATGCGTGAATTGCAAAGGAAGCCTTGATCTAATACTAGCATATATACTTAAGTTGTAAAATATCTACACCTTACTAATAGGTTGAGGTTCCTTAATAAAAGTACACGAAAAACGTAATGAGAGTAGAGAACGATGATGTCTCATCAAATTGAGGTATAGCCGTTTCCATGTGCCCTTCTCGCTGTCCTTTTGCCGTTTCCAGCGGAAGGAATGAGCGGGACTCTGCCAGAGCGTCTGGAAACCCCCCAAGACCCTTTGACTTCTCTGTCTTATCGAGGGGAACTGATCCCTGAGCGAAGATGTCTGATGATGAGCTGTGATTTTTCATAAAAACGGGTCTTGCGGCGACACACATTTGAGTTTTTCTTTCACGAGCAGGAAACTATTTTGGATAACCAAGATGTTCATGTATGATATATTTATTTAGACGTCGAATGCATTGCCCTCACTGTATGCTTCAGAGGGTCAAAATGAAAGACTTCTCAAGTGTTGTACCTCAAGAATACCTGTCTTTAAGTTTATAAAAAAACAAACATTGGTTTATTGACTAGTCTTGTGACTGAGGAACTGTCAGGGTATTATCCATTGCCTGCCCTTAGCGATCATTGACATCTGTGGTA
>Meganyctiphanes_norvegica_ ENA|GETT01072342|GETT01072342.1 TSA: Meganyctiphanes norvegica TRINITY_DN105710_c0_g2_i1 transcribed RNA sequence.
CATAAACAAAGCTGCCGAGCATACGAAACGTACGTTGCAATCTTCTCTAAATTGCTACTTTTAATTATTGCTTGATTGTGTAGTGTATAATGGAAATAGATCAAGATGTTGCTCGTCAGATGTTTGAAGAAGGGGGAACACTGCTAATAACAGGGATGCCTGTTGGAACCGAGTTTGGAATAGACATGAATTCATGGAATGTCGGAGAAAAATTTAAGGGAGTGAAAATGATTCCCCCTGGTCTGCACTTCGTATACTTCAGGGAACTGAAACTGTGAATAATGGGTGTCTTGAAGTTTAAAACAAGGCAACTAGGCCACATACAGCCAAGATGATGAAAAGAGTGAGTCTGACAGGACTGCTACGTTCACCACGTCGCACTACTGCAGGGGGGAGTCTCTCCTCATCACCAGGGACTACAGAGAGCCTCTCCCCATCTTCTGGAGGACCCCATGAGAACCTATCAGCAGCCCATGGTGCACGGGAAAGCTTATCTCCTTCACCCATAGGATCCATCACAAGCAGTCCCAACAGCTCAGTAGCCTCTCCATTGCATGGTACTAATGTAAAGAAAAAAACTAAAGGAGGAATACTTCAGACTATTAAGAAAAAAATCTCCCTTAAGTTAGATAATTTGCAAGGATCTAGTAATAGTACCCCAAAGAAAAGTAAAAGTCTTGAAGGACTTTCTAATAGTTTTGGTGATTCTTTTTCTCAATCATTTAGTGAAGAATCATCTAGTGATGGACTTAATTGTAATGATAATCATAAAGCTAAAAATAAACGCATTATAAGACCAATTCAGAAGCAGGTAACCAGACAAAACTCTGCGGGTCACATTTTGGTTGATTGTGAGAGTGAATCAAAAGGTAAACAGACTCTGAACAGTAGTGTTGCTAGTGATACTTTATATTCCATTGAAGGTCAAAGTAGCTGTATCTCTGATAATAAATATACTAATTCCACATCTAATAATACAGTGAGAGAAGTAGTTGAAAAAAAAGGTATCAAAGATTTAAGTTCTCCATTAAGCTCAGCTGATATAGCAGGTGTAAGTGGTAGATGCATTTCACAAAGTAGTACCAATAATGATATTATAGATGAGGACTTAGCTAGCAAACGTAGTCTGGCAGAAGAGCTGTTCAGGTTAGCCCGATTTGGGTGGTATTGGGGGCCCATAAGCCGAGCTGAGGCAGAGGAGAAGCTCACAGACCAACCTGATGGAGCATTCCTTGTCAGAGATTCTTCTGATGATAGGTACCTTCTTAGCTTAAGTTTCCGTTCAGAAAATAAAACTCTGCATACTCGTATAGAACACAGCAATGGGTGGTTCAGTTTTTATCCTCACCCTGAACATGAGGGACATACTAGCCTTGTTGGACTTATAAACTACTGTATGAGTAACTCAGAATCTAGTGTTTTCTGTTATTCCCGTGCTAGAGTACCTGGCTCACCGTCCTTCCCAGTGAGGCTGACTAAACCAGTGTCACGGTTCACACAAGTGCGAACATTACAATATCTCTGCAGATTTGTTATTCGACAGTACACAAGAGTGGACCACATTCAGTCCCTCCCATTGCCCTCCAGAATTAAGGGTTACCTTCAAGAGGCTCATTACTAATTGAGTTTAATATGCTTTACTACATTTAATATTTGTGGCTTTTACACAGATAAATACTGTTCACAAAACTTTCCTTTCAGATGCTTTTTGCCATTAGTCAAAAATAAATATTGTGCAACCTTTGGG
>Melita_plumulosa_ ENA|GAKD01000766|GAKD01000766.1 TSA: Melita plumulosa mira_c768 transcribed RNA sequence.
CTCAAGCTGGAGAGCGAGAACAGGTCGACTGTGCCGGTGAAGTCGAGCGTGGTGGCGCTGGTGGAGGCGTACACCCGCGCCTCGAGGAGCGAGCACGTGTGGGTCGACCATTCTGGCCGGACGGTGGGAGCGGTGTCCATCAGGAAGCCGCTGAGGCAGCAGCCGGCGTCCCTGCAGCACCTCTCCCGGCTGGCGTTTCACGGCTCCGGGCGAACCGTCGAGTCTCTAGGGGACAACATTCCCGTCACCGTCAAGGGGTACCTGAAGTACTACCCGCACAGCTGCTGATTCATCGCACCGTGCATCATCCTCGTCTATTTATTGTTGGCTGCGGATCAAGCGCTGACCTGTTCGTTAACTAGATGCTTGTGATATCTTCTGTATATACTGGAAATGC
>Pacifastacus_leniusculus_1 ENA|GBYW01053728|GBYW01053728.1 TSA: Pacifastacus leniusculus comp52528_c0_seq1 transcribed RNA sequence.
AGGAAAGCGGCTGGTACTACGGTGCTATATCGTGGCAACAGGCGGCGGCCATGTTGCAGGATACTTCCATCGGTACTTTCCTGCTACGGGATTCCGCTAGTCCGCAGTGCCTCTACTCGCTGAGTGTCCAGACCAGCAACGGCCCCACCAGCGTCAGAATCCACTATTCCTGTGGTAAATTCCGGCTGGATTGCACCGGGCACAGCCAGAAGCACACGCCGGAGTTGTCGTTATGGTGTAAGAGCTGCTCCACAGCATGACCATGTCAAGAC
>Pacifastacus_leniusculus_2 ENA|GBYW01064372|GBYW01064372.1 TSA: Pacifastacus leniusculus comp65076_c0_seq1 transcribed RNA sequence.
TATGGGCGCTCGCTTCACGCTCGAATTGAACAATGGAACCATAAGTTTAGTTTTGATTCACACGATCCAGGCGTGTTTGCATCTGATACCGTGTGTGGCTTGATAGAGCATTACAAGGACCCATCTTGCTGTATGTTTTTCGAACCAATGCTAACTAACCCACTTGCTCGTACGTTCCCATTCCCATTACAGCACTTGTGTCGTGCTGTTATTTGTTCCACTACCACATACGATGGCATCAATAACCTTCGTTTACCCAAGCCACTCAACAA
>Palaemon_argentinus_ ENA|GEFN01021817|GEFN01021817.1 TSA: Palaemon argentinus c8081_g2_i1 transcribed RNA sequence.
CTTCCTAGTACGAGACTCATCCGATGACAAGTATCTTTTGAGTTTGAGCTTCCGATCTTTCAACAAGACCTTACACACAAGGATTGAGCACAGCAATGGTTGGTTCAGTTTTTATCCTCATCCTGAACATGAGGGACACACCAGTTTAGTAGGACTCATCGACCACTGCATGAGTCACTCAGAATCCGGAGTTTTCTGCTACTCTCGTGCAAGACTTCCCGGGTCGCCGTCCTTTCCTGTGCGGCTCACAAAAGCGGTATCTAGGTTCACTCAGGTCCGGTCTTTACAGTACCTGTGTCGCTTTGTGATTAGGCAGTACACAAGAGTAGATCACATCCAAGCCTTACCTCTTCCAACAAGAATAAAAGGATATTTAGAAGAAGGACACTTTTAATCTAGTGATGGAGGAGCGTTTATTATTTTTTTTAATCCTCATTTCATAAGTATGAAGCTTGCTTTTGTTATTTCAATTGCAACTGGAGGCGCATCTTCTCTTGCCTTGAAGCAATGCTTGTGATTTTGATACTTGGGCGCAGCAATTGACTTTGGCCTCTTTTTATAAGCCATGGTCTCGGAAAAACGACAGACTTCAGTTGCCATTATCAGTGCAGAACCTTTCATTAATCATTTGAAAGATGTGATGTGTATGATTTTCAACAATTCTCTAATTTATTTGCTGCACTTTTTTCCACCGATATTGATATGCTTTAGATCTTAAGTCCCCTCCTTATTATTATTATTTTTTTTTGTATATTTCTATTCAAGAAGACTATTGGATATACTGTATGTTGTTAACTCTTTCAAAGTTTTTGTGTTGCTTAATATTTTAGATGAAGCCTGTTTTAAGGTCAACAGATGTATTTGATTAGTCAGTTACTGTAACGTGTAAAAAAAGAATTGATACCTACGAATAGTAGCTCATTTATGCCAGTTTAAAGGTTGCAAGAATACCAGTGAAATGTATATCTGTCTATACAATCATGAAAGTGTTATATATTGTATATAAATTTTAAGAAAAGC
>Parhyale_hawaiensis_1 phaw_30_tra_m.010394
AGTTGCTTGCATTGCAATTGTAGTGTTGTTGTGTATTCATAAATTTTAATGATCTACTGAAAATATCGTGAATGATCCATCAAGAGATTATATTTTATGAGAACTTGCACCCTGACGGCTTAGGCGGCAGTGATGCGGACTTTCAAGTGTTCACAGAGTTCCTTTGTAGTCGTGTAATTTGCATTTGTTATAGGTATCAATTTAGAACGAAATAGCTACATCGCTCTGCTCGTCAGCTCACGACTTCGGGGTTTGGCAAGAGAGCTGACGGTGCTGTGGAAGCGATGCGTGTGCACTGCAAGGGCTGTGAGCGCTTCCCTCCGATGAGTGTCTGGGTGCGATGATACACAGCAGTTGTGCTCCAAGCGAGGTGCTGCACCGACGATCTCAGGTGTATGCAGATGAGACCTCGCAGCTGCAGGAGTGCCGTGACCACACCCTGTGTGCTCCTGCTGACAGCCATGCCCGGCACGGCCCCCAAGCGACCATGACTCGCTTGGACTTTCGGCAGAGCTCAACTGACGAACCTGCATCGCCTCTTCCTGCCCCTCCTAATTCCTCTCCCATTCGTTTGGAAGAAGTGACTGCCAGAAATTGCGCCACGGCACCAATGAGTTCCTCTCCGTTGCACTCGCCGGGACTTGGCACTCAGCCGACAGCCTCTACCGCCCCCTTATCTGGCCAGAGGAGCAGTGGGTACAGCCAAGTGGCCGGGACACCACCGGAATGCTTACACGGGAGTAGCTGCGAGTCCAACTTGAATGGCGCAAGCTGTTCTTGCCTCCTTGCCGCTCTCCCCACGCCAAATGAGCCCTGCAGCACCTCACACACTTGCACATCTAGTCATGACAAATGCTCCTTTGGTGTGTGTGTGGGCAACGGTTCCAGCGACCCTGCGCCGTTCCATATCCGTACCGCTGATCTCTTGCGGGAAGCGGTGCCCTCCGCTGCTAAGCTCGTGTCTGTTGACAAGAATTGTCAAACAGAATACTGCGGCACCATGTGCTCTACCCAGGCGATACCTAACATCGATTACAACTCTAATCAGCCCATCATCAAACCCTTAGCCACCTCGTCAGTTGCAACCTCTACGGATGCTCCTGTGGTGGTTCCAATCCAGCTGTGTCCTTCCAGCCACTGCTCTCCAGTTTCTCCGCAGGTGTCGCTGGCTTCCAGTCTTCCCTGCCAAGGGTCGCAGGACTCGGGCATTGCCTCGTGTGAGCCACCTGATGAAGAGCTCAGCCTGTCCCTGCTCGCCTTCAGACGTGTTGCCATGGCTGGTGGCAGCTGCAGCAGCGACAGCAGCCAGTGGCAAGGTTCACTGGAGTCCGACGCTCCCACCGACCCTGTACCTGTGTGCACCCCTCAAGAGTGTGCTCCAGAGATCAGTTCAGGCGCGCTCACTGCCCCGGTGCCATCCGTATTTGGACCGTCTGCCTTCACCCCTTACAGTAGGAACGCGTGCAAGATGGCTGTGGTGGGAATTCGAAATTCGGTTGCTACTGCGGCATGTCTTAGCACAGAGTCAGTTGAAGACGGGAAGGTCGACCATTCCTTAGGAGGAGTGCCAACTCGCCCCCACCCCCCATCCTTTTTGCTTCCCCTGTGTCGAGAGTCGACACATTTTATGAAGGGTCTTAAACTTACTTCGTCACGAACGTTTGACGAAGCTTCCAGCGACCGATTTGTACCACAACACCGCATGCTTCTGCGAGAGTCTAAAAGCTTTGATGATGCTGCAGACCCAACTTCTCCCTTGCTTACTGAGCAAAGCATTACTGATATGTCTTGCTCTGATGTGGATGCTGGTGTGTGCAGCATATCGGCGCAACAGCCCTTATTAAGCGACACCTGCAGTGAGTCACTTTGCAGACAACCTTCTTCTGTGCTGTCGACACTCCCTAGCACTGCAGTGACTAGAGTGAAGCCATATTACCCATCTAGTGGTGGAGGACGGCCTGATGACGATAGAGTCTATGCAAAGAGCTTATTGTTAGGCTGCCATATCAATAATTATGCATCACTGCTCTCGGAGACTCTGATTCAGCAGGCGCTCACTGAGGCGAAGTGTCGATCTCTTCCTCGAGTGTCTGATGCCAGGCTAACAACTAGCGAGCGGCAGTATATCGAGCAAGGAAGTTGTAACCAACGTTATTTGTCAGGCACGGCGGTAGCTGGAGATTTTTCATACTTTAATAAAAGCCTTCCATTGGAATGTCGTATTCACTCGGATGATGGATACATCCCTGAAAAGGATGTTTCGTGCAAATGCAATCATTGTTTATGTGGAGACAATGCAGCTCTGCCCAGAAATTCTTGCAATAATTTAGACCTTGATAATAACGTGGCTCACTCTTGCAGAATACGAGCCACAAATAAAGGACTGTGGAGATATAATACACTACCTATGCACGGCTGTAAGTTTCATGCAGGTGGCTGCAGTCCTGAAGCTGGTGCATGGATTAGAAGAAGTTACAGAGACTGCAGTGATATTGACCCTAGTACCTGCTACACTATTTCTAAGACTAGTGGCAATGTTGTTTTTCATTGTGAAAAAGCTCATACATCACCAGGTGGCTGTGATGTGCAAAGGTCTAATAACTCTCTTCCGTCCTGTACTCGTCCGCAGTCTCTGGCTACTCCTACCGACATTCCGTCTCAAAATTGCGTCACGAGTAGCCACGCTCGCTCGTCTAGTTCGCTCTGTGTTCAGGCGCTCAAGTCTAGCACGTGCGACTCTGTGCTGCCGTCTGCTGTAGACGCAGCATCTCTGCCTGCATCGCTGTACCGCCATGTACCTGATACGCTGCCTCATGGAAGTACCACTAATGATCAAGCGACAAGCTGCATTGCTAAGCCTGCTGAGACCAAGGTAAACAGCGCCCATAACGTCAGTATGCCTGCGGGCAATGGTAGTTCAAGAAGAAGCAAAAATTCCAAGACTGACGAGTCCAAACTCGCGACAGAGGAAGAGGATTTGTACCCTAGAGAACATTGTTGTTCAGAAGACAATGACAAGATAGTAGGATTGTCTGTTTCCAATGGTAAAGTAGTGAATGAATCTTACCGCAGCTCTAGTCAAAAGAAAAAGAAACGTCGCCTGAAAACTCGGCGAAGATCATCTGCTGGTCGCTATAGGTCCAGTAAAACGTTAACGGAAACTAAAGTCGGTAAACGATCCTTGCGCGGCGGTGTTGCGGGAGATGCTGCTGCAGATGTTTATTCTGAGCCCGTGGACGCTATTGGAGAAGGTACCATCGTGCAACCCCGGGTCGTGATCGCCACGCAGCCACGCCGCTTCCCTCCCTACAAGCATCGCATCACTAGCTCATCTCTTGCAGTTGGACTGCCATTGCTCAACTCCTCGACAATCGTTGGCTCAAGTGATGTGCCTCATAGGAACGACTGCAGCGATGTCGCGTTTACACGTCCCGCTCATCAGTCTAAGCTTATTACATCCAGGAAAGGGACCAAGGAGAAGAAGAGAAAGAAGTTTTTGTGTGGCAAATCAGAGCGGCGGTTACTGCCGCCTCGAGATACGGACGTGCCATCTAAAGAAAGCATCGTGTGCAATGTGGGCACTGCGCACCGCACCTCGGTGCTGCCCTCTCCGGATCTGCTGCAGCATCCCCTGCACCGCAGTCACGACCCCGATATCCAGCATGTCAGCTGTCCCAGTGCTGCGAGCAAGTCCGCTCCCGACCGCCCAACACTCCGCAAGTCCGGTGGCCGGCAGTCCCGCAAGGATAAGCACGAGCACCGCAGCCTGTGCCGCCTGCTGCCCTTCGTAGGGCCCCGCTGGTGCCAAAGGAAAGACGACTGCTCTAGTGACTCCAGAGAGGGCGCTTATGTTGCCGCCTGTCCGTCGGAGGTCCCCGCGCGTGCAGAAAAGAGAAGAAGTTTGTTTGGCAGTCTCTGCAGCACTATATATTCTTTGTTTTCCTTGGGCTCATCTGAGAAAAACGAAGAGCTTAGACGGAAGATGTTGGTGCCGGCGTGTGGCAGCAGCAGTAGCTGCAGCATGTCCAGTGATTGCCGGGAGGCCTCTCCCTGTAGCCCGGACTCGCGTATTCCTCAACATCCACCGTCGCCTTCGGATCTCCTCAATCACTCCAATTATTCTGCCTTTACTCGCGCATCTGCCAGGGTGCCTCAGGCTGGAGGTGGTGAGACCGTGGGGCTGGGGTCCAGAGACTGCAGTGGTGTAGGCGGCGCCCTACTGCCTGACGGTGATGCCATAAGCAAAGAAACACTAGAGGCTCTCACAGCTAACGCTGTGGCTGCGGTGGCTGAGGATGGAGTCGACCAGCTGCCAATCGGCTGCCGCTCATCGCTGGACCTGCTGACGCACCGCGCCCTCCCACCACTGCCCAAGCCGGAAGGGTCGACTTCATCCCCTCATCCTCCGATACCTCCGTCCCTGCCTTCAGCTGTGCTCTCCGCCGTCGCTTCCACCGCCCCCGCCCAGGGTGCTGTTGAGAGCAGCGCAGGGTCAGCTCCCAGCGATGACGGCACCACCGCTGCTGCTGCTGTCGCCTCGGATGACCAGCCTGCCAGTGGTGTGGAGCAAGAGCCTGAGCACGCAGGGTGTCACTTTGCGTCCATGATTGAGAAGGTCAAAGATTACGGCTGGTACTGGGGCCCCATCAGTGGCAAGGCTGCAGAGAAGATCGTCAGCAACGAACCCGATGGTTCGTTCATCGTCCGCGACTCCTCCGATGACCACTACATCTTCAGTCTTACGTTCAAACTCTACGGACTCACGAGACACGTCAGGATAGAACATGACCAAGGTAACTTCTCTTTTGGCGGCTTTACAAAGTTCAAGAGTCAGACGATCGTCGAGTTCATCGAGAGCGCCATAGAGCATTCCCGGTCGGGCCGATATCTCTTCTTCCTGCACCGCCGCCCTGTGCTGGGCCCGCGCCGTGTGCAGCTGCTGCACCCCGTGAGCCGGTACCGCCACGTGCAGAGTCTGCAGCATCTCTGCAGGTTTGTGATTGTGAAACACGTGCGCCGGGACCGCCTGGAGCTGCTGCCGCTGCCCGCACGACTCCGCCAGTACGTGAGCTCCCCGCACTACTACAGTGAGCTCGTGGATCAGCTCATGGCTGAGGAAGATGAAGAGGAAGAAGAAAGAAAGAAGAGCGAGGCCGCAAGGCAGGAGCAGCCAGACGTGCCTGATGAGAGTATCGTCAGTGGCGGAGACGGTGATGGCGACCCCACTGAGGCTGCCAGCGGTGCCCTGAGCCGCAGTGCAGAGCAGTCGGGTGACGGGTCCCCGTCTGCCGACTCTACTGCTTCTGTCACACTCAGCTCGAAAGATGAGACGCACCCTGCAGTCTCCAGCGACAGTTGCAGTTCTACTACCGGTTGCGTTGTCCCAGAGCTGGATGACCCCGAGGATGAGATCGGTGTCATCTGCAACCCATTCGAGTGCAGCGCCGTTGTCGAGGCGCTGCATCCGTTTGACCAAAGTTCACCCACAGCTGCGCTGAGCAACGACGTGCACGAGTTCTGCTTCGTCCACTGCCAAGAAAAGGAACACGACAGCCAGTCTAAGCCTGTGTCCTCGGACACTCCCGTGCTCCAAGCTGGCTGCTCCTGTGCTGCTTCTGCCGCTAATGCTAAAGCTCCTGCCGATGTCGGGTCTTTCTGCAACCGCTGCATAGTTCACTCGTCTCGCAGTATCTGCGTCAGTGGCCACCGCTTGTCCAGCAACGGTAATCAATCATCGTCTAAGTGCATTTCGAGTAGTGACAAAATTATCTGTGAAAGTGCTAGTCGCCAACCGTCTTCTAACACTTCGTCTCCTGTTACGTTTAGTACATCCGCTTCAGAAGCAGCGAGTCCCGCCCTAAGTACCCAAGCGACATCCTATGATACAGAAGACACTAGGTGCATTGACAGCACCACCAATGCCCCTGATGCCCAACAGCAACCCAAGCGCCCCTTCTCGTTGTCATCTTACCTTAGCGGCGCTCCGAAACCTTCGCTGTCGGAGCGCAAAGTCGGCAAACTTGTGTCCTATCATGTCGATCTAAACTCGGACGCTCCAACTCTTATTAAGTTCACTAAGTTGGTAGATACCCCTGCTAAGGCCCCCAGCTCGACTGTGTCAGTACCTGACGGCAAGAGTGCCTCTGATTGGTGTCCTAGCAACAGCGAAGTGAGCTCGGATGGTCCAGCAGTTAACTGTGCGAATAATTCTAAGCCACAGCGTGCCCTTGGGTCTTCCCTTGCTCCCAGTGGAGATGGCGGTGCTTGCGTAAAGCCACCCATGCCCGATGTGATTAGTGTTGCGAGCTCTGACGCAGCCTTAGTTGTAAGCGATAATTCTCTCCCAGCCACGCCCTGCGATGGCTTGGGGCGTCCGCCAACCTCCCTTCCGCCTGTGATAGTTAACTCCAGCCTCGAGGAGCTGGACACTCTTTGATCTGCTGCTTCAGTCACAATTCTTTATGATTAATAAGTAGCGTTATAACCGTTATTATATTGTTGTTGGACCCAGTGAATACTTTTATTCTTTACCTCGTTGAGATTTTCCCTATAGCTTGGAACTATATGCTCATGTTATGTTATATGATCCCATTTTCCGGTACGGATTTGTTGATTGCAGGTCACCTGTAGTTTGCGCTTACCCTTCACTGTTGATTTGTTTTCACGATTCTTTG
>Parhyale_hawaiensis_2 phaw_30_tra_m.011035
GTGCAGAAACGGCCGTAGTGAGGAGTGGTACAGAATATTTTCCCGTCTTCAATGATATGAAGATAAGGTTGTCGTCGTGCAGTGATGTTTGTATGGCCTTCACATTCCCCAGGGTGAACTAGAGTAGCTAACTTAGCTCCATTATGACGCAGCTAATGCTTCTCTTTATTAAAAGGCTTGACTGGAGAAATCTGTAGCGTCATGACAACGTTGGAAGAACTGTGAGATCATTCTCCAAATTGCTACTACTACTACTGCTGCTGAGTGAATTAAAACTTCATTCTAAATAACTTCCCCAATTGGGTAGATCCCAGTACTGAGCTACGTACCTACCATAATTGTGTTCAGGGTATTTGTAAGTAGCTACCTTACTTTGTTTTTGTTTGTCATTGGCCTTGTAATGTGTTCTATGTAGCTATATTATAACTGTATGAGCTAAAGAGCTAAACGAAATTTGTACTGTATGTCGTTTGAAACATTTGCCTACTATTTTTGTAACCCTTCTTTAATAGTTTAGTTATTGGCCAAGGATAGTTTAGACATTACAGGCACCATGGACGACCTAGCCAAAGATTGCGCAGAGTTAGAAGAGCAGTGTGGGGCCTCAGATGCAGAGCATATTGATGCAGTGTTGAGGATATGTGAAGAAGATGATGCGCCTTCAGGAGCTTGCCATAATTTGCAGTTTAGGCCTATTGCCCCGACACGGGCAGCACCTATTACTGGGAACTGTATTTTATCATCTGCCACTCACTACTGTGAAGCCTCACAAAAGCCTGAATTAGCATTATCCACTTCCATTGACCCCACGATGCTTTGTAGCCCTACATCGCTTGGCTCAAGTGTGTCTGCAGATAGGGGTGCCACAAATGCTACGGGAGCTCTTTCTGTCAGACAGGCAGATGTGCATTATTCTTCTATGCGCTCTAATAGTGCGGTAGTCTCCAAATCTGAGAGTGTACCTCTATCTGTGCAATCGAAGCTGTTATGCCACAGTACTAATGATACTGTCAAGCCGCAACTGTTGAGCTCAGATTGCACTCATCCTTTGAGTGGTACAGAATTTACTTCATTACAGTCCATGAGTTCTTGTCAGTCCGCAGTCTCAGCATATTGTGCTATGTCTGAAAGTGAAGATAAGCGTTACAATGAAGGTGTTTCTGTGTCACAGCTTAATGAGGAATTGATGGCCAATAATGAATATGCAGAAATGCTTCCATCAAATGAAAACGTCCATGGTTCTGACTGTACCAATATCAAGGCTTCAATGCATGAGAAAGGTGGATCTGAAAAGCCTCAGGCTTCAGCTACGGAAGAAGTATCGAGCTCTAGTGTCTTTTCCGCTGCTGCTGCTCATCCTCGTAATTCAAATTACACTTCAGGTAGAATGGACTCCTCTCCTGGGAATGCAGCACCTAAAGTGTGTTATGGCATTTTCTCGGATCAGAGGTCTCCAGCTAGTTCATCCCTGCATTCCCAATCATCACGCTGCAAAGACTCAACCTTTTCAAATTTTCAAGCATCTCCGCAGAGTATGAAATGCTCAAGGTTATGTATTGCCGAATCAAGTCGCGAAACCCGGATCAGTAGGTGTCCTTGCAAGGATAGTGCTGCTTTACGGTCAGCTGTACAGGATGAATGTTCCTCGTGCTTTGAAACTGTCCCAAAGACGTCATGTACTTGCCATATGTTTTCTACCTCAATGTCTCATGATTGTGCTGGAACAGCCTCTGGATCTGTGGGTTCGTTACATGACGAAGATACCTCACCTCCACCCAGTGCTAGTGCTGCTCATCCTGGCTTCAGAGACTCCCGGCGTGCTCCTGCAGTGGGAGTATTGAATGTAAGTGGTAAGGAATGCCTCGTTAGTTCAGATGGTATTCGTGGAAACCATGCGAATTGCTGTTGCTCTCACGCCTGCGTGAGCGGTAGGTCTGCTTTCTGTGGAGCACACAAGTTCTGTGGGAACTCTCACCAGTGCAGAGTGTCTTCCCATGGCTTTGCCTGCTCATACCGATGCATGCATAGTAATGAACCCATTGATATCAGACCTTCGGAATCGGGCGTAAAAGATTCATGGTTTGGTCATCCTGGTACTGATAGTTTCAAGCCCTACAAGTGTGAAGACTCCTCTACCTTGCAAAGTAAGCATGTATGTCGGTCTGAAGTGCCACATAAAAATTTCAAACCGTTTGGTCAGTGTTCGAACTCTCAGTTTTCCATACATCATCAGCTCAATGTTCCACCAGTCACTCGGCATTTGCCGTCTAACAATTGTGCAGGCGGTGCTACTAATTCTTGTAAGAAGCCACTGAGCTCTTCTATTTACGGAACACGCGATGCTCTTCCTGCCTTCCCTTGTGTCAATGTAGGCGCTTCGCACTCGGCTCGCTCTGCCTTAGCTGGTCAACCACTATTGAACAGCGCGGTAGGCACTACAAGTAACCGCGAGCTGAATGGTAGCGTTGCTAGCCTCTCCAGCAGCGGCAGTGGCTGTGGCCATTGGTGTGCCTCTTGCCAAGTGAAGTTACATGACGCAGCAGCCGTAGCTCTTAAGGCCAGTGAGGATACACGAGTTCCTGACGTTTGCTGCAAAAATGTAGATGCCAAAGAAGAAATACCCACCAGCACAAGCACATGTGAGCACACTACTGCTGACAATACTTTCGAGTCCATGACAGCCACTGAGTGTCCTCGGTCTAATCATTCTCTGAAAAATCGCATGATCCAAAAATTATCCAAGCATAAGACTAAGGTGCCGTCCAAGAGCTTAACTGGTTCATTTTCCCGAAAGAAGAAGCGCTCAGCTTCATTTTGGACGACTTGTGTTACTCTAGCTAACAGAACTGGTATAGGGCGATTACCCATGATAGCTTCATCTTCTGCCGTTAAAACTATAGAGCAGACTGCTAATTCTGAGCCTATCTTTTCGGTTTCTCACACCATTGTAGACTCTACCAGCAAGGAGGAACCCTCTAATGTTGATGAACCTAATCAACCTTCGTGTAATGCCTCAGTTGCGAAAGATACATCGTATAACGCCATTCGCGACGCAGAGTCGTGCATTATTCGCAGCAGTCCAAGCACTGGATCTCTTAGTCGTCTCTGTTCTAATGGAGCGGATTCAGATACTGTTCCTGAGGAGCTGAGTCAGTCCTCACGTGGCTCTACTATTTCTGGGGTTGTCCAACATTCAGATAACAACAGTGCCGTTTTGCCATGGTCCTGTAACTCTGTGCTGGAGTTGCAGATGTTACTGGAGAAGTCGCTTTGTTTGGGTGTACCGGGTTCCGTAGCTATCTCTCAGGAGCGCCTGCCACGTCACGTCACTTGCACCAATAATGATGTTAGCAACGAAGGAAACACTGCTCCACAACGAACTGTTCATACTCAAGTGGATTATATCCATTGTCTTGTACCTGATCTCCTTGCTATTACTGGCTGTAGTTTTTACTGGGGTAAGATGGATCGATACGAAGCTGAAAGTCTTCTTGACAATCGGCCGGAAGGGACGTTCTTACTTCGTGACTCTGCTCAAGATGAGTACCTGTTCTCTGTGTCTTTTCGACGTTATGGCAAGTCTCTGCACGCTCGTATCGAGCAAGGCAATCACAAATTCAGTTTTGACTCCCATGACCCCGGCGTGTTTGCTTCGGATACGGTTTGTGGTCTCATCGAACACTACAAAGATCCTTCATGTTGCATGTTTTTTGAACCTATGCTTACAACTCCCCTCTGTCGCACTTTTCCATTCCCACTGCAGCATTTGTGTCGTGCCACTATTTGTTCCACCTCCACCTATGATGGTATTAATAACCTGAAGCTTCCCAAGGTGCTTAGGAATTATCTCAAGGAATATCATTACAAACAACTCGTCAGGGTGCGTCGATTGGATCATTAAGTAATTACGTGTTCATATAAATACTGCTTCAGTTAAAGTTAATTGCATTTGTTATTTTTTTTCTTTTTGTCTTATTTGAATTAGCGAAGTGGCGGCTCATTTCAGTCGTATGCTTTGGACACATACCGTAGCGACCTACTCTTTATTACTTTATCTTAGATCGTTACTGCGTTTCTGGATTACGTGAAAAAATTAATGTATTGTTTCTGGCACGGCTGAAGCTATTCTTGTACTGTTGCCTAATAACCATCATGATCTATCCTTTGTGCCTATCGTATAGCTAGATTATAGGACTTTGTGCTACTTTTTGTAGAGGATGCCGCTGAAGATGTGTTTTGTTTTGATTCACGCAGTGCTGCATGGCGCAAGGGCAGATTTTGCTCTGCTCCCTCTCAACGTTGGCAAATTTGACCAACTGGCGCGCATATCTGTTGTGCTGCCGTCTTGAGTTGCTCTACTACAGCAAACCAAATTTGTCTTATTACCAAGCTTTTCATTGATCAAATATGCGGGTCGTTGCTTGGACTTGCGTCTGATGTGTTCATTGTGTTCTATTGAATGGTCAAATTGTCGTGAGCGGATTAGTGTAACTTTCAACTTGTATAGCTTGTAACTGTTTATTTAAAAACTATTTTATGTTCTCCAAAAAATGAATATGATGTGTGTCGACGCTCGTAATGAAAAACCAAATTGTACAGTATGTAGCTACACTGTAATGGCGTGTCTTGCTTATTGTGGTGTTCTCTTATAAAAGTCAGGTGCCGTTTATCCTGTGCTCTTAGTTGTGTAACTGTAATAATTGCCTTCAGTGGTAATGTGAGGTTCTTTACCTGTGTACAGCATCGGTGATTTCCAATGTTACTGCCCCTGCTGGGTCCTACTACACGAGTGAACAGAATTCGTCATTCAGTCAACAATATTAGAGGAAATGTGAATTCTATGACATGAACTGCCAGAGTAACTCTAGATTTTTATTTCGATGGAGAGGCTCAGAGATTATCGATAGGCTTTCCGGTGAGCAGGGCTGTTGCAGTTGCTATCGGTAAACAGGGAGGCCTGAAAGACCTCGAAGTTGTGGTGTGAAAATGATTCTTATATATGTATAAACAAAAGTTTGTCCAGTGAACGTTTTGTTCCTGCCTAGTGAGCAAAGTTCTCCATTCATTCGCCACTCTTCGCACGTGCAATATAGGCTCGAGTTTGAAGTGCTGGCTAGTTTGAAATCATATCG
>Parhyale_hawaiensis_3 phaw_30_tra_m.019745
GTAAACGTAGTATGGAGAGGGTATACGTAGCGCTTCTCCCTTCCACAATTTTTATGGATGTGTTGTGCTCCGTAGCTACAGCTGAAAAATTAAAAACTCTGCGTTAAACAAAAGCAAGTGTGAACACGCCTGGTGCTCAGATATACGTGTCTTGGATGCTTATTTTTTATAAAGTTGTTATTATTTGGTGATAGCTAAGGAGAATGGAGTGCAATCCCTAACCTGTGAATTTGGGGAATCCTAGAAATCGTGTTGACGTCATATCTGCAAAAGCGAAGCTGCGTCTGCTTGGCTTACGATGCAGACGGAAAATTTCAACGTACACTTAATATCACGCTAACTGTCAAGTCTTCCTTGTGAGGAGTTTTTAATTTGACGCTTTGGATGGTATTACTTGCCAAAGTTGTTGCCAAGTGCTACCTACCTCTTGTGAAAGGAATGCATGGTAACAGGACGGGACTCTCTGTTACTCACTCCTATGCATCCGTGACGTGGCTTGTGCTAGTTATGAAGCCAATACCGTAAATTGGTACCGCGCCTACAACGCATGTTCGACAATTTCGCACCTCTTCCAGTGCCCCTCTCTTCTTCTGTATTGCACAGATTTCTTCGTTGTTGCTTCCATACATCTATTTAGTCGAGATGTTGGTGTGTCCATCCTGTCATCACGAGCTGCCTATCCCACTGGGTCTGCAGACGTCTCTCTCATCATCAGCCTCCTCTTCCAGCGTCAGCAGCATGACGTCGACGACGCAGTCTCTTCCAGCGACGGGTGCCGCCTCCGTGACAAATTCATCGTTCTCCTCTGCCAAAGTTGCCTGTCCTTGTGACAGCAAACCCGCAAATTCTTCAACCGCCCACAGTAGCCCGTCTTGTCATATAGCGCCGACGTGTCACTCTTCCAGAACGTGTCACGTCACGCCGGTATGTCGAGCAAGAGCGCCGTGTCACGTCACCCCGTACGTGTGCGGTTGTGCCTTGGGTCACAGCCAGACTGCTCATGTTGCCCCCCAGCCTTCTGCTGGGACCCTCAGTCCTCCAGTTATGTGCTCCGCTTCTCTTGGGTGTGGCGGTAAAAGCGCGTCTAGTGTCAACCAATTAAATAATTTCGGGGTTAGCCACAGCCACAACGGACCGTGCCCCCATTCTAGCCACCGCTCAAGCTTAGATGCTGCTTTCGCCAGCAGTCACGTTAGTATGAACGGTAACGGAGGCCAGTGCCATTGGCCTGCATCTAGCGAAGCACCACTCACCGCCCCGTGCCTCGCTGGATGGTGTGAGAAATCCCAGAAGTCAACAGATAATGATAAGGACGCCTTTGATGCTATCAAAATGAACTTAGCTAGATTGGGATCGTGCCCCACATCACCTTCCGCCCCACTAGCCAAAAGCAACACATGGCCTGCCAGTGGTATTAGTCAGTTCGAAGCCAAAGAGATTTTAAGTGAAGATGTGAAAAACGCTAAGTCTAATGCTAATATTTGCCCCTGCAATGGCACTTGCTCGGCGCATTCTTCTAACATTAATTCTAATCAGCATTTTGTGAGCCATCACCAGCACCGCCACCTGTTTGAGAACACGGCTGCTGGCACTCACGATCCTTTGTGTTTCTCCAAGTCCGCAGATGGCGGCGCTGCTGGTTGTGGTGCCAAGTTGAATTTTAGCAGACAGCTGTCGTGCCCAAACTCCTACCCATGCAGAGCGTCGCACTCATGCCCTTGTACTCAAGATCAGCAGGAAGGCCACAAGTCAGCCGACTGTGTGTCCAGTGATTTCCGCTTTAGTTTCCCTTCTCAGTGCGACGATAGCAGTCGCTTGTTTCCATCTGGTCTTCTGTCGCCGCCTGTGGCGAATGCTGGCTTTCAGACGGACCACAGCAGAAAGGGCAGCGGCAGTTTCGTCATTCTAAACTCCACTGGAGGCGGGGGCCTGGTCATGGAGAAACACTTGCCCTCGAGAAGCAACTCGCCCGAGTTGAAGTTTACCTTCTCGATGCCGCTCACTGGCAGCGTCCGCACGCCTTCTGGGTCGTCGTCTCCTTGCCAATCGAGTGGCAATACCGTCAGCTTCGACAGAGAAGCTCTTATGCAAACATTGGCTTCCTTGCCTATCATTCCCGCCACTTCCACCACTCCGTCTGTTACACTGTCACTTTCTCAAGGCTCTGATTCTAAACCGACAGCTTTGCATGGCGGAACAGTAACTTTCCAGAACGTTTCGTCAGCCTCATTTATTCATAGCACTTCCCCATGCCATTCTTCTTCATCTTCCGCCTCTCCTTCTCCCGTATCTTTCCTACACAATGCTTCTCACTTTAACAGTAGTCGACCAAACTCCAATGAAAGCCCAATGCAGCTGTGCAATCAGTTTCGTTGCCATGGCAGTGAGTCCAGTAACAAGCCTGCGAATGACTTATGCAATGGTTCTGGCACAACAAATCACTTCATCACCTCCATCAACAATTTTGTTATGTCTCCTCCCGTATTCCCGGGTGCGGGTACAGTTCCTGAATCTCACTTTTGCCAAGACTGGACTTCCTTGGATGATTCTAGAGTTCTGCGGCAGGCACGCGCAGAACTGGAGGAATGTGGCTGGTACTATGGAGGTCTAACCTGGAGAGAAGCTGGTGCCGTGCTGGCCGGTTCCCCAGAAGGTTCCTTCCTGGTTCGTGACTCCTGGAGTGGCCGTTGCCTTTACGCTCTCAGTCTGCAGACGGCTCGAGGTCCAACCAGCGTTAGGATCGAATACGACAGCGGTAGGTTTAGACTTGAAAGCGAGACCGCCGCCAGGGATGGCGTGCCTCAGAGGTCAAGCGTTGTGGCTCTCGTGCAAGCCTACACCCAGACGAGTAACCCTGCCCATGTTTGGGTGGACCATTCTGGACAGACCGTTAGTGCTATATCTGTAAGGAAGCCCTTGAGAAAGCAGCCTGCCTCTCTTCAGCACCTCGCTCGTCTCGCCTTCAACGCTGCGCCCGTCAAGCCAGACCTCCAGGACTCCAGAGTTCCCACGATCATCAGAAACTATCTCGAGTCCTATCCCCATACTTGCTGACAGACTTGTCCCAAATGCTACGAGTTAACTGCTTTGCAGTTGCTCTCACTCGCCTCCACATATCTGTTTTTTTATTGCTAAGTTGTCATGTCTTATTTATTTCAATTATTAGCGAAAAATATGACTTTTTAGAAGTGGTAGGTAATATTATGATGAAAAGAGAGTGTTGTGCCTGCCTGGTAAATGGCTTTTGTCTGATATCGTGAATTCCATATAGGGTAGAGAGTGACTATTTCTCGTTAATAATTTGTTGCTTTCAAAAAGTACCGCTAGCCCCTTCCTACCGTTAACTGTCTTTGCGATACTTGTTGCTCTCCGTACATATATTCTCAACGTCAGGGTTTTTTGGTCCTATTGTATTCATATGGGGGAAGGTCGCCTTCTTTGGGAGCCTTTGGTCCTATTGTACGGTTTTCCTTCGGGAAGAGATGCCTACGTTGCGAGTATGCATTCATTACCTGGTTAACCCTTGCTTTCGTAGCAATCGTATTATGGTTGTAATCCAATATGGTCGCTTGCTTGAATAGGGTTGTTTAAAATAGAGTCAGAAGGTAACAATCTAATGAAACTTATAGCGCGTGACGCTATCTTAAATATATCAATAATGGCCAGTGACTATACAGTGACGTCATCTGGAGCTTTGAAATAACCTGTATTATTTCTTTAATTGAAAAATTGATTGCTGGCTCAAGTTTTTATTGCAAAGCCTCATGTACCGTAGGTAGGTGACTTGTTTGGGTTTCATCTTTAGTTGCCGTCAGCAGAATTCGTTTGAGTTTGTTTTCAACTTGCCGTACGAATGCATGGGATCCGTTGTGCCAGGATTTCCGTTTTTCCCTGACATGCCATCTTCATATCCATTCTCTTCTCTCTATTGAAACGGGACTAGGTTAAACTAAAATCGTGCTAACTAATATTAGCAATGTTATCTGGTACCGTGGGTATTTACCAGCCGGTGCGGAAAAAAGGTAACTACCTAACTCATTGTATTTCCTAATATTAAATTAAATATTGCTATGAGTATCCCCTGCGATTTGTCTTGTCTTGTAGGCTTTGATTACAAAAAAGCATGTACCGCTCACAGCCAATTAGTAGCCACTCAACTGAATCCTAAAAAATTCTGTTTGAAAGAGAGCTAGCACGATAATCTCCTCATCAGTTGCAATCACTTTTGTGAAAAATGGAATTTTTCCTTGAAACCGATGCTGTCGGATATACCAAGTCCGACCCCAAAAATGTGCGATTCCGACTCTACAACCGTGAACATTAAACAGATTGTTGGTGATGGCTATCTAACAACCAACACTTTAGGAATATCAAGATACTGTTATATGACTGTAGTCCTATTGTCTAAATGTTTTCGTTATGGAGACTCGAGCGCTTCTAATGCCTCTGTCTGCTGACGGTATCATGACAGGTATTACGCTTACGCTCTATTGTGTCCTGTTTATTGTGGTTATTGCTCCATGTCTATTGACACCAGGCCAATATTACTCCTGCTATTGCGCGACCACTCATTCTGTTCTGTGTCAACATCGGCCGCGCTAGCGTGTCTACCTTTATTTTCTACCTCATGTTGTCTTGCATGGCGTGCTGATGTTGATTTTCGGTGTTATGCTGCAAGCTAATAACTACAAGAATAGAAGTTTGGAGTCTACTTAACTCTATAAGGACCAGAGACCTACCATACTGCAATCATTGCTAGCTATTGCAAGGTACCATAAATGAACGCAGGTATTAGCTATTTCGTTTTTATCGATAGGGTTAGTTACAGTTTATGTGAAGTCCTTAACGCGTTGGCTAGCCTACATGTGTTTTTGTCTTTACCGAGGTAATCAAATTTGCAGTGGGGCAAAATACTTATTTATATACTACAGATACTTCCCTGTCACTCGTTGTGAGACAGTTATGCTTTTTTCATATTCCATGTAGGTCGATGATTGAAAATGGCATCAGTCTTTTCTTGTTCTTACTTTGGATGAATAGATATTTTTTCTTGCACTAATGACGTCGGGTCTACCCTGAAAAATGATGAATGCAATTTACTATAATAAGAATTGGTTGTAGTTATACTAATAATACAACAAAGAATATCGTAGGTGGTCGGTTTTCTCTGATAGTCGAGAACATGCGCTGTTACGCGTGTCTTGACGCTCATTTTTGTACATCTTTCTGGTGCTAAATTCAAGTTAAGATTCTTGATGACGGCGTTACTTAACGTGAAACGAAACCTTCCCAATTATTAACATTAGCATGAACACGTTCTGTTATCCTTTTTTTCTGCTAATAATAATTCGAATTTTTAAGTTGACATCACTACCAATATATTTTTTTTTGCCATAGTGAAACCTTCCCAGATTTTACGTGCGCACGAAGATGCTTTGTTACACATTCTTCAATTCGGTAGCTTTTACTAGAAAGTTCTTGCCCTTTTCTGTGAGAAAATGTACAATACAAACTGCACCATTTTCCTTGAATTACGTGGTATAGCTATAGATACGGTAATTCAAATTTCTGGGTTAACGGCACTGCTGATTTCTTCTGAGGAATTGTACCTATCTTGCTTGTTGTTACCTCTGCACGAATGAGTTTTTCAAAATCTAGTAAACTTCGTTCATCACTGAATGTAGATAAAATGTAACTATAGGTATCTGTTTTGCAGTTCATACTTGGGTGCTACTTAAAGTCCTGCCTTATAAAGAATAGGTAGGTTGCTCTTCCTTACTGCTATTTAGATATACCGTACTAGACATTATAAGTTTCCGTTTTCTTGAATAGCATCGTTGTTAATTGATACAGCCAAGCGCCAATCTTTTACCTACGACCTCGTGTAAACTCTTCGTTGCATCGAAACCATCATCATGGCATCAACAGAAAGCAAGATGAAATTCCCGATTCTACAACTTGAGTGTGTTGTAGGATTATTAGAACTGGCTACGGTAGGTATTGATATTTAATTTGCAGTGCTAACGACAGCAATTTTCGCCCTTTTCTTTGTGGCAACGAAACGCAAAATTCCTACAGTTAATATTTACAAGGGTAGCAGATAGACTCACAAAGTACATAATTTATTTCTCGAAGGAATAGCTATCAACGGTGTCCAAAAAATTGGACTGCAAACGATACTGGGTTAAGAGTCTATTGCTAATTTAACATCCTCAGCATACAATAGCTAGGGCGTGTGCATGGGTGATACATGAGCTACACTTCTGTGATATAAGTTCATGTAACTAACGAATGTGGCTAATATGCGTCACACTGAAGAGTGCTTTCCTTTTAATCCTACGTAACGGACGAACATTGCCCTTATGAGACACACTGAATAGTGCTATTCCTTTTTCGAAAATTTGTGTCTTAAGTGGGTGAATGCTGTATTGGAAATCACAGGCATTTGTCGAATGTGTAGAGACGGCCTCAGTTAATACCGGTCAATTGCTTATGAAATTCGGTAAAGTTGGGGCTAAATGTAAACACCTTGGATTTTCTGAAACCTTTACGAAGTGGTTTCCGGGCGTAAAGGTTGATGAATTAGAGCATTTGTTGTTAATAGTTCATCTCGAAACTGCCATATTTTACGGATATATTTAGCTTATATCTTTTAGCTTTGCTTCGTACTGCTCTCTTTTTTTTCTGTGCGGACTTTGTGGAGATTCAAACTGTGACGTATTCTCAATATAGCTGTAGTTTTGTATTAGGTGCCTACTAGAAAGTTGCAGCATTCATCTTCCCCCCGGAGCTTGGTTTGTATCTGTTTACATATCGGGCAGTCTGCTTTGAAGGTAAACATCTGAACCGTTTTCGAAATTTTCGGTTAAAAAAAAAAGAAATACCGCGTTTTTTACTCAGCGTGAGTCAAAATCTTTTGATGCATTTGTACTTTGCTGCCAAAAGTACTTACCTACTAAAATTCATTGACTTAATATGAAGTGTATTCTTACAGCTCTGTTCTGGCATACGCCGATTTTTTCTTGTTTGCATATAATTCATAATATTTTATCGGTGTATTAATCATTAGTAGTCACGAGGTATGCTTCGTTAACTGGCTGTCGTTCAGTTACGCAGTGTACCTAGAAACTTGTAGTGATACGGTACGTAATAGTTTCATTCTGACCGGTGCTGCATCTTTGGAAACACTGCTAGTGTCTCGTATCATTGTTGATGTTTCAGTCTTATATCAGCGTTTCTTATATCAATCATCTCTTGTGCTTGTAACTGTGGCCTCGTTCATGTTTGCTTGTCTATAGTAGAACTTATCCATAGTGTATTTTATCAGGGTTCATATAGATTATTACCACCCTCTCCGTTAGCCAGCAATGTAGCCTATACACTGAGCTAACTTTCTCCGCTTTTCCAAGCCTATTTGGCAGCGCTTCCAATAAGCGTGGCTATTCTAGGACGCAAGGCTGGTAGCTACTTGAGCGTGAATTACGTTTAACCCCAAGGAATTTCTTCTTTCAAAACTCTTTCAATTTGGTACCAATAACCAACAAACACTAGACACCTAGACTGTTAGTCCCTGAACAGAATAACCCTTTCCCCCCGGCCGCATGTAGCTTTATGCCTACATTTAATATGAGATTAGGTAACACTTCTTTCAGTTGCTGTTAACGTTCATAGTGTAGAGGGCTTCCTGAGCTGCCAGGCAGTGTGGGATTTTTCTATAAGAACTCAAAAAAAAAAGAGCAGATTACCGATTATTTAGCAAAGAATTTAAGAATTTCGTGCAGCCATGCGGCTGGATGTGGCGTAAGTGAGTTAGACCTCGCGCGTTAGATGCCATGCGTGCTAACGGGGTACAGTTTCTGTAGAGTTGGGCAGCTCCTCTCATGATTTCTTGGCCTTTGCAACACGTTTCAATTTGACCCTTCTGTAATTGACACCACCTACCTACCTCCTTCAATGTAGCTACCAGTTGCAGTTTCCAAACGCATCACACTGTTTCTGTCGTTGATAACTTTGAGAACTCTGATGGTATCCCCAGTAGCTAGTCGAAACGTTCTGGCTATTTTAGTTCAATCTTTTGTATATTGAGACGCATCACGACTAGCAAGAAACATTTCCGGTGAGAGTAAGTCTTGCTGAAGTCCAGTTTGTGGCTGTAAAAAAATTTATTTCATAATTGCGCTCGTCTTGGCAGTGGCGACAACAGCATGTGACCAGTGAATATTTTTTCTTCCGTTCAACGAGTTTTGTAGGACAGTTCCCGAGCTGGGATTTTTGTAGTCCGCGCTTGTAACGCATTACGCACAAAGCTAAGTGTGCCAAAGTGTGAAGGTAGGATGTGTCCCGTGACAAGTGTTGCCAGTAGTCGCTCATATCTACTGAAGTGGAAGTGCTGCACAGCTCCTTAACAAGATAGTAGCTATTGGTTATTCTTTCAAGAACTAAAGGTTTGCTGCTAACATTACCTAATAGCAATGCCAGGAGCCGCCTCCTAGTGCAGGGAAACCCCTGGCAATAGCTAACCTTGTATGGAGCTGAGAGACACCCTCGCTTCAGTAGCCTGGAGCAGACTTTGGCTGTTACATGCAGATATTACGTTTGTGTCGTTCCTTGTAGTAGTATCTTCTTTTGTCTCAGAAATAGCGGAACAACATAAATATAGTTACTGTAATAATAATAATGACGATGATGTACCTATTGTCTCTGTCGCTAAAGCAATATCAATTTTGTTGCTCTTGCTACTACTATTCTCAGCCTCAGTAGGGTTTTGTTTCATCTTTCATTATGCAAAAGCGCAATTTACCAAACTTTTACGTACGCTACTTTTTATAGCTTACTATTTGGTAGCTCTTCAAAGTCGTGAAATATTATTGTTCAGCCATTGTCTTGGTCCTCACTCTGGGGCATTATCCAAAAGAGAGTTCTAGAACACATCGCCGTATCGTACGTTCTATTCTAGAATTTTCGTTTGTATTATACCATACACTTGAACTAGACGATGACAGTAATTGTTTACAACTTTGACTGGGGATCTGTACCTACTTATAGTCCTCAGTTATAAAAGATGCTTACATTTAAATTTAGATCCTTGAAATAATCATTTTACAAAGTAGTAAGAATAACAAATTTGCGTAGACCTCAATAATCGTAACACTATAATGGAAGTACCGTACGATAGAATTTTACTCGAAAAATATCACTTACCGTTTTAGCAAAGAACTCTGCTCATTAGAAAACATGCTTGATTATATCAGGACACATTAGTATCTACACGCAGTGGGAAGATTTTCAGGAGCCGCGCGTACTCATCTTTGGTAGTTAAAATCTTGTATAAACGTACCCAAGGGTCCCGAGTGCC
>Parhyale_hawaiensis_4 phaw_30_tra_m.019821
CGCCGAAGTACGTGATATGAGCACTACACATGTCACTCGAAGTTTGCTTTAGGTTGTGCCTCGAAACAAAAGTCACTGAGACTTTCTAAGGCTCTGTACTTTTATGAATGCTGTCAACGAAACGTCTTTAAAATATTCTTTATGAAGAACTTGAGTAGTTGTTATTCTACCCCAAATAATTAGAGTGATAAAATTGAAACCAGCACCTGTGGAAAAATGTCTCCTTGCTGCACAGCCTCGTGTTTTAGCGCCTCTGGTTCTTGTAGCTGCTCCTCTAGCAGCAGCAGGCGACCCTGTCAGAACCTCCAGTGCCAACTGCAGAGGATGACATTATGGCAACAGCTGCAGGACAGCGCGTGTCACTGCGAGCCTCTCTGCTCGCCTAGCGATCTCTCCATGTCACTCCGCCCAACGCTGCATCCGTCTTGTCTCTCGCTTCAACCAAGACAACATTCCTCTCATTCTTGTGGCCAACAGAAATCAGCATGTTTCTGCGAACTTGGGCCGCCTAACGACTTCTATTTCCACAAAGCGACAGATTTGGTCACCAGTCGGTCAGCCATGAACAACCACTGTGCAGCTGATTCTCACTGTTTCTCACACAAGAAACTTGGTTCTTGCCAAGACTGTCTAGAATCTTTTGCTCTTCAAATCAGCCGTCGTAAAAACATTATCTCCAATTCAATCCAGCGGAGGATTCCGCAGAGGAGACTAAGCAGACAGTTATTACACAAAATGTCTACCGGGAATCATCTAGATTTAACTGCAATATCTGAAAGAGAAGTGCCATTTAGTGGGTGGTACTACGGTAAACTAACTTGGAAGGAAGCGGAAGTGAAGCTCAAAGATACAGAAGTTGGGACATTCCTCCTAAGGGACTCGTCGGACCCTCAGTTCCGCTACTCCCTTAGCGTCCACACCCATCGAGGTCCAACTAGTGTTCGTATCGTTCAAGATTCTTTGGGTTTCAGTCTGGACAGCGACCCAGCGAGTCGACCCATGGTCTTCCTTTCTATACACGAGCTCGTGCAACACTACATCAACCTCAACAAACCGGAGGCATCTTCAACCAATCCGTACGCGAAGTCAGCGGTGCTGACAGGCGGTCATGTCTGGATGGACTCCTCTGGGTCAGTTGTGGCATCCATCATGCTGTCCAAACCAGCGCGGCAGAAGCCGCCGACTCTCAAGCACCTAGCCAGACTCAGCATTAATAAATGCAGGGATGTAGTTAACCTGAGTTGTCTTCCACCCCGACTGCAGGAGTACATCGATAGGTATCCGTTCTGGTGTTAAGTCTCTCCTCAGACAATATATCATTTTGATGGTAAAACA
>Parhyale_hawaiensis_5 phaw_30_aug_m.028277
ATGTCTCATGATTGTGCTGGAACAGCCTCTGGATCTGTGGGTTCGTTACATGACGAAGATACCTCACCTCCACCCAGTGCTAGTGCTGCTCATCCTGGCTTCAGAGACTCCCGGCGTGCTCCTGCAGTGGGAGTATTGAATATGTTACTGGAGAAGTCGCTTTGTTTGGGTGTACCGGGTTCCGTAGCTATCTCTCAGGAGCGCCTGCCACGTCACGTCACTTGCACCAATAATGATGTTAGCAACGAAGGAAACACTGCTCCACAACGAACTGTTCATACTCAAGTGGATTATATCCATTGTCTTGTACCTGATCTCCTTGCTATTACTGGCTGTAGTTTTTACTGGGGTAAGATGGATCGATACGAAGCTGAAAGTCTTCTTGACAATCGGCCGGAAGGGACGTTCTTACTTCGTGACTCTGCTCAAGATGAGTACCTGTTCTCTGTGTCTTTTCGACGTTATGGCAAGTCTCTGCACGCTCGTATCGAGCAAGGCAATCACAAATTCAGTTTTGACTCCCATGACCCCGGCGTGTTTGCTTCGGATACGGTTTGTGGTCTCATCGAACACTACAAAGATCCTTCAAGGGTTGCCATGCAAAGCAAGCAAAAGCTGTTATTGTACGATGTTTTGAAGTAA
>Penaeus_monodon_1 ENA|GEME01043618|GEME01043618.1 TSA: Penaeus monodon WSV_Locus_1_Tr_9207/20090_Len_969 transcribed RNA sequence.
GTCGCGTGCTGCTCAAGACCCGGCACGACCTGGAGGAGAGCGGCTGGTACTACGGGCCCCTGTCCTGGCAGCAGGCCGCAACGCTGCTGAAGGACACCCCCGTGGGCACCTTCCTGGTGAGAGACTCGGCGAGCCCCCAGTGCCTCTATTCTCTCAGCGTCCAAACTGCCAACGGGCCGACGAGCGTCCGCATCCACTACTCGTGCGGCAAGTTTAGGTTAGACTGTACGGGTCACAGCCAGAAGCACATGCCCGAGTTCAGCGGCGTGGTGGAGCTGGCGCAGCACTATATTCACGCGAACTCTTCGCAAGTGTGGGTAGACCACGAAGGAAAGACGTTTAGCCCTATTAATATCAGACAGCCCTTGAGACGGAAGGCCCCTTCTTTGCAGCACCTCTGCAGACTCTCGTTCAACGCTTCCGTCTCGAAAGAGGCAAAAAAGGCGCTTCCCGTCGCCCTTCAGGGATACCTGGACAGTTACCCCCACACGTGCTGACCCCTTGGAGTTGCCCTCAAGCAGCCGTCCTTGATTTCGTGGAGTGATCAGGGGGCAGCGGACTGGCGTCGAGCTGGGCGCCTCTGATACAAAGGGAACCGCTGGCCTCCCGACGCATTCTTTGGGTGCCAAAAAGGAGAAATAAAAAAAACTTGACACTTATTATTTAAGAAAACATGTGCGACTGTGATCAATTTTACTCGTGGTAGCTATCTAAAGGACCAACTCTTCCTTACACTCCTCCCCTGGGCCGATGGGCTCAAGGGCGCGCGATAGGCTAGCCAGAAGACTTTGCTCACGTTCCTTAACCTGGGAGACGTTTGTGAAGGGCGTCGTGTACGAACCTTTCTGGAAAGAGCGGAAAAGGATGATAAAATACATGAAAGTGGTTATTTCTATGATCTCAAAGAAACCAAAACGTTTGGTTTCTTTGAGATCATAGAAATAACCAC
>Penaeus_monodon_2 ENA|GEME01086752|GEME01086752.1 TSA: Penaeus monodon WSV_Locus_1_Tr_9269/20090_Len_969 transcribed RNA sequence.
GTCGCGTGCTGCTCAAGACCCGGCACGACCTGGAGGAGAGCGGCTGGTACTACGGGCCCCTGTCCTGGCAGCAGGCCGCAACGCTGCTGAAGGACACCCCCGTGGGCACCTTCCTGGTGAGAGACTCGGCGAGCCCCCAGTGCCTCTATTCTCTCAGCGTCCAAACTGCCAACGGGCCGACGAGCGTCCGCATCCACTACTCGTGCGGCAAGTTTAGGTTAGACTGTACGGGTCACAGCCAGAAGCACATGCCCGAGTTCAGCGGCGTGGTGGAGCTGGCGCAGCACTATATTCACGCGAACTCTTCGCAAGTGTGGGTAGACCACGAAGGAAAGACGTTTAGCCCTATTAATATCAGACAGCCCTTGAGACGGAAGGCCCCTTCTTTGCAGCACCTCTGCAGACTCTCGTTCAACGCTTCCGTCTCGAAAGAGGCAAAAAAGGCGCTTCCCGTCGCCCTTCAGGGATACCTGGACAGTTACCCCCACACGTGCTGACCCCTTGGAGTTGCCCTCAAGCAGCCGTCCTTGATTTCGTGGAGTGATCAGGGGGCAGCGGACTGGCGTCGAGCTGGGCGCCTCTGATACAAAGGGAACCGCTGGCCTCCCGACGCATTCTTTGGGTGCCAAAAAGGAGAAATAAAAAAAACTTGACACTTATTATTTAAGAAAACATGTGCGACTGTGATCAATTTTACTCGTGGTAGCTATCTAAAGGACCAACTCTTCCTTACACTCCTCCCCTGGGCCGATGGGCTCAAGGGCGCGCGATAGGCTAGCCAGAAGACTTTGCTCACGTTCCTTAACCTGGGAGACGTTTGTGAAGGGCGTCGTGTACGAACCTTTCTGGAAAGAGCGGAAAAGGATGATAAAATACATGAAAGTGGTTATTTCTATGATCTCAAAGAAACCAAAACGTTTGGTTTCTTTGAGATCATAGAAATAACCAC
>Proasellus_aragonensis_1 ENA|HAEO01017305|HAEO01017305.1 TSA: Proasellus aragonensis, contig comp33951_c0_seq1
TATCTAAATGAATTTTTATGGAAAATTAAATATCTTAGCCAGTTATCCAAACGTCTAATTTACTAAAAGTGGCGATCCAAATTTGTTAACTGCTTCCTGTTCCTGAATGGATAGTTACATGTGCCATAATACTTCTGAACGAAAAAATACTGATACAGTAAATGGTATGAAAATGTCTTCAGTCATCGTTTGCCCGAATTGCAGATCTGTGTTACCATCGTGTATTGGCGTTTCTTGTTCCCAGATAAAGCCTACAACTGCCAATACATGCACATCATGTCAAGGCCACCAGGCAATGCCTCCACCTTGTGTGGCTGGTGGAATTGTCCCTTATTTTCCTTTACCTTACGTGTGTCGACATTGGGTCCAAATTTCCCATCCTCAGTCTCCCTGTATCGCCTGCTCACAAAGGAATTCATGCGTTGAAGAGCCTCTATCTCCTTTTTCACATTCAAATATGCATAACAATGGGTTGTCCAACAGACTTTCTCATCATTTTACCGATATTGGAACGACTTTTCACACTCAGAATGAAACTTCCGGAGGGGCGATGCTAGCAACCACCAAAGAATTTTCCAATGGATTCTCTATTTCTCGCGGTGGTTCTCCAGAAAGTCAACTAATATTCCCAAATGTTTTGGTATCTGAAGGTGATATTTTACCCTTGTCTCCTGAGAAGAAGAAGTGGACGAAGAAGGATGATTTGAGGGTAATGAGTCTTGCCAAAGAAACTTTAGAAAGCTGTGGGTGGTATTATGGAGCCATGACGTGGCAAGAGGCAGCTGGACTACTAGCTAATACTTCCGTCGGTACTTTCTTAATTCGCGATTCTTCCAGCCAGCGATGTCCTTTCGCACTCAGTGTCCAAACCTCTCAAGGTCCAACTAGCATAAGAATAGAATATGACCAAGGAAAGTTTTGGTTAGACTGCGAAAAAAAAGGAGTCACTCCGCAGCTAAATGGTGTTGTTGAGTTAGTAGAATATTATAGAACTTTAGCAATTGCTAAAGATGCTCAAGTCGATGCCGATTCCAATAATAGAATTT
>Proasellus_aragonensis_2 ENA|HAEO01033729|HAEO01033729.1 TSA: Proasellus aragonensis, contig comp45604_c0_seq2
CGGCCGCGGGAGAACAATATTTACTATGGCGCATCCGTAATGCAGAAGTGTCCTCACTGTCACAATGTGTTGGTCTCACCATTGTGCTGTACGCATTCTCACCAACAAGTACCTTTGGTGTTTTCCATCAACTCGGGACCTCTCAGTCCTCTGCCAACACTTTGTCCGCCTGCCTCCTCAACAATTCCAGAATCAAATTTCGGGACAATGGACGGTTGTGTGGAAAGTTCGAGCGAGCATTCAAAGTGCCAAGGACGAATGTCCCTTCCAACACCGAATGTCAGTGGCCACATGTTTCAGTTCCCTACAGTGAGCGACATGTTGGTATCACGTCTCAACGCATGTCAACTAACGTGTCATATCAATTGTCTAACTCACGGTACTTTTCAATATGCTGCCCCATCCTGGCCAGATAATTCTCTATGCAACTCTCACAGGAGGCTTAGTAATGGATGGGGATATAGCACCTCTATGTCATGTGAGGAAGAAGGTGCACTTCGTTTAGAGGCTACTAAACTGGCCTTGTTGAATAGTGGATGGTACTGGGCAAAACTCAGTTGGCAGGAGGCAGAAATTGTTCTTCAACCCACATCCATAGGAACCTTTCTTATTAGAGACTCTGCAGATCCTAACCATAGGTTTTCTTTAAGTGTTCAAACTGAGAAGGGACCGACTAGTGTACGTATTCAGTTTTATAAAGGAAAATTTAGACTGCGGTGCGAGGCTAGTGTGAAAACAGCCTTGCCAGAGTTTTCGTGCGTGATAAAATTGATCGAACACTATGTGAGCACAAACGAGAAACACAATAATCATGTGTGGGTGGATTCGGCTGGTAAGATTTATTCTCCAATTCGAATACGTAAACCTTTACGTAAAAAAATTCCTTCCCTGTTGCACCTTTCGAGACTAACTATAAATTATCACATACCCCGTAGTGTCACGTCCCATCGCCTTCCCCCATCACTTGCCAAATATCTCGATGAATACCCATTCTGGTGCTAGCGATGGTTGGAAAGTTTATCCGTCTCCTGGTGCTAGCAATTTCTTTACACAAGAGAGTGCAGTTCTTGAAATATCCAAAGAATAATCTCGTATAAAATTTGGATGCTTCTTCCCTTTAATATAATAGAGTATAAACAGTTTATTATATATTCTATGTTATGAAACTATTCTAAATCTAAAATGCATCATCGGAAATTGTTTACTGATAGGTATCCTATCTTAGAATATTTATGCACAGACTAATGATGAATGTACAAAAAATTATTTGATAACTTAGATAAAGATAGCTATTGTCACTGAGCATTGTTTAGCTTAATTCTTGGGTACTGTGTCGACGGTAGGGCCTATTATGATTTTATGTGCCGTGGGGGCACTCATAAGACTTTTGCCTAAAGTTAGTAATGTGAATACCGGTATTTCCACTTTTTTATTTATTAGCTTCCTTTGATATGTCTTTCTATTTTTGTAAAACATAAGTTAGGAATAGCTTAGTTAGTTGTCCTTCCTTTTACGTATATTTATTTGTAATGTCAATGAGAATATTTAAGATTCATTGGTTAGTTGCTTGCAAATTTCAAAATTTATTACGTAGCTACTTAACACTTATAACTATGAATGGCTTTAAATATTTTCTAAGAATTTATTTACTTTAATATTTA
>Proasellus_aragonensis_3 ENA|HAEO01059341|HAEO01059341.1 TSA: Proasellus aragonensis, contig comp474301_c0_seq1
GAAAATGGATCGTTATGAGGCTGAAAGACTTTTGGAGAATCGCCCAGAAGGAACCTTTCTCCTTAGGGATTCTGCTCAAGAAGAATTTTTATTTTCAGTTTCATTTCGTCGGTATGGTAGATCATTACATGCTAGAATAGAGCAGTGGAATCATAAATTTAGCTTTGATTCTCATGATCCAGGAGTGTTTGCATCAGATACAGTATGTGGGCTAATTGAGCATTACAAAGATCCTTCATGTTGCATGTATTTTGAACCACTTCTAACCAATCCATTAGCAAGAACCTTTCCATTTCCTCTTCAGCATCTTTGTAGAGCTACTATTTGCTCCAAAACAACGTATGATGGCATTAACAGTCTTGATTTACCCAAAATTTTTAAAAATTATCTGAAAGAGTATCATTATAAACAAAGAGTGCGGGTTCGTCATCTGGATTAGTATTGCATTAAGCTGTTTGTAAGCTACTTGATATGCTTAGGGCTATAGGTAATATCTTAAAGAGCCTAAATTCTACCTCATTATTTGAGAAAGTGTACAGTCAAAT
>Proasellus_arthrodilus_1 ENA|HAEQ01023786|HAEQ01023786.1 TSA: Proasellus arthrodilus, contig comp47886_c0_seq1
AAAAGCAAAAAATAATTTCAGTCTTCTTGGAGAGTCTTGCAAAAGTGGAGAGGGGAGATACGTTACTCGTCTGGCCATAGATATAATGAGGTGGACTTATAAATACTGATTCATTAAGAACAAAAGTGCGATTGGTAATTTTGTGATAAGTAGGCTATAAGATCCTTATATTTATGTCGATATAAGACAATCAACACAAGAAATCTCAATCATAAAGTTGCCTAACTTGTAATTAGGAATAGGCCTACATGGCAAATGATATTGAAGAATTATTTGCCAGATTATTGGAAAACCGACTACAAATAATTATTACATCTGTAATTTTTTAACTAAAAAATTAATGGAAAGATAGCTCATACTCTGAAAATCTCAATTAAATCACAATCTTAACTAAATGAAAAAAAACATCTAAATGAATTTTTAAGGAAAATTAAATATCTTGGCCAGTTACCCAAACGTCTGATTTACTTAAAAGTGGTGGTCCAAATTTGTTAACTGCTTCCTGTTCCTGAATGGATAGTTACATGTGCCATAATACTTCTGAACGAAAAAATACTAATACAGTAAATGGTATGAAAATGTCTTCAGTCATCGTTTGCCCGAATTGCAGGTCTGTGTTACCATCGTGTATTGGCGTTTCTTGCGCTCAGATAAAGCCTACAATTGCCAATACATGTACATCATGTCTAGGCCACCAGACAATACCTCCACCTTGTGTGGCTGGAGGAATTGTCCCTTATTTTCCTTTACCTTACGTGTGTCGACATTGGGTCCAAATTTCCCATCCTCAGTCTCCCTGTATCGCCTGCTCACAAAGGAATTCGTGCGTTGAAGAGCCTCTATCACCTTTTACACATTCAAATATGCATAACAATGGGTTGTCCAACAGACTTTCTCATCATTTTACCGATATTGGAACGACTTTTCACACTCAGAATGAAACTTCCGGAGGGGCGATGCTAGCAACCACCAAAGGATTTTCCAATGGATTCTCTATTTCTCGCGGTGGTTCTCCAGAAAGTCAACTAATATTCCCAAATGTTTTGGTATCTGTTGGTGATATTTTACCCTTGTCTCCTGAGAAAAAGAAGTGGACGAAGAAGGATGACTTGAGGGTAATGAGTCTTGCCAAAGAAACTTTAGAAAGTTGTGGTTGGTATTACGGAGCCATGACGTGGCAAGAGGCAGCTGGACTTCTAGCTAATACTTCCGTCGGTACTTTCTTAATTCGCGATTCTTCCAGCCAGCGATGTCCTTTCGCACTCAGTGTCCAAACCTCTCAAGGTCCAACTAGCATAAGAATAGAATATGACCAAGGAAAGTTTTGGTTAGACTGCGAAAAAAAAGGAGTTACTCCGCAGCTAAATGGTGTTGTTGAGTTAGTAGAATATTATAGAACTTTAGCAATTGCTAAAGTTGCTCAAGTCGAAACCGATACCAATAATAGAATTTGCAGTGGTAAAAGTGTTTCTTCCAATGGAAAACACGTTTGGATAGACCATAAAGGGAGAATCTTTAGCCCCATTAAAGTAATTACTCCTTTAAAAAGAAAACCATCGTCTTTGCAGCACTTATGTCGCCTTGCAGCTAATTCTGTTACTCAAGCGGAGTCTCAATTATCCACTTTGCCATTAACATTAAGGTCTTTTTTGAAGAAATACCCTCATTCATTATGACATAGTTATTTGTCTCTTTTGTTTAATTGTTTAACCATGCAGCTTACTTATGCAGTTACAAAATTTTATTACAGTGAAAGAAGTTTTTGTGCCTAAAAATGAAGATATTGATTATATTTGAAAGTACTTAAAATTACATTTGTTAGTTAAAGACACTTACTTATATTGCATTTTGATAAGTCCGTTACGACTGATTCATATCACTAAATTAGAACATAAAAGTGACAAAAACGAAAACATATATTGTTGACATTGACATCATTGGCTCAATTTAGTATTTGTAATAAGAAAACAGAAAAAAAAATAAGTAAATCATCATATCATTTTT
>Proasellus_arthrodilus_2 ENA|HAEQ01033032|HAEQ01033032.1 TSA: Proasellus arthrodilus, contig comp56047_c0_seq1
AAGTTCCGACCATACAAAAGTTTGTAGATTAGGACTTATACCATTTGCAACGAGTAAGACCCAAAAAAGAAAAGAACATTTAACAAAGGGGGAGAGAAAGAAAGGTAGAAGTTTTTCCAGCAATATAAGAAATACCCTATTTACTATTTTCAGTTTTAGAAGAAATCAAAAAGAGAGTTGTGTTAATGCTAAAAATGAATTTATAGATGCTTCTTCACAAGGTTTTCGTGAGTCTTCAGATGGACTGAAATGGGGCAAAATTTGTCCTCTTCCATCAGCTCCTCCATTGAGATCGTCTTCTAAAAACTCTGCATTTACCGATCATGTTGGTTCTTCCTCATTATCCAATTCTACTCTTCGTGGTTCCAATTCTAAACAAAATAATGGAGGTATTATTGACAATAGACTCAGTAACAACAAGGAAAATAATGCTCCTGGAAATCATCGACAGTCCTCTAATAATAGCATTAGTCCAGCAAGTTTATTGTCATGTCTTGGTCATCCGCGTACAAGTTCTATCAGCGATTACGATCATCAAACTCCTCTTACAAGCATTACTCTTTCAAAATGTCCTTCAACGATGGTGAAAAGTCGTGCGCTACCCCCTCTTCCATTTTCTATGGATGATAATGGATTATCTTCGAAAGTCAACAATTTAGACCTTACACATTCAGAAAAAGTTGACGAAGGCTGTGATTTTGCTTCCAATATTGAAAAAGTAAAAAATTATGGCTGGTACTGGGGTCCAATTAGTGGTGAAGCTGCTGAAAAAGTATTATCCAATGAACCTGATGGCTCTTTTATCGTAAGAGATTCATCTGATTACCATTACATCTTCTCACTCACCTTTAGACTGAATGGAGTTACTAGTCACGTCAGAATAGAACACGATCAAGGGAATTTCAGTTTTGGTGGTTTCACACGATTCAAAAGCCAAACAATTGTTGACTTCATTGAGAAAGCTGTGGAACATTCTAGAAGTGGTCGTTATTTATTTTTTCTTCATAGAAGGCCTGTATTAGGCCCAATGAGGGTTCAACTTCTTCACCCAGTGTCAAGGTTTAAACATGTTCAATCATTACAGCATCTATGCAGATTTGTTATTGTTAAGCAAGTACGAAAGGATTTGATACCAGATTTGCCTCTTCCCTTACGGCTGAAAGATTATTTAAACTCTCCTCATTATTACTCTGAGCAAGTGGAACAATGTATGTCATTATCGAGTGCCTTGTCCACAGATGAAGGGAGCCCAAGTCCTGTATCTGAGCATAGTACTTCGCCATGTTTAAGTGCAGTTGCAAATATCACTGTTTCCTTACGACGTCATCGTAGACTTAGTTTAACTAGATCTGTACTCCCTAGTTCAGCCCCAATGCATGTGGCTGCTAACAATTTATTCCTAAATTTAAGGTGTAATTTTCCAAACCGTACAAGCCCATTAGATTGCAATTTTAAACACTGCAGAAGCAAAAATTGTAGATTGACTTCATCGCATTCATCATTAGATGCCACCACATTACATGCAGCAGCTGCTTCTGCATCTGCTTATCCCATTAGTACTTCAACATTGTCCAGCGAATCCACTTCAGGACGATTTAGCTGCTTTAAGTGTAATTCTCAGCACAGAAAATGTCATTTCTTGTCTGCATCTTCACATTCCTCGCCTTCATCTCCAATTCCATTTGATTATTCTCCGCCTGATTGGCTCTCATCATCTGACGAAAATTTAAAAAAATCTTCTGTGGATTCTTCATTGAATAGTAAGAAGATATCTCCTCCCACCCAGGAAATTAAGTCAACTTGCAATAACGTTACTCAGCAATCAATCTTAAGAGATACCTCAAATGGAACTAACAATTCTAGAGATTTCGTAGCAAGTGCCTCTGAATCTCTACAGAGTGTTGTGTCTAAATCCGCCTTACAAACTAATTGTCTTAATGTTTGTGATAATAACCATTTTGAGGAAAAAGATATTAGGCCTATTAACAATGGTGTTTGTGAATTTAAATCATAAGAATATATTTTATGATGGCCATTTAAATTCTAATTTTGCCTATACTGGTTTTTAATTATTAATCGACCTAGCAAAGTCTTTGAATGAACTTATGTGTAATAGCAATATTACCTCTTCTACTACTGTGAACTAAAATGGTTAATCGCTGTATAAAGTCTTTTCTTATAAGAATATAATTT
>Proasellus_arthrodilus_3 ENA|HAEQ01036620|HAEQ01036620.1 TSA: Proasellus arthrodilus, contig comp58212_c0_seq1
ATTTCAATCTGTAGTTTTTTCAATTATTGCTACATTAATAATTTATTGGTATGAAGAAATGGCTTACTGAAGCAAGTTCTGACAAATCAAACGCATCTAATTTGGATGATGAGTATAGGCCTAATTCTTCTGGAAGCAATCCTCCAACACTACAGTTACCACAGAAGAATAGAAATGAATTGAACATTATTGAGGGTAGAAATTTACTATCAGTAAATATGGGCTTGGGCGTTAGTTCTGAAACACCACCCAAAACATGTTCTTTGAACTCTTCATCACAAGAAGATAATGAAAATATTTCTCTTCGCAGGAGCTCTGGTGAACTATCATTGCATAGACCATCAGTTGCTTTTATAACTTCTGTCAACAGCAGAATTGAAGTCTCATCTCCTTGTCATCATTTTACTTCACCCACTGTGTCTGTTCAACTCCACCATCCTACTTCTCCATGCTCATCAGCAAGTCAAAATCAAAGACTGATGTCTGTCATTCCTCTAGGAGACAATTCAGTAGGTGTTGGCTCTCCCAGTGCTAACCAATCTTCATGTTCTACGTTATCACAATATCGTTCGCTTCCATCTGAAATAAATCATTTGAATATTCAGGAGACTCCTATTGCGCATAACGCATCAGCAAAGGATGCAATTTCATTGCCTTTGTCAACTTTTCATCTTCCTCCAGATAGTGAATCCATGAAACATAATTGCTTATCAAATAGTAGTAATCTAGTATCATCTCAGTTGCAAGTTTCTTCAGGTTTAAGTAATAACCACATAGCCGACTCATCTTCAGAAAGTGAATCTCGACCAGAAAGCTCCTCTGGTAGCTGTAACTCTGGATTTTATGGTCTTCATCATCCATCCTCAGGGTCTGATTATGATATTTCCTCTCATATTCCAGTAGTATCATCTGCAGCACATGTGCCTGATTCAGCTGCTCATGCTGCTGGTACTGTTTGTTCATCTTTGGGATGTGGTCATTGGTGTTCAGCATGCCATGTTCGTGTACAAGTTGAAGTTGAATGTGTCCCAAGTTCTCAAAGGTCTCCCAGTGGAAACCGAAGATCTGGGATTAGGACACTCACACTCCCTAAAAAAACTAGACCTAGGCACAAAATAAAGGCACCAAATAAAGAGTTGAATTGTAGTCATAAGAAAAAGAAAAGCCCTTGGCCATTTAGATTAAATTGTAGATTGCGTGCTAATAAAAGTGATGATCAGGAATCTTCCTTATCGTCTCTAAATATGGGTTGTACTTCTTGCGTTTGCCCTGGATATCGACGCCCAGAAACAGAATCCACATATAGATCTGTTGAGGAAAATGCTTCCACAAGCAGTTTAAATGCACCAATGGTAGATTTATCAAGATTTAATCCTGACGCTTACCCTATAAATGATGTTGAAGAAACAGCACGACTAGAAAGAGCAAGAGAAATGGCAGAAGGCGTTGAGCCACCACCGGGCTTCCGTTCTATACCTTTATTAGGGGATAGTAGAAACTCATTGGCTTTACCTCTGACTTACAATATGATTAACTTGCAGGTTCTTTTGGAAAATTCTTTAAGACTTGGTCTAGGTGGATCTCGTCCCAGCACAGTTTCTTACCAAGGAGAATCTTTAATGCATCAAATTGGAATTTTTTCATCAGATGGATCTTGTTTATCTAGAACTGTACATACTCAAGTGGACTATATCCACTGTCTTGTTCCAGATTTATTAGCTGTAACCAATTGTGGTTTCTATTGGGGAAAAATGGATCGTTATGAGGCTGAAAGACTATTGGAGAATCGCCCAGAAGGAACGTTTCTTCTTAGAGATTCTGCTCAAGAAGAATTTTTATTTTCAGTTTCATTTCGTCGTTATGGAAGATCATTACATGCTAGAATAGAACAGTGGAATCATAAATTCAGCTTTGATTCTCATGATCCAGGAGTGTTTGCATCAGATACAGTATGTGGGTTAATTGAACATTACAAAGATCCTTCATGTTGCATGTATTTTGAACCACTTCTAACCAATCCATTAGCAAGAACCTTTCCATTTCCTCTTCAGCATCTTTGTAGAGCTACTATTTGCTCCAAAACAACGTATGATGGCATTAACAGTCTTGATTTACCCAAAATTTTTAAAAATTATCTGAAAGAGTATCATTATAAACAAAGAGTGCGGGTTCGCCATCTGGATTAGCATTGCATTAAGCTGTTTGTAAGCTACTTGATATATAAAGGGCTATAGATAATATCTTAAAGAGCCTAAATTCTACCTCATTTTATGAGAAAGTGTACAGTCATTTGTAATTAGAAATATATGATATTTGCCTTGGCCTAGCTATATAAATTTAACTGAATTAGCAGCTGCATTACTATAATGCTAGACTGTATTATTTTGTTAAAAATTTTGCTGTAATTAAGATAACATGTTCTAATCTAAGTTTTACATTAGTTGAATTAATTTATCATTCTTTTAGTTCATTTTGTATGTATGACCAATTTAAAATTTCCTGGTTATTTGCGAGTTAAATATGAATTTAATTTTAGCTGACTACAATAATTTTGTCAATGGCCTTTTATTTGTAAAGTTATACTGAACCAAAAAATCATAGTTTACTATTTTGTTGAGATTGTATTGCATACTAGCTCTAATTTTTTGTAAAAAAAAAAAAAAAA
>Proasellus_arthrodilus_4 ENA|HAEQ01038272|HAEQ01038272.1 TSA: Proasellus arthrodilus, contig comp59077_c0_seq1
GGGGAGAACAATATTTACTATGGTGAGTGTTGGTTGTGGTTGTCTGTCACTGTTAATTTTCATACGTAATGTTTTCGACATTCAATGCGTTATCAATTTGTCAGCTAAAAATTAAATAGTTTTTGGATGTACTATTGAATATGAATGAAATCCGTACATCGCATCATGAAATACCCCTCGAAAAGATGCCAAGGAGGAAGTTCATACTCTGAAAGGCGCATCCGTAATGCAGAAGTGTCCTCACTGTCACAATGTGTTGGTCTCACCATTGTGCTGTACGCATTCTCACCAACAAGTACCTTTGGTGTTTTCCATCAACTCAGGACCTCTCAGTCCTCTGCCAACTCTTTGTCCGCCTGTCCAGTCAACAATTCCAGAATCAAATTTCGGGACAATGGACGGTTGTGTGGAAGGTTCGATCGAGCATTCAAAGTGCCAAGGACGAATGTCCCTTCCAACGCCGAATGTCAGTGGCCACATGTTTCAGTTCCCTACTGTGAGCGACATGTTGGTATCACGTCTCAATGCTTGTCAACTAACGTGTCATATCAATTGCCTAACTCACGGTACTTTTCAATATGCTGCACCATCATGGCCAGATAGTTCTCTTTGCAACTCTCACGGGAGGCTTAGTAATGGATGGGGATATAGCACCTCTATGTCATGTGAGGAAGAAGGTGCACTTCGTTTAGAGGCTACTAAACTGGCCTTGTTGAATAGTGGATGGTACTGGGAAAAACTCAGTTGGCAGGAGGCAGAAATTGTTCTTCAACCCACATCCATAGGAACCTTTCTTATTAGAGACTCTGCAGATCCTAACCATAGGTTTTCTTTAAGTGTTCAAACTGAGAAGGGACCGACTAGTGTACGTATTCAATTTTATAAAGGAAAATTTAGACTGCGATGCGAGGCTAGTGTGAAAACAGCCCTACCAGAGTTTTCTTGTGTGATAAAATTGATCGAACACTACGTGAGTACTAACGAGAAACACAATAATCATGTGTGGGTGGATTCGGCTGGTAAGATTTATTCTCCAATTCGAATACGTAAACCTTTACGCAAAAAAATTCCTTCCCTATTGCACCTTTCGAGACTAGCTATAAATTATCACATACCCCGTAGTGTCACGTCCCATCGCCTTCCCCCTTCACTTGCCAAATATCTCGATGAGTACCCATTCTGGTGCTAGCGGTGGTTGGAATGTATCCGTCTCCTGGTGCTAGCAATTTCTCTACACAAGAGAGTGCAGTTCTTGAAATATCCAAAGAATAATCTCGTGTAACAT
>Proasellus_assaforensis_1 ENA|HAEP01012568|HAEP01012568.1 TSA: Proasellus assaforensis, contig comp23761_c0_seq1
ATTCAAAGCGTTATCAATTTGTCATCTAAAAATTAAATAGATTTTGGATGTATTATTGAATATGAATGAAATCCGTACATCGCATCATGAAACACCCCTCGAAAGGATGCCAAGGAGGAATTTCATACTCTGAAAGGCGCATCCGTAATGCAGAAGTGTCCTCACTGTCACAATGTGTTGGTCTCACCATTGTGTTGTACGCATTCTCACCAACAAGTACCTTTGGTGTTTTCCATCAACTCTGGACCTCTCAGTCCTCTGCCAACACTTTGTCCGCCTGTCCCCTCAACAATTCCAGAATCAAATTGCGGGCCAATGGACGGTTGTGTGGAAGGTTCGAGCGAGCATTCAAAGTGCCAAGGACGAATGTCCCTTCCAACGCCGAATGTCAGTGGCCACATGTTTCAGTTCCCTACAGTGAGCGACATGTTGGTATCACGTCTCAACGCTTGTCAACTAACGTGTCATATCAATTGTCTAACTCACGGTACTTTTCAATATGCTGCACCAACCTGGCCAGATAATTCTCTATGCAACTCTCATAAGAGGCTTAGTAATGGATGGGGGTATAGCACCTCTATGTCATGTGAGGAAGAAGGTGCACTTCGTTTAGAGGCTACTAAACTGGCCTTGTTGAATAGTGGATGGTACTGGGCAAAACTCAGTTGGCAGGAGGCAGAAATTGTTCTTCAACCCACATCCATAGGAACCTTTCTTATTAGAGACTCTGCAGATCCTAACCATAGGTTTTCTTTAAGTGTTCAAACTGAGAAGGGACCGACTAGTGTACGTATTCAGTTTTATAATGGAAAATTTAGACTGCGATGCGAGGCTAGTGTGAAAACAGCCCTACCAGAATTTTCGTGTGTAATAAAATTGATCGAACACTACGTGAGTACTAACGAGAAACACAATAATCATGTGTGGGTGGATTCAGCTGGTAAGATTTATTCTCCAATTCGAATACGTAAACCTTTACGAAAAAAAATTCCTTCCCTGTTG
>Proasellus_assaforensis_2 ENA|HAEP01022989|HAEP01022989.1 TSA: Proasellus assaforensis, contig comp34242_c1_seq1
AACGCAGAGTACGGGGGGAGTCTTCTTGGAGAGTCTTGCAAAAGTGGAGAGGGGAGATAAATTACTCGTCTGGCCATAGATATAATGAGGTGGATTAATACATACTGATTCATTAAGAACAAAGTGCGTTTGTTAATTTTGTGATAAGTATGCTAGAAGGTCATAATATTTATGTCGATATATAACAACCAGATAACCAACACAAGAAATCTCAATCATAAAGTTGCCTAACTTGTAATTAGGAATAGGCCTACATGACAAATGATATTAAAGAATTATTTGCAGATTATTTGAAAAATCTACTGCAAATAATTATTACTTCTGTTATTTTTTAACTAAAAAATTAATTTAAAGACAGCATATACTATGAAAATCTCAATTAAATCACAATCATAATAACTAAATAAAAAAGCATCTAAATGAATTTTTAAAGAAAATTAAATATTTTGGCCAGTTACCCAAACGTCTGATTTACTTAAAAGTGGCGATCCTAATTTGTTAACTGCTTCCTGTTCCTGAATGGATAGTTACATGTGCCATAATACTCCTGAACGAAAAAATACTAATACAGTAAATGGTATGAAAATGTCTTCAGTCATCGTTTGCCCGAATTGCAGGTCTGTGTTACCGTCGTGTATTGGCGTTTCTTGCTCTCAGATAAAGCCTACAATTGCCAATGCATGCACATCATGTCAAGGCCACCAGGCAATGCCTCCACCTTGTGTGGCTGGTGGAATTGTCCCTTATTTTCCTTTACCTTACGTGTGTCGACATTGGGTCCAAATTTCCCATCCTCAGTCTCCTTGTATCGCCTGCTCACAAAGGAATTCATGCGTTGAAGAGCCTCTATCTCCTTTTACACATTCAAATATGCATAACAATGGGTTGTCTAACAGACTTTCTCATCATTTTACCGATATTGGAACGACTTTTCACACTCAGAATGAAACTTCCGGAGGGGCGATGCTAGCAACCACCAAAGAATTTTCCAATGGCTTCTCTATTTCTCGCGGTGGTTCTCCAGAAAGTCAACTAATTTTCCCAAATGTTTTGTTATCTGTTGGTGATATTTTACCCTTGTCTCCTGAGAAAAAGAAGTGGACGAAGAAGGATGACTTGAGGGTAATGAGTCTTGCCAAAGAAACTTTAGAAAGTTGTGGTTGGTATTACGGAGCCATGACGTGGCAAGAGGCAGCTGGACTTCTAGCTAATACTTCCGTCGGTACTTTCTTAATTCGCGATTCTTCCAGCCAGCGGTGTCCTTTCGCACTCAGTGTCCAAACCTCTCAAGGTCCAACTAGCATAAGAATAGAATATGACCAGGGAAAGTTTTGGTTAGACTGCGAAAAAAAAGGAGTCACTCCGCAGCTAACTGGTGTTGTTGAGTTAGTAGAATATTATAGAACTTTAGCAATTGCAAAAGATGCTCAAGTCGAAGCCGATACCAATAATAGAATTTGCAGTGGTAAAAGTGTTTCTTCCAATGGAAAACACGTTTGGATAGACCATAAGGGGAGAATCTTTAGCCCCATTAAAGTAATTACTCCTTTAAAAAGAAAACCATCGTCTTTGCAGCACTTATGTCGCCTTGCAGCTAATTCTGTTACTCAAGCGGAGTCTCAATTATCCACTTTGCCATTAACTTTAAGGTCTTTTTTAAAGAAATACCCTCATACATTATGACATAGTTATTTGTCTCTTTTGTTTAATTGTTTAACCATGCAGCTTACTTATTCTGTTACAAAATTTTATTTCAGTGAAAGAAGTTTTTGCGCATAAAAATGAAGATACTGATTATATTTGAAAGTACTTAAAATTACATTTGTTATTTAAAGACACATATTGTATTTTGATAAGTCCGTTACGTATGGTTCATATCACTAAAATAGAACATAAAAGTGACTAAAACGAAAACATGTATTGTTGGCATCATTGGCTAAATTTAGTATTTGTAATAAGAAAAAAAAAAAAAAAAA
>Proasellus_assaforensis_3 ENA|HAEP01058606|HAEP01058606.1 TSA: Proasellus assaforensis, contig comp331109_c0_seq1
GACTTGTGAACCACCTCCTAATTCAATTGGAGTTAATACTTCTGAAAATGTTGGATGTGAAAGGAGAGAATTTCAAATAGAGGATGCCTTAAATGTATGTGAAGCATTTAGTACAGAAAAATTATCAATTTGTAAACCTGCCATCCTGTGCAATAGATCTGGCAGTGGTTTTAAAAGTCTTACTGAAGAATTAAGAGAATTGGTAAAATATGGTTGGTATTGGGGATCAATGAATCGAAAGGAAGCAGAAGAGAAACTTGGTGAAGAAATGGATGGAGCTTTTCTCGTTAGAGATTCATCTGACGTTAAATACCTTTATACTTTAAGCTTTAAATCAAACGGAAAAACTTTTCACACTCGAATTGAACATAGCAATGGATGGTTTAGCTTCTATCCTCAGCCTGACAGTGATGGACATAGGAGTTTAGTTAAGCTTATTGAACATTGCATTAGTGAATCTGATGCTGGAGTATTTTGCTATTCTCGACCTTTGTTAAAAGGCTCCCCTTCATTTCCTGTTAGATTGATTAAGCCAATATCTAGGTTTATGAAGGTCAGGTCACTTC
>Proasellus_assaforensis_4 ENA|HAEP01075957|HAEP01075957.1 TSA: Proasellus assaforensis, contig comp622686_c0_seq1
GCGTACAAGTTCTATCAGCGATTACGATCATCAAACTCCTCTTACAAGCGTTACTCTTTCTAAATGCCCTTCAACGATGGTGAAAAGTCGTGCGCTACCGCCTCTTCCATTTTCTATGGATGATAATGGATTATCTTCGAAAATAAACAATTTAGACCTTACACATTCAGAAAAAGTTGATGAAGGCTGTGATTTTGCTTCCAATATTGAAAAAGTAAAAAATTATGGCTGGTACTGGGGTCCAATTAGTGGTGAAGCTGCTGAAAAAGTTTTATCCAATGAACCTGATGGCTCTTTTATCGTAAGAGATTCATCTGATTACCATTACATCTTCTCACTCACCTTCAGACTGAATGGAGTTACTAGTCACGTCAGAATAGAACACGATCAAGGTAATATTAATTGCAAAGT
>Proasellus_beticus_1 ENA|HAFL01003583|HAFL01003583.1 TSA: Proasellus beticus, contig comp311487_c0_seq1
GAGTCTTCTTGGAGAGTCTTGCAAAAGTGGAGAGGGGAGATACATTACTCGTCTGGCCATAGATATAGTGAGGTGGATTTTTGCATACTGATACATTAAGAACACAAGTGCGATTGCTAATTTTGTGATTAATAGGCTATAAGATCATTATATTTATGTCGATACAAGATAATCAACACATGAAACTTCACTGATAAAGTTGCCTAACTTGTAATTATGAATAGGCCTACATGGCATATGTTAATGAAGAATTAAATAATTATTAGCCTGATTATTGGAAAAACCAACTACAAAAAAATATTACTTCTGGTATTTTTGAACTAAAAAATTAATGGAAAGTTATGGGGCCTAACTTAGGTTATGACAATCTCAATTAAATCTCAATCATAATAACTAAATGAAAAAGCATCTAGGCCTAAATGAAAAATTAAGTTAAAAAAGAAACTTCTGATTTACTAAAAGTGGCGACTTAATTTGTTAACTGCTTCCTGTTCCTGAATGGATAGTTACATGTGCCATAATACTTCTGAACGAAAAACTACTGATACAGTAAATGGTTTGAAAATGTCTTCAATTATCGTTTGCCCGAATTGCAGGTCTGTGTTACCGTCGTGTATTGGCGTTTCTTGCTCCCAGCTAAAGCCTACAACTGCCAATTCGTGCACATCATGTCAAGGCCACCAGGCAATACCTCAACCTTGTGTGGCTGGTGGAATTGTCCCTTATTTTCCTTTACCTTACGTGTGTCGACATTGGGTCCAAATTTCTCATCCTCAGTCTCCCTGTATATCCTGCTCAAAAAGGAATTCATGTATTGAAGAGCCTCTATCTCCTTTTACACACTCAAATATGCACAACAATGGGTTGTCCAACAGACTTTCTCATCATTTTACCGATATTGGAACGACTTTTCACACTCAGAATGAAACTTCCGGAGGAGCGATGCTAGCAACCACCAAAGAATTTTCCAATGGATTCTCTATTTCTCGCGGTGGTTCACCAGAAAGTCAACTAATTTTCCCAAACGTTTTAGTATCTGTTGGTGATATTTTACCCTTGTCTCCTGAGAAAAAGAAATGGACGAAGAAGGATGACTTGAGGGTAATGAGCCTTGCCAAAGAAACTTTAGGAAGTTGTGGTTGGTATTATGGAGCCATGACGTGGCAAGAGGCAGCTGGACTGCTTGCTAACACTTCTGTCGGTACTTTCTTAATTCGCGATTCTTCCAGCCAGCGATGTCCTTTCGCACTCAGTGTCCAAACCTCTCAAGGTCCAACTAGCATAAGAATAGAATATGACCAAGGAAAGTTTTGGTTAGACTGCGAAAAAAAAGGAGTCACTCCGCAGCTAAATGGTGTTGTTGAGTTAGTAGAATATTATAGAACTTTAGCAATTGCTAAAGATGCTCAAGTCGAGGCAGATACCAATAATAGAATTTTCAGTGGTAAAAGTCTTTCTTCCAATGGAAAACACGTTTGGATAGACCATAAGGGTAGAATCTTTAGCCCCATTAAAGTAATTACTCCTTTCAAAAGAAAACCATCGTCTTTGCAACACTTATGTCGTCTTGCAGCTAATTCTGTTACTCAAGCAGAGTCTCAATTATCCACTTTGCCATTAACATTAAGGTCATATTTGAAGAAATACCCTTATACATTATGACATACCCATTTGTCTCTTTTGTTTAATTGTTTAACCATCGCAGCTTACTTATGCAGTTACAAATTTTTTTTATTTCGGTGAAAGAATTTTTTGTGCATAAAAATAAAGATACTGATAATAGTTGAAAGTACTTAAAATTACATTTGTATATTTTATTATTGCATTTTGAAAAGTCCTAGACACGACTGATTCATATCACTAAGAAAGAACATAAACGTGACTAAAACGAAACCATGTATTGATGACGTCATTGGTTCAATCTAGTATTTGTAATAATAAAAAGGTAAAATCATATCATTTTTTTATAAATTTAACTTTTCATTATTTGCTAGCATTTATATCTTCTTGATTTTTAATTAAATTAATTGCATTTACCAGTGTGATTGATTAATTTCTAAAATTAAATGTTATCCAGAAAATAATTATGTGGCTTACATAAGATTATTTTTTTGTCAATGTATCTAGGTTTTTTTTATATTGATTAAAGTTTATCATGTCTGGTGTACTGAGTAGGTAATTTAAATTTTTATTGGTATTATAATTTTTCATTTGATTTTATTATTAACTTAATCCGAATTAATAAATGCCTTTTATATCATAAATGCCTTCACACGTCTTACTGCTAAAGTTTATTTTGTTAGTTACGTAGGACCAATAATGGCCCATAAAAATTATTGTACGTTACATATACTGTATACTGTACAGTACATGAAACGTAAATAGGACTATACTTGGTTCTTTCTAAATGTCGTTGCAATTGAGAATGTGAAAAATATAATTAATTAAATTACCATTTTAGATTTATAGTTATCATTTTACTAGTAAGGAACTTTATTGCCTTAAATCTTCCATTTTATATAACACACTAAAGAAAGCTGATAAAATTCTAGAAATAGACAACAACTTATAAGTTTGGGTACGCTTTTAGCTTAGACCTTCAGTAGATTATTTAGAATTCAATATCCCTACCATGCGATGTTATTATTATCACATTAATTAATAGTTTTCGTACTTATAATGTGATAAAATATTAAACTTATTGACTTACCAAGTATTTTTATATCAGTAGCAAACTACTAAGTCGCGCAAATTAAATAACTATATATTTACTTACATGTTTTTCATAATTAAAGCAATGCCAATTTTATTTTTGGAAGTATTACACCTAACGAGTATTTGACCAGTGAAAGATTTGCTCTCAGTAGATAACGCTTGTGTAAAATTTTAATAGATTGATGAAATGGAATTAATTAATAATGATATAAGGATTATTATCTAACCTTTTAATCTATCATTAAATATTTCCATTGTTAATTAATGACTTTTTATCTACTTTATTTAATTAAATAAATCAATTAGCTCCCCTCTTTTACCTTTCAAACACATTTCCCTAAGTAATTATATTTTAAATTAATATTTGCTACTTATTAAAATGATTGAAATTGTTTTTTTTTTTTTTTTTT
>Proasellus_beticus_2 ENA|HAFL01043050|HAFL01043050.1 TSA: Proasellus beticus, contig comp97605_c0_seq1
TTATAATTATTAATAACACAATGGTTTTTGATTAATTTGATAATTATTTGTATTGCCATCCAATTTCATTCATTTGTTTTTTCAATAATTGCTACAATCCTAATATATTGTTATGAAGAAATGGCTTACTGAAGTAAGTTCTGACAAACCAAACAAATCTAGTTTGGATGATGAGTATAGGCCTAAGTCTTCTGAAAGCAATTCTCGAACTCTACAGTTACCACAGACAAATAGAAATGAACTGAACATTATTGAGGAAAACCTACGAGCAGTAAATATGGGCTTGGGTGTTAGTTCTGAAACACCACCCAAAACATGTTCTTCGAACTCTTCATCACAAGAAGATAATAAAAATATTTCTCTTCGCCAGAGCTCTGGTGAACTTTCATTGCATAGACCATCAGTTGCTTTTATAACTTCTGTTAACAGTAGAATTGAAGTCTCTTCCCCTTGTCATCATTTTACTTCACCCACTGTGTCTGTTCAACTCCACCATCCTACTTCTCCATGCTCATCAGCAAGCCAAAATCAAAGACTGATGTCTGTCATTCCTCCCAGGGACAATTCAGTAGAAGTTGGCTCTCCCAGTACTAACCAAACTTCATGTTCTACTTTATCACAATATCGTGCTATACCATCTGAAATAAATCATTTGAATATAGTAGAGGCTCCTAACGCGCATAATGCATCAGCAAAGGATGCCATTTCATTGCCTTTGTCAACTTTTCATCTTTCTCCAGATAGTGAATCCATGAAACCTAATTGCTTATCAAATAGTAGCAATCTAGTATCATCTCAGTTGCAAGTTTCTTCAGGCTTTAGTAATAACCATGTTGCCGACTCATCATCAGAAAGTGAATCTCGACCAGAAAGCTCCTCTGGTAGCTCTAACTCAGGATTTTATGGTCTTCATCATCCATCCTCAGGGTCTGATTATGATATTTCATCTCATATTCCAGTAATATCATCTGCTGCACATGCACCTGATTCAGCTGCCCATGCTGTTGGTACTGTTTGTTCCTCTTTGGGATGTGGTCATTGGTGTTCGGCATGCCATGTTCGTGTACAAGTTGAAGTTGAATGTGTCCCAAGTTCTCAAAGATCTCCCAGTGGAAATAGAAGATCTGGGATAAGGACACTCACACTCCCTAAAAAAACTCGACCTAGACACAAAATAAAGGCACCAAATAAAGAGTTGAATTGTAACCATAAGAAAAAGAAAAGTCCTTGGCCATTTAGATTAAATTGTAGATTGCGTGCTAATAAAACTGATGATCAGGAATCATCCTTATCATCTCTAAATATGGGCTGTACTTCTTGTGTATGTCCGGGATATCGACGCCCAGAAACAGAATCCACATATAGATCTCTTGAGGAAAATGCTTCTGCAAGCAATTTAAATACACCAATGGTAGATTTATCAAGATTTAATCCTGATGCATACCCTATAAATGATGTTGAAGAAACTGCACGACTAGAAAGAGCAAGAGAAATGGCAGAAGGTGTAGAGCCACCCCCTGGCTTTCGTTCTATACCTTTACTTGGAGATAGTAGAAATTCATTGGCATTACCTCTAACTTACAACATGATTAACTTGCAAGTTCTTTTGGAAAATTCTTTAAGACTTGGTCTAGGAGGATCTCGCTCCAGCACAGTTTCTTATCAAGGAGATTCTTTAATGCATCAAATTGGAATTTTTTCTTCGGATGGTTCTTGTTTATCTAGAACTGTACATACTCAAGTGGACTATATCCACTGTCTTGTTCCAGATTTATTAGCCGTAACCAATTGTGGTTTCTATTGGGGGAAAATGGATCGTTATGAGGCTGAAAGACTTTTGGAAAATCGTCCAGAAGGAACCTTTCTCCTTAGAGATTCTGCTCAAGAAGAATTTTTATTTTCAGTTTCGTTTCGTCGGTATGGAAGATCATTACATGCTAGAATTGAACAGTGGAATCATAAATTCAGCTTTGATTCGCATGATCCCGGAGTGTTTGCATCAGATACAGTATGTGGGTTAATTGAACATTACAAAGATCCTTCATGTTGCATGTATTTTGAACCGCTTCTAACCAATCCATTAGCAAGAACCTTTCCATTTCCTCTTCAGCATCTTTGTAGAGCTACTATTTGCTCCAAAACAACATATGATGGCATTAACAGTCTTGATTTACCCAAAATTTTTAAGAACTATCTGAAAGAGTATCATTATAAACAAAGAGTGCGAGTTCGTCATCTGGATTAGTGTTGTTAAGGCAGTTTGTAAGCTAATGGAAATGTATTGGGCAATAGGGAATATCTTAATGAGCCTAAATTCTACCTCATTATATGAGAAAGTGTACAGTCATTTGTAAATTATAAATATATGATATTTGCCTTGGCCTAGATATATAAATTTACCTGAATTAGCAACTGATTTACTATAATGCTAGGCTATAATTTTGTTCTAAATTTTACTGTAATTAGATATCATGTTCTAATCTAAATTTCAAATGTTAGTTTTATTGTTATATCATTTTGTTAGTTCAGTTTGTATGTATGGCCAATATAAAATTTTTCACTTGTTATTTGTGAAGTAAATGTGAGCTTAGTTTTAGTTGTAATCAATATTTTTGTCAATGATCTTTTATTGGTAAAATTATACAGAACCAAAAAATTATGTTTTTGTTTAAGATTTTGTTGAGATTGGATTGCTTACTTGCTCCATTTATGCAATTAATGGACAAGGTGGGCCATTTCTGAGTTACAGTATGCGATAATGCAATTGATATATTGAATGTAATCTATACGCAACTTATTAACCCAGAAAGTTTTAATTCCACAATTATTTGGGATTGAAAGTATTTCTTCTTGGTCTTTTTTCATCTCTGTTTTTAATAAGATAGCCTACTTATGCTTTAATTTACTAAGATATTACCCGGCCGCCTAAAAAAATATTGGACAATACAGATCATTATTATATTATTGAAATCTTGATCACATCTGCCCATTATTGTAAAGTTTTGAATTTATGAAATACTAAATATAATACTATAGTAAATTAGAAAGCTTTGTACTCTCGCTAGATATGAGTAAGCACACAAAGTATTTTATTTAAAAAAAATTCTTTGTTGATGGTCCTTAGTGACTAGGTGAATCCTGTGTATTTTGTCTGAAATGAAATGAAAATTTTTTTATTTTGACACGTTTTAGGTGCTGAAAAGTACTAAAATTGCTGCATAATCCATGATAGGCTATTTTTCATAAATTTTTATTTTTATCTGAGTATTTATAAAATAATTTGTGACCCAAGGCTTAATTT
>Proasellus_beticus_3 ENA|HAFL01043167|HAFL01043167.1 TSA: Proasellus beticus, contig comp97055_c0_seq3
GAATTTTAGCATTGCGTTTGTAGTGCCAAGATGCAAAGAGGGTGCGCAACGATCGGCGACGGATTCGTAATCGTTTGCGGTTACAATTGGTAGAATATACGTTGATTGAATGTTGAAATTGAAGCCAAACAAACTAACCAGTTCTCTATGTTATTGTTTTTCTTATCTGTGGCTCTGTGCTTCAGAACTTTATATTTTATTGATTGTTTACGCGATAAGAAAACTTTATTAGGCCTAGGCCTAAGTGTTTTCACTAAAGTAAAGTGTTTGGACTAGTTTGGATATATTTGTACGACATGTGTTCTGAATTTGGAAAGATGTGAACGATTTGAATAAGAAGATTGGCAATGATGAAGAGAAGAATTCTTTCTTGTGGATGAGGCAAGAGACTGGAAGAGGGTGTCATAGGATGGGAGATGGTTTGTTTCGGAATAAGAAATGTGCAACATCGCTGCTTAATAATACCAGTCATCATGAGATTGGTTCCTTTGTACCATTTATTACTGACGGCAAAATATCAGATTCTCCTAATTACAGGAAGTGTCATTTACATGATGACTCTGCAACCAATGAGAAAAGAAATTGTTTAAGAAACAATGATCAAAATGAATCATCCATCATCAAAAGTGTTCCAGCAATAAATCAGTTTATCGATGAAATAGTTAAGGAAAAGGGTTATACTCCTGTTGAACAAGTAGATGAAAGTTATTTAGTAGTGAAAGTTACACAAAATAAACCTGACACTTCTCTGTTTACATTTGAAAAGAGTCATGGACATGATGTGATTGACGCAATAAATTCAGTAAATGATAGGGTTTATTCATCTAATGAAGTGGCTTCCTGTGATTGTACACCAATTCAATATAGTGGCCCTCCACAGATTAGCAAAACAAAATTAGACAGATGCACAAAGTTCCCTCATATATCCTTTGATATACCAAAGAAAAAAAAGGAATGTGTTCTCATCTCATGTCCCTCTCTTGATAGCTCTCTTTCAAATGAATCTCAGACAGTTTCATGTCCCATATTCTTTCAGTCACGGCCATTTCTTCTTCCTAATCAGTCTTCTGCTTCACGTAATTTGATTCCTTTGTCACCTGCTACACCTTCTAGTGGTTTATTGTCACAGGCCTCGCTCGATTCAGGGGTGTTATCAACACTTTCGCTTGATATGTCCAATGCCAATGGAAATGAAAATTGGGCTAAACGAAGACAAACTGCAAGCAGCGTAAGTAGTGGGACCAGTGAAATGTGGCAAAGTTCCTTAGATGGAGAAGGAACTGCTCTTGAAGCCGTTTCGGAAAACTTAGATGCCTATGAAGATAGTGAAGCCATATTTAATTTCCGAATGAAAAAAAGTGAAGGGTGTGTCTCCTTGAATAGCTGCTTAAATATCTCATCTGACAATGGCAATGATGCTTTGAAAATTTGTGCTCAACCTAATGCTCATGTTGAAAATAAGGACCACTCTGTTTTAATGCCTTACAAAAATTTAGAACTATGTTTTAACAGAACAGATACTGTTAAAGAAAAACACAAATCTGTTAAAGTCAATGACTTAACTATTTCAAAACAAGCTGAAAAGCCAGTTCGATATAACTTAGATGCAGACAAATACTTTTGTTCAAATGTTATTGTCGCACATAAAGTAAAGCGAGATGAGTTGTTGAAGGAGAGGTATTCGCCAGAAGTGCTTAGAAAAATGGAAAAATATGCTGCTAACTTGGTCATGCTAGTTCTCAGTGAAGCATTATCTCAAAGCATTTCTCTAGGTTGGAGCATAAAATGTTCAGGTCAGTGTAACCAAGTGCTTTGTCATGAGGAATATAATAAGAAAACTTTATCAAAAGATAAAAAAGAGAAAGAAATCCAAACAGATGAACGATCTAGGTTTTCAAATCTAGGGTTATCTAATTGTAGTTCTAGTTTATGTTGGACACCAGAAATTCCTTTCAGTCCTTTACATAGACCGCATTCGAGAACTTCTAAGAGATCATCTCTTTCTTTCTCTCACGATTCCTTAATTAGTGGAGGCCCTTTTCAAGATGACTCTCATCTCATTACTGGAGCTGTATCTCATGACACATTAACTTTCACTACAGTAAAAAGCATTGATATTGCTAAAAACTGCTTAACTTGCCTTGAAAATGAAATTTATTCACTTCCCATTGATATGGTGAAATCTTACCAGGGGCCTATTCTACAACCTAAAGTTATTATCCACCAGCCAAAACGGAGACATCAAACCCGTCTTTCTAAAGTTTCTCATGAGCAGAACTTAATCAGTGGCCCAACTCCAAAGAGGAAGACATTAGGAAATAAGCAGAAAAGGGACCAAAGTGAAAGTTTTAAAACTAGCAAAAGAAATGCTGCTCAACTAAATAATAACAATAGAGAAAATTTGGATAATGAAAAACTTTCTCCCAAAGCTGTGAGTAATGAAACGTTAATTCCTGAAGTGTCTGATACGAAGAAAGAAAAAACTAAAGAGATTGTAAAGGAGGAAAATGTAACTTCCGACCATCCAAAAGTTTGTAGATTAGGGCTTATACCATTTGCCACGAGTAAGTCACAAAAAAGAAAAGAACATTTAACCAAAGGGGAGAGAAAGAAAGGTAGAAGTTTTTCCAGCAATATAAGAAATACCCTATTTACTATTTTCAGTTTTAGAAGAAATCAAAAAGAGAGTTGCGTTAATGCAAAAAGTGAATTTATTGATCCTTCTTCGCAAGGATTTCGTGAGTCTTCTGATGGACTGAAATGGGGCAAAATTTGTCCGCTTCCATCTGCTCCTCCATTGAGGTCGTCTTCTAAAAACTCAGCATTTACGGATCATGTTGGCTCTTCCTCATTATCCAATTCTACGGTTCGTGGTTCCAATGCTAAGCAAAATAATGGAAGTGTTGTTGACAATAGACTCGGCAACAAGGAAAATAATGCTCCAGGAAATCAGCGACAGTCCTCTAATAATAGCATTAGTCCGGCAAGTTTATTGTCATGTCTTGGTCATCCGCGTACAAATTCTATCAGTGATTACGATCATCAAACTCCTCTTACAAGCGTTTCTCTTTCAAAATGTCCTTCCACTATGGTGAAAAGTCGTGCGCTACCTCCTCTTCCATTTTCTATGGATGATAATGGATTATCTTCAAAAGTCAACAATTTAGACCTTACACATTCAGAAAAAGTTGATGAAGGCTGTGATTTTGCCTCCAACATTGAAAAAGTAAAAAATTATGGCTGGTACTGGGGTCCAATTAGTGGAGAAGCTGCAGAAAAAGTTTTATCCAATGAGCCTGATGGCTCTTTTATCGTAAGAGATTCATCTGATTACCATTACATCTTTTCACTCACCTTCAGATTGAATGGAGTTACTAGTCACGTCAGAATAGAACATGATCAAGGGAATTTCAGTTTTGGGGGTTTCACACGATTCAAAAGCCAAACAATTGTTGACTTCATTGAGAAAGCTGTGGAACATTCTAGAAGTGGTCGTTATTTATTTTTTCTTCATAGAAGGCCTGTATTAGGCCCAATGAGGGTTCAACTTCTTCACCCAGTGTCAAGATTTAAGCATGTACAATCGTTACAGCATCTATGCAGATTTGTTATTGTTAAGCAAGTACGAAAGGATTTGATACCAGATTTGCCTCTCCCACTACGTCTGAAAGATTATTTAAACTCTCCTCATTATTACTCTGAGCAAGTGGAACAATGTATGTCATTATCGAGTGCCTTGTCCACAGATGAAGGGAGCCCAAGTCCGGTTTCTGAGCATAGTACTTCGCCATGTTTAAGTACAGTTACAAATATCACTGGTTCCATACGACGGCATCGTAGACTTAGTTTAACTAGATCTGTACTCCCTAGTTCAGCCCCACTGCACGTGGCTGCTAACAATTTGTTCCTAAATTTAAGGTGTCATTTTCCAAACCGTACAAGCCCTTTGGATCGTAATTTTAAACACTGCAGAAGCAAAAATTGTAGATTGACTTCATCACATTCTTCATTAGATGCCAACACATTACATGCAGCAGCTGCTTCTGGATCTGCTTATCCCATTAGTACTTCAACGTTGTCCAGCGAATCAACTTCAGGACGATATAGCTGTTTCAAGTGTAATTCTCAGCGCCGAAAATGTCGTTTCTTGTCTGCATCTTCACATTCCTCGCCTTCATCTCCAATTCCATTTGATTATTCTCCGCCTGATTGGTTTTCATCTTCAGACGAAAATTTAAAAAAATCTTCCGTGGATTCTTCATTGAATAGTAAGAAGATATCTCCTCCCATCCAGGAAAATAAGTCTACTTTCAATAATGTTAATCAGCAATCAATCTTAACAGATACCTCAAATGGAGCTAACAATTCTAGAGATTTCATTGCAAGTGCCTCTGAATCTCTGCAGAGTGTTGTGTCTAAATCCGCCTTACAAACTAATTGTCTTAATGTTTGTGATAATAACCATTTTGAGGAAAAAGAAATTAGGCCTATTAACAATGGTGTTTGTGAATTTAAATTATAAGAATATATTTTATGATGGCCATTTAAATTCTACATAGGCCTTGGCCTATGCTGGTTTTTAATTATTAATTGACCTTGCAAAGTCTTTGAATGAACTTTTGGGTAATAGCAATATTACCTCTTCTACTATTGCGAACTAAAATGGTTAATCGCTGTATAAAGTATTTTCTTACAAAAATATAATTTAATTATTAGAGAATTATGAGAGTAATGAATGTATGAAAAGCGCTCTTTAATGACCAAAGATATTTAAGTAGATAGCCTAGCTCCCGAAGCTGCACTAATTATGATACAGGATATAAAAGTTAGTAACATTCAAATAATTACATATTATAGATAAATTAAACCAATATTTAAATAAATATACTTTTTGAATATAGCACTACATTAACTGATTAATTAGGCTAGTTATGGAATAGGCTGATGACATCTTTCAAATCGGGGTATATATATTACTCAGTTTAAATAATCTCAAAAATTAAACCTATTGCTTTATGTTAAAGGAAAATTTGTGTATAGGCCTATGATACATATAATTTTAACGAACATTTATACGGGATAGGGAAAAGTGAGTTTTGCACAGCATCCTGAGCCAGTTTGATAATTTTTTATTTGATCATTTAGCATAGATTAAATTGGTTTAAAAAAAAAATTACTACCGTAATTTGAGTCTTTTTTTTTTACTTCATGCTAATTAAACACATAAACAAACCTTGATATATTATATAAAATTAGATAAGTTTTGTTGTTGATTTACTGAATATATATAATATTGTTGTTTTTGATAGTTTTATTTGTTTTATATTTAATTTTAGGCTGAATGCTCTTATTTTCAATTTATTTTTAACTATACATTGCTTTAAAAATAGGCTTTAAGTAGTTTTTGTTCCTTTAAAAAAATGACCACCTACCTAAAAATCATTTTGTTGAAATTTTTAAAAAAATTCATAAACCTCTACTAATCACTTGGTTTAATATTGTGCACAGTTATGGAATCTAAAGCTAGAATTAATAAAAGCATTCAATCGCAGAACCAATATTTTGTTTAAATTTTAACCGTAGTGTGGTATATCTTTTTAGTTATAGTTCCAATTTATTTATTCTATTAGGTATTAGCTTAATTATATATTCCCTCAACATCACAAAGAGTGAGTGTACAAAGAACTATAGGATACCATTCGAAAATTTTGAAAAATAAACCGATACATATCGGGAATGTCATCATTTTTATGCCCCCGGCTGCTCTGCTATCAAAGGGTTCTTTCACTTCATTCAGTTCAACAAGGACATAGTGAAAGAAATTATTGAAAGTTTATTTTTTTTAGCTAAAAAATTTGATTTTTGGCGGTAAACTAACATTATCAATTTAATCCACCGTCAAAACATTTATTTGAAAAGGATAAAATTCCCACTCCTTCGCCAAGTTCGCAACTTCGTCACAAAAAAGTCGCTCCAAATTATTTTCAATAAGAGGTGGTTTTGATTGCGTTTCTGTTTCTGCGATTTATACAAGAGGAGGGTAGTTAGCCTATTATATTATTTTCATTCACAATTTTGTATTCAATTGTTTTTTGCATGAATTATTGTCAGAATAGACCATTGTAATTTGAACAGATCAATCAAACTTAAATCTATTATTAAAATAAAATGCATTATGGGACGATAACCTAAGTAGCCTAATGTTAAAAAATATTATTCACGAATTCTTGCAATTTAATTCTATTTGTGCTTGAAGCAAAAATATTATGCATTGCAATTAATTTTTTTTAATCAATGTGCTAAAATATCATTTATTATTGACTAACAAACTGTCCAACTGAGAATATCTTTGCAACAATATTTTGACAAGTTTAAGCAAGATTCAATATTTAATTCTTCGGTCTTTTTTTCCATCAAGAAAGTAATAAATCCCTCCTCCCCACGGCAGTGTGGCCAATCAAGGACACAAAGG
>Proasellus_cantabricus_1 ENA|HAER01005574|HAER01005574.1 TSA: Proasellus cantabricus, contig c6226_g1_i1
AAAGATGCTCAAGTCGAAGCCGATACCAATAATAGAATTTGTAGTGGTAAAAGTGTTTCTTCCAATGGAAAACACGTTTGGATAGACCATAAGGGGAGAATCTTTAGCCCCATTAAAGTAATTACCCCTTTAAAAAGAAAACCATCGTCTTTGCAGCACTTATGTCGCCTTGCAGCTAATTCTGTTACTCAAGTGGAGTCTCAAATATCCACTTTGCCATTAACATTAAGGTCTTATTTGAAGAAATACCCTCATACATTATGACATAGTTATTTGTCTCTTTTGTTTAACCATGCAGCTTACTTATGAAGTTACAAAATATTATTTCAGTGAAGGAAATTTCTGTGCATCAAAATGAAGATAC
>Proasellus_cantabricus_2 ENA|HAER01045863|HAER01045863.1 TSA: Proasellus cantabricus, contig c37405_g1_i1
ATAAGAAAAAGAAAAGTCCTTGGCCATTTAGATTAAATTGTAGATTGCGGGCTAATAAAACTGATGATCAGGAATCTTCCTTATCATCTCTAAATGTGGGTTGTACTTCTTGTGTTTGTCCTGGATATCGGCGCCCAGAAACAGAATCCACATATAGATCTGTTGAGGAAAATGCTTCCACAAGCAATTTAAATGCACCAATGGTAGATTTATCAAGATTTAACCCTGACGCATACCCTATAAATGATGTTGAAGAAACAGCACGACTAGAAAGAGCAAGAGAAATGGCAGAAGGTGTTGAGCCACCAC
>Proasellus_cantabricus_3 ENA|HAER01048107|HAER01048107.1 TSA: Proasellus cantabricus, contig c39728_g1_i1
AGAACAATGTTTACTATGAATTAAATATAGTTTTTGGATGCACTATTGAATATGAATGAACTCCGTACATCGCATCATGAAACACCCCTCGAAAAGATGCCAAGGAGGAAGTTCATACTCTGAAAGGCGCATTCGTAATGCAGAAGTGTCCTCACTGTCACAATGTGTTGGTCTCACCATTGTGCTGTACGCATTCTCACCAACAAGTACCTTTGGTGTTTTCCATCAACTCGGGACCTCTCAGTCCTCTGCCAACTCTTTGTCCGCCTGTCTCCTCAACAATTTCAGAATCAAATTGCGGGACAATGGACGGTTGTGTGGAAGGTTCGAGCGAGCATTCAAAGTGCCAAGGACGAATGTCCCTTTCAACGCCGAATGTCAGTGGCCACATGTTTCAGTTCCCTACAGTGAGCGACATGTTGGTATCACGTCTCAACGCCTGTCAACTAACGTGTCATATCAATTGTCTAACTCACGGTACTTTTCAATATGCTGCCCCGTCCTGGCCAGATAGTTCACTATGCAACTCTCACCGGAGGCTTAGTAATGGATGGGCATATAGCACCTCTATGTCATGTGAGGAAGAGGGTGCACTTCGTTTAGAGGCTACTAAACTGGCCTTGTTGAATAGTGGATGGTACTGGGCAAAACTCAGTTGGCAGGAGGCAGAAATTGTTCTTCAACCCACATCCATAGGAACCTTTCTTATTAGAGACTCTGCAGATCCTAACCATAGGTTTTCTTTAAGTGTTCAAACTGAGAAGGGACCGACCAGTGTACGTATTCAGTTTTATAAAGGAAAATTTAGACTGCGGTGCGAGGCTAGTGTAAAAACAGTCCTACCAGAGTTTTCGTGCGTTATAAAATTGATCGAACACTACGTGAGCACTAACGAGAAACACAATAATCATGTGTGGGTGGATTCGGCTGGTAAGATTTATTCTCCAATTCGAATACGTAAACCTTTACGCAAAAAAATTCCCTCCCTGTTGCACCTTTCGAGACTAACCATAAATTATCACATACCCCGTAGTGTCACGTCCCATCGCCTTCCCCCTTCACTTGCCAAATATCTCGATGAGTACCCATTCTGGTGCTAGCGGTGGCTGGAATGTCTATCTGTCTCCTGGTGCTAGCAAT
>Proasellus_cantabricus_4 ENA|HAER01076019|HAER01076019.1 TSA: Proasellus cantabricus, contig c68214_g1_i1
TAGATGCTTCTTCACAAGGATTTCGTGAGTCTTCTGATGGACTGAAATGGGGCAAAATTTGTCCGCTTCCATCAGCTCCTCCATTGAGATCATCCTCTAAAAACTCTGCATTTACAGATCATGTTGGTTCTTCCTCAGTATCCAATTCTACTTTTCGTGGTTCTATTGCTAAACAAAATAATGGAGGTTTTGTTGACAATAGACTCAGTAACAACAAAGAAAATAATGCTCCTGGAAATCATCGACAGTCCTCTAATAACAGCATTAGTCCTGCAAGTTTATTGTCATGTCTTGGTCATCCGCGTACAAGTTCTATCAGCGATTATGATTATCAAACTCACCTTACTAGCGTTACTGTTTCAAAATGTCCTTCAACTATGGTGAAAAGTCGTGCGCTACCGCCCCTTCCATTTTCTATGGATGATAATGGATTATCTTCAAAAGTCAACAATTTAAAACTTACACATTCAGAAAAAGTTGATGAAGGCTGTGATTTTGCTACCAATATTGAAAAAGTAAAAAATTATGGCTGGTACTGGGGTCCAATTAGTGGTGAAGCTGCTGAAAAAGTTTTATCCAATGAACCTGATGGCTCTTTTATCGTAAGAGATTCATCTGATTACCATTACATCTTCTCACTCACCTTCAGACTGAATGGAGTTACTAGTCACGTGAGAATAGAACACGATCAAGGGAATTTCAGTTTTGGGGGTTTCACGCGATTCAAAAGCCAAACAATTGTTGACTTCATTGAGAAAGCTGTGGAACATTCTAGAAGTGGTCGTTATTTATTTTTTCTTCATAGGAGGCCTGTATTAGGCCCAATGAGGGTTCAACTTCTTCACCCAGTGTCTAGATTTAAACATGTTCAATCATTACAACATCTATGCAGATTTGTTATTGTTAAGCAAGTACGAAAGGATCTGATACCAGATTTACCTCTTCCCCAACGTCTGAAAGATTATTTAAACTCTCCTCATTATTACTCTGAGCAAGTGGAACAATGTATGTCATTATCGAGTGCCTTGTCCACAGATGAAGGGAGCCCAAGTCCTGTATCTGAGCATAGTACTTCGCCATGTTTAAGTGCAGTTGCAAATATCACAGGTTCCTTACGACATCATCGTAGG
>Proasellus_cavaticus_1 ENA|HAES01023678|HAES01023678.1 TSA: Proasellus cavaticus, contig comp42165_c0_seq1
TCTTATTTGATAACACAGATTATTGGCTATATGTTGAGCCTGTCATCTGTTATGTAATGGAAAGTGGGCAGCTATAGGCTTCTTACATTTTATCTTAAAATTCAGTATAATGTAACAGTTTTGCCTAGCAATGAAAAGAGCAAGTTACAAATTTATAGATGATAACCCTTCCACTGCTAATAGACCTTTATGTGAACAACCTAAAAGTTTTATTTTTGATGAAAATGTCATTTGCTCTGGATCTTCAAATATATTAATTCCTTCACATGTTTCAACATCTAGAGGTTTAACACATCATAACTGTGATATAGATCTGCAATTAGTTGGTGCATATAAGTATGATAATCATCATGCATGTGCAGATTCTAAGGCAAGGCTTAATTCTGTAGTTGAGGGATGCTGCAATGCAAACAGGATCAAATATTCTGACGTTCTGAATCAAGAAAGGTGGCCTAATAATAATGAATGCTTATGGAAGGCAAACACTTCTGCAGAAATATATGTGCATTGCAAGGAGAAAAAGAAAAAGAAAAACCTAATTTATTTCATTAGAAAAAAGATAAATGATGTGATAGAAAATTGTAGTTATAAAAATTCATCAGATTCAAATAGATCTAAGTTTAAAAAATGCAAAAGTTTAGAGGTATTGTCAAATAATTATTTAGAACACACCTCTCAGACCATGATTGAAGAATCTATGCCAAATAGTTTTGAATTCAAGAGGCCATTTCCTTGCTTGCAATCTTTGGAAAACAAACAGTCCTTTCCTATAAGTAATTCATCATTAAAGTTATCATCTATGTCTGTACCTATAAATGAGCAGTCACTGTTAAATATTGAACAAAAGGAAATTGATAGCTTGGGATTCCCATTATCACGTAAATCATTTGACATTGCAATACAAGCTAATACAAATCATTTAGACAAAAGTAGCTTTTCTGTGAATAAGCATTCACCAATTTTTGAATCAATACTGCCACACTTTCCATCTGTTGATGAAACTTGTGATAACAATAAGATTTTAATAAGCACAAATAACTGCTTGACCTGTGAGCCATCTTCTACTTCATCTGATGTAAATAACTTTGATAATTTTAAAAATATTAATGAAGAGTTTCAAACTGATTGTACTTTAAATGTATGTGAATCATCTGGTAATAGTTCTGAAATTATCACTAAAAGTTTAACTGAAGAATTAAGAGAGTTGGTAAAATATGGCTGGTATTGGGGCTCAATGAATAGAAAAGAAGCGGAAGATAAACTAAATGAAGAAATGGATGGAGCATTTCTGGTTAGAGATTCATCTGATGTAAAATACCTATATACTTTAAGCTTTAAGTCCTATGGGAAAACATTCCATACTCGAATTGAACATAGTAATGGATGGTTTAGCTTCTATCCTCAGCCTGACAATGATGGACATAGGAGTTTAGTTAAGCTTGTTGAACATTGCATTAGTGAATCTGATGCTGGAGTATTTTGCTATTCTCGACCTCTATTAAAAGGATCCCCTTCATTTCCAGTTAGACTGATTAAGCCAATATCTAGATTTATGAAGGTTAGGTCTCTTCAATATCTTTGTCGATTTGTAATAAGGCGATACATCAGCATTAACAACATTCAGAATCTTCCAGCACCTATTAAGATAAAGAGATATCTTGAAGAGAATTATTATTAACACTTAAAAAATTATATATCAAATCACCATTTAATT
>Proasellus_cavaticus_2 ENA|HAES01027161|HAES01027161.1 TSA: Proasellus cavaticus, contig comp45860_c0_seq1
TAATATCTATTTGATAACACATTGGTTATTGTCTTATTTGGCCAATATTTTGTATTCATGTTGCCTTCACATTTTATTCAATAGTTCTCTACAATAATTGCTATATATCTAATATATTGGTATGAAGAAATGGCTTACTGAAGCAAGTTCTGACAAATTAAACATAACTAATTTAGAAGATGAGTATAGGCCTAATTCTTCAGGAAGCAATCCTCAAACTTTACAGTTACCACAGAAGATTAGAAATGAATTGAGCATTGTTGATGGTAGAAACTTACTGGCAGTAAATATGGGCTTGGGAGTCAGTTCTGAAACACCCCCCCAAACATGTTCTTTAAACTCAGTATCACAAGAGGATAATGATATTGTTTCTCTTCGCAGGAGCTCTGGCGAACTGTCGTTGCAAAGACCTTCTGTGTCTTTTATAACTTCAGTTAATAGTAGAATTGAAGTATCTTCTCCATTTCATCATTTTACTTCACCTACTGTTTCTGTGCAACTCCATCATCCTACTGCTCCTTGCTCTTCATCAAGTCAAAATCAAAGACTGATGTCTGTCATTCCACCAGAAGACAATTCAGTAACTGTTGACCCTCCCAGTACACGCCAAACTTCTTCAACTTTATCAAAGTACCGTACGCTTGCAACAGAAATAAATCATTTAAATATACAGGAGTCTTCTACAGCTCATAATACATCAACAAATAATGCTATTTCTTTGCTTTCAACTTTTCATCTACCTCCAGAGAGCGAATCCATGAAACCTAGTTGTCACCTTGCATCCACTCACATGCAAATTTCTTCTGGTTTCAGTGATAATCATATTGTTGACTCGTCATCTGAAAGTGAATCTCGACCAGAAAGTTCCTCTGGTAGCTGTAACTCAGGATTTTATGGTCTTCATCATCCATCCTCAGGTTCTGATCATGATATTTCTGCTCATAATCCTGTAGCATCATCTTCAGGACATGTTGCTGATTCAGCTGCTGGCACTGTTGGAACATCTTTAGGTGGGTGCGGACATTGGTGTTCAGCATGCCATGTTCGTGTGCAAGTTGAAGTTGAATGTGTCCCAAGTTCTCAAAGATCTCCCAGTGGAAACAGGAGAGCTGGGATTAGGACACTTTCACTTCCTAAAAAAACTCGACCTAGACACAAAATAAAGGCACCCAATAAAGAATTAAATTGTAATCATAAGAAAAAGAAAAGTCCTTGGCCTTTTAGATTAAATTGTCGATTACGTGCTAATAAAACAGATGATCAAGAATCTTCTTTATCAGCACTAAATATGGGTTGTACTTCTTGTGTTTGTCCTGGATATCGCCGACCAGAAGCAGAATCTACTTATAGATCTGTTGTGGAAAATGTTTCCACAAGCAATTTAAATGCTCCAATGGTAGATTTATCAAGATTTAATCCTGAAGCTTACCCTATAAATGATGTTGAAGAAACGGCACGACTGGAAAGAGCAAGAGAAATGGCAGAAGGAGTAGAGCCACCTCCTGGATTTCGTTCAATACCTTTACTTGGGGAAAGTAGAAACTCATTGGCATTGCCTCTAACTTACAATATGATCAACCTTCAGGTTCTTTTAGAAAATTCTTTAAGACTTGGTCTAGGTGGATCTCGCACCAGTGGAATTCCTTATCAAGGGGAATCCTTAATGCATCAAATTGGAATTTTCGCATCAGATGGTTCTTGTTTATCAAGAACTGTACATACTCAAGTAGACTATATCCACTGTCTTGTTCCAGATTTACTAGCTGTAACCAATTGTGGTTTCTATTGGGGGAAAATGGATCGTTATGAAGCCGAAAGACTTTTAGAAAATCGCCCAGAAGGAACCTTTCTCCTTCGAGACTCTGCTCAAGAAGAATTTTTATTTTCTGTTTCATTTCGTCGGTATGGAAGATCACTACATGCTCGAATAGAGCAATGGAATCATAAATTCAGCTTTGATTCTCATGATCCAGGAGTGTTTGCATCAGATACAGTATGTGGGCTAATTGAACATTACAAAGATCCATCATGTTGTATGTATTTTGAACCACTTTTAACCAATCCTTTAGCGAGAACATTTCCATTTCCTCTTCAGCATCTTTGTCGCGCTACTATCTGCTCCAAAACAACTTATGATGGCATTAACATTCTTGATTTACCCAAAATTTTCAAGAATTATCTGAAAGAATATCATTATAAACAAAGAGTGCGGGTTCGTCATCTGGATTAGTATTGCATTGTCCTATAGCTGATATCTTTAAGGGTCTATGTTCTACCTCATTTTATGAGAAAGTGTAGTCATTTTTAAATTAAAAATATTAAATCTATAGCCCTCTGCCTATGTAAATTTACCTGAAGCATCATCAAAGTTATATTAACACTGGTTTTTTATACACTACAGTAAAGCCTATTGATTTATTTAGAATTAAATTTTGCTCTAATCAGAATGAAGTGTTATTTAAATATCATGCTCTTGCTTAGAATAAAAGTTGTATAGGCCTATGTAGTTTTTATTTTAGCTAGGAACTAGTCCTATCATTCTAATTGCATTTGGTTTTAATGTTTAATATGGTACTGTACTATTTTTGAAGTAAATTAGAGCTTAACTTAATTGAGTTTGATCATTTCTTCATAAAAGTTAAACTGAATCCAAAGAAAAGTTATTAGTTGAATGGCTATTTTGTTTGAAAACATTACTAAGTCACATTTTTTGTGGCAAGAATGCATCAATGACTAGATAAAACTTAATTATATAGACCTACTGACGGTAGGCCAATAATTATTGGCCTATTGCTTATACAAAGTTAGTACATTTCTAAGCATGCCTATGCTTAGGGTTTTCGCTTGAGAGGAAACAGGGGAGGCCTTCATAAGCATTGGCTCCCAGTCACAAGCTTAAAATTTTCTTTTCTCCCCCCTTCTAATATTCTGGATAGAATTTATTTTTCAGCTTATCTATAGGCTATAAAAAAACTTAAAATATGCTATAAATTGTTTAGTGTGAAATTAAAAATGATATGTAATTTAAATTGAATAGGCTATTACGTATATCTTTGACCTTACAGTACTTAACTAATAGGTCT
>Proasellus_cavaticus_3 ENA|HAES01053141|HAES01053141.1 TSA: Proasellus cavaticus, contig comp59997_c2_seq1
TATCAACGCAGAGTACGGGAGGAGAACAATGTTTACTATGAATTTAATATAGTTTTTGGATGTACTATTGAATATGAATGAAAACAGTACATCACATCATGAAACACCCATCAAAAAGATGCCAAGGAGGAAGTTCTTACTCTGAAAGGCGCATCCGTAATGCAGAAGTGTCCACACTGTCACAATGTGTTGGTCTCCCCATTGTGCTGCACACATTCCCACCAACAAGTACCTTTGGTGTTTTCCATCAACTCGGGACCTCTCAGTCCTTTACCAACACTTCGTCCACCCATACCCTCAGCAACACCAGATTCAAATTGCGAAACTATGGACAGTTGTGTGGAGGGTTCGAACGAACATTCGAAGTGCCAAGGACGAATGTCCCTTCCGACGCCGCATGTCAGTGGCCACATGTTCCAGTTCCCTACTGTGAACGACATGCTGGTATCGCGTCTCAACGCTTGCCAACTAACGTGTCATATCAATTGTCTAACTCACGGTACTTTTCAATATGCTGCCCCATCCTGGTCAGATAGTTCACTATGCAACTCTCACAGGAGACTTAGTAATGGATGGGCGTATAGCACTTCTATGTCATGTGAGGAAGAGGGTGCCCTTCGGTTAGAGGCTACTAAATTGGCCCTGATAAATAGCGGATGGTACTGGGCAAAACTCAGTTGGCAGGAGGCAGAAATTATTCTTCAACCCACATCAATAGGTACTTTTCTTATCAGAGACTCTGCAGATCCTAACCATAGGTTTTCTTTAAGTGTTCAAACTGAGAAGGGACCGACTAGTGTGCGGATTCAGTTTTACAAAGGAAAATTCAGACTCCGCTGCGAGGCTAGTGTGAAGACAGCCCTACCAGAGTTTTCGTGCGTGATCAAAATGATCGAACACTATGTGAGCTCAAACGAGAAACACAATAACCACGTGTGGGTGGATTCGGCTGGTA
>Proasellus_cavaticus_4 ENA|HAES01057311|HAES01057311.1 TSA: Proasellus cavaticus, contig comp60847_c1_seq4
TATATATATGTATGTATGTATGTAAACTACTATATAAACGGTAGTAGTTTACATATATATTTAGCCTAAGCCTATACGTTTATTTTCTGCAATTTATTAAATGTCATATTTGATTTCAGGTGGATGAGGCAAGAGATAAGAGGAGGGTATCATAGGATGGGAGATGGCTTATGTGGGAATGAAAAGGAGTGTGTAACTTCTCTGCTTAATAATACAACTAGCCATCATGAGATTTGTTCCTTTGTACCATTAATTCATGATGACAAAATAAGACCCAAATCTTACAAGAAGTGTTATTTATATGATGACTTTACAGACAATGAGAAAGGAAATAGTGTAAGAATTGAAGATGGATATGACTCTTTTGTTTCTGCAATAAATAAGTACAGTGATGAAAAATTTAATACACAAGGTTATACTGCTTCTGAACAAATAGAGAAAAGTTGCTTGAAAGTGAAACTAGCACAAAGTCAACCAGACACCACGCTGTTTACTTTTGAAGAGAGTCAAGTACAAGAAGTGTCTGAAGGCCACACAATAAATGTAGCAGATGAAAAGCTTATTTCCTCCAATAAAGTTCCTTCCTTTGATTTAGAATTGCTTCAATATGGTGGTGCTCCCCAGATTAATAAATCCAAATTAGATAGATGCACAAAGTTCCCGCATATATCCTTCGATATTCCAAAAAAAAAAAAAGAATGTGTACTAGTCTCATGTCCTTCACTCGATAGCTCTCTCTCAAATGACTCTCAATCTGTTCCATCTCCTGGATTCTTTCAGTCGCAACCATTTTTTGATCCCAGTCAGCCTTCTACATACCTTCTTACGTCACATAACTTGATTCCTTTGACACCTGCAACACCATCAAGTGGCTTAGTGTCACAAGCATCACTTGATTCGGGAGTGTTATCTGCATTGTCACTTGATATGACCCAAGTCAATGGTAATGAAAATTGGGCGAAAAGAAGACGGACTGTAAGCAGCGTGAGCAGTGGGACCAGTGAAATATGGCAAAGTTCTTTAGATGGAGAAGGATCTGCTCTGGAAGCTGTTTCTGAAAACTTTGATGCCTATGAAGACTGTGGAGCAGTCTTTAATTTTAAAATGAAAAAAAGCGAAGGATGTGACTCCTTGAATAATTGTTTAAATGTTTCATCTCACAATGGCAATGATGCTTTGCAAATTTGTGCTCAACCAAATGCTCATCTTGATAATAAGGACCATTCCATTTCGATGCCTTGTAACGAAAAGTTAGATTTATGTTTTAGCAGAACAGATACAGTTAAAGAAAAACACAAATCAATAAAAGCCAATGACATAAATAGTTCTAAGCAAGCTGAAAAGCCAGTTCGATATAACTTAAATGCTGATAAATATTTTGGTTCAAATGTTATTATTCCCTCACATAAATTAAAGCGGGAAGAATTATTGAGGGAGAGGTATACTCCAGAAGTGCTTAGAAAGATGGAAAAATATGCTGCTAACTTAGTCATGCTGGTTCTCAATGAAGCACTTTCTCAAAGTGTTTCTTTAGGCTGGAGCATAAAATGTTCAGGTCAGTGTAACCAAGTGCTTTGTCGCGAAGATTATAATAAGAAAAGCAAGAAAGCTTCATCAAAAGGTAAAAAAGAGAAAGAAATCCAAACAGATGACCGATCAAGATTTTCACATCTAGGACTATCAAATTGTAGTTCAAGTCTCTGTTGGACACCAGAAATTCCTTTCAGTCCTTCACATAGACCTCATTCAAGATCCTCAAAGAGATCATCACTTTCGTTTTCTCACGACTCTTTAGTTAGTGGAGGGCCTTTTCAAGATGACTCACATCTCATTACTGGAGCTGTGTCTCATGATACATTGACTTTCACCACAGTGAAAAATGTAGATAGAGCTAAGAGCTGCTTAACCTGCCTTGAAAATGAAATTTATTCTCTTCCCATTGATATGGTGAAACCTTACCAGGGGCCTATTCTGCAGCCAAAAGTGATTGTTCAACAGCCAAAAAGAAGAAATACAAATCGTCTTTCTAAAGGTTTACATGCACAGGATGGAATTGGTGGCCCTACTTCAAAGAGGAAAATATCAGGAAACAAGCAAAAGAGAGTTAAACCAAATCAATCCGAAAATTATAAAGATCAAATTGAAAGTTTTAAAACCAGTAAAAGAAATGCTACACCGCTGAACAATAATAATAGTAGAGAAAATTTGGAAGATGAAAAACTTTCTTCAGAAGCTGTGAGTAATGAAAAGTTGAATTCTGAAGTGTATGAAATGAAGAGAGAGAAAATTAAAGATCTTGTAAAAGTGGAAAATGTAAGTTTCGACCATACAAAAGTTTGTAAGTTAGGACTTATGCCATTTGTAACGAGTAAGTCTCAAAAGAGAAAAGAGCATTCAAGTTCCAAAGGTGAAAGAAAGAAAGGGAGAAGCTTTTCCAGCAATCTACGAAACACCTTATTTACTATTTTTAGTTTTAAAAGAAATCAGAAAGAAAGTTGCGTTAATGCAAAAAATGAATTCATAGATTCCTCATCGCAAGAATTTCGTGAGTCGTCTGACGGATTAAAATGGGGCAAAATTTGTCCACTTCCTTCTGCTCCTCCACTAAGAACATCTGCTGAAAACTCTGCATTTACAGATCATGTTGCTTCTTCCTCTATATCAAATTCAACTCTTCATGGTTCCAGTGTGAAACATAATAATGGAGGTTCTGTTTGCAATAGATACAGTAACAATAGGGAAAATAATGCTTCCGGGAATCATCGACAGTCCTCTAATAGCATTAGTCCGGCAAGTTTATTGTCGTGTCTTGGTCATCCGCGAATAAATTCTATCAATGATTATGATCGTCAATCTCGTCTTGGTGGTGTACCATTTTCAAAATGCCCTTCGACGATAGTGACTAGTCGTGCGCTACCACCGCTTCCGTCATCTTTAAATGATCATGGAATATCTTCGAATGCCATCAATTTAAACCTTACTCAATCGGAAAAAATTGATGAGGGCTGTGATTTCGCTTCCAATATAGAAAAAGTTAAAAATTATGGCTGGTACTGGGGTCCAATTAGTGGTGAAGCTGCTGAAAAAGTATTATCCAATGAGCCTGATGGTTCTTTTATCGTCAGAGATTCTTCCGATTATCACTATATTTTCTCACTCACCTTCAGACTGAATGGAGTAACTAGTCACGTTAGAATAGAACACGATCAAGGGAATTTCAGTTTTGGAGGTTTCACTCGTTTCAAAAGCCAAACAATTGTTGACTTCATTGAGAAAGCTGTGGAACATTCTAGAAGTGGTCGTTACTTGTTTTTTCTTCATAGGAGGCCAGTTTTAGGCCCAATGAGGGTTCAGCTCCTTCACCCAGTATCAAGATTTAAACATGTTCAATCGCTACAGCATCTATGCAGATTTGTAATAGTTAAGCAAGTACGGAAGGATTTGATACCAGATTTGCCTCTCCCTCAGCGCCTAAAAGAGTATTTAAACTCTCCTCATTATTATTCTGAGCAAGTGGAGCAATGTATGTCATTATCGAGTGCCTTGTCCACAGACGAAGGGAGCCCAAGTCCTATATCTGAGCGCAGTACTTCACCATGTTTAAGTGCAGCAGTTGCAAATGTTGGTGCTCCATTACGACATCATCATAGACGTAGTTTGACTAGATCTGTACGCCCGAGCGCGGCCCCCATGCGAATCACTGCTAACAATTTGTTCCTAAATTTAAGATGTAATTTCCCAAACAGTACAAGTCCATTGGATCGCCATTTTAAATATGGCAGAACAAAAAATATAAGATTGACTTCTTCCCATTCATCATTAGATACAAACACGTTACACGCTGCAGCTGCTTCTGCTTATCCCGTTAGTACTTCAACACTTTCTAGCGAATCAACTTCTGGACGATTTTGCAGCTTTAAATGTAATTCTCAGCACAGAAAGTGTCATTTTTTGTCTGCATCTTCGCATTCTTCGCCTTCATCTCCAATTCCCTTCGATTATTCTCCGCCCGATTGGCTGTCATCTTCAGACGACAATTTAAAAAAATCCTCTGTCGATTCTTCATTGAGTAGTAAGAAGAAGATATGTCCTTTTGTTTCCAATACCAAAGACCAGGAAGTTAAGTCTGCTTGCAATAACGTAACTCAGCAATCAATACTTTTGGATACCTCGAATGGAACTAGCAATTCTGGAGATTTTGTAGCAAGTGCCTCTGAGTCTTTGCAGAGTGGTGTATCTAAATCTGCCTTACAAACTAATTGTCTTAATGTTTGTGATAATAACCATTTTGAGGAAAAAGAAATTAGGCCTATTAATTATGGTGTTTGTGAATTTAAATTATAAAGATATTTTTTATGGTGGCCATTTAAATTATTGGTTTTTAAGCATTTGAATTAATTTATGTGTACAAGCAATATTACCCCCTTAGTTATTATTGTGGTCTACAATGGATAATCAGTAATCACTATATAAAT
>Proasellus_cavaticus_5 ENA|HAES01060691|HAES01060691.1 TSA: Proasellus cavaticus, contig comp61396_c0_seq2
AATTGTCATATGAATTGAAATTATTTGATGTTGAAAAAATTTAGTTTGGTTTTATTACTAATTTTTTAATTTATTTATTTTGATTTTCAAAAGTGCGCAAGTTAAATTTGATTTTTTCTTTTGCAGATATGAAAATGTCGTCAGTCATCGTTTGCCCGAATTGCAGATCCGTATTACCGTCTTGTATCGGTGTTTCTTGCTCCCAGATAAAGCCTACACCTGCCAATACATGTACATCATGTCAGGGTCATCAGGCAATGCCTCCACCTTGTGTGGCTGGAGGAATTGTCCCATATTTTCCTTTACCCTACGTATGTCGACATTGGGTTCAAATATCTCATCCACAGTCTCCCTGTAACGCTTGCTCACAAAGGCATTCCTGCGTAGATGACACGCCGGCATCTTTTGAGCCTCTCTCTCCTTTTACTCATTCAAATATGCATAATAATGGGATGTCCAATAGACTTTCTCACCATTTCACCGATATTGGAACCACTTTTCACACTCAAAATGAAACTTCCGGAGGGGCGATGCTAGCAACCACCAAAGAATTTTCCAATGGATTCTCCATTTCTCGTGGGGGTTCTCCAGAAAGTCAACTAATATTTCCAAATGTTTTGGTCTCGGTTAGTGATATTATACCTTTGTCACATGAGCAGAAGAAATGGACGAAGAAGGATGACTCGAGGGTGATGAGTCTTGCCAAAGAAACTTTAGAAAGTTGTGGGTGGTATTACGGAGCCATGACGTGGCAAGAAGCAGCCGGACTTCTAGCTAATACTTCCGTCGGTACTTTCTTAATTCGTGATTCTTCCAGCCAACGCTGTCCTTTTGCACTCAGTGTCCAAACCTCTCAAGGTCCAACCAGCATAAGGATAGAATACGACCAAGGGAAGTTTTGGTTAGATTGCGAAAAAAAAGGAGTCACTCCTCAGCTAAATGGTGTAGTTGAATTAGTAGAATATTATAGAACTTTAGCACTTGCTAAAGATGCCCAAGACGAAGCTGATGCCAATAATAAAATTTGCAGAGGCAAAAGTGTTTCTTCTAGTGGAAAACACGTTTGGATAGACCATAAAGGGAGAATCTTTAGTCCCATTAAAGTTATTACTCCTTTAAAAAGAAAACCATCCTCTTTGCAGCACTTGTGTCGACTTGCAGCTAATTCTTTTCCTCAAGAGGAATCTCAACTATCAACTTTACCAATAACATTAAGGACTTATTTGAAGAAGTATCCTCATACATTATGACATAGTTATTTGTCTCGTTGGTTATTTGTTTAATCATGCAGCTTACTTATGCAGTTCTAAAATTATATTTCAGTGAATGAAATTTTTGTGCATGATATATATTTACTGCTTATAATTGAAAGTACTTAAAATCACATTCTGACATTTAATAAAATTTATATTCAATACGGATAAGACTGATTCATATCATTAAAACTTTAATATTAAAAAATGTCCTGATGGCATCATTGGCTCAATTATATAGCATTAAAAATAATGTAAAAAAAAAAAAAAAAAA
>Proasellus_coiffaiti_ ENA|HAEU01045020|HAEU01045020.1 TSA: Proasellus coiffaiti, contig comp57992_c0_seq1
AACGCAGAGTACGGGGGAGAACAATGTATACTATGAATATAATATAGTTTTTGGATGTACTATTGAATATGAATGAAAACCGTACATCACATCATGAAACATACATCAAAAAGATGCCAAGGAGGAAGTTCATACTCTGAAAGGCGCATCCGTAATGCAGAAGTGTCCACACTGTCACAATGTGTTGGTCTCACCATTGTGCTGCACGCATTCCCACCAACAAGTACCGTTGGTGTTTCCCATCAACTCGGGATCTTTCAGTCCTTTGCCAACACTTCGTCCGCCCATACCCTCAACAGTTCCAGAATCAAATTGCGGAACTATGGACAGTTGTGTGGAAGGTTCGAACGAACATTCGAAGTGCCAAGGACGAATGTCCCTTCCGACGCCGCATATCAGCGGTCACATGTTTCAGTTCCCTACTGTGAACGACATGTTGGTGTCACGACTTAACGCCTGCCAACTAACGTGTCATATCAATTGTCTAACTCACGGTACTTTTCAATATGCTGCCCCATCCTGGCCAGATAATTCACTATGCAACTCTCACAGGAGGCTTAGTAATGGATGGGCGTATAGCACATCTATGTCCTGCGAGGAAGAGGGTGCCCTTCGGTTAGAGGCTACTAAACTGGCTCTGATGAATAGTGGATGGTACTGGGCAAAACTTAGTTGGCAGGAGGCAGAAATTGTCCTCCAACCCACATCTATAGGAACTTTTCTTATCAGAGACTCTGCAGATCCTAACCATAGGTTTTCTTTAAGTGTCCAAACTGAAAAGGGACCGACTAGTGTAAGAATTCAATTTTACAAAGGAAAATTCAGACTCCGGTGTGAGGCAAGTGTAAAGACAGCTTTACCAGAGTTTTCGTGCGTGATTAAAATGATCGAACACTATGTGAGCTCAAACGAGAAACACAATAATCACGTGTGGGTGGATTCTGCTGGTAAAATTTATTCCCCTATTCGAATCCGTAAACCCTTACGAAAAAAAATCCCCTCACTGCTGCACCTCTCGAGGTTATCTATAAATTATCATATACCCCGTAGTGTCACGTCCCATCGCCTTCCCCCTACGCTTGCCAAATATCTCGATGAGTACCCATACTGGTGCTAGCG
>Proasellus_coxalis_1 ENA|HAET01026654|HAET01026654.1 TSA: Proasellus coxalis, contig comp33849_c0_seq1
AACAAAATAATGATGGTTCTGCTGAAACTAGATATTGTAACAATAGAGAAAATATTGCTGCTGGAAATCATCGACAATCCTCTAATAGCATTAGTCCTGCAAGTTTATTGGGTTGTCTTGGTCATCCTCGTACAAATTCTATTAGTGATTACGACCATCAAACTCGTCTTGCTGGTGTTTCCCTTTCAAAATGTCCTTCAACGATGGTGACAAGTCGTGCATTACCACCCCTTCCATCATCTTTGAATGATAAAGGAACTTCTTTGAATACCATCAATTTAAACTTTTCACAATCAGAAAAAGTTGATGAAGGCTGTGATTTTGCTTCCAATATAGAAAAAGTTAAAAACTATGGCTGGTACTGGGGCCCAATTAGTGGTGAAGCTGCTGAAAAAGTTTTATCCAATGAACCTGATGGTTCTTTTATAGTAAGAGATTCATCTGATTATCACTATATCTTCTCACTTACCTTCAGACTGAATGGAGTAACCAGTCACGTCAGAATAGAACATGATCAAGGAAATTTCAGTTTTGGAGGTTTCACACGTTTCAAAAGTCAAACAATTGTTGACTTCATTGAGAAAGCGGTGGAACATTCTAGAAGTGGACGTTACTTGTTTTTTCTTCATAGGAGACCTGTTCTAGGCCCAATGCGAGTTCAGCTTCTTCACCCAGTATCAAGATTTAAACATGTTCAATCACTACAGCATCTATGCAGATTTATTATAGTTCAGCAAGTAAGGAAGGATTTGATACCAGATTTGCCACTCCCCCAACGTCTGAAAGATTATTTAAACTCTCCTCATTATTATTCTGAGCAAGTGGAGCAATGTATGTCAATATCGAGTGCCTTGTCCACGGATGAAGGGAGCCCAAGTCCTGTATCTGAGCATAGTACTTCGCCATGTTCAAGTGCAGCTGCAAATGTTAGTGATTCATTACAAAATCATCATAAACTTAGTGTAACAAAATCTGTATGCCCTAGTTCTGCCCCCATGAATATTACTGCTAACAATTTGTTTTTAAATTTAAGATGCAATTTCCCTAATAGTACAAGCCCTATGGATCGCAATTTTAGATATTGCAGATCCAAGAATATTAGATTGACATCATCACATTCATCGTTGGATACCAACACTTTACATGCTGCTGCTGCTGCTTCGGGGTCTGCTTTTCCCATTAGTACTTCTACATTGTCTAGTGAATCGGCTTCAGGGCGATTTAGCTGTTTCAAATGTAATTCTCATCATAGAAAATGTCGTTTTTTATCTGTATCATCTCATTCATCCCCATCATCTCCAATTCCCTTTGATTATTCTCCACCAGATTGGCTATCATCTTCCGATGATAACTTTAAAAAATCTTCTGTGGATTCATCTTTGAATAGCAAGAAAATAGTAAGCCCTATTGTTTCTTGTACTGCCAACCAGGAAATTAAGTCAGCGTGCAATAACTTTACTCAGCAATCAATCGAGATAGATACTTGTAATGGAACTAGCAATTCTGGAGATCTCGTAGCAAGTGCCTCTGAACCTTTGCAGAGTATTGTGTCTAAATCTGCCTTACAATCTAATTGTCTTAATGCTTGTGATAATAACCATTCTGGTGAAAAAGTAATTTTTCCTATTAACAGTGGTAGTTGTAAAGTTAAATTATTAAAAGACCCTGCAAACTCTTTAAAATAATGTTTGTGTACAAGCAATAGAACCCCTTCTACAAATGTGTGATGAAATGTTTTATCACTCTGTATTAAGCTTTATTAAAATATATCAATTTAAAGTTCTATATAATCAAAGAGTATGCTTACATACTTTTAATGTAATGTAAAAAGCTCTTAAGTAACCAAAGATATTTAATCGATTAACTTTTCATAAAAAATTAACCTTAGTTTACCAAGTAGAACTGATTATTCGTTACAGACTATAATTTACATAACACTCGCAATATTA
>Proasellus_coxalis_2 ENA|HAET01026699|HAET01026699.1 TSA: Proasellus coxalis, contig comp33874_c0_seq1
GTTAACACTGCTTCCTGTTCCTGAATAGATAATTACATGTGCCATAACACTTTTGAACGAAAAAATACTGATATATTAAATGGTATGAAAATGTCTTCAGTCATCGTGTGCCCGAATTGTAGATCTGTAATACCGTCATGTATCGGTGTTTCATGTTCCCAAATGAAGCCAGCAACTACCAATTCTTGTGTATCATGCCAAGGTCACCAGGCAATGCCTCCGCCTTGTGTGGCTGGAGGAATTGTTCCATATTTTCCTTTACCTTACGTCTGTCGACATTGGGTCCAAATATCTCATCCTCAATCTTCCTGTAACGCCTGCTCTCAAAGGCATTCTTCTGTCGAAGAAACGCCGACATCTTTTGAGCCTCTCTCTCCTTTTGCCCATCCATGTATGCAAAATAATGGTTTGTCGAACAGACTTTCTCACCATTTTACCGACATTGGAACGACTTTCCACACTCAGAATGAAACTTCCGGAGGGGCGATGCTCGCCACCGCTAAAGAATTTTCCAATGGATTCTCAGTTTCTCGCGGTGGTTCTCCAGAAAGTCATCTAGTATACCCGAATGTATCGGCCTCAGTTTGTGATATTTTGCCTTTGTCTCCTGAGCAGAAGAAGTGGACGAAGAAAGATGACGTAAGGGTGATGAGTTTTGCCAAAGAAACTTTAGAAAGTTGTGGGTGGTATTACGGAGCCATGACGTGGCAAGAAGCAGCCGGACTTCTAGCTAATACTTCCGTCGGGACTTTCTTAATTCGCGATTCTTCCAGCCAACGCTGCCCTTATGCACTCAGCGTCCAAACTTCACAAGGTCCAACCAGCATTAGGACAGAATATGACCATGGAAAGTTTTGGTTAGACTGCGAAAAGAAAGGAGTCACTCCGCAGCTAAATGGGGTAGTTGAATTAGTAGAATATTATAGAACTTTAGCACTTGCTAAGGATGCCCAAATCGAAGCAGATACCAATAATAAAATTTGCAGTAGAAGTAATTCTTCCAGGGGAAAACACGTTTGGATAGACCATAAAGGGAGGATCTTTAGTCCCATTAAAGTAATTACCCCTTTGAAAAGAACACCTTCATCTTTGCAGCATTTATGCCGTCTTGCAGCCAACTCTATTTCTCAAGTGGAGTCTCAACTATCATCCTTACCATTAACATTAAGGACTTATTTGAAGAAATATCCCCATACGTTATGACATAGTTATTTGTCTCTTTGGTTATTTGTTTAACCGTGCAGCTTACTTATGAAGTTCTAAAATTCTATTTCAGTGAATGAAATTTATGTGAATTAAAAAGAAGATAAGTTTTTATTTAAATGTACTTAAAATACAATATGAAATTTAGCCTATATTCAATAGAGATAAGGCGGCTCATATCAATGAATCTTAAAATGCCTAAATCGAAACCATGTCATTGGCTCAATTTCATACATTGCATTAAAAATGTAAAAAAACATTTGTTGGCATATCATCTATCTGTTGTAAATTCCTGTCTTTATTTACTTGCAT
>Proasellus_coxalis_3 ENA|HAET01027501|HAET01027501.1 TSA: Proasellus coxalis, contig comp34405_c0_seq1
AGAACAATATTTACTATGATTTTAATATAGTTTATGGATGTGCTTTGAATATGAATGGAAACTATTCATCCAATCATGAAACAGCCATCAAAAAAATGCCAAGGAGGAAGTTCTTACTTTGAAAGGCGCGTCCGTAATGCAGAAGTGCCCACACTGTCACAATGTGTTGGTCTCACCATTGTGCTGCACGCATTCCCACCAACAAGTACCATTGGTGTTTTCCATCGACTCGGGGCCTCTCAGTCCCATGCCTACACTTCGCCCTCTCGTACCCACAACAATTGCAGAATCAAATTGCGGAACTATGGACGGATGTGTGGAAGGTTCGAACGAGCATTCAAAGTGCCAAAGCCGTATGTCACTTCCGACGCCGCATGTCAGTGGCCACATGTTTCAGTTCCCTACTGTGAACGATATGCTGGTATCGCGACTTAACGCATGTCAGCTAACGTGTCATATCAACTGTCTAACTCACGGTACTTTTCAATATGCTGCCCCATCATGGTCTGATAATTCACTCTGTAACTCTCACAGGAGGCTTAGCAATGGATGGACATATAGCACTTCGTTGTCATATGATGAAGAGGGTGCTTGCTTAGAGGCCACTAAACTGGCACTGATGAAGAGTGGATGGTATTGGGCAAAACTTAGTTGGCAAGAAGCAGAAATTGTCCTACAACCTACATCTATAGGAACTTTTCTTATAAGAGACTCTGCAGATCCTAACCATAGGTTTTCTTTAAGTGTTCAAACTGAGAAGGGACCGACTAGTGTACGTATTCAGTTTTACAAAGGAAAATTCAGACTTAGGTGTGAAGCTAGTGTGAAGACGGCTCTTCCGGAGTTTTCGTGTGTGATTAAATTGATCGAGCACTACGTTAGCACAAATGAGAAACACAATAATCACGTGTGGGTTGACTCCGCTGGTAAGATTTATTCTCCTATCAGAATTTGTAAACCCTTACGAAGAAAAATTCCCTCACTGCTGCATCTCTCGAGACTTAGTATAAACTATCACATACCCCGTAGTGTTACGTCCCATCGCCTTCCCCCTACGCTTGCCAAATATCTCGACGAGTACCCGTTCTGGTGCTAGCGGTGGTTGCGATATCTCTATCTATCCGTCTTCTGGTGCTAGTAATTTTTTGATAGAAGAGAATGCAGTTCTTGAAATATCCAAAGAAATAACTCGAGTAACATTTGGATGGTTCTTCTTAG
>Proasellus_coxalis_4 ENA|HAET01066092|HAET01066092.1 TSA: Proasellus coxalis, contig comp255084_c0_seq1
GAGATTCATCTGATGTTAAATACCTTTACACATTAAGTTTTAAATCATATGGAAAAACATTTCATACACGGATTGAACATAGCAACGGATGGTTTAGTTTTTATCCTCAGCCAGACAATGATGGACGAAGGAGTTTAGTTCAGCTTATTGAACATTGTATTAGTGAATCGGATGCCGGAGTGTTTTGCTATTCACGACCTCTTTTAAAAGGGTCTCCTTCTTTTCCTGTTAGATTGATTAAGCCAATATCTAGATTTATGGAGGTTAGATCACTTCAATATCTATGTCGGTTTGTAATAAGAAGGTTCATCAGCATAAACAATATTCAGACTCTTCCAGCCCCTATGAAGATTAAAAGATATCTTGAAGAGAGTTATTATTAACAAATCATATCACATTTAATTTTTTTGTGAATATTTCATTTATTGTTTTATTCCTTAATCCAAAGTATTTACATTACGTACATTATATATATATGTTATGTTATTGCAAAACTATGACTTTATTAGTTATTCATATGGGCAACCTTCAAGAATAAAGTGAAATTTTCACTTTAAAGCTAATGAGTTTCTTAATATTGATTTATAATATTTATTGTT
>Proasellus_coxalis_5 ENA|HAET01078417|HAET01078417.1 TSA: Proasellus coxalis, contig comp432408_c0_seq1
CTTGGCCTAGGTGGACCTCGAACTAATGGAGTTTCTTATCAAGGAGAATCTTTAATGCATCAAATTGGAATTTTTGCATCAGATGGTTCTTGTTTATCAAGAACTGTACATACTCAAGTTGACTATATCCACTGTCTTGTTCCAGATTTATTGGCAGTTACCAATTGTGGTTTCTATTGGGGGAAAATGGATCGCTATGAGGCTGAAAGGCTTTTAGAAAATCGTCCTGAAGGAACCTTTCTCCTTAGAGATTCTGCTCAAGAGGAATTTTTATTTTCAGTCTCATTTCGTCGGTATGGACGATCACTACATGCCCGAATTGAGCAATGGAATCATAAATTCAGCTTTGATTCACATGATCCTGGCGTGTTTGCATCAGACACTGTGTGTGGGCTAATTGAACATTACAAAGATCCATCTTGTTGCATGTATTTCGAACCACTTTTAACCAATCCTTTAGCGAGAACCTTTCCGTTTCCTCTTCAACACCTGTGCCGAGCTGCTATCTGCTCCAAAACAACGTATGATGGCATTAACAATCTGGATTTACCAAAAATATTTAAGAATTATCTGAAAGAGTACCATTATAAACAACGAGTGAGGGTTCGTCATTTGGAATAGTATGTACATTTGCTATATACCTATATATAAAG
>Proasellus_ebrensis_1 ENA|HAEW01001559|HAEW01001559.1 TSA: Proasellus ebrensis, contig c1694_g1_i2
TCAACGCAGAGTACTTTCTTAATTCGCGATTCTTCCAGTCAGCGATGTCCTTTCGCACTCAGTGTCCAAACCTCTCAAGGTCCAACTAGCATAAGAATAGAATATGACCAAGGAAAGTTTTGGTTAGACTGCGAAAAAAAAGGAGTTACTCCGCAGCTTAATGGTGTTGTTGAGTTAGTAGAATATTATAGAACTTTAGCAATTGCTAAAGATGCTCAAGTCGAAGCCGATACCAATAATAGAATTTGCAGTGGTAAAAGTGTTCCTTCCAATGGAAAACACGTTTGGATAGACCATAAGGGGAGAATCTTTAGCCCCATTAAAGTAATTACCCCTTTAAAAAGAAAACCATCGTCTTTGCAGCACTTATGTCGCCTTGCAGCTAATTCTGTTACTCAAGTGGAGTCTCAAATATCCACTTTGCCATTAACATTAAGGTCTTATTTGAAGAAATACCCTCATAATAAGCAAATATCTATTG
>Proasellus_ebrensis_2 ENA|HAEW01008724|HAEW01008724.1 TSA: Proasellus ebrensis, contig c9498_g2_i1
GAATAGAACAGTGGAATCATAAATTCAGCTTTGATTCTCATGATCCAGGAGTGTTTGCATCAGATACAGTATGCGGGTTAATTGAACATTACAAAGATCCTTCTTGTTGCATGTATTTTGAACCACTTCTAACCAATCCATTAGCAAGAACTTTTCCATTTCCTCTTCAGCATCTTTGTAGAGCTACTATTTGCTCCAAAACAACGTATGATGGCATTAACAGTCTTGATTTACCCAAAATTTTTAAAAATTATCTGAAAGAGTATCATTATAAACAAAGGGTGCGGGTTCGTCATCTGGATTAATATTGCATTAAGCTGTTTGTAAGCTACTTGATATGTATAGGGCTATAGGTAATATCTTAAAGAGCCTAACTTCTACCTCATTAAATGAGAAAGTGTACAGTCATTTGTAAATTAG
>Proasellus_ebrensis_3 ENA|HAEW01069133|HAEW01069133.1 TSA: Proasellus ebrensis, contig c48725_g1_i1
CTTATCTACTGGACCTACATTAATACCAGTAGAACAGAAGTCAATTTCAAATATTGAACAAAAGGAAATTGATTGCTTTGGAATACCATTGTCACATAAATCATTTTGCATCACAGCACAATCTAATACAACTCATACTTCAGATCACAGTAGCATTTTTATGAATAAACATTCACCATTGGTATTGACGCATTTTCCATCAATTGGTGAAATTTGTAATAATCAGAGTGATGATAAAGAAGATTTTGTTAACACTAATAATAATTCTTTGACTTGTGAACCACCTCCTAATTCACCTGGAGTTAATACTTCTGAAAGTGTTAAATGTGAAAGGAAAGAATTTCAAGTGGGATATGCCTTAAATGTATGTGAAGCATCTAGTACAGAAAAGTTATCAAGCTATAAACCTGCCATCCTATGCAATAGATCTGACAGTATTTTTAAAAGTCTTACTGAAGAATTAAGAGAATTGGTAAAATATGGTTGGTATTGGGGATCAATGAATCGAAAGGAAGCAGAAGACAAACTCAGTAAAGAAATGGATGGAGCTTTCCTTGTTAGAGATTCATCTGATGTTAAATACCTTTATACGTTAAGCTTTAAATCTTATGGAAAAACTTTTCATACTCGAATTGAACATAGCAATGGATGGTTTAGCTTCTATCCTCAGCCTGACAATGATGGACATAGGAGTTTAGTTAAGCTTATTGAACATTGCATTAGTGAATCTGATGCTGGAGTATTTTGCTATTCTCGACCTCTGTTAAAAGGCTCCCCTTCATTTCCGG
>Proasellus_ebrensis_4 ENA|HAEW01087202|HAEW01087202.1 TSA: Proasellus ebrensis, contig c67137_g1_i1
ATGCATCAAATTGGAATTTTTTCATCAGATGGTTCTTGTTTATCTAGAACTGTACATACTCAAGTGGACTATATCCACTGTCTTGTTCCAGATTTATTAGCAGTAACCAATTGTGGTTTCTACTGGGGGAAAATGGATCGTTATGAGGCTGAAAGACTTTTGGAGAATCGTCCAGAAGGAACCTTTCTCCTTAGAGATTCTGCTCAAGAAGAATTTTTATTTTCAGTTTCATTTCGTCGGTATGGAAGATCATTACATGCTAGAA
>Proasellus_ebrensis_5 ENA|HAEW01099698|HAEW01099698.1 TSA: Proasellus ebrensis, contig c79854_g1_i1
TGCTTATTAGAGACTCTGCAGATCCTAACCATAGGTTTTCTTTAAGTGTTCAAACTGAGAAGGGACCGACCAGTGTACGTATTCAGTTTTATAAAGGAAAATTTAGACTGCGGTGCGAGGCTAGTGTAAAAACAGCCCTACCAGAGTTTTCGTGCGTTATAAAATTGATCGAACACTACGTGAGCACTAACGAGAAACACAATAATCATGTGTGGGTGGATTCGGCTGG
>Proasellus_escolai_ ENA|HAEV01059276|HAEV01059276.1 TSA: Proasellus escolai, contig comp102135_c0_seq1
ATTTTCTTAGACTTTTGTATGCTACAAGCGTTTCTCTTTCAAAATGTCCTTCCAATATGGTGAAAAGTCGTGCGCTACCGCCTCTTCCATTTTCTATGGATGATAATGGATTATCTTCGAAAGTTAACAATTTAGACCTTACACATTCAGAAAAAGTTGATGAAGGCTGTGATTTTGCTTCCAATATTGAAAAAGTAAAAAATTATGGCTGGTACTGGGGTCCAATTAGTGGAGAAGCTGCTGAAAAAGTTTTATCCAATGAACCTGATGGCTCTTTTATCGTAAGAGATTCATCTGATTACCATTACATCTTTTCACTCACCTTCAGATTGAATGGAGTTACTAGTCACGTCAGAATAGAACATGATCAAGGGAATTTCAGTTTTGGGGGTTTCACACGATTCAAAAGCCAAACAATTGTTGACTTCATTGAGAAAGCTGTGGAACATTCTAGAAGTGGTCGTTATTTATTTTTTCTTCATAGAAGGCCTGTATTAGGCCCAATGAGGGTTCAACTTCTTCACCCAGTGTCAAGATTTAAGCATGTTCAATCGTTACAGCATCTATGCAGATTTGTTATTGTTAAGCAAGTACGAAAGGATTTGATACCAGATTTGCCTCTCCCTCTACGTCTGAAAGATTATTTAAACTCTCCTCATTATTACTCTGAGCAAGTGGAACAATGTATGTCATTATCGAGTGCCTTGTCCACAGATGAAGGGAGCCCAAGTCCTGTATCTGAGCATAGTACTTCACCATGTTTAAGTACAGTTGCAAATATCACTGGTTCCATACGACGGCATCGTAGACTTAGTCTAACTAGATCTGTACTCCCTAGTTCAGCCCCTCTGCATGTGGCTGCTAACAATTTGTTCCTAAATTTAAGGTGTAATTTTCCAAACCGTACAAGCCCTTTGGATCGCAATTTTAAACACTGCAGAAGCAAAAATTGTAGATTGACTTCATCACATTCATCATTAGATGCCAACACATTACATGCAGCAGCTGCTTCTGGATCTGCTTATCCCATTAGTACTTCAACATTGTCCAGCGAATCCACTTCAGGACGATATAGTTGTTTCAAGTGTAATTCTCAGCACCGAAAATGTCGTTTCTTGTCTGCATCTTCACATTCCTCGCCTTCATCTCCAATTCCACTTGATTATTCTCCGCCTGATTGGCTTTCATCTTCGGACGAAAATTTAAAAAAATCTTCCTTGGATTCTTCATTGAAAAGTAAGAAGATATCTCCTCCCATCCAGGAAATTAAGTCTACTTTCAATAACGTTACTCAGCAATCAATCTTAAGAGATACCTCAAATGGAGCTAACAATTCTAGAGATTTCATTGCAAGTGCCTCTGAATCTCTGCAGAGTGTTGTGTGTAAATCCGCCTTACAAACTAATTGTCTTAATGTTTGTGATAATAACCATTTTGAGGAAAAAGAAATTAGGCCTATTAACAATGGTGTTTGTGAATTTAAATTATAAGAATATATTTT
>Proasellus_grafi_1 ENA|HAEX01029300|HAEX01029300.1 TSA: Proasellus grafi, contig c26650_g1_i1
TTGGAGCAAATTTCTTTATCAGCGCATCCGTAATGCAGAAGTGTCCTCATTGTCACAATGTGTTGGTCTCACAATTGTGCTGTACGCATTCTCACCAACAAGGACCTTTGGTGTTTTCCATCAACTCGGGACCTCTCAGTCCTCTGCCAACTCTTTGTTCGCCTGCCCCCTCAACAATTCCAGAATCAAATTGCGGGACTATGGACGGTTGTGTGGAAGGTTCGAACGAGCATTCAAAGTGCCAAGGACGAATGTCCCTTCCAACGCCGAATGTCAGTGGCCACATGTTTCAGTTCCCTTCAATGAGCGACATGTTGGTATCACGTCTCAACGCCTGTCAACTAACATGTCATATCAATTGTCTAACTCACGGTACTTTTTCAATATGCTGCCCCACCTTGGCCAGATAGCTCACTATGCAACTCTCACAGGAGGCTTAGTAATGGATGGGCATATAGCACCTCTATGTCATGTGAGGAAGAAGGTGCACTTCGTTTAGAGGCAACTAAATTGGCCTTATTGAATAGTGGATGGTACTGGGCAAAAACTCAGTTGGCAGGAGGCAGAAATTGTTCTTCAACCCACATCCATTGGAACCTTTCTTATTAGAGACTCTGCAGATCCTAACCATAGGTTTTCTTTAAGTGTTCAAACTGAGAAGGGACCGACTAGTGTACGTATTCAATTTTATAAAGGAAAATTTAGACTGCGGTGCGAGGCTAGTGTGAAAACAGCCCTACCAGAGTTTTCGTGTGTGATAAAATTGATCGAACACTACGTAAGCACTAACGAGAAACACAATAATCATGTGTGGGTGGATTCGGCTGGTAAGATTTATTCTCCAATTCGAATACGTAAACCTTTACGCAAAAAAATTCCCTCCCTTTTGCACCTTTCGAGACTAACCATAAATTATCACATACCTCGTAGTGTCACGTCCCATCGCCTTCCCCCTTCACTTGCCAAATATCTCGATGAGTACCCATTCTGGTGCTAGCGGTGGTTGGAAT
>Proasellus_grafi_2 ENA|HAEX01051784|HAEX01051784.1 TSA: Proasellus grafi, contig c41887_g1_i1
TTTTCACACTCAGAATGAAACTTCGGGAGGGGCGATGCTAGCAACCACCAAAGAATTTTCCAGTGGATTCTCTATTTCTCGCGGTGGTTCTCCAGAAAGTCAACTAATATTCCCAAATGTTTTGGTATCCGTTGGTGATATTTTACCTTTGTCTTCTGAGCAGAAGAAGTGGACGAAGAAGGATGACTTGAGGGTAATGAGTCTTGCCAAAGTCACTTTAGAAAGTTGTGGGTGGTATTACGGAGCCATGACGTGGCAAGAAGCAGCTGGACTTCTAGCTAATACTTCCGTTGGTACTTTCTTAATTCGCGATTCTTCCAGCCAGCGATGTCCTTTCGCACTCAGTGTCCAAACCTCTCAAGGTCCAACTAGCATAAGAATAGAATATGACCAAGGAAAGTTTTGGTTAGACTGCGAAAAAAAAGGAGTCACTCCCCAGCTAAATGGTGTTGTTGAGTTAGTAGAATATTATAGAACTTTAGCACTTGCTAAAGATGCTCAAGTCGAAGCCGATACCAATAACAGAATTTGCAGTGGTAAAAGTGTTTCTTCCAATGGAAAACACGTTTGGATAGACCATAAGGGGAGAATCTTTAGCCCCATTAAAGTAATTACCCCTTTAAAAAGAAAACCATCGTCTTTGCAGCACTTATGTCGCCTTGCAGCTAATTCTGTTACTCAAGTGGAGTCTCAAATATCCACTTTGCCATTAACATTAAGGTCTTATTTGAAGAAATACCCTCATACATTATGACATAGTTATTTGTCTCTTTTGTTTAATTGTTTAACCATGCAGCTTACTTATGCAGTTACAAAATTTTATTTCAGTGAAGGAAATTTTTGTGCATAAAAATGAAGATACTGATTACATTTGAAAGTAGTTAAAATTATATTTATTAAAGACACTTATATTGCATTTTGATAAGTCAGATACGACTGATTCATATCACTAAATTAGGACATGAATGTGACTAAAACGAAACCATGTATTGATGACGTCATTGGCTCAATTTAGTATTTGTAATAAGAAAAAGGAAG
>Proasellus_grafi_3 ENA|HAEX01068022|HAEX01068022.1 TSA: Proasellus grafi, contig c58465_g1_i1
TGAAAAGTTTATTCCTGAAGTGTATGATACGAAGAAAGAAAAAAATAAAGAGATTGTTAAAGAGGAAAATGTAAGTTCCGACCATACAAAAGTTTGTAGATTAGGGATTATACCATTCGGAACGAGTAAGTCACAAAAAAGAAAAGAACATTTAAGCTCCAAGGGTGAGAGAAAGAAAGGTAGAAGTTTTTCCAGCAATATAAGAAATACCCTATTTACTATTTTCAGTTTTAGAAGAAATCAGAAAGAGAGTTGTGTTAACGCTAAAAATGAATTTATAGATGCTTCTTCGCAAGGATTTCGTGAGTCGTCTGATGGACTGAAATGGGGCAAAATTTGTCCTCTTCCATCAGCTCCTCCATTGAGATCGTCTTCTAAAAACTCAGCGTTTACAGATCATGTTGGTTCTTCTTCATTATCCAATTCTACTCTTCGTGGTTCTTTTGCTAAACAAAATAATGGTGTTGTTGACAACAGACTCAGTAACAACAAAGAAAATAATGCTCCTGGAAATCATCGACAGTCCTCTAGTAATAGCATTAGCCCTGCAAGTTTGTTGTCATGTCTTGGTCATCCGCGTACAAGTTCTATTAGCGATTACGATTATCAAACTCATCTTACTAGCATTACTCTTTCAAAATGCCCTTTAACTATGGTGAAAAGTCGTGCGCTACCGCCCCTTCCATTTTCTATGGATGATGATGGATTATCTTCAAAAATCAACAATTTAAACCTTACACATTCAGAAAAAGTTGATGAAGGCTGTGATTTTGCTTCCAATATTGAAAAAGTAAAAAATTATGGCTGGTACTGGGGTCCAATTAGTGGTGAAGCTGCTGAAAAAGTTTTATCCAATGAACCTGATGGCTCTTTTATCGTAAGAGATTCATCTGATTACCATTACATCTTCTCACTCACCTTCAGACTGAATGGAGTTACTAGTCACGTCAGAATAGAACACGATCAAGGGAATTTCAGTTTTGGGGGTTTCACACGATTCAAAAGCCAAACAATTGTTGATTTCATTGAGAAAGCTGTGGAACATTCTAGAAGTGGTCGTTATTTATTTTTTCTTCATAGACGGCCTGTATTAGGCCCAATGAGGGTTCAACTTCTTCACCCTGTGTCAAGATTTAAACATGTTCAATCATTACAACATCTATGCAGATTTGTTATTGTTAAGCAAGTACGAAAGGATCTGATACCAGATTTGCCTCTTCCCCAACGGCTGAAAGATTATTTAAACTCCCCTCATTATTACTCTGAGCAAGTGGAACAATGTATGTCATTATCGAGTGCCTTGTCCACAGATGAAGGGAGCCCAAGTTCTATATCTGAGCATAATACTTCGCCATGTTTAAGTGCAGTTGCAAATATCACGGGTTCCTTACGACGTCATCGTAGACTTAGTTTAACTAGGTCGGTAGGCCCTAGTTCAGCCCCAATGCACGTGGCTGCTAACAATTTGTTCCTTAATTTAAGGTGTAACTTTCCAATCAGTACAAGCCCATTGGATCGTAATTTTAAACACTGCAGAAGCAAAAATTGTAGATTAACTTCATCGCATTCATCATTAGATGCTAACACATTACATGCAGCAGCTGCTTCTGGATCTGCTTATCCCATTAGTACTTCAACATTGTCCAGCGAATCCACTTCCGGGCGATTTATCTGCTTCAAGTGTAATTCTCAGCACAGAAAATGTCGTTTTTTGTCTGCATCTTCACATTCCTCGCCTTCATCTCCTATTCCATTTGATTATTCCCCGCCTGATTGGCTTTCATCTTCCGACGAAAATTTAAAAAAATCTTCCGTGGATTCTTCATTGAATAGTAAGAAGATATCTCCTCCCAACCAGGAAATTAAGTCTACTTGCAATAAGGTTATTCAGCAATCAATCCTAAGAGATACCTCAAATGGAACTAACAATTCCAGAGATTTCGTAGCAAGTGCCTCTGAATCTCTGCAGAGTGTTGTGTCTAAATCCGCCTTACAAACTAATTGTCTTAATGTTTGTGATAATAACCATTTTGAGGAAAAAGAAATTAGGCCTATTGACAATGGTGTTTGTGAATTTAAATTATAGGAATATATTTTATGATGGCCATTTAAATTACGCATAGGCCTATACTGGTTTTTAATTATTAATCGATCTAGCAAAGTCTTTGAATGAACTTATGTGTAATAGCAATATTACCTCTTCTACTACTGCGAATTAATGTGGTTTATCGCTGATAAAGTCTTTTCATATAAAAATATAAATTTATTTATAGGCCTTTTAGTGCAATCTTGCCCATCATGGGAATAATGAATGTAGGACTAGCGCTCTTTAATGACCAAAGATATTTAATTAGATAGCTTCAAGCCCGTTCGGAAATTATTTGATCATTTACCTTAG
>Proasellus_grafi_4 ENA|HAEX01069071|HAEX01069071.1 TSA: Proasellus grafi, contig c59520_g1_i1
ACTTTTGGAGAACCGTCCAGAAGGAACCTTTCTCCTTAGAGATTCTGCTCAAGAAGAATTTTTATTTTCAGTTTCATTTCGTCGGTATGGAAGATCATTGCATGCTAGAATAGAACAGTGGAATCATAAGTTCAGCTTTGATTCTCATGATCCAGGAGTCTTTGCATCAGATACAGTATGTGGGCTAATTGAACATTACAAAGATCCTTCTTGTTGCATGTATTTTGAACCACTTCTAACCAATCCATTAGCAAGAACCTTTCCATTTCCTCTTCAGCATCTTTGTAGAGCTACTATTTGCTCCAAAACAACATATGATGGCATTAACAGTCTTGATTTACCCAAAATTTTTAAAAATTATCTGAAAGAGTATCATTATAAACAAAGGGTGCAG
>Proasellus_granadensis_1 ENA|HAEY01086950|HAEY01086950.1 TSA: Proasellus granadensis, contig comp160334_c0_seq1
GGGGTTTCACACGATTCAAAAGCCAAACAATTGTTGATTTCATTGAGAAAGCTGTGGAACATTCTAGAAGTGGTCGTTATTTATTTTTTTCTTCATAGAAGGCCCGTATTAGGCCCAATGAGGGTTCAACTTCTTCACCCAGTGTCAAGATTTAAGCATGTTCAATCGTTACAGCATCTATGCAGATTTGTTATTGTTAAGCAAGTACTCTGCGTTGATAC
>Proasellus_granadensis_2 ENA|HAEY01088403|HAEY01088403.1 TSA: Proasellus granadensis, contig comp180582_c0_seq1
GTATCAACGCAGAGTACGGCGCTTGAGATTTGGTAAGAAAAATGAAATCGATGCCTTTGGATTACCATTGCCACATAAATCATTTTGCATCACATCTCAAGCAACGACAAGTCAAACTTCAGACCAAAGTAACATTTTTATGAATAAACATTCCCCATTAGTATTGACACATTTTCCATCAATTGATGAAATTTGCAATACTCAGAGGGATGATAAAGAAGATTTTGTTAGCACTAATAATAATTGTTTGACTTGTAAACCCCCTCCAAATTTACCTGGAGTTAATACATCTGAAACTGTTGAATGTGAAAGGAGAGAATTTCAATTAGAGGATGCCTTAAATGTATGTGAAGCATTTAGTACAAAAAAATTATCTAGCTATAAACCTGCCATCCTGTGCAATAGATCTGATAGTAGTTTTAAAAGTCTTACTGAAGAATTTAGAGAATTGGTAAAATATGGTTGGTATTGGGGACCAATGAATCGAAAGGAAGCAGAAGACAAACTCAGTGAAGAAATGGATGGAGCTTTTCTCGTTAGAGATTCATCTGATGTTAAATACCTTTATACCTTAAGCTTTAAATCTTATGGAAAAACTTTTCATACTCGAATTGAACATAGCAATGGTATGTATTGATATGACTGACTGTATAGCTTATTTAATTTTTTATAATGAATATTTATAACAGCAAGTCTTTGACTTTCATAAAATCATAGATACAATGTTAGAAAAGGAGTTGGCTTAGGCCTATTTTTCAAATCTAAGGAAGAATGCCAAATATTATTTATATTGCCTTTTCCCATTTTTATTTAAACTTTAATATAAGTTATTCAAAAATTTATTAATGTAAATTACTTATTTAACCCATTTTTTTAATGCCCACACACACATCTGTATTGTATAAAATGAATGTTAGACTTATTAGAATGTATTAAGAAAAAATCTGGCATTCCTTTAGTGAGTATGTATGGCTTAGTAATAGGCTAATATACTTTGTTGATTTTAAAAGTAATGTAATATAACTTACAGCTTTA
>Proasellus_hercegovinensis_1 ENA|HAEZ01033969|HAEZ01033969.1 TSA: Proasellus hercegovinensis, contig comp74195_c0_seq1
TCTGAAATGCCTGACCCGAAAAAAGAAAAGAAAAGAGATCTTGTTAAAGTGGAAAGTGGTAGTTCCGAGCATTCAAAAGTTTGTAAGTTAGGGCTTATGCCCTTTGGAACGGGTAAGTTTCAAAAAAGAAAAGAACATTTAAGTGCCAAAGGTGAGAGAAAGAAAGGACGGAGTTTTTCAAGCAATATACGAAACACCTTATTTACTATTTTCAGTTTTCGACGAAATCTGAAAGAAAGTTGTGTTAATGCTAAAAATGAATTTATAGATGTTTCTTCACAAGGATTTCACGAGTCTTCTGATGGATTGAAATGGGGAAAAATTTGTCCACTGCCATCTGCTCCTCCACTAAGAACATCTGCCAAAAACTCTGCATTTACGGATCATATTGGTGTGTCCTCAGTTTCAAATTCTACACTTCAAAGTTCCAGTGTGAAACAAAATAATGGTGGTTTTGTTGACACTAGATACAGTAACAATAAAGAAAATATTGCTATTGGAAATCATCGACAATCTTATAATAGTATTAGTCCTGCAAGTTTATTGGGTTGTCTTGGTCATCCTCGTACAAATTCTATCAGTGATTACGACCATCAAACTCGTCTTGCTAGTGTAACTCTTTCAAAATGTCCTTCAACGATGGTGACAAGTCGTGCATTACCACCCCTCCCATCATCTTTGACTGATAATGGAATTTCTTTGAATACCGTCAATTTAAACTTGACGCAATCAGGAAAAGTTGATGAATGCTGTGATTTTGCTTCTAATATAGAAAAAGTAAAAAATTATGGCTGGTACTGGGGCCCAATTAGTGGTGAAGCTGCTGAAAAAGTATTATCCAATGAACCTAATGGTTCTTTTATTGTAAGAGATTCATCTGATTATCACTATATCTTCTCACTTACCTTCAGACTGAATGGAGTAACCAGTCACGTCAGAATAGAACACGATCAAGGGAATTTCAGTTTTGGTGGCTTCACACGTTTCAAAAGCCAAACAATTGTTGACTTTATTGAGAAAGCTGTGGAACATTCTAGAAGTGGTCGTTACTTATTTTTTCTTCATAGAAGACCAGTACTAGGCCCAATGAGAGTTCAGCTCCTTCACCCAGTATCAAGATTTAAACATGTTCAATCACTACAGCATCTATGCAGATTTATTATAGTTAAACAAGTAAGGAAGGATTTGATACCAGATTTGCCACTCCCCCAACGCCTGAAAGATTATTTAAACTCTCCTCATTATTATTCTGAGCAAGTGGAGCAATGTATGTCATTATCGAGTGCCTTGTCTACAGATGAAGGTAGCCCAAGTCCTATATCTGAGCATAGTACATCGCCATGTTCAAGTGCAGTTGCAAATGTTGGTGATTCATTACAAAATCATCATAGACTTAGTTTAACAAAATCTGTATGCCCTAGCTCTGCCCCCAT
>Proasellus_hercegovinensis_2 ENA|HAEZ01041701|HAEZ01041701.1 TSA: Proasellus hercegovinensis, contig comp81356_c1_seq2
GAGTCTTCTTGGAGAGTCTTGTAAAAGTGGAGAAGGGGGAGATAAATTAGTCGTTTGGCCATAGTTTTAGTGAGGCAGATTTATTAACTGATTCTTTAAAGATACAAGTGCGTTTATAAATTTGTGATAGCAAAAATTAATAACTTTGCATTTTATGATTATATTCGGCTAGCAACAATAATACCATCAAGAGAAATTTCAATATAATAATAGACTGACTTGTCATTATGATTACACGTCAAATTCTAATGAAAAATTAAGAATTGCTCACTATTTTATTGTGGAAACGGTGACGAGAAACCTACTACAAGTTATTACGTCTGTAGTTTTGAAGTATGAAAATGTCTTCAGTCATCATTTGCCCGAATTGTAGATCTGTAATACCGTCCTGTATCGGTGTTTCTTGCTCCCAGATGAAGCCTGCAACTACCAATTCATGCGTATCATGTCAAGGTCACCAGGCAATGCCTCCACCTTGTGTGGCTGGCGGAATTGTCCCATATTTTCCTTTACCTTACGTCTGTCGACATTGGGTCCAAATATCCCATCCTCAACCTCCCTGTAACGCCTGCTCACAAAGGCATTCTTGCGTCGAAGATACGCCGGCATCTTTTGAGCCTCTCTCTCCTTTTAACCATTCAAATATGCATAATAATGGTTTGTCCAACAGACTTTCTCACCATTTTACTGATATTGGGACGACTTTTCACACTCAGAATGAAACTTCCGGAGGAGCGATGCTGGCGACCGCCAAAGAATTTTCCAATGGATTCTCCATTTCTCGCGGTGGTTCTCCAGAAAGTCATCTAGTATTCCCAAATGTATTGGTCTCAGTTAGTGATATTTTGCCTTTGTCTCCTGAGCAGAAGTGGATGAAGAAAGATGACTTAAGGGTGATGAGTGTTGCCAAAGAAACTTTAGAAAGTTGTGGGTGGTATTACGGAGCCATGACGTGGCAAGAAGCAGCCGGTATTCTTGCTAATACTTCCGTCGGGACGTTCTTAATTCGCGATTCTTCCAGCCAACGCTGTCCTTTCGCACTCAGCGTCCAAACTTCACAAGGTCCAACTAGCATAAGGATAGAATATGACCAAGGAAAGTTTTGGCTAGACTGCGAAAAGAAAGGAGTCACTCCGCAGCTAAATGGTGTAGTTGAATTAGTAGAATATTATAGAACTTTAGCACTTGCTAAGGATGCCCAGATCGAAGCAGACACCAATAATAAAATTTGCAGTAGGAGAAGTGTTTCTTCCAGTGGAAAACACGTTTGGATAGACCATAAAGGGAGGATCTTTAGTCCCATAAAAGTAATTACTCCTTTAAAAAGAAAACCATCGTCTTTGCAGCACTTATGCCGCCTTGCAGCTAATTCTATTTCTCAAGTGGAGTCTCAACTATCCACCTTACCATTAACATTAAGGACTTATTTGAAGAACTACCCTCATACGTTATGACATAGTTATTTGTCTCTTTGGTTAATTGTTTAACCATGCAGCTTCCTTAAAAAGTTATAAAATTCTATTTCAGTGAATGAAATTTAAGTGCATGAAAAAGAAGATACTGCTTATATTTAAATGTACTTAAATTATAATTTGAAATTTAGCCTAT
>Proasellus_hercegovinensis_3 ENA|HAEZ01066767|HAEZ01066767.1 TSA: Proasellus hercegovinensis, contig comp92819_c0_seq4
GATATAACGCTGGATTCGATACCGAAATATTAAAAACGACTTAAGTTATTGCCTAAGCCTGCATAGGCCTACATGATATATACCTAAGCTTAGCCTAATATTTTAAATTGTCCTTCGTTATCTTATCATATGACTAGGCTAGTTCAGTACAGTATATGTACTGCATTGTAGCCTTTATTCCATTGGCCCTAACGAAACCTTACCTGTTAGCTTTATTGGTGAGGTCATGGCAGTATTAGCCTATACATAGAACTTAGGCTAATAAACAATTAGTTGGTTAGAGTGGAAAGTAATTTGGCTGTAGGCATAGGTACTAATTAAGAAACAACTGGTCCTAGGCTAGGTTAAAGCAGCTAGTTATTAGCCTAGGCCTAGGAAAGTCCTATAGTGCGTTGTAACTAATTACTGGGCCTTTGTTAGACCTAAGTTTTTGGATGTACTTTTGAATATGAATGGAAACTGTTCATCCAATCATGAAACAGCCATCAAAAAGATGCCAAGGAAGAAGTGCTTACTTTGAAAGGCGCGTCCGTAATGCAGAAGTGTCCACACTGTCACAATGTGTTGGTCTCACCATCGTGCTGTACGCATTCCCACCAACAAGTACCATTGGTGTTTTCCATCAACTCGGGGCCTCTCAGTCCTCTGCCTACGCTTCGTCCACCCGTACCCTCAACAATTGCAGAATCAAATTGTGGAACTATGGACGACTGTGTGGAAGGTTCGAACAATCATTCAAAGTGCCAAAGTCGTATGTCCCTTCCGACGCCGCATATCAGTGGTCACATGTTTCAGTTCCCTACTGTGAACGACATGCTGGTATCGCGTCTTAACGCATGTCAACTAACGTGTCATATCAATTGTCTAACTCACGGTACTTTCCAATATGCTGCCCCATCATGGACAGATAGTTCACTATGCAACTCTCACAGGAGGCTTAGTAATGGATGGGCGTATAGCACTTCATTGTCATGCGATGATGAGGGTGCTCACTTAGAGGCCACTAAAATGGCACTGATGAAGAGTGAATGGTATTGGGCAAAACTTAGTTGGCAGGAAGCAGAAATTGTCCTCCAACCCACATCTATAGGAACTTTTCTTATAAGAGACTCTGCAGATCCTAACCATAGGTTTTCTTTAAGTGTTCAAACTGAGAAGGGACCGACTAGTGTACGCATTCAGTTTTACAAAGGAAAATTCAGACTTCGATGTGAAGCTAGTGTGAAGACGGCTCTACCAGAGTTTTCGTGCGTGATCAAATTGATCGAACACTACGTGAGCACAAATGAGAAACACAATAATCACGTCTGGGTTGATTCGGCTGGTAAGATTTATTCTCCAATTAGAATCCGTAAACCCTTACGAAAAAAAATTCCCTCACTA
>Proasellus_ibericus_1 ENA|HAFA01035258|HAFA01035258.1 TSA: Proasellus ibericus, contig comp58612_c0_seq1
TCAACGCAGAGTACGGGGAGAATAGAACACGATCAAGGGAATTTCAGTTTTGGGGGTTTCACACGATTCAAAAGCCAAACAATTGTTGACTTCATTGAGAAAGCTGTGGAACATTCTAGAAGTGGTCGTTATTTATTTTTTCTTCATAGAAGGCCTGTATTAGGCCCAATGAGGGTTCAACTTCTTCACCCAGTGTCAAGATTTAAGCATGTTCAATCTTTACAGCATCTATGCAGATTTGTTATTGTTAAGCAAGTACGAAAGGATTTGATACCAGATTTGCCTCTTCCCTTACGGCTGAAAGATTATTTAAACTCTCCTCATTATTACTCTGAGCAAGTGGAACAATGTATGTCATTATCGAGTGCCTTGTCCACGGATGAAGGGAGCCCAAGTCCTGTATCTGAGCATAGTACTTCGCCATGTTTAAGTGCAGTTGAAAATATCACTGGTTCCTTACGACGCCATCGCAGACTTAGTTTAACTAGATCTGTACTCCCTAGTTCAGCCCCAATGCATGTGGCTGCTAACAATTTGTTCCTAAATTTAAGGTGTAATTTTACAAACCGTACAAGCCCATTGGATCGCAATTTTAAACACTGCAGAAGCAAAAATTGTAGATTGACTTCATCGCATTCATCATTAGATGCCAACACATTACATGCAGCAGCTGCTTCTGGATCTGCTTATCCCATTAGTACTTCAACATTGTCCAGCGAATCCACTTCAGGACGATTTAGCTGTTTCAAGTGTAATTCTCAGCACAGAAAATGTCATTTCTTGTCTGCATCTTCACATTCCTCGCCTTCATCTCCAATTCCATTTGATTATTCTCCGCCTGATTGGCTCTCATCTTCTGATGAAAATTTTAAAAAATCTTCTGTGGATTCTTCATTGAATGGTAAGAAGATATCTCCGCCCAGCCAGGAAATTAAGCCAACTTGCAATAACGTCACTCAGCAATCAAT
>Proasellus_ibericus_2 ENA|HAFA01042533|HAFA01042533.1 TSA: Proasellus ibericus, contig comp63925_c0_seq3
ATTATTACTTCTGTTATTTTTTAACTAAAACTTTAATGGAAAGATAGATCATACGATGACAATGGCAATTAAATCACTATCATAATAACTAAATGAAAAAGCATCTAAGTGAATATTTAAGGAAAATTAATTATCTTGACCAGTTACCCAAACGCCTGATTTACTTAAAAGTGGCGATCCAAATTTGTTAACTGCTTCCTGTTCCTGAATGGATAGTTACATGTGCCATAATACTTCTGAACGAAAAAATACTAATACAGTAAATGGTATGAAAATGTCTTCAGTCATCGTTTGCCCGAATTGCAGGTCTGTGTTACCGTCGTGTATTGGCGTTTCTTGCTCTCAGATAAAGCCTACAACTGCCAATACGTGCACATCATGTCAAGGCCACCAGGCAATTCCTCCACCTTGTGTGGCTGGTGGAATTGTCCCTTATTTTCCTTTACCTTACGTGTGTCGACATTGGGTCCAAATTTCCCATCCTCAGTCTCCCTGTATCGCCTGCTCACAAAGGAATTCATGCGTTGAAGAGCCTCTATCTCCTTTTACACATTCAAATATGCATAACAATGGGTTGTCCAACAGACTTTCTCATCATTTTACCGATATTGGAACGACTTTTCACACTCAGAATGAAACTTCCGGAGGGGCGATGCTAGCAACCACCAAAGAATTTTCCAATGGTTTCTCTATTTCTCGCGGTGGTTCTCCAGAAAGTCAACTAATATTCCCAAATGTTTTGGTATCTGTTGGTGATATTTTACCTGTGTCTCCTGAGAAAAAGAAGTGGACGAAGAAGGACGACTTGAGGGTAATGAGTCTTGCCAAAGAAACTTTAGAAAGTTGTGGTTGGTATTATGGAGCCATGACGTGGCAAGAGGCAGCTGGACTTCTTGCTAATACTTCCGTCGGTACTTTCTTAATTCGCGATTCTTCCAGCCAGCGATGTCCTTTCGCACTCAGTGTCCAAACCTCTCAAGGTCCAACTAGCATAAGAATAGAATATGACCAAGGAAAGTTTTGGTTAGACTGCGAAAAAAAGGAGTCACTCCGCAGCTAAATGGTGTTGTTGAGTTAGTAGAATATTATAGAACTTTAGCAATTGCTAAAGATGCTCACATCGAAGACGATACCAATAATAGAATTTGCAGTGGTAAAAGTGTTTCTTCCAATGGAAAACACGTTTGGATAGACCATAAGGGGAGAATCTTTAGCCCCATTAAAGTAATTACTCCTTTAAAAAGAAAACCATCGTCTTTGCAGCACTTATGTCGCCTTGCAGTTAATTCGGTTACTCAAGTGGAGTCTCAATTATCCACTTTGCCATTAACATTAAGGTCTTTTTTGAAGAAATACCCTCATACATTATGACATAGTTATTTGTCTCTTTTGTTTAATTGTTTAACCATGCAGCTTAATTATGCAGTTACAAAATTTTATTTCGGTGAAAGAAGTTTTGTGCATAAAAATGAAGATACTGATTATATTTGAAAGTACATAAAATTACATTTGTTATTTAAAGACACTTATATTGCATTTTGATAAGCCCGTTACGACTGATTCATATCACTAAAATAGAACATAAAAGTGACTAAAACGAAAACATTTATTGTTGACGTAATTGGCTCAATTTAGTATTTGTAATAAGAAAAAAAAAAAAAAAAA
>Proasellus_ibericus_3 ENA|HAFA01045290|HAFA01045290.1 TSA: Proasellus ibericus, contig comp65547_c0_seq1
ATCCGTAATGCAGAAGTGTCCTCACTGTCACAATGTGTTGGTCTCACCATTGTGCTGTACGCATTCTCACCAACAAGTACCTTTGGTGTTTTCCATCAACTCGGGACCTCTCAGTCCTCTGCCAACACTTTGTCCGCCTGTCCCCTCAACAATTCAAGAATCAAATTGCGGGACAATGGATGGTTGTGTGGAAAGTTCGAGCGAGCATTCAAAGTGCCAAGGACGAATGTCCCTTCCAACGCCGAATGTCAGTGGCCACATGTTTCAGTTCCCTACAGTGAGCGACATGTTGGTATCACGTCTCAACGCTTGTCAACTAACGTGTCATATCAATTGTATAACTCACGGTACTTTTCAATATGCTGCCCCATCCTGGCCAGATAGTTCTCTATGCAACTCTCACAGGAGGCTTAGTAATGGATGGGGATATAGCACCTCGTCGTGTGAGGAAGAAGGTGCACTTCGTTTAGAGGCTACTAAACTGACCTTGTTGAATAGTGGATGGTACTGGGCAAAACTCAGTTGGCAGGAGGCAGAAATTGTTCTTCAACCCACATCCATAGGAACTTTTCTTATTAGAGACTCTGCAGATCCTAACCATATGTTTTCTTTAAGTGTTCAAACTGAGAAGGGACCGACTAGTGTACGTATTCAATTTTATAAAGGAAAATTTAGACTGCGGTGCGAGGCTAGTGTGAAAACAGCCCTACCAGAGTTTTCGTGCGTGATAAAATTGATCGAACACTACGTGAGTACTAACGAGAAACGCAATAATCATGTGTGGGTGGATTCGGCTGGTAAGATTTATTCTCCAATTCGAATACGTAAACCTTTACGCAAAAAAATTCCCTCCCTGTTGCACCTTTCGAGACTAGCTATAAATTATCACATACCCCGTAGTGTCACGTCCCATCGCCTTCCCCCTTCACTTGCCAAATATCTCGATGAGTACCCTTTCTGGTGCTAGCGGTGGTTGGAATGTCTATCCGTCTCCTGGTGCTAGCAATTTCTCTACACAAGAGAGTGCAGTTCTTGAAATATCCAAAGAATAATCGCGTGTAACATTTGGATGCTTCTTCCCTTTAATATAATAGAATATAAACA
>Proasellus_jaloniacus_1 ENA|HAFB01002763|HAFB01002763.1 TSA: Proasellus jaloniacus, contig comp7243_c0_seq2
GAGTCTTCTTGGAGAGTCTTGCAAAAGTGGAGAGGGGAGATACATTACTCGTCTGGCCATAGATGTAGTGAGGTGGATTTTTACATACTGATACATTAAGAACACAAGTGCGATTGCTAATTTTGTGATTAATAGGCTATAAGATCATTATATTTATGTCGATACAAGACAACAAGTTAATCAACACATGAAACTTCACAGATAAATTTGCCTAACTTGTAATTATGAATAGGCCTACATGGCAAATGTTAATGAAGAATTAAAGAATTATTAGCCTGATTATTGGAAAAACCTACTACAAAAAATTATTACTTCTGATATTTTTAAACTAAAAAATTAATGGAAAGTTAGCTCTTGTTGTGACAATCTCAATTAAATCTCAATCATAATAAATGAATGAAAAAGCAACAAGGCCTAGGCCTAAATGAAAAATTAAGTTAAAAAGAAACTTCTGATTTACTAAAAGTGGCGATTTAATTTGTTAACTGCTTCCTGTTCCTGAATGGATAGTTACATGTGCCATAATACTTCTGAACGAAAAAATACTGATACAGTAAATGGTTTGAAAATGTCTTCAATCATCGTTTGCCCGAATTGCAGGTCTGTGTTACCGTCGTGTATTGGCGTTTCTTGCTCCCAGCTAAAGCCTACAACTGCCAATTCGTGCACATCATGTCAAGGCCACCAGGCAATTCCACCACCTTGTGTGGCTGGTGGAATTGTCCCTTACTTTCCTTTACCTTACGTGTGTCGACATTGGGTCCAAATTTCCCATCCTCAGTCTCCCTGTATAGCTTGCTCAAAAAGGAATTCATGTATTGAAGAGCCTCTATCTCCTTTTACACATTCAAATATGCACAACAATGGGTTGTCCAACAGACTTTCTCATCATTTTACCGATATTGGAACGACTTTTCACACTCAGAATGAAACTTCCGGAGGAGCGATGCTAGCAACCACCAAAGAATTTTCCAATGGATTCTCTATTTCTCGCGGTGGTTCTCCAGAAAGTCAACTAATATTCCCAAACGTTTTGGTATCTGTTGGTGATATTTTACCCTTGTCTCCTGAGAAAAAGAAGTGGACGAAGAAGGATGACTTGAGGGTAATGAGCCTTGCCAAAGAAACTTTAGGAAGTTGTGGTTGGTATTATGGAGCCATGACGTGGCAAGAGGCAGCTGGACTGCTTGCTAACACTTCTGTCGGTACTTTCTTAATTCGCGATTCTTCCAGCCAGCGATGTCCTTTCGCACTCAGTGTCCAAACCTCTCAAGGTCCAACTAGCATAAGAATAGAATATGACCAAGGAAAATTTTGGTTAGACTGCGAAAAAAAAGGAGTCACTCCACAACTGAATGGTGTTGTTGAGTTAGTAGAATATTATAGAACTTTAGCAATTGCTAAAGGTGCTCAAGTCGAAGCCGATACCAATAATAGAATTTGCAGTGGTAAAAGTATTTCTTCCAATGGGAAACACGTTTGGATAGACCATAAGGGTAGAATCTTTAGCCCCATTAAAGTAATTACTCCTTTCAAAAGAAAACCTTCGTCTTTGCAGCACTTATGTCGCCTTGCAGCTAATTCTGTTACTCAAGCAGAGTCTCAATTATCCACTTTGCCATTAACATTAAGGTCTTATTTGAAGAAATACCCTTATACATTATGACATACCCATTTGTCTCTTTTGTTTAATTGTTTAACCATGCAGCTTACTTATGCAGTTATAAAATTTTTATTTCGGTGAAAGAAGTTTTTGTGCATAAAAATAAAGATACTGATTATATTTGAAAGTACTTAAAATTACATTTGTTATTTAAAGACATTATTATTGCATTTTGAAAACACGACTGATTCATATCACTAAGAAAGAACATAAACGTGACTAAAACGAAACCATGTATTGAGGACGTCATTGGCTCAATTCAGTATTTGTAATAAG
>Proasellus_jaloniacus_2 ENA|HAFB01045941|HAFB01045941.1 TSA: Proasellus jaloniacus, contig comp103929_c0_seq1
ATCAACGCAGAGTACGCGGGAGAACAATATTTACTATGAATTAAATAGTTTTTGGATGTACTATTGAATATGAATGAAATCCGTACATCGCATCATGAAACACCCCTCGAAAAGATGCCAAGGAGGAAGTTCATACTCTGAAAGGTACATCCGTAATGCAGAAGTGTCCTCACTGTCACAATGTGTTGGTATCACCGTTGTGCTGTACGCATTCTCAGCAACAAGTACCTTTGGTGTTTTCCATCAACTCGGGACCTCTCAGTCCTCTTCCAACACTTTGTCCCCCTGTCCCCTCAACAATTCCAGAGCCAAATTGCGGGACAATGGACGGTTGTGTGGAAGGTTCGAGCGAGCATTCAAAGTGCCAAGGACGAATGTCCCTTCCGACGCCGAATGTCAGTGGCCACATGTTTCAGTTCCCTACAGTGAGCGACATGTTGGTATCACGTCTCAACGCTTGTCAACTAACGTGTCATATCAATTGCCTAACTCACGGTACTTTTCAATATGCGGCCCCATCTTGGCCAGATAGTTCACTATGCAACTCTCACAGGAGGCTTAGTAATGGATGGGGATATGGCACCTCTATGTCATGCGAGGAAGAAGGCGCACTTCGTTTAGAGGCTACTAAACTGGCCTTGTTGAATAGTGGATGGTACTGGGCAAAACTCAGTTGGCAGGAGGCAGAAATTGTTCTTCAACCAACATCCATAGGAACCTTTCTCGTCAGAGACTCTGCAGATCCTAACCATAGGTTTTCATTAAGTGTTCAAACTGAGAAGGGACCGACTAGTGTACGTATTCAATTTTATAAAGGAAAATTTAGACTGCGATGCGAGGCTAGTGTGAAAACAGCCTTACCAGAGTTTTCGTGCGTAATAAAATTGATAGAACACTATGTGAGCACAAATGAGAAACACAATAATCATGTGTGGGTGGATTCAGCTGGTAAGATTTATTCTCCAATAAGAATACGTAAACCTTTACGTAAAAAAATTCCATCCCTGTTGCACCTTTCGAGACTAGCTATAAATTATCACATTCCCCGCAGTGTCACGTCCCATCGCCTTCCCCCTTCACTTGCCAAATATCTCGATGAGTACCCATTCTGGTGCTAGCGGTGGTTGGAAAGTCTATCCGTCTCCTGGTGCTAGCAATTTCTCTACACAAGAGAGTGCAGTTCTTGAAATATCCAAAGAATAATCTCGTATAACTTTTGGATGCTACTTCCCTTTGATTAATATAATAGAGTATAAACAGTTAATTAATAATTCTATGTTATTAAATTATTCTAAATAAAAAATGCATCAACGGTAATTGTTTACTGATAGTTATCTTATCTTAGAATATTTATGCACAGACTAATGATGAATGTACAAAAAATTATTTGAAACCTAGCTAAAGATAGTTTAGCTAAATTCTTCTGTATTGTATCGACGGTAGGGCCGATTATGTTTTCATGTGCCGAGGGGGCACTTATAAAACTTTAGCTTTTTGCCTAAAGTTAGTAATGTGAGTACCGGTATTACACTTTTTTATTTATTAGCTTCCTTTGATGTCTTTCTATATTTGTAAAACATAAGTTATGAATAGCTTAGTTGTCCTTCCTTTTAAGTATATTTATTTGTAATACCAATGAAAATATTTAAGATGCATTGGTTAGTTTTTTGCAAATTTCAAAATTAATTACGTAGCTACTAGCTACTTAACACTTAGGCCTATTACTAAGTAATGGCTGTAAATATTTGATGGTTGCAACATTATTGACAGCTATAGGCCTATTTTCTGTTTAAATATTTTCTAAGAATTTATTTACTATAATAATG
>Proasellus_jaloniacus_3 ENA|HAFB01049026|HAFB01049026.1 TSA: Proasellus jaloniacus, contig comp168332_c0_seq1
AAATTATGGCTGGTACTGGGGTCCAATTAGTGGAGAAGCTGCTGAAAAAGTTTTATCCAATGAACCTGATGGCTCTTTTATCGTAAGAGATTCATCTGATTACCATTACATCTTTTCACTCACCTTCAGATTGAATGGAGTTACTAGTCACGTCAGAATAGAACATGATCAAGGGAATTTCAGTTTTGGCGGTTTCACACGATTCAAAAGCCAAACAATTGTTGACTTCATTGAGAAAGCTGTGGAACATTCTAGAAGTGGTCGTTATTTATTTTTTCTTCATAGAAGACCTGTATTAGGCCCAATGAGGGTTCAACTTCTTCACCCAGTGTCAAGATTTAAGCATGTACAATCGTTACAGCATCTATGCAGATTTGTTATTGTTAAGCAAGTTCGAAAGGACTTGATACCAGATTTGCCTCTCCCACTACGTCTGAAAGATTATTTAAACTCTCCTCATTATTACTCTGAGCAAGTGGAACAATGTATGTCATTATCGAGTGCCTTGTCCACAGATGAAGGGAGCCCAAGTCCTGTTTCTGAGCATAGTACTTCACCATGTTTAAGTAAAGTTGCAAATATCACTGGTTCATTACGACGGTATCGTAGACTTAGTTTAACTAGATCTGTACTCCCTAGTTCAGCCCCACTGCACGTGGCTGCTAACAATTTGTTCCTAAATTTAAGGTGTAATTTTCCAAACCGTACAAGCCCTTTGGATCGCAATTTTAAACACTGCAGAAGCAAAAATTGTAGATTGACTTCATCACATTCTTCATTAGATGCCAACACATTACATGCAGCAGCTGCTTCTGGATCTGCTTATCCCATTAGTACTTCAACATTGTCCAGCGAATCAACTTCAGGACAATATAGCTGTTTCAAATGTAATTCTCAGCGACGAAAATGTCGTTTCTTGTCTGCATCTTCACATTCCTCGCCTTCATCTCCAATTCCATTTGATTATTCTCCGCCTGATTGGCTTTCATCTTCAGACGAAAATTTAAAAAAATCTTCC
>Proasellus_jaloniacus_4 ENA|HAFB01070547|HAFB01070547.1 TSA: Proasellus jaloniacus, contig comp443727_c0_seq1
TAAAAGTCTTGCTGAAGAATTTAGAGAATTGGTAAAATATGGTTGGTATTGGGGACCAATGAATCGAAAGGAAGCAGAAGACAAACTCAGTGAAGAAATGGATGGAGCTTTTCTTGTTAGAGATTCATCTGATGTTAAATACCTTTATACCTTAAGCTTTAAATCTTATGGAAAAACTTTTCATACTCGAATTGAACATAGCAATGGATGGTTTAGCTTCTATCCTCAGCCTGACAATGATGGACACAAGAGTTTAGTTAAACTTATTGAACATTGCAT
>Proasellus_karamani_1 ENA|HAFC01030193|HAFC01030193.1 TSA: Proasellus karamani, contig comp50541_c1_seq1
TGCCTTTGTCCCCTGAGCAGAAGAAGTGGACGAAGAAAGATGACTTAAGAGTGATGAGTCTTGCCAAAGAAACTTTAGAAAGTTGTGGGTGGTATTACGGAGCCATGACGTGGCAAGAAGCAGCCGGTCTTCTAGCTAATACCTTCGTCGGGACTTTCTTAATTCGCGATTCTTCCAGTCAGCGCTGTCCTTTCGCGCTTAGCGTCCAAACTTCACAAGGTCCAACTAGCATAAGGATAGAATATGACCAAGGAAAGTTTTGGTTAGACTGCGAAAAAAAAGGAGTTACTCCGCA
>Proasellus_karamani_2 ENA|HAFC01064257|HAFC01064257.1 TSA: Proasellus karamani, contig comp75466_c0_seq6
TATTTTATTTTACGCTAAAGATGATTATTTAATAGGAATATGGAATGTTATTTTTTACGATTTTAAAGTTATGTGCTCTGCAATTATATTTAATCAATACAATTATAATAACCTAATCCAAAATTATTTTTTTCCCCACAGGCCCGTCCGTAATGCAGAAGTGTCCACACTGTCACAATGTGTCGGTCTCAGCATTGTGCTGTTCGCATTCACACCAACAAGTACCATTGGTGTTTTCCATCAACTCGGGGCCTCTCAGTCCCCTGCCTACGCTTCGTCCTCCCGTACCCTCAACAATTGCAGAATCAAATTGCGGAACTATGGACGGCTGTATGGAAAGAGTGAACGATCATTCAAAGTGCCAAAGCCGTATGTCCCTTCCGACGCCGCATGTCAGTGGCCACATGTTTCAGTTTCCTTCTGTGAACGACATGCTAGTATCACGTCTTAACGCATGTCAACTAACGTGCCATATCAATTGTTTAACTCATGGTACTTTTCAATATGCTGCTCCATCATGGACGGATAATTCAGTATGCAACGGTCATAGGAGGCTTAGTAATGGATGGGTGTATAACAATTCGTTGTCATGCGAGGATGAGGGTACTCTCTTAGAGGCCACTAAACTGGCACTGATGAAGAGCGGATGGTATTGGGCAAAACTCAGTTGGCAAGAAGCAGAAATTGTCCTCCAACCCACATCTATAGGAACTTTTCTTATAAGAGACTCTGCAGATCCTAACCATAGGTTTTCTTTAAGTGTTCAAACAGAGAAGGGGCCGACTAGTGTACGCATTCAGTTTTACAAAGGAAAGTTCAGACTTCGGTGTGAAGATAATGTGAAGACAGCTCTACCAGAGTTTTCGTGCCTGATCAAATTGATCGAACACTACGTGAGCACAAATGAGAAACACAATAATCATGTGTGGGTTGATTCAGCTGGTAAGATTTATACTCCAATTAGAATCCTTAAACCCTTATGTAAAAAAATTCCTTCACTGCTGCATCTCTCGAGACTTAGTATAAACTATCACATACCCCGTAGTGTTACGTCCCATCGCCTTCCCCTTACGCTTGCCAAATATCTCGACGAGTACCCGTTCTGGTGCTAGCGGTGGTTGCGATATCTCTATCCGTCTCCTGGTGCTAGTAATTTCTCGTAAGAAGAGACTGTAGTTCTTGAAATATCCAAAGAATAACCTCGAGAAACATTTCTAAATGTGTAATGGTGCATCAGTGGAAATTGTTCACTGATAAGTATCCCATCTGGGAATGTTTTATGCACAGACTAATGATGAATGTACAAAAAATTATAAGATAGCTATAGCTATCGTCACTAAGTAATGTATAGCCTAAATCTTCGGTACTGTGTCGATGCAATACGTAATGTTTTAGAATTTAATAGGGGTGCTGATGAGAATTTAGCTTTATTCCCCTGTTACACGTTTATATTATGAGTACGTACCAATATCGTTATATAGCTACAATTTTTATTTATTAACTTCCTCAGATGTCTTTCTACTTTTGTAAAAAAAAAAAAAAAAAA
>Proasellus_karamani_3 ENA|HAFC01078271|HAFC01078271.1 TSA: Proasellus karamani, contig comp79718_c0_seq2
CACCTGGTTTTGAACAATGAATATGAATTAAATAAACCAACTAGTTCTCTCTGTTATTATTGTTTTTCTAGTCTGTGCCTATGTCTGTTTCTGTAGCTCTGCGCTGCCTTTTCGGTTGATGAGTGTCGATGATAAGACAAATTTCACGAAGCTTTCTTCCTATTAGTGGGGTAATTGGAATTAAGTCTATCTTGCAGTTCGATTTGTGAATTATACGAAAAGTTAATATTCCCTTTTTATTAGTGATGTGAGTGGCTTGAATTGGAAGATTGGCAATGACGAGGAAAAAAGTTCTCTCCTATGGGTGAGGCAGGAGATTGAAAAAGGGTGTCATAGGATGGGTGATGGCTCATGTGAGAAGGATAAGGAATGTGTAGCCTCTCTGCTTAATAAAACCAATAATCATCAGATTAATTCCTTTGTATCATTAATTCATGATGAAAAAATATCAGGGGCCCCCAAATCTTACACGAAGTGCCATTTATACAATGACTTAGAATCCAATGAAAATAGTGTAAGAAACACAGAAATTCCAGCGATAAATTTGCACAGTGAGGAATTAGTTAGCAAAAAGGGCGATGCTGCTGCTGAACAAACGGATGAAAGCTGTTTGACAGTGAAATTAATACAAAATTCATCTGACACCTCTTTATTTACATTTGATAAGGGTCATGGACACAAAGTGTTCAATAGCCACGCAATAAACCTAGCAAAACATAAGTTTGATTTTTCTGATAAAGTTGCTTCCTGTGATTTGGAACCTCTTTGTCATAGTGGTGCTCCTCAGATCAATAATTCTAAATTAGATAGATGTTCAAAGTTCTCGCATATATCTTTTGATATTCCAAAGAAAAAAAAGGAATGTGTGCTCATCTCATGCCCCTCGCTCGATAGCTCTCTCTCTAATGACTCTCTATCTGTTCCATGTCCTGTGCTCTTTCAGTCACAGCCATTTCTTGATCCCAGTGAGTCTTCTGCATGCCTTCTTACCTCACATAACTTGATTCCTTTGACACCTGCTACACCATTAAGTGGGTTAGTGTCTCAATCATCCTTTGATTCAGGGGTGCTATCAACACTATCCCTTGATATGTCTCATTCCAATGGAGATGAAAATTGGGCAAAAAGAAGACGGACTGTCAGCAGTGTAAGTAGTGGGACTAGTGAAATGTGGCAAAGTTCTTTAGACGGAGAAGGATCTGCCCTTGAAGCCGTCTCTGAAAACTTGCCTGTCCATGAAGACAGCGAAGCTGTCTTTAAATTTGGGATGAAAAAAAGTGAAGGATGTGAATCCTTGAATAGCTGCTTAAATGTCTCATCTCATAGTGGCAATGATGCTTTGGAAGTTTATGCTCAACCTAATGCTCATCTTGATAATAAGGACCATTCCGTTTCGATGCCTTACAAAAAGTTAGATCTTTGTTTTAGCCGAACAGATACTGTCAAAGAAAAATACAAACCTTTAAAAGCCAATGACATGAATCATTCAAAGCAAGCAGAAGAAACAGTTCGATATAATTTAGATACCGATAGATATTTTTGTTCGAATGTTATTCCCTCACAGAAAATAAAGCGTGAAGAGTTGTTGAAAGAGAGGTATTCCCCGGAAATGCTTAGAAAAATGGAAAAATATGCTGCTAATTTAGTAATGCTGGTTCTCAATGAAGCACTTTCTCAAAGTATTTCTTTGGGGTGGAGTATAAAATGTTCCGGTCAGTGTAACCAAGTGCTTTGTCGCGAAGATTATAATAAGATGACTTCATTAAAAGATAAAAAAGAGAAAGAAATCCAAACAGATGACCGACCTAGGTTTTCAAATCTAGGATTATCTAATTGTAGTTCTAGTCTCTGTTGGACACCAGAAATTCCTTTTAGTCCTTTGCATAGACCCCACTCAAGAAACTCGAAGAGATCATCGCTATCCTTTTCTCACGATTCTTTAATTAGTGGAGGTCCTTTTCAAGATGACTCACACCTCATTACTGGAGCTGTCTCTCATGATACATTGACTTTTACTACTGTTAGAAGCGTTGATGCTGCTAAAAGCTGTTTAACCTGTCTTGAAAATGAAATATATTCCCTTCCTATTGATACCGTAAAGCCTTATCAGGGGCCTATTCTACAGCCAAAAGTAATTATTCAACAACCAAAACGAAGGCATTCAAACCGACCTTCTAAGTCCTTGCATGAACAGGATTTTATCAGTGGTCCAACTTCAAAGAGGAAAATTGCTGGTTGCAAGCAGAAAAGGATTAAGCCTAATCATTTTGAAAATCGTAAAGACCAAAGTGAAGGTTCTAAAACCAGCAAAAGAAATGTTATTCAGCTGATCAATAATAATACTAGTAAAGATGACTTAGATGAGGAAAAACTGTCTACGGAAGCTGTCAACACTGAAAAAATGATTTCTGAAATGCCTGACCCAAAAAAAGAAAAGAAAAGAGATGTTGTCAAAGTGGAAAATGGAAGTTCCGAGCATTCAAAAGGTTGTAAGTTAGGACTTATGCCTTTTGGAACTGGTAAGTTTCAAAAAAGAAAAGAACACTTGAATGCAAAAGGGGAGAGAAAGAAAGGACGAAGTTTCTCTAGTAATATACGAAACACCTTATTTACTATTTTCAGTTTTCGAAGAAATCTGAAAGAAAGTTGCGTTAATGCTAAAAATGAATTTATAGATGCTTCTTCACAAGGTTTTCATGAGTCCTCAGATGGATTGAAATGGGGAAAAATTTGTCCACTGCCATCTGCTCCTCCACTAAGGACGTCTGCCAAAAACTCTGCATTTACAGATCATGTTAGTGCGTCCTCAGTAACAAATTCTACACTTCAAATTTCCAGTGTGAAACAAAATAATGGTGGTTTTGTTGACACTAGATACAATAATAATAAAGATAATATTGCTGTTGGAAATCATCGACAATCCTCTAATAGCATTAGTCCTGCAAGTTTATTGGGTTGTCTTGGTCATCCTCGTACAAATTCTATCACTGATTATGACCATCATACTCGTCTTGCTGGGGTTACTCTTTCAAAATGTCCTTCAACGATGGTGACAAGTCGTGCGTTACCACCCCTTCCACCATCTTTGAATGATAAGGGAATTTCTTTGAATACCATCAATTTAAATTTAATACAATCAGGAAAAGTTGATGAAGGCTGTGATTTCGCTTCCAATATAGAAAAAGTAAAAAATTATGGCTGGTACTGGGGCCCAATTAGTGGTGAAGCTGCTGAAAAAGTATTATCCAATGAACCTGATGGTTCTTTTATTGTAAGAGATTCGTCTGATTATCACTACATCTTCTCACTTACCTTCAGACTGAATGGAGTAACCAGTCACGTCAGAATAGAACACGATCAAGGGAATTTCAGTTTTGGAGGCTTCACACGATTCAAAAGCCAAACAATTGTTGACTTTATTGAGAAAGCTGTGGAACATTCTAGAAGTGGTCGTTACTTGTTTTTTCTTCATAGAAGACCAGTTCTAGGTCCAATGAGAGTTCAGCTCCTTCACCCGGTATCGAGATTTAAACATGTTCAATCACTACAGCATCTATGCAGATTTATTATAGTTAAGGAAGTAAGGAAGGATTTGATACCAGATTTACCACTCCCCCAACGCCTGAAAGATTATTTAAATTCTCCTCATTATTATTCTGAGCAAGTGGAGCAATGTATGTCATTATCGAGTGCCTTGTCCACAGATGATGGAAGCCCAAGTCCTATATCCGAGCATAGTACTTCGCCATGTTCAAGTGCAGTACCAAATGTTAGTGATTTATTACAAAATAATCATAGACTTAGTTTAACAAGATCTGTATGCCCTAGCTCTACCACTCTGCGTTGATACCAC
>Proasellus_karamani_4 ENA|HAFC01079322|HAFC01079322.1 TSA: Proasellus karamani, contig comp79924_c5_seq1
GAAAACCCAATGTCAGGCAATTTTGAATTCAAGAGACCATATCCTTGTTCCCAATCTATGGCAGATGATACTTTTATTCCAGCTCTTGAGTCATCATTAAAATTACCTTCTATGTCAATAGCTATGGATGAGCAGTCTCTTTCAAACATTGAGCTAAAAAACATCAATAGCCTAGAATCACCATTACTACGTAATACACCTTCAATTGCTACAAAAAATAGGACAAGTCAAATAGACAAAAGTAGCACTTTTGCAAGTAATCATGTACCATTTTTTGAAAACATGATGCTACATTTTCAACCAGTTGGTGAAACTTGCAATAATCAGAGTAATGACAAAGAAGATTTAGTAAATAAAAACAATTGTTTGTCTTGTGAGCCCCAATGTAATTTGCATGATAATTTTCCTGAAAGCTCTAAAGAAGAAAAAGATCAAAGTCAAGAGCTACAAAATGATGATGCTTTAAATGAATGTGAATCGTCTAGCACAGAAAAATTAGCAAGTTGTCAACCTGCCATGCTGTGTAATAGCTCTGACATTGTTGTTAAAAGTCTAACTGAAGAGTTACGAGAGTTGGTAAAATATGGTTGGTATTGGGGCTCAATGAATCGAAAAGAAGCTGAAGATAAACTTAATGAAGAAGCGGATGGAACATTTCTAGTTAGAGATTCATCTGATGTTAAATACCTTTACACATTAAGTTTTAAATCATATGGAAAAACATTCCATACTCGGATTGAACATAGCAATGGATGGTTTAGCTTTTACCCCCAGCCTGACAATGATGGACGTAGGAGTTTAGTTAAGCTTATTGAACATTGTATTAGTGAATCTGATGCCGGAGTATTTTGCTATTCTCGACCTCTTTTAAAAGGATCCCCTTCATTTCCTGTTAGATTGATTAAGCCAATATCTAGATTTATGGAGGTTAGATCACTTCAATATCTATGTCGATTTGTAATAAGAAGATTCATCAGCATAAATAATATTCAGAATCTTCCAGCTCCTATGAAGATTAAAAGATATCTTGAAGAGAGTTATTATTAACAAATCATATCATCATTTAATTCTTTTTGAATATTTCATTGCCGCATCCAAAGTATTTACTCTTTATACATTATATGCATGTAATGTGTTTATTTTCATTGCATAAATATAAGGAATGATCTTAT
>Proasellus_margalefi_ ENA|HAFD01022847|HAFD01022847.1 TSA: Proasellus margalefi, contig comp39379_c0_seq1
CGCAGAGTACGGGGGGGGAAAATGGACCGTTATGAGGCTGAAAGACTTTTGGAGAATCGCCCAGAAGGGACCTTTCTTCTTAGAGATTCTGCTCAAGAAGAATTTTTATTTTCAGTTTCATTTCGTCGGTATGGAAGATCATTACATGCTAGAATAGAACAGTGGAATCATAAATTCAGCTTTGATTCTCATGATCCAGGAGTGTTTGCATCAGATACAGTATGTGGGTTAATTGAACATTACAAAGATCCTTCATGTTGCATGTATTTTGAACCACTTCTAACCAATCCATTAGCAAGAACCTTTCCATTTCCTCTTCAGCATCTTTGTAGAGCTACTATTTGCTCCAAAACAACCTATGATGGCATTAACAGTCTTGACTTACCCAAAATTTTTAAAAATTATCTGAAAGAGTATCATTATAAACAAAGAGTGCGGGTTCGTCATCTAGATTAATATTGCATGAAGCTGTTTGTAAGCTTCTTGCTATGCATAGGGCTGTAGGTAATATCTTAAAAAGCCTAAATTCTACCTCATTATATGAGAAAGTGTACAGTCATTTGTAATTAGAAATATATGATATTTGCCTTGGCATAGCTATATAAATTTACCGAAATTAGCAGCTGAGTTACTATAATGCTTGTCTGTATTATATTGTTAAAAATTTTGCTGTTATTAAGATAGCATGTTCTAATCTAAGTTTTAAACGTTAGTTGTATTAATTTATCATTCTTTTTGTTCATTTTGTATGTATGGCCAATTTAAAATTTCTCAGTTGTTTCTTGTGAATTAAATATGAACTTAATTTTAGCTGACTATAATATTTTAATCAATGGTTATTTATTTGCAAAATTATACTGAACCAAAAAATCATAGTTTACTATTTTGTTGAGATTATTACTTTCTAGCTCTAACTTTTATAAAAAAAAAAAAAA
>Proasellus_meridianus_1 ENA|HAFE01018639|HAFE01018639.1 TSA: Proasellus meridianus, contig comp38388_c0_seq1
ATACTCCTGAACGAAAAAATACTGATACAGTAAATGGTATGAAAATGTCTTCAGTCATCGTTTGCCCGAATTGCAGGTCTGTGTTACCGTCGTGTATTGGCGTTTCTTGCTCTCAGATAAAGCCTACAACTGCCAATACATGCACATCATGTCAAGGTCACCAGGCAATGCCTCCACCTTGTGTGGCTGGTGGAATTGTCCCTTATTTTCCTTTACCTTACGTGTGTCGACATTGGGTCCAAATTTCCCATCCTCAGTCTCCCTGTATCGCCTGCTCACAAAGGAATTCATGCTTTGAAGAGCCTCTATCTCCTTTTACACATTCAAATATGCATAACAATGGGTTGTCCAGCAGACTTTCTCATCATTTTACCGATATTGGAACGACTTTTCACACTCAGAATGAATCTTCCGGAGGGGCGATGCTAGCAACCACCAAAGAATTTTCCAATGGATTCTCTATTTCTCGCGGTGGTTCTCCAGAAAGTCAACTAATATTCCCAAATGTTTTGGTATCTGTTGGTGATACTTTACCCTTGTCTCCTGAGAAGAAGAAGTGGACGAAGAAGGATGACTTGAGGGTAATGAGTCTTGCCAAAGAAACTTTAGAAAGTTGTGGTTGGTATTACGGAGCCATGACGTGGCAAGAGGCAGCTGGACTTCTAGCTAACACTTCTGTCGGTACTTTCTTAATTCGCGATTCTTCCAGCCAGCGATGTCCTTTCGCACTCAGTGTCCAAACCTCTCAAGGTCCAACTAGCATAAGAATAGAATATGACCAAGGAAAGTTTTGGTTAGACTGCGAAAAAAAAGGAGTCACTCCGCAGCTAAATGGTGTTGTTGAGTTAGTTGAATATTATAGAACTTTAGCAATTGCTAAAGATGCTCAAGTCGAAGCCGATACCAATAATAGAATTTGCAGTGGTAAAAGTGTTTCTTCCAATGGAAAACACGTTTGGATAGACCATAAGGGGAGAATCTTTAGCCCCATTAAAGTAATTTCCCCTTTAAAACGAAAACCGTCGTCTTTGCAGCACTTATGTCGTCTTGCAGCAAATTCTGTTACTCAAGCGGAGTCTCAATTATCCACTTTGCCATTAACATTAAGGTCTTATTTGAAGAAGTACCCTCATACATTATGACATAGTTATTTGTCTCTTTTGTTTAATTGTTTAACCATGCAGCTTACTTATGCAGTTACAAATTTTTATTTCAGTGAAAGAAGTTTTTGTGCATAAAAATGAAGAAACTGAATATATTTGAAAGTACTTAAAAAAATTACATTTGTTATTTAAAGACACTT
>Proasellus_meridianus_2 ENA|HAFE01021320|HAFE01021320.1 TSA: Proasellus meridianus, contig comp43293_c0_seq2
TTGTCCTGGATATCGACGCCCAGAAACAGAATCCACATATAGATCTGTTGAGGAAAATGCTTCCACAAGCAATTTAAATGCACCAATGGTAGATTTAGCAAGATTTAATCCTGACGCATACCCTATAAATGATGTTGAAGAAACAGCGCGACTAGAAAGAGCAAGAGAAATGGCTGAAGGCGTTGAGCCACCACCTGGTTTCCGTTCCTTACCTTTACAAGGGGATAGTAGGAACTCATTGGCTTTACCTCTGACTTACAATATGATTAACTTGCAAGTTCTTTTGGAAAATTCTTTAAGACTTGGTCTAGGTGGATCTCGCCCCAGTACAGTTTCTTATCAAGGAGAATCTTTAATGCATCAAATTGGAATTTTTTCTTCAGATGGATCTTGTCTATCTAGAACTGTACACACTCAAGTGGACTATATCCACTGTCTTGTTCCAGATTTATTAGCGGTAACCAATTGTGGTTTCTATTGGGGGAAAATGGATCGTTATGAGGCTGAAAGACTATTGGAGAATCGGCCAGAAGGAACGTTTCTTCTTAGAGATTCTGCTCAAGAAGAATTTTTATTTTCAGTTTCATTTCGTCGTTATGGAAGATCATTACATGCTAGAATAGAACAGTGGAATCATAAATTCAGCTTTGATTCTCATGATCCAGGAGTGTTTGCATCAGATACAGTATGTGGGTTAATTGAACATTACAAAGATCCATCATGTTGCATGTACTTTGAACCACTTCTAACCAATCCATTAGCGAGAACCTTTCCATTTCCTCTTCAGCATCTTTGTAGAGCTACTATTTGCTCCAAAACAACGTATGATGGCATTAACAGTCTTGATTTACCCAAAATTTTTAAAAATTATCTGAAAGAGTATCATTATAAACAAAGAGTGCGGGTTCGCCATCTGGATTAGTATTGCATTAAGCTGTTTGTAAGCTACTCGATAAATATAGGGCTATAGGTAATATCTAAAAGAGCCTAAATTCTACCTCATTACATGAGAAAGTGTACAGTTATTTGTAATTAGAAATATATGATATTTGCCTTGGCCTAGCTATACAAATTTACCTGAATTAGCAGTTGAGTTACTATAATGCTAGGCTATATTATTTTGTTAAAAATTTTGCTGTAATTAAGATAGCATGTTCTAATCTAAGTTTTAAACGTTAGTTATATTAATTTATCATTCTGATACATACATACATTATTTTGTATGTATGGCCAATTTTAAATTTCCCAGTTGTTTCTTGTGAATTAAATATGAACTTAATTTTACCCGAGTATAATATTTTTATCAATGACCTTTTATTTGTAAATTATACTGAACCAAAAAATCATAATTTTACTATTTTGTTGAGATTGTATTGCATAGCTCCAATTTTTTGTAAAAGAAAATTGAAGTTTACAGACAAGGTGGGCTTTCATTTCTGAAATTTTGAGTACAGTATGCTGTAAAGCAATTAAAATATAAATAATAAACTCATAGGCCTAATTGTGGA
>Proasellus_meridianus_3 ENA|HAFE01041511|HAFE01041511.1 TSA: Proasellus meridianus, contig comp61254_c0_seq2
ACGGGGCTCTCTGTTATTGTTTTTCTCATCTGTGGCTCTGTGCTTCTGCTGTACTGTATAATATTTTATTGATTGGTTTCCACGATAAGAAAACTTTATTAGGCCTAGGCCTAAGTGTTTTTACTATACTTGAGTTTGGATATATTGTACGACATATGTTGTGAATTAAATAGAAAGATGTGAACGATTTGAATAAGAAGATTGGCAATGATGAAGAGAAGAATTCTCTCTTGTGGATGAGACAAGAGATTGGAAGAGGGAGTCGTAGGATGGGAGATGGTTTGTTTGGGAATAAGGAATGTGTAACATCGCTGCTTAAAACTACCAGTCATCATGAGATTGGTTCCTTTTCACCAATTATTCATGACAGCAAAATATCAGATGCTCCTAATTACGGGAAGTGTCATTTACATGATGACTTTTCAGCCAATGAGAAAGGAAAATGTATAAGAAACAATAGTGTTCCAGCAATAAATCAGTATATCGATGAAATAGTTAAGGAAAAGTGTTATACTCCTGTTGAACAAGTAGATGAAAGTTGTTTAGTAGGGAAAGTTACACAAAATCAACCTGAATCTACTCTGTTTACTTGTGAAGAGAGTCATGGACCTGCTGTAATTGACGCAATAAATACGGTAAAGGATAAGATTGATTCATCTAATAAAGTTGCTTCCTGTGATTTAACACCAATTCAATATAGTGGCACTCCACAGATTAGCAAAACAAAATTGGACAGATGTAAAAACTTCCCGCATATATCCTTTGATATACCAAAGAAAAAAAAGGAATGTGTTCTCATCTCATGTCCTTCTCTTGATAGCTCCCTTTCAAATGAATCTCAGACTGTTCCATGTCCTATTTTTTTTCAGTCACAGCCATTTCTTCATCCTAATCAGTCTTCTGCTTCACGTAACTTGATTCCTTTGTCACCTGCTACACCTTTAAGTGGTTTATTGTCACAGGCCTCTCTCGATTCAGGGGTGTTATCAACGCTTTCGTTTGATATGTCCAATGTCAATGGAAATGAAAATTGGGCAAAACGAAGACGAGCTGCAAGCAGCGTAAGCAGTGGGACCAGTGAAATGTGGCAAAGTTCCTTAGATGGAGAAGGAACTGCTCTTGAAGCTGTTACGGAAAACTTAGATGCCTATGAAGATGGTGAAGCCATATTTAATTTCCGGATGAAAAAAAGTGAAGGATGTGTTTCCTTGAATAGCTGCTTAAATATCTCATCTGACAATGGCAATGATGCTTTGAAAATTTGTGCTCAACCTAATGCTCATGTTGATAATAAGGACCATTCTATTTCGATGCCTTACAAAAATTTAGATCTTTGTTTTAACAGAACGGATACTGTTAAAGAAAAACACAAATCTATTAAAGTCAATGACATAACTAATTCTAAACAAGTTGAAAAGCCAGTTCGATATAATTTAGATGCAAACAAATACTTTTGTTCAAATGTTATTGTCTCACCAAAAATAAAGCGAGAAGAGTTGTTGAAGGAGAGATATTCGCCAGAAGTGCTTAGAAAAATGGAAAAATATGCTGCTAACTTGGTCATACTAGTTCTCAGTGAAGCATTATCTCAAAGCATTTCTCTAGGTTGGAGCATAAAATGTTCAGGTCAATGTAACCAAGTTCTTTGTCGTGAGGATTATAATAAAAAAACTTTATCAAAAGATAAAAAAGAGAAAGAAATTCAAACCGATGAACGATCTAGATTTTCAAATCTAGGATTATCTAATTGTAGTTCGAGTTTATGTTGGACACCAGAAATTCCTTACAGTCCCTTACATAGACCGCATTCGAGAACTTCTAAGAGGTCATCTCTTTCTTTCTCTCACGATTCCTTAATTAGTGGAGGTCCTTTTCAAGATGACTCTCATCTCATTACTGGAGCCGTATCTCATGACACATTGACTTTCACTACAGTAAAAAGCATTGATATTGCTAAAAACTGCTTAACTTGCCTTGAAAATGAAATTTATTCGCTTCCCATTGATATGGTGAAATCTTACCAGGGGCCTATTCTACAACCCAAAGTTATTGTTCAGCAGCCAAAACGAAGACATCAAACCCGTCTTTCTAAAGTTTCTCGTGAGCAGAATGTAATAAGTGGCCCAACTGCAAAGAGGAAGATATCAGGAAATAAGCAGAAACGTGACCAAAGTGAAAGTCTTAAAACTAGCAAAAGAAATGCTGCTCAACTAAATAATAATAATAATAGAGAAAATTTGGATAATGAAAGACTTTCTCCCGAAGCGGTGAGTAATGAAACGTTAATTCCTGAAGAGTCTGATACGAAGAAAGAAAAAAATAAAGAGATTGTAAAAGAGGATAATGTAAGTTCCGACCATACAAAAGTTTGTAGATTAGGACTTATACCATTTGCAACGAGTAAGTCTCAAAAAAGAAAAGAACATTTAACAAAGGGTGAGAGAAAGAAAGGTAGAAGTTTTTCCAGCAATATAAGAAATACCCTATTTACTATTTTCAGTTTTAGAAGAAATCAAAAAGAGAGTTGTGTCAATGCTAAAAATGAATTTATAGATGCTTCTTCACAAGGATTTCGGGAGTCTTCTGATGGACTAAAATGGGGTAAAATTTGTCCGCTACCATCAGCTCCTCCATTGAGATCATCTTCTAAAAACTCAGCATTTACGGATCATGTTGGTTCTTCCTCGTTATCCAATTCTACTCTTCGTGGTTCCATTGCTAAACAAAATAATGGAGGTGTTGACAATAGACTCAGTAACAACAAGGAAAATAATGCTCCTGGAAATCCTCGACAGTCCTCTAATAATAGCATTAGTCCTGCAAGTTTATTGTCATGTCTTGGTCATCCGCGTACAAGTTCTATCAGCGATTACGATCACCAAACTCCTCTTACAAGCGTTACTCTTTCAAAATGTCCTTCAACTATGGTTAAAAGTCGTGCGCTACCGCCTCTTCCATTTTCTATGGATGATAATGGATTATCTTCAAAAGTAAACAATTTAGACCTTACACATTCAGAAAAAATTGATGAAGGCTGTGATTTTGCTTCTAATATTGAAAAAGTAAAAAATTATGGCTGGTACTGGGGTCCAATTAGTGGTGAAGCTGCTGAAAAAGTCTTATCCAATGAACCTGATGGCTCTTTTATTGTAAGAGATTCATCTGATTACCATTACATCTTCTCACTCACCTTCAGACTGAATGGCGTTACTAGTCATGTCAGAATAGAACACGATCAAGGGAATTTCAGTTTTGGGGGTTTCACACGATTCAAAAGCCAAACAATTGTTGACTTCATCGAGAAAGCTGTGGAACATTCTAGAAGTGGGCGTTATTTATTTTTTCTTCATAGAAGGCCTGTATTAGGCCCAATGAGGGTTCAACTTCTTCACCCAGTGTCAAGATTTAAACATGTTCAATCGTTACAACATCTATGCAGATTTGTTATTGTTAAGCAAGTACGAAAGGATTTGATACCAGATTTGCCTCTTCCCTTACGGCTGAAAGATTATTTAAACTCTCCTCATTATTACTCGGAGCAAGTGGAACAATGTATGTCATTATCGAGTGCCTTGTCCACAGATGAAGGGAGCCCAAGTCCTGTATCTGAGCATAGTACTTCGCCATGTTTAAGTGCAGTTGCAAATATCACTGGTTCCTTACGACGTCATCGTAGATTTAGTTTGACTAGATCTGTACTCCCTAGTTCAGCCCCAATACATGTGGCTGCTAACAATTTGTTCCTAAATTTAAGGTGTAATTTTCCAAGCCGTACAAGCCCATTGGATCGCAATTTTAAACACTGCAGAAGCAAAAATTGTAGATTGACTTCATCGCATTCATCATTAGATGCCAACACATTACATGCAGCAGCTGCTTTTCCCATTAGTACTTCAACATTGTCAAGCGAATCCACTTCAGGACGATTTAGCTGCTTCAAGTGTAATTCTCAGCACAGAAAATGTCATTTCTTGTCAGCATCTTCACATTCCTCGCCTTCATCTCCACTTCCATTTGATTATTCTCCGCCTGATTGGCTCTCATCTTCTGATGAAAATTTAAAAAAATCTTCTGTGGATTCTTCATTGAATGGTAAGAAGATATCTCCTCCCAGCCAGGAAATTAAGTCAACTTGCAATAACGTTATTCAACAATCAATTTTAAGAGATACCTCAAATGGAACTAGCAATTCTAGAGATTTTGTAGCAAGTGCCTCTGAATCTCTACAGAGTGTTGTGTCTAAATCCGCCTTACAAACTAATTGTCTTAATGTTTGTGATAATTACCATTTTGAGGAAAAAGAAATTA
>Proasellus_meridianus_4 ENA|HAFE01045121|HAFE01045121.1 TSA: Proasellus meridianus, contig comp63032_c1_seq2
TCAACGCAGAGTACGGGGAGAACAATATTTACTATGAATTAAATAGTTTTTGGATGTACTATTGAATATGAATGAAATCCGTACATCGCATCATGAAACACCCCTCGAAAAGATGCCAAGGAGGAAGTTCATACTCTGAAAGGCGCATCCGTAATGCAGAAGTGTCCACATTGTCACAATGTACTGGTTTCACCATTGTGCTGTACGCATTCTCACCAACAAGTACCTTTGGTGTTTTCCATCAACTCGGGACCTCTCAGTCCTCTGCCAACACTTTGTCCGCCAGTCCCTTCAACAATTTCCGAATCAAATTGCCGGACAATGGACGGTTGTGTGGAAGGTTCGAGCGAGCATTCAAAGTGCCAAGGACGAATGTCTCTTCCAACGCCGAATGTCAGTGGCCACATGTTTCAGTTCCCAACAGTGAGCGATATGTTGGTATCACGCCTTAACGCTTGTCAACTAACGTGTCATATCAACTGTCTAACTCACGGTACTTTTCAATATGCTGCACCATCCTGGCCAGATAGTTCTCTATGCAACTCTCACAGGAGGCTAAGTAATGGATGGGGATATAGCACCTCTATGTCATGTGAGGAAGAAGGTGCATTTCGTTTAGAGGCTACTAAACTGGCCTTGTTGAATAGTGGATGGTACTGGGCAAAACTTAGTTGGCAGGAGGCAGAAATTGTTCTCCAACCCACATCCATAGGAACCTTTCTTATTAGAGACTCTGCAGATCCTAACCATAGATTTTCTTTAAGTGTTCAAACTGAGAAGGGACCGACTAGTGTACGTATTCAATTTTATAATGGAAAATTTAGACTGCGGTGCGAGGCTAGTGTGAAAACAGCCCTACCAGAGTTTTCGTGCGTGATAAAATTGATCGAACACTACGTGAGTACTAACGAGAAACACAATAATCATGTGTGGGTGGATTCGGCTGGTAAGATTTATTCTCCAATTCGAATACGTAAACCTTTACACAAAAAAATACCCTCGCTGTTGCACCTTTCGAGACTAGCTATAAATTATCACATACCCCGTAGTGTCACGTCCCATCGCCTTCCCCCTTCACTTGCCAAATATCTCGACGAGTACCCTTTCTGGTGCTAGCGGTGGTTGGAATGTATATCCGTCTCCTGGTGCTAGCAATTTCTCTACACAAGAGAGTGCAGTTCTTGAAATATCCAAAGAATAATCTCGTGTATCATTTGGATGCTTCATCTTTTTAATAATAGA
>Proasellus_meridianus_5 ENA|HAFE01088139|HAFE01088139.1 TSA: Proasellus meridianus, contig comp295864_c0_seq1
ATCGGATGTTAAATACCTTTATACTTTAAGTTTTAAATCTTATGGAAAAACTTTTCATACTCGAATTGAACATAGCAATGGATGGTTTAGCTTCTATCCTCAGCCTGACAGTGATGGACATAAGAGTTTAGTTAAGCTTATTGAACATTGCATTAGTGAATCTGATGCTGGTGTATTTTGCTATTCTCGACCTTTGTTAAAAGGCTCCCCTTCATTTCCTGTTAGATTGATTAAGCCAATATCTAGATTTATGAAGGTTAGGTCACTTCAGTATCTTTGTCGCTTTGTAATAAGACGATTCATCAGCATAAGCAACATACAGAAACTTCCAGCCCCTAATAAGATTAAAAGTTATCTTGAGGAGAATTATTATTTATA
>Proasellus_ortizi_1 ENA|HAFF01008622|HAFF01008622.1 TSA: Proasellus ortizi, contig c9306_g1_i1
CTGTACGCATTCTCACCAACAAGTACCGTTGGTGTTTTCCATCAACTCGGGACCTCTCAGTCCTCTGCCAACTCTTTGTTCGCCTGTCTCCTCAACAATTCCAGAATCAAATTGCGGGACAATGGACGGTTGTGTGGAAGGTTCGAGCGAGCATTCAAAGTGCCAAGGACGAATGTCCCTTCCAACGCCGAATGTCAGTGGCCACATGTTTCAGTTCCCTACAGTGAGCGACATGTTGGTATCACGTCTCAACGCCTGTCAACTAACGTGTCATATCAATTGTCTAACTCACGGTACTTTTCAATATGCTGCCCCATCCTGGCCAGATAGTTCACTATGCAACTCTCACATGAGGCTTAGTAATGGATGGGCATATAGCACCTCTATGTCATGTGAGGAAGAAGGTGCACTTCGTTTAGAGGCTACTAAATTGGCCTTGTTGAATAGTGGATGGTACTGGGCAAAACTCAGTTGGCAGGAGGCAGAAATTGTTCTTCAACCCACATCCATAGGAACCTTTCTTATTAGAGACTCTGCAGATCCTAACCATAGGTTTTCTTTAAGTGTTCAAACTGAGAAGGGACCGACCAGTGTACGTATTCAGTTTTATAAAGGAAAATTTAGACTGCGGTGCGAGGCTAGTGTAAAAACAGCCCTACCAGAGTTTTCGTGCGTGATAAAATTGATCGAACACTACGTGAGCACTAACGAGAAGCACAATAATCACGTGTGGGTGGATTCGGCTGGTAAGATTTATTCTCCAATTCGAATACGTAAACCTTTACGCAAAAAAATTCCCTCCCTGTTGCACCTTTCGAGACTAACCATAAATTATCACATACCCCGTAGTGTCACGTCCCATCGCCTTCCCCCTTCACTTGCCAAATATCTCGATGAGTACCCATTCTGGTGCTAGCGGTGGGTACGTTGCTATCCGTCTCCTGGTGCTAGCAATTTCTCTACACAAGAGAATGCAGTTAAATTCCCTCCCTGTTGCACCTTTCGAGACTAACCATAAATTATCACATACCCCGTAGTGTCACGTCCCATCGCCTTCCCCCTTCACTTGCCAAATATCTCGATGAGTACCCATTCTGGTGCTAGCGGTGGGTACGTTGCTATCCGTCTCCTGGTGCTAGCAATTTCTCTACACAAGAGAATGCAGTT
>Proasellus_ortizi_2 ENA|HAFF01043858|HAFF01043858.1 TSA: Proasellus ortizi, contig c33838_g1_i1
CTTCCAATATTGAAAAAGTAAAAAAATTATGGCTGGTACTGGGGTCCAATTAGTGGTGAAGCTGCGGAAAAAGTTTTATCCAATGAACCTGATGGCTCTTTTATCGTAAGAGATTCATCTGATTACCATTACATCTTCTCACTCACCTTCAGACTGAATGGAGTTACTAGTCACGTCAGAATAGAACACGATCAAGGGAATTTCAGTTTTGGGGGTTTCACACGATTCAAAAGCCAAACAATTGTTGACTTCATTGAGAAAGCTGTGGAACATTCTAGAAGGGGTCGT
>Proasellus_ortizi_3 ENA|HAFF01072015|HAFF01072015.1 TSA: Proasellus ortizi, contig c62537_g1_i1
AAGCAGCTGGACTTCTAGCTAATACTTCTGTTGGTACTTTCTTAATTCGCGATTCTTCCAGTCAGCGATGTCCTTTCGCACTCAGTGTCCAAACCTCTCAAGGTCCAACTAGCATAAGAATAGAATATGACCAAGGAAAGTTTTGGTTAGACTGCGAAAAAAAAGGAGTCACTCCGCAGCTAAATGGTGTTGTTGAGTTAGTAGAATATTATAGAACTTTAGCAATTGCTAAAGATGCTCAAGTCGAAGCCGATACCAATAATAGAATTTGCAGTGGTAAAGGTGTTTCTTCCAATGGAAAACACGTTTGGATAGACCATAAGGGGAGAATCTTTAGCCCCATTAAAGTAATTACCCCTTTAAAAAGAAAACCATCGTCTTTGCAGCACTTATGTCGCCTTGCAGCTAATTCTGTTACTCAAGTGGAGTCTCAAATATCCACTTTGCCATTAACATTAAGGTCTTATTTGAAGAAATACCC
>Proasellus_ortizi_4 ENA|HAFF01076509|HAFF01076509.1 TSA: Proasellus ortizi, contig c67084_g1_i1
CTACGCAATAGATCTGACAGTATTTTTAAAAGTCTTACTGAAGAATTAAGAGAATTGGTAAAATATGGTTGGTATTGGGGATCAATGAATCGAAAGGAAGCAGAAGACAAACTCAGTGAAGAAATGGATGGAGCTTTTCTTGTTAGAGATTCATCTGATGTTAAATACCTTTATACGTTAAGCTTTAAATCTTATGGCAAAACTTTTCATACTCGAATTGAACATAGCAATGGATGGTTTAGCTTCTATCCTCAGCCTGACAATGATGGACATAGGAGTTTAGTTAAGCTTATTGAACATTGCATTAGTGAATCTGATGCTGGAGTATTTTGCTATTCTCGACCTTTGTTAAAAGGGTCCCCTTCATTTCCTGTTAGATTGATTAAACCAATATCTAGGTTGATGAAGGTTAGGTCTCTGCAGTATCTTTGTCGCTTTGTAATAAGACGATACATCAGCATAAGCAACATACAGAAACTTCCGGCCCCTAATAAGATTAAGAGATATCTTGAAGAGAATTATTATTAATAAATGAAAAACATAGGCC
>Proasellus_parvulus_1 ENA|HAFG01013968|HAFG01013968.1 TSA: Proasellus parvulus, contig comp27172_c0_seq1
CAGTGGTATCAACGCAGAGAGAGAAAAAAAAAGAAAAACTTAATTTACTTTATTAGAAAAAAAATAAATAATGCCATAGAAACCTGTAGTTATAGGAAATCATCTGAGTCTACTAGATCTAAATTTAAAAAATGCAGAAGTTTAGAAGTGTTGACAAACAATTTTTTAGAATACACAGCTCCGACTGAAGACCCAATGCCAAGCAATTTTGAATTCAGGGGGCCATATCCTTGCTTCCAATCTATGGAAAACAATCCTTCATGTCCAGCTCTTGAGTCATCAGTAAAATTAACATCTATGTCCATAGCTGTAGATGAGAAGCCCCTCTCACTTAATGAGCAAAAAAACATTGAGAGCAAAAGGTTACCATTATTACATAAATCACTTTCAATTGCATCAAAAACTAATACTGATAAAAATAGCACTTTTGTGTATAAGCATTTACCATTTTTTGAAAATGTACTACCACATCTTACGTCTGTTGATGAAGCTTGCGCTAATCAAGGTGATGACAAAGAAGATTTAATAATTAAAAGCAATTGCTTACCTTGTGAGCCACTATCTAATTCACATGATTATAGCTCTGAAATCTCTAAAGAAAATAAAGAAAATAGTCGAGAGCTGCAAATGGATTATACTCTAAATGCATGTGAGCCATCTAGTACAGAAGAATTGTCAAGTTGTAAAGCTGCCATTCTGTGCAGTGGATCAGACATTGTTAAAAGCCTGACTGAAGAATTAAGAGAATTGGTAAAATATGGGTGGTATTGGGGCTCAATGAATCGAAAAGAAGCAGAAGATAAACTTGATGAGGAAGCAGATGGAGCATTTCTAGTTAGAGATTCATCTGATGTTAAATACCTTTATACATTAAGTTTTAAATCATATGGAAAAACATTTCATACTCGGATTGAACATAGCAATGGATGGTTTAGTTTTTATCCTCAACCTGACAATGATGGACAAAGAACTTTAGTTCAGCTTATTGAACATTGTATCAGTGAATCTGATGCCGGAGTATTTTGCTATTCACGACCTCTTCTAAAAGGATCCCCTTCATTTCCTGTTAGATTGATTAAGCCAATATCTAGATTTATGGAGGTTAGATCACTTCAATATCTATGTCGATTTGTAATAAGAAGATTCATCAGCATAAACAATATTCAGAATCTTCCAGCCCCTATGAAGATTAAAAGATATCTTGAAGAGAGTTATTATTGACAAATCATATCATTTAATTATTTTGTGAATATTTCATTGTTTATTTTATTCCTTGATCCAAAGTTACATTATATGCATGTTATATATTTCATTGAAAAACCATTAGTGCATTAACTAAGCCTGCAGATGGGGCTGT
>Proasellus_parvulus_2 ENA|HAFG01047570|HAFG01047570.1 TSA: Proasellus parvulus, contig comp73972_c0_seq2
TCTATTTGATAACACAATTTTAATATAGTTTTTGGATGTACTTTGAATATGAATGGAAACTATTCATCCAATCATGAAGCAGCCATCAAAGAAATACCAAGGAGGAAGTTCTTACATTGAAAGGCGCGTCCGTAATGCAGAAGTGTCCACACTGTCACAATGTGTTGGTCTCACCATTGTGCTGCACGCATTCCCACCAACAAGTACCATTGGTGTTTTCCATCGACTCGGAGCCACTCAGTTCCATGCCTACGTTTCGTCCACTCGTACCCACAACAATTGCAGAATCAAATTGCGGAACTATGGACGACTGTGTGGAAGGTTCGAACGATCATTCAAAGTGCCAAAGCCGTATGTCGCTTCCGACGCCGCATATCAGCGGCCATATGTTTCAGTTCCCTACTGTAAACGACATGCTGGTATCACGTCTTAACGCATGCCAACTAACGTGTCATATCAATTGTCTAACTCACGGTACTTTTCAATATTCGTCCCCCTCATGGACAGATAGTTCACTATGTAACTCTCATAGGAGACTAAGTAATGGATGGGCATATAGCACTTCGTTGTCATATGATGAGGAGGGCGTTCGATTAGAGGCCACTAAACTGGCACTGATGAAGAGTGGATGGTATTGGGCAAAGCTCAGTTGGCAAGAAGCAGAAATTGTCCTACAACCCACATCTATAGGAACTTTTCTTATAAGAGACTCTGCAGATCCTAACCATAGGTTTTCTCTTAGTGTTCAAACTGAGAAGGGACCGACTAGTGTACGCATCCAGTTTTACAAAGGAAAATTCAGACTTAGGTGTGAAGCCAGTGTGAAGACTGCTCTACCAGAGTTTTCGTGCGTGATCAAATTAATCGAATACTATGTTAGCACAAATGAGAAACACAATAATCACGTGTGGGTTGATTCCGCTGGTAAGATATATTCTCCTATCAGAATCCGTAAACCTTTACGAAAAAAAATTCCCTCACTGCTGCATCTCTCGAGACTTAGTATAAACTATCACATATCCCGTAGTGTTACGTCCCATCGCCTTCCCCCTACGCTTGCCAAATATCTTGACGAGTACCCGTTCTGGTGCTAGCGGTGGTTGCGATATCTCTTATCTATCCGTCTTCTGGTGCTAGTAATTTCTCGATAGTAGAGAATCCAGTTCTTGATATATCCAAAGAATTATCTGGAGGAAAATTTGGATGCTTCTTCTTCGTAGGATTAAACTATTCTAAATGTGTAATGGTGCAGCAATGGGAATTTTTCATGGATAAATATCCTATCTGGGAATGTACAAAAAATAGGAAGGTAACTATAGCTATCGTCACTAGGTAATGCATTGCCTAATCCTCGGGTAGTGTCGATGCTATACGTAATTTTTTAAAGTTTAATGCGGCTTTGATGAGAATTAGCCTTAGACCCCCTATGCCCGCGGTTATAATATGAGTAGGTACCAAATGTCTTTATATATATTGCTTATTTATTAGCTTCCTCGGGTGTCTCTATTTTTGTAAAAAGAAGACGAAATAAACAGCTGCCCTTTTATGCTTATTTGTATTGTCAATAATGGCTTCAGCTGTTAATCTTTATTTGAAAGCTAATTTATTTCAGATTCGTTTGTAGGTTACTTGCAAAATGGATTACATATTTGGTCCCTGTAATTAAGGGCTGTAAATATTTGATGGATTAGGTAGGCCCTACACGGTGTTCTTGACAGCTATTGCTTTGAAATTAATTGAAGTAAGAAACGTTTTAATGGTTTAGGCTTAAAGCTTATTAATATAGGATTT
>Proasellus_parvulus_3 ENA|HAFG01048415|HAFG01048415.1 TSA: Proasellus parvulus, contig comp74663_c0_seq2
ATAAAACGGATGAGCAAGAACCTCCCTTATCATCACTAAATGTCGGTTGTACGTCTTGTGTTTGTCCTGGATATCGTCGTCCAGAGGTTGTGGAAAATGCATCTACAAGCAATTTAAATGCACCAATGGTAGATTTGTCAAGATTTAATCCTGAAGCATACCCTATAAATGATATTGAAGAAACGGCTCGACTGGAAAGGGCAAGAGAAATGGCAGAAGGAGTAGAACCACCTCCTGGATTTCGTTCAATACCTTTACTCAGGGAAAGTCGGAACTCCTTGGCTTTACCACTGACATACAATATGATAAACTTACAGGTTCTTTTGGAAAATTCTTTAAGGCTTGGTTTAGGTGGACCTCGTACTAATGGAGTTTCTTATCAAGGCGAATCTTTAATGCACCAAATTGGAATTTTTGCATCAGATGGTTCTTGTTTATCAAGAACTGTACATACTCAAGTTGACTATATCCACTGCCTTGTTCCAGATTTATTGGCAGTAACTAATTGTGGTTTCTATTGGGGGAAAATGGATCGCTACGAGGCTGAAAGACTTTTAGAAAATCGCCCTGAAGGATCTTTTCTCTTAAGAGATTCTGCTCAAGAGGAATTTTTATTTTCCGTTTCATTTCGTAGGTATGGACGATCATTACATGCCCGAATTGAGCAGTGGAATCATAAATTCAGCTTTGACTCTCACGATCCAGGCGTATTTGCTTCAGATACTGTATGTGGATTGATTGAACATTACAAAGATCCATCTTGTTGCATGTATTTTGAACCCCTTTTAACGAACCCTTTAGCAAGAACTTTTCCATTTCCACTTCAGCATCTGTGCCGAGCTACTATCTGCTCCAAAACAATGTATGATGGCATTAACAATCTTGATTTACCAAAAATTTTTAAGAATTACCTGAAAGAGTATCATTATAAACAAAGAGTGAGGGTTCGTCATTTGGAATAGTGTTACATTGTATGTACATTTGATTTATATACTATATGCCTATATATAAATAATACCTTTAAAGGTTTAAATTCTACCTCATTTTATGAGAAAGTGTACAGTCATTTTTAAAATTACAATATTAGATTTAAAGGGCTACACTGTATAATTTTACCTAAAGTAGCAAAAAGTTATATTAATCCTTGACCATGTTATTCAATTTAGACTATTTACTGATTTATTTAATCTTAAATACTGCTCTTTTCCAAATAAAATGTTGTTTAGGCAGGCAATCAGGTTCTATATGTTTTTTAATGTAAATTGTATATCTGCTGTACTATTTAATTCTTATTGTGCATTTGGTATTAAAGATTTGCAAAATTTAGTTGCATACTAATGCAATTTACTTTCAGACATTGAATATTTTTTACAATGATCATTTTTTAATTAATTAAAGACTCGCTCGAAAAAAA
>Proasellus_parvulus_4 ENA|HAFG01063836|HAFG01063836.1 TSA: Proasellus parvulus, contig comp83051_c0_seq1
CTTAATTCGCGATTCTTCCAGCCAACGCTGTCCTTTCGCACTCAGCGTCCAAACTTCACAAGGTCCAACTAGCATTAGGATAGAATATGACCAAGGAAAGTTTTGGTTAGACTGCGAGAAGAAAGGAGTCACTCCGCAGCTAAATGGGGTAGTTGAGTTAGTAGAATATTATAGAACTTTAGCACTTGCTAAGGATGCCCAGATC
>Proasellus_racovitzai_1 ENA|HAFH01028846|HAFH01028846.1 TSA: Proasellus racovitzai, contig comp40325_c0_seq2
TTTAAATTAAAAAAATAATGGAAAGATAGCTCATGATATGACAATCTCAATTAAATCACAATCATAATAACTAAATGAAAAAGCATCTAGGCCTAAATGAATTTTTATGGAAAATTTAATATCTTGGCCAGTTACCCAAACGTCTGATTTACTCAAATTTACCAAATTTATTAACTGCTTCCTGTTCCTGAATGGATAGTTACATGTGCCATAATACTTCTGAACGAAAAATTACTGATACAGTAAATGGTATGAAAATGTCTTCAGTCATCGTTTGCCCGAATTGCAGGTCTGTGTTACCATCGTGTATTGGCGTTTCTTGCTCCCAGATAAAACCTACAACTGCCAATTCATGCACATCATGTCAAGGCCACCAGGCAATGCCTCCACCTTGTGTTGCTGGTGGAATTGTCCCTTATTTTCCTTTACCTTACGTGTGCCGACATTGGGTCCAAATTTCCCATCCTCAGCCTCCCTGTATCGCCTGCTCACAAAGGAATTCGTGCGTTGAAGGCCCTTTATCTCCTTTTACTCATTCAAATATGCATAACAATGGGTTGTCCAACAGGCCTACTCATCATTTTACCGATATTGGAACGACTTTTCACACTCAGAATGAAACTTCCGGAGGGGCGATGTTAGCAACCACCAAAGAATTTTCCAATGGATTCTCTATTTCTCGCGGTGGTTCTCCAGAAAGTCAACTAATATTTCCTAATGTTCTGGTATCTGTTGGTGATATTTTACCCTTGTATCCTGAGAAAAAGAAGTGGAATAAGAAGGATGACTTGAGGGTAATGGGTCTTGCCAAAGAAACTTTAGAAAGTTGTGGTTGGTATTACGGAGCTATGACGTGGCAAGAGGCAGCTGGACTTCTAGCTAATACTTCCGTCGGTACTTTCTTAATTCGCGATTCTTCCAGCCAGCGATGTCCTTTCGCACTTAGTGTCCAAACCTCTCAAGGTCCAACTAGCATAAGAATAGAATATGACCAAGGAAAGTTTTGGTTAGACTGCGAAAAAAAAGGAGTCACTCCGCAGCTAATTGGTGTTGTTGAGTTAGTGGAATATTATAGAACTTTAGCAATTGCTAAAGATGCTCAAGTCGAAGCCGATACCAATAATAGAATTTGCAGTGGTAAAAGTGTTTCTTCCAATGGAAAACACGTTTGGATAGACCATAAGGGGAGAATATTTAGCCCCATTAAAGTAATTACTCCTTTAAAAAGAAAACCATCGTCTTTGCAGCACTTATGTCGCCTTGCAGCTAATTCTGTTATTCAAGCGGAGTCTCAATTATCCACTTTGCCATTAACGTTAAGGTCTTATTTGAAGAAATACCCTCATACATTATGACATAGTTATTTGTCTCTTTTGTTTAATTGTTTAACCATGCAGCTTACTTATACAGTTTCAAAATTTTTATTTCAGTGAAAGAAGTTTTTTTGTATAAAAAAGAAAGATACTGATTATATTTGAAAGTACTTAAAATTACATTTGTTATTTAAAGACACTTTTATTGCATTTTGATAAGTCAGAAACGACTGATTTATATCACTAAAAAAGAACTTAAACGTGACTAAAACGAAACCATATATTGATGACGTCATTGGCTCAATTTAATATTTAT
>Proasellus_racovitzai_2 ENA|HAFH01042380|HAFH01042380.1 TSA: Proasellus racovitzai, contig comp46765_c0_seq2
CTCTCTGTTATTGTTTTTCTTATCTGTGGCTCTGTGCTTCTGTACAGTACTGAATTTTTTATTGATTGGTTTCCACGATAAGAAAACTATTAGGCCTAAGCCAAAGCGTTTTTAATATAGTGGAGTGTTTGGTTATATTGTACGACATGTGTTATGAATTATTAAGAAAGATGTGAACGATTTAAATAAGAAGATTGGCAATGATGAAGAGAAGAATTCTCTCTTGTGGATGAGGCAAGAGATTGGAAGAGGGTGTCATAGGATGGGAGATGGTTTGTTTCGGAATAATGAATGTGTAACATCGCTGCTAAAAAATACCAGTCATCATGAGATTGGTTCCTTTGTACCATTTATTCACGACGGCAAAATATCAGATTCTCCTAATTACAGGAAGTGTCATTTACATGATGATTTTGTAGCCAATGAGAAAAGAAATAGTATAAGAAACAATGATCATAATGAATCATCAATCATCAAAAGTGCTCCAGCAATAAATCAGTATGTCAATGAAATAGTTAAGGAAAAGTGTTATACTCCTGTTGAACAAGTAGATGAAAGTTGTTTAGTAGTGAAAATTACACAAAATCAACCTGACACTACTCTGTTTACATTTGAAGAGAGTCATGGACCTGATGTTATTGACGCAATAAATTCAGTAAAGGATAAGGTTGATTCCTCTTATAAAGTTGCTTCCTGTGATTTGACACCAATTCAATATAGTGGCACTCCACAGATTGGCAAAACAAAATTGGACAGATGTACCAAGTTCCCACATATATCCTTTGATATACCAAAGGAAAAAAAGGAATGTGTTCTCATCTCATGTCCCTCTCTTGATAGCTCCCTTTCAAATGAATCTCAGACTGTTCCATGTCCCATATTCTTTCAGTCACAGCCATTTCTTCATCCTAATCAGTCTTCTGCTTCACGTAACTTGATTCCTTTGTCACATGCTACACCTTCCAGTGGTTTATTGTCACAGGCCTCGCTCGATTCAGGGGTGTTATCAACACTTTCGCTTGATATGTCCAATGTCAATGGAAATGAAAATTGGGCAAAACGAAGACGAACTGCAAGCAGCGTAAGCAGTGGGACCAGTGAAATGTGGCAAAGTTCCTTAGATGGAGAAGGAACTGCTCTGGAAGCTGTTTCGGAAAACTTAGATGCCCATGAAGATGGTGAAGCCATATTTAATTTCCGGATGAAAAAAAGTGAAGGATGTGTCTCCTTGAATAGCTGCTTAAATATCTCATCTGACAATGGCAATGATGCTTTGAAAATTTGTGCTCAACCTAATGCTCATGTTGATAATAAGGACCATTCTATTTTGATGCCTTACAAAAATTTAGATCTATGTTTTAACAGAACTGATACTGTTAAAGAAAAACACAAATCTATTAAAGTCAATGACATAACTTTTTCAAAACAAGTTGAAAAGCCAGTTCGATATAACTTAGATGCAGACAAATACTTTTGTTCAAATGTTATTGTCTCTCAAAAAATAAAGCGACAAGAGTTGTTGAAGGAGAGGTATTCGCCAGAAGTGCTTAGAAAAATGGAAAAATATGCTGCTAACTTGGTCATGCTAGTTCTCAGTGAAGCATTATCTCAAAGCATTTCTCTAGGTTGGAGCATAAAATGTTCAGGTCAGTGTAACCAGGTGCTTTGTCGTGAGGATTATAATAAGAAATCTTTATCGAAAGATAAAAAAGAAAAAGAAATCCAAACAGATGAACGATCTAGATTTTCAAATCTAGGGTTATCTAATTGTAGTTCGAGTTTATGTTGGACACCTGAAATTCCTTACAGTCCTTTACATAGACCGCATTCGAGAACTTCTAAGAGATCTTCTCTTTCTTTCTCTCACGATTCCTTAATTAGTGGAGGTCCTTTTCAAGATGACTCTCATCTCATTACTGGAGCTGTATCTCATGACACATTGACTTTCACTACAGTAAAAAGCATTGATATTGCTAAAAACTGCTTAACTTGCCTTGAAAATGAAATTTATTCACTTCCCATTGATATGGTGAAATCTTACCAGGGGCCTATTCTACAACCTAAAGTTATTGTCCACCAGCCAAAACGAAGACATCAAACACGTCTTTCTAAAGTTTCTCATGATCAGAACGTAATCAGTGGCCCAACTGCAAAGAGGAAGATATCAGGAAATAAACAGAAAAGGGACCAAAGTGAATGTTTTAAAACTAGCAAAAGAAATGCTACCCAACTAAATAATAATAATAATAGAGAAAATTTGGATAATGAAAAACTTTCTCCCGAAGCTGTGAGTAATGAAACGTTAATTCCTGAAGTGTCTGATACGAAGAAAGAAAAAAATAAAGAGACAGTAAAAGTGGAAAATGTAAGTTCTGACCATACAAAAGTTTGTAGACTAGGGCTTATACCATTTGCAACTAGTAAGTCACAAAAAAAAAAAGAACATTTAACCAAGGGAGAGAGAAAGAAAGGTAGAAGTTTTTCCAGCAATATAAGAAATACCTTATTTACTATTTTCAGTTTTAGAAGAAATCAAAAAGAGAGTTGCGTTAATGCTAAAAATGAATTTATAGATGCTTCTTCGCAAGGATTTCGCGAGTCTTCTGATGGACTGAAATGGGGCAAAATTTGTCCGCTTCCGTCAGCTCCTCCATTGAGATCGTCTTCTAAAAACTCAGCATTTACGGATCATGTTGGTACTTCCTCATTATCCAATTCTACTGTTCGTAGTTCCATTGCTAAACAAAATAATGGAAGTATTGTTGACAATAGACTCAGTAATAACAAAGAAAATAATGCTCCTGGAAATCATCGACAGTCCTCTAACAATAGCATTAGTCCTGCAAGTTTATTGTCATGTCTTGGTCATCCGCGTACAAGTTCAATCAGCGATTACGATCAACAAACTCCTCTTACAAACGTTTCTCTTTCGAAATGTCCTTCAACTATGGTGAAAAGTCGTGCGCTACCCCCTCTTCCATTTTCTAAGGATAATAATGGATTATCTTCGAAATTCAACAATTTAGACCTTTCACATTCAGAAAAAGTTGATGAAGGCTGTGATTTTGCTTCCAATATTGAAAAAGTAAAAAATTATGGCTGGTACTGGGGTCCAATTAGTGGTGAAGCGGCTGAAAAAGTTTTATCCAATGAACCTGATGGCTCTTTTATCGTAAGAGATTCATCTGATTACCATTACATCTTCTCACTCACCTTCAGACTGAATGGAGTTACTAGTCACGTCAGAATAGAACATGATCAAGGGAATTTTAGTTTTGGGGGTTTCACACGATTCAAAAGCCAAACAATTGTTGATTTCATTGAGAAAGCTGTGGAACATTCTAGAAGTGGTCGTTATTTATTTTTTCTTCATAGAAGGCCTGTATTAGGCCCAATGAGGGTTCAACTTCTTCACCCAGTGTCAAGATTTAAGCATGTTCAATCGTTACAGCATCTATGCAGATTTGTTATTGTTAAGCAAGTACGAAAAGATTTGATACCAGATTTGCCTCTCCCCCTACGGCTGAAAGATTATTTAAACTCTCCTCATTATTACTCTGAACAAGTGGAACAATGTATGACATTATCGAGTGCCTTGTCCACAGATGAAGGGAGCCCAAGTCCTGTATCTGAGAATAGTACTTCGCCATGTTTAAGTGCTGTTGCAAATATCACTGGTTCCATACGACGTCATCGTAGACTTAGTTTAACTAGATCTGTACTCCCTAGTTCAGCCCCAATGCACGTGGCTGCTAACAATTTGTTCCTAAATTTAAGGTGTAATTTTCCAATCTGTACAAGCCCATTGGATCGCAATTTTAAACACTGCAGAAGCAAAAATTGTAGATTGACTTCATCGCATTCATCATTAGATGCCAACACATTACATGCAGCAGCTGCTTCTGGATCTGCTTATCCCATTAGTACTTCAACATTGTCCAGCGAATCCACTTCAGCACGATTTAGCTGTTTCACGTGTAATTCTCAGCACAGAAAAAGTCGTTTCTTGTCTGCATCTTCACATTCCTCGCCTTCATCTCCAATTCCATTTGATTATTCTCCGCCTGATTGGCTTTCATCTTCTGACGAAAATTTAAAAAAATCTTCCGTTGATTCTTCATTGAATAGTAAGAAGATATCTCCTCCCAGCCAGGAAATTAAGTCTACTTGCAATAACGTTACTCAGCAATCAATCCCAAGAGATATCTCAAATGGAACTAACAATTCTAGAGATTTCGTGGCCAGTGCCTCTGAATCTCTTCTGCAGAGTGTTGTGTCTAAATCCGCCTTACAAACTAATTGTCTTAATGTTTGTGATAATAACCATTTTGAGGAAAAAGAAATTAGGCCTACTAACAATGGTGTTTGTGAATTTAAATTATA
>Proasellus_racovitzai_3 ENA|HAFH01053997|HAFH01053997.1 TSA: Proasellus racovitzai, contig comp49111_c0_seq1
GTTTCATGATGCGATGTACGGATTTCATTCATATTCAATAGTACATCGCATCATGAAACACCCCTCAAAAAGATGCCAAGGAGGAAGTTCATACTCTGAAAGGCGCATCCGTAATGCAGAAGTGTCCTCACTGTCACAATGTGTTGGTCTCACCATTGTGCTGTACGCATACTCACCAACAAGTACCTTTGGGGTTTTCCATCAACTCGGGACCTCTCAGTCCTCTGCCAACACTTTGTCCGCCTGTCCCCTCAACAATTCCAGAATCAAATTGCGGGACAATGGACGGTTGTGTGGAAGGTTCAAGCGAACATTCAAAGTGCCAAGGACGAATGTCCCTTCCAACACCGAATGTCAGTGGCCATATGTTTCAGTTTCCTACAGTGAGCGACATGTTGGTATCACGTCTCAGCGCATGTCAACTAACGTGCCATATCAATTGTCTAACTCATGGTACTTTTCAATATGCTGCCCCGTCTTGGCCAGATAGTTCACTATGCAACTCTCATAGGAGGCTTAGTAATGGATGGGGATATGGCACCTCTATGTCATGTGAGGAAGAAAATGCACTTCGTTTAGAGGCTACTAAACTGGCCTTGTTGAATAGTGGATGGTACTGGGCAAAACTCAGTTGGCAGGAGGCAGAAATTGTTCTTCAACCCACATCCATAGGAACCTTTCTTATTAGAGACTCTGCAGATCCTAACCATAGGTTTTCTTTAAGTGTTCAAACTGAGAAGGGACCGACTAGTGTACGTATTCAATTTTATAAAGGAAAATTTAGACTGCGGTGCGAGGCTAGTGTGAAAACAGCCTTACCAGAGTTTTCGTGCGTGATAAAATTAATCGAACACTATGTGAGCACAAACGAGAAACACAATAATCATGTATGGGTGGATTCGGCTGGTAAGATTTATTCTCCAATTCGAATACGTAAACCTTTACGCAAAAAAATTCCCTCCCTGTTGCACCTTTCGAGACTGACTATAAATTATCACATACCCCGTAGTGTCACGTCCCTTCGCCTTCCCCCTTCACTTGCCAAATATCTCGATGAGTACCCATTCTGGTGCTAGCGGTGGTTGGAAAGTCTAACCGTCTCCTGGTGCTAGCAATTTCTCTACACAAGAGAGAGCAGTTCTTGAAATATCCAAAGAATATTCTCGTATAAAATTTGGATGCTATTTCCCTTAAATATAATAGAGTATGAACAGTTAATTAAATATTCTATGTTATGAAATTATTCTAAATCTAATATGCATCAACGGAAATTGTTTACTGATAGGTATCCTATCTTAGAATATTTATGCACAGACTAATGATGAATGTACAAAAAATTATTAGACAATTAGCTAAAGATAGCTATTGTTACTAAGCATAGTTTAGCTTAATTCTTGGGTACTGTGTCGACGGTAGGGCCTATTATGTTTTTATGTGCCGTGGGGGCAGTCATAAGACTTTAGCCTTTTGCCTAAAGTTAGTAATGTGAATACAGGTATTTACACTTTTTTATTTATTAGCTTCCTTTGATGTCTTTCTATTTTTGTAAAACATTAAGTTATGAATAGCTTAGTTAGTTGTCCTTCCTTTTAAGTTTATTTATTTGTATTGTCAATGAAAATATTTTAGATTCATTGGTTAGTTTCATGCAAATTTCAAAATTAATTACGGAGCTTCTTAAAACTCATAATTAAGTAATGGCTGTAAATATTTGATGGTTGCAACATTATTGACAGCTATATTTTCTGTTTAAATATTTTCTAAGAATTTATTTACTTTAATAATTAGCAATTTCATTAAAAAATTAAATTCTGAAAATTTATTAGGCTATGAATAGAATAAGTTACTGTAAATATTATTTCATAAACGTTATTTGTGATAGTCAGATATCACTTCACACCAGTCCTTTAATTGGCTTATTGTATTAAACATTTTATGTCTACTTAAAGAAGTTAAAGTATTGAAATTAAAAGGAAAGAATAATCTGTATATCAGTAAAAGTCACCATTTAAGAATTGAATTAGGCTTGCCATTCTTGGAAGAATAGTCCTATCAATATTTGTCCGAAGACTAGTGTTGTTTTATTTTAATTAGAATCTAAATCTATGATAATTTCGATTAAACCAAAGTGCCTCATAATTAGAAATAAGGAAAGTAAATCTTCTCTCACTTTTTACTTTTTGGAAATGTACAGTACTGTATTTATTTAAATTGAACCCAGTTTCGTTAAGCTAATAGCTATGCAGTTAAAATGAATGTGTGCCAATGTTTGCATATATTTTTGTTATTGCAAGACTTTGTGCCTTCAAAATTTAATAAATATAATTGTCGATACTGTGTAAGTTTGGGTATTTACTGTTTTTAAATGCTGATCAGATAGTGTTGCCTGCTAATGAGTTTGTGCTTCAAATTTCTTTACCGTTTCTTAAAATCGTATTGTTTGTACAGGACGTTTTAGAGAAAATGAATTATCATATTAAGTTGGCTATCAAGTTTTTTTTTTTGCAACCAACTTGCTATTAAATTACAGCCAAGTGTTATTTAAGAGGCTTTCATTCTAAAATAAAATATATCTAACTGCAATTAGCTTTTCTTAGGTTTCATATTGGATCATTATGTTCCCGTACGTTTTGTGCCAAACTGCTTTTTCTCACACGTGTAGATGATGCAGTTTTAAGTTACATTGACCTAAGGCTCGCTCAAGGTCATATTTGTCTAGTTGAAATTGCCAATCAACAGTTAAAGTTAAAAACTAATGAACATAAAAAAATTAATTTTCAAGATACTTGTTAAATAAGTTATACGCTAATAAAAAATATCATGCCTTTGATTTATGATCAATGATAATAGACTAGTAAACAATGTTTTCTTAATGAATTTTATAAGAAGTTTTCGTTAGGTATTAATTTAACACTGCAAATGTTTAGATCCATTGCTTACGAAAAGCCAGTCAGTATTTATTTGTGGTAAGCAAAGGTGGAAATGGGTTAACCATTTAGATCTTACCAACTAGGCCTGTACCTAGACGGCTAGACCTTAAGTCTTTCTTCCTCTCTTTAACATTATTCAATTATAAAAATATTGAAACACTAATTTTCCTTTTGCATATTTTGTAACTTCTGAGAAATCTTTTTGATTTTAGGGGCATTCTCTGACAGGACAA
>Proasellus_racovitzai_4 ENA|HAFH01092741|HAFH01092741.1 TSA: Proasellus racovitzai, contig comp448338_c0_seq1
AAAGAGCAAGAGAAATGGCAGAAGGTGTAGAGCCACCACCTGGTTTCCGTTCTATACCTTTACTAGGAGATAGTAGAAACTCATTGGCTTTACCTCTGACTTACAATATGATTAACTTGCAAGTTCTTTTGGAAAATTCTTTAAGACTTGGTCTAGGTGGTTCTCGTTCGGGTACAGTTTCTTATCAAGGAGAATCTTTAATGCATCAAATTGGAATTTTTTCATCGGATGGTTCTTGTTTATCTAGAACTGTACATACTCAAGTGGACTATATCCACTGTCTTGTTCCAGATTTATTAGCGGTAACCAATTGTGGTTTCTATTGGGGGAAAATGGATCGTTATGAGGCGGAAAGACTTTTGGAGAATCGTCCAGAAGGAACCTTTCTCCTTAGAGATTCTGCTCAAGAAGAATTTTTATTTTCAGTTTCATTTCGTCGGTATGGAAGATCATTGCATGCAAGAATAGAACAGTGGAATCATAAATTCAGTTTTGATTCTCATGATCCTGGAGTGTTTGCATCAGATACAGTATGTGGGTTAATTGAACATTACAAAGATCCTTCATGTTGCATGTATTTTGAACCACTTCTAACCAATCCATTAGCAAGAACCTTTCCATTTCCACTTCAGCATCTTTGCAGGGCTACTATTTGCATTTATAACTTCTGTTAACA
>Proasellus_rectus_1 ENA|HAFI01038851|HAFI01038851.1 TSA: Proasellus rectus, contig comp59760_c0_seq4
AACGCAGAGTACGGGGGAGTCTTCTTGGAGAGTCTTGCAAAAGTGGAGAGGGGAGATTAATTACTCGTCTGGCCATAGATATAATGAGGTGGATTTATACATACTAATTCATTAAGAACAAAAGTGCGTTTGTTAATTTTGTGATAACTAGGCTAGAAGATCATAATATTTATGTCGATATATAACAACCAGATAACCAACACAAGAAATCTTAATCATAAAGTTGCCTAACTTGTAATAGGAATAGGCTTACATGGCAAATGATATTGAAGAATTATTTGCAGATTATTTGAAAAATCTACTACAAATAATTATTACTTCTGTTATTTTTTAGCTAAATAGATAAGTTAAAGGCAGCTTATACTATGACAATCTCAATTAAATCACAATCATAACTAAATGAAAAAAAGCATCTAATTGAATTTTTAAGGAAAATTAAATATCTTGGCCAGTTACCCAAACATCTGATTTACTTAAAAGTGGCGATCCTAATTTGTTAACTGCTTCCTGTTCCTGAATGGATAGTTACATGTGCCATAATACTTCTGAACGAAAAAATACTAAAACAGTAAATGGTATGAAAATGTCTTCAGTCATCGTTTGCCCGAATTGCAGGTCTGTGTTACCGTCGTGTATTGGCGTTTCTTGCTCTCAGATAAAGCCTACAATTGCCAATGCATGCACATCATGCCAAGGCCACCAGGCAATGCCTCCACCTTGTGTGGCTGGTGGAATTGTCCCTTATTTTCCTTTACCTTACGTGTGTCGACATTGGGTTCAAATTTCCCATCCTCAGTCTCCTTGTATCGCCTGCTCACAAAGGAATTCATGCTTTGAAGAGCCTCTATCTCCTTTTACACATTCAAATATGCATAACAATGGGTTGTCTAACAGACTTTCTCATCATTTTACCGATATTGGAACGACTTTTCACACTCAGAATGAAACTTCCGGAGGGGCGATGCTAGCAACCACCAAAGAATTTTCCAATGGATTCTCTATTTCTCGCGGTGGTTCTCCAGAAAGTCAACTAATTTTCCCAAATGTTTTGTTATCTGTTGGTGATATTTTACCCTTGTCTCCTGAGAAAAAGAAGTGGACGAAGAAGGATGACTTGAGGGTAATGAGTCTTGCCAAAGAAACTTTAGAAAGTTGTGGTTGGTATTACGGAGCCATGACGTGGCAAGAGGCAGCTGGACTTCTAGCTAATACTTCCGTCGGATCTTTCTTAATTCGCGATTCTTCCAGCCAGCGATGTCCTTTCGCACTCAGTGTCCAAACCTCTCAAGGTCCAACTAGCATAAGAATAGAATATGACCAGGGAAAGTTTTGGTTAGACTGCGAAAAAAAAGGAGTCACCCCGCAGCTAACTGGTGTTGTTGAGTTAGTAGAATATTATAGAACTTTAGCAATTGCAAAAGATGCCCAAGTCGAAGCCGATACCAATAATAGAATTTGCAGTGGTAAAAGTGTTTCTTCCAATGGAAAACACGTTTGGATAGACCATAAGGGGAGAATCTTTAGCCCCATTAAAGTAATTACTCCTTTAAAAAGAAAACCATCGTCTTTGCAGCACTTATGTCGCCTTGCAGCTAATTCTGTTACTCAAGCGGAGTCTCAATTATCCACTTTGCCATTAACATTAAGGTCTTTTTTAAAGAAATACCCTCATACATTATGACATAGTTATTTGTCTCTTTTGTTTAATTGTTTAACAACGCAGCTTACTTATGCCTCTACAAAATTTTATTTCAGTGAAAGAAGTTTTTGTGCAAAAATGAAGATGCTGATTATATTTGAAAGTACTTAAAATTACATTTGTTATTTAAAGACACTTATATTGTATTTTGATAAATCCGTTACGTCTGGTTCATATCACTAAAATAGAACATAAAAGTGACTAAAACGAAAACATGTATTGTTATCATCATTGGCTAAATTTAGTATTTGTAATAAGAAAATGGAAAAAAATAAGTAAATCATCATATCATTTTTTGTAAATTCAATTTTTCACTATTTGTGAGCATATCTTTTTGATTTTGAATTAAATTAATTGCATTTTACAGTGTGATTGATTAATTTCTAAAATTAAATCCTATACAGTAAATAATTATATGACTTAAATAAGATCTTTTTTTTTTGTTAATGAACCTAGGTTCTTTTTTATATTGATTAGAGTTTATTATATCTGGTGTATTGAGTAGGTAATAAATTTTTTTAAGGTATTTTTTTCATTTGATTTTATTATTAACTTAATCCGAATTGATAAATGCCTTTAATATCATAAATGCCTTTACACGTCTTACTGCTGAAATTTATTTAGTTATATTATATAGGCTCAATAATAGCCCATATAAATTATTGTACATTACATATATAGCCTATACGGCTATACCCGGTTCTTTCTGTCGTTGCAAATGGGAATGTGAAAAA
>Proasellus_rectus_2 ENA|HAFI01038978|HAFI01038978.1 TSA: Proasellus rectus, contig comp59825_c1_seq3
GAGAACAATATTTACTATGAATTAAATAGATTTTGGATGTACTATTGAATATGAATGAAATCCGTACATCGCATCATGAAATACCCCTCGAAAAGATGCCAAGGAGGAAGTTCATACTCTGAAAGGCGCATCCGTAATGCAGAAGTGTCCTCACTGTCACAATGTGTTGGTCTCACCATTGTGCTGTACGCATTCTCACCAACAGGTACCTTTGGTGTTTTCCATCAACTCGGGACCTCTCAGTCCTCTGCCAACACTTTGTCCGCCTGTCCCCTCAACAATTCCAGAATCAAATTGCGGGCCAATGGACGGTTGTGTGGAAGGTTCGAGCGAGCATTCAAAGTGCCAAGGACGAATGTCCCTTCCAACTCCGAATGTCAGTGGCCATATGTTTCAGTTCCCTACAGTGAGCGATATGTTGGTATCACGTCTCAACGCTTGTCAACTAACGTGTCATATCAATTGTCTAACTCACGGTACTTTTCAATATGCTGCACCAACCTGGCCAGATAGTTCTCTATGCAACTCTCACAGGAGGCTTAGTAATGGATGGGGGTATAGCACCTCTATGTCATGTGAGGAAGAAGGTGCACTTCATTTAGAGGCTACTAAACTGGCCTTGTTGAATAGTGGATGGTACTGGGCAAAACTCAGTTGGCAGGAGGCAGAAATTGTTCTTCAACCCACATCCATAGGAACCTTTCTTATTAGAGACTCTGCAGATCCTAACCATAGGTTTTCTTTAAGTGTTCAAACTGAAAAGGGACCGACTAGTGTACGTATTCAATTTTATAATGGAAAATTTAGACTGCGATGCGAGGCTAGTGTGAAAACAGCCCTACCAGAGTTTTCGTGTGTGATAAAATTGATCGAACACTACGTGAGTACTAACGAGAAACATAATAATCATGTGTGGGTGGATTCGGCTGGTAAGATTTATTCTC
>Proasellus_rectus_3 ENA|HAFI01051329|HAFI01051329.1 TSA: Proasellus rectus, contig comp65182_c0_seq3
TTATCTAATTGATAACACATATGTGTATGTAGTTTCAATTTTTTCATTAAGTGATACAATAACTGTATTTGAGGTCGCTTTAATCTAGTTTGAAACTTAGATACGTTAATCTTTAGCTGGCCGAACGTAACCCTATATTAATTAAAGTAGATGTTCAGGCGATGAGTCGCCAATGTTTCTCTCAGACTTCAGATGTGAACGATTTGAATAGGAAGATTGGCAATGAGGAAGAGAAGAATTCTCTCTTGTGGATGAGGCAAGAGATTGGAAGAGGGAGTCATAGGATGGGAGATGGTTTGTTTCGGAATAAGGAATGTGTAACATCGCTGCTTAAAAATACCAATCATCATGAGATTGGTTCCTTTGTACCAATTATTCACGACAGCAAAATATCAGATGCTACTAATTACAGGAAGTGTCATTTACAAGATGTCTTTGCAGCCAATGAGAAAGGAAATAGTATTAGAAACAATGATCATAATGAATCTTTTGTTCCAGCAATAAATCAGTATATCGATGAAATAGTTAAGGAAAAGTGTTATACTCCTGTTGAACAAGTAGATAAAAGTTGTTTAGTAGTGAAAGTTACGCAAAATCAACCTAACTCTACTCTGTTTACATTCGAAGAGAGTCATGGACCTGATGTGATTGACGCAATAAATTCAGTAGAGGATAAGATTGATTCATCTAATAAAGGTGCTTCCTGTGATTTGACACCAATTCAATATAGTGGCACTTCTCTGATTAGCAAAACAAAATTGGACAGATGTACAAAGTTCCCGCATATATCCTTTGATATACCAAAGAAAAAAAAGGAATGTGTTCTCATCTCATGTCCCTCTCTTGATAGCTCCCTTTCAAATGATTCTCAAACTGTTCCATGTCCTATTTTTTTTCAGTCACAACCATTTCTTCATCCTAATCAGTCTTCTGCTTCGCGTAATTTGATTCCTTTATCACCTGCTACACCTTTAAGTGGTTTATTATCACAGGCCTCGCTCGATTCAGGGGTGTTATCAACACTGTCGCTTGATATGTCCAATGTCAATGGAAGTGAAAATTGGGCAAAACGAAGACGAACTGCAAGCAGCGTAAGCAGTGGGACCAGTGAAATGTGGCAAAGTTCCTTAGATGGAGAAGGAACTGCTCTTGAAGCTGTTTCGGAAAACTTAGATGCCTATGAAGATGGTGAAGCCATATTTAATTTGCGAATGAAAAAAAGTGAAAGATGTGTCTCCTTAAATAGCTGCTTAAATATCTCACCTGACAATGGCAATGATGCTTTAAAAATTTGTGCTCAACCTAATGCTCATGTTGATAATAAGGACCATTCTATTTTGATGCCTTACAAAAATTTAGATCTATGTCTTAGCAGAACAGATACTGTTAAAGAAAAACAAAAATTTACTAAAGTCAATGACATAACTAATTCTAAACAAGTTGAAAAGCCAGTTCGATACAATTTAGATGCAGACAAATACTTTTGTTCAAATGTTATTGTCTCACAAAAAGTAAAGAGAGAAGAGTTGTTGAAGGAGAGGTATTCACCAGAAGTGCTTAGAAAAATGGAAAAATATGCTGCTAACTTGGTCATGCTAGTTCTCAGTGAAGCATTATCTCAAAGCATTTCTCTAGGTTGGAGCATAAAATGTTCAGGTCAATGTAACCAAGTGCTTTGTCGTGAGGATTATAATAAGAAAACTTTATCAAAAGATAAAAAAGAGAAAGAAATCCAAACCGATGAGCGATCTAGATTTTCAAATCTAGGGTTATCTAATTGTAGTTCCAGTTTATGTTGGACACCAGAAATTCCTTACAGTCCTTTACATAGACCGCATTCGAGAACTTCTAAGAGATCATCTCTTTCTTTCTCTCACGATTCCTTAATTAGTGGAGGTCCTTTTCAAGATGACTCTCATCTCATTACTGGAGCCGTATCTCATGACACATTGACTTTCACTACATTAAAAAGCATTGATATTGCTAAAAACTGCTTAACTTGCCTTGAAAATGAAATTTATTCACTTCCCATTGATATGGTGAAATCTTACCAGGGGCCTATTCTACAACCCAAAGTTATTGTTCAGCAGCCGAAACGAAGACACCAAACCCGTCTTTCAAAAGTTTCTCATGAGCAGAATGTAATCAGTGGCCCAACTGCAAAGAGGAAGATATCAGGAAAAACGCAGAAAAGGGACCAAATCGAAAGTTTTAAAACTAGCAAAAGAAATGCTGCTCAAATAAATAATAATAATAATAGGGAAAATTTGGATAATGAAAAACTTACTCCTGAAGCTTTGAGTAATGAAACATTAATTCCTGAGGTGTCTGATATGAAGAAAGAAAAAAATAAGGAGATTGTAAAAGAGGATAATGTAGGTTCCTACCATACAAAAGTTTGTAGACTAGGACTTATACCATTTGCAACGAGTAAGTCGCAAAAAAGAAAAGAACATTTAACAAAAGGAGAGAGAAAGAAAGGTAGAAGTTTTTCTAGCAATATAAGAAATACCCTATTTACTATTTTCAGTTTTAAAAGAAATCAAAAAGAGAGTTGTGTTAATGCTAAAAATGAATTTATAGATGCTTCTTCGCAAGCATTTTGTGAGTCTTCTGATGGACTGAAATGGGGCAAAATTTGTCCGCTTCCATCAGCTCCTCCATTGAGATCGTCTTCTAAAAACTCAGCATTTACGGATCATGTTGGTTCTTCCTCATTATCCAATTCTACTCTTCGAGGTTCCATTTCTAAACAAAATAATGGAGGTGTTGTTGACAACAGACTCAGTAACAACAAGGAAAATAGTGCTCTTGGAAATCATCGACAGTTCTCTAATAATAGCATTAGTCCTGCAAGTTTATTGTCATGTCTTGGTCATCCGCGTACAAGTTCTATCAGCGATTACGATCATCAATCTCCTCTTACAAGCGTTACTCTTTCTAAATGCCCTTCAACAATGGTGAAAAGTCGTGCTCTACCGCCTCTTCCGTTTTCTATGGATGATAATGGATTATCTTCGAAAATCAACAATTTAGACCTTAAACATTCAGAAAAAGTTGATGAAGGCTGTGATTTTGCTTCCAATATTGAAAAAGTAAAAAATTATGGCTGGTACTGGGGTCCAATTAGTGGTGAAGCTGCTGAAAAAGTTTTGTCCAATGAACCTGATGGCTCTTTTATCGTAAGAGATTCATCTGATTACCATTACATCTTCTCACTCACCTTCAGACTGAATGGAGTTACTAGTCACGTCAGAATAGAACACGATCAAGGGAATTTCAGTTTTGGGGGTTTCACACGATTCAAAAGTCAAACAATTGTTGACTTCATTGAGAAAGCTGTGGAACATTCTAGAAGTGGTCGTTATTTATTTTTTCTTCATAGAAGGCCTGTATTAGGCCCTATGAGGGTTCAGCTTCTTCACCCAGTGTCAAGATTTAAGCATGTTCAATCATTGCAGCATCTATGCAGATTTGTTATTGTTAAGCAAGTACGAAAGGATTTGATACCAGATTTGCCTCTTCCCTTACGGCTGAAAGATTATTTAAACTCTCCTCATTATTACTCTGAGCAAGTGGAACAATGTATGTCATTATCGAGTGCCTTGTCCACAGATGAAGGGAGCCCAAGTCCTGTATCTGAGCATAGTACTTCTCCATGTTTAAGTGCAGTTGCAAATATCACTGGTTCCTTACGACGTCATCGTAGACTTAGTTTAACTAGATCTGTACTCCCTAGTTCAGCCCCAATGCATGTGGCTGCTAACAATTTGTTCCTAAATTTAAGGTGTAATTTCCCTAACCGTTCAAGCCCATTGGATCGTAATTTTAAACACTGCAGAGGCAAAAATTGTAGATTGACTTCATCGCATTCATCATTAGATGCCAACACATTACATGCAGCAGCTGCTTCTGGATCTGCTTATCCCATTAGTACTTCAACATTGTCCAGCGAATCCACTTCAGGACGATTTAGCTGTTTCAAGTGTAATTCTCAGTACAGAAAATGTCATTTCTTGTCTGCATCTTCACATTCCTCACCTTCATCTCCAATTCCATTTGATTATTCTCCGCCTGATTGGCTCTCATCTTCTGACGAAAATTTTAAAAAATCTTCTGTGGATTCTTCATTGAATGATAAGAAGATATCTCCTACCAGCCAGGAAATTAAGTCAACTTGCAATAACGTTACTCAGCAATCAATCTTAAGAGATACCTCAAATGGAACTAACAATTCTAGAGATTTTGTTGCAAGTGCCTCTGAATCTCTACAGAGTGTTGTGTCTAAATCCGCCTTACAAACTAATTGTCTTAATGTTTGTGATAATGACCATTTTGAGGAAAAAGAAATTAGGCCTATTAACAATGGTGTTTGTGAATTTAAATTATAAGAATATATTTAATGATGGCCATT
>Proasellus_rectus_4 ENA|HAFI01080213|HAFI01080213.1 TSA: Proasellus rectus, contig comp325373_c0_seq1
ATGAAGAAATGGCTTACTGAAGCAAGTTCTGACAAATCAAACGCATCTAATTTGGATGATGAGTATAGGCCTAATTCTTCAGGAAGCAATCCTCATACGCTACAGTTACCACAGAAGAATAGAAATGAATTGAACATTATTAAGGGTAGAAACTTACTGTCAGCAAATATGGGCTTGGGTGTTAGTTCTGAAACACCACCCAAAACATGTTCTTTGAACTCTTCATCACAAGAAGATAATGAAAATATTTCTCTTCGCAGGAGCTCTGGTGAACTATCATTGCATAGACCATCAGTTGCTTTTATAACTTCAGTCAACAGCAGAATTGAAGTCTCATCTCCTTGTCATCATTTTACTTCACCCACTTTGTCTGTTCAACTCCACCATCCTACTTCTCCATGCTCATCAACGAGCCAAAATCAAAGACTGATGTCTGTCATTCCTCCAGGAGACAATTTAGTAGGTGTTGGCTCTCCCAGTACTAACCAATCTTCATGTTCTACTTTATCACAATATCGAACGCTTCCATCTGATATAAATCATTTGAATATACAGGAGGCTCCTATTGCGCATAATGCATCAGCAAAGGATGCAATTTCATTGCCTTTGTCAACTTTTCACCTTCCTCCAGATAGTGAATCCATGAAACCCAATTGCTTATCAAATAGTAGTAATCTAGTATCATCTCAGATGCAAGTTTCTTCAGGTTTAAGTAATAACCACATAGCTGACTCATCTTCAGAAAGTGAATCTCGACCAGAAAGCTCCTCTGGTAGCTGCAACTCTGGATTTTATGGTCTTCATCATCCATCCTCAGGGTCTGATTATGATATTTCCTCTCATATTCCAGTAGTATCATCTGCAGCACATGTGTCTGATTCAGCTGCTCATGCTGTTGGTACCGTTTGTTCATCTTTGGGATGTGGTCATTGGTGTTCAGCATGCCATGTTCGTGTACAAGTTGAAGTTGAATGTGTCCCAAGTTCTCAAAGGTCTCCCAGTGGAAACCGAAGGTCTGGGATTAGGACACTAACACTCCCTAAAAAAACTCGACCTAGACACAAAATAAAGGCACCAAATAAAGAGTTGAATTGTAATCATAAGAAAAAGAAAAGTCCTTGGCCATTTAGATTAAATTGTAGATTGCGTGCTAATAAAAGTGATGATCAGGAATCTTCCTTATCATCTCTAAATATGGGTTGTACTTCTTGCGTTTGTCCTGGATATCGACGCCCAGAAACAGAATCCACATATAGATCTGTTGAGGAAAATGCTTCCACAAGCAATTTAAATGCACCAATGGTAGATTTATCAAGATTTAACCCTGACGCATACCCTATAAATGATGTTGAAGAAACAGCACGACTAGAAAGAGCAAGAGAAATGGCAGAAGGTGTTGAGCCACCACCTGGTTTCCGTTCTATACCTTTATTAGGGGATAGTAGAAACTCATTGGCTTTACCACTGACTTACAATATGATTAACTTGCAAGTTCTTTTGGAAAATTCTTTGAGACTTGGTCTAGGTGGATCTCGCCCCAGCACAGTTTCTTATCAAGGAGAATCTTTAATGCATCAAATTGGAATTTTTTCATCAGATGGATCTTGTTTATCGAGAACTGTACATACTCAAGTGGACTATATCCACTGTCTTGTTCCAGATTTATTAGCGGTAACCAATTGCGGTTTCTATTGGGGGAAAATGGATCGTTATGAGGCTGA
>Proasellus_rectus_5 ENA|HAFI01085883|HAFI01085883.1 TSA: Proasellus rectus, contig comp458464_c0_seq1
GAGGCTGAAAGACTATTGGAGAATCGCCCAGAAGGAACGTTTCTTCTTAGAGATTCTGCTCAAGAAGAATTTTTATTTTCAGTTTCATTTCGTCGTTATGGAAGATCATTACATGCTAGAATAGAACAGTGGAATCATAAATTCAGCTTTGATTCTCATGATCCAGGAGTGTTTGCATCAGATACAGTATGTGGGTTAATTGAACATTACAAAGATCCTTCATGTTGCATGTATTTTGAACCGCTTCTAACCAATCCATTAGCAAGAACCTTTCCATTTCCTCTTCAGCATCTTTGTAGAGCTACTATTTGCTCCAAAACAACGTATGATGGCATTAACAGTCTTGATTTACCCAAAATTTTTAAAAATTATCTGAAAGAGTATCATTATAAGCAAAGAGTGCGGGTTCGCCATCTGGATTAGTTTTGCATTAAGCTGTTTTGTAAGCTACTTGGTATGTATAGGGCTATAGATAATATCTTAAAGAGCCTAAATTCTACCTCATTAAATGAGAAAGTGTACAGTCATTTGTAATTAGAAATATATGAAATTTGCCTTGGCCTAGCTATATAAATTTACCTGAATTAGCAGCTGAGTTACTATAATGCTAGGCTGTATTATTTTGTT
>Proasellus_solanasi_1 ENA|HAFJ01006298|HAFJ01006298.1 TSA: Proasellus solanasi, contig comp12737_c0_seq1
TAGGAGATAGTAGAAATTCATTGGCTTTACCTCTAACTTACAATATGATTAACTTACAAGTTCTTTTGGAAAATTCTTTAAGACTTGGTCTAGGAGGATCTCGCTCCAGCACAGTTTCTTATCAAGGAGAATCTTTAATGCATCAAATTGGAATTTTTTCATCAGATGGTTCTTGTTTATCTAGAACTGTACATACTCAAGTGGATTATATCCACTGTCTCGTTCCAGATTTATTAGCTGTAACCAATTGTGGTTTCTATTGGGGGAAAATGGATCGTTATGAGGCTGAAAGACTTTTGGAGAATCGTCCAGAAGGAACCTTTCTCCTTAGAGATTCTGCTCAAGAAGAATTTTTATTTTCAGTTTCATTTCGCCGGTATGGAAGATCATTACATGCTAGAATTGAACAGTGGAATCATAAATTCAGCTTTGATTCGCATGATCCCGGAGTGTTTGCATCAGACACAGTATGTGGGTTAATTGAACATTACAAAGACCCTTCATGTTGCATGTATT
>Proasellus_solanasi_2 ENA|HAFJ01033615|HAFJ01033615.1 TSA: Proasellus solanasi, contig comp51446_c0_seq1
AAATTATTACTTCTGATGTTTTTAAACTAAAAAATTAATGGAAAAATAGCTCAGGTTATGACAAACTCAATTAAATCTCAATCACAATAACTAAATGAAAAAGCATCTAGACCTAAATGAAAAATTATATTAAAAAAGAAACGTCTGATTTACTAAAAGTGGCGACTTAATTTGTAAACTGCTTCCTGTTCCTGAATGGATAGTTACATGTGCCATAATACTTCTGAACGAAAAAATACTGATACAGTAAATGGTTTGAAAATGTCTTCAATCATCGTTTGTCCGAATTGCAGGTCTGTGTTACCGTCGTGTATTGGCGTTTCTTGCTCCCAGCTAAAGCCTACAACTGCCAATTCGTGCACATCATGTCAAGGCCACCAGGCAATGCCTCCACCTTGCGTGGCTGGCGGAATTGTCCCTTATTTTCCTTTACCTTACGTGTGTCGGCATTGGGTGCAAATCTCCCATCCTCAGTCTCCCTGTATAGCCTGCTCAAAAAGAAATTCATGTATTGAAGAGCCTCTATCTCCTTTTACGAATTCAAATATGCACAACAACGGGTTGTCCAACAGACTTTCTCATCATTTTACCGATATTGGAACGACTTTTCACACTCAAAATGAAACTTCCGGAGGAGCGATGCTAGCAACCACCAAAGAATTTTCCAATGGATTCTCTATTTCTCGCGGTGGTTCTCCAGAAAGTCAATTAATATTTCCAAACGTTTTGGTATCTGTTGGTGATATTTTACCCTTGTCTCCTGAGAAAAAGAAGTGGGCGAAGAAGGATGACTTGAGGGTAATGAGTCTTGCCAAAGAAACTTTAGGAAGTTGTGGTTGGTATTACGGAGCCATGACGTGGCAAGAGGCAGCTGGACTGCTAGCTAACACTTCCGTCGGTACTTTCTTAATTCGCGATTCTTCCAGCCAGCGATGTCCTTTCGCACTCAGTGTCCAAACCTCTCAAGGTCCAACTAGCATAAGAATAGAATATGACCAAGGAAAGTTTTGGTTAGACTGCGAAAAAAAAGGAGTCACTCCGCAGCTAAATGGTGTTGTTGAGTTAGTAGAATATTATAGAACTTTAGCAATTGCTAAAGATGCTCAAGATGAAGCCGATACCAATAATAGAATTTGCAGTGCTAAAAGTCTTTCTTCCAATGGAAAACACGTTTGGATAGACCATAAGGGTAGAATCTTTAGCCCCATT
>Proasellus_solanasi_3 ENA|HAFJ01041862|HAFJ01041862.1 TSA: Proasellus solanasi, contig comp56093_c0_seq1
CAGTGGTATCAACGCAGAGTCAGTCACTAGTTCAGTTCGGATGTACTTCTGGTTCTTCAGCTACTGCACGGCTGTTAACAACTTGATCGAATAATTAAATAGTTTTTGGATGTACTATTGAATATGAATGAAATCCGTACATCGCATCATGAAACACCCCCCGAAAAGATGCCAAGGAGGAAGTTCATACTCTGAAAGGTGCGTCCGTAATGCAGAAGTGTCCTCACTGCCACAATGTGTTGGTCTCACCATTGTGCTGTACGCATTCTCACCAACAAGTACCTTTGGTGTTTTCCATCAACTCGGGACCTCTCAGCCCTCTTCCAACACTTTGTCCCCCTGTCCCCTCAACAATTCCAGAGTCAAATTGCGGGACAATGGACGGTTGTGTGGAAGATTCGAGCGAGCATTCAAAGTGCCAAGGACGAATGTCCCTTCCAACGCCGAATGTCAGTGGCCACATGTTTCAGTTCCCTACAGTGAGCGACATGTTGGTATCACGTCTCAACGCTTGTCAACTAACGTGTCATATCAATTGCCTAACTCACGGTACTTTTCAATATGCGGCCCCATCTTGGCCAGATAGTTCACTATGCAACTCTCACAGGAGGCTTAGTAATGGATGGGGATATGGCACCTCTATGTCATGCGAGGAAGAAGGCGCACTTCGTTTAGAGGCTACTAAACTGGCCTTGTTGAATAGTGGATGGTACTGGGCAAAACTCAGTTGGCAGGAGGCAGAAATTGTTCTTCAACCCACATCCATAGGAACCTTTCTCATCAGAGACTCTGCAGATCCTAACCATAGGTTTTCATTAAGTGTTCAAACTGAGAAGGGACCGACAAGTGTACGTATTCAATTTTATAAAGGAAAATTTAGACTGCGGTGCGAGGCTAGTGTGAAAACAGCCTTACCAGAGTTTTCGTGCGTAATAAAATTGATAGAACACTATGTGAACGCAAACGAGAAACACAATAATCATGTGTGGGTGGATTCGGCTGGTAAGATTTATTCTCCGATACGAATACGTAAACCTTTACGCAAAAAAATTCCATCCCTGTTGCACCTTTCGAGACTAGCTATAAATTATCACATTCCCCGTAGTGTCACGTCCCATAGACTTCCCCCTTCACTTGCCAAATATCTCGATGAGTACCCATTCTGGTGCTAGCGGTGGTTGGAAAGTCTATCCGTCTCCTGGTGCTAGCAATTTCTCTACACAAGAGAGTGCAGTTCTTGAAATATCCAAAGAATATTCTCGTATAACTTTTGGATGCTACTTCCTTTTGATTAATATAATAGAGTATAAACAGTTAATTAATAAATTTATGTTATGAAATTGTTCTAAATCTAAAATGCATCGACGGTAATTGTTTACTGATAGTTATCTTATCTTAGAATATTTATGCACAGACTAATGATGAATGTACAAAAAATTATTTGAAACCTAGCTAAAGATAGTTTAGCTAAATTCTTGGGTATTGTGTCGACGGTGGGGTATATTATTTTTCATGTGCCGTTGGGGCACTTATAAGACTTTAGCATTTTGCCTAAAGTTAGTAATGTGAATACCGGTATTTACACTTTTTTATTTATTAGCTTCCTTTGATGTCTTTCTATTTTTGTAAAACAGAGGTTATGTATAGCTTAGTTGTCCTTACTTTTAACTTTTAAGTATATTTATTTGTAATGTCAATGAAAATATTTAAGATTCATTGGTTAGTTGCTTGCAAATTTCAAAATTAATTACGTAGCTACTTAACGCTTAGGCCTATAACTAAGTAATGGCTGTAAATATTTGATGGTTGCAACATTATTTACAGCTATATTTTCTGTTTAAATATTTTC
>Proasellus_solanasi_4 ENA|HAFJ01050089|HAFJ01050089.1 TSA: Proasellus solanasi, contig comp59103_c1_seq2
CTGGCCGAACGTAACCCTTTATTAATTAAAGTAGATGTTCAGGCGATGAGTCGCAAATGTTTCTCTCAGATTTCAGATGTGAACGATTTGAATAAGAAGATTGGCAATAATGAAGGGAAGAATTCTCTCTTGTGGATGAGGCAAGAGACTGGAAGAGGGTGTCATAGGATGGGAGATGGTTTGTTTCGGAATAAGGAATGTGTAACATCACTGCTTAATAATACCAGTCACCATGAGATTGGTTCCTTTGTACCATTTATTACTGACGGCAAAATATTAGATTCTCCTAATTACAGGAAGTGTCCATTACATGATGACTCTGCAGCCAATGAGAAAATAAATAGTATAAGAAACAATGATCAAAATGAATCACCCATCATCAAAAGTGTTCCAGCAATAAATCAGTATATCGATGAAATAGTTAAGGAAAAGTGTTATACTCCTGTTGAACCAGTAGATGAAAGTTATTTAGTAGTGAAAGTTACACAAAATCAACCTGACACTACTCTGTTTACATTTGAAGAGAGTCATGGACATGATGTGATTGACACAATAAATTCAGTAAACGATAAGGTTTATTCATCTAATGAAGTTGCTTCCTATGATTGGACATCAATTAAATATAGTGGCACTCCACAGATTAGCAAAACAAAATTGGACAGATGCACAAAGTTCCCACATATATCCTTTGATGTACCAAAGAAAAAAAAGGAATGTGTTCTCATCTCATGTCCCTCTCTTGATAGCTCTCTTTCAAATGAATCTCAGACTGTTTCATGTCCCATATTCTTTCAGTCACAGCCATTTCTTCTTCCTAATCAGTCTTCTGCTTCACGTAATTTGATTCCTTTGTCACCTGCTACACCTTCTAGTGGTTTATTGTCACAGGCCTCGCTCGATTCAGGGGTGTTATCAACACTTTCGCTTGATATGTCCAATGCCAATGAAAATTGGGCTAAACGAAGACAAACTGCAAGCAGCGTAAGTAGTGGGACCAGTGAAATGTGGCAAAGTTCCTTAGATGGAGAAGCAACTGCTCTTGAAGCTGTTTCGGAAAACTTAGATGCCTATGAAGATGGTGAAGCCATATTTAATTTCCGAATGAAAAAAAGTGAAGGGTGTGTCTCCTTGAATAGCTGCTTAAATATCTCATCTGACAATGGAAATGATGCTTTGAAAATTTGTGCTCAACCTAATGCTCATATTGATAATAAGGACCATTGTGTTTTGATGCCTTACAAAAATTTAGATCTATGTTTTAACAGAACAGATACTGTTAAAGAAAAACGCAAATCTGTTAAAGTTAATGACTTAACTATTTCAAAACAAGTTGAAAAGCCAGTTCGATATAACTTAGATGCAGACAAATACTTTTGTTCAAATGTTATTGTCGCACACAAAGTAAAGCGAGAAGAGTTGTTGAAGGAGAGGTATTCGCCAGTAGTGCTTAGAAAAATGGAAAAATATGCTGCTAACTTGGTCATGCTAGTTCTTAGTGAAGCATTATCTCAAAGCATTTCTTTAGGTTGGAGCATAAAATGTTCAGGTCAGTGTAACCAAGTGCTTTGTCGTGAGGATTACAATAAGAAAACTTTATCAAAAGATAAAAAAGAGAAAGAAATCCAAACAGATGAACGATCTAGATTTTCAAATCTAGGGTTATCTAATTGTAGTTCAAGTTTATGTTGGACACCAGAAATTCCTTTCAGTCCTTTACATCGACCGCATTCGAGAACTTCTAAGAGATCATCTCTTTCTTTCTCTCACGATTCCTTAATTAGTGGAGGCCCTTTTCAAGATGACTCTCATCTCATTACTGGAGCTGTCTCTCATGACACATTGACTTTCACTACAGTAAAAAGCATTGATATTGCTAAAAACTGCTTAACTTGCCTTGAAAATGAAATTTATTCACTTCCCATTGATATGGTGAAATCTTACCAGGGGCCTATTCTACAACCTAAAGTTATTATCCACCAGCCAAAACGAAGACATCAAACCCGTCTTTCTGAAGTTTCTCATGAGCAGAATGTAATCAGTGGCCCAACTACAAAGAGGAAGATATTAGGAAATAGGCAGAAAAGGGACCAAAGTGAAAGTTTTAAAACTAGCAAAAGAAATACTGCTCAACTAAATAATAATAACAATAGAGAAAATTTGGATAATGAAAAACTTTCTCCCAAAGCTGTGAGTAATGAAACATTAATTCCTGAAGTGTCTGATACGAAGAAAGAAAAAAAGAAAGAGGTTGTAAAGGAAGAAAATGTAACTTCCGACCATCCAAAAGTTTGTAGATTAGGGCTTATACCATTTGCAATGAGTAAGTCACAAAAAAGAAAAGAACATTTGATCAAGGGGGAGAGAAAGAAAGGTAGAAGTTTTTCCAGCAATATAAGAAATACCCTATTTACTATTTTCAGCTTTAGAAGAAATCAAAAAGAGAGTTGCGTTAATGCAAAAAGTGAATTTATAGATCCTTCTTCGCAAGGATTTCGTGAGTCTTCTGATGGACTGAAATGGGGAAAAATTTGTCCGCTTCCATCCGCTCCTCCATTGAGATCGTCTTCTAAAAACTCAGCATTTACGGATCATGTTGGTTCTTCCTCATTATCCAATTCTACGGTTCGTGGTTCCACTGCTAAACAAAATAATGGAAGTGTTGTTGACAATAGACTCGGTAACAAGGAAAATAATGCTCCTGGAAATCAACGACAGTCCTCTAATAATAGCATTAGTCCTGCTAGTTTATTGTCATGTCTTGGTCATCCGCGTACAAATTCTATCAGCGATTACGATCATCAAACTCCTCTTACAAGCGTTTCTCTTTCAAAATGTCCTTCCACTATGGTGAAAAGTCGTGCGCTACCGCCTCTTCCGTTTTCTATGGATGATAATGGATTATCTTCGAAAGTCAACAATTTAGACCTGGCACATTCAGAAAAAGTTGATGAAGGCTGTGATTTTGCTTCCAATATTGAAAAAGTAAAAAATTATGGCTGGTACTGGGGTCCAATTAGTGGAGAAGCTGCTGAAAAAGTTTTATCCAATGAACCTGATGGCTCTTTTATCGTAAGAGATTCATCTGATTACCATTACATCTTTTCACTCACCTTCAGATTGAATGGAGTTACTAGTCACGTCAGAATAGAACATGATCAAGGAAATTTCAGTTTTGGAGGTTTCACACGATTCAAAAGCCAAACAATTGTTGACTTCATTGAGAAAGCTGTGGAACATTCTAGAAGTGGTCGTTATTTATTTTTTCTTCATAGAAGGCCTGTATTAGGTCCAATGAGGGTTCAACTTCTTCACCCAGTGTCAAGATTTAAGCATGTTCAATCGTTACAGCATCTATGCAGATTTGTTATTGTTAAGCAAGTACGAAAGGATTTGATACCAGATTTGCCTCTCCCTCTACGTCTGAAAGATTATTTAAACTCTCCTCATTATTACTCTGAGCAAGTGGAACAATGTATGTCATTATCGAGTGCCTTGTCCACAGATGAAGGGAGTCCAAGTCCTGTATCTGAGCATAGTACTTCACCATGTTTAAGTACAGTTGCAAATATCACTGGTTCCATACGACGGCATCGTAGACTTAGTTTAACTAGATCTGTACTCCCTAGTTCAGCCCCACTGCATGTGGCTGCTAACAACTTGTTCCTAAATTTAAGGTGTAATTTTCCAAACCGTACAAGCCCTTTGGATCGCAATTTTAAACACTGCAGAAGCAAAAATTGTAGATTGACTTCATCACATTCATCATTAGATGCCAACACATTACATGCAGCAGCTGCTTCTGGATCTGCTTATCCTATTAGTACTTCAACATTGTCCAGTGAATCCACTTCAGGACGATATAGCTGTTCCAAGTGTAATTATCAGCACCGAAAATGTCGTTTCTTGTCTGCATCTTCACATTCCTCGCCTTCATCTCCAATTCCACTTGATTATTCTCCGCCTGATTGGCTTTCATCTTCGGACGAAAATTTAAAAAAATCTTCCGTGGATTCTTCATTGAATAGTAAGAAGATATCTCCTCCCATCCAGGAAATTAAGTCTACTTTCAATAACGTTACTCAGCAATCAATCTTAAGAGATACCTCAAATGGAGCTAACAATTCTAGAGATTTCATTGCAAGTGCCTCTGAATCTCTGCAGAGTGTTGTGTCTAAATCCGCCTTACAAACTAATTGTCTTAATGTTTGTGATAATAACCATATTGAGGAAAAAGAAATTAGGCCTATTAACAATGGTGTTTGTGAATTTAAATTATAAGAATATACTTTATGATT
>Proasellus_spelaeus_1 ENA|HAFK01019340|HAFK01019340.1 TSA: Proasellus spelaeus, contig comp23990_c0_seq1
AAGAATTAAAGAATTATTTGCCAGTTTATTGGAAAAACTTACTACAAATAATTATTACTTCTGTTATTTTTAAACTAAAAAATTAATGGAAATATAGGCTAGCTCATGCTATGACAATCTCAATAAAATCACAATCATAACTAAATGAATTTTTATGGAAAATTAAATATCTTGGCCAGTTAAATAAACGTCTGATTTACTAAAAGTGGCGATCCAAATTTGTTAACTGCTTCCTGTTCCTGAATGGATAGTTACATGTGCCATAATACTTCTGAACGAAAAAATACTGATACAGTAAATGGTATGAAAATGTCTTCAGTCATCGTTTGCCCGAATTGCAGGTCTGTGTTACCATCGTGTATTGGCGTTTCTTGTTCCCAGATAAAGCCTACAACTGCCAATACATGCACATCATGTCAAGGCCACCAGGCAATACCTCCACCTTGTGTGGCTGGTGGAATTGTCCCTTATTTTCCTTTACCTTACGTGTGTCGACATTGGGTCCAAATTTCCCATCCTCAGTCTCCCTGTATCGCCTGCTCACAAAGGAATTCATGCGTTGAAGAGCCTCTATCTCCTTTTACACATTCAAATATGCATAACAATGGGTTGTCCAACAGACTTTCTCATCATTTTACCGATATTGGAACGACTTTTCACACTCAGAATGAAACTTCCGGAGGGGCGATGCTAGCAACCACCAAAGAATTTTCCAATGGATTCTCCATTTCTCGCGGTGGTTCTCCAGAAAGTCAACTAATATTCCCAAATGTTTTGGTATCTGTAGATGATATTTTACCCTTGTCTCCTGAGAAGAAGAAGTGGACGAAGAAGGATGACTTGAGGGTAATGAGTCTTGCCAAAGAAACTTTAGAAAGCTGTGGGTGGTATTACGGAGCCATGACGTGGCAAGAGGCAGCTGGACTTCTAGCTAATACTTCCGTCGGTACTTTCTTAATTCGCGATTCTTCCAGCCAGCGATGTCCTTTCGCACTCAGTGTCCAAACCTCTCAAGGTCCAACTAGCATAAGAATAGAATATGACCAAGGAAAGTTTTGGTTAGACTGCGAAAAAAAAGGAGTCACTCCGCAGCTAAATGGTGTTGTTGAGTTAGTAGAATATTATAGAACTTTGGCAATTGCTAAAGATGCTCAAGTCGAAGCCGATTCCAATAATAGAATTTGCAGTGGTAAAAGTGTTTCTTCCAATGGAAAACACGTTTGGATAGACCATAAGGGGAGAATCTTTAGTCCCATTAAAGTAATTACCCCTTTAAAAAGAAAACCATCGTCTTTGCAGCACTTATGTCGCCTTGCAGCTAATTCTGTTACTCAAGCGGAGTCTCAAATATCCACTTTGCCAATAACATTAAGGTCTTATTTGAAGAAATACCCTCATACATTATGACATAGTTATTTGTCTCTTTTGTTTAATTGAAAAATTGAAAATTGAAT
>Proasellus_spelaeus_2 ENA|HAFK01038173|HAFK01038173.1 TSA: Proasellus spelaeus, contig comp101637_c0_seq1
CTGTCACTATTAATTTTCATAAGTAATGTTTTCGATATTCAAAGCGTTATCAATTTGTCATCTAAAAATTAAATAGTTTTGGATGTACTATTGAATATGAATGAAATCCGTACATCGCATCATGAAACACCCCTCGAAAAGATGCCAAGGAGGAAGTTCATACTCTAAAAGGCGCATCCGTAATGCAGAAGTGTCCTCACTGTCACAATGTGTTGGTCTCACCATTGTGCTGTACGCATTCTCACCAACAAGTACCTTTGGTGTTTTCCATCAACTCGGGACCTCTCAGTCCTCTGCCAACACTTTGTCCGCCTGCCTCCTCAACAATTCCAGAATCAAATTTCGGGACAATGGACGGTTGTGTGGAAGGTTCGAGCGAGCATTCAAAGTGCCAAGGACGAATGTCCCTTCCAACGCCGAATGTCAGTGGCCACATGTTTCAGTTCCCTACAGTGAGCGACATGTTGGTATCACGTTTCAACGCATGTCAACTAACGTGTCATATCAATTGTCTAACTCACGGTACTTTTCAATATGCTGCGCCATCCTGGCCAGATAATTCTCTATGCAACTCTCACAGGAGGCTTAGTAATGGATGGGGATATAGCACCTCTATGTCATGTGAGGAAGAAGGTGCACTTCGTTTAGAGGCTACTAAACTGGCCTTGTTGAATAGTGGATGGTACTGGGCAAAACTCAGTTGGCAGGAGGCAGAAATTGTTCTTCAACCCACAACCATAGGAACCTTTCTTATTAGAGACTCTGCAGATCCTAACCATAGGTTTTCTTTAAGTGTTCAAACTGAGAAGGGACCGACTAGTGTACGTATTCAGTTTTATAAAGGAAAATTTAGACTGCGGTGCGAGGCTAGTGTGAAAACAGCCTTACCAGAGTTTTCGTGCGTGATAAAATTGATCGAACACTATGTGAGCACAAACGAGAAACATAATAATCATGTGTGGGTGGATTCGGCTGGTAAGATTTATTCTCCAATTCGAATACGTAAACCTTTACGTAAAAAAATTCCTTCCCTGTTGCACCTTTCGAGACTAACTATAAATTATCACATACCCCGTAGTGTCACGTCCCATCGCCTTCCCCCTTCACT
>Proasellus_spelaeus_3 ENA|HAFK01041085|HAFK01041085.1 TSA: Proasellus spelaeus, contig comp138740_c0_seq1
CAGAGTGTAAAAAATTATGGCTGGTACTGGGGTCCAATTAGTGGTGAAGCTGCTGAAAAAGTTTTATCCAATGAACCTGATGGCTCTTTTATCGTCAGAGATTCATCTGATTACCATTACATCTTCTCACTCACCTTCAGACTGAATGGAGTTACTAGTCACGTCAGAATAGAACACGATCAAGGGAATTTCAGTTTTGGGGGTTTCACACGATTCAAAAGCCAAACAATTGTTGACTTCATTGAGAAAGCTGTGGAACATTCTAGAAGTGGTCGTTATTTATTTTTTCTTCATAGAAGGCCTGTATTAGGCCCAATGAGGGTTCAACTTCTTCACCCAGTGTCAAGATTTAAACATGTTCAATCGTTACAACATTTATGCAGATTTGTTATTGTTAAGCAAGTACGAAAGGATTTGATACCAGATTTGCCTCTTCCCCAACGGCTGAAAGATTATTTAAACTCTCCTCATTATTACTCTGAGCAAGTGGAACAATGTATGTCATTATCGAGTGCCTTGTCCACAGATGAAGGGAGCCCAAGTCCTGTATCTGAGCATAGTACTTCGCCAT
>Procambarus_clarkii_1 ENA|GBEV01001993|GBEV01001993.1 TSA: Procambarus clarkii Pc_2010 transcribed RNA sequence.
CTTTTTACAAAGGTGGGTCTGTATAGAGGAATGTGTATAAGAGAGGTTGGCAAGCTTGTGTCTAGGAACAAGATGGCTGGGAGGAGAAACATCAGATGAGATAGGCTTGATTTCCTTGTTCTAATTGCGTCCAATGGCTGTGTCTTGCGGTAAACTGACGCCCAGAGGCTGTCTTGAGGAAAGATGATGAAGAAGGTTAGTTTGTCGCAACTGTTAAGCCGGTCGCCACGCCATGGCAGCAGCTCCGGGAGGAGGACCAGCAGTGCTAATGGTGAGGTTTTGGTCGGGTCTCCCGCCCCTTCCAACACTACCACGTCCTCAGCCTCGTCCCCGACACACCACTCCTCCTCTAACACTCAAGAAAAGACCCCCAAAAAGAAAACCAAAAGTGGTATTCTTCAAACGTTAAAAAAGAAAATCAGTGGCAAGTTGGATACACTTCAAAACTCTAACTCAAGTACTCCCAAAAAGAGTAAAAGTTTTGAAGGTCTATCCAATAGCTTTGGGGACTCCTTCTCACAGTCTATTAGTGAGGAGTCTTCTAGTGATGGCCTGAATGCGAGTGGGGGTCAGCTGCACAAAGGCAAGCATAATAAACGTGCGATCCGTCCCATGCACACTCCTATCACACGACAAAACTCCTCCTCCCATGTATTGACAGATTCTGAGAGTGAAGTGCTTACTAAAACAAGTCATGGAGAATGTGTAAGAGTGTCAGGACACAAAGTAAATGAGTCGGTGTCAACCCCACAAACTCAGATTACTGCAGTGTCATTATACAGTAAAAGTAACTACATATCAGAAAATAATTCTTCGACGGTGTTATCGGAGAAGATAGTACCGAAGGTTAGTGTTGGACTAGACAGGAGTGTTGCCTTACCACAAGTATTGGTTGAAAATGTCAGTGGTAAAGTGGGGCTTTATTCCTCAAAGACTGACACCAGTCAAATATCCAATAACGTGGAACGTAGTGCCATATCGGAAACGTCCTCACCGCAGCCAAATAGAATGTATGGTGAATTATGGGAGTTACAAGACATGAATTTTGATGCCAGCAAAAGAAGTTTAGCCGAGGAACTTTTCAGATTGGCCAAGTTTGGGTGGTACTGGGGACCAATAACCAGAGCAGAAGCAGAGGAGAAATTGATAGATCAACCTGATGGGGCATTTCTTGTTCGTGACTCATCAGATGACAAGTACTTGTTGAGTCTTAGTTTCCGATCTTTCAACAAGACCCTCCACACACGGATTGAACACAGTAATGGTTGGTTCAGCTTTTATCCACATCCTGAGCATGAGGGCTATACAAGTTTAGTGGGTCTTATTGATCATTGTATGAGTCATTCTGAGTCTGGAGTGTTTTGTTACTCTCGAGCTCGTGTACCCGGATCACCATCCTTTCCAGTTCGACTCACCAAACCTGTTTCTCGATTCACTCAGGTGCGATCTTTGCAATACCTATGTCGATTTGTGATTAGACAATATACCCGTGTGGACCACATTCAAGCCTTGCCTCTACCAACACGAATAAAAGGCTACCTAGAAGAGGGACATTACTGACCCAAGTACAGGAATCTCACCAGAGTGGTAGTTCTGGTATTTTATTATTATTATGCATTTTAATGTCATTATTATTGTTAAATTTTTGAAGTGACAATTTTATATTATAAGAAAGTTCTGTGTGATTTTCCTCATCTATGTCAACTTGTAACAATATGAAAGTGTAGTGTGATGCTTTATAGGATACGTTTTGAGTTTATTAAATATTTTTCCTCGTGAACATAGAGATTATATCTTCATATCTTCATATGATACCATGATACTTAGACACTTGGGCCACTATCAGAGGAATACAAAAAGTAAACTTACCAATGATAATGCCATTGACATTCAAAATTTTAAGGCTCCCTTAACGCACATCATTTGGTTATAATGTAAATTCTTACAGCAATATTCGCAAATTGCATATTTACCATACAATTGTTGGAAAGTTTAACCCTTACAGTATTGCCAAATATCCTTTTAATTTTATAAGTTACTATTCTTCTGGTAGCACATGTAATTTTCATCTTTTTGTTTACCAAAGTATGTTTGATTATATTCACTCATTGAAGAATGTTACATAATATCCAGCTATTTTTGTTGTCTTCAAGTTTAAAAGTCTGAGTTTCATTTAACTTATTCTCATACTGATGTCGCTTACAAATTCAACTTTGATAAGTTTTATCTTTAAAAGGAGTCCGATGAATTTTTTTATTGATTCTCAAGATTACCTTATTGTAACTTATTTTCCAAAAGTGTTCCACTGTTTCAAACAAAAATTTAATCTTAATATTAAATTTGTCACCTTTTGCATTTTTTATTTTATGAATACTGTACATTCTGACTGAATTTTGTCATGTTTGCTTGTGTATGGAATTTTAATTTAATATTAATGAATAGAGGAAGTTTGATAAGTTACCATAATTATGTTTGTTAGGATAAAGTTGGCATTTTGCAATACAGCATTCAACTTGCTTGGATTTAGATCTGACTATTAATGTTTATTAATAATATGATCTCTGCTAAATATTTCTTGTGACCAGCTGCAGGTTGACAAGTCTTAGACATATGCCTTCATCAGTGATATTGTTTAAATGTACATTCGATTTTTCCCAAATATTTGATCTACAATATTTCTTGTAGATATCGGTATACTGTATTAAGTAGGGAGCAGGACTTGCAGTCAGAAGATAGGTCTAAGCACAAATATAAAGAAAATGGGTGCAGTTAAGTCATTGTTAATTTGGGGAGTGACAGAAGGAATTTTTATTTGTTGTCAAAACATGAGGCAGTTGGTGTATGCGTGTTGGAGGGGGGGGGGAGGGGCAGGCACGTGCATGGTTAAATTTGCAACTAACATTATTTATTCTTAATGTAAACTCTGGTTTTTAGTAAATGTTTTATTTTTTTATGCAATCTAATTTTCAAAATATTAAACTGATAGTTTAATATTTTGATTTTGATTTATTTAAAACTACAGCTAGTGTTGGTAGCTAAACCCAGTAGACCTGTATCATTATATTGAATATTATAATTAACTTTTTCTAAACTTTTTACTAAAGTAAAATGTGCCATAAAAGATCAAAATAACATATTGTAATGCTATATGAACATTTAGCAATACTGTGCTGTATGAGCTCGGTTATCCCGAAGGTCGCTAAGTCGAATATTTGGGTTATCTGACCAAAATCGTACCGGATAATTTTCTGACAAAACTTCACTGTATTCGTACAGAAATCTGGATAACCAGAGATTTTGCTGGATAATGCAGACTAGTATAGAGTCTTAAGTCCAGATAATTTTCTGGCAAAACTTTTTCATATCCAGACAGAAATCTGGATAATTGGAGATTAGGTTATATAAATTGTCAAGAACTACACATTTCAAGATCTACAGTGTAAAACAAGAAGTTAAACTACAACAAGATAAGCTGTTTTAAATTATATTTTTTATTTTGGGTGTGTGTGTGAAAATTCAAATTAAGTTGGTTGTGGTACAAAAAATTGCGAATATGGTCATTATTGGACAATGTTGAAAGAAACAGTTTGGTTATTGCTATACAGAAAATAAATCATGTACCTTCCATACAGACCTATGCCACAGCACACATTCATGTTTGATTTGCATAAACAATAAATCTAATATATTGTGAGTACAGTATGTATGTAGGAAAACAAATGTTATATATATATATACTGTATATATAATATATATATATATATTATATATATAGTTAGTTTGGCAAGAGAGTAATGGCTTCAGGGTACCAGTGCAAAACATTTGGGCAGCCACATCAGGAAAGGTTTGTTTCATTATGAATGAAAAAATAAGAGTATTGAAATTATAAATTTTATTTTCAATGTTTCAATGTAATGTTTACATCATGAAATGTTACAAATATAATCTTTATTTTTAAAAAATAATAATTAGTTGTTGTTTAAGATTCGCTACGGGCTATGGTGAGCCCGTAATTAATAATTAGTTTAGGAGATTAAAATACAGTATACAAGATTGTCAGTACATCAAACAAAAATATACTGCATATGCTTATACAAGAATGGAAAACTGATATTTAAAATTAACAAACTGAATGCTGATGTAAAATCTCTGAATAAACATTATTTCAAGATGTTTGCCTTTTAAGATATAGTAATGTAAGTTCTTTAGAATGCACTTATATAAATATTGGCAATTTAAACTGATTAAATATTTAAAGATACCTTAGAAATAATTAAGAACCAGACATTAAAATTTCTTTATCTAGCTTCAACTATATGGTTTTAAAATTGATTACAGTATTTGCATCTATTGCCACTTTGCACAAAAATTACGAATAATGCTAAATTAGATGTATTTTTCGTACAGAAGAGTATTAAAAAAAAGTAAGTTTTGTAGCTTTCAGATGGAAAACATTTGTTAGGTAATGAGTGATGTACAGTGCTATCTCTTTACTTGTCTGACAGTACATTGTTTTTGCATGTACAGTACTATCTCTTGGATTTCTTTACAAGCGTAGAACCTCATATACTTTGTGATTTATCTTTAGGTTTACCCGTTTTGGTAGATGAATTTTTAAAAAATATTTGAATGACTGTATTGTGCATTTTAGAGATGTTCAATATTAATGGGCATGGTCCTGTTAACATATAAACTAAAGAGTTTATATGTTAACTACAGTATATATTTGGTTAAATATAACCACATTGCTGGCATTGTTGATCTTATAAGCTTTCTATGCTTTAACTATTTTCTTACTCTCGGGATTAAGAAGAGCAATCGAGTTACCGAGATTCATGGTAAAGAAACTAATGATTATTGAAGGGTACATTTTCTACAGTGTTTCATTCCACTCTGAATCTTCGTTCCTTAACTGAAGATGTTCCAAAGAAATTGGTGGAAATTTATTGTCTCCCCCCTTTCCTCACAGTTACTCGCCGTTTCCTGTTGCTTAGATACTCCCTCATCCACTGGAGCACCTTACCTTTTACTCCTGCCTGTTGCTCCAACTTTCGTAACAGCCTTTTATGGGGTACTGTGTCAAAAGCTTTCTGATAGTCCAAGAAAATGCAGTCTGCCCACCCTTCTCTTTCTTGCCTAATTTTTGTTGCTTGGTCATAGAACTATTAACCCTGTGAGGTACAATTTACCATCTCTGAACCCATGCTGGTGGTGTGCTACACAGCTATTTCCTTCCAGATGCTCTATGAGCCTTTTTCTCGCGATCTTCTCCATCACCTTGCAGGGTATACAAGTTAGGAAAACTGGCTTGTAGTTCAGTGCCTCTTCCCTGCCACCCTTTTTATATATTGGGACTACATTAGCCGTCTTCCAGCTTTCTGGTAGGTCTCCAGTTAACAGTGACCTGTTGTACACCAGATAGTGGCACGCTTAGTGCTTCTGCACCTCTTAGTATCCACAGTGAGATTCCGTCAGGCCCAACAGCCTTTGTCACATTCTGTTCCATCGGATTCCTATTGACCTCATCACTGGAGTTCAAAATCCTCCAAGGTTGCTTGGTTTGCCTCTTCCTCATTTAGCACAGGGGCTTCTTGTTCTTTTGTGAAGACCTCCTGGAATCTCTTGTTGAGTTCTTCACGCACCACCTTGTCATTCTGTGTATCTATTCTCCCCTTTTCTCAGTTTCATTACTTGTTCCTTCACCTCTGTTTTCCACCTGATATGGCTGTGGAGCAGCTTTGGTTGGGTCTTAGCTTTACTCGCGATGTTATTTTCAAGTGGTTGGGTACAAATGAGGGGGGGGGGGAATTCATAAAAAATGGTTGGGTTATATTTTGGCCACATGTAGTTAACTTGTGGGTACTTAATTGAGCAAACATGTGCATTATTGTTAGAATTACATTGTGCCACTAATAGTTGCACGCCTCGTTGAATGTCCCGATTATGACTATCAAATTTTAGTTTCCTAATCCTCCTTTGACTCATTTGTTCGTTGATATATTCCTTAATATAATCAACATTGTTCATATTTTTGCATTCTGAATGATCGAGGAATTTTTTATTGTTCTGCAACACAGATGGTGCTTTCTTTGGATAATTACTCGATACATTTACCATGAGTGTGGGTGAACGTGAGCAATCTTGGGGTACCAGGGGCTATGATATTCAGATTGCCTCAAAGATCCCAGTCTCCAATAGCAAGATATGGTGGAAGAATAGCAGTATCCATACGTATTCAGCCATAAATTTTGTGACTAAGTAAGGCTGGAAATTCAGACTGCACATACCAGACTATCTGTGACAGAAGGTAACATTTGAGCCAGCAGATTAAAATAGGTTAGTATGCAGTTGGAAATTAACCATCGGATGCTTGTTAGTATAATTAAGAAAAACATTTTATCCACATTTTTGGACCAATGATCATTTAGTGTGTGTGNNNNNNTGCTATATCAAGTAGTAGTGCTCCCTACAAAGGGAGCAGTACTTTAAATGCCTAAAACTGGATAGAGCCAAGACGAGCCCAGCACAGATGCCATTGAACAGCCAAGTTGCTTTTTCCCATGGGCCCAGTTGCCTGCCACACATGTGAAGAGAATAAATGAAACAATAAGGGAAACTAGGCTATGATCGCTGTACCACTTACCAGGGCAGAAAGCCTGTGCACCTTGTCCTGAGTAGCACTACCCATTTCCAACAGGAAAGATCAATCCAAATAAAAAAAACCATTTGTATACAACAGGACAGACTTCCTAGCCAATACACTTATAACCATCCATTCCTGGCAGTTCTCTGATTAGTGGTCTAATGACCCAAACAAATACCAAGCCTCGACACAATTGCCCATCACCACAGTATCATGAAAGACACCACCCTTGTTGACCAGTAAGTGGCATGCATGTGTCCTCTTGCCATGCTAAAGCAATTTCCAAAATGGGACAGTGCATTTTGAAACTTTAAAATTAGATCCTGTGAACTAAAGATTTTTAGACAGTTTATTTAGTCTAACCCTCTCATTTACTTTTCAAGAAATCTTCTACAAACTCTAGGTCATAATATTTACAAAATTGATTTTAAAATTTAGCTTATATCGGTACTATAGTTTATATAAAATTAAGCCATCATAATAGTTGACTTGCATGTTTCGTTAAAATAAATTTTATACAAGTCTGTAAATTTGGGTTAAGTTCCCAATTCAGTTCTTTGTCTCAAATGTTTTAATCTTATAAACAATTTTGAGTTTTCTATTATTTGTAGTCAGTTTGTTCAATCATTACAAATTTGCAATATGTTAGATTTTTAAACATGTATTCAAGACAGTAACACCTTTAAAAACATTTGTATGTTACCCATTCCATTGTTATTTTTGTATGGTTTGTCAAATTTGATAAGCCATTTTCTACTAAACATGTAGTGCATAAGGCATCTTAAACATTTTTGGTAAATATTGTTGTTTGACAGTGACATTCATTTAATCTATTAGATTATTGTTACTTATTGAAATGGTTCCTGATGATCATGTAAGATTACATTGAAACACTAAAATAAAATTTATAATTTCAAGAATCTTTCCTTTTACCATTGTTATACAGCATAACACCTCAGTACCAGTAGTTTGTACATGTTTATTATATATATATATATATTCACACCTGTGGCACAGAAGTAACCCACCCTGCTGGTGCTGAGCAATTTTGTCTGGGCTCATTCTCTGGCCAGGGAGGGGGGGGGGGGAACCCAGCAGTACTTAGAACAAAA
>Procambarus_clarkii_2 ENA|GBEV01010475|GBEV01010475.1 TSA: Procambarus clarkii Pc_10503 transcribed RNA sequence.
TCTTTAACCCAACAAAACAGCCGTTAAACCCCAGCCATAACCCATATACCAGAACAGATAGTCACACACAACAAACGTGCCCCCTGTGGAGGTGTTTGCAGAAACAAAGGGGTCAAGATAAGCAGTTGTTTACAAAGTGGTGCCCAGTGACGTCACAAGGATGAATGACGGGGAGCGAGGCCATTTTCGACCATTCAGTTAGGTGTTTGGCCGCGGTGCAGCGAGAGGCCTTTAACTTCCTGCTTCTCGCCCTCACATTTGTGCCATCAGTCGGGCCTCACACTCGGTGCCCCGAGGAGTGTTTATAAGACAATTGAGAGTTGGAGAGTGATGTGCAAGATGTATAGCAGAGGGTGGCAGGAGGATCGTCTTCATGTTTGCTGGTGCCAACAATGTGTGGACAACCGTTCTCTCTCCGTATAATGCTTCTCGCATCTTTGACATGGCAATTATTGAATTAATTGGTGATCTCAGTGTGAAGTATTTTTGTTATTGTGAGACTGCATAGACTTAAAAGCTAAAAACTGCACATCTGCTTGTTTGGTGAGGTACAAAGCAACGCTTTGTAGTGCAAGTTTCGTGGGAAGAAAAGAACAGTTACTAAGAACAAGTGTGGAAATGAAGTGGTGAGGGTGGCAGGTGAAAGTTGCAGGCATGAGGTCAGGTGTGCCCTGACCCGTGCCTCTAGAGCCGTGCCCCTCGAGCCAACCATGGGCCAGGGGGCTAGCTATCACCATCACCAGCACCAACTGCACCAGCACCAAGTATCTCACTGGGCCATGGATTCAACACAGGATCTCACACACAGTCCCCATCAGGTGCGTCAACGAGTGCAGCACCAACAGCAACAACGAGAAATGAGAGAACTGCAGCTAGATAGGGAACATCAGGAAAGACATTTGCAGCAGCAGGAGGTAGGAAGCCTTGCCAGTGGGTGTTGTGGCTCAGGCTCATCATGCAGCTGTGGTGGTGGCCTGTCATCAACAGCTGCCATTTATGGCACTACATCTGCCCCGGATCCCACCTCTCATGCAGTTGTTGTGACTCCCCCTCGCAGCCTTCCCCATCACCACCATCACTATCATCACCAGCAGAGGCCAGACTCTCCCATTACTGCCAGTGCCACTGTCTCGAGCAGTAGTAGTAGCAGCAGATGTAATGGGACAGGTGGAACTTGTAGTAGCAATAGTGGATGTGGTCACTGGTGCTCCTCATGTAGGGTGCGTGTACAATTGGAGGTGGAGTGTGTGGGTGGAATGGAGACACGACCTTCACCTCCTCGAGGAGGCCGCCTCCGTACTCTGGCCTTTCCTAAGAGGCATCGCCACAAGACAAAAACACCAACCAGAGACATACCACCACAACCCAAGAAGAAGAAGACCCCCTGGACATTTCGACTAAATTGCCGACTACGGCCTTCCAAGTCTGAACCAGAACCCGAAGTCACCTCCAGTGTGGGTTGTGGTGCCTGCATGTGTCCAAGCTTAAGGAGACCTGATCCTGAACTCCACCCTCATCACCACCACCACCACACTCATCATGGACACCCCACTGGCCAGGATGTACCCACAGTCTCCAGCGTAGGAGTAAGCATAGCCGCAAGCCCTGGTGGTGCTGTAGCTCTAAGGGCTCCTGTCATTGATCTTTCTAGGTTTAACCCAGAAGCTTATCCAATTGAAGACTGGGAAGAACATGCAAGACAGGAAAGGGCACGAGAGATGGCAGAGGGTGTGGAACCACCACCAGGATTTGGATCAGGGTCCCTTACCCTCCCTCCAACACATCACAGCCTCACGCCTGCACATCATGCTCTCACACATCTACAGTTACAGCATCAGCACCAACTGCAGCTACAGCAAGCAGGTGCAGTCACTCCTTTACCCTTACCCTATAATTCTATGCTTGACCTCCAGCTGCTTTTGGAGCGTTCTCTTCGTTTGGGTCTGGCTGGGCCACGCTCTGTTGCTACCTCACTCACAGAGGAAACTTTCTTGCAGCAGGTTGGCCGTCTAGCTGGGGATGGTTCTCTATTGCAACGCACTGTGCACACACAAGTGGATTACATTCATTGTCTTGTACCTGATCTTCTGAGTATAACTAATTGTGTGTTCTACTGGGGCAAGATGGATAGATATGAAGCTGAACGTCTCCTTGACAACCGACCTGAAGGAACTTTCTTGCTCCGGGACTCTGCGCAAGAAGAGTATCTCTTCTCTGTTTCTTTCAGACGCTATGGTCGCTCTCTCCATGCTCGAATTGAACAGTGGAACCATAAGTTTAGTTTTGACTCGCACGATCCAGGCGTATTCGCATCAGATACTGTGTGTGGCTTGATAGAGCATTACAAGGACCCATCTTGTTGTATGTTTTTTGAGCCCATGCTAACTAACCCACTTGCTCGTACGTTCCCATTCCCATTGCAGCACTTGTGTCGTGCTGTTATTTGTTCCACTACCACCTACGATGGCATCAATAACCTTCGTCTACCCAAGCCACTCAACAACTACCTCAAGGAGTATCACTACAAGCAGCGGGTCAGAGTGCGCCGCCTCGACCATTAGTATGGCATCTTGAGCAAGAATGCTTGGACTGTACTGCCACAGGCCACATAATGTTTTTTATAGGGGAGTAAAGTACTTCCTGACAGTCCCTAAACTACTTTAAAAGACACAGCAACCACTTCGTACTAGAAAAGCCTGAATGCCACAGTTGGTCATGTTCATACAAATGTAAGATAAAGACAGTGCCAGTGGGGTTGCTAGCTTGTGATTCATTTTAGTTACTGGGCAGCCAACAAGGGGATTAACTTCCAGGGAGGCGGGGTTGTACCCTATTAAAATATATAAATAATTATAAATTATATACAGTATACTGTATATATATATATAATATATATATAATATATATTATATATAATACAGTATAATATATATATTCCTATGTAGATCATTGCTCCTCTCTGTGCAGTAGGTGTAATTTTCAGATCCGTGAGTCGGGGCATGTTCCTTCCCAGCTATAATGGTGCTGCAGAACTCCCCCCTCCCATCTCAACAACCCCATCTTCCCTACACACATCCAGTGTTTCCAGTACAGCATTATAAGTGTGTTTATATTCAACTGCCATTGATCCAGCAACTGGAATGCCTAGATACGCTTAAAACTTTGTACTGTGTACATAATACACTTGTTATCCTTTGCTTCCTTTCCCTTCCCGTCCCCTAGTAGACAAAGAATGTCTGCAATTGGATGAATGCGTGTGCTCGTGAGCGGGCGGCACAATGATGACTCGTCAAAGGTTCGGGATGAATGATCGTCGCACGTTGGTGTTGCGTGTTTCTATTACTGTTTCAGTCTGTCTCCTGTAAATTCTCTCATAGTTGGAATTTGGAGAAAGGAGATTTGGTATTTTTGTGTGACATTTTGGGCATTAAAATGTTACCAGGGAGGATATAAACCTTGTTCCTGTGAATAGCATAAAGGCTCATGCAGAACCTTTAACATAAATGTTAAAACAAATATCTACACAAGCAAAAAACACACACATACACAAAAACACTTAAAAGAAAAAAAATGTTAAACACTAAATCCATGATTTCAAATTGGGTTTACTCTGGTTAAACGGTGATTGACATGTTAACTACCGTAATGCTTTCATTCACTTATTCAACTGTGAAGCTCTTGCTCTAAACCCCCCCCTTCCCCCCTTCACCAACAGCGAGGCACACAACTTGCCCTTGTGCCACCACTGTTTATACATACACACAGTACTGTACCTCCCTTCCCACCAGTACACATCACACTTCTTCACCCCATCACTCTCACACACACACACTACACCTCATCTGCATTCACGTTACACTGCCTTATACTTCCATCCCTCCTCGGCAACACACTTCTGGTCACATGGTTGGCTCCTGGTGGTCCTTATTCCTTCTGTAATTAGTTCAGTCTTGTACCAGTGTGTGTGTGTGTTGCTGCTTCTGTGCTAGCCAAGACCTTCAAATATCACTTTTGAATATACCTAAGTATCTTAGATTTTACAGAAGACTGCCATTTCTAAGGAGGAAGTCCCCAGGTAGTAAGAGTATCAGAGGATAGTGTGCATTTGTGTTTTTTAGTTGAAAGATTCGTGCCATGTAATGACATGTATATAATATTCCGTATAGAGTATACTCTTTCATACTCTGCTGATTTAAGCGATACTATAGTTGTGTACACACACACTTACGCACGCACGCGCGCGCACACACACANNACATTTGATAAACTTTGAGGAAAATAAGATGCCCAAGCTTTTATCTATACATATATAGTATACTGTACACAAGTGAAGGCCCTAGTTGTGTTGCTGTTTAAATGAGAGTTTACTAGAATGTAAACAGTCAATTATTCCATTTTTGGAATGAGTTAATAATAT
>Procambarus_clarkii_3 ENA|GBEV01010831|GBEV01010831.1 TSA: Procambarus clarkii Pc_10859 transcribed RNA sequence.
TACACATCCCAGCTATCGTAGCTTCCTACCCTTATCAGCATCTCCTTACACGTCCACCACATCAAGAACAAACACGTGTTTGGAACTGGTGGGGCCGCTATCGCCACGAATCACAGCGAAGCGAGTGGGCCGAGGCTTAACCAGAAAGCAGTGTGGTGTAAGCGATACGAAGCGAGTCAGCTTGGCGGGGATGTGTAGCGATATTACCGAGAATTGGTTCAGTCGGAGAGAGAGGTCGGTGCGGGGCGCTCGTGGCTGGCACGGACGGCTCAGCCGCCAGTCAAGCCTCAGCCGTCGGGACGAGCACCAGCACCTCGCTCCCAGTCTCGCCTAAGGCACGCTACCCAGGAATGGATTGTTCGCCTGTATTGTGTCGTCTGAACGAGTCCGGGTCAAGAAGTTCCGCAAGTGAGTTGGAATTCGTCGTGTAAGAAAATAATACATTAACACGGAGTGCTTTAAAAAGCTTTTATTGTGACTGAAAACGGATATTTACACCGCAAGTGCTTCCTACTACAATAGTGAAACATTACTATGTGCAACAAATCAAAATATACTTGAAACTTGACATAGAGACTAGAATTAATAAGTGCCTAGGTGCCCCAAGAAACCCTTAAACTATCAAGAAAGTATTCATCTCTGGAATTTAATACAACAATCAAGGTGTTGGTGATCAACATGTTGGTGTGTCCTGGCTGCCACATCGGGCTGACGCCAACCCTGCCCGCCCCACAACCCACGCATCAACTCACGCCCGTCATGGCCCCCTGCAGCGCCTCCTCCCACTGGGTCACCACCACGCACCTCGCTCCCAGGCACGTGCAGCCGCCCTACGTGTGCGGACGCATGTTCCAGATGGGCGGAATGGCGGCCATGCGCCCCTGCTTGCCGGTACCCCATGACGCCTGTCACGTCGTCTGCTGTCTCACCTGTCCCCACGCCTGCCCTACTATGCGTTCCTGCGCACTCAGTACCAAGCTCCCCTGCGCAGTACCGGAAGCTCGGAGTTCACTACACACTTCCGGCGGGGGATTAGTCGCCGGGGAGACGGAGACGACGGGACGCAGTGTCTCCCCAGACACCAAGGTCAATCACCAGGCCTCTCTCAACCCCTTCCTCAATGCTGCCACCTCCCAAGCCGCCACGCCTAACACCAGGTCCCAGCCTGACGCCCCTCCACCCCACAGACACAGCCCATCGCCGCCAGCCCCGAAAGAACCCGATAGTGTGTGCGACAGCCGGGTGCTGACGGCGACGCGACACGCCCTGGAGGAAAGCGGCTGGTACTACGGTGCTATCTCGTGGCAACAGGCGGCGGCCATGTTGCAGGATACTTCCGTCGGTACTTTCTTGCTACGGGATTCCGCAAGTCCGCAGTGCCTCTACTCTCTCAGTGTCCAGACTAGCAACGGCCCCACCAGCGTCAGAATCCACTATTCCTATGGTAAATTCCGGCTGGATTGCACTGGTCATAGCCAGAAACACACGCCGGAGTTTGATGGCGTCGTTTCTCTAGTGGACCACTATGTCAGCGTGACTTCAACTCAGGTGTGGGTCGACCACGAGGGTAACACCTTCAGCCCCATCGACATCAGACGGCCGCTGCGGAGAACGGTGTCTTCCCTGCAGCACCTGTGTCGCCTCGCCCTCAACACCAGCAGCTGCAGCACGCCCTCCGACGCCATACTCCCTCCTGCCCTCAGGAGCTTCCTCAAGAGATATCCCCACGCGTGCTGACCCAGTCTCGCCTTCCACGGACATGCGTAACTGTGATCAAGGGCGCTATTGTTGCTCCGGTAGTAATGTGGGTGATGTGGATTATTACCTCCACTACCATAGGTCTAATACTCTATACCCACTACGCGATGACTTATGAAGAGTCGTACCTTAAGGATGGTTACATCCTCGAGAGGGTTACGTCGTTCTTAAACAGACCACGTCGTCTTCAGACAGGGCAATTCACCCGTCAAGATGTGGTCAAAAGACTTGAGCACAAATTCAACTGGAGCTCCTGATTTAGGGTGCCAAAAACCGACTGTGCGTCTGTGATCATTTATAAATATGGTAGCTAATCGAAGGACCAGTATTCCCCCCTCCCTCCCTCTCTCCCTCCTCATTTCACATACATTCTTTTCAACACCAAGATTCTCAAAGCTCTCGTAGAATACATTGTTTACTATGAAACGCAAAATAAGCATTTCTATGATCTCAATACAGCCGTAAGTCTCGAGCATTAGCAGTTAAGCTTCCTATGTTGAAAAGGAGACGTATTTTCTTTTTCAAGCTTAACAGTATGGTTAAGTTATAACTTGAGGGTAAGTTTATGTTGATGTGTGGCGTGCAACAGTAAGTATGGGCGTCAAGGGGCACAAATGTTATACTAATTCGAGTGTCTGAAAGCAGGGATGGTGGGCTAGGCTGCCACATCACCCAGCCTGTTCTCTCGAGTGTTACAACGTCACAAAAATGATGTACTAAATTGCCCGAACCTAACCTAACCGAGGACCTACGGAGAGAAAACAGGACACCACGTCAATTTTGCAAGCCCCTACGATCTTTAGTACATCAATTTTTTTGGCCTTAGGGATTTTATACGTCAAAATATGATGTAGTATTCGAGAGGCCGGGTTGTGTATGTATCTCCCAGGAAAAAGGTTTCAATACTAGTGAGGCGACCTCGGCTGCTCTTAGTAGGCTTCCTTCCTCAACGTATTCTAAAGACGTTTCGATATAATATAATAATGTTTCGTTAAATAATATTTATCTATATTATAATGAAATGTTGGAACAAAGGGAACCCATCTATGACTTACCGATGCCCGTCCTAACTATTCCAAGGTAGTGTAATGTGAAGACAGGTAGTTTGTCCAGGTGAATAGTGAATAATTCTATTCACCAACTTCCTTCTCAAGACATGAGGGAGAAAGGTAAGGTAATTATGCGGAGAAAAGCCTAAGGCAGAATGACTAGCCCACGCTGAGGAAGAAATAATAGTACGTGTGGAAGGTTCTGGGAACTGGAAGGTTAACTCTGGGCTCAGGCCTTATATGATCTTCTAAAAGATTGTAAACACGTTGGACCCACACATACAGGTCACACACTGCCTAGTTGATGATGTCTTTTTATGCTTTTTGTATCATTTAATAGCAGTCTATTTATGATTATTTATATATAAATATATATATATCTTCACAAGTCACTCATAGTGAATAAATCCCTCCCCTAAGGCTCTCACGCACAACAATATGGAGGTCAACTATGCCACAGCTACTTAAGATACAATGTATTATTAGTATTTAGTTACGCTGCAGAACAATAGATGGCGCGCGCGCTGTCACAGGAGCTTCCAGTTTCTCTTATTATTGTCAACATTTACGTTGCTGCATATCTTCCTCATGTATCGGCCGTAGCATAGGGAGTTGACAATTGCTCTACTCGTGTACCATAGATTAAATGATTTAGGCAAGAAAGAAAAATATGTAAGTCAGTCATTATTTGAGCTGTGATCCACGGTGTTATCCAGCGACATGCGAAGGTTGCACTTCTTGGTTGGCGATGCGCCTTGCCAGTGAAGGCAGGTCATGCGCGCGCAGTTAAATCCTACTTCATCAAAAAACTTAAACCCTCTCAAGTCACTTAATTCTCACTCGAACTACACACCGCTACCTATATACCCTCTCAATGAGCAAAACCCATGTGGTTGACATACATATCTCTTTTTTTTAACAAACTTTGCGAGAGTAACTCAAAAGTTGCTTTTTTTTGAGTGGCGGGAAAAAATAGAAGTTCAAAAGCTGCTTTTACTCAAGTGCTCGTAACGCCAAGTGCTTCAAGAAGTGCATCCCAAGTGTGTGTGTCGAGGGGTAACGGCCACTATAGTTTATAAGAACGCGGGTTCGCGTGAGTCATGTAATGTCAGGGTGATAACGGTTACAAATTTTGTAAGAAAAAGCAAAAATTATTTTTATTAGAAACGTATATATGGAACAGAACTCGAGAACAAGACCAAACAAAAACAAAACAAAAAAAAAATCTCGTTGGGTATTTATATTGTTGGAATTTTGATACCATCTTCTTGCTTTTGTCGGCGTATCAACAAACTCTTAGAAAAGTTATTTTATATAAATAACTTATTTGTATAAATAACTTTTCTTAAAGAGTTATTTTCAGGACTAGTATTTTTATAAATGAAACTTGTCATATAATTTGTTCTTTCTATTTAATTTGATTGTCACTTGTAATGTCGTTAGCAGACATGACAGACCTTAGTTACCTCATTATTTAAGGTATGGTAATGTCGCTGCCTGTGTAGGGCAGCGACTGAAAATAATGTGTATTTATCTACGTTACCACAAGTCTATTGTGAATAAAATATATTTTGACGTAAAAAAAAAAA
>Procambarus_clarkii_4 ENA|GBEV01011347|GBEV01011347.1 TSA: Procambarus clarkii Pc_11375 transcribed RNA sequence.
GCGGCCGTGATTATTATTCTTCGTGAAGCTGTCCCACAGTCTATAGTTGAACGCTGCTCCGAGTTTCAAGTTAATTGGGGGATGGGGTGTCTGGGAGTGGACTACAGCGCCACCGACTTCGGCATCTGCTGCCGGGGAGGCAGAAGCCCTGCAGAGAAGTTTGTGTAGGTAAAGGTAGCGGTGAGGGCCTGGGCGCTCGCGCGCACACCCCCGTCTCCAACTTGGAGATAATTTAGCCAATTATGCGAGTGCAAGGATTCGGACGGGTGTCTTACTACGCGCGTTGGCTCCCCCCGCCGCCCCTCCCCCGCGCGTACTCTACACACAGCCGCTACTCCTCGCCCCCACACAGCTGGCCTTGTTGCCTCCACTGTTACTCTCCACCTCTTGCCTACCCACACGCCCATACGCCCACGCCCCGCCACACAGGAGCCCACCACGCACTAGATGCTCCATGTGACGCCCGCTCCACTACTCACCTTTAAGCTCCGTGAATGTAAAGTGGCAGTGTTGTGTCAACTGGTGTGGCCACTGATACGCGGCAACGCACCGCCGCCCGGGGATGGCACGGGACGTGAAACACACCATAATATTGACACAGTGTCATAAAGTGTGGCAGCCAGTGTTGGATTCAACTGGACACCGTTGTGCACGTGTGTATAGTGCGGGTGGACCGTGGTGGAAGCCAAGGAGAGCCGGCGCCACCGAGATCGTGGCTGCCTTAGGGGTGGCGAGAGCGCCCCGGGAGCGGCGCCGTGCACCAGGCCAGGCCTACACACTCCCCCCACACTGACGTCTGCACCACGCCCACGCCACCATGAACTATACGGGTCATACGTGCATCCACTGGACCACAAACCTAGGACGGCTCTGTCCAAGACTTGATGAGAATGTAACATGTAGCAGACTGCACCAACTTCCAAACTTGTGGGTGAGGTGCCGAGCAGCGGAGGTCAAGATGGAGGGTCCAGACAGCCGGCCCCCCCAAATATTCCCTTCCCTTCCCCCACCATCTATAGCAGCAGACTCCCACCAGCCTCCACTCTCACCCCCACTAGAGCCATCACCCACTTCCCCTGTGCAGTCCCTCCCCCGCACCCCACCTCGCCACTCACCGCTGCCTCACACACCCATCATGCCACACACGCCTCTGCCCCACACACCTATCACACCACAAACGCCTCTGCCTCACACACCCATCACGCCACACACGCCTCTGCCTCACACACCCATCACGCCACACACGCCACACACGCCTCTGCCCCACACACCGCTCACGCCACACACGCCTCTGCCTCACACACCCCTCACCCCACACAGCCCCCTCACTCCCCTCACATCCCAAAGCACCTTAGCTTCAGAGGCTTCTGTGGACTCTGGTGTGGCATCTGCACATTCACTGGATCTTTTACACAACAGTAGCAACAGCTTGGAGACGCATGCACTCCGCAGAAGGGCTGGGAGCAGCGTAAGTAGTGGGACAAGTGAGGTGTGGCTGGGCTCCCTGGATGGTGATCCAGCTGGCCTGGAAGTTCTACCAGAGCTGTGGCCTCATTCTGAGAGCCCCACAACTCTCAATCACAGTCCATCACCCTCACACCACAGCCCCTCCTCCCCTCGTCATAGCCCAACGCCGAGTCACCATAGCCCTACAGTCTCTTGTCACAGTCCAGTACCTACCCATCAGAGTCCCACTCCGCAGCATCATCTCCCACCCCAAGATATAGACATCACTGGGCCTACTGTGCTCATTGTAGGTCAGGACTCCGAGAGGCATTCCTCATCCCCAAGAGACAACCCCAAGGAAGCTTTTTCATCTGTGATACCACTTCACCCTAGTGCCCTAAGTCCTCACACCGGCCCTCTGCAGCCAGGAGTTGAGCAAGCTGGAAAGAACAGGCAAAACTGTGTAATAACTGTGAACTCGGTTCCAAGTAATGATAAATTGCATAGTGGGCGAGTTTTTACAGAATTTTGTGCTCGTGATGAGGCATTTTATGATAAAAGGTTTTATATAAAAGACACTCAAGCATTGTTACAGGAGAATTATAGTTTAAATCGTATATTAAGAAAAACTAAAGAAACAGACAATCTAACAACTATTGGTGACAGTGATTTAGAATGCATGGCAAGAGAAGGCTGTGTTTGGATCGACAAATTTGCAACATTATTTGTAAAACAGGTTATAGAAGAGGCTCTTTCAGTGAGTTCTTCTATAGGTTGGTCAATCAAGTGCTCAGGCCAGTGTCAGCGTGAACAGTGTCGGGAAGAGTATCAGAGAAAAGAGAGTAGTTGGTGGACTGTGGGGGGAGGCAGAGGTAATCGTAAGTCCAGCATCCCACTTTTGGGGTTGTCTTGTGGGAGTCCTGGTTTGTGCTGGACTCCAGAGCTACCTTACAGTCCTTCACACCGACCACACTCCAGATCATCTTTGGGCTCCAGCCTTTCCTTCTCCCATGACTCGCTGGTAAGTTCTGGCCCTCGCATGGACGACTCTCACCTCATCACCGGCGCTGTGTCACACGATGCCTTGCTCTTTCCTACTTCCAAAACCTCCCACAGTGATGTAAGTGACATTTACAATGTGCCACTGGATGGAGATATCTATGCAGTGCCAGTAGATGTAGTAAAGCCTAATAAAGAGGGGCAAATATTACACCCAAAGGCCATTATGCATCAGCCCAAAAAGAGACATCATAGGAGACATGCTAAGAACAGTACTAGTGCTAGTGTGTTAAATGATAATAGTTCAAAAAAAGTTAGTAGTTCTGATCATATTAGTGGTAGCAGACAATTCAAGGATAGTAGTATAACTAGAAGCAGACAGCACTCGGGTCAGTCAGTTGCATCTGCCAGCGGTGACTTGTTGAAGGTCAGTAAGCGTCACAGTGTACCCAGTAACATTGGTTGTGCTCTTAGTATGACTCCTAAACATGGTGCAAGTAAAGAAAATCATGAGCCCATTCATATGACTCTGGAGGAGGTTAGGAAATCTTTCCACGAGTCAGATGATACAATAAACTGTAGTAAGACTAGTAGGGTTCAGCAGAGTCATAAAGGTGTTCATGAACAGTCTAAAATATGCAGAATAATTCCTTTCACATCAATGAAGTCATGTAAGAGAAAAGATGGTTCTGAGAACCGTCTTGACGATAACCGAAAGAAAGGCAAAAGTATATCTAGTAATATTCGTAATACTCTAATTACCATATTTGGCCTCAAAAGAGGGGCTAAATCCAGTGGCACAAGATTGAAAAGTGGGAACTGTGTGGATGCTGCAACTCAGGGATTTTCAGAAATTGCAGGCAACGGGACTACAACCCTTGTCTGCTCCCCCGCCTCAGGTCCGCAACCCAACCATACAACCAACCATACAACAACCACCATCACCAGAAACAATCACAATCAGCAGAACCACCACAGTAACCACCGCCACTCTAATGGCATTAACACCGGTTTGCTGTCATGCCTGGGTAATCTTCGGACAGAAACTGATGATCAGCCCATCGTAACAGCCAATGCACCACAGCAAAATTTAGCTCCGTCTCGGTCTCCAGCCATTGTGACGAACCGAGCATTGCCTCCCCTTCCTCTGCCCACTGCTGAGGAAGAGGATACCACTGCTAAAACCACAGAAACTGAAGCTGGTGGAGAGCGCAGAGAAGAGGAGGGCTGCGATTTTGCTTCAATAATTGAAAAAGTAAAGGATTGTGGGTGGTACTGGGGTCCAATCAGTGGGGAAGCAGCAGAGAAAGTGTTGGCAAATGAACCCGATGGATCCTTCATAGTGAGAGACTCGTCTGATCACCATTATATCTTCTCTCTCACCTTTAAGCTTAATGGCTTCATACGACATGTGAGGATTGAGCATGATCAAGGTAACTTCAGTTTTGGTGGGTTTACAAAGTTCAAAAGCCAGACCATTGTGGAATTTATAGAGAATGCCGTAGAACATTCTCGCAGTGGTCGCTACTTGTTCTTCTTGCACCGTCGCCCTGTGCTGGGGCCCATGAGGGTTCAGCTCCTTCATCCTGTATCTCGATTTAAGCACATTCAGAGTCTTCAGCATCTTTGTCGGTTTGTGATTGTGAAACATGTTCGTCGTGATCTGATAAGTGAGCTCCCTCTACCTCAGCGACTGAAAGATTACCTTTGCTCGCCACATTATTATTCGGAAAGAGTTGAGCAATGTATGGCAGCAGCTGCTGCTGCTGCTTCTGATAATGAAGATAGTGCTTCCTCTGGAGCTGCAGGTGAAGAGAATGGTGTTCCTATTCAGGTGCTTCATCCTTCACAAGGAGAGTTAGAGGATAATCTTCCCACTGCACCAGCCCTCCTGCCAGGCTTCCCCGGTGTACCTCAGCCTGTGATGGATCGTGCCTCCCAGACCTCCCAGGCCACTTCTCCCAACCCACCATTGTCCAACCAGGATCTCCCTGACCTCCAACCTCTCGACAATATTCACATCTCGGGTCCACAAGAGACCGACTCAAACCATATGACAAGCAGTGTATTACAGACTTTTCAAGATCCAGACCATCACATCAGCAGTGTATCACAGCCTTTCCCAGAGCCCAGCCACCACATAATGACCCCCTCAGTCAGTGTTGATAAAGATTCCAGAACAGCTACTAATCACTCCCCTACTTGTTGCTCACCTGCACATGTGGAGCGTGATACTTACCCTGCATGCTCACAGGTGACCCAAACTAGCCAGGCTCATACTGCCAGTGCCTCACCTGCCCTACAGGGTAACCTTGCCTTTGCTCACCAACATAGTGGGCCCCTCTCACTCAATTCCTCAACGAGTGATGTGCAGGACGATACAAGTTTCCCAGTTGATAGATCGCTAACATTTAATGACAGTGGTCACAGTGATGCAGGTAGAATAATTGCAAATGCAACAGTCTCTAGAGAATTTTTACTGATCAACCCCTGCAGGGGTCTTGATGATCATGTGTTTGAGGACTTAGGAGGTGTATGAAATCATTCTGTCCTGCTGAATAGCTTCTAATTTTGGAGTGCTGTGAATCTAGTTTAAGGGTAGCTGTTTTAGCTACCATGTTCCTGTCAGTTTGTGTTTGTATATTTGCTGAACGTGACATGTTGTAGAATTGAATTTATTTACTAATATATATTTATTATTGGTCGTTAACATTTGTTTATGATTTATATTGTTTAAACAACCAAAGACGTCAGAATTTTGTCTAAAGTTAGTAAAATTCAGGTAACTGATGCAGAAATGCATAAGCTGTGAAATATCTTGCATATTATTTATGCAAGTGTTGTTGACTCGGAGTACAAAGTGTGACCAGAACGTTCCAAGTCTAATTATACTTATTTTACGAGCACAGTGGGTGTCAAAAGTGAATGGCATAATCTGAGTGAATACTTCTCTTCTCGGGACTTCACATCCAAAATGGTACACATCATCATTATGTTTTTTCAGTGGTGCTGTGTACTAAAAGGTGGTGGTACTTGGCACAATTCACAGTGGGGGCCCCTGGCACACCGGGAATTTATTTGGTAAAGTAAGACTGTCAGTTGGGTTTACTTTTACACTGAAGCATTGTAAAAAAAGTCATATTCAAAATCCTAGTTGTTAGTATGTTGGAATAAAAGGTGTGGCGCACCAAGCCTATAAGGAAACATTTGCTATGCACCCCGAGTACTGACCGCACTCCTGCTTGTGACCGCACTCCTGCTTGCTTAGTGACACGAGAACGAGATGATGCAGTACTGTGAGGGAGGGGGGGCTGAGTTCCAAGGCACACCAGCCATGCACTCAGATAATTTAATTTATGCATCTTGATATATATACAGGAAAACCCCTTTCTGAACATTTGGGTCACACCTTGTATTTCAGGGTTTTTTCTAATTTAAGGTAATTGGCCCTTTAGAGTTTGCTTCATAGTTTAAAAAAAAAAACTGTCACTGCCATCTACAAGCATCTGTAAGTTGACCCATCAAGAGCACTGCTACTACATTAAGATATTATTCTCAGCTAAATCTAATTTGTTTTCATAATGGGAACAACGGTAAATATAGCTTGATCTGTATCACTGATAAAAAGCTAATTCAGTAATTTGTTTTTGCAAGATTTTCATTTTTTTCTACTTGCAGATTACCAGTTGGAGTTTGCATGTTCTTTTACCCGATTATTTTTAAATCTGGAGAATTTAAGGTTATATATCGACCAACAGTAGAGTGCAGCATCTTCTGTACACAATAAAGCCATAAGCTACATGTCCTTCAGTTGAGATAATCTGTTCTTGTATGCTCGAGCCACCTTATAATAAATTATAATTGGTTTCTTTTTGCTGTAAACCATATTATTAACTCTGAAAAAAATTACTGAAAACATCAACTTTTATGGAAGATAATTTTTAGTAAATTAATACAATGACTATCAATTTAGGTTAAATTTTGTCATTGCATTAACCAGCCAAGAGTAGAACTTTACTAGCTTTAGAAATTGAGTTCCAATGCTTTTCATTGAAATGGCAAATAACTAATTGAAACAGGTGAACCACCACTAGATTTTAGCAAGAAAATTAATTCAGTATTATAGTTAAATTTGCTAAATACTGAAATTAAAAAAAAAATGCTTTTATAACTCATTGCTCAAAATTTCAAGCCACAGTTCCGAAGCAAATATTGGCACTCAGAATTTATGCACTAGTTTTAGCACCTGCTATTGTAGTTCATAAAATCGTATTTAATAATTTAAAAAAATCACAAATTGCGTAAAAATCAATTGAGCTTAATTTGGTTTGGTATGAAAAATTAACAATTGTGGCCAGACTTGCGCCTCAAACAATATTTTCTTCTTGTGTACCAGTTTTAATCTTCGGCTTCTTACCTGATAAGTTTAACAGTGGACAGTTAAGTTATATTTTCATACCCCATTTTTCTTAAGGTTTACAATTGTATTAAAATGCCATTTGATAACTTATGTCAATTTTAAAACTGGTATTTAGAGCATTAGGTTAAATGGGTGCTGGATAATAATATACTTTGGTGACTCACAAATCATTAATAGACAATGAAAGTGGGATGCTCAAGTCTGTGACCCCTCACTTTAGAGAGGTATGAAGCATTCTGGCCTGACAAACATAGAGAAAAAGCAATTTGCTCAGGTTCCCCAGTGATTTATTCTTCCTATGTTAGCATCTTGGGGAACATTGCTGTAACATCTGTTGGGGAAGTGTATTCTAATGTCAAGTGACTGTTAGCCATACTCAGTCGTAAGTGAAGGAAATGTTGTTAGGTTTTATAATTGAAGAAATTGTTGGTGCATATACTGTACCATAGTTTTGAAATTTGTATTAGTCTGAAATTGTTTATTCAGTTCCACAAAGGCAGTTCTCATTTGATTTGGGATTTTGGTGTTTGAGATTATAACATTCCACCAGATTGTTTCAGATTTGTGATCCAAGACATCACCTAGACATCCAGACCATACATCAGCCTCTTCCACTCCATAATACACCCACAGTAGGTCTATACCCCTTGTTGTTACGGTATATTTTACCATATGCCTAAATGTCTAAGGGAATATTTTGAAAGCCACTTCTTGACAAACAGCACAGTGATTTTGTCAATTTAACTGTCAAAAGCAGCAAGTAGTAATGAATTATAATGGCTTGAAACAAGCATTGTGCTGCTCCTCAAGTAGAGGCTTAAAATTTGACCCTCAACAACGTGTAAACATTGTGATACTGGATTTCTCAACACTTCTCAGCACCAGCCATTGCCTAAGTGACATAATGGTGAAACAAAGGGGTCGGGGCCTAAAAGTGCTCACCCGCAGGTGTGTGGGTCACTGTTTGTAGAGCATTATGCAGGATTATTGTATTTGGGAATTTCAAGGCTTCTTGTAGTTGAATTTAATTTGCCAAAAATTTTAAATGTCAATTATTTGGCATCTGGTTTAAAGCATTATTACCTGTATTGTATACGAGGTGTATTAGTTGGTCTTGCAAGACCCTTTTTTAACTTAGCACCACAAGTGCTTTAAACCTGCATATGATCAGTGTTTGATATTTGAAGTGCAACAGAATTAAGACTTTTGATACCGCATCAATATTGTGTGTTTGTAAATGTTTTGGTAATTGAAATGAAGAATTTGACTTAATACAGTACAATGTCCTTATCTGCTGACAGTTGAATGAAAGAAGCAATACATGACATTTAACTAAAAAATTACTACAGTTACCAGTAAATGCACTATACTTTTGCCATTTTAATTTATTTGACATTTTATAAATACTGAACTTCATAAGAAATCTGTAAACTACCTTTCAGTATAATTATTAAGAATCATTTGTTACTTAAAGAAATGCAAGTGTAAAGGATATGGTAAAATTCTTGCTATAATGGGCAGCCAATTTCCAGAGGGGGGAACAAATTAAAATGCCTTTCTACCTTATGAAATAAGATGATACCACCCTCAGGCAGGCAGGACAGGTGTAGCAATCATGGCATTTACACCTTGTAGTGGCCTGCGGCTTCCCTTAAGAAGTGCGGTTTTACTTCATTCACTCAAGAAGGTATCTTGACGTCTCTAAATATACAGCTCTGCTGCAGTGCAGATCTTGACCAACAAGGTACTTAAAAGACAAATAAGTGTTTTAAACGATAGATATATTAATAGAAATGATAAGATTGATACCTTTCATCTAATTAGGTGACAAACCATCAGTACACTTGCCAATAGATAGTGTGCTTGAAATGTTCCAAATTCTACCGTGCAATTAGCTAT
>Procambarus_clarkii_5 ENA|GBEV01034702|GBEV01034702.1 TSA: Procambarus clarkii Pc_34754 transcribed RNA sequence.
AGGTGCTGCCAATATGCTGACGTGCCCCAACTGCCACCATGTGCTGGCAGCCCACTCCTGCTGTGGGATGACTTTACTACCACCCTCCCTGCAGCACTGCCCGAGTCCACCATCCAACACTGCCTCCCTGGCCTCGGCGCCTCCCGGTACCCTCTTCATGGGTTCTTCTCTAGGCCCTGTTTCCTTCAGTGTCGGCAGCACACACCAGCCATCACCACTGGCTACACCTCATGTCAGTGGACACATGTTCCATTTTCCCTCTGTACAGATGGCAAGTTCTGTAGTTTGTCCCAGTCAGTGCCACATGGCATGTCACACGACGGCGCACACGCAGGGGACCTGCAGGGGGGCATGCAGTGGAATGTGGAGGTGGCCAGATAGTGGAGGTCAGATGTCAGCTCATACGGTAACGACACGCATGCACACATCTGGAGGGGGCATAGTTGATGAGAGTGCAGGTATTAAGAGGACTCTGGGAGACATCCGAGACAGTTTCAGCAGTGTGAGAGATTGGGATGATGATCATGTGTTGAGTGCAACAAGGCAAGCTCTAGCAAAGAGTGGATGGTATTGGGAGCGGTTATCTTGGCGTGAAGCAGAAACACTGTTACAGAGCACCAGCTTAGGCACTTTTATTGTTCGGGACTCTGCAGACACCAGGTTCCTCTACTCACTCAGTGTTCAGACAGAACGCGGGCCCACTAGTGTTAGGATCCACTACACTGGTGGCAAGTTTCGCCTTGACTGTGAGTCACATATGGCTTCAAAAGTCCCCGGATTCTCCCATGTCATCACCCTTATTGAACATTACATTCGATTAAATCGAAAGCTGCAGAGGCATGTCTGGGTTGATGCAGAGGGTAAAATGTACTCCCCAATCACAATTAGGCAACCTTTCAAACGGACAGTTCCAACTCTCAAGCATCTGTCTCGCTTGGCGATCAACCAGTCATTTCACCGCTCATATAGTACTGTATGCCTCCCTCCAGCTTTATCTCAGTATATTAATGAGTACCCTTTCTGGTGCTAGTGATGGAAGGGGAGTTTTCGGCAAGTTAATTCTGACTTGCTTCACAAGTGCAGTACTAACAAAGTCCTTGCCATTCTGCCAAATGTTCTGGGATATCAGTGGGGTTATCTGGAGCAGTTATTTAAAAAAATAAAGGATGTTCAAAGGGAGTTTATGAAGCCTTTGATTATTGACGATTAAATTGCCACACTCATTCAGTCAAGAAATCTTAATTTAAGGGCAGCAACCATGGTTCAAATTAGTTTTGCACCAACTGAACACTGAATGTCCAGTTAAAGTTATCAAGGATAGCATCATGACCAAACTAATTATTATAAGACTATCATAAAACCTGCAAGATACCCAGGGTTTATCATCCTAGTGGAGCAATCGATTTTCAGTTTTCATCATCTTCAGAGATGCTATTGTCTTGTGAATGGTAAATGTGTCCATTAATCATTGATCATCACTTTCAGAGCCATTCTATTTAAAATAATTGCTCGAAAAGATTTTATATAACTTTTAGACTTTTTGATCTTGTTAATTTTTAAAAATGGACAAAAAGATAACTGAAGTTGTAGTAAACCATATATGATTTCCATTAATAAATGTCACATGTGTGAAGACTTACTGCAGTTCACATTTGTTTAGTGACTTTACAATATTCAGGGATTTGGAATGTGTGTATGCCAATGATCTGAGAGGAGACCTTCTTTCCAATAAGTTTAGGATAGTTTTGTCTTTACATGGCACTGTAAGAGCTTCCAAATAAAGTTAATAGGGTTCCATTTAAGTTAAGCTTTGTATATTGTATTTAAAAAAAATAATTTTTGCAGGCGTGTTTTAACACACTTTTCTTATATACTTTAATTAAATTTGTATTCTTAAGATTGAATTAATGTACTGTACATTTTTCAATTAAATATCTTGAGCACACAGTATAGGTATAAAAATTACAGTACATTCCCAAATCATTTGTTTCATGTTTGGTAATAAAAATTCTAAGTATAGCAAGCAACATGAAGGAAAAGGGATGTTTTAGTGCAAATGTTCATGATTTGGTGAAGTACATTTGTAATTAATTATTTGGAAGGGTTCATCTCCACCCTAAGCATTTTTTATATTAAATGCAATGGTTGATCTAAATGTTAGTCTTGAATAATTAATTAGGTTTTCATCTGATATTTCTGTTTATTACTAAACCATAAGGAAGCATTAAGAGCAATTCTAGTGCCCTGACATTTAGTTCTGTGAAGGAAAAGTTTATATCTGAAGAGAAGTGTCTTATGGTAAATAATATCCCCTTTCTACTCTTAAATTTGTGTGTTTTTGTTTTTCTTTCAGTACAAAAATTGATCGAGGAAACTATTTTCTTGGAGACAGACTTCTTAAAAATGTAGTTGCCAATGACTTAAAAAACCATAACTTTGTAGTATTTTTTGCCTTCTGACAAGTTAGATATGGTTAATATATTTAATATTTTTCGAAAAGCTTTTGTAAATTAATCAGTTTGTAAATTATTGCATGAAATAGATTTGTTATTTTTCTTACCATGCAGAAATCTTGTCTCTGTTAATGCTTCCATTTTCATGCTTGTATATAGTCTTGTGAAGAATTCAGTTATGATATAATGTAAATAGGTAGACTTCCTATGGACTGAACATATCCAGTTTTTCAATATACTGTACTGTACTGTAATGGTAATGTCAAAAGTAATAACTTTCTAGGATTTTTTAACCATGTGGAAATTTCTTTATAGGCATTGATGACTACACCATATTCATTATTTTTAAATACATGTCAATCTCGTATAGGCTTAGATAATCTGAATGAACTTGCATCCATTTATGAGGTGCCAAATCCAAGAGAATTTAGTTTTCTTACAACTAATGAGATGTCATGTGTCCACATGAGTAGCATGAGGTCATGTGTCCCTCTGAGTAGCACTTATGTCTGTTTCCCCCCCCCCCTTTGTGTACAGTGTCCTGGGATAGCTAATATGTAAATACTGTATACTCCATCTTCTCTTTTTATTGTAAGATAATCATCATGTTATGCTTTTATATTTATCTGTATTTTTGTAGATTTCGTAGTTGATCAAGTAATGTGTGTGAGCACATTAGGGATGGAGGGACCAGACTGTCCACGATAGAGATCCTGACTTGGCATAAAGCAGCTGCCACTAGAATCATTTCTTGTTATTTATACAGGGTTATGTAAATACTAATTTAATTTGTCTATAAATAAACTCTTCCATTTTTACATAATATTGATAAAATGATTATTGCTAGACATTTCTTCTTGCAGTAATTTTGTGAATCATAACCACATGCCTGCTAATATAAGGTACACCACAAACCAGTATTAAATGCCTCTCTACTATCGGTAGCATGATATCAGCATCTATTGAACATCGGGAAGATTAAATGATACGTCTTGGCCTCCAAGTGATAAAATTCGATAACTTGAATTAAGCAAGTAAATGCTGCACTTAGCTCGGTACCACAAAGAAAGCTAAATTTGCCAGCTTTCCTCCTCTGCATTAGAAGTGGCTGAATATTTCACAAAAAAGGGATTTTACTTTCTGGTATTATGTCTAAGATATGATGCATGAATAATTAGATTTAACCTTTAACAGATTATGCACGATGTTATCCTTTATACAAATTTCTTTGCCATTAGTTGAACTGTATTAGGCATCAATTTACCCAATTAAAGTGCAGCTGAACAGATTCTTCTTTCAAACTATACTCTTGGTTATTGCTTAGACTGTACAGTGGTACCTCGGCTTAAGAGTGCCCCTGGTTAAGAGTTTTTCGGGTTACGAGCAGGATTTGCTCGGAAAATTTGTATCGGGATATGAGGGCTGCCTCAGACTACGAGGGTGTTGATACGCGTACGGGCTGACTAGAGCATGGTGGCATGGTGATCGCCGCTCAGTTTACCAGTGCTTTGCACACGGTGACTATCCCGCCTCAATTATTCACCCGGGATTTACAGTGTTTTGTTGGATATTTGGCCATTCGAACATAAAAGTAGTTATATATCTCGCAATGGGTCCCAAGAAAGCCAGTGGTAAGGTTCAACTTAAGAAA
>Scylla_olivacea_1 ENA|GDRN01053937|GDRN01053937.1 TSA: Scylla olivacea Ref_Crab_Transcript_54087_900 transcribed RNA sequence.
[truncated: 34,777 more chars]
