# Supplementary material for: Comparative genomic analysis of innate immunity reveals novel and conserved components in crustacean food crop species
Source: BMC Genomics. 2017 May 18;18:389. doi: 10.1186/s12864-017-3769-4 (PMC5437397; doi:10.1186/s12864-017-3769-4)
Supplement: Supplementary file 24 — Fasta files of all sequences. (ZIP 3690 kb) [file 12864_2017_3769_MOESM25_ESM.zip › Additional file 12/3 Domeless.txt]

>Astacus_astacus ENA|GEDF01026331|GEDF01026331.1 TSA: Astacus astacus TR34800_c0_g1_i1 transcribed RNA sequence.
CATCCATCCATCCATCCATCCATCAACCCGCTGGCTAGTGCATATGGAGATGGAAAAGATGTAGGGCCGGCGTGGAGAGTGGAGGTGAAGCAAGCTCAGTTTCTCCCTCCAGCCAGCCCACGACCTCCGTTCCACTAACCACCTCCCTGCCACCGACCACCTCCCTGGCACCATGGCGGGCTTGACGTGGAGAGAGGGCAGGATAGTCGTGGCACTGGTGGCCTTCTGCACGCTTTGTCAAGCCAGCCAGGCACCCAATTACAAGTGTTTCCCTTTCTCAGCCACTCAACAAGGAACTATAGAACCAACAGGGGATATTATCCGTGAAGTTGGCACATCATATGAAGCTTCGTGTCTCTTTGACCCCAACCAAGTAAGAGCAGAGGAAGTCTTCTTTATGCACTGGGGGAAGACACCAAAGGATCAGTACCGGATTCAACACAAAGTTGTTAATGACTCTGCCATTAGTATACAAGTCACGCATGAAGAAACGACGGAATACAAGCTCAGGTGTCTTGAGGGCAACACAACGTTCTTGTGTGAACGTACAGTCAAATTTGGATATATGCCACAGGATGTGAAGAACTTCACGTGTATTTCCAAAAATTGGACTAAATTAAATTGTACATGGACGGCTCCAGAGAATCCCGTCACAGTTCGTTACCAACTCACGTATGTTGTGCTGGGCTTCTTAGACTCCAGAGAATGCCCCAAATCACAAAAGGGAATTAATTGGTGCTATTGGGGTGAAAATGACTTCAATGATAGAGACACGTGGGTTATGACATTAACAGCTAAAAATCCACTTAATCCGAAAGGTGTTCAGTTTGAACATCGAATAAGTGTCTTTGAAAATGTACTGCCAGATCCACCAGTGGAATTGGTAGCTAAAGTGAATGGCCCTTATGAAGTTAATGTAACATGGAAACTGCCACACCCAATTGATGTGTTTATTGGTGGTATTGTTCATGAAGTTTCGTATAGAGAACGGCAAGATGGAGACCAGTCTGAAGAAGTTCCTTGGGTTTTAGTTGAGCACAAGATGGTTATGCCAGATAGGTTTAAAACGGAAACATTCAGTCAAGTGATCAGCAATCTTCATGCTTACATTCGTTATGACTTCCGTGTGCGCCTTCACACTGGAACAGGACCTATTCGACAACACATGTGGTCAGATGCTGCTATTCGTACCGAGAGGACTGCTGCTACTCGTCCTACAAAAGCACCCTTGACGGATATTGGCACATTTGAAATAGAAGAAACTCTTTCCCATCGTGACATTTACATCAGCTGGCAAATGGTTGACAAACTGTTCTGGAACGGTCCTAATTTTTATTACAATGTGTCTGCATTTGAATTTCAAACTAACAGGCCTGTTATCAAAATCTCTCATGAAGTTGATATCAGAGATGCTTATGCCAAATTTACCAGCATGGATAAGGATATTGCTTACAGGTTCGAGATCATACCCATGAATGATGAAGGAGACCCTGATAATGATTTAAAATCAGTTGTTGTAGTACCAGAGATGACAGCCATATTGAAGCCCATAAAGTACTTCAAAGTTTTCGCCTATGGTGATTCAAACAACATTTATAGCTTGAGGTGGCGTCTCCCTGAAAGTCAACAAGAGAACCAGAAGATAGAGAGTGTCTCTCTCTATTGGTGCAAGAAAGATAAATATGAAGAACGCTGTCAGAACAAACTTGAATGGGTGACTGTTGAAGATCTAAATATCACATCCAAGAATCTTACAGACCTTAAGAATTCATCCCTATATATGTTTGGCATATCTGCCAACTCTAACTCCTCCTCCAGTGGAATAAAATGGCACACATGCATTGCTAGCCATGGCAGCCGTCCACCTCCGCTTGAACAGTTTGAAGTGACCCATGTGTCTCCAACAGAAGTAAATTTGAAGTGGATGCTGGACTGTAAAGCTAAAGCTGCAGAGCCCACAGGCTTCAACATCTCCTACTGTAGAGCAGTAGAGATGTTGGATAGCTGTCCTCTAGAAGCAGGTATGACATATGAAAAAGTACCTGATGAAACAACAGTTGAGCATCTGGTGAGGAACCTGCATCCATATACCAATTACATCTTCAACATTGCAATCCTCACTGAGATTGGACTTAGCAAGTGGAGCAGCTCCGTAAGAGTGCAGACAAAGGCAGACAAGCCCAGCGGTTCACCACGCCAGCTGGAGGCGAGAGCCAAGGGCCAGGGATGGGTCTTGGTTGCTTGGGAACCTCCACTTGATGAGGAACGCAATGGTAGGATCGTAAAATACATCGTCAACTCTGAGCCTCTTGTGAAGCAAATGAATGTTATGGCCAACACTACCTCAGATGTGACTATGTACAATGTGACAGGCTTGGAACCCTACACAAAGTACGTGTTCAAAGTTACGCCCTGTACAGAAGGGCCGAGATCTGAATTGTGTGGTGAAGAAGTTGCTTCTCTGGATGTGAGGACAAGGATTGGAGCTCCTGGCAAGATTGAGAGCATAGACCAGGAAGATCAGCAACTGGAATGGGAACACGATGAATGTAACGCCCCACAATGTTCTTATGAGCTGCGCTACAGAATGAATGGCACAGATCACCAGTATATTTCTGCACCAGGTCAATCGGCAGCCAACTTTAAAGATATGAATATTACGTGCACAGAACACCAAGTGGAAATTAAAGTTGGTATACGTGCCATCAGCATAAATGAGGATGGCACACAACTGACTGGGCCATGGAAGGAGAAGATGATCACTTGCCATATACCAGTGATGGAATGGTGGATCATTCTCATCATTGTTGCAGTGTGCATTGTTGTCACGCTGATCCTCGTTGGAGTCGGCACATATGGATGGGACCAAATCAAGGTGTTCCAGCATAAATTGAACCTCGATCTGGATTTACCAGTTGGCCTTGACCCTAATGATGTGAGAAACTTCCACCCATCTCTAATTGCTGCAGTTGAAGGCAAGAAGCCATGGTACAAGAACATCCAGATACTCAGAGAAAAGAAAATATCAACAAGCACCACCACTTCTAACACTTCAGAGGAACAAGATCTCATAAAACCGGGAAGTGAACGTCAGGGCCGCAACTTGTCGGGTGATTCCGGTACTTCTGAAGGTGACCCAGGTGACTCCTCAGGCTGTTCAGTGGGAGGCGAGTCCGATTCGTCATCTGGAAGTGATCGTGTTCATCAGTCTTCTGATTCCGGAACAGTTCAGGAGGAGCCTGGATTCCCAGCTGAAAATAAGAAGTGGTCTGGGTCGGTGAGGCTGAGAACGCCTGGCCCACCGTATGTCCGCCAGGGAATGCCTGAAAAAATATCTGACATGGGAGGATACGTTTCTGTCGGATCTGTGCCTAATTTGGCTGGAGGGATGACAGGACTACTTTCTTTACAGCAATCTACTCCAAGTCTTGCCCTTGGGGCTCTACCAGAAGTGCCTTTAGGAGCTAGGCGCACTTCGACTGGATATATTAGTATGCCCGACACTGATGCTGAAGGCATTAACCTACCTTTGGATGTACTTGGCAATTTCACCTTTCCTCATGAGGGACGAGCACAAAGTGGCTTCCCTGCTTACTCTCGACACAACTTCTCAAATAAGAAAGGTTCAACACCTGAATTATCACAATATACAAAGGCAGAGTCATTGCCATGGCTTAATACAGGATATGTTGCGGTGGCTCAAGCCGAGGGTGTGATGAGAGACGCTCCAAGTGCTGGTGGGTATGTGGCTCTTGGTGATGGTATCGGTGGCATGAAAAGACAACCTTCTCTTCCTTCACTTCCCTTTGGTATGGACAAGTCCATAACTACCCCAGATGAAGATCTTCCACCTGGTGCATACTGCAGGGTTGGTGCTCGTGGCTCACCTGGGCCCCCTCCTCCATTCTCCACCGGGTATGTTAGTATCACTCAGGACTTGCCATCACAGACTACACCAACCATTACTTCCTCCTCTTCAGTTAATAAGTCCCCATATGTTACATGTGCAATAGCAGAAGCAATTGCATCACCCAAAAAAGAGCCCGAGAAAGTAAAGACTGACTATGTATCGGTCGGGGAAATGCCAAATGGTTGTTGGGCTCATCCAGTAATACCACCCAGCACTAGTGATGAGAGTCGAGAAGTGACATCAGCACCATTAGAAGGTTCCCGGGGTCGACCTTCTCTACCAGCTAGACCAAATACGTCGGAAACAAATCACAACCGAGCAGGAAATCGGTGGACCCCCTTGGGACCTTCTCTCTCCAAGCAAAGCTCAGGCTATGTGTCTGGGAATGTGTCCCAGGAGACATTAGCCTTCCATGATCCTGTGGTTATGTCTCCGAAAAAGCTTTTGGCTCGGAGCCATGAACCCCATTCAGTGGTTTTTTTCACCTAATCACAAATCATCAATGGTGTGAGATGCATTTCATAGTAGTAAATGGTCTTGCCATCTTCAGAATTTAACTATTAACAATTTGATTAGCCATTGCATTTTCAGCACAATATGAAAATGTGTTTAGCAAGACATTTTATAATAAACTTTTGGATTAGTCCAAACACAAAGTTACCCTTAATCTGGGAACAAACTTCCATTTTTTCCTCCAAAAACTTGTATATGAAGGAATGCAAACAGTATGTTACCAAATGTTAAGTGCAGTGATGATCTGATAATGGTTTGGCAAAAACTAAGGAGAAAAAATAACTATCTTAGGGTTTTGTGTAGTGACATTGGGGATTTATAGTGCAAATCTTGAGCTTTGCTAATTATTGATCCCTCTGTTATCAGTGTGGTACACCTTTAGAAAGTACAAAGACTTGCTCCTGGTAGTTGGTGTCGAGCCAGCAGAATGAGATGGAATCAGATCCAAGATGTAAAGATAGTGTTCATAAGGTAGATATGCTTTTGAACAAAATAGAAAATGAACCTTACTGTTTATCCATCCATAGACTTTTATTGCAGTTGTGTGGCATTTCAAAGAAGAATCTCCACATTAAAAGCTCCTTTTGCCAAAGGAGCTTATTTTGACAGAGTCAATAAAGGTAGAATTTTTTTGTAAATAAAGTGAATTTTTGAAGTTTAAAGCATTATTTTTGATTAACTAGATTGTTCACAAAATTGTTGTCTTGAGTGTCATCTGGAAGATTGTTTTGTGGCAATAATGTAGAAAAATGAGACATTTTTGAGCCTCGGCAATGAGTTGTGTTGTTTCTAGCTGGTTGTTCACAATGCATTTCTTGCCGATCAATAGCCTGCTATGCTCTAGCAAGTACACACACACACACACACAAATAGTAAATACACATACTCACACTCACTAGAGCAAGAGGTAAATATCTCAACATAGAAAGTGCAGTAAAGGTTGATTCATCTATTTGGTCAACAAATGTATAAATGGACCTTGTACACAGATACTAAGTACAGTACATACTTGTATATTGTGTAGAGAAAGATGGTTGCAGCAAGTTTCATCTTTACACCAACCTCCATCTCTGCTGGCAGTTTAGTATGAACCACTACTGCTTAGAGTGATTCATATTCAGGCATTAGGAACTGCACAGGAGACAAGTGATGTGTAGTCCTAAGCTGATTATGTCTGCTAAGCTCAGTGCCAAGTAGTTATTCACGTGTTGAGAGTTTAAGCTACACTTCCCAATGCTCAATATGTCTCAGTTTCAATACTCAGTTTGCATATGTATGGGAGAATTATGGTTCCAGTTGCTTATTTTTGTTACAATGTAGCATCATGTACAAGTATAGAGAGAAGATTTATTTGTACATCCCATCTTGTTTGTTTCTTTAAAGGTATCATAAAAGGTATTTATAATAAATATGCACCCATGTTTCTTTTTAATAGATATAAAAAGTAGCATAATGTGAAATATTTCTTGGTTAATATTATTGTTGCTAAACCATGCAATATTAATTTCCAAATATATTGTTTCTGATTCAGGTACTGTGAGAAGCAGGATGGCATGTAGAAAACTCCATTGCATCTTTGAGAGACAGTGGTACAATCATGTTGTGTTTAAGATTGTTTATTGCATGTTTCTTTCTTGTTATCTGTTCTTGTATATTGTGTATGTTAACCTACTGCCCAATGTTCACACATTTCAACTTCCTGCCCATAATCACTAAAACTGTCATCGTTCATGCACCACACCAGCTTGGTTTTGACCGCATATTCATGAAAATCAAAACTATTGTCCAACCCAACTTTATAGTAGTGTAGTCAGACATTCATATATATAACTTTTCTTATAACCAATCAGTCACCGCAGTTGAACCGATCCATTGTTGAAGTCAACATAGTGTATCAGAATGCTACCCTGCCTACCTACCTTACCTTATGATACATCATCAATATCTGCTCAAGGTTAAGTGTCATAAGTGTGTTATAACGTTGTTCCCAGAGCAGGAAGGGGATAATCTATACAAATAACTGATAACTTTAATCTTTGCTGCACATAAACTCGAAAAAATTTTGAATTGAAGATTTTATGATCACACATTTTATAATAATAGGAGACTGTCAAGTTTAATATTTCAGCATAAAAATTTGTTTTGTAAGCAAGTATTGTTTAAATTTTTTATTTTGGAACCCAAGTAGATTTTTCACAGAGGA
>Astacus_leptodactylus ENA|GAFS01014677|GAFS01014677.1 TSA: Pontastacus leptodactylus Pastle_hypoyo_c14951 transcribed RNA sequence.
AGACTGTCCCAAATCACAAAAGGGAATTAATTGGTGCTATTGGGGTGAAAATGACTTCAATGATAGAGACACGTGGGTTATGACATTAACAGCTAAAAATGCACTCAATCAGAAAGGTGTTCAGTTTGAACATCGAATAAGTGTCTATGAAAATGTACTGCCAGATCCACCAGAGAAATTGGTAGCTAAAGTTAATGGCCCTTATGAAGTTAATGTAACATGGAAACTGCCACACCCAATTGATGTGTTTATTGGTGGTATTGTTCATGAAGTTTCGTATAGAGAACGGCAAGATGGCGACCAGTCTGAAAAAGTCCCTTGGGTTTTAGTTGAGCACAAGATGGTTATGCCAGATAGGTTTAAAACGGAAACATTCAGTCACGTGATCAGCAATCTTCATGCTTACATTCGTTATGATTTCCGTGTGCGCCTTCACACTGGAACAGGACCTATTCGACAACACATGTGGTCAGATGCTGCTATTCATACCGAGAGGACTGCTGCTACTCGTCCTACAAAAGCACCCTTGACGGATATTGGCACATTTGAAATAGAAGAAACTCTTTCCCATCGTGACATTTACATCAGCTGGCAAATGGTTGACAAACTGTTCTGGAACGGTCCTAATTTTTATTACAATGTGTCTGCATTTGAATTTCAAACTAACAGGCCTGTTTTCAAAATCTCTCATGAAGTTGATATCAGAGATGCTTACGCCAAATTTACCAACATGGATAAGGATATTGCTTACAGGTTCGAGATCATACCCATGAATGATGAAGGATCCCCTGATAATGATTTAAAATCAGTTGTTGTAGTACCAGAGATGACGGCCATATTGAAGCCCATAAAGTACTTCAAAGTTTTCGCCTATGGTGATTCAAACAATTATAGCTTGAGGTGGGGTCTCCCTGAAAGTCAACAAGAGAACCAGAAGATAGAGAGTGTCTCTCTCTATTGGTGCAAGAAAGATAAATATGAAGAACGCTGTCAGAACAAACTTGAATGGGTGACTGTTGAAGATCTAAATATCACATCCAAGAATCTTACAGACCTTAAGAATTCATCCCTTTATATGTTTGGCATATCTGCCAACTCTAACTCCTCCTCCAGTGGAATAAAATGGCACACCTGCATTGCTAGCCATGGCAGCCGTCCACCACCGCTTGAACAGTTTGAAGTGACCCATGTGTCTCCAACAGAAGTAAATTTGAAGTGGATGCTTGACTGTAAAGCTAAAGCTGCAGAGCCCACAGGCTTCAACATCTCCTACTGTAGAGCAGTAGAGATGTTGGATAGCTGTCCTCTAGAAGCAGGTATGACATATGAAAAAGTACCTGATGAAACAACAGTTGAGCATCTGGTGAGGAACCTGCATCCATATACCAATTACATCTTCAACATTGCAATCCTCACTGAGATTGGACTTAGCAAGTGGAGCAGCTCCGTAAGAGTGCAGACAAAGGCAGACAAGCCCAGCGGTTCACCACGCCAGCTGGAGGCGAGAGCCAAGGGCCAGGGATGGGTCTTGCTTGCTTGGCAACCTCCACGTGATGAGGAACGCAATGGTAGGATCGTAAAATACATCGTCAACTCTGAGCCTCTTGTGAAGCAAATTAATGTTATGGCCAACACTACCTCAGATGTGACTATGTACAATGTGACAGGCTTGGAACCCTACACAAAGTACGTGTTCAAAGTTACGCCCTGTACAGAAGGGCCGAGATCTGAATTGTGTGGTGAAGAAGTTGCTTCTCTGGATGTGAGGACAAGGATTGGAGCTCCTGGCAAGATTGAGAGCATAGACCAGGAAGATCAGCAACTGGAATGGGAACACGATGAATGTAATGCCCCACAATGTTCTTATGAGCTGCGCTACAGAATGAATGGCACAGATCACCAGTATATTTCTGCACCAGGTCAATCGGCAGCCAACTTTAAAGATATGAATATTACGTGCACAGAACACCAAGTGGAAATTAAAGTTGGTATACGTGCCATCAGCATAAATGAGGATGACACACAACTGACTGGGCCATGGAAGGAGAAGATGATCACTTGCCATATACCAGTGATGGAATGGTGGATCATTCTCATCATTGTTGCAGTGTGCATTGTTGTCACGCTGATCCTCGTTGGAGTCGGCACATATGGATGGGACCAAATCAAGGTGTTCCAGCATAAATTGAACCTCGATCTGGATTTACCAGTTGGCCTTGACCCTAATGATGTTAGAAACTTCCACCCATCTCTAATTGCTGCAGTTGAAGGCAAGAAGCCATGGTACAAGAACATCCAGATACTCAGAGAAAAGAAAATATCAACAAGCACCACCACTTCTAACACTTCAGAGGAACAAGATCTCATAAAACCGGGAAGTGAACGTCAGGGCCGCAACTTGTCGGGTGATTCCGGTACTTCTGAAGGTGACCCAGGTGACTCCTCAGGCTGTTCAGTGGGAGGCGAGTCCGATTCGTCATCTGGAAGTGATCGTGTTCATCAGTCTTCCGATTCCGGAACAGTTCAGGAGGAGCCTGGATTCCCAGCTGAAAATAAGAAGTGGTCTGGGTCGGTGAGGCTGAGAACGCCTGGCCCACCGTATGTCCGCCAGGGAATGCCTGAAAAAATATCTGACATGGGAGGATACGTTTCTGTCGGATCTGTGCCTAATTTGGCTGGAGGGATGACAGGACTACTTTCTTTACAGCAATCTACTCCAAGTCTTGCCCTTGGGGCTCTACCAGAAGTGCCTTTAGGAGCTAGGCGCACTTCGACTGGATATATTAGTATGCCCGACACTGATGCTGAAGGCATTAACCTACCTTTGGATGTACTTGGCAATTTCACCTTTCCTCATGAGGGACGAGCACAAAGTGGCTTCCCTGCTTACTCTCGACACAACTTCTCAAATAAGAAAGGTTCAACACCTGAATTATCACAATATACAAAGGCAGAGTCATTGCCATGGCTTAATACAGGATATGTTGCGGTGGCTCAAGCCGAGGGTGTGATGAGAGACGCTCCAAGTGCTGGTGGGTATGTGGCTCTTGGTGATGGTATCGGTGGCATGAAAAGACAACCTTCTCTTCCTTCACTTCCCTTTGGTATGGACAAGTCCATAACTACCCCAGATGAAGATCTTCCACCTGGTGCATACTGCAGGGTTGGTGCTCGTGGCTCACCTGGGCCCCCTCCTCCATTCTCCACCGGGTATGTTAGTATCACTCAGGACTTGCCATCACAGACTACACCAACCATTACCTCCTCCTCTTCAGTTAATAAGTCCCCATATGTTACATGTGCAATGGCAGAAGCAATTGCATCACCTAAAAAAGAGCCCAAGAAAGTAAAGCCTGACTATGTATCTGTCGGGGAAATGCCAAATGATTGTTGGGCTCATCCAGTAATACCACCCAGCACTAGTGATGAGAGTCGAGAAGTGACATCGGCACCATTAGAAGGTTCCCGGGGTCGACCTTCTCTACCAACTAGACCAAATACGTCGGAAACAAATCACAACCGAGCAGGAAATCGGTGGACCCCCTTGGGACCTTCTCTCTCCAAGCAAAGCTCAGGCTATGTGTCTGGGAATGTGTCCCAGGAGACATTAGCCTTCCATGATCCTGTGGTTATGTCTCCGAAAAAGCTTTTGGCTCGGAGCCATGAACCTCATTCAGTGGTTTTTTCACCTAATCACAAATCATCAATGGTGTGAGATGCATTTCATAGTAGTAAATGGTCTTGCCATCTTCAGAATTTAACTATTAACAATTTGATTAGCCATTGCATTTTCAGCACAATATGAAAATGTGTTTAGCAAGACATTTTTTAATAAACCTTTGGATTAGTCCAAAGACAAAGTTACCCTTGATCTGGGAACAAACTTCCATTTTTTCCTCCAAAAACTTGTATATGAAGGAATGCAAACAGTATGTTACCAAATGTTCAGTGCAGTGATCTGATAATGGTTTGGCAAAAACTAAGGCGAAAAAATAACTATCTTAGTGTTTTGTGTAGTGACATTGGGGATTTATAGTGCAAATCTTGTGAGCTTTGCTAATTATTGATTCCTCTGTTATCAGTGTGGTACACCTTTAGAAAGTACAAAGACTTGCTCCTGGTAGTTGGTGTCGAGCCAGCAGAATGAGATGGAATCAGATCCAAGATGTAAAGATAGTGTTCATAAGGTAGATATGCTTTTGAACAAAATAGAAAATGAACCTTACTGTTTATCCATCCATAGACTTTTATTGCAGTTGTGTGGCATTTCAAAGAAGCATCTCCACATTAAAAGCTCCTTTTGCCAAAGGAGCTTATTTTGACAACGTGTCAATAAAGGTAGATTTTTTTTGTAAATAATGGGAATTTTTGAAGTTTAAAGCATTATTTTTGAATAACTAGATTGTTCACAAAATTGTTGTCTTGAGTGTCATCTGGAAGATTGTTTTGTGGCAATAATGCAGAAAAATTTGAGACATTTTTGAGCCTCGGCAGTGAGTTGTGTTGTTTCTAGCTGGTTGTTCACAATGCATTTCTTGCTGATCAATAGCCTGCTATGCTCTAACAAATAGTAAATACACACACTCACACTCACTAGAGCAAGAGGTAAATATCTCAACATAGATTGTGCAGTAAAGGTTGATTCATCTATTTGGTCAACAAATGTATACATGGACCTTGTACACAGATACTAAGTACAGTACTGTACATACTTGTATATTGTGTAGAGAAAGATGGTTGCAGCAAGTTTCATCTTTACACCAACCTCCATCTCTGCTGGCAGTTTAGTATGAACCACTACTGCTTAGAGTGATTCATATTCAGGCATTAGGAACTGCACAGGAGACAAGTGATGTGTAGTCCTAAGCTGATTATGTCTGCTAAGCTCAGTGCCAAGTAGTTATTCACGTGTTGAGAGTTTAAGCTACACTTCCCAATGCTCAATATGTCTCAGTTTCAATACTCAGTTTGCATATGTATGGGAGAATTATGGTTCCAGTTGCTTATTTTTGTTACAATGTAGCATCATGTACAAGTATAGAGAGAAGATTTATTTGTACATCCCATCTTGTTTGTTTCTTTAAAAGTATCATAAAAGGTATTTATAAT
>Bragasellus_molinai ENA|HAEM01098980|HAEM01098980.1 TSA: Bragasellus molinai, contig comp81636_c2_seq16
TATTCAGTGAAATCTGTGAAAGCTGTGCTATTGTGATTATAACCGTAGCTACCAGCTAATTTGATATTTACTATACTGAAGCGGGTAGTTAGTTGCCTTCTAAAAAATTATCAGGCTATTTATAATTTGTAAGAATAATAAACTATTGTTTGGCAGAGGAAGCAAGAATTTATGAAATCATCCTTCTTCATTAAAAGACAATGAGAAACGTCCATTGAAGTTAACAGAGATCACGCGAAATCTTTATTTGACCTCCCCTGTAGCTCGTATCGAAGGAGGTTGGGGAGGTCACCATCAGCTTGCTTCATATTCTCTTTATAAGGCCCCAATTTTTATTGGACTTCAATAATTTGAATTAAGTTTCAGGCGAAAATTTCAACATTTGCTGTTAGTAAAAAGATCGTCTATGATGTTATGAAGCTTTTTGTAATGGAGAGGGGGAAAAGTTTTCGGGGAGCTTTAACCATCTTCGGGGTCCTTCTCTTGTGTTTCATCGCAGTCTGTTCCGGGCAGGATGATTTCAGTTGTCATGGCGGAGGTGGTCTTATAGATAATAGGAACCCTGAAGAAACAGCAGCGTCAAGAAATGGAAAGAGTAGAAAGCCAAATAATCGGAGAGCAGCTATTATACCACGAGGAGATATTCTAATCGAAGTTGGAGCAGAACCGAAGGAAGTGTTATGTAGATTCAACTCTTCCATCCTGAATGCGGAGGACGTCTTTTTCTACACGAAAAATGGAACCATCCCTCACGAGATTTTGAACAGTTCAACTATTCGAATATTTATTGAACATCATGAACCGAACAAATACACCCTTTACTGCAAATTACGTCGAAATAATTCCACTCCTAAGGAGTTGTGTTCTCAAATTGTTAAATCCGGAAGTTTACCATCGGATGTTGAGAATTTTTCATGCATTGCCCCCAACAATGAAGCTGTAAACTGCTCATGGACTTCACCATACAATCCTGTTAAAGTAACTCAGACCAACCTCACTTATCTAACACCGAAGTTTGTTGTTGAAGGAAATTGTCCGTTGACCAATAAAGACGTGTACACATGGTGCTATTGGCCTTATAGCACTAAATATCTCTTGAGAGATGAGTTTGACTTCATCATTACAAGGAAAAATGCATTTGGCAGTAGGAAATACATCCATCATGTTTCCATTCCAGGAATTGTTTATCCAAACAAAGTTTCGGCTGACGTCTCATTGGTTAATCCTGTCAGAGCTAAAGTGTCCTGGAATCTGACGCATCCTTTGGATGTATTCACATATGGTCTACATCACAGGGTTGAATATAGAATTAAGTCTTCTGATTCTCAGTGGGAGAATGTGACGAACTTCTTCCATAAGCATAAGCTAAATGCGGATATTCTTCGTACTTTCTCAGTAGAAGTCAATTTACCTTATCCCTACACTGAATATGAATTCCGTGTAAGAATTCACACTGGCTATGGAGAAGTTAAAGAAGAGCTTTGGAGTCCTTATGATATTCTTACCATCATGTCTGAACCTTTGCCTCCAGCCATACCACCAGAAACTAGTAAAAGTACTTTCGAAATTGTGGAACACTTGGACAACAGAGATATTTATGTCAACTTTCGAAACGTTGATGAGCTATATCATGGAGGCAGAGATTTTCATTACGAGATTTTGGTATATCCTGCTAATTCCAAAGAACCTTTGGATTTGGAACCTAGTGAAAGAACGCAGTCATATTTCAAGTATAAATTTATGAATTTCACCGATTATAGATTTGAAATTATCCCAGAAAATGAAAAGGGACCAGGACCTCTTCATTCAGAAGTGTATGTTCCTAAATCTGACTGCCTACCCAAGAAAACTGAGATGTTTACTGTCATAATTAGGACTACATCTGAAGGGAAAATGTTTAGCCTGTATTGGGTTCCTTCAGTTAACCCGAACATTCGGTGCCCTGGAGCTGATATCAACATTGATTCATACACAATATTTTGGTGCAAGAGAACATCTGGCGACAGGTGTAAGGAAACCCTCTATTGGCAAGAAATTCCAAATCCTGAATTAGTAGTAAAGACCTGAGTGACGTAGCGATATCTCCACCCATCATTTATGAGAAAAATCTAACAGACTTGTCTGAAAATGAAGCATATACATTTGGTGTTGCTGCTGGCACAGGAAGCTACTCTAGCGGTATTCGATGGTCCAGTTGCATTGTTGATGAAAATGAACCACCAGTTGCGCCTTTAACTGAAGTTGCAGCCTGCACAGCGAAAGGTTCCGTTGAAGTGAAGTGGAACTTGAAGTGTTCCTCATTGTCAGCTATACCTCTAGGTTATAATGTGTCTTACTGTATGTCAGAAATTCCGGATTTTGGTCATTGTACATCAGCTGTGGAGTACAGTCAAGTGAACTCACCATCTGCTTCTAGTGTGAACATCTCAAACTTGATTCCTGGAATTTCCTACATATTTTCAGTCTCTGTGCTCTCTTTAATAGGCGAAGGTCGGCAGAGTGTCCCAAAAATGATTAAGTTGAGAGATGAAATTCCTTCTGGACCACCGACAAATTTCAAAGTGGATATGTTGTCCAATACTTCTGCATTACTCTCTTGGAATTCACCACTGCATAATGATCAAAATGGACTTATAACAGAATATAGAATTACATTAATACAACAGAGAATTTTAGCAAATACAATACCATTCTCAAAGTCCATCCACGTTGATGCCCAAAAAATAAAAAATAAAAGTATTATTAAGGTATGGTTTGAGTAGTTACTATCTTAACGTTACAGTTAAAATAAAATTATCATGTACATTTATTTTTGATATTTTTGCTACTTGTAATTTAATGTCACCTAGACACAGTTAATTTATCTTTATTTGTATATTGCATTGTTGATGAAAATGAAC
>Bragasellus_peltatus_ ENA|HAEN01045335|HAEN01045335.1 TSA: Bragasellus peltatus, contig comp42666_c0_seq1
ATTATAAATTTAATAACACACTTTAAAAAAAAATTTAAATAGAAATATATAAATTGAAGTGAAAACTGACACAATGAAATTGTGATCTAGTGATATTTTGTCGTGGCTACAACTTTGACCGACTGCTATAAATCATAGCCTTCATACAAAGACTTCGAGACACTCATATCAGTTTTATATGAGAAATAAAAACAATTGACGTATAGAACAAGAAGTTATAGAATCACCCAGTCATCAAAAAGATAATGAGATAAGGAACATCTATTGAAGTCAATAGAGATCACGTGGAAGCTTGATTTGACCTCCCCTGTAGCCCGTATCTAAGGAGGTTGGGGAGGTCATCGTCGGTCATTAGGGCCCTCCATTTTTAGTGAGGCCTCTGCAGCATCAGAGTTCCAGGAGTTCTCTTTTGGCATCTGCTGCAATTGCAAAGATCGTCGACGATGTTATGAAGCTTTTTGTAATGGAGAGGGGGGAGAGAAGTTTTCGGGGCTCCTCGACCATCATAGGACTCCTCCTCCTGAGTTTTGTGGCAGTCTGCTCGGCGCAGGAAAGTTTTAATTGTCATGGCGGTGGTCTGATAGATAATGGAAACGCTATAGAAACGGCAGCTATTATTCCACGAGGCGATATTCTGGTCGAAGTTGGAGCAGAGCCGACGGAGGTGTTATGTCGATTCAACTCGACCTTGCTGAATGCGGAGGATGTGTTCTTCTACACTAAGAATGGAACCATCCCCCACGAGACTTTGAACAATTCGACGATCCGCGTATTCATCAAGCATAGTGAGCCGATCAAATACCCCCTTTACTGCAAGTTGCGGAGAAAGAATTCCACTCCTAAGGTGTTGTGCTCTCAAATCGTTAAAGCAGGAAGTTTGCCTTCGAATGTGGAAAACTTTTCATGCGTTGCTCCGAACAACGACGCCGTTAACTGCTCCTGGACCATTCCATATAATCCGGTCAAAGTAACTCTGACGAACCTCACTTACTTCACTCCGAAATATACTACTGCAGAACTTTGTCCATTGACCAATAAAGACGTGTATACTTGGTGCTATTGGGGGAGTAACATAAGATTCATTTTAAGAGATGAATTCACTTTCATCATTACCAGAACGAACGCATTTGGCACTAGAAATTTCACCCACCATGTGTTCATTCCAAGAATTGTTTCCTGTAGTAAGGTTGCGGCTGACGTTTCCTTGGTGAACCCCATCAGAGCTAAAGTGTCCTGGAACCTGACGTATCCTTTGGACGTGTTTCCGCACGGCCTGTATCACAGAGTGGAATACAGAAGGAAGTCTTCTGATCTGCAGTGGCTGAATGTGACGAACTTTTTCCACCAGCATAAATTTCATTCCCATATTCATCGTTCGTTCTCGGTGGAAATCAATTTGCCATACGCCTATACTGAATATGAGTTCCGGGTAAGGATCCACACGGGATATGGGGAAGTGGAAGAGGAATTATGGAGTCCTTACGACATCCTTAACATCATGACAGATCCTTTGCCTCCCACCGTTCCACCGGAAACTAGTAGAAGCACATTTGAAATCGTGGAACATTTGGACAACAGGGACATTTACGTGAACTTCCGCCATGTGGAGAAGCTCTATCGCGGAGGCAAAGACTTCCGCTACGAGATCCTGGTCTTTCCCTCCAATTCCAAGGAGCCAGTGGAGATGGAACCTAGCGAACGAACTAACTCGTATTTTAAATATAAATTCATGAATTTCACGGATTACAGATTCGAAATAATTCCAGTTAATGAAAAAGGACCTGGACCCAATCGTTCCGTGGTCCTTGTTCCTAACTCCGACTGTCTTCCGAAGAAGACCGAGATGTTCACCGTGATTATTCGAAATACCTTCGAGGGGAAAATATTCAGTCTGTACTGGGTTCCCTCAGCCAAGCCTAACGATCGATGTCCAGGAGCGGGTGTCAGCATCGATTCATACACCATATTTTGGTGCAAAAAAACTTCCGGCGACAGGTGCAAGGCAACACTTTATTGGCAAGAAATTTCGAATCCGGAATTAGTGGTCAAGGATCTCAGTGATGTTGCAGTTTCGCCACCAATCATTTATGAAAAAAATATAACGGAGTTGAACGAAAATGAAGCTTTTACCTTTGGCATCGCTGCTGGCACCGGAAACTACTCGAGCGGTATTCGATGGTCCAGTTGCATCGTCGATGAAAACGAACCACCGGTGGCACCGTTAACTGAAGTGGCATCTTGCACAACTAAAGGCAGTGTTGAAGTGAATTGGAACTTGAAATGCTCCTCTTTGTCAGCTGTACCTCTGGGTTATAATGTGTCATACTGCATGTCGGAAATTCCAGACTTTGGACACTGTACCTCGCCTGTGGAGAATAGCCTTGTGAACTCGCCGTCCGCTTCAAGCGTGAACGTCACGAACCTGGTTCCTGGGATTTCCTACATTTTCTCCGTCTCGGTGCTTTCGTTGATCGGCGAAGGTCGGCAGAGCGTCCCTAAAAGGATCAAATTGAGGGACGAAATTCCTTCTGGACCGCCGAAAAATCTGAAAGTGGACATGTTGTCAAATGTCTCCGCTTTGCTCTCCTGGAACCCTCCATTGCCCACAGATCAGAATGGAATTATATTGGAGTATAGAATTACAATACCTCCTCTAAGGACGATCTCTGTTGATGTTAAAAAAATACAAAATAAAAGTGCAATTAAGTATAATTTAGAAGGTTTGATGCCTTTGACATCCTACGAAGTAAAGATTGAAGCTTGCACGGAAGCTGGTTGTGCTCACAAAAGTCAGGCTTCAATTGCTTTGAAAACAAAAGCAGGAAAACCCGAAGATATAAGTGACTTCATTCTGGACGTCAGCAACTGGCGTCTTCTTTGGAATCTCAGGAGGTGCAACAGCTTAAACTGCTCATTTGACATCAGAATTCCAGTCAACGAAACCGCGGATATCACTTACAATGCTGGATCCAATGTTAACTTATTTAATCTCCATGAAGTTGGACTACAGTGCAATAAAACCGAAATGAAATTCTTTATTAGAGCCAAAGGTCACGATGAGTATGGTCAATATCTCTTCGGCAACTGGAGCTCCGTGGAGAAGCCGGAAGATGAATGTCCTCAAGATGTGAATTATTTGATGATTGGTTTGGTGTGTTCTTTGGGCTTTGTGGCCGTCCTGTGCGCCTATCTGATAATGAAGTTTGGTTGGAGCGCTGTTAAGAAAGCTATCAAAGACTGCAAGCAGAATATTAATTTACCAAAAGGAATTCAAGCCACTGAGTCTGTGAAGGAGCATCGCAAGGACTTCTCCTCTGACAAAGCGTTGATAGCGAGGGCCAGTGAGCCTTCTTTCCTGCTGCTGCAGCACCAGAACTCTCAAACGAACTTGGCGGAAACCATTCTGAGGGAAGAACGGGTTCTTGCAAAACTTATTCGAGATTCCGTATCTTCCGAGGAAGTTAACCTGATCGATGCAACTGATCACGATCGTCATGGTCGAAATTTGTCTGGTGGTTCGGGGCGTTCTTCAGGAAATGATTCAGCCATGATGTCGGAATCGCCATCTGGCACGGAAACTGATCAGGACGCCATGTCTCAAGAGCTGGAGCATTCTCAAAATCAGGAGACGACCCTTCGTCAAAGAAATCCTGGCCCTGCTTATGTGCAGCATGGAATTATTCCCGAAAAGATTTCTGAGGGTTATGTGACCGCGCATTCTGTTCCTAGTCTCCCCCACCTTTATATTGAGGGACTCAATTCATTACAGCAGTCTACCCCAAATCTCAACGCAAGCCTCACATTTGCAGGATGGGTAAATGCAAGACGAGCTTCTACTGGGTATATTAGCATGCCCGAATCTGAGAATGACTCGCCGTTGAAGAGAGACCCTCTGTCCGGCATCTCTTTATCCAGAGTTCCACCAACTAGGGTTCAGTCAGGGTTCCCACCCTATTCCAGATATAGCTTCAACCCTAACCTTAAGTTAGACGAATCATTCAGTAAAGATTTCGGGGCAGTGGCGCCCTCCGTCGGTTACACGATTGCCGATATGCGGCCCAACAGAACTCCTTCACCGCCTTCGCCGGGGGGGAACAACTTTGGCTACGTATCGGCGGGAGATCCGTTCGGGGCACTTAAACGTCAACCCTCACTTCCTCTGATACCTAAAAACTTCGCAATGGGGGAAGAGGAGTTGCCCCTAGGAGCGTATTGTAAAGTTGGGTCAAGAGGAGCCAATACCAGTCAGGGTTATGTCAGCGCCGGCCCAGTGGAAAGCGAGTTCTTATCAAATATTGCAATGACTCCAGCGAGAAACCCGTATGTTTCTTACGGAGAGGCAGCGTTGATTTCCAGTAATCTCCCTCCGCCCCCCAAAGAGGTACCACCTACAAATTCTCCCTATGTGGAGCTAAGTAACGGGGGGCGATGGGCCCCACCCGTTACTCATTCCATGCCCTTAGTTGCCCACCCACGTTTACCTGCGCTTTCATCAGCTCCCAAGGAAGGCTCACGGGTTGGAAGAGTCGGTCAG
>Cancer_borealis ENA|GEFB01004606|GEFB01004606.1 TSA: Cancer borealis DS01-Cborealis_contig_4551 transcribed RNA sequence.
ACGCACACGCACACGCGCACACATCTGGCCAGCACCAACAGATCTTCCGACGCCAGCAGGAGTGACGCCTCGTTTCCTAGGGGCCAGCATGGAGATGGAGAAAGCGTAAGGGGGGGGAGTGTCACTTCCCCATCATCACTACAGCTGCCATCATGACACATTCCTGGAAAAGTGCAGTGGCCTTGCCACTGACACTTTTGGGTCTTGCTGCACTTTGCCAAGGCACTTCTGCTCCTAATTACAAGTGCTTCAACTATTTAAGTTCAGGAAAAGGAACCATTCAACCAAACACTGACATAATTTTGGAAGTTGGGTCATCCTATGAAGCGTATTGCCTCTTCAACCCAGCAGAAGTGCATGTGGATGATGTGTACTTTGAGACCACAGAAAATGATGGAACAATTATTCCACATACGGTAGTGAACAATTCTGCCATCAGGGTGCAAGTTACACACAATGAACCAACAAAATACATTTTCCAGTGTTTGATGGGAAATGGTACTTTCATATGTGAACGTGCAGTGTTTGTTGGATACAAACCACAAGATGTTGAGAATTTCACATGTCTGTCCCAGAACTGGCAGAGTCTAAACTGTTCATGGGATGTTCCAGTAAACCCAGTTACAGTTTTCTATACGCTCACGTATGATTGTCCGTCGTCTACAGGAATAAGAAAAAAATGGTGTTACTGGCAGGGAGTGAACTTCCGTAGTGGACTACGAAATTGGAGTATGACGATATCAGCAAAAAACAACCTTACCAAAGAACCTGTTAAATTTAGGCATGATGTAGATCTTTTTGCCAGTGTAATACCCAAGATGGCAAGCAATGTTAGGGCTGAGGTTCTTGGTCCCCGGAGTGTAATACTGTTTTGGAATTATCCACATCCAATAGATGTGTTTACAGCAGGGAATGTCACTCAAGAAATCAAGTATAGAATGAAATCATTCAGAAATAAATTTCAAAATGGCCCCTGGATCATGTTTGATCCGTGGGAAGAAACTCCAGATCGATTTCATAGGAAACGCTTCAATATAACTATAAGTGACCTTCAGCCTTATGTTGAATACGAGTTAAGTCTACGGCTTCACACTGGGACTGGCCCCATCCGAGAGGAAATGTGGTCCAAGCCAGCTCTTGTGACTATTAGAACAAAAAGCACTCGACCAACGGTAGCTCCCCTAACCACTCTGGGGATGTTTGAAGTGGAAGAAACCAAGCTTCACCGCGATGTCTTTGTCAGTTGGCAGACAATTGATCCTTGGCAGGAGAATGGACCAGACTTCACTTATGAAGTGAGGATGTTTGATAATAGCAATGAGAGCTTTGTGGCCTCGAAGACTACTGGCAATGGTTATGCAAAGTTCTCAAAACTGGAAAATAACATAACATACAGGTTTGAGATTAGTCCTAAGAATCGTGAAAGTTTCCCTGGAGAGCCAAGTGTGAAGTCTGAGGTGATAGTGCCTAAGAAAGCAGCCTTAATAAGTATTCCAGCCTACTTTAAGGTTATTGCTTATCTTGGGATTGACACCACAACGTATATGGTAAGATGGCGGCTTCCTGAGTGGAACAATATGAACCATAAAATAGAAACCGTGACCCTCTACTGGTGCAAGCAAACGGAATATGAGAATCGCTGCCAGAACAAGATTAGCTGGGAGATAATTGATGATCCAAATCTGCATGTTAAAAATCTCACTGGCTATGATACTTCATCCCGTTATATGTTTGGCATTTCCGTCAACTCCCACAACTCATCCAGTGGAATTGAGTGGAGTGGTTGCATTGCCCAACATGGTGCACAACAACCTGCCTTGGAAAAGTTTAATTTTACAGATGTGTATTCAACAGAGGTGAAGCTGGAATGGGAACTTGATTGTAAGGCTGAAGCAGCACAGCCAAACGCCTTCAATATTTCCTACTGCATTGTAGAAGAACATGCAAAGAAATGTTCAGGATCTGAGATGTATATAACAGTGGATGGAGAAAGTACAGTTCAACATACAGTGAGGAACCTTCACCCAGACAGATACTACATCTTTAATATTGCCACCATATCTGACCTTGGTCTTGGAAAGTGGACTCCCTCCATTCGTGTGAAGACTAAACATAGTAAACCAAGTGGTCCTCCTCAAAATATCTATGTGGCCAGCAAAGGCCAAACGTGGATTTCTCTGGCCTGGGAACCTCCATTGGAATCTGAACAGAATGGAGACATAATCTCTTATGACATCAAGTATAAAGTGGAAAACTCGCCTCATTCTTCACACATGCAAGACAATATCCTTGAATTTAACTTCACACAACTGGATCCCTTCACTGAGTATCATTTTGAAGTTTTTCCTTGCACACGGGTCTTTGAAGAAGTTGCCTGTGGGTTGTATGCTGCAGAAATTGATGTGAAGACAAAGATTGGAGTTCCTGGAAAAATAGATTCCTTTGAGTATGACTCCCCTTGGCTGAAGTGGGACCATGAAGAGTGTAATGGTCCTAATTGTTCCTATAAACTGCACTACAAAGTCAATGGCACTTCCAGTACATATGCCATCCCCATCAATCATACTGCAGTCTCTTTAAGGGATCTCAATATATCCTGCCCAGTGAAGCAGGGAGAAATACCAGTTAGTTTACAAGCTGTCAGCACAGATGAAGAAGGTCATCGTTTGTTTGGACCTCCAAAGGATATCAAGATCACTTGTCCTGGCAAAGGGTTGGCTTTTTGGATTATCCTGACCATTGCATTCATGTGCATCATCACGACACTATTTGTTGTCGGCATCTTCACTTACGGACGAGAGCAGTTCAAGGAATTCATGCTCAACTTGTACCGCAAACCAGCTCTGCCAATTGGCCTGGACTCACAGTCTCCAATTGACGGCAAAAAAAAGTGGTATGAAAAGATGCCAATAAATAGAGAAACCATAACTACAAACACACCATCTTTCAAGACTTCAGAGGAGCAGGATCTTATAAAACCTGGGATTGAACGGCAACAACGTAACTTTTCCGGGGACTCGGGGACATCAGTTGCTGACCCAGCAGATTCCTCGGGATGTTCCACTGGTGGAGACTCTGTGTCTTCTTCTGGAAGTGATCGCATTCCCCAGTCCTCAGATTCAGGAACAGTACAGGAGGAAACTGGGTTTCCATCAGCGGAAAGAGGCTCAGTAAGATTGAGGACAACAGCTCCACCAGACAAGATGCCTAACTTGAAAGATTATGTGTCTGTTGGTTCTGTCCCCAACTTGGCAGTATCAACAACAAATGGACTACCATCCTTGCAACAGTCAAATCCAAGTCTAGGTCTGGAGACTCTGCAAGAGGTGCCTATGGGTGGTCGGCGCACCTCAACTGGGTACATTAGTATGCCAACCAATGAGAGTGATGGGATGAGTTTTCCTCTAGAGAATCTGGTTCTTCCTCATGAACGTCGGCCTGGTGACTTGTATGCATACTCACGCCACTACATGCCAATCAAAAAGACATCCGACTTCTCACCCTATTCAAAGGCTCAGTCTTTACCATGGCTGAACACTGGTTATGTGGCAGTTGCTCAGGCTGCTGAAGATAGTGGACAAACTGTGCCAGGAGCCCAAGGATATGTAGCAGTGGGTGATGCTATGAATCTAATGAAGAGGCAGCCATCTCTTCCTTCACTATCGATGAATATCAATAAAACATTAACCACATCTGATCAATATCTACCTCCTGGCGCCTATTGCAAATTGGGTGCACGAGGATCACCTGACCCTCCCTCAAACTCCCTTGGATATGTCAGTGCAACTCATCACATGCCCATGCCCAATGTCCTAGCAATGAGCCCTCCTGTATATAAGTCTCCTTATGTTACTTGTGCAATGGCAGAATCAATGGTGTCCCCTAAAAAGGACCCAAGGAAAACAACCACGGACTATGTATCTGTAGGGGACATGACAGATGGACAGTGGGCTCATCCCATCATACATCCCATGACTCCAGAAGATACCAGAGAAGTGTTATCTGCTCCAGTTGAAGGTTCAAGAAATCGGGCCATACAACCAGTTAGACCTAACAGTTCTGAAACAAATCACAACAGAGGAAGTAGCCAGTTTGCCCCTTCAGGGCATTCACTATCAAAACAAAGCTCAGGTTATGCATCAGGCAATGTATCACAAGAAACGTTAACTTTTCATGATCCTCTTGTTATGTCCCCTAAAAAGCTCTTAGCACGTAGTCATGAGCCTCACTCTGTAGTTTACTCACCCAATCACAGACCTTCTATGGTGTGAGGTTGGAGTTCAATAGTGAACTGTATTATAGCAGTTATTGATTAATAACTTCTCTTCCACTTTCCTTAATAAGTTTCTATAGGTTTTAAAACTTATTTGGTACATTAAAAAGTTATTACACATGATTTGAGATGTCATTTCAAATTAGTTCTAAATTATACATATTTCAGAAAATTCAATTATAAGCCAGACTAATGCTGACTGATGAACACTGTTTTGTTACCAAGTGTTTACCAGTGCTGTTAATTTGTTGTATAATTTTTAAGATGAGAAACGAACTGTATGGATGATACCTCACTGACTATGTGATGGGTGCATAGTGGAAGATGGGCCAGCTTCACTTCATTATTCATCCTTTTGTTATCATTGTGGTACACTTTTAGAAAGTACAAAGACATATTCCCAATAGTTGGTTTTGTGCCAGTAGAATGGGATGCATACACATTCTAAGATTCCAGTTTGGGGCAGGTTTTGAAAGTGGTCAGATGAAATTATTTAACAATACTTCATAGTTTGCGTGACATGTTAGATAGTAAATGAACTAAAGGAATTCATAATTTATTCAATTATAAAATGTTTTCTCAGACTATTCATTTCGGTCTCCACCATATATTTATTTATACATATATATATTCGATTTA
>Carcinus_maenas_ ENA|GBXE01077424|GBXE01077424.1 TSA: Carcinus maenas comp79993_c0_seq2 transcribed RNA sequence.
CACACACACACGCACACACGCACCTAGCCAGCACCAACGGACCTTCCAACCCGGGCAGGACTAACACACGCCTCGCTTCCTAGAAGCCAGAATGGAGATGGAGAAAAAGTAAGGGGGGAAGTGTCGCTTCCTTCCCTGTCATCACCACCGCTGCCATCATGACACATTCCTGGAGGTGTGCAGTGGCTGTGCCACTCACACTACTGGGTCTTGTTGCACTGTGCCAAGCCAATTCTACTCCTGATTACAAGTGCTTCAAAATTTTTTCTCCAGGAATAGGAACAATTGAACCACGGGGTGACATTGTTGTTGAAGTTGGGTCTTCCTATGAAGCCTATTGCCTCTTCAACCCAGCGAAGGTGCAGGTGGATGATGTGTACTTTAAGACCACAGGAAGGGACAGAATCATTCCCCATAAGGTAGTGAATGACTCTACCATCAGTGTGCAAGTTACTCACAATGAATCTACAAACTATTTACTCAATTGTTGGGCGGGGAACGAGCTCATATGTCAACGTAACGTGTTTGTTGGATATCAACCACAAGATGTTGAGAATTTCACGTGTCTATCCAGGAACTGGGAGAGCCTAAACTGTACATGGCATGTTCCAGAAAACCCGGTTAAAGTTACCTATACACTCACGTATGTTATTCAAGACTACCTATCAGAGCCAAGGGATTGTCCTTTGAAAGAAGAAGGAAAAAATTGGTGTCACTGGTCTGGGACACACTTCCATAGTGGACGACAAAATTGGACTATGATTATCACTGCAAAAAACGAACTTATTGAAGAGCCTGTTGAATTTAGGCATCATGTAGATCTTTATGCCAGTGTTATACCAAATATGGCCAGCAACTTTACGGTTGATATCCTCGGTCCTCGGAAAGCAATCTTGACGTGGCAGTTTCCACATCCAATTGATGTGTTTGTAGAAGGGAAGGTTACTCAAGAAGTCAAGTATAGAATAAAACCTTTCAGAAATATAGTTCGGAACAATCCATGGATTCTGGTTGATATTTGGAAAGAAACTCCACTTCGATTTAGAAGAAAAACCTTCAATAAAACTATAGGTGGTCTTCAGCCTTATGTTCAGTATGAGTTCAGTGTTCGCCTTCACACTGGAACTGGACCAATTCGAGAGAACATGTGGTCCAAGCCGGCTCTTCTGATTAGGATGACACAGAATGCTCAACCAACTGTAGCTCCCTTAACTACTCTGGGAATGTTTGAAGTGGAAGAAACCAAGTTACACCGAGATGTCTTTGTCAGCTGGCAGACTGTTGACCCTTTGGAGGAAAATGGGCCGAATTTTACCTATGAAGTGAACATGTTTGATGCCAATGATGAGAACCTTGTGTTCCCCTCGTTGACAACTGAACACTGTTATGCAAAGTTCTCCAGATTGGAAAACAACATAACATACAGGTTTGAGATTAAACCTCGGAATCGTAGAGGTCTTCCTGAAGATCCAAATTTGAAGTCTGAGGTGATAGTACCAAAGAAAGCAGCTTTGATAAGTATCCCAGACTATTTCAAGGTTATTGCTTACCTAGGGAATGATACCACAACTTACATGACAAGGTGGCGAATTCCTGAGCGATACCGTGCAAGCAACAACATAAAATCAGTAACTCTCTTCTGGTGCAAGCAAACTGATTATGAAAATCGGTGTCAGAATAAATTAAGCTGGGAGATCATTGATGATCCATTCATAAATGTCAAAAATCTCACTGGCTATGATACTTCATCCCGCTATATTTTTGGCATTTCTATCAACTCCCACGACTCGTCCAGTGGAATTGAATGGAGCGGCTGCATTGCCAGTCATGGTGTACAACAGCCTGCCTTAGAAAAGTTCAATTATACATATGTATCTTCAACAGAAGTATCATTAAAATGGGATCTTGATTGTAAGGCTCAAGCAGCACAACCAATTGCCTTCAATATTTCCTACTGCATTGTTGGAGAAAATGGAAAGAACTGCTCTGAGCCTGAGAAGTATATAAAAGTGGACGGAGAAAGTACAGTTCAATACACAGTGAGGAACCTTCGCCCATACAGACACTACATCTTTAACATTGCCACTATATCTGAACTTCTGGGTCTTGGAAAGTGGAGTCGCACCGTTCATGTGAAAACTAAACCTAGCAAGCCAAGTGGTCCTCCTCATGGCATCTTTGAGATCAGCAAAGGTCAAACATGGATATCTTTAGCCTGGCGTCCTCCACTGGAATCTGAACAAAATGGAAGAATAATCATGTATGACATTCAGTTCAAAGTGAAAGGATCACAGAGAGGCTCCAACTTAGAAAAAAATGTCCTTGGGCACAACTTTACAGGTCTGGAGCCCTTTACTGAGTATCATTTTGAAGTTGTTCCCTGCACAGAAGTCCATGAAGGCTATGCCTGTGGGACACACGCTGCAGAGATTGATGTGAAGACAAAGATTGGAGTTCCTGGAAGAATTGGTTCCATTGAATATGACGCCCCTTGGCTGAAGTGGGAGCACGAGGAATGTAATGGACCTAATTGTTCTTATGAATTACACTACACAATCAATGGCACCACTACCTCATACAGCACCCCTATTAATCATTTTGCAGTCTCCTTAAGGGACCTCAATATCACCTGCCCAGTAAACCAGGGAGATATACCAGTTAGGTTAGAAGCCGTCAGCACAGATGAAGAAGGTCATCGTTTGATTGGACCTCCAAAGGAAAGGAAGATCTCTTGCCCTAGCGAAGGTTTGGCCTTTTGGATTATCCTGATTATTGCATTTATCTGCATCATCACGACCCTTATCATTGTCTTCATCTTCACCTATGGACGGGATCAGCTCAAGAGATTCATAGACAACTTGAACCGCAAGCCTGCTTTACCATATGGCCTGGATTCACAAATCCCATCTCAAATTGAGGGCAAAAAAAAGTGGTATGACAAAATGCCAATAAACAGAGAAACCATAACTACAAACTCATCCTCCTTCAAGCCTTCAGAGGAGCAAGATCTTATAAAACCCGGGAATGAACGGCAACCCCGCAACTTTTCTGGAGACTCTGGAACATCGGTGGCTGACCAAGCAGACTCTTCTGGCTGTTCCACTGGGGGTGACTCTGTGTCGTCTTCTGGAAGTGATCGCATTCCCCCATCCTCGGATTCAGGAACAGTGCAAGAGGAAACTGCATTTCCCTCAGAGGAGAAGAAATTGGTAGGCTTAGTCAGATTAAGGAACACAGCACCACCATATGTTCTCCCTGGATTGTCAGACAAGATGCCTACCATGAAAGATTATGTGTCAGTTGGCTCAGTCCCCAACTTGGCTGTATCAGCAACAGATGGAATATCCTCCTTGCAGCAGTCAAATCCAACCCTAGGCCTTCAAACTGTGCAAGAGATGCCTATGGGAGGTCGGCGCACTTCAACTGGGTACATTAGTATGCCCACCAATGAGAGTGATGGAATGAGCTTCCCTATGGATGACTTAGGGACTCTAGTTTTTCCTCATGAACGTCGGCCAGGTGACTTATTGGCATACTCACGCCACTATATGCCATACAAAAAGACCTCGGACTTCTCACCCTACTCAAAGGCTCAGTCCTTACCATGGCTTAACACTGGTTATGTGGCAGTTGCTCAGGCTGAAGATGGAGGACAAACCGTGCCAGGAGCCCAGGGATATGTAGCAGTGGGTGATGCTTTGAATCTAATGAAGAGGCAGCCATCACTTTCTTCACTACCCATGAATATTAGTAAAACACTAACCACACCTGATCAAGATCTACCTCCAGGTGCTTATTGCAAATTGGGTGCCCGTGGATCACCTGATCCACCTTCAAACTCCCTTGGATATGTTAGTGCAACTCAACATATGGCACAGCCCCATTCACCGGCAATGAGCACCGCTGCATATAAGTCTCCTTATGTTACTTGTGCAATGGCAGATTCAATGGTGTCCCCTAAAAAGGAGCCAAGAAAAACAACAACTGACTATGTTACTGTAGGAGACATTGCAGATGGACAGTGGGCTCATCCCATCATACATCCCATGACTCCAGAAGAGACCAGAGAAGTGTTATCTGCCCCTGTTGAAGGTTCAAGAGGTCGAGCCATACAACCAGTTAGGCCAAACAGCTCTGAAACAAATCACAATAGGGGTAGTAGTCAATTTGGTCCTTCAGGGCATTCACTATCAAAGCAGAGCTCAGGTTATGCGTCAGGCAATGTATCTCAAGAAACATTAACTTTTCACGATCCCGTTGTTATGTCTCCTAAAAAGCTCTTAACACGTAGTCATGAGCCCCACTCTGTAGTTTACTCACCCCATCACAAACCCTCTATGGTGTGAAGTTGGAGTCCAATATTGAAATGTATTATAACAGTTATAGATAAATAACTTCTCTTCCAGTTTCCTCCATAAGTTTTAACATTTTAAAACTTATTTGGTACATTGAAAAGTTATTACACATATGCTTGAGGTGTCATTTAAAGCTACTTCAAAATTATACGTACGTACATGCTTCAGATCATTGAATTAAATACCAGACTAATACTGACTGATGGATGCTAGTTTTTGTTAGCAAGTGTTTATCAGTAATTCTGATTTGTTGTATAATTTTTAAGGTGAGAAACGGATGGTGTGGATGTTACCTCACTGCCTATGTGATGGGTGCATAGTGGAAAATGGGCCAGCTTCACTTCATTTATCATCCTTTTGTTATCATTGTGGTACACTTTTAGAAAGTACAAAGACATATTCCCAATAGTTGGTTTTGTGCCAGTAGAATGTGATGCATTCACAATCTAAGATTACAGTTTGAAGTAGGTTTTGAAACGGATCATGTAAAGTTACTTAATAATATTTCAAAGTTTACGTGCCATGTTACATAGTAGATGAACTACTAAAAGAATTTGATTTATTTCTTGTGAAAATATTGATCTCACTCTCTAG
>Cherax_quadricarinatus ENA|HACB02065149|HACB02065149.1 TSA: Cherax quadricarinatus, contig c51553_g18_i4
CGACAGTGTCTGCCCAACAGTCGATAGTGAAGGGTTGCGCTGTTGATTCGTTTCACTCAGACGCGTTTCAGTACCTCTGTATTCAACAGGGTATATAAATCACATAGTGAAGTGTGAATATATTTATGAAGTGTGAGCAGATATATAAACCCAGAGAAAAGGCGCCTTTTGAACGCTTATAATAGAAAGTGAGACGTGTGCGGGCGAACAGGACCCCGGAGAAAGTTAACTGAGTGAGAGGCAGGTACTCACGATTACCACCCCTACCTTCTGCTGCTGAAGACTACTACTACTACTACTGCCTGCGTAGAACGACTACTGTTTGCTCTAGAAGTCCACTATTGCCTATAGGAAATCCTCCCATCCTTAACACCTTGGCAAGGTCTTATGGATGCAGAAAGGATGTAGGGTGAGCGTTGACAGTAGAGGTGAAACATCTACTGTTCATTGTTGTAATCATCTCAGCATCACCACCCTAGCAACATGATGGTGTTGACGTGGAGAGAAGGCATACCTCTAGCACTGGTGGCCCTCTTCACAATCTGTCAAGCCAATGATGTGCCCAACTACAAGTGTTTCCCTTTCTCAACCCGTTCACAAGGAACTATAGAACCGACAGGCGATATTATACGTGAAGTTGGCAAATCATATGAAGCTTATTGTCTTTTTGATCCCAGTCAAGTTAGAGCAGAAGATGTCTTCTTCATGCACTGGGAAAAGACGCCCAATGATCAGTTCCGAATTCCACACACGGTTGTCAATGAATCTGCCATTAGTATTCAGATCACTCACGAGGAAGCAGTAGAATACAAGCTGAAATGTCTTACGGGCAATGCAACGTTCCTATGTGAACGCACAGTTAAAGTTGGATATACGCCAAAAGATGTGCAGAATTTCACATGCATTTCCGAAAACTGGATGAAGTTAAATTGTACATGGGCAGTTCCGGTGAATCCTGTCACGGTTAATTACCATCTCACGTATGTTGTGCTGGGCTTCTTAGATTCCAGAGAATGCCCCAAGAGACAAAAAGGAATTAATGAGTGCTTTTGGGATCCAAGTGAATTCAATTACAGAGATAATTGGGTTATGATTTTCGAAGCTAGTAATCCTCTCAATGAGAAAGGTGTTCAATTTAAACACGAAATAAGTGTTTATGAAAATGTACTTCCAAATCCACCAGAGAATTTAGCGAGTACAGTTATTGGCCCTTATGAAGTTGAACTATCATGGACACTGCCACACCCAATTGATGTATTTAATAGTACTATTTATGAGGTTTCGTACAGAAAGCATCAAGACGGAGACCAGTTGGAGGATGTTCCTTGGATTTTAGTTGAGCAGAAGAAAGTTTATGCACAGCGGAGTAAAGAACTATTCACTAAAGTCATCAGCGATCTTCATGCATACATCTTTTATGATTTCCGTGTGCGTCTCCACACTGGAATAGGCCCCATTCGACAGCACATGTGGTCTGATCCTGCCATTCATACTGAGAGGACTGCTGCTACCCGGCCGACAAAAGCACCCTTGACTGGTATTGGCACATTTGAAATTGAAGAAACTCTCTCCCATCGTGACATTTACATCAGCTGGCAAAAGGTTGACCCACTATTCTGGAATGGTCCTAACTTTACTTATGTCATCTCGGTGTTCAATTTTCAGAATGACAGGCCCATCATCAAGAGTCCAGAAGAAATTGATATCCGAGGTGCTTATGCTAAATTTACCAACATGGATAAGGATATTGCTTATAAGTTTGAGATCAAGCCTATGAATGATGAAGGACTTCCTGGTGATGAGGATGTCAAATCAGTAGTTATAGTACCAGAGAAGGGAGCTATATTGAGTGCCATAAACTACTTTAAAGTCATTGCATACAGCTCCAACAGCACTGTTTACAGTATGAGGTGGCGCCTTCCTGAAGCTCTTCTAGAAAACAAGGCTATAGAAAGTGTCTCTCTCTACTGGTGCAAGAAAAATAAATATGAAGAAAGGTGTCAGAACAAACTGGAATGGTTGACTGTTGAAGATCTAACCATCACATCTAAGAATCTTACAGACCTGGATAATTCATCTCTCTATATGTTTGGCATATCTGTCAACTCAAATAACTCCTCCAGTGGAATTAAATGGCATACCTGCATTGCTAATCATGGCAGTCGTCCTCCACCACTTGAACAGTTTGAAGTGATCCATGTGACTCAAACAAAAGTAACTTTGAAGTGGAATCTTGACTGTAAAGCTAAAGCTGCAGAACCCACTGGCTTTAACATCTCTTACTGTACTGCAGCAGAGACTGAAGATAAATGTTCTTTGCCATCAGACAAAATTTATGAAACAATATCTGATGAAACGTCAGTTGAGCATTTGGTAAAGAATTTGCGTCCATACACCAGCTACATCTTCAACATTGCAATCCTCACAGAGATTGGACTTAGCAAGTGGAGTAACTCTGCAAGAGTTCAGACTTTGCCAGATAAGCCTAGCGGTGTACCCCATCGCTTAAAGGATACAGCAAAGGGCCAACAGTGGATTTTACTTGCTTGGGAGCCTCCACTTCCTGAAGAGCGCAATGGGCAGATTTCAGAATATAGTATCACTGTGGAACCACCTGTAACACCTGTGAAGGTTAAGGCCAACAGTACCTCAGATGTAACTATGTATAATATGACAGGCTTAGAGCCCTACACAAAGTACTTGTTCAGTGTTACTCCATGCACAAAAGGTGCATCGTGTGGTGATAAGGCTGCTCATCTTGCTGTGAGGACAAAAATTGGAGCTCCTGGCAAGATTGACAGCATAGACCAGGAAGATAATCAGCTTGAATGGGAGCATGATGATTGTTATGCCCCAGAATGTATTTATGAACTGCGCTACAGGATAAATGGCACAGAACACTACCACCGTACTTCACCATCTCAGTTAGCGATCAGCTTTGAGGACCTAAAAATTAAGTGTACAGAGCACCAAGAGGAGTTGAATATTGATTTACGTGCCATCAGTGTAAATGAAGATAACGAAACTCTGACTGGGCCATGGAAGGAGAAGAAAATTACGTGCCATATACCAGTGATGGCCTGGTGGATCATTCTTATCATTGCTGCAGTCTGCATTGCAGTAACACTGATCCTGGTTGTGGTCGGCACATATGGATGGGATCAGATCAAGGAGTTCCTGTATAACCTGAACCGCAAGCCAGTCTTCCCAGATGGCCTAGACCCATATGAAGATAGAGACTTCCATCCACCTACAGTTGAATGCAAGAAACCATGGTATAAGAACATTCAGATTCCCAGAGAGAAGAAAATCTCCACAAGTACCACCACCTCCAACACTTCAGAGGAACAAGATCTCATAAAACCGGGAAGTGAGCGCCAAGGACGTAACTTGTCAGGTGATTCTGGCACTTCTGAGGGTGACCCAGGGGACTCTTCTGGATGCTCTGTAGGAGGAGAATCTGATTCTTCATCTGGAAGTGATCGTGTTCACCAGTCTTCTGATTCAGGAACTGTTCAAGAGGAACCTGGGTTCTCATCTGAAAACAAGTGGTCAGGATCAGTGAGGCTGAGAACACCAGCTCCACCGTATGTTCGCCAGGGACTTCCTGAAAAAATGTCTGGTATGGGTGGATATGTGTCTGTTGGGTCTGTGCCTAATTTGGCTGGAGGATTGGCAGAAGGACTACTAGCCTTACAACAGTCAACACCAAGTCTCGCTCTTGGGGCTCTGCCAGAAGTGCCTTTAGGAGCTAGACGCACTTCTACTGGATATATAAGCATGCCTGAGGCTGATGCTGATGCCATTAATCTGCCTTTGGACGTAATGAGTAATTTTGCTTTTCCTCCTGAGGGACGGGGTCAGAGTGGTCTCCCTGCTTACTCTCGGCATAATTTTTCTCACAAGAAAGCTTCAACTCCTGAACTATCACCATATACAAAGGCTGAGTCATTACCATGGTTAAACACAGGGTACGTTGCAGTAGCTCAAGCTGAGAGTGTGATGAGAGATACTCGGAGTGCTGGTGGGTATGTAGCACTTGGTGATGCTGTGGGCAGTGTAGCACTTAGTGATGGTATGGGCAGAATGAAAAGACAACCATCACTTCCATCACTTCCCTTTGGTACCAACAAATCTATAACTACACCTGATGAAGACCTTCCACCTGGTGCATACTGTAGGGTTGGTGCTCGTGGCTCACCTGATCCTCCACATGGCTCCTCCACTGGATATGTTAGTATCACTCAGGAATTAGCATCACAAACAACACCAACTGTTAGCTCTTCTTCTCCAGTTAATAAATCTGCTTATGTTACATGTGCAATGGCAGAATCCATTGCATCTCCAAAGAAAGAACCTGAGAAAGTAAATACTGACTATGTATCTGTTGGGGAAATGGGAAATGGTCATTGGGCTCATCCAATAAAGCCACCACGCACTAGCGACGAGAGCCGAGAGGTGACATCAGCACCAATAGAAGGCTCTCGGGGTCGACCTTCTCTACCAACTCGACCAAATACATCTGAAACAAACCACAACCGAGCAGGAAATAAATGGACTCCCTTAGGACCTTCTCTCTCCAAGCAAAGCTCTGGATATGTGTCTGGGAATGTATCCCAGGAGACATTAGCCTTTCATGATCCTGTAGTTATGTCACCTAAAAAGCTTTTGGCTCGAAGTCAAGAACCGCATTCAGTGGTTTACTCGCCTAACCATAAACCATCAATGGTGTGAAACCCATTTTGTGGTAGGCAATTGGCTTTACCATTTTCACTTTTTAATAATTATTTGATAACTGCATTTCCATTGCAGTATGAAAAGATGTTTCCAAAGACCTTTAATAATATTACAGTATACCTTTGGATTACTTAAGAGGCAGAAGTGTCCATATCCTGGAAACAAACTTCCATATTTCCTCCAAAAACTTGTGTACTTGAAAACTTTGAGGAATGTAAATTGTATGTTACCAAATCATCAGTGCAGTGATGATCTGAAAATGGTTTGGTGAAAACGAATGAAAAAACTGTGTACCTTTAGTGTTTTCTGTAGTGACTTTGGGGATTTGTAGTGCAAATCTTGCGAGCTTTGCTAATTATTAATCCCTCTGTTATCAATGTGGTACACCTTTAGAAAGTACAAAGACTTGCTCCTGGTAGTTGGTGTTCAGCCAGCAGAATTAGATGGAATTGGATCTCCAAGATTTAAAGATGTCATTTACAAGTTAGGCATTTGGAAAAAATAGAAACATTACCCTACTGTTAATCTACCCATGTAATTTCATTGCAGAAGTTAGATATTGCAAAGAAGAATTTCATCTTAAATCTTCATACATTGAAGGAACTTCAGTGTTGTGTTAATATTAAATTTTTGTGTAACCTGAAGGGAACTTTTATAGCTTAGTGCAGTATTTATGGCTTATACTAAATTTTTATTAAGTGTTATCTGGATTTTTTTTTTATTTATTTTTTTTTTTAATTTGTGGAAAT
>Eriocheir_sinensis ENA|GBUF01007991|GBUF01007991.1 TSA: Eriocheir sinensis comp42799_c0_seq1 transcribed RNA sequence.
CGCTATTGGCTGACCGTCTTCTGCGGGAGGATCAACGCCCCGCTTCATAGAAGCTAAAATGGAAACAGAGAAGGAGTAAGGAGGGAGTATGACTTCCTCCACCATCACCACCACAGCAGCTGCCATCATGGCACCATCCTTAAGGAGTCCATTGGCCTTGTCACTAACATTGTTGGGCCTTGTAGCACTTTGTCAAGGCTCTTCAACTCATAACTACAAGTGCTATAGTTTTGATACAACAGGAAAAGGAGCAATAAAGCCAAAGGGAGACATTGTTGTTGAAGTTGGATCTTCCTATGAAGCTTATTGCCTCTTTAATCCAGAGGAAGTACAGGTGGGGGATGTGTACTTTGAGACCACAGGGGATGATGCTAGAAGAATTCCACATACTGTGGTGAATAGTTCGGCCATCAAAGTACAAGTTGAACACACAGAACCCACAAAGTACGACCTAAGATGTTTGATGGGAGCGGGAAGGTTTATATGTCAACGTTCAGTTTTTGTTGGATATGAACCACAAGATGTCAAGAATTTCTCATGTCTGTCGAAGAATTTTTTGAGTCTAAACTGTACCTGGGAGGAGCCAGAAAATCCAGTTAAAGTTTCCTACACTCTCACGTATGTTCTCCCTGGCTACTTAGATTCAAGTCGATGTCCAAAAGCAGGAAAAAATTGGTGTTCTTGGGAAGGAGCCCAGTTCCACAGTGTGCGGCAAGACTGGCTCATGACATTTACTGCAACTAATCAACTTATTAAGGAAAAGAATAAGAAGCCTGTTGAATTTAAGCATGAAGTTAATCTCTATGCCACTGTAATACCAGATCCTGCAATCAACTTTGAAGCTGAAGTCCTTGGCCCACACGAAGTAAAACTTGAGTGGGCACTGCCATACCCAATAAATGTCTTTGCACATGGAAATGTCACTCATGAACTCAGATATAGAATGGTACCGTTCAGAAGTATGTACGAAGACAGACACTGGGTAGAGGTTGCCACTTGGGAAGAGAGTCCACCCCAATTCAACCCAGAGAGCTACACGAAGGTTATAAGCAACCTTCAGCCCTATGTTGAGTATGAGTTCAGTATCCGCCTGCACACTGGGTCCGGCCCTGTTCGAAAAGAGATGTGGTCAAAGCCAGTTCTGAAGAGGATAAGGACAGAAGCATCAAGACCAGCTATTGCTCCCCTGACAACCCTTGGGATGTTTGAGGTAGAAGAAACCAAGCTTCACCGTGACATCTATGTCAGCTGGCAAACAGTTGACCCTCTTTATGAAAATGGTCCAGACTTTGCCTATGAAGTGAAGATGTACAACAGACATGAAGGCTCCCACTTCTCCTCTCTGTCCACTAAAAATGGATTTGCAAAGTTCTCCAGGCTGGATAATAATATTGAATACAGGTTTGAGATCAGACCCAGGAATGGTGAAGGTCTTCCTGAAGATCCAAGTGTGAGATCAGAGGTAATAGTGCCTAAAAAAGCAGCTTTGCTAAGTACTCCAAGTTACTTCAAAGTCATTGCTTATCCTGGCAGCAACACAACTACATACATGGTCAGGTGGCGGCTTCCTGAGCACCATCATGCAGATCACAATATAGAAACGGTTACCCTTTACTGGTGCAAACAAACTGAATATGAAAATCGTTGTCAGAATAAAATAGAGTGGGAGATAAGTGATGAGCCAAACAACTTTGTAAAAAATCTCACAGGATATGACACTACATCTCGCTACATGTTTGGCATTTCTGTCAACTCCCACAACTCATCCAGTGGAATCAAGTGGAGTGCCTGCATTGCTAGGCACGGTGTCCAACAACCTGCACTGCAAAGATTTTATCATACATATGTGTCTTCAACTGAAGTGAAGCTAAAATGGGAACTTGATTGCAAGGCTGAAGCAGCACAACCAAATGCCTTCAACATTTCATACTGCATTGTTGAAGAAAATGGCAAAAATTGTTCTGAACCTGAGAAGTATGTCAGAGTGGATGGAGAGAGTACTGTGGAGTATGTGGTGAATAACCTTCATCCATACAGGCACTACATATTCAGCATTGCCACCATATCAGACCTTGGTCTTGGAAAATGGACTCCCTCCATCCTTGTGACGACCAAACCCAGCATGCCCAGTGGTCCTCCACTAAACATCCGAGAAATAAGCACGTCCCAAACGTCAATTTCAATAGCCTGGGATCCACCTGATAAATCTAAACAGAATGGAGAAATAATTGAATATAGCATCACAATCAAGAATGGAGACAACCGGAGTTTTACACAGAGGCGAAATGTTACCACATTCACCACCACAGAACTGGACCCCTACACAAACTATAGTTTTGAAGTTGTTCCCTGCACCAGGGTTGATGGGGGAAAGGCTTGTGGAACCGACGCTGCATATATAAATGCAAAGACAAAGATTGGAGCCCCTGGAAAAATTGATTTATTTCAATATAACTCTCCCTGGCTGTCCTGGGAGCATGACAAGTGCAATGGCCCAAGCTGTTCCTATGAGCTGCAGTACACAGTGAATGATACCACCTTCTGGTACACCACTTCTCTAGAACAAACATCTGTCTCTTTAGAGGATCTCAACATATCCTGTCCAGTTAAACAAGGAGAAATTCCAGTCAGCTTAAGGGCTGTCAACACAGATGAAGATGGTCATCGTTTGTCGGGGCCTTCATGGGACATGAAAGTCACTTGCCCAAGCAAAGGTCTAGCTCTGTGGATCATTCTGGCCATCGCTGTCATGAGCATCATCTTGTCCTTGATAGTTTTCATCCTCTTCACTTATGGACGAGAGCAAATCAAGACATTCTTTGACAACTTGCGCCGCAATCTGTCTCTGCCAAATGGACTGGATCCTCAACTGCAGTCTCCCTCATGCAAAAACACAGGGCTTAAGCCAGAAAGGGAAAAGTTCTCTCCAAGCACACTATCGTTGAAACCTTCAGAGGAGCAAGACCTCATAAAACATGGGAGTGAGCGCCAACACCGCAACTTGTCCGGAGACTCTGGGACGTCTGTGGCTGACCAGGCAGATTCTTCCGGCTGTTCAACTGGTGGGGACTCTGTGTCCTCCTCAGGAAGTGATCGCATCCCACAGTCTTCAGATTCCGGAACAGTACAGGAGGAAGCTGGTTTTCCTTCAGAGGAAAAGAAGTGGGTTGGTGCAGTGAGGTTGAGGACACCTGCACCACCATATGTTTGCCAGGGCCCACCAGAGAAGGCACCTAGCATGAAAGGATACGTGTCACTTGGTTCTGTACCAAACTTGACTGGAACAGCAACAGATGGAATGCCACCTATGCAGCAGTCTAATCCAAACCTAGGCCTAGAGACTTTGCAAGAAGTACGCATGGGAGGTCGGCGCACCTCAACTGGGTACATCAGTATGCCAACTAATGAGAGTGATGGAATGAGCTTTCAAATGGATGACTTGGATAAGCTAGTTCTTCCACATGAGCGTCGGCCAGGTGACTACATAGCATACTCTCGCCACTACATACCATACAAAAAGATATCAGACTTTTCACCCTACACAAAGGCTCAGTCTTTGCCATGGTTAAACACTGGTTATGTTGCTGTAGCTCAGGCTGAAGATGGAGGGCAATCTGTACCAGGGGCTCAGGAGTATGTAACTGTGGGTGATGCTATGAATGCGATGAAGAGGCAGCCATCCCTTCCTTCACTGTCCAGGGATATCAGTAAAACACTGATCACACCAGATAAAGATCTGCCTCCAGGTGCTTATTGTAAATTGGGTGCACGAGGATCACCTGACCCATTACCAAACTCCCACGGGTATGTCAGTGAGACTCATCATATGCCTGTGCCCAGCTCCTTAGCGTTCAGTCCTCCTGTATGTAAGTCACCATATGTTACTTGTGCAATGGCAGAATCAATCGCATCCCCTAAAAAAGAGCCACTGAAAGCAACAAATGACAATGTGTCTGTAGGGGACATAACAGATGGACAGTGGGCTTATCCCATTATGCATCCCATTACTCCAGAAGAAACCAGAGAGGTATTGTCTGCCCCTGTTGAAGGTACACGAAGTAGAACCATACAGCCAACCAGGCCAAACAGCTCTGAAACAAATCATAATAGAAGTCAGTTTCCCCCTACAGGGCATTCACTATCCAAGCAGAGCTCAGGTTATGCATCAGCCAATGTTTCATTAACATTTCAAGATCCTCTTGTTATGTCCCCTAAAAAGCTCTTGGCACGTAGTCAGGAGCCTCACTCTGTAGTTTACTCACCCAATCACAAGCCCTCAATGGTGTGAAGTTTGAGTCCAGTAGTTACTGAATGACATAGAGATTATTAATTACTAAGTCTTTCTCTTCCATTTTTCCGATTAAATTTCAATTTCACGGATGGGTCATCTAACATATCTTTTCACATAATGTCAATTTAAGTTACTTCAAAGTTAAACTCCAAAATAGAATTCAATGTTAAAGCAATGCTAACTGATGGACACTGGTCTTCATCAATTTACCAGTGGTGTAACATTTCTATTATTTACAAAACTAGAAGGTAATTTTGTGTATTCTATGTCATAAGTGCTTGATGGAAGATGAGTAAGCTTCACTTCATTTTCTCATCCTTTTGTTGCCATTGTGGTACACTCTTAGAAAGTACAAAGATATATTCCCAATAGTTGGTTTTGTGCCAGTAGAATGTGATGAATTCACAGTCTATGACTCCAGTTTGGAGTAGGTTTTGAAACAATTAGATAAAGTTACTGAATGGTTCACAAGTATCATATATATCATAACAAAACAAAATTAGGAAATATTCTCCACTTATTTTCATCATAAATCTACAATATACATTTTTTATTTACTCTGGTACTTGAATTTCAGAACACTTTAATTTATAATTAGCTAAAATTTACTAAAGTTTAATTTTAACATCAAATTATTTGGTTTCTGAATATTACATTGGTCAGTGCAACAATTAATTGGTTATTATGAGTCTTTATAATAAGTGACACTCCAGATCCTCCCTGAGGATGTTGAAGAGTTGTGCCTCATGAACGTCAAGCAAGTATTACCAAAGCTTTTTATCCTCATATATGATGAAAATCCAAAACATGGAAGCATTACTCTGCTGGTACATAGAGGTAAACCACAGCTACAGGGGATGACAGTTGTTTGAGGATTGTTCTGCACGAGAGGTGATGATTGGGGGTAGTCCAGGGTGGATGTCTCAGCTCAGTGCCAAGTAGTTGACTTGTGTGTTGAGAGTTTATGCCACATTTCCGAATGCTCAATATATCTCATCTGGAATACTCAGTTTGCGTATATAAGAGATTTAGGGGTTCAGTGCTATCTGTATGTTAATGTGTAACTGATACTCAGAATGGTAAGGAGTGAACTGAAAGATGTATGCCACAGTTCATTTACATGTCATTTATAGTAAATATCCTTGAATAATGGCTTATGTGTCTTGCACTGTGAGAAGCAAAACTTTTAGGTGTAGCAAGTGATATTTGAATTGTTTGAATACTTATGCACCTGTTTTGTATTATATTCAATATGTTTTTATGTACAAAGGTTCACTGAAATGAATATTTGGTGGCATGTAGAGACACAAGAAAGTTGGGGCATTGTGTTGGAAAGATCAATTTGCATGTCGATTGTTATCCATTCAAGGGTACTATAATTATATTTTAACATTACCCAAGATTTATGTATTTCAGCTTACTTCCTATTATACTACTAAAACTGTCATTGCTCACATACCATAGTACTGCTTGCCTCCAACATCATGTCCGTATAATCAAAATTGGTGTCCAACGGATGATATTCTGTACATAATAGTCTAGTGAAACTCATTCATCAGATTGAACATTTTACATAGCTTTGCCTCACACTCCGGGGCAGAATAAAACCGGTCCATAGTAAAAGCCAGCTTACAGTACAGTGCATCTTAAACACTACCCTGTGATACGACACCGTGCTCATGCACAGTGTTTTGAATGTTATTTGTTAGCTTCGACAGAAAGATGTTTTATACACTAAGGAAAGGGTTGTGGAATATAAATATCTCAAAGTAGAATCATATTATCACCAAAATTTATTTCCAAAAGAAATAGAATGAAGTGAAGGTCTGGATGGTTATTAACCGTCTTCATTTAGTGTTGTAATTTTTTTACATAATTGTAAGATGACTCGTGTCATACTATTACACATGGAGGAAGTTTGGGAGATTGAAGAAAATTATGATAAAGTAACACATGCATACTTTATAAATGTAGAATAGTATCAAAATTGAAAATGTCTTAAGTATTAGGTACCCATTATGAGAGTATGAGTTAGGTGTGTCCTGAGGAAGCTTGCAGCACAAAATACAGATACAAATTCATTGCATGCAAAAAGGAATAAAGGGGCAGCACACACACAAAGATCAATCCAACCATCAGACTGTCCAAGCACTTCTTTAACTCTCCAATGATTGGCCTCTGTACTGTTCATGATGGATAATGATGGTAAATTATGCAAAGTGAACAGTTAAATCAGTGGTAGATTGATTATATTAGCTTTATAACATATTTACTGCATAGAAGTGTAATGTCTTACATGTACCAACACATATAAACATGAAATATGGAGCAATTACTATGCTCAATATTCATAACATCAGTGTTGTCACATAAAAAGGTGTTTTGCCCTTTCATAACAACCTGCAGTGTCTAGTCCTCAGCTGTAAGCTTGTACAAAGTTATTTTTAAAGAATTTATTAATGTTATTTGACACCTGTTGCAAGCTTTGATGTTGCTTTCCATTATTATAATTAACCTTATAGATCATGTGCAATTCATCAGAAAACTCCCATTACATTATCATAATAATAGTGCATATTACTTTGTTTAACCTTTTGTAACCACTGGAAACATGTTACACTTTGTTCGTGAAATTTGATAATGGTAGAAGTTCAAGCTATTGGAAAGTAATATATTCTCACTTGAGTCTTTCATATTCAATTCTTACTGCTGCTGTTATGCAAAAACCCATAAATGATTTGTTTAATGTGTGGACATGGTTATGTTCTCTCAAAGTTTTCTGTTGTGTTGGCTGTACTGTATACATGCCATGTGTGCATAGATATTATAGGTTAATGAGTTTGGGTACTGCTGAAACTCAGTAGCTCAAAACAGTTGTAAATAAAAAAAGAATATTAATGAGTGAATTGGGTGTGATATGGTCATCACTGGAGAACACTGTACAGTATATACCTTTGAATCTTGTGCCAAAGTGATTGGTGGTAAAACAGGAAAAAGTCTCTGTAAGGCTTGTGTTAAGGATGGGTAAGACTTTGTTCTAAATTGTAAAGGTATTTTTGTATGAATTTCTGCTGAATATAATCGTGGATCTGCATGGACATACTTGGCAGTTATACATAACTATTCTCATAAAGTATTTTCTTTAATAAAGAGGAATTTCAAAAGATAAGTACCTAAGCATCTATGGGAAATTGCTAAAATTATCCATAAAGTTTTGGTGAGTAAGCTATGTGAATGACACCCAAGTTAACCAATTTGTCAGTCCACAGTATTGATAATGCAGTGTCTTGAAGTTAATGCCCTCCAATACATCTTGCTTTTATTGTTCTAACATACTGAACTCAGATGTTCAATAACATAAATATTGAATATTTGGAAAACAGAGATTTATAAGTATGAGAGTTGATGTAAGAGTGTGTCTGTGTTTTTTGTTAATAGTTATTTACCATGAACCTTAGTATATTCATGCTACATTTTCATAGGTCTTCCTTCCTCCCCTATTCCAATAAAACTTAATTCTTCTGAGATCAGCACTTATTATTACATTGTGCAAAACTGGTTACTGAATCAGCATTTAGTGCTGTGTCTCACCTACAGGAAATTTGAACCAAAATTCACTTTTAGAAATTAAAGTTGCGCATGTTAAAAAAATAGTATTCAGTTAAAATTTGCTACAGAAAGCAAACAGTGACTGTGTATATTTCTTTATAGATATGTGCTCTAGAAATTCAGTGTAGGACTTTGGCTGTTGGACATGTGGTTGGTGTGCATCTTATGGCTAGGATTGAACTGTAACTATAATAATTAAGTCGATACCATGTACAAAATACTGAAAAAATATTTTTGTTTGCAAAAAGCTCTTTTATTACTATTTC
>Euphausia_superba ENA|HACF01014589|HACF01014589.1 TPA: Euphausia superba transcriptome shotgun assembly, contig N33050
TGACAACGCAACCACAGTTTGTATCTGAACGTCAACATATGATTTTTACCATTCATGGAGAGAATGACATTGGTAGTCACAGCTTCGAACGTGATATTGACATTTATAAAGTCGTTCGTCCAAAGCCACCTGTTGAGTTCAAAACTAATGTAACAGGACCTTACTCAGTAACAATTGAGTGGATGCTACCATACCCTATGAGTATCTTTCCCGGTAATGTTCGATACGAGATCAGTACACGACTTAGCTCTTCTGAAAATGACAATGACCTTCATGATAACAATAAATGGACAGTGCTGGCGAAAGAGTTGATCACAATTGACACTCATAAGACAGACTCCTCGCTCCACAGTGTGCCATTGCAGCTTGAATATGCCAACACAGACTACGATATCCGCATGCGTTTCCACACTGGTACTGGCTCCATAAGGGAGCATATGTGGTCTACCCCCATGATAAAACCTATACGGACACTAAGCACAAAACCCACCGTAACACCTAGAACTATACAAGGATGTTTGAAGTGCATAATTCTTGGATAAAC
>Farfantepenaeus_aztecus_ ENA|GEUA01034425|GEUA01034425.1 TSA: Farfantepenaeus aztecus comp81328_c0_seq1 transcribed RNA sequence.
TCGTTTTCAGGTCATTGTCTATAAGGATGGAAATAACACCATCTATGGGATCAAGTGGAACATCACAGAAGAGAAAATTGAAAGCCAAAAGATTGAGTCTGTGTCTATTTATTGGTGCAAGAGGAGACTGTATGAAGAGAGATGTTTGGATAAACTTGATTGGGTCAGTGTAAACCCAAGACTAACAATGAAGAATATCACAGATCTAGAGAAGGAAACCCTGTACATTTTTGGTATATCAGCCAATTCCAATAAATCCTCCAGCGGCATAAAATGGATTACCTGTATTGCTAGCCACGGCAACAAGCTACCTCCAATTGATATGTTTGGTATAACTGATGTGTCTTCAACAGAAGCAGAACTAGAATGGAATCTTGGCTGTAAAGATAGATCTGCAGATCCTACTGGTTTTAATATTTCATACTGTATTACTCCAAGAAATGAATCTGATTGCCGGAAAGATTCTGAGATGCACTACATAACTGTGTCAGATACCAGTGCCTATAAAATCAACGTGACCTCATTGCTCCCATATACGAGATATATCTTTAGTATCGCTAGTCAGTCAGAACTTGGTATGAGCAAGTGGAGCAAAACTTTGGTATTGGAAACAAGCCAGGACAAGCCCAGTGGACCACCGAGGAATGTGAGAGTACTAGACAAAGGTCAGGAATGGATCTATTTGGAATGGAATCCACCCCTTCCTGAGGAACGGAATGGTGTCATTGTGACCTACAAAATTAAATCAGAACCGGCTGTGAATATAGATTGGCCAGTGGCAAAAAATAATTCAGAAGTTATGCAATATAATATCACTGGCTTGGAAGCATATACCAAATACAAGTTCAAGATTGTGGCTTGTACACAGAACCGAAATTGTGGCAATAGTTCTGTCACATACGAAACTAGAACAGGCATTGGAGTTCCTGGCCCAATTGAGGGAATTTACGTGAATGATGACCGTCTGCAGTGGAACCACGATGAATGCAATGGACCTACTTGCTATTATGAGATTCGTTATGGACCTGAGGAGCCATACACTTCAAAAGAAGGTCAAACAGCAGTCAACCTCAGAGACCTAGGCATCAACTGCACAGAACACAATGAGAAAATCCAAGTGGAAATTCGAGCAGTGAGCCAGGATTCTCAGTTGGAAGGACCGTGGTTGGAGAAGTCCATGAAATGCCCAATACCAGGCATCATGCCGTGGTGGCTCATCCTCATCATCGCCGTCGTATGCATCATCGCCACGGTCTTCCTCGTCGCCATCGGCTCCTTCGGACAGAAGAAAGTGAAAGTGTTCTTGTTTGAGTGGAACCGCGAGCTGGAACTTCCAACGGGTCTCGGTCCTAGCCTGCCCGCCCACGATGACCTCCACTCCAACTACAAGATCGTGCAGAACCAGGTCATCGACGACTGGGTCGGGGCCGACACCAGGATCCCGGTGAAGACGGCCACGCCCTTCTCCAACCCCGAGGAACAGGAGCTGATACCAGACAAGGCCCGTCAGAGCCGCAATCCATCAGGGGACTCGGGCACCTCGGAGAATGATCAGGTAGACTCTTCAGGGTGTTCCACTGGCAGTGAGTCGGACTCCTCCTCTGGCAGCCATCGTGTTCCCCAGTCTTCGGACTCAGGGACTGGAACGGAGGTTGGCTTTCCACCTGAGTCCAAGAACTGGGAGTCAGGCTCTCTCAGGCTCCGAACCCCAGTTCCTCCGTATGTCCGCCCAGGATTGCCCCAAAATATTACTAGTGCGGGATATGTGTCTGTGTCTTCAGTGCCAAATCTTCCTGTGGGGTCTATGGAAGATGGATTGTCTCTCCAGCAGTCTACTTCCAGCCTAGCCTTGGGAACACCATCTCACCAACCTTTGGGAGCAAGGAGGGCCTCAACAGGTTATATTAGCATGCCTGACCAAGATGCAGAAGGGGTAAACCTCCCCCTAGAGATGTTAGGCAATGTCACCCTTCCGCATGACAGTCGGCCAGGAGGTTTTCCTGCTTACTCTAGACATAACTTCCCTCTTAAGAAGACACCCACTTCTGAAATGTCACCCTACATGAAGACTGGATCTTTGCAACGACTCAATACTGGGTACGTTGCAGTTGCGCAGCCGGATGGAGGAGCAAGGGATACTATGTCACAAGCTCATGGCTACTGTGGAGGGGAAGATCTTGGTGTCATGAAGAGGCAGTCATCCCTTTCAGCACTTCCACTTACATATAATAAATCCATAAGTACACCAGATGAAGATTTACCCCGTGGTACATATTGCCGTGTAGGTGCTAGGGGTTCACCAGGCCCACCCCCAGGACCCTCCCCAGGGTATGTAAGTATCACGCAAGCCATGCCATCACATGCCATGTCTCATCCTGTCAACACAACTTCACCCACAAACAAATCTCCATATGTTACATTTGCCATGGCCAAGTCCATGCCTTCACCCACCAAGGAGCCTGAAAAAGCAGGTGGGGGCTACGTGTCTGTAGGGGACATGGCCGAGGGCCGTTGGGCCAATCCTGTGATGATGGCCCCAGTAGATTTTGAAGAGAGTCGAGAGGTGAGCTCAGCTCCGCTAGAAAGCACCCGGGGTCGACCGTTGTTATCCACGCGACCGAATACATCTGAGGCAACTATTGCTCATAACCGCGGGGCAAGAAGCTTCCCTCCTTTAGCGCCATCACTCTCTAAACAAAGCTCAGGCTATGTTTCTCAGGATTCATTGCCCTTCCATGATCCTGTAGTTATGTCTCCCAAGAGGCTGCTGACCCAGAGCAAAGAGCCATATTCAGTGATAATGCCACCAGACCATAAAGGAACTGCCGTGTGAGCATGTATCATTTCTAGTGAAGTTTTACTCCATTGTTGCATAAGAAATGTTTCAAGTCAGTCCACTGTTATTCAATATATTTGGCTTGAAGAACATATAGAAGTCATAAAATAATTCAGTTATGTGTAAGACTCTTCCTGAGGCAAAGTCCAAAGGCAAAGTTTCCCTTAATCTGAGAAACTTACTTAACAGACTTCCATAATACTGGATATCAAATGATATATGTAAAAGCACTTTATTGTGTGTTACCAAGTATTTATGAATGCAGTGGTTCACTCAATATTCTGGAGCATAAGATGATGAGAAGCAGCCAATATGTGCGTCTATTATTTTGTGTAGCATTGTTAATTGGGGGGGAGGATTTTAGTGCAAATCATGGTGGTGTTACTAATTCTTGATCCCTCAGTTACGTACGTGGTACACCTTTAGAAAGTACAAAGATATGATCCCGGTAGTGGTGTTTGCCCAGCAGTATGTGATGGTATTAGTTATGTTAAGTTGGTGTATATATGGATAGAGTTGTTAAAATAAAAAACAAAAAAAGAAAATATGTGGTTTTCACCATTAAGATAAAAAAGTCTTCAGAAGGCAAAAATAAACTATTCCAATCTATCTTGGGATGTGGTGGAGAAAGGAATCTCAAAAAAATACCAAAATAAACACCTGAAATTCAGATCTATTACTGAAATTGTGTGTGAGAATTGAGTTTGTTTGTTTCATGAATTGCTAGGACTGTGATTTAACCCAGAAGTTTGCTGCTCACTTACTTTAATGCTGTTAAAACATGACATTCTGGAAATTAGTGGTGTAATTCAAATCAACAAGGATAAAGTGTGGTGGCAAGGTTTTGGATGGTTTACCAGCAATGTGTCTGATGTTACTATTGCTTGTTGCTATTCCCAGTGCAATACCCACCATAGGTCATGATACCATGTTGAAGTTATTTTGAACCACGGGAATAGTGAAAGAGCTTCAGATGTTACCTCTATACAGCTTGATATTTTTATTTGTTTGGCAGAGAAAGCCATATAGATGCCACATCCCTTGACACATAGATGTTGATTTTGTACAAAAGGACTGTTACAGAGAATTTACTTATTGATAGAATCTCAATACAAGCTTGCAGTTGGACTGACCTCCACACTGCTAAGGCTCTGAAACAAAACAGACCAGAAGGTTAAGGGGCTCTGCTACATGTTGGGAAAAGAATGATTGTTTTGAAGTTATTCAGTGCTGGCTATGTCTCTCCAGTTCTGTGCCAAGATATTGTTCATGTGGTGAGAGTTCCAGATACACACTTCCTAATGCTCAATACATCTCAGTTTCAATACTCAGTTTGCATATGTAAGGAGGATCTGGAGCCAGTTGCTTCTTTCAGATTGTGTAGCACTGTGTTTTAAAGGTAGTGGGTGAATGGGTGTGATGGCAACCTGTGGTATATAGGAGCACTTTTGCTTTTGCCAGACTTTGTGACAATTTTATTTCTGTTGATTATTTTAGTGATTATCTTTTTTTTTCCTATAAATTTCCAGTAGACAGGTGGGCTAAAATATTATTCCCATGCAAATATAAAGTGAACATTTGCATAGGAAAAATCCAAAAGATCAGCGGCTTTGCCACCTATATACTCCACACCATCTTGCTTTCCCCATTAACATTATGAAGAGAAGAGATACGGAGGATTATTATTTTGTTCAAGTTGAAATCTTCCTATTTGCAAGAAAAACAAAAAAGTGTTAAAATTACATCAACAAATCTTAAGAATAAGAACTTCTTTTCCTAATCTGATGGAAAACCAAGGGGTGAGCAGTAGACTCAACTACGTACTCAAACACAGTGAGAGTGATCCTGTTGTGTTTTAGAATGTTTATTGCATGTATTATACTTGTTATCTGTTCATGTATGTTAACTTACCGCCCAATACTTATCACTTTGCCATTATTGTCCATGCACCATAAGAGCTTGTTTCTCACTGCACATCCATGAAATCAAAAACAGTGTCCAAACTGGCTACTGTATTCTTTGTGCTATAGTTAGACATACAGGTCTTACAAACAATTCTCATAACCAATCAGCGAATGTGACTTGGGAATTTACATTTAATGAAGAATGTAGATTCCACTACTCTGTGCTGATAGGGTCAGGCAAGCCGTACCATTGTAGAAGTTAACATACTGTGTATCTCTAAGATACAGCATTAATGTCTGCTCAAGTTTAAGTATCCCAGACACTTTAATAGGGAGGAATTTTATGGAAATGCATTTGATAAGATTGAGTGATATAACTATTTTGTTGATAATCTGTGAGACCGAGCGGTATTTGTTATTGAAAAGAGATTGAGTTGATTGAAATGAATTATAGAATACACAAGAAAGGAAAACATACAAATAGTGATTATAATTACCATAATATATATTCATTTTGAATAAATACTGTATTATGATATGAAGGTGAGAGTTTATGATTATTTAGGAAGTACTTTCAGATGCCCAGCAATACTATCCAAGAGTTAGGAACAAGGCAGAAACTTAAAATAAAGGGTAATCATTTTCTGTTTCATCTTGTGTGAGTTTCATCTTGAAGATTCATTTATATGCTGCTGGTCTCATTTTGCCTTAGAGTACTGTGGTCATGAAAGGTATAAGACATTTAAAATAGGGGATATTGCATGCATGTTCTGCTTATATATTCATTTCAGAGAGATATATTAATTTTTTATGAATGCCCATTGTCTTTTCCAGTTATGTGAAATATGCTCTGTCAGCAAACCAAAAGTACCTATTTGAAAATTTAGATATGTATGAAAAATTTATATAGATTATATATACAGAGGAAGACTCTTGTGCTTTTTTGAGATTCGAAGTACGTAACACGCATTAGATAAAATGAAGAGAGAAAAATTAGGTTTCATGGTTTATTATAATTACTTTTTTTTATCACGGTATTCATAGATGGGATTCTTATCTCAGAGACATTATAGAACAATCTAACTGTCTAGTCCTCATAAATAAACTTGTACAAAGTGATTCTGAAGTGAATGTTAAGGAGGTGTCAAGATGTCAGCAATTATGAACAGTTTTCAAAAGCATTAATTGTCTTTGAATGGTAAGATGTTTGAGGGAACCTGAGGGAAACCAAGGGAACCTGTCAATAAGATCTTGCTTTTTAAAAGATATTTAGGTTTGGATTTCCAATAGCAAAACTCATAAAATGAAATGGCTTCATTGTGCTTAAGATTCAAGAATGTTTTAGTGATCTTGTTATTGAATAATCGGAAGGTTAAATTTCCATTTTGAGCTTGTATTTATGTAGGTTCAGAGTTGCTGGTTTTGTCACCTGTAATTACTAAAGAAACTGCATACAAATATTGACGAATTATATGAGGTTGAGTAATGCACCGAGGACACGAGACTGAGAGGTGAATGTCTGTGCCAGTATGCAAGTTGACATCGATGTTGAAGATATATTTAAACCGCCCATAAATATACTGAACCTTATGTAAAACTTCAAAATTTGTGCCAAAGTGACATATGGCGAAAAGGCAAGAGATGCTTTTGTGTTGATTGTTAAATATATATAGATTAACTAATACAGCATTGTAGATATTTTTTATGTAACATTAATTGGACTTTTCATTTCAAAGTGTTCTTGTGATAACTGTATACAGTGTTTATTGAATTTTGTAAATATATTTTCTGTCTATGTAATTAGTTCCATGATATAAAGATTACTTTTTTCATGATACAGAAACAAGAATAAAGTCAATTCCATGATCAAATAGATAATTTATTATTCAGTGGATTTTCTACTGCCCTCGTTGCCATACTGTCACAAAGCTCTCGAGAAATGTATTGTTTAGTATATGATAAATTCAATTGAAAGCAAGTCCCTCCCTAAAAATGATTTATTTGTAAAGGCTCATGCTAAGGTTTCCTTGGTAATGTTTCCTGGCGCAACTAAATTTCAATTGTAGCCTTCGAGGTTTGTTCAGTTTCTTGATCCAGCGAGGCAATGATGCAGAAGACATTTTCCTGACTAGCGTGAGCCATAAAAGAATCATCCCAGACTTTCCCATGTCTTCCTTTTTCTTCCTAAAGAACCTCATTTCCCGTGAGATTATTGACCTATCTGTTACCTTTAAGTACTTCGGTGGTAAC
>Homarus_americanus_ ENA|GEBG01008448|GEBG01008448.1 TSA: Homarus americanus DS01-Homarus1_Transcript_6573 transcribed RNA sequence.
GTAGAACCTGCTGAGAGAACACCTCACCTCACTGAACTGAACTGAACTGAACTGAACTTCCCTGGATATACTACTGACGGAGGAGGAGTACCTTGGACCTTCATTCATCGCATCTACACACACACACACACAGGTGCGCTAGGAGCTGACACACTTCCATTGGCAAGGAGTGACGATGGAGGAGGAGAGGAGGATGTAGGGTGGATGTTAGAACTGGAGGACAACCATCAAGTACTCCTCCACATCCACTTGTTGCACCACAACCACCACTGTTACCACCCCATCCACCACCATCAATCACCATCATGGGGTTGACCAGGAGATGGGGTATAGTCGTGAGCTTGGCAATAGTGACCCTCTTTGCCTACTGTCATGCTAGCGATACCCCCAACTACAATTGTTACAACTTCATCAGAAATGGAAAAGCAGCTATAGAGCCAAGGGGAGATATTGTAATTGAAGTTGACTCATACTACGAAGCTGTCTGTCTCTTTAACCCACAACATATAAACAAACAAGATGTCCGTTTTAAGCATGTTGAAAATTCGCCTGAAAAGTCATACCAGATTCAACCTGTAGAAGTGAGCGATTCGGCTATAAGAATAAACGTTAGTCACAGTGAAGCGGTGGAATACAAGCTGCAGTGTCTGAGGAACGATTCTTTCTTATGTGAACGAACAGTCAAAGTTGGATATATGCCGCAGGATGTGGAGAACTTCACGTGCATCTCCAAAAATTGGCAGACGCTAAACTGTACATGGACAATTCCGTATAACCCCGTCCAAGTTATATATAATCTCACAAAATGTCCCACCACAGATAAACAACTCTCTTCCTGCTTTTGGGAAAAAGAAAATTTTGATACCAGAGATAAATGGGTTATGACTTTCAAGGCTCGGAACAATCTAACTAGGCATCAAGTTGAATATAATCACACAGTTCATGTTTTTGAAACTGTAATCCCAGATCCACCCAAAGATATGGTAGCCAATGTAATTGGCCCTCATGTAGTCAACATAACATGGATGCTGCCTTTCCCAATTGATGTGTTTTACGATGGTGGTGTGATTCAGCAAGTTTCATATAGAGAACGCAGAGTGGGAGATCAACATGAAAATGCTCCTTGGCAAGAAGTTGATCAGTGGAGGGTTGTGCCAAACCGCTTCAAGAAGGAAATATTCAGTAAAAACATCACAAACCTCCGTCCCTACACACTCTACGACTTCCGTGTACGTCTCCACACCGGGACAGGAGCTATCAGAGAACACATGTGGTCTGATGAAGAAATTCGTACCGAGAGGACTATTGCTACACGTCCCACAAGAGCTCCCAAAACTGATATCGGTACATTTGAGGTCGAGAACACTATCCAATATCGTGAAATTTTCATCAACTGGCAGAGAGTGGATCCAATGTATTGGAATGGTCCCAGTTTTCGCTACGATGTCACAGTGTTTGATAATGAAGATGGCAGACTTGTTACCCTGAGGCCTGAAAATATAGAAATCGAAGATGCTTTTGCTAAATTTACCAGCATGAATAAGAGTACTGCCTACAGATTTGTGATCAGACCAGTGAATGATGTAGGACAAGCTGCAGAAGACATTAAGGCAGAAGTCGTGGTACCCGAGATGTCTGACATAATAGAGCCCCTGACATTCTTTAGAGTGACTGCCATCAATGGTTCCGTCAACACCATTTACATGACCAGGTGGAGCCTCCCAGCGGATGAGAAAGTGAACCAGATGATAAAGAGTCTGACACTGTACTGGTGCAAGAAGGATAAATACGAGCATCGGTGTAAGAACAAACTTGAATGGGTGAATATTGAGGACACAAGCATCACAGCCAAAAATGTGACATATCTGGATTCTTCTATTTACATGTTTGGTATATCTGCCAACTCCCTCAACTCCTCCAGTGGGATCAAGTGGGTCAACTGCATTGCAAGTTACGACAACCCTCCTCCACCCCTGACAAATTTTAAGGCTGTTTATGTGACTTCAACGGAGGTAAAGTTGAAGTGGTCCATTGACTGTAAAGCAATACCTACTGGCTTCAACATTTCATACTGCAATGTGACAGGCAATGAGATAAGCTGCCCTCCAAATGCCGATGTAACATATGAAATACTAAATGATGAAACTTTAGTTGAACATATAGTAAGAAACCTTCACCCATACACCTACTACATCTTCAACATTGCAGTTCTGGCTGACAGTGGCCTCGGCAAATGGAGCAAATCAGAAAAGAATCGAACGAAGCCATACAAACCCAGTGGTCCACCACAAGACTTGGAGGTCAAAGCAAGGGGTCAGGAGTGGGTGTTACTGGCCTGGAAGCCTCCTCTTGTAGAACAACGTAATGGGAGGATGTCGCAGTACAAGATCATTGGTGAACCACATCTCAGGTCAATAGTTGTTCAAGCCCTCCATAACTCTGACATAATTGAGTTCAATGTAACAGACTTGACATCCTACACAAACTACACTTTTCAAGTTATCCCTTGTACAGAAGGTGATAAAGATAATTTTTGTGGTGACCTGAGTGCTTCTCTTGAAGTGCAAACAAGAATAGGAGCTCCTGGCAAAATTAGCAGCATTGATCAAGATGACAACCTCCTGAAGTGGGATCATGATGAATGCTTTGCACCAGAGTGTTCATTTCAGCTTCTCTACAGAGTCAACGGCACAAACCACGTTTACAACACCTCAGCGGGGCAAACAGCTGTCAACTTCAAAGACCTCAACATTTCCTGCACTGATCGCCAAAAGGAAATCTATATTGGCATGCGTGCCATCAGCAAGAATGAAGATGGCCTCATACTGACTGGCCCAATGAAGGATGAGAGGATAAATTGCCCTGTACCAG
>Hyalella_azteca ENA|GEHV01046259|GEHV01046259.1 TSA: Hyalella azteca TR19701:c0_g1_i1 transcribed RNA sequence.
TGACGGTCGAGGAGAGACCGTTGACGGGACCGGCCGTGATAGACGGGCTACGGCCGTCGTCAACCGTCATGTTCTACCTGTCTGTCGTGTCTGTCGTGGGCACGAGCCGTGACTCCGTGCCTGTACGGCTCACGCTCCCTGAAGACGTGCCGGAGGGACCGCCCCAGTCCCTGGCCGTGACGTCCCGCACCAATACGTCCCTGACGTTGCAGTGGACGTCGCCCCTGGACGTCACCACCAACGGGCAGCTGGTCGCCTACCAAGTGACCACCTCCCCCCCGTCAGGAGTGGTACGGGTCGCGGGGTCTGACACGCAGGTTGTGCTGCGAGACTTGCGCCCCTACCAGGCCTACCAGGTGCTGGTGGTGGCCTGCACCAGGGCAGGTTGTGCCGTCAACCACAGCGCCGTGGCGGGGGCGACCACGCGACCAGGCCTACCAGAGAAGGTAGAGCAGTTGAGCGTGAGCCGCCGTGACGGCAGGATGTCCTGGGCCTACACCCCCGACCTCTGCCACAGCGCCTCCTGCTCCTTTGATGTCATCGTCGTGAATAACGAGACCGTGCACACCTATACGGGGATAAGAGAGCACGCGCTCAGTCTGCAGGGCCTGAACATGACGTGCGTCAGCGGGCAGCCTCTGAACGTCTCCGTGAGGGCGACCGGCGTCGACGACCTGGGGGCGCCCCTACACGGCCCCTGGCATGTCAAGGAGGAGCCCTGCGTCGTGTCGGTGGTGACGTC
>Hyas_araneus ENA|HACH01022962|HACH01022962.1 TSA: Hyas araneus, contig c26773_g2_i1
ACACACACACACACGTACACACATCTGGTCAGCATCTACAAGCCTCGCCTCGTCTGCCGGAGTGATGCCTCGCTTCATAGAGGCCAACATGGAGGCGGAGAAAGCATAGAGGGGGCAGCAGCCCTTCCCTCCCCACCAGCCTCACCCCTTCCATCATGGCGCCGTCCTGGAGGAATGCTGTGGCCGTGGCGCTGACACTGCTGGGTTTTGCTGCACTGGGCCAAGGCACTTCTGATTTCAGTTGCTACAGCTTTTTTCATCCTGGAAATGGAAGTAAGAATGGAACCATTGAGCCCCAGGGTGACATCATCATTGAGGTTGGCTCATCCTATGAAGCCTATTGCCTCTTCAACCCAGCAAATGTCAACGTGGACAACATATACTTCAAGACCTCAGGAAGTGATGAAAGAATTCCACATAAGGTGGTGAACAACTCTGCCATTAGGATAGAAGTTTCAGCCAATGAAGCCGCACGCTACAACCTGAAGTGTTTGGAGGGGAATGATACCTTTGTGTGTCAACGTTCAGTGTTTGCTGGATATAAGCCGCAAGATGTTGAGAATTTCACCTGTCTGTCCAGGAATTGGGAGAACCTAAACTGTTCATGGAGTGCTCCAGAAAACCCAGTTACAGTTGCTTATTCACTAATGTATGTTATTCAAGACTACATCTTTGAGCCAAGGAAGTGTCCTTTAACCAATGAAAAGAAAACCTGGTGTTACTGGGAAGGCGCTAACTTCCCTAGTGGGCGACGAAATTGGAGCATGAAAATCTCGGCAAAAAACAGCCTCACTGAAGACCCTGTTGAATTTACACACGATGTGGACCTCTTTGCTAGTGTAATACCAAATATGGCAAACAATTATGTGGTCAATGTCCTGGGTCCTCGGCAAGTCATCTTGAGTTGGACTTTACCATATCCGATGGACGTGTTTAAAGATGGGAATGTTACTCAAGAAGTCGAGTATAGGATAAAACCATTCAGAGATGTGTTTCAACATAGTTCCTGGACAAAGGTTGATAGGTGGGAAGAAAGTCCACAAAGATTTACAAGGGAAGTCTACAATAGAACCATAAGTGACCTTTATCCTTATGTCGAATATGAGTTCAGCGTTCGCCTGCACACTGGGACCGGCCCCATCCGAGAGGAAATGTGGTCCAAGCCGGCCCTTGTGACTAAGAGGACGGAAGCCACCAGACCAACGGTGGCTCCCCTGACCACCCTGGGGATGTTTGAAGTGGAGGAGACCAAGCTGCACCGGGAAGTGCACGTGAGGTGGCAGACTGTGAACCCTTGGGAGGAAAATGGGCCGGGCTTCACCTATGAAGTGAAGATGTTTGACACCGACGATGAACGCCTTGTGTCTTCAATAACTACTGATGATAGTTATGTAAAGTTCCCCGGTTTGGAGAATAACATAACATACAGGTGTGAGATTAGGCCCAAGAATCATGAGAGTTTCCCAGAAGAGCCAGATGTGAAGTCTGAGGTGATAGTGCCTGAGAAAGCAGACTTACTAAGTGTTCCGGACTACTTGAAGGTGATTGCTTACCCAGCTAATGACACCACCACCTATATGGTACGGTGGCGCCTTCCTGGGCTCTACCGTGCAAGCCACACTATAGAAACAATTACACTCTACTGGTGCAAGCAGACGGATTATGAGAATCGCTGCCAGAATAAGATTGCATGGGAGATCATTGACAAGCCAGACGCACATGTTAAAAACCTGACTGGCTACGACCCTTCATCCCGCTATATGTTTGGCATTTCTGTCAACTCGAACAACTCGTCCAGTGGCATCAAGTGGAGTGGCTGCATCGCCACACACGGGGAACAGCAGCCGGCTTTGAAAAACTTTAATTTTACATATGTATCTGCAACAGAAGTGAAGCTAAAATGGAGTCTTGATTGTAAGGCTGAAGCAGCACAGCCGAGTGGCTTCAACATATCCTACTGTATTGCTGAAGAAAATGCAAATAAATGTTCAGAACCTGAGATGTATGAAGGAGTGGAAGGTGAAAGTAGATTTCAACATACGGTGGGCAACCTTCACCCATACAAGCATTATATCTTCAACATTGCCTCCATATCTGACCTTGGCTTCGGAAAGTGGACTCCCTCCATTGGTCTGCAGACCAAACCGAGCAAGCCCAGTGGTCCTCCGCAACACATCAATGTTGTCAGTAAAGGCCCATCGTGGATCACTTTAGTCTGGCGTCCACCACTGGAATCTGAACAGAATGGACAGATCATTCGTTATGACATCAAGTGGAAAATTAAAGACTCGCAGAGCTTTCCTAACACAGTACAACGAAATACTTTACATACTCCTAACATACTTCAGTATAACTTCACACATAACATCACACAGCTGGATCCCTTTACTGAGTATCACTTTGAAGTTGTTCCTTGTACCAGGGTCAATCAAGAATCTGCCTGTGGAACAATTGCAGCAGATATTGATGTGAAGACAAAGATTGGAGCTCCGGGGAAAATTGATTCCTTGGAATACGATTCTCCTTGGCTTAAATGGGACCATGAGGAGTGCAATGGTCCTAGCTGCTTCTATGAAGTACATTATACTGTCAACAACACCACCAGCACATACAACACCCCTATCAATCACACGGCCATCCTTCTAAGGGACATGAATATATCCTGTCCAGCAGATGGAGATATTCCAGTTAGATTACGGGCTGTCAACACAGATGAAGAAGGTCATCATATATATGGACCTGCAAGGGAGATGAAGATCACTTGCCCTGGCAAAGGTCTGGCTATTTGGATCATCTTTACCATTGTGGTCATATGCATCATCGTGACGCTAATATTGGTCACCATCTTCACCTATGGACGGGAGGAGGTCAAGGAATTCATCGAAAGGCTGTACCTCGAGCCAGCTCTGCCAATTGGCCTGGATCCAAAACTTCAGTCTCAAAATGATGGACTTGGGGGCAAGAAAAAATGGTATGAAAGAATGTCAAGCGGAGAAAGCATAAAGACGGCCACATCGCCTTTCAAGCCTTCAGAGAAACAAGATCTTATAAAGCCTGGGCTTGATCGCAAACACCGCAACCTTTCTGGAGACTCTGGGACATCAATTGCTGACCCTGCTGATTCATCCGGATGTTCCACGGGTGGGGACTCTGTGTCCTCCTCTGGAAGTGATCGCATCCCTCAGTCCTCAGATTCAGGAACAGTGCAGGAGGAAACTGGGTTTGGATCAGAGGAGAAGAAATTAGGAAGCTCAGTAAGACAGAGGACGGCCGCTCCACCCTACGTCTGCCAGGCTCTGGCCAACAAGGTGCCTAAAGGCTATGTGTCCGTTGGTTCTGTGCCGAACTTGGCGGTATCATCATCAGATGGAACATTGCCCCTGCAGCACTCTAATCCCAGCCTGGGTCTTGAAACCCTGCCGGAGGTGCCAATGGGAGGTCGGCGCACCTCAACGGGGTACATTAGTATGCCAACCAATGAGAATGATGGGATGAGCTTTCCTTTGGATGACTTGGGGAACCTGATTCTTCCTCATGAACGTCGGCCAGGTGACTTTTTGGCATACTCACGCCACTACATGCCATACAAGAAGACATCAGACTTCTCACCGTACTCCAAGGCTCAGTCTTTGCCATGGTTAAACACTGGTTATGTGGCAGTGGCTCAGGCTGAAGATAGAGGACAAAGTGTACCAGGAGCCCAGGGGTATGTGGCAGTAGGTGATGCTATGAACGCAATGAAGAGGCAGCCATCTCTTCCTCTACTACCTATAAGTATCAGTAAAACAATAACCACACCGGATGAAGAGCTACCAAATGGTGCCTATTGCAAACTGGGTGCCCTGGGATCATCTGACCCTCCTCCAAACTCTACTGGCTATGTCAGTGCACACCACATGCCCAATGCCCGAGCAATCAGCCCGCCTGTATTTAAGTCTCCTTACGTTACTTGTGCAATGGCAGAATCAATGGTGTCCCCTAAAAAAGATCCAAGAAGAACAACCACTGACTATGTCTCTGTAGGGGACATGAGCAATGGACAGTGGGCTCATCCCATAATACGTCCCATGACTCCAGAAGACAGCAGAGAAGTGTTGTCTGCCCCTGTGGAAGGGTCAAGGGGGCGGGTCATACAACCAGTCAGGCCAAACAGCTCTGAAACAAGTCACAACAGAGGGAGTAGTCAATTCGCCCCTCCAGGGCATTCGCTATCGAAACAGAGCTCAGGTTATGCATCAGGCAATGTATCACAGGAAACATTAACTTTTAATGATCCTCTTGTTATGTCTCCTAAAAAGCTCTTAGCGCGTAGTCATGAGCCTCACTCCGTAGTTTACTCACCCCATCATAAGCCTTCTATGGTGTGAAGTTGGAGTCAGGTAGTGAATTGTATCATACCATTTATTGATAAACAACTTCTCTTCCACTTTCACTAATAAGTCTTAACAGATTTCATAACCTGTTTGATACATTAAAAGTGATAATACATTTGCCTCGATGTCCTTTTCAGTTACTTTTACATGCGAACTTCAGAAAAGGAAATAGAATGCCTGACTGATGGACACTGGCCTTTGTTACCAAGTGTTTACCAGTGCTGTTGACTTGTTGTGTAATTTTAAGATGGACAATGAACTGTGTAGATGATATCTCACTGACTATGTGATGGGTGCATAGTGGAAGACTGGCCTGCTTCACTTCATTTATCATCCTTTTGTTAATATTGTGGTACACTTTTAGAAAGTACAAAGACATATTCCCAATAGACGGTTATGTGCCAGTAGAATCATGTGATGCATTCTCAATCTAAGATTCTAATTTAGGACAGGCTTTGAAGATGATCAGGTAAAGACTTTGTTACTTAATGATAATATTTTATGTGCCATGTTAAACAGTATTGAAACACTTTTAGATGAATTGAGCGTGTGTCCCATTGTAAAGTGTCTCATTCAGATATTTATCGGTCTTAATCATATACGTATATTGGAACATAAATTTAACAAGATTTTTTTATATTAATTGCTAAAAAGTGCAACAAAATTTCGTGTTTAAACAATCTTTGTTTGCTTTATGTTTTGTTGTATGTCGTAGATCAAAAGTAACAAGACATGAAACTCTGCATCCTCTCTAAGGATCTTAGAACTGCTCATGAAAATTATGCAAGCATTGCCAATTGCACTTTTTTTCAATCGATTTGATGGTCAGTTTCATGGTAAGCTCCATTATTTTGAAGCATTGTTCTGCTGGCACATGAAAGTGAACCACTGTTACATGGGATGAATAGGATGACAGTTGTTTGTGGGCGATTGTGCTTGTGAGGTGGTGAAGGGGAAGGCTGGTCCAATGTGGAATGTCTCCTCAGCTCAGTGCCAAGCAGTTGACTGTGTGTTGAGAGTTTATGCCACATTTTTAATGCTCAATATATCTCGTTTTGAATACTCAGTTCTGTATAGAAGAGAGATTTATGGGTTCAATACTGTCTTTATGTTATTTGTATGACCTATACTCAGAGGATTAGGAGTGGACTGATAAAATGTAAGCCATTACGTTTAATCCTCCATTGTAATAATATGAAATCCCTCAGCTGTTGCTTTTTGTGTCTTATTGTGAATTTTTTATTTTTATTGTATGTATCACTATATAAGT
>Litopenaeus_vannamei comp44741_c0_seq3 len=8795 path=[685:0-46 28535:47-60 732:61-149 821:150-165 837:166-2960 3632:2961-3566 4238:3567-3588 4260:3589-4822 5495:4823-6329 29828:6330-6336 7009:6337-6354 7027:6355-7065 7738:7066-7068 7741:7069-7529 8202:7530-7732 8405:7733-7741 8414:7742-8794]
GGGGAACAGTCGTCGTGAGCGTACACGTTGAGCGAAATCCCGAAACCGTATGCGCACCAGTGTCTTTTTTTAATATGACATTCTGATAGTGTCTAGTTAACACTGGAAAACCTCACTAGAAAAAGGGGGAAATACTTGACGGAAAATTAAAATCTAAACCCCCCCCCAAGACTAGTGTATAAGTGATTGTGCCGACTGGAAGTAAAACATCTTCAGCTCGATCGCATAGGATCAGACTCCATAAAGGACACGAGGAACGTCTCCGGATCGTCTGTTGGAGGGACTTCAAGCGTCCTAGTCTACAGGATTGACCAACATGGCGGACCTAAGAGCTTAGGGGAAAGACGAGGACCCACATACCCTCTCTCCTCTCAACATGGGGCCCACGTGGAGAGTGGGGGTGAGCGTGGCACTGGTACTGATGGGTCTCGTGGCACTGTGTCAGGCAGAGGAACCCCAGTACCAGTGCTATACCTTCGGGAAGGCCACGTACCCCGCAACTATTAGACCAGTTGGGGATATCAATCGCGAAGTTGGTTCTTCCTACGAAGCCTACTGCCTCTTTGACCCTAAACGTGTCAATGTTAGCGAAGTGTATTTCCAACATTGGGGAGACAAGGAACGGTTCAAGATCCCACATGAGGTGTTGAATAATTCAGCAATCAAAGTGGTTGTTCAGCATGATGAAGTGATAGATTACAAGTTGAAGTGTATGATGACCTACAAAGATGAAATAAAATTTTTATGCGAAAGGAAAGTCAACATTGGATATCCACCACAGGATGTTCAGAACATGACATGTATTTCCAAAAACTGGGAACAGTTGAACTGTTCGTGGGTTGAGCCTCCAAATCCAGTCAGGGTTCAATACATTTTAACGTATGTTGTGGCTGGCTTCCGAGATACCAGTCATTGCCCAAAGAATCTGACAGGCAAGAATTGGTGCTTTTGGGAGAATACAGATATGTCTCAAAGGGATGAATGGATCCTCACATTCACAGCACACAATGCTTTAAAATCAGGTGTTCAGTTTAAGCACAATATCAGTGTTTATGAGAGTGTGATTCCAAAACCAGCTGAGGCACTGACTGCTCATGTGGAAGGTCCCCATAGTGTAAAATTAAGCTGGAGATTACCCCACCCCATGGACACATTCCCGGGAAAAATCAGACAGGAGGTCTCATACAGAGAACGGCCAGATGACAGCCCTCTCGAAGAACTTGAGTGGATTGTTGTTAGTAATGAATTGATTCAACCACCTCTATTTGAAAAGCTGATTTATAACAAAACTGTAGATAACTTATATGCATATATGCAATATGACTTCCGTGTAAGGCTTCACACTGGTACTGGGGAAAGACGTGACCATATGTGGTCCGATGCTGCTGTTACTACACAAGAAACTGACCCAAAATTGCCTACAGCAAAGGTTCGAACAGACATTGGAACATTTGAAATTGAGCAGAATGTCAATTCCCGAGATATATATGTGAATTGGCAGAAGGTAGATTTTGTCTTCAAGAATGGACCTGATTTTCATTATGAAGTTGATGTATTTGATGCCAATACTGGAAGACAAATTAATAAAACTGAGGGAGAACTTGAAGTCCATGATGATTATGCAAAGTTCATTAATATGGAAAACAATGTGAAGTTCAGATTTGATATCACACCAGTGAATCGAGTAGGTCCAGGGGGTGACGAGACAAAGGCGACAGTCATTGTACCTGAGAAGAGTGAGGTGCTTACATTCCCAAGTCGTTTTCAAGTCATTGTCTACAAGGATGGAAATAACACCATCTATGGGATCAAGTGGAACATCACAGAAGAGAAAATCGAAAGCCAAAAGATTGAGTCTGTGTCTATTTATTGGTGCAAGAGGAGACAGTATGAAGAGAGATGTTTGGATAAACTTGATTGGGTCAGTGTAAACCCAAGACTAACAATGAAGAATATCACGGATCTAGAGAAGGAAACCCTGTACATATTTGGCATATCAGCCAACTCCAATAAATCCTCCAGCGGCATAAAATGGATTACCTGCATTGCTAGCCACGGCAACAAGCTACCTCCGATTGATACGTTTGGTATAACTGAAGTGTCTTCAACAGAAGCAGAACTAGAATGGAATCTTGGATGTAAAGATAGATCTGCAGATCCTACTGGTTTTAATATTTCATACTGTATTACTCCAAGAAATGAGACCGATTGCCGGAAAGATTCTGACATGCACTACATAGCTGTGTCAGATGCCAGTGCCTATAAAATCAACGTGACCTCATTGCTCCCATATACGAGATATATCTTTAGTATCGCTAGTCAGTCAGAACTTGGTATGAGCAGGTGGAGCAAAAGTTTGATATTGGAGACAAGCCAGGACAAGCCCAGTGGACCACCGAGGAATGTGAGAGTAATAGACAAAGGTCAGGAATGGATCTATTTAGCATGGAATCCACCCCGTCCTGAGGAACGGAATGGTGTCATTGTGACCTACAAAATTAAATCAGAACCGGCTGTGAATATAGATTGGCCAGTGGCAAAAAATAATTCAGAAGTTATGCAATATAATATCACTGGCTTGGAAGCATATACCAAATACAAGTTCAAGATTGTGGCATGCACACAGAACCGTAATTGTGGCAACAGCTCTGTCACATATGAAACTAGAACAGGCATTGGAGTTCCTGGCCCAATTGAGGGCATTTACGTGAACGATGACCGTCTGCAGTGGAACCACGATGAATGCAATGGACCTACTTGCCGTTATGAGATACGTTATGGACCTGAGCCAGGGGAGATATACAATTCGAAAGAAGGTCAAACAGCAGTCAACCTCAGAGACCTTGGCATCAACTGCACAGAACACAATGAGAAAATCCAAGTGGAAATCCGAGCAGTGAGCCAGGATTCTCAGTTGAAAGGACAGTGGATGGAGAAGTCCATGAATTGCCCGATACCAGGCATCATGCCGTGGTGGCTCATCCTCATCATCGCCGTCGTCTGCATCATCGCCACGGTCTTCCTCGTCGCCATCGGCTCCTTTGGACAGAAGAAAGTCAAGGTGTTCTTGTTTGAGTGGAACCGCGAGCTGGATCTCCCAACGGGTCTCGGACCTAGCCTGCCCGCCCACGATGACCTCCACTCCAACTACAAGATCGTGCAGAACCAGGTCATCGACGACTGGGGCGGAGCTGACACCAGGATCCCAGTGAAGACTGCCACGCCCTTCTCCAACCCTGAGGAACAGGAGCTGATACCAGACAAGGCCCGTCAGAGCCGCAATCCATCAGGGGATTCGGGCACCTCGGAGAATGATCAGGTAGACTCCTCAGGGTGTTCCACTGGCAGTGAGTCGGACTCCTCCTCTGGCAGTCATCGTGTTCCCCAGTCTTCGGACTCAGGGACTGGAACGGAGGTTGGCTTTCCACCTGAGTCCAAGAACTGGGAGTCAGGCTCTCTCAGGCTCCGAACCCCAGTTCCTCCGTATGTCCGCCCTGGATTGCCCCAAAATATTACTAGTGCGGGATATGTGTCTGTGTCCTCAGTGCCAAATCTTCCTGTGGGGTCTATGGAAGATGGACTGTCTCTGCAGCAGTCCACTTCCAGCCTAGCCTTGGGAACACCATCTCACCAGCCTTTGGGAGCAAGGAGAGCCTCAACAGGTTACATTAGTATGCCTGACCAAGATGCAGAAGGGGTAAACCTCCCCCTAGAGATGTTAGGCAATGTCACCCTTCCGCATGACAGTCGGCCAGGAGGTTTTCCTGCTTACTCTAGACATAACTTCCCTCTTAAGAAGACACCAACATCTGAAATGTCACCCTACATGAAGACTGGATCTTTGCAACGACTCAATACTGGGTATGTTGCAGTTGCGCAGCCGGATGGAGGAGCAAGGGATGCTATGTCACAAGCTCATGGCTACTGTGGAGGTGAAGATCTTGGTGTCATGAAGAGGCAGTCATCCCTTTCAGCACTTCCACTTACATATAATAAATCTATAAGTACACCAGATGAAGATTTACCCCGTGGTACATATTGCCGTGTAGGTGCTAGGGGCTCACCTGGGCCACCCCCAGGACCCTCCCCGGGGTATGTAAGTATCACGCAAGCCATGCCATCACATGCCATGTCTCATCCTGTCAACACAACTTCACCCACAAACAAATCTCCATATGTTACATTTGCCATGGCCAAGTCCATGCCTTCACCCACCAAGGAGCCTGAAAAAGCAGGTGGGGGCTATGTGTCTGTAGGGGACATGGCCGAGGGCCGTTGGGCCAATCCTGTGATGATGGCCCCAGAAGATTTTGAAGAGAGTCGAGAGGTGAGCTCAGCTCCGCTAGAAAGCACCCGGGGTCGACCGTTGTTATCCACGCGACCGAATACATCTGAGGCAACTATTGCTCATAATCGCGGGGCAAGAAGCTTCCCTCCTTTAGCGCCATCACTCTCTAAACAAAGCTCAGGCTATGTTTCTCAGGATTCATTGCCCTTCCATGATCCTGTAGTTATGTCTCCCAAGAGGCTGCTGACCCAGAGCAAAGAGCCATATTCAGTGATAATGCCACCAGACCATAAAGGAACTGCCGTGTGAGCATGTATCATTTCTAGTGAAGTTTTACTCCATTGTTGCATAAGAAATGTTTCAAGTCAGTCCACTGTTATTCAATATATTTGGCTTGAAGAACATATAGAAGTCATAAAATAATTCAGTTATGTGTAAGACTCTTCCTGAGGCAAAGTCCAAAGGCAAAGTTTCCCTTAATCTGAGAAACTTACTTAACAGACTTCCATAATACTGGATATCAAATGATATATGTAAAGCACTTTATTGTGTGTTACCAAGTATTTATGAATGCAGTGGTTCACTCAATATTCTGGAGCATAAGATGATGAGAAGCAGCCAATATGTGCGTCTATTATTTTGTGTAGCATTGTTAATTGGGGGGGAGGATTTTAGTGCAAATCATGGTGGTGTTACTAATTCTTGATCCCTCAGTTACGTACGTGGTACACCTTTAGAAAGTACAAAGATATGATCCCGGTAGTGGTGTTTGCCCAGCAGTATGTGATGGTATTAGTTATGTTAAGTTGGTGTATATATGGATAGAGTTGTTAAAATAAAAAACAAAAAAAGAAAATATGTGGTTTTCACCATTAAGGTAAAAGAAGTCTTCAGAAGGCAAAAATAAACTATTCCAATCTATCTTGGGATGTGGTGGAGAAAGGAATCTCAAAAAAATACCAAAATAAACACCTGAAATTCAGATCTTTTACTGAAATTGTGTGTGAGAATTGAGTTTGTGTTTGTTTCATGAATTGCTAGGACTGTGATTTAACCCAGAAGTTTGCTGCTCACTTACTTTAATGCTGTTAAAACATGACATTCTGGAAATTAGTGGTGTAATTCAAATCAACAAGGATAAAGTGCGGTGGCAAGGTTTTGGATGGTTTACCAGCAATGTGTCTGATGTTACTATTGCTTGTTGCTATTCCCAGTGCAATACCCACCATAGGTCATGATGCCATGTTGAAGTTATTTTTAACCACGGGAATAGTGAAAGAGCTTCAGATGTTACCTCTATACAGCTTGATATTTTTATTTGTTTGGCAGAGAAAGCCATATAGATGCCACATCCCTTGACACATAGATGTTGATTTTGTACAAAAAGGACTGTTACAGAGAATTTACTTATTGATAGAATCTCAATACAAGCTTGCAGTTGGACTGACCTCCACACTGCTAAGGCTCTGAAACAAAACAGACCAGAAGGTTAAGGGGCTCTGCTACATGTTGGGAAAAGAATGATTGTTTTGAAGTTATTCAGTGCTGGCTATGTCTCTCCAGTTCTGTGCCAAGATATTGTTCATGTGGTGAGAGTTCCAGATACACACTTCCTAATGCTCAATACATCTCAGTTTCAATACTCAGTTTGCATATGTAAGGAGGATCTGGAGCCAGTTGCTTCTTTCAGATTGTGTAGCACTGTGTTTTAAAGGTAGTGGGTGAATGGGTGTGATGGCAACCTGTGGTATATAGGAGCACTTTTGCTTTTGCCAGACTTTGTGACAATTTTATTTCTGTTGATTATTTTAGTGATTATCTTTTTTTTTTTTCCTATAAATTTCCAGTAGACAGGTGGGCTAAAATATTGTTCCCATGCAAATATAAAGTGAACATTTGCATAGGAAAAATCCAAAAGATCAGCGGCTTTGCCACCTATATACTCCACACCATCTTGCTTTCCCCATTAACATTATGAAGAGAAGAGATACGGAGGATTGTTATTTTGTTCAAGTTGAAATCTTCCTATTTGCAACAAAAGCAAAAAACGGTTAAAATTACGTTATTAAATCTCAAGAATAAGAACTTCTTTTCCTAATCTGATGGAAAACCAAGGGGTGAGCAGTAGACTCAACTACGTACTCAAACACAGTGAGAGTGATCCTGTTGTGTTTTAGAATGTTTATTGCATGTATTATACTTGTTATCTGTTCATGTATGTTAACTTACCGCCCAATACTTATCACTTTGCCATTATTGTCCATGCACCATAAGAGCTTGTTTCTCACTGCACATCCATGAAATCAAAAACAGTGTCCAAACTGGCTACTGTATTCTTTGTGCTATAGTTAGACATACAGGTCTTACAAACAATTCTCATAACCAATCAGCGAATGTGACTTGGGAATTTACATTTAATGAAGAATGTAGATTCCACTACTCTGTGCTGATAGGGTCAGGCAAGCCGTACCATTGTAGAAGTTAACATACTGTGTATCTCTAAGATACAGCATTAATGTCTGCTCAAGTTTAAGTATCCCAGACACTTTAATAGGGAGGAATTTTATGGAAATGCATTTGATAAGATTGAGTGATATAACTATTTTGTTGATAATCTGTGAGACCGAGCGGTATTTGTTATTGAAAAGAGATTGAGTTGATTGAAATGAATTATAGAATACACAAGAAAGAAAAGTAATGCAAATAGTGATTATAATTACCATAATATATATTCATTTTTGATAAATACTGTATTATGATATGAAGGTGAGAGTTTATGATTATATAGGAAGTACTTTCAGATGCCCAGCAATACTATCCGAGAGTTAGAAACAAGGCAGAAACTTAAAATAAAGGGTAATCATTTTCTGTTTCATCTTGTGTGAGTTTCATCTTGAAGATTCATTTATATGCTGCTGGTCTCATTTTGCCTTAGAGTACTGTGGTCATGAAAGGTATAAGACATTTAAAATAGGGGATATTGCATGCATGTTCTGCTTATATATTCATTTCAGAGAGATATATTAATTTTTTATGAATGCCCATTGTCTTTTCCAGTTATGTGAAATATGCTCTGTCAGCAAACCAAAAGTACCTATTTGAAAATTTAGATATGTATGAAAAATTATATAGATTATATATACAGAGGAAGACTCTAGTGCTTCTTTGAGATTGGAAGTACGTAACACACATTAGATAAAATGAAGAGAGAAAAATTAGGTTTCATGGTTTATTATAATTACTTTTTTTTATCACGGTATTCATAGATGGGATTCTTATCTCAGAGACATTATAGAACAATCTAACTGTCTAGTCCTCATAAATAAACTTGTACAAAGTGATTCTGAAGTGAATGTTAAGGAGGTGTCAAGATGTCAGCAATTATGAACAGTGTTCAAAAGCGTTAATTGTCTTTGAATGGTAAGATATTTGAGGGAACCTGAGGGAACCCGAAGGAACCCGTCAATGAAATCTTGCATTTTAAAAGATATTTAGGTTTGGATTTCCAATAGCAAAACTCATAAAATGAAATGGCTTAATTGTGCTTAAGATTCAAAAGTGTTTTAGTGTTCTTGTTAAAGAATTATCGGAAAGTTAAAGTTCCATTTTGAGCTTGTATTTATGTAGGTTCAGAGTTGCTGGTTTTGTCACCTGTAATTACTAAAGAAACTGCATACAAATATTGACGAATTATATGAGGTTGAGTAATGCACTGAGGACACGAGACTGAGAGGTGAATGTCTGTGCCAGTATGTAAGTTGACATCGATGTTGAAGATATATTTAAACCGCCCATAAATATACTGAACCTTATGTAAAACTTCAAAATTTGTGCCAAAGTGACATATGGCGAAAAGGCAAGAGATGCTTTTGTGTTGATTGTTAAATATATATAGATTAACTAATACAGCATTGTAGATATTTTTTATGTAACATTAATTGGACTTTTCATTTCAAAGTGTTCTTGTGATAACTGTATACAGTGTTTATTGAATTTTGTAAATATATTTTCTGTCTATGTAATTAGTTCCATGATATAAAGATTACTTTTTTCATGATACAGAAACAAGAATAAAGTCAATTCCATGATCAAATAGATAATTTATTATTCAGTGGATTTTCTACTGCCCTCGTTGCCATACTGTCACAAAGCTCTCGAGAAATGTATTGTTTAGTATATGATAAATTCAATTGAAAGCAAGTCCCTCCCTAAAAATGATTTATTTGTAAAGGCTCATGCTAAGGTTTCCTTGGTAATGTTTCCTGGCGCAACTAAATTTCAATTGTAGCCTTCGAGGTTTGTTCAGTTTCTGGATTCAGCGAGGCAATGATGCAGAAGACATTTTCCTGACTAGCGTGAGCCATAAAGAATCATCCCAGACTTTCCCATGTCTTCCTTTTTCTTCCTAAAGAACCTCATTTCCCGTGAGATTATTGACCTATCTGTTACCTTTAAGTACTTCGGTGGTAACTATATTAGGGTTACTAAAAAAAAAAAAAAAAAAAAA
>Macrobrachium_nipponense_ ENA|GCVG01009646|GCVG01009646.1 TSA: Macrobrachium nipponense c90029_g1 transcribed RNA sequence.
GCGAACAGTTGTTAAGGGGAGATTCCCTGCCAAAGTATTACAATATAAGTTTTGTGTGCATACAAGACCTCATTTCATTTTTTGGACGCTACACAAGACCACTGGAAAATTTATCTTTATAAAGTGTCAATAGTGTCTGGAACCAGTATTGTGTTTTTGGTGGAATAGAAGAAAATATTAGAGAAAATATTAAAGAGAAAATAAAGTGAATTGTGAAGCAAGCAAGGAGCACTGCAAGCTATATCCGGGTCACCACAAGTCTTTGGATCTTAAGCATCGAGTTTTTCCTTCATCTATTGGAAGAAGGTGGTAACATGGACGAGAACACTTTGTAGGGAAAGGAGTTGGCAGGGGAGGTATAGGTCCCTCCTCCCACCATCCCAGTTCGCCTACTCCAGTTTCCTGTTTCCTCGTGGCGCGCTGGTGAGCCGATCCTGCTGAAGAAGCAAGCCATGGGGGGGACCTCTTGCATCGTTGGCCTGGTGACTGTCACGCTCCTCCTCCTCCTCAACCTGGGCTCGCTCGCCACCGCCGCCGCCCCTCCCTACAAATGCTTCTCATACTTAGCCTCCAGCAACGCAACCATAGAGCCGACTGGCGACATCATCAGGCAAGTTGGAGACTCCTACGAAGCCTACTGCCTCTTCGACTCGGATTACGTCAACGCTTCCGATGTTTCCTTTGGCTACAGAAGCGGTGACAAGTTCAACAGGTTTCCTCATCAGGTTGTCAATGCGTCAGCCATCAAGATAAATGTGAAGACGGAAGAACCTAAGAGCTACGATTTATGGTGCGCTCTGAGAGAAAAGTATCACCTTTGTTCAAGAATCGTCAAAGTTGGATACCCTCCTGAAAATGTGCAGAACTTCACTTGCCTGTCCAAAAACTGGAGCAACCTCAATTGTACCTGGACGGTTCCTGACAATCCCGTGAAAGTGCTGTATTCTGTCACGTACGTTATCCCAGGCTTCAGAGAGCAAAGTGAATGTCCTCGTAAAACTCACTACGAGACATCGTGTTTCTGGGACAAAAACTTATTTGATCTTAATGTAAAAGATGAAATCGTCTTGCATTTTAATGCAACAAATAAGCTTAAAGAGGATGGTGTCATATTCAAATACAAAGTCAACATCCCAGAGAGTGTACTCCCAAATCCTGTGGAAAGGTTGACAGCTCTTGTTGATGGTTCACACAATGTCACTCTAACTTGGATACTTCCTCATCCAATGGATACATTTGGTCTTGTTTTATGTGAAGCTGCCTACAGACAGCGCCTTGATGGTGATGTCTTGGAGGATGTCCCATGGATGGTGGTTGATCGCTGGAGAGTGCAACCAGACAGATGGAGTCCGGGAGAGACCTTTAATAGAACTATTAATAATCTCCTTCCTTACATTCAGTATGATTTCCGTGTTCGCATTCATACTGGATTTGGTGAAGTAAGACCACACATGTGGTCTGAAGCTGCTATTCTTACAAAGAGAACTTATCCATCAAATCCAACAGTAGAACCCAAGACAACCAGTGGAACATTTGAAGTAGAGGAGACACTTTCATACCGGGACATTTATATCTTATGGCAAATTGTTGACCCACTGTACTATAACGGGCGCAACTTTCATTACAATATCAGTGCATATGATGACAAAAGCAACAGGCTGATTGCAAAAGATTCTGCAGAGGTCGATATTAAAGAATCTTATGCAAAATTCAGTAATATGGAAAAAGATCTAACCTACAGATTTGAAATTATACCCGTGAATGATGAAGGCCCTCCTCTGAATGCCAATGTAAGAGCTATTGTAATGGTTCCAGGAAAAGCAGAATTGCTTACACAACCCACTTTCTTTAAAGTTATAGCCTACAGTGAAGCCAATAAAACAGTATACAGCATGAAGTGGCGTGTTGATGATGCAGACGCCCAGGGTGTTGAGACTGTTACACTTTACTGGTGCAAAAAGATAAAATATGAAGAGCGTTGCCAGGATAAGCTGGAATGGGAAATTATTGAAGATCCAGGCTTGAATGTAAAGAACATAACTCACTTAGATGAAACAGCTCTCTACATGTTTGGCATTTCTGTGAATTCAGCACATTCATCCAGTGGCATTAAATGGCTAACTTGCATAGCCAGTTTTGGAAACCACCCACCACCTCTGGAGCATTTTTCAGTCTCAGAAGTAACGTCAACGGAGGTATACTTGGAGTGGAGTCTTGACTGCAAAGCAAAAGCAGCAGAGCCAATTGGTTTCAACATTTCCTACTGTGCTGTAGCTGGAGATGCACAGAAATGCCCTGTAGATGCTGAAAAATCCTATGAATCAATAAATGATGAAACTGCGTTGCAACATGTTGTGCATAATCTTCATCCATATACAAAGTACATCTTCAATATTGCCATATTAACACAGATTGGCCTCAGCAAATGGAGTAAATCAGTGCATGTAGAAACTGAACCAGACAAGCCTAGCGGTCCACCTCAAGACTTCAAAGTGATCGAGTCTGGTCAGTCGTGGATATTGCTTTCATGGAAGCTTCCCATGGCCACTGAAAGGAATGGCAAGATCATCAAATATAAGTTGTCTTGGGAATCTTCATATGGTCCTAAAGAAGAAAGTGTTAGTGCCAGCAGCTCATCAGAAATTACTGAGCATAAAGTGACTGAATTAGACCCTTTCACCAAGTACAACTTCAAAGTTACTGCCTGCACTGAAATCAAGTATACCGATGTGTTATGTGGAAACTATTCTTCTGAAGCTTTGAGCAGAACAAAGATTGGAGCTCCTTCAAAAGTCGATGATATTTCACAAATGGATGAATATGTGAAGTGGGAACATGAGTGTTCCAATGGACCAGCATGTTTTTATCAGCTTTTGTACACTGTAAACTCTACAGAACATATTCATGAAACAGAGGAAAATGCAGCTTCTATTAACATCAGGGACCTCAATATTACTTGCACAAAAGAAGAAAAAGATATAACCATCAAGTTGCGTGCAGTTACTTACAACGAGTCAGAGCAGAAACTCTTTGGCCCATGGAAGGAGGAGAGTGTCACATGCTATTTAACAGGTGTCCATTGGTGGATCGTCGTGACTATCGTCGCTGTCGCCAGCCTTATTGTCATCATTATTCTCGTTGTCGGTCGATACAGTTGGGATATGATCAAACAGTTCCTCGTGGAGTTGAAGCTGAAGCCAGTTCTACCTCCCGGATTCGAGGACACGGAACCTCGTCCGCGGTCTAAAAACAGCTGCTATAAAGAGATCTGGACTCCAGCTCGTGATAGCATCAGCCACGAAAAGCAGAAAGCGCCTTGTTCGGGATTGCAGGACGAAACGACAGAACCCGAATGCGAGGATTTGATTCCTCCGGGCGGAGAGCGCACCCAACGAAATCTGTCAGGTGACTCGGGGACATCCGAAACTGATCCAGGTGACTCTTCTGGGTGTTCAACGGGTGGTGAGTCAGACTCATCGTCAGCTACTGATCGCCATCATCCGTCTTCTGATTCTGGCACAGTTCAGGAGGAAACAGGATTCCATTTGGATAGAAGTAAATGGGTTGGATCTGGCTCGTTGCGACTCCGTACACCTGGACCACCATATGTTCGTCAAGGACTGCCAGATGGGATAAATGCAGGATATGTATCAGCAAGTTCAGTACCAAACTTAGCTGTGGGAATGTCAGATGGAAGTATGTCCTTACATCCATTCACTCCCAATGGAGCATTAGGCACCCTTCCTGAAATGCCTTTGGGAGCTCGGACATCCACTGGATATATCAGTATGCCAGATGCAGATGCGGACACTATTAGCTTAGATGTGCTTAATAATCTCACTCTACCCCACGAAGGAAGACAAGCTGGATTCCCTGCATATTCTCGCCACAACTTCCCATATAAAAAGACAACACCTGAAATGTCTCCCTATATTAAAACTGGCTCTTTACCATGGTTGAATACCGGGTATGTAGCTGTTGCTCAGGCTGAAGGTGGAAGGCCAGTGACGACTCCTCCAGCTAGAGGGTATGTTGCTGTGAGTGATGCTATGGGTGTCATGAAAAGGCAGCCTTCCCTACCATCCTTGCCCACAGGTTTTACAAAATCTGTATCTACACCCGATGAAGATTTACCACCAGGTGCTTATTGCAGGGTTGGTTCTCGCAGTTCACCAGGCCCTCCTCTTGGAGCTTCTGCAGGATATGTTGGTATTACACAGGCATTACCTGTACATACTTCACATAATTCTGTAACAGCTGCATCGCCTACAAATAAGGCCCCTTATGTAACATGTGCAATAGCAGAATCTTTGGTTTCTCCTAGTAGTAGTCCAGAAAAGGTTAAAGGAGCATACGTATCTGTGGGAGATTTTTCTGGAACACGTTGGGCTCACCCAGTTATACAACGCGACACTGGTGAAGAAGGCCGGGAGGTTGCTTCTGCACCTGTGGAGAGCTCCCGAGGCCGTCCTTCCGTTCCAACTCGGCCAAGCACTTCAGACGCAACAGTAAATCATAATCGGGGAGGAAGCCGATGGCCACCTTTAGCCCCGTCACTTTCAAAACAAAGTTCTGGATATGTGTCTCAAGAAACATTAACATTTCATGATCCTGTGGTCATGTCTCCTAAGAGGCTTTTAGCCCAGAGTCACGAGCCGCATTCAGTTGTGTTGTCAGCGAATCATAAAGCGTCCATGGTGTGAGATATATATCATGATAATAAGGATATTAATTTTATAAACTTTCTGTTGTCGTGAATTGCGTGAAATTTTTTTTACATCTTCGTCGATGGCTCTTTTGAGGTTTGATATTTGAAAACCATAGTTCTCAGAGACTACAGTAACCTCTATGAGTCATTTATGTGACAAGTGATGTAATAAAGAAAATTATCCAATATCTGAAGAATTTCTTGTGAAAGAAGCTGTACTGAAACACCTAAGGTGTGAATTGCTATTTGTTTACGATGTGAGTACAGTTGTAAACAGTTCTGATGGAGTTGATTAACCAGTGTTTGTGTTTCATTCTGTTTTGTAAATGTTGGGTGGACATTACTGTGAAAACTTCAGCTGTGCTGATGAGGACCCAGTTAAAATTTATGTGGTACACCTTTAGAAAGTACAAAGACTTGCCCTTGGTAGTTGATATACAGTGCTGAAATAAGCTAATTGTGAATAAAGGTGTGTTGATTTTTATGAATATTCCCTTAAAATTTTAAGGGAAGTTGACTCATGTGTTTTGCATATGCGACTTTAAGCATTCTGACTTTCAGTGTGGTGACGGAAAATAGGAACTGCCAAGTTGATTTTTTAACTTTATATATGAATTGCATTGCTTCATTTACAAAAATTAAAATACTATTTTGAAAAAGTTGAATACTAAATTTGTATTATTGTTGAAATTGAATGGAAAAACCAAGATTATATATTTGAATAATAAGATTTTATTACACAAGGTATCAAACAACGATGTATTATTAAATTTAATTTCCATAACTTTTAAGTGTATAGATCACAAATAGAAATGCATTGCCTCTTCGACTCCACTTGTGATGATGTTTCAGAATGAGCCATATTTTGATTACTGTACAGTATTTGGAATAAACTAACGGAAGTTATTGGCCATAAAACCATAATATTGTAAACCAATAATTTATTTATTTATCAAGTCAAACTAAAATCATGCTTCCTTCCTTTGTTAGCAGAACAGTAGTTCAGGATAAACCACCATCGCCACCACCACTATCCAGAATGACAAGTGTGTAAAGAAATTTGGGACTTAGCTCTTGATGAGGATGCAAATTCCTAATCAAGTTGCTCATTCCCAGCTGAGTGCCAAGTAGATTTTTTTCTGTGGTAAGAGTTCCAGACAATTCCTAATGCTCAATATGTCTCAGTTCCAATACTCAGTTTGCATCTCTAGGGGGAATTCTGGAGCTGTTGCTTCATATTTAATATTATGTTATAGCTACTGTACATGTGCAGATAAGGAGAAAGATTGGTGTACTGTTATATCGGGATTTCTTGCAAAAGTTTTTCTGTAAGGTTGTTTAAAACCAAGTGTCCCCATTTTATCTTTTTCCAATATTCTCATGTGAAACCTATGCAGAAAAAATTAAATACTCTCAGTGACATAATAAGAGAAAGGTTTTCAGCACATTTTCAGATGTGTTTAACGCGAAAAACAAGTGGTATTGTGGTAGACTCGGTAATAGTGGGGATGGATATTCTGTTATGTTTTAGAATGTTTATTGCATGTGCTGTACTTGTTATCCGTTCATGTATGTCAAACTTACCGCCCATGACTTCTCTCTAAAACAGTTAAATGTTCATGCACCATCATAGCTTGTTTCTCCATGCACGTCCATAAAATCAAAAAGTGTCCAACCCAGCTAATATTGTAACTTTGGTATACTGTACACACAGGTCAGCCACTGTACTCCATGCAGCATTGAATCTGGCAGCATTGTTCTTAACAATGTAGTATAGGTTTCATCATGATTCCTCAGACTGGTCAGTCATAAGGACCACAGAGTTTTGTATCTTATCATATGCCATTGCTATGGGAATGTAATCCTCATACGTAATAAAGGACTTGGCAATACAGTAGTATGCCTTAGTCCACAGAAGGAGCCAGCATTTTGTACTGCCGTACAACATGAATGTCTGCTCAAGGTCAAGTGTCCTAAGTGTGTTGTGTGTTTGAGAGAGAGTGCGTCTCCCAGTTACAAGATTTTAGAAGACTTTATATGAAATGTATGTTTTTGTTATAACAGGTATAGTCATGTTGATAGAGTGAGAAATAATTGTTCTTTAAGCTGTCGCAGTATTATTAATAAGGTTATTGTTTTGGTTTTGATCAAGTATTCAAAATGTCCAGGATAGTCTCCAAGATTGTCTTGAGTAATTTTGATTTGGAAATTGTCTTCATTTGTGAAATACATAGTGTTATGTAAATTTTGCTTGATGATAGGAAGATATAGTACTGTCTTTGCAGAAAGGAATTTTGTCGAGAAACCAAAAATTTCTATTATTTTTACAGGCAAATTAAGATCTGTTATTAGGTACAAAGG
>Meganyctiphanes_norvegica_ ENA|GETT01009855|GETT01009855.1 TSA: Meganyctiphanes norvegica TRINITY_DN109848_c0_g1_i4 transcribed RNA sequence.
ACTGTACCTGAGCGAGTGGAGGGGTGCTCTGCCGCGCTTAGGGAGTTGCGTTTTTACTTCAACCTCAGTGGATCTTAGTACCATAGTAGATACAAAACCAATATAAATATGATTTTGTTAAACATGACAGTATGGAAATAAATAAATATTAAGTTGAAAATTATATTTTTTGAAAATCAGCATATTTTGAAATGAAGTGTACTGTGCAGTGAAATAGAAAACTATACATGAACATCCCCAGTGAAAGCTTGTAAAAGCAGTGGAAACTACGTAATATATATATACATATATAACCTATTTATGTGCAAAGATTGAACCACCATCTGTCACACCCCATGGATTTATGGTTGACCACGCCTAACGCAGGTTGTGTGAGGATGGAGCAGTTTTGTCGGTAGTTGCTGGGTTCCGGGCCTTGCCGGCAGAGAAGTCTGGAGGACGAGTGATCAGCGCCGCCACCACTATGGCGTCACCGTCATCCACCTCACACCCAAGTGGCTTCCTGGCTCCGCGGTCCTCGCTACTACCGCTGCTGTTCCTACTGCTACTAGCACCCCACATCTCCCATCCACAGGATATAGAGGACTTCAGCTGCTGGGAATCCCTCTTTGGGGGGCAGCGTCCTGTCGAACAAACAGCTGCCATCATATACCCATTCAACTTAAACAACATGATGAAAGGCGACATAAAAAACAAGATTGGAAGCAAGCATGAAGTTTATTGCAGGTTCAACAGCAGTGTTCTCAATGCTGAAGATATTTACTTTCAAATAAAGAACAGGAGTAATAGTTTAGTTGAGAAACTTCCCCACAAGGTTGTAAATGATTCTACTATAAGTGCACTGATACCTGCTGATCATATGTTTGAGGGAAGACTTGAGTGCAAGAAGGAAGGGCAACCAGCATCTCTTTGTACTCGAGAAATGAAAATTGGATATGAACCTCAGGATGTTGAAAATTTTACTTGTATTTCTGATAACTGGGAGAGTATGAATTGTACATGGGATGTTCCAAAAAATCCACTCAAAGTGGATTATACTCTGACGTATGTTGTCCCCAAATTCATGAATAGAACTATGTGTCCTCAAGACATAGTGACAGTCCGAAGGACAAAAAGCAAAAAACGTAATTGGTGCTTTTGGTCAATAACAACGCAACCACAGTTTCTAATAGAACGGCAGCATATGATTTTTACAATTCATGGAGAAAATATCATTGGCAGTCGCAACTACTCACGTGATATTGACATTTATCAAGTTGTTCGTCCAAAGCCTCCTGATAAGATCAAGACTAATGTAACAGGCCCATACTCTGTAACAATTGAGTGGATGCTACCATACCCCATGAATATTTTCCCCGGTGATGTTCGCTACGAAATCAGTGCACAACGCAGCTACTCTGAAGATGATAATGTCCATAATAATGACTGGACACTGCTGGCCAACCATTCAATTGACATAGACACTCACAGCACTGAATCCTCACCACACAGTGTGCCATTACAGCTGCGCTATGCCAATATGGATTATGAGATCCGCGTGCGTCTACACACTGGCACAGGGCCCATCAGGGAGCATATGTGGTCCACCCCCATGATCAAGACCATACATACGCTCAGCACAAAACCTACAGCAGTGCCTGAAACAATACGCGGGATGTTTGAAGTGCACAATTCTTTAGATAAACGTGATATCTACATCTTCTGGCAGAAAATTGATCCTCTACAGAAAAATGGCAACGACTTCCAGTACATAGTTGAAGCTTATGATGAATCTGACATGAATATAACAGAAAAATATCAAGACTCTTCCTTTGTTGTATTTGAAAATCTCAACTTTGATAGTTATAGATTTGTGATAACTCCATCCAATGAAAAAGGAAAAGGAGAGAATTATTCCGAGGTTTATGTTCCAAGAAAGACAGACATACAAGACAACACCAAAACTTTTAATGTAATAGCCCGTGAACCCAAACCTGAAGGAACAGTTCACACTGTCTCTTGGAGTCTTAAAGATGAAGAGCCTGTCCAGTCTGTCACAATATTTTGGTGCAAAAAATCAGGATATGAGTATCGCTGCAAGAATCGGATGAAATGGCAAACAATCAACTGGTCAGAAATGCTTACAAAAGTGAAAAATCTAACATTGGAAAACGGAACACAGTATGCATTTGGAATTGCTGTTACAAAAAATAATGTATCAAGTGGAATTGAATGGATTCGATGTGTTGCATCAAGTGGAAATGAACCACCAAAAGTTGACGTTCTCACAGATATTGATAAATCTGCTAACAGTGTTACCCTCAAGTGGGAAATGGGATGTGGTGACAAAGCAGCCATCCCAATCGGTGTTAATATATCCTACTGTGAAATAGCAAAAACTGAAGTAGAACATAACCTTGTGGATAGTCAAGAAGCTGCTTGCAAGGATGGCAATAAAACATTTATTCCAATTGAGACCAATGGATTAGAAGCCAATATTGAAAATTTGCATCCATTTACAAAATATCGATTCTCAATTGCTGTGCTAACTAAAGTTGGCCAGGGCAAGTGGAGCGATGCATACATTGTGGAAACAAATATAGCACCACCAAGTGGTCCTCCCTTAGATTTCCATATCTATGAGAAAGGCAGCAACTGGGTGATGTTTAAATGGAAACCTCCAAAAGAAATATTTCAAAATGGAGAAATAAAGAGATATGAGCTCAAAACTGACCCATGTGATGTACAAACACAAAAAGCATATCATACTGATAGATCATTCCCATTTATCCAGTACAACATAACAGGACTTCAGTCCTACAAAAACTACACTTTTGAACTGGCTGCTTGTACGATAGCAGGCTGTGGTGCGGCTGGTGCCTCAAAAGCTCTTGTTAGTGGATTCACCAGGACTGGAGTTCCGGGACTCGTGAGTGATATGACCTTAGATACATTCAGTGGAAAGATCAGTTTTGAAGTGGATGCAGAAAAAGCATGGAAGAAAATGTACCAACTGCGCTATTCAATTAATGACACTGACGTAAAGACACTCAACCCATCAGGAAATGAGGTACTGCAAATTCCGGATTGGCAAAAGACATGTATTGAGGACACCAAGGTAAAAGTGGAAGTTCGTGTGATAAACATTGCTGAAGACTTTCTTCAAAATATCACCGGTGCCTGGAAGGAATATGAAACTACATGCCAACCGACAGGAGAGTTTCTGCAATGGTGGGAAGTGGTCCTAATCATTCTTGGTGTGCTATGTGGTATGCTCGCACTTGGATGGATTGGTTACAAACTATATAGGCAAGCCAAATCATGGTGTGAAGCTTACAGACGAGATCTTAAGATTCCTCTTAATTGTGCTCCAGAGAAACCAGTTTTTAATCACTCATATGACTACAACCGCTATCACAAAGTGCCGCCAAACGATTCACAGCAAACACCTAACAAGATTGATGCAGTCACTGAAGAGTTGAACCACCAGACAGAAATTGCGGACAACCGAAGTGGTCGCAATCCAAGTGGAGAGTCTGTAAACAGTGAGGCAGAAACAACTGGATCATCTGGCTGCAGTACTGGAGCTGAGTCAGACTCGTTTTCTGACAGCCATAGAGTCACTCCGGAGTCTGAGGCTGCCAATGGACAGGAGGATGAGTGGAACTCTGGTTTGCGCCACAGAACTTCGCAAGCTCCTGCATATGTTCAAATAATGCCAGATAAGTTGGTGGGAGTTCCATCATACGTATCTGTGGGGTCAGTTCCCAACCTGCGAGAGGAGCTAGTTGATGGAACTCTTTCTCTCCCTCAGTCTACACCCAACCTGTCTCAGGATCAGTTTTTGCTTACTCAATTAGCTATGACAGCTCCACGACGCACCTCCACTGGTTACATCAGCATGCCTGATGCAGATGCCGACTCACCCAATATTAATCTCAATTTGCTAGGAAATATTTTAGTTAGGCCAAGTGATACAGGTCTCACATATTCAAGACATAACTATAATAAAGCTGGTGGAACTCCTGATTTCTTAGCCTACTCTAAATCAGGATCCTTACCTAGGCTAAATACAGGGTATGTAGCTGTTGCTCAAGTTCCTTTTCAAATTCAAAATCAAGTTCAAGCTCCAGCTGCCATGGCACAGATGCCATCTAGAGGTGACTCTAGAGATTCAGCTCAGTCTAGAGCATATGTCCAATTAGGGGAGGATATAGAAGCTTTGAAGAGACCCCCATCTTTACCAATAATTCCAAATGCAATGAATAAATCTTTTCCAACGCCCGATGACGAGCGTCCGACGGGAGCCTACTGCAAAGTAGGCTCTCGTATGTCTCCTGGTCCTGTAAGTACAGGCTCTGGGGGATATGTAAGCACAGCCCAAGCTATGGCACACATGTCACCCAGACGTCCCACTGTGAGCCCACCTATCAGTAAGTCTCACTATGTCACTACTGGGCAAGCCAGCAATATAACATCTCCAAGCCGGGAATCAATGGCTGCCCTCAATCCTTATCACTCTGTCAGTGATGGCGAGCGCTGGGCACTGAGATGCCCTGCACCATCTGAAGATGAAGACAATAGAAAATCTCAATCTGCACCTACGGAGAGACCAGGTATTACGCCTCCTACCCTCCCAAGTCGGCCCAATACTTCAGAAGCAACAGTAGGGCGGGTAGCAGCGAATCAGTGGCCACCATCATTATCTAAACAAAGTTCTGGCTATGTATCCCAAGAAACAATACAGCCCTCAGAATCAGTTACGTTATGCCCAAAGACATTAGTAGCACAGAACCATGAGCCTCAGTCTGTATTATATTCAGGCAAGCACAATGTATCAATGGTGTGAGGAACACTATTTAACTCTAATTACCTAGGAAATTATGTCAAATATTATAGTGTAAATTAATCTTCCTAATTGAAATGCATTGTGCTACGGTAGAAGCATGTGATTGACTTTATACATTAAACAGTGATATTTATTAGTACAGGGTAAGGCATTGGCCAGATTTACTGTACTGATGTGAACATAACTAGCAGCTATTGTGAACATTTACCTGCAAAGTGTTGTTTGTCTGCATAGTGGACCTCCTTAGTTAGCATCAAATATCCTGCCAATGATGTATCTACAGAGATTATGAATATAGTGCCCTTAATATCGTAATTAAGGACAATAGTCTGTGTAAAATAATGGAAAAAATAATTCACCATCTCTATTCAGAACTCTGGGATATTCTTCCTGATGTTTAGATTGACGACATTGTGTTATACCCGTAGAAAGTACAAAGTTTATTAGCTGATTTTAATTGGTGTTGTATAAATTAACTATTATAACAAATTCAATTAAATGGAAAAATCTTTTTTTATGTAACACTTCAAAAATCTACTAATATAAAAATGTACATAGGTATAATATAACAGTTGTAATGTAAATTTCATTAATTTTTGTGATTTTATAAAAAATAAATTTACAGTAGTTATTTTTTTGTAAAGAAATACAATATAAGTGAAAAATAAAAAAATAAAAGCAACAATGATAGATCCTTTTTAATTAAGCTATTGCATTTTTTAAATTAAACAGGCTGCTTTTTCTATAAAAAAAATTCACAATGGTATGTACACAATGATAGAATGGGCACCATTGTGTCTATTACAAAACCCATGGAAGAAGAAAGCCTTAAGGATAGAGTAAATATAGGGCATAACAGTTGTTTTAAGATTAAGAGAGGATTCATAGTCTTGTGTCATCATCAATATTTTTTGTTATATAAAAAATGTGTGTGAGATCGGAAGAG
>Melita_plumulosa_ ENA|GAKD01006306|GAKD01006306.1 TSA: Melita plumulosa mira_c6511 transcribed RNA sequence.
CCCTGGAGGTCGCTAATGGCATCATCAAGGGCTACTCACTGACGACGGAGCCGCGGCTTGGCCAGCCGATCCTTATTCGTGCTGGGAACAACACTCATATGAATAGGACGCTGACGAGCCTGACTCCGTACACCCAGTACAAAGTGTCCCTTCACGCCTGCACCAACGCCTGCGCCAGTAGCGCTGACACCGCCTCCACGCTGTCCTTCCGCACGGCCGCTGGAGTTCCTGACCCCGTGAAAATGTTCCTGTTTGAGGGAATAAACGGAAAGTTCACCTGGGAGTACGACCAGAACGAGAGCTGCCACAACGAGCGCTGTCTGTTCGACCTCAAGATCGTGTACAATGGGAAGCCCATCGACAAATTTAGACTCAACCAATCCTCCATCAGTTTGATGGACCTGAACGTGACTTGTAAAGAATCCAAGACAATCAACGTGTCGATTCGGGCCGTGGGAGAGAACGGGCCATCAGGCCCCAGACTCGAGGGTCCGTGGAGCTCCAGCGAGAAGGATTGCACTCCACCAGCAGGTCTCATCTTGAGCTGGTGGTGGATCACTCCCCTGGTCGTCATACTCGTCTGTATGGTGGGAGTTATCTGCAAGCGCGCATACGACAAGTACCAGAAGGCGTACGACATCGCTATCAAGATTCCGGACTTCGACTCTAGGTGTAAGACGATACCTACTGAGAAGGGTGACGACGGCAA
>Pacifastacus_leniusculus_ ENA|GBYW01018925|GBYW01018925.1 TSA: Pacifastacus leniusculus comp29551_c0_seq1 transcribed RNA sequence.
TGAGGAACGCAATGGTAGGATCGTAAAATATATCGTCAACTCTGAGCCGCCTGTGAAGCAAATGAATGTTATGGCCAACACTACCTCAAATATGACTATGTACAATGTGACAGGCTTGGAGCCCTACACAAAGTACGTATTCAAAGTTACGCCCTGTACACAAGGGCCGAGATCTGAATTGTGTGGTGAAGAAGTCGCTTCTCTTGATGTGAGGACAAGGATTGGAGCTCCTGGTAAGATTGAGAGCATAGACCAGGAAGATCAGCAACTGGAATGGGAACACGATGACTGTAACGCCCCACAATGTTCTTATGAGCTTCGCTACAGAATGAATGGCACAGATCACCAGTATATTTCTGCACCAGGTCAATCAGCAGCCAACTTTAAAGATATGAATATTACGTGCACAGAACACCAAGTGGAAATTGGCATTGGTATACGTGGGTTCTGTACCCAGAGTCGATTTTTTGGGACCA
>Parhyale_hawaiensis phaw_30_tra_m.004356
TTTACCACGTTTTACTGATATTGCAAAGGAAATTTCAGTGATTTGTGCAGCTTTCAAAATTACTGTGTGATGCATCAACTGCTGGGAAAGTGCCTACTGTGATAGATACTACAGGAGCTGTGATAATCTGACATCCTAATTACCACCAAATCTATTGCTCAACGCGGCGTGTGGTGAGCGCAGCACTGAAGTCTTAGCGGTCACCGATAACTGAGGTGGTAAAGATGCGGCTGGAACTGTGCTGAAGAGCAACGCTCAGAAATCGGGGCCGAAGCTCGTCTTGTGTTGGCAGCAGTGGCGCCATGGCTGGTGCGGGTGACACGTTGTGGAGGTTGCCAGACGCACGAGATCCTACAGTGCTGCCAGATGTTAGATGTTCCCCTCCAGTCCATACACCATTCTACAGAAGGCGCGACCAACCGTGCATTTCTCAGAATGTTCGAAGCTACAGAAGATGGATTCGATGGACGCAATTACAGTTCACATTCAATATTATTTTACTGCTCTTTTGCCTTGCCCTCGCACTGCCTAACGTCACAGGAATACACTGCCGATCTGATGGCGACGAAAGTAAACTAGAAATCATACCCAGAACCGACATCACCGCCAGAGTTAATGAGCCTGTGGAAGTTTTCTGCAACTACAACCGAACCGCCCTGGCCTCTGCTACCATCAGCCTCCTGCGAAGAGATCGCCGCAGCTCTGAGGAAGTTCCATTTGAGCACGTGAACTCCACGACCATACGCGCCATCCTTCAAAGCACCATAGCAGAAGAATACTTCCTCAAGTGTTCTGCGACAGCCGGCAGCACCAAGCACCACTGCCTTAGATTTGTCTACACGGGATATCCACCGCAGCCTCTGCATAACTTCAGCTGCGTGTCACCCAACTGGGCATCTCTGCAGTGTTCCTGGGACACGGCAACTAATCCTGTCAAGACGAACTACACCTTCTTTTACTCTGTGCCGGACTTTAAGCCTCTCACCTTCATAGATGTGCGGCAGCGTACGAAGAAGCTGGAGATCATGGCCCAGCCTACGACTTCCTCGCCCGAAGCTTTCGGCCATCGGCAAAACCTGACCATACTGGTCATGGCGGATAATGAGTTGGGAGTACGCAACTTCAGTCATGAAATTGACGTCTACAGCATTGTAATACCGACGGCCGCTCAGCATTTCAATGCAACGTCAGTCGGGACGAACAGCGCTGAGCTGGAGTGGGAGTTGGACCATCTGATGGACTCCTTCCCTGTACGGCTGAGGCAGGCGGTGGCGTGGCGTGTGCTCAACAGCACCGGTGCGGCCTGGAATGAGATTGTATCGAACGCTACCTACACCGAAGTAAAAACTAGTGAGGGCGTTGTGGCGAAGCACGTCTACGAAACCAACTTGACTTTGCCGTATGCCTTCGCGGAGTATCAGGTCCGGGTGAGGATGCATACCGGTGCAGGCCCCATGAGGGAAGACTTTTGGTCCGATCCGACCATTCTCAGGCTTACTACTCAGTCCAAACCTCCTGAAGCTCGTGTGGATGTGGACGTGAGTGGCTACGAGGTGAGCAACTTTGGGCAGTCACGCCAAATCTTTGTGTACTGGCGGCAGTTGGACCGGCTGCAGTTTAACGGCCCTGACTTCCGCTACAGAGTAACTGCGAGCAACACAAGCACCAACAGACTGGACCCGCTCATGCCCGAACTCTCCAACAACTCCTTTGCCAAGTTCCCGGACATGCTGCTCAACGTCAGCTACAGGTTCGATATAACGGCAGAGAACGAGAAGGGTGCTGCAGAAGTTCATGCAAGCGTCACGGTACCCGCGAAGAAAGCAATGCCTGACAAGCCCCAGATGTTTACCGTCATCAAATACAGGACGGGCGGCGCCGACAGCACTCCTCTGTACCGCCTCATATGGAAACCTCCCGCCGACGGGCTTCCTGTCGTGGGCTACACGTACTTCTGGTGTCCAAAGCCAAACTTCCATTTCGGTTGTGAGGAGGATCTCCAGTGGCAGACGGTTGGGTCTGACTTGGAGGCTCTGCGGCTGAGAGACTCGCGCCTGCAGGCCGATGCGGCGGGTGCGGAGCAGGTGCTCTATGAGAAGAACATCACCGGCCTGCCTCAGAACAGGCACTTCGGTATTGCTGCCATCACCGCTACCGGTGTCTCCAGCGGTATTAAGTGGGCCTCCTGCTTCGTACCGTTTGATGACAGCCCTCCTGCACCTCGGGCGCCGACGGTTTCTATACATTCGTCGACGTCCGTGAGGGTGGTGTGGAAATTTGAATGTCCTGACCTGTCGGCCGTGCCCCTCGCTGTGAAAATCTCCTACTGCGAGACAGCCAGTGATATCGACAGGCTGGACTTCAGCGACTGTACCAGTGCAGTGCGAGACGTGGAGCGGCCTCTGAAGGACTCCAGCATTATAAACGAGCTGCGGCCGTCCTCAACTGTGATGTTCTCGTTGTCTGTAGTGTCGGTGGTGGGCGTGAGTGGTACCTCCCAGCCCGTCAGGATACTGCTGCCTGAAGACGTACCAAGCGGCAGCCCCGAGTCACTGGAGGTGGTGTCCGGCACCAGCACCAGCCTCACGCTGAGCTGGGCACCGCCCCTACCACAGTACAGGAACGGTAGGCTGGTCAAATACGAAGTTAGCACCGATCCCCTCACCACTGAACTCCTGGTGCCTGCCGAACTAACACAAACGACCCTGACTCGCCTGTCGCCCTTCACTACCTACCGCGTGTTGGTTGCGGCCTGCACAAAGGAAGGGTGTGCTGTGCACCATCCTGCCATCGTGTCCTACACCACTCAGCCCGGAGCCCCGGAGAGAGTGGACATGTTCAGCCTAAATACTCTCAATGGACAAGTGGCGTGGGCGTTTCCTGAGGAGAATTGCCACAGCAAGTCCTGTAGTTTTGACGTCAACGTTGTCAACAGCAACTCAGTCGTCACCTTCCGTGATCTCAAAGACAATTCGCTGAGTCTGATGGACTCCAACATCACCTGCTCCAACGCAACTGCCCTCAACGTCTCCATCAGAGCGGTCGGTGTAGACGACGCAGGACGGCCTCTGCATGGCGAGTGGAGCTCCAAAGAAGGTCCCTGCACAATACCCGAGGTGACCGCGGTATCCTTGTGGATCGTTGCCGTTGTCGTCATAGCCTGTATACTGGTCACCCTTGCCGTCTTCTTACTCACTAAGTGTGGACTGCGCCTCATCAAGGAAATGACAAGAAGACTCAACGTGCCGAGTTTCGACAGCAGTGACATGGTGAGCGGCAACGAGAAGAAACAGAAATCATCTGACCTGCCCCCGGGGAAGGTGCTCATCAGCCCCCCATACTCCTCCCTGCCGCCTGTGGGGCGCGATTACAAACGGACGCCGCTGCTCTCACCGCCGTCTATCAACTCCGACGTGGATGTCCCCATCGGGCATGGCAGTGAGCGCCATGACCGCAACGCCTCGGGTGACTCCGCGCGGACCTGCGACTCCAGTGAAGCAGACTCTGCCCTCGCCTCCACGGCTGAAGCTCACGACTCCACGTCGGCTTCTTCCGAGGATTCCACCCACAGGTCTCTGCGCCCGTTTCAGGACGGCAGAGAAGCCTGGCCACCCTGCAACGTCCGCCAGAGACCTCCAGGCCCATATGTCCTGCATGGGGAGCGGCCTCAGCAGAATATCAACGAAGGTTACGTGGCGGTGCGGTCTGACCCGAGTATCGCTGCTGAGTCCCTGCTGTCGGGCAAACCGTTACCAGCAGCCGAAGCGTCTCCACGCAGCACTCCTAACTTGTGTAGTAAAGGCCCCAATATTCACATGCCTGCTACTGCCACACCCGCCACTTCTGCCGGCTATTTCAGCTCATCTGACTCTGATCGCTTCCGAGACGATGTTGCTCACTTGCCGCGCTCATGTAGCGGCCTGCTGCCCAGCACTCGCAACAACGGCCACGTCGCGTCCAGCCCCAACTACTCCACCGCAGCGTCGCCACTCCCTATCTATTCTCGTCACGGTTTTACGCCTCCTGGCAAAGTCAAGCGATCGTTTTCGCCGCCCGGAAATTCTAGTGACAATTTGGGCGATCTCCGCTATGTGGCTGTCGCACTGAGCAGCGACGGCAGCAGACTGGGGTCCCCGGACAGCCAGTACGACAGCAAGCGTCGTCAGTCTTCTATCCCTTCGCTGGTGAACGTTGCAGAGATCGATAACAAAAGTGAACTCTCAATGGACCTGCCCAACGATGCTCCGGGAGCTTATAGTATTGTTGGCAGGAAGAAAAATGCTGTGCAGCCTCTACCTGCTAGTCAAGGTTATGTCACTTTAGGTGATCAACCGCATCTAAGAGATAGGTCTCACTTGCCAAATGCCGGCCACAATAGTGATCAAAACCCAAATTTTACTGCCGCACACGATTCTACTCGAAGTACTCCGCGTAAATCCCTTGCCAGCGACAGTTTAATGATGGAGAGCTCCGTCCCCCCGAGCAAAGCTTCTTCCCCTCCTTCCACTGCTGAGTCTGGAGGATACGTGGCATTTGGCGTCCGAAGTCCGTCTGGAGCGGCCCCTTCAGGACCCTCGGGCGCTGTGGGTCACTACGTCACCGCCGCCCCCGATCGCTGGGCCTTCAACAGCCAACGGCCTCGCCAGCTGGACTTTGCTGACGAGGTGCGTTTTGTGGCATCGGCTCCTATTGAAAATCATCGAGGACGAGGCAATCCGCAGAAAGAAAGTGATGAGTTGACATTACTAACTGACCGTCCTAGGACTTCTGACGGTGTTACCAGTCGCCCGCGTTATCAGGCACATTCTCCCAATGCATGGACCACTGGAGCTCCTTCTCTTTCTAAGCAGAGTTCTGGCTACGTCAGCCAAGAAGCTCTCTCTACCGATCCCCTGGTTATGTCGCCCAAGCGATTATTTGCTCAGAATCATGAAGAAGCTTCTCCTAAAGCCATTCCTCGGGAAGTTTCTTTCGTTTAGGCATTAAAGGTGTAGAAGTTTAGGTAGCTAGAGTGCACATGATCTGTCTCTGAAGACCTAGCAGCTGTTGATATGAACAGCTGATACAATGTTAATACTTCGTCTGAAATGAACTTTGTCCATTAGATGCATTTGATAGTCTTGGAGCAGAAATATCCACGTTCGCGTGGCTGGCGGATAGTGTCAGGGGAATGTTAGTCTGCTCAGCTTCATGTGCTGTTACAGACATAGGCAGCACCTGACTATCTCAGCCCCAGATTCATGGCTGGCAGAACATCCGTCGCGACTGACGTTGCTCGAGTGTCTTGCCGGTGGGATCGCTGCGTTGCTCTACGCTCCTCACTACGTCGGTATCCACCGATGGTACAAAGAGCCTACTGATCCCACGTGTACGTGTTTATTTCTAACGAGTGTGTTTAGTCCTTCGTCTCCTCTTTTGTCTATGAAATTTGTACCAACAGCAACTGGCTGTACGGTGGTATCTGCTCATCGCTGTCATTAACTTCTGTTCTTGGCTTTCTTTACCGCTATCCAAGTCGGGCCATTATTCTATTCGCACGCAGCTCGCCCAATACATCCTCACTATGTTTATCGTACTCCCATGCTGCTGCGGTGGTAAAATAAGCCATGTAATAATAACGACTACATTAGCCTATTATCAATATTGTGTAAATATTTGAAATGTGTGTCCACCTCTGTGGCCCCTTCACTACCTCGTTATTCATTCAAATTCTATGTGTTCGCAAATTGTTGGATGCACAAAAATTTGTATTTGGAATCAGTGACATTATTAATGAGTGAAGCAGATGGTCATTTCGTTTTAGTCCGAGAGGCGAAGCGGTGGGGAAAATCTCATACATTAAATTATGACTGAATCTCGAATTCCAATTAAATAAAGACTCGCAGCTCTGCACTCTCCTTCATCCAAAGTAAGATGGCTGAAAACCGGCCCCGTCGAAACTAAACTCGTGAAATTACCATCGGTTGGTCACTTCAACTTCAGTTGC
>Penaeus_monodon ENA|GEME01062792|GEME01062792.1 TSA: Penaeus monodon WSV_Locus_1_Tr_1914/20090_Len_2490 transcribed RNA sequence.
AACGGCCAGAAAACAGCCCTCTTGAAGAGCTTGAGTGGCTTGTGGTTAGTGACGAGTTGATTTTGCCACCTCTATTTAGAAAGCTGACTTATAACAAAACTGTAGATAATTTATATGCGTATATGCAATATGACTTCCGCGTAAGGCTTCACACTGGAACTGGGAAAGTACGTGAGCATATGTGGTCCGATGCTGCTGTTACCACACAGGAAACTGACCCAAAATTGCCTACAGCAAAGGTTCGAACAGACATTGGTACTTTTGAAATAGAGCAGAACGTCAATTCCCGAGATATATATGTGAATTGGCAGAAGATAGATTTTGTTTTCAAGAATGGACCTGATTTTCATTATGAAGTTGATGTATTTGATGCTGATAGTGGAAGACAAATTAATAAAACTGTAGGAGAAGTTGAAGTGCATGATGATTATGCAAAGTTCATCAACATGGAAAACAATATGAAGTTCAGGTTTGAGATCACACCAGTGAACAGAGTAGGTCCGGGTGGTGACGAGACAAAGGCAACAGTTATTGTGCCTGAGAAGAGTAAGGTGCTTACATTTCCAAGTCGTTTCCAAGTCATTGTCTACAAGGATGGAAATAGTACCATCTATGGGATCAAGTGGAACATCACAGAAGAGAAAAATGAAAGCCAAAAAATTGAGTCTGTGTCTATTTACTGGTGCAAGAGGAGACAGTATGAAGAGAGATGTCTGGATAAACTTGATTGGGTCAGTGTAAACCCAAGACTAACAATGAAGAATATCACAGATTTAGAGAAAGAAACCATGTACATTTTTGGTATATCAGCCAACTCCAATAAATCCTCCAGCGGCATAAAATGGATTACCTGTATTGCTAGCCATGGCAATAAGCTACCTCCAATTGATTCGTTTGGTATAACTGAAGTGTCTTCAACGGAAGCAGAACTGGAATGGAATCTTGGTTGTAAAGATAGATCAGCAGATCCTACTGGTTTTAATATTTCATACTGCATTACTCCAAGAAATGAGACTGATTGTCGGAAAGATTCTGACATGCACTACATAGCTGTGTCAGATGCCAGTGCCTATAGAATCAACGTGACCTCATTACTCCCATATACGCGTTATATCTTTAGTATTGCTAGTCAGTCAGAACTTGGGATGAGCAGGTGGAGCAAAAGTTTGATATTGGAGACAAGCCAGGACAAGCCCAGTGGACCACCGAGGAATGTGAGAGTAATAGACAAGGGTCAGGAATGGATCTATCTGGCTTGGAATCCACCCCATCCTGAGGAACGGAATGGTGTCATTGTGACCTACAAAATTAAATCAGAACCGGCTGTGAATATAGATTGGCCAGTGGCAAAAAATAATTCAGAAGTTATGCAATATAATATCACTGGCTTGGAAGCATATACCCAATACAAGTTCAAGATCGTGGCATGCACACAGAACCGAAATTGTGGCAATAGCTCTGTCACTTATGAAACTAGAACAGGCATTGGAGTTCCTGGCCCAATTGAGGGAATTTACATGAACGATGATCGGCTGCAGTGGAACCACGATGAATGCAATGGACCTTCTTGTTATTATGAGATACGTTATGGACCTGAGCCAAAGGAGATATACATTTCAAAAGAAGGTCAAACAGCAGTCAGCCTCAGAGACCTTGGCATCAACTGCACAGAACACAATGAGAAAATCCAAGTGGAAATCCGAGCTATGAGTCAGGATTCTCGGTTGGAAGGACAGTGGATGGAGAAGTCCATGAAATGCCCGATACCAGGCACCATGCAGTGGTGGCTGATCCTCATCATCGCCGTTGTGTGTATCATCGCCACCGTCTTCCTCGTCGCCATCGGCTCCTTTGGACAAAAGAAAGTGAAATTGTTCTTGTTTGAGTGGAACCGTGAGCTGGATCTACCTACGGGTCTCGGACCCAGCCTGCCCGCCCACGATAACCTCCACTCCAACTACAAGATCGTGCAGAACCAGGTCATCGACGACTGGGGCGGAGCTGACACCAGGATCCCGGTGAAGACAGCCACGCCCTTCTCGAACCCCGAGGAACAGGAGCTGATACCAGACAAGGCCCGTCAGAGCCGCAATCCATCAGGGGACTCTGGCACTTCAGAGAACGATCAGGTGGACTCCTCGGGGTGTTCGACTGGCAGTGAGTCGGACTCCTCCTCTGGCAGCCATCGTGTTCCCCAGTCTTCGGACTCTGGGACTGGAACGGAGGTTGGCTTTCCACCTGAGTCCAAGAACTGGGAGTCAGGCTCTCTGAGGCTCCGAACCCCAGTTCCTCCATATGTCCGCCCAGGATTGCCCCAAAATATTACTAGTGCGGGATATGTGTCTGTGTCTTCAGTGCCAAATCTTCCAGTGGGGTCCATGGAAGATGGGCTGTCTCTTCAGCAGTCCACCTCCAGCCTAGCCTTGGGAACACCATCTCACCAGCCTTTGGGAGCAAGGAGAGCCTCAACAGGTTACATTAGTATGCCTG
>Proasellus_aragonensis_ ENA|HAEO01001842|HAEO01001842.1 TSA: Proasellus aragonensis, contig comp4144_c0_seq1
CGGCCGCGGGGAAAGCGGTTTCACAGCTTTGAATGTCATGCCATCCTTGACTAGAAATCCTTACGTTTCTTACGGTGAGGCAGCAATGATTTCTAACCATCATCCACAACCCTGCAAGGAGACACCATCATCTAGCTCCCCTTATGTAGAATTATGTGACGGTGGTCGATGGGCACAACCCGTCATTCATTCCATGCCATTAGTTTCCTCCCCACATTTACCCACGTTCTCTTCTGCACCTAAAGAAAGTTCTCGTATTGGAAGGATTGGTCAGTTACAGCGACCCAATACAACAGAAGCGGCGATGGGTCATAGGAAAGTAGAAGGCAATCCTTCGTTGTCTAAACAGAGCTCCGGTTATGTTAGCCAAGAAACAATTCCATCTTATGATTCTGTGGTAATGTCGCCCAAGCGATTAATGACACAGGCAGTAACGCCGCATACTGTCATTATGTCCCCAAGTCATCAAGCCTCGATGGTGTAAATGTGAATGGAGTTTTTCAAGTGTCATAGAATTTTGTTGCCAAAATAAGGCGCTATCATTTGACATTTAAGTGCATTACTTTGCTTCACTTTCGATATTTTAGCGCATCTCT
>Proasellus_arthrodilus_ ENA|HAEQ01058694|HAEQ01058694.1 TSA: Proasellus arthrodilus, contig comp64839_c0_seq2
TATCTATTTGATAACACAGTTCATCGTGTATTTAAAAACTTTGATCTTGCTTAGCCTATACAAAGAGCAGACTCAATTGAATTGTGTTAATAATTGAAAATTGGTAGCTTCAGTGCGGAAGACATTTCTCAATTATAAATTCGTTCATTGCACCAGTATTTAATCCATTAGTAGTTAATTACTTTAGTGCAGTCAAGAAGATTTACCTACCATTCGATCACAAACATCTTCATCATCAGATGATAATGAAGAGAACTTATTCTTGTTAACAAGAGATCACGTAAGGACTTTTCTGACCTCCCCTGAAGCCAACTTTTTAGAAGTAAGAGGTTGGGGAGGTCATTTTCTATCTGCTTGTGTTAATTTATTTTATTCGACATCTAGAAGGACTTCTTTCTATTGGCCGTCCTTGATTCTTAAAAAGATTCTGTTTCAGAGAATAACTCTACATCTGTTGGTATCAAAAGATCTTCTATGATGTTATGAAGTTTTTAGTAATGGAGAGGAGGCAGTGTTTTTTGGGGGCTTTTAAAACCCTCGGACTCCTCCTCTTTCTGTGTCTCATCGTCAAAGGTTCAGCGGAGGAAGATTTCAATTGCCATGAAGGAGGGGGGCTTTCAAAAAATAGAAACAACGAGGAAAAAGCTGCTATAATCCCAAGAGGAGACATTATTATACAAGTGGGAGCTGACCCAACTGAAGTATTGTGTAGGTTCAACTCATCTGCTTTGAATGCCGCAGATGTCTTCTTTGCCACCAGGAATGGAACCATTCCCCATGAGACTGTAAATAACTCCACTATCCGAATAAACATTCAGCATTTCGAGCCAAAGAAATACACATTATTCTGCCGATTACGAAGAAAAAATGGTCCTACTAAAGAGTTGTGTTCTCAAGTTGTTAAAGCTGGAGGACTGCCATCGGACGTTGAAAACTTTTCTTGTATGGCAAAAAACAATGAAGTTGTTAACTGCTCTTGGACCACCCCTTACAACCCCGTGAAAGTTACTCAGACGAATCTCACATATTTAACTCCGAATTTTATGGAGGAAGGTAATTGTCCATTAACCAATATGGATGGGTATTCGTGGTGTTACTGGAATACGGGCTCTAAATTTCTGTTGAGAGACGAATTCGACTTCATTATCTCCAGGAAAAATGCTTTAGGCACAAGGAAATTTACTCACCATGTCGTTATACCTGCCATTGTCTATCCCAATAAAGTTACTGCTGATGTGTCTCTTGTTGGACCGATCAGAGTAAAAGTGGCGTGGAATCTAACTTTTCCTTTGGACGTCTTTTCCTATGGTCTTTATCATCGAGTGGAATACAAAATGAAATTATCTGATCAATGGTTGAATGTGACAAACTTCTTTCATAAGCACAAGCTTAAAGCGGAAGTAATTTTACGGACTTTTGATGTTGAAGTGAATATGCCATATGCCTACACGGAGTATGAGTTTCGCGTTCGAATCCATACTGGATTCGGAGATTTAAAAGAAGAACTCTGGAGTCCTTATGATACTCTAAGGATTATGACAGAACCTGTGGCTCCTTCTATGCCTCCTGAAACTAGTAAAAGTACTTTTGAAATTGTGGAACACTTGGATAATAGAGATATATACATCAACTTTCGAGACATTGATGAACTTTATCGCGGAGGCAGGAATTTTGCTTACAGGATATTGGTATATCCAGGCTATTCTAAGCAAGCTATTGATACAGAACCTAGCGAAAGAACCAGGTCATATTTCAAATATACGTTTATGAATTTCACAGATTATAGATTTGAAATTTATCCTGAAAATGAAAAGGGCCGAGGACCTATTCCTTCGATTGTGCGAGTGCCTAATTCTGACTGTCTCCCTAAAAAGACTGATATGTTCACTGTCATCATTAGGACAACTTTGGAAGGGAAAAAGGTCTTCAGTCTGTATTGGGTACCTTCAGTTAATCCTAACATTCGATGCCCTGGTGCTGATTTAAATATTGATTCCTACACCATCTTTTGGTGTAAGAGAACATCAGGTGATAGGTGTAAGGAAACTCTCTATTGGCAAGAAATTCCAAATCCAGAATTGGTTGTTAAAGATTTGAGCGAAATTACAATAGCGCCTCCTGTTATGTATGAGAAAAATTTAACTGACTTAGCTGAGGATGTCGCCTACACATTTGGAGTTGCGGCTGGCTCGGGCAACTACTCGAGCGGCATTCGGTGGTCTAGTTGTATAGTTGATGAGGATGAGCCACCAGTTGCACCAATAACAGAAGTTGTTTCTACTACAATGAGTGGTTTTGTCGAGGTAAAATGGAATTTGAAATGTTCATCTTTGTCTGCTATTCCGCTAGGCTATAATGTCTCGTATTGTATGTCCGATATTCCTGATTTTGGCCATTGTTCCTCGCCAGTGGAAAATGACCAAGTGAATTCACCATCTGCATCCAGCGTGATCATACAAAATCTGACTCCTGGGATTTCTTACATATTTTCGGTGTCTGTTCTTTCTTTGATTGGCGAAGGACGTCAGAGTCTTCCCAAGTTGATCAAATTGAGGGAGGAAATTCCCTCCGGACCACCGACAGCGTTACAAATTGATAATTCGTCTGACACTTCAGCAATATTATCATGGCGACCTCCTCTGCAAGCTGACCAAAATGGCGTGCTTACTGAGTATAGAATTACTACGATGCCTTTCTCTCGTCACTCTGTGATCGATGTTGATAAACTTATCAATAAGAATTTCATTAAGTACGATCTACATGGATTGATTCCTTTGACCTCTTACGAAGTAAAAGTGAAGGCTTGTAATAAAGCTGGTTGTGGAGACAGAACGCAGGCTTCTTTGAAATTGTTTACAAAAGCTGGAAAGCCTGACGAAGTTGATAACTTCATACTTGATGTTAGTAATTGGAGGCTTCTCTGGAATCCAAGAAAGTGCAACAGTTTTAACTGTTCATTTGAAGTCAATGTTCCCTTTAATGAGACTTCCAACATCACATATTACTCAGGTGTTAATGACAGCCTGCTAAATCTGCAAGACGTTGGCTTACCCTGCAATAAAACTATTATGAAGTTTCATATCAGATCAAAAGGGCATGATGAGATGGGGCATTTCTTGTATAGCAACTGGAGCTCCGTGGAAAAGGAAAAAGACGAATGTCCTCAAGAAATGAACTATTTAATGATTGGTTTGGTCTGTTCTGTTGCCATTGTAGTTGTGTTAGTGGCATATTTGATTATGAAGTTTGGATGGAGTGCTGTTAAGAAAGCAATCAAAGACTGTAAACAGAGTATTAATTTGCCCAAAGGAATACAGGCAACAGAATCTGTGAAAGAGCATCGTAAAGATTTCTCGTCAGACAAAGCATTAATTGCGAGGGCGAGCGAACCTTCGTTCTTACTTCTGCAACATCAGAACTCTCAGACGAACCTTGCTGAAACTATTCTGAGGGAAGATCGGGTTCTTGCTAAACTAAGTAGGGATTCAGTTTCATCTGAGGAAGTCAATTTAATCGATGCAGCCGACCATGATCGACACGGCCGAAATTTATCAGGAGGCTCCGGCCGTTCTTCAGGCAATGACTCTGCTATGATGTCTGAATCACCTTCATGCACAGAAACTGATCAGGATGCAATGTCCCAAGAATTGGAGTCTTGTCAAAATCATGAAACAACCTTGCGTCAGAGAAATCCTGTTCCCGCATATGTACAACATGGAGTTATACCAGAAAAAATATCGGAAGGTTATGTGACTGCCCATTCTGTACCTAGCTTACCCCATCTTTATATAGATGGCCTCAATTCGCTACAGCAGTCAACTCCGAACCTCAATGGAAATATCACATTTGCTGGGTGGGTTAATGCAAGAAGAGCGTCTACTGGGTATATCAGTATGCCCGAGTCTGAAACTGATTCCCCAATGAAGAGGGATCCAGTTTCAGGCGTCTCTTTATCTAGAGTTCCCCCTTCTCGAGGTCAGTCAGCATTCCCCCCTTACTCCAGATATAGTTTCAACCCTAATCTTAAACTGGACGAATCATCAAACAAAAGTACTTCACCTACTAGGCCCTCTACTGGTTACACGGTTGCTGACATAAGGCCGAACAGATCCCCTTCACCCCCGTCACGAAATGGGAATCATATTGGTTACGTTTCTGCTGGTGATCCTTTTGGGGCTCTCAAACGGCAACCATCTTTGCCTCTTATACCTAAGAACATCGTCACGGGAGAAGAAGAACTACCACTTGGAGCCTATTGCAGAGTTGGATCTAGAAACAATACTGCCACTCCAGGATATGTGAGTGCAGGCCCTATTGAAAGCGGTTTCTCGGCTTTGAATGTTATGCCATCCTCGACTAGAAATCCTTACGTTTCTTACGGTGAGGCAGCGATGATATCTAACCATCATCCACAACCCTGCAAGGAGACCCCATCATCTAACTCCCCTTATGTAGAATTATGTGATGGTGGTCGATGGGCACAACCCGTCATTCATTCCATGCCATTAGTTTCCTCCCCTCATTTACCCACGTTGTCTTCTGCCCCTAAAGAAAGTTCTCGTATTGGAAGGGTTGGTCAATTGCAGCGACCCAATACAACAGAAGCGGCGATGGGTCATAGAAAAGTAGAAGGCAATCCTTCGTTGTCTAAACAGAGCTCCGGTTATGTAAGCCAAGAAACAATTCCATCTTATGATTCTGTGGTAATGTCACCCAAGCGATTAATGTCACAGGCAGTGACGCCGCATACTGTCATTATGTCCCCAAGTCATCAAGCCTCGATGGTGTAAATGTGAGTGGAATTTTTAGGTGTCATAGAATTTTGTTGCCAAAATAAGGCGCTATCATTTGACATTTAAGTGCATTACTTTGCTTCACTTTCGATATTTTAGCGCATCTTTTGAAACATTAAATGAATATATACATTATAAAGTGATGAAAGTATTAGCTATAGTCATAACTTAGAATTGGTATGTACATTTTATTGGAAGTGATTTTGTTATACTGCTCTGTAAGTTAAGGAAACAATTAATGTGTGAAGCGTAACTAAGAAATCTCACTACGAATCTTAAGTATAATGTGTGTGAATAAAGTCATTTAAGATAAACAGTTGAATACCTTTAGCTGCCATTCTACCTGTATATTTTTATAATTTATTATTACCTGCAGCTGGTGAAAATAATATTAATTGGTAGCTATTTATTGATTGTACGGCATGAGGCCATACAAGGCAAGTAGCCCTTTTGGTGCAGTAGACCTTTATAAATTTACTTTGAATTAAAAAAATTATGGTATCTTGTCCAAGCCATAGTTTTCAAAGTGCTAAAGTTTATTTGCCGTTCGTTCATAGTATTTTGCACTATCTTGATGCTGTAAAACTGACCGTTACAATTTTAGTAAATTTCTAAACACAAAAAAGTCCATCCACCGAATGGTTCAAGTTAAATTATGCTATATAATCATATACCTATCAAGTTTGTTCCTCCGAATACAGGTCTTTCTATTAATGAAGCTATCCATAGCTTACTTAAGAGAATTCTACTTTCTATGTGTAGAATTGAATAGAAAATGCTATGTAGAGAACTGTAGATACTTTGTCCAGAACTGTATGTAAAATAATTATTAATAAATGCAGAAGAGGAATTTGAAATTTAGCGCAGCCTAGCAGTTCGCAAATTTATGTTATTAAATACTGCTCATCAGTGA
>Proasellus_assaforensis ENA|HAEP01037530|HAEP01037530.1 TSA: Proasellus assaforensis, contig comp40724_c0_seq1
ATTATAATTATCAATAATACAGTTCATCGTGTATTTAAAAACTTTGATCTTGCTTAGCCTACACAAAGAGCAGACTGAATTGAATTAAGTTAATAATTAAAAATTGGTAGCTTCAGCGCGGAAGACATTTCTCAATAATAAATTCGTTCATTGCACAATTATTTATTCCATTAGTAGTTAATTACTTTAGTGCAGTCAAGAAGATTTACCTACCATTCGACCACAAACATCTTCATCATCAGATGATTATGAAGAGAATTTGTTAACAAGAGATCACGCAAGGGCTGCTTTTGACCTCCCCTGAAGACTACTTTAAAAAGGAAGAGGCTGGGGAGGTCATTTTCTATCTGTTGGTGTTAAATTATTTTTTTCGACGCCTAGAGGACTTCTATCTATTGGCCGTCCTTGCTTCTTAAGAAGATTCTGTTTCAGAAAATAACTCTACTTCTGTTGGTATCAAAAGATCGTCTATGATGTTATGAAGTTTTTAGTAATGGAGAGGGGGCAGAGTTTTTTGTGGGCTTTTAAAACCCTCGGACTCCTCCTCTTTCTGTGTCTCATTGTTAAATGTTCAGCTGAGGAAGATTTCAATTGCCATGAAGGAGGAGGGCTTTCAAAGAATAGAAACAACGAGGAAAAAGCTGCTATAATCCCAAGAGGAGACATTATTATACAAGTGGGAGCTGACCCAACTGAAGTATTGTGTAGGTTCAACTCATCTGCTTTGAATGCCGCGGATGTCTTCTTTGCCACCAGGAATGGAACCATTCCCCATGAGATTGTAAACAACTCAACTATCCGAATAAACATTCAGCATTTCGAGCCAAAGAAATACACATTATTCTGCCGATTACGAAGAAAAAATGGTCCTGCTAAAGAATTGTGTTCTCAAGTTGTTAAAGCTGGAGGACTGCCATCGGATGTTGAAAACTTTTCTTGTATGGCAAAAAACAATGAAGTTGTTAACTGCTCTTGGACCACCCCTTACAACCCCGTGAAAGTTACTCAGACGAATCTCACCTATTTAACTCCTAATTTTATGGGGGAAGGTAATTGTCCATTAACCAATATGGATGGGTATTCGTGGTGTTATTGGAATACGGGCTCTAAATTTCTGTTGAGAGACGAATTCGACTTCATTATCTCCAGGAAAAATGCTTTAGGCACAAGGAAATTTACTCACCATGTCGTTATACCTGCCATTGTCTATCCCAATAAAGTTACTGCTGATGTGTCTCTTGTTGGACCGATCACAGTAAAAGTGGCGTGGAATCTAACTTTTCCTTTGGACGTCTTTTCCTATGGTCTTTATCATCGAGTGGAATACAAGATGAAATTATCTGACCAATGGTTGAATGTGACAAACTTCTTTCATAAGCACAAGCTTAAAGCTGAAGTAATTCTACGGACTTTTGATGTCGAAGTGAATATGCCATATGCCTACACGGAGTATGAGTTCCGCGTTCGAATCCATACTGGATTCGGAGATTTAAAAGAAGAGCTCTGGAGTCCTTATGATACTCTAAGGATTATGACAGAACCTGTGGTTCCTTCTATACCTCCTGAAACTAGTAAAAGTACTTTTGAAATTGTGGAACACTTGGATAATAGAGATATATACATCAACTTTCGAGACATTGATGAACTTTATCGCGGAGGCAGGAATTTTGCGTACAGGATTTTGGTATATCCAGGCTATTCTAAGCATGCTATTGATGCAGAACCTAGCGAAAGAACCAGGTCTTATTTCAAATATACGTTTATGAATTTCACAGATTATAGATTTGAAATTTATCCTGAAAATGAAAAGGGCCGAGGACCTATTCCTTCGATTGTGCGAGTGCCTAATTCTGACTGCCTCCCTAAAAAGACTGAAATGTTCACTGTCATCATAAGAACAACTTTGGAAGGGAAAAAGGTCTTCAGTCTGTATTGGGTACCTTCAGTTAATCCTAACATTCGATGTCCTGGTGCTGATTTAAATATTGATTCTTACACCATCTTTTGGTGTAAGAGAACATCAGGTGATAGGTGTAAGGAAACTCTCTATTGGCAAGAAATTCCAAATCCAGAATTGGTTGTTAAAGATTTGAGCGAAATTACAATAGCGCCTCCTGTTATGTATGAGAAAAATTTAACTGACTTAGCTGAAGATGTCGCCTACACATTTGGAGTTGCGGCTGGCTCGGGCAACTACTCGAGCGGCATTCGGTGGTCTAGTTGTATTGTTGATGAGAATGAACCACCAGTTGCACCAATAACAGAAGTTGCTACTACTACAACGAGTGGTTCTGTCGAGGTAAAATGGAATTTGAAGTGTTCATCTTTGTCTGCTATTCCGCTAGGCTATAATGTCTCATATTGTATGTCCGATATTCCTGATTTTGGCCATTGTTCCTCACCAGTGGAAAATGACCAAGTGAATTCACCATCTGCATCCAGCGTGATCATACAAAATCTGACTCCTGGAATTTCTTACATATTTTCGGTGTCAGTTCTTTCTTTGATTGGCGAAGGACGTCAGAGTCTTCCCAAGTTGATCAAATTGAGGGAGGAAATTCCGTCCGGACCACCGACAGCTTTACAAATTGATAATTCGTCTGACACTTCGGCACTACTATCATGGCAACCTCCTCTGCAAGCTGATCAAAATGGGGTGATTACTGAGTATAGAATTACTACGATGCCATTCTCTCATCCCACTGTGATCGATGTTGATAAACTTTCCAATAAGAATCTCATTAAGTATGATCTACATGGATTGATTCCTTTGACCTCTTACGAATTAAAAGTGAAGGCTTGTAATAAAGCTGGTTGTGGAGACAGAACGCAGGCTTCTTTGAAATTGTTTACAAAAGCTGGAAAACCTGATGAAGTTGATAACTTCATTCTTGATGTTAGTAATTGGAGGCTTCTCTGGAATCCAAGAAGGTGCAACAGTTTTAACTGTTCATTTGAAATCAATGTTCCCTTTAATGAGACTTCCAACATCACATATTACTCAGGTGTTAATGACAGCTTGCTAAATCTCCAAGACGTTGGATTACCCTGCAATAAAACTATTATGAAGTTTCATATCAGATTAAAAGGTCATGATGAGATGGGTCATTTCTTGTATAGCAACTGGAGCTCCGTGGAAAAGGAAAAAGACGAATGTCCTCAAGAAATGAACTATTTAATGATTGGTTTGGTCTGTTCTGTGGCCATCGTTGTAGTTTTAGTGGCATATTTGATTATGAAGTTTGGATGGAGTGCTGTTAAGAAAGCAATCAAAGACTGTAAACAGAGTATTAATTTGCCCAAAGGAATTCAGGCAACAGAATCTGTGAAAGAGCATCGTAAAGATTTCTCATCAGACAAAGCATTGATTGCAAGGGCGAGTGAACCTTCATTCTTACTTCTGCAACATCAGAACTCTCAGACGAACCTCGCTGAAACTATTCTGAGGGAAGACCGGGTTCTTGCTAAGCTAAGTAGGGATTCAGTTTCATCTGAGGAAGTCAATTTAATCGATGCAGCTGATCATGATCGACACGGCCGAAATTTATCAGGAGGCTCTGGTCGTTCTTCAGGCAATGACTCCGCTATGATGTCTGAATCACCTTCATGCACAGAAACTGATCAGGATGCAATGTCCCAAGAATTGGAGTCTTGTCAAAATCATGAAACAACCTTGCGTCAGAGAAATCCTGTTCCCGCATATGTGCAACACGGAGTCATACCAGAAAAAATATCGGAAGGTTATGTGACTGCCCATTCTGTACCTAGTTTACCCCACCTTTATATAGATGGCCTCAATTCGCTACAGCAGTCAACTCCAAACCTCAATGGAAATCTCACATTTGCTGGGTGGGTTAATGCAAGAAGAGCGTCTACTGGGTATATCAGTATGCCTGAGTCTGAAACTGATTCCCCAATGAAGAGGGATCCACTTTCAGGCGTCTCTTTATCTAGAGTTCCCCCTTCTCGAGGTCAATCAGCGTTCCCCCCTTATTCCAGATATAGCTTCAACCCTAATCTTAAACTGGACGAATCATCAAACAAAAGTACCTCGCCTACTAGGCTCTCTACTGGTTACACGGTTGCTGACATAAGGCCGAACAGATCCCCTTCACCCCCGTCACAAAATGGAAATAATATTGGTTATGTTTCTGCTGGTGATCCTTTTGGTGTTCTCAAACGGCAACCATCTTTGCCTCTTATACCTAAGAACATTGTCACTGGAGAAGAAGAACTACCACTTGGAGCCTATTGCAGAGTTGGATCTAGAAACAATACTGCCACTCCAGGATATGTGAGTGCGGGCCCTATTGAAAGCGGTTTCTCAGCTTTGAATGTTATGCCATCCTCGACTAGAAATCCTTACGTTTCTTACGGTGAGGCAGCAATGATATCTAACCATCATCCACAGCCCTGCAAGGAGACACCATCATCTAATTCCCCTTATGTAGAATTATGTGATGGTGGTCGATGGGCACAACCCGTCATTCATTCCATGCCATTAGTTTCCTCCCCTCATTTACCCACTTTGTCTTCTGCACCTAAAGAAAGTTCTCGTATTGGAACGATTGGTCAATTGCAGCGACCCAATACAGCAGAAACGGCGATGGGTCATAGAAAAGTAGACGGCAATCCTTCGTTGTCTAAACAGAGCTCCGGTTATGTTAGCCAAGAAACAATACCATCTTATGATTCTGTGGTAATGTCACCCAAGCGATTATTGACACAGGCAGTGACGCCGCATACTGTCATTATGTCCCCAAGTCATCAAGCTTCGATGGTGTAAATGCGAGTGGAATTTTTAGGTGTCTTAGAATTTTGTTGCCAAAATGAGGCGCTATTACTTGACATTATAATTTAAGTTCATTACTTTGCTTCACTTTCGATATTTTAGCGCATCTTTAGAAACATTAAACGAATATATACATTATAAAGTGATGAAAGTATTAGCTATAGTCATAACTAAGAATTGGTATGTACATTTCTTTATTGAAAGTGATTTTTGTTATACTGCTCTGTAAGTTAAGGAAACATTTAATTAGTGATGGATAACTAAGAAATCTCA
>Proasellus_beticus_ ENA|HAFL01094673|HAFL01094673.1 TSA: Proasellus beticus, contig comp99529_c0_seq15
CTCGTAAATCCATTGTTATCAAAATAATGAAGAGAACTTATTCTTGTTAACAAGAGATCACTCAAGGGCTGTTTTTGGCCTCCCTTGAAGACTACTTCTTTGAGAAGGAAGAGGTTGGGAGGTCATTTTCTATCTACTGGTGTTAAATTATTTTTGTGACGTCCTGAGCATTTCTTTATCTTAGCCATCCTTGATTCTTAAGAAGATTCTATTTCAGATTATAACTCTACATCTGTTGGTATCAAAAGATCGTCTATGATGTTATGAAGTTTTTAGTAATGGAGAGGGGGCAGAGTTTTGGGGGGGCTTTTAAAACCCTCGGACTCTTCCTCTTTCTGTGTCTCATCGTTAAATGTTCAGCTGAGGAAGATTTCAATTGTCACGAAGGAGGGGGGCTTTCAAAAAATAGTAACAACGAAGAAAAAGCTGCATCAAGAAATGGAGGGAGTAAGAAAACATATAGGAAAGCAGCTATAATCCCAAGAGGAGACATAATTATCCAAGTGGGAGCTGACCCAACTGAAGTATTGTGTAGGTTCAACTCATCTGCTTTGAATGCCGCTGATGTCTTCTTTGCCACCAGAAACAGAACCATTCCCCATGAGACTGTAAACAATTCCACTATCCGTATAAACATTCAGCATTTCGAACCAAAGAAATACACATTATTCTGTCGATTGCGGAGGAAAAATGGTCCAGCAAAAGAGTTGTGTTCACAAGTTGTTAAAGCTGGAGGACTGCCATCGGATGTTGAAAACTTTTCTTGTGTCGCCAAAAACAATGAAGCTGTTAACTGCTCTTGGACCACCCCTTACAACCCCGTAAAAGTTACTCGGACCAATCTCACCTACCGTACTCCGAATTTTATGGAGGAAGCTTATTGTCCTAGAACCAATTCGGAAAAGTATACGTGGTGTTATTGGGATTCGAGAACTAAATTTTTGTTGAGAGACGAATTCGACTTCATCATCTCCAGGAAAAATGCTTTAGGCACAAGCAAATTTACACACCATGTCTTTATCCCAGAGATTGTCTATCCCAATAAAGTGGCTGCAGTTGTGTCTCTCGTTGGGCCAATCAGAGTAAAAGTGGCGTGGAATCTAACTTTTCCTATGGACGTATTTCCATATGGTGTTTATCATCGAGTGGAATACAAACTGAAATTATCTGACCAATGGGTGAATGTGACAAACTTCTTTCATAAGCACAAGCTTAAAACTGATATAATTCTACGGACTTTTGATGTCGAAGTGAATATGCCATATGCATACACGGAGTATGAGTTCCGTGTTCGAATCCATACTGGCTATGGAGAATTAAAAGAAGAATTATGGAGTCCTTATGATTCTCTTAAAATTATGACTGAACCTGTAGTTCCTTCTATACCTCCCGAAACCAGTAAAAGTACATTTGAAATTGTGGAGCACTTAGACAATAGAGATATATACATCAACTTTCGGGACATTGATGAACTTTATCGCGGTGGCAGGAATTTGCGTACAGGATACTGGTATATCCAGGCTATTCTAAGCAAGCTATTGATAAAGAACCTAGCGAAAGAACCAGGTCATATTTCAAATATACGTTTATGAATTTCACAGATTATAGATTTGAAATTTATCCTGAAAATGAAATGGGCCGAGGACCTATTCCTTCGATTGTGCGAGTGCCTAATTCTGACTGCCTCCCCAAAAAGACCGATATGTTCACTGTCATCATTAGGACAACTTTGGAAGGGAAAAAGGTCTTCAGTCTGTATTGGGTACCTTCAGTTAACCCTAACATTCGGTGCCCTGGTGCCGATTTAAATATTGATTCCTACACCATCTTTTGGTGTAAGAGAACATCAGGTGATAGATGTAAGGAAACTCTCTATTGGCAAGAAATTCCAAATCCAGAATTGGTTGTTAAAGATTTGAGCGAAATTACAATGGCTCCTCCTGTTATGTACGAGAAAAATTTAACAGACTTAGCTGAAGATGTTGCCTACACATTTGGAGTTGCGGCTGGCTCAGGCAACTACTCGAGCGGCATTCGGTGGTCTAGCTGTATTGTTGATGAGAATGAGCCACCAGTTGCACCAATAACAGAAATTGCTACTACTACAATGAGTGGTTCTGTCGAGGTAAAATGGAATTTGAAATGTTCATCTTTGTCTGCTATTCCGCTAGGCTATAATGTCTCATATTGTATGTCCATTATTCCGGATTTTGGCCACTGTTCTTCACCAGTGAAAAATGACCAAATGAATTCACCTTCTGCATCTAGTGTGATCATACATAATCTGACTCCTGGAATTTCTTTCATATTTTCGGTGTCAGTTCTTTCTTTGATTGGCGAAGGACGTCAGAGTCTTCCCAAGTTGATCAAATTGAGGGAGGAAATTCCATCTGGACCACCGACAGCTTTACAAATTGATAATTCGTCTGACACTTCGGCACTATTGTCGTGGCGACCTCCTTTGCAAGCTGATCAAAATGGCGTGATTACTGAGTATAGAATTACTACAATGCCTTTATCGCGTCCGACTGTGATAGATGTTGATAAACTTTCCAATAAGAATTTCATTAAGTACGATCTACATGGGTTGATCCCTTTGACCTCGTACGAAGTAAAAGTAAAGGCTTGTAATAAAGCTGGTTGTGGAGACAGAACGCAGGCTTCTTTGAAATTGTTTACAAAAGCTGGACAACCTGATGTAGTTGACAACTTCATTCTTGATGCTAGCAATTGGAGGCTTCTCTGGAATCCAAGAAGGTGCAACAGTTTTAACTGCTCGCTTGAGATCAACGTTCCTTTTAATGAGACTTCCAACATCACATATTACTCAGGAATGAATGACAGCTTGCTCAATCTCAATGAGGTCGGATTGCCATGTAACAAAACCATTATGAAGTTCCATATCAGATCAAAAGGTCACGATGAGATGGGTCATGCCTTGTATAGCAACTGGAGCTCCGTAGATAAGGAAAAAGACGAATGTCCTCAAGAAATGAATTATTTAATGATTGGTTTGGTCTGTTCAATTGCCATCGTTATAGTTTTAGTGGTTTACTTGATCATGAAGTTTGGATGGAATGCTGTTAAGAAAGCAATCAAAGACTGTAAGCAGAGTATTAATTTGCCCAAAGGAATACAGGCAACAGAATCTGTGAAAGAGCATCGTAAAGATTTCTCGTCAGACAAAGCATTGATTGCAAGGGCGAGTGAACCTTCGTTTTTACTTCTGCAACATCAGAACTCTCAGACGAACCTCGCTGAAACTATTCTGAGGGAAGATCGGATTCTTGCTAAGTTAAGTAGGGACTCAGTTTCATCTGAGGAAGTCAATTTAATAGATGCCGCCGATCATGATCGACACGGCCGAAATTTATCAGGAGGCTCCGGCCGTTCTTCCGGCAATGACTCTGCTATGATGTCTGAATCACCTTCAGGCACAGAAACTGATCAGGATGCAATGTCCCAAGAATTGGAGTCTTGTCAAAATCATGAAACAACTTTGCGTCAGAGAAATCCTGTTCCCGCATATGTGCAACATGGAGTCATACCAGAAAAAATATCGGAAGGATATGTGACTGCCCATTCTGTACCTAGCTTACCCCACCTTTATATAGATGGTCTCAACTCGCTACAGCAGTCAACTCCGAACCTCAATGGAAATCTCACTTTTGCTGGGTGGGTTAATGCCAGAAGAGCGTCTACTGGGTATATCAGTATGCCCGAGTCTGAAACCGATTCCCCAATGAAGAGGGATCCACTTTCTGGCGTCTCTTTATCTAGAGTTCCCCCTTCTCGAGGTCATTCAGCGTTCCCCCCTTATTCCAGATATAGCTTCAACCCTAACCTTAAACTGGACGAATCATTAAACAAAAGTACCTCACCTACTAGGCCCTCTACTGGTTACACGGTGGCTGACATAAGACCGAACAGATCCCCTTCACCACCTTCACAAAATGGAAATAACATGGGTTATGTTTCTGCTGGTGATTCTTTTGGGGTTCTCAAACGGCAACCATCTTTGCTTCTTATACCTAAGAACATCGTCACTGGAGAAGAAGAACTACCACTTGGAGCCTATTGCAGAGTTGGATCTAGAAATAATAATGCCACTCAAGGATATGTGAGTGCGGGCCCTATTGAAAGCGGTTTCACGGCTTCGAATGTTATGTCATCCTCGACTAGAAATCCTTACGTTTCTTACGGTGAGGCAGCAATGATTTCTAACCATCATCCACAACCATGCAAGGAGACGCCATCATCTAACTCCCCTTATGTAGAATTATGTGATGGTGGTCGATGGGCACAACCCGTCATTCATTCCATGCCATTAGTTTCCTCCCCACATTTACCCACGTTGTCTTCTGCACCTAAAGAAAGCTCTCGTATTGGAAGAATTGGTCAATTACAGCGACCCAATACAACAGAAGCGGCGATGGGTCATAGGAATGTAGAAGGCAATCCTTCGTTATCTAAACAGAGCTCCGGTTATGTTAGCCAAGAAACAATTCCATCTTACGATTCTGTAGTAATGTCGCCCAAGCGATTAATGACTCAGGCAGTGACGCCGCATACTGTCATTATGTCCCCAAGTCATCAAGCTTCTATGGTGTAAATGTGAATGGAGCTTTTTAAGTGTCATAGAATTTTGTTGCCAAAATAAGGCGCTATCATTTGACATTTAGGTGCATTACTTTGCTTCACTTTCGATATTTTAGCGCATCTTGTGAAACATTTTCTGAAAATATACATTATAAAGTGATGAAAGTTTTAGCGTTAGTCATAACTAAGAATTGGAATGTAGTCTACATTTCTTTATTGGAAGTGATTTTGTTATACTGCTCTGTAAGTTAAGGAATGTGTGATGCGTAATTATGAAATCTCACTACGAATCTTTAATATAATGTGTATGAATCAAGTCATTTAAGAAAAAATAAAACTGATAAATAGGTAATATCTATAGCTGACATTCATTCATCTTGTATATTTTTATAATTTATTATTACCTGCAGCTGGTAAAAATGATAGTAATTGGTAGCTATTTAAGGACTGTACGGCATGAGGCCATACAAGGCAAGTAGCCCTTATGGTGCAGTAGACCTATATAAATTTATTGTGAATTTAAAAAGTTATGGTATCTTGTCCAAGCCATAGTTTTCAAAATACTAAAGTTTATCTGCCGTTTGTTCATAGTATTTTGCACTATCCTGATGCTCTTAAACTGACCGCTACAATTTTAGTAAATTTCTAAACACAAAAAAGTCCATCCACCGAATGGTTCAAGTAAAAGTATGCTATATAATTATATACCTATCAAGTTTGTTCCTCTGAATGCAGATCTTTCTATTAATGAAGCTATCTAATTAATATATGGCTTACTTAAGAGGATTCTACTTTCTATGTAGAGAATTGCATAGAAATAGCTATGTATAGAACTGTAGATACTTTGTCCAGAACTGTATGTAAAATAATTAGTAATAATTTGCAGATTAAGTATAGTAGGCTAAATATGGTATTAAAATTGTTTATTTAGATACAGTGTAAATACAGTAACAAATGAATATAAATATTGTGAATTGTTAATAATGAAATTGAATTGGCCTATTGAATAAAACCAATAACTAATACTAAATTACTAAGCATATATATATGCAAGTTTGTTGATTAGTAATAGACTTTTAGCTTAGGTCTCCTTAATTTTTGATCCAAAATTTATCTGTGCAATAAACCTTCGAAATTACAGTCATTCTATTCAGTAACTGTAAGAGTAAGAGATTTTGATACAAAAGTTATTTTAATAAAGTTGTCCATACATACATAAAATGTCTGGAAAGCCTAAAGGTAATGGCACTCTCATGATGTATTTCAGGTCAGCCCACTTCCTAAATATTATATTCTTCTCCATAAGGCTATTTAATTGATTGAATAATTAATCAAAAATATTATCTTAGTTTACCTTTCAAGCGATGTTCAAATAATAATCTAATTAAGCGTTAAAAACTTAAAAGTAATATTTTTATGTAAATGTTTATTACAGAGTTCGAAATTTTAAAGGATCTTTATTACTTTTTTTTTTATCTCTTTTGGCCTTTCTCAGCGAACAAAGAATAGATAAATCTC
>Proasellus_cantabricus_ ENA|HAER01020769|HAER01020769.1 TSA: Proasellus cantabricus, contig c21969_g1_i1
TGGGCATTGTTCCTCACCAGTGGGAAATGACCAAGTGAATTCACCTTCTGCATCTAGCGTGATCATACAAAATCTGACTCCTGGGATTTCTTACATATTTTCGGTGTCAGTTCTTTCTTTGATTGGCGAAGGACGTCAGAGTCTTCCCAAGTTTATCAAATTAAGGGAGGAAATCCCATCCGGACCACCGACAGCTTTACAAATTGGTAATTCGTCAGACACTTCGGCACTACTATCATGGCGACCTCCTCTGCAAGCAGATCAAAATGGTGTGATTACTGAGTATAGAATTACTACGATGCCTTTCTCGAGGCCGGCTATGATCGATGTTGATCAACTTCCCAATAAGAATTTCATTAAGTACGATCTACATGGATTGATTCCTTTGACCTCGTACGAAGTAAAAGTGAAGGCTTGTAATACAGCTGGTTGTGGAGACAGAACGCAGGCTTCTTTGAAATTGTTTACAAAAGCTGGAAAACCTGATGAAGTTGATAACTTCATTCTTGATGTTAGTAATTGGAGGCTTCTCTGGAACCCAAGAAGATGCAACAGTTTCAACTGCTCATTTGAGATCAATGTTCCCTTTAATGAGACTTCCAACATCACATATTACTCAGGTGTTAATGACAGCTTGCTAAGTCTCCATGAGGTTGGATTGCCATGTAACAAAACCATTATGAAGTTCCATATCAGATCAAAAGGTCACGATGAGAAGGGCCATTTCTTGTATAGCAACTGGAGCTCTGTGGAAAAGGAAAAAGACGAATGTCCTCAAGAAATGAACTATTTAATGATTGGTTTGGTCTGTTCTGTTGCCATCGTTGTAGTTTTAGTGGCTTACTTGATTATGAAGTTTGGATGGAGTGCTGTTAAGAAAGCAATCAAAGACTGTAAACAGAGTATTAATTTGCCCAAAGGAATACAGGCAACAGAATCTGTGAAAGAGCATCGTAAAGATTTCTCGTCAGACAAAGCATTGATTGCAAGGGCGAGCGAACCTTCGTTCTTACTTCTGCAACATCAGAACTCTCAGACGAACCTCGCTGAAACTATTCTGAGGGAAGATCGGGTTCTTGCTAAACTAAGTAGGGACTCAGTTTCATCTGAAGAAGTCAATTTAATCGATGCAGCCGATCATGATCGACACGGCCGAAATTTATCAGGAGGCTCCGGCCGTTCTTCAGGCAATGACTCCGCTATGATGTCTGAATCACCTTCAGGCACAGAAACTGATCAGGATGCAATGTCCCAAGAATTGGAGTCTTGTCAAAATCACGAAACAACCTTGCGTCAGAGAAATCCTGTTCCCGCATATGTGCAACATGGAGTTATTCCGGAAAAAATATCGGAAGGTTATGTGACTGCCCATTCTGTACCTAGCTTACCCCACCTTTATATAGATGGCCTCAATTCGCTACAGCAATCAACTCCGAACCTCAATGGAAATCTCACATTTGCTGGGTGGGTTAATGCCAGAAGAGCGTCTACTGGATATATCAGTATGCCAGAGTCTGAAACCGATTCCCCAATGAAGAGGGATCCACTTTCAGGCGTCTCTTTATCTAGAGTTCCCCCTTCTCGAGGTCAATCAGCGTTCCCCCCTTATTCCAGATATAGCTTCAACCCTAATCTTAAACTGGACGAATCATCAAACAAAAGTACCTCGCCTACAAGGCCCTCTACTGGTTACACGGTTGCTGACATAAGGCCGAACAGATCCCCTTCACCACCCTCACAAATTGGAAATAATATTGGTTATGTTTCTGCTGGTGATCCTTTTGGGGTTCTCAAACGGCAACCATCTTTGCCTCTTATACCTAAGAACATCGTCACTGGAGAAGAACTACCACTTGGAGCCTATTGCAGAGTTGGATCTAGAAATAATAATGCTACTCCAGGGTATGTGAGTGCGGGCCCTATTGAAACCGGTTTCACGGCTTTGAATGTCATGCCATCCTCGACTAGAAATCCATACGTTTCTTATGGTGAGGCAGCAATGATTTCTAACCATCACCCACAAACCTGCAAAGAGACACCATCATCCAACTCCCCTTATGTAGAAGTATGTGATGGTGGTCGATGGGCACAACCTGTCATTCATTCCATGCCATTAGTTTCCTCCCCATATTTACCCACGTTGTCTTCTGCACCTAAAGAATGTTCTCGTATTGGAAGGGTTGGTCAATTGCAGCGACCCAATACAACAGAAGCGGCGATGGGTCATAGAAAAGTAGAAGGCAATCCTTCGTTGTCTAAACAGAGCTCCGGTTATGTAAGTCAAGAAGCAATTCCATCTTATGATTCTGTGGTAATGTCACCCAAGCGATTAATGACCCAGGCAGTGACGCCGCATACTGTCATTATGTCCCCAAGTCATCAAGCCTCGATGGTATAAATGTGAATGGAGTTTTTTAAGTGTCATAGAATTTTGTTGCCAAAATAAGGCGCTACTATCATTTGACATTTAAGTGCATTACTTTGCTTCACTTTCGATATTTTAGCGCATCTTTAGAAACATTACATGAATATATACATTATAAAGTGATGAAGGTATTAAGCTATAGTCATAGCTAAGAATTGGTATGTATGTACATTTCTTTATTAGAAGTGATTTTGTTATACTGCTCTGTAAGTTAAGGAAACATTTGATGTGTGATGCGTAACTAAGAAATCTCACTACGAATCTTAAGTATAATGTGTGTGAATAAAGTCATTTAAGATAAATAGTTGAATACCTTTAGCTGCAATTCTACCTGTATATTTATATAATTTATAATTACCTGCAGCTGGTAAAAATAATATTAATTGGTAGCTATTTAATGACTGTACGGCATGAGACCATAAGGCAAGTAGCCCTTTTGGTGCAGTAGGTCTTTATTAATTTATTGTGATTTAAAAAAAATTATGGTATCTTGTCCAAGCCATAGATTTCACAGTACTGAAGATTACTTGCCATTCGTTCATAGTATTTTGCACTATCTTGATGCTCTAAAACTGACAGTTACAATTTTAGTAAATTTATAAACACAAAAAAGTCCATCCACAGAATGGTTCAAGTTAAATTATGCTATAATTATATACCTATCAAGTTTGTTCCTCTGAATGCAGGTCTTTCTATTAATGAAGCTATTTATGGCTTACTTAGAGGATTCTACTTTCTATGTGTAGAATTGCATAGAAAACCCCATGTATAGAACTGTAGATACTTTGTCCAGAACTGTATGTAAAATTATTAATGACAAATGATAGATTGCAGATTAAGTTAAGTAGGCTATATATGGTATTAAAATTGTTTATTTAGATACAGTGTAAATACTGTAACAAATGAGAATGAATATTGTGAATTGTTAATAAAAAAAATTGAATATTGAATAAATTTTATAATAACT
>Proasellus_cavaticus ENA|HAES01078543|HAES01078543.1 TSA: Proasellus cavaticus, contig comp62926_c0_seq20
TTAAATTGGGGTGACTCTGATTTTAAAGAAGATTCTATTTCAGATTATAAACTCTGCATCTGTTGGTATCAAAAGATCGTCTATGATGTTATGAAGTTTTTAGTAATGGAGAGGGGGCAGAGTTTTTGGGGTTCTTTGGGCACCCTCGGACTCCTCCTCTTTCTGTGTCTCACCGTATTATGTTCAGCTGAGGAAGACTTCAATTGTCACGAAGGAGGTGGACTGTCAAAAAATCGAAATAACGAGGAAAAAGCAGCTATTATTCCAAGAGGAGACATTATTATCAAAGTCGGTGCCGAGCCAACTGAAGTCTTGTGTAGGTTCAACTCTTCGGCTTTAAACGCGGATGATGTATTTTTCGCTACCAGGAATGGAACCATCCCTCACGAAACTGTAAACAGTTCTACCATCCGCATAACCATTCAACATTTGGAACCAAATAAATACACGTTATTCTGCAGATTACGAAGGAAAAATGCGCCTGCCAAAGAGCTGTGTTCTCAGGTTGTCAAGGCTGGAGGACTGCCAGCGGATGTTGAGAACTTTTCTTGTATGGCCCAAAACAATGAAGTAGTTAACTGCTCTTGGACTACACCTTACAATCCTGTGAAAGTAACTCAGACGAATCTCACCTATTTAACTCCGAATTTTATGGATGAAGGCAATTGTCCGTTAACGAATACGGAAGGATATTCTTGGTGTTATTGGAATACGGGCTCCAAATTTCTTTTGCGAGATGAATTTGACTTCAGCATCTCAAGAAAAAATGCTTTAGGCACCAGGAAATATACTCACCACGTCTTTATCCCAGAGATCGTTTATCCTAATAAAGTTACTGCAGATGTGACTCTGGTAGGCCCCATCAGGGTAAAAGTAGCGTGGAATTTAACGTTTCCTTTGGACGTATTTTCGTATGGTCTGTATCATCGCGTGGAATACAGAATGAAATCATCTGACAAATGGTTGAACGTGACAAACTTCTTTCATAAGCACAAGCTTAAAGCTGAAGTAATCCTTCGCACTTTCGATGTCGAAGTCAATATGCCATATGCCTACACAGAGTATGAGTTCCGTGTTCGAATCCATACTGGATATGGAGAATTAAAGGAAGAACTCTGGAGCCCTTATGACATTCTTAGGATAATGACAGAACCTATGGTTCCTTTAATGCCTCCTGAGACCAGTAAAAGTACGTTTGAAATTTTGGAACACATGGAGAATAGGGATATTTACGTCAACTTTCGAGACATTGAAGAGCTTGAACACGGAGGCAGGAACTTTGCCTACAAGATGCTGGCATATCCGGCTAATTCTAAACAAGCTGTTGATATGGAACCCAGCGAAAGAACAAAGTCATATTTCAAATATTCGTTTATGAATTTCACAGATTACAGATTCGAAATTTTCCCCCAAAATGAAAAGGGTGTGGGGCCCATTCCTTCGATCGTACGCGTGCCCAATTCTGACTGCCTCCCTAAGAAGACTGAAATGTTCACCGTCATCATTAGGACAACTTTAGAAGGAAAAAAAGTCTTCAGTCTGTATTGGGTACCTTCAATTAACCCAAATAAGCGATGTCCAGGGGCCGATTTAAATATTGATTCCTACACTATCTTTTGGTGCAAGAGAACTTCAGGTGACAGGTGTAAGGAAACTCTCTATTGGCAAGAAATTCCAAATCCGGAATTGGTTGTTAAAGACCTGAGCGAAATTACAATAGCTTCTCCTGTAATGTATGAAAAAAATCTAACAGACTTAGCTGAAGATGTTGCCTATACGTTTGGAGTTGCGGCTGGTTCAGGAAACTACTCGAGTGGGATTCGATGGTCTAGCTGCATCGTTGACGAGAATGAACCTCCCGTTGCGCCAATAACCGAAGTTGCTTCTTGTACAACTAAAGGCACCGTGGTTGTTAAGTGGAATCTGAAATGTTCATCATTGTCGGCGATTCCACTGGGTTATAATATATCATATTGTATGTCTGACATTCCTGATTTTGGGCATTGTACTTCACCAGTTGAAAACGATCAGGTGAATTCTCCATCAGCCTCTAGCTTGAACATAACAAATCTGACTCCTGGGATTTCTTACATTTTTTCGGTATCTGTTCTATCTTTGATTGGGGAAGGTCGTCAGAGTCTTCCGAAGTTAATCAAACTGAGGGAAGAAATTCCATCCGGACCACCGACTGATTTCAAAATTAAAAATTCGTCAGCTTCATCCGCATCACTTTCGTGGCAACCACCTTTGCAAGCTGATCGAAATGGCATTATTAACGAATATAGAATTACTACTATTCCTTTCTCGAGAGCTGTCACAGTTGATGTTGAAAAACTATCAAATAATAATTCTATTAAGTACGATCTGCATGGATTGATACCCTTGACATCTTATGAAGTAAAAGTGAAAGCTTGTAATAAAGCAGGCTGTGGAGACAGAACGCAGGCCTCCTTGAATTTCCATACAACCGCTGGAAAACCCGAAGAAGTTGATAACTTCATTCTTGATGTTAGCAATTGGAGGCTTCTTTGGAACCCAAGAAGATGCAACAGCTTTAACTGCTCATTTGAGATTAAAGTTCCCTTTAATGAAACTTCCGACATCACCTATTTCTCTGGAATAAATGACAGCTTGCTAAGTCTCCACGACGTTGAATTACCATGTAACAAAACGGTCATGAAGTTTCATATCAGGTCAAAAGGTCAAGATGAGTATGGTCACTTCCTGTATAGCAACTGGAGCAACGTGGAAAAGGAAGAAGACGAATGCCCTCAAGAACTGAACTACTTAATGATTGGATTGGTCTGTTCTATCGCTATCGTTATAGTACTAATGGCGTACTTGATTATGAAGTTTGGATGGAGTGCTGTTAAGAAAGCAATTAAAGACTGCAAACAGAGTATTAATTTGCCGAAAGGAATACAGGCTACAGAATCTGTGAAGGAACATCGTAAAGATTTCTCTTCAGACAAAGCACTGATTGCAAGGGCGAGCGAACCGTCGTTTCTATTTCTGCAACACCAGAACTCTCAGACGAACCTGGCCGAAACTATTTTAAGGGAGGATCGAGTTCTTGCCAAACTAAGTAGAGACTCTGTTTCTTCCGAAGAGGTCAACTTAATCGATGCAACTGATCATGATCGACACGGCCGAAATTTATCAGGAGGTTCCGGCCGTTCTTCAGGCAACGACTCTGCTATGATGTCTGAATCACCTTCAGGCACGGAAACGGACCAAGATGCAATGTCTCAAGAATTGGAATCTTGTCAAAATCATGAAACAACTTTGCGTCAGAGAAATCCTGTCCCCGCATACGTACAACATGGAGTTATTCCTGAAAAGATATCAGAAGGATATGTGACTGCCCATTCTGTACCTAGCTTACCTCACCTTTACATAGATGGCCTCAATTCACTACAGCAGTCTACTCCAAATCTCAATGGGAATCTCACATTTGCTGGGTGGGTTAATGCCAGAAGAGCGTCAACTGGGTACATTAGTATGCCTGAGTCTGAAACAGATTCCCCGATGAAGAGGGATCCACTTTCAGGTGTCTCTTTATCTAGAGTTCCTCCTTCTCGAGTTCAATCAGCGTTTCCCCCTTATTCCAGATATAGCTTCAACCCTAATCTTAAGCTAGATGAACCATTAAACAAGGGTTCCTCGCCTACTGGACCCTCTCCTGGTTACACTGTTGCTGACATCAGGCCAAACGGATCCCCTTCACCACCAGCACAAAATGGAAATAATGTTGGCTATGTGTCTGCTGGTGATCCTTTTGGAGTTCTTAAACGTCAACCCTCATTGCCACTTATACCTAAGAATATCGTCATTGGAGAAGAGGAACTACCACTTGGAGCCTACTGCAGAGTTGGATCGAGGACGAATAATGCCACTCCAGGTTATGTCAGTGCAGGCCCTGTTGAAAGTGACTTCTCGGCTGTAAATGTTATGCCATCCTCGACAAGAAATCCTTACGTTTCTTACGGGGAGGCGGCGATGATATCTAACCATATCCCACCACCCTGCAAAGAGACAACGCCATCTAACTCCCCTTATGTAGAATTGTGTGATGGAGGTCGATGGGCCCAACCTGTTACTCATTCCATGCCATTAGTTCCCTCCCCACGTTTACCCACGTTGTCTTCTGCACCTAAAGAAAGCTCTCGTATGGGAAGGATTGGCCAGTTGCAGCGGCCCAATACAACAGAAGTGGCGATGGGTCATAGGAAAGGAGAAAGCAATCCTTCGTTGTCTAAACAAAGTTCCGGTTATGTTAGCCAAGAAACAATTCCATCTTATGATTCTGTGGTAATGTCGCCTAAGCGATTAATGACGCAAGCAGTGACACCGCACACAGTTCTAATGTCCCCAAGTCATCAAGCATCAATGGTGTGAATATATATGGTGTTAGTGTCATAGAATTTTGTTGCCAAATAAGGCGCTATCATTTGACATTTTCGTGCATTACTTTGCTTCACTTTCATTATTTTGAGCGCATCATTATTAAACAATAAATGAATTTAAAGTGATGAAAGTGTTAGATATATACATATATATACACTGTATATATCCCTATGTAGTATATCCAAATTACATGACTAGGAAATTAAGACTGAATTGCCATGGACATTTCTTTTATTATGAGGTATAATGGAGGTGATTACGTAATTCTACAGTTTAGGAATACATTTAATGTGTGATGCTTAACAGAGAAATCTCACTACGAATCTTAAGTATACTTTGTGTGAATCAAGTCATATAGGATAAATAGGTGAAATTTTCAGCTGCCATTCAATCTGTATATTTTTATAATGTAATATTACCTGCAGCTGGTAAAAATAGTACTACCTGGTAGCTATTTAATGACTATAGTGCATGAGGTCCTTGCAAGGCTAGTAGCCCTTATTGGGCAGTATAATAATTTACGTTGAATATAAAAAATTCATGGTAACATGTCCAAGCCATAGTTTTCAAAGTAAGATTACATGATGTTCATAGCCTGAAGCTCTAACTTTGATGCCTCAAACTC
>Proasellus_coiffaiti_ ENA|HAEU01002180|HAEU01002180.1 TSA: Proasellus coiffaiti, contig comp2509_c0_seq1
CACTTATTTATCAGGAATTAATGACAGCTTGCTTAGTCTCCATGACGTTGAATTGCCATGTAACAAGACGAAAATGAAGTTCCATATCAGATCAAAAGGTCAAGACGAGCTTGGTCACTTCTTGTATAGCAATTGGACCAGTGTGGAAAAGAAAGAAGACGAATGCCCTCAAGAAATGAACTACTTAATGATTGGATTGGTCTGTTCTATCGCCATCGTTGTAGTGCTAGTGGCTTACTTTATTATGAAGTTTGGATGGGGTGCTGTTAAGAAAGCAATCAAAGACTGCAAGCAGAGTATTAATTTGCCCAAAGGAATTCAGGCTACGGAATCTGTGAAGGAACATCGTAAGGATTTCTCATCGGATAAAGCCTTGATTGCAAGGGCGAGCGAACCCTCGTTTCTTCTTCTGCAACACCAGAACTCTCAGACGAACCTAGCCGAAACTATTTTGAGGGAAGATCGGGTTCTGGCCAAACTGAGTAGAGACTCTGTTTCTTCCGAAGAGGTCAACTTAATCGATGCGACTGATCATGATCGACATGGCCGAAATTTATCCGGAGGTTCCGGCCGTTCTTCAGGCAACGACTCTGCTATGATGTCTGAATCACCTTCAGGCACGGAAACTGATCAGGATGCAATGTCCCAAGAATTGGAGTCTTGTCAAAATCATGAAACAACCTTGCGTCAGAGAAATCCTGTTCCCGCATATGTACAACATGGAGTTATTCCGGAAAAAATATCAGAAGGTTATGTGACTGCCCATTCTGTACCTAGCTTACCTCACCTTTACATAGATGGCCTCAATTCACTACAACAGTCTACTCCAAATCTCAATGCAAATCTCACATTTGCAGGGTGGGTTAATGCCAGAAGAGCTTCAACAGGGTACATTAGTATGCCCGAGTCTGAAACAGACTCTCCGATGAAGAGAGATCCACTTTCAGGTGTCTCTTTATCTAGAGTTCCTCCTCCTCGTGTTCAATCAGCGTTTCCCCCCGTACTCGCGTTGATAC
>Proasellus_coxalis_ ENA|HAET01037820|HAET01037820.1 TSA: Proasellus coxalis, contig comp39588_c2_seq2
GGAGGATGTATTCTTCGCCACGAAAGAAGGACCCATCCCTCACGAGACCGTCAACAGTTCTACCATTCGTATATACATCCAGCATTTGGAGCCAAAGAAATACACATTATTCTGCAGATTACGAAGAAAAAACGCGCCGGCCAAGGAGCTGTGTTCTCAAGTTGTGAAAGCTGGAGGACCTCCCGCGGATGTCAAAAACTTCTCCTGCATAGCTCCAAACAACGAAGTAGTTAACTGCTCTTGGACGACACCTTACAATCCTGTGAAAGTCACTCAGACGAATCTCACGTATTTTACTCCTAATTTTATGGAGGAAGGGAAATGCCCGTTTACAAATATGGTGGGAAATTCGTGGTGTTTTTGGGATCGAAGCAACAAATATCTCTTGCGAGATGAATTCAAACTCTTCATCTACAGAAAAAATGCTTTAAGCACAGAGAGATTTGAGCACAATGTCTTCATTCCAGCAATTGTCTATCCAAATAAGGTTACTGCTGACGTCTCGCTGGTAGGTCCGATTAGAGTAAAAGTGGCCTGGAATTTAACTTTTCCTTTGGACGTGTTTTCGTATGGTCTTTACCATCGCGTGGAGTACAGAATGAAATCAGCAACCCAGTGGTTGAATGTGACAAACTTCTTTCACAAACACAAGCTTAAAGCTGTAGAAATTCAGCGTACTTTCGATGTCGAAGTCAATATGCCACATGCCTACGTTGAGTATGAATTTCGTGTTAGGATCCATTCTGGATATGGAGAGTTAAAAGAAGAACTATGGAGCCCCTACGATATTCTTAGTATCATGACGGAACCTGTGGCACCTTCTATACCGCCTGAAACTAGTAAAAGCACGTTTGAAATTGTGGAACACTTGGACAATAGGGACATTTACGTCAACTTTCGAGACATTGATGAACTTGATCATGGAGGTCCTAAATTTTCTTACAGTATGCTGGTTTACTCGACGGAATCTAAACAAGCTGTTGATATGGAGCCTAGCGAAAGAACAAAGTCTTATTTCAAGTATACGTTTATGAATTTCACTGATTACAGATTTGAAATTTTCCCCCAAAATGAAAAGGGTCGTGGGTCCCTTCCATCTATTGTGCGCGTGCCAAATTCTGACTGCCTTCCGAAGAAAACTGACATGTTCACCGTAATCATTAGGACAACATCAGAGGGGAAGAAAGTCTTCAGCCTGTATTGGGTACCGTCAAGCAATCCAAATATTCGGTGCCCAGGCGCTGATTTAAATATAGATTCATACACTATCTTTTGGTGTAAGAAAACATCTGGTGATAGGTGTAAGGAAACTCTCTATTGGCAAGAGATTCCAAATCCAGAATTGGTCATAAAAGAACTGAGCGAAATTACAATAGCTCCTCCTGTAATGTATGAGAAGAATTTAACAGACTTAGCTGATGATGTAGCCTATACATTTGGAGTCGCAGCTGGCTCAGGAAACTACTCAAGTGGTATTCGATGGTCCAGCTGTATCGTTGATGAAAATGAACCACCCGTTGCACCAATAACTGAAGTCGTGTCTTGTACAGCCAAAGGCACTGTGGAAGTGAAATGGAATTTGAAATGTTCATCATTGTCTGCCATACCACTTGGCTTTAATGTATCATATTGTGTGTCCGATATTCCTGATTTTGGGCATTGTATTTCACATGTTGAAAACGTTCAAGTGAATTCACCATCAGCCTCTAGCCGGAACATTACAAATCTGACTCCTGGGATTTCTTACATATTTTCGGTGTCAGTTCTTTCTTTGATAGGCGAAGGACGTCAAAGTGTTCCTAAGTTAATGAAATTGAGGGAGGAAATTCCTTCTGGGCCACCGACAGATTTCAAAATTGAAAGTGTGACTTCTACCTCTGCTTTATTATCTTGGCGACCACCTTTGCAAGCTGATCAAAATGGTCTTCTTACGGAGTATTTGATTACTACCATTCCTTTCTCGAGGGCTGAACTGGTGCTCCTTAAAAATCTCGACAACAAGAATTTTTTAAAATATGAGCATGGAGGGTTGAAGCCATTGACGACATATGAAGTAAGAGTGAAGGCTTGTAATAAAGCAGGCTGTGGAGACAGAACCCCGGCTTCTTTGATATTTGATACAAAGGCTGGAAGACCCGATAAAGTTGATAACTTCATTCTTGATGTCAGTAATTGGAGACTTCTTTGGAGCCCAAGAAACTGCAACAGTTATAACTGTTCATTTGAGGTTAAAGTTCCATTCAATGAAACTTCCGACATTACTTATATCTCTGGATTAAATGACAGCTTGCTTAGTCTCCATGATGTTGAATTGCCATGTAACAAAACTAAAATGAAGTTCCACATCAGGTCAAAAGGTCACGACGAGAATGGTCATTACTTGTATAGTAATTGGAGCACTGTAGAAAAGGAAGAAGACGATTGCCCTCAAGAAGTCAACTACTTAATGATTGGGTTGGTCTGTTCCATTGCCATCGTGGTAGTTTTAGTGGCTTACTTGATCATGAAGTTCGGCTGGAGTGCCGTTAAGAAAGCAATCAAAGACTGCAAACAGAGTATTAACTTGCCCAAAGGAATACAGGCTACTGAATCGGTGAAAGATCACCGAAAAGATTTCTCATCAGACAAAGCGTTGATTGCAAGGGCGAGCGAACCATCTTTTCTACTTTTGCAACACCAAAACTCACAGTCGAATCTCGCCGAAACTATTTTAAGGGAAGATCGGGTTCTTGCGAAACTAAGTAGAGACTCGGTTTCTTCTGAAGAGGTTAATTTAATCGATGCGACTGATCATGATCGACACGGCCGAAATTTATCAGGAGGTTCCGTCCGCTCTTCAGGCAATGACTCCGCTATGATGTCTGAATCACCTTCGGGCACAGAAACCGACCAGGATGCAATGTCACAAGAATTGGACCCATGCCAAAATCATGAAACAACCTTGCGGCAGAGAAATCCTGTGCCTGCATATGTGCAACATGGAGTTATTCCGGAAAAAATATCGGAAGGTTATGTGACTGCCCATTCTGTACCTAGTTTACCTCATCTATATATAGATGGCCTCAATTCGCTGCAGCAGTCGACACCAAACCTCAATGGAAATCTCACATTTGCTGGGTGGGTAAATGCCAGAAGAGCATCTACAGGGTATATCAGTATGCCCGAATCTGAAATGGATTCACCAATGAAGAGGGATCCTCTTTCAGGTGTCTCTCTTTCACGAGTTCCTCCATCTAGAGTTCCGTCAGCATTTCCCCCTTACTCCAGATATAGCTTCAACCCTAATCTTAAACTAGATGAATCATTTATTAAAGGTTCCTCACCTACCAGACCCTTTAATGGTTATACGGTTGCTGACATAAGGCCGAACAGAAGCCCTTCACCGCCGTCACAAAACGGAAATAATATGGGCTATGTTTCTGCTGGGGATCCTTTTGGGGTTCTCAAGCGACAACCCTCGTTGCCTCTAATTCCCAAGAACATCGTCAATGGTGAGGAGGAACTACCACTTGGGGCATATTGTAGAGTTGGATCAAGGTTAAATAACACCACTCCAGGTTATGTCAGTGCTGGCCCAGTTGAAAGCGATTTCTCAGCTCTGAATGTTATGCCACCCTCAACTAGGAATCCATATGTTTCTTACGGTGAGGCAGCGATGATTTCTAGCCACCTCCCACAACCCTGTAAAGAGACAACGTCATCTAGCTCCCCGTATGTAGAATTATGTGAGGGAGGTCGATGGGCCCAACCCGTAACTCATTCCATGCCATTAGTTTCCTCCCAACGCTTACCAGCGTTGTCTTCTGCACCTAAAGAAGGTTCTCATTTAGGAAGGATTGGTCAATTGCAGCGCCCTAATACGACAGAAGCTGCAATGGGGCATAGGAAAGTAGATGGCAATCCTTCATTGTCTAAACAGAGCTCAGGTTATGTTAGCCAAGAAACAATTCCTTCGTATGATTCTGTGGTGATGTCGCCTAAGCGACTGATGACGCAGGCAGTGACGCCACATACGGTCATCATGTCCCCGAGTCATCAAGCATCGATGGTGTGAATGTAAATGCAATTTTAAGTGTCATAGAATTTTGTTGCCAAATACGGCGCTATCATTTGACATTTAAGTGCGTTACTTTGCTTCACTTTCAATATTTAGCGCAACTTTATTAAACAGTAAAGAGATGAAATTATTAGCTATGTCCATAATTAGTATAATTA
>Proasellus_ebrensis ENA|HAEW01011728|HAEW01011728.1 TSA: Proasellus ebrensis, contig c12718_g1_i1
TTTCACGGATTATAGATTTGAAATTTATCCTGAAAATGAAAAAGGCCGAGGACCGATTCCTTCGATTGTGCGAGTGCCTAATTCTGACTGCCTCCCTAAAAAGACCGATATGTTTACTGTCATCATTAGGACTGTGGATGGGAAAAAGGTCTTCAGTCTGTATTGGGTACCTTCAGTTAATCCTAACATTCGATGCCCTGGTGCTGATTTAAATATTGATTCCTACACCATCTTTTGGTGTAAGAGAACATCAGGTGATAGGTGTAAGGAAGCTCTCTATTGGCAAGAAATTCCAAATCCAGAATTGGTTGTTAAAGATTTGAGCGAAATTACAATAGCTCCTCCTGTAATGTATGAGAAAAATTTAACTGACTTGGCTGAAGATGTTGCCTACACATTTGGAGTTGCGGCTGGCTCGGGCAACTACTCGAGCGGCATTCGATGGTCTAGTTGTATAGTTGATGAGAATGAACCACCAGTGGCACCAATAACAGAAGTTGCTACTACTACAACGAGAGGTTCTGTCGAGGTGAAATGGAATTTGAAATGTTCATCTTTATCTGCTATTCCGCTAGGCTATAATGTCTCGTATTGTATGTCCGATATTCCTGATTTTGGGCATTGTTCCTCACCAGTGGAAAATGACCAAGTGAATTCACCTTCTGCATCTAGCGTGATCATACAAAATCTGACTCCTGGGATTTCTTACATATTTTCGGTGTCAGTTCTTTCTTTGATTGGCGAAGGACGTCAGAGTCTTCCCAAGTTTATCAAATTAAGGGAGGAAATCCCATCCGGACCACCGACAGCTTTACAAATTGGTAATTCGTCAGACACTTCGGCACTACTATCATGGCGACCTCCTCTGCTAGCAGATCAAAATGGTGTGATTACTGAGTATAGAATTACTACGATGCCTTTCTCGAGGCCGGCTATGATCGATGTTGATAAACTTCCCAATAAGAATTTCATTAAGTACGATCTACATGGATTGATTCCATTGACCTCGTACGAAATAAAAGTGAAGGCTTGTAATACAGCTGGTTGTGGAGACAGAACGCAGGCTTCTTTGAAATTGTTTACAAAAGCTGGAAAACCTGATGAAGTTGATAACTTCATTCTTGATGTTAGTAATTGGAGGCTTCTCTGGAACCCAAGAAGGTGCAACAGTTTCAACTGCTCATTTGAGGTCAATGTTCCCTTTAATGAGACTTCCAACATCACATATTACTCAGGTGTTAATGACAGCTTGCTAAGTCTCAATGAGGTTGGATTGCCATGTAACAAAACCATTATGAAGTTCCATATCAGATCAAAAGGTCACGATGAGAAGGGCCATTTCTTGTATAGCAACTGGAGTTCCGTGGAAAAGGAAAAAGACGAATGTCCTCAAGAAACGAACTATTTAATGATTGGTTTGGTCTGTTCTGTTGCCATCGTTGTAGTTTTAGTGGCTTACTTGATTATGAAGTTTGGATGGAGTGCTGTTAAGAAAGCAATCAAAGACTGTAAACAGAGTATTAATTTGCCCAAAGGAATACAGGCAACGGAATCTGTGAAAGAGCATCGTAAAGATTTCTCGTCAGACAAAGCATTGATTGCAAGGGCGAGCGAACCTTCGTTCTTACTTCTGCAACATCAGAACTCTCAGACGAACCTCGCTGAAACTATTCTGAGGGAAGATCGGGTTCTTGCTAAACTAAGTAGGGACTCAGTTTCATCTGAAGAAGTCAATTTAATCGATGCAGCCGATCATGATCGACACGGCCGAAATTTATCAGGAGGCTCCGGCCGTTCTTCAGGCAATGACTCCGCTATGATGTCTGAATCGCCTTCAGGCACAGAAACTGATCAGGATGCAATGTCCCAAGAATTGGAGTCTTGTCAAAATCATGAAACAACCTTGCGTCAGAGAAATCCTGTTCCCGCATATGTGCAACATGGAGTTATTCCGGAAAAAATATCGGAAGGTTATGTGACTGCCCATTCTGTACCTAGCTTACCCCACCTTTATATAGATGGCCTCAATTCTCTACAGCAGTCAACTCCGAACCTCAATGGAAATCTCACATTTGCTGGGTGGGTTAATGCCAGAAGGGCGTCTACTGGGTATATCAGTATGCCAGAGTCTGAAACCGATTCTCCAA
>Proasellus_escolai_ ENA|HAEV01009099|HAEV01009099.1 TSA: Proasellus escolai, contig comp21959_c1_seq1
CAATGAGTGGTTCTGTCGAGGTAAAATGGAATTTGAAATGTTCATCTTTGTCTGCTATTCCGCTAGGCTATAATGTTTCATATTGTATGTCCAATATTCCGGATTTTGGCCATTGTTCTTCATCAGTGGAAAATGACCAAGTGAATTCACCTTCTGCATCTAGCGTGATCATACAAAATCTGACTCCGGGAATTTCTTACATATTTTCGGTGTCAGTTCTTTCTTTGATTGGCGAAGGACGTCAGAGTCTTCCCAAGTTGATCAAATTGAGGGAGGAAATTCCATCTGGACCACCGACAGCTTTACAAATTGATAATTCGTCTGACACTTCGGCACTACTATCGTGGCGACCTCCTCTGCAAGCTGATCAAAATGGCGTGATTACTGAGTATAGAATTACTACCATGCCTTTATCGCGTCCGACTGTGATCGATGTTGATAAACTTTCCAATAAGAATTTCATTAAGTACGATCTACACGGGTTGATCCCTTTGACCTCTTACGAAGTAAAAGTAAAGGCTTGTAATAAAGCTGGTTGTGGAGACAGAACGCAGGCTTCTTTGAAATTGTTTACAAAAGCTGGACAACCTGATGTAGTTGATAACTTCATTCTTGATGTTAGCAATTGGAGGCTTCCCTGGAATCGTCCACAGAAAGTG
>Proasellus_grafi ENA|HAEX01034716|HAEX01034716.1 TSA: Proasellus grafi, contig c28254_g2_i2
CAGTGGTATCAACGCAGAGTTTTTGGGGGTCTTTTAAAACCCTCGGACTCCTCCTCTTTCTGTGTCTCATCGTAAAATGCTCAGCGGAGGAAGATTTTAATTGTCATGAAGGAGGAGGGCTTTCAAAAAATAGAAACAACGAGGAAAAAGCTGCTATAATCCCAAGAGGAGACATTATTATTCAAGTGGGAGCTGACCCAACTGAAGTATTGTGTAGGTTCAACTCATCTGTTTTGAATGCCGCCGATGTCTTCTTTGCCACCAGGAATGGAACCATTCCCCATGAGACTGTAAACAACTCAACTATCCGTATAAACGTTCAGCATTTCGAACCAAAGAAATACACATTATTCTGCCGATTACGAAGGAAAAATGGCCCTGCTAAAGAGCTGTGTTCTCAAGTTGTTAAAGCTGGAGGACTGCCATCGGATGTTGAAAACTTTTCTTGTATGGCAAAAAACAATGAAGTTGTTAACTGCTCTTGGACCACCCCTTACAACCCTGTGAAAGTTACTCAGACGAATCTCACCTATTTAACTCCGAATTTTATGGAGGAAGGTAATTGCCCGTTAACAAATATGGATGGGTACTCGTGGTGTTATTGGAATACGGGCTCTAAATTTCTCTTGAGAGACGAATTCGACTTCATCATCTCCAGGAAAAATGCTTTAGGCACAAGGAAATTTACTCACCATGTCTTTATCCCTGCTATTGTTTATCCCAATAAAGTTACCGCTGATGTGTCTCTCGTTGGGCCAATCAGAGTAAAAGTGGCCTGGAATCTAACTTTTCCTTTGGATGTTTTTCCCTATGGTCTTTATCATCGAGTGGAATACAAAATGAAATTATCTGACCAATGGTTGAACGTGACAAACTTCTTTCATAAGCACAAGCTTAAAGCTGAAGTAATTCTACGGACTTTTGATGTCGAAGTCAATATGCCATATGCCTACACGGAGTATGAGTTTCGCGTTCGAATCCATACAGGATATGGAGATTTAAAAGAAGAACTCTGGAGTCCTTATGATACTCTAAGAATTATGACAGAACCTGTTGTTCCTTCTATGCCTCCTGAAACTAGTAAAAGTACTTTTGAAATTGTGGAACACTTGGACAACAGAGATATATACATCAACTTTCGAGACATTGATGAACTTTATCGCGGGGGCAGAAATTTTGCGTACAGGATACTGGTCTATCCGGGCTATTCTAAGCAAGCTATTGATACAGAGCCTAGCGAAAGAACAAGGTCATATTTCAAATACACGTTTATGAATTTCACGGATTATAGCTTTGAAATTTATCCTGAAAATGAAAAGGGCCGAGGACCCATTCCTTCGATTGTGCGAGTTCCTAATTCTGACTGCCTCCCTAAAAAGACCGATATGTTTACTGTCATCATTAGGACAACTTTGGATGAGAAAAAGGTCTTCAGTCTGTATTGGGTACCTTCAGTTAATCCTAATATTCGATGCCCTGGTGCTGATTTAAATATTGATTCCTACACCATCTTTTGGTGTAAGAGAACATCAGGTGATAGATGTAAGGAAACTCTCTATTGGCAAGAAATTCCAAATCCAGAATTGGTTGTTAAAGATTTGAGCGAAATTACAATTGCTCCTCCTGTAATGTACGAGAAAAATTTAACCGACTTAGCTGAAGATGTCGCCTACACATTTGGAGTTGCGGCTGGCTCGGGCAACTACTCGAGCGGCATTCGATGGTCTAGTTGTATAGTTGATGAGAATGAACCACCAGTGGCACCAATAACAGAAGTTGCTTCAACTACAACGAGAGGTTCTGTCGAGGTAAAATGGAATTTGAAATGTTCTTCTTTGTCTGCTATTCCGTTAGGCTATAATGTCTCGTATTGTATGTCTGATATTCCTGATTTTGGGCATTGTTCCTCACCAGTGGAAAATGACCAAGTGAATTCACCTTCTGCATCTAGCGTGATCATACAAAATCTGACTCCTGGGATTTCTTACATATTTTCGGTGTCAGTTCTTTCTTTAATTGGCGAAGGACGTCAGAGTCTTCCCAAGTTGATCAAATTGAGGGAGGAAATTCCATCCGGACCACCGATAGCTTTACAAATCGATGATTCGTCAGACACTTCGGCATTACTATCATGGCGACCTCCTCTACAAGCTGATCAAAATGGTGTGATTACTGAGTATAGAATTACTACGATGCCTTTCTCGAGGCCGTCTATGATCGATGTTGATAAACTTGCCAATAAGAATTTCATTAAGTACGATCTACATGGATTGATTCCTTTGACCTCTTACGAAATAAAAGTGAAGGCTTGTAATAAAGCTGGTTGTGGAGACAGGACGCAGGCTTCTTTGAAATTGTTTACAAAAGCTGGAAAACCTGATGAAGTTGATAATTTCATTCTTGATGTTAGTAATTGGAGGCTTCTCTGGAATCCAAGAAGGTGCAACAGTTTTAACTGTTCATTTGAGGTCAAGGTTCCCTTTAATGAGACTTCCAACACCACTTACTACTCAGGTGCTAATGACAGCTTGCTAAGTCTCCATGAGGTTGGATTGCAATGTAACAAAACCATTATGAAGTTCCATATCAGATCAAAAGGTCACGATGAGAAGGGCCATGTCTTGTATAGCAATTGGAGCTCCGTGGAAAAAGAAAAAGACGAATGTCCTCAAGAAATGAACTATTTAATGATTGGTTTGGTCTGTTCTGTTGCCATCGTTGTAGTTTTAGTGGCTTACTTAATTATGAAGTTTGGATGGAGTGCTGTTAAGAAAGCAATCAAAGACTGCAAACAGAGTATTAATTTGCCCAAAGGTATACAGGCAACAGAATCTGTGAAAGAGCATCGTAAGGATTTCTCGTCAGACAAAGCATTGATTGCAAGGGCAAGCGAACCATCGTTCTTACTTCTGCAGCACCAGAACTCTCAGACGAACCTTGCTGAAACTATTCTGAGGGAGGATCGTGTTCTTGCTAAACTAAGTAGGGACTCAGTTTCATCTGAGGAAGTAAATTTAATCGATGCAGCCGACCATGATCGACACGGCCGAAATTTATCAGGAGGCTCCGGCCGTTCTTCAGGCAATGACTCGGCTATGATGTCTGAATCGCCTTCAGGCACAGAAACTGATCAGGATGCAATGTCCCAAGAATTGGAGTCTTGTCAAAATCATGAAACAACCTTGCGTCAGAGAAATCCTGTTCCCGCATATGTGCAACATGGAGTTATTCCAGAAAAAATAGCAGAAGGTTATGTGACTGCCCATTCTGTACCTAGCTTGCCCCACCTTTATATAGATGGCCTCAATTCGCTACAGCAGTCAACTCCGAATCTCAATGGAAATCTCACATTTGCTGGGTGGGTTAATGCCAGAAGAGCGTCTACTGGATATATCAGTATGCCCGAGTCTGAAACCGATTCCCCAATGAAGAGGGACCCACTTTCAGGTGTCTCTTTATCTAGAGTTCCCCCTTCTCGAGGTCAATCAGCGTTTCCCCCTTATTCCAGATATAGCTTCAACCCTAATCTTAAACAGGACGAATCATCAAATAAAAGTACCTCGCCTACTAGGCCCTCTACTGGTTACACGGTTGCTGACGTAAGGCCGAACAGATCCCCTTCACCACAGTCACATAATGGAAATAATATTGGTTATGTTTCTGCTGGTCATCCTTTTGGGGTTCTCAAACGGCAACCATCTTTGCCTCTTATACCTAAGAACATCGTCACTGGAGAAGAAGAACTACCACTTGGAGCTTATTGCAGAGTTGGATCTAGAAATAATAATACCACTCCAGGGTATGTGAGTGCGGGCCCTATTGAAAGCGGCTTCACGGCTTCGAATGTTATGCCATCCTCGACTAGAAATCCATATGTTTCTTACGGTGAGGCAGCAATGATTTCTAATCATCACCCACAACCCTGCAAGGAGACACCATCATCTAACTCCCCTTATGTAGAATTATGTGATGGGGGTCGATGGGCGCAACCCGTCATTCATTCCATGCCATTAGTTTCCTCCCCACATTTACCCACGTTGTCTTCTGCACCTAAAGAAAGTTCTCGTATTGGCAGAATTGGTCAATTGCAGCGACCCAATACAACAGAAGCGGCGATGGGTCATAGAAAAGTAGAAGGCAATCCTTCGTTGTCTAAACAGAGCTCCGGTTATGTTAGCCAAGAAACAATTCCATCTTATGATTCTGTGGTTATGTCACCCAAGCGATTAATGACCCAGGCAGTGACGCCGCATACTGTCATTATGTCCCCAAGTCATCAAGCCTCGATGGTGTAAATGTGAATGGAGTTTTATGTGTCATAGAATTTTGTTGCCAAAATAAGGCGCTATCATTTGACATTTAAGTGCATTACTATGTTTCACTTTCGATATTTTAGCGCATCTTTAGAAACATTACATGAATATACATTATGTTATAAAGTGATGAAGGTATTAGCTATAGTCATAGCTAGGAATTGAGATGTACATTTCTTTATTGGAAGTGATTTTGTTATACTGCTCTGTAAGTTAAGGAAATATTTAATGTGTGATGCGTAACTAAGAAATCTCACTATGAATCTTAAGTATAAAGTGTGAATAAAGTCATTTAAGATAAATAGTTGAATACCTTTAGCTGCCATTCTACCTGTATATTTTTATAATTTATTATTACCTGCAGCTGGTAAAAATAATATTAATTGGTAGCTATTTAATGACTGTACGGCATGAGGCCATACATGGCAAGTAGCTTTAGACCTTTATCAATTTATTGTGAATTAAAAAGAATTATGGTATCTTGTCCAAGCCATAGTTTTCAAAGTAATAATGATTACTTTCCGTTCATTCACAGTATTTTGCACTATCTTGATGCTCTAAAATTGACCATTACAATTTTAGTAAATTTATAAACACAAAAAAGTCCATCCACCGAATGGTTCATGTTAAATGATGCTATAATTATATACCTATCAAGTTTGTTCCTCTGAATGCAGGTCTTTCTATTAATGAAGCCATTAATGGCTTACTTAGAGGATTCTACTTTCTATGTGTATTATTGCATAGAAAACGCTATGTATAGAATTGTAGATACTTTGTCCAGAACTGTATGTAAAATAACTAATGAATAATGGTAAATTGCAGATTAAGTTAAGTAGGCTATTAAAATTGTTTGTTTAGATACAGTGTAAATACTGTAACAGATGAAAATGAATATTGTGAATTGTTACTAAATAATTTGAAT
>Proasellus_granadensis ENA|HAEY01026128|HAEY01026128.1 TSA: Proasellus granadensis, contig comp51039_c0_seq2
AATTCGTCTGACACTTCGGCTCTACTATCGTGGCGCCCTCCTCTGCAAGCTGATCAAAATGGTGTGATTACTGAGTATAGAATTACTACAATGCCTTTATCGCGTCCGACTGTGATCGATGTTGATAAACTTTCCAATAAGAACTTCATAAAGTACGATCTACATGGGTTGATCCCTTTGACCTCTTACGAAGTAAAAGTAAAGGCTTGTAATAAAGCTGGTTGTGGAGACAGAACGCAGGCTTCTTTGAAATTGTTTACAAAAGCTGGACAACCTGATGTAGTTGATAACTTCATTCTTGATGTTAGCAATTGGAGGCTTCTCTGGAATCCAAGAAGGTGCAACAGTTTTAACTGCTCATTTGAGGTCAATGTTCCCTTTAATGAGACTTCCAGCATCACATATTACTCTGGCTTGAATGACAGCTTGCTCAATCTCCATGAGGTCGGATTGCCATGTAACAAAACCCTTATGAAGTTCCATATCAGATCAAAAGGTCACGATGAGATGGGTCATGTCTTGTATAGCAACTGGAGCTCCGTAGATAAGGAAAAGGACGAATGTCCTCAAGAAATGAATTATTTAATGATCGGTTTGGTCTGTTCTGTTGCCATCGTTGTAGTTTTAGTGGCTTACTTGATTATGAAGTTTGGATGGAGGTGAGTAAATAACAGAATTTTATTTTTATTTTTTCAATAATTGCCAATGTAATTTGTAGGAACGTATAAAATATCGTTATTCTAATTAGTATTAATTATCACATTGTATATTTTTAAATTACTATTTCTATTATTTTTTTTAATTTTTGTACCCCTTTTTTTTGTATTGAAAATAAACTAAATAATTAAATTATTAGGGCATTTCATGGATCTTAGTTAAACGAGAAAACATATTTTGTTATCAACTATTAACGTTTTACTTTCCACAGATGCAGAGGATTCG
>Proasellus_hercegovinensis ENA|HAEZ01079618|HAEZ01079618.1 TSA: Proasellus hercegovinensis, contig comp94957_c0_seq4
TTTTTTCAGTAATTGCCCGCTTACCAATATGGATGGAAATTCATGGTGTTATTGGGATCGAAGCAATAAATATCTTTTGCGAGACGAATTCAAGTTCATCATCTATAGAAAAAATGCTTTAAGCACAGAGAGATTTGAGCACAAAGTCTTTATCCCAGCAATTGTCTATCCCAAAAAAGTTACAGCTGACGTGACGCTGGTAGGTCCCATTAGAGTAAAAGTGGCCTGGAATTTAACTTATCCTATGGACGTGTTTTCGTATGGTCTTTACCATCGCGTGGAGTACAGAATGAAATCGTCAAGCCAGTGGTTGAACGTGACAAACTTCTTTCACAAGCACAAGCTTAAAGCTGAAGTAATTCAGCGTACTTTCGATGTCGAAGTCAATATGCCACATGCCTACGTTGAGTATGAGTTTCGTGTTCGAATCCATACTGGATATGGAGAGTTAAAAGAAGATCTCTGGAGTCCCTACGACATTCTTAGTATTATGACAGAACCTGTGGTTCCTTCTATACCTCCTGAAACCAGTAAAAGTACGTTTGAAATTGTGGAACACTTAGACAATAGGGATATCTATGTCAACTTTCGAGACATTGAGGAACTTGATCATGGAGGTCGTAATTTTGCTTACAGTATGCTGGTATATCCGGCCGATTCTAAACAAGCTGTTGATATGGAGCCTAGCGAAAGAACAAAGTCGTATTTCAAGTATACGTTTATGAATTTCACTGATTACAGATTTGAAATTTTCCCCCTTAATGAAAAGGGCCGTGGATCCATTCCATCTATCGTGCGCGTGCCCATTTCTGACTGCCTCCCGAAGAAAACTGACATGTTCACCGTAATCATTAGGACTACGTCAGAGGGGAAGAAAGTCTTCAGTCTATATTGGGTACCTTCAAGTAATCCAAATAATCGATGCCCAGGGGCTGATTTAAATATAGATTCTTACACTATCTTTTGGTGTAAGAAAACATCTGGCGATAGGTGTAAGGAAACTCTCTATTGGCAAGAAATTCCAAATCCAGAATTGGTTATAAAAGAATTGAGTGAAATTACAATATCTCCTCCTGTAATGTATGAAAAGAATCTAACAGACTTAGCTGGAGATGTAGCCTACACATTTGGAGTTGCAGCTGGCACAGGAAACTACTCGAGTGGTATTCGATGGTCTAGCTGCATCGTTGATGAGAATGAACCACCCGTTGCGCCAATAACTGAAGTCGCTACTTGTACAACCAAAGGCAGTGTGGAAGTAAAATGGAATTTGAAATGTTCATCATTGTCTGCCATACCTCTGGGCTTTAACGTATCATATTGTATGTCCGACATTCCTGATTTTGGGCATTGTACCTCACCAGTTGCAAACGTTCAAGTGAATTCACCATCGGCCTCTAGTCGGAATATCACAAATCTAACGCCTGGGATTTCTTACATATTTTCGGTGTCGGTTCTGTCATTGATAGGAGAAGGACGGCAGAGTCTCCCTAAGTTAATCAAATTGAGGGAGGAAATTCCTTCCGGCCCACCGACAGATTTCAAAATTGAAAGTATGACTGCTACATCCGCAGTACTATCTTGGCGGCCGCCTTTGCAAGCTGAACAAAATGGCATTCTTACAGAGTATTTAATTGTTACTAACCCTTTCTCAAGGGCTGTCACGGTACTTCTTGAAAATCTCCCCAATAATAATTTAATAAATTATGAGCATGAGGGGTTGAAGCCATTGACAGCATATGAAGTAAGAGTGAAGGCTTGTAATAAAGCTGGTTGTGGAGACAGAACGCCGGCTTCTTTGAGCTTCCGTACGAGGGCTGGAAAACCTGATGAAGTTGATAACTTCATTATTGATGTCAGTAATTGGAGACTTCTTTGGAGCCCAAGAAAGTGCAACAGTTATAACTGTTCATTTGAGGTTACAGTTCCATTCAATAAGACCTCCGACATTACTTATTTCTCTGGTTTAAATGACAGCTTGCTTAGTCTCCATGACGTTGGATTGCCATGTAACAAAACTATAATGAAGTTCCACATCAGGTCAAAAGGTCAAGACGAGAATGGTCGTTACTTGTATAGCAATTGGAGCTCCGTAGAAAAGGAAGAAGACGATTGCCCTCAAGAAGTGAACTACTTAATGATTGGATTGGTCTGTTCTATTGCCATCGTTGTAGTTTTAGTGGCTTACTTGATCATGAAGTTCGGTTGGAGTGCTGTTAAGAAAGCAATCAAAGACTGCAAACAGAGTATTAATTTGCCCAAAGGAATTCAGGCTACGGAATCTGTGAAAGAGCACCGAAAAGATTTCTCATCAGACAAAGCGTTGATTGCAAGGGCGAGCGAACCGTCTTTTCTACTTCTGCAACACCAAAACTCGCAGTCGAATCTCGCCGAAACTATTTTAAGGGAAGATCGGGTTCTTGCGAAACTAAGTAGAGACTCAGTTTCTTCCGAAGAGGTTAACTTAATCGATGCGACTGATCATGATCGACACGGCCGAAATTTATCAGGAGGTTCCGGCCGTTCTTCAGGCAATGACTCTGCTATGATGTCTGAATCACCTTCAGGCACAGAAACCGACCAGGATGCAATGTCACAAGAATTGGACCCTTGTCAAAATCACGAAACAACCTTGCGTCAGAGAAATCCTGTTCCTGCGTATGTGCAACATGGAGTTATTCCTGAAAAAATATCGGAAGGCTATGTGACTGCCCATTCTGTGCCTAGTTTACCTCACCTTTATATAGATGGCCTCAATTCGCTACAGCAGTCTACTCCAAACCTCAATGCAAATCTCACATTTGCTGGGTGGGTAAATGCCAGAAGAGCGTCTACTGGGTATATCAGCATGCCCGAGTCTGAAACTGATTCCCCAATGAAGAGGGACCCTCTTTCAGATGTCTCTCTATCGCGAGTTCCTCCTTCTCGAGTTCAGTCAGCGTTTCCCCCTTATTCCAGATATAGCTTCAACCCTAATCTTAAGCTAGATGAATCATTTAATAAAGGTTCCTCGCCTACCAGACCCTTTAATGGTTACACGGTTACTGACATAAGGCCGAACAGATCCCCTTCACCACCATCACAAAACGGAAATAATATGGGCTATGTTTCTGCTGGTGATCCTTTTGGGGTTTTAAAGCGACAACCCTCGTTGCCTCTTATACCAAAGAACATCGTCAATGGTGAGGAGGAACTACCACTTGGAGCCTATTGTAGAGTTGGATCGAGGGCGAATAATACCACTCCAGGTTATGTCAGCGCTGGCCCAGTTGAAAGCGATTTCTCAGCTCTGAATGTTATGCCACCCTCAACTAGAAATCCATACGTTTCTTACGGTGAGGCAGCGATGATTTCTAGCCATCTCCCACCTC
>Proasellus_ibericus_ ENA|HAFA01054331|HAFA01054331.1 TSA: Proasellus ibericus, contig comp69872_c0_seq1
GTGGTATCAACGCAGAGTTGGATCTAGAAACAATACTGCCACTCCAGGATATGTGAGTGCGGGCCCTATTGAAAGCGGTTTCTCGGCTTTGAATGTTATGCCATCCTCGACTAGAAATCCTTACGTTTCTTACGGTGAGGCAGCAATGATATCTAACCATCATCCTCAACCCTGCAAGGAGACACCATCATCTAACTCCCCTTATGTAGAATTATGTGATGGTGGTCGATGGGCACAACCCGTCATTCATTCCATGCCATTAGTTTCCTCCCCTCATTTACCCACGTTGTCTTCTGCACCTAAAGAAAGTTCTCGTATTGGAAGGATTGGTCAATTGCAGCGACCCAATACAACAGAAGCGGCGATGGGTCATAGAAAAGTAGAAGGCAATCCTTCGTTGTCTAAACAGAGCTCCGGTTATGTTAGCCAAGAAACAATTCCATCTTATGATTCTGTCGTAATGTCACCCAAGCGATTAATGACGCAGGCAGTGACGCCGCATACTGTCATTATGTCCCCAAGTCATCAAGCCTCGATGGTGTAAATGTGAGTGGAATTTTTAGGTGTCATAGAATTTTGTTGCCAAAATAAGGCGCTATCATTTGACATTTAAGTGCATTACTTTGCTTCACTTTCGATATTTTAGCGCATCTTTAGAAACATTAAATGAATACATACATTATAAAGTGATGAAAGTATTAGCTATAGTCATAACTAAGAATTGGTATGTACATTTCTTTATTGGAAGTGATTTTGTTATACTGCTCTGTAAGTTAAGGAAACATTTAATGTGTGATGCGTCACTAAGAAATCTCACTACGAATCTTAAGTATAATGCGTGCGAATAAAGTCATCTAAGATAAACAGTTGAATACCTTTAGCTG
>Proasellus_jaloniacus_ ENA|HAFB01014568|HAFB01014568.1 TSA: Proasellus jaloniacus, contig comp27919_c0_seq3
GGTATCAACGCGAGTACGGGGGTCCATTATTCCGGATTTTGGCCATTGTTCTTCACCGGTGGAAAATGACCAAGTGAATTCACCTTCTGCATCTAGTGTGATCATACATAATCTGACTCCGGGAATTTCTTACATATTTTCGGTGTCAGTTCTTTCTTTGATCGGCGAAGGACGTCAGAGTCTTCCCAAGTTGATCAAATTGAGGGAGGAAAGTAAGTAGATGGTAGTAATATGTAATATGTGTAATTTTATGCTAATATTTTTTGGGGGCTCTTTTAATTTTTATCTATGTGGACTGTTTTTTTTTTCCAAGCACCTGTTTACCCGTGATTCGAGCTATTGAATATTAAATCTTCTTTAGTCTTAGAACTCTACAACATTGGAATTCTATTCCTGCTTGCAAGTTCCCAACCTTATTTGACTAGTAGTTTTTTACAGATAGAATATATTTATTTTTCATGAAAGATTGAGCAACAAGCCATAAGACTAGTTCAATAATATAATTGATCTCAATTATGTGTTTTTTAGTTCCATCTGGACCACCGACAGCTTTACAAATTGATAATTCGTCTGACACTTCGGCACTACTATCGTGGCGACCTCCTCTGCTAGCTGATCAAAATGGCGTGATTACTGAGTATAGAATTACTACTATTCCTTTATCGCGTCCGACTGTGATCGATGTTGATAAACTTTCCAATAAAAATTTCATTAAGAATGATCTACATGGGTTGATCCCTTTGACCTCGTATGAAGTAAAAGTAAAGGCTTGTAATAAAGCTGGTTGTGGAGACAGAACTCAGGCTTCTTTGAAATTGTTTACAAAAGCTGGACAACCTGATGTAGTTGACAACTTCATTCTTGATGTTAGCAATTGGAGGCTTCTCTGGAATCCAAGAAGGTGCAACAGTTTTAACTGCTCGCTTGAGGTCAACGTTCCCTTTAATGAGACTTCCAACATCACATATTACTCAGGAATGAATGACAGCTTGCTCAATCTCAATGAGGTCGGATTGCCATGTAACAAAACCATTATGAAGTTCCATATCAGATCAAAAGGTCACGATGAGATGGGTCATGTCTTGTATAGCAACTGGAGCTCCGTAGATAAGGAAAAAGACGAATGTCCTCAAGAAATGAATTATTTAATGATTGGTTTAGTCTGTTCAATTGCCATCGTTATAGTTTTAGTGGTTTACTTGGTCATGAAGTTTGGATGGAGTGCTGTTAAGAAAGCAATCAAAGACTGTAAGCAGAGTATTAATTTACCCAAAGGAATACAGGCAACAGAATCTGTGAAAGAGCATCGTAAAGATTTCTCGTCAGACAAAGCATTGATTGCAAGGGCGAGTGAACCTTCGTTTTTGTTTCTGCAACATCAGAACTCTCAAACGAACCTCGCTGAAACTATTCTGAGGGAAGATCGGGTTCTTGCTAAGTTAAGTAGGGACTCAGTTTCATCTGAGGAAGTCAACTTAATTGATGCCGCCGATCATGATCGACACGGCCGAAATTTATCAGGAGGCTCCGGCCGTTCTTCCGGCAATGACTCTGCTATGATGTCTGAATCACCTTCGGGCACAGAAACTGATCAGGATGCAATGTCCCAAGAATTGGAGTCTTGTCAAAATCAGGAAACAACTTTGCGTCAGAGAAATCCTGTTCCCGCATATGTGCAACATGGAGTCATACCAGAAAAAATATCGGAAGGCTATGTGACTGCCCATTCTGTACCTAGCTTACCCCACCTTTATATAGATGGTCTCAACTCGCTACAGCAGTCAACTCCGAACCTCAATGGAAATCTCACTTTTGCTGGGTGGGTTAATGCCCGAAGAGCGTCTACTGGGTATATCAGTATGCCCGAGTCTGAAACCGATTCCCCAATGAAGAGGGATCCACTTTCTGGCGTCTCTTTATCTAGAGTTCCCCCTTCTCGAGGTCAATCAGCGTTCCCCCTTTATTCCAGATATAGCTTCAACCCTAACCTTAAACTGGACGAATCATTCAACAAAAGTACCTCACCTACTAGGCCCTCTACTGGTTACACGGTGGCTGACATAAGACCGAACAGATCCCCTTCACCACCGTCACAAAATGGAAATAATATAGGTTATGTTTCTGCTGGTGATCCTTTTGGGGTTCTCAAACGGCAACCATCTTTGCCTCTTATACCTAAGAACATCGTCACTGGAGAAGAAGAACTACCACTTGGAGCCTATTGCAGAGTTGGATCTAGAAATAATAATGCCACTCAAGGATATGTGAGTGCGGGCCCTATTGAAAGCGGTTTCACGGCTTTGAATATTATGCCATCCTCGAATAGAAATCCTTACGTTTCTTACGGTGAGGCAGCAATGATTTCTAACCATCATCCACAACCATGCAAGGAGACGCCATCATCTACCTCCCCTTATGTAGAATTATGTGATGGTGGTCGATGGGCACAACCCGTCATTCATTCCATGCCATTAGTTTCCTCCCCACATTTACCCACGCTGTCTTCTGCACCTAAAGAAAGCTCTCGAATTGGAAGAATTGGTCAATTACCGCGACCTAATACAACAGAAGCGGCGATGGGTCATAGGAATGTAGAAGGCAATCCTTCGTTATCTAAACAGAGCTCCGGTTATGTTAGCCAAGAAACAATTCCATCTTATGATTCTGTAGTAATGTCGCCCAAGCGATTAATGACTCAGGCAGTGACGCCGCATACTGTCATTATGTCCCCAAGTCATCAAGCTTCTATGGTGTAAATGTGAATGGAGCTTTTTAAGTGTCATAGAATTTTGTTGCCAAAATAAGGCGCTATCATTTGACATTTAAGTGCATTACTTTGCTTCACTTTCGATATTTTAGCGCATCTTGTGAAACATTTTATGAAAATATACATTATAAAGTGATGAAAGTTTTAGCGTTAGTCATAACTAAGAATTAAAGTGTAGTCTACATTTCTTTCTTTATAGGAAGTGATTTTGTTATACTGCTCTGTAAGTTTACTACACATTTAATGTGTGATGCGTAATTATGAAATCTCACTACGAATCTTAAATATAATGTGTATGAATCAAGTCATTTAAGAAAAAATAAAACTGATAAATAGGTTATATCTATAGCTGACATTCATTCAACTTGTATATTTTTATAATTTAT
>Proasellus_karamani_ ENA|HAFC01074570|HAFC01074570.1 TSA: Proasellus karamani, contig comp78857_c1_seq9
AACTATTTGATAACACAGATTGATCTTTTGCCTACATTTGTAGGCCTATAGAGCGAACTGAATATCACTGTGCTATAAAACTTAGACAACTTCATCTTGCTAAACATTACAAATTTCCAGTATTCGTTCAGTGCACAATTAAGTATTATTTAATTGTATTTGTTAGTTACCCTAAGTGCAAACAAGAAGATCATCTATCCATTCGGTTACCAACACATCTTCAGATGACAATGAAGAAGTCCTCTTCTTGTTAACCAGAGATCACGCGAGGGCTCTTTTTGACCTCCCCTGAAGACCATTGAGAAGGTAGAGAGGTTGGGGAGGTCATTGTTAAACCATAAATTAAGAAGTCACCCAGGGGGCTTATTTAAATTGGGGAGGCCTCTATTTGAAAGAAGATTTGGTTTCAGATTGTAAACTCTGCATCTGTCGGTATCAAAATATTGCTTATGATGTTATGAAGTGTTTAGGAATGGAGAGGGCGCAGAGTATTTGGGGTTCATTGAGCACCATAGGACTCCTCCTCATTCTGTGTCTCGCCGTCCTATGTTGGGCTGAAGAAGACTTTAACTGTCACGAAGGAGGGGGACTTTCGAAAAATGGGAACAACGAGGAAAAAGCAGCTATTATTCCAAAAGGAGACATTATTATCGATGTCGGGTCTAATAAGCCAAAGGAAGTTTTGTGTAGGTTTAACTCTTCGGCTTTGAAGGCGGAGGATGTCTTTTTCGCTACCAAAGAAGGACCCATCCCTCACGATACTGTAAATAGTTCTACCATCCGTGTATACATTCAGCATTACGAGCCAAAGAAATACACGTTATTCTGCAGATTACGAAGAAAAACTGCTCCTGCCAAGGAGCTGTGTTCTCAGTATGTTAAAGCCGGAGGATTGCCAGCGGACGTCGATAACTTCTCTTGTATATCTCCAAATAACGAAGTAGTAAACTGCTCTTGGACGACGCCTTACAATCCTGTGAAAGTCACTCAGACGAATCTCACTCATTTCACTCCCAATTTTATGCATGAAGATAAATGCCCGATAACCAATGCGGTTGGAAATTCATGGTGTTATTGGGACCGGAGCACTAAATATCTCTTGCGAGACGAATTCAATTTCATCATCTATAGAAAAAATGCTTTAGGCACAAAGAGATTTGAGCACAAAGTCTTCATCCCAGCAATTGTCTATCCAAATAAAGTTACTGCATACGTGACGCTGGTAGGCCCGATTAGAGTAAAAGTAGCCTGGAACTTAACTTTTCCTTTAGACGTGTTTCCGTATGGGATTTACCATCGCGTGGAGTACAGAATGAAATCATCAAACCAGTGGTTGAACGTGACTAACTTCTTTCACAAGCACAAGCTTAAAGCTGAAGAGATTCAGCGTACTTTTGATGTCGAAGTCAATATGCCACATGCCTACGTTGAGTATGAGTTTCGTGTTCGAATCCATACAGGATACGGAGAGTTAAAAGAAGAACTCTGGAGTCCTTATGACATTCTTAGTATTATGACAGAACCTGTAGTTCCTTCTTTACCTCCTGAAACCAGTAAAAGTACGTTTGAAATTGTGGAACACTTAGACAATAGGGATATCTACGTCAACTTTCGAGACATTGATAAACTTGATCATGGAGGCCGTAATTTTGGTTACAGTATGCTGGTGTATCCGGTCGATTCTAAAAAAGCTGTTGAAATGGAACCTAGCGAAAGAACGAAGTCGTATTTCAAGTATACGTTTATGAATTTCACTGATTACAGATTTGAAATTTTCCCCCGAAATGAAAAGGGTCGTGGTTCCATTCCATCTATTGTGCGTGTGCCTAATTCTGACTGCCTCCCGAAGAAAACTGACATGTTCACCGTAATCATTAGGACAACGTCACAGGGAAAGAAAGTCTTCAGTCTGTATTGGGTACCTTCAAGTAATCCTAATAAACGATGCCCGGGGGCTGATTTAAATATAGATTCTTACACTATCTTTTGGTGTAAGAAAACATCTGGTGATAGGTGTAAGGAAACTCTCTATTGGCAAGAAATTCCAAATCCAGAATTGGTTATAAAAGAACTGAGTGAAATTACAATAGCTCCTCCTGTAATGTATGAAAAGAATTTAACAGACTTAGCTGAAGATGTAGCCTACACATTTGGAGTTGCGGCTGGCACAGGAAACTACTCGAGTGGTATTCGATGGTCTAGCTGCATCGTTGATGAGAATGAACCACCCGTTGCACCAATAACTGAAGTCGCTTCTTGTACAACCAAAGGCACCGTGGAAGTAAAATGGGACTTGAAATGTTCATCATTGTCTGCCATACCTCTGGGCTTTAATGTATCCTATTGCACGTCTGATATTCCTGATTTTGGGCATTGTATTTCACCAGTTGAAAACGTTCAAGTGAATTCACCTTCTGCCTCTAGTCGGAACATCAGTAATCTGACTCCTGGGATTTCTTACATATTTTCGGTTTCTGTTCTCTCTTTGATAGGTGAAGGACGTCAGAGTCTCCCCAAATTAATCAAATTGAGGGAGGAAATTCCTTCCGGCCCACCTACAGGTTTCAAAATTGAAAGTATGACCTCTACATCCGTTGTACTATCTTGGCGGCCACCTTTGCAAGTTGATCAAAATGGCGTTCTTACGGAGTATTTAATTATTACTAACCCTTTCTCGAGGGCTGTCAC
>Proasellus_margalefi_ ENA|HAFD01023203|HAFD01023203.1 TSA: Proasellus margalefi, contig comp39750_c0_seq1
AGAGACAAATCCCTCCTAATTTCAACAGGGTTGCCAATCAATTTTGGGACATGAATAACTAAATGACATTTATATTTTAATGTATTTTCTCGATTTCGATAACTTACAAATACGGTACTTAATAATTCACATTAGAGCTAGATTGTTTTTGGAAAAGAAATAAATTATTTTTTAACCTCTTTTCATTTCTTTTGTTTAGCTGGAGTCTTGCCAAAATCATGAAACAACCTTGCGTCAGAGAAATCCTGTTCCCGCATATGTGCAACACGGAGTCGTACCAGAAAAAATATCGGAAGGTTATGTGACTGCCCATTCTGTACCTAGCTTACCCCACCTTTATATAGATGGCCTCAATTCGCTACAGCAGTCAACTCCGAACCTCAATGGAAATCTCACATTTGCTGGGTGGGTTAATGCAAGAAGAGCGTCTACTGGGTATATCAGTATGCCCGAGTCTGAAACTGATTCCCCAATGAAGAGGGATCCACTTTCGGGCGTCTCTTTATCTAGAGTTCCTCCTTCTCGAGCTCAATCAGCGCTCCCCCCTTATTCCAGATATAGCTTCAACCCTAATCTTAAACTAGACGAATCATCAAACAAAAGTACCTCGCCTACTAGGCCCTCTACTGGGTACACGGTTGCTGACA
>Proasellus_meridianus_ ENA|HAFE01072740|HAFE01072740.1 TSA: Proasellus meridianus, contig comp68808_c0_seq2
TAAATATTAATAACACAGTTCATCGTGTATTTAAAAACCTAGATCTTGCTTAGCCTTTACAAAGAGCAGACTGAATTGAATTGTGTTAATAAATCAAAAATTGGTAACTTCACCGCGGAAGACAATTCTAATTAATAATATATTCATTCATTGCACAATTATTTAATCCATTAGTTAATTACTTTTGTGCAGTCAAGAAGATTTATCTATCCATTCGATCACAAACATCTACATCATCAGTTGATAATGAGGAGAACTTATTCTTGTTAACAAGGGATCACGCAAGGGCTGTTTTTGACCTCCCCTGAAGACTACTTTGGGAAGGAAAAGGTTGGGGAGGTCAATTTTCTATCTGCCGGCGTTAAATTATTTTTTTCGACGTCTAGAATACTTCAGACTTGGCCGTCCTTGATTCTTAAGAATATTCTGTTACAGATAATAACACTACATCTGTTGTTATCAGAAGATCGTCTATGATGTTATGAAGTTTTTAGTAATGGAGAGGGGGCAGAGTTTTTTGGGGGCTTTTAAAACCCTCGGACTCCTCCTCTTTCTATGTCTCATCGTAAAATGTTCAGCGGAGGAAGATTTCAATTGCCATGAAGGAGGGGGGCTTTCAAAAAATAGAAATAACGAGGAAAAAGCTGCTATAATCCCGAGAGGAGACATTATTATACAAGTGGGAGCTGAGCCAACTGAAGTATTGTGTAGGTTCAACTCATCTGCTTTGAATGCCGCAAACGTCTTCTTTGCCACTAGGAATGGAACCATTCCCCATGAGACGTAAACAACTCTACTATCCGAATAAACATTCAACATTTCGAGCCAAAGAAATACACATTATTCTGCCGATTACGAAGAAAAAATGGTCCTGCAAAAGAGTTGTGTTCTCAAGTTGTTAAAGCTGGAGGACTGCCATCGGATGTTGAAAACTTTTCTTGTATGGCAAAAAACAATGAAGTTGTTAACTGCTCTTGGGCTACCCCTTACAACCCCGTGAAAGTGACTCAGACGAATCTCACTTATTTAACTCCGAATTTTATGGAGGAAGGTAATTGTCCGTTAACGAATATGGATGGGAACACATGGTGTTATTGGAGTACGGGCACTAAGTTTCTGTTGAGAGACGAATTCGACTTCATCATCTCCAGGAAAAATGCTTTAGGCACGAAGAAATTTACACACCATGTCTTTATCCCAGAGATAGTCTATCCCAATAAAGTTACAGCTGATGTGTCTCTCGTTGGGCCAATCAGAGTTAAAGTGGCGTGGAACCTAACTTTTCCTTTGGACGTCTTTCCCTATGGTCTTTATCATCGAGTGGAATACAAAATGAAATCATCTGACCAATGGTTGAACGTGACAAACTTCTTTCATAAGCTGAAGCTTAAAGCTGAAGTAATTCTACGGACTTTTGATATCGAAGTGAATATGCCATATGCCTACACGGAGTATGAGTTCCGTGTTCGAATCCATACTGGTTACGGAGATTTAAAAGAAGAACTCTGGAGTCCTTATGATACTCTAAGGATTATGACAGAACCTGTGGTTCCTTCTATACCTCCTGAAACTAGTAAAAGTACTTTTGAAATTGTGGAACACTTGGACAATAGAGATATATACATCAACTTTCGAGACATTGAGGAACTTTATCGTGGAGGCAGGAATTTTGCGTACAGGATACTGGTATATCCTGGCTATTCTAATCAAGCTATTGATACAGAGCCCAGCGAAAGAACCAGGTCATATTTCAAATATACGTTTATGAATTTCACAGATTATAGATTTGAAATTTATCCTGAAAATGAAAAGGGCCGAGGCCCTATTCCTTCGATTGTGCGAGTGCCTAATTCTGACTGCCTCCCTAAAAAGACTGATATGTTCACTGTCATCATAAGGACAACTTTGGAAGGGAAAAAGGTCTTCAGTCTGTATTGGGTACCTTCAGTTAATCCTAACATTCGATGCCCTGGTGCTGATTTAAATATTGATTCCTACACCATCTTTTGGTGTAAGAGAACATCAGGTGATAGGTGTAAGGAAACTCTCTATTGGCAAGAAATTCCAAATCCAGAATTGGTTGTTAAAGATTTGAGTGAAATTACAATAGCTCCTCCTGTTATGTATGAGAAAAATTTAACTGACTTAGCTGAAGATATCGCCTACACATTTGGAGTTGCTGCTGGCTCTGGCAACTACTCGAGTGGCATTCGGTGGTCTAGTTGTATAGTTGATGAGAATGAGCCACCAGTTGCGCCAATAACAGAAGTTGCTACTACTACAATGAGGGGTTCTGTAGAGGTAAAATGGAATTTGAAATGTTCATCTTTGTCTGCTATTCCGCTAGGCTATAATGTCTCATATTGTATGTCCGATATTCCTGATTTTGGCCATTGTTCCTCACCAGTGGAAAATGACCAAGTGAATTCACCTTCTGCATCCAGCGTGATCATACAAAATCTGACTCCTGGGATTTCTTACATATTTTCGGTGTCAGTTCTTTCTTTGATTGGCGAAGGACGTCAGAGTCTTCCCAAGTTGATCAAATTGAGGGAGGAAATTCCATCCGGGCCACCGACAGCTTTGCAAATTGATAATTCGTCTGACACTTCGGTGCTACTATCATGGCGACATCCTCTGCAAGCTGATCAAAATGGCGTGATTACTGAGTATAGAATTACTACGATGCCTTTCTCGCGTCCGGTTGTGATCGATGTTGAAAAACTTTCCAATAAGGATTTCATTAAGTATGATCTACATGGGTTGATTCCTTTGTCCTCTTACGAAGTAAAAGTGAAGGCTTGTAATAAAGCTGGTTGTGGAGACAGAACGCAGTCTTCTTTGAAATTGTTTACAAAAGCTGGAGAACCTGATGAAGTTGATAACTTCATTCTTGACGTTAGCAACTGGAGGCTTCTTTGGAACCCAAGAAGGTGCAACAGTTTTAACTGCTCATTTGAGGTCAATGTTCCCTTTAATGAGACTTCCAACATCACCTATTACACCGGATTGAATGACAGTTTGCTAAATCTCCAAGACATTGGATTACCGTGTAACAAAACTATTATGAAGTTCCATATCAGATCAAAAGGTCACGATGAGATGGGTCATTTCTTGTATAGCAAATGGAGCTCCGTGGAAAAGAAAAAAGACGAATGTCCTCAAGAAATGAACTATTTAATGATTGGTTTGGTCTGTTCTGTTGCCATCGTTGTAGTATTAGTGGCTTACTTGATTATGAAGTTTGGATGGAGTGCTGTTAAGAAAGCAATCAAAGACTGTAAGCAGAGTATTAATTTACCCAAAGGAATACAGGCAACAGAATCTGTGAAAGAGCATCGCAAAGATTTCTCGTCAGACAAAGCATTGATTGCAAGGGCAAGCGAACCTTCGTTCTTACTTCTGCAACATCAGAACTCTCAGACGAACCTCGCTGAAACTATTCTGAGGGAAGATCGGGTTCTTGCTAAACTAAGTAGGGACTCAGTTTCATCTGAAGAAGTCAATTTAATAGATGCAGCCGATCATGATCGACACGGCCGAAATTTATCAGGAGGCTCCGGCCGTTCTTCAGGCAATGACTCCGCTATGATGTCTGAATCACCTTCAGGCACAGAAACTGATCAGGATGCAATGTCCCAAGAATTGGAGTCTTGTCAAAATCATGAAACGACTTTGCGTCAGAGAAATCCTGTTCCCGCATATGTGCAACACGGAGTCATACCAGAAAAAATATCGGAAGGTTATGTGACTGCCCATTCTGTACCTAGCTTACCCCACCTTTATATAGATGGCCTCAATTCGCTACAGCAGTCAACTCCGAACCTCAATGGAAATCTCACATTTGCTGGGTGGGTTAATGCCAGAAGAGCGTCTACTGGGTATATCAGTATGCCAGAGTCTGAAACTGATTCCCCAATGAAGAGGGATCCACTTTCAGGCGTCTCTTTATCAAGAGTTCCTCCTTCTCGAGGTCAATCAGCGTTCCCACCTTATTCTAGATATAGCTTCAACCCTAATCTTAAACTGGACGAATCCTCAAACAAAAGTACCTCGCCTACTAGGCCCTCTACTGGTTACACGGTTGCTGACATAAGGCCGAACAGATCCCCTTCACCACCGTCACATAATGGAAATAACTTTGGTTATGTTTCGGCCGGTGATCCTTTTGGGGTTCTCAAACGGCAACCATCTTTACCCCTTATACCTAAGAACATCGTTACTGGAGAAGAAGAACTACCACTTGGAGCCTATTGCAGAGTTGGATCTAGAAATAATAATGCCACTCCAGGATATGTGAGTGCAGGCCCTATTGAAAGCGGTTTCTCGGCTTTGAATAGTATGCCACCCTCGACTAGAAATCCTTACGTTTCTTACGGTGAGGCAGCAATGATTTCTAACCATCATCCGCAACCCTGCAAGGAGACATCATCATCTAACTCCCCTTATGTAGAATTATGTGATGGTGGTCGATGGGCACAACCCGTCATTCATTCCATGCCATTAGTTTCCTCCCCTCATTTACCCACGTTGTCTTCTACGCCTAAAGAAAGTTCTCGTATTGGAAGGATTGGTCAATTGCAGCGACCCAATACAACAGAAGCGGCGATGGGTCATAGAAAAGTAGAAGGCAACCCTTCGTTGTCTAAACAGAGCTCCGGTTATGTTAGCCAAGAAACAATTCCATCTTATGATTCTGTGGTAATGTCGCCCAAGCGATTAATGACACAGGCAGTGACGCCGCATACTGTCATTATGTCCCCAAGTCATCAAGCCTCGATGGTGTAAATGTGAGTGGAATTTTTAGTTGTCATAGAATTTTGTTGCCAAAATAAGGCGCTATCATTTGACATTTAAGTGCATTACTTTGCTTCACTTTCGAT
>Proasellus_ortizi_ ENA|HAFF01027223|HAFF01027223.1 TSA: Proasellus ortizi, contig c25339_g1_i3
CTTTCTTTGATTGGCGAAGGACGTCAGAGTCTTCCCAAGTTTATCAAATTAAGGGAGGAAATCCCATCCGGACCACCGACAACTTTACAAATTGGTAATTCGTCAGACACTTCGGCACTACTATCATGGCGACCTCCTCTGCAAGCAGATCAAAATGGTGTGATTACTGAGTATAGAATTACTACGATGCCTTTCTCGAGGCCGGCTATGATCGATGTTGATAAACTTCCCAATAAGAATTTCATTAAGTACGATCTACATGGATTGAATCCTTTGACCTCGTACGAAGTAAAAGTGAAGGCTTGTAATACAGCTGGTTGTGGAGACAGAACGCAGGCTTCTTTGAAATTGTTTACAAAAGCTGGAAAACCTGATGAAGTTGATAACTTCATTCTTGATGTTAGTAATTGGAGGCTTCTCTGGAACCCAAGACGGTGCAACAGTTTCAACTGCTCATTTGAGGTCAATGTTCCCTTTAATGAGACTTCCAACATCACATATTACTCAGGTGTTAATGACAGCTTGCTAAGTCTCCATGAGGTTGGATTGCCATGTAACAAAACCATTATGAAGTTCCATATCAGATCAAAAGGTCACGATGAGAAGGGCCATTTCTTGTATAGCAACTGGAGCTCCGTGGAAAAGGAAAAAGACGAATGTCCTCAAGAAATGAACTATTTAATGATTGGTTTGGTCTGTTCTGTTGCCATCGTTGTAGTTTTAGTGGCTTACCTGATTATGAAGTTTGGATGGAGTGCTGTTAAGAAAGCAATCAAAGACTGTAAACAAAGTATTAATTTGCCAAAAGGAATACAGGCAACAGAATCTGTGAAAGAGCATCGTAAAAATTTCTCGTCAGACAAAGCATTGATTGCAAGAGCGAGCGAACCTTCGTTCTTACTTCTGCAACATCAGAACTCTCAGACGAACCTTGCTGAAACTATCCTGAGGGAAGATCGGGTTCTTGCTAAACTAAGTAGGGACTCAGTTTCATCTGAAGAAGTCAATTTAATCGATGCAGGCGATCATGATCGACACGGCCGAAATTTATCAGGAGGCTCCGGCCGTTCTTCAGGCAATGACTCTGCTATGATGTCTGAATCACCTTCAGGCACAGAAACTGATCAGGATGCAATGTCCCAAGATTTGGAGTCTTGTCAAAATCACGAAACAACCTTGCGTCAGAGAAATCCTGTTCCCGCATATGTGCAACATGGAGTTATTCCGGAAAAAATATCGGAAGGTTATGTGACTGCCCATTCTGTACCTAGCTTACCCCACCTTTATATAGATGGCCTCAATTCGCTACAGCAGTCAACTCCGAACCTCAATGGAAATCTCACATTTGCTGGGTGGGTTAATGCCAGAAGAGCGTCTACTGGGTATATCAGTATGCCAGAGTCTGAAACCGATTCCCCAATGAAGAGGGATCCACTTTCAGGCGTCTCTTTATCTAGAGTTCCCCCTTCTCGAGGTCAATCAGCGTTCCCCCCTTATTCCAGATATAGCTTCAACCCTAATCTTAAACTAGACGAATCATCAAACAAAAGTACCTCGCCTACAAGGCCCTCTACTGATTACACGGTTTCTGACATAAGGCCGAACAGATCCCCTTCACCACCGTCACAAATTGGAAATAATATTGGTTATGTTTCTGCTGGTGATCCTTTTGGGGTTCTCAAACGACAACCATCTTTGCCTCTTATACCTAAGTACATCGTCACTGGAGAAGAAGAACTACCACATGGAGCCTATTGCAGAGTTGGATCTAGAAATAATAATGCTACTCCAGGGTATGTGAGTGCGGGCCCTATTGAAAGTGGTTTCACGGCTTTGAATGTCATGCCATCCGCGACTAGAAATCCATACGTTTCTTATGGGGAGGCAGCAATGATTTCTAACCATCACCCACAACCCTGCAAAGAGACACCATCATCCAACTCCCCTTACGTAGAATTATGTGATGGTGGTCGATGGGCACAACCCGTCATTCATTCCATGCCGTTAGTTTCCTCCCCACATTTACCCACGTTGTCTTCTGCATCTAAAGAAAGTTCTCGTATTGGAAGGGTTGGTCAATTGCAGCGACCCAATACAACAGAAGCGGCGATGGGTCATAGAAAAGTAGAAGGCAATCCTTCGTTGTCTAAACAGAGCTCTGGTTATGTAAGCCAAGAAACAATTCCATCTTATGATTCTGTGGTAATGTCACCCAAGCGATTAATGACCCAGGCAGTGACGCCACATACTGTCATTATGTCCCCAAGTCTATGGGGAGGCAGCAATGATTTCTAACCATCACCCACAACCCTGCAAAGAGACACCATCATCCAACTCCCCTTACGTAGAATTATGTGATGGTGGTCGATGGGCACAACCCGTCATTCATTCCATGCCGTTAGTTTCCTCCCCACATTTACCCACGTTGTCTTCTGCATCTAAAGAAAGTTCTCGTATTGGAAGGGTTGGTCAATTGCAGCGACCCAATACAACAGAAGCGGCGATGGGTCATAGAAAAGTAGAAGGCAATCCTTCGTTGTCTAAACAGAGCTCTGGTTATGTAAGCCAAGAAACAATTCCATCTTATGATTCTGTGGTAATGTCACCCAAGCGATTAATGACCCAGGCAGTGACGCCACATACTGTCATTATGTCCCCAAGTCATCAAGCCTCGATGGTGTAAATGTGAATGGAGTTTTTTAAGTGTCATAGAATTTTGTTGCCAAAATAAGGCGCTATCATTTGACATTTAAGTGCATTACTTTGCTTCACTTTCGATATTTTAGCGCATCTTTAGAAACATTACATGAATATATACATTATAAAGTGATGAAGGTATTAAGCTATAGTCATAGCTATGAATTGGGATGTACATTTCTTTATTGGAAGTGATTTTGTTATACTGCTCTGTAAGTTAAGGAAACATTTAATGTGTGATGCGTAACTAAGAAATCTCACTACGAATCTTAAGTATAATGTGTGTGAATAAAGTCATTTAAGATAAATAGTTTAATACCTTTAGCTGCCATTCTACCTGTATATTTTTATAATTTATTATTACCTGCAGCTGGTAAAAATAATATTAATTGGTAGCTATTTAATGACTGTACGGCATGAGACCATAAGGCAAGTAGCCCTTTTGGTGCAGTAAACCTTTATTAATTTATTGTGAATTAAAAAAAATTATGGTATCTTGTCCAAGCCATAGTTTTCACAGTACTAAAGATTACTTGCCGTTCGTTCTTGATGCTCTAAAACTGACCGTTACAATTTTAGTAAATTTATAAACACAAAAAAGTCCATCCACCGAATGGTTCAAGTTAAATTATGCTATAATTATATACTTATCAAGTTTGTTCCTCTGAATGCAGGTCTCTCTATTAATGGAGCTGTTTATGGCTTACTTTGAGGATTCTACTTTCTATGTGTAGAATTGCATAGAAAACGCTATGTATAGAACTGTAGATACTTTGTCCAGAACTATATGTAAAATTATTAATGAAAAACGATAGATTGCAGATTAAGTTAAGTAGGCTATATATGGTATTAAAATTGTTTATTTAGAGACTGTAAATTCTGTAACAAATGAA
>Proasellus_parvulus ENA|HAFG01094521|HAFG01094521.1 TSA: Proasellus parvulus, contig comp89382_c1_seq22
AAAAAAAAAAAAAAAAAAAAACGTCGTTACCTATAAATATAAATATGCCTCATTTTGTAGGTAGTCAAGATATTGTGATTCACTTACCGTGAAATTGGTTTATTTTCATTTTATTGCGTTCCCTGCTAGTAGCTATTAGTTTTATGCTGTAGATGTAATTAATTTAATTCTATGGATATTTCCAATCATGTTTAAGATCTTTTTTCCTATATCAATCGTTTTCGTCCTCATAATGCTATATCGACAATCTCGATAATTTTCATAAAATATTTAGAGCTTCTTTATTTTGTTACGATTCTAACATTGAGCAGAAGGGAGATTCGCCCCCTTGTTTTGGGTTATCTACATTGCGGAACGCAGATAAATGACCTGATGAGGCCTGTTATTAATGTAAACATTTCCTTTCCAGCAATTATTCCAAAAGGAGACATTATTATCGACGTCGGGGCTAATAATTCAAAAGAGGTGTTGTGTAGGTTTAACTCTTCAGCTTTGAATACGGCGGATGTATTCTTCGCAACGAAGGAAGGACCCATCCCTCACGAGACCGTAAACAGTTCTACCATTCGAATATACATTCAGCATTTGGAGCCAAAGAAATACACATTATTCTGCAGATTACGAAGGAAAAACGGTCCGGCCAAGGAGCTGTGTTCTCAGGTTGTTAAAGCTGGAGGACTGCCAGCGGATGTCGAAAACTTTTCTTGTGTAGCTCCAAACAACGAAGCAGTTAACTGCTCTTGGACGACACCTTACAATCCTGTGAAAGTCACACAGACGAATCTCACTTATTTAACTCCGAATTTTATGCATGAAGGTAAATGTCCGTTTACCAATGATGGAAATTCGTGGTGTTTTTGGGATCGAAGCAATAAATATCTTTTGCGAGACGAATTCAAGCTGATCATCTATAGAAAAAATGCTTTAAGCACAGAAAGATTTGAGCACAGAGTCTTTATCCCAGCAATTGTCTATCCAAATAAGGTAGCTGCTGAAGTGACGTTAGTAGGGCCGATCAGAGTAAAAGTAGCCTGGAATTTAACTTTTCCTTTGGATGTATTTTCCTACGGGCTTTACCATCGCGTGGAGTACAGAATGAAATTATCAAGCCAGTGGTTGAATGTGACAAACTTCTTTCACAAACACAAACTTAAACTTGAAGAAATTCAGCGTACTTTCGATGTTGAAGTCAATATGCCACATGCCTACGTTGAGTATGAGTTTCGTGTTCGAATCCATTCTGGATACGGAGAGTTAAAAGAAGAACTCTGGAGCCCCTACGACATTCTTGGTATCATGACAGAATCCGTGGTTCCTTCCATACCTCCTGAAACTAGTAAAAGTACTTTTGAAATTGTGGAACACTTAGACAACAGGGATATTTACGTAAACTTTCGAGACATTGATGAACTTGATCACGGAGGCCCTAATTTTGCTTACAGTATGCTGGCATATTCAGCTGATTCTAAACAAGCTGTGGAAATGGAGCCTAGTGAAAGAACGAAGTCCTATTTCAAGTATATGTTTATGAATTTCACTGATTACAGGTTTGAAATTTTCCCGCGAAATGAAAAGGGTCGTGGATCCCTTCCATCTGCTGTGCGTGTACCAAACTCTGACTGCCTTCCGAAGAAGACTGACATGTTCACCGTAATCATTAGGACGACGTCTAAGGGGAAGAAAGTCTTCAGCCTGTATTGGGTACCATCAAGCAATCCAAATATTCGATGCCCAGGGGCTGATTTAAATATAGATTCTTACACTATCTTTTGGTGTAAGAAAACATCTGGTGATAGGTGTAAATGTGTGG
>Proasellus_racovitzai_ ENA|HAFH01032931|HAFH01032931.1 TSA: Proasellus racovitzai, contig comp42856_c0_seq5
ATATCTGACCAATGGTTGAACGTGACAAACTTCTTTCATAAACACAAGCTAAAAGCTGATGTAATTCTACGGAGTTTTGATGTTGAAGTGAATATGCCATATGCCTACACGGAGTATGAGTTCCGTGTTCGAATCCATACTGGTTTCGGAGATTTAAAAGAAGATCTCTGGAGTCCTTATGATACTCTAAGGATTATGACTGAACCTGTGGTTCCTTCTATACCTCCTGAAACTAGTAAGAGTACTTTTGAAATTGTGGAACACTTGGACAATAGAGATATATACATCAACTTTCGAGACATTGATGAACTATATCGTGGGGGCAGGAATTTTGCGTACAGGATACTTGTATATCCAGGCTATTCGAAACAAGCTATTGATACAGAGCCTAGCGAAAGAACCAAATCATATTTCAAATATACGTTTATGAATTTCACAGATTATAGATTTGAAATTTATCCTGAAAATGAAAAGGGCCGAGGACCTATTCCTTCGATTGTGCGAGTGCCTAATTCTGACTGCCTCCCTAAAAAGACTGATATGTTCACTGTCATCATAAGGACTTCTTTGGAAGGGAAAAAGGTCTTCAGTCTGTATTGGGTACCTTCAGTTAATCCTAACATTCGATGTCCTGGTGCTGATTTAAATATTGATTCCTACACCATATTTTGGTGTAAGAGAACATCAGGTGATAGGTGTAAGGAAACTCTCTATTGGCAAGAAATTCCAAATCCAGAATTGGTTGTTAAAGATTTGAGCGAAATTACAATAGCTCCTCCTGTGATGTATGAGAAAAATTTAACTGACTTAGCTGAAGATGTCGCCTACACATTTGGAGTTGCGGCTGGCTCGGGCAACTACTCGAGCGGCATTCGGTGGTCTAGTTGTATAGTTGATGAGAATGAGCCGCCAGTTGCACCAATAACAGAAGTTGCTACTACTACAACGCGTGGTCCTGTCGAGGTAAAATGGAATTTGAAATGTTCATCTTTGTCTGCTATTCCTCTAGGCTATAATGTCTCGTATTGTATGTCTGATATTCCTGATTTTGGTCATTGTTCCTCACCAGTGGAAAATGACCAAGTGAATTCACCTTCTGCATCTAGCGTGATCATTCAAAATCTGACTCCTGGAATTTCTTACATATTTTCGGTGTCAGTTCTTTCCTTGATTGGCGAAGGACGTCAGAGTCTTCCCAAGTTGATCAAATTGAGGGAGGAGATTCCATCTGGACCACCGACAGCTTTACAAATTGATAATTCGTCTGACACTTCAGCACTACTATCATGGCGACCTCCACTGCAAGCTGATCAAAATGGCGTGATTACTGAGTATAGAATTACTACGATGCCTTTCTCGCGTCCGACTGTGATTGATGTTGAGAAACTTTCCAATAAGAATTTCATTAAGTACAATATACATGGATTGATTCCTTTGACCTCTTACGAAGTAAAAGTGAAGGCTTGTAATAAAGCTGGTTGTGGGGACAGAACTCAGGCTTCTTTGAAATTGTTTACAAAAGCTGGAAAACCTGATGTAGTTGATAACTTCATTCTTGATGTTAGCAATTGGAGGCTTCTCTGGAACCCACGAAGGTGCAACAGTTTTAACTGCTCATTTGAAGTCAATGTTCCCTTTAATGAGTCTTCCAACATCACATATTACTCAGGATTGAATGACAGCTTGCTCAATCTCCATGAGGTCGGAATGCCATGTAACAAAACCATTATGAAGTTCCATATCAGATCAAAAGGTCACGATGAGATGGGTCATGTCTTGTATAGCAACTGGAGCTCCGTGGAAAAGGAAAAAGACGAATGTCCTCAAGAAATGAACTATTTAATGATAGGTTTGGTCTGTTCTGTTGCCATCGTTGTAGTTTTAGTAGCTTACTTGATTATGAAGTTTGGATGGAGTGCTGTTAAGAAAGCAATCAAAGACTGTAAACAGAGTATTAATTTACCAAAAGGAATACAGGCAACAGAATCTGTGAAAGAGCATCGCAAAGATTTCTCTTCTGACAAAGCATTGATTGCAAGAGCGAGCGAACCTTCGTTTTTACTTCTGCAACATCAGAACTCTCAGACGAACCTCGCTGAAACTATTCTGAGGGAAGATCGGGTTCTTGCTAAATTAAGTAGGGACTCAGTTTCATCTGAGGAAGTCAATTTAATCGATGAATCCGATCATGATCGACACGGACGAAATTTATCAGGAGGCTCCGGCCGTTCTTCAGGCAATGACTCTGCTTTGATGTCTGAATCACCTTCAGGCACAGAAACTGATCAGGATGCAATGTCTCAAGAATTGGAGTCTTGTCAAAATCATGAAACAACTTTGCGTCAGAGAAATCCTGTTCCCGCATATGTGCAACATGGAGTCATACCAGAAAAAATATCGGAAGGTTATGTGACTGCCCATTCTGTACCTAGCTTACCCCACCTTTATATAGATGGCCTCAATTCGCTACAACAATCAACTCCGAACCTCAATGGAAATCTCACATTTGCTGGGTGGGTTAATGCCAGAAGAGCGTCTACTGGGTACATCAGTATGCCCGAGTCTGAAACCGATTCCCCAATGAAGAGGGAGCCACTTTCAGGCGTCTCTTTATCTAGAGTTCCCCCTTCTCGAGGTCAATCAGCATTCCCCCCTTATTCCAGATATAGCTTCAACCCTAATCTTAAACTGGACGAATCTTCAAATAAAAGTACCTCGCCTACTTGGCCCTCTACTGGTTACACGGTTGCTGACATAAGACCGAACAGATCCCCTTCACCACCGTCACAAAATGGAAATAATATTGGTTATGTTTCTGCTGGTGATCCTTTTGGGGTTCTCAAACGGCAACCATCTTTGCCTCTTATACCTAAGAACATCGTCACAGGAGAAGAAGAACTACCACTTGGAGCCTATTGCAGAGTTGGATCTAGAAATAATAATGCCACTCCAGGATATGTGAGTGCGGGCCCTATTGAAAGCGGTTTCACTGCTTTGAATGTTATGCCATCCTCTACTAGAAATCCTTACGTTTCTTATGGTGAGGCAGCAATGATTTCTAACCATCATCCACTACCCTGCAAGGAGACACCATCATCTAACTCCCCTTATGTAGAATTATGTGATGGTGGTCGATGGGCACAACCCGTCATTCATTCCATGCCATTAGTTTCCTCCCCACATTTAAATACGTTGTCTTCTGCACCTAAAGAAAGTTCTCGTATTGGAAGGATTGGTCAATTACAGCGACCCAATACAACAGAAGTGGCGATGGGTCATAGGAATGTAGAAGGCAATCTTTCGTTATCTAAACAGAGCTCCGGTTATGTTAGCCAAGAAACAATTCCATCTTATGATTCTGTAGTAATGTCGCCCAAGCGATTAATGACACAGGCAGTGACGCCGCATACTGTCATTATGTCCCCAAGGCATCAAGCCTCGATGGTGTAAATGTGAATGGAGCTTTTTAAGTGTCATAGAATTTTGTTGCCAAAATAAGGCGCTATCAATTGACATTTAAATTCATTACTTTGCTTCACTTTCGATAATTTAGCGCATCTTTAGAAACAAATGAATATATACATTATAAAGTGATGAAAGTATTAGCTATAGTCATAACTATGAATTGGAAAGTACATTTCTTTATTGGAAGTGATTTTGTTATTCTGCTCTGTATGTTTAGGAAACATTTAATGTGTGATGCGTAACTAAGAAATCTCACTACGAATCTTAAGTATAATGTGTGAATAAAGTCATTTAAGATAAATAGTTAAATATCTTTATCTACCATTCTACCTGTATTTTTTTTAAATTTATTATTACCTGCAGCTGGTAAAAATAATATTAATTGGTAGCTATTTAATGACTGTTCGGCATGAGGCCATACAAGGCAAGTAGCCCTTATGGTGCAGTAGACTATTATAAATTTACTGTGAATTAAAAGAAATTATGGTATCTTGTCCAAGCCATAGTTTTCAAAGTACTAAAGTTTATTTGCAGTTTGTTCATAGTTTTTTGCACTACCTTGATGCTCTTTTAGTAAATTTCTAAACACAAAAAAGTCCATCCACCGAATGGTTAAAGTTAAATTATGCTATAATTACGTATATACCTAACAAGTTTGTTCCTCTGAATGCAGGTTTTTCTATTAATGAAGCTATCTATGGCTTACTTAACAGGATTCTACTTTCTATGTGTTGAATTGCATAGAAAAATGCTATGTATTGAACTGTAGATACTTTGTCCAGAACTGTATGTAAAATAATTAATAATTAAATGCAGATTAAGTATAGTAGGCTATATATGGTATTAAAATTGTTTATTTAGATACAGTGTAAAT
>Proasellus_rectus_ ENA|HAFI01050959|HAFI01050959.1 TSA: Proasellus rectus, contig comp65069_c0_seq2
AGTGGTATCAACGCAGAGTTTTTTGTGGGCTTTTAAAACCCTCGGACTCCTCCTCTTTCTGTGTCTCATCGTTAAATGTTCAGCAGAAGAAGATTTCAATTGCCATGAAGGAGGAGGGCTTTCAAAGAATAGAAACAACGAGGAAAAAGCTGCTATAATCCCAAGAGGAGACATTATTATACAAGTGGGAGCTGACCCAATTGAAGTATTGTGTAGGTTCAACTCATCTGCTTTGAATGCCGCGGATGTCTTCTTTGCCACCAGGAATGGAACCATTCCCCATGAGACTGTAAACAACTCAACTATCCGAATAAACATTCAGCATTTCGAGCCAAAGAAATACACATTATTCTGCCGATTACGAAGAAAAAATGGTCCTGCTAAAGAATTGTGTTCTCAAGTTGTTAAAGCTGGAGGACTGCCTTCGGATGTTGAAAACTTTTCTTGTATGGCAAAAAACAATGAAGTTGTTAACTGCTCTTGGACCACCCCTTACAACCCCGTGAAAGTTACTCAGACGAATCTCACCTATTTAACTCCGAATTTTATGGGGGAAGGTAATTGTCCATTAACCAATATGGATGGGTATTCGTGGTGTTATTGGAATACGGGCTCAAAATTTCTGTTGAGAGACGAATTCGACTTCATTATCTCCAGGAAAAATGCTTTAGGCACAAGGAAATTTACTCACCATGTCGTTATACCTGCCATTGTCTATCCCAATAAAGTTACTGCTGATGTGTCTCTTGTTGGACCGATCACAGTAAAAGTATCGTGGAATCTAACTTTTCCTTTGGACGTCTTTTCCTATGGTCTTTATCATCGAGTGGAATACAAAATGAAATTATCTGACCAATGGTTGAATGTGACAAACTTCTTTCATAAGCACAAGCTTAAAGCTGAAGTAATTCTACGGACTTTTGATGTAGAAGTGAATATGCCATATGCCTACACGGAGTATGAGTTCCGCGTTCGAATCCATACTGGATTCGGAGATTTAAAAGAAGAACTCTGGAGTCCTTATGATACTCTAAGGATTATGACAGAACCTGTGGTTCCTTCTATACCTCCTGAAACTAGTAAAAGTACTTTTGAAATTGTGGAACACTTGGACAATAGAGATATATACATCAACTTTCGAGACATTGATGAACTTTATCGCGGAGGCAGGAATTTTGCGTACAGGATATTGGTATACCCAGGCTATTCTAAGCATGCTATTGATGCAGAACCTAGCGAAAGAACCAGGTCTTATTTCAAATATACGTTTATGAATTTCACAGATTATAGATTTGAAATTTATCCAGAAAATGAAAAGGGCCGAGGACCTATTCCTTCGATTGTGCGAGTGCCTAATTCTGACTGTCTCCCTAAAAAGACTGAAATGTTCACTGTCATCATAAGGACAACTTTGGAAGGGAAAAAGGTCTTCAGTCTGTATTGGGTACCGTCAGTTAATCCTAACATTCGATGCCCTGGTGCTGATTTAAATATTGATTCTTACACCATCTTTTGGTGTAAGAGAACATCAGGTGATAGGTGTAAGGAAACTCTCTATTGGCAAGAAATTCCAAATCCAGAATTGGTTGTTAAAGATTTGAGCGAAATTATAATAGCGCCTCCTGTTATGTATGAGAAAAATTTAACTGACTTAGCTGAAGATGTCGCCTACACATTTGGAGTTGCGGCTGGCTCGGGCAACTACTCGAGCGGCATTCGGTGGTCTAGTTGTATTGTCGATGAGAATGAGCCACCAGTTGCACCAATAACAGAAGTTGCTACTACCACAATGAGTGGTTCTGTCGAGGTAAAATGGAATTTGAAGTGTTCATCTTTGTCTGCTATTCCGCTAGGCTATAATGTCTCCTATTGTATGTCCGATATTCCTGATTTTGGCCATTGTTCCTCACCAGTGGAAAATGACCAAGTGAATTCACCATCTGCATCCAGCGTGATCATACAAAATCTGACTCCTGGGATTTCTTACATATTTTCGGTGTCAATTCTATCTTTGATTGGCGAAGGACGTCAGAGTCTTCCCAAGTTGATCAAATTGAGGGAGGAAATTCCGTCCGGACCACCGACAGCTTTACAAATTGATAATTCGTCTGACACTTCGGCACTACTATCATGGCAACCTCCTCATCAAGCTGATCAAAATGGGGTGATTACTGAGTATAGAATTACTACGATGCCATTCTCTCGTCCCTCTGTGATCGATGTTGAAAAACTTTCCAATAAGAATCTCATTAAGTACGATCTACGTGGATTGATTCCTTTGACCTCTTACGAAGTTAAAGTGAAGGCTTGTAATAAAGCTGGTTGTGGAGACAGAACGCAGGCTTCTTTGAAATTGTTTACAAAAGCTGGAAAACCTGATGAAGTTGATAACTTCATTCTTGATGTTAGTAATTGGAGGCTTCTCTGGAACCCAAGAAGGTGCAACAGTTTTAACTGTTCAATTGAAATCAATGTTCCCTTTAATGAGACTTCCAACATCACATATTACTCAGGTGTTAATGACAGCTTGCTAAATCTCCAAGACGTTGGACTACCCTGCAATAAAACTATTATGAAGTTTCATATCAGATTAAAAGGTCATGATGAGATGGGTCATTTCTTGTATAGCAACTGGAGCTCCGTGGAAAAGGAAAAAGATGAATGTCCTCAAGAAGTGAACTATTTAATGATTGGTTTGGTCTGTTCTGTTGCCATCGTTGTAGTTTTAGTGGCATATTTGATTATGAAGTTTGGATGGAGTGCTGTTAAGAAAGCAATCAAAGACTGTAAACAGAGTATTAATTTGCCCAAAGGAATTCAGGCAACAGAATCTGTGAAAGAGCATCACAAAGATTTCTCATCAGACAAAGCATTGATTGCAAGGGCGAGTGAACCTTCGTTCTTACTTCTGCAACATCAGAACTCTCAGACGAACCTCGCTGAAACTATTCTGAGGGAAGATAGGGTTCTTGCTAAGCTAAGTAGGGATTCAGTTTCATCTGAGGAAGTCAATTTAATCGATGCAGCTGATCATGATCGACACGGCAGAAATTTATCAGGAGGCTCTGGTCGTTCTTCAGGCAATGACTCCGCTATGATGTCTGAATCACCTTCATGCACAGAAACTGATCAGGATGCAATGTCCCAAGAATTGGAGTCTTGTCAAAATCATGAAACAACCTTGCGTCAGAGAAATCCTGTTCCCGCATATGTGCAACACGGAGTCATACCAGAAAAAATATCGGAAGGTTATGTGACTGCCCATTCTGTACCTAGTTTACCCCACCTTTATATAGATGGCCTCAATTCACTACAGCAGTCAACTCCGAACCTCAATGGAAATCTTACATTTGCTGGGTGGGTTAATGCAAGAAGAGCATCTACTGGGTACATCAGTATGCCTGAGTCTGAAACTGATTCCCCAATGAAGAGGGATCCACTTTCAGGCGTCTCTTTATCTAGAGTTCCCCCTTCTCGAGGCCAATCAGCGTTCCCCCCATATTCCAGATATAGCTTCAACCCTAATCTTAAACTGGATGAATCATCAAACAAAAGTACCTCGCCTACTAGGCTCTCTACTGGTTACACGGTTGCTGACATAAGGCCGAACAGATCCCCTTCACCCCCGTCACAAAATGGAAATAATATTGGTTATGTTTCTGCTGGTGATCCATTTGGTGTGCTCAAACGGCAACCATCTTTGCCTCTTATACCTAAGAACATTGTCACTGGAGAAGAAGAACTACCACTTGGAGCCTATTGCAGAGTTGGATCTAGAAACAATACTGCCACGCCAGGATATGTGAGTGCGGGCCCTATTGAAAGCGGTTTCTCAGCTTTGAATGTTATGCCATCCTCGACTAGAAATCCTTACGTTTCTTACGGTGAGGCAGCAATGATATCTAACCATCATCCACAGCCCTGCAAGGAGACACCATCATCTAACTCCCCTTATGTAGAATTATGTGATGGTGGTCGATGGGCACAACCCGTCATTCATTCCATGCCAATAGTTTCCTCCCCTCATTTGCCCACTTTGTCTTCTGCACCTAAAGAAAGTTCTCGTATTGGAACGATTGGTCAATTGCAGCGACCCAATACAACAGAAACGGCGATGGGTCATAGAAAAGTAGAAGGCAATCCTTCGTTGTCTAAACAGAGCTCCGGTTATGTTAGCCAAGAAACAATACCATCTTATGATTCTGTGGTAATGTCACCCAAGCGATTATTGACACAGGCAGTGACGCCGCATACTGTCATTATGTCCCCAAGTCATCAAGCCTCGATGGTGTAAATGTGAGTGGAATTTTTAGGTGTCATAGAATTTTGTTGCCAAAATGAGGCGCTATCATTTGACATTTAAATTTAAGTTCATTACTTTGCTTCACTTTCGATATTTTAGCGCATCTTTAGAAACATTAAATGAATATATACATTATAAAGTGATGAAAGTATTAGCCATAGTCATAACTAAGAATTGGTATGTACATTT
>Proasellus_solanasi ENA|HAFJ01047242|HAFJ01047242.1 TSA: Proasellus solanasi, contig comp58240_c1_seq2
GCAGTGGTATCAACGCAGAGTTTTGGGGGGGCTTTTAAAACCCTCGGACTCCTCCTCTTTCTGTGTCTCATCGTAAAATGTTCAGCGGATGAAGATTTCAATTGTCACGAAGGAGGGGGGCTTTCAAAAAATAGTAACAACGAAGAAAAAGCTGCTATAATTCCTAGAGGAGACATTATTATCCAAGTGGGAGCTGAGCCAACTGAAGTATTGTGTAGGTTCAACTCATCAGCTTTGAATGCTGCGGATGTCTTCTTTGCCGACAGAAATGGAACCATTCCCCATGAGACTGTAAACAGTTCAACTATCCGTATAAACATTCAGCATTTCGAACCAAAGAAATACACATTATTCTGCCGATTACGAAGGAAAAATGGTCCAGAAAAAGAGTTGTGTTCTCAAGTTGTAAAAGCTGGAGGACTGCCATCGGATGTTCAAAACTTTTCTTGTATGGCCAAAGACAATGAAGCTGTTAACTGCTCTTGGACCACCCCTTACAACCCCGTAAAAGTTACTCAGACTAATATCACCTACTTAACTCGGAATTTTATGGAGGAAGCTTATTGTCCTAAAACCAATTTGGTTAGGTATTCGTGGTGTTATTGGGATTCGAGAACTAGATTTTTGTTGAGAGACGAATTTGATTTCATCATTTCCAGGAAAAATGCTTTAGGCACAAGAAATTTTACACACCATGTCTTCATCCCAGCAATTGTCTATCCCAATAAAGTTGCAGCTGTTGTGTCTCTCGTTGGGCCAATCAGAGTAAAAGTGGCGTGGAATCTAACTTTTCCTTTGGATGTCTTTTCCTTTGGTCTTTATCATCGAGTGGAATACAAACTGAAATTATCTGACCAATGGGTGAACGTGACAAACTTCTTTCACAAGCACAATCTAAAAACTGATGTAATTCTACGGACTTTTGATGTCGAAGTGAATATGCCATATGCTTACACGGAGTATGAGTTCCGTGTTCGAATCCATACTGGATTTGGAGATTTAAAAGAAGAATTATGGAGTCCTTATGATTCTCTATGGATTATGACTGAACCTGTGGTTCCTTCTATACCTCCTGAAACCAGTAAAAGTACATTTGAAATTGTGGAACACTTGGACAATAGAGATATATACATCAACTTTCGGGACATTGATGAACTTTATCACGGAGGCAGGAATTTTTCGTACAGGATACTGGTATATCCAGGCTATTCTAAGCAAGCTATTGATATAGAGCCTAGTGAAAGAACCAGGTCATATTTCAAATATACGTTTATGAATTTCGCAGATTATAGATTTGAAATTTATCCCAAAAATGAAAAGGGCCGAGGACCTATTCCTTCGATTGTGCGAGTGCCTAATTCTGACTGCCTTCCTAAAAAGACTGATATGTTCACTGTCATCATTAGGACAACTTTGGAAGGGGAAAAGGTCTACAGTCTGTATTGGGTACCTTCAGTTAATCCTAACATTCGATGCCCTGGTGCCGATTTAAATATTGATTCCTACACCATCTTTTGGTGTAAGAGAACATCAGGTGATAGGTGTAAGGAAACTCTATATTGGCAAGAAATTCCAAATCCAGAATTGGTTGTTAAAGATTTAAGCGAAATTACAATAGCTCCTCCTGTTATGTATGAGAAAAATTTAACAGACTTAGCTGAAGATGTCGCCTACACATTTGGAGTTGCGGCTGGCTCAGGCAACTACTCGAGCGGCATTCGGTGGTCTAGTTGTATAGTTGATGAAAATGAGCCACCAGTTGCACCAACAACGGAAATTGCTACTACTACAATGAGTGGTTCTGTCGAGGTAAAATGGAATTTGAAATGTTCATCTTTGTCTGCTATTCCGCTAGGCTATAATGTCTCGTATTGTATGTCCAATATTCCGGATTTTGGCCATTGCTCTTCACCAGTGGAAAATGACCAAGTGAATTCACCTTCAGCATCTAGCGTGATCATACAAAATCTGACTCCGGGAATTTCATACATATTTTCGGTGTCAGTTCTTTCTTTGATTGGCGAAGGACGACAGAGTCTTCCTAAGTTGATCAAATTGAGGGAGGAAATTCCGTCTGGACCACCGACAGCTTTACAAATTGATAATTCGTCTGACACTTCGGCTCTACTATCGTGGCGCCCTCCTCTGCAAGCTGATCAAAATGGTGTGATTACTGAGTATAGAATTACTACAATGCCTTTATCGCGTCCGACTGTGATCGATGTTGATAAACTTTCCAATAAGAACTTCATTAAGTATGATCTACATGGGTTGATCCCTTTGACCTCTTACGAAGTAAAAGTAAAGGCTTGTAATAAAGCTGGTTGTGGAGACAGAACGCAGATTTCTTTAAAATTGTTTACAAAAGCTGGACAACCTGATGTAGTTGATAACTTCATTCTTGATGTTAGCAATTGGAGGCTTCTCTGGAATCCAAGAAGGTGCAACAGTTTTAACTGCTCATTTGAGGTCAATGTTCCCTTTAATGAGACTTCCAGCATCACATATTACTCTGGCTTGAATGACAGCTTGCTCAATCTCCATGAGGTCGGATTGCGATGTAACAAAACCATTATGAAGTTCCATATCAGATCAAAAGGTCACGATGAGATGGGTCATGTCTTGTATAGCAACTGGAGCTCCGTAGATAAGGAAAAGGACGAATGTCCTCAAGAAATGAATTATTTAATGATTGGTTTGGTCTGTTCTGTTGCCATTGTTGTAGTTTTAGTGGCTTACTTGATTATGAAGTTTGGATGGAGTGCTGCTAAGAAAGCAATCAAAGACTGTAAGCAGAGTATTAATTTGCCCAAAGGAATACAGGCAACAGAATCTGTGAAAGAGCATCGTAAAGATTTCTCTTCAGACAAAGCATTGATTGCAAGGGCGAGTGAACCTTCGTTTTTACTTCTGCAACATCAGAAGTCTCAGACGAACCTCGCTGAAACTATTCTGAGGGAAGATCGGGTTCTTGCTAAGCTAAGTAGGGACTCAGTTTCGTCTGAGGAAGTCAATTTAATCGATGCCGCCGATCATGATCGACACGGCCGAAATTTATCAGGAGGCTCCGGCCGTTCTTCCGGCAATGACTCTGCTATGATGTCTGAATCACCTTCAGGCACAGAAACTGACCAGGATGCAATGTCCCAAGAATTGGAGTCTTGTCAAAATCATGAAACAACTTTGCGTCAGAGAAATCCTGTTCCCGCATATGTGCAACATGGAGTAATACCAGAAAAAATATCGGAAGGTTATGTGACTGCCCATTCTGTACCTAGCTTACCCCACCTTTATATAGATGGCCTCAACTCGCTACAGCAGTCAACCCCGAACCTCAATGGAAATCTCACTTTTGCTGGGTGGGTTAATGCCAGAAGAGCGTCTACTGGGTATATCAGTATGCCAGAGTCTGAAACCGATTCCCCAATGAAGAGGGATCCACTTTCAGGCGTTTCTTTATCTAGAGTTCCCCCTTCTCAAGGTAAATCAGCGTTCCCCCCTTATTCCAGATATAGCTTCAACCCTAACCTTAAACTGGACGAATCATTAAACAAAAGTACCTCGCCTACTAGGCTCTCTACTGGTTACACGGTGGCTGACATAAGGCCAAACAGATCCCCTTCGCCACAGTCACAAAATGGAAATAATATGGGTTATGTTTCTGCTGGTGACCCTTTTGGGGTTCTCAAACGGCAACCATCTTTGCCTCGTATACCTAAGAACATTGTCACTGGAGAAGAAGAACTACCACTTGGAGCCTATTGCAGAGTTGGATCTAGAAATAATAATGCCACTCCAGGATATGTGAGTGCAGGCCCTATTGAAAGCGGTTTCACAGCTTTGAATGTTATGCCATCCTCGCCTAGAAATCCTTACGTTTCTTACGGTGAGGCAGCAATGATTTCTAACCATCATCCACAACCCTGCAAGGAGACGCCATCCTCTAACTCCCCTTACGTAGAATTATGTGATGGTGGTCGATGGGCACAACCCGTCATTCATTCCATGCCATTAGTTTCCTCCCCACATTTACCCACGTTGTCTTCTGCACCTAAAGAAAGTTCTCGTATTGGAAGGATTGGTCAATTACAGCGACCCAATACAACAGAAGCGGCGATGGGTCATAGG
>Proasellus_spelaeus_ ENA|HAFK01065544|HAFK01065544.1 TSA: Proasellus spelaeus, contig comp378685_c0_seq1
TTGTTAAAGATTTGAGCGAAATTACAATAGCGCCTCCTGTAATGTATGAGAAAAATTTAACTGACTTAGCTGAAGATGTCGCCTACACATTTGGAGTTGCGGCTGGCTCGGGCAACTACTCGAGCGGCATTCGGTGGTCTAGTTGTATAGTTGATGAGAATGAACCACCAGTTGCACCAATAACGGAAGTTGCTACTACTACAATGAGTGGTTCTGTCGAGGTAAAATGGAATTTGAAATGTTCATCTTTGTCTGCTATTCCGCTAGGCTATAATGTCTCGTATTGTATGTCAGATATTCCTGATTTTGGGCACTGTTCCTCGCCTGTGGAAAATGACCAAGTGAATTCACCTTCTGCATCTAGCGTGATCATACAAAATCTGACTCCTGGGATTTCTTACATATTTTCGGTGTCAGTTCTTTCTTTGATTGGCGAAGGACGTCAGAGTCTTCCCAAGTTGATAAAATTGAGGGAGGAAATTCCATCCGGGCCACCGACAGCTTTACAAATTGATAATTCGTCAGACACTTCGGCACTACTATTGTGGCGA
>Procambarus_clarkii ENA|GARH01011234|GARH01011234.1 TSA: Procambarus clarkii Prcla_ES_5406_0 transcribed RNA sequence.
GAGAGAGAGAGGTGTGGAGGGAGACGTTGGTGGACATAACCTTATCATCCACCGCTGCAAAGGAGCAAAGACCCACTGGGAGCTGCCTATCCATCCATTCATCAACCCGCTGGCTAGGGCATATGGAGGTGGAAAGGATGTAGTGCCAGCATTGACAGTGGAGGTGGAGCATCTTCAGGGTGTCCCTTCAGCCAGCCAGTTCACTACCTCTGTGCCACTGACCCACCTCCCTGGCACCCACCACTATTGGCATCATGGCGGGATTGACGTGGAGAGAGGGCAGGATAGTCTTGGCACTGGTGGCCCTCTGCACGCTCTGTCAAGCCAGCCAGGCACCCAATTACAAGTGTTTCCCTTTCTCGGGAACTTCACAAGGAAAACGAAGCCATGACAAAAGTGTATCTCGTCAACATCGGAAATGGGGCGCCAACCAATGTCCGGGTCCCGAGTGTGTAGCTATAGAACCAACAGGGGATATTATCCGTGAAGTCGGCACATCGTATGAAGCCTCATGTCTCTTTGACCCCAACCAAGTAAGAGCAGACGAAGTCTTCTTTATGCGCTGGGGAAAGACACCCAAGGATCAGTACCGGATTCCACACAAAGTTGTTAATGACTCTGCCATTAGTATACAAGTTATGCACGAAGAGGCAACGGAATACAAGCTGAGGTGTCTTACGGGCAACACAACATTCCTGTGTGAACGTACAGTCAAATTTGGATATTTGCCACAGGATGTGAAGAACTTCACGTGTATTTCCAAAAATTGGAATAAATTAAATTGTTCATGGACTGCTCCAGAGAATCCCGTCACAGTTCGTTACCAACTCACGTATGTTGTGCAGGGCTTCTTAGACTCCAGAGAATGCCCCAAATCACAAAAGGGAATTAATTGGTGCTATTGGGGTGAAAGTGACTTCAATGATAGAAACACGTGGGTTATGAGATTAACAGCTATAAATCAACTTAATCAGAAAGGAGTTCAGTTTGAACGTGAAATAAGTGTTTTTGAAAGTGTACTACCAGATCCACCAGTGGAATTGGTAGCTAAAGTGAATGGCCCTTACGAAGTTAATGTAACATGGAAACTACCACACCCAATTGATGTGTTTATTGGTGGCGTTGTTCATGAAGTCTCGTATAGAGAACGGCAAGATGGAGATCAACCTGAAGATGTCTCTTGGATTTTAGTTGAACAAAGGAGGGTTATTCCTGATAGGTTTAAAAAGGAAACATTCAGTCGAGTGATCACCAATCTTCATGCATACATCCTCTATGACTTCCGTGTGCGGCTACACACCGGAACTGGACCTATCCGACAAAGCATGTGGTCAGATGCCACTATTCGTACCGAGAGGACTGCTGCTACTCGTCCCACAGTAGCACCTTTGACAGACATTGGCACATTTGAAATAGAAGAAACGCTCTCGCATCGTGACATTTACATCAGTTGGCAAAAAGTTGACCCACTGTTCTGGAACGGTCCTAATTTTTATTACAATGTCTCAGTATTTGAAGTTCAGACTAATAGGCCTGTTTCTCATGAAGTTGATATCAGAGATGCTTATGCCAAATTTTCCAGCATGGATAAGGATGTTGCTTACAGGTTTGAGATTATACCCATGAATGATGAAGGACCCCCTGGTAATGATTTAAAATCAGTTGTTGTAGTACCAGAGATGACTGCTATATTGAAGCCCATAAACTACTTCAAAGTATTTGCCTATGGCGATTCCAACAACATTTATAGCTTGAGGTGGCGTCTTCCTGAAAGTCAGCAAGAAAACCAGAAGATAAAGAGTTTGACACTCTATTGGTGCAAGAAAGATAAATATGAAGAACGCTGTCAGAACAAACTTGAATGGGTGACTATTGAAGATCTAAACATCACATCCAAGAATCTTACAGATCTTGAAAATTCATCTCTGTATATGTTTGGCATATCTGTCAACTCTAACAACTCCTCCAGTGGAATAAAATGGCATACCTGCATTGCTAGCCATGGCAGCCGTCCACCACCGCTTGAACAGTTCGAAATGACCCATGTGTCTTCAACAGAAGTAAATTTGAAGTGGATACTTGACTGTAGAGCTAAAGCAGCAGAGCCCACAGGCTTCAACATCTCATACTGTAAAGCTGCAGAGAGCTTGGAGAGCAGAGAGCAGACAGCAGAGAGCTGTCCTCCGGAGACAGGTATGACATATGAAACAGTATCTGATGAAACAACTCTTGTGCATCAGGTGAAGAACCTACATCCATATACCAATTACATCTTCAACATTGCAATCCTCACTGAGATGGGACTTAGCAAGTGGAGCAGGTCCCTACGTGTGCAGACAAAGGCAGACAAGCCCAGCGGTTCTCCACGCCTGCTGGAGGCGAGAGCTGTGGGCCAGGAATGGGTCTTGCTTGCTTGGGAGCCTCCACTTGATGAGGAACGCAATGGTAAGATCATAAAATACGTGGTCAGCTCGAGACCGCCTGTGAAGCCAACAAGTGTTATTGCCAACAATACCTCAAATGTGACTATGTACAATGTGACAGACTTAGAACCCTTCACAAAATACGAGTTCAAAGTTATACCCTGTTCTCAAGGGGAAAAATCTGAATTGTGTGGTGAAGCAGCCGCTTGTCTTGATGTGAGGACAAGGATTGGAACTCCTGGCAAGATTGAGAGCATAGACCAGGAAGATCAGCAACTGGAATGGGAACATGATGAATGCAATGCCCCAGATTGTTCTTTTGAGCTACATTACAGAATGAATGGCACAGAGCACCAGTATATTTCTGCACCAGGTCAATTAGCAGCCAACTTTAAAGATATGAATATTACATGTACAGAGCACCAAGAGGAAATCAATATTAACATTCGTGCCATCAGCATAGATGAGGATGGCAAACAACTGACTGGGCCATGGAAGGAGAAGAAGATCACTTGCCATATACCAGTGATGGAATGGTGGATCATTCTCATCATAGTTGCGGTGTGCATCATTGTCACGCTGATCCTCGTTGGAGTCGGCACATATGGTTGGGACCAAATCAAGGTGTTCCAGTATAAACTGAACCTCGATCTGGAATTACCAGTTGGCCTTGACCCTAATGATAGAAGCTTCCATCCTGCCGTGGTTGAAGGCAAAACACCATGGTACAAGAACATCCAAATACTTAGAGAAAAGAAAATATCAACAAGCACTACCACTTCCAACACTTCGGAGGAACAAGATCTCATAAAGCCGGGAAGTGAACGTCAAGGCCGCAACTTATCGGGGGATTCTGGAACGTCTGAAGGCGACCCGGGCGACTCCTCGGGCTGCTCAGTGGGAGGCGAGTCCGATTCATCATCTGGGAGTGATCGTGTTCACCAGTCTTCTGATTCAGGAACAGTTCAGGAGGAGCCTGGATTCCCAGCTGAAAATAAATGGTCTGGATCGGTGAGGCTGAGAACGCCTGGTCCACCGTATGTCCGGCAAGGAATGCCTGAAAAAATACCTGATGTGGGAGGATATGTTTCTGTTGGATCTGTTCCTAATTTGGCTGGAGGGATAACAGAAGGACTACTATCTTTACAGCAATCAACTCCAAGTCTTGGTCTTGGGACTTTACCAGAAATGCCTTTAGGAGCTAGACGCACTTCGACTGGATATATTAGCATGCCTGACACTGATGCTGAAGGCATTAACCTACCTTTGGATGTACTTGGTAATTTCACCTTTCCTCATGAGGGGCGAGCACAAAGTGGCTTCCCTGCTTACTCTCGACACAACTTCTCAAGTAAGAAAGGTTCAACACCTGAATTATCACAATATACAAAGGCAGAATCATTGCCATGGCTAAACACAGGATATGTTGCTGTGGCTCAAGCCGACGGTGTGATGAGAGAGACTCCAAGTGCCGGTGGATATGTGGCTCTTGGCGATGGTATCGGTGGCATGAAAAGACAACCTTCTCTTCCTTCACTTCCTTTTGGTATGGACAAATCCATAACTACGCCGGATGAAGATCTTCCACCTGGTGCATACTGCAGGGTTGGTGCTCGTGGTTCACCTGGGCCCCCTCCTGCCTTCTCCACTGGGTATGTCAGTATCACTCAGGACTTACCATCACAGACTACACCAACCATTACCGCCTCTTCTTCAGTTAATAAATCCCCATATGTAACATGTGCAATGGCAGAAGCAATTGCATCACCTAAAAAGGAGCCTGAGAAAGTAAAGACTGACTATGTATCTGTTGGAGAAATGCCAAATGGTTGTTGGGCTCAACCAGTAGTTCCACCCAGCACAAGTGAAGAGAGTCGAGAAGTGACCTCGGCACCACTAGAAGGTTCGCGGGTTAGACCTTCCTTACCAGCTAGACCAAATACATCTGAAACAAACCACAACCGAGCAGGAAATCGGTGGACTCCCTTGGGACCTTCTCTCTCCAAGCAAAGCTCAGGCTATGTATCAGGGAATGTGTCCCAAGAGACATTAGCCTTCCATGATCCTGTTGTTATGTCTCCGAAAAAGCTTTTGGCTCGGAGCCATGAACCTCACTCGGTGGTTTTTTCACCTAATCACAAGTCATCAATGGTGTGAGATGCATTTCATGGTAGTAAATGGTCTTGCCATTTTCAGAATTTAATTATTAACAATTTGATCAGCCATTACATTTTCAGTGCAGTATGAAATGTGTTTAGCAAGACATTTTATAATAAACCTTTGGATTGCTCCAAAGGCAAAGTTACCCTTAATATGGGAACAAACTTCCATTTTTTTCCTCCAAAAACTTGTGTATGAGGGAATGCAAACAATGTTACCAAATTTCAGTGCAGTGATGATCTGATAATGGTTTGGTGAAAACTAATGAGAAAAACTATATCTTTAGTGTTTTCTGTAGTGACACTGGGGATTTATAGTGCAAATCTTGTGAGCTTTGCTAATTATTGATCCCTCTGTTATCAGTGTGGTACACCTTTAGAAAGTACAAAGACTTGCTCTTGGTAGTTGGCGTCAAGCCAGCAGAATGAGATGGAATCTGATCTAAGATGTGTTCACAAGGTAGATATGCTTTTGAACAAAATAGGAAATGAACCTTACTGTTTATCCATCCATAGACATTTATTGGAGATGAGTAGTAACTCAATGAAGAATCTCCAGCATGAAAGCTTCTCTCATTGAAGGAGCTTATATTTAACAGTGTAAATAAGGTTAGAAAATTTGCGTAACTAAAGTGAATTTTTGAAGCTTAAAGCATTATTTTTGACTAGATTGATCATAAAATTGTCACTTTGAGTCATCTGGAAGATTGTTTTGTGGGGATTATTCAGAAAAATTAGAGACATTTTTGAGCCTTGACAATGAGTTGTTTTTTTTAGCTGGCTGTTCACAATGCATTTCTTGCCGACCAATATCCTGCTATGCTCTGGCAAGTGTACACACACACACTCGCGCACTCTCTCTAGAACAAGAGGTACGTATTTCAACATTAGAATGCAGTAAAGGTTGATTCATCTATTTGGTCAGCAAATGTATACTTGGACCTCTGTACACAGATACTAAATACAGTACATACTTGTGTACTGTATAGAGAAAGAAGTCTACAAGAAGTTTCATCTTTACACCATCCTCAATCTCTGCTGGCAGTTCAGTGTGAACCGCTAATGCTTAGGGTGATTCATATTCAGGCATTAGGATCTGCACGGGAGACAAGTGATGTGTAGTCCTAAGCCGATTATGTCTGCTAAGCTCAGTGCCAAGTAGTTATTCATGTTTTGAGAGTTTAAGCTACACTTCCCAATGCTCAATATGTCTCAGTTTCAATACTCAGTTTGCATATGTATGGGAGAATTCTGGATCCAGTTGCTTATTTTTGTTACAGTGTAGCATCATGTACAAGTATAGAGAAGATTTATTGGTACATCCCATCTTGTCATTTCCTTTAAACAGTATCAGAAAAGATATCATAAAAAGCACCCCATGATTTTTTAATAGTTATGAAAGGTACCATAATGTGAATTATTTCTCATTTAATATAGTGTTTCTAAGCCATGCAATATTAATTTACAAATATATTGTTTCTAATCAAGATACTGTGAGAAACAGGATGGCATGTAAAAAAAAAACCTCCACTGTACCTTTGAGAGACAGTGGTGCAATCATGTTGTGTTTAAGATTGTTTATTGCATGTTTCTTACTTGTTATCTGTTCTTGTATATTGTGTATGTTAACTTCCTGCCCAATGTTTACACATTACAACTTCCTGCCCATAATCACTAAAACTGTCATCGTTCATGTACCTCATCAGCTTGGTTTTGACCGCACATTCATGAAAATCAAAACTATTGTCCAACCCAACTTTATCGTAGTGTAGTCGGACATTCATATATATAACTTTTCTTATACCCAATCAGTCACCACAGTTGAACCGATCCATAATAGAAGCCAACATAAAGTGCATTGGAATGCTACCCTGTGATACATCATCAATATCTGCTCAAGGTTCAGTGTCCTAAGTGTGTCCTATAGTTTCTCCCAAAGCAGGGAGGGAATAATCTACACAAATAACCGATAACGTTCATCTTTGCTGCACATCAACACACGCACACACACATTCGTTAAATTTAGGATTTTATGGACATACATTCTATAATATTAGGAAACTGTCAAGTTTATTATTTCAGCATACTGTAACAAATTTGAGAGGTATATTGTATGAAGTATTGTTTAAGAATGAAATCTTGTAACCCATGATAATTTTTC
>Scylla_olivacea_ ENA|GDRN01092058|GDRN01092058.1 TSA: Scylla olivacea Ref_Crab_Transcript_92243_4761 transcribed RNA sequence.
ACCATTAGACACAACTGTCAGTATTATTTTAGTTAGTCCATCACACACACTCTTCGCTTCTTAGCCTACATATCATAATGTAAATTTAGCATCCCGACAGTCTCTTTTTATGTGTAACTCTTATTGTTTTCCCCGCAGAGGCCATCATGGAAGTGGAGAAAGAATAAGGGGGAGTGTTTCTTCCTTCCCCGTCACCACCTCCTCATCCATCATGGCACGTTCCTGGAGGGGTGCAGTGGCCGTGCCGCTCACACTGCTGGGTCTTGCTGCCTTGTGCCAAGCCACTTCTGTTCCTGACTACAGTTGCTACAAATTTCAGAGTTCTGGGACAGGAAAAATTGAGCCAAATGGTGACATAAATCTTGAAGTTGGGTCTTCCTATGAAGCTTATTGCCTCTTCAACCCAGCAAAGGTGCAGGTGGATGATGTGTACTTTAAGACCACAGAAAATGGTGGAAGACTCCTCGATCATGTAGTAGTGAACAATTCTGCCATCAAGGTGCAGGTAACACATAATGAGCCAACAGATTACCTCCTCAAGTGTTTGGCAGGGAATAAGTTGATTTGTCAGCGCTCAGCATTTGTCGGATATAAACCACAAGATGTTCAGAATTTCACCTGTGTGTCCAGGAACTGGGAGAGCCTGAACTGTTCATGGAGTGTTCCAGAAAATCCAGTTAAAGTTTCATATTCACTCACGTATGTTATTCAAGACTACACAAAAGAGCCAAGGGACTGTCCTCAGAGAGAAAGTAGACAAAACTGGTGTTTCTGGCATGGAATGGAATTTCATAGTGGGCGACGAAACTGGACTATAATATTCTCAGCAGAAAACAACCTTACTCAAAACCCTGTTGAATTTAGGCATTATGTAGATCTTTATGCCACTGTTATACCTGGGAAGGCCAGCAATTTTAAGGCTGAGATCCTTGGACCTCAGGAAGTAATCATGAGTTGGAATTTCCCACATCCAATTGATGTGTTTGTTGATGGGAAGGTTACCCAAGAAGTCAAGTATAGAATAAAGCCATTCAGAAATATAGCTCAGTACAGTCCTTGGGAAGTGATTGATACTTGGGAATATACTCCTGAACGGTTTCAAAGGAAGATCTTCAATAGGACTATAAGTAATCTTAAGCCCTTTGTTGAGTACGAGTTCTGTGTGCGCCTACACACTGGGACGGGCCCAATCCGAGAGGAAATGTGGTCTGAACCAGCCATTGTAGTTAACAGGACAGAATCCACTCGACCAACAGTGGCTCCCATGACCACCCTAGGGATGTTTGAGGTTGAAGAAAACAAGCTGCTACGGGATGTCTATGTCAGCTGGCAGACAGTTGACCCCTTGGAGGAAAATGGGCCAGGCTTTGAATATGAAGTGAAGATATTCGATGACAGTGATGGGCGCAGCTTCCACAGCTCACAGACCACACACCGTGGTTTTATAAAGTTCTGGGGCTTGGAAAATACCATAACTTATAGGATTGAGATTAGACCTAAGAATGATCATGGTCTTCCTGAAGATTCAAACCTGAAGTCAGAGGTGATTGTGCCTAAGAAAGCATCCTTGCTAAATGTCCCAGACTACTTCAAGGTTATTGCTTATTCAGGGAATTATTCCACAACTTACATGGCAAGGTGGCGAATTCCTGAGCTGACTCTTGCAAATACCAATATAGAAACAGTAACTCTCTATTGGTGCAAACAAACAGAATATGAAAACCGTTGTCAGAATAAATTAAGCTGGGAGATCATCAATGAACCAACCATATATGTAAAAAATCTTACTGGCTATGATCCTTCATCCCGCCATATGTTTGGCATTTCCGTCAACACCCATAACTCATCCAGTGGAATTAAATGGAGTGGCTGCATTGCCACTCATGGTGAACAACAGCCTGCCATAGACAAATTCAATTATACAAATGTGCTTTCATCAGAAGTGAAGTTAAAATGGGATCTTGAATGTAAGGCTCAAGCAGCACAACCAGTTGCCTTCAACATCTCCTACTGTGTTGTTGAAAAATTTGCAGAGAAATGTGCTGAACCTGAGAAGTACATAAGAGTGGATGGAGAAAGTACTGTTCAATATACAGTGAAGAACCTTCATCCATACAAAGATTATAGCTTTAGTATTGCCACCATATCTAAGTACCTTGGTCTTGGAAAGTGGAGTCGCAGTGTTCATGTGAAGACCAAACCTGCCAAACCAAGTGCTGGTCCTCAAAACATCACCGTGGTCAGCAAAGGCAAAACATGGATTCTTTTATCGTGGCATCCTCCACCAGAACCACAACAGAATGGAGAGATAATCATGTATAATATTCAGTATAAAGTAAAGGGGTCGCCAAGTGTCCCATATGGTGTAGAAGTAAAACACAATGTTCGTCAATACAATTTTACAAATCTGGATCCTTTCACCGAGTATCACTTTGATATTTTTGCTTGCACGTGGGTCTTTAATGAAACTGCTTGTGGAATACATCCTGGAGACATTGAAGTGAAGACAAAAATTGGAGCTCCTGGAAAAATTGATTCATTGCAATATAATGCCCCTTGGCTGGAGTGGGATCATGAGGAGTGTAATGGACCCAGTTGTTCTTATGAACTACAATACACAGTCAATGGCACCAACTTTACATATAATACCCCTATCAATAATTACGCTGTCTCCATAAGGGATCTCAATGTGACATGCCCAGTAGACCTGGGATACATTCCAGTTAAGTTGCGAGCTGTGAGCATAGATGAAGAAAATCATCGTTTGACTGGACCTCTGAAGGATTGGAAGATCTCTTGCCCTAGCAAAGGTTTGGCCATTGGGATCATTGTGATTATCGTTTTCCTGTGTATCATTACCACCCTGTTTATCCTTGGCATATTCACCTATGGATGGGAGCAAATCAAGACATTCATGCATAATTTCAACCTTAAGCCAAAATTGCCAGATGGCCTGGATCCACAGATTCAGTCTACAAATAATACCAAAAAAAATTGGTATGATAAGATGAAATTAAGCAAAAACACCATAACAACAAACTCATCATCTTTCAAACCTCCAGAGAAGCAAGATCTTATCGAGTCTGGGAATGAACGGCAACACCGCAACTTCTCTGGAGACTCTGGGACATCAGTGGCTGACCCAGCAGATTCTTCTGGCTGTTCCACAGGTGGAGACTCGGTGTCCTCCTCAGGAAGTGACCGCATTCCCCCGTCCTCAGACTCAGGAACAGTGCAGGAAGAAACTGGGTTCTCCTCAGAAGATAAGAAGTGGTCAGCCTCAGTAAGGCTGAGGCCAGCCCCACCATCATATGTACTCCAGGGATTACCAGACAAGGTGGCTAATATGAAAGGTTATGTGTCAGTTGGTTCTGTCCCCAATTTGGCAGTATCAGCAGCAGATGGAGTGTCCTCCTTGCGGCAATCAAACCCAAGCCTTGGTCTGGAACCACTGCAAGAGGTGCCCATGGGAGGCCGACGCACTTCAACTGGATATATTAGTATGCCAACCAATGAGAGTGAAGGGTTGAGCTTACCCCTGGATGACTTAGGAAACCTAGTTCTTCCTCATGAGCGTCGACCGGGTGACTTGTTGGCATACTCACGCCACTACATGCCATACAAAAAGACATCTGATTTCTCACCTTATTCAAAGGCTCAGTCCTTACCATGGCTAAACACTGGCTATGTAGCAGTTTCTCAGGCTGAAGATGGTGGACAGGCTGTGCCAGGTGCACAAGGATATGTAGCAGTGGGTGATGCCATGAATCTAATGAAGAGGCAACCATCTCTTCCTTCACTACCAATGAATATCAGTAAACCATTAACCACACCTGATCAAGACCTACCTCCAGGTGCCTACTGCAAACTGGGTGCACGTGGATCACCTGACCCACCTCCAAACTCCCTTGGATATGTTAGTGCAACTCAACATATGCCCATGCCCAATGCCTTAGCAATGAGGCCTCCTGTATATAAATCTCCTTATGTTACTTGTGCGATGGCAGAATCAGTGGTGTCTCCTAAAAAGGAACCAAGTAAAACAACTGACTATGTCACTCTAGGGGACACTCCAGATGGACAATGGGCTCATCCCATTATACATCCCATGACTCCAGAAGAGACAAGAGATGTACTGTCTGCTCCCGTTGAAAGCTCCAGAGGTCGAGTCATACAACCAATTAGGCCAAACAGCTCTGAAACAAATAACAACAGAGGGAGCAATCAGTTTGCCCCATCAGGCCACTCTCTGTCAAAGCAGAGCTCAGGTTATGCGTCAGGCAATGTATCCCAAGAAACGTTAACTTTTCATGATCCTCTTGTTATGTCTCCTAAGAAGCTCCTAACACGTAGTTATGAGCCTCACTCTGTAGTTTACTCACCTCATCACAAGCCCTCAATGGTGTGAAGTTTGTCCAATATTAAACTGTATTGTAACAGTTATTGATAAATAACTTCTCTTCCACTTTCCCGAATAAGTTTTAACAGTTTTTAAAACTTATTTTGTACATTACAAGTTATTACACACATGCTTTGAGATGTCATTTTAAATTACTGCAAAATTATACATACTGCAAAAAAATTAAATATCATACTAATGCTGATGAATGGACTCTGGCTCTTGTTAGCAAGTGTTTGCCAGTGCCACTGATTTGTTGTATTATTTTTAAGCTGAAAAGTGAGCAGTGTAAATGTTACCTCACTGACCATGTGAAAGGTGCATAGTGGAAGATGGGCCAGCTTCACATCATTTAACATCCG
>Talitrus_saltator_ ENA|GDUJ01076822|GDUJ01076822.1 TSA: Talitrus saltator comp100969_c0_seq2 transcribed RNA sequence.
CCCTTTACCACGTTTTACTGCCTCCCAAGAAATTAGTGTGCTTGTGTTTAACTTTTAATTATCTCGTAGAAGGGAATAAAGTTTTGAATAATTTTTTGACAGAAAATTTCACTTGGTAGTAAATGCATTGCAGTGCGTGTGAAGAATGATCACTTGAAGGATTCATTGAAGATGATCGGCTACTGAGATGTTCTCTCTCGACTAGTTATCTACATGACTCCCTCCTAATAAAGAGGTTGCGGCTGTTGGCATGGTGTGGCGCTGAGGCGGAGGGGCGGGAGTGTGGTCGCTGACTGTAGTGGCGGCAGTGGCGCCATGGCCGCCTCTGGCTCGCGGACTGCCTTCATGCCTCACGTACGACGGCGCTGTGCGCTGCCAGACGCACGAGGCTCACGAGCCCAGGAGAAGCTCAAGAAGAACACTATTTTACAGGAATTATTCTACAAGAGAAAATTGCGACTATGGGATGTCACGGGCCTTATAATGACAATCATATGTCTTTTTTTATTTGTGGTCCCATCTGTCGCCTACAAGTGCCGAACTTTTGATGATGACAGCTTAGGAGAGATCGTACCGAGACGCGACATCAAAGTTCGAGTGGGCGAGGAGCTCGAGGTCTACTGCAACTACGACAGCGCCGCTCTGCGTGGCTCGGACATCATTTTCCAGAAATTACATCGCAATGGCAACGAAATTTTATCCTCAGAGCACGTGAACTCGTCTAGCATCCGTGTGGTGCTGAGCCCCGATGAGCCTGACGACTTCTTGCTGTCGTGTTTCTCAGCAGGCAACAGTTCACAACATCTCTGTTCCAAGAAAGTCTGGTTTGGATACGTCCCCCTCGCCCTCGAGAACTTCACGTGCGTGTCGCCCAACTGGGAATCGCTCAACTGCTCGTGGACGCGGCCTTTTAATCCTGTACGGACGATCTACACCTTCGCCTACTTCGTGCCTAATCTGCTGGAGACCAGCCCTATTGAGGTCGACCAGCGAACGAATTATTTCGTTTTGAAGCGGCCTGCCTTCAAGTCGAGGGACAGTGTCACCATCCTTGTGTCAGGCAACAACAGCCTGGGCGTCAGGAACTTTACGTATCCTGTCGACGTCTATAGCATCGTGGTGCCGTCGTCGCCTGCAGCGCTGAGCGTGACGGCGCTGGGGCCCGACTTCGCCGAGCTGGAGTGGGAGCTGGACCACCTCATGGACGCCTTCCCTGTCAAGCTCATCACGGAGCTCGCCTGGCGGATCCCACCCAACCTCACCTGGACCAAGAGCGTGTCCGTGGAAGAGTACGCAAACGTTACCACGCCGGAGGGCTTCGTACAGAAGCACAGGTACTGGGGCCGCCTGGCGCTCCCCCACCCCCACCAGGACTACGAGGTGCGGGTGCGCATGCATACGGGCCAGGGCAGCGTCAGGGAGCAGTTCTGGTCGCAACCGTCCTTCTTGAGGCTCTCCACCTCCTCCACACCGCCGGACGAGAGGGTGGCAGTGGACGCCAGCTGCTACGAGACCATCAACAACCTGCAGTCTCGAGAAATAGTCGTTTACTGGAGCGAGGTTCCCCCATATCTTCACAACGGACCCAATTTTCACTACCAAGTTTCTGCAAGAGATGCTGGTTCCTCGGAGTTGGTACTTCATGCACCTCTTACTTCGAAGCAAAGTTATGTCAAGTTCCCGGAGATGGCACACAACGTATCGTACAGCTTCGAGATCCGGGCAGTGAATGACGTTGGGCCTGCCGAGACCCACTCGGTCGTGGTGGTGCCCCCCGAGCCGCGCATGCCCGCCCCGCCAGACATGTTCACCGTGATCAAGTACAGGGGCGACGCTGACCTGCCCCTCTACAGGCTCATGTGGACGCCACCCCCCCGCCTAGGCGCTGACGGCAGCCCCGTCGTGCGCTATACCTTCTTCTGGTGCCCCCGCCCCGCCTTCGACTCCCGCTGCCAGGAGGGCTTGGAGTGGGACTCCACGAGCTCGGACTTGGAGTCGCTTGAGTTCCGTGACTCACGCGTGACGCGAGAGGTGACTGGTGTGCTGTACGACCGCAACGTGACGGGGCTGCCTCAGAACCGCCAGTTCGGTATCGCTGCCGTGGCAGGCGACGGCACCTCGAGTGGCATCAAGTGGGCCACCTGCTCCGTGCCCTACGACGACAGCCCTCCCGCCCCTCGGCGACCTGATGCCTTTACACTGTCCTCCCGCTCAGTGAAGCTGTCCTGGAGCTTTGCCTGCCCAGACAAGTCTGCTGTACTGCTCTCTGTCAAGATTTCCTACTGCGAGGTGGACAAGCAAGCCTCGAGTCTCGACTTCTCCCACTGTGTGTCGAACGTGACGGTGGAGGAGCGGCCGCTGTCTCAGGACGCTGAGATCACAGGACTCCGTCCGTCCTCGTCCATGATCTTCTCGCTGTCTGTGGTGTCGGTGGTGGGCACCAGTCGCTACTCCCTGCCAGTCGGCCATGTGCTGCCTGAGGACGTGCCGAGCGGGCCCCCGCTGTCGCTGTCACTGGAGCGGCGCAGCAACGTGAGCCTCACCGCTGCCTGGCTGCCGCCGGTGCCCGCCCTCACCAACGGCGAGCTGACGCGCTACCTCGTCACCACGAGCCCCACCTCCAGGAAGGTCACCGTCCCAGCGCCGCGCACTAACGTTACACTCCTGGACCTGGCGCCCTTCACCTGCTACAACGTGTCGGTGGCGGCCTGCACGCGCCGGGGCTGTGGTACGCGCGTCTCGGCCGTCCAGCTCGCCTGCACCCTGCCCGGCTTGCCGTCTTCCGTGGATCTGTTCAGCCTGAACAGCGTGGACGGGGAGATGTCGTGGGCCTTCCCTGCAGAGAACTGCCACAGCAGCTCCTGCTCCTTCGATGTCCGTATTGTGAGCAATGGCTCCGTGACCTCCATCACAGGGCTCGAGGACAACTCGCTGAGCCTGCTGGACCAGAACGTGACGTGTGAGCGCAGCTCGGCGCTGAACGTCTCCATCCGCGCCGTGGGTGTGGCCGCTGACGGCGCTGAGCTGCCCGGCCCCTGGAACTCCCAGGAGCGGCCCTGCACTCTTCCAGCGGTGACCTTCGTGCCGTGGTGGATTTGGCTCCTGGTGGTAGCGAGCATCCTTGTTCCCATCTTCTGCTTCGTGTGTGCCAAGTGTGGACGCAGCGTGTTCCTGGAGATGACGATGCCGGTCAAAGTGCCCGACCTCAAGTCCGGCGAGCTGAAAAATTCAAGCCAGAAGCTGAAGCCTGACACGATGAGCAGCGGCCCTACCTCTGGTCAGGTGCTCTTCAACCCTCCGTACACGGCCCTGCCCAAAGCGGCGGCTGTCCGCACCGCCCGGCCCTTCGACGTCAGCAAGCGCATGCCCTTGCTGTCGCAGTCCTCCCTCAATTCCGAGGGGGAGAACACTGAGGAGAGCGGAGACCGCAGCGGCCGCACAGCTGCGGGCCGCAGCTGGTCGCGGTCGTCGAGCGGCGCACTCAGCGATGCAGACTCCGCCGTGGCGTCCATTGCTGACGGCCAGGACTCCGCCTCAGCCTCTTCCCATGAGTCGGCAAATAGTTGTCTCAGACAGGAGCAGAGCGGTGACGGCTGCCCGCCCGTCGGCATCCGCCAGCCGTCCCCCGGGCCTTACGTTGTGCACGGCCAGCGCCCCGCCAAGGTGAATGTGTGTGAAGGCTACGTTGCTGTCCGTTCTGACCCTGGCCTTCACAGCCCTCATCCCCCGAACGCTGATGGAGCTGTCCCTCTTCACTTCCTCCCTATCAAGCCTCTCCAAATTTCGACCCGCGCCCCCAGCTCAGCTGAGTCAGACCAGCTGCGCACTCACCCAGGCTACTCTCGCCGGTCGAGCTCCAGCCTCCTATTCAACAACAAAAATAACAATTTTACGAGTCCCCCTCATTCTAACGCCTCCTCTCCTCTACCAGCATACTCGCGTCATAGTTTTACTCCTGGTCAAGGGAAACACTCTTCACCATCAGCTGACACTCCTGTAGGGGCAGATCTGGAGGAACTACGACACGCTGCCGCTGCCTTTAACAGTGATTACAGTCGCCTCAACACGTCTGAGAGCGTCACCGACACACCAATGGCCAAACAACGTCCATCTTCAATACCTTCCATTTTGAGTCTCGAAAAGTCTACCATGAAGAATGACTTGCCAGATGTTACCTGCAATGCCGCTAGTGCTTATAGTGTTGTTGGAAAGAGAAAGAACATTGTACAACCTGTATCATCTAGTCAAGGATACGTTACTCTTAGTAATCAAGTACCACGTCCTAAATTCCCTTCATTTCTGGGCTATAGCCAAGCCACAACTTCTTCGAAAAACGAGATTCAAGAAAACTCTTCGAATGACGAAAGCTTTCCATATCTTTTAAACTCTTCCCTTGCTCTACCGAGCAGCTTAGAAACATCGGGTAACTACTGCACCTTAGAAGACCTTGAGTCTCTTCCTGGCATATGCCAAAAAAATCATACCAATCGGCGAGCATCAGATGCTCATAATCCAGCCATGAGCAACAGTAGTGCGAAACTGGACTCTGGACAGGGCAGTGTTGCGTCTGACGGCCAAGAGCAAAATTTAACCTCTTCGAATGACCGGTGGGCCTTCAGCAACCCAAGACCTCGCCAGCTTGATTTCGCCGATGAAGTCAGATTTGTTGCTTCGGCTCCCATTGAAAATCATAGGGGCCGAAAATGCTCTCAAAAAGACAGCGATGAATTACATTTGCCAAATGGTCGACCTAACACTTCCGACGGAGTTGCTGGGAGATCTCACCACCTGTCGCATTCTCCTCCGTCGATGTGGATCACTGGAGCTCCGTCTTTGTCGAAACAAAGTTCAGGTTATGTTAGTCAAGAGGCTCTCTCTACTGAACCTCTTGTCATATCGCCCAAGCGCTTGTTTGCTCACTCACAGGAAGAGAAATCTTCCAAGTCCATTCCCCAAGAAGTATCATTCGTTTAAGTTCAAGTTTTTTTTCGAACTTACCGATCGTTTATTGGTAGTGACTTATCTGTTGTAAATTATTTGTAACAGGATATACTGCAAGTGATAATTTTCCCTTGAATACAATAGGTGGTGCTTGGTCGACTTCGATTGTATGTACAAATGTAAATCGTGCTTACAATGCTCATGAGCTATAGGAATGCCATGTGCATTCACATGGCCGTAAAATTGCTTAAACTCTGCTGAAAGCCATGTCATATGTAATAACTTATATCTTGTCTTCTATCTATTGTACATAGTCGTATAGTTTATGCAGAGATTACTCTATTGTATAGTCTTTAACTTGTAATGCTCCTGGCATTGCTCTACTGTTGAATCTCGTTACCTCTTACAGAGTAGACGTACGCTAAGAAGAATCTCTTTTTAATCGAGAATCTCGTATGAATTCTTCGAGTAAGCCTATTTTTGGCCTTTGTTTCAGGTGGTTACTGGTAAATAAACCTGAAATGCCAATTATTTCTTGATGTGCATCGTAACCAGCTGTGTTTCCAAGGATACCAATGCTAAAATGATAGCTTATTGTTTTATTTTTCATCTGATCAACTAAGTGTTGTTTACGTCCTTTATGGAAAACTCAGGTTTGACTTTATTTTTCATGAATTATTAAAAATTATTGTCAGTGAAAGAAGCGGGCTGCAATTTCTGGCAATTCCGAATAGTAAGCTTGCGAGCAAATTTGTCAGATTGGTGCACTCGAATACAGTCCACATCGTGTTGTGTCCAGTACTATTTTGTTTGCTTTATATTTTCTGTATTTCATCATTAACATCGGCTGTACGAAACTCCTTATTTATTTGAGAGTGTAGGCTGATGCAGATTTTGTAGACTCTGCTGCAGTAGCACACAATTAGGATCCCTTGTATGGAGTGCGGCAGGTACTTGCGAACAGAGCAATATCTGCAGAGAAAAATCACTGGAAATACACTATTTAATGACCCCGGAATCTCGTGTACTCTTAAAGACAGGCCAAATGTATTTCATCAGTTAACGCATTCCTTGCGTATTGGGCCACCGGTGTACTAATCAACCACTGTTGCGTAATGGTTTGTCTGTGAGCCAACACTCATTTTATTTGTGTT
