# Supplementary material for: Comparative genomic analysis of innate immunity reveals novel and conserved components in crustacean food crop species
Source: BMC Genomics. 2017 May 18;18:389. doi: 10.1186/s12864-017-3769-4 (PMC5437397; doi:10.1186/s12864-017-3769-4)
Supplement: Supplementary file 24 — Fasta files of all sequences. (ZIP 3690 kb) [file 12864_2017_3769_MOESM25_ESM.zip › Additional file 12/30 ALFs.txt]

>Asellus_aquaticus_1 ENA|GDKY01004356|GDKY01004356.1 TSA: Asellus aquaticus Contig_4403anti-lipopolysaccharide transcribed RNA sequence
GTATCAACGCAGAGTACATGGGGCACTATTCAAGAGTTCCTCGTTTTCTTGGTTGCAGTTATTTGGTATTGATAAATAAAATAGTTTAAAAAAAGTTCTTTGACCACTGCGTAGATCGTTTGTATTATAAATCCTACTGCAGCTATGCATATTTTCACAAAATCTGGCGTCTTTCTTTTAGTGACTATTGGCCTACTAGTTTGCCCCCAAACAGCTGCTCATCCTCAATGGGACGCGATCCTCGCATCACTAGTGCAACAAGCAACTTCCAATATGTGGCAAAATAATCGAGCTTCCTTTATGGGCTACAATTGTCAATACACCATGGAGCCAACATTTCACAATTGGGAACTCAATTACCGAGCAAGATTCTGGTGCCCTGGACTGGCACCCTTCGCTGGAGCTGCCATGCACGTGAGCAGAGATGGGTCGATAGAGAGAGCGCAGAAGGATTTCGCTCAAAAATGCTTGAGAGCCAATCTTTTTACTAGAGAGGAACTAGCAGTGTGGTTGGATTAAAGTAAACAAGGACACTATCAAGTCTTCTGCATTATTTTTACTTCGAATTGGTTGAACATGCTTTCAGTTGAATGTGCAACACTGAAATTAAACAAAGCCATATGAATAAGCAAGCAGTGTTTGCCAAAAGGTGTGCATTGATCTAATCTCCTCACTTGAATTTTTTCGTAACTCAAAAAACAGGTGAACATATTACAGTATAGGCCTGAGCAAAATCTAAAAGTTAAAGATTATGAATATRTGTACAGTATCATCACGGAAAATAAGAAAATAAATAACTAGGCTAATTAACCCCTATATAACAATATAACATACTGTATTGAACTCAATTATATTTAATGACAACGTTGATGTTTATTAT
>Asellus_aquaticus_2 ENA|GDKY01017352|GDKY01017352.1 TSA: Asellus aquaticus Contig_17526anti-lipopolysaccharide transcribed RNA sequence.
ACAAGCGGCCAACTTTATGCAGCCTTAACGGCCAAACTCCTAAGCTTGTTTCAATCGGGGAATTTTAAATTCCTTGGTAACGACTGCCTCCACAGCACGAAGCCAAGAATTAGTAAGTGGCAATTGAAAYATGATGGGAAGGTTTGGTGCCCTGGCTTCGCTCCATTTGCAGGAAGAGGAACAGCTAAGAGCCAATCAGGCAGTATTGAACACGCCATCAAGGACTATGCACAAAAGGTAGTGAACAGCGGACTAGCAACTAGCAGTGAGGTCAGCATCTGGTTGGGAAGATAATTGTAATTGCGAGGACCTGGCAGCATGCAGCATGCTTAGTTGCTAAAGATA
>Asellus_aquaticus_3 ENA|GDKY01020436|GDKY01020436.1 TSA: Asellus aquaticus Contig_21321anti-lipopolysaccharide transcribed RNA sequence.
CTCGCTAGTTGCGATTWTAGAGCTCCGTGAAACAACTGCTCTTACAAGTGAACAATTCGCTGAAAATTAATTTACTGTATTAGCCTATAGAAAGACCTTGTTCAAAATGGAGTCCCGAAAAGTRTTGGTTCTGACAATCATGRTCCTCTCGGTGTTGACTTTCCACGTGAACATGGTTTCATCTCAAAGAGAACTTTATGCAGCCATAGTGGCCAAACTTCTAAGTTTGTATAAATCCGGGAATTTTAACTTTCTTGGCAATGACTGCCTCTATAGAACGAAGCCCAAAATTAGCAAGTGGAAATTGAAATTTGATGGGAAGGTTTGGTGTCCCGGCTTCGCTCCATTTTCAGGAAGAGCAACAGCTAAGAGTAAATCCGGCAGTATTGAACACGCAATCAAGGACYATGCACATAAGGCAGTGAACAGCGAACTAGCAACCAGCAGTGAGGTCAGAATCTGGTTG
>Astacus_astacus_1 ENA|GEDF01001283|GEDF01001283.1 TSA: Astacus astacus TR4084_c0_g1_i1 transcribed RNA sequence.
TGTGGACACAACACCTGATTATTACTTTCCTGAATGGTAAGATGATGGGCTGCTCACCTGCATGCTAATTACAACGAATCTGAAACGGAGTGATGGTGGCACCATACAACAACTGGCACCCAGAGGTCACCCAGTAAGAACACGCTCCACAGATCACTCTCTCCTCCTGCAAGCCGATAACAGGAGATCAAGATGAACCATTCTGTGCTTGTGAGTCTCCTGGTGGTGGTGCTGCTGGTGGCGCCCTTTGCCCCACAGTCCGACGCCCAGATCTTGGAGGGTCTGGCAGCAGCCGTCGCCAACAAACTAGTTGGACTGTGGCAGAACGGTGAGGTAGAGCTAATGGGACACTTCTGTAACTACAGTGTGACTCCAAAAATACGACGATGGCAGCTGTACTTCAAGGGCAGGATGTGGTGCCCTGGCTGGACCTCCATCAGGGGCGAAGCCATGACGAGGAGCAGGTCAGGTGTAGTTGGTGACACGTCACGTGACTTCGTTAACAAGGCCTTCAGTGCTGGTCTCATCAGTGAACAGGACGCACAGGCCTGGCTTAATTCTTAATTCTAAATAATTCTTAAAAAAATTCAATTAATTATGAAGGAAATATTTGATTTTGCATTAATTAAAATTGTTGATAATCCCGGTATAATCTTGCAGATTAATAGCGCTACTTCACATATCTTTATGCTCCAATATTTCAATTAGATATTTAAATGTCTGGTAAAGATCTAAATTTCTAAATATGATTATTGATCTAAATTTGATTTGTTGTTCTCCCGATTAAAAGAATTGTCTTAAAGGGTCGTCTTAAAGGGTTGTCTTAAGGGTCGTCTTAAAGGGTTGTCTTAAGGGTCGTCTTAAAGGGTTGTCTTAAGGGTCGTCTTAAAGGGTTGTC
>Astacus_astacus_2 ENA|GEDF01005119|GEDF01005119.1 TSA: Astacus astacus TR14915_c0_g2_i1 transcribed RNA sequence.
AAAACATGGCGACGGCCCCTGACAAGCTGTCACTCTTCATGTCAACTGCACAAAGGTCCTATATAACAGGTTGAAGATGAGGGTGCATGTGGTGGTGAGCGTAGTGTTGGCAACACTGGCGGTGAGTTGCCTAGTGCCACCCACCGAGGCACAAGGCTGGGAAGCCGTGGCTGCCCTTGTCGCTCAGAAGGTTGTCTCACTGTTTAGGAATGACGAGGTGGAGTTTATGGGCCGCGTGTGTAAGATCAGTGTGAAGCCGTACATAAAGAAGTTTCAGCTCTATTACAAGGGAAGAATGACTTGCCCCGGCTGGACCCACATCAGGGGCGAAGCTAACACACGGAGTCAGAGTGGAGTGGCGACCAAGACAACAGAAGACTTCGTCAGGAAGGCGTTTGCCAGTGGTCTCATACAGGAAGCCGACGCCCAACAGTGGCTGAAGACCTAAACTCTCGCCTCTTTCGCACTTACCAGCCATTCACACTATCTCTCGCACTTACCAGCCATTCACACTATCTCACACTTACCAGCCAGTCACACTATCTCTCACACTTTACAACCAATCACTCAATCTCTCGGCATCTTCTTTGGCCTAGCAAGTTTACCTGTGCAATAATAATAATCATTTAGTTTTAAAAATATACATCAAGACATGATACAGTGGGTTATCAGCAGTTACAGACAATGTATATTGAATACGCAAAGTGTATAATAATAATAATAAATATAATTATAATCATAAAAACAATGAAAAGTAATTATATAGTCTGGAAGACTATTTAGCATAGTCCGTGCCACAGAATCTTAAACAATTCTTAGATGTCCCTCAGCATACTAATACAAGAGCAAAAAGACAAAAGACTTGCGATGTCAAAGGTATCAGATTCACGGAGGATTTTATCATGTTTCAATAATGATAATGTAAAATTATAACAAATACATTATTACAATATAAAATTGAATGTATAGTATTTATATTTTATATAATGATCACCAGTAGAGTTTCGGGAATAGAACATGGAATAATATATTTAAACAAATTCACTATCTCCCAGGAGTGATATATACACCAAGAAATATATTCCGCTTCTCGGTATATATACACTGAGAGTTTACTTTAGTCCTGGACTCTGGTCAGGACTAAAGTATACTTGCTGGTAAGTCAGTAAGCAATTGTGTGCCC
>Astacus_astacus_3 ENA|GEDF01012076|GEDF01012076.1 TSA: Astacus astacus TR24904_c0_g1_i1 transcribed RNA sequence.
GCTTGAGTCAAACGAGAGCGTAGTTGCCCCCTGCCCTTTGTCAGGTAGATATCTACGCTCTCGTTTGACTCAAGCCCTCTTACCCACGCCTACACGCGCCCTCACGCCCACGCTTGCCCTAAGAGCGTGAGCACAACCTCCTGCGTCAACATGTCAGCAGCGCCGTCAGGAAGGTGTTGGGTCCTGCTGGTTGTGTCTGGGGTGTTTGTGCTACTCATCGCCGCTTCCCCAACAGAAGCCAAGCCCTTCGACTTCTCCCACATCATCTCCACAGTCGCCGACAACGTCATCACTCGGTTGTACCGTGATGGGGAGATAGAACTGCTAGGTCACTACTGCACCTGGAATAGACGACCCTACTTCCATAGATGGGAACTTAACTACCGCGCCTCCACCACCTGCCCGGGCTGGTCCTCTGCCGTAGGGAAAGCTGAAGGCTTCGTGAACCCAATGACCGCGGAAACTGAAGCAACGAAGGATCTCGTAAGGAAGCTGGTGCAGAGGGGTTTGGCGACCACTGATGAAGCATCCGCGTGGCTCTGATGACCTACGAGGTGTTAAGAGTGGCTCTTGTAGACCTGGTGACCAGCAAGGAGACGTCGGAGTGGTTCTTGAAGATATGGTGACCTACGAGGAGGAGGCAGTTTCTCCGAGGACCTGGTGACACTGCATGAAGCACATCTATGGCTCTTTGAGGCCTGATTTGCCCTCAAGCAGGGATGGGGGGGCATCATATCCCTAGGAACCCCTGGCAACCTCCACCTCCCCTTTCATCGAAAATAGAAAAGGTGTCATTCAAATCTGTTTACATGTTAAATCTCTTGAAAGTAAACTAATTTATCAAGTAACTTTATTTTTAGAAGAACACTTAAGTGGTTAAGTTACGTATTCGAGTACATGAAACTTAATATCTTACATTAATCATTCTTTTAACCCACAGTTTCTTTGAATCTTACGTCCTACAAGTAGAAATATTGTGTCATTCTTCTGTGGAAAAATCTTATTTGTCGGCCTAGTTGATATGCAAAATTATCACTTAAATTATTTGTATACTATTAAAATCCATTTCAGTTTTATTTATCTAAAACACTGTCTTCTCTCAGGGGAAGACCTTCCGACTAGTGTTTTTCAAAGTTAATGGATGGAAGAATGAAACTTTCTTATCTAGAAAGTTATGCTTGCCAAGTTAAATTGCTTTATTTCAGGCAGAGCACTCATGTTCCCAAAAGTATAACTTTAAAACATTAAATAATTGAAGTGTCTAGGGGGTGGTGATCCAAGGTTATGGAAAACACCTATATAAAAGTTTTATAATTTATAAAATAAGCTTTAAGTAGAGGAACAATGTTTAGTTTGTGAGACTTTAGCTTTAATAGTAACCAATAACAAAGCTCAGGAATGAAGTTAAAACACGTAAACACTTAATAGATGGTCTCAACACATCAGATGAGCTTTAACAATACAAATTATAACATAACACATGAATATTTTCACAAAATAACGGACCTGGACTCCATCAAAATAAAACGTATAACATTTAACAAATCTTAAACACCACAGTAGAGTTCAAAACAAAGAGCGAGGTGTGAGTAGTGAATACTAGTAATACCAGGTGTTGTCTCCCTCAACCTCGTCTGGTGTGGCTTGACATTGCCTTGGTCCGTAAGCATCCTCCAATCACAGCGCGTGACGTTCGCGCCAACTCGTAACTGGCCGCTAACGACTTTGTCACACACTTTGGGTCACCTTACATAGTTTTCTCCAGGTGCCCTGGCCTAATGCCCGTCTCTTGGTACCGTGAAACTTAAACTAATAAAGAAAAACAGTCCAAGGTTACGTTAAAACCATTCTTAGTCCCAACATTATATTACAATACGTGTTTCCACGTGCAAACCGTAACAAGGACCATATTTGCATCCTGCTGATGCTTTGATATTTCACCCAGAAGTTTCTACATCAAATGCTACGATGGCGTCCTAACTCTTGCTTTCTAACTTATTTTTCCGGCTTGGCTTGCCAATTCTTGACTTGAATGAAGCCCTCTATCATGTATTAATATACACAGGCAGCCTGTGTATACATGATATACTTTATACTTGTACCGAGGTCCCTCCTAAGGTCGAACTAC
>Astacus_astacus_4 ENA|GEDF01017751|GEDF01017751.1 TSA: Astacus astacus TR29771_c1_g2_i1 transcribed RNA sequence.
GTCAAAAAGTACGGGAAGCGTGAGGCGGGGGATTTGAAGGCTTAGCAGGTTGCTACGAAGACCTGAGTATTTATGATAAGTTATCTTATCAGAGAGTGAGACCCTTCACTGTCCTGGCCAGGATATAACAGCTGAGGTATCCGTCACCTGTCATAGCAGGCTCAGGCCCCAGGGCGACCAGTACAGCTGAGGACCACCGCACTCGTCACAGCTCACAGCAACTGAGGTGTTGAGGATGAGGTGGTTGGTGTTGGTGATAGTGTCGGCGGGAGTGTTGGTGACGCCGCCGCACCCTTGTCAAGGCCAGGACTGGGATGCTACGGTCACACTCATTATCAACAAGCTGGCAGGCTTATGGCATGAGGGAGAGGCTAAGTTCATGGGTCACACCTGCCACTACAGCTACAACCCGACCTTCTACAGGTGGAAGATGTACTACAAGGGTAAAATGTGGTGTCCAGGATGGGTGCCCTTCTCTGGCAATTCCAGAACTGAGAGTCGGGCTGGGGCCGTCGAGCACGCTACGCGGGACTTCGTCAAACAGGCCCTGGAGAAGAACCTATTTACTGCCGAGGAAGTTTCAGCTTGGATAAACAATTAGGAGTTTTTCCTGGTCCGGAGGTCCTTTAAGTAGTGGTTATCTGATGTCTCTGAGTGGACCCACGCTGACGTTTCAACAGTCACCATCTGATGTCTCTGAGTGGACCCACGCTGACGTTTCAACAGTCACCATCTGATGTCTCTGAGTGGACCC
>Astacus_astacus_5 ENA|GEDF01038173|GEDF01038173.1 TSA: Astacus astacus TR37026_c5_g1_i1 transcribed RNA sequence.
CGTCACTCACATCTGTTGACTAGTCCTGCCCAGGCACACTCTGGACTCTCCTGACGACTCAGCGACGGAAAATACCTGTAGGAGGCACGAGACGTGTAGAGGATGCGAACGTGGGTACTAGTGACGGTGCTGAGTCTGGTGGTGGTGCTGCAGCCGCCCTGCCAAGCTCAGGTCTCCCAGGAGGTTGTTAACCTCATTATCAGCAAACTGGTCTCTTTGTGGAGTGATGGCCAGGTTGACTTCATGGGTCATACCTGTAACTACAGCTACAGCCCCACCATCAGTAGGTTACAACTCTACTACAAGGGCAAGATGTGGTGTCCAGGGTGGGCCCCCTTCTCTGGCAACTCCAGAACTAAGAGTCGGGCTGGATCCATCGAGCACGCCACCAGGGACTTCGTCACGAAAGCCATAGAGCAGAAACTTATTACTGCTAAAGAAGCTTCAGTTTGGACTAAGAACTAGGAGCCTTTCCTAGTCCCAAAGTCTTTGCAAGTATAGTGGCCTTCTGATACCTCTAAGATTGATCCCAAATTGATATCTTTATAAACAGAGACCAGCCGATGTTCCTACAAGCAATCACCATTTGACTCTATCGTATGCTGGTATAAAATATCACCCTTCAAGGTTTCTGGTAGTAGCATCTTCCTGGAATCTGCGCAAGCATTATTTTGGCTGGCGTAACACTAGGCTTAAGATAATGTTTACATAGTATATTGATCAATGCCCACAATAAACTATATAAGGGCAATTAATTACACATGCTATATTCACTCTCCAGTTGTGCAGTTCTCACTTCAAAACAAGCAGCATTCTATGGTGTTAATTAAACTTAATTTGCAATGTATTTACAATATATTTTATTCCCTTTTTTTAAATGTATGCCAACAAAGGTGCATACTTTATGTACGAGTATGACTTGCCAGTATGACTAGCAAAATGGAATAAGGAGGATAAGGAGCTAGGAAATGAGGACGGAGTGAAGGGAAGGTGCCCAACCACTTGGACCATTGGGGATCAAACGCTTTAAGGCAAATTAGTTATCTCCCTATACTGGAAGACAAATGAGTATTCCACACTTTAAGAAAAATTATTATACTCTGCACAGGAAGATAAATGAGGGAACACTAATGAAAGAATACTTTATTCCTTTAACGAATCATTATGAAAATCTTTGCCCACCTTCTCAAGACTATGGGTTTACGCAACTAAACAAAAATATATAACAATAATCGAATTACATTCATTCATATTTTGAATATAAAATGCATTTTGAAACTCTGCTTTCTTAGAAAAAATGTCAAAACGTGTGGGTCTGATAAGTCTTCCAGCCGGGGGTTCCCGTGAATGAATCCACGCTGAGACAGGTGCGTTAGTGTATTCAAATAACTGTATTCCTTTTTTTATAAATATTTATTATATAAATAAGTACTTACGCTGTCTATATAGCTATCTTATAGTATTACACTAAATTGTATTTCACTACACACTGGAAAACCTGTATTCAATCCACCGACCGGAGACAAAAGCTCCAAAATAAATAATAG
>Astacus_astacus_6 ENA|GEDF01041873|GEDF01041873.1 TSA: Astacus astacus TR44275_c0_g1_i1 transcribed RNA sequence.
GTCACACATGCTTCCCTGACTCTCGCAAGATGCACCAGTCAGTGTTTGTGTACGTGTTGGTGGTGGCCACAGTGTTGGCACCCTTCTACCCACAGTGCCAGGCCCAGTTGGATCTGCTGGGGCCATTACTCGGTGATTCAGTAAAAGGGTTGTTCCAGCAAGGAGAAGTGCTGCTGCTTGACCACTACTGCAACTACTCGGTCAAGCCCAAGATCAAGAAGTGGGAGCTTCACTTTGATGGTAGTTTCTGGTGCCCGGGCTGGACTAACATCAAGGGTGAAGCCATCACACGCAGCCGGAGCTCAATAGTGAACAAGGCTACTGAAGACTTCATCAGGAAGGCCCAGGCGAAGGGCCTCATTACGGAGGAGGAAGCCAAGGGCTGGTTTGGGAGTCACTAACTCCTCTATCTCTATCTTTTAACGTCTAGGTCTCGCACTCCGGCAGTCATTTATGGATTTCTAGGCACAGCCGGTGATTACCTGATGGCGAGATAACAGATAATAAACTGGCTGATTTGCTGCACATTCATAAGACAAATGGATTCCATGCAGCGGCCGTTCCAAAAAACTAATTTATAATTATCTTACAGTGTAATAAAATACAGCATTATATCTTAAGCTTTTATATATTTTATTGTTTTACATAGGTTTAGGTTAGGCGTTTAGTTTCCTTTGGCAATTACTGGGGTGACTTTTTGTTTTTTAAATTGGGTTTCAGACGTTGAAAGTGAGCACAACAATTATCGAGAAAATCTCCAACACCATCAGTTGTGAATCATTCGTTGGATACATTTGAATCATGCAGAAGTGGGCCGGCGACTACAGTGGCAACAATGTCTTTTAACCCCCTGTAGGGCTTCTAAACCACTGATGGCCTTAAACAGAGGTAAGACTTGTTTTTAACTGAGTCACGGCACAAAACCTCCGGGGGAAAAGTCCCACAGAAAATGGCATAGATTCTCTTTTATGAGTATGATAGGGATTCCCTTCTATGAGTATGATAGGGCCCTAACGGGTCCAATGGAAAGTTAAGCCTTGTTATATATGTCGTAAAATGTAAAAGTATAATAATTTCAAAAAGTACTACATTTGCAAGGGGAATAACTTGTAGCAGCCATCATCGTCGGAAGTAAACATGACGCAAAGCAATGCAACAATCCTGCAAGGGTTAACAAATACATTGTGGCCACCTTGCACTTGGAATAGATTTGAATACATATTGTTAAGAAGCCTTGTTGACATCTTGAGCTAACTCTGAGAAAAGAATACGTGACGAAGACTAATTTCTCATCTTTTCGCCAACATTCGCTCTTCGAAATCTGATTGTATACCGTAGATTAGATTGTATACAGTAGATTCGATTGTATACCGTAGATTAGACTGCCATAGCTTCAGGATAAGTTGAAATAAAAATAACGATTGACGAAACAAAAATACCTAACCTAACCTAGGCCTACTTTCAAAACCATAGTATGTGACGTAATAACAAATTGTGCCATTAACGATGGTTGATGTATTAACGGGCGAGGTTTAACCAGAAGCAAACTTCATATCAAGCCTAAAATTATAATTATATAGGCCCTCTGTGTATAGACTTTGCACCTCCTGTGATATATAAATATTTTCATTTATATATATATAATGGCATTGATGTATAAATAATGGCACTTGTACGTGTGCACTCATGTGGTATCATCCTATATAAAAATAATATTTTGAGAATGGTAATTTGTTTATAATAAGTGTAAAATATATGTCATCCTTAAAAAAGAA
>Astacus_astacus_7 ENA|GEDF01042255|GEDF01042255.1 TSA: Astacus astacus TR47963_c0_g1_i1 transcribed RNA sequence.
CTAGACGAGGCTGTAGGAAGGAAGTGCGTGTCCTCCTCTTACATGCTCTCGCTAACACACTTGCAGCTGGCATATAAACTCTCACACCTGACACACGCTCTCACATCTGACACACACACACTCTTACACCTGACACACACACACGCACTCGCAGCTTCCATCAGAGAAGAACTCGTCGTGTAAAGCTTGACAACCATGCGTCAGTCGGTGGTGCTTAGCGTGGTTGTGGTGTTGGTCCTGGTGACCCTCCCAGCTCCAGAGTGCCATGGGCAGGGGATCAGGGAGTCTCTGGTCGGTGCCGTCACTCAGCAGCTGCTAGGGTTGTGGAGTAACGGCGAGGTGGAGCTCCTGGGCCACTACTGCCAGTACTCCGTCACTCCCAAGATCAAGAAGTTTGAGCTGTATTATAAAGGCAGGATGACCTGCCCGGGATGGACGCCCATCAGAGGAGAAGCCGAGACCCGGAGTCGGACCGGGATCCTGGTCGACACCACAGCCGACTTCGTGGGGAAGGCTTTCCAAGCTGGCCTCATTACTGAGGAGGAAGCTAGGCAATGGCTGAGCTAGACTCACAGTCACACACAGATAAACACACACACACAAGCACATCTAGGTGAGTACATCTAGGTAAGTATACCCACACACGCACACACACACACACACACACGCGCACGCACACACACACA
>Bragasellus_molinai_1 ENA|HAEM01018307|HAEM01018307.1 TSA: Bragasellus molinai, contig comp32384_c0_seq1
GAGTCATCAATACTGCGTGAGGTTTTCTTGCAGCCAATCGAATCTACAGTGAACGAAAGAAAATAAACGGATTTGCCATGGAGTCAAGAAAAATCGTGCTGTCTGTGGTGGTAATGTCTGTTCTGATTTTTCACGCTTACCCTGCTACTTCGCAATCGGATCTTTATTCTCAAATATTTTCGAAATTACTTAGTTTGTTTCAAAGTGGTAACTTTGAATTCCTTGGACATACTTGTCAATACAACGTGAAACCCAGAATAAGTAAATTTAAGCTGAAATATGATGCGAAAGTTTGGTGTCCTGGATTCGCCCCGATAACAGGAAGAGCAACTCGAGTTAGTTCATCCGGCTCCATTGAATGGGCAATAAAGGACTATGCAAGACAAGTCGTTAGCAGCGGTCTTGCAACTGAGAGTGAGCTTCAGATCTGGTTGCAAGGTCAGGCCGGTTGACTGGTCACCTGGCCAATTAATTTAGCGATAAAAAATCAGCTTTTTACTTATTAGCTTTAACTGTTTTGTTCTGTAAATGTATTCTCTCAAGATAACATGATTTCATAATTATAATTA
>Bragasellus_molinai_2 ENA|HAEM01063143|HAEM01063143.1 TSA: Bragasellus molinai, contig comp72108_c0_seq1
AGTTCACGAAGATATCTTACTACAAATATACGCAACAATCGTTTAGAAGATAAATTCACAACAATCAGTACAGTAGGATTTAAAAACTTTTCGGTAAAAAGTGTTAAATAAAGTGGTCTTTATTGCTATTCAAAAAGTGCCATCTTCATTTTGTGACATCATGTTATTGCTGAAAAAATCGAATATTTACGTATTATTCACCTTGAGTCTTCTTTTTGCTAATACAGTCAAAGCTGCACCTTCCTGGGATTCGATTTTAGGAAACATCGTTCAGCAAGTGGCAACAAATTTATGGCAAAATAGTGCTGTTAACTTCATGGGATATAACTGCCAATATACAATGGAGCCAACATTTCGAAACTGGGAACTCACTTTTAGAGGAAGATTTTGGTGCCCAGGATTGGCACCTTTCGCTGGAACAGCTGAACACGTGAGCAGGGATGGAACCATTGAACGGGCCCAAAAGGACTTTGCCAGAAAGGCTTTACGGGCAAATCTTTTTACGAGAGAAGAACTCGCCGTATTTTTAGACTGACTAATTTAAGCTAAATTATATTGAAAATGCTGATGAATCTAATAAGTATATCTTTACACAGAAAAACGACAGCTACATTCAGAAATGAGACTGATATTGAACTTAGCCACAGAAATTTGTCAGAGAATAGTTAACAACAATGTTTTTTTTTCAAGTGAAATAAACACAATAACGAATTTCGACTTTATTTTGTAAGAAAATTATGCAAAGTAATGAAATACCGGGACAATAGTTTCACAAGGTTTATATAGTATTAAGAATGGAATATTGCTCAGATATGTGACTCAAGAATCATTATTGCTTATCTGCATGTCCATACAAGTAAGTGGTATTTGTTTGTTACATTGGCAGCTGTCACGTTGAGAAGAGGAGCGACCATTACAGAGCCTATTTTATACGTAACTTTAAGCAATCTCATGTCATTACAGTCCTCATTGTATGTTTATATAAATGACCTTTCTTCTATGCAACTCTCAGTAACTTCATGTAATTACAACCCTCACTATACGTATTTTGCAGACTTGATATATAATACATGCAGATCTAGTATTGAGTTGAATTCTTAATATTACTTAATATTTGAGTAGTGTGATGTTAATCACTGTTTTATGCTAACAAATTAAGACTGCTAACGAAGTAAAGGAAATAAAATACTACATTCCAGCTATGAGGCTGTCGTAATTTGAATAATATTTGAACAAAAACAAATATGTAATTTTCCAAAAATGTTACCAGAATTACATTAACATTTGAAAACAAACAGAAACGTTATCTTACAAACTTATAACCAAACTGTTACAGTATTACAATTTTGTTATTTGGGTAAAATTTGTACACAAACTAAAACTCTATTTTACAAACTTTTAACCTTATTTTGTAATATTTCAAAATCTGTTTTAGTTTAAAACAATACTATTTTTGCAAGAATTTTCATATTTTATAATGCACTGTACGATTCTATGATTCAGTTGGTGCTAGATATTTTATTGCAGTACTAAAAT
>Bragasellus_molinai_3 ENA|HAEM01072685|HAEM01072685.1 TSA: Bragasellus molinai, contig comp75990_c0_seq1
ACAGTGATGTAAACTCTTCTCAGGATGTTGTAAAACAGAAATTGTCGGTCTTTACAAAGCAGGATTCTGAAATACTGTAGAGTTTACCGTGTGTTAACTATTTTCGAAACTGTATTTTTTTATTATATCACGTTATTCATAACCTTGTTTTATGCTGAATTAGCTATGAATTTCCAACTTTTCTTAAAAATTTAAAGTCATACGTCATTACTGCATCCTGTGTGGTTGCATATCTGAGTTAATAAAATATTTGACGAGTGCCATTAGTGCCATAATCAGTATTTGTAATGGAAATCAACTACATTGTTTTGTTAAAGGAATAAATCAGATTTATATTACGATTCACTACGATCAGTTGTTTAGCCCTGCACTCTTATTCTACCAGACACATGTTGCTGAATTACAAATCTACTGTTTGTGTCATCCTATGTTTGAGCATCTTTGTCTTTTATCCTGTGGAAGCAGCTCCATTTTTCGAAGGTATTCTGGGAGCTGTCGTAGGAAAAGTTACGAAGTTATACGATTCTGATAAAGTCACATTTATGGGAAACAACTGTCAATATACACAGGCACCTACTTTTAGGAACTGGGAACTCACTTTTCGAACAAAATTTTGGTGCACAGGACTAGCTCCATTTTCAGGAACAGCTTCAGATGTGAGCAGAGATGGAGCTATCACTGATGCTCAAAAGGACTACGCTCGGAAACTTGTAGATGCAAAGTTGTTCTCAAGAGAAGAATTGGCAGTGTTTTTGAATTAATGACAAGCATCTATGTTTCGTTTTGTTTTCAGCAGACTATATATAGCTTAGAGCTTACTTTTTTGTCTTTTAATTCTGATGGACACAGATGGTCCTTATTGTGCCAGAAGTTATGCAGAAAACTACACTACATGAAAATTCATACAGCTGCCTTATATCCAGGCCTTCTTTCATTACTAATATATACGAAGCTTTACCAGCAATGTCACTCTTTGATTTACAACATTAATGCTATGTTTAAGGAGTGAAATATGTGCACAAATAAATGCTGAATAAGCAGTAACTGATAAAATGGTTCTTATATCTTCCGATTTACCGAATAATGTAATTATAT
>Bragasellus_molinai_4 ENA|HAEM01081255|HAEM01081255.1 TSA: Bragasellus molinai, contig comp78504_c0_seq1
ACAGTATATATATTCCCTCCTATTGTCAGATTTCAAGCTAAGTTTCTCTCTGTTCGCGAAAGGTTACGACGACACGGTTTGTGAAAAGATAAAAGTATTGAAATGAACTGCATGGTCGTTTTTCTGAGCTCTTTCGTATTAGCAGCAGTTATTCCTCAGACCACTGCTAGGCCAGGTCCTCAATTGGAAAGCATTTTCGGAACTGTGGCTGACAAATTTTCCACATTATGGGAAAATGGCAGAGCTGATTTTCTAGGTAATGACTGCCAATACTCCATCAAACCAACTTTTAGGAAATTTAAGCTGCATTTTGTTGCTAAGTTTTGGTGTGTCGGTGTAGCGCCATTTTCAGGATCAGGGAGAGGCAAGAGCTGTGCTGTAGCCCTGCAACGTGCGCAAATAGAATTCGCTCAAAAGGCTTTGGAAAAAAAATGGTTTACAAGGGATGAACTGTTAGTACATTTGAAGGATTTTTAATGCTTTTTAGTATGCATAAAAGTATTGAAATG
>Bragasellus_peltatus_1 ENA|HAEN01008228|HAEN01008228.1 TSA: Bragasellus peltatus, contig comp11063_c0_seq1
GAGAGTCGTCGGATTTTTGTACTGATTCGACATGATCACTTTAAACTCGTCTTGCCTTTTATTCCGAGAGGTCGTTAGTTCGCCAGAGTTCACCATTCTGTCAACATGATGCCAAGTCATAAATTGACCGCATGCATCCTCCTGTCGTTGAGTATCTTTGGCCTCTATCCTGTTAAAGCGGCTCCATTTTTTGAAGGCATTTTGGGTGGTCTTGTAGGAAAAGCTGTTCAGTTGTATGATTCTGATAAAGTCACATTTTTGGGCAACAACTGTCAATACACGCAAGAACCTACTTTTAGGAATTGGGAACTTACTTTCCGAACAAGGTTTTGGTGTACTGGACTTGCTCCATTTTCTGGAAATGCTGCAGACGTGAGCAGAGATGGAGCTCTCAGCGATGCCCAGAAGGACTTCGCTCGGAAGGCTTTAGACGCTAAACTGTTCACAAGAGAGGAACTGGCAGTATTTTTGAATTAATACAGAATATATAAAGCTAGACGTACATACAAGTAAAGTTCACAAAGCATAGCGCTTTAGCTAGTGACTCGTCTAGCAAATAGTGTATTCAAAATAATAGAACCTAGAGATTCCGAGACATTGAAAAAAAATTAATCTTATGCACAAAGAAATAAAGGTTAAAATCGTATCAATAGGTCTTTTTAACCTACTAAGAGACCAGATACAAAATGAACCCTCTGTATATCTAAATAAAGATTAAAATTTTATTAATTGACATGAAAGGGTGACGCACACTAAACAACCATAGTCTATAGGTACAGTGTCTCTCAAACTAAAGATAAATATAGAGTAGAGAATAAAAATCAGGCTAAAAAAATAGTAATAAAATTTATTTTGCATCGAAATTTAAAAGGCTCTTCTAAAATGGTTATATCTATTTTAATTACAAGTTTTAGCAAAATTGTATGCATAATTATTTATCAATAAGTCGTGTTAACTGAGACAAAAGAGATAAATGGCATCGAATTATTTAATCAACAAATTTGGTAAACTTTATGTTAAATTTTACAACTTTATTAACAAAAACAATCTCGTAACGGGAGTTAATGAATGATGAAGCCCATATAGATATGTAACGACCTCTTCTATTGGACTAATTTTCATTGAAAAATTTTGTTTCCTAAAAGATATTTTATATTTTGATTGTGTATCATGGAATGATAATGCATCCAGTTAATTCCATTTCTAACCTTACCCAGTAGTCAACTAGTTTTAATTTAGAAAATTAGCAAATGATATTTCGCTTTTATTGACCACATTTTGGGAAATAATCATACGAAATCTATTATTGGTATCGGATTAAATGAAGTGGGGTTTTTGTCATACGAATGAAAAGACTAGTTATTTGATAGTTTACTGTAAACTGTAAACATAACCCTAAGTTTTGTTTCCCCTTCATTAAAAAATAAAAATAGGGGAAATGTGAAAAAAAAAAAAAAAAA
>Bragasellus_peltatus_2 ENA|HAEN01027384|HAEN01027384.1 TSA: Bragasellus peltatus, contig comp34461_c0_seq1
GGGATTTACGAAGAACTTCGCTCTTGAAGAGGTCTCGGTATAAAAGTATTCTTCACCCTTTGATAAACCATCAGTACTGAAGTTAAAAGCTACTGCAGTATTTGTTTGTCAAGTAACGCCAAAGATAAAATAGAAAGTGAGTTTTGTTTGAAAAATAGCGTGTTCGTTGTTACGGTTCAATCAGTGGTATTTCAAATCTGTGACATCATGCTACTGTCTAGCAAAAGTTGTGCTTGTTTGCTGCTCGCCCTGAGTCTAGTTGCCGTCAGTCCAAGCAATGCTGCTCCCAACTGGGATTCTATTTTGGGAGTTATCGTCCAGCAAGCGGCTTTGAATTTATGGCAAAATAGTGCCGTTAATTTTATGGGCTACAACTGTCGGTACACCATGGAACCGACATTCCGAAATTGGGAATTGACTTACAGAGGAAGATTCTGGTGCCCTGGATTAGCCCCTTTTAGTGGAACAGCTGAACACGTCAGCAGGGATGGGACCATTGAAAGAGCCCAAAAAGATTTTGCCAGACAAGCGCTGCGAGCCAACCTTTTTACTCGAGAGGAACTCGCTGTGTTTCTAGACTGAACAGTTTGTGTTACCGCATTATTATAAGCTCCTAATTCTAATAAGCTGCTTCTCTAAGAAAGGATACCGACTTCCACAAATGCTGTTGATTTCAACAGCACTACTCCGTCTAAAAACAGCTGCAGAAAATAACATTCTTCCAATTTGCTCAAGAGTGATGTGAAGTACATTCGCAAAGACTTAATACAGCAAAATAAATTCCAGTAGTAATTCCTTAAGATTCACTGTATTAAGAATGGTTTACTTACTCAATTATCTTTAAACTTACTTAATGTTTGTAAAAGGTAGGTTTATTTTGGTTTGAAGCAGTTGCCAGAGTCCTCCGTTGAGTAAAGCAGTTGCCAAAGTCGCCAGCAGAAAATTTCCCAGGTGGGGGAAGGGAACAAAGCTTGGAGACAAATAATTACATTAATAAACTTTATTAATTATTTATTATTATTTATTATTAAATTTATTGTGTTTTTTCGCAAGTAAATAATAGAACACCACTTTGCATCATTACAAAAAGACATACATAATTGTTTTTTAATTACAATATATAATTATAATTTGTGGATTTTCCCTCGTTCTACGGGGGCAGGTATCACTTTGACCCCCTCTGCGGTTGTCTTCACATAACCATTCGCCTCTGTGTGCACTTTTCTAACCCTTTAAGTGGTACTTCAAACATTACATTACCCTATACAGGGTTTTCTTGGCCATCTCATAAGGAAGGGCTCAGTTGCTAGAGATACGAATGTCTTTATTTGTTTAATTAAAATTTGTGCTTAAATTAAAATATAGTTATTTACTCGATGTCATGTGTTGTAACTATTAAGGGACTGCAGTGTTCAGATCCTTTGGTCTTAGTGAGACACACTTAAACCCTTAAACACTTAACCCTAAAACCCTGGAAATGAAAACGACCCTTTCCTTTATTGCTCACCATCCCACTACCTCTATTTAAGGACGTCTCTGCTGCACCCAAATCCAGAGAGGGGGGGGTTCCCAGGCCCCAGTAGAGCTAACCAGATCTTTCTTTAAGTTTCAGGTAATTAATGAAAGACCTCGGCTGCCCTGGAGAGTATCCCCTTAGACTGGGCGAACCACATCGCCAAAAACATAATGGAGATGGCCCTCCCTTCATTTAGCACCAATATATGCACAGAAAGGAAGGGAAACCACTAAAAAAACATCGGTTTTGCTTCATTTATTATTAATATAATGACAGAAGAGAAACAGTAATTGCGAAATTCGCTAAGCCTTTTTCAAGTTTTCGCTTTTATTTATAAGTTGTGAGAGTCATTAAGTCTGAATCACGAGATGAACTAAATTGTTTATCGCAGCATCCGTTAGGGCTGGCTGTCAGGAATCTAGTGCAACCGGAAAGCCCGCTTTACAAAAAAAAACAAAAAAAGACTTTGGACGCGATGCCCAACATCTCTTGGGTACAAAAAATGTCAGAGCTAGGGTTGGAGGGAGAATGGGATTAGTTAAAGCGGAGCTCCTTGTAATACCTTGAAGACGAAATGGTCAAGCTTACCTTTTCCGACGGTTTTCAACACAAATGCAGAAAACCAGTGATTCTTGAATGCCTTTGTTGAAGCTTGGGCAAGGAAAGCATGAGATAGTTAGTAATGAAAAAACAAAACAGGGCAAGGCGTGAAGTGGGGAGGCAACAAATAAGTTTGCATTCTTGTCAAGGAAAGAAAAATGGGGTGAACCTCCACACCCCATAAGATATTTTTAGAAAAAGTTCTTAATAGTTAATTACAAATATATTCAGTTGATAACGCCCCTGTAAACTAATTTCATCGCCAGCCGTTTTTAGTTCTAAAGTTATAATTTTTTTACTAATTATTTATCATTTTTCATTTCTTTGATGTTCTTCAAGAAATTATATAGATTTAAATATAAATGAGTATGAAATTTCATACAACATCCATTTTCGATGCCAAATAATTGAATTAAATTAATTAAATTAAATCGATAATAATTAAATAATCACTAATAACAAAAATGAGAGTAAACCCAATACCATTTTAATAACAAACAAAAACATTTATATCATAAAATAAAGCCAC
>Bragasellus_peltatus_3 ENA|HAEN01039621|HAEN01039621.1 TSA: Bragasellus peltatus, contig comp40966_c0_seq1
AGACTTCGTGGAGTTTAGCTTAGCGGACAGAGGAAATACGGACTCCATGACTCATGTAGCAACAACGGAAAACCGCTTTCTGGCTACTTCTGTGTTAGAGGCATAAATATGCATTTCTTCGTATTGTCGAGCTTCAGAAGTTCAGATTGCAAACAAGGGTTGGTCGGTCCTCGTGAAAGAGCTGACGGTGTCGTATTGTGAAAATGAACCGGTTACTTATTTTAATGAACGCGCTTCTATTACTATCAGTCACCCCTCAAAGCTCAGCTGGACCAAGTCCTCAGTTCGACAGCGTTTTAGGAGCCATAACCAGCAAACTAACCACATTATGGGAGAATGGCCGAGTTGATTTTTTGGGGAACGATTGTCAGTACAACATTAAGCCAACTTTTCGGAAATTTGAGCTTCATTTTGAGGGCAAATTTGGGTGCCCTGGTTTAGCGCCATTTACAGGATCGGGGACCGGAAAGAGTAGCAATGGGGCCCTGCAACGAGCACAGAGAGAATTCGCTCAAAAAGCTCTGGATAATAATCTGTTTACGCACGAGGAACTTTCTTTATTTTTGAAAGAATATTAACTAAAACCTTAGCAAATTATAATTTGGTTATGATAAATATTTATAGAAAACAAAATGAAGTATACACCGTGTCTTTATTTATTCTCTTGTGTTAATTTACTGTTATTAGTAATTTATTTACGTTTGTAAATTTCATAACAATTTCTATTTAAGAGTAGAACTGATCATTTCCTTCATTTAGTAACATTCGATTTTTGTAGATTTTCTGAAGATAAGTGTCAGTGGTAACGAAGATTCCTCATTGAATAAATACAACTTGATTTAACAGTACGATTTTTTAAAATGGAATTACTCTGATACTGACAATTTAATTAATAAACTTCTTGTTGTACCGAAAAAAAAAAAAAAAAAA
>Bragasellus_peltatus_4 ENA|HAEN01059696|HAEN01059696.1 TSA: Bragasellus peltatus, contig comp45627_c0_seq1
GGTATCAACGCAGAGTACGGGGTTAGTTAGTTATCAGGCAGTCAGAACAGCGGATGAAACTTCTATACTGAGAGCAAGAAAACTAAGAGCATTTACTATGGAATCAAGAACGATCCTCCTCTGTTTGGCCGTGGCTTCCATTTTGTGTTTTCAGTCCCAACCCGCTATGGCGCAATCGGAACTTTATACTCTGGTATTTTCGAAGTTACTCAGTTTATATCAGAGTAATAATTTTGAGTTTCTCGGACACACCTGTAACTACAGCGTAAAACCAAGAATAAGCAAATTTCAGCTGAAATATGACGCCAAAGTTTGGTGCCCAGGATTCGCCCCAATAACTGGAAGAGCGACTCGTGTGAGTTCATCAGGATCCATCGAGGGGGCGGTGCGGGACTATGCACAAAAAGTGGTTAATAGCGGCCTTGCAACAGAGAGCGAAGTTCAGATCTGGTTGGAACAATAAGAAGCTTTGCAACTTCCCCATTTCTCCTATTTATGAAATTTATTGTTCCAACGAATGCATTTCTAATTTGTCACTGTTTAAAAATAATTATTTTCATTGTAACTGTAATCGTATTTTACTAATTAATTTTCATTATTGGAAAACATGCAGCAGCACCCCCCAACTTTCGTGGGGTTAAGGAGTTAAGGAGTTGTAAGAAAATAAAGCTATTTGGATATTCGAGAACTGCTATGCCTGCCAAGGCGATGCAATTTATAAACGAGAGCATTTTTTATGTTTCGAAACTAGTTTTTTGTTCGTTAACATAAAACGGACTTGATTAAAGATTCACTTACCAAAAAAAAAAAAAAAAAAA
>Bragasellus_peltatus_5 ENA|HAEN01061753|HAEN01061753.1 TSA: Bragasellus peltatus, contig comp156863_c0_seq1
GTTACAGCAGTCAAACTATTGAGTTGAGCATATTTTCTAATTTGAAAATTGTTATTAGAACTTTGCCCTTCAGACAGAAGTGTACAGAATGTGACGGTTCGACATATGAACCTGAAATTACTCCTCGTGGTCAATATAGCCTTCTGTAAAAGAAAATATATTTTCCTTCCTAAAATGAAATTTTGGTTGTGGGTCTTCATGGCGCTTAGCACGTTATGGAACTTTCCTACTTTTTCCGATGCGGCTTTATTTGCAACACTTTCCGAAACTTTACACAATAACATCGCAAGGTTGGGTCTCTGGAAAAATAACGTCGTGGAGTTTCTGGATGAGACCTGCCAGTATACGGTGATTCCAGGGTTCACAAGTCATGACCTCAATTTCCAGTCAAAATTTTGGTGCCCGGAACTAAATGGAGGGCCTTTTATTGGATCAGCTGCTGCAAAAGATATTCCTGAGGCAATTTCTCTGGCTCAAAAAGATTTCGTAAGAAAAGCAACAAAAGCAGGTCACTTCAAAGCAGCTGATTTATCTCCATGGTTGAACTGACGTTAAGAACTTGGCATTCAGGAGTCTTATTCAGATAAGAATGCCTCAC
>Callinectes_sapidus_1 ENA|GEID01065308|GEID01065308.1 TSA: Callinectes sapidus C_sapidus_gill_comp54619_c1_seq12 transcribed RNA sequence.
TACAGGGACCCAGGGAGATATATTAACCCCTTCAGTACCATAGGTTTTGTGTACGATTAGACGATTTCATTGACATTACCAAGGGTCAATGGAGGTCAGAAAATTAATGACCGCGGTCTGAACTGTTTTAATCCCAACAAGACTTCTTGAAGCTGTATAAAATCGACAAAGTTTAAGCAGAATACATGTAAAAATTCGTCCCAGTACTGAAGGGGTTAACGATGATCAAACCTAACGTAATCTATCCTAACCAAGCCAAACCAAACGTAATTTAATCTCGCCTCACCTAACCTAATCTAATTATCACAGGAAAGCACTCGAGCCCAGAGAAGTAACGGTGCTGGATAACTACTGCGTAATCACGAGGCGCCCCTACATCAAGAGCTTCGAGCTGCACTACAGGGCAGAAATAAGCTGCCCAGGCTGGACCGTCATCAAAGGAAGAGGCTCAGGTCACAGGAACGTCACTAACTCAGAGAATGACGCTCTTAAGGACTTCATGACGCAGATGGTGGCGGCAGGGCTGGTCTCGAGAGAGGAGGCGATCCCCTGGCTTGGAAAACCTTAACTCTGTCACTGCCATAACTAACAACATCAACAGCAGTGCATGAGATCTTTATTACCAACGGCCAGAAAGAAATGCATGGACAAAAAAAAAGAAGAGTATATTTTGCCATTTCTAACGAGTTTAAAGGTGTTAGGTGACTATGAAAGAAGTGTATATCAATAAATCACTGCTACTCTTACTATCCATGACACCACCTACGCGCATTGTTACCTCTAATCATTGGTTGGCTGTGAATGCAATATTATTTATGTTACTTGTTATGTAGACTTAGAGGCCGCGAATAAATATGAATTGTTACTTGACTACTGACTTTCCTTCTCTCCACTTTGACCAGGTGATTAAATGTTCGTCAGTCACCATTACGACATCCAAGGAAAGAACAAAAAAGAAAAACCACATT
>Callinectes_sapidus_2 ENA|GEID01006178|GEID01006178.1 TSA: Callinectes sapidus C_sapidus_gill_comp8166_c0_seq1 transcribed RNA sequence.
GCCATTACGGCCGGGGACCATTTGCATTCCTCACGCCGCCAGAAGCGCACTGCCAGCCAAGAAACGCCTATCATGCGTTCGTCCCTTGCCCTCAATGTGGTGGTGGTGATTGTGGTGGCGACTGTCGTAATGCCGCAGTGCCATGCACAGGATTGGGAGTCACTATTAGTTTCCATCGGCGAAAAGATAGTCGGACTCTGGAGAAACGAAGAGACTGAATTTTTGGGTCGCAAGTGTCAGTTGACCGTCAAACCAAAGATCATAAAGTTACAGCTGTACCATGAGGGCCGCATGTGGTGCCCCGGTTGGACTCCGATCATTGGCGAAGCTTTGACTCGCAGTTTCTCCGGCGTGGCAGGCAACACCGTCAAGGACTTCGTCAGGAAAGCTCATGACAAGGGTCTGGTTACAGAGGAGGATGCCAAGGTGTGGTTAGAGGCCTGAGCTAACCATGCACGTATTAGCACCTTTTCATGCTCATTGTTGTATATATGTTGTACAGTTCCTGGTGGTCGGACGTAATAATGTTGTACCTGGGGGAGGGAAGGTGGCAGAAACAACCACATCAAGAGAGAGAGAGAGAGAG
>Callinectes_sapidus_3 ENA|GEID01030215|GEID01030215.1 TSA: Callinectes sapidus C_sapidus_gill_comp36066_c0_seq1 transcribed RNA sequence.
ACGACTTAACCGAGGCTCTCTCAATATGCGGAAAGGCGTGGTGGCCGGCTTGTGCGTGGCACTGGTGGTGATGTGCCTGTACCTGCCCCAGCCCTGTGAGGCTCAGTATGAAGCTCTGGTAGCTTCCATTCTTGGAAAACTCACTGGACTGTGGCACAACAACACAGTTACTTTCATGGGACACACCTGCCATTTCCGCCGCCGCCCCAAGATCAGAAAATGGAAACTGTACCACGAGGGCAAGTTTTGGTGTCCTGGTTGGGCGCCTTTCGAGGGCAGATCAAGGACAAAGAGCAGGTCGGGATCAGCCAGGGAAGCCACCAAGGACTTCGTGACAAAAGCTTTACGGAACGGACTCATCTCACAAAATGACGCTTCTGTGTGGCTGAGAAACTAAGACAGAGAGATTGAGCGGCAGTGTACTAGTACGAGAAAGAGAAGAACGAGGAAAAGAAGGAAGTAACTATATCTGACTTGTAATCATGTTACTTTTTCTCATTGGACTTATTGATAACTGAGTCAGTGAAATTATAAAGCTAGCGAACGTGATGGAGAAGCAAGTATGTAAAGACAGTACAACATATTTTTTGAGAAATGTTTCTAATGCACTCTCGTCTTTGCCTTTTTCTCTCAGTCACCAGCGTCACTGCCTTTGACACTTATGTTGAAAAAAGAAAGGTAAATTACAGGAAAGTAGGTAACATTATAATTACATACACAAAATATATAAAAGAAGGAAAATAAGGAAAGCAACCATATCTTAGCCATTAGAACTCTCGTAAGTCAATTTTCCTTTTTAGAGACGAGGTCTGAGAAAGATAATGAAACGTGTTCTATTGTACGTAAGGTATCGTAATAGCCGTGAGACTTGAAAAATTACATTCAGCAAACTCTTTACAACTGTTAATAAAAAAATGTATGCCATTGCTGTGTGATTGTTATTCCTTACTTAATAAAAGTAACATAACTAAAAAAGAAAAAAGTACC
>Callinectes_sapidus_4 ENA|GEID01048477|GEID01048477.1 TSA: Callinectes sapidus C_sapidus_gill_comp48688_c0_seq1 transcribed RNA sequence.
CCATTACGGCCGGGGACACTCTCGGCTACGGCAGCACAAAGAGAAAGTAACACCCTCAGCAAGCTTTCAGCATGGCACACATGTCGCTGCTTCTTGTAGTGTTATCCATTGCCCTGGTTACCCGCAGCCAAGGCTTCATGAAGGAACTACTCTTCAGAGAAGTGAAAGATGCTCTACATGAAGACGGAACCACTGAGATCTTTGACCATGTATGTAACTATCGAGTAGTGCCACATTTGGAGAAATTGGAACTTTACTTCAAAGGAGAAGTGTGGTGCCCCGGCTGGACAGTCATCAAGGGAGAA
>Callinectes_sapidus_5 ENA|GEID01065298|GEID01065298.1 TSA: Callinectes sapidus C_sapidus_gill_comp54619_c1_seq2 transcribed RNA sequence.
GTGCCCATTACGGCCGGGGGAGTTACTGACAGGTGTTATCCTATAGACTGTGATATGTGACAGAATGCACGTGTCCCGGCCCTGCGTGGTGGTGGCGGTGATGGTGGTGGTGATGGCCCTACCCACGCCCACACAAGGGGGTTTCCTGGACATTATTGGAGGCATCGTGGCACCTGCAGTAAAGAAAGCACTCGAGCCCAGAGAAGTAACGGTGCTGGATAACTACTGCGTAATCACGAGGCGCCCCTACATCAAGAGCTTCGAGCTGCACTACAGGGCAGAAATAAGCTGCCCAGGCTGGACCGTCATCAAAGGAAGAGGCTCAGGTCACAGGAACGTCACTAACTCAGAGAATGACGCTCTTAAGGACTTCATGACGCAGATGGTGGCGGCAGGGCTGGTCTCGAGAGAGGAGGCGATCCCCTGGCTTGGAAAACCTTAACTCTGTCACTGCCATAACTAACAACATCAACAGCAGTGCATGAGATCTTTATTACCAACGGCCAGAAAGAAATGCATGGACAAAAAAAAAGAAGAGTATATTTTGCCATTTCTAACGAGTTTAAAGGTGTTAGGTGACTATGAAAGAAGTGTATATCAATAAATCACTGCTACTCTTACTATCCATGACACCACCTACGCGCATTGTTACCTCTAATCATTGGTTGGCTGTGAATGCAATATTATTTATGTTACTTGTTATGTAGACTTAGAGGCCGCGAATAAATATGAATTGTTACTTGACTACTGACTTTCCTTCTCTCCACTTTGACCAGGTGATTAAATGTTCGTCAGTCACCATTACGACATCCAAGGAAAGAACAAAAAAGAAAAACCACATT
>Cancer_borealis ENA|GEFB01000587|GEFB01000587.1 TSA: Cancer borealis DS01-Cborealis_contig_574 transcribed RNA sequence.
TACCTCCCCCAGCCGTGTGAGGCACAGTGGGAGGCTTTAGTGGGTCCCCTTCTTACTAAACTTAGTGGACTGTGGCATAGCGATTCATTTGACTTCATGGGCCATACTTGCCACTTCCGCCGCCGCCCTTCGGTCCGGCGCTTCAAGCTGTACCATAACGGCAAGTTTTGGTGTCCTGGGTGGGCCTCCTTCGAAGGCAGGTCTAAGACAAAGAGCAGGTCTGGATCAGCGAGGGACGCCACTCAAGATTTCGTGCGTCAAGCCTTCCAAAAGGGACTCATTACGCAAGAGGACGCG
>Carcinus_maenas_1 ENA|GBXE01023797|GBXE01023797.1 TSA: Carcinus maenas comp36633_c0_seq1 transcribed RNA sequence.
TCTAGATGCTGGGTGAGGCTCCGCGTGTCATCAGTTACCCTCGGACATTGCAAGGGAAAGGTCGTTCGCTTCTGTTATCCTTAGTACACGTATTGAAAATGAGGCGGGAGTGTTTGGCGATGGTGGTGATGGTGGTGGTGGCGGGAGTGTGCCTAGCTCCTACTCCTGTACACGGTGGGAGCTTTGATTTCTCCAGCCTGGTATCCAACGTAGCTGACAATGTGATAGAACGCCTGTACGTGGACCGCGAGATCACCCTCCTGGACCACTACTGTGTCATGAGCCGCAGTCCACACTTCTACCGGTGGGAACTCAAGTGGAGGGCGACTGTTACCTGCCCCGGCTGGACTCCCGTGAAGGGCAGAGTGAGCGGATATTCCAGTCCCACCACAGCTGAGCGAGAAGCCACCAAGGATTTTGTGACGAAGATAGTACAGCGAGGACTGGTTACAAGGGAGGAGGCTAGTGAGTGGCTGTAACACACACACACACACACACA
>Carcinus_maenas_2 ENA|GBXE01077017|GBXE01077017.1 TSA: Carcinus maenas comp79835_c0_seq2 transcribed RNA sequence.
AGGACGTGGTGGTGGTGGTGGTGGGCAGGCTACCGCAGTGTCACGCGCAGGACTGGGAATCTTTAGCGGTCTCCATCGGCGAGAAGATAGTTGGGCTGTGGAGGAACCAGGAAACGGAGGTGATGGGACATAAGTGTACCTTGACCGTGAAACCCAAGATCAAAAGTTTCCAGTTGTACCACGAGGGGAGGATGTGGTGCCCCGGCTGGACTCCTATCAGGGGCGAGGCCTTAACCCGCAGTCACTCCGGCGTGGCTGGCAAGACCATCCAGGACTTCGTCAAGAAAGCTCATGACCGCGGTCTGATTACGGTGGAGGAAGCAAAAGTGTGGCTAGAGGTCTAATTCTAAGCAGCTCACTTATGCCTCGCCTTGGTAGCTATACGTAGTTCCTGGTGGTAGAATATGGTAGTGGTGTGGTATAGAATATGGTAGTAGTGTGGCTTACATTAGAATTAGCTCAGGTACAGTAGGCTTCCAAAGTAAGTGTACGTAATTTTCCACATTCGCTGCCAATGTGTTTAGTATTTTCCCTTATCTTTTCGTCCTCTGATCTGCTGGCAATCTC
>Carcinus_maenas_3 ENA|GBXE01089875|GBXE01089875.1 TSA: Carcinus maenas comp83992_c2_seq1 transcribed RNA sequence.
ACTATATCAAGATAGTTCAATACACATCAACACGAACATGAGAGTGACTCGAAACTAAACTCATACAAAGGTGCAAAATATAATTCAGTTAATATTCTGTCACACTCCCTTCATACTTCAGACCGCCGCACGTCTCAGTCACCTTCATGGGTCACAATTGTCACTTGACCACTCGCTCATATGGCAGACGCACTGAGATGTACTACGAGACCCAGTTCTGGTGCCCTGGATGGACTGGTATTCTTGGCTGGTCGAGGACGAGGAGCAGGTCGGGATCAGCCAGGG
>Cherax_quadricarinatus_1 ENA|HACB02000183|HACB02000183.1 TSA: Cherax quadricarinatus, contig c311_g1_i1
GTCTATGTGATAGTGGTGGCGGCAGTGTCAGTGCCCTTCCTGCCATTGTGTCGGGCTCAGTCAGACATACTGACGTCATTACTCGGTGATAAAATCTCAGGGTTGTGGAAGGAAGACGAGGTGCTGTTGATGGACCATTACTGTAACTATAGCGTGAAGCCCACATTCAAAAAATTTGAACTCTATTTCGCTGGAAATTTTTGGTGCCCAGGATGGACCAATATCAAGGGTGAAGCCCTGACTCGCAGCCAGAGCAGTGTTGTGAACAAAGCCACGGGAGACTTCATAAGAAAGGCACAAGCAAAGGGTCTCATTACCGACGAACAGGCGAATGATTGGTTCCGTAGCAACTAACATTATCCTTGCCATCATCTTGGAAGTCAAATACTCGTCAACTGTTTCATAAATTGAGGTCTTACATGAATCACTTCCACATACTTCAGTGGTCAAGCAAATTAAAGTATCATTATAACCTAACAAAGGCTAAAAAAAATATAATATGAGAGTTAAAATAGACACCGACAGCACCTCTGCTCTACAAAAGCTGAAACTAAGGCCTATAAAAATTCGTTAGCACAAATACATTGTAAGCAGCCAAGACTTCAAAAAGCACAAGAC
>Cherax_quadricarinatus_2 ENA|HACK01051189|HACK01051189.1 TSA: Cherax quadricarinatus, contig transcript-80_51188
TTTGAATTGAGACAACAAAAACGTTGTGAATATTGGGAAGAATTTTCGTGCTCTAGAGGTCCAGGGTTATATGTGCACTACAGGACTGTGGATGTTGGAGGGAATGTTCTCAAGAGACCTATAATATCCAAAATTCCCACGTACCTCAGAGGTGCAACAAAATTGATGAGGCTGTGGGTGTTAATGAGCTGCCTGGGTGTGTTGCTGTTGATGTGCCAGCCAGACCCCAGCCACGCCCAGGACTGGAAGGATCTTATTAATCCTGTCGTCAACAAGTTAAAAGGATTACTGAAAGGTGGTATAGTTAAATTCCTGGACTTCCGCTGCCGCTACAGTGTCATTCTGCACAAGGACAAATCCCAGACTTACTTTACGGCCAAAATGTGGTGTCCGAGAATGTCCAGGGCCAAGGGTAAAGGCAAGTCTGGAACTCGAGTGAAGGCCATCATGAAGGCCATGTGGAACTTCGTCACCCTTGCCTTCCAGAAGAAACTTATTACTGTTAGGCAAATTTTAG
>Cherax_quadricarinatus_3 ENA|GADE01007660|GADE01007660.1 TSA: Cherax quadricarinatus Cherquad_hygd_c7661 mRNA sequence.
GCTGTCACAAATAAAGTGATTTCATTGTGGGATCACGGGGAGGTGGAGCTGATGGAACACTACTGTAACTACATAGTTACACCCATGATCAGGAGGTGGCAGCTGTACTACAGAGGCAGGATGTGGTGCCCTGGCTGGACCACCATCAGGGGGGAAGCGACCACCAGAAGCAGGTCTGGTGTCATTGGAGACACGACTCGTGACTTCGTAAGAAAGGCCTTCCAAGCTGGGATCATCACAGAACAAGAAGCCAGAGCTTGGCTCAACTCTTGAAGCTTCACTCACTCCTCAACCAGATAATGATCGTAGATAACATTAATTTTTTGAAATACTCAACAAAATATTTTTAGTAATATTTAATCTTAATGTTTGTCCAAAAGACTTACAAAAGAAACACAAGAAAATTAATAAAAAAAAAAACAAAAAAAAAAAAAA
>Cherax_quadricarinatus_4 ENA|GADE01016115|GADE01016115.1 TSA: Cherax quadricarinatus Cherquad_hygd_c16116 mRNA sequence.
AACCTTGGTTTTTTTACATCCAGATGTATGGNGGGGTAATATTGAGGTGACAGCCTTCATAGAGGCGAGATGAGGTGAATGACAGAAGAAGATAAAGACTGCACTTAGTCAAGCTCTTGGCCGAAGCGTGTTGTATACATCAACCTTCTCTCCGAAGCGGTTGGTGAATTCCCAGCCTCCGTCAGACTCCACGCGCACATAGAGGTTGGGGTACGGCCACAGTCCATCTTTCTACAGGTGGGAACTGTACTACAAGGGCAAAATGTGGTGCCCAGGATGGGCTCCATTCTCAGGCAACTCCAAAACCAAGAGTCGGGCAGGAGCCATCGAGCACGCCACCCGAGACTTCGTCAAGAAAGCCCTTGAGAATAAACTTATTACTGAAGAGGAAGCCTCTGCCTGGGTCAGTAATTAGGTATTTTTCCACGTCCTGATGCATCCCCGTCTTCTAACTTAAGCACAGAGTGTTAGTTTACCAGCGCTGTATCTAAGAGAAGTCGATTTCTCGGGAAGGAGGATGAGGGCGGAAGACGTGACTTACACAATGTCTTGCATAATAAGATCTTAATATGTCATAGACGAAGCTGATATAACAATTTTTAATTGAGTGTTTCACCATTTTTACACATGTTTTGGTCTAGATGAAACGCTGTGTAGTTAAC
>Cherax_quadricarinatus_5 ENA|GADE01016147|GADE01016147.1 TSA: Cherax quadricarinatus Cherquad_hygd_c16148 mRNA sequence.
GTGAGACTGGCAACGACTTCGCCCACCAGGAGGCTCGTGACCTCGAAAACACCAAGGGATCGTACACCATTCAGCTCCCCGACGGTCGTCGCCAGACTGTGACTTACTACGTGGACGGTGACTCTGGCTTCGTTGCCGATGTCCAGTACTCTGGAGAAGCTCGCTACCCCGACTCCAGTGAGGTCGGCAAGTACCAAGCACCATCTGCACCTAGGCCAGTGTACGGTGCACCTAACTAAGTCACCTGTCTCTCAAAGTCTTCTCTCGGCAGTCTCCAGAATCAATAACCCGCCAACCTGCACTCAGGCTATCTCCGCACAACACAAGTGCTTCACAGAGCTTACACTCTACCAAGGTGCTCCAAGACTCACACTTGAGTCTTGAAGACAAAACTTAGAAGTAAAGATGCGGTCGTCTGTGTTAGTGAGCGTGGTGGCAGTGTCGCTGCTGGTGGCACCTCTAGTGCCACAGAGCAACGCACAGATTACAGAGGCTCTGGTAACAGCCTTCGCTGGGAAAGTTGCTGGACTGTGGGATAATGGCCAGCTGGAGCTACTGGGTAACTACTGTAACTACAACGTCAGGCCTACCATCAAGAAGTTTCAGCTATACTTCAATGGAAGCATGTATTGCCCTGGCTGGACCACCATCAGAGGAGAAGCATCAACGCGGAGCAGGTCTGGTGTGGTCGGGGAGACCACCAAGGACTTCATCAGGAAGGCTATGGCAGCCGGTCTCATCACTCAGCAACAAGCAACAGATTTTTTGAAAACTTAAGTCATTTCTCTTTCTTAGAACCCATAAATAACCCGTATTTTGGGGACAACGAGCAGCTGTATTTCATAGTTCCCCCGAGTTATCTGGAAAAATAATACGTTTTCGTGGTTCAAAGAATAGTTTAATTTCTTATATCTGATTAAGATTCTTCAACTGATAATTAAATTTTTGTTCAGATTCCCAAATATTTGTCACAGACAACTAAGGAACCACGTGATCGTGATTCTCTTACCATTCTGCTTATTTACTTCTGTGATCACATGCTCAAGATATTTTTATTATTTGTTAGTCATTCTAACTAGAATAGCCTTACTTATAATAGTTTTCGTTG
>Cherax_quadricarinatus_6 ENA|HACK01017368|HACK01017368.1 TSA: Cherax quadricarinatus, contig transcript-80_17367
CCCATCGCTCGTCAGCAGAACAGTACACAGCTTCACTAACAGTGTGAAGATGTCAGCCTCAGTGGTGTCAGGAAGGTGGTCAGGAGGGCTGGTGTTGTCACTGCTGGTGGTGCTGCTAGTGGCTCCCTCACCAGCACCAGCCAAATCCTTCGACTTCTTGCAGATTGTGTCTTCACTTGCAGACAATGTGATCACTCGGCTGTACAGAGAGGATGAGATAGAGCTCCTGGGCCACTACTGCACCATCAGCAGGACACCCTACTTCTACAAGTGGGAGCTGAACTTCCGCGCCACCAGCAGGTGCCCTGACTGGACCACTGCCCTCGGGAAAGCTGAAGGTTACGTGAACCCTCACAATGCTGAGACGGAGGCAACCAAGGACCTGGTGAGGAAGCTGGTGGAAAGGGGCTTGGTGACACAAGAGGAGGCTTCACCGTGGCTCTGAGGATCCACCAGGAGGCTTCAGAGTGGCTCTGAGGATCCACCAGGAGGCTTCAGAGTGGCTCTGAGGATCCACCAGGAGGCTTCAGAGTGACTCTGAGGATCCACCAGGAGGCTTCAGAGTGGCTCTGAGGATTGCTGTAAAGCCCTTGTGGCTTAGCGCTTCTTTTTGATTATAATAATAATCTGAGGATCCACCAGGAGGCTTCAGAGTGGCTCTTAGGACCAGGCGACCTGTCAACTAACTTTACAGTAGCTGTGAAGTCCTGACAACCACGTCCACCACAGACTGTCAACTTCACCTTACCTCTACCTTCGGCACCAAACTTCGGTGGTCTGGTCGGCAACACACTCGCTTCACACACTGAGTGGCCATGGTTCGATCCCCGGCAAGGGTGGAAACACTGGGCGGGTTTCTTTACACCTGTTGTGCCCCGTTCACCTAGCAAGCATATATATATAGGTACCTGGGTGTTAGTAGACTGGTGTGGGTGGCATCCTGGGGGACAAGATGTGAGGACCACAGAGGAAATAAGACACAGTCCTGGGTGGCTAACACTCCGGGGTTAAAAATCTGAATAAGTGTGACTAGTTAATGGTCCAAGTTGGACCGAAACGTCGTCCTAAGTTTCAGTCTCCTATGTGCGGGTTATTTGTGTATTGTTCCAGTCAAGGTATTGTGACCTTTAATTCTTCAGTATTTAAGTGTTTTTACACTATGTTGTGCTCACTTACAAGGACGATACTTCTGTACGTGGCTCGGGAAATACAAGTACTGACACGGTCCAACAATGGTTATCTTTACCAGAGTCAGAACTTGTTTGAATTTCAAAAATTTCGTGGACCCCCACATGCCAGTAACTGAAATCGTAGACTTTGTTGAGCAAATACATGTCAATTTTTTTAATGGATTCGCTGACTTTTAAAGGATTTGTATTTTACTTAAGCAATGACTGGATTATGAGGAAAATCAAGTGCTGGCTAGAGGAGTAAGATATATCACACTCATGAGAGACAACTACAGACGATGTAGTGTGTGCAGGTTCGAATCCTGCTGTGGACTGAGAAATGTGTGTGAATAATTTCGCCTGTTTGCGAATTGAAAAGCATTTGATGAAATAACTTTGCACAAGCCTGGTGCTCCGGGGGTATGAGGAGTGGCCGTCTAGTACCGGCTAGGCTCCCATAGTTATCTGGAGTCTGGTTGTGTGGATAAAGTACTGTGTACTTTGATGAAGTTTGTGCAGGTTCGAATCCTGCCGTGGACTGAGGAATAATGATAGCAACATATATGCAAATTACCTAGGGTAACACATGAGGTCCTTGTAATATCTTATTTAAAGCCTAGCTGTAAGATACGCTAGAAATCAGTCATGATTATAACCTTAAAAATCACCACTCAACTCTCTGAAAATCATTTACAGTAAATGGAGGTGCAATAGGAATAATTTAAACTGAGTTATTTACAGGAACATTAGACAGAGAGGATCAGCTTACAATAATAGGTGGGTATCACCTATTTTTGATGGTATTGACATTGAAATTTTTTTGGTAAGACCCATCAATTGTTTCTATAATGTTACCAGATTCATGTTAGTGTTTAATAATGTATTTCTCTCAATGTCTTATCTGATATAATCTTTGAATCATTTTTTTAAGTTATTATTGTATTCTGATGATCATGTTCGTCTTAGATATTTTCTCCGATTCTCTTATTAAACTTAAACATGCTTTAAGATATGATTTTGTTCGGATTTTTAACCCTGGAGGGTTAGCCACACAGTATAACCCAAGAAAGTCAGTGCGTCATCGAGGACTGTCTGTCTTATTTCCATTGTGGTCCATTAATCTTGTCTCCCAGGATGCGACCCACACCAGTCAACTAACAATCAGGTACCTGCTTATTGTTAGGTACTGTATGTACACTGTACCAACCACTGTATGTACACTGTACCAACCACTATGTACACTGTACCAACCACTGTATGTACACTGTACCAACCACTGTATGTACACTGTACCAACCACTGTATGTGCACTGTACCAACCACTGTCTCAGTAGTAGTACCAGTTACCAGTAACCAGTGTACCAGTGTGTTCACATTCTCTCCGAATTCTGAGAGTTAACAGTCTAGATTTGAGTGCACGGAATCTGCCTTTCTGTTAAACACTTCTTTCTTTGTATATATTCCTTCCTCAGAATCCGTAGATCACATGAATACAGATCGATCGATCAAAAATTTTTTTTATCACTTCTATTGTAATCTCAACGTTGAGTTTCATTCGATGAGTTTCATTCGTTGAGTTTCATTCGATGAGTTTCATTCGTTGAGTTTCATTCGTTGAGTTTCATTCGTTGAGTTTCATTCGATGAGTTGTGTTATATTATATCTTGTATTGCATTACAGTTTCAGTTATGTAAGCTTCCATTCCAATGTTCTACTTATGTATGTTATAATGTTCAATTGTTGTGTACTTTGACATTGTATAGAATCAGCCCAAACCACACACCTGCCATCTCTAGTTTGTATTAGTTGTATGTCGGGACGACATACGTTAGCGTCGCCGAGCTCTCAGTAGTAGTACCAGTTACCAGTAACCAGTGTACCAGTAGATGACTCACTACCAACCGTCTCTGCGTGAATCATTGACTGTATTCATATTGCTGCTGACCACAGCAGTATTTCAAACACCCCCTCACATATGGGTACTGTGGTTAGTCTTACGAGTGAGTGCAAGGAGGCAGGTCACGGCTGTTTAGCGCTTCCCACACTATCCGTAATATACGTACTACCAGCCTACATGAGTATTTCTTTACCCTATCCACGTGTTCGAACCCCACATGATAACTGTATGTACACTGTACCAACCAGTTTACACTGTACCAACCATTGTATGTACACTGTACCAACCACTGTATGTACACTGTACAACCACTATGTACACTGTTCCAATCACTGTATGTACACTGTACCAACCACTATGTACACTGTACCAACCACTGTATGTACACTGTACCAACCACTGTGTGTGCACTGTACCAACCACTG
>Cherax_quadricarinatus_7 ENA|HACK01020400|HACK01020400.1 TSA: Cherax quadricarinatus, contig transcript-80_20399
CACAACTAACGCCACAATGCGCACAGCCACATTAGTGAGTGTGGTGGTGGTGTCACTGTTGGTGGCACCTCTCGTGCCACAGAGCAACGCACAGATCTGGGAGGCCATAGCGGGAGCTGTCACAAATAAAGTGATTTCATTGTGGGATCACGGGGAGGTGGAGCTGATGGAACACTACTGTAACTACATAGTTACACCCATGATCAGGAGGTGGCAGCTGTACTACACAGGCAGGATGTGGTGCCCTGGCTGGACCACCATCAGGGGGGAAGCGACCACCAGAAGCAGGTCTGGTGTCATTGGAGACACGACTCGTGACTTCGTAAGAAAGGCCTTCCAAGCTGGGATCATCACAGAACAAGAAGCCAGAGCTTGGCTCAACTCTTGAAGCCTCACTCACTCCTCAACCAGATAATGATCGTAGATAACATTAATTTTTTGAAATACTCAACAAAATATTTTTAGTAATATTAAATCTTAATGTTTGTCCAAAAGACTTCAAAAGAACCACAAGAAAATTATCTTCTTGCCAGTGTTTAATTTCATCTTTGAAAACATGGTTTATTATGTACCATAGAAAGTATACATTCATAATGAATTAATTAACTTACATGTTTTAAACAATTACTTTTTTTCTAATTTTAGATAACATTCTTTGAATTGTTCTCCAGTTGGATTGCTATAATCATAATCATAATATTTAAAGAGGTGGACCGGTTAGCCAGCGGTAAGCCTCGGTCAGATGAACAAAAGCTGCAGCGGCAGGTCATCATATGACTAAGACCAGCGTCAGGAAACACGTGTCCTGTTTCCTGATAAACTTTAACTAACCTCCAGTTGCAATTTGCTGCTCCAAATTGGGTACAATTTGAACACTGTTTTACATTATTTTTTATATAAAGAGCACAACACTTTTATACAACATAAGCATGTTACAAACACACACACAGACACTCGACCCGTGCAACCACATTTAGGTGAGTACCCACAAAATAACTAGTGTAGGACATATTATATATGTTTATGGTTATTCCCATTCTTATGGAAGAATCATTTATACATTCCCTCAATCTCCAAAGTTATGACCACCACAATAAATTGACAATTCAGTGAATAAAACGCGTAATTTTTTTTAATTTATTCAAAGAACATCTTAGAGGAAAAGAGTAGCATAACATAAATATTTCGCTATAAAATAACAATCTGAATTATAGCTCAACAACCCTTCTTATTTCTGCTGATTTTTCTTTAATAATCAGAACGAAAACTTGAGAATGAGAGAGTTATCTTTATTGTCACCAATAAAGATACTTAAGTGACGTACATGTGTCTTATTCGTCAATCTGGCAGTATTATTTGCCATTAATAAGAACGGAAAGTCAAATTTTCCACTGTGTTGTACTTACAATTAGTTGTTGAGTATATGCCAGCTTCTTGGCAAGAGTCAAGGACATCGTGGAGAACAGGTTATGTCACCGTGACTAACATTATGTCATAGTCAAATACATTTATGATCACACTAGAGGTCATTTGATGTGCCACTGAAGCACATTTGATGTACCACTGTTGCACAATTGATGTGCCACTGAAGCACATTTCATGCGCCACTGTAGCACATTTGATGTGCCACATTCAAGTTAACACTTGAATACATTTAATGTTACACTGAAGTACATTTAATGTGACATTGGAACACATTTGATGTGACATTTAATGGTACATTGGAGCAAGTTTAACTTTACTTTGGAGCATATTTAGTGCTATATTGGGGCACATCATAGATTTTCAGATTTTGCCCCTACGGCGGCAAAATCTGAAAATCTGTGACGTGGACGGTGGTGCATGAGTATGTGGAAATATAAAAGGCCTAGGAACTAGGCTTCAAAAGGGTTAACAGGAGTTCATCTACATTTATATCTATAGTTCACTTACCTGTTACAACCATATTCAGAAAATTTGTTTAATATGTCTGGTATCACAATTCTATTAATAAAATATATTGATATATCATATAGGATATCATAAAAAAAA
>Cherax_quadricarinatus_8 ENA|HACK01029569|HACK01029569.1 TSA: Cherax quadricarinatus, contig transcript-80_29568
CGCTGAGGTTTGTATTCCAGGAAGACAATGGCAGTACGTGTAGTGTTGAGTGTGATGATGGCGATGATGTTGATGGTGTCTTTCCTCCCTGCGAGTGATGCCCAGGGCTGGGAAACACTGGCTCTTGCTGTCGCTCAGAAAGCCATCTCACTGTGGAGGAACGACGAAGTCGAATTCATGGGTCATAATTGTAATATTAGCGTCTCCCCATATATCAAGAGATTTCAGTTGTACTATAGAGGAAGAATGAGTTGCCCTGGCTGGACCCACATTAGGGGTGAAGGTGACACTCGGAGCAAGAGTGGTGTGGCTGGTAAGACAACACAAGACTTTGTGAATAAAGCCTTCGCTAGTGGCCTCATCAGTCAGCAGGATGCACAAAAATGGCTCCAGTCATAGTCGCTTCATACTACTAGTCACTGACCCACCAAAAGGATTTCAAAATGGGCCTGTAAATGCTAGCTTAAAGGTGAAACTAAGACAGTAATGAGTATAAACTACGACTTACCAATGCTTCAAAATATGATTTATTACCTATATAATGTATTCTATTTACAATAATTAAAATTACATTCATAGCACTAAATCCAGAGAGGTCATATAGCACCTATGGCATGGAAGGTAATTAGGTGTGATCCAAGGAAGTGGAATGTAGGTCTGACTCCTTAGATAAAAGAATCCTTTCACCAGCATCATGCACCCCTCTTAGAATTAAAATACATGTAATGTGGTAACAGATGGATCACTTATTGTGTATAACTGATATACAAATAAATATGTAACATGCTGTTACTGCATTATAACAATTGAATACCTTTTTAATGCATTCCTGGAGAAGTGCCAAACCTGGAGGGGTCATAAAGCACCTGGAAAATGAAAACTTATTCGGACAGATCCAAAGGAAGGTAGTGTGGCTGTAATTCCATGGATCATAAGACCTTCACCAGCATCAGGACACTTGGGTCCTGTCCGATCCTATACAGTGTACCCCCGGTTTTCATCCTTAATCCGAGAAGGCTTGTCGAAATCCGAAATGGACGAAAACCAAAGTAATATTTTCCATAAGAAATAATGTAAATCCAATTAATTCATTCCAGGCACCCAAAAATATTAACAAAAAATAAATTAAGTTAGTAAATGAACTAGGCATTAAAAAACACAATAAAAAGTAAAATACATTCACAGTACATTCATTACTTACCTTAAAATATTTGTAGTCTTAATGTAGGGC
>Cherax_quadricarinatus_9 ENA|HACK01034740|HACK01034740.1 TSA: Cherax quadricarinatus, contig transcript-80_34739
CCTCGCTCATCAGGAATACTACAGACAGTGTTCTCAGGAGTTTGAGGATGTCAGCATCGCTGGTATCAGCAAGGTGGTCGGGAACACTGGTGTTGTCAGTGCTGGTACTGCTGCAGGTGGTTCCCGTATCAGCACAAGCCAAACCCTTCGACTTCTCACAGATTTTATCTTCAGTCGCTACAAATGCGGTCGGCTTGCTGTTTAAAGAGAATGAGATCGAGCTCCTGGGCCACTACTGTACTCTCAGTACGCGGCCACACTTCCACAGGTGGAAAATGTATCACCGCGCGACAGTCACCTGCCCGGGCTGGACCACTGCTGTCGGAAGAGCTCGAGGTTTCACAAGCCCCGTCAATGCTGAGAGAGAGGCAACGAGAGACATGGTGAAGAAGCTGGTGGAAAATGGCTTGGTGACAGAGGAGGAAGCCTCACACTGGCTCTGATTGTCCGATGATTCGCGGTGAGGATTCACAGTGGCTCTGAGAACCTAGTGACCGCGTCTAGCACAGCCCTCGTATCTGTCAGCATTGTCCAGAGACAACTTCAATTTTATTCAGACTAAAATATTATATATTAAGGGGGAAAATTGCGTTCGCGCCTGAACTTCTTCATTTTTCGTTCGATTTCTTTCATTTTTTTTTTTTGTACGTAAAGAAGCACCTTTCCATTGTAATGTGACCAAGTTTCAACAAGATAGCTCCAAAAACAACTGAGAAAAAAATTATTTACTAATAATCATACATATTGAACTGTATTTTCGTAATGGGACTTGGAGAAGCTGTTTTGGCATTATCTACGCATAAAACAATGCTAAACTGTATTTCTGATGGTTAAGTTTACTGTAATTTATCCTTCCTTCATTCTTAAAAAAAAATAAAGTTTGTATGGTTTTGACATTCAGCCAAATATCTGACTTCTGCCCTCACAAAAATAAAAAAACAAAATTTTAAAAAAAAAAAAAA
>Cherax_quadricarinatus_10 ENA|HACK01035137|HACK01035137.1 TSA: Cherax quadricarinatus, contig transcript-80_35136
CCTCGCTCGTCAAGAATCCTACACGCAGCTTCACCAAGAATCCTACACGCAGCTTCACCAAGAGTGTGAAAATGTCAGCATCGGTTGTGTCAGGAAGGTTGTCAGGCGTGGCAGTGTTGTCACTGCTGGTGCTGCTGCTGCTGGCTCCCTCACCAGCACCAGCCAAGCCCTTCGACCTCTCACAGATTGTGTCTGTACTCGCAGACCATATCTTCAAGCGGCTGTTTACAGTACGTGAGATAGAGCTCCTGGGCCACTACTGTACTCTCAGAACGCAGCCTTACTTCAGTAGGTGGAGACTGCACCACAAGGCCTCCGTCACTTGCCCAGGATGGACCACTGCTTTGGGGAGAGCTGAGGGGTTCTTGAGTCCCGTTACATCTGAGAGGGAAGCCACTAGAGACATAGTAAGAAAGCTAGTGGAAAATGGCTTGGTAACCCGGAAAGAGGCTTCGCATTGGCTCTAAGGACATGGTGACCCAAGAGAAGGCTTTCCAGTGACACTGGGGACCTGGTGATACAAGAGGAGGCTTCCCAGTGACACTGGGAACCTGGTGACACAAGAGGAAGCTTCCCAGTGACAAACTTACCCACAGGCCTTGCAGCTGTCAACATTATCAAGAGTCAAGGTCAGCCTTACTCAGACTGAAACAAAATTTTAATGAAATTTACATGATTCTTTTATTGTTTATACATTATGAAACGTTATTAATTATGTGGAATAGTATGGCACGAAATACTAGTGATAATGTAGGCTAGGAACACAAAGATAGTAGTTGACCTTGTCATATAACTGCAGGATGTCTCTTAATTCTGAAAGTTAAGGGTAAAATAAGAACAGCAAACTCCATTGTAAACCTCCGTTGTATAATGAAATTTTTTGTATATGCGGCTTATTGATAAGTAAGACACATGTATCTTTATTCCTAAACGTGTCACCTAAACAGCGGACTTTTTCAGTCGAGCACAGAGGAGGTAGCAGAAGCAGTCGAGATATAATGAAGATGTAATCAGTCAATCACCTGAAGATATAGTGTTGAGGTGGTCAGTCCTGCAGCCTGGAGAAGAATATTGCTCCATAGTCTGGAACAATGTGAAGATAAAGCAACAATATAGAGATGTTATACTATCAAAGGTGAGGTGCTGACTAGGCTAAGGAACTGACTACCTTAAAACTACGTCTTCAAGGGTGATGGACTAATTACATCGTCTTTACATTTGCTGCTTCTGTTGCTGCCTCTGTGCTCGACTGGAGAAGTTTGCTGTG
>Cherax_quadricarinatus_11 ENA|HACK01035598|HACK01035598.1 TSA: Cherax quadricarinatus, contig transcript-80_35597
CTCCGCAGCACACTGGTGCCTCCTGGTGGTCTCTACTACACTGCAGTTTCACGCGAGGAGTGTCGAGGATGAAGCCGTTGGTGTTGGTGAGTGTGGGTGTGTTGGTGTTGGTGATGGTGTCGCCTCCGGATCTCTGTCAGGCTCAGGAGACGGAGGCATTGGTCAGCCTCCTCATCAGTAAGCTAGCTGGCCTATGGCACAACGATCAGGTGGACTTCATGGGCCACATCTGCCACTACAGTTACCGTCCGACCATCTCCAGGTGGCAGCTGTAATACAAGGGAAAAATGTGGTGTCCTGGGTGGGCTCCATTCTCGGGCAATTCTAAAACTCGGAGCAGATCTGGAGCCGTGGAGCACGCCACCAGAGACTTCGTCAGGAAGGCCCTCGAAAGTAATCTAATAACTAAAGAGCAAGCTGCGGCCTGGCTCAACAACTAAGAACATTTCATAGTCTTGATGTCTTCGCAAGATATGACCATCTGATGTTTCAACAAGAAAAAGTCACCTGATGTCTTGACACTGAGATCATCTGAAGTATCGACAAGACATCATTTGTTGGATCTACACGATGCATCTGATGATGATGAAAGAAGACCATGGTTTCTCTTTAAGATGATGATGAAAAAAGACCATGATCTCTCTGTTGACGGTGAAAGAAGACCATAGTCTCTCTTTTTGATGACGATGCATGAACATAGTCTCTCTTCCCTGTGGGACTAATTTCATTGCTTTTTGATGCAACTATAGTTCTCAAATTTGGATTTTAAAAAATATGCTGTAAAATAAAATGCGAATAATATTGATACAATTCGGAGAGAAGATTATGACTATCTCTGGTTGAGTTACGATATGTGAAATAAATTGTAAAATACATAGTTAATAGAAACTCATATTTTCATTAATATATGATCATGAAGATACAAAA
>Cherax_quadricarinatus_12 ENA|HACK01043807|HACK01043807.1 TSA: Cherax quadricarinatus, contig transcript-80_43806
TCTCGTTCAGTTTCACGGTGCACACTAGATATACGACTCTTCTCAGGGACAGGTGTGGATGATGAAGGCGTGGGTGTTGATGAGCGTGGGTGTGATGATCATGATGATGGTGTCGCCCCCGGACCCATGCAATGCCCAGGGCACCGAGGCACTGATCACCTTCATCATCGACAAGCTGTCTGGTTTATGGGACCACGATGAGGTTTCTTTCATGGGACACATCTGTCGCTTCAGCCACAGTCCATCTTTCTACAGGTGGGAACTGTACTACAAGGGCAAAATGTGGTGCCCAGGATGGGCTCCATTCTCAGGCAACTCCAAAACCAAGAGTCGGGCAGGAGCCATCGAGCACGCCACCCGAGACTTCGTCAAGAAAGCCCTTGAGAATAAACTTATTACTGAAGAGGAAGCCTCTGCCTGGGTCAGTAATTAGGTATTTTTCCACGTCCTGATGCATCCCCGTCTTCCAGCTTAAGCACAGAGTGTTAGTTAACCAGCGCTGTATCTAAGAGAAGTCGATTTCTCGGGAAGGAGGATGAGGGCGGAAGACGTGACTTACACAATGTCTTGCATAATAAGATCTTAATATGTCATAGACGAAGCTGATATAACAATTTTTAATTGAGTGTTTCACCATTTTTACACATGTTTTGGTCTAGATGAAACCCTGTGTAGTTAACGTAAGTAACGCAAGTTTATTCTTTTCTCTGAGGATGAGAGTCCCCATAACAGTTCTAGAGGTGGTACCTCCCTATATTTTATA
>Cherax_quadricarinatus_13 ENA|HACK01046275|HACK01046275.1 TSA: Cherax quadricarinatus, contig transcript-80_46274
AGATGTCACTCTTATTCCCGCCACAATGCGCACAGCTACATTAGTCAGTGTGGTGGTGCTGTCACTGATTGTGGCACCTCTCGTGCCACAGAGCAATGCGCAGCTCTGGGAGGCCATAGCGGGAGCTGTCTCAAATAAAGTGATTTCATTGTGGGATCAAGGAGAGGTGGAGCTGATGGGACACTACTGTAACTACAGAGTTGTGCCCAAGTTCAGGAGGTGGCAGCTCTACTTCAATGGCAGGATGTGGTGCCCCGGCTGGACCACCATCAGGGGAGAAGCGACCACCAGAAGCAGGTCTGGTGTCATTGGAGACACGACTCGTGACTTCGTAAGAAAGGCCTTCGAAGCTGGTATCATCACAGAACAATCAGCCCAGCAGTGGCTCAACTCTTGAAGCATCACTCACTCTTCATCCAGATAATGATCCTAGAAATATATATATATATATATATATATGATGTCGTGCCGAATAGGCAGAACTAGCGATCTTGGCTTAAATAGCAACGCTTATGTTGCCATATAGGACAAGTGAAAATTTGTGTATGCAGTAATTTCGCCAAAGTCATTCTGAACCTAACGAAAAAAATATACTTCATTGTGTTTGTTTAGTATTAAATTATTGTAAACGTATTTAAAATATATTTAGTTGGATTAGGCTAAAATAAATTATGCTTGCTATAATAAGGTTAAGTAAGTTTTCTAAGATTCTTCTGATGCAAAATTATAAATTTTTACATCAACATTAATGAAAAAAATATATCTTTAAACGTATAAGAGAAAATTTTAGAAAGAACTTAATTTTAAATGAGTTCTTGCTAATTGACCAGTTTTACATATTCGGCA
>Cherax_quadricarinatus_14 ENA|HACK01050283|HACK01050283.1 TSA: Cherax quadricarinatus, contig transcript-80_50282
GTGGTGAACATGCAGCTACCACAGACGGTACGTTGGTCCGAGCATACCAAGAACAGGGTCCTGCACTCCTGCAGGTGTCGTCAGCTCTCAGCCCAGCGAGATGAAGCAGATCGGGCTACTGGTGATGCTGTTGGTGTTCACTCCACGCTGCTATGGTCAGGCGTGGGAGCAGTTGGCAGTAGCTGTCGCAGAAAAACTTATCGACCTGTGGCAGCTCGGAGACTTCCAGCTCCTGGGCCACAAGTGTAACTATAGCGTCACACCCAAGATAAGAAGACTGGAACTGTACTTCCAGGGCAGCATGTGGTGTCCAGGCTGGACACTCATCAGAGGAGAAGCGCTGACGCGCAGCAGGTCTGGCGTCATAGGTGACACTACACAGGACTTCGTGAGGAAAGCTTTCACCGCTGGCCTTATCACCGAGCAGGAAGCCCAGGCCTGGCTCACCACCTAACACTTTCTTTATACTGTTTATCATGTCACTGGCATGTTGTTGCTTTACAAAGTTTTATTAAATTATCTGAAAACATT
>Echinogammarus_veneris_1 ENA|GARO01018608|GARO01018608.1 TSA: Echinogammarus veneris Echinogammarus_veneris_contig_14269_1 transcribed RNA sequence.
ATGTTCCCTTTACCACGTTTTACTGGATCTAAGAGTTTAGTCGACCGACAGTGTGTCAGACTTTCTATACCGGGGAGTGTTATCTACAAGAAACTGTTTAGGAAAAAGTTGCTCCAGCTCTCCTTGATTGAAGATGGGAAGTTACAGCTTAGCGACCACATCTGTACTTGTGCTGCTGTCCGTGTGTGGTCCAGTTCCGAGTGACGCCTCTTGGGAAGATATTTTGGGCTCTCTGACTTCACAGTTAACCAAACTATGGCAAAACAATGAACTGGAGTTTTTGGGATACCCTTGCTTCTACACGCAAGAACCGCGCATTAAGAGATGGGAGCTTCACTACCGCGCGAGCTTCTCTTGCCCTACCTGGAGCAAGATCCTTGGCAGAGTCGAAACCGTGAGTTTGAGCAAAGCCCCTGCCAGGGCTATTGAAGACTACCTCAACAAGGCCCGGGCTGCAGGGCTCGTCACTGAGGAAGAAGCCAGTGCTTGGCTCGCAGGCTACACAGATAATTAGATATGTTTCAGAATCTAAGGTTCTTCTCTGAGGCCAGGCAGTCTCATAACGGATCTGGTGTGAGATGACTGGCTGCTGACGTTCGCCATCGACGTTAGTTGAAGAGACAAGGTGCCAGATGGTGCCAGGTGGTGCCAGATGGTGCCAGGGGGTGCCAAATGGTGCCAGGGGGTGCCAGGTGGTGCCAGATGGTGTTCGAAGCAAGTATGTAGTAGCTATTTCAGTCACCAAAATAATTCACCTTAAAGTTAAATATTTTCTCAGTTTTTCAATATAATATCATATATATTGAATTGTTACTTTCAATATTAGATGACCTGAATTGAAAACAATGGCCGATATTATCTGTTTCTACAGTTACAGTATACATTGAATTGGTTTTACTATTCACGTACTTGTTTTTAGCTTTTAAAACTGATAATTTTACGGATTCACCAAACTTTGTTCAAATTTGTTTTCGAAACGATATAAAATTATAGCTTGAAAAAAAAAT
>Eriocheir_sinensis_1 ENA|GEFT01003087|GEFT01003087.1 TSA: Eriocheir sinensis CL1614.Contig1_B4_Live transcribed RNA sequence.
CTGAAAGCAACGAGGAGCAAGGAAAGAAAGCCGTTTTGTCCTTCGCGTCGCAGCCTGAGGACCATGAGAGGCAGCGTGTTGACCGGCCTGTGTGTGGCGGCGGTGGTGCTCTGTGTGTACCTCCCCCAGCCGTGTGAGGCCCAGTGGCAAGCCCTGGTGGGACCGCTCATTGAAAAAGTCTCTGGTCTATGGCACAACGACACCGTGGACTTCATGGGCCGAGAATGCAAATTCCGCAGGAGCCCGAAAATCAAGCGCTGGGAATTGTACCACGAGGGCAAATTTTGGTGTCCTGGCTGGGCACCCTTCTCCGGCAATTCTAGCAAGAGGAGCAGATCAGGGTCGCTGGAGGAAGCCACTCGGGACTTCGTGCGTCAGGCCTTCGAAAAGGGACTCATCACCGAGGCGGACGCAAAACTCTGGCTCAAGATCTAAGGAAGCGGGAAGAGAAAACTGGGTGCAGGAAGAGGAAACTGGGTGCAGGAGCAGGAAGCAGACGAGGAAGTAGGCTTAGTGGTGAAAATAAAATAACGCGGTAGTAAGGAGGAAATTGAGAGAGGAGTAAGAGGAGACAGGAAGGAAAACATGAGGTTGGTGATAAGCCAGTCATATAAAAACTTGACTTTCCAGAGAGAACAGCAGCCCATGACAAGGAAATTTATAAAGTGATAGAGAAGTAAAGGTAGACGAGAATGATACGAATAATAAAGTGTTGAACAAAGCTACACGGGATGAATTTGTTACACTCCGCCATCCCGTCACGGATAAATCCTTAAGCAGTGGACACCTTCATCCCTCTTACCAAACCAACCACCAAGAGAGGAAAGAATCAGGCAGCGGCAAGCACTGAACTGGTCTTCCAATACATAGAAATTCACTCTCAGGTTTTAAATGTCGACACTTGGGAGGCAGATATTTTCCTCTTTATTTCCAGTTCTGCAAACAAAAGATGCGACGAAAGACGGGAACAGTAGATATAGGCAATTAAGTGAATAAAGTAACAATAGCATCAATATAACATGGATAGAACGGTGTAGAAGAAAGATGCGGGACCAGTGAGTTAGAGAGAATGATATCAATGTAGAGGCAGATCTAAAGAACACTGTAGGATCAAAAGTTTAAGAAAGATAGGGACAACACAGACGCAGTGGTGTGTGAAGATACGAGGCCGCCAGAAAGAGAAAGAAAAAAAAAGTGCTAAATTTCCTAAGCAGTGGAGGCTGGAATGAGAAACGAATGAGGGCAGAGTAGTTAGTAGTTGTAGTCTACTGTTATACTATTATATCTATGCAGGATTCATGATATTTTTTTGGGCATACTTTGTTTTCGTCCAGGAGGAGAGATGTACTATCCTAGACGAAAAAAAAAATCAAGAATATAAAAGAGCTAATCAATAAAATAATGCCAG
>Eriocheir_sinensis_2 ENA|GBUF01004881|GBUF01004881.1 TSA: Eriocheir sinensis comp36551_c1_seq2 transcribed RNA sequence.
ACACAGACACACACCACGTCAAACCACCAGTATGGCACGCCTGTCGCTGTTCCTTCTCGTTGTGGCTGTTGCCGTGTTTACTCCAAACATTCCACAGTGTGAAGCTGGCTGGCTGGACCGGATTATTGGTACAGCAGTTGATTCTGTTGCTGAATTCGGAACCACTAATATAGTGGACCAAATCTGCAACACCCGTGTGATGCCCACCATAAAGAAGTTTGAACTGTACTTCAGGGGGAGAGTGTGGTGCCCAGGCTGGACAACAATCCAGGGGGAGTCTCTGACTCGCAGCAGGACCAGGGTGGTGAACAAAGCTGTGGAAGACTTCGCCAGGAAGGCTGTCGCTGCAGGCCTCATGACGCAGGAGGATGCTAACCCTTTGCTGAATGCCTGATCATGGAGCAGGACGCCACACCTCTGGGGCACATGGCTATCCTGACCTGATGTGTCCTTCATCTGCCATCACTCAACCTCTCCCTCAGGCGACATTGTAGAGCAGGATTTCTTAACCTTTTCTAGCATCTGAACCCTTGTACTATATTAAGGTATATCAAGCCGCCCTCCACCCCTTCAAGTAAGGCTTTAGTAGTTCAGCACACCCGATGATTTTGTTAAAAGACTACCTTTACTACATCATCATGAAGTAAAAGAAGTTGTTTGGCCAGTACTTTGTTGATTTCATAATAAAAGAAATAAAAAAGGCACTCGTATTAAAATCCAAACACAAAAGCCGATGATATATTGTCTGCATGGTCCACAAAGTTGTTTTTCCTGAAGTGACGTCTGGGGTGTAGTCTAACTGCCCTAATATATAATGCTATTTCCTTGGTTGTAGCCCTATCCTACCACTAGTTAGAATTGATCGTTGCACATCTATTCCAAAAAATTGTGCTTGTTTATCATCGTCATTATATAAAACACTGTCAACTACAATCCACCAAAAGGTCAAGCATGTTGTCATTCGTTTTATCCATATCAACTGGTAAATTAATGAATATTGCATAACTCTGGTAACCTTTACATTTGTCAGCGATATCAGAAACTACACCTAAACATTATCAGGTGTACACCGGTGTGTCGTGATATCCCAGGTGAAGGTACTACGTAATGTAAGGTAAGGGTGGGCACAGCAG
>Eriocheir_sinensis_3
CCCCAGCCGTGTGAGGCCCAGTGGGACATGCCCCTGGTGGTAGCTGTCGTTTCAAAGCTCGCTAAGCTCACTCGCATGTGGTACAGAGACTCTGTAAACTTTATGGGCCACGTCTGCCACATCAAAAGGAGCCCAACCGTCAGGAAGTTTAAGCTGTACTACAAAGGAAGGTTCTGGTGTCCCGGCTGGACACCTATCACCGGCACATCTTTGACAAAGGGCAGGACATCATCAGTGAGGGAGGCCACTCGGAGCTATGTATATCAGGCCTTCACGAGGGGGTTCATCCACGAGGAAGCCGCCAAACTCTGGCTCAGAGGCTAAGGATGCAGAAAGACGGAATTAAGATAAAAAGGGACAACAAAGACGAAATGATGTGCGAAGAGAGGCTAGGAGGAGAAAATGAAGAAATGGTAGTTGTACTATTCTACTGCTATGTTTAAGTATGATTCATGTGGTATTACTCTCCTTGGTGACAAAAAATATTAAATAATGATGAAG
>Eriocheir_sinensis_4 ENA|GBUF01014987|GBUF01014987.1 TSA: Eriocheir sinensis comp49469_c0_seq1 transcribed RNA sequence.
GGGAGGGAGGCAGGGAGGGTCAGTTAGCATCGGACAGCAGACGAGGGAAGATACTCTGCTCCTCTATCGGCTGGTTCTGTTGCTGCTGGTGGATTCGTGACCCTCCCTGCCTCCCTCCCTTCCTTCATCCCTTCTGCAGCATGGCCCGCGGATATGTGTCCCTCCTGGTGGCTGTGGTGGTGGTGGCTGGGGTGCTGCACGCCCCGACTCCTGTACAGGGGTTCGACTTCTCCGCCATACTGTCCTCCGTGGCCGACACCGCGATAAATCGCTTGTACGTGGACCGTGAGATCAACATCGTGGACCACTATTGCACCCTCAACCGCAGTCCACACTTCTACAGGTGGGAGCTCAAGTGGCGCGCGACGGTTACCTGCCCGGGATGGACGCCGATCAAGGGAACAGCCAGGAACTACTACAGCCCCAACACGGCCGAGAGGGAGGCCACGCGGGACTTCGTGAGGAAGGCGGTGGATCGCGGCCTGATCGAGAAGGAAGACGTAACCGAGTGGCTCTGAGGTGCTGCGTTGTTTTATCTTAAGTCTATATATACCTAGTCAAGTCATACGCAGGTTTATGGAAGGAGACACGGCA
>Eriocheir_sinensis_5
CACGGCCATTCGACTGTTCCATTTACCATAGCTTGAAAGTCTAACGTCTTCTACTCTGTGGCCCAGCCAGGGAAGTTTGAGCGGCCTGGACTTTCTGGACCACGAATGTGAGCTGAGTAAGGACTTTGTGTTAGATGGACTGAACCTGTACTTCACGGCCGAGATGACGTGCTCTGGGTGGACCGAGATCGTTGGCGAAGCCTTGGGCCCCGACTTAGGAGTGCTTGCCATGGCCATCAAGGACTTCGTCATTAAGGCCGTGGTACAAGGTCTCATCACTGAAGTGGAACTCCAGGCATGGCTGGAGATTGAGCTCGTTGGCTAGGATGGCTCTCCTCTCAGTCCTCACCAAGTGCCTTATTTACCTTACATAAGAACATAAGAACGT
>Eriocheir_sinensis_6
ACCTCCCCCAGCCGTGTGAGGCCAAATGGACATCCCTGGTGAAACCTATCATTTCAAGGCTCGCTAAGCTCTCTAGCGGTTGGGCCAAAACCACGGTAAACCTCCTAGGCCGTGTTTGCCACTTCAGCGTGACTAGAATCTCCAGTAAGGGAACGCGGTACTACAGGGCCACGGTTTCGTGTCGTGGCTGGACATTAACCGGCAGTGCGACCATGAAGACCAGGACATCATCAATGGTGGAGGCCATGCGGAAGTACTTGCATGCATTGTTCTCGAGGGGGTTCATATCCGAGCGGAGCGCCATACTCTGGCTCAAATGAGGAGGGAAGAGAGAATAAGGAGCAG
>Euphausia_superba_1 ENA|HACF01002560|HACF01002560.1 TPA: Euphausia superba transcriptome shotgun assembly, contig N12572
GAGTAGTGTGTGGAGACCGCGGCAACACTGTAATACACAGGGGTGAATGATCTACAAAGATTCCTGCCCTATAAACTAAACAAGAAGAAGAAGAAGAAGTTAGCATAACGTTTTGGTAATCATGGGTCGGTTATCCGTAATGGTGATGCTGGTTGTATTAGCAACTGCAGTGGCGCAAAGCCCAGCGCTGGAGTGGGATGATTTGTCAACTGCACTTGTTAGCCAAATAATAAGTCTGTGGCAGAATGGTGAGATGGAGTTTATTGGTCACCGTTGCTACTACAGCCAACGGCCAACGATCAAGCGATGGCAGCTCTACTTCAGAGGGAGGATGTCGTGCCCGGGTTGGACTCCTTCTATCGGACAATCTGAAACGCGAAGCCGGTCCAGAGTTCTAAGTGAAGCTGTAGCAGACTTTGTTGCTAAGGCAATCAGCACAAATCTCATAACTAAAGACCAAGCCATAAGTTGGCTACAAATGTGAAGACCACAGGTGTTTGTATTAATAGGGATTTAAATGGTTAACATTATAAGGAATGCAATCAGGACTTTGAAAATATATCATTTAGATATGTGTTTATGTAATATTTACTGTGAACTTATTTAAGATCAGCAAATGAGCATGTGGTACAATGAAAATCAAATTTACTACATTCAATATGCATACTATTATTATCTTCAATATATGTTTATCTTATAAATATTAATAATGATAGTTGAATCCTTTGTAATGAGAAGAGTAATATTAGTTTATATCTTAAATGTATATATATAAAGTTAGTTTTGTTATGTATATATATATAATAATATTT
>Euphausia_superba_2 ENA|HACF01004004|HACF01004004.1 TPA: Euphausia superba transcriptome shotgun assembly, contig N15703
GAAGATGTGGTGCCCAGGCTGGGCTCCTTTTACCGGACAATCTGAAACGCGAAGCCGATCCGGAGTTACAAATAAAGCTGTAGCAGACTTTGTTGCTAAGGCAATCAGCACAAATCTCATAACTGAAGACCAAGCCAGACTTTGGCTACAAGATGTGTAGACTACAGTTGTTTTTATTAATATGGATTTAAATGGTTCACATTATAAGGAATGCAATCAGAACTTTGAAAAATATATAATTTAGGTTAACAAATTTACAAATAATACATCTTAGGAACATGCCTTTTTCACTGATTTTGTTTTTAATGGAATATAAACGGGTTCAATAGTCTCATTTAGATATGTGTATATGTAATATTTACTGTAAACTTATTTAATATCAGCAAATAAGCATGTGATGCAATGAAAATCAAATATACTACATTTACTTTGCATGCTATTATTATCTTCATTATATGTTTATCTTATAAATCTAAATAATGATAGTTGAATTATTTGTAATGAGAAGAGTCACATTAGTTTATATCAGATATGTACATATATAAAGTTAGTTTTGTTTATGTATATATATATAATA
>Euphausia_superba_3 ENA|HACF01015936|HACF01015936.1 TPA: Euphausia superba transcriptome shotgun assembly, contig N35295
GAGCATTACAATTCAGAACTGCACTCCACACTAACTGTTCAAAAATGGGTAAACTTCCACTAGTTTTCTTGAGTTCAGCATGTATGATATTACTAATAGGACCCCCTACTACTGAGGCCACCTGGGATGCAGTGGTTGCCAAGCTCACAGGATTATGGCAGCGAGAAAGTATAGATTTTATGGGTCACCCTTGCCATTTCCGTGCTACACCCACCATCAACAAGTTCAAACTTAAGTACAAGGGCAAGTTCTGGTGTCCTGGTTGGGCATCATTTAATGGAAACTCTCGTCGGAGTGGCCAGTCCAGTTCAGCAGATGCCGCCATTCGGAATTTTGTGAACCAAGCTATCAATGCAAAACTAATTACAGAAGAGGAAGCCAAAGTTTGGGTGGACAGCCCATAAAGGAAAAAAATATTTACTTATAATTTAAATCAAAATAATATAAACATACATTTAAAGATTATAAATAAATATATATAACAATTAATAAACATTATATC
>Euphausia_superba_4 ENA|HACF01033407|HACF01033407.1 TPA: Euphausia superba transcriptome shotgun assembly, contig M6518
TCGTGGCACCCTCAGGAGGAATAGCCTACATCCACAGACACCAAGTGAATAGTTTACAACTAGGGCACTGCATATCGGTTGTGCCTATATCGCGGTTTAGAACTACATCAGATCAAGAAATCTTTATTCCACACTCAGTTAACACTATCTAAGGAACCATGGGTCGTTTCTCAGCCCTGGTGATGCTGGTTGTACTAGCAACTGCAGTGGCGCCAAATGCAGCGCAGGACTGGTCAACTGCACTTGTTAGCCAAATAACAAGCCTGTGGCAGAATGGTGAGATGGAGTTCATGGGTCACAATTGCTACTTCAGCACTCGCCCTAAAGTTAAACGGTTTCAGCTCTACTTCAGAGGGAAGATGTGGTGCCCGGGTTGGGCTCCTTTTACCGGACAATCTGAAACTCGAAGCCGATCCGGAGTTACAAACAAAGCAGTTGCAGACTTTGTTGCCAAGGCAATCAGGACAAATCTCATAACTGAAGACCAAGCCAGACTTTGGCTACAATAGTCTCATTTTGATATGTATATATGTAATATTTACTGTGAACATATGTAAGATCAGCAAATAAGCATGTGATACAGTAAAMATAAAATATCCTGCATTTACTTTGAATACTATTATTATCTTCATTATGTGTTTATCTTATAAATATAAAAAATATAGTTGAATGATTGTTGA
>Euphausia_superba_5 ENA|HACF01037991|HACF01037991.1 TPA: Euphausia superba transcriptome shotgun assembly, contig M21949
TCTGGTGGTCCCTGGCTTCATACTATCTCTCTGTGAATTTTACAAAAAAGTTTTTGACAGAGGCCGCAACAAAATTTAGTGCCCCTCTTTGTACACATAGTGCGTTGCTATTACTTCTATTTAAAACTTCAACAAGAATAAAATTAAGATTGCCCAAAAGTAAAGTTGAGGGCTTGGTTTATATCTTGTGACTTTTGAGAATAAAAAAAGTCTTTTGCAATGTGTAACTGAAACCTTTTTACTCTGAAAAGTCACACAATATCTTGAGATTCTGGTGTTACTCGTTAGCAACGCTCTGCCTTGGGGAGTTGCAATATATACCAGAGCGCGCTCTGCCTCAGCGTCATTCAACGAAGTGGCACCCTCAGGAGGAGGAGCAGACTACAGCTACATCCACAAAGACCTAGTGATTAGTTCACTACTAGGACATTGTGCATCGGTTGTGCCTTTGATCACTCACTATTGGCGGTTTAGAACTACATCACAACAATAAATATTTAAGCACACTCAGTTAACACTATCTAAGGAACCATGGGTCGTTTCTCAGCCCTGGTGATGCTGGTTGTACTAGCAACTGCAGTGGCGCCAAATGCAGCGCAGGACTGGTCAACTGCACTTGTTAGCCAAATAACAAGCCTGTGGCAGAATGGTGAGATGGAGTTCATGGGTCACAATTGCTACTTCAGCACTCGCCCTAAAGTTAAACGGTTTCAGCTCTACTTCAGAGGGAAGATGTGGTGCCCRGGCTGGGCTCCTTTTACCGGACAATCTGAAACTCGAAGCCGAATCCGGAGTTACAAACAAAGCAGTTGCAGTACTTTGTTGCCAAGGCAATTCAGGACAAATCTAATAACTGAAGACCCAAGCCAGACTCTGGCTACAAGATGTGTAGACTACAAACGGGTTCA
>Euphausia_superba_6 ENA|HACF01038196|HACF01038196.1 TPA: Euphausia superba transcriptome shotgun assembly, contig M23205
AAGTGGCACCCTCAGGAGGAGGAGCAGACTACAGCTACACCCACACAGACCTAGTGATTAGTTCACTACTAGAACATTGTGCATCGGTTGTGCCTTTGATCACTCACTATTGGCGGTTTAGAACTACATCACAACAATAAATATTTAAGCACACTCAGTTAACACTATATAAGTCTGTGGCAGAATGGTGAGATGGAGTTCATGGGTCACAATTGCTACTTCAGCACTCGCCCTAAAGTTAAACGGTTTCAGCTCTACTTCAGAGGGAAGATGTGGTGCCCGGGTTGGGCTCCTTTTACCGGACAATCTGAAACTCGAAGCCGATCCGGAGTTACAAACAAAGCAGTTGCAGACTTTGTTGCCAAGGCAATCAGGACAAATCTCATAAATGAAGACCAAGCCAGACTTTGGCTACAAGATGTGTAGACCACAAACGGGTCCAATAGTCTCATTTTGATATTTATATATGTAATATTTACTGTGAACATATGTAAGATCAGCAAATAAGCATGTGATACAGTAAAAATAAAATATCCTACATTTACTTTGAATACTATTATTATCTTCATTRTGTGTTAATCTTATAAATCTAAACAATTATAGTTGAATGATTGTTAATGAAAGGAGAAGTTTTAGTTATTTCAAATTTGTACATATATAA
>Euphausia_superba_7 ENA|HACF01040002|HACF01040002.1 TPA: Euphausia superba transcriptome shotgun assembly, contig M45680
AAAGGTCAAACGGTTTCAGCTCTACTTCAGAGGGAAGATGTGGTGCCCGGGYTGRGCTCCTTTTACCGGACAATCTGAAACGCGAAGTCGATCCGRAGTTACAAATAAAGCAGTTGCAGACTTTGTGGCGAAGGCAATAAGGACAAATCTTATAACTCAAGACCAAGCAAGACTTTGGCTACAAGATGTGTAGACCCATGTTGTTTTTTATTAAAAGGGATTTAAATGGATCACATTGTAAAGAATGCAATCAGGACTTGGAAAATATATAATTTGGGCTTACAAATGTACAAATAATACATCTTAAGAAGATCATTTTTTCACTGAATTTGTTTTCTTATAGAATATAAACGGGTTCTATAGTCTCATTTAGATAGGTGTATATGTAATATTTACTGTGAACTTATTTAAGATCAGCAAATAAGCATGTGATGTAATACAAATCCAATTTACTACATTTACTTTGCATACTAGTATTATCTTCATTATATGTTTATCTTATAAATCTAAATATTAGATAG
>Euphausia_superba_8 ENA|HACF01052384|HACF01052384.1 TPA: Euphausia superba transcriptome shotgun assembly, contig M96383
CGTGGCACCCTCAGGAGGAGCTGACCAATTAGGACAGAGCGGATCAGTTGTGAATTTGAATACTCACAGTATCTCGGTTTATAACTACATCAGACATAGACATATTTATTCCTACTCATCCAACGTTATCTAAGGAATCATGGGTCGGTTCTCCGCATTGGTGATGCTGGTTGTACTAGCAACTGCGATGGCGCCAAGCGCAGCGCAGGACTGGGGAGATTTGTCAACTGCACTTGTTAGCCAAATAACAAGCCTGTGGCAGAATGGTGAGATGGAGTTCATGGGTCACAATTGCTACTTCAGCACTCGCCCTAAAGTCAAACGGTKKCAGCTTTACTTCAGAGGGAAGATGTGGTGCCCGGGATGGGCTCCTTTTACCGGACAATCTGAAACACGAAGCCGATCTGGAGTTACCAATAAAGCAGTAGCAGACTTTGTTGCTAAGGCAATCAGCACAAATCTCATAACTCAAGAACAAGCCAGACTTTGGCTACAAGATGTGTAGATTACATTTGTTTTCTAAATAAATGGGATATTAATGTTTTAAATTGTAATTAAGGCAATCAGGACAAATCTCATAACTCAAGACCAAGCCAGACTTTGGCTACAAGATGTAGTAGATCACTACA
>Farfantepenaeus_aztecus_1 ENA|GEUA01004511|GEUA01004511.1 TSA: Farfantepenaeus aztecus comp40583_c0_seq1 transcribed RNA sequence.
AGGAGATACGCTGGCACAAAATCCTCCGGGAATTGTTTCGTGTTCAGAGACAAGATGGCGTCAACCACATCCAGCAGAGTTGCCAAGTTTTCCATTATCTGTCTCCTGCTCTTCGCCTCGGCTTCTGCCCGACCTCAGCTCGGAGACATCTTGGGCTCAGTTGTTACAACTTTCCTTGAGAATGCAGTCAAGACCACAGAAATCACGATTCTCGATAACTATTGCTACGTGAGCCGCAGTCCCTATTTGAAGAAGTTTGAAGTGCATTACAGAGCCGAAGTGAAGTGCCCCGGATGGACTATCATTGTCGGGAGAGGAAGAGACCACACGAATCCTACCAACTCGGAACTGGCTGCCATCAAGGATTTCGTAAATCAGGCTGTTGAAAAGGGTCTTATGACTGATCAGGAAGCTACAGAGTATCTCTAGGGCCGTTTTTTTCTCTAAAGAC
>Farfantepenaeus_aztecus_2 ENA|GEUA01066862|GEUA01066862.1 TSA: Farfantepenaeus aztecus comp106201_c0_seq1 transcribed RNA sequence.
GCGACGGACAGGCTTCCAAGCAACACCACTCCCGCATTCGGCCTTGACTTCGAGGGAAACTCGACGATGCGAGTCTTGGTCTGCTGCGTAATGGCACTCAGCCTGATTGCACTTGTGCCACAGTGCCAGGGTCAGGGAGTGCAGGACCTCATCCCTTCATTAGTCGATAGGATAGTTGGGCTGTGGCACTCGGATGAGGTGGAGTTCATGGGTCACAGTTGCAGGTACAGCCAGCGCCCTTCCTTCTACAGATGGGAACTTTACTTCAATGGCAGGATGTGGTGTCCAGGATGGGCTCCCTTCACTGGCAGATCTCGGACCCGGAGCCCTTCCGGCGCCGTGGAGCACGCGACGAGGGACTTCGTGCAGAAGGCGCTGCAGAGTAACCTCATCACGGAGGACGACGCCAGGATTTGGCTTGAGCACTGAAGCCCTTGTCTCAGTTTCATTCCCATTTCCTTTTACACGATTAAGGCCGAAGCGATGTTTGTAAATCATGAATAAAAAGAATGATGTCAT
>Farfantepenaeus_aztecus_3 ENA|GEUA01066953|GEUA01066953.1 TSA: Farfantepenaeus aztecus comp107850_c0_seq1 transcribed RNA sequence.
GATCTCTGAACTGAACTCCTCGGGACACTGTGGCAGCCGAAACAGCGTCAGACAGACAGTCAGCGTTAAGAGAGAGGTTTTCCCTCCTACAGGAACTTCAATTCATAACTTATTCAAGATGCGAGTGTCAGTCCTCAGCATGATTCTCGTGGTGGCGTTGACTACGTCCTTCGCACCGCAGTGCCACGCGAGTGGCTGGGAGGCACTGGTGCCAGCCATTGCGAACAAACTCACTGGACTGTGGGAGAGCGGAGAGCTGGAGCTGTTAGGACACTACTGCAGCTTCAACGTGACACCGAAATTCAAGCGCTGGCAACTGTACTTCAGGGGTCGCATGTGGTGCCCAGGGTGGACAGCCATAACAGGCCAAGCCGAGACTCGTAGCAGATCGGGCGTGGTAGGCAGAACTACGCAGGACTTCGTCAGGAAAGCTTTCAGTGCGGGTCTCATCACCGAATCGGAGGCTCGAGTCTGGCTTAATAGTTAAGGCGAAGAAGAACGACACAGATATAATTTATAAAATCACTATGGAATGGATCTCATTAATGGTATTTCCAAACTTCCGCGAAGGTTGATACCTTCATCCAATAAAAAAGGAGTAATATACAGAGAAAAGCATTTTATTACCTCTCTGCATGTATATGGACATTACAATAAAACTCTTTCTTTCTCTCTCTGTCTCT
>Farfantepenaeus_aztecus_4 ENA|GEUA01067287|GEUA01067287.1 TSA: Farfantepenaeus aztecus comp114053_c0_seq1 transcribed RNA sequence.
CACTAGTGTTATTATATTTATCCTATAATCTACAATGGGTTTGAGTTCAACCTTCGTGAGTGCCGTGTTGGTTGTGGCACTGGTGGCACCCTTGGCGCCGCGATGCCACGGGTTTTCGCTAAAGGACCTTTTTGTACCTGTCATCAAGGAACAAGTCTCTGATTTATGGAAGACGGGGGACATTGACCTCGTCGGCCACTCCTGCACCTACAACGTCAAGCCGGACATCGATGGCTTCGAGCTCTACTTCATCGGGTCCGTGACGTGCCCGGGCTGGACCACCCTCAGGGGCGAGTCCAACACCCGCAGCAAATCCGGGGTCGTGAACGCCGCTGTCAAAGACTTCATTCAGAAAGCTCTCAAGCAAGGACTGGTCACCGAAGAGGAAGCCAAGCCACACCTCGTATGATACCTTAGAAATAGGGAGAGAGAGGAAGGGGGTGTCCTTTACTTTTTCCTTAGTCACCCCTTGATTGCCTCACGTTTTCTATGGTCGTCTAGTATGTCTAATTAGTTCATACCTTTTATTAATCTTTATATTGGTCGTTTTATCCACTCATTTAATGGTAATTTTTTTTTGTGTGTGTGTATATTTTCACTTTATTTTTCATGATTTCATACAGTTACCTCTGAACTACTGGTGGGATTTTTCTAGACATATTTGACTGTTTTTTGTAAACTTTTGAGAAACTAAAAGGAATGATATATGTTATGAATACAAGATCGTCATTTAACATAGATTTTCTTCAATGATGCAAGAAAATGTTGACTATAGAAGTAAATGTTGAAATAACAGTGTCAAACTATGTGTAATATACAAATGTATGTGTAGAAATAAATGATTTAA
>Farfantepenaeus_aztecus_5 ENA|GEUA01068264|GEUA01068264.1 TSA: Farfantepenaeus aztecus comp139694_c0_seq1 transcribed RNA sequence.
CTTGAAAGTAACTTTCCTAGGTTAGAGGATGCGTGTCTCCGTGCTGACGAGCCTGGTGTTGGCGGTGTTCGTGGTGGCACTCTTCGCCCCAGAGTGCCAGGCTCAAGGATGGGAGGCAGTGGCAGCGGCCGTGGCCAGCAAGATCGTTGGGTTGTGGAGGAACGAGGAAACGGAACTGCTCGGGCACAAGTGTCGCTTCACCGTCAAACCTTACATTAAGAGGTTACAGCTCTACTACAAGGGGAAAATGTGGTGCCCTGGCTGGACGCCCATCAGGGGGGAAGCCAGGACACGCAGCCATTCCGGGGTGGCTGGAAGGACGGCCAGAGACTTCGTTCAGAAAGCCTTCAGGGACGGTCTTATCTCTGAACAGGATGCCAAGCGGTGGCTGAACTCATAGGTCCTTTCCTGTATGAAGAGTTGTCAGTGTTCGAGCCTTTGTTGACAGTGGAAGCTCTACCATCTTGAGCTGTTGTAGTTTTCTCTTCCACGCAGAGTTGAAGCCTTGAACTATTCTTGTTGTTAGATTTTTTGGGTATACGTAACAACTACACAAAAGTTCATAACCAAAACTAGTAATAAAATGCCCTAGAATGATCTTTAGACTGTTTTGCTATTGTTATTAAGGTACAGTAGATTCTTCGAAATGTGACTGTAGTAAACTTGAGCCTTTTAGAAATTATTTTATTACAACCTAGTCTCATTGATGCTGTGGACAATAGTTTGGGAAAATAAAAGATGATGCAATAT
>Farfantepenaeus_aztecus_6 ENA|GEUA01069818|GEUA01069818.1 TSA: Farfantepenaeus aztecus comp184009_c0_seq1 transcribed RNA sequence.
CTCTTCCGATCTCACGAAAGCAGCAAGACGTCTTCCGCTGCATGCGAGATATCCCCCAAGGCTTTCTGACCTGCCTCCATCAAGAGAAGTATATGCAATTCGAGTGAAGTCATGACGAACCAGCGAACATCATGGGTGCACTGGCTGACACTGCTACTGCTGACGGCGACCAGCATAAAGCTACTGTCAGCCCAGGAAATGGAAGACCAGAAAAATCACGTTTCCGATATCTTGTCCAACATTTTTAATTCCCTGGTCAAAGATGGCGAGATCGAGCTGCTGGGCCACTACTGTTCTTATTCCACGCGCCCTTACTTTATTGGATGGCGGCTGAAGTTCAAGAGCAAAGTTTGGTGCCCGGGCTGGACGCTTGTCTACGGCAGCTCCGGCAATAACGCCAGTGCGTCCAACAGCATTCAGAACGCCATCGTCAACTTCATCCAGAAAGCTTACCAAGAAGGCGTCATAACCGAGGAAGATGCAAAGCCATGGCTGCAGGGGAACCATTGACCGGTTGCAAGGACGCCCATGCTGCAGTGACTGCTGCGCAGGATCCTACATTCTGAGAGAGAAAGAGAAATGTGCATGTGTGTGTGTGTGTGT
>Farfantepenaeus_aztecus_7 ENA|GEUA01070429|GEUA01070429.1 TSA: Farfantepenaeus aztecus comp200457_c0_seq1 transcribed RNA sequence.
GTCTTCGCTGGGATACTCGTTTCACATAGTTTATGTGTGTGTGGCATCCATCCGCCTCTCACCAGCGATAAGAAATGAAGCTCTCACTACTAGTCGGCGCGGTGACACTGGTGGCAGCGGTAGGGCTGTTGGCTACCCCGTGCCAGGGCCAGGGATGGGAGGCGCTGATACCTCTCATCACGCAGCAGGTCGTGGGGTTATGGAAGACGGGCGAAAGGGAGTTGTTTGGCCACGAGTGCACGTACTTCGTTACACCCAGAGTAAAACGTATTCAGCTGTACTTCAGGGGAAGAATGACCTGTCCAACCCTTAGCAACGTGAGAGGAGAAGCTTTGACCCGCAGTCGCTCGGGCGTGGAGGCGAAGACGGTCGAAGACTACGTGAAGAAGGCTGTAGCAAAGGGCGTGATAACGGAGGAAGATGCAAAGGCGTGGCTTAACAAGTGATTGAAAAGGAAGGCAGTTCTTCATCAAGAATTTCAATAAATCTTTTCAACGACGGTGGGTGCTCGGCTTAGTCTGCAAAACGT
>Gammarus_pulex_1 ENA|HAFM01010292|HAFM01010292.1 TSA: Gammarus pulex, contig Locus_8575_Transcript_2/3
AGTGTATAGCTCTGAACAAATAGCACTAAAGATGCGTGGCTCTAGCGTAGCGATGGCAGCGGTGGTCACGGTGCTGGTGATGGTGTCTGGACCTGCCCCATGCCAAGCTCAGTGGGCTGAAATTCTTCCGGCCATCACTTCCCAGCTCACATCACTGTGGCAGAACAACCAGCTGGAGTTCATGGACAGCACCTGTTTCTACTCACAGCAGCCGAAGTTCCGCAGGTGGGAGCTCTACTTCCAAGGAGACTTCTCTTGCCCCACATGGACCAAAATCAAAGGATCTGCTTTGACCAGGAGCCGAACCGGAGTGATGGCCGACACCATTGAGGACTTCCTCAACAAGGCGAAGGATAACGGCTTCGTTACGGAAGAGGAGGCGAAGAACTGGCTCGAAGGATACCAAAACGAGTAGTTCCTTTGTGGCTTATGGAGTAGGAGAGATACACGCCAAAGCGATCGAAGGTTACCATAACAAGTGGTTCCTTCTTGGCTTATGGAATTGGAGAGATACACGCTACAACAACCGCAGGTTACCATAACAAACAACTTTCGATTGCTGGTTCCTTTGTGGTTACTAGTGTTAGAAGGATACACACATCAGTGTTCGCAAAGGTCACCCTAAAAAGAAGTTCATTCGTAACGGTGGCAGATGATAAGTGCCACAACGGTCGAAAGTGACCATAACAAATAATTAAATGCTTTTCTGCGGTGGGAGAGCGATTCCATAACAAGAAGTTCATACGCGCGGCTCCTGCAGGGGTGGTTGGATACACGCCACCGCGGTTGAATGATACCATAGCAATTAGTTCCGTCGTGGCTTCTGGTGGGAGAGGGGTACACGCAACAGAGAACAAAGAATTCTAATGCAAGTAGTTTCTTCGTCGAATTCTGATGGGAAAGTGATAACTCGCCGCGGAGTAGAAAAGATTTTTATCAATAACAAAGATGGACATTCATATGATGATACTTTGTTTTGGTCGTACAATCTAATGACTGATAACTGTCCATCTGTGCTTCTGATGATGTGGTTGTTGTAACAATAGCTACAAGAATGGTGTTAGAGGTGGATATGATTTGTTTTGTATTGTGCCTTTGTCATGAGTCAGGGGGAAGCAATGGTTAGGTCTTTAAACGCAAGGAGTTGCAAGGATGAATCTGATGATATGAAGTAGGTTGAGGCTATGTAAAATTTTCGAGCTATGCTGACGGAAAACAAATAAAAGTTGATATCAAAATCAAATCTATTACATGAAACTGGACATATCATTAACTTCGCGCTGTTAATGACGTGAAGCCATGCAGTTCCAACCTCAGGGTCAGGGTCGTTGTCCACCACCGCCCCGATGTGCCGGGGAACCCGTCTTACGACGGGGCTGGTGGGGGTAGTTTCTAGCAGCAAATTTTTGGATTTATCGAAAGATATCCGTTGGCCTAACAGCATTTAAATGCAGGAGATGTTAGCCGGTGCCTTGTTTTGCAGAAGATGATGGATGAACAGGAAACCGAGGTCCTCGTCCAAGTTGTGGAAGTTAATGGTGAAGAACCGAGAGGATGGTTATTGAAATAGCTACTTTTCTCATGAGTTACAACAATTAATAAAACTAATTACGACATCTACGGGTTGACCATCTTATAGGGCCCCAAAAATAAACCGAATTACCCGCCCACGGGCAGTGAATTAAAATTGATACGTTGGTTCTTTTTACTTCCCATGCCCTATGCTATTGCCAAACTACCCACAAAATCAATGTTTAGAACACTAATGTTTGCACATCTTGTACATGAGCTGTTTAACGTAAGATATGCATTTGATGCATTTAAACATGTGAGGCCCATTCATTTTCAACTTATTCTGTTAATTCAAAGTTTAA
>Gammarus_pulex_2 ENA|HAFM01006307|HAFM01006307.1 TSA: Gammarus pulex, contig Locus_3285_Transcript_1/1
GCCTGCATTGTGAACACAGGATACTGCACCTCCCATCTGCTTGAGTTACACCACACAACACAGTATATGTGAATAAGTAAACTGTATTCTCCTTCTACGCAGTGGCCTAGTATTGAAGAGTTTCATCTGCAACGGTGCATCAGCCGTTGATTACCAGAACACGGTATCACTGAGTGGACGTTAGAGAAGAAATTGTTGCTGGAATCTTCTGGTGAACATGCGAGGCTACAATGTTGCGATGTGGGCGCTGGTGCTGGTGGCGGTATCCGGCCCTGCCCCGAGTGACGCCATCTGGGGCGAACTCCTGCCTGCCTTAACGTCCCAGCTGACTACGCTATGGCAGAACAACCAGCTGACGTTCATGGACAGCACTTGCTACTACTCACAGCGGCCGACGTTCTACAAGTGGGAGCTCTACTTCGTGGGCACCTTCACCTGTCCAGCCTGGACCAGGATCAGTGGCCGAGCCAAGACCGTGAGCCGGTCCGGAGTGATGGCCGACACCATCGAGGACTTCCTCAACAAAGTGAGGGCAGCAGGACTGGTCACGGAGGAGGAAGCGCGAACATGGCTCGAAGGATATAAGGACTAGCAGACCAGCTGGGGAAGAGAAGAAGAGGGTTTTGCTGACACGAAGGATACTCGGACAAGCATATCAGCTGGGATAGAAAGGAGAGTGTATACCTGGCTGAAAGGAAACTCTGACTAGCAGACCAACTGCTAGGTAAAGAAAACAACAACTTCAGTACTTGAATTTAAAATAATAGATACCGTGACACCGTAATCGGTTATGATGTGCATCTTTGTTAATGAAATATATTCAATAACACCAAAAATGTAACCAACATTTCCTTGCTCTGTCATTTCAGTTATTCCGAGTTTACTTATAAACATGCGAATGCTCAACGTTTTAAACGTTGAAGATTTAAAGAGTCGATTGAGTGCCATCGTGCCACCAAACATCTCACACTGAGCCTCCTCGATCACACGTCTGACAAAGTACAAAAATTTAGGAATATTATCTCATTGGAATTGTAGTAGATAGATGCCCCTGCCAATGTCAAAAACATCGCTCGCGTATGAACTCGTGCTCGAAGTATGATGTCTTTATAATGTTACTTATGCACATGCAGTGCTTGGACCCATTCATAGTCTAAAAAGTTTCAACATCATCGCTTAGTCATCGTCGTACTGTGCAGCGAGATAGTCGATTATATGACCAGTGTAATGTCTTTATTACAATAAATGCACTCTCTGTCATAAATATATACCCTGTTTTGTCGCCATAGCAGCACAGTGTCATTGCATCACAATGTCATGACACCACAGTGCCATCACAGTGTCATGTCATCAGAGTTTCATAAAATAAAAGTTTCATGGCAACACAGTACCATGTCAAAATAGCGTCACGGCATCACAGTGTCATCACAGTGTCATGGTGCCAGAGTAATGACACTGCCGTAATCATGGTGTCATGTAATCATGGTTTAATGGCATCCATGACATCACAGTGTGATGGCATAAAAAAATATCAGCAATATAAAGTGACGTAGCATCACAGTATTACAGCTTCGCAAAGCCACGACATCACAGTGTTGTGACACTATAG
>Gammarus_pulex_3 ENA|HAFM01006976|HAFM01006976.1 TSA: Gammarus pulex, contig Locus_3587_Transcript_1/1
AAATTGTGACAGGAATCTCTAGGTGAAGATGCGAGGCTTCAATGTCGCGGTGTGGGCGCTGGTGCTGCTAGCGGTGTCCGGCCCTGCTCCAAGTGACGCCATCTGGGGCGAACTTTTGCCTGCCCTAACATCCCAGCTGACTACACTATGGCAGAACAACCAGCTGTCGTTCATGGACAGCACTTGCTTCTACTCTCAGCGGCCGATGTTCTACAGGTGGGAGCTCTACTTCGTGGGCACCTTCACCTGTCCAACCTGGACCAGGATCAGTGGCCGAGTCAAGACCGTGAGCAAGTCGGGAGTGATGGCCGACACCATCGAGGACTTCCTCAACAAAGTGAGGGCAGCAGGACTGGTCTCGGAGGAGGAAGCCCAAGCCTGGCTCGAAGGATATAGGGACTAGCAGACCAGGGGAGAGAGGGGAGGGGGTCACTGGCTCGAAGGATACTCAAACTGAAGGAGAGGGTATAGCTGGCTCAAAGCAAACTCACACTAGTAGACCAACTAAGGTGGCCGGGAAGGGTATGGCTGTCTCAAAGAATATGCAAACTAGCAGAACAGCAGGGAAAAAGAAGAGGCTCTGGCTGGCTCAGAGGATAAGAGAACTGGCAGACCAAGTGGGGAAGAACGAAAGAGAGCTCGGAGTCTACACGATCAAAGAAACCCAGGACTCTGGACTGATAATGCGGCCATGAGTCTGGACTAATGCAGAGGACCAATAGTCTTTACTGATAGTAGAATTCAGAGATCTGTACTAAGGAAGAGAGTCAGAAGTAGGATTAAATTTAGGTCCTTTTTTCTCTGAAGCAAGAGCTAGACTTTTTCCTGGCTACTTTTGCCTGCGTGAATACTCAAAGGAAGAGGCTTCTATACATACAAAATTTCCTTACTCAATTACCTCTGTGATTCGATACGCTACATAAGTACACACGATTGATACATTACTGACGTTAACCAGGCTAGCTCTGAACATTGATGCCCTTTCACCTAGAGTAAAGTACTCGAATAGCAACAGAGGGATATTCATTTGTTTTCTGTTGACAGTGTTAGGTTTTGCTTTGAAGACCCTCTGTTACACATCACTAGACAATATAATCCAGCGGGGAAAGGTCAGGCGACCCAACTGGCCACGCGGAGTCAGATCGATGTGAAATGATGTTTTTTTCCGAAGATGCTTTTCAGCCAAACCCTAGAAGGCAAAGATGTGTGTGAAGCTGCACCATCTTGACGGAACCAAACATCAGGTTGAATGTCGACTCACACTAGATTATCTAGCATTTCAATATATGCTTCGTTGGTATTCACGTTCCACGTTTCGTATGTTCCATGCAGAGCATCTTAAAAAAAGTATAGCTCATACACTTTATGGGAACTAAAGCCGTGCGAAACTGTCACCTTCGGGGGGTGTAAAGACTTCTCAAACATCTTTACCGGTTTTCCGAGAGCTTCATTTATGAAAGTTTTGCTTATATATAAAGCAGTTAAATAAATATGACTCTCATCGCTGAACTTGCAGGGTGCTTGTATCTAATCGTCCTTCTTTGGACATTTCGTTAATCCGTTGACAAAATAAAAATCTACTCTCATTGTCTATGTTTGAGAGCTGCTGTGATGTTTGCAGTTTGTAAGG
>Gammarus_pulex_4 ENA|HAFM01007375|HAFM01007375.1 TSA: Gammarus pulex, contig Locus_37792_Transcript_1/1
CGCATCACTGTGGCAGAACAACGAGCTGGAATTCATGGGCAGCACATGCTTCTACTCTCAGAAGCCAAAGTTTCGCAGGTGGGAGCTCTACTTCGAAGGAGACTTCTCCTGCCCCTCATGGACTAAAATCAAAGGATCTGCTTTGACAAGGAGCCGGTCCGGGGTGATTGCAGAAACCATCGAAGATTTCCTCAACAAGGCTAAGGATAACGGCCTCGTAACGGAGGAAGAGGCGAAGACCTGGCTCGAAGGATACACAGACAAGTAGTTCCTTCGTGTCTTATGGAGTGGGCGAGATACACGAAGCAACGAT
>Homarus_americanus_1 ENA|GEBG01001871|GEBG01001871.1 TSA: Homarus americanus DS01-Homarus1_Transcript_1417.contig2 transcribed RNA sequence.
CCACCTGGGACACAGATGCCGCTTAGGTAATATAATATAGATATATAATTTATCCTTAGATTTACGATACATTCATACAGTCTGCATGACGCAACACTCAGCAGTGGTCACACAGGGATTCATGAAGGTGTTTTACCTGAGCGATATACAATAATACCGCTGTTGTGGCTGACATGTGTGGAGCATGAAGAACGTTTTGGCAAGAGGAGCTGCAGCGACTGGGCGGCATATATAATGGGCGAGACGCCACGACAACACCACCAGAACCACTCCAGGTCCAGCAGCAGCTCTTCCTCTACCCTACAAGACAAGAGAATGCGTCCCTCCGTGCTGTGTGCGTTGGTGATGGTGGCCGTGATGGCTCCTTACCTCCCTCAGTGCCACGCCCAGGGTTGGGAGGCACTGTTGCCAGCCTTCGTGGACAAGCTATCAGGGTTGTGGAGGAACGGGGAGGTGGAGCTGCTGGGCAGACACTACTGTAGCTTCGCCGTCAAGCCAAAAATCAAAAGTTGGGAACTTTACTTCTTGGGAACCGTGTCCTGCCCTGGCTGGACACGCATCAGAGGCCACTCCGAGACCAGAAGCTACTCTAATGTGGTCAACAAGGCGACTGAGGACTTCCTGAGGAATGCGCTCAAGGCCGGCATCATCACCGAAGAGGATCTCAATACCTGGCTCAATAACTAACTCTTTGGTTGACCTTATCTCTGAAAACACGCTCCAGCTCCTCGTAGACTTCCACCTCTCCTCACCTTTCAAGAAACGTACCTGTAACACACACACACACACACACCAGTTGGGAGTCTGGAGCCAGGTACTACCCA
>Homarus_americanus_2 ENA|GEBG01001426|GEBG01001426.1 TSA: Homarus americanus DS01-Homarus1_Transcript_1077.contig1 transcribed RNA sequence.
CCCCCCAGGCCTAATAGGTCCTAATTCTAAGGGACTCCAGACCTAATAGGTTCAATAAGATTTGACGTGTAGAGCGCACGGTGAACATTAGTTAGCTGTATACGTTTATGTTGTGTCTCGAGGCTTTATTCTGTTCCAGGAGGCATAGCTCGATTTGTTTAGTTCTTCTCATTTTGTATTTTTTATGTGGAGTAACGCACATCAAGCCTTAGTGATATGTGTTGGCTTGAGGGGTTTTACCCTCAACGTCTGTTAAGTTATTTGTTGGTGGGTGCTCAGAGGGAGGGATTTCCCACTGAGTGGTGCCGGGTGTGACGTAAGTGAGTGGCGGGGCAATACGCTAGCACGAGGAAGTTGAATGGTGAATGAAGCCGAATGATTATTTCGACAGTAATAATGAACCTGACGGATCATACTCACAATACCACAACCACCATAAAAAGCACAGCTGATGAATAGTGATGTGGGGTGTAGCCCAATTGTACTTAAACGGAAACATAATTGACGATAATAGTGGGTGAATGTGACCTCTTGGCACACTCTGGCACTATCCTGGGGCATCCTCATATAACCCGGCACTCGGCCCAGATGCAGTATACCAGGACAGGTTCCCGCAGTTTACACTCTACTGCTAACAAGAAACCATCAGCGAACACTACAAGATGCGGCAGTGTGTGTTGTTGGTGAGCGTGTTGGTGGTGGGAGTGTTGTTGGCACCCTTCGCCCCCCAGTGCCACGCCCAGGGCTGGGAAACCTTAGTAGCGGGCGTCTCTTCGCAACTTGTCAGTCTGTGGCATCAGGGAGAGCTGGAGCTGATGGGTCACTACTGTAACTTCCAGGTGAAACCCAAGATAAGAAGGTGGCAGCTGTACTTCGTGGGGTCCATGTGGTGCCCAGGCTGGACCAACATCAGGGGGTCAGGTACTGTACACCACTCCTTCCTACCGTTACTATAGAATTAGAGATGGATGTCAAATCCGCATCCGCAGAGCATCCACAAAAGTTTCACACACACACACACACACACACACACAACGTGTGTGTTGGTGTGGGGATTAGTGGATGACATCATTATGACCTGACCTCATGTTTTTAAGGTCACCCTGTATATTTAAGCCTCTCTCTGTCCATGTAGTCCAGTTGCCTCTGAAGATGTCT
>Homarus_americanus_3 ENA|GEBG01003765|GEBG01003765.1 TSA: Homarus americanus DS01-Homarus1_Transcript_2862 transcribed RNA sequence.
AGAAGCTCCACTGGTAGGTTGCACGACTGTCAATTAACCACCTCTACTTAACCCATCACAAAATACACATCAACAAACATTACTCATCACAAACTAGTAAACAGAGAATTAGTTACACATACATACAAGTCAATAAAAAAAAAAAACTCCTGAAGTGGCTGGTAGGCGAGTAGAAGTTGGTGATGTTGTGACCTCAGGCAGTGGTCGCTGGCAGCTTTTATATACTCCTGAGGGAAGAATGAGGCGGCACAAGACTCAGGCATTCACCCGTCAAGGCTCACTCACTCTCCCTACTACGACGACACCAGCGAGCACTACAGGATGCGTCAGTCTGTGTTAGTGAGTGTGTTGGTGGTGTCGCTGTTAGTGACAACCATCACGCCACAATGCAACGCCCAGGGATGGGCGGCAGTAGCAGCAGCTGTCGCCTCTAAAGTGGTTGGGTTATGGCAAAACGGACATGTTGACCTGCTTGACCACCCCTGCCGGTTCAGTGTCAAGCCCACCGTCAGAAGGTTTCAGCTGTACTTCAAGGGGAGGATGTGGTGCCCAGGCTGGACAAGTATTAGGGGAGAAGCTAAGACCCGCAGTCGTTCTGGTGTTGTTGGGAAAACTACCAGGGATTTTGTCAACAAGGCTTTCCAAGCTGGTCTTATAACCGAGAGGGATGCCCAACAATGGCTGAGTCATTGAAGGCTTTAGTCACCCTTTACCTCTACTACTCATCAGGAATATAAACAAAATATATCTGGAAATTTTGTCGTTGTGTTTAATATAGCGGCCATCTTTTTTGTGTTTGAATGTGGCGGCCATCTTTGTGTGTTTGAATGTGGCGGCCATCTTGTTATATTGAATGTGGTGGCCATCTTAAATTTTTCCGACTTTTGTTATTGTGTAATTTAATGTTTGTCTTGGTAGAGAATGAAGTTTTCAACAAAAGTATTTTCTGAAAGACTGTGTTATTATCCCCATCAATATATATATATAAAGGACAAAAAAAAACAGAAACAGAAGGGTAGCTGAGGTGACGAGGGCAGGCACCAGTCAGGTGGCC
>Homarus_americanus_4 ENA|GEBG01053353|GEBG01053353.1 TSA: Homarus americanus DS01-Homarus1_Transcript_46413 transcribed RNA sequence.
TAGAACAGAGAAAGTGACCACAAACAGGACAGTGATAGGTACTCCCTTGAGGCTTACACAGTTACTTTCCTCTACGGGTCAGCTGGTTCAACATGGTTATAATAGCATCGTCAGCCTCGCCGTCAGGAGGCTTTCACTTAAGAGAAACAGGCAACGTCAGCAAGGTATCAGGAAGTAGTGTGTCATCAGTGCGTCTCCTCCTGCTGGTGTTCGTATGGGGCGTGGCGCTTCTGCTGGTCCCAACGCCCACGACCGCTAAGCCCTTCGACATTTCGGAGTTCTTCGCTCAGATGATAACACACGTGGCTGACAAGTCGTTCGCGGACGGGGAGCTGGACCTGCTGGACCACTTCTGCTCCTACAACATCCGGCCGTACTTCTACAAGTGGCGACTCTACTACAGGTCACAAGTCTGGTGCCCTGGATGGAGCCCCATTATTGGCACGGCTGACCGCCACACCAACTCCGTGCACGCGAAGATGGCAGCCACGAGGAGCTTTGTACACCAGGCAGTAGACAGAGGTTTAGTGAGGAAGGAAGAG
>Hyalella_azteca_1
GCGCAATGGGCAAGGCAGGCGTGCTGGTGCTGGCGCTGGTGGCGCTCACGTGCACTCATGAGTGTCAGGCGAGGACTGGTCTGCTGTTACGAACTTGCTTCTCAACAAGATTTTAGCGCTGTGGAAGGAAGACTCCGTGCAGTTCATGGGGTCGGAGTGTCACTACAGGCAGAAACCGAAAATCTATAGATGGCAGCTCTACTATGTTGGGAATTTCTCTTGTAACAAATTTTTCGGTATCGAAGGCAGTGGCAAGGGCAGAAGTCCTGTGACAGCCAAGAGA
>Hyalella_azteca_2
ATTTTAGCGCTGTGGAAGAATGACGCCGTGCAGTTCATGGGGTCGCAGTGTCACTACACGCAGAGACCGAAAGTCATTCGATGGCAGCTCTACTATGTTGGAAATTTCGCGTGTGACAAATTTTTCGGCATCGAAGGCAGTGGCCAGGGTCAAAATCCTGCGACGGTAAAAAGAAACAGCATCATCGACTTCCTGAACAAAGCTCAAGCGGCAGGACTCTTGCCTAAAGAAGAAGTCGATAAATGGCTACAAGGATGAGCTGTTCAGCGTGCAGTAAATTCTGTTCTGTTGGGTTTTCTCTGGGTATAATTGGCGTATTTTGAATCTAGTTACACGATTTCTCGCTTATAATTTAATATCTAGGATTTTGAGGGTCAATTTAGAAAAGCTTAATAATACTGGTCACATTTGCTAACGCACCAGTGCAGGTATTATGATGCTCTTCTGGGGGACTTTATTCAGGAAGATAACGAACATTTGTTGCATGCGGTCAACATGAGACAAAATCATGCTATGTCATCATGTCGGTCATACCATTTGTTATGATCGGCATATCGTATAACTATTTGTTTATTTGAATCTGTATTTATCTCTGTTATTCTGAAAATTTCTGAGATCATCTTCAATTTTCTTTATTTTTCTTAACATATTTTTCTCAATTGTTAGTCAGTCTTAGGAACGAACACATGGTTCTTTGGAGAAGGACGTGTCTGTCGTTAGATAGAATATTTCGATAGGAGGGTCAATTAGTGGAAGCCGAATGTGGA
>Hyalella_azteca_3
CCTTCTCATATCCGCTAACTAACTTCAGTGGCTTTGATAGGAATGGCCGGTAAATGTTTACTGATCAGCGGCGGCTTGCTGCTGCTGCTGCTCGTGCTGCAGCCGCAGCCTACCAGCACTCAGTCTTTGGGTCCGTTGGTGCCAGCGCTTGCTGATCAACTTGTCTCCCTGTGGCAGAACAACGAGCTACAATTCATGGGCTTCCAATGCTTCTACCAGCAAAACCCGCGCATTAAAAGATGGCAGCTTTATTTTCGGGGTAATTTCATGTGCCCAGGGTGGACGGCAATACAAGGCAGAGCTGAGACCCGCAGCAGAAGCGGAGTCTTGCGTGACACCATCGAAGATTTCCTCAACAAGATCACGGCTGCGAACCTGGTCACAGCCGACGAGGCAAGAGCGTGGTTAGCTGGCTTCTGAATGCTACAAAAAACACAGAAAGTGACGTGTAATAAGCTAGAAATTGTAGGAAATCCAACCAAAATTTTTAACAAAATCATGACAAAGTCGCCGAAAACCAGGGAATCGACGGAACTTTTATTTTAATAAAATATACGTTTAAAAATTACTTTTTAAGTACAACACTCCTAAAGAATCCTGTGTCTCCGATGTTACATATGTACAATGAATTTCTAATTTTATTTTAAAATATTAAGAGCAATTAA
>Hyalella_azteca_4 ENA|GEHV01012563|GEHV01012563.1 TSA: Hyalella azteca TR4877:c0_g1_i1 transcribed RNA sequence.
CTCTTCTTTCTTTTTGCAAGCTGAAGAACTGCTACTCCCACTGCCAATATGGAGGTCGCCTGCACACTGAGAGGGAAGTGTCCAAAATTTACGTCGGAACAATCTTTCAAGGAACGTCCAGCGGTGCTATTTTGTGTCGCGAACAATGCAGGGCAAGGCTGGGGTGTTGGTGATGGCGGTGGTAGCACTAACGTCCGTGCAGATGACGCAGGCGCAGAGCTGGTCTGATCTTTTGCCCGCTATAACTCAACAAATAAACTCGCTGTGGCAGAACAACAACTTGCAGTTCATGGGGTCCGAGTGTAGCTACGTCCAGAAGCCGATAGTCAAGCGCTGGCAGCTATACTTCAATGGAAGATTTACTTGCAATAACTTTGCCGGAATAACAGGCAGAAGTGAAACTAGGAGTCGTTCAGGCGTCATGAGCGATGCTATAAGAGACTTCTTGAACAAGGCGCATGCGCAGGGCCTAGTTACCGAAGAGGCGGTCAGGATCTGGCTCCAGGGATTCTCTTAACTGAATCATTGACAAGAACCGTTCAAGAATTCACAGTAATGGCACAGACATTGGCCTTTTTTGGTGTCCAATGCTTTTTCATTTCATTTTCCGACAGAATACGCTAGGTGCGGTATTTCCCTTGCTTCATTCAACAGTACTTGTGACACCATACTACAATGACTTTTCACTATCGTTATCAGGATTTTTACGATGTGACGTAATTCCAAATAATTTTCTTCATATTCGAGTCCAGAGCATGTTCATTGTGGACAAGTATGCCGAAGAAAGAATGAACAAAGGACATAAATGAACTACTAATGTCGTCAATGCCTTATTGTAATGATAGTGAGGATATAAAACTTGACGTTTTACCAAATTTTTGGTTCAAACTTTCATGAAATACGTATAAATAACTACACTATGTATTACAACCAGAAATTGTTCCCAAAATTTAAAAAAAATTGTCCAAAATATCGATTTTTCGCGAGAATTTGGATTCATGTAGTAGGTATATTGATTGTATGTATGGCATCTGTCCGTCTCAAAAGTTGACGATTGCATCTCGAGCTGCTTGCTAGTCCCGACTCTGGCATGACTGCCTTGACCGCATTTAACATAAATAAAATCTCATGGTGCAATGACGTTCTGTGAATGCTTTCCGGAGACGACATTTGTCTTCGCTTCAGATATTATGAACGACCGTGATATTTCACGGTCTAATACCGGTTATACCATATCAAATAAATAAATATATATATCAAATATATAATAAATAACTAATACCGGTTATACCATATCACGTCGCATGTCAGTGAAGTTATTAACGACATCTTGCACATCGAGCTATATGAACCTATATGACATCAGATGCTTTTTTAATTAGGTCATTCGTGATGCATAAGACTTCTCGGGTTGAACTATTAAAACTGGATGTATTTTAAAAAAAAA
>Hyas_araneus_1 ENA|HAAI01000467|HAAI01000467.1 TSA: Hyas araneus, contig HaIso00467
AGTTACTCCACAGGCAGGCGATACACAGACAGTATGCTGGTGCCCCTAGGAAGCGTGAGGCTGGCGTTGGTGGTGGCGGTGGTGGTGGTGACAGGCCCCTCAGCCACCCAAGCAGCTCCCGGTTTGGGAGACCTTCTGACGGGGGTTTTGGGAACATTAATTAAAGACGTGTTCAAGACCCAAGAGATCACACTCTTGGATCGCTACTGCACGTTGAGCAGACGCGGCTATATCAGCAGGGCCGAGCTTCACTATAGGGCTGTAGTGTCCTGCCCAGGATGGACCACTATCAGGGGAAAAGGAAGCGGACATACCAATCCTTTGAACTCTGAGAACGCTGCCCTCAAGGACTTCATGACTCAGGCTGTGGCGCGAGATCTGGTCACACCGGAGGACGCGGCGCCCTGGCTCCGCCGCTGACGCGTGACGACACACCCACCTCTCTTCACCACGTCCCCCACATCCCAGTGTCCAATAGTGTCCATATGCCCCATACGTGATTTTTTCAGTGTCACAATTTTAACCCCTTGAGACCAAAACCGTAATTTCCATTGTAATTTGGCTCCTATTAGACGATTTTAATAAATATAAGGAATATTTTATACTCTTAGAAAAAGGGTAGGAAAAGAGTAGAAAAAGAGCATTTGTAGTGATGAAATACTGCTACCCTTTTTCTACCCTTACAAATATACCCTTTAGCAAGCCTAAATATACCCTTTTCCAACCTCAAATATACCCTTTAGCAAGCCTAAATATACCCTTTTCCAACCTCAAATATACCCTTTCTCAAGCCTCTCGTCTAAAAAGGGTAGATAAAGGGTAGATGAAGGGTATAATCGGCAGCATCTACCCTGCAGCCTGGACATAGGGTTTAAAAAGGGTAGTGATGGTGCGATGTAACAATTCTACCCTTAATGTACCCCTTATTTCTGAGAGAGTAGATATGAACTGGTTAGTATCATTGCCCACTAGTTAATTTGGTATATTAAGTTACTTTTCGTAATTCTATGGCTAACAACAGACGATTTTATATAGCACAGGAAAGATCTGGGCGTGAAGGGGATACCACTCTCCTTCGACGGATGAAATTCTGAGCCACATCTCAAGATTTTTTGTCACATCTTTCGACCATATTTTTTGTGTCACACCCACAGCCACATCCCTAACACCTGAATCCTACCTTGTGCCACACCCTGTATCACATCCCTTCCACGTATTAAACTGTCTGTCACATTATTTTGTCACATCTTACGACCGACCATATTTGTGTTGTGTCACACCCTTAGCCACATCTCTGACGTGATTTTTGGGATCCGGACAAAAGTTCGTATAGAAAAACTCCGTATGGCAATAATTCGCAGGATAAAGTTCGTTTGCCTAAAGCAGGGTACATCAAAGAGGCCTAAAGTACGTCAGGATAAAGTACGTAGGGTATAAAGTTCGTTAGGTTTGGTTAGGCCTACGTACTTTTTTCAAACGAACTTTATCCCTTACGAACATTTGCTTACGAACAATTGCGTACGAACTTTATGCATACGAACTATTTCCATACGTTCTTTGGTCCTAGAATCGTGATTTTTACCTTTTTTGTCACATCTTTCGTATCCTCGACCACGTTTTATGTATCAAATTGTCCGTCACTAACTCGTAATCGTAATCATATTTTGTCACATTATTCGACCATATCTCTTTTCCGTGTCACACCCTGAGTCACATCTCCAACCCGTGATTCTAATTTGTCACATCTTCAGACCACATTTTGTCTGTCACAATTTTAAGCGATGGAAAAAATAAAAATGAAATAAAAAAAAAGAAAAAAAAAAAAAAAAAAAAAAAATAAACGACAAGTAGAATAGAAC
>Hyas_araneus_2 ENA|HAAI01000836|HAAI01000836.1 TSA: Hyas araneus, contig HaIso00836
AGTTGACAGTCTGCTTCTGAGGACCTACTGGAAGGACGAACTAAATTATAAGAAGGACGCTTAACGGGCCTACTGCTGCCTGAACCTTCCTTTCCCAGCATCAGTATTCCTGTGCAGGATGCGTAGCGGGGTGTTAGCCGGGCTGTGTGTGGCGGTGGTGGTGCTGTGCGTGTGTCTGCCCCAGCCCTGCGAGGCCCAGTGGGAGGCCTTGGTGGCACCCGTCGTCGCAAAGATTCAAGGACTGTGGCATTCCGACCATGTGGAGTTCATGGGGCACAATTGTCAGTTCCGCCGCAGACCCAAGATTAGGAAATGGAAGCTTTACCACGAGGGCAAGTTTTGGTGTCCGGGGTGGGCGCCTTTCGAGGGCAGATCAAGAACAAAAAGTCGATCAGGATCATCATCAGAGGCGACCAAAGACTTCGTACGCAAGGCCTTCGCAAACGGCCTCGTCACTCAAGAGGACGCGGCCCTTTGGCTGAAGAACAACAGATAAAGGACTGCAAGTTTGGATGATAAAAAGGCAGGAACAGGAGGACGAGGAATGCAAAGGAATACAAAGGAAGTTTTCAAATACCCAAGATTGAGGATCAAGATATTAAGTTAAATATAAGTTAGGAAAATTCTATGAAAAATGAGCAGATACAGCAAACAATATGAAGAGGTTAGGAAGTTCTGAGGAATGACTTACAAGTTGAGGACGAGGAATACAAAGGAATACAAAGGAAGTTTCATACAGCAACATACCCACTGGTCCTGACTAGCCTCTTTGAATGTACTTTACTAATTAACTTAAGAGTATGGGTAAGAGGAAGAGGAGGAGGAAGAAGAAGAGGAAAGCAAAAATCAAGGTCGAGGACTACGAAAAATCATCTGGTGTCTGATTTGCAAAAGCAGTTCATATATTTTTCTGCAAATCTACTGATGTCATAAAATAATTGATGGAATAAGAAAATAATGAACACAGATAAGGAAGGTAACTGTACTTACAAAAATACATATTGAAAAAACGAAGCTAGAACAATGTCTAATTTTTTTTCCACCTAACCTCTTTATTATTTTCCTCATCCTTATAAATTTAGTCCACTGTTCATCTCTCCTCCCTCCTTATATGCATGCTTTTAATGCTGGGAGCTTTAAAAGGAGGCTAGGGAGCTTTAAAAGGAGGCTAGGGAGCTTTGAAAGGAGGCTAGGGAGCTTTAAAAGGAGACTAGGGAGCTTTAAAAGGAGACTAGGGAGCTTTAAAAGAATGCTTAGGGAGCTTTAAAATGAGGCTGGATAAATTCATGGATGGGGATAAAAGGTGGATGTAGGTAGTGTTAAGAAACAGGAACTACCACGTGTAGGTCTCCCGGCCTCTTGTAGCTTCCTTATGTTCTTATGTTCTTATGTACCACACGTTTCCTTATGCCTTACTCACTCTAGCATAAACCTTCCTTCCTATGTCTCCTCCTCCTGCTAATACTCGCAAGTCTTTATAAAATGGTTACAAGAATGGAACAAATGGTTGACAAATAAATGAGACTA
>Hyas_araneus_3 ENA|HAAI01002419|HAAI01002419.1 TSA: Hyas araneus, contig HaIso02419
AGTTGAATAAGACGTTCGACTTACTCCCGCATCGTTTAGAGCGGGACGGTGCATGAGAGGGTTAAGACTCACTCCCGCAGCCTTCACGCAGTAGAGAGGTGACGCCCGCTTCTCTATAGCCTCAGCCACAGCCTCAGCATGCGTGGCTCTGTCCTGGTGGCGGCGGCGGTGGTGGTGTTGGTGGTAGCGCTGGGGCAAACACAGGCGCAGGCGGACTATGCAGCTTTAGCGGTCCTTCTCGGCAAAAAAATTGTCGGGCTTTGGAGGAGCCAGGAGACGGAATTTCTGGATCACAAGTGTCACCTGACCGTGAAGCCAAAGATCAGACGCTGGCAGCTGTACTACGAGGGCCGCATGTGGTGCCCCGGCTTGACTCCCATCAGGGGCGAGGCCCTGACCCGCAGTCACTCTGGCGTGGCTGGCAAGACCGTCCAGGACTTCGCGAGGAAAGCCTTGGAGGGCGGGGTGATTACTGAGGAAGACGCCAAAATATGGGTCAGGACCTAAGCTACTTAAGGCCTGAAGCATGTAGTCCTTCTTACAGGAACTAGTAGAACATAAAAACATGAGAAAATAAAGAAGCTACAAGAGGCCGCAAGACCTACACGTGGTAGTTCCTGTTACTTAACACTACCTACATCCACCTTTCATCCCCATCCATGAATTTCTCCAGCCTCCACCAACCAACAACCTCCACGTGCTACTCCACTCCTCCATCCTTCCCTCCACCCTCAACTCCACCAACTACCACGTGTAGGACTCATGGCTTCTTGTAGCTTCCTTATTTTTTTATGTTCCTATGTTCTGCCTCTCCGTGTTTACTGTATAGTTCCTGTTCTGCCATGTGATATCATGTAAAAGGTTGTGCTAAGCTTCTCTCCTATACGTGAACTCCATGTCCTTAGTTAATTCTGTAATCTCTGGTACAAGGAATAATTACTGTCAAACCATAAACTAAAGAAAAAAAAAAAAAAAAAAAAAAAATAAANAAAAAAAATAACGAAGT
>Hyas_araneus_4 ENA|HAAI01002604|HAAI01002604.1 TSA: Hyas araneus, contig HaIso02604
GTTGGACTATTTAATGCATAGTCAGTGCCTAGTGTCCTCAGTTATCTTTGGACACTGGCAGGGGAAGGTTGCTCGCTCCGGTTCCTGTTTTTATAGTGTAAAGTTTGTCTCCAAGTATCGTCATGTCCCGCGCGTGTGTGGCGCTGGTGGTGGTGGTGATGCTGGGTCTGTGTCTCGCACCCGCCCCTACGAAGGCTGGCTTTGACCTCTCCAGCATTCTGTCTTCAGTAGCTGGTAATGCGGTGGACCGCCTCTACGTGGACCAGGAGATCACCCTGATGGACAAGTACTGTGTCATGAGTCGCCGGCCGCACTTCTATCGCTGGGAGCTCAAGTGGCGCACAACGGTGACCTGCCCCGGGTGGACGCCGATCAGGGGCAGAGCTAGCGGTTATTCCAGCCCCAGCACATCAGAACGGGAGGCTACCAAGGATTTCGTAAAGCAGGCAGTAGCGAGAGGGCTCATAACAAAGGAGGATGCTACGGAATGGCTCTAAGGTATACACAACAGGGGAATATAAATGAAAACAGTGGATAAAGATATGTATGTAAAGAAGATGTAATATTATAAAAAATATGACGTAACGTAGAATAATTAAGGAAAGAGGGTAGGCAAGAAGTAAAAAATAGATAAGAAGACAGTTGAGTAAGAACACATGTATGAAGAAGAATGAAGACATGAAGAAGCAGGTAAATAAAAATGTCAAGAATTGATGAACTAAACACATATATATGTAGACATTTAACAATATAAACAAATGTATTAATTTATAGAATATACATAAGACATGGCAAGAAGAAAAAAATTGAGAGTACCTAGATGATTTGAAGGATATTATTCCGAAATATGCCAGTTTTTTGTGTGTGTGTGTGTGTGTATTGATGTAAGAAATATAACTTGGATGATGATAACAGTAAATGATGAAGAGTATACATATCTAGTTTAGAAAAATTAATAAAAAGAAAGAAGAATAAATAA
>Hyas_araneus_5 ENA|HAAI01003972|HAAI01003972.1 TSA: Hyas araneus, contig HaIso03972
AGTTAAGTCACACCAACGACCTCCACACCACTGACAACACCCACCGGCTCCCACAGCCTCAAGATGCGTGCTTCCATCCTGTTGAGCTTTGCAGTGGTGCTGCTGCTGGCAGTCACCGTGCCGGCGTGCAAGGCTGCCGTGCGGAATCGAAAACTAAATAAGATTATGTACAGCGTCGTCCAGGATATAATGGAAGCTTCTGCATTGGACGGAAGTTTTACATTCATGAAGAACCAATGCATGCTTACTGTAACGGGTACTGCCACAACTACCGTCGAGATGAAGTGCAATGAATGGCCTACGGTAAAGGGAAAGGGTATTGACAAATCTGAAGCCAAAGCGAAAAGGATTGCCATCACGATGTACGTGAGGAATGCAAATGATGCAGGTTATTTCACAGTTCCCGAGCTAAAACATTGGCTTGATCCTGACCAATATGACTGATCGATTTTATTTAAGCCCTTAAGATCCAAGTGCATCAAAGGCGAGGTGATCAACGTCATCAAGGCTGGCTTCTTCCCGCACTTAGCTGGAGGATAGTGACTCACCGAAGACTTAAGGGCGCAATACCTTGACTCCTGACTCTTCATTTACCGACTAAAGTAACTTGCACAGCACTTTTATTGGACGTGTTTGATTTGATTTGATATGCCTTGAATCTTGGTTTGAAGAGTAATTGATGTATGTAATGGTCATTCTAATAAGTAACGAAATCTGTCAATTGTTTTTGAGCTTCAATCAAATACATGTAGCAAAAAATAAGAAAAAAAAAAAAAAAAANAAAAAAAAAATAACGACAAGTAGAGTAGAAC
>Hyas_araneus_6 ENA|HAAI01004578|HAAI01004578.1 TSA: Hyas araneus, contig HaIso04578
AGTTGCAAGTCACACCAACGACCTCCACACCACTGACAACACCCACCGGCTCCCACAGCCTCAAGATGCGTGCTTCCATCCTGTTGAGCTTTGCAGTGGTGCTGCTGCTGGCAGTCAACGTGCCGTCATGCACTGCCGTGAGCTCGCGGAATAAAACATTAAATAGGATTTTGCCCAGCGTCATCACTGCTATAATCAATGCTTCTGCATTGGACGGACGTTTTTCATTCCTGAGGAACCAATGCATGCTTACGGTATCGAGTATGCGGGATGGGTACTACGCCGAGATGAAGTGCGATGAATGGCCTAGGGTTAAAGGATGGGCTAATAGTTTCTCTGAAAACAAAGCGAAACAGGGGGCCATCACGAGGTACGTGACGAAAGCAAGAGATAAAGGTCTATTGAGGGTTAGCGAGCTGGTAGATTGGCTGAATCCTGACAAAAATGATAATTATTAAGCCCTTCCTGCGATTTGGCATCCAAGTGCATCAAGGGCGAGGTGATCAACGTCATCAAGGCTGACTTCGTTCCTCACTTAGATGGAGTAATAGTGACTCACCGAAGACTTAAGGGCGCAATACCTTGACTCCTGACTCTTCATACCAACTAAAGTAACTTTTCACAGCACTTTTATTGGACGTGTTTGATTTGATTTAATATGCACTGAACTTAGATTTGAAGAGTAATTGATTTATGCAAGTCATTCTAATATGTAACAAAATCTGTCAATTGTTTTTGAGCTTACAAATAAAA
>Hyas_araneus_7
AGTTGGACCTTGGCTGTCACTCAGTTGAAACATTCTCACCTTGGACAGCTTTGCCAGCAAGCGTTACTCTGTGTGTGTTCTGAACTTCTGACTGAGTTACCAATCACCATGACGCGTCTGTCGCTGTTCCTCTTCGTGGTGGCAATTGCCACTGTTGCCCCGTGCCAAGGTGGCTTTTTCGATCGTCTCTTCGATAAAGTAATCGATACTTTGGTAGAAGAAGGGACCGTAGAGGTACTTGACAATATCTGCAACTTCCGGGTCCTGCCTCGCCTTAGGGGCAAGTCACTCTCCTACAAGGGGGCCCTGTGGTGTCCCGGCTGGACGAGCATTAGGGGAGAATCCCTCACTAGCAGCAGAACCAGGGTGGTGAACAAGGCTATCGAAGACTTTGCCAAGAAAGCTCTCAAAGCAGGTTTGATCTTAGAGGCGGACGCTCAAACCTTATATAATGCTTGAATAGACTGGACCTACAAAGGGTAATGGCAGGGAGGATGTGTTGAGGGCATTCATCTTTCCTGGATTTCCTGCACCGTCATCTGCCATGCTTGTCTAAGCCAGCAAGTCTCAGCATAAGAACTATTACCATTGTTCTTATGTTATCATTCCTGTCCATAATCCAACAATATATATTTAATCTAATGGCTGCTTCTGTGGTCACGAATGTGTATTTCATTAATAAAAATTATAAAAAT
>Hyas_araneus_8 ENA|HAAI01006405|HAAI01006405.1 TSA: Hyas araneus, contig HaIso06405
GACAGCTGCCGGTGGTCTGTCACGTCGTGCAGAGTGTCTGTCTCTCGACGCTGCTGGGATCTCTCCCTCTCCGTCTCGTGAAGGTCGTGGGTGGCTCTGTAGCGCTGCCGGCGCTCACTGGCTAATCGCCTCCGTCTCTCGGCTGCAGACTCGGAAGTCACACCAACGACCTCCACACAAACGGCAACACCCATCAGCTCCCACAGCCTCAAGATGCGTGCTTCCATCCTGTTAAGCTTTGCAGTGGTGCTGCTGCTGGCAGTCACCGTGCCGCTGTGCACGGCTAGTGAGTTGCCACTTAAGCAACGTGAAAAATTTGAAGACGTTGTAACCACACGCATGGCACAGTCAGTTAGGTCAACCCGAAGCAGCCCCAAAGAAACCGTCATACCGATAAACTTCCTAGGCCACCCATGTACAATTAAAACGACGCCAAATAAATCCAGCATGTTCAACGGCGGTATGACGTGCCCCGATTGGAATCATATGACAGGACATGGTTATGGCGACGTTGCAATAAAGGTGACTTTTGCAGCCTTCGAGGATTACGTATTACAAGGAATAAAGGCCAAGCTGTTCTATGTTGAAGAGTGGGAAGAGTGGCTGAAAAACGATAAGACATTCCAGCGAATCGTAAGGCT
>Hyas_araneus_9
AAGTCACACCAACGACCTCCACACAACCGCCAACACCCATCAGCTCCCACAGCCTCAAGATGCGTGCATCCATCCTGTTAAGCTTTGCAGTGGTGCTGCTGCTGGCAGTCACCGTGCCGCTGTGCACGGCTAGTGACTTGTTACCTGAACAACGTGAACAGCTTCAAGACATTGTAGCCACACGCATGGCACAGTCAGCTACGTCAACCCGAAGCAAAGCCCACACAACGATAAACTTCCTAGGCCACAAATGTCATATTAAAACGACGCCAAATAAATCCGGCATGTTCAACGGCGGTATGACGTGCCCCGGTTGGAATCATATGACAGGACATGGTTATGGCAACCTTGCAGTGAAGGTGACTTTTGCAGCCTTCGAGGATTACGTATTACAAGGAATAAAGGCCAAGCTGTTCTATGTTGAAGAGTTTGAAGAGTGGCTGAAAAACGAATCGTAAGGCTTCCAAGCGGATCAAGGGCGAAGGAATCAATGCCATCAAGAGTGGTCTCCTTCCTTCCTTAGACGGACTAATTTTTACGCACTGAAGACGCCTTGGCTCGTGACTCTTCATACCACCTAAAGTAACTTTAACAACACTCCTGTAGTAGACAAATTAATTGTTTTT
>Hyas_araneus_10 ENA|HACH01026430|HACH01026430.1 TSA: Hyas araneus, contig c28573_g1_i2
ACGCAGAGTACGCGGGGAACATTCTCACCTTGGACAGCTTTGCCAGCAAGCGTTACTCTGTGTGTGTTCTGAACTTCTGACTGAGTTACCAATCACCATGACGCGTCTGTCGCTGTTCCTCTTCGTGGTGGCAATTGCCACTGTTGCCCCGTGCCAAGGTGGCCTGTTCGATTTTATCTTCGATAAAGTACAGGATGTTCTGGTAGAAGAAGGGACCACAGAGGTACTTGACAAGGTCTGCAACTTCCGGGTCCTGCCTCGCCTTAGGGGCAAGGAGCTCTACTTCAGGGGGGACCTGTGGTGTCCCGGCTGGACGAGCATTAGGGGAGATTCCCTCACTCGCAGCAGAACCAGGGTGGTGAACAAGGCTATCGAAGACTTTGCCAAGAAAGCTCTCAAAGCAGGTTTGATCTTAGAGGTGGATGCTCAAACCTTATATAATGCTTGAATAGACTGGACCTACAAAGGGTAATGGCAGGGAGGATGTGTTGAGTGCATTCATCTTCCCTGGATTTCCCCGCACCGTCATCTGCCATGCTTGTCTAAGCCAGCAGCATCTTCATTGTTCTTACGTTGTCATTCCTGTCCACAATTCAGAAATATATATTTCATCTAATTGCTGCTTCTGTGGTCACGAATGTGTATTTCATTAATAAAAATTATAAAAATGCAAAAAAAAAAAAAAAAA
>Hyas_araneus_11 ENA|HAAI01000913|HAAI01000913.1 TSA: Hyas araneus, contig HaIso00913
AGTTAAGTCACACCAACAACCTTCATACCACCGACAACACGTATCAGCTCCCACAGTCTCAAGATGCGTGCTTCCATCCTGTTAAGCTTTGCAGTGGTGCTACTGTTGGCAGTCACCGTGCCGCTGTGCACGGCTAGCAGTGACTTGTCAGAACAACTTGGGAAGATTGTACCCGCACTCACAAAAGATGATTTATCCAGAACCAGAAGCAAATCAAGCAAATCCAACAAAAGAAGGATCAGATTCCTGGACCACAAATGTAGCATTACCACAAAGGCCATTAAAGACGACGAGTACATCGGAAAGATGACGTGCAAGCCATGGACTGACATCGAAGGACATGCTGTTGGCATCATTGAAATGCAGGTGTATTTGAAAACCTTCGAAGACTTCGTAATGGCAGGAATAAATGCATCCCTATTCACTGTTGAAGACGTGGAAGGTTGGCTAAATGAAAAATAAACCGTTCCTGCGATGTGGCTACCATCTAGATCAAAGGCGAGGTGATCAATGCCAACAAGAGTGGTCTCCTTCCTCACTTAGATGGAGTAATAACTGCCAAATTTCCTTGACTCCTGACTCTTTATACGAACTATAATAACTTCTACACCACTCTTGTAGGACACGAATGAGTTGTTTTGATATGCTTATATATTGGGTTTGAAGAGTAGCCTACCTAATAGTTATTTGTGACAAATCATTCGAATGTCGCGAAAGCTGACAATTGTCTTTGAACTTTAAATACACATAGCACATATTTAAAAGTTTTCTGATTATCCTCATCAATGATGATGGTGTGAGCAAAAACATTGCAATTTTTTCATATATACTACCCGTCATTTTATTCATATGTAAATGTTTGGCTTAGGTATAGTCTCCGCTGGCAATCTTATCACCCAGTTACCATGTTTTGGGGATAAGATTTTTGGGTCCTACCTAGACACACTGCTCGTAACACCAACAGCGATCTTGTTGACAATACAAAGTGTCACTATACCATAATGAAACTCAGGCAGCTACTAGGGTTCGTACGTTGCACACGAATTCGTTACCACTGAGCCTCTCCAATGGACCTATATCAATTATTGACATCTTGTGTTCGCAAGGGACAAGGTACTTTTATCACACACGAGGCAGTGGACGTTAACACTTCACCTAACATCACAGGAGCTGTTAGGAGTGGTTCAGCCCCTGGTCACAGTGTGAGCAATAAACTTTCGCCTCTAACATCCTACTTCAGAAGGCCTCGTTGTAAAGAAGAGAGATAAAAACCTACACACCGACTATACATTTTTAACAAGCTTGAGTTTCCTTAATAACTTTTTTAGCTTCACAGGAAGGGTTATGACGAGGTCTTTATTATTTTATAAGGCGAGAGAGCATAGCAATAGCTTTTACGATAGCTTATTATTACCTGGAACCGAACAGCACGTGTGTGTATAACAGAAAAAAATAAAATGTGAAGTATGGGCCCGTAACCGT
>Hyas_araneus_12 ENA|HAAI01001607|HAAI01001607.1 TSA: Hyas araneus, contig HaIso01607
AAGTCACACCAACGACCTCCACACCACTGACAACACCCACCGGCTCCCACAGCCTCAAGATGCGTGCTTCCATCCTGTTGAGCTTTGCAGTGGTGCTGCTGCTGGCAGTCAACGTGCCGCCGTGCAAGGCCGCCAAGCCTGCCGTGCGGGCTATTGATCAACTAAATAAGATTTTGCCTGATATCATCAGATCCATAATCGTTTCCTCTGCATTGACTGGTCGTTTTACATTCCTGCAAACCCAATGCACGCTTTCATCTGCGGAAGGTAAAGGCCAGACTACCGTCGAGATGAAGTGCGCTGAATGGCCTAAGGTTAAGGCAAAGGCTACTGCTAAGTCTGAATATAATGCGCAACGGGAGGCCATCACGGTTTTCGTGACGAAAGCAAAAGATACAGGTTTATTGAGAGTTAGCGAGCTGTATAAATGGCTGGATGAGGACAGCGACATGCATTCATGAGCTCTTCCTGCGATTTGGCTTCCAAGTGCATCAAAGGCGAGGTGATCAAGGCTGGCTTCGTTCCACACCTAGGAACATAAATAAAATGTAATAGTGACTCACCGAAGACTTAAAGTAATCGTCGAGACCCATTTTTTCTTTGCATAATTATGTTGAATGATCATTCAAAATACCTAATCCACAAAAAAATATTCATTTCCACGCCTTATTTCCCTAAAAACATGAATTTTGTAAAAAGCGCGGGAAAAACAACAGCCCCATTCCAGCCGTGGCTGGGAGGCTGTCTCGTGTGTCGTCGCCGAGCCATGGTCCGTCGTCTGCTGTCCGCTAGTTGTGTTTTGAGAGCTCAGGGAATTTACAGATTTTGAATGCGGATCATTTAAAAACGAGTGACTGGATGCAAAAAGTGACAACATATTGTTGATATACTCGATCATGGCTATATTTTGACTGCATTAAATGAGGAATGATGAAATGGTCTGGACGATTACTTTAAGGGCGCAATACTTTTACTTCTAACTCTTCATACCAACTAAAGAAACTTTAAAATAACTTTTATTGGACGTGTTTGATTTGATTTAATATGCACTGAATTTAGATTTGAAGAGTAATTGATTTATGTAAGTCATTTTAATATGTAACAAAATCTGTTGTTTTTGAGCTTCAAATAAATTTAAACAAAAAATAAGAAAAAAAAAAAAAAAAAAAAAAATAACGACAAGTAGAAGTAGAAC
>Hyas_araneus_13 ENA|HAAI01003843|HAAI01003843.1 TSA: Hyas araneus, contig HaIso03843
AGTTGAAGTCACACCAACGACCTCCACACCACTGACAACACCCACCGGCTCCCACAGCCTCAAGATGCGTGCTTCCATCCTGTTGAGCTTTGCAGTGGTGCTGCTGCTGGCAGTCAACGTGCCGCCGTGCAAGGCCGCCAAGCCTGCCGTGCGGGCTATTGATCAACTCAATAGGATTTTGCCTGCTGTCATCAGATCCATAATCGTTTCCTCTGCATGGACCAGTCGTTTTTCATTCCTGCAAAACCAATGCACGCTTACGACAAAGGAAACAAGGGGTGGCTACATCGCCGAGATGAAGTGCGACGAATGGCCTCAGATTCATGGAAATTCTCGTGATTCCTCTGAATACAAAGCGAAACGGGAGGCCATCACGATTTTCCTGACGAAAGCAAAAGATAAAGGGTTCTTTAAAGTTAGCGAGCTGCATACATGGCTGGACGAGGACCGCGACATGCGTTCTCCCTGAGCCCTTCCTGCGATTTGGCTTCCAAGTGCATCAAAGGCGAGGTGATCAAGGCTGGCTTCGTGCCTCATCTAGGAACATAAATAAAAAGTAATAGTGACTCACTGAAGACTTAAGAGCGCAATACTTTGACTCCTGACTCTTCATACCAACTAAAGTAACTTCAAAATAACTTTTATTGGACGTGTTTGATTTGATTTAATATGCACTGAATTTAGATTTGAAGAGTAATTGATTTATGTAAGTCATTTTAATATGTAACCAAATCTGTTGTTTTTGAGCTACAAATAAATTTAACAAAAATAAGAAAAAAAAAAAAAAAACAAAAAAAATAAACGACAAGTAGAGTAGACAGGCC
>Hyas_araneus_14 ENA|HAAI01003906|HAAI01003906.1 TSA: Hyas araneus, contig HaIso03906
AGTTGAAGTCACACCAACGACCTCCACACCACTGACAACACCCACCGGCTCCCACAGCCTCAAGATGCGTGCTTCCATCCTGTTGAGCTTTGCAGTGGTGCTGCTGCTGGCAGTCAACGTGCCGCCGTGCAAGGCCGCCAAGCCTGCCGTGCGGGCTAACGTGAACTTGCTGAGATCAAAAAATAAGATTATGCCCAGAGTCATCTCTGCTATAATCGAATCCTCTGCATTGACTGGAGATTTTACATTCCTGAGGAACCAATGCAAGCTTACGAGAAAGGGTGATCGCATAACTACCGTCGAGATGAAGTGCGCTGAATGGCCTGCAGTTAAAGGAAAGGCTAGTGACATCTCTCAATACAAAGCAACAAAAATAGCCATCACGATGTACGTAAGGAATGCCAAAGATCAAGGTAATTTGTGTGTTAGAGAGCTGAAAGATTGGCTGGATGCTGACGACGCCGACGACTAATAAGCCATTCCCGCGATTTGGCTTCCAAGTGCATCAAGGGCGAGGTGATTAATGTCATCAAGGCTGGCTTCCTTCCCACCTAGATGGAGTAATAGTGACTCACCGAAGACTTAAGGACGCAATACTTTGACTCCTGACTCTTCATACCAACTAAAGTAACTTTTTACAGAACTTTTATTGGACGTGTTTGATTTGATTTAATATACACTGAATTAAAATGTTCAGAGTAATTGATTCACGTAAAGCATTCTAATATGTAACAAAATCTGTCAATTGTTTTTGAGCTACAAATAAATTTAACAAAAAATAGAAAAAAAAAAAAAAAAANAAAAAAAAAAAAATAAAA
>Hyas_araneus_15 ENA|HAAI01007641|HAAI01007641.1 TSA: Hyas araneus, contig HaIso07641
GTCACACCAACGACCTCCACACCACTGACAACACCCACCGGCTCCCACAGCCTCAAGATGCGTGCTTCCATCCTGTTGAGCTCTGCAGTGGTGCTGCTACTGGCAGTCAACGTGCCGCTGTGCACGGCTGCCTTGCGAAGTCTAACACTACTTAGGATGTTTCCCAAAGTCGTCAGCACTATAATCGATGCCTCTGCATTGGACGGAAGTTTTACATTCCTGAGGAACCAATGCACGCTTGCGGTATCGGAAGTACGGGGAGGGTTCTACGCCGAGATGAAGTGCGATGAATGGCCTCGGGTTAAAGGATATGGTCGGTATGCCTCTGAACACAAAACGAAACAAGTGGCCGTGAGGAATTACGTGCAAAAAGCAAAAGATAGAGGTCTTTTGAGGGTTAGTGAGTTAGAAGATTGGGTGGTGGTCGCCAAGAGATCCTCCCTGTGATTTGGCTTCCAAGTGCATCAAAGGCGAGGTGATCAATGTCATCATGTTTCCTTCCTCACTAAGACGGACTATGTAACACTGACTCACCGAAGACTTGGTAATATTGTATAATAAAGCCAGTGCCAAATAAAAA
>Hyas_araneus_16 ENA|HAAI01007656|HAAI01007656.1 TSA: Hyas araneus, contig HaIso07656
GCGTGCTTCCATCCTGTTGAGCTTTGCAGTGGTGCTGCTGCTGGCAGTCAACGTGCCGCCGTGCACGGCTGACTTGCGGAATCGAGAACTAAATGAGCTTATGCCCGAAGTCTACCGGGGTATAATGGAATCCTCTGCATTGACCGGACATTTTACATTCATGTATAACCAATGCACGCTTACGGTAACGGATGTGCGGGAAGGGTTCTTCGTCGAAATGAAGTGCGATGAATGGCCTAAGATTAAAGGATGGGGTCGTGATACCTATGAAAACAAAGCGAAAAAGGAGGCCGTCCGGATGTACGTGCAGAGTGCAAAAGATAACCATTTGTTGAGTGTTTGTGCGGTGCGAGCTTGGCTGTATGAAGACAGCGAGAAGATTCGAGCCCTTCCTGTGAGTTGGCCTCCAGGCAGGATAGGCTTTATAAGGGGGGCAACGGGGACAATTGCCCCGGGCCCCCTGCCAGAGGGGGCCCCCAGACTAAGGGCTTACTTTATAAAAAAAGGAAATTATTATACAAATTTGTTTCATTATTATAACAAAAACTGTGGGGGCATCAGAAAATAAAAAGACAGTGAAACCCCCCC
>Hyas_araneus_17 ENA|HAAI01005143|HAAI01005143.1 TSA: Hyas araneus, contig HaIso05143
TCTGGACCTTGGCTGTCACTCAGTTGAAGTCACACCAACGACCTCCACACAACCGGCAACACCCATCAGCTCCCACAGCCTCAAGATGCGTGCATCCATCCTGTTAAGCTTTGCAGTGGTGCTGCTGCTGGCAGTCACCGTGCCGCTGTGCACGGCTAGTGACTTGTCACCTGAACAACGTGAAAAACTTTTAGGCGTAACCACGCGCATGGCACAGTCAGCTACGTCAACCCGAAGCAAAGCCCACACAACGATAAACTTCCTAGGCCACAAATGTCATATTAAAACGACGCCAAATAAATCCGGCATGTTCAACGGCGGTATGACGTGCCCCGGTTGGAATCATATGACAGGATATGGTTATGGCAACATTGCAATAAAGGTGACTTTTGCAGCCTTCGAGGATTACGTATTACAGGGATTACAGGCCAAGCTGTTCTATGTTGAAGAGTTTGAAGAGTGGCTGAAAAACGAATCGTAAGGCTTCCAATCGGATCAAGGGCGAAGGAATCAATGCCATCAAGAGTGGTCTCCTTCCTTCCTTAGACGGACTAATTTTTACGCACTGAAAACGCCTTGGCTCCTGACTCTTCATACCACCGACAGTAACTTTAACAAAAATCCCGTAATAGACAAATTAATTGTTTTATATCCACAGTATTTGGGTTTGAAGAGTAATAGTGAAATGTAACAGTCATTCGCATATGTCAAAA
>Hyas_araneus_18 ENA|HAAI01006405|HAAI01006405.1 TSA: Hyas araneus, contig HaIso06405
GACAGCTGCCGGTGGTCTGTCACGTCGTGCAGAGTGTCTGTCTCTCGACGCTGCTGGGATCTCTCCCTCTCCGTCTCGTGAAGGTCGTGGGTGGCTCTGTAGCGCTGCCGGCGCTCACTGGCTAATCGCCTCCGTCTCTCGGCTGCAGACTCGGAAGTCACACCAACGACCTCCACACAAACGGCAACACCCATCAGCTCCCACAGCCTCAAGATGCGTGCTTCCATCCTGTTAAGCTTTGCAGTGGTGCTGCTGCTGGCAGTCACCGTGCCGCTGTGCACGGCTAGTGAGTTGCCACTTAAGCAACGTGAAAAATTTGAAGACGTTGTAACCACACGCATGGCACAGTCAGTTAGGTCAACCCGAAGCAGCCCCAAAGAAACCGTCATACCGATAAACTTCCTAGGCCACCCATGTACAATTAAAACGACGCCAAATAAATCCAGCATGTTCAACGGCGGTATGACGTGCCCCGATTGGAATCATATGACAGGACATGGTTATGGCGACGTTGCAATAAAGGTGACTTTTGCAGCCTTCGAGGATTACGTATTACAAGGAATAAAGGCCAAGCTGTTCTATGTTGAAGAGTGGGAAGAGTGGCTGAAAAACGATAAGACATTCCAGCGAATCGTAAGGCT
>Hyas_araneus_19 ENA|HAAI01007121|HAAI01007121.1 TSA: Hyas araneus, contig HaIso07121
AGTTAAGTCACACCAACGACCTCCACACAACCGGCAACACCCATCAGCTCCCACAGCCTCAAGATGCGTGCTTCCATCCTGTTAAGCTTTGCAGTGGTGCTGCTGCTGGCAGTCACCGTGCCGCTGTGCACGGCTAGTGACTTGTCACCTAAACAACGTGAACAACTTGAAACCGTAGCCACACGCATGGCACAGTCAGCTACGTCAACCCGAAGCAAAGCCCACACAACGATAAACTTCCTAGGCCACAAATGTCAAATTAAAACGACGCCAAATAAATCCGGCATGTTCAACGGCGGTATGACGTGCCCCGGTTGGAATCATATGACAGGATATGGTTATGGCAAAATTGCAGTGAAGGTGACTTTTGCAGCCTTCGAGGATTACGTATTACAAGGATTACAGGCCAAGCTGTTCTATGTTGAAGAGCTTGAAGAGTGGCTGAAAAACGAATCGTAAGGCTTCCAATCGGATCAAGGGCGAAGGAATCAATGCCATCAAGAGTGGTCTCCTTCCTTCCTTAGACGGACTAATTTTTACGCACTGAAGACGCCTTGGCTCGTGACTCTTCATACCACCTAAAGTAACTTTAACAAAATCCCGTAATAG
>Hyas_araneus_20 ENA|HAAI01007632|HAAI01007632.1 TSA: Hyas araneus, contig HaIso07632
AGTTGAAGTCACACCAACGACCTCCACAACCGGCAACACCCATCAGCTCCCACAGCCTCAAGATGCGTGCTTCCATCCTGTTAAGCTTTGCAGTGGTGCTGCTGCTGGCAGTCACCGTGCCGCTGTGCACGGCTAGTGAGTTGTCACTTAAGCAACGTGCACAACTTGAGAAGTTTATAACCGCACAAATGACAGCTAAGACAACCCGGAGCCATGGCGGCAAAACACCGATTCACTTCCTAGGCCACAAATGTATAGTTATCACAAGGCCCAATGATTTCGACGAGTTCAACGGCTGGATGAAATGCAAAAAATGGAGTCATCTTACAGGATATGGTCATGGCGCCATTGCAGTGCAGGTGACTTTTAAAGCCTTCGAGGATTTCGTATTTAAAGGATTAGCTGCAAAGATGTTTACTGTTACAGAATTGGAAAGGTGGCTGAAAAGACACTAAGACATTCTTGCGATTCATAAGGCTTCCTATCGGATCAAGGGCGAAGGAATCAATACCATCAAGAGTGGTCTCCTTCCTTTCTTAGACGGACTAATATTTACGCACTGAAGACGCCTTGGCTCCTGACTC
>Litopenaeus_vannamei_1 ENA|HAAW01015656|HAAW01015656.1 TSA: Litopenaeus vannamei, contig Unigene18693_1_1
CTGCGTGCTTCACACTGGACCCACGCTGGTACAAAATCGTCCGTGAATTGTTTCGTGACAAGAGACAAGATGGCGCCAACTACATCCAGTAGAGTTGCCAAGTTTTCCATTATCTGTTTCCTGTTATTCGCCTCTGTCTCAGCGCGCCCTCAGCTCGGAGACGTCCTTGGATCTGTCGTTGAAACTTTCCTGAAGAATGCAGTCAAGACCTCAGAACTCACGATTCTTGATAACTATTGCTACGTGAATCGCAGTCCCTATTTGAAGAAGTTTGAAGTGCATTACAGAGCTGATGTGAAGTGCCCCGGATGGACTATCATTGTCGGAAGAGGAAGCGACCACACGAATCCTACCAACTCGGAACTGGATGCCATCAAGGATTTCGTGAAACAGGCTGTTATAAAGGGTATTATGACTGATGTGGAAGCTGCAGAGTATCTCTAAGACCGTATATTACTTCTTTCTACAGACCAATCGCGGTTAGAAATGCTGTTGTTTTTCCTCTGCTTATAACGAACCTCGTATCAGGAGAAGGGTGTTTTCCTTCACATCTGGCTGAGGTTGTGTTCTTTCGGGTTAAAAATATGTTGTTTATTTTACGTATATGATAATTGCTATTGGATCGATTTGTTTTCAAGAGTATTTTTTAAGAAAAGTTACTGTATCACATTGAGTCAACAAGTCTATATGAAAAGATGTGTATATGTTTTAAAAGGAAAATTTCCGTTATATATATCGAATCACATTCTTATCATGTAATTTATGTAATCCCAAACTGACCCATATTGTATAATGATGA
>Litopenaeus_vannamei_1
CTGCGGGAAAGAGGCTTCTCAGTTCGCGGCTTCGAGGCCAGAGCATCTACTGAATCTACTGAAACCTTCACTGAGAAGCCTCTTTCCCGCAGCATCTACCCACCTCTCAACAGCGGAAGAAAATAATGAAGCTCTCATTCCTGGTCGGCGTGGTGGCATTGGTGGCAGCGGTGGGATTGCTCGCTACCCCGTGCCAGGGTCAGGTGTGGGAGACCCTCATTCCTCTCATCACGCAGCAGGTCGTGGGGTTATGGAAGACTGGCGAGAGGGAAATGTTCGGCCACGAGTGCACGTACTTCGTTACACCCAAAGTAAAGAGTTTTGAGCTGTACTTTAAGGGAAGAATGACCTGTCCAACCCTGAGCAACGTGAGAGGAGAAGCTTTGACTCGCAGTCGCTCAGGTGTGGAGGCGAAGACAGTCGAAGACTATGTGAGGAAGGTTGTAGAAAAGGGCGTGATAACGGAGGAGGAGGCGAAGGCGTGGCTTAACAAGTAATT
>Litopenaeus_vannamei_3 comp35798_c0_seq1 len=641 path=[1:0-135 1552:136-160 1911:161-163 1915:164-281 283:282-285 287:286-640]
CAACAACCAAAGCCAGGCACGATGTGCGTGCGGGAGGACAGCCCTGCCTTCAGGATAAGCTCCCGGCGAGGCATGAGCGCGGAAATGCAGTCCTTATGCGCAGTCGGCGACGGACAGGCTTCCGAGCAACACCGCTCCCGCATTCGGCCTTGACTTCGGGAGGGAAAACACGACGATGCGGGTGCTGGTCAGCTCTGTAGTGGCACTCGCCCTGATTGCTCTTGTGCCACGGAGCCAGGGTCAGGGAGTGCAGGACCTCATCCCTTCGCTAGTCCAGAGGATCGTTGGGTTGTGGCACTCGGATGAGGTGGAGTTCATGGGTCACAGCTGCAGGTACAGCCAGCGGCCCTCCTTCTATAGGTGGGAGCTTTACTTCAATGGCAGGATGTGGTGTCCTGGATGGGCTCCCTTCACTGGCAGATCTCGCACCCGCAGCCCTTCCGGCGCCGTCGAGCACGCGACGAGGGACTTCGTGCAGAAGGCGCTGCAGAGTAATCTCATCACGGAGGACGACGCTAGAATTTGGCTCGAGCACTAAGGCCTTTGTCTCAAGGTCATTCCCATTTCCTTTTGACACGGTGAAGGTCGAAGCGATATTTGTAAATCGTGAATAAGAAGAATGATGTCAGTAAAAAAAAAAA
>Litopenaeus_vannamei_4
AACGAGTTTCATCTTCAGGCTCGTCAGCCAGCAACCCACGACCCAGCAGACACATCACCTTGCTCTCTGTGGAGACTGAAGATGAAACTCGTTGTGTTCATATCACTGGTCGGTCTGGTCCTAACCGAAAATGTTAATACGAAAGAGAAGTTATTAACCTATATTGCTCAGGAACTTACGTGGCATGGAAGGAACGGCAGCGTGACATTCCTCCACAACAAATGCGAATTTTCCGTGACTCCGAAGTCGAAGGATTGGATGCCCTATCATGAGAGCAATTTCAGTTGCCCCGACTGGACGAACATTGTAGGCGAAGCCGAGGGACGCTGTCGGGTGATCACCGCAGCGAAAGCCGCTAAGGATTTCGTTGTTCGGGCTCTGGATATTGGCCTCTTCAACTTCTATGATGGAAAAGCATGGCTCTTTTCCGAGATAGCTGCTGACACTAACAATATCATGTTATCCTTATAAGCAGCAGAAAACAAAAAATCAACTTCACATTGCAAAGGGAGAACTGCAAACAAGATCATGTTAAAGTTCATCTAATATATATATATATGTGTGTGTG
>Litopenaeus_vannamei_5 comp36286_c0_seq1 len=722 path=[1:0-244 246:245-294 296:295-721]
CGCAAGGATGGCAGGATTGTCTGCTGTTAACTTGAGAGTAACTTTCCTAGTTTAGAGGATGCGTGTCTCTGTGTTGACAAGCCTGGTGGTGGCGGTGTTCCTGGTGGCACTCTTCGCCCCAGAGTGCCAGGCGCAAGGATGGCAGGCTGTGGCAGCGGCCGTCGCCAGCAAGATCGTTGGGCTGTGGAGGAACGAGGAGACGGAGCTGCTGGGGCATAAGTGCCGCTTCACCGTCAAACCTTATATCAAGAGGTTACAGCTGAACTACAAGGGGAAGATGTGGTGCCCCGGCTGGACGACTATCAGAGGGGAAGCCAGGACACGCAGCCATTCCGGGGTGGCTGGAAGGACGGCCAGGGACTTCGTCGAGAAAGCCTTCAGGGACGGCCTCATCTCCGAACAAGATGCTAAGCGGTGGCTGAACTAATAGGCCTTCTCGTGCGTGAGGAGTTGTCGGGGTTCGAGCCCTCGTTGGCAGTGGAAGCTCTGCCATCTTGAGCTGTTGTGTCTCTCTCTTCCACGTGGAGTTGACGTCTTGAGCTATTCTTGTTGTCCGATTTTTGGTTATACTTAACAACTACACGAAAGTATATAACAAAAGCTGGTAATTGACGGTCTTAGAAGGATCCTCAGACTCTTTTGTTATTGATATTAAGGCAAAGTAGATTCTTTGAAATGTGTCTGACTTTAATAAACTTGATCCTTTTTAAAAAAAAAAAAAA
>Litopenaeus_vannamei_6 comp41641_c0_seq1 len=636 path=[666:0-87 2788:88-118 2819:119-134 2835:135-135 1571:136-136 803:137-138 805:139-147 814:148-190 857:191-205 872:206-389 1056:390-391 1058:392-535 3025:536-536 3026:537-540 1207:541-560 1227:561-564 1231:565-635]
GGCCCTGTCCTCGTCGAAGCCAGACTCGGCAATTCTAACTGCTGAACTGAACTCCTCGGGACACTGTGGCAGCCGGAACAGCGTCAAACAGACAGTCAGCGTTAAGAGAGAGGTTTCCCGTCCTTCAGGAACTTCAGTTCATAACACATTCAAGATGCGAGTGTCTGTCCTCAGCATGGCCCTCGTGGTGGTGGTGGCTGCGTCCTTCGCGCCGCAGTGCCAAGCGAGTGGCTGGGAGGCGCTGGTGCCGGCCATTGCGAACAAACTCACTGGACTGTGGGAGAGCGGAGAGCTGGAGCTGTTAGGACACTACTGCAACTTTAGCGTGACACCGAAATTCAAGCGCTGGCAACTGTATTTCAGGGGTCGCATGTGGTGCCCAGGATGGACAGCCATCAGAGGCCAAGCCGAGACCCGTAGCAGATCGGGCGTGGTAGGCAGAACGACGCAGGACTTCGTCAGGAAAGCTTTCAGCGCGGGTCTCATCACCGAATCAGAGGCTCAAGTTTGGCTTAATAGTTAAGGCGAAGAAGAACGACACGCAGATATAATTTATAAGATCGCCATGGAAGGGATCTCATTAATGGTATACCCAAATTCTTCCGCGAATACTGATACCTCATCCAATAAACAAGT
>Litopenaeus_vannamei_7 ENA|GETZ01045893|GETZ01045893.1 TSA: Litopenaeus vannamei comp64796_c7_seq1 transcribed RNA sequence.
GATCATCGCCAGTTTCATTATATACTTTAAAATCTACAATGGCTTTGAGTTCTTTTTTGAGTGCTGTGTTGGTTGTGGCACTGGTGGCACCGTTAGCGCCGCCGTGCCACGGGTTTTCGCTAAAAGACCTTTTTGTACCTGTCATTAAGGATCAAGTTTCTGATCTATGGAGAACCGGTGACATTGACCTCGTTGGCCACTCCTGCACCTACAATGTCAAGCCGGATATTGACGGCTTTGAACTCTACTTCATCGGGTCCGTCACGTGTCCGGGCTGGACTACGCTCAGGGGAGAGTCCAACACCCGCAGCAAATCCGGTGTTGTGAACGCCGCTGTGAAAGACTTCATTCAGAAAGCTCTCAAAGCAGGTCTGGTCACCGAGGAAGAAGCCAAACCGCACCTCGTATAATACCACAGAAAGTGGGAGAGAGAGGAGGGGGTCCTGTAATTTTTTTTCCTTAGTCACCCCTTGATTAACTCACGTTTTCTATGGTCGTCTAGTATGTCTATTTAATTCATGCATTTATTTATCTCTATGTTGGTCGTGTTACCCTAATGTAATGGTATATTTCTTTTATTTTATGTATGTTTTCATTTTATTTTTTCATGGGTTCATACTGTTACCTCTGAACAACTGCTAAGGTTTTTCTAGACATATTTGACTGTTTTTTGTAAACTTTTTGAGAAATTAAAACGAATGATATAATGATATGAATACATGACCGTCATTTAACATAAATTTTCTTCAAAGATACAAGAAAATGCAAGTTGATTATAGAAGCAAATGTTGAAATACCAATGTCAAAATATCTGTAATATACAAGTGTGTGTAAAAAAAATAAATACATGAAATGAAA
>Litopenaeus_vannamei_8 ENA|GETZ01065938|GETZ01065938.1 TSA: Litopenaeus vannamei comp423979_c0_seq1 transcribed RNA sequence.
GAAGTAGCAAGCTTCTGCAGCCAGCAACCCGCGACACAGCAAAGAGACCAGACACTATTCTGTGTAGATAACCATCATGAGACCGTCTGTGATGATCACTCTCCTTGTCCTGGTCTTGGCCGCGCACTGCAACGCAAAGAAAAAGGGGAAACTTACAAAAGAGGTTGCTCGGCATCTTCTTGGGCACTGGATGAACAAAAGCGTGACTTTCATGGGACATTCATGCAAGATTGAAGTGGAGCATAGGTTCTCCCACTGGACTGTGTACCACCAGTGCACTTTCACCTGTGACCATTGGCCTAATATCACAGGCAAAGCCTCGTCGCGCTGCAAACTAGCGACGGCAGAGGAATCTATGCGAGACTTCGTCGATAAAGCCATCAATTCCAATCTCATCAGACGGATAGACGTGGAAAGGTGGCTTGAAGAACAGAGGAATGGATCTGCCACTTTGACTTAGTTTACTTTATATTCATGTTATATCATGTATTTATTTAT
>Litopenaeus_vannamei_9 comp1662960_c0_seq1 len=585 path=[1:0-584]
CAGCAACAACACGTCTTCCGCTGCATGTCAAGTATCCCTCAAGGCTTTCTGACCTGCGTGGTGAAGGCTTCCTACAAGAGAAGTATATACAATTCGAGTGACGTCATGACGAATCTGCGAACTCCATGGACTCACTGGCTGACACTGCTACTGCTGATGGCGACCAGCATGATGCTACTGTCAGCCCAAGAGATGGAAGACCAAGAAAATTACGCTTCCGATATTTTCTCCAAAATTTTTAATTCCCTGGTCAAAGATGGCGAGATCGAGCTTCTGGGTCACTACTGTTCTTATTCCACGCGCCCTTACTTTCTTCGATGGCGGCTCAAGTTCAAGAGCAAAGTCTGGTGCCCGGGTTGGACGCTCGTCTACGGCAGCGCCAGTGAAAGCTCCAGTGTGTCCAACAGCATTCAAAACGCCATCATCAACTTCATCCAGAAAGCTTACCAAGAAGGTGTCATAACTGAGGAGGATGCAAAGCCATGGTTGCAGGGGAGCCATTGACCGGCTGCAAGGACGTCCATGTTGCAGTGACTGCTGCGAGAATACTACATTCTGAGAGAGAGAGAAATGTGCATGTGTGTG
>Macrobrachium_nipponense_1 ENA|GCVG01022673|GCVG01022673.1 TSA: Macrobrachium nipponense c80765_g1 transcribed RNA sequence.
GTTGGTTGCTCTGAAGGTATATATACCGGTGAAGTGTGCAAATTCTGCCTTATACTCGGCGTACCAAGGTAAAGGAAGTAAGACAACCGAAAATGGCATTAATTCGATACAACAGTGACCCAAAGATCGGAATGCTTTCGGCTTTGTTGACATTCAGCATTCTTCTTCTGTTAACCGAGAAGGCAGAAACCAAGCCTCTGGACCTGCTGTCCTTGGTCACCGGGGTCGTGCCGAAAATTGTCGATGGAGTGTATGATGAGGGAGACATAGATCTGTTTGGGAAGCCATGTCAGTACAAGCGAATTCCTTACATCAAAAGACTCGAGCTGCACTACAGGGCGGAGATCAGGTGTCTGGGCTGGACTCCCATCGTCGGAGAAGCCAGAGACCACAGAAACCCAACCCATGCAGAGCAGGCAGCCATAAAGGATTTTGTGAGGCAGGCTGTGGCCCAAGGACTGGTCACCGAGGAGCAGGCAAAGCCCTGGTTGACTGATTGATTGTGTTTTCATGTCAAGCTGGCGTCACGACAGTAAAGCTCATCGACATTTGGTCTTACGTGGCTTTGCGACAGAAAACGAATGAAGAGCAAAGTAGTACCGTTTTCAGTAATAAAATTTATGTACTAGAATGTTTAATTGGAAAATAAGTAGATTATTTAATTTATTGAGTAAATATCGCCGAAATTCATGACCAATGGAAGTTTATTTACAAAGTAGGTTTTCAAGTATCTATTAACCTAGAGGAGCTTAGTTCTACAACAGCGGTTTACTCAAACTTCTGAACTGTGATATAAATTAATGTAGTGTCTTTCCACAAATTTATTAATTGTGAAAATATATGTTTTAAAACTAAACTAAAAA
>Macrobrachium_nipponense_2 ENA|GCVG01037335|GCVG01037335.1 TSA: Macrobrachium nipponense c76380_g1 transcribed RNA sequence.
TCGATCGTCCAGTATTCTGGGGGTTTTGCCGCCGCCCGGGAATTGCCAGTTGTCGTCGGCCAGATATACATAAGTAAGGCAAGACGAGTTGGACTTGAGTCGAGTCTTGACTGCTGCGGTGTGCTTCTCCGGTCCGCCTCCTTAACACAAGATCTGTAACTGTTTATCAGTACCTGGCATACGCTGTGAACTTACGTATTGATCGAAAATGAAACTGTCTGTTGTCTTCACCGTCTTGTTGGTTGGGGTAATGACGTCATCGCTACTTCCCACTTGTGAAGCTCAGGGCTGGGAAGTTGTGGCGGCTGCAGTTGCCGAAAAGATTGCTGGCCTCTGGGTGGATGACCACATGACATTCTTGGGACACACTTGTCAGTACAGTGTTAATCCTAAAATCAAAAAGTTGCAACTCTACTTCAAGGGCCGGATGTGGTGCCCAGGATGGACTTCTATCAGAGGAGAAGCTGAGACCCGCAGCCGGTCAGGAGTCGTCACCAAAACGACCCAAGATTTCGTGAGGAAAGCCTTCGAGTCCGGCATCGTGACAGAAGAGCAAGCAAGGGCTTGGCTTAACAACAAGTAGAACAAATTTCCTCCACCATCCTCTAAGAATATTCTTCGCTTCATAGGACGATCATCAGGTTTCATTTCTCATTTATGAATCCAGAGGTTTCCCTTTCTGAAATGTTACTAAATGGCACGATCAAGAGGCCGCTGGATTTTTTTATTTTTTTTTAACCTCATTGCATTTAACGTTCTTCCTGGAAACAGGAATTCACTCATAACCTGTCTCATTCTACGAATTGAACTTGCTATGGAGCCAGCTCGTCTCGGTGTCCCCACCAAAAGTGATGTTCGAGATAATATTGCCATTAAATAAAATTACCCACA
>Macrobrachium_nipponense_3 ENA|GCVG01044503|GCVG01044503.1 TSA: Macrobrachium nipponense c74751_g1 transcribed RNA sequence.
GTTTGGTCACGTAATCGTCAGAAGGCAGCCGTTGAACCTCTGATCTCCGCAACGCCACGGTTAGTCGACCAAACAATCGCCATATTTACTCACCGAATCCCCGAGAGATCCGAGCAATGCGCGCTTCTTCCTCCTGCGTTTGCGCCCTCCTCGGGCTGTTCCTCATGGCCAGCGTTTTGGGGGTGGCAGAGGGCCAAGGGCTGGCCGATCTGTTGGGCGGCTCGACGAGGGACGAATTGGTCCAGTCACTGACGTCTCAGCTCGTCGGACTGTGGGAGACAGGTGACCTGGAATTCCTGGACCACGTCTGCAGCTTCCAGGTCAGGCCGAAGTTCAAGAGGTGGCAGCTCTACTTCAGCGGGACAATGTGGTGCCCCGGTTGGACGCCCATCAGAGGAACCTCTGAGACTCGGAGCCGTACGTCTGTAGTGAACGACGCCGTCGCAGACTTCGTCCAGAAGGCGCTGTCGTCTGGACTGGTGACGGAAGAAGAAGCCAGGAACTGGCTCAATCACCATTAAATGGCGCCGCTGGGAGCCTCACCCCTCCCCTCCCCCACCCCCACCCCGGGGGTGTCTTAAAGATCGTCTTTCGTGAAAAGTGCACAGAAAAAAATCAGTTCTGGATGAACCATTCTAGGCTAAGGGACACGTGTGTGTGTGTTTGTGTTCATGCGGTGAGGTCCAGACAGAGACTCATGTCATTGAAAATTGTCCACTTTCGTTACAGATCAGGCAGACGTATAACGTTACCACAGCTTTAGACTTGCTAGTAACCAGAACCGATTATGATGTAGTATGTAAAATTGTACATAAGCTTCTTTCCTTGTATTGAATGTAACACGTTATTATAATGTGTAAAATGTAATTACAGGAACTTGTTGAAGGCGTATGGTTAAATTGGTTTTGTTTTAGTACAATATATGTGTAATAGAAATTCATTTAGTTTGTATAAGAGATTGTACAAAATCTACTGTACTTAATTTTGTAATTTGGACCAAATACTCTTTTGTAAAATTCATATTATTTTGTATTGTGGTCAATAAAAATATCTATCTATCTATCTATCTATC
>Macrobrachium_nipponense_4 ENA|GCVG01047336|GCVG01047336.1 TSA: Macrobrachium nipponense c78460_g1 transcribed RNA sequence.
ATTTAATGGTGCTCCACATTCAGCGCATGTGCAGTCTGTGGCTATAGTTTGTCTGATGAAGACGTGTATCTCTCTTCTTGGAAGACCGTAGGATTTAATTACAAAGCATTTATTCACGTTCTCTGCGATTAAACCTCCATTTGAGAGTCACGTGACTGTTACCAAGATGCAGAAGATCCCAGCGTTGATTCTGGGCCTTTTTTTCGTCTTCTCCGTGGCCCAGGGGAAGCCTTTAGACTGGACAGAAATCTTAACGCCTATTTTCGGCTTGGCCAGGAGTGCGTTGTATACCGAGGGAGACATGGAACTCCTGGACCATTACTGCGTATACAAGAGGACTGGGTACTTCTACAAGTGGGAGTTGCACTACAAAGCAGAAGTGAGGTGCCCAGGCTGGACCAAGATCATCGGCAAAGCAAAGAACCACCTGAACCCAACGTCTGCCGAGAGAGATGCTACGGAGGACTTTGTTCGGAAAGTGGTCGCTGCAGGTTTAGTGACGGAGGAAGAGGCACTGCCCTGGCTAATGTGAGGGCATCACCCATTACGGGCTGCTGAAGAGCAAGAGCCCGTGCCAGCATAAGGGGCTGGCTTAATCTGTCATCACATCACCCGCACGCCATCAGTTGTGGCAGAAATGAGAATGTGGGCTAAGAAGAATTTTATTTTATTAGCATGACTTATGGAATAGATAAAAAAGCCTCGTTTGTGTCCATGTATTATTGTTCAATGGTTAGATTTCCACTTGCTAATTGTTAATTTTACAGAGCCTATTCGATTTCTTCTGTTAGAATGGTCTTGTTAAAATGTAGATTACTACAGGTGACTTGCAGTCAGTTGTACCTGGAAAATAGTCACAGTAAACCATAGTATTTAAACAAATATCTGTTTCCCACAATTGCTGGTTTTCTATACCAAGCTCAATTTTCTTTTCACAGGCAACAGTAGAAAATTTATGAGTAACTGCTATTTGCTGAAAAAAAAGAAGATAAAACAAAACTCCTTTGTTGATGAAGTGTTCTTTACCCTCGTAACCGACATTTGGATTATTCAGACGAGTTTCTAGACTATTTTCTTTGAGCAAGAAATGACGTTTGGTTACCAGGCCCAGAATCCTGCAAATTAGGGGGTGGTTGGCCGGGG
>Macrobrachium_nipponense_5 ENA|GCVG01049530|GCVG01049530.1 TSA: Macrobrachium nipponense c89666_g3 transcribed RNA sequence.
CTCGTTTGAACTAAAGGCAATGCGTTCCTCAGTTATCATTAGCGTCCTGTTGGGCATGGCCCTCGTCGTGGGCGTTTTCACGCCCAAAGCAGAGGCCCAGGGCGTGTCAGATTTGGTAGGGGGACTGACCGGATCCGGTCTCGTCGAAGCTCTGACGTCAAAGATCGTCGGGCTATGGCGAAGTGGAGACATAGTATTCCTGGACCATGTCTGCAGCTTCCAGGTCACGCCTAAGATCAGGAAGTTCCAGCTGTATTTCGAAGGGAAGTTCTGGTGTCCTGGATGGACATCTATCAAGGGAGAAGCCCTTACACGTAGCAACTCAAGCGTGGTCAACAAAGCAGTTGCAGATTTCCTGCAGAAGGCACTGGCCAACGGCCTCACCACCGAAGACGAGGCAAGGGCATGGCTGCAACAGTAAACAGGGCGCCTCTCAAGTCGAAATAGGGAGCCGGTACAAAGGTACTCCCCATCAAATACTACTACTACTATTGCTACACTGCTACCAGAAGGCTTCGTGATTATACGAATGCTTATGTTGTTTAAGCAGTGTGTAGATTTATATGTTGCTTAAAGCAGTGTGTAGATATATATGTTGTTTAAACAATGTATATAGATATATGTTGTTTAAGCAGTGTGTAGTTATACTATGTTGTTTAAAACAGTGTGTAGATCAATGTGGAACCTAAAAACTAAACATATCAATCGAATAATAACTTATTTTTCCAAGTAAGATAGAGACAAAAGTGAGAAATAAGACTGTTATAGAGGTATTCTATGTAGTACGTTACAAAAATGTGTAAGATTCGTGTTTTTTATAGATTAATGTCTATAACCACTTGCTTTATACAGAGCGTGATACATTTTAAGGCTGTGAGTATACTTGACACAATGAATTATTTTTTAATGTTTTTTTTTTCTATAAAAGACATATATTTGTGGAAAACACATTCATAGCTAAACATTTTATATTGCCATGTCAGTTATTGTTGATATGATATTAAAAGGAAATCTTTATCAATGTTAAAGTAGCCTGTCAACTTGAAGATTTTCTGGCTATGCTCACATTACAAGCAGTTTGGAGTTAGCCTACACAGCTGCATTACTTTGCAGCCAGACTGAAAGATATCCTAATACATCAGCATTTTTTTTGCACGAAATAAAACTTTCAGTGTCTCTTCAGTAGATATAGTTATTTGTGGCAATAAATATTTTTACTTGCGCATTGTTTTTCTTGAATAATTTGTGGATGAAAATAGATTTTCAAAAGTCGAGACTATATGAAGAAAGCACGAGTGACTGTAGCATATGGTTGAAATTTTCCATTTATTTTTATAGTCTGAATGTTACAGCAACTGTTAAATGAAATAAAGATTAGGGTATGATTTTCTTAGAGAATTAACTTAGTATCAAGACCCATCCCTTCAAATTTTATCTAGTATAATGAAGCACGATTGGCAACCATATCACTCTGTTTCCCAGAAATCTGTGCACCGACTCACCGCTTTCCTCTGCCCCCCTTGCACCTGCCACTGATGAGCCGGTTGGTGTGGTTGCGAGAAGAATTGGCGTGCCACTAGGAACCAGATTTGACTTGTTCAGGTTTACCATGAAAACATTATCACTCGGTGTCACAAAGTAAATACGTATAATGACTTGTGTATCTCTATACTAAATAGTGCTCTCTCCCCCATAATATTGCATTCATTCCTGTATTGTTCCTTATGATTTACAAAAAAAGTTTTTCTCGTTATTTAAGATTCCGTTTCCAATTATGCATGAACTTTACATAATTTTAGTGTCATAACATCCCTTATTAGAAGGTTTATGGTAGGTTTTAAAGAAGGATGATTGATATTCTATTCTGAACTGACGTTACCATAACCAACTTAACGAATAATATAGCAGTTGTTACTGCATTCAGCTATGAATGATGATAAGACTTACAGAATATTTATGGTTTAAAGTTACTGGAAATCTAGAAAGCAACAAACATGATAACTTTGAAGCTCTGCCCCTTTTCTCGAGTTGTCAGGTGCAGTATTATTAACCAATAGGTGTCCGAGATTTCAGGAAACTGTATTTTCAGTTTTCTCGTCGATGGTACCAGAGACATTTTTGGTCAACAGCAACTAAAGCTTTACTAAAATGTATTGTAATCATTCGGGTGTATTGTAAGAATTAAATCACATCAAAAGATAGTTTCTGGGACATTTTGAATTTTGCAGCAACCATCAATCAACAGTGCAGTTTATGGAATCATTGCATGAAATTAATTAGAAGATGTAAACTACTGTATGGGTGTAATAACAGGTTGTAAGCTCAAGGAATATGCATAAATAATTATTTTAACAATTCTGTCCTTTTATCAATTTTCAGTCTTGGGAGAAAT
>Meganyctiphanes_norvegica_1 ENA|GETT01060522|GETT01060522.1 TSA: Meganyctiphanes norvegica TRINITY_DN113123_c2_g5_i3 transcribed RNA sequence.
GACAATGCACACAAATCGGATACCTTGGAGTTGTTTGAACACACTTGTGAGTACACTGTGTATCCGTACTTCAAGAAGTGGGAGATATACTACAAGGCCAATGTATTTTGCCCCGGTTGGGTGCCCTACAGGGGACAATATGATGACTCCCGAAGCTCATCCAAGTCACAGCTTATTGCCACACAGGACCTTGTGAGACAGCTCGTGGCAGGCGGTCAGATCACTGAGCAGGATGCCAAGGTGTGGCTTGATCAGAAAGTCTGAGAGAGGATATGTTTGTCTGCCTTTCCATATATGTAAAAGTCAAAAAAGGATTTGGGAAAAATAA
>Meganyctiphanes_norvegica_2 ENA|GETT01095954|GETT01095954.1 TSA: Meganyctiphanes norvegica TRINITY_DN103644_c0_g1_i1 transcribed RNA sequence.
GTTCACTCTTATCCTCAAGGAACAATGGGTCGTACCTCTACATTGGTGTTGGGTCTCGTGGTAGCATTAGCTGTGGGACCGAGCACAGCACAGGACTGGGGTGACCTGCCCACGGCCCTTGTCTCGCAGATAACAGGCCTGTGGCAGAATGGTGAGATGGAGTTGATGGGTCACTACTGTTATTTCAGCGTCAGTCCCAGCTTTTATAGGTGGGAGCTGTATTTCAACGGATCTATGTGGTGTCCAGGATGGGCTCCATTTAATGGAGAAGCTCGAACCAGGAGTCGATCCAGAGTCACTAATATGGCTGTACAGGACTTTGTGAACAAGGCCATCAGGGTGAATCTGATTACACAGGATCAAGCCAGGTTATGGCTGAATGAGGTTTAATGACAAATACATTTTTTTATAGATATAAATGTTAAAGTATTAAGAGCATTTAACATTTTGTAATATAAGACGCAATTTAAAAGATGTAATACAATGTGATAAAATCTTGTCAAAAAATTGTCATTATCCAAATTTATAAGGTATTTATATGTTCTATGTTTAAGGTTGTTTGTTTGTATATGAGTGTATTTTTGTATGTTCAATTGTGCATATGCCTTTCCTGTGATCAAATCTAAATGACAAGGGCTATTGACATGTTTTATTTTAATCATAGCAACCCATACGTCTCGTATAAATTCTATATGATCATTTCATAAATAAGATAAGGTACTCGAAATAGATTTTTATGAGATTAGCACTGTCCATATTAACTATGGCATGCTTGACTCATCATATATTTTGGTTTGACAATTAGTTTTGTTCATTATAATCGTGGTACAGTCTCTTGAAAAAAAAACACTCAACCTCTAAAATTGTTCTGATTACTCAATTAGCAAAATATATGACGAAAAAGAAAAGTGTCAGATTTTCAGCTACAAAAATGGAAATGATTGTTTATTTAAACCTGATGAATGGATAAGAACTAAAC
>Melita_plumulosa_1
CTTTCTTACTTATTCGTACATTCTTTTGCTTGACCTGAAGCTGCCGTGACACAAAGCAATGGCTGGGAAACTGAGCTGGGTCGCCGTGGTGCTAGTCGTGGCTGTGGTGCTAAACGCTTCACCGGCTGACGCGCAGTTTGAGGCACTGGTGCCGGTTCTGGTTAGTCAGATATCCAAGCTGTGGCAGAGCGGCGATGTCGACATGTTGGGTAACCTCTGTCACTACGGCGTGAGGCCCAAACTAAAGAGATTTAAACTTTACTTCCACGGAAGATTCACGTGTCCTGGTCTGACGTCCATTCGCGGAGAGTCCCGCACTCGCAGCCGTTCTGGTGCCGCTAACGATGCCATTCGGGACTTCCTGGCGAAGGCGCAGGCTGCTAACGTCGTAAACCCCGAGGAGGCGAGGATTTGGCTGCAGAACAGGGGCTAACTCGAGTTCGAGACTAGGATCCCGACGCTAAATCTGTCTGTTATTCTACTGCTAGATTTCCTTTCCAATTTTAGGTTCTGCACTATGTCTTGCTGACGCTCTGCCCTACACTATTAAATCTATTCTGTTGCAACCATCATCGTCT
>Melita_plumulosa_2 ENA|GAKD01007172|GAKD01007172.1 TSA: Melita plumulosa mira_rep_c7392 transcribed RNA sequence.
AAGTCGTCATTGAGGGGTAACCGAAATATTATTGCTGCATCCTCACATACAACTCCGTCATGAGGTTCCCGTCCTGTGGAGTGATGCTGGTGACTGTGGCGGTGGTGCTGGTGTCGATGCCCCCAGCAGCTAACGCGGCCTGGGAAACGTTATTACCAGCTCTAATGAATCAGATCATGTCATTACACCAGAATAACGAATTGGAGTTCATGGGGTACACCTGCTTTTACACACAAAGAATTTCCTTCTACCGTTGGCAATTATACTTCAAAGGGAAGTTCACCTGCCCCACGTGGACGAGAATCAGTGGCAAATCTAAAACTCGCAGCAGATCGGGAGCCATGCCTAACGCCATTGAAGATTTCCTCAACCAAGCTAAAGCTGCAAATATAGTGTCTGAGGAAGAGGCTAACATATGGTTAAACGGTGTACAATAAATTAATAACTAACCATGCTAGCTAGATATGGCGCGGCAATGGGCACATTTGATTTATTATACATTATGTGTTATGACTTAATTAATTAAAATGTATCGAGCAATCTAAAAGCGTTCGTACGATTCAACATTATTGTTTAGTTTCGTTCAAGAATCTCAATGATGATGTTTGACGATACATGCTCAAGAGGTTCAGAGAATACACCAACAAATATGTGACAAAACGATCTTTATATATACAATATTATATTTTTAAACTTATTCCTAGCTGATCGAGAGTAAACAAACGAAAATTTACTTTGGACAGATCTCTCATGGTGTGACCAATAACAAATTAAGTATCAAACCCAGCATTAACCTCTCTATCCCTGCCATACGATAATAAACTGTTCATAAGTGTGTTATTACAATAAAATCAATTATGCTCCAGTAGATTTATTTATGTTTTAATTGCGTAAATGTTTATAACATGACGATTCTTAAATAATATTTGTTGATGTATTAATACTTTCATATTAATAAAAAGGCATTTGAAAAGAAAAAAAANAAAAAANAAAAAAGAAAAAAGGGAAAAAAGGGTAAAGGTAAGGTAGGTAGGTAGGTA
>Neomysis_awatschensis_1 ENA|GDFV01000508|GDFV01000508.1 TSA: Neomysis awatschensis My_CDS_00493-1 transcribed RNA sequence.
ATGAAAACTGTTAAATTCAATCAAAATTTGTGCCTCGCCATGGTAGCCATGGTTCTTCTGTCTTCACATGTGCCTCAAGCAGAAGGATCTGTCGACAGTGCCGTGGTATCACAGATTGTTAGCACAGTCCTTGGTTTATTCGGCGGGGGGGAATTTGAGCTGCTTGATCACAATTGCCGGTACGACATCCGACCTTCCTTCTACCGGTGGGAGTTGGTCTACTTGGGCAAGGCGTGGTGCCCTGGCTGGACATCCATCTCGGGCAGATCAAAAAAGTATTCCCAATCCGGTGCTACGAAGCAC
>Neomysis_awatschensis_2 ENA|GDFV01006874|GDFV01006874.1 TSA: Neomysis awatschensis My_CDS_06705-1 transcribed RNA sequence.
GAAGAACTTCAACAAATACTTCTTCCTGACCGTAGCTGCTTTGGTGCTTCTGTCGGCACATGTTCCACAGACTGAAGCTGCGATTGATGGCGCCCTCGTAGCAGCCGTTGCCTCACAAATCACTAAATTATTCCCATCAGGAGAATTCGAATTACTTGACCACATATGCCAATACCAGGTCAAACCAAAGATCAGAAAGTGGAAGCTGAAATACGAAGGAAAAGTTTGGTGCCCCGGCTGGACTACTATCACAGGAAACTCTCTTCGCAGTGGAAGATCTTCATCCACCAACGATGCCATCAAGGATTTCGTGCAGAAGGCTTTTAATGCAGGATT
>Neomysis_awatschensis_3 ENA|GDFV01009443|GDFV01009443.1 TSA: Neomysis awatschensis My_CDS_09216-1 transcribed RNA sequence.
CTCCTCCTCAGCCTTACGGTCATGGGCCAGATGACTGAGGCTGGTTTATTAGACGATCTATTTCCGTCAGTTGTCAATAAAGTTACAGAGAACTTATTCCAATCTGGTGACATGGACCTCCTAGACCATGTTTGTATCTACAACATCAACCCAGCTTTTTACCGGTGGCAACTTAAGTTCAAATCAACTATTTGGTGCCCCGGGTGGACACCGATCAAGGGAAGATCTGACATAAAAAGTTCTGCTTCGGGAGCGCTTAACCAGGCCACTTCAGATTTCGTGAAAAAAGCTCTAGCAGCAAACCTCATCTCATCCGAAAAAGCTCAACCTTGGCTATAG
>Neomysis_awatschensis_4 ENA|GDFV01014460|GDFV01014460.1 TSA: Neomysis awatschensis My_CDS_14070-1 transcribed RNA sequence.
ATGTCTCCAAAAGCAGTGATCCTCCTCCTCAGCCTGACGGTCATGGGCCAGATGACTGAGGCTGGTTTATTAGACGATCTATTTCCGTCAGTCATCAATCAAGTTACACAGAACTTATTCCAATCTGGAGACATGGACCTCCTTGATCACATCTGCCTCTACAAAATCAACCCGGCCATCTACCGGTGGGAACTCAAGTTCAAATCCACTGTCTGGTGCCCTGGGTGGACACCGATAAAGGGACGATCTGACAGGAGTAGTTCTGCTTCGGGAGCGCTTAACCAGGCCACTTCAGATTTCGTGAAAAAAGCTCTTGCAGCAAACCTCATCACATCCGAACAAGCTCAACCTTGGCTATAG
>Neomysis_awatschensis_5 ENA|GDFV01016019|GDFV01016019.1 TSA: Neomysis awatschensis My_CDS_15575-1 transcribed RNA sequence.
ATGAATTCTGATAAATTACATCAAAAATGGTTCCTCGGAATGGTAGCCATGGTTCTTCTGTCTTCATATGTGCCTCAAGCAGAAGGAATTGTTGATAGTGCAATAATATCCCAAATTGTGGGCAAAGTCCTTGGTTTATTCTCCGGAGGTGAATTTGAGCTGTTGAATCATATTTGCCAGTACGACGTCCGACCTTCCTTCTACCGGTGGAAGTTAGTCTATAGAGGCAAGGCGTGGTGCCCTGGCTGGACATCCGTCGAGGGCGAATCAAAAACGAAATCCCAGTCCGGTGCTTCGAAAAACGCCATCAAGGACTTTGACACCAAAGCCAAT
>Neomysis_awatschensis_6 ENA|GDFV01016127|GDFV01016127.1 TSA: Neomysis awatschensis My_CDS_15679-1 transcribed RNA sequence.
CACTCTATTTTATATTGTGAAGTTAGTAGTATACCTTTTATATCTAAAGACACCAAGATGAATATGTCGAAATTCAACAAATACTTCATCTTGACAATAGTTGCTTTAGTACTTCTATCCTCCCATGTTCCACAATCTGATGCTGTTATTGATGCTGCACTTGTAGGAGCCATTGCAACCCAGGTTATCAAATTATTTCCATCCGGTGAGTTTGACTTGATTAACCACAACTGTCATTACCGAATCAGACCAAAGATCAGAAAATGGAAACTGAAATACGAAGGAAAAGTTTGGTGCCCCGGTTGGACTACTATCACAGGCCACTCTCTTCGCAGTGGAAGATCTTCATCCACCAACGATGCCATCAAG
>Neomysis_awatschensis_7 ENA|GDFV01017215|GDFV01017215.1 TSA: Neomysis awatschensis My_CDS_16741-1 transcribed RNA sequence.
ATGAAGACGTTTATTTTAATAGTTATGTTCTTAACCATCTCTCAACCTACTTTGAGTCAGCCTGCGACAAGCTATCAACGTTTTGTGGATACGTTAGGCTCAAAAATTGCCACATTATGGAGTGCCAAGACATTTGACCTGTTGGGGGGTGAGTGCGAGTATACTATCAGTCCCACCTTCAGTCGCACCTTTGAGCTCAACTACAAGGCCTACGTCACGTGCCCACACATTGGGGGGCTGGAGGGCAGGGCTCAAAAGTTGAGTATGTCTGGTTCACTTTCTCACGCCATCAGAGATCTACTGAAACAGGGGGTAGAAGCGGAACTCATCACACAGCAGCAGGCAGATAGTTATGTTTAA
>Neomysis_awatschensis_8 ENA|GDFV01017352|GDFV01017352.1 TSA: Neomysis awatschensis My_CDS_16874-1 transcribed RNA sequence.
ATGAATATGGTGAAATTTATTCAAAAATTGTGCCTTGGCATGGTAGCCATGATTCTTCTGTCTTCACATGTGCAGCAAGCAGAGGGATCGGTCAATGGTACCGTGGTATCACAAATTGTTAGCACAATCCTTAGAACACGTCACGAAAGGGAACAATTTTCACTTCTTTATCACAATTGCCGGTACACTACCATAGGTGCCTACGTCGGGGATGAGCTCGAATACTCGGGCAAGGCATGGTGTCCTGGCTGGACACCTATTGAGGGCGAATCAAAAACGGACTCTGAATCTAGTGCTAAGGTTCAAGCCATCAGGGACTTCGTCATCAAAGCCAATGATGAAGGCCTCATCGGTCTGTCTGAAGCTGAGTATTGGCTTGAGGATTTGTAA
>Neomysis_awatschensis_9 ENA|GDFV01017789|GDFV01017789.1 TSA: Neomysis awatschensis My_CDS_17282-1 transcribed RNA sequence.
ATGAATTTGTCAAGTTGCAACAAATTCTTCTTTTTGACTCTATTCGCTTGTGTGCTTCTGGCCTCACATGTTCCACAAAGTGACGCTGTTGATATCGGCCTGGTATCAGCCATTGCTTCGCAAATTACTAGTCTATATCCATCTGGAAACTTCAATTTGATTGGCCACACCTGCTATTTCCGTGTCAAACCAAAGATCAGCCGTTGGAAATTGAAATATTATGCAACCGTTTGGTGCCCTGGCTGGACTAATCTTGTTGGCCGTGCTACTGCTCTTGGAAGATCCTCATCAACTAATGCTGCTGTCAAATCGTTTGTCACACAAGCTTTCAATGCCCACCTGATCTCAATCGAAGATGCATATCAATGGCTTCACTAA
>Neomysis_awatschensis_10 ENA|GDFV01018113|GDFV01018113.1 TSA: Neomysis awatschensis My_CDS_17600-1 transcribed RNA sequence.
TTACTTCATTTTGTAAAGTTGATATTACCGATCATATTCTACGAATTAGTATATCTACGAATCTTCACGATGAATATGACGAAACGAAACCAATCCTTCTTCTTGGCCTTCGTCGCCCTGGTGTTGCTCGCCTCGCATGTTCCAAAAGCTGAAGCTCAGGCTGAATCTGCCTTAATAACTGCAATTGTTACTCAAATTGTTGGACTATTTCCATCTGGCACATTTGAGTTACTCGACCACATCTGTCATTACTCGGCCAGACCAAAGATCTACAGGTGGAAGCTGTATTACGAAGGGAAATGTTGGTGCCCCGGCTGGACTCCTATCACAGGCAGATCTAAACGCAGTGGAAGGTCTTCAGCAATCAACGATGCCATCAAAGACTTCGTCAACCAAGCTTTTAATGCAGGATTAATCAATGAACAAGATGCTCAACAATGGCTCAATTAA
>Pacifastacus_leniusculus_1 ENA|GBYW01032812|GBYW01032812.1 TSA: Pacifastacus leniusculus comp36986_c0_seq1 transcribed RNA sequence.
ACAAGAGACCCTGACACCATCAGAGTCACACCTGCTTCCCTGACCCTCGCAAGATGCACCAGTCAGTGTTTGTGTACGTGTTGGTGGTGGCCACAGTGTCAGCACCCTTCTTCCCACAGTGCCAGGCCCAGTTGGATCTGCTGGGGCCGTTACTCGGTGAATCAGTAAAAGGGTTGTTCAACGAAGGAGAAGTGGTGTTGCTGGATCGCTACTGTAACTACCTGGTGAGGCCTAAGATCAAAAAGTGGGAGCTTTACTTCGATGGTAGTTTCTGGTGCCCGGGCTGGACTAACATCAAGGGTGAAGCCCTCAGCCGCAGCCGGAGCTCAATAGTGAACAAGGCCACTGAAGACTTCATCAGGAAGGCCCAGGCGAAGGGCCTCATTACGGAAGAGGAAGCCAAGAGCTGGTTTGGGAGCAACTAACTCTTCCAACCCTGTCGTTGAGCTTCGAGGTGTCACAATTCGGCAGTCATTTATGAGACTTCGATTGTGACTAACAACCGTTCAGCAATGGAGTTTGTCTAATATTTGACTATAGTA
>Pacifastacus_leniusculus_2 ENA|GBYW01023947|GBYW01023947.1 TSA: Pacifastacus leniusculus comp33997_c0_seq1 transcribed RNA sequence.
GATGCTCTGTGTTGGCCAGTCCTGCCCAGGCACGCTCCGGAATCTCCTGACAACCCGGCGACTGAAAATACGTGTAGGCGGCACGAGGTAGAGGATGCGGACGTGGGTACTAGTGACGGTGCTGAGTCTGGTGGTGGTGCTGCAGCAGCCATGCCAAGCTCAGGTCCCCCCGGAGGTCGTCAGCCTCATTATCAGCAAACTGGTCAATTTGTGGAGTGATGGCCAGGTTGAATTCATGGGTCATACCTGTAACTACAGCTACAGCCCAACCATCAGTAAGTTTCAACTCTACTACAAGGGCAAGATGTGGTGTCCAGGCTGGGCCCCCTTCTCTGGCAACTCCAAAACTAAGAGTCGGGCTGGATCCATCGAGCACGCCACCAGGGACTTCGTCACGAAGGCCATAGACCAGAAACTTATAACTGCTGAACAAGCTTCAGCTTGGATCAAGAACTAGGAGTCTTTC
>Pacifastacus_leniusculus_3 ENA|GBYW01024684|GBYW01024684.1 TSA: Pacifastacus leniusculus comp34467_c0_seq1 transcribed RNA sequence.
TTCAAGTCAAGTGCACAAAGGTGCAATATAACTGAGGTTGACGATGGTGCATGTGGTGGTGAGAGTAGTGTTGGCAGCACTGGTGGTGGGTAGCCTAGTGCCGCCCACTGAGGCACAAGGCTGGGAGGCCGTCGCTGCCGCTGTCGCTCAGAAGGTTGTCTCACTGTTTAGGAACGACGAGGTGGAGTTTCTGGGTCGCATTTGCAAGATCAGTGTGAAGCCTTACATTAGGAAGTTTCAGCTGTACTACGAGGGAAGAATGACGTGCCCGGGCTGGACTCACATTAGGGGCGAAGCTAACACTCGGAGCCAGAGTGGAGTGGCGACCAAGACGACGGAGGACTTCGTAAGAAAGGCGTTTGCCAGTGGTCTCATACAGGAAGAAGACGCCCAACAATGGCTGAAGACCTAAACACTTACCAGCCTGGTCACTCTA
>Pacifastacus_leniusculus_4 ENA|GBYW01027129|GBYW01027129.1 TSA: Pacifastacus leniusculus comp35606_c0_seq1 transcribed RNA sequence.
GAACAATGGAGAGATGGAATTCATGGGCCATATCTGCCGCTACGATTACAGTCCCAAAATCCACAAGTGGCGCCTCTACTACGAGGGCAGGATGTGGTGCCCCGGGTGGGCTCCCTTCGCCGGCAACTCCAGAACTATGGGTCGGGCTGGAGCCATCGAGCAAGCCACCCGGGATTTCGCCAGGAAAGCCGCCGAGAGGAACCTAATTACTGCAGACGAAGCTTCAATCTGGCTTAGCAATTAGGAGTCTTTTTTCTAGTCCAGAAGTCTCTGCAGGTAATAGCTATCTGATGTACCTGTGAGTGGTCCTTAGCTGATGTCTCCTCAGCGACCACATGATGTCTCTCCCAGACGACTAGCTGATGTCTTCACAGCGACCATATGACTAGCTCATGACTTCAAATATTTCTCATCTTGTATCTGATTGCATGATGTATTTTAATCTATCGCTCTTTTGGGTTTCTGGTTACAGATAATTCCTGGTACCTTTGCAATCATAGGCTTTAGAGAATGTTGGTACATTTAGTATATTTACATGCAGTTACAACAAACTATAAGTAATTACGAAAGGAATTATGGGTATAAAGCCAGTTGCGTAACATTACATGCAATATGATAGGTATTCGTTGTTAACAATACAATATGTACAGAACAATCTAAAGTTCATTAACGTGTGGGCCAACATAGTAGAATAGGACATTCATACATGCATGGACCTATCATACATGCATGGACCTATCAAAATTAACTTTTTATGCTTATGTGAATGTTGGCAGTTATATTATTTTTTGTGTATTGGGATTTGAGTCTTAGGTCACTGGAACCGGTTAGGTTGTTCAGAGTCATGTTTTCCAAGAACATGGCGCTAATTGTTATAGATTCAGGTGCCCAGTTACTGCTGGGTGAATAGAGGCGAACAGTGAAGGAACGGTGCCCAATCGTCTAACCTTACCCAAAAATGTCAAAATTCTTCACACAAAATCTTGAATGAAGACAACGTTTGAGTGCTCCATATTGGAAAATGAATTATAATTGTTCTTATGTTGTATTGAAAATGAATAAACATTCAAAAAGAAAACCAGAATTTAATGATCTTAAAAATGTAATTGTTGTTTTTATTGCTTATTTTAACCAGTCTGGGGGCCAAGTCCCTAT
>Pacifastacus_leniusculus_5 ENA|GBYW01031105|GBYW01031105.1 TSA: Pacifastacus leniusculus comp36686_c0_seq1 transcribed RNA sequence.
ACCACACAGCAACTGGCACCCAGAGGTTACCCACTAACAACTCGCTCGACAGATCACACTCTCCTCCGGCAAGATGAACCATTCTGTGCTTGTGAGTCTCCTGGTGGTGGCGCTGATGGTGGCGCCCTTCGCTCCACAGTCCAATGGCCAGATCTTGGAGGGATTGGCAGCAGCCGTCGCCAACAAACTTGTTGGATTGTGGCAGAACGGCGAGGTGGAGCTGATGGGCCACTACTGTAACTACAGCGTCAAGCCCACGATAAGACGGTGGCAGATGTACTTCAGGGGTAGGATGTGGTGCCCCGGGTGGACCTCCATCAGGGGAGAAGCCATGACGAGGAGCAGGTCAGGTGTTGTAGGAGACACGTCTCGGGACTTCGTTAACAAGGCCTTCAGCGCCGGACTTATCAGTGAACAAGACGCCCAGACATGGCTTAATGCTTAAATTGGTATCATTTATAAATCAATTAATACTGAAGTAAATATATTATTTTGCATTAATTATAATTTTTAATAATCCCTGTATAATCTTCCAGATATTAATTCCATGAAGTGTATAGTTGAAATACGTGGTTATAAATTTAATATATTAATTAACAGACCATTTCTATCTGTAAAGATATATAACCC
>Palaemon_argentinus_1 ENA|GEFN01012563|GEFN01012563.1 TSA: Palaemon argentinus c20215_g1_i1 transcribed RNA sequence.
GTGAAATTGGGATCTAGGTGTTAAAAGTTATTTTAAGTGGAAATCCATTGTGATCGGAAATGAAACTATCACTGCTGTTGGGCGTCGCGCTGGTTGGTGTTATGACGTCATCGTTAATCCCAACATGCGAAGCGCAAAGTTGGGAAGCTGTGGCAGTTGCGGTTGCCGAAAAAATCGCGGGACTCTGGGTGAATGATGAAATGGAGCTTTTAGGACACACTTGTAAATACAGAGTTCAGCCTTTTATCAAACGCATTCAACTTTATTTCAAAGGTCGGATGTGGTGTCCAGGATGGACTCCTATCAGAGGAGAAGCTGAGACTCGCAGCAGATCCGGTGTCGTTGGCAAGACAACTCAAGACTTCGTCAAGAAAGCCTTCCAGTCCGGCATCATTTCAGAGGAGGAAGCAAGGATTTGGCTTAATTCCAGAAAGTAGA
>Palaemon_argentinus_2 ENA|GEFN01017500|GEFN01017500.1 TSA: Palaemon argentinus c3704_g1_i1 transcribed RNA sequence.
CTCAAGATCTGTCTGACCTCATAGGGAGCCTTACTGGGAAAATTCTAGTTGGTTCCTTGGCGTCAAAGGTAGCCGAGATCTGGAGAACAGGTGAAGTTGTATTCATGGACCGAGTGTGTAGTTACCAAGTCAAGCCTGATTTAAAAAAGTTTCAACTATATTTCGTAGGGTCGTTCTGGTGCCCTGGCTGGACTTCTATCAGAGGAGAATCTCTAACGCGAAGTAACTCCAATGTCGTCAATGATGCAGTGAGAGATTTTATCCAGAAGGCTTTGGCTAAAGAAGTGATCACAGAGGAGGCTGCTAGGGAATGGCTTAACCAGTGAAGCAAGTAATTAACTTATTTCAACTATGTGTCACCTAAAGAAAGTGAGGGAAAAATTTGATGGATGCCAGTGGTACGTTTATGTTAGTTACTGATCTTATTATTTTAGTTTTCTATGACTTCTATCTAAC
>Palaemon_argentinus_3 ENA|GEFN01020690|GEFN01020690.1 TSA: Palaemon argentinus c7102_g1_i1 transcribed RNA sequence.
TAATCTGCCGCGAAAGTGCAAAGTGTCCTGCATCTCAGCTTGCAATTCATCATCCTCCATTGCAACGCCAAGGATAATGCGTCCTTCAGCCGGCTTTTGCGTCCTAGTCGGGTTCGTCCTGCTGTCCAGCAGCGTCTTTGACAAAGCAGAGAGTCAGAATTTGGTTGACCTGTTAGGAGGGTTATCCGGTAACAGTCTAGGGGAGGCTGTCGGGTCACAACTTGCTGGACTCTGGGGCTCAGGTGAACTGGAATTCCTAGACCACGTGTGTAACTTTCAGGTCAAACCTAAATTTCGAAAATGGCAGCTGAAATTCGTGGCCACAGTATACTGCCCAGGCTGGACAACCATCAGGGGAACATCCGATACAAGCAGTCGGACAAATGCTGTAAACTTGGCTGCTGCAGATTTCTCTAGGAAAGCGATTGTCGAAGGCCTAATAACGGAAGAACAGGCTACAGAATGGCTCAGATACAATTAAGAAGTATATATAGGCCTATATTCCAGTCTCTGGGAAGGCAGATCTACTAACACACACACACACACACACGCACGCACACACACAC
>Palaemon_argentinus_4 ENA|GEFN01021225|GEFN01021225.1 TSA: Palaemon argentinus c7558_g1_i1 transcribed RNA sequence.
CCAGAATCTAACACTCGCACTCAAACGCAGCTCAGTTGCTCTGAAGCTGAAATAGTGAAATTGTGATTATTTTTCCTTCAAGGTAACTAAATTGAAGCAAGAAATATGACATCTGTCCGAGACACGGGTTTCCCAAAGACCGGAAAGGTATCGGGTTTGTTGACTTGCTGCATTCTTCTTCTGTCAACTGGAATGATTGAATCCAAGCCCATCAACATTTGGTCCTTGCTTACCCCATCAATTCCAAAACTTATCGATGGCCTCTATGTAGAGGATGACATCGATCTCTTTGGACGCGTTTGTCAGTACAAAAGAATTCCTTACATCAAGAGACTCGAACTTCATTACAGGGCAGAAGTCAGATGCCTCGGTTGGACTCCAATTGTTGGCAAAGCTAAAGGTTACACAAATCCAACCAACGCCGAGCAAGAAGCAATCAAGGACTTCGCAAGGCAGGCTTTGGGTCAAGGACTTATCAGCGAGGAGGAGGCCAAGCCCTGGTTGAGTAGGTGATTATCTATTGTTGTCAAGCTGGCGCCATAATACCAAAGGTCACTGACAGGGGGATTAAACTTGGTATTGAGACATACACTATCAGCTTAGAACGTAAATGGTATCGAGAGTTGTGAATATTTAGCTTTAGAAATAATTATGTAACTCATTTCGGAAGATGATGTCGATGTATAAGAAAATTCAGGAACAGTAGAAGTTCAAAGAACTTTTGATGTTTCAAAGCTATACAAATTTCAG
>Parhyale_hawaiensis_1 phaw_30_tra_m.002066
GCTCTGCTTATGCAACAAACGCCTCGGCTGTATGTACGTAACGCCAGTACCCAATCAACGACGAGAGGGAGAGGGTTGTCCTCGTCATTGTAGTTATCCACAAACAAAACAGTTATCCATCAACACAAACAACATGGTGAACAAGAAGATTATCTTTCCGGCTTTTACGCTGCTTATGGTCGTCATGGCGTCCATCCACCCATCTTCATCTCAGTGGTTGCCAAGTCTACTTAGCGGCCTGATGCAGCGGTTCTCCAACAACGTTTTGGAGAACAGCGAGCTGCGTTTCATGGGCTTCCAGTGCTTCTACAGACAACGCATGAGGCTCAGGAAATGGAAGGTATACTTCTGTGGGCGCTTTACATGCCCCGGTTGGACCGTACTTCAAGGAAGAGCTGAATCCCGCAAGCTGGTCGACGTTAAAAAGTTGACAATTGAAGATTTCTTGAAGAAAGCCAAAGACGCGAACTTTATCACTGATGAAGAGATCAACCTCTGGCGAGCAGCCAACAGGGACTAATGGCGGCCATTATGGTTCTTCTCGCTGAAAGGGCACTGTGGCCATTTAATTTAATTTAATTTTATTTTCGTTGCATGAGCAATGGCGGCCATTTTTCTTGTTCTTCTTACTGCTATTTTGCTTCATCTCGCTTTAAAAGTACGGTAACTGCGGCCATTTTGGTTCTTCTAGCCGTTAGACCATAGGTAGCCATTTTGGTACTGTACTTCTATAGCTGCAATAGTAAAGGTGGCCATTTTAATCCATTCTAGTAGCAAGACCAAAGGTGCCATTTTGATTCTTCTAACTGCAAGAGTATTGTTATATTTCTTGCCTCTTTCGTAACGGTAGCCGCCATATAAACTGATCCTGCGCAGAGTAATAAACGGCGTACTTAAAAAATATATATATTTAAGTTTTAATCAAAGCAATTCTCCATAACTCTAAGGTAAAAACTGTTAATTAAGCACCTCTCTCCATGGAGAGTCGCAATACTACTAATACCTAGGTTCTTAATGACATTTAAACTTCGGCTCAGATTTATTTCTAACATTAGACATTGCAGGGCTTAGTGCTTTGTAGTTTACAATATTGCTACTGTCCGAAAGAAGACTTCCTATGAACCCCACGCTAGTAATTTTATTATGCAAAATGTTAGACAGAAGTGCTTCTGCGCCCGATAACTGAGTAAGCTCGTTGTATGCTACTTGAGTACGTACTCATCAAGAGATACCTGAGCTTCGCAAATGAACTTACAAGTGATAACTGTGAGATATATAAAAACGTGTTGGGCTTTGCCAGCTTGTGTTTACCTTGTGTAAATCTACTTGGATGTATTTTCTAAGTGCAAATTTTACTCGTGGTAAGTCTTTTATAGCACAGGAACCTTTCCCAACATAGTAAACCCGTATGCCAACTAATAAATTTTCCCCAGGTTTAGACTAACCTTTGATGACCATGAAATACTTCCAGATGCTGTACTCTTTCATATGATGTGCACATGTAGCTCGAGATCAGCTTACTTATGCGATATAATAAACGATTTTCCTTCCTGTTTTTCTACCTTCGAAGTTTTATTCATTTGACCTACGCTTAAACGTAATGACATTTATAGATGAATACTAGAAAGTGTACTTACTATCATTCAATGAAATAGTTCTATCGCATGACAAAAAATGGGACTTATAAAACTTAGATACTGCTCTAGACTCTTCCAGCGAATGGATCTACTTCTGAGTTGGCAAGAAAAACAGTTATAGATTAATAAAAATGAT
>Parhyale_hawaiensis_2 phaw_30_tra_m.003377
CGGCTCCCCTTGTATCTGTGAAGGCTCTCCCTTTGTGAAGTATTGTTGTTGCGTACCGGGGATATACTTCGCATTTTTTTCTACGAAACAAATAACACCTGGAAATGGCCAAGAGGGCTCTCGTATCCTCAGCGATCTTCTTGGTGCTTCTCCTGGCCGCTCTGCCCGCCAGAACTTCAGCCGACTTCATAGAGATACTCGGGGGAGTGGCTGATAATCTTATCAAAATGTGGGAGAGCCGACAGCTGATGTTCTTGGGCTACAGGTGCTTCTTCAAACAATATCCAATCTTCGTGGGCTTTAGACTTTACTTTAGAGGAGACTTTTACTGCCCCGGACTAACATCTGTCAAGGGTTGGACAAAAACTCGCAACCAGCAGAGGGCCTTCCCAAACGCTATTAGAAATTTCGCACGGAAAGCCATGGAGGAAAATGTGTTGACCAGGGAGCAAGCGAGAGAAGGCCTGCTGTCTTTTGGGATCAGACCCTCTGAAGACCATCGGCGGAGCAGGCCGAGGCGTCCGGGTGATGTTCACAAGACCTCACCTCATCGGCTCAACAATTTCCCTGCAGGAAGTCAGCGTTCCACACCACAATCTTGGTAGTGGCGTCCAATTTTCCTGCAGACAGACAGGGCTCAGAACCGTGAACTTGAAGGTCGTCCACAACCTCTACATGTATAGAAAGTCAGTTTCCAGATCCGTCAACCTGGGCTAAACCAGTAGTGTTGCCAAGAAAATATCTCTGAAGGGGGGGGGCGCTAGGGCTGCTAGTAAAATCCATTGGGGATCACAAGAAAGACTATAGGCAATACAAATACAATAATACAATTTTATCAAGGCCTCGTTTCTAGTGGGGGGATTGATGAGGGGGGGGGGCGTCGTTGACTTTCATCGGCAGACGTGCGCTCCCCCACGCCCCCTCCCGTCCTCAACGGAGATTTATGGGCATTTATCGGCTGCCTAAAGGAAAATAGTGAACGCTATCCGATAATATCGGATAATATCGGCCTATAAATTTCCGATTCAATTGCTACTTCTTTAAACCGGATATCACATTTGAATAGTGTTGTGCTGGTTCCTTCAGAAGCGGCTGTTTTAAATTTGGGCTGGAAGTTAAATTTATGCAATTATGCTTTAAAAAATGATCGGAAAATAAAATTACGAATGCCATAGCAAACATTTGTTGGGCATTGAAAATGGAGAGGTAGGGAATGAATGATATATTTTGAACTTGGGTCTGGAGTTGGATGACTAAAATTCATGAATGCAAACACAACTCATCCGATCCAAAAGTTCCTCTTCTGTAACTATCATAAGAAGTCATCAATGTAACCACACCTGTTACCTATATGAATGTTACAGCCTCCCTTGAATTCTGTTTGAAAAACAAAATGAATTCTGATGTCCAACATTTATAAGCCAATAAAATTAAGACTTGATGTATGATCGCTCTTCAACCATATGTATCCATACTGGGTTCTCAAATTAAATTATACTGTAAATATTGCAATGGATCTGTGTATAACCATGTTTTAGCCTTATGGCTAATGATAGGAAAAGTAAAAAGGCTTTGTCTAGTGTCCCTACAATTGTGGGTAGCCATGCTGCTTCTTCAAATTAACTTCTTCCGTAACATTTCCCCGAAGGAAATATTGCAGTAAATCAATTTTACGAATTAGAACCGATTACAAAGAAACGCAAACAGGATGTCTGCAGTGTCCATGCTAGTTCATTAAATTTGCCCATAATTATTTTTTTTATCATAGAAAATTGTACGCGTTATTGCAATGAGAACTAAGGATAATAATTTCAGAGTCCACGCTGACTTGTGAAACTAAAACTTAAAAAAAACCTCTATAAAGGAAATGTGCATGCGAGTATCCCTGCTTTAGGAGTCATTCCTGATGGCAATGAATGGAAACAAGGGTGATTTAAGTGGCGCTGCAGTTGAGTGTATCCATGGTGGCTCCACAGGCTAAATTTCTCCGTAACATTTTATAACGGAAATTTGTATGTATTTAGGACTTATGATCGATGGCAATGAAAAGAAAAGAGAACTTTCCTTGTGGCGCTGTGGCCGTGTGTATGTATCCATGCTCATGTCAGTGATTTACAAAACTTGTATCCAATAGGACTTTTAAAACTTACTGTAATTTTATATGTATGTATTTATTGTGCATTCTAGATCCACAATACTTCTATTTCAGATGTTTAGTACTCACTATGTTTGTTATAGTAAGTTGACGTACGATAAAAAAAGAAGAGTCTGGTGAAGCTCTTCCTATGTACATTTCTCTATATTACCACCCTTGACCCTCGGTCAGCCGAGGCCTTCGATAAGGTTACGACATGAATCTTGTAAATGAAAATTGCCTGTTACTAACACAATGCCGTAGTATTTGTGACGAGATTGATATCAGGGGAGTCCATAAATTTCCGGTTACCATGATGCAATCGTAATTATTCTTCTCCATTTAAGCTTAATCATATTTGTTAACCGGAAAGCAAAACGAGGAAAATTGATCAATTCAAGGCAGTGGCATCATCTGATTTTCTTCGAGTGGTTGATGCACTTTTTTATTCTGAACAGGAATATCAGAAGCTTTATTGAAGCATAAAGAAGCTTTATTTGTTTGCTATGTGAAAAGAGTTGGTCGATCGATGTCATCTGATATTTAGTTTGAGTATATTAATTGACTAAAGTCGCTCCTTCACCCACTTTATTAATGCTTCTTTTAAACTTTCATTTCTATAGGTTTAGCACTAATTGAAAGCGTGATCAACTGATGCTCATGGACGTTACAGGGTTAATCGTGTCGAAAAATGCTAACACTGTTCCAGTGATTAAAAAATATGCTTACATTCAAGCTTGTAGGCATGGATGACAGCGTCCAAGAACCTGGGGCCATAAACATTATTTAATACAAGCCAAGCTTGATCCACTTAATTCTCTATTGAGGTTAATGCTTCGTCTTACCCCATAGCAATTCTTGCTCACAATTATATGTTACAAGTATTTACGCTTAGTGACAAAAATTTAAATTCGTCTTGACTTTGAAACAATGGTTACCTTCGGGAATGCACATTTTGGGAATCAACTCGCATTTGACAACAAAACCACTGCCAGTAAGTCTGTGTCCCATGCGATGCTTCCATGAAGGAGTTTAATGTTAAATCACCGAGTGTTATTTTTTCTTGAGGTATCGACCAAGGGAAAACCAAGCATTAGTCAGAGGCTTCAGGATTTTGCAAAGGCTATTTGCTAAAAGTAAAAGAGTAACTTTGGTAACTGTTAACCTTTTATCGACCAAAGTAGCGGTTCCGTCGTGTATTAAAGTTGTGTTATTATTACGAAAAATATGTTTCGTGACGACGATAAAGAGTTAAAATAATTTTTCTTCTTTACCTGAAAGTAGACTTGAAATAATGTGACGCCTTATATTTGATGTTATGGACTCTCTTGGTATCGTCCCCAACATGAACTGATACGTAATATGTATAACTCGGCCTTCACTCCTGTATCCGTATAGATTACGAGTCCACTAACTGCCAGTTTTAAAGCGCAGTTCATAAGTCTCCTAAACTGGTGCAGTTTTGATAAATTTCCTAAGGTGTCATGATTTTGATCAGTACAAATATCAAAATACCATTAACATCATCAATTTTTAACTGAATTTCTGCAACTCGATAGTATCCATAACGTGTCCTTCCTAGCTGTATATGTATCTCTTTCTTCTTAACTATAGCTGTTGTTCGATAGTTTTAGGGCAAATCGTTTGAATAGTCAGAACGACGACCACCGCTCCAGGGCTGTGCAGGTTCCGTCAATCCATGAAGGCGTCGCCTGGAGCTGCTTTTGAGTTTCTTTATTACCGCTTTCCACTCTTTTGCTCGTCATCCAGCCATGTATTTATTTAACATACCGTACCTAATAGCTTCAGTAGCACGATTTTTTTTCTACTCGTACTGTCCGTATCGACTTTTTGTCAGTGAGTTGAAACAGTTCATCATTCAAGAAACGAAGATATCCCGTTTATGATTAGTAAAGCTTCTTATTCCGTCATTGCTTGAGACATGAAAATGTTTTACTGATCTGATACAAATTAATAGCTTCTTTATAACGGCTATACTAAAAACATTTTTCAATAGATCATCCATCTGGCTCCTTTTTAACTAAGGCATCTCTAATTTTCTTTCAATTTAATTCAAAGGTTTGATTACCCGCCAGATGTAACTGGATGGCTATTTCTATAAATGGTCTACCCCCTCATAAGATTCACAACAATTTCTGAGGTAATAATATTATTCACCGATCCAGTAATGCAACAATGTTTTTTATTAACTGTCCAGCTCATATACTACCACTTAGACTGATTGCTAGCTGCATTTCATTGAGTTTGTTGTGCGTCGGTGTCCAGTGAATGACTTTGTTACCAGCTTCAACGTGAAAAATTTCATTTTTGAACAGCTCAGTTGAGAAGTTCAGTCACCATCTTAACTTATATTGAATGCGTTATCATGACTTTCCCTTCTGCAGACTGGTTGTGTAGACGGTCCAGCTAAACTATAAAAAACAATTGCTTGGTTACTATGCTCGCTCAACACTGAACGGCTAGCGACGTACTATGATTAAACAACATTAAAATTTCAAACAAACTTCCGCTCCTTTTTTTTTCTTGGAAGTTTTTTGTCATTTTGGACAGTGGTGTCATCAGATAAAAACTAAACAACACGAGCAGTACCATTTTTAACGAGGGAATCAGTCCTTAGAAAAGCTCAAGTTAATTAATCGTGGCCGTTGCTGACACTCAACGAAACCAAAATATTTCTCTTCTCTTGATACAATCAGGCTCCTCAATATACTTAACGTAATTATAGTTCTGGCGTAAATATGTAAATATTTTGTCTCGTGTAATAATAGTCTTATTGTAGCTCCGAATTAATTAATGGTTGGTCTTTTCTTACGTATATACTAATGATACTACTATACGTAATCGATTTTAAGAACAATTTTCATTGTTAGCATGCATTTTCAAGGAAACCTGTGAATAGTTTTAACGAACTTATTCCCAGCGATTTTTGTGCAGTTCATGTATTTTGAATGGATTTTTTTTATAATAGAATACTGATGAAGAGAGAATCAGTAATAAAATAAATAATTTATTTACCTCTTTCCAAACAGACAGTCCTACAGTCTTGTTTATTGTTTCTGTTACTCATTGAAACTGTTAGTTTCTTCAAGTATAATTCTATTAGATGCCAGTGGTAGACTTTTGCATTGTTATGTAAGTTTGAGCTAAATGGGTTACCGTTGTTAAAATTGTTTTTTGAATTTTTCTCACGTTATGTAGTTGTGAACCATGTTTTGCTCTCGCTTTATTGTCGGTGATTAAGTAGTTTCTTCAACCCTTTACGCCCGAAATTGTTCCACCAGCGTACTTCGACGTAGCTTTTGGCATATTTTTTTTTTTGCTGAAGTCAAATAGTTTTTACATACGACCAATACAACGGCAAACAGAAAATCGGGAGTCACTTGCGACCAAATACGCTTATCGATGGAAACAAGTGCAGAGCGTTATGCGAGGTTTTACCGATATATAACAGTGTATGCTGGTTAACAGCGCGACGCATGCAAGATTTTACTGGCATGAATCATCAACTCGAAATCTTTATCAACTTTTCATGAAATAGAGTGTCATACAGTCATCATGAAATATCGCTAAGATGAACAAATAAGTCGATTGATATTAGCAAAGTCTTGCCGATACCACAACTTGAACCGATATCAAAAAAGTATTTTTCTTTTTCAATCTTCCAAGATCTGTAAGTAGCTATGCACTTCCGTCACAAAATGCCTTTGGTCCACAGGGACGTTCCGATTTTCCAGGGAGTTGATTTTTTGGTTTTCCATTATTTTCTCGCTCTGGTAACAGCTTCGCAAAGCCAGCAATTGCAACTGTTGCATATAACTTTTTCACTAAGAAAATCCGATGATACAAATGAATATTTACCTCCGCCAAAGAAATTATATTTTTGTCGGCGTTTGTCTATTTCAGTGTTTGTCTATCACCAGGATTTCTAGCTATGTTTAGAGAATGAGATGATTAACTTTTGGTAAAAATATGTCCATCCGTTTGTTTGTT
>Parhyale_hawaiensis_3 phaw_30_tra_m.006415
GTGGCTGTCAGCTTCAACAGCTACTCTGGGTGCTATGGGCAGAATTGGTGGAGAGATCTACTGCCAGTAGTTTCCCAGCAACTATCTACACTGTGGGACAACCGAGATCTACAGTTCATGGGCTCCACCTGCCAATACCAACAGCGCCCGAGGATCAGAAGATTTCAGCTCTACTTTTCCGGCACCTTCAACTGCCCCGAACTGTCCAGAGTTATTGGCAAAAGTATGACTCGCAGTCGCTCTGGGGTAATGAACAAAGCCATCGAAGATTTTCTTAACAAAGCCCGGGTCCGTGGAGACATTGCTGAGGAAGACGCCATGGCCTGGCTTGAAGGATATGGTGATGAATAAGGCACATCTATAATAACATTGGGCGAAAGCAGATATGCGGTTTGTTTCTCAGATATATCTAGAAATGTCTTTAATATTATGCTTGGAAAGCTGCTGAAGAAGACCCCCCCCCCCCATGATCTGGCTTGAAGGATTTTTTAGATAAAATATCTGTAGTCACCCTGTAAAATAGCCAGAACTACAGTTTAGTTCTCGTGTAAATTTGAAATTTTCGTGTACAATATATTGGTAGCTGGCAAAGTACTGAGGAAGCCAACACGGCTAGAATAATGAATCTGCACCACAACAACGAGCACCTGTGTCCTAATTATTATGCAAGGAGTATCAAAACAATGTAGTAATGTCAACAATGATTTTCAAATAAAAAATACCATGCCTGG
>Parhyale_hawaiensis_4 phaw_30_tra_m.011469
GAGACAACAGACAGCATAGGAAGCGGATGGAGAAAACCCGTTCGATAAAGGACGACAACAGGTACAGCAGCAGCCAGCGATCGTATAAGCTCGCGTCCGGCCTGCTTCATGCTGAGGTCGCCGCCTATATAAGCTTGCTTGCAGACATCAAACTCGTTATTCAAGCACCGAACGCCACCGAAAGAAGATTGGGGCTTACTTCTCTGTAGAACAAGAAAAGGTAACAGACAAGATTTTGCCATCGCTTTCAGTTTTCTCCAGGACAAGTTTCCAGTTATCCTCGTTATCAATGGCCAAGCTATGTGGCATGACCCTCGTGCTGGTCCTGGTCTTCCTGTCCAGCTCACCGGCACCGTGCCAGGGACAGGAGTGGATAACCACTGTGCTGGGGCCGCTGGCTGAGAGGATTGCTATCATGTGGGATAACAGAGATCTGAACTTCATGGGGTCCACCTGCCGCTACGACCAGCGCGTGAAGATCATTAGGTGGCAGCTTTATTACGCCGGAACCTTCAGTTGCCCTGAGTTCTCCAATGTCATTGGTGAAGGCCGCTCCCGCAACCCTACAAAAGTTGTCCACAGGTCCATTGAAGATTTCCTCACCAAAGCCGCTAAGCGCGGAGACATCACCGAAGAAGACGCCAAGCTGTGGATGGAGGGAAACACTCAGTAACTAACGGAGGCTAATAATTGACAAGCGCGTCCCTTTGTGGCCATTTGCAGACCAGTTTCGCTTGTTAAGAAAAAGGTTAAAGTGCAGCAGAAAGTCGGAGCCTATAGTCAAACCAGCGTAAGAAG
>Parhyale_hawaiensis_5 phaw_30_tra_m.015805
AGAAAGTATAAGAGTGCACTTGTCGTCGGGGTGCCAGTGCCTAACCAGAGACTTGCGAGACTAGGTAATAATATCTTTAACCTAGCTTAATCTCCAGCAGTTGCGTAAACCCCTCATCAATATGATGAAGAAGACTATACTGCCACCTCTTGCGCTGCTTATGGTCCTGGCAGCATTCACCGCGCCCTCTTCATCTTTCAGGCTAGAATCACTGGTTCCTCTCGTCGCGAATCATGTTTCTGGCTTGTTCCAGAGCAACGAGATCCAGTTCTTCGGGTTCAAGTGTTTCTATACGCAAACTCCACGGTTCAGAAGTTGGAGGGTTTACTTTCGTGGAGCCTTTTCGTGCCCAGGATGGACGAGAATCCGAGGCAAAGCCAGCTCTCGCAGCGGCAACGATATCAGAAGGTTAACAATTGAAGATTTCCTAGCAAAAGTACAGGCGGCGAACCTCATCTCCGAGGAAGATGCCAATGTCTGGCGGGAAGGCAACGCTAACTAATGGTGGCCATATTGTTTCTTCGCTCTGCGAGAGCGACTGTGACCATTTGGAGTTTCTCTTCGCTGCAGGAGCGACGGTGGTAATATTAATCCCTCTGGCGCAAGAAGTATTCATTGTCTCAGGAGTGTTGAATGAAACACTAGTTAATAGCGAAGAAGTTGCGTTAAAACAGTAAATGAGTCATCCAGTGCTAGTTATTGATGCTATTCAATGACCTTATATCATGTCAGGCAGTTTTTAACCGGGTGAGTTCGTAGCTCCTATAGGACTACGAAGTCGATTTTAAAGCAGAAGAACGATAATACTGTAATTTGCTGGTTAGGGTAGGCTTTCTTAGTCCTTTTAGGTATGTCTCAATCTTGTTGTTCCCCTTAAAATAACGCTCTCTATTGTAATACGTAATGTGTCATGCTTTGAAAAGTTGAGGATACTCCTGTGAACTTGCTAGTGTCTTAGTCCTGGGTGCTGATTGGGCATGGTCATGTTGGTCCGTCCATGCTAGCTCGCTAATCATATAGGCTACAGAAAGGGAATGAGAACTGCTTGTGGACTGAAACAAGTGAGAACAATGAAAGTTGTTACCTGAAGAAAGACTAACTAAAGCCGCGTTGCATTCGGCATGTCTCCGGTACAGAAACTGCGAAATCTATAACTTATTGGACGCATACTTGCTGAAAGTGCCAGATAAACCTGTT
>Parhyale_hawaiensis_6 phaw_30_tra_m.019642
CGTTATCAATGCAGTCTTTGTTGACAGCAACGTTCGCGGGGACGTGGGAGAGACGCGGGTATTCCCGGGCAGAGCTGCAGAGGCGACGTTTATCCGCAGCCGCGGGCCTTTAAAACGGTCACTGTGCGGCCCGACTGGTTCGTGAGCGGTCACTGTGTGGGTTACATTATCGTTCTCAGAATTTCAAACGAGATAACTTTGAGGCATCTTCTACTCCATCACTTTCACCTAGGTCCTCCTCATCACTATGGCGAAGCTGTCACTGGTGACGGTACTGCTGGTAGTGGCTGTCAGCTTCAACAGCTACCATGTGTGTCAGGGGCAGAATTTATGGAGGGACCTGCTGCCAGTACTTTCGCAGCAGATATCTACGTTGTGGGACAATAGAGATTTCCAGTTCATGGGCTCCACCTGCCGATACAACCAGCGCCCGAGGATCAGGAGGTGGCAACTGTACTTCTCCGGCTCCTTCAGCTGCCCCGAATTATCGAGGGTTACTGGTAAAAGTCTGACCCGCAGTCGATCCGGTGTAATGAACAGAGCCATTGAAGATTTTCTTAACAAGGCAAGAGGTCGCGGAGACATTCATGAAGAAGACGCTAGGGCTTGGCTTGAAGGATTTTCGGAATAAAACACCTGTAGCGACATTGAAATGTAGTAACAACATAATTTATTTTTGAAATAAAAACTAGACTTTATCTAAGATAATGCTGTTGAATAATAAGAGTAATAATGACGAATAAACAATATGACTTGGCTATAAATCTCAGACTGAGACATCTTGCAGAAACACTATTCGGTAGTGAATCTTTTGCACGGAAACAAACGTGTGCATCTTAATGAATTTTTAAGCAATATCAAAATATTTATTCTGAATATAATGAAAATGATCCAATAAATATAGTACCAAACGTTTGTTCTATACGTATTTATCCTCAGAATCTGGAAATTTTTTATGTAAATAAAAAACTTACTGCTCGTGAAACTCTAAGTAACTGCTGAGACAAAAAAACAGGAATTTATTTAAATGAGGTAGAGTGTGTCATATGTTTTGAATCTTGGATGATACATTCTCAAAAATAATTACATCAACGGCAGTTTTCCGTTTTCTAGAACATATCTGCTAAGAATTAATTTTATCACAAAAGAGGTTTCCCTGTAGAAGAAATTCAAAACATAAAGTGAATATATGTGATCTGTAAATCAAATGAAAACCCAATCAAGCAAACAATCATTGGCAGATTTCAAATTAGAACATGCTCGCATTATTTTAATTTAGGAAGTATATATAGCAACTAACCCGAGAAGGTAACAACCGTGCACTACTGAACAAGTGGGTAATTTTCTGCAAAGAGCAAATACTATCGTATGCTCTCTTGCCAATGCACAGGGAGTTTGCTTATACTTTTGTGGTAGAGTGTACTCTCGGCAACACTAAGGTTCAAGTCGGCCAGGAATGCTTTTTTTTACTGATTCGTCTGAACTGCGCGCCGACGTCTTGAGATTTCATATGGTTCATATAGATTTAATTACTTGTCCCCAGACGTTCAAACGCATAATTTTAATAATGGTAGCGATACAAGGAACTTCACTCACGAGCACTTTAGTAGCACAGGGTGTCCAACACTCTAGTTGCAGACTGTAAAGAAGCATTATGACGTCTATACCATCTGGCGGAGCATCATAACTATCCAAGTGAATTATTTAGATACATCGTAGCAAGACTTCACAAATAAGACAAACTAAATAGGATAGTGATGGTACATTTTGTCCACGCAGAAGAGCGACAAAATGAAGACTTCGATGTAGCACTATTGAACTTTTCAAACAAAGATTTAAAAAAAAACTCCTAAAAGAGAGTCCCAAAACCTTAAAAAGCCCCTAAAAGGAAGACTCTGTATACAGCGCTCTCTATCGTGAATTTAGCAATTGCTAATGTTTTATTGAGAAACCAGCAAATGTGTGTGGTGAGACTAAACTGGCAGTATAACCAACAGTACCTCTTCACTACTTCATGCGTAAGTCAAAGGAAATGTTTGACGAATGTAGTAGAAACAAGCATTGCTCGATATGTAGAACTCGTCATCTTCAAACTAAGTACGTCACCCGAAACTGAGGCTACGCCCAAGTTTACTCTTTAGCATATTAGCTAAATAGCTGCAGACGGACCGACCGGCCCATTCTCAGAGAGAAACAGGGACTTAAGCCCCGTCCAGACTACCGCAAAAATCTGTCCATACTTGACGTTTTCGCTGATCGCTGCGAAGTTTTGAGGTCAAATCGCAGCTTTGTGCGTTTTCGCGAGCGTCCAACATGCTGGATATTTATGCTGCAAACAAAGCTGGCCCACCCTCTCATGTAAAATGAATAAATTAGGCGCTCTGTAAGGTTTTCTTGCTTCTTTGAACATTTTAGAAGCCTTAAGCTTCTGTGAGTGCAAATTTGACGAGAAATAGGAAACTTTACTACAGTAGTGACACTTGCGGAGAATACTGAGCTGACGGTAAACATTTTATCGCCGTTTTGTGGACACAGTTGTGTTTATGTTCGTAGATGAAATAATGTTCGAACCCTTTGCACTACCTCTGGGGGAACAGAAAATTATCGAGTTTCCTTTACTTGTCAATCATTTTTGGAGTTGCTCTTCAAGCCAGTCGTTTAATGTGATTGAATGTATTGCCGCGCCGTCGAAAACACGACCGTGTGGTCAAGAAAAGTATGAAAATGTTAACCTAAGCTCAC
>Parhyale_hawaiensis_7 phaw_30_tra_m.022518
CACGAATCCTGTGCGCCTGCAAACCGAGCGCCAGTGCCCGACCAACGGCGTGGGGAAAGGGTCGTCTGCATCGTCACCTCTAAGCTGCATATTGATAAAACGACACCAACATGGACAAGAAGATACTACTCCCGTCTCTTGCGCTGCTCATGGTCTTGATGACATCCATCCAGCCATCTTCATCTCAGGGAATTGAATCTTTAATGCCTCTTCTAGTGAATCAAATTGTTCAGCTGTGGCAGCATAACGAGCTCCAGTTCATGGGCTTCAACTGTTTCTACCAGCAGTACCCTAAAATCAAGAAATGGCAAATCTACTACAGGGGCAGCTTCACATGCCCGGCTTGGACAAGACACCGAGGCAGAGCGGAAACTCGCAGCAGAAGCGGAGTTATGAGGGAAACCATTGAAGATTTTTTGAAGAAAATCACCGAAGCCAACCTCATCGCCGTAGATGAAGCTCGCGCCTGGCTGGCAGGCTACTCGCGGTAGCGGGCGGACTCCTCCGCAGGGCACCTCAACTCACTGAAGCACTGGTTGCCAACCGTATCTATGATGAACACCCCTAGAAAACTTGATATTATGTTCTTGTACCCTCTACAAAATCAATAACTTTTGTGAAGATCAAGAATTAAAGTTAGACTATATTTATGTAATAGATTGCTTTCAGTTCGTTTTCAGAAAAAAAAATGAAAATAATCCAAGATCTTCCACTGCCTAAAACTTCATCTCGCGTCCTCGGGTCGGAGCCCCTGCCATGTGTAAGGCAAAGAATCAGCAGTTACTTCTCGAAAGCATAGGTCTATTCGCTCAATAACGCCCCAAAATAATCTTAATTTCCCATAAGAAAATAAATCCTCTTTATACCAATAGCACAGCAGTGGGCGTAAATTGGTTAGGACCGAATAATATACGTCAATGAGCTAATCCCGGCCTGCCTAAATATACGCTAGCTTTCGGTGTCTCAAATTTGACACGTTCATGCATTAACCCTTTTACGACAGATGTAGACTATGCTCTTCCTTGCTTACGGTGTTTCTTAAACCATCTTCAGGATAATTTATTATAGTGCCGGTTGGAATTTGAGATGTGGCTGGATAAGTTTTTCTTGCTAGCTTGCTTGCTTGCTTGCTTGCTTACTTTCTGCTGCATCTTGTTCCACCTTTTCAGCGCCCACTTTGCACCATTTGTGAAGTTTACTAATGCTATATAGTCTATTTCTGCAGGAAGTGGATGACTGTCTCGGCATTAACTCTTCCGTGCCTGTATTAACGCTAGCTATTTTAGACAGGCTGTGTTAGTGGGCTGCAAAGGTTCTTTATCCTGCTGTATACCGACAGCCTGGTTAAGATAGCGACAGCACGGTTTATATCGTCCACGTGTGTGTACAGTACCTACGCGCGAAAGAGTCGATCTTTAATTGGAAGTAGAAGAGCATTATATGTAACTACCAATTCTGGCTGTGAGCTGAGGACCTCGTTGGTCAAGCCTTCGGATCTCCGAAGAACTTTTTTGTTTTGTGTTTCACGTTGTGTCTTTTCCCTTTTTTCTAATGGAATCATAATTTGTGTTCATTTCTATATGCAGAATTTTGTCTTTGACGTCTAGACTCACATGTGGATCATTGCAGATTAACTGAAAGGCGGAGAATCCGTAATGTACCAGTCGCAGTTTTCAGCCATTCGAATAGGTAACAGCCCTAGCAGTGAGCACGCTAGCCTTCTCTCGCTCAGCGACTAAGAAGTGAAGTTATTAGTGGGCTAAATAAGCTAGTAGTCGACTCTGGCTGGCCGTCACCAAACGAACTCAGCTACTGTAGTAGTCGCGCAGCTACAGCCCTGGTGTTCGCTTGCTGCACTCAGAGCTTCTGTCTAGAATTGTAAAAACTTTTGTTCCTAGTAGCAGGATTATCTTGTGCTGATTGATCTCTGGCACAACCGTAATTTATTATTTGCAAGAGAACCCTGATACAAACTCCGCTTCGCTGCACTCCAGGCAAACTACTTAGGAAACAGACCTCAGCCGATCGCCGTGCTGGGCTTCTACTCTGGCGTGGCACTGGCAGTGTTACAGATGACGAGTTCTAGCAAAAGTTCATTTAATCTTAGAGTTAATTTATAGTTTAGTTTGGTTATCAGTTAGGATTCTGTGCCTTTCATTTGCTGTTCTTCCTGTGAATTTTCATGTTGAGTGTGAACGTCGTTATACGAGTATTACTCAGTTTTTACTTTTTCCTAGTAATTTTATGGCGCCTCACCAAAAGGTGCTTAAGATAAGAATACGGTCATTTTTGTAATGAATCTCGCCATAATTTGTTTATGCAACTGAAACAAAGTAAACTTGAACTTCAAGCATGA
>Parhyale_hawaiensis_8 phaw_30_tra_m.025099
CAGTCTCCATTTCCTGTACAGTAGACCTATTGTTTGTTGGAGACAGCGAGACTGCAGTGTCTACTACGCCATGTGAGGGTACGACATTTGTGTGAACCCTAAAGCGTCTAGCCAAAATTTGATTTCTGGTAGGGAGAGCGTTGTTTGAAACATCAATCATTACTGATATATAGCAGGTGACGTAAATTTAAAAGTTCACCTGCCAACTTTAGGCTATCTACCTATATAGACCTGTTTTGTGCAGTGTTCTCAACTTGAGCTTACTGGCCATCATGATGAAAAAGGATCACAACAGCTTGCGGATATCAACGGCTGCCGTGGTGGTGATGGTAGTGATGCTGGCCGGCGTACACTCCAGTGTCGCCTTCACTGACGCTTTTCTACCCAAAATGACAGAAATACTCTCCGATCTTTTTCAGGCTGAGCAAATCGACTTCATGGGCTTCCAGTGCTTTTACTACCGCAAGCCCATTATCGAAGGATGGACCATCGCCTACTCGTCCAGTTTCAATTGCCCAGGTTGGACGTCCATTATTGGCAAAGCAAACGGCAGTCGAACTTCAGCCCATGCCATGACTGTTGCTATCATGGACTTCCTGAGGCAGGCGAGAGAGAAGAAACTTGTGACTCAAGAAGAGATAGACGAATGGCATTCAGGCAGGGAGCTCTCGTTTGAACAACCATCGTCTGAAAATTTTGCTTCGTCATTCTTCTTTGCTGACGAAGAAGGCGATGAGGAAGATGATTTTGATGATTATTATTACGACGACGATGATGAGAATTCATTGAAATAACCCACTGATGTCCTAATTATGGGCTTGAGTCTTTTCCTATCTACTGTTTGAGCATCGTGGTGTTTTGCTAGATACTTTGTAGTTTCAACAATATACATAAGTATCTCGTGGTATTTTAGGTCTCGTAGAAGAAAATCACTGGCGTCTTAAGTTCCATAAAATATATTATGTCTCAGCGTACTTTATTCACTTTGATGCGCGATGGTAGAAATAAAATTTTGCAGAAGTCATTCATACCCTCAATTAAATAAAATACACCGCTCTGAATTAGCCCCCTGATATCCTAATTCTTTAATACATTTCCTATTGTTTAGACATCACTGCATACCTACATAGATTATTAGATTAGTGACACTCAGACAAACTCTATTTCTCAAAAACAGTGAGTTGTTTCATTCTCTAGATAAAATTATAGCGCAAGGATGGAACGAAATCATTGCCATTTTCTCCAATATGCGTAATTTATGCTTATAAATCACATACTCCTTTTCAATGACCTTCTCCAGAATTCTAGAACCTTTTCAATGCCTACTTAAAAAAACCCTGAGTTCTGATGATAAACATATGATCAGCGGTGAGTGTAAACCTTGCTTTTGATTCAGAACTGTCTATGGACTGCCTTTTGTCTTGAGTATTAGGGCAAAATCCTATTTCTAATCCCCAGTGATAAATGGAAAAAAGCACCCTATTGTTTTTTTTTCTTCTTCTTCTTTTTAAGCAAAAATGTACAGGCAGTCAATCATTGGTTTCACTGGGTATCATTCAAATCATTGGAACCCATTGTCCATTATCCTACTTCATGAAGGTTTAAAATTATACAGGAATGAGTTTTCATGAATTGATGAAATGTGTCTACTGTACACTTACATATCGAGGGCTTGGAGC
>Penaeus_monodon_1 ENA|GEEP01082753|GEEP01082753.1 TSA: Penaeus monodon WSV_3216 transcribed RNA sequence.
GGGAATTCATACCACTAACCTCTAGCACCAGGACAGTAAGAGTGTAATTTCCAAACGATGAGAGTGTCTGTGCTGACGATGGCGCTGACGGTGGCGCTAGCGGTCGCTCTTCCTTCGCAGTGCAGCGCCGCGGGCTGGGAAGCGTTCATGCCATCCATCGCGACGAGGCTAACAGGATTGTGGGAGACGGGAGAGCTGGAGTTGCTGGGACACTACTGCACCTACAGTGTGAAGCCAACGTTCCAGCAGTGGCAGTTGTACTTCATCGGCAGCATGTGGTGTCCCGGATGGACACCCATTAGGGGCGTAGCCGAAACACGAAGCAGGTCGGGAGTGGTTGGGAAAATGACACAAGATTTCGTCCGGAAAGCTTTGAGAGCAGATCTCCTGTCTAAAGAAGAGGCCGAAACCTGGCTCAGTCATTGACAAGCTGTTGATGAATAAGAGTCAAGCGAATTTTACATCATAAATTATTGACTTTATCTGTACATATCTTAATCAAACCATTTCTGTAAAAGAAGTATTTTGAATTACATAAACTTAACGTACG
>Penaeus_monodon_2 ENA|GEEP01008128|GEEP01008128.1 TSA: Penaeus monodon Control_27580 transcribed RNA sequence.
GGAGAAGCTTTCGAGCAACATCGCTCTCGCGTTTGGCCTTGGCTTCACGGGAAACACTGCGATGCGAGTCTTGGTCAGCTTTTTAATGGCACTCAGCCTGATTGCACTTATGCCACGGTGCCAGGGTCAAGGCGTGCAGGACCTCCTCCCTGCCTTAGTAGAAAAGATCGCTGGGTTGTGGCACTCGGATGAGGTGGAGTTCTTGGGCCACAGTTGCAGGTACAGTCAGCGCCCTTCCTTCTATAGGTGGGAGCTGTACTTCAATGGAAGGATGTGGTGTCCAGGATGGGCTCCCTTCACTGGCCGATCTCGGACCCGCAGCCCCTCCGGCGCCATAGAGCACGCGACGAGGGACTTCGTGCAGAAGGCGCTGCAGAGTAATCTCATCACGGAGGAAGACGCCAGGATTTGGCTTGAACACTAAGTCCTTTGCTGAAAGTCATTCCCATTTCTGTTGAGACGGTTAAGGGAAGAGTGATATTTGTAAATCAT
>Penaeus_monodon_3 ENA|GEEP01018830|GEEP01018830.1 TSA: Penaeus monodon Control_41297 transcribed RNA sequence.
TTAGAGAGGTTTTCCCTCCTTCAGGAACTTCACTTCACGTCCATCATGCGAGCGTCAGATACACAGTCAGCGTTTAGAGAGGTTTTCCCTCCTTCAGGAACTTCACTTCACGTCCATCATGCGAGTGTCAGTCTTCAGCATGATCCTCGTGGTGGTGGTGGCTGCGTCCTTCGCACCGCAGTGCCAAGCGAGTGGCTGGGAGGCATTGGTGCCAGCCATTGCGAACAAACTCACAAGCTTGTGGGAGAGTGGAGAGTTCGAGCTGTTAGGACACTACTGCAGCTTCAACGTGACACCGAAATTCAAGCGTTGGCAACTATACTTCAGGGGTCGCATGTGGTGCCCAGGGTGGACAACCATCAGAGGCCAAG
>Penaeus_monodon_4 ENA|GEME01052106|GEME01052106.1 TSA: Penaeus monodon WSV_Locus_7647_Tr_1/1_Len_536 transcribed RNA sequence.
GTGCGCTTCGCTCTATACACACGCTAACAAAGGGCCCTCCCTGATTTTTTTCTCGAATCAAGAGACACGATGACGTCATCCACAGCCAGAGGAGTTGGCGTGTTTTCCTTAGTCTGTTTCCTGCTGATCGCCTCTGCCTCTGCGCGTCCTCAGCTCGGGGATATCTTGGGCTCGCTCGTTGAAACTTTCGTAGAGAATGCAATCAAGACCACAGAAATTACGATTCTTGATAACTATTGCCTATTGAGTCGCAGTCCTTATTTGAAGAAGTTTGAAGTTCATTACAGAGCTGAGCTGAAGTGTCCCGGATGGACTACCATTGTCGGGAAAGGTCGAGACCACACGAACCCTACCAACTCGGAACTGGCTGCCATCAAGGATTTCATAGGTCAGGCTCTTAAAAAGGGTCTCGTGACTGATGAGGAAGCTGCACAGTATCTCTAAGACCGATTTTTTTTCTTTCTCCTGACGACCAATGGCGAATAGAAATGTTGTTATTTTCCCTTTGTTTGTAAGGGACAGCGAACTTAAATTAA
>Penaeus_monodon_5 ENA|GEEP01053305|GEEP01053305.1 TSA: Penaeus monodon WSV_5209 transcribed RNA sequence.
CCGCCAGCAGCGAAGCCCACGCCACAGCAAACAAAGAGTACCCCATTATCAGTGGATACATATCATGAAACTGTTTGTGATAATAACAGTGCTTGGACTGGTCCTAACGACACAGTGCCTAACTAATAAAAAAACACAGTTAATACACTATATCGCTAAGGAAATTACATGGCATGGAGAATACGGAAATGTGACATTCCTAAACAACTCGTGCGTATTTGACGTGTATCCGAAGTTGGAAGAATGGAAGTTCCACTATCAAAGCAGTTTCAGCTGTCCTTCATGGTCAGACATTGTAGGCGAAGCCGAGGGACGTTGCCGCCTCAGCACATCAATGAAAGCAGTAGTGCATTTTCTCACCAAGGCTGAGAAGGATGAGCTCTTCACTTATGCAGAAGGAAAATCTTGGCTTCTTTCCCAAGTATATAGAAACAAGGATAATATCGTTTTTTCATCCTTATAACCATTCAACGAAAACAAAATTCGAATTTACAGTGTAAAGGGAGAACTGTATACAAGATCATATTAATATTCATTCTTTAAAAATGTATTAGAATTAAGCAACAGAGCTTAAAATAAATGTAATGCAAGACATCGCTAGAGTTTCTAGCCAGGTTGTATACATGTATCGATATTTCTATCTATATCTATATTTACATACTCTATATTGATATTATCATCATTATTGTATTATGTAGTTTATTATGATTATGCTTTATAGTTTAAGTTTCGGGTAATATGAAATTTATAATCTCCATCAAAATAAATTGTAAGCTATTTAAATAATATTTCATATCTGTATTTAGTGGTCTTCATCCCCTTCCTTCAGTGAGACTGGCAAATATGTGATCAATACGAGAGGCTTCAGGCA
>Penaeus_monodon_6 ENA|GEME01056652|GEME01056652.1 TSA: Penaeus monodon WSV_Locus_1_Tr_2789/20090_Len_624 transcribed RNA sequence.
TTAAGACCTCAGTCAAACACATTAATAATCTACAATGGGTTTGAGTTCAACTTTTGTGAGTGCCGTGTTGGTTGTGGCACTGGTGGCACCCTTGACCCCACGATGCTACGGGTTTGGGTTAAAGGACCTCTTTTTACCCGCCATCACGGACCAAGTTAAAGATTTATGGAGAAACGGAGACGTTGATCTGGTCGACCACTCGTGCTCATACAGTGTCAAGCCGGATATACAGGGTATCGAGCTCTATTTCATCGGATCGGTCACGTGCCCGGGCTGGACGACCATCAGGGGAGAGTCCAACACCCGCAGCAAATCCGGGGTTTTGAATGCCGCAATCAAAGACTTTATTCAGAAAGCTCTTAAAGCAGGACTGGTCACCGAAGAGGAAGCAAAACCATATCTCGTATAATGTGATAGAGATAGGGAGAATGGAGTGGGTGGGAGGGAGTCCTTTTCTTTAGATATCTTGGTGTGTCTGTTATGCCTAATTGATTCATATATCCATGACTTGTTGTTATTTCTGAACTGGTACTGTGATCTCCATGCAAATTTGATGTATTTTATAAACTTTCGAGAAAATAAAGTGAATCATATATGTTTTGAAAAAAAAA
>Penaeus_monodon_7 ENA|GEME01060631|GEME01060631.1 TSA: Penaeus monodon WSV_Locus_21552_Tr_1/1_Len_470 transcribed RNA sequence.
GAGCTTTCCTAGTTTAGAAGATGCGTGTGTCCGTGCTGGCAAGCCTGGTGCTGGTGGTGTCCCTGGTGGCACTCTTCGCCCCACAGTGCCAGGCTCAAGGGTGGGAGGCTGTGACAGCGGCCGTCGCCAGCAAGATCGTGGGGTTGTGGAGGAACGAAGAAACTGAACTTCTCGGCCACGAGTGCAAGTTCACCGTCAAGCCTTATTTGAAGAGATTCCAGGTGTACTACAAGGGGAGGATGTGGTGCCCAGGCTGGACGGCCATCAGAGGAGAAGCCAGCACACGCAGTCAGTCCGGGGTAGCTGGAAAGACAGCCAAAGACTTCGTTCGGAAAGCTTTCCAGAAAGGTCTCATCTCTCAACAGGAGGCCAACCAGTGGCTCAGCTCATAGGCCTTTTGCTCTATGAAGAATTGTCAGTGTTCAGCCGCAGTTGGCAATGGAAGCTCTACCATTTTGATCTCTTGTGTT
>Penaeus_monodon_8 ENA|GEEP01073823|GEEP01073823.1 TSA: Penaeus monodon WSV_20405 transcribed RNA sequence.
CAGCATTCACCCACCTTCTTTCCCTCACCCGTTTGCAGCATTCACCCACCTTAAACCAGCGAAAAAGATGAAGGTCTCGTTCGTGGTCGGCGTAGTGGCACTGGTGGCAGCGGTGGCACTCTTCGCTACCCCGTGCCAGGGCCAGATATGGGAGACGCTGGTCCCTCTCATCACACAGCAGGTCGTGGGGTTGTGGAAAAACGGCGAAAGAGAATTTTTTGGTCACCAGTGCACATACTCAGTCACACCCAAAATTAAGAGTCTAGAACTGCACTTTAAGGGAAGGATGTCCTGCCCGTCCCTTAGTAGTGTGAGAGGAGAAGCTTTGACCCGCAGTCGCTCGGGTGTGGAGGGCAAGACGGTTGAGGATTACGTAAGGAAGGTCTTAGCACAGGGCGTGATAACGGAGGAGGAGGCAAAGGCGTGGCTTACCAAGTAAATGAAACGGAAGTCGATTTTTTTAAAGTCTTTTCTACGACGATGGTTCTTCTGCTTGATTTGCATAACGTCGGGCGGTTTAGTGAAGCTGTTTTCGTGAATATTTGTTTTTGTTATTCATTTTTATTTTTATCGTTGTTATTGGCATTTTGTAC
>Pontastacus_leptodactylus_1 ENA|GAFS01000668|GAFS01000668.1 TSA: Pontastacus leptodactylus Pastle_hypoyo_c681 transcribed RNA sequence.
CATGCACAACGCCACCATTCTTGATTTATACCGATAATTGTCAATAATTGTAGCATATCAACATCGAGCTATTTAACTGCCATGTGATCTTGAGGCGAGGAACCCACATGACTGAAGACCGTGTGGTAAAATAACACCTCGTGTCTTGCGCCGTCAGGGAAGATGTATATTGGTGTCTTGGCATTTGGGCGGAGAGAACCGAGAAATATTAGATAACGCAACCTTCACCGGAGCTCACAAGACACCCTGACACCGGCATGACTCTCGCAAGATGCACCAGTCAGTGTTTGTGTACGTGTTGGTGGTGGCCACAGTGTTGGCACCCTTCTACCCACAGTGCCAAGCCCAGTTGGATCTGCTGGGGCCATTAATCGGTGATTCAGTCAAAGGGTTGTTCCAGGAAGGAGAAGTGCTGCTGCTGGACCACTACTGCAACTACTCGGTCAAGCCCAAGATCAAGAGGTGGGAGCTTCACTTTGATGGTACTTTCTGGTGCCCGGGCTGGACTAACATCAAGGGTGAAGCCCTCTCACGCAGCCGGAGCTCAATAGTGAACAGGGCTACTGAAGACTTCATCAGGAAGGCCCAGGCGAAGGGCCTCATTACGGAGGAGGAAGCCCAGGGATGGTTTGGGAGCAACTAACTCCTCTAACCCTGTCCTTTAACTTCGAGGTCTCGCATTCCGGCGGTCATTTATGGATTCCTAGGCACAGTTGGTGATTACCTGATGGCGAGAGAACAGATAATAAACTGGCTGATTTGCTGCATATTCATAAGACAAATGGATTCCATGCAGCGGCCGTCCCAAAAAACTCATTTATAATTATCTTACAGTGTAATAAAATACAGCATTATATCTTAAGCTATTATATATTTTATTGTTTTACATAGGTTTAGGTTAGGCGTTTAGTTTCCATTGGCAATTACTGGGGTGACCTTTTTTTTTTAAATTGGGTTTCAGACGTTGAAAGTGAGCACAACAATTATCGAGAAAATCTCCAACACCATCAGTTGTGAATCATTCGTTGGGTACATTTGAATCATACAGAGGTGGGCCGGCGACTGCAGTGGCAAAAATTTATTTTAACCCCCTGTAGGGCTTCTAAACCACTGATGGCCTTAAACAGAGGTAAGACTTGTTTTTAACTGAGTCACGGCATAAAACCTCCGGGAAAAGTCCCACAGAAAATGGCGTAGATTCTCTTTTATGAGTATGATAGGGATTCTCGTCTATGAGTATGATAGGGATTCTCGTCTATGAGTATGATAGGGCCCAAACGGGTCCAATGGAAAGTTAAGCCTTGTTATATATGTCGTAAAATGTAAAAGTATAATAATTTCAAAAAGTACTACATTTGCATGGGGAATAACTTGTAGCAGCCATCATCGTCGAAGTAAGCATGACGCAAAGCAATGCAACAATCCTGCAAGGGTTAGCAAAGACATTGTGGCCACCTTGCACTTGGAATAGATTTGAGTTTATATTGTTAAGAAGCCTTGTTGACATCTTGAGCTAACTCTGAGAAAAGAATACGTGACGAAGACTAATTTCTCATCTTTTCGCCAACATTCGCTCTTCGAAATCCGATTGTATACCGTAGATTAGACTGCCATAGGTTCAGGATAAGTTGAAATAAAAATAACGATTGACGAAACAAAAATACCTAACCTAACCTAGGCCTACTTTCAAAACCATAGTATATGACGTAATAACAAATTGTTCTTACCTATCAGTTCTTAGTGACTACGGGGGAGTGAGATCAAGCTCTTTATGCCCCGCCTTCTAGCCCCATATACCTGGCGCGTTAATTACTTCTCACAACATTAATGTTGTCATCATATCTTTTCTTGAAGCTGTGGATGGAATTGGCTTCAACAACCTCCTCCTTCAATGCATTCCACTTGCTGACCACCCGTACAGGGAACGAGAACTTCCTTACATCCCTGCTGCTCATTTGTGTTTCCAGCTTCCACTGGTGTTCACCTGGCAGTGAGTGGGT
>Pontastacus_leptodactylus_2 ENA|GBEI01000731|GBEI01000731.1 TSA: Pontastacus leptodactylus Pl_CLC_733 transcribed RNA sequence.
TCGGTAGCGCGACAGTCTCGCTTCGTGCAGGTCGGCGTTCAATCCCCAGTGGTCCAAGTGGTTGGGTACTATTCTTTCCCTCTGTCCTATCCCAAATCCCTTTCCTTATCCTTCCCAAGTGCTATATAGTCGTACTGGCTGAGTGCTTTCTCCCCCAATCATCACCTCACCTGTAGGAGGCACGAGACGTGTAGAGGATGCGGACGTGGGTACTAGTGACGGTGCTGAGTCTGGTGGTGCTGCTGCAGCCGCCCTGCCAAGCTCAGGTCTCCCAGGAGGTTGCTAACCTCATTATCAGCAAAGTGGTCTCTTTGTGGAGTGATGGCCAGGTTGATTTCATGGGTCATACCTGTAACTACAGCTACAGCCCCACCATCAGTAGGTTACAACTCTACTACAAGGGCAAGATGTGGTGTCCAGGGTGGGCCCCCTTCTCTGGCAACTCCAAAACTAAGAGTCGGGCTGGATCCATCGAGCACGCCACCAGGGACTTCGTCACGAAAGCCATAGCGCAGAAACTTATTACTGCTGAAGAAGCTTCAGTTTGGATTAAGAACTAGGAGCCTTTCCTAGTCCCAAGATCTTTGCAAGTATAGTGGCCTTCTGATACCTCTAAGATTGATCCCAAATTGATATCTTTATAAACAGAGACCAGCAGATGTTCCTACAAGCAATCACCATTTGACTCTATCGTATGCTGGTATAAAATATCACCCTTCAAGGTTTCTGGTAGTAGCATCTTCCTGGAATCTGCGCAAGCATTATTTTGGCTGGCGTAAAACTAGGCTTAAGATAATTTTTACATAGTATATTGATCAATGCGCACAATAAACTATATAAGGGCAATTAATTACACATGCTATATACACTCTCCAGTTGTGCAGTTCTCACTTCAAAACAAGCAGCATTCTATGGTGTTAATTAAACTTGATTTGCAATGTATTTACAATATATTTTATTCCCTTTTTTTAAATGTATGCCAACAAATGTGCATACTTTATGTACGAGTATGACTAGCCAGTATGACTAGCAAAATATAATGGATATGAGGATAAGGAGCTAGGAAATGAGGACGGAGTGAAGGGAAGATGCCCAACCACTTGGACCATTGGGGATCGAACGCTTTAAGGCAAATTAGTTATCTCCCTATATTGGAAGACAAATGAGTATTCCACACTTTAAGAAAAATTCTTATACTCCGCACAGGAAGATAAATGAGGAAACACTAATGAAAGAATACTTTAATCCTTTAACGAATCATTATGCAAATCTTTGTCCACCTTCTCAGGACCATGGGTTTACGCATCTAAACAAAAATATATAACAATAATCGAATTACATTCATTCATATTTTGAATATAAAATGCATTTTGAAACTCTGCTTTCTTAGAAAAAATGTCAAAACGTGTGGGTCTGATAAGTCTTCCAGCCCGGGGTTACCGTGAATGACTCCACGCTGAGACAGGTGCGTTAGTGTATTCAAATAACTGTATTCCTTTTTTTATAAATATTTATTATATAAATAAGTACTTACGCTGTCTATATAGCTATCTTCTAGTATTACACTAATTTGTATTTCACTACACACTGGACAACCGGTATTCAATCCACCGACCGGAGACAAAAGCTCCAAAATAAATAATAGCCTTTGGTGTGTTAGTGTTTAACTTATTACATCCGGCACCCGACTGACAATATTAACTTTTCATAAAGTTTAGTAACAAATTTAATTTCTCAAATAAAAATTATTTGTATGTGTTGTTGGATTTTCAATAGTTAGGTCTAGCCAAGGTGAGGTTACTTATTTTATTTACGTTGATTTAGGAAATTATTAATATACAGGCTAGAAGTTAATGAAGCACGTCTCGAATCATAGCTTTGAATAGTCAGTTTAAAATATATTAAAATACAAACTATAGCTGACTCGATAATTTATGTTCTGTTCTTTCTTCTTCTTTGTGGTACGTGCAGGTTGCGTGAAGGTTTCCTCCTCCCGATGACTGCACGAGTGATAATGTTGGGGACACGTTGCGATGGCGCGTCAATGTTTATGAT
>Pontastacus_leptodactylus_3 ENA|GAFY01001088|GAFY01001088.1 TSA: Pontastacus leptodactylus Pastle_hepa_c1099 transcribed RNA sequence.
AAGGCTGAGCTTCCAGGCGGCACGGGGGGATACAACAACTGGCACTCAGAGGTCACCCAGTAAGAACACGCTCCACAGATCACACTCTCCTCCTGCAAGCCGATAACAGGGAGATCAAGATGAACCATTCTGTGCTCGCGAGTCTCCTGGTGGTGGTGCTGCTGGTGGCGCCCTTTGCCCCACAGTCCGACGCCCAGATCTTGGAGGGTTTGGCAGCAGCCGTCGCCAGCAAACTAGTTGGACTGTGGCAGAACGGCGAGGTAGAGCTGATGGGCCATTACTGTAACTACAGTGTGACTCCCAAAATGAGACGATGGCAGCTGTACTTCAAGGGCAGGATGTGGTGCCCCGGCTGGACCTCCATCAGGGGCGAAGCCATGACGAGGAGCAGGTCAGGTGTTGTTGGTGACACGTCACGTGACTTCGTTAACAAGGCCTTCAGTGCGGGCATCATCAGTGAACAGGACGCCCAGGCCTGGCTTAATTCTTAAATCTACAGAATTCTTAAACAAAATCAATTAATAATGAAGAAAATATATTATTTTGCATTAATTAAAATTGTTGATAACCCCGGTATAATCTTGCAGATTAATAGCGCTTCTTCACATATCTTTATGGTCCAATATTTCAATTAGATATTTAAATTTGTCTTATAGATTGATAAAGAACCACAAAAGCCATTCTGTCATATCGTTGACTTCATTAACTTAATGGTGATAATATGACAGCATTTACCATGATTGGTAATCTTTCATAATGAATGTATAATGTACTATTTTTGTTATATGTAATAAAGCATTTTTTCTACGTAATTTAAAAAAAG
>Pontastacus_leptodactylus_4 ENA|GAFS01002539|GAFS01002539.1 TSA: Pontastacus leptodactylus Pastle_hypoyo_c2577 transcribed RNA sequence.
TCGTATGTACGTAGGTAACGAGTTTGAACTGCTGAATCACCAGTGCGCCTACCACACCCGCCCTGTGTTGTTCAGCTGGAGTATGCATATTATGGCAAAGGTCTGGTGTCCGGGCTGGGTCAATCTGGCAGGTACAGCCATCACCGACAGAATCCCGAGGAGCATCGAGTTCGCAACCCGAGACTTCGTGAGGAAGGCCCTGGAAGCTGGCGTCATCAGCGAGGAGGACGCCCGGCCCTGGATGTAATACGT
>Pontastacus_leptodactylus_5 ENA|GAFY01006393|GAFY01006393.1 TSA: Pontastacus leptodactylus Pastle_hepa_c6426 transcribed RNA sequence.
CTTCACTGTCCTGGCCAGGATATAACAGCTGAGGTATCCGTCACCTGCCATAGCAGGCTCAGGCCCCGGGACGACCAGTACAGCTGAGGACCACCGCACTCCTCACAGCTCACAGCAACTGAGGTGTTGAGGATGAGGTGGTTGGTGTTGGTGATAGTGTCGGCGGGGGGGTTAGTGACGCCACCGCACCCTTGTCAAGGCCAGGACTGGGATGCTACGGTCACACTCATTATCAACAAGCTGGCAGGCTTATGGCATGAGGGAGAGGCTAAGTTCATGGGTCACAGCTGCCGCTACAGCTACAACCCGACCTTCTACAGGTGGAAGATGTACTACAAGGGTAAAATGTGGTGTCCAGGATGGGTGCCCTTCTCTGGCAATTCCAGAACTGAGAGTCGGGCTGGAGCCGTCGAGCACGCTACGCGGGACTTCGTCAAACAGGCCCTGGAGAAGAACCTATTTACTGCCGAGGAAGTTTCAGCTTGGATAAACAATTAGGAGTTTTTCCTGGTCCGGAGGTCCTTTAAGTAGTGGTTATCTGATGTCTCTATGAGTGGACCCAAGCTGACGTTC
>Pontastacus_leptodactylus_6 ENA|GAFY01007701|GAFY01007701.1 TSA: Pontastacus leptodactylus Pastle_hepa_c7744 transcribed RNA sequence.
CGGAGGCTCAACAGCTAGTTGCCCCTTGCCCTTTGTCAGGCAGATACCGTACGCCTTCGGCTGACTCGAGCCCTCTTACCCACGCCTACACCCGCCCACGCTTGCCCTAAGAGCGTGAGCACAACCTCCTGCGTCAGCATGTCAGCAGCGCCGTCAGGAAGGTGTTGGGGCCTGCTGGTAGTGTCTGGGGTGCTTCTGCTGCTCATTGCCGCGTCCCCAACACACGCTAAGCCCTTCGACTTCTCCTACATCGTCTCCACAGTCGCCGACAACGTCATCACTCGGTTGTACCGTGATGGGGAGATAGAACTGCTAGGTCACTACTGCACCTGGAATATTCGACCCTACTTCCATAGATGGGAGCTTAAACACCGCGCCTCCACCACCTGCCCGGGCTGGTCCCCTGCCGTAGGGAGAGCTAAAGGCTACCTGAGCCCAAGGTCTGCGCAAACTGAAGCAACGAAGGATCTCGTAAGGAAGCTGGTGCAGAGGGGTTTGGTGACCACCGATGAAGCATCCGCGTGGCTTTGATGACCTACGAGGTGTTAGTGGTTCTTGTAGACCTGGTGACCAGCAAGGAGGCGTCGGAGTGGTTCTTGATCTGGTGACCTACGAGGAGAAGGCAGTTTCTCTGAGGACCTGTTGACACTATGAAGCACATCCATGGCTCTTCGAGGCCTGATGACCCTTAAGCAGGCCCAACATGGCCCTAGGAACCGCTGCCAACCTCCACCTGACCTTTCAACGAAAATAGGAAAGGTGTCAAATCTGTTTACATGTTCAATGTTTTTGAGAAAGTAAACTAATTTATCAAGTAACTTCNNTTATGTGGAAAAAACTTATTTGTCGGCATAGTTAATAGGCAAAATTACCACGTGATTATTAGTGTACTTTGAAAAAGCATTTCAGTTTTATATATCTAAAACACGTGTCTTCACTCACGAGAAGACCTTCCGACCAGTGTTTCTGCAGTTGATTTAATGGATGGAAGACTACAATGTCTCTTTTAGAATGTTATGCTTGGCAAGATAAATCGGTTTATTTCAGGTAGAACACTTATGTACCCAAGAGTATAACTTTTAAACATTAAATAATTGAAGTTTCTAGGGGGCGGTGATCCATGGTTAAGGAAAACACTTATAAAACTAATATAATTTATAAGAAAAGCTTAAGTAGGTTAACAAGGTTTAGTTCGTGGGACTTAATTGTAATAGAATCCAATAGCACAGCAGCTCAGGAATGAAGTTAGTTTTTAAGTCCAAACACGTCAACACTCAATAGATTGTCTCAACACATTAGACGAGCTTTAACAAAACAAAGTATAACATAACACACGAATATTTTCACAAAATAACGAACCTGGACTCCAGCAAAATAAAACGTGTAACATTTAACAAATCTTAAACAACACAGTAGAGTTCTAAAGAAAGAGGGAGGCGAGAGTAGTGAACACTAGCAATACCAGGTGTTGTCTTCCTCAACCTTGTCTGGTGTGGCTTGACATTGCCTTGGTCCGTACGCATCCTCCAATCACAGCGCGTGACGTTCCCGCCAACTCGTAACTGGCCGCTCTAGTTTCTTTGCCTTGCGGCATGTTCCACTTTATGTGTTAGCCTTGCGGCTATAGTTTTCTCTCGTGCTGTGCCTTGCGGCTTTNNNNNNNNNTTAGTCCCAACATTATATTACAATACGTGTTTCCACATGGAAACCGTAACAAGGACCATATTTGCATGCTTTGATATTTCACCCAGAAGTTTCTACATCAAATGCTACGATGGCGTCCTAGCTCTTGCTTTCTAACTTATTTTTCCGGCTTGGCTTGCCAATTCTTGACTTGAATGAAGCCCTCTATCATGTATTAATATACACAGGCAGCCTGGTGTATACATGATATAC
>Pontastacus_leptodactylus_7 ENA|GAFS01008180|GAFS01008180.1 TSA: Pontastacus leptodactylus Pastle_hypoyo_c8319 transcribed RNA sequence.
AGTCCGATAACCTGGACTTACAGTCCACTGACTTACAGTCCAATAACCTGGACTTACAGTCCGCTGACTTAGAGGTCGAGACAAGACTAGCGCCTTGGGCACCATTAGCACTAGCTGTCGCCAACAAAATTCTTACATTGTGGGGGGGAGGAGATATAAAGCTATTTGGCCACGTCTGCATGTTCAGCGTGGCGCCCAGGATTCATCAGTGGCGGCTCTACTTCCAGGCTGCTTTCTATTGCCCCGGGTGGACTAACATCAGGGGAGAAGCCCTCACCCGGAGCAGGAATGGTGCTATCCTGGAGGCAATTCGTAACTTCCTCAACAAGGCTCACAAGGCTAAGCTCATCACTGAAAAAGCAGCTCGGAAATGGCTTAGTGGCTAAGTC
>Pontastacus_leptodactylus_8 ENA|GAFS01008651|GAFS01008651.1 TSA: Pontastacus leptodactylus Pastle_hypoyo_c8798 transcribed RNA sequence.
AGTCTGGCAGCCACAGATCACCAGTCTGGCAGCCACAGATCACCAGGTAGGCAGCCACAGATCACCAGCCTGGCAGCCACAGACGACCCAGCCTCTTAGCCGCACAAGACCATCCTCGCAACCACAGATCACCAGCCTGGCAGCCACACAGCATCTCGTTCTAGACCACAGCTCGTCCCACAAGATGCATCAGTGTGTAATATTGTGTTTGGTGGTGGTGTTTGGGGTACCATTCTTACCACACTGTAACGCCCAGGTCTGGGAGCCTCTGGCAGTTGCTATCGCCGAAAAACTTGTCGACTTGTGGCAGCATGGGGAGTTCCAGCTGTTGAACCACCAGTGTAACTACAGCGTGTCGCCCAAGATACGCAGCTGGGAGCTGTACTTCAAGGGAACCATGTGGTGCCCCGGCTGGACCCCCATTAAGGGAGAAGCGTTGACTCGCAGCAGGTCCGGCGTGGTGGGTCAGACAACTCGGGACTTCGTCAGGAAGGCCTTCAACGCTGGTCTCATCACCGAGCAGGAGGGCAAGGATTGGCTTGCTCTATAATTTGTCAAACTTTATTCTACAATTTTTTCATTAGCGTGTTGTGGGGATCCTTATTTTATAAAATCTTCAGTCCTCTCCCATCCTTCCCCATTTACCTAAACACAATATAACTGAATAAACATTAGGATATTCGCTAATTATTAATGAAAGTATTAATATTTATTTTCATCTCAAAACATTATACAATACTCAC
>Pontastacus_leptodactylus_9 ENA|GAFY01010085|GAFY01010085.1 TSA: Pontastacus leptodactylus Pastle_hepa_c10144 transcribed RNA sequence.
CTCTCGACTGAGTTCTGCTCCTCACCTACCTTGTCACTGTAGGACATCGCTACGCATTCAGCAACTCATGGAAGAGTGAAGTACAAATTTCTTCGATAGAAGACTCCGAAGTAGACAGCGACTAGTCAATAGCTGCCGGAAAGTGATTTTTGTATATAGTATAAGCAGGAACATCAGTAGCACACACACCCATCAGGAAGCTTGCATGTGAACATACATACCAGCATGGCAATTTGCGCGGGATGTGTAGCGCGGTTTGTTTACTTTGTGTGGGTTATCTGCTTGGCAGAAGCTTCAGCTGCAACCCACGCTCTGCCAGTGTCTGCTTCCCACAGCCCCAGGGAGCCAGCAGTCTTCGGTAATACAGATCGTGTCCCTCTTCTGCCCCTCGTCAGAGATGAGCCTCTGAAACATCCATTGCTTGAAGAGCAACTAACCAGGAGGAATCACAGGAGTGNNNNNNNNNGGAAAGTGACATTCCTCAAGACTCTGTAAATGAAATTTCCACAATGACCTCAATGATTCACACACCTGAGATGAAGATTCCTATGCTTATTGCTTCTCACGACAAGATTGATACAATACACACTCACCGACAAGAATCTCCACACAGAACATTCCCCATTCCACGAAAGCCCACCAGTAAAATATCTCCAGGTAACCAAATTCTTCCAAATGCTGGTCACATTCCCCTCCACTTTCCACCCCAAGAACCTGGAGGTATGATGCCTTCCAACCTCTCTTCTTCTCAAGAATCTATAATTAGGACCCCGATGAATCACTTCCTGCCTCAGATACCAAACAATCGGGTACCATCACGCCAATACCCTCAAGAAAGATCCTCCAAATGGATTCCCCATGAGCACAACCTTTCCCAAGGACCACATAATGCGATACCACCAAACCACTTTTCATCCCAAGTGCCCATGGGAGCGATGACTCCAATCCGTTCAATCTCCCACGGACATCCTGACATGATTCCGCAAAGCCATATTCCATCAGAGGAGCCCATGGGAGCGATGCCTCCAATCTATTCAATCCTACATAGAAGTTCAGACACCATTCCTCCGAGCCACAACTCCTTCCAAAACACCTGGAACATGTTGCCTGAGAGTCGTCATCCTACCAACGAAGTCGACAATGATGACGATGACTGCAACCCCGTGAGGAAGCTCTTCAACTGGGGCACGTTTATCAATGCGGCCGTTGACGAACTATCTGAGCGTTTGATACAAAACGAGGAGTACGTGTTACTGGATCACTACTGTAACTACTTCACGAGGCCATACTTGTCTCACTGGAAGATAGAGATCCTGGCTGATGTTTGGTGCCCCGGTTGGACCACCATCACCGGCACTGCCTTCAGCAAGAAGGCAGCTGACAGCATCAAACACGCTACGCTGGACTTCGTGGAGAAGGTTGTCTCTGCTGGTCTAGTCAGCCGGGAGGATGCTCACTTCTGGTACATCAACAATCCTGAATACAAGCCTTACTGAGGCACCCTTTGTGTTTCACTGCGAGTTCATCCACTTAAATTGGTTGGTACAGCGAAGGGCATTGCTTCTTGCAGGGTCAGAGTTCGATCCTCGATGGGCCAAGTGGTTGGGCACCGTTCCTTCGCCCATTCCACATATCCCAACTCTTTGCATGTCCTCATATCCCAGCTCTTAGCATGTTCTCATATCCTAGCTCTTAGTCTGTCCTCATATCCCAGCTCTTAGNNNNNNNNNAGCTCTTAGTCTGTCCTCATATCCCAGCTCTTAGTCTGTCCTCATATCCCAACTCTTAGTCTGTCTTCATATCCCAGCTCTTAGTATGTCTTCATATCTCAGATCTTAGTCTGTCCTCATATCCCAGTTATTTGTCTGTCCTCATAACCCAGCTCTTAGTCAGTCTTCATATCCCAGCTCTTAGTCTGTCCTCTTNNNNNNAGCTCTTAGTCTGTCCTCATATCCAAGCTCTTAGTCTGTCCTCATATCCCAGCGCTTGGCCTTTGGTGCTTATTGACTAGAGTAGAGTAGGAAATATAAGATAAGGTTAAGAGTGTTGACTACACATGTTTGTGTGGGGGCATAAGGCCAGCGGTCTTGAGATTAAAGAGCCATTCTTGTGTATAACAGTGTCCACCAAGCTTTGGCTGAAGGCCTCGTGATTAATACCAGAGTCATGTAATAGTTGTGGATGGAGGATGCTCCCTAGTCCAGAAATTTATTGAGATATACTTTTCCCAGTTGAAAAGGAAGAGATTAAGCCAGTGCCTTATTTTAACATTATGAAGTGATAAAAGATTGATAAGTCCCTCAGGAATTGTGTTGTTGAGGCCACCCACTGTTGCTCTGGTGCTAACTGGCCATTTATATATTTTGTATAACCAGGA
>Pontastacus_leptodactylus_10 ENA|GBEI01010222|GBEI01010222.1 TSA: Pontastacus leptodactylus Pl_CLC_10239 transcribed RNA sequence.
CTCTCGACTGAGTTCTGCTCCTCACCTACCTTGTCACTGTAGGACATCGCTACGCATTCAGCAACTCATGGAAGAGTGAAGTACAAATTTCTTCGATAGAAGACTCCGAAGTAGACAGCGACTAGTCAATAGCTGCCGGAAAGTGATTTTTGTATATAGTATAAGCAGGAACATCAGTAGCACACACACCCATCAGGAAGCTTGCATGTGAACATACATACCAGCATGGCAATTTGCGCGGGATGTGTAGCGGGGCTTGTTTACTTTGTGTGGGTTATCTGCTTGGCAGAAGCTTCAGCTGCAACCCACGCTCTGCCAGTGTCTGCTTCCCACAGCCCCAGGGAGCCAGCAGTCTTCGGTAATACAGATCGTGTCCCTCTTCTGCCCCTCGTCAGAGATGAGCCTCTGAAACATCCATTGCTTGAAGAGCAACTAACCAGGAGGAATCACAGGAGTGGCATACCTTCTGATGAATCCCGTAGCCAAATGTTCCAGAGCAGTAACTCACTAGATAGTTCCGTGAGTGCAACATACCCGGAATATTTCCCTTCTCAGGATACCACAGATACTACGATCAGTGAAGATAACATGTCAGACTATGAAGTGCAACAGGAACCTACCGGAGCCACGCCTAAGGAAAGTGACATTCCTCAAGACTCTGTAAATGAAATTTCCACAATGACCTCAATGATTCACACACCTGAGATGAAGATTCCTATGCTTATTGCTTCTCACGACAAGATTGATACAATACACACTCACCGACAAGAATCTCCACACAGAACATTCCCCATTCCACGAAAGCCCACCAGTAAAATATCTCCAGGTAACCAAATTCTTCCAAATGCTGGTCACATTCCCCTCCACTTTCCACCCCAAGAACCTGGAGGTATGATGCCTTCCAACCTCTCTTCTTCTCAAGAATCTATAATTAGGACCCCGATGAATCACTTCCTGCCTCAGATACCAAACAATCGGGTACCATCACGCCAATACCCTCAAGAAAGATCCTCCAAATGGATTCCCCATGAGCACAACCTTTCCCAAGGACCACATAATGCGATACCACCAAACCACTTTTCATCCCAAGTGCCCATGGGAGCGATGACTCCAATCCGTTCAATCTCCCACGGACATCCTGACATGATTCCGCAAAGCCATATTCCATCAGAGGAGCCCATGGGAGCGATGCCTCCAATCTATTCAATCCTACATAGAAGTTCAGACACCATTCCTCCGAGCCACAACTCCTTCCAAAGCACCTGGAACATGTTGCCTGAGAGTCGTCATCCTACCAACGAAGTCGACAATGATGACGATGACTGCAACCCCGTGAGGAAGCTCTTCAACTGGGGCACGTTTATCAATGCGGCCGTTGACGAACTATCTGAGCGTTTGATACAAAACGAGGAGTACGTGTTACTGGATCACTACTGTAACTACTTCACGAGGCCATACTTGTCTCACTGGAAGATAGAGATCCTGGCTGATGTTTGGTGCCCCGGTTGGACCACCATCACCGGCACTGCCTTCAGCAAGAAGGCAGCTGACAGCATCAAACACGCTACGCTGGACTTCGTGGAGAAGGTTGTCTCTGCTGGTCTAGTCAGCCGGGAGGATGCTCACTTCTGGTACATCAACAATCCTGAATACAAGCCTTACTGAGGCACCCTTTGTGTTTCACTGCGAGTTCATCCACTTAAATTGGTTGGTACAGCGAAGGGCATTGCTTCTTGCAGGGTCAGAGTTCGATCCTCGATGGGCCAAGTGGTTGGGCACCGTTCCTTCGCCCATTCCACATATCCCAACTCTTTGCATGTCCTCATATCCCAGCTCTTAGCATGTTCTCATATCCTAGCTCTTAGTCTGTCCTCATATCC
>Pontastacus_leptodactylus_11 ENA|GAFY01012902|GAFY01012902.1 TSA: Pontastacus leptodactylus Pastle_hepa_c12982 transcribed RNA sequence.
CTTCAATGCCACCATCTACAGCACTCTTCATGTCAACTGCACAAAGGTCCTATATAACAGGTTGAAGATGAGGGTGCATGTGGTGGTGAGCGTAGTGTTGGCAACACTGGTGGTGAGTTGCCTAGTGCCACCCACCGAGGCACAAGGCTGGGAAGCCGTGGCTGGCCTTGTCGCTCAGAAGGTTGTCTCACTGTTTAGGAATGACGAGGTGGAGTTTATGGGCCACGTGTGTAAGATCAGTGTGAAGCCGTACATTAGGAAGTTTCAGCTCTATTACAAAGGAAGAATGACTTGCCCCGGCTGGACCCACATCAGGGGCGAAGCTAACACACGGAGTCAGAGTGGAGTGGCGGCCAAGACAACAGAAGACTTCGTCAGGAAGGCGTTTGCCAGTGGTCTCATACAGGAAGCCGACGCCCAACAGTGGCTGAAGACCTAAACTCTCGCCTCTTTCGCACTTACCAGCCAGT
>Pontastacus_leptodactylus_12 ENA|GBEI01014630|GBEI01014630.1 TSA: Pontastacus leptodactylus Pl_CLC_14652 transcribed RNA sequence.
ACAGCTCGTCCCACAAGATGCATCAGTGTGTAATATTGTGTTTGGTGGTGGTGTTTGGGGTACCATTCTTACCACACTGTAACGCCCAGGTCTGGGAGCCTCTGGCAGTTGCTATCGCCGAAAAACTTGTCGACTTGTGGCAGCATGGGGAGTTCCANNNNNACTTGTGGCAGCATGGGGAGTTCCAGCTGTTGAACCACCAGTGTAACTACAGCGTGTCGCCCAAGATACGCAGCTGGGAGCTGTACTTCAAGGGAACCATGTGGTGCCCCGGCTGGACCCCCA
>Pontastacus_leptodactylus_13 ENA|GBEI01064313|GBEI01064313.1 TSA: Pontastacus leptodactylus Pl_CLC_65342 transcribed RNA sequence.
CTCACACCTGACACAAACTCTCACATCTGACACTCACACCTGACACGCACTCTCAGCTTCCATCAGAGAAGAACTCGCGGTGTGAAGCTTGACAACCATGCGTCAGTCTGTGGTGCTTAGCGTGGTTGTGGTGTTGGCCCTGGTGGCACTCCCAGCTCCAGAGTGCCATGGGCAGGGGATCAGTGAGTCTCTGATCGGTGCCGTCGCTCAGCAGCTGCAAGGGTTGTGGAGTAACGGTGAGGTGGAGCTCCTGGGCCACTACTGCCAGTACTCCGTCACCCCCAAGATCAAGAAGTTCGAGCTGTATTATAAGGGCAGGATGACCTGCCCGGGATGGACGCCCATCAGAGGAGAAGCCGAGACCCGGAGTCGGACCGGGGTCCTGGTCGACACCACAGCCGACTTCGTGAGGAAGGCTTTCCAGGCTGGCCTCATTACTGAGGAGGATGCTAGGCAATGGCTGAGCTAGACTCACAGTCACACACAGATAAACACACACACACAAGCACATCTAGGTGAGTA
>Proasellus_aragonensis_1 ENA|HAEO01003351|HAEO01003351.1 TSA: Proasellus aragonensis, contig comp7761_c0_seq1
AATACTCAAAACAACTCTTTTGATTTAAATATCTTTAAATATTTCGTTGACCAGACGACAAGATTGTTTAGAACCGGAGAAGCGAAGTTCTTGGACTATGATTGTCTGTACACACAACGACCCAGCCTTCACTTTTTTAGAATTCAATACTATGTTAGATTTCAATGTCTGGAACTCGCTCCGTTTACTGGCAATGGTGATGCAAAATACCTGGAGGACTCTTTCGAATTAGCAGTAAAAGATTACGCAAAGAAAATCTTAGCTTCTAAACTCTTGTCAAAAGAGGAATTGGCGCCATTTTTGAATTGAAGGTGATGCAAGATATCTGGAAGACTCTTTCGAATTTGCGGTAAAGGACTACGCTAAGAAAATCTTAG
>Proasellus_aragonensis_2 ENA|HAEO01020836|HAEO01020836.1 TSA: Proasellus aragonensis, contig comp37351_c0_seq1
TGCCCATTACGGCCGCGGGAGTTAAGTCGTGAGTGAAATCTAGTTAACTTCATTTGAAGAATTTAGCATAATTTCATCATAATGTTAAAATTTGCGCTTTCAACTCTGTGCGTTGTCTTTGCACTGGTTATATTAACCGCCGAATCATCTCCATTTCTGGAAAACATACTTGGAGCAGTAGTTGGAAAAGCCACTCAGCTCTATGATGCTGATAAAGTAACATTTATGGGACATAACTGTCAATATACGCAGGAACCTACTTTTAGAAACTGGGAACTTGTATTCCGATCAAGGTTTTGGTGCACGGGCCTAGCCCCGTTTTCAGGATCAGCTTATGACGTAAGCAGAGATGGCGCCCTTACAGATGCCCAGAAAGACTACGCTCGACAACTGGTGGAAGCAAAATTGTTCAGCAGAGAAGAGCTGGCAGTATTCTTGAAAAAATAAAAGGAAATGTGTTTTACTTATTTATATATTATATAAAGTACAGTGCTATATATTTTTTTTTAATGAGATACAGCTATTCCCACCAATAGGAGAGTGTCTCCTCCTCTCAAGTGGGTGTCAAACAGCCAAAGCGGTGGGAAGTATTTCTGCTTTAACCCTCGTCAGCACTCCTCTACTTAGACCATTTTTTAGTTAGATATACTCAAAGATGAGTTTACCGGCCCCACGGTATGGTTTTTTCATCAGGGTTTTCCTTCCCCTCTGTGAGCAGTATATATTTTT
>Proasellus_aragonensis_3 ENA|HAEO01023344|HAEO01023344.1 TSA: Proasellus aragonensis, contig comp39336_c0_seq1
CCCATTACGGCCGCGGGAAGTGTTGAATTATTTTCAAATACAGTTGATCGCACGAAGACTAGAAACACTTGTAAAAGAAAAATCAAAACTGAAGACTTGTTCGAACGGCAATTTAAGTGGATCATAAATTTAAGAAGAGAAATAAAATAATTTGAAATGTCACGAAATGCATATCTTGTTGCATTTATAGCGCTTTCCATGATGATATTAAATTCTCAGCCCGTTAATTCTCAATCAGATCTCTACTCTCTTATTGCAGTTAAACTACTCGGCTTATTCCAAAGTGGCAGTTTTTCATTTCTTGGGAATCAATGTCAACACAGTGTCAAACCAAGAATTAGCAAGTTCAAACTGAAATTCGATGCTAAAGTTTGGTGCCCTGGATTTGCTCCTTTTACTGGGACAGCAACCAAATTAAGTCAATCAGGCGCCATCGAACATGCGGTAAGAGATTACGCTAGACAGGTTGTTGAAAGTAATCTTGCCACACCAGAAGAAGTCAAAATATGGTTAAATAACTAATTAGGTCTCAGCAATAGGCACTTACTCTTAATGCAATGCTTCATAGATAAAAATTAACCTAGATTCATAATATATTTTTATCAGCATGGTGAATATTTAATATAAAAAGATCTATTGGAAATAAAACGAAAGTTAGTTTAAAAAAAAAAAAAAAA
>Proasellus_aragonensis_4 ENA|HAEO01038923|HAEO01038923.1 TSA: Proasellus aragonensis, contig comp47767_c0_seq1
GGTATCAACGCAGAGTGGCCATAACGGCCGCGGGGAGTTTAAATATAGTTTGCCTGTGGTCAGGAAAGCTTTATCACGGTTTTAAAGATTTTAAAGTAATTAACGATGAATCCAGTGGTTTTACTCTTGAGCACATTCAGTTTAGTTGCTCTCTTCCACATTAACAAAGCTATGCCAGAACCACAATTTGGAGATTTTTTGAGGAGTTTTATAGTTGACAGGACTCGAAACTTATGGGAAAATGGCAGAGCAGACTTTTTAGGATACGATTGCAGATACTCAATCAAGCCTGGTTTCCGTAAGTTTGAGCTGAAATTTGAAGCTAAGTTTAACTGCCCAGGATTGGCACCATTTTCAGGATCAGGAAACGGAAGTAGTAGTATTGGAGCTCTTCAACGGGCGCAGAAGGAGTTTGCTCAGAAAGCGCTGGATAACAACCTTTTCACAAGGGAAGAACTATCTATTTGGCTGAAAGATTTTTAAATAGAAATTCTAACGATACTATCTAAAAATAGTTATTGCATCACATCTTCCTTGCCACTTACTGTGTTTGAAAAATTGAGTTGAAATTCAAAAATATGCAAATTGAGATTTAAGTATTTACTTAATTTGGAATCGAAGTATGTTGGTGGAGCCCATACACGAAGCTCACAAAAAATTTTCATAGGTCAGTTTTAATTAAACAAAAGTAAAATGTGATTAAAGACCAGATTACAAATTATATAAAAAAGCAACACGCAGATGAATAGAAATGGAATTACATGAAATATTAAAGCCGTTTATATTAGAGCACAAAAGAATAGTGTGTGACTCTGAAGGACATGAATGTGGATCAGTAAAAAAACATACTGAATATTTAATCGAGTGAATAAAATATTTAATCATTCCAATTTTATATTGATGTACTAGTTATTAACCATATTTTACTTAGTTTTCATCAATAAATGTTCCAAGTTACGATTGTCTTAATATGCTATTTACGAAAGTAGTAAACATCAAGATATTTTTTTTATGTATTTTTTTATTGTTACTTATTAAAATCAGGCTTTACTATTGTTTACCTCTATTTAATTCCTTATTAGTTATAAATAAATCCCCAATATAGATTTATAAATAGTACTACAGAACAGCACATTTGGATCATATTCCTAAGTAAATTTATCATAGTTAGTCAAAAAATTGTATTTTCTTCTAAAGATTCTTTAAAAGAAAATTATTTTAGACCAATAACAAAAATATTTAATTAATATTCTTTGGATCTGTACAGGCATTCCTCATTGATAAGCTTTTTTTCTTTTATTTTAATCATCAAATATGGCATTTCCTACCAAGAATGGGGGAAAAAAGGGCAAATGGAGTTCAATGTTGAAAAATGCAAAGTTTTGCTCTTAGGACACAGTAATGTGGAACATGTGTCAGCAGGGGCGGCTCAAGAAATCTTGTCCAATCCCAGCGCCCTAGACGACCTTTTATGAAGCGCCCTATACTGAAACACTGTGTTTTAAGCATTTCTATTTCTTAATTCAATGTGTAGGTATTTCATAATAAAATTTTTATTTAATAATATAAAAAATATGTTTATTTGAATCATTTCAAATATAACAATGTATGCATTTCCATTTTACATAAATAATAATACAAATAATATGGGAGTGACATTTGTGAAAGACAAAAATTAAAGATAACATTATGAAAAAAAAAAAAAAAAAAA
>Proasellus_aragonensis_5 ENA|HAEO01039990|HAEO01039990.1 TSA: Proasellus aragonensis, contig comp48167_c0_seq2
CGGCCGCGGGGAGTCATGCAGAGTATATCACTGTAGGTAGTTTCCTATAAAATGTAGAGAAAGTCTTAAATTTAGTCATTATTCTAGAGTGTTTCTTGGTGGTTTATGAAAGGAATCATACTATACTCAATTATGTCCAAACTTTTTATACAATCGGTTCTATGCGTTTTCATTTCGTTGAATGTTCTCAACTTTCATCCCACTGCTGTAGAATCAGCGCCGTTTCTCGAAGGCATATTGGGAGCTGTAACTGGAAAAGCGACTCAGCTGTGGGATTCAGGAAAGGTGTCCTTTCAAGGTTACCAATGTCAATACACCATGAAACCAACGTTTCATAAATGGGAACTCTACCACGTGGCCAAGTTTTGGTGTCCAGGCTTAGCGTCCTTTTCTGGATCTGATCGCCACGTCAGCCGAGATGGGGCAATTGAAAGAGCCCAGAAGGATTACGCACGTAAGCTTGTTGAAGCTAAACTACTTTCAAAGGACGAATTGGCTGGTTGGCTTTAATATTTATGTTTATACATAAGTAATGTGCTGACAGAGAAATAAATATTTAAATGAAAAAAAAAAAAGAAAA
>Proasellus_aragonensis_6 ENA|HAEO01044808|HAEO01044808.1 TSA: Proasellus aragonensis, contig comp49689_c0_seq1
GCCATTACGGCCGCGGGAGACTTTAAGCAATAATTGTTCTAAACAGTCTTGCTTTACACTGAAGTATTTGAAAATTAACAGACTGCTTTCTAAAATGACACGTTATCAGATGGCAATTTATTTGTACTTCCTTATGATGACACCCTTTTTCACGAATATTCAAACAGTTGAGGCATTATTTTCCTGGAAAGATGTCAGTGACTTTGTTTTTTCAAAAGCTGCCAAACTATGGCGCCGAGAAGATGCGACATTTTTAGGTTACAACTGTTTCTACACATTAAGACCAAAAATTATGAATTTTGGCCTTTATCAAACTGCAAATTTTCATTGCCCAGGTCTAGCTATTTTTACAGGACGAGCTGTTGGAAAAACTGAAGCAGATGTCGTTGAACTTGCTACTAAGGACTACGCTCGGAAGCTTCTGGAAAATAAAATCTTTTCCAGAGAAGAACTCCAAAGATTTTTGTAAATTCAAGTTTCGAATCTTTAAAGTTTGACCTTAAAAATAAATTTAATGTTTTATTAAGATTTATTTAAAATTAGTGTGGTCCATAAGTCCTCACACTATAGAGTTAAATTTGAAATAGTTTTTAAATGGAAATCATTAAGTTACTTAAATATTTTCCTATATTTTTCCATAGAATGATAAAAATATATTCCAGAGTGTTTTTCTGAATGCAAATATTATTTACTACACTGGTTAAACACGTATAACACAATAAAAATAAGCCATGGATCAATGCAACAAATACTTGCATAAACGATTACCTTTTCAAGTTACAAATATTATTAAGACACTTAAACGGTTAAATATATTTAATGGCTTGTCTTACTGCAAACTTTAAAAATTAATAAAGTTTAAGATACTAAAATTAACTTTATTTTTATCTTTAAAGTGTACTGTAATAGTCTAAATTTTATTATTTAACTGGTTGCTCAGTAATTAAATAAATGTTACTCTTTCACATTATATTTGCAATTGATTTTGCTTTGTATTATATTATTAGTAGATCAGAAAGGGAATTTTTTGTTTTTTATTTTCCGTATAACATATAGATGCAGAATTATAGTGTATTCATCAAATGTTGTAAAACTTTTCATAGTATCAGCTTTTGATGAATTTTTTAAATTTCTT
>Proasellus_aragonensis_7 ENA|HAEO01082968|HAEO01082968.1 TSA: Proasellus aragonensis, contig comp1250888_c0_seq1
CCACACTAATATTGATAAATTAGGGTTAATCCTCAAAAACAATTTAAATTTCCTGGGTGAAACGTGTCAGTACAGCGTAAGACCATCATTTCAAGGATGGTCCCTCTTTTATGAAGCCAAATTTTGGTGTCCTGAACTGGAAGGTAGACCATTCACAGGAAAAGGTAAAGCACTGGAGATTTTCGACTCTCTGGATGTGGCCCAAAGAGATTTTGTTAGACAAGCTGTTGACAATGG
>Proasellus_arthrodilus_1 ENA|HAEQ01016603|HAEQ01016603.1 TSA: Proasellus arthrodilus, contig comp38787_c0_seq1
AACGCAGAGTACGGGGGATTGTTCTAAGTAGTCTTGACTTACACAGAAGTATTTGAAAATTAAGAGACTGCATTCTAAAATGACACGTTATCAGATGACAATTTATTTGTACTTCCTTATGATGACACCCTATTTCACGAATATTCAAACAGTTGAGGCATTATTTTCCTGGAAAGATGTCAGTGACTTTGTTTTGTCAAAAGTTACCAAACTATGGCACCGAGGAGACGCGACATTTTTAGATAACAACTGTTTCTACGCAGTAAGGCCAAAAATAATGAATTTTGGTCTTTATAAAACTGCTAACTTTCATTGCCCAGGACTAGCTATTTTTACAGGAAGAGCTATTGGAAAAACTGAAGCAGATGTTAAGAAAGCTGCTATAAAGGACTACGCTCGAAAGCTTCTGGATAACAAGATCTTTTCAAGAGAAGAACTTCAAGATTTTTTGTAAATTCAATTTTGAATCTTATAATTTTGACCATCCATCTAATCTTATTTTTATAAATAAATTTAGTGTTTCAGTAAGATTGACTTAAAATTAGTGTGGTCCATAAGTCGCACACTATAGAGTTAAATTTTAAATAGTTTTTAAACGGAAATCATTCAATTACTTAAATATTTCACTGTAAACAAAAGAATGATAAAAATATAATCCAGAATGTTAATCTGATTCCAAATATTACACTACACTGTCAACACGTATTACATAATAAATATATAAGCTTGGATTAATGCAACAAATGTAAAACGATTTTATTTTCAATCAACAAATATATTTAAGAAATTTTAACAGATAAAATGTTTAATAGATTGTCATACTGTAAACTTAAAAAAAAAAAATAAAAAAAAAATTTAGTTAGCATCTC
>Proasellus_arthrodilus_2 ENA|HAEQ01034227|HAEQ01034227.1 TSA: Proasellus arthrodilus, contig comp56795_c0_seq1
ATAATTATTAATAACACAGAAATCATTTTCTCATTGTTGATAACTACGGTTTGATTTTCATAAGTTGCCAAGTGTTGAATTATTTTCAAATACAATTGATTGATCACACGAAAACTAGAGTAGAAACACTTGTGAAAGAAAGCTCAAAACTGAACTTACTGAAGTTATCACTTGTTCGAACGGCAGTTTAAGAGGATCATAAATTTAATTAAGAAGAGAAATAAAACAATTTGAAATGTCACGAAATGCATATCTATTTGCCTTTATAGTGCTTTCCATGATGATGTTAAATCCTCAGCTCGTCAATTCTCAGGCAGATCTCTACTCTCTTATTGCAGTTAAACTACTCGGCTTATTCCAAAGTGGCAATTTTTCATTTCTTGGGAATCAATGTCAACACAGTGTCAAACCAAGAATAAGCAAGTTCCAACTGAAATTCGATGCTAAAGTTTGGTGCCCCGGATTTGCTCCATTTACTGGGAGAGAAGAACATAAGAAAAGAGTCCAGCAAAGACCTTGCGATCCATACG
>Proasellus_arthrodilus_3 ENA|HAEQ01034522|HAEQ01034522.1 TSA: Proasellus arthrodilus, contig comp56975_c0_seq1
ATTTTTTCATATCTAAGACTTCAAGTAACGAGCTTTTGATCCTGAATAGCTAATAAAAGAAAGCAGTATATATTTTTACCAGTTGTGTGCTTAGAATTTAATTTTAATTACACTTAAATTGCACCTTTTGATAATTTACGCCTTATTGACAAATTGTTCATCATTAAAATTCGTTTTTGACCACCTTAAGCAACAAGTCATTTTAGTAATGAAAATGAAATCCATTTTATACATCATCGTCTCACTCAGTACTCTGATCAGTTGTGAAAAGCCTGACGAACCCGAAAACGCATTTGAGGTGGTAGCGAAAACTTTCCACACTAATATTGATAAATTAGGGTTAATCCTCAACAACAATTTAAATTTCTTGGGTGAAAGCTGTCAGTACAGCGTAAGGCCATCATTTCAAGGATGGTCCCTCTTTTATGAAGCCAAATTTTGGTGTCCTGAACTGGAAAGTAGATTCTTCACAGGAAAAGGTAAAGCATTGGAGATCTTCGATTCTCTGGATTTGGCCCAAAGAGATTTTGTTAGACAAGCCGTTGAAAATGGCATTTTCAAGAAAGAAAAAGTATCGGCGTGGTTTGATTAAGACTGATTACGGACTTGAATCGACATGCACATGCATGGACAACGAAGGCAATTTGAATGAAAGAAGAGAGGGGGGGAAAAGAGAGAAGAATGGGGGCAAAATAGAGAAGTTATTTATGTAAGGTATTTATAGTTTAGTTACCTATATCAGAGATATTATTATTTCTATGAATTAAATTTAATGTTCTGTAGAATCCAGACGCTGATTACAAATAAAATATGTATTTAAATATATTTAACCCTTTCCCGCGCAG
>Proasellus_arthrodilus_4 ENA|HAEQ01035856|HAEQ01035856.1 TSA: Proasellus arthrodilus, contig comp57805_c0_seq1
AACGCAGAGTACGGGGGATTCTTGAGTGTTTCTTATTGGTTTATGGAAGGAATCATACTGTACTCAAATATGTCCAAACTTTTTATACAATCGCTTCTCTGCGTTTTCATTTCGTTGAATGCCCTGAACTTTTATCACAATGGTGTAGAAGCAGCGCCATTTCTCGAAAGCATTTTGGGAGCTGTAACTGGAAAAGCGACTCAGCTGTGGGATACAGGAAAGGTGACCTTTCAAGGCTACCAATGTCAATACACTATGAAACCTACGTTTTATAAATGGGAGCTCTACCACGTGGCCAAGTTTTGGTGCCCAGGATTAGCGTCATTTTCTGGATCAGATCGTCACGTCAGCAGAGATGGAGCAATCGAAAGAGCCCAGAAGGATTACGCACATAAACTTGTTGAAGGTAAACTACTTTCAAAGGACGAATTGGCTGGTTGGCTTTAATATAATTAATGTGCTGACAAAGAAAATAAATACCTAAATGAATTATGTTTTCCCGACATATATTTACCAACTATTTACTGTTTATGGCTCCATTTAAGTAACTTACTGGTCATTATGCCGTTACAGTTCATTGCAAAAAGAGTTTATGTAATTATCTAGAATTTAGCGTTCCCAACCTTTTTTTTTGTTGTACCCCCAAGCTAAAATGTTATTTGTGTACGTACCCCCATCAGATAAAAATTTCTCAGAAACGTTCGATAGTAATTTAGTTATTTTAGTATAGTGCCGATCATGTGAATTTTACCAAATTTATTTATTAAAATTATATTAAAATTGTTATTGTTGAATGGTAATAAAATTAATTTAATAAAAAAAAAAAAAGA
>Proasellus_arthrodilus_5 ENA|HAEQ01036559|HAEQ01036559.1 TSA: Proasellus arthrodilus, contig comp58176_c0_seq1
CAGTGGTATCTACGCAGAGTACGGAGGAATTAATATATAGTGTGTTGTTTATACGGATCGGATAGTTTTTTATCCCAAGTTACACTGGAAAAATAATTTATCGAATGCATTATTTTCTACACTTATTTTCAACGATATTTTTTGCAGCATAATTTACAATGTTTACAGCATAATAAAAACCTTGGACAGTTAAGTAATTAATAATTTAGTTGTCATTTTTTCACATCACGTAGTTCACAAAGATTTTTTAAGTCAAGAGTGAAATCTAGTAAACTTCTTTAGAAGAATTTAGCATAATTTCGTCATAATGCTAAAATTCACGTTATATTAGCCGTCGAATCGTTCCCATTTCTGGAAAGCATACTTGGAGCAGTAGTTGGAAAAGCAACTCAGCTTTATGATGCTGATAAAGTAACCTTTATGGGAAATAACTGTCAATATACGCAGGAACCTACTTTTAGAAACTGGGAACTTGTATATAGAACAAGGTTTTGGTGCACGGGCCTAGCCCCGTTTGCAGGATCAGCTTATGACGTAAGCCGAGACGGCGCCCTTACAGATGCCCAGAAAGACTACGCTCGACAACTTGTGGAAGCGAAATTATTCAGCAGAGAAGATCTGGCAGTATTCTTGAATAAATAAAATTAAATGTGCTTTACTTTTTTA
>Proasellus_arthrodilus_6 ENA|HAEQ01062746|HAEQ01062746.1 TSA: Proasellus arthrodilus, contig comp65269_c1_seq2
GTCAAACCTCGAATGTCTCCCGAATTGCAGTGTGTGTATAAATACATTCGCGAGCGCGTCAAGAAGGTTTATTTATTGTTTGCCAGCGGTCAGGAAAGGGTTATCACGGTTTTCAAGATTTAAAATTAATTAACGATGAATCCAGTGGTTTTACTTTTGAGCACATTCAGTTTAGTTGCTCTCTTCCACACTAACAATGCTATGCCAGAACCACAAGTTGGAGATTTTTTGAGGAGTTTTATAGTGGACAGGACTCGAAACTTATGGGAAAATGGCAGAGCAGACTTTTTAGGAAACGATTGCAGATACACAATCAAGCCTGGTTTTCGTAAGTTTGAGCTGAAATTTGATGCTAAGTTTGACTGCCCAGGATTGGCCCCATTTTCAGGATCAGGAAAGGGAAGTAGTAGTTCCAGCGCACTTCAACATGCGCAGAAGGAGTTTGCTCAGAAAGCACTGAATAACAACCTTTTCACAAGGGAAGAACTATCCATTTGGCTGAAAGATTTTTAAAAAGAATTTCAGGATTCTTTTATTTTTACGAACTATCTAAAAATAGTTATTTTATTGAGTTGAAATTCTAAAATATGCAAATTGAGATTTAAGTATTTATTTCATTTGGGTCGAAGTACGTTAGTAGAGCCCATACACGAAGTTCACAAAAAGGTTTCATTGTCAGTTTTAAGAAAAACAAAAATAAAATGTGATGAAAAACAAGATTACAAATTATTTAAAAAAGCAAAACGCTGATGAATATAAATGGAATTACATAAAATATTAAAGGGGTTTATGTGAGAGAACAAAATAATTGTTTGTGACTCTGTAAGACATAAATGTGGATCAGTAAAAAATATACTGAATATTTAATCGAGTGAATAAAATATTTAATCATTGGAATTTTATGTTGATGTACTTGTTAAAGCATATTTTTCTGAGTTACGATAAATAAATTTTCCAATTAAGGTACGATTGTGTCACCGTGGCCAGATATTAAATCCCTAAATTAA
>Proasellus_arthrodilus_7 ENA|HAEQ01041007|HAEQ01041007.1 TSA: Proasellus arthrodilus, contig comp60353_c1_seq3
GACGTATTTTAATGACAGTTTCTGTTTTGTCAACATTCGTTTATCCGGTTAATCTCAAATTCTCCAAATCAATAATAGAATGGCCTTCACTGTTTATCTTACAGTTATAAACCTAATATTTGGACTTGTTATTGTGGGCAATGTAGTGGAGTGTAGTGCGAAAGATCAACCTTCCGATTCTCTTGATTTGAGTCTTTTTAAACTTTTTGTTAACAAGACTACAAAATTGTTTAGAACCGGAGAATCGAAGTTCTTGGACTACGATTGCCTTTATACACAGCGACCCAGCCTTCGATATTTATGGGTTTATTACACGATTCGATTTCAATGTCTGGAACTCGCTCCATTTACTGGAAATGGTGAAGCAAAATATCTGGAAGACGCATTCGAATTAGCAGTAAAAGATTACGTTAAGAAAATCTTAGCTTCTAAACTCTTATCTTATGAGGAATTGGCACCATTTTTGGATTGAAGAACGAAAAAGAGGCGAATCTCTCCTCCATTTAGCGCGATTGCCAATCAAAGACACAAAGCGTAGCATCTTTATCTACACATAAGCGTCACCTTTCAATGGCTTTCATACACTTGTGGTCGTTGTGCAATCTCCCAAAGAGTATTTTCTTTCAAAGAAATCAGGTGTTTATGGCAAACTAACTTGAGATCCATAACATGAGCCCCGTTTCTTGATGCCACTTCATACACAGCTTCAGTATTTAAATTTAACAATGCACACTCAATCATGCATCAGTCCCCCC
>Proasellus_arthrodilus_8 ENA|HAEQ01056919|HAEQ01056919.1 TSA: Proasellus arthrodilus, contig comp64616_c0_seq1
TATTAACGCAGAGTACGGGGGAGTTGCTGACTTGCTGCACTAAATAGAAGTAATCAGTATTGGAATTTTAGTTGATTCATATAAGTGATCTTGTCTAACTAACTAACTTGGCCATCAACTACTTATTATTAAATATTCAATAGTGACTTCCGTTCAACAACAGAAATGTTTTTTATTAAGAAAATGAATTTGCATCTGTTCCTCGCTATGAACTTAGTAATGCTTAGTGCCAGTTCACCTTCCCCTCAATGGGAATCAATTTTAGGAACTATTCTACAACAAGCTGCAACAAATTTGTGGCAAAACAATGCAGTTACGTTTCTGGGGCATCAGTGTCGGTACACAATGGAACCGACGTTTAAAAATTGGGAACTAGTTTACAGGGGAAGATTTTGGTGCCCTGGTTTGGCACCATTTGCAGGAGTAGGTGAACACGTAAGCAGGGATGGAACCATCGAAAGAGCTCAGAAGGACTTTGCTAGGAAAGCCTTAAATGCAAATCTTTTCACAAGAGAAGAACTCGCTGTATTCTTGACTGACTGAATAATATTGTTAATCGTAAACAGATGAACATGTTACCACCGATTTGAAGTACTGTACAGTACTTGTAATGGTGCTTTTCCTGATTCTTAAAAGAGAGTGAAAAGGATATTTAAATACGTGATCGATGATATCCAGGGTGCCACTTCATATATAGGCAGCTAGCCTTTTTTTATTAAAGTCGTTTTTAGGTTTTTTTTTTGTTTGTTTTGCTCCTTAGGAATTTATGACTAACATAACATAATTTAAGTTCCTTGGCAATATTGATCAATGCTTAACTGAATAATATATACAGTATGTAGAATATTTTACAACATCGGAATTAAAGCAAATATATTTCATATCAATTCTGATGTAATGAACGACTTCTTTATTTAAATTTGTTATTCCATAGGACCTATGTCATATCATGTGCCATACAACGGTATTCCTAATATTTCTTATAATAATTTATTAACTGTGTGATATTTATAATAACCATATTTTTTATTATTTTCTTTTCAAAAGTCAATTTCTTTAACTTCACAAGGTCAATTGAGTCTATAAATGGTTTCAATAAATCCATTGTATCAATCACATCATTATTCAGAAGTTCTTTTTGTTTTAAGCATATCCTAAACATATCTACAATACTCAAAATATCCTATTTTAGTGAATAACGTTTGTAACTTATACCTCGTGTCTCTTTTACCTATAAGGCCTTATAGAGAAAGTATGAAACAATGTAAACTCTATCTTCTGATTTCTTCTCTTTTGTACTGTAGTATGTAAGGTAAAAGAAATTAAATGTTTATCAATTCCTTAACGTAATTAACCTTAACCAAGCATAACCTCGCTACTCTGCG
>Proasellus_assaforensis_1 ENA|HAEP01007189|HAEP01007189.1 TSA: Proasellus assaforensis, contig comp13814_c0_seq1
TCAATGCAAGTTTGCAACCTCGCAACTTAACTGCATCTGCATGGGAATTCCTGCAGGACAAAGAGAACAGATAAGCAAACCAGTTCATTCACGAATATAAAAGGCGTTGATGACTTGCTGCAATAAAATGAAGTAACCAGTTTTGGAGTTTTAGTTGATTCATCTAAGTGATCTTGTCTAACTAACTAACTTGGCTATCAACTACTTATTAATCAATAAAAACAGTGACTGGTTCAGCAACAGGAATCTTTTTTATTGAGAAAATGAATTTGCATCTGTTCCTCGTGATGAACTTAGTAATGTTTAGTGCCAGTTCACCTTCCCCACAATGGGAATCCATTTTAGGAACTATTCTACAACAAGCTGCAACAAATATGTGGCAAAACAATGCAGTTACGTTTCTGGGGCATCAGTGTCGGTATACAATGGAACCGACGTTTAAAAATTGGGAACTTGTTTACAGGGGAAGATTTTGGTGCCCTGGTTTGGCGCCATTTGCAGGAGTAGGTGAACACGTAAGCAGGGATGGAACCATCGAAAGGGCTCAGAAGGACTTTGCTAGGAAAGCCTTAAATGCAAATCTTTTTACAAGGGAAGAACTCACTGTATTCTTGAGGGACTGAATAATATCGTTAATGCACAAGTAAACAGATGAACATGTTACCTTCGATTTGAAGTACTAATTGTAATGGTGATTTTCCCGATTCTTAAGAGGGATTGAAAGGGATATTCAAATACGTGATCGATGTTATCCAGGGTGCCACTTTATATGTATGCAGCTGGTCTTTTTAATTAAAGTCGTATGTAGATTTATTGTATTTGTTTTGTTCCTTAGAAATTTATGACTTACGTAACTTGTAAATATTTTAGTTTTTGGATATATTGATCAATGCTTTATTGAATAATATATACGGAATGTAGAATATTTTACAACATATGAATTAAAGCTTTATATATCCTATCAATTCCATGATTATATGATGCTGAAGTAATTAAATAGTTTTTTTCTTTTAAGCGACTGTTAACATATTTTAATTATTATTTAGCTTAACGATTTCTTTATTTAAATTTGTTATTCTAGGAACTATATCATATCATGTGCAATACAACAGTATTCCTAACATTTCTTATATAATCAATTAACTGAGTGATATTTATAATAACCATATTTATGATAATTTTATTTTCAAAAGTCAAAGGTCAATTGAGTCTATAAATGGTTTCAATGAATCCATTGTATCAATCACAAAATTGTTCAAAAGTCAAAAAAAAAAAAAAAAAA
>Proasellus_assaforensis_2 ENA|HAEP01008065|HAEP01008065.1 TSA: Proasellus assaforensis, contig comp15457_c0_seq1
AATTAATATATATATAGCTGTTTATAAGGATCGGATAGTTTTTTATTCCAAGTTGAACTGGAAAAGTAATTTATCGAATGCATTATTTTCTACATTTATTTTCAACGATATTTTTTGCAGCATAATTTACAAAGTTTACAGCATACTAAACCCCGGACAGTTCAGTAATTAATAATTTAGTTGCCATTTTTTACATCACTTTATTCACAAAGATTATTTAAGTCAAGAGTGAAATCAAGTTAACTTCTTTTGAAGAATTTACCATAATTTCGTCATAATGCTAAAATTCACGCTTTCAACTTTGTGCGTTGTCTTTGCAGTGGTTATATTAGCAGTCGAATCATTCCCATTTCTCGAAAACATACTTGGAGCAGTAGTTGGAAAAGCAACACAGCTTTATGATGCTGATAAAGTAACCTTTATGGGACATAACTGTCAATATACGCAGGAACCTACTTTTAGAAACTGGGAACTTGTATTCAGATCAAGGTTTTGGTGCACGGGCCTAGCCCCGTTTGCAGGATCAGCTTATGACGTAAGCCGAGACGGCGCCCTTACAGATGCCCAAAAAGACTACGCTCGACAACTGGTGGAAGCAAAATTGTTCAACAAAGAAGAACTGGCAGTATTCTTGAATAAATAAAATT
>Proasellus_assaforensis_3 ENA|HAEP01008489|HAEP01008489.1 TSA: Proasellus assaforensis, contig comp16270_c0_seq1
GATTCATATTAAATAAAGTATCGTCACAGGATGCATTTAGTCAATCAACTGCTTATAAGTATTGTATATCCTGTCTCTTCGTTTCATATCTAAGACTTCAAGAAACTAGCTTTTGATCCTGAATAGCTAATTTTTAATTATAAAAGAAAGCAGTTAATATTTTTACCAGTTGAGTGTTTAGAATTTAATTTTACTTACACATAAATTGCACCTATTGATAATTTACACCTAATTGACAAATTGTGCATCAATTCGTTTTTGACCACGCTAAGCATCAAATCATTTTAGTAATGAAAATGAAATCCATTTTATACATCATCGTCTCACTCAGTACTCTGATCAGTTGTGAAAAGCCTGACTTATCATACGAACCCCAAAATGCTTTTGAGGTGGTAGCAAAAACTTTCCACACTAATATTGATAAATTAGGGTTAATCCTCAACAACAATTTAAATTTCAAGGGTGAAAACTGTCAGTACAGCGTAAGGCCATCATTTCAAGGATGGTCACTCTTTTATGAAGCCAAATTTTGGTGTCCTGAACTGGAAGGTAGACTATTCACAGGAAAAGGTAAAGCATTGGAGATCTTCGATTCTCTGAATGTGGCCCAAAGAGATTTTGTTAGGCAAGCTGTTGAAAATGGCATTTTCAAGAAAGAAAAAGTATCGGCGTGGTTTGATTAAGACTGATTACGGACTTGGATCGACATGGACAATGAAGACAATTTGAATGAAAGAAGAGAGGGGGCAAAAGAGAGAAGAGAGGGGGCAAAAGAGAGTTATTTATGTATTGTAAGGTATTTATAGTTTAGTTACCTATATCAGAGATATTATTATTAATATGAATTAAATTTAATGTTCTGTAGAATCCAGACGCTGATTAAAATTACAAAATATGTAAAAAAAAAAAAAAAA
>Proasellus_assaforensis_4 ENA|HAEP01014154|HAEP01014154.1 TSA: Proasellus assaforensis, contig comp25946_c0_seq1
TGAAGAGCCATTTCCTTTTGGTTGACAGCTCTATTAGTCTTTTCTCTGTTATCAGAAGGTTCAGACTTTAAGCAATAATTATTCTAAGCAGTCGTGCGTTACACAGAATTATTTGAAAATTAACAGACTGCATTCTAAAATGACTCGCTATCAGATGACAATTTATTTATACTTCCTATTGATGACACCCTATTTCACGAATATTCAAACAGTTGAGGCATTATTTTCCTGGAAAGATGTCAGTGACTTTCTTTTGTCGAAAGCTGAAAAACTATGGCGCCGAGAAGATACGACATTTCTAGGTAACAACTGTTTCTACACACTAAGACCGAAAATAATGAATTTTGGTCTTTATAAAACTGCTAACTTTCATTGCCCAGGACTAGCTATTTTTACAGGAAGAGCTGTTGCAAAAACTGAAGCAGAAGTCTTGGAACTTGCTAGTAAGGACTACGCCCGACAGCTTCTGGATAAAAAGATCTATTCAAGAGAAGAGCTTCAAAGATTTTTGTAAATTTAAATTTGAATCTTTATATTTTGACCATTCCTCTAAACTTATATTTATAAATAAATTTAATGTTTCAGTAAAATTGACTGTAAATTAGTGTGGTCCATAAGTCGCACACTATAGAGTTAAATTTGAAATAGTTTTTAAATGGAAATCATTCAATTACTTAAATATTTCCCTGTAAACCATAGAATAATAAAAGTAGAATCCCGAATGTTAATCTGATTCCAAATACTACACTACACTGACAACACGTATAACACAATTAAAATATAATTGCAATTTGGATCAATGCAACAAAGACTTGTAAAACGTTTTCCTTTTCAATTTACAAATATTTTTAAGACATTTTAACTGTTAAACTATTTAATAGATTGTCTAAAATAAATAAAATTATAAAATAAATAAAATTAATTAATTAATTAAGCTTGCCTTTAATCTTAAATATGTATATTTTATTAATTAACTTAATGCGCAGTAATTACATAAATATTGACTCTTTTACATAAGGTTTGTAATTGATTTTGTTATACATAATTTTAGTAGATCAGTAATGGAAAAAAAAAAAAAAAAA
>Proasellus_assaforensis_5 ENA|HAEP01022706|HAEP01022706.1 TSA: Proasellus assaforensis, contig comp34039_c0_seq1
TATCAACGCAGAGTACGAGGGGGACTTGAGTAGAAACGGTTGTGAAAGAAAGATCAAAACTGAACTTTCTGAAGTTAATACTTGTTCGAGCAGCAGTTTAAGAGGATCTTAAATTTAATTAAGAAGAGAAATAAAATAATTTTAAATGTCACGAAATGCATATCTTGTTGCCTTTATAGTGCTTTCCATGATGTTAAATTCTCAACCCGTCAATTCTCAGGCAGATCTCTTCTCTCTTATTGCAGTTAAACTACTCGGCTTATTCCAAAGTGGCAGTTTTTCATTTCTTGGGAATCAATGTGAACACAGTGTCAAACCAAGAATAAGCAAGTTCAAACTGAAATTCGATGCTAAAGTTTGGTGCCCTGGATTTGCTCCATTTACTGGGAGAGCAACCGGATCAAGTAAATCAGGCGCATCCGAACATGCAGTAAGAGATTACGCTAGACAGGTTGTTGGAAGTAATCTTGCCACACCAGAAGAAGTCCAAATATGGTTAAATAACTAATTAAGTCTCAGCCATCGGCACCTACTCTGAACATAATGCTTCTTCCATACATAAAAATTAGCCAAGAATCATAAATATATAATCAGCAAGGCGAATAATTAATTAGAAAAGATCTATTCGAAATAAAATGGAAGATAGTGTTTTGGTTGTATTACTACTCATAAAATTTGCTATTACCTAATTTCAAAGGTTTTTTTCAAAATCTTTGTAACCATTTAACTAAGCATGTGAATGACACTCTGTATCAAAAGTTCAGGTTTTGAGATGGCTTGAAATGTAAAAAATAAGGATTTAAAAAACTGTTATAACTAAAAAGAATGGGAACGCTTCGATTTTTGGAAAATTAAAATAAAAATTTCAAACAAAAAAAAAAAAAAAAAAA
>Proasellus_assaforensis_6 ENA|HAEP01032008|HAEP01032008.1 TSA: Proasellus assaforensis, contig comp39151_c0_seq1
TCAACGCAGAGTACGGGGGGCAGTGTGTATATAAATACATTCGCGAGAGCGTCAAGAACAGGTTTAAATAGTGTTTGCCAGCGGTCAGGAAAGGGTTATACGGTTTTCAAGATTTAAAATTAATTAAATATGAATCCAGTGGTTTTACTTTTGAGCGCATTCAGTTTATTTGCTCTCCTCCACACTAACATTGCTATGCCAGAACCACAATTTGGAGAATTTTTGAAGAGTTTTATAGCCGACAGGACTCGAAACTTATGGGAAAATGGCAGAGCAGACTTTTTAGGATACGATTGCAAATACTCAATCAAGCCTGGTTTTCGTAAGTTCGAGCTGAAATTTGATGCTAAGTTTGACTGCCCAGGATTGGCCCCATTTTCAGGATCAGGAAAGGGAAGTAGTAGTTCTGGAGCACTTCAACGTGCGCAGAAGGAGTTTGCTCAGAAAGTGCTGGATAACAACCTTTTCACAAGAGAAGAACTAACCATTTGGCTGAAAGATTTTTAAAAAGAAATTCAGGATACTTTTTTTTGTGAACTATCTAAAAATAGTTATTTTGTTGAGTTGAAATTCTAAAATAAGCAAATAGAGATTTAAGTAATTATTTAATGTGGGATCGAAGTATGTTAGTAGAGCCCATACACGAAGCTCACAAAAAAGTTTCATTGTCAGTTTTAACAAAAACAAAAATAAAATGTGATTAAAAACAAGATAACGAATTATTTAAAAAAGCAACACTCAGATGAATATAAATGGAATTACATAAAATATTAAAACGGTTTATGTTAGAGCTCAAACTAATTATGTGCTATTCTGAAGGACATAAATTTGATTAGTAAAAAATATACTGAATATTTAATCGAGGGAATAAAATATTTAATCAGTGGAATTTGATGTTAATGTACTTGTTTTTAAGCATATTTTACCGAGTTACGTCAATAAATGTTCCTATATTTTTTTATGTAATTTTTATCTTTACTTATTAAAATCGTGCTTTACCATTGTTTACTCCTATTTAATTCCTGATTAGATTAATCCCCAATATAGATTTATAAAAAGTTCTACGGAAAAGCACATTTAGATCATTTTCCTGTGTAAATTTATCGCAGTTAGTCAAGAAAATTTATTTTCTTCTAAATATTATTTAAAAGAAAATAATTTTAGACTAATAACAAAAATATTTAATAAATGTTCTTTTAATCTGTTCAGGCATACCTCATTGATAAGCTTTTTTTATTTTCTTTTAATCATCAAATATGGAATTTCCCACCAAGGATCGGATAAAAAAGGGCAAATGGAGTTCAATGCTGATAAATGCAAAGTTTTGCCCTTAGGACACAGTCAATGTCGGATACAATAAGTGCAAGGCCCCTCAAACTTTAAATAAGAAAAATTATTAACAGTTAGAATTTAAATAATGATTTATTGATTAAAAGATTTATAGGTTTTAAATATTTATTTAAAACAAAATCCAATTATAAAAATCAAAAGTCAGGATCCAAAAAGTAGACAAATTTCAATATTAAAAATCTCTACCAAATATAAAAATAACAACATTTTATTGAATATAAACATATGTAGGTATGTTTAAACGGGACCCAAACCGGGAACCGGACTCATGTAATGGATCTTTAAACAGTTTGCAATGAACAACTGGTGAAGTCTGGAGAGTGTTCCTATAAAGGAAGATT
>Proasellus_assaforensis_7 ENA|HAEP01034946|HAEP01034946.1 TSA: Proasellus assaforensis, contig comp40116_c1_seq1
AACGCAGAGTACGGGGGATTCTAGAGTGTTTCCCGGTGGTTTATGGAACTAATCATTCTGTACTCAAATATGTCCAAACTTTTTATACAATCGGTTCTCTGCATTTTCATTTCGTTGAATGTCTTGAACTTTTATCCCAATGGTGTAGAATCAAGTATTTTGGGAGCTGTAACTGGAAAAGCGACTCAGCTGTGGGATACAGGTAAGGTGTCCTTTCATGGTTACCAATGTCAATACACTATGAAACCTACGTTTCATAAATGGGAGCTCTAACACGCGGCGAAGTTTTGGTGCCCAGGATTAGCGTCATTTTCTGGATCAGATCGCCACGTCAGTAGAGATGGGGCAATCGAAAGAGCCCAGAAGGATTACGCACGTAAACTTGTTGAAGCTAAACTACTTTCAAAGGAAGAATTGGCTGGCTGGCTCTAATATTTTTGTTCAAACATAATTAATGTGCTGACAAAAAAAAAAATATCTAAACGAAATCTGTTTTCCTGACATACATTTACCAACAATTTGCGGTTTATGGCACCATTTACGTACCTTACTGGTCATTATGTCGTTACAGTTAATTTCAAAAAGAGTTTATTTAATTATCTTGATCAAGGGTTCCCAAAGATTTTATAATTGCGTACCACTGTTTGGTATGTTCCTTTTCCCCTTGCCAATTTATAATCCAGTAATCACGCCCAAACTATTTTTTCAATACTGAGGGCATAGCATTTATAAGGGGGAATGATTTGGTTGAAACTGTTACTAGATGAACTAGGCCTATCCAAAGAAAATTAAAGGTGAGCGTTTCATTAAAGATTTTTTTCAGAGTCGAAAAGGAAATTTATACTAATGTTTTTACACTTAACTAGATGATTGTTATATTAATTACTATTATTGCTTAACATATTTATATAGCTACTTGAATGTTGAACCAACACAGTCCAGAAGCAGATACATTTTATATTTTAAAATTTGCGATTAAGTTTCGAGCAGAGGACAAATGAAATAAATTTCTTATAGAACCTATGAAGGTGCTAAAAGTGGCCAATCTATATAGTTAAAAGGACTTTATATTTTTTATTTGTATTAAAATTAAAAGAAAAATATTTTTTCTCAATTTGGGAGCCTCTGGTCGAGTTAAAAGTTTATAAAATATAACTTTAGTTAACAAGAGGAAGAAACATAATTTCTTTCTCTAAATGAATTTAGTATAATAATTTCTAGCTGTTATATTTTCTTCTTTATTAACAAATTTTCAATGTATTAAACCAAGCTCTTTTATGAGCATTCTGGTGTGCAGTGTATTAATTATTAAAACCTCCATTTTTATCAATTCCAACAAACTTTTACATAAAAAGGTAATTCTTCTATTTCAAATCAAGTCTTTCAATACAGACATTAATTACCTAATGCAATGTAAAGTGGATCAATGATGTAATGTACGTACTAATTAATTTATGCATAATTTACACATTCCAATAGCTACAATTAACCAGGGATGTAATGGGTATCTGCACTGGGAGCTGCCCACTTACCCGCCCGAGCTGGGCTTTTTCTGGAAAAAATCTATTTTGAATGGAAAGCGGGTTTTATATATACAGTATATAAAAGCCATGCAAGAACAAACTCAAAGATATTGTT
>Proasellus_beticus_1 ENA|HAFL01033640|HAFL01033640.1 TSA: Proasellus beticus, contig comp101961_c0_seq1
GACATAAACATAATTATTGCGTTAATGCACATTTAAGAAGGATATTGTATATTGTCGGTCGAACCTCGAACGTCTCATGAACTGCAGTGTGCATATAAAGACAATCGAGAGCGCGTTAAGAACAGGTTTAAAAATTGTTTGACAGTGGTCAGGAAAGGGTTACTACAATTTCTAAGATTTAAGTTTAATTAAAGATGAATTGTGTGGTAATATTTTTGAGTGCGTTCAGTTTAGTTGCTCTCTTCCACTCTAACGATGCTGTGCCAGAACCACAATTTGGAGAATTTTTGAAGAGTTTTATAGCTGACAGAACTCGAAACTTATGGGAAAATGGAAGAGCAGACTTTTTAGGGAACAGTTGCAGGTACACAATCAAGCCTGGTTTTCGAAAGTTTCAACTGAAATTTGAAGCGAAGTTTGACTGCCCAGGGTTGGCACCCTTTTCAGGATCAGGAAAGGGCAGTAGTAGTTATGGAGCACTTCATCGGGCACAGAAGGAGTTTGCCCAGAAAGCATTGGATAACAACCTTTTCACTAGGGAAGAACTATCCATTTGGTTGAAAGATTTTTAAATAGAAATTCTAATGTTAATTTGATTTTTACGAACTATCTAAAAATAGTTATCGCACCATCTCTTCCATGCCACATATCTGTGTTTGAAAATTTGAGTTGTAATTCTAAAATGTGCATCTCGAGATTTAAGTATTTCTCTAATAGATTTGAAACGAAGAAGTTCGCAAAAACGTTTCATATGTCAGTCTTATGAATAAAACAAAAATAAAGATAAAATGTGATTATAAATAAGATTAGAAATTATGTAAAAAGGCAATTCAAACACCAATGAATATGTAGTTACATAAAAATTAAAGCTGTTCATATTAGAGCACGAAATAATACTGTGTTACTCTGAAGAACATGAATGTGGATCATTAAAAAAATATACTGAATTTTAAATCAACTGAATTAAATATTTACTCATAGTAAATTTAAAACGATATTATATTTTACTGCATGAGAACCAATCTATTCATGTTCCAAGTTGCGATTGTCTAGCTTAAAAGGCTATTTAAGAAGATTGTAAACGGCAAAAATACATTTTTGTGAATTTTTTTATTATTACTTATTAAAACCGTGCTTTGGAATTGTTAAAAAAAAAAAAAAAA
>Proasellus_beticus_2 ENA|HAFL01046616|HAFL01046616.1 TSA: Proasellus beticus, contig comp97728_c3_seq1
GGGGATTGTTGATAAATACGCGGTTTGCCAAGAGTTGCTTTTTTTTTCTAATTCAATTGATCTTCTGAAGTCTGAAGACTCTAAGATTCTAGAACCATTTGTGAAAGAAAGATCAAAACTTGTTCGAACAGCTGTCTCATAAGATCAGAAATTTAAGAAGAGGAATAAAATAATTTGAAATGTTACGACGAAATGCGTATCTGGTTGCATCTTTAGTGGTTTCAATGATGGTGTTAAATTCTGAGCCAGTCAATTCTCAAGCAGACATCTACTCTCTTATTGCAGTAAAACTACTCGGCTTATTCCAAAGTGGCAGTTTTTCATTTCTTGGGAATCAATGTCAACACAGCGTCAAACCAAGAATAAGCAAGTTCAAACTGAAATACGACGCTAAAGTTTGGTGTCCAGGATTCGCTCCTCTTACTGGGAGAGCAACCAAATCAAGTCGATCAGGCGCAACCGAACATGCGGTAAGGGATTACGCAAGACAGGTTGTTGGAAGTAACCTTGCCACACCAGAAGAAGTTAAAATATGGTTAAATAACTAATTAAGTCCTCGGCAACCAACACATAGTCTTGATGCAATGCTTCATACTTAAAAATTAACCAAGAATGTTAATATATTTGTCGGCATGGTTAATAATTTAAAAATTATTAATAGGAAATATATATGAAAACTAGCTTTTCGGTTGTATTTCTCTCATTGCAGTTTGATATTACTATATTTTAAAGAGAAGAGAACCAAGCTAGCTTATATCAAAATCTTTGTAAGCATTTGATTAATGAGCATATGATACGGTGTATCACAGCTTCGAATTGTAAAAATATGGATTTAAAAAACTGTTAAAACTGTTAAACCATCATTTTTTTTATTAGAAATGATGTCGTAGATACAGACGTGGAAACGTGGTTTCATAAAGTCCGACATCTTGACTTAAGGAAAAGCAAAGTTTTAAAGTTTGGAACAGGAAAAGAAAGTCTATGGAAAAAATGAAAAATAAAAAAAAATTGCAGAGCTGATGTGAGAGTTATTCAGTGAGAACCTTTGCTTATTATTTTACAGGTCTACTTCATATAATAAACTCTATTCGTATAAACTATTTAAAGGCTGCAAATTACAGGATGTGAAAACCCTCGGGTGAAATTTTATAAATTAAAAAAAGTTAAAAAAGTTACGGAA
>Proasellus_beticus_3 ENA|HAFL01075494|HAFL01075494.1 TSA: Proasellus beticus, contig comp65761_c0_seq1
GAATTAATTGATTTGCTGATAAACCCAATCATTTACCGTTTCGAAAGGCTGCAGGAATCCTTTTCTCAAGTGTTAGTAAATACTGTACTAGTCGGAAATTTGGTTTGATTTTCTTAAGTTGCCAGGTGTTGAATTATTTTCATGTATACATTTAATCGTATCTAGCAGTATATATTACAAACATTTACACTCTCAAGATCACAAGAAGACTAGAACCACTTGTGGAAGAAGAATAAAATTTGAAGTCATCACTTGTTCGAAAGGCAGTTTCAGAGGATTAAAAATGCCACGAAATGCGTATCTTGTTGCATTTATAGTGCTTTCCATGATGATGTTAAATTCGCAGCCCGTCAATTCTCAGTCCAACAATTCTCAAATAGTTCAATACGCTGCTGTTGCGGTTAAAGTACTTAGCAGCTTATACGGAAACAACAGTTTTTCATTTCTTGGGCATCACTGTAGGTACGAAGTCAAACCAATAATTCACAAGTTCAAATTAAAATACAGTGCCAAAGTTTTTTGCCCTGGATTTGCTCCATTTACTGGGAGATCAACCAGAAAAAGTAGTGCAGGTGCAATCGAACATGCTGTGAGAGATTTCGCTAGGCAGGCTGTTGAAAGTAAACTTGCCAAACCAGAACAAGTCCAACTTTGGTTAAATAACTAATTTAGTTACGCAATGCTTCCTTCATAAATAAATATATATGTCTTTTATTAGAATAGTGAACACTTAATTAATAATGTTCCATTGGAAATAAATGAAAGTTAGTGTTAAAAA
>Proasellus_beticus_4 ENA|HAFL01092408|HAFL01092408.1 TSA: Proasellus beticus, contig comp99025_c0_seq41
TGTAGAGACAATCTTTAGTTTAATTATTATTCTTGAGTGTTTCTTGGAGGTTTATGAAAGGAATCATACCCTACTTAATTATGTCCAAACTTTTTATACAATCGGTTTTATGTGTTTTCTTATTGTTGAACGTTCTGAACTTTCATCCCATTGGTGTAGAATCAGCGCCGTTTCTCCAAAGCATTTTGGGGCATGTTACTGGAAAAGCGACTCAGTTGTGGGATTCGGGAAAGGTGTCCTTTCAAGGTCACCAATGTCAATACACTATGAAACCAACGTTTCATAAATGGGAGCTCTACCACGACGCCAAGTTTTGGTGCCCAGGATTAGCATCATTTTCCGGATCAGATCGCCACGTCAGCAGAGATGGGGCAATAGAAAGAGCCCAGAAGGATTATGCTCGTAAGCTTGTTGAAGCTAAACTATTTACAAAGGATGATTTGGCTGGTTGGGTTTAATATTTATGTTTATATACATAGTCAACGTACTGACAAAGAAATTAAATCTGTTCCTGACATTTACCAACTACTTTCGTATGGCTCCATTTTTGAAACATACATGCTTGGTCATCATCATAGTAAAGATA
>Proasellus_cantabricus_1 ENA|HAER01003974|HAER01003974.1 TSA: Proasellus cantabricus, contig c4419_g1_i1
TCTCAATGCAAGTTTTGCAACCTTGCATCATAGCTGGGAATTCTCGCAGGATGAAGAGCGCAGATAAGCAAAGCAGTTCACGAATATAAAAGGCGTTGCTGTACGAAAAGGAAGTATATCAGAATTGGAATTTTAGTTGATTCATAAGTGATCTTGGCTAACTGAATTTTGCATTTTATTGCCATAAACTACTTATTATTCACTAAAAAATAGTGACTGCCGTTCAACAACAGGATTGTTTTTTATTAAAAAAATGATTTTGAATCTGTTCCTCGCGATGAACTTAGTAATGCTCAGTGCCAGTTCACCTTCCCCTCAATGGGAATCAATTTTAGGAACTATTTTACAACAAGCTACAACAAACTTGTGGCAAAACAATGCAGTTACGTTTCTGGGGCATCAATGTCGGTACACAATGGAACCGACGTTCAAAAATTGGGAACTAGTTTACAGGAGCAGGTTTTGGTGCCCCGGTTTGGCACCATTTGCAGGAGTAGGTGAACACGTAAGCAGGGATGGAACAGTCGAAAGGGCTCAGAAGGACTTTGCAAGGAAAGCCTTAAATGCAAATCTATTTACAAGAGAAGAACTCGCTGTATTCTTAAGGGACTGAATTATATTGTTAATTCTGTACATGTGTACATATTGCCATCGATTTGAAGTACTTGTAATGGTGCCTTTCCCGATTCTTAAGGGAGGGTGAAAGAGATATATTCGAATACGTGAACGATGATAATCAGAGTGCGACTTAATATTGGCACCTCGCCTTTTTTCTTAAAATCGTAATTAAGGGTGTTTATTGTTTTGTTCTTCATAGGAAAGTATGACTTACATAACTAGTAAATATTTTACATCCTTAGATATATTAATCAAAGCTTAACTGATCAATTTAGACACTATTTAGAATATTTTACTACATCGGAATTAAAGTATTTATATTCTTTCTTCCATAATAATAAAATAATGATATAATTAAACAGATTTTTTCTTTCAAGCTACAGTTAACATTTTTGTCATTCTAGGTCATGTCACGTGTAATACAGTATTATTAATATTTATTATAAGAATTAATTAACTGAGTGATAATTGTAATGACCATATTTATGATATGGTCTATAAATGGTTTCGAGAAATCCATTGTATTTCTTCTTGGTTTAATTATATCCTCTGCATGCATGCAAAACTCAAAATAGCTTTTTTAGAGAAATTTCGGTTGTAACTTACAGTAAGTCCTTTGCCTTAGAAAGAGTATGAAGCCATGTAAACTCTATCTTCTCTTTTGTACAGGAGTATATAAGATAAAAGAAGTTCTTTGTCGATCAATTCCTAAACGTAATTAATTGACTGCAACAGACTGTGTCGATGATCTGCTTTACGTATATTTTAAATCTAATGTACCAAGAGTGATAGTTGTTTACATAAAATTGTAGTGGTTGACTAAAGCTTCAAGTTGATACTTCTTCCTCACCCATTATGGTGGAAATTAT
>Proasellus_cantabricus_2 ENA|HAER01004133|HAER01004133.1 TSA: Proasellus cantabricus, contig c4568_g1_i1
GTGACACTGAAGTATTTGAAAATTGACAGACTCCTTTCCAAAATGTCACGTTATCAGCTGACAATTTATTTGTCCTTCCTTATGATGACACCCTTTTTCACGAATATTCAAACAGTTGAGGCATTATTTTCCTGGAAAGACATCAGTGACTTTGTTATGTCAAAATATACCAAACTATGGCACCGAGAAGATGCGAAATTTTTAGGTAACAACTGTTTCTACACAGTTAGACCAAAAATAATGAATTTTGGTCTTTATAAAACTGTGAATTTTCATTGCCCAGGACTAGCTATTTTTACAGGAAGAGCTGTTGGAAAAACTGAAGCAGATGTCGTTGAAGTTGCTATTAAGGACTACGCTCGAAAGCTTCTGGATAACAAGATCTTTTCGAGAGAAGAACCCCAAAGATTT
>Proasellus_cantabricus_3 ENA|HAER01016743|HAER01016743.1 TSA: Proasellus cantabricus, contig c18500_g1_i1
TAATTAATCAACATGTAAACTGCCGTCCAAGAATTGACGTCACTGACAATGACCACGATTCAAAGGGTTCTATGCGTTTTCATTTCGTTGAATGTTCTGAACTTTCATCCCATTGGTGTTGAATCAGCGCCGTTTCTCGAAAGCATATTGGGAGCTGTAACTGGAAAAGCGACTCAGCTGTGGGATTCAGGAAAGGTGTCCTTTCATGGTTACCAATGTCAATACACTATGAAACCTACATTTCATAAATGGGAGCTCTACCACGCGGCCAAGTTTTGGTGTCCAGGATTAGCGTCATTTTCAGGATCAGATCGCCACGTCAGCAGAGATGGGGCAATTGAAAGAGCCCAGAAAGATTACGCACGTAAGCTTGTTGAAGCTAAACTACTTTCCAAGGACGAATTGGCTGGTTG
>Proasellus_cantabricus_4 ENA|HAER01016820|HAER01016820.1 TSA: Proasellus cantabricus, contig c18573_g1_i1
TGTCGGTCGAACGTCTCCTGAACTGCAGTGTGTTTATAAATACATTCGCGAGCGCGTCAAGAACAGGTTTAAATATTGTTTGCCAGTGGTGAGGAAAGGGTTATCAGGGTTTTAAAGATTTAAAAGTATTTAAAGATGAATCCATTGGTTTTATTTTTGACTACATTCAGTTTAGTTGCTTTCTTCCACACTAATAATGCTATGCCAGAACCACAATTTGGAGATTTCTTGAAGAGTTTTATAGCTGACAGGACTCGAAACTTATGGGAAAATGGCAGAGCAGACTTTTTAGGAAACAATTGCAAATATTCAATCAAGCCTGGTTTTCGTAAGTTTGAGCTCAAATATGAAGCTAAGTTTGACTGCCCAGGATTGGCACCATTTTCAGGATCAGGAAAGGGAAGTAGTAGTAGTGGAGCACTTCAACGGGCGCAGAAGGAGTTTGCTCAGAAAGCACTGGATAACAACCTTTTCACAAGGGAAGAACTATCCATTTGGCTGACAGATTTTTAAAATGATATTGTAATGATACTTTTATTTTTGCGAACGATCTAAAAATAGTTATTGCATCATCTCTTCCTTGCCACATACTGTGTTTGAAAAATTGGGTTGAAATTCTAATATATGCATATTGAGATTTAAGTATTTCTTTAATTTATTTGAATCGAAGTATGTTAGTGGAGCCCAAGCACGAAGTTCACAAAAAAATTGTATTGGTCAGTTTTAAGAAAAACAAACATAAAATGTGATTAAAAAAAAGATTACAAATTACATAAAAAAAGGCAACATACAGTCCAATGGAAATGGAATTTCATAAAAAAATTAAAGCTGTTTATATTAGAGAACAAAATAATAGTGTGTGACTCTGAAGGACCAAAAAAAATATACTGAAC
>Proasellus_cantabricus_5 ENA|HAER01024420|HAER01024420.1 TSA: Proasellus cantabricus, contig c24577_g1_i1
GCCATTTTTTGACATCACACAAAGATCAGTTGCCATTTTTTGACATCACACAAAGATCAGTTGCCATTTTTTGACATCACACAAAGATCAGTTAAGTCGTGAATGAAATCTAGTTAACTTCTTTTGAAGAATTTAGCATAATTTCTTCATAATGGTAAAACTTACGCTTTTAACTCAATGCGTCGTCTTTGCATTGGCTATATTTGCTGTCGAATCATTTCCATTTCTGGAAAGCATACTTGGATCGGTAGTTGGAAAAGCAACTCAACTCTTTGATGCTGATAAAGTAACATTTATGGGACATAACTGTCAATATACGCAGGAACCTACTTTTAGAAACTGGGAACTTGTATACCGATCAAGGTTTTGGTGCACAGGCCTAGCCCCGTTTGCAGGATCAGCTTATGACGTAAGCAGAGATGGCGCCCTTACAGATGCTCAAAAAGACTACGCTCGACAACTGGTGGAAGCAAAATTGTTCAGTAGTGAAGAACTGTCAGTATTCTTGAATAAATAAAATGCAATGTGCTTTACTTATTTATATATTATATAAAGTACTGTGCTGTATATTTTTTTTCATCAGATACACCAAGAGGAGAATCTTTCCTCTCAGCAGGGTACCAAACAGTCAAAGCGTTGGAAAGTATTTGGGCTTTTACTCCTCTGTGCAGTACAGCAGATATAATTTTAGTTATTTTAATATGAAAGTTTATGAATTACTATTATTTTTAAAGCCTGCATTTCGTGCAACAATTAAACATGGCATCTGGAATGTTTCTTCATTATCTATTCCTTTTTAAATTAATAAATCGCAATTATTATATACAAAAATAGATTTCTAG
>Proasellus_cantabricus_6 ENA|HAER01029188|HAER01029188.1 TSA: Proasellus cantabricus, contig c27467_g1_i1
CACATAAAGAAAGAAAAAACTGAAGGCATCACTTGTTCGAACGGCAGTTCCAGACAATCAAAAGTATAATTAAGAAGAGAAATAAAATAATTTGAAATGTCACGAAATGCATATATTACATTTACAGTGCTTTCCTTGATGATGTTAAATTCTCAGCCCGTCAATTCTCAAGCAGATCTCTACTCTCTTATTGCAATTAAACTACTCGGCTTATACCAAAGTGGCAGTTTTTCATTTCTTGGGAATCAATGTCTTCACAGTGTCAAACCAAGAATAAGCAAGTTCAAACTGAAATACGATGCTAAAGTTTGGTGTCCTGGATTTGCTCCTTTTACTGGGAGAGCAACCAAATTAAGTCAATCAGGCGCAATCGAACATGCGGTAAGAGATTACGCTAGACAGGCTGTTGGAAGTAATCTTGCCACATCAGAAGAAGTCCAAATATGGTTAAATAACTAATTAAGTTTCAGCAATCGGCACCTACTCTTAACGCAATGATTCATACATAAAAGTTAACCTAGAATCATATCTTTA
>Proasellus_cavaticus_1 ENA|HAES01012033|HAES01012033.1 TSA: Proasellus cavaticus, contig comp22593_c0_seq1
TCAACGCAGAGTACGGGGGGGATTATTCCTGAGCATTTCTTAGTGGATTATTGAACGTGTACCTGATTCATATACCATTATCGCCATGTCTAAACTTTTAATGCAATCAATATTCTGCATATTCATTTCACTGAATGTTTTAAATTTTCATTCAACAAGAGTAGAAGCAGATCCATTCCTCGACAGCATATTGGGAGCTGTAACTGGGAAAGCTTCTCAGTTGTATGATTCTGGAAAAGTATCATTCCTGGGTAACCAATGTCAATACACTATGAGGCCGACTTTTCATAAATGGGAGCTCTACCACGTGGCAAAGTTTTGGTGTCCTGGATTAGCAGCATTTTCTGGATCAGCTCGTCACGTTAGCAGAGACGGAGCCATTGAAAGGGCTCAAAGAGATTACGCTCAAAAGCTAGTTGAAGCTAAACTTCTTCCCAAGGACGAATTGGCTGGTTGGCTTTAATTTTTTAAGTCTAAGCACCGTTAAAGGAAAAACTGTTCATATAGCACTTGGAATTTGCCGTTCACTGGTAGCGTGGTATTAAATTTAGAAACTACAATTATTAATATCAAGGCTAAATTATTTTTATATTCGAGTTAGGGGTTTAGCCCCCCCTACCCATTTGTTTCTGGCATATTCATAAAAATATGTTTTACAAAAAAAAAAAAAAAAAA
>Proasellus_cavaticus_2 ENA|HAES01012443|HAES01012443.1 TSA: Proasellus cavaticus, contig comp23206_c0_seq1
AACGCAGAGTACGGGGGATCACTCGATTTGTATATAGCACAAAGAAAACTTTATTATCCGTTAATTAACTTAAGAAATCTTTCAAAATGAACCAAAATGATTTAACAAGATTATTTGGATGGTTGCATATGCAAATGTCCATACTGAGTACCAAGAATACTTAATGTAAGACATATTAGCCTGCATATACATTTGTTATAAGAGATATAAGGAAAAAAGGACATCTGTTATGAACATTTTAAAACTAGTTTGAAATTGTGTGATTCATTCGACTAACGATTAAAAACAGGTAAACAAATGAGCTGCCTTATATAGTGATATAACCATCAAGTATCCAATCTGCATGGAGTCATTTCCTATTGCATGCTGACTCCGTTTGGTTAGTCGACTCTCTGCAGGTTAAGACAACCTTTGCTCCAAAAGTCTTGCATAAAACTTGCATATTTTTTTTTTAAATGGCACGTTATCAGATGACGATGTATTTGTACTTATTTCTGATGACACCATTTTTGTTACATATTCAACCAGCTGATGCACTATTTTCCTGGAAAGACGTCACCGACTTTGTTTTGACAAAAGCGGCTAAGTTATGGCGCCGAGAAGATACGAGACTTTTAGGCAACGACTGTTTTTACTCTGTAAGACCAAAATTTATGAAGTTTAGATTATACACAACTGCCAATTTCCATTGTCCGGGATTAGCTACTTTTACAGGAAGAGCCATTGGAAAAACTGAAGCAGACGTCCTGGAAGCTGCTGTAAAGGATTACGCTCGAAAGCTTCTGGAAAGCAAGATCTTTACGAAAGAAGAACTGGAAAGATTTTTATAAACTCAAGCAAAGCAAGGATGAACTTCAGCAAATACAGTTCTTTTGTTCTTGGTACGAGATTATCATCGGCTACACACGTTAACGTCATCGAACGTTATTTCTGGCATAATAAAAAAGAAACTCGTTTAACTTTAAAGCGTACCTGCGCACTTCTAATTGAAAAGCTGTCTTTAATTTTTTATGTTCCCTTGCTAACGTTAATAATATCTACAATAATTTCTTGTAAATCATGAGAGATAACGACTAAGTGTACACGATAGTCCTTACATGTAAGTAAACTATTTCATGGCACTTAACAGTACAAAGGGATGTACATTGATAAACATTAATAAAACGATGCATCTGTAATGTTTATATGCCTAACGTATAGAATAGTCTTGTTTTGATTAACTTGTTATTATATTAAATTCTGCCACATTTGGAGTGTGATTGATTCTATTATTCATTATATGTTATTACAGTAGAAGAACAGCAATTGAAAAAAAAAAAAAAAAAAA
>Proasellus_cavaticus_3 ENA|HAES01020217|HAES01020217.1 TSA: Proasellus cavaticus, contig comp38588_c0_seq1
TATAGTGACATATAAAAGAAACATTTGTCGGTGCGGCATGGATAACAGGATGTTATAGTATATAAATTTTGTTAGAGTTGCCACGCAGCAAATTTATTTTGGCGTAGTGCAGTGTTATTAGATCACGATATTTCCATTATCGGTGTTAAATAATAAAATAACTTAATAATTCTTTATTTGATGCACAATTATTTACAGTGAAAATTGTTTACTGCATTGAGTATCAGAGAAAAGTACACTGAGAAGTTAATGAACTTTCCACTTTTTTGATATCATGCACCTAAAGATCAAATCAGTTTTGGCATGAATTCGAGCTTGTTGGGTTGTTTGGGGAAGAATACAGTACACTTTTTCCATTATGTTTAAGCTTCTGCAATCAACTCTGTGCGTTGTCATATCATTGACTAGCATAGCTTTCCCACCAATGGCGGTCGAATCAGCTCCATTACTGGAAAGTATTTTTGGGGCAGTAGTTGGAAAAGCTACTCAGCTCTTTGATGCTGATAAAGTCACCTTTATGGGGCATAAATGCCAATACACGCAGGAACCTACCTTTAGAAACTGGGAACTGTTATACCGAACAAGGTTTTGGTGCACAGGCCTAGCACCGTTTGCAGGAGCAGCTCACGATGTGAGCAGAGATGGTGCACTCTCAGATGCTCAAAAAGACTACGCTCGACAACTAGTGGAAGCAAAATTGTTCATCAGAGAAGAATTGGCGGCATTTTTGAATAAATAAAATTACCTTTTGTTTACTTAATTGCGTCAACACCAAAGATTATAATAGTCTTTTTTATTACATAATTGGCATTGTATAATCAAAGTACTTTATTTTTAGCAATCCATATAAACACTTGAAAAAAGTAAATATTTAAAGCACAGGATAGAATTATACTAGAACGCTTCTGACTCTGCTTTTTTAATTTTATCTTAATTCAAACCATCCACAAATGTTACTTTCGTCTTATATACTAATTT
>Proasellus_cavaticus_4 ENA|HAES01036348|HAES01036348.1 TSA: Proasellus cavaticus, contig comp53367_c0_seq1
GACTTGGCAATATCGTCTCATGTTGCGGTTTGTTATCCTTAATGTTGCAATGGCTCAATGAGATTACTGGTAATGCAATGTTGCAGGGACGGAGGCCGTTTTTTTAAAGAGTTACTATTTAAATAGATGATAAATAAAAGTGCAGTGTTTAAAATAATGTTCAGCAACGCATCGAACTGAAGTGATCTGAATGTAAACGAAATTATTTTTTTCAGAATCCAATTATTTTATTTCTGAGTGCGTTCAGCTTATTAGCAACCTTCCACGCAAGCAATGCAAGTCCTGTACCCCAATTTGGGGATATTTTGAAGAGCTTCCTAGCTGAACGAACTTCAAAGTTATGGGAAAATGGTAGAGCAGACTTTTTAGGGTACGACTGCAGATACCAAATAAAGCCCGCTTTTCGTAAATTTGAGCTGAAATTTGATGCCACGTTTAATTGCCCGGGATTGGCCCCATTTTCCGGATCAGGAATAGGAAGCAGCAACTCAGGAGCTCTTCAACGTGCGCAAAGAGAGTATGCGCAGAAGACATTGGACAACAACCTTTTCACGAGAGAAGAACTTTCTCTCTGGTTGAAAGAATTTTAAAAGAGAGAGATTTTATTTGATTCTTTATTTTGAACTATTTAACTCATTAATCATTGCTTCGAAATACTGCAAAAAACCAAGCTGAAATTCATTTTAATATCAAAATCCGATTAAATGAATACAATAAAACGTCGCATTTGTCATTTGAAGGTCACAGAAAAGGAGTTTTATTTTGATCAGTTTTTAAATGTATAAGAAATTTCTCATCAGTTATATTAAAAAAAGCGAGATCTACACAGACCCAGAGGAACGCAAATATCGAGTCTTCAGCTGGTCAAAATGGTCAGGAGGAGTCTTCATCCCTTAAACAAATGGGTCATCAAACGGCTGAAAATATTTAATCATGTAAAAAAAAAATTTTGTGATTAAAGAAGATATTTAAAAAAAAAAAAAAACTATGGTTTTACTCTTTACATGGATAGCTAGCAACAGAAAAACTTAAAGACAATTATAAGGAGGTCGGTGTATATTATTGAGTTTATTCTACTTCTACAATATCGTTAAAAGTAATTGTTCAACGAACGGTCGAATTCCAATTATGGATTTGCTCTCTATTAAGAGCCCCTGTCCTGCTAATATGTATATTAGATTCAATTTTTTAGTTAAAGTTAAGTAATCATATTGAATTTTTTAATATGAAGTTTGAATAATAATAATAATTTTTTGTTTTGAAACTAAGAGTTTGGACAACTCACTACCATTGAGGCCTTAGGATAGTTTGAGTTGGATTTTAGATTTAATTTCAATTATTTTCAAATCAATTTTCTGATTTCTCTTACCATTTTCTATAAAATAAATATATATAAAT
>Proasellus_cavaticus_5 ENA|HAES01049831|HAES01049831.1 TSA: Proasellus cavaticus, contig comp59197_c1_seq1
TGCTTCAGGAATTCCTTTTCCGATGTTGATAAATATGACTTCGTTTCAAAAGTTGCCAAGTGGTGCTAATTTTAAATAATGTACAAATGACATTCTTGCTTCTTATATAAGTGAAAAAGTACAATCAGTGACACATCAAATTGCTTTGAACAACGGCTTCATAAAATCAGAAATTAAGGAAGGAACAGAAACCAATTTGAAATGTCTCGAAATGCATATCTTGTATTTATGCTGCTATCTATGTTGATGTTGCAGACCACGCCTATCAATCCCCAAGCAGATCTCTACTCTCTTATCGCAATTAAACTCCTAAGCTTATTCCAAACTGGCACCTTCTCATTTCTAGGGAATCAATGTCAGCACAGTGTCAAACCTAGAATAAGCAAATTGAAATTGAAATATGACGCCAAAGTTTGGTGCCCCGGATTTGCTCCTTTAACTGGGAGAGCCACCAGACAAAGTCAATCAGGCGCTGTCGAAGAGGCAATAAGGGATTACGCGAGACAGGTTGTTAATAGCAACCTTGCCACATTAGACGAAGTTCAAATATGGTCGTAAAACCAGTCCGATTAAGTCGTCAAAGTCGACTCATTCTCTTAACTTAAGTGTTAATAATTTACTTCTTGAAAAATAATAACTTACAAAAGAAATAATTTTTTTTATATTAAATTAGCATTAAAAATTACGTAGACTCAATTAAATTATTGAAAATTTTCACAGCCTGGAAATTGCAACACGTACAACTATGTTAGATAATAAGATTCCAGTACATCAAAAATTCAAAATAATAATAAATTTTCAAAATGTTA
>Proasellus_cavaticus_6 ENA|HAES01086359|HAES01086359.1 TSA: Proasellus cavaticus, contig comp64598_c0_seq1
TCAACGCAGAGTACGGGGGAGTTTACGAATGCATCTTCGTATAAAAGGAGTTACTATTGTAAAGAGAAGACATTATTATGGGAATTGTAGTTGACTCGAAAGTTATCTCTTATCTGGACTTGAATTTGTGTTGACGTGAATACTAAATTATTTAGTAATCGATAAATAGTGAGACCCTTCTGCGGCAGTAATGTTTCTAAGCAAGAAGTTGAATTTTAGCCTGTTCCTCACAGTGGGTTTATTGATGTTCAATCCGAGTTCAGCGTCGCCTCAATGGGACTCACTTGTGGGAACTATTCTGCAACATGCGGCATCAAACTTATGGGCCAACAATGCTGTTTCGTTTCTTGGACATCAATGCCGCTACACAATGGAACCGACTTTTAAGAACTGGGAACTGGTTTACAGAGGTAGATTCTGGTGCCCTGGGTTGGCACCATTTGCGGGAGTAGGCGAACACGTAAGTCGGGATGGAACAATTGAAAGAGCCCAGAAGGACTTCGCAAGAAAAGCCTTAAATGCAAATCTGTTTACAAGAGAAGAACTCGCCGTGTTCTTGAGAGACTAAATAGTATTTTGTTAACGCTGTACGATATAACAACATGTAATAAAGAAAGAAATTTACGAACGAATTTATGGCCATCAAATGAAAAAATTTGGCCTTTAAGTGAGGGTGAAGTCAAGGCAAAATGTTGAAACTATGTGCAAATGTCACATAGCGACTGATTAGAAAAGTCGCCAAAAAAGATCAGGTCGCGGAACTTTCTTTATTTAGGAACTTAAGACTTTCTTTGATGCTTTTATAACTTACTGTAAAACCATTGACACGTACTTCTAATGTCTTTGCTCAACAGTTCAATAGACATGAATATAATATTTCAGGGATGTAGCATAAAAAATATGCATTAGGTTTCTTCTAATGATTAGAAAGATTAATTGAATGTTTCTTGCTGACTGGCTACACATCAGTGATGCGTCCACAGGATAATTTTAGCCCTTTGGGGTCAGAAGCCCCCTAATTTGTTATTATTCATCTAATATTATAATATATAATTGCAAAATTTGTACAGAATTACAAAAACAAAACTATAAAATGTTTTAGTTACAAAAAACTGTCACACATTTTTAGTAATCAGTTACGTTTCGAGATTTCTTTAAATACAGTACATATATCCTTCCACGCATACCACTGGTACAGTACATACACGCTTTGTAAGGCATAATAAATAAAGTGTTCTAAATCTATTTTTACATGACTTGACAGAGTATTTATAATTTATTACTTTCCTTAAAATAATTACTTGTAATATTTCCTGGCCAATTTGGTCTATAAATAGTTTCTTGTATCAATTATATACATAAAT
>Proasellus_cavaticus_7 ENA|HAES01086766|HAES01086766.1 TSA: Proasellus cavaticus, contig comp73183_c0_seq1
TCAACGCAGAGTACGGGGGAGATGTAAATATTTCGTCTTTCAGAGTTCTTATCAAAGGCTTCAGCGGACAAATTTATTTTTCGGAAAAGTTAATTGCTATTTTTTCTGAAAAAAGTTTCTGATTTTTACAGTTCTGTGATTAGAAGTTAATTAACTAAAAGATTCATTAAAAAAAATTATACATCATTAAGCAAGAATTTTTTTTATCGTTTTGAAAATGAAGGCAACCTTGTATTTCATCGTCTCTCTTAGTACGCTGATTTCTTGTGGAAGAACCGAATCATCCAACAATGAACCCCAAAACGCTTTCGAGGTGGTAGCGAAAAGTTTCCACACTAACATTGAAAAATTGGGATTAATTCTCAACAACAACTTAAATTTCATGGGTGAAACATGTCAGTACAGCGTTAGGCCAACTTTCCAAGGATGGTATCTTTACTACGAAGCTAAATTTTGGTGTCCAGAAATGGATGCTAGACCATTCACTGGAACAGGTACAACATTGGAAATTTTTGACTCTCTGGATTTGGCACAAAGAGACTTTGTTAGACAAGCTGTTGACAAAGGCATATTCAAGAGGGAAAAAATGTCTGCATGGCTCGAAAGAGGATAATAGAAGACTCTTTATCTTGTTATTAATTACACTTTGACATTGGAAGAAAATTTATTTAAAAATATAATATATGCCACTGAGTGTTTATGAGCGGGCATGAATGAGGAGAGATTGAAAATTATCAGTACTAATTTTAAAACAAGTTATAATTTATATAAAAAAAGTTCCAAACTGATTGAAACTGTGTCACCTAACCTGTAAATCTGTAAGAATTATTATTCACGTTGATTTACTTTACTACATTGTTTAAAAATAATAATGAATATAAGTGGTCTTTAGCATGTTGCTCATTATGTTAATTATTTGTATCTTGAATGCAATATATATCTGCACCTAAAAAAAAAAAAAAAAAAAA
>Proasellus_coiffaiti_1 ENA|HAEU01025974|HAEU01025974.1 TSA: Proasellus coiffaiti, contig comp44627_c1_seq1
TTTTTAGGTAACGACTGTTTTTACTTTGTAAGACCACGGTTAAGGAAATTCAGATTATACACAACAGTTAATTTTCATTGTCCAGGTTTAGCTACTGTTACAGGAAGAGCCGAGGGAAAATATGAAGCAGAGGTCCTTGATGATGCTATAAAAGACTACGTTGGAAAGCTTTTAGAAAACAAGATCTTTACGAGAGAAGAGCTGGAAAGATTTTTAT
>Proasellus_coiffaiti_2 ENA|HAEU01032655|HAEU01032655.1 TSA: Proasellus coiffaiti, contig comp50551_c0_seq1
GAAATTTTGTTTGTTTGTGGCCAGGAAAGGATTTGTATTTCTGCTTATTGTCGTTTGGTTTTCAAGGTTAAACAATATTCAGCAATGAATTCATTAAGGTTATTCCTGAGCGTGTGCAGTTTATTAGCAATCTTCCACGCAAGCAATTCAAGTCCCGTACCCCAATTTGGAGATTTTTTGAAGGAACTCCTTGCAGAAAAGGCTTCGAAGTTATGGGAAAATGGTAAAGCAGATTTTTTGGGGTATGATTGCAGATACTCAATTAAACCCACTTTTCGTAAACTTGAGTTGAAGTTTGATGCCAAATTTGACTGCCCAGGATTGGCACCATTTTCCGGATCAGGAAAATCAAGTAGCAGTTCCGGAGCACTTCAGCGTGCGCAAAAAGAGTTCGCGCAGAAAGCATTGGAAAACAACCTCTTTACGGAGGAAGAACTTTCTCTGTGGCTGAAGGAATTTTAGACGAAAATGCCATTCCATATTATTCTTTCGGCGTAGTTAAAAAACATAGGAAATAGTTACAGCATTTCATCTATTTTAATCACCATACAATCTAAAATGTAGATGGAAGGCTGACTATACGTATGTAATCATATTTACAGAAATTTAAACACTCGAGAAATGAAACAAATAAAATGACGTTGTCATGTCAAAAGAAATAACTATGAAAAATAGAAAACATACGAGGAAGCAAATCCTGTAAATCTGCTAGCTAGTCAGATACGTGTACATAGGTGCTTGTTTATGACATCCTCGTGGGTCAGCAATATATCCATGTAAATTAACAACTTTATTTTTAAATAGGCAATGGCAATTTTACTTTGCAATAGTAAGCTCCAAATAGCTATGCCATAAGTCAGGCGTGGCCATTAGGACCACAAAGGTCATGACTAAACTCCATTGAAAAAAAGATGATTTTTTATTGTGCTCCGTTACACAACAGTTTTCTTCATTACTATTTTTAGACCGCGCCTGCGCATGAAAATGAGTTT
>Proasellus_coiffaiti_3 ENA|HAEU01034518|HAEU01034518.1 TSA: Proasellus coiffaiti, contig comp52049_c0_seq1
CGCAGAGTACGGGGGAGTATTCACGAGTGTTTCTTAGTGGATAATTGAAAGAGTAGCTACATACTGTAACCTTTATCACTATGTCTAAACTGTTCGTGAAGTCAGTTCTTTGCGTCTTCGTTTCTTTGAACATTTTGAACTTTCATTCCATTAGTGTAGAATCTGCTCCATTCCTCGACAGCATATTGGGAGTTGTAGCTGGAAAAGCTACTCAGTTGTTTGATTCAGGAAAGGTAACCTTTAATGGTTACCAATGTCAATACACCATGAGGCCGACATTTAAAAGCTGGGAGCTCACCCATGTATCGAAGTTTTGGTGCCCAGGATTAGCAGCATTTTCTGGGTCAGGTAGCCACGTTAGCAGAGATGGCGCCATTGAAAGAGCCCAGAAAGATTATGCTCGAAAGCTGGTTGATGCTAAACTTCTTCCAAGGGACGAATTAGCTGGTTGGCTTTAAATATTTAAATATGAAATAAAAGTGAAACTATTTTATATTACATTCCAGTTGGAACTTATCGCTCACATGCTGTGTGATAATAAATTCCGAAACTTTTTTTTAAACGATGTTAATGGTTAAACTCTCCACGCATTAGAGTCTGACACAATAATAAAAATTATTAAAAATACAGTATTTGTTACGAAAAAAAAAAAAAAAAA
>Proasellus_coiffaiti_4 ENA|HAEU01037365|HAEU01037365.1 TSA: Proasellus coiffaiti, contig comp53917_c0_seq1
GAATCGCATGAGTTTGTTTGTTGAGTGAACATCCTGTTGCATGAAATGCGTTTATCATGACGTCATAGTTCTTTGTCCTGACATTGCCATATTGTTATTGAAGTAGTAATATTTACGGCACTTCATTAGTTTTATTGGTGTTATCCTTCCAATGAAATGAATAACAAATTTCCAACCAATGTAGTGCAGTAGTAAATAAGCAGTAGTAGTTCTTTTCTAAATGCGACGATTGATTGTTTACGAACGGCAGAGTAAAATAATGCTTGAAAACTCAACTCTATAACCTGCGTAGGTAGGGACAAGTCCCCCCTACCCCCACAAAAACCCGTTCATAAAAATGTTTTTTATATAAATATTCGGAATTTTATAAAAATAAGCAAAACGACTCACGCGTTATCAAAGTCCACATCGTTGTTTCGTGTGTGTGCGTTAACTAATATTTGTCAAAAAATAGCGTATAGCTTGTTGCGTTTGTTGATGTTAGCAAAGTTAAAGTTTTGTTATTGATTCAGCCATGTCTTTGACAAAGAATTCGAAATTTGTTGTCATACTGACTGCTTTACTAGTTGTGTGCAATACTTCTAAAGTCGATATTGGTTCAGCATGGGATAAAATAGCTGACCAAATAGGTCAGCAAATTGCTACCAATTTATGGCAAAACAGCTTGGTCAAGTTCATGGGCAACGACTGTCAATACACGATGGAACCGACTCTCCGAAACTTCGAACTGACATACAAGGGAAGGTTTTGGTGTCCCGGACTGGCACCCTTCACCGGAGTTGGTGAGCATGTAAGCAGAGATGGAGCAATGGAACGTGCAGAAAAAGACTTCGCAAAGAAAGCTTTGAAATTTTATCTTTTTACCAAAAAGCAGCTCGCTTTGTTTTTAGACGAATAAAAACTTAGATAAACAAAAAAAAAAAAAAAA
>Proasellus_coiffaiti_5 ENA|HAEU01039263|HAEU01039263.1 TSA: Proasellus coiffaiti, contig comp55109_c0_seq1
ATCCACATTCAATGAAGCTCCTTGGGTTCGTAAGAGAAAGAATAAGTTGCCCATCGCTAGGGCCTTCCTATCACTCATAAGGAACTATTCATAATCATGTACAGTGTGATATATTTGTATTTATTTCTGATGACACCAATGTTGGTGCATATTCAACCAACTGATGCTTTATTCTCATGGAAAGACGTCTCTGACTTTATTTTGGCAAAAGCGTCAAAATTATGGCGCAATGAAAATGTGAAGTTTTTAGGTAACGACTGTTTTTACACAGTAAGGCCCCAGTTAAGGAAGTTCAAGTTATACACAGCTGTCAATTTTCATTGCCCAGGTTTAGCTAATTTTACAGGAAGAGCCGAAGGAAAATTTGAAGCAGAGGTCTTTGAGGACTCTTTACAAGACTATGTTCAAAAGCTTTTAGAAATTAATATCTTTACAAGAAGAGAGATGGAAAGGGCTTTAGAAAAAGAGATTTCTGAATACTTGAAGAAATATAGGAATGCTTAATTAGGATTATTTGCAAAGTACGTCAACACTATTGACCAAAACTAGCTGAATACAGGCACGCAGTGTAAGATTTAAGTATAAACTAAGCAAGCTATAGCTTAGGGCCCCACTGTTTTTGGGCCCCAAAAAACTTTGTTTAAAAGGGAAAAAGACTGGATGTACATTTCCAAAATATAAAATAGAAAAAAAAAATAAAACCTTCTTTCAGCATAAAAAAAAAAAAAAAAAAA
>Proasellus_coiffaiti_6 ENA|HAEU01044854|HAEU01044854.1 TSA: Proasellus coiffaiti, contig comp57910_c0_seq1
GGGGAATTTCGCCGGAAAAGTCAGATATGCATTGCAGTTTAGTTCACGAGTGCAACTTCGTTTAAAAGACTTTACTATACTAAAATGAAGACACTTTGAAACGAATTGTTGGTGGATTCATTAGTTATCTCTGCTATCTGGACTTGAAATTGTGTTGACGTACACTGCTAATAAAAAGTGACTACCATTCTGCCACTGTTATGTTTTTATGTAAGAGATTGAATTCTCCCCTTTTCCTAATAGTGAGCCTATTGTTGTTCAATGCAAGTTCAGCTGTGCCTCAATGGGACTCCCTTATAGGGACTATTGTACAACACGCTGCATCAAACTTATGGCAAAACAATGCTGTTTCGTTTATGGGACATCAATGTCGGTACACAATGGAACCAACTTTTAAGAACTGGGAACTAGTTTACAGAGGTAGATTTTGGTGCCCTGGGCTGGCACCATTTGCAGGCGTAGGTGAACACGTAAGCAGGGATGGAACAATTGAAAGAGCCCAGAAGGACTACGCAAGAAAAGCCTTGAACGCAAATTTGTTTACCAGAGAAGAACTCGCAGTGTTCTTGGTGGACTGAATAACAGTGTTGACGGTGCTCAACATTAATTAAGAACGGGTTTTAGCATTCCTCTAAGGGTTTTACTTACCATTAATGTTGCCATCAATGGGAAATACTTTACTGATTTTCTTCATTGGTCTTTAAGTGAGAGTGAAGTCAATTAAAAATGATTAAGTCAAAAATCGAAGGCATGTACATGTCTCGAAAACTCACAAGTTTAGATCATGCAGACCGTGAGGCTTCTTTTGTTTGAAGTTTAAGAACTTAGACTTGTCTATCATTCTTAGCCTAAGATCCAGTGATACATACTTATTATTTTTACTAATCAGTTAACATTTGCATACGATAAATTTAAATTTGATTTTTAAATAAAGTATTCGGTTTATGAATGTAGACTGTAGAGTATTTATATAAGTCTTATCAGAGTAATTAACATGCACAGTTCTTTGATATAAAATTCAAAATACAGTTACTTCAAATATAGTCAAACTATGAAAAAAAAAAAAAAAAAAA
>Proasellus_coiffaiti_7 ENA|HAEU01047305|HAEU01047305.1 TSA: Proasellus coiffaiti, contig comp58934_c0_seq1
AACGCAGAGTACGGGGGAGTAAAAAAGTGCATTCAGTGCTAGTCACTTAATTTGCTTGTGCAACGACTTCATAAATCAGAAGTTTAAGAAAAAAAAACAATTTAAAATGTCTCGAAATGTGTATTTTGCATATATGATGCTTTCTTTGTTGATGTTACATACTCAGCCTGTCATTCCTCAATCAGATCTCTACTCTCTTATCGCTATTAAGCTTCTAAGCTTATTCCAAACTGGCACCTTTTCCTTTATTGGGAATCAATGCCAGCACAGTGTCAAGCCTAGAATAAGCAAATTTCAACTGAAATACGACGCCAAAGTTTGGTGTCCCGGATTTGCTCCTTTAACCGGGAGAGCTACCAGAGTAAGTCAATCAGGCGCCACCGAAGGGGCAATAAGGGATTACGCAAGGCAAGCTGTTGAAAACAACCTTGTTACACAAGACGAAGTCGAAATATGGTTGAAGAGCTAGTCTGATTATGTTGCAATTGTAGAATTCTCTTTTAAAGAAATTGACTTACATTAGAAAAAATATTCATTAATAATTAATAATTAAATTTAGGATTTTCTACCATTAGTATAATAAAGACATGTTTGTGAGAAGTAGTACACCAGCAATGTTAATGTATTAAATTCGTATTGAAATGTGATTTTAAAATAAAAAAAACTTTTAAATTTTCCATCATCAGCACAGACAAGAAATTCTACTTTTAACTGAAATGCATGAATTACACCCCTAAACACCAAAGTC
>Proasellus_coiffaiti_8 ENA|HAEU01068500|HAEU01068500.1 TSA: Proasellus coiffaiti, contig comp62649_c3_seq7
AACGCAGAGTACGGGGGATTCATGATTGAATTTTAGAAGTCTTAACTGTTTGTTCTATTGTTTATTACCCTTTTTTTATCTGATAAAATTCAGCTATTTTTTGTTAAATTCAAACTTCGATTTGAAAATGGTTCGCTGTGCAAATCTCTCGGTTAGGAATAGTACTCAACAACAATTTGAATTTCATTGGGGAAACATGTCAGTACAGTGTAAGGCCAACTTTTAAAGGATGGTCTCTCTATTATGAAGCTAAATTTTGGTGTCCAGAACTGAGAAGTAGACCATTTGCAGGAACGGGTAAAGAATTGGAAATGTTGAACGCACTGGGTAAAGCACAAAAACATTTTGTAAGGCAAGCTGTTGACAATGGCATACTCAAGAAAGAAAAAGTATCAGCATGGCTAAACTAATTTTAGGGTCCCTTACAATAATTAATTAAAAACTTATAAAAAAACTATCGATATGCATTCTGTCAGAAAGACGGGTTTTTTTATTACTGTACTGACAGATCCAAACGTATGATTTATAACGGTTTTACGAGGTGCTTATTAATGGTAAATGTATTTCCTTATTGAATGATATATAGGAACAAGACCATGTCCCAAATGTTTACGGGCCCTAGGCTAACGTCATTAAAAAGGACCTTGAGTAAAAATTAAAGTTATTAAGTTGTGAAATAATTTATATAAGGACGCGTAATAATTAATTTAAGCTTAGAAGAAAGAAGTATAAAATAAACAACGCCGGAAATTTCTTTACAAATCGCGAAAACAGGAATAAGTTACCATGCACTTGCATGCCAGCTTGGGTTGATGATAGCAAACATGTTCAAGGCTTTTATTGATCAATACTTTATAGCTGACAACATACTCTTAGATGTATCATAAAAACTGATTAGTAAGTAAGTTGGGCTCTGCCTCGTATGGATCGCTCTTATTCTTATGCATTCTTATATATAGTTTCAGTATGATAAGCAGGGGTGAAAATTGACAATATCTTGCCTAAACGACGGCCAAAATGGAGTT
>Proasellus_coxalis_1 ENA|HAET01009379|HAET01009379.1 TSA: Proasellus coxalis, contig comp15768_c0_seq1
AGTGTCCGAATATTTAGGCAATTGAGTGCTTGTTAATTGGCACTCGTGGTTCGTGCGTAACACAGTAAACACTAATAATTATCTATAAAGTTTCCAGCATGGCTCGTTCCCAGATGGTGATTTATATGTACTTATGTGTAATGATACCATTTTTGATGAATATTCAACCAGCTGACGCAATATTTTCTTGGCAAGAAATCTCGAAATATGTTTTGGGAAAAGTTTCAAAACTTTGGCACCGACAAGATACCATCTTTTTAGGGCACAACTGTTTTTACACAATAAGACCATCATTTTCGAATTTCATGCTTACTACAGTTGTCAATTTCCATTGCCCAGGTTTAGTTTCATTTTCAGGAAGAGGTTTTAAATCAGATGAAGCAGATGCCCTTTCAATGGCTAAAAAAGACTACGCTCAAAAGCTTCTTGATGCCAAGATCTTTTCAAGAGAAGAACTCCAACAGTTTCTGTAAACTGAAATTTGAACTTGTGCTGATTCAACATATTTTTTTCTATCTAAACTCTTATTTTTAGCTTAACAGATAAATTATGCTGAAGACTCCTATCCCCATAGCTCTACGTCTTTGAGTAGTCTCTCACTTAATTTAAATTAGTTACCGGGGGTTTATTCTGTGACCTGGACTTGTATTGATTCTCTATCTGAGAGAGATGGGGCTTAGGACACGTAATTAAATTAAATGTATTCAAAACAAATTATAATATGTGTAATCCTAGTT
>Proasellus_coxalis_2 ENA|HAET01012342|HAET01012342.1 TSA: Proasellus coxalis, contig comp20106_c0_seq1
TTTTTTTTTTTTTTGTCGCATTTTTAAATACGTAAGGCTAAAACATTTGCATAAAAGACAATCATTGCAGTCACTTGCTTGAACGACAGCTTCAGAGTCAGAAGTAAGAAGAAAAGGAAACCAATTTGAAATGTCTCGTTACGCATACTTTGCATTTATGATGCTACTTCCCTTGGTGTTGTTTAATACTCAGCCTGTCAATTCTCAGTCAGATCTCTACAGTCTTGTTGCGGTTAAACTACTAAACTTATTCCAAACTGGAAGCTTCTCATTTCTAGGGAATCAATGCCAACACAGTGTGAAGCCAAGAATTAGCAAGCTCAAACTTAAATACGATGCCAAAGTTTGGTGCCCAGGGTTTGCTCCATTAACAGGGAGAGCTACTAGGGTGAGTCAATCAGGGGCAGTCGAAGGTGCAGTAAGAGATTATGCAAGACAGGCAGTTGACAGCGGCCTTGCTACACCGGACGACGTTAGTATATGGTTGAAAGAATAAGTCAATAGTTGACTCCTAATTTTTAACTTTACATTATTATAGTTAAACTAAATAATTATAACTATAATAACTAAATCTTTAAAATACAATTAATAAAAATGAATAATTGAAATAAAATAAAACTAATT
>Proasellus_coxalis_3 ENA|HAET01016184|HAET01016184.1 TSA: Proasellus coxalis, contig comp25305_c0_seq1
AACGCAGAGTACGGGGGGAGTTGTCATTCTCGAGTTCTTATTAGCGGTTTTTTTTTATCAATTTCATATCAATACCACTATGTATAGACTTTTTATCCGATCGGTTCTTTGTGTTTGTCTTTCACTGAATATTTTGAGTTTTCATTCAATAAAGGTAGAATCAGCTCCGTTTTTTGATAAAATTGTGGGAGCTTTGACTGGAAAAGCTACTGAGCTGTTTGATTCAGGGAAGGTAAACTTTCACGGTTATCAATGTCAGTACACCAGGAAGCCAACATTTCATAAATGGGAACTCCACCACGACTCGAAGTTCTGGTGTCCTGGATTAGCACCATTTTCTGGATCAGGTCGTCATGTTAGCAGAGATGGGTCCGTTGAAAGGGCACAGAAAGATTACGCTCAAAAGTTAGTTGAAGCTAAAATACTTCCAAAGGACGAATTAGCTATTTGGTTTTAACATTTCAACTTAAACTTCCTTGTATCGCCTTAAGGCATTATGTATAATGGGGGCTCTCCCCTGTATGAACCGCATTGTTAAATTAAATAAATATTTAAAGTACGGTAAAAAAAAAAAAAAA
>Proasellus_coxalis_4 ENA|HAET01017432|HAET01017432.1 TSA: Proasellus coxalis, contig comp26480_c0_seq1
TATCAACGCAGAGTGCGGGGGAGTGTTCTGAATTGTTAGAATTTTGTCGCATTTCTTCAACGAAATCAGTTTCCATTTTTTACAGTTCTGTGACAAGGTTTTAATTATAATTACGCATCCAAATTTTATAAAAGCCCTCGTTTCGTTGAGAAAGGAAAGCTGTCTTAATAATGGTAGTAATGAGATATGTTTGCCTTACAAAATACGTGATAAAGTATACTTACTCTGCTGTTAAGCATAATGTGGTCATAACGGGAGACTCTATATAGGGTCCATGGCCCTCACCGAAAATGTCATTTCTATTTCTCTCCCATGTGTAATTATATGATTTTCTCGTATTTAGTATTGACACCCTTCTGATGTATTGAGTACTCTAACGATTTCATCCCTCCAAACCAAAAGTTTATGACACCGTTGTTGTGGCTCGAGAATGCAGTCTTATACATCATCGTCTCTCTTAGTGCTTTGGCATCCTGTGAAGAAATACGGTTGCCAAAAGAACCTGAAAATGTATATCAAGTTTTAATGAAAGCTGCTCTCACAAACTTTGAAAAATTAGGTATAACATTGAACAAAGGCTTGAATTTCCTGGGTGAAACATGTCATTACACTGTAAGATCAAACTTTAAAGAATGGTTCCACGTATATGAAACAAAATTCTGGTGCCCAGGTTTTGGGCTCAGGCCGATTACAGGAATTGGTAGAGATATTGAGCTGCTTAAATCCGTAGGAAAGGCCCAAAAAAAATTTGTTACGAGAGCTGTTAAAGAAGGATATCTCAATAAAGAGAACGTAACTGTGTGGCTCGATTGAGGATGATAATGTGCACAGTATATATTGTCCCCCATTATAATAGCAGAAGAGGAACCTTAGGAAGAGTGAAATTTTAATAACTATATATATGTAGACTTTTGCCATAAAAATTTGTTATTAATG
>Proasellus_coxalis_5 ENA|HAET01043898|HAET01043898.1 TSA: Proasellus coxalis, contig comp41464_c0_seq1
GCGGGGGAGTATATATTCTTGAGGTCGACAAGCGCAGGTTTTAATATCGTTTGTCTGTGTTGTGGAAAAAAGGGTTATTTGTCATTTGTTTTTCAAGTAAAGTATACGTAAAGAGCAATGAAGCCAGTGACTTTATTAGTGAGTGTGTGCACTTTACTAGCTATCTTTCACAACAGCTATGCCAGTCCAGTGCCTCAATTTGGAGATTTTTGGAAAAGTTTACTAGTTGATAGAGTTCAAAAGTTATGGGAAAATGGTAAAGCCGACTTTTTAGGGTACGATTGCAAGTACACAATTAAACCCGTTTTTCGTAAATTTGAACTGAAGTATGAAGCCAAGTTTGACTGTCCAGGATTGGCCCCATTTTCTGGAACAGGAAAGGGAAGTAGCAGCAGTGGAGCGCTTCAGCGTGCGCAAAGGGAATTTGCGCAGAAAGCGTTGGACAACAATCTATTCACAAGTGACGAACTTTCTCTTTGGCTCAAAGATCATTAAGAAAAAAACGAACTATTTTGATTTGCTTTTTTTGATTCATTAAAACGGAGTAAAAGGAACTGAAGCAACCTACTGATTATGTTCATTACTGTATCACTAGTTATCAGAATAACTAATATTCTCTCATTTTCTTGGGTGTATATACATGGGGTTAAATGTGAAGTTTGAAATATGGTATATGTTAGAGATGTACAAACATGAGAAATGGAAAGATGCACAACTTTGAATCCTTTGGAATTTGCATTTCGAAAAAATTATGTAATAATCAAAATGTAATAATGATGTAATGATATTCATATTGAAATGGGAAATTGTGATTTTCGAATTAAGGCTTTTCAATAGAGTCTGCTGCTAAAGAAAGTTAACAAGCTATGCCCTGGAATCTGGATCTTTCTATACGGAAGTTCGAGTAGAGAAAGAAATTGTCAGATCAATAATTAATAAATGTCTTGATTTATCATTGATATACTTTTTGTACGTTATAAAGTATCTGGTTGATTAGTCTTAATGGGTTCTGCCTCGTGTCAGTGGCGTAGTAACTACACTGTCTGAGGCCCC
>Proasellus_coxalis_6 ENA|HAET01058528|HAET01058528.1 TSA: Proasellus coxalis, contig comp69571_c0_seq1
ACGTGATGAGGTCATCAGATGACGATTCAAAGCAGTAAATCTGTATTCAGTTTTGTTAAACTCTTTGTGTACTTTCAATACATTTTCGCAACTATGTTCAAGTTTATGCATTCAGCTTTGTGCGTTGTAATATCGTTGGATATTTTATTCTTCAGTCCAATGGAAGTTGAATCAGCCCCATTTCTAGAAAGTATTTTTGGGGCTGTTATTGGAAAAACGGCTGATCTCTTTGATTCCGACAAAGTTACCTTCATGGGACACAACTGCCAATACACGCAGGAGCCTACCTTTAAAAGCTGGGAACTTGTGTACCGGTCAAGATTTTGGTGCACGGGCTTGGCACCGTTTTCAGGGGCCGCGTCAGATGTGAGCAGGGATGGTGCCCTGGCTGATGCCCAGAAAGACTACGCTCGACAATTAGTAGAAGCAAAATTGTTCAGCAAAGATGAACTGGCGGAATTCTTGAAAAATTAAAAATAAACAATAAAAGTCAATGATGATTAAAGATGTCTTTACTTCTCTATAGAAAAATATGCAAAATTAAACTTTACAATATTTAACATAACTTAATTTCAACAGCAATTTAATTAAGGTAGAAAAAGTGCAATTTAATGAGATGTTTCTCTTGAAGAATCAACCACCTTAGATATAAAAGACTTAAAAGAACATATATAGAGTAAATTAAACTACATATATAATTTAAATCTAAATTCAATGGGATTCGCCCGTAGGGGCAGGGGAGCTGCAGACTTCTAATATATGAAAATAAAGAAGATAATAGATTGAATTCCATCATAAAAATATTAGAAATATTTTTA
>Proasellus_coxalis_7 ENA|HAET01058579|HAET01058579.1 TSA: Proasellus coxalis, contig comp74284_c0_seq1
ATTCTTGTAAACCTTCACCACGAATTGCAGGCAAAACATGTTCAGTTACCGTCATTAAAAGGAACGGAAACCAACAAAACCTTTACAAAGACAACAGAGATTGATGCGGGATCAATTTATACCTGGTCTCAGTCACTGATAGGGCGTTATTCTTGTGTAGACTATTTCAATTATTATTTTTGTTGTTGGCGACTCCAAAGTGTTTAGTATTGGTTCTGCGATGTCTTTGATAAAGAATGCAAAATTTTGTTTTTTAATAGCTGCTTGTCTTTTTATGTGCAATACATGCGCTATGGCCGATATCGGTTCTGCATGGGACAAAATTGGGGAGCAGTTGGGCCAACAAGTCATTTCTAATTTATGGCAAAACAGCGTTGTTAAGTTTATGGGTAATGACTGTCAATACAGAATGGAACCAACTCTTCGGAACTTTGAGCTGACGTATAAAGGAAGGTTTTGGTGTCCAGGATTAGCACCATTTTCCGGGGCTGGTGAGCACGTTAGCAGAGATGGAGCGATGGAACGGGCAGAAAAGGACTTTGCCAAGAAAGCTCTGAAATTCAACCTTTTCACCAAAAAGGAACTCGCTTTATTCTTAGACGAATAAAGCTGTTTTCATTTTAAATCGCTTAATTAAAGAAGAATTTTCATTTGTATCATAAAGCAATACACATTCCCAAAAAGGATTAGAACTATTTAGTTTATGTGCATCTTCTGCAAAAAGATTAAATCTTCTTAAATAAAAACCACTAATATAGTTTTAAAGCCTTTGATGTGAGTAAATCGTTGTTGTTGTTGTTTACACAAAGTGTTGTTCACTTTCCAGTTCCATATAGCGTTCTTCTTTTAATTTGCACTGATGAATTATTTGTTCGTGTCCTGTAAGGTAAATAAATATACGATGGTAGAGTAATCAGTCTCGGGATTAATTATTTTCTTTGCTGTCAATTTGTTGACCTTCATTATGTGACTAAAATTAGTTTCTTTATATCGTAACATTAAAGTTTACAGCTTTAAAAAAAAAAAAAAAAAA
>Proasellus_coxalis_8 ENA|HAET01063722|HAET01063722.1 TSA: Proasellus coxalis, contig comp218232_c0_seq1
TCCGGTTCGCGAATACACGAAAGTATAAATGGCTTTACTATATACTTAAAGGATATCATTACTATTGGAATTTTGGTGGAGTCTTAATTCTCACTCACTGTTGCTAAAACCTGAATCTCGTATTTACAAAATAAATTACACTTGTGAAACGATTAATAGTGACTTTCAAATACGCTTCAGAAATGTTTTTAATTAAGACATTGAAATTTAGCCTGTTACTCACCATAGGACTATTAATGCTTGACACGAGCTCGGGAGCCCCCCAATGGGATTCAATATTGGGAACTATTGTTCAACATGCTGCTTCAAATTTATGGCAAAACAATGGAGCTACATTTCTCGGTCATCAATGTAGGTACACAATAGAACCGACATTTAAGAACTGGGAACTTGTTTATAGAGGAAGATTCTGGTGCCCTGGGTTGGCGCCTTTTGCTGGAGTAGGCGAACATGTAAGCCGTGATGGAACAATTGAAAGAGCTCAGAAAGACTTCGCCAGGAAAGCCTTAGAAGCGAATCTCTTCTCCAGAGAAGACCTCGCTGTCTTCTTAAGGGACTGAAAAATGGCGTCCAAAGTCTTGCATTTAAATTTTAATACTTCGAAATAGTCTTGCCATCGATAGATAATCTCTTGCCATCGATAGATAATCGCGGGTGAAGTACGTGTAAAATATATGTAAGCTATGTGAAAAAATCACAAAGGGTGAAATTGAAAATATCAGGATCTAATTTTACGATAGTTATCTAAAGATTCTTCACATGCTCAAAATTTCTTGTTAAATTGTTACAGTACTTTCAAATCAGCTGAACAAGTAAATTCAATCGCATATGTAGGGCCATTGTAGGCATTTAATATTTAATATTTTAATATTTTAATATTTTCTTCGAAGTCTGTCTAAAAATTAACAATTTGATAAACAAGTTTGAGTTAGCATTTTTTGACTCTCCCACACATGCTCAAACTTTCGTGTCAAACCGTTCGTGCTGTTAACTTAACGTCTTTTGCAACT
>Proasellus_ebrensis_1 ENA|HAEW01012196|HAEW01012196.1 TSA: Proasellus ebrensis, contig c13165_g1_i1
GGGGGGGCATATAGAAAGTAAAAACTGAAGGCATAACTTGTTCGAACGGCAGTTCCAGACAATCAAAAGTTTAATTAAGAAGAGAAATAAAGTAATTTGAAATGTCACGAAATGCATATATTGCATTTACAGTGCTTTCCTTACTGATGTTAAATTCTCAGCCCGTCAATTCTCAAGCAGATCTCTACTCTCTTATTGCAATTAAACTACTCAGCTTATACCAAAGTGGCAGTTTTTCATTTCTTGGGAATCAATGTCTTCACAGTGTCAAACCAAGAATAAGCAAGTTCAAACTGAAATACGATGCTAAAGTTTGGTGTCCTGGATTTGCTCCTTTTACTGGGAGAGCAACCAAATTAAGTCAATCAGGCGCAATCGAAAATGCAGTAAGAGATTACGCTAGACAGGTTGTTGGAAGTAATCTTTCCACATCAGAAAAAGTCCAAATATGGTTAAATAACTAATTAAGTTTCAGCAATCGGTACCAACTCTTAACGTAAATGCTTCATACATAAAAATTAACCTAGAATCATATCTTTATTTGCATGGTGAATAATTAATTTAAAAAGATCTATTGGAAATAAACGAAAGTTAGTTTTTTGGTTGTATTACTCTCATTGCAGTTTGTTGTTACTTTATTTAAAAGAGTAACCAAGATAGCTTCTATCAAAATCTTTGTAATCATTTAACTAAGCATATGATACGATGTATCATAAGCACAAGTTTTGAGATAGCTTCGAAACGGAAAAATATGG
>Proasellus_ebrensis_2 ENA|HAEW01030929|HAEW01030929.1 TSA: Proasellus ebrensis, contig c28379_g1_i1
GAGTAAAAAGTAAATCAGAATTGGAATTTTAGTTGATTCATAAGTGATCTTGGCTAACTGAATTTTGCATTTTATTGCCATAAACTACTTATTATTCACTAAAAATAGTGACTGCCGTTCAACAACAGGATTGTTTTTGATTAAAGAAATGAATTTGAATCTGTTCCTCACGATGAACTTAGTAATGCTCAGTTCCAGTTCACCTTCCCCTCAATGGGAATCAATTTTAGGAACTATTTTACAACAAGCTACAACAAACTTGTGGCAAAACAATGCAGTTACGTTTCTGGGGCATCAATGTCGATATACAATGGAACCGACGTTCAAAAATTGGGAACTAGTTTACAGGGGCAGGTTTTGGTGCCCCGGTTTGGCACCATTTGCAGGAGTAGGTGAACACGTAAGCAGGGATGGAACTGTCGAAAGGGCTCAGAAGGACTTTGCAAGGAAAGCCTTAAATGCAAATCTATTTACAAGAGAAGAACTCGCTGTATTCTTAAGGGACTGAATTATATTGTTAATTCTGTACATGTGTGAATATTGCCATCGATTTGAAGTACTTGTAATGGTGCCTTTCCCGATTCTTAAGGGAGGGTGAAAGAGATTTTCGAATACGTGAACGATGATAATCAGAGTGCGACTTAAAATTGGCACCTCGCCTTTTTTCTTAAAATCGTAAGGGTGTTTATTGTTTTGTTTTTCATAGGAATGCATGACTTACATAACTAGTAAATATTTTACATCCTTAGATATATTGATCAAAGCTTAACTGATCAATTTATACAGTATTTAGAATATTTTACTACAGCGGAATTAAAGTATTTATATTCTTTCTTCCATAATAATAAAATGATGATTTAATTAAACAGATTTTTTTCTTCGAGCTACAGTATTATTAATATTTATTATAAGAATTAATTAATTGAGTGAT
>Proasellus_ebrensis_3 ENA|HAEW01039616|HAEW01039616.1 TSA: Proasellus ebrensis, contig c32535_g1_i1
CAACGCAGAGTACGGGGGAGTTAAGTCGTGAGTGAAATCTAGTTAACTTCTTATGAAGAATTTAGCATAATTTCATTATAATGTTAAAACTTAAGCTTTTAACTCTGTGCGCTGTCTTTGCATTGGCTATATTAGCTGTCGAATCATCTCCATTTCTGGAAAGCATACTTGGAGCAGTAGTTGGAAAAGCAACTCAGCTCTTTGATGCTGATAAAGTAACCTTCATGGGACATAACTGTCAATATACGCAGGAACCTACTTTTAAAAACTGGGAACTTGTATACCGATCAAGGTTTTGGTGCACGGGCCTAGCCCCGTTTGCAGGATCAGCTTATGACGTAAGCAGAGATGGCGCACTTACAGATGCTCAAAAAGACTACGCTCGACAACTGGTGGAAGCAAAATTGTTCAGCAGAGAAGAACTAGCAGCATTCTTTAGTAAATAAAATGCAATGTGCTTTACTCATTTATATATCACATAAAGTACTGTACTGTGCAAAAAAAAAAAAAAAAAAAA
>Proasellus_ebrensis_4 ENA|HAEW01041860|HAEW01041860.1 TSA: Proasellus ebrensis, contig c33390_g1_i1
GTGAGGAAAGGGTTATCAGGGTTTTAAAGATTTAAAAGTAATTAAAGATGAATCCATTGGTTTTATTTTTGACTACATTCAGTTTAGTTGCTTTCTTCCACACTAATAATGCGAGGCCAGAACCACAATTTGGAGAATTTTTGAAGAGTTTTATAGCTGACAGGACCCGAAACTTATGGGAAAATGGCAGAGCAGACTTTTTAGGAAACAATTGCAGATATTCAATAAAGCCTGGCTTTCGTAAGTTTGAGCTCAAATATGAAGCTAAGTTTGACTGCCCAGGATTGGCACCATTTTCAGGATCAGGAAAGGGAAGTAGTAGTAATGGAGCACTTCAACGGGCGCAGAAGGAGTTTGCTCAGAAATCACTGGATAACAACCTTTTCACAAGGGAAGAACTATCCATTTGGCTGACAGATTTGTAAAATGATATTCTAATGATACTTTTATTTTTACGAACGATCTAAAAATAGTTATTGCATCATCTCTTCCTTGCCACATACTGTGTTTGAAAAATTGAGTTGAAATTCTACTATATTAATATTGAGATTTAAGTATTTCTTTAATTGATTTGAATCGAAGTATGTTAGTGGAGCCCAAGCACGAAGTTCACAAAAAAATTTCATTGGTCAGTTTTAAGAAAAACAAACAAAATGTAATTAAAAGTAAGATTACAAATTACATAAAAAAAGCAACTTACAGACCAATGGAAATGGAATTTCATAAAAAAAATTAAAGCTGCTTATATTAGAGAACAAAATAATAGTGTGTGACTCTGAAGGACATAAATGTGGATCACCAAAAAAAATATACTGAACATTTAATCATTAAATTTTATAATTATACACTGGTTATTTACCATGTTTTACTCAGCTACGATCAAAACATGTTCCAAGTTACGAAGGAATATTTTTTTTACTTATTATCATAAAAGTGCTTTATACCATT
>Proasellus_ebrensis_5 ENA|HAEW01099232|HAEW01099232.1 TSA: Proasellus ebrensis, contig c79379_g1_i1
CATTATTCTAGAGTGTTTCTAGGTGGTTTATGAAAGGACTTAATTATGTCCAAACTTTTTATACAAACGGTCCTATGCGTTTTCATTTCGTTGAATGTTCTGAACTTTCATCCCATTGGTGTAGAATCAGCACCGTTTCTCGAAAGCATATTGGGAGCTGTAACTGGAAAAGCGACTCAGTTGTGGGATTCAGGAAAGGTGTCATTTCATGGTTACCAATGTCAATACACTATGAAACCTACGTTTCATAAATGGGAGCTCTACCACGCGGCCAAGTTTTGGTGTCCAGGATTAGCGTCATTTTCAGGATCAGATCGCCACGTCAGCAGAGATGGGGCAATTGAAAGAGCCCAGAAGGATTACGCACGTAAGCTTGTCGAAGCTAAACTTCTTTCAAAGGACGAATTGGCTG
>Proasellus_escolai_1 ENA|HAEV01012669|HAEV01012669.1 TSA: Proasellus escolai, contig comp31558_c0_seq1
GGTATCAACGCAGAGTACGTGGGAGTCCAGTCTCTGTTGCCAGTTGGTTCAGACTTTAAGCAATTATTGTTCTAAGCAGCCTTGCGTGATACTGCTGAAGTAATTGAAACTTAACCGACCGCATTCTAAAATGTTACGTTATCAGCTGACAATTTATTTGTACTTATTTCTGATGACGCCCTTTTCCATGAATATTCAAACGGTTGAAGCATTTTTTCCTGGAAAGATGTCAGTGACTTTGTTATCTCAAAAGCTAGCAAGCTATGGCACCGTGAAGATGCGACATTTTTAGGCAACAACTGTTTCTACACAGTAAGACCGAAAATAATGAAATTTGCTCTTTATAAAACTGCAAACTTTCATTGCCCAGGACTCGCTATTTTCACAGGAAGAGCTGTTGGAAAAACTGAAGAAGAAGTCTTGGAACTTGCAATTAAGGACTACGCTCTAAAGCTTCTGAATAACAAGATCTTTTCGAGAGAAGAACTCCAAAGATTTTTGTAAATTCAAGTTTTGAATCTTTAATTATTGACCATCCCAGTAAATTTATCTTTATATGTAAATTTAATGTTTCAGAAAGTTTGACTTAAAATTAGTTAAATTGGAAATAGTTTTTAAAAGTAAGTCATTAAAT
>Proasellus_escolai_2 ENA|HAEV01026144|HAEV01026144.1 TSA: Proasellus escolai, contig comp67601_c0_seq1
AACGCAGAGTACGGGGGAGGTTTAAAAATTGTTTGCCAGTGGTCAGGAAAGGGTTATCACGCTTTTAAGTATTTCAGAATAATTAAAGATGAACCTAGTGGTTATATTTTTGAGTGCGTTCAGTTTAGCTGCTCTCTTCCACTCTAACGATGCTATGCCGGAACCACAATTTGGAGATTTTTTGAAGAGTTTTATAGTTGACAGAACTCGAGACTTATGGGAAAATGGAAGAGCAGACTTTTTAGGAAACAGTTGCAGGTACACAATCAAGCCTGGTTTTCATAAGTTTGAGCTGGAATATGAAGCGAAGTTTGACTGCCCAGGATTGGCACCCTTTTCAGGATCAGGAAATGGACGTAGTAGTTCTGGAGCACTTCAAAGGGCGCAGAAGGAGTTTGCCAAGAAAGCACTGGATAACAACCTTTTCACAAGAGAAGAACTATCCATTTGGTTGACAGATTTTTAAATAGAAATTCTAATGATAATTTGATTTTTACGAACTATCTAAAAATAGTTATCGCACCATCCCTTCCTTGCCACATATCTGCGTTTGAAAATTTGAGTTGTAATTCTAAAATGTGCATCTCGAGATTTAAGTATTTCTTTAATAGATTTGAAACGAAGAATGTTAGTGGAGCGAACGCAAGAAGTTCGCAAAAACTTTCATATGTCAGTCTTATGAAACATAAATATAAAATGTGATTAAAAACATAATTACAAATTATGTAAAAAGGCAATTCACAGACCAATGGAAATGTAATTACATAAAAATTAACGCTGTTTACATTAGAGCACAAAATAATACTGTGACTCTGAAGGACATGAATGTGGATAATTAAAAAAATATAATGAATTTTTAACCAAGTGAATTAAATATTTGCTCATTGTAATTTTAAAACGCTATTTTATTTTACTGCATGAGTTACGATCAATTCATGCTCCAAGTTGCGATTGTCTAGCTTAAAAGGCTATTTTAGAAGGTTGTAAACAGCAAAATACTTTTTTTATGAATTTTTTTATGGTTGCTTATTAAAACCGTGCTTTAGCATTGTTTACTTCTATTTAATTCCTTGTTAGTTAAAAATAAATCCCCTGTATAAATCTATAAATAGTACTACGAAACAGAAAAAAAAAAAAAAAAAAA
>Proasellus_escolai_3 ENA|HAEV01035152|HAEV01035152.1 TSA: Proasellus escolai, contig comp80930_c0_seq1
CTCCAAAACATTTTGGGAGCTGTTACTGGAAAAGCGACTCAGCTGTGGGATACGGGAAAGGTGTCCTTTCAAGGTTACCAATGTCAATACACAATGAAACCCACCTTTCATAAATGGGAACTCTACCACGCGGCCAAGTTTTGGTGCCCGGGATTAGCATCCTTTTCTGGATCAGATCGCCACGTCAGCAGAGATGGAGCAATTGAAAGAGCCCAGAAGGATTACGCTCGTAAGCTTGTTGAAGCGAAACTATTTACAAAGGACGAACTGGCTGGTTGGCTTTAGTCATCTTTCGATGATGCCATCGATGCACGAGGATCATCTAACAAATATTAATTACACTTTTGCTTATTTGTTATCTACGCAATGTATTTGATACATATTTCGTTCAACTTGTCGATGTTCGATTTATTTTCCTTT
>Proasellus_escolai_4 ENA|HAEV01044053|HAEV01044053.1 TSA: Proasellus escolai, contig comp91030_c0_seq1
CCAAGAGTTGATTTATTTTCAAATGCAATTAATTGATCGCATGAAGTCTGCTGAAGACTCTAGATTCTAAAAACATTTGCGAAAGAAAGATCAAGACTTGTTCTAACAGCTGCTCCATAAGATCAGAAATTTAAGAAGAGAAATAAAATAATTTGAAATGTCACGAAATGCGTATCTTGTTGCATTTATAGTGGTTTCAATGATGGTGTTAAATTCTCAGCCGGTCAATTCTCAAGCAGAGCTCTACTCTCTTATTGCAGTTAAATTACTCAACTTATTCCAAAGTGGCTCTTTTTCATTTCTTGGGAATCAATGTCAACACAGCGTCAAACCAAGAATAAGCAAGTTCAAACTGAAATACGACGCTAAAGTTTGGTGTCCAGGATTCGCTCCTTTTACTGGGAAAGCAACCAAATTAAGTAAATCAGGCGCAACCGAACATGCGGTAAGAGATTACGCAAGACAGGCTGTTGAAAGTAATCTTACCACACCAGAAGAAGTCCAAATATGGTTAAATAACTAATTAAGTCTCAGCAATCAACACCTACTCTTAATGCAAAGCTTCATACAAAAAAATTAACCAAGAATCATAATATTAATTTAAAAATTATTAATTGGAAATATATGAAAACTAGTTTAAAAAAAAAAAAAAAAAA
>Proasellus_grafi_1 ENA|HAEX01019316|HAEX01019316.1 TSA: Proasellus grafi, contig c20591_g1_i1
GGCAGTGTGTTTATAAATACATTCGCGAGCGCGTCAAGAACAGTTTTAAATATTGTTTGCCGGTGGGGAGGAAAAGGTTTCAGAGTTTTAAAGATTTCAAATTAATTAAAGATGAATCCAGTGGTTATATATTTGAGTGCATTCATTTTAGTTTCTTTCTTCCACACTAACAATGCTATGGCAGACCCACAATTTGGAGATTTTTTGAAGAGTTTTATATCTGACAGGACTCGAAACTTATGGGAAAATGGCAGAGCAGACTTTTTAGGAAACAATTGCAGATACTCAATTAAACCTGGATTTCGTAAGTTTGAGCTCAAATATGATGCTAAATTTGGCTGCCCAGGATTGGCACCATTTTCGGGATCAGGAAGGGGAAGTAGTAGTAGTGGAGCACTTCAACGGGCGCAGAAGGAGTTTGCTCAGAAAGCACTGGATAACAACCTTTTCACAAGGGAAGAACTATCCATTTGGTTGACAGATTTTTAAAATGATAGTCTAATGATACATTTTTTTTACGAACTATCTAAAAATAGTTATTGAATCATCTCTTCCTTGCCACCTACTGTGTTTGAAAAATTGAGGTGAAATACACAAATATGCAAACTGTGATTTTAGTATTTCTTTAATTGATTTGAATTAAAGTATGTTAGTAGAGTCCAAGAACGAAATTCACAAAAAAAGTTTCATTGGTCAGATTTAAGAATAGCAAACATAAAATGTGATTGAAAATAATATTACAAAGTACATAAAAAAAACCAACATACAGACCAATGGAAATGGAATTACATAAAAAAATTGAAGCTGTTTATATTAGCGTACTAAATAATAGTGTGTGAATGTGAAGGACACGAATGTGGATCACCAAAAAAAATATACTTAATATCAT
>Proasellus_grafi_2 ENA|HAEX01024773|HAEX01024773.1 TSA: Proasellus grafi, contig c24381_g1_i1
TACAAGTCGTTGGAAAAGTAATTTGTCGAAGGCATTATTTTTTATATTTTTTTTAGCGATAGTTTTTGCAGTGTAATTTGGAATGTTTACAGCATAACGAAAACCGTGGCCAGATAAGTCATAATTAAGTTGCCATTATTTGACATCACGTACCTCACCAAGATCAGTTAAGTCGTGAATGAAATCTAGTTAACTTCTTTTGAAGAATTTAGCATAATTTCCTTATAATGTTAAAATTTAAGCTTTTAACTCTGTGCGTTGTCTTAGCCATGACTATATTAGCTGTCGAATCAACTCCATTTCTGGAAAGCATACTTGGATCAGTAGTTGGAAAAGCAACTCAGCTCTTTGATGCAGATAAAGTTAACTTTATGGGACATAACTGTCAATATACGCAGGAACCTACTTTTAGAAACTGGGAACTCGTATACCGATCAAGGTTTTGGTGCACAGGCCTAGCCCCGTTTGCAGGATCAGCTTATGACGTGAGCAGAGATGGCGCCCTTACAGATGCTCAAAAAGACTACGCTCGACAACTGGTGGAAGCCAAATTGTTCAGCAGAGAGGACCTAGCAGTATTCTTACATAAATAAAATGCAATGTGCTTTACTTATTTATATATTAT
>Proasellus_grafi_3 ENA|HAEX01072396|HAEX01072396.1 TSA: Proasellus grafi, contig c62909_g1_i1
AGTCTTTATTCTAGAGTGTTTCTTGGTGGTTTAAGAAAGGAATCAAACTGTACTCAATTATGTCCAAACTTTTTATACAATCGGTTCTATGTGTTTTCATTTCTTTGAATGTTCTGAACTTTCATCCCATTGGTGTAGAATCAGCGCCGTTTCTCGAGAGCATATTGGGAGCTGTAACTGGAAAAGCGACTCAACTGTGGGATTCAGGAAAGGTGTCCTTTCATGGTTACCAATGTCAATACACTATGAAACCGACGTTTCATAAATGGGAGCTCTACCACGTGGCTAAGTTTTGGTGTCCTGGATTAGCGTCATTTTCTGGATCAGATCGCCATGTCAGCAGAGATGGGGCAATTGAAAGAGCCCAGAAGGATTTCGCACGTAAGCTTGTTGAAGCTAAGCTTCTTTCAAAGGACGAATTGGCTGGTTGGCTTTAATATTTTATTATACATAATTAATGTGCTG
>Proasellus_grafi_4 ENA|HAEX01086074|HAEX01086074.1 TSA: Proasellus grafi, contig c76876_g1_i1
AAAAATTTAAGTCATCACTTGTTCGAACGCCAGCTTCAGAGGATCAAAAGTATATAAAAATAAGAAGAGAAATAAAATAATTTGAAATGTTACGAAATGCATATATTGCATTTACAGTGCTTTCCATAATAATGTTATATTCTCAGCCCATCAATTCTCAAGCAGATCTCTACTCTCTTATTGCAGTTAAACTACTCAGTTTATACCAAAGTGGCAGTTTTTCATTTCTTGGGAATCAATGTCAACACAGTGTCAAACCAAGAATAAGCAAGTTCAAACTGAAATACGATGCTAAAGTTTGGTGTCCTGGATTTGCTCCTTTTACTGGGCGAGCAACCAAATTAAGTCAATCAGGCGCAGTCGAACATGCGGTCAGAGATTACGCTAGACAGGTTGTTGGAAGTAATCTTGCAACATCTGAAGAAGTTCAAATATGGTTAAATAACTAATTAAGTCTCAGCAATGCTTCATACACAGAAATTAACCAAGAATCATATCTTTATCAGCATGGTGAATAATAATTAATTTAAAAAGATCTATTGGAAATAAACGAAAGTTAGTTAAAGAAAAAAAAAAAAAAA
>Proasellus_grafi_5 ENA|HAEX01087055|HAEX01087055.1 TSA: Proasellus grafi, contig c77873_g1_i1
TAAAAGGCGTTTCTGTACTAAACTGAAGTAATCAGTATTGGAATTTTAGTTGATTCGTAAGTGGTCTTGGCTAACTGAATTTTGCACTTCATTGCCATAAACTAATTATTATCCTATAAAAATAGTGACTGCCGTTCAAGAACAGGAAAGTTTTTTTTTTATTAAGAAAATGAATTTGAATTTGTTCCTCGCGATGAACTTAGTAATGCTCAGTGCCAGTTCCCCTTCCCCTCAATGGGACTCAATTTTAGGAACTATTCTACAACAAGCTGCAACAAACTTATGGCAAAACAATGCAGTTACGTTTCTGGGGCATCAATGTCGGTACACAATGGAACCGACGTTTAAAAATTGGGAACTAGTTTACAAGGGCAGGTTTTGGTGCCCTGGTTTGGCGTCATTTGCTGGAGTAGGTGAACACGTAAGTAGGGATGGAACAATCGAAAGGGCTCAAAAGGACTTTGCAAGGAAAGCCTTAAATGCAAATCTATTTACAAGAGAAGAACTCGCCGTATTCCTGAGAGACTGAATTATATTGTTAATATTGTACATGTGTACATATTGCCATCGATTTGAAGTACTTGTAATGGTGCCTTTCCTGGTGAAAGAAGAGATATTCAAATACGTGAAAAATGATAATCAGAGTGCGACTTAATATTAACACCTCTCCTTTTTTCTAAAAATCGTAGGGTGTTTTTGTTATTTTTTCATATGAATAAATGAACTAGTAAATATTTCACATCATAAGATATATTTATCAAACTTAACAGATTAATTTATACAGAAA
>Proasellus_grafi_6 ENA|HAEX01063006|HAEX01063006.1 TSA: Proasellus grafi, contig c53320_g1_i1
CATTGTTTTCCTGGAAAGACATCAGTGACTTTGTTTTGTCAAAAGTTACCAAAATCTGGCACCGCGAAGATACGAAATTTTTAGGTAACAACTGTTTCTACGCAGTTAGACCGAAGATAAAGAATTTTAATATTTATAAAACTGCAAATTTTCATTGTCCAGGACTAGCTACTTTTACAGGAAGAGCTGTTGGAAAAACTGAAGCAGATGTCGTTGGAGATGCTATTAAGGACTACGCTAGAAAGCTTCTGGATAACAAGATCTTTTCGAGAGAAGAACTAC
>Proasellus_granadensis_1 ENA|HAEY01011574|HAEY01011574.1 TSA: Proasellus granadensis, contig comp24952_c0_seq1
TCAACGCAGAGTACGGGGGGAGTGTGCATATAAATACATTCGAGAGCGCGTCAAGAACAGGTTTAAAAATTGTTTGCCAGTTGTCAGGAAAGGGTTATCTCGCTTTAAAGTATTTCAGAATAATTAAAGATGAACCCGGTGGTTATATTTTTGAGTGCGCTCAGTTTATTTGCTCTCTTCCACTCTAACGATGCTATGCCGGAACCACAATTTGGAGAATTTTTGAAGAGTTTTATAGTTGACAGAACTCGAAACTTATGGGAAAATGGTAGAGCAGACTTTTTAGGAAACAGTTGCAGGTACTCAATCAAGCCTGGTTTTCGTAAGTTTGAGCTGATATTTGAAGCGAGGTTTGACTGCCCAGGATTGGCACCCTTTTCAGGATCAGGAAAAGGAAGTAGTAATTCTGGAGCACTTCAACGGGCGCAGAAGGAGTTTGCCCAGAAAGCACTGGATAACAACCTTTTCACAAGGGAAGAACTATCCCTTTGGTTGACAGATTTTTAAATAGAAAATCTAATTATAATTTGATTTTTACGAACTATCTAAAAATAGTTATCGCACCATCCCTTCCTTGCCACATATCTGTGTTTGAAAATTTGAGTTCTAATTCTAAAATGTGCATCTCGAGATTTCAGTATTTCTTTAACAGATTTGAAACGAAAAATGCTAGCGGAGCGAACGCAAGAAGTTCGCAAAAACGTTTCATTTGTCAGTCTTCTAAAAAAAAATATAAATTGTGATTATAAACAAAATTACAAATTATGTAAAAAGGCAATTCACAGACCAATGCAAATGTAGTTACATAAAAATTGAAGCTGTTTACATTAGAGCACAAAATAACACTGTCCCTCTGAAGGACATGAATGTGGAACATAAAAAAAATATAATGAATTTTAAACCAAAATAATTAAATATTTGCTTATTGTTATTTTAAAACGATATTTTATTTTACTGCAGGAGTTACGATCAATTCATGTTCCAAGTTACGATTGTCAAGCTTAAAAAGGCTAAACAGCAAAATACTTTTTTATGAATTTTTTAATGGTTGCTTATTAAAACCGTGATTTAGCAAAAAAAAAAAAAAAA
>Proasellus_granadensis_2 ENA|HAEY01019476|HAEY01019476.1 TSA: Proasellus granadensis, contig comp41436_c0_seq1
ACGCAGAGTACGGGGGATCACAAGAAGACTAGAACCACTTACGAAAGAAGAATAAAATCTGAAGACATTGTTCGAAAGGCAGTTTCAGAGGAATAAAAATGTCACGAAATGCGTATCTTATTGCATTTATAGTGCTTTCCATGATGATGTTAAATCCTCAGCCAGTCAATTCTCAAATAGCTCCCTACACTGCTGTTGCTGTTAAACTGCTGAGCAGCTTATACGGAAGTGGCGGTTTTTCATTTCTTGGGCATCAATGTCTCCACGAAACCACACCAATAATACACAAGTTCAAACTAAAATACAGAGCCAAAGTTTTTTGTCCTGGATTTGCTCCATTTGTTGGGAGATCAACAAGAGTAAGTAAAGCAGGTGCACTCGAACATGCAGTAAGAGATTTCGCTAGACAGGCCGTGGAAAGCAAACTTGCCAAACCAGAACAAGTCAAAATATGGCTGAATAACTAATTAAGTCTAAGCCATAAGTACTTACTCTTAACACAATGCTCCTTCATAAATAAAAATTAACCAAGAAATATAATGTCTTTTATCAGCATGGTGAACAATTAATTTATGAAGATATATTGGAAATAAATGAAAGTTAGTGTTTTAGTTGCATAACTCTCATTGAAATTTGCCATTACTTTATTTAACTAAACATATGACATGACGTATCATTAGCACTGATTTTGAGATAGCTTTGAAACGCAAAATTTATGGATTTG
>Proasellus_granadensis_3 ENA|HAEY01023872|HAEY01023872.1 TSA: Proasellus granadensis, contig comp48167_c0_seq1
GAATTTGAATCTGTTCCTCGCGATGAACTTAGTAGTGATCAGTACCAGTTCACCTTCCCCTCAATGGGAATCAATTTTTGGAACTATTCTGCAACAAGCTGTAACAAACTTGTGGCAAAATAATGCAGCTACGTTTTTGGGGCATCAATGTCGATACACGATGGAACCAACGTTTAAAAATTGGGAACTAGTTTACAGAGGGAGATTTTGGTGCCCCGGTTTGGCACCATTTGCTGGAGTAGGTGAACACGTAAGCAGGGATGGATCCATCGAAAGGGCTCAGAAGGACTTTGCAAGGAAAGCCTTAAACGCGTTCTCTATGGCAACTATAGTCATCATTGACATCTTGGTAACATGCTATTGCTGTCATCATAAATCTCATAACGCACCACAAGAAACAGCTTTATTAAGCATTCAGTAAAGCGATTGTTTTCTATAGTGAAAAGAAATACGACGGATCCTCCTAACCTATACGATAACGTATCACAATTGTCTCCAGTAAATTATTCTGTAGCCTATCACTACGACAGACATAAAAACCACGAATCAATTCTCATCGAGAATTCTGAAGTAGATAGACACTACGCGGTTATGGAATCTCATCTAGCTTCACCTCCAAT
>Proasellus_granadensis_4 ENA|HAEY01084434|HAEY01084434.1 TSA: Proasellus granadensis, contig comp98401_c0_seq1
GCTAGGAGTTGATTTATTTTCAAATGCAATTGATCGCACGAAGTCTGAAGACTCTAGAAGATTCTAGAAGCATTTGCGAAAGAAAGATCGAGACTTGTTCGAAGTTCGAACAGCTGTTTCATAAGATCAGAAATTACAGAAGAGAAATAAAATAATTTGAAATGTCTCGAAACGCGTATCTTGCTGCATTTACAGTGGTTTCAATGATGGTGTTGAATTCTCAGCCAGCCAATTCTCAAGCAGAGCTCTACTCTCTTATTGCAGTTAAATTACTCGACTTATTCCAAAGTGGCTCTTTTTCATTTCTTGGGAATCAATGTCAACACAGCGTCAAACCAAGAATAAGCAAGTTCAAACTGAAATACGACGCTAAAGTTTGGTGTCCAGGATTCGCTCCTTTTACTGGGAGAGCAACCAAATTAAGTAAATCAGGCGCAACCGAACATGCGGTAAGAGATTACGCAAGACAGGCTGTTGAAAGTAATCTTGCCACACCAGAAGATGTCCAAATATGGTTAAATAACTAATTAAGTCTCAGCAATCAAAACCTACTCTTAATGCAAAGCTTCATACAAAAAATTAACCAAGGATGTTAATGTATCTTTGTCGACATGTTAGTAATTAATTTAAAAATTGTTAATTGGAAATATATAAAACCAGTTTTTCGGTTGTATTACT
>Proasellus_hercegovinensis_1 ENA|HAEZ01023461|HAEZ01023461.1 TSA: Proasellus hercegovinensis, contig comp61594_c0_seq1
GAGTTAATGTTGTAAGTAAGAGAGCGAGTAGGTCTCATTCTTGTCTTGAATCCTGACCATTCTTGTTCAGAATCTTATCATTCTTGTGTCGACTCTCGTGTTAGACTCTTGTCTTGATTCATTCTTGAGTAGGATATTAAAGAGTATTGTAATTGTGCTTTAAATATATGTGAATAAACTTCCAACTTAAGAGACTTTAACTAAGCAACCTTCGCGTAACTGGTGCGTATCAACAACACTGAATCTGCGCGCCACTAGTATTCTTTCAGTACATTTTCTCCACAATGTTTAAGTTTATGCATTCAGCTTTGTGCGTTATGATATCATTGGATATTTTGGTTTTCTGTCCGATGGCAGTTGAAGCAGCCCCATTTCTAGAAAGCATTCTAGGGGCAGTTGTCGGAAAAACAACTCAGCTCTTTGATGCTGATAAAGTCACCTTTATGGGGCATAAATGTCAATACACGCAGGAGCCGACCTTTAAAAACTGGGAACTTGTGTACAGGTCAAGGTTTTGGTGCACGGGCCTGGCACCGTTTTCAGGAGCAGCTTATGATGTGAGCAGGGATGGTGCCCTAACTGATGCTCAGAAAGACTACGCTCGACAACTAGTGGAAGCAAAATTGTTCAGCAGAGATGAACTGGCGGCATTCTTGAAAAAATAAAAATAAATAAGAAATAATAATAATAACAATAATTATAAAGGCCTTTATACATC
>Proasellus_hercegovinensis_2 ENA|HAEZ01023491|HAEZ01023491.1 TSA: Proasellus hercegovinensis, contig comp61670_c0_seq1
TCAACGCAGAGTACGGGGGAATAACAGCGGTCACTTGCTTGAACAACGGCTTCATAGAATTAGAAGTTTAAGAAGAAGGAAACCAATTTGAAATGTCTCGAAACGCTTTCATTGGATTCATGATGCTTCCCATGGTCATGTTTAATACTCAGCCCGTCAACTCTCAGTCAGATATCCTCTCTCTTGTCGCGTTTAAACTACTAAGCTTATTCCAAACTGGCGACTTCTCATTTCTAGGGAATCAATGTCAACACAGTGTCAAACCAAGAATCAGCAAGCTCAAACTGAAATACGATGCCAAAGTTTGGTGTCCTGGATTTGCTCCTTTGACGGGAAAAGCTACTAGAGTAAGTCGATCAGGGGCCGTCGAAGAAGCGGTAAGAGATTACGCAAGACAGGTTGTCAACAGCGGCCTTGCCATACCGAATGACGTCCGTATATGGCTGCAAAACTAGTCTGATTATGTCAATAGTCTACTTCTACTTTTAATTTTGTATTATAAAAATTAAACCAGAATAACAAAAAAAAAAAAAAAAAA
>Proasellus_hercegovinensis_3 ENA|HAEZ01071924|HAEZ01071924.1 TSA: Proasellus hercegovinensis, contig comp93838_c0_seq1
AGTTCAAGATAGTATAAAAGGCTTTACTACACTTATAAATGATATCATTACTATTGGAATTATAGTAGAGTCGTCATAATTATCGCTGTTGCTTGAACCTAGATTTCGTATTTACGCTATAAAATATTTGTGGAACAATTAACAGTGACTCAATTAGCTTCAGAAATGTTTTTAATTAAGACATTGAAATTTAATCTGTTATTCACGGTGGGACTTTTGATGCTTGATACGAGTTCAGCGGCACCCCAATGGGAATCAATATTGGGAACTATTGTTCAACACGCTGCTTCAAATTTATGGCAAAACAATGCAGCCACGTTTCTGGGCCATCAATGTCGGTACACAATGGAACCGACATTTAAGAACTGGGAACTAGTTTACAGAGGAAGATTCTGGTGCCCTGGATTGGCGCCGTTTGCAGGAGTAGGCGAGCATGTAAGCAGGGATGGAACAATTGAAAGAGCTCAGAAGGACTTCGCCAGAAAAGCCTTAGAAGCGAATCTCTTCTCAAGAGAAGACCTTGCTGTATTTTTAAGGGACTGAATATATTGGCGTACAAAGTCACTCAATTAAATAATTAATATTTCACAATAATGTTGCCATCACTTGGAAAACACTTTGATGGTTTTTCTTTTGAGATGATACTTAAGCGAGAGTGAAGTAACTGTAAAATATATATAGGCCATGCGGAGAAATCACAAAGCGACATAATGGAAAAAATCAGGACCTTTTTTACGAAAGTTATCTTAGGGCCCCACACAATCTCAAAATTTCTTGTCAAACTGTCTTTTCAAGTCAGTTGGACAAGAAAGTTTAAGCGAGTATGAAGGCTTTTAAGGAGCCCACACGCGTTCAAATTTTCTTGTTATATACTGGCTTCAAACTAACAATTTGACACGCAAGTTTGAGCATGTGACTGTCTATGACGCACCCGTACACGCTCAAACTTGCATGTCAAACTGTTGGCTTGAAGCCATTACGACAAGAAAGTCTGAACGTGCGGGTGGGGTCCTTAAGAGGGAGAGTTAAGGCGCATTGTTACTTATCATGCGACTTTACGGCATTGCTCAGCGGCTCAAAAGACAATGTTAGAACATTAAATTGTTAGGTCCATCTAAGATTAAGCATGCGATTTTTTGTTATACTTTCGATGTATTTTGCTATATTTAAAGTTAATTATTAAAGTTATTATTCTTATTATTCTCTCAA
>Proasellus_ibericus_1 ENA|HAFA01012626|HAFA01012626.1 TSA: Proasellus ibericus, contig comp27033_c0_seq1
TATTATTATTACTAATAACACAAATATTTCTGTACTGTAAATGTCAGCGAATGGAAAGCTTTGCTCTTTCGGTGTCGTACGTCTGAATCTACGATATTAACCAATGCCGAGCCATTTCCTTTTGTTGGACGGTTATGTTAGTCTATTCTCTGTTATCAGAAAGTTTAAACTTTAATCAATTATTGTTCTAAGCAGCCTTGCGTTACTCAGAAGTATTTGAAAATTAACGGACTGCATTCTAAAATGACACGTTATCAGATGACAATTTATTTGTACTTCCTTATGATGACACCCTTTTTCACGAATATTCAAACAGTTGAGGCATTATTTTCCTTGAAAGATGTCAGTGACTATGTTTTGTCAAAAGTTACCAAACTATGGCACCGAAAAGATGTGACATTTTTAGGTAACAACTGTTTCTACACAGTAAGACCAAGAATAATGAATTTTGGTCTTTATAAAGCTGCTAACTTTCATTGTCCCGGACTAGCTATTTTTACAGGAAAAGCTGTTGGAAAAACTGAAGCAGATGTTTTGGAACTTGCTATTAAGGACTACACTCAAAAGCTTCTGGATAAAAAGATCTTTTCGAGAGAAGAACTTCAAAAATTTTTCTAAATTCAATTTTGAATCTTTAAATTTTGACCATCCATCTAAAGTTATTTTTTATAAAAAAATTTAATGTTTCAGTAATATTGACTTAAAATTAGTGTGGTCCATAAGTCACAAACTATAGAGTTAAATTTGTAATAGTTTTTAAATGGAAATAATTCAATTACTTAAAAATTTTACTGTAAACCATAGAATGATAAAAATATAATCCAGAATGTTAATCTAATTCCAAATATTACGCTACACTGACAACACGTATAACCATGCACAATTAAAATATAAGCATGGATCAATGCAACATAAACTTGCAAAACGACTTTCTTTTTAATTTACAAATTATTTGTAAGACATTTTAACAGTTAAAATATTTAATAGATTGTCATACTGTAAACTTTACAAATAAATAAAATTAATGAAATTAAAAA
>Proasellus_ibericus_2 ENA|HAFA01021145|HAFA01021145.1 TSA: Proasellus ibericus, contig comp43405_c0_seq1
GGACAGATAGGCAAACCAGTTTATTCACGAATATAAAAGGCTTGCTGTACTAAAAAGAAGTAATCAGTATTGGAATTTTAGTTGATTCATAAGTGATCTTGTCCAACTAAATAACTTGGCCATCAACTACTTATTATTCAATAAAATATTGTGACTGACGTTCAACAACAGGAATGTTTTTGATTAAGAAAATGAATTTGCATCTGTTCCTCGCGATGAGCTTAGTAATGCTTAGTACCAGTTCACCTTCCCCACAATGGGAATCAATTTTGGAAACTATTCTACAACAAGCAGCAACAAATCTGTGGCAAAACAATGCAGTTATGTTTCTGGGGAATCAGTGTCGGTACACAATGGAACCGACGTTTAAAAATTGGGAACTAGTTTACAGGGGAAGATTTTGGTGCCCTGGTTTGGCGCCATTTGCAGGAGTAGGTGAACACGTAAGTAGGGATGGAAGCATCGAAAGGGCTCAGAAGGACTTTGCTAGGAAAGCCTTAAATGCAAATCTTTTTACAAGAGAAGAACTCTCTGTATTCTTGAGCGACTGAATAATATTGTTAATGAACACGTAAACAGGTGAACATGTTACCATCGATTTGAAGCACCTGTAATGGGGCTTTTCCCGATTCTTAAGAGAGAGTGAAAGGGATATTCAAATACGTGATCGATGATATCCAGGGTGACACTTAATATATAGGCAGCTGGCCTTTACCTAAAGTCGTAAATAGTTTTCTTCCGGTTTGTTTTGTTCCTTAGGAATTTATGTCTTACATAACTAGTAAATATTTTAGTTCCTTGTCTACATTGATCAATGCTTAACTGTATATGTATACAACATCGGAATTAAAGCATATATATTTCCTATCAATTCCATAATGATATAATGCTGATATAATTAAACAGTCTTTTCTTTCAAGCGACTGTTGACATATTTTAATTATTATTTGGCTTAATGACTTCTTTATTTAAATTTGTTATTCTAGGACCTAGATCATATCATGTACAATACAACAGTATTCCTAATATTTCTTATAATAATTAATTAACTGAGTGATATTTATATTAACCATATTTATGATTATTTTATTTTCAAAGGTCAATTTCTTTAACTTCACAAGGTCAATTGAGCCTATAAATGGTTTCAATAAATCCATTGTGCCAATCACATAATTGTT
>Proasellus_ibericus_3 ENA|HAFA01021710|HAFA01021710.1 TSA: Proasellus ibericus, contig comp44185_c0_seq1
TTATAATTATTAATAACACACATAATTTACAATGTTTACAGCATAATAAAAACCTTGGACAGTTAAGTAATTAATTATTTAGTTGCCATTTTTTCACATCACGCAACTAAAAAAGATCATTTAAGTCAAGAGTGAAATCTAGTTAACTTATTTTGAAGAATTTAGCATAATTTCGTCATAATGCTAAAATTCACGCTTTCAACTCTGTGCGTTGTCTTAGTAGTGGTTATTTTAGACGTCGAATCATTCCCATTTCTGGAAAACATACTTGGAGCAGTTGTAGGAAAAGCAACTCAGCTTTATGATGCTGATAAAGTTACTTTTATGGGACATAGCTGTCAATATACGCAGGAACCTACTTTTAGAAACTGGGAACTTTCATACAGAACAAGGTTTTGGTGCACGGGCCTGGCCCCATTTGCAGGATCAGCTTATGACGTAAGCCGAGACGGCGCCCTTACGGATGCCCAGAAGGACTACGCTCGACAACTGGTGGAAGCAAAATTGTTCAGCAAAGAAGAACTGGCAGTATTCTTGAATAAATAAAATTAAATGTGCTTTCTTTTTGGTCATTATACGTGACTATATAATTCCATAATTTATTTAGTTAAGTAATTTTGCCGCATGTAACGCAAAGTTATCCTGGGCCTTGTTGTAATTCTTTCTATGCAGTATACTTTTAATATTCTTTCATTTTATTTTGCTTTAAAAGCAAGAGTTATCTCGTTCATTTTTTTCAATGTTCAGTAATTGCGTTGCTTTTGCTTGATTTAGTCATGTTGTTAATATGGTTTGTTGCCTTTAAATAGTGATTTTAAATTAATGCATTTAGTATATTTCTGATTTTATTCAATTTATCATTTTAAATGCTTGTTCAGTTCAAAGTTTTAATGTAAATTATCGTTTAAAATTCAGTTTTGTTAAGTTTAAACTAATTTTATTCCTTAATAAATTATTTTAACGTAAAAAAAAAAAAAAAAAA
>Proasellus_ibericus_4 ENA|HAFA01027208|HAFA01027208.1 TSA: Proasellus ibericus, contig comp50657_c0_seq1
GAACCATTTTTATTAACACAAAGAATTTTATCTTTGGCCTCATCATTTCATCGAGTCTATTGAAATTTTAAGGCACGAAAGCTCAATTCAGTTTCAAGGACTTTGGTCTTTTAAAACTTTTCATAGGCAAGGCTATCCAAGTAATCATAACTGAGGAAGCGAAATTTTTGGACTACGATTGTTTGTATGCGCAACGACCAAACCATCGACGTTGGACTTTATTCTACATCGTTCGATTTCAATGCCTTGAACTCACTCCATTTACTGGAGATGGTAGTTCAAGATATCTGGAAGACGCTTTCGGATTAGCGGTAAAGGACTATGCAAAGAAAATCTTAGGTGCAAAACTCTTATCTAAAGAAGAATTGTCACAATTTTTGACATGAATATTGTTCAGTTTCAATGCTGTCATATATCCTCGTTTGAAATGTTTAAAATTTTATTGAATGAAATTATCATTCCATTAATAATTAAGAATAAGATCTACTTATTATGTTTACTTTTGGG
>Proasellus_ibericus_5 ENA|HAFA01076032|HAFA01076032.1 TSA: Proasellus ibericus, contig comp74305_c1_seq1
GTGGTATCAACGCAGAGTAGACTTTTTAGGATACGATTGCCGATACTCAATCAAGCCTGGTTTTCGTAAGTTTGAGCTGAAATTTGATGCTAAGTTTGACTGCCCAGGATTGGCCCCATTTTCAGGGTCAGGAAAGGGAAGTAGTAGTTCTGGAGCACTTCAACGTGCGCAGAAGGAGTTTGCTCAGAAATCGCTAGATAACAACCTTTTCACAAGGGAAGAACTATCCATTTGGCTGAAAGATATTTAAAAAGAAGTTCAGGATACATTTATTTTTACGAACTATCTAAAAATAGTTATTTTATTGAGTTGAAATTCTAAAATATGCAAATTGAGATTTAAGTATTTATTTAATTTGGAATCGAAGTATGTTAGTAGAGCCCATATACGAAGCTCACACAAAAGTTTCATTGTCAGTTTTAAGAAAAACAAAATAAAATGTGAGTAAAAACAAGATTACCAATTATATAAAAAAACAACACGCAGATGATTATAAATGTAATTTCATAAAATATTAAAGCGGTTTAATTTAGAGCACAAAATAATTGTGTGTGGCTTTGAAGGACATAAATGTGGATCAGTAAAAATACACTGAATATTTAATCGAGTGAATAAAATATTTAATCATTGGAATTTTATGTTAATGTACTTGTTATTAGCAGTGCCGGATTTACATATGGGCTGAGCGGACTTCAGCCCAGGGCCTCGTAATCTAGGGGGGCCTCCTTCCTCCGACTACTTGCATGCCCTTCAAAATTGTTTATAGTAAAGAACTGTAAATCATTTGTAATAATAAAAATCAGGAACAAAAACAATTTGTAAGTAGTCTACAAATCTAAATTATGTAATCAGTGGCGTAACTACACTGTCTGAGGCAGTGGTTTGAGGGTGGGGCCCTCAAACCAAAAAATTTGTAGCTGTGCTGCTTACGAAACTTATTAT
>Proasellus_ibericus_6 ENA|HAFA01079341|HAFA01079341.1 TSA: Proasellus ibericus, contig comp92165_c0_seq1
GTGGTATCAACGCAGAGTCATTATTCTGGAGTGTTTCTTGGTGGTTTATGGAAGGAATCACACCGTACTCAAATATGTCCAAACTTTTTATACAATCGGTTATCTGCATTTTCCTTTCGTTGAATGCCCTGAACTTTCTTCCCAATGGTGTGGAATCAGCACCGTTTCTCGAAAGCATTTTGGGAGCTGTAACTGGAAAAGCGACTCAACTGTGGGATACAGGAAAGGTGTCCTTTCATGGTTACCAATGTCAATACACTATAAAACCTACGTTTCATAAATGGGAGCTCTACCACTCGGCCAAGTTTTGGTGCCCAGGATTAGCGTCATTTTCTGGATCAGATCGCCACGTAAGCAGAGATGGGGCAATTGAAAGAGCCCAGAAGGATTACGCGCGTAAGCTTGTTGAAGCTAAACTACTTACAAAGGATGAATTGGCCGGTTGGCTTTAATATTTTTTCTTAAACATAATTAATGTGCTGACAAAGAAAATAAATATCTAAATGAAAAAAAAAAAAAAAAAA
>Proasellus_jaloniacus_1 ENA|HAFB01014497|HAFB01014497.1 TSA: Proasellus jaloniacus, contig comp27829_c0_seq1
AACGCAGAGTACGGGGGAGTCCAGCCTCTGTTGCCAGTTGGCTCAGACTTAATGCAATTATTGTTCTAAATAGTCTTGCGTGATACTGAAGTAGTTGAAACTTAACCGACCGCATTATAAAATGTTACGTTATCAGCTGACAATTTATTTGTACTTATTTATGATGACACCCTTTTCCATGAATATTGAAATGGTTGACGCATTCTTTTCCTGGAAAGATGTCAGTGACTTTGTTATCTCAAAAGCTAGCAAGCTATGGCACCGTGAAGATGCGACGTTTTTAGGTAACAACTGTTTCTACACAGTTAGACCGAAAATAATGAGTTTTGCTCTTTATAAAACTGCAAACTTTCATTGCCCAGGACTCGCTATTTTCACAGGAAGAGCTGTTGGAAAAACTGAGGCAGAAGTCTTGGAACTTGCTATTAAGGACTACGCTCGAAAGCTTCTGAATGCTAAGGTCTTTTCGAGAGAAGAACTCGAAAGATTTTTGTAAATTCAAGTTTTGAATCTTTAAATATTGACGAAAGTAAATGACAATTATTATGCATATTTGAATGCACCTATTTTAATTTAATGATACAGAAAGTTTTCTTTCAAATTAATTAAATAGGAAATAGTTTTTAGAGTAAATCATTCAATTACTTATTAAAATATTTCCCTTTAAGCTATATAATGATAAAAATATAATCCAGACTGTTAATCTGATTCCAAATAGTTTAATGAATCAATGTACAAATATTAATTTTTAAGACCCTATAACAGTTAAAATATTTAATTGATTTTAAAATTAATAAAACTATATAATTAATTAAACATACCTTTAATTTTAAATTGAACTGTTAAAGTCTGTATTTTATAAATTAATTTGTTGTACAGTAATTAAATTAATGTAGACACTTTTTCATAAGAATTATAATTGATTTTGCTATACATTATAGTAATAAAAGATCAGTAATGGAAAAAAAAAAAAAAAAA
>Proasellus_jaloniacus_2 ENA|HAFB01016724|HAFB01016724.1 TSA: Proasellus jaloniacus, contig comp30268_c0_seq1
TCAACGCAGAGTACGGGGGAGGTTTAAAAATTGTTTGACAGTGGTCAGGAAAGGGTTACTACAATTTTAAAAGATTTCAGATAAATTAAAGATGAATTGTGTGGTTTTATTTTTGAGTGCGTTCTGTTTAGTTGCTGACTTCCACTCTTACGATGCTGTGCCAGAACCACAATTTGGAGATTTTTTGAAGAGTCTTATAGTTGACAGAACTCGGAACTTATGGGAAAATGGTAGAGCAGACTTTTTAGGGAACAGTTGCAGGTACACCATCAAGCCTGGTTTTCGTAAGTTTGAGCTGAAATTTGAAGCGAAGTTTGACTGCCCAGGATTGGCACCCTTTTCAGGATCCGGAAAGGGCAGTAGTAGTTCTGGAGCACTTCAACGGGCACAGATGGAGTTTGCCCAGAAAGCGCTGGATAACAACCTTTTCACAAGGGAAGAACTATCCATTTGGTTGACAGATTTTTAAATAGAAATTCTAATGATAATTTGATTTTTACGAACTATCTAAAATTATTTATCGCACCATCTCTTCCTTGCCACATATCTGTGTTTGAAAATATGAGTTGTACAGTATTTCTAAAATGTGCATCTCGAGATTTAAGTATTTCTTTAATAGATTTGAAACGAAGAAGTTCGCAAAAACGTTTCAAATGTCAGTCTTATGAAAAATAAAGGTAAAATGTGATTATAAACAAGATTACAAATTATGTAAAAAGGCAATTCACAGACCAATGGAAATGTAGTTACATAAAAATTAAAGCTGTTTATATTAGAGCACAAAATAATACTGTGTTACTCTGAAGGGCATGAATGTGAATCATTAAAAAAATATACTGAATTTTTAATCAAGTGAATTAAATATTTACTCATTGTAATTTTACAACGATATTTTATTTTACTGAGAACCGATCTATTCATGTTCCAAGTTGCGATTGTCTAGCTTAAAAGGCTATTTTTTTATTGTTACTTATTAAAACCGTGCTTTGGCATTGTTTACTTCTATTTAATTCTCTATTTGTTGAAAATAAATCCCCAGTATAAGTCTATAAATAGTTCTACGAAATAGCACATTCAGATCATTTTTCTGAGTAAATTTATCGTAGTTATGCAAAAAAATGTTTTTTCTTCTAAAGATTCTTTAGAAGAAAATTATTTTAGACCATTAACAAAAATATTTAATAAATATTCTTTTTAGTTTAGTATGCAGGCATTAATTGTTCATTGATAAGCTTTTTTCTTTTCTTTTAATAATCGAATATGGCATTTCCCATCAAAAAAGGACTTAAAAATGGCAAATGTAGTTGATTAATTCAAATTTTTACCCTAATAAGTCACAGTAATATGGAACATGTGTGTTCAATGGCAAAGCGTAGCTTTCAGCCGCCCGTTGGAGTAGACTTAATTCTCCGTCCCCTACCTCTCCTTTTTAGGTATTAAAATCCAAAAACTCCAAAATTTACTTAAATTATTAAGAATTTAACGGCAAGAATGAAAAAATAATTCGTGTAAGCATGTGTCATACGTATATATAATAAACACAAAGTTTCAAACACGTTCCACTTATTGATATGCTCACAATATTATGCACCGACTATATCAAGTTATTAGATACTACATAAAATAAAGAACGCATAACGATCGATTAAAAGCGAAATGAACATAAAAGACAAATCCCCTTCCAATTAGAACTAGAAAGATACTGTAACTATATTTTTATTGACAAATTAAAAGAATATTAAGTAAAAGTTTTGTCTTTAACTAAAACATTATTTTTT
>Proasellus_jaloniacus_3 ENA|HAFB01019194|HAFB01019194.1 TSA: Proasellus jaloniacus, contig comp32781_c0_seq1
ATTTTTAATTGTTTTGCTGAAAATGCAATCGTATCCTGTTTCGAAAGACTGCCGGAAATTTATTTTACATTGTTGACAAATACGCGGTTTGATTTCAATAAGTTGCCAAGAGTAGATTTATTTTCAAATTCAATTGATCGTATACAATCTGAAGACTCTAGATTCTAGATCCATTTGTGAAAGAAAGATCAAAACTTGTGCGAGCAGCTGTTTCATAAGATCAGAAATTTAAGAAGAGAAATAAAATAATTTGAAATGTTACGACGAAATGAGTATCTTGTTGCATTTATAGTGGTTTCAATGATGGTGTTAAATTCTCAGCCAGTCAACTCTCAAGCAGACCTCTACTCTCTTGTTGCAGTAAAACTACTCGGCTTATTCCAAAGTGGCACTTTTTCATTTCTTGGGAATCAATGTCAACACAGCGTCAAACCAAGAATAAGCAAGTTCAAACTGAAATACGACGCTAAAGTATGGTGTCCAGGATTCGCACCTCTTACTGGAAGAGCAACCAAATCAAGTCGATCAGGCGCAACCGAACATGCGGTAAGAGATTACGCAAGACAGGTTGTTGGAAGTAACCTTGCCACACCAGAAGAAGTTCAAATATGGTTAAATAACTAATTAAGTCCTCGGCAATCGACACCTTCTCTTGATGCAATGCTTCATACTTAAAAATTAACCAAGAATCTTAATAATATCTTTGTCGGCATGGTTAATAATTTACAAATTATTAATTGAAAATATAGGCCTATATGAAAACTTGTTTTTCGGTTGTATTACTCTCATGCTCTCATTGCAGTTTGATATTACTATATTTTAAAGAGAACCAAGCTAGTTTATATCAAAATCTTTGTAAGCATTTAATTAATGAGTAAATGATATGGTGTATCATAATTCATAAACAAAGAGTTTTTTGACAGCTTCGAATTGTAAAAATATGGATTTAAAAAACTGTTACAACTGTTAAAAAATCTTTTTTTTTATTAGAAATGATGTCGTTATAGTTTAGTTATTGACAGTGATGCAGAAGTGGAAACGTGGTTTCATAAAATCCGACTTCTTGACTTAAGGAAAAGCAAAATTTTAAAGTTTGGAACAGGAAAAGAAAGTTTATGGAAAAAATTAAAAATAAAA
>Proasellus_jaloniacus_4 ENA|HAFB01030949|HAFB01030949.1 TSA: Proasellus jaloniacus, contig comp39822_c0_seq1
AGGAACAGCTATTTACTTATATATTTTAAGACTAATTAGAATAAAATTTAATATCAATTCCACTATTTCTTTGATTCTATATTAATTTTCAGTGTTTACTAGCATTGGAAAATTGACCAGACTTATAGATGTAACAACAACGACAGTAAATAATAATAATCATTTAAAAGCTATTATTCAGGTTGTGGGATTCGGGAAAGGTGTCCTTTCAAGGCCACCAATGTCAATACACTATGAAACCAACGTTTCATAAATGGGAGCTCTACCACGAGGCCAAGTTTTGGTGCCCAGGATTAGCATCCTTTTCCGGATCAGATCGCCACGTCAGCAGAGATGGGGCAATAGAAAGAGCTCAGAAGGACTATGCTCGTAAGCTTGTTGAAGCTAAACTATTTACAAAGGATGAATTGGCTGGTTGGCTTTAATATTTATGCTTATACATAGTTAATGTACTGACAAAGAAATGAAATATCTAAATGAAATCTGTTCCTGACATTTACCAACTACTTGCGTATGGCTCCATTTTTGAAACATAGTAACGACTAAGTCCTTTTTGCTAAAAAACGTCGCATTATCATACAGCTGTTTAGGCCTTAACAAGTAATGTTGTTGGAGTTTACTTAGTGAAATAATACTATATACACTAGGAGGGAGGTAGAACGAAGAACACCTCCTTGGGTTCCACTTTCATTCACGATGTTGCTCTGCAACTGTTCAATATGATAACTAGCTATTCAGATTAATTACCTAAGTCTGTCTATCACAAAGAGCACCTCCAAAGATTCACTCGACCTTAGTCTAATCAGACATTACAGAAATTGAATGTATGTTATGGTTACCTGAATATTGTAATGATCTAATAAGTTTGGTGAAATCATATTAGAGGGGAAGTTCGGAGTTAGAGCCATTTATGTTACTTTGTAATACTAGTTAATAACAATCAATTTGGAAAACACACAGCAGTCTCTAATATGATAATGCTAATGAATTCTTAAGAGTAAGATTCTTTACACTGATTGATCAAAGTATATTTAAGCTTCACAACACAGACTGTAAATAATAGTAAACAATGCGTTCTTCACTTGATGACTAATTTAGGTTGACTGGAGACTCATGGCATTCGAACTGTAGACATACCGTACTGGTTGAAAAGTATACAGCCTTGTAGGACAGGTTGGCATTAGATGAGCAGTGGATTTTGACGTATGATAAATAGTGTTATGTGAGTGATTGACATATTAATTCCTAAGAGTAAAGACTATAAATTGTAATGGTACATTACCGAGGATCCAATGATGAAACAATCTTGTTACATATTTATTAAAGATCTTCTTTTATGTTATTAATCTAAACTAGGGCACAGAACTTATTTAATGTATATATACATTCACAGATGACCAGACAGAATGATTTCTTAGCTTCCCAAAACGAAGGTGAATGACCTTTCAGCTTGTTATGACCAATATGAATGACCCCGTATTTAGTATTTGACTACCCCACTTTGACTAAATTAGTTGGTTTGACTGCAACCCAATCCTGAAGAGAAATAGCTCACTTATTTATCTTTACCAGATACCAACAATCCCTCCCCAAAACTGAGTTACAATCTTAAATCAGTTTTAAAAA
>Proasellus_jaloniacus_5 ENA|HAFB01033773|HAFB01033773.1 TSA: Proasellus jaloniacus, contig comp40608_c0_seq2
CAACGCAGAGTACGGGGGAGTTAAGACAAGACTTAAGAGTGAAATCTAGTAAACTTCTTTTGAAGGATTTAACACAATTTCGTCATAATGTTAAAATTTAAGATTTTCACTCTGTGCGTTGCCTTTGCAATGGCTATTGCAGTCGAATCCTCTCCCTTTCTGGAAAGCATACTTGGAGCAGTAGTTGGAAAAGCAACTCAGCTTTATGATGCTGATAAAGTAACCTTTATGGGACATAACTGTCAATATACGCAGGAACCTACTTTTAGAGACTGGGAACTGGTGTACCGAACAAGGTTTTGGTGCACGGGCCTAGCCCCATTTGCAGGATCAGCTTATGATGTAAGCAGAGATGGCGCCCTTACAGATGCTCAGAAGGACTATGCTCGACAACTGGTGGAAGAAAAATTGTTTAGCAGAGAAGAACTAGCAGTATTCTTAAATAAATAAACTGGAACGTACTTCACATATTTACATTTTATATAAAATACTATGCTGTATATTTTTTTTCATCAGATGCGGCAATTCACCCCCAAAAAAAGTTCGTTAAATTAACAGAAAAAAAATAAAATTTACTGAGATTTCATAATTCCATATGAGACGAGTGTGATTTCGTAATAACTTTTTTCTGACAAATTCATAGTAGAATTTACTAAAGTTAAGGTTAGTAAAAAAAATTAATTATTTTATTTTTTATTAAAATTACAGAGATTTTGCGATAAAATTTGTCATATTTTCATTGCAAATTCAATTGTGTGAATAGTGAATTTTCTTAAGAAAAGTTAATAAAATTAATAATGGATTCTCTCTTAATTAAAGTAATTATTTAGTAAAATTAGCCATGATTTTGCACTAAAAACTTGGTAAATCTAATAAAAGTAGCAGATAATTTTTGATCAAATTAGACGCATGCATTTATAAAATTAATCTATAATACATAATTATATTTACAGCCATTT
>Proasellus_karamani_1 ENA|HAFC01030865|HAFC01030865.1 TSA: Proasellus karamani, contig comp51192_c0_seq1
GTTTATTTAAACTTTTAGAGTGATGTGTTTCTTTCATGCTGAAGTCTGTCTATCACTTCAAATCCATATCCTGTTGTAGGCTCCAAACATAGTTAAATCTATTCAACGCTGGTGTTGGCTGTCATTTTTCGTAATAACGTCTTACGTTACACAGTATAATAAGTGAGAATCTGTAAGTTGTCTAGTATGGCTCGTTACAAGATGATGATATATCTGTACTTATCTCTAATGACACCATTCTTGATGAATATTCAGCCAGCTGATGCATTTTGGCAGGACATTACTAAATTTGCTGTGGAAAAATTGTCAAAAATTTGGCGCCGAGAAGACACACAGTTTTTAGGTTACAACTGTTTCTACACAATAAGACCAGATTTCAAGAAATTCCGTTTCAATAAGTCTGTTAGTTTTCATTGCCCAGGTTTAGCTCCTTTTTCAGGAAAAGGCGCAGCAAGAGATGAAGCAGATGCCATTTCAACTGCTGTAAAAGACTACGCTCAAAAGCTTCTACAGAAGAAGACCTTTACAAGAGAAGAACTACAACAATTTTTGTAACAGAAATTTGAACCTGTCTGAATTCCACATAATTTTTTCTAATGCACTTGAACTCCATTTTTGGCTTAGCTTATAAATATATTCGTATTATGCTGATGACTCCGTTCTCCATAAACTCTTTATTGTGGCGAGTGAGGCCTAATCATATTTTCCTCTCCTTTGCAATAGTTAGTCGGCAGACCATCTGAGTGTTGGGCTTTTTAATTGTCCTCCTGTAGATTAATAATA
>Proasellus_karamani_2 ENA|HAFC01041084|HAFC01041084.1 TSA: Proasellus karamani, contig comp60900_c0_seq1
AACGCAGAGTACGGGGGATCATTATATTGGAATTTAAGTGGAGTCATAATTATCGCTGTTGCTTGAACCTATAAATATTGTATTTAAGTCATCAATTATTTGTGAAAAAATTAATAGTGCCTTCAATTATAGCTTCAGAAATGTTTTTCACAAAGACATTGAAATTTAGTCTGTTGCTCACGGCGGGACTTTTGATGCTTGATACGAGCTCAGCTGCGCCACAATGGGATTCCATATTGGGAACTATTGTTCAACACGCTGCTTCTAATTTATGGCAAAACAATGCAGCTACGTTTCTGGGTCATCAATGTCGATACACAATGGAACCGTCATTTAAGAACTGGGAACTCGTTTATAAAGGAAGATTCTGGTGCCCTGGATTGGCACCGTTTGCAGGAGTTGGTGAGCACGTAAGCAGGGATGGAACAATTGAAAGAGCTCAGAAGGACTTCGCCAGAAAAGCTTTAGCTGCCAATCTTTTCTCGAGAGAAGACCTCGCTGTATTCTTAACGGACTAAATAATGGCGTACAAAGTTATCCAATTTAATAATTAATACTTCCCAATAATGTTTCCATTAAGTATCAAACACTTTTGGGACTAACACAAATAGACCTGCATTTTCCTATCAATGTACTAACTCTCATCACAAATGAGGGTAGTATACGCAATATTAAAAAAAAAGTGAATTTATGAAATGTATTAACGTTTGATTGACAAAACTGCTGGGGGGGGGGTTAGAAAAATCATCCTCACAATAGAAAAATCTAAATTTGATGAAAAAAAACTTAATGTTTTTATTTGGAAGAGGTTCAACACCAAAATATTTCTAGTGTTTGTATTTCCTGAAAATATATTTCTTTGATATTTTAAACTCAAATCGGGCCAATAATATTATCATATCACTATCGAATAAATGACAAACATACAAAAAAAAAAAAAAAAAAA
>Proasellus_karamani_3 ENA|HAFC01047926|HAFC01047926.1 TSA: Proasellus karamani, contig comp66203_c0_seq1
CAACGCAGAGTACGGGGGAGTTGCTCGAAGGACGGCTTCATAGAATCAGAAGTTTAAGAAGAAAAGGAAAACGATTAAAAATGTCTCGAAAATCATTCCTTGTATTCATGATGCTTACCTTATTCATGTTTAATACTCAGCCCGTCAATTCTCAGACAGATCTTTACTCCCTTATCGCGATTAAACTACTAAGCTTATTCCAAACTGGCAGTTTCTCATTTATAGGGAATCAATGCCAACACAGTGTAAAGCCAAGAATCAGCAAGTTCAAACTGAAATACGACGCCAAAGTTTGGTGTCCTGGGTTTGCTCCTTTAACGGGGAGAGCTACTAGAGTAAGTCAATCAGGAGCCGTCGAAAATGCGGTAAGAAATTACGCAAGACAGGTTGTTGACAGTGGCCTTGCCACACCGGATGAAGTCCGTATATGGCTGCAAAACTAGTCTGATTAAGTCAATAGTAGGCTTCTACTTTTAACTTTGTATAATAAAAGTTAAACCAGAATATCTTTAAATCTTTATCATTGGACTATATTTAAAAATGAACCATTTTTGAAATAAACGAATACTAATTTGCCAAAAAAAAGAAAAA
>Proasellus_karamani_4 ENA|HAFC01061829|HAFC01061829.1 TSA: Proasellus karamani, contig comp74406_c0_seq1
TCAACGCAGAGTACGGGGCCTTTTTTTAAAACGAAGTCTGAAGTTCAGTTGTCATTTCTGTGCGTTTGGTTGCTAGTTTTCGATAAACTAAATATCATTGCCACAATGTTTACACTTTTTACGCGATCAGTTCTGTACATATTTCTTTCACTGAATATTTTGAGTTTTTATCCAACGAGAGTCGTAGAATCAGCTCCGTTTTGGGAGAGCATCGTAGGAGCTGTGGCTGGAAAAGCAACTCAGCTGTTTGATTCAGGAAAGGCAAGCTTTCTTGGTTATCAATGTCAGCACACCAGGAAACCAACTTTTCATAAATGGGAACTCAACCATGTGGCGAAGTTTTGGTGTCCTGGATTGGCTCCCTTTTCTGGATCAGGTCGCCATGTTAGCAGAGATGGAGCCGTTGAAAGGGCACAGAAAGATTACGCTCAAAAGTTAGTTGAAAGTAAAATACTTTCAAAGGATGAATTAGCCATTTTTCTTTAAAATTCAAATTTAAACAGCATTACATCATCTTAACGGATTCGAATAGGTGGATTCTGCCTCGTATGGGCTGCATATTCTTCGCAGAACTCTTGTTGCCAACTTTTGTTGTAAAATAAAATTAAGATTGAAAGTAATTAAAACTGTTTCAATGGCATTTGCCTTGACCTATTTGTGTCTTGTGTAAGAGCATTGTTATTTTACGTCATCAAGAATACTTTAAAGTTCATACAAGCAATCAACTCGCCAAAATATTTGATACTTCTTTTCTATAATTCATTTAATTTTGGATAAGAGTCAAATGAAGTATTGATTGCTCAGGGTAATTGAAAATGAAATTTAAATAAGGATAAATAATTTAATATTGAAAGCAGTTTTATGTTTGGGAGATTTACTAAATAGGAAGACATCTTTTCTTAACTAATGATGTTCTTTCTATACTGTAGCAGCCTCGAATCTTTCAGACTATTCATTGTTACGTTGTTGAGGGTATAAAATAAAATAAAGTGGAAAAAAAAAAAAAAAAAAAAA
>Proasellus_karamani_5 ENA|HAFC01067952|HAFC01067952.1 TSA: Proasellus karamani, contig comp76899_c0_seq1
CAACGCAGAGTACGGGGGGGTATAAATTCGTGAGGCCGTCTAGAGCAGGTTTTAATATCGTTTGTCAGTGGTCAGGAAAGGGTTATCTTTTGTATTTATTCGTCGTTTGGTTTTCAAGGTTAAATAAACATAATCTTCAATGAATCCAGCTATTATATTTTTTAGTATAAGCAGTTTACTTGCAGTCCTCCACTCGAGCTTTGCTAGTCCTGTGCCACAATTTGGAGATTTTTTAAAAACTTTACTAGTTGACAGAGTCCAAAAGTTATGGGAAAATGGTAAAGCTGACTTCTTAGGGTACGATTGCAGGTACAATATTAAGCCAGCTTTTCGTAAATTTGAGTTGAAGTATGATGCCAAGTTTGACTGTCCAGGATTGGCCCCATTTTCCGGATCAGGATCGGCACTTAGCAGTAGCGGAGCGCTTCAACGAGCGCAGAAAGAATTCGCACAGAAGGCATTGGAAAACGAGCTATTCACGAGAGAGGAACTTTCTCTGTGGCTGAAAGATTTTTAAAAATTAGAAACTATTTTACTGTTTTCTTTGTTGCGATTAGCTATAAAGTTTAGCTACTATTATTGAGCTGAAATGCTGACTAATTTTGTTTACTAAAATTCAAACATTCTTATTATTTAAAATAATCGTGGAGTTTTTTTCTGAATAAATTACTAGCTTATCTATAATGATAGGATCCAGCCTTTTTGCAGAAAGCAGAGTTCAGGCTAATTGGTCTA
>Proasellus_karamani_6 ENA|HAFC01070314|HAFC01070314.1 TSA: Proasellus karamani, contig comp77682_c0_seq1
TTAACTATTTGATAACACATTAATAAACTAGTAATTAACGGCAAAATAATTCCTACTTATAAACTCTACACTAACCTACACCGTGAATTAAAGGCAAATAACCTGTTCACCTGACGTTCTTCATGAAATTGCATGGATATAAAAATCGGAGTCATCAAAAACTGCGTTTAAAATAACAACAGAGATTGTTACGGGAATATTGTACTTATATTTTAGTTGCATAGTGCAAAGTATCTTTTTAGTATTGGTTCTACGATGTCTTTGATAAAAAATATAAAGTTTTGTCTTTTACTAGCAGCTTGCCAGTTTATGTTCAATACATGCGTTATGGCTGAAATTGGCTCTAGTTGGGATAAAATAGCGGAGCAGTTAGGTCAACAAGTTGTTTCCAATTTATGGCAAAACAGCGTAGTCAAGTTTATGGGCAATGACTGTCAATACACGATGGAGCCAACTCTCCGGAACTTTGAACTGACATACAAAGGAAGATTTTGGTGTCCCGGATTGGCACCATTTTCCGGGTCTGGTGAGCATGTTAGCAGAGATGGAGCGATGGAACGGGCAGAAAAGGACTTTGCAAAGAAGGCTCTGAAATTTAATCTTTTCACCAAAAAGGAACTCGCTTTGTTCCTAGATGAATAAAAATGTTGAGTTGTCTTAACTTTTTCATTTTAAATCGCTTAATTAAAGAGGAATTTTCATTTGTATAAGTAATACGATACATGCAACTTCTCAAAATGATCTGAGTTCGTGACCAAATACGTATTGGTAAAGCAATAAGGTACAGAACCTCTTGTGATTAATTATTTTATGTACTGTTAATTTGTTGGCCTTTATTAGTTTCTTTACATTGAAACATTTTCTAGCCTACTAACCTAAGTTAGATCTTTTTTTATTTATTAAGGAACTCACAAATTTATTTGGAAGTTATAAACCAGGGGTCTCCAAACTTTTTAGCCTTATGGCCACACTGACTCCTCCACTATAGGTCCCAAGGAGTAACAGTAGTCACAGTAAACTAGATCCACAGCTATGCATGCAAACAATTGCCAGTGGAAAGTAACAGCTACATAAATCTCATTAATCATAATTAGGCCTATATAATGTTAGGTAAAATGTCACTTATTGTAAGTTTTCAGGATATATCTCATATCATTAATTACAGTTAAAATGCCCAATTTCATTATGCATGTCAGTTATTGTGTTTCTTAATTGGTAGTTAAATAAAAACATCTGATTATTATTTTGCATGATTTACTTACATTGTAAGTTGTACAATGTAGTCAAAATAAACTATGGCAGGCCGAATTGGTGGTTCTCGCGGGTCATAGTTTGGAGACTTATAGGCCATGACTTAGACAGTTAAAATGTTTCATGTCAAATATTTCTTTTTGCATCATAAAGTAACCACTCATATAATCTTTTTAGTATTTTAATTTTAATAAT
>Proasellus_karamani_7 ENA|HAFC01078598|HAFC01078598.1 TSA: Proasellus karamani, contig comp79788_c0_seq3
AGTGTCGATATTAGGTTAATTTTTAAATAAGATGATATCCGCATTTTAAGAAAGCTTTTTGTTCTGTTCACAGCCGTATATCTGATCACAACCTCACACTTTTTTTTAATAGAGACGAACTTCAATTATAAGATGCCTCGCCTTGTAAATCTTCAAACCTTAATAATCTATGGCCTCATTATTTCATTTTGTTTAGAGAAATTTGCTTGCACGAAACCTCGAAAACCTTCCTTTGAATTAGAGCTTGCAAAAATATTCGCTAACGAAGCTGTTGGATTATTTCGAAACGGAGAGGCAACGTTCTTGGGCTACGATTGCTTGTATAGACAAACCCCCTTCCTGCGAAATTTCCGAACTCGCTATGAAGTTCAGTTTCAGTGCCTGGAACTGGCCCCATTTAAAGGAATTGGGGAAGCAAAATTTCTGGAAGATGCTTTCTCGAATGCTGTAAAAAACTACGCTACGAAAATTTTGGAGGCCAAATTGTTATCTAAAGAAGAACTGGCAACCTTTTTGAAATGAATGGGTTTCTCTTAAATTAGAGTTTGCCAACCGTCCTTTATTTGAAAGGACAGTCCTTTATTTTAGCCATTATGTCCTTGTCCTTTATTGCATTGATAAAGGACGCCAAATGTCCTTTATTTTGAAAAGAGTTTCCTTCATAAGTCATTAATGTTAGAATTTGATGTGACTTATTAACTAAGTGAATAAACATCGCAAGAATTTGCTGAAAAAACAAAATTTGATATCAAATTGATCAATTCTGCAAAAAGTCAGAACAAG
>Proasellus_karamani_8 ENA|HAFC01082977|HAFC01082977.1 TSA: Proasellus karamani, contig comp80457_c0_seq1
CCTTGCCGGTCTGGATAAGGGATAGTGGCGTCAACTACAGCGACTGAGTTGGTGTTTTGAATTATTTGAACTTTGTTCCATTTTCTTTAAATAAATTAGTTTATAATATTACAGTTTTATGATTACTATTTTTTCACAAATTTTATGTTTTAGTTATAATTATGCTTCCAAAATAATTGATGGTCATCGTTTCGTTTAGCAAGGAAAACTTTTTTTAAAAATGAATGCAGGATTTTGCATCATCATCTCCCTTAGTGTTTTGGTCTGTTGTCAGAGAATACCTTCATCAGATGAACCTCGAAACGTATTTCAAGTAGTCTCAAAAATTTTCCACAATAACATTGAGAAGGTAGGCATGATATTCAACAAAAACTTAAATTTCATGGGTGAAACATGTCAGTACAGCATAAGACCAGCTTTTAAAGAATGGTACCTTTTTTATGAAGCTAAATTCTGGTGCCCAGATCTTACTGGCAGGCCATTCACAGGAATTGGTAAAGACTTGGATATGTTCGATTCCCTGGAGATAGCACAAAAGGATTTCGTTCGACAGGCTGTTGACAACGGCATCTTCAAGAGAGAGAAAATGTCTGCTTGGCTCAATAGAAGATGATAACAGAAATCTTGACCCATTCTCAGTGCATTGAAGGAACATTAGAAAGAGTGAAACTTCAATAACTCGATGCAGACTTTTGTCCCCAGAAAATGTTATTTAAGTATCCTTACAAGACTTTAATAGGCATATATTTAATTTTAGAAGTACAATAGTTTAAAATAATTTATTTTAATTCTGGTTTCATAATTTTACTGGTAACTATGTATGCCCTTTATTCGAATGGTACTTTAATGTTGATTTTGTGAATAAAGAATTAAATGTAATCAAAATATATTTTTAGTGTAATAGATACCTAGAATTAGGGTTTAAACTAATGTGGGGTCAGTTGAGCAATGGCCTCCCTCCCAAAGAATTGTTTGCCTTTATATATTTCGAAATAAACCTCTAAACCTGTACAATGACAACGTATTCATAAAGCATATAGACAGTGGTTATATTTCAAAAATAAGTTCTATATATCTTATTATGAACAGCCAACTAGCGTGCAAACTAGTGAGATGTTAGTGGCAAAAGGTTACAAAAGGTGATTAATTATAATTCATGATGTAAATGGTCATAGCAACCAAAATTTAGAACAAAATATTCGTTAAAAGCAGCTCTAAACTACAGTATAAAAACTTATATCTAATATAGGCAAAATATTATCTATATTAGGGTATAAAGTACAGGGTTTTTGCGCTCCCCCGCGCAAAGCAGATGAGTATAGATTAGAGAGTTATGTAGCGTGAGTAGGTTATTTTTAAGTAAATGATCTCTGAATTTGTAGATAACATAATTGAATTGAAGGAATTTGTTTAACATGCAATCTATATGAGATTGAGATTTAAACCTTAATTTATCATCAAGAATCTTAGCTTTTTCAATTTAGTTATCCTGTAACGTCAGTTCTAGCGTTATATTTTCTATTTTATTTGATATTATCAAGTGCACTGTG
>Proasellus_margalefi_1 ENA|HAFD01013528|HAFD01013528.1 TSA: Proasellus margalefi, contig comp27830_c0_seq1
ACAAGAAAGATCAAACTGAACTTCTGAAGTTATCACTTGTTCGAACGGCAATTTAAGAGAGTCATAAATTTAATTAACAAGTGAAATGAAATAATTTGAAATGTCACGAAATGCATATCTTGTTGCCTTCATAGTGCTTTCCATGATGATGTTAAATTCTCAGCCCGTCAATTCTCAGGCAGATCTCTACTCTCTTATTGCAGTTAAACTACTCGGCTTATTCCAAAGTGGCAGTTTTTCATTTCTTGGGAATCAATGTGAACACAGTGTCAAACCAAGAATAAGCAAGTTCAAACTGAAATTCGATGCTAAAGTTTGGTGCCCCGGATTTGCTCCATTTACTGGGAGAGCAACCAGATCAAGTAAATCAGGCGCAGCCGAACACGCAGTAAGAGATTACGCTAGACAGGTTGTTGGAAGTAATCTTGCCACACCAGAAGATGTCCAAATATGGTTAAAGAACTAATTAAGTCTCAGCCATAGGCACCTACTCTTAAAGTAACGCTTCCACCATACATAAAAATTAGCCAAGAATCATAAATATATCTTTTATCAGCATGGAGATTAATTAATTTAAGAGATCTATTGGAAATAAA
>Proasellus_margalefi_2 ENA|HAFD01014971|HAFD01014971.1 TSA: Proasellus margalefi, contig comp30738_c0_seq1
CAACGCAGAGTACGGGGGACATTCGTGAGCGCGTCTCGAACAGCATTACATATTGTGTACCAGTGGTTAGGAAAGGGTTATCACGATTTTCAAGATTTAAATTAATTAACGATTAATTAACGATGAATCCAGTGGTTTTACTTTTGAGCGCATTCAGTTTAGTTTCTCTTTTCCACACTAACGATGCTCTGCCAGAACCACAAGTTGGAGATTTCTTGAAGAGTTTTATAGTTGACACGACTCGAAACTTATGGGAAAATGGCAGAGCAGACTTTTTAGGACACTATTGCAAATACACAATCAAGCCTGGTTTTCGTAAGTTTGAGCTGAAATTTGATGCAAAGTTTGACTGCCCAGGATTGGCCCCATTTTCAGGATCAGGTAGGGGAAGTAGTAGTTCTGGAGCTCTTCAACGTGCGCAGAAGGAGTTTGCTCAGAAAGCGCTGAATAACAACCTTTTCACAAGGGAAGAACTATCCATTTGGCTGAAAGATTTTTAAAAAGAAATTCAGGATAATTTTTATTATACGAACTATCTAAAAATAGTTATTTTATTGAGTTGAAATTTTAAAAAACTCAAATTGAGATTTAAGTATTTATTTAATTTAGAATTGTGAAGTATGTTGGTTAGAGCCCATACACGAAGCTCATGAAAAAGTTTCATTGTCAGTTTTAATAAAATGTGATTAAAAACAAGATCAAAAATTATATAAAAAGCAACACGCAGATGAATATAAATGCAATAACATAAAATATTAAAGCGGTTTATATTAGAGCACAAAATAATTGTGTGACTCTGAAGAACATAAATGTGGATCAGTAAAAAATATACTGAATATTTAATCGAGTGAATAAAATATTTAATTATTGGAATTTTATGTTGATGTACTTGTTATTAAAAGTATTTTTTACCGAGTTACGATCAATAAATGTTCCAATTAAGGTACGATTGTCTTAATATGATTGTTACGAAAGTAGTAAACAGCAAAATATTTTTTATGTAATTAGTAGAATCGTGCTTTAC
>Proasellus_margalefi_3 ENA|HAFD01055264|HAFD01055264.1 TSA: Proasellus margalefi, contig comp52326_c7_seq1
CAACGCAGAGTACGGGGGAGTTAAGTAGTGAGTGAAATCTAGTTAACTTATTTTGAAGAATTAAGCATAATTTTATCATAATGTTAAAACTAAAGCTTTCAACTCTTTACGTTGTCTTTGCACTGGTTATATTAACTGTCGAATCATCTCCATTTCTGGAAAACATACTTGGAGCAGTAGTTGGAAAAGCAGCTCAGCTATATGATGCTGATAAAGTAAACTTTATGGGACATAACTGTCAATATACGCAAGAGCCTACTTTTAGAAACTGGGAACTTGTATACCGAACAAGGTTTTGGTGCACAGGCCTATCCCCATTTGCAGGATCAGCTTATGACGTAAGCCGAGACGGGGCCCTTACAGATGCCCAGAAAGACTACGCTCGACAACTGGTGGAAGCAAAATTGTTCAGCAGAGAAGAGCTAGCAGTATTCTTGAAAAAATAAAATTAAATGTGATTTATTTATTTATTCTATAAAGTA
>Proasellus_margalefi_4 ENA|HAFD01072642|HAFD01072642.1 TSA: Proasellus margalefi, contig comp191864_c0_seq1
CAACGCAGAGTACGGGGGACTTCACAAATGGAAGTACCGAAAACAATATGGAATTTGTATCGGTAAAATAAATATTACTTTAGGAAGTCGAAGTATATCACTGTAGGTAGCTTCCTATAAAAAGTAGAGAGAGTCTTAAATTTAGTTATTATTCTAGATAGAGTGTTTCTTTGCGGTTTACGAAGGAATCATACCGTACTCAATTATGTCCAAACTTTTTATACAATCGGTTCTATGCGTTTTCATTTCGTTGAATGTTCTCAACTTTCGTCCAAATGGTGTAGAATCAGCGCCGTTTCTCGAAAGCATTTTGGGAGCTGTAACTGGAAAAGCAACTCAGCTGTGGGATTCAGGAAAGGTGTCCTTTCTAGGTTACCAATGTCAATACACTATGAATCCAACGTTTCATAAATGGGAACTCTTCCACGTGGCCAAGTTTTGGTGTCCAGGATTAGCGTCCTTTTCTGGATCAGATCGCCACGTCAGTAGAGATGGGGCAATTGAAAGAGCACAGAAGGATTACGCACGTAAGCTTGTTGAAGCTAAACTACTTTCAAAGGACGAATTGGCTGGTTGGCTTTAATATTCATGTTTATATATTTGTGCCAGCTGACAAAGAAAATAAATATTTGAATGAAAAAAAAAAAAAAAA
>Proasellus_meridianus_1 ENA|HAFE01012009|HAFE01012009.1 TSA: Proasellus meridianus, contig comp23531_c0_seq1
TCATATCTAAGACTTCAAGAAGCGAGCTTCTGATCTTGAATAGCGAATTTTTAGTTATAAAAGAAAAAAGTTTATATTTTTAAAAGTGGTGTGTTTAGAATTTAAATTTACTTACACGTAAATTACACCAATTGATCATTTATTCTTTATTGTCAAATTGTTCATCGTTAAAACTCGTTTTTGACCATGAAAGCAATTTTATACATCATCGTCTCACTTAGTACTACTCTGATCAGTTGTGAAAAGACCTACTTATCATACCAACCCCAAAACGCTTTTGAGGTGGTAGCAAAAAGTTTCCACAATAATATTGATAAATTAGGGTTAATCCTCAACAACAACTTAAATTTCCTCGGTGAAGCGTGTCAATACAGCGTTAGGCCATCGTTTCAAGGATGGTCCATGTTTTATGAAGCCAAATTTTGGTGCCCTGAACTAGACAGTAGACCATTCACAGGAAAAGGTAAAGCATTGGAGATTTTCGACTCTCTGGATGTGGCCCAAAGGGATTTTGTTAGACAAGCTGTTGACTATGGTGTATTCAAGAAAGAAAAAGTATCCGCGTGGTTTGAGAAACGTTGATTGCGGACTTGTAAATTGACATTCATCGACACGGACAACACGGAAACGATTTGAATGAAAGATGAGAGGGGGGAGGGGCAAAAGAAAGAAGGGGGTAAATTTCATGAGTTTTTATATGTAACCTAGGTATTTATAGTTTAGTTACCTATATTAGAGATATTAATATTTATATGAATTAAATAAAATGTTCTGTGGAATTCAGACGATGTTTAAAATTACAA
>Proasellus_meridianus_2 ENA|HAFE01041384|HAFE01041384.1 TSA: Proasellus meridianus, contig comp61193_c0_seq1
TGCAATGAATACCTTGGATAGATGAGTCATAATTAAATTGCCATTTTTTGATATCACGTACCTCACAATTTCACAAAGATCAATCAGTTAAGTCGTGAGTGGAATCTAGTTAACTTCTTTAGAAGAATTTAGCATTATTTCATCATAATGTCAAAATTTACGATTTCAACTCTGTGCGTGGTCTTTGCACTGGTTATATTAACTGTCGAATCATCTCCATTTCTGGAAAACATACTTGGAGCAGTAGTTGGAAAAGCAGCTCAGCTCTATGATGCTGATAAAGTAACCTTTATGGGACATAACTGTCAATATACGCAGGAACCTACTTTTAGAAACTGGGAACTTCATTACCGAACAAGGTTTTGGTGCACGGGCCTAGCCCCGTTTTCAGGAACAGCTTCTGACGTAAGCCGAGACGGCGCCCTTACAGATGCCCAGAAAGACTACGCCCGACAACTGGTGGAAGCAAAATTGTTCAGCAGAGAAGAACTCGCAGTATTCTTGAAAAAATGAAATGAAATGTGATTTCTTTATTTATCTATACATATAAAAGAGAATGTTTGTGTGT
>Proasellus_meridianus_3 ENA|HAFE01052667|HAFE01052667.1 TSA: Proasellus meridianus, contig comp65757_c0_seq1
ACGCAGAGTACGGGGGAGTGTTCATATAAACTCAGTCGCGAGAGGGTTAAGAACAGGTTTTAATATTGTTTACTTGTAACCAGGAAAGGGTTTTCACGGTTTTAAAGATTTAAAATTAATTAACGATGAATCCTGTTGTTTTATTTTTGAGTGCATTCAGTTTAGTTGCTCTCTTCCAAACTAACAATGCTACGCCAGAACCACAATTTGGAGATTTTTTGAAGAGTTTTATAGTTGACAGGACTCGAAACTTATGGGAAAATGGCAGAGCAGACTTTTTAGGAAACAGTTGCAGATACACAATCAAGCCCGGTTTTCGTAAGTTTGAGCTGAAATTTGAAGCTAAGTTTAACTGCCCAGGATTAGCACCGTTTTCAGGATCAGGAAGGGGAAGTAGTAGTTCTGGGGCACTTCAAAGGGCGCAGAAGGAGTTTGCACAGAAAGCACTGGATAACAACCTGTTCACAAGGGAAGAACTGTCCATTTGGCTGAAAGATTTTTAAGTAGAAATTGTAATGATACTTTTATTTCTACGAACGATCTAAAAATAGTTATCGCATCATCACTTCCTTGATGATGCGAGTTGTAATTCTTAAATGTGCATTTCGAGATTTAAGTATTTCTTTAATTTATTTGAAAAGTAGAATGTTAGTGGAGCGCAAGCACGAAGCTCACAATAACGTTTTATTTGTCAGTTTTATGAAAAACAAATATAAAATGTAACTAAAAACAAGATTATAAATTGCATAAAAAATGGAATTACATTAAAAATTAAAGCTGCTTATATTAGAGCATAAAATAATAGTGTGCGATTCTGAAGAATGTGAATATGGATCAGAAAAAAAATATAATGATTATTTAATCGAGTGAATTGAATATTTACTCATTACAATGTTATTATGATACACTCGTTATTTAACATATTTTAATGAATTACGATCAATTCATGTTACAAGTTGCGATTATCTTAAAATGTAGTAAACAACGAAATCTTTTTTTTATGTACTTTTTTTTATTGTTACTAATTAAAATAGTGCCTTACAAAAAAAAAAAAAAAAAAA
>Proasellus_meridianus_4 ENA|HAFE01066441|HAFE01066441.1 TSA: Proasellus meridianus, contig comp68202_c0_seq2
CAACGCAGAGTACGGGGGAGACTTTAAGCAATAATTGTTCTAAGCAGTCTTGCGTTACACAGAAGTATTTGAAAATTAACAGACTACATTCTAAAATGACACGTTATCAGATGACAATTTGTTTGTACTTCCTTATGGTGACGCCCTTTTTCACGAATATTCAAACAGTTGATGCATTATTTTCCTGGAAAGATATCAGTGACTTTGTTTTGTCAAAAGCTACCAAACTATGGCACCGAGAAGATGCGACATTTTTAGGTAACTACTGTTTCTATTCAGTAAGACCAAAAATAATGGATTTTGGCCTTTATAAAACTGTCAACTTTCATTGCCCAGGACTAGCTATTTTTACAGGAAGAGCTGTTGGAAAAACTGAAGCAGATGTAGTAGCACAAGCTATTAAAGACTACGCTCGAAAGCTTCTGGATAACAAGATCTTTTCAAGAAACGAACTTCAAAATTATTTGTAAATTCAATTTTAAATTTTTAAAGTTTGACTACCCATCTAAATTTATTTTTATAGCTAAATTTAATATGTTTCAGTAAGATTGACTTAAAATTAGTTTGGTCAATATGAGTTAAATTTGAAATAATTTTAAAATAAAAATCACTCAATTATAGCTACTTAAATATTTCGCTGTAAGCCATAGTATGATAAAAATATAATCCAGAATGTTAATCTGATTCCAAATATTACCCGACACCGACAACACGAATAACACAATTAAAATGAACATGCATCAATTCAACAAATACTTGTATTAAAACAATTTTTATCAATTTCAAATTACAGCAATTTTTAAGGCATTTTAACAGTTAAAAAAACTACTGTTAACTTTAAAAATTACTGAAATTAATAAATTAATCTTAAATTATACGGTAATATTCTAAATTTTGTTAATTAACTTGTTTCTCAGTAATTAAATAAATGTAGACTCTTCTACATATAAAGGTTTGCATATACTAATTGATTTTGTTATTAGTAGATCAGTAATGGAATTTGTGGTTTTTTATTTTCCGTATAACATATAGTGAATAAATCAAATGTTTTAACATTTCAATAGTATCGATCTTTGATGATTAATGAACTACTGAATATTGATTGGAATTGATAGTTAAATCAAAATAAGTTTTCTGCAACAATTTAATTACTTAGTTTACACAAAATTAACCGAATTGTTTAAATGATGCCTTAGTACCAAGATGTCTAATGGCAGTTTCATTACAGGGCATAAGGGTTGGTCGGTTAAAACCTCTTGGTACTTTTTGTAGGTTTTACCAGTCTGCCGATTTTCAACCTGGTAAAACCTGAATAATCATTAAAATAGTGGGTAAAACTATATAAATACATTATTATGCTTATAAGTTGTAGGCTTAAGTGCCCAAAGCTAAAACAAAG
>Proasellus_meridianus_5 ENA|HAFE01082977|HAFE01082977.1 TSA: Proasellus meridianus, contig comp97611_c0_seq1
ATGGTTTGATTTCAATAAAGTTGCCAAGTGTGGAATTCATTTCAAATGCAATTGATCACGTGACATGAAGTCAGAAGTCTTTATATTCTAGATTTCTAGAAACACTTGTGAAAGAAAGACCAAAACTTGTTCGAACGACTGTTATCACACAGAATCAGAAATTTAAGAAGAGAAATAAAATAATTTGAAATGTCACGAAATGCCTATCTTGCATTTATAGTGGTTTCCATGATGGTGTTAAATTCTCAGCCCGTCGATTCTCAAACAGATCTCTACTCTCTTATTGCAGTTAAACTACTCAGCTTATTCCAAAGTGGCACATTTTCATTTCTTGGGAATCAATGTCAACACAGCGTCAAACCAAGAATAAGCAAGTTCAAACTGAAATACGACGCAAAAGTTTGGTGTCCAGGATTCGCTCCTTTTGATGGAAGAGCAACTCAAGTAAGTCGATCAGGCGCAACCGAACATGCGGTAAGAGATTACGCTAGACAGGTTGTTGAAAGTAAACTTGCCACACCAGAAGAAGTCAAAATATGGTTAAAAAACTAATTAAGTCTCAGCAAAAGCAACCAACAAATATCCTTAACGCAATGCTTCATACATAAAAATTTACCAAGTACTGTATCATAATATATCAACATGGTGAATAATTAATTTAAAAGATGTATTGAAAATAAACGAAAG
>Proasellus_meridianus_6 ENA|HAFE01095662|HAFE01095662.1 TSA: Proasellus meridianus, contig comp432397_c0_seq1
TGCCCTGAACTTTCATCCCATTGGTGTAGAATCAGCGCCATTTCTTGAAAGCATTTTGGGAGCTGTAACTGGAAAAGCGACTCAACTGTGGGATTCAGGAAAGGTGTCCTTTCAAGGTTACCAATGTCAATACACTATGAAGCCAACGTTTCATAAATGGGAGCTCTACCACCAGGCCAAGTTTTGGTGTCCAGGATTAGCGTCCTTTTCTGGATCAGATCGCCATGTCAGCAGAGATGGGGCAATTGAAAGAGCCCAGAAGGATT
>Proasellus_ortizi_1 ENA|HAFF01002643|HAFF01002643.1 TSA: Proasellus ortizi, contig c3120_g1_i1
AAATTGTCGGTCGAACGTCTCCAGAACTGCAGTGTGTTTATAAATACATTCGCGAGCGCGCAAGAACAGGTTTAAATATTGTTTGCCAGTGGTGAGGAAAGGAAGGGTTATCAGGGTTTTAAAGATTTAAAAGTAATTAAAGATGAATCTATTGGTTATATTTTTGACTACATTCAGTTTAGTTGCTTTCTTCCACACTAATAATGCTATGCCAGAACCACAATTTGGAGATTTTTTGAAGAGTTTTATAGCTGACAGGACTCGAAACTTATGGGAAAATGGCAGAGCAGACTTTTTAGGAAACAATTGCAGATATTCAATCAAACCTGGTTTTCGTAAGTTTGAGCTCAAATATGAAGCTAAGTTTGACTGCCCAGGATTGGCACCATTTTCAGGATCAGGAAAGGGAAGTAGTAGTAGTGGAGCACTTCAACGGGCGCAGAAGGAGTTTGCTCAGAAAGCACTGGATAACAACCTTTTCACGAGGGAAGAACTATCCATTTGGCTGACAGATTCTTAAAATGATATTCTAATGATACTTTTATTTTTACGAACTATCTAAAAATAGTTATTGCATCATCCCTTCCTTGTCACATGCTGTGTTTGAAAAATTGAGTTGAAATTCTAATATATGCATATTGAGATTTAAGTATTTCTTTAATTGATTTGAATCAAAGTATGTTAGTGGAGCCCAAGCACGAAGTTCACAAAGAAATTTCATTGGTCAGTTTTAAGAAAAACAAACATAAAATGCGATTAAAAATAAGATTACAAATTACATAAAAAAAAAAAACATACAGACCAATGGAAATGGAATTTCATAAAAAAATTAAAGCTGTTTATATTAGAGAACAAAATAATATTGTGTGACTCTGAAGGAAATAAATGTGGATCACCCAAAAAATTTACTGAACATTTAATCATTAACATTTTATAATTATACTCTTGTTTTTTAACATATTTTACTCAGCTACGATCAAAACGTTCCAAGTTACGACGGAATATTTTTTTTACTTATTATTATAATCGTGCTTTATACCATTGTTTACTTCTATTTAACCCCGG
>Proasellus_ortizi_2 ENA|HAFF01003231|HAFF01003231.1 TSA: Proasellus ortizi, contig c3635_g1_i1
CAAATCTAAGGAAATTAATTATTGTCAAGATTGTTTAGAACCGGAGAAGTGAAGTTCTTGGACTACGATTGTCTGTATACACAACGACCCAGCCTTCGATATTTTAGAGTTTATTACAAAGTTCGATTTCAATGTCTGGAACTCGCTCCGTTTACTGGCAATGGTGATTCAAAATATCTGGAAGACTCTTTCGAATTAGCAGTAAAAGATTACGCTAAGAAAATCTTAGCTTCTAAACTCTTATCAAAAGAGGAATTGGCGCCATTTTTGAATTAAATGTGTTTTCCTT
>Proasellus_ortizi_3 ENA|HAFF01013997|HAFF01013997.1 TSA: Proasellus ortizi, contig c15470_g1_i1
AACGCAGAGTACGGGGGAGTCAAGTCGTGAGTGAAATCAAGTTAACTTCTTATGAAGAATTTAGCATAATTTCATCATAATGCTAAAACTTACGCTTTTAACTCTGTGCGTTGTCTTAGCATTGGCTATATTAGCTGTCGAATCATCTCCATTTCTGGAAAGCATACTTGGAGCAGTAGTTGGAAAAGCAACCCAGCTCTTTGATGCTGATAAAGTAACCTTTATGGGACATAACTGTCAATATACGCAGGAACCTACTTTTAAAAACTGGGAACTTGTATACCGATCAAGGTTTTGGTGCACGGGCTTAGCCCCGTTTGCAGGATCAGCTTATGACGTAAGCAGAGATGGCGCCCTTACAGATGCTCAAAAAGACTACGCTCGACAACTGGTGGAAGCAAAATTGTTCAGCAGAGAGGAACTAGCAGTATTCTTGAGTAAATAAAATGCAATGTGCTTTACTCATTTATATATT
>Proasellus_ortizi_4 ENA|HAFF01019204|HAFF01019204.1 TSA: Proasellus ortizi, contig c20045_g1_i1
GGTATCAACGCAGAGTTGCTTTTCCAGTTACAGCTGTGGGATTCAGGAAAGGTGTCATTTCATGGTTACCAATGTCAATACACTATGAAACCTACGTTTCATAAATGGGAGCTCTACCACGCGGCCAAGTTTTGGTGTCCAGGATTAGCGTCATTTTCTGGATCAGATCGCCACGTCAGCAGAGATGGGGCAATTGAAAGAGCACAGAAAGATTACGCACGTAAGCTTGTTGAAGCCAAACTACTTTCAAAGGACGAATTGGCTGGTTGGCTTTAATATCTATTTTTATACATAATTAATGTGCTGACAAAGAAATAAAAT
>Proasellus_ortizi_5 ENA|HAFF01039640|HAFF01039640.1 TSA: Proasellus ortizi, contig c29570_g1_i1
AACGCAGAGTACGGGGGACATAAAGAAAGTAAAAACTGAAGGCATCACTTGTTCGAACGGCCGTTTCAGACAATCAAAAGTTTAATTACGAAGAGAAATAAAACAACTTGAAATGTCACGAAATGCATATATTGCATTTACAGTGCTTTCCTTGCTGATGTTAAATTCTCAGCCCGTCAATTCTCAAGCAGACCTCTACTCTCTTATTGCAATTAAACTACTCAGCTTATACCAAAGTGGCAGTTTTACATTTCTTGGGAATCAATGTCTTCACAGTGTCAAACCAAGAATAAGCAAGTTCAAACTGAAATACGATGCTAAAGTTTGGTGTCCTGGATTTGCTCCTTTTACTGGGAGAGCAACCAAATTAAGTCAATCAGGCGCAATCGAAAATGCAGTAAGAGATTATGCTAGACAGGTTGTTGGAAGCAATCTTGCCACATCAGAAGATGTCCAAATATGGTTAAATAACTAATTAAGTTTCAGCAATCGGCACCTACTCTTAACGCAATGCTTCATTCATAAAAATTAACCTAGAATCATATCTTTATCAGCATAAATAATTAATTTAAAAAGATCTATTGGAAATAAACGAAAGTAAGTTTAAAAAAAAAAAAAAA
>Proasellus_ortizi_6 ENA|HAFF01066980|HAFF01066980.1 TSA: Proasellus ortizi, contig c57389_g1_i1
CAATTCTCTGTTGTCAGCAGTATAAGACTTCAATAATTTTTCTAAACAGTCTTGCGTGACACTGAAGTATTTGAAAATTAACAGGCTGCTTTCCAAAATGCCACGTTATCAGCTGACAATTTATTTGTCCTTCCTTTTGATGACACCCTTTTTCACGAATATTCAAAGAGTTGAGGCATTATTTTCCTGGAAAGATGTCAGTGACTTTGCTTTGTCAAAATATTCCAAACTATGGCACCGAGAAGATGCGAAATTTTTAGGTCACAACTGTTTCTACACAGTTAGACCAAAAATAATGAATTTTGGTCTTTATAAAACTGCGAATTTTCATTGCCCAGGACTAGCTATTTTTACAGGAAGAGCTGTCGGAAAAACTGAAGCAAAAGTCGTTGAAGCTGCTATTAAGGACTACGCTCGAAAGCTTCTGAATAACAAGATCTTTTCGAGAGAAGAACTCCAAAGATTTTTGTAAATTCAAGTTTTGAATCTTTAAAGTTTGACCATCCCAGTAAAATTATTTTTATAAATAGACTTAATGTTTCATTAAGATTGACTTAAAATTAGTGACGTTCATAAGTCGCGTACAC
>Proasellus_ortizi_7 ENA|HAFF01082012|HAFF01082012.1 TSA: Proasellus ortizi, contig c72686_g1_i1
TCAACGCAGAGTACGGGGGACAGATAAGCAAAGCAGTTCACGAATATAAAAGGCGTTGCTGTACGAAAAGGAAGTAAATCAGAATTGGAATTTTAGTTGATTCGTAAGTGATCTTTGCTAACTGAAATTTGCATTTTATTGTCATAAACTACTTTATTATTCAATCAAAATAGTGACTGCCGTTCAACAACAGGATTGTTTTTTATTAAAAAAATGAATTTGAATCTGTTCCTCGCGATGAACTTAGTAATGCTCAGTGCCAGTTCACCTTCCCCTCAATGGGAATCAATTTTAGGAACTATTCTACAACAAGCTGCAACAAACTGGTGGCAAAACAATGCAGTTATATTTCTGGGGCATCAATGTCGGTACACAATGGAACCGACGTTCAAAAATTGGGAACTAGTTTACAGGGGCAGGTTTTGGTGCCCCGGTTTGGCACCATTTGCAGGAGTAGGTGAACACGTAAGCAGGGATGGAACAGTCGAAAGGGCTCAGAAGGACTTTGCAAGGAAAGCCTTAAATGCAAATCTATTTACTAGAGAAGAACTAGATGTATTCTTAAGGGACTGAATTATATTGTTAATTATGTACATACGTACATATTACCATCGATTTGAAGTACTTGTAATGGTGCCTTTCCCGATTCTTAAGGGAGGGTGAAAGAGATATTCAAATACGTGAACGATGATAATCAGAGTGCGACTTAATATTGGCACCTCACCTTTTTTCTTAAAATCGTAAGGGTGTTTATTGTTTTGTTTTTCATAAGAATTTATGACTTACATAACTAGTAAATATTTTACATCCTTAGATATATTGATCAAAGCTTAACTGATCAATTTATACAGCATTTAGAATATTTTACTACATCGGAATTAAAGTAAATATATTCTTT
>Proasellus_parvulus_1 ENA|HAFG01016025|HAFG01016025.1 TSA: Proasellus parvulus, contig comp30965_c0_seq1
ATCATTGCAATTGGAATTTTGGTGGAATCATAATTATCACTGTCGCTTGAACCTAAATTTCGTATTTGCATTATATAAATTACTTGTAAAACAACTAATAGTGACTCAATTATCTTCAGAAATGTTTTTAAATAAGAAATTGAAATTTAACCTGTTATTCACCCTGGGACTTTTAATGCTTGATGCGAGCTCAGCGGCGCCCCAATGGGAGTCAATATTGGGAACCATTGTTCAACATGCAGCTTCGAATCTGTGGCAAAACAGTGCAGCCATGTTTCTCGGCCATCAATGCCGATACACAATAGAACCGACATTTAAGAACTGGGAACTAGTTTACAGAGGAAGATTCTGGTGCCCTGGTTTGGCACCGTTCGCAGGAGTAGGCGAGCATGTAAGCAGGGATGGAACAATTGAAAGAGCTCAGAAGGACTTCGCCAGAAAAGCCTTAGAAGCGAATCTCTTCTCAAGAGAAGACCTCGCTGCATTCTTAAGAGACTGAATAATGGCGTTCAAAGTTTTACAATTAAATGTCAATACTTCGCAAATTTCTTGCCATCGACTAAAAACGCTTTGGTGGTTTTCCTTGTGAGATGATAGATAAGCGAGCGCGAAGGAAGTGTGAAATATATGTAGGCCATATGGAGAAATCACAAATTGATGTAATGGAGAAAAAGTAAGGCCTAATTTTACGATAGTTATCGTAAGATTCCACAAACGCTTAAACTTTCTTGTCAAACTGCTATTTTCATGTCAGTTGGGCAATAAAGTTTGTTCGTATATGAAGGTCTTTAAAGAGCCCATACGCAATTCAATTTTTCTTGACAGACTGGCAAAAAATAAAAAATTTGAGAAACAAGTTCGATCATGTGTCTATATTTGGCGCTCCCACACATGCTCAAACTTACATGTCAAACTGTTCGTTTGAAGCCATTTTGGCAAGAAAGTACGAACGTTTGTGGGCTCCTTTAGACGCATTCTTACTTCTCCGGCGACTTTCGTTTACGCTTAGATACTCACGAGACAATGTTATAACATTAAATTGTCAGCTCATCTTGGAAATAGTGTGTTGTATTTTTTACTATATTTTAGAGATATTTTGCTACCTGTAAAGCTAAATAATATATTTTGGCCACTTCGTGCGGGGGGGGGGGGTTATATCGTCAGCCGCATTCCTCTACCGCGGATGAATAGCCACCACAATATTGTGATGGGTGATTTCACATTTTTATATTGAATTTATTAAATTTATTAAAGCTTTCTATTTCTCGTACAAAGGTTCAACATTTGTAATAATTTTAATTCTAGAAAATATATTCAGGTGATGTTATTAGCTCAAATTGTGTCATTAACATTATATTAACGCTATAG
>Proasellus_parvulus_2 ENA|HAFG01016110|HAFG01016110.1 TSA: Proasellus parvulus, contig comp31177_c0_seq1
GATGTCACCAAACTAATCATCATAACTCATCTATAAAACGAAACTGTTTGTCGTCCGAAGGTTAGTTGTTACTCTTGAGTATTTATTTGAGGGCTTTTTTATAAACTCCATATCAATATCACTATGTTGAAACTTTATATGCAATCGCTTCTGTGCGTCTGCCTTTCTCTGAACATTTTGAATTTTTATTCAACAAAGGTAGAATCAGCTCCGTTTTTAGAGAGCATCGTAGGAGCTTTGACTGGAAAAGCAACTGAGCTGTTTGATTCAGGGAAGGTGACTTTTCACGGGTATCAATGTCAGTACACCAGAAAGCCAACGTTTCATAAATGGGAACTCTACCATGTGACGAAGTTTTGGTGCCCAGGATTAGCACCATTTTCTGGATCAGGCCGCCACGTCAGCAGAGATGGGTCCGTTGAGAGGGCACAGAAGGACTACGCTCAAAAGTTAGTTCAAGCTAAAACGCTTTCGAAGGATGAATTAGCTATTTGGCTTTAACATTTTAATTTAAGCAGCCTTACATCATCATATAAATGATTTGTATAAGGCGGGTTCTTCTTCGTATGAGCATGATTGTCTTCGCTAGAACTCTTAGTCAACTTTTGTTATTAAATAAATTAAAGATTTAAAGTGCGAAAGTTTTAATGAAATGTGATACTTGCCTTTTTCCTTGCCTGTTTCATATACAATTAAAGAGTTGTTTATCGACATCAATAAAAATATTCTCCCGTACATTCAAACAATCTACTGACTAATCTAGTTTATATTCACTAGCAATAATTCATTTCTTTTAGGGTTTTTTTTTCAACGGGATAGAGCA
>Proasellus_parvulus_3 ENA|HAFG01054110|HAFG01054110.1 TSA: Proasellus parvulus, contig comp78225_c0_seq1
ATTGCGGTCCTTTATTTGAACGACCGTTTCATAGTATCAGAAGTAAGAAGAAGAAAAAATTTGAAATGTCTCGAAACGGATACCATGCATTTATGATGCTTCTCGTGGTGATGCATATTACTCAGCCTGCCAATTCTCAGTCAGACCTCCACATTCTTATTGCGTTTAAGCTACTAAGCTTATTCCAAACTGGAAGCTTCTCGTTTCTAGGGAATCAATGCCAACACACTGTAAAGCCACGAATTAGCAAGTTCAAACTCAAATACGATGCCAAAGTTTGGTGCCCAGGATTTGCTCCTTTAACAGGGGGAGCTACTAGGTTGAGCCAATCGGGAGCCGTCGAAGAAGCAGTAAGAGATTATGCAAGAAAGGCTGTTGCCAGCGGCATCGTCACACCGGATGACGTCCGTATATGGCTGAAAGACTAATTTGATTATGCCAATAGTCGACTTCTAAGATTTATCTTTGCATCATAATAATTAAACCTGAAAAACATTGTGCCATCAACGTCTCATATTAAACAAAAAGATTAATCACAAAAGCACTAAATTGAGAAATAGTCTTCAGAAGAAGAAGAATTAGACGAGTCATGAAAAGTGTAGCGTGACTACGAGAAAAAAGTTGAAATATTTATCAAATTAATCAAATGCAGATAACATAACATAATTGCTTGCTTACCTTGCATGGAAGTTTCAGAATAGAATTTTAGGCTTAGGTCACTCAAAAAAGAGCCTAAACTAAAGAAATGCACAGGAATGTACTCTACGGGACTGTTATTTTACTAATTGACAATATAAAAGCAAAATGTTATCAATGGCAACCACTCATTTATTCATCGAAGCTTTCCTCCGTTTGGCTACATTTACTCAACCCAATAAGGACATTTTCAAACTGGAAGTTACAACCCTATGTTATACGCTATATTTAATAAATAATTTTTTTTTTAATATTGCAGCTGTGTCCAATTTAACTAATATATGAACGACCTTATCTTTACGGGATGCAAGTGTTTTATTC
>Proasellus_parvulus_4 ENA|HAFG01054873|HAFG01054873.1 TSA: Proasellus parvulus, contig comp78686_c0_seq4
GGGGAGTTTCCTCCACGTTGATCCTCCGCTTGAACGTCAGTATACATATATTTTCGAGGGCGTCAAGCGTGGGTTTTACTATCAGTTACCAGTGGTGAGGAAAGGGTTTCTTTCTGTGTTTATTCGTCATTTGGTTTTCAAGGCTAAACTAACCGTAAACAGTAATGAATCCCGCTATTTTATTAGCGAGTGGTTGGACTTTACTTGCAGTCTTCCACACCAGCTATTCCAGTCCATCGCCTCAATTTGGAGATTTTTGGAAGAGTTTGATAGTCGATAGAGTCCAAAAGCTATGGGAAAATGGTAAAGCAGACTTTTTAGGGTACGATTGCAGGTACACAACTAAGCCAGGTTTTCATAAATTTGAGCTGACGTTTGAAGCCAAGTTTGACTGTCCAGGATTGGCCCCATTTTCCGGCTCAGGAAAGGGTAGTAGCAGTATTGGAGCGCTTCACCGTGCACAAAAAGAATTCGCGCAGAAAACTTTGGACAACAATCTATTCCCAAGAGACGAACTTTCTCTTTGGCTGAAAGAATTTTAAGAAATTGAATATCTTTTATCTTTTGCATCATTCTGTTTGGTTCATTAAAAGCTCGTGAAAGGAATTTAAGCAACATAATGCTAATGTTCATTGCTATATCATGTCCTAAACAAATTTTAATCAATATTATCGAGCTGAAACGTTGGCTAAGTATATTTAGTGTGTTTTAAACATTCCATGTTAGG
>Proasellus_racovitzai_1 ENA|HAFH01031479|HAFH01031479.1 TSA: Proasellus racovitzai, contig comp41986_c0_seq1
GGGGAGTTCATTCACGAATATAAAAGGCGTTGCTGTACTAAAATGAAGTAATCAGTATTTAAATTTTAGTTGATTCATAAGTGATCTTGACACATTCTCACAACAGAATTTTGCATTTTTTACCCATAAATCACATTGTATTCAATAAAAAGAGTGACTCAGCCGTCCAAAAACAGGAATGTTTTTTACAAAGATAATGAATTTGCATCTGCTCCTAGCGATGAACACAATAATACTCAGTGCCAGTTCACCTTCCCCTCAATGGGAATCAATTTTAGGAACTATTCTACAACATGCTGCATCAAACATGTGGCAAAACAATGCAGTTACGTTTCTGGGGCATCAATGCCGGTACACAATGGAACCAACGTTTAAAAATTGGGAACTAGTTTACAAGGGGAGATTTTGGTGCCCCGGTTTGGCGCCATTTGCAGGAGTAGGTGAACACGTGAGCAGGGATGGATCCATCGAAAGGGCTCAGAAAGACTTTGCAAGGAAAGCCTTAAATGCGAACCTATTTACAAGAGAAGAACTCTATGTATTCTTGAGGGACTAAATAATATTGTTAATGCTGTATGTGAACATGTGTACGCGCGATCATGTGTGTATACATATTGCCATCGAGTTGAGGTACACAATTCGTAGGGTGTTTTTTTTTTTTTTCAATATGAATATTCGACTTACATAACTAGTAAATATTTTTGATCCTAAGCAATATTGAATAAAGCTTAACTTAGCTAAGTGTTTAGAATATTTTATAACATCGGAATTAAAGCATATTATATATATATTCTTTCTTCCATAGTATAATAATTTTTTCTTTCAAGCGAAAGTTAACATCTTTTAATTATTATTTGCCTTAACAACTTCTTTATTTAAATTTGTTATTCATGGTCACGTGATATGTAATACAGTATTCCTAATATTTCTTATTATAAGAATTAATTAACTGAGTGATAAT
>Proasellus_racovitzai_2 ENA|HAFH01035365|HAFH01035365.1 TSA: Proasellus racovitzai, contig comp44020_c0_seq1
TACTTTCGGAAGTTGAAGTATATCACTGTAGGTAGTTTCCTATAAAATGTTGAGAAAGTCCTAAATTTAGTCATTATTCTATAGTGTTTCTTGGTGGTTTACGAAAGGAATCATATATACCGTACTCAATTATGTTCAAATTTTTCATACAATCGGTTCTATGCGTTGTCATTTCATTGCATGTTCTTAACTTTCATCCAATTGGTGTAGAATCAGCACCGTTTCTCGAAGCCATTTTGGGAGCTGTAACTGGAAAAGCGACTCAGCTGTGGGATTCAGGAAAGGTGTCATTTCAAGGTTACCAATGTCTATACACTATGAAACCTACGTTTCATAAATGGGAGCTCTACCACGTGGCCAAGTTTTGGTGTCCGGGATTAGCGTCATTTTCTGGATCAGATCGCCACGTCAGCAGAGATGGGGCAATCGAAAGAGCCCAGAAGGATTATGCACGTAAGCTTGTTGAAGCTAAACTACTTACAAAGGACGAATTGGCTGGTTGGCTTTAATATTTATGATTATATACATGCATAGTTTAATGTGCTGACAAAGAAAATAAATACCTAAAGAAAAAAAAAAAAAAAAAA
>Proasellus_racovitzai_3 ENA|HAFH01041827|HAFH01041827.1 TSA: Proasellus racovitzai, contig comp46590_c0_seq1
CGCAATTAATATTAAGTTTCAGTCAAGAAGGATATTAATTTGTCGGTCGAACCTCGAGCGTCTCTTGAACTGCAGTATTCATATAAATACGTTCTCGAGAGCGTCAAGAACAGGTTTAAATATTGTTTGCCAGTGGTAAGGAAAGGGTTATTAGAGTTTTAAACATTTCAAATTAATTAACGATGAATCCAGTAGTTATATTTTTAAGCGCGTTCAGTTTAGTTGCCCTCTTCCACTCTAACAATGCAATGCCAGAACCGCAATTTGGAGATTTTTTGAAGAGTTTTATAGTTGAAAGGACTCAAAACTTATGGGAAAATGGCAGAGCAGAATTTTTAGGAAACAGTTGCAGATACACAATCAAGCCTAGTTTTCATAAATTTGAGCTGAAATTTGAAGCTAAGTTTGACTGCCCAGGATTGGCACCCTTTTCAGGATCAGGAAAGGGAAGTAGTAGTTCTGGAGCACTTCACAGGGCGCAGAAGGAGTTTGCCCAGAAAGCCCTGGATAACAACATTTTCACAAGGGAAGAACTTTCCATTTGGTTGACAGATTTTTAAATAGAAATTCTTTTATTTATACGAACTATCTAAAAATAGTTATCGCACCATCTCTTCCTTGCCACATATCATATCTGTGTTGGAAAATTTGAGTTGTAATTCTAAAATGTGCATCTCGAGATTTAATTTAATAGATTTTAAACGTAGAATGTTAGTGGAGTGCAAGCAAGAAGTTTGCAAAAACATTTCATATGTCAGTTTTATGAAAAATAAATATAAAATGTGATTAAAAACAAGATTACAAATTATGTAAAAAAGCAACACACAGACCAATGGAAATGTAATTACATTAAAAATTAAAGCTGTTTATATTAGAGCACAAAATAATAGTGTGTGACTCTGAAGGACATGAATGTGGATCAGTAAAAAAATAGAATGAATTTTTATCAAGTGAATTAAATATTTACTCATTGTAATTTTATAATGATACAATGGTTATGTAGCATATTTTACTGAGTTACGATCAATTCATGTTCCAACCAAGTTGCGACTGTATTAAATGCTATTTACGAAAGTAGTAAACAGTAAAATATTTTGTTTATGAATTTTTTTATTGTTACTTATTAAAATCGTGCTTTACCAAAAAAAAAAAAAAAAAAAA
>Proasellus_racovitzai_4 ENA|HAFH01044615|HAFH01044615.1 TSA: Proasellus racovitzai, contig comp47447_c0_seq2
TAATTATTAATAACACACATAATAAAAACCCTGGACAGATAAGTAATAATTTAGTTGCCATTTTTTCACATCACGTAACTAACAAAGATCAGTTAAGTCAAGAGTGAAATCTAGTTAACTTCTTTTGAAGAATTTAGCACAATTTCGTCATAATGTTAAAATTTAAGCTTTTAACTCTGTGCGTTGTCGTTGTAATGGCAATATCAGCTGTCGAATCCTCTCCCTTTCTGGAAAGCATACTTGGAGCAGTAGTTGGAAAAGCAACTCAGTTTTTTGATGCTGATAAAGTAACCTTTATCGGACATAACTGTCAATATACGCAGGAACCAACTTTTAGAAACTGGGAACTTGTATTCCGAACAAGGTTTTGGTGCACGGGCCTAGCCCCGTTTGCAGGATCAGCTTATGACGTAAGCAGAGATGGTGCCCTTACGGATGCCCAGAAGGACTACGCTCGACAACTGGTGGAAGCAAAATTGTTCAACAGAGAAGAACTGACAGTATTCTTGAATAAGTAAAGGGAATGTACTTTGCTTATTTACATATTATATTAAGTGAAAAGTACTATGCTGTTTATTTTTTTCATCAGATACAGCTATTCCCACTAGGACTTGGGGAAAAAACGAAAAATTTCGAAAACCGGTTTTTGGTTTTGTACAAAGTGTAAAACAGGTTAACCTGTTTTCAACCGGTTACTGTATTTAAAAAACAAATTTTGATTCTAACATTTAATATACCATATAATCTACATTAAATATGCAGGAATCGGTTCAATAAACCAAGGAAAATGAACAAAAATCTAAAAAATCTAAATTTAGCAGAAACCTTTTTTTTAAAATGATA
>Proasellus_racovitzai_5 ENA|HAFH01050528|HAFH01050528.1 TSA: Proasellus racovitzai, contig comp48686_c1_seq1
GTGTTGAATTATTTTCAAATACAGTTGCTCGCATGAAGTCTAAAGACTAGAAACACTTGTGAAAGAAAGATCAAAACTTGTTTGAATGACAGTTTCATAGGATCAGAAATTTAAGAAGAGAATAAAAAGTTTAAATGTCACGATATGCACATCTTGCATTTGTAGTACTTTCCATGATGGTGTTAAATTCTCAGCCCGTCCAATCTCAGGCAGATCCCTACTCTCTTATTGCAGTTAAACTACTCAGTTTATACCAAAGTGGCACTTTTTCATTTCTTGGAAATCAATGCCAACACAGTGTCAAACCAAGAATAAGCAAGTTCAAATTGAAATACGATGCTAAGGTTTGGTGTCCTGGATTTGCTCCTTTTACTGGGACAGCAACCAAATTAAGTAAATCAGGAGCAACCGAACATGCGGTAAGAGATTACGCTAGACAGGTTGTTGGAAGTAACCTTGCCACACCAGAAGAAGTCCAAATATGGTTAAATAACTAATTAAGTCTCAGCAGTCAACACCTACACTTAACGCAGTGCTTCCTTCATACATAAAAATTAACCAAGAATCATTAAATATCTTTATTAACATGGTGAATAATTAATTTAAAAAGATCTACTAATTGAAAATAAACGAAAGTTAGTTTTTCGATTATATTATTCTCATTGAAGTTTGCTAATACTATATTTCAAAGAGAACCAAGCCAGCATAAATCAAAATCTTTATTGCAACCATTTATCTAATCATATCATTCGATGTATCATAAGCAAGAGTTTTAAGATAGCTTTGAAATGTAAAAAATATGGATTTAAAAAACTGTTATAACATAAAGAATGTGAATGCTTCGATTTTGGGAGAGTAATAAATGTCAAACCATTCTTTTTTATAAGAAGTGAATTTATTGGAGTCGAGTGTCTTGGAAACGTGTTATCCGAAAGTCGGCCTTCTAGATATAAGGAAAAGCAAAGTTTTGGACAAGATAAGAAAATTAAAATCCCCATTGAAATTTAATGGTTTTAAAGCAATTTACCGAAGTTTAGTTTAATAATGGAAGGACCACATTTTCGGGAGCTATATCCAAATCCCCGACATAATATTTCTTTGACGAAAACATTTTTTTGATTTGGGTAGAAATAGCCTTATAATCTCAAAGTATCTTCCCATAATACTTAAAATAATGAATA
>Proasellus_rectus_1 ENA|HAFI01020396|HAFI01020396.1 TSA: Proasellus rectus, contig comp42913_c0_seq1
CAACGCAGAGTACGGGGGAGTTCATTCACGAATATAAAAGGCGTTGCTGACTTGCTGCACTAAAATGAAGTAACCAGTATTGGAATTTTAGTGATTCATATAAGTGATCTTGTCTAACTATAACTTGGCCATCAACTACTTATTAATCAATAATAATAGTGACTGCGTTCAACAATAAGAGCTTTTTTATTAAGAAAATGAATTTGCATCTGTTCCTAGCGATGAACTTAGTAATGCTTAGTGCCAGTTCACCTTCCCCACAATGGGAATCAATTTTAGGAACTATTCTACAACAAGTTGCAGCAAATATGTGGCAAAACAATGCAGTTACGTTTCTGGGACATCAGTGTCGATACACAATGGAACCAACTTTTAAAAATTGGGAACTTGTTTACAGGGGAAGATTTTGGTGCCCTGGTTTGGCTCCATTTGCAGGAGTAGGTGAACACGTAAGCAGGGATGGAGCCATCGAAAGGGCTCAGAAGGACTTTGCTAGGAAAGCCTTAAATGCAAATCTTTTTACAAGAGAAGAACTCGCTGAATTCTTGAGGGACTGAATAATATTGTTAATGTGCAGGTAAACAGATGAACATGTTACCTTCGATTTGAAGTACTTAATTGTAATGGTGCTTTTCCCGATTCTTAATAGAGAATGAAAGCGATATTCAAATACGTGATCGATGTTGTCCAGGGCGCCACTTAATATATAGGCAGTTGGCCTTTTTAATTAAAGTTGTATTTAGGTTTTTTTATTTGTTTAGTTCCTTAGAAATTTATGACTTACATAACTAGTAAATATTTTAGTTTTTGGCTATACTGATCAATGCTTAACTGAATAATATATACAGTATGTAGAATATTTTACAACATCGGAATTAAAGCATATATATTTCCTATCAATTCCATAATTATATAATGCTGATGTAATTAAACAGTTTTTTTCTTTTAAGCGACTGTTAACATATTTTAATTATTATTTAGCTTAACGACTTCTTTATTTAAATTTGTTATTCTAGGACCTATGGGACATATCATGTGTAATACAATAGTATTCCTAATATTTATTCAAATAATTAATTAACTGAGTGATATTTATAATAACCATATTTATGATAATTTTATTTTCAAAAGTCAAAGGTCAATTGAGTATTTAAATGGTTTCAATGAATCCATTGTATCAATCTATCTATATCATTTTTTTTTTTTTTTGCTGCTTTCAGTCTTTTATTAGACTATGATACAGCAAGCCTATTTGTTTTTATGTTTTTCCTTAAATTGAGCTTAATATTCCTGTTGTAGACAGGAATTTAAATAAATGCTTTGTTATTTTTAGTTGTATTTTTGGGCCCCAAGGACCTCCTCCTAATAAATTTTTTGAGGTGAATTCTCTTATATCCAAAGCCTGTATAGCAACCCGTAATTTTTCTCTGGACCTGTTGTATTGATTACAATGTAATAACACGTGCGTCACTGTTTCTTGTTGATTACAATATAGACAGTTTGGAGAGTCAACCTGTCCCATTGTATCAATCACATAATTGTTCAAAAGCCAAAAAAAAAAAAAAAAA
>Proasellus_rectus_2 ENA|HAFI01020759|HAFI01020759.1 TSA: Proasellus rectus, contig comp43414_c0_seq1
ACGCAGAGTACGGGGGAGTCATTATTCTAGAGAGTTTCTAGGTGGTTTATGGAAGGAATCATTCTGAACTCAAATATGTCCAAACTTTGTATACAATTGGTTCTCTGCATTTTCATTTCGTTGAATGTCCTGAACTTTCATCCCAATGGTGTAGAATCAGCGCCTTTCCTCGAAAGTATTTTGGGAGCTGTAACTGGAAAAGCGACTCAGCTGTGGGATGCAGGTAAGGTGTCCTTTCATGGTTACCAATGTCAATACACAATGAAACCTACGTTTCATAAATGGGAGCTCTACCACGCTGCGAAGTTTTGGTGCCCAGGATTAGCATCATTTTCTGGATCAGATCGCCACGTCAGTAGAGATGGGGCAATCGAAAGAGCCCAGAAGGATTACGCACGTAAACTTGTTGAAGCTAAACTACTTTCAAAGGAAGAATTGGCTGGTTGGCTCTAATATTTTTGTTCAAAAATAATTAATGTGCTGACAAAGAAAATAAATAGCTAAACGAAAAAAAAAAAAAAAAAA
>Proasellus_rectus_3 ENA|HAFI01021511|HAFI01021511.1 TSA: Proasellus rectus, contig comp44403_c0_seq1
CAACGCAGAGTACGGGGGGCAGTGTGTATATAAATACATTCGCGAGAGCGTCAAGAACAGGTTTAAATAGTGTTTGCCAGCGGTCAGGAAAGGGTTATACGGTTTTCAAGATTTAAAATTAATTAAATATGAATCCAGTGGTTTTACTTTTGAGCGCATTCAGTTTATTTGCTCTCCTCCACACTAACAATGCTATGCCAGAACCACAATTTGGAGAATTTTTGAAGAGTTTTATAGCCGACAGGACTCGACACTTATGGGAAAATGGCAGAGCAGACTTTTTAGGATACGATTGCAAATACTCAATCAAGCCTGGTTTTCGTAAGTTCGAGTTGAAATTTGATGCTAAGTTTGACTGCCCAGGATTGGCACCATTTTCAGGATCAGGAAAGGGAAGTAGTAGTTCTGGTGCACTTCAACGTGCGCAAAAGGAGTTTGCTCAGAAAGCGCTGGATAACAACCTTTTCACAAGAGAAGAACTATCAGTTTGGCTGAAAGATTTATAAAAAGAAATTCAGGATACATTTTTTTTGTGAACTATCTAAAAATAGTTATTTTGTTGAGTTGAAATTCTAAAATATGCAAATTGAGATTTAAGTAATTATTTAATGTGGAATCGAAATATGTTAGTAGAGCCCATACACGAAGCTCACAAAAAAGTTTCATTGTCAGTTTTAACAAAAAAAAAAATAAAAAGTGTTTAAAAACCAGATAACAAATTATTTAAAAAAGCAACATGCAGATGAATATAAATGGAATTACATAAAATATTAAAACGGTTTATGTTGGAGCTCAAACTAATTGTGTGCGACTCTGAAGGACATAAATGTGGATCAGTAAAAAATATACTGAATATTTAATCGAGGGAATAAAATATTTAATCAGTGGAATTTTATGTTGATGTACTTGTTTTTAAGCATATTTTATTGAGCTACGTCAATAAATGTTCCAATATTTTTTTATGTAATTTTTATCTTTACTTATTAAAATCGTGCTTTCCCATTGTTTAATTCTATTTCATTCCTGATTAGTTATAACTAAATCCCCAAT
>Proasellus_rectus_4 ENA|HAFI01030129|HAFI01030129.1 TSA: Proasellus rectus, contig comp53652_c0_seq1
ATATCTATTTGATAACACACATAATTTACAAAGTTTACAGCATACTAAACCCCGGACAGTTCAGTAATTAATAATTTAGTTACCATTTCTTACATCACGTTATTCACAAAGATTATTTAAGTCAAGAGTGAAATCAAATTATCTTCTTTTGAAGAATTTAGCATAATTTCGTCATTATGCTAAAATTCACGCTTTCAACTCTGTGCGTTGTCTTTGCAGTGGTTATATTAGCCGTCGAATCATTCCCATTTCTGGAAAACATTCTTGGACCAGTAGTTGGAAAAGCAACACAGCTTTATGATGCTGATAAAGTAACCTTTATGGGACATAACTGTCAATATACGCAGGAACCTACTTTTAGAAACTGGGAACTTGTATTCAGAACAAGGTTTTGGTGCACGGGCCTAGCCCCGTTTGCAGGATCAGCTTCTGACGTAAGCCGAGACGGCGCCCTTACAGATGCCCAAAAAGACTACGCTCGACAACTGGTGGAAGCAAAATTGTTCAACAAAGAAGAACTTGCAGTATTCTTGAATAAATAAAAT
>Proasellus_rectus_5 ENA|HAFI01030646|HAFI01030646.1 TSA: Proasellus rectus, contig comp54052_c0_seq1
AACGCAGAGTACGGGGGATTCATAATTCACGTATTTTAACGACAGTTTCTGTTTTGTCAACATTCGTTTATCTGGTTAATTTTAAATTCTCCATATCAATAATAGAATGGCCCTCACTGGATATCTTACAGTTACAAACCTAATATTTGGCCTTGTTATTGTGGGCAATGTAGTGGAGTGCAGTGTGAAAGACCAAGCTTCCGATGCTGCAAACAATTCTCTTGATTTAAGTCTTTTTAAATTTTTTGTTGACAAGACTACAAGATTGTTTAGAACCGGAGAAGCGAAGTTCTTGGACTACGATTGTCTGTATACACAGCGACCCAGCCTTCGATTTTTTAGAGTTTATTACTCTATTCGATTTCAATGTCTGGAACTAGCTCCATTTACTGGAAATGGTAATGCAAAATATCTAGAAGACGCATTTGAATTAGCAGTAAAAGATTACGCTGAGAAAATCTTAGCTTCTAAAATCATATCAAAAGAAGAATTGGAGCCATTTTTGAATTGAAGAGAGAAAATCACGATTGTGACAGTTGACCTACAGTGCATCAAAAGCGAAAATACTGTCCAAACTTTGTCTATTTTATAATTTTTTTCCCCCATGAGGATTATGGCAGCAGTCAGCACCTTCAAGAAGAAAATTCAGTCATTTTTATGAATATTTCGGACGAAACGTTATAATTTCGGTACAGCCAAGACGGAAGCCAAAATTTCAGTTCCGGTGCATCACCAATCTATTCCTCCACAATGCAAATGAAAACTTTTTCACATCTTTTAATATATGAGAGATGTAATTTATCAACAGTCGAATCATACAAAAATAAAATTTTCCAAATACGTCCAATTTCCTCATAGTATAGTGAAATTCTCCCTGTATCGATTGAATTTCTTCATTTTTTTAATACCATTTCCCACTTTTCTATTTAATTTTCACTATAATTACTCAAATTCACTACTTATCGATTCAAATTTCCATTTATTTACTCTACTTCACCATGCACAATTTCTTTTCACTTACCTCCTTTTTTACAATAATTCCCTTTTTTTCATCCAATTTCCACCACATTAACTCCACTTCATCCCATTATCGGTTCTATGTCCATCTTACAGATACCAACTCACCCCATTTTATTATCAGATTCGCCCTTTACTAAATAATTCTACAATTTAAAATTCATTTTCCACAATATTTACTCATTTTCACCAAACTATCGATTCAATTCCCACTTTATTTACTCACTTCATCCCATTTTTCAGTTCAGATTAATATTTTTTTTAGTATAAATTCCTTAATTTTAGATTCAATTTTCACCACATTTTCTTCCAACCACTCAATTTCAGATTCAATTTCAACCTTATTTACTCATTTCACCCCATTTTCACAGCAATTAGACTATGTTACAAATAAAT
>Proasellus_rectus_6 ENA|HAFI01034033|HAFI01034033.1 TSA: Proasellus rectus, contig comp56788_c0_seq1
TATCTATTTGATAACACAAAGTTGCCAAGTGTTGAATTATTTTCAAATACAATTGGTCACACGAAGACTAGAGTAGAAACGGTTGTGAAAGATCAAAACTGAACTTACTGAAGTCAATACTTGTTCGAGCAGCAGTTTATGAGGACCATAAATTTAATCAAGAAGAGAAATAAAATAATTTTAAATGCATCTCATACATCCAGAGAGGAAATAATCGGAAGAGAAAATTTAACTGAGAAAGTTATTGGTGTAGTAAGAAGATCTGTGTGGAAGAGATATGCTAAGCCACGAAATGCATATCTTGTTGCTTTTATAGTGCTTTCCTTGATGATGTTAAATTCTCAACCCGTCAATTCTCAAGCAGGTCTCTTCTCTCTTATTGCAGAAAAACTACTCGGCTTATTCCAAAGTGGCAGTTTTTCATTTCTTGGGAATCAATGTGAACACAGTGTCAAACCAAAAATAAGCATGTTCAAACTGAAATTCGATGCTAAAGTTTGGTGCCCCGGATTTGCTCCATTTACTGGGAGAGCAACCGCATCAAGTAAATCAGGCGCAACCGAACATGCAGTAAGAAATTACGCTAGACAGGCTGTTGGAAGTAATCTTGCCACACCAGAAGAAGTCCAAATATGGTTAAATAACTAATTAAGTCTCAGCCATCGGCACCTACTCTAAACATAATGCTTCTTCCATACATAAAAATTAGCCAATAATCATTAATATATAATCAGCAAGGTGAATAACTAATTTGAAAAGATCTATTCGAAATAAAATGGAAGATAGTTTTTGCTATTACCTTATTTTAAAGGTTTTTACCAAAATCTTTGTAATCATTTAACTAAGCATGTGAATAACACTCTGTATCAAAAGATCAGGTTTTGAGATGGCTTGAAATGTAAAAAATAAGGATTTAAAAAACTGTTATAACTGAAAAGAATGGGAACGCTTCGATTTTTGGAAAATAAAATA
>Proasellus_rectus_7 ENA|HAFI01049543|HAFI01049543.1 TSA: Proasellus rectus, contig comp64610_c0_seq1
TCAACGCAGAGTACGGGGGGAGACTTTAAACAATAATTATCCTAAGCAGTCGTGCGTTACACAGAATTATTTGAAGATTAACAGACTGCATTCTAAAATGACACGTTATCAGATGTCAATTTGTTTGTACTTCCTTATCATGACACCCTATTTCACGAATATTCAAACTGTTGAGGCATTTTTTTCCTGGAAAGATGTCGGTGATTTTGTTTCGTCAAAAGTTAAAAAACTATGGCACAGAGAAGATACAACATTTCTAGGTAACAACTGTTTTTACACAATAAGACCAAAAATAATGGATTTTGGTCTTTATAAAACTGTTAACTTTCATTGCCCAGGACTAGCTGTTTTTACAGGAAGAGCTGTTGGAAAAACTGAAGCAGAAGTCTTGGAACTTGCTATTAAGGACTACGCTCGACAGCTTCTGGATAAAAAGATCTTTTCAAGAGAAGAGCTTCAAAGGTTTTTGTAAATTAAATTTTAAATCTTTAAATTTTGACCATCCATCTAAACTTACATTTTTATAAATAAATTTAATGTTTCAGTACAATTGACTGCAAATTAGTGTGGTCCATAAGTCGCACACTATATAGAGTTAAATTTGAAATAGTTTTTAAATGTAAATCATTCAATTACTTAAATATTTTCCTGTAAACCATTGACTGATAAAAGCAGAATCCTGAATGTTAATCTGATTCCAAATATTACACTACACTGACAACACGTATAACACAATTAAAATATAATTGCAATTTGGAGCAATGCAACAAATACTCGTAAAACGTTTTTCTTTTCAATTTACAAATATTTTTAAGACATTTGAACAGTTAAACTATTTAATAGATTGTCTAAAATAAATAAAATTAATAAACTTT
>Proasellus_solanasi_1 ENA|HAFJ01006323|HAFJ01006323.1 TSA: Proasellus solanasi, contig comp12779_c1_seq1
CAAGCTGCAACGAACTTGTGGCAAAATAATGCAGCTACGTGGCTGGGGCATCAATGTCGATACACGATGGAACCAACGTTTAAAAATTGGGAACTAGTTTACAGAGGGAGATTTTGGTGCCCCGGTTTGGCACCATTTGCTGGAGTAGGTGAACACGTAAGCAGGGATGGATCCATCGAAAGGGCTCAGAAGGACTTTGCA
>Proasellus_solanasi_2 ENA|HAFJ01013663|HAFJ01013663.1 TSA: Proasellus solanasi, contig comp28538_c1_seq1
TATCAACGCAGAGTACTTTAGTTGCCCTTTTTTTCCATCACGTAACTCGCAAAGATCAGTTAAGACAAGACTCAAGAGTGAAATCTTGCTAACTTCTTTTGAAGAATTTAACACACTTTCGTCATAATGTTAAAATTTAAGATTTTAACTCTGTGTGTTGCCTTTGCAATGGCTATTTTAGCTGTCGAATCATCTCCATTTCTGGAAAGCATACTTGGAGCGGTTGTTGGAAAAGCAACTCAGCTTTATGATGCTGATAAAGTAACCTTTATGGGACATAACTGTCAATATACGCAGGAACCTACTTTTAGAAACTGGGAACTGGTGTACCGAACAAGGTTTTGGTGCACGGGCCTAGCCCCATTTGCCGGATCAGATATTTCAATGGTAGCAGTTCACAGGAGCTGCAACAAATAATTCCTACTTTACACATATTTGTATGAGGTGCCCGTTCGTTCAGACTCCATCCAGAGTGACTCACGATTTTGTCGTGGAGTCTGGTGATGCCTGTTCCTTATGGACACCCAGTCACATCCTTCCACCT
>Proasellus_solanasi_3 ENA|HAFJ01016303|HAFJ01016303.1 TSA: Proasellus solanasi, contig comp32808_c0_seq1
GGGTCGAACCTCGAACGTCTCTTGAACTGCAGTGTGCATTCGAGAGCGCGTCAAGAACAGGTTTAAAACTTGTTTGCCAGTTGTCAGGAAAGGGTTATCACGCTTTTAAGTATTTCAGAATAATTAAAGATGAACCCAGTGGTTATATTTTTGAGTGCGTTCAGTTTATTTGCTCTCTTCCACTCTAACGATGCTATGCCGGAACCACAATTTGGAGAATTTTTGAAGAGTTTTATAGTTGACAGAACTCGAAACTTATGGGAAAATGGTAGAGCAGACTTTTTAGGAAACAGTTGCAGGTACTCAATCAAGCCTGGTTTTCGTAAGTTTGAGCTGAAATTTGAAGCGAGGTTTGACTGCCCAGGATTGGCACCCTTTTCAGGATCAGGAAAAGGAAGTAGTAGTTCTGGAGCACTTCAACGGGCGCAGAAGGAGTTTGCCCAGAAAGCACTGGATAACAACCTTTTCACAAGGGAAGAACTATCCATTTGGTTGACAGATTTTTAAATAGAAAATTTAATTTTAATTTGATTTTTACGAACTATCTAAAAATAGTTATCGCACTATCCCTTCCTTGCCATATATCTGTGTTTGAAAATTTGAGTTCTAATTCTAAAATGTGCATCTCGAGATTTCAGTATTTCTTTAACAGATTTGAAACGAAAAATGCTAGCGGAGCGAAGGCAAGAAGTTCGCAAAAACGTTTCATTTGTCAGTCTTATGAAAAAATAAATATAAATTGTGATTAAAAACAAAATTACAAATTATGTAAAAAGGCAATTCACAGACCAATGCAAATGTAATTACATAAAAATTAAAGATGTTTACATTAGAGCACAAAATAACACTGTGACTCTGAAGGACATGAATTTTTATTAATTTTTTTATGGTTGCTTATTAAAACCGTGATTCAG
>Proasellus_solanasi_4 ENA|HAFJ01019992|HAFJ01019992.1 TSA: Proasellus solanasi, contig comp39641_c0_seq1
AGTGGTATCAACGCAGAGTAACCAGGGGGAGTTTAATCATTATTCTTGAGTGTTTCTTGGTGTGTTTTGAAAGGAATCATACCGTGCTCAACTATGTCCAAACTTTTTATACAATCGGTTCTATGTGTTTTCATTACATTTAACATTCTGAACTTTCATCCCATTGGTGTAGAATCTGCGCCGTTTCTCCAAAACATTTTGGGAGCTGTTACTGGAAAAGCGACTCAGCTGTGGGATTCGGGAAAGGTGTCCTTTCAAGGTTACCAATGTCAATACACAATGAAACCCACCTTTCATAAATGGGAACTCTACCATGCGGCCAAGTTTTGGTGCCCGGGATTAGCATCCTTTTCCGGATCAGATCGCCACGTCAGCAGAGATGGAGCAATTGAAAGAGCCCAGAAGGATTACGCTCGTAAGCTTGTTGAAGCTAAACTATTTACAAAGGACGAATTGGCTGCTTGGCTTTAATATTTATGTTTATACATAGTTAATAAATAT
>Proasellus_solanasi_5 ENA|HAFJ01042785|HAFJ01042785.1 TSA: Proasellus solanasi, contig comp56564_c0_seq1
AACGCAGAGTACGGGGGAGTCCAGTCTCTGTTGCCAGTTGGTTCAGACTTTAAGCAATTATTGTTCTAAGCAGTCTTGCTTTGATACTGCTGAAGTAATTGAAACTTAACCGACAGCATTCTAAAATGTTACGTTATCAGCTGACAATTTATTTGTACTTATTTCTGATGACACCCTTTTCCATGAATATTCAAACGGTTGAAGCATTTTTTTCCTGGAAAGATATCAGTGACTTTGTTATCTCAAAAGCTAGCAAGCTATGGCACCGTGAAGATGCGACATTTTTAGGTAACAACTGTTTCTACACAGTAAGACCGCAAATAATGAAGTTTGCTCTTTATAAAACTGCAAACTTTCATTGCCCAGGACTCGCTCTTTTCACAGGAAGAGCTGTTGGAAAAGCTGAAGCAGAAGTCTTAGAACTTGCTACGAAGGACTACGCCCGAAAGCTTCTGAATAACAAGATCTTTTCGAGAGAAGAACTCCAAAGATTTTTGTAAATTCATGTTTTGAATCTTGAAATTTTATCCATCCCAGTAAATTTATCTTTATATCTAAATGTAATGTTTCAGAAAGTTGACTTAAAATTAGTTTAATTGGAAATAGTTTTTTAAAGTAAATCGTTAAATTACTTACATAAATATTTCCCTTTAAACCATAGAATGATAAAAATATAATCCAGACTGTTAATCTGATTCCAAATATTTTAATACACGTACGAATAACGCATGCTGTTAAAATAAGCATGAATCAATGCAACTTTCAATTTGCAAATATTATTTTTTAAGACCCTTTAACATTTAAAATATTGAATGGACTTTAAAAATTAATAAAATTAAATA
>Proasellus_solanasi_6 ENA|HAFJ01067320|HAFJ01067320.1 TSA: Proasellus solanasi, contig comp61302_c2_seq9
TATTACAAACATTTGCGCTCTCAGGATCACAAGAAGACTAGAACCACTTATGAAAGAAGAACAAAATCTGAAGACATCACTTGTTCGAAAGGCAGTTTCAGAGAAATAAAAATGTCACGAAATGCGTATCTTGTTGCATTTATAGTGCTTTCCATGATGATGTTAAATCCTCAGCCAGTCAATTCTCAAATAGCTCCCTACACTGCTGTTGCTGTTAAACTGCTGAACAGCTTATACGGAAGTGGCAGTTTTTCATTTCTTGGTCATCAATGTCTCCACCAAACCAAACCCACAATACGCAAGTTCAAACTAAAATACAGAGCAAAAGTTTTTTGTCCTGGATTTGCTCCATTTGCTGGGAGATCAACCAGATCAAGTAAAGCAAGTGCACTCGAACATGCGGTAAGAGATTTCGCTAGACAGGCTGTGGAAAGCAAACTTGCCAAACCAGAACAAGTCCAAATATGGATGAATAACTAATTAAGTCTAAGCCATAAGTACTTACTCTTAACGCAATGCTTCCTTCATAAGTAAAAATTAACCAAGAAATATAATATGTCTTTTATCAGCATAGTGAACAATTAATTTATGAAGATCTATTATAAATAAATGAAAGTTAGTGTTTTAGTTGCATTACTCTCATTGCAATTCGCCATTACTTTATTTAACTAAGCATATCACATGATGTATCGTTAGCACTGGTTTTGAGATAGCTTTGAAACGCAAAATTTATGGGTTTGAAAACAGTTACAACTTAAAAAATGTGAGTGCTTCGATTTTGGGAGAATAATAATCATACTAATTATCAAACCATTCTTTTCTTATAAGAAACTAGCGGAGGTGGGCACCCGCTATTTTTTCGTTAGTCCGCTACTCGTTACTCCGCTAACTTTATTACAAGCTATACAAATTTCTAAAAGGAACTTCAACTTAATTTTCAATTTTATTTTACAGATTATATATACGATTGGCGTATGGAATGAAATTGCTAGGAATAGGTCTATATGGAATACCAACGTATAGTCGGATTGAAACCAAAGTGTACTACTTCCAAATAGAAACTTAACTTTATTTTCACTCTTATTTTGCAGGTTATTCGATTGGCGAGTGGATTAATCAATAAATTGTTAGGCCAAGGATACATGGAATACGTTTTACTGAACTTCATTCAGCGTGTCAGCTTCTTATTTTCTAAGGAATGAAGAGTAAACACAAACTTTTTTCTTGGGGTGGAGATGCATGTAACTAAAGTTTTACTTTAATTTGGTGGTAACTTGAGAACAGTAGCATATGCTTGCTTTAAATTTACACTGTTTACTCATTTGGAGTATGTCTAGGCCTATTTGACATTACATCAAAGAAAACATCCAAGCCATTCTAGAACAGATTCAGGGCTCAGCTAGGAGTAATGCCTAAACAAGCAAATTAGACTAAAGATAAATTTGACCAGTAGCCAATAAATGAGAAGAGAATTAGATGCAAAATGCTTGGCCTATGTGAAAATTATAATTTTGCGCATTTTGCTATAGGCCTAGGATTAGGCCTAGCCTAGAAATTGTAAACATTGCAATACCCTAGAGTCCTAGACCCAAGGCCAATTCTCGAACCAGGGTGCCTACCAGATCAGAAATGCCAGAATTTCATGACTTTTT
>Proasellus_solanasi_7 ENA|HAFJ01080262|HAFJ01080262.1 TSA: Proasellus solanasi, contig comp416920_c0_seq1
GCCAAGAGTTGATTTATTTTCAAATGCAATTGATCGCACGAAGTCTGAAGACTCTAGAAGATTCTAGAAGCATTTGTGAAAGAAAGATCAAGACTTGTTCGAAGTTCGAACAGCTGTTTCAAAAGATCAGAAATTACAGAAGAGAAATAAAATAATTTGAAATGTCACGAAATGCGTATGTTGTTGCATTTATAGTGGTTTCAATGATGGTGTTAAATTCTCAGCCAGCCAATTCTCAAGGAGAGCTCTACTCTCTTACTGCAGTTAAATTACTCAACTTATTCCAAAGTGGCTCTTTTTCATTTCTTGGGAATCAGTCAACACAGCGTCAAACCAAGAATAAGCAAGTTCAAACTGAAATACGACGCTAAAGTTTGGTGTCCAGGATTCGCTCCTTTTACTGGGAGAGCAACCAAATCAAGTAAATCAGGCGCAACCGAACATGCGGTAAGAGATTACGCAAGACAGGCTGTTGAAAGTAATATTGCCGCACCGGAAGAAGTCCAAATATGGTTAAATAACTGATTAAGTCTCAGCAATCAACACCTACTCTTAATGCAAAGCTTCATACAAAAAAATTAACCAAGTATCTTATATATCTTTGTCGACATGGTTAATAATTAATTTAAAAATTG
>Proasellus_spelaeus_1 ENA|HAFK01015228|HAFK01015228.1 TSA: Proasellus spelaeus, contig comp21052_c0_seq1
GACAAAGATCAGTTAAGTCGTGAGTGAAATCTAGTTAACTTCTTTTGAAGAATTTAGCATAATTTCATCATAATGTTAAAATTTACGCTTTCAACTCTGTGCTTTGTCTTTGCACTGGTTATATTAGCCGTCGAATCGTCTCCATTTCTGGAAAACATTCTTGGAGCAGTAGTTGGAAAAGCCACTCAGCTCTACGATGCTGATAAAGTAACATTTATGGGACATAACTGTCAATATACGCAGGAACCTACTTTTAGAAACTGGGAACTTGTATTCCGATCAAGGTTTTGGTGCACGGGCCTAGCCCCGTTTTCAGGATCAGCTTATGACGTAAGCAGAGATGGCGCCCTAACAGATGCCCAGAAAGACTACGCTCGACAACTGATGGAAGCAAAATTGTTCAGCAGAGAAGAACTGGCAGTTTTCTTGAAAAAATAAAAGGA
>Proasellus_spelaeus_2 ENA|HAFK01023502|HAFK01023502.1 TSA: Proasellus spelaeus, contig comp26277_c0_seq1
GAATTCTCGCATGACGAAAAGCACAGATAAGGACAGCAGTTCATGAATATAAAAGGCGTTTCTGTACTAAAGTGAAGTAAACAGCATTGGAATTTTAGTTGATTCATAAGTGATATTGACTAACTAACTTACTAACTTGGCCACCAACTGATTATTGTTCAATAAAAATAGTGACTGCCGTTCAACAAAAGGAATGTTTTTTATTAAGAAAATGAATTTGAATCTGTTCCTCGCGATGAACTTAGTAATGCTCAGTGCCAGTTCGCCTTCACCTCAGTGGGAATCAATTTTAGGAACTATTCTTCAACAAGCTGCAACAAACATGTGGCAAAACAATGCAGTTACGTTTCTGGGGCATCAGTGTCGGTACACAATGGAACCGACGTTTAAAAATTGGGAACTAGTTTACAGGGGCAGATTTTGGTGCCCTGGTTTGGCACCATTTGCAGGAGTAGGTGAACACGTAAGCAGGGATGGAACAATCGAAAGGGCTCAGAAGGACTTTGCAAGGAAAGCCTTAAATGCAAACCTATTTACAAGAGAAGAACTCGCTGTATTCTTGAGGGACTAAATTATATTGTTAATGCTCTTCATGTGTACACGTGAATATGTGAACATGTTGCCATCGATTTGAAGTACTGTAATGGTGCCTTTCCCGATTCTTAAGCGATGTTGAAAGAGATATTCAAACACGTGAACTATGATAACCAGGGTGCGACATACTATTGGCACCTGGCCTTTTTTATTAAAGTCGTATTTAGGGTGTTTTTTTGTTTTGCTTTGTTTTCCGCAGGAATTTATGACTTATATAACTAGTAAATATTATGCATCCTTAGATATATTGATCAAAGCTTAATTGATCGATATATATATAGTATTTAAAATATTTTACAATATCGGAATTAAAGCATATATATATTCTTTCTTCCATAATAAAAAAAATTATGACATTATTAAAATAAATTTACCTTTCAAGCGACTGTTAACATATTTAATTATTATTTGACTTACGACTTTTTTTAATTTATCATTCAAGGTCATGTGATGTGTAATACAGCAGTATTCCCAATATTTCTTTTAAGAATTAATTAACTGAGTGATAAT
>Proasellus_spelaeus_3 ENA|HAFK01023770|HAFK01023770.1 TSA: Proasellus spelaeus, contig comp26397_c0_seq2
CTAAAGAAATACTGGCCTATGTTGCTTTTTAAGAAAGAGATTTAGAGTTTAAAAGCAACATAATTTTGCAGTTATGAATATTATAAAGCTTGTTATAAACACGGAAAAATTATAATTTAAAAGATCTGACGATTTCTTTTGAATATTTCTTTACTGTAATTGTCAGCGAATGGGAAGCTTTGCTCTTTCGGTGACGTACGTCTGAATCCACAGTATTAACCAATACAGAACCATTTCCTTTTATTGAACGGTTTTATTTGTCTATTCTTCTGTTGTCAAAATGTGTAGACTTAAAGCAATAATTGTTCTAAGCAGACTTGCTTTACACTGAAGTATTTGAAAATTAACATACTGCTTTCTAAAATGACACGTTATCAGATGACAATTTATTTGTGCTTCCTTATGATGACACCCTTTTTCACGAATATTCAAACAGTTGAGGCATTATTTTCCTGGAAGGATGTCAGTGACTTTGTTTTGTCAAAAGCTGTCAAACTATGGCACCGAGAAGATACGACATTTTTAGGTAACAACTGTTTCTACACAGTAAGACCAAAAATTATGAATTTTGGTCTTTATAAAACGGCAAATTTCCATTGCCCAGGACTAGCTATTTTAACAGGAAGAGGTGTTGGAAAAACTGAAGCAGATGTCGTTGAACTTGCTATTAAGGACTACGCTCGGAAGCTTCTGGAAAACAAAATCTTTTCCAGGGAAGAACTCCAAAGATTTTTGTAAATTCAAGTTTTGAATCTTTAAAGTTTGACCTTAAAAATAAATTTGATGTTTCATTAAGATTTATTTAAAATTAGTGTGGTCCATAAGTCCTCACACTATAGAGTTAAATTTGAAATAGTTTTTAAATGGAAATCATTAAGTTACTTAAATATTTTCCTACATTTTTCCATAGAATGATAAAAATATATTCCAGAGTGTTCTTCTGAATGCAAATATTATGCACTACACTGGTTAAACACGTATAACACAATTAAAATAAGCCATGGATCAATGCAACAAATACTTGCATAAACGATGATTACCTTTTCAAATTACAAATATTTTTAAGACACTTAAACGGTTAAATATATTTAATGGATTGTCTTACTGCAAACTTTAAAAATTACTAAAGTTTATGATACTAAAATTAACTTGACTTTAATCTTTTAAGTGTACTGTAATAGAGTCTAAATTTTATTAATTAAATGGTTACTCGGTAATTAAATAAATGTCACTCTTTCACATTATAGGTTTGCAATTGATTTTGCTTTACATTATATTATTAGTAGATCAGAAATGGAATTTTTTGTTTTTTATTTTCCGTATAACATTATTGATGCAGTATTATAGTGTATTCATCAAATGTTGTAAAACTTTTCATAGTATCAGCCTTTGATGAATTTTTTTAATATTTTAATACTAATGAATTTTGATTGGAATTGATAGTTAAATCAAAATAAATTTTGCCAAAAAAAAAAAAAAAAA
>Proasellus_spelaeus_4 ENA|HAFK01026386|HAFK01026386.1 TSA: Proasellus spelaeus, contig comp27550_c0_seq1
ACGCAGAGTACGGGGGGAGTGTGTATATAAATACATTCGCGAGCGCGTCAAGAACAGATTTAAATATAGTTTGCCTGTGGTCAGGAAAGCGTTATCACGGTTTTAAAGATTTTTAAGTAATTAACGATGAATCCAGTGGTTTTACTTTTGAGCATATTCAGTTTAGTTGCTTTCTTCCACATTAACAATGCTATGCCAGAACCACAATTTGGAGATTTTTTGAGGAGTTTTATAGTTGACAGGACTCGAAACTTATGGGAAAATGGCAGAGCAGACTTTTTAGGATACGATTGCAGATACTCAATCAAACCTGGTTTTCGTAAGTTTGAGCTGAAATTTGAAGCTAAGTTTGACTGCCCAGGATTGGCACCATTTTCAGGATCAGGAAACGGAAGTAGTAGTAGTGGAGCACTTCAACGGGCGCAGAAGGAGTTTGCTCAGAAAGCGCTGGATAACAATCTTTTTACAAGGGAAGAACTATCCATTTGGCTGAAAGATTTTTAAATAGAAATTCTAACGATACTATCTAAAAATAGTTATTGCATCATCTCTTCCTTGCCACTAACTGTGTTTGAAAAATTGAGTTGAAATTCAAAAATATGCAAATTGAGATTTAAGTATTTACTTAATTTGGAATCGAAGTATGTTGGTGGAGCCCATACACGAAGCTCACAAAAAAGTTTCATAGGTCAGTTTTAATTAAACAAAAGTAAAATGTGATCAATGACCAGATTACAAATTATATAAAAAAGCAACACGCATATGAATAGAAATGGAATTACATAAAATATTAAAGCTGTTGATATTAGAGCACAAAATAATAGTGTGTGACTCTGAACGACATGAATGTGGAACTGTAAAAAACATACTGAATATTTAATCGAGTGAATAAAAAAAAAATTTAATAATTGGAATTTTATATTGATGTACTAGTTATTAACCATATTTTACTGAGTTACGATCAATAAATGTTCCAAGTTACGATTGTCTTAATATGCTATTTACGAAAGTAGTAAACATCAAGATATTTTTTCTATATATTTTTTTATCGTTACTTATTAAAATCAGGCTTTACCATTGAAAAAAAAAAAAAAAAAA
>Proasellus_spelaeus_5 ENA|HAFK01036037|HAFK01036037.1 TSA: Proasellus spelaeus, contig comp44117_c0_seq1
AGTACGGGGGAAGTGTTGAATTATTTTCAAATACAGTGGATCGCACGAAGACTAGAAACACTTGTGAAAGAAAGATCAAAACTGAAGACTTACCTTGTTCGAACGGCAATTTCTGTGGATCATAAATTTAAGAAGAGAAATAAAATAATTCGAAATGTCACGAAATGCATATCTTGTAGCATTTATAGCGCTTTCCATGATGATATTAAATTTTCAGCCGGTTAATTCTCAAGCAGATCTCTACTCTCTTATTGCAGTTAAACTACTCGGCTTATTCCAAAGTGGCAGTTTTTCATTTCTTGGGAATCAATGTCAACACAGTGTCAACCCAAGAATAAGCAAGTTCAAACTGAAATTCGATGCTAAAGTTTGGTGCCCTGGATTTGCTCCCTTTACTGGAAGAGCAACCAAATTAAGTCAATCAGGCGCAATCGAACATGCGGTAAGAGATTACGCTAGACAGGTTGTTGAAAGTAATCTTGCCACACCAGAAGAAGTCAAAATATGGTTAAATAACTAATTAAGTCTCAGCAATGGGCACTTACTCTTAATGCTATGCTTCATAGATAAAAATTAACCTAGATTCATAATATATTTTTATCAGCATGGTGAATATTTAATTTAAAAAGATCTATTGGAAATAAAACTAAAGTTAGTTAAAAAGAAAAAAAAAAAAAAAA
>Proasellus_spelaeus_6 ENA|HAFK01036145|HAFK01036145.1 TSA: Proasellus spelaeus, contig comp51436_c0_seq1
GAGTCATGCAGAGTATATCACTGTAGGTAGTTTCCTATAAAATGTAGAGAAAATCTTAAATTTAGTCATTATTCTAGAGTGTTTCTTGGTGGTTTATGAAAGGAATCATACTATATACTCAATTATGTCCAAACTTTTTATACAATCGGTTCTATGCTTTTTCATTTCGGTGAATGTTCTCAACTTTCATCCCATTGCTGTAGAATCAGCGCCGTTTCTCGAAGGCATATTGGGAGCTGTAACTGGAAAAGCGACTCAGCTGTGGGATTCGGGAAAGGTGTCCTTTCAAGGTTACCAATGTCAATACACTATGAAACCAACGTTTCATAAATGGGAACTCTACCACGTGGCCAAGTTTTGGTGTCCAGGATTAGCGTCCTTTGCTGGATCTGATCGCCACGTCAGCCGAGATGGGGCAATTGAAAGAGCCCAGAAGGATTACGCACGTAAGCTTGTTGAAGCTAAACTACTTTCAAAGGACGAATTGACTGGTTGGCTTTAATATTTATGTTTATACATAATTAATGTGCTGACAAAGAAATTA
>Procambarus_clarkii_1 ENA|GBEV01000583|GBEV01000583.1 TSA: Procambarus clarkii Pc_593 transcribed RNA sequence.
AGAAAGCCGGGTAACATTAATTAACGCAGTCAACACCGGAGCTCACACGATACCTTGACACCGGCGGAGTCACACCTTCCTCCGTAAGATGCACCAGTCTGTGTTAGTGTGTGTGTTGGTGGTGGCAGCACTGACGGCACCGTTCCTCCCAAGGTGCCAGGCCCAGTTGGACATCCTGGCACCATTACTGGGCGACCAAGTTAAAGGGTTGTTCCGACAAGGAGAAGCGGTGCTGTTAGACCACTACTGTAACTACTCCGTGAAACCCAAGTTCAGGAAGTGGGAGCTTTACTATGACGGTAGTTTTTGGTGCCCGGGCTGGACCAACATCAAGGGTGAAGCGCTCACCCGCAGTCAAAGCTCTGTAGTGAACAAGGCTACTGAGGACTTCATCAAGAAGGCCCAAGCGAAGGGGCTCATTTCGGATGAGGAAGCCAAGAGCTGGTTTGGAGCTAACTAAATCATCCTTCCGTGTCCTTTACCTCCGAGGTTTCGCACTTCGGCAGTCATTTATGGATTCCTAACTACAGTCGGTGATTACCTGCTGGCAAGATAACAGATAATGGAGCGGTTGATATCTCGACAGCCCGTTTTCTCGAAGTGCCACAAAAAAATACAAAATGAGGGGTAACTAAAACAAATGAACACAAGCCACCCCCTTCCCCCTGATCCAACCAATGTGTGTGTAGAAAAAGCGTGGACTTATATGTAAGCCGCTACTTTGTATAGTACCCTTTATTTTGTACGTTGTAGACCAAAATGAGGTGCATAAGTTGGGAGGACAGGTTTATCATTTTTCTGCCCATTCATAAACCAAATGTATTCTATGCAGGGGCCGTCAATAAAAAAAAAACTCATGTAAATTTTGTATAAATAATTTTGATAAATTTATAAGTACATTTTATAAATTAATAAATACTGTTTACAAATTTATAAATACATTTTATAAATTTATAAATATCATTTTACCTTAAACTAATAAATTACTCCATTAAATCATACACAAAACAATACTATTCTATATTAACATAAAGTACATAGGCGTAGGTTAGGGAATTAGTTTCCATTGAAAATTACTTGGGTGAAGCATTTTTTTTTTAAACAGCGTTTTTTCCGTATAAAGTGAGCAGAACACTTAAAGAACCAATCTCGATATAATATGAATAATCTCGATCGATGTGGATATATATTATGCCCTAATACCTATCCATGAGCGTCGGTGGATAAAGCTACAGAGACACATAATAGGCTCAATGACAACACTATCTCTTTTACCCCCATGTAACGCTGTCAAACTACTGATGACTTCAAACTGACTGGGTTTTTTTAATTAAGTTACCCCTAAAGACGTTTCAGAAATGTTTTATAGAAGACGACAGATTTTCTTGCTTTGTCGAGCGAGCTTTGACGAACATAGTAATTGATTGATTGATAAAGATTAAGACACCCAAAAGGTGGCACGGGCATGAATAGCCCGTAAGTGGTGGCCCTTTTGAGCCNNNNNNGGGCGTGAATAGCCCGTAAGTGGTACAATTTTTTTTTTTTTTTTTTTGCCAGTGTTCTGAGGTTGCATTTAACCATCAAGCTGTTATCGTGGGGGAGGATACTGCTTCACAGTCTTTATGAGGGTGTCCAGCTGCTGGACACCTTTGTTGAACAGGAGAGTGGCTGTGTTGATGGCTTCAAGGTGGCCACTGCATGATTCAGGAACTCTTAAAGCTCTTCTAAGGTCTTTGGTTGCTTCACATTCCAGAAGAT
>Procambarus_clarkii_2
AGCCCCACCACCACCAGACTCACGACCACACGGTAACTGGCACCCAGAGCAGGCACACTAGCAACACTCTCCTCCTGCAGGACAACAACAGCAAGATGAACCATCGTGTGGTAGTGAGTCTGGTGGTGGTGGGGCTGCTGGCCGCCTCCTTCACCCCACAGTCCCACGCCCAGGTCCTGGAGGGTCTGGCAGCGGCTGTCACCGGTAAACTTGCTGGACTGTGGCGGAACGGTGAGGTGGAGCTCCTGGGCCACTACTGTAGCTACAGCGTGACGCCCACAATTCGGCGCTGGCAACTGTACTTCAGGGGCAGGATGTGGTGCCCGGGCTGGACCTCCATCAGGGGGGAAGCGATGACGAGGAGCAATTCAGGAGTGCAGGGAGACACTACACGGGACTTCGTCACTAAGGCCCTCAATGCCGGCCTCATCAGTCAACAAGACGCCCAGGCATGGCTTGATGGGTAGACACCAAGACTGGCCGCACCGAGCTCACACGCTCTTGTGCCAACCCGTCCTCTTAAAAATAACGTCACTTTTGGCTGGTATGCGCACTATGGCCAAATTTAGACGTAATTTGAAATGAAATCGACTCGCAAAAGTGACGTACTGTTCCGTTTTCTGTTTGAGTCGTCCGGCCCTCCTTGGACAGCTTAGAAGAGGAACTTTCAATTAACATTTTTCATAACGTTTTGAAACTTTATGAGAATTTCCTGCCTGCCTAACCTATCAGAGGACCCTTAACTTACTGTTGTTGAAAAAAAAAATCCCAAATTTATTTTCAATTTATTTTCATTTTCAAATTACGTCCATATTCGGCCATACGGACAAACGGCTAAAAGCTACGTTCTTTTTAAGAGGACAGGTTGAAGACGTGCAGCACCGAGCTCACACGCTCTCGTCCCACACCCAAGCTCATCGACTCCGCGCACATTTAGAGCGCCGCACTCTAAACACTCACCCCACATCGGAGCTCTCTGCCCGCGGCCTCACTCAGCTCTCTGCCCTGTTCCAGGCTTCGTTTCAGCTTCTACAACACTTCAATCAAACCGACTGCTGTAACCAAGACATAAATAAATATAAAAGAACACTCATCTCTGTGTCTTATCAATCAAATATGTACACATAATCATACGTTACACGCACATCAATCAATAATGAAAAATATTTTATTTTGCATTAAAGAGCATTATCTATAAATCACCGTATTATCTTACAGTCATAGACAACCAGTTCATATGATCATTTAATTAATTTTCCTATTTCAATTCAATATTTAGTTGTCAGGCAGAGCTCGAAGTCTTTAAATGTGTTTATTCAAACACATTTGATTTCTTGTTCTCCAGACTGAGAAAAAGAGGAATAGAGAACCACAAGAGCCCTTCTGATAGAGGACCACAGGAGCCCTTCTCAGTTGTCCCTTGATACGTTGCCTCACTATTTACCGCGGAAAGTCTTTATTCATAATTAATGTTTGACGTCATATTATTTTCATCTGCAATAAATAATTTTTCTATGTGAAAAAAAA
>Procambarus_clarkii_3 ENA|GBEV01006155|GBEV01006155.1 TSA: Procambarus clarkii Pc_6177 transcribed RNA sequence.
GACCGTCCAGTCATTGCAATTCGGTCGTTATCCCTCGTCCACCAGACTTATAAACTGTTAGCAAGGCGACTGACCAGACAGTAGCGCCCTGTCCTTCGTGGGGTACACAGCTACGCTGTCTCTATCTTGCCCACGCCCACACGCCCTAAGCACAGCCTCCTGCGTCAGCATGTCAGCAGCGCCGTCAGGAAGGTGTTGGGGCCTGTTGCTGGTGTCTGGGGTCTTGGTGCTGCTGCTCACATCCTCCCCAGCACAAGCCAAGCCCTTCGACTTCTCCCAGATCATCTCCACCGTCGCTGACAACGTCATCACTCGGTTGTACCGAGAAGGGGAGATAGAACTTCTGGGGCACTATTGTAACTACAGCAGACGCCCATACTTCCATAGATGGGAGCTTAACTACCGCGCCACCACCTCCTGCCCGGGCTGGACCACCGCCGTGGGAAAAGCTCAAGGCTACTTGAACCCAACCACTGCGGAAATCGAGGCGACGAAGGACCTGGTGAGGAAGCTGGTGCAGGCAGGACTGGTGACCCGCGAGGAGGCATCAGCGTGGCTCTGATGACCTGGTGACATGCAACATTAATGAGGCGTTCGAGTGGTCCTTAAGTGTATGGTGACCTGCAAGGTGTCCAAGGGGCTCTAGAGTACCTGTTGACCCGGACTGAGGCTCTTATACGGAAGGCCTGATGACGCACCAGAAGCCGGTCAATTTACTCCTATGAACCAGTGTCAGTAATGGAAATTTGTCATTCAGATCTGTTTACAAGTTTTTATAAATGTTACTTTAATCAAAATGTGTGATTAATGTATCACTAATATTTTTAAAGCACTTACATTTATATAAAATTATGATTGCATTATTCTAAAAAAAAAAAAAA
>Procambarus_clarkii_4
CGGAGAGGACCGGGGCCCCGTGGGGGGAATCCGACGACGACGACTGACCCTGCAAGCCAACAGCACCAGGTGCTATATAGCTGAGGTTGAAGATGAGGATACATGTGGTGGTGAGCGTAGTGCTGGTGGCACTGGCAGTAAGCTGCCTCGTGCCTGGCACACACGCCCAAGGGTGGGAAGCTGTGGCCGCCGCCGTCGCTCAGAAGCTCGTCGGGCTGTTTAGGAATGAGGAGGTGGAGCTTTTGGGCCGGATTTGTAAGCTGACGGTGAAGCCGTACATCAAGAGGTTTCAGCTGTATCACAAAGGCACGATGTCGTGCCCGGGCTGGACCCACATCAAGGGTGAAGGTGACACCCGGAGCGCAAGTGGAGTGGCGAACAAGACAATACAAGACTTCGTCAGAAAGGCGTTTGCCAGTGGCGTCATACAGGAAGAGGAGGCCCAACATTGGCTCAAGTCCTAAGGTCTCCCGCCTCGCACACTGACCAGATGTTGTTGTTGTTTAAGATTTGCTACCTGGAACAAAAGTTCCAAGCAGCACGGGCTACAGTGAGCCCGTTGTGCTCACCTGGAACAGAAAGTGTGCCTGAACGAAGATTTGATGATGAGGATTAAGCTACCCAAAAGGTGGTACGGGCATGAATAGCCCTTAAGTGGTAGCCCTTTTGAGCCATTACCAGTA
>Procambarus_clarkii_5 ENA|GARH01015332|GARH01015332.1 TSA: Procambarus clarkii Prcla_ES_998_0 transcribed RNA sequence.
TGACCACAGCGGTGCCACAGTGACCACAGCGGTGCCACAGTGACCACAGCGGTGCCACAGTGACCACAGCGGTGCCACAGTGACCACAGCGGTGCCACAGTGACCACAGCGGTGCCACAGCATGTGTGTGTTAGTGTGTCTGGTGTTGGTGGTCACGGTCCTCCCACAGTGTAACAACGCCCAAGCTTGGGAGACTTTGGCAGTGGCTATCGCCGAGAAACTTGTTGAGTTGTGGCAACATGGGGAGGTGAGGCTACTGAACCACCAGTGTAACTACAGCGTCACTCCCAAGGTCCGCAGCTGGGAGCTGTACTACCAGGGTAGTATGTGGTGTCCAGGCTGGACACCTATAAGGGGAGAAGCCTTGACGCGCAGCAGGTCGGGCGTGGTCGGGAAGACGACGCAGGACTTCGTGAGGAAGGCCTTCACCGCCGGCCTCATCACCGAGCAGGAAGGCAAGGACTGGCTTGTCTCCTAAGTTATTATCAACAATTACTTCATTAGTGTGTTTGGAACGTTATTGTGCCAAATGTTTGCAGTTTACTCCTGATGGCACTATTGTTTTCAAAGAGGTTGTTATGTTGGCAATGATAATAATCAGTCGTATGAGAACTTAAAATCTTCCTAAGATCTCAAAAATCAAATACCTTACGGCATAACATTTTAAAACTTTTACATAACAACGTATCTGAATAAACATTAGGATAATAGGTAATTATTAGCGAAAGTTTTCAGATTTGTTTATTTTCACATCAAAGTTGTAACAACTCTCACTAAATAATAAATGTCTATTGTAATAATATGTTTTTAACTTCCAAATTAGGTATCATTAACTACAGTACATATTCCAGTGCTTCCTTGTATAAAGATCTCTGCTCCTCAACACAACATAGAATTAAGTTCCTCATATGTATACTGAAACACATGTTTGGTTCTACTGTAATAGCCACCATAGTAATAGTTCTGACTGTAATAACTCTCTTTCTCCTTACTTCTCTCTGCTCTCACATCCAATACCTCAGCTTAACACTGTTACGGTACAGCGTGACTCCTCACTCAACTGCCACAAATATAAGCTGAATATTAAATGAGGACACCACAAGAATAGGGATTATTAATTTATAACTAATACTTAAAATCATTAAACACTGCCACCACCTTCCCAAAACATAAATGAATGTGTCTAAATTATTATTTCCCCAGGAAGGAAGGAAGGAAGGGACTCAACAATCATGGAACTCAAAGGGGCAAGTAAATGAATCTTGAAGGATTAATACTGTAATCTTACTGAACTTAAAGGGGAATTCCAGAGTGACTTTAATATTCATAAGATGGAGGAGAACACGGGAACTTTCCAAGCCAACACATT
>Procambarus_clarkii_6 ENA|GARH01024646|GARH01024646.1 TSA: Procambarus clarkii Prcla_ES_10014_0 transcribed RNA sequence.
AGCCACACCAGCCACGCCAGCCACACCAGCCACGCCAGCCTCGCCAGCCAAGCCAGCCACACCAGCCACGCCAGACGCAGCACCTGCGCCACCACCTCCACCCGCGCCACCACCGGGTTCTGGCTCTCGACTGGGCTGCTCTTCTCACCTTGCTCATCTCTCCAGCACACTCCTACACATCCTGCAACTCACAGGAGAGAGAGCAGCTTATGTCTTCGTAAGACGTCTTGGAAGCTGACAGCGAATAGTCAATAACTTCTTGAAAGTGATTATTGAACATTGCATCAGAAGAACACCAGGAGCGCGCACACCCATCAGGAAGTTTGCATGTAAGAATGGATGCCAACATCGCAGTTTGTGCAGGAAATGAAACGCGGCTTCTAGTCTACTTCCTGTTGATTGTGTGCTTGGCGGGAACGTCTGCCGCCACCAACGTCTTGCCAGTGTCTGATTTCCACAATGCCAGAGAGCCATCAGTCTTCGGTACACCAGGTTCCAAATCTCTTGAGCGACTCATCAGGGCTGAGCTCCTGAAGCCTCGAGTGCTCGAGGAGGAACAATCCAGGAGTCACATACCTTCCGATGATTCCTCGAGCCAAATGTCCATGAGCAGTATTCCACTTGATAGTTCCGCAAGCACACCATACCCAGAATACTCCCCTTCTCAGGATACCACAGATACCATGATCGGTGAAGATGACGTGTTAGACCATGACATACCAGAGGAACCCACTGGAGACACTCATAACGAAAGTGAGATTTCTCAGGATTCTGCTAACGGAAGTCCCACAACGATTCACAAACCCGAAAGTACGATTCCTACGCTTAGTGCTTCTCTCGACAAGCTTGACGAAACAATACACAATCACCGACAAGAACCTCCCTACAGAATATTCTCAATTCCATCAAAGCCCACAACTGAAATATCTCAAGTTAACCAGATGGTCGGAAATGGTCATATTCCCCTCCCCATGGTGCCCATGCACCACTTTCCACCCCAAGAACCTGGAACCTCGACGAATCACTTCCTGCCTCAGATCCCAAACAATCGGGTACCGCCAGGCCACTTCACTAACGAGGGATCCTCTAAATGGAATCCCCATGAGAGCCACTTTTCCCAAGAGCCGCATAACGCAATCCCATCAAACCACTTTTCATCCCAAGAGCACATGGGAGCGATGCCTCCAGCTCATTCAGTCCCACAGACACGCTTAGACACCATGCCTCCGAGCCACAACACGTTCCAGAGCCCCTGGAACATGTTGCCTGGAAGTCACCATTTCAGCAAGGAAGTCCGCAACGATGGTGACGACTGCAACCTCACGAAGAAGCTCTTCAACTGGGGCAACTTCATCACTGCGGCTGTTGACGAACTATCAGCGCGCATGATACAAAATGAGGAGTATGTGTTGCTGGACCACTACTGTATGTATTTCACCCGCCCCTACTTGTCTCGCTGGAAGATAAGGATCCTGGCTGATGTTTGGTGCCCAGGCTGGACCACCATCACTGGCTCTGCATTCAGCAAAAAGGCCGCCAACAGCATCAAGCTCGCGACGCTGGACTTCGTGAAGAAGGTGGTGGCTGCTGGTCTGGCCGCAGAGGAAGACGCCCGGTTCTGGTACAACAACAATCCCAAATTTAAGGTTTAATGAGGCACGTTTTTGTGTATCACTCTACGTTCATCCACCTAAATTGGTTGGTACAGAACAGCCTCGATTCTTGCAGTCAGCGTTCGATGCTCGATGGTACATGTGGTTGGGCACAGTTCCTTCACCCTGTCCGTGTCCCAGCACTTACGTTTTGCGAATCCCAGTTGTTAGTCTGTCTTATATCCCAGCTCTAAGTCCTCATTTCCCAGGCCTTAGTCAGTCTCATATCCATACCAAGTGCTATGTCCTAATAATTACCCTAACCTTATTTACGGTATATTCTAAAATTATATATAAACTCTATATAAACTTTATGCCTGAAAAGATTCTTGAAAACTAAATATTAAATTGCCTCATTTGACCACGG
>Procambarus_clarkii_7
AGGGTTCTGCTCTTTTCTTTTACATTCTTCTTTCATCATCGCTGTCAATGGGGTCTCGACGATCACCTGAACAACATAAGAGGCCACGTTTGGTGAAGCTTGGCTTGCTTGGGTGGCATATTGCATAGTACATTATCTGAAGCATCAGTCCAATCATGAATATAACCAACATAAACCACGGGGCCTTATTAGCAAAAAAATCCCCTGAACCTGCCATGGCAAAGTTCCAAAGGTATCCACAAGCGACAGTTTCGAAGAAGGCCAGCATGTAGTAGAGGATGAATCTGCCCAGCTGCCGCCCACCCTGCTCGTTAGTGAGGGCAATCAACCATACTGCCCCAACCAGCAAGGAAGACACTGACCTGGCAGGTGTGAGACCTCTGGAATTGAGGACAGAGATAAGGTGCCAGACAGTATTAACAACCCAGTGGGTCCCAGCAATGAAGTACACCCATGGTCCCCAGGCTGTGCCCACCATGCTGTATCCTGTCACCCGTGACCCGATGAGGAAGAAATGCGCGAGGTAGAGGACAAGGGTAGCAAAGAAGTGAAGCCGGCCTTGTCTGGAGTTGGTACCCCGGAGGTGCTGGAAATATTGGGGCTGCTGCAAGCGCTGCAAACGCTTCACTATGACCAGGTAGAACGTGACACACTGGGCCATCTTAGAGAGAAGGAAGAGCATCCTGAACACTATCCAGAACGTGATGGGGTTCTGGGGCTGCAAAACACACCGGGGACCACACTGTAGCAGGTCTTGAGGACCTTGGGAATACTCGCGCCAGTCGTAAGAGCGCCCCCAGACATCGTCCCGGAGGAGGAGGCAGAGCATCGGGGCGTCGCCCAGTAGCACCTCGAAGAGCCTAAGGACTCCCACCGTCACCATCTCGTCCACATACCTGATGCCGTCTTCCCAATTAGTCTTCTCCCCGACACCAAATCTCCACGCCCGTGAGAACCTGATGAGGGGGCTGAAGGGGAGGCAGACGATGGCAAGGACCCATCCCATGGCGCCGTCCTCGCCCTCCTCCTCCCGGGCCTCGCGGAAGTGGTACTGAAGGTTCTTGAGGCCGGCCGCCAGGTGCGGGAGGAGGAAGAAGAGTAGGTAGAGGCCGCAGCCTGGCGGGGGCTCCTCCTGGGTGTACTTGTCCACCACTATGCTCAGCTGGACACAGTAGCCCACCAAGTATGACACCGACACCACCACCATCCACACACACTCCAGCCACGTGAACTGTGGCGGGGATGGCGGCTTTCCAGCCTTGGGGCGATGGTGGACGTAGTCATCGCTTTCACGTTTAAATGACATTGTGAGATTCTTCTGATATCCCTTTAGCGTGTTCTGTTAGCCGTGTCTGGGGGCACGCAGATGATGTTGATGCTGTTGGTGTTGTTATAGATTCAGCTACTCGCAACAAGTTCCAAGTAGCACGGGCTATGGTGAGCCCGTAGTGGACTTATCTGGCACAGGAGCGGTGCTGTGTGAGGATACCTGTTGAAGACACGAGAGGCTGTAGAGGATGAGGGCGTGGACACTACTGACGGTGGTGAGCCTGGTGGTGGTGGTGGTGCTGCAGCAGCCGTGCCAGGCACAGATTCAGGTCACCCCGGAGCTCATCGCGGGCATCATCAAAAAACTGGTCAGCTTATGGAAAAATGGAGAGTTGGAATTCATGGGCCACACCTGCAAGTACAGCTACAAACCCAGAATCAGCAGTTGGCGCCTATACTACATAGGAAAGATGTGGTGTCCGGGTTGGGCCTCCTTCTCTGGCGAGTCCAAAACTAAGAGTAGAACAGGATCCATCGAGCAAGCCACCAAGGACTTCGTCCGGAAAGCCGTAGCGAACAATCTTATTACTGCTGAAGCTGCTGGAGATTGGCTCAATTAACAGTGTGGAGTTTAGTAGAGTTTACAATTAATAGTAATTCATAAAGAGTTTAGGACAAGGAACTCGGCATTCATACTATAGAATTGATCCTATGA
>Procambarus_clarkii_8
CTGCCGTAGCCAGGATATACCATTCTGGTGGTCGTCACTGAACGTCTCGGCGAGGACCAGTGAGGATCCCACACTCGTCACAGCTCACAACAACTGAGGTGTTGAAGATGAAGTGGTCGGTGTTGGTGGTAGTGTTGGCGATGGTGTTGGTGATGGAGGCGCCTGACCCTTGTCATGGCCAGGATTGGGATGACACAATCACCCTCATTATCAACAAGCTGGCAGGGTTATGGCATGAAGGTGAGGCTAAGTTCATGGGCCATAGCTGCCGCTACAGCTACAAGCCCACCTTCTACAGGTGGAAAATGTACTACAAGGGTAAAATGTGGTGCCCAGGATGGGTACCTTTCTCTGGCCATTCCAGAACTGAGAGCAGGTCTGGAGCTATCGAGCACGCTACGCGGGACTTCGTCAAACAGGCCTTGGAGAAGAACCTGTTTACTGCTGAGGAAGCTTCAGCTTGGATAAAGAATTAGGAGTCTTTTCATTCCTGGTCCGGAGGTCTTTTTCAAGTAGTAGCTATCTAATGTTTGTACGAGTGGACCCAAACTGACGTCTCAACGATCTACATTTGATGCCTCTACAATCAAGTGGGAATCTAGGCCGGGATTCATCAAATATTTAAGTGTTCACTTAAGACTATATTCATNNNNNGATGTACAGATTTCGTAGGTGAATACTTAAACGCTTTATGAATCTTGGCTCAGCTGTCGCCTTACGTGTTTGTGATAAGAGTTACTTCCTGGTATCCATGTAAGAATTATTTTATTGAGAGAGTTTATCAAAAGGCTTAAGATAATGTCAGCCTGTTTATCATAGCACACAATTAAGTAATAAACTGTGGATATTATGGACGTATGCAATAAACAAAACGAAGCCTATTCCATTTGTAACCGCAAAATATGCTGCAGTTTCTCATATATTTATATATATGTATAT
>Procambarus_clarkii_9
GGTACTGAGGGGGGAAATAGGGTGCAAGGGAGGCGGTTCACAGGAGCAAGAGAAGTGGTGCAACCAGTGCAAGGGAGGCGGAGCAGCCAGAGCAAGAATAACCAAATTATTCTACAAGTGTTGGGGATGAGGTGGTGGGTGTTGGTGAGCGTGGGAGTGTTTGTGGTGGTGTGGAGACCTGGACCTTGTCATGCTGAGGAATCAAAGGGTCTGTTCGGTTCCATCATCGACCACTTTTCTAACTTCTGGAAAAACGGAGAGATGGAGTTCATGGGCCAAATCTGCCGCTACAGTTACAGTCCAAAATTCCAGAACTGGGGACTCACCTACTCGGGTAAAATGTGGTGTCCTGGGTGGGCTCCCTTCGCCGGCAACTCCAGAACTTTGAGTCGGGCTGGCGCCATAGAGAATGCCACGAAGGATTTCGTCAGGAAAGCCGTCGATCACGGCCTAATTACTGCAGAGGAAGCTTCAGTCTGGCTTCAGTAATTAGCAGTCGTTTCTGGACCTGAAGTCTCTACAAGTATTAACTATCTAACGTATCTGGGATTGGTCCTCAGCTGATGCCAACGACCTTATTATATCTCTCCTGGTTTAACTATTGTCTTCAAATGTATGTTTTGATGTTTGTTTATATTATAATTGTTCTTATATTTTATCGAAA
>Procambarus_clarkii_10
GGAGCACGAAGCTCGGCGAGGAAGCCAGTGGAGGACCAGCGTAGTAAAGTCTCCTAGCTGTGATGCCTCCCTGTGGCGTGTGGGGTGTTCTGTGGGCACTGACTGTGGCTCTCTGTATATCACAGTGCCACAGTCAGACCTGGGAGCAACTGGTGCCCAAGGTCGTCCATGAACTGGAGAGGTTATGGCTACAGGACAATGGGAAGATAAACATTATGGGAAACGACTGTGTACTTTCCGTTGAAAGGAAGAAATCTGGACGACACAAGAGCATCCTCACCTGTCCAGGCTGGACCGATGTTGTCGGAAGAGCTGTGAGCCGGAACAGATACGGAGTGGTGGACGACATCACTAGGGACTTCTTCAGGAAGGCCATTAAGAAGGGCATCATCAACGAGAAGGAGACGGACCGGTGGCTCAAGTCCTGAGGTTTCTTTTACCTCTCGTCTTGCTAGGTCGACGTTCGATCCCCCGATGATCAAGTCGGTTGGGCGCCCTACTTCATTCCAGCGTTACCCGCCGAACACACGACGAAACTAAGGCGTTGCTACAATGTTCGAACACGTTTTAACACGGAACAAGTTGTAACAACCAATATA
>Procambarus_clarkii_11 ENA|GARH01037749|GARH01037749.1 TSA: Procambarus clarkii Prcla_ES_51398_0 transcribed RNA sequence.
CCGGACTCTCCTGACGACTCAGCGACTGAAAATACCTGTAGGAGGCACGAGACGTGTAGAGGATGCGGACGTGGGTACTAGTGACGGTGCTGAGTCTGGTGGTGCTGCTGCAGCCGCCCTGCCAAGCTCAGGTCTCCCAGGAGGTTGCTAACCTCATTATCAGCAAAGTGGTCTCTTTGTGGAGTGATGGCCAGGTTGATTTCATGGGTCATACCTGTAACTACAGCTACAGCCCCACCATCAGTAGGTTACAACTCTACTACAAGGGCAAGATGTGGTGTCCAGGGTGGGCCCCCTTCTCTGGCAACTCCAAAACTAAGAGTCGGGCTGGATCCATCGAGCACGCCACCAGGGACT
>Procambarus_clarkii_12
AACTTTCGGACGTGGACTAGCACCATGGAGGCTACTGGGAGATCCATAGTTGGACTTTTAGGGCCACTCATTGTCCCTCTGAGCGTGTAGGAGAGAGTCGTTCAGCGTTCAAGAAGAGAAGATCGCTCAACGCCTATTTCCAGAGAGAACTTTGCAGGAAGGCGACATCCTGCGGATCGCGGCCTGAAGGGGAGTCAGGAGAGACTCAAGCAAGCAGTCAGAAGCCGTTCATAACCCAACAAGATGCCGAGGTTGTGCATTCTGCTGCTGCCTGTCTGCTCTTTGCTCGTTCTGGCGCCAGCAGGTGGCGAGAGTCGTCCTACGTCTGTTTGGGCGAGTGTGGGACCACAGGGACCAGGGACGCCTTCTATCTGGGCCCCTGTAGGACACACGCCTCAACAGGATTTCCATAACCCAGTATCTATTGACGACACCTCTCCACGCACACCCTCCAACAGACCATCATCCATGCAAGACAACTCCTATCAACAAATACCCTCCAATCATCCACTCAACCGAGTTCTCACCCCCGCGCAAACATCCGCTACCGGTAATACCCCGAGGGGGTCCCCTCGGACCTCTCATGGCAAGAACCCCTTCATCCAGGTCCCACCAAGGGAACCCTTCCAGTGCATAGCGTGCAAAGACCCGTCCAAATTCCGCCCCTTGCACTGGGACTCCATAATATACATGATTCTTGACAGGGTCACCCATCGCATGCACGTGGGTAACGAGTTTGAACTGCTGAATCACCAGTGTGCCTACCACACCCGGCCTCTCTTGATGAACTGGAGCATGCATATTTTGGCTAAGGTCTGGTGTCCTGGCTGGGTCAATCTGTCTGGAACAGCCATCACCGACAGAATCCCGAAGAGCATCGAGTTCGCAACCCGAGACTTCGTGATGAAGGCCCTGCAAGCTGGGGTCGTCAGCCAGGAGGACGCCCGCCCCTGGTTGTCAAACTTGCCATAAATCAACTGTTCTCTCCTCTCCATCCGCCAAAAACACCCCAGTGATTTGGTGTAGCGAGAGAAGGGCGTGTGCATAGACTTGCAGGAGGAAGTGTGCGATGGAATTGCTTTAGAGAGATATGTAATGTAAATCATTATGTTCCGTGTTCCGGCCAACCCAGCACATCCGGACACGGAACTTAGCCAGGCGGGGGGCACTAACCCAGCCAGGTGAGGAACTAATTCATCCGAACGACAAATTAACTCTGTGAAATAGGAACTTTGCCATAAAATGCGTTGATGTACATTGTGCTGCAATATCTATAATAAAAATGTTGAA
>Procambarus_clarkii_13
CGAGGACACAGAGCGCTGTGGGTACCACCAGTCCTGTCCAGCACGCTGTCACCTCTCCTGACTACTCCAGTGACTTGAGGATACCTGTTGAAGACACGAGAGGCTGTAGAGGATGCGGTCGTGGAGACTTCTGACGGTGATGAGTCTGATGATGATGGTGGTGCTGCAGAAGCCGTGCCAGGCTCAGGTCTCCCCGGAGCTCATCAATCTCATCATCAACAAACTGGGCGGGTTATGGAAAGATGGAGAGGTGGAATTCATGGGCCACGCCTGCAACTACAGCTACAGTCCCAAAATCAGCGGTTGGCGCCTCTACTACAAAGGAAAAATGTGGTGTCCGGGTTGGGCGCCCTTCTCTGGCGACTCCCAAACTAAGAGTAGAGCAGGAGCCATCGAGCACGCCACCAGGGACTTCGTCAGGAAAGCCATCGAGAACAAGCTTATAACCGCTGAAGAAGCTGCAGCTTGGCTCAAGCAATAGGAGTCTCTCCTAGTCCGGAGGGTTTTAAAAGTAGTGGCCTTTCGATAATTTTAAGTGGTCTAAAAATTTATATTTTAATAAACAGAGACCAGCCAGTGTTCCTACAGGCAATCACCCCTTGACTGTCTTAAGCTGTCGTAAAAAAAAAAAAACACCATTACAGAACAAATCCACAAGGGCCGTGA
>Scylla_olivacea_1 ENA|GDRN01007616|GDRN01007616.1 TSA: Scylla olivacea Ref_Crab_Transcript_7643_848 transcribed RNA sequence.
ATTATAACATATTGCTTATCCAGTGATCTCGTAATACAAATAATTAGGACAGAAGACATATTTGAACCACAGTGTCTTCCTTATTTACCATAGGAAATCAGTCATTGATAAAGTTCAGCTATTCTGGCAACACCTTAGCAGCGGCCACATAAGAACAGGCGTCGCATGCATTGCCGCCAGTCTCGACTTGGGCAGCAGTGCGTTTGAGTCTTATACCTAGCACATCCTGAACCAGCCATCAGCATGGGACGCGTGTCGATGCTTCTCGTCGTGCTATCCATTGCCCTGGTTGCCCCCAGCCAAGGCTTCCTGAAGGACCTACTCTTCGGTGAAGCGAAAAAAGCTTTGCTTGATGACGGAAATACTGAGATCCTTGACCATGTCTGTAACTACAGAGTAATGCCCCGTTTTAAAAACTGGGAGCTCTACTTCAGGGGAGACGTGTGGTGCCCCGGCTGGACAGTCATCAAGGGAGAATCGCTGACTCGCAGCAGGACTAGAGTGGTGAACAAGGCCGTCGCAGATTTCGCCAGGAAAGCTGTCGCTCAGGGACTCATCACCCAGGAGGACGCTCAGCCTTTGCTAGAGTAGCCTGAAGCTACAAGCAGTATGCCAAAGAGGTGCAAAGACGGGATGATCATTCACCCTCCCGTGATCTCCCACACCGCACCGCCACCCAACCACGCTCAGCCAACACCATCTTCCTTATTCTTCTGTTATCATTCTTATCCACGATTTACGAAATCTAAATCATATCTCTCGGTTACAACTGTATGTTATAAATAATTATAATATAACAATTATCATAAATACACCATTAATTGCATTATTTTCCTTGTACTAGTGAC
>Scylla_olivacea_2 ENA|GDRN01048484|GDRN01048484.1 TSA: Scylla olivacea Ref_Crab_Transcript_48624_967 transcribed RNA sequence.
TCCCTCACCGGCTGCAACGGAACACAGGTGGAACAGATACTCAGGTGACTCCACGGATTGCTTATCTTATATAGGATGCACGTGTCCCAGGCATGTGTGGTGGCTGCGGTGGTGGCGGTGATGGTGGTGATCGCCCCTCCCACGCCCACCCAAGCCGGCATAACAGACATTCTAGGAAGCGTCCTTGGACCTATATTGAAGGAGGCCATCAAGACAAGGGAAATCATATTGCTGGACAACTACTGCACGATGGAAAGGCAACCCTACATCAAGAGCTTCGAAGTGCACTACAGGGCGGAAGTGAGCTGCCCAGGCTGGACCACCATCAAGGGAAGAGGTTCCAATCACAGAAATCCCACCAATTCCGAGAATGCTGCCCTTCGGGACTTCATGACGAAGGCGGTGAAGGCAGGTTTGGTCACAAGAGAGGAAGCTGCCCCCTGGCTTGATAACCGCTAAACCACACTCAGGACACTCTTCACTCTTTTGCTTCTCAGGAAGATAAAGCATCTTTATCTTCCTTACATGCTTCCTTAGCCCGTATTCTTAAACGTTTCAGCGATTTATCTCGACTGCTTTTAACAACCTCTAGTGAAAATTATTGGGATTTCAGGGGTGTTTTCGTTTCTAGTGACAGTTTAGTAATGATTCAACATTTTTAAGCTGTGGTTGGAGTTATTATTATTTTCATGGAGTTTTCATGCTTCTAAGGAGAGTCTAGCAAGATTCTACACCTTTAAGAGGGACTCATTAGGGTTTTCAAAGATAATTTCGTGATTCTAACGATAGTTTAATGAGCATTCTGCACCTCAAACACCTTCAAACTCAAGGGTGTTTCCACGATTCTAGTAACACATGCAAGAATTCTGCATTATCACTGAAAAAAATCACCCATGAGAATCCGATGAATCATCTCTGTGGCCTTTAAGAAATAGTCCTTATGGGAAAACAAAACATTTACGAATGC
>Scylla_olivacea_3 ENA|GDRN01048875|GDRN01048875.1 TSA: Scylla olivacea Ref_Crab_Transcript_49016_717 transcribed RNA sequence.
CAAGTTTCCAACAACAGGAGTGTAAACAGTGTCCAGGCACACCCAAACACTCCGTTGAGGTGCTCTGGACGCATCGCCGCCCGGCACTGGCTTCTCTGCGACGAGGGGAAAAAAAGCAGCTTACCAGACGACACTTTGCACTGGTTTGCTTTAAGTCACGCAACTGCACGGCGGCTGCGGCTATAAAGGTGGTGTAGCCGAGGCGGGTGTCACTACCTGGGGAAGAAGAGAAAGCCTGACACATGGTCCTGAAGAGACGAAAAATCCAGCGTACTCCCCTCGACTAGTACATCTCATTCACGGTTCCGGGATTGGTGCAAGATGCGATGCGGGGTGCTTGCCGGCTTGTGTGTAGCGCTGGTGGGGGTGTGTGTGCACGTGCCCCAGCCGTGTGAGGCACATTTGGAGTTGGTGGCTCCCATACTGAAGAAACTCACAGCGCAATGGAAGGCTGACAAGATGAGTCTGCTGGGACACAAGTGCCACTACTACGGCACCCTCACAGGCACTGGCGTCAAGCAGTACTACTACGGGAAGTTCTCCTGTCCTGGGCTAGCGGACTTCTCTGGCATGTCGAAGGCGAAGGACAAGCTAGAATCAATGGTGGCCGCTGCTAAGGACTTCCTGCTCCAGGCCTTCAAACTGGGAATTATAAAACTGCAGGACGCCGTTGCCTGGTTGGAAGCTAAGTGTTTGGGCCTGGGATGCTAAGTGTGA
>Scylla_olivacea_4 ENA|GDRN01063957|GDRN01063957.1 TSA: Scylla olivacea Ref_Crab_Transcript_64112_596 transcribed RNA sequence.
GGACGCTGAAAAATGCTAAGTTACCGAATTAATGGTGTGAGGGCGTGAGCGTGGAGAGGCGGTAGAATGCGGGGAGGAGCGGTCAGATTCCCCAGCGAGCCTCGGGTATTGGGGAAGAGCATGAAGAGGGAGGAGGAACTGGTAGTGGTGGTGGTGGTATTGGTGAAAGAAGAGGTATTGTGGTAAAAGAGGTATTGTGATGATGGTGTTGATGGTGGTGGTGGTGGGCGTGTGTCTAAACCCCACCCCAGCACAGGCTGGATCCTTCGACTTCTCCAGCCTCCTATCCAGTGTTGCCAACACTGCCATCAAGCGCCTATACGTGGAAAGGGAAATCGAACTGTTCGACCACTACTGTGTCCTGAGCCGCAGTCCTCACATCTACAGATGGGAATTAAAATTTGAGGCGACTGTTACCTGCCCAGGATGGACACCCGAGAAAGGCAGAGTGAGGGGCTACTCCAGCCCCACATCAGCCGAGCGAGAAGCCACCAGGGACTTTGTGCAGAAGATTGTAAGGCGAGGACTGGTGACAAGGGAGGAGGCGAGTGAGTGGCTGTGAGGTGCATGTGGCGCCACACACACACACACACACA
>Scylla_olivacea_5 ENA|GDRN01072213|GDRN01072213.1 TSA: Scylla olivacea Ref_Crab_Transcript_72380_1556 transcribed RNA sequence.
TGTGTGTAAGAACGATCAATAGCTTATTCACAGATAGACGGTATTATATTTCCGTGATCAAGACCGTGAAGCAGTTACACAAGCACAATGATAAACACGCCTCAGGACTTCCCTCTTTTCGTTCAGTGCTAAACATTACTGGGAATCTCCACACATTCCCCTCGGCTGACGCGTCGCGCACTCACGAACCCTTCCCGAATCATATAACGCCACCAGGGAATTCCGCTGGCATATAGTTGCTTGAATAGCGGGAAGGAGCGAGTATATAGACGTGTGAGTCCACTGGTAGGTATTCAGTTGCTGAGGAACCACGAGAAGGAATAACGACAGCATCAAAAGCAACACCAACGAGTTCTCATCAACGAGTGCAGCCTTTACTTCCCCTCCACGAGCTCCTCTCAAGATGCGGACCGGGGTGGTGGCCGGCCTGTGCGTGGCGCTGGTGGTGATGTGCTTGTACCTGCCCCAGCCGTGCGAGGCTCAGTATGAAGCTCTGGTAGCTTCCGTTCTTGGAAAACTCACTGGACTGTGGCACAACAACTCAGTGAACTTCATGGGCCACACCTGTCACTTCCGCCGCCGTCCTAAGGTCAGGAAATTCAAGCTGTACCACGAGGGCAAGTTTTGGTGTCCTGGCTGGGCTCCTTTTGAGGGCAGGTCGAGGACAAAGAGCAGGTCGGGGTCAGCCAGGGAAGCCACCAAGGACTTCGTGCGCAAAGCTTTACAGAACGGACTCATCACACAGCAGGACGCTACGGTGTGGCTGAATAATTAAGACAGAGGGAGTGAAGTGCAGTGTGCGAGGAGGAGAGCGAAGAGAACAAGGAAGTGACTGTCCGGCTTGTAATTATTTTTCTAGGGAAAGTTACTGGTAATTACAAAGTTAGTGAAATTAAGGAGCTAGTGAAGGCAATGGAAAAGCAAATATGTGAAGAAAGTACCAAATACTGTTGCGAGATTTTTCAATGCATTCTCGTCTTTATTTTTCTTTTCCTTTTCTCCACCGTCACTGCCTTTGACACTTACGTTGAAGACAAAAGTGAAACTACATGAGAGTGGATATTACAATTAGATAAAAAAAAAACTACGTAAGATAAAAAGAAGAAAAATCACCCATGTTTTGGCTGTAATAACTGTAGTAAATACATTTTTGTATGGACAAGGTAAGAAAAGTTGTGAAGTAAGTCTTAATTATACGTGAGCTGTTGGATCGTAACAGCCATGACTTAAAAAATGACACTCAGTTATTTATTGTATCTGTTAAATATTCAAAACTGTTAGTAAAAAAAAATATATATAAATAAATATTAGATAGAAATAAGGGCTGGCAGGTTGGCCCAAAATTTAATAAGTTTAAGGAAAGCCTCCCTCTGATCCGTCATCACGCTTTGCGCCGTCATCACGTGGTGGTCTGTGCTACTCCTTCCTGCCTTCCTTCTCCCCTCTTTCTATTTACCCTCACCTTTCATCTCTCCTCTTCCTCCTTCCACCATGAATGCTGATTTTCTACCAGTTGAATTAAGTAAATTTAAATTGAATTCATAGTTTTACTCGAG
>Scylla_olivacea_6 ENA|GDRN01086669|GDRN01086669.1 TSA: Scylla olivacea Ref_Crab_Transcript_86853_461 transcribed RNA sequence.
CCGTCTTGGTGCCGCAGTGCTATGCCCAGGACTGGGAATCACTACTGGTTTCCATCGGCAAAAAAATAATCGGGCTCTGGAGGAACGAAGAGACTGAATTTTTGGGTCGCAAGTGTCAGCTGACCGTCAAGCCAAAGATCAAGAATTTACAGCTGTACCACGAGGGCCACATGTGGTGCCCGGGCTGGACTCCCATCGTTGGCGAAGCCTTGACCCGCAGTTTTTCTGGTGTGGCAGGCAAGACCGTCCAGGACTTCGTTAGGAAAGCTCATGACAAGAATCTGATTACGGAGGAGGAAGCCAAGGTGTGGTTAGAAGGCTGAGCCAACCATGCATGTACCCACACCTTTCCATGCTCACTGTATATAATTACTTTGTTCCTGATGGTCGGACGTGATGATGGTGTGGATTGCTTCAGTAGCACGTGTACCTGGGGGAGGGAAGGTGACGGAAACCCCCTC
>Scylla_paramamosain_1 ENA|GEUT01000438|GEUT01000438.1 TSA: Scylla paramamosain Unigene50271_All transcribed RNA sequence.
CACGTCGTCAAAAACGCAACGCTAGCCTGTGCAGCTCCAGCATGCGTCCGTCCCTTGCCCTCAGCGTTGTGGTAGTGGTGGTGGCGGCGGCCGTCTTGGTGCCGCAGTGCTATGCCCAGGACTGGGAATCACTGCTGGTTTCCGTCGGCAAAAAAATAATCGGGCTCTGGAGGAACGAAGAGACTGAATTTTTGGGTCGCAAGTGTCAGCTGACCGTCAAGCCAAAGATCAAGAATTTACAGCTGTACCACGAGGGCCGCATGTGGTGCCCGGGCTGGACTCCCATCGTTGGCGAGGCCTTGACCCGCAGTTTTTCTGGTGTGGCAGGCAAGACCGTCCAGGACTTCGTTAGGAAAGCTCATGACAAGAATCTGATTACGGAGGAGGAAGCCAAGGTGTGGTTAGAAGCCTGAGCCAACCATGCATGTACCCACACCTTTCCATGCTCACTGTATATAATTACTTTGTTCCTGATGGTCGGACGTGATGAAGGTGTGGATTGCTTCAGTAGCACGTGTACCTGGGGGAGGGAAGGTGGCGGAAACAAACACCCACATCATGGGAAAGTGAGAG
>Scylla_paramamosain_2 ENA|GEUT01000580|GEUT01000580.1 TSA: Scylla paramamosain CL1376.Contig3_All transcribed RNA sequence.
GGTTTGGGCAGCAGTAAGAGAAAGTTACATCCAGAGCCGGCCATCAGCATGGCACGCGTGTCGCTGCTACTTATCGTGCTATCCATTGCCTTGGTTACCCCCAGCCAAGGCTTCGTGAAGGAACTACTCTTCAGGAAAGTGAAAGATACTCTGCTTGAGGATGGCACCACTGAGATCCTTGACCGTGTCTGTAACTACCGAGTAACACCCCTCTTGCAGAACTCAGAACTATACTTCAAGGGAGACGTGTGGTGCCCCAGCTGGACAGTCATCAAGGGAGAATCCCTGACTCGCAGCAGGACTAGAGT
>Scylla_paramamosain_3 ENA|GEUT01000771|GEUT01000771.1 TSA: Scylla paramamosain Unigene2060_All transcribed RNA sequence.
CCGGCCGCAACGGAACACAGGTGAAACAGATACTCAGGTGACTCCACGGATAGCTTATCTTATATAGGATGCACGTGTCCCAGGCATGTGTGGTGGCTGCGGTGGTGGCGGTGATGGTGGTGATCGCCCCTCCCACGCCCACCCAAGCCGCGCCATTCGGCATATCAGACATTCTAGGAAGCGTCCTTGCACCTGTAGTGAAGGAGGCCATCAAGACAAGGGAAATCACGTTGCTGGACAACTACTGCACGATGACAAGGCGACCCTACATCAAGAGCCTCGAAGTGCACTACAGGGCGGAAGTGAGCTGCCCAGGCTGGACCACCATCAAGGGAAGAGGTTCCAATCACAGAAATCCCACCAATTCCGAGAATGCTGCCCTTCGGGACTTCATGACGAAGGCGGTGAAGGCAGGATTGGTCACAAGAGAGGAAGCTGCCCCCTGGCTTGATAACCGCTAAACCACACTCAGGACACTCTTCACTCTTTTGCTTCTCTGGAAAATAAGGCATCTTTATCTTCCTTACATGCTTCCTTGGCCCGTATTCTTAAACGTTTCAGCGATTTATCTCGACTGCTTTTAACAAGCTCTAGTGAAAGTTATTGGGATTTCAGGGGTGTTTTCGTTTCTAGTGACAGTTTAGTAATGATTCAACATCTTTAACAAGCTGTGGTTGGAGTTATTATTATTTTCAGGGAGTTTTCATGCTTCTAATGAGAGTCTAACAGGATTCTACACCTTTAAGAGGGACTCATTAGGGTTTTCAAAGATATTTTCGTGATTCTAACGAAAGTTTAATGAGCATTCTGCACCTCAGACACCTTCAAACTCAAGGGTGTTTCCACGATTCTAGTAACACTTATGCAAGAATTCTGCATCATCACTGAAAAAAATCACCCATGAGAATACGATGAATCATCTCTGTGGCCTTTAAGAAATAGTCCTTATGGGAAAACAAAACATTTACGAATGCGGGTCTCCGTGTCTCATCTTTGTCCAAACCTGTATTGTCACCACCACCACCTTCCTCACCTGCACAGTCACCGGTAATTATTGGTTGACTAAATGTGATATTATTTGTTACCTAAATATAGAAAAGCAAATAAATGTCAATTGTTAAAAAAAA
>Scylla_paramamosain_4 ENA|GEUT01001043|GEUT01001043.1 TSA: Scylla paramamosain CL1376.Contig1_All transcribed RNA sequence.
AGTAGGTCCTTCAGGGAGTCTCGACTTGGGCAGCAGTGCATTTGAGTCTTATACCTAGCACATCCTGACCCAGCCATCAGCATGGGACGCGTGTCGATGCTTCTCGTCGTGTTATCCATTGCCCTGGTTGCCCCCAGCCAAGGCTTCCTGAAGGACCTACTCTTCGGTGAAGCGAAAAAAGCTTTGCTTGATGACGGAAATACTGAGATCCTTGACCATGTCTGTAACTACAGAGTAATGCCCCGTTTTAAAGACTGGGAGCTCTACTTCAGGGGAGACGTGTGGTGCCCCGGCTGGACAATCATCAAGGGAGAATCGCTGACTCGCAGCAGGACTAGAGTGGTGAACAAGGCCGTCGCAGATTTCGCCAGGAAAGCTGTCGCTCAGGGACTCATCACCCAGGAGGACGCTCAACCTTTGCTAGAGTAGCCTGGAGCTACAAGCAGTATGCCAAAGAGGTGCAAAGACGGGATGATCATTCACTCTCCCGTGATCTCCCACACCGCACCACCACCCAACCACGCCCAGCCAACACCATCTTCCTTATTCTTCTGTTGTCATTCTTATCCACGATTTACGAAATCTAAAACACATCTCTCGGTTACAACTGTATGTTATAAATGATTATAATATAACAATTATCATAAATACACCATTAATTGCATAATTTTCCTTGCACTAGTGACACTCGAAAAAAAAAAAAAAGTAGTATGGTCACTTGTGCGGTGAGTTCTCAGTATTTACACCAGCACAAAGTTAGGATAACGATAAGAAGTGAAGAGTCCCAAGGGAGCCACGCCTTCCCTGCCCCCCTCCCGTCAGACACACCACAGCTACATCACTTGTGCTCTCTCCGACGATAATTGCAGCCCGAAAACTAAACAGTGTTAAAAAAAGAAAAAAAAAAAGAAATAAGGCTGGTGACATGTAGTGAACACGTGCTTTTAACAACGAAATAAAGGAAGTTTGCTGGTGAGCACAGTGTGATGGTCGTGTTCCGCCAGCACAGTTATACATACTCTGGTGGCATTACCTTAAGTATTTCCGTCATAATACAATCGAATGCGTCAAAACCGGGATAAACTGTCACAGCCTATCAGCGGGCGCTCTGCAACTTTTTGGTTCGATATTACGTTACTCAACCTCGAGGGCACGATGATTGCTACGTGACGCAGATACAGCAATGAATCTCGCCGCTTGCGTACTTCCCCTCCAGGCTTTCTCACGATGTATTATGACCTGTTAAACCTGGACACTAGAATCTACACTTACATATTCCCATTCATGAGTCATAAATGACATCAGGAGCAATAAGCATGTACAGTATAACCCCAGCTATGCGATATTTAACAATCAGGAATTCTCAAGCAACCAAATTTTTTTAAAGGAAAAATAAATAAATAAAATTATATTTTAAAAATCACGAATATTAAAAACTGGTGCCAGACAAGCAGTACGAGTCGAACTTTTGCTTACCTGCCACTGGCGGGAGAGTAAAACATTCCACAGGCGCTGTGAGTACTCCCCGCCACTTGCATAAACAAGTTTGTTAGTTGAGTGTTTCTGCCGGATATCCATACAGTTTCCTTAATTATCCGCCTTGCCGAAGATCTCAGCCAAACGTAAACGTAAACATCGGTTGCGTCAGAGCAAACATCAACATCGTCGGGGTCAGAACTTACACTGGTTGATAGGCCTATGTTTGTGGAAGAAAACACTGACAGCCCCCGATCTTCATCTAACTAGTGATACATATGAATAAAAATTAGTGTTACGGAACTAGTTTTACAAGATACATATAAAGTTGTAAATAAGGAACATTACTGTGTACCCTGAAAATTTGCGTGACAATGTCAACACAGATGAGTAAGTACATTCCTTTTATTTTATGTTATTTTCTTTTTCTTTTTCCTTCATTTGTATTTGTCATACTTACAAGTACTAGTGTACAGTATTTTACTTCGATTTTATTGAAAATAGAATATTTGTAAGAGTAACACTCAACCAACCGGAAAATCCAGTTATCCGGAACACACTATCCCCCATGGGTGCCGGAGAGCTGAGGTTATATTGCAGTTAATTTAAATACACACACACACACACACACAC
>Scylla_paramamosain_5 ENA|GEUT01001148|GEUT01001148.1 TSA: Scylla paramamosain Unigene27716_All transcribed RNA sequence.
AAGAACGATCAATAGCTTATTCACAGATAGACGGTATTATATTTCCGTGATCAAGACCGTGAAGCAGTTACACAAGCACAATGATAAACACGCCTCAGGACTTCCCTCTTTTCGTTCAGTGATAAACATTACTGGGAATCTCCACACATTCCCCTCGGCTGACGCGTCGCGCACTCAGAGCCCTTCCCGAACCACATACCACCACCAGGGAATTCCTCTGGCATATAGTTGCGTGAATAGCGGGAAGGAGCGAGTATATAGACGTGTGAGTCCGCTGGTAGGTATTCAGTTGCTGAGGAACCACGAGAAGGAATAACGACATCATCAAAAGCAACACCAACGGGTTCTCATCAACGAGTGCAGCCTTTACTTCCCCTCCACGAGCTCTTCTCAAGATGCGGACCGGGGTGGTGGCCGGCCTGTGCGTGGCGCTGGTGGTGATGTGCCTGTACCTGCCCCAGCCGTGCGAGGCTCAGTATGAAACTCTGATAGCTTCCGTTCTTGGAAAACTCACTGGACTGTGGCACAACAACTCAGTGGACTTCATGGGCCACACCTGTCACTTCCGCCGCCGTCCTAAGGTCAGGAAATTCAAGCTGTACCACGAGGGCAAGTTTTGGTGTCCTGGCTGGGCGCCTTTTGAGGGCAGGTCGAGGACAAAGAGCAGGTCGGGGTCATCCAGGGAAGCCATCAAGGACTTCGTGCGCAAAGCTTTACAGAACGGACTCATCACACAGCAGGACGCTACGGTGTGGGTGAATAATTAAGGCAGAGGGAATGAACTGTAGTGTGCGAGGAGGAGAGCGAAGAGAACAAGGAAGTGACTGTCTGGTTTATAATGATTTTTCTAAGGAAAGTTACTGCTAATTACAAAGTCAGTGAAATTAAGGAGCTAGTGAAGGCAATGGAAAAACAAATATGTGAAGAAAGTACCAAATACTGTTGCGAGATTTTTCAATGCATTCTCGTCTTTATTTTTCTTTTCCTTTTTCCCTCAGTCTCCACCGTCACTGCCTTTGACACGTTAAACACAGAAGTGAAACTACATGAGAGTGGATATTACAATTAGATAAAAAAAAAAATAAAATAAAATAAACTACGTAAGATAAAAGGAAGAAGAAAAATCACCCATGTTTTGGCTGTAATAACTGTAGTAAATACATTTTTGTATGGACAAGGTAAGAAAAAGTTGTGAAGTAAGTCTTAATTATACGTGAGCTGTTGGATCGTAACAGCCATGACTTAAAAAAATGACACTCAGTTATTCATTGTATCTGTTAAATATTTAAAACTGTTAGTAAAAAAAAAAATATATATATATAAATATATGTATATATACCGTTGCTGTGTGATTGATATTCCTTACTGAAAAAAATAACAATGTGTGGAATGGAATGGTGGAGAGGGACGCGGGCTGAGGATGGAACACTTTATTCCTGACTTGTTTTGCAGAGTTTCCTCAGAAATATTTCTTCCTCAGCACGTTCTTCTCACCGCCAATCTCCATTTGCCACACTGTCCTGGATGTTTGGAATGTTAGAAAAAAAAAAAAAAAATCATATGAACAGCTTTTAAACTTAAGATATAAAGCAGCATTACACCTAGAGCTTAAAGCATGAAATTATAATTACATACTTTGGAAAAGTCAGACCACATTCATCTTGGCTCATCATTCAAAACCCTACAGCTAACGACAAAACAAAACTATTTACATGCCAGGAAATCCAGAGTACAAAGAGACAAGATAGTGAAATAAATATAATAAAATTTGGCCTTAAAAATGATGCACTCCGGCATCACAACAGCTGATGACTTAAGGAAATGAAACTTGCTTTGCCAGTTCATTATAAAGGCAGTTTTCTTTTGAAGAAGAACAAAACAAGTCATTATCACCAGTAGCCTCAGCTGAACGGTCTGAGCACACCCACACTGTCTCCATCCTGCCCTCACCAAGTATTCTGTGCCTGTGTGTGTGTATAT
>Scylla_paramamosain_6 ENA|GEUT01002445|GEUT01002445.1 TSA: Scylla paramamosain Unigene28273_All transcribed RNA sequence.
GTGGTGGTGGTGGTGATGGTGGTGATGGTGATGGTGGCAGTCGTTCCAACCTCAACGAAAGCAGGCATTGGGGACATTTTCCAAGATGTTGCTGAGTCCCTGATTAGCGAAACCTTCAAAGTGAAAGAGATCACTCTGCTGGATCATTACTGCGTTTTGTCGAGATACATCAAGTTGAGAGGACTGAAATTGAAGTACCGGGCGACTCTCACCTGCCCGGAATGGAGCACCTTGAAGGGACGAGGTGATGAGAGCTCAAGCGCCGTTAACGCAGAAAATAACGCTATCAGGAACTACATGGAACAGGCTGTAGCGAATGGGCTGGTCACGAAGGAGGAAGCACAACCCTGGCTCCATTAACTGAACCTCTCTCTCTCTCTCTCTCTCT
>Scylla_paramamosain_7 ENA|GEUT01003139|GEUT01003139.1 TSA: Scylla paramamosain Unigene31417_All transcribed RNA sequence.
TGGTGGTGGTGGTGGTGGTGGTGGGCGTGTGTCTAAACCCCACCCCCGCACAGGCTGGATCCTTCGACTTCTCCAGCCTCCTATCCAGCGTTGCCAACACTGCCATCAAGCGCCTATTCGTGGAAAGGGAAATCGACCTGTTCGACCACTACTGTGTCCTGAGCCGCAGTCCTCACATCTACAGCTGGGAATTGAAATTTGAGGCGACTGTTACCTGCCCAGGATGGACACCCGAGAAAGGCAGAGTGAGGGGCTACTCCAGCCCCACATCAGCCGAGCGAGAAGCCACCAAGGACTTTGTGCAGAAGATTGTAAGGCGAGGACTGGTGACAAGGGAGGAGGCGAGTGAGTGGCTGTGAGGTGCATGTGGCGCCACGCACAAACACACACACACACACACA
>Scylla_paramamosain_8 ENA|GEUT01012756|GEUT01012756.1 TSA: Scylla paramamosain Unigene16183_All transcribed RNA sequence.
ATATATATATATATATATATATAGATACTGGGTTCTGTCGGTGGGGAGTCACTATCCAAGGCACCACAAAGAGGGACAGAAGAAACATTGAGGACGACGCAACCAAGCTTCCCTCAAGATGCGGACCAAGGTGATGGCCGGCCTGTGCGTGGCGCTGGTGGTGATGTGCCTGTACCTGCCCCAGCCGTGCGAGGCTCAGTATGAAGCTCTGGTAGCTTCCATTCTTGGAAAGCTGTCTGGACTGTGGCACAGCGACACAGTGGACTTCATGGGACACACCTGCCACATCCGCCGCAGGCCGAAGTTCAGGAAATTTAAGCTGTACCACGAGGGCAAGTTTTGGTGTCCTGGCTGGACACATCTCGAGGGCAATTCGAGGACCAAGAGCAGGTCGGGGTCAGCCAGGGACGCCATCAAGGACTTCGTGTACAAAGCTTTACAAAACAAACTCATCACGGAGAATAACGCGGCCGCCTGGCTGAAGGGGTGAGGCAAGTGATGCACACTCTCATGTACGAGGAGGACGAGCGGCAGGAGGGTGAAAACAACGAGGAAGTGACTCGTGTCTGACCTGTAATGGATGTTTTTGATTTCCATTTATATAACTACTACTACTACTACTGTATTATTACTGATTAAAAAAAGAAAAATGAACTATGAAGCTATTTTAGATGATGGCATTTAAGTAAGCATATTAAGGAAATACATGTAGCGTTAGGAGAAAGTTACCCTTTTCTATAATGCATTTCCTCCTTCCCATTTTTTTCTCTTGTTTCTCTCTCTTGTCTGCCTTTGACACTCTCATTTTATGAACGAAAAGAAAAAAAAAGAAAGAATGGAAAAAAATACAATTAAACACAAAAGGAAACAATCTTGAAATTTAGTTCAAACGTAAAGAAACGAAAAAATCTTATTTTCATGACTTCAAATAAACCAGATATACTAGATTCATGCTTGCGTAATGATTCAGGCTTTAAGAATAACCTAAGATGAAAATTATTGCACGAGTCTTAATTGTGTGTGAGATGTTGGAGGGATTGGATTGGACGCTGAGT
>Talitrus_saltator_1 ENA|GDUJ01047971|GDUJ01047971.1 TSA: Talitrus saltator comp89900_c0_seq1 transcribed RNA sequence.
CCTTTACCACGTTTTACTGAAATATTCAAGTCAGATATCTGAAGAGCGTTGCATTAGATTTCTAGTTTTTCAGAGAACAGCCAACGAAGACTTTGGAAATTTAGATATATTGTACGTCTGCCACACGGAAAGCCGCTGCTGCCTAACACATTCTTCGAATATCGTCAACCGTTGCAGTCACACAGCTACGTCGAAATGGCCAAGATGGCACTGGTGGTGGTGCTGGCGGCGCTGATGTCGAGCGGCCTGGACGCGCAGAGTAGCGGCTGGATAGACGCCCTGTCGCCGTTGTTGGATCGGCTGGTTGGAGTATTTGAGAAAGGCCCAGTACCGTTCCTGGACACGACGTGCTACTACAACCAGGGGATCAAATTCATAAGGTGGGAGCTGCACTACCGAGGCACCTTCACGTGCCCTACCCTCACCAACATCCTCGGTGAAGGACTCTCCGTCAATCCATCAAGAGTAAAAGTCCGTGCCATCACAGACTTCTTGGAGAAAGCTCAAGCTGCTGGAGTCATCACCGAAGAGCAGGTGAAGAAATACTTGGGTACAAATGGATAAATTTGCATTGTTCAATTAGGACAGTGAATAAGAAGTTATCTGTTACTCTGATAAAATTTCAACTAGAGGTCTAATACGCTCACATATATAACAGCTTCGGTAGCAGCTTCTGAGTGATGTCGTGAGTTTGTACCTTCACTGACGTACATGTACTTTGTATTGCTGGGTAATGGTGGGTTTTAATATAATAAGAAAATAATTTTTTATTTACGAATTTTTTTAACGACCCCTGATAAGACTCTGGGAGGGAAGCAATTCATCATTATTAGACCCCCCTAATCCGTCCCGTCATTATTTCAAGGTCAGGTTTCAGCCTTTATTTTTTCTTGAGAAACATCTAAAGCCGATGAAAATCATTTATTCAGTCTTGATTAACAATAATCATGATAGGATGGAAAAATCTTTGTTCAATAGAGTTTTGAATTTCTACCCTATATTGTTACTGAAAAGTGTGCATGGTTCAAACAAGGAAGCAAACATGCAAGATAATTAGAGTCCTAGAATTACGTAGAGATAGAGCGATTGTTGTATGATAAACGTGGAAAACAGGGGTAGGGATTTAATGTTCATGAAACCTGCTCAGCTGTGCCAAGTTGTGAGTTGCGAAGGTACGTTTGAGACTGGCCATTACTTCTTGCTGACAATAAACAAGCGTGCCTCTGATTTTCTTTCTTTTAATCAATAATATTTCCTTCCTGCGTGATCATAACTTGCTGAAGGCCTTGGA
>Talitrus_saltator_2 ENA|GDUJ01052115|GDUJ01052115.1 TSA: Talitrus saltator comp92312_c0_seq2 transcribed RNA sequence.
GTGCATGTAAAAGTGAGAAGACGATTTTCAGAGAGATTCATCAAGGGAAATCTCGTTTTGAGGTTGAGATACCACCTCGAGTTGAAATGGGCAAAATATCGCTGGTGGTGGTGGTGCTGGTGGCGATGCTGTGCACAGAGCAGGCGTCTGCCCAGGGCTGGGAGGTGACGTTGGCTAAAGTTGCCATAAAACTAGCCTCCCTGTGGAGCAAAGGCAAGACCCAGTTCCTGGGCACCACGTGCTACTACAGGCAGCGGCCCACCATCCACAGGTGGAGGCTCAAGTGGAAGAACTATTTCAGGTGTCCTGGCATAGGAAACGCCAAAGGCTACTGCAAAACTAGCAGCAGGTCTAAAGGCATCAAGTGCGCTGTTAAAGATTTCGTGAATAAAGCCGCCGCTGCAGGCCAGTTGACCCAGGCGCAAGCGACAGCCTACCTGGGGCAGAAGAGTGGCTAACCCAGCGCTCCTAGGAAGGGTCTACCAGCTGGAGAAACAGATTCCCAGCTCGTGAAAATGGAATTCCTAGCTCGTGAGAATGGAGTTCCCAGCTCGCGGCAAAGGAATTCCCAGCTCGTGAAACATTTCCCATGGACAAAGTTTAGGGTCACGTAATTTTGAAAACGCTTTCTAGATGACACTAAAATTTTGAAATAGGTTCCGCGATGTTTTTCTCAGCCGCCTTGAAAGCTGTCAAAGTTTAGCAACGTAAATTTTTGGAAGGGAACGAAAGTCCTGCTATTTCCTTTTGGTGTGATGATTCTGATAGTAAAGACTGTTTCTTTTTAAAATATGCCATTAGTAAAAACAATAGCTACCTCTCTGCGTGTCTTTTCATGCTGATAATAAATTTTGCAAACACTTAAAAAAAA
>Talitrus_saltator_3 ENA|GDUJ01053127|GDUJ01053127.1 TSA: Talitrus saltator comp92880_c0_seq1 transcribed RNA sequence.
TTGCGAACAGGAATCTAGTCTTCTAAGAAAGTGCAGCCGGTGGCCCAGCGGCATCCTGCAGGGCTCTATCTGCAGCCCTGAGTTCGCCTGGGGATTCCCAGACAGACATCAAAGACGTCTATTGAAGACACCGCTGTTATAAGTTCAAAAAGCTGCAACCAACGCCGTTACTTGTGAACTGGTGGTGCAACAGTCAGACTTCAACTACAGCGCTCGGCTACAGATTGCTTCGAAAGTTGTGACGTCACTAAGCCCCACCCTCGCAATGGGTAAACTGTCGCTGGTTGTGCTGGTGGTGGTGTTGAGCCTGTGCGCACAGCAGGGTCGCTCGCAGGACCTGCGGGACCTCATTCCAGTCATCTCACAACAAATTGCTGCGCTGTGGCAGAACCGAGACTTCCAGTTCCTGGGCACGACCTGCAGGTACGACCAGCAGCCGCGCATCAAACGCTGGCAGCTGTACTACAGAGGCAGACTCACCTGCCCTGGCTTCGATGGCATCCAAGGCAAAGCTGACACCCGCAGTCGTTCAGGAGTGATGCTGAAGACCATAGAAGACTTCCTGAGAAAGGCGCAGGCGCAGGGCAAAGTGAGCGCAGAAGAGGTCCGCATCTGGCTTGAAGGATTTGCCGACTAAAGTTTACTGGCATCAAGGATTTCGTTCGCTGGATAAACTAAAATTCAGTCATCTGGGCACGGAACATAACTTCAGCATTCCTACACCAAATTGATAATTTAAAGCAGTAAAAACGCGGAATATGCGCTGCATCGTTGGAACGGCGGGCCTCCTCTAAGAATTTAGAAAGGTTCCGAATAAAATTCATTAATGCCTTTTTGAGTTGTATTTATTTTTTTGGATTGCCTGCCCTCCATCCATGACAGGTACTTCCGTTCGCTAAGAACAGCTTATTACTGATTACAAGCACCTGTAAAACTGAACAGCTACTCAGATATCCATGCTAAAATTATCTTCTACAGTATGAAACTTCTTTGTCATGTCATCAATTTATATCCAAATGTGAATATCGCTGAAAAAGTGCCCGTTAAACTTACAAGCGTAATTCAAAAATGGCGGGACCAATGATGGAAATTCCTAAAGATGCTCTCTCATTTACGGCAAATCTTTGATGAAATAATGTAATTTCCGCTATCACTGGTACGGACTGCCTTCTCTTCCACAGTCTCGCTAGATTGGTGTATATAATACCGGATAAACTTTAATAATACTCAAAGAGTAATGGTCGTGCGAACTTACTAATTAAGTAACAGAGGGACAAACAGAATTATAATATAGATGTGTGATTGGATGAAGATTTTTTGAGCCATTCCCATACATGTGATTGCACTCTCAAATAAAACTGCGAATCATACACATTTCTACTCATCCAAATTCAGCCAAAAGAACGAAACTGTGGTAAACGCTTTGAAAAAAACATATAATTTAAATTGTCACTGGGTAATCATGTAGAAAATTTAATTTAATGGAGAGGCCTATTATACCGGCTTTTTACTTGTTTTATGTACTTGATGGTAAATAAACGAGTACGTAAGTTTATTTCAAGTCTGAAATAGATGTTTTGCTAATCTTCTTGACAAATTTAATCAATAAATTTTTTGTTATTCTGAATTATGACATTAATTTTCGTTATTATTCTCAAACACATCTTGAGACAATTTTGTGATCTTCATTTGAAGTTCGTACCAGATGACTTTAGAAAACAGTGAATAATTTTATTCATGTCGAGCTTTTGACTAAAAACATCGCTTATTCAAGTTCTTTGATACGAGAGTCTGCCGTAAATATCAGAGCGAATTTTAACACAGAAGCACAAAAAGCTCTTTCGTTGGACAGACACAATTTTCCTCCGATTCCGTCTCTTCTGACGAGGATAGCGTGAGGTCGAAGGCCAGCAGGACAGCCGCAGAGGAAGTATATAAAACTCTGCAAATGCAGCAATGTCTAATGCGCATATGTTAATGAAACGTTCATTTGTTTAGAACGAGTGGCTTCCATATAGCTCAGGACTACAATTAATAAGTCATAACTTACAATAAATCAGACTAGCACTACATGTGGGTCCAAATGAGCTCTCAGGTTTTTAGGGCAACTACATCGAAAGTCGCTATAGCACTCAAGTGTTACAGCGACTTTCAGTGTTGCAGTTACTCTTAAGTGTTACGACTCTTCTTGAAACCGCAGCTGTACTTCTGCAGCCTGGACTGAACTGCGGTGACGAATATTTTAGCACTCCATTCAAATGTGAAAGTTTTATCAATGAGAAATATGCCTTACATGGAAAAATAGTACCTCCAAATTTGAAAAGAATAAAAAATCATTGTTCCTTCCTTAGGAATGATTGTGATTGTTCAACATTGGATAAAATGTTAAAAAATTGTATGCAGAGGGACTTTTTCAATATCCGCACAAAAAAAATCAAATGGTAAATATCAATACTGGTTGATAATTTTTAGGTTCAGTTTATAATTCGAATAGATTTATGTTAAGGATGATTTTAATTTTAGCTGCAGCATGTTGCAAATTAACTCTGATCTGTAAGTCAGCCTAGAGTGAGACTCAAAGAAATATTTTCTTTACAGTGCAATAGTACCGGCGCGCCTCCGAGCGGCCCACTTTTGGGTTGGCTTTTGGAGACGGAATTAAAATCCCAAGAAAACCAAGAAAAATCTGGAGAAAAATTCTTTTCGCTTGCATTTCTCTTCTATTTAACCTAGAGAGCTCAAATTAGTCTGAAATGAAAGCTCTTACTTTCGTCC
>Talitrus_saltator_4 ENA|GDUJ01070773|GDUJ01070773.1 TSA: Talitrus saltator comp99370_c0_seq1 transcribed RNA sequence.
CGTGAACGTTCTCTGGAGACGCTCCGCTCCTGATAAATACGACTGTAAGATGGAAGGCTTCTCATACTCTTGCTAGCTGAGCAACTGAGAGGCGTTCTCACGACAGAAGACGTACCTTATATATTTGTCTCTACTGCCATAATGGGGAAAGCAGGTGTACCGAGTGCTGCAGTGGTGGTGGCGGTGGTGATGCTGCTGGCCCTGCCCCCGCCCAGCGCCTCCCAGAGCCTCGAAGCAATTGTACCGCTGCTGGCAAACCAGCTGGTCTCTTTGTTCCAAAACAATGAGCTGCAGTTCATGGGCTTCCAGTGCTTCTACACGCAATACCCACGTTTCAAGAGCTGGGAGCTGTACTACAAAGGCACCTTCATCTGTCCATCCTGGACTGCTATACGCGGCAAAGCGGAAACACGCAGCCGCAGTGGAGTCATGAGAAGTACCATCCAAGACTTCCTAGAGCGCGTCAGTGCTGCTAACCTGGTCTCGGAAGAAGAAGCGAGGGCCTGGCTGGAGGGCTACTAGCGTCTGCATCCAACACCACTGAAGAACTACTAGTGTCCCGTTCGAGGACAAGCGGAACCTGACTACATAATTTTGAATAATTAGCTGTAGCGCACTTAGCATTTAATAGTTACAGCATTTGTGCGTTCAACACAATTGAGACGAAGCACCCGAGAAGCGCTGACCGCAGTTGATTGGTCAGCCAGGTGGAAAGAAGCATGCGTGCTCAGATGAAGGATGCAAACTAAGAATAGATGACTGAATCAATGCCGATCATGTCATGTTACTACCTTGTACGCCAAGAAATGCAAATCACTCTATTTCACACCGATGTTAGAATTGTAACAGGCCTTGATTTACTCGTATTTGTGAACATAAGGTGTTTTTTCTTATATATATGCTGTATGGTTCCCCGCTCTTTTACTATTTCTCAGCTTCTTTCAGCTTCAATCGATCTGTTTATCAACATTTACTTTAATTTGGTAGCGCCTCTTTGGCCGAGGGTTCAGGACACGCAGGAATCTAACGATGCTCCGAGGGGAAATAAAAACGCTATGTAAATTATAAATCATTAAATTTAGGAGATTAGTTGTGCAGTCATCGTGACAAAATGGTAGCAATGAAATGCCTCAAATTCGTTCATAATACGGTCGACAAGCTTTACGTTGACCTAGAGGACGAACAAGCTGGAAGTTCTATCAGACTCATTTCTTCATGTTAACATGATGATCTACAAGCTCGCGCTCCGTGTATTGATAATGATATCAATGCTGCTCACTCTATGGCTTTCAGAGGATTCAAATGACAATTTAGACCAACAATTCCCAAAGAATGCGCCACTTCTGCGCTTAGTCCTTCACGGACGCAACAGATGAAACTACTTCGCCGGACGTCCTTTTAACGGACTTTTCTTTTATGTCTCAGCAAGATAACTCTCTCTTGAGCCCTGTACGAGCCAGATGAGAAGAACTGCTACACCCGAGGACCTTCCGACCGTTTCCGAAAATTAAGAATCCAAAGTGAGTCACTAATGAGCGTTATTACAATACAAGTATGTGACGACAATTAAACTAAATATTAAATTAGCTACTGACTACTGATAGGGCCTCCAGCAAGTCCTCTATACAGGCTTAACCAGCTCCAGCTCGACGCTCTGCGTCCCCAGCTCTCCAGCTCCTACCTAGGTTTCCCTCACACTGTCCGAATTCAAAATTGGCCTGTTCTATTTTCATTCACCCGTTGCTACGCTGCCAAGTGTTTTGGTGCTACATCGCTACACTCGTTCCCACGGGAAACAAGTGCAGCCTTCCTTGCTAACGCGCTTTTAAGTTCTCTGCATTCTTACGCCGATGCTCGAGTTACATCTACGTTTCTAAGGGAAGAAGGGTTATGCAGCTCCGAGTCCAGCCCTCGCACATTCGTGCGGTTGTCTTATTCTCACGCCTCGCGCGCGTTGGGCTCCGGAGTTTCGCATTTTCCTCACTTCATTAGCTTTGCATTCATTAACGGAAAGCGAGCTCCTATATCTATTTCATACATCTGAATGAATTGTAACTGAAATTTGTTGTGAGCCAAGGTGTCCCGTTGCCAAAGGTCGAAGTTTTCGGCTTGAAAGGAAGAGCTTTGAACTTGCAAGGCCCACGCCGTTTATTATATGAGTACGAGCATTTACGATGTGTTATCGACTAAAAAAATACATTGTTTTACATAAAGCTACATTAAATCTATGAATTACGCTGTCACTCCTAATGTACATTTCCGAGTGCGAAGTAATTTTAAAGAAATATTTATTAAAGTTGCATCTCTATTTATTGCTCTTTTGATCAGTGTGATCTTATTTAATGATGAAACTAGTCGTTCTAAGATATGAGCTTCTATATTGATGCTTATTGGTTGCGTGTTAATATATTTTTATACGGACAATTTTGTACCCTGAATAATGTAAGCGATTCGAATTATTATAAACACAAATTCAGCATGATTGACTTTCATTCAACACCACGATGGCGAGCTCATTGCTTGAAACCTGTCTCATTTGCTCGTCGAGTCTCACAAAAGATATAATTTAGATCCTCATACAGCGAAAAAGATCCTCATAAAATTTACCACACAAATAAAATTCATGTAGTTTCACACAGTTTTCGAACAGAAGTCGTTTTCTCGCTATTGATTTTCACGTAACCACGGAGTTCTTCCCTTGGGAAAG
>Talitrus_saltator_5 ENA|GDUJ01070775|GDUJ01070775.1 TSA: Talitrus saltator comp99370_c0_seq3 transcribed RNA sequence.
CGTGAACGTTCTCTGGAGACGCTCCGCTCCTGATAAATACGACTGTAAGATGGAAGGCTTCTCATACTCTTGCTAGCTGAGCAACTGAGAGGCGTTCTCACGACAGAAGACGTACCTTATATATTTGTCTCTACTGCCATAATGGGGAAAGCAGGTGTACCGAGTGCTGCAGTGGTGGTGGCGGTGGTGATGCTGCTGGCCCTGCCCCCGCCCAGCGCCTCCCAGAGCCTCGAAGCAATTGTACCGCTGCTGGCAAACCAGCTGGTCTCTTTGTTCCAAAACAATGAGCTGCAGTTCATGGGCTTCCAGTGCTTCTACACGCAATACCCACGTTTCAAGAGCTGGGAGCTGTACTACAAAGGCACCTTCATCTGTCCATCCTGGACTGCTATACGCGGCAAAGCGGAAACACGCAGCCGCAGTGGAGTCATGAAAAACACTATCGAAGACTTCCTAAATCGCGTCAGCGCTGCCAACCTGGTCTCGGAAGAAGAAGCTAGGGCCTGGCTAGAGGGCTACTAACGTCTGCATCCATCACCACTGAAGAACTCCTCGTGTCCCGATCGAAGACAAGCGGAACCCGATTACATAATTTTTAGTAATTCGTTGTAACACACTTAGCATGTAGTGATTACAGCATTTGTCCGTTCAATACAATCAAGACGAAGTTCCCAAGGGGTATTGATCGCAGTTGAGTGGTCATCCAGGTGTGATGAAGCATGCAAACTAAGAATAGGTAACCATTTCATATTGTTACCTTATACGCTAAAAAACGCAAATCACTTCATTTTACGTCGATGATAGAATTGTAACAGGCCTTGCTTCACTCGTAGTTGAATGAATTGTAACTGAAATTTTTGGCGAGCTAAGGTGTCCCGTTGTCTAAGGTCGAAGTTAACGGCTGGAAAGGAAGAGCTTTGAACTCGCAAAGTCCACACTAGTTTATCATATGAGTGCGAGCATGGACGATGTGTTAGAGGCTAAAAAATAAAATGCATTGCTTTACATAAAGCTACATTAACTCAACCAATTACGCAGTCACTCCTAATGCACATTTGAAAGTGCGAAGTAATTTTAAGGAAATACCTATTAAAGTTGCATCTTTATTTATTGCTCTCTTGATCATTGTGATCTTATTTAATGATGAAACTAGTCGTTCTAAGAAATGAGCTTCGGTATTGATGCTTATTTGTTAAGTGTTATAATATTTTTGTACGGATAATTTTTTAACCTGAATAATGTGAACCATTCAAATTATATTAAACACAAATTCAACATGATTGACTTTCATTCAACACCACGATGGCGAGCTCATTGCTTGAAACCTGTCTCATTTGCTCGTCGAGTCTCACAAAAGATATAATTTAGATCCTCATACAGCGAAAAAGATCCTCATAAAATTTACCACACAAATAAAATTCATGTAGTTTCACACAGTTTTCGAACAGAAGTCGTTTTCTCGCTATTGATTTTCACGTAACCACGGAGTTCTTCCCTTGGGAAAG
>Talitrus_saltator_6 ENA|GDUJ01076130|GDUJ01076130.1 TSA: Talitrus saltator comp100785_c0_seq14 transcribed RNA sequence.
GATACCACCTCGAGTTGAAATGGGAAAAGTTTCTGTGATTGCCGTCTTGTTGGTGGCAGCGCTGTGCGCTCAGCAGACGCAGGCGCAGAGCTGGGCGGACCTCATTCCCCAGCTCACGTCCAAGCTCAGCACGTTGTGGGACGGCGGAAAACGTGAATTTTTGGGCACCACCTGCGACTTCTCGGTACGACCCAAAATCCGCAGATGGCAACTTTACTTTTATGGCAGTTTCTGGTGCCCGGAGATTGGGAACGTCGTTGGTAAAAGCAGGACCCGCAGCCGTTCAAAGGTGCTCAACAAGGCCATCGTGGATTTCCTGACACAGGCGGAAGCGAAAGGTTTAGTTACCAAGGCTCAGGCTCAAAAGTGGCTCGGGTAACAATCAGGTTAACTCTGCTACCTTTCACCATCTACAGTATGTGTTTTCGTATTTCAAAATCTACTTTCATGAGAATGCTGCTGGGTTTTCTTGGCATGCTAAATGCAGCCTTATTATTGAAATAGTTCGGTCAGTATAGGGTTAACGACCAAATACAGGGTTGGTAAGGTATCTGAGGACATCTCCCGCACTTTTAGAAAAACAAATTCTCCTGAGTTTTTTCGACATAATTTGACCTCGCTTAAGAACGTATGA
