# Supplementary material for: Comparative genomic analysis of innate immunity reveals novel and conserved components in crustacean food crop species
Source: BMC Genomics. 2017 May 18;18:389. doi: 10.1186/s12864-017-3769-4 (PMC5437397; doi:10.1186/s12864-017-3769-4)
Supplement: Supplementary file 24 — Fasta files of all sequences. (ZIP 3690 kb) [file 12864_2017_3769_MOESM25_ESM.zip › Additional file 12/31 crustin.txt]

>Asellus_aquaticus_1 ENA|GDKY01009947|GDKY01009947.1 TSA: Asellus aquaticus Contig_10050crustin transcribed RNA sequence
TCTCTCATCGCCTTGTGACTGTCTGTTCCTGGAGCCAAAACATTCTGGAAAATGAAGATTCAAGTGTTGTTGTTGGTTTTGGTTATTTCCTTTGCTGCTAGGACAAGAAAAAGGAAACGCCCTCATGGTGGAGGTGGATTAGGTGGTGGACTGGGGCCAGGTGGTAGTTTTGGACCTGGTGGTGGCGGCGGTGGACTCGGACATGGTGGTATCGGACCTGGTGGTATTGGACCTGGTGGAATTGGACCTGGTGGAATTGGACCTGGTGGTATTGGACCTGGTGGCATTGGACCTGGTGGTGGTGTCAGCAGTGGTTGTAGGTATTGGTGCCGATCCCCTGAAGGGCAAGCTTTTTGCTGTGAGACTGATAACCAACCAATTTCTGCTCCTATTGCCAAACCAGACCATTTAGGAGAATGTCCACCAGTACGTCCAGTGTGTCCAGCGACGAGATTTGGCCCTCCCAAGACATGCTCTAGCGATGGGTCCTGCCCAGGAGTAGAGAAATGCTGCTTCTGACAGGTCGT
>Asellus_aquaticus_2 ENA|GDKY01011807|GDKY01011807.1 TSA: Asellus aquaticus Contig_11932crustin transcribed RNA sequence.
ATGAGTCCGAAGGGCCCCAGGGAAGCTTCGAATCCATCCGACATGGTGGCATCGGACCTGGTGGTATTGGACCTGGTGGAATTGGACCTGGTGGAATTGGACCTGGTGGTATTGGACCTGGTGGCATTGGACCTGGTGGTGGTGTCAGCAGTGGTTGTAGGTATTGGTGCCGATCCCCTGAAGGGCAAGTCTTTTTGCTGTGAGACTGATAACCAACCAATTTCTGCTCCTATTGCCAAACCAGACCATTTAGGAGAATGTCCACCAGTACGTCCAGTGTGTCCAGCGACGAGATTTCGGCCCTCCCAAGACATGCTCTAGCGATGGGTCCTGCCCAGGAGTAGAGAAATGCTGCTTCGACAGGTGCCTGGACGACCACAGTCTGCAAGACCGCCCGTCTATCTTGAC
>Astacus_astacus_1 ENA|GEDF01003433|GEDF01003433.1 TSA: Astacus astacus TR10397_c0_g1_i1 transcribed RNA sequence.
AGCTTGGTATCCCAAACAGAACGCAGCTCACCACACAAATCTTCCAACATGCCTCTCCGACAGAGTGTGTGTGTGTTGATCCTGGCGGCCTGCATGACTGTCACGCTAGGCGCCCTCCCGCCCAAACCCAACGCTTCCTGTACCAACTACTGCCCTGACCCAATCAAAGGTCATGGATTCTTCGTCTGCTGTGATCCTCATCCTGGCTTCTGTCCTCCCAAGCGCTTCGTGTGTCCGTTCGGCAAGTTCCCAGCTCCACCAAGTTGTGAGAAGGACTTCCACTGCGCCAAGACCAGCAAGTGTTGTGAGGACGCCTGCCTTCACTTCAAGACTTGCAAGCCGGCTGTGTATTCCTAAACGCACTGGGACGGGATCCAACCCCACCTGAAGATGACGAAGCCTAATGTAACTCGGACATAAGAAGATTCAAGACGAAGCCAGGAACTGCGACGAAGCAGGAAGATGGAGGCTCTTCCTGCTCCATAATAATCTGATACACTTCTCTACAACTTACCTAACAAATGTTTGAGTTCTTGGGCCTATACCGAGACCTTGATATTACATTTCCCTCGTTGATGTTGTTGTTAAATATAATTTTGATTAAAAAAAAAAAGACAGGAA
>Astacus_astacus_2 ENA|GEDF01004079|GEDF01004079.1 TSA: Astacus astacus TR12236_c0_g2_i1 transcribed RNA sequence.
GGACCAGCCACTCAGCCTGAGGCCCTCATCAACTCACCTGCGCTTCCAGCACCTCTACTCACAAAACATGCTGCGTATACTGGTGGTGTCGCTGCTGGTGGTGGCGGCGGTCGGCCACCTCCCCCCGCCTCGGCCGGAGGGATGCAACTACTACTGCAAGAAGCCTGAAGGGCCTAACAAGGGCTCTAACTACTGCTGCGGCCCGGAGTACATCCCGCTGAAGAGGGAAGAGAAGCACGCTGGTAATTGCCCACCTCCTCTCAAGGAATGCACAAGGTTCCCACGACCACCTCAGGTGTGCCCCCATGATGGACATTGCCCCTACAACCAGAAGTGTTGCTTTGACACCTGCCTCGACATCCACACCTGCAAGCCAGCTCACTTTTACATCGACTAGCGTGAGAGGGCGAGCGTAGCCGCTGCTCCACATCATGGGGGCGAGCGTAGCCGCTGCTCCACATCATGGATCCAAGTCACTGATGACTCGCTAAGCTGAACTACAAAGCTATGCTTGTTTAATGCCAGACTTGCTTGTTATGCTCACTTGTATTTCTTATTGTTTATTTTAAAGGAACATCTGTTTCATGTATAAATGAGAGGAGACTTGTTTATTAAATAAAAAATACTTTGTTAAAAAAAAAA
>Astacus_astacus_3 ENA|GEDF01012023|GEDF01012023.1 TSA: Astacus astacus TR24867_c0_g1_i1 transcribed RNA sequence.
ACTGGTGCTCTACAACACCGTCCAGGTTGGTGGGTGACGCAGTGTTGTGTTACTGGTGCTCTACAACACCGTCCAGGTTGGTGGGTGACGCAGTGTTGTGTTACTGGTGCTCTACAACACCGTCCTCGAAGAATCAACAGGCGAACCATCTAAATCATGACGCGAGTCTGCGTGACTGTGGTGTTCATAGTGATTGGCTGTGGCAGTGTTATTGCTCTGCCCACCCCGCCGACAGTATCCCCACAGACAGCCACCCCGCCGACAGCCTCACCAGAAGCTAGAGAGCCAGCGCCACCTAGTAACTGCCAGTACTGGTGCCGGACACCGGAGGACACTTTCTACTGCTGCAAAGATGACCAACTTTCCGACCCCAAAGAACACCCGGGCTACTGCCCAGCCACTCGTGCCGTGTGTCCACTCATAACAAAGCTCCTCCCCGACATCTTGCCTCGTAGGGACTACAATGGTGTCACTTTCCCTGACCTGCCTAATTTGTGTGCCACTGACGGAGGTTGTGAAGACTACGAGAAGTGCTGCTTCGACCGCTGCTTCAGGAAGCACGCCTGCAAGTTTGCCTTCAGTGAGGATACGCAGCTGAGGTACTCGGACGAGGGCGCACTGCAGGCGGACGTGGTCCAGCTGAGCTACGCCTACGACCCCCATCGCTTCCTCTGATCCAATACAGCGTACAGTGCAAACCACTTTCTTCCATATTAACCTGCATTATTTGAAATGTCTTGCTGCATTATCAAACCTGAAATTATAACAGTTTCCTTATACAAAGAATTTGCATAAAAAAAAATTACTGAGTTCTGCATTTAGTGAAATTAATATTCACATTAATTATTCTATGATACTACTATCCAGGTAGTCGCATGTCTCTGGGTTATCCAAAAAGGTCAGCAGACTTGTAGACGTTACTACTGCTAGGCTTAGGCCCGGCAACAAGTATCAGTTTACCTCCCTATGTAATTGAATGTGAAAACATAGAATTAACAAAATAAAATTATATCACAAATGTTAAATTAAGGTATTTAATTCTTAATGATGTACTACCAGAAATCTTAGCCAAATATCCAAAGTTTGCCTACTGTAGGTAATGCACATGACTGTAAAACTGCC
>Astacus_astacus_4 ENA|GEDF01012258|GEDF01012258.1 TSA: Astacus astacus TR25040_c0_g2_i1 transcribed RNA sequence.
CAGCTATGGTGGTGGCCTTAATGACTTTCCGCGGCTGATAGGCCTTAAGCCCAACGCCAAACTATATGGGCCAATAGCCTTCTGCAGTTTCATATTCTTGTTTCAAACGAGCCCATAGGTAAACCAAAGTTAAAAACTAAATAAATATTTTATTTCGTGATAAAACAATTATAAAAATATAGTTTGGTGTTTAAGCAAAACTCCTTAAATCTATACAAGAAACATATTCCATTACAGTAAGCATTATGAGAAACTTGGAAGCACACTGACTAGACATCCATCCATTGATCGTGCAAAGCGAGAGAAGATATTTAAACACTGGTGTTCAATCCGGCGAGTTTCCAGTCTCATAGTTCATCTGGGCATCAACAACTTGCAACTCAGTTCCAACTATTTTCTCCTTGATCTAGACAGGTGTGAAAGCAGCCATTGTGATCGCGGGGGTAGTCTGTCTTGTAGCCTCATCAGTGGAACTGTCGGAAAATCTTTAATTGATGAAGCAGATTGTATAGGGAGGACATCTTGCACCTCCAGCCGCCAGTGCCACCATAAGCAAGAAACCCCTTTTCACACAATGAACACCTCACAGGGCATTCAGAACAGCCCACAAGCACAAATGGGAAGTCACAGCACACGCACCGTGGCGATCAAACCCACATCGGACCAAAGGGAGTCTGCAAAACAATCGAACGCCCCGAGGTCGAACTGGAGTCGAGCTGTGACACCGACTCAAAACACACCATCAAACGTAAACAAAGACCATCCACCCACGCACACACCGGACCGCAGTTCGACCGGAACCTAAATGCACTCGACGGGGGTTAAAACACCCGAGTCGTAACCAACAAACCGCCAAGGGCCCAGGGCAAGGCACCTCGATCAACAACACACCCATACCCACACAAATCTTAACCTCCCCATCAACCGGCAACAGAGGCGACAGCAATTGGGCCCAAACCACATCACTCCCAGAGGGGGAGGGACCCGTCTATTATGTTACCCGCTGCGACTTGTGGCAGTGACTTTACTGGTGGTGGCAGTGAGCGGTCAGTTCGACAGGTCACCACCAGGTCAGCAAGGCTGTAACTACTATTGCAGAAAGCCTGCAGGACCTAACGCAGGTGCAGTCTACTGCTGTGGTCCACAAGGCCTGCCTGTCATACCGGAACAAATACACCGTGGACGGTGTCCTCCTCCCCTGTCAGTCTGCACTAGTTTTGCCTTTAGGGGTCCGCAGGTGTGTCCACATGACGGCCATTGCCCCCGCAACCAGAAGTGCTGCTTTGACACCTGTCTCGACTTACACACCTGCAAACCTGCCCACTTTTAATAATTAACCTGAGAAGGTGAAGGCAGCTGATGTATTTCGTCCCAAGATGAAACGTCTCACTGGAAGCC
>Astacus_astacus_5 ENA|GEDF01020919|GEDF01020919.1 TSA: Astacus astacus TR32119_c0_g1_i1 transcribed RNA sequence.
GCCCGGATTCTTTCGTGGAACTCGTCTGATTTTGCTGTATTACCTCACGATTTATCATAAGTCATGACGAGGCTGTTGCTGTTAGTCGTCCTGGTGGTTTCTGTGCTTGGCGAGCCTCTAGAAGACTTCGAGGAATCGATCGACGAGTTCCATGACTCCCTAGATGACTCTCAGGACGAACTAGAAACTGTGGAAGGCGGCCGCGTGGCAAGACAAGCGTGTCTCCGCCGGTGTACCAGGCCTGTGGGGCCTCGCAGGGGAGTCTCTTACTGCTGCGGCCCGCCCTCGCTCCCCGTCATTGCTAGATTGAGTCACCTTGGGAGGTGTCCCCTTGTCAGAGCTTGTGATCCTCGCCGGCGACTGGTTGGACTACCAGTGGTTTGTCCCCATGATGGCCATTGTCCTCTCACACACAAGTGCTGCTTTGACAGGTGTCTAGATTACCACACCTGCCTGCCAGCTATATAGGACTCTTCTACCGATCTTTTGGTTTAATTGGGACTTTCTTATCTACATTTCATTCAATAAATGATATGTAAAATTTAAAAAAAAAAAAAAAAAAAAAAA
>Astacus_astacus_6 ENA|GEDF01018347|GEDF01018347.1 TSA: Astacus astacus TR30144_c0_g1_i1 transcribed RNA sequence.
TGCAATTGTGGTGGCCTTAATAACCTTCCATAGGTTGATAGGCGTTAAGCCCAATACCAAACCAAACCTAATGACCTCCCAGAGGTCGCTGGTCGTTTAGCCAAACAACCTCCAACCAATGACGAGAGAGCAAGTGGCTTTGACCGGGTATATAAGGGGGCGAGGCGGCAACATATCCAGTTCATTCTCAGCCTCAAGAGCTGGTTTAAGGGCCACGGAAACATTCTTGATCATGAAGTACTACATACTCCTTGCTGTGGTGGTGGTCATTGTGATGGGAAGACCTCAAGATGACACAGAAAACGGGTTTCAAGAGGGATGTAACACTTACTGCACGAAACCTGAAGGTCCGAACAAAGGTGACAATTATTGCTGTGGGCCGGCGTCTCTTCCTGTTAAGAGAGAACAAAATGTGCCCCCATGATGGCCATTGTCCACGGGACCAAAAATGCTGCTTCGACACTTGCCTTGATCACCATACCTGTAAACCTGCCCATTAAAACTCCTAACTAGCATATACCTGGATCTTTCTTTTTTATTGTAATGTTACTAAATTTATTAAGTTCTTGCCATCTTTCATTTATACCTTGTGTACACAACACTCCTAAATTGTGTACACTGCTGATTATCAGGTTTCAGTCCCACCACATCCTCATTTACTTTCTAACAATCCTGGTGAATGTAATAAAATTTCACCTCTAAACGTGCACCCCGGTCCCATTTTTAAGGGAATAGGCATATTCCCTTGATTTTTTCCAATAAATTTGTACACATTTACCCTTAATAAATGAACGAATTTTAAAAAAAAAAAA
>Astacus_astacus_7 ENA|GEDF01019849|GEDF01019849.1 TSA: Astacus astacus TR31438_c0_g2_i1 transcribed RNA sequence.
AACAGTATTACCACCACAACACTTGCCTCAAGCCCTTCTCTGTATACTTATTACTTAGTAATAGTTCTCAATAATGTTCAGTGTTGTGGTGGTAATACTGTTGGTGGCGGGGGTGTTGGGTGGACCTCAACGACCTGACGGATGCAACTACTACTGCAGGAAACCTCAAGGTCCCAACAGAGGAGAAAACTACTGTTGTGGCCCCGAAGGCGTTCCTATTAAGAGGGAACAACATCATAGAGGCAGTTGTCCACCTGCCTTGAAGCAGTGCACTGGTCGTCTGGCAGCGTTCGCTCAGCCACGTTTGTGTTCCCATGATGGTTATTGTTCCCGGGATCAGAAGTGCTGTTTTGACACCTGCCTTGACCACCATACCTGCAAGCCTGCCCAGTAACAGTAGCCAGAAAGGGGGGGGGAAAGCTTAATGTATAATTAAAATTTGATACTTTAAAATGCTTTTATTAAACTAATAAAACTGTTTATTGGCATGGATGAAATTTGAATGATTCAGGTCCCTTATAACATACGGACTATAAACAAACTTGTTTGGAAACCTCAAAACTTCAGCCATACTACTCGGAGCTATAAATAATCATGGTAAATCAGTAACTAAAACTAATCCAGAAGTCTCTAAACCAATGTACGTCTCTATATATTGGAGACGTAGAAATGTCACCGCCCACTCGGCTTGGCTAAGCACTTCTAGTCTCATGGAGAAACTAATCATTAATCTGTGCAGTCTAGTCAACTTAACAGGGTTTAAGACTTCCTGCCTAACAGCCTCTGGGGTGGTAACCAGCTATTTACTTACAGTACATGTAATGGATTTCTAAGCTTTTCAAAAAGTACCACAAAACACTTACTTACAAGAAATTCAAAGCACATAATCTAATAATAATATAGTATCCTGTTTAAAGTTAGTCCTGGAAGGAGATTATCTGACACTTTTGGTAAAAATAGAAGGATTTCTTGGGATTGACATAATTTGAATATAAATATTTTGTAACTCAAATTTGTGGAGTAAATTCCCCAAGTTAGGTAGGAAGCGGAAAAAAAAATATCAAAACAAATTTTTTTACTGGCTAATAATTTTATACTCTTAATGAAAGAAAATGCATTTAAGGCATAATAATGTACATTAATTACTGTAAAACAG
>Astacus_leptodactylus_1 ENA|GAFY01001025|GAFY01001025.1 TSA: Pontastacus leptodactylus Pastle_hepa_c1036 transcribed RNA sequence.
GCGGCGGTGGCTGGGGCAGCCACGCCTCGACCCTGCCTCATCCACAGCCCCAAGGTCGATATTACAGGCTGCATCAACAACTGTCAGGCCGAGGACAAGCCGGGCTTCTTCTTCTGCTGTGACAGCAAGGGTACAAACACTGGGAGGTGTCCCAAGACTCACCTGCAGCAGGACGAGAGGGAGGTGCTGTGTGACAAGAACCAGTTCAACTATCCTGACCACCTCAGCTGCAAGCAAGACTCCGACTGCCACCTGTGGGAGAAGTGCTGCTACCTCCCCGACAACAACCAGCTCATCTGCCGTAACTCCGAGGTCTAGGCCAGAAGCCCAAGGCTTAGCTAGGTCTAGGCCAGAAGGCCCCAGAAGGCTTGGCTAGGCCAGAAGGCCCCAG
>Astacus_leptodactylus_2
CCGGGGGTATATAAGCAGCGGAGGGTCTCACACGCTGACACTAGCGAGCGAGCTCTGGTGCTGTGCGCGTCGTCAACTCAACTTCTGGGCAAGATGAGGCGAGTGTGTGTGTTGGTGATGGTACTGGTGGTGGTGGTGGTGACGACGGCTCGGTCACCACCTTTCCGTCCGCTCTCCTGTCTCAGGCCTAAAATAGACATTCCAGGATGTGTTAACAACTGCCAGGCTGAGGATAAGCCCGGCTTCTTCTTCTGCTGCGACAGCAAAGGACTGAACCCTGGAACGTGTCCTAAAGTTCACCTGCAGCCGTACGAGAGGAACGTCCTATGTGACAGGACACAGTTCAACTACCCTAACCACCTCAACTGCAAGGATGACAGCGACTGCCAGGTGTTCGAGAAGTGCTGCTACCTCCCTGACAACCACCAGCTCATCTGCCGTAACTCTGAGGATGCCTGAGCATCGCAGTCCGTAATCCCGGAACAAGAGCGGTCTCCCCATAACAGTTTTCTCTTATAATGAATACGGTGATGGNNNNNNNNNTTCTCAGTTATATTATGTTATAAAATTTACCTGACGAAACACTAAAATTGCACACATGTTTTTAAGATCTTTTACATGTTCGATCTGTTTATAATTATGTTTCTCCTCTCTATTATACATGTAACTAGTTTATACTTTATAATAAAC
>Astacus_leptodactylus_3 ENA|GBEI01002165|GBEI01002165.1 TSA: Pontastacus leptodactylus Pl_CLC_2167 transcribed RNA sequence.
CTAAACATGCTGCGTATACTGGTGGTGGCGCTGCTGGTGGTGGCGGCGGTCGGCCACCGTCCCCGGCCACAGCCGGAGGGGTGCAACTACTACTGCAAGAAGCCTGAAGGGCCTAACAAGGGCTCTAACTACTGCTGCGGCCCGGAGTACATCCCACTGAAGAGGGAAGAGAAGCATGCTGGTAATTGCCCACCTCCTCTCAAGGAATGCACAAGGTTCCCACGACCACCTCAGGTGTGCCCCCATGATGGACATTGCCCCTACAACCAGAAGTGTTGCTTTGACACCTGCCTCGACATCCACACTTGCAAGCCAGCTCACTTTTACATCGAATAGCGTGCGAGGGCG
>Astacus_leptodactylus_4 ENA|GAFS01003566|GAFS01003566.1 TSA: Pontastacus leptodactylus Pastle_hypoyo_c3626 transcribed RNA sequence.
GTCATCTTACCTGTTCCCCGCAGTATCTCCTCATACCTATCATGCTGCGTCTTGTGATGATGACCATGCTGGTGGTGGTGGTGGTAGGTCAAGGCTGCAACTACTACTGCGAAAAGCCTGCAGGACCTAACAAAGGAGCTAAATACTGCTGTGGCCCAGAATTCATCCCTTTGAAACCAGAAGAAATCCACCCTGGCAAGTGTCCTCCTGCCTTAACAACATGCACTAAGTTCCGTCCGCCACAGGTGTGTCCACATGACGGACATTGTCCCTCCAACCAGAAGTGCTGCTTTGACACCTGTCTCGACTTACACACCTGCAAACCTGCCCACTTTTAATAATTAACCTGAGAAGGTGAAGGCAGCTGATGTATTTCGTCCCAAGATGAAACGTGACACTGGAAGCTCTGAACTTAACATCTGTTATACTTATTTTGTTATGTTTTGTGTTAAGTTTTGTTTATCATAATGTTTGTTATAAACTTATAAAGGAACATATTTCATGTATAAATGAGAGGAGTTTTGTTTATTAAATAAAATGGTTTTGTCAAAAAAAAAAA
>Astacus_leptodactylus_5
CCCGCACGCACGTCAGGGCGAGGGGGTATAAAGGGGCCACGGCCATAGGTCAGACACTAGACCAGCTTGGAATCTCCAACAGAACACAGCTCACCACACAAATCTTCCAACATGAGTGTACGTGTGCTGATGCTGGCGGCGTGCATGACTGTCGTGCTGGGCGCCCTCCCGCCCAAACCCAACGCTTCCTGTACCAACTACTGCCCTGACCCAATCAAAGGTCATGGTTTCTTCGTCTGCTGTGATCCTCATCCTGGCTTCTGTCCTCCCAAGCGCTTCGTGTGTCCGTTCGGCAAGTTCCCATCTCCACCAAGTTGTGAGAAGGACTTCCACTGCGCCAAGACCAGCAAGTGTTGTGAGGACGCTTGCCTTCACTTCAAGACTTGTAAGCCGGCTGTGTATTCCTAAACGCACTGGGACGGGATCCAACCCCACCTGAAGATGACGAAGCCTAATGTAACGCGGACATAAGAAGATTCAAGACGAAGCCTAATGTAACTAGGACATAAGAAGATTCAAGACGAAGCCTAATGTAACTCGGACATAATAAGATTCAAGAGCCAGGAAGAGGGAGGCTCTTCCTGCTCCATAATAATCTGATACACTTCTCTACAACTTACCTAACAAATGTTTGAGTTCTTGGGCCTATACCGAGACCTTGATATTGCATTTCCCTCGTTGATGTTGTTGTTAAATATCATTTTGATTATAAAAAAAAAGACAGGTAAAAAA
>Astacus_leptodactylus_6 ENA|GBEI01012191|GBEI01012191.1 TSA: Pontastacus leptodactylus Pl_CLC_12212 transcribed RNA sequence.
CCAGCATGGTCATCATCACAAGACGCAGCATGATAGGTATGAGGAGATACTGCGGGGAACAGGTAAGATCTAACAAAGGAGCTAAATACTGCTGTGGCCCAGAATTCATCCCTTTGAAACCAGAAGAAATCCACCCTGGCAAGTGTCCTCCTGCCTTAACAACATGCACTAAGTTCCGTCCGCCACAGGTGTGTCCACATGACGGACATTGTCCCTCCAACCAGAAGTGCTGCTTTGACACCTGTCTCGACTTACACACCTGCAAACCTGCCCACTTTTAATAATTAACCTGAGAAGGTGAAGGCAGCTGATGTATTTCGTCCCAAGATGAAACGTGACACTGGAAGCTCTGAACTTAACATCTGTTATACTTATTTTGTTATGTTTTGTGTTAAGTTTTGTTTATCATAATGTTTGTTATAAACTTATAAAGGAACATATTTCATGTATAAATGAGAGGAGTTT
>Astacus_leptodactylus_7
CGTTACTGGTCTCCTTCAGTTCTCCCTTAACAACCATCATGGTGCGAGGAAGCGGCGTGGTTGCTGGAGTGGTGGTATTAATGGTGACCTTGGCGGTGGTAGCCACGCAGAATGTGGGTGGTGGCAACCAAGGCTGCCGCTACTTCTGCCGGACCCCAACCAACGCTCTCTACTGCTGCGAGGACGAGCGGGCCCCAGTCAATCAACCTACAGTGAAGCCGGGCTTGTGTCCTGCGGTGGGGGCTCGGTGCACTCCTAGAGCCTTCCCATGCAGCAACGACGGTGCGTGTCCCGGCAGGAACAAGTGCTGCTATGATGTCTGCAGCCGCAGACACATCTGCGTCCCCCCCTCGCTTAACTAACTTGACTCACCATCACCACACTGCTAACATTGACCTCTCTCACTCACCATCACCACACTGGTAA
>Astacus_leptodactylus_8 ENA|GAFS01025792|GAFS01025792.1 TSA: Pontastacus leptodactylus Pastle_hypoyo_c26299 transcribed RNA sequence.
TCAATTCATCTTCTGTTTTTAAGATGAAGTTCTTGTGGCTACTGATTGTGGCTGTGGTCCTTGTGGCTGCAGAGGTCGAGAAGACCTCTGATCCTCCCCAGAACGAAGCTGAGGACACAGACGCTCTTCAGGACACAGAAGACACTGAAGCTCTCCAGAAGGAAACAGAAGACCCTGAAACGTTACAAGAGGAAACAAAAGACAGTGAAACTCTCCAACAAGTAATAGAAGGCGTTGAAACTGCAGACACAGGCGTTTCGCAACTTAAATCTCAGATTCCAGTAACTACCGCTGCTACTGAAAACACCGCTGAAAGTCGTTCGCGCAGCAGACCTAGTAGTAACACAAGAACCGGAGGTAACCAACTATTTCTGGGAATTGGAGGTATTCCTGGAAACTTTGGTCCTGACCCAGTTGGAGGATTTGGTGTAAATCCTGCATTCGGAGGTGGCCTCGGTGTAAATCCTGCATTAGGAGGTGGATTTGGTATCAATCCAGCATTTGGAGGAGGGGCCGTAAATCTTCCTAGCAGCTGCCGCTACTGGTGCAGGACGTGTCCGCCCAGTCTGTCCATCCGCCAGGAACATCAATGTGCTTGCAACCTGTTCCAGCGACGGTTCCTGCGCAGGCATCGAAAAGTGCTGTTTCGACACGTGCCTTGAGGAGCACGTTTGTAAGCCCCCTAGTGGATTTGGTCGCTAAAGTGTGGTTTTGTTCTGCCCTTGGATCCCTTTCACAGTAGCCTACTATGTAGTAAAATGTCAAGGGAACAGATTGAGAAGGAAGTTAATATAAAACTATTATTTAT
>Astacus_leptodactylus_9 ENA|GAFS01032350|GAFS01032350.1 TSA: Pontastacus leptodactylus Pastle_hypoyo_c33028 transcribed RNA sequence.
CTCGTCGCCTCGCCTGCTCTTCCACCACCACCACCTCCTCTCAGTAAACATGCTGCGCGTGCTGGTGTTGTCCGTGCTGGTGGTGGCGGCCCTCGGCCACCTTCCCCGACCCAAGCCCCCACAGCCGGGCTGTAACTACTACTGCACCAAGCCCGAGGGCCCAAACAAGGGCGCCAAGTACTGCTGCGGTCCCGAGTTCCTTCCCCTAATTAGGGAAGAAAAGCACAATGGTTTCTGTCCTCCTCCTCTCAAGGACTGCACAAGAATCCTACCACCTCAGGTGTGCCCCCATGACGGACATTGTCCCATAAACCAGAAGTGTTGCTTTGACACCTGTCTCGACCTCCATACCTGCAAGCCTGCACACTTTTACATCAATTAGCTTGAGAGGAATAGCGTAGTCGCCGCTCCTCTGTGTGGCACTTCAAGATGGATCTAAGTCAATGATGATTCCCTGAGCTGAACTACAACAATGCTGTGCTTATAGGTTGTTGGCTCGCTTGTTCACTTTGTATTGTTTGGTGTTTATTTTAAAGGAATATATGTTTC
>Astacus_leptodactylus_10
GCAATTTTCCCTCACTTTTATTGTTAATGAAGCAATGTTATGCGTGTAAAATGTTTGTTTGGAGCGCAGAAGGGCAAGTGAAGGGTTAGGCTACGTATATAAGGCTGACAGTTGCAGACAGCCTCACTCACATCAAGACTTTGTCTGCTCACTCTTGCTAACCTTCCCAGCTACAATAATCATGCTGCGTCTTGTGGCAGTGACTTTACTGGTGGTGGCAGTGAGCGGTCAGTTCGGCGAGTCACCACCAGGTCAACAAGGCTGTAACTACTACTGCAGGAAGCCTGCAGGACCTAACGCAGGTGCTGTCTACTGCTGCGGTCCACAAGGCCTGCCTGTCATACCAGAACAAATTCACCGTGGACGGTGTCCTCCTCCCCTGTCAGTCTGCACTAGTTTTGCACCTGTCTCGACTTACACACCTGTAAACCTGCCCAGTAATTATAGTTAACATGAGAACAAGAACGCAGTCTGTTGTTCAGCTGTAAGTCGTCTCTGGAAGATTATTAAGACCGCCACAATAGCTTAATGACCAACCA
>Astacus_leptodactylus_11 ENA|GAFS01036163|GAFS01036163.1 TSA: Pontastacus leptodactylus Pastle_hypoyo_c36937 transcribed RNA sequence.
GTAAAAAATAATAATTATTAATATTAATAATACTGTAATAAAAAAAATAGGAAAAGCCTTTACCGGCCGAATCCAGTGTTGGTCTGTGGGGGTTTGCACACCTCCAGTTGTAGGCAGATGTCGAAGCAGCACTTGTCATTGCCGCTGCAAGCATTGTCGCTTTCGCAAGGCAATGGGGCCTGGAAGCTCCTGGTGGGGGGACACCCTTGACGCACAGGGGGGCACTGGCCAGGCTTACGTCCGGACTGGCCTCCGATGCCACCAATATTGTTGTTCAGGCCAGTGCCAAACTGGTTGTTCAAACCACCCCCGAACTGGTTGTTCAAGCCGCCACCGAACTGATTGAAACCAGCACCACCGAAGCCGCCAGG
>Astacus_leptodactylus_12
TTATTGTGTACATCAATATACATTACTCTTGTCCTGGCTTTTGGTCTTTACTAATCACTATTATCACACCCACGTTTTAAATAGGATTTGTCAATATAAACTTTATTGAAATATATATTTTGTCACATTTGTTTTCCCGAAGATAGAAACCTTAATGTGTCAACATTGAACGACTTTACCGACTACTTCGTCCAGACTTTGAAATTAAAATACACTTTTTTCTGTATTGTTCGTAAATGTAATAATTTAGCTGTTTATTGCAGTATGAAGCTCACTAATATATGTCATGAATAACAGAGATCCAAGGGCAGAGCCCGGAGAGGAACGCCATTTGTGCCAGTTCTCCACTCATACGTCATTCTTTTATGCTGACTTTGTTTTCTACTTGTCAACACTGCCCTAATCCAGTTTAGTATTTGTCCTCCAGCGCTATCTTCTCCTGCAATTTTCCCTCACTTTTATTGTTAATGAAGCAATGTTATGCGTGTAAAATGTTTGTTTGGAGCGCAGAAGGGCAAGTGAAGGGTTAGGCGCTACAATAATCATGGTCAGTTTACAGCTAATTTATTGTTCAAGTATGTCAGTGTATTGCACTAAAATTGTCATAATTTTTATTTATAAATTGTGTGCGAATAAACGTCTTAGGAAATCTTATAATTGAAGTAAAAAATTCATGATGCTGGGTTTTCAACATTGATCAATTTGATGATACCTCTCAAATATTACAGACTCAATTACAGTTAATTATTATGTATCTATGTGTGTTTATGTGTGAACAGCTGCGTCTTGTGGCAGTGACTTTACTGGTGGTGGCAGTGAGCGGTCAGTTCGGCGAGTCACCACCAGGTCAACAAGGCTGTAACTACTACTGCAGGAAGCCTGCAGGACCTAACGCAGGTGCTGTCTACTGCTGCGGTCCACAAGGCCTGCCTGTGATACCGGAACAAATTCACCGTGGACGGTGTCCTCCTCCCCTGTCAGTCTGCACTAGTTTTGCCTTTAGAGGACCGCAGGTGTGTCCCCTGTCTCGACTTACACACCTGTAAACCTGCCCAGTAATTATAGTTAACATGAGAACAAGAACGCAGTCTGTTGTTCAGCTGTAAGTCGTCTCTGGAAGATTATTAAGACCGCCACAATAGCTTAATGACCAACC
>Astacus_leptodactylus_13
TTATTGTGTACATCAATATACATTACTCTTGTCCTGGCTTTTGGTCTTTACTAATCACTATTATCACACCCACGTTTTAAATAGGATTTGTCAATATAAACTTTATTGAAATATATATTTTGTCACATTTGTTTTCCCGAAGATAGAAACCTTAATGTGTCAACATTGAACGACTTTACCGACTACTTCGTCCAGACTTTGAAATTAAAATACACTTTTTTCTGTATTGTTCGTAAATGTAATAATTTAGCTGTTTATTGCAGTATGAAGCTCACTAATATATGTCATGAATAACAGAGATCCAAGGGCAGAGCCCGGAGAGGAACGCCATTTGTGCCAGTTCTCCACTCATACGTCATTCTTTTATGCTGACTTTGTTTTCTACTTGTCAACACTGCCCTAATCCAGTTTAGTATTTGTCCTCCAGCGCTATCTTCTCCTGCAATTTTCCCTCACTTTTATTGTTAATGAAGCAATGTTATGCGTGTAAAATGTTTGTTTGGAGCGCAGAAGGGCAAGTGAAGGGTTAGGCTACGTATATAAGGCTGACAGTTGCAGACAGCCTCACTCACATCAAGACTTTGTCTGCTCACTCTTGCTAACCTTCCCAGCTACAATAATCATGGTCAGTTTACAGCTAATTTATTGTTCAAGTATGTCAGTGTATTGCACTAAAATTGTCATAATTTTTATTTATAAATTGTGTGCGAATAAACGTCTTAGGAAATCTTATAATTGAAGTAAAAAATTCATGATGCTGGGTTTTCAACATTGATCAATTTGATGATACCTCTCAAATATTACAGACTCAATTACAGTTAATTATTATGTATCTATGTGTGTTTATGTGTGAACAGCTGCGTCTTGTGGCAGTGACTTTACTGGTGGTGGCAGTGAGCGGTCAGTTCGGCGAGTCACCACCAGGTCAACAAGGCTGTAACTACTACTGCAGGAAGCCTGCAGGACCTAACGCAGGTGCTGTCTACTGCTGCGGTCCACAAGGCCTGCCTGTCATACCAGAACAAATTCACCGTGGACGGTGTCCTCCTCCCCTGTCAGTCTGCACTAGTTTTGCCTTTAGAGGACCGCAGGTGTGTCCACATGACGGCCATTGCCCCCGTAACCAGAAGTGCTGCTTTGACACCT
>Astacus_leptodactylus_14 ENA|GBEI01073162|GBEI01073162.1 TSA: Pontastacus leptodactylus Pl_CLC_74739 transcribed RNA sequence.
ACCCCGGACTTGGTGGAATTAACCCAGGACTTGGTGGAGTGAACCCCCCAAGCAGCTGCCGCTACTGGTGCCGGACTCCCAAGGGCCAGGTCTACTGCTGTGAGGATGCCAGCGAACCCCAGAGCTTCGTCGGTTTTAAACCTGGCCATTGTCCCCCCGTCCGCCCTGTCTGTCCCCCCGTCAGGAGCTTCTTTGCTCCAACATCCTGCTCCAACGACGGTTCCTGCGCAGGTGTCGACAAGTGCTGCTTCGACACTT
>Astacus_leptodactylus_15 ENA|GBEI01081238|GBEI01081238.1 TSA: Pontastacus leptodactylus Pl_CLC_82879 transcribed RNA sequence.
CCTCAAGAGCTGGTTTAAGGGCCACGGAAACATTCCTGATCATGAAGTACTACATACTGCTTGGTGTGGTGGTGGTCATTGTGATGGGAAGACCTCAAGATGACACAGAAAACGGGTTTCAAGAGGGATGTAACACCTACTGCAGGAAACCTGAAGGTCCGAACAAAGGTGACAATTATTGCTGCGGCCCCGAGTCTCTTCCTGTTAAGAGGGAAGAAAGACATAGAGGCAGATGCCCAACTCCCTTAAGTCAGTGTACTTCTCGTTTCGCAGCATTCTCCCAACCTCAGATGTGCCCCCATGATGGCCATTGTCCACGGGACCAGAAATGCTGTTTCGACACTTGCCTTGATCACCATACCTGTAAACCTGCCCAATAAGACATCTAACTGCATATACCTAGATTTTTCTTAATTGTAATGTTACTAAACTTTAAGTTTTTGCCCTCT
>Astacus_leptodactylus_16 ENA|GBEI01086488|GBEI01086488.1 TSA: Pontastacus leptodactylus Pl_CLC_88132 transcribed RNA sequence.
GCTGCCGCTACTGGTGCAGGACGCCCAGGGGTCAGGCTTACTGCTGTGAAGATGCCAGTCAACCCCAAAACTTTGTTGGCGTAAAATCCGGCTATTGTCCTCCTGTTCGCCTTGTTTGTCCACCTGTCAGAAGCTTCTTTGCTCCAATATCTTGCTCCAACGATGGTTCCTGCGCAGGCGTCGACAAGTGCTGCTTCGACACTT
>Astacus_leptodactylus_17 ENA|GBEI01090928|GBEI01090928.1 TSA: Pontastacus leptodactylus Pl_CLC_92572 transcribed RNA sequence.
CTCGTCTGATATTGCCGTATTTCCTCACGTTTTATTACAAGTCATGACGAGGTTATTGATGTTGGTCGTCCTGGTGGTTTCTGTGCTTGGCGAGCCTCTAGAAGACTTAGAGGAATCGCTCGACGAGTTCCATGACTCTCTAGATGACTCTCTGGACGAACTAGAAACTGTGGAAGGTGGCCGCGTGGCGAGACAAGCGTGTCGCCGCCGGTGTACCAGGCCTGTTGGGCCTCGTAGGGGAGTCTCGTACTGCTGCGGCCCGCCCTCGCTCCCCGTCATTGCTAGATTGAATCACCTTGGGAGATGTCCCCTTGTCAGAGCTTGTGATCCTCGCCGGCGACCTGTTGGACTACCAGTGGTCTGTCCCCATGATGGCCATTGCCCTCTCACTCACAAGTGCTGCTTTGACGCGTGTCTAGATTACCACACCTGCCTGCCAGCTATATAAGACACTTCTATCGATATTGTGGTTTAATTCGGATTTTCTTAACTCTTTCAATAAAGGAAATGTAATAAAAAAAAAA
>Astacus_leptodactylus_18 ENA|GBEI01093108|GBEI01093108.1 TSA: Pontastacus leptodactylus Pl_CLC_94753 transcribed RNA sequence.
GGGATCGTCCTGCTTATATAAGGTGGTTGAAGCAGGAATTGATCCACACTTGCCTGAAGCCCGTCTCTGTACACTTATTACTTAGTAATAGTTATTAATAATGTTGAGCGTTTTGGTGGTAATACTGTTGGTGGCGGGTGTGTTGAGTGGACCTCAACGACCTGAAGGCTGCAATTACTACTGCAGGAAACCTGAAGGTCCCAACAGAGGAGAAAACTACTGTTGTGGCCCCGAAGGCGTTTCTATTAAGAGGGAAGAACGTCATCGAGGCAGTTGTCCACCTGCCTTGAAGCAGTGCACTGGTCGTCTGGCTGCGTTCGCACAGCCACGTTTGTGTTCCCATGATGGTTATTGTTCCCGGGATCAGAAGTGCTGTTTTGACACCTGCCTTGATCACCACACCTGCAAGCCTGCCCAGTAACACAACCTTAATCACCACACCTGCAAGCCTGCCCA
>Bragasellus_molinai_1 ENA|HAEM01016639|HAEM01016639.1 TSA: Bragasellus molinai, contig comp29508_c0_seq1
GAGTCCCTGTTTGGTACTTCTTCAAAAGTGACTATATTTTACAAATCATTTAGTTCGATAAATCATAAATTAGAAACTTCATAAACAGAGCAATCTGAAATCATGCTTACCATCACTTTGCTCGGAACTGCTGTGGTCTTTCTATGCCTGTCAAATGAAATGGATGCTGCACAGCGTAATGTTTGTAGCTACTGGTGCAGGACTCCCGATCAGCAATACTACTGTTGTGACGAAAACCCTTATACGCCTGTCCATTCTGGTTATTGCCCAGTTCCTCTGGATACCTATTGTCCAGCGATGATGGCTAAGTTTGAGCCACCCAAGATTTGTCGAAACGATGGTCGCTGCAGACGTCACGAAAAGTGTTGCTATGACAACTGTTTAAGAAGAAAAGTATGTAAGCCATCGATGCCTGATGAAGACGATCACAGACAGTACAATAAAGCATTGACGATAGCTACTGAGAACTGAATACTTTTCTAGCCGAAGCATTTGTCAAAATAAAGTTTATTCGGACAAGAAACTATGGGAGTAATTATATTTTTGAAATCAAACATAACGAAAAATAACAATTAATGAAATATATTCTCACTGAAATTTTATCATTTTTACGGATTACCCATATCAATTTCTTTTAAAAAGTCTATTTCAGAAAAGTTAACTAAAGCAAATTAATAATTATACTGAAGAGAATTAAACTGAAAAGCACATGATCGAACACTTCATTATTAAACAATTTACAGAAGGACTTTCGTACCTAGCTGGGTACGAGAGTCTATGTGTA
>Bragasellus_molinai_2 ENA|HAEM01017090|HAEM01017090.1 TSA: Bragasellus molinai, contig comp30394_c0_seq1
CAGCAGCAACTGCAGATACTGGTGCAAAACTCCGGAAGGAAAATTTTATTGTTGTGAAACTGACAATCAGAAACCAGGCTACGTTGGTGTTGTCAAAAGGGGCCAATGTCCACCGGTTCGACCCACTTGCCCAAGAACAGGTCTATATGCAGGACCCCCGAAGTCCTGCTCACACGACGGGGCTTGTCCTGGAATCGAAAAATGCTGCTTTGATAGATGTCTGGAGCAGCATGTCTGTAAAACGCCAAACTAAGAAAAGCAACATTGTATTTTGAGTTAGGATCTTTACTTACCTGTTTCACTGATAATTTTATCAGAAAATGTAATTAAAATCTAAAATAAACAATAAAAAATTAAAAAAAAAAAA
>Bragasellus_molinai_3 ENA|HAEM01031664|HAEM01031664.1 TSA: Bragasellus molinai, contig comp48880_c0_seq1
GGGCATTATACAACGTTAGCTAAGCTGACATGATGAAGCTGGTTGTCATAGTAACTCTTTTAGCATGTGGATACTCAGCTCAGCCCAACAGAATTCAACAACCCGCTGAAAGTACGACTGAGGGTCCAAAACACTCGTGCAGGTATTGGTGCAAATATTCCTGCGAAAGTGATAATTTGAAACCTAACCCCTACAGTATTGTCAAAAAAGGAAAATGCCCTCCTGCGCTGATACTTTGCCCAGATTTAACAGATTCTGAAACTCCAAGAACGTGCGTGTTTTCTCGTGATAGTGACTGTCCCGACGTTAGGAAATGCTGCTATAACAGGTGTCTGCAGCAGCACGTTTGTACTGTGCCAGTTTCCTAGGTCTGAAAGAAATCGGTTCATTATGATATTAAAGAATTA
>Bragasellus_molinai_4 ENA|HAEM01034387|HAEM01034387.1 TSA: Bragasellus molinai, contig comp51567_c0_seq1
GCAGCTGGTGCTACAACAACAACAACAATGGCGGGATGCAGATACTGGTGCCGCACAGCAGACGGTGCTGCCTACTGCTGCGAGACGAGCAACGTCGTAGCAAGTACAGTCACAACTAAACCAGGCAACTGTCCACCCGTTAGACCATCATGCCCTCCCACGAGGATATCAGCCCCGCTGGTATGTTCCAATGATGGAAGATGCGGAGGTACAGATAAATGTTGCTACGACGTCTGCTTACGAGAAAGTGTTTGTAAACCCAGAGCGTAGTGCGGTTTTTGCCGCCAGAAAAGAACAGTTACTTCAGACCAACGGAATTTCAATTTAATGAGATTGTCTCTTACGATGTTAACTTTTCCTAAAATTTTTTCTAATCAAATCTTACTGTTTTTCA
>Bragasellus_molinai_5 ENA|HAEM01050073|HAEM01050073.1 TSA: Bragasellus molinai, contig comp64466_c0_seq1
GGACCTGAAGTGAAGGTATCAGAGAAAACTTGATTGCGATATAAGGCTGGAAACTGGAAATGGAGGAGCCAGTTTAGAAGCGTCGCTCATCTTGCCTCTCAGTCACTAGATAGCAAAGCCTGATCGTACTTAGAAGGACTGCAAAAATGATTTTGCAAGCAAAAGCAGTGTTTGTGATGCTGACAGTCACATGTGCCTGTGGAAGAGAAACAAGGCAACATGGCGGTCAGGGATTTGGAGGAGGCGGTTTTGGCCAAGGTGGATTAGGACCTGGCGGAATTAGACCCGGTGCAGTTGGGGTTGGTGGTTTTGGCCAAGGTGGATTTGGACCTGGCGGTGTATCAAGCAGCGGTTGCAGATATTGGTGCAGATCTCCCGAAGGGCAAGCAATCTGCTGTGAAACCGATGTCCAGCCTTTATCACCTCCCATTGCCAAACCTGACCATCTTGGGCAATGCCCACCTGTCCGCCCTGTATGTCCCGCAACAAAAATCGGCCCACCTGTAACATGTTCCAGTGATGGTTCCTGTCCAGGAATTGAAAAATGCTGTTACGACAGATGCCTCGAAACAACTGTTTGCAAGACGCCTGTTTACATCTAATAAATTATTTGTTTTCTTTTAATTGTTTCAGCATTTTTATTTCTTTACTCTTCTTTAAGTATTTGGATAATAAAAGT
>Bragasellus_molinai_6 ENA|HAEM01053583|HAEM01053583.1 TSA: Bragasellus molinai, contig comp66809_c0_seq1
CGCCGCTTTGATTGCATGCGTATTTGCATACCCGAGGGCTCAGTTCGGTCCTGGACTGGGCCCAGGAGTAACGAGTGAGTGCCGATACTGGTGCAAAACCCCAGAAGGTCAAGCGTACTGCTGTCAAACCGATTATCAACCACTTGAACCAATTGGAGTGAAACGGGCTGGAGTATGTCCCCCAGTACGACCGAAGTGCCCCGCTACAAGATTCGGACCACCGAAAACCTGCGCTGATGATGGTGGATGCCCAGGTGTTGAAAAATGTTGCTTCGACAGGTGCTTAGAGAATCACGTCTGCAAGACACCTATCTTCTACTGATTTGACCACATCGTTGACAAACAGCTGTGACTCTACGTATTCATTTTCTAATTTTATGTACACGAATTCTACTTTTAAACTGCCAACATTCAGCAATGTCATACTTTGAACACACTTCTCATTACCCAGCAAGATGCCATCAACCTCCAGCAGTTTAATTACTCGCATAACACGACGAATCCAATTTTATTCTGTCACTTCATGAAATTCTTTTGAGCCAAATAATAAAAT
>Bragasellus_molinai_7 ENA|HAEM01054496|HAEM01054496.1 TSA: Bragasellus molinai, contig comp67409_c0_seq1
CAGTGGTATCAACGCAGAGTTGTGGAGTGTCTCTCAGCTTTGTGCGTACGTCGCTAGGAAATCTTACAACATGAGGTTTGAAATTATTTTGGGACTTCTGTTTGTTACATGCACAGTTGGACAGGAGCGCCACTTTGAATCAAGTAGCGGCTGTAGATACTGGTGTAGGTCACCAGAAGGACAAGCGTTCTGTTGTGAAACAGACGTCCAACCTCTGTCAGCCCCTATTGCCAAACCTGATCGGCTTGGGCAATGCCCACCAGTGCGCCCCGTTTGTCCCGCAACAAGGTTCGGTCCTCCGAAGACATGTTCCAGTGATGGATCGTGCCCGGGCGTAGAAAAATGCTGCTACGACAGATGCCTCGAGACCACAGTTTGCAAGACACCAGTTTTTCTTGGTGGAGGTGGATTTTCAGGCCATGATGAGTTTGGAGGATTAGGTGGACCTCCAATTCAGCATAGACCCGGTGGCTTAGGCGGTGGCGAATTTTCTCCGTTTATTAGATCAGGTGCAGCTGGAAAAGGCAACGCTGCATCGGTCGGCACTAAACCGGCCGGCGCTGCACCGGCTGCCACCGGATAGTATTTCCATTGTCAATGAGTTTCCAAATTCTTCACGAAATATAAAATTCTACATAATTTATTTAGATTCTTCTTTATTATAACCAACTTATTGGAATTATTGTTGCTTTTCGGAGAAACACTTCAAAATAAAGAAAATTTATATAAAATGTTCTTCGGGCTTTTCTAGCCGAATAAGAATAGTCAGGAGTTTAAATTACACTGCAGAATGTTAATACTAATTGATGTTCATTTGGTTAAAAATAAATGGTACTGGAAATCTAAGAACAAAGAAATAACTTTACTTGGTATAAACATTTATCATGACCTAATTAGTAGTTTTATTTAAAATTTTGGATATACTTTATGTTTAATTTATCATAAATTAGAAATATAAATGATTGAGGAAAAAAGAAGTTGATGCTGCTATTGTAAATTCTGTATGATACACTGTATTAATTACTATCAAGATGAACAGAAATATACCAATTCATGTTATAAAAAAAAAAAAAAAAAAA
>Bragasellus_molinai_8 ENA|HAEM01076080|HAEM01076080.1 TSA: Bragasellus molinai, contig comp77088_c2_seq1
CGGGCAAAGTGGATTTGGTGGACATGGTGGACAGGGTGGATTTGGCGGACAGGGTGGATTTGGTAGACCTGGACAAGGATTTCGTAGGAAATCTGGATCCTGCCCACCACTTCGTCCCTCTTGCCCTTCTACGAGAATAAACCTTCAGCCAGTAATATGTCAAAGTGATTTCCAATGCTCCGGATCTCAGAAATGCTGCCCTGATGTTTGCCTTCAGCCAGATTTAGTTTGTAAAAATCCGCTTTAATATATATATT
>Bragasellus_peltatus_1 ENA|HAEN01014560|HAEN01014560.1 TSA: Bragasellus peltatus, contig comp22218_c0_seq1
ATCAACGCAGAGTACGGGGGCATCAGTCTGGTATACTCGCTTTTCCAATATGATGAAGTTACTTGTCTTAGCAGCTTTGGTAGCGTTCGTCACGTCAGCCCCCAAAGGAGTCTTTAATGGACCCGGAAGTGACTGCAGATACTGGTGCAAAACACCGGAAGGTCAAGCTTATTGTTGCGAAACAAACAGTCAGAAACCAAGTCCTGTTGGGGGTGAGAAAAGGGGTCAATGCCCCCCGGTTCGACCCAGTTGCCCCGCTACAAGATTTGGACCTCCAAAGACATGCTCGCAAGATAGCGCTTGTCCAGGAATCGAAAAATGCTGCTTTGACAGATGTCTGGAGCAACACGTCTGCAAAAAGCCTAACTAAGATGGCCGCTGGAGTAGAATTTCCGTGCTTTGTTCGTCATTTTAAAAATGTATTTCTTAATAGACTATACCTTAATTAAAATAAATTAATTCAAAT
>Bragasellus_peltatus_2 ENA|HAEN01017604|HAEN01017604.1 TSA: Bragasellus peltatus, contig comp26450_c0_seq1
ATACTGGTGCAAAACCCCAGAAGGAAAATTTTATTGCTGCGAAACGTCCAATCAGAAACCAGGCCCTTTTGGTGCCGTGAAAAAGGGTCAGTGCCCCCCGATCCGACCAGTTTGCCCTCAAACGAGACTATTTGGGCTTCCCCCAAGGACCTGCTCACACGATGGTGCTTGCCCAGGAATAGATAAATGTTGCTTTGACCGGTGCATCGGACAGCACGTTTGCAAAATGCCAAACTAAAATCTTAGCTGAAGTAGACTTTGCAAACAGACAAACTCGCAAACCATTTTTTTGCAAAACGTCTTCCTACTTGGAATTTGTTCAAAAAATGTTTTTTTTATTTTAAATTGACAAAGGACTACTTTTAAAAATCTT
>Bragasellus_peltatus_3 ENA|HAEN01027308|HAEN01027308.1 TSA: Bragasellus peltatus, contig comp34415_c0_seq1
GCGGAGACAGAAGTACTGGTGGAGACAGAAGTACTGACAGATACAGAAGTACTGGTACTGCATCTCTTAAACCAGTGAAAGAGAAAAGTAGCTGCCGTTACTGGTGCAGAACTCACGATGATGCAGTATACTGTTGCGAAACCAGTGACCAGCCACCCATGAAACTCAAGACGAAACCCGGGCAGTGCCCGATCGTTAGGGAGGAGTGTCCAATTGCACGAACTGGTGGCACTTTCAGACAGGGCAAAGCCCCTAAAAGCTGCCCGCATGACAACTCTTGCCCCGGAGCCGAGAGATGTTGCTACGATAGGTGTTTAAAATCGAATGTTTGCAAGCCACCGATGACCCCCGGCATCTACAGCACTTCTTCAGGCCGCCAAGATGCCAAAGACCACTTGCGACCCATTCAGAAATAGGAATGACAAGACGTTCTTCAAGTATTCTTCAAAGAAGATCCAGTCCAATGTTTCTCAATCTATTTTTGTATGCATGAATTATTTGTAAATTTGAATTTAAATATAGATTATGGTCATTATTTTATTTTTCTTTTATTTCTTCTTTTAATGAAAAAATAATAAAATACACGAGATCTGTCACCTTCCTTTTCTGGTGCATTTTCTCTTAGAAAATTCACTACGGCACCATGGTGTTCCGCGGCTTGGTTAATCAAAGTCTTGATTTTCTACTTTAATAAATAAAAAGATCAAATTGTGTTAAATGAATTATAACCATTATTATAATTTTTTTTTACATCGGATAAGATGATAATTGTTCGTAGTTGCATTTACAATAAATTTTATCAATAATGTATTAGCATTTATATATTTCTAAATATCTCTAAATATTCTTCATTATTCATTATAGACCTCTATAGAGATGACCACATGGTCAAGATGACTTCCAGCATGAACATCTGTATTATGCATTCAAATAGTTATAAACAAATTTTAAAAGTAAAGCAAGATTCATTTATTTACCTCTCCATTAACATATACGCTCTATACAAAGAAAAATCTTTATGTATTTAAGCAAAAATATGCTTTAAACAATGCGCAAGTATGGAATACGTATAGACAAGTATGTTTGCATAAATATGAATGCATTTTTAAATGTGAAATTTACAAAATGTTTACTTTACATTTTCTGTGAATTTCGGTGTGAAAACCCTGAGAGGCTTTATACTGAAATTCCTTTTGATTTGTTTTCCTTGTTTTATATGAAGTAATAAACAAAACAAGATTAATGTTACACAAATTGATTTCATTGATTATAGCATTACTCCCCGTAAAGGTCACCAACGGACATACACCTGTTTTCTCGAATTTCAGAAC
>Bragasellus_peltatus_4 ENA|HAEN01027988|HAEN01027988.1 TSA: Bragasellus peltatus, contig comp34872_c0_seq1
TCAACGCAGAGTACGGGGGACTACGTTGGTGTTCGAATCTGGGAGAAGGAAGAGTCGATCTCGTTGTCAAAAATGAAAGTGTTACTTCTCTTATGCGCAGTGTTGGTGAAAGCACAAGATACTCCAACACCTGATGGCAGTCCCGTCGAGGCACCTGCGCCACCAGCGGGAAGTGCAGTGAACACTCGAATATTTGGTGGTCCTTTAGGAGTGAACAGTCTCGTGAACACTATCGCCCACACCGTTGGAGCCGGCCTTGGAAGCCTTCTACAACCAGGAATTGGATTACCAGGATTTAATCAAGGTGGACTACATGGGCATGGCGGACAAAGTGGATTTGGTGGTGGACACGGTGGACATGGCGGAAATGGTGGATTTAGAGAACAAGGTGGATTTGGTGGCCAAAGTGGATTTGGTGGACATGGCGGAAATGGTGGGTTTGGAGGACAAGGTGGATTTGGTAGGCCTGGGCAAGGTGGATTTGGTAGACCTGGACAAGGGGGCTTTGGCAGAAAACCTGGATCCTGTCCGCCCGTTCGTCCCTCTTGCCCTTCAACCAGACTAAACCTTCAGCCAGTAATCTGTCGAAATGATCAACAATGTGCTGGAACTCAAAAGTGCTGCCCTGATGTTTGCTTGCAACCAGACTTTGTTTGCAAAACTCCACTTTAAGTTTTTTTTATATATAAAATATTTAGAGAGAAGAAGATTGATTAAGCGATAGGTTATTTACGATGTATGAATTAGTGATGTAAACCATAGCAGGCGTCTACAATAAATTTTAATGGTCTCGCAAAAAAAAAAAAAAAAAAAA
>Bragasellus_peltatus_5 ENA|HAEN01029626|HAEN01029626.1 TSA: Bragasellus peltatus, contig comp35998_c0_seq3
CAGTGGTATCAACGCAGAGTAGTTGAGCATCTCTTTGCTTTGTGAGCACGTCCAAATCGGCACTCTTTTAACATGAGTTTACAAATATTTTTGGGATTTCTGTTGGTCACTTTTGCTTTTGGGCAAGAGTCAAGCAGCGGCTGCAGATACTGGTGCAGGAGCCCAGAAGGGCAAGCATTCTGCTGCGAGACGGACTACCAGCCCCTGTCAGCCCCTATTGCCAAACCAGACCATCTTGGGGAATGCCCCCCAGTACGTCCCGTTTGCCCAGCAACGAGGCTCGGACCCCCCAAAACATGTTCGAGTGACGGGTCGTGTCCAGGTGTGGAAAAATGTTGCTTC
>Bragasellus_peltatus_6 ENA|HAEN01030108|HAEN01030108.1 TSA: Bragasellus peltatus, contig comp36331_c0_seq1
CAACGCAGAGTACGGGGGAGTTTTGAAGAAGCTCTCCTCTTGCCTCATAGTTACTCCTGACGAAGGAACAATTCGAAATGATTTTGCAACTTTTGTTTGTTATGTTCGTGGTCACTTGTTCCACTGGGAAAGATTTGAAGCACCATGGTGGGGGATCACGGCCTGGGGGAGGTGCTGGATTTGGACCTGGTGGTGCAGGAGGTGCTGGATTTGGAGCTGGGGGCATCGGGCCAGGTGGCATTGGGCCTGGTGGAATAGGACCAGGTGGCGGTGGACTAGGGGGAACAAGCAGTGGCTGCCGGTATTGGTGCAGATCTCCCGAAGGACAAGCTTTCTGTTGTGAAACAGATAATCAACCTCTATCACCTCCTATTGCCAAACCTGACCGTCTTGGGCAATGCCCACCTGTACGTCCTGTTTGCCCGGCAACCAAATTTGGGCCACCTTTGACGTGCTCAAGTGACGGGTCTTGCCCTGGTGTTGAAAAATGTTGCTTCGA
>Bragasellus_peltatus_7 ENA|HAEN01041077|HAEN01041077.1 TSA: Bragasellus peltatus, contig comp41444_c0_seq1
AAAGCTGGACTTTCCAAAGGCACTCATCAGTGTGAGGAAACATCGATTCCAGAAAGATGAAGCTGTTAATCGTCGCCGCTTTGATTGCATGCGTATTTGCATACCCGAGGGCTCAGTTCGGTCCTGGACTGGGCCCAGGAGTAACGAGTGAGTGCCGATACTGGTGCAAAACCCCAGAAGGTCAAGCGTACTGCTGTCAAACCGATTATCAACCACTTGAACCAATTGGAGTGAAACGGGCTGGAGTATGTCCCCCAGTACGACCGAAGTGCCCCGCTACAAGATTCGGACCACCGAAAACCTGCGCTGATGATGGTGGATGCCCAGGTGTTGAAAAATGTTGCTTCGACAGGTGCTTAGAGAATCACGTCTGCAAGACACCTATCTTCTACTGATTTGACCACATCGTTGACAAACAGCTGTGACTCTACGTATTCATTTTCTAATTTTATGTACACGAATTCTACTTTTAAACTGCCAACATTCAGCAATGTCATACTTTGAACACACTTCTCATTACCCAGCAAGATGCCATCAACCTCCAGCAGTTTAATTACTCGCATAACACGACGAATCCAATTTTATTCTGTCACTTCATGAAATTCTTTTGAGCCAAATAATAAAATATAATTTAAAATAGAACTTTATTACTCAGAAATTCTCTGGTTGGTTTCCATTTTATTACATAAATAAAATTCTGCAATAAATATATAAGAAGTTTTTAGTTTTATACTAAGTTTGGAACTAATGTAATTTCCATTTATGTAGAGTATTAATTTCTAACTAAAAAATAAATTTTCCGAATTCCTTACATTTAGCATTCCAGTAAATTCAAAGTTTTATTTCGCTTCATTTAGTTGGGATTTAGTTTCTTAAATAACATAATTACAAACCCTAAATTTTCCTGAAATAAAAGTCAAATTGACTCTCTGGCTGATCAACTGCAAAAGAGGTTGCGAACCACTGGTCTATGCATTCCTTATTAGACAATGATCAGTTTTACTTTGCTGGAGGAGCGAAATATATGACATGTTCAATCTTTTATCGCAATGTGGCACCATTGCCTTCAAATTCCGAGTTAGCCATTCACGATAACTCAGTTATCATTTATAAACGGACAAGAATTATTCCCAGCCCAAAAGGCGGAGGTGCTTCTGGAAATGTGCAGTTGGATTTCAGCATTTATCTAGGCATATAAAACCGTGTTCATAAATAAGGTTTCAATTTCTAAAATGTCTTAACTATTTCTTTTAATTTATCGCCAATTCTTTCTTATTTCTAAACTCAATTCGGAAAATAAGTTTTAAAAAAGTTAGTTGGGAGCTGGGTTACTACAGCATCCATCTTCAAGCATAGAAGTTGTGTTAAAGTATTTTGATGCAGTTTAATATTTTGTTTGACTTCATCTGTCAATTTCGTCGCTAACTTAAAGCTTAAAGTTTGAAAAAAAATGAATCAAAAGAATTATTTAGCAGTAAGGTCTCAGGAACAGAAGCAGCGTCCAAGTGTTGTACAATTTCAAACAACTGTTCGCTATGTCGTCGTCGTCACGAATCTATTCAGACAATAACCCATACTTATCGGGGCTAGAAACTAGCTCAAACTACCTTACCTAAACAAATCTATCCAAACCTATCCGAACCTCTCCAAACCTCTCCGAGCCTCTCCGAGCCTCTCCAAACCT
>Bragasellus_peltatus_8 ENA|HAEN01090861|HAEN01090861.1 TSA: Bragasellus peltatus, contig comp637660_c0_seq1
TGGGGGTGCCTTTGGACCTGAAGTAAGTAGTGGGTGTAGATATTGGTGCCGGTCACCTGAAGGCCAAGCTTTCTGTTGTGAGACAGATGCTCAGCCCATTTCACCTCCAATTGCCAAGCCTGACAGACTAGGAAATTGCCCACCAGTTCGCCCTGTATGTCCTGCTACCAAATTCGGTCCACCAAAGACATGTTCGAGCGATGGATCATGTCCAGGTATTGAGAAATGTTGTTACGACAGATGCCTCGAAACTACCGTATGCAAAACACCCGTTTACGTTTAATGAT
>Callinectes_sapidus_1 ENA|GEID01037215|GEID01037215.1 TSA: Callinectes sapidus C_sapidus_gill_comp41821_c0_seq1 transcribed RNA sequence.
GCGGCGGCGGCGCTGTCTAATGCCAGCCCCCCTGGTTCCTGCAAGACCCACTGCCCGGACCCGTACCTTAATGTTGAGGGGGAATACGTGTGTTGTGACCGTCGTCCAGGCTCGTGTCCACCTCCCTTCGTCTGCAATTCCAGTGATAAAAGATGTCACTACGACCCAGAGTGCGGGCCGGGCCAAAAGTGCTGTGAATCTTTCTGTGGCGGGAAGAGGTGTTTACGTATACACTACGGCAACTAACACCACCACCACCACCACC
>Callinectes_sapidus_2 ENA|GEID01039940|GEID01039940.1 TSA: Callinectes sapidus C_sapidus_gill_comp43784_c0_seq1 transcribed RNA sequence.
GGCCATTACGGCCGGGGACCACAATCCCTGCTGAATTCTAGGTTGCATCACTCTCCTCAGCGTTGTACCAGCATGTTTCGTATTGTGACTGTCGCCGTCGTGGTGCTCTTGGTGGTGATGGATGCCGAGGCTGGGAGGCCTTCCAGGCCTTTTCAAAGCTGCAGGAACTGGTGCCGTAGACCTGGACACACTGACGAAAATGCTGTTTACTGCTGTGATCACGGAGTTGGTACTGTTGGAAAACCTTTCGTGGAGCACCCTGGCAAATGTCCTAACCGTCCTGTCTGTCCTCCAACCTTCAATGTCAGAGGACCTCGACCCACGGTATGTTCTCAAGACAACCAGTGCAAGTATCAGGAGAAGTGCTGTCCTGATGCCTGC
>Callinectes_sapidus_3 ENA|GEID01057480|GEID01057480.1 TSA: Callinectes sapidus C_sapidus_gill_comp52409_c0_seq1 transcribed RNA sequence.
GCAGAGTGGCCATTACGCCCGGGGAGAGAGGAACTACACGCTGTGGGGGACACACCTGCCTGCCTTCCTTCACCGACGCCTTCTTCAAGAATCTTTTGAAAAATGAAGGTGCAGACTGTAGCAGCCATGGTGGTTATGGCTACCATTGTGGCCATGGCACAAGCATCCCTGGTACTTCCATATCCAAGTCTGGAATGCAAGCACTGGTGCAAAGACAACAATGAAAAACTCTACTGTTGCGGCCCCCCAGGAAAAACCTATCCACCTGTTACCAACCACCCCGGTAGATGTCCTCCAGTCCGTGATGTGTGTACTAGTGTCAGGTCACAGCGATTTAGACCAAAGTTCTGTCCTCATGATGGTGCTTGTAACTTCCCAAACAAGTGTTGTTATGACGCCTGCGTGCAGCACCACGTATGCAAGACTCCTGAATTCTACTAAACAGCAACAGTCAAACCAAACCTGAGCAGGAAATCTTTCACCACTGAAAAATGGGAAGGATCACAGAGCAGACTTTCCGAGAAACTGTACACAGATGAAATTCTCTTAAAACAATGAATTAAGGTTCTGTTATGCTGTATTCATATGTAAGCAATATCTACCAAAACAATAAACGCAATGCAAAGAGAAAAAAGAAAAAAGTACC
>Callinectes_sapidus_4 ENA|GEID01059096|GEID01059096.1 TSA: Callinectes sapidus C_sapidus_gill_comp52971_c0_seq1 transcribed RNA sequence.
GTTTGGTGGAGGTTTTGGTAACAGGCCTGGTTTTGGTGGTGGCTTTGGTGGCAACCAAGGATTTGGTGGTTTTGGAAACAAGCCAGGTCGGTGCCCCCCCGTGCGACCCCAGTGTCCCCCAACCAGAAGCTTCTCCCCTCCGTCGCCGTGCAGAAGTGACAGGCAGTGCAGCGGCTTCGACAAGTGCTGCTTTGACACTTGCCTCGGGGACACCGTGTGCAAACCCGCCCAATAAACTCTTACAACTTTAAACATTAAGACTTATCCAATAGGTTGACATTTATACATGTATCTATGTACAAAGTATTTGTTAGTTAAAATATTTTTTTAAATAAAACTAATGAAATACGAAAAAAAAAAAAAAAAAA
>Callinectes_sapidus_5 ENA|GEID01061786|GEID01061786.1 TSA: Callinectes sapidus C_sapidus_gill_comp53791_c0_seq4 transcribed RNA sequence.
GAGTGGCCATTACGGGGGGAGTGTTGTGAAAAGCCTTGAGTGTGTCGACAGGAAACTGAAAGTTTAAAGCAACACGATGTACACTCCTGCATTTTTACTCCTGCTGGGGGTGACCGGAAGCTTGTCTACCGCTACTTCTCGTCCTCATCCTCCTCATCCTCCTCCTACTCCTGCTACTGCTGCTACTGCTGCTGTTGATGACGCTACTACTTCAGAGAGGACGGCCCCTGACTGGCAATACGAGAGCTGCAGGTATTATTGCATCTACAAGCGCCCCTACTGCTGCGATGACGGCTCCCTTCCTCTTCCCAGGGACCACGAGCTTCACTCAACCCTGGACTGCCCCCCTGTGAATGACCAGATCTGCAAATCCACTGGTATCTTCCTGAATGGCACGGCCCCGGCAATGGTGTTGGCGAAGGGGAACCCCAAGAAGCAGGTGTGGTGTGCCTCTGACGGGTACTGCCGGGAAGACCAACGGTGCTGCCCGAGTCCCTGCGCCCAGAGACACCTGTGCATGGCCGGCCTGGAGAAGGAGGCGCCGCTGGAGATACTGCTGCCGGAGTTCGATGAGGAAGAGGAGGAGGGGGAAGAGGAGCTGTATCTGCCTGAAGAATAAATCCCATGTGCAACTTTTATAGGTTTAGAACTTATCCATAGACTAATAAGGAAGATATTGTTGCTTGTGGGTAGTGAATAGAACAAGGAGTAGATTATACTAACGATGTATCTGTTAGATAAATAAAACTACATACAGTTTTACCAAAAAAGAAAAAAGTAC
>Cancer_borealis_1 ENA|GEFB01004977|GEFB01004977.1 TSA: Cancer borealis DS01-Cborealis_contig_4920 transcribed RNA sequence.
CACACACACACGCACACACACCTCGCAGTAAAAACCAGTTCCAGAGAGAGTAGGAAAACTATTTTACACATGCGCATCGAGGATTTCCCCTGATAACCCTGCTGACTATATAAGAACCACCACAGAATCTTCACCCACTGTCCCCTGAAGATACACGAAAGCTCCAGTTGCTCCTTCATTCTCTCTAGCAGGAAAATATGCAGCGTCGTGGTGTGTGCCTACTGGTGGTGGTGATGGTGGTGGTGGTGGTGAGTGTGTCTGGTACTCCCAGGCCCTGCAAAGACTTCTGCGAACGCTTGGATAAACGCGGCCACTACTTGTGTTGTGACGTGAAGCACGGAATTTGTCCTAAGCGTTCCGAATGTCCTAAACACTCCTTCGACACTCGACAGCAGCAATACAAGGAGTGTATCTATGACCCCGAGTGTCCTGGCGCTCAGAAATGCTGCCTTGATGTGTGTCTAGACAAGAAAGTGTGTAAATCTTGGAATAAATAGCAATATTACCAACACTGCCGCCGCCGTCATCACCACCACTACCACCACCTCTAGCTCCATGGTTGGCTAGTGTGGATCCATCAATTATTAACATGTTTTTGTTGCCTATTATTCCCTAAATGTCTCTCTCTCTCTGTGTGTATGTGTGTGTGT
>Cancer_borealis_2 ENA|GEFB01010303|GEFB01010303.1 TSA: Cancer borealis DS01-Cborealis_contig_10185 transcribed RNA sequence.
CACCACTGTTTTGACATCAACCCGTGTATATAAGGTGAGAGGTAGGAACAAGCACGCCAGAGCAGCTGTACACTCTGTGGGAAACTCATCTATCCTTACGAGAAACCTCTTCAGGAAAACATTCAAATATGAAGGTGCATACTGTAGCAGTGTTTGTAGTTGTGGCTGTAGTTGTGGTCATGACAGAGGCAGGATTACCCCCCCCCACGGGTGACTGTAAGTACTGGTGCAGAGACCACCATGATGTACCGTACTGCTGTGGCAAGCCAGGTGTACACTACCCACCATTTACAACACCACACCCTGGCAAGCTTTGTCCTCATGACGGTGTTTGTAACTTTAGAAGCAAGTGCTGCTACGACATCTGCCTGACGCACCATGTATGCAAGACTGCTCAACGTTATTAAACAACACAAATAGGATCTGCATTGAAAATAATACACCTACATCATATATGGAACATTACAAAGCAAATGTGACATATTGTAACCAAACTTTAATTGTCTTCTAACACGCTGATGTATGGTTGTGATATAATAAATGCATTGCAGACAACTCAAAAAACATTTGTGTTATTTTGAATTTATAAAAAGTAGAATTTAATTTGTTAGTTTAGTATGCATACATCGTCTTTGTCAAGTCTTTATTATATCATGTTAACAAGTCTTGACACCTAGCATAGGGGTGTTAAAGCAAGGTCCTTAGCCTCTAGAGCCTAGGGCATGAGGTAATGTTTGTGCACAACTGGCTACAGACTATTCTCCCTGCAGGAGTGGCTATAAGTATATTTGATGAAAAGGATGTGCATTGCACAGGAATCCATTACCTTTATGGATCTAACTGGTTTGATTTTCAATTGGAAAATATCTAAGAAAATGACACTGAAACGCATTTTGATTATTAATTTGTTAATCACATTTCTTAAAATATATTATGATTACTTAGTGTTGAATGAACTTTAAATGATAAAAAGTTGTGTCTCGCTTTAAACATTAATACCCTTCATTTGCACCATACGAACCTGCAGCTGTTTTTGAAAAGTACTTAAAATAATAAATGAATATCATAAAACACTTGTGTTTCACTTGAACAGTTTTAACATTTTATCAATTTAATTATTAGGCATTAATATAATAATGAAAAGTTAATTCATTTTGACCCTCACCTCAAGACCTAAGATACCGCTAATTTTGTGTTTGGGACGGAACAGGGGATCACCTGACTGGTGTTCATCCTCCGGAGTTAAATGTAATAAAATAACATAAACATAAGGAAATAAGGAAGCTGCAAGAGGCCAATTGACCTACACATGACCACTTATGTGCACCAAACACCTACCATCTGTTTTCTTCA
>Cancer_borealis_3 ENA|GEFB01028462|GEFB01028462.1 TSA: Cancer borealis DS01-Cborealis_contig_28131 transcribed RNA sequence.
TTCTGACTCCGCTGCTGTTTGAAGATGGTGTCGTCGTACGTCGTGGTGGTCATGCTGGCCTGCGTGGTCCCAGTATACATGCAGGCTACTTGCATCCATTGGTGCCGGACTCCAGAAAATCAAGTGACCTGTTGTAAGGATGTCTTCGATCCCAAACCAGCTTCCCAGATCGGTGTGATAAATCCTGGACGTTGCCCTCCAGTTCGTCCCCAGTGTCCTCCCGTCAGGAGCTTCAGACCCCCTAACACCTGCTCCAGTGACGCCGACTGTGATTATGACAAGTGTTGTTATGACAGATGTCTTGAGCAGTTCGTATGTAAACCACAACATACTGGCTTTGGACACGGTGGCTTTGGACAAGGTGGATTTGGACAAGGTGGATTTGGACAAGGTGGATTTTAAGATCCACAATTATTTTTTTTCTTTCTTTTCTTTACTAGATAATCTTGTATGTTGGTGATGGAGACTTGACAAGGAAATCAATTGATATTCAGGTAAAGCTACACTACATTTCCTCGTCACTATTTATTTGTTTGATAATCACACACTTTTGGATAATAAATACTTGGA
>Cancer_borealis_4 ENA|GEFB01038781|GEFB01038781.1 TSA: Cancer borealis DS01-Cborealis_contig_38346 transcribed RNA sequence.
GAAGACACACTTGGCCTGACAACCTCGTCGTCTGCACTGCTCCTCCAACGCCTCCTGCCATCCATAATGCTGCGCCTGTTGGTAGTGATGACCGTCGTGACGGTGGGTCTTGGCTCTAGCATCCTTCCTGTCACTCCCAGCTGTGTCTTCTGGTGCAATTTCCCAGCCGCTGTCAACGCTGGTGCCAGTTACTGCTGCATTAATTCAAACCAGAGAATTGTCGAAAATACAAGTCTAGAACCCCATGCAGGTAGATGTATAATCCATACCTTCTGTGCCAGAGGCGACTTTACACCGCCTTCCCCTATCAGATGCGGTCATGATGACTATTGTCCCTACAACGAAAAATGCTGCTATGACGCCTGTCTGAAGCACCACACCTGCAAGGGTCCTCTTCCCCATTAACTCCTTGCACAAGATCACACCGAATGTTCCACCCGCTGCCTTCTCGGCGTCACACCTAAAACAATTATCATGTAAACAACGCCAATACGAGCATTCAGCAGCCAGCCGTTCCTCCCCACCCAGTAATGCAGTTGTCTCAAAATGGAACTTGTAACTGGAACGTGATCCACTTGAGTACCACCAAATGTTACACTTGTGTTATATGAACTGTGTATTATTATTGCTGTTATTATGTTCTTCAGGTTTGTTGCATATGCTTTATGTTCATTAGAGAGCAGTGTTTCTTACAATGAAGTTGTTGTCATCAATTACAAGGTTTTACAATAAAGTTGTCGTCC
>Carcinus_maenas_1 ENA|GBXE01017048|GBXE01017048.1 TSA: Carcinus maenas comp28766_c0_seq1 transcribed RNA sequence.
GTCCCCCAAAGTGAGGAGGAGAGTGAAGAGTATCCACCATATGAGTATCCACCTTCAGCGAGTGGCTGCGTCTACTACTGCGCCTATGAGGGTTCCACTTACTGCTGCGCTGACACCTCTGTACCTATTCCGTCGAGTCACGAGGCCCACGAAGGCAGATGTCCCGAGGAGAGCGAACAGGTGTGCAAGTCTCAGGGCATCTTCCGCTACACCAAGAAAGCCAAGACTGGCAGGACCTCTGGATCACTTCTGCTGGCTGAGGGTGACGGCAAACAACAAGCTTCCTGCGCCTCGGACGGTTACTGCGCCCTGGACGAGAAGTGCTGCCCGAGTAAGTGTGCACGGAGACACATCTGCCTGAAGAGCCTGGAGAAGGAGGATGAAGATGACAAGTAGAGGAGGTTGGTTGGACGGCAGCATGAAGATGAAGGAGAGGAAAGGAGAAGAAGACGAGGATCAATAAATCAGTGTTGGGTTATCCTTCGTCTCGGAATGAAATGAGGACAGAAGGATTATTTTTCTGAAGTGTTTCCTGACTGGCATGAGAATAGAAAGGGAAGCCGCTGTTAAGAGCTTCCTGGCTTCCTGCAATACAAGTGATGATTCTGTCTTCCTCGCGTGCTTGGACCGTTTATATATGAACAGTCAACAAAAACACACTTCCAGCCTTATAAAAGATCTGTGTGAGGTGTTCCAGCACTTTACCAGTACCTACTATGAGGCTTCACTTGTGGCGAGGTTTTGTTTTCATGTCCTAAAGCAAAGATACCAAATGTCACTAACTATGCATTTA
>Carcinus_maenas_2 ENA|GBXE01030639|GBXE01030639.1 TSA: Carcinus maenas comp44469_c0_seq1 transcribed RNA sequence.
TATCTAGAGGTTATAGGCAGCTGGAAGAGGCAAGGGAGTGGCCTTCCATCGGCAACCGGCCAGCTTGCAGCCCTATAAAAGACCACGCTGGCTCTGCTGCTCACCAAGTCTGACTTTTGACTCCATTGCAGCTTAAGATGGCGTCCCTGCAGATAATGTTGATCATGCTGGTGGGCATTGCGATGCCTGGATTTAGCAGCGGCCAAAACACTTGTGTTCACTGGTGCCAATCACCGACCGGCCAATTTTACTGTTGTAAAGACATAACCCGCGATGCTCCGGCCTCGCCCATCCAGGTGGTGAATACAGGAATATGTCCTCCAGTTCGTCCAGTGTGTCCTCCAGTGAGATTCTTTCCTAGCCTTACACGATGCTCCAGCGATAGCGACTGCTATTACGATAAGTGCTGTTGGGACACATGTATTCAGGAACATGTGTGTAAACCAGCGAACAACAATGTCTATGGCTAACATGGAGATCCTGGCGGCGGATATGGAAGTTTTGGATATGTTGATTGTTACGATCAGACATAATAATTCCTTTCTTATATCTGTTGCTATCTTTTCTTAAAATGTTGATGATGGAGACAGACTTGACAAGTAAATCTATTTCTTAAGACTAGTAAAGCTACATTACATTTTGTCGTAATGATTCTTTCTCTTGTTTGATGAAAGATTTCCTTTTTGAATAATAAATATCTAGAAAATAGCCTCTATGAATCTTATTGTCAATCCTTGTCGGACGAAACACCAAATGGAACACTCCATCGAAGTTATGTCAGCA
>Carcinus_maenas_3 ENA|GBXE01030990|GBXE01030990.1 TSA: Carcinus maenas comp44842_c0_seq1 transcribed RNA sequence.
TCTGCAACACGGAGATTCTTTGTCCAAAACATGAAGGTACTCTGCCTCCTAGCCGCTGCCTGTGTCGTGGTGGTGGTGGGAGATGATAATACACGAGGAGGCTTCCACGGTAGCGGGAGTGTGGGCGGCCTTCTGAGTGGTATAAGTGGTTTAGTGGGCAGGCCAGGGGGTAGGCCAGGGGGTAGGCCTGTGGGTGGAATTGTGGGCAGTCTTGTGGGTGGACATGGCGGCGGACATGGAGGCGTAATTGGCGGACATGGCGGCGGGATTGGTGGACATGGCGGGATTGGCGGACATGGCGGCGGACATGGCGGCGGACACGGAGGCATAATTGGCGGACACGGAGGCGCAATTGGCGGACATGGAGGAGCAATTGTTGGACAGGTTGGGATTGGCGGGGCATCTTATGGCAAGCAGTGTGGTCCTAATGTTCCCACACACATCACTTATGGGTGCAAGTTCACCACCAGGAATGCTTACGGCCAGTACGTGTGTGACAGGAACCAGAAGCCAGGCTACCAGTGCCCTCCCGTCCGCGCACACTGTCCCTCCACCAGGTTTGCACCACCCCAGGCTTGTGTTCTCGATACTGACTGTCCTGGCTTGTCAGATAAGTGCTGCTGTGACGTCTGCCTCAACCATCCCGTGTGCAAACCTTCATACTAAGCACATACTGAATCTCCTTCTCGTAGTGATCTTCTCTTGCCTCCTTTCCCTCATCAACACTCCCACCAACTTATCGTAGACTTTTATCTTCTACGATCATTCACTATAATAATTGATTCATAAGGCTCGAATCCCATGCGTTCGGTACATGCTTCTAAATGTTTCAGCGCTTGATCACAATTTTCGAAAGGCTGTAGTGGAAGTGTTTCGGATTGTCAAGTGTATTTATGACTATGGATAGTTTATGAATGATTTTGTATGTGTACCATCAGTAGGACAAAACGGGTGTAAGAACCTAACTGATCATGACTGTGGCCTGTGAAAATATTGCTCAGGAGAATCCAAAACTTTTAAGAACACAGGCCATCGAGTCTAGTAAGTGTTTTATAAGTTTATACGAAAATCTAGACACCACTTCAGCCTCTTGCATTATTTGTGTTGGAATCAGCGAGACTTGCTCCGACTCATCATTGTCCCGATACCTGCTTCGGTACACCCTTGAAGCACCTGAGTCTCCACGTTGTTCAACCAATAAATTTGATTAAATACTGATGTTCTTTTAATTCCAATGCATTCATTTAACTCCTTCACCACTAAATGCTTCCTAA
>Carcinus_maenas_4 ENA|GBXE01048368|GBXE01048368.1 TSA: Carcinus maenas comp61694_c0_seq1 transcribed RNA sequence.
TTTGGTGGTAACCAAGGCTTCGGCGGAGGTTTTGGTGGTAACCAAGGCTTTGGCGGAGGTTTTGGTGGGAATCAAGGATTTGGTGGTTTTGGAAACAAGCCAGGACGTTGCCCGCCCGTGAGACCTCAATGTCCACCAACAAGAAACTTCTCTCCTCCGTCGCCGTGCAGAAATGACCGACAGTGTGGCAACTTTGATAAGTGTTGCTTTGATACCTGTCTCCAGGATCGCGTGTGCAAACCCTCCCTATAAACTTTTAAAGCTTTAAACTTTGTAAAGAATCACATTATTTACATTTGTATATTATATTCATGTAGAAAGAATTTGTTCATTTCAACACTTTTTGTATAAAGCTATTAAAATATATGTTTATGCTTACAA
>Carcinus_maenas_5 ENA|GBXE01053621|GBXE01053621.1 TSA: Carcinus maenas comp65839_c0_seq1 transcribed RNA sequence.
GGAGACTGAGAATCTAATCATTGTCTCTCCTGAAGGAAAACAAGAAACATCACTAGCTCCTTCCTTCCTCTGCTACAAAACATGAATCGTGGTGTGTGCCTGCTGGTTGTGGTGGTGGTGGTGGCTGTGGGTGTGACTGCCATACCACCGCCGTCAAAGCCCTGCCGTTTAAGCTGTCCTGACCCTAATAATCCCTTCGCCCCATACGTTTGTTGTGATCCAAACCCTGGAACCTGCCCACATCGTCCCTCGTGTCCACCCTCTGTATTGAACGCACAAGACCACCCCGTGGTACAGCCGTGTACCCATGATCCAGAGTGTCATGGCCACGAGAAATGCTGCTTCGATGCCTGCGCGGAGAGGAAGGTGTGCCTAATTGCAGATTAAGTCCATTTAATAACATCACCACCACCATCTCCACTGGGACTCTCAATATTGTCAATGCACTATTTACTCACAAATGTTTTAGGGTGTTATCTTTGATTACTTTCAACAGCCTCTAGGGAGAGTTATTGGCATTTTAAATTGTTACGTGATTATTCTGATGTGTCTCCATCTCCATGTCACTGTTGTTGATTGTTATTCTATAATTGTGTGTGTGTGTGCGTGTGTGAATGACAGTGCGCCACTTCAATAAAATGCTGTAAACAGTAGATGTTATGTTGTTTTCCCCAATGAATGAAAAAAAAGAAAGTAAGCGAAGAAAATCAGTCATAGAAATAACAAATAGAATAAGATAACAAAAGATAAACTAATGCATAACACTACCATAAAAAAAACTT
>Carcinus_maenas_6 ENA|GBXE01089030|GBXE01089030.1 TSA: Carcinus maenas comp83787_c3_seq1 transcribed RNA sequence.
GAGCTGGAAACACTGCAGACTGTATACCAGATTAGAAAGATGAATCGTGTTGTGTGCCTGCTGGTGGTGATGGCGGCGGCTGTGTGTGTTACAATGGCCTCATCTTCTTGTAGGTTATCCTGTGAACACCCACTGGGACCTCATGGCCGCTACATCTGCTGTGACCCAAATCCAGGCACTTGTCCACCTGCCCCCGCGTGTAATCCCAGGGCCTATCCTTGCTTCTTCGATCCTGAATGCGGTTACAATGAAAAGTGCTGTGACAATCCATGCGGGTCAGGGAAGGTGTGCACAAATTTATACTAATCCCGACAACTGTACGATACTTCTGGCAAACGTACGATAGTGTTTGCTGCCGCCACCACCATCACCACCACCATCACCACCACCACCACCACAAGTACTGCCAACACCATCTCCATCACCACCTCTAGCAGTAGCAGCAGCAGCAGCAGTAGTAGTAGTGATAGTAGCAGTGGTGAAGAAGACAACTGTAAAATCGAAGAAGAAATAGCCAAAAATAACAGTAAAATTGAAGAAAACGAAAGTAAAATAGCAGAAGAAAATGTTAGTGAAATTGAAATTATTGAAAACCCCCACAGCAGTAAAATTGAAAAACAAGACAACGCTGAAATCACAGAAGACGACGCTGGTAAAAACGAAGAAATCTTTTACGTGGACAAAATACTAGACATCCGATGGACTAAAGATGAGAGTGGTGAGGAGCAGGCAGAGTATCGGGTGCGCTGGCAAGGCTACAATGCAAGCAATGACTCGTGGGAACCCAAGGAGAGCTTTGACACCTGCCAGCTTGTCTTGCAAAACTTCCTACACATGTATGAATCTCTACGAACCCAGCGAGTGGCTCACCTGCAGACGATAGGAGTGCAACCTGATGAAGCCAACACACGCCATGTCAACATTCTCAGCCAAAACATTGAACGCATCACTCAGAAAAGACTCAAGAAGAAGAATATTAGTAACTCCCACACGCTGTACAAGGTGATATGGAAGAACCACAAGCTCGACTACACCTGGGAGACAGACACAACCCTTGCCCACGCTCATGACAAGGTGGAGGAGTACACCAGGCAGCAGCGACTCAACAGACTTAAGGTGCGCGCCAACATGAGACAAGAGGAGGAGAAGAAGGAGGAAGCAGGTATAGGAGGACAGCAGAACCCAGATCATGTGAGACGTTCACAGGAGAGGAAGTTTTTTGAGAATTTGGAGAAGGGAGGACTGGAGCTGAAGGGAGACTTGTACACGAGAGTCAAGTCCCGGCGATCCAGAACAAGGAGTGACTCCCAGGAAGGTACAAAAGGAGAGAGTGGGCAGTGTGGCAAGCCAAGCAAGTACTCAAGGCCAGGGCTCAGGAACAAGAAGCCAACGCTATGATGGGAGACAAAATGCAGCAGAAACCTAACACTATTAGACAATTTTAAAGAAATTAGGAAAAAATATGGACAATGGCGATGGCAAGAAGGGAACAGACCACACTTCGAATATATCCCTGGTCCAGCAGTAGTAGCAGCAGCAGCAGCAGCAGCAGC
>Carcinus_maenas_7 ENA|GBXE01092339|GBXE01092339.1 TSA: Carcinus maenas comp84549_c0_seq1 transcribed RNA sequence.
CTCTTCCAATCCCTGGACTCCACACTGTTCAGAAGTTTGCTGCTCTCTCCTCATCTTGTCTCAACATGGTTCGCGTGGTGACTGTGGCTCTCCTGGTGATGGTGGTGGTGGTGGCGGAGACAGAGGCAAGGGGCTCGTGCAGACACTTTTGCAAAGCACCCAAATTACCGCATCTACCAGAGAGAGCAGTTTACTGCTGTGACGATGGTTCTGGACAAGGAGAATATGCAGTACACGATGGAAATTGTCCTCACCGTCCAACCTGCCCCCACAGTTTTGCTGTAAGATATAACAAGATCCTACCACAGATGTGTGCTCATGATGGGCAGTGTTTCGGACACGAGAAGTGCTGTACCGATGCCTGCCTTGAACACACCACTTGTCTGATCGCCGATCCATAGTTTATCTACACTGGTCACCACACCCCAGATGCTAAGTTGTCTCCTAGATAGTGACAGCCAGCGAAGGTGGATGTGATACAACCACTTGTTGTTATTCTTGTTGATTTGTGGGTTATTACAGTACACACACACACACACACACA
>Cherax_quadricarinatus_1 ENA|HACB02011132|HACB02011132.1 TSA: Cherax quadricarinatus, contig c16680_g1_i2
GAGTTGTGGTGAGTTGCACTCCAGCAACCGGGTAGAGAAGCGGTGCAGCAGAGATGGTTAGTGCTACTCACTGGAGCTCCACCTTCCTCACACGCCCATCACACCGCCCACACGCCCCCACCTCGACGAGAACCGCCTTCCTTAACATTGGAGTATACGTGGCTGTGATGGTGGGTACGTGGGCAGCAAGTGAAGGGATGCCAGCACCCCGCGGCACCCTGCAACCTCAACAGTCAGTGGCACAGTTGTCATCCTGGTCTGTCCCTTTCACCATTCCGGCGCTCCTCTTGTATCCTCCTCCGTTCCTGCCATACTCTTCTTTTGGAACAGCGTTATCAGCTTCGTCGTTAGCTTCAGGACAGACGGAAAGGTTTCTTATTGAGGGAGGTTCAAGCATGGAGGCAGTGAAGACTGTCAACCAGACGACGGTAGTCAAGGTGTACACCGACGACTGGGATGACATGGAGACGTGTCCCTACTGGTGCAAGAAGGAGAATGGCGCCATCCACTGCTGCCCGGAGGAAGGGACTCATTCGGGGAAATGTCCAAAGCCGAAGGAGGTTTGTGTCATCAAGAATGTGGACGAGAATCAGCCGACAGACAACTGCATCGCCGACGACACCTGCCTAGACACCCATAAGTGCTGCTACGACAGGTGTTTAGGATTCAGGGTCTGCACACCTGCTGACCCAGATTCTTAACTATATTTAGGAAACACTCCAGGGGAAGTGGAACAGAATTCTTC
>Cherax_quadricarinatus_2
GTCATCGACCCTGTCTGGCCCCCAAGTATGAAGTCAGAGGCTGTATCAACAGCTGTCAGGCTGCAGACAAGCCCGGTCTTTTTCTACTGCTGTGACAGCAAGGGTACCCACAAAGGAACCTGCCCTAAGGTTCACCTTCAGAAGTTACGANAGGGACGTGTTGTGTGACGTATCACAGTTCAATACCCCAACCATCTTAACTGCAAGTATGACACTGACTGTGAACCTTGGGAGAAGTGTTGTTACCTTCCACGCCACAGTTAGGCATAACACCACATCGAATGTCTTACCGATTCGGCCACAACACAGCAAACTCAGCGGAGGCAACATCTCTACTATCCGTAAATCCCCGTGGCAGTACAACGTACGACTCAAAGAAATAGCGGTAACTTTGTTCCAATATATCCCCGAGTCGGAAATGCTGCCCACTATTGATTTATGGTACTGTGGAATCAGTGGCAAGGAATTAGATTGGTTAAAATAAACTAAAGAAACTTCGAATCCCATCTGGGGCTCTGTAGGATGTGAG
>Cherax_quadricarinatus_3
AAAAAAAAAAAAATAAAAAGAACAAACTATGAAGGGAGCTAGGACGCAGCACACAAGTTAAGACGCAGCAGACAAACTAGGGCACAGCGAAGTAGCTAGGAACAAAGAACGAGAACTCTCAGATGAACTAGTAGTAAGGTACCATCAGAGGAGTCAGGAGCTACAGCCCATCAGAGCTAAGCAGCAGCTCTCTCCCCGCGCCAAGGTGTCCAGTCAGGTTGCGGAATTTTTTGGACTGTTGCACGGCACTGGCTGATTAAATCTGTTGTTGGTCTGTCTGAAAGCTAGTGGCTGGACGGCGCCAACGTCAGAGTTGTCACATATGATCCTGGCCCAAGAGGAGCGACGGATCTGCTGCAACTGAGCTTCGCTGAAGGAGCCTGGTTGTCCTCCGAGGTCGTAGAAGTATCGATCTCCCTTCTTAAGTCTGGCGAACTGGTCTCCCACGACACACAGGAAGGTCCAGCCCAGGAGACTGCCAGGGACCGACCTCTCAGTGATTCCACCCACGAAGAAGTCAATATCATCAACGCTCTTATAAACTCTGGCCAGTTTTTGAACGTTTTCAGGATTGATCTGATCTGTGAGGTCGTTGAAGGTACGGGCGCGCGGCAGACCACAGAGCTCTCGGAAGCTGTTGTAGGTGGCGATGCCGTGGTCGCGGCCACGTTGAAGATTCAGACTCATCAAGTCCATGCCAAAGTTAAATCTGGGAGTCTGGAACAGATGGTTGGACAAGTCCTGAGTAATGAAGGAGTCAAACTTCTGTACAGAATATTGTGTGAAGCTTCGAACTAATTCGTCCAGTCGATTTTCTAACTCTATGAGATGAGGAGAGTTAAAGTGATCGCGGAGCCTGATGGTGTTCACACCGCCATTTGCCTTGAACAATCGAATAATCCCTTGCACCAGTGTGTGTCCAAACCTGAAGGCTGCTGCTGAGAATTCATTGTTCATGTTGGGGTTGATTCTGGGGTTGTAGTCGTTGCTGAAGCCTGATGGAAGTGTACTAAGACCGAAGGATCTCATGAAATCCCTTCCTATGATGATCTCAACTACCCCAACCATCTTAACTGCAAGTATGACACTGACTGTGAACCTTGGGAGAAGTGTTGTTACCTTCCAGACAACAACCAACTCATCTGCCGTACTGCTTTATATAATTAAAGCATGAACCAGACTCCTATGATTCTAACACCTTGTTAGCCAACGACACCAACCTGTGGACGAGTTCTAGCTCCTGGTCCAATGCCCAATGCTTACATAAATATAGTAAAAGGCTTTAAGGACGTATTTTTTATAACTT
>Cherax_quadricarinatus_4
TGTGTACACGTTAACTTGGAAGCTACCTACCCTCAGCGTCTTCACGACTGTGTTGGAGTTCACACTGCTTGAGATGACTCGCCTTCACGTCCTCCTCGTCCTGGTCATTACTCTCATCCTGGGCAGCCAATCATCTGCCCATGGCTACCAAAGGTTCCTCAGGTTCGCCCATCACGGAGGTGGTTTCGGCAACCCGGGATTCTTTGGTAGAGTTATCCAGGGAGGTAACATCGGAGGTTTTCCTGGAGGTAACAGCGGAGGTTTTCCTGGAGGTAACTTCGGAAATGGACGTTTTCCTGGGGGTAACATCGGAGGTGGAGGCTTTCCAGGGGGTAACCTTGGAGGCGGTAGATTCCCAGGAGTCAATCCAGGAGTCGGAACTACGAGACCCAACACTGTCAGCAGGCCTGGAGGAGGCAGCTGTCCACCAGCTCGTCCAGCCTGCCCGGCCACCAGGGCAAGACCACAACAATGCACCGCCGACAGCGAGTGCTTACAGAACCGCAAGTGTTGCTTTGATTCCTGCGTCCAGACCGAAGTTTGCAAGTCCGTTGTTTAATCAGTCCATAAACCAGCTAGTCCGTAGTCCATCAAGTAAACAGTTCAGCCAGTCAGTAAGGACCATTCATCAACAACAGTGGTTGTTAGTAAAAGTGTTACTTGTGGTCCAAAGTATTTAATCTACGTTTAATAATTATGGTTACATTTCTAGATCAACAAAATTTCAGTATTAGAAAAGTCCGAAAGTGTATAAAATATATAG
>Cherax_quadricarinatus_5 ENA|GADE01016104|GADE01016104.1 TSA: Cherax quadricarinatus Cherquad_hygd_c16105 mRNA sequence.
GTCACGGCTTCTTCATCTGCTGTGACCCCAACCCTGGTGTCTGTCCTCCTGTCCGCAGCGTGTGTCCCTTCAGCAAGTTCCCCAGGGCACCAGAATCGTTCAGGCTCTCCGCTAGGCAACACCGCTGCAATCCAACAAATTCTCAAACATGGGTCTGCGTGTGTTGGTGCTGGCTGCTTGTGTGGCCGTCATCTTGGGGTCAACCTTCCCCAAACAAGACTGTCTGAACTTCTGTCCTGACCCTGTCAAAGGTCACGGCTTCTTCATCTGCTGTGACCCCAACCCTGGTGTCTGTCCTCCTGTCCGCAGCGTGTGTCCCTTCAGCAAGTTCCCCAGGGCACCAGAATCGTTCAGGCTCTCCGCTAGGCAACACCGCTGCAATCCAACAAATTCTCAAACATGGGTCTGCGTGTGTTGGTGCTGGCTGCTTGTGTGGCCGTCATCTTGGGGTCAACCTTCCCCAAACAAGACTGTCTGAACTTCTGTCCTGACCCTGTCAAAGGTCACGGCTTCTTCATCTGCTGTGACCCCAACCCTGGTGTCTGTCCTCCTGTCCGCAGCGTGTGTCCCTTCAGCAAGTTCCCCAGTCCACCGAGATGTCAGAAGGATTATGAGTGCGGCAAGATAAATAAATGTTGCCAGGATGTTTGCCTCAGGTATAAGACTTGTAAGCCACCGATACTCTACTGATACACCACCAGCGGTATCAACAACACCTCAGATGACCAACAAGAGTGTGAAATCTCAGCCTACAAAACAAGACTTGCTTTGAATTCATTCCCCTTCTCCCCAAATAAACTTCTCCCCTAAAAATGAAATGGCATTATACGATGTATCACTATTGAAAATATATTTTGAGTGCTTGGTGCTCAATTAGAACGTGTATGTTGAGTGTGAGTAGTGTGTGTGTGTGTGTGTGTGTGTGTGTGTGTGTGTGTGTGTGTGTGTGTGTGTGTGTGTGTGTGTGTGTGTGTGTGTGTGTGTGTGTGTGTGTGTGTGTGTGTGTGTGTGTGTAGTGTGT
>Cherax_quadricarinatus_6 ENA|GADE01017319|GADE01017319.1 TSA: Cherax quadricarinatus Cherquad_hygd_c17320 mRNA sequence.
GGTGGAGGCGGAGGCTTCGGAGGAGGCGGAGCAGGCGGCGGCGGCGGCGGTTTTGGCGGAGGTGGCGGCTTTGGGAAGTAAGGTGAGCACGCCTACTGCTGCGTAACTTCTGAAAATGATGACGACCCCTTCTGTGATGACGACCACAGCAGGCAGCAGCGCTGGGACACACCTGAGCACCTCACCTGCTCCTGCCTCACCTCTTCTCAATCATGCTGCGTTTTGTGGTGTTGACCCTGTTGGTTGCCATGGTGATTGGTCAAGCTAAAAACTCTGGCTGCAACTACTTTTGCACGAAGCCTGAAGGACCTAACAAAGGAGCTCACTATTGTTGTTCTCCACCATTTATTCCTTTAAAACCAGAAGAAAACACCCTGGAAAGTGTCCTCCTCCACTGAAAGACTGCACTAGGATCATACCACAGGTGTGCCCCCATGATGGACACTGCCCCTTCAACCAGAAATGTTGCTTCGACACCTGTCTTGACCTTCACACCTGCAAACCTGCACATTTCTGAGAGGATGACCACAACTGATCATGATCGTATGACAACTCAGGATGGAATATCACTGGGAACTTGTCCAACTGATCACTGATATTAGACTGTAGTTTCTTGTTGTGATGCTATTTTGTCTTATGTTAATGTCTTAGTGTTTGTTATAAAGGATTATTACACGTATATCGAGAGGAGTTTT
>Cherax_quadricarinatus_7 ENA|HACK01030316|HACK01030316.1 TSA: Cherax quadricarinatus, contig transcript-80_30315
CTGTTCTTCCGGACTTACATGACAGCGATCATTTCCCAATCATTCTTACATCAACAACCAACATGGCACACGGTGTGTTAAGAAGCCTGGTGGTGGTGGTGGCCTTCCTGGTCGTCTTCTCAACACAACAGAAAGTAGATACCCGTTATCTGCCCCCTAACAGAGGATTCGGTGGAAACAGATTTCCTGGCATTGGTGGGAATCTTGGTATAATAGGAAGTCCTGGTGTGGGTGGTGTACTCAGACCTGGTGGTGGTGGTGGTGTACTCAGACCTGGTGGTGGTGGTGGTGGTCGTATGATTGGGGACGACCAAGGTTGTCGCTACTACTGCAGGAGGCCTGGCAACGACCTGTATTGCTGCGAGGATGAATCTGACCCCTTCACACGACCTGCGTTAAAGTTAGGTATATGTCCGGCGGTGGGTCGGCAGTGTTCTCGCGACCCCGTCGTCATCGGCTGTAGCAATGATTCTCGCTGTCCTGGTCAAGACAAGTGTTGCTACGACGTCTGCTACCAACGACACATCTGTACTCGTCCCTCATTATCTTAACTTCTGCTCAAGACAAGTGTTCCTACGACGTCTGCTACCAACGACACATCTGTACTCGTCCCTCATTAGTTTAACTTCTGCTCAAGACAGGTGTTGCTACGACGCCTGCTACGATGAGACATTTATGCCCACACTTCATTATTCTAATTTCTGGTCAAGACCAGTGTTACTGCTACGTGTTGTACCATCACACGTGTCCCTCCTTCAGTGTTCTAACTCCTCGACCACATACTGCCAAAACTGACCTTCTCTTGATTAAGACACACGTGCAACAGTTGGGTATCCTTATTATTGAAACGTTTCGCCTACACAGTAGGCCTCTTCAGTCATATGCAGAGGCAGCAAGTGTAGTAGTGATATAAAGAAACGTTTCAACAATTAAGATATCCAGTTTTTGCACACATGTCTTATTTATCAACTTACCCGTATTTTATACCATCTTCAACGTGACCATCTTTTACTGGTCTTACAAATATTCTCCAGTCTTTTACTGATCATAAACATATTTTCAGATAAATCATTGGTGGTTACAGGTATTTAAGGGATATGTACCTTGACAAATGATTTAGAAAGGTATGAATTCTACAAAGGCATTATATATAAATCATTAAATAAATAAGTGTTTCCCATAAAAAAAAA
>Cherax_quadricarinatus_8 ENA|HACK01037814|HACK01037814.1 TSA: Cherax quadricarinatus, contig transcript-80_37813
CGTTGACGAGGCAAGATGCTGCGAGTGTGTTGTATGATGATGGTGCTGGTGGCCATGGCTGCAAGTCATCGACCCTGTCTGGCCCCCAAGTATGAAGTCAGAGGCTGTATCAACAGCTGTCAGGCTGCAGACAAGCCCGGCTTTTTCTACTGCTGTGACAGCAAGGGTACCCACAAAGGAACCTGCCCTAAGGTTCACCTTCAGAAGTACGAGAGGGACGTGTTGTGTGACGTATCACAGTTCAACTACCCCAACCATCTTAACTGCAAGTATGACACTGACTGTGAACCTTGGGAGAAGTGTTGTTACCTTCCAGACAACAACCAACTCATCTGCCGTACTGCTTTATATAATTAAAGCATGAACCAGACTCCTATGATTCTAACACCTTGTTAGCCAACGACACCAACCTGTGGACGAGTTCTAGCTCCTGGTCCAATGCCCAATGCTTACATAAATATGTAAAAGGCTTTAAGGACGATTTTTTATAACTTGACAATCATTGTTAAAAAAAGGTTTATTTTAACAATAATACCATGAATCATTTTTAAATCATAATAAAACTAATTGATTTGACTTCACTATTGGCTCTATCTCTATACATGGTATTTAAAAAAACATGCTAATACTTAAAATCAATATTTTATTAAGATTATTTAGAGCCAAGCACTTAAAAAGCCAAATATTAAATATGATGTTTTTTCATACAAGTTCTTAAAGCTCTCGCCAGCAGAATTACATTATAAGTACAGTGTATGTTATTATTAATGCTCCTCTCCGTTATACATGTAAATAGATTATTATAATAAACATTTTGATATTAAAAAAAAAAAAAA
>Cherax_quadricarinatus_9 ENA|HACK01040177|HACK01040177.1 TSA: Cherax quadricarinatus, contig transcript-80_40176
CCTGGTCCGAGGTGAACGTGTCTGTCTTAATCCCTCACCTGCATTTCAATTTTTTCACTTCACGATGCAATGGATGATGCAGGGGTTCATGTTGGTAATAGTGATGGTGGGTAGAAGTACCTGCTGCCAGTACTGGTGCAAAACTCCACCACCGCAGGACACTGCCTACTGCTGCAGCCTGCCAGATCGAGTCTACCCTGCTCCTGAAGTGCATTCTGGCAGTTGTCCTCCAGCTCGCAAAGTATGCCCCAGGATACAGCTTCCCGAGGTGTGTCCCCATGACGGCGCATGCCCCCAAAACCAGAAATGTTGCTGGGACGTATGTCTTGAGCTCCACACTTGTAAACCAAGCCACAAAATTCCTGTGGAGCTTCCAAAATTCCCAAGTGTGGCCCATTTGGCTCGGTCTGATGTAAGTGGCATCGAGTAAAGGGCTGAGCCTTAAAATAGTATCCATGCTTAGTGATAATCAATGAACTTATAAGTTTGACTGAATATTTTTTTCAATAATAAAGAACTGTCTTGGTAGTACAGTACAAATATTTACCTTATATTATTATTATATGCATTATCAAAATAACAACTGTATGTGGATCATAAAAGTAAACTTACCTTCGATATTCAGTTGACAGAAAATGCAAAAAATTTTGCTGGCTTCAGATTGATTTGTAGTATGTTTATTTTAGGCATAATGTTTCCATATGTGCCCTACTATTTTAGCCTAATAAATTTTGTTAAATTCAAAAAAAAAAAAAAAAA
>Cherax_quadricarinatus_10 ENA|HACK01046780|HACK01046780.1 TSA: Cherax quadricarinatus, contig transcript-80_46779
GCTTGTGCGCCTCGTCATCTCACCTGCACCTCAGTAACCATGCTTCGTCTTGTGGTATTGGCTATGGTAGTGGTGGTTGTGGTTGGCTTGAGTCCTCCCTTCAGGCCTAAACCTGCTCCAGGATGCAGCTACTACTGTATTAAACCAGAAGGGCCCAACAAGGGCGCCAGCTACTGCTGTAGTCCACCTCACGTTCCACTGCTTCCAGAACAGAAACACCCTGGTAGGTGCCCACCTCCGCTCAAGGAATGCACCAGAGGATTTATACCAAAGATTTGTCCACATGATGGACACTGTCCCTATGGCCAGAAGTGTTGCTTCGACACCTGTCTTGACCTACATACCTGCAAGCCTGCATACTGAATACAAAAACATCTGTGACTCATCTCCAGATGGACTGTACCAATGGTTGCTGGCCTAACCTGACTGCGACCATCATAGACCTATCGCTTGTAATGACCCTTGTTGTGTATTATCTCTTGTTTTCTTAATGTTTATTAATAATGAACATCTGTTTCGTGTGTAAAGGAGAGGATATTTCTATGTTCAATAAAACTGTTTTCTCAAAAAAAAAAAAAAAAAAAAAAAAAAAA
>Cherax_quadricarinatus_11
CTTCGGTGGACGTCCATTTGGGAATGGATTTTCTGAACAACCACTAGGTGGCTTTAGTGGACAACCAATAGAAAGTGGCTTTGGTGGACGACCATTTGGAGGTGGATTTGGTGGACGACCATTTGGAGGTGGATTCGGTGGACGACCAATAGGTGGTGGCTTTACTCCTAGTTTCGGCGGACGACCTGGCGGTTCTAGCTTTGGAGGAGAGCCCAATGGTGTCGGTAACGGTGGCTTCAACGGTCAGGGTGGGAGCGGGTTTAACAATCAGTTTGGAGGTGGAATTAACAACCAGGTAGCAGGTTCGGATGGATCGTTTGGAAGACAGAAGGCTGGACAGTGTCCACCGGTGCGTTTAGGATGTCCACCCACTAGGAGTTTCCAGCCACCCGCCCCCTGTGTTAGTGACAGTGAGTGCAGTGGTACTGACAAGTGTTGTTTCGACATCTGCCTGCAGGACAGTGTGTGCAAACCTGCAGAGAACCTGCCTGGCTTCGCCCGTTG
>Cherax_quadricarinatus_12 ENA|HACB02090102|HACB02090102.1 TSA: Cherax quadricarinatus, contig c60877_g1_i1
GCTGAACCTCGCTGACGGTGTGTCGCAGCATCTCATCTCTCCCTTAACACAAGTAACTCAACTGTGTACTTACACCTCAACGAAAACGTATCTCAACATGGTACCGCATGTGATGCAGTGGTTGGTGGTAGTGGTGAGTGTGGTGATGGTGACTAGCAACACATCATGTTCGTACTGGTGCCACACTCCTCATAAACAACCATACTGTTGCAGCCTCCCTGATCGTGTCTACCCGGAGCCTCAAGTGCATCCTGGCAGATGCTTCACTGCTCACAAAGGGCTTTCCAAGATTCGCAACCCTGAGGTGTGTCCCCATGACGGCGCCTGCTCATACAACCAGAAATGTTGCTGGAATAATCATGTTGGACACCACATTTGCACAGCCATCAACCAAGTTCCCGTGGAAGAGCAACGCCCAGATTTTAATAAACCTGGACAGCAGCAGCAGCAGCAGCCAAGCTTCCCCGTTGTGTCGCACTTGGCTCGGACAAATGTAGACGCCCTCAGTAAAGGTTCTAAGCCTTAGCACATTTGCTGAGTTCTGAGAGGCTCCTCACTGTGACAACGTAACTCGGTAAAATAAACGTCACTTTCTTCCTCAATGAGATGACAAAAAAAAAAAAAAAACACGTTTTACTAATAAAGTTATTTGACCTTGCAAGTACTCTAGGCTACAATTAGATCATTATTTTCCGTCATAAAAGACTTTATGCAAGATTGCAAAATAATAGTATAATAAAATTATTTCAGAATGATTTTAGCGGTCATTTTATTTTAGGCAAAATGTATCCAGACAAGTTCAGTTTATCCATTACCATACTATTTTGGTGCGCTCGAATTGTAATAAATTTAATACGTCAAATTTTT
>Echinogammarus_veneris_1 ENA|GARO01001280|GARO01001280.1 TSA: Echinogammarus veneris Echinogammarus_veneris_contig_952_1 transcribed RNA sequence.
ATCTGACTGCCAAGAAAGCAACAATTCCTCGCAACCGCTCTTCAACACTTGTCAATATGAACGCTAAGGTTATCTGTGTCGTGGTGCTTCTGGCTGTCGTGGCCGTCGTGCACGGTAACGACTGCTCGCGCTGGTGCCGCACTCCTGAGGACCAAGTTTACTGCTGCAAAACAGGGCCGGTCCACAGTGGGGACCCCAAACCCACCGTCAACAAAGGACGATGCCCAGAAATTCGAGGACAGTGCCCAGCTTACGCCGCTTCCTTCAGGCCTCCCAACGTCTGTTCCGACGACAGTGATTGTTCCCGTGACCAGAAGTGCTGCTTCGACCGCTGCCTTCGTCACCACGTCTGCAAGCCCGTCGTATTTGAAGGATAATATCACCAATGACCAAAGTGTACTGTTTCTATCCAATGAAGCATTTGTTAACCATCCAGTTTCCTAAAACTCCTCGAGACAGGAAGGCCTGAAGAGGATACAATGTTTGCCCTAATCTGTTACATGTTCTGACCTGCTGATATTCTCATCATGTGAAGTTCGATTCACTATTGATTAATTGTTTGTAATATAGATATTCCATGGCAATTATGTGTTTTGTTTTAAAAAAATACATTTTAAATTACTTGTGAATTTCTTTGTTCGCATCTTTTATTTCAATAGATTACAAATAACTAGCAAAATGTTGGATGATAAAAACTTTAGAAAGCTAGTTTGTGTTCTCAAGTTTCAGTATAGTTTGACTCAGTTTTGCAGTATCTGCAAGTAACAAGGGAATGTTCTAATTTTGTTTTTATTATATAAATAAATACCCGTAAGCGTGTATTTTTCCAAACCAGGTTCTGTTGAATTGCAGTGCGACAAAGAAGAAAAACAATCTAATGAAA
>Echinogammarus_veneris_2 ENA|GARO01001880|GARO01001880.1 TSA: Echinogammarus veneris Echinogammarus_veneris_contig_1411_1 transcribed RNA sequence.
GCCATGAGGTCCGCCATGATGATCGCTGCCCTGGCAGCGGTGATGTTTGCCGTCACGGACGTCCCAAGCCGAGTTTCAGCCCAGGGTACTACCGGAACAGCAACCCCCGCCGCTGCTGGAGGTTCCACTTCCTCAGGCACAGCCAGCACTAGGCTCTTCGGACTTGGAGGACTCGGAGGAGGACTCGGAGGTGGACTCGGAGGATTCGGAGGAGGACTCGGAGGAATCGGAGGAGGACTCGGAGGAATCGGAGGTGGACTCGGACTTGGAGGTGGTTTTCGACCAGGTGGTGGTTTCGGTGGTGGTTTCCGACCAGGCGGTGGATTTGGAGGTGGTTTGGGCGGTGGTTTTGGCAGTGGTTTTGGCGGTGGTCTCGGTGGTCTCGGAGGTTTCGGTGGTATCCAAGCTCCCCCAAGCAACTGCAGATTCTGGTGCCGTACCCCTCTTGGCCAGGCTTACTGCTGTGAGACTGCTAACCAGAGACCCGGTCCCGTCTTCACCAAGCCAGGTCTTTGCCCCCCAATCAGGCCTACCTGCCCCCTCAGGAGTTTCGGAGGACCCAGCCCCTGCTCCAACGACGGTGCCTGCGGCGCATTGGACAAGTGCTGCTTTGACACCTGTCTGCAACAGCACGTCTGCAAACCCCCCCATGGTTTCGGTAAATAAGCTATTAGGCAAACCTGACCTAACAATGCTATAAGTTCTTTCTGCAATGTTGTTAATCGATTATTTATATTAAAAACGACTTTTTCTCAACCTTGAAAAAAAA
>Echinogammarus_veneris_3 ENA|GARO01002225|GARO01002225.1 TSA: Echinogammarus veneris Echinogammarus_veneris_contig_1674_2 transcribed RNA sequence.
TATACTCCAATAACCAAGAAATGATCTCTGATGTCGATCGTGCAGAGCCGAGGCCTTGGTGTGATAATAATGACACCAATGAATGTTTTCATGTGCAGGTCGTACTCGTGTCCTGCCTCTTGGCAGTGAGCGTCAACGCTCAGGACAAGGAGAAGAAGAAGACAGAGACAAGAGGTAACTTTGGCGGCGGCGGCTTCGGGGGTCACGGCGGCGGCGGCGGCTTCGGGGGTCACGGCGGCGGTGGCGGCTTCGGGGGTCACGGCGGCGGTGGCGGATTCCCTGCTGGTGCTGTAGGTGGATTTGGAGGCGGTGGATTTGGAGGCGGTGGATTCCCCGGCGGTCATGGCGGTGGTATCAACCAGCCCTTCCCTGCTGGCGGCGGTGGCGGATTCGGAGGAGGACATGGCGGGGGCGCGTTCATCCAGCCCGGTGGCTTCCCTGGTGGTTCCGTCGGAGGAATTTCAGGAGGCATCGGCAGCTCCAACTGCCGGTACTGGTGCAAGACCCCCGAGGGTCAGGCTTACTGCTGCGAGAACAACCAACAGGCTCCCAAGCACCCCGTATCAGCCGTCATCCAGAAGCCTGGTCTCTGTCCCCCAGTCCGCTCCGAGTGCCCTCTTCGTATCTTCGGAGGACCCCCCCAGACCTGCTCCAAGCACGGCGACTGCTACGGATCGGAGAGATGCTGCTTTGACAGATGCCTCAACGAACACGTCTGCAAGGAGCCACAGTACGGTTGAGCCGTCGGACTCGATCACAGCTGCAAAGTTCTCTCCTTGTAATTCGAGATGTTCAAGCTATCGCAGAAAGTCTACTTCTACAGATGGACCGGCATTCTTATACGGGGATTAAACTTGAGTGCAGAGTTGCAAAGTACGAAAAGCAATATTCAGTGTCTGGATTAAAAGATTTATCGCTTTTTAGATTGAGACGGATTCAAATTTTGAGGCTTCTTTTGCTGTTAATCTTTTTACTGTTTTTCTGAAGAATGTCTATCCTATTCCATTACCCCAATATGTGTTGTTGATCATTTATGATACCTTCTATCATATGTTGACAATATATAAGACCCTAATAACGTGTTACTCCGCATTATATGATAGTTACTTATGGATTTAATATTTATACCTTTCCCAATAAAAAGTATGTGGATATTTATGTGCCTTATTTCAAAATCCAGAAACTATCCGAATTTTAAATGACGAT
>Echinogammarus_veneris_4 ENA|GARO01003987|GARO01003987.1 TSA: Echinogammarus veneris Echinogammarus_veneris_contig_2968_1 transcribed RNA sequence.
TTGATTACTAATTAACTTGGAGCTAGAATGCAGTTCTGGATTACTCTCCGTACTATTCAATCATATTCGCTTGTCTCTTTTCGCAATGCATTTCTCTGACCCTGTCTCGTTTTGCTCCGCAGTTCCGCCTTTCTTTGCTGTGTGCCGCGTTGCTGGCGGGGGCGGTCGCCACCTCCACTGGTGCCAAGGATGACAAGAAGGAGACCAGACTCTTCGGAGGCGGCGGCGGTATCGGCGGTCCCTTTGGTGGTCTCGGCGGCGGAGATGCTTACGACAACGGCTTCGGTGGATCCGGTGGTTCCGGTGGCGTCGGTGGTGGAGCTCATGACGGAGGTCATGGCGGAGGTCCTTTCGGAGCCGGGGGTGCGAACGGAGCCAGCGTCCTTCCGGGGGCGATCGGTGGTTTTGGTGGATCCTTCGGCGGTGATCCAGGTTTTGGAGTAGGTGGTGGAGGATTGGGTCATGGCGGTGGTGGTTGCAAGAAATTCTGCAAGAGGTACGGCAAGTATACTTGCTGTGACGACCAGGAGGGTGGTATTGGTGGCGGGTCTGGGTTTGTCAAGCAAGGAGAGTGCCCGCCAGTCCGGCCCACCTGCCCGCGGTTCAAGAACCCTCAGATCTGCGACTATGATGATGAGTGCGGAGGCATCGACAAATGCTGCTTCGACAAGTGCCTTGGAGAAAAGGTGTGCAAATCCCCTCAGCCTGGTACAGGATACTAGACAAGCAAGCAACAAAATATCCGAATTCGGTCTCCGCCATCAGTCCATCGGCCATCGACTGAGTTAGTCATGATACCATTCATGCTACTTTTGTGAATGAAATTAGCTACCATCTCCAGCCACTTCCATGAATTAAAACAACATTTATTACCAGTCTTCGGGAATTCCTTTGCCAATACTTGTATTTATTTGAGATTTAACAGACGCCGTAATGTCGTTTGTCTTAATGCTTCTGTGACCAGAAATTGGGATTTTGTCCACTTAAATTATATCCATAACAACCAAATGTTCGTTTCATTTTGTTCCTGTGAGTTCATTGGCT
>Echinogammarus_veneris_5 ENA|GARO01007867|GARO01007867.1 TSA: Echinogammarus veneris Echinogammarus_veneris_contig_5823_1 transcribed RNA sequence.
CGGACACCAAGGAGGGGCACAAGCTCTTGGACCAGCACTGAACCATGGCACTGAAGGTCTGCATCATCGCTCTGCTCATTGTGGCCGTCTCGGCCCAAAATAAACGCTACGGAGGAGGAGGCAGCCGTCCGGGCAGTCTAGGTGGCGGTGGATTTGGAGGCGGAAACCAAGGTTTTGGAGGGGAACACCAAGGAGGATTTGGAGGAGGCGGACACCAAGGAGGCTTTGGAGGAGGCGGACACCAAGGAGGATTTGGAGGAGGCGGACACCAAGGAGGATTTGGAGGGGGACACCAAGGAGGTATTGGAGGAGGATTCCCTGGAGGGGGTGTAGGAGGAGGATTTGGTCAAGGTGGAATCCACGGTGGAGGATTCCCAGGAGGAGTCGGTGGCGGAGGAATCCATGGTGGAGGATTTCCAGGAGGGGTCGGTGGTGGAGGAATCCATGGTGGAGGATTCCCAGGAGGGGTTGGAGGCGGAGGATTCGGCAACTCTGGAATCGGCGGTGGAGGAGGAGAGCTGGAGTACAACTGCGCTGCTACTGCCAGTCAAGGACAGTATGGCATCGACAAAACCTGCGAAAAGTGGTGCAAGGCTCCTCAACAGTACTGGGGGGGTGCATACGTCTGCTGTGATGACCGTCCTGCCATTTGCCCTCCCGTCCGATCAGAGTGCCCCAAGTTCGGAGGAGGACACGGCCCGGTGTGCTGCTTCGTGGACTCTCAGTGCCAGATCCCAACAGACAAATGTTGCTATGATACGTGCCTCGGACACAAAGTGTGCAAGAGTGCCTACAAGCAAGGAATCTAAGCACAATTTTTATGGTAATTGCAAGTCCACAATGTTTTTTGAAATGGTTAGCAATTTTCGTTAAAGTTTTTTTCAGTTAGAAGGTATGTTAGTGTTGCAGGGGCATTATGTCGTTCAGTTTTTTTGGTGTTGTCCTTTTTCCCAGTTTCATCTCTGTTCGTTGAAAAAGTTTTAAAATATTATCAATGTTCTTGCTCCAATTAGACGCAGTGATTTTTTTACACTTATTTGTTTGTGTTTTTCAATAGATATTACCGTTTAAGAGTCTTTAATTCTCATTATGGTGCGGTAAGCACAAAACCATGGTTAAAGAT
>Echinogammarus_veneris_6 ENA|GARO01008276|GARO01008276.1 TSA: Echinogammarus veneris Echinogammarus_veneris_contig_6128_1 transcribed RNA sequence.
ATCTACATCCCTCCTCATACACACTACACTTAGTCACTCTACAGATCATACCGAATCGTTCATCATGAAGAGACAAATTTGCTTCATCTTGTGGGTCGCCCTCGTGTCGGGACAGGAGACCACCACCACCGCCCCCGCTGCTGACGCCGCCCCTGGGGCCAACACAAGGGGCTTCTTCGGGCCCGGTGGTGGCGGCGGTTTCGACGGAGGATTCGACAACGGATTCGATGGTGGCTTCGGCGACGGCAACTTTGGTGGCGGTTTCGGAGGAAGGCCCTTCGGCGGTCGGCCAGGTCGTCCTGGGTTCGGCGGCGGTAACTTCGGCGGCGGTAACTTCGGCGGCGGTAACTTCGGCGGCGGTGGCTTCGGAGGTGGTGGATTCGGTGGAGGTGCCGGCGGATTTTTGAACCAGGCTCCCCCAGCCAGCTGCCGTTTCTGGTGCCGCACTCCCCAGGGCCAGGCCTTCTGCTGTGAGTCAGCCGACCAAGCCCCTACCCCAGTCTTCACCAAACCTGGCCTCTGCCCCCCCATCAGAGATACCTGCCCCCTGCGATCTTTTGGACCCCCCAGCACCTGCTCCAATGATGGTGCTTGCAGTGGAGTAGACAAGTGCTGCTTTGATACCTGCCTGCAAGAGAATGTCTGCAAACCTCCCAGAGGGTTCGGTCGTCGCTAAGGGATCACTTTAGCCACTCTCAGACAGTATAGGTTGCAACACTATGTGATATCCTCTTCTTATTAATAGAATTCTTTGACTCTTCCTCCCGTTAGAACGGTTGATAATTATATTTCAA
>Echinogammarus_veneris_7 ENA|GARO01011554|GARO01011554.1 TSA: Echinogammarus veneris Echinogammarus_veneris_contig_8559_1 transcribed RNA sequence.
ATCTGATTGCTTCAGAACAGCAAGGACACAGATTGATCAACACGCAGCAACCATGAGGACATTTACACTGGCCGGCCTGGCTGTCCTTGCAGTCATCGCTGTCACTATCGGACCCACTTCAGTTAGTTCCCAAACTAGGCATTTTGGTGGCGGATTTGTAGGATTCAGACCTGGATTTGGAGGTTTTAGACCTGGAATTGGAGGTTTTGGAGTTTTTGGGGGTGGTTTTAGACCTGGATTTGGAGGTTTTGGAGGTTTCAGACCTGGTGGAGGCTTTGGTGGTTTCGGACATCATCATGGATTTGGAGGCTTTGGTGGTTTCGGACATCATCATGGATTTAGAGGACGAGGTCGATCACTCGACGACGATGACGACACTGGATCTACCAGCTGCCGCCATTGGTGTAACACCCCCGCCGGCGTGCCGTACTGTTGCGAGTCAGGTGACCAGCCCCCGTCCGTGGTCGCAATCAAGCCCGGCCAGTGCCCGGCAGTCCGACCTTCTTGCCCTTCTGGAGATTCCAGCGGGGAAACCTCTACTTGCTCCAGTGATGGCAGTTGCAGAGGATTCGACAAGTGCTGCTACGATACCTGCCTTCGAGGTAACGTCTGCAAACCTCCTGCTGGCTTTGGACGCTAAGTAGTTATCTCACTCTAATTGTTCTTCAGAATTCTTTGTTTTTCCCTCGAAAAAATGAGTGTATAATCATCGGTTAAAATATTAAATAAATATTTGACCAAAGTAAAAAAT
>Echinogammarus_veneris_8 ENA|GARO01012518|GARO01012518.1 TSA: Echinogammarus veneris Echinogammarus_veneris_contig_9300_2 transcribed RNA sequence.
GTGCAAGACGGACGTTGGTCAGGCCTACTGCTGTGAGAGTGGACTAGAGCAGCCTGGTCTGGTGGGCACCAAGCCCGGCAAGTGCCCACCCGTCCGGCCCACCTGCCCACGCTTCAGGGCTCCTCAACTCTGCTCCAACGACGGCGCCTGCGGAGGGATCGACAAGTGCTGCTTCGACAAGTGTCTCGGAGAGCACGTGTGCAAGGCTCCTCTTCCGCAGTACTAAACAAAAGACCCGCCATCAACTCATCATGGGCCACCTCTACCATCAGACCCTCTGGAATAGACGCATTGCTCTTAACATCTGTGAATGCCTTGTTTTACAAACTTAAAAAATCTTCCAAATAGATATTTTCGATTTTTTGTATTTTTCATGATATTCTAATATTCAGTGAAAAATAGTTTATTTCATGATCAGTAACACTTGAAAAAAGTAATTTCAAACCGGTATTTTATTTATTTAACTTAATGAATTATCAGATACAATTTTGGATTTAATAAATGGAATGTCTTCTTGCTCGTACATACAATATTTCTACACCATTTTAAAAAAAA
>Echinogammarus_veneris_9 ENA|GARO01016660|GARO01016660.1 TSA: Echinogammarus veneris Echinogammarus_veneris_contig_12579_2 transcribed RNA sequence.
GGTAGTGAGCCACTCAGGCAGCTGCAGGTTCTGGTGCCGTTCCCCTCGAGGTCGGAACTACTGCTGCGAGACCGCCGATCAGTTCCCTAGACCTCCCTTCACCAAACCTGGCAGGTGTCCTCCCGTCCGTCCAGCATGTCCATTCAGGACCTCATTTGCCCAGGGACCCAGCCCCTGCTCCAGCGATGGTAGCTGCGCAGGAGTGGACAAGTGCTGCTTCGACACCTGTCTCAGTCAACACGTGTGCAAGCCTCCAGAAGGCTTTGGTCGGTAGAGGACAAGATATGCTAGTGTGGGAAGTATTTTAAGTATTATTATGGGTTGGGAAGCAAACTTGGGAT
>Echinogammarus_veneris_10 ENA|GARO01018499|GARO01018499.1 TSA: Echinogammarus veneris Echinogammarus_veneris_contig_14177_1 transcribed RNA sequence.
ATCGCCAGAGTTGCATCTGTCACCATCTGAGCCTCACAAAATCTTTTCGCAAAATGAAGTGTACTGTGTCCGCCGTGTGTCTGCTGGCGCTAGTGTCGTTCGTGACTTCATCACCTGATCCTCAGAGCCACAGTTTGCCAAAGGAGACCTGCATCAACTACTGCCAGAGGCCAGGCTCCTTAAGCTACGTGTGTTGTGATGATGTCAAGCCCGGACGCTGCCCACCCAACGACAAGATAGCTTGTCCAGAGTACCCTTATCCTGGAGGACCATCGGTTACTACTTGCAAGAGCGATCGTGAATGCAGGAGCGGGCAAAAGTGTTGCCTCGAACCCTGCATCAGAGGGAAGATTTGCAAACCCGCCATATTCTAAACGGGGTGGACTAAAAAAAAAACTCAAACTTGATATTCAGTCAAATTGGTGTAAATTCATGGGGTACCTGTAAGCCTGTTGTGATGAAGAGGAAGTTATACTTGCACCAACGAAGAAGAATTTGTCACGACTGGCATCATCTACTTGCTTCGCTCATGCGTATGTTGTCTTAAATGTGACTCATCGAAACGAATACAATGTCCTCAAGTACTCGTCAAGTCGAGAATGCAGACTGTAAGCAATTTCCTTGGTGTTGGTGCAGGATTACTCATCTTATCGTATGCAGTATGAAAAACACAAAATTCAAAAGCCTTCCTTCAATATTTACGATTCTAATACTCTGTACACCATTTAGTGTCAATGTAAGCATAAAATGTTGACAAATTTGGAAGGGTATCTTCTAATGCAACAAACAATAACGAACAATTTGTGTCGTCCTATTCTTAAAGAATTCAATGCATTCAATGATATTTTGACTGTTCCAGATACTTCAGTTATAATATTGTACGATATGAACTATCGGCATCAAGAAAACGTTCACATTGGTAGAACTTGACAACTTTTTCATTGATATCCTAGTGCTTTTTCAGTGTTCTTTTCTCATGGAGCATTCGTCATGGTGAGACATTATCTTTTCAAAGAATTCAGGAGAAATCATACACTATCGGCTCTACAAAAAGGGTTCCAAGTTTCACCAAAGTGACGGTAATTCTGAAGCCGAGAGTACATATTGAATACATGTTTGGAAATAAAACTCTTAGTGAATTACAATGAATAACAGCATATCATTAATTCTTTGAATATACTAAATTTACAGGTCAATATTCACAAGAGGCGAATAATATTTGAAGGTTTATTAAAATTGTAAGTTTACTATTGAGAAATGCTTTAGTTGGAGTATAGGCTGTTGTTATCAGATGCATTATATGTTATTATGTAAATAAATCATCGTTCTTGAAAAAAAA
>Echinogammarus_veneris_11 ENA|GARO01020621|GARO01020621.1 TSA: Echinogammarus veneris Echinogammarus_veneris_contig_16043_1 transcribed RNA sequence.
ATACGAGACCTGCAGCTGACATGAGCTTGTAGCCCACGCTCCATTATCAAAATGACGTTTGTTGTCTCTGCCGTGTGTCTTCTGGCGCTAGCATCACTAGTTACATCATCACCTGCTCCCCGGAGCCCCCCAATTCACCCATCTCCCAACTGCAGTTACTATTGCCAGAAACCAGGAACCCATACATATGGTTGCTGTGACAATGTCAGCCCCGGACGATGCCCAGCTCCCAGAGATATCTGCCCACAGTACTCCGCTTTCGGGGGAGCTCCAAATGTCTGCAGTAGCGACAGTGAGTGCGGTGGAGGCGAAAAGTGCTGCTATGACACCTGCCTCAGACACGAGACCTGCAAACCCGTCGTGCAGTAGAGGGGGACTGACAAAATCAATTGAACATCTGTTACCACGATTGGTTTAGCCAGTTGGAGAGAGATGTAGCAAATATATCATGTATACAATTGATATGATCTAGAGGATAGGATTGTTATAGAGGTCTGAATTTAACTTCAATAAAAATGTTTTGAT
>Eriocheir_sinensis_1 ENA|GBUF01002434|GBUF01002434.1 TSA: Eriocheir sinensis comp24930_c0_seq1 transcribed RNA sequence.
GACTGCAAGTACTGGTGCAAAGACCACAACGACCAAAACTATTGCTGTGGCCTTCCACACGAGGAATTCCCGCCCTTCACGAGTGAACACCCAGGTTTCTGTCCTGCAGTCCGCGACAGCTGCACTGGAGTCAGGGTTTCCAGGCCAAAGTTATGTCCTCATGATGGAGTTTGTGACTTCGGAAGCAAGTGTTGCTACGACGCCTGCCTGGAGCACCACGTGTGCAAGACTGCTGAGCCGCCGTTCGATATTCCTCACTAAGCTGATAAGTCTGAGCGCCGCGCCGGAATACCGCGGTGGACATGTACCAGCAGTGAAAACCCAAATATACCAAATGAATAAAATAAAGGTCACTCTAAG
>Eriocheir_sinensis_2
CTTCACCACGATGCGCTCCGGGACAGTTCCTGCCACTGCCTCTGCTGCTGCTAACAAGATGGTGTCCCTTCACGTGATGGTGGTGCTGCTGGCGGCCTGCGCGGCTCCCTCCCTGCAGCAGTTCGCGGCGCCGCCCGCCTCCTGCAGCCACTGGTGCAGGACTCCCGAGAACCAGGTGTACTGCTGCAAGGAGGGCAACGAACCCATCCCGGAGCGCATCGTGGTGAAGCCTGGCCGCTGCCCGCCCGTACGCCCCGTGTGCCCCCCCGTCAGGAACTTCGGCGGCCCCCCCGCCCACTGCTCCAGCGACAGTGACTGCAGCAGCTACGACAAGTGCTGCTTCGACAGGTGCCTCTCGGAGCATGTGTGCAAGCCGCCCCACAATAACGCTTTCGGCCAAGGCAGCTTCGGCGGCAGCCATGGAGGGTTCAACAACTTCGGCGGCAGCCATGGAGGGCACGGCAACTTCGGCGGCAGCCAATTCGGACGCTAAGAGGGGGACATGATGGAGTAACTCATGGCCATTTTTTTGTTTGATTTTAAGATAACTAATTATTATTATTATTATTATTAT
>Eriocheir_sinensis_3
CGTCAACAAAGGTCACGGCCGCGCAGGGCTCTTTCCGGCCTCTCGGCGACCCTCGCGGGCCGGCCACGGGGTGAGGCACGTGTGGGCGGGGCGCCCACACGGGCCTGGCGGCGTCAAGGCACAGACGCAGGACGGTTGCGGCGGCACGGAGGTCACGCTGGGTGGGAGGGGCGTTCCGCAGGGATAGTAATCGGGCTCAGGGCATCCACGCAGCACCTGGAGGCCCGAGTCAAGGCCGCCGCCGTCGCAGCTACAAAAGGAGTCGTTGCCGTCCGCCGGAACAAGCCAGTCCGCCAGTGTCTATTGTTGAGATGAAGCTGAGGAAGTCCCTGCTGGTGGTGGTGGTGCTGGTGGCGGCGGCGGCGGCGCAGAATGCCAAGCCTGCCTCTTCCGACGAAGGCAAGGCCGCTTCGCCCGGCCAGACCCGGCACGGGGCCACGGGCGGCGGCGGCCAGGATGTCAACACCAGGTTCTTCTCTCCCGGCCAGCTGGCGTCAGTTGTGAACGCCGGCCAGTCTCTGCTGGGCGGCATCCTCAACGGAGGCCGCCCCTTAGGCGGGAACCAAGGCTTCGGCGGGAACCAAGGCTTCGGCGGACACCAGCACGGCTTTGGCGGCAACCAAGGGTTCGGCGGACATCATGGCAACCAAGGCTTCGGTGGCTTTGGTAACCAAGGCTTCGGCGGTCATCATGGCGGTCACCATGGTAACCAAGGCTTCGGCAACTTCGGTGGCTTCGGTTTCGGCGGGTCCAAGCCTGGCCAGTGCCCGCCGGTGCGGCCCCAGTGCCCCCCCACCAGGAACTTCTCCCCGCCGTCCCCGTGCCGGCAGGACCGGCAGTGCAGCGGCTCGGACAAGTGCTGCTACGACACCTGCCTCCAGGACCGCGTCTGCAAGCCCGCGCAGGGAGGCTTCGGGGGCACGTTCGGGAGATAAACTGAACGTGTCGTAACGCTGAGTGTTGTAACTAGGCATATTTATTAAGGCTTTAAACATATCCATGAACAATGTTGTATTTTTATCCATTTGAGGTAATTTATAATAAAAACTGAAAATCTT
>Eriocheir_sinensis_4
TCAACAAGCACCTGTGGGCGAAGAAAGATGAAGGCGACGCTGCTGTTCCTGGCCGCCGGCGTGATGGTGGTGGCGGCGGACGACAAGGACGACAAAAAAAACGCTGCTAAGCCCAACACTCGCTTCCTCGGCGGGCTTGGCGGATCGGATTTCGGGGGACCAGGCTTCGGGAACCAAGGCTTCGGGAATCAAGGCTTCGGGGGACCTGGCTTCGGGAATCAAGACTTCGGGGGAGGCTTCGGGGGACCAGGTTTCGGGGGACAAGGCTTTGGAGGTCAAGGCTTCAATAGCTTCGGCGGGCAGGGCTTCAACAGCTTCGGGGGCGGTCTTGGAGGGCTGTTCGGAGGCTTCCCCTCGCCCGTGGCCCCGCCCAGCACCTGCCGCCACTGGTGTAGGACGCCCCAGAACCAGGCTTATTGCTGTGAGGACGCCCGTGAGGTCCCCAGTCTCGTCGGGGTGGTGAAGCCCGGCCGCTGCCCCCCCGTGCGGCCCGTCTGCCCCCCCACCCGCAGCTTCCAGCAGCCCCCCGCCACCTGCTCCAACGACGGGCGGTGCGGTGGCTTCGACAAGTGCTGCTTCGATACCTGTCTTCAGGAGCATGTGTGCAAACCCCCCATCGGCTTTGGTTTCTAGGTGGGGCTAGTCTCTCTCTCTCTCTCTCTCTCT
>Eriocheir_sinensis_5 ENA|GBUF01006353|GBUF01006353.1 TSA: Eriocheir sinensis comp40021_c0_seq1 transcribed RNA sequence.
TTGCTGCGGCCTTCCTCACGAGGCCTGCGACACCGCCCACCGCTCTCGCCTGTACCTGTGTTTGCTTCAGACAGCTCGACCAAGCAAAGAACAAAGATGAGAGGCGTGTACATTGTCGCCGTGGTGATGCTGGCCGCAGTGCTGGCGGTGACGCAGGCCACATCAGTGCTGCCGCCGTCAAAGGACTGCAAGTACTGGTGCAAAGACAACAACAACCAAAACTATTGCTGCGGCCTTCCTCACGAGGTTTTCCCGCCCTTCACGAGTGAACATCCAGGACGGTGTCCACCAGTCCGCAGCAGCTGCACTGGAGTCAGGATTGCCGGCCCAAAGTACTGTCCCCATGATGGAGTGTGCGCCTTCACAAGCAAGTGTTGCTTCGACGTCTGCCTGAAGCGTCACGTGTGCAAGACTGCTGAGCAGACGTACGGGCGCTAAGCTGATGCGCCTGAGTGCTGCACTGAAGTACCGTGTCAGACATGTCCACCAGTGTATAGCCAAATGCATCACATGAATAAACATAATCTGAGAAACTGAGATATTTCAATACAATAATAAACCTTAGACATGAAAGGGGTTGTATAAATAGTCACAAACTTGTTGAAGGTGTTTGTCCTCAGCCTGTATTGAAATATTTATAAAATAGTTATAACATAGAG
>Eriocheir_sinensis_6
GTGGTGAAGATGATGGTGATGATGATGGTGAAGATGATGGTGAAGACTTTCCAGAAACACTCACACAACTGTACCTCCTAGACTAGTCGTTTTTTGATAGTGGTCGTTTTTTGGTACTGCATTGTAACTTACCTGGTGATGGTGATGGTGATGGTGATGGTGGTGGTGATGGTGGCGGTGGGGACGGAGGCCTCATCAGTCAGGTGTAAAAAGCACTGCCCTGACCCCAAGAAAGGCGTCGGCCACTACGTCTGCTGTGATGAGAAGCCCGGCTCCTGCCCGTACCGCCCCGTGTGTCCCGGCTTGAAAGTACTTGGCACCCCGAGGTATTGCCTCTACGACCCTGAGTGCCCCCATGGCCAGAAGTGCTGCCACGATGCCTGTGTGGGAAGCAAGGTTTGCCTGGTCGTTGACCACTAACATCACCGCCGCCACCACCAAGGACTGTCCGGGGCTGACTGACCGACTGACCACCACCTCGGCCTGGCTGATTGGTTGACGGAGTGACCAGAAGCTAAAGGCGAAGAAGACCAGTACTAAAGAAGAAAGAAAGACAGCCGTACATCACCTCAGAACGGTCCAATGAACAGTCACGTCCTCTCTCAAACTAACTGGTTGACTGACTGGTTGGCTCACTGACTAAGTAACTGGTCCACGAAGATATCACATGGTTCTCCGGCTGACCTATGACCTTGTTTGTTAAGTTTGCAAATCCTCTCTCTCTCGATGTGTGTTTGTGAGTATAATAAATGTTAGGATATAGTTAAAAAAAAA
>Eriocheir_sinensis_7
CTAGACTGGCTCTCTCGACACACACGTTCTGTCTCTTGGTACGTTTTTTGGTCCATGATGTTCCGCTTAAACCTGATAATGGCGGTGATGCTGGTGGGCGTAGCGGGCGTACTGGCAAGCACCTCAGCCACGCCCACGGACCCACCACCACCTGTCACCACCCTAACAGATGAGTATACGGACACGGACACGCCCACGCCCACGGACACACCGGAGGACCGCAGCAACACGACGAAGGAGAAAGGCACAAACCGAGTCCTCAATTACGGAGTGGTCGCCGGCGGGGCCTTTGGGGCTTATGAGTATGAAAACGATGACTACCTCAGAGGCTACCCTTACCCCCTACCCCAGCAGCCCTTCCTTCCCGGCCCTAATCCAGGGATCCCCGGTCTTAATCCAGGCTTCCCCGGTCTTGATCCAGGCATCCCCGGTCTTAATCCAGGCATCCCCGGCCCTATCCAGCAGGGCCTTCTCCCGCCCTTCCCCGGTGCTTTTATCCCGACGGGCTCATGCAAATATTACTGTCCCGGCCGCTGGCACAACCAAGTCTACTGCTGTGATAACACACCCTCGTTCGGCGGCGGCTTCCGGTGTCCCAGGGTACGCGACAACTGCCCAGGTAAACAGTACTTCCGCCACGTGAGATTCTGCGCGCAGGACCAAGCGTGTTACTTCGGGGAGCTGTGTTGTCTAGACGAATGTATCGGACGCCACGTGTGTAAGACCCCGGATAGGCGCTAGATCAGGATGCTTCAAGAGGGAGGTGGAAATCGGGTTTTTAAAGGGATATGGATGAAGGAAGGAGTG
>Eriocheir_sinensis_8 ENA|GEFT01014886|GEFT01014886.1 TSA: Eriocheir sinensis Unigene10957_B4_Live transcribed RNA sequence.
CTTGCAGCAAGAGATCGACCACTGAACACACCTTTCAACTTACTCATTTTCAAAGATGATGAGGCCACTGCTGCTGCTGCTCCTCGTGGTGACGCTCTATGGCGGAGGATGTCACGCGACCTGTCGATACTGGTGCAAGACACCTGAAAACCAGACGTACTGCTGCGAAGATGAACGGGAAATCCCAAGTAAAGTGGGTCTGAAGCCCGGAAAGTGCCCTCCCGTGCGCCCTGTGTGTCCTCCTACTAGGGGCTTCTTCGAACCACCCAAAACATGCTCCAACGACGGGTCCTGCTACGGCGCCGACAAGTGCTGCTTTGACAGGTGTCTCGGTGAACATGTCTGCAAGCCAATCCAGACCAGAGGTTGACAGTCCCATTTTTATGGCTTATAATGTATTTACAAGTAAATAATTTTTCACGAATTTCCTAATTAATATTTTATCACACTTGTATTATAGAATTATATCATACATTATAAATTATGAATATGTTGTGTATATCTTAAGAAACCAGAGGCCGCAAGAATTTTTTCCGGAGAATAACTACACTGAAGATGGAAACATTAGCTACTCTAAACTGTAGACAATAAACTGCCAAAATTATTCAA
>Eriocheir_sinensis_9 ENA|HAAX01019035|HAAX01019035.1 TSA: Eriocheir sinensis, contig Unigene19128_A0A
ATGGTTCGCCCGCTGTTTGTGGCCGCGCTGGCGCTGGTGGTGCTGGTGGTGGACGCCCAGGACGCGTGCAGGCACTACTGCAAATCAAATAACCCACCTGGTTCAGTGTACTGTTGTGACGACGGTTCTGGTGTCGGGCAGTTCGCAGAACACCGAGGAAAGTGTCCGAAGCGTCCAGTCTGCCCTCCTACTATCCAAAAATTCAGAGGCCCCAAGGTGTGTGCTCACGACGGCCAGTGTTCCCGCAACGAGAAGTGCTGCTACGACGCCTGCCTCGAGCACCACGCCTGC
>Eriocheir_sinensis_10 ENA|HAAX01045053|HAAX01045053.1 TSA: Eriocheir sinensis, contig Unigene45344_A0A
GTCCTTGGTGTAGTAGCTACGCCGGTTCTCGCTTAAAAACAAAAATGAAGGTGTGTCTGACCCTCCTGGCTACCTGCCTGTTGGTGGGGCTGAGCAGCGGCACGTCTGTCCTGCACCACAATAACAAATTCTGCGGCGACAACGTGCCCACCTCCCAAACCTATGGCTGCCGCTACTTCACCAAGGACTACAACGACAAATACGTGTGCGACAGGAACCAGAAGCCCGAGAGCACCTGCCCGCCACTTCGTCCCACATGCACCAGGAACTTCAGCGGCGGTCCCCCTGTGGAGTGCGTGACCGACAACGACTGCGCCTACAGCGATAAGTGCTGCTGTGACGCTTGCCTCGACCACCCCGTCTGCAAGCCCCCTTATAACTAGATACCCCTTCCTCCCCTCTTTACCCCTTCCTATAAGCCTCTCGGTAACCCCATGACAATATAACTCTATCCCTTTTGTTTCCTTTTTATCCCTCTTTTCAGTCTTGAGATAACCCCAAACTCCCTTTTATTCTCCCTGTCTCCCTTTTCACCTTCCTTCAGCTTCCATGTAAACTCAAACGTCCCTTCATTCCCTTCAGGTAACCCTCAAACTCCTTTCTATTCTCTATGTTGCCTCTTCTTTCTTCCCTTTAGCTTCTATGTAACCCTCATATTCCCCTTCATTCCCTTTGTCCCTCCTCTAGGTAACCCCCGACTCCCTTCCCTTCCCTTTCTACCCTCTACTTTCTTCCCTTTATAGTCGTCCGGTACACCCCACTCTCTCCTCCAACCCCTTTGTTCCCTTCTCTCC
>Euphausia_superba_1
AGTCATCTGAGTCTAGTGTGTCTAATGTGTCTTTGGTGAGGATATAAGGAAGCTACACGGGTGGTAGAGTTGGCAGTCATCTGAGTCTAGTGAAACCTAAAGTACAGAGAGCCAAGATGCTTCGTCTAGTGTTGCTGTGCATGTGCGCTGCGGCGCCAACATGGGCCCAGACAACTCCCTCATCAAGCTCCAACAACCAAAACTCTGGTCAAAACACTAGGTTGTTTGGCCTTAGTGGTGGTCTTGGTGGCCTTGCTAGCGCCTTCAATCAGATCACTGGTGGCGGTAACAGACCCAACCAGTTCGGTAACAACCAATTTGGTGGGAACAGACCCAACCAGTTCGGTAACAACCAATTTGGTGGGAACAGACCCAACCAGTTCGGTAACAACCAATTTGGTGGTTTTAACCAAGGTGGATTTGGACAACAAGGCGGATTTGGACAACAAGGTGGATTTGGACAAGTTGGAGGTGGATTTGGACAAGTTGGAGGTGGATTTGGACAAGTTTCCCCTGTTCAACAGACCCCAGACCTGTCGCCGTTGGTGCCGTACTCCTCAAGGCCAGGCCTACTGCTGCGAGGGTGGCAATGAGCCCATCCAAGCTGCTCTTACCAAGCAAGGCCAATGCCCACCCGTCCGTCCCTCCTGCCCACCCACTAGAGGCTTTGCCCCACCCAGGCAGTGCTCCAGTGATGGAGGTTGTTCAGGCTTTGACAAGTGCTGCTTTGACACCTGTCTGCAGCACCACACCTGCAAACCACCAACAGGTTTTGGTAAATAAATATTGGATAAAATCATGCATATGTGCTGAAAACTTGTCAGTGTTTTAGTATAGTATATTTATTAAATTCTTTAAAATTAAAGAAAAAAAAAAAAAAAAAA
>Euphausia_superba_2
GTACTATAGTCAACAGAACCTTAGTAAAGATGTTGCGACTGTTCGTGTTTGTAGCGATAGCCACGCTTGTGTCAGCACAAAATGCAACCCGCAGCAGCGGTAGTAATCCTGACACCCGTTTGTTTGGTCTTGGTAATGTTATCAATGGTGCTATTGGAGCTGTAGGTGGTGCTATTGCAGGTGGACTTAATGGGGGTTTACAAGGGGCTAACCCTGGCTTCCAACAAGGGGGCTTCCAACCAGGCTTCAATAGACCACAGCAAGGCTTCAATAGACCACAACAAGCCTTTCAACAACAACAAGGCTTCAATAGACCACAACAAGGCTTCAATATACAACAAGGCTTCAATAGACCACAACAAGGCTTCCAACAACAAGGCTTTCTCGGACAAGGCTTACAACAACAAGGTTTCAACCAAGGCTTCAACCAGTTCCAACAACCAGGTTTGAACCCATTCCAGCAACAACAAGGCTTCCCCGGACAAGGCTTTCCCGGACAAGGTTTCCCCGGACAAGTTATCCCAACCGGAAATATCCCAGTAGGAAGTGCTATTGTGAACCCAGGCTTTTCAGATAACCGACCAGTAGTTCAGGGAGTGACCAACAGCTGCCGTCGTTGGTGCAAAACCCCTCAAGGACAAGCATTTTGTTGTGAAGGTGGAAATGAGGCCCAGCAAGTTGCTGCCACGAAGGGAGGACTATGTCCACCCGTCCGTCCCGCCTGCCCACCCACTAGGGGCTTTGCCCCACCAAGAACATGCTCCAGTGACGGAGCTTGTGCTGGTGTCGACAAGTGCTGCTTTGACGTCTGCCTGCAGGACACCACTTGCAAACCACCTCAGGGGGTTGGAAAGTAATAAGTCTTGCAATTACGTCTATCTGCAGTACACCACCTACAAGCCACCTCAGGGGGCTGGAAAGTAATAAGTGTTGCAATTACGTCTATCTGCAGTACACCACCTACAAGCCACCTCAGGGGGCTGGAAAGTGATAAGTGTTGCTATGACCTCTATCTGCAGCATCATACCTGCAAGCCCCCTTAGGGGACCGGAAAGTGATAACAGATATAATTAAATCTTGGATTTATGCATCATATTTACCTGATATATTTTTTAATTTTAATAGTTTTCTCGTAATGAGTTGATCAAATACTCAGTTTAAAAAATATATATTTCATTAAATTATCAAGCAACGGATGTATATATAATAATTTTCATGGAAAAGTTATTTTTAATTCACTTTGAAATGTTTATACTTTGGAACATATATATTAAAGTAGAATTTTGACAAATGTCTTTAATATTTACCTTTCATTCAAGTACCTCTTATTACAAATTATATTGCCTTCACTTTTCTAAATAATATTATGAAGTGAAAAAACAACAAAACTGCCAGT
>Euphausia_superba_3
AGGGTTTGGTGGAATAAACTCCAATGTTGGTGGTGGGAATCAAGGGCTTGGAGGATTCAATTCTGTCTTTAGTGGTGGCAACCAAGGGTTTGGTGGATTTAACCCTGTTGTTGGTGGTGTAAACCCTGGGTTTGGTGGAGTTAGCCCTGTTGTGGCCGGTGTGAACCCTGGCTATGGTGGAGCTAACCCTATTATTGGCGGTGTCAACTCTGGATTTAGTGGAGTCAGCCCTGTTGTGGGTGGAGGTGTGGTTCCAGCCTCCGGCAGTGTGTGTCAGTTTTGGTGTAACCGTGGTGGCCGGTACGTCTGCTGCGAGAACTCACAGCAAGCTCACCCTGGTCGTTGTCCCGTTCCCCGTCCCCAATGCCCCCCAGTCCGTGCCGGGTTCCAAGGCCCCCAGCACTGCAACCTGGACATTGACTGCCCCTTCCAGAACAAGTGCTGCTACGACACCTGTCTTAGTGAGAGGGTCTGCAAACCTGCGCTGTATTACTAACCAGTTATTCCACTACACATCGAGGACACTAGCCATTGCATACTACTACTTCCAAAATAAGCGTTACGTTCATAGACAAATATTTGTTACGTTTTGTAAATAATGTAAATGTGTAAATAGAATCATTTAATGATTTATGTCAATCAAATATCATTTCCATATAATAGTTAAGTTG
>Euphausia_superba_4
AGAGCTAGCAAGCTTAGTAGCATTCTCGCTAAGATGAAATTTCTATGGATCCTGATTGTAGCCGCAGTGCTGGTAGCTGCTGATGATGTTGACGATAATGATGATATTGAAGCTGACGAAGTCAATATTACTACAGCAACTGAAGCCGTTGCTGTAGGTAACAGCAGCACAGCAGGCAGAAGCCGCAGCAGGAGACCCAATAGCAGACCTAATAGAAGGTTCTTAGGGGGCCTTGGTAACATCATTGGTACTGGGGCAGCCCTCTTAGGCGGAGTGTTGGGAGGAGGAGGAAGACCAGTAAACACTGGATTTGGAGGAAACCGTCCTGGGTTTGGAGGCCAAGGAATAAACTCTGGATTTGGAGGAAACCGTCCTGGGTTTGGAGGCCAAGGAATAAACACTGGATTTGGAGGAAACCGTCCTGGGTTTGGAGGCCAAGGAATTAACTCTGGATTTGGAGGAAACAATCCTGGGTTTGGAGGCCAAGGAATAAACCCTGGATTTGGAGGAAACAATCCTGGGTTTGGTGGCCAAGTGACTGGTGGATGCCGCTACTGGTGTAGGACACCACAGGGTCAGGCATATTGTTGTGAAAACAGCAACCAGGCTCCATCAAGACCATTTACGAAGCCTGGCCGATGCCCACCCGTGCGGCCATCTTGTCCACCTACCAGGAACTTCTTCGGTCCTCCACAGACTTGCTCTAACGACAGCCGCTGTCCGGGAGTGGATAAGTGCTGCTTTGATACCTGTTTGCAGGAGCATGTGTGCAAGCCACCTCAAGGAGTTGGCAAATAGATTTGTACATATCTTAGGATGTTGAACTCTCAATATGTATATAACTCTTAAATTATTATACCTGTTAAATCCTAAAATATCTCATTGACATGTTTGACACTAGACAATGAACATCCAAACCCATTTATTATATGGTTCCAAGCTGGATGCTAGATATTGCACATTCAATATTCAGCACATTATTTCCATCTTTTAAATTGTGCATAAGACATTCAAAATATACAAGAGTGTAATTTATGTGACATAATTTATTTCACTTTTACCTTAAATTTGATATTTTTATATAATTCTATAATAGGTTAGCCATTTGAATTTTAAACCTAATGTTGCTATGTTTGCCAAATCTAGTGATTTTAACCACAATATCATAATTTTAAACTTATTATATCATATCCTGCCCATTTAAAAATTATTTTGCCATCGGGTTTCTTGATATATTTTTGTATCTTTTAAAATAAATTTGGTGATTTAAACTTAAATTTGGTCCTTCTAACTAAATTTTATTACAGTTTACCCATTTTTTAATAAAATGTTACAATTCTAACCTAATCATGTAATATCTATCTAGGTTGCCTCATAATCCAGAATTTGTTAATTTCATCCTAATTTAATCATAACTTTAGTACTAAGAGCCTAGTGTGTTATTTTGATATGTTTTTATAAGTTTAGCCTAAATTTTGGCCTAATTTGCCACTTTATCTATAAAACTAGAGATTTGCACTAAATTACGCAATTTAACCAAATGTTTTAACCTAACATACAAAATTTGCCCAGATTTGGTATTTCTATCCTGATTTCACCCTAAACTAGTCA
>Euphausia_superba_5
GATCAGTTACTGCACGATCCAACAATTGAACATCATCATGAAGGTCTTGGTAATCCTCTCAGTTGTAGCGGCGATGACCGGTGCCCTCCCTGGCCCCCTGGATGCTGACGGTTTCCACCGTGTCCCCGATTTCGACACAGTCAACAGTCTCTTCACGACTGTTGTGGAACCCGGTCCATCCCTCTCCACCAATCCACTGGTCAACGCCGAGCAATTCCCACAGCTGCTCCCAGGTGTCCGTAATGGACTCCAGGCTGCTGTGGGCTCCTCTCATCTGGGTGTAGTGAGCAATGTTGGTCCCAACCTCAGACTGATCACTGAGAATGTTGGGGCTTGCCTTTACTGGTGCCACACCAATCAGGGACAGGTCTACTGCTGTGAGGATGACCGCCAGAACCCCCACGTACCCATCCCCAAGCCCGGCAAGTGCCCACCAACCTTCAATGCTGCTGGCTTACAGACCTGCCGTATTGATGTTCAATGTCCTGGGGCAGACAAGTGCTGCATCGACAAATATTCCGTTCAGCAGAGAGTGTGTGTTGCCCCTGCACCTCTTGAGAAACTCAAGCAGTGAAACTGAAGCAATACGAACGACAGTGAAAAATGTGTCATCCCACTGATGTGAATATACACTGGATAGTAGGCTAACCACTTATTGTTTTTGAAGAATTTAAAACAAAGGCAGTACTCCGAGCTCTCTTGAAATGCTTTATTTGGTTATAATTGTGGTGCCTTTATCAATGAAGACAACACTACATACCTTTAAAATATTTCTATCGATTGAGGTGGTAACATGATTCTCGGAGGCTTCGAAAATAAATGCCTAACCACCATTTCCAGTCCATATCCAGAAAGTGGGAGCACTTGTTTCACCAAGAATATCAAACACTAGTAATCCATAGAAACTTAAGAGATATAATACATACACTCTACAGATATTGTAAAAACAATTAGAGAATATAATGTACATTAGATAATATCATAAAGATATGTTGAATTACATCAAATATTAAAATGATTGTATAGTTTCTTAAAAGCTTATTCTAATTTGGAAATGAGGCTATATTATATCATATCATGTGTTGTTTTTATAATATCTGCAAAATAGTGTGATCCTTAACTCATGTTTCCATTTAAATTATATGCATATAATTTTATCTGCTCTATTTATTATTATTTATTCATGCATATTTTGGTAATTTAAAATCATTATACCAAAGTACCCT
>Euphausia_superba_6
AGTACACTCAGTACCTCCACAGGCAACACTTAGATTGTAGCTATCAAGTACAATATCTAACTTCATATCCCTCACAATGAACCCCAACAGCAGCACCTTCATCACCGTCCTGGTGGTCTCTATGGTCGCCACCGTTGCCCTGGCCTCCTCGGGATCCTGCCGCTACTGGTGCAGGACGCCCCAGGGGCAGGCCTACTGCTGTGAGGGCGGGAACGAAGCCGCAAGTCTCCCAACTGTGAAACATGGTCAGTGCCCTCCAGTGCGCCCCCAATGCCCTCCAACCAGATTCTTCAGACCACCTCAGCAGTGCAGCAACGATTCCCGCTGCCCAGGTAGCGAGAAGTGCTGTTTTGACACCTGTCTGCAGCACCACACCTGCAAGCCACCAATCTCCATCTACGGATAAACAACTGTTGAACATGAATGCTTTACACCTGTTTATGATATATATCTTGTCAAAACACTTATCTCCTTCAACTAACAATAAACATCTGTTGAACATTAATGCTTCCTGACTGTTTATGGTACCACACCTGCAATTACCAGTCACTTGTACCCATTCCAGCCATTGGTGCTCTAACTTCATCCACATATGAACATACTCTATTTACCCCATTCATATATGATAAATAGTTGTTTATCATTGTATTCAGGCTAACTTATCAAGACCACCTGTATATATTTCATGTCAAATTCATGATATTACTGTTGAATATTGTTAA
>Euphausia_superba_7
GAACAGAAGAAAAAAGTTGATAAAGGAAGAAGAAGTTATAATTCTTGCATATTTTTCAATTCAAATAGATTTTGAATTTGTATCAATTCAATTGTTCTATTACCTTCATAACCATCATTTATTATATATTTAGTTGGAAATAAGTTGAAGAAGTTAAAATGAAGGTTTATGTCCTCTTCTGCGCTTCATTATTGACACAAGTATATACACAATACACAAATCCTTGGCTAAATATACTACCTCAAGGATATTATAAACCTGTCACAGAAACGACAACAGAAACCCCTACTATTGTTCCCCAATCAGAGTGCCAGTATTGGTGTGTTACACCAGAGAAGAAATTTTACTGTTGTGATGATGACAGTGATGACGATTTAGAGGAACATCTTGGTGTTTGTCCAGTGATTCGTAGAGCCTGTGAAGAAAAAAACCTGGTTGCGCATTTCCCGAGAGATGATGACAAACATGTTCTATTTCCAGATATATTTAAGAACTGTGCTCAAGATGGAGCTTGTGAACAATGGGAGAAATGCTGTTATGATAGCTGTATACGAAAGCATGTTTGCAAATTTGCACACAGTAAAATTGATGAATATCAATTACAATATTCAGACAGAGATAATCAAGGAGAAATTGTTGAAGTCTACTTTCACACATTACCTGCAACGGAAGAAGGAAATGGAATTTTGTACAACTTTTAGGAAGGATTTGGGTTTATTAATTTATATAAGAAAAAAAAAAACAAAAAATAGTCGCCACTAGAC
>Euphausia_superba_8
GTAGTCATCTGAACCTAGTGAAACTTGTAGTACAGAGAGCCAAGATGCTTCGTTTAGTGTTGCTGTGCATATGCGCTGCGGCGCCAACATGGGCGCAGGGAACTTCCTCGTCTAGCTCCAACAACCAAAACTCTGGTCAAAATACTAGGTTGTTTAACCTTGGTAGCCTGGCTAGCGCCTTCAATCAGATCACTGGTGGCGGTAACAGACCAAACCAGTTCGGTAACAACCCATTTGGTGGTAGACCTGTTACTGGTGGATTCAATAATGGTTTTAGCCAAGGTGGATTCAATAATGGATTTGGACAACAAGGTGGATTTGGACAACAAGGTGGATTTGGACAACAAGGTGGATTTGGACAACAAGGTGGATTTGGACAACAAGGTGGATTTGGACAAGTTGGAGGTGGATTTGGGCAAGTTGGAGGTGGATTTGGACAAGTTGGAGGTGGATTTGGACAAGTTTCCCCTGTTGTACAGAGCCAGAGCTGTCGCCGTTGGTGCCGTACTCCTCAAGGCCAGGCCTACTGCTGCGAGGGTGGTAATGAGCCCGTTCAAGCTGCTGTTCTCAAGCAAGGCCGTTGCCCACCCGTCCGTCCCTCCTGCCCACCCACTAGAGGCTTTGCCCCACCCAGGCAGTGCTCCAGTGATGGAGGTTGTGGAGGCCTTGACAAGTGCTGCTTTGACACCTGTCTGCAGCACCACACCTGCAAACCTCCACAAGGTCTTGGCAGATAAATATTGGCTAAAAATCCTACACATGTGCTAAAAACTTGTCAGTGTTTTAGTATAGTTTATTTATTAAATTCTTTAAA
>Euphausia_superba_9
ATCACTTACTTGCTGTTGTTCACACTGAAAACAACATACACAAAGCTCCTTGAAATGTCTGCCCTCCTCCGCTTGTTGCTAGTGGCAGTTGCCATTGCTGCCTATGTTTCTGCCCAGGAAGACTGTACCCAATGGTGCAAGGACAAAGATGGCCGCTTGTACTGTTGCCACGATGGCAGTAGGCGCGTTGTGAACTCTGAAGTTCATCCCGGTACTTGCCCAACACCCAGAAAAGTATGTCCTCCAACACGATTTGCATCCAATAGACCACAGATCTGCTCTGATGATGGTGAGTGTGCCTACAGTAGTAAATGTTGCTATGACACTTGCCTGGAGCATCACACCTGTAAACCTGCACAGTAGTTGGTCAGATAAATAGGGACGTTAGGGGTCTCCCTCCTCAAGGTGATGGGGAATGCCTCTACAGTGTCAAATGTTGCTATGGCAATTGGCTTACTTATCATCCCTGTAAGCCTATACAGTAACTAGAAGAAACCTGTAGTCAAATAATGTATAAGTTGTTTTTTATATTACAATTGATTTATAAATCAATGAATTGTTTAAGAAAATGTTAACACAGAGGACTTAAGAAATACAAATAATAGCAAATCAGTTTAAAATGATTTGTCTATCAATATATAAATATATCTGTAAATCAATGAATAATTCAAATTGTTAACACAGATGACTTAACAACACAATTTATGGTACATCCTTATGACATTATTTCTCAATTTTTTTGTTATTTATTAATATTTTCTGTTTGTTATTATGTTGTTATTTTTACTAGTTTAATAATTG
>Euphausia_superba_10
GCACACTTCTCTCCTTGACATTGTAAACTGGATACAACAGCACCACAGCCAATGCAATGATTCCCCGGATAGTGCTGTGTTTAGCGGTGTTGGGTCTGGCTGTGGGTCAGCGCCAGAGCAACCGCATCTTCGGCTTGGGTAGCCTACTGGGCGGTAGTAGCAGTATTACCATTGGGGAAACAGGCCAAATGGCGGTAACTTCGGTGGAGGATTTGGTGGAAACAGGCCAAATGGCGGTAACTTCGGTGGAGGATTTGGTGGTGGCTTCAACAGTGGTTCTTCAGGCTGTAGTTACTATTGCAGAACCCCATCAAGACAGTACTATTGTTGTGAGCAGCCTGGACAGTCCCTGGGTAATACTGGTGGTGGTTTCGGAAACAAGCCCGGCCAGTGCCCAGCTGTTCGTCCACAATGCCCACCAACCCGTGGTTTCAGGCCACCGTCAGTGCTCAAGTGATAACAGTTGCTCAGGCAGGGATAAATGTTGTTATGACACCTGTCTCAACATCACACCTGTAAACCACCTTCAGGAGGATTCTTTGGCTAGATCAGCAACACATTAAAAGGCGTGTTTAAGTATTGGATGCTGTTCCCATGCTCACAGTGTGATGATGTCATAGTGACATCACAGAAGAGAATAGTCCATCAGTTAAATAGGAGGAAGTGTCTTCTGTGTTGTCAATACATTGAGTAATGGAAAGTTATATCTAACTTTAAATATGACCTTTAAACAACAATATAGATAAAAAATCTACTTTTTGGAATTTTGCTATGTCAGTTTATGACCA
>Euphausia_superba_11
GGCAGTCTACCTACAATCTCTCCCTGGGAAACAACAAAGTATCTAACATGAATTTCCAACTTATCACCTGTTTGATGCTTGTTGCAATGGCAATGGCAAGGAAAGAGTCAACTCCAATCAACTGTAGAAACTCGGACTGTAAAGGATCAGTAAGGACAGTTCAGTTGGAATCTTTGGGAACAACAGGCCAAGGTGGTTCAGAATGTACAAAAAGAATGGTGAATTAAGAAAGAAATGCAAGAACCGTGAAAATACGAAGAATGACGGCATTTTTGGAGGGAATTTATCTCAGAACTCACAAGTTAGTTCCTCTCCAAGTCCACCTCCATTTCCATCTCCATCTCCATCTACATCTCCATCTCCATTCCCATCTTCAGGTAATAGGGATAGTCGTACATTCAACCTTGGAAGTCTATTTGGATCAATCTCTGGTGGTCGACCAACTTCATCATCAGTCTTTGGTGGAAGACCAACCATCAATAGACCTATTTCATCATTTGTCAGTAACCACAATCATTTGGCAGTCCCATTGGCAGTAGTTTTGGCTCTTCATCATCTGGTTGTCGTTTCTGGTGCAAAACACCCCAGAACCAAGCTTATTGTTGTGAGAACTCTCATCAGACCCCTGGTGGAGTGGTTGGCTTCCCAAGCCTGGTCAGTGTCCACCTGTTCGACCTTTCTGCCCACGAACTGGTAGATCCTTAAGGCCACCCAGCCAATGTTCCAGTGATGCCAGGTGTCCAGGTAGAGAGAAGTGCTGTTTTGACACCTGTCTACAACATCATACCTGCAAACCACCTCAGGGAGGATTTTTCGGAATATAAAACATATACGAATATTTATTATAATTTCATCGAATAAACCAAATATTTTTTATATTGAATGTAAAACTACTTGGAGTTATCTTA
>Euphausia_superba_12
AGTACACTCAGTACCTCCACAGCCAACGCTTGGATTGTAGCTACCAACACACAATAGCTAACTTCATATCCCTCACAATGAACCCCCACAGCAGCACCTTTGTCACCGTCCTGGTGGCCTCTATGGTCGCCACCGTTGCCCTGGCCTCACAGACCAGACACTATGGTAATAACCTTGGTGGTGCAGGTCTTGGCCAAGGCTTTGGTGGGAGCGTTGGAGCTGGTCTGGGCCTCGGTGGAAGTGTGGGATCTAGTTTTGGTCTCAGTGGCAGTGTAGGAGCTGGTCTGGGCGGTGGATATGGTGGTTCCTCCTCCGGGTCCTCCTGCCGCTACTGGTGCAGGACGCCCCAGGGGCAGGCCTACTGCTGTGAGGGCGGGAATGAAGCTGCCAGTCTCCCAACTGTAAAGCCTGGTCAGTGTCCTCCAGTTCGTCCTCAATGCCCTCCAACCAGGGCTGGCTTCAGACCACCACAGCAGTGCAGCAATGACTCCCGCTGCCCAGGCAACGAGAAGTGCTGCTTTGACACCTGTCTGCAGCACCACACCTGCAAAGCACCCATCTCATACTATGGCTAGAACCCTGTTGAACATTAATGATTTACATCTGTTAATAGTACCACACCTGCAAAGCACTCATCTCCATCTACGGATAGACAACTGTTGAACATTAATGCTTTACTATTGTTTATAATACCACATCTGCAAATTCCTTGTTCCCATCGCTGCCGAACACCTGAAATATTATCATGCCATTGCATGCTTCATTATCATCTACATATAGACATTTCTAATATAAAAACAGGGTCTTCAATGAATAATACCCCTTTAAAATATATTTGTAATACACATATCTAATAGTTTCAAAGATTCACATATGGTGAATTGATTGTTGTTATTGTATTCAGATATAATTATCAATTTCATCTGTATATATATTATGTCAAATTCATGATGTTACTGTTAAATATT
>Euphausia_superba_13
GATCATTCACTTGCTGTTGTTCACACTGAAAAAAACCTGCACAAATATACCTGAAATGGCTGCCCTCTCTTGTGTTTTGCTAGCGGCTGTTGCCGTTGTTACTTTCGTGGCTGCCGAGACGCCAATTCCCGCTTCCCAGGACTGTGCCCGGTGGTGCAAGGACAAAGATGGCCAAGTCTACTGTTGCCATGATGGTGACAGGTCCATTGCTAATTCTGAAGTTCATCCTGGGACTTGCCCTCTACCTCGTGAAGTATGTCCCGCACATAGATTCGGACCTTCCGGCCCTCAGATCTGCTCTGATGATGGGGAGTGCGACTACAGCAGCAAATGTTGCTATGACACCTGCTTGACACATCACACATGCAAACCTGCACAGTAGTTGGCCAAATGAATATATATGGAAGAGCCTCTTATTTTTCAAATTGTTTTTTAACAAGTATTCTAGCATCACAGCTCGGTTGTAAAATAAATAATGCCACACACAAAAATATGGAAATGTAACATCGTAATGTTTTTTTGGTGCAAACAAAATGGAATTGTATGTTATTCATTTGGCTCTTCGACTTTAATCAGGATAACACGGTTATTTATTTGTCTTTATAATACTTTTGTTTTGTTTTACTGTTTGTTAATAAGTTTATTGTTTATGTAAAGAATTGTTAATAATATGAAACTTTTTGTAATCCTCCATCCTCTTCTATA
>Euphausia_superba_14
GGAGGAGGTGGTGGTGGTTATGGAGGAAGTGCAATCCACCCTGGTCAGTGCCCACCCGTCCGTCCCCAATGCCCACCCACTCGGTTCGGGCCACCCCAGTCCTGCAGTAGCGACGTCTCCTGCGGCCGGAGCGACAAGTGCTGCTTCGATACCTGTCTCCAGAGGCACGTCTGTAAACCTGCACAGACGGGGGGACATGGTTGGTGAGGGGAGACATGGGTGGTGAGGGGGGGACATGGGTGGTGAGGGGGGGACATGGTTGGTAAGGGCCGGCATTACGTCAAACTGTGATAAAGATTGTTGGAACTTTATAAGACATATGTTTCTTTGTAATAGATTTTGAATGTTTAGTTATTTAACCTCAAAGTTCATAAAGTAAGTACCTGGATAATTTTTACAGAATTATGTGTCCAATTTGTTCATTATTTGTATGTTGTATATAAAGATTGTTATACAATCTGTTAATTTAATTCAATGTTGAGGTTTAATGATTGTTCATATATAGATTATTGATTTGTTTGTTACTATTATCATTCAATGTGTACTCAATAAACAATTC
>Euphausia_superba_15
GATGGTACTGTTCCGCACGATTGTCTCGTGTTGTCTGTTAATGGTTGCTGCGCATGCGCAGACTTCTTCTCCAGGAGAGCAAAGTGGCAACCAGCAGGACACAAGAATATTTGGTTTGTTTGGTGGTAACAACAACAGACCAGGTCAAAGTAGTGGTGGCGGAAATGCTCTTATTGGGAGTTTGGTAGGGAGTGTCGTAGGAGGCATACTACAAGGCGGATTCAATGGTAATAGACCAGGTAGACCTAACAGGCCTTTTGGCGGATTCAATAGCAATAGACCTAACAGGCCTTTCAACAACGGTTTCAACCAAGGAGGATTCAATAATGGATTCAACCAAGGAGGATTCAATCAAGGAGGATTCAATCAAGGAGGATTCAATAATGGATTCAACCAAGGAGGATTCAACCAAGGAGGATTCAACCAAGGTGGATTTAACCAAGGTGGATTTAACCAAGGTGGATTCAACCAAGGAGGATTCAACCAAGGTGGATTCAGCAATGGAGGACTCATCAGTGGCTTATTTGGAGGTAATAGTGGCAAGCGAGGACAGTGTCCCCCTGTGCGCCCTTCATGCCCTCCAACCAGGTTTGGGCCCCCAAGGACATGTGGTAATGATTTCTCATGTACTGGAGTGGACAAATGCTGTTTTGATACCTGCCTTCAGAGCAGAGTATGCAAACCACCTCAATAATTTATAGCGCCTACATACCTGCTTGATCAAGCATCAAGCCTCCATCACAGGGTTTGCAACCTACCAGTCTAGTTCAAGATATATCAGACATTATGGAAGCTTTTGATATAAATTATAATAAAGCATCAATGCATTGAAAATAGTTTAGAATTAGAAAGATCAGTTTAAAGGGACTAGCCGAGTAGATAGCCCCACAAATTCAAGGGAACCGTACATGAATTTTGAATTGAAATGAGTACTTCAATATGCCACTTAGTAAATCAGGTCCATGCCAGGCTGTAAATACTGAACATTTTTAAATAAGAGTTGTCAGATCAATTATTTCTCCTTAATGGTTGAATCAATACATTTTTAACCTAAATCCCCCAATATCTATTATTTTCTTCCAATACCACTCCTTGACCTCCTGAGGTCACTTGAAATGTCCATGTCAACAAAAGTTATAGTAGTTCGACTTTCTCTGTCTTAGAAGCTTGTTAGTTAGGAATACATGGGTGGCTCGAGGAATCCTTATTCCTCTAATTTTCATTCAAAATATAAATATTTAGAAAAATTAATATCTTGAATATTTCACCATTCAAATACAGTTAATTAGTTTTTAAACATTTTTAATGATTTTTTTTTGGTGAAGAAGATCAAGTAGATACAAATATAGCTATATAATTTATATATTGTTTCAAAATATTGGCTCATAAGGCAGATAAGGTCAAACTACAACTAATTTTAATCATAATTGACATTCAGGTTTGACCTTAGGGGGTAAGGAGTGGGCTTGAAAGAAAATTAACGATTCAGTGGATTCAAGATCACAAAAACTTTATAAATGGAGGCATATTTAAAAAAACATTTTTAGACTTTTGAGAAATAATAGATCTAGCAACCCTGATTAAAAAAAGCTCAGCATATCCAAGTCGGTATAGACCTGATTCTCAAAGAGGACAAATTTAAGAATTTGCTACACAAAAAACGCTTATTTGTAATATGGTGTACGTTTCATGCTGGGTTCTAATCAACTAAACAAAAATTGTCGGTTGTAATTTTATATTATTTTCAATTTATGCCATATTATTTATATTTCTGTGATATTTGATCAAATACAGGGCATTAGCTTTAATTGAAATATAATGCTCAATAACTATTAGTCTTGCCATTAGTTTGTAAATATATTAGCATTGATTAGGGAAAGTTGATAGATAACATGCAACATTATTTATTATAAAATTATGGATTAAATGCTCAAACTCTCTAAATCATTGCTTGTAAATGAAAGTCAATATGCAATATAGTTATAAATATATATGATAGTAGTGTAAATATAAAAATTAACTACCTTATCCAATCATAAATTTGTTATTACTGTTTTAAATGGAGTATACGAAAGATTTGTAAATAGCATATATTGAGGTGTAAACTAAGTTATCTAAAAAGTTTTATATGCTGTTGATTTCCAATATATATTTTAGTTTAATAGCAAATTAATAAAAACAGGTGGATACC
>Euphausia_superba_16
GAGATCTGGATCTGTGACCACGCTAAAAATGCATCTCTTATTATTATACTTGTGTGGTGTAGCATCTTATGCTGTGGCTGAGGAACCCGTTGAGCATAGAACTTCAGGAACTTCAGGCGCGCAGCATACAAGGATATATAGTCTTGGCAGTACTGGACTTCTCCCCAATGTCCCTGCATCGACCACTCTTTTAGCCACCCCATATAGTTTCGGAGGAGGGTTCGGTTTCCCTGGCAATGGTGGTCACAACAACAACCAACATGGTGGTGCTTACCCCCACAACAACCAACAAGGTGGTGGTTACCCCGGCCAAGGTGGTTTCCCCGGTGGTTACCCCAACAATAATAACTTCCCAGGACAGCAGCAGCAACAGGGTGGATCCTCCTGCAGATACTGGTGCCGGAGCCCTACCAACCAGTATTACTGTTGTGAAGGGCAAAACCAGCAGATTGGCGGCGGCGGCGGCGGCGGCGGCGGCAATGTAGGCACCAAGCCCGGTTTATGCCCACCCGTCCGTCAATCTTGCCCACCCACCAGAATATTTGGGCCCCCTCAACAGTGCTCCAATGATTATTCTTGCTCTGGTAGGGATAAGTGCTGCTTCGACACCTGTCTCCAGCATCACACATGTAAACCCACACAGGGAGGAGGATATGGCCGCTGATTTAATTGAGTTGTTGTGGCCAAAATTGTGATTTCAATAGAGTTGTGGCCTTTGGTCACAACAAAATTTGGTGGCCAATGGCCACCAATAGTCTCTTTGTGACTTTAAAAATGTTATGGTCCATGGCCATAACAAACTGTAGCGGCTGCAGGCGGCCGCAACCGTTCATTTTTGTGAGATCAATTGGTAACTGAAATTCTGTCTGTCTAGCTATTTTTCACTTTTATCAGACAAACAATGAAGAGTGTGTGACCTTCGGGGCCTCTGAAAAAATATATCTTAGCGGCCTCAAGACCGGACATAATTCATTTTTGTCTTCCGGTACATGTTATATGAACAATCACATGGACAACATTCTTTGAATCAGGACTTCCTAATTATATTTGAAAAGATTTAGGAAGGTGTTCAAAATACTATCAAATATGTAGTGGATTTGAATTTAATATTCTTGCCCATAGCACTATGAAATACTTGTAAGATGTTGATTATTTATTATTTTCAATTTCATATCTTATTTAATATTTAAATATATTCATCTCATTTAAGTTGAAATATAAGAAAATAAATACAACTAAAAAAANAAAAAACAAAATGTCGGCCGCCTCGGCCTCTAGAA
>Euphausia_superba_17
AGTACACTCAGTACCTCCACAGCCAACACTTGAACTATAACTACCAACTCACAATAGCTAACTTCATATCCCTCGCAATGAACCCCCACAGCAGCAGCATCTTCGTCACCGTATTGGTGGCCTCTATGGTCGCCACCGTTGCCCTGGCCTCACAGACCAGACACTATGGTAATAACCTCGGTGGCGTAGGCCTTGGCCAAGGCTTTGGTGGGAGCATTGGATCTGCTCTGGGCCTCGGTGGTAATGTAGGATCTGGTTTTGGTCTCGGTGGCAGTGTAGGAGCTGGTCTGGGCGGTGGTTATGGTGGTTCCTCGTCCGGGTCCTCCTGCCGCTACTGGTGCAGGACGCCCCAGGGGCAGGCCTACTGTTGTGAGGGTGGCAACGAAGCCGCCAGTCTGCCAACTGTAAAGCCTGGTCAGTGCCCTCCAGTTCGTCCTCAATGCCCCCCAACCAGGGCTGGCTTCAGACCACCTCAGCAGTGCAGCAACGACTCCCGCTGCCCAGGTAGCGAGAAGTGCTGCTTTGACACCTGTCTGCAGCATCATACCTGCAAAGCACCCATCTCCTATTATGACTAGACACCTCCTGTACATTAATGCTGTCCACCTATTTATAGTCTCACACCTGCAAATTACCCATCTCTATTTACGGATAGACAATTGTTGAACATTAATGCTTTACTATTGTTTAGATACCACATCTGCAAAGACCTTCATCTTCAATCACCAGTCACTTGTTCCCATCGCTGCCTTACACCTGTAACAATTATCATGCCAATGAATATTCCAACTTCATATACATATAGACATTACTAATATAAAAACAGGGTCTTCAATGAATAATACCCCTTTAAAATATATTTGTAATATACATATCTACTAGTTTCAAGAATTCACATATGGTAAATTGATTGTAATTATTATATTCAATTCAATTATCAAGATCATCTGTATATATATTATGTCAAATTCTATGATGTTACTTTTAAA
>Euphausia_superba_18
AGTACAGTCAGTTGACTTAACTTGTTCACTTGGCTTCAGCATTACCTTGCTCACAATGAACACCAGTAGCAGCACCTTCGTCACCGTCCTCGTGGCCTCTATGGTCGCCACCGTTGCCCTGGCCTCACAGACCAGACACTATGGTAATAACCAAGGTGGTGCAAGTCTTGGACAAGGCTTTGGTGGGAATATAGGAGCTGGACTGGGCCTCAGCAGTAATGTGGGATCTGGTTTGGGTCTCGGTGGCAGTGTAGGAGCTGGTCTGGGTGGTGGTTATGGTGGTTCCTCCTCCGGGTCCTCCTGCCGCTACTGGTGCAGGACGCCCCAGGGGCAGGCTTACTGCTGTGAGGGCGGGAACGAAGCCCCCAGTCAACCAACTGTGAAACATGGTCAGTGCCCTCCAGTTCGTCCTCAATGCCCCCCAACCAGGGCTGGCTTCAGACCACCTCAGCAGTGCAGCAACGACTCCCGCTGCCCAGGCAACGAGAAGTGCTGCTTTGACACCTGTCTGCAGCACCACACCTGCAAGGCACCAATCTCCATATATGGATAATAAAAAAACTGCACATAACTAATCTCCTTATGTGGATAATCAATCATGGTTGTATTGATGCTTTGTGCATTCAAGCAGCTAAATACCTGACACTCATCTATCCTCATCTGAGATTTGGCAGTTGGTAGTCATTAGTTCACACCTGTATTGTGCCTGCATAATACCCTCGTCATCTATCGTTGGCTTCATTTAAGATCCACGTTGTTGTAGCATTTCATTTGTACATAACATTTGACATGAATGTTTAGTTAGCATTGTTGAATATTGGTATTTTTAATAAATATTTTT
>Euphausia_superba_19
AGTCCATCTTCAGTCACCGCTCCAGCAACATCTAACCATGAGAGCCCTCAGTGTCCTCCTCTTGGCCGCCTGTGCCCTGGCCCAGAACACCCGACACTATGGGGGGAGCAGTAACTTGGGTGGTGGCCTGAGTATCGGGGGCAGCCTGGGAGGTGGTCTGGGACTAGGAGGGGCTGGTCTTGGTGGTGGATTCGGTATTGGAGGCAATGTTGGTTCCTCTTCCGGGTCCTGCCGCTACTGGTGCAGGACGCCCCAGGGGCAGGCCTACTGCTGTGAGGGTGGTAATGAGGCTGCTAGTCGGCCAACTGTAAAATCCGGTCAGTGCCCTCCAGTTCGTCCTCAATGCCCCCCAACCAGGGCTGGCTTCAGACCACCTCAGCAGTGCAGCAACGACTCCCGCTGCCCAGGGACGGAGAAGTGCTGCTTTGACACCTGTCTGCAGCACCACACCTGCAAGCCACCCACTTCTTACTATGGATAAATACCCGGCCACCTCAGCAGTGCAGCAACAACTCCCGCTGCCCAGGGCACGAGAAGTACTGCTTTGACACCTGTCTGCAGCACCACACCTGCAAAGCACCTACTTCTTACTATAGACAGATACCCTTTGGATATTAATTATTTTAACCTATCTACAACATTACAAACTAAAATATCTAAATTTGTATCTATGGATAGCCATTTTGAACTATTGCAAACTTGCACTTTTCTAATATTGTCATCAATAAATTGCTATACAAAACAATGTAGTATATGAACAAGGATAAAGTATGGGTTAGTGTTTTTTATGATATGTTATTTTTTGATAATTGTTTGTATATTGTTGTTTGTTC
>Euphausia_superba_20
GGGGGTGGTCACTTAGGTGGTGGTATTAGCAGTGGTGGCCTAATTGGAGGTGGTCACAACAGCGGTATTAGTAGTGGTGGCCTTATTGGAGGTGGTCACTCTGGTAGTATTAGCAGTGGTGGCCTTATTGGAGGTGGTCACTCTGGTGGTATTAGTAGTGGTGGCCTTATTGGAGGTGGTAGTGGAGGCTATGGCTCGAGTGGTGTGGGTCGTCAGGCTGTGAGTACTGGTGTAAATCACCTACCAACCAGTACTATTGCTGTCAACAGCCGGCCAGGGCTCTTCAGGTGGAGTAGGTGGAGGACACATCGGAGGAGGTGGCATCATCGGCGGGGGCATGGGGTGGCATCATTAGCGGAGGACACGGAGGTGGTGGTATCATTAGCGGAGGACATGGAAGTGGTGGCATTATCAGTGGAAATGTCATTGGTGGAGGTGGTGGTTATGGAGGAAGTGCAATCCACCCTGGTCAGTGCCCACCCGTCCGTCCCCAATGCCCACCCACTCGGTTCGGGCCTCCCCAGTCCTGCAGTAGCGACGTCTCCTGCGGCTGGAGCGACAAGTGCTGCTTCGATACCTGTCTGCAGAGGCACGTCTGTAAACCGGCACAAACGGATGGACATGGGTGGTGAGGGGGTACACAACTTCAAACTGGGATGAAGATTGATGGATCTTTACAAGGCAAATGTTTCTTGAGACAGATTTTGAATGTATTTGTATGTTTTATCTAAAGCTTGTTATTCAATCTGTTAATTTAATTCAATGTTGAGGTTTATTGATTGTTCATTGTATATATTATTG
>Euphausia_superba_21
GATCCACAGCTCAGCTGCCAAAGCAGATACATCCCAGAGCTATCAGCTCACAAGACTTAGTAACATGAACGCTTTCATCAGCACAATCCTCTTGGTGGCTTCTGTTACTCTGAGTTCCTTTGCCGCTCCCTCGGATAGCTCCTCCAATACAAGAGGGTTCTTTGGTGGTCAGAGGCCTGTCGGAGGTTATCGACCTGTAGGAGGCGCAGCTGGAGGCTTCAATGCAGGTTTCAATGGAGGCCTTGTGGGAGGTGTGAACTCGTTTATTGGTGCTGTGAGCCCACCCATTGTAGCTGGAGGTGTGATCCCTTCTTCAGGAAGTGTTTGCCAGTTCTGGTGCAACCGTGGAGGCCAGTATGTCTGCTGCGAGAACTCACAACAAGCTCACCCTGGCCGTTGCCCCGTCCCCCGACCACAGTGCCCCCCAGTTCGCTCTGGGTTCCAGGGCCCCCAGTCATGCAACCTGGACATTGACTGCCCCTACCAGAACAAGTGTTGTTATGACACCTGTCTCAGGGAGAGGGTCTGCAAACCTGCACTTTACTACTAAAAACCCAAGATTTGCCATTTATTGTAAATACGTATTACATGTATATATAAATCTCATTTATTATCCATATGAATCAAATATCATCATCATTATTGTCC
>Euphausia_superba_22
TGGTGTTGGAGGAGGCCCTTGGTGTTGGAGGAGGTCTTGGTGTTGGAGGAGGCTATGGCATTGGTGGAGGTCTTAGTGGTATAGGAGGTCTTGGTGGTGTAGCCTCCAGTGGCAGCTGTCGCTACTGGTGCAGGACTCCCCAGGGTCAGTCCTACTGCTGTGAGTCTGGCCAGGACCTGCCCTCTCTGCCCTCAGTCAAGCCCGGCCAGTGCCCCCCAGTACGCCCCCAGTGCCCACCCACCAGGGCCGGCTTCAGACCACCAACTCAGTGCAGCAATGACTCCAGATGTCCCGGTGCTGAGAAGTGCTGTTTTGACACCTGTCTGCAGCACCACACCTGCAAGCTGCCCACCTCATACTACGGATAATCTAACACACCTGTCTGCAGCACCACACCTGCAAGCTGCCCACCTCATACTAGGATAATCTAACACACCTATCTGCAGCACCAAACCTGCAAGTTGCCCACCTCAAAAACACATATAATCTAAACTCACAATACTGCAGCACCACACCTGCAAGCGGCACCCCTCATACTATGGATAATCTAAACACAACCTGTCTGCAACA
>Euphausia_superba_23 ENA|HACF01014327|HACF01014327.1 TPA: Euphausia superba transcriptome shotgun assembly, contig N32621
AGTATACTCAGTACCTCCACAACCAACACTTGGACTATAACTACCAAACAAATTATTAACTTCATACTGTACACAATGAGTCCCCACAGTACCACCTTTGTCACCGTCTTGGTGGCCTCTATGGTCGCCACCGTTGCCCTGGCCTCACAGACCAGACACTATGGTAATAACCTCGGTGGTGCAGGTATTGGTCAAGGCTTTGGTGGAAGTATAGGAGCTGGTCTGGGCCTCGGTGGCAATGTGGGAGCTGGTTTTGGTCTCGGTGGCAGTGTAGGAGCTGGTTTTGGTCTCGGTGGTAGTGTAGGAGCTGGCTTAAGCGGCGGATATGGTGGTTCCTCCTCCGGGTCCTCCTGCCGCTACTGGTGCAGGACGCCCCAGGGGCAGGCCTACTGCTGTGAGGGTGGTAATGAAGCTGCCAGTCTGCCAACTGTAAAGAATGGTCAGTGCCCTCCAGTTCGTACTCAATCGTCCCCCAACCAGGGCTGGTTTCAGACCACCTCAGCAGTCGCAGTAATGACTCCCGTTGCCCAGGTATCGAGAAGTGCT
>Euphausia_superba_24
GACTTCTCTTCTTGACATTGTAAACTGGATAAAACAACACACCTGATAAGGCAATGATTCCTCGGGTTGTGCTGTGTTTAGCGGTGTTGGGTCTGGCTGTGGGTCAGAGCCAGACCTGTCGCCGTTGGTGCCGTACTCCTCAGGGCCAGGCCTACTGCTGCGAGGGTGGCAATGAGCCCATCCAAGCTGCTCTTACCAAGCAAGGCCAATGCCCACCCGTCCGTCCCTCCTGCCCACCCACTAGAGGCTTTGCCCCACCCAGGCAGTGCTCCAGTGACGGAGGTTGCGGAGGGCTTGACAAGTGCTGCTTTGATACCTGTCTGCAGCACCACACCTGCAAACCACCACAAGGTTTCGGGAAATAATTATAGGATAAAATCTTGCATATATGCTGAAAACTTGTCAGTGTTTTAGTATAGTATATTTATTAAATTCTTTAAAATTAAC
>Euphausia_superba_25
AGAACCTCCAGTATCATGGTCAAGATGACTCGCAATCTGTTCTTCCTCTGCCTGTTTGCCGGAGTAGCATTTGCCCAAAACAATCGATTCTTCGGGGGGAATAACTTCGGCGGTGGTTTCGGAGGTGGCTCACAGCAGAGTTCATCTGGAAGCTGTCGCTACTGGTGCCGCACTCCACAGGGGCAAGCCTACTGCTGTGAAGGTGGCGCGCAGATCCAGCAGCAGCCTTTACCGTACCCAATAGTAAAGCCTGGGTACTGTCCACTAGTACGTCCACAATGCCCTCCTGTACGTAGCTTCCGACCTCCCAGTCAGTGCTCTAGTGATAGCAGATGTTANGGCAGTGAGAAGTGCTGTTTTGACATCTGTCTGCAACATCATACCTGCAA
>Euphausia_superba_26
TATATATATATATATATATATATATATATATATATATATATATATATATATATATATATATATACGTACGTACGTACGTACGTACGTACGTACGTACGTACGTACGTACGTACGTACGTACGTAGTAGGTACGGTACGGTACGGTACGGTACGGTACGGTACGGTACGGACCGGACCGGACCGGACGACGACCGACCGACCGTACCGTACCGTACCGTACCGTACCCGTACCGTACCGGTACCGGTACCGGTACCGGTACCGGTACCGTACCGTACCGTACCGGTACCGGTACGGTACGGGTACGGGTACGGGTACGGGTACGGGTACCGGACCGGACCGGTACCGGTACCGTACCGTACGTACGTACGTACGTACGTACGTACGTACGGTACGGTACGGTACGGGTACGGGTACGGGTACGGGGTACGGGGTACGGGGTACGGGTACGGACGGACGGACGGACGGACGGACGGTACCGGTACCGTACCGTACCGGTACCGGTAACCGGTAACCGGTAACCGGGTAACCGGGTACGGGTACGGGTACGGTACGGTACGGTACGGTACGGTACGGTACGGGTAACGGGTAACGGGTACGGGTACGGTACGGGTACGGTACGGTACGGTACGGTACGGTACGGGTACGGGTACGGGTACGGGTACGGGTACGGTACGGTACGGTACGGTACGGTACGTACGTACCGTACCGTACGGTACGGTACGGTACGGTACGGTACGGTACGTACGACGACGACGGACGGTACGGTACGGTACCGGTACCGGGTACCGGGTACCGGGTACCGGGTACSGGTACCGGTACCGTACCGTACCGTTACGTTACGTTACGTTACGGTAACGGTAACGTAACGGTAACGTACGTACGTACGTACGTACGTACGGTACGTACCCCGGTTTAATTACCCCCCGTTCGGTTACGGTTTAGGACCCCGTTTAGGGTCCGTAAGGTCGTTACCGAGGGTAAAACCCGAAAGTTTACCCCAACGGGGGGTTTTTTACGGGGTAAGGGGACCCCGGTTAAACGGGGTAAAGTTAAAACCCCCGTTACGGGGGAAAGTTTTTACGGGGTAAGGGGTAAAACCGAAAAGTTTACCCCGTCGGGGGGTTTTTACGGGGTAAGGGGGTACCCCGTAAACGGGGTAAAGTTTAAAAACCCCCTTAGGGAATTTTTGGGTAGGGAAACCGAAAGTTACCCTAGGGGTTTTTACGGGTAAGGTCCTAAGGTAAGTAAACCCTTCGGGATTTGGAGGAACAATCCTGGGTTTGGTAGGGCCAAGGAATAAACTCTGGATTTGGNGGAAACAATCCTGGGTTTGGAGGCCAAGGTATAAACTCTGGTATTTTGGAGGAATTAATCCTGGTTCTGGAGGCCAAGTGACTAGTGGATGCCGCCACTATTGTAGAACACCCCAGGGTCAGGTGTATTGTTGTGAGAACAGCAACCAGGCTCCAACAATACCTTTTGACAAGCCTGGCCGTTGCCCACCTGTGCGGCCATCTTGCCCACCTACCAGGAACTTCTTCGGTCCTCCACAGACTTGCTCTAACGACAGCCGCTGTCCGGGGGTGGATAAGTGCTGCTTTGATACCTGTTTGCAGGAGCATGTGTGCAAGCCACCTCAAGGAGTTGGCAAATAGATTTGTACATATCTTAGGATGTTGAACTCTCAATATGTATATAACTCTTAAATTATTATACCTGTTAAATCCTAAAATATCTCATTGACATGTTTGACACTAGACAATGAACATCCAAACCCATTTATTATATGGTTCCAAGCTGGATGCTAGATATTGCACATTCAATATTCAGCACATTATTTMCATCTTTTAAATTGTGCATAAGACATTCAAAATATACAAGAGTGTTGTAATTTATGTGACATAATTTATTTCACTTTTTCCTTAAATTTGATATTTTTATATAAGTCTATAATAGGTTAGCCATTTGAATTTTAAACCTAATGTTGCTATGTTTGCCAAAATCTAGTGATTTTAACCACAATATCATAATTTTAAACTTATTATATCATATCCTGCCCATTTAAAAATTATTTTGCCATCGGGTTTCTTGATATATTTTTGTATCTTTTAAAATAAATTTGGTGATTTAAACTTAAATTTGGTCCTTCTAACTAAATTTTATTACAGTTTACCCATTTTTTTGAATAAAATGTTACAATTCTAACCTAATCATGTAATATCTATCTAGGTTGCCTCATAATCCAGAATTTGTTAATTTCATCCTAATTTAATCATAACTTTAGTACTAAGAGCCTAGTGTGTTATTTTTATATGTTTTTATAAGTTTAGCCTACATTTTGGCCTAATTTGCCAGTTTACCTATAAAACTAGAGATTTGCACTAAATTACGCAATTTAACCTAATTTTTTAACCTAACATACAAAATTTGCCCAGATTGGGTATTTCTATCCTGATTTCACCCTAAACTAGTCACTTTGAACCATTTTTCCCCCTGTTAACTCTTCTGAAATTAATATACTGAATGTACAACACCTAATATCTAACATCTAGTTGGAATGATCACATTTCAAATTTATTTGAATATTTAAGATCTAACATATAATGTAGATATGTAAATAATAAATATATTAACTTGAAAACTCAATGAAGGATTTTTTTTTTAAAATTGAGATATATTTGGGATTAAAAGCTTAAAGGTTGTGATTCTTAAAGAATATATGAATAAAGATATTTATATTTATATGTATAATTTTTTACATGTACAATAAAGATTATCAATATCTGTA
>Euphausia_superba_27
TACAAGTACCTCCACAGCCAACACTTGGATTGTAGCTCAACAAACCATTAGCTAACTTCATATTATACACAATGAATCMTCACAGCAACACCTTCAGAACCATCCTGGTGGCCACCGTGGTCGCCACAGTTGCCCTAGCCTCAGATAAAAGATATTATGGCAATAATCTTGGTTCAGGGCTCGGATTTAGTGGCAACRTAGGAGCTGGTTTAGGCCTGGGTAGCAATGTAGGATCTGGTTTTGGTCTCGGAGGCAGTGTAGGAGCTGGTCTGGGCGGCGGATATGGTGGTTCCTCCTCCGGGTCCTCCTGTCGCTACTGGTGCAGGACGCCCCAGGGGCAGGCCTACTGCTGTGAGGGTGGCAACGAAGCTGCCAGTCTGCCAACTGTAAAGCATGGTCAGTGCCCTCCAGTTCGTCCTCAATGCCCCCCAACCAGGGCTGGCTTCAGACCACCTCAGCAGTGCAGCAACGACTCCCGCTGCCCAGGCAACGAGAAGTGCTGCTTTGACACCTGTCTGCAGCACCACACCTGCAAGGCACCATCTCTTATTATGGCTAGACACCTGATGTGCATCAATGCTTTACACATGTTTATAATACCACACCTGTAATTCACTCATCTCCATCTGCAAAGATCTTCATCTTAATTTATCAGTCACTTGTTCCCATCACCGCCTTATACCTGTAACTGATATGGCCCATTGACTGTTCCACTTTACGTCTACTA
>Euphausia_superba_28
AGCCAAGTCACATTACACAGTGATGTGATGTGATATTTTCAAGATCCCCACTCCCAGGTTATTTCCCCGACCAAGGCAGCCAAGTCACATTACACAGAATGAAGTTGGTGATCGTATGTGCAGTACTGGGTGTTGCGGCATCCCAGGACCAAGGTGGGTTTAATCAAGGACTTGGTGGATTCAACCGAGGTATCGGAGGTTTAAACCCAAATATCAACCAAGTCAGTCCAGTTGCCCAATCAGCCAGTTGTCGTCGCTGGTGCAGAACTCATCTAGGACAAGCCTACTGCTGTGAGTCAGCCAACGAGCCTCCCACCCTGCCATTTGTAAAGCCTGGCCAATGCCCTCCCGTGGTGCGTACATATTGTCCACCAACAATATTCAATTTACCACCAAGACAATGCTACAATGATGGTGCATGCGGAGGCGTATACAAGTGCTGCTTTGATTGCCGTCTGCAGCATCACACCTGCAAGCATCCACTTGGAGTTGGAAAGTAATTTACTTCACTAAAGAAAAGATGTTGTAAATATAAATAAAATCAATAAATAATTGTTAAATTGGATTTATTTGAATTGTAACATATTTATTACCAGCTCATGACTCAAACATACAAAAAAGAATATATTTAAAATAAGGTCACATAAAGAGTTTATGATGAAATCATATACATCATAAGAAAAATGTAAATCTTCATTGGTAAAATATTAACTGAAGGTTGCCTTTTTTAATCATGATTGGTTCTCTTATTATCTGTGCATAGATAAGATATTGTCCATTTTATTTATTTTATCTATTTTGGTAACACATATTATACATGTGTTTTCTTTGAAGCTTCTAATATGTTATCCACACTAAAATT
>Euphausia_superba_29
CTGTCACTCAGTTCAAGACTATTTGGTTTAGGGAACATAGCAGGAGGTGTAGGTTCATTCCTCGGAGGAGCTCTTGGTGCAGGTCTTGCTAATTCAGTCAGACCACAACGACCAGGCTTTGGAAACCAAGGCTTTGGAAACCAAGGTTTTGGTGGAAACCAAGGTTTTGGTGGAAAACCAAGGTTTTGGTGGAAACCAAGGTTTTGGTGGAAACCAAGGTTTAGGTGGTTTTAACCAAGGTGGTTTTAACCAAGGTGGTTTTAACCAAGGTTTAGCTGGGATTAACCAAGGTGGTTTTAACCAAGGGGTTGGTGGGTTTAACCAAGGAGTTGGTGGATTCAATCAAGGTATCGGAGGTTTTAACCCAAATATCAACCAAGTCAGTCCAGTTGCCCAATCAGCCAGTTGTCGTCGCTGGTGCAGAACTCCTCAAGGACAAGCCTACTGCTGTGAGTCAGCCAACGAGCCTACCACCCTGGCATTTGTAAAGCCTGGCCAATGCCCTCCCGTACGTCCACAGTGTCCACCAACAAGATTCAATTTACCACCACGACAATGCTCTAGTGATGGTGCCTGCGGAGGCGTGGACAAGTGCTGCTTTGATACCTGTCTGCAACATCACACCTGCAAGCCTCCACTTGGAGTTGGAAAGTAATTTACTTCACTAAAGAAAAGATGTTGTAAATATAAATAAAATGTAATACAAATTGTTAAATTGTATTTGTTTGAATTTTAACATCTTTATTACCAGCTCATGACTCAAAACATACAAAAAAGAATATATTTAAAATAAGGTCACATAAAGTGTTTATGATGAAATCATATGCATCATAAGAGAAATTGAAATCTTCATTGGTATAGATTAACTGAAGGTTGCCTTTTTTCATCATGATTAGTTCTGTTATTATCTGTGCATAGATAAGATATTGTCCATTTATTTATTTTMTCTATTTTGGTAWCATATATTATAMATGTGTTTCTTTGAAGCTTCTAATATTTTATCCACACTAATATTA
>Euphausia_superba_30
KGCAACGATCCGACAATTGAACATCATGAAGGTCTTGGTAATACCTCTCAGCTTTAGCGGCGATGACCTGTGCCCTCCCTGGCCCCCTGGATACTAACGGTTTCCACCGTGTTCCTGACTTCGACACRGTCAACAGTCTCTTCACAACCGTAGTGAAACCCGGTCCATCCCTCTCCACTAACCCACTGGTCAACGCCGAGCAATTCCCAGAGCTACTCCCCGGTGTCCGTAACGGACTCCAGGCCGCTGTGGGCTCCTCTCACCTGGACGTAGTGAGCAATGTTGGTCMCAACCTCAGACTCATCACTGAGAATGTTGGGGCTTGTCTTTACTGGTGCCGCACCAATCAGGGACAGRYCTACTGCTGTGAGGATGACCGCCAGAACCCCCACGTACCCATCCCCAAGCCTGGCAAGTGCCCACCAAGCTTCAATGCTGCTGGCTTACAGACCTGCCGTATTGATGTTCAATGTCCTGGGGCAGACAAGTGCTGCATMGACCCCAACTATGTCCAGCAGAGARCGTGTGTTGCCCCTGCACCTCTTGAGAATCTAAAGCAGTRAGCCTGAGCAATACGAACAACGACAGAGACAAATGTGTAGTCCCACTGATTTGGATGTACGTTGGATAGTAGGCTAACCACTAAACTAATTATTTTTAGAAATTTTAAAACAAAGGCTTTATTTGGTTATGATGGTGATGCCTCTATCAAAAAGGATAACACTATATACCTTCAAAATATTGTTAGTGTTAGAGGTAGTAATCTGATACTCGGTGGCTTCGAACATGATTGCCTAACCACCTATCCAGTTCATATCCAGAAAAGTGGGAGCACTTGGTTCCTAAGATTATCAAACAGTAGTACTCCATAGAATCTTAAGGAATATATAACACACACTCCACAGATATTGTGAAAACAACCAAAGAATWGTATGTACATTAGAAAATATTATAAACATATATTGAAATTTGTCAAATGTTTAAATGAATGTATAGTTTCTTAAAAGCTTACTCTAATTTGKAAATGAKGCTATATTATATCATATCATATTTTATTTTANAATATTTGTAGAATAGTGTGATCATTAACTTATGTTACCATTTCAATTATATGAAAATTTTATTTTATCTGATCTATTTATTATTATTTATACATGCATAATTTGTAATTCAAAATCATTATACCAAAGTCTC
>Euphausia_superba_31
TGCTTATTAATTAAAAATTTCTATCAAAAATAATTTTTTATATATTAATTGAAGTAAAATTTGATAAAACAAGGATATAGATAATAAAAAATAGTACTGTGAAGGAAATTTTGAAATAATTGAAAATATACACACGTGAAAGTAGTTATAAATAAACTTACCTTGTGTATCAGGGTTTTTTAATTTTATTGTGTTATATAAAAATCCCGAAACGAAAAGAGCTATAGTTTTTATAAAGTTTACATGGTAAATAATTTAAAAAAACTATAGTTGTGAAATGTTAGCAAGCATAGTAGCATTCTCGCCAAGATGAAATTTCTATGGATCCTGATTGTAGCCGCAGTGCTGGTAGCTGCTGATGATGTTGACGACAATGATGATGTTGAAGTTGATGAAGTCAATATTACTACAGCAACTGAAGCCGTTGCTGTAGGTAACAGCAGCACAGCAGGCAGAAGCCGCAGCAGGAAACCCAATAGAAGACCTAATAGAAGATTCTTAGGGGGCCTTGGTAACATCATTGGTACTGGGGCAGCCCTCTTAGGCGGAGTGTTGGGAGGAGGAGGAAGACCAGTAAGACCTAGACCTCCTATAGTACAGCCAGGTTTCGGAGGAATAAACTCTGGATTTGGAGGAAACCGTCCTGGGTTTGGAGGCCAAGGAATAAACTCTGGATTTGGAGGAAACAATCMTGGGTTTGGAGGCCAAGGAATAAACTCTGGATTTGGAGGAAACAATCATGGGTTTGGAGGCCAAGCGACTGGTAGATGCCGTTACTGGTGTAGGACACCACAGGGTCAGGCATATTGTTGTGAGAACAGCAACCAGGCTCAATCAATACCATTTACGAAGCCTGGCCGATGCCCACCCGTGCGGCCATCTTGCCCACCTACCAGGAACTTCCTCGGTCCTCCACAGACTTGCTCTAACGACAGCCGCTGTCCGGGGGTGGATAAGTGCTGCTTTGATACCTGTTTGCAGGAGCATGTGTGCAAGCCACCTCAAGGAGTTGGCAAATAGATATATACATATCTTTACATATATTTGGGATTAAATCTTTAAAGGTTGTGATTCTCAAAGAATATATGATTAAAGATTTTTTCATTTATATGTATAATTTGTTCCATGTATAATAATAATTTATCAATAT
>Euphausia_superba_32
GAGCCTAGTGAAACTTGTAGTACTGAGCCTAGTGAAACTTGTAGTACAGAGAGCCAAGATGCTTCGTCTAGTGTTGCTGTGCATGTGCGCTGCGGCGCCAATATGGGCCCAGGGAAGTTCCTCATCTGGTCAAAGCACTAGGTTTAACCTTGGTGGCCTTTCTAACCTCTTCAATCAGGTCACTGGTGGCGGTAATAGACCCAACCAGTTCGGTAACAACCAATTTGGTGGGAACAGACCTCAAGGTGGATTCAATAGTGGATTTGAACAACAAGGTGGATTCAATAGTGGATTTGGACAACAAGGTGGATTTGGACAACAAGGTGGATTTGGACAACAAGGTGGATTTGGACAACAAGGTGGATTTGGACAAGTTGGAGGTGGATTTGGCCAAGTTTCCCCTGTTCAACAGAGCCAGCAGACCTGTCGCCGTTGGTGCCGTACTCCTCAGGGCCAGACCTACTGCTGCGAGGGTGGCAATGAGCCCATCCAAGCTGCTGTTCTCAAGCAAGGCCAATGCCCACCCGTCCGTCCCTCCTGCCCACCCACTAGAGGCTTTGCCCCACCCAGGCAGTGCTCCAGTGATGGAGGTTGTTCAGGCTTTGACAAGTGCTGCTTTGACACCTGTCTGCAGCACCACACCTGCAAACCACCAACAGGTTTTGGTAAATAAATATTGGATAAAATCATGCATATGTGCTGAAAACTTGTCAGTGTTTTAGTATAGTATATTTATTAAATTCTTTAAAAATTACCATCTTGACTTTATTGATTTCCTTCGTTGTGTGCTCTTTTAAAAGATGTCTTCTTGATATTTAAAGGACAG
>Euphausia_superba_33
CTGAGGACTTAAAAGGAAGAAACAACCAATAAGGCCACGCTAAAAATGCATCTCTTATTATTATGCCTGTGTGGTGTAGCATCTTATGCTGTGGCTGAGGAACCCCTTGAGCATATAACTTCAGGAACCTCAGAGGCGCAGCATACAAGGATATATGGCCTTGGCAGTAGTGGAGTTCCCCCCGTTGTCCCAGCATCAACAACTCTCTTAGCCACCCCATATAGTTTAGTAGGAAATTTAGTAGGAGCGTTAGGTGGTTTATTGCCTGGCATTGGTGGTCACCACAACAACCATCATGGCGGTGGTCATCACAACAACCATCATGGTGGTGCTTACCCCCACAACAACCAACATGGTGGTGGTTACCCCGGCCAAGGTGGTTACCCCGGTGGTTACCCCAACAATAATAACTTCCCAGGACAGCAGCAGCAACAGGGTGGATCCTCCTGCCGATACTGGTGCCGGAGCCCTACCAACCAGTATTACTGTTGTAACCAGCAGAACGGCGGCGGCGGTGGCGGTGGCAATGTAGGTACCAAGCCTGGTTTCTGCCCACCCGTCCGTCCATCTTGCCCACCCACCAAACTGTTTGGACCCCCTCAACAGTGTTCCAATGATTATTCTTGCTCTGGTAGGGATAAGTGCTGCTTCGACACCTGTCTCCAGCATCACACATGTAAACCCACACAGGGAGGAGGATATGGCGGCTGATTTAATGGATTTTTTGTGGCCAAAATTGTGATTTCAATAGAGTTGTGGCCTTTGGTCACAACAAAATTTGGTGGCCGATGGCCACCAATAGTCTCTTTGAGACTTTAAAAATGTTATGGCCTCTGGCCACAATAAACTGTAGCAGCTGCAGGTGGCCGCAACAGTTTATTTTTGTGAGATCAATTGGTAACTGAGATACTGCCTGTCTAGCTATTTTTCACTTTATCAGACAAACAATGAAGAGTGTGTGACCTTCGGGGCTTCTGAAAAATATATATCTTAGCGGCCTCAAGACCGGACATAATACATTTTTGTCTTCCGGTACATGTTATATGAACAATCACATGGACAACATTCTTTGAATCAAGATTACCTAATTATATTTGAAAATATTTAGGAAGGTGTTCAAAATACTGTCAAATATGTGGTAKTTTTGAATTTAATATTCTTGCCCATARCACTATGAAATACTTGTAAGATGTTGATTATTTACTTATTTTCAATTTCATATCTTATTTAATATTTAAATATATTCATCTCATTTAAGTTGAAATATAAAAAATAAATACAACT
>Euphausia_superba_34
ACGCTAGAGTGGCCATTACGCCGGGGGTTCTAATCTACTACAAGCGTCAGACATGAAGGTTTTTATATTGTTGGCTGCAGTATGCGGCGCTGCCCATGGCCGCCCCACAGGGGACCAGCARCAACAAGCAAAACACGAGATTCTTCAATGTCAACCAAGGATTCCAAGGACAACAATTCCCAGGGCAACAATTTCCAATTGGAGGTGGACAACAATTTCCAGGGCAACAATTTCCAATCGGAGGTGGACAACAATTCCCAGGGCAACAATTTCCAATTCCCAACACCCAGGTGAACGTGGTACAACCAGGCCCGCTAGGCCCTACCGTGGTGGGTGTTCCCGTACAACAATGCAGCAAATTCTGCCGGGGCGCTAACGGACAATACCAATGCTGCGACATTCTAGGAATACAGAGAAACCAAGGACAGTGCCCCACACCACGACCATCCTGCCCACCCACTCGGCTCTTCGGCCAAGGCCCCCGTAGTTGTAGTACAGACAAGGATTGTTACGACACCGAGAAGTGCTGTTATGATACCTGCCTTCGCGAAACAGTCTGCAAACCTCCTACATTTGGACAAATTTGGAGGACAATTTGGAGGACAATTTGGAAGATAATTCCAAGGATAATATGGAGGACAAGCTGGAGGGATTTTTTTGGATTAAGCTAAACTAGAAATATGATTTTAAATTTTGTTTTATTACATGTTTACATAGTCATATGTATAAATTTCTACCTTAATTATATGTGTAGTTTTTAAAAGTAAAATTGTTATTACCACTAAATATGTTGTGAATAAAAAAAACAGATATGAATAA
>Euphausia_superba_35
TACTGTTGTTCACGCTGAAAACAACCTACACAGATATAACTGAAATGGCTGCCCTCTTTCGTATGTTGCTAGTGGCCGTTGCCGTTGTTGCTTACGTGGCTGCCCAGGACTTCGACTGTGTCCGGTGGTGCAAGGACAAGGATGGCCAAGTCTACTGTTGCCACGATGGTGACAGGCCCATTGCTATTCCTGACGTTCATCCCGGGACTTGCCCTCCACCTCGTGAAGTATGTCCAGCACATAGATTCCGACCTTCCAGYCCTCAGGTGTGTTCTGATGATGGAGAATGCGCTCTCAGCAGTAAATGTTGCTACGACACCTGCCTGACACATCACACATGCAAACCTGCACAGTAGTTGGCCAAATGAATTTGAAAGTGAGGGGTCTCCCCTCCTCAAAGTGATGGGGAATGCGCCTATAGCAGTAAATGCTGCTATTAAATATGCTTGACACATCACACATACAAACCTGCATAGTAGTTTGACACATCAAATTATTTGGAAAGCCCACTTATTATTATAATTATTACAAAAAGATGAAGTTTTCCATATACAGCATACTGACATCACATCTAGGTTACAATCAAGAACAGTATCATAGATTGTTAATTGATAATATTTATAATATTTGTTATTATTTTAATGTT
>Euphausia_superba_36
ATGCAGCAAGTTAAGGTGAAAAAAGAAACATTACCGAGAGTGGTTGCGATTATTGCATTTAGCAAGTGGTACCTGGCAATTATTGAATTGAGCTAGTGGTAGTTGGCAACTTTGTCTTTTATGCTAGTTTTGGGAGTATAAATACTGTTCACAGGCAATGCAGGAAACACTTAGTGTCTGCAGCAAGTTAAGATGGTTCGAGGTGTATTGGTGTGTTTGGCATTAGCTTCTGTGGCTTCTCCACTAAATGCACAGAATAACACTCGAATCTTTGGTGGTCTAGGTAATATTCTGGGGGCTGCAGGTAATCTTGCAGGTGGCGCTCTTGGGGCTCTCGCCGGGGGCTTAAATCCACAACAAGGCTTCAATAGACCACAACAAGGCAATAGACCACAACAAATCTTCAATAGACCACAACAAGGCTTCCCACAACAAGGCTTCCTCGGACAAGGCCTCAACCAAGGCTTCCAACAACAAGGCTTCAACCAAGGCTTCAACCAGTTCCAGCAACAACAAGGCTTCCCCGGACAACAAGGGTTCCCTGGACAAGGTTTCCCCGGACAACAAGGGTTCCCTGGACAAGGTTTCCCTGGACAACAAGGGTTCCCTGGACAAGGTTTCCCCGGACAAGGTATCCCAACCGGAAATATCCCTGTAGGAGGTGCTATTGTGAACGCAGGGATTTCAGATAACCGACCAGTAGTTCAGGGAGCGTCCAACAGCTGCCGTCGTTTTTGCAGAACCCCACAAGGACAAGCATTTTGTTGTGAAAGTGCAAATGAGGTCCAGCAAACTGCTGCCACGAAGGGAGGGCTTTGTCCACCTGTCCGTTCCTCCTGCCCACCCACTAGGGGCTTTGCCCCACCCTCACCATGCTCCAGTGACGGAGCTTGTGCCGGTGTCGATAAGTGCTGCTTTGACGTCTGCCTGCAGCACACCACCTGYAAACCACCCCAGGGGGTTGGAAAGTAATCATTCTTGCAATTAAGTCTATCTGCAGTACACCACCTATAAGCCACCCCAGGGGGCTGGAAAGTGATAAGTGTTGCAATTACGTCTATCTGCAGTACACCACCTACAAGGCACCTCGGGGGCGTGGAAAGTGATAAGTGTTGCAATTACGYCTAATCTGCAGTACACCACCTACAAGCCACCTCAGGGGCTGGAAGTGATAAGTGTTAGCTATGACCTCTACCT
>Euphausia_superba_37
ACTACAACTGCCAAAGTAGGCACATCCCAGAGCTTTCAGCTCATAAGACTTAGTAACATGAACACTTTTATCAGCACAATCCTCTTGGTGGCTTCAGTTGCTTTGAGTTCCTTTGCCGCTCCCTCGGATAGCTCCTCCAATACAAGAGGGTTCTTTGGTGGCCAGAGGCCTGTTGGAGGTTACCGGCCTGTTGGAGGTTATCGGCCTGTAGGAGGTTACCGGCCTGTAGGAGGYGCAGTTGGAAGCTTCAATGCAGGTGTCACTGGAGGCCTTGTTGGAGGTGTGAGCCCTGCTATTGGTGCTGTGAGCCCACCCATTGTAGGTGGAGGTGTGATCCCTTCTTCAGGCAGCGTTTGCCAGTTCTGGTGTAACCGCGGAGGCCAGTATGTCTGCTGTGAGAACTCACAACAAGCTCACCCAGGTCGTTGCCCCGTTCCCCGACCACAGTGCCCCCCAGTTCGCTCTGGGTTCCAGGGYCCCCAGTCCTGCAACCTGGACATTGACTGCCCCTACCAGAACAAGTGCTGTTATGACACCTGTCTCAGGGATAGGGTCTGCAAACCTTCCCTGTACTACTAATTGCCCCCTACAACATTAATCCTGGATTCGCCTCTGGCCATAGATTGTCACATCCAGATCATCATATACTTTACTATTGCCTATCCAAAGACTTGTTATTTAATGTAAATACGATTTCATGTACATTTTATTCATTTTATATTCATATACATCATATATCACCATCATTCTTCAGTACATTGTTCTATTGTAGA
>Euphausia_superba_38
AAGCATAGTAGCATTCGTGCCAAGATGAAATTTCTATGGATCCTGATTGTAGCCGCAGTGCTGGTAGCTGCTGATGATGTTGACGACAATGATGATGTTGAAGTTGATGAAGTCAATATTACTACAGCAACTGAAGCCGTTGCTGTAGGTAACAGCAGCACAGCAGGCAGAAGCCGCAGCAGGAGACCCAATGGAAGACCTAATAGAAGATTCTTAGGGGGCCTTGGTAACATCATTGGTACTGGGGCAGCCCTCTTAGGCGGAGTGTTGGGAGGAGGAGGAAGACCAGTAAGACCTAGACCTCCTTTCGGAGGAATAAACTCTGGATTTGGAGGAAACAATCATGGGTTTGGAGGACAAGGAATAAACTCTGGATTTGGAGGAAACAATCATGGGTTTGGAGGCCAAGGAATAAATCCTGGATTTGGAGGAAACAATCATGGGTTTGGAGGCCAGGGAATAAACCCTGGATTTGGAGGAAACAATCATGGGTTTGGAGGCCAGGGAATAAACCCTGGATTTGGAGGAAACAATCCTGGGTTTGGTGGCCAAGTGACTGGTGGATGCCGGCACTGGTGTAGAACACCCCAGGGTCAGGCGTATTGTTGTGAGAACAGCAACCAGGCTCCATCAATTCCATTTACGAAGCCTGGCCGATGCCCACCCGTGCGGCCATCTTGTCCACCTACCAGGAACTTCTTCGGTCCACCACAGACTTGCTCTAACGACAGCCGCTGTCCGGGGGTGGATAAGTGCTGCTTTGATACCTGTTTGCAGGAGCATGTGTGCAAGCCACCTCAAGGAGTTGGCAAATAGATATGTACATATCTTTATATGTTACACTCTCACCTAATATCTAATATCTAGTTGGAATTATCACATTTCAAATGTATATAAATATATAAAATCTATCATATAATGTAGATATGTAAATAATAAACATATTGACTTGAAATCTTAATGAAGGATTTTTTTCAGTTGAGATATATTTGGGATTAAAACCTTAAAGGTTGTGATTCTCAAAGAATATATGATTAAAGATTTTTGTATTTATATGTATAATTTTTTCCATGTATAATAATAATTTATCAATATCT
>Euphausia_superba_39
TCTCTTATAGCCTCCTTCGCTTTCTATAACCTTTTCCATCTTCTGAAAAGAGATAAGTATCGTATCGGATCTTCAGTWCAWCHCCAGTCACAGCCCAAGCAACATCTTACCATGAAAGTCCTCTGTATTCTGCTCTTGGCCGCCTGTGCCCTGGCCCAGAACACCCGACACTATGGGGGGAATAACTTGGGCGGTGGCAGCCTGATTGGAGGCAATGGTGGCTCCTCCTCTGGGTCCTGCCGCTACTGGTGCAGGACACCCCAGGGTCAGGCCTACTGCTGTGAGGGTGGCAATGAGGTTGCCAGTCGGCCAACTGTTAAACCCGGTCAGTGCCCTCCAGTTCGTCCTCAATGCCCCCCAACCAGGGCTGGCTTCAGACCACCTCAGCAGTGCAGCAACGACTCCCGATGCCCAGGGCGCGAGAAGTGCTGCTTTGACACCTGTCTGCAGCACCACACCTGCAAGCCACCCACTTCTTACTATGGATAGATACCCAGCCACCTCAGCAGTGCAGCAACGACTCCCACTGCCCAGGGTGCAAGAAGTGCTGCTTTGTCACCTGTCTGCAGCACCACACCTACAAGGCACCTACTTATTACTATGAATAGATATCCAATTGGACATCAATTRTTTGAAACTGCCTCCAACATTACAAATTAGAAGATCTACATTACCATCTAAGGATAGCCATTTTTAACTGTTACAGGCTTTCACTGTTTTAATATTGTAATCAATAAATTGCTATACAAAACAATGTAGTACATGAACCAGGATAGAATAATGGTTAAAAGAGTATGTGATATGTTATTTGTGTTTGTTAATTACTTGTATTTTCTTATTTGTTTATAA
>Euphausia_superba_40
CTTCAGGCTCAGACTCAGGCTCAGACTCAGGCTCAGCAACTAGGACTGGTGCCAATACAGCTGCAGCCGGGTCAACCCCCAACTCACCTAATACAAGACTATTTGGTTTGGGGAACATAGCAGGAGGTGCAGCGTCTTTCCTCGGAGGAGCTCTTGGTGCAAGTCTTGCTAATTCAGGCAGACCACAGCGACCAGGCTTTGGAGGTTTTGGTGGAAACCAAGGATTTGGTGGAAACCAAGGTTTTGGTGGAAACCAAGGTTTTGGTGGAAACCAAGGTTTTGGTGGAAACCAAGGTTTTGGTGGAAACCAAGGTTTAGGTGGGTTTAACCAAGGTGGTCTTAATCAAGGTTTAGGTGGGTTTAACCAAGGTGGTTTTAATCAAGGAGTTGGTGGGTTTAACCAAGGTGGTTTTAACCAAGGAGTTGGTGGATTCAACCAAGGTATCGGAGGTTTTAACCCAAATATCAACCAAGTCAGTCCAGTTGCCCAATCAGCCAGTTGTCGTCGCTGGTGCAGAACTCCTCAAGGACAAGCCTACTGCTGTGAGTCAGCCAACGAGCCTACAACCCTGCCATTTGTAAAGCCTGGCCAATGCCCTCCCGTGCGTCCACAGTGTCCACCAACAAGATTCAATTTACCACCACGACAATGCTCTAATGATGGTGCATGCGGAGGTGTGGATAAGTGCTGCTTTGATACCTGTCTGCAGCATCACACCTGCAAGCCTCCACTTGGGGTTGAAAGTAACTTACTTAGACTAAAAGAAACGATGTTGTAAATATAAATAAAATTA
>Euphausia_superba_41
TTCAGTCACCACTCCAGCAACATCCAAATATGAGAGCCTTCGGTATCCTGCTCTTGGCTGCCTGTGCCCTGGCCCAGAATACCCGCCACTATGGGGGAAGTAGTCTTGGGGGCAGCCTGACAAGTGGTCTGGGACTAGGAGGGTCTATTCTGGGTGGTGGAGGGTACGGTGGTATTGGAGGCAATGTTGGGTCCTCCTCCGGTTCCTGCCGCTACTGGTGCAAGACGCCCCAGGGGCAGGCCTACTGCTGTGAGGGTGGTAATGAAGCTGCYAGTCGCCCAACTGTTAAACCCGGTCAGTGCCCTCCAGTTCGTCCTCAATGCCCACCAACCAGGGCTGGCTTCAGACCACCTCAGCAGTGCAGCAACGACTCCCGCTGCCCAGGGCGCGAGAAGTGCTGCTTTGACACCTGTCTGCAGCACCACACCTGCAAGCCACCCACTTCTTACTATGGATAGATAACCATTGTACATCAATTATTTGAAACTGCCTACAACATTACAAATTAGAAGATCTACATTACCATCTAAGGATAGCCATTTTTAACTGTTATAGGCTTTCACTGTTTTAATATTGTAATCAATAAATTGCTATACAAAACAATGTAGTACATGAACCAGGATAGAWTATTGGTTAAAATTGTATGTGATATGTTATTTGTGTTTGTTAATTACTTGTATTTT
>Euphausia_superba_42
CTGGAGGTCATTTCGAGGCCTTACCCACTCTTGCACCAGCTTCAGAAGAGCTCAAGGCTCGAGTGTCCATGCTTCCAGAGAACTTCGATTGGCGTAATGTGTCTGGAGTGAACTACATCTCACCCGTACGAGACCAGCAGGCATGTGGATCCTGTTATGCCTTCTCCTCCATGGCTTTGGTAGAAGCAAGGCTCAGGATCGCTACCAACAACCAGAGACAAGATATCTTCTCACCACAGGACATTGTTGAGTGTTCACCCCTGTCAGAAGGCTGCGAAGGTGGGTTCAAGTATCTTATTGGTGGCCGCCACGCTCATGCTTACGGCTTTATCAGTGAGGACTGTAATGAATATACTGGTCAGGATGGTTCCTGCTCCTCCGATTCATCCTGTCCACGTACTTTTGTTAGTGATTATAACTTCCTTGGAGGGTACTACGGAGGCTGCAATGAAGAGCTCATGAAGGAGGCGATAGTGAATATTGGACCCATGGGGGTGTCTTATTATGTTTATGATGATTTCCATAACTACAATGGTGGARGTCTACCATCACACCGATCTCTAGTGAAACCTAAAGTACAGAGAGCCAAGATGCTTCGTCTAGTGTTGCTGTGCATGTGCGCTGCGGCGCCAACATGGGCCCAGACAACTCCCTCATCAAGCTCCAACAACCAAAACTCTGGTCAAAATACTAGGTTGTTTGGCCTTAGTGGTGGTCTTGGTGGCCTTGCTAGTGCCTTCAATCAGATCACTGGTGGCGGTAACAAACCCAACCAGTTCGGTAACAACCAATTTGGTGGGAACAGACCCAATCAGTTCGGTAACAACCAATTTGGTGGGAACAGACCCAACCAGTTCGGTAACAACCAATTTGGTGGTTTTAACCAAGGTGGATTTGGACAACAAGGAGGATTTGGACAACAAGGTGGATTTGGACAAGTTGGAGGTGGATTTGGACAAGTTGGAGGTGGATTTGGACAAGTTGGAGGTGGATTTGGACAAGTTTCCCCTGTTTTACAGAGCCAGACCTGTCGCCGTTGGTGCCGTACTCCTCAGGGCCAGGCCTACTGCTGCGAGGGTGGCAATGAGCCCATCCAAGCTGCTCTTACCAAGCAAGGCCAATGCCCACCCGTCCGTCCCTCTTGCCCACCCACTAGAGGCTTTGCCCCACCCAGGCAGTGCTCCAGTGATGGAGGTTGTGGAGGCCTTGACAAGTGCTGCTTTGATACCTGTCTGCAGCACCACACCTGCAAACCACCACAAGGTTTCGGGAAATAATTATTGGATAAAATCTTGCATATGTGCTGAAAACTTGTTAGTGTTTTAGTATAGTA
>Euphausia_superba_43
GGTTCCGGCCTCCGGGAGTGTGTGTCAGTTTTGGTGTAACCGTGGTGGGCGGTACGTCTGCTGCGAGAACTCACAACAAGCTCACCCCGGTCGCTGCCCCGTCCCCCGTCCCCAATGCCCCCCAGTCCGTGCAGGGTTCCAAGGCCCCCAGCATTGCAACCTGGACATTGACTGCYCCTACCAGAACAAGTGCTGCTATGACACCTGCCTCAGTGAGAGAGTCTGCAAACCTGCGCTATATTACTAACCAGTTATTGTAATACACATCGAGGACACTGGACATTGACTGMCCCTACCAGAACAAGTGCTGCTACGACACCTGCCTCAGTGAGAGGGTCTGCAAACCTGCGCTATATTACTAACCAGTTATTGTAATACACATTGAGGACACTGGACTATTGWMCTGCCCCTAACCTAGAACAAGTGCTGCTACGACACCTGTCTCAGTGAGAGGTCTGCGAATCCTGAGCTATATTACTAACCAGTTATTGTACTACACATCGAGGACATGTG
>Euphausia_superba_44
TGGTGGTTATGGTGGTGGCCAGGGGGGTGGCATCATTAGTTGGAGGACAWGGAGGTGGCATCATTAAGTGGAGGACATGGAAGTGGCAACATTGGTGGTGGAAATATCATTGGTGGAGGTGGCGGTTATGGAGGAAGTGCAATCCACCCTGGTCAGTGCCCACCCGTCCGCCCCCAATGCCCACCCACTCGGTTCGGGCCTCCCCAGTCCTGTAGTAGCGATGTCTCCTGTGGCTGGAATGACAAGTGCTGCTTTGATACCTGTCTGCAGAGGCACGTCTGTAAACCTGCTCAGACAGGGGGCCATGGTTGGTGAGCCGGGACAGAACGTCAAACTGGGATGAAGATTGGTGGAACTTTACAAGGCATATGTATCTCTGTGATTAATTTTGAATGTTTATTTTATTAACCTCAAACTTCATCAATTAAGTACCTGCATAATTCTTACCGAATTATTTGTCAAATGTGTTTTAATTTGTATGTTGTATCTAAATCTTGTTATTTAATCGGTTAATATAATTCAATGTTGGTTTATTGTATTGTTCATTGTATAAATTATTGTATTTTTAGTTTTGTCATTCAATGTGTAT
>Euphausia_superba_45
TACCTCCACAGCCAACACTTGAACTGTAGCTACCAACACACAATAGCTAACTTCATATCCCTCACAATGAATCCCCATATCAGCACCTTCGTCACCGTGCTGGTGGCCTCTATGGTCGCCACCGTTGCCCTGGCCTCACAGACCAGACACTATGGTAATAATCTCGGTGGTGCAGGTCTTGGCCAAGGCTTTGGTGGAGGCGTTGGAGCTGGTCTGGGCCTCGGGGCAGGCTTACTGCTGTGAAGGCGGCAATGAAGCTGCCAGTCTGCCAACAGTAAAGCATGGTCAGTGTCCTCCAGTTCGTCCTCAATGCCCCCCAACCAGGGCTGGCTTCAGACCACCTCAGCAGTGCAGCAATGACTCCCGCTGCCCAGGCAACGAGAAGTGCTGCTTTGACACCTGTCTGCAGCATCACACCTGCAAAGCACCCATCTCCTACTATGGCTAGACATCTGCTGTACATTAATGATGTACACCTGTTTATAGTACTGACCTGCAAATCACCCATCTCCATCTACAGATAGACAACTGTTGAACATTAACTGTTGAACATCTGCAAAGACCTTCATCTTCAATCACCAGTCACTTGTTCACATCGCTGCCTTACACATGTACAAATGATTATGCCATTGAATGTTCCAACTTCATCTACATATAGACATTACTAATATAAACAAACAGCATCTTCTATGAATAATACCCCTTTAAAATAGATTTGTGATACACATATCTAATAGTTTCAAGATTCACATATGGTAAATTGATTTGTTTTTATTGTATTCAGTATTTAATTATCAAGATCATCTGTATATTTATTATGTCAAATTCATGATGTTACTGTTAAATAT
>Euphausia_superba_46
TTGGGCACATGTTTTGGCTTCGGAGGCCAAGGACTTGGAGGTAATGTTGCAATCGGCATAGGTCTGGGTGGTGCTGGAGCAGGTGGTCTTGGAGTGGGTGGTGAAGGATTGGGTGGCATTGGTATTGGAAGTCTGGGTGGTGGATTTGGATCCTCAGGATCCTGTCGCTACTGGTGTAGGACTCCCCAGGGTCAGGCCTATTGCTGCGAGGGCGGCAACGAGGTCGCCAGCCTACCAACTGTTAAACATGGTCAGTGCCCTCCTGTGCGACCTATGTGCCCTCCCACCAGACTGGGCTTCAGACCACCTCAGCAGTGCAGCAATGACTCCCGTTGTCCAGGTGTTGAGAAGTGCTGCTTTGACACCTGTCTTCAGCATCACACTTGCAAGGCTCCCATCTCCATCTACGGATAAAAATAGTTCACAAAATTATGTATCATCATTGATCTCTGCATCTTCACTCTTAATGAACATATAAACACTTAAAGATATAAAATTGTTGACAAGTGGACCTTAACATCCGCTTGCAAGGTGATACTATAAACATGCATGGATTTAAAATACCTGAATCTCACATACTATTTGCATATCAAAATATGGCACCTAATTAGTTCTGCTTCCATCATTTCATAAATTATGTCTTCATTCAGGATGTCACACTACAATAT
>Euphausia_superba_47
GCTAGCAAGCATARTAGCATYCTCGCCAAGATGAAATTTCTATGGATCCTGATTGTAGCCGCAGTGCTGGTAGCTGCTGATGATGTTGACRAYAATGATGAYGTTGAAGTTGAYGAAGTCAATATTAYTACAGCAACTGAAGCCGTTGYTGTAGGTAACAGCAGCACAGCAGGCAGAAGCCGCAGCAGGAMACCCAATGAGAAGACCTAATAGAAGATTCTTAGGGGGCCTTGGTAACATCATTGGTACTGGGGCAGCCCTCTTAGGCGGAGTGTTGGGAGGAGGAGGAAGACCAGTAAGACCTAGACCTCCTATAGTACAGCCAGGTTTCGGAGGAATAAACTCTGGATTTGGAGGAAACCGTCCTGGGTTTGGAGGCCAAGGAATAAACTCTGGATTTGGAGGAAACAATCATGGGTTTGGAGGCCAAGCGACTGGTAGATGCCGTTACTGGTGTAGGACACCACAGGGTCAGGCATATTGTTGTGAGAACAGCAACCAGGCTCAATCAATACCATTTACGAAGCCTGGCCGATGCCCACCCGTGCGGCCATCTTGCCCACCTACCAGGAGCTTCCTCGGTCCTCCACAGACTTGCTCTAACGACAGCCGCTGTCCGGGGGTGGATAAGTGCTGCTTTGATACCTG
>Euphausia_superba_48
GTGGTCGACCAACTACATCATCAGTCTTTGGTGGACGACCAACTACATCATCAGTCTTTGGTGGACGACCAACTACATCATCAGTCTTTGGTGGACGACCAACTACATCATCAGTCTTTGGTGGACGACCAACTACATCATCAGTCTTTGGTGGAAGACCAACCATTAATAGACCTATTTCATCATTTGGCAGTCCCATTGGCAGTAGTTTTGGCTCTTCATCATCTGGTTGTCGATTCTGGTGCAAAACACCCCAGAACCAAGCTTATTGTTGTGAGAACTCTCATCAGACCCCTGGTGAGTGGTTGGCTTCCGTAAGCCTGGTCAGTGTCCACCTGTTCGACCTTTCTGCCCACGAACTGGTAGATCCTTAAGGCCACCMAGCCAATGTTCCAGTGATGCCAGGTGTCCAGGTAGAGAGAAGTGCTGTTTTGACACCTGTCTACAACATCATACCTGCAAACCACCTCAGGGAGGATTTTTCGGAATATAAAACATATACGAATATTTATTATAATTTCATCGAATAAACCAAATAWTTTTTATTATTGAATGTAAAACTACTTGGAGTTATCTTATTGTCCTATCTTATTAAACAAGA
>Euphausia_superba_49
AATTCATATACTTGGTATGATAACATTCCACCMTGGTCAGTGCCCACCCGTCCGTCCCCARTGCCCAACCCACCCGGTTCGGGCCTCCCCAGTCCTGCAGTAGYGACGTCTCCTGCGGCTGGAGCGACAAGTGCTGCTTCGATACCTGTCTCCAGAGGCACGTCTGTAAACCGGCACAGACGGGSGGMCATGGTTGGTGAGGGSSGACAKAACGTCAAACTGKGATGAAGWTTGKTGGAACTTTATAAKGGATATGTTTMTTTGTGATAGATTTTSAMTGTWTAGTTAATTATCCTCCAAAGTCATAAATTAAGTACCTGCATAATTCTTAMCGAATTAWTTGTCCAACTTGCTCCTTATTTGTTTGTTGTATCTAAAGACTGTTATTTAATCTGTTAATTTAATTCAATGTCCAGGTTTATTGATTATTCATTGTAT
>Euphausia_superba_50 ENA|HACF01057754|HACF01057754.1 TPA: Euphausia superba transcriptome shotgun assembly, contig E1811
TAGCGTGGTCGCGGCCGAGGTGGCTCCTCCTCTGGGTCCTGCCGCTACTGGTGCAGGACACCCCAGGGTCAGGCCTACTGCTGTGAGGGTGGCAATGAGGTTGCCAGTCGGCCAACTGTTAAACCCGGTCAGTGCCCTCCAGTTCGTCCTCAATGCCCCCCAACCAGGGCTGGCTTCAGACCACCTCAGCAGCGCAGCAACGACTCCCGATGCCCAAGACGCGAGAAGTGCTGCTTTGACACATGTCTACAGCACCACACCTGCAAGCCACCCACTTCTTACTATGGATAGATATCCGGCCACCTCAGCAGTGCAGCAATGACTCCCACTGCCCAGGGTGCAAGAAGTGCTGCTTTGTCACCTGTCTGCAGCACCACACCTACACGGCACCTACTTGGACATCAATTGTTTGAAACTGCCTCCAACATTACAAATTAAAAGATCTACATTACCATCTAAGGATAGCCATTTTTAACTCCTTACAGGCTTTCACTGTTTTAATATTGTA
>Farfantepenaeus_aztecus_1 ENA|GEUA01009615|GEUA01009615.1 TSA: Farfantepenaeus aztecus comp46746_c0_seq1 transcribed RNA sequence.
ACCATGAAGGGCATCCAGGCGGTGATTCTGCTCGGCCTCCTCTCGGCGGTTCTGGCCGGCAAGATTCGTGGCTTCGGAAGTCCATTTGGAGGCGGCGGTATTCCAGGAGGAGTCGGTGTAGGTGGTGGTTTCCCCGGAGGCGGTATTGGTGTAGGTGGCGGTTTCCCCGGAGGTGGTATTGGTATAGGTGGCGGTTTCCCCGGAGCTGGTATTGGTGTAGGTGGCGGCCTTGGTGTGGGAGGCGGCCTTGGAGTTGGCAATGGGCCTAGTAACTGCAGGTATTGGTGCAAGACTCCGGAGGGTCAAGCCTACTGCTGCGAGTCGGCGCACGAACCAGAGACACCTGTTGGTACCAAGCCACTCGACTGCCCACAAGTCCGTCCCACATGCCCACGTTTCAGTGGGCCCCCCACAACCTGTTCCAACGACTACAAGTGTGCTGGCCTCGATAAGTGTTGCTTCGACAGGTGTTTGGGAGAACACGTGTGCAAACCTCCCTCTTTCTTCGGAAAGCCCCTTTTCGGATGAAGAATAAACACGAAAGAAATTTAAAGGATGAAGAGAAAGAATAATAGACCATCTGACAGACAGCCTATCTTTTGGCATTTGAGACCTCTGATGTACTCTTCCTAATTTTCAGTCTATTATTTGAGAGTACTATTATATGAAAAAAAGAAAGAAAAACT
>Farfantepenaeus_aztecus_2 ENA|GEUA01090612|GEUA01090612.1 TSA: Farfantepenaeus aztecus comp512299_c0_seq1 transcribed RNA sequence.
GACTCCGACGCCCGCTATGAGGCCCCCCATGCCTCTCTCGCCGTGGCGCTCGCTGCAGCGCTCTTCGCCGCCGCCGCCGCCCTCGCAGCCGACACCCGCCACGGAATCGGCGTGGTGGGCGTGGGCACGGGCACGGGGGGCCTCATAGCGGGCGTCGGAGTCGGGCATGGGGGCGGCCTAGTCGGAGGCGTGGGCGTTGTGGGCGGCCACGGCGGCGCGGCCGGAGGGAGCAAGAGCTGCAGGTACTGGTGCAAGACGCCCCAGAACCAGGCCTACTGCTGCGAGGACGGAAACGACCCCGTCTCGCAGCCCTTCGTGAAGCCAGGCAGCTGCCCGCCCGTGCGCCCGCAGTGCCCCCCCGTGCGGTCCGGCTTCCGCCCCCCCAACCAGTGCAGCAACGACTCCCGCTGCCCCGGCCACGAGAAGTGCTGCTACGACACCTGTCTGGAGCACCACACCTGCAAGGCGCCCGGCAGCACCTGGTAGGGACAGCAGCCACCGAGGACGACGCGCCAAGACTTTGGATCAACGTTTCTCAAAGTTAAATGAATTAGCTTTTTCTTTTCAGGCAAAGTGTAAATTACCCCAAGATGAATGTCTGCGTAACAG
>Gammarus_chevreuxi_1 ENA|HADC01001458|HADC01001458.1 TSA: Gammarus chevreuxi, contig comp63873_c0_seq1
CGGGGAAACATGCTCTGGTGGAAACGTACCAAAGTGTACAGGAGATACCCGCTACGAGATAGAATGCTCCTTTTCTCCAGCTGGTTCGTTTACTTGTCCTACAAGAAATCAGTTTGTTATCCTAGTAGCCCACCGGCCGAGCGAGTTTTTTTGTTAAGAGCTGAGTATAAAAGAAGAGGCTGTGTTGACTGTTCCATGAGTGACTCAAGACTTTCCGCCGGAGAAACAGCTTCCTAAGGACCAGAAACCCTTCTCAAGATGATGCACATCGCTCTACTCTGCCTGCTGCTTTCTTCGGCCTTCGCTGAAGAAGACATCCAGTCCCGACTCAGCAACTCCGGTTACATCCCGCAAGGTTACAGCCTCCTCTCACCCCCCCGTCCCTACGGGGGCGCTGGTCCCTACGGGGCCGCTGTTCTCGGGCCACAGCCCCAGGGCTTCCATTACCACCAAGAAGTGCATGTCGGACACAGCCATCCCATCGTGCCCGCCGTCGTGCCCTCGGTCCCTGTCGTGGTTGGGGGCTCTCAGCTCCACGAAGACAGCTGCCGAGCCTGGTGCCTGACCCCTGAACAGGTCCCCTACTGCTGCGAGGAAGGGAGTGAACCTGCCAATCTGGTGGGTCTGGATAAGCCTGGATACTGCCCCGTGTTCAGGGCGAATTGCCCTCAGTCCCAGCAAAGATCTGCGGCTCCGAGGAAGTGCTCTAATGACCACAGCTGTCTAGGCCAAGACAAGTGCTGCTTCGACAGGTGTCTCAATAGACACGTGTGCAAGCCTCCTCGAGGTCTTCTCCACTAGGACATGTGTTGTTACGAGAGATATTTTGATAGGCTTTTTTCCGAGCTCTTCTTGATACAGTGGAAACTTCTACTGTGGAATTCCTGACTATAGTATAAAAACACTGGGCAACTGCATTCGATTCCTAATGTTGAAACTCTAGGGTAACCCTTACCCATCTGTACCCTTAC
>Gammarus_chevreuxi_2 ENA|HADC01003774|HADC01003774.1 TSA: Gammarus chevreuxi, contig comp45058_c0_seq1
CCTGCTGTCGTAGGCTTCCGTGGTCGCTCAGGTGACAGTACCAGCACCGCCTCCAACGGATGCCGCCACTGGTGCACCAACCCCACCACCGGCCAGGCTTTCTGCTGCAGAACTGCCCAACAGCCCCATGCCTCAGTGGCTATCAAGCCCGGCCAGTGCCCTCCACTCCGGCCTTCCTGCCCAACCGGAGGTGCTGGTTCTGGAGGACCTTCGTCTTGCTCCAGTGATGGTGGTTGCGGAGGAGTAGACAAGTGCTGCTACGATACCTGCCTCCAGGTGAATGTCTGTAAGCCTCCCAGCGGCTTCGGACGCTAATCCTACTATAGTCATTTCCATTAAAGCTGTTTACATTTAAGATGTTCCTGTTTGCGTATCTGACTTAATAATCAACTATCTTTGAAAAAAAAAAA
>Gammarus_chevreuxi_3 ENA|HADC01010291|HADC01010291.1 TSA: Gammarus chevreuxi, contig comp22301_c0_seq1
GGCAGGTTTTGGTGGATTCGGAGGAATTGGAGGCCGGCCAGGTTTTGGTGGATTGGGAGGTGTCGGCTTCCCTGCTCCCCAGAGCAACTGCAGGTTCTGGTGCCGCACTCCCCTCGGCCAGGCCTACTGCTGTGAAACAGCCGACCAGAGGCCGACCCCCGTCTTCACCAAGCCTGGTCTGTGCCCCCCCGTCAGGCCCACCTGCCCACTCCGGTCATTCGGAGGCCCGAGCCCCTGCTCTAACGATGGGGCTTGCTCTGGCGTGGACAAGTGTTGCTTCGACACCTGCCTGCAACAACACGTCTGCAAGCCTCCTCAGGGATTTGGTCGCTAAACCAAATTCCAACTTTGTGATAAGAAGCCTAGATTATCGTCCAAATATTGTTACCCAGGTTTTAATTTATTAAAACAATCATCTTTTAAAAAAAAAAAAA
>Gammarus_chevreuxi_4 ENA|HADC01018081|HADC01018081.1 TSA: Gammarus chevreuxi, contig comp53224_c0_seq1
TCGGAGGAGGTGCCGGTGGTCACGGTCCTCAGCTCTCCTCGCACGCCTAACGACATCATGATCGGTCTACTGCTGTGTTCGGTGCTCCTAGCGGGCGCAACCGCTACTGATGACGCCTCCAAGAAAGAGACCAGGCTCTTTGGAGGTCTCGGCGGAGGGGCTTTCGGAGGAGGTGCCGGTGGTCACAATGGTGGCGGTGGCTTCGGAAGTCCCGGTGGTTTCGGCGGTGACGGTGGTTTCGGCGGTCACAATGGTGGAGGTGGTCCTTTCGGAGCCGGAGGAGTGAATGGTGCCAGCGTGCTCCCAGGGGTGATCGGTGGAGGGGGTGGCTTCGGCGGTGGAAATGGCGGATTCGTAGACAGTGGAATTGGAGGCGGATGCAAGAACTTCTGCAAGAGGCACGGCAAGTACGTCTGCTGTGACGACAACAAAGGCGGCGGCGGCGGCTTCGGGGGCGTGAAGGTCGGGCAGTGCCCTCCAGTTCGACCCACGTGCCCGAGGTTCAGGAACCCTCAGATCTGCGACTATGACGGTGAATGTGGCGGCATTGACAAGTGCTGCTTCGACAAGTGCCTTGGAGAAAAGGTCTGCAAGTCTCCCCTCTCTGACTCAGGATACTAAATGAAAAAACTCCCAAAAAATTTCAAATTGATATCTTCGATTTAAAGGCAACAGCCGTAATAACAGCATATTGATCTCTTCAATTTGTACCTCAACCAGTAATCAAGGTAGAAATGTTTCAATTTTTGGATCGTAACCCTAATTCATCTGTTGAAAGATCGAAATGTATTCTTTATTGTTCCTAAGTCCGTCGTTACAACTCAGAAATATTTATGATTCAATTTAAATAACACACGATACTTAGTTCCCAAAAAGAGAATGGGTGATGTAATTATGTACGAGTAAATTATTCCATAACAACCAAGCAGCTGTTTTACTTTTCCCTTTCGGATATTTCATCCTACACCGAACTGGTTGCCAAATGTATGAAGAAAGACATATTTATAATATATGTTTTTATGTGTGTGTGTGTGTGT
>Gammarus_chevreuxi_5 ENA|HADC01018635|HADC01018635.1 TSA: Gammarus chevreuxi, contig comp53263_c0_seq1
GTTTTCAGCCCAGGACGAGGGAGTGAACACCGTAAGAAATCGATGCACTACACAAGATGATCCCATTCACGCTCTTGTGTCTTCTGGCTACTCCAGCCTTTGCACATGAAGATACTCTGCCTCGCATCGTGAATCCTGGTGGCTCCATCGGAACTGCTTTCAACGGGAACGCTGACACAAACCAGGAAGCTAATTATAGTGTTCCTCTTCAAAAATACGATGCATACCCTCCTGTATTCGCCCCTGGCGATCTAAGTGTTGTCACTGATACTGGCATGCTCCAGGAGCCCGAACCCTCATACCCCATTGAAACGAGTGCTGGAAACACCGTATACGAAAATTCTTGTCGGTACTGGTGTCTCACCCCTGGAAATTTTGTCTACTGCTGTGAAGAAGGTGATGAGCCTGAGAGTGTTGTCGGCCTGGATAAACCTGGATTCTGTCCCCTTTACAGGCGGCGCTGTCCTCAAAGCCAGAAGAGGTCCGTGGTTCCGAGGAAGTGCTCCAATGACCACAGTTGTCTAGGAGGCGACAAGTGTTGTTATGATCGATGCCTGGACAGGCACGTGTGCAAGCCCCCCAGGAGGCATCGGTACTAGATTAAGCTGTATTTCACAACGTGCACTGTATGATAATTGTATCACGTACACCATCGGAATATCAATTTCACAACGTATACTGTATGATAAATGCATTATGCAGAGCGTAGATTACTCTGGTTCTTCAATCGAAATGCATATCTTTCACTCGCATAACATACAGTTGTATATACTCCACTGTGAACCGGATGCTAGAATTTGTTTATGGTAATATATACCAAGTTGTATCCAGAATACGACAACTGGAATCTTCAAGTTTTGTTCAACTGATACATGTTGGACTTGTTTATTTATAACTAATATTTTTAATTTAGGACAATATTAATATATTCTCAAATGTCTATTTTGTTTTACTTCCTTCCTTCCTG
>Gammarus_chevreuxi_6 ENA|HADC01018740|HADC01018740.1 TSA: Gammarus chevreuxi, contig comp54983_c0_seq1
ACTGCTGCGAGTTTGCCCCCATCAGGAGTCTGAAGAGGGGGCAGTGCCCCAGGATCAGGTCCTACTGCCCCCAGGCCCTTGGCAGGAACTCGACGCCTCTGCGCTGCGTGGAAGACGACTCCTGCCCCGGGCCAGACAAGTGCTGCTTCGACAGGTGCTTCACCACGCACGTGTGCAAGACACCTGTCAAGGTGTTCGAGCAGCCACCGCTTGTGTAGCAGATATACAATGCGCACTGCTACTGGTCATTAAACATATCATTCTTAGTGTCTCTGTTATGTTTTCAGCACAATTCAGTTTATTTGTCTTTCAATGAGGTCTAATGCCATCTATAGAAAATAAAGTCTAAGTCCT
>Gammarus_chevreuxi_7 ENA|HADC01022500|HADC01022500.1 TSA: Gammarus chevreuxi, contig comp43424_c0_seq1
AAGTGGAGGAGGTTTCGGAAGTGGAGGAGGTTTCGGAAGTGGAGGAGGTTTCGGAAGTGGAGGAGGTTTCGGAAGTGGAGGAGGTTTCGGAAGTGGAGGAGGTTTCGGCAATACGGGAGGATTCGGTTCTGGAGGTTTCGGAAATAGTGGAGGTTTTGGAGGACGCCCCGGTCGCCCTGGAAGACCTGGATTTGGTGGATTCAACGGAGGAGGTTTCAATGGTGGTTTTGGAGGAATTCTCCCGAACCAGGCGCCCCCAGCGAGTTGCCGATTCTGGTGTCGTACCCCTCAGGGACAGGCCTTCTGCTGCGAGTCGGCCGATCAAGCCCCTACCCCAGTGTTCACCAAGCCAGGCCTCTGCCCTCCCGTCAGAGACACCTGCCCCCTCAGATCTTTTGGCCCTCCCAGCACCTGCTCCAATGACGGTGCCTGCAGTGGCGTGGACAAGTGTTGTTTCGATACCTGCCTTCAGGAGAATGTCTGCAAGCCGCCCCAGGGCTTCGGACGTCGCTAAGTGATGTTGTCTATCTCCGTCTAAGATCTTGAAGCTAAGCTCGATGATCTAGGATCTAAGTTCTAATTTCAAGGATCCTGGACCTAGGATTTCTAAGTTGCAAAATCTAAGATCTAGAACCTGCATCTAGAACATATAGGATCTAAGATCAAAGATTAAGGATGATGGCTCTAGGACGTTGTTTAGCATATAGATCTAGGACCTGGGCCTATCATCTCGGATCTGGAACCTGAATCTAGAGTCTATGATATCCGTCTATAGGTTGCAACAGTCTGTGATATCCCGTACTTACCGCAGTAATCTAAGATGAAATATTCAGAATACTTGAGGCTTCAATGATATGTATCTAAAATAAATTATTTAAACGAAAAAAAAAAA
>Gammarus_chevreuxi_8 ENA|HADC01022527|HADC01022527.1 TSA: Gammarus chevreuxi, contig comp42759_c0_seq1
CACCGGGTCCAGCAGCTGTGTAGGCCGTCCGTTGGGTTTCATTCTACACCTGCCACGAGAGAGAACACCCAGGGCGTGTCGCAGATACTGAGACCATTTGGCCCTCTTCCACCGTCTATATTAAGGATGTTGTCTGTTGCGCTGCTCGTGGCAGCCCTTGGCCTGGCGACTGCGGACAAAATCGTCTTCCCTGATTCCTCCAAGAAAGCCTCGGCGGCCTCCACTGACCCTCCACCGAGAGAGGGGACGCCATCGGACACTGAAACAAGGTCCTTCTTCCATCCCAGCTTCGACGGGCCTCTTGGCCCACACGATGCCCTGAACCACCACCAAGGAGACCTTAGACCTTTGCCTTTTGGTGCTCCAGGGACCCTAGACTCCCATCATCATCCTGGAGGGAGTGGTTTTGATGGGGGACCTCATATACCAGGTGGATTCATCAAGCCAGGTTTCAACGTACCCGGTCCTCTTGCTCCACACGGTCTTCACCATGGGGGCATCAGCTCTATCCCCCACGGTGGGCCCCAGCACATTGGCCCTGTGATCCCTGTCACTGACCCGCTCTCAGCCCACCTGGGGGGCAACCCAGGTGGGTTCCCCGTGTCCGGTGGGTGCCGCTTCTGGTGCCGCACACCCAAGGGTCAAGTCTATTGCTGTGAGGATGCCAACGCTCCCCAGAACCCTGTGGGGGTGAAGCCTGGAGTGTGCCCCCCTTCTAGACCTGCTTGCCCCCCGACGAGGTCCCTGGGCCCCCCTGCTCCCTGTTCTAATGACGGCTCGTGCGTGGGGGTGGACAAGTGCTGCTACGACACCTGCCTGCAGGAGCACACCTGCAAGCCTCCGCAAGGCTTTGGTCGATAAGAAATGGCTATTTATATCCAAATCGTTTGAGTATAAACATTCGGTCTGGATCCTTCTTACTATAACTGAGGAGTTTAGGTTATTTTACTATAACTCCAGACTCTGTTCCATTTTATTGTAACGCAGAGTTTCTACTGAGTCTATATCATTTATATAGGAGGATAGATTGTTTCCAATGTATCTAAAAATCTATGACTGAAGTAATTTATTCTCCTTATGTTAAAACTTCTGTCTTCTGCTATATATTTAAGTTATTTATGTTTCATGTAGTCGAATAAATTATTCCGGACCTGGCATTTTGTTTTGAGACGGCAAACAACAAAAGCGTAACGTTTGAGTGGCTGGAGATCGCATCAAGATGACTGCGGCTTGTGCGTAGCCAGGATCAAAACAACATAATATATTCGTGTAACCTAAAATGTGTTTTATTTGCGATTGTTCCCTGTTTGTGTTTTATTACGATTATTACAGCCAGAATTTATTTTCAAAATTATTGAGTCACTGTAGAGCTCACCTGTTCACCAAATACAGTACCAAATTGGACAGAGAATTAGACTAAACTTTTGCTAGAATGATTTCTTATTCTTTTCATGATCGGCCAGCCTCTGCAGCCTCTGTCAGCCTCTGCAGCCTCTGTCAGCCTCTGCAGTTGACCGCTGCTTTGACTGTCGTGTGCACTAGCCACGGACGGAAAATTATTGAGCAAATTATTTAATTAAACTGGTAAGGACAGGTTACAGGCAAGACTGATGATTCTGTTTGATGAGCTGTTCGAATGCTAATGCATTCGGCATGCTGCTCCTTCCTTCGTCCACCGCTGCTCATCCCTTCCTCCACCGCTGCTCATCCCTGCGTCCACCGCTGCTCAT
>Gammarus_chevreuxi_9 ENA|HADC01023751|HADC01023751.1 TSA: Gammarus chevreuxi, contig comp60189_c0_seq4
GCAGCAGCAGCGACACGAGCAACAATTCTCAAACACAACTCTTCACTTCTTTCTAACACCTACCGTCATGAACACTATGGTGTCCTGTGCCGTGCTGCTGCTGGCTGCCGTGGCCGTCGTGCACGGTAACGACTGCTCGCGCTGGTGCCGCACTCCCGAGGGCCAAGTTTACTGCTGCAAAACAGGAGCTGTCGGGGGCGGGGACCCTTCACCCCAAGTTAACAGAGGACGTTGCCCAAAAATCCGTACAGAGTGCCCACAGTTCGGCGCCTTCGCACCCCCTAATGTCTGCTCCGATGACAGTGACTGCTCACGTCACCAGAAGTGCTGCTTCGATCGCTGCCTTGGTCACCACGTCTGCAAACCCGTCGTGCAATAAGATGGGATGTGCTGCAATGGGAAAAAGACACAATCGTCGCAGTATTTCAAATCCTGCAAATTCATCGTGCTCCAAACTGGAAGTCATCAAGGCTGAGTTTCATTCATTTTAAAAGCGACACGATTGTTGCACATATGAGG
>Gammarus_chevreuxi_10 ENA|HADC01024005|HADC01024005.1 TSA: Gammarus chevreuxi, contig comp36622_c0_seq1
GGTTTTGGAGGTGGTTTTGGAGGTGGCTTTGGAGGTAGACCAGGATTTGGTGGCTTTGGAGGCGGACCTGGTTTTGGAGGTGGTCTTATTGGAGGTGGTTTTGCCCGTGGGCGTTCCACGGACTCAGCTGCCAGCCCAGCTGGTGGAGCCTCCCCCCTCAGCTCCTGCCGCGTCATGTGCAGCGATGCTGATGGCAAGTCCATCTGCTGCGAGGCGGAGACAGACCCCCAGGCCCTAGTGACCATCAACCCCGGCCAGTGCCCCGCTCCCCAGGATTCTTGCCCCGCCGGGGCGTCTGCGGCAGGTGCAAGGTCTTGCTCCAGTGACAGTGCCTGTGGCTCGGTAGACAAGTGCTGCTTCGATACTTGTATTCAAGAGAACGTGTGCAAGGCCCCGTAAGACCTGGGACAATACGTTAATCTCAAGGGCTTCGTTTATAAAGAGTCATCTGTGATTCGTTCAATAAATGAACAAGTCATTCGTTTTAAATGAAGTTTTTCTCAATATTGTGCACACTACTTATTTCCGTGAACCAAATACTTGTTAAAAATTATTTATGAAATGTTTCCTTGAAAAAAAAAAAA
>Gammarus_chevreuxi_11 ENA|HADC01026784|HADC01026784.1 TSA: Gammarus chevreuxi, contig comp21351_c0_seq1
CCAGCAGTGGTCGTGGAGTCAGGGGGGGGGTGGTGATAAAGATATTGTTGGGGTGATCGTCGCAGTTGGCTGAAGATTCAACGGAACACGTACGCTTGCTGGTTATAAAAAAAAATATAAAAAGATGACCACAATGCTCGGGAAAAACAGCGAAGCTGAGTGCTGCCAGCGCTGGCCGTCCGGTGCCATTTAAAAGCCGGTCCTGCGCGTCTCCAGCCACAACCAAGGCTGGAACACTCGAGACAACATGGCAGTCTGGCAGGTTGTATTGGTTTGTTGCTTGCTGGCTCAGAGCGCCAACGCTCAGGACACAGACAAGAAGCAGGAGACACGAGGACATTTCGGAGGCGGCAGCAGTTTCGGAGGCGGCGGCGGCGGTTTCGGAGGCGGCGGCCATGGTCGTCCCCAGCGGCCCGGTAGTTTCGGAGGCGGCGGCGGTTTCGGAGGCGGTGGTTTCCCTGCTGGAGCTGTGGGTGGATTCGGTGGCGGTGGATACGGTGGCGGTGGATTCCCTGGTGGAGTTGGAGGTGGCGGCATCAATCAGCCCTTCCCTGCCGGGGGCCACGGTGTTGGCGGCAGTGGTGGATTCGTACAGCCTGGAGGCTTCCCAGGTGGCACTCTTGGAGGACCTAGCGGAGGCATTGGTTCCAGTAACTGCCGCTACTGGTGCAAGACTCCAGAGGGCCAGGCATACTGTTGTGAGAACAACCAGCAGGCCCCGAAACACCCCGTGGCTGCCATCATCCAGAAGCCAGGCGAGTGCCCTCCAGTCCGCGCCGAGTGCCCTCTCCGCATCTTCGGTGGCCCTCCACAAACCTGCTCCAAGCACGGTGATTGCTACGGCTCGGAGAGATGTTGCTTCGACAGGTGCCTCAACGAACATGTTTGCAAGGAGCCATTCTACGGTTAAATCAACCTGCATAAAGGACTTCATGAGTCGCTCTCTGTAAATCAACCTGCCAGAGATTTTATAAAATAGCAAGATGCAATTCATCAATAATTAAATCCTAATTTACATCTTTGTCGCCAGATCAAGAGTTCAATGATAAACTAACTTCAGTAGATTATTCCGATAGCATATTTTTCACGTTCCGTTCAGAGCGTTGTTCAATTTTTAAATGTATGTGGTGTGTCAGAATCACGGAAAACAGAAGTTACACTGAATCATATGTTACTACGCATTATATGATAATTATACTTATTGATCTACTATTTATACATTTACTAATAAAAATGCACATTGATTCGAAAAAAAAAAAAA
>Gammarus_chevreuxi_12 ENA|HADC01030609|HADC01030609.1 TSA: Gammarus chevreuxi, contig comp51301_c0_seq1
ACCAACTGCGCCGCTGCTGTCAACACCCAAGGTGTACAAGATCATCAGACATCATGAAGTGTGTAATCTCTGCTGTTTGTCTGCTGGCGCTAGTGGCGGTTGTGGCATCAAAACCAGCCACTCCCGAATGCAGATACTACTGCCAGAGGCCGGGCTCCCTCACCTACGACTGCTGCGACGATAACGGCAATAACCCCGGACGCTGCCCGACTCCCAGAGATACTTGCCCTCAGTTCGGCTTTTCGTCGCCCCCCAATGCCTGCTCTAGCGATAGTGAGTGCAGACGCGGCCAGAAGTGTTGCAAAGACACCTGTCTCGGGCATAAAACCTGCAAACCCGTCGTGCAGTAGAAGAGCTGGGGGTGAGGGCAGAGGTTTAACTACAGGCGATGATTGGCTGAGGAGAGGACCTCAATCGTAATATCACCTGCAGACCCATCGTGCAGTGGAAGAGCTGCGGGGGGATGGCAGAGGTTTAACTACATACGAAGAAGAAGTCTAACATAAAGTGCGTTCGGTTAAAGAGTACAGATAAATAATCAAGACGCACCTCCTTTATTTCGGACTACACAAAATGTTCCCGTTATTTTCAATCTTTTGATAAGTTTGGGGAAGGAAAAATTCTGATTCTAAAGAAGAGTCTGATGATAGGCTGTTGTCATAATTTTTTCCCCTGTGTTATTTGTATTTTTTTTGTTGAGCTGCAAATGCTTGCATATAGACAAATAAAAGTGGAAATGCGATGCTGTCTCTTTTTAACGAAAGTGATATATATACCGAATAAATGGCCAGCTCACCTTGAATGACGGGGCGGGACGTGGCCCAGCACCGGCATCCATGCGGCGGTCGTCGAAACTGGAAATACACTTCGCCTCGACACGACTGTTGCAGGGGCTAATTCGAGTCGAAACAGTGCATGAATAAAATAGAACGTGGACTACAAGAAAAGAAATTGTTGGACTGATATCTATTACACTATACTTAAATGGGTGTTACTTTTCCTTGTTCATTTATGTTTATATATACATAAATATGTTTATATATATTCGGCAATCTATATTGGCTCATGCAGAGGTTATTGTTCGTGATTATTTCTTTGACTAGATTATTAAGTCTTTGATGGAGAGTTTTCTGCGTCATTTATTGAAAATACGAATCTATCGATACATTTGATCCTAGGTCTGCTCGTCTTAGCCTTGCGATGAATGAAGCTATCTGTGTATTGGTAAATATATGGTATAACTTCTAAATTATATGAAAAACTCGGTTAATTATTACCGCGCCTACTTGGTCATCTCCATAACGCGTAGGCAATCGTCTAATGATTCAATCCTCTCCAGGAGGAAGTTAGACTTCCCCTGTCTGGAGGGTGCTATGCTGGCTTGTGATCATTAAACTTGCACTATAGCTCGGTAATGTGAGTGATTGGATGTTGCG
>Gammarus_chevreuxi_13 ENA|HADC01033722|HADC01033722.1 TSA: Gammarus chevreuxi, contig comp46344_c0_seq1
GTCTTCTGGTCCCCACGCATACTCGACAATATGATCCGCGCCCTCTTCCTGTGCGTCGTCCTCGTGGCGAGCGCCTCCGCCGATGACAAAAACAAGCGCCTGTTCGGCGGCGGTGGCGGCATCGGCGGCCCGTTCGGTGGCCTCGGCGGCGGCGGCGGCTTCGGAGGCGGCGGTTTTGGAGGCGGCCAGGCTGTAGGCCTGGGAGGCGGCCAGGCTGTAGGCCTGGGAGGCGGCTACGGAGGCGTGAGCGACACTTGCCGCTACTGGTGCAAGACGGACGTTGGCCAGGCCTACTGCTGCGAGAGCGGCCTGGAGGAGCCTGGACTCGTCGGAACCAAGCCCGGAAAGTGCCCACCTGTTCGACCCACCTGCCCTCGCTTCAGGGCTCCCCAGCTGTGCTCCAACGATGGTGCCTGCGGAGGCATCGACAAGTGCTGCTTCGACAAGTGTCTCGGCGAACACGTGTGCAAGGCCCCGCTCCCACAGTACTAGACGATGACGCGCCATGGAAGTGTAACCAAACTGATCTCAACACCCGCCGACTCCTACCTTCAATGATCTCAACTCCATCTTGGTTCTTATTGCCAACTGATCTCAACACCCGCCAACTCCTACCTTCAATGATCTCAACTCCATCTTGGTTCTTATTGCCAACTGATCTCAACACCCGCCAACTCCTACCTTCAATGATCTCAACTCCATCTTGGTTCTTATTGCCAACTGAT
>Gammarus_pulex_1 ENA|HAFM01003199|HAFM01003199.1 TSA: Gammarus pulex, contig Locus_2034_Transcript_1/2
CTTCGCACGCTCAACAACATGATGATCCTTGTGCTTCTCTGCTCAGCGCTCCTAGCGAGTGCTGCCGCGACGACTGAACCAGCCAAGGAGACGAGGCTCTTCGGAGGTGGGGGTGGAATCGGGGCTCCCTTCGGCGGTGGTGGCGCCAGTGGCTTCGGCGGCGGTGGTGGAAAAGGAAAAGTTCCTTTCGGGTCTGGAGGTGCTGGCGCGATCGGTGGAGGTGGCTTCCCAGGTGGTCTTGGTGGAGCAGGAGGCTTCGGTGAAGCAGGTGACTTCGGTGGGGCTGGTGACTTCGGTGGAGTAGGTGGTTTCGGCGGAGCAGGCGGCTTCGGTGGAGACGATGGATTCGTAGAAAGTGGCCTTGGAGGTGGATGCAAGAACTACTGCAAGAAGGGAGGCAGGTACACCTGCTGCGACAACGACAAAGGGGGCTTCGGCAATGTGAAGATTGGCGAGTGTCCCCCGGTTCGACCCACCTGCCCCCGCTTCAAGAACCCTCAGATCTGCGACTCTGATAGCGAGTGTGGAGGAATAGACAAGTGCTGCTTCGACAAGTGTCTCGGAGAAAAGGTGTGCAAGCCCCCCAGCCCCGGCTCGGGATACTAGGTGATAATCAACACCAAAAATGATAAAAAATTGCTCTTTCTTTTGAACCTCAATCAACAATCGACATAGACAAGAAGTACTTTTGTTGTATTGTCAGTATTTCAAATAATGACCATCGGTTCAAATGTACGGTTCAAATAATAACCATCGGTTCAAATAATAACCATCGCTTCACGACTCCGAATCAGTCGTGATCGCTCAATTTTTTCATAATAAAATCGAAAATATAGTTCGGATTATCAGTTACTAAATCCAGGAAGGGTGATGTGATGATGGCAAATAAATTGTTTACATAACAAC
>Gammarus_pulex_2 ENA|HAFM01005728|HAFM01005728.1 TSA: Gammarus pulex, contig Locus_3029_Transcript_1/1
CCGGGAGTAGGTCTTGGAGGCGTAGGCGGATACGGAGGAGTGAGCGATACTTGCCGCTACTGGTGCAAGACGGACGTTGGCCAAGCCTACTGCTGCGAGAGCGGCCTGGAAGAGCCCGGTCTCGTCGGTACCAAGCCTGGAAAGTGCCCGCCTGTCCGACCCACCTGCCCCCGATTCAGGGCTCCCCAGCTGTGCTCCAATGATGGGGCATGCGGAGGCATCGACAAGTGCTGCTTCGACAAGTGCCTCGGGGAACACGTGTGCAAACCCCCACTGCCAGGTTACTAGACAAGAACATGCCATGGAAACGTAATGAAATTGATCTCAACACTGCCAAGTATTTTTTTCTATTTTTCACCATGAATTGTCAAAGTTAATTAGCATGAACTTACCAGCTGTTCATGCATTGCTCCAATCATCAGGATCAATCATTCAGTTTATGGATCTATGTTTAAAAATTTTAACTCGACGAAAGAATAGAAAATAAAATCGAGG
>Homarus_americanus_1 ENA|GEBG01000374|GEBG01000374.1 TSA: Homarus americanus DS01-Homarus1_Transcript_278 transcribed RNA sequence.
ACTTAAGAGCTTAAAAAATCTATAAGAAAGAACACACCAGTTATATTATTACTTGACAGACAACCTCGTCGTCTGCACTGCTCCTCCAACGCCTCCTGCCATCCATAATGCTGCGCCTGTTGGTAGTGATGACCGTCGTGACGGTGGGTCTTGGCTCTAGCATCCTTCCTGTCACTCCCAGCTGTGTCTTCTGGTGCAATTTCCCAGCCGCTGTCAACGCTGGTGCCAGTTACTGCTGCATTAATTCAAACCAGAGAATTGTCGAAAATACAAGTCTAGAACCCCATGCAGGTAGATGTATAATCCATACCTTCTGTGCCAGAGGCGACTTTACACCGCCTTCCCCTATCAGATGCGGTCATGATGACTATTGTCCCTACAACGAAAAATGCTGCTATGACGCCTGTCTGAAGCACCACACCTGCAAGGGTCCTCTTCCCCATTAACTCCTTGCACAAGATCACACCGAATGTTCCACCCGCTGCCTTCTCGGCGTCACACCTAAAACAATTATCATGTAAACAACGCCAATACGAGCATTCAGCAGCCAGCCGTTCCTCCCCACCCAGTAATGCAGTTGTCTCAAAATGGAACTTGTAACTGGAACGTGATCCACTTGAGTACCACCAAATGTTACACTTGTGTTATATGAACTGTGTATTATTATTGCTGTTATTATGTTCTTCAGGTTTGTTGCATATGCTTTATGTTCATTAGAGAGCAGTGTTTCTTACAATGAAGTTGTTGTCATCAATTACAAGGTTTTACAATAAAGTTGTCGTCCGTTCTTCAGGTTTGTTGCATATG
>Homarus_americanus_2 ENA|GEBG01001960|GEBG01001960.1 TSA: Homarus americanus DS01-Homarus1_Transcript_1483.contig3 transcribed RNA sequence.
TGCTGTGATCCTCATCCTGGTAGATGCAGCAGTTGGGGCGGAGATCTCAGACAAGCTACATCTTACCTGTCAACCTCTATAAACATGAGTCTTCGAGTGCTGGTGCTGGTGGCGTGTGTGGCGGTGGCGTTGACTGACATCATCCCACCACCACCACCGTCTGGCTGTGTCGCTTTCTGTCCCCACCCAAACCCGTACCCCGGCGCCCCGGACTATATCTGCTGTGATCCTCATCCTGGTAGATGCCCACGTATACGCTCAGTTTGTCCGTTCTCCTCCCAAAAAGTCCCGGAGTGCAGTAAAGATTACGACTGTCCGTTACATGAGAAATGTTGTGAAGACGCTTGTCTGTATGTCAAGGTGTGCAAACTAGCCCTACACTGAGCCAAGAAGAACAATAAACACTCGCTAAACATGGAGGAAGGAAGCTAAGGCTAATGAGAAGTGAGAAATAACGAGAAGAAGCGAGGAATGGCAAGAGAAAAGAATAACGA
>Homarus_americanus_3 ENA|GEBG01010879|GEBG01010879.1 TSA: Homarus americanus DS01-Homarus1_Transcript_8539 transcribed RNA sequence.
TTCGTTGTTGAAGAGCAGTAATATTATAACAGCAATATGCAAGTCATCATATTCATTGGTAATGATACAATAATAATATACTGTATGTCCCCATGTTTACAGACAGGATGATGAAACTCTGGTTAGTGGTGTGTGTGGTGGGTGGGTGGCAAGTGTCCCTGGGGGCGGGGCAACTGCCTTGTCTGGCTGATCCAATTCAACCTGATTGCGTTGCCTTCTGCCCAAATAATTATAATGGTGAATACTTCTGCTGCGACACCAATGGCAACAATCCAGGGCAGTGTCCAAAATACAGTTTAACCGCCGACGAGAGGTCCTTGCTGTGTGACCCCACTCAACACAACTACCCCTATCACCTCAACTGTAAGAGTGACACTGACTGTTTCGCGTGGGAGAAGTGCTGCTACCTCCCACAAAACAACCAGCGCATCTGTCGTAGCAGTGTATAGGTACTTTGAAGTCCTGCAATTGTCAATCACTACGTGCCAGCCAACACCACCAAATAACCGCCAGAATAAGATGTCATTACCAGAAGAACTGTTTGCACCATCGGAATTTTAATTATATTTTATTATTAGAATCATTCATTTCGTAACTTCCATAAATGTCTATACAGATGATCATCACAGTTCAAACTAATTCCTGTAACCAACCATCAAAACATTTATATAAGTTTATAATAATAATCGTAAATAACTATGTTCCTCCTCTTATACATTGTACATGACAGAAAGTTGTTTAAAATAAATGTTGATGTTGCTCCTAAAATTATTCATAATTCAGTATGTAATGTATCCCAGCAAGAGGAATTAAGATAATGACGGTTTTAAGATAAATCCTAAAATAACCGTAATGAAATAATGTTAGAACAACAGGAACAAAATCAAAGATATTTAGTTCTAATTCTCAGTGGTAGGTGTTTAATTCATCTGAAATAAATCGTTTGGCTTCAGCGAAATTAAAATACCTAAGAGCGACAATCCTCCCTAAAGGTTTAAGATAAATTTTATCTCCAGTGGAGATGTGAGAACTC
>Homarus_americanus_4 ENA|GEBG01059391|GEBG01059391.1 TSA: Homarus americanus DS01-Homarus1_Transcript_52150.contig1 transcribed RNA sequence.
GAGGAGATGGCATCTTCGGTAACATAAACCGACCAGGTAGTTGCCCCCCAGTACGGCCTCAGTGTACCAGAAACACCAACGCCAACCGTCCTACACCTTGCAACTCTGATCTTCCCTGTGCCGCCACTGACAAGTGTTGTTTCGACACCTGCCTTGACTATAGCACCTGCAAACCAGCTATTTAATCCACACATGAAACTACGGAGAGGAAGAGGCAGAACAACTGTGAAACATTTGTAAACTTTCAAATTCTATGGATCAAGTACAGCAGCTGTCCTTCACATAACCAGACACCAAGTTTCTTAATATATGTTCCTCCTAACTATGACACAGCAATTTACACCACTGTCAAAACCAGTTTCCTATCCGACTATGA
>Hyalella_azteca_1 ENA|GAJP01001201|GAJP01001201.1 TSA: Hyalella azteca contig02340 transcribed RNA sequence.
CCAAAAGAACGAATTTTTGGAGGCGGTGGCCTAGGAGGACTTTTCGGCGGCAGCAAAAAGCCTTTGGGCCCAGGACCAGGACCTCTTGTAGGCGGCGGACCTCTTGGCGGCGGACCTCTTGGCGGCGGACCTCTTGGTGGCGGACCTCTTGGTGGCGGCAGTTTCGGTGGAGGAGTTGGTCCGATCGGAGGCGACTACGACGACTTGGGACTTGGTGGTGACTTTGGTGGCGACTTGGGTGCTGGGGGCTGCAAGCATTTCTGCAAATCCCCAACCGGTAAATATGTCTGTTGCCCCACCAATGGCCCTAAGCCTGGCGAATGCCCCCCCGTAAGACCTACATGCCCTAGGATCAACGCTCCGAAATTGTGCATCACTGACTTCGAATGCTTCGGTGTCGACAAATGCTGCTTCGATACTTGCCTTAAGGAGAGAGTTTGCAAGCCGCCCCATCCGTACAAATAAATTTTAGCCTCGATGGCTCAATTCAAAGATGATCGAGGAGGAACTAAAACCCAATTGTCGTAACTATACCACAGGATTTTGCGTGCATAAGACCTCAATGACTTCTAATAAAATGAATGAAGTTTCACAAAAAAGAAAAAAGTACCGACTGCGA
>Hyalella_azteca_2 ENA|GAJQ01002223|GAJQ01002223.1 TSA: Hyalella azteca contig04479 transcribed RNA sequence.
TGGCGGCGCTGGAGGATTCGGTGGTGGGGGGCAACCAAGGATTCGGAGGTGGGATTGGTGGACACCCAGGAGGATTTGGTGGGGGTATTGGCCTCCAAGGTGGATTTCCAGGACAAGGATTTGGCCCCGGCGTTGGAGGCCAGTTTGGACCAGGCATCGTTAACCCTGGTGTAGGCGGTGGATTGATCGGCACGACGCACACCGACGGCGCATTGGCGTATAACTGCGCTGCGACGGCTAGTCAAGGCCAGTTTGGCATTGACGCGACGTGTGAGAAATGGTGCAAGACTCCCCAGCAGTACTGGGGCGGCAAGTACGTCTGCTGTGATGACAGGCCAGCCTTCTGTCCCCCCGTCAGGAGCGAGTGTCCAAAGTTCGGGGGGCTGGGCCCCGTGTGCTGCTTCGTGGACTCACAGTGTCAGATACCGACGGACAAATGCTGCTACGACACATGTCTGGGTCACAAGGTGTGCAAGCCCGCTACCAAACAAGGCTTCTGATCTAATTCACTTAAAATTTTAGTAGCAAATTCAGGGCTCCACGATGTTTCCTACATAACTCTAGAGATTAACAATAGCAGTTGTTACGAGGTTTCCCTAAAATCTGTTGCTGGTTGTAGGGCATTTTAGCTTAAATCCGTCATAAAAAATTGAACTGTTAATCCAGAGTTCACTTTCCATTTCAATAAATATAAAATTACTAAA
>Hyalella_azteca_3
AGGACAAGCGTACTGCTGCGAGTCCGCGAACCAGCCTCCTTCCCATCCCGTGGCTGCCATCGTCGACAAGCCTGGCCTCTGCCCGCCAGTGCGCGCTGTCTGTCCTCTTCGGTCCAACTTCGGACCGCCGCAGCCGTGCTCCAAACACGGCGATTGCTTCAACGCTGACAGGTGCTGCTTCGACAGGTGCCTTGGTGAACACGTCTGCAAGCCGCCGGTGTATTAATCAGTACGCACGATGAAAAATTCCGATTAACAATGGCTGGAAGGAAATTGAAGAAATTTTTCTAATAGTTAATTAATAGCACTTCGAACCGGGTGACATTTTT
>Hyalella_azteca_4
TGGAGGATTAGGTGGTCGACGGGGGTGGATTCGGAGGTCCAGGAGGTGGATTTGGTGGTGAAAAAGGAGGATCATGTCCCCCCGTGCGAGCATCGTGTCCTACTCGGTCCAACATCGGACCGACGCCATGTGCTAACGACTTCGGCTGTCCTGCTGCCGACAAATGTTGCTTCGATACCTGCCTCCAAACGGCGGTCTGTAAGCCGCCTGAGCCTTTCCATGGATGAACACCGAAAAGCTATCTTGATGATTTAATATTTTATTTATATTATTAGCATCAAGTTTGAATTTATGCTTCAAACTTGTTATTACCTATTAGTTTAGGTATTAATTTTTATTAAAATATT
>Hyalella_azteca_5 ENA|GEHV01023354|GEHV01023354.1 TSA: Hyalella azteca TR10073:c2_g1_i1 transcribed RNA sequence.
GATACACCAGCGACCCGGTCACTGTTTGGTCCCGGAGGGTTCGGTCCTGGAGGCGGATTTGGAGGTAGACCAGGGTTCGGTGGTCGTCCTGGACACGGAGGACACTCCGGATTTGGAGGTCCCGGTTTCGGTGGACCCGGTTTTGGAGGACCTGGTTTCGGTGGACCCGGTTTTGGTGGACCAGGTGGCTTCGTGAACACCCCTGCTCCTCCTGCATCCTGCCGGTTCTGGTGCAAGACTCCGGAAGGCGCAGCTTACTGCTGTGAGTCCGCTAATGAAATCCCGACCGCAGTTTTCACGAAGCCCGGATTCTGCCCGCCCGTCCGCGACACCTGCCCTCTGAGATCAAACTTCGGACCACCTAGCACCTGTGCCAGCGACGGCAAGTGTTTCGGCATCGACAAGTGCTGCTTTGACAGGTGTCTCGGGGAGCACGTCTGCAAACCCCCACATGGAGTCGGACGGAAGTAACACGCTACTTAAATTATTTGAAATTCCCTCATTCACGTCACGCATGTTAGCCTAATTTGAAACTCCTGTAATTTATTTTCTTGGCAGTTAAAAATGACAGTATATTATTTCTTATTACGTTTTTTTATACTTTCTAAGCGTAGGCCTACATTTTTTCCAACATTTGCGTTTTGCAGCGGGAAATCAATGGAATCTAGAACTATAAGGTCATAGCTGAAGCGTTCATTGCTCGTATCTCTTTCAAGTCTAAGACGAGAGTAAAAATGAGAGTTGAAAAATATGATTCCCTAAATATAGTTAACAGAAAAACTTCGTGGAAAATAATTCCGATATTTGCGTTTAAAACATCAACAACTATTGCCGCCGGGCCTATTCATCAATGAATGATTTAAGTAGAATGGATTAATTGTTAGAAGAAAATTCATATGGTCAACAATAACAACACGAAT
>Hyalella_azteca_6
CGTCCATTTTGGTTCACCACTAATTACTGGTGTCCATACTAGTCCGCTGCCGGGTACTGGTGTCCATCTTGGTCCACCACTGATTCACGATGGCGACGCTCCGTTACCAGGATTCGGGCCAACTTTCGGTGCACTGAGTCCGGCTAAGCCCACCCCATGCGTGCTCCCATGTCGCATCTCTTCAGTCGAGTCCTCTTGTTGCGGCACGAAAAGGCAGAACCCAAGCTACGTGTATACCAAGCCTGGCCTCTGCCCTCCAGTGAGGGTCGGGTGTCCAAACGTTCGGATGGTCGATACGCCTTCCTGGTGCTTGTATGACGCGGCATGCGACGGGGTGGACAAATGTTGCTACGACTCCTGCTTACAGAGACAGACGTGCAAGCCCCCGCTTGGAGTGGGGCGATGAAATCTGTATATAATATATTTATTCCTATTAATATTCTCTAGACCATGGAGAGAGACAAAGATGCGCTATATAGGGAATAGTTATTTGTGGTCACATCGTACAGGGTTTATTGCCATTGTTAAACGAGTGCCAGTTTTATGTAGATAGCAATCATGAAAAGCTTGAAATATCTTCATAAAATCGGTCACGTAACAATGAAAAC
>Hyalella_azteca_7
AGCCAGGATATTGTCCTCCCGTGCGGCCAACTTGTCCTCGCTTCCGTGCTCCACAGCTCTGCTCCAACGACGGCGCATGCAAGGGAGTGGACAAATGCTGCTTCGACAAGTGTCTGGGAGAACACGTCTGTAAACCACCTCTCTTTTAAATTTAAAAAAATTAACATAAATATTCTGTTCTGCTGCACTACTTGCCGTAAAATAGATTCCCGAAAATAAGACTTGAATGATATTACTACTAAATTGTTGTTAAAATGGTACGCGAGTTATGTTACTATGTCATATCCTTTGTGCCAACAATGTCAACTTACATATGCTCTCGAGTTCGTATTTTCATGTCAACAATCCGAAACAAATAAATGCAATGAAATTTGTATTTTGTTTGTATCCTTATATGTGGTCTGGCTTATGTCCTATGCATTAGTTGCTATGGCACCTAATAACATAAAACAAAAAAATATAAATTTTCTATTCCTAATTGAACGATAATTTTACATAAACAACGTCGAACGATTACAAAACGATTGGCAGGAATGTTTCGTACATAAATGAGCTGGAATAAATGTTCTAGCTCACGCAATAGAAAATCATAATACAGGGTGTACCAGAATTATAACTGACACTTTTAATTTGTTAATGAATAAAAAACTAAGAACGTTATGAAGTTGAAACTTGTTTTATTTAAAAG
>Hyalella_azteca_8 ENA|GEHV01071550|GEHV01071550.1 TSA: Hyalella azteca TR30887:c0_g1_i1 transcribed RNA sequence.
CTTTACCACGTTTTACTGATTAAATTGTCTACAATTTTTACGAATCAGCTTAGAAGTAGAAAGAAACGTGTGATGCTGAATCCAAAATGAAGTTGTTATAAAGAAGTTGTTGAGAGTCCTAATGTATATAAAGAGGTCGTTGAGAGTCCTAATCTACCATTTGAAAACCAGACTTCGTCTTGAGCTCACTTCTTCATCTTCTCACGAAATGGCAGGATTGTTCGCCTCTATCTCCCTTTTGTTGGGCGTCCTGAGCCTCGCAGTAGCTCAGAGTCCGGTGGACCATCCTCCACCTCGACCTCTTCTGCCTCAACCTCTTTCGCCTCACCGTCCTCCTTTCCTATATCTACCTCCCGGTCCTTCTCCTGGGGGTGCTAACACCGTCTCCGGCCTCGGACGACCAGTTTTCCCTGGAGGTGCTAACACCGTCTCCGGCCTTGGACGACCAGTTTTCCCTACACCCACGACGACAACACCAAAGCCAACCACCCCGAAGGCATGCTCGAACTGGTGCAAGAAGGACAACAACGGACGCATTGAATATTTTTGTTGCGATAATCCACCCGCGCAGAAGCCTGGCGTGTGCCCCCCTGTGAGGACTGTGTGTCCAGTGTACGACGCAGTTGCTGCACCTAACCCCTGTATCAACGACTACCAGTGCGACGACAAGTTGAAATGCTGCTTCGACAATTGCCTTGGGCATAAAACTTGCAAGCCTGCCATCACAATTTAGTTTCTTCGTACTCGACGTTATGGTACCTATGTCTGTTGTAGCATGTTTTGTTTGTGTAGATGTTACGTCATACCTACGTCATTATCCTAATTCAAATCAGTTCCTGGTTTTACACCAGATTTCAACTTCTTAGGATTATCTCCTTAGGTTGCTGACGAGGTTGCTTTGCTACATGTCGTATTTGTAAAATAAAAAGGCAGACGGCAACCAGTCAAGCAACATT
>Hyalella_azteca_9
AATGTATATAAAGAGGTCGTTGAGAGTCCTTATCTACCATTTGAAAACCAGACTTCGTCTTGAGCTCACTTCTTCATCTTCTCACGAAATGGCAGGATTGTTCGCCTCTATCTCCCTTTTGTTGGGCGTCCTGAGCCTCGCAGTAGCTCAGAGTCCGGTGGACCATCCTCCACCTCGACCTCTTCTGCCTCAACCTCTTTCGCCTCACCGTCCTCCTTTCCTATATGTACCTTCTCCTGGAGGTGCTAACACCGTCTCCGGCCTTGGACGACCAGTTTTCCCTACACCCACGACGACAACACCAAAGCCAACCACCCCGAAGGCATGCTCGAACTGGTGCAAGAAGGACAACAACGGACGCATTGAATATTTTTGTTGCGATAATCCACCCGCGCAGAAGCCTGGCGTGTGCCCCCCTGTGAGGACTGTGTGTCCAGTGTACGACGCAGTTGCTGCACCTAACCCCTGTGTCAACGACGTCCAGTGCGATGGCAAGTTGAAATGCTGCTTTGACAATTGCCTTGGGCATAAAACTTGCAAGCCTGCCATTACAATTTAGTT
>Hyalella_azteca_10
CAGTGAAGTCCAGCAGCAGCTGTCGTCGACATGATTTTCAGCAGAGCGGTGTTATTTACACTTTTGTGCTCGGTTGTTTTAGCCTACAATCCTGGAGCAGCCCAGACAGAGTACAATATTGATTATGAATCATTCTTGGCAAACGTAATCAATGGCAAGAAATTTCATGAGCTAATGGATGCCAAAGCTGAAGACGATCTCCATGCAGGCCAGCATTATGAACCCTTACCTACCATCATGGAGGAGTCTATAACATTTTTAACTTCAGAAGTAGATGACGATGGACAGGTTGAAGTGTCAACGACGTTCAAACCAGTGCTCAAGAGATCCAAGTTCACACCAGAAGACCCGACTTGGTTCCCTGTTAACGCTGGGGACTTTGACCACACTCGACTCCGAAGAGATTATCTTTCAGACTACACAGATCCCATTCAGGGATTATACAACCCTTACAATACGGAGGATTTCTCTAACTTCAACTCGCCAGGAAACCGCTTCCAAAGTTATTCTGATGCAAGTGGGTTCGATTTCAACGGGAACAATCACTACGTGTACCCTGAGACAGTTAAATGTCGCTACTGGTGTTTGGGTCCTCACGGTGAACCTTACTGTTGTGAATCAACCAAAGATCCCATCAGCACCAGAGTCGGTGTCAAGACCGGTCACTGTCCGACTGTTGGAAGCGTGTGTCCTGAAGCGCATGGCAGAAGAAGGAGTCCTCGTACATGTTCAAGCGATTTTTCGTGCCCCGAGGATGAAAAATGTTGTTTGGATATTTGCATTGGACGACATGTATGCAAGCCTCCTATAGGACCCCGTTTTTATTAGGAACATTTTTAGGATTATACGTGTCTTTGAGAAGACTTTCTCTTAATATTTTAATGAAGGTTTTTGATAGATAATTTTAAATGGTAGCTTGCTCGTGCTAAACAGTCAAGTTTCGCATGCCTTTGACATGATTTAATTTCTACTGCCATCAAAAGAAATGTTCATCAAAGAATATTCCCCGAACAGCCGAGTTTAAGCAAGTATTTGTACTATTGAAATGCCAATAGAGTTTCAATATTGAAGGCTTAGGAATCACATTTGCCTAATTTCTTATTTTAATGAAATATTACGAAGTTTCTAGGCAGCTCCGTACCTGATAACTTTTGATTGAGATTCTGAAATGTACGCTGAAATTTAAAAATCTGATCATGATAACCATTCTTAATCATGTACTTTTTGTATTCGTTTAAGAACTCGAGTTACAACACTTTTTCATTTATTAAAACCACCGTCCTTGGAATTCGTG
>Hyalella_azteca_11
CTCTGGGGAGTTCTGTCGCTTTTTCCGTTGGTTCTGTCATCTGATCTTCCCTCTGCTGTCGCCTTGACTGGAGACGCCGTACCCGCTGCTGTATTAGCATCAGATCCAAATCTTATTCGCCACGGCCACGCTTCATACCAATTTACAACTCAACCTCCTACACGTGCGATCTGGGTCCCGGCAATAAGATCCTGTCGGTATTGGTGTAGAACACCAGACTTTAAATATTATTGCTGTCCTACAGGATGGCCAACAACTTCAACGACTACAACTGTTTCACCGGTCAAGCCAGGTCTCTGTCCTCCGGTTCGGCCAGTGTGCCCAAGAATTTTTGGACCTCCTAACCCATGTAAAGTTGACATCAACTGCCCTGGGGCTGACAAGTGTTGCTATGATGTGTGTCTCACTCACTTCGTGTGCAAACCTCCCGAGTTTCTGCTCAATACTAAGGGTTAAATGAATATGTTTGCATTTATGTTCAATGTTCAGCGATTTAAATCGACTGCGAACCATATAAACGGAAAATGTTTATAAAGCAATATAATGGAATATATTATGTAATATTGATTCGGAATTTGTGCTTAACGAACACGAATAAGGTACGACTAAATCAATTTTTTTCCTTTGTTTGCCTTTAATTAGGCATCGAAAATTTGGAGTTCCAATACTATTATCGATAACTTAATTGAAATTATTTCTCGGCAGACTTTGCTTGGTAACAG
>Hyas_araneus_1 ENA|HAAI01006750|HAAI01006750.1 TSA: Hyas araneus, contig HaIso06750
AGTTAGACACAACCTGTCCACTCAGCTCACGAGTCTCTCTCCTCAACCTCGTCTCAACATGCTCAAATTGGTTGCTGTCAGTGTGTTGGTGTTCGTTGTGGTGATGGAGGCCGAGGCTGGCTGCAGAGACTGGTGCAAAAAGCCAGGCGATAGATTCTATTGCTGTGACGATGGAAGCGGCGTTGGGACTTACACGGTCCACCCCGGAAAGTGTCCTTATCGCCCAACGTGCATTAGGGAAGTTGTAGCGCAGAACCATGGGGGTGGTTTTGGTGGGGGTTTTGATGCAACTCCAGTGCAGTGCGCACATGACGGTCAGTGTCGTACCGTCAACGAAAAGTGTTGTTTTGACGTCTGCCTCGATATCCACACTTGTCTGCTTGCGGAATGACGACACACCTTAACCAACCCTCCACGCATCGCCGTCCTGACTCGGATCCTGCTTCAAGACTATAATATGATGTAACTCTCGAGTCTCATATCGCTACTCGTTATTTACTCGCTTATTGCTTCAGTTCAGACAAAGAAAGAGAGTGAGTGTGTACGTTCCTAAATAAAGTAATTGTGCATAAACTAAACAAAAAAAAAAAAAAAAANAAAAAAAAATAAACGCAAGTAGAGTAGAC
>Hyas_araneus_2 ENA|HAAI01007446|HAAI01007446.1 TSA: Hyas araneus, contig HaIso07446
AGTTACCAAAGTCTGCCCGCTGACTCCGAGGCTGCTGAAAGATGGTGTCGCTCCAGGCAGTGGCAGTGGTGGTGTTGGTGGCGTGTGTGGCGCCCGCTTACCTGCAGAACGCGCCTGCTTCATGCTCCTACTGGTGTCGCACTCCTGAGGGTCAAAGTTACTGTTGCAAGAACATAAACGACCCTGTTCCTGCCGAGCAGAGCAGACCGACGGTAAAGCGAGGCCAGTGCCCCGAAGTGCGCTACGAGTGCCCCCCCACAAGGTTCTTCGGCGCCCCCACCACCTGTGCGCACGACGGTGACTGCAGCTACACCGACAAGTGCTGCTTTGACAGATGTCTTGGCCATCACACATGTAAACCACCACTCTTCGGGGGACATGGTGGTGTAGGTGGACATGGCCATGGCGGCATACACGGTGGACATGGCGGCAATATCTTCGGCCGCTAAGAAGAATTTTACTTTTTTGCCTCCCAACAAAACAACGTTAACTACATAAGGTGGTGATGAAGGCTTAGCAGGGAGATCTATTGATGATCAAATTAATATACATAATTTTCTTGTGATTATTTCGTGTTTGTTGAATAATGTTTCGC
>Hyas_araneus_3
AGTTCTGGACCTTGGCTGTCACTCAGTTAAAACAGTTCATCCCGAGGACCCAAAGAAACAACACTGCCTTCTCTCTCCTCTACTCAAAAAACATGAAGCGAGGTGTGTGTCTAGTGGTGTTGGTGGTGGTGATGGCTGTGTGTGTGGACGCTGGAATTGTTCCAGAAACATCATGCACAAACTTCTGTGCTGTCGGTTCCATCGACAACTATGTATGCTGTGACGATCACCCCGGCCGGTGCCCCTATCGTCCCATCTGCCCCGAGCTCCTGGACACCAAATCCGGCGGTCCCGTGCTGTGTCAATACGATTACGAGTGTGGAGGCAAAGAGAAGTGTTGCCTGGACGCTTGCGTCGAGAAGACAGTGTGCCTGATAGCAAATTAACCACCACCATCGCCACCCTGACTCACTCTTCAGACTCACTAAGATACCCTTGTTGAACCCTCACTCACTCACTCATTGTTATGTTATCTCTCTGTGTCTGTGTGCCTGAATGTATCAGATTAATAAATGGCTTTTAAAATAAATAAAAAAAAAAAAAAAAAAAAAAAAATAACGACAGTAGAAGTAGA
>Hyas_araneus_4
AGTTAGACACAACCTGAACTCCACTCAGCTCACACTGCTCAGAAGTCTCTCTCCTCAACCTCGTCTCAACATGCTCAAATTGGTGGCTGTCAGTGTGTTGGTGTTGGTGGTGGTGATGGAGGCGGAGGCTACCAGCTGCAGACACTGGTGCAAAAAGCCAGGCAATAAGCGCTACTGCTGTGACTTTGGAACCAGCCCGGATAAGCCTTTCGCGGTCCACGGCGGAAAGTGTCCTTATCGCCCAGGCTGCCCTGAGGGAGTCCGTGGAGGATCTCCAAATCTGTGCGCCCATGACGGTCAGTGTCCTAACGACACGGATAAATGTTGTTATGACGCCTGCCTCGAACACCACGCTTGTCTGTTTGCGCACTGATGCCCAACACTTTAACCCAGCCCTCCACGCATCGCCGTCCTGACTCCTGCCTCAAGACTAAAATATGATGTGACTCTCATATCGCTGCTCGTTATTTACTCGCGTATTACTTCAGTTCAGAGAGAGAGAGAGAGAGAGTGAGTGTGTATGTTCCTAAATAAAGCACTTGTGCATAAACTAA
>Hyas_araneus_5 ENA|HAAI01011129|HAAI01011129.1 TSA: Hyas araneus, contig HaIso11129
AGTTTGACAGCAGAACTACACACTGTGGTGAACACTCCTGCCTTGACTACACGGCCTACTCGAAAAATGAACATGAAGGTGTCCGGTGCAGCAGTCATCATGGTTGTGGTTGCAATGGTGGCAGTGACCGAGGCAACAAGCCCATTATGGCCGCAACCGCAAGACTGCAAGTACTGGTGCAAAGATAACAATGCTAAGTTATACTGCTGTGGCAAAGCAGGAACAACATACCCTTCCTTCACTAGGGAGCACACCGGTCTTTGCCCTGCAGCCCGTTCAACATGTACTGACGTTAGGTCGGCAAGACCCACGTTTTGCCCCCATGACGGTGCTTGTACCTTTAGCAGCAAGTGCTGCTATGACGCCTGCGTGAAGCACCACGTATGCAAGACTGCTGAATATTATTAGACAACACAAAGAACTGCTGGATCGGAACTCCTGCATTCTGGATGAATCAGGAGCAAC
>Hyas_araneus_6
ACCTGGAAGACCTGGAAGACCTGGCTTTGGCGGAAACCAGGGCTTTGGCGGGAATCAAGGATTTGGACATCAGGGCTTTGGGGGTAACCAGGGCTTTGGTGGACATCAGGGCTTCGGGGGTAACCAGGGCAGCTTTGGTGGACATCAGGGCTTTGGCGGGAACCACGGCTTCGGTGGAAATCAGGGCTTTGGCGGGAACCAGGGCTTTGGTGGTTTTGGTGGACACCACCAGGGCTTTGGTGGCAAGCTAGGACAGTGCCCTGCCGTGCGACCTGTGTGTCCCAACACCAGGAACTTCTCCCCCCCGTCGCCGTGCTTGAGGGACAGGGAATGCAGCGGCCGCGACAAGTGCTGCTTCGATACCTGCCTCAAAGAAAAAGTGTGCAAGCCTCCCCAGGGGTCCGGATCTTCCTTTAGTGGTTAGGTTCAATTCTTGAACTGTAAATATTATTACTTATACTTCTATGTACTATATGTATATACAATGTGTTTGTCCAGTTTGGACACTTCATAATAAATTATCGAAATATTTGCAAAAAAAAAAAAAAAAA
>Hyas_araneus_7
ACGCAGAGTACGCGGGGGACAATTACAGAGTGGGTGCGGCGTCAATGTACCCACGCAGCAGCGGCACGGGTGCGAGTACTTCACCCGGGACTACTACGGCAATTACGTGTGTGACCGGAACCAGAAGCCGGGCTACAGGTGCCCTGCAGTCCGGCCCACCTGCACCCGGTTCTTCGGCGGCGGCCCACCCCAGCAGTGCACCACCGACAACGACTGCGCGGGCTTCGACAAGTGCTGCTGTGACGCCTGCCTCGACCACTGGACGTGCAAGCCCTCCGGTTAAACACACACACACACACACAC
>Hyas_araneus_8 ENA|HACH01021722|HACH01021722.1 TSA: Hyas araneus, contig c25996_g1_i1
GTGGTGGTGATGGAGGCGGAGGCCAGCAGCTGCAGACACTGGTGCAAAAAGCCAGGCAATAAGCGCTACTGCTGTGACTTTGGAACCAGCCCGGATAAGCCTTTTGCGGTCCACCCCGGAAGCTGTCCTCATCGCCCAGGCTGCCCTGAGTCTGCACGCCTTGGGGGACCATCTCCACAGTTGTGCGCCCATGACGGCCAGTGTTCTAACCGCAACGATAAGTGTTGTTATGACGCCTGCCTCGACCACCACGCCTGTCTGTTTGCGCACTGATGCCCAACACCTTAACCCGGCCCGCCACGCATCGCCGTCCTGACTGCTGCCTCAAGACTATAATATGATGTGACT
>Hyas_araneus_9 ENA|HACH01024782|HACH01024782.1 TSA: Hyas araneus, contig c27809_g2_i1
GTATCAACGCAGAGTACGCGGGAGACACAACCTGTCCACTCAGCTCACGAGTCTCTCTCCTCAACCTCGTCTCAACATGCTCAAATTGGTGGCTGTCAGTATGTTGGTGTTGGTGGTGGTGATGGAGGCGGAGGCGGGCTGCAGAGACTGGTGCAAAAAGCCAGGCGATAGACTCTACTGCTGTGACGATGGAAGCGGCGTTGGGAGTTACGAGGTCCACCCCGGAAGGTGTCCTTATCGCCCAACGTGCATTAGGGAAGTTGTAGCGCAGAACCATGGGGGTGGTTTTCGTGGGGGTTCTGATGCAACTCCAGTGCAATGCGCCCATGACGGTCAGTGTGGTAACCCCAGCGAAAAGTGTTGTTTTAATATCTGCCTCGATCACCACACTTGTCTGCTTGCGGAATGACGACACACCTTAACCAACCCTCCACGCATCGCCGTCCTGACTCCTGCTTCAAGACTATAATATGATGTGACTCTCGAGTCTCATATCGCTACTCGTTGTTTACTCGCTTATTACTTCAGTTCAGAGAGAGAAAGAGAGTGAGTGTGTATGTTCCTAAATAAAGTAATTGTGCATAGACTCAAAAAAAAAAAAAAAAAAAAA
>Litopenaeus_vannamei_1
GCTCGTATCACCAGTTAAGATGACGCTCGGCAGGAGATACGTGATGGTGCTGGCCCTCCTGGTAGGATTCCTGGCCTCCTGCTGCGACGCCGCTGATTCGCCAATCATCTTCCCTACCCTCAAGGAAGGCATGTGCCCCATAATCCGTGACGAGTGCCCTCCCCCCGGCAGGATCTCGCCCCCGAAGTGTATCGACGACGCCAGCTGTTCCGGGGACGACAAGTGCTGCTTCGACATCTGCCTCAGAAGGAACACGTGCAAGCCGCCCAGGTTCCTCTTCTGAAGGGCTTGAGGAACGCTTCTGTGGGTTTATTATGGTGTGGCTATTCTCTGTCTTCTCTTTACAATTCCGTGATTCGTGATCTTGCTTGTCCTGTGTTTTCTCTTTCCGCGATTCGTCTTCTTCCTAGGCTTATTGAAGTACTTGTATAGTAGACCTTGTTTTCTCGTGAGTAAAATGAAGGTCAGGAAGATTGGCATATAACAATCACTG
>Litopenaeus_vannamei_2
GCGTAGGACACGGCCTCAGTGCCGGCTTAGGACACGGTCTGGGTGCCGGACTGGGCCTCGGACACGGCGTGGCCGCAGGATTCGGCCACTGCAAGAACTGGTGCAAGGCCCCCTCGGGCAGATACGAGTGCTGCGACGACCTCAAGCCCGGCCAGTGCCCTCCCGTCCGCCCCACGTGCCCCTCCGTCAGGAGCGACCTCCCTCCCACGCCGTGCACCAACGACGCCTACTGCCCCGGCACCGACAAGTGCTGCTACGACGTCTGTCTGGAGCACCGCACCTGCAAGCCCGTCAGCGCCTTCTACTGAGGCGACAAACTCTAGTCACAAGGAGCTGCGGCACTAGTCACCATTTTCATTGAATTATCATGTATGTGTTAAGATATAATGCATTCCCATACGAGCCAG
>Litopenaeus_vannamei_3 comp10066_c1_seq1 len=395 path=[1549:0-334 1884:335-359 1909:360-394]
AGGAGCCGGTGGCGTCCCTGGAGTAGGTGGCGTCTTTCCTGGAGCCGGTGGCGTCTTCCCTGGAGCCGGTGGTATCGGTCCTGGACCCGGCGGCCTCATCCCCGGAGGCGGATTCAACTGCAATTACTGCAGGACGCCCGTCGGGTACGTCTGCTGCAAGCCCGGTAGGTGCCCTCCGGTTCGAGACGTCTGCCCGTCGACCCGCTTCGGACCCCCGGTCTGCCGCCAGGACCTGGACTGCTCCGGCTCCGACAAGTGCTGCTATGACGTCTGCCTGGAAGACACAGTCTGCAAACCCATCGTGGCAGGTTCTCAGGGATAAGCCTGCATGTGAAACTTATCAAGCCTTCGTTATCAAATAAATGCTATAACTGTTAATTGTAAAAAAAAAAAAA
>Litopenaeus_vannamei_4 ENA|HAAW01005948|HAAW01005948.1 TSA: Litopenaeus vannamei, contig Unigene7541_1_1
GGAGTTGCCTTCCTCCGCTGTGAACGTCCACTCCTACAAAATTTTATCACGATGCTGAGAGTGCTGCTGCTGTGCCTGGCCGCGGGGTCGACCCTCGCCCAGAACACCAACAGCACCAACCAAGGAAACACTCGTATCTTCGGTCTGGGAAACCTCCTCTCGGGCTTGACTGGGAACCGACCCAACAGACCCTTCAACGGAGGCTTCAACCAGGGAGGCTTCAACCAAGGCTTCAATCCCGGGTTCAACCAGGGCGGCTTCAACCAGGGAGGTTTCAACCAGGGAGGCTTCGGACAGCTCGGTAACTTCGTCGGTGGACTCGCTGCGGGCATCCTCGGCCAATCAGGCTTCCGACCTCCCTTCAACCAAGGAGGCTTCAACCAGTTCAAGCCAGGTCGTTGCCCCGCGGTGCGACCCCAGTGTCCGAACACGAGGTTTGGCAGGCCTCAGGTTTGCTTCAACGACTTCGCCTGCGCGGGTTCGGACAAGTGCTGCTTCGACACCTGTCTCGGCGAACGCGTGTGCAAACCCATCTCCAATTTTGGGAAGTGAATTTCTCAATTGTTATCTTTTTTTTAATGTGTGTGTGCTCG
>Litopenaeus_vannamei_5
TTCGGCGGCAGTGGCTTCGGCGGCGGCTTCGGCGGCACTGGCTTCGGCGGTGTCGGGGGATTCCAAGGAGGCGGTATTGGCGGCTTCCCTGGGGGTGTCGGCGGCTTCCCAGGGGCCGGAATCTCCCAAGGATCCAGCCAATGCAGGTACTGGTGCAGGAACCCCGAGAACCAAGTGTACTGCTGCGAGACCGATCTTGAGCCCGAGGGCCCCGTCGGCACCAAGCCCCTCGACTGCCCCCTCGTGCGCCCCACGTGCCCGGTCAGCGTGCGCGGCCTGCGCCCCATCACCTGCTCCAACGACTACAAGTGCGGCGGGGTTGACAAGTGCTGCTTCGACAGGT
>Litopenaeus_vannamei_6 ENA|HAAW01015442|HAAW01015442.1 TSA: Litopenaeus vannamei, contig Unigene18466_1_1
CAGAGCGCAAGCAGTCAGTTTGCTCGACGCTTCAACACAGGGAACAGCAACGCCAAAAACAATGCGCGTGATCGTCCTTGCACTCCTGGTGGCGGCGTCCTCTGCCTGCCGCTATTACTGCAAAACTTTAAGTGATGAAACCTACTGTTGCGATGGCGGGAAAGATTACAACCCTCCCGAATACCACGACGGAAATTGCCCGGAGGTTCGCAGCTTCTGCCCGCGAATCGAGGGTGGCAGCAGGAGGCCCGACGTGTGCCCTCACGACGGCGCCTGCCAACCCTACGAGAAGTGCTGCTTCGACACCTGCCTGGACCACCACACCTGCAAGCTGGCCGACGAGCCCTCCAGCACCGCGACGCCCACGCTCACCACGCCCACCACGAAGCCTCCGTACGTCATCGCCAACTTCGCGAGAAACAAGGTGAATCGAGGAGGATAAGCCCTGGTGCGGTTTGCTGTCGTTTGCTTTTGTGTTTGTATATTATTATTAATATAAAAGAAAAG
>Litopenaeus_vannamei_7 ENA|HAAW01015861|HAAW01015861.1 TSA: Litopenaeus vannamei, contig Unigene18901_1_1
ACCTACACCGCCTCCTGGACCACTAGCTTGTACTGGAGGCAACCATGAAGGGCATCAAGGCGGTGATTCTGTGCGGCCTCTTTACGGCGGTTTTGGCTGGCAAGTTTCGCGGCTTCGGACAGCCATTTGGAGGTCTGGGTGGTCCAGGAGGCGGTGTAGGTGTTGGTGGTGGTTTCCCCGGAGGCGGTTTAGGTGTAGGTGGCGGTCTTGGTGTAGGTGGCGGTCTTGGTGTAGGTGGCGGTCTTGGTGTAGGTGGCGGTCTTGGTGTAGGTGGCGGTCTTGGTGTAGGTGGCGGTCTTGGTGTAGGTGGCGGTCTTGGAACTGGCACAAGCGACTGCAGGTATTGGTGCAAGACTCCGGAGGGTCAAGCCTACTGCTGCGAGTCGGCCCACGAACCAGAGACACCTGTTGGCACCAAGCCACTCGACTGCCCACAAGTCCGTCCCACATGCCCACGTTTCCATGGGCCCCCCACAACCTGTTCCAACGACTACAAGTGTGCTGGCCTCGATAAGTGTTGCTTCGACAGGTGTTTGGGAGAACACGTGTGCAAGCCTCCCTCATTCTTCGGATCGCAGGTTTTCGGATGAAGAATAAGCACGAAAGAATTTGAAAGGATGAAGAGAAAGAAGAAAAGACCATCTGAAGAACGACCGATGTTTTGGAATTTGACTGAAAAAAGAAAGAAAAACTAACAGGGAATTCTTTCTTTCTGTAGGATTTATCTGATTACCATGATTTTTGTTATATGTGAATTAGACTGTGTTCTTCTGTCAAAAGAAACTTATAGAGAAAGAAGAAAAGACCATCT
>Litopenaeus_vannamei_8
CCAAGACGAGGAGTCTGTGTGGGTTCCGTCAACTGGCTTAACACTTTTGCTGAAAAACCTCGTTATAATGCAACGTCTCAGCCTCCTCGTCTTGGCCGCCTGCCTCTCCCTGGCGATGACAACAAGCATCCGTACAACGGAGAAGCCCTGTGAGGACTACTGCGAGATCGAAGGCCAAAATAACCAATACGAATGCTGCGACCGAAACCCGGGACGATGCCCCACCGTCAAGCGGCCCTATTGCCCTCAGATACACATATCCGTTCGCTCCTGCCGCTTCGACACCCACTGCGAAAAGCACGAGAAATGCTGCGAAGAACCTTGCCTGACCCACAAGGTGTGCAAACCTGCCATTCAGGGGCCGCGCGCTGGGTGACGTCACTGCTGCTGCTGCGGGAGGCAGGAGAAGGAAGCCTACCGGCGACCCTATTTACTATACAGATACATATACGTAGACATACATACAAATATATATACATGCATACACTGGACTTGATTAATAAAGTGTTATATACTTCACCCTTCTGCTTACATATTCCTGTGAATTCGATATCTCTTATAATATGCGCACCATACTCATGCAGAAGAATCTCTTAGCCTTAAATACATCTTAGTAAAGTTAGTAAAAGTTAGTAAAGAAAGTAAAGGCCTCGTGATGTCTTTATATATGTGTCACTCCGTCTCTGTCTAATCATATTATCTTATCACTGTAACTTTTTCTCACTGACTGTAAAAATGTATAATTACCCAACGCTATACATCTCCGAAGAAATAAAACAGAGTAAATGTTCTAAGACAAACCGCCATGATCCA
>Litopenaeus_vannamei_9
GTAAGAGAGTCGGCTCCATTTGCGTCAAAATTTCTTCCGGTTTGCGTCAGTTTACACGTCAAGAAGGAACTGCGTGACTTGTTTACACTCTTTAGTACTGTACAATGCAGCAGGTACTGCATTTGACATTACTATGGGTTTGCCTTGGGACTGGCGTGAGGAGCTCGGCGATCGACGTCCCAGAAGCGACGCCGCCCTCCAACTCCAACTGCGAATTCTGGTGCAAAACGCCATATAACGCGTTTTACTGCTGCGATAATGACGGCGAGACAGTCACTGCGGAAGAGCCTGAGCACGATGGCGAGTGTCCCCAGGTACGGAGGGAATGCCCCGGGATATACAAGAATCTTCCCGGTACACTGCCAGACTTCGACATTTATGGGCTGCCTTATCCTGATGACCCCAAGTTCTGCGCCCATGACAGTGTCTGCAGCGCCTGGGAAAAGTGCTGTTTCGACCGCTGCTTCGAACGCCATGTCTGCAAGTTCGCGTACAGTACTGACACAGATGTAGAGTATTCGGAGAGTGCATTCCGGGACGGAGACATTGTCCAAGAAGCCACCTATCTATTAGGATGAATCACGATTCGTGTTTTTAATCGGTCTATTTTTTGTTCGTCATAACAGTAACAGAAATATAAAAAAAAATGTGCATAAAAAAAA
>Litopenaeus_vannamei_10
GCACAGGTAGCTTCGACTAAGTAGATCATGGACAGGCTTCTAAAGGCTACAGCGGTGGTGGTGTTGACGGCGCCTTTGGTCCTGTCCCTTCCCACGGCACCCGAGGCTCCAGCGGTAAGCGAAGGTTACGAGGAACTTTCAACTTACTTCGGAGACGATTTGGCCGCAGCCAACGACAGCGAGGCGCAGGACGGCGCAAACCGTGTGCTGACAGGATTTGGTCACAGCTTTGGTAACAGACTGCCTGGCTCATACCCGGGTTATCCTCAAGGCGGAGGATTTCCCTTTAACCAGTGGCAGTATAATGACGGTTACTACAACCCTGGATACCAGTACCAAAAAAACTGCGCAAGGTACTGCCCAGGATCCGCTCCTGGATCCTACGTCTGCTGTGTCCCAAGCCACCCCAATGAGCCGCAGTGCCCGCCGACGAGGCCGACCTGCACTGACCCCTTCTACTACAGCGGGCCCCCCCAGCGGTGCGAGAATAGCTACGAGTGCATGTCGAGTTCGCTCTGTTGCTACGATACGTGCCTACAGCATAAAACGTGCAAACCAGCACAATATGGATGAGTTTTTATACGTCAAAATTGAATACATTTCTGTTTTCATTTATGCTATCTCGTATCCTAAGTGACTGATGTACCATTTCGTGAATGTGTATTTTCAAATGGTGCCTCGATATGTCGTAGTAGTTAGCACAATATATATGCATTCATATATACATATGCATGCTTATAGATTAACTACATAACTCAGAACTCTAAGCAATAAAATATCACTAAAAATAAAAAAAAA
>Litopenaeus_vannamei_11
GCCGTTTCGGGTCAAAGGGGGGCATAGTTGCTGTCCTTCCAACGACCATGAAGGGCGTCAAGCTGGTGGTCCTGTGCTGCCTTCTGGTAGCCGTTTCGGGTCAAAGGGGCGGAAGGCAGCGAGGTCAAGGCAGATTCTTCCAAGGGGGCGGCTTCCCCGGGGGCGGTGGTTTCCCTGGCGGTGGCTTCCCTGGCGTCGGCGGTGGTGGCTTCCCGTCGCAGTGCAGGTACTGGTGCCGCACGCCCGAGGGCCAGGCCTACTGCTGCGAGGGCGCCCAGCAGCCGGAGCGCCCTGTCGGGACCAAGTTCGGGCTGTGTCCTCCGGTACGACCCACCTGCCCCAACACCCGCTTCGGCCCCCCCCAGACGTGCTCCAACGACTACAACTGCGCCGGCAGTGACAAGTGCTGCTTCGACAGGTGCCTGGGCGAACACGTGTGCAAGCCGCCCTCGATCTTCGGCCAGTTCGGATAAGACGAGAATCGAGGAATTATCTGTTCGATGATGGACGGTCAATAAAGATGGCGGATGAGACCACATC
>Litopenaeus_vannamei_12
GCCGTTTCGGGTCAAAGGGGGGCATAGTTGCTGTCCTTCCAACGACCATGAAGGGCGTCAAGCTGGTGGTCCTGTGCTGCCTTCTGGTAGCCGTTTCGGGTCAAAGGGGCGGAAGGCAGCGAGGTCAAGGCAGATTCTTCCAAGGGGGCGGCTTCCCCGGGGGCGGTGGTTTCCCTGGCGGTGGCTTCCCCGGGGGCGGTGGCTTCCCCGGCGTCGGCGGTGGCTTCCCGTCGCAGTGCAGGTACTGGTGCCGCACGCCCGAGGGCCAGGCCTACTGCTGCGAGGGCGCCCAGCAGCCAGAGCGCCCTGTCGGGACCAAGTTCGGGCTGTGTCCTCCGGTACGACCCACCTGCCCCAACACCCGCTTCGGCCCCCCCCAGACGTGCTCCAACGACTACAACTGCGCCGGCAGTGACAAGTGCTGCTTCGACAGGTGCCTGGGCGAACACGTGTGCAAGCCGCCCTCGATCTTCGGCCAGTTCGGATAAGACGAGAATCGAGGAATTATCTGTTCGATGATGGACGGTCAATAAAGATGGCGGATGAGACCACATC
>Litopenaeus_vannamei_13 comp43175_c0_seq4 len=455 path=[2343:0-93 2437:94-107 30364:108-126 30383:127-145 1438:146-170 1463:171-196 1489:197-221 30436:222-233 1526:234-281 30494:282-296 30509:297-299 1592:300-318 1611:319-357 30581:358-366 1659:367-379 1672:380-454]
ACCATTCACCCTTTATCCCTCTCAGACAACATGCAGGGTCTCGGAGTCATTCTGTGCTGCGTCCTGGCGGTGGTTCCAGCCCACGGAAGCTTCCCCGGCGCCACAGCCCCTCCCGCCACATGCAGGCGCTGGTGCCTAACTCCAGAGCATCAATCCTACTGCTGCGAGACCGTCTTTGAACCCGAGGCCCCCGTGGGCACCAAGCCCCTCGACTGCCCACGAGTCCGTCCCACCTGCCCACCCACACGCTTCGGTGGAGGACCTGTAACCTGCTCCAGCGACTTCAAGTGCGGCGGCCTGGACAAGTGCTGCTTCGACAGGTGTTTGGGAGAACACGTGTGCAAGCCCCCTTCCTTCTACAACCAGTTCGGTTGAGAAGGGAATCAGGAAGGAATTACTGATTCGTGTAGAACCCATGACTAATAAAGTGTTAGTCCAAAAAAAAAAAAAAAAAA
>Litopenaeus_vannamei_14
GGCCACTACCCCAGTCAGGGAGGCCACTATCCCAGTCAGGGAGGCCAAGGAGTGTGCAAGGTCTGGTGCCGGGGACCGAACAACAAGAGGTACTGCTGCGGCCGAGACGTCTCTCAGGGTCAAGGAAATTACCCAATCGTCAGATCCGGCTCCTGTCCCGCTGTGCGAGCCAGCTGTCCACCGACCCACCTCGGAGGCAGTCAGCCCAACGCCTGCGCCCACGACGGCCAGTGCCTGTCGGCTGCTGACAAGTGCTGCTTCGACGTGTGTCTTGGGCATCAAGTGTGTAAGCCTGCTTACTCAAACCTTGGTCGCTAGAAACTTTTTTCTGGACGACACTAGGCCACTGGCATCAGTATCTTTATTTATTTATGTCGGCATCTTTGTGATCATGTACCTTTGCTTCTTCTACAGCAAGACATGTCGGTG
>Litopenaeus_vannamei_15
AACGGCCAGAGCAGTAACTTAGTCGCAGTTCATCGCGGGAGATGCCCTCAAGTGCGACCATACTGCCCGGGGACGCGCGACGGGCCTCCGAGACCCTGCAGTAATGATGGGGACTGCAGCTGGCTGGACAAGTGCTGCTATGACACCTGTTTGGGCCAACACGTGTGCAAGCCAGCGCAGAACTATTAGAAGTTCACATGAATAAGGTTTCCTAAGAATGGGATTACTTCGGCATAAG
>Macrobrachium_nipponense_1 ENA|GCVG01001854|GCVG01001854.1 TSA: Macrobrachium nipponense c83307_g1 transcribed RNA sequence.
CGCAAAGCATCCAGCAAAACAACTCAGCCAACATGCAGGGTCTCCTGATTTGCTCCTTGGCCATCGTCGGCGTCGTGGTAGCTCTCCCTAGCGGGCCAGGCGTTGCTCCTCCTGCAACCTGCAGGTACTGGTGTCGTACCCCCGCCCCCGAGAATCAAGTTTATTGCTGCGAAGACATCAGTGAGCCAGAGGGACCCGTTGGAGTGAAGATTGGAAGCTGCCCCAGAGTTCGACCTGCCTGTCCCCCCGTCAGGAGTGGTGGGCCACCATCCCCCTGCTCCAACGACTTCAAGTGCTTTGGAGCTGACAAGTGCTGCTATGACGTTTGTCTAGAAGAACACGTCTGCAAGCCACAAAGCTTTTTCAACCAAGGATTTCTATACTAATGCAAATGCCAAAGCTTTTTGGGCTGAGGTGTTGGGGGTGGAAATAACGTAAAAATATGTCTGGAGCAACAGATCTGTGAGCCCCAAATAAATTATATTCGAGGAAATTTGAACGTCAGGGATTCATTGTGGTTTTACTACATGTGTTGGTCATGTTTATGTTATTGTGCTGATGATATGTTCCATCCTTAGTTTGTTTTGTTTAGTCAGATCTACACAAATCTCTATTTTGACACTCTTTCTAAAATAAAATTTAATATGCAATTTCCCTTCTCAATGCTCGTAATTTTAAGCCTATCCGAAGTGTGTGCAGATCGGAAAGTTAAGAAGGTACTATGACTTGCAAATATGTGATAATGTGTATATCGTTTATGTTAAGATGATGTTTTCAACTTTTAAAAATAAATGTTA
>Macrobrachium_nipponense_2 ENA|GCVG01002035|GCVG01002035.1 TSA: Macrobrachium nipponense c43250_g1 transcribed RNA sequence.
GGTCCCTGTCCTGGTCTTAGCTCCTTCTTGGCCTGTCCCCCACTGCAAGATGAAGGGTCTGCAATTCGTCTGCCTCTGCTTCATGGTTGCCGGAATCCTCGCCCAGGACGGGCACCGACGAACTGGAGCCAAACGCAAACACAAGGGCGGAGGCAACCGCTTCCTGGGAGGGGGAGGTGGCTTCGACGGAGGATTTGGAGGAGGAGGAGGCTTTGGGGAAGCAGACTTTGTAAGTGGAGGATTTGGTGGAGGAGGAGGAGGAGCAGGATTTGGAGGAGATCTGGGTGGACTAGGAGGTGGCCTCGGAGGTGGACTCGGAGGTGGACTCGGAGGTGCCATTGGAGGCTCCGCAACCTGCAGGTACTGGTGCCGTACGCCCGAGGGTCAAGCCTACTGCTGCGAGGGCGCCGCGGAGCCAGAGGGAGCCGTTGGAGTCAAGCCCGGCTACTGCCCGCCCGTGCGACCTGTCTGCCCTCCGGTGAGGAGCTTCGCCCCTCCGCAGACCTGCTCCAACGA
>Macrobrachium_nipponense_3 ENA|GCVG01007830|GCVG01007830.1 TSA: Macrobrachium nipponense c81551_g1 transcribed RNA sequence.
CCTGAACGAGTCCTACCATCCACAGTGCTCCTCCTGTCTTCCGAAATGGTCCGTCTGGTTCTGTTATTTGCCTTGGTGGCCGTAGCCGCCTCCAAAGGGATCCGACCCATCATACCCATACCGCCACCACCCAAGGACTGCGTCCACTGGTGCACAAACCCCCTCACCAACAGCAAATACTGCTGCAACGATGGAACTGGGCCTCAGTTCTCGGTTGAAGAGCATTCAGGTTTATGCCCTGAGCACAGGCCATTCTGTCCACGTGATGGCGTCACCGCAGGACCTGCTTTATGTGCCCACGACGGCTACTGTGCCAATTTTGAATCCAAGTGCTGTTGGGACACTTGCCTGAAGCACCACACTTGCAAGCCAGCGATCTTCATTTAGGCCTGCGACAGGTATTCGAAGAATCAAGGATCTTCTAAAAGCGGATAGAAGACTACAACTCCTTCCCTCCCGGATTTCATTTGCTTGATGGATCCTTCAACTTATTACTTATTGATTTTCCTACGCGCTTTATTTACGCTTTAGGAAGAATGTCGTGTTATGAAAATTAATGTTTGTCTCCACAAATATGCATTTTTACGCTTTATGAAGAATGTCGTTACATGAGAATTAACATTTGTT
>Macrobrachium_nipponense_4 ENA|GCVG01014277|GCVG01014277.1 TSA: Macrobrachium nipponense c40862_g1 transcribed RNA sequence.
CATGACAGTGCGCTGACAGCCGAAGAGGTTGCGGTATCTTCTGTATAGTTTTGACTGACTAAAATGGTTCGTCTCCTGATAGCGTTGCTGCTCACAACAGCTCTTATGGCCCGTGAAAGTCACGCCTGCCTCTACACCTGTCTCACTCCGAGCAACGAAAAATATTGCTGTGACAGCAACCTCGATCGAGTCATCCCTCCGGAGATTCACCCAGGCACGTGCCCCATAACACGACCAGAATGCCCGGATGTCCGTACCAGAGTTGAAACTCCTAAGCTCTGCCCACACGATGGCCTGTGTGACAAGACCTCGAAGTGCTGCTACGACATCTGTCTGGAGCATCACGTCTGCAAACCTGTTCTCAATGTTCCCATCATCTTCC
>Macrobrachium_nipponense_5 ENA|GCVG01014447|GCVG01014447.1 TSA: Macrobrachium nipponense c81429_g1 transcribed RNA sequence.
TCCTGGTGGGATTCTCCCAGGAGGGGGCGTAGGCCCTGGTGGGATTCACCCAGGCGGCGTTAATCCACCAGCGACCTGCAGATACTGGTGTCGCACTCCCGAAGGCCAAGCTTACTGCTGTGAGAGCAACCAGGAATTAGAAGGGCCCGTCGGCGTCAAAATTGGGAACTGTCCCAGGGTTCGACCTCAGTGTCCTCCGGTGCGATTTGGTGGCGCTCCCACCACCTGTTCCAACGACTTCAAGTGCGCCGGCGCTGACAAGTGCTGCTATGACGTCTGTCTTGAGGAACACGTCTGCAAACCACAGAGCTATTTTGGCTAAGAAAAAACAGAAAATCTTTAAATCTTGATATAAAGCATGTCTGTGATTGATTAAGATTGTTGTTATTCATTGTTCCGTTCAAAACAGTTTCCCCTATTATTTATTGGGCTTTCATAAGGAAAATATTTCGAGTATTTTCGAATGTAATACGTGATTTCTGACGCACGATATTAGAGGAGATCAGAACCTTGTTGCCTGGATGTAAGGAGGGAGAATATATGTTGTG
>Macrobrachium_nipponense_6 ENA|GCVG01020341|GCVG01020341.1 TSA: Macrobrachium nipponense c29112_g1 transcribed RNA sequence.
AGTTGATAAGACAATCGTAGCTCGGCAGTTGCAAAGTACAAGCTGAACTCAAGATGCGTGCATTCCGCTGCGCTTTCATTGCAATTGTGTGTGCCGTAGTCCAGGGCGAAGACCAGGAATCGGCCGACGCGAACACTCGTCATCTACCGGTCGGAAACAACTATTCCCCTGGCAAGTCACTGCTGGACATCTTCGCTACCATTAACCTGGGTTCGAATCCGACTTACGGAGGATCAGGAATATCAACCAGCTGCAGATATTGGTGTGAAACGCCAGAAGGAGCCTTCTATTGCTGTGGGCAGCCAACTTCACCAAGACCGAGACCAGTTTACGCGACTTTAGCACCACCGCGCGCAGGATGCTGCCCGGCAGTGCGTCCCGTTTGCACCAAAGCGTTTGTCAGTCCTCCTGTCCCGTGTGCTTACGACTCCGAGTGTTTCAACAGCTTAGACAAATGCTGCTTCGACCGCTGCCTTCAGCGACATGTATGCAAGCCGGCGGAGCCCTGCTATGTCTTCAACTACTGGAGTCTAGGATAAAGGGTTGAAATATCCTCTCACTTCTGCACTGACTTCATGGTATTATTTGCTGTATGGAATGCCTCCTCATACAACGTGCTAGAGATGGGACTTTCAGTTCAGCCTCTTCCAAGCGAAGTTCCCTCCGAGTTATTAGATAAGCGATCCTGTACCTATTATCCGACGCTGGACTTAGAATATTGATGCATTTGCGCTAATTTAATATTAAACGGTATCAACATGGTAATAACCAAATGGCTGAAATTGTAGTGATTTTAGCACGTGATCATGCTCTCTCAGTCTCTCTCTCTCTCT
>Macrobrachium_nipponense_7 ENA|GCVG01033067|GCVG01033067.1 TSA: Macrobrachium nipponense c35246_g1 transcribed RNA sequence.
CCCAGGACAAGGTTTCCCAGGACAAGGTTTCCCAGGACAAGGTTTTCCTGGAGGCTCAGGCAGTTGCAAATACTGGTGCAGGACACCACAAGGTCAGGCCTACTGCTGCGATCAAGGAAATAATGGTGGTGCATTCCCAGCAGTACGATCCGGATATTGCCCTCCAGTCCGCCCTGTCTGTCCTCCCACCCGATTTGGGGGACCACCCATTACCTGCGCCCATGACAACGACTGCGCCAACTTCAGCGATAAGTGCTGCTTCGACACTTGTCTAGAGCAGCATGTCTGCAAACCCGCTCAAGGATTCGGTTTTGGAAAGCGCTGAAATCTTATTACATGGCTACAATGTCCCACCCTTCTTCTAAATGGCCTTATACTTATGTCCATATTATTTCTAATAATTTACAGATGAGAAGAATGTGCGAGTGACTGTTATTGTTGATAACACTCAGGTTGTTTGCTTGTTGTCGC
>Macrobrachium_nipponense_8 ENA|GCVG01036906|GCVG01036906.1 TSA: Macrobrachium nipponense c71823_g2 transcribed RNA sequence.
TTTCTAGCATTTCCAAGGAGAGGTCGCACCATGAAGGGTCTTCAGATAGGCTTGATCTGCTGCCTGGCAGCAGGAATCCTCGCCAACCAGAGCGGTGACAGCAACAAGCGCTTCCTCGGGGGGAATCCTTTAGTTGGAGGCATTGGAGGAGTGCACGGAGGCGGCATCCACGGGGGAATTGGACCTATAGGAGGAGGAATCCATGGGGGAATCGGACCCGGAGGCATCCACGGGGGAATAGGACCCGGAGGCATCCATGGGGGTGGAATTGGTGGTATTGGTGGAATTGGTGGAATTGGTGGTATCGGTGGTGGTTCTGCTACCTGCAGGTACTGGTGTCGCACTCCCCAGGGCCAAGCCTACTGCTGCGAAAATAACCACCAACCCCAGGGACCCGTTGGGGTCAAGCCCGGCTACTGCCCTCCCGTGCGACCTGTCTGCCCGCCGGTGAGGAACTTCGGCCCTCCGCAGACCTGCTCCAACGACTACTCCTGCGGCGGCGTCGACAAGTGCTGCTACGAC
>Macrobrachium_nipponense_9 ENA|GCVG01050784|GCVG01050784.1 TSA: Macrobrachium nipponense c83459_g1 transcribed RNA sequence.
AACTCATTCACCGAGGTCGCCTTTTTCACAAGCCACCATGAAGGAAGTACAGGTGCTGTTCATCTTCTTCCTGGCAATTTCTGCGCTAGCAAAGCCAAATGAAGAGCCGTCTCGTCTGACAAGAAGTCTGGATGAGGATCTCAACCTCAGGTTCAAGAGAGGGTATGGCGCTCCTGCTAGACCAGTCAAACCCGCTTTAGGTGGGCATGGCATTGGTGGCGGTATAGTCGCAGGTGGTGGTATAGTCCCAGGTGGTGGTATAGCTCCAGGTGTGGGCTTGAAACCTGGTCTCTCAGGAATAGGTCATGGCGGAGTTTCTGGAGGTATACATCCAGTTCCTGTAGGTCATGAAGGAATTTCTGGAGGCATCGGCCCAGTAAATGGAGGAATTCTAGAAGCTATAAGCCCAGGCCATGGGATAGACCCGGGACATGGAATCGCTGGTGGCGGGATACTACCAGGACATGGTGGGATAGGCTTAGGACCAGGAGCAGTTGGCTCCTCGGCGACCTGTCGATATTGGTGCAAAACCCCCGAAAATCAAGCTTACTGTTGCGAAGGTAATAATGAACTTCCAACGCTGCCATTTGTGAAGCCCGGGGTATGCCCTCCTGTAAGACCTCAATGCCCTCCTGTGAGGAACTTCGGACCACCAGAACCTTGTTCGAATGACAGCAAATGTGCCGGAGTCGACAAATGCTGTTATGACAGATGTCTCGAACAACACGTGTGCAAACCACCACAACATTCGGCTGGACCCTCCTATGGTCGATAAGGACCTATGGCTAACTCCATGATTTTCTCATGATTCTATTCCTTTGACCCATCTACCGCAATAGGCAAGAGAAAATATTGTGGTAGATGCGTATCGAAATTCACTAACTTGTTCTTGTGCTAGTTGCCTGTAGATGGGTATTTACACAACTACATCCACAGGAAATTATATGTATATATGTATATACATATATATATGCATCTGTAACTTGTCTATGTATATAAGTAGTTATATATTGGTATATAAATAATTATATATTTAGATGACTGTGTATATAAATGTATATGTATGTATATAGTGTATGAACTATAGAGTGAATCTTTTTCTACACATATTTATATGACTGCAGTCTTCCACTGAATAATGTTATAGTGAGTTTACTTGTGTAGGCTTACTGGTGTGAGTTTTGCTTGTGAAGAGATCATGGCAGTCATTTTATTTGGTAGTAAAAAATATTAGAAATTAGTTGTATATTTTCCATTTCCTTAAAGAATTGTCTATTTTCATTATTTTAGGATTCCTGTTGTACCATAATTGTCAAAAAGGTTTTTGAGTAGTGATGGCTCAAGACCATCTTTAGGCTTAAAAGGATCAACAGTGTAATCTCGTGTCGCACCAACTATTTTTCATGCTGTATTTGATGTAATTTTGTGGATTTTATAACAAAACTTGAAACCTACTATTTTAATGAGTTCAGTGATTATACAAATTTTGAAGGAAATTTATTTTTACTCATGCAACATATTGTTATTACTGTATACATGGTCTCGATAGCATAAGATGAGCACTTTGTGGCTATACCAAGTGTAAAACTCACCATTTCACAGGTCGGCCATGGGCTTGGCATAGCAAATAATTTAGCTTTCATCGCAGTTTATTTATTGATCTGATCACTGAATTACTAGTCTCCCCCTCCCATATTTTTTTTCCCCTCTATTAAAACATTTTTGATGCCTATGTGCTAAGTATTTGTCATCTCATCTAGTCGCCTCTCCTCATTATTACATGCCCACTGACCCAGTGTTTTAAATCATGTCAGTGCTAGGTACTGTGACTTGTTCACTTGATAATAGAGCTGCTTTTCAATAAAGTATCTTCATGCAGTGGGCAAGTGGTGAGAGGGTGGGTGGCTGCGCAATGTGATAACTGTGGTGTGTGGCTTTGGGCAGTTGTGTTTAAGCATTTAGTCACGACTAGGCCACACAGCCACTACCCCGTGCCCGTCGCTTGTCACCTTCCCTCCCATGCTGTGCAGGGAAATAAAGTCTCAATAAAGTGCTCTTTGGTAATTTGTTTCACTTATCATCCTTTCATTTTG
>Macrobrachium_nipponense_10 ENA|GCVG01053765|GCVG01053765.1 TSA: Macrobrachium nipponense c83238_g1 transcribed RNA sequence.
ACCTGACCTGACTCGTCCAAGTTCAAGAGGAGAGAGAAAAATCGACAAAACAAAACAGAATGCAGTTCGTAATGATCGTGTTGGTTACTGCCCTGTTGGTGGCGAGTGTCAACTCCTATCGACCATCGTTCAATCCTATCAATTTTGGAGGTGCAGCGTATGACTCTGCTTATCGCACTGGTGCCTTTCCACACAGGAGATACTATGGAGGCCACGTAGTCAGACCAACCTATGGGAACTTTGGTAGCCAATATCCTAGACCATCTTATGGACAGTTTGGAAGCCCTTATGTTCCAAATGGACCCGTGAATGGACAACCTCAAGGATTCTTCCCAGGTGGCGAACCCATTCATACGCAAGGATTTGTACAACCTAGTGTCCACCCAGCGGGAATTCCTTCGGTGCCTTCTTCAGGACCCGTGAGTCACCCAGCACTGGGTCAGAAACCTATTCATGCGCAGGGAGGGAACGTGCAACCTGTAGCTTCAGGAATTGCAGATGTCCCTCTTAAAGGAGGAAATACAGCTGGTCCCATTCATGGCCAAGTGGCAGGTGGAGTACCGTCTGTGGAGAAACAACCCGAAGGTATTCCCGCAGGTTTTACCCCATCATTGACCGAAACTGCTGTCAAACCCAACTGCAAATTATTTACGAAAGATCCAAATGGAAAATATATTTGCGACAACGCCCAAGTTCCAGAATCTCCAGTTGCCTTTCAGTGCCCCGCAGTTACGCCCATTTGCCCCAAGCTCGGGGAAAGAATAACGCCACAGCAATGCGAAAGTGACACTGATTGTGGAGGTTTTGGCCGATGCTGCCGTGATGCATGCTACGAAAACTCCATCTGCAAAGCAGCCTAATAACTCCTTCAGATTCCAGTTCGCAAATTTCCATTCATGTCATTTGCATTATCAACTCTGTCATTTATTTTTTTCATACAAAATTCTGTTACATGTGTTTATCGTACCATCATTTTGTAAATAAAAC
>Macrobrachium_nipponense_11 ENA|GCVG01057854|GCVG01057854.1 TSA: Macrobrachium nipponense c84776_g1 transcribed RNA sequence.
CGCTGAGCTACAAGCAAGACAACATGAAGGGGTTACAGGTGTTGTTCGTCTGCTGTTTGGCGGCTTCTGCCTCCGCTCAGAACAACCAAGGAAATCAAGGTAACACTCGATTTCTTGGTGGACTTTTGGGAGGCCTTGGGGGCGGTCTGAACAACGCCCTTGGAGGTGCCTTTGGAGGCGGATTTAACCCAGGTTTCGGCGGTGGCGTCAACCCTGGTTTTGGTGGTGGATTCGGTCACGGAGGCTTCGGAGGAGGTGGATTCGGTGGCGTCTCACAAACCTGCAGACGTTGGTGCCGAACTCCCGAGGGACAGGCATACTGCTGCGAGAGCAACAATGAGCCCGACACCCTTCCCTTCGTGAAGCCGGGTATATGCCCACCCGTGCGACCTCAGTGCCCACCCGTCAGGAACTTTGCCCCTCCACAGACATGCTCCAACGACAGCAAGTGCGGAGGCATTGACAAGTGCTGCTACGACAGATGTCTCGAGGAGCACGTGTGCAAACCTCCAGTTGGGTCTGGTGGCGGCTTCGGATTCGGCCGTTAATTCCCGCTTTATTTCTCCTTGACAAAATACTCTCGAATGAACTTGGTTTCGTAGTTTAGTCGAAGTTAGTAAATTATGCCAAAGGATGTTTTTTTTACTCGTTGTTTTGTTGGAGTGAGTGACCATGATATTGGTGAATAAATGTTATTAAAT
>Meganyctiphanes_norvegica_1 ENA|GETT01007497|GETT01007497.1 TSA: Meganyctiphanes norvegica TRINITY_DN119748_c1_g2_i1 transcribed RNA sequence.
CTCACCGACAGCATCACACACTCTTTCCAGAATGATGCATACTTGGATTCTTCTAACTTTCTTGATTTTCCAGACACATGGATTACTAGGTAATCCACATCAAATCCAGTGTATCCATTGTGCTGGGTCAACTGGGCAGCAATACTTCCAACATCCTTCAGACTGCACTAAGTTTTTACACTGCTCACCCTCAGGACCACAGGAAAAACAATGCGGAGGTGGAACCGTGTGGGACCAACAGTTGCTAACCTGCAATCATGCCACTACAACTGCCTGCGTAGTGGGCGTCTACACATACGCTGGGGGCGCATGCCAACCTACAGGTAAACCTGGACAATGCCCTCCAGTTCGTCCGGAATGTCCACCAGCTCGACAATTCATACAGCCTCCTAACCCATGTACTGAGGATGCACAGTGCTCTGGCTCCAACAAGTGCTGCTATGACATCTGTCTCACTCATAACACCTGTAAACCACCACTCTAGTGCACCGAAACTAATTACAAATCATCCAGCTCACATCTATAAACAGCCCGTCTAGGATACTGGAACTAGTAGGACCCTGAATATCAATTTGCTTTAGAATCTTCTA
>Meganyctiphanes_norvegica_2 ENA|GETT01020914|GETT01020914.1 TSA: Meganyctiphanes norvegica TRINITY_DN116657_c16_g4_i1 transcribed RNA sequence.
GGTGTAAGGATGATCAGAGCAGGCGCTACTGCTGTCATGACGGCAACAGGCCAATTTTGGAGTCAGAAGTTCACCCTGGCACTTGTCCCCCAATCCGCAAAGAATGTACAGATGCCCTTAGAATTAACAGTCCACAGATTTGCTCTGATGATGCTGAATGCGGATTCTACAGCAAGTGTTGCTTTGATAAGTGCCTGGACCATCACACCTGCAAACCTGGACAAGGGATTGCTGTGCCTTTTGATAGGAAATGATATAAAGTAGTTTTATCCATGGAATGAAGAATACATTATGGCACTATACTGTTTGTTTGTGATTTTATAATAAATGTTATTAATGCATAAAAAAAAAAAGATCGGAAGAGCGT
>Meganyctiphanes_norvegica_3 ENA|GETT01025626|GETT01025626.1 TSA: Meganyctiphanes norvegica TRINITY_DN118904_c0_g1_i1 transcribed RNA sequence.
GGAGTTAATCCAGCTGTCACTGCCTCTGGCTCCGCGAGCTGTCGCCGTTGGTGCCGCACCCCACAGGGCCAAGCCTACTGCTGTGAGAGCTCCAACGAACCCTTAAATCCAGCTGTCCTCAAGCCAGGAGTTAATCCAGCTGTCACTGCCTCTGGCTCCGCGAGCTGTCGCCGTTGGTGCCGCACCCCACAGGGCCAAGCCTACTGCTGTGAGAGCTCCAACGAACCCTTAAATCCAGCTGTCCTCAAGCCAG
>Meganyctiphanes_norvegica_4 ENA|GETT01037607|GETT01037607.1 TSA: Meganyctiphanes norvegica TRINITY_DN119538_c0_g1_i1 transcribed RNA sequence.
GCCAGTGGTGTCGGAAGTGTATCTGCTCAACTTGGTGATGGTGGAGGTGGCAATGGTGGAGGAGCTTGTAGCAAGTGGTGCATCACGAGTCAGAAGCAGATCTACTGCTGCCCGGCCCATCAGAAGAAAATACAGCAGAATGGCAAAAATAGTCAGTGCCCCTCTTTGCGGAGAACATGCCCCACCTCGTTTGTGTATACCCAATGTAGCCAGGACACCAACTGCAGTGGAGATGAGAAGTGTTGCTATGATAACTGCCTTCAGCTATTTGCCTGCAAGAAACGGCAAAACTATGGCTAGCTAAAATTGTGTAAATGGGCCACCTAGAGCTACAAGTGTTGACTAAATAATGTTCCTCAGTAGGAAGTCTACAAGAAACCTCATTCCTACTTCAGGTAGCTGATGATTCATGTAAATGGGGTCGGTACCTAGAATGAAAAGAGTTGCAAAAACAGACACCTGCAATGATGTGTTTGCAATTAGTGCCACTCTTGTTTTGGAAACTGAAGCTCATATATGTGAATACGGAATCTGCTTTTATAAAGACCCCCTTCAGGTATATGCCTGAAATAAGTCACAATCATGCTGGGGATAGCTGATGTTAGTGAATAGATGGCTGACATTGTGTCCAATTGGATCAACCGTAAACAACAGAAGTGTACCTGAAATAACTGTATTTACCAGAAAAAGTAGACGCTTGTGTGAAAATTGCTTTCACATAATATGCCTGACAGACCCAACACTCCAACTTTTGGCAGCTAATTCTTATTTTATATGTATTATCTTGGGAGTATAAAGCCTGATATGACGAGTGCCATCAGTGTTATGCAATAATGAATGTCCATTCATAGACTGTGAGCAAATACATTGGCATAGTTTGTAAATAATGGATAATTTCTATTTGAATGGTTATTTTTAAAAAAATTACACTCTCCTTAAATACATATGTTTTATATTTTCTTCAATAAAAACACAAC
>Meganyctiphanes_norvegica_5 ENA|GETT01037615|GETT01037615.1 TSA: Meganyctiphanes norvegica TRINITY_DN119538_c0_g2_i3 transcribed RNA sequence.
ATCTTATACACCTGGGCATCAGGGAGATCACCACTTGATAATGAAGTGTCATCAGCAGCCACATGGTATCATGGCACATCGAGGGAGAAATAGAAGATCGGCCATTGTGTGGTTGATGATATGGCTTTTCCCATGTGTAAGTGGCATCCCGCGCCCTAACAGTGATACTGCCGGTGTGGCACTCGGGGGTGGCTTGGTCAACCTGGGAGGAGGGACATTCGGTGGTGTGGAGAGAGTTGACAATGGTGTCGCCAGTGGTGTTGGAAGTGTATCGGCTCAACTTGGTGATGGTGGAGGAGCTTGTAGCAAGTGGTGCATCACAAGTCAGAAACAGATCTACTGCTGCCCTCAGAAGTTACCACAGCAGAAAAGCAAGAATAGTCAGTGTCCCCCTTTGCGGCGAACATGCCCCACCTCGTTTGTGTACAGCCAATGTAGCCAGGACACCAACTGCAGTGGAGATGAGAAGTGTTGCTATGATAACTGCCTCCAGCTATTTGCCTGCAAAAAACGGCAATACTATGGGTAGCTGACAGTTGTGTAAATGGGCGACCTAAAGCTACACGTGTTGACTAAATAATGGTCCTTCATTCCTACTATGGGTAGCTGATGATGCATGTAAATGGGGTAGTACCTAGAACTAAAAGAGTTGGAAATACAAACACCTTCAATGATGTGTTTGCAATTAGTGCCACTCTTGTTTTGGAAACTGAAGCTC
>Meganyctiphanes_norvegica_6 ENA|GETT01049167|GETT01049167.1 TSA: Meganyctiphanes norvegica TRINITY_DN114586_c5_g4_i2 transcribed RNA sequence.
CTCTTCCGATCTATCAGTTGGCGTTGAAACAACACCTAGCTTGTGAATAATCCAGACATCATGGCTGCAAAGTACCTACTGGCTGTATTGATGTTGGCCTTGTCTTTGTCTTCTCTAGCTCTGGGAAAAGATTGTCTTGCTGACTGTACAACGATATTTGTAGCGTGTGAAGCCGCAGATCCTATAGACCCACTTTGTGAAGTTGCATTTGGTATATGTGAGGCAGCCTGTAACGCAGACCTTGAACGTCCTGGAGTTAATTCTGCCTCTGGCTCCGCAAGCTGTCGCCATTGGTGCCGCATCCCACAGGGCCAAGCCTACTGTTGTGAGAGCTCTAACGAACCAATGACCAAGCCAGGTCAGTGCCCTCCTGTCCGCCCCTCATGCCCTCCCACTAGATTAGGTGCTCCTCCCCCC
>Meganyctiphanes_norvegica_7 ENA|GETT01056860|GETT01056860.1 TSA: Meganyctiphanes norvegica TRINITY_DN105050_c0_g6_i1 transcribed RNA sequence.
GCCATGGTGGTTGAGTCAGTACCTCAGTTTGGGCCCTCTGATGACTGTGAGCGATGGTGTCCCAGGCTAGGACAACCTGGCCAGTATGACTGCTGTGTCCATCATGGAACGTGCCCTCCCTGCCGCCAAGAATGCCCTCCATTCCTTCGAACAGCCGGGAACCCCCCAGAGATCTGCCATGATGACAGTTCATGCGCCATGACCAGTAAATGCTGTTGTGATGCCTGTCTGAGTCACAACACTTGCAAACCCGCACAGTGAGCCAAGGACCCTGTTCTACTAGACATTAAGATGATAGCTCATGCGCCATGACCAGTAAATG
>Meganyctiphanes_norvegica_8 ENA|GETT01092029|GETT01092029.1 TSA: Meganyctiphanes norvegica TRINITY_DN115713_c1_g2_i3 transcribed RNA sequence.
AAGGGTGTGCCTTACTGCTGTGAGACTGACGTTGGGCAACCAGATGATGAGCCCATTGTTAAACCCGGCAAGTGCCCTATATACCGCGGTGAGTGCCCTAATCGCGGTGCAAGACCACCGAAGCACTGTAGCCATGATGGGCAATGCAGTATGTTATTGAAGTGCTGCTACGACACGTGTCTGGAGTACCACACCTGCAAGCCACCAAGCAGGTCTCGATGGTAGTACCACACCTGCAAAAGACCTATAGACCCACCAGTTGAACTCGACTAGTGCCCTAATTTCTGAGAATGCCCCACTTTCTGGAATGGAGTTCCATCACTCAGGAGGTGCAATAATGACAACGACTGCGGATGGCGTCTGAAGTGCTGCTACGACCCCTGTCTGATGCATAACACCTGTCAGGAACCTATACAAATGGAAGATGATCATAGGCAAGACGCCTATGGTTACCTACCCTGAGTTCGAGGCATAGTTCTCAAAATTTTACCTGTAGATGTTTTGTTTGCCGTTAGGTAATTTTTTTTTTTCGGCCGTTCGGCCACATGAGATTTTAGCGCCCTTAAAGGGACGCCCATACATGTGCGGCCATGAGGCCATGCAAACTTTATTAATGTCCCCTAAAACATGAAAATAAATAACATCTGGGAACCATGCCCCGAGCCTGATGGTTTAAGCATGTGATATCCCTTTGTTTAACATTGATATATTAGATTTGTTTCTGACATCTCATGTATAAGGTACCTATCTTCATCTATGGTTAACAACTTTTTTTATAAAACCACATTGTTAAGATAACATTTTCATCTAGTATAATGGGGCTTTTGAGTGTTAATAATTTACTATTGTGTTTTAAACATTTTGTTCAAATCCCCATTTCCTCAATGAAGATATCGGGGCACTACCATCTCGAGCTCCCGATATAATCAGCCACATGTCGGTTCCAAAACTAACAAACAATCTACAAAAACATACAATATGTAAAGTAAAAAAAATGTAATCGTAAGAATGGCATAGGATTGACGATTTTGGATTTGTTTGTAATTTCCTATATATCTTAATAAACTACATTATCTATAAAAAAAAAAAA
>Meganyctiphanes_norvegica_9 ENA|GETT01085712|GETT01085712.1 TSA: Meganyctiphanes norvegica TRINITY_DN103378_c0_g3_i1 transcribed RNA sequence.
TCCAGCAGGGTGGCTTCCCTATCCAGCAGGGTGGCTTCATCCAGCAGGGTAGCCAAGGTCTCTTCCCTGGGGCAGGTGGTGTCGGCCAAAACTTCCCGCAGCCCACTGGCCAAGGACAGGGTGCCCAAGTTGCAGTAGGTCCTGGTGGATTCGCAGTGACTGTTCCTCCCAACGTCCCCGTCAACGTGGTGGACCCTAACACGGGCTCCGTTGTCGGCGTTCCCATCGAACAGTGCAGCTTCTTCTGCCGCAATCAATTCACCGGCCAATACGGATGCTGCGATAACACCCAGCAAAGTCACCCAGGACAGTGCCCCACTCCACGACCAGTCTGCCCACCCATAAGGAACTTTGGTGGTCCCCCAAAGTTTTGCAAAATCGACATAGATTGCCAATTCCCCAACAAGTGCTGCCTTGATACCTGTCTTGAAGGAAAGGTCTGCAAGCCTGGCTTCTTAGGTTAATTCAAACTTCGCCATGCCCATTTTTTAGATGGTTCAAATTCCAACGTCGCCTCCCAGGTTCAAACTTCGCCTGTCAAGCTTGATTGAACAATTATAGTGACCATCTCTGAGACTTCATATGGTTGTAGCATATGAACTTTGTGACCTTCAAAATATTGAGGCCTTTGGCCACAACAAAATACTGTTGCATTTGTCCACAACAAATTATTGTCGGCCTATGAACGGAAATGATCCTTTATTTGACATCAAAATTGTAATTTAATTCATCAATCCGAACTTCAGCACTGCCCCAAGAACTGCTGACCCTACCATAGATACTATTGAAGGAATTAATAAATATTTACTAAAACACCTTAAAAAAAAA
>Meganyctiphanes_norvegica_10 ENA|GETT01059515|GETT01059515.1 TSA: Meganyctiphanes norvegica TRINITY_DN104213_c1_g1_i1 transcribed RNA sequence.
CCACAGTGTCCCCCATCCAGGTTCAATCTGCCACCACGGCAATGCTCTAATGACGGTGCCTGTGGAGGTGTGGACAAGTGCTGTTTTGACACCTGCCTGCAGCATCACACCTGCAAACCACCTAATTCTGGATTAGGTGGAGTAAATACAGGATTTGGTGGAGTAAATACTGGATTAGGTGGAGTAAATACAGGATTTGGTGGGGTAAATCCTGGATTAGGTGGAGTAAATACAGGATTTGGTGGAGT
>Meganyctiphanes_norvegica_11 ENA|GETT01072642|GETT01072642.1 TSA: Meganyctiphanes norvegica TRINITY_DN105637_c1_g1_i1 transcribed RNA sequence.
CTCAGCACTTTCAACATTAAGTCATGAGAAGTCTCTTGGTCTTCCTCATATTCGCCTGTGTCCTCACTCAGGGTGGTAACCTTGTTTACAGTGTTCCCATCGTTAAGTCCAGTCAGTGCACTCCAGTTCGGCCTCCATGTTCCCCAGTCAGAACCGGCCTCAGTCTTCCCCAGCAGTGCAAAAATGATTACCGCTGCCCAGGTTCTGAGAAGTGCTGCTTTAACACCTGTGTACAGTATCACACCTGCATAGACTCATTTGTCATATAATAATAGACACATGTATGAATCCTATTGCCCAGATGCAGAGAAGTGCTGCTTTGACACCAGTTTGCGGCACCACACCTACAAGCGTCTAATCTTCATAAATGAATAGACACAAGTTGTCTACTCAGTCTCAAAGAGTTTACTTCCAAAATAGTATAAATGTAATATTTGTACTACCCCCTTAAACCTAATTTATAATTTATTTGATATGAAATAATTAGCTGATATATTCAAAAGTTGTTTTAAATCTCTAGTCAGATGAGAGTCTAAAACGTTAATTTGATTGTGCCATCAAATAATGCTTGGGCAAGGGAACGCAGAAGCAATGTGAACCTGCTTCTACTAGAATAACAAAGTTTCCTAACTTTGTTCATGATTTAAATGTTAGTGGGAGGCCCAAACCCATATTGTACATCATTTAAATCATTCACACCATATATATTCAACATAACAGTTGCCATATTCCAGATATATTTTATTGATTTTCTAGATAAATGTATGCATAAAATTAATAAAATATAAATTTTGCTAAGACATATGATAGCAGACAATGTATGTATTAAGTTTGGAG
>Meganyctiphanes_norvegica_12 ENA|GETT01077546|GETT01077546.1 TSA: Meganyctiphanes norvegica TRINITY_DN102398_c0_g1_i1 transcribed RNA sequence.
GCTGCTCCAGCGCCCAGAACTGTGTCAAAGTTCAGAAGGAGTACACATCAGCAGGTCGCACCTTACGCTGCGCACAAAAATGCATCTTTCAACAGTGTGCTTATGCTTGGTAGCATCATATGTTGTGGCTGAGGAACCAGTTGAGCACAGAGGGTCAGATGGAACCAGGATATTTAGTCTCGGTCTGAGTGGACTCAATCCCGTCGTACCTGCATCAACCTCTCTCATTGCGTCACCATACTCTAGTTTTGGAGGTGGAGGAGGTTTCCTTGGTGGTGGTTTCCAAAACAGTAATAACTTCCACAATAACTTCCCAGGCGGTGGTTACCCCAACAGTAACAACAACAATTACCCTGGTAGTTATCCCAGCAATAACAACAACCACTTCCCCGGCGGTGCCGGTGGTTATCCTGGTAATGGTGGACAGAGTGGTTCCTGCAAGTATTGGTGTAAGACACCTCAGAACCAGTACTACTGCTGTGAACAACCAGGCCAACAAATTGGAGGCGGAAATCCAGGTGGCAATGTAGGCACTAAGCCTGGGTTCTGCCCCCCTGTCCGCCCAAAATGCCCACCAACCCGGTTCGGTGGCCCTCCCCGCCAGTGCTCCAATGACTACTCCTGCGGTGGCCGTGACAAGTGCTGCTTCGATACCTGCCTGCAGCACCACACCTGCAAACCCACACAGGGAGGAGGAATTTATGGTTAATGATGGTCTTTAAAAGGCAACTTGGCTACCTGACTCTAGGAAGATACTTTATGACTGTTTTTGCAGGCCATATAGAATGTTGATGATACTTGTGGATTCTCCTATTTGTCAATAAAAAAATACATTAAAAACATTTGATAACAACCATCTTTGAGAATACTTTTCTATTTTTTGTTGATTGTAGTGAACAGCATTTTATTTAATTTTGGTGCAATGCTGTGCATACTTATTGGATTTTTTCAATTGAATTATTTTGTCCATTACAGTATGTGATTTTGTTTAAATGTGGATATATATTCTTAAATGATTTTTTTATTTATTTGTATTATATATATGTTTTTGTTATTGATATATTTTTATTAAGTTATTAAATGAATAAATCATTAATATTTGTTATTCAAACTCCTATGGTTATTGTTTTCAGCTAAACTAAATAAAAAAT
>Meganyctiphanes_norvegica_13 ENA|GETT01079998|GETT01079998.1 TSA: Meganyctiphanes norvegica TRINITY_DN108705_c0_g1_i2 transcribed RNA sequence.
GAAGGTTCTTGTTATTCTATCAGTTGTGGCACTCACCAAGGCTCTGGATGCCAACGGGTTCCACCGAGTGCCTGACTATGAGAATGTTCAGAGTCTCTTCCAACAGAAGGTGGAATCTGGACCATCTCTGTCCACCAACCCACTGGTTGATGCCTCCAACTTCCCTGCACTGGTTCCTGGTCTCCGCTCTGGCTTACAAGCAGCTGTTGGATCATCTCAGTTGGGAGTGGTCAGTAACGTCTCACCAAATCTGCGACTTCTCACCGAGCCTATTGGAGCATGCTACTACTGGTGTCACACCAACCAGGGACAGGTCTACTGCTGTGAATCTGATTCTCAGAATCCCTATGTCCCCATTCCAAAACCCGGAAAGTGCCCTGCAACCTGCCCTAATGAAATTGGAGGTTCAAACTACTGCCGCTTGGATGTTGACTGTCTTGGTGGTCAGAAGTGCTGTATCAACCCCTGTTCAGTTCAAGAGAGAGTTTGCAGAGCACCCATTCCTTTGGAAAAATTGAAAAACTAAGATCAAAAAGTTATATACAAATACATTATTATCTAAAGATATCCCCAAACATTAAATAGCTC
>Meganyctiphanes_norvegica_14 ENA|GETT01080001|GETT01080001.1 TSA: Meganyctiphanes norvegica TRINITY_DN108705_c0_g2_i3 transcribed RNA sequence.
ACTAGAACTAGTTTGGGATTTATTATCAGCCCAGTGCAGTATATAAGACCATGCTGTTTGCAGTCAAGTATCAGTAGCAGCTACTAATACATACTGCAGCAATGAAGGTCTTGGTTGTAATGTCGCTGGTAATAATTGCGAGTGCAGGTGACTCAAGTGGGTTTGTGAGAGTTCCAGATTATGAAGCAGTTCAAGACCTGTTCTCTCAGAAGGTGGAACCAGGACCCTCACTCTCAACAAACCCTCTGGTGGACGCCTCCAACTTCCCTGCTCTGATACCTAGTCTCCCAACTGGGTTACAAGCTGCTGTTGGCTCTTCTCAGTTAGGTGTAGTCAGTAACGTGGCTTCGAACCTTCGCCTCCTCACACAACCAATTGGTGCTTGCTACTACTGGTGTCGCACCAACCAGGGACAAGTCTACTGCTGCGAGTCTGATACCCAGAACCCATATGTGCCCATTCCCAAGCCTGGGAAATGCCCTGCCACTTGCCCTGCCGATTCAGGGGAGAGTTGTCGTCTTGATGTTGACTGCCCAGGACCCCTTAAATGTTGTATCAACCCCTGTTATGTACAGGAGAGAGTTTGTAGAGGACCTATTCCTTTAGAAAAGCTAAAGTCCAAC
>Melita_plumulosa_1
GGCTGGGGCTGGCACTCTATTCATGCTGATCGCAATGCCATTCGCACTTACGAATGCCAAGGAAACCCGATTGTATAATAACGGAGGAGGAGGCCATTTTGGCGGAGGAGGAGGCCACTTTGGCGGCGGGGGAGGAGGCCACCTTGGCGGTGGAGGTGGATACCTTGGGGGAGGAGCAAACCACCTCGTTGGGGCAGTAGGAGGCTCCGAAGGTTGTCGCTACTGGTGCAAGGACGACGTTGGTCGATTCAAGTGCTGCGAGTCAGGTTATGATGCCATCGCGCCCGTTGGTACCAAGCCCGGATACTGTCCTCCAGTTCGTCCTACCTGCCCAAGATTCGGCCCTCCTGTACTCTGCTCGAATGACGGCAAATGCCCTGGACTTCAGAAGTGCTGTTTCGACAAGTGCCTCGAGGAGCACGTGTGCAAACCACCCGTGCCCACCGCTTACTAATCTCTTTCATAACTTCTGGGTAACCTCGATTATATCTGGAAGAAATGTCATTTCTTCAGAGTGTCCATCAAAATACCAATGTTCTGACCCTAACATCAATATGAGCTCTTTCAGCAGATCAACATCTCTGCTGATTACCTATTTGTAGTAAATATATCACCTATACATAGAGAATGTGAAACTATTCACGCGACAGTTACTCTAAATGTTCT
>Melita_plumulosa_2 ENA|GAKD01015480|GAKD01015480.1 TSA: Melita plumulosa mira_rep_c16054 transcribed RNA sequence.
GATACGGTTACCAACGTCAGTCTCATGGATAGGCGAAGGAATGTAAATAGTATTCTAATTGTAATAAGTTTGTTTAATAATATTCTATGTAGCTACTCTATTTGCATTTGACACATTTTATAGTGAAATCAGTCGCATCTTTTACACAACAACCACAGCAACGCTCAGCTAGGAAAACCTCCATCAACAACTAACATGAATAAGCTCGTGTTTCTAGCCCTGGTCGGAGCCGTCGCTCTGGTGAGCCTGGCCCAGTCGAGAGCACCGGTGACGACTGCTCGTACTGGTGCCGCACGCCCACCGGACAGGTCTACTGCTGCAGGGACGGACAGCCGGGCGAAGAGCCGGATGTCAACATCGGTCGCTGCCCCAAGTCAAGATTAGAGTGTCCTGCATATGCCGCCGCCTTCAGCCCAAACGTCTGCGCCCATGATGGCGAGTGTGGCTACAATCAAAAATGTTGCTGGGATGTGTGCCTGAAGCATCACACCTGCAAGCCCATCGTGTACTGAAAAAAGAACACTTCTCAGCTGTTATGACTATTTCTGAACTTAATGGATTTGCTCATCGTGTTATTAATTCATTTAACTAAGATAATAACGGCCTATAAAGTTTCATCTTGAGTAATTATGTTTGTATTATGCAGTTTACATATTATAGTCTTATTATCTTAGTTAAATGAATTAATAACACGATGAGCA
>Melita_plumulosa_3 ENA|GAKD01017482|GAKD01017482.1 TSA: Melita plumulosa mira_rep_c18102 transcribed RNA sequence.
CCTCGTCCTCCTCCGCCTCCGCCTGGTCCCTCCTGCACTTACTACTGTAGGAAAGGAACGTCGCTCAAATACGAATGCTGTGATAACGGACCTGTCGGACACCCTGGATCATGCCCAACTGTCCGTCCTACGTGTCCTCCTTTTGGATTGGCTGCTGCTCCTCCTGATGGCTGCTTCAATGACAGCGATTGTGCCCTTCACCAGAAGTGCTGCAGAGACGTATGCCTCGGCCACAAGACCTGTAAGCCAGCTGTCTTCGTCAAGGGATAATCAATTAATAATTCTCAAGGCAACTTCGTTCTATTTATGTATTCTTA
>Melita_plumulosa_4
GGCGGCGGCTGCTCCTCCGGTCGCCGCTGGGGCTCCGGGCGCTGCACCGACGGCCGCTGCCGACGGGGAGCAAAGCGTCCGGTTCTCTCCCGCTCTGCTCAGCGGTGTCGTCAACGCCGGGGCTAACATACTCGGAGCCGTCCTCGGCGGCGGAGGTCACCACGGGAGTGGATTCCATGGGGGAGGACAGCACCATGGTGGGGCGGACATCATCATGGTGGGGGAGGCGGTTTTGGCAACCACTTCGGTAACGGACGCTTCCCTGGTGGAGGGCATCAGGGCGGATTCTTTGGCCAAGGTCATGGCGGTCACGGCAGTCACGGTCACCATCAAGGAGGATTCAATCAATTCGGAGGAGGACACGGATCCTTCGGTGGACGTCCTAACAGGCCTTTCAGACCCGGCGGAGGCGGAGGATTCAATCAATTCGGGGGTCGTCCGAACCACGGCGGAGGCGGTGGTGGATTTAACCAATTCGGAGGAGGATTCAACCAGTTCGGAGGAGGATTCAACCAGTTCGGTGGAGGTGAGAAAGGAGGCTCTTGTCCCCAACGCAGGGCTGAGTGCCCCGTAAGGTCGGGAGGAGGACCAAACCCCTGCAACACGGACTTCCAATGCGCCGGGTCAGACAAGTGCTGCGAGGATGCGTGCCTGCCCCACAGGGTGTGTAAGGTGGCTCAGCCCATCGCCTTCGGTTAATTGACTACAACGGTCTAGGAACCTTATCTAGAATTGATTGAATACGGTCACAGAGGTTCTATTGTCGCATTTTCGATCAATTTCACTTTGGTCTAATATTTCCCTGTTTTATGGGCTGTTAGTTTATGTGCTCAGGTACGTCTTGCACTCATTTGAGTGAATTCATGCAGGAAGATATCGCACCCACTATTATATCACCTGTAACTTTTGCCCAAACTTGCCATTA
>Melita_plumulosa_5
CTCGTCCTCCTCCGCCTGGTCCCTCCTGCACTTATTACTGTAGGAAAGGAACGTCGCTCCAATACGAATGCTGTGACAATAGATCTGACGTACATCCCGGAACTTGCCCTCCTGGGAAGTGCCCTCCTGTTGGAATTGCTGCTGCTCCTCCTGATGGTTGCTTCTCCGACCGCGATTGCGCCCGGCACCAGAAGTGCTGCAGAGACACATGCCTCGGCCGCAGGATCTGTAAGCCAGCTGTCTTCAATGGATGATCTAAGAGCCATCGTGAATCATATATTACTTTGCAAGTAACAGTTTTACCGCTGCAATTTTTCCAATATGAAGCTAAATAATGGTTATGCCTTCATTGTGATTGTAACTTTGTTTGTATTGTT
>Melita_plumulosa_6
TCCATCAACAACTAACATGAATAAGCTCGTGTTTCTAGCTCTGGTCGGAGCCGTCGCTCTGGTGAGCCTGGCCCAGTCGAGGAGCACCGGTGACTGCTCGTACTGGTGCCGCACGCCCACCGGACAGGTCTACTGCTGCAGGGACGGACAGCCGGGCGGAGATCCGCATGTGCACCCCGGACGTTGCCCCCAACCTAGACCGGAATGTCCTGAATACTTTTCTCTTGCTAAACCAGACGTCTGCGCCCATGATGGCGAGTGCAGCTTCCTTCAAAAATGTTGCTGGGATGTGTGCCTGAAGCATCACACCTGCAAGCCCAGTGTGCAGCACGGATGAATTTAGCCATTTTCATAATTTTTCAGCTTGGGTGCTTATTTAAAAATTAGACAGTACAGTTCTAAAAGTTATAGTTCTAAACGTACCCAAAATACCAATATAATGTCCCTAAAACCTGAAAATAAAATGCATGTATAAAGTAGTAGAGATAAAAGAAATTTGAGTATACTAAGTTTTTTAGTAAATAGAAAGTAATATAAGAATGTCTTACGAGTTACTCTAAATTACTTACAAAACAAGTAAATAGTAGTAGAATAATTAGTTTAA
>Melita_plumulosa_7 ENA|GAKD01025439|GAKD01025439.1 TSA: Melita plumulosa mira_rep_c26615 transcribed RNA sequence.
TGAAACTGCTTGGACCAATTTAATTGTGATAGCATATTCCGAAGTTCCAGATCTCTGAGCCAGCCTACGACTGCGCCCGGACAGCAAGTGCCCAGGTTTACGGAGTTTTCACCAACTGCAAGTTCTGGTGTGATCCTCCACAGAACTACTGGTCCGCCGTGCCACAGAAGATCTGCTGCGACGAACGGAATGGATTCTGTCCACAAGTCAGGGCCGAGTGCCCCAAGTTCGGCGGAGGTGCCGGTCCGGTGTGCTGCCATGTGGACTCGCAATGTCCGAACCTTAACGACAAGTGCTGTCATGACGCTTGTCTCGGACATAAGGTGTGCAAGCGCTCTCAAGTCTACGGGAAATGATTCAGTGAGCCTCTCACTTTCGCGGGCATTAATTGAGTACAATAAATGAGTTAATTCTTTTAATTGACTTTGGAAACTGGAATGGCGCCACCAACCAACTCAGCTCCTCTGCCAAATACTCTTTCATTTACCTCTCTCACCACACCATCCATGTACATTGTACATATTAAACAACCACGGTGACATCACACAGCCCTGTCGCACACCAGTCATTACAGGAAACCAGTACTTGTCTCATTCCCCACTCTCACACACGCTCTACTTCCCACATAAAAACTCTGCAATGCTCTCAACAACCTTCCACCCACTCCATACAATCTCACAGTCTGCCACAAAGCCTCTC
>Neomysis_awatschensis_1 ENA|GDFV01000108|GDFV01000108.1 TSA: Neomysis awatschensis My_CDS_00101-1 transcribed RNA sequence.
ATGGCTCGTGTACTCATCATCCTGTGTGTGTTGGTAGCAGTTACCGTCGCAAGTGACAGTTGCCGTTACTGGTGTATAGATAAATATAACAGACGTTACTGTTGTGACAATGGGGATCAGTACAACCCGGAACCAGAAGTTCACCCTGGGAGGTGTCCTCCAGTTCGTGAATGCCCCCCAGTACGAATCATAGGAGGACTCGCTCCAGACGTGTGTGCTCATGATGGAGTTTGTAATTACAATGAAAAATGTTGTTACGACAGTTGTTTAGAACACCACACATGCAAACCTACAAATTAA
>Neomysis_awatschensis_2 ENA|GDFV01002542|GDFV01002542.1 TSA: Neomysis awatschensis My_CDS_02465-1 transcribed RNA sequence.
TCAGCACCAAATATTTGTATCGGGTTTACATTCAAAAAGATGATGCTGTTAATTCCTTTGATTTTGGCTGTTGCCTCAGCACATCCCTATCATACAAGTTACTCAAACTCCTGCAAATACTGGTGCAAACTGCAATCAGGCAAATTCTATTGCTGCGATGACTCCACATCCTCCAACACCCCGGTCCATGTAGTCAAGCCAGGGAAATGCCCCCCTCCCCGACCAACGTGCCCCAGAATCCAGCCCATTGGGCCCCCAGTGACATGTGCTAGTGATGGGTATTGTCAGGGGTCTGATAAATGCTGTCAAGACACATGCCTTGAGCTATTTGTGTGCAAACCTGCTCAGTTTAATTATATTACTTTTATTGGAAATCTAATTAAAAAGCAGTATGGAGTTCAAGCTGGCTCCACATATGGGAAGTAA
>Neomysis_awatschensis_3 ENA|GDFV01006879|GDFV01006879.1 TSA: Neomysis awatschensis My_CDS_06709-1 transcribed RNA sequence.
ATGGTGCCAGCAATCCGAATTGCAGGTATTGGTGTCGTGGTCCTACTAATCAATATTACTGCTGTGAGACTCCCCAACAACAACAACTACAACAGCAGCAAAGTCATCTCGGAATACATCCTGGGGATTGCCCCCCAGTACGCCCAGTGTGCCCCCACAACACCAGGAACTACAATCCCCCCATGCCCTGCAGTAATGATGGAGGTTGTAGCTACACTGCGAAATGCTGTTTTGACTCGTGCCTCTCGCAACATGTCTGCAAACCAGCCCAAAGTTATGGCGGAGTATCATCGGCCTTGA
>Neomysis_awatschensis_4 ENA|GDFV01009679|GDFV01009679.1 TSA: Neomysis awatschensis My_CDS_09444-1 transcribed RNA sequence.
ATGAAGACTACAATTGTTTTTGCATTCTTAGGACTCTTGGCTCTCTCAGCTGCAGAACCAAATGGCAAGACTTCAGGAAAGAAAGGAAGTCAAAGATTTTTTGGCGGTGGTGGTTTAGGAGGACACAATAACTTCAATAGTGGATTAGGAGGCTTTGGTGGTGGATTTGGTCACCAAGGATCTTCTGGAGGATGCAGGTATTGGTGCAGGACTCCCCAGAGACAAGCGTACTGTTGTGAAACTGGTAACCAAGCTCCATCCAACCCCCACGTAGTGAAACCAGGAGTATGCCCCCCAGTTCGGCCAGTGTGTCCCCCCACCAGACACTTCAGACCTCCTCAGACCTGTTCCAGTGATGGCTCCTGCTATGGAACTGAGAAG
>Neomysis_awatschensis_5 ENA|GDFV01013858|GDFV01013858.1 TSA: Neomysis awatschensis My_CDS_13482-1 transcribed RNA sequence.
ATGAAATTTCTGTTCGTATTCCTACTGTGCGTGGTATGCTTTACTGCAGCAGATGCCCAACCTGACAAGAGCAAAGACATCAAACCAAGCACCCGTTTATTTGGTGTTTCTCACCAAAGAATACCATTTATTGGTAGCTTAGGGGTTGGATTAAGCAGAAGCTGGGGTGGATTTGGAGGAAGGAGTGGTCTTTACGGAGGGTATAGGAATAGTGCGTATAGTGATACTTCGTGCAGATATTGGTGCAAAACATCATTCGGCGAGTATTATTGCTGTGAAGATTCTTCATATGAAGCACCAAATCGTGTCGGTGTCAAGCCTGGGTACTGCCCTCTAGTCAGACTAGATTGCCCAAATACCAGATTTGGACCTCCCCAAAAATGTTCGAATGATTATTCATGTTATGGTACTGAGAAGTGTTGTTACGACACTTGTCTTCGGCATCATACTTGTAAACCAATTCGAGATGAATATGGTAGATACTACTGA
>Neomysis_awatschensis_6 ENA|GDFV01017340|GDFV01017340.1 TSA: Neomysis awatschensis My_CDS_16863-1 transcribed RNA sequence.
ATGAAGATAACTCTCGTGCTTCTGATTTTTACCGCTGCTTTGGTATCTGCCGATGATGATGACTCCACGTCAACGCGGATCGTGGGTAGTGGTAATAGCAGAAATGGGGGTACAAACTCCCCTGATACGAGACTCCTAGGAGGATTGATTAATTTTGGAGCCAATCTTCTGGGTGTGGGGCGTCCAGGGGGTTTTGGAGGCAGACCAGTTAATGGATTTGGAGGTGGTCAGTTAGGGGGCTTTGGTGGACAGGGTGGTCTCGGAGGATTTGGCAGCAATTTTGAAGGATTTGGATCAACCATTGGATGCAGATTTAAATGCAGAAACCTTTTTGGACAACCATACTGCTGTGACAATAACCAACAATTCCAAGGCTTTGTTCCACAGAAGCCTGGACAATGCCCCCCTGTTCGCCCAGTATGTCCCAGCACCAGGAACTTTGCCCCTCCTGTTCCTTGCTCTAACGACGGCTTCTGTCAGGGAGTGGATAAATGCTGCTTCGACACCTGCCTCCAGCACCGCACTTGCAAGGCTCCTTTAGGTTTTGGCAGATAG
>Neomysis_awatschensis_7 ENA|GDFV01018794|GDFV01018794.1 TSA: Neomysis awatschensis My_CDS_18268-1 transcribed RNA sequence.
CAAGCTTATCACTTTTATATTAAATTGGCAATTATAGCTACACTTCTTAGAAACAGCATTATAACAATGGCTCGTGTGGTAATCCTTCTGTGTGTGTTGGTAGCAGTCGCTGCCGCAAGTGATAGTTGTCGGTACTGGTGCAAAGATGTGCATAACCGACGTTACTGTTGTGACCAAGGAGATCAGTACAACCCACATCCTGAAGTTCACCCCGGCAAATGTCCACCAATTCGTGAATGTCCACCAGTAAGAGTAGGAGGATTCGCCAGACCAGATGTGTGTGCTCATGATGGAGTCTGTAATTACAATGAGAAATGTTGTTACGACAGTTGTTTAGAGCATCACACCTGCAAACCTACAAATTAA
>Neomysis_awatschensis_8 ENA|GDFV01019075|GDFV01019075.1 TSA: Neomysis awatschensis My_CDS_18552-1 transcribed RNA sequence.
CAAGGTGGTTTTGGACAAGGCGGTTTTGGACAAGGTGGTTTTGGACAAGGCGGTTTTGGACAAGGTGGTTTTGGACAAGGCGCTGTTGGTGGTTATAACCCTGTTGTTCCTGTAAGCACATCCCAATGTAGGTATTGGTGCAGAACTAATTTAGGTCAAGCATATTGTTGTGAAGACAGTTCTCAACCAGCTAATCCAGTGGTTGGAGTTAAACCAGGGTTCTGTCCTCCAGTTCGTCCACAGTGTCCCCCAACTAGATTTGGACCCCCACAAACCTGCTCTAACGATGCTTCTTGCCCCGGTATAATTGATAAATGCTGCTATGACACATGTCTCTCACAGCACGTTTGTAAACAAGCATTGGACGCTCCCGGATAC
>Neomysis_awatschensis_9 ENA|GDFV01019129|GDFV01019129.1 TSA: Neomysis awatschensis My_CDS_18599-1 transcribed RNA sequence.
ATGAAATTACTGTTCGTTCTACTGCTCAGCATCGGATACTTGAATACAGCATCTGCCGCTGATAAAGATGAGAAGAAACCAAACACTCGATTATTTGGTGGAAACTTTGGCGGAGGCTTAGGCGGACATGGAAATGGGGGATTTGGAAATGGAGGATTTGGTGGTTTGGGAGGAGGGTTAGGTGGGTTCGGAGGAGGTCATGGTGGTATCAATGTTCCTCAAGGTGGATTTGTTGGTGGTTTGGGAAGTACTGGATCATGCAGATATTGGTGTAAAACTCCCCAAGGACAAAGTTATTGTTGCGAGGAAGGTCACGAACCTGCAGGTCCAGTGGGCACCAAACCCGGATACTGCCCCCCGGTTCGACCACTCTGTCCTCCCACCAGATTTGGACCTCCCAAGTCATGCTCCAATGATTATGCTTGCGCTGGGGCTGATAAGTGCTGTTATGATACATGTCTTCAGCAACATACTTGTAAGCCAATTCAACCAATTCAACCTTTTGGATTTGGTAAATAA
>Pacifastacus_leniusculus_1 ENA|GBYW01016724|GBYW01016724.1 TSA: Pacifastacus leniusculus comp26730_c0_seq1 transcribed RNA sequence.
TACTTCTCCTTTTACAACCATCATGGTGCGTGGAAGCGGCATGGTTGCTGGAGTGGCGGTATTAATGATGACCTTGGCGGTGGTAACCACGCAGAATGTGGGTGGTGGCCAGGGTGGCAACCAAGGCTGCCGCTACTTCTGCAGGACCCCCACCAACGCTCTCTACTGCTGCGAGGACGAGCGGGCCCCAATCAATCGACCTGCTGTGAAACTCGGCCTCTGCCCTGCGGTTGGGACGCGATGCAATCCGGGGGCCTTCGCCATCCCCTGCAGCAACGACGGCGCTTGTCCCGGCAATAACAAGTGCTGCTATGATGTCTGCAGGCGAAGACACATCTGCGGCCCCCCCTCCATTAATTAAATGGTAACATTGACCTCTCTGACTATGGTAGTGGTG
>Pacifastacus_leniusculus_2 ENA|GBYW01026625|GBYW01026625.1 TSA: Pacifastacus leniusculus comp35405_c0_seq1 transcribed RNA sequence.
GACCAGCTTGGGATCCCCAACGGAAGACACCTCGCCACACAAATCGTCCAACATGTGTGTTCGTGTGTTGATGCTGGCGGCGTGTGTGGCTGTCGTGCTAGGCGCCCTCCCACCCAAACCCAACAGTTCCTGTACCAACTACTGCCCTGACCCAATCAAAGGTCATGGGTCCTTCGTCTGCTGTGATCCTCATCCTGGCTTCTGTCCACCCAAGCGCTTCGTCTGTCCGTTCGGCAAGTTCCCATCTCCACCAAGATGCGAGAAGGACTTCAACTGCGCCAAGACCAGTAAGTGTTGCGAGGACGCCTGTCTTAACTTCAAGACTTGCAAGCCGGCTGTGTATTCCTAAATGCACTGGGACGGGATCCAACCCAACCTGACGACGAAGCCTAATGTAACTCGGACGTAACAAGACTCAAGACGACGCCAGGAACGCCGACGAAGCCTCCTCCATTTTGACACTTGTATACTACGTACCAAACAACATTTTGAGCCATTGGTCCTATACCGAGGCCTCGATATTATATTTCCCTCCTTGATGGTGTAGTTAAATATAATTTTGATTAAAAAAAAAAAAAAAAAAAAA
>Pacifastacus_leniusculus_3 ENA|GBYW01028095|GBYW01028095.1 TSA: Pacifastacus leniusculus comp35945_c0_seq1 transcribed RNA sequence.
ACCTCACTACACCTGCACGTGAAGTTGACTCTCCCTCACTCCACTTTTACGTGAAGCTGCTTCTCTACCTCACTCCGCGTGAAGCTGTCTCAACATGATGCAACAACAGGTGATGCAAGTGTTGGTGTTGGCAGCAACTGTGGTGGCAATGACGAGTGGCTCCTGCCAGTACTGGTGCAGGACCCCGCCGCCATTAAGCAGAGCCTACTGCTGTAGTCTTGCAGATCGCGTATACCCTGACCCTGAACTGCATCCAGGTAGCTGTCCTCCAGTCCGCAAGGAATGTCCCAGGATCCAAATCCCTGAGGTGTGTCCCCATGATGGTGCCTGCCCTCAAGATCAGAAATGTTGCTGGGACACCTGTCTCGAGCTCCACACCTGTAAGCCCATCCAACAACTTCCTGTGGAGCTTCCTGACTTCCCTATTGTGC
>Pacifastacus_leniusculus_4 ENA|GBYW01029999|GBYW01029999.1 TSA: Pacifastacus leniusculus comp36467_c1_seq1 transcribed RNA sequence.
ACTCATCCTAACGACCTCATCAGCTCACCTGCGCCTCCAGCACTTCCTCTCACTAAACATGCTGCGTGTACTGATGATGTCGCTGCTGGTGGTGGCGGCGCTCGGCCACATCTCCCCGCCCCGGCCGGAGGGCTGCAACTACTACTGCAAGAAGCCTGAAGGTCCTAACAAGGGCTCTAACTACTGCTGCGGCCCGGAGTACATCCCGCTGAAGCGGGAAGAGAAGCACGCTGGTAATTGCCCGCCTCCTCTCAAGGAATGCACAAGGTTCCCAAGACCACCTCAGGTGTGCCCCCATGATGGACATTGTCCCTACAACCAGAAGTGTTGCTTCGACACCTGTCTCGACATCCACACCTGCAAGCCAGCTCACTTCTATATTAACTAGCTTGAGCGGGCGAGAGCGTACCCGCAGCTCGACTGTGTCCCTTCAAGACGGAGCCACACTTCGCTGAACTGAACTACCGTGCTATGCTTGTTTAGTGGCTGACTTGCTTGTTATGCTCACTTGTCTTTCTATAACAAATAAATTTTCCTTGTAGCCAAAGTACATATTTACTCTCCTCTTAACAAATAAGTTATTTTTTATGAAACAATTTTTCTGAGAGGGAACCGGGTTCCCCGAGAAGAGTAC
>Pacifastacus_leniusculus_5 ENA|GBYW01041854|GBYW01041854.1 TSA: Pacifastacus leniusculus comp38686_c0_seq1 transcribed RNA sequence.
CCAGCGGACCTCGTCATCGTACCTGTTCCTCCAGCATCTCCTCCTGCCTATCATGCTGCGTCTTGTGGTGATAACCATGCTGGTGGTGGCGGTGGTCGGTCAAGGATGCAACTACTACTGCGACAAGCCTGCAGGACCTAACAAAGGAGCTAAATACTGTTGTGGCCCAGAGTTCATACCTTTGAAACCGGAAGAAAATCACCCTGGCAAGTGTCCTCCTGCCTTGAGGACATGCACTAAGTTCCGTCCACCACAGGTGTGTCCACATGACGGACATTGTCCCTTCAACCAGAAGTGCTGCTTTGATACCTGTCTCGATTTACACACCTGCAAACCTGCCCACTTTTAATAATTAACCTGAAAAGGTGAAGGCAGCTGATGTATTTCGTCCCAAGATGGAACCAGGCGCTGGAAGCTCTGAACTTAACCTCTGTGTGATACTTATTTTGTTGTTGTGTTTGTAGTTTTGTTATAAACTTATAAAGGAACATATATTTCATGTATAAATGAGAGGAATTTTGTTTATTTAATAAAATAGTTTTGTCAAAAAAATTTTTTGGGC
>Palaemon_argentinus_1 ENA|GEFN01000755|GEFN01000755.1 TSA: Palaemon argentinus c10451_g1_i1 transcribed RNA sequence.
ATCAGACGTCAAAGATGCAACGCGCTGTAACTTCCCTGCTGATCTTAGCTGTAGCCCTTGTGGCAGTGGCACTGCCCAACAACAAAGGAAATTCCAGATTCGGCTTCGGTGAATTACAAGGTGGATTCCCAGGTGGTATCCCAGGCGGTTGCCCACCTGTAGCCCCTCCTAGACCAGTATGCAAATTCTTCGAACGCAACCATTGCGGCCACTACGTCTGTTCCGTCGACCAAAAGCCATTCGAATGTCCTCCCGTCAGACCAGAATGTCCCGGTCTGAGATTCGGCCCCCAGGTGTGTTACACCGACAACGACTGCTTCGGGAGCGACAAGTGCTGCCCTGACGCTTGCTTGGATCACCTGACCTGCAAAGGTCACTCCTCAGGTTTCCTTTATTAGAAAAGGTCATCGGAATGCTGACTATTCATAATCTCTGCCTGTGGCTGATGAAAAATGGCGTCAGTCAGATGACATTTTTTTTCTAATTTCTATTCTAAACCTATATATTTATTTTTCTAGCCGTCAGTTAGTATATTTTATCCTTAACGGGTGTTATCACCGTATGATTTTGTTGTTTTAATAAAGAATGAGTTATAAAA
>Palaemon_argentinus_2 ENA|GEFN01001402|GEFN01001402.1 TSA: Palaemon argentinus c10744_g1_i1 transcribed RNA sequence.
CTAAATCAACGAGTCCTATCTCCGTGTTTTGTACTATTCCCGAAATGGTCCGTATGGTAATGTTGTTTGCCCTTGTGGCCCTGTCCGCCGCCATAAGTGTCCGGCCCATCACGCCCCCACCCAGAGACTGCGTCCACTGGTGCACTAACCCCCTCACCAACAGCAAATACTGCTGCAACGATGGCACTGCACCTCAGTATCCTATTGAAGACCATACAGGTAGATGTCCCGAGCACAGACCTTTCTGCCCACGTGATGGTGTAACCGCAGGACCTGCTTTATGTGCTCACGATGGCTACTGTTCCAATTATGGCTCCAAATGCTGCTGGGACACCTGTCTGCAGCATCACACCTGCAAACCAGCAAGAGACATTCCTTTCATCGACTTGAACTGATAAGATCTGAGATCGTTTGTGATGGGATTGAACAATGTCC
>Palaemon_argentinus_3 ENA|GEFN01001770|GEFN01001770.1 TSA: Palaemon argentinus c10824_g1_i1 transcribed RNA sequence.
CTCCTAGCTGAGCTTCACTCAAGACATCATGAAGGGATTACAGGTTCTGGTCGTCTGCTGCTTGACAGCCTCTGCCTTTGCGCAAGGCAGCCAAGGCAACCAAGGAAATCAAGGAAACACGAGACTTTTCGGAGGACTCTTGGGAGGACTGACCAGTGCCTTGGGAGGAGGTGGCTTTGGAGGCAATCCTGGATTCGGAGGCGGTGGATTTGGAGGTAATCCTGGATTTGGAGGCGGCGGATTTGGAGGCAATCCTGGTTTTGGAGGCGGTGGATTTGGAGGCAATCCTGGTTTTGGAGGCGGTGGATTTGGAGGCGGTGGCTTTCCAGGTAGTGGCTTTGGAGGGGGTTTCGGCGGAGCTGCTTCCCAGACGTGCAGACGTTGGTGCCGAACTCCTGAGGGACAGGCCTACTGCTGCGAGAGCAACAACGAGCCTGAAACCCTTCCCTTCGTCAAGCCAGGTCAATGCCCTCCCGTGAGACCTCAGTGCCCTCCCGTCAGGAGCTTTGCCCCTCCACAGACATGCTCCAATGACAGCAAGTGCGGAGGCGTCGACAAGTGCTGCTTCGACAGGTGTCTCGAGGAACACGTCTGCAAACCACCTGTTGGATCTGGAGGCTTCGGTGGATTCGGCTTTTGAAGATAATTCCTGATATTTCCGTCAACGATCGTCATTGAAAAAATATATTGATATACCTAAAATTATGGATTGTAATAAGCCAAAGATATGTGATATTAATAAATAATATTTACTGTTAAAAAAAA
>Palaemon_argentinus_4 ENA|GEFN01023091|GEFN01023091.1 TSA: Palaemon argentinus c9085_g1_i2 transcribed RNA sequence.
CCGTAGACTCCAGCTTATAAGCATCACCATGAAGGAATTGCAAGTGTTAATTATCTGCTTGCTGTCAATCTATACATCAGCGGATGAAAATGAAGAGCTTTCTTTGAGCAAAGCACTCAATCGCAGGTTCAAGAGAAGTTATGGCGGTAGACCTGTCAAACCTATCATAGGTGGACATATCAATCCAATTCATGGGGGAACAATTGGTGGAGGTCTTTCTGGAACTGGTGCAGGGGGATTCCCTGGAGGATTAAATCCAGCTCATGGGGGAATTGCAGGCATTGGAGGGCTTCCAGGGGCCATAAACCCTGTTCATGGTGGAATAAACCCAGGTCTCGGAGGCCATCCAGGAGCCATAAACCCAGGTATTGTCGGTGGTGGAATATTTCCCGGGCATGGAGGGATTGGAGGTGTGCCCCCAGTGGGTTCATCTCAGACCTGCCGGAGATGGTGCCGAACCCCAGAAAATCAAGCTTACTGTTGCGAACAAAATCATGAACCCGAAACTCTTCCATTCGTAAAACCTGGGCAATGCCCTCCCGTGAGACCACAGTGCCCACCCGTGAGAAACTTCCAGCCTCCACAAACCTGTTCTAATGACAGCAAATGCGGCGGAGTTGACAAATGCTGCTTTGACAGATGCCTCGAAGAACACGTGTGCAAACCTCCACAAAACTCAGGGGGATTACCCTACGGTCGATGAGAAACCATATTAAACTTTTTGGCTTAATATGATTGCATTCTTTTACCTCTGTGCATTGCATAGAACGGAAAATTTTTGATAAACCATACTCTGTAACTAAGTTTTATGATATTTGTGCAAATATGTATACGCATAGATACTAAGAACTGAATAGCTTCAATACAAG
>Palaemon_argentinus_5 ENA|GEFN01023168|GEFN01023168.1 TSA: Palaemon argentinus c9138_g1_i1 transcribed RNA sequence.
CAACTTCGGAGGCGGAAGACATGATCCTGTAAACTTACCAGTTTATAGCAGCAGAGTCTATCCACACTGGAGACAACCAGGGGTCTATTCGAATAGACCAAACAATGGGTACTATTCTCGCCCAATTTATGGACAGTATGGACACCAGCATCCTATACTGAATCAAGGAAATGTTGGATTTGGACATCAAAGAGTTACTGAGCAGTTTGCTGGATTACCCAGTGGGTCCTTTGATAGGCATCCACAGGGCCATTTAGGACAAGTGGGAATCCTGCCTGGTGGTGAACCCATAAACACACAAGGGTACGTAAGACCTGCTCCTTCAACTGAGATTCTTTCCGTAGGACCTTCTTCAGGATCGGTGAGTCAGTCAGCAGCACAGGGGAAGCCTATTCATGCGCAGGGAGCAAATGGATATCCTGAGCTATCAGCGTCTGTAGCTGCAGGAATCGTTGAAGTCCATCAGACCCCAGTGAGTGGAGCGGTACATAACCCGGTTTCAACTAGTCAGCAAAGTGAAGGTGACTTGACTAAACCCTTTCCTGGACAGGTGGCTGGAGGAATACCTTCCGTAATTGGACATCCTGGAGATGCTCCCGTAAATATAAATCCACCTTTTACCGATACGGCTGTCGATCCTAACTGCAAAGTCTTCAAGAAAGATCAGAATGGAAGGTACATTTGTGAAAATGCCCAAGTTCCAGAATCTTCGGTGCCATTTCAGTGCCCAGCGTCAACGCCCTTTTGCCCCAAGCTCGGAGAAAGAATAACCCCACAGCAATGTGAAAGTGACGCTGATTGCTTAGGATTCGGCAAATGCTGTCGGGATGCTTGCTACCAATACTCCATTTGCAAAGGACAATGAAAACACTTCAGACTTTTTTTTCACCTTATTTAATTTTTTCATACAAAATTATGCTTCATCTGTATATAGTATCAGCATTTTGTAAATAAAACTCATTATCACAC
>Parhyale_hawaiensis_1 phaw_30_tra_m.003537
AAGGAGTGAAGTATCCACCAGAGCACTTGGAGATATAGAGTGATTCGCATCTACAGTCTCTTCTATACCGGGAACAAAATGGCAATGGCCCCCGCTCTTCTGTGGCTCGTCGTTGGAGCTCTGCTATCACTGGAAATGTCCGAGGGCTACACGGACCCGACAAGCGCCGGTGGAGGATACACATCCAGCGCTGTAATTTTACCACTCGCGTCTAGCAGCTTACCAAGTGGAGGTAGTGGACTTCGAGGAGGCTGGTCCCAAAGGGGAACAAGTGGATACAGTCACAACTGCTTCTACCACTGCCGCCAGCGAGTGGGTAGATTTTACAAGTACTATTGCTGCAGCGAGAAGAGGCCTAACAAGAAGCCGGGAGTTTGTCCACCAGTCAGGCCCTTCTGCCCAGAATTAAGTCACGTGGCCAATGTTCCGATCCACTGCTTCCATGACTTCAACTGCAGCGGATCCGATAAATGCTGCTACGATCGATGCCTCGGTCACAAAACTTGCAAGCCACTGTTCGGGCACCATAGTCTGTCTAATTAATGTCGTATAACCTTGCTAACTTTAAGTCATTCTCAGCATAATGAAACTGTGAGCTTATCGTAGAATTACTTTCTTTTTTGATGTTAAATGGTCGATGTAGTCTAAAAAATTTCTAAAGAGTAATAGTCTTCCTTACATTCTTGCAGTAGCTGGTGTTTACAAATATATACTAATGCGTTGGTAAAAAAAAA
>Parhyale_hawaiensis_2 phaw_30_tra_m.009032
TTGTAATCGAACTCAGTATACTTTGACTGCGCGTATTCGCTGTACAAGCTCTCCACCGGCTCCTGCAGAGGTGACGTCAGCTTTGAGAAGTCATGGACACTACTCTAGCGTTGATGCTGTTCTCAACTTTATTTTTACTACTGAACATGGTATCCAGTGACAAGAAGGCTGACTCGAACTTCATCGGCGACTTGCAGCTGAAGTATCCCCAACTTGACATCTGGAATCTTGCTGATGAACGGTTCGTTATCCATACCCACGACGGCTACGGACTGCACGTCCACCATGGCCCAGCCGCGTACGACCACGTCCATGGTACAACCACCACTGCACCCACAACTCCATACAAAACTTGCCCTTATTGGTGTAGGACTCGCGATGGTCGGTACTATTGTTGTCCTTCCGGTTGGCCAACCACTCGCTACACCACTACGACCACTACCACCACCACCACGGTCCCTCCTCATAGACCTGGATTCTGTCCTGTCCAGAGGCCTGTCTGTGTCAGGGTATTTGGTCCTCCTCGACCCTGTGTTGTTGACAGAGACTGTCTCGGTGCCGATAAATGTTGTTACGATGTCTGTCTGAAAGACAGAGTTTGTAAACCTCCCAGAGCAGTGTACAACAAGTAGGATATCCATATTTTTTCTATAGATTTAATAAAGGTGATTCTTTTCGTTATCGTTATTTACAAGGATGTAGATGAATTTATGTATAAAAAAGTAGAAAATTTAAGTATGTTTATCCTGCAGTTAAATTTGCCAGCGGCCTCGGGCTGTGCAGCTGTATAGGGCCTGGTGCCATTCAACAATTTACGTTAGCGCTATTAGCGTAGACGCCAGTTCAACTAATCCGTTTACGTAGCCGTGGCA
>Parhyale_hawaiensis_3 phaw_30_tra_m.015545
CTCCTTCAAGCACACATCTTCCTTAAAGCTCCTCTATCAGCAATGGCTCGATACGCGCTGATTTTGTCGGCAATTGCGCTGGCATTCGTCATGGTGACGCAACAAGCAGCGGCTGAACCTCACCAAGGTGGATCGCACCGTCACGGAGGAGACAGAGACTCTGACTGCAACACCTTTTGCCGGGAGTACATCAATGGGCGCTTCGAGTACTACTGTTGTGAAAAAGAACCTCATGAAAAGCCGGGATACTGTCCAGCCGTCAGGCCCTATTGCCCCCAACAAGACGCTGTCAGGTTCATTCCCGTCCAGTGCTTCGACGACTTCGATTGCAGCGGCTCCCAGAAATGTTGTTTTGATGTTTGCCTCAGTCATAAGACATGCAAGCCAAGTCTACATTACCAACCATGAAATATGTATTGATTGCGCTAAACTGTGGGAGCCGATAAGGGCCTAATTGAACTAACGTAATGAGTTTTCCCTGGAAAATTTCCAGGGAAATTTCCCCAGACTACATCAATTTCAAGCTTGTCCATTCATTGTTGTTCCTATCTAATGCAGAATGCTAGTTCGATAATTTCTAACATAGATTCGATTCCAAAATAAAAAAAG
>Parhyale_hawaiensis_4 phaw_30_tra_m.016305
CCCGGTCGGTGCAGTCACGGCGTCTTCAGCAGGTCCTGAGCTACGTGCGTTTCTGGCATACAGAATGAAGGTATTAGCGCAACTGATGGTATTGCTCCTAATCTCCTCGGGAAGAGGAGAAAAAGTAGTATTCCCTGGCAAAGAAAAAGACTCATCAAAAAGTTCTGCAAAAACCAGGACATTCTTCGGCGGAGACCATTTGCCGCATCAACATCATCAACATCATGGCCATGAGGCACATTCTGGCTTGGATGGTTTGGGAATCAAAGACAGGATCGTAGCTCCGATTCACACTCTGCCTCACCCGGGAAGTATCGGACATCTAGGTGGCGTTGGAACTGGAAGTCACTTTCTTCCATCTCATCCTATCGTTGGAGGAGCCATTCATCCCGGTGCTCACAGTGGCTCTCATGGTTCTCATCTGGGTCACGGTATCCATCCCGTGGGTCCAGTTCACGGTACTCAACCCATTGGTCCCGTTTTGCCAGTTGTCGATTCTTTCACTGCTAGCCTTTCTGGCAATATCCACAACCTTCCTGTTTCCAGCAACTGCCGATTTTGGTGCCGAACCCCAACCGGCCAAGCGTACTGCTGCGAAAGTGGCAACAAGGTCCAGAATTCAGTATTCACCAAGGCTGGTCTTTGTCCTCCCATCAGAGATGTTTGCCCTAACACTCGAGGTCTGCTGCCTCCCACTCATTGCTCCAATGACGGATCCTGCGCGGGGGTAGACAAATGTTGCTTTGATACGTGTCTGCAGCAGCATACGTGCAAACCTCCTAGAGGACTCGGTCGTTAAGTTGTCCCTCAAAAAATTCACATCTTCGTCGCTGTACCATTTTCCTTACTGACCGTGTCTACCTCACTGCCTCTTCAGCAGAAAATATCGAAAGCATGTTCAAAAGCCATTACAAAATGATTGCTGTTGTTCACATTTAAAAAATGTTAAAATATACTCTAAATGAACTAACTTATTGTACCTAAAAATGATATCTTCTTTATAGTTTCCGTAGGCCAAGCTAGGATTATTCTTAAAGTAATTTGCAGGGTGTTCAACAATTATCGTTGCAACATTTTTATTTCCGACTATTTTTCCTTAAGCTTCCATGATCTCCAGACCTTAATCCACCTAATTTAGTAGTTGGTCCATGTTGGGGAGCTTCCTATCACAAAATTGTTGAGGCTTTGAAGGCAAGACTCTTGAAGGGATGGGCAAAAATTCTCCAAGCCA
>Parhyale_hawaiensis_5 phaw_30_tra_m.016540
GTCGCCGTCAAACCATTCAGTTCAACTCCTTAGCTTGAAAACGACCTGCTTCAACTATGGCAAAGTTCTTCTGTTTCGCTCTCGCCCTGCTCGCCGGATCGCTGCTGCTCCTTGAGGTGTGCGCAGATCCTCAACGGGGGCACGGCGGACGTTTTGATGGCAATCGTCATGGTGGAGGACACCCTAGCAGACCAAGCGGAGGTCATGCCCAAGGTGGCGCAAATGGAGAAGAAGCAACCTGCCTGTACTACTGCCGCAGGCGGGAAGGAGGTCGGGAGAGGTTTTTCTGCTGTGAGGAGAAAGCCTCAGAGAAGCCAGGACATTGCCCACCGATCAGAATGCGCTGCCCATCTTACGACTTCATACAACACAACCTTCCAGTCCAGTGTTCTAACGACTATGAATGCAGCGGCTCCAATAAATGTTGTTATGATGTGTGCCTCGAGCATAAGACTTGCAAACCAAGGATTGACCATTAATTTTGTAATAAAGTGATAATGGAC
>Parhyale_hawaiensis_6 phaw_30_tra_m.018238
ATCATGTCGGAGCAGGATCGAGACCGAGGCTATCGCTGTTGTTTTCGACATAGACGACATACCGCACATCTCGATCCTGCTCCGACATGATTCGTCAAGCTATTTGCGCCGTGCTGGTGCTGGTGGTGATCGCTGAGGCCAAGGAGGAGCGCATCTTCGGTGGTGGAGGATACAACGGTGGTGGCTTCGGTGGAGGCGTCGTAGGTGGAGGATACAATGGAGGTGGCTTCGGTGGAGGTCTCGGTGGAGGTCTTGGTGGAGGTTACAGCGGAGGTGGCGGTGTACTTGGTGGAGGCTACAGCGGAGGAGGTGGTGGACTTGGTGGAGGACTCCTTCCTTCCGGACCCGTGAGCGACACCTGCCGCTACTGGTGCAAGACAGACCTGGGCCAGGCGTACTGCTGCGAAAGTGGACTGGATAAACCAGGCATTGTGGCCACCAAACCAGGCAGATGCCCTCCTGTGCGACCCACCTGCCCCCGCTTCCGTGCCCCCCAACTGTGTTCTAACGACGGAGCTTGCAAAGGCGTTGACAAGTGTTGTTTCGACAAATGTTTAGGCGAACATGTGTGCAAGGCGCCCCTGGGAGTGTATTAATGTGATGAACGATAATATTATGGGAACAGTTTTCTTGCCATGCAAAGCACACTTCTTTGCTCATAAACTTCCCGCAAATTTGGTTGTTATTTCTAAGGTAGTAGTGCCATTGTTTAACCATCTGGGTTAATCCTCAATGTCGTAGATCTCTACCGGAGTTACTTGCCTATTTTCATAGATGTATGATAGCAATAATTACTTCACTCTTTTCCAAATGTAGTTAGTGCATTTCACTGTCATAGCGGGGTTCAGAGCTTGACATAACTGTAGCTGTTATGGTGTTGGGCCAACTATGTAAGCAAATTGAGAGGTAAAAGACTTTAATGAAGAGTAAAAAGGGGGAAATGCTGTACAGTCAGCTATTAAATCGACAACTTTACAGTTTTTATTTAATTGATTGAATTTTGTAGACTCGTTCGCTGATTACAAATATATTACCTGCTCAATTATTTTCACTGTTTTATTTCCTCTAGTCCACCTAATTTCAGAAGTGTTATTTACATATGAAGCCTATTCGATTCAATCATTCTTGGTTGAGCGACACGAGCAAAAGTCAAATGATTTAATAATGTAGAATATGAAGATCGATCACCTGCAATTATACGGTAAATGACACCCGTAAGTTATTTATTTATTATTTACTCATACACAGTTAGCTATTAATCAGGCTCACGAAGAACCCGATGTTCTTCGATCGCCCGATTTTTATGAAATACGATGTTGTAGGATTCAATGTAAACTTCATATATATTACATCCTATCGACTTCCAACGAACGCAATATAGATAAATATCACCGAGATAAATTACATCTTCGATCCGATGGACACATATGGAAATAATAATAAAAAGTGGCTGGTACATGTAGTTAATTTTTTTCCAACTACTCACACTCACTGCATCTGCATAAACATTATCGCAGATAATTCTTGGTTCAAGCAAAAGTTTTTTTTTGTAGGCTTCCAGAAAAAAGTTTCGAAGTGCATAATAAGTCATCTGCTTACTGACTATTTTCAACCTTAATCATATTTCCGTATGTAATTACTATTCTTTCGTTGGCTAAATGAAAGGCTGTCACACTTTTTAAGGAATGAAATAATACTGTGTCTGTATAGAAAATTGAAGAAAATGACAACAGCATTTGGAAATAACATCAGAAGAGAAATAAACAGGAAAAATGGATGCGAATTTATTGTTCGAAACAGATTTAATTAACTTTTTCTCTGCACAAACTTTGCTCCACCGAGAGTATATATCTACAAAACCTTAAGAAAATACTTTTTATTGGTCATAATAACTCGTCTAATGGATGCAGGTATTTATATTAAAGTGCATAGACCAGCCGGTAGGCGGATTTGGTCATTGATGACGTCACCACTGGTCACTTCAGCAGAGGTTACCAATGGCTGGAGTCACTCAAGAATGCCGAGCCAATGATTGGCTTCCTGGAATTCAAAAATGACCAGAAGTAATGTCGTCAGCGAGTAAGTTGATCCACTGGATGTTCAGCACTTTGTGGGTGCCAGCAGGGATTCTGTTCATAGGAAAAGCCTTAACCCTATTCAACACGGGTTAGATTCAGTCTATAGGACACACGGCTTAGCTTAAAGTTATGTGAAATGGAACGTCAGTTTTCTTAAATTAATTATTCAATACTAGAACAAGCAAGTCTCGAGTATGTCTCTCCTATTGAACATTTTTCATAAGTTTCAGTTGAATTCTTTTGTTTCAACTTCATATGTCGCTACAAATGGAATAACCCGAGTTGGATAGGAATAAATGCCCCACATATGTTACCAACAATAACACTATAGGCCGTAATACTTGCTCGTAGATATTATATTTTTAATTTAGAATAG
>Parhyale_hawaiensis_7 phaw_30_tra_m.018630
ACCTGCGTGGGATTCTGCAGCCGGAGCTGGTGGTTACAACACACATTTCTTGCTTCAGCAAACAGTCTTCTTACCATCGTCAACATGAACTCCAAGGTGCTGTGTGTGTTGGTGCTGACCTGCGTGGTGGCCGCGGCCGTGGCCAACACCGACGAATGTTCCTACTGGTGCAAGACGTCCGCTGGCCGAGTCTACTGCTGCAAGCCTGGTTCTGTCCAGGGGGATCCTAAGCCAACCATCAAGCCCGGCAGGTGCCCTCCCATCCGCCTGGAATGTCCTCCTTATGAAGCCTTTGGACGACCACAGCTTTGCAGCCACGACAACGAGTGCAGCGGCAGACTGAAGTGTTGCCTCGACAAGTGCCTCGGCCACCACACCTGCAAACCTCCCGTGTTCTAGAGGGGGAACCCCAACGGCAGCTTCAAGTGGAACTACGGCATCTGGACCTCTCAAACATTGTTACTAAAACTCACTTGTTATGAATAAAATACTCATATTCAGTGTTACTCTCATGTCGCATTCAAAATTGTTAATAA
>Parhyale_hawaiensis_8 phaw_30_tra_m.019368
GTTTTGTCTGAGAGACGGAGCACCTTCGTCTCTTCACCATGATGCGATATTTGGTGGTCATCTCCCTCTTGGTGGCCTGCGCCAGCGCCACTAACGACACTGAAGCCAGAGCTTTGTTCAAGCTGGCGGTCAGCGCTGGGGCTGGTATATCTGATTTAGATTCTTCGTCGTTTGCCCACGGCGAAGCAGAGGCGATTATTGCTCCTCAGCCTCCTCTGGGACTCGTTGTACCACCACTACCACCTAAACCGCTTCTTCAACCTCCATCTCTTCCACTAGCTCATCAGGGTCCATTCTACCCTGATACTGATCCCTCTGGTTATCTTCCTGAACCGGGTCCTCTTCCCCCTATCATTCCAGGACCAGGTCCTATCCCACCAATCATTCCTGGACCAGGCGCTATCCCACCAGTCATTCCTGGACCAGGCCCTATCCCACCAGTCATTCCTGGACCAGGCCCTATCCCACCAGTCATTCCTGGACCAGGCCCTATCCCACCAGTCATTCCTGGACCAGGTCCCATCGCCACAAACCATCTTGGATCAGGTCTTGTTCCCCCAGTGGGAATCGTGGACGAAGGCTTCCATGTTCATGCATCACAGCCCCTGCACCCACCTCACCCCCCAGAACTGCTGCCCTATGATTCTGGAGAACAATGTCGCTACTGGTGCTGGAATCCAGAGAACCAAGTTTATTGTTGTGAAACTAAACACGAATTCATCAAGCCTGTGGGGACCAAAGTAGGATTCTGCCCGGCGGTTCGCACGAGTTGCCCTCAAACTCAGGCACGACAAAGAGGACCGCGGTCTTGCTCGAACGATTTTTCATGCGACGCGGACGATAAATGTTGCTTCGACAGGTGCCTGCAGCGACACGTTTGCAAGGCTCCTCACGGCCTCTTACCTTTTGTGTGAGACTGAACTCCACTCTACGTCGCCAAAACTTAACTCGTGTGAAACACTGTCATTCCTATGGGATCCTCGAGCCTTACAGTGAGTAAGGTGCTTCACCGATTTATGGTTCCGTGTTCTAATAATTGAAAATCATCGCCTACTGAAACGTCAACATTTGGATCAATATTAACCATAAATGTGCCTGCAGTAGCTTCTGATGAATGATTTGTGATTCTGATTGAATTTTTATCAGCTCGTTTTTGTACACTAATA
>Parhyale_hawaiensis_9 phaw_30_tra_m.025759
TCGTCCCGGATTTGGCCCTGGAGGCGTAGGTCCAGGTGGATTTGGCCCTGGAAGCGTAGGTCCAGGTGGATTTGGACCAGGAGGCTTCGGTCCCGGAGGTGCAGGCCACGGAGGTTTCGGACCAGGCGCCGGATTCGGCCTAGGACACCAAGGGCCCGTCAATACTCCCGCTCCTCCTGCAGGCTGCCGTTTCTGGTGCCGCACACCAGAGGGCGCCGCCTACTGCTGCGAGAGCGCCAACGAGATCCCCACGGCCGTGTTTACGAAGCCCGGCAAGTGCCCGCCCGTGCGTGACACCTGTCCTCTCAGATCCAACTTTGGACCTCCCAGCCCGTGCTCCAATGATGGCAAATGTTCTGGCATTGACAAATGCTGCTTTGACAGGTGCCTCAATGAGCACATCTGCAAACCGCCACAAGGTGTTGGCAAGTAACTTGAAGGCGGATTTGAGCACTTTGACTACCTCAGAAATGTTCGTAATTTTACGAAGTTTGCTGCACCGATGCAAATAACAACCCCTCTATAAAATATGAATGTTTTGTGTGGGTTTAAATGCTCATATAAGTATGGCACCGCAGGAGGTGTAGTAGAATTGCACTGCGCAATCATTTTGACTCATACTGTGATATATGTATATTAGATATTCATATTTAATTGTGCATAAATTAAATGAATGAGA
>Penaeus_monodon_1 ENA|GEEP01003070|GEEP01003070.1 TSA: Penaeus monodon Control_5310 transcribed RNA sequence.
TGGAGTTCCTGGAGTTGGAGGTGGATTCCTGCCGGGGGTTCCTGGGCATGGTGGCGTTGTTCCTGGAGGCGGTGGCCTTCTCCCTGGAGGTCAATTCGAGTGCAATTACTGCAGAACGAGGTACGGATACGTATGCTGCAAGCCCGGCAGGTGTCCACAGATTCGCGAAACCTGCCCAGGCCTCAGAAAGGGTATCCCGATCTGCCGTCAGGACACTGACTGCTTCGGCTCCGACAAATGCTGCTTCGACACCTGCTTGAACGACACCGTCTGCAAACCCATCGTGGCAGGTTCTCAGGGATAGGCCTGCATGTTCGACTCGTCAATTCTTTTTTATCAAATAAATGCTATAGCTGTTAATTG
>Penaeus_monodon_2 ENA|GEEP01023549|GEEP01023549.1 TSA: Penaeus monodon Control_38005 transcribed RNA sequence.
AAACTCCAGAGAATGCTTTTTACTGCTGCGAGTCAAGGTATGAACCCGAGGCGCCCGTGGGCACCAAGATACTTGACTGCCCAAAAGTCCGTGACACCTGCCCACCGGTACGTTTTCTTGCAGTAGAGCAGCCAGTACCTTGCTCCAGTGACTACAAGTGCGGCGGCCTTGACAAGTGCTGCTTCGACAGGTGTTTGGGACAACACGTGTGCAAGCCACCTTCCTTCTATGAATTTTTTGCCTGAAAAGGAAATTTGGAAGTAATTACCGATCCATGTAGAATCTGTGACTAATAAAGTGTTTTTCAGAG
>Penaeus_monodon_3 ENA|GEME01041654|GEME01041654.1 TSA: Penaeus monodon Ctrl_Locus_1_Tr_1049/26829_Len_621 transcribed RNA sequence.
TTTAGGAGGCGGTGTCCACGGAGGCGGCTTAGGAGGCGGTTTAGGAGGCGGTTTAAGTGGTGGTTTGGGTGGTGGTCTCGGTCGTCCGGGAGGTGGTCTCGGTCGTCCGGGTGGTGGTCTAAGACCGGGTTCTCGTGGGCCAAGCACTTGCAGGTACTGGTGCACCACTCCGGAGGGTAAACAGTACTGCTGCGAGGATAAGAATGAACCAGAGATACCTGTTGGCACCAAACCACTGGATTGCCCACAAGTCCGTCCCACATGCCCACGTTTCCAAGGACCCCCCGTAACCTGTTCCCACGACTTCAAGTGTGCTGGCCTCGATAAGTGTTGCTTCGACAGGTGTTTGGGAGAACACGTGTGCAAGCCTCCTTCTTTCTACGGAAGGAATGTTAAAGGATGATGAGAATAAACAAAAGACCAACTGACAGACAACCGATGATTTGGAATTTAGGACCACGAATGTTCAATCTACTGTTATGTCAAGTACCAAGCAATCTGAGAGTACTATTATCTGTAAAAAATAAATAAACAAATAATAAATGTAACAGGGAATGAACTACTCCTTTCTGTTTATTTAGTTGAATCTTTGTTTATATCAAAAGAAACTTAGAATGAAGA
>Penaeus_monodon_4 ENA|GEEP01061226|GEEP01061226.1 TSA: Penaeus monodon WSV_22218 transcribed RNA sequence.
CTCGCATTCAATATGAAGGGTCTCGGAATTTTTCTGTGCTTGGTTCTGGCGGTGTTCCCAGCCCACGGAGGGAACGTAGGCAGACCCGGAGGCTTCCCTAGCGTCACAGCCCCACCCGCCACCTGTAGACGCTGGTGCGAAACTCCAGAGAATGCTTTTTATTGCTGCGAGTCCAAGTATGAACCCGAGGCACCCGTGGGCACCAAGATACTTGACTGCCCAAAAATCCGTGACACCTGCCCACCAGTACGTTTTCTTGAAGAACAGGGACCAGTACCTTGCTCCAGCGACTACAAGTGCGGCGGCCTTGACAAGTGCTGCTTCGACAGGTGTTTGGGACGACACGTGTGCAAGCCGCCTTCCTTCTATAGCCTCTTCGCTTAGAATGGAAAGCAAAACATAGTTACTGAATGACTAATAAAAAGATTGCCTGTTAAAAAAAAA
>Proasellus_aragonensis_1 ENA|HAEO01009442|HAEO01009442.1 TSA: Proasellus aragonensis, contig comp22470_c0_seq1
CGGCCGCGGGGCAGTTGCTACAAAATCTCCGAAAATTGATGTTCAAAAATTTTCATTGAAGCATCCTGCAGCATCCGTGACAGCGAGGATCCGGGCGAGGATCAACGAAAACTATTTTTGAAGAAATCATGATTGGTATCAACTTAATTGGAGCAGCGATATTGTTGCTAGCCTCAACCATTGAAATACAAGGCACTTCATATCAAGTATGCAAATACTGGTGCAAGTCTTTAAACGGACAATACAATTGCTGCGATGGTCCACTTAACCCACCTGTTCATCAAGGTCACTGTCCATCTCCATTAAACACTTTTTGCCCTGAACTGAGGCTGAGCAACGTTAGGCCACCACAGGTATGTCGTAAAGATGGTCAATGCAGGCTTCAAGAAAAATGTTGCTATGACAAATGCTTGAAGAAAAAAGTTTGCAAACCTGCTCAACATTTTCACTACAATGACAAAAAGGGCTACTGAGGTTTCAATTTATCGACTATTGGACAGATGTTTTTAGATGATACGTCATATTAAACTGCTTAATAAACTATAATTTAATTATTCATTTCTAGAAATAATTACAGAAAAAATTAGTTTTGTCCATAGCAATTGCCATCAATTTTAAGCTGGGCAATCGTTGTCAGCGATCCCGTAAATCCACCAATTGTAAAAAGTATAATTGGAAAGAATTTTTATCT
>Proasellus_aragonensis_2 ENA|HAEO01026284|HAEO01026284.1 TSA: Proasellus aragonensis, contig comp41417_c0_seq1
AAGCAGTGGTATCAACGCAGAGTCGCCATTACGGCCGCGGGGAGTTTGAAAGTAGTCACAATTCAATTAAGATGAAGCTTATAATCCTCGCTGCCTTAGTCACATGTGCCTTTGCCTATCCCAATTTTGGGGGACTAGACCCTGAAGTAACCAGTGGATGTAGGTATTGGTGCAAAACTCCAGAAGGACAAGCCTATTGTTGTCAAACTGACTACCAACCACTCGAACCAATTGGAGTGAAACGAACTGGCGCATGCCCACCTGTACGCCCTAAATGCCCGGCATCCAGATTTGGTCCACCAAAGACCTGCGCCGACGACGGTGGATGTCCTGGAGTTGAGAAATGCTGCTTCGATAGATGCTTAGAGAATCACGTCTGCAAAACACCAATTTTCTATTAACTTTACATTTTTTCTTTATTTTACTTCGGATTCATTTTCATTTCATTTTCATTTACTTCAAAAAATTTCGCTTCACTTCTGTCGCAGAAAAATAAAATTTCTCCTTGTTTTATTTTTGGTTCTTTCATTAGTTCACTCCAATAAAATTTCATCGTACAAAAAAAAAAAAGAAAAAACAAAA
>Proasellus_aragonensis_3 ENA|HAEO01026295|HAEO01026295.1 TSA: Proasellus aragonensis, contig comp41428_c0_seq1
AGTGGTATCAACGCAGAGTGGCTACGGCCGCGGGGAGTTTTGCAGGATCTCTCAGCTTGTCTCTAGGTGTCTCTAAACAAAGAAGTTACTCCAAAATGTTCTGGCAAGTGCTGTCGGTGTTGTTGGTTGCATCCACTGTTCTAGGACAAGATACTAGAAAGCGTCCAGGAGGACATCATGGAGGAGGTGGATTTGGTCCCGGTGGTGGTGGAGCCGGTGGATTTGGACCCGGGGGTGGTGGAGGTGGTGGATTTGGACCCGGTGGTGGAGCTGGTGGATTTGGACACGGAGGTGGTGGAGATGGTGGATTTGAACACGGTGGTGGTGGAGGAGGTGGATTTGGACCCGGTGGTGGTGGAGATAGTGGCTTCGGACCAGGTGGCATTGGACCAGGTGGAATTGGGCCAGGTGGCATTTTACCTGAAGTAAGTAGTGGGTGCAGATATTGGTGCCGATCACCTGAAGGCCAAGCTTTCTGTTGTGAGACAGATGCTCAGCCAATTTCACCTCCAATTGCCAAGCCTGACAGACTAGGAAATTGCCCACCAGTTCGACCAGTGTGTCCAGCTACCAAATTCGGTCCACCAAAGACATGTTCAAGCGATGGATCGTGCCCTGGTATTGAGAAATGTTGTTTCGACAGATGCCTCGAAACTACCGTATGCAAAACACCCGTCTACGTTTAATGACATCTCCAAATTTATGTTATCTGTAATGAAATTGAAGTTTTTGATAAAAGTTTGTA
>Proasellus_aragonensis_4 ENA|HAEO01033218|HAEO01033218.1 TSA: Proasellus aragonensis, contig comp45355_c0_seq1
GTGGCCATTACGGCCGCGGGATAACGTAACTATTTGTGCATCCGGAGAGACACCGCATCAAAGATGAGATTCGAAATATTTTTAGGACTGGCGTTTGCACTATGTGTCAATGGACAAGAATCAAGCAGTGGTTGCAGATATTGGTGCAAAACACCGGAAGGTCAAGCATTTTGCTGTGAGACAGACGTCCAACCCATTTCCCATCCTATTGCCAAGCCGGACTATCTAGGAGAATGTCCACCTGTTCGACCAGTGTGTCCTGCTACTAAATTTGGTCCACCTAAGACATGTTCCAGTGATGGATCTTGCCCTGGAGTCGAAAAATGTTGCTTTGATAGATGCCTTGAAACTACTGTCTGTAAGACACCAATCTATCCAGGTGGGGGAGGTATTGGAGGCCCAATCGGAGGCGGTGGACTTGGAGGTAATATCGGAGGTGGTGGTCTTGGAGGTCCAATCGGAGGTGGA
>Proasellus_aragonensis_5 ENA|HAEO01037650|HAEO01037650.1 TSA: Proasellus aragonensis, contig comp47278_c0_seq1
CCATTACGGCCGCGGGGGACCTGGAGGCCAAGGTGGATTTGGTCATGGAGGGCAAAGTGGATTTGGACAAGGAGGATTTGGGGGACATGGTGGTCAAGGGGGATTTGGGCATGGTGGACAAGGCGGATTTGGTGGGCAAGGCAGTTTTGGTAGACCTGGACAAGGAGGTCGTGGAAAACCAGGGTCATGTCCACCAGTCCGACCTGCGTGCCCTTCCACTAGAATCAATATTCAGCCAGTTATCTGCAGGTTCGATAACCAGTGTACTGGAATACAGAAATGTTGCCGTGATGTCTGCCTCCAACCAGATTTAGTTTGCAAAAATCCACTTTAAATCTCATTGACTCTGATTGATGAGATTTTGATCGTTTACTTACCGCAATACAAATGTTGAAAATCTTGTTCAGCTAAGTTTTAGAAACTACAACAGTTTAAAATATACTTTCTTCATATTATATCAATGATTCTCATTATCTTTTTGTTAAATATTATTCCA
>Proasellus_aragonensis_6 ENA|HAEO01037748|HAEO01037748.1 TSA: Proasellus aragonensis, contig comp47319_c0_seq1
TGGCCATTACGGCCGCGGGGTTTTCATTCTTTGTTCAATCTCGCTTCCAAGTTACTGTGCGCCATTTAATAATAATTTTATTCTCAAAAGGGTTTATAAGTATAGATATACGTAGCTAAAGATGAAGTTGATTCTTGTTTGCTTAGCTATAACACTCGCAGTTGCTTCAGCACAGAACATATTTTGTCGAGGAGGCAAATACTGCCAGAATGAAATAACGAAACAGTATTTCTGTTGCGATAATCTTCCAGCTACTCAACGCTTTTGCCCCCCAGTAAGGCCACTGTGCCCCCCTACAAAGACCATTTTCCCAAGAGCTTGCAAATATGATACTGACTGTGACGGTGGAATCTTTGAGAAATGCTGCTTTGACACATGCCTTGAAGATAAGGTCTGCAAAGCCTCATTGCTTG
>Proasellus_aragonensis_7 ENA|HAEO01038404|HAEO01038404.1 TSA: Proasellus aragonensis, contig comp47550_c0_seq1
GGCCATTACGGCCGCGGGATTCTAGTCGGCTAAAGCAGTAAAATCAAAATGTTTAGGTTGGCGCTCTTGATGACATTGATAGCATTATCGGTGGCGGCTAATGTACCAGAAACCAAAATTCCGTCGACTGCGTCACTTGCGCCAGAGAAAATTGGTTGCCGTTACTGGTGTAGAAATCATGACAATAGAGTATATTGCTGCGAGACAAATGACAGACCTAGCATTAAAGTTGATGTAAAACCTGGACAATGTCCAGTCATCAGAACCGAATGCCCAGAATCAACGAGAACTCCAGGTCCAAAACTAGATCTTGGAAAGCCACCAAAGACATGTGCCCACGATACTACTTGTCCTGGAGTTGAAAGGTGTTGCTATGACCGATGTTTAAGGGCCAGCGTTTGTAAAGAACCAATAAACGACAACTGTGGCAATACAATTTACCCTAGTATTCAAAGTACAGGAAACGGTGTACCTCCATCGAGACCATCAAGTTTATCATCACTACCAGGATCATCTGGAGCAGGTTTGAATAGCGGGATTGCAAAAAGCAAAGCATAAGCCAAGTTTTAATAAATTTACAGGAAATTTTATTTTTGTATAAAATAAAATAAATAATTTTAATTCCGAATGAAGAATATTCCTCAAAAAACATTTGATTTCAATGAACTGCCTTCTTTCATCGTAGAATGTCTATTCAGTTTTAATCCATTAGCAGGATAGAGAGGTTAATTTCATGATTGTGTGGAATTACAACATATTTTCTAGTTGTTCCAATCTGTTTTATTTGCTATGATGCACCGAATAAATAAATGTTAGGGATATTGGGCTAATCAGTTGACACCCTCAAATATGGTTATTATTAACAAAATTGTGTAAAGTGCACATAAAGAATATGAAAAGCAAAAAAAAAAAAAGAAAAAACA
>Proasellus_aragonensis_8 ENA|HAEO01040893|HAEO01040893.1 TSA: Proasellus aragonensis, contig comp48470_c0_seq1
GACCATTACGGCCGCGGGATCAGTGTCCAACATTCGCTCTCCATAATGTTCAAGGTCGCCGTCTTAGTAGTAGTTGTCGTTTGTGCAATTTCAACTGCCGAAGCTGCACGTGGAGAAGCCAGGCATTCAGGAGGAGGCGGATCCAGCAGTGATTGCCGCTATTGGTGCAAGACTCCCGAAGGGCGATTCTACTGCTGCGAAAATAACAATCAAAAACCTGGTTTTGGTGGTGGTGGTGACAAAAAAGGATTTTGTCCACCAGTTAGACCCTCTTGCCCAGTGAACGTAAGGGGTGGGCCTCCAAGAAGTTGTTCTCACGACCGGGCGTGTCCTGGAGTGGAAAAATGCTGCTTCGATAGGTGCCTGGAGCAACATGTATGCAAACAACCCATCTAAATAATAAATATGTTCGAAGTGGTTAATTAAACAATGTTAACAATACACTTTTGATTAACTATAAATTTGAAACTTTATTTACACCTTAATTAATCATTAAAGAATAATAAAGTCAAAAAAAAAAAAAAAAAAAAA
>Proasellus_aragonensis_9 ENA|HAEO01058831|HAEO01058831.1 TSA: Proasellus aragonensis, contig comp455527_c0_seq1
CATATCTACTTAATGATGTTGCTCACTTTATTCGGTGTGGCTTTCTTATTATTTGCGCCCTCTGAAATCGAAGGAGCTCCCCAAAATGCATGTAGTTACTGGTGCAAAACTCCGCCACCACATAACCAGTACTACTGCTGTGACGATGATCCATATACTCCGGTTCATTCTGGTAACTGCCCACCGACTCTGAATACTTATTGTCCTAAGTTGTTTACTTCCCAGCAACCAAAAGTATGTAGAAACGATGGCAATTGCAGTAATAACGAGAAATGTTGTCACGACAATTGCTTGCATGAACAGGTGTGCAAACCAGCTGTTTGAATCCAACTTAAAACTGGAAAAGAATCTACGATTAACACGCTTTATTCAAAGTTATCCTGAATTTAGATTTTTTGAGCGGACCTTTTTAATGTCTTTGATTAATCT
>Proasellus_arthrodilus_1 ENA|HAEQ01011545|HAEQ01011545.1 TSA: Proasellus arthrodilus, contig comp26999_c0_seq1
AACTATAAATTAAGAGCATTTCTTAGGAGAGATCATCAGTGTCCAACGTTCGCTCTCCAAAATGTTCAAGGTCGCCGTTTTAGTAGTAGTTGTCGTTTGTGCAATTTCAGCTGCCGAAGCTGCACGTGGAGAAGCCAAGCATTCAAGTGGAGGCGGATCCAGCAGTAATTGCCGATATTGGTGCAAGACCCCCGAAGGGAGATCCTACTGCTGCGAATCAGAAAACCAGAAACCAGGAAATGTAAGTGGGGATAAAAGGGGACAGTGTCCCCCAGTAAGACCCACGTGTCCCAACACAAGGGGTGGAAGACCGAAGTCTTGTTCTAATGATGGGGCTTGTCCTGGAAGAGAAAAATGCTGCTTTGATAGGTGTTTAGAACAGCACGTATGCAAATCACCGGTCTAAGATAACATAAAAGGAAACAAATAACTTGGTCAAATAATTTCTTAAAATTTTTTT
>Proasellus_arthrodilus_2 ENA|HAEQ01012879|HAEQ01012879.1 TSA: Proasellus arthrodilus, contig comp29933_c0_seq1
GTATCAACGCAGAGTACGGGGGTCATTCTAGTTGGCTGAAGCAGTATAATCAAAATGTTTAGTCTGGCGATCTTGATGACATTGATGCAATTATCGGTGGCGGCTGTGACGCCAGAAAATAAAATTCCGTCGACTGCGTCACTTGCTCCAGAGAAAATTGGTTGCCGTTACTGGTGTAGAAACCATGACAATAGAGTATATTGCTGTGAGACAAATGAGAAACCTACTGTAAAAGTTGATATAAAACCTGGACAATGTCCAGTCATCAGAAACGAATGCCCAGAATCAACGAGAACTTCAGGTCCTAAACTAAATCTTGGAAAGCCACCAAAGACATGTGCCCACGATACTGCTTGTTCTGGAGTTGAAAGATGTTGCTATGACCGATGTTTAAAGACCAGCGTTTGTAAAGAACCAATAAACGACAACTGCGGCAATACAATTTATCCTAGTCTTCAAAGTACAGGAAACAGTGTACCTCCATCGGGACCATCCAGTCTACCATCACCACCAGGATCACCTCCTAGGGTTAAAGTTTGAATAGCGGGATTGCAAAAAGCAAAGCTCAAGACTAGTTTTTATATGCTTTAAGGAAATTTTATTTTTGTAAAAAATTAAAAAATTATTTTAATTCCGGATGAAATATATTTCTCAAAATATTTGCTTTCACTGAACTGTCTTCTTTTATCGTAGAATGTATATTTTTAAGTTAATTTCAGGCCTAAATTTGCCTGAAATGCCAAATACCATAAAAGCTCAATTTGTAAGTTTCAGAAACAATGGCCAATCAGTGAAAAACTGAACTGTTGTTTGGAATATAAAAAAAATAATTTGATATTAAATCAAATGATATCATTCATTGGGACTGATGTGACACAGTGAAGGAATAATTAAATTTTAACGAATTACACTGACTTTCAAATCCAGACAAAGTTCTTTATAATCTAAATTAAAATCTGTTCAGTGCAGGAATTATTTTTTAGGGATTTTTGAAGAAGATAAAAAATTAATTACGTATACAGCTTGTGACGGTTTAGACATACTGCGGAAAATATTTCAATGTCATTTTAAGACATTTTTGAATAAAACCAGTATTGAAAAAAAAAAAAAAAAAAAA
>Proasellus_arthrodilus_3 ENA|HAEQ01013642|HAEQ01013642.1 TSA: Proasellus arthrodilus, contig comp31640_c0_seq1
CCTTTTAATAAGAGCTATAAAGAAATGACTCTCAAATGGAGAGCCTGTCAGTCTTGAACCCTTTTCCACTAAAAATGTTGAAGTTTCTTGTTTTAGTGGCATTAGTTGCAGTTGTTGCTGGCTTTGGTGAGGACTCACGACATCAAGGAGGCGGATCCAGCAGTGATTGCCGCTATTGGTGCAAGACTCCCGAAGGGCGATTCTACTGCTGCGAAAATAACAATCAAAAACCTGGTTTTGGTGTTGGTGACAAAAAAGGATTTTGTCCACCCGTTAGACCCTCTTGCCCAGTGGGCCTAAGAGGTGGACGTCCAAGAAGTTGTTCTCACGACCTGGCTTGTCCTGGAGTGGATAAATGCTGCTTCGATAGGTGCCTGGAGCAACATGTATGCAAACAACCCATCTAAATGAATATGTTCGAAGTGATTAATTAAACAAAGTTGGCAATAAACTTTTGCTTAACTATAAATTTGAAACTTTATTTACCTTAATAAATCATTAAAGAATGATATAGTCTGACAAAATTATTGTACCTTGATAATTAGATAAGCCTTTACAAGATTTAAAAAACATTTATACATTTATACATTTAAATAAATGTACCATTTATTCGTAACGTTCCTGCATAACATTTGACAAAAAAATCTTATGAACCTATGAAGTATAATCAAGACTGACATCAGTACTTATTCATTACTTTGAGTGCGACACCGATTTGGGAATGGCAAAAGAAAAATGGTAACGCCGAATATATTTTTACGATGGATAATTTGATTAAATACACAAATATATAAAAAGGCATTTTAATGTAATCATTTAAGTTAAGAAATCTGAATAACCAAAATGAAATAAAAATATATTTATATCAATAACTGTAATTCGAGGCAAAAACGGAATTAATAAA
>Proasellus_arthrodilus_4 ENA|HAEQ01016211|HAEQ01016211.1 TSA: Proasellus arthrodilus, contig comp38122_c0_seq1
TATCAACGCAGAGTACGGGGGGGTCAGTTGCCAGATTTCTTTGTTCATAACGTAACTCTTTGTGCATCCTGAGGGACGCCGCCTCAAAGATGAGTTTCGAAATATTCTTAGGACTGGTGTTTGCACTATGTGTCAGTGCACAAGAATCGAGCAGTGGTTGCAGATATTGGTGCAAAACACCGGAAGGTCAAGCATTTTGCTGTGAGACAGACGCTCAACCCATTTCACCTCCTATTGCCAAGCCAGACTACCTAGGAGAATGTCCACCTGTTCGACCAGTTTGTCCTGCTACTAAATTTGGTCCACCTAAGACATGTTCCAGTGATGGATCTTGCCCTGGAGTTGAAAAATGTTGCTTTGATAGATGCCTTGAAACTACTGTCTGTAAGACTCCAGTATATCCAGATGGGGGAGGTATTGGAGGTCCAATCGGAGGAGGTGGACTTGGTGGTCCAATTGGAGGAGGGGGTCTTGGAGGTCCAATTGGAGGTGGTTTTCTTGGAGGTCCAATTGGAGCTGGGGGACTTGGAGGGCCAATAGGAAATGGTGGTCAAGTTCAACATCGTCCTGGTCTTGGAGGCCTACATGCAGGTGGTGAACT
>Proasellus_arthrodilus_5 ENA|HAEQ01022997|HAEQ01022997.1 TSA: Proasellus arthrodilus, contig comp46941_c0_seq1
CACGATATTCGGTGTGGCTTTCTTATTTTTTGTGCCCTCTGAAATCGAAGGAGCCCCCCAAAAGGCATGTAGCTACTGGTGCAAAACTCCTCCGCCATTTAACCAGTACTACTGTTGCGACGATGACCCATATACTCCGGTTCATTCTGGTAACTGTCCACCTACTCTGGATACTTATTGTCCTATGATGTTTACTTCCCGGCAACCAAAAGTATGCAGCAACGATGGCAATTGCAGTAATAGCGAGAAATGTTGTTACGATAACTGCTTGCATGACCAGGTGTGCAAACCAGCAGTTTGAATCCAACCTGAAACTGGAAAAAGACTCGGCGATTATGTCTGCTTTAGTCAAAGGATGTCCGGGGATGATATCTCAAATATCCAGAATTTTGATTTTTTGAGTTGACCTTGTTAATGTCCTTGATTAGTTTTATCTTGACAATAGTTAATTTACATGCTAATTAATTATATGTTATGTATTAATAGTGCTCATTCAATTGATAAATACT
>Proasellus_arthrodilus_6 ENA|HAEQ01025527|HAEQ01025527.1 TSA: Proasellus arthrodilus, contig comp49760_c0_seq1
GATTCCGAAGATTGTCACCAGTCTGAAAGTAACGGCATTTCTAACAAGATGAAGCTGATAATCCTTGCTGCCTTAGTCGCCTGTGCCTCTGCATATCCTCAGGAAGGACTAGAATATGAAGTAACGAGCGGATGTAGGTACTGGTGCAAAACCCCCGAAGGCCAAGCCTATTGTTGTCAAACTGACTATCAACCTCTGGAACCAATCGGAGTGAAACGAGGTGGAAAATGCCCACCAGTTCGCCCCAAGTGCCCACCAACCAGAGGTGGTCCTCCAAAGACTTGCGCAGATGACGGAGGCTGCCCTGGAGTTGAGAAATGCTGTTACGACAGATGCCTCGAGAATCACGTCTGCAAAACTCCAATTTTCTACTAAATTTGTTTCTACTAAACTTCCTTTTTTATTTCGGATTTATTCTCGTTTTCTTCCATGAATTTATTATCTATTTTTCCCCCTTCTTTGCTGAATTTTTTCTTAACATCTTTTTTTGTTCTCTAAATAAAACTTTATTGTAAAAAAAAAAAAAAAA
>Proasellus_arthrodilus_7 ENA|HAEQ01026794|HAEQ01026794.1 TSA: Proasellus arthrodilus, contig comp50967_c0_seq1
AGCAACGCAGAGTACGGGGGATCAGTCTGAAAGTAATCACGAATCAAATAAGATGAAGCTGATAATCCTTGCAGCCTTAGTCGCATGTGCCTTTGCCTATCCTAACTTTGGGGGTCTAGGCCCTGGAGTAACCAGCGAATGTAGGTATTGGTGCAAAACTCCAGAAGGACAAGCCTATTGTTGCCAAACTGACTACCAACCACTTGAACCAATCGGAGTGAAACGAACTGGTGTTTGCCCCCCTGTACGTCCTAAATGCCCCGCATCCAGATATGGCCCACCAAAGACCTGCGCCGACGACGGTGGATGTCCTGGGGTAGAGAAATGCTGCTTCGATAGATGCTTAGAGAATCACGTCTGCAAAACACCAGTTTTCTACTAAATTTACCTATTTTTCTTGTTTTTACTTCGGATTCATTTTCATTTTCATTTTATTCCAAAAATTTTGTTTCACTCTTTTTCTGTGTCACAAAATAAAATTTTCAATTGCTTTTTTTGCTTTTTCTTTAGTTCTTTCTCTTCAATAAAATTTCACCCTACATTTAAAAAAAAAAAAAAAAAAA
>Proasellus_arthrodilus_8 ENA|HAEQ01029609|HAEQ01029609.1 TSA: Proasellus arthrodilus, contig comp53566_c0_seq1
TGGTGTAGAAACCATGACAATAGGGTATATTGTTGCGAGACAAATGACAAACCAAATATAAAGGTTGACGTAAAGCCGGGGCAATGTCCGGTTATTAGGAACGAATGTCCAGAATTAATGAGAACATCAGGTCCAAAACCAAGTCTTGGGAAACCACCCAAGACATGTGCCCATGACACTGCATGTCTAGGAGCTGAAAGATGCTGCTATGACCGATGTTTAAAAGCCAGCGTTTGCAAACAGCCAATAAACGATAACTGCGGCAATGCAATTTATCCAAATATTCAACATTCTGGAACTAATGTACCCCAAATAGGAACAGCAGGAACAGCCTCAGCAGTAGGAACGGTAGGAACAGCAAAAACAGTAGAAATGACAAGAACAGCAGGAGCAGCATCAGCCGTAGGAACAACAGGAACAGCAAGAGCAGCATCAGCAACAGTAGGAACTGCAGGAACAGCAGGAATGGCAAGAACGGTATAAACTGCGGATCCTTGTTTGATCAGCAGGAACTAGTTTAAACCGGAGGCTTGCTATGGACAAGAAGACACAGGCCTATATTTCATTTTGCAGGAAGTTTTATTTCTGAGTAAAGTTCTATATTTAAAAATTACTTGT
>Proasellus_arthrodilus_9 ENA|HAEQ01031198|HAEQ01031198.1 TSA: Proasellus arthrodilus, contig comp54714_c0_seq1
GTATTCTGTCCTCGATTACTGTAGCATAACGTTTGAGACTGAGCTATTGTCAAGTGCTGCAATTGTTACAAAAGATGAACGTCGTCTTAACTGTTGTTGTCTCATGCGTGGCCCTGGTGTCATCCCAGGATACTCTTCCACCAGCAGGAGTTCAAGTTAGTGAAGGCACTCTACCTACTACAAATGGCACTGTAAATACCAGAATATTTGGGGGTCCATCCGGAGTCAACAGTCTAGTAAATGCTCTCGCACATACCGTAGGTGCTGGTCTAGGAAGTATTCTTCAGCCAGCAATTGGACTAACTCCAGGCGGCGTTATTGGAGCTGGTGGAATACCAATAAACTTTAATCAAAACCCTGGCGGATTTGGACATGGCAGTCAAGGAGGATTTAGGCCTGGAGGACAAAGTGGATTTGGGGGACATAGTGGACAAGGTGGATTTGGAGGACATAGTGGGCATAATGGATTTGGGACTGGAGGAGAAGGTGGATTTGGGCACGGAGGACAAAGTGGATTTGGGGGTATCGGAGGGCAGGGTGGATTTGGACCTGGAGGCCAAGGTGGATTTGGTCATGGAGGGCAAAGTGGATTTGGACAAGGAGGATTTGGGGGGCATGGTGGTCAAGGGGGATTTGGGCATGGTGGACACGGCGGATTTGGTGGGCAAGGCAGTTTTGGTAGACCTGGACAAGGAGGTCGTGGAAAACCAGGGTCATGTCCACCGGTCCGACCTGAGTGCCCTTCCACTAGAATCAATATTCAGCCAGTTATCTGCAGATTCGATAACCAGTGTACTGGGATACAGAAGTGTTGCCCTGATGTCTGCCTCCAACCAGATTTAGTTTGCAAAAATCCACTTTAAATCTCATTGACACTTATTGATTAGATTTTGACCGTTTAAATACCGCAACATTAATGTTGAAAACCTTGTTTAGCTATATTTTAGAAAATACAACAGTTTAATGGATATTTCTGCCATTTTGATAAAAA
>Proasellus_arthrodilus_10 ENA|HAEQ01032329|HAEQ01032329.1 TSA: Proasellus arthrodilus, contig comp55560_c0_seq1
GGAAGGATCATCGGGCAGTTGTTACATAATCTCAGAAACTTGATGTTCAAAAATTTTCAAAACGGCATCCAATGTCAGCTAGGAGGATCCCGGCGAGGATAAACGAAAACAATTTTTGAAAGCTAGTTAAGAAAAGTTACAAAACTAAAATTATTCTCTTCAAATCTCCGTAATTGAATATTTTCTCTTAAAAATCATGATTGGTATAAACTTGATTGGAGCAGCAATATTGTTGTTAGCGTCATCGATTGAAATGCAAGGCACTTCATATCAAGTGTGCAAATACTGGTGCAAGTCTTTAAACGGACAATACAATTGTTGCGATGGCCCACTTGACCCTCCTGTTCATCAAGGTCACTGTCCATCTTCGTTAAACACTTTTTGCCCTGAATTGAAGCTGAGCATAGTAAGGCCTCCGCAGGTATGTCGTAAAGATCGAGAATGCAGGCATCGAGAAAAATGTTGCTATGACAAATGCTTGAAGAAAAAAGTTTGCAAACCTGCTCGACATTTTAACTACGATGACAAAAAGGGTGACTGAGGTTGCAAATCAACTACTATTGAACAGCTGTTTTCAAATGATGTCTTATTTGAATGCTCAATAAATTAAAATTTAATCATTAATTTCAAGAAATAATTGCAAGAAAAAATGAGTTTTGTCCATTAGCATCAATTTTAAGCTGGACAATCGTTATCAGAGTTCCAGTATATAACTGTAATTTCACCAATTGTAAAAAGCAATTGGAGATAATTTTTAAATATAAACCATTTTATGTTCTGGAAAGTGATTTGTTTACATTAAAGAAATTTTAGTCTTTGACCAGTGTAGGCTAGAAGAAGAAGCTTTTATGTATGTAAACTTCTTCGCAATTAAAAAAATATTAACATAAAAAAAAAAAAAAA
>Proasellus_arthrodilus_11 ENA|HAEQ01044077|HAEQ01044077.1 TSA: Proasellus arthrodilus, contig comp61574_c0_seq1
GATCAGAGAAAACCTGAATGCGTTTATAAGGTTGGAAGCTGGAAGTGGAAGAGCCAGTTTTGAAGGATCTCTCAGCTTGTCTCTAAGTGTCTCTAAACAAAGAAGTTACTCCAAAATGTTCTGGCAAGTGCTGTCAGTGTTGTTGGTTGCATCCACTGTCCTAGGGCAAGATTCTAGAAGGCGTCCAGGAGGACAACATGGAGGAGGTGGATTTGGACACGGTGGGGGTGGAGGAGGTGGATTTGGACCAGGTGGCATTTTACCTGAAGTAAGTAGTGGGTGCAGATATTGGTGCCGATCACCTGAAGGCCAAGCTTTCTGTTGTGAGACAGATGCTCAGCCCATTTCACCTCCAATTGCCAAGCCTGACAGACTAGGAAATTGCCCACCAGTTCGTCCTGTGTGTCCAGCTACCAAATTCGGTCCACCAAAGACATGTTCAAGCGATGGATCGTGTCCAGGTGTTGAGAAATGTTGTTACGACAGATGCCTCGAAACTACCGTATGCAAAACACCCGTTTACGTTTAATGATTTATTTCCAAATTTATTATTGCTGTAATCAAAATATTGTTTTTAATACATTTTGAAAAAGTATTATTTTTTGTCTGTATTCAATCCCTACGCTCCACTAAGCTTTATTAGAGCTCTTGGAGATGGAGGTATAAAGATGGAACTAATAATCTCAATTCATTTGTTACTTTATTACAAAAAGAAATAAAATTTAATTAATTTATTAATTACTATTCTTAGAAAATAATCAATTGATTATGAAGATTTATAAAGATTTATGAAGAATTGAATAATATAGAAGTGTGTTATTATAAATGTTTTCTGATTTTTTTTCCATAATTTGCAGAAAAAACTGATAAAAAAAAAGTTATTTTCATTTTTGAAATCTGAATAGTATTACGCATTAAT
>Proasellus_arthrodilus_12 ENA|HAEQ01075338|HAEQ01075338.1 TSA: Proasellus arthrodilus, contig comp351826_c0_seq1
GGAGGTATAAAGTTAGGACAGTCGTAATAAGTATATGTCAGTGCTAGAACATTTATGATCAAAATGCTGAGATTCCTCGTTTTAGTGGCATTGGTGATATGCGAATGCTCTTCTGGCAATGATGGAGACTCAAGACATCATGGCGGAGGAGGACCCAGTAGTGACTGTCGATACTGGTGCAAGACTCCTGAGGGGCGTTTCTACTGTTGTGAAACAAACAATGATAAACCAGGATTCGTTGGTGGTGGAAACAAAAAAGGACTATGCCCCCCAATTAGGCCCG
>Proasellus_arthrodilus_13 ENA|HAEQ01088605|HAEQ01088605.1 TSA: Proasellus arthrodilus, contig comp608434_c0_seq1
GCTATAAAGTGCAGAGATTTCATACGAGAGTTAATCAGTGTTCAATATTCACTCACAAAAATGTTCAAGGTCGCTGTCTTAGTAGCCGTGGTTGTCTGCGCAATTTCAGTTGCCGAAGCCGCACGTGGTGGAGAATCTAGACATTCTGGAGGGGGATCAAGTAGCGATTGCCGCTATTGGTGCAAGACCCCAGAAGGAAGATCCTACTGCTGCGAAAACGAAAACCAAAAACCAGGCAATGTTGGTGGTGACAAAAGAGGGGAATGTCCACCCGTAAGACCCACTTGCCCCAAAACAAGAGGTGGACGTCCCAATACTTGCTCCAATG
>Proasellus_arthrodilus_14 ENA|HAEQ01094306|HAEQ01094306.1 TSA: Proasellus arthrodilus, contig comp709875_c0_seq1
GCTATGGAATTCCCTCCATTCCTGGCTATGGAAATCCTTCCATCCCAGGTTATACCAATCCAGCAATTTACCCCCCTGCATACGGAATCATTGGCAACCCAGCTTTCTACCCAACAATTCCCCCTACTGTTACTACTTTGCCGACCGTCCCAACAACCACGGCAGCTGGAGCAACAACAACCACAATGGTTGGGTGTCGATATTGGTGCAGAACTGCTGATGGGGCTGCCTACTGTTGCGAATTGAACAATGCTGTCTCCAGTACAATAGTTACTAAAACTGGTTCTTGCCCACCAGTGCGAACTTCCTGTCCACCCACAAGATTATCTGCCCCATTGATATGTGCCCAAGATGGAAGATGTGGTGGCACTGATAAATGCTGCTATGACGTTTGTTTGAGGGAAAACGTATGCAAACCTTTGTTTGTAGCTACAGGTAAATAGACGGAAGAAACAATATGT
>Proasellus_assaforensis_1 ENA|HAEP01007505|HAEP01007505.1 TSA: Proasellus assaforensis, contig comp14528_c0_seq1
GGTATCAACGCAGAGTACGGGCCAAAATGCTGACTATAAATTAAGAGCATTTCTTATGAGATATCATCAGTGTTCAACGTTCCCTCTCCAAAATGTTCAAGGTCGCCGTTTTAGTAGTTGTTGTCGTATGTGCAATTTCAGCTGCCGAAGCTGCACGTGGAGAAGCCAGGCATTCAGGTAGAGGAGGATCCAGTAGTGATTGCCGATATTGGTGCAAGACCCCCGAAGGGAGATCCTACTGCTGCGAATCAGAAAACCAGAAACCAGGAAATGTAAGTGGGGATAAAAGGGGACAGTGTCCCCCAGTAAGACCCACTTGTCCCAACACTAGAGGTGGACGACCAAAGTCTTGTTCTAATGATGGGGCTTGTCCTGGAAGAGAAAAATGCTGCTTTGATAGGTGTCTAGAACAGCACGTATGCAAATCACCGGTCTAAGATAACAAAAAAGAACACAAATAACTTGGTCCAATAATTAGTTAATAAATTTTTTTTTCATTTATTAAAATTCTGCAAAATTTAAAAAAAAAAAAAAAAGTA
>Proasellus_assaforensis_2 ENA|HAEP01007626|HAEP01007626.1 TSA: Proasellus assaforensis, contig comp14682_c0_seq1
TCAACGCAGAGTACGGGGGAATTCTAGTCGGCTGAAGCAGGATAATCAAAATGTTTATGTGGGCGCTCTTGATGACATTGATAGCATTATCGGTGGCGGCTAATGTACCAGAAACTAAAATTCCGTCGACTGCGTCACTTAAGCCAGAGAAAATTGGTTGCCGTTACTGGTGTAGAAACCATGACAATAGAGTATATTGCTGCGAGACAAATGACAGACCTAACGTAAAAGTTGATGTAAAACCTGGACAATGTCCAGTTATCAGAAACGAATGCCCAGAATCAACGAGAACTTCAGGTCCAAAACTAAATCTTGGAAAGCCACCAAAGACATGTGCCCACGATACTACATGTCCTGGAATTGAAAGATGTTGCTATGACCGATGTTTAAGGGCCAGCGTTTGTAAAGAACCAATAAACGACAACTGCGGTAATACTATTTATCCTAGTATTCAAAGTACAGGAAACGGTGTACCTCCATCGGGACCATCAAGTCCACCACCACTACTAGGAGCAGCACCTCCTAGGGTTAATGTTTGAATAGCGGGATTGCTAAAAGCAAAACACATGACTAGTTTTAATATAAATTTAAAGGAAATTTTATTTTTGTAAAAAATAAAAAAATTAGTTTAATTCCTGATGAAATATGTTTCTCATAACATTTGTTTTCACTGAACTGTCTTCTTTTTTCATAGAATGTTTATTTTTAAGTTAATTTCATCAATCATAAATTTGCCTGAAATGCCAACAACCATGAAAGTTCAGTTTGTGAGTTTCAGAAGCAATAGTCAATCAGTGAAAAACTGAACTGTGGTTTGGAATATAAAAAATTTAATTGATATTAACTCAAATGAGATTATTCATTGGGACTGGTGTGCCACATGTGCAGTGAAGAATAATTAAATTTTATCAAATTACCCTGTCTTTCAGATCCAGACAAAGTTCTTTATAATCTAAATTTAATTCTGTTCAAAGCAGGTATTATTTTTTAGGGATTTTTAAAGAAGATAAAAAACAAATTACGTAAGAAGTTTTCGACGGTTTAGACAGACTGAGAAAAATATTTCAATGTCATTTTATTTTTATTTTTAGGCTTAACTGAAAAAATCCAATATTGAATAATTATTAATGACCTTCCAAGCTCTTTATGGGACTTAATATGCCCAACCCTTCCAAATATCTCTCTCTCTCTCTCAAGTTGTACTTTTCTTCTTTTAAATATCT
>Proasellus_assaforensis_3 ENA|HAEP01014318|HAEP01014318.1 TSA: Proasellus assaforensis, contig comp26105_c0_seq1
GCTGTATTGCCATATATGGAGCATTGCTGGTAACGAAATGTCAGTTGCCAGATTTCTTTGTTCATAACGTAACTCTTTGTGCATCCGGAGGGACACCGCATCAAAGATGAGATTCGAAATATTCTTAGGACTGGTGTTTGCACTATGTGTCAGTGCACAAGAATCGAGCAGTGGTTGCAGATATTGGTGCAAAACACCGGAAGGTCAAGCATTTTGTTGTGAGACAGACGCTCAACCCATTTCACCTCCTATTGCCAAGCCAGACTACCTAGGAGAATGTCCTCCTGTTCGACCAGTGTGTCCTGCTACTAAATTTGGTCCACCAAAGACATGCTCCAGTGATGGATCTTGCCCTGGAGTCGAAAAATGTTGCTTTGATAGATGCCTTGAAACTACTGTCTGTAAGAAGCCAGTCTATCCAGACGGGGGAGGTATTGGAGGCCCAATAGGAGGCGGTGGACTTGGTGGTCCAATTGGAGGAGGGGTTCTTGGAGGTCCAATTGGAGGTGGTGGTCCAATTTTAGGTGGTGGTTCAATTGGAGGTGGTGGTCCAATTGGAGGTGGTGGTCAAGTTCAACATCGTCCTGATCTTGGAGGCCTACATGCAGGTGGTGGACT
>Proasellus_assaforensis_4 ENA|HAEP01014560|HAEP01014560.1 TSA: Proasellus assaforensis, contig comp26331_c0_seq1
TTTATCTATTTGATAACACAAGTAGGCTAATGTTAATATTTTTTTAATAATATCTACTTAATGATGTTGCTCACGATATTCGGTGTGGCTTTCTTATTGTTTGTGCCCTCTGAAATCGAAGGAGCCCCCCAAAATGCATGTAGCTACTGGTGTAAAACTCCGCCGCCACAAAACCAGTACTACTGTTGTGACAATGATCCATTTACTCCGGTTCATTCTGGATACTGTCCACCTACTCTGCATACTTATTGTCCTATGTTGATAACTTCTCAGCAACCAATGGTTTGCAGCAACGATGGCACTTGCGGAAATAACGAAAAATGTTGTTACGATCACTGTTTGCGAGATCGTGTTTGCAAACCAGCTTATTATTATAATTAAAACGATACTCATTCATTGCTTGGAAAAAGAATTCTCGTGTGCGTAATCTAGACGACAGGAAGACAGTCATGGAATGTCCGGTGGAGCAATAGTTAACTAGTATTCTCAAATGAACTTAATAAAGTGTCTTGGGTTTACATTTTGTCTTTTTTTTAATATAATTATTATATACAAAATTATTCAAAAAGTTAAAGTAGTGTTCACTAAATTGGTTATGATAATGTAATAACAAAGAGGGATAATTTCCAGCCATTTATAATTCCATAGTAATAGGAGATATTTTGCACTAAAAAATGGCAAATCTTTATACAGATTTTGATAACTACTTACCCACCTTCTTTACATTATTTTAATAAATGCATGATTGTGTTATAAAAAAAAAAAAAAAA
>Proasellus_assaforensis_5 ENA|HAEP01022110|HAEP01022110.1 TSA: Proasellus assaforensis, contig comp33593_c0_seq1
AGATGAAGCTGATAATCCTTGCTACCTTAGTCGCGAGCGCCATTGCGTATCCCCAAGGAGATTTCGATTCTGAAGTATCGAGTGGATGTAGGTACTGGTGCAAAACCCCCGAAGGCCAAGCCTATTGTTGTCAAACTGACTACCAACCTCTGGAACCAATCGGCGTGAAACGAGGTGGAAAATGCCCACCTGTTCGCCCTAAGTGTCCAGCAAGCAGATTTGGCCCACCGAAGACTTGCGCCGATGATGGGGGGTGCCCTGGAGTTGAGAAATGCTGCTACGATAGATGCCTGGAAAATCACGTTTGCAAAACTCCCATTTTTTACTAAATTTGTTTTCCACAAAATTTCTTATTTTGTTTCGGAATCATTCATTCTAATTTTCTTCCTCAAATT
>Proasellus_assaforensis_6 ENA|HAEP01023596|HAEP01023596.1 TSA: Proasellus assaforensis, contig comp34695_c0_seq1
GGTATCAACGCAGAGTACGGGGTCCGCTAGTGATTATTCCTCTTAGCTGTCTACATTGCGAAGGATCTGTGGTTCAACTGATCAGAAAGAAAATAATTACAAAGATGAGGTTCGTGGTTTGCCTTTCCATCTTAATGGTTTGCCTGGGAATGACATTCGGCTCCAGACCAAGTTGCCAATTTTCATGCAAGAACTGGCTTACTAACCAATACTACTGTTGTAAAAATGGTCTTTGTCCACCCGTTCGTCCAGTCTGCCCCGGTATCCGACATGGTTATGGAGGCCCAGTATTTTGTGGAAGTGACTTCGAATGCGCCTATTCTGAAAAGTGTTGTGAGGACGCTTGTTTCCCAGGAAAGGGAATTTGCAAAAAATCAGCAAACGTCGGAGAATTTGATGGAATTTACTAATCAAAGAGAGAATTTATAAATAAACTAAAACGAAAACCAATATTAAATAAATTAATTATTGCATTGTCAATTAATGTAATTAATTGTTGTTATATAAATCTACTCTACACCTACAGATTAATTTTACCTTTGTAAATAAGCATTTTATATTTTCCATTTGATGTACCACAAAACCATCGCAATGAAATATCACTAAAAGAATTCATCTCTAAATATATTTCACTTTAACTCAATTAAAATTAATAAATTCTAATTAT
>Proasellus_assaforensis_7 ENA|HAEP01024091|HAEP01024091.1 TSA: Proasellus assaforensis, contig comp35057_c0_seq1
CTTATTGTTTGTGCCCTCTGAAATTGAAGGAGCCCCCAATACAGCATGTAGCTACTGGTGCAAAACTCCTCCGCCATTTAACCAGTACTACTGTTGTGACGATGACCCATATACTCCGGTTCATTCTGGTAACTGTCCACCTACTCTGGATACTTATTGTCCTATGATGTTGACTTCCCAGCAGCCAAAAGTATGCAGCAACGATGGAAATTGCAGTAATAGCGAGAAATGTTGTTACGACAACTGCTTGCATGACCAAGTGTGCAAACCAGCAGTTTGAATCCAACCTGAAACTGGAAAAAGAAGCAGCGATTATGACTGCTTTAGTCAAAGAATGTCCAGGGATGATATCTCAAATATCCAGAATTTTGATTTTTTAATTTGACCTTTTTAATGTCCTTGATTAGTTTTATCTTCCCAATAGTTACTTTGCATGTTAATTAATTATATGTTATGTATTAATATTGCTCATTTAATTGATAAATACTGTACTGTACTGTAATAATAAAAAGGGATAATTTCCAGCCATTTATGACTCTATCATAATAGGAGATATTTTGCACTAAATATGAATAAATCTTTTTATTGATTTTGATTACT
>Proasellus_assaforensis_8 ENA|HAEP01024348|HAEP01024348.1 TSA: Proasellus assaforensis, contig comp35211_c0_seq1
TCAACGCAGAGTCGGGGGAGTTACGACTGTCAAATGGAGAGCCTGTCAGTCTTGAACCCTTTTCCATTAAAAATGTTGAAGTTTCTTGTTTTAGTTGCATTAGTTGCAGTAGTTTCTGGCATTGGTGAGGACTCCCGACATCACGGAGGCGGATCCAGCAGTGATTGCCGCTATTGGTGCAAGACTCCCGAAGGGCGATTCTACTGCTGCGAAAATAACAATCAAAAACCTGGTTTTGGTGGTGGTGACAAAAAAGGATTTTGTCCACCCGTTAGACCCTCTTGCCCAGTGGGCTTAAGAGGTGGGCGTCCAAGAAGTTGTTCTCACGACCGGGCTTGCCCTGGAGTGGAAAAATGCTGCTTCGATAGGTGCCTGGAGCAACATGTATGCAAACAACCTATCTAAATGAATATGTTCGAAGTGATTAATTAAACAATGTTAACAATAAACTTTTGGTGAACTATAAATTTGAAACTTTATTTATACCTTAATAAATCAATAAAGAATAATAAAGCCAAAAAAAAAAAAAAAAAAGCACTC
>Proasellus_assaforensis_9 ENA|HAEP01026959|HAEP01026959.1 TSA: Proasellus assaforensis, contig comp36790_c0_seq1
GGGGGTCAAGGTGGATTTGGGCATGGAGGACAAAGTGGATTTGGGGGTATCGGAGGGCAGGGTGGATTTGGACCTGGAGGCCAAGGTGGATTTGGACCTGGAGGGCAAGGTGGATTTGGTCATGAAGGGCAAAGTGGATTTGGACAAGGAGGATTTGGGGGACATGGCGGAAATGGGGGATTTGGGCATGGTGGACAAGGCGGATTAGGTGGGCTAGGCAATTTTGGTAGACCTGGGCAAGGAGGTCGTGGAAAACCAGGGTCATGTCCACCGGTCCGACCTGAGTGCCCTTCCACTAGAATCAATATTCAGCCAGTTATCTGTAGGTTCGATAACCATTGTACAGGGATACAGAAGTGTTGCCCTGATGTCTGCCTCCAGCCAGATTTAGTTTGCAAAAATCCTCTTTAAATCTCATTGGCACTGATTGATCAGATTTTGACCGATTAATTACAGCAATATTAATGTTGAAAATCTTGTTTAGCTATATTTTAGAAACTACAACGGTTTAAAATATACTTTCTTCATATGTCATCAATGATTCTCATTATCTTTTCTTTTAAATATTCTTCCAAATTAAATAAAAATTGTAACAATCGCGTCTCTTAATAACAGTCACGTGTAATTTGTATCTTAAGTAAGGTTTGATGCTTACGTTTCAGGTGAAGTGTATAAGATAGAGAAGACGTGTAAATTTGGCAATTTTTT
>Proasellus_assaforensis_10 ENA|HAEP01027406|HAEP01027406.1 TSA: Proasellus assaforensis, contig comp37042_c0_seq1
AACGCAGAGTACGGGGGGCAGTTTTGAAGGACCTCTCAGCTTGTCTCTAAGTGTCTCTAAACAAAGAAGTTACTCCAAAATGTTCTGGCAAGTGCTGTCGGTGTTGTTGGTTGCATCCACTGTCCTAGGGCAAGATACTAGAAAGCGTCCTGGAGGGCATCATGGAGGAGGTGGATTTGGACACGGTGGGGGTGGAGGAGGTGGATTTGGACCCGGTGGTGGTGGAGGAGGTGGCTTTGGACCCGGTGGTGGAGATAGTGGCTTTGGACCAGGTGGCATTGGACCAGGTGGCATTGGGCCAGGTGGCATTTTACCTGAAGTAAGTAGTGGGTGCAGATATTGGTGCCGATCACCTGAAGGCCAAGCTTTCTGTTGTGAGACAGATGCTCAGCCCATTTCACCTCCAATTGCCAAGCCTGACAGACTCGGAAATTGCCCACCAGTTCGTCCTGTGTGTCCCGCTACCAAATTCGGTCCACCAAAAACATGTTCAAGCGATGGATCGTGTCCAGGTGTTGAGAAATGTTGTTACGACAGATGCCTCGAAACTACCGTATGCAAAACACCCGTTTATGTTTAATGATTTATCTCCAAATTTATTATTGCTGTTAACAAAATTTTGTTTTTAATACATTTTGTAAAAGTATTATTTTTTTGTCTGTATTCAATCCCTAAATACACGCCATTAAGCTTTAATAGCCTCCATGAAGATCGAGGTTAATATAAGGATAGAACTAATAATCTCAATACAATTGTTACTTTATTACAAAAAGAAATGAAATATAATTAATTTATTAATTACATTCTTAGAAAATAATTAATTGATAATGAAGATTTATGAAGGTTGATTAACTCATTTTATTCAATAAAGATTTTCTTCTTTCTTTTCATAAAAATTGAAAAACTTTTTCTTGAAGATTTTTCAGGTTTTGAAGTGGATTCTAATTTCAATCT
>Proasellus_assaforensis_11 ENA|HAEP01046430|HAEP01046430.1 TSA: Proasellus assaforensis, contig comp41761_c0_seq1
TCAACGCAGAGTACGGGGGACCAGTCTGAAAGTAATCACGATTCAATTAAGATGAAGCTGATAATCCTTGCTGCCTTAGTCGCATGTGCCTTTGCCTATCCTCAAGGAGATGGTCTAGGCGATGGAGTAACCAGCGAATGTAGGTATTGGTGCAAAACTCCAGAAGGACAAGCCTATTGTTGTCAGACTGACTATCAACCACTTGAACCAATTGGAGTGAAACGAACTGGTGCCTGCCCTCCTGTACGTCCTAAATGCCCAGCATCCAGATTTGGCCCACCAAAGACCTGCGCCGACGACGGTGGATGTCCTGGGGTAGAGAAATGCTGCTATGATAGATGCTTAGAAAATCACGTCTGCAAAACTCCAATTTTCTACTAAATTTACCTATAATTCTTTTTTTTTTACTTCGTATTCATTTTCGTTTTCATTTTATTCCAAAAAATTTTGTTTCACTTTTTTTTTGTTGTCGAAAAATAAAATTTTTCATTGCAAAAAAAAAAAAAAAAAAAAGTAC
>Proasellus_assaforensis_12 ENA|HAEP01048127|HAEP01048127.1 TSA: Proasellus assaforensis, contig comp122523_c0_seq1
TATCTATTTGATAACACAAAATCATGATTGGTGTATACTTAATTGGAGCAGCGATATTGTTGCTAGCCTCATCTATTGAAATGCAAGGCACTTCTTATCATGTATGCAAATACTGGTGCAAGTCTTTAAACGGGCAATACAATTGTTGCGATGGACCACTTAACCCACCTGTTCATCAAGGTCACTGTCCATCTCCGTTAAACACTTTTTGCCCGAAATTAATGCTGAGCAAAGTAACGCCTCCACAGGTATGTCGTAAAGATCGAGAATGCAGGCGTCAAGAAAAATGTTGCTATGACAAATGCTTGAAGAAAAGAGTTTGCAAACCTGCTCAACATTTTCACTACGATGATAAAAAGGGCGACTGAGGTTGCAAATCAACTACTATTGAACAGATGTTTTCAGATGGTGCCCTATTTAACTGCTCAATAGTCTAAAATTTAATTATTAATTTCAAGAAAAAATGAGTTTTGTCCATAAGCACCAGTTTTAAGCTGGGCAATCGTTATCAGTAGCGATCCTGTATATAATTGTAATTTCGCCAATTGTAAAAAATAATTAGAAATATTTTCATATAGAAACCATTTTATGTCATGAAAAGTGACTTGTTTACATTAAAGAAACTTTAGTCTTTGACCAGTTTAGTCTAAGTGAAGAAGCT
>Proasellus_assaforensis_13 ENA|HAEP01089094|HAEP01089094.1 TSA: Proasellus assaforensis, contig comp1159944_c0_seq1
GAAGGCCAAGCTTTCTGTTGTGAAACTGATGCCCAACCTATTTCACCCCCAATTGCCAAGCCAGATCATCTTGGAGAATGCCCACCAGTTCGTCCAGTTTGTCCTGCAACAAAATTCGGCCCACCCAAAACATGCTCTAGCGATGGATCTTGTCCAGGAGTAGAAAAATGCTGCTTCGACAGATGCCTTGAAACTACCGTCTGCAAAACCCCGGAGATCGGAAGAGCAAGATCGGA
>Proasellus_beticus_1 ENA|HAFL01037851|HAFL01037851.1 TSA: Proasellus beticus, contig comp100743_c0_seq1
TACAACGCAGAGTACGGGGGAGTCTTAAAGCAATCGCGATTCAATTAAGATGAAGCTGTTAATCCTTGCTGCCTTAGTCGCATGCGCCTTTGCCATTCCCCACGGAGGAGGACTAGGCCCTGGAGTAACCAGCGAATGTAGATATTGGTGCAAAACTCCCGAAGGACAAGCTTATTGTTGTCAAACAGACTATCAGCCCCTCGAACCAATTGGAGTGAAACGAACTGGTGCCTGCCCCCCTGTACGTCCTAGATGTCCAGCCCCCCCCAGATATGGCCCACCAAAGACCTGCGCCGACGACGGTGGATGTCCAGGAGTTGAGAAATGCTGCTACGATAGATGCTTAGAGAATCACGTCTGCAAAACCCCTATTTTCTACTAAATTTTCTTCTTTTTTTTCTTTTTTTTACTTCCGATTCATTTTCATTTCATTTCATTTTCTTCCAAAAATTATTTTCATTTTTTTCTGTTGCATAAAAATTAAATTTCATGTTTTTTGGGGTTCTTTCTTTAGTTCACTCCAATAAATTTCTTGGTACATAGCCATTGTTTTTACCCTTTTCAAAAATATAATTTTATAAATTAATTTCCTTTTAAAAAAAAAAAAAAAAA
>Proasellus_beticus_2 ENA|HAFL01055637|HAFL01055637.1 TSA: Proasellus beticus, contig comp35305_c0_seq1
TATCAACGCAGGTACGGGGGATCACTCTCTCGCCTGAGGTCCCCAAATAGTAAAGGAATTTTATTTATTTCTTTTTACGTGAAGCAAAATCATTTATTAAAATGTTTCCCCAAAAGTTTATTTTTGAAATCCTGATTCTCTTCTTCATGTTTGACTTTTCTGTCTCTACCGAGAATGTAACTGACACTGCTCTGAAAGAGGACCGAAGAGGTCGATTCCAGGACACTATTATCGTTGGAGGAAAACTGGATGCTGTGAACAATATTGGACCAGTCAACTTTCTTCATTCTTTGCTAGGGGGTTCGTCTGGCTATGGCAGTGGACGTCCACATGGTCATGATAACCTACATCACTCCAGTTCACTATACCATAACCATCATGGAGGGTTTATAAATTCTCCATACTCTGGTCCAGGATATGGAATTAATCCGTCAGGCTATGGAAATCCCGCATACGCCATTCCTGGCTACGGAATCCCCTCCATTCCTGGCTATGGAAATCCTTCCATCCCAGGTTATGCCAATCCAGCAATTTACCCCCCTGCATACGGAACCATTAGTAACCCAGCTTTCTACCCAACAATACCCCCTACTGTTACTTTACCGACCGTTCCAACAACAACCACGGCTGCTGGAGCAACAACAACCACAATGGTTGGGTGTCGATATTGGTGCAGAACTGCTGATGGGGCTGCCTACTGTTGCGAATTGAACAACGTTGTCCCCAGCACAGTAGTTACTAAAACTGGTTCGTGCCCACCAGTGAGAACTTCCTGTCCACCCACGAGAGTATCTGCCCCTTTGATATGCGCCCACGATGGAAGATGTGGTGGCACTGATAAATGCTGTTACGACGTTTGCTTGAGGGAAAACGTGTGCAAACCTTTGTTTGTAGCTACAGGTAAATAGACGGAAGAAATAATATGTGACCTGTTTAGAACTACTAACAATAAGTTAAGAATGAACCTAGTAAGAAATTCAGTTAGTAACCTTTGTAAACTTGGCGATAGCATTTTTCTCGAAAGCAAAACAACAAAACACAATTTCCTTAAAAAAAAACTTTAACAGTTTATTTCAAATTTTTGGACCCTTTCCCAATTTCACGAATAGAGAAATTCTATGGAATTTATCGCCGTTAAAATTTCCAAAACTTTAAC
>Proasellus_beticus_3 ENA|HAFL01058619|HAFL01058619.1 TSA: Proasellus beticus, contig comp86239_c0_seq1
GGGACATGGGGGTCAAGGTGGATTTGGGCATGGAGGGCAGGGTGGATTTAGACCCGGAGGCCAAGGTGGATTTGGTCATGGAGGGCAAAGTGGATTTGGACAAGGAGGATTTGGTGGACATGGTGGTCAAGGGGGATTTGGGCCAGGTGGACAAGGCGGGTTTGGTGCACAAGGCAATTTTGGAAGACCAGGACAAGGAGGTCGTGGAAAACCAGGGACATGTCCACCTATCCGACCTGAATGCCCTTCCACAAGAATCAATATTCAGCCAGTAATCTGCAGGTTCGATAACCAGTGTACTGGGATACAGAAATGTTGCCCTGATGTCTGCCTCCAACCAGATTTAGTTTGTAAAAATCCTCTTTGAATATCATTGACACTGATTGATGAGATTTTGACCGTTTAACTACCACAATATTAATGTTGAAAATCTTGTTTAGCTAAATTTTAGAAACTACAACAGTTTTAAATATATTTTCTTCATATTTCATCAATTTTTAAAAAAAATATTATTCCAAATTCAATAAAACATGAAATAATCGTGGCTCTTAATTACAATCACATGAAATTTTTACTATATGTGAGATATGAAACTTACGTTTCAGGTGAAGTGTATAATTAAGACATTGAGAAGTCGCCGAAATATGGAAATTTTGT
>Proasellus_cantabricus_1 ENA|HAER01015822|HAER01015822.1 TSA: Proasellus cantabricus, contig c17579_g1_i1
ATTGGTGCAAAACTCCCGAAGGACGATTCTACTGTTGCGAAAATAACAATCAAAAACCTGGTTTTGGTGGTGGTAACAAAAAAGGATTTTGTCCACCAGTTAGACCCTCTTGCCCAATGAACGTAAGAGCAGGGCGTCCAAGAAGTTGTTCTCACGACCAAGCGTGTTCTGGATTGGAAAAATGCTGCTTCGATAGGTGCCTGGAGCAACATGTATGCAAACAACCAATCTAAATGATTATGTTCGAAGGGGTTAATTAAACAATGTTAAAAATAAACTTGAAACTTTATTTGTACCTTATTAAATCATTTTAGATTTAATAAAGCCTGACAAAATTATTGAACCTTATTAATTATAATTAGATAAGCTTTTACAAGATTTAAAAAAACAT
>Proasellus_cantabricus_2 ENA|HAER01016158|HAER01016158.1 TSA: Proasellus cantabricus, contig c17908_g1_i1
CAGTGATTGCCGCTATTGGTGCAAGACCCCAGAAGGAAGATCCTACTGCTGCGAATCAGAAAACCAGAAACCAGGCAATGTAAGCGGGGACAAAAGGGGACAGTGTCCCCCAGTAAGACCCACTTGTCCCAACACTAGAGGTGGACGACCAAAGTCATGTTCCAATGATGGGGCTTGTCCTGGAAGAGAGAAATGCTGCTTTGATAGGTGTCTAGAACAACATGTATGCAAATCACCGGTCTAGATGACAAAAAACGATGAATGGTATATTGTGAAAAATAACTTTGGCAAAAAGGGTTATTAAATAAATTCTATTTCAATACAGCTTTATGTCTTTTTAGAAATTTTAATGTTATATTTTGTTTTTCGTGAAATCAAATAATT
>Proasellus_cantabricus_3 ENA|HAER01018419|HAER01018419.1 TSA: Proasellus cantabricus, contig c20045_g1_i1
ATCAACGCAGAGTACGGGGGCATTCTAGTCGACTGAAGCATTATAATCAAAATGTTTAGGTTGGTGCTCTTGGTGACATTGATAGCAATATCGGTGGCAGCTACGGTACCAGAAACTAAAATTCGTTCGACTGCGTCACTTGCACCAGAGAAAATTGGCTGCCGTTACTGGTGTAGAAACCATGACAATAGAGTATATTGCTGCGAGACAAATGACAGACCTAACTCTAAAGTAGATATAAAACCAGGACAATGTCCAGTCATCAGAAACGAATGCCCAGAATCAACGAGAACTTCAGGTACAAAACTAAATCTTGGAAAGCCACCAATGACATGTGCCCACGATACTAGTTGTCCTGGAGTTGAAAGATGTTGCTATGACCGATGTTTAAGGGCCAGCGTTTGTAAAGAACCAATAAATGATAATTGCGGCAATACAATTTACCCTAGCATTCAAAATTCAGGTAGCCATGTACCTCCATCGGGACCATTAAGTCCATCATCACTACCAGGATCACCCGGATCAGGGATTGCAAAAAGCAAAGCACAAGCTTAGTTTTAATAAATTTACAGGAAATTTTTTTTTTTTTAAATATAAAAATTATTTTAATTTCAAATGAAATATATTTCTCAAAACAAAAAAAAAAAAAAAAAA
>Proasellus_cantabricus_4 ENA|HAER01019511|HAER01019511.1 TSA: Proasellus cantabricus, contig c20957_g1_i1
GGGGAGTCTGAAAGTAGTCACAATCCAATTAAGATGAAGCTGATAATCCTTGCTGCCTTAGTCGCATGTGCCTTTGCCTATCCTAATGGGGGGCTAGGCCCTGGAGTAACCAGTGAATGTAGGTATTGGTGCAAAACTCCCGAAGGACAAGCATATTGTTGTCAAACTGACTATCAACCACTTGAACCAATTGGAGTAAAACGAACGGGTGCATGCCCACCTGTACGTCCTAAATGCCCAAAATTTGGCCCACCAAAGACCTGCGCCGACGACGGTGGATGTCCTGGAGTTGAGAGATGCTGCTACGATAGATGCTTAGAGAATCACGTCTGCAAAACACCAATTTTCTACTAAATTTACCTTTTTTTTTCTCTTTTTCTTCCAATTCATTCATTTTCATTTTCATTTTCTTCCAAAAATTTCGTTTCACTTTTTTTCTGTGTCAGAAAAATTAAATTTCTTATTTTTTTTTTTGTTCTTTCTTTAGTTCGCGCCAATAAAATTTCACACTACAAAAAAAAAAAAAAAAAA
>Proasellus_cantabricus_5 ENA|HAER01022822|HAER01022822.1 TSA: Proasellus cantabricus, contig c23535_g1_i1
ATTCGGACCCGGTGGTGGGGGAGATAGTGGATTCGGACCCGGTGGTGGGGGAGATAGTGGATTCGGACCCGGTGGTGGGGGAGATAGTGGCTTTGGACCTGGTGGCATTGGACCTGGTGGCATTGGACCGGAAGTAAGTAGTGGGTGCAGATATTGGTGCCGATCACCTGAAGGCCAAGCTTTCTGTTGTGAGACAGATGCTCAGCCCATTTCACCTCCAATTGCTAAGCCTGACAGACTAGGAAATTGCCCACCAGTTCGTCCAGTATGTCCTGCTACCAAATTTGGTCCACCTAAGACATGCTCAAGCGATGGATCGTGCCCAGGTATTGAGAAATGCTGTTATGACAGATGCCTCGAAACTACCGTATGCAAAACACCCGTCTACGTTTAAAGATTTACCTTCAAATTTATTATTGCTGTCATCAAATTGATGTTTTGAATACATTTTGTAAAAGTATTAATATTTTGTCTGTATTCAATCCCTACACACCTTAGAGCTTTATTAGCGCGCCTGGAGATGGAGGTAGATGGTACTTTAATCTCAATTCAAAAATTGAGAAATGAAATATAATTAATTTATTAATTTATATTCTGAGAAAATAAGAAATTGATAATAAAGATTTATGAAGATTGATTAACTCTTTTATTCAATGTGGCTAAAAATTTGCATTGTTTAATTTTTAAAGACTTTTTCATTTTTTGAAGTGGCT
>Proasellus_cantabricus_6 ENA|HAER01023023|HAER01023023.1 TSA: Proasellus cantabricus, contig c23683_g1_i1
GTTTGTCTAATTGATAACACATATGGCTTTCCTATTATTTGTGCCCTCTGATATCGAAGGAGCCCCCAAAAATGCATGCAGTTACTGGTGTAAAACTCCGCCGCCAAATAACCAGTACTACTGCTGTGATGATGATCCATATACTCCGGTTCATTCTGGTAACTGTCCACCTACTCTGAATACTTATTGTCCTATGTTGTTAACTTCCCAGCAACCAAAAGTATGCAGTAACGATGGCAATTGCAGTAATAGCGAGAAATGTTGTTACGACAATTGCTTGCATGATCAGGTGTGCAAACCAGCAGAATTTAATTCGAATTGAATCCAACGTGAAACTGGAAAAAGAATCTACGATTATGACGGGCAAAGGATGTCCAAGGATGACATCTAGAATATCCTGAATTTTTATTTATTGACTGAATCCTTTAAATGTCCTTGATTAATTTTGTCTTCCCAATAGTTACTTTTTATGTTAATTAATATTATGTTATGTATTAATGGCGCTCATTCAATTAATAAATAATGTAGTAATAAAAAT
>Proasellus_cantabricus_7 ENA|HAER01023568|HAER01023568.1 TSA: Proasellus cantabricus, contig c24046_g1_i1
GTTTACGTTACGGATATGAAGCCGAAAAAGATAATATTAAATACGATTCGGCTGATTACATCTGAATGACCTAAAGTTATATAAAACAAAATAGTTGAAGAAATAAATCGCAGTTGTGACATAATCTCCGAAAATTGATATTCAAAAATTTTCATTGCAGCATCCATGACAGCGAGGATCCTGGCGGCGAAGATAAGCGAAAATAATTTTTGAATACGAGTTAATAAAAGTTGCAAAACTAAAATTATCCTCTTCAAATCTCCTCGAATCGAATAATTCATAAAATAATTTTTTTGAAATCATGATTGGTATTAATTTAATTGGAGCAGCGATGTTATTGTTAGCCTCGTCCATTGAAATGCACGGTACTTCATATCAAGTATGCAAATACTGGTGCAAGTCTTTAAACGGACAATACAATTGCTGCGATGGTCCACCAAATCCACCTGTTCATCAAGGTCACTGTCCATCTTCGTTAAACACTTTTTGCCCTGAATTGAAGCTGAGCAACGTAAGGCCTCCACAGGTATGTCATAAAGATCGTCAATGCAGGCATCAAGAAAAATGTTGCAATGACAAATGCTTGAAGAAAAAAGTTTGCAAACCTGCTCAACATTTTAACTACGATGACAAAAAGGGTCACTGAGTTTGCTATTTAACTTCTATTGAACAAGTGTCTTTAGATGATATGTGTTATTTAACTGTTCAATAAATCATAACTTAATTATTAATTTCTAGACATAATTGCAGAAAAAATTAGTTATGTCCATAAGCAATAGCCATCAATTTTAAGCTGGGCAATCGTTCTCATCGATCCAGTAATTCCTTACCAATTGTAAAAAGTAATTGGAGATAATTTTTATATAGGAACCATTTTATGTTATGGAAAGCAATTTGTTTATCTTAAAGAAACTTCATTTTTTGTCCAATGAGCGCAAGATGAAGACGCTTTAATGTATGTAAACTTCTT
>Proasellus_cantabricus_8 ENA|HAER01026144|HAER01026144.1 TSA: Proasellus cantabricus, contig c25708_g1_i1
CAAGGTGGATTTGGACAAGGAGGATTTGGGGGACATGGTGGTCAAGGGGCTTTTGGGCATGGTGGACAAGGCGGTTTTGGTGGACAAGGTAGTTTTAGTCGACCTGGACAAGGAGGTCGTGGAAAACCAGGGTCATGTCCACCGGTCCGACCTGAGTGCCCTTCTACTAGAACCAATATTCAGCCAGTTATCTGCAGGTTCGATAACCAGTGTACTGGGATTCAGAAGTGTTGCCGTGATGTTTGCCTCCAACCAGATTTAGTTTGCAAAAATCCACTTTAAACTAAAAACCTCATTGACACTGATTGATGAGATTTTGATCGTTTGCTTACCGCAATGTTGATGCTGAAAATCTTGTTTAGCTATATTTTAGAAAGTATAAACAGTTTAAAATATACTTTCTCTCTATTTCATCAATGATTCTCATAATCTTTTTTTTAAATATTATTCCAAATGAAATAAAAATTGTAACAAACGCGTCTCTTAATAACAATCAGTTGTAATTAGTAATATATGTATGGTATATGACTTACGTTTTCATGGGCTGGATACACCATGATCTATATCTAAATATCAAAGTCTAAGCCAAGGGTCTCCAAACTACGTCCCGCAAGCACCACCAATCCGGCCGCGGTAGCAGGCGGACATGCCTGTATCCAGCCCGCCATAGTTTATTTTCATTACATGGTAAAATTTACAATGTAAGCAAATCATTCAAAATAATAATCAGATGTTTTTATTGAACGACCAATTAAGAAACACATTAACTGACATTTTTTTTTTTTTTTTTTTT
>Proasellus_cantabricus_9 ENA|HAER01032245|HAER01032245.1 TSA: Proasellus cantabricus, contig c28898_g1_i1
GATATATGGATGGAGCTTTGATGAGAACGAGCTGTCAGTTGCCAGATTTCTTTGTTCATAACGCAACTATTTGTGCATCCGGAGGGACATCGTATCAAAGATGAGATTCGAAATATTTTTAGGACTGGTGTTTGCATTATGTGTCAATGGACAAGAATCGAGCAGTGGTTGCAGATATTGGTGTAAAACACCGGAAGGTCAAGCATTTTGCTGTGAGACAGACGCCCAACCAATTTCCCCCCCTATTGCCAAGCCTGACTATCTAGGAGAATGTCCACCTGTTCGACCAGTGTGTCCTGCTACTAAATTTGGTCCACCAAAGACATGTTCCAGTGATGGATCTTGCCCTGGAGTTGAAAAATGTTGCTTTGATAGATGCCTTGAAACTTCTGTCTGTAAAACGCCAATCTATCCAGGTGGGGGAGGTATTGGAGGTCCAATCGGAGGCGGTGGATTTGGTGGTCCAATTGGAGGAGGGGGTCTTGGAGGTCCAATCGGAGGAAGTGGTTTTGATGGTCCAATCGGAGGTGTTGGTCTTGGAGGTCCAATTGGAGGTGGACTTGAAGGCCCAATAGGACATGGTGATCAAGTTCAACATCGTCCTGGTCTTGGAGGCCTACATGCAGGTGGTGGACTTGGTGGTCAAGTTCAACATAGTCCTGGACCTGGAGCTGATATTGCAGAATTTGCAAGAAAACGTCCAAAAACATGATGCTTTTAATTGCAATTTGTAATTTATTTACTGCTGAAAAAAATAAATGAAGGAGCCTCTATTCCCAAAGAAAAAAAAAAAAAAGAACTCTGC
>Proasellus_cavaticus_1 ENA|HAES01005265|HAES01005265.1 TSA: Proasellus cavaticus, contig comp9211_c0_seq1
GGTATCAACGCAGAGTTTGGGGGAATCGGACAAGGATTAGGAGGACACGGCGGATTTGGAGGACAAAGTGGATTTGGAGGACAAGGTGGATTTGGAGGACATCACGGTTTTGGTGGAGCTGGATTTGGACAATCAGCATTTGGAGCTCAGTCTGGATTCGGAGGTGGAGTGGGTGGAATTGGTTCCAGCGGTTGCCGATACTGGTGCAGGACTCCTGAAGGCCAGGCCTACTGCTGTGAAGGTACCGATGTGCCTCCAAGCCACCCCGTAGCTTCTCTGATCGACAAGCCCGGCGAGTGCCCTCCAGTTCGAGCTGTCTGTCCACTTCGCAGCAACTTCGGCCCTCCCCAGCCCTGTTCGAAGCACGGTGACTGCTTCAACGCCGACAAGTGCTGTTTCGACAGGTGTCTCGGGGAACATGTCTGCAAGCAGCCTCTCTTTGGGTGATAAAATCTATAGCTTCA
>Proasellus_cavaticus_2 ENA|HAES01012109|HAES01012109.1 TSA: Proasellus cavaticus, contig comp22670_c0_seq1
AACGCAGAGTACGGGGGAGTTTTGCTGGGTCTCTCATCTTGGTCTTTAGTGCATCTAAACAAAGCTTCAAAATGATTTGGCAAGTGCTGGTGGTGTTGTTGGTGGCGTCCGCTGTCCTAGGACAAACGGGAACAGGAAAACAAGATACAAGGAAGCGTCCTGGTGGACATCACGGAGCAGGTGGCTTTGGTGGCGGTGGAGGAGGTGGATTTGGACCAGGAGATGGTGGATTTGGACACGGAGGCGGTGTACCTGGTGATTTCGGTGACGCTGCAGGAGGTGGATTTGGACCAGGAGGGGGCATTGGACACGGCGGAATTGGTGGACACGGGGGTGAGGTAAGTAGTGGTTGCCGATATTGGTGCCGATCGCCAGAGGGTCAAGCATTCTGCTGTGAGACAGACGAACAACCTCTTTCACCCCCAATTGCCAAGCCTGACCGCCTGGGTCAATGCCCACCAGTACGTCCAGTATGTCCCGCTACAAAATTCGGTCCACCAAAAACATGCTCTAGCGATGGATCTTGCCCAGGAGTTGAAAAATGCTGCTATGACAGATGCCTCGAGACTACCGTCTGCAAAACACCCGTTTACATTTAATGATTTATCTTCAAATATATTTCTTGTTGTAATCAAATGTCTTTCACAAATAAATTTTTAAAAATGTCAAAAAAAAAAAAAAAAAAAAGAA
>Proasellus_cavaticus_3 ENA|HAES01020642|HAES01020642.1 TSA: Proasellus cavaticus, contig comp39078_c0_seq1
TATTATAATTATTAATAACACATTAAGCAAATATTCCCTTCATATTTAGTAAAATTATTAAACTGTTCAGAAGCTATTAAATTCATTGTCGTTCTTCATTTAAGCTATAGTTTGAGATAGTTTGGGAAGAACAGGATGATAGTTTGGTTCAACTGCAATATATTTGAATCGAAGCCAATTGGCAAACGACAAATGAATATAAATCAATTCCAGAAAAGTGATGACGTTTCCGCCGTTGACTATTGCTCTAAAAGGTCTACATTGCGAAGGGTCCCTGATACTGATCTCAAGATGAAATTTGTGGTTTGCCTTTCCATTTTATTGGTATGTATGGGTATGACCTTGGGTTACTCGAGGCCAAGTTGCCAATTTTCTTGTAAAAACTGGCTCACTAACCAGTACTACTGCTGCAAAAATGGCCTTTGTCCCCCAGTTCGTCCAGTCTGCCCCGGTATTCGACACGGCTATGGAGGTCCAGTATTTTGTGGAAGCGACTTCGAATGTTCCCATTCAGAGAAGTGTTGCGAGGACGCCTGTTTCCCCGGAAAGGGAATTTGCAAAAAATCGGCTAACGTCGGAGAATTTGATGAAATTTACTAATTAAAGTAATCAAACATTTTATACAGCGTAGGTTAATTAAAACTAATTTATTTATTTTACGTGTGTAAATATATAAATTATATTTTCTTGATGTATAAATTAACTATCAAAACCATCGAAGGGAAATATCCTTGAACTAGTCTAACTACTATTTACTACCATAAGTCAATCGGGTGTATTTTGTAATATGCATTAAATTCCTATTTCTTGGGAAAAAAAAAAAAAAAAAAAA
>Proasellus_cavaticus_4 ENA|HAES01022192|HAES01022192.1 TSA: Proasellus cavaticus, contig comp40719_c0_seq1
TCCCTCTAAATGAGAGCTATAAAGTTGTGGCAGTCGGTTTGCCAATCAGTCTTGCACACTTATTCTCCACAATGTTGAGGTTCCTGCTTTTAGTGACTTTGGTAATAAGTGTAGCCGCTGCTGACAACGGTGGCGGAGACGCACGACATCACGGAGGCGGAGGAGGGTCCAGCAGTGATTGCCGCTATTGGTGCAAGACTCCAGAAGGACGGTTTTACTGTTGCGAAACTAACAATAATAAACCTGGTATTGTTGGTGGTAACAAAAAAGGGTTTTGTCCACCGGTTAGACCCGCTTGCCCAACGGGCTTAAGAAGTTTACGCCCAATGAGTTGTTCTCACGATTGGGCGTGTCCTGGATACGATAAATGCTGCTTTGATAGATGTTTGGAACAGCATGTATGTAAGCAACCGATCTAAATAAATATGATCGATAGGACTAGTTAAATGTTAACTATTGTACGATTTGCCTTTAAACTTGAAATTCCAATTGGTCTATATTTAGAAACTAAAAGCTTGACAAAATAATTGAACTCTTGTAATTAGTTTGATTAGAAGATTTGTGAGATTTGAAAACGATTTTGTTAAAATATCTATTTATATGGCTGTTATTAAATGATTATATTTAAAAAAAAAAAAAAAAAA
>Proasellus_cavaticus_5 ENA|HAES01024353|HAES01024353.1 TSA: Proasellus cavaticus, contig comp42904_c1_seq1
AAAATAGAAGGGTTAGCATAACCTGGAATGGGATATGCGGAACCATAGGTAACCCTGCATTCTACCCTACAATCCCCCCTACTGTCACCTTGCCGACTATCCCGACTATCCCGACAACCACCACTGCAGCTGGAGCAACCACAACCACGATGGTGGGGTGTCGATATTGGTGCAGAGCCTCCGATGGGGCCGCCTATTGCTGCGAATTAAACAACGTTGTACCCAGTACAGTGGTTACCAAAACTGGAGTGTGCCCTCCTGTGAGAACTTCCTGCCCTCCCACCAGGGTATCTGCCCCCTTGATATGCGCCCATGACGGAAGATGCGGTGGCACTGATAAATGCTGCTACGACGTTTGTTTAAGGGAAAACGTGTGCAAACCTGTTTTCGTGGCAACAGGTAAATAAGCAGAAGATAGAATTAGAAAAACTACTGTGAATTGGACATTACGTGAAATCCATTAAATTTTAGTATCTATGTTAACAGTG
>Proasellus_cavaticus_6 ENA|HAES01031446|HAES01031446.1 TSA: Proasellus cavaticus, contig comp49888_c0_seq1
CAACGCAGAGTACGGGGGATCAGTCTCGAAGTAGCCGCATTTCTAGCAAGATGAAGCTGATATTCCTCGCTGCCTTAGTCGCATGTGCCTTTGCCTACCCTCAAGGTCATGGACTATCACTAGACGATGAAGTATCGAGCGGATGCAGGTATTGGTGTAAAACTCCAGAAGGACAAGCCTACTGTTGTCAAACTGACTATCAGCCTCTGGAACCAATAGGAGTGAAACGAACGGGTCAGTGCCCACCCGTGCGCCCCAAGTGCCCAGCATCCAGATTTGGTCCACCAAAGACTTGCGCAGACGACGGAGGATGCCCAGGAGTAGAGAAATGCTGCTTTGATAGATGCTTAGAGAATCACGTCTGCAAAACTCCCATCTTCTACTAAAATGACTTTTCTTTTTATTTACTAAACTTCTCCACTTTTCTACTTTCCGTTCGGTTTCTTCCATAAATTTTTTCTGTTTTTTTTCTTTCAATTGCAGAAAGGGCAAATTTCTGCGTCACTTTTTCTTAATAATCTTAAATAAAATTTAATTCAATATTAAAAAAAAAAAAAAAAA
>Proasellus_cavaticus_7 ENA|HAES01036256|HAES01036256.1 TSA: Proasellus cavaticus, contig comp53304_c0_seq2
AGGATTTGGGCATGGAGGACAAGGTGGATTTGGGGGCCATAGGGGTCAAGGTGGATTTGGTCATGGAAGCCACGGAGGATTTGGTGGTCAAGGCGGCTTTGGTGGACATGGACAAGGATTTCGTGGAAAACCAGGGTCATGTCCACCAGTTCGACCAGCTTGTCCTTCTACCAGAACCAATATTCAACCAATTATCTGCAGGCGTGATAACCAGTGTACTGGAATACAGAAATGCTGCCCTGATGTTTGCCTCAAACCAGATTTAGTTTGCAAAAATCCACTTTGATCCGATCTGGCACCTTTTGAGTATATGATCGTTTAACTCTCATTTGATCATCGAATAATTAATACTGAATATCTTGGTTAATTAAATTATGTAGCAACAATGCACAGTAAAACAGTTATTTCATTATTTTTTT
>Proasellus_cavaticus_8 ENA|HAES01036625|HAES01036625.1 TSA: Proasellus cavaticus, contig comp53511_c0_seq1
ATTATCTTATTTGATAACACAGGTAAGAAGAGTACTTCATGGTTGTAACCTTAGTGAATTAGCTAAGAATTGGCTAACTAGTAATACCGTTATAAACCATTCATTGTAACATAAATCTAGTGAGATTGGATTCTGTTTCTTAACATTCAAAATTTAGTGATAATGTTGATCACATTATTCGGGGCTGCCGTCTTATTTTTGGCAACTTCCGAAATTGAAGGCGCCCCTTATTACGTATGCAGCTACTGGTGTAAGACTCCACCTCCTTATAACCAGTATTACTGCTGTGACGACGATCCATATACTCCGGTTCATTCTGGAAACTGTCCAGTTCCACTTCATACTTATTGTCCTAAAATGTTTGCTGTTCAGCAACCACGAGTATGCAGCAACGATGGAGGTTGCAACAACAACGAGAAGTGTTGTTACGACAATTGCTTACGTGACCAGGTATGCAAACCAGCAGTGTAATAATAAAATGACATCCAGGCAGTTAGGGTGACGAGGAAAAGGAATCAACGTCTATCCAAATGAATTGGTCCGGAATGTCCAAGAATGCAAATGTAATCCAGGACATGTTCTAAGAGTTTTATTTGCATTAGTTTTTTAAATTAATTCATGGGAGTAAAATAAAGTATTGCACATTTATTAGATAACTTAATAAGGATGATAATTAACCCACTCATTTATGAC
>Proasellus_cavaticus_9 ENA|HAES01038274|HAES01038274.1 TSA: Proasellus cavaticus, contig comp54458_c1_seq1
TTGCCGCTATTGGTGCAAGACTCCGGAAGGAAAAAGCTACTGCTGCGAAACAGAGAACCAGAAACCAGGCAATGTTAGTGGAAACAAAAGGGGTCAGTGTCCCCCCGTAAGACCCAATTGCCCCAACACTAGAGGTGGAAGACCGAAGTCATGCTCCAACGATGGGGCTTGTCCAGGAAGAGAGAAATGCTGCTTCGATAGGTGCTTAGAACAACATGTATGCAAATCACCGGTCTAAGTAAAAAACTAATATTTGATTAAAACTAACAGCTGGTAGCTCATTAGGAGGATGCCA
>Proasellus_cavaticus_10 ENA|HAES01067253|HAES01067253.1 TSA: Proasellus cavaticus, contig comp62115_c2_seq1
AATTGCCAAGCCTGACCGCCTGGGGAAATGCCCACCAGTGCGTCCGGTATGTCCCGCAACAAAATTCGGTCCACCCAAAACATGTTCTAGCGATGGTTCTTGCCCAGGGGTCGAAAAATGCTGTTATGACAGATGCCTTGAAACTACTGTCTGTAAGACGCCAATCTATCCAAGTGGGGGTGGCATTGGAGGCCCAATCGGAGGTGGTGGGTTTGGGGGTCCAATTGGAGGAGGCGGATTTGGGGGCCCAATCGGTGGCGGTGGGCTTGGAGGTCCAATTGGAGGTGTCGGATTTGGAGGCCCAATCGGAGGCGGTGG
>Proasellus_cavaticus_11 ENA|HAES01074785|HAES01074785.1 TSA: Proasellus cavaticus, contig comp62692_c2_seq17
TCAATATCAAAATTGCCTTAACCCCCCTTTTGAGGGGGGGATGTCAGAGGCAGTCAAAGTTAAGTGAAATGTTAAAGTAAATAATTAGTACCAAATAAACCAGGTAAATAAAGCTAATGTGTATAGCTAAAAAGGGTCAATCGTGGCCGTTCTTCTGGAAATTTATCAGAGAAAGGTCTACTCTTTCTTGACTCCATTTATAAGCAATTTATTATACAATATTAGTTATGGGTGTGATAACCTACTGAGTTTGTATTAGTGTGAATATATTAATCTGGCATACTGAAGATCAATAACAACATTTAACCATGGATAAGTAGTTTCCTTCAGGTAACCTTTTGTATACTTAGTATTTAGAGCCGAAACAGTTGTTTGATAAGTGAAGCATCGAAGTATATAGCGACTGCAGGAGTAGTCAACAGATGGCGTTGGGTCAGCGGCCTGGAGACACTAGTCAGTGAGGGTCGAGCTGGAGAGAGTACAACGTCGTATCTGTGTCTTTTATGTGTGTAGTAGAATAGTTTATCATGTCCGTCGTAGTTAAGAAATCATGCTTGGAACCATTTTAATTATGGCAGAGGTGGTTTTGCTGGCTTCATCCATTGAAGTGGAAGCTGTTTCATATACAGTGTGCAAATATTGGTGCAAGTCTTTAAACGGGCAATTTAATTGCTGCGATGGTCCCATTAACCCACCTGTTCATCATGGATTCTGTCCACATTCGGTGAATACTTATTGTCCTGAATTAAAAATACTTATTGCAAAACCTCCACAGGTTTGCCGAAATGATCGTCAATGTAGGCATAATGAAAAATGCTGCTACGATAGATGCTTGAAGAAGAAAGTTTGCAAACCTGCTAGCCATTTTAACTTCGTAGGTCAAAAGAGTTACTGAGGCTGCCGTTTAACTATACTTCTGAATCGATGTTTTTTTTAAATATTTCGTGAGATTAAAGCACTTAGATAGGTCAGATGCCCATAAAATAAATGCTTAAATACATTTATAAGCAATTTTATTAGAACTAAAATAAGTTTCATCCATAAGCACGAGAGTAGCCAATTTTTGTGAAACTACTTAGGTTTAAATATGATTAGTTTTGCTTAATTAACTAGTTTATATTATTATGTTAATCACCTGCATGAAGCTTGTCTGAAATTTGTTAAATTTATATAAATTAATTCCTACTGTGGAATTTACTTACTACCCTAATTTTGTCAGAACTTCGCTGGCAATTTTGTGGAGCAACTTTAGTAACAGACTAATTAACAGCTGTCGTTTGGTAGTCAATCAAGCAAACTAAAGTTGTTGAATTAAAATTGCCATTGAAGTACTGGCTTAGCCTTGCGCAAAATATTTTTTTGAATCTAGATCGGAAGAG
>Proasellus_coiffaiti_1 ENA|HAEU01000903|HAEU01000903.1 TSA: Proasellus coiffaiti, contig comp996_c0_seq1
GACAATTACTTTCTGCTTCTACTGTGCAAAATCATATCTTAATTAAAATGTTGAAAACAATAGTTGTCGTTGCGCTCTTATTTTTTGTATCCTCTGGAGTTAAAGGCGCCCCCCAAAACGCATGCAGCTATTGGTGTAAAACTCCGCCCCCGCATAATCAGTACTACTGCTGTGATGATGATCCATATACCCCGATTCATTCTGGTAAATGTCCAGCACATCTTAATACATATTGCCCTCACATGAAGACTTCGCATCAACCACGAGTATGCAGTAACGATGGAGGCTGCAATAATGACCAAAAGTGTTGTTACGACCATTGCTTACATGAACAAGTGTGCAAACCAGCAGTGTTTAATTAAAATGACACTCATGCATTCAGTTAGGATCACGTGGAAAAATAATCCATAACTATATGCCGGCTATCCAAAGATATTTGTTCCGGAATGTCTTTAGGATTGCGGTAGTAATCCATGATTTGTTTTGTACTTTTTATTTGTTTTTGTTTTTTCGTTGACATACGGAATTAAAT
>Proasellus_coiffaiti_2 ENA|HAEU01012419|HAEU01012419.1 TSA: Proasellus coiffaiti, contig comp23976_c0_seq1
TTATCTTATTTGATAACACAAAAAGTGAAGATGTTTCCGCCGTTGTTTATTGCTTTAAAAGGTCTACTTTGCGAAGGACCCTTGTTATACTGATCTCAAGGCACAATAGCAAAGATGAAGTTCGTGGTTTGTCTTTCCATCTTATTGGTATGTCTGGGTATGACCTTCGGTCAAAGGCCAGCTTGCCAATTTTCATGTAAGAATTGGCTCACTAACCAGTACTATTGTTGCAAAAATGGTCTTTGTCCTCCAGTTCGTCCAGTCTGTCCTGGAATTCGACACGGCCCAGTATTTTGCGGAAGTGACTTCGAATGTGCTCATTCGGAGAAGTGTTGCGAGGACGCCTGTTTCCCAGGAAAGGGAATTTGCAAAAGATCAGCTAACGTCGGGGAATTTGATGGAATTTACTAATTCAAAAACAAATACTTTACTCAGCAATAATTATTAAAGAACTTATTTTATTAATTTTACACTTGTAAATACGTATATATTATTTATATTTTTTGTTGTTGTATAACTGAAAATTCATTGCAATAAAGTTTCACGAAAATATTCTGTATTAGTATTTTTCAGTGCGTAAGTTTATCAGTTGTAACATCTCAATAAATTTTCCGTTCTAAAAAAAAAAAAAAAAAAA
>Proasellus_coiffaiti_3 ENA|HAEU01013370|HAEU01013370.1 TSA: Proasellus coiffaiti, contig comp26907_c0_seq1
CGGAAACGGAGGCGGATATGGAGGCGGAGGCGATAGGGGGCCTAGCAGTGACTGCCGATATTGGTGCAAGACTCCAGAGGGACGGTTTTACTGTTGCGAAAACAACAATCAAAAACCTGGATTTGTTGGTGGTGACAAAAAAGGATTTTGTCCGCCGGTTAGACCCGTTTGCCCATTTAATCTAAGAACTGGGGGTCCAAGAAGTTGTTCTCATGATGGGGCTTGTCCTGGATATGAAAAATGCTGCTTTGATAGATGTTTGGACCTGCATGTCTGCAAGCAACCGATCTAAATCACTAAACACGATTCAATAGTCATATATTAAATTAGTTTTACTAGTTTATTTTTAAATTTGAAACTTAATGTTACTTTTTTATTAAAGAAAAATCTTAACAAAATTACTGATCTCACAGTCATAGCTTGAACAGGATATTCAAGATGAACTTAAATTTTGTATAATTTGTAAGAAATGAATCCATCTATGT
>Proasellus_coiffaiti_4 ENA|HAEU01022640|HAEU01022640.1 TSA: Proasellus coiffaiti, contig comp41390_c0_seq1
CGCCAGTTAATTCCCAAGAATCATGCTTGGTGTTTACATAATTGGGGCAGTTATGGTCTTGCTGACCTCATCCAATGATGTGGGAAGTGTATCATATACAGCATGTAAATATTGGTGCAAGTCTTTAAACGGCCAATTCAATTGCTGCGATGGTCCACCTAACCCACCTGTTCATAATGGTCACTGTCCAACTAATTTGGATACTTATTGCCCTGAATTGAAAATGCTCAACATAAAGCCGCCACAGGTATGCCGAAACGATCGTCAGTGTAAGCATAATGAAAAATGTTGCTATGTCAGATGCTTGAAGAAAAAAGTTTGCAAACCTGCAAGTCATTTTAACTTCGTGGGCCAAAAGAATGACTGAGGTTGCTGCTCAATTAATGATGAACAAAGAACTTTATAAACCATC
>Proasellus_coiffaiti_5 ENA|HAEU01034666|HAEU01034666.1 TSA: Proasellus coiffaiti, contig comp52133_c0_seq1
CGCAGAGTACGGGGGAGTTTTGTTGGGTCTCTCAGCTTGTCTTAAGTGTCTCTTTAAACAAAGAAGGAACTTCACGATGATTTGGCAAGTGCTGGCGATATTGTTGGTTGCAACAACAGTACTAGGACAAACAGGAACCGGGAAACAGGATGCAAGGAAACGCCCTGGTGGGCATCATGGAGGAGGAGGTGGCTTTGGTCCCGGAGGACCAGGTGGGATTGGACCAGGTGGAGGTGGCTTTGGACCAGGTGGCGTTGGACCAGGTGGAATTGGACCAGGAGGAATTGGACCAGGAGGAGTTGGGCATGGCGCACCAGTAAGTAGTGGCTGCCGATACTGGTGCCGATCACCAGAGGGCCAAGCTTTCTGTTGTGAGACAGATGTTCAACCCCTATCACCCCCAATTGCCAAGCCAGACAATCTAGGAGAATGCCCACCAGTACGTCCAGTATGTCCAGCCACAAAATTCGGTCCACCATTAACATGTTCTAGCGATGGATCTTGCCCAGGAGTTGAAAAATGCTGCTATGACAGATGCCTCGAGACTACCGTCTGCAAAACACCCGTTTACATTTAATGATATTAGGATTCAGATTAAAGATTTTAACTAATAAATATTGAAAAATGAGACTTCAAATTTTTTATGAGCATCCCATACACGAAATGAATCGAACTTTTTTAAGACTAGAGCTTGATGTACCTCAACGATAACGAAAAAATATAAAATATTTACGTTCCATATATTTGAATATTTTATTCGACGGCTTTATATCTTTAAAATCTCTCTCCTTCTGAAAATTTATGTAAGCAAAAAGCAAGATATACGATTAGCTGAATTTGTATTAAAATGGAATAATTTTAGAAATATAAATCTTTTGAATATAAAAAATTTATATAGGTTCTAATATAAGCCTATTCTGTGTATATTAATCATATAAAACCCTAATACACAGGGAAATATTAACTTGAGATGTTTAGTTTTTTTGGAAAAAATTTATTATAATTAAAAGTATTTATATATTAACTTTCTGAAGTGTAAAATACTCAATCTTACCTTTAAAAAATGTATGCACAGCACATAAATTGTAATGCAAAACAAAAAAAAAAAAAAAAAA
>Proasellus_coiffaiti_6 ENA|HAEU01034828|HAEU01034828.1 TSA: Proasellus coiffaiti, contig comp52235_c0_seq1
CAGTGGTATCAACGCAGAGTGGGGTAGTCGACTCAAGAGGTTTATTCAAAATGTTAAGATTGACGCTGTTGGCCACTTTGGTATCGCTATCAGTAGCGGCTACAGTCCCTGAACCCAAAATCCCTTCCACGGCGTCTCTTGCACCTGAGAAAATTGGCTGTCGTTACTGGTGTCGTAACCATGACAATAGAGTTTATTGTTGTGAGACAAATGACAGACCAAATAAAAAAGTAGATTTAAAGCCAGGACAATGTCCCGTTATTAGAGACGAATGCCCAGTCTTGGAGAGAACAACGGGCCCAAAACCGAGCCTTGGGAAACCACCAAGTACATGTGCACATGATAGTAGTTGTTATGGAGTTGAAAGATGTTGCTACGATCGATGTTTAAAAGCTAGTGTATGCAAACAACCAATTGCTGACAACTGCGGCAATGTGATTTATCCAAATATTCAAGGTTCAGGAATTAGCGTACACACTCAAGGATTAGTCGGACCAACAGGACAGACAGTACCTACAGGACAGACAGTGCCAACAGGACAAACTGGATCAGTCGGACAAGTTGGACTGGTGGGACCAACAGGAACTACAGGCACCTCAAGATCAGGTTAAAACATCGGGATTGCAAAAACCAAATCACAAAATGATTTACAAGAAGTTTTATTTTTTTTAATTTGAAACTTTTTTCCTAATTATTGCAATAAATTTTGTATTCGAAAAAAAAAAAAAAAAAAAGAA
>Proasellus_coiffaiti_7 ENA|HAEU01041827|HAEU01041827.1 TSA: Proasellus coiffaiti, contig comp56466_c0_seq1
TCTATATTAAATATAAAGTTACTGTTTCATCTGGACAGCCATCAGTTTGGACGACGCCACATTTCTAATAAGATGAAGCTGATAATACTCGCTGTCCTAGTCGCCTGTGCCTTTGCTTACCCTCAAGGGGGATTAGGCCCTGGAGTAACGAGCGAATGTAGGTATTGGTGCAAAACTCCAGAAGGACAAGCCTATTGTTGTCAAACTGACTATCAACCCCTGGAACCAATTGGAGTAAAACGAACGGGGCTGTGCCCACCTGTGCGCCCCAGGTGTCCAAATGTCCCCAGATATGGCCCAAAGACTTGCGCCGATGATGGTGGATGTCCTGGCGTTGAGAAATGCTGCTACGATAGATGCTTAGAAAATCACGTCTGCAAAACTCCTATCTACTAATAATTAACTTTTTTATTTATTCTAAATTCGCTGTTTTTTTAGTAAATAAACTCCATACCAGTAACCTATAATTTTTTTACTAAATTGTCTATCTTCAACTAAATTAACTTTCATTTTTTCTGTTGTGGAAAAATCCAACTTCTCCACGCCTTCAATAAAACTTCATTCACTATCATATTGTTAATTAATTTCCTTTTGTGTAATTTTTATATTTATTGATTAAAATTTGTAAATATTTATCACAACTTTGACAAAAACCATTCCAACGTCTTTAATTTAAGCGGACTCTTCGTTAAGTTAAGTAATTAACTTAATTACTTAACTTAATTAAATGAAGTTTATTAAAAAGGTTATTTTTATAATTTAATTTGCAATTTGCGGTTTAAAAAAAATAAGTAATATGCAGAAAGAGCCGTCTTCCTTGATTTGTAATTAGTGAGAATTGATTGACTAAGTGACATCGATACTAAAGGTCTTTCGTATGATTCGTAATTCAAAGGCATCTCAGTATAATGTTTGATACAATATTTAATTTTTTTTCTTACTATTTAATTTGATAAAATTACAGACGAATCTTGCATGTCAATCTTGACCCTTTACAAAATGATGAGCTTTTAAGTTGAGTAGACCGACCCTACCTATATAATAACCTATATAATACCAACGTTCCTTCAGCGAGGTCAAATGAAAAGAAATA
>Proasellus_coiffaiti_8 ENA|HAEU01043751|HAEU01043751.1 TSA: Proasellus coiffaiti, contig comp57408_c0_seq1
GCATTCAGTGTCCAATATCCTCTCACCAAAATGTTCAAGGTCGCCGTCATAGTTGCTGTGGTAGTTTGCGTAATTTCAGCTGCTGAAGCTGCACGTGGAGAAAGCAAACATTCTGGAGGGGGATCAAGCAGTGACTGCCGTTATTGGTGCAAGACCCCAGAGGGAAAAAACTACTGCTGCGAAAACGATAACCAGAAACCAGGCAATGTTAGTGGAAACAAAAAAGGGCAATGCCCCCCAGTCAGACCCACTTGCCCCAATACTAGAGGAGGACGACCAAATCCATGCTCCAATGACGGGGCTTGTCCAGGAAGAGAGAAATGCTGCTTTGATAGGTGTCTAAAACAGCACGTTTGCAAATCACCGGTCTAAGTTTCGAAAATTTATGATGTCCGACGAGTTCATGAGTTTCCGAAATGGGCCAATAAACAGTAAATCAAGAACAGTTTAATGACTGATTTAAAAATGAAAGATATTGTCATTTGTCATACATGAAATTAACTAATTCTTTGATTGAATTGTAATATTATTCCCAAATCCATAATTATATAATCAGCAATATTTTTTTGTTTACCCATTTTCTAAGCCTAAGGTCAATGTATTAAAATTGAAGAATGTCTATCTAGTTTTTATTAACATTAAATGTCATCTTAACAGAGCGTGCATCGTAACGCAGATAAGTTATTCCACATTTGTTAAATAATTGTAAAAGTCAG
>Proasellus_coiffaiti_9 ENA|HAEU01072265|HAEU01072265.1 TSA: Proasellus coiffaiti, contig comp63776_c0_seq1
AGTGGGAAAAGCTGTATTAGTTATGCTCTTAATTAATTGATCAAGTTAAAAACTTTCTGTTGAATAACTTCAAAATTTGAATTTCCATTGAGAAAAATAGCATCTTTTAAGACTTCGGCTATAGCCTTTCTATAATTAAGATAACTTGGCCAAACACAGTTTTCAAAGTAGCCTCTTGGGTCACAGGGTTGGTAATTTCTCGTAGCTCTTCTTAATTTACATGTTGTTGAATCAATGTCAAGAAATAACTTTAAATGACACAAGGAAGAAAGTCTATGGTCACTGTAGACTAGAAACCCTTCAATAATTACTACAGTTTTCTGTTTGTTATTCAAATTATTGATGATGGTATTAAGATCATTACAACATTTATCCATATCGTGCATCTTAACATTTTCCCAATCGTGGTAAAGGGGTATTGTTTCCGGTGCAACTTGGTCCTCTGATGACTGTTTCATGCAGAATTTTGTAGACATAAAACGAACGCCACATCTGAAACAAACTTCAGGGTCTTCTAATTTAATGTAGTCATCTTGTTTGCAAATGACAACATTGTCAAAACTTTGCTGTATATAGTTCGCGAGGGAAGATTTTCCTGCATTGGTTGCACCAGATATTCCTATGACAAGCACGTTATCCATTATTAGTTTCTTCACAATAAACGCAGTTTAATTCATCACGAGCGTAAAGTTTTTAGTATTTTCCTTCTCTCGCCGCTTCAGTTGCTTTTATTCAACGGTTTCTATCCTTGAATTGGATTTCAAAACACAGCAGCAATAAAACGATTAATTCCACAAATTGTTCAACAGACGACCGCCAGGCCAGAACGGTAAAACCAGAACACCCTTAGGCTAAAACTTATTTTTTTGTTTGATTTTTGTATAGATTATTACGCCGTCCTCGCCTACAACGTCAGAGTACGCGCTATTGTGAAGTGCTGCGCTTGTTACGAAAGATGAACGTCTTCATCACTGTCACTTTCTCCTGCATAGTCCTGGTGACATCTCAGGAAGGAACTCCAGTTGGAGAAAGTATCCCTCCTCCCCCTCCTACATCAAATGGCACTGTTAACACCAGAATATTTGGAGGTCCTTCTGGTGGAGTCAATAGTCTTGTAAATGCTCTTGCCCATTCGGTAGGTGCTGGTCTAGGAAATCTTCTTCAGCCAGCAATTGGATTAACTCAAGGCGGTGTACTTGGGACTGGTGGAATACCAATTAACTTTAATAATCAAAGACCTGCTGGATTTGGGCATGGTGGACAAGGTGGATTTGGATCTGGTGGACAAGGTGGATTTGGGCCTGGAGGACAAGGTGGATTTGGTCCTGGAGGTCAAGGGGGATTTGGACAGGGCGGTCAAGGTGGATTTGGGCAGGGCGGTCAGGGTGGATTTGGGCATGGAGCACATAGTGGATTCGGACATGGAGGACAAGGTGGATTTGGGCATGGAGGACACGGAGGATTTGGTGGACAGGGTGGTTTTGGTAGACCTGGACAAGGATTTCGTGGAAAACCAGGGTCATGTCCTCCAGTTCGGCCTTCTTGTCCATCTACTAGGATCAATATTCAACCAGTTATCTGCAGGTTCGATAACCAGTGTACTGGAATACAGAAATGCTGTCCTGATGTGTGCCTTCAGCCAGATTTAGTTTGCAAAAATCCCCTTTAGCTCTAACTGGCCCTTTATAATGAGTTTGTTTGTTTATTTACTTAATTTTTATTTTATAATAATAGTACTAAATATCTTGTTTCATAAAATTATGTCAATCGTTATAACCTTAATAGTTTTCGAAATACAGTTTTTTCCTAATTCGAAAAAAAAAAAAAAAAAAAA
>Proasellus_coiffaiti_10 ENA|HAEU01080595|HAEU01080595.1 TSA: Proasellus coiffaiti, contig comp386431_c0_seq1
GATCATTCGATCGCCTGAGGTCTTCAAATATACAGAATTTTATTCTTTTTGTCATGAGCAGAGTTCGTTCATTAAATAAAATGTTTCTCCATAATATTATTTTCAACATTTTGATGCTCTTTTTTATGTTTGAGTTTTCTGTCTCCACCGAAAACACTACCGATGACACCACTCTGAAGGAGGACAGGAGAGGCCGCTTCCAGGATACAATAATCGTTGGTGGAAAGCTGGATGCTGTGAACAATATTGGCCCCGTCAACTTCCTTCATTCGTTACTTGGGGGGTCGTCTGGCTATGGCAATGGTCGTCCACACGGCCATGATAACTTATACACTAATTCTCTGTATCATAACCACCAAGGCCATGGTTTCCCAAATTCGGTTCCAGGGTATGGAAATCAAGGGTATTCCCTTCCAGGGTATGGAAATCAATCACCAGCGTATTCCCTTCCAGGGTATGGAAGTCAATTACCAGCATATTCCATTCCAGGGTATGCTAATCCTGCCATATACAATCCTGCATACGGAACCATTAGTAACCCTGCATTTTATCCCACCATCCCCTCTACTGTCACCCTGCCGACTGTTCCAACAACCACTACTGCAGCTGGAGCAACCACAACGGTAGGGTGTCGATACTGGTGTAGAGCTGCCGACGGAGCTGCCTACTGCTGCGAACTGAACAATGCTGTACCCAGTACAGTAGTTACAAAAACTGGGGTATGCCCTCCAGTGCGAACTTCCTGCCCCCCTACCAGGGTATCAGCCCCGTTGATTTGTGCTCATGACGGAAGATGCGGCGGTACTGATAAATGTTGTTACGACGTCTGCTTGAGAGAAAACGTGTGCAAACCCTTATTCGTGGCAACGGGTAAATAAGCAGATGATATAAATAATGAACTACCATGCATGATTAATGTTAGGTATTGAACAGATGTACGAAATTCATTTAAACGAAAAATATGAAACCAAAACGAGATCGTAACAAACTAACAACTAAAACCGAAGTGAACCTGGACACATTGGATTCGGTACAAACGGAATATTCGGTCATTCAGC
>Proasellus_coxalis_1 ENA|HAET01002176|HAET01002176.1 TSA: Proasellus coxalis, contig comp2562_c0_seq1
CAGCATATTCCATTCCTGGTTATGCTAATCCTGCAATTTACCCTCCTGCATACGGAACCATCGGTAACCCTGCATTCTACCCTACAGTCATCCCTCCTGTTACCTTGCCGACCGTTCCAACCACTACTGTCCCTGGAGCAACCACAACCACCACGATGGTAGGGTGTCGATATTGGTGCAGAACCGCTGATGGGGCTGCCTACTGCTGTGAACTGAACAACGTTGTCCCCAGCACCTCAGTGACCACTAAAACGGGCGCGTGCCCTCCCGTGAGAACTTCTTGTCCCCCCACCAGGGTATCAGCCCCTTTGATATGCGCACATGATGGAAGATGCGGCGGTACTGACAAATGCTGCTATGACACTTGCTTGAGAGAAAACGTGTGTAAACCTGTGTTCGTAGCAACAGGTAAGAAATAAAAAGAATGTGTACCCTGCTGAGTTTACTATACCATAAATCATCGGATATCGTAACGTGAAAGTAGCACAGATTATATAGACTATATACAGTTACGCAGGCTAATGTT
>Proasellus_coxalis_2 ENA|HAET01011303|HAET01011303.1 TSA: Proasellus coxalis, contig comp18799_c0_seq1
AATCTTTATTTGTTTTCTTAATAGCGAAGGCGTTTCCGCTGGAGACTATTCCTCTAGTAGGTCTACATTGCGAAGGATCTTCTAACACTGATCTTAAGGTGAATAATTATAAGATGAAGTTTGTGATTTGCCTTTCAATCTTATTAGTTTGCCTGGGAACAACTTTTGGTCAGAGGCCAAGTTGTCAATTTTCATGTAAAAACTGGCTCACTAACCAGTACTACTGTTGTAAAAATGGTCTTTGCCCGCCAGTTCGTCCAGTATGCCCTGGTATTCGACATGGCCCAGTATTCTGTGGAAGTGACTTTGAATGCGCCTATTCTGAGAAATGTTGTGAGGATGCCTGCTTCCCTGGAAAGGGAATTTGCAAAAGATCAGCTAACGTTGGAGAATTTGACGGAATTTACTAATTAAAGATCCCCTAAGTTCATCTGGTTATATAGATTAACTAATTATAGATATTGCAGTTTGGATTTACTTATATTTGTAAATATATAACTTGCAGTGTTATGCCTTTTGTTGCATAACTGAGTAATAGAAGCAATAAATTTCAATAAAAATTATTTAAATTTTTTTCTCTATAAGTCAAATAGATGTACAAATCAGTAAATAAATTCTCCTTCCATATATAATTTATTCATTTAATTAAGTACGTTGGAAAGTTATACGATACTTTATAATAAATTTGCATGGCTC
>Proasellus_coxalis_3 ENA|HAET01015912|HAET01015912.1 TSA: Proasellus coxalis, contig comp25010_c0_seq1
TACATATAGGAGTCGTTTCTGTTCTTATTAAGAAAAGTACAGTACAGAAGTACTCAAAGGTACTCAAAAGTACTTGAATAACAACCGGAGGCATTCTTAAACATCGCCTATCGTAGTAAACTGGATATAAGGCTGGAAACTGGAAGTGGACGAGCCAGTTTTGCAGAATCTTTCAGCTTAGCGTCTCTTAACAAAGGAATAGCTTCAAAATGATTTGGAAAGCACTCACCATTTTGTTGATCGTGTCTACTGCCCAAGGCCAAGGACAAGATACTAGGAAGCGCCCCGGTGGACATCATGGAGCAGGTGGCTTTGGCGGTGCAGGAGGTGGTGGTTTTAGACCAGGTGGTGGAGGAGGAGGTGGTAATTTTGGACCAGGCGGTATTGGAGGGGGAGGTTTAGGACCAGGGGGCATTGGGCCAGGTGGTGCTGGGGGTTTACATGGAGGTTTGGGTGGAGATAGTATTGGACCAGGAGGCTTTGGACCAGGTGGTCTTGGCGGTCCCGAGGTAAGTAGTGGCTGCAGATACTGGTGCAGATCTCCTGAAGGACAAGCTTTCTGCTGTGAGACTGATGCCCAACCTATTTCACCCCCAATTGCCAAGCCAGATCATCTTGGAGAATGCCCACCAGTTCGTCCAGTTTGTCCTGCAACAAAATTCGGCCCACCCAAAACATGCTCTAGCGATGGATCTTGTCCAGGAGTAGAAAAATGCTGCTTCGACAGATGCCTTGAAACTACCGTCTGCAAAACCCCGGTTTACACTTAATGATTCTTCTTCAAATATAATTATTATTATAACCAAATGAATGTTTTTCACTAATAAAGTTTA
>Proasellus_coxalis_4 ENA|HAET01020415|HAET01020415.1 TSA: Proasellus coxalis, contig comp29043_c0_seq1
GATTTAATTCTAGTCGGCTGAAGCAGGTTAATCAAAATGTTTAGGTTGGCGCTCTTGATGACATTGCTAGCATTATCGGTGCCGGCTAAGGTACCTGAAACTAAAATTCCGTCGACTGCGTCACTTGCTCCAGAGAAAATTGGTTGCCGTTACTGGTGTAGAAACCATGACAATAGAGTATATTGCTGCGAGACAAATGACAAACCTATCGTAAAAGTTGATGTAAAACCTGGACAATGTCCAGTCATCAGAAATGAATGCCCAGAATCAACGATAACTTCAGGTCCAAAACTAAATCTTGGAAAGCCACCAAAGACATGTGCCCACGATACTACATGTCC
>Proasellus_coxalis_5 ENA|HAET01021534|HAET01021534.1 TSA: Proasellus coxalis, contig comp29978_c0_seq1
ACCAGTCTGAAAGTAATCACGATTCAATTAAGATGAAGCTGATAATCCTTGCTGCCTTAGTCGCATGTTCCTTTGCCTATCCTCAATTTGGGGATCTAGGCCCTGGAGTAACCAGCGAATGTAGGTATTGGTGCAAAACTCCAGAAGGACAAGCCTATTGTTGTCAGACTGACTATCAACCACTTGAACCAATTGGAGTGAAACGAACTGGTGCCTGCCCTCCTGTACGTCCTAAATGCCCAGCATCCAGATTTGGCCCACCAAAGACCTGCGCCGACGACGGTGGATGTCCTGGGGTAGAGAAATGCTGCTACGATAGATGCTTAGAGAACCATGTCTGCAAAACACCAATTTTCTACTAAATTTACCTAT
>Proasellus_coxalis_6 ENA|HAET01024199|HAET01024199.1 TSA: Proasellus coxalis, contig comp32138_c0_seq1
AACGCAGAGTACGGGGGAATCAGTGTTCAATATTCGCTCACTAAAATGTTCAAGCTCGCCGTCTTAGCAGCCATGATTGTCTGTGCAATTTCCTTTGCCGAAACCGCACGTGGAGAATCTAGACATTCTGGAGGGGGATCAAGTAGCGATTGCCGTTATTGGTGCAAGACCCCAGAAGGAAGGTCCTACTGCTGTGAAAATGAAAACCAAAAACCAGGCAATGTTGGTGGTGACAAAAGAGGGGAGTGTCCACCCGTAAGACCCACTTGCCCCAAAACGAGAGGTGGACGGCCTAATTCTTGCTCCAACGATGGAGCTTGTCCGGGAAGAGAAAAATGCTGTTTTGACAGGTGTCTAGAACAGCATGTATGCAAGTCACCAATTTAAGTTTAAATATACAATTCAAATATTGTTAAAAACTTATATGTTTTGAGAGGAAATGTATATCTCAGAAATAACTATGCAACTAATGTCGTAATCTTTGATATTTTGATTAGTTATTA
>Proasellus_coxalis_7 ENA|HAET01026917|HAET01026917.1 TSA: Proasellus coxalis, contig comp34036_c0_seq1
CAACGCAGAGTACGGGGGATCAGTCTGACAGTAACAGCATTTATAACAAGATGAAGCTGATAATCCTTGCCGCCTTAGCCGCGTGTGTCTTTGCCTATCCCCAAAATGCATTTGACGAAGGAGTAACAAGCGAATGTAGATACTGGTGCAAAACCCCCGAAGGCCAAGCCTATTGTTGTCAAACTGACTACCAACCTCTAGACCCAGTCGGAGTGAAACGAGGTGGAAAATGTCCACCTGTTCGCCCCAAGTGCCCAAGTACCAGATTTGGCCCACCAAAGACTTGCGCCGATGATGGAGGGTGCCCTGGAGTTGAGAAATGCTGCTACGACAGATGCCTGGAAAACCACGTCTGCAAAACTCCAATTTTCTACTAAATTTGTTTTTCACTAAAATTTTTCTATGAGTTTGATTCATTCATTCTCATTTTCTTCTCCAAATTTATAATTTATTTCACCTTTCTTTCTTTCACATTTTGTATTACAAAATTATAAAATTTCTTACCATCTTTTTTGGTCCAATTAATAAAACTTCATTGTAAAAAAAAAAAAAAAAAAAAA
>Proasellus_coxalis_8 ENA|HAET01027362|HAET01027362.1 TSA: Proasellus coxalis, contig comp34320_c0_seq1
GTGGTATCAACGCAGAGTTTGACAGTCGCAATTAAAATTTGTCAGTGTTGAACTTGGACGTATCTGCTCCAAAATGCTGAGATTCCTCGTTCTATTGGCATTGGTGATCTGCTTATGCACTGCTGGCAATAATGAAGACTTAAGACATAATAACGGAAGAGTGTCCGGTAATGACTGTCGATACTGGTGCAAGACTCCCGAGGGACGCTTCTACTGTTGTGAAACGAACAATAATAAACCAGGATTCGTTGGTAGTGGGAACAAACAAGGGCAGTGCCCACCAGTTAGGCCCGTTTGTCCTATTGGCATAAGAGCCATGCGCCCAAGAAGCTGCTCTCATGATTTTGCGTGCCCTGGATTCGAAAAATGCTGTTTTGATAGGTGTCTGGAGCAGCATGTGTGCAAGCAACCGATATAAATAAATAGGGTTTACAGT
>Proasellus_coxalis_9 ENA|HAET01030689|HAET01030689.1 TSA: Proasellus coxalis, contig comp36222_c1_seq1
AGTATACAGCCAATGAAATCAGTTGTTTACCTTCATTAATTATTCTTCTTATGCAATTAAATGGAGTATTATTACGCAGTCTAGCAGCGATACCGGGGAAATAACAGAAGACTCTAGGCTGGATTGGTGTTGCCATATTTGGAGCGTTTCAGGTAACAAGCGATAAAAAAGTTCCCAAATTTCTCTGTTCGTAACGTGTCTCTTAGTGCATCCGGAGAGACAACACAGTATCTAAAAGATGAAAGCTGAAATCTTATTGGGATTGCTGTTGGCAGTTTGCGTCTTTGGACAGGAATCAAGTAGTGGCTGTAGATATTGGTGCAGATCTCCTGAAGGTCAAGCTTTCTGCTGTGAAACGGACGCCCAACCTATTTCACCCCCAATAGCCAAGCCTGATTATCTTGGAGAATGCCCCCCAGTTCGTCCAGTATGTCCTGCAACAAAATTCGGCCCA
>Proasellus_coxalis_10 ENA|HAET01031044|HAET01031044.1 TSA: Proasellus coxalis, contig comp36423_c0_seq1
TTTAGTATTAAAGCAACTAGAAATTCCACTAATTTGTTCAACAGGTGGACCAGAACAGCGAAACCAGCACACCTTTAGGCTAAATAAATTTGGTTTGATTCTTGGAAGATTATTATGCTGTCCTCGATTACAAGTATACAACGTCAGAGTTCTCGCTGTTGTGGAGTGCTGCACTTGTTTAAAAGATGAGCGTCTTCATTACTGTTATCTTATCTTGTATAGTTCTGGTATCTTCTCAGGATACACCGCCCGTAGGAGCTCCAGTTGGAGAAAGTTCTCCACCTGCAGCCAATGGAACTGTCAACACCAGAATATTTGGGGGTCCATCTGGAGTCAATAGTCTTGTCAATGCTCTTGCACACTCTGTAGGTTCTGGACTAGGGAACATTCTTCAACCAGCAATTGGGGCCGTGGCTGGGGTAGGTGGTATACCAATAAACTTTAACGATCAATTTAGACCTGGTGGTTTTGGTCATGGAGGACAAAATGGATTTGGGTCTGGAGGTCAAGGAGGATTTGGACATGGAGGTCAAGGTAGTTTTGGGTCAGGAGGACAAGGTGGATTTGGGCAAGGAGGATTTGGGCAAAGTGGATTTGGGCAAGGTGGGTTTGGGCAAGGTGGATTTGGGCAAGGTGGATTTGGACAAGGTGGACAAGGAGGTCAAGGTGGATTTGGGCATGGAGGGCAAGGGGGCTTTGGGCATGGTGGTCAAGGTGGATTTGGGCATGGTGGACATGGCCATGGTGGGTCTGGCAGACCCGGACAAGGATTACGAGGAAAACCAGGATCATGTCCACCAATTCGACCCTCTTGTCCTTCTACAAGAATTAACATCCAACCAGTAATCTGCAGATTAGATAACCAATGTGCTGGTGTACAGAAATGTTGCCCTGATGTTTGCCTCCAACCAGATTTAGTTTGCAAAAACCCTATTTAAATATCACAGGAATTCAACGATGATCGTTTGACGTTCAATTATGATTTTCACATTGTTTTGAAAATCCTTACATATCAACGACAATTCGAAATATATTTTTATTCTTAAAAAAAAAAAAAAAA
>Proasellus_coxalis_11 ENA|HAET01034416|HAET01034416.1 TSA: Proasellus coxalis, contig comp38108_c0_seq1
AACGCAGAGTACGGGGGATAGTCAACTGTAGCGGCTTATTCAAAATGTTAAGGTTGACTCTTTTGGCGATCCTAATAGCAGTAGATGCAACGGCTGCCTTAACTGAAACAAAATTTCCTTCCACTGCATCTCTCGCACCAGAGAAAATTGGCTGCCGTTACTGGTGTAGAAATCATGATAATAGGGTATACTGCTGCGAAACAAATGACAAACCAAATATGAAAGTTAACGTAAAGCCAGGGCAATGTCCGATTGTTAGGGACGAATGTCCAGAATTAACGAGAACGACAGGTCCAAAACTAAGTCTTGGGAAACCACCCCAGACATGTGCCCATGATACTTCATGCTCTGGGGCAGAAAGATGCTGCTACGACCGATGTTTAAAAGCCAGCGTTTGCAAACAGCCAATAAACGACAACTGTGGCAATGTAATTTATCCAAATATTCAAAATTCCGGCTCTAATGTACCCATAACAGGAACATCAGCATCAGCAGAAACAGCAAAAACAGCTGGAATTACAGGAACAGTAGGAACAGCAACATCAGCAGAAACAGCAAAAATAGCAGGGATTACAGGGTCAGTAGGAACCGCAGGAGCACCATCAGCCGTAGGAATGACCATAACAGGAACAACAGGGTCAGCAAGAACAGCATCAGCAGTAATGTCGCCAGGAACAACAAGAACATTATGAACGGTGGGTACAGTTTAAGCCGCAGGTTTGCAAAAAACAAGACACAAACCTATATTCCATTTTACAGGAAGTTTTGTTCATGTATAAAGACTGGGAAATTAATTTTAAAAAGTGCTAGTTACTTTTAAATAAATAACCAATTTTAAAAAAAAAAAAAAAA
>Proasellus_coxalis_12 ENA|HAET01052621|HAET01052621.1 TSA: Proasellus coxalis, contig comp42802_c1_seq13
TATCTATTTGATAACACAATGAATGACAATAAGCTATATAAACGAAATATATCTAAAGATTAACGCATTGGCGATATATTCACGGAGTATTTATTGGTGCTCATGATTTATAGATTATATATCACCGAATTAACTGATCATAAAACAGCTATTTTTCTCTTCTCTTTTAATCTATGTATACATCGAATACGTCACAGAGGATATTTATTAACGGTCAAGTGCGTTCATCGTTATAAATTCACATTAGATTTAGTAAAAAGTTAGAAACCATGCTTGGCATCAACTTACTGGGAGCAGCAATGGTGGTGTTGACTTTATCTGTTGAAGCGGAAGGTGTTTCATATAAAGTTTGCAAGTTTTGGTGCAAATCTTTAAACGGGCAATACAATTGCTGCGATGGTCCTCCTAACCCGCCAGTTCATCAAGGCCACTGCCCAATTTCATTGGATGTCTACTGCCCCGAATTGAAAATGCTCAACGTGAAGCCACCCCAGGTATGTCAAAATGATCATCAATGCAAGAAGCGGGAAAAATGTTGCTACGATAAATGCTTGAAGAAAAGAGTTTGCAAACCTGCTCGACATTAACTTCGTTGTCAAGGAAAGTGACTGATGTTACAATTCATCTATACTTCTGAAGAAATTGTTTCTATAAGCAAGAAACCTAAATACAAATATACTTATTAATATACATTTAGGACTATAAGTATTTTCGTTCACGAGCACAGCAATGCTCAATTTTAACTGAAATTACACTTGAATTGGCTTACTTCAAGCAAATTTATCTTCCTGCAAAGTAGCCAAAAGGGTTGTTGGTAAAAAAATGTAATTTCTATACAATAAATGAAAATTTTACTTTCTTAAAAAAAAAAAAAAAAAA
>Proasellus_coxalis_13 ENA|HAET01060698|HAET01060698.1 TSA: Proasellus coxalis, contig comp154473_c0_seq1
ATCAACGCAGAGTACGGGGATGTGACGCGATTGAAATTACATCAGACTCTTAATAAAATGATGATGATAACAGTGTTTGGATTTGTGGTGTTATGTCTTGTATCTCCTGAAATCGAAGGTGCTCCAAATTACGCATGCAGCTACTGGTGTAAAACTCCTCCACCTCATAACCAGTACTACTGTTGCGACGATGACCCGTATACTCCAGTTCATTCTGGTAACTGTCCACAGCCTCTTGATACCTACTGCCCTATGATGATGACTTCTCAACAACCAAGAGTGTGCACTAGCGATGGAGGCTGCAGTAATAACGAGAAATGTTGCTACGACAATTGCTTGCACGAACAGGTGTGCAAACCAGCCGTCTTTTATTAAGATGGCATCCATGTGTTACGGAAAAGTGTCTGGGACTACACGACTGCTAAAGGGATTCTCTTCTGGGATTCTTCTGGAAAACATTCCATGAACTATATACAATGCCATGAACAGGAATATGTCGTCCCATTATAAAAATAAAAGTTAAAATTAAGCTTTGCACATACAATAGATTTAATTAATGAGTTTCTTATTGTCAAAGTCATTAATGTATCTTCTATCGTGCTTTTTATTTAGTCAAAGT
>Proasellus_ebrensis_1 ENA|HAEW01007311|HAEW01007311.1 TSA: Proasellus ebrensis, contig c8017_g1_i1
GCTATAAAGTTCCGACAATCATGTGGATCGCCTGTCAGTCTTGAACCCTTTTCCATTAAAAATGTTGAAGTTTCTTGTTTTACTGGCATTAGTTGCATTTGTTACTAGTAATGGTGGGGACTCCCGACATAACGAGGGCGGATCTAGCAGTGATTGCCGCTATTGGTGCAAAACTCCCGAAGGGCGATTCTACTGTTGCGAAAATAACAATCAAAAACCTGGTTTTGGTGGTGGTAACAAAAAAGGATTTTGTCCACCAGTTAGACCCTCTTGCCCAATGAACGTACGATCAGGGCGTCCAATAAGTTGTTCTCACGACAAAGCGTGTCCTGGAATGGATAAATGCTGCTTCGATAGGTGCCTGGAGCAACATGTATGCAAACAACCAATGTAAATGATTATGTTCGAAGGGGTTACTTAAACAATGTTAAAAATAAACTTGAAACTTTATTTGTACCTTATTAAATCATTTTAGAATAACAAAAAAAAAAAAAAAAAA
>Proasellus_ebrensis_2 ENA|HAEW01007910|HAEW01007910.1 TSA: Proasellus ebrensis, contig c8610_g1_i1
ACAAGGAGGATTTGGGGGACATGGTGGTCAAGGGGGTTTTGGGCATGGTGGACAAGGCGGATTTGGTGGGCAAGGTAGTTTTAGTCGACCTGGACAAGGAGGTCGTGGAAAACCAGGGTCATGTCCACCGGTCCGACCTGAGTGCCCTTCCACTAGAACTAATATTCAGCCAGTTATCTGCAGGTTCGATAACCAGTGTACTGGGATTCAGAAGTGTTGCCGTGATGTTTGCCTCCAACCAGATTTAGTTTGCAAAAATCCAATTTAAACTAAACCTCATTGACACCGAGTGATGAGATTTTGATAGTTTGCTTACCGCAATGTTAATGCTGAAAATCTTGTTTAGCTATATTTTAGAAAGTACAACAGTTTAAAATATACTTTCTCTCAATTTCATCAATGATTCTCATCATCTTTTTTTTTAATATTATTCCAAATGAAATAAAAATTGTAACAAAAAAAAAAAAAAAAA
>Proasellus_ebrensis_3 ENA|HAEW01013977|HAEW01013977.1 TSA: Proasellus ebrensis, contig c15097_g1_i1
TCAACGCAGAGTACGGGGGGAGTCTGAAAGTAGTCACAATTCAATTAAGATGAAGCTGATAATCTTTGCTGCCTTAGTGGCATGTGCCCTTGCCTATCCTAATGGGGGGCTAGGCCCTGGAGTGACCAGTGAATGTAGGTATTGGTGCAAAACTCCAGAAGGACAAGCCTATTGTTGTCAAACTGACTATCAACCACTTGAACCAATTGGAGTGAAACGAACGGGTGCATGCCCACCTGTACGTCCTAAATGCCCATCATCCAGATTTGGCCCACCAAAGACCTGCGCCGACGACGGTGGATGTCCTGGAGTTGAGAAATGCTGCTACGATAGATGCTTAGAGAATCACGTCTGCAAAACACCAATTTTCTACTAAATTTACCTTCTTTTTTTTCTTTTTCTTCCAATTCATTCATTTTCATTTTCATTTTCTTCCAAAAATTTCGTTTCACTTTTTTTCTGTTTCAGAAAAATTAAATTTATTATTTATTTTTTGTTCTTTCTTTGGTTCGCTCCAATAAAATTTCACACTACAAAAAAAAAAAAAAAAAAAA
>Proasellus_ebrensis_4 ENA|HAEW01023052|HAEW01023052.1 TSA: Proasellus ebrensis, contig c23171_g1_i1
AATATAAAAGTTCATAAAAAAAATCTCAAAATCTGTATTGCCATATATGGAGCTTTGATGAGAACGAACTGTCAGTTGCCAGATTTCTTTGTTCATAACGTAACTCTTCGTGCATCAGGAGGGACATCGTATCGAAGATGAGATTCGAAATATTTTTAGGACTGGTGTTTGCATTATGTATCAATGGACAAGAATCGAGCAGTGGTTGCAGATATTGGTGCAAAACACCGGAAGGTCAAGCATTTTGCTGTGAGAAAGACGCCCAACCCATTTCCCCTCCTATTGCCAAGCCTGACTATCTAGGAAAATGTCCACCTGTTCGACCAGTGTGTCCTGCTACTAAATTTGGTCCACCAAAGACATGTTCCAGTGATGGATCTTGCCCTGGAGTTGAAAAATGTTGCTTTGATAGATGCCTTGAAACTACTGTCTGTAAAACGCCAATCTATCCAGGTGGGGGAGGTATTGGAGGTCCAATCGGAGGCGGTGGACTTGGTGGTCCAATTGGAGGAGGGGGTCTTGGAGATCCATTCGGTGGAAGTGGTTTTGATGGTCCAATCGGAAGTGGTGGTCTTGGAGGGCCAATTGGAGGTGGACTTGAAGGCCCAATAGGACATGGTAATCAAGTTCAACATCGTCCTGGTCTTGGAGGCCTACATGCAGGTGGTGGACTTGGTGGTCAAGTTCAACATGGTGCTGGACCTGGAGCTGATATTGCAGAATTTGCAAGAAAAGGTCCAAAAACATGATGCTTTTAATTGCAATTTATAATTTATTTACTGCTGACAATAAATAAATGAATGAGCCTCTAAAAAAAAAAAAAAAAAA
>Proasellus_ebrensis_5 ENA|HAEW01023877|HAEW01023877.1 TSA: Proasellus ebrensis, contig c23771_g2_i1
ACGGGGGTCATTCTAGCCGACTGAAGCAGTATAATCAAAATGTTTAGGTTGGTTCTCTTGGGGACATTGATAGCAATATCGGTGGCAGCTACGGTACCCGAAACTAAAATTCCATCGACTGCGTCACTTGCACCTGAGAAAATTGGCTGCCGTTACTGGTGTAGAAACCATGACAATAGAGTATATTGCTGCGAGACAAATGACAGACCTACCTCTAAAGTAGATATAAAACCAGGACAATGTCCAGTCATCAGAAACGAATGCCCAGAATCAACGAGAATTTCAGGTCCAAAACTAAATCTTGGGAAGCCACCAATGACATGTGCCCACGATACTAGTTGTCCTAGAGTTGAAAGATGTTGCTATGACCGATGTTTAAAGGCCAGCGTTTGTAAAGAACCAATAAATGACAACTGCGGCAATCCAATATACCCTAGCATTCAAAGTTCAGGAAGCCGTGTACCTCCATCGGAACCATTAAGTCCATCATCACTGCCAGGATCACCAGGATCAGGGATTGCAAAAAGCAAAACACAAGCTTAGTTTTAATAAATTTACAGGAAATTTTATTTTTGTTTAAAACAAAAAGATTATTTTAATTTCAAATGAAATATATTTCTCAAAACAACATTTGCTTTCAATGAACTGCCTACTGTTATCTTAGAATGACTATTTTTAAGTTTCAATCCATACCCAGGATTGATAGGTTAATTCGATGATTGTATGACATTGCATATTTCCTAGTTGTTCCAATTTGTTTTGCTTTCTATGATGCATCGAATATAAAAATGTCAGGCATATTAGACTAATTAATTGTTACCCTCAAAAAGGTTATTATTAACAAAATTGTGTAAAGTGAACATATAGAAAATGAAAAGGCAAAAAAAAAAAAAAAAAAAAC
>Proasellus_ebrensis_6 ENA|HAEW01027114|HAEW01027114.1 TSA: Proasellus ebrensis, contig c26081_g1_i1
CGGTGGTGGTGGAGAAGGTGGATTTGGACCTGGTGGTGGTGGAGGAGGTGGATTTGGACCCGGTGGTGGTGGAGAAGGTGGATTTGGACCTGGTGGTGGTGGAGGAGGTGGATTTGGACCAGGTGGTGGATTTGGGCACGGTGGTGGGGGAGATAGTGGCTTTGGACCTGGTGGCATTGGACCTGGTGGCATTGGACCCGAAGTAAGTAGTGGGTGCAGATATTGGTGCCGATCACCTGAAGGCCAAGCTTTCTGTTGTGAGACAGATGCTCAACCCATTTCACCCCCAATTGCTAAGCCTGACAGACTAGGAAATTGCCCACCAGTTCGTCCAGTATGTCCTGCTACCAAATTTGGTCCACCTAAGACATGTTCAAGTGATGGATCGTGCCCAGGTATTGAGAAATGTTGTTATGACAGATGCCTCGAAACTACCGTATGCAAAACACCCGTCTACGTTTAAAGATTTACCTACAAATTTATTATTGCTGTCATCAAATTGATGTTTTGAATACATTTTGTAAAAGTATTAATTTTTTGTCTGTATTCAATCCCTACACACCTTAAAGCTTTATTAGCGCGCCTGGAGATGGAGGTAGATGGTACTTATAATCTCAATTCAAAAATTGTGAAATGAAATATAATTAATTAATTAATTTATATTCTGAGAAAATAAGAAATTGATAATAAAGATTTATGAAGATTGATTAACTCTTTTATTCAATGTGGCTAAAAATTTGCGTTGTTTAATTTTTACCGACTTTTTCATTTTTTGAAGTGGCTTCAAATTTCAATATATTTAAAAAAAATT
>Proasellus_ebrensis_7 ENA|HAEW01056193|HAEW01056193.1 TSA: Proasellus ebrensis, contig c36176_g1_i1
TTAAACTCATCAAACTCGGACAATGTAAGCGGGAACAAAAGGGGACAGTGTCCCCCAGTAAGACCCACTTGTCCCAACACTAGAGGTGGACGGCCAAAGTCATGTTCCAATGATGGGGCTTGTCCTGGAAGAGAGAAATGCTGCTTTGATAGGTGTCTAGAACAACATGTATGCAAATCACCGGTCTAGATAACAAAAAACGATGAATAGTACATTGTGAAAAACAACTTGGGCAAAAAGGGTTATTAAATAAATTCTATTTCAAAACAGCTTTATGTCTTTTTGGAAATTTTAATGTTATATTTTGTATTTCGTGAAATCAAGTAATTTCTCCATAAAATTTTTTTTTCCCCATTAAAAATTTTTTTCCATAAAAAAAATTTCTTCCCTATAAAAAGTTTCTTCTCCCTCAAAAATTTTTTGACGATAAAACATTTCTTTTTCATACAAATTTTTTTCCCCACAAATTTTTTGCTCAGAAAAATACTTCCTTCCCAATGGAATGTTTTTCCCATAAAAATGCTACTTCTTGTTCAATTATTTCTTCTCCATAAAAAAAATATATTTCATTCCTTTAAAAGTTGGCTAAATGAAGTTTCTTGATTTGCTTATAAAAAAAATTGTTGCTCTTATTTTAACTTTAGATTGTCCACCATGATCTAGATGCTGTTAAAAATACCTGTGCTTCATAAGTTATTGTAAATAAGCATAACTTTTTGATATTGCCTGTAAATATGTAAATATTATTATAATCTTTTAATGTAGATGTGTTTGAAAAATCAGCTTGTTTACATTGCAACGATCGTAAATTTATTAAATTTGTTAAAAGTTTTCCTGGAAAGGAAAACTGCTTTAAACTAGTTTCCATGGATAGCTTTTTTGTCTCTGAATTTAACAGAGTGATTATGAATCTTTAATCAATTAAGTTATAAGTTGATGCGATTTATTGATTCCTCAAAAGTTTTATTTTAATTTAGAAATGTACTGAAGCAAAATATTGCTATTACGGAAAACTGACACTACTCTACTTCCAAACGGCTTTAGAAGTACAGTACTAAAACAGTTTAAATACGTAAGGAAATTCAATCATTATCTGAAAAACTAAGTGGCACATTTAATATGTAATAGAATGTACATCCTTCATTTTATAATTTTCATAGCTTTTTTTTATTATCAATTACGGCATGCATCTCCCATCGAACAAAGAAGGGACGAATCTCTCCTCCCTTTAGCGGGGTTGCCATAGCTATAAATTTATAATTTCCAAATTTAAATTCAGATATAATTACTATCGTAATGTTATACAATACTGCTGATGCCAATCCACAAAACAATAATGTGATATTTAATAACTTTCTTAAAACAGAATGTAATCATTCCAACATATGTTCACATAGAGAATTGTTTAGGTGCCACGGCACACTTGATATTTCTTCCTGCCAACGCTAACGTAAGGTAAATTCGTGGTGCCTCAGACATAGTAACACCATTCATCAAATATTAGAAGACTCTATAATAAACCACCTAATTAAATTTAACTAAACCTGTAATAATTATTCACTTTATTAACTAATAAATTCTCTCTTATTGGAAAATTAAAGACTTTTTAAGTTTAAATAATTTATATTTTTAATCAACTTTATTTTAATTAAACTTGTAATTAATGATTCCCTTTTGTTCAATAGTGCTAATAGTGAGTAAGTTTATCTTAGTTTTATATAATAAATATTCTTTATTAAAAAAAAAAAAAAAAAA
>Proasellus_ebrensis_8 ENA|HAEW01067396|HAEW01067396.1 TSA: Proasellus ebrensis, contig c46971_g1_i1
CTCGAATCGAATATTTCACAAAATCATTTTTTTGTAAAAAATCATGATTGGTATCAATTTAATTGGAGCAGCTATGTTATTGTTAGCCTCGTCCATTGAAATGCAAGGCACTTCATATCAAGTATGCAAATACTGGTGCAAGTCTTTAAACGGACAATACAATTGCTGCGATGGTCCACCAAACCCACCTGTTCATCAAGGTCACTGTCCATCTTCGTTAAATACTTTTTGTCCTGAATTGAAGCTGAGCTACGTAAGGCCTCCACAGGTATGTCGTAAAGATCGTCAATGCAGGCATCAAGAAAAATGTTGCTATGACAAATGCTTGAAGAAAAAAGTTTGCAAACCTGCTCATCGTTTTAACTACGATGATGACAAAAAGGGCGACTGAGTTCGATATTCAACTTCTATTACACAGGAGTGTTTAGATGATATGTGTTATTTAACTGTTCAATAAATCATAACTTTATTAATTTCTAGACATAATTGCAGAAAAAAATAATAGCCATCAATTTTAAGCTACTAATCGTTCTCATCGATCCAGTAATTCCTTACCAATTGTAAAAATTAATTAGAGATAATTTTTATATAG
>Proasellus_escolai_1 ENA|HAEV01020494|HAEV01020494.1 TSA: Proasellus escolai, contig comp53213_c0_seq1
GTGGTGGAGCTGGTGGCTTTGGACCCGGCGGTGGAGCTGGTGGCTTCGACCCAGATGACATTGGACCAGGAGGTATTGGACATGGAGGCATTGGACCAGGTGGAATTGGTCCAGGTAGCCTTGGTGGACCAGAAGTAAGTAGTGGGTGCAGATATTGGTGTCGTTCACCTGAAGGCCAAGCTTTCTGTTGTGAGACAGATGCTCAGCCCATCTCACCCCCAATTGCCAAGCCTGACAGACTTGGAAAATGCCCACCAGTTCGCCCACTGTGCCCCGCTACCAAATTCGGACCACCAAAGACTTGTTCAAGCGATGGATCGTGTCCAGGTGTTGAGAAATGTTGTTACGACAGATGCCTCGAAACTACAGTATGCAAAACGCCCGTCTACGTTTAATGATTTATATCAAACTTTATTATTGTTGTAATCAAATTATTGTTTTGAATAGATTTTCTAAAAGTATTATTTTTTGTCAGTATTCAATCCCTACACGCCATTAAGTTTTATTAGCGTGCATGGAGATGGAGGTATAGATAGAACTTATAATCTTAATTAATTTGGTATATTTTATTACAAAATAAGAAATGGAATATAATTACTTTATTTATTAATTAATATTCAAGGAAAATAATTAATTGATAATGAAGATTTATGAAGGTTGATTAACTCATTTAATTCAATGTGGCTAAAAAATTACATTGTTTAATTCTTGAGGACTTTTCAGGGTTTGAAGTATCTTCTAATTTTAATATATTTCAAACTGATATTTGACATTTATTTAATTTAAAAATTCAATCTAATAATTTAAATGCTTTTGGAAGTAATTGAATAATATAAAAGTATGCTAATTACTGTATAAATGTTTTCTAAATTTTTTTTCCAACATTTGCAGAAAAAACTGACCAAATAAAAGTAATTTTCATTTTTGAAATCTGATTAGTTTTCTGTATAAATTTAAATAAATAAATTAAAATACTATTTATTAATTAACTTTTCAAACAAAAATTCTTGTCAAAAGACGAGAAGTCACACAATTATTTCAGAACCAATAGAATAAGCTACTTTTGGTAATTGATGAATAAATCTCAATTATCAGATGGAAAAATAGAAAAAAAAAAAAAAAA
>Proasellus_escolai_2 ENA|HAEV01028842|HAEV01028842.1 TSA: Proasellus escolai, contig comp72848_c0_seq1
AAACATTGAAATTGCAAGTCACAATTCCATTTAATTAACGTTGAAATGTGCAGAAAAGTCCCAAAATGTTAACTATAAATTAAGAACATTTCTTAGGAGAGATCATCAGTGTCCAACATTCACTCTCCAAAATGTTCAAGGTCGCCGTTATAGTAGTAGTTGTAGTTTGTGCAATTTCAATTGCCGAAGCTGCACGTGGAGAAGCCAGGCATTCAGGTGGAGGCGGATCCAGCAGTGATTGCCGATATTGGTGTAAGACCCCCGAAGGAAAATCCTACTGCTGCGAATCAGAGAACCAGAAACCAGGCAATGTAAGCGGGAACAAAAGGGGACAGTGTCCTCCAGTAAGACCAACTTGTCCCAACACTAGAGGCTCACGACCAAATCCTTGTTCCAATGATGGCGCTTGTCCTAGAAGAGAGAAATGCTGCTTTGATAGGTGTCTAGAACAACATGTATGCAAATCACCGGTCTAAGATAACAAAAAACGAGGAACTATGTATTGTGCAAACAATTAGATGGTTATTAAATAAAGTCAGTTATTAATTGCGTATTCTACTCGAGACTGTCGATGTCTCAAAATAGCTCTATGTATCTTTGAAATTTATTTGCTATATTTGTTTTTTGTGAAACCAAATAATT
>Proasellus_escolai_3 ENA|HAEV01041705|HAEV01041705.1 TSA: Proasellus escolai, contig comp88839_c0_seq1
TTTATCTATTTGATAACACAAGCAAGCTTATGTTAATATTTTTTCAATCATAGCTACTTAATGATGTTGCTCACGTTATTCGGTATGGTTTTCTTATTACTTGGGCCTTCTGATATCGAAGGAACCCCCCACAATTCATGTAGCTACTGGTGTAAAACTCCTCCGCCACATAATCAGTACTACTGTTGTGACAACGATCCATTTACTCCGGTTCATTCTGGATATTGCCCACCTACTCTGCATACATATTGTCCTATGTTGATAACTTCTCAGCAACCAATGATATGCAGAAACGATGGCACTTGCGGACGTAGCGAAAAATGTTGTTACGATCGTTGTTTGCGCGATCGTGTGTGCAAACCAGCTTATTTTTATTAAAATGATATTCATTCAGTGATTGGAAAAAGGATTCTCGTCTGCGTAATCAAGACGACAGAAAAGCAATCATGGAATGTCCGGTGATACAATTGTTAACTAGTATTCTCAAATGAATCTAATTAAGTGTCTTGGATTTCATTTTGTCTTTTTTTCAATATTAATTATATATAATATACAAAATCATTTAAAAAGTTATTGTAGTGTTCATTTAATTGATTATGATTAGCCTAATGTAATAATAAATATGGATAATTTC
>Proasellus_escolai_4 ENA|HAEV01045015|HAEV01045015.1 TSA: Proasellus escolai, contig comp91868_c0_seq1
TACTTAATGATGTTGCTCACGTTACTCGGTGTGGCTTTCTTATTGTTTGTGCCCTCTGAAATCGAAGGAGCCCCCAATAAAGCATGTAGTTATTGGTGCAAAACTCCTCCGCCATTTAACCAGTACTACTGTTGTGACGATGATCCATATACTCCGGTTCATTCTGGAAATTGTCCACCTACTCTGGATACTTATTGTCCTATGATGTTAACTTCCCATCAACCAAAAATATGCAGCAACGATGGCAATTGCAGTAATAGCGAGAAATGTTGTTACGACAACTGCTTGCATGACAAGGTGTGCAAACCAGCTGTTTGAATCCAAATGGAAACTGGAAAAAGACGGGAAAAGAATCAACGGCTTTAGTCAAAGGATGCCCGTGGATGATATCTTTTTGATTTTTTTATCTGACCTTTTTAATGTTATTGATTAGTTTTGTCTTACCACTAGTTACTTATTATGTTAATTAGATATATTGTAATTACTATTATTTATGTTTTAATAGTTCAATTTATAAATAATGTAATCATCTAAATGTATAATTTCCAGGCATTTTTAAAACT
>Proasellus_escolai_5 ENA|HAEV01049905|HAEV01049905.1 TSA: Proasellus escolai, contig comp96132_c1_seq1
AGGCGGATCCAGCAGTGATTGCCGCTATTGGTGCAAGACTCCCGAAGGTCGATTCTACTGTTGCGAAAATAACAATCAAAAACCTGGTTTCGGTGGTGGCGACAAAAAAGGATTTTGTCCACCAGTTAGACCTTCTTGCCCAGTGGGCTTAAGAGATGGGCGTCCAAGAAGTTGTTCTCACGACCGGGCTTGTCCAGGAGTGGAAAAATGCTGCTTCGATAGGTGCCTGGAACAACATGTTTGCAAACAACCCATCTAAATGAATGAATATGTCCGAAGCGATTTATGAAACAATTTTTATTAACTATAAGTTTGAAACTTTATTAATTTTAATCCTTAATATATTATT
>Proasellus_escolai_6 ENA|HAEV01054922|HAEV01054922.1 TSA: Proasellus escolai, contig comp99577_c0_seq1
TTTTTTTCTTTGTTCATTACGTAACTCATTGTGCATCCGGAGGGACTCCGCATCAAAGATGAGATTCGAAATATTTTTAGGACTGGTGGTTGCATTATGTGCCAATGGACAAGAATCGAGCAGTGGTTGCAGGTATTGGTGCAAAACACCCGAAGGTCAAGCATTTTGCTGTGAGACAGACGCCCAACCCATTTCCCCACCCATTGCCAAGCCAGACTATCTAGGAGAATGTCCACCTGTTCGACCAGTGTGTCCTGCAACTAAATTTGGTCCACCTAAGACATGTTCCAGTGATGGATCTTGCCCTGGTGTCGAGAAATGTTGCTTTGATCGATGCCTCGAAACTACTGTCTGTAAGACACCAATCTATCCAGGTGGGGGAGGTATTGGAGGCCCAATCGGAGGCGGTGGACTTGGTGGTCCAATTGGAGGAGGTGGTCTTGGAGGTCCAATCGGAGTTGGTAGTCTTGGAGGTCCAATAGGAGGTGGTGGTCTTGGAAGTCCAATCGGAGGTGGTGGTCTTGGAGGTCCAATTGGAGGGGGAATTGGAGGCCCAATAGGAAATGGTGGTCAAGTTCAACATCGTCCTGGTCTTGGAGGCCTACATACAGGGGGTGGACT
>Proasellus_escolai_7 ENA|HAEV01055366|HAEV01055366.1 TSA: Proasellus escolai, contig comp99865_c0_seq1
TAGCCTGACGGATTAATTCCATATTCTGGACCAGAGTATGGAGAATTTATAAACCCTCCATGATGGTTATGGTATAGTGAACTGGAGTGATGATGGTTATCAAGGCCATGTGGACGTCCACTGCCATAGCCAGACGAACCATTAGTAACCCATCTTTCTACCCAACAATACCCCCTACTGTTACTTTGCCAACCGTCCCAACAACCACGGCAGCTGGAGCAACAACAACCACAACTGTTGGGTGTCGATATTGGTGCAGAACTGCTGATGGGGCTGCCTACTGTTGCGAATTGAACAACGTTGTCCCCAGTACAATAGTTACTAAAACTGGTGTGTGCCCACCAGTGCGAACTTCCTGTCCACCCACGAGAGTATCTGCCCCTTTGATATGCGCCCACGATGGAAGATGTGGTGGCACTGATAAATGCTGCTATGACGTTTGTTTGAGGGAAAACGTGTGCAAACCTTTGTTTGTAGCTACAGGTAAATAGACGGATGAAATAATATGTGAACTGTTTAGAACTACTCACTATAAGTTAAGAATGAACCCAGTAGGAAATTCAGTTACTAACCTTTGCAAACTTGGCGATAGCATTTTTCTCGAAAGTAAAACAACAAAACACAATTTCCTTAAAAAAAATCTTTACAGTTTATTTCAAATTTTTAATTGACGATTAACCTCAATTTTAACAGAACTTCTAAATGTAAAATGGAAGGTAGTTTAAAAGACAAACTCTTATGATATGAGCAAATGTAAACGAAAGTAACATTTTGGAATCTAGTCACAATCCTTTTTTTTTTATCTTTCTGAAAAGAATGATTGCAATTTCTATCTCTGCTTATTAATCAATATTATCTTACCACTATTTTGTTATTTGGCAATGATATTCTTTCTCCAGATGCAGTTAAGACACATGTTTGTTTGTTTGTTTGTTCATCATCCCCTTATATATACCAGCATTCCCTACTATACTTAGTATATCAAGAATATAAGACATCATATAGACATTATATAGCAATTTAGCAAACTAACAAGTTTGCAAATATATTTATTTATTTAC
>Proasellus_escolai_8 ENA|HAEV01059865|HAEV01059865.1 TSA: Proasellus escolai, contig comp102440_c2_seq1
ACATGGTGGTCAAGGGGGATTTGGGCCAGGGGGACAAGGCGGGTTTGGTGCTCAAGGCAATTTTGGAAGACCTGGACAAGGAGGTCGTGGAAAACCAGGGTCATGTCCACCTGTCCGACCTGAGTGCCCTTCCACTAGAATCAATATTCAGCCAGTAATCTGCAGGTTCGATAACCAGTGTACTGGGATTCAGAAGTGTTGCCCTGATGTCTGCCTGCAACCAGATTTTGTTTGCAAAAATCCACTTTAAATTTCATTGACACTGATTGACAAGAATTTGACCGTTTAATTACCGCAATATTAATGTAGAAATCTTGTTTAGCTAAATTTTAGTAACTACAACAGTTTAAAATATATTTTCTTCATATTTCATCAATGATTCTTTTTATTGTTTTTTAATATTCTTCCATATTTAATAAAACGTGAAATAATCGCGTCTCTTAATAACAATCACATGTAATTTGTACTATATGTAAAGTAT
>Proasellus_escolai_9 ENA|HAEV01071623|HAEV01071623.1 TSA: Proasellus escolai, contig comp107452_c0_seq2
GCATTCTAGTCGACTGAAGTGGTAAAATCAAAATGTTTAGGTTGGCTCTCTTAGTGGCATTGATAACATTATCTTTATCGGCAACGGTGCCAGAAACTAAAATTCCAAAGACTGCGTCGCTTGCGCCAGAGAAAATTGGTTGCCGTTACTGGTGTAGAAACCATGACAATAGAGTATATTGCTGCGAGACAAATGACAGGCCTGTCGTAAAAGTTGATGTAAAACCTGGACAATGTCCAGTCATCAGAAACGAATGCCCAGAATCAATGAGAACTTCAGGTTCAAAATTAAATCTTGGAAAGCCACCAAAGACATGCGCCCACGATACTACATGTCCTGGAGTTGAAAGATGTTGCTACGATAGATGTTTAAGGGCCAGCGTTTGTAAAGAACCAATAAACGACAACTGCGGCAATACAATTTATCCTAGCCTTCAAAGTTCAGGAAACGGTGTACCACCATCGGGACCATCAAGTCTACCATCACCACCAGGAGCTCCTCCTAGGGTCAATGTTTGATTATCGGGATTGAAAAAAGCAAAGTACTTCGAGCCTTTAGTTTAATAAATTTTCAGGAAATTTTATTTTTGCATATAATATAAAAATTTATTTTAATTCCAAATGAAATATATTCCTCAAAACAAAAAAAAAAAAAAAAA
>Proasellus_grafi_1 ENA|HAEX01004618|HAEX01004618.1 TSA: Proasellus grafi, contig c5101_g1_i1
ACGGTGGTGGTGGAGGAGGTGGATTTGGACACGGTGGTGGTGGAGGAGGTGGATTTGGACACGGTGGTGGTGGAGGAGGTGGATTTGGACACGGTGGTGGTGGAGGAGGTGGATTTGGACCCGGTGGGGGGGGAGATAGTGGCTTTGGACCTGGTGGCATTGGACCTGGTGGCATTGGACCTGGTGGTATTGGACCCGAAGTTAGTAGTGGGTGCAGATATTGGTGCCGATCACCTGAAGGCCAAGCTTTCTGTTGTGAGACAGATGCTCAGCCAATTTCACCCCCAATTGCTAAGCCTGACAGACTAGGAAATTGCCCACCAGTTCGTCCAGTATGTCCTGCTACCAAATTCGGTCCACCTAAGACATGTTCAAGCGATGGATCGTGCCCAGGTATTGAGAAATGTTGTTACGACAGATGCCTCGAAACTACCGTATGCAAAACACCCGTCTACGTTTAATGACTTGTCTCCAAATTTATTATTGCTGTAATCAAATTAATGTTTTGAATACATTTTGTAAAAGTATTAAAAAAAAAAAAAAAA
>Proasellus_grafi_2 ENA|HAEX01011501|HAEX01011501.1 TSA: Proasellus grafi, contig c12809_g1_i1
ATTATAAATCTTAATAACACAAGTAGGCTAATATTTATATTTTTAATCATATCTACTTAATGATGTTGCTCACGTTAATCGGTGTAGTTTTCTTATTATTTGTGCCCTCTGATATCGAAGGAGCCCCCAAAAATGCATGTAGTTACTGGTGCAAAACACCGCCGCCACATAACCAGTACTACTGCTGTGACGATGATCCATATACTCCGGTTCATTCTGGTAGCTGCCCACCAACTCTGAATACTTATTGTCCTATGTTGTTAACTTCCCAGCAACCAAAAGTATGCAGCAACGATGGCAATTGCAGTAATAGCGAGAAATGTTGTTACGACCATTGCTTGCATGATCAGGTGTGCAAACCAGCTGAATTTAATTAGAATTAAATCCGACTTGAAACTGGGAAAAGAAGCTACGATAATGACGGTTTTAGTCAAAGGATGTCCGAGGATGATATATATCGTATCCTGAATTTTGATTTTTTGAGCAGATCTTTTTAATGTCCTTAATTAATTTTGTCTTCCCTATAGTTATGTATATGTTATTAATATTGTTATGTATTAATAGTGCACATTCAATTTATAAATACTGTAATAAT
>Proasellus_grafi_3 ENA|HAEX01023626|HAEX01023626.1 TSA: Proasellus grafi, contig c23729_g2_i1
TGGAGGACAAAGTGGATTTGGGGGTATCGGAGGGCAAGGTGGATTTGGACATGGAGGCCAAACTGGTTTTGGTCATGGAGGGCAAAGTGGATTTGGTCCAGGAGGTCAAGGCGGATTTGGACATGGAGGACAAGGTGGATTTGGACAAGGTCAAGGTGGATTTGGACAAGGAGGATTTGGGGGAAATGGTGGTCTAGGGGGATTTGGGCATGGTGGACAAGGCGGATTTGGTGGGCAAGGTAGTTTTGGTCGACCTGGACAAGGAGGTCGTGGAAAACCAGGGTCATGTCCTCCGGTCCGGCCTGAGTGCCCTTCCACTAGAACCAATATTCAGCCAGTTATCTGCAGGTTCGATAACCAGTGTTCTGGGATTCAGAAGTGTTGCCGTGATGTTTGTCTCCAACCCGATTTAGTTTGCAAAAATCCACTTTAAGCTAAACCTCATTGCCGCTGATTGGTGGGATTTTGATCCTTTGCTTACCGCAATCTTAATGCTGAAAATCTTGTTTAGCTATGTTTTAGAAAGTACAACAGTTTAAAATATACTTTCTCTAATTCATCAATGATTCTCATTATCTTTTTTTTAATATTATTCCAAATGAAATAAAAA
>Proasellus_grafi_4 ENA|HAEX01040167|HAEX01040167.1 TSA: Proasellus grafi, contig c30078_g1_i1
TCAACGCAGAGTACGGGGGGCCATATATGGAGCTTTGCTGGGAACGAACTGTCGGTTGCCAGATTTCTGTGTTCATAACGTAACTCTTTGTGCGTCCGAAGGGACACCGTATCAAAGATGAGATTCGAAACATTTTTAGGACTGGTGTTTGCACTATGTGTCAATGGACAAGAATCGAGCAGTGGTTGCAGATATTGGTGCAAAACACCGGAAGGGCAAGCATTTTGCTGTGAGACAGACGCTCAACCCATTTCCCCTCCTATTGCCAAGCCTGACTATCTAGGAGAATGTCCACCTGTTCGACCAGTGTGTCCTGCTACTAAATTTGGTCCACCTAAGACATGTTCCAGTGATGGATCTTGCCCTGGAGTCGAAAAATGTTGCTTTGATAGATGCCTTGAAACTACTGTCTGTAAGACACCAATCTATCCAAATGGGGGAGGTATTGGAGGCCCAATCGGAGGCGGTGGACTTGGAGGTGCAATTGGAGGAGGGGGTCTTGGAGGTCCAATCGGAGGAAGTGGTTCTGATGGCCCAATCGGAGGTGGTGGTCTTGGAGGTCCAATTGGAGGTGGTGGATTTGGAGGCCCAATAGGAAATGGTGGGCAAGTTCAACATCGTCCTGGTCTTGGAGGCCTACATTCAGGTGGTGGACTTGGTGGTCAAGTTCAACATCGTCCTGGACCTGAAACTGATCTTACCGAATTTTTAAGAAAAGGTCCAAAAACATGATTATGTTAACTGCAATTTGTAATTTTATTTGCTGCGGACAATAAATAAATGTATAAGCCTCTAAAAAAAAAAAAAAAAAAAA
>Proasellus_grafi_5 ENA|HAEX01057104|HAEX01057104.1 TSA: Proasellus grafi, contig c47354_g1_i1
CAACGCAGAGTACGGGGGCTGTCAGTCTTGAACCCTTTTCCATTAAAAATGTTGAAGTTTCTTGTTTTGGTGGCATTAGTTGCAGTTGTTACTGGCAATGGTGGGGACTCCCGACATTACGGGGGTGGATCTAGAGAACCTAGCAGTGATTGCCGCTATTGGTGCAAAACTCCTGAAGGACGATTCTACTGTTGCGAAATTGACAATCAAAAACCTGGTTTTGTTGGCGGTAATAAAAAAGGATTTTGTCCACCAGTTAGACCCTCTTGCCCAATGAATGTAAGAGCAGGGCGTCCAAGAAGTTGTTCTCACGACCATGCGTGTTCTGGAATAGAAAAATGCTGCTTCGATAGGTGCCTGGAGCAACATGTATGCAAACCACCAATCTAAATGAATATGTTCGAAGGGGTTAATTAAACAATGTTAACGATATACTTTTGATTATCTATAAACTTGAAACTTAATTTGTACCTTATTAAATCATTAAATAATAATAAAGCCAAAAAAAAAAAAAAAAAAAAA
>Proasellus_grafi_6 ENA|HAEX01057288|HAEX01057288.1 TSA: Proasellus grafi, contig c47538_g1_i1
TATCAACGCAGAGTACGGGGGTCATTCTAGTCGACTGAAGCTGTTTAATCAAAATGTTTAGGTTGGTGCTCTTGGTGACATTGATAGCAATATCGGTGGCAGCTACGGTACCAGAAACTAAAATTCCGTCGACTGCGTCACTTGCACCAGAGAAAATCGGCTGCCGCTATTGGTGTAGAAACCATGACAATAGAGTATATTGCTGCGAGACAAATGACAGACCCAACGCTAAAGTAGATATAAAACCAGGACAATGTCCAGTCATCAGAAACGAATGCCCAGAATCAACGAGAACTTCAGGTCCAAAACTAAACCTTGGAAAGCCGCCAAAGACATGTGCTCACGATACAGGTTGTCCTGGAGTTGAAAGATGTTGCTATGACCGATGTTTAAAGGCAAGCGTTTGTAAAGAACCAATAAACGACAACTGCGGAAATACAATTTACCCAAGCATTCAAAATACAGGAAACGGTGTACCTCCATCGGGACCATCAAGTCCATCATCACTACCAGGATCACCAGGAACAGGTTTGAATAGTGGGATTCCAAAAAGCAAAACACAAGCCTAATTTTAATAAATTTACAAGGATTTAATTTTTGTATAAAATAAAAATTACTTTAATTCCGAATGAAATATATTTCTCAAAACAACAGTTGCTTTCAATGAGCTGCCAACTGTTACCGTAGAATGACAATTTTAAAGTTTCAATTCATAACCAGGATTGATAGGTTAATTCGATGATTGTGTGGAATTGCATAACTCCTAGTTGTTCAAATCGAAAATAAAAATGTTAGGCATATTGGACCAATTAATTGTTGCCCTCAAAAATGATATTTTTAATACAATTGTTATTATTTTTAGGTTACATTCCCAACTTTAAGCATTAATTGTGAACAGTCAAAGCTTGAAAGTTAAATATATTTTTGCATGTAAATAAATCAAATTCCGTGTACAAAATAATTTTTGTGGCC
>Proasellus_grafi_7 ENA|HAEX01057524|HAEX01057524.1 TSA: Proasellus grafi, contig c47775_g1_i1
GTGGTACAACGCAGAGTACGGGGGAGTCTGAAAGTAGTCACAATTCAATTAAGATGAAGCTGATATTCCTTGCTGCCTTAGTCGCATGTTCCTTTGCCTATCCTAATGGGGGAGGACTAGGTCCTGGAGTAACCAGTGAATGCAGGTATTGGTGCAAAACTCCCGAAGGACAAGCCTATTGTTGTCAAACTGACTATCAACCACTTGAACCAATTGGAGTGAAACGAACTGGTCAATGCCCACCTGTACGTCCTAAATGCCCAGCATCCAGATTTGGCCCACCAAAGACCTGCGCCGACGACGGTGGATGTCCTGGAGTTGAGAAATGCTGCTACGATAGATGCTTAGAGAATCACGTCTGCAAATCACCAATTTTCTACTAAATTTACTCTTTTCTTTATTTTCCTTCCGATTCATTCATTTTCATTTTTATTTATTCTAAAAATTTCGCTTCACTTTTTTTCTGTTTCATAAAAATTAAATTTCTCATATTTTTTATTCTTTCTTTAGTTCACTCCAATAAAATTTCACATTAAAAAAAAAAAAAAAAAAA
>Proasellus_grafi_8 ENA|HAEX01076223|HAEX01076223.1 TSA: Proasellus grafi, contig c66840_g1_i1
CAACGCAGAGTACGGGGGATCAGTGTCCAACATTCGCTCTCCAAAATGTTCAAGATCGCCGTCTTAGTAGTAGTTGTCGTTTGTGCAATTTCAGCTGCCGAAGCTGCACGTGGAGAATCCAGACATTCAGGAGGTGGCGGATCCAGTAGTGATTGCCGCTACTGGTGCAAGACCCCAGAAGGAAGATCCTACTGCTGCGAATCAGAAAACCAAAAGCCAGGAAATGTAAGCGGGGACAAAAGGGGGCAGTGTCCCCCCGTAAGACCCACTTGTCCTAACACTAGAGGTGGACGACCAAAGTCATGTTCCAATGATGGGGCTTGTCCTGGAAGAGAGAAATGCTGCTTTGATAGGTGCCTAGAACAACATGTATGCAAATCACCAGTCTAGATAACAAAAAACGATGAAAAATGTATTGTGAAAAACAACTTGGGCAAAGAGGGTTATTAAATAAATTCAATTGTTAAGTACATTTTCCATCGAGATAGTTGATGTGTTTTTTCTGAAAATTTTAATGTTATATTTTCTTTTCGTGAAATCAAATAATTTCTCTACAAAATTTTTTTTTCATTTATTAAAGTTCTGCAACATTTTAAAAAAAAA
>Proasellus_grafi_9 ENA|HAEX01079060|HAEX01079060.1 TSA: Proasellus grafi, contig c69709_g1_i1
TGATTATCTCCAAATCTCCGCGAATCGAATATTACACAACATAATTTTTTTGTTACAAATCATGACTGGCATCTACTTAATTGTAGCGGCGATGCTGCTGTTTGCCTCATCCATTGAAATACAAGGAACTTCATATCAAGTATGCAAATACTGGTGCAAGTCTTTAAACGGACAATACAACTGCTGCGATGGCCCACCAAACCCACCTGTTCATCAAGGTCACTGTCCATTTTCGTTAAACACTTTTTGCCCTGAATTGAAGCTGAGCAACGTAAGGCCTCCACAGGTATGTCGGAAAGATCGTCAATGCAGGCATCAAGAAAAATGTTGCTATGACAAATGCTTGAAGAAATCAGTTTGCAAACCTGCTCACCATTTTGACTACGATGATAATAAGGGCCACTGAGTTTGCTATTTAACTACTATTGAACAAATGTTTTT
>Proasellus_granadensis_1 ENA|HAEY01006301|HAEY01006301.1 TSA: Proasellus granadensis, contig comp14373_c0_seq1
GGTCAGTTGCCAGATTTCTTTGTTCATTACGTAACTCATTGTGCATCCGGAGGGATACCGCATCAAAGATGAGATTCGAAATACTTTTAGGACTGGTGGTTGCACTATGTACCAATGGACAAGAATCGAGCAGTGGTTGCAGATATTGGTGCAAAACACCCGAAGGTCAAGCATTTTGCTGTGAGACAGACTCCCAACCCATTTCCCCTCCCATTGCCAAGCCAGACTATCTAGGAGAATGTCCACCTGTTCGC
>Proasellus_granadensis_2 ENA|HAEY01021164|HAEY01021164.1 TSA: Proasellus granadensis, contig comp44640_c0_seq1
CAATAAAGCATGTAGCTATTGGTGCAAAACTCCTCCGCCATTTAACCAGTACTACTGTTGTGACGATGATCCATATACTCCAGTTCATTCTGGAAATTGTCCACCTACTCTGGATACTTATTGTCCTGTGATGTTAACTTCCCATCAACCAAAAGTATGCAGCAACGATGGCAATTGCAGTAATAGCGAGAAATGTTGTTACGACAACTGCTTGCATGACAAGGTGTGCAAACCAGCTGTTTAAATCCAAATAGAAACTGGAAAAAGATGGGGAAAAGAATCAACTGCTTTAGTCAAAGGATGTCCGTGGATGATATCTAGAATATCTTTTTGATATTTTTATCTGACCTTTTTAATGTTATTGATACGTTTTGTCTACCCAATAGTTAGTCT
>Proasellus_granadensis_3 ENA|HAEY01022062|HAEY01022062.1 TSA: Proasellus granadensis, contig comp45893_c0_seq1
GCTGTCAGTCTTGAACTCTTTACCATTAAAAATGTTGAAGTTAATTGTTTTAGTGGCATTAGTTGAAGTTGTAGTTGGAAATGGAGAGGACTCCCGACATCACGGGGGCGGATCCAGCAGTGATTGCCGCTATTGGTGCAAGACTCCCGAAGGTCGATTCTACTGTTGCGAAAATAACAATCAAAAACCTGGTTTCGGTGGTGGCGACAAAAAAGGATTTTGTCCCCCAGTTAGACCCTCTTGCCCAGTGGGTTTAAGAGGTGGGCGTCCAAGAAGTTGTTCTCACGACCGGGCTTGTCCAGGAGTGGAAAAATGCTGCTTCGATAGGTGCCTGGAACAACATGTTTGCAAACAACCCATCTAAATGAATGAATATGTTCGAAGAGATTAATGAAACAATTTTTATTAACTATAAGTTTGAAACTTTATTAATTTTAATCCTTAATATATTATTAAAGAATAAATAATCTGACAAAATTATTGTAAATATTAAATTCAATAAGCTTTTCCAAGCTTTAAAAAAATCATGCATTACTGCATCTATACATACATTTAACTAAATGTAATATTTATATTTGTAACGTTCCTGCGGCACATTTTAAGACTAAAAAAAAACTCATCTAATTCTGAGAAGTCATAATCAAGATTTGACATCAATTATTTATTCCTGACTTTAATTGCTACAACGGATTGGGAAAATTGCGTAAATTGACAATGACAAAAGAAAAAGGATAACTCTGAATTTAATTTTGTTATGTATAATTTGATTAAATACACATAT
>Proasellus_granadensis_4 ENA|HAEY01025662|HAEY01025662.1 TSA: Proasellus granadensis, contig comp50483_c0_seq1
ATCAACGCAGAGTACGGGGGCCCTAAGTGTTAACTATAAAATAAAAACATTTCTTAAGAGAGATCATCAGTGCCCAACGTTCACTCTCCAAAATGTTCAAGGTCGCCGTTACAGCAGTAGTTGTCGTTTGTGCAATTTCAATGGCCGAAGCTGCACGTGGAGAAGCCAGGCATTCAGGGGGAGGCGGATCCAGCAGTGATTGCCGATATTGGTGCAAGACCCCCGAAGGAAGATCCTACTGCTGCGAATCAGAGAACCAGAGACCAGGCAATGTAAGCGAGAACAAAAGGGGACAGTGTCCTCCTGTAAGACCCAATTGTCCCAACACAAGGGGCTCGCGACCAAATCCTTGTTCCAATGATGGCGCTTGTCCTCGCAGAGAGAAATGCTGCTTCGATAGGTGTCTAGAACAACATGTATGCAAATCACCGGTCTAAGATAGCAAAAAACGAGGAACTATGTATCGTGCAAACAATTTGATGGTAATTAAAAAATTTCAGTTATTAATTGCGTATTCCACTCGAGTCTGTTGATGTTTCAAAACAGCTCTATGTGGAATTGAAAATTATTTGTTATATTTTTTTTTGTGAAACTAAATAATTATTTCAT
>Proasellus_granadensis_5 ENA|HAEY01041925|HAEY01041925.1 TSA: Proasellus granadensis, contig comp65430_c0_seq3
CTTGCGCCAGAGAAAATTGGTTGCCGTTACTGGTGTAGAAACCATGACAATAGAGTATATTGCTGCGAGACAAATGACAGGCCTGTCGTAAAAGTGGATGTAAAACCTGGACAATGTCCAGTCGTCAGAGACGAATGCCCAGAATCAACGAGAACTTCAGGTCCAAAATTAAATCTTGGAAAGCCACCAAAGGCATGCGCTCACGATACTACTTGTCCTGGAGTTGAAAGATGTTGCTACGATAGATGTTTAAGGGCCAGCGTTTGTAAAGAACCAATAAAGGACAACTGCGGCAATACAATTTATCCTAGCCTTCAAAGTTCAGGAAACGGTGTATCACCATCGGGACCATCAAGTCTACCATCACCACCAGGAGCACCTCCAAGGGTCAATGTTTGATTAGCGGGAGTGCAAAAAGAAAAGTTGTACTTCAAGACTTTAGTACTAATAATTTTACCGGAAATTTTATTTTTGCATAAAATATGAAAAAAAATTATTTTAATTCCAAATGAAATATATTTCGTTAAACAACATTTGCTCTCAATGAACTGCTTTCTTTTTATCGTAGGATGTATATTTTTAAGTTCCAGTCCAGCACGGACTTATAGGCATTATTAGACTTTTAAAATCCTCGAATTTTTTATATATAGAAAGAGACTGCCATAACCCCTAACCTTATAAGCTAACCCAGCCAATCTAAGCATAACCTTGACTAATTTGCCAAAGTTTAATGGGAATAGCGTAAATAGTTTAGGAGATGAGGCCATATTTGTATTTTAAAATTCTACAGA
>Proasellus_granadensis_6 ENA|HAEY01052793|HAEY01052793.1 TSA: Proasellus granadensis, contig comp70944_c0_seq2
TCAAGGGGGATTTGGGCCAGGGGGACAAGGCGGGTTTGGTACGCAAAGCAATTTTGGAAGACCTGGACAAGGAGGTCGTAGAAAACCAGGGTCATGTCCACCTGTCCGACCTGAGTGCCCTTCCACTAGAATCAATATTCAGCCAGTAATCTGCAGGTTCGATAACCAGTGTACTGGGATTCAGAAGTGTTGCCCTGATGTCTGCCTCCAACCAGATTTTGTTTGCAAAAATCCACTTTAAATTTCATTGACGCTGATTGACAAGATTTTGTAGAAAATCTTGCAAGCTAAATTTTAGTAACTACAACAGTTTACAATATATTTTCTTCAAATTTCATCACTGATTCTTATTATTTTTTTAAAATAATATTCCAAATTTAATAAAAAGTGAAATAAAAAAAAAAAAAAAAAA
>Proasellus_granadensis_7 ENA|HAEY01059413|HAEY01059413.1 TSA: Proasellus granadensis, contig comp73138_c0_seq1
ACGCAGAGTACGGGGGAGTCTGAAAGCAATCGCGATTCAATAAAGATGAAGCTGATAATCCTTGCTGCCTTAGTCGCATGCACCTTAGCCTATCCCCAGGGGGAAGGATTAGACCATGAAGTAACCAGCGAATGTAGATATTGGTGCAAAACTCCCGAAGGACAAGCCTATTGTTGTCAAACTGACTATCAACCCCTCGAACCAATTGGAGTGAAACGAACTGGTGACTGCCCCCCTGTACGACCAAAATGCCCAGCAACCAGACATCGGCCACCAAAGACCTGCGCAGACGACGGTGGATGTCCTGGAGTTGAGAAATGCTGCTACGATAGATGCTTAGAGAATCACGTCTGCAAAACACCAATTTTCTACTAAATTTGCATTTTCTCTTTATTTTACTTCCGATTCTTTTTCATTTCATTTTCAATTTCTTTCAAAAATTATTTTCATTTTTTATTCTGTGACAGAAAATTTAAATTTTACGTTTTTTGGGATTCTTTCTTTGTAGCTCACTCCAATAAATTTCATGGTACC
>Proasellus_granadensis_8 ENA|HAEY01083345|HAEY01083345.1 TSA: Proasellus granadensis, contig comp76110_c0_seq1
CGGTGGTGGAGCCGGTGGCTTTGGGCCAGGTGGTGGAGCCGGTGGCTTTGGACCAGGTGGCATTGGACCAGGAGGTATTGGACATGAAGGCATTGGACCAGGTGGCCTTGGTGGACCCGAAGTAAGTAGTGGGTGCAGATACTGGTGTCGTTCACCTGAAGGCCAAGCTTTTTGTTGTGAGACAGATGCTCAGCCCATCTCACCCCCAATTGCCAAGCCCGACAGACTTGGAGATTGCCCACCAGTTCGCCCAGTGTGCCCCGCTACCAAATTCGGACCACCAAAGACTTGTTCAAGCGATGGATCGTGTCCAGGTGTTGAGAAATGTTGTTACGACAGATGCCTCGAAACTACAGTATGCAAAACGCCCGTCTACGTTTAAAGATTTATGTTAAACTTTATTATTGTTGTAATCAAATTATTGTTTTGAATAGATTTTCTAAAAGTATTATTTTTTTGCCAGTATTCAATCCTTACATGCCATAAAGTTTTATTAGCGTGCCTGGAGATGGAGGTATAGATAGAACTAATAATCTTACTTAATTTGGTATGTTTTATTACAGAAAAAGAAATGGAATATCATTACTTTATTTTTAATTAATATTCACGGACAATAATTAATTGATAATTAAGATTTATGAAGGTTGATTAACTCATTTTATTCAATGTGGCTAAAAAATTACGTTGTTTAATTCTTGAGGACTTTACAGGTTTCGAAGTGGCTTCTAATTTTAATATATTTCAAACTGATACTTGGCATTTATTTAATTTAAAAATTCTATCTAATAATTTAAATGCTTTTGGAAGTAATTAAATAAAATAAAAGTATGCTAATTACTGTATAAATGTTTTCTGAATTTTTTTTCAAACATTTGCAGAAAAAACTGCCAAAATAAATAATTTTCATTTTTAAAATCTGATTAGTT
>Proasellus_hercegovinensis_1 ENA|HAEZ01039330|HAEZ01039330.1 TSA: Proasellus hercegovinensis, contig comp79344_c0_seq1
AAGCAGTGGTTTCAACGCAGAGTACGGGGGCAGTTTTGCAGGATCTCTCAGCTTGTCCCTTAGTGTCTCTTAACAAAGGAGTAGCTTCAAAATGATTTGGCAAGTACTGGCAGTTTTGTTGGTCGCATCAACTGTCCTAGGACAAGGGCAAAATACTAGGAAGCGCCCTGGTGGACATCATGGAGGAGGTGGCTTTGGTGGAGGAGGTGGCGACTTTGGTGGTGCAGGTGGCTTAGAACACGGAGCAGGTGGTTTTGGACCAGGCGGTATTGGAGGAGGTGGTTTGGGACCAGGTGGTATTGGACATGGAGGTATTGGAGGAGGTGGTCTTGGACCAGGCGGCATTGGCGGTGGCGAGGTAAGTAGTGGATGCCGATATTGGTGCAGATCTCCTGAAGGCCAAGCTTTCTGCTGTGAGACGGACGTTCAACCCATTTCAGCCCCAATTGCCAAGCCTGACCATCTTGGAGAATGCCCACCAGTTCGTCCAGTATGTCCCGCAACAAAATTCGGCCCACCCAAGACATGCTCTAGCGATGGATCTTGTCCAGGAGTAGAAAAATGCTGCTTTGACAGATGCCTTGAAACTACCGTCTGCAAAACACCGGTTTACCTCTAATGATTCATCTTCAAATTTAATTCTTGTTGTAATCAAATTAATGTCTTTCATCAATAAATTAAAAACAAAAAAGTTTTAATTTAGGAAAGCAATCGGAGACTCCAATAGGAAACTTAGATCGATGGATCCCAAAATTTCATACAATAATTTTTAAAAAATTTAACCAAATATGATTAATATTTTAATTTTTCGGGAGAATTATAAATAAATAATAAACATTGGAAGGTATTTTCAGGTTTCAAGTTTTGGTGCTGGCTGCAATCGAATTTAATTTTTAAACAAAATTTGATTTTGTCTGTTAATTAATCACAGTAATTATGTCTTTGCCTTCTATATTAACTTCCGCAATGGTTACGGAGGACTCAACTTTAAAAACAAAATACATTTTTACAGAATATTTTAATTCCCTTTAATAAAAAAATGCCTCGTTTATAAAATAAATGTTAATGAATTTATCTTAACACAATAATAAATCAATAAAGCTTTTTTGGGAAAAAAAAAAAAAAAAAAAAAA
>Proasellus_hercegovinensis_2 ENA|HAEZ01048007|HAEZ01048007.1 TSA: Proasellus hercegovinensis, contig comp85621_c0_seq1
TTATCAATAATTTGATTTTAATCGTTTTTATAGTTCATTTTCTTAATTTTCACTGTTGTTTACATTATATACTGTAGAGTTTATTGCGAATTTCCGAATGTTAGTTGTTAATAAATTAATTAAATAAAGGAATCGCAAGTCATATATTTCCACACAAAGTTTGAACCATAAAAAATACTCTAAGTGAGAGGTATAAAGTTATGACAGTCGTAATTAGAATCTGTCAGTGTTGAACTTGAACATTTTTACTCCAAAATGCTGAGATTCCTCGTTTTAGTGGCATTGGTGATCTGCGAATGCACTGCTGGCAATGATGGAGACTTAAGACACAATGGCGGAAGAGGGCCCAGTAGTGACTGTCGATACTGGTGCAAGACTCCTGAGGGACGCTTCTACTGTTGTGAAACAAACAATGATAAACCAGGATTCGTTGGTGGTGGAAACAAAAAAGGACAGTGCCCACCAATTAGGCCCGCTTGCCCAATTGGCACAAGAACCATGCGCCCAAGAAGTTGTTCTCATGATTGGGCGTGCCCAGGACTCGAAAAATGCTGCTTTGATAGGTGTTTGGAGCAGCATGTATGCAAGCAACCGATGTAAATAAAGACTTATGGTTTTGTGGTCAAATATAAAAAAAACGCATTAAAACCATTAAAAGGTAAAAAAAAAAAAAAAAAA
>Proasellus_hercegovinensis_3 ENA|HAEZ01053608|HAEZ01053608.1 TSA: Proasellus hercegovinensis, contig comp88459_c0_seq1
TATCTATTTGATAACACATATTTGAAATTGCATCAGATTCTTTATCAAATCTTATAAATAATGTTGATAACAGTATTTGGGGTTGTAGTCTTATTTTTTGCATCTTCTGAAATTGAAGGCGCCCCTCAAAACGTATGCAGCTATTGGTGTAAAACTCCTCCACCTCATAACCAGTACTACTGTTGTGACGATGATCCATATACTCCGGTTCATTCTGGTAAATGTCCAAAACCTCTTAATACATACTGTCCTCAAATGATGACTTCTCGGCAACCAAAAGTATGCAGTAGCGATGGAGAATGCAGTAATAACGAGAAATGTTGCTACGACAATTGCTTACATGAACAGGTGTGCAAACCAGCAGTCTTTAATTAAAATGACATCCATGTAGTTACGGGGAAAAGTGGGACTCTCCTTGATTGCTAAATGGATTGGTCTGGGAATGTTCAGGAAAGCAATCTATCAGCTACAATGCCCTAGATTCGATTTTTCGTCCTATTGTAAACAAAGTAAAATTAAACATTGCACATTAAATAGATTTTATTAACGAGATGATAATTGCCATAATCATTAATGACGTCATTACAGAATTGGACAATTTTTTTTTACAGATTTTGTGTATCGTTTTTATCGTCTTAGATGTCATATTTATTTAGTCCAAGTTTGAATGAAAGAAGCTTCATTTTATTTTTTAATTTTACCTTTTTGCACGTGACGTTTTGTTTCTCAAGTTATTTGACATTAATAAATAAAATCCTTTAAAAACTTTGTAAAAAAAAAAAAAAAAAAA
>Proasellus_hercegovinensis_4 ENA|HAEZ01055144|HAEZ01055144.1 TSA: Proasellus hercegovinensis, contig comp89140_c0_seq1
TCAACGCAGAGTACGGGGGAGTCAACTGAAGTGGTCTATTCAAAATGTTAAGGTTGACTCTCTTGGCGACTTTGGTAACACTAGCAGTAGCGGCTACTGTCCCTGAAAACAAAATTCCTGCCACTGCATCTCTCGCACCAGAGAAAATTGGCTGCCGTTACTGGTGTAGAAACCATGACAATAGGGTATATTGTTGCGAGACAAATGACAAACCAAATATAAAGGTTGATGTAAAGCCGGGGCAATGTCCGGTTATTAGGAACGAATGTCCAGAATTAATGAGAACATCAGGTCCAAAACCAAGTCTTGGGAAACCACCCAAGACATGTGCCCATGATACAGCATGTCCTGGAGCTGAAAGATGCTGCTACGATCGATGTTTAAAAGCCAGCGTTTGCAAACAGCCAATAAACGACAACTGCGGCAATGCAATTTATCCAAATATTCAAAATTCTGGAATTAATGTACCCGCAACAGGAACAGCAGCATCAGTAGGAACGGTAGGAACAGCAAAAACAGCAGGAATGACAGGGACAGTAGGAACAGCAGGAGCACCATCAGCCGTAGGAACAGCAGGAACAGTAGGAACAGCAGGGGCAGCAAGAGCAGCAGTAGCAGTATGATTGGCAGGAACTGCAAGAACGGTATGAACTGCGGGGCCCGGTTTGATCAGCGGGGCCTTGTTTAAACCGTAGGCTTGCTAAAAATAAGACACAGACCTATATTTAATTTACAGGAAGTTTTATTTTTGTGTAAACTGGAAAATAATTTGATAATGAAAAAAAATAATTGTGATAATTTAAAAAGTGCTAGCCCTTTTTAAATAAATGTTCAGTTTAAAAAAAAAAAAAAAAAAAAA
>Proasellus_hercegovinensis_5 ENA|HAEZ01057800|HAEZ01057800.1 TSA: Proasellus hercegovinensis, contig comp90125_c0_seq1
CGAGGCTCGGCGGCCTTGCCGGTTCTGGATAAGGGACGCATTAGATATATAATCTCCAAAATTAGTGCTCTTGATTTATAGATTATATAACATAAGCAGTTAAGATTTGCGAAAAAATCCTTAAATGCGAATCAACAGTTTCGGAAATAAAAACTGTTAAGTATTTTTCCCTTTCATTTAATCGACGGGCTTCGAAAACATCGCAGCGGCAATTAATGGTCAACAAGTGCGTTCATGACTGGGCTAATTAGTGCATTCATAGTTAAACATTCAGTTTAGATTATACCCTGATATTCAGTTTAGATTATACTCTGATATTCAGTTTAAATTATACTCTGATATTCAGTTTAGATTATACCTTGATTTAATAAAAAGTTAGAAACCATGCTTGGTATCAACTTAACTGGAGCAACAATGATGGTGTTGCTCACCTTATCCGTTGAAGTGGAGGGTCTTTCATATACAGCGTGCAAGTTTTGGTGTAAGTCTTTAAACGGACTGTATAATTGCTGCGATGGGCCTCCTGACCCACCTGTTCATCAGGGTCACTGCCCATTTCCATTGGATGTTTATTGCCCTGATTTGAGGATGCACAAAGTAAAGCCACCACAGGTATGTCGAAATGATCGTCAATGCAAACATCGGGAAAAATGTTGCTACGATAAATGCTTGAAGAAAAAAGTTTGCAAACCTGCTAGACATAACTTCGTTGCCAAAGAAAGTTACTGATGTTGTAGTTCATCTACTTTTGAATAAAGTGTTTCAATAAGCAGATTCCTATACAGATATACTTATTAATATACATTTATAGGCATATAAATGATCTATATTTAGTTTCATTCATAAGCAGAGTAATAATTAATTTTCTTTTTAAGCATGGCCATTAACCGTGATTACACTTGAATTGATTTGCTACAAGTAAATTTATGTTTCTGTAAAATAACCAAAAGAGTTGCTTATAAAATAAGTAATTTCTGTAATAAATACAAATTTTACCTTTCTTCTTTTGAGACTCCATTTTAAAACAGGTCTGTTAAGATCGGAAGAG
>Proasellus_hercegovinensis_6 ENA|HAEZ01057760|HAEZ01057760.1 TSA: Proasellus hercegovinensis, contig comp90107_c0_seq1
ACGTCGCTGCGGCGGACTAGGAGGGAATCAGTGTTCAATATTCGCTCACTAAAATGTTCAAGGTCGCCGTCTTAGTAGCCGTGGTTGTCTGTGCATTTTCAGTTGCCGAAACCGCACGTGGAGAATCTAGACTTTTTGGAGGGGGATCCAGTAGCGATTGCCGTTATTGGTGCAAGACCCCAGAAGGAAGATCCTACTGCTGTGAAAACGAAAACCAAAAACCAGACAATGTTGGTGGTGACAAAAGAGGGGAGTGCCCACCCGTAAGACCCACTTGCCCCAAAACAAGAGGTGGACGGCCTAATCCTTGCTCCAATGATGGGGCTTGTCCTGGAAGAGAAAAATGCTGCTTTGATAGGTGTCTAGAACAGCATGTATGCAAGTCACCGGTCTAAGTTAAAAATACAATTAAAATTTAGTTAAAAACTAACAGGCTTTGAGAGAATTTATTAATAAATTTAAGTTATCATAATATATATTATTAAGCTCAAAAATACCTATGTAACTAATGTCGTATATCAAAGATATTATGATTAGTTATTTACGTAATAATTAATTCTTAAATAAAATATCTTGATCTATAATTAAATGTCCATCAATATTTTTTTTGTTTAATTACTAATGCTTAAGAGCAGGAATAGTGAACTTTTAAGTAATTAAATTGGAAAATGTATATTGTCATCTTATTTGAACGTGCATCGAAATTCTTGCGGTACAACCAAATCATCATCATGGATTATTACAGATGCTTATTATAATGACAATGGTCTATTTCTCACTTACCTTCCTATCTCTTTTAGTTTTCGTTACTTTTCTGTTAAAAAATTGACGACTTTGATAGATTTAATAGATATTATTGATGTGATATTCTTCAACAATATTTTAAATTAATTCGTTACACAAATTTAAGATTTTTTTATTTACAAACTAATTGAGGAACAATTTTATCTTCAGAAGACCAGCCGATCGTAGCGAAATACCCACTACTCAAGTACGTTACAGTTTTTCCATATTGTGCAACATATTTAAGACAACGCCGAGAAAGAATGCCATTTATGAT
>Proasellus_ibericus_1 ENA|HAFA01001573|HAFA01001573.1 TSA: Proasellus ibericus, contig comp2361_c0_seq1
ATGTAGCTACTGGTGCAAAACTCCTCCGCCATATAACCAGTACTACTGTTGTGACGATGACCCATATACCCCGGTTCATTCTGGAAACTGTCCACCTACTCTGGATACATATTGTCCTATGATGTTAACTTCCCAGCAACCAAAAGTATGCAGCAACGATGGCAATTGCAATAATAGCGAGAAATGCTGTTACGACAACTGCTTGCATGACCAGGTGTGCAAACCAGCAGTTTGAATCCAACCTGAAAC
>Proasellus_ibericus_2 ENA|HAFA01027625|HAFA01027625.1 TSA: Proasellus ibericus, contig comp51087_c0_seq1
CTTGAACCAATTGGAGTGAAACGGGCTGGAGTATGTCCCCCAGTACGACCGAAGTGCCCCGCTACAAGATTCGGACCACCGAAAACCTGCGCTGATGATGGTGGATGCCCAGGTGTTGAAAAATGTTGCTTCGACAGGTGCTTAGAGAATCACGTCTGCAAGACACCTATCTTCTACTGATTTGACCACATCGTTGACAAACAGCTGTGACTCTACGTATTCATTTTCTAATTTTATGTACACGAATTCTACTTTTAAACTGCCAACATTCAGCAATGTCATACTTTGAACACACTTCTCATTACCCAGCAAGATGCCATCAACCTCCAGCAGTTTAATTACTCGCATAACACGACGAATCCAATTTTATTCTGTCACTTCATGAAATTCTTTTGAGCCAAATAAT
>Proasellus_ibericus_3 ENA|HAFA01032037|HAFA01032037.1 TSA: Proasellus ibericus, contig comp55989_c0_seq1
GGAGCTATAAAGTAACGACTGTCAAATGGAGAGCCTGTCAGTATTGAACCCTTTTCCATTAAAAATGTTGAAGTTTCTTGCTTTAGTGGCATTAGTTGCAGTTGTCGCTGGCATGGGAGAGGACTCCCGACATCACGGAGGCGATTCCAGCAGTGATTGCCGCTATTGGTGCAAGACTCCCGAAGGGCGATTCTACTGCTGCGAAAATAACAATCAAAAACCTGGTTTTGGAGGTGGTGGCAAAAAAGGATTTTGTCCACCCGTTAGACCCTCTTGCCCAGTTGGCTTAAGAGGTGGGCGTCCAAGAAGTTGTTCTCACGATCAGGCTTGTCCTGGAGTGGATAAATGCTGCTTTGATAGGTGCCTGGAGCAACATGTATGCAAACAACCCATCTAAATGAGTATGTTCGAAGTGATAAGTTAAACTATGTTAACAATAAACTTTTGATTGACTAAAAATTGGAAACTTTATTTATATCTTAGTAAATCCTTAAAGAATAATAAAGTCTGACAAAATTATTGTACCTTAATAATTAGATAAGCTTTTACAAGATTTAAAAAACATTTATACATTTATACATTTAAATAAATGTTCCATTTATTTGTAACGTTCCTACATAACATTTGACAAAAAAAATCTTATAAACGATGAAGTATAACCATCAAGACTGACATCAGTTACTTTTACTCATTACTTTGTGTGCGACACCAATTTGGGAAATTACGTAAATTGATAATGGCAAAAGAAAAATGGTATCGCCGAATATATTTTTACGATGGATAATTTAATTAAATACACAAATATATAAAATTATT
>Proasellus_ibericus_4 ENA|HAFA01034225|HAFA01034225.1 TSA: Proasellus ibericus, contig comp57765_c0_seq1
TTATAAATAAAGAACATTTCTTAGGAGAGATCATCAGTGTCCAACGTTAGCTCTCCAAAATGTTCAAGGTCACCGTTTTAGTAGTAGTTGTCGTTTTTGCAATTTCCGCTGCCGAAGCTGCACGTGGAGAAGCCAAGCATTCAGGCGGAAGCGGATCCAGCAGTGATTGCCGATATTGGTGCAAGACCCCCGAAGGAAGATCCTACTGCTGCGAATCAGAAAACCAGAAACCAGGAAATGTAAGTGGGGATAAAAGGGGACAGTGTCCCCCAGTAAGACCCACTTGTCCCAACACTAGAGGTGGACGACCAAAGTCTTGTTCTAATGATGGGGCTTGTCCTGGAAGAGATAAATGCTGCTTTGATAGGTGTCTAGAACAGCACGTATGCAAATCACCAGTCTAAGATAACAAAAAAGGAACCAAATAACATGGTCAAATAATTTCTTAATAAATTTTT
>Proasellus_ibericus_5 ENA|HAFA01037030|HAFA01037030.1 TSA: Proasellus ibericus, contig comp60091_c0_seq1
TCAATATCTGTATTGCCATATATGGAGCATTGCTGAGAAAGAACTGTCAGTTGCCAGATTTCTTTGTTCATAACGTAACTCATTGTTCATCCGGAGGGATACCGCATCAAAGATGAGATTCGAAATATTCTTGGGACTGGTGTTTGCACTATGTGTCAGTGCATATGAATCGAGCAGTGGTTGCAGATATTGGTGCAAAACACCCGAAGGTCAAGCATTTTGCTGTGAGACAGACGCTCAACCCATTTCCGCTCCTATTGCCAAGCCTGACTACCTAGGAGAATGTCCACCTGTTCGTCCAGTATGTCCTGCTACTAAATTTGGTCCACCTAAGACATGTTCCAGTGATGGATCTTGCCCTGGAGTCGAAAAATGTTGCTTTGATAGATGCCTTGAAACTACTGTCTGTAAGACGCCAGTCAATCTACATGGGGGAGGTATTGGAGGCCCAATTGGAGGTGGTGGTCTTGGAGGTCCA
>Proasellus_ibericus_6 ENA|HAFA01039575|HAFA01039575.1 TSA: Proasellus ibericus, contig comp62018_c0_seq1
ATCAACGCAGAGTACGGGGGCAGTTTTGAAGGACCTCTCAGCTTGTCTCTAAGTGTCTCTAAACAAAGAAGTTACTCCAAAATGTTCTGGCAAGTGCTGTCGGTGTTGTTGGTTGCATCCACTGTCCTAGGGCAAGATACTAGAAAGCGTCCAGGAGGAAATCATGGAGGAGGTGGATTTCGACCAGGTGGTGGTGGTGGTGGATTTGGAACCGGTGGTGGTGGTGGATTTGGACCCGGTGATGGTGGTGGATTTGGACCCGGTGGGGGTGGTGGAGATAGTGGATTGGGACACGGTGGGGGTGCCTTTGGACCTGAAGTAAGTAGTGGGTGTAGATATTGGTGCCGATCACCTGAAGGCCAAGCTTTCTGTTGTGAGACAGATGCTCAGCCCATTTCACCTCCAATTGCCAAGCCTGACAGACTAGGAAATTGCCCACCAGTTCGCCCTGTATGTCCTGCTACCAAATTCGGTCCACCAAAGACATGTTCGAGCGATGGATCATGTCCAGGTATTGAGAAATGTTGTTACGACAGATGCCTCGAAACTACCGTATGCAAAACACCCGTTTACGTTTAATGATAGATCACCAAATTTATAATTGCTGTAAAATCATAATTTTGTTTTTAATACATTTTGTAAAGGTATTATTTTTTTGTCTGTATTCAATCCCTACACGCCGTTAAGCTTTATTATATAGCGTCCCTGGAGATGGAGGTATAGAGACGGAACTAATAATCTCAATTCATTTGTTACTTTAATATAAAAAGAAATGAAATGTACTTAATTTATTAATTACTATGTTTAGAAAATAATCAATTGATAATAACGTTTTGAAGATGGTCTAATTTTAATATATTTCATATAAAGATATTTGACAATTAATTAATTTAAAAATTTTATCGTATTATTTTAATACTTTTGGAAGTAATTGGATAATATAGAAGTGGGTTATTATAAATGTTTCCTGATTTTTTTCCCATCATTTGCAGAAAAAACTGATAAATTAAAAGTTATTTTCATTTTTGAAATCTGAATAGTATTCTGCATTAATTTAAATAAATAAATTCAATTATTATTTCTTAATTTATTGTCCAAAAAATGTTCTTGACATATGACGAGAAGTCACAATTATTTCAGAACCAACAAAATAATTCAAGTTTGGTAATTGAATATATCTCCATTATCATATGGAATATTATTTCAAAAAAAAAAAAAAAAAGTACTC
>Proasellus_ibericus_7 ENA|HAFA01044001|HAFA01044001.1 TSA: Proasellus ibericus, contig comp64850_c0_seq1
GGGGACATAGTGGGCAAGGTGGATTTGGAGGACATAGCGGGCAAGGTGGATTTGGGACTGGAGGACAAAGTGGAATTGGGGGACATGGGGGTCAAGGTGGATTTGGGCATGGAGGACAAAGTGGATTTGGTCATGGAGGACTTGGGGGACATGGTGGTCAAGGAGGATTTGGGCATGGTGGACAAGGCGGATTTGGTGGGCAAGGCAGTTTTGGTAGACCTGGACAAGGAGGTCGTAGAAAACCAGGGTCATGTCCACCTGTTCGACCTGAGTGCCCTTCCACTAGAATCAATATTCAGCCAGTTATCTGCAGGTTCGATAACCAGTGTACTGGGATACAGAAGTGTTGCCCTGATGTCTGCCTCCAACCAGATTTTGTTTGCAAAACTCCACTTTAAATCTCATTGACACTGATTGATGAGATTTTGACCGTTTAATTACCTCAATATTAATATTGAAAATCTTGTTTAGCTCTATTTTAGAAACTACAACAGCTTAAAATATACTTCCGTTAAATTTTTCATCAATGATTCTCATTACCTTTTTTTATAAATATTATTCCAAATTAAAAAAAATTGCAACAAAAAAAAAAAAAAAAA
>Proasellus_ibericus_8 ENA|HAFA01045341|HAFA01045341.1 TSA: Proasellus ibericus, contig comp65577_c0_seq1
TTTTTTTTTTTTTTTTTTCTGGTTTTATTCAAATATGCTTTAATTAAACCAAAAAATTTAAATTAAAAAATTGAAATTAAAATAAAAATAAAATGGCATTGAAATATTTTCCTCTTTCTGTCTAAACCGTCGCAAACTGCTTACGAAATTTATTTTTTATCTTCTTTAAGAATCCCTACAAAATAATACAGCAGTCCCAGTAAAGGATCTTATTTGAGTTAATATCAAATAAATTTTTTTATATTCCAAAACAACAGTTCAGTTTTTCACTAATCAACCATTTTTTTTTCTGAAACTTACAAATTGATATTTTGTGGTTGTTGCAGTTCAGGCAAATTTTGGCCTGAATTTTGGCCTGAATTTGGCCTAAAAGTTGGCCTGAAATTGACTTAAAAATAGACACTCTACGATAAAAAAAGACAGTTCAGTTAAAGCAAATGTTTTGAGAATTATATTTCATCCGGAATTAAAATAATTTTTTTTATTTTTTACAAAATGGAATTTCCTTTAAATTTACTAAAACTAGGATTTGCTGTGCTTTTTTGCAATCCCTCTATTCAAACATTAACCCTAGACCCTGGTGGTGATGGTAGACTTGATGGTCCCGATGGAGGTACAATTTTTGTCCCTGTACTTTGAAGACTAGGATAAATTGTATTGCCGCAGTTGTCGTTTATTGGTTCTTTACAAACGCTGGCCTTTAAACATCGGTCATAGCAACATCTTTCAACTCCAGGACAAACAGTATCGTGGGCACATGTCTTTGGTGGATTTCCAAGGTTTAGTTTTGGACCTGAAGTTCTCGTTGAATCTGGGCATTCGTTTCTGATGACTGGGCATTGTCCAGGTTTCAAATCAACTTTTACGTTAGGTCTGTCATTTGTCTCGCAGCAATATACTCTATTGTCATGGTTTCTACACCAGTAACGGCAACCAATTTTCTCTGGCGCAAGTGACGCAGACGGCGGAATTTTAGCTTCTGGTACAATAGCCGCCACCGATAATGCTATCAATGTCATCAAGAGCACCAACCTAAACATTTTGATTATACTGCTTCAGCCGACTAGAAATCCCCCGTACTCTGCGTTGAT
>Proasellus_ibericus_9 ENA|HAFA01078656|HAFA01078656.1 TSA: Proasellus ibericus, contig comp74610_c0_seq1
CAACGCAGAGTACGGGGGATCAGTGTGAAAGTAAACACGAATCAATTAAGATGAAGCTGATAATCCTTGCTGCCTTAGTCGCATGTGCCTTTGCCTATCCTAATTTTGGGGGTCTAGGCCCTGGAGTAACCAGCGAATGTAGGTATTGGTGCAAAACTCCAGAAGGACAAGCCTATTGTTGTCAAACTGACTATCAACCACTTGAACCAATTGGAGTGAAACGAACTGGTGCCTGCCCCCCTGTACGTCCTAAATGCCCAGCATCCAGATTTGGCCCACCAAAGACCTGCGCCGATGACGGTGGATGTCCTGGGGTAGAGAAATGCTGCTACGATAGATGCTTAGAGAATCACGTCTGCAAAACACCAATTTTCTACTAAATTTACCAATTTTTCTTTTTTTCTTTCATTTTATTCCAAAAAATTTGTTTCACTTTTTTTTTTTGAGGGTCGAAAAATAAAAATTTTCACTGAAAAAAAAAAAAAAAAAAAAAA
>Proasellus_jaloniacus_1 ENA|HAFB01006362|HAFB01006362.1 TSA: Proasellus jaloniacus, contig comp13761_c0_seq1
TTTTTTTTTTTTTTTTTTTTCGACAACACAATTTATGATATAAAGTTCATTTTCCTCAAGGATATTCGTCAGTCTTTAAGCAATCACGATTTAATAAAGATGAAGCTGATAATCCTTGCTGCCTTAGTCGCATGCGCCTTTGCCCATCCCTTCGGGGGAGGACAAGATTATGAAGTAACCAGCGGATGTAGATATTGGTGCAAAACTCCCGAAGGACAAGCTTATTGTTGTCAAACAGACTATCAGCCCCTCGAACCAATTGGAGTGAAACGAACTGGTGCCTGCCCCCCTGTACGTCCTAAATGTCCAGCCTCCAGGTTTGGCCCACCAAAGACCTGCGCCGACGACGGTGGATGTCCTGGAATTGAGAAATGCTGCTACGATAGGTGCTTAGAGAATCACGTCTGCAAAACACCAATTTTCTACTAAATTTGCATTTTCTCTTTAAGTTTACTTCTGTTTCATTTTCATTTCCTTTTCATATTCTTCCAAAAATTCTTTTCATTTTTTTTTTCTGTTGCAGAAAAATTAAATTTCATTTTTTTGGGGGTTCTTTCTTTAGTTCACTCCATTAAATTTCTTGTTACATAGCTATTGTTTTTATCCTTTTCAAAAATATAATTTTATTAATTTAAAGAAAAAAAAAAAAAAAAA
>Proasellus_jaloniacus_2 ENA|HAFB01014889|HAFB01014889.1 TSA: Proasellus jaloniacus, contig comp28252_c0_seq1
AGGCGGATCCAGCAGTGATTGCCGCTATTGGTGCAAGACTCCCGAAGGGCGGTTCTACTGTTGCGAAAATAACAATGACAAACCTGGCTTCGGTGGTGGCGACAAAAAAGGATTTTGTCCACCAGTTAGACCCTCTTGCCCAGTAGGCTTAAGAGGTGGGCGTCCAAGAAGTTGTTCCCACGACCGGGCGTGTCCAGGAGTGGAAAAATGCTGCTTTGATAGGTGCCTGGAAATACATGTATGCAAACAACCCATCTAAAGGAACGAATAAAAATATCCGAACCGATTAAAGAAAAATTTTTTATGAACTATAAATTTGAACCATTATTAATTTTAAACCTTCAGAACTTATTAAAGAATTAAATTAATAAAGTCTGACTAAATTATTGTACTTTTGATTTAAGAAAATCCTTAACAAGATTTAAAAAACCACATGTATTACTGTATACATTTAACTAATTGTAATATTTATATTTGTCACGTTCCGGCGTCAAATTTTAGACCAAAAAAAAACTCTTATAAACTAATTCCAGGAAGTCATAATCAAGATTGACGTCAATTATTTATTCATGACTGAGTGTGACAACTGGTTGGGAAAATTACCCAAATTGACAATGATAAAATAAAAATGATAACGTCGAATTTAATTTAACGTCGAATTTTATTTTATGTTGGATAATTTGAATAAATACACAAATAAGTAAAAATGCATTTTAATGTAATCATTTAGGTTAAGTATAAAATTTTTTAATAACCATAATTAAATAAACAGATAATTATATCAATGCTTGAAATTCGAGTTTATAATGGAAGTATGTTTTGAGTTGATACACATGTGCTATTTCAGTAAGATATATGTATCTGTCTTTGCTGTACCTCCCCCCTCCGCCAATGAAAGTTGCAAGCAAATAATAAAATAATTCATTGAG
>Proasellus_jaloniacus_3 ENA|HAFB01017486|HAFB01017486.1 TSA: Proasellus jaloniacus, contig comp31161_c0_seq2
GGGTCAAGGTGGATTTGGGCATGGAGGGCAGGGTGGATTTAGACCCGGAGGCCAAGGTGGATTTGGTCATGGAGGGCAAAGTGGATTTGGACAAGGAGGATTTGGTGGACATGGTGGTCAAGGGGGATTTGGGCCAGGTGGACAAGGCGGGTTTGGTGCACAAGGCAATTTTGGAAGACCAGGACAAGGAGGTCGTGGAAAACCAGGGTCATGTCCACCTGTCCGACCTGAATGCCCTTCCACAAGAATCAATATTCAGCCAGTAATCTGCAGGTTCGATAACCATTGTACTGGGATACAGAAATGTTGCCCTGATGTCTGCCTCCAACCAGATTTAGTTTGCAAAAATCCTCTTTGAATACCATTGACACTGATTGATTAGATTTTGACCGTTTAACTACCACAATATTAATGTTGAAAATCTTGTTTAGCTAAATTTTAGAAACTACAACAGTTTTAAATATATTTTCTTCATATTTCATCAATTTTTGTTTAAATAT
>Proasellus_jaloniacus_4 ENA|HAFB01018771|HAFB01018771.1 TSA: Proasellus jaloniacus, contig comp32439_c0_seq1
CGGTGGTGGAGCAGGTGGCTTTGGACCAGGTGACTTTGGACCAGGAGGTATTGGACACGAAGACATTGGACCAGGTGGCCATGGTGGACCCGAAGTAAGTAGTGGGTGCAGATATTGGTGCCGTTCACCTGAAGGACAAGCTTTCTGCTGTGAGACAGATGTTCAGCCCATTTCACCCCCAATTGCCAAACCTGACAGACTTGGAAATTGCCCACCAGTTCGCCCTTTGTGTCCCGCTACCAAATTCGGGCCACCAAAGACTTGTTCAAGCGATGGATCGTGTCCTGGTGTTGAGAAATGTTGTTACGACAGATGTCTCGAAACTACAGTATGCAAAACGCCCGTCTACGTTTAATGAATTATATCCAACTTTATTATTGTTATAATCAAATTATAATTTTGATAAATTTTCTAAAATTATTGTTTTTTTGTCAGTATTCAATCCCTACACGTCATCAAGTTTTATTAGCGTGCCTGGAGATGGAGGTATAGATAAAACTAATAATCTTAATTAATTTGGTATATTTAATTACAAAAAAAGAAATGGAAATTAATTACTTTATTTCTTAATATTCTGGGAAAATAATCAATTGATAATGAAGATTATTAAAGGTTGATTAATTCATTTACTTCCTGAGAACTTTTCAGGTAGGTTTCGAAGTGGCTTCTAATTTTAAAATATTTCAAACTGATTTTAGACATTTATTTAATTTAAAAATTCTATCTAATAATTTAAATGCTTTTGGAGGTAATTGAATAATATAGAAGTATGCTAATTAGAATTTCGGTGTAACCGTAAATCGTAATTAACTTTTAAAATTATAGACAATCATTTGATAAAATTGTTTTCTTTAATAATTTTTTAATTCTTGTTATTATGAAGTTAGTTTTACACTTCTAGAATTCAATTGATGCCAACTTGTTATAATGTATTACCTCCATGGGTTTATTAATGGTATTACCTCCATGGGTTTACCATGGATGTTACCTCCATGGATGTGCTTTATGGATAATTCAATGGTGCCGTATTCTTATTTATTTAAGTTATTTATAAATTATAAATATCTAGAGAGAAATAACTATCGTGACCATCGGATAAAAAAAATAAGTGTAATTAAATTTGTCTAATTGGCACCTATTATACTAAATTTAACTATATTTCCAAGTTTCTTTTTCCCCAATTCCATAATTATCCAATGACTCATGATGATTTTAAATGTGACTACCAAAAATAAAAGAAACACTGTTTAATATTGAATTGACTTGATTTTGTGCAATGGCTACGTCAAAGATAACCTCATTAAGAGTGAAGTGGTAGCTATAAATACTCAAGGGTATTATTATTATTAAAAATAATTTGCTACTAAGGAAAAGTTAAAATATTACTAATGTAAATAGCTGTATAAAGGAAGATTTGTTGGTAGCCTTGAATAAAAATTAACTGAAATAAACAATCGTAAATGCTTAAAAAAAAAAAAAAAAAAA
>Proasellus_jaloniacus_5 ENA|HAFB01029124|HAFB01029124.1 TSA: Proasellus jaloniacus, contig comp39093_c0_seq1
GGGGCATTAGTGTTCAACGTTCACTCTCCAAAATGTTCAAGGTCGCCGTTACAGTAGTAGTTATCGTTTGTGCAATTTCAATTGCCGAAGCTGCACGTCGAGGCGGATCCAGCAGTGATTGCCGATATTGGTGCAAGACCCCCGAAGGGAGATCCTACTGCTGCGAATCAGAGAACCAGAAACCGGACAATGTAAGTGGGAGCAAAAGGGGACAGTGTCCTCCAGTAAGACCCACTTGTCCCAAAACTAGAGGTGCACGACCAAATCCTTGTTCCAATGATGGCGCTTGTCCTGGAAGAGAGAAATGCTGCTTTGACAGGTGCCTAGAACAACATGTATGCAAATCACCGGTCTAAGATAACAAAAAACGATGAATTATGTATTGTGCAAACAAACTACTGGCAAAGATGATTATTAACTAAATTCAGTTATTAATTGCGCATTCCACTCGAGGCTGTTGATGTTTCAAAACAGCTCGATGTATCTTTGAAAATTATTTGTTATATTTTTTTTTTGTAAATCCAAATAATTCTTTCCTAAAAATTTTATTTCATTTAGTAAATTTCTGCAACATTCAAAAAAAAAAAAAAAAAA
>Proasellus_jaloniacus_6 ENA|HAFB01044230|HAFB01044230.1 TSA: Proasellus jaloniacus, contig comp43047_c0_seq1
ACGCAGAGTACGGGGGACATTCTTGTCGACTGAAGTGGTATAATAAAAATGTTTAAGTTGGCCCTCTTAGTGGCATTGATAGCGTTGTCTTTATCGGCGAGGGTACCAGAAACTAAAATTCCAAAGACTGCGTCGCTTTCGCCAGAGAAAATTGGTTGCCGTTACTGGTGTAGAAACCATGACAATAGAGTATATTGCTGTGAGACAAATGACAGGCCTGTCGTAAAAGTTGATGTAAAACCTGGACAATGTCCAGTCGTCAGAACCGCATGCCCAGAATCAGTGAGAATTTCAGATCCTAAGTTAAATCTTGGAAAACCACCAAAGACATGTGCCCACGATACTACTTGTCCTGGAGTTGAAAGATGTTGCTATGATAGATGTTTAAGGGCCAGCGTTTGTAAAGAGCCAATAAACGACAACTGCGGCCATACAATTTATCCACACCTTCAACACCTTCAAAGTCCAGGAAACGGTATACCACCTCCATCAGGATCATTAAGTCAACCATCACCACCAGGAGCACCTCCTATAATCAATGTTTGATTAGCGGGATTGCAAAAAGCAAAGTACCTTCAAGCCAATAGTTTTAAAAAACTTACGGGAAATTTTATTTTTGCATAAAATATAAAAAAAACTATTTTAATTCCACCAAAACAACATTTGCTCGCAATGAACTGCCTTCTTTTTATCGTAGAATGTATATTTTTAAGATCCAGTCCATTACGGACTTATAAGCAATTCGTATACTTTTAAAATCATTGAACCAAACTTTACTTAACCTAACCTAACCTAACTTGACTAACTTGTCAAAGTTTAAAGGGACTAGTTTGCATTTTTTTTTAAATATGGCCCCATTTGTGTTTTAAATTTCTACAGAAAAAACCTAAGTGATTTTAAAATTCTACGAAATGCATACGTCTCTTCAATAATTAGGAATGACAGGTTATAATTTCAGGTCCAAATTCGCTTGGAATGCCTACAACACTAAAAGCTCACTTTAAAATCTGAACTGTTTTTTGATTATGATACTTTTAAACCATATTTTTTTATTTATCATTAACTCAAAAATGATTCTTCACTGCAATGGGACACAACAGTGCCTCAGTGAAGGAAGAATTTGATTTTAGCGAATACATGACTTTCAGGGCCAGATAAAGTTGGATACAAATTCATTTTTTATGATTTTGTAAGGAGATAAAAAAAAAATTACGTAAGCAGTTTGCGACGGTTTAGACAGACTGAGGAAAATATTTCAATGTCATTTTATTTTTAAGTTATTTTAGGCAAATCTTGAGAAAACCAGTTTTGAATAATTATTATTAACCTTCCAAGTTCTTAAAGACTTAATATGTCCATTTCTTCCAAATCTCTCTCTCTCTCTCTCTCTCTC
>Proasellus_jaloniacus_7 ENA|HAFB01046827|HAFB01046827.1 TSA: Proasellus jaloniacus, contig comp125766_c0_seq1
ATTGCCATATATGGAGCTTTGCTGGGAACGAACTGTCTGTTGCCAGATTTCTTTGTTCATTACGAAACTCATTGCGCATCCGGAGGGACACCGCATCAAAGATGAGATTCGAAATATTTTTAGGACTGGTGGTTGCACTATGCACTAATGGACAAGAATCTAGCAGTGGTTGCAGATATTGGTGCAAAACCCCCGAAGGTCAAGCATTTTGCTGTGAGACAGACGTCCAACCCATTTCTCCTCCCATTGCTAAGCCAGACTATCTAGGAGAATGTCCACCTGTTCGACCAATGTGTCCTGCAACTAAATTTGGTCCACCTAAGACATGTTCCAGTGATGGATCTTGCCCTGGTGTCGAGAAATGTTGCTTTGATCGATGCCTTGAAACTACTGTCTGTAAGACACCAATCTATCCTGGTGGGGGAGGTATTGGAAGCCCAATCGGAGGAGGTGGACTTGGTGGTCCAATTGTAGGAGGTGGTCTAGGGGGTCCAATCGGAGGTGGTGGTCTT
>Proasellus_jaloniacus_8 ENA|HAFB01049181|HAFB01049181.1 TSA: Proasellus jaloniacus, contig comp170737_c0_seq1
AAGCAGTGGTGTTGTTGCTAGCCACTTCAGTTGAAATGCAAGATACTTCGTATCAAGGATGCAAATACTGGTGCAAGTCTTTAAATGGACAATACAATTGTTGCGATGGTCCGCATAACCCACCCGTACATCAAGGTCACTGTCCAGCTTCAAGGGATACTTTTTGCTCTAAATTGAACATGAGCAACGCAAGGCCTCCACAGGTATGTCGTAAAGATCGTCAATGCAGGCATCGAGAAAAATGTTGCTACGACAAATGCTTGAAGAAAAAAGTTTGCAAACCTGCTCAACATTTTAACAAAGATGGCAAAAAGGGTGACTGAAGATGCAATTCAACTATACTATCGAACAAATGTTTTTAGATGATGTCTTATTTAAAGGATAATTAAACCATTCTAATTGTTCTGAGATCCTATAAATGTACTAATACCACCAATTGCAGAAAAGTAATTGGAAATAATGTTTATCTGGAAACGACTTTATGTTTGGAAAAGCATTTGTTTACATTTAATAAACTTTATTTTTTGACCAGTTTGGCTTGATGAAAAAGCTCCGAAATTAAAAAATATTAACATGCAAAAAAAAAAAAAAAAA
>Proasellus_jaloniacus_9 ENA|HAFB01069034|HAFB01069034.1 TSA: Proasellus jaloniacus, contig comp429139_c0_seq1
CCGTTCCAACAACCACGGCAGCTGGAGCAACAACAACAACAACGGTTGGGTGTCGATATTGGTGCAGAACTGCTGATGGGGCTGCCTACTGTTGCGAATTGAACAACGCTGTTCCTAGTACAGTAGTTACTAAAACTGGTTCGTGCCCACCAGTGAGAACTTCCTGTCCACCCACGAGAGTATCTGCCCCTTTGATATGCGCCCACGATGGAAGATGTGGTGGCACTGATAAATGCTGCTATGACGTGTGTTTGAGGGAAAACGTGTGCAAACCTTTGTTTGTAGCTACAGGTAAATAGACGGAAG
>Proasellus_karamani_1 ENA|HAFC01002935|HAFC01002935.1 TSA: Proasellus karamani, contig comp3307_c0_seq1
AGCCTATTGTTGCCAAACTGACTACCAACCACTTGAACCAATCGGAGTGAAACGAACTGGTGTTTGCCCCCCTGTACGTCCTAAATGCCCCGCATCCAGATATGGCCCACCAAAGACCTGCGCCGACGACGGTGGATGTCCTGGGGTAGAGAAATGCTGCTTCGATAGATGCTTAGAGAATCACGTCTGCAAAACACCAGTTTTCTACTAAATTTACCTATTT
>Proasellus_karamani_2 ENA|HAFC01049393|HAFC01049393.1 TSA: Proasellus karamani, contig comp67288_c0_seq1
TTATTAACTATTTGATAACACAGACCTCTTAAATTTAAACTTAAAATGACTTTCTGATAAATTATTAATTGCTGTCAATTATGGCGGCTTTTGGCAGCCTTCTTAATCGTCAATTGTTTTTCTTATGAATATCAAAGGTATTTTCTCTGGGACTATTCGTCTAAAAGAACTACATTGCGAAGGATCCTCTGGCACTGATCTCAAGGAGAAAAATTATAAAGATGAAATTTGTGGTTTGCCTTTCTATCTTATTGGTTTGCCTGGGAATGACCTTTGGTCAAAGGCCAAGTTGTCAATTTTCATGCAAGAATTGGCTTACTAACCAGTACTACTGTTGTAAAAATGGTCTTTGCCCTCCAGTTCGTCCGGTATGCCCTGGTATTCGACATGGTTACGGAGGCCCAGTATTCTGTGGAAGTGACTTCGAATGTGCCCACTCTGAAAAGTGTTGCGAGGATGCTTGTTTCCCTGGAAAGGGAATTTGCAAGAGATCAGCTAACGTTGGAGAATTTGATGGAATTTACTAATTTAAGATCCTTTTAGTCATTGATTTTAGTTTAATAAATTTAAGATAAACTATTGGGATAAGTATTTTAATTATGTTGCCAAAATGTTGTCATATTTTTATTTGTAAATATATAAATTACATTTCTTTCGCCATGTTTTGTGTAACTGTAAAGTTATAGCAATAAATTTAATTGAACAGTAAAAAAAAAAAAAAAAAAAA
>Proasellus_karamani_3 ENA|HAFC01050173|HAFC01050173.1 TSA: Proasellus karamani, contig comp67827_c0_seq1
TCAACGCAGAGTACGGGGGAATCAGTGTTCAATATTCACTCACAAAAATGTTCAAGGTCGCTGTCTTAGTAGCCGTGGTTGTCTGCGCAATTTCAGTTGCCGAAGCCGCACGTGGTGGAGAATCTAGACATTCTGGAGGGGGATCAAGTAGCGATTGCCGCTATTGGTGCAAGACCCCAGAAGGAAGATCCTACTGCTGCGAAAACGAAAACCAAAAACCAGGCAATGTTGGTGGTGACAAAAGAGGGGAATGTCCACCCGTAAGACCCACTTGCCCCAAAACAAGAGGTGGACGTCCTAATACTTGCTCCAATGACGGGGCTTGTCCTGGAAGAGAAAAATGCTGTTTTGATAGATGTCTAGAACAGCATGTATGCAAGTCCCCGATCTAAGTTAAAATATACAACTAAAACTTAGGTAAAAAAGTACTAAAAACTAACATGCTTTGAGATGATTAATTGATAAATTTAAGTAATCATAATATAAATAACATCTTCGCAATTAATGTCGTAAACTCGTAATCAAAGGCATTATTTACGTAATATTTAATTCTAAATTAAATGAAATATCTTGTTCTATAATTACGTGTCCATCAATATTTTATTTGTTTAATTGCTAATGCTTAATGAGTAGAAATTGTAAACCTTTATGTAATTAAATTGGAAAATGTAAAAAAAAAAAAAAAAA
>Proasellus_karamani_4 ENA|HAFC01055685|HAFC01055685.1 TSA: Proasellus karamani, contig comp71196_c0_seq1
GAGGAATATCGTTTCCGCAAAGTCTTCGGCGACAGAGTTTTTATATTTTAAATAGCTCGGCCAAACACAATTTTCAAAGTATCCTTTTGGGTCAAAGTTTGGGTAATTTCTCTTTGCTCTCCTTAATTTACACGTTGTTGAATCAATGTCAAGAAAAAACTTTAAATGACACAATGAAGACAATCTATTGTCACTGTACACTAGAAATCCTTCGATAATTATTATACTTTTCGGTTTGTGGGCGAAGATTTTAAAGTTGTTAATGATTTTATTAAGATCATTATAGTATTTATCCATATTGTGCACTGCGAGACTTTCCCAATCATGGTACATTGCTTCTTCTACTTGGCCATCCGATGAATGTTTCTCGCAGGCTTTCGTAGACATGAAACGAATCCCGCATCTGGAACAAATTTCAGGATCATCTATTTTTATGTAATCATCTTGTTTGCAAACGATAACATTTTGGATAGTTCGCTGTAAATAACTCGCTAGAGAAGATTTCCCTGCATTTGTTGCCCCAGATATTCCTATCACGAGAATGTTATCCATGAATATGTTTTATTCAACAGGTGGGTCAGAACGGAAAAACCAGCACACCTTTAGGCTAAACAAATTTTGTTTGATTCTTGGGAGATTATTACGTGGTCCTAGTTTGTAGTCAGCACAACGTCAGAGTTTACGTTGTTGTGAAGTGCTGCACTTGTTTCAAAAGATGACCGTTTTCATCACCATCGTCTTATCTTGTATTGTCCTGGTATCAACTCAGGATACTCCTACGCCAGTAGGAGCTCCAGTTGGGGATAGTATCCCACCTGCAACCAATGGAACTGTCAACACTAGAATATTTGGGGGCCCTTCTGGAGTCAATAGTCTTATCAATACTCTTGCACACTCGGTAGGTTCTGGATTAGGAAATCTTCTTCAGCCAGCAATTGGTTTAACTCAAGCTGCGGTTGGATCAGGTGGCATACCAATAAACTTTAATGATCAATTAAGACCTGGTGGTTTTGGTCATGGAGGTCAAGGAGGATTTGGACATGGAGGCCAAGGTAGTTTTGGGACAGGAGGACAAGGTGGATTTGGACATGGTGGGCAAGGTGGATTTGGGGGGCATGGAGGTCAAGGTGGATTTGGGCCTGGCGGACAAGGTGGATTTGGGGGACATGGAGGTCAAGGTGGGTTTGGACAAAGTCATGGAGGATTTGGAGGCCAAGGTGGTTTTGGTAGGCCCGGACAAGGATTTCGTGGAAAACCAGGGTCATGTCCACCAATTCGACCCACTTGTCCTTCTACAAGAACTAACATTCAACCAGTAATCTGCAGACGCGATAACCAATGTGCTGGTGTACAGAAATGCTGCCCTGATGTTTGCCTCCAACCAGATTTAGTATGCAAAAATCCTATTTAAGCATTTCTAAAAAGTAAAAGGTTATTATCAGTAAACACTCTGATTAGCACATTATACTATTATTGAAAATCTTGTTAAACCATATGATGTAACAATAGCATTTTAAAATATATTTTAATTAATTTTA
>Proasellus_karamani_5 ENA|HAFC01059282|HAFC01059282.1 TSA: Proasellus karamani, contig comp73143_c0_seq1
ATCAACGCAGAGTACGGGGGATGTCAGTGCTAGAACATTTATGATCAAAATGCTGAGATTCCTCGTTTTAGTGGCATTGGTGATATGCGAATGCTCTTCTGGCAATGATGGAGACTCAAGACATCATGGCGGAGGAGGACCCAGTAGTGACTGTCGATACTGGTGCAAGACTCCTGAGGGGCGTTTCTACTGTTGTGAAACAAACAATGATAAACCAGGATTCGTTGGTGGTGGAAACAAAAAAGGACTTTGCCCCCCAATTAGGCCCGCTTGCCCAATTGGCACAAGAACTATGCGTCCAAGAAGTTGTTCTCATGATTGGGCCTGTCCTGGAGTCGAAAAATGCTGCTTTGATAGATGTCTAGAGCAGCATGTATGCAAGCAACCGATGTAACGGAAAAGACTTATGGGCTTGATGTCATATATTAAAAAATCACATTAAAATAAATTAAAAGGTTGACTAATTGATATTCACTCCATTAGTTATAA
>Proasellus_karamani_6 ENA|HAFC01063302|HAFC01063302.1 TSA: Proasellus karamani, contig comp75076_c0_seq1
TATTAACTATTTGATAACACAGAATTAAATGTAGTATTATTAAGCAGTTTGACGGCGTCCGGTGGAAAGAATTATAGAAGACTTTTGGTTCAAATTTGTATTGCCATATTTGGAGCCTTGCAGGGAACGATTAGTCAGTCGCCAGATTTCTCCCTTATAACGTAACTTAGTGCGCCCGGAGGGACAACACAGTATCTTAAAGATGAAATCAGAATTTTTTGGGATACTGCTGTTGGCAATATGCGTCTTTGGACAGGATTCAAGTAGTGGCTGCCGATACTGGTGCAGATCTCCTGAAGGCCAAGCTTTCTGCTGTGAGACAGACGCCCAACCCATTTCACCCCCAATTGCCAAACCCGACCACCTTGGAGAATGCCCGCCCGTTCGCCCAGTATGTCCCGCAACAAAATTCGGCCCACCCAAAACATGTTCTAGCGATGGATCTTGTCCAGGAGTAGAAAAATGCTGCTATGACCGATGCCTTGAAACTACTGTCTGCAAAACACCAGTTTATATTTAATGATGTATCCTTAAATTTAATTCATGTTGTAATCAAATAAAATTAAAAAAAAAAAAGTTTTAATTTAGGAAAGCATTTGGAACCCCAACGGAAAACAAATTGATTTATCCCAAAGTTTCATTCTATAATTTAAAAAAAAATTAAACAAAATATGATGTAATAATTTAATTACAAATAATAATATAAAATAGGATAATAAATAATTATGTCTTTGCCTCCCATATTAACTTCCGGAAAAGTATCGGAAGGGGCAAGATTTTTATTTCCTTTAATAAATAAATGCCTTGTTTATAATAGAAATGTATATGAATTTATCTTAACGCAGTAAAACCTAAAATAAACCAATAAAGCTTCAAAAAAAAAAAAAAAAAAAAA
>Proasellus_karamani_7 ENA|HAFC01065992|HAFC01065992.1 TSA: Proasellus karamani, contig comp76167_c0_seq1
TATCAACGCAGAGTACGGGGGATAGTGAACTGAAGTGGTTTATTCAAAATGTTAAGGTTCACTCTCTTTGCGACTTTGTTAACACTAGCAGTAGCGGCTACTATTTCGGAAACCAAAATTCCTTCTACTGCATCGCTCGCACCAGAGAAAATTGGCTGCCGTTACTGGTGTAGAAACCATGACAATAGGGTATATTGTTGCGAGACAAATGGTACACCAAATGTGAAGGTTGACGTTAAGCCGGGGCAATGTCCTGTTGTTAGGAACGAATGTCCAGAATTATCAAGAACAACAGGTCCAAAACCAAGTCTTGGAAAACCACCCAAGACATGTGCCCATGACACTGCATGTCTAGGAGCTGAAAGATGCTGCTATGACCGATGTTTAAAAGCCAGCGTTTGCAAACAGCCAATAAACGATAACTGCGGCAATGCAATTTATCCAAATATTCAACATTCTGGAACTAATGTACCCCAAATAGGAACAGCAGGAACAGCCTCAGCAGTAGGAACGGTAGGAACAGCAAAAACAGTAGAAATGACAAGAACAGCAGGAGCAGCATCAGCCGTAGGAACAACAGGAACAGCAAGAGCAGCATCAGCAGGAACTGCAGGAACAGCAGGAATGGCAAGAACGGTATAAACTGCGGATCCTTGTTTGATCAGCAGGAACTAGTTTAAACCGCAGGCTTGCTATGGACAAGAAGACACAGGCCTATATTTCATTTTGCAGGAAGTTTTATTTCTGAGTAAAGTTCTATATTTAAAAATTACTTGTCATTTTAAATAAATTTTCAGCATTAAGTGAAAAAAAAAAAAAAAAA
>Proasellus_karamani_8 ENA|HAFC01091675|HAFC01091675.1 TSA: Proasellus karamani, contig comp81326_c0_seq1
ATCAACGCAGAGTACGGGGGATTCCGAAGATTGTCACCAGTCTGAAAGTAACGGCATTTCTAACAAGATGAAGCTGATAATCCTTGCTGCCTTAGTCGCCTGTGCCTCTGCATATCCTCAGGAAGGACTAGAATATGAAGTAACGAGCGGATGTAGGTACTGGTGCAAAACCCCCGAAGGCCAAGCCTATTGTTGTCAAACTGACTATCAACCTCTGGAACCAATCGGAGTGAAACGAGGTGGAAAATGCCCACCAGTTCGCCCCAAGTGCCCACCAACCAGAGGTGGTCCTCCAAAGACTTGCGCAGATGACGGAGGCTGCCCTGGAGTTGAGAAATGCTGTTACGACAGATGCCTCGAGAATCACGTCTGCAAAACTCCAATTTTCTACTAAATTTGTTTCTACTAAACTTCCTTTTTTATTTCGGATTTATTCTCGTTTTCTTCCATGAATTTATTATCTATTTTTCCCCCTTCTTTGCTGAATTTTTTCTTAACATCTTTTTTTGTTCTCTAAATAAAACTTTATTGTAAAAAAAAAAAAAAAAAAAAA
>Proasellus_karamani_9 ENA|HAFC01094679|HAFC01094679.1 TSA: Proasellus karamani, contig comp264451_c0_seq1
GAACGCATTGGATATTTAATCTCCGAAAATTAGTGTTCTTGTCCTATATAGATTATATAACGCAAGCAGATCCATGCTTGGTATCAACTTAATTGGAGCAGCAATGGTGTTGCTGGCTTTATCCTTTAAAGCGGAAGGTGTTTCATATACAGCGTGCAAGTTTTGGTGTAAGTCTTTAAACGGACAATATAATTGCTGCGATGGACCTCCGGACCCACCTGTTCACCAAGGTCACTGCCCAATTTCACTAGATGTTTATTGCCCTGAATTGAAGGCGCTGAACGTGAGGCCACCACAGGTTTGTCGAAATGATCGTCAATGCAAGCATCGGGAAAAATGTTGCCACGACAAATGCTTAAAGAAAAAAGTTTGCAAACCTTCTAGACATTAACTTATTTGTTAACGAAAGGGACTTAATTTACAGTTCACCTACTCCTGAATAAAGAGTTTCAATAAGCAAGATATCTATACGAATAATATATTGATTAATACACAGTAATAGGTAAATATAAATTAAAACAATATGTAATTTTGTTCATAATTAATGTTCTTTTTAGACGTGACAATTGACCGTGATTACACTTGAATTGATTTACTACAAGCAAACTTACCTTTCTGTAT
>Proasellus_margalefi_1 ENA|HAFD01010508|HAFD01010508.1 TSA: Proasellus margalefi, contig comp21479_c0_seq1
AAGCAGTGGTATCAACGCAGAGCCCCTTTATTTTTTTTTTTTTTCGTTGGAGAGATCATCAGTGTCCAACGTTCCCTCTCCAAAATGTACAAGGTCACCGTTTTAGTAGTAGTTGCCGTTTGTGCAATCTCAGCTGCTGATGCTGCACGTGGAGGAGCCAAGCATTCGGGTGGAGGTGGATCCAGCAGTGATTGCCGATATTGGTGCAAGACTCCAGAAGGAAGATCTTACTGCTGCGAATCAGAAAACCAGAAACCAGGCAATGTAAGCGGGGACAAAAGGGGACAGTGTCCCCCAGTAAGACCCACTTGTCCCAAAACTAGAGGTTCACGACCAAATCCTTGTTCCAATGATGGTGCTTGTCCTGGAAGAGAGAAATGCTGCTTTGATAGGTGTCTAGAACAACATGTATGCAAATCACCGGTCTAAGATAACAAAAAGTGATGAATTAAGAATTGCGAAAAACAACTTAGGCAAAGATGGTTATTAAATAAATTCAATTGTTAATTCCATATTCTACTTAAGATTGTTGATGTTTCAAAATAGTTCTATGTATTTTTGAAAATTATTTGTTACACTGAGGACCAATTTATGATTAAAGCAACCCTTGTCTTGATTTGAGGCCCAATTAAAGCTCTACAATAGCATTAAAAAAAAAAAAA
>Proasellus_margalefi_2 ENA|HAFD01012412|HAFD01012412.1 TSA: Proasellus margalefi, contig comp25341_c0_seq1
ACGATGGTGGAGCTGGTGGATTTGGAGGAGCTGGATTTGGACACGGTGGTGGAGCTGGTGAATTTGGACACGGTGGGGGTGGAGGAGCTGGATTTGGACCAGGTGGAATTTTACCTGAAGTAAGTAGTGGGTGTAGATATTGGTGCCGATCACCTGAAGGCCAAGCTTTCTGTTGTGAGACAGATGTTCAGCCCATTTCACCTCCAATCGCCAAGCCTGACGCATTAGGAGATTGCCCACCTGTTCGTCCAGTTTGTCCCGCTACCAAATTCGGTCCACCAAAGACATGTTCAAGTGATGGATCGTGCCCAGGTGTTGAGAAATGTTGTTATGACAGATGCCTTGAAACTACCGTATGCAAAACACCCGTCTACGTTTAAAGATTTATCACTAAATTTGTTATTGCTGGAATCAAGTAATTGTTTTTAATACATTCTGAAAAGTATTAGTTTTTTGTCTGTATTCAATCCCTACATACAATTAAGCTTTATTAGCGTGCCTGGAGATGAAGGTATAGATGGGAATAATAATCTCAATTCATTTGATGTACTTTATTACAAAAAAGAAATGAAATATAATTAATTTATTTAGCACTATTCTCAGAAAATAATCAATTGATAATGAAGATTAACTCGTTTTATTCAACGTGCCTAAAAAACTGCATTGTTTAATCCTTATAGACTTTTTAAGTTTTGAAGTGGCTTCCAATTTCAATATATTCCAAACAAAGATATTTGACATTTAATTAATTTAAAAATTATATTTTATAATTGAAATGCTTTTGAAAATAATTGAATAACATAGAAGTATTATTATTATAAATGTTTTCTGAATTTTTTCCAACATCCGCAGAAAAAACTGATAAAAAAAATAATTATTA
>Proasellus_margalefi_3 ENA|HAFD01014167|HAFD01014167.1 TSA: Proasellus margalefi, contig comp29147_c0_seq1
ACGCAGAGTACGGGGGACGACTGTCATATGGAGAATCAGTCGGTCTGGAACCATTTATTATTAAAATGTTGAAGTTTCTTGGATTAGTGGCATTGGTCGCAGTGGTTGCTGGCATTGGTGAGGATTCCCGACATCACGGGGGCGGGTCCAGTAGTGACTGCCGTTATTGGTGCAAGACTCCCGAAGGGCGATTCTACTGTTGCGAAAATAATAATCAAAAACCTGGTTTTGTTATAGGTGACAAAAAAGGATTTTGTCCACCAGTTAGACCTTCTTGCCCAAGAACTAATAGGCCTCCAAAAAGTTGTTCTCACGACCTGGCATGTCCTGGATTGGAAAAATGCTGCTTTGATAGGTGCCTGGAGCAACATGTATGCAAACAACCTATCTAAATGAATATATTTGAAGTGATTAATTAAACAATGTTAACAAAATACTTTTGATTAACTATTAATTTGAAACTTTATTTATGCTTTAATAAATCATTAAAGAATAAAAAGTAAAAAAAAAAAAAA
>Proasellus_margalefi_4 ENA|HAFD01014934|HAFD01014934.1 TSA: Proasellus margalefi, contig comp30688_c0_seq1
GACAGCCATCAGTTTGGACGACGCCACATTTCTAATAAGATGAAGCTGATAATACTCGCTGTCCTAGTCGCCTGTGCCTTTGCTTACCCTCAAGGGGGATTAGGCCCTGGAGTAACGAGCGAATGTAGGTATTGGTGCAAAACTCCCGAAGGACAAGCCTATTGTTGTCAAACTGACTATCAACCCCTGGAACCAATTGGAGTAAAACGAACGGGGCTGTGCCCACCTGTGCGCCCCAGGTGTCCAAATGTCCCCAGATATGGCCCAAAGACTTGCGCCGATGATGGTGGATGTCCTGGCGTTGAGAAATGCTGCTACGATAGATGCTTAGAGAATCACGTCTGCAA
>Proasellus_margalefi_5 ENA|HAFD01015718|HAFD01015718.1 TSA: Proasellus margalefi, contig comp31675_c0_seq1
CTCCAATTGGTTCAAGTTCTTGATAGTCAGTTTGGCAACAATAAGCTTGTCCTTCTGGAGTGAAACGAACTGGTGCCTGCCCCCCTGTACGTCCTAAATGCCCAGCCCCCAGATTTGGCCCACCAAAGACCTGCGCCGATGACGGTGGATGTCCTGGAGTTGAGAAATGCTGCTACGATAGGTGCTTAGAGAATCACGTCTGCAAAACACCTATTTTCTACTAAATTTACATATTTTTCTTTATTTTACTCCTGAGCCATTCGTTTTCTTCCAAAAATTTTGTTTCACTTTTTTTCTTTTGCAGAAAAATAAAAAGTTTCAATGTTTTTTCTTTTTTTTCTTTAGTTCACTTCAATAAAATTTCATCCTACAAAAGGTGCCTGC
>Proasellus_margalefi_6 ENA|HAFD01067427|HAFD01067427.1 TSA: Proasellus margalefi, contig comp74127_c0_seq1
CAACGCAGAGTACGGGGGGGGCAGGGTGGATTTGGACCTGGAAGCCAAGGTGGATTTGGTCATGGAGGGCAAAGTGGATTTGGACAAGGAGGATTTGGGGGACATGGTGGTCAAGGGTTATTTGGTCAAGGTGGACAAGGCGGATTTGGTGGGCAAGGCAGTCTTGGTAGACCAGGACAAGGAGGTCGTAGAAAACCAGGGTCATGTCCACCTGTCAGACCAGTATGCCCTTCCACTAGAATCAATATTCAGCCAGTAATCTGCAGGTTCGATAACCATTGTACTGGGATACAGAAGTGTTGCCCTGATGTATGCCTCCAACCAGATTTGGTTTGCAAAAATCCACTTTAAATCTCATTGACACTGATTGATGAGATTTTGACCATTTAATTACCGCAAACTTAATGTTGAAAATCTTATTTACCTATATTTTAGAAACTATAACAGTTTAAAATGTACTTTTTTCATATTTCATCAATGATTCTCATTATCTTTATTTGTAAATATTATTCCAAATAAAATAAAAATTGTAACAAAAAAAAAAAAAAAAA
>Proasellus_margalefi_7 ENA|HAFD01067447|HAFD01067447.1 TSA: Proasellus margalefi, contig comp74740_c0_seq1
TCATTCTAGTTGACTGAAGCAGAATAATCAAAATGTTCAGGTTGGCTCTCTTGGTGGCACTGATAGCATTATCTTTATCAGCGACGGTACCAGAAACTAAAATTCCGAAAACTGCGTCACTTGCTCCAGAGAAAATTGGCTGCCGTTACTGGTGTAGAGACCATCACCATAGAGTTTATTGCTGCGAGACTAATGACAGACCTAACATTAAAGTAGATGTAAAACCTGGACAATGTCCAGTCATAAGGGACGAATGCCCTGAGTTAATGAGAAGTTCAGGTCCAAAATTAAATCTTGGAAAGCTACCAAAAATATGTGCCCACGATACTACTTGTCCTGGAGTGGAAAGATGTTGCTATGATCGATGTGTAAGGACCAGCGTTTGTAAAGAACCAATAACCGACAACTGCGGCAATACGATTTATCCTAGCGTTCAAAGTTCAGGAGCCCCTCCTAGGGTCAATGTTTGAATAGCGGGATTGCAAAAAGCAAGGCACAAGCCTAGTTTAGTAAAATTAAAGAAAATTTTATTTATGTAAAAAAA
>Proasellus_meridianus_1 ENA|HAFE01018401|HAFE01018401.1 TSA: Proasellus meridianus, contig comp37897_c0_seq1
ATAAAAAATTTTCAAAATCTGAATTGCCATATATGGAGCTTTGCTGGGAACGAACTGTCAGTGTAAGTTGCCAGATTTCTTTGTTCACAACGTAACTCTTTGTGCATCCGGAGAGACATCGCATCTAAGATGAGATTCAAAATATTCTTAGGACTGGTGTTTGCACTATGTGTCAGTGCACAAGAATCGAGCAGTGGTTGCAGATATTGGTGCAAAACACCGGAAGGTCAAGCATTTTGTTGCGAGACAGACGCTCAACCCATTTCACCTCCTATTGCCAAGCCAGATTATCTAGGAGAATGTCCCCCTGTTCGACCAGTGTGCCCTGCTACTAAATTTGGTCCACCTAAGACATGTTCCAGTGATGGATCTTGCCCTGGAAAAGAAAAATGTTGCTTTGACAGATGCCTTGAAACTACTGTCTGTAAGACGCCAGTTTATCCACATGGGGGAGGTATTGGAGGCCCAATCGGAGGCGGTGGACTTGGTGGCCCAATTGGAGGAGGGGGTCTTGGAGGTCCAATTGGAGGTGGTGGTCTTGGAGGTCCAATCGGAGGGGGGGGACTTGGAGGTCCAATTGGAAATGGTGGCCAAGTTCAACATCGTCCTGGTCTTGGGGGCCTACATGCAGGTGGGGGACTTGGGGGAGGTCCAATCGGAAATGGTGGTCCTGGACCTGGAGCTGATATATCTGAATTTGCAAGAAAACGTCCAAAACCATGATTATTTTAATTGCAATTTGCTATTTTGTTTACTGTTGACAAGAAATAAATGTATGTGCCTGTTTTAAAAAAAAAAAAAAAAAAA
>Proasellus_meridianus_2 ENA|HAFE01023701|HAFE01023701.1 TSA: Proasellus meridianus, contig comp45787_c0_seq1
TGGTATTAATAAATTACAAGTAAGCTAATGTTAAATTTTTTTTAATCATATCTATACTTTATGATGTTGCTCACGTTATTCGGTGTGGCTTTCTTATTGTTTCTGCCCTCTGATATCGAAGGAGCCCCCCAAAATGCATGTAGCTACTGGTGCAAAACTCCTCCGCCATTTAACCAGTACTACTGTTGTGACGATGATCCATATACTCCGGTTCATTCTGGTAACTGTCCACCAACTAAGGATACTTATTGTCCAATGATGTTAACTTCCCAGAAACCAAAAGTATGCAGCAGCGATGGCAATTGCAGTAATAGCGAGAAATGTTGTTACGACAATTGCTTGCATGATCAGGTGTGCAAACCAGCTGTTTGAATCCAACCTGAAACTGGAAAAAGAATCAACGGCGGAAGTCAAAGGATGTCCTGGGATGATATCTTTAGAATATCCAGAATTTTTATTTTTCCGCTGACCTTTTAATGTCATTCCTTGATTAGTTTTGTCTTCCAAATAGTTACTTTTTATGTTTATAAATTATATTTTAATTACTTATGTATTAATAGTACACGTTCAATTGAT
>Proasellus_meridianus_3 ENA|HAFE01029677|HAFE01029677.1 TSA: Proasellus meridianus, contig comp52571_c0_seq1
ATCGGAGAAAACTTGATTGCGTTTATAAGGTTGGAAGCTGGAAGTGGAAGAGCCAGTTTTGAAGGATCTCTCAGCTTGTCACTAAGTGTCCCTAGTTGAAGAAGTTACTGCAAAATGTTCTGGCAAGTGATTTCGGTGTTGTTGGTTGCATCCACTGTCATGGGACAAGATACTAGAAAACGTCCAGGAGGACATCATGGAGGAGGTGGATTTGGACCCGGTGGTGGAGCTGGTGGTTTTGGACCAGGGGGCGGAGCTGGTGGCTTTGGACCAGGTGGCATTGGACCAGGCGGCATTGGACAGGGTGGCAGTGGACCAGGTGACATTTTACCTGAAGTAAGTAGTGGATGCAGATATTGGTGCCGATCACCTGAAGGCCAAGCTTTCTGTTGTGAGACAGATGCTCAGCCCCTTTCACCTCCAATTGCCAAGCCTGACAGACTAGGATCTTGCCCACCAGTTCGTCCTGTGTGTCCGGCTACCAAATTCGGTCCACCAAAGACATGTTCAAGCGATGGATCGTGCCCAGGTGTTGAGAAATGTTGTTATGACAGATGCCTTGAAACTACCGTATGCAAAACACCCGTCTACGTTTAAAGATTTATCACCAAATTTATTATTGTTGGAATCAAATTATTGTTTTTAATACATTTTGTAATAGTATTAGATTTTGTTTGTATTCAATCCCTACACACAATTAACCATTATTAGCGTGCCTGGAGATGAAGCTATAGATGGAAATAATACTCTCAATTCATTTGGTATACTTTTTTACAAAAAATAAATGATATATAATTAAA
>Proasellus_meridianus_4 ENA|HAFE01030012|HAFE01030012.1 TSA: Proasellus meridianus, contig comp52869_c0_seq1
GCAGTGGTATCAACGCAGAGTGGATTTAGACCTGGAGGCCAAGGTGGATTTGGTCATGGAGGGCAAAGCGGATTTGGACAAGGATTTGGAGGTCATGGTGGTCAAGGGGGATTTGGACATGGTGGACAAGGAGGATTTGGTGGGCAAGGCAGTTTTGGTAGACCTGGACAAGGAAGTCGTGGAAAACCAGGGTCATGTCCACCAATCCGACCTGAGTGCCCTTCCACTAGAATCAATATTCAGCCAGTTATCTGCAGGTTCGATAACCAGTGTGCTGGAGTACAGAAATGTTGTCCTGATGTCTGCCTTCAACCAGATTTAGTTTGTAAAAATCCACTTTAAATCTCATTTACACTGATTGATGAGATTTTTATCGTTTACTTACAGCAATACCAGTGTAATAAAAATCTTGTTTAGCTATATTTTAGAAACTATAACAGTTTATTTTAAACTTTCTTCATATTATATCAATGATTCTCATTATATTTTTGTTAAATATTATTCCAATTGAAATAAAAAT
>Proasellus_meridianus_5 ENA|HAFE01030504|HAFE01030504.1 TSA: Proasellus meridianus, contig comp53294_c0_seq1
GTATCCAACATTCGCTCTCCAAAATGTTCAAGGTCGCCGTCTTAGTAGTAGTCGTCGTTTGTGCAATTTCAGCTGCCGAAGCTGCACGTGGAGAAGCTAGACATTCAGGTGGAGGCGGATCCAGCAGTGACTGTCGCTATTGGTGCAAAACCCCAGAAGGAAGATCTTACTGCTGCGAATCAGAAAACCAGAAACCTGGCAATGTGAGTGGAAACAAAAAAGGACAGTGTCCCCCAGTAAGACCTACTTGTCCCAAAACTAGAGGTGGACGACCAAATCCTTGTTCCAATGATGGGGCTTGTCCTGGAAGAGAAAAATGCTGCTTTGACAGGTGTCTAGAACAACACGTATGCAAATCACCGGTCTAAGATAGCAAAAAATTAAACAAATTACTTGGTCAAAGAGGGTCATTTAATAAATTCAATAGTTAAGTACATAAGAACATATTCCAATGAGATTGTTGATGTTTCAAAACAACTTAATTTATTTTGGAAAACTTTAATGTTATGTTTAATTTTTCGTGAAGTCCTTC
>Proasellus_meridianus_6 ENA|HAFE01046158|HAFE01046158.1 TSA: Proasellus meridianus, contig comp63472_c0_seq1
TTATGGTGGTGGCCATGGTGGTGGTGGTGGTGGTGGTGGTGACAAAAAAGGATTTTGTCCAGCAGTTAGACCCTCTTGTCCAATTAACCTAAGAGGTGGGCGCCCAAGAAGTTGTTCTCACGACCGGTCATGTCCTGGAGTGGAAAAATGCTGCTTCGATAGGTGCCTGGAGCAACATGTATGCAAACAACCCATCTAAATGAATATGTTCGAAGTGATTAATAAAACAATGTTAACAACATACTTTAGATTAACTATAAATGGGAAACTTTACTTATACCTTAATTAATTATTAAATAATGTATAAAGTCTGACAAAATTTTTGTACCTAATTAATTAGACAAGCTTTAACAAGATTTAAAAAACATCTCTGCACGCATTAAACATTTAACATACATGTACCATTTATTTGTAACGTTCCTGAATAACATTTGTCAAAAAAAATCTTCTAAACGAAGACGTTAATTATAATGAAGTTTGGCATCAATTATTTATTCATTGACTTTGAGTGCGATAACCGATTGGAAGAAAATTACTTAAAGTGACAACGGCAAAAGGACGATGGTAAACGACGCTTATATTTTGATTAAATACACAAATTATATAAAAATGTAAATTTTGAGTTAATTAATAAAAATATTCTACTTCGATAAGAAATGTCTGTCTTTGCTGCCCCTCGCCGGCCAAAGGAATTTGCAGGCAAATTATAAATTCATCGAAGAATTACAAAAAATAGCCATTTAATTCATCGTGTTGGCTATTTATATGCATTTGTATGCTATTTACATGCTTTTTATAGGCATTTG
>Proasellus_meridianus_7 ENA|HAFE01082365|HAFE01082365.1 TSA: Proasellus meridianus, contig comp69621_c0_seq1
CAACGCAGAGTACGGGGGGCCAGTCTGAAAGCAGTCACAATTCAATTAAGATGAAGCTGATAATCCTTGCCGCCTTAGTTGCATGTGCCATTGCCTATCCTCAAGGAGGGGGTCTAGGCCCTGGGGTAACCAGCGAATGTAGGTATTGGTGCAAAACTCCCGAAGGACAAGCCTATTGTTGTCAAACTGACTATCAACCACTTGAACCAATTGGAGTGAAACGAACTGGTGCCTGCCCCCCTGTACGTCCTAAATGCCCAGCATCCAGATTTGGCCCACCAAAGACCTGCGCCGATGACGGTGGATGTCCTGGAGTTGAGAAATGCTGCTACGATAGATGCTTAGAGAATCACGTCTGCAAAACACCAATTTTCTACTAAATTTTTCTTTTTTTTACTTTGGACTCATTCTCATATTCGTTTTATTCCAGTTTTTTTCTGTTGCGGAAAAATAAAAATTTTCATTGTTTTCTGGTTTTTTCTTTATTTCACTTCAATAAAATTTCACCCTTAAAAAAAAAAAAAAAAAAAA
>Proasellus_meridianus_8 ENA|HAFE01082495|HAFE01082495.1 TSA: Proasellus meridianus, contig comp70621_c0_seq1
TATCAACGCAGAGTACGGGGGTCATTCTAGTCGGTTGAAGCAGTATAATCAAAATGTTTAGGTTGGCTCTCTTGATGACAGTGGTAGCATTAGCAGTGGCGGCTAAAGTACCAGAAACTAAAGTTCCGTCAACTGCGTCACTTGCGCCAGAGAAAATTGGCTGTCGTTACTGGTGTAGAAACCATGACAATAGAGTATATTGCTGCGAGACAAATGACAGACCTGTCGTTAAAGTTGATGTAAAACCAGGACAATGTCCAGTTATCAGAAACGAATGCCCAGAATCAATGAGAGCTTCAGGTCCGAAACTAAATCTTGGAAAGCCACCAAAGACATGTGCCCACGATACTACTTGTCCTGGAGTCGAAAGATGTTGCTATGACCGATGTTTAAAGGCCAGCGTTTGTAAAGAACCAATTAACGACAACTGCGGTAATACAATTTATCCCAGCATTCAAAGTTCAGGAACCGGTGTTCTTCCCTCTGGACCATCAAGTCTACCACCACGCCTAGGAGCACCTCCTAGGGTCATATAGACGGGATTACAAAAAGAAAAGCACAAACCTAGTTTTAATAGATATAAAGTAAATTTTATTTTTGTAAAATATAAAAAAATTGTTTTAATTCCGGATGAAATATATTTCTCAAAACATTTGCTTTCAATGAACTGTCATCTTTTATCGTAGAACGTCTATTTTTAAGTTTCTGTGATGGGCAGTTAATTTCGGGCCTAAATTCGCCTGAAATGCCAACAACCATGCAAGAAAGCTCAATATGTGTTTCTGAAACATACTGTTACACTATGACAGTCTTGCCCCAATGAAGGAACAATTAAATTTTAGCGAATTATAATAACTTTCAGGTCCAGACAAAGTTTTTTAGTATCTAGATTTAAATCTGTTGAATACAACTATTATTTTTTTAGGAGTTTGTTTAGAAGATAAAAATAAATTACGTAAGCAGTTTGCAACGGTTTTATCAGACTGCGGAAAATATTTCAATGTCATTTTTTTTGTAACAAATCCAGTATTGAATACTAATTATTGATCTTCCAAGTTCTTAAAGACTTAATATGCCCAACCTTCCAAATCTCACTCTCTCTCTCTCTCTCTCTCTCT
>Proasellus_ortizi_1 ENA|HAFF01017227|HAFF01017227.1 TSA: Proasellus ortizi, contig c18246_g1_i1
CAACGCAGAGTACGGGGGAGTCAGAAAGCAGTCACAATTCAATTAAGATGAAGCTGATAATCCTTGCTGCCTTAGTCGCTTGTGCCTTTGCCTATCCTAATGGGGGGTTAGGCCCTGGAGTAACCAGTGAATGTAGGTATTGGTGCAAAACTCCCGAAGGACAAGCCTATTGTTGTCAAACTGACTACCAACCACTTGAACCTATTGGAGTGAAACGAACGGGTGTATGCCCACCTGTACGCCCTAAATGCCCAACATCCAGATTTGGCCCACCGAAGACCTGCGCCGATGACGGTGGATGTCCTGGAGTTGAGAAATGCTGCTACGATAGATGCTTAGAGAATCACGTCTGCAAAACACCAATTTTCTACTAAATTTACCCTTTTTTCTTTATTTTACTTCCGATTCATTCATTTTCATTTTCATTTTCATTTCCTTCCAAAAAATTCTTTTCACTTTTTTTCTGCTTCAGAAAAATGAAATTTCTTATTTTGTTTTTGGTTCTTTCTTTAGTTCACTCCAATAAACTTTCACATTAAAAAAAAAAAAAAAAAAA
>Proasellus_ortizi_2 ENA|HAFF01020011|HAFF01020011.1 TSA: Proasellus ortizi, contig c20735_g1_i1
CATTGGACCTGGTGGCATTGGACCCGAAGTAAGTAGTGGGTGCAGATATTGGTGCCGATCACCTGAAGGCCAAGCTTTCTGTTGCGAGACAGATGCTCAGCCCATTTCACCTCCAATTGCTAAGCCTGACAGACTAGGAAATTGCCCACCAGTTCGTCCAGTATGTCCTGCTACCAAATTTGGTCCACCTAAGACATGTTCAAGCGATGGATCGTGCCCAGGTATTGAGAAATGTTGTTTTGACAGATGCCTCGAAACTACCGTATGCAAAACACCCGTCTACGTTTAATGATTTACCTCCAAATTTATTATTGCTGTAATCAAATTGATGTTTTGAATACATATTGTAAAAGTATTAAAAAAAAAAAAAAAAAAAA
>Proasellus_ortizi_3 ENA|HAFF01021243|HAFF01021243.1 TSA: Proasellus ortizi, contig c21675_g1_i1
CAGTGATTGCCGCTATTGGTGCAAGACCCCAGAAGGCAGATCCTACTGCTGCGAATCAGAAAACCAGAAACCAGGCAATGTAAGCGGGGACAAAAGGGGACAGTGTCCCCCAGTAAGACCCACTTGTCCCAACACCAGAGGTGGACGACCAAAGTCATGTTCCAATGATGGGGCTTGTCCTGGAAGAGAGAAATGCTGCTTTGATAGGTGTCTAGAACAACATGTATGCAAATCACCGGTCTAGATAACAAAAACGATGAATAATATATTGTGAAAAACAACTTGGGCAAAAAGGGTTCTTAAATAAATTCTATTTCAAAACAGCTTTATTTCTTTTTGGAAATTTTAATGTTATATTTTGTTTTTCATGAAATCAAATAATTCCTACATAAAATTTTTTTTTCATTGATTAAAGTTCTACAACATTTTATTTC
>Proasellus_ortizi_4 ENA|HAFF01022641|HAFF01022641.1 TSA: Proasellus ortizi, contig c22615_g1_i1
ATTGGTGCAAAACTCCCGAAGGACGATTCTACTGTTGCGAAAATAACAATCAAAAACCTGGTTTTGGAGGTGGTAACAAAAAAGGATTTTGTCCACCAGTTAGACCATCTTGCCCAATGAGCGTAAGAGCAGGTCGTCCAAGAAGTTGTTCTCACGACCAGGCGTGTTCTGGAATGGAAAAATGCTGCTTCGATAGGTGCCTGGAGCAACATGTATGCAAACAACCAATCTAAATGATTATGTTCGAAGGGGTTAATAAAACAATGTTAACAATATACTTTTGCTCACCTATAAACTTGAAACTTATTTGCACCTTATTAAATCATATTATAATAATCAAAAAAAAAAAAAAAAA
>Proasellus_ortizi_5 ENA|HAFF01024461|HAFF01024461.1 TSA: Proasellus ortizi, contig c23872_g3_i1
CAGTCAGTTGCCAGATTCCTTTGTTCATAACGTAACTCTTTGTGCATCCGGAGGGACACCGTATCTACGATGAGATTCGAAATATTTTTAGGACTGGTGTTTGCATTATGTGTCAATGGACAAGAATCGAGCAGTGGTTGCAGATATTGGTGCAAAACACCGGAAGGTCAAGCATTTTGCTGTGAGACAGATGCCCAACCCATTTCCCCTCCTATTGCCAAGCCTGACTATCTAGGAGAATGTCCACCTGTTCGACCAGTATGTCCTGCTACTAAATTTGGTCCACCTAAGACATGT
>Proasellus_ortizi_6 ENA|HAFF01026433|HAFF01026433.1 TSA: Proasellus ortizi, contig c24967_g1_i1
CAAGGTGGATTTGGACATGGAGGATTTGGGGGTCAAGGGGGTTTTGGGCATGGTGGACAAGGCGGATTTGGTGGGCAAGGTAGTTTTGGTCGACCTGGACAAGGAGGTCGTGGAAAACCAGGGTCATGTCCACCGGTCCGACCTGAGTGCCCTTCCACTAGAACCAATATTCTGCCAGTTATCTGCAGATTTGATAACCAGTGTACTGGGATTCAGAAGTGTTGCCGTGATGTTTGCCTCCAACCAGATTTAGTTTGCAAAAATCCACTTTAAACTAAACCTCATTGACACCGATTGATGAGATTTTGACCGGTTGCTTACCGCAATGTTAATGCTGAAAATCTTGTTTAGCTATATTTTAGAAAGTACAACAGTTTAAAATATACTTTCTATCTATTTCATAAATGATTCTCATTACTTTTTTTAATATTATTCCAAATGAAATAAAGTTGTAACAAAAAAAAAAAAAAAAAAA
>Proasellus_ortizi_7 ENA|HAFF01079989|HAFF01079989.1 TSA: Proasellus ortizi, contig c70649_g1_i1
ACGCAGAGTACGGGGGATTCATTCTAGTCGACTGAAGCAGTATAATCAAAATGTTTAGGTTGGTGCTCTTGGTGACATTGATAGCAATATCGGTGGCAGCTACGGTACCAGAAACTAAAATTCCATCGACTGCATCACTTGCACCAGAGAAAATTGGCTGCCGTTACTGGTGTAGAAACCATGACAATAGAGTATATTGCTGCGAGACAAATGACAAACCTACCGCTAAAGTAGATATAAAACCAGGACAATGTCCAGTCATCAGAAACGAATGCCCAGAATCAACGAGAAATTCAGGTCCAAAACAAAATCTTGGAAAGCCACCAACGACATGTGCCCACGATACTAGTTGCCCTGGAGTTGAAAGATGTTGCTATGACCGATGTTTAAGGGCCAGCGTTTGTAAAGAACCAATAAATGACAACTGCGGCAATACAATTTACCCTAGCATTCAAAGTCCAGGAAGCCGTGTACCTCCACCGGGGCCATTAAGTCCATCATCACTACCAGGATCACCAGGATCAGGGATTGCAAAAAGCAAAGCTCAAGCTTAGTTTTAATAAATTTACATGAAATTTTATTTTTGTTTAAAATAAAAAAATAATTTAAATTTCAAATGAAATATATTTCTCAAAACAAAAAAAAAAAAAAAAAA
>Proasellus_parvulus_1 ENA|HAFG01017161|HAFG01017161.1 TSA: Proasellus parvulus, contig comp33017_c0_seq1
GGAACAAGGTTAGAATTTTCATTCTTCGTTCAGTCTCGCTTCCAAGTTATTGTGCGTCATTTTATTACTGGTTTATGTGTAAAGAATAAATATCAATCCTCAAAAGCTAAAAGATGAAGCTGATAATTACATGCTTAGTGCTAACTCTCACAGTTGCTTCAGCTCAGAACATATTTTGCAGAGGAGGCAAATACTGCGAGAATAAAATAACTAAACAGTATTTTTGCTGCGATAACCTTCCAGCTACTCAACGCTATTGTCCACCCGTGAGGCAAGATTGCCCCCAAACCAAGATCCTTTTTCCCAAGGACTGCGTTTACGACACCGATTGCGACGGTGGGATCTATGAGAAATGCTGCTTTGACACCTGCCTACAAGATAAAGTTTGCAAAACTTCGTTGCTTGAAAATCTCGGCCAGTTTGGAAACGCGGGAATCTTGGGTTGAAAATATTTGTAGATTTGAAGATAAAGCTGGTTAGGCTTATCAATAAAAATTTAACAAAGGATAGAAAATAATAAATCTAAAATTTATTTAATTTTATTATTGTTTATCCTTTCTATTTCATTGCTTAAGTGGTTAAGTGGTATTGTAGTATCAGCAAACGTCCTCCAAAAAGGATACTTGCATAC
>Proasellus_parvulus_2 ENA|HAFG01020528|HAFG01020528.1 TSA: Proasellus parvulus, contig comp40019_c0_seq1
CAACGCAGAGTACGGGGGGCATTGGATCCGTAATCTCTGAATATTAGTGTTCATGATCTTATACGTAGATAATACCCGAATTAACAGATAATAACAACGAAAGAATTTTTCCATTCTCTTTGTATCAACGTACATCGCATACATCATAGAGGAACCATGGTTGGTGGTATCAACTTACTCGGAGCAGCAATGGTGGTAGCGCTGACCTTATCCGTTGAAACGGGAGGTGTTTCTTATACGGTGTGCAGGTTTTGGTGCAAGTCTTTAAACGGTCAATACAATTGCTGCGATGGGCCGCCTAATCCACCTGTTCATCATGGCCACTGCCCAATTTCGTTGGATGTCTATTGCCCTGAATTGAAGATGCTCACCGTGAAGCCGCCTCAGGTATGTCGAAATGATCGGCAGTGCAAGCTTCTAGAAAAGTGTTGCTACGATAAATGCTTGAAGAAAAAAGTTTGCAAACCTGCAAGACATTGACTTCTTTGCCAACGAAAGTGACTAATGTTGAAATTCATCTGCTTCTGAATATAGCGTTTCAATCAACAAGAAATCAATACCAATAAACTTATTATTATAATTTTATTTGGCATATAATTTTGAACTGCATTTAATTTCGTTTATAAGCATAACAATACGTAATTTTCTTCTTAAAATTGATAATTAACTGCAATTACACTTGAATTAACGTACTATAAACAAATTAATTTTGATGTGAAGTAGTCAAAAGGGTTGTTTGTTAAATAAGTAATTTGTGTAATAAATACAAATTTCTTCCTTTGAAATTCCATTTTTGCCTAAAAAGACGTCGAAGCTATTTGTGGTCTATTTAACAGCGATGACTCATATTTTGGAACAGGTTTTTATTATTTTTTTTTAATCCTAAATTTAGAAATAAAAATAAAACAGTTAAACTGTGCCTCTTATCTAGGCAACTTAATCTCAAGCTTTTGTATATATTCCAATCTCTAAGATGCGCAATAAAATTTCCACTTCCATAATTGCTGATAATTTCCAGTTTTAAATTCGATTACTTGGCTTTATTTATAACTCATCATGCGAGTAGGTTAATTTACTGGTGGCAAAATAAATTTCTAATCTTCATATGGATAAATGGTTCAAATCCCCCCCCCAATCAACCACATCATAAAATAAAATGAAATATCAAAAAAAAAAAAAAAA
>Proasellus_parvulus_3 ENA|HAFG01026827|HAFG01026827.1 TSA: Proasellus parvulus, contig comp50662_c0_seq1
ATTATCTATTTGATAACACAGCATTTGAAATTGCATCAACTTCTTAATCAGATCTTATAAATGATGTTGATAACACTATTTGGTGTCGTAGTTTTAGTCCTTGTATCTCCCGAAATCGAAGGCGCCCCAAGTTACGTATGCAGCTACTGGTGTAAAACTCCTCCACCTTATAACCAGTACTACTGTTGTGACGATGATCCATATACTCCGGTTCATTCTGGTAACTGTCCAAAGCCTCTTAATACATACTGTCCTCAAATGTTCACTTCTCAGCAACCAAAAGCGTGCAGTAGCGATGGAGGCTGCAATAATGACGAGAAATGTTGCTACGACAAATGCTTACACGAACAGGTGTGCAAACCAGCCGTCTTTCACTAAAATGACATCCATGTAGTTACGGAAAAGCGTCTTGGACTCTCTATGATTGCTAAAAGAATTCGTCTGGAATTGTCCAGGAAAGCAATCCATGAACTACAATGCCGTGAACATGAATCACTTTTACTCTTTATTTTTTAGTGGATCCCCAATACCCTTCGGTGGAAAAAAAAATTATTTTATTTTTTACTTATAGATAAGTTTAGGAATTGTATTGAAGAAATAGTAAACGTATATGTGTTATTTAGTTTGCAGTAAAACTAATTTAAGGAAATAAGCTTGTATTTAACAGTTATAGTTATACATGCATACTAGTAAACTAATTCGTAATCTATTTTCATTAACGTGTATCATTAATAAATTTTAAAAGGCAAAAAAAAAAAAAAAAA
>Proasellus_parvulus_4 ENA|HAFG01057623|HAFG01057623.1 TSA: Proasellus parvulus, contig comp80300_c0_seq1
GCCTATTGTTGTCAAACTGACTATCAACCACTTGAACCAATTGGAGTGAAACGAACTGGTGCCTGCCCTCCTGTACGTCCTAAATGCCCAGCATCCAGATTTGGCCCACCAAAGACCTGCGCCGACGACGGTGGATGTCCTGGGGTAGAGAAATGCTGCTATGATAGATGCTTAGAAAATCACGTCTGCAAAACTCCAATTTTC
>Proasellus_parvulus_5 ENA|HAFG01057985|HAFG01057985.1 TSA: Proasellus parvulus, contig comp80517_c0_seq1
TGGACAAGGTCATGGAGGATTTGGAGGTCAAGGTGGTTTTGGTAGACCCGGACAAGGATTTCGAAGAAAGCCAGGTACGTGCCCACCACTTCGGCCCTCTTGTCCATCTACAAGAATTAACATTCAACCAGTAATCTGCAGAGTCGATAACGAATGTGCTGGTATACAGAAATGCTGCCCTGATGTTTGCCTCCAACCAGATTTTGTTTGCAAAAACCCTATTTAAATATCACTGAAACCCAACTATGATCGTTTGACGCTTACATATGATCACCACATTCTTATGAAAATCTTGACATATCAACAGCAATTCAAAATATATTATTTCATATTTCTACATTTCATCATTCATTCTCATCATCCCTTTTTTTCTATGATAGCAGATAAAGGTGCTTTGATGAAAAGCGAAATTATAATTTCCTGAGTTTATGAATTCTGAATATGTGGATACTTGGGAATACGGCAATTCTCTCCATTTCATTCAATGTTTGTTCTTTATATTGAAACTTTAAAGTTCTCATTTATGTTTTAATTGATAACTTAATCCTCAACATGTATTACTTATAAGCATATAATTTATATTTGTGGAATAAAGAACCAGTGAATTGATAATGTTTTTACGCTCTATGGCAACAACACTAGGGCCTAATTTACATTCTAAATTCTATAAGTTTTAACCCTTAGATCTGAAGTACCGTATTGGTGGCGGGTGCTCACTACAAATGATGCACACCCAGCACAGGAATTCCTGATAGGCCCTATAGGCCCAGGACGTGGGGCGTCAGCAGTTGCGACAGTCGTATAGCTCATTTCT
>Proasellus_parvulus_6 ENA|HAFG01069128|HAFG01069128.1 TSA: Proasellus parvulus, contig comp84877_c0_seq1
ATCGGTGCCGGCTAAGGTACCTGAAACTAAAATTCCGTCGACTGCGTCACTTGCGCCAGAGAAAATTGGTTGCCGTTACTGGTGTAGAAACCATGACAATAGAGTATATTGCTGCGAGACAAATGACAGACCTATCGTAAAAGTTGATGTAAAACCTGGACAATGTCCAGTCATCAGAAACGTATGCCCAGAATTAACGAGAACTTCAGGTCCAAAACCAAATCTTGGAAAGCCACCAAAGACATGTGCCCACGATACTACTTGTCCTGGAGTTGAAAGATGTTGCTATGACCGATGTTTAAGGGCCAGCGTATGTAAAGAACCAATAAACGACAACTGCGGTAATACCATTTATCCTAGTATTCAAAGTACAGGAAACAGTGTACCTCCATCAAGACCAACAAGTCAACCACCACCACTAGGAGCAGCACCTCCTAGACTTAATGTTTGAATAGCGGGATTGCAAAAAGCAAAACACATGACTAGTTTTATTATACTTAAAGGAAATTTTATTTTTGTA
>Proasellus_racovitzai_1 ENA|HAFH01009108|HAFH01009108.1 TSA: Proasellus racovitzai, contig comp17191_c0_seq1
CAACGCAGAGTACGGGGGCAGTTGCCAGATTTCTTTGTTCATTGCGTATCTCTTTGTGCATCCGGAGGGACACCGCATCAAAGATGAGATTCGAAGCATTTTTAGGGCTGGTGCTTGCATTATTTGTCAATGGACAAGAATCGAGTAGTGGTTGCAGATATTGGTGCAAAACACCGGAAGGTCAAGCATTTTGCTGTGAGACAGATGCCCAACCCATTTCCCCTCCTATTGCCAAGCCGAACTATCTAGGAAAATGTCCTCCTGTTCGACCAGTGTGTCCTGCTACTAAATTTGGTCCACCAAAGACATGTTCCAGTGATGGATCTTGCCCTGGAGTCGAAAAATGTTGCTTTGATAGATGCCTTGAAACTACTGTCTGTAAGACACCAATCTATCCAGGTGGGGGAGGTATTGGAGGCCTAATCGGAGGCGGTGGACTTGGTGGTCCAATTGGAGGATCGGGTCTTGGAGGTCCAATCGGAGGT
>Proasellus_racovitzai_2 ENA|HAFH01009174|HAFH01009174.1 TSA: Proasellus racovitzai, contig comp17259_c0_seq1
CAGTGGTATCAACGCAGAGTTACGACCGTCATATGGAAAACCTGTCAGTCTTGAACCCGTTTCCATTAAAAATGTTGAATTTTCTTGTTTTAGTGGCATTAGTGGCAGTTGTTGCTGGAAATGGAGGTGACTCCCGACATTACGGAGGCGAATCCAGCAGTGATTGCCGCTATTGGTGCAAGACTCCCGAAGGGCGCTTCTACTGCTGCGAAAATAACAATCAAAAACCTAGTTTCGGTGGTGGCGACAAAAAAGGATTTTGTCCACCAGTTAGACCCTCTTGCCCAGTGGGCTTAAGAGGTGGGCCTCCAAGAAGTTGTTCTCACGACCGGGCGTGTCCTGGAGTGGAAAAATGTTGCTTTGATAGGTGCTTAGAGCAACATGTTTGCAAACAACCAATCTAAATGAATATGTTCGAAGCGGTTAATGTGTAACAATGTTAAAAAAAACTTCTGATTGACTATAAATTTCAAACTTTATTTAGGCCTTAATAAATCATCAAAGAATAATAAAGTTGTTAAAATTTGTGTACCTAATTAATTAGATAAGCTTTTATATACAAGATTTAAAAAACATCTGTACATGTATAATGCATTTAACTCAATGTAATATTTATTTGTAACGTTCCTGCGTCATGTTTTAGACAAAGAAATCTTATAAACGAAGACTTTATAATCAAGATTGACGCTCATTATTCGTGACTTTGAATGCGACAACCGTTTGGGAAAATTGCGTAAATTGATAATGGCAAAAGAACAATGGTTACGCCAAATATAATTTTACGATGAATAACTTTATTAAATACACAAATATATAAAAATGCATTTTAATGTAATCATTTCAGTTAAGTAAGCAATTTGAATAACCAAATTAAATAAAAATGTATTATAACAATACCTGAAGTTTGAGTCTAAAGCAAAAGTAAAGCCTTTGCTGCCCCTAGCTTTAGCTATTTGCAAGCAAATTATAAAATAATTCTTTGAATAAATTAAAACAAAAATCATTAAATTCGCCCTGTTATATATTTATT
>Proasellus_racovitzai_3 ENA|HAFH01009539|HAFH01009539.1 TSA: Proasellus racovitzai, contig comp17831_c0_seq1
CCCCAGAAGGAAGATCTTACTGCTGCGAATCAGAAAACCAGAAACCAGGAAATGTAAGCGGGGACAAAAGGGGACAATGTCCCCCAGTAAGACCCACTTGTCCAAACACTAGAGGTGCACGACCCAAGTCTTGTTCCAATGATGGGGCTTGTCCTGGAAGAGAGAAATGCTGCTTTGATAGGTGTCTAGAACAACACGTATGTAAATCACCGGTCTAAGATAACAAAAAACGATGTGTTGTGAAAAACGACTTGGTCAAAGAGGGTTATTTAATTTTGAAAATTTTAATGTAATATTTAGTTTTTCGTGGAAGCAAATAATTCC
>Proasellus_racovitzai_4 ENA|HAFH01044604|HAFH01044604.1 TSA: Proasellus racovitzai, contig comp47444_c0_seq1
ACATGGGGGTCAAGGTGGATTTGGTCATGGAGGACAAAGTGGATTTGGGGGTATCGGAGGGCAGGGTGGATTTGGACCTGGAGGCCAAGGTGGATTTGGTCATGGAGGGCAAAGTGGATTTGGACAAGGAGGATTTGGGGGACATGGTGGTCAAGGGGGATTTGGGCAAGGTGGACACGGCGTGTTTGGTGGGCAAGGCAGTTTTGGTAGACCTGGACAAGGAGGTCGTAGAAAACCAGGGTCATGTCCACCTGTCCGACCTCAGTGCCCTTCCACTAGAATCAATATTCAGCCAGTAATCTGCAGGTTCGATAACCAGTGTACTGGAATTCAGAAGTGTTGCCCTGATGTCTGTCTCCAGCCGGATTTAGTTTGCAAAAATCCACTTTAAATCTCATTGACACTGATTGAAGAGATTTTGACCGTTTAATTACCGCAATATTAATGTTGAAAATATTGTTTAACTATATTTTAAAAACCACCATAGTTTAAAATATACTTTCTTCGTATTTCATCAATGATTCTCATTATCTTTTTCTTTAAATATTATTCCAAGTTAAATAAAAATTGTAACAAAAAAAAAAAAAAAAA
>Proasellus_racovitzai_5 ENA|HAFH01063347|HAFH01063347.1 TSA: Proasellus racovitzai, contig comp49900_c0_seq1
TATCAACGCAGAGTACGGGGGGAGCTATAAATGTAAACCCTCTGACTTCTTCATTTCATTCTAGTCGACTGAAGCAGTATACTCAAAATGTTAAGGTTGGCTCTCTTGGTGGCATCGATTGCATTATCTCAATCGGCAACGGTACCAGAAACTAAAATTCCGAAGACTGCGTCACTTGCGCCAGAGAAAATTGGTTGCCGTTACTGGTGTAGAAACCATGACAATAGAGTATATTGCTGCGAGACAAATGACATACCTCTCGTAAAAGTTGATGTAAAACCTGGGCAATGTCCAGTCATCAGAACCGAATGCCCAGGACCAACTAGAACTACAGGTCCAAAAATAAACCTTGGAAAGCCACCAATGACATGTGCCCACGATACTACTTGCCCTGGTGTCGAAAGATGTTGCTATGACCGATGTTTAAGGGCCAGCGTTTGTAAAGAACCAATAAACGATAACTGCGGTAATACAATTTATCCTAGCATTCAAAGTTCAGGAAACGGCGTACCTACATCGAGACAATCAAGTCTACCATCGCCACCAGGATCACCTCCTGGGATTGCAAATAGCAAAGCACAAGGCTAGTTTTAAGAAATTTATAGGAAATATTATTTTTGTAAAAAATAAAAAAATAATTTTAATTCCGAATGAAATGTATTTATCAAAACATTTGTTTTCATGGAACTGTCTTCTTTTATAGCTGGTGTCTATTTTTAAGTTTCTGTTTACAACCAGGATTGATAGGTAAATTTCAGATCTAAATTTACCTGAAATGACAACACAAATAAAAGCTGTAATTTGAGAGTTTCAGAAACAATGGTTAATCTAGTGGAAAACTAAACTGTTTTTTGGAATATAAATAATTTAAAACTTGAAAAAAAAAAAAAAAAAAAAGAACTCTGCGTTGATACCACTGC
>Proasellus_racovitzai_6 ENA|HAFH01063396|HAFH01063396.1 TSA: Proasellus racovitzai, contig comp50071_c0_seq1
TCTGAAAGTAATCACGATTCAATTAAGATGAAGCTGATAATCCTTGCTGCCTTAGTCGCATGTGCCTTTGCCTATCCTAATTTTGGGGGTCTAGGCCCAGGAGTAACCAGCGAATGTAGATATTGGTGCAAAACTCCAGAAGGACAAGCCTATTGTTGTCAGACAGACTATCAACCACTTGAACCAATCGGAGTGAAACGAACTGGTGTCTGCCCCCCTGTACGTCCTAAATGTCCAGCATCCAGATTTGGTCCACCAAAGTCCTGCGCCGACGACGGTGGATGTCCTGGAGTTGAGAAATGCTGCTACGATAGATGCTTAGAGAATCACGTCTGCAAAACACCAATTTTCTACTAAATTTACTTTTTTTCTTTATTTTACTTCCGATTCATTTTCATTTTTATTTTCATTTTCTTCCAAAAATTATTTACATTTTTCTTCTGTTGCAGAAAAAATTAAATTTCTCCTTTGTTTTTTTGGTTTTTTTTTTCTTTAGTTTACTCCAATAAATATCATGGTACTTTAAAAAAAAAAAAAAAAAA
>Proasellus_racovitzai_7 ENA|HAFH01063552|HAFH01063552.1 TSA: Proasellus racovitzai, contig comp50782_c0_seq1
GATTTGGACCCGGTGGTGGTGGAGATAGTGGATTTGGACCCGGTGGTGGAGCAGGTGGCTTTGGACCAGGTGGCCTTGGTGGACCCGAAGTCAGTAGTGGGTGCAGATATTGGTGCCGTTCGCCTGAAGGCCAAGCTTTCTGTTGTGAGACAGATGCTCAGCCCATTTCGCCCCCAATTGCCAAGCCTGACAGACTAGGAAATTGCCCACCAGTTCGTCCTGTGTGTCCCGCTACCAAATTCGGTCCACCAAAGACGTGTTCAAGCGATGGATCGTGTCCTGGTATTGAGAAATGTTGTTACGACAGATGCCTCGAAACTACCGTATGCAAAACACCCGTCTACGTTTAATGATTTATCTATAAATTTATTATTGCTGTAATCAAATTATTGTTTTGAATACATTTTCTAAAAGTATTATTTTTTTGTCGTATGCAACCCCTACACACCATTATGCTTTATTAGCGTGCCTGCAGATAGAAGTAAAGATGGAACTATTAATCTTAATTCATTGGTATTTTTTGTATAAATTTAAATAAATAAATTATAATATTATTTATTAAAT
>Proasellus_racovitzai_8 ENA|HAFH01063782|HAFH01063782.1 TSA: Proasellus racovitzai, contig comp52897_c0_seq1
CAACGCAGAGTACGGGGGGGTTTTCATTCTTTGTTCAGTCTCGCTTCCAAGTTACAGTGCGCCATTTTATAATTATTTTCTTCTTAAGGGATATAAGAATAGATATATATAAAGATGAAGTTGATTCTTGTTTGCTTAGCTTTAACCCTCGCAGTTGCTTCACCACAGAACATATTCTGTCGAGGAGGCAAATACTGCCAGAATGAAATTACCAAACAGTATTTCTGTTGCGATAATCTTCCAGCTACTCAACGATTCTGCCCTCCAGTGAGGCCAAAGTGCCCCCCTACAAAGACAATTTTCCCCAGAGCTTGTAAATATGATACTGACTGTGACGGTGGAATCTTTGAGAAATGCTGCTTCGATGCTTGCCTTGAAGATAAGGTTTGCAAAACCTCATTGCTGGAAAATCTCGGTCA
>Proasellus_racovitzai_9 ENA|HAFH01065036|HAFH01065036.1 TSA: Proasellus racovitzai, contig comp94816_c0_seq1
CTATTTGATAACACAATAGATATATTTTTTTAACCATATCTACTTAATGATGTGGCTCACGTTATTTGGTGTGGCTTTCCTATTGTTAGTTCCCTCTGAAATCGAAGGAGCCCCAAATAAAGCATGTAGCTACTGGTGCAAAACTCCTCCGCCATTTAACCAGTACTACTGTTGTGACGATGATCCATATACTCCTGTTCATTCTGGTAATTGTCCACCTACTCTGGATACTTATTGTCCTATGATGTTAACTTCCCAGCAACCAAAAGTATGCAGCAACGATGGCAATTGCAGTAATAGCGAGAAATGTTGTCACGACAACTGCTTGCATGACCAGGTGTGCAAACCAGCTGTTTGAATCCAACTGGAAACTGGAAAAAGAATCACCGGTTTAATTCAAAGGAAGTCCGAGAAGGAATTCTAGAATATCCAGAATTTGGATTTTTTTATCTGACCTATTTAATGTCCCTTATTAGTTTAGTTTTCCCAATAGCAACTTTTTACGATAATTAATTATATTTTAGCTACTATTATTTATGTTTTAATAGTGCTCATTCAATTGATAATGATTAATGTAACAATAAAAATGTTTAATTTACAGTCATTTACGACTCTATAATAATTGGAGATCTTTTTGCATGAAAAAAGGGCAATTTTTTTTATTGGTTTT
>Proasellus_racovitzai_10 ENA|HAFH01069716|HAFH01069716.1 TSA: Proasellus racovitzai, contig comp182143_c0_seq1
ATCGCAGTTGTTACATTATCTCGGTAACTTGATGTTCAAAATTTTTCATAGCGGCACCCATGACAGCGACGATCCCGGCGAGGATAGACGAAAATAAATTTTGATAGAGAGTTAAGAAAAGTTACAAGACTAAAATTCTTCTCTCCAAATCTTCGCGAATCGAATATTTCACAACAGAATATATTCAGCAAAAAATTATGATTGGTATCGATTTAATTGGAGCAGCGATGTTGTTGCTAGCCATGTCCGTTGAAATACAAGATGCTTCGTATCAAGGATGCAAATACTGGTGCAAGTCTTTAAACGGACAATACAATTGTTGCGATGGTCCACCTGACCCACCTGTGCATCAAGGTCACTGTCCAGCTCCGTGGGATACTTTTTGCCCTGAATTGAAGATGAGCAAAATTAGGCCTCCACAGGTATGTCGAAAAGATCGTCAATGCAGGCATCAAGAAAAATGTTGCTACGACAAATGCTTGAAGAAAAAAGTTTGCAAACCTGCTCAACATTTTAACAACAATGGCAAAAAGGGTGACTGAGGATGCAATTCAACTACTATTGAACAGATGTTTTTAGATGATGTCTTTTTTAACGGCTAATAAAACATACCAATGGTTATCACGTTATCAGCGATCCAGTAATTGTAATTCCAATA
>Proasellus_racovitzai_11 ENA|HAFH01082806|HAFH01082806.1 TSA: Proasellus racovitzai, contig comp338797_c0_seq1
TCCTGGCTATGGAAATCCTTCCATCCCAGGTTATGCCAATCCAGCAATTTACCCCCCTGCCTACGGAACCATTAGTAACCCAGCGTTCTACCCAACAATTCCCCCTACAGTCACTTTGCCGACCGTTCCCACAACTACTGCAGCAGGAGCAACAACAACCACAACGGTTGGATGTCGATATTGGTGCAGAGCTTCTGATGGTGCTGCATACTGTTGCGAATTGAACAACGCTGTACCCAGTACAATAGTTACTAAAACTGGTTCATGTCCTCCAGTTCGAACTTCCTGTCCACCTACGAGGGTATCTGCCCCTTTGATATGCGCCCACGATGGAAGATGTGGTGGCACTGATAAATGCTGCTATGACGTTTGTTTGAGGGAAAACGTGTGCAAACCTTTGTTTATAGCTACAGGTAAATAAACGGAAGAAATAATATGTGAACTATTTAGAATTACTACCTATAAGTTAAGAATGAACGTAGTGGGGAAAATCATTTAATAACTTGG
>Proasellus_rectus_1 ENA|HAFI01012011|HAFI01012011.1 TSA: Proasellus rectus, contig comp25985_c0_seq1
TTATCTATTTGATAACACAATCTACTTAATAATGTTGCTCACGTTATTCGGTGTGGTTTTATTATTGTTTGTGCCCTCTGAAATTGAAGGAGCCCCCAATAAAGCATGTAGCTACTGGTGCAAAACTCCTCCTCCATTTAACCAGTACTACTGTTGTGACGATGACCCATATACTCCGGTTCATTCTGGTAACTGTCCACCTACTCTGGATACTTATTGTCCCATGATGTTTACTTCCCAGCAGCCAAAAGTATGCAGCAACGATGGAAATTGCAGTAATAGCGAGAAATGTTGTCTCGACAACTGCTTGCATGACCAAGTTTGCAAACCAGCAGTTTAAATATAACCTGAAACTGGAAAAAGAAGCAGCGATTATGGCTGCTTTAGTCAAAGAATGTCCTGGGATAATATCTCGAATATCCAGAATTTTGAGTTTTTTATTTGACTTTTTTAATGTCCTTGATTAGTTTTATCTTCCCAATAGTTACTTTGCATGTTAATTAATTATATGTTATGTATTAATAGTGCTCATTTAATAGATAAATACTGTAATGTAATAATAAAAAGGGATAATTTCCAGCCATTTATGACTCCATCATAATAGGAGATATTTTGCACTAAAAATGAATAAA
>Proasellus_rectus_2 ENA|HAFI01028978|HAFI01028978.1 TSA: Proasellus rectus, contig comp52715_c0_seq1
CAACGCAGAGTACGGGGGAGTTTTGAAGGACCTCTCAGCTTGTCTCTAAGTGTCTCTAAACAAAGAAGTTACTCCAAAATGTTCTGGCAAGTGCTGTCGGTGTTGTTGGTTGCATCCACTGTCCTAGGGCAAGATACTAGAAAACGTCCTGGAGGACATCATGGAGGAGGTGGATTTGGACACGGTGGTGGAGCTGGTGGATTTGGACCCGGTGGTGGTGGCTTTGGACCCGGTGGTGGTGGAGGAGGTGGCTTTGGACCCGGTGGTGGAGATAGTGGCTTTGGACCAGGTGGCATTGGGCCAGGTGGCATTTTACCTGAAGTAAGTAGTGGGTGCAGATATTGGTGCCGATCACCTGAAGGCCAAGCTTTCTGCTGTGAGACAGATGCTCAGCCCATTTCGCCTCCAATTGCCAAGCCTGACAGACTAGGAAATTGCCCACCAGTTCGTCCTGTGTGTCCCGCTACCAAATTCGGTCCACCAAAGACATGTTCAAGCGATGGATCGTGTCCTGGTGTTGAGAAATGTTGTTACGACAGATGCCTCGAAACTACCGTATGCAAAACACCCGTTTACGTTTAATGATTTTTCTCCAAATTTATTATTGATGTTAACAAAATATTGTTTTTAATACATTTTGTACAAGTATTATTTTTTTGTCTGTATTCAATCCCTAAATTCACGCCATTAAGCTTTATTAGCCTCCCTGGAGATCGAGGTATAAAGATGGAACTAATAATCTAAATTCACTTGTTACTTTATTACAAAAAATAAATGGAATATGACTAAAAAAAAAAAAAAAAAAA
>Proasellus_rectus_3 ENA|HAFI01029650|HAFI01029650.1 TSA: Proasellus rectus, contig comp53280_c0_seq1
CAGTGTTCAACGTTCGCTCTCCAAAATGTTCAAGGTCACCGTTTTAGTAGTTGTGGTCGTCTGTGCAATTTCAGTGGCCGAAGCTGCACGTGGAGAAGCCAGGCATTCAGGATTAGGCGGATCCAGCAGTGATTGTCGATATTGGTGCAAGACCCCCGAAGGGAGATCCTACTGCTGCGAATCAGAAAACCAGAAACCAGGAAATGTAAGTGGGGATAAAAGGGGACAGTGTCCACCAGTAAGACCCACTTGTCCCAACACTAGAGGTGGAAGACCAAAGTCTTGTTCTAATGATGGAGCTTGTCCTGGAAGAGAAAAATGCTGCTTTGATAGGTGTCTAGAACAGCACGTATGCAAATCACCGGTCTAAGATAACAAAAATGGAAGCAAATAACTTAATCAAATAATTTCTTAAAATTTTTTTTTTCATTTATTAAAATTCTGCAACATTTTATTTTATTTTTTATGTTTATGTTTAAAACCCCTGTACTTAGATACTGAAACTGCAGTGAATATGTGACTATAACCAGTGAATAAAGAATATCTCGTATTCCTGTATATATGTTTA
>Proasellus_rectus_4 ENA|HAFI01031403|HAFI01031403.1 TSA: Proasellus rectus, contig comp54638_c0_seq1
CAACGCAGAGTACGGGGGCTGTCAGTCTTGAACCCTTTTCCATTAAAAATGTTGAAGTTTCTTGTTTTAGTGGCATTAGTTGTAGTTGTTTCTGGCATTGGTGAGGACTCCCGACATCACTGGGGTGGATCCAGCAGTGATTGCCGCTATTGGTGCAAGACTCCCGAAGGGCGATTCTACTGCTGCGAAAATAACAATGAAAAACCTGGTTTTGGTGGTGGTGACAAAAAAGGATTTTGTCCACCGGTTAGACCCTCTTGCCCAGTGGGCTTAAGAGGTGGGCGTCCAAGGAGTTGTTCTCACGACCGTGCTTGTCCTGGAGTGGAAAAATGCTGCTTCGATAGGTGCCTGGAGCAACATGTATGCAAACAACCCATCTAAATGAATATGTTCGAAGTGATTAATTAAACAATGTTAACAATAAACTTTTTATTAACTATAATTTGGAAACTTTATTTATACCTTAATAAATCAATAAAGAATAATAAGGTTGACAAAATTATTGTACCTTAATAATTAGATAAGATTTTACAAGATTTAAAAAACATTTATCCATTTAAATAAATGTATCATTTATTTGTTACGTTCCTGCATAAGATTTGACAAAAAAAAATCATTTAAACGATTAGGTATATATAATTAAGACTGCATGATATCAGTTACTAATTCATTATTTTGAGTGCAACACCGATTTGGGAAATTATGGAAATTGATATTGGCGAAATAAAAATGGTAACACTGAATACATTTTTACTATATTTAATTTAATTAAATGCAC
>Proasellus_rectus_5 ENA|HAFI01032629|HAFI01032629.1 TSA: Proasellus rectus, contig comp55637_c0_seq1
TATAATTGTTAATAACACAATATACTTTTACAGAAATCATGATTGGTGTAAGTTTAATTGGAGCAGCGATATTGTTGCTAGCATCATCGATTGAAATGCAAGGCACTTCATATCATGATTGCAAATACTGGTGCAAGTCTTTAAACGGGCAATACAATTGTTGCGATGGCCCACTTAACCCACCAGTTCATCAAGGTCACTGTCCATCTCCGTTAAATACTTTTTGCCCTGAATTGGTGCTGAGCAAAGTAACGCCTCCGCAGGTATGTCGTAAAGATCGAGATTGCAGGCGTCAAGAAAAATGTTGCTATGACAAATGCTTGAAGAAAAGAGTTTGCAAACCTGCTCGACATTTTCACTACGACGACAAAAAGGACGACTGAGGTTGCAAATCAACTACTATTGAACAGATGTTTTCAGATGGTGTCCTATTTAACTGCTCAATAAACTAAAATTTAATTGTTAATTTCAATAAATAATTGCAGGAAAAAATGAGTTTTGTCCATAAGCATCAATTTTAAGCTGGGCAATCGCTATCAGCAGCGATCCAGTATATAATTGTAATTTCGCCAATTGTAAAAAATAATTGGAAATATTTTTATATA
>Proasellus_rectus_6 ENA|HAFI01041121|HAFI01041121.1 TSA: Proasellus rectus, contig comp61011_c0_seq1
ACCTGGAGGCCAAGGTGGATTTGGTCATGGAGGGCAAAGTGGATTTGGGCAAGGAGGATTTGGGGGACATGGTGGTCAAGGGGGATTTGGGCATGGTGGGCAAAGCCATTTTGGAAGACCTGGACAAGGAGGTAGTAGAAAACCAGGGTCATGTCCACCGGTCCGACCTGAGTGCCCTTCCACTAGAATCAATATTCAGCCAGTTATCTGTAGGGTCGATAACCAGTGCACTGGGATACAGAAGTGTTGCCCTGATGTCTGCCTCCAACCAGATTTAGTTTGCAAAAATCCTCTTTAAATCTCATTGGCACTGATTGATCAGATTTTGAATGTTTAATAACCGCAATATTAATGTTGAAAATCTTATTTAGCTATATTTTAGAAACTACAACAGTTTAAAATTTACTTTCTTCATATTTCATCCATGATTCTCGTTGTCTTTTCTTTTAAATAGTCTTCCAAATTAAATAAAAATTGTAACGAAAAAAAAAAAAAAAAAAA
>Proasellus_rectus_7 ENA|HAFI01041651|HAFI01041651.1 TSA: Proasellus rectus, contig comp61273_c0_seq1
TATCAACGCAGAGTACGGGGGAGGAAATTCATCAGTCTGAAAGTAATCAAGATTCAATTAAGATGAAGCTGATAATCCTTGCAGCCTTAGTCGCATGTTCCTTTGCCTATCCTCAATTTGGGGATCTAGGCCCTGGAGTAACCAGCGAATGTAGGTATTGGTGCAAAACCCCAGAAGGACAAGCCTATTGCTGTCAAACTGACTATCAACCACTTGAACCAATTGGAGTGAAACGAACTGGTGCCTGCCCTCCTGTACGTCCTAAATGCCCAGCATCCAGATTTGGCCCACCAAAGACCTGCGCCGACGACGGTGGATGTCCTGGGGTAGAGAAATGCTGCTACGATAGATGCTTAGAGAACCACGTCTGCAAAACACCAATTTTCTACTAAATTTACATATTTTTTTTTTTTACTTCGGATTCATTTTCATTTTTCATTTTATTCTAAAAATTTTGCTTCACTTTTTTTCTGTTGTCGAAAATAAAATTTTTCTTTGCTGTTTCGTTTTTTTTTTAGTTCACTTCAATAAAAAACAAAAAAAAAAAAAAAAACAAAAATTGAAAAAAAAAAAAAAA
>Proasellus_rectus_8 ENA|HAFI01042109|HAFI01042109.1 TSA: Proasellus rectus, contig comp61486_c0_seq1
CGTTCGAGGGAAATATAAAAGTTCATAAAAAATTCTCAAATTTTGTATTGCCATATATGGAGCATTGCTGGGAACGAACTGTCAGTTGCCAGATTTCTTTGTTCATAACGTAACTCTTAGTGCATCCGGAGGGACACCGCATCAAAGATGAGATTCGAAATATTCTTAGGACTGGTGTTTGCACTATGTGTCAGTACACAAGAATCGAGCAGTGGTTGCAGATATTGGTGCAAAACACCGGAAGGTCAAGCATTTTGCTGTGAGACAGACGCTCAACCCATTTCAGATCCTATTGCCAAGCCAGACTACCTAGGAGAATGTCCACCTGTTCGACCAGTGTGTCCTGCTACTAAATTTGGTCCACCTAAGACATGTTCCAGTGATGGATCTTGCCCTGGAGCCGACATTTCTGAATTTGCAAGGAAAGGTCCAAAAACATGATTATTTTAATTTCAATTTGTAATTTTACTTACTGCTGACAATGAATAAATGAAACACCATTTTTTTCAGATTCTTGTTTGAACCTTTTCACATTTTATATAATTTTTGATAATCTTATTTATGGAATTATTTAAATTTACTAAAGGTGTTAAAAATTATTTAAAAAACAAAATG
>Proasellus_rectus_9 ENA|HAFI01051498|HAFI01051498.1 TSA: Proasellus rectus, contig comp65230_c0_seq1
TCAACGCAGAGTACGGGGGAATTCTAGTCGGCTGAAGCAGGTTAATCAAAATGTTTAGGTTGGCGCTCTTGATGACATTGCTAGCATTATCGGTGCCGGCTAAGGTACCTGAAACTAAAATTCCGTCGACTGCGTCACTTGCGCCAGAGAAAATTGGTTGCCGTTACTGGTGTAGAAACCATGACAATAGAGTATATTGCTGCGAGACAAATGACAGACCTATCGTAAAAGTTGATGTAAAACCTGGACAATGTCCAGTCATCAGAAACGTATGCCCAGAATTAACGAGAACTTCAGGTCCAAAACCAAATCTTGGAAAGCCACCAAAGACATGTGCCCACGATACTACTTGTCCTGGAGTTGAAAGATGTTGCTATGACCGATGTTTAAGGGCCAGCGTATGTAAAGAACCAATAAACGACAACTGCGGTAATACCATTTATCCTAGTATTCAAAGTACAGGAAACAGTGTACCTCCATCAAGACCAACAAGTCAACCACCACCACTAGGAGCAGCACCTCCTAGACTTAATGTTTGAATAGCGGGATTGCAAAAAGCAAAACACATGACTAGTTTTATTATACTTAAAGGAAATTTTATTTTTGTAAAACATAAAAAAATTATTTTAATTCAGGATGAAATATATTTCTAATAACATTTGCTTTCACTGAACTGTCTTCTTTTATCGTAGAATGTTTATTTTTAAGTTAATTTCATGCCTCAATTTGCCTGATATGCCAACAACCATAAAAGTTCAATTTGTAAGTTTCAGACTCAATGGTTAATCAGTGAAAAACTGAACTATTGTTTAGAATATAAAAAATTTATTTGATATTAACTCAAATGAGATCATTCATTGAGACTGGTGAAGGAAGGAATTAAATTTTAGAGAATTACACTGACTTTCAAAACAAGACAAAGTTCTTTATTATATCTAAATTTAAATCTGTTCAAAACAGGTATTATTTAGATAATTTTAAAGAAGATAAAAAATTAATTACGTAAGAAGCTTGTGAAGGTTTAGACAGACTGAGGAAAATATTTCAATGTCATTTTATTTTTATATTAAGTAAAGCATACCTGAATAAAACTAGTATTGAAAAAAAAAAAAAAAAAA
>Proasellus_rectus_10 ENA|HAFI01084351|HAFI01084351.1 TSA: Proasellus rectus, contig comp426716_c0_seq1
CGGTCATGCAGGAGGTGAATTTGGACCAGGCGGCATTGGAGGAGGCGATTTTGGGCCAGGTGGTGTTGGACATGGAGATTTGGGGGGAGATAGTATCGGAGAGGGAGGCTTTGGTCCAGGTGGTCATGGCGGACCCGAGGTAAGTAGTGGCTGCCGATATTGGTGCCGATCTCCTGAAGGCCAAGCTTTCTGTTGTGAAACTGATGCCCAACCTATTTCACCCCCAATTTCCAAGCCAGACCATTTAGGAAAGTGCCCACCAGTTCGTTTAATTTGTCCCGCAACAAAATTAGGCCCCCCCGTAACATGCTCAAGCGATGGGTCTTGTCCGGGAGTAGAAAAATGCTGTTATGACCGATGCCTTGAAAATACCGTCTGCAAAAGGCCGGTTTACGTTTAATGATTCTCTTTCAAATATAATTCTTATTATAACCAAATTAATGTATTTCACAAATAAAGTTTAAAGGAGGAAAAGTAGTAATTTAGGTAAGCAATCTGAGACCCCATTTGGAAGCGGACATCGATGGATCTCAAAATTTTGTGTAACAATTTAAAAAAGATATAATTATTATTTTAATTTTTCGGGAGAAAAATAAAAAAAATACTAAGCCTTTTTATTAGCATTTTAAATTTTTAAGTTTTGAAGGTGGCTGCAAATGAACTTAGAACAAAGTATTTAATTTAAGTCTGTTAAACAGTCGCAGTAATTATGTTGTTGCCTTCCACATTAACTTCTGCAATTTCCGTAGTGTGCAACTTAAAATATATATACATTTTTTAAAAAAAAAAAAAA
>Proasellus_solanasi_1 ENA|HAFJ01003110|HAFJ01003110.1 TSA: Proasellus solanasi, contig comp4375_c0_seq1
AAACCCCCATCAGAATGCTTTTCCAATCATTGATTGTATTGGTGTCTTGGGCGTTAGTATCCAGCGCTCCACAATTACTAGGCCTAGAGAGGCGGCAACAATGCGCACATTATTGTGAAAACGGAATTGGAGAATACTATTGTTGTGATGAAAATTTGGCAGGGATGGATTATCACGGGTCCATGACAGGGCTCAATCGAGGAATGTGTCCAAGGATAATTGTAATATGTGATTCAACCGTAAACGACATTGCGGATGGGTTTATACCACCGAGGCATTGCTTCAGAGACTATGATTGTCCTTTAACAGAGAAATGTTGTATCGACATCTGCTTCAGAAGGAAAGTTTGCAGACCTTCAACAACACTTGGTGTTACCGAAATCTTCTGAAAAACTACCATGGACTAGCATTAGTGCCATGCATTGAACATTCGCTGTCCTACATTAGTTATTAGCAGTTAATGTATGCAAAAAGACAGCCTACTCTTACATCCCTGCCCAGTATTCATACTAACATTTTTTTTTATTGTAGGTTTCTTTCTTCCC
>Proasellus_solanasi_2 ENA|HAFJ01016034|HAFJ01016034.1 TSA: Proasellus solanasi, contig comp32343_c0_seq1
AGGCGGATCCAGCAGTGATTGCCGCTATTGGTGCAAGACTCCCGAAGGTAGATTCTACTGTTGCGAAAATAACAATCAAAAACCTGGTTTCGGTGGTGGCGACAAAAAAGGATTTTGTCCACCAGTTAGACCCACTTGCCCAGTGGGCTTAAGAGGTGGGCGTCCAAGAAGTTGTTCTCACGACCATGCTTGTCCAGGAGTGGATAAATGCTGCTTCGATAGGTGCCTGGAGCAACATGTTTGCAAACAACCCATCTAAATGAACGAATATGTTCGAAGCGATTTATGAAACAATTTTTATTAACTATAAGTTTGAAACTTTATTAATTTTAATCCTTAATATATTATTAAAGAATAAATAGTCTGACAAAATTATTGTAAATATTAAATTAGATAAGCTTTTCCAAGCTTTAAAAAAATCATGCATTACTGCATCTACATACATTTAACTAAATGTAATATTTATATTTGTAACGTTCCTGCGTCACATTTTAAGACTAAAAAAAACTCTTCTAATCTAATTCTAAGAAGTCATAATCAAGATTGACATCAATTATTTATTCATGACTTTAATTGCTACAACGGATTGGAAAAATTGCGTAAATTGACAATGGCAAAAGAAAAATGATAACGCCGAATTTAATTTTGTTATGTATAATTTGATTAAATGAAATAATTCATTGAGTAATTAAAAAAAGTTGTTACATTCCCCCAAAAAAAAAAAAAAAAAAA
>Proasellus_solanasi_3 ENA|HAFJ01029571|HAFJ01029571.1 TSA: Proasellus solanasi, contig comp48558_c0_seq1
GAGTGTTTGATCCAAGTAAGATTGTTATTCTGTCCTCGATTACTATAGCATAACGTTTGAGACCGAGCTATTGTGAAGTGCTGCAATTGTTATGAAATTAAGATGAACGTTGTCATAACTGTCATTTTCTCATGCGTGGTCGTGGTGTCATCCCAGGATACTCCTCCACCAGCAGGAGCTAAAGTTGGTGAAGGCACTCTACCTACTACAAATGGCACTGTAAATACCAGAATATTTGGTGGTCCATCAGGAGTCAACAATTTAGTAAATGCTCTCGCACATACAGTAGGTGCTGGTCTAGGAAGTATTCTTCAGCCAGTAATTGGATTAACTCCAGGAGGCGTTATTGGAGCAGGTGGAATACCAATAAACTTTAATCAAAACCCTGGCGGATTTGGACATGGAGGACAAGGCGGGTTTGGTGCGCAAGGCAATTTCGGAAGACCTGGACAAGGAGGTCGTAGAAAGCCAGGGTCATGTCCACCTGTCCGACCTGAGTGCCCTTCCACTAGAATCAATATTCAGCCAGTAATCTGCAGGTTCGATAACCAGTGTACTGGGATTCAGAAGTGTTGCCCTGATGTCTGCCTCCAACCAGACTTTGTTTGCAAAAATCCACTTTAAATTTCATTGACGCTGATTGACAAGATTTTGACCGTTTAATTACCGGAATATTAATGTAGAAAATCTTGCAAGCTAAATTTTAGTAACTACAACAGTTTAAAATATATTTTCTTCATATTTCATCACTAATT
>Proasellus_solanasi_4 ENA|HAFJ01036926|HAFJ01036926.1 TSA: Proasellus solanasi, contig comp53595_c0_seq1
TTTCAAAGAATGGGTTGCAAAAGATAAGGTTGGAAGCTGGAAGTGGAAGAGCCAGTTTTGAAGGACCTCTCAGCTTGTCTCTAAGTGTCTCTAAACAAAGAAGTTACTCCAAAATGTTATGGCAAGTCTTGTCGGTATTGTTGGTTGCATCCGCTGTCCTAGGACAAGATACTAGAAAGCGTCCTGGAGGACATCATGGAGGAGGGGGATTTAGACCAGGTGGTGGTGGAGGAGGAGGTTTTGGACCCGGTGGTGGAGCTGGTGGCTTTGGGCCCGGTGGTGGAGCCGGTGGCTTTGGGCCAGGTGGTGGAGCGGGTGGCTTTGGACCAGGTGGCATTGGACCAGGAGGTATTGGACATGAAGGCATTGGACCAGGTGACCTTGGTGGACCCGAAGTAAGTAGTGGGTGCAGATATTGGTGTCGTTCACCTGAAGGCCAAGCTTTCTGTTGTGAGACAGATGCTCAGCCCATCTCACCCCCAATTGCCAAGCCTGACAGACTTGGAAATTGCCCACCAGTTCGCCCAGTGTGCCCCGCTACCAAATTCGGACCACCAAAGACTTGTTCAAGCGATGGATCGTGTCCAGGTGTTGAGAAATGTTGTTACGACAGATGCCTCGAAACTACAGTATGCAAAACGCCCGTCTACGTTTAAAGATTTATGTTAAACTTTATTATTGTTGTAATCAAATTATTGTTTTGAATAGATTTTCTAAAAGTAAAAAAAAAAAAAAAAA
>Proasellus_solanasi_5 ENA|HAFJ01039539|HAFJ01039539.1 TSA: Proasellus solanasi, contig comp55041_c0_seq2
AAAATTATTCTCTCCAAATCTCCAAGACTCAAATATTTCCCAACGTAATAATTTCTGCTAAAAATTATGATTGGTATCAATTTAATTGGAGCAGCGATGTTGTTGCTAGCCACGTCAATTGAAATGCAAGGTACTTCATATAAAGGATGCAAATACTGGTGCAAGTCTTTAAATGGACAATACAATTGTTGCGATGGTCCACTTAACCCACCCGTACATCAAGGTCACTGTCCAGCTTCGTTGGATACTTTTTGCCCTAATGTGAAGATGAGCAACGTAAGGCCTCCACAGGTATGTCGTAAAGATCGTCAATGCAGGCATCAAGAAAAATGTTGCTACGACAGATGCTTGAAGAAAAAAGTTTGCAAACCAGCCCAACATTTTAACAAGGATGGCAAAAAGGGTTACTGAAGATGCAATTCAACTTGAACAAATGTTTTTAAATGAAATCTTATTTAACGGATAAATAAATCATACCAATTATGATAAGAGATCCAATAATTGTAATTCCAC
>Proasellus_solanasi_6 ENA|HAFJ01043958|HAFJ01043958.1 TSA: Proasellus solanasi, contig comp57051_c1_seq1
AAATAAGTAAACTTATCAGTTGTTTACCTTAATTACTTCACTACTTCACTGCATTACTACATAAAAATTAATTTGAGTGTCATTATACGTTTTATTTAGCACCCAAAAGCCCATGCAATTCATGCAGTATAAATTGCGTTTGATGGAAATATTAAAGTTCATAAAAAATTCTCAAAATCTATATTGCCATATATGGAGCTTTGCGAGGAACGGACTGTCAGTTGCCAGATTTCTTTGTTCATTACGTAACTCATTGTGCATCCGGAGGGACACCGCATCAAAGATGAGATTCGAAATACTTTTAGGACTGGTGGTTGCACTATGTACCAATGGACAAGAATCGAGCAGTGGTTGCAGATATTGGTGCAAAACACCCGAAGGTCAAGCATTTTGCTGTGAGACAGACTCCCAACCCATTTCCCCTCCCATTGCCAAGCCAGACTATCTAGGAGAATGTCCACCTGTTCGCCCAGTGTGCCCTGCAACTAAATTTGGTCCACCTAAGACTTGTTCCAGTGATGGATCTTGCCCTGGTGTCGAGAAATGTTGCTTTGATCGATGCCTTGAAACTACTGTCTGTAAGACACCAATCTATCCAGGTGGGGGAGGTATTGGAGGCCCAATCGGAGGTGGTGGCATTGGAGGTCCAATCGGAGGTGGTGTCATTGGAGGTCCTATCGGAGGTGGTGGTC
>Proasellus_solanasi_7 ENA|HAFJ01048292|HAFJ01048292.1 TSA: Proasellus solanasi, contig comp58561_c1_seq1
GGAGCTATAAATACAATTCCTTCTCACTTCTTATTTTCATTCTAGTCGACTGAAGTGGTAAAATCAAAATGTTTAGGTTGGCTCTCTTAGTGGCATTGATAACATTATCTTTATCGGCGACGGTGCCAGAAACTAAAACTCCAAAGACTGCGTCTCTGGCGCCAGAGAAAATTGGTTGCCGTTACTGGTGTAGAAACCATGACAATAGAGTATATTGCTGCGAGACAAATGACAGGCCTGCCGTAAAAGTTGATGTAAAACCTGGACAATGTCCAGTCGTCAGAGACGAATGCCCAGAATCAATGAGAACTTCAGGTCCAAAATTAAATCTTGGAAAGCCACCAAAGACATGCGCCCACGATACTTCTTGTCCTGGAATTGAAAGATGTTGCTACGATAGATGTTTAAGAGCCAGCGTTTGTAAAGAACCAATAAAGGACAACTGCGGCAATACAATTTATCCTAGCCTTCAAAGTTCAGGAAACGGTGTACCACCATCGGGACCATCAAGTCTACCATCACCACCAGGAGCACCTCCTAGGGTCAACGTTTGATTAGCAGGAGTGCAAAAATAAAAGTTGTACTTCAAGACTTTAGTTCTAATAAATTTACCGGGAATTTTATTTTTGCATAAAATAAAAAAAAAATTATTTTAATTCCAAATGAAATATATTTCGCTAAACAACATTTGCTCTCAATGAACTGCCTTTTTTTTTATCGTAGGATGTATATTTTTAAGTTCCAGTCCATAACGGACTTATAGGCATTATTAGACTTTTAAAATACTAGAATTTTTTATATATAGAAAGAGACAATGCCATATCCCCTAACCTTATAAGCTAACCCAGCCTAACTAAACATAACCTTGACTAATTTATCAAAGTTTAATGGGACTAGCTTAAATAGTTTAGGAGATGAGGCCATATTTGTATTTTAAAATTCTACAGAAAAAACATTCTTTGATTTTAAAATTCTACA
>Proasellus_solanasi_8 ENA|HAFJ01069943|HAFJ01069943.1 TSA: Proasellus solanasi, contig comp62053_c0_seq1
GCAGTGGTATCAACGCAGAGTCTGAAAGCAATCACGATTCAATTAAGATGAAGCTGATAATCCTTGCTGCCTTAGTCGCATGTGCCTTAGCCTATCCCCAGGGGGAAGGACTAGACGATGAAGTAAGCAGCGGATGTAGGTATTGGTGCAAAACTCCCGAAGGACAAGCGTATTGTTGTCAAACTGACTATCAACCACTCGAACCAATTGGAGTGAAACGAACTGGTGCCTGCCCCCCTGTACGTCCTAAATGCCCAGCATCCAGATTTGGCCCACCAAAGACCTGCGCGGACGACGGTGGATGTCCTGGAGTTGAGAAATGCTGCTACGATAGATGCTTAGAGAATCACGTCTGCAAAACACCAATTTTCTACTAAATTTGCATTTTCTCTTTATTTTACTTCCGATTCTTTTTCATTTCATTTTCATTTACTTCCTAAAATATTTTCATTTTTTATTCTGTGGCAGAAAAATAAAATTTTATGTTTTTTGGCGTTCTTTCTTTATAGCTCACTTCAATAAATTTCATGGTACATTGTTATTGTTTTTATCTTTTTCAAAAATATAATTTTATTTATTAAAAAAAAAAAAAAAAAAA
>Proasellus_solanasi_9 ENA|HAFJ01069953|HAFJ01069953.1 TSA: Proasellus solanasi, contig comp62155_c0_seq1
GGCCCAAAATGATAACTATAAATTAAGAACATTTCTTAAGGGAGATCATCAGTGTCCAACGTTCACTCTCCAAAATGTTCAAGGTCGCCGTTATAGTAGTAGTTGTCGTTTGTGCAATTTCAATTGCCGAAGCTGCACGTGGAGAAGCCAGGCATTCAGGTGGAGGCGGATCCAGCAGTGATTGCCGATATTGGTGCAAGACCCCCGAAGGAAGATCCTACTGCTGCGAATCAGAGAACCAGAAACCAGGCAATGTAAGCGAGAACAAAAGGGGACAGTGTCCTCCAGTAAGACCCAATTGTCCCAACACAAGAGGCTCACGACCAAATCCTTGTTCCAATGATGGCGCTTGTCCTCGAAGAGAGAAATGCTGCTTCGATAGGTGTCTAGAACAACATGTATGCAAATCACCGGTCTAAGATAGTAAAAAACGAGGAACTATGTATCGTGCAAAAAATTTGATGGTTATTAAAAAAATTCAGTTATTAATTGCGTATTCCATTCGAGTCTGTTGATGTTTCAAAACAGCTCTATGTGGATTTGAAAATTATTTATTATATTTGTTTTTTTGTGAAACTAAATAATTCTTTCATAAAACTTTTAGTTCACTTATTAAATTTCTGCAAAATTCAAAAAAAAAAAAAAAAAGAAAAATATCCCAAAAAAAAAAAAAAAAAAA
>Proasellus_solanasi_10 ENA|HAFJ01083415|HAFJ01083415.1 TSA: Proasellus solanasi, contig comp475079_c0_seq1
ACCCAGCTTTCTACCCAACAATACCCCCTACTGTTACTTTACCGACCGTCCCAACAACCACTGCAGCTGGAGCAACAACAACCACAACAGTTGGGTGTCGATATTGGTGCAGAGCTGCTGATGGGGCTGCCTACTGTTGCGAATTGAACAACGTTGTCCCCAGTACAACAGTTACTAAAACTGGTGTGTGCCCACCAGTGCGAACTTCCTGTCCACCCACGAGAGTATCTGCCCCTTTGATATGCGCCCACGATGGAAGATGTGGTGGCACTGATAAATGCTGCTATGACGTTTGTTTGAGGGAAAACGTGTGCAAACCTCTGTTT
>Proasellus_spelaeus_1 ENA|HAFK01005119|HAFK01005119.1 TSA: Proasellus spelaeus, contig comp8751_c0_seq1
TTTTATCAATTTGATAACACAAGTAGGCAAATATTTAAATTTTTTTAATCATATCTACTTAATGATGTTGCTTACGTTATTCGGCGTGGCTTTCTTATTATTTGCGCCCTCTGATATCGAAGGAGCTCCTCAAAATGCATGTAGTTACTGGTGCAAAACACCGCCACCACATAACCAGTACTACTGTTGTGACGATGATCCATATACTCCGGTTCATTCTGGTAACTGTCCACCTTCTCTGAATACTTATTGTCCTAAGTTGTTAACTTCCCAGCAACCAAAAGTATGTAGCAACGATGGCAATTGCAGTAATAGCGAGAAATGTTGTTACGACAATTGCTTGCATGATCAGGTGTGCAAACCAGCTGTTTGAATTCAACTTGAAACTGGAAAAAGAAGCTACGATTAACACGCTTTATTCAAAGTTATCCAGAATTTAGATTTTTTGAGCGGACCTTTTTAATGTCTTTGAATAATTTTATCTTCCCAATAGTTACTTTTTATGTTTAAATTGTGTATTAATATTTTAATAGTGCACATTCAATTGATAAATAATGTAATAATAAAAATTGATAATGTTTAGCCATTTATGACTCCATAATTGATATTTTGCACTATATAAAAATGAAGAAATTGATTTTGATTACTACTCACCTTCTTTACAATATTTTATTAAACTCACGATTGATTGATAAAAGC
>Proasellus_spelaeus_2 ENA|HAFK01007356|HAFK01007356.1 TSA: Proasellus spelaeus, contig comp12219_c0_seq1
CAACGCAGAGTACGGGGGATCAGTCTGAAAGTAGTCACAATTCAATTAAGATGAAGCTTATAACCCTCTCTGCCTTAGTCGCATGTGCCTTTGCCTATCCCAATTTTGGAGGACTAGACTCTGAAGTATCCAGCGGATGTAGGTATTGGTGCAAAACTCCAGAAGGACAAGCTTATTGTTGTCAAACTGACTATCAACCACTCGAACCAATTGGAGTGAAACGAACGGGGGTATGCCCACCTGTACGCCCTAAATGCCCGGCATCCAGATTTGGTCCACCAAAGACCTGCGCCGACGACGGTGGATGTCCTGGAGTTGAAAAATGCTGCTACGATAGATGCTTAGAGAATCACGTCTGCAAAACGCCAATTTTCTACTAACTTTACATTTTTTCTTTATTTTACTTCGGATTCATTTTCATTTCATTTTCATTTACTTCCAAAAATTTCGCTTCACTTCTGTCGCAGAAAAATTAAATTTCTCCTCGTATTTTTTTTTCGTTTTTTCTTTAGTTCTCTCCAATAAAATTTCATCGTACAAAAAAAAAAAAAAAAAAAA
>Proasellus_spelaeus_3 ENA|HAFK01011434|HAFK01011434.1 TSA: Proasellus spelaeus, contig comp17433_c0_seq1
AGCAGTGGTATCAACGCAGAGTATAGGGGATTCATTCTAGTCGGCTAAAGCAGTATAATCAAAATGTTTAGGTTGGCGCTCTTGATGACATTGATAGCATTATCGGTGGCGGCAAATGTACCAGAAACCAAAATTCCGTCGACTGCGTCACTTGCGCCAGAGAAAATTGGTTGCCGTTACTGGTGTAGGAATCATGACAATAGAGTATATTGCTGCGAGACAAATGACAGACCTAGCGTTAAAGTTGATGTAAAACCTGGACAATGTCCAGTCATCAGAAGCGAATGCCCAGAATCAACGAGAACTTCAGGTCCAAAACTAGATCTTGGAAAGCCACCAAAGACATGTGCCCACGATACTACTTGTCCTGGAGTTGAAAGGTGTTGCTATGACCGATGTTTAAGGGCCAGCGTTTGCAAAGCACCGATAAACGACAACTGTGGCAATACAATTTACCCTAGTATTCAAAGTACAGGAAACGGTGTACCTCCATCGAGACCATCAAGTTTATCATCATTACCAGGAGCATCTGGAGCAGGTTTAAATAGCGGAATTGCAAAAAGCAAAGCATAAGCCTAGTTTTAATAAATTTATAGTAAATGTTATTTTTGTATAAAATAAAAAATTTATTTTAATTCCGAATGAAAAATATTTCTCAAACAACATTTAATTTCAATGAACTGCCTTCTTTTATCGTAGAATGTCTATTTTTCAGTTTTAATCCATAACCAGGATAGAGAGGTTAATTTCATGATTGTGTGGCATTACAACATATTTCTTAATTGTTCCAATCTGTTTTATTGGAACATACTGTGCATCTATGATGCACCGAATAAATAAATATTTAGCATATTGGGCTAATCAGTTGACACACTCAAATATTGTTATTATTAACAAAATTGTGTAAAGTGCACATAAAGAATATGAAAAGCCAAAAAAAAAAAAAAAAAAAAA
>Proasellus_spelaeus_4 ENA|HAFK01013434|HAFK01013434.1 TSA: Proasellus spelaeus, contig comp19538_c0_seq1
ACGAAGTGTCAGTTGCTCGATTTCTTTGTTCATAACGTAACTCTTTGTGCATCCGGAGAGACACCGCATCAAAGATGAGATTCGAAATATTTTTAGGACTGGCGTTTGCACTATGTGTCAATGGACAAGAATCGAGCAGTGGTTGCAGATATTGGTGCAAGACACCAGAAGGTCAAGCATTTTGCTGTGAGACAGACGCCCAACCCATTTCCCTTCCAATTGCCAAGCCGGACTATCTAGGAGAATGTCCACCTGTTCGACCAGTGTGTCCTGCTACTAAATTTGGTCCACCTAAGACATGTTCCGGTGATGGATCTTGCCCTGGAGTCGAAAAATGTTGCTTTGATAGATGCCTTGAAACTACTGTCTGTAAGACTCCAATCTATCAAGGTGGAGGCCCAATCGGAGGCGGTGGACTTGGTGGTCCAATTGCAGGAGGGGGTCTTGGAGGTCCAATCGGAGGTGGTGGTCTTGGAGGTCCATTCGGAGGTGGTGTTCTTGGAGGTCCAATCGGTGGTGGTGGTCTTGGAGGTCCAATCGGAGATGGTGGTCTTGGAGGTCCAATTGGAGGTGGGGGACTTGGAGGCCCAATAGGAAATGGTGGTCAAGTTCAACATCGTCCTGGACCTGGAGATGATATTACTGAATTTGCCAGAAAACGTCCAAAAACATGATGATTTTAATTTAAATTTAAATTTTATTTACTGCTCACAATAAATAAATGAATGCGCCTCTTTTCTCAAAAAAAAAAAAAAAAAA
>Proasellus_spelaeus_5 ENA|HAFK01013494|HAFK01013494.1 TSA: Proasellus spelaeus, contig comp19588_c0_seq1
ATCGCTATCGGAGAAAACTTGAATGCGTTTATAAGGTTGGAAGCTGGAAGTGGAAGAGCCAGTTTTGTAGGATCTCTCAGCTCGTCTCTAAGGTGTCTCTAAACGAAGAAGAAGTTACTCCAAAATGTTCTGGCAAGTGCTGTCGGTGTTGTTGGTTGCATCCACTGTCCTAGGACAAGATACTAGAAAGCGTCCAGGAGGACATCATGGAGGAGGTGGATTTGGTCCCGGTGGTGGTGGAGCTGGTGGATTTGGACACGGTGGTGGTGGAGGAGGTGGATTTGGACCTGGTGGTGGTGGAGATAGTGGCTTCGGACCAGATGGATTTGGGCCAGGTGGCATTTTACCTGAAGTAAGTAGTGGGTGCAGATATTGGTGCCGATCACCTGAAGGCCAAGCTTTCTGTTGTGAGACAGATGCTCAGCCCATTTCACCTCCAATTGCCAAGCCTGACAGACTAGGAAATTGCCCACCAGTTCGACCAGTGTGTCCAGCTACCAAATTCGGTCCACCAAAGACATGTTCAAGCGATGGATCGTGCCCTGGTATTGAGAAATGTTGTTTCGACAGATGCCTCGAAACTACCGTATGCAAAACACCCGTCTACGTTTAATAACATCTTCAAATTTATGTTATCTGTAATGAAATTAAAGTTTTTTATAAAATTTAGTAAAAGTATTAGTTTTTTGTCTGTATTCAATCCCTACACACCATTAAGCTTTATTAGCGTGCCTGGACATGGAGGCTAAGATGGAAATAATAATATCAATTCATTTGGTATATTTTATTACAAAAAATAAATGAAATATAATTAATTTATTTATTACTATTCTTAGAAAATAATAAATTGATAATGAAGAGTTATGAACATTGATGAACTCGTTTTATTCAATGTGGCTAAAATTGCATCGCTTAATTCTTTATTGAAGATTTTCAGGTTTTGAAGAGTCTTCTAATTTCAATATATTTCAAAAAAATATATTTGACATTTAATTAATTAAAAATTTTATCTTATAATTTACGTAAATGCTTTTGGAAGTAATTAACAGAATAATATAGAAGTATGTTATTATAAATGTTTTCTGAATTTTTTTTCCAACATTTACAGAAAAAACTGATAAAATAAAAGTAATTTTAATTTTTGAAATCTGAATAGTATTCAGTATAAATTTAAATAAATAAATGAAAATATGATTTATTAATTAATTGTCCAAAAAATTTTCTTGACATAAGACGAGAAATCACACAATTATTTCTAAACCAACAAATAATTCAATTTTGGTGATTGAATCAATCTCAATTATCAGATGGAAAAAAAAAAAAAAAAAAAA
>Proasellus_spelaeus_6 ENA|HAFK01013527|HAFK01013527.1 TSA: Proasellus spelaeus, contig comp19614_c0_seq1
AACGCAGAGTACGGGGGAGTTACGAGTGACTTACGACTGTCTTATAGAGAGCTTGTCAGTCTTGAACCCTTTTTCATTAAAAATGTTGAAGTTTCTTGTTTTAGTGGCATTAGTTGCAGTTGTTGCTGGCATAGGTGAGGACTCCCGACATCACGGGGGCGGATCCAGCAGTGATTGCCGCTATTGGTGCAAGACTCCCGAAGGGCGATTCTACTGCTGCGAAAATAACAATCAAAAACCTGGTTTTGGTGGTGGTGGTGGTGACAAAAAAGGATTTTGTCCACCAGTTAGACCCTCTTGCCCAAACGTAAGAAGTGGGCGTCCAAGAAGTTGTTCTCACGACAGGGCGTGTCCTGGAGTGGAAAAATGCTGTTTCGATAGGTGCCTGGAGCAACATGTATGCAAACAACCCATCTAAATAATGAATATGATCGAAGGGGTTAATTAATCAATGTTAACAATAAATTTGAAACTTTATTTATACATTAATTAATCATTAAAGAATAGTAAAGCCTGACAAAATTATTGTATCTTATTAATTAGATAAGCTTTTACAAGATTTAAAAAAAACATCTTAACATGTATTATAAATTTAACTAAATGTACCATTTATTTGTAATGTTCCTGCGTCACATTTTAGACAAAAAAATCTTAGAAACGAAGACGTTAATCATCAAGATTGACATCAATTATTTATTCATTGACTTTGAGTGCGACAACCGGCTGGGAAAATTACGTAAATTGACAATGACAAAAGAAAAATGGTAACGCCGAATTTAATTTTACGATGCATAATTT
>Proasellus_spelaeus_7 ENA|HAFK01025972|HAFK01025972.1 TSA: Proasellus spelaeus, contig comp27397_c0_seq1
CATCCTGCAGCATCCGTGACAGCGAGGATCCGGGCGAGGATCAGCGAAAACTATTTTTAAAGCAAGTTAAGAAAAGTTGCAAAACAAAAATTCTTCTCTCCAAATCTACGCGAATCGAATAATACAAGACAAAATATTTTTGTTAACTACTTTTCCAGAAATCATGATTGGTATCAACTTAATTGGAGCAGTGATATTGTTGCTAGCCTCATCCATTGAAATACAAGGCACTTCATATCAAGTATGCAAATACTGGTGCAAGTCTTTAAACGGACAATACAATTGCTGCGATGGTCCACTTAACCCACCTGTTCATCAAGGTCACTGTCCATCTTCGTTAAACACTTTTTGCCCTGAACTGAGGCTGAGCAACGTTAGGCCTCCACAGGTATGTCGTAAAGATCGTCAATGCAGGCTTCAAGAAAAATGTTGCTATGACAAATGCTTGAAGAAAAATGTTTGCAAACCTGCTCAACATTTTCACTACAATGACAAAAAGGGCTACTGAGGTTTTAATTTATCGACTATTGAACAGTTGTTTATAGATGATATGTCTTATTTAACTGCT
>Proasellus_spelaeus_8 ENA|HAFK01035850|HAFK01035850.1 TSA: Proasellus spelaeus, contig comp31098_c0_seq1
ATCAACGCAGAGTACGGGGGGTTTCATTCTTTGTTCAATCTCGCTTCCAAGTTACTGTGCGCCATTTTATAATAATTTTCTTCTCAAGGGTTTATAAGTATAAATATACGTAACTAAAGATGAAGTTGATTCTTGTTTGTTTAGCTATAACACTCGCAGTTGCTTCAGCACAGAACATATTTTGTCGAGGTGGCAAATACTGCCAGAATGAAATAACGAAACAGTATTTCTGTTGCGATAATCTTCCAGCTACTCAACGCTTTTGCCCCCCAGTAAGGCCACTGTGCCCCCCTACAAAGACCATTTTCCCAAGAGCTTGCAAATATGATACTGAATGTGATGGTGGAATCTTTGAGAAATGCTGCTTTGACACATGCCTTCAAGATAAAGTCTGCAAAACCTCTTTGCTTGAAAATCTCGGTCAGTTTGGAACTGCTGGAGTCTTGGGATGAGAATTTTTAATGATTAGGTGTCCAAAAAAACAACTTGTCCGTATTTTTTAGTTATTTTTTTTTATATTATTTGGTGATTGAGATACTTTAATAAATTAAAATAAAGTTAATTAATATGGAAAAAAAAAAAAAAAAAAAA
>Proasellus_spelaeus_9 ENA|HAFK01036833|HAFK01036833.1 TSA: Proasellus spelaeus, contig comp76366_c0_seq1
GTGGACTGGAGGACAAACTGGAGGATTTGGACCTGGAGGTCAAGGTGGATTTGGTCATGGAGGGCAAAGTGGATTTGGTCAAGGGGGATTTGGACATGGTGGACAAGGCGGATTTGGTGGGCAAGGCAGTTTTGGTAGGCCTGGACAAGGAGGTCGTGGAAAACCAGGGTCATGTCCACCAGTCCGACCTACGTGCCCTTCCACTAGAATCAATATTCAGCCAGTTATCTGCAGGTTCGATAACCAGTGCACTGGAATACAAAAATGTTGCCGTGATGTCTGCCTCCAACCAGATTTAGTTTGTAAAAATCCACTTTAAATCTCATTGACTCTAATTGATGAGATATTGATCGTTTGCTTACCGCAATACAAATGTTGAAAATCTTGTTCAGCTATGTTTTAGAAACTACAACAGTTTAAAATATACTTTCTTCATATTATATCAATGATTCTCATTATAT
>Procambarus_clarkii_1 ENA|GBEV01000038|GBEV01000038.1 TSA: Procambarus clarkii Pc_40 transcribed RNA sequence.
CTTATGGTCCTCATCCCGGCCTCTTGTGGTCCTCGTCCCGGCCTCTTATGGTCCTCGTCCCAGCCTTATCCAAAGCGATTATATCTTTCAGAACAATCGAGTCGTCGATGAGAGATACACCTCGCTAATTACAGCAATAACATCAGTAATGAGCCACGTGCACATTACATGGTGTTGGTGATGAGACACACACACACCACTAAGTACAAGAACCTGTTCCAAATTCCCGTCCCTTCCAGCAACCCCGGGATGAGACGGGTCGAGGGTCGAGGCTCAGTCCTCGCCTCGCCCAGAACAGTGTCTGTGTATCCCTCCATCCACGTGAAGCTGACTCTCTCTCTCTCCACCACTCATCCTGCACGTGAAGCTCTCTCCCTCCCTCATCCTGCACGTGAAGCTGTCTCTCTCCCTCACTAATCTTGCACGTGAAGCTCATTTTCTCTCACTCTACCTACTTGCAACTGTCTCAGCATGATGCAACAAGAGGTGATGCAAGTGTTGGTGTTGGCAGCAACTGTGGTGGTAATGACAAGTGGCTCCTGCCAGTACTGGTGCAAGACCCCGCCCCCACTGAACGCAGTCTACTGCTGTAGTCTGGCAGATCGTGTTTACCCTGAACCTCAATTGCGTCCAGGTAGCTGTCCTCCAGCCCGCAAGGAATGTCCCAGGAGCCAAATTCCTGAGGTATGTCCCCACGATGGTGCCTGCCCACAAAAACAGAAATGTTGCTGGGACACCTGTCTTGAGCTCCACACTTGTAAGCCCATTCATCAACTTCCTGTGGAGCTTCCTAACGTTCCTAAAGTGCCTGTACCACCAAAGGCACAAGAACAAAAATTCCCCGATGTGTCCCAGCATGCTCGGATTGATACCAGTGCTTTTAATAAGGCTGCCAAGCCATAAGAGGCTCAATTCAATGGGTGATGTAACAGTATACAAAGAGAAATATCAGTTTCTAATTCTACCATGTGTATTTAACCAAAAATTCATTTTTAAACAACAATATGAATTGTACTTGTTGTTTCTGTTTTAGTTTACACAAATTTGTAAAGTGTCTCAGACAACTTTGCCTGTTCAAAATATGTTTGTAGAACATTTCATTTTGAAAGTGCTTCCATACAGGCTTATCTTTTCCCTGGTCTTATACAAAACTTACTGTTATTTCTCGTGGTACTTTTAAAACTGTAACTTTCTTTTATTTACTAAACATATGTACACTATAAATTTAAAAACAGATTGAGCTTTTAGTAAATATGAACAGATCCTTTCAGAGCAGTATACTCAGATGCTCCCTCAGGCTAGATCCTCTTTGGTCCCTTTGGGAAGGATCATACCAGTCAGGGTAAGGCGACCTTCTCCAATGGCACATCAATTTTCACCCCCCCCTCCCTCTTCCATCCCTTTTGAGTCATACTAGTGCTAGGGAAGCACTGAAGGAAAGATGAGTCACAATAACGTGGCTAAAGTATGTTGACCAGACCGATTGACTTGACAATGGTCCAGGACGGACCGAAACGTCGTCGTCCCTTCACCTTCTAGTGTGTGGTCTGGTCAACACTGAAGGAAAGTTCACTCCAGAACTTCAGAAAGTTCACTCGCACAAAAGAATCTGCTAAACCCTACTTGGCATCACAAGGACTGCCAAGTAGCACTCTCATTAACCTCTAAGTGACAGCTTCTTCACCAGCACTGGGTTTCTTGCCATTGTAATCGATGAAGCAACTACACAGGAATCCTGTGATTCCAACATGATGTTGGTGTGGATGCTACCATCTGGCATCATTCGGAGGCAACATCCAAGTTAGCCAGCTGGTGGTTAGCAAGAGTGCTACTTGGCAGTTCACTGATGCCAAGCAGAGCTTTAAAGACAGTGTTTATGGATGAGCCTTCTGAGGTTGCTCCAGGCTGGAGTACCTCCCTATCACCTTACACTTTACCCATTAAAGACATTTCAAGAGATCTCTTTGCATAATATCACCCTCACCTGACTAGCATGATACTGTCCAATGGTATCATGGTATCAACAAATAACTTGCCTTAATGACCATCAATGTGGAATATCTTAGAAAAAGACTTTAATTTAATTTATTTTAAATTTATTTTAAAATAAAACCTATAAATTTTAAGCCTTGTTCATTCTAGTACAAAATTTGTCTCTGAAATTAATTCATTGATACCCATTTGCACAATTACAAAATTACAATTCCATTAACTCACAGCATAAATTGACTAACAAATCATCAAATATTGTATACATAATTAGTGCTTGCAGCACTGAACTATACAGTGTATGCCTGCTTGAACAGAGATTTGTACTGGGCCCCTCTCAACAAGTTGAAGCTTCTTATTTTTCACTTTTTTATGTCAGTCATAATTATGTTTTTAATAAAGCAACTGGCATAACACAAATGCAAATTTTGATCTCGGAATCACTTTGAAAAAATATATTGTTAAATATTTTGTTTCTCCACCAGAACTTTCATTATTTTACCATTACAACTGATCATATTACCAGAACAGAATCTTTCCGTTGCACTAGATTCCAGTAGACAAAGTTACTTTTGAGCGAAAGTCCACTTTACTATACAGTATTTTAATTTTGGACATACCAGTTGAATTATATTTGTAATTATTCCATCCTCATACTCTTCTAATGTACTAAACCATTCATAAAGATATAAAGCATACATCATATAATAAAACTTTTGATACATCCCCCTTCTAGAAATGATTAAAATTGCTTGAAAAGACTTTGTGATTGCACTCGCCAATCTTCTGAAACACCATCAAGAACAAAAATACTGTGCTGTATTAGTATTACAGTACTAACTTTATTGTATTTAAGTGCACTTTACAGTATATACCGTTTCTCTGATTCCACGATAACAACATTAACAGACTTTTTTTTTCTTGACAATTTTCCACAATGCAAGTTCCATCTTGTCATCGTCACATCAGTTGCCTAAGTCGCATGAGCAGCTGCGGTGTGAAATGTGCAATCAATTGAGGAGCATGTCTCAGTAGCAGCTGCTTCTCTTCTTCCTCTAAGATACTCTTCCTGAGCTGTTCATAATGGAATGCATACTCCTCCTCTTCCTGGTGCTGCCTCATGATTGTGGCCCTCATGGCTCGTCTTTCTTCCAGCAGTCGATCCACAAGGAACTTGTGGTCCAGCTGCCGCCGCTTTCGTGCTTCTGTTACCAGTTGGTCAAGATGTGCCTCCTCAGCCAGCACCTCGAGGAGCAGCTTCCTATACTCTGCTTCTTTCTCTTTCTCCTTAGCAGTTTGTTCTTGCTTGTACCGTAGTTGACTGTCCCATCCCTCTTTCAGATTAATCTTTGCTGCTTCTTCCCTTTGCTGTTTTTCTTCTGCACATTTCCTCTCCTTGGCCTGCTTCTCCAATACGTCTAGCTCCAGACGCATATCACGACAAACATCTCGCACATGCTGTTCTGTCTCGAGCTTCTTTACCAATTCCAGCTCTCGGTGATTTTGCTGTAATCTCTGCAATTCTTCTTCTTGTCTCTTGTACTCCTTCTGTAGATCCACTATCAAATTATACTCCTCTGCTGATCTTGCTAAATGTCTGTCTTGCAGTTTTTGTTCCTCTTGATGAAGCTGTTTAAGCTGACTCTGCTTCAGTAGCATCTGATGATTGAGTTTCTGAGATTCTTGCTTCTTTTTTAATTGCTCTTCCATGTCTTTCCTCATCAACCTGTCCTCATCCACCTCAGACAACATTTCCAGGGTTTTCTCAGCTTCAGCTTTAGCTTTGTTTGCAGCCTTCTCAGCTATTTGATCCTTCAGAACTCTTTGTGTCTCTAGTCTCTTTGCATGCTTTTCAGCACAGGTGATGGCAATAGACATCTTTTCTTCAGAGTCCAGCTTCTCAAGTAGTTTTGTGTATTGCTTGTCTTTAACATTCATTAGTTTCTGCTCTGCCTTCTTTTGAGCGATAGCTGCATTGTTGTCACGTGAGAGAGCACAAGCGTGAAGTTTGGATTCCAGTGCCCGTAACTCTGGGCTTGAGGACATGATCTGCCGCCTTAATACACCTGCATTCCAGTGGTTTACTTCCATACTTATAAACTGCCTTAAAAGTAATATGAACACTTTCTCAGTCTCTTCTTTATCTCTTCTAACAAAGACAGCTTATTTTAATCGGAATTTTGTGTTGACGCGCGGAGTCCTTAAGTAT
>Procambarus_clarkii_2
ACACACATCCTGAGGACCTCGTCGCCTCGCCTGCTCTTCCACCACCACCACCTCCTCTCAGTAAACATGCTGCGCGTGCTGGTGTTGTCCATGCTGGTGGTGGCGGCCCTCGGCCACCTTCCCCGACCCAAGCCCCCACAGCCGGGCTGTAACTACTACTGCACCAAGCCCGAGGGCCCAAACAAGGGCGCCAAGTACTGCTGCGGTCCCCAGTTCCTTCCCCTAATTAGGGAAGAAAAGCACAATGGTTTCTGTCCTCCTCCTCTCAAGGACTGCACAAGAATCCTACCACCTCAGGTGTGCCCCCATGATGGACATTGTCCCATAAACCAGAAGTGTTGCTTTGACACCTGTCTCGACCTCCATACCTGCAAGCCTGCACACTTTTACATCAATTAGCTTGAGAGGAATAGCGTAGTCGCCGCTCCTCTGTGTGGCACTTCAAGATGGATCTAAGTCAATGATGATTCCCTGAGCTGAACTACAACAATGCTGTGCTTATAGGTTGTTGGCTCGCTTGTTCACTTTGTATTGTTTGGTGTTTATTTTAAAGGAATATATGTTTCATGTATAAATGAGAGGAGTTTTGTCTATTAAATAAAAATACTTTTCAAAAAAAAAAAAAAAAA
>Procambarus_clarkii_3 ENA|GBEV01001507|GBEV01001507.1 TSA: Procambarus clarkii Pc_1524 transcribed RNA sequence.
CCACCGCCGAATCCACCACCGCCGAATCCACCACCACCGAGTCCACCACCGCCGAATCCACCACGACCAGACCTGCCCACGACACCTAACAGCATACACCTCGACCACACTAATCCTCCAACATGAGTCTGCGTGTGTTGATGCTGGCAGCGTGTGTGGCTGTCACACTAGGCTCAATCCTCCCACCTAAACCTAATGCTTCCTGCACCAACTACTGCCCTGACCCAATCAAAGGTCATGGATTCTTCGTCTGCTGTGATCCTCATCCTGGGTTCTGTCCACCAAAGAGGTTCGTCTGTCCGTTCGCCAAGTTCCCGTCTCCACCAAAGTGTGTGACGGACTTCAACTGTCCCAAGACCAGCAAGTGTTGTGAAGACGCCTGTCTTAACTTCAAGACCTGCAAGCCGGCTGTGTATTCTTAAACCCACTCTGATGAGATCCAACCCCACCTGAGATGGGATTCCACCCCACATGAAGATGACGAAGCCTAAGGTCTCGATTTTATATTTCCTCATTGATGTTATTGTTGAATATCATTTTGATTAAAAAGATAACATAAAAAAAAAAAAAAAAAA
>Procambarus_clarkii_4
CCAGACTTCGTCTGCTCACTCCTTTACCTTCCGAGCTACAATAATCATGCTGCGAATTGTGGTAGTGACGTTGCTGGTGGTAGCAGTGACTGGTCAGATTAATAGGACACCACCACCACGTCCAGATGGTTGTAACTACTACTGTATTAAGCCAGCAGGAGCTAACAGAGGGGCAGCCTACTGCTGTGGCCCCGCAAACCTTCCTGTGAGACCTGAAGAAAGGCACCCTGGACGGTGTCCTCCTCCTCTGTCAGTGTGCACTAGCTTCGCCTTTGCAATACCGCAGGTGTGTCCACATGATGGCCATTGTCCCCGTAACCAGAAGTGCTGCTTTGACACCTGTCTCGATTTACACACCTGTAAACCTGCCCAGTAATTATAATTAATTTGAGATCAAGAACGCAGTCTGTTGTTCAGCTGTAAGTCGTCTGAAGATGGAACTTATCACTGGAAATTCAGTCACTTGGTGTTGGATTTAAGACATCAAGCTCCTGGTCATCCAGAAAATATACTTTAGTTCTGAATATAGTCCAGGGCTATAGTATACCCCTCAGTATATCTACACAAATGCAAAATACACCTGTGTCTTTGTTTTTTGTTTTTTTTTTTTT
>Procambarus_clarkii_5 ENA|GARH01002669|GARH01002669.1 TSA: Procambarus clarkii Prcla_ES_13741_0 transcribed RNA sequence.
CTTACCAGGTGTGGGTGGAGGCTTGTTACCAGGTGGAAATGTGGCCCAGCCCGCTACCTGCCGGTACTGGTGCAAGACCCCTGAGGGCAAAAACTATTGTTGCGAGACCAATGATCAACATCCCAGCGAGCCTTTAGGGTATGGGAAGGTGGGCATCTGCCCTATCGTCCGCGCCGAGTGCACGCGATTTGGGATCGTGGGACCTCAAACCTGTGCCCATGACGACGCCTGCTACGGTGCCGACAAGTGCTGCTTCGACAGGTGCCTCGAGGAACACGTCTGCAAAACTCCAATCGCCTAAAGAGCCTTGACGTACACTTGCCGAGCTGATTTGTATTGGTTCTCTTGATTAAATTTACTTTTTAATTTGTTAAAAA
>Procambarus_clarkii_6
CCTGACCCTCCATCTCCTCCCCCCAGACCGTCCCTCCCTCCCTCGACAACCTCCGACAACCCTCCCCTCCCCCACAACCCAGCTGGAATATAAGAGACGCACCAGTTATACCGGTCTCATTATTCCCCCCTGAACGTCCGTCATGATGCGTGGAAGCGGCGTGGTTGCTGGAGTGGTGGTGTTAATGGTGACTTTGGCAGTGGTAACCTCGCAGAATGTAGGTGGTGGCAACCAAGGGTGCCGCTACTTCTGCAGGACGCCCACCAACGCTCTCTACTGCTGCGAGGACGAGCGTTCCCCAATCAATCGGCCTACAGTGAAACCCTTGCTGTGCCCTGCAGTTGGGACAAGGTGCAACCCTTCCAGCTTCGCCATCCCCTGCAGCAACGACGGCGCCTGTCCCGGCAACAACAAATGCTGCTACGATGTGTGCAGGCGGAGACACATCTGCAGCCCTCCTTCCTTTACCTAACTTGTACTCCTCGTACTGGTAACATCGACGTACCCCTCTGACTTGCCAGTACGGTCATTCGTCTGCTATTCTACTGATGTGCAATGGACGTTTTTGTGAAGAAATCTATGAGTATCTATAGAGTTTGGACAATCTATGAGTATTTAGAGAGCTTGGACAATCTATGAGCATCTATAGAGCTTGTACAGTGTATTAGTATCTATGGAGCTTGTACAATCTATGAGTGTCTATAGAGCTTGAACTTAAGCACAGAACGGAAAATTGTACAGATAAATACTTGGTTCAAATATGCAAGTTTATAATCTCTTTCAAAATAAATATATATTTATTCATTTTAACCACGATTAACTATACTCTTTAAGCACGTTTCGAAACTAAATGATGACAAAATTACAGTCTAGTGTATAAATTTTATAAATTAGAAATAAAAACTAC
>Procambarus_clarkii_7
GCAGAGTCTGCGTGTGTTGGTGCTGGCGGCTTGCGTTGCTCTTGTGTGTGGACAATGTCACAACTTCTGTCCTGACCCGATCCGTGGACCAGGATTCTTCGTTTGCTGTGATCCCCACCCTGGGAGATGTCCACGGATAAGAACAGAATGTCCTCATAGAAGCGACATTACATCTTTCCGTAGACAATGCCATAAGGACTACGAATGTCGACTATCTCAAAAGTGCTGTGATGACATATGTCTCGGCTACAAGACCTGCAAGCCAGGTGTACATTCCTGATTGAACTGGAG
>Procambarus_clarkii_8
ATGGAGCCGGTGGTGGATTCGGAAATGGACTCGGAGGTGGATTTGGCAATGGATTTGGGGGTGGACTCGCTGGAATTAACCCTGGCCTCGGAGGAGTGAACCCGCCAAGCAGTTGCCGGTACTGGTGCCGGACACCCAAGGGTCAGGTCTACTGCTGCGAGGACGCCAGCGAACCTCAGAGCTTCGTCGGTTTCAAACCTGGCAACTGTCCCCCTGCGCGTCCTGCCTGTCCCCCAGTCAGGAGCTTCTCTGCTCCAACATCTTGTTCCAACGACGGTTCCTGCTCAGGTGTCGACAAGTGCTGTTTCGACACTTGTCTACAACAACACACATGCAAGCCACCTTCCGGGCTCGGGCGATAATTTAGCGCGCCTTATTTATTAATAATGTCTACCGGAAAGTGATTGCATCTAAATTTAAAAGAACATGTGTGCTGGATGATTTTTCTGTATACTTATAGTATAAATGTTTTTGCTTATCGTATTTATTACTAAAATAAAGAAACTAAGTGTTTATTATAATACTTGTTACCAAATAAATTTACAATGTTTAAAAAAAAA
>Procambarus_clarkii_9 ENA|GARH01032321|GARH01032321.1 TSA: Procambarus clarkii Prcla_ES_1281_0 transcribed RNA sequence.
TGGACAACCCGGAGGCTTTGGTGGTCAGCCTGGCGGTTTTGGTGGACAACCTGGCGGCTTTGGTGGACAATCCGGCGGCTTTGGTGGGCAACCTGGCGGCTTCGGTGGACAGCCTGGTGGGTTTGGAGGACAACTCGGAGGCTTTGGCGGACGGCCAGGAGGCTTCGGTGGTGCTGGTTTCAACCAGTTTGGTGGCGGCTTCAACGACCAATTTGGGGGTGGTTTGAATAGTCAGTTCGGTACTGACTTGAATAGCAATAATGTTGGCATCGGAGGCCAGGTCGGAAGTAAGCCTGGCCAGTGCCCGCCTGTACGTCAAGGGTGTCCCCCCACCAGGAGCTTCCAGGCCCCATTGCCTTGTGAAAGCGACAGTGCTTGCAGCGGCCTCGATAAGTGCTGCTTCGACATCTGCCTGCAGCTGGAGGTGTGCAAACCCTCACAAGCCAACACCGGATTTGGCAGGTGAAAATTTTCAATTATTAATATTATTATTACAGTATTATTATTATTAATTATTATTTTCTACTCGAC
>Procambarus_clarkii_10 ENA|GARH01032534|GARH01032534.1 TSA: Procambarus clarkii Prcla_ES_5400_0 transcribed RNA sequence.
GTAGTGGGTGAGGACAGCGCTGCTTTACAGGTGATGTTACAGGAAGGTCACAGAAATGAGTGTGGTCGAGGGAGTATAAAGAGGACGCGGTGAAGATTCAGGCACCAGACACACTATAACTTCCTCTCACAATACACTTCTCCAAACGAACTTCAAACATGAGTCTGCGTGTGTTGGTACTGGCGGCTTGCGTTGCTCTTGTGTGTGGACAATGTGTGAACTTCTGCCCTGACCCGATCCGTGGACCTGGATTCTTCGTCTGCTGTGATTCCCACCCTGGAAGTTGTCCACCCCCACGGACACATTGTCCACAAGCAAGCAGCGGCAGCTCTTTTCCAAGACGATGCCATTGGGACTACGAATGTCCACTATCTCAAAAGTGTTGTGATGACATATGTCTTCGCTACAAGACCTGCAAGCCAAGTGTACATTCCTGATTGAACTGGAGGGAAAGTCAAGATCACCTGAAGAACAAATGATCGTACTGGAAGCAAAATCAAGATCACATGATACAAGACAATATATATATTCTACACTTTTATTAAGAAACTGAATGTTTAGCACTAGGCTGTTCACAGTCTCTTGGGCCTTAAGCCTAGGCTCTGTTCACTTGTTCAAACATGGCATGTATATTTATTTGGTGTTATTAAACAGTGTCGGGATCTTTCAACATTTAAGATTCGCCTCTTGACCACATCTTCATAAATAAACAAAATACTGGCACTGTTTAATAACACCAAATAAA
>Procambarus_clarkii_11 ENA|GARH01034249|GARH01034249.1 TSA: Procambarus clarkii Prcla_ES_15954_0 transcribed RNA sequence.
GGCCAATACAACACATGATAGAAAACGTTAACATTCACATAATCTTGGATAAAGTCGTTTGTGTTTGTATTAAATGATACGGTTTGCTGAAGGAGGCGCTAGAAGAGAGGCGTAGTTGAGCCTTGACAGGGCAGGAGGCGAGGTCCGGTTTCTGGTATATATTGCCAAGGGAAGCGTTTTGACCCTTCAGTGCTCACACCTCCGCCATGAAGAGTGTGCATAGTGTCCTGATGGTCGTCGTGGCGGCAGTGGCCGGCCAGAACCCCAACACGACTAACACGACCAACACTCGGATCGGAGGCTTCCCTGGGTCGACAATCGGAGGCGGAATAGGCGTTCCAGGAGGCGGGATAGGCGTTCCAGGAGGTGTGCTCCTTCCTGGAAACTTTCCTGGAGGTGGTGGAGGCGGTATCCTTCACGACTATGGTTTAGACTGCAGTGAGAACAGCCTCAGCCCCCAGACTAGCAACTGTAGGTACTACCTCAGGAACCCCGTCAGTCGTCGCTACTTCTGCACCAGGAATCAAAAGCCAGCGTACAGGTGTCCTCGGCTACGAGCAGAGTGCCCAGGGACCCGCTTCGGGCCGCCCGTCCAGTGCTTTACGGACAACGACTGCGGACCTCTCGATAAGTGCTGCTGCGATGCCTGCCTCGACCACTATGTGTGTAAGCCTGCGGCCTAGTGCTGCTGGAGGAGGGGAGGAGGACCTAGTGGCCATAGTCTGTAATGCTGTCATGGGGGGCGGTCGTGTCCTCAGGCATAAAATCTATGCCAG
>Procambarus_clarkii_12
CAGCAGAGTAGTGACAACCGCGCCACAGTTACTCCAAACATGCGCGTGGGCGTCGCTGTGTATATACTAATGATGGCTGTGGTGGGAGCAGCTATCGCCAGCACCACAAGCTTCTCTGTTGTTCCACTGCTCCGTGTTAAGAGGACTAATTATTGCAACTATTGGTGCAAGAGCAAGAAAAGCGAACTGTTTTGCTGTGGTCACGTTGGAAGGTGTCCCGCTGACCCCAGTGACTGCTCGGCTACACCAACTATCCTCCCTAGGAAATGCCTCAGAGACAACGAGTGCGCCACTGGGAAAAAGTGCTGCTTCGACGACTGTACAGGCGGGCACATATGTAAGACAGGCCGGTACTTCGTCCATCAATAACTCCCCTCCTAGCGTTATCCAATGTGTCCACCAATTATCCACTTTCGAGGTCACCCAGAGTGTTGATTTTATCTAAATTCTGGATGACCTACTCACGATTTTATCCCAGTAACTACTCACGATATGTCAGTAACTCACGTCCTCGAGCACGATATTATGCAAATATGCAAATTATGTACTCAATCCCGATGTCAAGCAATTCGTAAATCAAGAACACAACTAATGATGCTCTCCATTTTACTATTGAAACTGTAGGACTGAGCATATGAGACGAAGTCATTGAAACTGTAAAATAATCACTAAATATGAAACAAACAGTTGCACACCAGAAGATTATGTACTGGAAAGAACTGCTTATTTATGGGCTTTAGAAAAGTAAACAAATCCACAAGGGCCGTNNAATCGACTGAGCTACGACAGGGTAGAAGGGTTGAAACCTAAGTTCTTTAGAAAAGTACCTTCATGCTCTGAAGTTGAAGACCTAGCACCAAGTGTGCCATTCCTGCATTCACTGACACTGCAATTGCCACATTAAGAATGTCATTGCTGCAATCCCTTTCGACTTATAACGCCAAGATTGGAGGCCTGTATGTGTTGGTAACACGACGAAAACCAGTGTATAATTGAGCTCGCTAGAGCACCTCACTATTGTCATGGAAGGTATAATCCGTTTATGGAAGTATAATAATCATCTAACTTATAGGTATGATATGGTTTCCTTTACAACTGACTGTGAATGCAGGCGATGAGTCACAATA
>Procambarus_clarkii_13
GAGATTGAGACCTTTAATCTTAAATATTTAAGCAAGTAATTTTTCAATCACATGATCACATCTATGGACGGTTTGCAGCTGAGCAACAGTCTTGCTCTCGTCTTGAAGTTAATAGACCTTACTGGGTAGGTTTGCAGGTGTGTATATCAAGGCAGGTGTCAAAGCAACACTTCTNNNNNNGTCCGTCATGTGGACACACCTGTGGAGCCGGGATATTTTGAAAATTAAAACCAGAAGCAAGAGCCCTCGTGCAGATAGACAAGGCAGAAGGACATATACCAGCATGAATCTCTTCCTTTAGTACAGGAAGTCCTGGTGGGCCGCAGCAGTATGCTGCGTTCGCATTAGGTCCTGCAGGCTTTATGCAATAATAGTTACAACCATCTAGATCTGGTTGTGGTGTTGATGGTGGAAATGGTGGTGGTGGAAATGGTTGTGGTGGAAATGGAAACGGAAATGGTCGTGGGCGCCGCCGTTGGTCGAACTGACCGACAACTGTTGCCACCAGTAAGGCCACAACCACAAATCGCAGCTGGAAAAAACAGGTGAGGTCAGAAGTGATTATAAACTGTAAATGACACGGTGAACGAACCTTTAAC
>Scylla_olivacea_1 ENA|GDRN01058838|GDRN01058838.1 TSA: Scylla olivacea Ref_Crab_Transcript_58993_1289 transcribed RNA sequence.
AACAACAACAACACTAACAACAACAACGACAACAACAGCTACCGGCGTCAGCAAATGTAGGAGTCTAGTTGAGTTTCCCTCGGCGGCTCTCCGTGGCCCTGAGGAGAAGTGGCCGCGGCGCAGGTCTCCCTGGCGGCGCCTTGGGGGCCGTGGGACACCTTGAAATCTGAGCGTGCGGAAGGGGCGGGCCTCGGAAATACTATTATTAACAGGCAGGTCAGCCCTCGCCACAGCTGCCTGCCGGCCGCGAGTCAAGGTCGACATCGCTTCCTCTACAAAAGGAGTCGAAGCCGCCTGACGGAACAGTTCAGTCCATCCTTGTCTATTGCTGAGGTGAGTGTGTCGCCTCCTGAAGCTCTTCATCACATTTTGTTTATGTTTTACTTTTTTACGTCAATGATAGTTCCTCTGCGCTTCATGTTTACTTGAGTGTCACCAACACTGAGTGCCACACCTGTGGACGAGTGTGTAAGACAGGCCGAACGCTCGGTCAGGAAAGATGAAGAGGTTGTCTTCAAAGAACAAGGAAAGATAAGAAGTTTAAAACTTTATCCGCTTTTCTTTCTGATAAGTGTTTTCTCGCAGATGATGGTGCGGTGGTTGCTGGTGGCGGCGGTGGGCGTGCTGGCGGCGACTGCTGCGGCACAGAATACTCGCTCCGACGAGGAAACATCCTCCCCAGGCCAGACCCGCCTAGGGAATGCGGCCGACGGTCAGGGAGGACCTGAAGTAAACACCAGGTTCCTGTCATTGGGTCAGCTGGCTAACGTCGGCCAGACACTGGTGAACAGCTTCCTTGGCAACAATCGCCCCAACAGACCCGGTTTCGGAGGAGGCTTCGGTAACAGACCCGGTTTCGGAGGAGGCTTCGGTAACAGACCCGGTTTTGGCGGCAGCTTCGGGAACAGGCCAGGTTTTGGCGGCAACCAAGGTTTTGGTGGAGGTTTTGGCAACCAAGGATTTGGGGGAGGTTTTGGTAACCAAGGATTTGGGGGAGGTTTCGGTAACAGGCCTGGTTTTGGCGGTGGTTTTGGTGGTGGTCCAGGCTTTGGTGGAGGTTTTGGTGGTTTTGGAAACAAGCCAGGACAGTGCCCTCCCGTGCGTCCCCAGTGTCCCCCAACCAGAAGCTTCTCCCCTCCGTCGCCGTGCAGAAGTGACCGACAGTGCAGCGGCTTTGACAAGTGCTGCTTTGACACCTGCCTCCAGGAACGCGTGTGCAAACCCTCCTTTTAAACTTTTAGAGCTTTAAACGTTAAAACCTATTCAATAAGTTTACGTTTTTATATATC
>Scylla_olivacea_2 ENA|GDRN01066143|GDRN01066143.1 TSA: Scylla olivacea Ref_Crab_Transcript_66298_576 transcribed RNA sequence.
TGTGTGTGTGTGTGTGTTACATAACACATTATATTCCAGCTTCGCATTGTGACTGTCGCCGTCGTGGTGCTTGTGGTGGTGATGGATGCTGAGGCTGGGAGGCCTAGGCCTTCTCCAAGCTGCAGGAACTGGTGCAGAAGGCCTGGACACCCTGAAAAGGACGCTTTTTACTGCTGTGACTTCGGGATTGGTACTGTTGGGAAACCTTTCGCAACACACCCTGGCAAGTGTCCCCATCGTCCTGTCTGTCCCCCCGGTCTGTATACCAGGGGACCTGCTCCCACGGTATGTGCTCACGACGGCCAGTGCTCCAAGCACGAGAAGTGCTGTGCTGATGCCTGCCTTGAACACCACACCTGTCTGCTTGCTGACCCATAGTGACCTGGCCCTCAAAACCTTCACGTCCTGTCCTTAATCCGAGAAAGTAGAAGGAAGAGAGAAATCTGAGAAATTAAGATGAATTTGTTATTGTTGCTTGCTCGTTTAATATTTTCTCAAGTTTTGAGTTTTGAAAAAGCTCTTTTGATGTAACGAATGTTTTCCCTTCAAATTAAATCAATAATGGTTTTCAAAAAA
>Scylla_olivacea_3 ENA|GDRN01068420|GDRN01068420.1 TSA: Scylla olivacea Ref_Crab_Transcript_68583_1643 transcribed RNA sequence.
AATGAAGCACGTTAGAGCTACAGAATAAATAGAGCGTGGGAGCCTTGCGTGTGGGGATCAAATGCTCTAATGAGGCAAAACCACAGTGGGTGAAGCAAAGGACGTCCTGTTTTTTGGGAAGGTTACGGGAGATAGCACGGCGGTGGGAGCAGATCCTAATGCGATTATTAACAATGAAAAAGGGGTACAAAGCAAGGGAAGGAGGGACGGAAGGAGAGAGGGAGGGAGAGAAAGTGAGAATGTCGGAAGGAGGAAGCTGGTGAAGGTCAGTTTGAAGCTCAGCATCTATAAAGGGTCGCAGCCATCCCGGACCACCGCATCTCACCTGTGCTCTCTCCCCCATCACACCTGAGCAGCGAAAGGTACGAAAGGCAGCGCCACGCAGCCGCCACCGCCATGACGCCACCACACCACGCACGACTTGCTGCGAAACCGCCTCGCACTTCCTCGGCGACCCATTATTCGCCTCAAATGTACGACTTCTGACTGAGGCGCGACTTATGATTCATACGACTCGACTCGCCTCGAATGTATGACTTCTGACTGACATGCGACTCACGCCCCCTTAAGACACCTGCAGTATGAGTCACATTAACCCCTGGACTGGTGTAGCTCCCCAGGGTTATTAGCAGGTTTAGGGTGTACCGTGGAGGGACACCATTGACCGCTGAAGGAGTAATGGGGAAGTCCAAGCCTTTCAGTGAATGTAGTTTTATCTTTACTGAGAATAATCTGGATTTGCTCAAAGGGCGTAACAAGTCTCATGGTATCATTAGCTCAGCCAGGAGGTCAGCACCGTGTCATTCCGCCTCACGGTTTTCCCCACTAAGGATTCCTCTTCCTTACAGCAGATGAAGACGACGGTGCTACTGCTGTTGGCGGGTGTGGTGCTCGCGGCGGCGGAAAAGAAAGAAGAGAAGTCTGATGGAACCAAAGCAAATGCGAGGTTCCTTGGCTTTGGGGGACCTGACCTCCATCCCCACCCCGGAGGACACCACGGGATCAATTCTGGACTGAGCGTACATCATGAAGTGGGATTCGGCGGCCACCATGGAGGAGTCGGCGCACATCACGGAGGAGGAATCAGCTCTCATCTTGGACTTGGTGGTGTGGGAGTCGGCAGTTCATTCGGTTTAGGAGGAGTTGGCGTGCATGGCCCCGTTTTGGGAGGACATGGGCTAGGAGGACATGGTTTGGGAGGCCATGGGCTGGGAGGCATTGGATTAGGACAGGGGCTGGGAGGCATTGGGTTCCCGTCGCCCGTGGCCCCGCCCAGTACGTGCCGCTACTGGTGCAGGACGCCCCAGGGACAGGCCTACTGCTGTGAGGACAGCAGCCAAGCCCCGAGCTTCGCTGGCGTGGTGAAGCCCGGCGTGTGCCCCCCGGTGCGCCCCGTCTGTCCCAACACTCGCAGCTTCCAGCCTCCTGCAACCTGCTCCAATGATGGCGGTTGCGGCGGCTACGACAAGTGCTGCTTCGACACCTGCCTGCAGGAACACGTGTGCAAACCACCGATACAGTTCGGCTGAGTGAATCTGCGCACAAACGCTCCACTCCTCTCCTTCCTGAGATTCTCTTTGCTCTTCTTCGGGAGTGAGGCAGTTTGCCTCTACCCCTTGACAAATATTTATTTTACATTTCCA
>Scylla_olivacea_4 ENA|GDRN01068600|GDRN01068600.1 TSA: Scylla olivacea Ref_Crab_Transcript_68763_769 transcribed RNA sequence.
[truncated: 21,505 more chars]
