# Supplementary material for: Comparative genomic analysis of innate immunity reveals novel and conserved components in crustacean food crop species
Source: BMC Genomics. 2017 May 18;18:389. doi: 10.1186/s12864-017-3769-4 (PMC5437397; doi:10.1186/s12864-017-3769-4)
Supplement: Supplementary file 24 — Fasta files of all sequences. (ZIP 3690 kb) [file 12864_2017_3769_MOESM25_ESM.zip › Additional file 12/32 Dicer-1.txt]

>Astacus_leptodactylus_Dcr-1 ENA|GBEI01039487|GBEI01039487.1 TSA: Pontastacus leptodactylus Pl_CLC_39665 transcribed RNA sequence
ATTAGAGGTAACATCAACACCAAACCAATCCACAACAAATTCTCATAATGGTGTTATAGTTGAGAATGATGTTGAGCAAATGGTTGCTTCAGATAACTTGGAAGAAAATAAAGTTATTGCTGAGCAATCAGAGGTAGCATCCACACCAAACATATGCACGGCAAGTATGACCAATTTTCCAGCGAACTCTATTGCTGGTCTAAGTTCAAACAATGAAATGGATAAAACTGGATCTTCTGCTCCGGTGGTGTCCTCAGAGGCAGCAGCCATGGCCGACACTCTGGCATTGCTGCTTCCTAGTGGTGGTAAAGGACGTAAACGACGTGACGATGTGAAGGAGAAGGTGAAAGTCCACAACCCTGAGGATCCCGACTCTGTGTGTGGACTAATCTTTGTGCATCACCGTAATATGGCCAAAATTATATACAGACTCCTAAAGGAGCTAAGTGATATAGGAGGGGAATATGCTTGGATCTTCCCTCAATACACCGTGGAAGCCAAGGAAAGCGTGAAGGATGACCCAAGGGCTGCAGAGGCTGAACATAAAAAGCAGGAGGAAGTTCTCAGGCGATTTCGTCATCATGAGTGCAATGTATTAGTATCCACACGTGTTCTTGAAGAAGGAATTGATGTCCCCCAGTGTAATCTTGTCGTACGGTTTGACCCTCCTGCTGACTATCGGTCGTACGTGCACAGTTGTGGGCGTGCAAGGGGCCAGGATACATTTTATTTTCATTTAATCACCAAAATACAACAACAAAGTTTCCTGTGTGATATGGCGACATATTCGGCCTTTCAACAGGTGCTGGTAAGTCGGTGTGGAAGTGTTGAAGTGGGCACAGACATAGAAGTTAAGGCTGATGAGGCTAATAGTGCATATCCTCCCTACATCACTCCTGCCAATGCTGCTGTTACCATGGCTTCAGCAATAGGGCTTCTGAACAAATATTGTGCGAAGCTACCGAGTGACACCTTCACACGTTTGACAGCTATGTGGGAAATTGAAGAAAGTGAAATTAATTCTGGTAAATTCTGTTGTCGGATAATGTTGCCAATTAACTCGCCATTAAAAGGAACTATTCAGGGCCCTTGGCAAGAAAAGATGTCCTTGGCTAAAATGTCCGCTGCTCTAGAATGTTGCCGTACCCTACATCAGATAGGGGAATTGGATGACCAGTTGCAGCCTGTTGGGAAGGAAAGCATGAAACTTGATGACCATCTTTGTGCACCTCCAGCAGATGACCAAGTACCTGAAGGAATGCCTCGTCCAGGAACAACCAAGAGACGACAGTATTACTACAAGAAGGTTGCAGAATGTTTGACAGGAGAACAGCCAAAGGAGGAGCTGGATTTATATGTGTACAAGCTAGACATGGTGCTGACCTGCCCTATACCAGATGAGCAAAACACACGTGGTCGTAAGATTTATCGACCAGAAAAGACTACACGCTCATTTGGTATTGTCACAACCAAACCCATTTCACAGGTTAGCGGTTTTCCAGTGTTCACACGATCAGGTGAAGTTGTAGTCCATGTGCGTCAAGTAGGGAGGAGAGAGCGCTATACTCAACATCAGTTGGCAGCTTTGCAGTGCTTTCACAAGTTTACCTTCACTCACGTGTTGCGCTTGGAGAAGTACCCTATAAAGTTTGACCCTACTAATGCTAGGACAGCTTTCTACATTGTTCCACTTAACAAAGTTGATGGACGTGAGGACATTGACTGGGAGTTTGTTACTAAAATTCAGTTGGAAGGAGACCCAAGACCAGTTCCTCCCCTTGATGATACTAGAAAGAAGTTCCAGTTCGAGCACAGCCTGTACGAGGATGCTGTTGTTATGCCGTGGTATAGAAATCAAGATCAACCTCAGTACTTCTATGTGGCAGAAATATGTGCACACCTGAACCCACAGAGTGACTTCCCAGATGCTGGTTTTGAGACTTTTGAAAAATATTATTTGACAAAGTATGGGCTTCAGATTTGTAATTTATCTCAGCCTTTGCTTGATGTTGACCATACATCAGGCCGTCTTAATTTGCTCACACCAAGACATGTCAACAGAAAAGGAGTTGCTTTGCCTACTACCTCAGAAGAGACCAAGCGTGCTAAACGAGAAAATCTGCAGCAAAAACAAATTTTGGTACCTGAGTTGTGCACAATCCATCCCTTCCCAGCGTCTCTGTGGCGTAAGGCTGTGTGTTTGCCCACTATTTTGTATCGCATAAATGCTTTGCTTCTGGCTGACCAGCTGCGAATATGTGTGGCCAGTGAAGTTGGCCTTGGCCTTCACATCCTCCCTTCAGAGTTTTCATGGCCACCCTTGGATTTTGGTTGGAGTCTTGCTGATGTGCTGAAGAAGAATCAAGATAACCAAATACAGGAGGAGAGTGCTGAACCTAAAACAGAAAATGTTTCGAAACAAAAAGCCAAGAAAACCGAATCGTTGGGTAGTGAATCGCCCCCAGTAAAGAAAAAGCTCACCAAAAATGGTATCGATATGGAAATCGGTACTTGGTCCAATGACATGGCTGTTGATCCCCCTACTCCACCTTACAGCATGGATGATATGAATACTACAGATGATTTTGAGATTGATACATTTGATCCAAATGTGGCTCTCCCAGATAATTTAACATTACTGGATGGGTTTACCAATGTTGACGATGATACAGAAGGGGAGTTAGGTGCTGACTGGGGTACTGGCATTACAGAACGTAAATCAAAAAATGGTTGTCACAAGGATAGTAGTGGAGAGGTTTTCAGAGTTGGTTCACCATCAAACTTTGAAATTGATGGTTGGGATATGTTTGGTGGACCTGGTAGCTCTGGTTATGGAGGAGGTTACAATGGTTATGGTTCCTATGATGCTTATGGAGGTTATGGAGACTTTCAGGGCTTGGCAGATGATCTTGAAGGCTGTGAATCGGATGTTTCTTCTGAAATGGATGATGACGACAAAAGTCAAGCAGAGAAGATGTGGGATGAGGAAGGGAGTAAAAGACGGGCAAGTATGGCCATTGATGAAGGTTCCTCTGATGAAGAAATTGATTTGCAGTGGCCCTATGAAGATGAAACAATTAGAACAGAGAAAGAAGAAGAATTCCAGAAGTTACTGAATGATAAACAAAGTGCAATATTAGAAAGCCCATGTTACCTTGCTGAGAATGAACCACTGGTCATAGTGAAGGCACACAGACAGATAACAAATGAAAATAAAACTTTATCACTAGAAAGAGAGAGTTTACCTGTAGGAAAATTTTCCTTGCAAGGCTGTGAACAAATATTTTCAAATGGCTGTGATAATGCTCAACAAACTACCTCACCTGCCACAAGGATTGTCAATCGTACTGAGACTCTTTCTGTTGTTAAACTAGACAATGGTGCTGACTCTTCCTCTTGGATGAGTAACTCTGGTGAAGCTTCCTTTAGTTTTGATTACCAGCCAGATCTCATCAACCATCCTGGCCCACCTCCCAGTATAATCCTTCAGGCACTCACAATGTCTAATGCAAATGATGGGGTCAATCTTGAGAGGCTTGAAACCATAGGGGACTCTTTCTTGAAGTATGCCATCACCACATTCTTGTACTGTACTTATCCACAACGTCATGAAGGTAAACTCAGCTACCTGCGGTCCAAGCAAGTTAGTAACCTAAATTTATATCGGTTGGGTAAACGAAAGGGTCTTGGAGAGTGCATGGTTGCCACCAAGTTTGAGCCTCATGATAATTGGTTGCCTCCTGGTTATTTCGTGCCACGTGAATTAGAAGAAGCATTGATTGACTCCGGAGTTCCTGCTGGTCATTGGAACATGGCTGATTTACCAGGACTTCATGATTTGGCTAGTGATGAGATACGACGATTAGTTCAAGAACGGTCAGAACAGATAAAGCGGAGTAAAACAGAGCACGTAACCAGTGAATTAATGGCCACACAGAATCCTCATGATTTACCTATCTTCATCCCATACAATTTGCTCACTCAACACAGCATTCCTGACAAAAGTATTGCAGACTGTGTTGAGGCTCTAATAGGTGCTTATCTTACAACTTGTGGTCCCCGTGGTGCTTTACTTTTCATGTCTTGGCTTGGAATCAAGGTTTTACCATGTAAAGTGGATGAGGAATCTGAAAGTGTTTTACAAATTACTTACGGTCACCTGGAACCACCTCAGTCACCTCTTTATCATTGCCCAGCAACAGATACTTACATGCATCTGGAATTGCTACTCAGTGGATACACGGTATTCGAGGACAAGATTGGATACACATTTCGGGACCGTTCATATTTGCTTCAAGCTTTCACTCATGCTTCATATTACAAGAATCGTCTTACTGACTGCTATCAGAGGCTTGAGTTCTTAGGAGATGCTGTTCTTGACTATCTGATAACTCGCCACTTGTATGAGGATAAGCGGCAGCATTCTCCGGGTGCTCTTACGGACCTGCGATCGGCCTTGGTTAATAACACGATATTTGCATCTTTAGCGGTCAAATATGACTTTCACAAGTACTTTCGCCATTTTTCCCCTGGTTTGGACCGTGTGGTGAGGGACTTTGTTAAGATGCAAGAAGAAAATGGCCATAAGATCAATGAGGAATATTACTTCATGGAAGAAGATGAATGTGAAGCAGCAGAAGATATTGAAGTTCCTAAAGCACTGGGTGATGTATTTGAGAGTGTAGCTGGAGCAATTTTCTTGGATTCAGGTGGTTCCTTGGATGCTGTCTGGTCCGTGTACTACACCATGATGTGCCGAGAGATTGAGCAGTTCAGTGGTGTAGTTCCTAAGTCACCCATTCGTGAGCTCTTGGAAATGGAACCTGAGACAGCTAAGTTTGGCAAGCCAGAGCGCCTGGTAGATGGTAAGGTCAGGGTATCGGTGGAAATATTTGGAAAGGGTTCATTCTCAGGAGTTGGTCGCAATTATCGCATTGCCAAGTCAACAGCAGCAAAAAGAGCATTAAGACACCTGAAGAAGCTTCAGATGATGGCCAGTCAAGGAATCTAATGTAAGTTAAAGAAATCAGGGTTGTAAGAGCATGACTCGTTGAAATTAATATTGTAATCATGTTTGAGATAAATATTCAGAAATATGTGGATGAATTAAAGTTAAAATCTTAATATTCATATTATCACGGTTAACATGTAATTTCTGAATATTGTACAGCTGAATGGCAACTTATTCTGTTTCAGTATCTCTTGTCATTTTCAGGGAAATTACCAAGATATGGACAATGAATTTGGGTAGTTAATCTTTGTTAGGAATCTATCTGTGAAAATAAATTTTTTAGTGTATCCATTTTGATGAAGTTGTATCAAATCATATATCCAATTTTGTTAATAATTTGTTGTTTATTAAGACAATGTTGCAATTGGAATAATTTTCAGTATTAGATGTAAATAACCGACATTTTCATTATATTCAGTCAATGGATGTACTGTACATCCAAAGAGTACAAAAATGCTTATAAGCTAGTGAAGATTCAGTAATACAGATAAAGACTGTACTAGAGTCAAGTGCAATTGACATTCTTTACTAATGCCCAAGAAATTTTTCTTAGACTTATTTTAGTACTTTGTATTTTATTTGGGTAGGAAATGGCACAGGGTTAGGAGCATCCTTTAGGTGTTGTGGGGCTATATTGTCTTTTAGCAAGCATGTAACTAGGTCACAAATGTTTTGTTTGAGAAACAACTATGGTGTTTACCGTGATCCCTTGGCCGTGAAACTCGCCCACTCTTCTCTTGATCCATTCAGTGCAGCGGACAGTTAAGCAGGTTGTTAGAAGGTAGTTAAGAGTCTTCTGTATTTGATATTTTGGTGCAGTATGGGGAATTTTAACTACCTTATAGTAGTTTTCTTTCATTGGGTTGTGTGTACAAGGTCAAGGCTCTGTTTATACTTTAATTGGAGTATTGTAGTTTTAATGTCTAGTTTGGAAAAAAATTACATACTCTATTAGCTTTTATTGGAATCAATACTGTGTCCCGGTGATTAAATACTGATATTTTTGTCTTGATATACGAGTCTTTTGGTGTTTAGTTTGCTTTACTCTGACTATCTCCTAGTGACCTAGCGCACTAACTGTGCCACTATTATGCTGTGATTCTTTACCTGACATTGAGTTCAAATGATGTTTATTATCTCATATAATAGTTATATGGTGTTTTAAGTGCNNNNNCAAATTTGTTTATTATATTGTTAAATTTTACTTAAATAATTAACATATAAAAAGTTTCTTAAATATTATGTTAAGTTATATATACTTGTAATATAAACTGCCATGGTCTAGGATTTTATGCATTTAGTAAACAAAAGTCAACAAGTGAGACTGCTCATTACCACACTAAAACTTTGTATGGCTCCTAGGCCATTACTTGCATATGAGGTATACTATATTGT
>Bragasellus_molinai_Dcr-1 ENA|HAEM01039240|HAEM01039240.1 TSA: Bragasellus molinai, contig comp55881_c0_seq1
CGCAGAGTACGGGGGATTACAAAAAAGTAGCAGAATGTTTTATTGGGAAAGAGCCTAAGCCATCATTAGACCTGTACGTATACAAACTTGATATGGTCTTAACTTGTCCAATCCCAGATGAACAAAATACCAGAGGGAGAAAAATATACCGTCCAGAGCTGTCTTCCAGATCTCTTGGCTTAGTTACGACTAAACCTATCCCTCAGGTCAGTGGATTTCCAGTCTTTACCCGATCTGGAGAAGTTATGGTGAAATTAATTACTATCTGCACTGAAACTAGGATTCAAGAAGATCAAATTAAAGGCCTAGAAAATTTCCACCAGTTTACTTTTACTCATGTTTTAAGGCTTGAAAAATATCCCATTATGTTTCATCCGAATAACTCCAAGACAACATGTTATATCGCGCCACTTATAAAAGGTCATGGAAAGGATGGCATAGATTGGGATTTTGTGAAGCTTATCGAATCTAAAGGTGATCCAAAACCAAGTCCTCCAAATGAAGAAAAGAGAAAGCATTTTAAATTTGATCAATCTCTCTATGTTGATGCAGTCGTTATGCCTTGGTATCGAAATCAGGAGCAGCCACAGTACTTTTATGTAGCAGAAATATGTTCTCATCTGAATCCTCAGAGTGACTTTCCAGATGCTGGATTTGAGTCATTTGAAAAGTATTATCTGACAAAATATGGAATTGAAATTTGCAATCTTAAGCAACCATTGTTAGATGTTGATCATACTTCTGGTAGATTGAATCTACTGACACCAAGACATGTTAATAGAAAAGGGGTTGCTCTGCCAACCACTTCTGAAGAAACAAAAAAAGCAAAAAAAAAAAAAA
>Bragasellus_peltatus_Dcr-1 ENA|HAEN01032036|HAEN01032036.1 TSA: Bragasellus peltatus, contig comp37466_c0_seq1
AGTGGTATCAACGCAGAGTTAAAGAACCCAAACAAATTATGAATGGTAGCTGTTATGTGGGTGAGCAGGATCCAATTATTATTGAGAAGCCTTGCAGAAAGTTGGAAAATGAAAATACAGTTTCAAAAGATAAAACAGATATTGAAGACATTGACCTTTCCCCTTCTTCAGTGGATACTGAAATGCAAATTGCTGTCACTAATTGCCAAAATGAAACTAAGCCTGATGAGGACCGCAACTTTCAGGCACAGTTAGTTACAGAAATTTTGGTCCAAGTAAACCGAGAAGCGACTCTGGCACAAGTCAAAGAGGCAGTCACATGTTTGCCTACCCGGAATGAGGGAAATATGGAGCCCGGTTTTAGCTTTGACTATCAACCAGACTTAGATTCTCATCCAGGTCCTTCACCAAGCATTATCCTTCAAGCTCTAACCATGTCTAATGCCAATGATGGTGTAAATCTCGAAAGGCTTGAAACAATTGGAGACTCCTACTTAAAATATGCGATAACAAATTATCTTTACTGCACCTATACTCAGAAACATGAAGGAAAATTGAGCTATTTAAGATCAAAACAAGTCAGTAATTTAAATTTGTACCGCCTTGGAAAGCGTAAAAGACTTGGAGAGTTTATGGTTGCTACTAAATTTGAACCACATGACAACTGGTTGCCACCAGGCTATTTTGTGCCACTAGAGTTAGAGGAAGCTTTAATTGATTCGGGTGTCCCTGCTGGTCATTGGAATATGGCTGATTTTCCTGGGTTACATGATTTGGATAGTGAAGAAATAAGAAAGCTTGTTCATGAAAGATCTGAACAAATAAAACTTAACAACGCAGAACAACTAGCCAGTGAGCTCATAAGTGTCCCGAACCCTCAAGATCTTCCAATATTCATACCATATAATTTGCTTACTCAGCATAGTATTCCAGATAAAAGTATCGCTGATTGTGTAGAAGCACTAATTGGGGCTTATTTGACTACATGTGGACCAAGAGGAGCTCTTCTCTTCATGACATGGCTTGGAATCAAGGTGCTACCAAGTATTATTGAAGAGAGCACGGAAAAGCCTTCTGTCACCACTTACTTGCAGCTTCCCCCTTCTAGATCACCATTAGATACTTGTCCATTGCCTGATGCTGAAGAACAACTATACCTATTGCTTAGTGGCTATGAGGAGTTTGAGGAGAAAATTGGATATGTTTTTCGTGATCGTTCGTATCTGCTGCAGGCCTTTACACATGCTTCTTACTACAGAAACAGACTTACTGATTGCTATCAGAGACTTGAATTTCTTGGTGACGCTGTTCTTGATTATTTGATAACGAGACACTTGTTTGAAGATAAGAGGCAGCACTCACCCGGTGCTTTGACAGATCTGAGGTCTGCTTTAGTAAATAACACCATCTTTGCTACTCTAGCCGTCAAATATGAATTTCACAAGTATTTCCGCCATTTCTCACCTGGGCTTGATAGAGTCGTTAGAGATTTTGTAAGAATGCAGGAGGAAAATGGTCACAAAGTAAATGAAGAGTACTATTTCATGGAAGAAGATGAATGTGAGGCAGCTGAAGATATAGAAGTTCCGAAAGCACTGGGTGACGTCTTTGAAAGTGTCGCTGGTGCCATATTGCTTGATTCTGGTGGTTCGCTTGATGCAGTTTGGAGAGTTTACTATTCAATGATGAAAAGTGAAATTGAGCAGTTTAGTGGAGTTGTTCCAAAGTCTCCTATTAGAGAGTTACTTGAAATGGAACCTGAAACAGCTAAATTTGGTAAACCTGAACGTCTCGTTGATGGAAAAGTCAGAGTTTCTGTGGAGATATTTGGGAAGGGATCTTTCTCTGGAGTCGGACGAAACTATCGCATTGCTAAGTCTACTGCTGCAAAGAGGGCTCTCCGACATCTCAAAAAGCTCCAGATGATGCTTTGCAATGATAATTCTAACAGCTTCACATAATTTGTGCTCTTTACAAAATATGGAATGCATCCTTTAAGGTATTGATGAGTTGTGTCACAAATAATCTTTCACATTTGCATGTCAATACAACTAGCTGGCCATTTGTTACATTCAAAATTGACTATATTTACATAGCAGCTATACATTAGTGCTGCAATTTATAGGTGGTAATCAATTTAATCATTTTTTATTGTGATTATAATTGAGCCTTTCACATCAACGCCTATAAATATTCAAATTTTGCTTATAATTTGTTATTATATTAATAAATATTGTTAACATATTTATTATTACTATTTTTAGTTAGCCATTAATTTAAATATTT
>Callinectes_sapidus_Dcr-1 ENA|GEID01043749|GEID01043749.1 TSA: Callinectes sapidus C_sapidus_gill_comp46171_c0_seq1 transcribed RNA sequence.
GCCATTACGGCCGGGGGATCTGTGTGGCCCAGGAAGTTGGTCTTGGTCTACAGACACTTGATCCTGGCTTTTCTTGGCCACCCTTGGATTTTGGCTGGAGTTTGGCTGATGTACTGAAGAAGAGCCAAAGTAACCAGGAAACACTTGAAGTAGACCCAAAGACCAATGGCACCACCACTGCCTCTCAGAAGACATCTAAGAAAACAGAGCCAGTAGAGTCAGTGGAATCAGCAGAGTCCCCAACCTCCAAGAAGAAGCCAACCCGCAGTGCCTCTGACATGGAGATAGGCACGTGGTCCAATGACATGGCTGTGGATCCTCCTACTCCACCCTTCACTGAAGATGACCTTAATGGATCTGATGAGTTTGAAATTGATACCTTTGATCCTAACGTTGCTCTACCAGACAACCTGACACTATTGGATGGCTGCACTGGGGGAGATGATGAAATAGAGGGAGAGCTTGGGGCTGACTGGGGCACTGGCCTTACTGAACGCCGCACCAAAGGCTCCTCCTCTAAGACTAATGCCGCGGGAGGAGAAATCTTCCGTGTCGGCTCACCTTCCAACTTTGAGATTGACGGCTGGGACATGTTTGGAGGCTCAGGAGGGACAGGCTATGGGAACAACTATGGTGGATATGGATCCTACGATGCCTATGGTGGCTATGGAGACTTTGAGGGGCTAGCAGATGACCTTGAAGGCTGCGAGTCTGATGTGTCTTCAGACATGGACGACGATGACAAGAGCCAGGCGGACAAGCTGTGGGACGAGGAGGCCACGAAGAGACGGGCCAACACGGCCATAGACGATGCTTCGTCTGATGAGGAAGTGGATCTGTGGTGGCCTCAGGAAGAAGAAGAGGTGTGTCTGACCAAAGAGGAGGAGTTTCAGCAATTGCTGGAAGAAAAGCAGCAGGACTTGTTGCTAGGACCCACCTACCTTTCTGAAAGTACCCCCTTGGTGGTGGAGAAGGCACACCGAAGGCTGGCTGTGGAACAAAATGCTACTGCATCTATAGAGAAGGAGAGTGTACCTGTGGGAAAAGCTACAATACAAGGCTGTGAAATGTTATCTTCAAAGTGCTGTGATAATGCTCAACAATCTACCTCACCTAAAACTGCGATTGTGAACCGCACTGAAACGCTCTCTCTCACTGAGTTTGATAAAGGTGCTGAAGTTCCTCCGTGGAGGAACTCCTCTGACGAGTTATCCTTTAGCTTTGATTACCAGCCAGACCTGCTGCATCACCCAGGACCACCCCCTAGTGTCATCCTCCAAGCACTCACCATGTCCAACGCCAATGACGGTGTTAATCTGGAGCGTTTAGAGACCATTGGAGACTCTTTCCTCAAGTATGCCATCACCACTTTCCTGTACTGCACCTATCCTCTCCGTCATGAAGGCAAGTTGAGTTACCTGCGCTCCAAGCAGGTTAGTAACTTGAACCTTTACCGCCTTGGCAAGCGCAAAGGTTTAGGAGAATGCATGGTGGCCACAAAGTTTGAGCCACATGACAACTGGCTTCCTCCTGGCTACTTTGTGCCCCGAGAACTGGAGGAAGCACTCATTGACTCTGGGGTTCCTGCAGGCCACTGGAACATGGCAGATCTGCCGGGGCTGCATGACCTGGCCAGTGACGAGATCCGCCGGTTGGTGCAGGAGCGTTCTGAGCAGATAAAGCGCAGCAAGTCAGAACAGGTGACCAGTGATTTGATGGCTACACAAAACCCTCATGATCTGCCTATTTTTATCCCCTACAATTTACTAACTCAACACAGCATTCCTGACAAGAGTATTGCTGATTGTGTTGAAGCTTTGATTGGGGCTTACCTCACCACATGTGGGCCTCGTGGTGCTCTGCTTTTCATGTCCTGGCTCGGCATAAAGGTGCTACCTTGCAAGTATCAGGAGCAGGAAGACTCTGCCACTTCAGCACCTCAAATCACCTATGGTCATCTGGAGCCTCCACAGTCTCCTCTCCACCAGTGTCCTATCTCCACCACTGACCTACAGCTGGATCTCCTCCTCAGTGGCTACATGGTATTTGAGGAGAAGATTGGCTACACTTTCCGAGACCGCTCCTACTTACTGCAGGCCTTCACTCACGCCTCCTACTACAGGAACCGCCTCACTGATTGTTACCAGCGCCTGGAATTCCTTGGAGATGCTGTGTTAGATTATCTGATAACCCGCCACTTGTACGAGGACAAGAGGCAGCACTCTCCTGGGGCCCTGACTGACTTGAGGTCTGCACTGGTTAACAACACCATCTTTGCCTCACTTGCTGTCAAGTATGACTTCCATAAGTACTTCAGACACTTTTCTCCCGGTCTGGACCGTGTTGTGAGGGACTTTGTCAAGATGCAGGAAGAAAATGGCCACAAGATCAATGAAGAGTACTACTTCATGGAGGAAGATGAGTGTGAGGCAGCAGAAGACATTGAGGTGCCAAAAGCTCTTGGAGATGTGTTTGAAAGTGTGGCTGGGGCCATCTTCCTTGACTCTGGGGGCTCCCTGGATGCTGTGTGGTCAGTCTACTATACCATGATGTGCCGGGAGATTGAGCAGTTTAGCGGTGTGGTTCCCAAGTCACCCATCAGAGAACTGTTGGAAATGGAGCCCGAGACAGCCAAGTTTGGGAAGCCGGAGCGCTTGGTGGACGGCAAGGTAAGGGTGTCTGTGGAGATTTTTGGGAAGGGCTCATTCTCAGGTGTGGGACGCAACTACCGCATCGCCAAGTCTACGGCGGCCAAGCGAGCTCTGCGCCACCTCAAGAAGCTGCAGATGATGGCCAACCAAGGCATGTGAAGGAAGGAACCTTCCTAATGAAGTTCAAAAGTTGCTTAATGTGGCAGCCCAGTGTTTGATACTGTTTCCAGTGACTCAAAGCTTAGTGAATACCAACACTACCATTAGCTTTTTATATCTTTATAAGGAAACGTGTGTACACAT
>Cancer_borealis_Dcr-1 ENA|GEFB01003530|GEFB01003530.1 TSA: Cancer borealis DS01-Cborealis_contig_3486 transcribed RNA sequence.
TTCGACCTACACAACAGGGTGGACATTGCTTCATATTGGAGCCAGTCAGGATGCTGTAAAACCCAACAGCAGCAAAACACATCAAAAGATGATGCATCATTCTTCCCAGTGACCACCGGTGACTCCCAAACAGACGGTTCATCATGATGAACCGCGTACAGCCGGAGAATGTGCACTCCACCATCTTCACCCAGCGGGAGTACCAGGTGGAGTTGGTGGATGCGTGTCTGCGAGAGAACACCATGACCGTCCTGGCCTCCCGCTCCACACGCATCTTCCTCATCACCATGGTCACCCGGGAGATGGCTCACCTCACACGCAGTGGGAGGCAGCGCACACTGATCACAGGCTGGTCAGGGCCGGGGTTGGTGCGTGTGGGGGAAGCCATACAGCAAAACACAAACCTAGCAGTGGCCACCTACACCACCCTAGAGCAGGTGGACAACTGGCCTGCCTCGCGATGGGGCCAGTCCTTCAGGGAGGCTCAGGTGCTGATCATGACCATTGAGGTGCTGGAGCGTAGCATGTTGTCTAATATCCTCCCCTTGGACACGCTCAACCTTCTCGTCATCACTGATGCTCATCGGATGTCCACCTGCTCCACTGTACACAAGATCCTGAGCAGCTGTGGTGGGTGTCGTATCTTGGGCATGACTTCCCCGGTGCTGAGCCACGCCTGTTCCCCTCCGCAGCTGGAGTCCTTCCTTAACCACATCCAGCTAGCCTCCTCCTGCAGGGTGGACACTGCTTCTGAGATTGTCACTGTCTTGCGATATGTAAATAAACCTTTGGAGAAGATCGTGATGTGTCGGGATCCAAGCCAAGATGAGCGGTCTGAGGTGGAGAATGAGGTGCGTCGGCTGGTGGATGAGGCGATGAGCTTCCTGGGTGACCACCGCTATGACCTGGTGGAGGTGTACGGGCCAGAGTACCAGGAGTTCTGTGACGGCCTCCCGGACCCCAACACTGAACCCAGACAGATACTCCTTGACTTTCTGGATGTGCTCAATAATTTAGGGCTGTGGTGTGCTGACAGAGCAGCTTTGTATGCATTAGTTGAGGTGGAGAAGTTGAAGAAGAAGACTGCCTATGATCGTCACTACCTCCTGCTGTGTATGATCTTCACTGTTATGGCTCGTGTCAGGGCTGTGGTGGAACAAGCATTTGATAAATACTCAGAATTGGATCAAATCCTGAAGTTTTCCACCCCTAAAGTGTTGCGTTTGATTGAAGTTCTCCGTCAGATTCGTCCTCTAAACTTTGTAGATCCTCGCAAGAGAAGAGATAAGTCTGAAAACACTGAGACCACCAAGGGAGGAACACAAGTTGAAGGATCAGAAACTCAAAGTGTTGAGGCCACACCTGACCCTCAACACTCTGAGGTGACCCAACACTCTGAGGTGACTGAACACTCTGAGGTAACTGAGCACTCTGAGGTGACTGAACACTCTGAGGTAGCTGCTGTGCACGCTGGGGATGATGAACCAAGAGCTGCATCACCACAAAACTCACCCACACATTGTAAAGATGAGGATGGCAATGAGAAGACAGAAGAACATTCACCTCACGATTCACCTTGCCTTCCTAACTCCATGGAGAGTGGACACGAGGAGGTCTCAGCTAAGGAGAATTATATGAATGATATTATAGGAAACAGTATAGGTAAGATTGGCGCTAAACTTGTTAATGAAATACTGGACCAAATAGTTCCGAAAACTGCTGCTGGGAAGAGTTTGTGCAATGGTTGTGCTATCGAGGAGGACTCTTGTCTTCCTAAGGTTAAAGGTACGACCTCACCCACCAAGACCTCTCCTACTAAGGTCTCCCCCACCAAGGCCTCCAGCAGGCAGTCAAAACTATGTGTAGATATGGAAGCACCTGACGCTGTATCCCGGCCTGACAGTGGTGGGTGTTGTGTAGTAGAGAGTTGTGATGAGAAGCATGACAGGTGCAGCTCCCCAGAGGCTGTGTCAGACTGTCGTCACAATGGATGGGGTTCTCAAGATGTCGGTTTGGATTTGTGTGACTGCAAGCCAAGTATTTGTATTTGTTCGAGAAAAGGTGAAAAGGAAGTTAATTCTGAGGTGGAAAGTGTGAGCTGTGAGCAAGGTGTGGGAGGAAGGAGTCTCCACAACGGGGAGGTGGAAGGTGTGTGTCGAGAGCTAAGCAAAGTACAAATCCATCCAGATGTTACACCGAACTGTTGCAATATCTCTGAATCTGTAGTCACTAAGGGAGTTGACGATGAATCAATCGTAGAAGAGGATTTATGTAGGCTTAGTCTTAGGGAATCCTCACGTAGAGTTGGCTGTGAACTTGAAAATCCTACAAACTGTGATGTAAGCAATGGAGCTACGAGTGCCAAAAGCCACCTGCATGATGCTGCCAAGGTACATAATAGTATAAGTGGTCTGCTATGCAATGGGTATCAAAGTGGCAGTGAGGAGAGCCTGCCATCCTCCAGAACCTCTGAAGGCAGTCTTGACAACAAGCTGTGTAGCCACAACCACCACGAGGGTCCAACAGGCTTCAGTGAGGGTGAGGAGGAGCAGTGCCTCGAGCAGCCACAATTAGTACAAAGCGATCTGTGTGATGATAAGGTCCAACCTGAACAAAAAGTTTCCCTCACCAGCACTCATTCCACTACCTCCCACCCACACAATGAGGTGGATCAGGCCTCCAACACATCTCATGAGGCCACAGCAGGACCTGTTGACGCCAGTGAGGCCACCACACACTCTGCTGAGACCAGTAAGGCCACCACACACTCTGCTAAGACCAGTAAGGCCACCACACACACTGCTGAGACCAGTAAGGCCACTACACACTCTGCTGAGATAACTGAGGCTAGTGAGGCCTCCACAGGCCATGCCAAAATAATGAAGGCCACCATAGGCTCTTTTGAGAGCAGTGAGGCCACCATAAGCTCAGCTGAGGACAAAGAGGCCACCGGAGACTTCACTGAGGACAAAGAAACTATCGTAGGTTCTGCTGAGGATATGGAAACCACCGTAGATTCAGCTGAGAACAAAGAAACCACCGTAGGTTCTGCTGAAGACAAAGAAACCACCATAAGCTCAGCCAAGGACAAAGAAACCACCATGGATTCAGCTGAGGACAAAGAAACCACCGTAGGTTCATCTGAAGACAAAGAAACTACCATAGACTCAGCTAAGGATATGGAAACCACTGTAGGCTCAGCTGAAGACAAAGAAACCACCGTAGACTCTGGTGAGGACAAAGAGGCCACCATAGACCCTTCTGAGGACAAAGAAACCATTGTAGACTCAGTTGAAGACAAAGAAACCACCGTAGACTCTGGTGAGGACAAAGAAACCACCGTAGACAAAGAGGCCACAGCACTGTCCGGCCAGAGTGAGGTTGACTCAAGTGGTGCCAACAAAGACGTGGACGGCACCATCACTGCTACACCTGCTGTTTCCTCGGAGGCAGCAGCCATGGCAGACACCTTGGCCCTGCTGCTGCCTGGGGGTGGCGGAGGCAAGGGGGGCAGGAAGCGGAGGGACGAGGTGAAGGAGAAGGTGAAGGTGCACAACCCAGACGACCCGGACTCAGTGTGTGGCCTCATCTTTGTACACCACAGGAACATGGCAAAGATTATATACAGACTACTCAAGGAGCTGAGTGACATTGGGGGAGACTTTGCCTGGATCTTCCCCCAGTACACTGTGGAGGCTCGGGAGAATGTCAAGGACGACCCTCGCGCAGCTGAGGCCGAGCACAAGAAACAAGAGGAGGTGTTGAGAAGGTTCCGTCACCACGAGTGTAATGTTCTGGTGTCCACACGGGTGCTGGAGGAAGGGATTGATGTGCCGCAGTGTAACTTGGTCTTGCGGTTTGACCCTCCGCTGGACTACCGTTCCTATGTACACAGCTGTGGTCGGGCCAGAGGTCAAGACACCTTCTACTTCCACCTGGTCACTAAGGCCCAGGAGAAACCTTTCCTCCGAGACATGGCAACCTACGCAGCCTTCCAACAGGTGTTGGTGAGTCGGTGCAGCAGTGTGGAGGTGGGAACGGACCGGGAAGTGGATGCAGTGGAGGCCAACGCTGCCTATCCACCCTACTTGACCCCTGCCAATGCCACTGTTACCATGGCCTCTTCTATCAGTCTCCTCAACAAGTACTGTGCCAAGCTGCCGAGTGACACCTTCACACGCCTCACTGCCATGTGGGTGGTGGAGGAAAGGCAGGAGGAGGACCACCTTGATAAGTACAGCTGCAGGATCATGCTGCCCATCAACTCACCACTCAAGGGCACTATTCAGGGTCCATGGCAGCCCAAGGTGTCCCTGGCTAAGATGGCAGCAGCTTTGGAGTGTTGTCGCCTGTTGCATGAGGTGGGTGAGCTGGACCACCACCTCCAACCTGTGGGTAAGGAGAGCATGCGGCTAGATGACCACCTGTGTCCCCCGCCTCCCGATGACCAGGTGCCAGAAGGAATGCCTCGCCCCGGCACCACCAAGCGCCGCCAATACTACTACAAGAAGGTTGCCAACTGCCTCACAGGGGAGCAGCCCAAGGACACCATACCACTGTTTGTGTACAAGTTAGGCATGGTGCTCACCTGTCCAATCCCTGATGAACAGAACACTCGTGGACGCAAGATTTACCGACCTGAAAAATCATCTCGTTCTTTTGGCATCGTGACCACCAAACCCATTCCTCAGGTGAGTGGGTTCCCGGTGTTCACACGGTCTGGGGAGGTGATGGTGCAGGTGGAGGAGGTGGGCAACAGGGAGACTTACACTCAGGAACAACTGGTAGCCCTGCAGTACTTCCACAAGTTCTCCTTCACCCATGTCCTGCGCCTGGAGAAGTATCCCATCAAGTTTGATCCGACTAATGCCAAAACAGCTTTCTACATCGTACCACTCAATAAATTTGGAAACACAGATAACATTGACTGGGAGTTTGTGAGGAGGATCCAGGCTGAGGGTGACCCCAGGCCAGTACCTCCCTCAGAGGAAGCACGGCAAAAGTTTCAGTTCCAGCACAGCCTGTACGAGGATGCCGTGGTGATGCCTTGGTACAGGAACCAAGACCAGCCGCAGTACTTCTATGTAGCTGAGATCTGCACTCACCTCAACCCACAAAGTGATTTCCCTGATGCTGGGTTTGAGACCTTTGAAAAGTACTACCTCACCAAGTATGGCATACAGATCTGCAACCTGAGTCAACCACTGCTGGATGTCGACCACACCTCAGGCAGACTCAACCTTCTCACCCCAAGACATGTCAACAGGAAAGGAGTTGCCTTGCCTACCACCTCAGAGGAGACCAAGAGAGCCAAGCGGGAGAACTTACAGCAGAAGCAGATCCTTGTGCCTGAACTGTGCACCATCCATCCCTTCCCAGCCTCCCTGTGGCGCAAGGCTGTGTGTCTGCCCACCATTCTGTACCGCATCAACGCCCTCCTCCTGGCAGACCAGCTCAGGATCTGTGTGGCACTGGAGGTTGGCCTTGGTCTGCAGACACTTGATCCAGGCTTCTCATGGCCACCGTTGGATTTTGGTTGGAGTTTGGCTGATGTGTTAAAGAAAAGCCAGAGTAACCAGGAAACAGCTGAAGTGGTAGACCCCAAAACCAAGGAAACCGTCACTGGCTCCCAAAAGTCCACCAAGAAGGCAGAACCAGTTGAAAGCACTGAGTCCCCATCCCCTAAGAAGAAGGCAACCCGCAGTGGTACCGACATGGAGATAGGCACGTGGTCTAATGACATGGCAGTGGATCCCCCGACTCCACCATTCACTGAGGATGAACTCAATGAAACAGATGACTTTGAAATTGACACCTTTGATCCTAACGTGGCCCTACCAGACAACTTGACCCTGCTGGATGGCTGCACAATAGGTGATGATGAAGTGGAAGGTGAGCTTGGAGCTGACTGGGGCACCGGCCTCACTGAACGCCGCACCAAAACCTCCTCCACCAAGACTACTACTGGGGGCGGGGGGGGAGGAGAGATCTTCCGCGTTGGCTCCCCCTCTAACTTTGAGGTTGACGGCTGGGATATGTTCGGAGGCTCGGGAGGGGCAAGTTACGGGGCAAATTATGGTGGATATGGCTCCTATGACGCTTATGGGGGCTATGGGGATTTTGAGGGACTGGCAGATGACCTTGAAGGCTGTGAATCTGACGTGTCATCAGACATGGACGACGACGACAAGAGTCAGACCGACAAGTTGTGGGATGAGGAGGCCACCAAACGACGGGCCATCACAGCCATAGATGATGCCTCCTCTGATGAGGAAGTGGACCTGCGGTGGCCCCAGGAAGAGGAGGAAGTATGTCTGGCCAAGGAGGAGGAGTTTCAGCAGCTGCTAGAAGAGAAGCAGCAGGACCTGCTGCATGGATGTACCTACCTGTCTGAGAACAGTCCACTGGTTGTGGAGAAAGCACACAGAAGGCTGGCTGGGCAACAAAAGGCTGCTGCATCCTTACACAAGGACACTATATCTGTGGGAAAAGCTACAATACAAGGCTGTGAAATGCTATCTTCAAAGTGCTGTGATAATGCTCAACAATCTACCTCACCTAAAACTGCGATTGTGAACCGCACTGAAACTCTCTCTCTCACAGAGTTTGACAAAGGTGCTGAAGTTTCTCCATGGAGGAACCCTCCTGGCGATTTGTCCTTCAGCTTTGACTACCAGCCAGACCTCCTGCACCACCCGGGGCCACCTCCCAGCGTCATCCTGCAAGCACTCACCATGTCCAACGCCAACGACGGAGTGAACCTGGAGCGTCTGGAGACCATTGGAGACTCCTTCCTCAAGTATGCCATCACCACCTTCCTCTACTGTACCTACCCACACCGCCACGAGGGCAAACTCAGCTACCTGCGCTCAAAACAGGTCAGCAACTTGAACCTGTACCGGCTGGGCAAGCGCAAGGGTCTAGGGGAGTGCATGGTGGCTACAAAGTTTGAGCCGCATGACAACTGGCTGCCTCCAGGTTACTTTGTTCCTCGTGAGCTGGAGGAAGCACTCATAGACTCTGGGGTCCCAGCCGGCCACTGGAACATGGCAGACTTACCGGGCCTGCACGACTTGGCCAGCGATGAGATCAGACGCCTGGTACAGGAACGCTCAGAGCAGATAAAGCGCAGCAAGTCAGAACAGGTAACCAGTGATCTGATGGCCACACAAAACCCTCATGATCTGCCCATCTTCATCCCTTACAACCTGCTAACTCAACACAGCATCCCAGACAAGAGTATTGCAGACTGTGTGGAGGCTCTGATTGGTGCTTATCTCACCACCTGTGGGCCTCGTGGTGCTCTGCTCTTCATGTCCTGGCTAGGCATCAAGGTGCTGCCATGCAAGTACCAGGAGGGATCCACCACCTTACCACCTCAGATCACATATGGACACCTGGAGCCTCCACAGTCACCTCTCCACCAGTGTCCCATCTCCACCACGGACCTCCACCTGGACCTCCTCCTCAGTGGGTACATGGTGTTTGAGGAGAAGATCGGATACACATTCCGGGACCGCTCCTACCTGCTGCAGGCCTTCACTCATGCCTCCTACTACAGGAACCGCCTCACTGACTGCTACCAGCGGCTTGAGTTCCTGGGAGATGCTGTGTTAGATTACCTCATAACCCGCCACCTGTACGAGGACAAGCGGCAGCACTCTCCCGGCGCCCTGACAGACCTGCGCTCTGCTCTGGTCAACAACACCATCTTTGCCTCACTGGCTGTCAAGTATGACTTCCACAAGTACTTCAGACACTTTTCTCCCGGCCTGGACCGTGTGGTGAGGGACTTCGTCAAGATGCAGGAAGAAAATGGTCACAAGATCAATGAGGAGTATTACTTCATGGAGGAGGATGAGTGTGAGGCAGCAGAGGACATAGAAGTGCCCAAGGCTCTTGGTGATGTGTTTGAGAGTGTGGCTGGCGCCATCTTCCTTGACTCTGGGGGTTCCCTGGATGCTGTGTGGTCAGTCTACTACACCATGATGTGCAGAGAGATTGAACAGTTCAGCGGCGTGGTGCCCAAGTCACCCATCCGAGAACTGTTGGAGATGGAGCCCGAGACAGCCAAGTTTGGGAAGCCTGAACGCCTGGTGGATGGTAAGGTAAGAGTGTCTGTGGAGATCTTTGGGAAGGGATCCTTCTCAGGTGTGGGCCGCAACTACCGCATTGCCAAGTCTACAGCTGCCAAGCGTGCTCTGCGCCACCTCAAGAAGCTGCAGATGATGGCCAGCCAAGGCATGTGAAGGAAGGAACCTTCCTAATGAAGTTCAAAAGTTGCTTAACGTGGCAGCCCGGTCTTTGGTACTGTTTCCAGTGACTCAAAGTGTAGCGAATACCAACAATACCATTAGCTTTTTATATCTTTATAAGGAAACTGGTGTGTGTGTGTGTGTGTGCATGCGAGTAAGTGTGTGTGTGTGTGTGTGTTGTGTTTGTATTTGCAGAATTGCTTGGAAATGTGGCAGTGGTCATGATATTGTTGTCTTATTGTTTATATTTATATTTTTGTTTTATCATGACTCTAAATATTTTAATTGGATTAGTATTCAGTATTAGTTGTAGGTAACAGATTCTATATCCTATTGAGTCAATGTGTGAATATCCAAAGAGTACAAAAAGCATAACGTGCTGGTGAGGATTCTGCACAGGACGTGCAAACAGTGCCACAGTAAAGTGCAATTGTCATTCACATAACATTTATATTATGCCTCATTTTTGTTTGAGTTATTCATTTTTTGTTGTGGGTGTTAAAGCAGAACCAATTACAGTACAGAACATTTAGGCTGAGGCACACCCACCCACAGTCATGTCCTGGGTGCATTAATTACATGACCTAGACGAGGCCTCCTTTCCTTAGCCCATCACCAAACCCTGACATGTTTGTTTGCCGGGCACCTACACCAGTCTACTAAGCCACACAAGGCAGTAGAAGTGTCATTACTCAACACCATCAACTATAGTTTGTGGAATGTAGTTTGAGGGATGAGCTTGGAGTGTTCATTCTCCCTCCCACCACAGAGATTGGTGATGGGTGGAACAGAGGCGGGTTAGGATGGAAGGCTGTTGGGTGGAAGTTAGCAGGTCGTAAACAATAAGGTAATCTGCACAGAGTCTGCTGTTACTGTAGGCTCTAGGCTCTAGGCTCCAGCAGGAGGTTTGTCAGCTGTGTGGCACCTTGCACCCCTCCTGACCCACTATCACACCTGTGCCGCCATTTTGCTGTGATGATTTACCTGACACTAAGTTCAAATTTAAGTCTGAAGTTTAGTATTGACATACTGCTTGGTATTTTATGTGCAAAACTGTTTATTGTTGAATTAAAATGACTTTAATTTAGTATGATTAGCTAACCATAAATATTAAGTTATAATATATACTGCCTAAATTTTAAGTTGTTTCACAGTGAGCAACAAAAACTGCCATGGTTTAGACTATATTTGTCTGGAAGGATTAATATTTAGCATTGGGAACATCTGGTGTCTTGAGCTGCAACTAACACTTGGGTACTGAACCTCACTCTCCTTGCTGCATCCTATCATCCTCCACCTGTGCTCCACCCTTAGGGTCTGGCTGTTATCATGGATCTAGTGGTCATCTACCTCTGCTTAGTCTATATCTTCCAAGTGTTTTGTGTTACTCAGTGTAAGTGAGTATACATGAATATTATTACGACAAGCATGGTGTGCGGTGGTTGTTTTTAGTACTAATGAGATTTATGGCACCACATGTTGACCAGAAAGTAGTCTTACCTGAGTATCACTTAAGTATTCATAGTTATTTTTCTTCACTATCACTGTTTTGTTGTTTTATTTAGGGAATTATGTATGTAATGTTGAATTGAATTCTTGAGCTTGTGTAGGTCCAACTTGACCTTGGGTACATCTGGAAGAGTTTTCATATACTCCAAATCCTACTTAGGG
>Carcinus_maenas_Dcr-1 ENA|GBXE01095759|GBXE01095759.1 TSA: Carcinus maenas comp85246_c1_seq1 transcribed RNA sequence.
TGGAGGGAAGGGTGGCAGGAGGCGCCGGGATGAGGTGAAGGAGAAGGTCAAGGTACATAACCCTGATGACCCGGACTCAGTGTGTGGCCTCATCTTTGTTCATCACCGCAACATTGCCAAGATTATCTACCGGCTCCTCAAGGAGTTGAGTGACATTGGGGGAGACTTTGCCTGGATCTTCCCTCAGTACACAGTTGAGGCTCGGGAGAATGTGAAGGATGACCCCCGAGCTGCTGAGGCGGAACACAAGAAGCAGGAGGAAGTGCTGAGAAGGTTCCGTCACCACGAGTGCAACGTTCTGGTGTCCACGCGGGTCCTGGAGGAAGGGATTGATGTGCCGCAGTGCAACTTAGTCCTACGGTTTGATCCTCCCCTGGACTACCGTTCCTACGTACACAGCTGTGGGCGAGCCAGAGGACAAGACACCTTCTATTTCCATCTGGTAACCAAAGCCCAGGAGAAAGCTTTCCTCCGGGACATGGCCACCTACTCAGCTTTCCAGAAGGTGTTGGTGAGTCGCTGCAGCAGTGTGGAGGTTGGCACGGACCAGGAGGTAGACGCACAGGAAGCCAATGCTGCTTACCCATCTTACCTGACTCCTGCCAATGCCTCGGTCACTATGGCCTCTTCTATCAGTCTTCTGAACAAGTACTGTGCCAAGCTGCCCAGTGACACCTTCACCCGCCTCACTGCCATGTGGGTGGTGGATGAGAAACAAGAAGATGGCCTCACATTGTACAGCTGTAGGATCATGCTGCCCATTAACTCCCCTCTCAAGGGAACCATTAAGGGTCCATGGCAGCCTAAGGTGTCCCTGTCTAAGATGGCAGCAGCGTTGGAGTGTTGTCGGCGGCTGCACGAGGTGGGTGAGCTGGACGACCACTTACTGCCGGTGGGAAAGGAAAGCATGCGGCTGGATGATCACCTGTGTCCTCCACCACCTGATGACCAAGTGCCGGAGGGAATGCCTCGCCCGGGCACCACCAAGCGCAGGCAGTACTATTATAAAAAGGTGGCCAACTGCTTGACTGGGGAGCAACCTAAGGAAAAGCTACCACTGTTTGTGTACAAGCTGGGCATGATGCTCACTTGCCCCATACCCGATGAACAGAACACTCGGGGCCGCAAGATATATCGCCCGGAAAAATCATCTCGCTCTTTTGGCATCGTGACCACCAAACCCATTCCTCAGGTGAGTGGGTTCCCGGTGTTCACAAGATCGGGAGAGGTGATGGTACAAGTGCAAGAGGTCGCCACTAGAGAACACTTCACCGAGGATCAACTAACAGCCCTTCAGTACTTCCATAAGTTCTCCTTCACTCACGTCCTACGACTAGAGAAGTACCCCATCAAGTTTGACCCCACTAATGCCAAGACTGCATTCTACATTGTGCCACTCAATAAATGTGAAGACTCAGACGGTATTGACTGGGAGTTTGTGAGAAAGATCCAGGCAGAGGGAGATCCCCGGCCAGTGCCTCCCTTAGAGGAAGCTCGGCACAAGTTTCAGTTTCAACACAGCTTGTATGAGGATGCAGTAGTGATGCCTTGGTACAGGAACCAAGACCAGCCGCAGTACTTTTATGTGGCTGAGATCTGCACTCACCTCAACCCACAAAGTGACTTTCCTGATGCTGGCTTTGAGACTTTTGAGAAGTATTACCTCACCAAGTATGGCTTACAAATCTGTAATCTGAGTCAGCCATTACTGGATGTTGATCACACCTCAGGTCGCCTCAACCTGCTCACCCCCAGACACGTTAACAGGAAAGGTGTTGCTCTGCCCACCACCTCAGAGGAGACAAAGAGAGCTAAGCGGGAAAACCTACAACAGAAGCAGATCTTGGTGCCTGAACTGTGCACCATCCACCCATTCCCGGCCTCTCTGTGGCGCAAGGCTGTGTGTCTGCCCACCATCTTGTACCGCATCAATGCTCTCCTCCTGGCAGACCAACTCAGGATCTGTGTGGCTCAGGAGGTGGGCCTTGGTCTGCAAACACTTCATCCGGGCTTTTCATGGCCACCTTTGGATTTTGGCTGGAGCTTAGCTGATGTGCTCAAGAAAAGCCAAACTAACCAGGAAGCATCTGAAGTGGCAGACTCTAAAACCAAAGACACCAACACTAGTTCACAAAAGTCCTCCAAGAAGACCGAGACCACCACAGAGTCTGCAGAGTCCCCGTCTCCCAAGAAGAAGACCACACGCAGTGGCTCAGACATGGAGATAGGCACGTGGTCCAATGACATGGCAGTGGATCCTCCCACCCCGCCCTTCACTGAAGATGACCTCAATGAAACGGACGATTTTGAAATTGACACTTTTGATCCTAACGTTGCTCTGCCGGACAACCTGACGCTGCTAGACGGCTGCACGGTACTAGATGATGATGTAGAGGGAGAGCTTGGAGCCGACTGGGGCACTGGCCTCACAGAACGCCGTACCAAAAGCTCCTCCTCCAAGAGTAACACTGCTGGCAGTGGCGGCGGCGGCAGCACTGGGGGAGAAATCTTCCGAGTTGGCTCGCCCTCCAACTTTGAGGTTGATGGTTGGGACATGTTTGGAGGGTCAGGAGGGCCAGGCTATGGAGGAAACTATGGTGGGTATGGCTCCTATGATGCCTATGGGGGCTATGGGGATTTTGAGGGTCTGGCAGATGACCTAGAAGGCTGTGAATCTGACGTGTCGTCGGACATGGACGACGACGACAAGAGCCAGACAGACAAGCTGTGGGAAGAGGAGGCCACCAAGCGCCGGGCCATCACAGCCATAGACGACGCTTCTTCTGATGAAGAGGTGGACCTGTGCTGGCCCCAGGAGGAAGAAAAAGTGTGTCTGGCCAAGGAGGAGGAGGAGGAGTTTCAACAACTGTTGGAAGAAAAACAGCAAGACCTGTTGCTTAGTCCTGCCTACTTGTCAGAGAGTACTCCACTGGTGGTGGAGAAGGCACACCGAAGGCTGGCTGGCCAACACAATGCTGCTGTATCCATAGAGAAGGAGAGTGTACCTGTGGCAAAAGCTACAATACAAGGCTGTGAAATGCTATCTTCAAAGTGCTGTGATAATGCTCAACAATCTACCTCACCTAAAACTGCAATTGTGAACCGCACTGAAACTCTCTCTCTCACGGAGTTTGACAAAAGTACTCAAGTTTCTCCGTGGAGGAACTCCACTGGGGAGTTATCCTTTAGCTTTGACTACCAGCCAGACCTGCTGCACCACCCCGGCCCTCCCCCCAGTGTCATCCTGCAAGCACTCACCATGTCCAATGCCAACGATGGAGTTAACCTGGAGCGTTTGGAGACCATTGGAGACTCCTTCCTCAAGTATGCCATCACCACTTTCCTCTACTGCAGTTATCCTCACCGTCACGAAGGCAAGCTGAGTTATCTGCGCTCCAAGCAGGTCAGTAACCTGAATTTGTACCGCCTGGGTAAGCGTAAAGGTCTAGGGGAGTGTATGGTGGCTACAAAGTTTGAACCCCATGACAACTGGCTGCCTCCTGGTTACTTTGTTCCCCGGGAGCTGGAGGAAGCCCTCATTGACTCTGGAGTTCCAGCAGGCCACTGGAACATGGCAGACCTGCCAGGCCTGCACGACTTGGCCAGCGACGAGATCCGACGTCTGGTGCAGGAACGCTCTGAGCAGATTAAGCGCAGCAAGTCAGAACAAGTCACCAATGACTTAATGGCTACACAAAACCCCCATGACCTGCCCATCTTTATCCCTTACAACTTACTGACCCAACACAGCATCCCAGACAAGAGTATTGCCGACTGTGTGGAGGCTCTGATCGGGGCTTACCTCACCACCTGTGGCCCTCGGGGGGCTCTGCTCTTCATGTCCTGGCTGGGCATCAAGGTGCTGCCGTGTAAGTACCAGGAGGGCTCGGCTACCTTGGCTCCTCAAATCACATATGGACATCTGGAGCCTCCACAGTCACCTCTCCACCAATGTCCCGTCTCCAGCACAGATCTTCACTTGGATCTCCTCCTCAGTGGTTACATGGTGTTTGAGGAGAAGATTGGATACACCTTCCGGGATCGCTCCTACTTGATGCAGGCCTTCACTCACGCCTCCTACTACAGGAATCGCCTCACTGACTGCTACCAGCGTCTAGAGTTCCTGGGAGATGCTGTGTTAGATTACCTGATAACACGCCACTTGTATGAGGACAAGAGGCAGCACTCTCCTGGAGCCCTGACTGACCTGCGCTCTGCGTTGGTCAACAACACCATCTTTGCCTCGCTGGCCGTCAAGTATGACTTTCACAAGTACTTCAGACACTTCTCTCCTGGTCTGGATCGTGTGGTGAGGGACTTTGTCAAGATGCAGGAAGAAAATGGTCACAAGATCAATGAAGAGTATTACTTCATGGAGGAAGATGAGTGTGAGGCAGCAGAGGACATTGAGGTTCCAAAAGCTCTTGGTGATGTGTTTGAAAGTGTTGCTGGAGCCATCTTTCTGGACTCTGGTGGGTCTCTGGATGCCGTGTGGTCAGTGTACTACACCATGATGTGCCGGGAGATTGAACAGTTCAGCGGTGTGGTTCCCAAGTCACCCATCAGAGAACTGTTGGAGATGGAGCCGGAGACAGCCAAGTTTGGTAAGCCGGAGCGGCTGGTGGATGGCAAGGTAAGGGTGTCTGTTGAGATATTTGGCAAGGGTTCCTTCTCCGGCGTGGGACGTAACTACCGCATTGCCAAGTCTACGGCGGCCAAGCGTGCTCTGCGCCACCTCAAGAAGCTGCAGATGATGGCCAACCAAGGCATGTGAAGGAAGGATCCTTCCTAATCCAGTTCAAAAGTTGCTTAGTGTGGCAGCCCAGCAGTGTTTGATACTGTTTCCAGTGACTCAAAGCTTAGTGAAGACCAACACTACCATTAGCTTTTTATATCTTTATAAGGAAACTTGTCTGTGTGTGTGTGTGTGTG
>Cherax_quadricarinatus_Dcr-1 ENA|HACK01008165|HACK01008165.1 TSA: Cherax quadricarinatus, contig transcript-80_8164
GATGAAATGTCCAAGTCTATTAGTGAAAATTCGAAAAACTTGTTAGAAAATACAAAATCTGAAATTAGGTTAGTTAATGAAACTGTATGTGAGACAGTTCCTAAGTCATCTTGTAAAAATAAGATGTGTGATTACATCGTAAGTGAAAGTGTGTGTGAGTCACCTAGTAAATTAACCTTGCTGAGCTCAGTTACTAGTGACTCTAGTGTTAAATCAGAATTACCAGGGAAGGAGACTGACAAAACAATGGAAGTTTGTGGAGAGTTCACATGCAATGGGTGTATTTCTGTCAGTGAAGACATAAATGAAACTGGTGATGTGTCAGATGATGCAGAATTATATACACCTGCCCCAAAGTTATCTACAGGATGTACAAGCAAGGCTGTGTCCAAGTCATACACAAGTGATTTTGAATGTTATACTAGTGAAATAGATACTAATGAATGTAAGATAGCTCTGTCAGGATCACTGGAAGAAGTTAAGACAAAAGAGTTCAGTGGTGAAGATATAATTCAAAATTGTATAAAGCAAGAGTGTGACCATGTACAGAATGGGAGCATTGTGTGTATTGACAGTATGCAAAGTAAAGTACAAATGGATCCTGATTCACAAATCTGTTGCAATATACTTGAAGCTGTAGACAATAAGAAAAGCAAAGATGGCTCAGTCTTAGAAGACAATTTATGTAGACTTAATGTTAAGAAATCATCTTGTATAGATGGCTGTGAACTAGAAATTTTGAGCTGTGATCCATGTAATGGACTTTTGAGTGCCAAAAGTGAACTTCAAGATACTGCCAACATACAAAACATTAAAAATGTAATGCTATGCAATGGATTTGCACATGGTAGTCATAATGGTTTGTCATCCAGAATCTCAGATGATGTTGATTGCAAATTGAATGGCCACATTGACCTGGATAAGCTTCCGTCAAGTCGTAAAGGTGAGAGTGATAGTGTAAGTATAGCAAAGGCAGATACCGAATGCTGTGCCTCAGTACAAAACCAGTTTAGCATGGAAACTTGTTGTGATTCCATTGCTGAAACTTCCGCTTCTCTTGCTACCTCCAAGCTGCCTTGTGAGGCAGTTTCTGCTCTTGCTACTCACGTCAATATCACAACAAATTCTCACAATGAAATAATGATTGAAGAAATTGGTGACCAAGTGGATTCTTCAGATAGTTTAGAAGAAAATTCTACACCTGAACAGTCAAAGATAACACCACCACCAAAAACATGCACAGAAAGTGTAGATAGTTGTCCAGGTAATTCTAATACTGGTTTGAATTCAAGTAATGAAATGGAAGAAACTAGCTCAACTGCACCAGTGGTATCTTCAGAGGCAGCTGCAATGGCTGACACACTAGCATTGCTGCTTCCTAGTGGGGGCAAGGGACGTAAACGACGGGATGACGTTAAGGAGAAGGTGAAAGTCCACAACCCTGAAGATCCTGACTCTGTGTGTGGTCTAATATTCGTTCATCACCGTAATATGGCCAAGATTATATACAGACTCTTAAAGGAACTCAGTGATATAGGTGGAGATTATGCCTGGATCTTCCCTCAGTACACTGTTGAAGCGAAAGAAAGTGTGAAGGATGACCCAAGAGCTGCCGAGGCTGAGCATAAGAAGCAGGAGGAAGTTCTCCGCAGATTCCGTCATCATGAGTGCAACGTTTTAGTATCTACGCGTGTTCTTGAAGAAGGTATCGACGTTCCACAGTGTAATCTTGTCCTACGGTTTGACCCTCCAACTGACTACCGTTCATATGTGCACAGCTGTGGCCGTGCAAGGGGTCATGACACATTTTATTTTCATTTAATCACCAAAATGCAAGAGAAAAGCTTCCTCTGTGATATGGCAACATATTCTGCTTTTCAACAAGTGTTAGTAAGTCGGTGCGGAAGTGTTGAAGTGGGCACAGATGTAGAAGTTATGGCTGAGGAAGCTAATGGTGCATATCCCTCCTACCTAACCCCTGCTAATACTGCTGTTACCATGGCTTCAGCAATAGGCCTTCTGAACAAATATTGTGCCAAACTACCGAGTGACACCTTCACACGTTTAACAGCTATGTGGGAAATAGAAGAGAATGAAGACAGTATTGGCAGTTACTGTTGCAGAATAATGTTGCCAATTAACTCTCCTTTAAAAGGAACCATTCAGGGTCCTTGGCAAGAAAAGGTGTCCCTAGCTAAGATGGCTGCTGCTTTGGAATGCTGCCGCAGCCTTCATCAGATAGGAGAATTGGATGACCAGTTGCAGCCTGTTGGGAAGGAGAGCATGAAACTTGATGACCATCTTTGTGCACCTCCAGCAGATGACCAAGTGCCAGAAGGAATGCCTCGCCCGGGAACAACCAAGAGACGTCAATATTACTACAAAAAGGTAGCAGAATGCTTGACAGGAGAGCAGCCAAAAGAGAAGCTGGATTTGTTTGTTTACAAGTTAGACATGGTGCTGACCTGCCCCATACCTGATGAGCAAAACACACGTGGCCGTAAGATCTATCGTCCAGAAAAGTCCACACGTTCGTTTGGTATTGTCACAACTAAACCTATATCACAGGTTAGCGGTTTTCCAGTGTTCACTCGCTCAGGTGAAGTGGTTGTCCATGTCCGTGAGACTGGGAGAAGGGAGCAATTTACCCAGGATCAGCTAGCAGCTCTGCAGTGCTTTCATAAGTTTACCTTTACTCATGTGTTGCGTCTGGAGAAATATCCTATAAAGTTTGACCCCACAAATGCAAGAACAGCCTTCTACATTGTTCCACTTAACAAATTTGAAGGACGTGAAGACATTGACTGGGAGTTTGTTACAAAAATTCAGCTAGAAGGAGATCCAAGGCCAGTTCCTCCCCTTGATGATACAAGAAAGAAATTCCAGTTTCAGCATTGCCTATATGAAGATGCTGTTGTAATGCCCTGGTATAGGAATCAAGACCAGCCTCAGTACTTCTATGTGGCTGAAATATGCACTCATCTTAACCCACAAAGTGACTTCCCAGATGCTGGATTTGAGACTTTTGAAAAATATTATTTGACTAAATATGGGCTTCAAATTTGTAATTTGTCTCAGCCTTTGCTTGATGTTGACCATACATCAGGCCGTCTTAACCTGCTCACACCAAGACATGTTAACAGAAAAGGAGTTGCTCTGCCCACTACCTCAGAAGAGACCAAGCGTGCAAAACGAGAAAATCTACAACAAAAACAAATTTTAGTACCTGAGCTGTGCACAATCCATCCCTTCCCAGCATCTCTGTGGCGTAAGGCTGTCTGTTTGCCCACTATTTTGTATCGTATAAATGCTCTCCTTTTGGCAGACCAATTAAGAATATGTGTGGCCAGTGAAGTTGGTCTTGGACTTCAGATACTTCCTTCAGACTTCTCTTGGCCACCTTTGGATTTTGGTTGGAGCCTTGCTGATGTGCTGAAGAAGAGTCAAGATAACCAAATACAGGAGGACAGCACTGAACATAAAACTGAAAGTGTTACAAAACAAAAAGGAAAGATAACAGAATCGCTGGGTAATGAATCACCCCCTGTAAAGAAAAAGATCAGTAAAAATGGTATCGATATGGAAATAGGTACTTGGTCCAATGATATGGCTGTTGATCCCCCTACTCCACCCTACAGCATAGATGATATGAATCCTGCAGATGATTTTGAAATTGATACATTTGATCCTAATGTGGCTTTACCAGATAATCTCACATTACTGGATGGTTTTACTAATGTTGATGATGATATAGAGGGAGAATTAGGTGCTGACTGGGGTACTGGCATTACAGAACGTAGGTCGAAAAATGGCTGTCACAAGGATAGTAGTGGAGAGGTTTTCCGAGTAGGTTCACCATCAAACTTTGAAATCGATGGTTGGGATGTGTTTGGTGGACCTGGCTCTTCTGGTTACGGAGGTGGTTACAATGGTTATGGTTCCTATGATGCCTATGGAGGTTATGGAGATTTTCAGGGCTTGGCAGATGATCTTGAAGGCTGTGAATCAGACGTTTCTTCTGATATGGACGACGACGACAAAAGCCAAGCAGAGAAGATGTGGGATGATGAAGGGAGTAAAAGAAGAACAAGTATGGCCATTGATGAAGGTTCTTCTGATGAAGAAATAGATTTACAGTGGCCCTATGAAGATGACATTGTCAAGGCAGAGAAAGAAGAAGAATTTCATCTATTTCTGGAGGAGAAACAGTGTGCAATATTAGAAAGCTCTTGTTACTTGGCTGAGAATGCACCATTGGTTATAGAGAAGGCACACAGAAAGCTAGCAAATGAAAATAAAATGTCATCACCAGAGAAAGTGAGTTTACCTGTGGACAAATTTACATTGCAAGGCTGTGAACCACTATCTTCAAAAGGCTGTGATAATGCTCAACAAACTACCTCACCTGCCACTAGGATTGTGAATCGTACTGAAACCCTTTCTCTGGTTAAACTAGATAATGGTGCTGACTCTTTCTCTGGAAAGAGCAATTCTGGTGAAACACTCTTCAGTTTTGATTACCAGCCAGATCTCATAAACCATCCTGGCCCACCTCCTAGTATAATTCTTCAGGCACTCACAATGTCTAATGCAAATGATGGAGTCAATCTGGAGAGGCTTGAGACTATAGGAGATTCATTCTTGAAATATGCTATCACCACTTTCTTGTACTGTACTTATCCACAACGTCATGAAGGCAAGCTCAGTTACCTGCGGTCCAAGCAAGTTAGTAACCTAAATTTATATCGATTAGGTAAGCGAAAGGGACTTGGAGAGTGCATGGTTGCAACCAAGTTTGAGCCTCATGACAATTGGCTGCCTCCTGGTTATTTTGTGCCACGTGAGTTAGAAGAAGCATTGATTGATTCAGGAGTTCCTGCCGGTCACTGGAACATGGCTGACTTACCAGGACTTCATGATCTGGCCAGTGATGAGATAAGACGATTAGTTCAAGAACGTTCAGAACAAATAAAACGCAGTAAAACTGAGCATATAACCAGTGAATTAATGGCCACACAGAATCCTCATGATTTACCTATCTTTATTCCATACAATTTGCTCACACAACATAGTATTCCTGACAAAAGTATTGCAGACTGTGTTGAGGCTCTGATAGGTGCTTACCTTACAACTTGTGGTCCCCGTGGTGCTTTACTTTTCATGTCTTGGCTTGGAATCAAGGTCTTACCATGTAAGATAGATGAGGAATCTGAAAATGTACTGCATATCACATATGGTCACTTGGAGCCACCTCAGTCACCTCTTCATCAGTGTTCAGTAACAGATACTTACATGCAGTTGGAATTGTTACTTAGTGGATATATGGTATTTGAGGAGAAGATTGGATATACGTTCCGGGACCGTTCTTATTTGCTTCAAGCATTCACTCATGCTTCATATTACAAGAACCGCCTTACTGACTGCTACCAGAGGCTTGAATTCTTGGGAGATGCTGTTCTTGACTATCTGATAACTCGTCACTTGTATGAGGATAAGAGACAGCATTCTCCAGGGGCTCTCACAGACCTGCGCTCAGCCTTGGTTAATAACACAATATTTGCATCTTTGGCAGTCAAATATGACTTTCACAAGTACTTCCGCCACTTTTCACCGGGTTTGGACCGAGTAGTGAGAGACTTTGTCAAGATGCAAGAAGAGAATGGCCATAAAATCAACGAAGAATATTACTTCATGGAGGAAGATGAATGTGAGGCAGCAGAAGATATTGAAGTTCCCAAAGCTCTGGGGGATGTATTTGAAAGTGTAGCTGGAGCAATTTTCTTGGACTCGGGCGGTTCCTTGGATGCTGTCTGGTCTGTATACTATACCATGATGTGCCGAGAGATTGAACAGTTCAGTGGTGTAGTGCCTAAATCGCCAATTCGTGAACTTTTGGAAATGGAACCAGAGACAGCTAAGTTTGGCAAGCCTGAACGCCTGGTTGATGGTAAGGTCAGGGTTTCGGTGGAAATATTTGGAAAGGGTTCATTCTCTGGCGTTGGTCGCAATTATCGTATAGCAAAGTCAACAGCAGCAAAAAGAGCTTTAAGACACCTGAAGAAGCTTCAGATGATGACCAGTCAAGGAATCTAATGATACTTTCAAGAAATTAGGGTTGTAAGACTATGACTCAAATGATATTAATAATGTAAAACAGTATGAGTAAAAT
>Eriocheir_sinensis_Dcr-1 ENA|GBUF01013526|GBUF01013526.1 TSA: Eriocheir sinensis comp48450_c1_seq3 transcribed RNA sequence.
AGTAACACCACAGGCACTGACCCTCCTAGTGCCACCAGTAACACCACAGACAATGACCCTCCAAGTGCTGCTAGTAATACCACTGGCACTAACCCTTCAAATGCCACCAGTAACACCACCAGCACTGACTCACCAAGTGCCACCAGTAACACCACAGGCACTGACTCACCAAGTGCTGCCAGTAAAGAAGCAGACAGCACAACACCGGCACCAGCGGCTGTGTCCTCGGAGGCAGCTGCCATGGCGGACACCTTGGCCCTGCTGCTGCCTGGGGGGAAGGGCGGCAGGCGTCGGCGTGATGAGGTGAAGGAGAAGGTGAAGGTGCATAACCCCGAGGACCCGGACTCAGTGTGCGGACTCATCTTTGTGCACCACCGCAACATGGCCAAGATCATCTACCGCCTCCTCAAGGAGCTGAGTGACATTGGTGGAGACTTCGCCTGGATCTTCCCCCAGTACACAGTGGAGGCACGGGAGAGTGTGAAGGACGACCCTCGCGCTGCAGAGGCAGAGCATAAAAAGCAAGAGGAGGTGCTCAGAAGATTCCGCCACCACGAGTGCAACATCCTGGTGTCCACGCGGGTGCTGGAGGAAGGCATCGACGTGCCCCAGTGCAACCTGGTCCTGAGGTTTGACCCTCCACTGGACTACCGTTCCTACGTGCACAGCTGTGGACGGGCCAGAGGACAGGACACCTTCTATTTCCATCTTGTAACAAAAGCCCAAGAGAAAATTTTCCTGCGAGACATGGCAACCTACTCTGCTTTTCGGCAGGTGTTGGTGAGTCGGTGCAGCAGTGTGGAGGTCGGCACAGACCAGGAAGTGGATGCAGAGGAGGCCAATGCATCCCATCCTCCCTACCTGACCCCGGCCGCCGCCTCCGTCACTATGGCCTCCTCCATCAGCCTGCTCAACAAGTACTGTGCCAAGCTGCCCAGCGACACCTTCACTCGCCTCACCGCCATGTGGGAGGTGGAAGAAAAGCAGCAGAACAACCGGGTGCTCTTTGCTTGCAGGATCATGCTTCCCATCAACTCCCCTCTCAAGGGCACCATTCAGGGTCCATGGCAGGCCAAGGTGTCCCTGGCCAAGATGGCTGCGGCCTTGGAGTGCTGCCGCTGCCTGCACGAGATGGGCGAGTTGGACCATTACCTGCAGCCAGTGGGCAAGGAGAGTATGAGGCTGGATGACCACCTGTGCCCCCCACCCCCTGACGACCAGGTGCCAGAGGGAATGCCACGCCCAGGCACCACCAAGCGCCGCCAGTACTACTACAAGAAGGTTGCCAACTGCCTGACAGGGGAGCAGCCCAAGGAGAGCCTGCCCCTCTTTGTGTATAAGCTGGACATGATGCTCACCTGCCCAATCCCTGATGAACAAAACACCCGCGGCCGCAAGATATACCGCCCGGAAAAGTCATCCCGTTCCTTTGGCATCGTCACCACCATACCCATCTCCCAGGTGAGCGGGTTCCCGGTGTTCACGCGGTCTGGGGAGGTGATGGTGCGGGTGCAGGAGGTGGGCAGTGGGGAGCGCTTCTCTCAGGACCAGCTTGAGGCCCTCCAGTACTTCCACAAGTTTTCCTTCACCCATGTTTTGCGCCTGGAGAAGTACCCCATCAAGTTTGACCCCACCAATGCCAAGACGGCTTTCTACATCGTCCCGCTCAATAAGTTTGGAGACAAGAATAGCATTGACTGGGAGTTTGTGAGGAAGATCCAGGCCGAGGGTGACCCACGACCCATGCCGCCGCTGGACGAGGCACGCCAGAAGTTTACTTTCCAACACAGCTTGTATGAGGACGCGGTGGTCATGCCGTGGTACAGGAACCAGGACCAACCGCAGTACTTTTATGTGGCTGAAATTTGCACGCACCTGAACCCACAAAGTGACTTCCCAGACGCAGGCTTTGAGACCTTTGAGAAGTACTACCTCACCAAGTATGGTCTCCAGATTTGCAACCTGAGCCAACCTTTGCTTGATGTGGACCACACCTCTGGCCGCCTCAACCTCCTCACTCCAAGACATGTCAACAGGAAGGGGGTTGCCTTGCCCACCACCTCAGAGGAGACGAAACGAGCCAAGCGGGAGAACTTGCAGCAGAAACAAATTTTGGTTCCTGAGCTTTGCACCATTCACCCCTTTCCTGCCTCCCTGTGGCGCAAGGCCGTGTGTCTGCCCACCATCCTCTATCGCATCAACGCCCTCCTCCTGGCTGACCAGCTGAGGATCTGTGTGGCGCAGGAGGTTGGCCTTGGCCTGCAGACACTTGAGCCTGGTTTTTCTTGGCCAGCCTTGGACTTTGGCTGGAGTTTGGCTGACGTGCTGAAGAAGAGCCAGGAGAGCCAGGAGGCAGCTGAGGGGACAGAGCCTAGAGCCTCGGCTGGCACCACTGGCTCACAGAAGTCTAAAAAGGTTGAATCCTCAGAGAGCTGCAAGTCCCCGACCCCCAAGAAGACGGCACGTAGTGGGGTGGACATGGAGATTGGAACCTGGTCCAATGACATGGCAGTGGACCCCCCCACCCCACCCATTACTGAGGATGACCTGAATGGGTCTGATGACTTTGAAATTGACACTTTTGATCCCAACTTGGCACTGCCAGATAACCTTACACTCCTGGAGGGCTGCTCTCTGGGTGATGATGACATGGAGGGAGAGCTTGGGGCAGACTGGGGCACCGGACTGACAGAACGCCACGCCAAGGGATCCTCCAAGGGTAGCGTCAGTGGGGGGGAGATCTTCCGCGTTGGCTCACCCTCCAACTTTGAGATTGACGGCTGGGACATGTTTGGGGGCCCAGGTGGAGCAAGCTACGGGGGGAACTATGGTGCCTATGATGCTTATGGAGGCTGTGGGGATTTCCAGGGACTGGCAGATGACCTCGAAGGTTGTGAATCTGACGTGTCATCAGACATGGACGATGACGAGAAGAGCCAGACAGACAAACTGTGGGACGAAGAGGCCAGCAAGCGTCGGGCCAGCACGGCCATCGACGACGCCTCTTCTGACGAGGAGGTGGACCTGGTGTGGCCTCAGGAAGAGGATGAAGTGCGTCAGGCTAAGGAGGAGGAGTTTCAGAGGCATCTGGAGGAGAAGCAGCAGGACCTGCTGACCGGGCAAGCCTACTTATCTGAGAGCGCCCCGCTGCTGGTGGAGAAGGCACACAGACGCCTGGTTGAACACGGTGCTGCTGTGTCCTCAGAGAAGGAGAGTGTACCTGTGGGAAAAGCTACAATACAAGGCTGTGAATTGTTATCTTCAAAGTGCTGTGATAATGCTCAACAATCTACCTCACCTGCTACTGCGATTGTGAACCGCACTGAAACTCTCTCTCTCACCCAGTCAGACAAAGGTGCTGAAGTTTCTCAGTGGAGGAACCTGCCCGGCGAGTCGTCATTCAGCTTTGATTACCAGCCCGACCTCCTCAACCACCCGGGGCCGCCCCCCAGCGTCATCCTTCAGGCACTCACCATGTCCAACGCCAATGACGGCGTCAACCTGGAGCGTCTGGAAACCATCGGAGACTCCTTCCTCAAGTATGCCATCACCACCTTCCTCTACTGCACATACCCCCACCGCCACGAGGGCAAGCTGAGCTACCTGCGCTCCAAGCAGGTCAGCAACCTTAACCTGTACCGCCTGGGCAAGCGCAAGGGCCTCGGGGAGTGCATGGTGGCCACCAAGTTTGAGCCTCACGACAACTGGTTGCCTCCCGGATACTTTGTTCCCCGAGAGCTGGAGGAGGCGCTCATTGACTCCGGGGTGCCAGCCGGCCACTGGAACATGGCAGACCTCCCGGGGCTGCACGACTTGGCCAGTGACGAGATTCGGCGGCTGGTGCAGGAACGCTCAGAGCAGATCAAGCGCAGCAAGTCAGAGCAGGTGACCAACGACCTGGTGACAACCCAGAACCCCCACGACCTGCCCATCTTCATTCCCTACAACCTGCTGACTCAGCACAGCATCCCAGACAAGAGTATTGCAGACTGCGTGGAGGCCCTCATTGGGGCATACCTCACCACCTGTGGTCCCCGCGGTGCCCTGCTCTTCATGTCGTGGCTGGGCATCAAGGTACTGCCCTGCAGGTATCAGGAAGGAAGTGGCTCCTCTCTGCCTCAGATCACATACGGACACCTGGAGCCCCCCCAGTCACCCCTCCACCACTCTCCTGACGTGGACACAGACTGTCGCCTGGACTTGCTCCTGAGTGGTTACCTGGTGTTTGAGGAGAAGATTGGCTACACCTTCCGGGACCGTTCGTACTTGCTGCAGGCCTTCACTCACGCTTCCTACTATAGGAACCGCCTCACTGATTGCTACCAGCGACTGGAGTTCCTCGGCGACGCTGTGCTAGATTACCTGATAACTCGTCACCTGTATGAGGACAAGCGTCAGCACTCCCCCGGGGCCTTGACAGACCTGCGCTCAGCCCTGGTCAACAACACCATCTTTGCCTCTCTCGCCGTCAAGTATGACTTCCACAAGTACTTCCGTCACTTCTCCCCCGGCTTGGACCGTGTTGTGAGGGACTTTGTCAAGATGCAGGAAGAAAATGGCCACAAGATCAATGAGGAGTACTACTTCATGGAGGAAGACGAGTGTGAGGCAGCAGAGGACATCGAGGTTCCTAAAGCGCTTGGCGATGTGTTTGAGAGTGTGGCCGGGGCCATCTTCCTGGACTCTGGGGGCTCACTAGATGCTGTTTGGTCAGTCTACTACACCATGATGTGCCGAGAGATTGAGCAGTTCAGCGGAGTTGTCCCCAAGTCACCGATCCGAGAACTGCTTGAGATGGAGCCCGAGACTGCCAAGTTTGGAAAGCCGGAGCGTCTTGTGGATGGCAAGGTAAGGGTGTCAGTGGAGATCTTCGGGAAGGGCTCCTTTGTCGGGGTGGGACGCAACTACCGCATCGCCAAGTCCACGGCCGCCAAAAGAGCTCTGCGGCACCTCAAGAAGCTGCAGATGATGGCCAGCCAAGGGCTGTGAGGGAGCAGGGCATCAGCGACACAGACAGACTGGCAGCCGGGTGTTGATAGTGAATGTTTCCAGTGACTCATAGCATGTTGATGGATACCAACACTTTACCTGTAGCTTTTTGTATCTTTATAAGGAAACTATTTAGTGTGGGTGTGGGTGTGTGTGGGT
>Farfantepenaeus_aztecus_Dcr-1 ENA|GEUA01052643|GEUA01052643.1 TSA: Farfantepenaeus aztecus comp93212_c0_seq1 transcribed RNA sequence.
AGAAGGCTCCATATCAGACACATATGTTCCCCCTGCTACCTCTGATCTGCCTTGCAAGGCAGATGCTACTTCTGCTGTAGATGAAACTGCAACTCCATCTGATTCTGCACCAAATGAACAGGAGTTACCTACTTGTACCAATGGTGTGGAAAACACTGAAGATCCTGCTTTAGTTTCTACTTCAGGGACAACACAGAACACAACCATTTGTTCTGACTCTGCTGCCTTTTCAAATGCTAGTAATGGTACTCAACCCACAACACAAGCAGTGTCATCAGAGGCAGCTGCCATGGCTGATACTTTGGCCATGCTATTACCAAATAGTGGTAAAGGACGGAAAAGACGAGATGACGTTAAAGAAAAAGTAAAGGTCCACAATCCAGAAGATCCTGATTCTGTTTGTGGCCTCATTTTTGTACATCATAGAAGTATGGCCAAGATTATATACAGGCTGTTAAAGGAATTGAGCGACATTGGAGGAGATTTTGCGTGGATTTTCCCCCAGTACACAGTAGAAGCCAAGGAAAGTGTTAAGGAAGATCCCAGGGCTGCAGAGGCAGAACACAAAAAGCAAGAGGAAGTACTCAGGAGATTCCGACATCACGAGTGCAATATTCTTGTCTCAACACGTGTGTTAGAAGAAGGAATTGATGTTCCACAGTGTAATCTGGTACTAAGGTTTGATCCTCCCACCGATTATCGCTCATATGTCCATAGCTGTGGTCGAGCAAGAGGCCATGACACTTTCTATTTTCACTTGATTACAAAGAACCAGGAGATCAGCTTTCTACATGACATGGCTACCTATTCTGCTTTTCAACAGGTGCTTGTTAGTCATTGCGGCAGTGTTGAAGTGGGCACAGACAGAGAGGTTCTGTCATCAGAAGCCAATTTAGCTCATGCCCCTTATATAACTCCAGCTGAAGCAGCTGTTACAATGGCTTCAGCTATAGGGCTCTTGAACAAATACTGTGCAAAGTTACCAAGTGACACTTTCACTCGTCTAACTGCTATGTGGGATGTAGAAGAAATAAAAGAGGCAGAAGCTGTAACACCAGTGTACAAGTGTAAGATCATGTTGCCAATCAACTCGCCATTGAAAGGAACCATTGAGGGTCCATGGCAAAAGAAAGTTTCTCTTGCTAAGATGGCCGCAGCTTTAGAGTGTTGTCGAAGACTTCATCAGATGGGAGAATTGGATGATCAGCTTCAGCCAGTAGGAAAGGAAAGCATGAAGTTAGATGATCACTTGTGTGCTCCACCTGCTGATGACCAGGTGCCAGAGGGGATGCCTCGGCCAGGAACAACAAAGAGGAGACAGTATTATTATAAAAAGGTTGCTGTTTGTCTGACTGGGGAACAACCAAAACAAGGACTAGATTTGTTTGTTTATAAGCTAGATATGGTGCTAACTTGCCCCATCCCAGATGAACAAAACACCCGTGGTCGTAAGATTTACCGTCCGGAGCAGTCCTCACGTTCATTTGGAATTATCACAACAAAGCCAATCTCACAGGTCAGTGGATTTCCAGTATTCACTCGTTCAGGGGAAGTCGTTGTCCATGTCCAAGAAATTGAAAGAAAGGTTAATGTCACTCAAGATCAGTTGTCAGCCTTACAGTACTTCCATAAATTCACCTTCACACATGTCCTACGGCTGGAAAAATATCCAATCAAGTTTGATCCTACAAATGCAAGAACAGCATTTTACATTGTACCTCTCAACAAATTTAATGGAAGTGAAGGCATTGATTGGGAGTTTGTAAAGGAGATCCAATCAGAAGGAGATCCCAGACCAGTCCCTCCACAGGATGATGCAAGGAAAAAGTTTCAGTTCCAGCATGATCTGTATGAGGATGCAGTGGTTATGCCTTGGTACAGAAATCAAGATCAGCCTCAGTATTTTTATGTAGCTGAAATATGCACTCATCTCAATCCACAAAGTGACTTTCCGGATGCAGGGTTTGAGACCTTTGAAAAATACTACCTAACTAAATATGGCCTTCAAATATGTAACCTTGCTCAGCCTTTGCTTGATGTTGACCACACATCTGGAAGACTGAATCTGCTCACGCCACGTCATGTTAACAGGAAAGGAGTGGCACTGCCTACCACCTCAGAAGAAACTAAACGTGCCAAACGAGAGAACCTTCAACAAAAGCAGATCTTAGTACCTGAATTGTGCACCATTCATCCCTTCCCAGCCTCCTTGTGGCGAAAAGCAGTATGTTTGCCAACCATACTCTATCGTATTAATGCTTTACTTCTTGCTGATCAACTAAGGCTCTCAGTGGCAAGTGAAGTTGGATTAGGACTCCAGACTCTTTTACCAGATTTTTCCTGGCCACCTTTGGACTTTGGTTGGAGTTTAGCTGATGTTCTCAGGAAAAACCAGGAAAACCAAGAGCAAGATGACAAATCAAACATTGCTTCAGAAGCCACCAACAGCAAGCAGAAAGCTTCCAAAGCTGAGAACCCAGAATGTGAATCTCCAACTCTTGCAGCAAAAAAGAAGGCTCCCAAGAAGGGAAATGACATGGAAATTGGCACATGGTCAAATGATATGGCAGTTGATCCTCCCACACCTCCATTTGATATGGACACAATGAATGGGCCAGATGAATTTGAGATTGATACATTTGATCCCAATGTTGCCTTGCCTGACAACCTGACTTTACTGAATGGATTTTCAGGTGCTGATGATGATATAGAGGGTGAATTGGGGGCTGACTGGGGCACTGGCATTACTGAACGACGGACCAAGAGCAGCTGCAACAAAGACAGCAAAGGAGGGATGTTCAGAGTGGGTTCACCTTCCAATTTTGAGAGTGATGGGTGGGACATGTTTGGTAGTTCAGGTTATAATGGTGGGTATGGAGGATATGGTTCCTATGATGCTTATGGTGGTTATGGAGATTTTCAGGGTCTGGCAGATGATCTTGAAGGCTGTGAGTCTGATGTTTCATCTGACATGGATGATGATGATAAAAGTCAGACAGAAAAACTGTGGGATGAGGAGGGGACCAAGAGGCGGTCTAGTATGGCAGCTGATGAAGGGTCATCAGATGAAGAGATTGACTTGAATTGGCCAGATGAAGATGAAGAGGTGCGAAATGAAAAGGAAAATGAATTTCAGTCATTTTTAGAGGATAAACAGAAGATTATAAAGGAAAGTTCCTGCTATCTGGCAGAAAGTGAATCACTACTAATTGAAAAGGCTCACAGGAAACTACAGAATGAAAGCAAATCATCCCCAGAGAAGGTCTCTCATCGTACTGAAAGTTCTACTACTGAAGGCTGTGAACAATTATCTTCAAAAGGCTGTGATAATGCTCAACAATCTACCTCAATCATCATTAGAACTGTGAACAGAGATGAAACTCTTGCACTTAAAAGGCCAGACTCTGAGGTACAGTGTTCTTCATGGAACAGCATTTGTGAGGAAATGTCATTCAGTTTTGATTTCCAACCTGATCTTCTTAACCATCCTGGACCATCACCAAGTGTCATACTCCAGGCACTAACAATGTCTAATGCTAATGATGGAGTCAATTTAGAGAGGCTTGAAACCATAGGGGATTCTTTTCTGAAATATGCCATCACAACTTTTCTCTATTGTACTTATCCACAACGTCATGAAGGGAAGCTTAGTTACCTACGTTCAAAACAAGTCAGTAACCTTAATCTCTATCGGTTAGGCAAACGGAAAGGGCTTGGAGAGTGTATGGTTGCCACAAAATTTGAGCCCCATGATAACTGGCTGCCACCAGGATACTTTGTTCCAAGAGAATTAGAGGAAGCTTTGATTGACTCTGGGGTACCTGCAGGTCATTGGAATATGGCAGACTTACCTGGACTTCATGACTTGGCAAGTGATGAAATTAGACGGCTAGTTCAGGAGCCTTCAGAGCAGATCAAGCGTAGTAAGAGTGAGCAGGCAACTAGTGAACTCATGGCTACACAGAATCCACATGATCTGCCAATATTTATCCCATACAATTTGCTCACACAGCACAGCATCCCAGACAAGAGTATTGCTGATTGTGTAGAAGCCTTGATTGGTGCTTACTTGACCACATGTGGGCCTCGGGGTGCTTTACTGTTTATGTCTTGGCTTGGAATCAAAGTGCTGCCATGTACACTAGAAAGTTCTCCAGAAGCTTGTGAGCTTATTACATATGGACACTTAGAATCTCCTCAGTCTCCACTATATCATTGCCCTCTTACTGACACCAGAAAGGAACTAGATTTGCTTCTTAGTGGATACCAAGTGTTTGAAGAGAAGATTGGGTACACATTCCGTGATCGTTCATACTTGTTGCAGGCCTTCACACATGCTTCGTACTACAAAAATCGGTTGACTGACTGCTATCAGAGACTTGAATTTCTAGGAGATGCTGTTCTTGATTACTTGATAACTCGTCATTTGTATGAGGACAAGAGGCAGCATTCACCAGGTGCACTAACTGATCTTCGGTCAGCATTAGTCAATAATACAATATTTGCATCCTTGGCTGTCAAATATGACTACCATAAATACTTCCGCCATTTCTCACCTGGTTTAGATCGAGTCATAAGGGACTTTGTAAAGATGCAAGAGGAAAATGGCCATAAAATCAATGAGGAGTACTACTTCATGGAAGAAGATGAATGTGAGGCAGCAGAAGACATTGAAGTTCCTAAAGCCCTTGGTGATGTATTTGAGAGTGTAGCAGGTGCAATCTTTCTTGATTCTGGTAGCTCCTTGGATGCAGTGTGGTCTGTGTACTATACTATGATGTGTCGGGAGATAGAACAGTTCAGTGGAGTGGTACCAAAGTCACCCATTAGGGAGTTGCTAGAAATGGAACCTGAAACGGCCAAATTCGGAAAACCTGAACGTCTTGTAGATGGGAAGGTTAGAGTGTCAGTTGAAATATTTGGAAAAGGCTCATTTTCAGGTGTTGGGAGGAATTATCGTATTGCAAAATCAACAGCTGCAAAGAGGGCTCTGAGACACTTGAAAAAGTTACAAATGATGGCTAATCAGGGTATCTGATTGGGATGCTCTTTGTAAGGGAAATATCTGATACAGTAATTTTTTATAAGTGTAATGTAATAAAAAAAAAATAATAAAAAATGATAAAAAAAAATAAATTAA
>Homarus_americanus_Dcr-1 ENA|GEBG01003086|GEBG01003086.1 TSA: Homarus americanus DS01-Homarus1_Transcript_2343 transcribed RNA sequence.
TACACTAGCTTGGTGGTCTCCAACTTGTCTCGGAGTGTAATATTTTAAAGTTGCCAGCCATGGCAGTGTAGAAACAAAAAGGATGTATTCTATTCATTGATCATACCCCGTTCCTGTGCAGAAGGTTCATAATGATGAACCGGGTACAACCAGAAAATGTGCACTCCACCATATTTACTCCTCGAGAGTACCAGGTGGAGTTGGTGGATGCTTGCCTACGACGAAACACTCTCACTGTATTGGCCTCTCGCTCCACTCGGACATTCCTCATCACCATGGTAACTCGAGAGTTGGCTCACCTCACTCGAAGCAAGGAGCAAGGAGGCAGGGGGCAACGAACCTTGATCACCGGGTGGTCAGGACCGGGCCTTGTTCGTGCAGGGGAAGCCATTCAGCAGAACACCAACCTCAATGTCACCACCTACACCACACTTGACCATGTAGACAATTGGCTGCCATCTCGCTGGAGTCAGGCTTTCAGAGAAGCTCAAGTGTTAATAATGACAGTGGATGTGCTAGAGCAAGGACTGCAAGCAGGGGTGTTGCCACTGGACATGCTCAACCTTCTTGTCATTACTGATGCTCACCGAATGGCGACTTCTTCTACAATTGTTAAGGTTCTGATTAGATGTGGAAATTGCCGAATCCTAGGCATGACTTCTCCTGTGTTGAGTCATGCCTGCTCTCCCCCCCAGCTTGAGTCCTTCCTTAATCACCTTCAGAAAGCTTCCTCTTGTAGAGTTGATACTGCCTCAGAAATAGTCACTGTACTAAGGTATGTAAATAAACCTGTTGAGAAAATTGTGATGTGTTGTGATCCCTCTCCTGATGAGCGGTCGGAGGTAGAGCTGGAGGTGCGTCGTCTAGTCGAGGATGCTCTCAGCTTTCTCAATGACCATCGCTATGATCTTGTGGAAGTTTATGGTCCTGAGTATCAGGAGTTCTGTGATGGATTACCTGATCCTAATAATGAACCAAGGCAGATCCTGATGGACTTCCTAGATGTGCTCAATAATTTAGGGCTGTGGTGTGCTGACAGAGCAGCTTTATATGCTTTAGTTGAAGTGGAGAAGTTAAAGAAGAAGACTGCATATGATCGCCACTACCTCTTGCTCTGCATGATCTTCACAGTTATGGCACGGATAAGGGCTGTGGTAGAACAAGCATTTGATAAGTATACAGAATTGGATCAAATCTTGAAATTCTCGACCCCAAAGGTCTTACGCTTAGTTGAAATCCTTCGTCAGGTGCGGCCACTTAATTTCATAGATCCACGTAAGAGAAGAGATAAATTGGAAAATAATGAAATAACCAAAACTGAATCTGCGGTAGATGGAGTTGAAGACATGCCCGTTGAACCTGTAGTAGAAACTAAAGCCGCCTCTGAGACCTCATTGGGACTTGGGAATGAGATGCAAAATTTAAGTGTAGAGGCCAAATCTAACTTAGCTGGTGAGACCTCATTGGAAACATTGCCCAGTAGGAAGGTGGTGGAAGAAGAACACAGAGATGACATATCAGTAGACAAAGATACAGATAGTAATGCTGAGTCAAGTTCAGATGAATCGTGTTATGGAACCCCTCCCTCGGTTTTTCAAAATTCCAATTGTTCTTTTGCTGAAAATATGAAAACTGGCAGTAGATTAGTCAATGAAATTCTATGTAAGACAGTTCCTAAATCATCTAGTAGAGATAATGAGATACATGATTGCTTTATTAGTGAGAGTGTGTGTGTATCATCATCTGATGAATTTCGTTTGTCGGGTTCAGTTGCCGATGATTCTAGTGTTACATCAGGACTACTTAAACAGGAAGCAGGTGAGGAGATGGACATATGTGAAAAATCCCCCAGTAATGTTGTTCGTTGTTCCACCATCGAAGACTTGAGTGAAGATGATGATGTGTCAGTGGCTGGAGGATCATGTGCACCTTCCTCCAAATTAATTCCAGAATGTACAATCAAGGCTGTGTCTGAATCATGTATAAATAATTTGGAATGTTGTACTAGTGATATAATTACTAATGATTGCAAGATACCTCAGTCGGGATCATTGAAAGAAAGAAGCACCACAAAGGGACTCAACAAAGATGTCAGAAATGTTCATTTACAAAATGGTATTGAAGAAGTAAAAGGTCATTTACTGAATGGGGACTCTGTTTGTATTGATGGTATGCAAAGTACAGTACAAAAGGATCCTGATACTACACAAACCTGTTGCAATATATGTGAAGCTATAGACAATAAGGAAAGTGAAGGTGGGTCAGTCTTAGAAGACGATTTATTTAGGCTTAATATTAAGGAATCATCTTGTATAGATGGCTGTGAACTAGAAACTTTATTGAGCTGTGATCTACATAATGGACCTTTGAGTGCCAAAAGTGAACTACAAAATGCTGCCAAGATACAAAATATTAAAAATGCAATGTTATGCAATGGTTTTGCACATGGCAGTCATAACACTTTGCCATCTCCCAGAATCTCAGAGAAAAATGTTGGAAGTAAAATGAATGGACACATTGACCCTGATGAGCTGAGCTTGAATTGTAAAGATCCAAGTGATAGAGAGTGTGTAGCAGAGGCAGATAATGAAAGCTGTGACTCAGTACAAATCCAGTTTTGCATGGAATCTTGCCAAGACCAAGACTCCATTGCTGAAACTTCTGCTCCCCTTGCTACCTCTGAGCTGCCTTGTGAGGCAGTTGCTGCTGATGCTACTCATGTCGATATCACAACAAATTCTCATAATGAAGCAAGGATTGAAGAAAGTATTGATCAAGTGAATTCTTCAGACAACTCACAAGAAAATAGTGTTTCAGAGGAATCAAAAATAACAACACCAAAAACATCCACAGCAAGTGTAACAGACTTAACAGCCACCTCTGGAGCTGGACTGAATTCAAGTAATGAAATTGATGAACCTGGTTCTTCCCCTCAAGTGGTTTCATCCGAGGCAGTGGCCATGGCTGACACTCTGGCATTGCTGCTACCTAGTGGTGGCAAAGGACGTAAACGGCGCGATGATGTGAAGGAGAAGGTTAAGGTGCACAACCCTGAGGATCCTGACTCTGTGTGTGGACTCATATTTGTGCATCACCGCAACATGGCCAAGATTATATACAGACTCCTGAAGGAACTGAGTGATATAGGTGGAGACTATGCTTGGATCTTCCCCCAGTATACTGTTGAAGCCAAGGAGAGTGTTAAGGATGATCCAAGGGCTGCTGAAGCTGAACATAAGAAGCAAGAGGAGGTACTCAGACGATTTCGTCACCACGAGTGCAATGTTCTGGTATCCACACGTGTGCTTGAAGAAGGAATTGATGTTCCTCAGTGTAATCTTGTTTTAAGGTTTGATCCTCCTACTGATTACCGGTCATACGTGCACAGCTGTGGTCGAGCTCGAGGCCAGGACACTTTCTACTTTCACTTGATAGCCAAGAAGCAGGAGCAGAGTTTCCTCTGTGATATGGCATCATATTCTGCCTTTCAACAGGTGTTGGTAAGTCGGTGTGGCAGCGTTGAAGTGGGCACAGACCAAGAAGTTATGGCTGAAGAAGCTAATGGTGCTTACCCATCCTACATCACTCCTGCCAATGCTGCTGTTACCATGGCTACAGCAATAGGCCTTTTGAACAAATACTGTGCCAAGCTGCCAAGTGACACCTTCACACGTTTAACAGCCATGTGGGAAGTAGAGAATGAAGTTGGCATGAGCAAATACTGTTGCAAGATAATGTTGCCAATCAATTCACCATTAAAGGGAACTATTCAGGGTCCTTGGCAACAAAAAGTTTCTCTGGCGAAAATGGCTGCGGCTCTGGAGTGCTGCCGCTGCCTTCATCAGATAGGGGAGTTAGATGACCAGTTACAGCCAGTTGGAAAGGAAAGTATGAAACTGGATGACCATTTGTGTGCACCTCCAGCAGATGATCAAGTACCTGAAGGAATGCCTCGTCCAGGAACGACCAAGAGACGACAGTACTACTACAAAAAGGTTGCAGAATGTTTGACGGGAGAACAACCAAAGGAAGAACTGGATGTGTTTGTGTATAAGTTAGAGATGGTATTGACCTGCCCCATTCCAGACGAGCAGAATACACGAGGTCGCAAGATATATCGTCCAGAAAAGTCCACTCGTTCGTTTGGTATCGTCACCACCAAGCCCATCTCACAGGTCAGCGGTTTTCCAGTGTTCACCCGATCAGGCGAAGTTATTGTCCATGTCCGTGAGATTGGAAGCAGGGAGCATTTCACCCAGGATCAGCTGTTGGCCTTGCAATGCTTCCACAAGTTTACCTTCACTCATGTGTTGCGTCTGGAGAAGTATCCCATCAAGTTTGACCCAACTAATGCCAGGACAGCTTTCTACATTGTGCCACTCAACAAATTTAATGGAGTTGAGGACATTGACTGGGAGTTTGTTACAAAGATACAGTTGGAAGGTGACCCAAGACCAGTTCCTCCTCTTGATTCTACAAGGAAGAAGTTCCAGTTTCAACACAGCCTCTATGAAGATGCTGTTGTGATGCCTTGGTATAGAAATCAAGATCAGCCCCAGTACTTCTATGTGGCAGAAATCTGCACTCACCTCAACCCCCAGAGTGACTTCCCAGATGCTGGATTTGAGACTTTTGAAAAATATTATCTGACAAAATATGGACTTCAAATTTGTAATTTGTCCCAGCCTTTGCTTGATGTTGACCATACATCTGGCCGTCTTAACTTACTCACACCAAGACATGTCAACAGAAAGGGAGTTGCACTGCCCACTACCTCGGAAGAGACCAAGCGTGCTAAACGAGAGAACCTGCAGCAAAAACAAATCTTGGTCCCTGAATTATGCACAATTCATCCCTTCCCAGCTTCCTTGTGGCGCAAAGCTGTGTGTCTGCCCACTATTCTTTACCGCATAAATGCTCTTCTTCTGGCTGACCAATTGCGGATCTGTGTGGCTAATGAAGTCGGTCTTGGACTTCAGATCCTCCCTATAGATTTTTCTTGGCCGCCCTTGGACTTTGGCTGGAGCCTTGCTGATGTGCTGAAGAAGAACCAAGACAACCAAGAACAGGAGGACAACTGTGAGGCCAAGGCAGAGGCAGCTGGTGCTACTAAACACACAACAAAGAAAGTAGAATCTTTGGGTGATGAATCACCCCCAGCTAAGAAAAAAATCAGCAAAAATGGGATTGATATGGAAATAGGCACTTGGTCTAATGATATGGCTTTTGATCCCCCCACCCCACCTTACAGCATGGATGATATGAATACCACAGATGACTTTGAGATTGATACATTTGACCCCAATGTGGCTCTCCCAGATAACCTGACACTGCTGGATGGGTTTACAAATGTTGATGATGATATCGAAGGGGAATTAGGTGCTGATTGGGGCACTGGAATCACAGAGCGTAGGTCAAAAAATGGTTGTCACAAGGACAGTAGTGGAGAGGTTTTCCGAGTTGGTTCGCCGTCAAACTTTGAAATTGACGGGTGGGATGTATTTGGCGGATCTACCGGCTCTGGTTACGGTGGAAGCTACAATGGTTATGGTTCCTATGATGCATATGGAGGTTATGGAGATTTCCAAGGTTTGGCAGATGATCTTGAAGGCTGTGAATCAGATGTTTCCTCTGATATGGATGATGATGACAAAAGTCAGACGGAGAAGCTGTGGGATGAGGAGGGAAGTAAGAGAAGAGCAAGTATGGCAATAGATGAAGGTTCCTCTGATGAAGAAATTGACTTGCAGTGGCCCTATGAGGATGAAAGAGTCAGGTTGGAAGAAGAGGATAAATTCCAGCACTTCCTGAAGGAGAAGCAACTTGCCGTATTAGAAAGCCCATGTTATCTGGCTGAGGATGAACCACTCGTGATAGAGAAGGCACACAGGAAGATGGCAAGTGAAAATAAAACTGCATCACCAGGGAAGGAGAGTTTACCTGTAGGAAAATATGTATTGCAAGGCTGTGAACTACTATCTTCAAAAGGCTGTGATAATGCTCAACTAACTACCTCACCTGCCACTAGAATTGTGAATCGTGCTGAAACTCTTTCTGTTATGAATCTAGACAATGGTGCTGAATTTTCCTCTGGAAAGAACAACTCCGGTGAAACTTCCTTCAGTTTTGATTATCAACCAGATCTCATGAACCATCCTGGCCCTCCTCCCAGTGTCATCCTTCAAGCATTAACAATGTCCAATGCAAATGATGGAGTTAATCTCGAGAGGCTTGAAACAATAGGGGATTCTTTCCTAAAGTATGCTATCACCACATTTTTGTACTGTACTTACCCACAACGTCACGAAGGAAAACTCAGTTATCTGCGTTCCAAGCAAGTTAGTAACCTCAATTTGTATCGTTTGGGTAAGCGAAAGGGTTTGGGAGAGTGTATGGTGGCGACTAAGTTTGAACCCCATGACAACTGGTTACCTCCCGGTTATTTTGTGCCACGTGAGTTAGAAGAGGCATTGATTGACTCTGGAGTCCCTGCTGGACACTGGAACATGGCTGATTTACCAGGCCTTCATGATTTAGCAAGCGATGAAATACGACGATTAGTTCAAGAACGTTCCGAGCAGATAAAGCGAAGCAAAACTGAGCATGTTACTAGTGAACTGATGGCCACACAAAACCCTCACGATTTGCCCATCTTCATCCCATATAATTTGCTCACACAACATAGCATCCCTGATAAAAGTATTGCAGATTGTGTTGAGGCTCTAATAGGTGCTTACCTAACCACCTGTGGTCCCCGTGGTGCTTTACTTTTCATGTCCTGGCTCGGCATTAAGGTGTTACCATGTAAAGTGAATGAAGAATCTGGAAGGTTAATGCAGATTACTTATGGTCACTTGGAACCTCCCCTGTCACCTCTTTACCGATGTCCAATAACAGATACTCTGGAGCAATTAGAATTACTACTGAGTGGATACTTGGTGTTTGAGGACAAAATTGGGTACACATTCAGAGATCGCTCATATCTACTACAAGCCTTCACTCATGCTTCATATTACAAGAATCGTCTCACTGACTGCTACCAGAGGCTTGAATTCTTAGGAGATGCTGTTCTTGACTACCTGATCACCCGTCACTTATATGAGGACAAGAGGCAACATTCTCCTGGTGCTCTGACAGATCTGCGTTCAGCTTTGGTTAATAACACTATATTTGCCTCTTTAGCTGTAAAATATGACTTTCACAAGTACTTCCGCCACTTTTCACCGGGTCTGGATCGTGTGGTGAGGGACTTTGTCAAGATGCAGGAGGAGAATGGTCATAAGATCAATGAAGAGTATTACTTCATGGAGGAAGATGAGTGTGAAGCAGCAGAAGATATTGAAGTTCCTAAAGCTCTGGGTGATGTGTTTGAAAGTGTGGCTGGGGCAATCTTCCTGGACTCCGGTGGTTCTTTAGATGCAGTGTGGTCTGTGTACTACACCATGATGTGTCGTGAGATAGAGCAGTTCAGTGGAGTAGTGCCCAAGTCTCCTATTCGAGAATTGTTGGAAATGGAACCGGAGACGGCCAAGTTTGGAAAGCCAGAGCGCCTGGTAGACGGTAAGGTGAGGGTATCGGTGGAAATATTTGGTAAGGGTTCGTTCTCTGGAGTCGGCCGCAATTATCGCATAGCCAAATCAACTGCAGCCAAAAGAGCATTAAGACACCTGAAGAAGCTTCAGATGATGGCCAGTCAAGGAATCTAATTTAAATTTAAATAAATTAGGGTTGTATTTTGCACTTGTGTAAGGTGGACATTTAAGTATTTGTGAATTAATTAAAAAAAAATAGTTTTTCTCAATATTAGAGATTTAATTTCTGAGAGGCAACTTATTCTATTTACAGTATTTCTTGTCATTTTCAGGGAAATTACCAAGGTATGGAAAAATGCATTTAGATGGTCTAAATTAGTTAGGAGTGTCATAAGTGAAAATTTTTAAATGTGACCATTTGGGTGAAGAAGCAATATGTTTCAAGTCATATTTCTAATTTTATCATCAAGTTGTGTTATATATAAAAGCATACAATATTGCAATTGGATTAATATTCAATATTGGATGTAAATAACCAAGAATTTTCATTTTATTCAGTCAATGGGATGTACTGTAGTGTACTGTACATCCATAAAGTACAAAAATGCATAATGTGCTAGTGAAGATTCAACAATACAGATGAACACTGTACTAGAGTCAAGTGCAATTGATGTTCTTTGCTGATGTCCAGGAAAACCTTTTTAAGATTTTTTTTTTTAGTACATTTTATTTTGCGTGGGTAAGGCTCGGCAGGGGTTATGATCATCGTTCAGACACTTTTACAACTCTACAGCAAATTAACAAGTTTATTTTATATACAGTACTGTACTCTCACAGTCATTGTTTTTCTCGATCCCTTGCTGCCTGTGACACTAGCCAGCCCACAGCACACTTCACACTTCTATTGATCCACTCAGTACAGCGGACAGTTGGCTATGCCGGTCGCTAGAAGATAGTCCGAGTGAATGCCATAACAGATACTTGAAAAAGAGGAGTTTGGAGACCTTGTATGAATGAGTGTGGGGGGGAGGGGTGGAGATTCACTGCTGTTGCTCTATTCTGTCTTGAGAGAGTAAGCACGTTCCTGGTGGTTCTTGACATGTTTTGTGAATAATCCCCCCCCCCCTTTTTTTTATTAGTGGTCATTATATATTCTAAAATGAACATTATTAGTACATTGGGTTTTATTTTCATTGTAATATCCCGGTGATTATGACAGTTCTTTAAGGTGTAGAATGTGTGTTCATACCGTAAACCATCCTCCTGGCTAATGGAGTATCTCCTTAGTATCAGACTATCTGCTGGCGACCCACTGCTATAACTGTGCCACCATGTTGCTGTGATTCTTTACCTGACATTGAGTTCAAATAATGTTTATTATCTCATATAATTATTATATGTTTTTTTAAGTGCAAATTTTGTTTATTGTGTTGTTAAATTTTACTTAAATGATTAATTACGAAAAAGTTTCTTAGGTATTGTGTTAAGTAATACTTACTTGTAATATAAACTGCCATGGTCTAGGATTTTATGCATTTAGCAAGATAAAAGTCAACAGGTGAGACGGTTTATTGCCACAGTGCTGAAATTTAATTGACTGTTGTATGACACATTGTGTTTCCCCTCACTGTACTGTACATGAATGCAAACACCAAGAGACACACAACCTTACAGAGCCTTCCTTATATAGTAGAAGGAAAAATACACAAATTTGCTGCCTTTTTTAAAAGATGATTATAATGTTTTGTTAGCTAAGGAACCTCTGGTCATATAAAATGTAAATNNACACTTAGCATGGAAAATATTGTGGCATCTGATGGTTAAAAAACTTCGAAGGATTTGTGTTAGACCTGTGGTTTAGTTAAAAATTTTCTCTTTAACTTTGTAATTGTTAAACGTCATAATCAGTATCCACGCTTTTATAATTTGATACTGTATGGCGTACTGATCGGCTAGTCCACATAATTATGGAAAATGGCTGTAAAACGTTGATGATAGTGTACGTACTATACATGATTGGTGTAATTGCATTGTTTTAGTTAAACCGAATTCTTACACAAAATGTCAATATTGCATGTTACACACGTGTCTTTTCTTAATAGCGTGTAGTCATTAATTCTATTCATGTACCATTTATAATTTACTAATGATATTGTTTGGAATAATACAGTTTCCATACAGAATCTAGGTCTTTCAAGTACATACTTTGCCATCAGTGTGAACTTCCATAACATGTACCTTAATGGGTTAAGCATTACACAAAAAGAAAAAAGAAAAGGAATAATAATCAGATAAGATGGAATAAAGCTTGCATAACTGTGTATAGCAAACCCTGTAATAGCCACCACTTAGAGAAAGAAAACCTTAAAGAAAATCATCTTTCATTTGATATTATTTTAACAAGATCCACAATATGGTTAATAGGAGTGATTTAGTCTAACAATATCTTTGAAAGTATCTTGTCAGCCTACAGTATTTGTTTGCTGTGCTTCATTCTACATTCAAGACCATTTGTTGAAGAACTTTTATACTGTATTCTCTGTAATGTTGTTCTTTGTAATCTAATTCATGGGTAACTGTACACTCACACTAGGGAACACTGTGTTGCATCATGGACTGAAGTGAAAGGGAAGCATTAGTAGTCTCTCACGTTAAGAAATACAGTACTGTAATGTCTTGGATATCACTTGTTGACTGAGAAAAAGTGTTACGTAAGTGATGATAAAGGTTTTGTAATTTTGGTTATTCTTATTACTTTTATGGAGTAGGAGTCAGTTTTTAAAGAAGCAAGTAAAGTGCCTTTTGCAGACTCAGTTGTGCACTAGTGGTTTATGTTTCAATGGTTTTTTCAGACTTACTTTTCTTTTTAAGTTTAACTGTAACTAATTCTTCGTCTTATATACGTATCATCTTAGTATTTAATCGATGTACTAATAATATCAGAATGTAAAATCAGTGACTGTACCTAGAGTTAAATCATGGTGTTTAATGCTTTTATCAGTGCGCACAAATATGTGACTTTTATAAAGTATAAGCAAGTCATTCAGACTTAAAATATAATGAGGAAATATTTCTCTTAACATAACTTTACTGTTGGTTTAGTTATAACTTGTCTTACTGTGGTTCATGCTTTTGTATTATGGAATTAAGATGTACAGATTGTCTTCAACAACAATTTGAATTACAGCTTAAATGTAAAGATAAATGATCTATAAAATCTTTTATTTTAGCAGTATGAAGAAATTGTTTCTTGCAAATTTAATCAACACATCAGCATTTATTTTATTTCATGGTCTAGTATTGATCTTTAAATGAATTTATTCGGAAAAGGGATATTTCAATACACTTAACTATTAAAGGTCAAATAGAATGTTGTAATTCTAGAATTAATGGTATTTTTTGTTTTTTTTGTCAGCTCTTATGATTTCTTTCGTGGCTGGCTTGCCGAGAGAAATTTTCACCTGTGCCCTAAACTTGCACATACTTCTCACTGTACCCATGGCCCATACATGCCATGTGCTACTCACAACCAATTGTAGGTCACTTTCTTTGTTACTGTAATAAAAATTTATTATTTGGAGATCGGACATTTACCCGATAAATAAATGGGTCTTGGATACATCAATCTCTTAATCTTAAATTAACTTTTATTGTACATATTGTCTGGAAAAAAAGAAAAATTAACAAATTCTTCCCGATATAAGGCTAAAAGGCAATACAGTATTCAATACTAGTTTATGAACAACCTGATCATCTTGAAAATGCTCGGAATGAACTATAACTAGTCATTGTTTTTTGTTCAATCATATGTTCAGATTTTTACAAGTCATTCTCTCTGTTCACTGATTTTTCATAATAATTTTTTAGCCTGCACCACAATATACAGTATATCTGCAGCATAAACAGTCTCTGTGTGATACAATACCACCTTGTTATTTCAATATTAGTAATGAATGCTTTTACAAAATTCAGTTTACATTATAATAAAGCAGGTGTTGAAAAAACCTTTATTTTTTTATTTAAGTGCCATCCAAGGACTAAGAGATTTAGTTATTTTTGAACAGGTGCAACTTAGCAAGTGAAGGGCACTTATGCCAGCTATAACTGGATTTATTAGATATCAGTTTGCAGCTGCTCATAATTTACTTTTTTTAATCTGCTTGATTAGTCAAGTTTTCTATTTTTGTCATGTATTATAATATTGTTGTTTGAGCAAACTTGGATCATTGGTTAAGAATTTTTCCTAGTCAAAATATGATCCAAGATTGTCTATATTCTGAACTGGGGCTTAGGTAGGGTAAGTGGTGTCAGGTAGGCCATTTTTTACCAGTGCCATTGCAGGCTGTAACAGTTAGCTGTTAGTGCCTCCTAACTTACAGTCAGGGAGGCATTGGGAGCTAGCATCCTACTCCTCATGTGATTCACTCCCTGCAGTGGTGCTCATCCATCTAGTTATTAAGTGAATTAAGTTTGTGCATAGGGTTAAGTTTGCTTAGCTAGTTAATATTGTTGGAGTGCAACATTGAGTACCACCCAACCTTGTAAAACAAAATCCTACTATGACAACTAATTTGTGTAAGTTTAACATGACTATGTAATGCTTTTCATTTTGCATAGTCCTCAGTATAACAGACTTCCTCAATTTTGCACTAAGGAACACAACTTTAGCTGGGGTTAGGGTCTGGTGTCCATGTCACAGAGGGAAGTTTCCGCTTTTCCAGCGTTACCTTTGTGATAGGGAGACTTGGCGTCCATCTGCTCCCTCAGTCAGCTGTAGTGTTGTCTGCTGTAGGGGTCATTTGTGTTATTGTTAAGTGATCTCAATGTGCTGACGTGTTTTTCATATTTTTGTAGGCCTAAGATTTAAATTTGCAAAGGAATTGTAATCTTATTGCTAGGAAGACATTAGCACTTTTAAGAATAGCACATTGCTTAGTAGATCCTCACTCACAAGAATTAGTACATAAAAATGGCATAAGATCTTCAGTTATCACAAAATGTGCTACCTTGTATCTTTGCTACTTTCACGGACATCATACCTGATATGCAACATATTCTGCTTCGGAGCTTTCGATGTTCCAGTTGAGGTTTATTAAGCTGATTAGTTTGAAAGGCTGTGAAAGACTCAATTCCTTCCAAAATTTTCTTAGGATGCAACATAATCCAAAAGTTTACCTAAGCTTCACAGTTTGTTCTTGAGGGAGTTATGGAAAAATAATATGTAAAGTACTTGCGATCTTTTCACCTCAAGTTTATATTGGCTCTAAAGCAGTTTCTGTAATTTATGTAATTGCTCATTTTATTACATATAGGTTGTGTTCAAACTCTTTTGCCATAACCAGATCTTTAAAATATTGAATATTTTAAAAATATTTAATGTATCAAAAATAGCATATCTGAAATTTGTATAAAAGTCATGAAATGTAACAGTGCTTTCAGTAAGGAAGATTATAAAAAA
>Hyalella_azteca_Dcr-1 ENA|GEHV01001811|GEHV01001811.1 TSA: Hyalella azteca TR709:c0_g2_i1 transcribed RNA sequence.
GGCCGTGACACACCTGAAATATTTAGCAGCTGCCAGGGCTCGCCCATGAAAGTTCCCGCTATTACTGGGGCTGCCACGTCCTTGTCTCTGTCCAATAGTACGAGCTCTTTAATTAGTAAGTTAGGTAGGAAACCACTTCATTGTGATTCAATAATGGCTGTGAACGACTCAACTAATGAATCTCAGTGCGACGCTGCTAATGATGCAAACATGTCCAATAATAGGGAACATTCCAACCATGCAACCCATGCTACCTCGTGCGATCATGTATCTTCTAGCATTAGTACAGACTCTATTGGGAAAGAGGGGCCTCAGAAGAACCTCTTGGAAAGTTCAAATAAACTTCAGATCGACGCGAGTGCTGGGCAAATTTTAGCCCCTGATAGCTCTCTTGAATCCAGTGACTGCTGTCTCTTTCCGAATGTCGCGAATTCCGCGTCAAATGAATTCAATCAGAATTCAATTACTCAGTCAGCCAGCGGTGTTAACGAAAATGCTGCTTGCAGCGAGAAGGAAATTGATGTCTATTCTTCGGAAACAACAACCGAAATGCAAGAGCAGGGAAAGACAGAAGATTTCAATTCAGAAATTGAAATCATTGCCAACTCGGTTGTAGCCGACTCAACATCTGCTAAGGAATTATGTGCTAGTTGTCTTCATTCAAAGGAGACCAACGCGTCTTGCACTCGCAATGGTGAAAACCAATCATCAGTTACTGCCAGCAAAAGCCAAGTCAATGGCGTCGTGACTTCCGCCTTCCCGACACAAGGGCGCGGTGGTAAGAAGAGACGAGCTGAAATGGAAGTCAAGGAAAAAGTGAAAGTCCATAATCCAGATGATCCCGACTCCGTGTGTGGACTTGTTTTTGTCCGTTCCAGCACTACAGCAAAAATGCTCTATCGTCTTTTCAAGGAACTCAGCGACATCGGTGGAGATTTTGCTTGGATTTTCCCCCAATTCACTGTGGAAGTCGGCAGCGATTGGAAGTCTAATGGCACAATCCCCGATGAAAAAACTCTTGAGAATGAGCGTAAAAAGCAGGAAGAGGTTTTAAGAAGGTTCCGACATTTGGAATGCAATATGCTGGTGGCCACGAGAGTTCTTGAAGAAGGCATTGATGTGCCTAACTGTACCCTCGTTGTCAGATTCGACCCAGCTCTGAGCTTCCAGTCGTACGTGCAGAGCTGTGGTCGCGCTCGATCCAGTCCCTGGTCTCATCTCTTCCATCTCGCCGACGCCGATGCTGCTGACAATCTAGTCTCTCATCTTGCCACGTACTGTACCTATAAGAAGGTCATCTTGG
>Hyas_araneus_Dcr-1 ENA|HACH01054811|HACH01054811.1 TSA: Hyas araneus, contig c52284_g1_i1
AACGCAGAGTACGCGGGTATGGAGCAGCCCAAGGACCACCTGCCACTGTTTGTGTACAAGCTGGGCATGCTCCTCACCTGCCCCATACCCGACGAACAGAACACGCGCGGCCGCAAGATTTACAGACCAGAGAAATCATCGCGTTCGTTTGGCATTGTGACCACCAAACCCATTCCTCAGGTGAGTGGGTTCCCGGTGTTCACGCGGTCTGGGGAGGTGATGGTGCAGGTGCAGGAGGTGGGACGCAGGCAGGCCTTCACCCAGGAGGAGCTGACAGCCCTCCAGTACTTCCACAAGTTCTCCTTCACCCACGTGCTGCGCCTGGAGAAATACCCCATCAAGTTTGACCCCACCAATGCCAAGACCGCCTTCTATATCGTGCCACTCAATAAATTTATAGTTGAGGATGCAGACACCATTGACTGGGAGTTCGTAAAGAAGATCCAGGCGGAGGGCGACCCCAGACCCGTGCCGCCCCTGGAGGAGGCGCGCCAGAAGTTCCAGTTCCAGCACAGCCTGTACGAGGACGCGGTGGTGATGCCGTGGTACAGGAACCAGGACCAGCCACAGTACTTCTATGTGGCTGAGATCTGCACACACCTCAACCCCCAAAGTGACTTCCCTGACGCGGGGTTCGAGACCTTTGAGAAGTATTACCTCACCAAGTACGGACTACAGATTTGCAACCTCAGTCAACCCCTGCTAGACGTTGA
>Litopenaeus_vannamei_Dcr-1 comp45259_c0_seq2 len=9066 path=[1:0-7474 7476:7475-8292 8294:8293-8733 8735:8734-8972 8974:8973-9030 9032:9031-9065]
GGGTAACTGTGGAACGATAAGTATATACGATATGTAGAGTAGCAGCCATGAAACTGTAGGAAAGATGATGTATTCTTTCCAATAATCATAAAATATTTCTGAGCATCAGGTTCATTATGATGAACCGGGTACAACCAGAAAATGTTCACTCCACCATATTTACTCCACGAGAATATCAGGTGGAGTTGGTGGATGCCTGCCTCAAAGGGAACACCCTTTCAGTGCTGGCCTCCCGCTCCACAAGGACATTCCTCATCACCATGGTCACACGAGAAATGGCCCATCTCACTCGGAGCAAGGAGCAGGGAGGCAAGGGACAGCGAACATTACTCACTGGTTGGTCAGGGCCAGGGCTGGTGCGTGCAGGCGAGGCTATTCAACAAAATACCAACTTAGCTGTGACCACTTACACAAGGCTTGAGCAGGTGGAAGGCTGGCTACCTTCACGATGGAGTCAGACTTTTACAGAGGCCCAGGTAATAATTATGACTGTGGATGTACTTGAAAAAGGGCTTGAAACTGGATTATTACAGCTAGACATGTTGAACTTACTTGTAATTACTGATGCACACCGTGTAGCAACTTTCCCTCCTTTAATTAAGGTTTTAAATTTATGTCGTGGATGTAGGATCCTTGGCATGACATCACCAGTCCTAAGTCATGCCTGTTCACCACCACAATTAGAATCCTTCCTTACACACCTTCAGGATGCTACATCTTGCGTGGTAGACACTTCCTCAGAAATTGTCACTGTCCTGAGGTATGTGAATAAGCCAGTTGAGAAGATTGTGATGTGCCGTGACCCAGACCCTGACGAACGTTCAGAAGTAGAACTAGAAGTGCGTAGGCTTGTGGGAGAAGCTCTTAGTTTCCTTGATAACCATCGCTATGATTTGGTGGAAGTCTATGGTCCAGAGTACCAAGAATTTTGTGATGATCTGCCTGACCCCAACAAAGAGCCAAGGCAGATATTGATGGATTTCCTTGATGTGCTCAATAATTTAGGATTGTGGTGTGCTGACCGTGCAGCATTGTACGCGCTAGTGGAAGTTGAGAAGCTTAAGAAAAAAACAGCTTATGACAGGCATTATCTTCTGTTGTGCATGATCTTCACTGTCATGGCACGTATAAGAGCTGTTGTTGAACAAGCATTTGATAAATATTCTGAATTAGATCAGATTTTGAAATTCTCAACTCCAAAGGTATTGCGCCTGGTAGAGATCTTACGGCAGGTCCGACCTCTCAACTTTGTAGATCCACGTAAGAGAAGAGATAGATTAGAAGTGTTTGAGAATGGGAAAGCAGCTGCTGCTCTTGAAGGTAGTGAAGACACACAAGAAAACAAAACTTCATCAGAAGATAAGAATGTAGAGAAAGATTCTACAAAACCTGTAACTGATGGAGGAAACACAGAAAATCTACAAGGATCTTCCTCCAAATTGAAAATCGAAATGAGCTGTGAACGTTCAGAAGAGCCAAGTGATACAACATTATGTGTTCAAGAAAGCATTTATGGAATTTCAGAAATTCCTCTTGTAAGCTCAGGAGATGGTGCTAAAGATCCAAATGATGAATGTGAAGTAAACAGTGGAAATGCCATGCCAGACCTCAAAGCTGTGGAAGAGCTGAGTGAAGGCCATTCTCAGATCCATGGCACAGAGCCATCATCAGAAGATCCCTTCTTAGCTGATGAAAATTCCACAGAAGATAAATCAGAATTGTCTCATGGAGCTCCATCGAACATGTTTTGTGGATCATCCATTGAAGATTCTAGTGAAGTTGTTGACATATCCACTGATGGAGGATATTTTACTGCTGTCTCTGATGTTTCTCCAAAATGTACAAGTAAGGCTGTGTCTGATTCGTATACAAATGATATAGAAGATTGTATGATGAAAGCAAATTGTAATAACTATGAAGTGAATGTTTCAAGAATGACTGAAATAAATACTGAAAACGTCTGTGCTGAAGTAACTGACAAATATAGTTGTTTACAAGATAGCTTGGAAGATGGAGTAGACTTCACTAAGCACAGTATGAAAGAAAGAACTGCTGATGATATGCACTTTACAGTACAAACTTGCCCTGAAACTACACAATATTGTTCAAATGCCTGTGAAGATGTAGTTGCTAAGACTAATGATGAGGATGGGTCAGCATTAGAGGACAGTTTATGTAGGCTTAATATTAAGGAATCATCTTGCACAGATGGCTGTGATACAGAAAGCATTAAGAGCTGTGATCTACATAATGGAGTTCTGAGTGCCAAAAATGATTTGCTAGACACTGCCATGATACGAAATGTGAAAAATATGACTCTATGCAATGGATTTGAGCATGGCAATAAAGAAGATATAATGGATTCTGAAAAAGACATTACAAGTAAAATGAATGGCCATGTTGATCCAAGTGAATATGATTCAGAAAGTGAAGACATTAGTGATAAATATAAAAGCTGTGAATCAGTACAAAGCCAGGCTAGTGTGGAAACTTCCAGTAAAGAAGGCTCCATATCAGACACATATGTTCCCCCTGCTACCTCTGATCTGCCTTGCAAGGCAGATGCTACTTCTGCTGTAGATGAAACTGCAACTCCATCTGATTCTGCACCAAGTGAACAGGAGTTACCTACTTGTACCAATGGTGTGGAAAACACTGAAGATCCTGCTTTAGTTTCTACTTCAGGGACAACACAGAACACAACCATTTGTTCTGACTCTGCTGCCTTTTCCAATGCTAATAATGGTATTCAACCCACAACACAAGCAGTATCATCAGAGGCAGCTGCCATGGCTGATACTTTGGCCATGCTATTACCAAATAGTGGTAAAGGACGGAAAAGACGAGATGATGTTAAAGAAAAAGTAAAGGTCCACAATCCAGAAGATCCTGATTCTGTTTGTGGCCTCATTTTCGTACATCATCGAAGTATGGCCAAGATTATATACAGGCTGTTAAAGGAACTGAGCGACATTGGTGGAGATTTTGCTTGGATTTTCCCCCAATACACAGTAGAAGCCAAGGAAAGTGTAAAGGAAGATCCCAGGGCTGCAGAGGCAGAACACAAGAAACAAGAGGAAGTACTCAGGAGATTCCGACATCACGAGTGCAATATTCTTGTCTCAACACGTGTGTTAGAAGAAGGAATTGATGTTCCACAGTGTAATCTGGTACTAAGGTTTGATCCTCCCACCGATTACCGCTCATATGTCCATAGCTGTGGTCGAGCTAGAGGCCATGACACTTTCTATTTTCACTTGATTACAAAGAACCAGGAGATCAGCTTTCTACATGACATGGCTACCTATTCTGCTTTTCAACAGGTGCTTGTTAGTCATTGTGGCAGTGTTGAAGTGGGCACTGACAGAGAGGTTCTGTCATCAGAAGCCAATGCAGCTCATGCCCCTTATATAACTCCAGCTGAAGCTGCTGTTACAATGGCTTCAGCTATAGGGCTCTTGAACAAATACTGTGCAAAGTTACCAAGTGACACTTTCACTCGTCTAACTGCTATGTGGGATGTAGAAGAAATAAAAGAGGCAGAAGCGTTAACACCAGTATACAAGTGTAAGATCATGTTGCCAATCAACTCGCCATTGAAAGGGACCATTGAGGGTCCATGGCAAAAGAAAGTTTCACTTGCTAAAATGGCAGCAGCTTTAGAGTGTTGTCGAAGACTGCATCAGATGGGAGAATTGGATGATCAGCTTCAGCCAGTAGGAAAGGAAAGCATGAAGTTAGATGATCACTTGTGTGCTCCACCTGCTGATGACCAGGTGCCAGAGGGGATGCCTCGGCCAGGAACAACAAAGAGGAGACAGTATTATTATAAAAAGGTTGCTGTTTGTCTGACTGGGGAACAACCCAAACAAGGACTAGATTTGTTTGTCTATAAGCTAGATATGGTGCTAACTTGCCCCATCCCAGATGAACAAAACACCCGTGGTCGTAAGATTTACCGTCCGGAGCAGTCCTCACGTTCATTTGGAATTATCACAACAAAGCCAATCTCACAGGTCAGTGGATTTCCAGTATTCACTCGTTCAGGGGAAGTCGTCGTCCATGTCCAAGAAATTGAAAGAAAGGTTAATGTCACTCAAGATCAGTTGTCAGCCTTACAATACTTCCATAAATTCACCTTCACACATGTCCTACGGCTGGAAAAATATCCAATCAAGTTTGATCCTACGAATGCAAGAACAGCTTTTTATATTGTACCTCTCAACAAGTTTAATGGAAGCGAAGGCATTGATTGGGAGTTTGTAAAGGAGATCCAATCAGAAGGAGATCCCAGACCAGTCCCTCCACAGGATGATGCAAGGAAAAAGTTTCAGTTCCAGCATGACCTGTATGAGGATGCAGTGGTTATGCCTTGGTACAGAAATCAAGATCAGCCTCAGTATTTTTACGTAGCTGAAATATGCACTCATCTCAATCCACAAAGTGATTTTCCGGATGCAGGGTTCGAGACCTTTGAAAAATACTACCTAACTAAATATGGCCTTCAAATATGTAACCTTGCTCAGCCTTTGCTTGATGTTGACCACACATCTGGAAGACTGAATTTGCTCACGCCACGTCATGTTAACAGGAAAGGAGTGGCACTGCCTACCACCTCAGAAGAAACTAAGCGTGCCAAACGAGAGAACCTTCAACAGAAGCAGATCTTAGTACCTGAATTGTGCACCATTCATCCCTTCCCAGCCTCCTTGTGGCGAAAAGCAGTATGTTTGCCAACCATACTCTATCGTATTAATGCTTTACTTCTTGCTGATCAACTAAGGCTCTCAGTGGCAAGTGAAGTTGGATTAGGACTCCAGACTCTTCTACCAGATTTTTCATGGCCACCTTTGGACTTTGGTTGGAGTTTAGCTGATGTTCTCAGGAAAAACCAGGAAAACCAAGAGCAAGATGACAAATCAAACATTGCTACAGAAGCCACCAATAGCAAGCAGAAAGCTTCCAAAGCTGAGAACCCAGAATGTGAATCTCCAACTCTTGCAGCAAAAAAGAAGGCTCCCAAGAAGGGAAATGACATGGAAATTGGCACATGGTCAAATGATATGGCAGTTGATCCTCCCACACCTCCATTTGATATGGACACAATGAATGGGCCAGATGAATTTGAGATTGATACATTTGATCCCAATGTTGCCCTGCCTGACAACCTGACTTTACTGAATGGATTTTCAGGTGCTGATGATGATATAGAGGGTGAATTGGGGGCTGACTGGGGCACTGGAATTACTGAACGACGGACCAAGAGCAGCTGCAACAAAGACAGCAAAGGAGGGATGTTCAGAGTGGGTTCACCATCCAATTTTGAGAGTGATGGGTGGGACATGTTTGGTAGTTCAGGTTATAATGGTGGGTATGGAGGATATGGTTCCTATGATGCTTATGGTGGTTATGGAGATTTCCAGGGTCTGGCAGATGATCTTGAAGGCTGTGAGTCTGATGTTTCATCTGACATGGATGATGATGATAAAAGTCAGACAGAAAAATTGTGGGATGAGGAGGGGACCAAGAGGCGGTCTAGTATGGCAGCTGATGAAGGGTCATCAGATGAAGAGATTGACTTGAATTGGCCAGATGAAGATGAAGAGGTGCGAAATGAAAAGGAAAAAGAATTTCAGTCATTTTTAGAGGATAAACAGAAGATTATAAAGGAAAGTTCCTGCTATCTGGCAGAAAGTGAATCACTACTAATTGAAAAGGCTCACAGGAAACTACAGAATGAAAGCAAATCATCCCCAGAGAAGGTCTCTCATCGTACTGAAAGTTCTACTACTGAAGGCTGTGAACAATTATCTTCAAAAGGCTGTGATAATGCTCAACAATCTACCTCAATCATCATTAGAACTGTGAACAGAGATGAAACTCTTGCACTTAAAAGGCCAGACTCTGAGGTACAGTGTTCTTCATGGAACAGCATTTGTGAGGAAATGTCATTCAGTTTTGATTTCCAACCTGATCTTCTTAACCATCCTGGACCATCACCAAGTGTCATACTCCAGGCACTCACAATGTCTAATGCTAATGATGGAGTCAATTTAGAGAGGCTTGAAACCATAGGGGATTCTTTTCTGAAATATGCCATCACAACTTTTCTCTATTGTACTTATCCACAACGTCATGAAGGGAAGCTTAGTTACCTACGTTCAAAGCAAGTCAGTAACCTTAATCTTTATCGGTTAGGCAAACGGAAAGGGCTTGGAGAGTGTATGGTAGCAACAAAATTTGAGCCCCATGATAACTGGCTGCCACCAGGATACTTTGTTCCAAGAGAATTAGAGGAAGCTTTGATTGACTCTGGGGTACCTGCAGGTCATTGGAATATGGCAGACTTACCTGGACTTCATGACTTGGCAAGTGATGAAATTAGACGGCTAGTTCAGGAGCGTTCAGAGCAGATCAAGCGCAGTAAGAGTGAGCAGGCAACTAGTGAACTCATGGCTACACAAAATCCACATGATCTGCCAATATTTATCCCATACAATTTGCTCACACAGCACAGCATCCCAGACAAGAGTATTGCTGATTGCGTAGAAGCCTTGATTGGTGCTTACTTGACCACATGTGGGCCTCGGGGTGCTTTACTGTTTATGTCTTGGCTTGGAATCAAAGTTCTGCCATGTACACTAGAAAGTTCTCCAGAAGCTTGTGAGCTTATTACATATGGACACTTAGAATCTCCTCAGTCTCCACTATATCATTGCCCTCTTACTAACACTAGAAAGGAACTAGATTTGCTTCTTAGTGGATACCAAGTGTTTGAAGAGAAGATTGGGTACACATTCCGTGATCGTTCATACTTGTTGCAAGCCTTCACACATGCCTCGTACTACAAAAATCGGTTGACTGACTGCTATCAGAGACTTGAATTCCTAGGAGATGCTGTTCTTGATTACCTGATAACTCGTCATTTGTATGAGGACAAGAGGCAGCATTCACCAGGTGCACTAACTGACCTTCGGTCAGCATTAGTCAATAATACAATATTTGCATCCCTGGCTGTCAAATATGACTACCATAAATACTTCCGCCATTTCTCACCTGGTTTAGATCGAGTCATAAGGGACTTTGTAAAGATGCAAGAGGAAAATGGCCATAAAATCAATGAGGAGTACTACTTCATGGAAGAAGATGAATGTGAGGCAGCAGAAGACATTGAAGTTCCTAAAGCTCTTGGTGATGTATTTGAGAGTGTAGCAGGTGCAATCTTTCTTGACTCTGGTAGCTCCTTGGATGCAGTGTGGTCTGTGTACTATACTATGATGTGTCGGGAGATAGAACAGTTCAGTGGAGTGGTACCAAAGTCACCCATTAGGGAGTTGTTAGAAATGGAACCTGAAACGGCCAAATTCGGAAAGCCTGAACGTCTTGTAGATGGGAAGGTTAGAGTGTCAGTTGAAATATTTGGAAAAGGATCATTTTCAGGTGTTGGGAGGAATTATCGTATTGCAAAATCAACAGCTGCAAAGAGGGCTCTGAGACACTTGAAAAAGTTACAAATGATGGCTAATCAGGGTATCTGATTGGGATGCTCTTTGTAAGGGAAATATCTGATACAGTAATTTTTTATAAGTGTAATGTAATAAAAAAAAATAAAAAATGATAAAAAAAAGAATAAGGATTAAGAAAGATCTGAAATTTGTACATGCAGCATTTACAACTTGGGTTTTTGTAGGTTTTATTAATGGGAAGAATATAACTAACCTTTCTTTTATCATGAAAGAAAATTTCATTGGCAATGAAAAGAGTGGACAAATTTGCTTCCGGGAAAGGTAATGGGTATCAGCAAGTTAATACCTTGCCATTTTTATAGCCATTATGTGTAACTTTACTTTTCCCCTTTTTATCAAATTTTAGGGAAAAAACATTTACCGTTCAGTTAATTACTGTAGACAAATTTTTATGCCTACATTTATAATCAGTCACTTTTATTATAGGTATTGAGAGTACAAATGTGCATAAAACAGAAAACATTGCAGAGTAATCCTGCAAAAGATTCAAGTGCAATTGTGCAGGCTGCTTCATGCCTTTGTTATGACCAGTAGGTTATGGGGCTCAGAGAGATCTGTGCTGTGAGCCAGGAACTTATAAACTAGTAACCACACAAATTAAAGTTCCAACATATGAATGGTGTACATTACAATATTCTTTCCAGGTTCCTTAGTGCAATGCAGACTTACTCTCAGTTATTCATCTCTTCTTTAGATCATACAGTTTTGGGTCATTTGAAGAAGGCAAACACATACTTATAAGTTGTCATAGGCTTTGTGGTTGTAAGTTTTTTTTAGACTTGTCACAGTTTTCTGGTCACTTTTCAAGATGAATATTGTTGTTATTTTTTCCCTCTCACTATACTTGTATGACTGCATTGTTGACTTTGGTTCTGTGTTAAGAAGTGCCATCTCCCAGTGACCCAGTCCTTGAACTGTTCCACCATAATGCTGTGATTCCTTACCTGACATTTAGTTCAAATGTTAAGATTTATATTATTGTGTAGATTATTGGAGTCATTGTAAATTTTTGTATAATTTATTACTAAAACTGCGTGCTGGCTCACAACTTGGAAATGCTTTCTATGTTTTATTTTGTATTTATAGACCTTTTTTATGCATTGGTTCAGATTTTATTGCTAGATGTACCTCATTTGTGTTTGTGTTATTATTTCTTATTTTTATTTTAACTTTATTTTGTTTCTTCATACATATAAATGTAAAAGTTGCCCCAAAAAGCTTTTTAAAGATGCTTTATATCACTTCAGGTTATAATTGGTCTCCTTTGTAAACTCTTATGGTTCATGACAGATCTTATTGTTCTTTCTATTGAAAGCTCCATAGGCTTTGGCTGAATTGAATCATGAGAACTTGTAGCATTAACAGGATGTGTCTGAACTACTTACATGGTAGCCCAAATATCTATGGTGAAAGTATGAACTGTAATTGAAACACCAATTTTTTCATTATTTTTTAAAAGAGTGCGGATATGCAAGTACATAGATTTGTGGATATTTATAAGAATGCAGCTCCAGAATGTTAATGTATTTGTTTACATATA
>Macrobrachium_nipponense_Dcr-1 ENA|GCVG01018675|GCVG01018675.1 TSA: Macrobrachium nipponense c85783_g1 transcribed RNA sequence.
CTGAAGCAGAACATAAAAAGCAAGAAGAAGTATTGAGAAGGTTTCGTCATCATGAGTGTAATATTCTAGTTTCAACTAAAGTACTAGAAGAAGGTATTGATGTTCCCCAGTGTAATTTAGTTTTGAGGTTTGATCCACCTGCCGACTATCGTTCATACGTTCACAGCTGTGGTCGTGCAAGGGGACACGACACCTTTTACTTTCATCTTGTCACCAAGGATCAGGAACAAGATTTCTTAAAGAAAATGGCCACATACTCTGCATTTCAACAGGTGTTGCTTAATTATTGTGGCAGTGTTGAGGTTGGAACTGATAAAGAAGTGTTGCCTGAGGAGGCAAATGCAGCGCACTTACCATATATTACTCCAGGACATGCCGAAGTGACAATGGATTCTTCAATTGGGCTCTTGAACAAGTATTGTGCCAAGTTACCCAGTGATACATTTACTCGGTTAACTGCAATGTGGGAAATAGAGGAGTCAAAGAAAACTCTTAACTTTGGAGAAGACTTTGTTTATCGATGTAAGATAATGCTTCCAATCAACTCTCCTCTGAAAGGCACCATAGAGGGTCCGTGGCAGAAGAAAGTATCTCTAGCAAAAATGTCAGCTGCTCTTAAGTGTTGTCGTTGCCTTCATGAAATGGGCGAATTAGATGACCAGCTACAGCCAGTAGGAAAAGAAAGTATGAATTTGGACGACCACCTTTGTCCACCACCTGTGGATGATCAAGTTCCAGAAGGGATGCCCCGTCCTGGTACAACCAAACGCCGGCAATATTATTACAAGAAGGTTGCAGACTGTTTAACTGGTGATCAGCCAAGAGAAGAGTTGGAATTATTTGTATATAAATTGGATATGGTTCTGACTTGCCCAATCCCAGACGAGCAGAATACACGTGGACGCAAAATTTACCGTCCTGAGCAATCTACACGATCACTTGGTATTGTAACTACAAAACCAATATCTAAGGTCAGTGGATTCCCAGTGTTTACAAGGTCTGGAGAAGTCGTCATTCGTATTAAAGAGATTGGCAGTAATGTTCGCATGACAAAGGACCAGTTGATGTCCTTGCAGTGTTTCCACAAATTCACCTTTACTCATGTTCTTCGACTGGAAAAGTACCCTATCAAGTTTGATCCTACCAATGCTAAAACTGCATTTTACATTGTTCCCTTAAACAAATTTGTTGGCTATGAGGGAATCGACTGGGATTTCATAAAAGAGATAGAGATGGAAGGTGACCCAAGACCAGTTCCTCCTGAGGATGCAGCCAGGAAAAAATTTCATTTTGAGCATGGTCTTTATGAGGATGCAGTTGTCATGCCATGGTATCGAAACCAAGATCAGCCACAGTACTTCTATGTTGCCGAAATCTGCACTCACCTCAACCCACAGAGTGATTTTCCAGATGCTGGATTTGAAACTTTTGAAAAATATTATTTAACTAAGTATGGCCTTCAGATATGTAACTTGAGCCAGCCGCTACTGGATGTAGATCACACATCTGGTCGACTTAATCTCCTCACTCCTAGGCATGTTAATAGGAAAGGTGTAGCACTCCCTACCACATCAGAAGAAACCAAGAGAGCAAAACGTGAGAATTTGCAGCAGAAGCAAATCCTGGTACCTGAATTATGTACAATACATCCATTCCCTGCTTCTCTTTGGCGTAAAGCTGTGTGTTTACCCACAATATTGTACCGAATCAATGCATTACTTCTTGCTGATCAACTCCGTTTGTGTGTAGCACGTGAAGTGGGTCTTGGACTTGAAGTTCTACCTCAAGATTTTGATTGGCCCCCATTAGATTTTGGATGGAGTCTTGCTGATGTCTTAAAGAAGAACCAAGAAAATCAACAGCAGCAACAGCAGCAGGAATCTTTTGAAAAAGCAAATGAAAGCAACACCAATAAGCAGATGAAGAAGAAACTGGAATCTCCTACAGATTCTTCTCCTACTCCTTCAAAGAAAAAAATCACCAAAAATGGCATTGACATGGAGATTGGCACTTGGTCAAATGACATGGCTGTGGACCCACCAACACCACCTTTTGATATGAGTGCTGATATGAGCACAGCTGATGATTTTGAGATAGACACTTTTGATCCTAATGTTGCTTTACCAGATAACCTAACCCTGTTGGATGGGTTTACAGCAAATGATGATGTTGAAGGAGAGTTAGGTGCCGATTGGGGCACTGGTATTACTGAACGTAGATCCAAAAGTGGATGCCACAAAGAGAGTGGCGAAGTATTCCGTGTGGGTTCTCCATCTAATTTTGAAGCTGACGGTTGGGATATGTTCAGTGGTCCAGAAAATAGTTATGGTGGTTATGGAGCTTACGATGCATACGGTGGCTATGGAGACTTCCAAGGCTTAGCTGATGATTTAGAGGGCTGTGAGTCTGATGTTTCTTCAGATATGGAAGATGATGACAAGAGTCAAATTGACAAGTGGGATGAAGAAGGGAGCAAGGGTCGCTCTGGACTGGTTGCTGACGAGGGGTCATCAGATGAAGAGGTTGATTTGCATTGGCCTTTTTGTGATGATGACAGTATCAGGATTGCCAAGGAGACAGAATTCCAGAAATACCTAGATGAGAAATATGAATCAATATTGTCAAGTTCATCTTATTTGTCAGAGAGTGACCCATTAGTGATAGAAAAAACATTCAGGAAGAATGTGAGTGATAATAAAGTCACAACATGCAAGGACGTTGCATCCGTTACAAAATCTACATTTCAAGGCTGTGAACAGAAGGTTTCTAAAGGCTGTGATAATGCTCAACTATCTACCTCAACTGTTGCTCTGACTGTGAATCGCACACAAACCCTCACCATTTCCATACGGGATGTTGGTGTTGAAATATCCGCATGGGAAAATGACAATAATGAGATTCAGTTCAGTTTTGACTTTCAACCAGATCTCTTGAACCATCCAGGACCTTCTCCAAGTGTTATTCTGCAAGCTTTAACCATGTCAAATGCAAATGATGGGGTCAATCTAGAAAGGTTAGAAACTATTGGAGATTCATTTCTCAAATATGCCATTACCACTTTCCTGTATTGTACATATCCTCAGCGCCACGAAGGCAAGCTCAGTTATTTACGCTCGAAACAAGTCAGTAATCTTAATTTGTATCGTTTAGGTAAGAGGAAGGGCTTGGGAGAATGTATGGTTGCTACAAAGTTTGAACCCCATGATAACTGGTTGCCCCCTGGATATTTTGTCCCTCGTGAATTGGAGGAAGCTCTCATTGACTCTGGAGTTCCTGCTGGTCATTGGAATATGGCTGATTTACCAGGATTACATGATTTAGCTAGTGATGAAATAAGAAGGTTGGTACAGGAACGGTCAGAGCAAATCAAACGAAGCAAAAATGAACAAGTTACCACTGAGTTAATGGCAACACAAAATCCTCATGACCTCCCCATCTTCATCCCATATAATTTATTAACACAGCATAGTATCCCTGACAAAAGTATTGCAGATTGTGTTGAAGCTTTAATCGGTGCTTATCTGACTACTTGTGGTCCACGTGGTGCTTTATTGTTCATGTCATGGTTAGGGATCAAGGTGCTGCCATATAAAATTGAAAAAGGTTTAGCAAGTGAAGAAATCATTTATGGGCATTTAGATCCACCACAGTCACCACTTCACCATTGTCCAGTTGTTGAAACAGAGAAACAGTTGGAGCTATTACTGAGTGGATATAAAGTCTTTGAGGAAAAAATTGGCTACCATTTTCGTGATCGCTCATACCTCTTACAAGCCTTTACACACGCTTCATATTATAAGAACCGTTTGACAGACTGCTATCAGAGGTTGGAGTTCTTGGGGGATGCAGTACTAGACTACCTAATAACTCGACACCTTTATGAAGATAAGCGACAGCATTCACCTGGTGCTTTGACAGATCTACGATCTGCTCTCGTCAACAACACTATTTTTGCCTCGCTAGCAGTAAAGTATGACTATCACAAATACTTCCGTCATTTTTCGCCAGGCTTAGACCGCGTTGTTAGGGATTTTGTTAAAATGCAAGAGGAGAATGGTCATAAAATAAATGAAGAGTACTACTTCATGGAAGAAGATGAATGTGAAGCAGCAGAGGATATAGAAGTCCCCAAAGCACTTGGAGACGTGTTTGAGAGTGTAGCTGGAGCCATATTTCTTGATTCTGGTAGGTCTCTAGATGCTGTATGGACAGTTTACTACAAAATGATGTGCCGAGAAATAGAGCAGTTCAGTGGAGTTGTGCCCAAGTCTCCAATTAGAGAATTATTAGAAATGGAACCTGAAACTGCCAAATTTGGCAAGCCTGAACGACTTGTTGATGGAAAAGTTAGGGTATCTGTTGAGATTTTTGGAAAGGGTTCATTTTCTGGCGTTGGCCGTAATTACCGCATTGCTAAATCTACCGCAGCAAAGCGAGCACTCAGGCACTTAAAAAAGCTGCAGATGATAGCCAATCAAGGTGTGTAATTTACAGATAACTATTAGGTTATGGTAAAAAGTAGAATTGTAAAATTTATTTAGAAATTTTATGTACCTTAACGTAAGTTCATGAAATGTTCTTCAAATATTTATTCATATTGTGCGCAAATTTTCATTTTGTAAGGGCATCTTTGGCATGAGAAGTTTGCATGATGTTTTGTTGCATTGGCACACAAGTGGAAAGAATGTAATTTGAATCATCATAACTTGTGGTTAGTTCTGCTGTTAAGGGTTCTCTATAAAAAACGGTTTTAGTCAGCAAAATGAGTGTTACACTGAACAGTACAAAAGTGCATAATAGGCAAAAATTATTTGTTGCAGTTTTTCCTGCATTAGTCAACGTGCAATTACAAAATGTAAAGTATATATATCAAAGACTGTAAAGTTTGTATTATACAGTAATTATTACTCTATATAAATATAACATCACCATTAATAGTTCATCTATGAAACATATATGCAGTGAATTTTATGTTAGAGCAAGAAAATCCATTGTCAACTAAACTGAATATCTGGCTTTGATTAGCCATTGTAAAGCCAGGCTAAAAGACAATTGTGATAAAAAAAGTTGTAAAGGTGGTGTCAGCTCAATTATTTGTTCACATTATTAACAATAATGCTGTCTTATTTGTAAAACAATACTGATAAATGTATTAGTTTTGTATCTGAGTGAAAACCTTGTTACCTGATACTACACTCTATAAGGAAATCCTCAATTCGTTACACATACAGTCAAAGAAGGTTAAGGATGATCTTCATATCTCAGATCCTACATGATTTTAATGAAGTCTTACATTTAAAAGAGAAGGATATTGAAATTGCAAATATTTAATTTTTGCACTCAGAAATGCAGAATACCATACTGTGTTTAAAAAGGAAAGCGTGCTCCATGAAGTATAAAATCATAGCATACTAAATTAGGTTTTAAAAGTACTGTTAGGATTTGTTCTATGCCAAATTCATCTTTGTCAATTTTTTAACATAAAACTGCAGTTTAACCATATGGTCGCCACATGTTGGCTTCAAGGCAGTTTACATGAGACAAGTGCAATTACAATTCTTTTATCAGTATTGAAATTCTGTGGTATACCATATAAATATAGTTATATTGAATCAAGTCCAAAAAATGTCACATATGTCATAACACAACACAAATTCATTATTTTGAGCTGCAAAGGTAGACTGAAGGAAATCAGGAGTACAATTTTCTCTCCATTGGTGACAGCTGTTCTAACTTATCAGATTACCTTTACAAGACCTTGCTCTACCGTATTTCCTGTTATCGTCCCTTTAGGCTCTCAAGATAATGAGTTTACATATGTATTTGACCATTAATTATGCATAACTGATGCAGTTGGAGTTTGGTTTTCCCGGTGAACACAATTTTATGATGGTGGAAGTATTTGCAACTTCACAGTTGGCAGTGATTAAGGAATCAGTTTGCCTCTAGTGCAAATCCTTTGTATGTTATTAGCTGTGATCCCTTACCTGAGACTCATTACCTGAAATTTAAGTTCAAATAATCATATCTGCTGTGAGTTCTTTGTTTTGCAGTGTTCTGTTCAACTGCAAATGTGTGTATGTTTCTTGCAGTCATGTGAAGGCATTGTTTACTTGTGGATGGCTTTTGGGATATTTTGATTCCATTGGAGAGTGATTCATAGCAGTAATTGTTTTACTATCATACACCACCTACTTTTCCAAGTAATACTAACTCTGTTTGCAGTATTGGGTGTATTTCTTACTGAATAGAAATCACTGTTACATAAAGAAAGCACAGCACTGAATAGAAATCACTGTTTCAGAAAGAAAGCACAGCAGAACATCTACCTTGGTTTACCTCTTATTTTATATACTAGTGCAAATATGTTTTAGGGTTTTAAGATTGGAATCATTTAATTAAAAAGACCATTATTTTTATTTTGTTAAGTTTTACATTTTTACTTTAAAAAATGGGTAGTATGTAGGTAGGATGTGGGTAACATTCAATATATTGTGATTGTTTATGCTTCTGTGGTGTTTTGGTTATTAAGTTATGCACATTTTAGCATTATAAAAAGGCAACTAGGTTACCAGTGGAAAAAGTGTATCCATGTGCTGATGTCGTTATTCAAGTGAAAAGATGTTTTAGGTGTTGTGTTAATTGCTTGAATAACC
>Melita_plumulosa_Dcr-1 ENA|GAKD01021702|GAKD01021702.1 TSA: Melita plumulosa mira_c22511 transcribed RNA sequence.
ATCGCTATGACCCTGTCTATGTATATGGCGAAGAGTACCGGGAGTTCTGCACAGGTGTGCCTGACCCTAAGAAGCACCCAATCGCCATATTTGAGAACCTCCTGAATGTTCTTGATGACATGGGGTTGTGGGCTTGTGACCGGTCTGCTCTCTATTCGCTGGTTGAAGTGGAGAAGCTAAAAGAAGATCGCTTATGACCGCCATTTTCTGCTACTGTGCATGACATTCACGCTTATGGCCAGGATCAGGAAAGTAATTGAAGAATGTTTTGAAGAGTATTCAGAGCTGGATCAAATTCTGAAATTTTCCACACCTAAGGTGCTTCGACTCATTGACATCTTGAGGAAGGTCCGACCACTTCATTTTGTAGATCCACGAAACCGCAA
>Pacifastacus_leniusculus_Dcr-1 ENA|GBYW01071420|GBYW01071420.1 TSA: Pacifastacus leniusculus comp73581_c0_seq1 transcribed RNA sequence.
AATTGGTTGCCGCCTGGTTATTTCGTGCCACGTGAATTAGAAGAAGCATTGATTGACTCCGGAGTTCCTGCAGGTCATTGGAACATGGCTGATTTACCAGGACTTCATGATTTGGCTAGTGATGAGATACGACGATTAGTTCAAGAGCGATCAGAACAGATAAAGCGGAGTAAAACGGAGCACGTAACCAGTGAATTAATGGCTACACAGAATCCTCATGATTTACCTATCTTCATCCCATACAATTTGCTCACTCAACC
>Parhyale_hawaiensis_Dcr-2 phaw_30_tra_m.001257
GTGTCATGACAGTCAGGTGAAGATGTTGCTCAAATGTCAATAAGAGAAACTTTCCATTTAGAATCATCTAATGATCTTCAACCTCATGTACATCTTCAACTTATTGAGAAATGAACCGTGTCCAGCCTGATAATGTCTACAGTGGTATTTTCACGCCATATGAACATCAGGTTGAGCTGCTGTGGGGCTGCCTACAGCAGAACACAGTCTCAGTACTGTCGTCTAACAGCACTAAACTCTTCCTTGCCTCATGCCTCTGCAAGGAACTCCACTACCTTGCTGCTGCAGTTGCTGTTGATGCTTCTACTGAAGAAGGCCCTGCCCAAAGCAAGGAGCCTTATGCAGTGTTCCTGGGAAGCTCGTACTCGTGCCTGACTCTGCTGAGTGAGTCCGTCCGGCAAAACACTGGCCTTGCTGTGTCCTTGCTGCCCGAGACTGTTGAACTCGGTGAATGGGATGATGAAACGTGGAAGGAAAAGTGCTCGGAGTGCCAGGTGCTTGTGGCGAGCAGCAGCGTTGCTACCTCATATCCTGACCGCCTCAACTTACAAAAGGCGTGTCTGTTGTTTTTGGCTGATGCCCAAATGTGTCTTTCGGATACTGCATTCAGACAGCTGGTACATTCCGCACCCACTCACTGCCGTGTGGTGGGCTGCACACCGCCCTTGTTGCCTCCACTGTCATCACCCTCATCCTCCACCACACCCCCACATGTCCTCCACTGCTTTCTTCAGCGTCTCGCCGTCGCCACGAGGTGTCACGTCACCACCGCCAGCGACATAGCTGCTGTTATTGGCACGGAGAGCCGAGCCAAGGAATGGGTTGTGTCGTGCTGCGTGCCACCTCCCATAGTTCCTGACAGTGCCGAAGACTCTGTACGGCAGCTTCTGGCCCATGCTCGCAGCTTCCTCGACAACCATCGTTATGATCCTGTTGAGGTCTATGGCGAGGAGTACAGAGAGTTCTGTGTTGGTGTGCCTGATCCCAAAAAGCAACCCCTGGCAATCTTTGATAACTTTGAATCCATTCTCAATGATCTCGGCCTCTGGTGCAGCGATCGTGCAGCTCTGTACGCTCTTGTTGAAGTTGAGAAATTGAAGAAAAAGGTTGCCTATGACCGCCATTACCTACTCCTCTGCATGGTCTTCACCGTCCTGACGAGAATAAGGATTGTGATTGAGGACAGCTTCAACGAACTCTCCGAATTGGACCAGATACTGCAGTTTTCAACTCCGAAGGTGCTTCGTCTCATCAGCATACTGCGCCGCATCCGCCCTATGCATTTTGTTGACCCTCGCAACCGGAACAAGCAAGCTGCCTCCTCTACAGATGGTGATGGAACTAAATCTGATGATGAGGATATGTGTGAGCATTGTGGTGCCCCTCGGCCCGAAGCTGATCCTGCAGAGGAGTTCAAGGTGGAGTCTGCTCCTGAAGTTAACTCAAAGCCAGTGATCGTTGAGACGGTCATGGAAAATTACAACTTTGATCATGTGATAAAAGAGGCATCAGTAACTGAAGTGACTGATGATGATATAGCCAGGCTCAAAAAGCAAGGTTGGTTTGGGGATGCTAATGAGGGCCCCACAGACCAAGAAGAAGAAGTAGGACGGATCAGATGCAGTGATACTCAGGAAGACGTTGCTAGTACGGAAAAGCCTGAATATCTTCAGCCAAGTGAAAATTTGGTGTACTCTGACAGTGCTGTTGAACTTTCTGAAGATCTGACAACCAGTCTCGCTTCAAAACCTGTGATAAATAAATTCTTGATGTGCAGGGACGTTGATATGGAATCAGTTGAATCCTTTCAAAGCTGTTCTGATCAACTGGAAAGTATTTCCCCCAGTGAAGGCAAGATCAAGTTATCCCCCAAGATTAACGGTGTGCGGGACTGTCTAAATTTCCAGGATGCGTTAACTGATGTACAAAATATAGAGCCAGAAGCTGCTGTTAATGGCGTGTGTTGTGGTGGCTGTGCCATTTGTAATTGCTGCTGTGATTGTGTTGATAGTGAAGAAGGCTGTGAACTGCTCAGTGTTGGTGCTTGCGACAGTGGTGCTTCTGTAGACTGCATGCCTCATCCTGGTGGTGCTCACAGTGTTGTGGTTTCTCTCAGCAACACTGCTACTAGTAACTCTAGTGACGTCATTGGTGCTGCTACTAGTGACCGAATCCCAAGCGTACCTAGCTCCGTGCTTAAACACTTAACTCCATGTGCCAATATGTGTCAGGGTCGCGACTCCCCTGACGTGTTCAGCAGCTGCCAGAGCTCTCCTGTGCGAGTTGTTGCCTCGGCAAAGGCAGTCCTTCCCCAGGACACCAACCCATCGCTCCCGTGTCGCAGGTCCAGTAGTACGAACTGTGTATGTTGTAAGCTAGGTAGGTCTACGTTAAATTGTGTTTCAAAAACGGCTGTGAATGAATCGTTTATTGAATCTCAATGTGAAGCATCACCCTCCGGTGATGCTTGTGATCCCATCTTGTTCAATGGAAAGCATTCCACCCATACAACGGAAGCTACCTCATCTCTTCGTGTTTCTTGTAGTATTAGCAATGACTCTCCTAAGGAGAGTGACTCTCAAAGTTCAAATTACAACGTGAATGCCATGAATATTCGTCCAGAAAAAGACTTAGATAGTTCCATAACAGCTGACAACCAGACTCTACCTGAAAGCCAAGCTCATACTCCAACAACGGATGCATTCATGGAATCGTCCGATGCTTCACCCGACTCCAACAGCCTGTCAAACTCAGGCACTGCTTCTGGTGCTGCTGCTTCTCCATCGTCCGCTAAGGGCTCCTCTGATTCGGGATTTCTTGACTCGAAAGCTATGGAAATGATGACTAGTTCTGAAGGGCTTGCTTCTAATTCTGTTTCTGATCCTAACGAGGGTGAAACATCTTCGAACTCCGAAGAAAAACAAGATGAAATGACCGACAGCCGGGGTGTGCAGGCTTGTGAGTCTGACACCAGCTGTGAGGAAAACAAAGGGGAGGTCTGCGCTCATTGTGGCAAGACGAATGGTAACAAGGGTGTTGTATCATTTGCTGAAATGGCAACCACCTTTCAGTACAATACAAGTGGGTCCACCGTCACTGCCAGTAACCCTGCTACCTCTGCTAGTAATAGCTGCCCGACATCCCAAGACAGTAGAAGTCACACGACATCGGCCAATAACAGTTACCCGACGTCCTCAGCTAACGGATATGTCTCTTACAACCAAGCGGCAGCCGCAGCTGTTCAGAGTGCCTATCAGTATTATGGCCGTGGCGGTAAGAAGCGGCGAGGCGAGGTAGAAGTCAAGGAAAAAGTCAAGGTTCATAATCCTGAAGACCCAGATTCAGTGTGTGGGCTGATCTTCGTTCATTCAAGTAATACTGCGAAAATGCTCTACCGCCTCCTCAAAGAGCTGAGTGATATCGGTGGCGACTTTGCCTGGATTTTCCCGCAATTCACAGTTGAGGTCGGGGACCCGGGAAATGCTAATGGTACCACGGACGAAAAATCCTTGGAAAATGAGCGCAAGAAGCAGGAAGAAGTGCTAAGGAGATTCCGGCACTTGGAATGTAACATGCTTGTTGCTACTAAAGTTCTGGAACAAGGCATTGATGTACCGAACTGCACTCTTGTTGTCAGATTTGATCCTGCGTCAAGTTTCCAGTCGTACGTCCAAAGCAGCGGAAGAGCTCGGTCCAGCCGCTGGTCTCATCTCTTCCACCTCACCGAGTCCGGGGGCTCGGACGCTCTTGTCACCCACCTCGCCACGTACTCCGCTTATAAGAAGGTGCTGTTGGAGAACTCTTCAAAACAGATGGGAAACTGTGTCACCCTGAGCCCGCACTGCGTACCTCACCCACTTACTGGCTCATCTCACGCTGCCCATAATTGTGACAGCCGTTCTCCAGTCGGATCTTCTCTCGAGCTTGACCAGCATATGACTGCATCGACGGTTGATGAACATAATAGCGGAACACATCCAGCTGACGAGTCTGTTTCGAAGACGTCAACATCAGCTCTTGGTGGTAATTCACCTCATGAAAATAGGCACCAAAACCAAAGTTGTTCCACCGTCGAAAAGTTGACCACCACAGTTGCGGAATTGAATTTAACTGAAGACGCGACTTACTTTGCCGGAGTTGAGGAACCAAGCGGCAGTGATGGGCAGTGTTCTCCTATAGACAGTTGTGACCCGGCAGATGTGCTGGAGACGGCTCAGTGCCTGCCGTACTACACTGCAGACGGAGCAGTGCTCTACTTGTCAACTGCAATGCAGCTGCTCAACAAATATTGCGCGAAGCTCCCCAGCGATACCTTCACGCGCCTCACCGTGCAGTGGCAGATCCACACGACCTGCGCACCCGCTTCTGCTGCTGGTGGTAGTACGAAAGTCCCTGCGTCACTTAACCTGGCCAAGTGCGGCAGTGGTGGCAACGTCTGTGGTGATGAACGTAACACGCTCTACTGCTGCTCCTTGGCTCTACCTATCAATTCACCGCTTAAGGATATGATCGTGGGCCCGTGGCAACCATCCACCCTGCTGGCCAAGCATGCAGCGGCCTTCACAGCCTGCGTGGCTCTGCATCGGCTGGGGGAGTTGGACGATCAACTGCTGCCTGTAGGCAAGGAAAGCATTCAACTGGACCAACACTTGTGTCCGCCCCCACCTTCTGATCAGGACCCTGACGCTTTCCCCCGCCCTGGCACAACCAAACGTCGCCAGTATTACTACAAAAAAATTGCTGCCTGTTTGACCAACTCACTGCTGGCGAGTTTCTTGGCATCAACTAATGCGGAGCAGCTACCCTCTGGTGCCAGAGCTGCATTACCTGGAACTGAGGAAAATTGTGAGTTTCCTTGTGCGCAAGATGGCGATACCTTGAAGCTTCGCAGTGAAGGGTCAAATGGTATTACAAATGCGTGTGCTGGCATTGCTGTGCGCGACGCTTGTCTTCCTCCAAAGAGTTTTAATGCTATTGCCAGCGATGGCTCGGTTGGTGTGGATCGTCCACATGATTCTGCTATGGATACAAGCAACACCGGCCCTGATACAAAGGACTCCAATTCCCAGTGTATGTCAAGAGATACCACTGATTGTGGCAGCGATGAGCTGCTGACTCAATCCGAGCGTCCGGTGTTGCGTCTGTACGGCATCAACATGGTCCTGAGGTGCGCTATTCCTGACCAGCAGAACACCCGCGGCCGGCGCATATACAGGCCTGAACTGTCGCCCAGAGATTTCGGCATACTCACTACCAACCACATCCCACAGACGAGCGCCTTTCCCGTGTTTACACGCTCGGGTGAGGTGCTGGTGAGCCTCTCGCTGGTCACCACCTCGCTCGACTGTGAGCATCTGCAACTGACGGATGAACAGCTGCAGAAGCTCAATGTGTTCCACCAATTCACATTTAGTCACGTGCTCCGGCTCGAGAAGTATCCCATCAAATTCGATCCTCTCAAGGCCAACGCAAGCTACTATGTAGTGCCCTTGCTAAGAGTGCCCGCAAGCATCAGTATTGACTGGCAGTTTGTTGACAAAATCGGCTCTGCCGGAGACTTACGCCCTTGCCCTCCGTCTGATGAAGAGCGGCATTCTTTTGCCTTCACGCGAGAGCTGTATGAGGACGCTGTTGTGATGCCCTGGTACAGAAATCATGATCAGCCTCAGTATTTCTATGTGGCGGAGATTTGCGACCACCTCACGCCCCAAAGTGACTTTCCCGATGCCGGCTTCGAGACCTTCGAGAAATATTACCTGTCAAAGTATGGACTGCAGGTCAACAACCTCAAGCAACCTTTGCTTGATGTCGACCACACTTCTGCTCGCCTCAACCTTCTCACTCCGAGACACGTCAATAGGAAAGGCGTGGCTTTGCCCACGACGTCGGAAGAGACAAAGAGAGCGAAGAGGGAGAGCCTTCAACAGAAGCAGATCCTTGTGCCTGAACTGTGCAGTATCCATCCGTTCCCCGCCTCCTTGTGGCGTAAGGCCGTGTGTCTCCCCACTGTTCTCTACAGGATCAATTCTCTCCTTGTATCCGATCAGCTGCGTGTCAAAGTCGCCCAAGAAATCGGACTTGGTGTCACCATTCTTCCTGCAGATCACCAGTGGCCACCCCTCGATTTTGGCTGGACTCTCGCTGATGTATTCAAAAAGAGCCTGGAAGCTGAAGACGCTAAGATGAAAAATCAATCGGATCTTCATGAAGAAGACGAAAGGCCATCCAATATCTTTGCGCGCAAAAAGTACTCACACCTAACTGATACCGATGACGATCTACCTCTTGGAGACGAAGACGACTTGGAGAGTGGAAAATCTCGCCGTCGAAGGCCTGGAGAATTGGAGATTGGCACCTGGTCCAATGAAATGGCTTTCGATCCTCAGGATATGGCTGCTGACCTCGAAGATGATGAACTGGATGAGCTTGATGCTTTCGATCCTAACGAAGAACTGCCTGACAATCTCACCATTTTGGATCGAGATGGTTATGATGACGACGATGTTGAAGGTGAGCTGGGTGCTGACTGGGGCACAGGTCTCAAGGAACGGAAAGCAAAGTCCCGTACTACTGGAACAAGTGGTCGCAAGAAAACGGGAGTCCGGACGAGTAACCCGTCTGGAGGCTTTGATAGCAATGCTGACGGAAGCGGCAGCATTGGTGTCTTCCGTGTGGGGTCGCCTTCCAATTTTGAATGCGATGACAATTTTGATTTCAATGATGACTTCTACAAAAGTGATAAGTATTCCGGAACTGATGGTGCTGATCTGTATAGCAACTTTGATGATGATGAAGACTTTGAAGATTACTGGGATGAATACGAGGCTTATTCTGATGTAGAATCTGTTGCTGAAGAGAACAAAGCTTCTTCTGCAGGTGATTGGAATGATAAAGCCAAGAAACGTCCCGGAGATGAAGAACAAGACGATAAGCAAGAAATTCTGGATCTACTCATGGGCGATATTGATGAAGACGAGCTAGCCAGTTCGGAAATTGTATTCCAAAAGTTCGTGGACGAAAAGAAAGCAGAAATTCTCAAGGGAACCAATTTTGTGGATGAAAGTGAAGAGCTCCTGTTTGAAAAGGCACAGAGGAAGAACAATCTTGAAGCTACGGCTGGCGAGCCTAGTCCTGAAACGGCCAAAGGATCGAATTTACCTAAATTTACTGAAACTACTGGTGAAATATCCAGTGCTGCCTCTGATACTGCAGTTGAACTTGTCAAGCATGAACTGCCAGCAAAAACCATTGCAGATTTTGGAGTAGATTATTCTACCATCAATCAACCTTGCACTCTGGATAAGCTGATGGTGTCCTACGTCAAGAAAGAATCTGTTCTGTATCCCGTGGGTGAAGAGAAAGAGCTCTTTAGCTTTGATCACCAGCCCGATCTACATGGACATTATGGACCTTCTCCTAGTGTTATATTGCAAGCCCTGACCATGTCCAATGCCAATGACGGCGTTAATCTTGAACGACTGGAAACCATTGGTGACTCCTACCTAAAGTATGCCATTACGACCTATCTTTACTGCGCCTTTCCACAGCAACATGAAGGCAAACTCAGCTATCTCCGGTCCAAGCAGGTCAGCAATTTGAATCTCTACCGACTTGGGAAATGCAAAGGCCTTGGTGAGTGCATGGTGGCTACCAAGTTCGAGCCCCACGACAATTGGCTTCCACCCAGTTACTACGTGCCTAGAGAACTGGAAGAGGCTCTTATTGCTTCTGGTATTCCTTCTGGTCACTGGAACATGGCTGAGCTCCCAAACTTGCACGAGCTTTCCAGCGAACAAATCCGCCTGCTTGTGTTAGAACGAACGAAACTTTTGAGAGTTGTAAATGACACCGGCGAAGTGCCTGTACACATTTGGCCTCCTGGGTCTGGCCAGGTCGACACCAGACGTCCTGAGGAACTGCCTATATTTATTCCCTACAATTTGCTGACCCAGCACAGTATCCCCGACAAGAGCATTGCTGACTGCGTGGAAGCCCTCATCGGCGCTTACCTCACCACTTGCGGCCCCAAAGGTGCCCTGCTCTTCATGTCATGGTTGGGCATTAAAGTCTTGCCCTGCACTTCCGCAATTGACCCGGTAACGGGGAAGGAAAAAGTTGCCTTCATGCAGGTTGGCATTCCTGACTCACCATTGCATAAGCCGAAGCTTGTAACTCCACAAGACTTGCGCTACACTGGCTATGTGCCAACCAAGCTACCGGATTCGGTGGATTCCAAACGGATTTTTGCCTCTGTTGAGAATCTGGAACCCGGAAAAGAATGCAAAGACTCGGAAGATAATCCGTCCATAGTTCCCGAGAAAGGAAAGTGCATCACCGAAGCTACGAAGGTGTCTCAGACTGCCCAAGAAATTGCTAACACAGCGGTATCTTCCGCGGCTACCACCATGGAGCAAGACGCAAATGAATCCCTGAATACTTCTCCGTCTGTAATTTCCACTGAGCCAGTTTCTTCATCAGGTTTAGACATTCTCAGTTTCAGTGATGCCCCTCCAGGCGCAACCAAAGTCTGCTTTCAGGTCTCGAGATCGTTGCCAGTAATCAAACGAGAAGATGCCGCTGTACCATTATTCAGCAGTAGTCGTGAGGTGGACTATATGATTCCACTGCCGGACCACGCTAAGGACTTAGATTTGCTACTGACAGGATATGACGAGTTTGAGCGCACAGTCAACTACGCCTTCGTAGACAGAGCTTATCTTCTGCAGGCTTTCACTCACGCTTCGTTCTGCCGCAACAGACTCACGGATTGTTACCAGCGACTGGAGTTCCTTGGAGATGCTGTCTTGGATTACCTCATCACGCGGCACCTGTACGAAGACTGCCGCCACCACTCGCCAGGAGCCCTGACGGACCTGCGCTCAGCCCTGGTCAACAACACCATCTTTGCCACCCTCGCCGTGAAGCACAACTTCCATAAATACTTCCGCCACTTCTCTCCAGGCCTCGACTCTGTCATCCGCGACTTTGTGCGTGACCAGGAGGCCAATGGACACAAAATTAACGAAGAGTACTACCTGCTGGAAGGCGAGACCGAGGCGGATATTGTGGAAGACATTGAAGTGCCAAAGGCCTTGGGTGACATATTCGAGAGTGTGGCCGGCGCCATTTTCCTGGACTCGGGCTGCTCGCTGGACGCCGTGTGGGGCTCCTACTACCCCATCATGAAGGGCGCCATCGACCAATTCACCGCCGTGGTACCGAAGAGCCCCATCAGGGAGCTGCTTGAGATGGAGCCCGAGACTGCCAAGTTTGGTCGTCCTGAGAGGCTTGTCGATGGAAAGGTGCGCGTGAGTGTCGAGGTGTTCGGCAAAGGCAGCTTCTGCGGTGTGGGTCGTAACTACAGAATTGCTAAGAGCACCGCCGCCAAGCGAGCGTTGCGGCACTTGCGCCGTAACCTGACCACCCTCCCTGCTGCGTCTCCTTAGACCTGCCGTGAAGTGGCCTCACACTCGAACTCTCCACTACCGTCCTTGTTCCTTCGACCATTGGAGGAGTCATTAATTGAGACACTCTACCTGCACTGAGACATCACTCGACTTAAACTTTTATCTTTGTTGTCTTGAGATGGCACGCTTTGACTTTCCACCATCGTCCTTGTTTCTCCTACTCTTGGGGTCGTTAGTTCACACACTTGATCCTACAGTGAGACCTCAGTCAATTTGCTTTCTGATCTGAGCAGTCGTGAGGTAGCACACTTGGTTTCTTGGCCAAAGTCTTCATTGATTGAATCCCGAATATCATAAATTAAAAGAAACACTGTGTTAGCTTAGACCGCAATTCACCTGCGTATTCCCGCGTCTTTTACTCGTGTGGCAGGGCCGTGCTTTTCGCCTTTAAATTTTGAAAGCTCTAGGTGACAAACTTGGAGTCCAACCCCCGTTCGTCTTCAGTAGATATGGCGATCCCCATAATTCAAAAAGAGCTAAGGTGAGACACACGGCTTCAGGCAACCATCCTTGTTCATCAGATCCTGAGGAGAGACGAGGAGAGCTGATAGATTTTTCATCCCAGTTGGATGGCGCCTCCACCCCGAGCAGGCACCGTCCGTGTTGCTCTTGCACGGTTCATTTCCCTGTCCTACTGGTGCAGAATTGGTCGCGGGACACTAGATCTGAGTCGCAGATGCTATAGGGCGCCGGTCGTGGTCGAGCAACTGGCAACCTCTTGTGTAGCTGCGACCCACTTAGGTCCGTAACTGGTGTCTCATGCATACTCGATTTCTGGCGGAGGCGGTGAACTTCTTTGAGATGGTCGAAGTGCTGGAGCCCAAACAAAACCCTCTCCCTCTTCTCCCGTCTTGTATGTACGTGGTGCCATGCCTTGGTCGGTGAGCTGCACCGACAGCACCTTGTGTTACTAGGGGTGCTGGAAGCTATACTACTACTGTCAAATCATGGAATGTCCTTGAATTCTGAGAATCGTGATTTAGGAAGTTTACTTGGAACAAGACCACAATTCCGGAGTTTACTTCGAATTCTATGCATCTGGACAGGAAAAGAATTACTTGCATCAGCGCTCGAATTTACGGCTAAGCTCTTGGTCATCCATCCTCATGTGTCTGTGAGTATTGTGCACTCCACTTTGTTGTGAGATTTAATGGATCAATCCTTTTAATGCCGAACGTTTCGTAACTTTCGTACGTGTAACACTATTGCTAACGCCCTGTAACTTGGGCGCTGAATATCAGTGTGCTCTCTGGGTACTAATAGTCGCTAATATGAGCTCGTATTTTGCTGAAATTATTTCCATCTCTAAGGTATCAAAGGCGTGCTCGATTTCTCATTTTCATGAAGATAATCTAATCCCATTA
>Penaeus_monodon_Dcr-1 ENA|GEEP01076111|GEEP01076111.1 TSA: Penaeus monodon WSV_40466 transcribed RNA sequence.
AGATTGACTTGAATTGGCCAGATGAAGATGAAGAAGTACGAAATGAAAAGGAAAAAGAATTTCAGTCATTTTTAGAGGATAAACAGAAGATTATAAAGGAAAGTTCCTGCTATCTGGCAGAAAGTGAATCACTACTAATTGAAAAGGCACACAGGAAACTGCAGAATGAAAGCAAGTCATCCCCAGAGAAGGTTTCTCATCGTACTGAAAGTTCTACTACTGAAGGCTGTGAACAATTATCTTCAAAAGGCTGTGATAATGCTCAACAATCTACCTCAAACATAATTAGAACTGTGAACAGAGATGAAACTCTTGCACTTACAAGGCCAGACTCTGAGGTACAGTGTTCTTCATGGTACAGCATTTGTGAGGAAATGTCATTCAGTTTTGATTTCCAACCTGATCTTCTTAACCATCCAGGACCATCACCAAGTGTCATACTCCAGGCACTAACAATGTCTAATGCTAATGATGGAGTCAATTTAGAGCGGCTTGAAACCATAGGGGATTCTTTTCTGAAATATGCCATCACAACCTTCCTCTATTGTACTTATCCACAACGTCATGAAGGAAAGCTTAGTTACCTACGTTCAAAGCAAGTCAGTAACCTGAATCTCTATCGTTTAGGCAAGCGAAAAGGGCTTGGAGAGTGTATGGTTGCCACAAAATTTGAGCCCCATGATAACTGGCTGCCACCCGGCTACTTTGTTCCAAGGGAATTAGAGGAAGCTTTGATTGACTCTGGGGTACCTGCAGGTCATTGGAATATGGCTGACTTACCTGGACTTCATGACTTGGCAAGTGATGAAATTAGACGGCTAGTTCAGGAGCGCTCAGAGCAGATCAAGCGCAGTAAGAGTGAGCAGGCAACTAGTGAACTCATGGCTACACAGAATCCACATGACCTGCCAATATTTATCCCATACAATTTGCTCACACAGCACAGCATCCCAGACAAAAGTATTGCCGATTGTGTAGAAG
>Proasellus_aragonensis_Dcr-1 ENA|HAEO01013924|HAEO01013924.1 TSA: Proasellus aragonensis, contig comp29574_c0_seq1
AGAAGATGTTAAAGGGAAAGTAAAAGTTCATAATCCTGATGACCCTGAATCAGTATGTGCTTTAGTTTTTGTTAACCATAGAACAACTGCAAAAATTGTTTACAGACTTCTCAAAGAACTAAGTGATATTGGAGGTGATTTTGGATGGTTGTTTCCTCAATACACTGTTGAACTATGCAAGAATGCGAATGAGGATCCTCGAGCTGCTGAAGCAGAACATAAAAAACAAGAGGAAGTATTGAGAAGATTTCGTCATCATGAGTGTAATATTTTAGTATCGACAGCCGTTTTAGAAGCTGGAATTGATATACCACAATGTAATATGGTTATTCGATTTGATCCTGCTTTGAATTACCCATCTTATGTGCATAGTCGTGGACGAGCTAAAGGGCAGAACACATATTATTTTCATTTGATTGTTAAGGAAGAAGAAGAAAGAGTGACCTGTGATATAGCTTCTTATATGTCATATGAATCTGTTTTACTTAGCCAATGCGGAAGACTGGACAAAGGAACAGATGTTGAAGTATCAGTTTCAGAGGCTGATATTTTTTTCCCTGCGTATGTAACTTCTACTGGAGCTGCGATTACTATGTCCTCATCTATAAATCTTTTGAATAAGTATTGTGCTAAACTTCCAAGTGACACTTTTACTCGCTTAACAGCTATGTGGGAAATGGAATCAATTTCAAAGATTTGTGAGGAAGAAGAATTTTCATGCACAATTATGCTCCCCATTAATTCTCCTCTTAAAGGTTTTGTCAAGGGCCCTTGGATGCCAAATAATTCTCTTGCAAAAATGTCTGCAGCCTTAAAAGTCTGCCAACGATTACATGAAATTGGAGAACTAGATGACAATCTGTTACCAGTTGGGAAAGAGAGTATGCAGTTGGATGACCATTTGTGTGCTCCATTACCTGATGATATAGTACCTGAAGGGATGCCTAGGCCAGGCACAACCAAAAGGCGTCAATATTATTATAAAAAAATTGCTGAATGTTTTATTGGAAAGGAACCGATGCCATCTATAGACCTGTATATTTACAAGCTAGATATGGTTTTATCATGCCCTATACCTGATGACCAGAATACAAGGGGTAGAAAAATATATCGTCCCGAGTTATCCTCTAGATCACTTGGCTTAGTTACTACAAAGCCTATTCCTCATGTCAGTGGTTTCCCAGTATTCACCAGATCTGGAGAAGTTATGGTAAAACTAGTTGCTGTTTGCACTGAAACTAGAATTCAAGCAGATCAAATTAAGGGTCTTGAAAATTTTCATCAATTTACCTTCACTCAAGTGTTAAGGCTAGAAAAATACCCTATAATGTTTCATCCCGATAATTCCAAATCAACATTTTACATTGTCCCTCTTATCAAAGGCAATGGAATTGAAGGCATTGACTGGGAATTTGTAAAATTGATTGAATCAAATGGTGATCAGAAGCCAAGCCCTCCAAGTGAAGAAAAAAGAAATAATTTTGCATTTGATCAATCTCGTTATGTAGATGCTGTTGTTATGCCTTGGTATCGAAATCAAGAACAACCACAGTATTTTTATGTAGCTGAAATATGTTCACATTTAAATCCACAAAGTGACTTTCCGGATGCTGGATTTGAGTCTTTTGAAAAGTATTATTCAACTAAATATGGGATTGATATTTGTAACTTAAAGCAACCCCTTTTAGATGTGGATCATACTTCTGGTAGACTAAATCTTTTGACACCTAGACATGTTAACAGAAAGGGAGTTGCTCTACCAACAACATCTGAGGAAACAAAAAAGGCAAAGAGGGAAAACTTGCAACAGAAACAAATTCTAGTACCTGAATTGTGCACTATTCATCCGTTTCCAGCTTCCTTGTGGAGAAAAGCAGTTTGTCTTCCTACAATTTTGTACAGAATTAATGGACTTCTTTTAGCTAATGAGTTAAGAGTATCAGTTGCTGAAGAAATTGGATTAGGTCTTACTAATTTATCTGCAGAGTTTTCATGGCCACCCCTT
>Proasellus_arthrodilus_Dcr-1 ENA|HAEQ01040758|HAEQ01040758.1 TSA: Proasellus arthrodilus, contig comp60241_c0_seq1
TATAATTATTAATAACACACAACATATCATTGATGTCCTGTGAGCACTCATGAAACTTATGAATTCCATTTGCTCAGTGCACTATGAGTGTAATTAGCTATTTTCTTAATTATTTAGATTTGTAGCAAGTCTATCTAATTTTTGCTTAAGATGAATCGAGTTCAACCTGAACATGTTCACTCCACTATATTTACCCCTCAGGAATATCAGGTGGAACTTATTGACTCATGTTTGCAACAAAATACTATTGCCGTCCTTGCTTCCAAATCCACCCGGGCATTTCTCATAACTATGGTTACAAGAGAGTTGTCACATCAGACAAGGAGGAAAAAAAGCAAACATAATGTAAATATAAAGCATGGTGGCCTAGAACTTCATACATTGATCATTGGAAAATCAGGCCCTAAACTTGTCAGAGCAGGAGAAGCTATTCAGCAGAATACAAATTTATCAGTTGCTACTTATACATCTTTAGAACAAGTAGAGGATTGGAATAATACGAAATGGAGTAAAATTTTTTTAGATTCACAGGTTTTGGTAATGACAGTTGATGCACTTGAGGTTGGAATTGAAACTAAATTAATACCATTTGATTTGCTGAATTTATTAGTGATTACTGATGCTCATCAACTTGTGTCATCAGATTTGTTAAACAAAATTTTACATTCCTTAAATTCAACATGTCGAATCTTGGGTATGACATCTCCTATTTTAAGTCATTCGCTTCCCCCTCCAGAATTAGACTCCTTGCTGCGATACTTGAAGACCACTACATCCTGTGAAATCAATACATCATCAGAAATTGTTACTATTTTAAGATATATTCATAAACCTGAGGAAAGGGTGATTATATGTGCAAGCCCTTTTCTTGCTCCAAGACCTGATCCAGAAAGTGAGGTTCGCCAGTTAACTGCCCAAGCTTTGAATTTTCTAGGTGACCATAGATATGACTTAGTTGAAGTATATGGTCAAGAGTATGCTGAGTTTTGCATTGGTGTTCCAAATCCTGTAACAGAACCTAAGCAAATTTTATTAGAATTTCTTAGTATTTTAGATAATCTTGGATTATGGTGTGCTGATCGTGCAGCTCTTTATTCATTGGTTGAGATTGAAAAACTTAAGAAAAAAAACAGCATATGATAGACACTATTTACTATTATGTCTAATATTTTCTGTTTTAGCACGAATAAGAGCTGTGATTGAAGAGGCCTTTGAAAATCATTCTGAACTAAATCAAATTCTTAATTTTTCAACTCCTAAAGTATTAAGGATGGTTGATATTTTGAGACAGATTCGACCAATTAATTTTGTTGATCCTAGGAAAAGAAAAGACAAATTGGATAATGTCAATGAATTGAATGTTAACAAATTTAATCCTGATATTGTAAACAGCAATGATAAAGATTTTTCTGAATTGCAGCCTTATTGCTCTAATTGTTCATGTAATTCTTCCTTAAAAAATGATGTATGTACTGCATTCCAAAAGGATGTTCTCTTGAATAATGATGGTGATAGATGTAGTAGTAGTATTTGTAGCTTTTATGACACTAATGGCTTGGAAGAGTATGAAGAAGGCTGTGATAGCAAGACTACCTCTGTTAATAATGAACATTGTGCCAATTACTCATTACCTGCAACATGTGATGGGTGTATTCAAAAAGAAGATATCTTAAACCCTCTTGTACCTGAATCTGTATGTCCATTAATGGGTACTCTCTCTCTTAATGATGACAACAATGATTTAAAAGGAACTGGCTGTGATTTTGTACAAATTATGAAAAAAGAAACTATTTCTACCTCTTTATCTAATGGCTCTGAATGTAATTTAAATGAGTGTAGTTCATCTAATACCACTGACCTTGTTTCAGTACCACCAGTTGATTTATTACCTCCAGACAATATAAGGAGTGATTCCCCTCTTTCTGATATGTCCACATCTAGTTATGCAGAAATGATATCTTGCAACTCAAATTTGTCTGGCAACGCTGTTGTGAAAAGCTGCATTTGCCCTTGCCACTCCAGCCTAAAATCAGCAGTAGTTCAAGACAATTCTGAAAAATCAATATCTAATGGCTGTGCTTACAAGGAATCTAATTTTCATTCCAGTAGTGATAATCCTTCTATAACTGATGCTTCAAATGAACCCAAATGTGTTGATCGAATTTCAGATCAGAATGTAAAGTTAAATAATGAAGAGTTTGAAGTTTTAAAAGTTAATTCAGAAAATGTTGCCAGTTTAACTTGTGATAAAAACAGTATAGTGAATGGTATGGAAATTGATAAATCTCATTTAAAAGTTACTGATTCAGTTGAATCAGAAGATGCATTGTTGCCCTTAAACCAAGTTAATTATGAAGCATCAGAATCTAGTGGATGTAGTTTGCAAGTCCTCACTTGTGCCACTAATTGTATTCATGAAATTGAACCTCAAACTTTTAAATCTGATGCAACTGAAATGGAAATGGCAAACACTTTATCTGAAACAGTAACTTCTGAGAATACCAATTTGATCGCTAATTCAGAGTTGACAAACACAAATCCATCACAACTTCCCCATTCTTTTGGAGGAAGAACCAAAAGGAAAAGAGAAGATGTCAAAGGGAAAGTTAAAGTTCATAATCCTGATGACCCTGAATCAGTATGTGCTTTAGTTTTTGTTAATCATAGGACAACTGCAAAAATTGTTTACAGGCTTCTCAAAGAACTAAGTGATATTGGAGGGGACTTTGGCTGGTTGTTTCCTCAATACACTGTTGAATTATGCAAGAATGCGAATGAGGATCCTCGAGCAGCTGAAGCCGAGCATAAAAAACAAGAGGAAGTATTGAGAAGATTTCGTCATCATGAGTGTAATATTTTAGTATCAACAGCCGTTTTAGAAGCTGGAATTGATATACCGCAATGTAATATGGTTATTCGGTTTGATCCTGCTTTGAATTACCCTTCTTATGTGCATAGTCGCGGACGAGCTAAAGGGCAGAATACATTTTATTTTCATTTGATTGTTAAGGAAGAAGAAGAAAAAGTGATATGTGATATAGCTTCTTATATGTCATATGAATCTGTTTTGCTTAGCCAATGCGGAAGACTGGACAAAGCAACAGATGTTGAAGTATCAGTTTCAGAAGCTGATATTTTTTTCCCTGCATATGTAACTTCTACTGGAGCTGCAATTACTATGTCCTCATCTATAAATCTTTTGAATAAGTATTGTGCTAAACTTCCAAGTGACACTTTTACTCGCTTAACAGCAATGTGGCAAATGGAATCAAATTCAAAGAATTGTGAGGAAGTAGAATTTTCATGCACAATAATGCTCCCCATTAATTCTCCTCTTAAAGGTTTTGTCCAGGGCCCTTGGATGCCAAATAAGTCTCTTGCAAAAATGTCTGCAGCCTTAAAAGTCTGCCAACGACTACATGAAATTGGAGAACTAGATGACAATCTGTTACCAGTTGGAAAAGAGAGTATGCAGTTGGATGATCATTTGTGTGCTCCATTACCAGATGATATTGTACCTGAAGGAATGCCTAGGCCAGGCACAACCAAAAGGCGTCAATATTATTATAAAAAAATTGCTGATTGCTTTATTGGGAAGGAACCAGTGCCATCTATAGACCTCTATATTTACAAGCTAGATATGGTTTTGTCATGCCCTATACCAGATGACCAGAATACAAGGGGTAGAAAAATATACCGTCCCGAGTTATCCTCTAGATCACTTGGCTTAGTTACTACAAAGCCTATCCCTCATGTCAGTGGTTTCCCAGTATTCACCAGATCTGGAGAAGTTATGGTAAAACTAGTTGCTGTTTGCACTGAAACTAGAATTCAAGCAGACCAAATTAAGGGTCTTGAAAATTTTCATCAATTTACGTTCACTCAAGTGTTAAGACTAGAAAAATACCCTATAATGTTTCATCCAGATAATTCCAAATCAACGTTTTACATCGTCCCTCTTATCAAAGGCAATGGAATTGAAGGCATTGACTGGGAATTTGTAAAATTGATTGAATCAAATGGTGATCAGAAGCCAAGCCCTCCAAGTGAAGAAAAAAGAAATAATTTTGCATTTGATCAATCTCGTTATGTAGATGCTGTTGTTATGCCTTGGTATCGAAATCAAGAACAACCACAGTATTTTTATGTAGCTGAAATATGTTCACATTTGAATCCACAAAGTGACTTTCCTGATGCAGGGTTTGAGTCTTTTGAAAAGTATTATTCAACTAAATATGGTATTGATATTTGTAACTTAAAGCAACCCCTTTTAGATGTGGATCATACTTCAGGTAGACTAAATCTTTTGACACCAAGACATGTTAACAGAAAGGGAGTTGCACTACCAACAACATCTGAGGAAACAAAAAAGGCAAAGAGGGAAAACTTGCAACAGAAACAAATTCTGGTACCTGAATTGTGCACTATTCATCCATTTCCAGCATCCTTGTGGAGAAAAGCAGTTTGTCTTCCTACAATTTTGTACAGAATTAATGGACTTCTTTTAGCTAATGAGTTAAGAGTATCAGTTGCTGAAGAAATTGGATTAGGTCTTACTAATTTATCTGCAGAGTTTACATGGCCACCACTTGATTTTGGATGGAGTTTGGCTGATGTTTTAGCCAAAAGTGC
>Proasellus_assaforensis_Dcr-1 ENA|HAEP01012628|HAEP01012628.1 TSA: Proasellus assaforensis, contig comp23847_c0_seq1
TGGAATTGAAGGCATTGATTGGGAATTTGTAAAATTGATTGAATCAAATGGTGATCAGAAGCCAAGCCCTCCAAGTGAAGAAAAAAGAAATAATTTTACATTTGATCAATCTCGTTATGTAGATGCTGTTGTTATGCCTTGGTATCGAAATCAAGAACAACCACAGTATTTTTATGTAGCTGAAATATGTTCACATTTGAATCCACAAAGTGACTTTCCTGATGCTGGATTTGAGTCTTTTGAAAAGTATTATTCAACTAAATATGGGATTGATATTTGTAACTTAAAGCAACCCCTTTTAGATGTGGATCATACTTCTGGTAGACTAAATCTTTTGACACCAAGACATGTTAACAGAAAGGGAGTTGCACTACCTACAACATCTGAGGAAACAAAAAAGGCAAAGAGGGAAAACTTGCAACAGAAACAAATTCTGGTACCCGAATTGTGCACTATTCATCCGTTTCCAGCTTCCTTGTGGAAAAAAGCAGTTTGTCTTCCTACAATTTTATACAGAATTAATGGACTTCTTTTAGCTAATGAGTTAAGAGTATCAGTTGCTGAAGAAATTGGATTAGGTCTTACTAATTTATCTGCAGAGTTTACATGGCCACCACTTGATTTTGGATGGAGTTTGGCTGATGTTTTAGCCAAAAGTGCAGAAGCAAATAAAGAAATAGCTGAAAAGAAAAAAGAAGATATGAAAGGTGCTGATAAAGACAAAGAGGAGAATGAAACCTGTAAGTCAAAGAAATCTGATTTGAAAGATCGTGCCTCTGAATCTTCATCAAAGCCAAATGGGTCAGAAATGGAAATTGGTACATGGTCAAATGACATGGCTTTGTTTCATGATTCACAAATTGATAGTGAGCTAGACTATGAAATTGAAAATTTTGATCCTAA
>Proasellus_beticus_Dcr-1 ENA|HAFL01051002|HAFL01051002.1 TSA: Proasellus beticus, contig comp96707_c0_seq5
TATCTATTTGATAACACACAACATATCATTGATGTCCTGTGAGCACTCATGAAACTTATGAATTCCATTTGCTTAGTGCACTATGAGTGTAATTAGCTTTTTTCTTAATTATTTAGATTTTTAGCAAGTCTATCTAATTTTGCTGAAGATGAATCGAGTTCAGCCTGAACATGTTCACTCCACTATATTTACCCCTCAGGAATATCAGGTGGAACTCATTGACTCATGTTTGCAACAAAATACTATTGCCGTCCTTGCTTCCAAATCCACCAGGGCATTTCTCATAACTATGGTTACAAGAGAGTTATCACATCAGACAAGGAGGAAAAAAAGCAAACACAATGTAAATATAAAGCATGGGGGCTTAGAGCTTCATACATTGATCATTGGAAAATCAGGCCCTAAACTTGTCAGAGCAGGAGAAGCTATTCAGCAGAATACAAATTTATCAGTTGCCACTTATACATCATTAGAACAAGTTGAGGATTGGAATCATACGAAATGGAGTAAAATATTTTTAGATTCACAGGTTTTGGTAATGACGGTTGATGCACTTGAGGTTGGGATTGAAACTAAATTGATACCATTTGATTTGCTGAATTTATTAGTGATTACTGATGCCCATCAACTTGTGTCATCTGATTTGTTAAACAAAATTTTACATTCCTTACATTCAAAATGTCGAATCTTGGGTATGACATCTCCTATTTTGAGTCATTCGCTTTCCCCTCCAGAGTTAGACTCCTTGCTGCGATATTTGAAGACCACTACATCCTGTGAAATCAATACATCATCAGAAATAGTTACCATTTTAAGATATATTCATAAACCTGAGGAAAGGGTGATTATATGTGCAAGCCCTTTTCTTTCTCCAAGGCCTGACCCAGAAAGTGAGGTTCGCCAGTTAACTGCCCAAGCTTTGAATTTTCTAGGTGACCATAGGTATGACTTAGTTGAAGTATATGGTCAAGAGTATGCTGAGTTTTGCATTGGTGTTCCAGATCCTGTAACAGAACCTAAGCAAATTTTATTAGAATTTCTTAGTACTTTAGATAATCTTGGATTATGGTGTGCGGATCGTGCTGCTCTTTATTCATTGGTTGAGATTGAAAAACTCAAGAAAAAAACAGCATATGATAGACACTATTTACTATTATGTCTAATATTTTCTGTTTTAGCACGAATAAGAGCTGTGATTGAAGAGGCCTTTGAAAATCATTCGGAACTAAATCAAATTCTTAATTTTTCAACTCCTAAAGTATTAAGGATGGTTGATATTTTGAGACAGATTCGACCAATTAATTTCGTTGATCCTAGGAAAAGAAAAGACAAGTTGGATAACGTCAATGAATTGAATGTTTGCATATTTAATCCTGAGATTGTAAATAGCAATGATAAAAAAAATTCTGAATTGCAGCCTTATTGCTCTAATTGTTCATGTCATTCTTCCTTAAAAAATGATGTATATACTGCATTCCAAAAGGATGTTCTCTTGAATAATGAAGGTGATAGATGTAGTAGTAGCATTTGTAGCTTTTATGATACTAATGGTTTGGAAGAGTTTGAAGAAGGCTGTGAAAGCAAGACTACCTCTGTTAATAATGAACATTGTGCCAATTACACATTACCTGCTACATGTGATGAGTGTATTCAAAATGGAGATATCTTAAACCCTCTTGTACCTGAATCTGTATGTCCATTAATGGGTAATCTCTCTCTCAATGATGATAACAATGATGATAACAATGATTTCAAAGGTACTGGCTGTGATTTTGTACAAATTATAAAAAAGGAAACTATTTCTACCTCTTTATCTAATGGCTCTGAATGTAATTTAAATGAGGGTAGGTCATCTAATACCACTGATCTTGAATCAGTACCACCAGTTGATTTATTACCTCCAGACAATATAAGGAGTGATTCCTCTCTTTCTGATATGTCTACATCTAGTTATGCAGAAATGATATCTTGCAACTCAAATTTGTCTGGAAATGCAGCTGTGAAAAGCTGCAGTTGCCCTTGCCACTCCAACCTAAAATCAACAGTTGTTCAAGACAATTCTGAAATATCTATATTTAATGGCTGTGCTTACAATGAAACAAATTTTCATTCCAGGAGTGATAACCTTTCTATAACCAATGCTTCAAATGAACTCAAATGTGTTGATCAGACTACAAATCAGAATGTAAATTCGAAGAATGAAGGAAATGTTGACAGTTTAACTTGTGATAAAAACAGTATAGTGAATGGTCTGGAAATTGATAAATCTCATTTAAAAGTTACTGATTCAGCTGAATCAGAAGATGCATTGTTGCCCTTAAACCAAGTTAGTTATGAAGATTCAGAATCTAGTGGATGTAGTTTACAAGTCCTCCCTTCTGCCACTAATTGTATTCATGAGATCGAATCTCATTCTTTAAAAGCTGACGCAACTGAAAAGGAAATACCAAGTACTTTATCTAAAACAGCAACTTCTGAGAATACCAATTTGATAGCTAATTCAGAGTTGACAAACACAAATACATCTCAACTTCCTCATTCTTTTGGAGGAAGAACCAAAAGGAAAAGAGAAGATGTTAAAGGGAAAGTTAAAGTTCATAATCCTGATGACCCAGAATCAATTTGTGCTTTAGTTTTTGTTAATCATAGAACAACTGCAAAAATTGTTTACAGACTTCTCAAAGAACTAAGTGATATTGGAGGGGATTTTGGCTGGTTGTTTCCTCAATACACTGTTGAATTATGCAAGAATGCGAATGAGGATCCACGAGCTGCTGAAGCAGAGCATAAAAAACAAGAGGAAGTACTGAGAAGGTTTCGTCATCATGAGTGTAATATTTTAGTTTCAACAGCTGTTTTAGAAGCTGGGATTGATATACCTCAGTGCAATATGGTTATTCGGTTTGATCCTGCTTTGAATTATCCTTCTTATGTGCATAGTCGTGGACGAGCTAAAGGGCAGAACACATTTTATTTTCATTTGATTGTTAAGGAAGAAGAAGAAAAAGTGATATGTGATATAGCTTCTTATATGTCATATGAATCTGTTTTACTTAGCCAATGTGGAAGGCTGGACAAAGGAACAGATGTTGAAGTATCAGTTGCAGAGGCTGATATATGTTTCCCTGCTTATGTAACTTCTACTGGAGCTGCAATTACTATGTCCTCATCTATAAATCTTTTGAATAAGTATTGTGCTAAACTACCAAGTGACACTTTTACTCGCTTAACTGCAATGTGGGAAATGGAATCAAATTCAAAGAATTGTGAAGCAGAAGAATTTTCATGCACTATTATGCTCCCCATTAATTCTCCTCTTAAAGGTTTTGTCAAGGGCCCTTGGATGTCAAGTAATTCTCTTGCAAAAATGTCTGCAGCCTTAAAAGTCTGTCAACGACTACATGAAATTGGAGAACTAGATGACAATCTGTTACCTGTTGGAAAAGAGAGTATGCATTTGGATGATCATTTGTGTGCTCCTTTACCTGATGACATAGTACCTGAAGGAATGCCTAGACCAGGCACAACCAAAAGGCGTCAATATTATTATAAAAAAATTGCTGATTGTTTTATTGGGAAGGAGCCTGTGCCATCTATAGACCTCTATATTTACAAGCTAGATATGGTTTTGTCTTGCCCAATACCAGATGACCAGAATACTAGGGGTAGAAAAATATACCGTCCTGAATTATCCTCGAGATCACTTGGCTTAGTTACTACAAAGCCTATCCCTCATGTCAGTGGTTTTCCAGTATTTACCAGATCTGGAGAAGTTATGGTAAAACTAGTTGCTGTTTGCACGGAAACTAGAATCCAAGTAGATCAAATTAAGGGTCTTGAAAATTTTCATCAATTTACCTTCACTCAAGTGTTAAGGCTAGAAAAATACCCAATAATGTTTCATCCGGATAATTCCAAATCAACATTTTACATTGTCCCTCTTATCAAAGGAAATGGAATTGAAGGCATTGACTGGGAATTTGTAAAATTGATTGAGTCAAATGGTGATCAGAAGCCAAGCCCTCCAAGTGAAGAAAAAAGAAATAATTTTGCATTTGATCAATCTCGTTACGTAGATGCTGTGGTTATGCCTTGGTATCGAAATCAGGAACAACCACAGTATTTCTATGTAGCTGAAATATGTTCACATTTGAATCCACAAAGTGACTTTCCTGATGCTGGATTTGAGTCTTTCGAAAAGTATTATTCAACTAAATATGGGATTGATATTTGTAACTTAAAGCAACCTCTTTTAGATGTAGATCATACTTCTGGTAGACTAAACCTTTTGACACCAAGACATGTTAACAGAAAAGGAGTTGCTCTACCAACAACATCTGAGGAAACAAAAAAGGCAAAGAGAGAAAACTTGCAACAGAAACAAATTCTAGTACCTGAATTGTGCACAATTCATCCATTTCCAGCTTCCTTGTGGAGAAAAGCTGTTTGTCTTCCTACAATTTTATACAGAATTAATGGACTCCTTTTAGCTAATGAGCTAAGAGTAGCAGTTGCTGAGGAAATTGGATTAGGTCTAACTAATTTATCTGCAGAGTTTACATGGCCACCACTTGATTTTGGATGGAGTTTGGCTGATGTATTAGCCAAAAGCGCTGAAGCAAATAAAGAAATTGCTGAGAAGAAAAAGGAAGACATGAAAGGTGCTGGCAAAGACAAAGAGGACAATGAAACGAGTAAGTCAAAGAAATCTGATTTGAAAGAGCGTGCTTTAGAATCTTCATCAAAGCCAAATGGGTCAGAAATGGAAATTGGTACATGGTCAAATGACATGGCTTTGTTTCATGATTCACAAATTGATAATGAACTTGACTATGAAATTGAAAATTTTGATCCTAATGTTGACCTTCCTGATAATTTAACGTTGTTGGATTGCCCTTCCGGTGATGATGTTGAAGGAGAACTCGGTGCTGACTGGGGTACTGGAATTCTTGAGAGAAAGACCAGGAAAAAGAAAAAGACTAATGAAGGAGAATTAGTCAGGGTAGGATCACCATCTAATTTTGAAAATGATGGCTGGGATACCTTTGGTGCTGGAAGCCATGTCTTTAATCCTTATGATTCTTCAAATTATAATGACATTTATGATGACTATTATGATTATGGCGATGATTATGAAGGTTATGAAAGTGACCAAGATGAAGATGATAAAAAAAAAAAAAAAAAA
>Proasellus_cantabricus_Dcr-1 ENA|HAER01066568|HAER01066568.1 TSA: Proasellus cantabricus, contig c58561_g1_i1
AAACGAAGGACTGATGCTGAAAAAGAAAGTCATTCTGATGAAGATGATGATGAGAATTGGCCTACAGAGCATGTTGAACCAAGTGAAGAAACACAAGTTTATTTTCAAGATCAGATGGAGAAGAATAAAGCGCAAGTAATGAATAGTATCTGTTATGTGGGTGAAAATGACCCAATTGTTATTGTTAAACCTTGCAGGACAATTAAAAAGGATTTAAAATGCTCAGAAAATAACGAAGATTTTAAAAAGGATATTTCTGTTGCTCTGAAAGAAGAAGTAAGTGTAGATAATATTCAGATTGAGGCTCGGCTTAATACTAACTGTAATCTTCAAGGCCTAGTTTCTGAATTGAAACTTAGCGTGAATCGTGAAGCTACTTTATCGCAAGTAAAAGAAGCAACCGAATCTTTTCCATGTCAGAAAAAAGAAGGCTCGGAACAAGTTTTTAGCTTTGATAATCAACCTAATTTAGAGTCTCATGCAGGACCTTCTCCAAGTATAATTCTTCAAGCTTTAACTATGTCAAATGCCAATGATGGTGTTAATCTTGAGAGACTAGAAACCATTGGAGACTCTTACTTAAAATATGCCATTACTAATTATCTGTACTGCACATATACTCATAAACATGAAGGTAAATTAAGCTATTTGAGATCGAAACAAGTCAGTAATTTAAATTTGTATCGATTAGGAAAACGTAAAAGACTTGGAGAGTTTATGGTTGCTACAAAATTTGAACCACATGATAATTGGTTACCACCTGGATATTTTGTTCCCCGAGAATTAGAAGAAGCATTAATTGATTCTGGTGTTCCTGCTGGTCATTGGAATATGGCTGATTTTCCTGGATTACATGACTTAGGTAGTGAGGAGATCAGAAAACTTGTTCATGAAAGGTCTGAGCAAATTAAACTTAACAATGCTGAGCAACTTGCTAGCGAGTTGATTAGTGTACCAAATCCTCAAGATCTTCCTATATTTATTCCATATAATTTACTGACTCAGCATAGTATTCCGGACAAAAGTATTGCTGATTGCGTTGAAGCTTTAATAGGTGCATACCTGACTACTTGTG
>Proasellus_cavaticus_Dcr-1 ENA|HAES01024651|HAES01024651.1 TSA: Proasellus cavaticus, contig comp43258_c0_seq1
TGGAGCTGCTATAACTATGTCTTCATCTATAAATCTTTTAAATAAGTATTGCGCTAAACTTCCAAGTGACACTTTCACTCGCTTGACAGCTATGTGGGAAATAGAATCAAAGATGAAGGATCATGTGGAAGAGGAATTTTCATGCACAATTATGCTTCCCATTAACTCTCCTCTTAAAGGATTTGTCAAGGGCCCTAGGATGCCAAATAGTTCTCTTGCCAAAATGTCTGCAGCCTTAAAAGTCTGCCAACGACTACATGAAATTGGAGAGCTTGATGACAATCTTTTACCAGTTGGAAAGGAGAGTATGCAATTGGATGATCATTTGTGTGCTCCATTACCTGATGACATTGTACCTGAAGGGATGCCTAGGCCAGGCACAACCAAAAGGCGCCAATATTATTATAAAAAAATTGCCGAATGTTTTATTGGGAAGGAACCAATGCCATCTATGGACCTATATATTTACAAACTAGAAATGGTTTTGTCATGCCCTATACCAGATGACCAGAATACAAGAGGGAGGAAAATATATCGTCCTGAGTTATCTTCTAGATCATTTGGATTAGTCACTACAAGACCAATCCCTCATGTCAGCGGTTTTCCAGTATTCACCAGATCTGGAGAAGTGATGGTAAAGCTAGTTGCTGTTTGCACGGAAACCAGAATCAAATCAGACCAAATTAAGGGTCTTGAAAACTTCCATCAGTTTACTTTCACACATGTATTAAGGCTAGAGAAATACCCAATTATGTTTCATCCAGATAATTCCAAATCAACCTTTTACATTGTCCCTCTTATCAAAGGCAACGGAATGGAAGGCATTGACTGGGACTTTGTGAAATTAATTGAATCAAATGGTGATCAGAAACCAAGTCCTCCATGCGAAGAAAACAGAAAAAAATTTACATTTGATCAATCTCGTTATGCAGATGCTGTTGTGATGCCTTGGTATCGAAATCAAGAGCAACCACAATATTTTTATGTAGCTGAAATTTGTTCACATTTGAATCCGCAAAGTGATTTTCCAGATGCAGGATTTGAGTCCTTTGAAAAGTATTATTCTACAAAATATAGCATTGATATTTGTAATTTAAAGCAACCCCTTTTAGATGTGGATCATACTTCTGGTAGATTAAATCTTTTAACACCTAGACATGTTAACAGAAAGGGTGTTGCACTGCCAACAACTTCGGAGGAAACAAAGAAAGCAAAAAGGGAAAACTTGCAACAGAAACAAATATTAGTACCTGAGTTGTGCACTATTCATCCATTTCCAGCTTCTTTGTGGAGGAAGGCAGTGTGTCTGCCAACCATTCTGTATAGAATTAATGGACTTTTATTGGCTAATGAGTTGAGAGTCTCTGTTGCTGAAGAAATTGGACTAGGCCTTACTAATTTACCTGCAGATTTTTCATGGCCACCACTTGATTTTGGATGGAGCTTGGCTGATGTTTTAGCCAAAAGCTTGGAAGCAAATAAAGAAATCGCTGATAAGAAGAAGGACGATAAGATAGGTACCGATAAAGCTAGTAAAGAGGAGAATGGAACTAGCAAGTCTAAGAAACCTGACTCAAAGGATTGTGCATCTGAATCTCTATCCAAACCAAATGGATCTGAAATGGAAATTGGTACTTGGTCAAATGACATGGCTTTGTTTCATGATGCACAATTAGATAATGATCTTGACTTTGAAATTGAAAGCTTTGATCCTAATGTGGACCTTCCTGATAATTTAACATTGCTGGATTGCCCCTCTGGTGATGATGTTGAAGGGGAACTAGGGGCTGACTGGGGTACTGGTATCCCAGAAAGAAAGGCCAGGAAAAAGAAAAAGACCAATGGAGGAGAATTAGTAAGGGTAGGATCACCATCTAATTTTGAAAATGATGGTTGGGATACCTTAGGGGCAGGAAGTCATGTCTTTAATCCTTATGATTCTGCAAATTATAATGAAATGTATGATGATTATTATGATTATGGTGATGATTATGAAGGTTATGAAAGTGAGCAAGATGAAGATGACAAAAAAGAAGATATTGAATGGGAAGAGCAAAATAAGCGAAGAACCGATGCTGATAAAGAAAGCTTTTCTGATGAAGATGATGATGAAGATTGGTCTAAAGAGCATGTTGAGCCAAATG
>Proasellus_coiffaiti_Dcr-1 ENA|HAEU01026766|HAEU01026766.1 TSA: Proasellus coiffaiti, contig comp45389_c4_seq1
CCTCATCTATAAATCTTTTAAATAAGTATTGTGCAAAACTTCCAAGTGACACTTTTACTCGCTTGACAGCTATGTGGGAAATGGAATCAAAGTTAAAGGAGTGTGGGGAAGAAGAATTTTCATGCACAATTATGCTTCCCATTAACTCTCCTCTTAAAGGTTTTGTCAAGGGTCCTTGGATGCCAAAATATTCTCTTGCCAAAATGTCTGCTGCTTTAAAAGTATGTCAACGACTACATGAAATTGGTGAACTAGATGACAATCTTTTACCAGTTGGAAAGGAGAGTATGCAGTTGGAAGATCATTTGTGTGCTCCTTTACCCGATGACATTGTACCGGAAGGGATGCCTAGACCAGGCACTACCAAAAGACGCCAATATTATTATAAAAAAATTGCTGAATGTTTTATTGGGAAGGAACCAGTGCCATCTATAGACCTCTATATTTATAAACTAGACATGGTTTTGTCTTGCCCAATACCAGATGACCAGAATACGAGAGGGAGGAAAATATATCGTCCTGAGTTATCAGCTAGGTCACTTGGCTTAGTCACTACTAGGCCTATTCCTGAGGTCAGTGGTTTTCCAGTATTCACCAGATCTGGAGAAGTTATGGTAAAGTTAGTTTCTGTTTGTACGGAAACCAGAATTAAAGCAGACCAAATAAAGGGCCTTGAAAACTTCCATCAATTTACTTTCACTCATGTATTAAGACTAGAGAAATACCCAATTATGTTTCATCCAGATAATTCCAATTCAACCTTTTACATTGTTCCTCTAATCAAAGGTAACGGAATGGAAGGAATTGACTGGGAATTCGTAAAATTAATTGATTCAAGTGGTGATCAGAAACCAAGTCCTCCAAGCGAAGATAGCAGAACAAAGTTTACATTTGATCAATCTCGTTATGTAGATGCTGTTGTGATGCCTTGGTATCGAAATCAAGAACAACCCCAGTATTTTTATGTTGCTGAAATTTGTTCACATTTGAATCCGCAAAGTGATTTTCCAGATGCGGGATTTGAGTCCTTTGAAAAGTATTATTCTACAAAATATGGTATTGATATTTGTAATTTAAAACAACCCCTTTTAGATGTGGATCATACTTCTGGTAGACTAAATCTTTTGACACCAAGACATGTTAACAGGAAGGGTGTTGCACTTCCAACAACTTCAGAGGAGACAAAAAAAGCAAAAAGAGAAAACTTACAGCAG
>Proasellus_coxalis_Dcr-1 ENA|HAET01063042|HAET01063042.1 TSA: Proasellus coxalis, contig comp206273_c0_seq1
ATTCCAATTCAACATTTTACATTGCTCCTCTTATTAAAGGTAATGGAATGGAAGGTATTGACTGGGAATTCGTAAAATTGATTGAATCAAATGGAGATCAGAAACCAAGTCCTCCAAATGAAGAAATAAGAAAAAATTTCACATTTGATCAATCTCGTTATGTAGATGCCGTTGTTATGCCGTGGTATCGAAATCAAGAACAACCTCAATATTTTTATGTTGCTGAAATTTGTTCTCATTTGAATCCACAAAGTGATTTTCCAGATGCAGGATTTGAGTCCTTTGAGAAGTATTATTCTACAAAATACGATATCGATATTTGCAACTTAAAGCAACCCCTTTTAGATGTAGATCATACGTCTGGTAGACTAAATCTTTTGACGCCTAGACATGTTAACAGAAAGGGTGTGGCACTGCCAACAACATCTGAGGAAACTAAAAAAGCAAAGAGGGAAAACTTACAGCAGAAACAAATTTTGGTTCCCGAGTTGTGCACTATTCATCCATTCCCAGCCTCATTGTGGAGGAAAGCGGTTTGTCTTCCAACAATTCTGTATAGAATTAATGGACTTTTATTAGCAAATGAATTAAGAGTCTCAGTTGCGGAAGAAATCGGATTAGGTCTTACTAATTTACCTTCAGACTTTATATGGCCATCTCTTGATTTTGGATGGAGTTTGGCTGACGTTTTAGCCAAAAGCGCAGAGGCAAATAAAGAAATTGCTGATAAAAAAAAAGAGGATAAGAAAGGTACA
>Proasellus_ebrensis_Dcr-1 ENA|HAEW01004193|HAEW01004193.1 TSA: Proasellus ebrensis, contig c4567_g2_i1
AAGCAGTGGTTTCAACGCAGAGTCCTTTTTTTTTTCTTTTTTTATATATACTTATTGTCCACCTGTGCTTTATGGCTTTATGTGCTTTATGCTTTCAATACAACACTCTGTTGTGACGTGCCCGTTGTTTGTTATGAAGTTCTGAAATGATGCGTTCTTTCCAATTTTCCATTATGTGGGCTAGAAATTAATGGATAATTTTATCCTTGTATAAGAATTATTATGAAATTATTTAAGCATATTTTGATAAAGTAATAATTTTTCAGAATAGTAACAAGTATGATCTGATTTCTCAAGAGATTGTCTTTCATCCATGGAAGGAACAATTAATTGCTGAAAAGAGTATTGCAGATTGTGTTGAGTCATTAATTGGTGTTTATTTGTTGATTGGTGGAATCAAAGCTGCTCAGCATCTGCTTGTATGGTTTGGCTTTGAGTTTTTAAAAATGAAATACACTTCCCCGAGTACTGCAATTATCAAGTTCAGTGTAGCCAAAAATGAACTACATTCTTTGTACCAAAATTTAACTGAACTTGAGAAGATACTTAATTATTGCTTTCAAGATAAAAGTTTCTTATTGGAAGCAGTAACTCATCCATCAGATACAAACAATAAGATAACTGGTTGCTATCAGAGACTAGAATTTTTAGGAGATGCTGTATTAGATTATTTAATAACCAAATTATTATATTCAAAATTTCAAAATTATGATCCAGGACAGCTCACTGATTTAAGGTCGCACTATGTTAACAATGCTACTCTCGGACGTTTGGCAGTTAGCTTGGGTCTTCACAATTATTTATTGCACCAAGCCAATGGGCTTAATGAATGTATTGAATGTTTTGTTGACTTAATCAACGAAGGAAGAAATGAATTCAATACTGAGAAAGATGTTAATGAAGTAAAGAATAGTAACAAGTATGATCTGATTTCTCAAGAGATTGTCTTTCATCCATGGAAGGAACAATTAATTGCTGAAAAGAGTATTGCAGATTGTGTTGAGTCATTAATTGGTGTTTATTTGTTGATTGGTGGAATCAAAGCTGCTCAGCATCTGCTTGTATGGTTTGGCTTTGAGTTTTTAAAAATGAAATACACTTCCCCGAGTACTGCAATTATCAAGTTCAGTGTAGCCAAAAATGAACTACATTCTTTGTACCAAAATTTAACTGAACTTGAGAAGATACTTAATTATTGCTTTCAAGATAAAAGTTTCTTATTGGAAGCAGTAACTCATCCATCAGATACAAACAATAAGATAACTGGTTGCTATCAGAGACTAGAATTTTTAGGAGATGCTGTATTAGATTATTTAATAACCAAATTATTATATTCAAAATTTCAAAATTATGATCCAGGACAGCTCACTGATTTAAGGTCGCACTATGTTAACAATGCTACTCTCGGACGTTTGGCAGTTAGCTTGGGTCTTCACAATTATTTATTGCACCAAGCCAATGGGCTTAATGAATGTATTGAATGTTTTGTTGACTTAATCAACGAAGGAAGAAATGAATTCAATACTGAGAAAGATGTTAATGAAGTAA
>Proasellus_escolai_Dcr-1 ENA|HAEV01022832|HAEV01022832.1 TSA: Proasellus escolai, contig comp58918_c0_seq1
CACCCAGATAATTCCAAATCAACATTTTACATTGTCCCTCTTATCAAAGGAAATGGAATTGAAGGCATTGACTGGGAATTTGTAAAATTGATTGAGTCAAATGGTGATCAGAAGCCAAGCCCTCCAAGTGAAAAAAAAAGAAATAATTTTGCATTTGATCAATCTCGTTATGTAGATGCTGTTGTTATGCCTTGGTATCGAAATCAAGAACAACCGCAGTATTTTTATGTAGCTGATATATGTTCACATTTGAATCCACAAAGTGACTTTCCTGATGCTGGATTTGAGTCTTTCGAAAAGTATTATTCAACTAAATATGGGATTGATATTTGTAACTTAAAGCAACCTCTTTTAGATGTGGATCATACTTCTGGTAGACTAAACCTTTTGACACCAAGACATGTTAACAGAAAAGGAGTTGCGCTACCAACAACGTCTGAGGAAACAAAAAAGGCAAAGAGGGAAAACTTGCAACAGACCTCTATAAATGATAAAC
>Proasellus_grafi_Dcr-1 ENA|HAEX01084820|HAEX01084820.1 TSA: Proasellus grafi, contig c75615_g1_i1
TTTATGTAGCTGAAATATGTTCACATTTGAATCCACAAAGTGACTTTCCTGATGCTGGATTTGAGTCTTTCGAAAAGTATTATTCAACTAAATATGGGATTGATATTTGTAACTTAAAGCAACCCCTTTTAGATGTGGATCATACTTCCGGTAGACTAAATCTTTTAACACCTAGGCATGTTAACAGAAAGGGAGTTGCTCTACCAACAACATCTGAGGAAACAAAAAAGGCAAAGAGAGAAAATTTGCAACAGAAACAAATTCTAGTACCTGAATTGTGCACTATTCATCCGTTTCCAGCTTCCTTGTGGAGAAAAGCAGTTTGTCTTCCTACAATTTTGTATAGAATTAATGGACTACTTTTAGCTAATGAGCTAAGAGTATCAGTTGCTGAAGAAATTGGATTAGGTCTTACTAATTTATCTGCAGAGTTTACATGGCCACCACTTGATTTTGGATGGAGTTTGGCTGATGTTTTAGCCAAAAGTGCAGAAGCAAATAAAGAACTTGCTGATAGGAAAAAGGAAGATATGAAAGGTGCTGATAAAGACAAAGAGGAGAATGAAACATGTAAGTCAAAGAAATCTGATTTGAAAGATTGTTCTCCAGAACCTTCATCAAAACCAAATGGGTCTGAAATGGAAATTGGTACATGGTCAAATGACATGGCTTTGTTTCATGATTCACAAATTGATAATGAACTTGACTATGAAATTGAAAATTTTGATCCTAATGTGGATCTTCCTGATAATTTAACGTTATTAGATTGTCCTTCATATGATGATGTTGAAGGAGAACTCGGAGCTGACTGGGGCACTGGAATTCCAGAAAGAAAGGCCAGGAAAAAGAAAAAGACTAATGAAGGAGAATTAGTAAGGGTAGGATCACCATCTAATTTTGAAAATGATGGCTGGGATACCTTCGGGGCTGGAAGCCATGTCTTTAATCCTTATGATTCTTCAAATTATAATGACATTTATGATGACTATTATGATTATGGCGATGATTATGAAGGTTATGAAAGTGACCAAGATGAAGATGATAAAAAAGAAGATATAGAATGGGAGGAGCAAAATAAACGAAGGACAGATGCTGATAAAGAAAGTCATTCTGATGAAGATGATGATGAAGATTGGCCTACAGAACATGTTGAGCCAAGTGAAGAAACACAAGTTTATTTTCAAGGTCAGATGGAGAAAAATAAAGCGCAAGTAATGAATAGTATCTGTTATGTGGGTGAAAATGATCCAATTGTTATTGTTAAACCTTGCAGGACAATTAAAAAGGAAATAAAATGCTCTGA
>Proasellus_granadensis_1 ENA|HAEY01097420|HAEY01097420.1 TSA: Proasellus granadensis, contig comp278783_c0_seq1
GTCTTCGATAACCTCTTTCTTCAATTGTGAATAATTCTAATTTGGTTGTATCACTAAAATTTAAAAAAGATATGTCTATTTATCCTGGAATGATTTTGCAAGCACTTACTCCTATAAGTGCTGGGGACAACTTTAATTTAGAAAGGCTTGAAGTATTAGGAGATTCATTTCTAAAATATTCTGTGAGTGTTTATCTTTTTTGCACTGAAACCGAAAACCATGAAGGAAAATTGTCCATGGAGCGCTCTTATCTAGTATCAAATATGGCTTTATACACATTGGCTAAAGATAGAAATCTCCCTCAACTATATCAGGGGTTTGTTCTAAATCGTACAAACATAATTCCTTATGGTTTTAAAATTTTACAAGATGTTGAAAGGATTTTAAGAGCTGGTAAAGTGGATCCCAATCTGTGGTCTAAATTTCAACCAGGAGATAAAACCAATGAAGAATTTGAAAATGCCTATCATCCATGGATAGAACAAGTTATTCCTGACAAGTGTATTGCAGACTGCTGTGAGTCTCTTATTGGCCTTTATTTATTAAATGGGGGTGAATCAGCTGCCAAACATCTGATGATGCGGCTTCGATTTAAATTTTTAAGCAAGGTTTACCAAACACCTAGAACTGCTCTAATCAATG
>Proasellus_granadensis_Dcr-1 ENA|HAEY01066908|HAEY01066908.1 TSA: Proasellus granadensis, contig comp74442_c0_seq3
ATTCAGAGTTTACAAACGCAAATACATCACAACTTTTTCATTCTTTTGGAGGAAGAACCAAAAGGAAAAGAGAAGATGTCAAAGGGAAAGTTAAAGTTCATAATCCTGATGACCCTGAATCAGTTTGTGCTTTAGTTTTTGTTAATCATAGAACTACTGCAAAAATTGTTTACAGACTTCTCAAAGAACTAAGTGATATTGGAGGGGATTTTGGCTGGTTGTTTCCGCAATACACTGTTGAATTATGCAAGAATGCGAATGAGGATCCTCGAGCTGCTGAAGCAGAGCATAAAAAACAAGAGGAAGTATTGAGAAGGTTTCGTCATCATGAGTGTAATATTTTAGTTTCAACAGCCGTTTTAGAAGCAGGGATTGATATACCTCAGTGCAACATGGTTATTCGGTTTGATCCTGCTTTGAATTACCCTTCTTATGTGTATAGTCGCGGACGGGCTAAAGGGCAAAACACATTTTATTTTCATTTGATTGTTAAGGAAGAAGAAGAAAAAGTGATATGTGATATAGCTTCTTATATGTCATATGAATCGGTTTTACTTAGCCAATGTGGAAGACTGGACAAAGGAACAGATGTTGAAGTATCAGTTGCAGAGGCTGATATATGTTTCCCGGCATATGTAACTTCTACTGGAGCTGCAATTATTCTCGTAACTCTTGTATAGGAAAATAAATTTCAGAAAATTATTCGAAGA
>Proasellus_hercegovinensis_Dcr-1 ENA|HAEZ01049738|HAEZ01049738.1 TSA: Proasellus hercegovinensis, contig comp86627_c0_seq3
TCTATTTGATAACACACAATATATCATTGATGTTCAGTGAGCACTTATGACTTAGGAATTCAATTTTCTTAGTGCACTATGAGCGTAATAAGTTGTTTTGATAATTATTTTCATATGTAGCAAGTCTACCCAAGGTTTTCATAAGATGAATCGAGTGCAGCCTGAACATGTTCACTCAACGATATTTACTCCTCAGGAGTATCAGGTGGAACTTATTGACTCATGTTTGCAACAAAATACTATTGCCGTCCTTGCTTCTAAATCCACCAGGGCCTTTCTTATTACTATGGTTACAAGAGAATTATCACATCAAACAAGAAGGAAAAAGAGCAAGCTCGATGATAATTTAAGGCATAGTGGCTTAGAATTACATACATTGATCATTGGAAAGTCTGGCCCTAAACTTGTGAGAGCCGGAGAAGCTATTCAGCAGAATACAAATTTATCAGTTGCTACATACACTTCTTTAGAGCAAGTTGAGGATTGGATTCCTACGAAATGGAGTAAAATTTTTATGGATTCACAGGTCTTGGTAATGACAGTTGATGTTCTTGAGATTGGAATAGAAACTAAATTGATACCATTTGACTTGCTTAATTTATTAGTAATTACTGATGCTCATCAACTTGTGTCATCAGATTTGTTAAACAAAATTCTGTTTTCCTTAAATTCAACATGTCGGATCTTGGGTATGACATCTCCTATTTTAAGTCATTCACTCTCCCCTCCTAAGTTAGACTCTTTGCTGCGATACTTGAAGACTGCTACATACTGTGAAATCAATACATCATCGGAAATAGTTACTATATTAAGGTATATTCATAAACCTGAGGAAAGGGTTATTATATGTGCAAGTCCTTTTCTTGCTCTTAGACCTGATCCTGAAAGCGAAGTTCGACAGTTAACTGCCCAAGCTTTGAATTTTCTGGGTGACCATAGATATGACTTAGTAGAAGTATATGGTCAAGAGTATGCTGAGTTTTGCATTGGTGTTCCTGATCCTGTTAAAGAACCTAAGCAAATTTTGTTAGAATTTCTTTATATTTTGGATAATCTTGGATTGTGGTGTGCTGATCGCGCAGCTCTTTATTCGTTGGTTGAGATTGAGAAACTAAAGAAGAAAACAGCCTATGATAGGCATTATTTACTGTTGTGTCTAATATTTTCTGTTTTAGCGCGCATAAGAGCTGTGATTGAAGATGCCTTTGAAAATCATTCAGAACTTAATCAAATGCTTAATTTTTCCACTCCTAAAGTATTAAGGATGATTGATGTTTTAAGACAGATTCGCCCAGTTAATTTTGTTGACCCAAGAAAAAGAAAAGAAAAGCTGGATAATGTCAACGAACTGGAAGTCAACAAATCTAATCCTGACATTGCAAACACCAATGACAAAAAATTTTCTGAATTGCAGCCTTATTGCTCTAATTGTTCATGCTATTCTTCCTTAAAAAATGATGTTTGTATTGCATTACAAAAGGATGTTCTCTTGAACAATGAAGGCGATAGATGTAGTAGTAGTATATGTAGCTTTTATGACACTAATGGTGTGGAAGAGGATGAAGATGGCTGTGAAAGCAAGTCTACCTTTATTAATAATGAACATTGTGCCAATTACACATTACCTACAACATGTAATGGCTGTATGGATAAAGGAGATACCTCAATAACTCTTGTACCTGAATCTGTATGTCCATTGATAGGTAATCTCTCTCTTAACGATGAAAACAATGATTTCAAAGGTACTGGCTGTGATTATGTACAAAATATGAAAAAGGAAACTGCTTCTACCTCTTTATGTAATGGCAATACATTTGATTCAGAATGTAAATTAAATGAATTTAAGTCAACTTATACCACTGATATTGTTTCAGTGCCTTCTACTGATTTATTACCTCCAGACAGTATAAGGAGTGATTCCTCGCTTTCTGATATGTCTACTTCAAGTTATGCAGAAATGATCTCTTGCAACTCTAATTTTTCAGGCAATGCTGTTGTAAAGAGCTGTATTTGTCCTTGTCACTCAAACTTTAGTTCTAGAGCTTTTCAGGACAATTCTGAAAAATCTATTTCTAATGGCTGTGTCTACAATGAACAGAATTTTATTACCAGTAGTGACAATTCTTATAAAACTGAAACTTCAAATGAACCCAAACATTTGGGTCTAACTTCTGATCAGAATGTTAAGATGAATTTTAAAGAGGTTAAAGTTTTAAAATTGAATCCAGATAATAATGATGATTTAAATTGTGATAAAAATAATGTATGTAATCGTCCGGAAAATTATGAAGCCCATTTAAAAGTCACAAATTCTTTTGAATCAGAAGATGACTTATTGCCCTTAAACCAAATTAATAATCAAACTTCAGAATGTAGCGACGTGACTATTCAAACTGCCGCTTCCACCAATAATTGTATTCTTGAGGTGAAACCTCAAGCATTGTTTGATGCTCCACCTAATATTATTTCTGTAGCGAATGAAGGGGAAGAACCAAGCACTTTTTCTGAAACTGCAATTGCTTCTGAGAATGCAAAGTTGATAGAAAATTCAGAATTGACTAACACAAACACTTCATCACAGCTTCTCCCTTCTGTTGGTGGTAGAACTAAAAGGAAAAGGGAAGATGTCAAAGGGAAAGTTAAAGTTCATAACCCTGATGACCCTGAATCAGTCTGTGCTTTAGTTTTTGTAAATCATCGAACAACTGCAAAAATTGTTTACAGACTACTCAAAGAACTAAGTGATATTGGAGGAGATTTTGGTTGGTTGTTTCCTCAATATACAGTTGAATTGTGCAAGAATGCTAGTGAAGATCCCCGAGCTGCTGAAGCAGAGCATAAAAAACAAGAGGAAGTATTGAGAAGATTTCGTCATCATGAGTGTAATATTTTGGTTTCAACAGCTGTTTTAGAAGCTGGCATTGATGTTCCACAATGTAATCTTGTTATACGATTTGACCCTGCTGTAAACTACCCTTCTTATGTACATAGCCGTGGACGGGCTAAAGGGCAGAACACATTTTATTTTCATATGATAGTTAAAGAAGAAGAAGAAAAAGTTATCTCTGAAATTGCTTCTTATAAGTCATATGAATCTGTTTTACTTAGTCAATGTGGAAGAGTGGATAAGGGAACAGATATTGAAGTGTCTGTTTCAGAAGCTAATAATTATTTCCCTGCATATGTAACTTCAACTGGAGCTACTATTACTATGTCCTCCTCTATAAACCTTTTAAATAAGTATTGTGCTAAACTTCCAAGTGACACTTTTACTCGCTTGACGGCTATGTGGGAAATGGAATCAAAGTCAAAAAATTGTGGGGAAAATGAATTTTCATGCACAATTATGCTTCCCATTAACTCTCCTCTTAAAGGTTTTATGAAGGGCCCTAGGATGCAAAATATATCTCTTGCCAAAATGTCAGCCGCCTTAAAAGTCTGCCAACGACTGCATGAAATTGGAGAACTAGATGACAATTTATTACCAGTTGGAAAGGAAAGTATGCAGTTGGATGATCATTTGTGTGCTCCATTACCTGATGACATAGTACCTGAAGGAATGCCAAGGCCAGGCACAACCAAAAGGCGTCAATATTATTATAAAAAAATTGCTGAATGTTTTATTGGGAAGGAACCAATGCCATCTATGGACTTGTATATTTACAAGCTAGATATGGTTTTGTCATGCCCTATACCAGATGACCAGAATACAAGAGGGAGGAAAATATACCGTCCTGAATTATCTTCTAGATCATTAGGCTTAGTCACAACAAAGCTTATCCCTCATGTCAGTGGTTTTCCAGTATTCACCAGATCTGGAGAAGTTATGGTAAAACTAGTTTCTGTTTGCACTGAAACCAGAATTCAAGCAGGCCAAATTAAGGGTCTTGAGAACTTTCACCAATTTACTTTCACTCATGTTCTAAGACTAGAAAAATACCCAATTATATTTCATCCAGATAATTCCAAGTCAACATTTTACATTGCTCCTCTTATCAAAGGTAATGGAATGGAAGGTATTGACTGGGACTTTGTAAAATTGATCGAATCAAATGGTGATCAGAAACCAAGTCCTCCAAGTGAAGAAATAAGAAAAAAATTCACATTTGATCAATCTCGTTATGTAGATGCTGTTGTGATGCCTTGGTATCGAAATCAAGAACAACCTCAATATTTTTATGTTGCTGAAATTTGTTCACATTTGAATCCACAAAGTGATTTTCCAGATGCAGGATTTGAGTCCTTTGAAAAGTATTATTCGACAAAATATGACATTGATATTTGCAACTTAAAGCAACCCCTTTTAGATGTAGATCATACTTCTGGTAGATTAAATCTTTTGACACCTAGACATGTTAACAGAAAGGGTGTGGCACTGCCAACAACATCTGAGGAAACCAAAAAAGCAAAGAGGGAAAACTTGCAGCAGAAACAAATTCTGGTTCCTGAGTTGTGCACTATTCATCCATTCCCAGCCTCCTTGTGGAGGAAAGCGGTTTGTCTTCCAACAATTCTCTATAGAATTAATGGACTTTTATTAGCTAATGAATTAAGAGTCTCAGTTGCTGAAGAAATCGGATTAGGTCTTACTAATTTACCTGGAGACTTTACATGGCCACCTCTTGATTTTGGATGGAGCTTGGCTGATGTTTTAGCCAAAAGCTCAGAAGCAATTAAAGAAATTGCTGATAAGAAAAAGGAAGATAAGAAGGGTACCAATAAGACCAGTAAAGAGGAAAATGAAACTAATAAACCTAAGAAATCTGACTCAAAGGAGTGTGCATCGGAATCTTCATCCAAGGCAAATGGATCGGAAATGGAAATTGGTACATGGTCAAATGACATGGCTTTATTTCATGATTCACAAATAGACAATGAGCTTGACTATGAAATTGAAAGTTTTGATCCTAATGTGGACCTTCCTGATAATTTAACATTGCTAGATTGCCCTTCTGGCGACGATGTTGAAGGGGAACTAGGAGCTGACTGGGGTACGGGAATTCCAGAAAGAAAAGCTAGGAAAAAAGAAAAAGACTGGTGGAGGAGAATTAGTAAGAGTAGGATCGCCATCTAATTTTGAAAATGATGGCTGGGACACATTCGGGGCAGGTAGCCATGTCTTTAATCCTTATGATTCTGCAAATTATAATGACATGTACGATGACTATTATGATTATGGTGATGATTATGAAGGTGATGAAAGTGAGCAAGATGAAGATGATAAAAAAGAGGATATCGAATGGGAAGAGCAAAATAAACGACGAACCGATGCTGATAAAGAAAGCCTTTCTGACGAAGATGATGAGGAAGATTGGCCTAAAGAGCATGTTGAGCCAAGAGAAGAAATAAAAGTTTATTTTCAAAGCCAGACAGAGAAGAACAAAGCTCAAATAATGAAAAGTAACTGTTATGTTGGTGAAAATGATCCTATTGTTATTATTAAACCATGCAGGACAATTAATAATGACATTAAATGCTCAGAAAATATTGAATATTTGAATAAAGAT
>Proasellus_ibericus_1 ENA|HAFA01050222|HAFA01050222.1 TSA: Proasellus ibericus, contig comp68044_c0_seq3
ATTTTCATCAATTTGCCTTCACTCAAGTGTTAAGGCTAGAAAAATACCCTATAATGTTTCATCCAGATAATTCCAAATCAACATTTTACATCGTCCCTCTTATCAAAGGCAATGGAATTGAAGGCATTGACTGGGAATTTGTAAAATTGATTGAATCAAATGGTGATCAGAAGCCAAGCCCTCCAAGTGAAGAAAAAAGAAATGATTTTGCATTTGATCAATCTCGTTATGTAGATGCTGTTGTTATGCCTTGGTATCGAAATCAAGAACAACCACAGTATTTTTATGTAGCTGAAATATGTTCACATTTGAATCCACAAAGTTACTTTCCTGATGCTGGGTTTGAGTCTTTTGAAAAGTATTATTCAACTAAATATGGGATTGATATTTGTAATTTAAAGCAACCCCTTTTAGATGTGGATCATACTTCTGGTAGACTAAATCTTTTGACACCAAGACATGTTAACAGAAAGGGAGTTGCACTACCAACAACATCTGAGGAAACAAAAAAGGCAAAGAGGGAAAACTTGCAACAGAAACAAATTTTGGTACCTGAATTGTGCACTATTCATCCGTTTCCTGCTTCCTTGTGGAGAAAAGCAGTTTGTCTTCCTACAATTTTGTACAGAATTAATGGACTTCTTTTAGCTAATGAGTTAAGAGTATCAGTTGCTGAAGAAATTGGATTAGGTCTTACTTATTTATCTCCAGAGTTTACATGGCCACCACTTGATTTTGGATGGAGTTTGGCTGATGTTTTAGCTAAAAGTGCAGAAGCCAATAAAGAAATTGCTGAAAAGAAAAAAGAAGATATGAAAGGTGCTGATAAAGACAAAGAGGAGAAGGAGACATGTAAGTCAAAGAAATCTGATTCGAAAGATCGTGCTTCAGAATCTTCATCAAAGACAAATGGTTCAGAAATGGAAATTGGTACATAGTCAAATGACATGGCTTTGTGTCATGATTCACAAATTGATAGTGAGCTTGACTATGAAATTGAAAATTTTGATCCTAATGTGGATTTTCCTGATAATTTAACGTTATTAGATTGTCCTTCCGGTGATGATGTTGAAGGAGAACTCGGAGCTGACTGGGGTACTGGAATTCCAGAAAGAAAGGCCAGAAAAAGAAAAAAACTAATGAAGGAGAATTAGTTAGGGTAGGATCACCATCTAATTTCGAAAATGATGGCTGGGATACCTTCGGGGCTGGAAGCCATGTCTTTAATCCTTATGACTCTTCAAATTATAATGACATTTATGATGACTATTGTGATTATGGTGATGATTACGAAGGTTATGAAAGTGACCAAGATGAAGATGATAAAAAAGAAGATATAGAATGGGAAGAGCAAAATAAACGAAGGACTGATGCTGATAAAGAAAGCCATTCTGATGAAGATGACAATGAAGATTGGCCTACTGAAAATGTTGAGCCAAGTGAAGAAACACTAGTTTATTTTCAAGATCAGATGGAGAAGAATAAAGCGCATGTAATGAATGATAGCTGTTATGTTGGTGAAAATGATCCAATTGTTATTATTAAACCTTGCAGGACAATTAAAAAGGATATTAAATGCTTAAAAAATGACGAAGAGTTTGATAAGGATATTTCCATTGCTTCGAAAAAAGAAGTAAGTGTATTATTGATTTGTT
>Proasellus_ibericus_Dcr-1 ENA|HAFA01017719|HAFA01017719.1 TSA: Proasellus ibericus, contig comp36801_c0_seq1
ACGTAAAAGACTTGGAGAGTTTATGGTTGCCACAAAGTTTGAACCACATGATAATTGGTTACCACCTGGATATTTTGTTCCTAGAGAATTAGAAGAAGCATTAATTGATTCTGGTGTTCCTGCTGGTCATTGGAATATGGCTGATTTTCCTGGATTACATGACTTAGGTAGTGAGGAGATCAGAAAACTTGTGCATGAAAGGTCCGAGCAAATTAAACTTAATAATGCAGAGCAACTTGCTAGCGAGCTGATTAGTGTACCAAATCCTCAAGATCTTCCTATATTTATTCCGTATAATTTACTGACTCAGCATAGTATTCCTGACAAAAGTATTGCTGATTGCGTGGAAGCTTTAATAGGGGCATACCTGACTACTTGTGGTCCTAAAGGAGCTCTGTTGTTTATGACATGGCTTGGAATAAAGGTGCTTCCAAGTTCTGTTGAAGAAACAATTGATGGGCCATCTGTCATCACTTATTTACAGCTTCCACCACCAAATTCACCATTAGATACATGTCCTCTACCTAATGCAGAAAAACAGCTTCATCTATTATTGAGTGGATATGAAGAATTTGAAAAAAAAATAGCGTATACTTTTCGAGATCGTTCTTACTTACTCCAAGCTTTTACTCATGCTTCTTACTACAGAAATCGACTGACAGACTGCTATCAAAGGCTTGAGTTTCTTGGGGACGCTGTTCTTGATTACCTGATTACTCGACACTTATTTGAAGATAAAAGGCAACATTCACCTGGAGCTTTGACTGACCTGAGATCAGCTTTAGTAAACAATACCATTTTTGCAACACTAGCAGTCAAGTATGAATTTCATAAGTACTTCAGACATTTTTCACCAGGTCTAGACAGAGTTGTGAGAGATTTTGTCCGCATGCAAGAAGAAAATGGACATAAAGTTAATGAAGAGTACTATTTCATGGAAGAAGATGAATGTGAAGCAGCTGAAGATATTGAAGTTCCTAAAGCATTAGGGGATGTCTTCGAAAGCGTTGCTGGAGCCATATTGCTAGATTCTGGTGGTTCTCTCGATGCAGTGTGGAGAGTTTATTATTTTATGATGAAAAGTGAAATTGAACAATTCAGTGGCGTTGTTCCTAAGTCTCCTATAAGAGAGCTCCTAGAAATGGAACCTGAGACGGCTAAATTTGGCAAGCCTGAACGTCTTGTTGATGGGAAGGTTAGAGTTTCT
>Proasellus_jaloniacus_Dcr-1 ENA|HAFB01085772|HAFB01085772.1 TSA: Proasellus jaloniacus, contig comp696298_c0_seq1
AGACATGTTAACAGAAAAGGAGTTGCTCTACCAACAACATCTGAGGAAACAAAAAAGGCAAAGAGAGAAAACTTGCAACAGAAACAAATTCTAGTACCTGAATTGTGCACAATTCATCCATTTCCAGCTTCCTTGTGGAGAAAAGCTGTTTGTCTTCCTACAATTTTATACAGAATTAATGGACTTCTTTTAGCTAATGAGCTAAGAGTATCAGTTGCT
>Proasellus_margalefi_Dcr-1 ENA|HAFD01090467|HAFD01090467.1 TSA: Proasellus margalefi, contig comp636385_c0_seq1
GGATGGAGTTTGGCTGATGTTTTAGCCAAAAGTGCAGAAGCAAATAAAGAAATTGCTGAAAAGAAAAAAGAAGATATGAAAGATGCTGATAAAGACAAAGAGGAGAATGAAACATGTAATTCAAAGAAATCTGATTTGAAAGATCGATCTTCAGAATCTTCATCGAAGCCAAATGGGTCAGAAATGGAAATTGGTACATGGTCAAATGACATGGCTTTGTTTCATGATTCACAAATTGATAGTGAGCTTGACTATGAAATTGAAAATTTTGATCCTAATGTGGATCTTCCTGATAATTTAACGTTATTAGATTGTCCTTCTGGTGACGATGTTGAAGGAGAACTCGGAGCTGACTGGGGTACTGGA
>Proasellus_meridianus_Dcr-1 ENA|HAFE01000849|HAFE01000849.1 TSA: Proasellus meridianus, contig comp1002_c0_seq1
CAATCTCGTTATGTAGATGCTGTTGTTATGCCTTGGTATCGAAATCAAGAACAACCGCAGTATTTTTATGTAGCTGAAATATGTTCACATTTGAATCCACAAAGTGACTTTCCTGATGCTGGATTTGAGTCTTTCGAAAAGTATTATTCAACTAAATATGGGATTGATATTTGTAACTTGAAGCAACCCCTTTTAGATGTGGATCATACTTCTGGTAGACTAAACCTTTTGACACCAAGACATGTTAACAGAAAGGGAGTTGCACTACCAACAACATCGGAGGAAACAAAAAAGGCAAAGAGGGAAAACTTGCAACAGAAACAAATTCTAGTACCTGAATTGTGTACTATTCATCCTTTTCCAGCTTCCTTGTGGAGAAAAGCCGTTTGTCTTCCTACAATTTTATACAGAATTAATGGACTTCTTTTAGCCAATGAGCTAAGGGTATCAGTTGCCGAAGAAATTGGATTAGGTCTAACTAATTTATCTGCAGAGTTTACATGGCCACCACTGGATTTTGGATGGAGTTTGGCGGATGTTTTAGCAAAAAGCGCTGAAGCAAATAAAGAAATTGCTGAGAAGAAAAAGGA
>Proasellus_ortizi_Dcr-1 ENA|HAFF01004245|HAFF01004245.1 TSA: Proasellus ortizi, contig c4730_g1_i1
TGGTAGACTAAATCTTTTAACACCTAGACATGTTAACAGAAAGGGAGTTGCACTACCAACAACATCTGAAGAGACAAAAAAGGCAAAGAGGGAAAACTTGCAACAGAAACAAATTCTAGTACCTGAATTGTGCACTATTCATCCGTTTCCAGCTTCCTTGTGGAGAAAAGCAGTTTGTCTTCCTACAATTTTGTACAGAATTAATGGGCTTCTTTTAGCTAATGAGCTAAGAGTATCAGTTGCTGAAGAAATTGGATTAGGTCTTACTAATTTATCTGCCGAGTTTACATGGCCACCCCTTGATTTTGGATGGAGTTTGGCTGATGTGTTAGCCAAAAGCGCAGAAGCAAATAAAGAAATTGCTGAAAAGAAAAAGGAAGATATGAAAGGTGCTGATAAAGACGA
>Proasellus_parvulus_Dcr-1 ENA|HAFG01001695|HAFG01001695.1 TSA: Proasellus parvulus, contig comp2322_c0_seq1
AATTATCTGTACTGCACATATACTCATAAACATGAAGGTAAATTAAGCTATTTGAGATCGAAGCAAGTCAGCAATTTAAATTTGTATCGATTAGGAAAGCGCAAAAGACTTGGAGAGTTTATGGTTGCAACTAAATTTGAACCGCATGATAATTGGTTACCACCGGGCTATTTTGTTCCTAGAGAATTAGAAGAAGCTCTAATTGATTCTGGCGTTCCTGCTGGTCACTGGAATATGGCTGATTTCCCTGGATTGCATGATTTAGGTAGTGGAGAGATCAGAAAACTTGTGCATGAAAGATCTGAACAAATAAAGCTTAACAATGCAGAACAATTAGCGAGTGAACTAATTAGTGTACCTAATCCCCAAGATCTTCCAATCTTTATTCCATATAACTTGTTAACTCAACATAGTATTCCAGACAAAAGTATAGCAGATTGCGTTGAAGCTTTAATAGGGGCATACTTGACTACTTGTGG
>Proasellus_racovitzai_Dcr-1 ENA|HAFH01002499|HAFH01002499.1 TSA: Proasellus racovitzai, contig comp3947_c0_seq1
AGGCAAAAAGGGAAAACTTGCAACAGAAACAAATTCTAGTACCTGAATTGTGCACTATTCATCCATTTCCAGCTTCCTTGTGGAGAAAAGCTGTTTGTCTTCCTACAATTTTATACAGAATTAATGGACTTCTTTTAGCTAATGAGCTAAGAGTATCAGTTGCTGAGGAAATTGGATTAGGTCTAACTAATTTATCTGCAGAGTTTACATGGCCACCACTTGATTTTGGTTGGAGTTTGGCTGATGTTTTAGCCAAAAGCGCTGAAGCAAATAAAGAAATTGCTGAGAAGAAAAAGGAAGATATGAAAGGTGCCGATAAAGACAAAGTGGACAATGAAACATGTAAGTCAAATAAATCTGATTTAAAAGATCGTGCTTCAGAATCTTCATCAAAGCCAAATGGGTCAGAAATGGAAATTGGTACATGGTCAAATGACATGGCTTTGTTTCATGATTCACAAATTGATGAGCTTGACTATGAAATTGAAAATTTTGATCCAAATGTGGACCTTCCTGATAATTTAACGTTATTAGATTGTCCTTTCGGTGATGATGTTGAAG
>Proasellus_rectus_1 ENA|HAFI01080186|HAFI01080186.1 TSA: Proasellus rectus, contig comp324929_c0_seq1
CTAGCTTCCGAATTGAAATTTAGCGTGAATCGTGAAGCTACTTTATCACAAGTAAAAGAAGCAACTGAATCTTTTCCATGTCATAAAAAAGAAGGCTCTGAACATGTTTTTAGCTTCGATAATCAACCTAATTTGGAGTCTCATGCAGGACCTTCTCCAAGTATTATTCTTCAAGCTTTAACTATGTCAAATGCTAATGATGGTGTTAATCTTGAGAGACTAGAAACAATTGGAGACTCTTACTTAAAATATGCTATTACTAATTATCTGTACTGCACATATACTCATAAACATGAAGGTAAATTAAGCTATTTGAGATCAAAGCAAGTCAGTAATTTAAATTTGTATCGATTAGGGAAACGTAAAAGACTTGGAGAGTTTATGGTTGCCGCAAAGTTTGAACCACATGATAATTGGTTGCCACCTGGATATTTTGTTCCAAGAGAATTAGAAGAAGCATTAATTGATTCTGGTGTTCCTGCTGGTCATTGGAATATGGCTGATTTTCCTGGATTGCATGACTTAGGTAGTGAGGAGATCAGAAAACTTGTGCACGAAAGGTCCGAGCAAATTAAACTTAATAATGCAGAGCAACTTGCTAGCGAACTGATTAGTGTACCAAATCCTCAAGATCTTCCTATATTTATTCCATATAATTTACTGACCCAGCATAGTATTCCGGACAAAAGTATTGCTGATTGCGTTGAAGCTTTAATAGGAGCATACCTGACTACTTGTGGTCCTAAAGGAGCTCTGTTGTTTATGACATGGCTTGGAATAAAGGTGCTTCCAAGTTCTGTTGAAGAAACAATTGATGGGCCATCTGTCATCACTTATTTGCAGCTTCCACCACCAAAATCACCATTAGATACATGTCCTCTACCTAATGCAGAAGAACAGCTTCATCTGTTATTGAGCGGATATGAAGAATTTGAAGAAAAAATAGCTTATACTTTTCGAGATCGTTCTTACTTACTTCAAGCTTTTACTCATGCTTCTTACTACAGAAATCGACTGACAGATTGCTATCAAAGGCTTGAATTTCTTGGGGACGCTGTTCTTGATTACCTGATTACTCGACACTTATTTGAAGATAAAAGGCAACATTCACCTGGAGCTTTGACTGACCTGAGATCAGCTTTAGTAAACAATACCATTTTTGCGACACTAGCAGTCAAGTATGAATTTCATAAGTACTTCAGACATTTTTCACCAGGTCTAGACAGAGTTGTGAGAGATTTTGTCCGCATGCAAGAAGAAAATGGACATAAAGTTAATGAAGAGTACTATTTCATGGAAGAAGATGAATGTGAAGCAGCTGAAGATATTGAAGTTCCTAAAGCATTAGGGGATGTCTTTGAAAGTGTTGCTGGAGCCATATTGCTAGATTCTGGTGGTTCTCTCGATGCAGTATGGAGAGTTTATTATTGTATGATGAAAAGTGAAATCGAACAATTCAGTGGCGTTGTTCCCAAGTCTCCTATAAGAGAGCTCCTAGAAATGGAACCTGAGACAGCTAAATTTGGCAAGCCTGAACGTCTTGTTGATGGGAAGGTTAGAGTTTCTGTGGAAATCTTTGGAAAAGGATCGTTCTCAGGTGTAGGTAGAAACTATCGCATAGCTAAATCAACCGCAGCAAAAAGAGCTCTTCGACACTTGAAAAAACTTCAAATGATGCTTCAGAATGACAATTGTAGTAACTTTGCTTAATCATTGAATTATTTAGTGGAGTTAAGAATTATCATTAATGGCATACCTACGTATTTACACTTGCGATTTAAACTCAGCCATATAAATAGTTCTCTTTCTTTTGTAAAGAAAAAGATCAAATGTTATTA
>Proasellus_rectus_Dcr-1 ENA|HAFI01025447|HAFI01025447.1 TSA: Proasellus rectus, contig comp48871_c0_seq1
TGTTAAGGAAGAAGAAGAAAAAGTGATATGTGATATAGCTTCTTATATGTCATATGAATCTGTTTTACTTAGCCAATGCGGTAGACTGGACAAAGGAACAGATGTTGAAGTATCAGTTTCAGAGGCTGATATTTTTTTACCTGCATACGTAACTTCTACTGGAGCTGCAATTACTATGTCCTCATCTATAAATCTTTTGAATAAGTATTGTGCTAAACTTCCAAGTGACACTTTTACTCGCTTAACAGCAATGTGGGAAATGGAATCAAATTCAAAGAATTGTGAGGAAGAAGAATTTTCATGCACAATTATGCTCCCCATTAATTCTCCTCTTAAAGGTTTTGTCAAGGGCCCTTGGATGCCAAATAAGTCTCTTGCTAAAATGTCTGCAGCCTTGAAAGTATGTCAACGACTACATAATATTGGAGAACTAGATAACAATCTGTTACCAGTTGGAAAAGAGAGTATGCAGCTGGATGATCATTTGTGTGCTCCATTACCTGATGATATAGTACCGGAAGGAATGCCTAGGCCAGGCACAACCAAAAGGCGTCAATATTATTATAAAAAAATTGCTGATTGTTTTATTGGGAAGGAACCAGTGCCATCTATAGACCTCTATATTTACAAGCTAGATATGGTTTTGTCATGCCCTATACCAGATGACCAGAATACAAGGGGTAGAAAAATATACCGTCCCGAGTTATCCTCTAGATCACTTGGCTTAGTTACTACAAAGCCTATCCCTCATGTCAGTGGTTTCCCAGTATTCACCAGATCTGGAGAAGTTATGGTAAAACTAGTTGCTGTTTGCACTGAAACTAGAATCCAAGCAGATCAAATTAAGGGTCTTGAAAATTTTCATCAATTTACCTTTACTCAAGTATTAAGGCTAGAAAAATACCCTATAATGTTTCATCCAGATAATTCCAAATCAACATTTTACATCGTCCCTCTTATCAAAGGCAATGGAATTGAAGGCATTGATTGGGAATTTGTAAAATTGATTGAATCAAATGGTGATCAGAAGCCAAGCCCTCCAAGTGAAGAAAAAAGAAATAATTTTACATTTGATCAATCTCGTTATGTAGATGCTGTTGTTATGCCTTGGTATCGAAATCAAGAACAACCACAGTATTTTTATGTAGCTGAAATATGTTCACATTTGAATCCACAAAGTGACTTTCCTGATGCTGGATTTGAGTCTTTTGAAAAGTATTATTCAACTAAATATGGGATTGATATTTGTAACTTAAAGCAACCCCTTTTAGATGTGGATCATACTTCTGGTAGACTAAATCTTTTGACACCAAGACATGTTAACAGAAAGGGAGTTGCACTACCTACAACATCTGAGGAAACAAAAAAGGCAAAGAGGGAAAACTTGCAACAGAAACAGATTCTGGTACCTGAATTGTGCACTATTCATCCGTTTCCTGCTTCCTTGTGGAGAAAAGCAGTTTGTCTTCCTACAATTTTGTATAGAATTAATGGACTTCTTTTAGCTAATGAGTTAAGAGTATCAGTTGCTGAAGAAATTGGATTAGGTCTTACTAATTTATCTGCAGAGTTTACATGGCCACCACTAGATTTTGGATGGAGTTTGGCTGATGTTTTAGCCAAAAGTGCAGAAGCAAATAAAGAAATTGCTGAAAAGAAAAAAGAAGATATGAAAGGTGTTGATAAAGACAAAGAGGAGAATGA
>Proasellus_solanasi_1 ENA|HAFJ01039428|HAFJ01039428.1 TSA: Proasellus solanasi, contig comp54984_c0_seq1
AGATCGAAGCAAGTCAGTAATTTAAATTTGTATCGATTAGGAAAATGTAAGAGACTTGGAGAGTTTATGGTTGCTACTAAATTTGAACCACATGATAATTGGTTACCACCTGGATATTTTGTTCCCAGAGAATTAGAAGAAGCATTAATTGATTCTGGTGTTCCTGCTGGTCATTGGAATATGGCTGATTTTCCTGGACTACATAATTTAGGAAGTGAGGAGATCAGAAAACTTGTGCATGAAAGGTCTGAGCAAATTAAACTTAACAATGCAGAGCAACTCGCTAGCGAGTTGATTAGTGTACCAAATCCTCAAGATCTTCCTATATTTATTCCATATAATTTACTGACTCAGCATAGTATTCCGGACAAAAGTATTGCTGATTGTGTTGAAGCTTTAATAGGAGCATACCTAACTACTTGTGGTCCTAAAGGAGCTCTATTGTTTATGACATGGCTTGGAATAAAGGTGCTTCCAAGTTCTGTCGAAGAAACAATTGATGGGCCATCTGTTATCACATATTTGCAGCTTCCACCACCAAAATCACCATTAGATACATGTCCTCTCCCTAATGCAGAAGAACAGCTTCATCTTTTATTGAGCGGCTATGAAGAATTTGAAGAAAAAATATCATATACTTTTCGAGATCGTTCTTACTTACTCCAAGCTTTTACTCATGCTTCTTACTACAGAAATCGACTGACTGATTGCTATCAAAGGCTTGAGTTTCTTGGAGATGCTGTTCTTGATTACCTGATTACTCGACACTTATTTGAAGATAAAAGGCAACATTCACCTGGAGCTTTAACTGACCTGAGATCAGCTTTAGTAAACAACACCATTTTTGCTACACTAGCAGTCAAGTATGAATTTCATAAGTACTTCAGACATTTTTCACCAGGCCTAGACAGGGTTGTGAGAGATTTTGTCCGCATGCAAGAAGAAAATGGACATAAAGTTAATGAAGAGTACTATTTCATGGAAGAAGATGAATGTGAAGCAGCTGAAGATATTGAAGTTCCTAAAGCCCTTGGAGATGTTTTTGAAAGTGTGGCTGGAGCCATATTGCTAGACTCCGGTGGTTCTCTCGATGCAGTATGGAGAGTTTATTATTTTATGATGAAAAGTGAAATTGAACAATTCAGTGGGGTTGTTCCCAAATCTCCTATAAGAGAACTCCTTGAAATGGAACCTGAGACCGCTAAATTTGGCAAACCTGAACGTCTTGTTGATGGAAAGGTTCGAGTTTCCGTAGAAATCTTTGGAAAAGGATCTTTCTCAGGTGTAGGTAGAAACTATCGCATAGCTAAATCAACTGCAGCTAAGAGAGCTCTTCGCCACTTGAAAAAGCTTCAAATGATGCTTCAGAATGATAATTCTAGTAACTTTGCATAATCATTGTATTATTTAGTAGAGTTAATAATTATAATTGATGGCATACCTATGTATTTACACTTGCAAATTGCTTACTCAGCCATAGTAGCTCTCCTTGTTTTGCAACGAAAATAGAGCCAATGTTATTAGTTGTTAAAAAAAAATAATTTCCAAATTACCTTCAAATTGATTATGATATTATTGTGTTGTGGTTAATTTAGATGCATTTATGACATTGCTGCAAAGAATTGATCTTAAGAAAATGATGGGGCAGACATTTGCTCTTAGTTACTTTAAATCTTTTGTAGTGCTAAAAAAATTTATTTACAAATTTTGCATAATAAATCTATATTTGCTCTGCTCTTTTTAGTTACTACTAAACTAAAATGAGTAATTATTGCATCTATCTCACTTTTATTAATGAACTTAAATATTTTTTTTAATAGAATATAAGTAACTAATTTGCCATTACAATAATTTATGAATGAGATTAATTTATTCTGAACAAGGTG
>Proasellus_solanasi_Dcr-1 ENA|HAFJ01035757|HAFJ01035757.1 TSA: Proasellus solanasi, contig comp52885_c1_seq1
TTGTCTATTTGATAACACACAACATATCATTGATGTCCTGTAGGGACTCATGAAACTTATGAATTCCATTTGCTTAGTGCACTATGAGTGTAATTAGCTTTTTTCTTAATTATTTAGATTTTTAGCAAGTCTATCTAATTTCTGCTTAAGATGAATCGAGTTCAACCTGAACATGTTCACTCCACTATATTTACCCCTCAGGAATATCAGGTGGAACTCATTGACTCATGTTTGCAACAAAATACTATTGCCGTTCTTGCTTCCAAATCCACCAGGGCATTTCTCATAACTATGGTTACAAGAGAGTTATCACATCAGACAAGGAGGAATAAAAGCAAACACAATGTAAATATAAAGCATTGGGGTCTAGAGCTTCATACATTGATCATTGGAAAATCAGGCCCTAAACTTGTCAGAGCGGGAGAAGCTATTCAGCAGAATACAAATTTATCTGTTGCTACTTATACATCGTTAGAACAAGTTGAGGATTGGAATCATACGAAATGGAGTAAAATTTTTTTAGATTCACAGGTTTTGGTAATGACGGTTGATGCACTCGAGGTTGGGATTGAAACTAAATTGATACCATTTGATTTGCTGAATTTATTAGTGATTACTGATGCTCATCAACTTGTGTCATCTGATTTGTTAAACAAAATTTTACATTCCTTAAATTCAAAATGTCGAATCTTGGGTATGACATCTCCTATTTTGAGTCATTCGCTATCCCCTACAGAGTTAGACTCTTTGCTGCGATACTTGAAGACCACTACATCCTGTGAAATCAATACATCATCAGAAATTGTTACTATTTTAAGATATATTCATAAACCTGAGGAAAGGGTGATTATATGTGCAAGCCCTTTTCTTGCTCCGAGGCCTGATCCAGAAAGTGAGGTTCGTCAGCTAACTGCCCAAGCTTTGAATTTTCTAGGTGACCATAGATATGACTTAGTTGAAGTATATGGTCAAGAGTATGCTGAGTTTTGCATTGGTGTTCCAGATCCTGTAACAGAACCTAAGCAAATTTTATTAGAATTTCTTAGTACTTTAGATAATCTTGGATTATGGTGTGCGGATCGTGCAGCTCTTTATTCATTGGTTGAGATTGAAAAACTCAAGAAAAAAACAGCATATGATAGACACTATTTACTATTATGTCTAATATTTTCAGTTTTAGCACGAATAAGAGCTGTGATTGAAGAGGCCTTTGAAAATCATTCGGAACTAAATCAAATTCTTAATTTTTCAACTCCTAAAGTATTAAGGATGGTTGATATTTTGAGACAGATTCGACCAATTAATTTTGTTGATCCTAGGAAAAGAAAAGACAAGTTGGATAATGTCAATGAACTAAATGTTTGCATATTTAATCCTGATATTGTAAACGGCAATGATAAAAAAAATTCTGAATTGCAGCCTTATTGCTCTAATTGTTCATGTCATTCTTCCTTAAAAAGTGATGTACCAACTGCATTCCAAAAGGATGTTCTCTTGAATAATGAAGGTGATAGATGTAGTAGTAGTATTTGTAGCTTTTATGACACTAATGGTTTGGAAGAGTTTGAAGAAGGCTGTGAAAGCAAGACTACCTCTGTTAATAATGCACATTGTGCCAATTACACATTACCTGCCACATGTGATGAGTGTATTCAAAACGGAGATATCTTAAACCCTCTTGTACCTGAATCTGTATGTCCATTAATGGGTAATCTCTCTCTCAATGATGATAACAATGATTTCAAAGGTACAGGCTGTGATTTTGTACAAATTATGAAAAAGGAAACTATTTCTACCTCTTTATCTAATGGCTCTGAATGTAATTTAAATGAGTTTAGGTCATCTAATACCACTGATCTTGAATCAGCACCACCAGTTGATTTATTACCTCCAGACAATATAAGGAGTGATTCCTCTCTTTCTGACATGTCTACATCTAGTTATTCAGAAATGATATCTTGCAACTCAAATTTGTATGGCAATGCTGTTGTGAAAAGCTGCATTTGTCCTTGCCACTCCAACCTAAAATCAACAGTTGTTCAAGACAATTCTGAAAAATCTATATCTAATGGCTGTGCTTACAATGAATCAAATTTTCATTCCAGTAGTGATAATCTTTCTAAAACCGATGCTTCAAATGAGCTCAAATGTGTTGATCGGATTACAAATCAGAATGCAAATTTGAATAATGAAAGAAATATTGACAGTTTAACTTGTGATAAAAGCGGTATAGTGAATGGCCTGGAAATTGATAAATCTCATTTAAAAGTTACTGATTCAGCGGAATCAGAAGATGCATTGTTGCCCTTAAACCAAGTTAGTTATGAAGATTCAGAATCTAGGGGATGTAGTTTACAAGTCCTCCCTTCTGCCTCTAATTGTATTCATGAAATGGAAACTCATGCTTTTAAATCTGACGCAACTGAAAAGGAAATACCAAACACTTTATCTAAAACAGTAACTTCTGAGAATACCAATTTGATTGCTAATTCAGTGTTGACAAACACAAATACATCACAACTTCCCCATTCTTTTGGAGGAAGAACCAAAAGGAAAAGAGAAGATGTCAAAGGGAAAGTTAAAGTTCATAATCCTGATGACCCTGAATCAGTTTGTGCTTTAGTTTTTGTTAATCATAGAACTACTGCAAAAATTGTTTACAGACTTCTCAAAGAACTAAGTGATATTGGAGGGGATTTTGGCTGGTTGTTTCCTCAATACACTGTTGAATTATGCAAGAATGCAAATGAGGATCCTCGAGCTGCTGAAGCAGAGCATAAAAAACAAGAGGAAGTATTGAGAAGGTTTCGTCATCATGAGTGTAATATTTTAGTTTCAACAGCTGTTTTAGAAGCAGGGATTGATATACCTCAGTGCAACATGGTTATTCGGTTTGATCCTGCTTTGAATTACCCTTCTTATGTGTATAGTCGCGGACGTGCTAAAGGGCAGAACACATTTTATTTTCATTTGATTGTTAAGGAAGAAGAAGAAAAAGTGATATGTGATATAGCTTCTTATATGTCATATGAATCGGTTTTACTTAGCCAATGTGGAAGACTGGACAAAGGAACAGATGTTGAAGTATCAGTTGCAGAGGCTGATATATGTTTCCCGGCATATGTAACTTCTACTGGAGCTGCAATTACTATGTCCTCATCTATAAATCTTTTGAATAAGTATTGTGCTAAACTTCCAAGTGACACTTTTACTCGCTTAACTGCAATGTGGGAAATGGAAGCAAATTCAAAGAATTGTGAGGCAGAAGAATTTTCATGCACAATTATGCTCCCCATTAATTCTCCTCTTAAAGGTTTTGTCAAGGGCCCTTGGATGTCAAGTAATTCTCTTGCAAAAATGTCTGCGGCCTTAAAAGTCTGTCAACGACTACATGAAATTGGAGAACTAGATGATAATCTGTTACCAGTTGGAAAAGAGAGTATGCAGTTGGATGATCATTTGTGTGCTCCATTACCTGAT
>Proasellus_spelaeus_Dcr-1 ENA|HAFK01075945|HAFK01075945.1 TSA: Proasellus spelaeus, contig comp585521_c0_seq1
TTTCCATGTCATAATAAAGAAGGCTCTGAACATGTTTTTAGCTTCGATAATCAACCTAATTTAGAGTCTCATGCAGGACCTTCTCCAAGTATTATTCTTCAAGCATTAACTATGTCTAATGCCAATGATGGTGTTAATCTTGAGAGACTAGAAACAATTGGAGACTCTTACTTAAAATATGCCATTACTAATTATCTGTACTGCACATATACTCATAAACATGAAGGTAAATTAAGCTATTTGAGATCGAAACAAGTCAGTAATTTAAATTTGTATCGATTAGGAAAACGTAAAAGACTTGGAGAGTTTATGGTTGCCACAAAATTTGAACCACATGATAATTGGTTACCACCTGGATATTTTGTTCCCAGAGAATTAGAAGAAGCATTAATTGATTCTGGTGTTCCTGCTGGTCATTGGAATATGGCTGATTTTCCTGGATTACATGACTTAGGTAGTGAGGAGATCAGAAAACTTGTGCATGAAAGGTCTGAACAAATTAAATTTAATAATGCAGAACA
>Procambarus_clarkii_Dcr-1 ENA|GBEV01001878|GBEV01001878.1 TSA: Procambarus clarkii Pc_1895 transcribed RNA sequence.
ATGGTACATTAGCTTGGTGGGCCTCAGCTTCCCTCGGAGTGTTTATTTTAAACAGAACAGCCAGTCATGAAAGTGTAAAAAACAAAAAGGATGCATTTTCTTCATTGACCATTTCCCCACTCCCTAACTGAAGATTCATGATGATGAACCGGGTACAACCAGAAAATGTGCACTCCACTATATTTACTCCTCGGGAGTATCAGGTGGAGTTGGTGGACGCTTGCCTGCGACGAAACACACTCTCGGTATTGGCATCTCGCTCCACTCGTACATTCCTGATCACCATGGTGACCCGAGAGCTTGCTCACCTCACCCGAAGCAAGGACCAAGGAGGCAAGGGGCAACGAACTTTGATTACCGGGTGGTCAGGCCCAGGCCTTGTTCGTGCCGGGGAAGCCATTCAGCAGAACACCAACCTAGTCGTCACCACCTACACCACACTGGACCAGGTTGATAATTGGCCAACATCTCGCTGGAATCAAGCTTTTAGGGAGGCTCAGGTGTTAATAATGACCGTAGATGTGATGGAGCAAGGATTGCAAGCAGGAGTATTGCCACTAGACATGCTCAACCTTCTTGTCATTACTGATGCTCACCGAATGGCAACTTCTCCTACTATTGCAAAGATTCTAAGTCGATGTGGAAATTGCCGAATCCTAGGCATGAGTTCTCCTGTGTTGAGTCATACCTGCTCTCCACCACAACTTGAGTCTTTTCTTAATCACCTTCAGAAAGCCTCCTCTTGTAAAGTTGATACTGCCTCAGAAATAGTCACTGTATTAAGGTATGTAAATAAGCCTGTTGAGAAAATTGTGATGTGTCGTGATCCGTCTCCGGAGGAACGTCTGGAGGTGGAGCTGGAAGTCCGACGTTTAGTAGCGGATGCTCTGGGTTTCCTTGGTGACCATCGTTATGATCTTGTAGAAGTTTATGGTCCGGAATATCAAGAGTTCTGTGATGGATTACCTGATCCTAATAATGAACCGAGGCAAATCTTGATGGACTTCCTGGATGTGCTCAATAATTTAGGGCTGTGGTGTGCTGATAGGGCAGCTTTGTACGCTTTAGTAGAAGTGGAGAAATTAAAGAAGAAAACGGCTTATGATCGTCACTACCTCCTCCTCTGCATGATCTTCACTGTCATGGCACGAATAAGGGCTGTTGTGGAACAAGCATTTGATAAATACACAGAATTGGATCAGATCTTAAAATTTTCTACTCCCAAAGTTCTGCGTTTAGTTGAAATTCTTCGTCAGGTGCGGCCGCTCAATTTTATTGACCCTCGCAAAAGAAAAGATAAAGTGGAAAGTAACGAAATGGCTAGAATTGAAGCGGCTCCAACTGGAGGTGAAACTGTGAATGATGGATCTTTAGTAAAAGAAAATGAAGTTGCAATGGTCCAAGATGTAAAAGAAGAGAATTTGATTATAGAAGCCAATGCTAATGTCACATTAGGGGAACCATCAGTTGAGAATATAGCTCTGGAAGATCATACAAATATTCTTTCCCCAGACAAAATTTTAAATAATGTTGACTCGGTCCATGAAGAAATGAATAGCCAAACTTTTCAGTCTGTTGTAGAAAATTCAAAAAATTCATTTGAAAATACCGAATTTGATGGTAGTTTAGTCATTGAAAATGTATGTAAGACAGTTCCTAAGTCACCTAGTAAAAACAATCAGATATGTGATTACATTTTAAGTGAGAGTGTGCACAAGTCCCCTGGTAAATTAGCCCTGTTGGACTCGGCTGCCAGTGAGTCCAGTGTTCTGTCGTCAAGATTACTTGGGCAGGGGGCCGATAAGACGAAGGAAGCTGGTGGGAAGTCTTCGTGCAATGTGTGTGTGTCTGTCATTGAGGACTCTGGTGCAACTGGTGAGTGTGGTGATGGTGTGTCTGGTGAGTCTGGTGATGAGTCGGATGAGATTGGAGATGGGTCAGACGAGACTGGTGATCAGTCAAGTGAGACTGACGACGTGTCGAGTGAAATCAGCGATGATGTGTCGAGTGAAACTAGTGAAGCATCTGGCGAAACTAATGATGTGTCGGGTGAAACTAACGATGTGTTGGATGACACTTGTGATGTTTTGGATGAAATGGGCGATGTGTCAGCTGATGCAGAGTCGGATGCACCTGCCTCAAAGTTCTCCACAGAATGTACAATCAAGGCTGTGTCTGAGTCACATACAAGTGATTTGGAATGTTGTACTAATGGAATAGATATTAATGAATATATGGTCCCACTGTCAGGTTCTATGGAAGAAATTACTGCAAATAAGTTCAAAGAAAGTAGCAGATTTCAGAATGGTATCAAGCATGTGGGAGATAGTGTAGAGAATGGTAGCACTATGTTTATTGACAGTATGCAAAGTACAGTACAAATGGATCCTGATACAACACAAATCTCTTGCAATATATACGAAGCTATAAACAATAAGGAGAGTGAAGATGGCTCAGTCTTAGAAGACGATTTATGTAGGCTTAATATTAAGGAATCATCTTGTATAGATGGCTGTGAACTAGAAATTTTATTGGGCTGTGATCCATGTAATGGACATTTGAGTGCCAAAAGCGAACCTCAAGATACTGCCAAGTTACAAAATATTAAAAATGTAATACTATGCAATGGATTTGCACAAGGCGGTCATAAATGTTTGACATCTAGAATCTCAAAGAAGAATGTTGATTTGAAATTAAATGGCCACATTGACCTAGATGAGCATCAGTTAGGTTGTGAAGATGGAAGTGATAGTGTGTGTGTAGCAAAGGCAGGTATTGAAAGCTGTGACTCAGTACAAAACCAGTTTTGCATGGAAACTTGTCAACACAAAGATTCCTTAGCTGAAACTTCTGCTTTTCTTGCTACCTCTGAGCTGCCCACTGAGGCAGTTGCTGCTGCTGCTGCTACTCATGTCAGTACCACAACAAGTTCTCATAATGGAGTTATGCTTGAGGATAATGTTGAGCAAATGGATGCTTCAAATAACATGGAAGAAACTAAGGTTAATATAGAACAATCAGAGGTAACATCAATGCCAGACAATGCCACAACAAATTCTCATAATGGAGTTACTGTTGATGACAATGTTGAGCAAATGGATGCCTCAGATAACTCTGAAGAAAACAAAGTTAATGCAGAGGAATCAAAGATAACCTCAACACCAAACACATGCACAGCAAGTGTGACCAATTTTCCAGCTAACTCGGGTGTTGGTTTAAATTCAAACAAAGAAAAAGATCAGGCTGGATCGTCTGCCCCGGCGGTGTCCTCGGAGGCCGCAGCCATGGCTGACACGCTGGCATTGCTGCTTCCGAGTGGTGGTAAGGGACGTAAACGACGTGACGATGTGAAGGAGAAGGTAAAAGTCCACAACCCGGAGGATCCCGACTCTGTGTGTGGACTAATCTTCGTGCATCACCGTAATATGGCCAAAATTATATACAGACTCCTTAAGGAGCTAAGTGATATAGGTGGGGATTACGCTTGGATCTTCCCTCAATACACCGTGGAAGCCAAGGAAAGCGTGAAGGATGACCCGAGGGCTGCAGAGGCTGAGCATAAAAAGCAGGAGGAAGTTCTCAGACGATTCCGTCATCATGAGTGCAACGTATTAGTATCCACACGTGTTCTTGAAGAAGGAATTGATGTCCCCCAGTGTAATCTTGTCTTACGGTTTGACCCTCCCACTGACTATCGATCATACGTGCACAGTTGCGGTCGTGCAAGGGGCCAGGATACGTTTTATTTTCATTTAATCACCAAAACACAACAAGACAGTTTCCTTTGTGATATGGCAACATATTCTGCCTTTCAGCAGGTGCTGGTAAGTCGGTGTGGAAGCGTGGAAGTGGGCACAGACGTAGAAGTTATGGCCGAGGAGGCTAATAGTGCACATCCTCCCTACATCACTCCTGCCAGTGCTGCTGTTACCATGGCGTCAGCAATAGGGCTTCTGAACAAATATTGCGCAAAGCTGCCGAGCGACACCTTCACTCGTCTGACAGCCATGTGGGAAATTGAAGAAAGTGAAACTAATTCTGGCAAATACTGCTGTAGGATAATGTTGCCAATTAACTCGCCCCTTAAAGGAACTATTCAGGGCCCATGGCAAGAAAAGATGTCCTTGGCTAAAATGTCTGCTGCTCTAGAATGTTGCCGTATCCTACATCAGATAGGGGAATTGGATGACCAATTACAGCCTGTTGGGAAGGAAAGCATGAAACTTGATGACCATCTTTGTGCACCTCCAGCAGATGATCAAGTACCTGAAGGAATGCCTCGTCCAGGAACTACCAAGAGACGACAGTATTATTACAAGAAGGTTGCAGAATGTTTGACAGGAGAACAGCCAAAGGAGGAGCTGGATTTATATGTGTACAAATTAGACATGGTGCTGACCTGCCCTATACCAGATGAGCAAAACACGCGTGGCCGTAAGATTTATCGACCCGAAAAGTCTGCACGCTCGTTTGGCATTGTCACAACCAAACCCATTTCACAGGTTAGCGGTTTTCCGGTGTTCACGCGATCAGGTGAAGTTGTTGTCCATGTGCGTCAAGTAGGGAGGAGAGAGCGGTATACACAAGATCAGCTGGCAGCTTTGCAGTGCTTCCACAAGTTTACCTTTACTCATGTGTTGCGACTGGAGAAGTACCCTATAAAGTTTGACCCTACTAATGCAAAGACGGCTTTCTACATTGTTCCGCTTAACAAGTTAGTTGATGGGTGTGAGGACATTGACTGGGAGTTTGTTACAAAAATTCAGTTGGAAGGAGACCCGAGACCAGTTCCTCCTCTTGATGATGATAGAAAGAAGTTCCAGTTCGAACATAGCCTGTACGAGGATGCTGTTGTCATGCCGTGGTATAGAAATCAAGATCAGCCTCAGTACTTCTATGTGGCAGAAATATGTGCTCACCTCAACCCTCAGAGTGACTTCCCAGATGCTGGTTTTGAGACTTTTGAAAAATACTATTTAACAAAGTATGGGCTTCAGATTTGTAATTTATCTCAACCTTTGCTTGATGTCGACCATACGTCGGGCCGTCTNNNNNGAAAATCTGCAGCAAAAACAAATTTTGGTACCCGAGTTGTGCACAATCCATCCTTTCCCAGCGTCTCTGTGGCGTAAGGCTGTGTGTTTGCCCACCATTTTATATCGCATAAATGCTTTACTCTTGGCTGACCAGCTGCGGATATGTGTGGCGAGTGAAGTTGGCCTGGGGCTTCACATTCTCCCTTCAGACTTTTCCTGGCCTCCCTTGGATTTTGGTTGGAGCCTTGCTGATGTGCTGAAGAAGAATCAGGATAACCAAATGCAGGAGGAGAGTGCCGAAACCAAAACGGAAAACATTTCGAAACAAAAATCGAAGAAAGCCGAATCACTGGGTAGTGAATCCCCGCCCATAAAGAAAAAGATCACCAAAAATGGTATCGACATGGAAATAGGTACTTGGTCTAACGACATGGCCGTTGATCCTCCTACTCCCCCGTATGGCATAGATGATATGAATACTACAGATGATTTTGAGATTGATACTTTTGATCCAAATGTGGCTCTCCCTGATAATTTAACATTACTGGATGGGTTTACGACTGTTGACGACGATACAGAAGGAGAATTNNNNNNGTAGCTCTGGTTATGGAGGAGGCTACAATGGTTATGGTTCCTATGATGCTTATGGAGGTTATGGAGACTTTCAGGGCTTGGCGGATGATCTTGAAGGCTGTGAATCGGATGTTTCTTCCGATATGGATGATGATGACAAAAGTCAGGCAGAGAAGATGTGGGATGAGGAAGGGAGTAAAAGACGGGCAAGTATGGCCATTGATGAAGGTTCCTCTGATGAAGAAATTGATTTGCAGTGGCCCTATGAGGATGAAACAATTAGAAAAGAGAAAGAAGAAGAATTCCATCAGTTTCTTAATGAAAAACAAAGTTCAATATTAGGAAGTCCATGTTACCTGGCTGAGAATGACCCACTCATCATAGAGAAGGCACACAGAAAGATAACAAATGAAAATAAAACTTTATCAACAGAAAGAGAGAATTTACCTGTAGGAAAATATACCTTACAAGGCTGTGAACAAATATATTCCATAGGCTGTGATAACGCTCAACAAACTACCTCACCTGCCACAAGGATTGTCAACCGTACTGAGACTCTTTCTGTTGTTAAACTAGACAATGGTGCTGACTCTTCCTCTTGGATGAATAACTCTGGTGAAGCTTCCTTTAGTTTTGATTACCAGCCAGATCTCATAAACCATCCTGGCCCACCGCCCAGCATCATCCTTCAGGCACTCACAATGTCTAATGCAAATGATGGGGTCAACCTTGAGAGGCTTGAAACAATAGGGGACTCTTTCCTGAAGTATGCCATCACCACGTTCTTGTACTGTACGTATCCGCAACGTCACGAAGGCAAGCTCAGTTACCTGCGGTCCAAGCAAGTTAGTAACTTAAATCTGTATCGGTTGGGTAAGCGAAAGGGCCTTGGAGAGTGCATGGTTGCTACCAAGTTTGAACCTCATGATAATTGGTTGCCTCCTGGCTATTTTGTGCCACGCGAATTAGAAGAAGCATTGATTGACTCGGGAGTTCCTGCTGGTCATTGGAACATGGCTGATTTACCAGGACTTCATGATTTGGCTAGTGACGAGATACGGCGATTAGTTCAAGAGCGGTCGGAACAAATAAAGCGTAGTAAAACGGAGCACGTAACGAGTGAATTAATGGCCACACAAAATCCTCATGATTTACCCATCTTTATCCCATACAATTTGCTCACTCAACACAGTATTCCTGATAAAAGTATTGCCGACTGTGTTGAGGCTCTAATTGGTGCTTATCTTACAACTTGTGGTCCACGTGGTGCTTTACTTTTCATGTCTTGGCTTGGAATCAAGGTATTACCGTGTAAAGTGGACGAGGAATCTGAAACGGTTTTGCAAATTACTTACGGTCACCTGGAGCCACCTCAGTCACCTCTCTATCATTGTCCAGTAACGGATACTTACATGCAGCTGGAGTTGCTACTCAGTGGGTACACGGTATTTGAGGACAAGATTGGATACACATTTCGGGACCGTTCGTATTTGCTTCAAGCTTTCACTCATGCTTCATATTACAAGAATCGTCTTACCGACTGCTATCAGAGACTCGAGTTCTTAGGAGATGCTGTTCTTGACTACCTGATAACTCGCCACTTGTATGAGGATAAGAGACAGCACTCTCCAGGCGCTCTTACGGATCTGCGCTCGGCCCTGGTTAACAACACTATATTCGCATCTTTGGCGGTGAAATATGACTTCCACAAGTATTTTCGCCATTTTTCCCCGGGTTTGGACCGTGTGGTGAGGGACTTTGTTAAGATGCAGGAGGAAAATGGCCATAAGATCAACGAGGAATATTACTTCATGGAAGAAGATGAATGTGAAGCAGCAGAAGATATTGAAGTTCCTAAAGCGCTGGGTGATGTGTTTGAGAGTGTAGCTGGAGCTATTTTCTTGGACTCGGGTGGCTCCTTGGATGCTGTCTGGTCCGTGTACTATACCATGATGTGTCGAGAGATTGAGCAGTTCAGTGGCGTAGTTCCCAAGTCGCCCATTCGTGAGCTCTTGGAAATGGAACCTGAGACAGCTAAGTTTGGCAAGCCAGAGCGACTAGTAGATGGTAAGGTCAGGGTATCGGTGGAAATATTTGGAAAGGGTTCGTTCTCTGGAGTTGGCCGCAATTATCGTATTGCCAAGTCAACAGCAGCGAAAAGAGCATTAAGACACCTGAAGAAGCTTCAGATGATGGCCAGTCAAGGTATCTAATGTAAGTTAAATAAATCGGGGTCGTAAGAGCAGGACTCGCTGATAATATTATAATCATGTTTGAGATAACTATTCAGGAATATATGGATGAATTAGTTAAAATCTTCATATTTATATTATTAGTTTGAACATGTAAATTCCTGAAGATTGTACAGCTGAACGGCAACTTATTATGTTTCAGTATTTCTTGTCATTTTCTGGGAATTACCAAGATATGGACAATGAATTTGGGTAGTTAACCTGTGTTAGGAATTTATCGTCAAAAGTCAATTTTTTAGTGTATCCATTTTGATGAAGTTGTATCAAATGTGCATCCAATTTTGTTTATAATTTGTTACATATTAAGACTGTAATTGTTGTAATTGGATTATTTTTCAGTATTAAATGTAAATAAGCAACAGTTTCATTATATTCAGTCAATGGATGTACTGTACATCCCAAGAGTACAAAAATGCATATAAGCTAGTGAAGATTCAGTAATACAGATAAAGACTGTACTAGAGTCAAGTGCAATTGACATTCTTAACTAATGCCCAAGAAAATTTTCTTAAGACTTATTTTAGTACTTTGTATTTTATGTGGGTAGGAAATGGCACAGGGTTAGGAGCATTCTTTAGGTGTTTTGGGCTACATTGTCTTTTAGCAAGCATTAACTAGGTCACAAATGTTTTATTTTGGGGGAAACGACTCCGATCTTTACCGTGATCCCGTGGCCGTGAAAGTCGCCCACTCTTCCCGTGATCCATTCAGTGCAGCGGGCAGTTATACAGGTTGTTAGAAGATGGTTACGAGTCTTTTCTATATATATTTATATCTATGTACATGCAGTATATGACATTTTGGTGCGGTATGGGGAGTTTTAAGTATGATCAGCTC
>Scylla_olivacea_Dcr-1 ENA|GDRN01050998|GDRN01050998.1 TSA: Scylla olivacea Ref_Crab_Transcript_51144_3281 transcribed RNA sequence.
CTGGATTTGAGACCTTTGAGAAGTACTACCTCACCAAGTATGGCTTGCAAATCTGCAATCTGAGTCAGCCATTATTGGATGTTGACCACACCTCAGGTCGTCTCAACCTGCTCACCCCAAGACATGTTAACAGGAAAGGAGTTGCTCTGCCAACTACTTCAGAGGAGACCAAGAGAGCTAAACGGGAAAACTTACAACAGAAGCAAATCCTGGTACCTGAACTGTGCACTATTCACCCGTTCCCAGCATCCCTGTGGCGTAAGGCTGTGTGTCTGCCCACCATTCTGTACCGCATCAATGCTCTTCTCTTGGCAGACCAGCTCAGGATCTGTGTGGCACAGGAAGTTGGTCTTGGTCTGCAGACACTTGATCCCAGCTTTTCATGGCCACCCTTGGATTTTGGCTGGAGCTTGGCTGATGTGCTGAAGAAGAGCCAAAGCAACCAGGAAACCTCTGAAGTGGACCCAAAGACCAAGGACACCAACACTAGTTCACAGAAGTCAACTAAGAAAACAGAGCCAGTAGAATCAGTCGAGTCCCTGTCTCCCAAGAAGAAGCCAGCCCGCAGTGGCTCCGACATGGAGATAGGCACATGGTCCAATGACATGGCAGTGGATCCTCCTACTCCACCCTTCACTGAAGATGACCTTAATGGATCTGATGAGTTTGAAATTGATACCTTTGACCCTAATGTTGCTCTGCCAGACAATTTAACACTGTTAGATGGCTGCACTGGGGGAGATGATGAAGTAGAGGGAGAGCTTGGAGCTGACTGGGGTACTGGCCTGACAGAACGCCGCACCAAAGGTTCCTCCTCTAAGAGTAATGCTGGGGGAGGAGAAATATTCCGTGTTGGCTCACCTTCCAACTTTGAGATTGATGGCTGGGATATGTTTGGAGGGTCAGGAGGGGCAGGTTATGGGAGCAACTATGGTGGATATGGATCTTATGATGCCTATGGCGGCTATGGAGATTTTGAGGGGCTGGCAGATGACCTTGAAGGTTGCGAATCTGATGTGTCCTCAGACATGGATGATGATGACAAGAGCCAAGCTGACAAGCTATGGGATGAGGAGGCCACTAAAAGACGAGCCAATACAGCTATAGACGATGCTTCTTCTGATGAGGAAGTGGATCTGTGGTGGCCCCAGGAAGAAGAAGAGGTGTGTCTGGCCAAAGAGGAGGAGTTTCAGCAATTGCTGGAAGAAAAGCAGCAGGACTTGTTGCAAGGATCCACTTATCTTTCTGAAAGTACCCCTTTGGTGGTGGAGAAAGCACACCGAAGGCTGGCTGTGGAACAAAATGTTACTGCATCTATAGAGAAGGAGAGTGTAACTGTGGGAAAAGCTACAATACAAGGCTGTGAAATGCTATCTTCAAAGTGCTGTGATAATGCTCAACAATCTACCTCACCTAAAACTGCGATTGTGAACCGCACTGAAACTCTCTCTCTCACAGAGTTTGACAAAGGTGCTGAAGTTCCTCCGTGGAGGAATTCCCCTGATGAATTATCCTTTAGCTTTGATTACCAGCCAGACCTCTTGCATCACCCAGGGCCACCTCCCAGTGTCATCCTCCAAGCACTCACCATGTCCAACGCTAATGATGGAGTTAACCTGGAGCGTCTAGAAACTATTGGAGACTCCTTTCTCAAGTATGCCATCACCACTTTTTTGTATTGCACTTACCCCCACCGTCACGAAGGCAAGCTGAGCTACCTGCGTTCCAAGCAGGTCAGTAACTTGAACCTTTACCGTCTTGGCAAGCGCAAGGGTTTAGGAGAATGCATGGTGGCCACAAAGTTTGAGCCACATGACAACTGGCTGCCCCCTGGCTATTTTGTGCCCCGAGAGCTGGAGGAAGCACTTATTGACTCTGGGGTTCCCGCAGGCCACTGGAACATGGCAGATCTGCCGGGGCTGCATGACCTGGCCAGTGATGAGATCCGCCGGTTGGTACAGGAGCGCTCTGAGCAGATAAAGCGCAGCAAATCAGAACAGGTAACTAGCGACTTGATGGCTACACAAAACCCTCATGACCTACCCATTTTTATCCCCTACAATTTACTAACTCAACACAGCATCCCTGACAAGAGTATTGCTGATTGTGTTGAGGCTTTGATTGGGGCTTATCTGACTACTTGTGGGCCTCGTGGTGCTCTACTTTTCATGTCCTGGCTTGGCATAAAGGTGCTTCCTTGCAAGTACCAGGAGGACTCTGCCACCTCAGCACCTCAAATCACATATGGTCATTTGGAGCCTCCACAGTCACCACTCCACCAGTGTCCCATCTCCACCACAGACCTGCAGCTGGATCTTCTCCTCAGTGGCTACATGGTTTTTGAGGAGAAGATCGGCTACACTTTCCGGGACCGCTCCTACTTGCTGCAGGCCTTCACTCATGCCTCCTACTACAGGAACCGCCTCACTGACTGTTACCAACGTCTGGAATTCCTTGGAGATGCTGTGTTAGATTATCTGATAACCCGCCACTTGTATGAGGACAAGAGGCAGCACTCTCCTGGAGCCTTGACCGACCTGCGATCTGCACTGGTTAACAACACTATCTTTGCCTCACTTGCTGTCAAGTATGACTTCCATAAGTACTTCAGACACTTTTCTCCTGGTCTGGATCGTGTTGTGAGGGACTTTGTCAAGATGCAGGAAGAAAATGGCCACAAAATCAATGAGGAGTACTACTTCATGGAAGAGGATGAGTGTGAGGCAGCAGAAGACATTGAGGTGCCAAAAGCTCTTGGAGATGTGTTTGAAAGTGTGGCTGGGGCCATCTTCCTTGATTCTGGGGGCTCCCTGGATGCTGTGTGGTCGGTCTACTATACCATGATGTGCAGAGAGATTGAGCAGTTTAGCGGCGTGGTTCCCAAGTCGCCTATCCGAGAACTGTTGGAAATGGAGCCCGAGACGGCCAAGTTTGGGAAACCAGAGCGCTTGGTGGACGGCAAGGTAAGGGTGTCTGTGGAGATTTTTGGGAAGGGCTCATTCTCAGGTGTGGGACGCAACTATCGCATTGCCAAGTCTACGGCAGCCAAGCGTGCTCTGCGCCACCTCAAGAAGCTGCAGATGATGGCCAACCAAGGCATGTGAAGGAAGGAACCTTCCTAATAAGTTCAAAAGTTGCTTAATGTGACAGCCCAGTGTTTGATACTGTTTCCAGTGACTCAAAGCTTAGTGAATCCCAACACTACCATTAGCTTTTTATATCTTTATAAGGAAATGTGTGTGTACGTGTGTGTTTGTGTATTTGTGTGTGTGTGTGTGTGT
>Talitrus_saltator_Dcr-1 ENA|GDUJ01058734|GDUJ01058734.1 TSA: Talitrus saltator comp95506_c0_seq1 transcribed RNA sequence.
CTGATATTGAAAGCCACAGTTCTGCAAAAGAGGAGGTCTCCTGCGAGGAACAACAGATCGCTTCATGTTCAGTCCAGGATGAGATCGTAGAGGAGGAAACAATTGATAAAACTCATGATGTCACAGATTTCAGTAACGACACAACTAGAAGTAATGAGATGACTGTTGCTCAAAAAGACTCAAGCTCAAGTTTTGGTATGAACTATTCCAGTTTGAACCAATCAGTCACTTTAGACAATATGATGATATCTTACGTTAAAAAGGAATCCACTCTTTACCCAGTGGGTGAAGAAAAGCAGCTCTTTAGTTTTGACTTCCAGCCTGATTTGAGCGGGCACTATGGTCCGTCTCCGAGCGTCATATTGCAGGCACTCACTATGTCCAATGCAAACGATGGCGTCAACCTTGAAAGGCTGGAAACGATCGGTGATTCGTATTTAAAGTACGCCATTACCACCTACCTGTACTGCACCTTCCCTCAGCAGCATGAGGGCAAGCTCAGCTACTTGCGCTCTAAGCAAGTCAGTAACCTAAACCTGTATAGACTGGGCAAGTATAAGGGTTTGGGCGAGTGCATGGTTGCGACGAAATTTGAACCCCACGACAACTGGTTGCCTCCGAGCTACTATGTGCCTAGAGAACTTGAGGAAGCTCTCATTGCCTCAGGCATTCCTTCAGGACACTGGAACATGGCGGAGTTGCCTAACCTGCATGAGCTTTCAAGCGAACAAATAAGAGTGTTGGTGCTGGAGAGGTCGAGGCTTTTGAAGACTGCAGAATCCACTGAAGTGCCGTGTCCAACAGCTCAATACTGGCCTCCAGGATCAGGTCAGATTGACATGAGACGACCCGAGGAACTGCCCATTTTTATTCCCTATAATTTGTTGACTCAACACAGCATCCCAGACAAGAGTATCGCTGACTCTGTCGAGGCGCTCATCGGTGCCTACCTAACAACGTGCGGACCTAAGGGGGCCCTTCTCTTCATGTCTTGGCTTGGCATTAAAGTGTTGCCCTGCACCTCTACTGTAGACCCAACCACTGGGAAGGAAAAAATAACATTCGCTCAAGTTGAAATACCTGAATCTCCGTTACACATATCTAAATTAGTAGCACCGTCAGATTTAGCCTACTCTCCGTGGACTGTAAATGATACCAACAGTGGCTGGAATCCCTCGTCTGCCGGTGAGAAAAAAGATGACTCATGTCAAATCCTTCAGAGTTCTGACTCAGACTCATTCATGCAATTGAGTGACTCTTCGGCTACGACTCGCGAGTATCAATCGCCCCTGTTTGGTTGTAGCGCTCAAGTACCTTATCCTGTACGTTTGCCTGACCATCAACGCGATTTAGATTTGCTCTTGACGGGTTACAGTGAGTTTGAGCGTACCATTAACTACACCTTCCTGGACCGAGCGTATCTGCTTCAAGCCTTCACTCACGCTTCATTCTGCCGCAACCGCCTCACGGACTGCTACCAGCGACTAGAGTTTCTGGGAGACGCCGTGCTCGACTACCTGATCACGCGACACCTGTACGAGGACTGCCGCCACCACTCACCAGGGGCCCTGACAGACCTTCGCTCTGCGCTGGTCAACAACACAATCTTCGCGACGCTGGCTGTGAAGCATCGCTTCCACAAGTACTTCAGACACTTCTCTCCCGGTCTTGACTCTGTCATACGTGACTTTGTCAAGGACCAGGAAGCCAACGAGCACAAAATTAACGAAGAGTACTACCTTCTGGAAGGAGAAACAGAAGCAGACATTGTGGAAGACATCGAAGTTCCGAAAGCGTTGGGCGACGTTTTCGAGAGCGTGGCGGGTGCTATCTTTTTGGACTCGGGGTGTTCTTTGGACGCAGTGTGGGGGGCGTATTACCCCATCATGAAGGGCGCAATTGATCAATTCACCGCCGTGGTGCCCAAGAGCCCCATCAGGGAGTTGTTGGAGATGGAGCCTGAAACTGCTAAGTTTGGCCGTCCCGAACGGCTCGTGGATGGCAAGGTCCGAGTGAGTGTAGAAATATTCGGCAAGGGGAGCTTCTGTGGTGTGGGTCGCAACTACCGCATCGCCAAGAGCACCGCAGCAAAGAGAGCTCTCAGGCACCTGCGCCGCAACCTGCCGACCGCCGCCACCGTCACATCGCCTTGAGCTGCGCCCTGTCTACTCGCCAGTACTGTGTGCATTGCTGTGTCCAGCCGTGTTCAACATTGGTCGTACACAAATTTGGGATGTTTCCCATTGAAAACAAATTGTTACTTCTACACCCCTTTGTTGATGTTGTGTTTTACCCTCAGACACGGAAGCTAGCTACAGTTAGCGGATTTCATGGATGTACAAGAATTTACAGCTTGTGTGAGTCTCGCCAAAAAATGCTAATTTCTGATAAGCTACATCTAGGCAAAATAACATTAAAGGTATTATGTTAACTTCAGTTAAAACTTAATTTAAGGTTTTCGTTGTACATGCTGTACGTTCGGGCCTGACCTCTATGGGCGCAGGAAAATTTTGTCCTTGCTGCTTACTCTGAAGTTAAAAATTTCGTCTTTCACCATAACAAAGAGCTGTGCCTATCTCTATTGTCCGCCCAATGCCGTGAAGAAATTTATGTGGGGCGAAAGATTTTGGTCTATTGTGACTATTGCTGCATTCATCGTCCTCCTGTCTGTGCTCTCTTCGTAATTTAATTTTACAAGATCATATTTAAGGCAATTTCCGATGTTAGTATGAATTTACAAAACTGGCTCAAAAACGCATCTAAGATAAGTATCGTAAATATTTCCGAAGTTCAAGAGAATGAAAACCTTAGTATTTGATTTTCATGTGTGGGGTGCACTTGAACTGATGATTTGAAGTTCATTGCCCTGGCTTGCAGTCTCTGGATCTTCATTTGTACCTTGCTAGTTCGACTCGTCCAGTATTAGTTGCATCCTGGTTAAATGAACCAGGGTGTTCAGTTTTCGTTGTGGCTAATAATTATGGTTGGTGTGGGAAATATCGTAATTTAATATGAACTCATGCTTAAGTAAGTTATTTCTTCGACTAATAGGATTTGTGAGAGTGGGATGGATGTTCGTAAATTTTGTAATACCTGAAAACATGTTTTTGGATTAAATTATTTGTATTTTATTATGAACTTAGGAAGGAAACGTATTATCTTCTCGCTCTTTTTTCCCCGGTTGATGCAAGCATGTGTGCGTTTTGGCAAAGAATATTTGTTCTTCTAAAGATAGACGTAGAACTGTTCGACTGACTCGAGTTAGTGACTCTCCGTGAAGTAGCTGCAGAATTGAGAATAAAGCGTCAGCAACCTGGAGTTCAATGCTTCTACGCTTAGGAGAACGTTGTTAGAAACTCGTTCGTATTTTATTTGACTTACAGTCATAGTTCAGTACCCTCGAGGGCCATAGGGAATAGAGTTAGGTTAGCTAGGTTTGTGTCTCCCACGCCATGGGGACTGGCGTCCCCCGGGGCACTGTTGGGTTACCTCAG
