# Supplementary material for: Comparative genomic analysis of innate immunity reveals novel and conserved components in crustacean food crop species
Source: BMC Genomics. 2017 May 18;18:389. doi: 10.1186/s12864-017-3769-4 (PMC5437397; doi:10.1186/s12864-017-3769-4)
Supplement: Supplementary file 24 — Fasta files of all sequences. (ZIP 3690 kb) [file 12864_2017_3769_MOESM25_ESM.zip › Additional file 12/33 Dicer-2.txt]

>Asellus_aquaticus_Dicer-2 ENA|GDKY01007725|GDKY01007725.1 TSA: Asellus aquaticus Contig_7803endoribonuclease transcribed RNA sequence
ACGAGCGGCCAGTATCAACGCAGAGTACATGGGGGCAGTTCTTTGCTGTCTAGCGCGGCTTACAGTCGCATCTTTGGCAGTTCCTTATACATATAAACAGCAGTTGTCTTTCCTCACAGACACGATCTATACACGGAGGCGCCGTTATGATGTTTTACCTTCGTTTGAACTAATGTAACGACAGCAAATGAATTTTCGATTAAAATTTTTAAGTTAAATATCGTCATCAATAGGAAAATTTGATACAAAATACAAGACATGGCGGACGAGGGAGCTGAGGCAAATTTTGTTCCAAGGGTATTTCAGACCGAACTCTTCGAATACGCCCTAAAGAAAAACTCTATATTGGTTCTTGGGACGGGATCTGGCAAAACCTTCATATCTATAATGCTTATAAAGGAATTAGGCGACGCAATTAGGGGGCCGCTTTCCAAAGGGGCTAAACGAACTGTGTTTGTAGCTCACACAGTCCCTCTAGTTCATCAACAGGCTGAAGCGATAAGGAAACACACTG
>Astacus_astacus_Dicer-2 ENA|GEDF01037616|GEDF01037616.1 TSA: Astacus astacus TR36970_c0_g4_i3 transcribed RNA sequence.
GCAACAGTGAGGGAGAGTGACAGGGATGGCGGGCGCCCTGAACAGAATTGTGATGGTGTACCAGGCACTAGCCCTTTATACACTGCCTCCGGCGGCAGGCTGAACCTTTACACCGCTCCCGGGACACTACCTCGCTACACCTCACTCATCAGTGGTAATGGCAGCAGGTGTGCATACCCAGAGAGATGCTTCAGAATTTGCTGCTAGATCATACCAGTTGGAGTTGTTAGAGCATGCCAAGAAACAGAATTCCATTCTTGTTCTTGGTACAGGATCTGGCAAGACATTCATATCTATTCTTCTTATCAAGGAACTTGCCGAGCAGGTTCGTGGGTCGTTGTTTGAGGGCAGCAAGCGTACAGTGTTTGTTGTGAACACTGTTCCTCTGGTCCACCAGCAAGCATTTGCAATAGAAAATCACACAGGACTAAATGTTGGCAAATATGAAGGGTCAATTAGTATAAAAAAATGGACTGATGCTCGGGAGGTTAAGATGATGATGCAAGGAAATAGAGAGAATAAAGAAGGGATGTGTTACAACCCATGGACAGAACACCTCTTGTCAGACAAGAGCATAGCAGACAGCGTTGAAGCACTGATTGGAGCATACCTGCTTGTTGGTGGCAGCGAGGCAGCCATAAATTTTCTTCACATGTTGGGTATTGGTGTTTATAATGTTACATTGCAGCATTTCTCGATGGCAAGTTCCGCCATGTACCAGAGTCCATCCATGGGCAGCACAGGATCTTGGGGTTGGAAGACAAAACCAAGTCTACAGCAAGTTCAGCATCTTAACCAGTTAAGCAAAGAAAATTATCTAAGAAACCAAAATACATCAAAATGTTGCCACCAACAAAAAAGATCAAAAATAAAAACTAATTCCAGTGAACCGCAAAATAAAATTTTGGGAAGTACTAAAAATTTAATTCAAATTGGGGGAGGCTCTAAAGGCAAGAGTGTTTTTAGAAACAGTGAGAAACTAAATTATTTTGTGGAACCTGAGCTGATGAATCCTGTTAATAAAATTTCAGACATTTTAATTTCTAAGTTGCCATCTCAAGCAAACTTTGGAAAAGAGATAAAACAACCTTGTCCAAGTTTTCTCTCAAGACCTGAAATTTTATCTTGCCAATTGCCAATTCAGTCTAGTCAACAAAAAATTAGAAAAACTGCACACAAACCATTGAATTTAAATTCAAAACTGTCAAAAGTAATAAATCAACCAAATGCAAAACCATTAAAAGATGCAATGTGCTTCCTTTGCTGTAAAAACATAAAAGAATATAACTTTGAAGAACATCTGTTCTTCGGTACAGTCAGGTGTACACAGTGTTATGAGGAGATTTTGGATTGCGACCAATTTCAGTTAATGATAGTTAACAGTAAAATGGGGATAATGTCATGTAAGCACTCATTACAATACCGCATGGACCCATTTGATTACATAAGTGCAAAACTCTTGGATGACTCCACTGGCTGCATGAATGGTTCAGTTGTTCCCTCGTATGTGCTGAACAAACTTTCATTATATGTAGGCATACTGGATGTCCTAGAGAATAAAGACCCGTGGAAGTCAGCAATTTTTAAATGCAAAACGTTATTGCCGTCTGTTGTCACAAAGCCATTAGAAAATATTAAGGCATTGTCCAACTCAAATACTGATATTGTAAAATCTATACCAGTTACACCACTAACACTATCGCAAGAAAATAGCTATAGCATGGAAAAGGGGAAACTGTATACATGTGGCAAAGACAGACTTCATACAATGGGCAAAAAGACATTTCATGACACAAAAGGCTTCGAAATCAGAGAAGACATTTGTTCACCAATGAAGCATAATTGTTACAAAAGGCAAATTACTGAAGATGATGTGGAGGATCTACTCTTGTCTCGTAAATATGGCTTTGAACAGCTGGAAGAGTCAGTAGGGTATGTTGAGGTAGCAGATTACTGTAAGTTGTCCTATTCCAAGTCCGTTAAAAAGCCTAGACTTCATAAGAAATGGAAAGGTATAAAATCTGATCTGAGCCCCATGGTTATAGAAAAAGATCAGCCTGAAGAACAAACCACTGAACATATTGAAACTCCAGCTAAAGGTTACTATTATGTTGTTCGTCAAGCAATTGAGGAATGCCCAATGTGTTACACAGTTTTGTGTCCCTCAGAATTTACTGTGAATGTTAACACATTTCTCATGACTACAGTTTGTAGTTATTGTTTCCTAACTATATATATAGTTCTTGAGAGTCCTGATGGTGTTTCAATTGTGACAGAAGGTTCTATAAAGTCACAACAGCCTTCATCTTCTATTGAAAATATAAACAACGGAAATATACGAAGTGAGCAAAACCTGTGAAATCCTCAATGGCTGAAGATTTCTTTGCAAAATAGAATGTGTATTGACACTGTAAATAAAACAAAGGTTACATTTTATTCATGCACTGAATATAGTTTATACAGTCCAAAGATCTTTTGTAAATAAATGGGTGCTGGCAAAATACTTCACCTGGGTGCTAAATGAGATCAAATTCATTATATAAATTTTGTACTGCATCATAAAATAATGTATGAACTGTACTGTAATTCACTATGATTTATCCTACCATGTATTATCTCACCTTTGTGTTGGTTAAGAAACATGTGATGAAAATAAAT
>Astacus_leptodactylus_Dcr-2 ENA|GBEI01018913|GBEI01018913.1 TSA: Pontastacus leptodactylus Pl_CLC_18951 transcribed RNA sequence.
CTTAAGAATAGTGATTGTAGTATGTACAGTATGACTGACGAAGAAATGCTGGAGCAGGCCCTGGCCATGTCCCTGGAGCAAGAGGCAATAACACTGAAGAGCGATGCCAACATAGGCAGCTCTGCTGGAAGTTCCACAGTTCGCAGTGGTTCAGCAGGTAGTTCTGGCATGGGAATGGGTTCAGGCACCAGTTCTTCATTTACAGCCATTCCTGATGTCACTGCAATGACTGAAGAAGAACAGATAGCATATGCTATGCAACTTTCCATGCAGAACTACAGTGGTTCTGCAATCAATATTGCCAATCCACACAACAACACTCAAATCACTGATGCACCTGACAGCCCGGAAGATAAAAGAGATGGCTCTGAGTTTGCTGCCAGATCGTACCAGTTGGAGTTGTTTGAGCTTGCTAAGAAACAGAATTCCATTCTTGTTCTTGGTACAGGTTCTGGAAAAACTTTTATATCTATTCTTCTTATCAAGGAACTTGCTGAACAGATCCGTGGTTCATTGAAGGAGGGCAGCAAGCGTACAGTGTTTGTTGTGAACACTGTTCCTCTGGTCCATCAGCAAGCTACTGCAATAGAAAATCACACAGGACTAAATGTTGGCAAATATGAAGGGTCAATGGGTGTGGATTATTGGACTGATGACCAGTGGGATGAGGAGCTGGAAAAAAATGAAGTATTGGTGGTGGTTGCACAAATATTTCTTGATCTAATTCTTCATGCCAGGCTGCCATTGTCATCAGTGAATCTCATTATCATGGATGAATGTCATCATGCCACAGGGTTCCACCCTATGCGAGAGATAATGAGACAGTATGACACACTGAAAATATCATCCTCTGAAAAATGTCCTAGAGTTCTTGGGCTTACAGCTTGTGTCATTCATCGTAAATGCAAAAAGAAAGATGTGTTGAACATGATGAAAAACCTGGAAGCTGCGATGGATTGTGCATTAGCGACGACTACAGATCAGGAAGAAGTTATTAAGTATAGTACTGGTCCGAAGGAGAGAATAATTTGTTATGGGTCTGAAGAAAGTACAGAGTACCAGGATACAATTCTTGCTCAGTTACAGGGAATCGTAGAAGATGTAAAGGAACTAAAAGATATAGAAAAGAAGTACAGAAAAGTGGTAAATAAGAAAATAGAGAATATTAGGCATATCATGTGTACTCTTGGAGATTGGTGTGTGGCTCGGGCAATCATGTATGAGATAGAACATTTTGACGATATTGAAAAGATAGAAGATGTACCAGCAATTCGGGAATTGATGAGTTTGCTCAGCACAAGGTTGGAAGAAATATATCAGTTTTGTATAAAAGAGGAATCTGCCATGAACCCTCTTAGTCATGTTACCAAGAAGGTTAAGAAGTTATTTTCAGTGTTTCGTGCATGTAACGGAGAGGTATATGGATTGATCTTTGTTGAGAGGAGAAACACTGCCAAGATCCTGTATGATTTACTGTTGGAAGCTGCTAAAATGGCTGATGATCTTTCATTTATAAAGCCTCTGTATGTTGTTGGTTCAAATACCCGCTTGGGTACTGATATTCGTTTGGCTCAACTAGAACTTCGCAAGCAGAAAGAAACATTAAACAAGTTTCGTAATGGGGGTTGCAATTTCATAGTGTCAACTAGTGTCTTAGAGGAAGGTGTGGATATTAGGAAGTGTAATATAGTTATACGCTTCGACAAGCCAATGAATTATCGGGCATATGTACAGTCAAGGGGGAGAGCACGTGCACATCCCTCTAGGTATTTACTCATGGTGGAGGAGAAAGATCTGAAAGAGATGCTAGAGACAGTGGAAGTGTATAGGGAAATTGAAGCATCCTTGACAAAATTATGCCACAATCGCCAATTACCTACGAGTGAAGAAACNNNNNTTCCTCCTGAAGGAGTCAAGGATGGGGAACCTGAACCTGGTACAAAGAAGCGACGTCAAGTCTATGATAAGGAGGTGTGTGAGGCCTTTACCCATTTCCATGAAGGACACTACAAGCTGTATTCAATTGTCATTCAACCAAAGGGCACACCCCTTACTGATTTAGTAATAGATTCCTCCAAGAGTGATGTAACCATGGGATTGATTTGTAAAAAAGACTTGATCCGTTGTCCGTTCCCACTCTACTTTTCTAAATGGGGGGAAGTGGAAGTAAAAGTGAAATTTGTTAAGGAACTTGTAGGACAAAGTCCTGAGCAACTGAGGAAAATTGAACACTTCCATAAGCTAGTTTTTGAGACTCTGTTGAACATCAATACCTCAGTATTTGTTTTTGATCCTAAAAGCTCAGGGGTATTTATTGTACCAATAGGAAAAACAGGCACAATTGACTTGGATGTTCTAAATCAGATATCCCCATTGACATCTCTAAGATTGCCCAATATGTGTAGATCACAAACGGGAAGTTTCCATTTTGAGAGATCTTATTTTGAGGATGCTGTAATTTACCCAGTGTATGTACAAAATGCTGACCTGTTTTATGTTACCCAAATATTGAATGATTTAAATCCACAGAATGAGTTTCCTGAATCAAAGCAAATATTCTCTTCTTATGCACACTATATCTTTGAAAGATATGGTAAGAAGACCACTAACATCCAACAGCCTTTAATAGCTGCAAAGCACTTACCAAGAGAGCTGAACTACTTGAAAAAGCTGCCAGACTCTTGTAAGATGAGTAATCAGAAGACTGGACGTGAACCTCCCAGGTATATTCCTGAGCACTGTGTCATACTGCCTTTGAAAGCCTCTCTCTGGTGGCAGATAATGTGTATTCCCTCAATTCTTCATCGCCTCAATAGCTTAAACTTGGCTCATCATCTGAATGTT
>Bragasellus_molinai_Dcr-2 ENA|HAEM01071583|HAEM01071583.1 TSA: Bragasellus molinai, contig comp75581_c0_seq1
GATATTGTTAAATTTTACACCACAAGGCCAGAAGAAATTATTGTACAATTTGCGGAATCTGAGTTTAATATTGATTCTGTGAATGTTTCATATAAGAAAGTAGATGAACTTAAACCACTTTTAGTTCAAGTTTTAAATACTGATGAAAATTATACAGTGAATCACTTTTATGCAAAATTTAAAAGATTGTTAACAGTGTTAAAAGAACTAGCAGATGATGATGTTAGAATTCTTGTTTTTGTTGACACTAGAAACAGAGCTAGATTTGTGCATAATTTGTTGCTCAAAATGAAGGAAAGTTGTACAAGCCTTCAATATTTGAAGCCAGAAAGTGTTGTAGGAGGATCTTCAAAGGATGATTTAAAATTGTTTGGCCAATTTGAGAGCCAAAAATCCATTTTAGCTAAGTTCCGTAGAGGTGAATGCAATATTATTATTTCGACTAATGTGTTAGAAGAAGGAATAGACATTCAAAATTGTAATGTTGTTATTAGATTTGATAAGCCAAAATATTTTTCATCATACATTCAGTCTCTAGGTAGAGCACGAGCTGTACCATCAAAATTTATTTTGTTGACTGAAGAAAATGAAACGTGCTCTGTCACAAGTAACATTAATGATTTTAAAGAAATTAGTAAGCAACTCATTCAAGTATGCCATGAAAAATCACTTCCGAGTAATCAAGATATACATTTGCTTAATTGTACTAATAACAATAATTATCGTAATCTGTCTTCAAATTGTTTACCGAGTGACAGTGAAGCATCTAATTCTGCATTTCAATGTCTTAAAAATTACTGTGATAATCTTCCTCAAGATAAATTTAGTAAGCTGTCTGTGACTGTCAACACAGTTAATGTTGATGGAGGCATTAAAGCTTACCTTCAGCTTCCAAGGAATGCTTCTATAAAGTATTTTGTCTCAGGTAAAGTTGAATCTAATGAAAGATCTGCTATAAATAATGCTGCAAAGAATTTGTGCAATAAATTACGTGAAATTGGGGAATTTGATGAGCATTGGTTGCCTCATAATTTAAAACAAGACATTCAGTATAATAATGCTTTTACTGGTGCTAGAGAAACTAAAAGAAAAGAAAATGATGAGCCGCAGGTTGGTTCAAGGAAACGACAAAAAGTTTATAAGAGGAGAATGTGTAGACAATTCCAATATTCTGCTAAAATGAGATGTATGTATCTTCATTACATTAATTTTACTGTTGATGCCTCTTTCTTGCTGAACAAACAGCAGCTTGGCATTCTATGTGCTGAGCGTATTGATTGTTGTAAATTTTCTCTCTATCATGGTAAGGACGTAGAAGTTAAAGTGAATGTTCAATTTATTCATGAAATTTCATTGACTGAAACCAATATTATGGACCAGATTAAGCATTTTCATAAGATTACTTACATGTCTTTGCTTGACATTAGTAATGTTTTATTTACTTTTGATACAGATCATGCCGTTCTTTTAGTTCCTTTGACATCAGAGAGAAAAATTGATCTGAGTTTTTTGGAAACTGTAGCTAACTTTTCCTCACTCGATGAACTAGCATACTTTGAAAATAAGGAACCATTTTGTTTTATGGCTTATGAATACGTGGATTCAGTGGTAATACCATTTCATAGGAAATCTGAATACTTTATGGTTGAAGCAATACTTACTGATAAGACTCCTCTCTCAGAGTATCCATATAATGATAACTTTGGTAGTTTTAGAGATTATTATTATAGTCATTATAATTTGCATGCCAGTCTTTCTACTG
>Bragasellus_peltatus_Dcr-2 ENA|HAEN01014327|HAEN01014327.1 TSA: Bragasellus peltatus, contig comp21781_c0_seq1
TATAAATTTAATAACACAAAACAGTTAATCAATCGTACGTAATTAGAATATATTTAACGTAAAACAGCTCGTTATAAAGGAAATATCGATCTACGAAATCGATGACTGAAAATACTGCAGAAGAAAACAAATCGTCAAATAACCACACTGCAGGTTAGTTCTGTCATTTCTGGAGGAGTCTGATTTCGTATACTAGAAACTTCACTGACATCAAAACTGCTGACAAAAATTGTCGAAAACTTTCGATTCTGATTAACTTGAGAAGATTTTAGGCAAGGTGCTGTTATCTGTTCAGAATCTCTAAAATCATTTCAGGATGGATGAAGACATGGATGCGGACTTCACTCCCAGATGCTACCAACAGGAGCTTTTCGAACGGGCCCTTCGGACTAACTCCATTCTGGTGGCTGGGACCGGCTCCGGAAAAACCTTCACTTCAATCCTGCTGATAAAGGAGTTGGGAGCGGCGATTCGGGGTAAACTTTCAGAAGGGGCGAAGCGAACTGTTTTCGTGGTTCAAACTGTGCCGCTTGTTTATCAGCAAGCAGACGCCATTGAAAGGCACACCTCTTACAAGGTTGGGAGGTTCGAAGGCTCCATGGGCGTCGACGACTGGTCACCCGAAAAGTGGCAGACAGAAATTGACGATCACGAAGTACTCGTGTTGGTAGCCGAAGTCTGCCATATGTTAATTCTGAATAATCGGCTTCCGTTAGAAAAGATTAATCTGATAATAATGGACGAGTGCCACCATGCAACTGGAAACCATCCAATGAGCAAAATCATGGCAGCTTATTGGCTCTTTAAAAGTGACTCATATCTTGATGCTCCAAGAATATTGGGACTGACAGCTTGCGTCATTAATGGTAATTGCGAAGTAGGCGATGTAATTAATGTAATCAAGAGGCTGGAGCAAACGATGGATTGTACCCTCGTTACTTCCAAGTACCAAGATGTTGTCAAACTGCACTCAACCAAACCTCAGGAGATTATTGTCTTATATGAGGATGATGCAGTTGGTTCTCCGGTGTACGAATTGGTCTGTGAAAGTTTGAATAAAATGTTGAATGCTATTTATAAACGAATAGACGACGTATATGACAACGAAGGGGAGAAACGCTGGATGAAGAAATTCGTCAGGAGGATCGTAACGGAAATTAAGGAATCGGTAAAAGAAATCGGTGACTTCGTCGCCCGTCCCTCCATTTCGTTCGAGGAGGAGTACTTCCACAAAGCCGAAGCCAACTCCACCGAAGATCAGGAACTCCACCGAAAGATTGCAAATAAACTTCGACGAATCTTGTCGAATTTACCCGAAATAAATATTGCAGATGCTCAGACGCACATCTCTGTTAAAGTTAAGAAGCTATTTGAAATATTAGAAGAACACGCGACCCCGGATAAGAAACTGAGAATCATTGTGTTTGTAGAGAAGAGAAACACGGCGAAACTTTTGCATTATCTTTTATTGCAAATGAAAAACGATCTGAATCTGAAGCACTTGGAACCCGAGAGCATCGTTGGTGGAACTACAAATGTCAAAACTGATCTGAAAGTAAGTCAAATGATCGAAAACCAAAAGGAAGTCATTTCTAAGTTTCGGACAGGGAAGTGTAACATCATATTCTCCACCAGCATTTTTGAGGAAGGATTTGATGTGCAAAAATGCAATCTCGTAATAAGGTTTGATGAAGCGAAAAATTTCAGCTCCTATTTTCAGTCGCTTGGAAGAGCTCGAACCACCGATTCTAAATTCATTTCGTTAGCGAGCCATTCCTCAGGTGTAAAAATGAAAATTAATTTTTATAAAGCGGTAAGTAAGAAGTTCGTTGAGGTCTGTCATTCAAGAGCTTTGCTTAGTGTAGAAGATATTGAAGAAAAATGCGGCAAAGTTCCTGAGATTAACGAAATTTATGCTCCATTTGGCAATTTCGGACCGAAAGTCACTTACCATTCTGCCATTCAGCTAATCAACAAATATTGTGGCAGCCTCCCCCAGGACAGGTTCGCCCAACTGACGGTGAATTCCGAGATTATTAAAGTGGGAGATAGATTTCAAGCATCTCTAACCTTGCCGAGGAACGCTCCACTGCAGGATGCTGTCACGGGGGATCCGGAGCTACAGAAGAAAATGGCCAAAAAGTCAGCCGCGTTGAAGTTGTGTATTAAGTTGCACCAAATTGGAGAATTGGATAACGAACATTTGATG
>Cancer_borealis_Dcr-2 ENA|GEFB01010578|GEFB01010578.1 TSA: Cancer borealis DS01-Cborealis_contig_10453 transcribed RNA sequence.
TGTGTTGCATCTTGGACAGGCATCTGCAATAGACCGATCCATTCTCTTGTGATAGTTCAAAAGAGCCGGATGGTGTCCACACTGCAGCCTGGCCAGATGGACTCTGTATTTACGCGGTAGGGAGGACTCGGAAGGGTGGATGTGTGGGGCCGTGCACTTGGGGGACTGGATGGATCACTGGGTGATCTACAACTGAAGGTTCAGATGCACATTGCTGCAAAATAGGGTAATTTAATCACTAAAAACAAGATGGGATAGTAATTGATTTGTGTCTTGAAACGAAATTGCCAAACTGAAGCAAGCTAAATATGCAGTTCCACTGTAGTTTAAAAGATGAGTGAAACATAAATATGAACAATTAAAAAAAGAAAAGAATTAGATGTACAGTACAGTGAGAATTGAAGACTGAACTGAAAAATAATACAAATAAAAAATGGAACAAGATGAAGCATCAGAAAAGCACTGAAGAATGAATGAAACAATGAAGTGATCCTTGTTATGAGTTCTGTATTGGCCAACATTGGAAGGTAATCTCCCATTAATGTAAACTCACTGCTTATCATCACATTGCCCAGCCCTATACAGTGATGAACCATCGTCTGCTACAGAAAATGGAACGCCAGACTTCAAACCAAGAGCATACCAACTTGAACTTTATGAACATGCCAAGAAGCAGAACTCCATCCTTGTTTTGGGGACAGGTTCAGGCAAAACCTTCATATCCATACTACTTATCAAAGACCTTGGATATCAGATTCGCAAATCATTGGAAATTGAAAAGAGGAAATGGACAGTGTTTGTGGTGAACACAGTTGCTTTAGTATATCAGCAAGGACATGCAATAAAGCAACACACTGCATTCAGTGTTGGCATGTATGAACGCTCAAGAGGGGTGGACGTGTGGACAGACAGACAATGGAAAGAAGAACTGCAAGAGCATGAAGTTCTTGTAATAATTGCTCAAATCTTCCTGGATCTCATACTTCATAATCGAATATCACTTAAAGATGTGAATCTGCTGATCCTTGATGAGTGCCATCACGCCACAGGCTCCCATCCCATGCGGGAGATTATGAGACAGTACGAAATTCTTAACACTCACAAACCTGAACTCTGCCCTAGGGTACTGGGTCTCACAGCCTGTGTTATTCACAAGAAATGTAAAGTTGAAGAGGTAAAAAATCATATTAGGGAACTGGAAAAAACAATGTGCTCTGCTTTAGAAACTTCAGTAGATACTCAAGCAGTAAAGAAACACACCACTGCAGCCAGGGAAGTTGTAATTTGCTTTGCACCAAGTGAAATTTCAGGATATACAGAAAATATTGAAGCACAATTAGTTGGAGTTAAAAGTGAAATAGATGAAATGTTAGATATTACTGACAAACAGAAAAAAATGTTGATTAAAAAATTAGACAACATAAGTGAAATTATGCATCATCTGGGAGACTGGTGTGGGGCCAGAGCAGTTAAATATGAAATGGAACATTTTGAAGAAGCAGAAGAAATTGAAGAAATACCAGTGTTAAGGAATTTAAAGAAACTACTTTGCCTAAGGTTGGATGTGCTTTATAAGTATTGCTGTAATAAGGAGAATAATACTTTAAACAATCTGAATCATATTTCAAAAAAGGTTCAAAGATTGTTTGAAGTGATGTCAGTGTGTAAGAAAGACGTACGTGTTCTTATCTTTGTTGAAAGAAGAAACACAGCCAAGTTGTTGTATGAGTTACTATTGGAATCTGCAAAGACAAAGGAGGAACTTACTTTTATAAGACCTACATATGTTATTAGTGCCAATTCCAGGTCTTCTACTGATATAAAATTGCTTCAAAATGAACTTAAGAAGCAAAAGGAAACTTTATTGGCATTTTCTAGAGGCGAAAGCAATCTTTTGATTGCAACAAGTGTTTTGGAAGAAGGATTAGATGTTAGAAAGTGCAATGTAGTGATTCGCTTTGACAAGCCATTAAACTTTCGTTCTTATGTGCAGTCTAGAGGGAGGGCAAGAGCCATTCCAGCTAAATATATCCTCATGGTTGAAGAAAATTTATTAAATAAGTTACTTGGTTCAATGGTATTATACAAAAATATTGAAGCTACTCTATTAGAAATGTGCCACAACCGAGAGTTGCCCACAGCCTTGGAAACAAGCCTTCACTTTGCAGAAGATGAGCATGTGCCTCCATATCAGCCTTATGGTCCAGATGGCCCTAGAATAACTTTTAATTCTGCCATATCCCTCATTAATGTATATTGTGGAAAACTACCCCAAGACAAATTCACCGAGTTAGTACCAGAAACTACTTTTGAGATGTCAACTGGGGATGAAGAAGGAAAGTTTATTAAGGCTGGTATTAAATTACCAATAAATTCATGTTTGAAAAACATTATGTATGGAGAGTGGATGAAAAACCAGGATCATGCCAAAAAGAGTGCAGCAATGGCAGTTTGTATAAAGCTTCATGAGATGAATGAACTGAATGACCAATTACGCCCAGCAGGAAAATCAGATAGAAATATCTTGGATGGTCTGATGGAATTACCAACAGAAGAGTCTACTGAGAGAGGCATGCCTGAGCCCGGCACTAGGAAGCGGCGGCAGGTTTACAACAAGGAGATTGGTCAGGCCTTATCATCCATCGGGGATGAAAGGTTGAAACTGTATTCAGTTATTGTCAAATCAAAACCACTCGCCACTAATGAAATAACAATTGATTCAGAGAGAACACACATGTCAGTGGGTTTACTATGTAAGGAAACAGTGGCACTTATGCCACTCCCATATTACTCCCCCAAATGGGATGAAGCGATAGTTAAAATTCAGTTGATTGATGAGTCCTTGCAACTTGATTCTGAAATTATTGATAATATTGAGCATTTTCACAAAGTTGTCTTTGAGACTTTGCTTAATATCAATCCAACTCTGTTTGATTATTTTCCACAAAAAACAAACATACTCATTTTGCCTATGATAGAAGGCCAGATTGATATTTCCCTTCTTTCTGATATTGCCTCGAGGGAATCCTTAAGAATGCATAATGCAGTCACTTCATTTGATGAGATGTTCATGTTTGAAAAGTCTGTTTTTGAGGATGCCATTATTTATCCTTTCTATCTCAACAATTCTGAACCAATGTTTTATGTCACAAACATTGTGGATCATATGAGTCCTCGAGACAAATTTCCTCTGACAAGTAGAGATTATGAAACTTTTGAAGACTATTACCTGGTTAGATATGGCAGGAATATAAGCAATAAAAATCAACCATTATTGGCAGGAAAACATTTGCCAAAAGATCTTAATAACCTGAAAAAGTTTGTCAGAAGACAACCAAAGAAAACGACAAAACTGGATTGCCCTATGTTTGTGCCTGAGTTATGTTGTGTTCTGCCACTTAAAGCCTCCTTATGGTGGCAGATCATGCTGATGCCATCTGTGCTCCATCGCCTCAATAGCTTATGTTTGGCAGAAGAGTTGAATAATATAATGACTTCCCCACACGCTCATGTACTACCAAAGTGTCACTACAATGAAGCTGATGACTTTGATTTTGATTGGTCATCTAAGTTTATCAAGAAACTTGTACAACCTTCAGGAAATAATTTGTCAGTAATTTTAAACAATGCTAAACCCGAACCCATTCATCCCTTCATGATACTGAATGCACTCACACTACGAGGAGCAAATGACAACTTTGATATAGAAAGACTGGAAGTGTTGGGAGATTCCTTCCTTAAGTATGCTGTGGCTGAATACCTATTTTTGAAGTTCCCTTTGGACCATGAAGGAATACTTTCACAACTACGCAGCAAGTTAGTGAGCAACAGCACTTTATATTCATTAGGGAAAGTGAAACAGATACCACAGAAAATGCAATGTTCAGAACTGAAACCAAATTTCAATGGAATACTGCCAGGATTCGTCCTGAAACCAGAAGTGGAACGGAAGCTTCGAGAAGTTCATGCTCCTTTTGATATGTGGTCAAAGTTTGCTGACTTCAATGTTAAAGAATTTATAAAGCAAGTGAACGAAAGTCTTAATGACGGAGGTTTGACATCGTGCTACAATCCGTGGATGCAACAGGAAATTCCAGACAAGAGTGTGGCTGATAGCATCGAGGCTCTTATTGGTGTCTGTCTACTGGTTGGTGGACGTGAGACAGCCATCCATTTTCTCAGCAACTTGGGCATTGGTGTCTATAATAACAGTTCAATGAAAACAGATCTCCCTGTACCATCAGCTCTACTAAGCAAGGAAGAATGGGCAAATACAGAAATGCTCAGGTATTATGAGAGATATTGCCTTGACCGCCTTGAAGACAAGCTCCAGTACAGGTTTAAAGATAAAAGCTTCATTGTGCAAGCTGTCACTCACGGGTCTTTCTGCCAGAACAAAGTGACAGATTGCTACCAGAGGCTTGAATTTCTGGGTGATGCTATCCTAGACTACTTGGTAACAGGTGTGGTGTTCTCTGGCCACACTGATTACACCCCTGGACAGGTGTCAGACCTTAGATCATACTATGTGAAAAATGAAACCTTGGCCCGAGCAGCGGCCAGCAAAAGATTACATTGCCATTTGATTTACATGGCACCCAAACTACAGACTTCAATTGAGAAGTATCTCAACCTTTACGAAAGTGGGCTGGACAGTGATGAGGAAATGTTCACAGAAGATGATACAATAGAATTAGATGATATAGAAGTGCCTAAAGCTCTGGGTGACCTGGTAGAATCCATCATCGGTGCTGTCTATCTTGACAGTGGCAAATCCCTGCAGAAAACATGGGATGTTGTCCAAGTCCTGATGGCTGAAATAATAGACGAAACGTTGATGGGAAGTGACATTCCAATCAACTGTGTTCGTAAACTGTATGAGAAGGTGCCGTCTGGACTCAATTTTATCAAGGGACACTTTGAGGAAGGTGACACCACTGTAACATATGAGCTGCAGATTCCAGGTCTACCTCCATTGGTTAGCCATGGGAAGAATTATAATGTAGCCAAGGTTGCAGTAACAAAGGCAGGACTGCGTATGCTAAGGAAGAAAGAAAAGGAAGATGCTCATCGAAGGAAATGAGAAATTGTGATTTCATATTTTGAAGGATCACTATAGTATGGTACTGTGGTCCTTAACTATATTAACTAATTACATGTAATGAATAGTGAGTAAAAGATGTAAATGTGTGATTGTGAGGGCAATATGAATGTGTAATAACATTCCTTATTTTATAGTATTTTGCATTAAATATTGGTTACTAAGAAAGTTCATGTTGTACAAAAGGAAATTAACCCCTTAAGATCCTGTGGTAGATACGACCCCCACCCTCGCCCCCACTTGTGTGAATGACCTGGTGCTCTGTGTTTGGGCGGGGTGTACTTCTC
>Cherax_quadricarinatus_Dcr-2 ENA|HACK01008346|HACK01008346.1 TSA: Cherax quadricarinatus, contig transcript-80_8345
CCGTACATAAACGGTACAGCAGCAGCAGCAGCCTGGTGATAACACGTCTGTCTTATATCCTGGTGTCAGTGCCACAGTGGAGTGCCACCACAGTGCCACCACAGTGCCACCAGTGCCACCAACCATCATACTGGTGGTGCCACAACAACCTGACAACATTAAATAAGGTGGTTGTGCGATCACCATGGCTACCACACACCATGGTACAAATGCTGAACCGTCAGAGCCACAAGGAGGTTCGGACTTTACTGCCCGAGCCTACCAGTTAGAGCTGTTCGAGGAGGCCAAGAAACAGAACTCCATTTTGGTGTTGGGCACAGGTTCTGGCAAGACTTTCATATCCATCCTTCTTATCAGAGAGCTGGCACACCAGATCCGAGGGTCATTGTCGAGCGGCAGTAAGCGGACGGTGTTCGTGGTGAACACAGTGCCGCTGGTGCACCAGCAAGCACTGGCGATAGAAACACATACAGCACTGCAAGTGGGCAAGTACGAAGGATCCATGGGTGTTGACTACTGGACTGACGACCGTTGGAAGGATGAGTTGGAGAAGAACGAAGTACTGGTGATGGTGGCACAGATCTTCCAGGATTTAATTCTTCATGCCAGGCTACCATTATCATCAGTCAACCTCATCATTATGGATGAATGTCATCACACCACAGGGTCCCACCCCATGCGAGAGATCATGAGACAATATGAATCGCTGAAGAGATGTACACCCAAGAAATGTCCTAGAGTTCTGGGTCTGACAGCTTGTGTCATTCATCGTAAGTGTAAAAAGAAGGATGTGAAGAAATTGATGAAGGCGCTGGAAATGGCGATGGATTGTGCATTGGTGACAACTACTGATCAAGAAGAAGTTATTAAGTATAGTACTGGCCCCAAGGAGAGGATCATTTGTTATGAATCTGAAGAGCCTACCGAGTACCAGGAATTAATTAGTGCTCAGCTACAAGGAATTGTAGAAGATGTACTAGAGCAAAGGGATATCGAGTTAAAGTACAAGAAATTAGTCACGAAGAAGATGGACAATATTCGGCATATCATGGGTACTCTGGGAGACTTCTGTGTGGCTCAGGCTATCCAGTATGAGATGGATCACTTTGATGAGATCGAGAAGATTGAGGATGTACCAACTGTTCGAGAATTGATAGTTTTGCTCAGAGACAGGTTGAAGGCAATAAAGGAATACTGTACAGAAATTGAAGCCTCGATGAGTCCTATTGTCCATGTATCCAAGAAGGTGAAGAAGTTGTACGAAATATTTCGTGCATGTAACACAGAGGTGTATGGACTGATCTTTGTGGAGAGGAGAAACACTGCTAAGATTCTCTATGATTTATTATTGAAGGCTGCTGAGCAAAGTGATAATCTTGCATATGTAAAACCTTTGTATGTTATTGGTTCAAACTCCCGTTTAGGTCTTGACATTCGTTTGGCTGAGCTGGAACTTCGCAAGCAGAACGAAACCTTAAATAAGTTTCGTAATGGTGATTGCAATTTTGTTGTTTCAACTAGTGTTTTAGAAGAAGGTGTGGATATTAGGAAGTGCAACATAGTCTTGCGATTTGACAAGCCAATGAACTACCGCGCGTATGTGCAATCAAGAGGTCGAGCTCGAGCACTGCCGTCCAGGTACTTACTGATGGTACAGCACAGCGACCTGCAGGAAATGCTTGAAACAGTGGAAGTTTATAAGGAAATTGAAAACTCACTGATAAATTTGTGTCATGATCGTGAGTTACCAACGAGTAATGAGACCAGGGAGCACTTTGCTGAAGATGAATATATTGCACCATACGAACCTTATGGTCCTGATGGCCCCAAAATCACCCTCAACTCTGCCATTCCACTTATTAATGTGTATTGTGGTAAGTTACCTCAGGACAAGTTTACAGTCCTGGCACCAGAAGTTGTCATCAAGACTACTGAAGAGGGGTGTGTGGCTGAGATAAAGTTACCCATTAATGCTAGCTTCAAGGAGAAGATGAGTGGTGACTGTATGGAGAACAAAGACTTGGCCAAGAAGAGTGCTGCACTCCTTCTCTGTAAAACTTTGCATAAAATGAATGAGTTAGATTGTAACTTGAGGCCAGCTGCGGCTTCGGATGATGGTATGCTAGATGGACTAGTGGAGATTCAGCCAGAACAAGTCAAGGCCGGGGAACCCGAACCTGGCACCAAGAAGCGACGGCAGGTTTATGAGAGAGAGGTATGCCAAGCTTTCACCCATTGCCAAGAAGGAATGTACAAACTTTATTCCATCATCATTCAGCCTTCAGGTCCACAGCTTACTGACTTGCTCATAGATTCCACTAAGAGTGAGGTATCACTGGGATTGATTTGTAAAAAAGACTTATTACATTGTCCATTTCCCCTCTACTGCTCTAAATGGGGAGAGGTGGAAGTCAAAGTGGAATTTATTAAGGAAATTAAAGATCAAAGTCCAGAGTTGATAAGACAAATTGAACACTTTCACAAGGTAGTTTTTGAAACGCTGTTACACATCAATTTTAAGCTGTTTGATTTTAATTCTAGAAATTCTGGTGTATTTATTGTACCATTAGGAAAAGAAAGCACCATTAACCTAGATATTCTAAATCAGATATCTAGTTTGCCATCTCTTAGAGCTAGAGAGCCCATTGTAAATGAACCACAAGCAGGAATTTTCCACTTTGAGAGAGCTTTTTATGAGGATGCTATTATATATCCTTTATATCCAACAGAAGAACCTGAGATTATGTTCTATGTCACACAGATAGTCACTGAATTGAACCCACTATCAGAGTTTCCTGATTTCAAGGATCTCTACTATTCATACTCTGATTACTATAAGCAGAAGTACGGTCAGAGCATCAGTAACATGCAGCAGCCTTTGTTACTCGCAAAACACTTACCTAGAGAGCTCAACTTCTTGAAGAAGCTACCAACGTCTTGTGAGACGATTGACGGGTCTGAGAGTGATTTTCCTATGTGTGCACCTCAGTTCCTTGGCCTCAAAAAGTTATCGAGCAAAAAAAAGAGCAGGAAGCATGAACGTGATTATGCCAAGTTTGTGCCTGAGTTGTGTGGTGTCCTTCCCCTGAAAGCTTCTGTCTGGTGGCAGGTCATGTGCATCCCTTCTATTCTTCATCGTCTCAATAGTCTGAACTTGGCGTACCAGCTCAATGTTGTCATGAATGACTCAAGATTTATACAGAATTCAGACCACAAGAAAATTAATTTAAACTGGCCTGAAGAAATAATTAAAAGGATAAGAAATTCTAGTAAGCAGAATTTGTGTGTATCATTACTGGAAAGAAAGAATGACTACATCCATCCATTTGCGATTGTTCAAGCTCTCACACTTCGTGGATCCAACGATAACTTTGATCTGGAAAGACTGGAAGTTCTTGGAGATTCTTTCCTCAAGTTCATCACGGCAGAGTATTTATTTTTGAAGGAGATCAAGAACCACGAAGGTAGACTCTCTATGCGTCGTGGTAAACTGGTCTGTAACAGCACTCTCTATTCCTTGGCTAAATCCAGAGCAATACCAGAGAAGATCCAGTCAGTCAATTTGTCACCTCCCACCAATGGTTTCCTGCCAGGCTTCATGATAAAACCTGAAGTTGATAAACAGTTTAGAAGCTGCAGTCTTGCTCACTCCATGTGGTCCAATGTACCTGAGTTAAGTGAGATGGACCACATGCAACAGATGGTTGAAAATTTGGAAATTAGCGAAAATGAGAAGAGTAAGAAGAAAGTGGAGAAATCAGCTTGCTACAACCCCTGGAGTGAACACCTTTTGGCAGACAAAAACATCGCAGACAGTGTTGAGGCTCTGATTGGTGCCTACCTACTGGCTGCCGGCACCAAAGCTGCCGTTACTTTCCTTCATAAACTCGGCCTTGGTGTCTGTAATAACAAGTCATTATTACGGAGCCAGCTGGAGGTGCCAAGTGCCGTCCTTAAGGAGGACTACTGGGCCATGAACGAGGTGCGTCGCTACTACAAGAATGCCTGTCTTGACCGTCTTGAACAGAAAATAAAGTACACCTTTACTGATAAGAGCTTTATTGTGCAGGCAGTAACTCACAGCTCCTTCTCTCAGAACACGGTGACTGACTGTTACCAGAGACTGGAATTCTTGGGTGATGCTGTCCTGGACTATCTGATCACCGGTCACATCTACAGTCACTATTCATATTCGCCTGGTCAGATAACTGACTTAAGATCATATTTTGTGAAGAATGAAACACTTGCTAAAGTGTCAGCAGACATGAAGCTACACAGACACTTGCAACACATGGCTCCTAAGTTGACAGCTTCCATTGATAAGTTCCTCAGGATCCTTGATGAATCTTATGAAGAAGACACACTCAACACTGAGGAGGACGAAGTTGATGGTGAGGACGTTGATGTTCCAAAAGCCCTGGGTGACTTGGTGGAGGCTATCATTGGTGCTGTCTACCTTGACACTTGTAGATCACTGCAGAGAACTTGGGAAGTTATTGAAATATTAATGGGAGACACACTGAAGAAGAGTCTGGCAGATATTCCAGGCAACAGTATCAGAGAACTCTACGAGGTGGTTAATAAAGTGAAGCCAGGAGACATACGCTTTGAGAAAGTGCCCCGAGAAGAGAACGATGACACCTCGAAATACCTTCTCAAAATTGAGGGCTTACCAGACATTTACGGGAAGGGCAAGAATTATAGGACAGCCAAGATTGCAGCAGCAAAGCTGGGACTTAAAAAGTTTCAAGCCTATCTGGCTGAGCAGAATGCCATGCCTGAGCACACTCTGTGAGTGTCTGGCACTTTGTGTGAGTATTTGGCACTGTGTGAGTGGCACTCTGTAAGTGGTACTGTGAAATATTTGGCACTACTAGTGTCTGGCACTGTGTGAGTGGCACTGTAATGTCTGGCACTCTGTGTGAATGGCACTGTGTGAGTGCCTTCAGTTAACCAGTAACTCATCCAAGCCACTCCTGAACCAGTAACTCTGTCATCTCATAACCCAGAACGAACCATCACTTCGCTGACTGTACCAGAGTCAGTTTTCAACCACAGACTCAACCACAGATGGCACTTCTCGACAAGTACCTCCACCAGGTGCCGGATCAATCAGGCTGTGGTGGATATATGGACCACCAGGCCACCAGCAGCAAAAGCCTGGTGAACCAAGCAAGCACAAGCCTGGTCCAGGTCCACCCTGTGGGAGTAGACATGGAGTAGACCCCAATCCGTCCCAGAGGTAACAAAGAAAGTCTAGGGGGTGGGTCCGAGAGCTGGAGCTCCACCCTAGAGGCTATACCAGATCTATATATTCCAACATGTTTGTGTTGCCTGCATCTCTCTACAGGGGTCGAGCCTCACTACACTGATCCGTCTCTCATTTGCACTCGTAGTTATAATATCTACTGTAAATATTTGAATACTTGTTAAAATATCTCCTTAGTTAAAATCAACATTTGTAGTTAAAATATTTACTTAGTTAAAATATCTATTGTAAATATATCTACTTCATATATTTAAACACCTGTAGTTAATGTATTTACTGTAGATATTTAAACACTTGTAAAAGTAGTTAAGTAATCTACAGCTACCTGATATTTTAAGATATTTTAGCACTTGTAATGGTGGTTAAATTATCTACTGTAGCTGTTAATATACTTGTAAAAGTTAAGGAATTTTTTGAAGATGGTTAAGCACTAGTAGATAAAGTATCTGCAGTAGATATTTCAGCACTAGTGATAGTAGATAAAGTATCTGCAGTAGATATTTCAGCACTAGTGATAGTTATCTACAGTAGATATTTCAGCACTAGTGACAGTAGTTATTGTTCATTGTTTTTATTGTAAATTCTATGTATTTTTTTAAATTAATTAGTAATGTTCTTTTAATAAAATTGTTCATATTCCTGTATAATGCAATATAAATAAATAATTAAGTAAAAAAAAAAAA
>Eriocheir_sinensis_Dcr-2 ENA|GBUF01008469|GBUF01008469.1 TSA: Eriocheir sinensis comp43447_c0_seq1 transcribed RNA sequence.
TTGTCAAACTGGAGGCTCAGAAGGTGCAGGAAATGACGTTCGTTCACTGAAGACAGGATGTCTGAACTCAAGCCAAGAGCATACCAACTTGAGCTCTACGAACATGCCAAGAAACAAAATTCCGTCCTTGTCTTGGGGACTGGCTCAGGCAAGACCTTTATCTCCATACTGCTCATCAAAGAACTTGGCCACCAGATTCGATCAGAGAATGAAAATAGGAAGTGGACAGTGTTTGTTGTTACTACTGTTCCCTTGGTATACCAGCAAGGGCTTGCCATACAGCAACACACTCCCTTCAATGTTGGTTTCTATGAAGGCTCCAGAGGAGTGGACGGATGGGGAGAGAAAGAGTGGGAAGAAGAATTAAAAAATCATGAAGTGCTGGTGATAGTTGCACAAATATTCCTTGATCTTTTAAACTCTTCCTACTTGTCATTGGAGAACATAAATCTCATTATTTTTGATGAGTGCCATCATGCTACAGGAAATCACCCCATGAGGGAAGTTATGAGAACATTTAATTCTCGTAAGGAGAAGGAATCTGGTGCTACCATGCCTAGAATAGTAGGACTCACAGCATGTGCTATTCATAAGAACTGCAAGTGTGAAAATGTGGAAAATGAAATAAGAGAACTAGAGACAACACTGCAATCCACTTTAGTGACTTCAGTAGATACTCAGGCAGTAAAAGAACACACCACAGCACCCAAGGAAATAATTGTTTCATTTGGTGCCAGTGAGCCTTCAGATTATGGTGAAAGCATTGCAGCACAGTTGAAAGGAATTGAATGTGAATTAGATGAAAATGAAAAAATCAGTAAAAGGTACCTAAAGCCTTTGAAAAGAAAAATAAGTAACATTGTTCAAATCATTTATCATCTTGGAGATTGGTTTGGAGCCAGAGCTGTGAAATATGAAATGGAAAATTTTGAAGAGGCTGAAGATAGTGAAGAAATTCCTGATGTAAGGGATTTAAAGAAAACTCTATGCCAGAGATTAGAATTAATCTATAGATATTGTCTTGAACAGGAGAAGCAGATGTCCAACCCTTTGGCTCACATAACTCTGAAGGTTCAAAGGTTGCTTGACATGTTATGTGAATGTAGAAATGATAAGTATGGACTTATCTTTGTGGAGAGGAGGAACACAGCAAAATTGTTATATGACTTTCTCAAGACACTTTCTTTGATGAATGAGGATCTTGCTTTCATTAAGCCTGCATATCTTATTGGTGCCAATGCTGGGTATTCAATTGACATCAAATTGATACAGAATGAACTTAGAAAACAAAGGGAAACTCTGGAAGCTTTTGCTAGAGGTGATACAAATTTTCTAATTTCAACAAGTATATGTGAAGAAGGTCTTGATGTCAGAAAATGCAACATAGTGATTCGCTTTGATGAGCCATTGAACTTTCGTTCCTATGTGCAGTCCAGAGGGAGGGCACGAGCTATTCCATCAAGGTATGTCCTCATGACAGAAGATAGTAATGTGGAGGGCCTTCTAGGTAATATAGCATCATATAGAAAAATTGAAGCTGCATTATCCAAGATATGCCACAACCGGCAGTTACCCACAGACATGGAAATAAGTGCTCATTTTGCAGAAGATGAAATAATGGCTCCATATGAGCCATATGGCCATGATGGCCCTAGAATTACATTCAACTCTGCTATACAGCTCATCAACAGGTATTGTGGAAAATTACCTCAAGACAAATTTGCTGAGCTAACGCCATCTATTGGCTATGATAAAAAGAAGGAAGATGGGGAAACAATGGTGAAAGCAAAAATCCAGTTACCCATTAATTCATGTTTGAAAACCCCTGTAGAGGGAGATTGGATGGCAAACAGGGTGCATGCCAAAAAGAGTGCAGCTATGGCACTCTGTATAAAACTTCATCAAATCAAAGAATTAAATGATCACCTGCGTCCAGAAGGAAAACCAGATGATAGTATCCTGGATGACTTACTAGAAATACCACCAGAGGTCAGTAGCAGAGATGGCATGAATGAACCAGGCACTAAGAAGCGCCGTCAGATATACAGGAAAGAGATGTGCGAAGCCTTTTCTTCCATGAGTGGTAGCTTCAAGCTCTATTCAGTCACTGTGCAGTCCAGTGAATCTACATCCAGTGAGATTGCCATTGACTCTGCGGCAAAAAGTATGTCAGTAGGCTTACTGTGTCAACATGCACTGAGTTCCCAACCATTTCCGTTGTACTCCTCCAAGTGGAATGAAGTGGTTGTTAGAATCCAGCTGATAAAAGACGACTTGCTGCTTGATTGTGAAACAGTCAACCAGATAAAGCATTTCCACAAGGTTGTATTTGAAACTTTGCTTGGCATCAACCAATCTCTCTTTGATTATTTGCCACAACAAACAGGTTTATTCCTTTTGCCCATGAGTGGAAACAGCATTGACACTTCCCTCCTCCAACACATATCATCCTTGGACTCACTAAGAATGCATGAGAAGAGTTCACATGTTGATATTTTCAACTTTGAAAGGTCTGCTTTTGAGGATTCTGTCATTTACCCTCTCTATAAACCTGTGTCAGAAACAATGTTCTACGTCACAGAAATTCATGACAACATGAATCCTCTAGATCCTTTCCCAAATACAGGGAAACAATTCACTTCCTATGAACACTATTTCCTGTCTGAATATAAAAGGAAGATAACTAACAAAAATCAACCACTGGTAACTGCAAAGCATTTGCCTACAGATCTTAATTTTTTGAAACAAAGAACCACAAAGCAATCCAAGAAAAAGTCAGGAAGTGATCCCCCCAAATATGTGCCAGAACTGTGTGGTGTTTTGCCTATCAAAGCTTCTCTGTGGTGGCAAATTATGTTACTACCATCTGTACTCCATCGCCTCAATAGCTTGCTTGTGGCAAATGACTTGAAGAAGATGACTTTCCCCTATATGCAAACATCCAACAAGAAATCTAGTGAGTGCAACATCTTGGATTTTGATTGGTTAAGAAAGTTCATTAAAGAAATAGTGCGGCCTCCAGGAAGCAATCTGTCAGTCATTCTAGCTGAATCTACATTTAAACCCATTCAGACTTTCATGATGCTGAATGCACTCACTCTGCGAGGAGCAAATGACAACTTTGATGCAGAAAGACTGGAAGTACTGGGCGACTCGTTCCTTAAATTTATTGTTGCTGAGTATCTATTTCTTAAGTTTTCTGATGACCATGAAGGTAAACTCTCTGAGCGACGCAGCAAGTTAGTGTGCAACAGAACTTTGTACACCTTGGGAAAGGCAAAGCAGATACCAGAGAGAATTCAGAGCATGAGCCTTAACCCAGCTCTGAATGGCATCATGCCAGGCTTTGTACTCAAAGCTGAAGTGGAACAGAAGTTGCGGGAACTTGGTGCTCCTGCAGACATGTGGACAAGATTTGGTGAGACCACCGAGGAAGAATTTGAAAAGGAAGTTAGGATGAAACAGGAGGATGGTAAAGGTCAGACATCATGCTACAAGCCCTGGACAGAACATGAGCTTGGAGATAAAAGTGTAGCGGACAGTGTTGAGGCCCTGATTGGTGTCTGCCTGGTAGTTGGTGGCAGTGAGGCAGCCATTGCCTTCCTTCATAACTTGGGCATTGGTGTCTCGAAAGGCACTTCACTGCTGAAGATGAAGTTACCTGTAAAGTCGGCCATGCTAAGTGATGAGAGGGAAGCAAAAGAAGAAGTTCAGAGGTACTACAAAAAGAGTTGCTTGGACAAGCTAGAGAAGAAGATTAATTACACATTCAGAGACAAAAGTATTCTTGTGCAGGCTGTCACTCACAGCTCCTATAGCCAGAACAGGGTGACAGACTGCTATCAAAGGCTTGAGTTCCTAGGTGATGCTGTTTTGGACTACCTGGTAACAGGAATGATATTCACATCTGACAAGAGTTACAACCCTGGGCAATTGACTGATCTCAGATCATACTACGTAAAAAATGAAACTTTGGCCCAAGTTTCTGCCAAATATAAGTTGCATCACCATTTGCTACACCTGGCTCCCAAGCTTCAGGCCTCTATTGATAAGTACTTAAGCCTATTTCAAGCTGGACTTGGTAAAGAGGAGGAACTTTTTACTGAAGATGATGTAGAGGATGGCATGGATGATCTGACAGATGTTGATGTGCCCAAGGCTCTGGGAGACCTGGTGGAGGCTCTTATTGGAGCGGTTTACTTGGACAGCGGCAGATCCCTTCAGCAAGCATGGGCTGTGGTGACCCTCCTTATGGATGATATAATAAAAGAAACGCTAACTGACATTCCTATGAACTGTATTCGGAAGCTGTATGAGAAGGTACCCAGTGGAGTCCAGTTCGTCAAGTTACCCATGGAGGAGGAGGAGGATGCCATGGCAAAATATGAAGTTAGGATAAAGGGCTTCCCTCCATTCGTTGTGTGTGGCAAGAATTATAAAGTAGCAAAGACTGCAGCTGCAAAAAGAGGACTTTGGATGCTTAAGAAGAAAGAAAAGGAACTGAATACTGAAGGAGAAAGAAAAGGATGAGGCACTTCAGCTGTTTCACAATGATTATGTATGAAGTCATTCTTTGGTTTTAAGTAACGATAACATTTGTTTAACCTAAGGGCTAAGAATGCAGGCCTATATTACGTTGCCTGTTGTAGGAGGTGATTTAAAGGGATGTAGGTTTTACCTCACTTTTATTTATTTATTTATTTATT
>Euphausia_superba_2 ENA|HACF01047722|HACF01047722.1 TPA: Euphausia superba transcriptome shotgun assembly, contig M76130
GACAATAGACTTGTCAATGGGTAAAAGCCAAGATATATTGTTGGTGCTAATGCTCGTCCAGGGTGTGACATACATTTAGCTGAACTGGAGTTAAAGAAGCATAAAATAACATTAGACGAATTTAGGAAAGGAACTTGTAACATTATTGTGTCTACGAGTGTGCTAGAAGAAGGAGTTGATGTTCGAAAATGCAATATCGTGTTGAGATTTGATAAGCCTATGAACTACCGTGCATATGTTCAGGCTCGTGGAAGGGCTCGTGCTATACCTTCACATTATATTACACTCTGTACAACAAGCAGCCATAGGGAGGAACTTCAAARTTTACAATGTTTGGAGAAAAAATTGAGAAAGTGTTGCAAAAGTTATGTCATGAAAGAGAGCTACCAAGTGAAGATGAAATGAGAGAACATTTTTCTCTTGATGAGTTCA
>Euphausia_superba_3 ENA|HACF01051569|HACF01051569.1 TPA: Euphausia superba transcriptome shotgun assembly, contig M92909
GTATGCCTTATTACTTGATATAAGTAAATCAGACAGCAATTTGATGTATATTAAACCAGGATATGTAATTGGAGCCAATAATCGCCCAGGTGCTGACATTAATTTGGCTGAAAAAGAGATGAAAAGAATTGAAAAAACACTAGCAGCATTCAGAACTGGAGAWCTAAATATCATTGTCACCACAAGTGTCTTGGAAGAAGGTGTGGATATAAGGAAATGTAATTTAGTTATTCGTTTTGATATGCCTAATAACTTTCGACCTTATGTACAATCAAGAGGACGAGCAAGAGCTGAAGTATCAAGCTATGTTTTAATGTGTWCAAATAAAGAACAAGAGAATGTTGAAGCAGACATTAAGGATTATAATAAGATAGCAACAATATTAMAGAATAGATGCCATGGAAGGAAAGAACCAACTGC
>Euphausia_superba_Dcr-2 ENA|HACF01033547|HACF01033547.1 TPA: Euphausia superba transcriptome shotgun assembly, contig M6867
CATTTCCTCTCTTTTCAACCAAATGGGGAGAAGTGTTAGTTTCAATAGAAAAAGTAAAAGTAGATGACACCATCTCTTGATATGCTAACAATGATATACCATTTTCATAAACTTGTTATTCAAAGTTTAGTGTCAGAAAACTCATTACAGAATTCTGTTTTTGAATTCAATCCCAACTTCTCTGGTCACTGTGTATTTATAGTTCCTTTAACACAGGCAAAAGAAATTGATCAGAAAACCCTTATTAGGATTGCCGTAATGCAGTCACTTTGGATTACACAGAGAGATAAGTCTCAACAGGATTACCAGTTTGATAGATCAATGTTTATGGATGCAATTGTTATGCCATCTTACAGGAAGAAAGAAATCTACTATGTCACTAAAATAATTGATGACTTGAATCCTCTCTCCGAGTTCCCAGAAAGTAAGAATATGTATCAAACATTTGAAGAATACTATTTTAAGGTGTATTTAGCAAGAATATGGAACAAAACTCAGCCGCTCATGGAAGTGAAACACATCCCAAAAGAACTGAACTACTTGAGRAGAATTCCAAAAACCAGTCCGCAAAATAAGAAAAAAGAGCCTCCGCGATTTGTTCCAGAGCTTACTTTGGTGTTTGGTCTCCCAGCATCCTTGTGGTGGCAGATAATGTGTGTGCCGTCAGTCTTGTATCGACTCAATGCCATCAATCTTTCAGCAGAGCTCGCAACAATGATAAACACAACTGTGAATAAAGATGAAACTGATACTGGACAAGCTCAATCTAAAAAAGATTAAA
>Farfantepenaeus_aztecus_Dcr-2 ENA|GEUA01065464|GEUA01065464.1 TSA: Farfantepenaeus aztecus comp96641_c4_seq5 transcribed RNA sequence.
AAGTATCTTTCATGAGCGAGAGTGGTGACTGGGACCATGAAGTTATCCCTTTTCCGCTCCCCAGGACGTCTTTGACGTGGGTAACTGCAGAAAACAGAAACCATGGATGCTTCTAAGGAGGAAGCTTCCGCTGACTTTTGCCCTCGTTCATACCAGCTGGAGCTATTCAACTGTGCCCTAAAGAAGAACTCCATACTTGTCCTTGGCACTGGCTCAGGGAAAACTTTCATCTCAATCCTGCTAATCAAAGAGCTAGGGCATCAGATTCGAGAGTCCCTTAAAGGAGGAAGCAAAAGAACTGTGTTTGTGGTGAACACAGTGCCCCTTGTTCATCAGCAGGCAGAAGCCATTCAGCAGCACACGCCCTTTGAAGTTGGCAAGTATGAAGGCTCCATGGGAGTGGACTACTGGACGGACGAGCATTGGCAGAATGAACTGGAGAAACATGAAGTTTTGGTGGTTGTGGCTCAGATCTTCCTAGACTTGATCTTACATGCGAGGCTGCCACTTTCATCAGTTAACCTCCTGATTATGGATGAGTGCCATCATGCAACAGGCAGTCATCCCATGCGTGAGATCATGAGAGCATATGAGAATTTAAAGCAACACTCCCCACACAGGCTTCCCAGAATAATGGGTTTGACAGCGTGTGTGGTTCACCGCAAGTGTAAGAGGAGAGAGGTTTTGAAGTACATGGAGAGTCTAGAAGCAGCTATGGATTGTGCCCTGGTGACCTCTGCTGATCCAGTAACTGTTCTGAAATACACCACAGGGCCTAAGGAAAAAGTGATTTGTTTCTACACAGAGAACATTACATCTGACTACCAAGAAACAGTTAAAGCTCAGCTTGCAGGTCTTGAATGTGACATTATAACAGATTGTTTCATAAATGATAAAGCAAGAAAACAAATCAAGAAAAAAGTCAAGAATATTGAACACATAATGTCTGACCTTGGTGACTGGTGTGTTGCTCGAGCTATTAAGTATGAAATTGAACACCTTGATGAAACTGAAGGAATGGAGGAGGATCCAAAAGTAAGAGAGATATTGAAGTTGCTGAAGGAAAGACTGAGAGAAGTATATGTTGCTTGTGAACTAAAGGAGAAATGTATGGCCAATCCTCTGGAATATATCACATTCAAAGTGAAAAGGCTCCTAGAAATATTTAGTAAGTGCAATAAAGAAGTATTTGGCTTGATTTTTGTGGAGAGAAGAAACACTGCCAAAATTCTCTATGACCTCCTTTTAGAGATTGCAAAACAGAACCCAGAATTCAGTTTTGTCAAACCCTCTTATGTTGTAGGATGTAATTCACGTCCAGGAATTGATATACGTCTAGCAGAATTGGAACTCCGTAAACAGAAGGAAACTCTTGAAAATTTCAGAAAAGGTGAGACTAATTTTCTGATATCAACAAGTGTTTTAGAAGAAGGAGTTGATATTAGGAAATGCAATGTCGTGGTTCGCTTTGACATGCCACAGAATTACCGTGCATATGTGCAATCCAGGGGGAGGGCTCGTGCTAAGCCATCTGTGTATCTGTTGATGGTAGAAGAAGCAAAAGTTAGTGAAATGCTGGAGTGCATTGGAGTATACAGGGAAATTGAGGTCTCGCTTCAGTACTTGTGCCATGGTCGGAATTTGCCAACAGCACAGATAACAAGGAAGCATTTTGCAGAAGATGAATACATAAAGCCATATGAACCATTTGGCCCTGAAGGACCAAAGATTACAAGCAACTCAGCCATACAACTGGTTAATTTATATTGTGGGAAATTGCCCTCTGATAAATTCACAGATAATTTGCCAGAGGTAGTTGAAGAGGTCAAAGAAGGAATGATCACTGTTGGGATCAGACTTCCGATAATGGCACCTCTGAAAGACATGATATATGGTAGTGGATGGGCAAACAAAGATCTTGCAAAGAAATCTGCTGCCCTGCAACTTTGTATCAAACTGCATGAGATGGGAGAGTTGGATTCCAACTTACGACCAAAGGAAAGCAATGATGATAGCTTAGTAGAAGGTTTGGTTGATCTCCCACCTGAAGAACCAGTTCCAGAGGGCACATCAGAGTCTGGCACCAGGAAGAGAAAGCGAGTTTATGCCAAGGATTTGTGTTACCCATTTTCAAATGTACATGGAGGATCATATTGTCTGTATTCCATAGATATTAAACCTTTTGGTCAGACAGGTGAAAGTGTAAGCATTGATTCTTCTGCATGTATTAGTAAGATTGGTTTCATCTGTAAGGAAGGTTTAGTATCCAGCCCCTTCCCACTCTTTTTTTCAAAATGGGGGGATGTTATGGTAAATGTTACGGAAGTTGGTCCACTGACTGACTTAGACACTAGTCTATTTGACAAAATTAAGAAGTTTCATAGGCTTGTCTTTGAAAATCTCATAGAGTTGAAGGAGAATTTGATGAGTTTTGACCCGGAAGAATCTAAATGGGATGTGTTTATTGTTCCACTTGATTTCTCAGAAATCATTGACCTGAACGTGTTGAATGAGATATATTCCTTTGACTCAATCAAACCTGTGAAGATGAAGTCACACAATCAAAATACCAAGTTTGTGAGGTCAAAATTTGAGGATGCACTAATTTATCCACTGTATGGCATACCCTCTAACCAAATGTATTATGTGTCACAGATTTTTGATGAACTGAATCCTTGTAATACATTTCCTGAGGGTAAAAAGGGATATGAATCCTATGAAAGATACTTCCTGGAAAGGTATGGATTAGAAATCAAGGATAAGAATCAACCTTTACTGGAAGCAAAACACATGCCAAAGGAACTGAATTACCTGAAGAAAATACCAAAGAAAGCAAAAGAAAAGAAAGGGAATTTAGTGCCTCGTTTTGTACCTGAATTCTGTGGTTTAATTCCTGTGAAAGCATCATTATGGTGGCAGATTATGTGCATGCCATCCATTTTCCATCGTCTGAACAGCTGTAATTTGATGCATGAATTTATTGTGGAAGCAAAGATTACATCACCTACTCTAAAGACTGAAGTCCTTGATTTCTCCTGGACTAAGAAATTCATTTATGAGCTACTTGGTTCATCAGAAAATACTGTGCCAATATTCTTAGACAGGAAGAAACAAGACTATATTCATCCCTTCAGTATGTTACATGCATTCACACTCAAAGAAGCCAGTGAAGATAAAGACTTCAACTTAGAGAGGCTTGAATTGTTAGGTGATTCCTTCCTCAAATTTGTCACAGGAGAAGCCCTGTTTCTAAGAGATGAAAGTTATCATGAAGGAAGGCTTTCTCAGAGCCGAGGCAAATTGGTGTCTAACAAAACTTTGTTTAGATTGGCATGCCAGAAAGGTTTAGAAGGAAAAATTGCTGCTAAAGTTTTAAACCCCAAGAAGAATGGATCCATACCAGGCTTTAGAGTAAAGCCTGAATTTGAGGCAAGCTTGAGGTCTCTTGAAGTGCCTCATGATTTCTGGAATCAGCTTCCTGACACTGTAAAGGATGTTGGTGACTTAAAAGAGGCTGTCTGTGCTTTAATGTCAGACGATGCATCCAAGGATGAAAAAGCAGAGAAAAGTGGGTCGTGTTACAACCCATGGACAGAGCATGAAGTGTCAGACAAGAGCATTGCAGATTGTGTGGAAGCAATAATCGGAGCCTACCTCCTTGTGTGTGGGAATGAGGCCGCAGCATCCTTCTTGGATTGGCTTGGAGTTGGCGTCTTCAAGAACAACTCCCTGTTAATGGAACCAAAGACAGTAAGAACTGCTTGTGTGCGCAAGGATTGTGCACAAGACCTAACCATATTCTACAAGAAAGCAGTCCTAGACCGACTGGAGAAGAAGATTGGCTATACATTCAGGGACAGAAGCTTCATAGTTCAGGCAGTGACGCATAGTTCATACGTGAACAACCAGGTGACAGACTGCTATCAGAGATTAGAGTTCCTTGGAGATGCAGTGCTAGACTATCTAGTTACATGTCATATATTTTGTCGTTTTACTGACTACTCTCCTGGTCAACTGTCTGACTTGCGGTCATATTTTGTTAAGAATGACACACTTGGGCGAGCAGCAGCAAAGGGAAAGCTTCATCAACACCTGCTGCACTTTAACCCAAAGCTTGAAGCTTCCATTGACAAGTTTCTGTCCATTCTTCATCAAGATCCCTTAGGAGAGGAACTGAACACAGAGGATGATGTTCAAGATTGTGAAGATGTGGAAATACCAAAAGCACTTGGCGATATGGTGGAAGCAATCATTGGTGCTGTTTACCTGGACAGCAACAGGTCACTCAAGGTAGCATGGCAAGTCATAGAAAGGATATTGGGGGATCTGTTGAATACATCCATTCAGACAATACAGTTGAACCCAATTCGTCAGCTGCTTGAAGAAGTACCTGGTGAGAAACAAGTTGAGTTTGTCAAGGGTGAAGATGATGGAAGTGAAAAGTCAACCTATGTTGTAAAGGTAAAAGGCTTTGGCACCTTCACAGCTAGTGGCAAGAATTATCGAGTGGCAAAGAAAAAGGTGGCAGCGATTGCACTAAGAGAAATTCACAACCAACAGGCTGAAAGAGCTATTTCACAGTTGCCTCAGCTCCCCAATTCACCATCTTTGTTCTGAATGTTTCTTCTGTATTTGCTCTATATTTTACTCATTAATGAGGATTGCATGATCTGTAGTATTGCCAATGTAGAAATGCCTTTTTTTTTCTTTTTTTTTATATTGCTGACTTTCGTAATCCTGAAGTCATGCAATGGTCGCCCCCACCAAAGCCTTCAGATACTATCGCTTACCGCTTTGTTGCATGTGCAATTTCTCAAGTTGCATATTGTTGCTAATGCTTCGTTTGCGCATGGTAGTTACTAACATCACCCAGCCAGTAGAAACTCAATTGCACCCTTTAATTAACTAACACTTCTTTGTAGGTACTATAGCCATATTAATCACGAAATCACATTAATTTATGTGATTTCAGAACCAAAGTATTGCTGAAACTTTTAAATGTTATAGTGTACTTATTAGACTGCGTATATAAGCTTTAATAACCGATACTGATTATTTTATCATTAAAAAAACATAGATAATTTTTTTTCTCGGTGGTCCCAACATATGTAACTTTGCTGTACCGAAACATAGACTGTGGGTAAATATGATGGTTAAATTATACATAATAAAGATAATCTTGCTATTAAGATTTGGGGAAACAAATACAATAGTATACAAGCCAAGTACTATGATATACCAGACGGGTATACCAAGTACTGTCTTTAACATACCAACAAGAACCATACCACAGATTAGCATACCATAATTTACCTCGGGTTTGTGCATTTTCTTATAAAAAAAAAAGTTGCCAATATTTTTATTTCAATTTTATTTCTCTCTTCAGACTCAAGTAGAAAGTGCTTTATTTATGTGTAAGTTTGGAGCCCAATGTGGCAACAACTTCGCGACTGTGCCTTGTAGAAGCTGACGTAGAGAGAATGCTTGTCAGGTGTGCCTGCGTTTTGCATGATTGCTTGTGAATATGATGTGTGCTTGTGTTTGACGCGTGTGACGGATGACGATAAGGGCGTGAATCGCAGTGATTATACACGTGCTTGTGGCATTATGTACTGTGTTTCCTTCATGCAATGTAGATTGTAAGATTTTCCTATGTATTTGTACCAAAGTACACAAAA
>Gammarus_pulex_2 ENA|HAFM01004949|HAFM01004949.1 TSA: Gammarus pulex, contig Locus_27006_Transcript_1/1
ACCTCGGCAGCACGTCACCAATCACGTGTCTCGATTGTTGGATGTAATTCTCAGAGCTCTGAGAAGCCCTGATTCGCTTATTCTGGTTTTCGTGAAAACGCGATTTACTGCTTTTCTGCTCAGAGACCTCGTAAATGAACTCCAGAAGAAAGATCCTAAGTTCAAAGACGCCCTGGCGCAGAGCATCGTAGGTTCCAATACCAACAATCCGATGGGAGACTTGGCCAAGGCGAAAGAACTCTTTAGAAAACAAACCGACACACTCGAGGCGTTTCGCAGACGAGAGTTTCGTATCCTCTTTAGCACTAGCGTCCTGGAAGAAGGTGTTGACGTGCGCAAGTGTAATGTTGTGGTGCGGTACGATGAACCAGTCAACTTCCGGGCCTACGTACAATCTG
>Gammarus_pulex_Dcr-2 ENA|HAFM01003537|HAFM01003537.1 TSA: Gammarus pulex, contig Locus_21519_Transcript_1/1
CCCTGACTCGCTCATTCTAGTTTTCGTGAAAACTCGCTTCACTGCTTTTCTGCTCAGAGACCTCATGAATGAACTCCAGAAGAAGGATGTCAATTTCAAAGATGCCCAGGCGCAGAGCATCGTGGGTTCCAATACCAACAATCCAATGGGAGACTTGGCCAAGGCAAGAGAACTCTTCAAAAAGCAAACCGAAACACTGGAAGCGTTTCACCGACGAGAGTTTCGCGTCCTTTTCAGCACGAGTGTCCTGGAAGAAGGTGTTGACGTGCGCAAGTGTAATGTTGTGGTGCGGTACGATGAACCAGCCAACTTCCGAGCCTACGTGCAATCGAAAGGCAGGGCGCGTGCTGATAAGTCGGTGTATGTTTTGATGCTGTCACCAGATTCTAAGTTGCCTAGAGAAGC
>Homarus_americanus_Dcr-2 ENA|GEBG01004176|GEBG01004176.1 TSA: Homarus americanus DS01-Homarus1_Transcript_3182 transcribed RNA sequence.
ACTTCCTGGCGGCCGCTGTGTATCATAAATATAATTAAAAGCCACTGTCACTGTTGTCATGTGGTGGAAGACACAGTGGATGTCAAGAAGTGAGTCATAGCACACGGCGGTGAACAGTAACTGATAACACACTCTCCAACCATCTTCATGGAAGAAACATATTGTGAAGACCCTGAAGGGAGTGATGCAAGTGGTGCCACAGAAAATCAAGAATGTGATGTCAACTTCACTGCCAGACCCTACCAGGTAGAGCTGTTTGAACATGCAAAGAAACAGAACTCTATCCTTGTTCTTGGCACAGGATCTGGAAAAACTTTCATCTCCATTCTACTTATCAAAGAACTTTCTGATCAGATCCGTGAGCCGTTCTCCAAAGGTGGAAAGCGTACAGTGTTCATAGTAAACACTGTTCCTCTGGTTCATCAGCAGGCTCTTGCTATAGAGACCCATACAGCCCTAAAGGTTGGCAAATATGAAGGATCAATGGGGGTTGACTTCTGGACTGCTGAAATGTGGAAGGAGGAATTGGAGAAGAATGAAGTGCTAGTATTTGTTGCCCAGATCTTTCTTGACCTAGTTCTTCACGCCAGCTTGCCGCTGTCAGCCGTTAACCTGCTCATCATGGACGAGTGTCACCATACCGTAGGCAACCACCCCATGCGAGAGATCATGAGGCAGTATGAAGGCTTGAAGATACAGTCCCCAGAGAAATGTCCAAGGATCATGGGGCTAACAGCTTGTGTCATTCACCGTAAGTGTAGGAAGTCGGAAGTGATGGATACCATGAAGAAACTGGAAGCTGCGATGGACTCTGCTTTAGTGACCACTACTTATCAGAAGGAAGTTGTGAAGTGCAGTACTGCTCCAAAGGAAAAAGTAATTTGCTATGGAACTGATGAAATTTCTGAATATCAAGAATGTATTATTGCACAGTTAACAGGAATCTCTGAGGAAGTAAAGGAACGCGATGATATACAAATCAAGTACAAGAAATTGGTGAGGAAGAAAATAATTAATATTATAAACATCATGACAACGCTAGGAGATTGGTGTGTGGCCCGGGCAATTAAATATGAGATGGATCATTTTGAAGATATTAAGAAGATTGAGGATGTGCCAGTTGTTCGGGAGTTGATGACATTGCTCCAAAACAGGTTACAAGAAATTTATTATATTTGTGTGGTTGAGGAGACAAAGATGGAGAACCCCATTGATTATGTTACCAAGAAAGTTAAGAGGTTATTTGAAATATTTCGTGCATGTAATAGAGAAGTATACGGAATAATTTTTGTTGAGAGGAGAAACACTGCCAAGATCCTATATGACCTGCTGTTGAATGTTGCTGATACTAATGAGGACCTTTCATTTGTAAAGCCTTTGTACGTCGTTGGTTCAAATGCTTATACCGGCACTGACATCCGATTGGCTGAACTAGAACTTCGCAAACAGAGGGAAACATTGGACAAGTTTTGTAATGGAGAATGTAATTTCATTGTTTCAACCAGCGTCTTAGAAGAAGGTGTGGATATTAGAAAATGCAACATAGTCATTCGTTTTGATGAGCCAGCAAATTATCGTGCATTTGTACAATCAAAAGGGAGAGCCCGTGCATTACCATCTAGGTACTTGCTCATGGTGAACGAAACAAAACTGCAAGAGCTGAAAGACTCAATTGATTTATACAAGGAAATTGAAAAAGCTTTAACTCTTCTCTGCCATGATCGCCAGTTGCCAACATTAGAAGAAATCCGTAAGCATTACGTAGAGGATGAATATATTGAGCCATACTTACCATATGGACCTGATGGTGCCAAAGTGACCTTAAATTCTGCTATATCACTAATTAATGTCTATTGTGGGAAGTTACCTCAGGATAAGTTTACAGAATTGACAGCAGAAGTTGTTTATACAAAATATGAGGAAGGAGTGAAGGCACAGATAAAACTACCAATGAATGCCCCCCTGAAGGTTCCTGTGATTGGTGACTGCATGGTAAACAAAGAACTTGCCAAAAAGAGTGCTGCCATATACCTTTGTAAAAAATTGCATCATATGGGAGAATTAGATAATCGGTTACGACCAGCTGAGGTATTGGATGATAGCATACTGGAAGGTTTAGTGGAAGTTCCACCTGAAGAAGCCTTAAAAGACGATGCACCTGACCCTGGTACAAAGAGCCGACGTCAAGTGTACACCAAGGAGGTGTGCTCAGCCTTTACCCATAATTATGAAGGAAACTATCAGCTTTATTCAATTGTTATTCATCCCAAAAGTAATCCACCAAAAAATCTGATTATTAATTCTGATAAAATGGATTCTACAATTGGATTCATATGTAAGGGAAACTTGATACACTGTCCATTCCCACTATATTTTTCCAAATGGGGAGAAGTGGAAGTTAGAGTTGAGCATATAAAGGAACTGACAAACCTTGGTCTAGAGCTATTTTATAAAATTGAACACTTTCACAAACTCACTGTTGAGATGCTTTTACATATCAATACTTCTCTGTTTGAATTTAGCTCTAGGGATGCAGGTGTATTTATTGTGCCAGTAAAAGAAAAAAACATTAACTTAGACATTCTAAATCGGATAATGCCATTAGCATCTTTAAGGTCACCTGTGGTGAACACAACAGACTCACAGAGTTTCTACTTTGAGAGGTCTAATTTTGAGGATGCCATAATTTACCCTTTGTATGGACCCCAACCTGACCAACTGTTTTATGTTACACAAATCATGGATGACACAAATCCACATTCAGAATTTCCTGATTCAAAGAAACAATACAGTAGTTATGCAGAGTACTTCCTCCTGAAGTACGAATTGAAAATAACTAATATACAACAGCCTTTGATCGCTGCAAAGCATTTACCAAAGGAACTCAAATACTTGGAAATACCAGCAGTTCCTTTGAAAAATAACACAGGAAAGGTTGGACGGGATCCCCCCAGATTTCTTCCCGAGTTTTGTGGTGTATTACCTTTAAAAGCATCCCTGTGGTGGCAGATTATGTGTGTCCCTTCCATCTTCTACCGTCTTAATAGTTTAAACTTGGCTCATCAAGTGAATACTCTGATGAACATTGCAAAATACCAAATCAAAGCTGCAGAGCACACTACTGTGAATTTTGGTTGGCCTGAAGAGTCTGTTAACAGATTATTGGGTCCTTTTGGCAACAATTTGGCAGCTTGTTTGTTAAGAAAGAAGAGTAACTTTATCCATCCTTTCATGTTAGTACATGCTCTCACACTTCGTGGAGCTCATGATGGCTTTGATATGGAAAGACTTGAAGTTCTTGGTGACTCTTTCCTTAAGTACATTACTGCAGAATATTTATTTTTGAAGGACAATAAAGATCATGAGGGAAGACTTTCACTGCGTCGTTGCAAACTTGTTTGTAACAGAACTTTATATTCTTTGGCAAAGCAAAGAAAATTGCCAGAGAAAATCCAGGCGATTAATTTGTCACCTCAGACAAATGGTTTCTTGCCAGGATTCTCTGTTAAACCCATGATGGATCGGAAGCTGAGAAGTTGGAACATTCCCCATAACAAATGGTCACAACTCCCTCTCCTCGATCACCCAGAAGACATACTAGAGGAAGTTAGCAATTTGTGGATAAGAGATGCAGAAGATGATGTGGCAGCTACAAAGAAAGGAGGATCATGTTACAACCCTTGGACACAGCACGAGTTATCGGATAAGAGTATAGCAGATTGTGTTGAGGCGTTGATTGGGGCTTATTTACTTATTGGTGGTAGTGAGGCAGCCATCAACTTTCTTCACAAATTGGGGCTTGGTGTATATAATAAAGAATCTTTACTGAAGTTAAAGCTTGAGGTACCTTCACCTGTGATGATTGAAGAGCTCTGGGCAAGTGATGAGATCTCGAGACTCTACAAGAAAGCTTGTCTTGATCGTTTGGAAGATAAGATTGACTACAAATTCAATGATAGAAGTTTCATTGTACAAGCAGTAACCCACAGCTCATACTCTCAGAATAAGGTGACTGATTGCTACCAAAGGCTGGAGTTCCTGGGAGATGCTGTGTTGGACTACCTGGTGACTGGGTTTGTGTTCTCTCGCCATGCTGCCTACTCTCCTGGCCAGATGTCGGACTTGAGATCTTATTATGTCAAGAATGAAACTCTGGCTACTGTTGCTGCAGAGAAAGAACTTCACAAACACTTGCTCTACATGGCTCCCAAACTATCAGCTTCTATTGATAAATTCTTAAAAATATTGGATGCTGGTTATGAAGAGGACACTCTTACTATTGAAGAGGATGAAATGGACTACGAGGATATAGATATTCCCAAGGCTTTGGGTGACTTGATTGAATCCATCATTGGAGCTGTGTACCTGGATAGTGGTAGATCTCTTGAGATAACATGGAGAGTAGTAGAACAGCTAATGGGAACCGTCATCAAGAAGACTGTCTCTGATATACCAATTAGTTCAGTCCGTCAGCTGTATGAAGAGATGCCTGGTGGGGTGAAGTTTGAGAAGGTACCACGTATGGAAGGTGACCTTGAAGCCAAGTATAAAGTGCAGATAAGAGGGTTGCCACCTCTCTGTGGTTCGGGGAAAAACTACAGGACGGCAAAAAGTGCAGCTGCAAAATTCGGTCTTCAGAAGTTACGAGAAGCCCAAACGAAGAATGATCAACCACTTGGGCAATAGCCAGACGTTACTGTGTTGAAATTAGTCCACGTGGTAACTGCGGAAATAATGTAATTATTTGTGTTTGTTGATTTATTGTGATTACAGTATTTTATATGCTTGTTGATTAATGTATACACCCACCAAAAAAGGTACTGCAAACCTTGCAGTACTTTACATTCTGGAACACAGGATGAAGTGTCTTGATATACCTACCCTGGGTATGCCTTTTCCCCTTACTAGATACAGTAAACTTTTGATAACTTGGATTATATTGGACTATAACCATTGCAAGTTAGAAAGGCTGGGTGATGTTCACTGAACCAGTACGAGAGAGAGGACGCCAGACTTAGCACTGTAAGCGGTTAGTTTTCAACTCGTAATTTGGAGTAGACGTTTTTTTTATATACAGAGTATACTGTACTCTGTTACATGCAAATGCAATATATACAATCTTTCATATAGAATGTGCAAAAATAAAAAAATAAATATCAGGTCAAAATATATGAGGAATAAACATTTTGTATGTGCAGGAGAGTTATCATAGCGGGGGAGCAGCGTGGGGGATCTCTTAGCTGTTCGCGGTCTCGTGTCCTGTGTGTAGTGAAACCATTGCCAAAGAGCAATGGAATATTTATTATTTTATGATATTTATTGGTATTATTTTTATTTATTCTTCACATTTACTGGTGCAGTAAACACCCAATATAACGGATCTCGGCTTTTAACAGACTCTGGCCCATTCGGACTAGGTACATATATAAGAGCATAAGAATGGAGGAAACTGCAGTGGGCCTATTGGCCTGTACTGGGCAGTTCCATTTACACCCATACCCTATTGCTCATATATATCCATCCAACCTATGTTTGAAGCTATCCAGCTTATTCGAGTTAATGATGATTTTTGTTAACTTGTTCCAGTCATCCACTACTCTATTTCCAAACCAATGTTTACCTATTTCGCGCCTAAATCTAAATTTATCTAATTTAAAACCATTGTAACGAGTTCGCTCCTAGTTGGATAGCTTGAGTACCTTTATTATATCACATTTGCTTAACCCTGACTTCCATTTAGAAACCTCGATCCTTAGAGATTGGTAATCATCATAGGTACTCACTAGAGGTTTGTACTCATCACATGTACTCACTAGAGGTTGGTACTCATCACAGGTATTCACTAGAGGTTAGTATTCATCACAAGTATTCACTAGAGGTTGGTACTCGTCACAGATGCTCACTAGATGTTGGTGCTCATCAGAGGTACTCATTAAAGGTTGGTACTCATTATAGATACTCACTAGAGGGCGGGGAA
>Hyalella_azteca_Dcr-2 ENA|GEHV01055852|GEHV01055852.1 TSA: Hyalella azteca TR24154:c0_g2_i1 transcribed RNA sequence.
GAAGTTCGATGGCGACTACAGCTGGGGTCTCTGCACTGGTCAACCCATCGTGCCTGCCACTTTCCCTCTCTACAATAACAAGTGGGGGCAAATCAAGGTGAGTACGGAACTTGTGAAGTCCTTCAGTTTGTCAGCTGCCGACCTGGAAAATATCAAAGCGTTCAACAAATTTTTGTTCGGCTTTATGCTTGACATTCGCAGCGAAGTTATGGAGCAAAGCGAAGAAAGTGAGTGGCGTTGTTTGGTGGTTCCTCTGCTGAACGGCGCAGAAATAGATGGATCACTCATCTGCTCTGTTGTTACGAGCGACCAACTAAAGCTGGTGATGCCTTCCAAGGACGCCCGCAAACGCTTTGTTTACAACGAGTGTGCTTACGAAGATGCCATTGTTGTTCCGCTGTACAAATCTAAACAAGTTTACTCAGTCTACCGGGTAACTAAAGAAACTCCTTCTACAAAAATTGACTCTAAGATCACTAAAGGCCTGAACTACAGTGAGTATTTTAAAG
>Hyas_araneus_Dcr-2 ENA|HACH01022857|HACH01022857.1 TSA: Hyas araneus, contig c26723_g1_i1
AGAGTTAAGAAAGACGTATAAGGAGTATGAGTATATGTGTGTGAGAGGAATGGGACAGTGGTTGCGTCAGGCTAGCGGGATACTCGTATACGTCTTGTCAAATACGTGTTCCCTCAACTTCCCTGTCCGTGAGGGACTTCCTTCATAATACGTATGGAGGAAAGGAAAGTTGTTGAGCTATTCTAAGCTGAGGAGCTGTACTTGCATGGTGGGAGGCTCGTGACAGATAGTGAGATTTATTACAGTCATCTCATTCATTAATCTGTGGAACCTCCATGAAGGCATCACCATGAACTAGAATTCTTGCTGCTGCAGACCCTAAGAGCCTACGTAGATGGAGGAAGCTGAACAATGGCCTACAAATACAGTGATGACGCACCTCCCCTCCCGGGAAAAAAATCTGAAGACTTCAAACCAAGGGCATATCAATTGGAACTCTATGAACACGCCAAGAAGCAGAATTCCATCCTCGTTCTGGGAACCGGTTCAGGCAAGACCTTCATCTCCATATTACTCATCAAGCATCTTGGACATCAGATTCGAAAATCACTAAAGAAAAACCGCAAATGGACTGTGTTTGTGGTGAACACAGTTCCTTTAGTGTACCAGCAAGGGCGTGCAATACAACATCACACTGCATTCAGCGTTGGCTTGTTCGAAAGCTCAAGAGGGGTTGACCTTTGGTCAGACGGAAAATGGATAGAAGAATTGGACAAATATGAAGTTCTTGTAATGACTGCTCAGATTTTCCTGGATCGCCTACTCCATCATCATAAGCAATATTTACCACTGTCCCTAGCCAGTGTCAATCTGCTCATCGTTGATGAATGCCATCATGCCACGGGGAACCATCCCATGCGGGAGATAATGAGAAGGTATAACGATCTTCAAGACTACAAACCAGAGCTCTGTCCCAGAGTAATGGGTCTCACAGCCTGTGTTATTCAAAAGAAATGCAAGTTAAGAGAAGTAACAAAAAGTATCAGAGAACTAGAAAAAACAATGTTCGCTGCTTTGGTAACCTCGGCAGATGCTATAGCTGTAAAGAAACACTCCACTTCCGCCAAGGAAATTGCCATTTGCTTTGAAACAGAGGAACTTTCAGAGTATGCAGAAAGCATTCAAGCACAATTGATTGGAACCACAAGTGAAGTCAATGAAATGCATGACATTGATGACAAACAAAAAAAACTTTTGATAAAAAAGCTGATCAACATAAATGAAATTATACTTCACCTAGGAGAGTGGTGTGGAGCCAGAGCAGTGAAATATGAAATGGAACATTTTGAAGAAACAGAGGAATACGAAGAGATACCAGCTTTAAGATACTTAAAGAAAAGGATTATCCAAAGATTGGAATTGATTTATCAGTATTGTTGTCAAAACGAGAAGAATATGTCTGATCCTTTGAGGCATGCTTCCAAAAAAGTTCAAAGATTGTGTGATATATTGTCTGTGTCAAAGAATGATGCATGTGGACTTATATTTGTGTACAGAAGAAACACAGCCAAGTTGCTGTATGAGCTACTCCTGCAAGCTGCTAAGATGCATGACAAACTTTCTTTTATCAGGCCTGCTTATGTTATCGGTCATAACTCCAGGATGGGATTAGACATTAATTTGATACAAAATGAACTGAAGAGCCAAAGTGAAACTCTAACAGCATTTGCCAGGGGAGAGACAAACTTTTTGGTCTCAACAAGTGTTCTAGAAGAAGGGTTAGACATCAGACACTGCAACATGGTGATTCGCTTTGACAAACCAATGAACTATCGTGCTCATGTACAGTCCAGAGGACGGGCAAGAGCCATTCCAGCAAAATATATCTTGATGATAGAGGAAAACTCTGTAGATGAAATGTTGTCCACACTTGAATTGTATACAGAAATTGAAGCTGTCCTAACAGATATTTGCCACAACAGAGAGTTGCCCACAGATGTGGAAACAGCCGTTCACTTTGCAGGAGATGAACATATTCCTCCATATCAGCCTTATGGTCCATATGGCGCTACAGTCACCTTTAATTCTGCTGTATCCCTCATTAGTGTATATTGTGGAAAGCTACCCCATGATAAATTCACTGATTTGATACCAGAAACTTATTATGAGCAATCTGAGACTGGAGATCAGAAAGTAAGGGCTGGCATTAGATTACCAATAAATTCATGTTTGAAAAGCATTGTATATGGAGATTGGATGGAAAACAAGGATCATGCCAAAAAGAGTGCTGCATTGGTACTCTGCAAAAAGCTTCATCAGATGAAAGAGTTGAATGACTACTTGCGTCCAACTTCAAAATCAGATATAACTATTTTTGATGATATGGTAGAAGAACCTTCAGAAAAGTCTACCGAGAGTGACATGCCTCAGCTAGGTACAAGAAAGCACCGGAATGTTTACAACAAGGAGATGTGTCCTGCCTTTTCCGTCATGAATAATGATTTCAAGTTGTACTCAGTTATCGTACAATCAAAAGGCATTGGCAATGATGAAATAATAATTGATTCAGGAAGAAAAAACATATCAGTGGGTTTTTTGTGTAAGGAAACCCTAAACCTTCCTCCATTCTCTTTATACTCATCCAAGTGGAATGAAGTGATGATCAGAATCAAGTTAATTGATGAGTCTTTGCAGCTTGATTCTAGAACTGTTAATCACATTGAGCATTTTCACAAAATTGTCTTTGAGAATTTGCTTGATACCAGTCCAACTCTATTTGACTTCCGTCCTCAAGAAACAAGTCTTCTGATAGTGCCTATGACAGGAGACCAGATAGATACTTCCCTTCTTTCAAATAGTGCCTCATGGAAATCCCTGAGAAGGCTTGATGCATTGACTGCATCTGATGACATATTCAACTTTGAAAGGTCTCTTTATGAGGATGCCATTATTTACCCTCTCTATTTCCCTCTGTCTGAACCCATGTATTACGTCACAAATATTCTGGATCAGGTTAGTCCTAAAGATAAATTCCCTGAGGGAGGCAAAAGTTATAAAACTTTTGAAGAGTATTATCTTTTCAAATATGAGAGGAAGATAAGCAATATGGATCAGCCATTAATGACGGCAAAACATGTGCCAAAGGGTAAGGATCTTAATAACTTACAAAGGACTGTCCAAAGAACCAGTGGGAAAAGAAAAAACCAGTTACTTGGTAATTTTGTGCCAGAGTTATGTGGTGTACTACCGCTTAGAGCCACCTTATGGTGGCAAATCATGCTGATACCATCTGTCCTCAATCGCCTCAATTACTTTTCAATGGCAGAGGAGTTAACCATGATGATGACTTCCACACCCTCTCATGCAACACCCAAATGGCAATCTAGTGAAACTGATAGCTTGGATTTTGATTGGTCATCCAAGTTTATTAAGAAAATAGTGCAGCCTACTGGAAATAATTTGTCAGTAATTCTAAGCAATACAGAGCCCAGACACATTCAGCCCTTCATGATAGTGAATGCACTTACGCTAAAAGGAGCAAATGACAACTTTGATTTGGAGAGATTGGAAGTGCTGGGAGACGCCTTCCTCAAATATGCTGTCACTGAATACCTGTTTTTGAGGTTCCCTGCTGACCATGAAGGAAAACTCACCATGAAACGTAGCAAATTTGTAAGCAACAAAAACTTATATCTTTTTGGGATGAAGAAGCAGTTGCCAGGGAAAATTCACAGTATAAAATTGAATCCACCTGTGAATGGAATATTACCTGGATTTGTCCTGAAACATGAAGTGGAACAGAAGCTACGAGACCTTAATGCTCCTTATGAATTGTGGCCAAGATTTGCTGACTTCACTGAGGAAGAATTTAAAGAGGAAATCAAAAAAATTGAGGGT
>Litopenaeus_vannamei_Dcr-2 comp38297_c0_seq3 len=4690 path=[4715:0-4098 8814:4099-4135 8851:4136-4299 9015:4300-4470 9186:4471-4689]
GTGGGAGAACAACAAGTATCTTTCGTGAGCGATAGTAGTGGCCGGGGCCATGAAATTATCCCTTTCCCGCTCCCCAGGACGTCTTTGACGTTGGAAACTGCAAGAAACAAAAACCATGGACGCTTCTAAGGAGGAAGCTTCCGCTGACTTTTGCCCTCGGTCATATCAGCTGGAGCTATTCAACTGTGCTCTAAAGAAGAACTCCATACTTGTCCTTGGCACCGGGTCAGGAAAAACTTTCATCTCAATCCTGCTAATCAAAGAGCTAGGGCATCAGATTCGAGAGTCCCTTAAAGGAGGAAGCAAAAGAACTGTGTTTGTGGTGAACACAGTGCCACTTGTCCATCAGCAGGCAGCAGCCATTCAGCAGCACACACCCTTTGAAGTTGGCAAGTATGAAGGTTCCATGGGAGTCGACTACTGGACAGATGAGCATTGGCAGAATGAACTGGAGAAACATGAGGTTTTGGTGGTTGTGGCTCAGATCTTTCTAGATTTGATCTTACATGCGAAGCTGCCACTTTCATCAGTCAACCTCCTGATTATGGATGAGTGCCATCATGCGACAGGCAGTCACCCCATGCGTGAGATCATGAGAGCATATGAGAATTTAAAGCAACACTCCCCAGAAAAGCTTCCCAGAATAATGGGTTTGACAGCTTGTGTTGTTCACCGCAAGTGTAAGAGGAGAGAGGTTTTGAAGTACATGGAGAGTCTGGAAGCAGCTATGGATTGTGCCCTGGTGACCTCTGTTGATCCAGAAACTGTTCTGAAATATACCACAGGGCCTAAGGAAAAAGTGATTTGTTTCTACACAGAGAGCATTACATCTGACTACCAAGAAACAGTTAAAGCTCAGCTTGCAGGTCTTGAATGTGACATTATAACAGATTGTTTCATAAATTATAAAGCAAGAAAACAAATCAAGAAAAAAGTCAAGAATATTGAACACATAATGTCTGACCTTGGTGACTGGTGTGTTGCTCGAGCTATAAAGTATGAAATTGAACACCTTGATGAAACTGAAGGAATGGAGGAAGATCCAAAAATAAGAGAGATATTGAAGTTGCTGAAGGAGAGACTGAGAGAAGTATATGTTGCTTGTGAACTAAAGGAAAAAGGTATGGCCAATCCTGTGGAGCATATCACATTCAAAGTGAAAAGGCTCTTAGAAATATTTAGTAAGTGCAATAAAGAAGTATTTGGCTTGATTTTTGTGGAGAGAAGAAACACTGCCAAAATTCTCTATGACCTCCTTTTAGAGATTGCAAAACAGAACCCAGAGTTCAGTTTTGTCAAACCCTCTTATGTTGTAGGATGTAATTCACGTCCAGGCATTGATATACGTTTAGCAGAATTGGAACTCCGTAAACAGAAGGAAACTCTTGAAAATTTCAGAAAAGGTGAGACTAATTTTCTGATATCAACAAGTGTTTTAGAAGAAGGAGTTGATATTAGGAAATGCAATGTCGTGGTTCGCTTTGACATGCCACAGAATTACCGTGCATATGTGCAATCTAGGGGGAGGGCTCGTGCTAAACCATCTGTGTATCTGTTGATGGTAGAAGAAGCAAAAGTTAGTGAAATGCTGGAGTGCATTGGAGTATACAGGGAAATTGAGGACTCACTTCAGTACTTGTGCCATGGTCGGAATTTACCAACAGCACAGACAACAAGGAAGCATTTTGCAGAAGATGAATACATAAAGCCATATGAACCATATGGACCTGTAGGACCAAAGATTACAAGCAACTCAGCCATACAACTGGTTAATTTGTATTGTGGGAAATTGCCCTCTGATAAATTCACAGATAATTTGCCAGAGGTAGTTGAAGAGGTCAAAGAAGGAATGACCACTGTTGGGATCAGACTTCCAATCATGGCACCTCTGAAAGACATGATATATGGTAGTGGATGGGCAAACAAAGATCTTGCAAAGAAATCTGCTGCCCTGCAACTTTGTATCAAATTGCATGAAATGGGAGAGTTGGATTCCAACTTACGACCAAAGGAAAGCAATGATGATAGCTTAGTAGAAGGTTTGGTCGACCTCCCACCTGAAGAACCTGTTCCAGAAGGCACATCAGAGTCTGGCACCAGGAAGAGAAGGCGAGTTCATGCCAAGGATTTGTGTTACCCTTTTTCAAATGAACATGGAGGGTCATATTGTCTGTATTCCATAGATATTAAACCTTTTGGCCAGTCAGGTGAAAGTGTAACCATTGATTCTTCTACATGTATTAGTAAGATTGGTTTCATCTGTAAGGAAGGTTTAGTATCCAGCCCCTTCCCACTCTTTTTCTCAAAATGGGGGGACGTTATGGTAAATGTTAGGGAAGTTGGTCCACTGACTGACTTAGACACTAGTTTATTTGACAAAATTAAGAAGTTTCATAGGCTTGTCTTTGAAAATCTCATAGAATTGAATGAGAATTTGATGAGTTTTGACCCAGAAAAATCTAAATGGGATGTGTTTATTGTACCACTTGATTTCTCAGAAATCATTGACTTGAACATGTTGAATGAGATCTATTCCTTTGACTCAATCAAACCTGTGATGCTGAAGTCACACAATCAAAATACCAAGTTTGTGAGGTCAAAATTTGAAGATGCACTAATTTATCCACAGTATGGCATACCCTCTAACCAAATGTATTATGTGTCACACATTTTTGATGAACTGAATCCTTGTAATACATTTCCTGAGGGTAAAAAGGGATATGAATCCTATGAAAGATACTTCCTGGAAAGGTATGGATTAGAAATCAAGGATAAGAATCAACCTTTATTGGAAGCAAAACACATACCAAAGGAACTGAATTACCTGAAGAAAATACCAAAGAAAGCAAAAGAAAAGAAAGGGAATTTAGTGCCACGTTTTGTACCTGAATTCTGTGGTTTAATTCCTATAAAAGCATCGTTATGGTGGCAGATTATGTGCATGCCATCCATTTTCCATCGTCTGAACAGCTTTAATTTGATGCATGAATTTATTGTGAAAACAAAGATTACATCACCTGCTATAAAGAATGAAGTCCTTGATTTCTCCTGGACTAAGAAATTCATTTATGAGCTACTTGGTTCATCAGAAAATACTGTACCAATATTCTTAGACAGGAAGAAGCAAGAATATATTCATCCCTTCAGTATGTTACATGCATTCACACTCAAAGAAGCCAGTGAAGATAAAGAGTTCAACCTAGAGAGACTTGAATTATTAGGTGACTCCTTCCTAAAATTTGTCACAGGAGAAGCCCTGTTTCTAAGAGATGAAAGTTATCATGAAGGAAGGCTTTCTCAGAGCCGAGGCAAATTAGTGTGTAACAAAACCTTGTTTAGATTGGCATGTCAGAAAGGCCTAGAAGGAAAAATTGCTGCTAAAGTTTTAAACCCCAAGAAGAATGGATCCATACCAGGCTTTAGAATAAAGCCTGAATTTGAGGAAAGCTTGAGGTCTCTTGAAGTGCCTCATGATTTCTGGCATCAAGTTCCCAACACTGTAAAGGATGTTGGTGACTTAAAAGAGGCAGTCTTTGCTTTGATGTCAGACGATGCATCCAAGGATGAAAAAGCAGAGAAAAAGGGGTCATGTTACAACCCATGGACAGAGCATGAAGTGTCAGACAAGAGCATTGCAGATTGTGTGGAAGCCATAATTGGAGCCTACCTCCTTGTGTGTGGGAATGAGGCAGCAGCAGCCTTCTTGCATTGGCTTGGAGTTGGCGTTTTCAGGGACAACTCCTTGTTAATGGAACCAAAGACAGTAAGAACTGCTCGTGTGCGTAAGGAGTGTGCACAAGACCTAACCATATTCTACAAGAAAGCAGTCCTAGACCGACTAGAGAAGAAGATTGGCTATACTTTCAGGGACAGAAGCTTCATAGTTCAGGCAGTCACGCATAGTTCATACGTGAATAACCAGGTGACAGACTGCTATCAGAGATTAGAGTTCTTAGGAGATGCAGTGCTAGACTATCTAGTGACGTGTCATATATTTTGTCGTTTTACTGACTACTCTCCTGGTCAGCTGTCTGACTTGCGGTCATATTTTGTTAAGAATGACACACTTGGGCGAGCAGCAGCAAAGGGAAAGCTTCATCAACACCTGCTACACCTTAACCCAAAGCTTGAAGCTTCTATTGACAAGTTTCTATCCATTCTTCATCAAGATCCCCTAGGAGAGGAACTGAACACAGAGGATGATGTGCAAGATTGTGAAGATGTGGAAATACCAAAAGCACTTGGCGATATGGTGGAAGCAATCATTGGTGCTGTTTACCTGGACAGCAACAGGTCACTCAAGGTAGCATGGCAAGTAATAGAAAGGATATTGGGGGACCTGTTGAATACATCCATTCAGACAATACAGTTGAACCCAATTCGTCAGCTGCTAGAAGAAGTGCCTGGTGAGAAGCAAGTTGAGTTTGTTAAGGGTGAAGATGATGGAAGTGAAAAGTCAACGTATGTTGTAAAGGTAAAAGGCTTTGGCACCTTCACAGCAAGTGACAAGAATTATCGAGTGGCAAAGAAAAAGGTCGCAGCGATTGCACTAAAAGAAATTCACAACCAGCAGGCTGCTATTTCACAGTTGCCTCAACTCCCCAATCCACCATCTTCGTTCTAATTGTTTCTTCTGTATTTGCTTTATATTTTACTCATTAATGAGGATTGCATGATCTGCATGTTTAAT
>Macrobrachium_nipponense_Dcr-2 ENA|GCVG01048273|GCVG01048273.1 TSA: Macrobrachium nipponense c86855_g1 transcribed RNA sequence.
ATGAAGTGCAATATCTTTCCCCTGAACGTTTCTGGGCTACGGTGGCTGCCGTTGCGTCATGAAAACTACCTTCAGAGTCGCCTTCGTCCTCTGAGACGCCGGAGGAACCCATCCCCAAGACGTATTACTCAAATTGTGAAGTGAAATACAGGAAAAAGGAATCTTTTTGTCGTCGCGGTTTCGTCACACATAGGGATATCAAGATCTTGGTTGAGGCTAGCACATAATGGATATTACTGAGGAGAATGAGGTTGAAACTGACAATGCTGATGTGCAACTTCTGCTTAATGCACAGTTCACCCCTCGGGCATATCAGATTGAGCTCTTCAAGTGTGCTAGAAAAAAGAATTCCATTTTAGTGCTTGGTACTGGATCTGGGAAAACCTTCATTGCAGTTTTGCTTATTAAAGAGTTTGCAGATGAGATACGTGGTTCTATTTGTAATGGAAGTAAACGGACTGTTTTTGTAGTGAACACAGTCCCACTCGTGCACCAGCAAGGTTCCGCAATAAAGACGCATACTGGGCTGAAAGTTGGGCAGTATGAAGGCTCCATGGGAGTGGACTACTGGGATGATCAAAAGTGGGCTGATGAACTTGAGGGACATGAAGTTATCATCATCACTGCACAGATATTTTGGGAATTGATTCTTCATGCAAGACTTCCCTTGAGAAGAGTAAACTTACTAATTATGGATGAATGTCATCATGCTGTTGGAAGTCATCCAATGCGTGAAATTATGAGACAGTATGATGCCCTGAAAAGAACAGGAGTTGATGAATGTCCTAGAATTTTGGGCCTCACTGCCAGTGTCATAAATAAGAAGTGCAGGAAAGATGATGTATCGCGGAACATGCATGAATTAGAGAAGACAATGGATTGTGCCCTTGTCACTTCTGTAGATCACGAAGAGGTATTGAGATTTACTACTAGGCCAGATGAAAGACTAGTGATTTACAATGATGTTCCATTGACACCTTACCAAGAAATGGTAGAAGCACAGTTAGATGGATTGAAGTGTGAAGTTGAGGAGCAGGAGGATTTAGATGATAAAGTGAAAAAATTTATTAGAAAAAGGATAATGAACATCAAGCACATAATGCGTTCATTGGGTGACTGGTGTGTAGCACGTGCTATATACTATGAAAAGGAAAGCTTAGAGGAGAATGCTGCAGCTGAGGAAGTTCCTGTTATACGAGAGCTTTTAGGGAGGCTCCGGACAAGGTTTGAAGAATTACATGTTCAGTGTGTTTTAAGAGAAAAACTCATGGAAAACCCAAAAGATCATGTCAGCCACCAAGTTTTAAGGCTTATTGAGATACTCGCTGCCATTAAAAGTGATGAAGTGGCAGGGTTGATTTTTGTAGAGCGAAGAAACACTGCCAAAATCTTGTATGACTTCTTTCTTGAGTTGGCAAAGGCAAATGATGATTTGAATTTTATAAAGCCTCTTTATGTGGTTGGTGCTAACACTCGGCCAGGAATAGACTTGAAATTAGCTGAGCTTGAACTAAGAAAACAGAGAGAGACGTTGAAGAAATTCAGGGAAGGTCAAGCTAATTTTATAGTTTCAACAAGTGTGCTGGAGGAGGGAGTTGACATTCGAAAATGTAATGCAGTTATAAGATTTGATAAGCCTGCAAATTACAGAGCTTATGTTCAGTCTAGAGGAAGAGCTCGAGCTGTCCCATCAAAATACATTTTAATGGTGGAGATGAGAGCACATGGGTCGTTCATAAATGACTTGGATGTTTACAGAGAAATAGAGAAAACTCTGTTAACATTGTGTCATAACCGAGACTTACCAACAGCGGAAGAAATCCAGAGACATTTTGATGAAGATGACGTATTGCCACCATATGAACCATATGGCCCACAGGGACCAAAAGTTACTGCAAATTCAGCCATTTCTCTTGTTAATCATTACATTGGAAAATTACCACAAGATAGATTCACAACATTGGCCCCTGAAGTACTATATGTGAATCGTCATGGCATGATACAAGCTGTCATTCTTTTGCCCACATGTTCAAATATGAAGGAGCAAATTAAAGGTATGCCTCAAGAAAATAAAGATCTTGCTAAAAAGAGTGCTGCACTCGAGTTATGCAAAATTCTTCATCAAGTGGGAGAGTTAGATCACAAGCTTCGACCAACAGTTCCAACTGTTGAAATGTTGGCAGATGATTTGTTAGACTTGAAGTTAGAATCCAGTAAAGCCGGGGAACCAAATCTTGGAACAAAGAAACACAGGCAGATATATAAGAGAGAAGTACACAGTTCTTTCTGTCACAGTGAAGGAACCCCCTTTTATTTGTATTCTGTTGAGATACACCCCACAGATGAAGATTCAAGAGAAATCACAGTAGATTCAGCTGAATCAGAGGATACTGTCGGAATAATGTGTAAGGAGGAACTTGTACATTGTCCGTTTAAACTGTATGGACCAAAAATCGGTGCAGTCATCATAACACTCAAGCTGTTAGACATAATTTGTGATGCTAGCACTGAAATGGTGAGGAAGGCTAACCATTTTCACAAGTTAGCATTAGAAAGTATATTGCCCATCAACAAGTCTTTGATGGAATTTGACCCAAAAGGGGTTGATAGTGGACTGTTCATTGTACCTTTAAGAGGCAGCTGTTTAAATGTTGGACTCATTGACCGCATGGCTCAACTTAACACTGTTAAGGAGAAAATTCCAGTAAGATCAGATCAGACATACGAATTTAACAGAGATTTGTTTGAAAATGCTGTTGTATTTCCTTTGTATGGGGATATGCATCAAATGCATTATGTTACAGATATCAAGGAGAATTTGAATCCTAGATCTGAGTTTCCAGAGTGTAAAATGTTATACGAGAACTATGAGGGTTACTTCTCAACAAAATATGATGCAAAAATTACCAATAGACTGCAGCCTTTAATCGCGGTCAAGCATTTACCAAAGGAGTTGAATTACCTGAAGAAAGTGCCTGTTAAAAAGAAAGGTAACAGAGATCCACCATATTTCATCCCAGAACTGTGTGGTATTTTACCCTTTCGTGCTTCACTGTGGTGGCAGTTGTCTTGTGTACCTTCAATACTATATCGACTAAACAGCTTTGGTGTGGCTCATAAATTAAGCGTAGACATTGGCGTCTCATCTAAACTGGACCTTGCCTCTATAACTGCTCAGTCTCTAGATTTCAGTTGGACTGAACATATTGCTCAGAGTACTCCATCTGATGTCAATTTAGCTGTTGCACTTTCCCAGAAGAAAACAAATTATATATACCCTTTTATGCTTGCACATGCCTTGACCCTAATGGCAGCGAATGATGGATATAATTTGGAGAGATTAGAAGTTTTGGGGGATGCTTTTCTCAAATATGTAGTTGGCGAATATGTTTACTTGAAGTTCCCAGATGACCACGAGGGTAAGCTTTCACCTCGACGAACATTACTGATTTGTAACAAAACACTCTTCCAGCTTGCTAAGAAGAAGGCAATCCCTGAGAAGGTTCAGGCAATAAAGTTGCAGCCCAGAGTAAATGGTATTCTTCCAGGTTTTGGTGTGAAGAAATTGGTTGAAAGAGAATTGCGCAAGATTGGATACCCTAATGATAAGTGGCATAAACTTCCAGTCCCAGAAACAATATCAGATTTGGAACAAGTGATAGAAGAGCTGGAGGATGAAGAAAATCATAATGGAGATAGGAGTGGTACGCCTCCCACTAGAGCATCCTGTTTCAACCCATGGGAAGAGCATGAAGTATCTGACAAAAGTATTGCAGATTGCACTGAGGCTCTGATTGGTGCATATCTCTTGCAGTGTGGGGCAGATACAGCAAAGGACTTTTTACATTGGATAGGGATTGGTGTTCATCAGGGGCAAAATTTGTTGAAGGATGTATTGCCAATTAAGACTGCAATAATACAAGATAAATCATGGGCACTTAAAGAGATCACTGCTTTTTACAAGAAAGCCTGTCTTGACAGGCTTGAAGATACTATCCAGTACAAATTTAAGGATAGAAGCTTCATTGTTCAAGCTGTCACTCATCCGTCATATATTCAGAACAGGATTACGAATGACTACCAGAGATTAGAGTTCATTGGAGATGCAGTTTTGGATTACCTTGTCACAGGACTAATTTATTCACGTCATATTTCATACACACCAGGTCAAATGACAGATTTGAGGTCATACTATGTTAACAATGAGACACTTGCAAGGGCTGCAGCCAAATATGAATTACAGAAGCATTTACTGCACATGTCACCTAAGCTTCAAGCTGCCATTGATAAATTTCTCCAGCTATGTCAAGAGGATGATTTGGAAAGAGAATTGGTAACAGAAGATGAGGAGGATGATGTTGAAGAAATTGAAGTTCCAAAAAGTCTTGGGGACTTAATTGAATCTATTATTGGTGCTGTGTACCTAGACAGCAATAGGAACTTAGAGATAACCTGGGATGTTGTATCAGTACTCATGGGAGATGTTTTTGAAAAGAAGCACAAAGATATCCCCAAGAACCGCGTAAGGCTGTTGTATGAAATGTCAGAATCGGTGCATTTTGAAAAAGGGGAACTTAATGGCCTAGCTATGTATACAGTAAAAGTAAATGACCAGTTTGAAGTTATTGGCCTTGGAAAAAATTTAAAGATTGCCAAAGATAATGCTGCAAAGAAAGCTTTAAGAAACCTTCAGGAAGTGGGTTCTCAGGGAAATCAGACTAGTTCCCAGTAGAAGTTATTGCTACTTTAGTTCAGGTGTTAACGCATTTTTCCTAGTGGTTATTTTGTGATAAAAACCATTTTCAAATTCCATTGAGGCTGTGAATTACAAGTAACACTTTATATTTTACAAGGTTATTATAATTTTAATTTTTCCACATTATTCACATTGATAAAGTTTATTTCGGGTTTATTTAGACCAGGAATGTGTTTGTTGGTGTGCGGAGCTTGATCGTGCAAGTTTTACTGCATTGTAAATGATTAATTTTATTTTTAAAAATATGGACTGCCTTAAGTTAAAAAAAAAAAAACTAATATATATCTCTTCCTCTCTCATCTTTTTATCAAAGTAGTAACTATTGGGAGCTTTTTATCAAATGTAAAACACATTGAGAGATATGTATTTGTCTTTCATTGTACAATTCCACATATTTCATCTGTGTATATCCTTACAGTATTGTACACAAGTTTAATTTGTTCCAAATTCCAATTTGTATACTGAAATGTTTGTATATAAACCCAAATATCCCCTTAAAAGAATAATGGGAATTTATTGTCCGACTTCCCAGCTGTACCAGCTTATTTGTTTTCACTTTCACTTCATTCACCGGAATCACTTCTTTTTATTACGGCAAATTACCAATTGAGCATCTCTTTTTACAATGGTTTTTGCACTCTGTAAAAGTAACTCGTCCCAACTTCCATCTCTACATCCACAGGGCCCCTTCCCCCAACCAAGGGGAGGTGTCCCAAGTCTCCTCCCACAATCCCAGCTGGCTGCACACCAGATTCCACCAAACAGCTTGTTAGGAAGCAAAATTTTTAAAAATGTTACTTCATATAATGAAAATACAGTTAAAATCATTTGTATGACAGCAAATCACTGTATTGGCTAAAGAAGTTACAGATGAAAGAGGAATGTGATTCTTAGCTTGCTCTTCTTTTATTTATTATGTTATGTTGACAAATATAAAGTATACTGTGTATTGTTGAAACAAATATTAAGTACAGCATGTTTTATTGCTTTTATATTGGAAGTTGTGTCAAGATGAGTATGTGAGCAGCACAGGTGAGACCTTTAATGAGTCTGAAAAAGTTTTAAGTTTGTATAGTTACTGAAAACCTTGTAAGATTTTATGGAGTTATTTTAAAAAAGATGGGACCTAAATTTTAACACTCTTTAGGCTAA
>Meganyctiphanes_norvegica_Dcr-2 ENA|GETT01061205|GETT01061205.1 TSA: Meganyctiphanes norvegica TRINITY_DN124479_c0_g1_i1 transcribed RNA sequence.
GTGAAAATATATCTCCCTATTTACCATATGGAGAAGAAGGACCAAAAGTTACAGAAAATTCTGCAGTTCAACTCATAAACAGATACTGTGGAACACTTCCTCAAGACAAGTTCTCAAACTTAAACCCAGAAATAGAGGAAGATGAAACTGATGAAGGAATTGTAATAGGAATTACTTTGCCTAAAACTAATGCTCCCCTCAAATCAACAATAAAAGGCAATCCTATGAAAAATAAAGACCTCGCAAAAAAAAGTGCTGCATTGGAACTCTGTAAGAAGCTGCATGAAATGGAGGAACTAGATGAACATCTTTTCCCCACTGAAAAAACTCCTGAAGATATATTAAAAGGTCTTGTAGATGTTCCTGAG
>Pacifastacus_leniusculus_Dcr-2 ENA|GBYW01056008|GBYW01056008.1 TSA: Pacifastacus leniusculus comp55143_c0_seq1 transcribed RNA sequence.
AGGGAGAGCACGTGCACATCCCTCTAGGTATTTGCTCATGGTGGAGGAGAAAGATCTGCAAGATATGCTGGAGACAGTGGAAGTGTATAGGGAAATTGAAGCATCCTTGACAAAATTATGCCACAATCGTGAATTACCTACGAGTGAAGAAATACGCCAGCATTTTTCTGCAGATGAATATATTCCTCCTTATGAACCATATGGACCAGATGGACCTAAAGTCACTGCAAATTCTGCCATATCACTTATTAATGTGTATTGTGGTAATCTTCCTCAGGATAAGTTTACAGTATTGGCACCAGAAGTCGTTTACGAAGATACAGGCGATGGAATATTGGCCAAAATACAGCTGCCAATTAATTCTTCCCTGAAGGACAAAATACACGGGGATTGTATGGAGAACAGAGACCTTGCCAAGAAGAGTGCTGCAATGTATGTTTGTAAAAAGTTGCATTCAATGGGAGAATTAGATAAATATTTAAGGCCAACTGAAGTATCAGATGATAGTATACTAGATGGTTTAGTGGAAGTTCCACCTGAAGGAGTAAAGGATGGGGAACCTGAACCTGGTACAAAGAAGCGACGTCAAGTCTATGATAGGGAGGTGTGTGAGCG
>Parhyale_hawaiensis_Dcr-2 phaw_30_tra_m.021619
TGTTGATGTGGATGGGTGAAGTTAGGTTCATTACGGCTGTGGACGTTGGACGGTAATGTTCGCACTCCGTCCGTCTCATCTTTGTTTGATGGTAGCAACAGAGGTTTGATCAGGAAGACAGTCACCACAAATCATGGATAGTGATGAATTTTCAGACTCTGCAGAAAGTGTTGCTGATGAAGAGCTGCCTAAGCCCGAGGAACTTCGGCAACATGTAGCCCGAAACTACCAACTGGAGCTGTTCGAACATGCCAAGGAGAAGAATTCAATTCTTGTGTTGGGCACTGGCTCAGGCAAGACGTTCATTGCTATTCTGCTCATCAAACATTTGGGTCACCAGCTGACGCGCAAGATATCAGAAGGAGGCAAGCGCACCATCATGATCGCCAACACAGTGCCTCTGGTGAGACAGCAGGCCAATGCCATCCGCCAACATGTCGGTTACAACGTGGCCAGCTATGACGGCAGCATGGGTGTTGACTTCTGGGATAAGGACAAGTGGACCGAGGAGTTGGCCGAGAACGAAGTACTGGTGATGGTGTCGCAGATTTTTATGGATATGCTCAACAAGGCTAGCATTTCATGGGAGAATATAAACCTGCTCATTGTGGACGAGTGTCATCACGCCACAGGCAACCATCCCATGCGTGAGGTGATGCGCCACTACGCCTCCGTAAGGAAACAGACTCCTGCGATGCCTCGCATTCTCGGCCTCACTGCTTCTATCATCCAGAAAAAGTGTAGACCTCACGGCGTCGGCGCTCTCTTGTCCGAACTCGAGGCCAATATGCTGTCTCGGTTAGTCACTACTGTGCATCACGAAGACGTCCTCAGGTACACCACAAAGCCACGTGAAGTTATCATCAAGTATGACAATACACTTTTGCCGTATAAAGGCCCCCATACTGAAACTATCCAAGCTGCGCTGGCTTCCTTAAGGGTGGACATACTTAATGAAAATGACATCGAGGATAAAGGGAAGAAGGCGTTGTGTAAAGTGGTAAATAACATCAGCATTGCTGTTCAAGAGCTTGGCGAGTGGTGCGGCAGCCGTGCCATCGAGTACGAAATCGAGCACTTTGCTGATCTGGCAAGCGAAGAAGAGTTGCCAGAATTGCGTAATCTCCTGGAGCTGATCCGCATGCGGTTAATTGAGCTGCAAGAACTATGCACCATAAATGAGAGTGCCTTTAATAGTACAGAGGAGCACGTCAGCCATCACGTGAAAAAATTCCTGGAGTTCATGACTTTGGCTGTTAAGGATGCCGATGTGCATTCCCTCGTGTTTGTCCAAACTCGCTGTACGGCGTTCTTGCTGATGGAGCTCATCAACATGTTGCAGTCGAAAGGAGGTGTGTACGCAGCAATGGAAGCTCGATGTGTTGTCGGGGCCAATACTACGAGCTCAATCGCTGACCTTGCTAAGAATCACAGAGCTCTTGCCAAACAGACGCGAACGCTGAACAGCTTCCGTGCTAAAGAGTTCAACATCCTGATCAGCACCAGTGTTCTGGAAGAGGGCGTGGACGTTCGCAAGTGCAACCTTGTGGTCCGCTTTGATGAGCCCAGCAACTTCCGGTCCTTTGTGCAGTCCAAGGGGAGAGCTCGTGCTGAGAATTCAATGTACGTTCTCATGACTGGCCCTAATTCGAAATTGCTTGGAGATCTTAATGATTATCACACACTAGAGCCCCTGTTCCGTCGAGTCTGCCACGACCGTGCTCTGCCCTTGGATGAAGACATTGAAAAGGCTTTCAGTGATGACCTGCTCAAGCCATACATGCCTTACGGAGAGAATGGACCCCGCATCACATCGGCGTCTTGCATTGCCACCATCTTTAAATACTGTGACAAGCTTCCCCACGATCGGTTCACCACTCTTGCTCCTGAACTAAAAGTCAGAAAGGTCACTGATGACAAATACATTGCTTCCTTGCGGCTGCCCAGAACATCTCCCTGCCATGACACTTATGTTGGCCAGCCCATGGAGTCCCGGGAGTGGGCCAAGAAAGCCGTGGCTTTGGAAGTGTGCAAACTGCTCCATGAGCGTAAAGAGCTTGATGACTTATCGTTGAAGCCTTTCAGCAAGCCGTTGCCGAATGAAGATCTGCTTCTGCCTATCATTGGTGAGGCTGACGAAGCTGAAGCTAAAATTCCTGGCAAGGTCGGGACAAACAAGCGACGCCAACATTACGAGCAGGCAGTCTGCAATGCCTTTGGCTCTGCGCCACCGGAGCAGTGGCATTTGTATCGCCTCCGTTTGGATCATTGCGACAAGGTTGCCAATTGCGAAAATTTCGAAGGTCCCCACTATTTGGGCTTGTGCTGTCCGTCTCAGATGTACACTGCCAGTTTCCCGCTCTACAACAACAAGTGGGGTAAAATGAATGTGCATGTTGAGTATATAGGAGCCATTACCCACCCTCAGCATCAATTGCTGGATCTGCAGCACTTCAGCAAGTTTGTTTTCCATTTCCTGCTGAACCTTAGCGACTCGGTGCTTCACTTCCATGACGACTCTAAGTGGAAGTGCTTCGTTGTGCCTCTGCTTCGAAGTGACAAAATTGACTTCGATTTGGTAGGTAAGCTGGCTCGTAATGGTACCATGGATCTCACGGAACCTGCCGCTGAAGTTCGCCAGAATTTCACGTTCAATGCAAGCTTGTACGACGGCAGCATCGTCATCCCTTGGTACAAGGCGCGCGAAGTCTTTGAAGTCTGCTACGTCTCTGAGGATGGTCCCGATACACCATTTGCTGATGTCAATGGAAGTCGAAAGAAGACTTACCGCGAATACTTCAGTGAACGTTATAACTTGAATATTCACTGCCAGGATCAGCGAATGCTCGATGTTCGCCACGTCCCTGCAAACCTGCGTTGTCTTGTGGCTGCTGAAGAACGTAAGAAAGCGCGCAACAGTAAGCACCCTCGGCTGGTGCCAGAGTTCTGCCATCTGCTGCCGATGCCTGGTTACCTCTACCACCAGACCAGCCTGCTCCCGTCCATATTGCATCGTCTCAATGGCCTCAATTTAGCCTTCGACTTGGTGCAGAAGCTGGACGGCCTCTCGTCTACCATTGCTGCCTCTCCTTGCTTGGCCGAAGGCGTAATGGTGCCTTCCTCTCCCTTAGCCAATTTCTCTTGCACCACCAGCCATGAGCTCCTTCACTATGACTGGTGCGCTGATACCACAAATTCGCTGCTTCAGTCCTCCGAGAATATAACCATTGCAGTGCACTGCAAAGACTCCATGAGATTCGATGACTACAACTCTGTGGTGGTCGGTGGTTTCGTTCCGGCGCCCAGTCACAATGTGGATGCGCTGCGTGTGCTGCAGGCTCTCACGCCTCTCAGTGTTGCCGACAACTTTAATTTAGAGCGACTTGAAATTTTGGGCGACTCTTTCCTGAAGTTCCACATTAGTGAAATGCTCTTCTTGTCTTATCCTGAGTTGCATGAAGGAAAGCTAACTGCTAACAGGTCTCAGCTGGTGTCCAATGGTACTCTCTATAAGCTCGGCAAAAGAATTGGCTTGCCTTCGTTCCTGCAGGCCAGGAAGCTGAACCCCGTCGTATCAGGGCCTGCTCCTGGCTTTGTTGTTCGCCCCGAGGTGAAGGCTAAGCTCCAGCAAGGGAACATCCCTCACGAAAAGTGGCACTGCTTCTCCGAGGCGCACCAGTTCATGAGCACTGAGGAGTCGGACAGCACCACCGCTGGGCCGAGCATTGCTGCCTGCTATGACCCCTGGACCATGCAGAACGTCCCTGACAAGATGGTGGCAGACAGCATGGAAGCGCTGCTCGGAGTGTGGCTCCTGTCCTGCGGCGCTTGTGCCACCCACGACCTCCTCTTGCGCCTTGGCTTCCCTGTAGGGACCGCTGTCACCGTTCCCACCACCGGCATCTGCGGCATGAGATCAGACGACGAGATGATGGTCGCGGAGACGGAGGTGCGGCGGCTCTACGATCAGACCATGCTCTTCAGACTCGAGGATATCCTTGAGTATCACTTCAAGAAGAAGAGCTTCCTCCTGCAGGCGGTCACTCATCCTTCCCTAACCACCAATAAGGTAACGGAATACTACCAGCGCCTCGAGTTCCTGGGAGATGCTGTGCTCGATGTTCTGGTTACTGGCCACATCTTCAGCACCCCTGGACTGTCCCCCGGCCGCATCACTGACATCAGGAGCCACTACGTGCGCAACAACACCCTCGCCAAAGTGTGCGTGAAAACCGGCATGCACAGGTTCCTGCAGCACCACTGCTGCACCCTGCAGGGTATGATAGACTCGTTCATCGCCGTGGTAGAGAAAGAAAACGAGGAGGACATGGATACTGGCGATGACGAGCTACAGTTTGGAAAACGTGGCAGGAAAGGCGCGTCCAATGGATGTCAGGCAGCTCAATCCTCTTCGGACAGTAGTTCTGAAGATGGAGACATAGGCAGTGATGGTGACCTGAACATGGAGAGCGATGAGGTTTCTTTGGAGCAAGTGGAGGTACCCAAGGTTCTTGGAGATCTCGTGGAGGCCATCATTGGAGCTGTGTATTTGGACTCCAACCTGTCGCTGGAAGCTTGCTGGAGAGTCATCAAGACTCTCATGCCCGACCTCAAGCAGCGCAACTTCAGCGGTGTTGCCATCGATACGGTACGGCTGCTGTACGAGCGGTGCCCCATTGAGAACATGGAAACTGTCCTGCCTGAGAACAACGATGGAGTCTGTCTTGTTAAGGTTAAGGTTGCAGGCTTGGAGCTGAAGACTGGCAAAGGAAAGAACAAGCGTCTAGCTAAGAAGGCCGTCGCTAACGTTATACTGAAGAAGCTCTTTGGTCCCAAGTACTATGAGCAGTCCGGGTCCTAAATTCATCGGACTGTCGGCACTATGCGTGGTCCAGATCTTAATGAGCGCCTCCTGCTGACTACCAGGTCTGGGCGGCAGGCCCTTCCGCTCCCTGCATTTAATTCGTTTCTGTACAACTCGCATCGCTTTGTACGGTACCTCGGAATTTCCAATAGGCGGTTATCTTAAGTGATTTTATTTCTTCCTATGACTATTTTGTTGATGGTTATACTTCTGCCCTCAACTCGAGTAACCTCGTAACCCTTTATTGCTACTGCTAGTACTACTACTA
>Penaeus_monodon_Dcr-2 ENA|GEEP01070814|GEEP01070814.1 TSA: Penaeus monodon WSV_34475 transcribed RNA sequence.
TGGCAGAATGAACTGGAGAAACATGAAGTTTTAGTGGTTGTGGCACAGATCTTTTTGGATTTAATATTACATGCCAGGTTGCCACTTTCATCAGTCAACCTCCTGATTATGGATGAGTGCCATCACACAACAGGCAGTCACCCAATGCGTGAGATCATGAGAGCATATGAGACTTTAAAGCAGCACTCCCCAGACAAACTTCCCAGAATAATGGGTTTGACAGCTTGTGTGGTTCACCGCAAGTGCAAGAGGAAAGATGTTTTGAAATACATGGAGAGTCTGGAAGCAGCTATGGATTGTGCCCTGGTAACCTCTATTGATCCAGTAACTGTTCTGAAATATACCACAGGGCCTAAGGAAAAACTGATTTGTTACTTCACAGAGAACATTACATCTGACTACCAAGAAACGGTTAAAGCTCAGCTTGCAGGTCTCGAATGTGACATCATAACAGATTGTTTCATAAATGAGAAAGCAAGAAAACAGATCAAGAAAAAAGTCAAGAATATTGAACACATAATGTCTGACCTAGGTGACTGGTGTGTTGCTCGAGCTATAAAGTATGAAATTGAACACCTTGATGAAACTGAAGGAATGGAGGAAGATCCAAAAGTCAGAGAGATATTGAAGTTGCTGAAGGAGAGGCTGAGAGATGTATATATTGCATGTGAACTAAAAGAAAAATGTATGTCCAATCCTCTGGAGCATATCACATTCAAAGTGAAAAGGCTCCTAGAAATCTTTAGTAAGTGCAATAAGGAAGTATTTGGCTTGATTTTTGTGGAGAGAAGAAACACTGCCAAAATTCTCTATGACCTCCTTTTAGAGATTGCACAACAGAACCCAGTATTCAGTTTTGTCAGACCCTCCTATGTTGTAGGATGCAATTCGCGTCCAGGCATTGATATACGTCTAGCAGAATTGGAACTCCGTAAACAGAAGGAAACTTTAGAAAAGTTCAGAAAGGAGGAAACTAATTTTCTGATATCAACAAGTGTTTTAGAAGAAGGAGTAGATATTAGGAAGTGCAATGTGGTGGTTCGCTTTGACATCCCACAGAATTACCGTGCATATGTGCAATCCAGGGGAAGGGCTCGTGCTAAACCATCGGTGTATCTGTTGATGGTAGAAGAAGCAAAAGTTAGTGAAATGCTGGAATGCATTGGAGTATACAGGGAAATTGAGGCCTCACTTCAATACTTGTGCCATGATCGGAATTTGCCGACAGCACAGGTAACAAGAAAACATTTTGAAGAAGATGAATACATAAAGCCCTATGAACCATATGGACCTGTAGGACCAAAGATTACAAGCAACTCTGCCATACAACTTGTTAATTTGTATTGTGGAAAATTGCCCTCTGATAAATTCACAGATAATTTGCCAGAGGTAGTTGAAGAAGTCAAAGAAGGGATAGTAACTGTTGGGATCAGACTTCCAATCATGGCACCTCTGAAAGACATGATATATGGTAGTGGATGGGCAAACAAAGATCTAGCAAAGAAATCTGCTGCCCTACAACTTTGTATCAAATTGCATGAGATGGGAGAGTTAGATTCCAACTTACGACCAAAGGAAAGTAGTGATGATAGCTTAGTAGAAGGGTTGGTTGACCTCCCACCTGAAGAACCTGTTCCAGAAGGCACACCAGAGTCTGGCACCAGGAAGAGAAAGCGGATTTATGCCAAGGAATTGTGTTACCCATTTTCAAATGTGCATAGAAGATCATACTGTCTCTATTCAATAAACATTAAACCTTTTGGTCAGACAGATCAAAGTGTAACCATTGATTCTTTTACATGTATTAATAAGATTGGTTTCATCTGTAAAGAAGGTTTACTATGCAGCCCCTTTCCACTGTTCTTCTCAAAATGGGGGGATGTGATGGTAAATGTTAAAGAAGTTGGCCCACTGACAGACTTGGACACTAGTTTATTTGACAAAATTAAGAAGTTTCATAGGCTTGTCTTTGAAAATCTCATAGAGTTGAAAGAAAATTTAATAAACTTTGACCCTGAAGAATCTAAATGGGATGTGTTTGTTGTACCACTTGATTTTTCAGAAATCATTGACTTGGACTTATTGAATGAAATCTATTCCTTGGACTCGATCAAACCAGTGATGATGAGGTCCCACAATCAAAGTACCAAATTTGTAAGGTCAAAATTTGAAGATGGACTAATTTATCCACTTTATGGCATACCCTCTGACCAAATGTATTATGTGTCACAGATTTTTGATGAATTAAATCCTTGTAATACATTTCCTGAGGGCAAAAAGGGATATGAGTCCTATGAAAGATACTTCCTAGAAAGGTATGGACTAGAAATTAAGGATAAGAATCAGCCATTATTGGAAGCAAAACACATACCAAAGGAACTGAATTACCTGAAGAGAATACCAAAGAAAGCAAAAGAAAAGAAAGGGAATTTAGTGCCACGCTTTGTTCCTGAATTCTGTGGTATAATTCCTATAAGAGCATCATTATGGTGGCAAATTATGTGCATGCCATCCATCTTCCATCGTCTGAACAGCTTAAATTTGATGCATGAATTTATTATGGAAACAAAGATCACATCACCTGCTGTAAAGAATAAAGTCCTTGATTTCTCCTGGACTAGGAAATTTATTCATGAGCTACTTGGCTCCTCAGAAAATGCTGTGCCAATATTCTTAGACAGGAAGAAACAAGAATACATTCATCCCTTCAATATGTTACATGCATTCACACTCAAAGAAGCCAGTGAAGATAAAGACTTCAACTTAGAGAGACTTGAATTATTAGGCGACTCCTTCCTCAAATTTGTCACAGGAGAAGCCCTGTTTCTAAGAGATGAAAGTTATCATGAAGGAAGGCTTTCTCAGAGTCGAGGCAAATTGGTATGTAACAAAACCTTGTTTAGATTGGCATGCCAGAGAGGTCTAGAAGGAAAAATTGCTGCAAAAGTTTTCAACCCCAAGAGGAATGGACACATACCGGGCTTTATAGTAAAAGCTGAATTTGAAGAAAGCTTGCGCTCTCTTGAAGTGCCTCATGATATCTGGCATCAGGTTCCCAACACTGTAAAGAATGTTGGTGACTTAAAGGAGGCAGTCTATGATTTGATGTCAGACGATGCATCCAAGGATGATAAAGCAGAGA
>Proasellus_assaforensis_Dcr-2 ENA|HAEP01029011|HAEP01029011.1 TSA: Proasellus assaforensis, contig comp37850_c0_seq1
CACTGTCCCTCTTGTACATCAGCAATCAGCAGCAATTGCTAGGCACACACCATTTAAAGTTGGATTATTTGAAGGTTCTATGGGAGTGGATTTTTGGCCTGAAGAAAAGTGGAAAGAAGAAATAGATAAGTATGAAATTCTTGTGATGGTTGCAGAAATTTTTAAGAATTTGATCTTACACAATCGTCTTCCATTAACTCGTGTAAATCTAATTATAATGGATGAGTGCCATCATGCTACTGGAAAACATCCAATGAGAGAAATCATGCAAGAATATGCTATACTGAAGGATGAAAAAACTAAAGTTCCTACTTTAGTACTTCCCAGAATTTTAGGTTTAACTGCCTGTGTCATTCATCGAAAATGTAAACAAAATGAAGTTAAAAAATTGATGAAAAATTTAGAAAATACTATGGATTGTGCTTTGGTTACTTCTATTTTCCAAGACATTGTTAAGCAACACACTACTAGACCGAAAGAGATAATTATTGAATATTTGCAATCAGAAGAATCTTCATTAATCACAGTTGTTTCAAACAAAT
>Proasellus_beticus_Dcr-2 ENA|HAFL01095991|HAFL01095991.1 TSA: Proasellus beticus, contig comp99650_c2_seq2
GATGGTTTGAAAAACAACAACAACGGAAGTTGCTAGGTTTTGAAACTGTGACAAACATGATATGTTTAGACTAAATTGACTATGATGTGGAGTTAGTTCATAGCATATTTATTCAGTTTCGCTTCAAATTTGATAGGTGAATAAAATTAAATGTGAAGTTTAATGTTTTTAAAAATGTATCTGTAAAGTTGATGCTAGTCTTAAACATGAACATTGGGCGTTAAAAATGTGACTATTTAATATTGATTCGTTTCACAAAAACGTTTGTGAACGTTGCAATGGAAGATCTAAGACTAGAAAAGAACCTTTGGTATTGATAGATAATGGGATCTTTGACAAGCGTAAGCTAAGAGCCGCTAAGCAACTTAGTCCATTTTTCTTTAAAATTAAGCCTATGATTAGAATTAAATCACCTTATTGAAATATGACTCTAGATGACAATATTAAATCTGATGGCTAGGTATGAATGTGTACCATTTGCAGTTGAAGCACAGACCTAGCAATAGAGACATAAGATGAGGCCTTTGTTTGTGTTGTGACTGGGCAACGAAATTCATCTGATAAGCGTAGGCTTGGCAGTTGAATAAATCATAATTTTTGTCCATCGTTAAAGAATAGACTCCTGGACATTTTTAGCAGATGAAGAGATGGATTGCGAAGTTAAGGACAATATCAATGGGGAACCTGAAGATAGTAAAGGTGAGGACAATTCGGTTGATTTTGATACAAGGTGTTACCAGCAAGAACTTTTTGAATGTGCTACTCAGAAAAACTCCATTCTTGTTCTTGGGACTGGCAGTGGTAAAACATTTATTAGTATCATGTTGATAAAGGAATTTGGAGAAGCTATTAGAGGTCTGCCTTCTGAAGGGGCAAAAAGAACTGTGTTTGTAGTTAACACTGTACCTCTTGTACACCAGCAATCAGCAGCAATTGCTAGGCATACAGCATTTAAAGTTGGATTATTTGAAGGTTCTATGGGAGTTGATTTTTGGCCTGAAGAAAAGTGGAAAGAAGAAATAGATAAGTATGAAATTCTAGTGATGGTTGCCGAAATTTTTAAAAACTTGATTTTACACAATCGTCTTCCATTAACTCATGTTAACCTAGTTATAATGGATGAGTGCCATCATGCTACTGGAAAACATCCAATGAGAGAAATCATGCAGGAATATGCTATACTAAGGGAAGAAAAAACTAAAGTTCCTACTTTAGTACTTCCAAGAATTTTAGGTTTAACAGCCTGTGTCATTCATCGAAAATGTAAACAAAATGAAGTTAAAAAATTGATGAAAAATTTAGAAAATACTATGGATTGCGCTCTTGTTACTTCTATTTACCAAGACATTGTTAAGCAACACACAACTAGACCGAAAGAGATAATTATTGAATATTTGCAAACGGAAGAATCTTCATTAATCACACTTGTTTCAAATAAATTAAATGGGGTTTTAAAAGAGATGGAGAATATCATATATGCTAAACTTCGGCATTATAGAACAGAAGGCATGCAGGCAAAGAAAAAAAAATTTGTTACAAAAGTAATTGCTGGCATTCTGCATTCTCTTGTAGAACTTGGCGACTATGCTTTGGTAGATGCTATGGAGCTGGAGGTTCAATACCTTCTTGAAGCAGAAGCTGATTCAATCGAGGAGCAAGAAATAAATGCAGAATTTGCAGATAAACTTAAAAAAACTATTTGGGATTTGCCTAAAGTTGATAAGAAGGACATCTTAAATCATATATCTTCTAAAGTAAAGCGGTTATTAGAAATACTAGCACTATATTCAAAGCAATCCCAAGATGTAAGGATGCTAGTATTTGTTGAAAGGAGAAATACATCAAAGTTGCTTCATAGTCTTCTACTTGCGCTTAAAGATTCTGATTCTGATCCTGATCTTCAATATTTAAAACCTGAAAGTATTGTTGGAGGAACTACCAACATGAAAGATGACTTGAAAGTTAAACAAGAAATTGAAAATCAGAAGAAAATAATGAAAAAGTTCCGTACCGGAGATTGCAATATTATTTTTTCTACTAGTGTTTTGGAAGAGGGCATTGATGTTCAAAAATGCAATGTTGTTATACGATTTGATAAGCCGAAAGATTTTAGGTCATATATTCAATCTTTGGGTAGAGCACGAGCAGTTCCTTCCAAATATGTCATATTAGCAAAAGCGAATGAAAATGAATCCCAAGTAATTAAAGGTGAAATTATGCTTTTCAAAGAAATTTTATGTTTATTGCTTGAGCATTGCCATGATAGACCCTTGCCAGAAGTTGGTGAAATCTTGGATAGCTTCAAAGATGACACTGAAGAAGAATCTGCTTATGTACCTTATGGTGTCCCTGGGCCAAAAATAACCTTTAACTCTTCAATTCAATTGATTAATAAATACTGTGGTACTCTTCCTCATGATAAGTTTACTCAGCTTTCAGTTAATGTGAAAGTTATATATATTGAAGAAAAAGTACAAGTGTATCTTTCGCTTCCTCGTAATGCTCCATTAAAGGAAAAGGTTACAGGAAATTTGAAGACTAATAAAGAATATGCAAAAAAATCAGCGGCATTGGCTTTGTGCATTAGGCTTCATAAAATAGGGGAACTAGATGCTAATTTACTCCCTAGGAAAAATAAACTGGATTCATTCACTTGCAAGAATCTTGATATTAAAGAGGAAGTGATTGATGTGGATAAACCAAAAGCAGGTACACGAAAGAGAAGGCAGATATATAAAAGAAAGGTGTGCAGTTCTTTCATTGGAAGTGATCCTAGACAGATGTATCTCCATTCCATTGATTTTGAATATAGCTCTGCTAGTCGCTTCTATTTGAAAAGTAAAAATAATAAAATTGGTTTTCTAA
>Proasellus_cantabricus_Dcr-2 ENA|HAER01057119|HAER01057119.1 TSA: Proasellus cantabricus, contig c48930_g1_i1
ATACAGGCAAAGAGAAAAAAATTTATTTCAAAAGTTATTGCTGGCATTCTGCATTCTCTTGTAGAACTTGGCGATTATGTTTTGATAGATGCTATGGAACTGGAGGCTCAGTACCTTCTTGAAGCTGAAGCTGATTCAATCGAAGAACAAGAAATAAATATAAAATTTGCAGATTATCTTAAGGAAATTATTTGCGATTTGCCTAAAGTTGATGAGATGGATCCCTTAAATTATATATCCTCTAAAGTAAAGCGGTTACTTGAAGTACTAGCATTATATTCAAAGCAATCCCAAGATGTAAGGATACTTGTATTTGTTGAAAGGAGAAATACGTCAAAGTTGCTTCATAGTCTTCTTCTTGCACTAAAAGATTTTGATTCTGATCTTCAATATTTAAAGCCTGAAAGTATGGTTGGAGGAACTACCAACATGAAAGATGACTTGAAAGTTAAACAAGAAATTGAAAATCAAAAGAAAATAATGAAAAAGTTTCGTAACGGTGATTGCAATATTATTGTTTCTACTAGTGTTCTTGAAGAGGGCATTGATGTTCAAAAATGCAATGTCGTTATACGATTTGATAAGCCGAAGGATTTTAGGTCATATGTTCAATCTTTGGGTAGAGCACGAGCAGTTCCTTCCAAATATATTATATTAGCTAAAGTTGAGGAAAATGAATCCCAAGTGATTAAGGGTGAAATTATGCTTTTCAAAGAAATTTTATATTTATTGCTTGAGCATTGCCATGATAGACCTTTG
>Proasellus_cavaticus_Dcr-2 ENA|HAES01021374|HAES01021374.1 TSA: Proasellus cavaticus, contig comp39939_c0_seq2
TATCTATTTGATAACACAGCCTTGCTACATAAATTATTTTGGTTTTCCGACAATTGACTATGATGATGGAAAATTGTACATATTTCAATTAACAATTATCATTTGATAATATAAATCACGGAACAATTTAATGTGTTGCATCGCGTCCGTCCTTGATACATTCTGAATAAACCACAGCAAAAAATTTCTATGATGGCAAACGCGACTCCCAATGACTTCTCACCCAGAAGTTATCAGCAGGAACTCTTTGAACATGCCCTTAAACAAAATTCCATCCTTATTTCGGGTACAGGGTCTGGCAAAACTTTTATTGCAATTTTGCTGATAAAAGAATTAGGAGCAGCTATTCGCGGAACACTCGCAAGCGGGGCCAAGAGAACTGTGTTCATCGTTAACACAGTTCCACTTGTGTACCAGCAAGCAGAAGCTATTGAAAGACATACAGCTTACAAAGTTGCAAGATTTGAAGGTTCTATGGACGTTGATAACTGGACGTCTGAAAAGTGGCAAAATGAGTTAGACACGCATGAAGTTCTTGTGATGGTTGCAGAAGTGGGTCATTTATTGATATTAAGCAATCGACTTCCAGTACAAAAAATAAATTTGCTAATAATAGATGAGTGTCATCATACATCTGGCAACCATCCCATGAGTAAAATCATGGATGAGTACAAAAATTTCAAGCGCACTTTAAAAGCTGCACCTCCTAGAATTTTAGGTCTAACAGCATGTGCGATTAATGGAAAATGTAGACCAGATAGAGTAGGAGATACGATGGTGACGTTGGAACGTATGATGGACTCTCATCTCGTAACATCTAAATATCAAGACGTTGTCAAACTACATTCAACCAAGCCTGAAGAAATTATTGTAAACTACGAAGCAGATTGTGCTTCTACTTACCAATTAATAAGTGGCAAGCTTTCTAACCTTGATATTAAAGTTAGTGAAATTATTCAACGCAATGGAGATCAAATAAATGATGTAGGGAAGATAAAAAAGTTTTTCAAGAGAACGTCTGTAGAGATTTTAAGCTGTGTCAATGAAATCGGGGATTACGTTGCTCGGAATACCATTGCAAGCGAAGCAGAATACTTGGTGAAAGCTGAGGTCAATTCTCTAGCAGACCAAGAGTTGTACACGTCATTTGCAAATGGCCTTTACCAGATTCTTAATTGCTTACCAAAAATAGAAAAAAAAATCGCAATAAAGCACCTCTCTGAAAAATTTAAAACACTGCTACGTGTTTTAAAAAAATATGCAGAACCTGACAATAACCTTAGAATAATTGTATTTGTAGAAAAACGAAATACAGCAAAATTTCTTCACAAAATTATGATGGAATTGAAAAATGATGTCGGTCTGAATCATCTTGAGCCAGAAAGTATTGTTGGCGGAACAACAAACACTAAATATGATTTGAAAGTCGACCAAAATATAGAAAACCAAAAAAAAGTCTTATCTAAATTTCAAAAGGGCATTTGTAATATCATATTCTCAACCAGCGTCTTAGAGGAAGGCATCGACGTGCAGAAATGCAACTTAGTGATAAGGTTCGACAAGCCTAAATGCTTCAGCTCCTATTTTCAGTCCCTCGGTAGAGCGAGAGCAAAATCCTCGAAATTTATTTTGTTGACATCCGAAGCTGAACGCTCTCAGTTGGAAACGGAAATGAAAGAATTTAGACTTATTAAAAAGGCGTTTACTGAACTATGTTGCCATCGAACTTTGGTTAATTTAGAAGATGAGTCAGACGATATAGATTCATGTAACAGTCATGAATATTACGCCCCATTTGGATTCAATGGACCAAGAATTACTTTAAATTCAGCAATTCAGCTTTTAAACAAATATTGCGGATCCCTCCCGCAGGATAAATTTGCTCAACTCTCAGTTACAGTTGATCTAAACAAGGTAAATGAAAGTGGTTTTGAGGCATCTCTAAAACTTCCAAGAACTTCCCCTATGCAAGATTCTGTGAACGGAGATTGTAAAAGTACTAAAATGCTGGCTAAAAAGTCAGCTGCGTTGAAGTTATGCATTAAACTGCACGAAATCGAAGAATTAACAGATGAACATTTGTTGCCTAAGAAGCTTAAACATGATTTCAAATTCACTAACTTATCAATTAATTTTGAAGAGGTTGAAGAAGGAATGCCAAAAGCTGGATCGAAGAAAAGACGACAGATTTTCAAAAGACAAATGTGTGAGCAATTTCAAGGCACCGCGAACCAGAAGTTTATGAATCTTCACTCTATCGAATTCGAAGACAAAAATGGCTTCTTCGCAAATAAGCAAAGGATTGGTATTTTATGCTCTGAATCAGTGGAATGCTGCAAGTTTTCTCTACATTGTTTAAGTCATGGAAAAATTGAAGCGAAGGTTCGCCTGATACAGGAATTGCAAATTAACAGCAATGATATGAAGAAGATTCAACATTTCCATGAAGTGACGTACAAGTTACTGCTTAAACTTGCAGATGTGAATTTTAAGTTTAAGGAAGACTATCTTGGCCTTCTAATTGTTC
>Proasellus_coiffaiti_Dcr-2 ENA|HAEU01042533|HAEU01042533.1 TSA: Proasellus coiffaiti, contig comp56816_c0_seq1
AGAGTTTTCCCAAAGAACTAAACTACATTAAAGAGAAGAAACCGTCACATGTACACGAACAAGAAAGTAGACACCAGATATTCATTCCGGAGATATGCAACGTGCTTCCATTTTCAGCATCCTTGTGGTGGCAAATCAAGATGGTCCCCTCAGTTCTTCATCGTGTCAATGCTTTGCTTCTTGAGCGGCAACTTTTCAAGGAAATAAACATATTTGACACTCCTGACAATATAAATAAGTTTGTCAATGGAGAATTAAATGTTAATTGGAGCGAGGTCGAATTGAAAAAGAACGTTTCGGACGGATCCAACTTGCTGGTATCTTTGAACAGAAAATCGAGCTTCTCAATTCACCCTGGAATGATTTTGCAAGCTCTGACCTCGAACAGCGCGAATGATAACTTTAATTTAGAAAGATTGGAGGTGTTAGGGGATTCATTTTTGAAATTTGCAGTCAGTGACTTTCTATTCTTCAAAGAGAGAAGTCACCACGAAGGCAAACTAACGATGGAAAGATCGCAGATTGTGTCAAATAAAACTCTTTACACCTTAGCGAGGAATAAAGACATTCCTTCTTTATACCAAGGATTCGTTTTAGACTGTGCAACCATCTTTCCATTCGGTTTAGAAAAAACTGGAGAGCAAGAAAGTAGTGAGGAAAAAATGGAAGTCGAAATGGATTTCAATCCAAGATGCGAACAAGCCATCAGGGATAAAAATATCGCTGACTGTGTAGAATCTCTGACTGGTGTTTATCTGTTAGCTGGAGGAGAAACTGCAGCAAAGCAATTTCTTATTTGGCTAGGCTATGACTTCCTCAAGGAGGATCCTGAACCTCTCTTGACGGCGGTCATGAGGGCCAATGTTACCCCCCAACAGATTCGTGAGCTTTACCAAAGATTATGTTTAGATGAACTTGAAAAAATCATTCAGTACAAATTTAGTGACATCTCCTTTTTGATACAGGCGGTCACACATCCTTCCGATAAACGAAATTTGGTAACTGACTGCTATCAACGGTTGGAATTCTTGGGAGACGCTGTACTGGATTATCTAATAACGGGTTACATTTTTGGTAAAAACAATCTTTATTCTCCTGGACAACTGACCGACTTGAGATCTTATTTGGTAAACAATGAGACTTTAGGACGATCGGCTGTTAAAAATGGTATACATAAATACTTGCTACATGAGTCTTTGAAACTTAATACTTGTATCGATATATTTATCGATCGCCTGAATGATGGAGAAGAAGAATTAAATACCGAAGACGTCTCTCAAGAAATTAAGGATGTGGAAGTGCCTAAAGCTTTAGGAGACATGTTTGAAGCCATCTTGGGTGCCGTTTACATTGACAGCGGACAGTCACTTTCGATATGTTGGAAAATTGTAGAGAATCTTTTAGCTGAAAAGTTTTTAATAACTGAATCAGAAATTCCAATAAATCACGTGAGGAAGTTCTACGAAAAAACTGCTATCGAAAATATTGAAGTTGAGATGAAATGTTTTCCACCTGATGAAACAGGACCAGCTAAATGTGTCATCAGTATGAAAGACATTGGAACAGTTACTGGTTCGGGAAAAAACATACGAACTGCCAAACAAGATGCTGCAAGAAAAGGACTTATATTAATCTGATCGAAGGAAGGCTAGACAACATGGATGATTCCTTAAATATTTAACATACATAAAAAGGGACTGTTGCTGGTCCGTATCTTTTTCGCTTGGATCGCAAGGTCGTTGCTGAGCTCTGTTTCTTATGTTCTTATGTTCTGGATGAATCCATACCAATTCTTAATCAAATAATTGAAAGTATACATTAATATATAATATTTTGTAGTAGTTCTACAATATGAGTATGTAAATTTATGCAGATTATTA
>Proasellus_coxalis_Dcr-2 ENA|HAET01074465|HAET01074465.1 TSA: Proasellus coxalis, contig comp375965_c0_seq1
TTACTGGAAGTACTCGCATTATACGCAAAACATGCTCAAAATGTTAAGATTCTTGTATTTGTAGAAAGAAGGAATACAGCTAAATTGCTTCATAGTCTTCTCCTTGCCATAAAAGATTTTGATCCAGAGCTACAGTATCTACAACCTGAAAGTATTGTTGGAGGAGCTACCAATATGAAAGATGACTTGAAAGTCAACGTCGAAATTGAGAAGCAAAAGAAAATAATGGCCAAATTTCGTAAAGGAGAGTGCAATATTATTTTCTCCACTAGTGTTTTAGAAGAGGGCATTGATGTTCAAAAATGCAACGTTGTTATTCGATTTGATAATCCTAAAGATTTTAGGTCTTATATCCAATCTTTGGGTAGAGCACGGGCAGTTCCTTCCAAATATGTTATGTTAGCAAAAGTGAGTGAATCCCAAGAGCTTAAGGGTGAAATTTTGCTATTCAAGGAAATTTTGCATTTGTTGCTGGAGCATTGCCATGACAGAGCCTTGCCAAAAGTTTCAGAAATTTTGGATAGCTTCAAAGATAATGAAAACGAGCCTTCTTATGTGCCATATGGTGTTCCAGGGCCCAAAATAACTTTTAACTCTGCGTTGATACCAC
>Proasellus_ebrensis_Dcr-2 ENA|HAEW01043612|HAEW01043612.1 TSA: Proasellus ebrensis, contig c33981_g1_i1
TGTGGAGCCTGAAGATAGTAAAGTTAAGGACAATTCTGTTGATTTTGATACTAGGTGTTATCAACAAGAACTTTTTGAATGTGCTACTCAGAAAAACTCCATTCTAGTCCTTGGTACTGGCAGTGGTAAAACATTTATTAGTATCATGTTGATAAAGGAATTTGGAGAAGCTATAAGAGGCCTGCCTTCTGAAGGGGCAAAAAGAACTGTATTTGTTGTTAACACTGTTCCTCTTGTACATCAGCAATCAGCAGCAATTGCTAGACACACACCTTTTAAAGTTGGATTATTTGAAGGTTCTATGGGAGTTGATTTTTGGCCTGAAGAAAAGTGGAAAGAAGAAATTGACAAGTGTGAAATTCTAGTGATGGTTGCAGAAATTTTTAAAAATTTGATCTTACACAATCGTCTTCCATTAACTCACATAAATCTAATTATAATAGATGAGTGCCATCATGCTACTGGAAAACATCCAATGAGAGAAATCATGCAAGAATATGCTATACTAAAGGAAGAAAAAACTAAAGTTCCTACTTTAGTACTACCCAGAATTTTAGGTTTAACAGCCTGTGTCATTCATCGAAAATGTAAACAACATGAAGTTAAAAAATTGATGAAAAGTTTAGAAAATACTATGGATTGCGCTCTTGTTACTTCAATTTTCCAAGACATTGTTAAGCAACACACTACTAAACCGAAAGAGATAATTATTGAATATTTGCAAACAGAAGAATCTTCATTAATCACAGTTGTTTCTGATAAATTGAATGTGGTTTCAGGAGAGATGGATAAAGTCATACATGCTAAACTTCAGCATTATAGAACAGATGGCATACAGGCAAAGAAAAAAAAATTTATTACAAAAGTTATTGCTGGCATTCTGCATTCTCTTGTAGAACTTGGCGACTATGTTTTGATAGATGCTATGGAACTGGAGGCTCAGTACCTTCTTGAAGCTGAAGCTGATTCAATCGAAGAGCAAGAAATAAATGTAAAATTTGCAGATTATCTTAAGAAAGTTATTTGCGATTTGCCTAAAGTTGATGAGATGGATCCCTTAAATCATATATCCTCTAAAGTAAAGCGGTTACTTGAAGTACTAGCTTTATATTCAAAGCAATCCCAAGATGTAAGGATGCTTGTATTTGTTGAAAGGAGAAATACGTCAAAGTTGCTTCATAGTCTTCTTCTTGCACTAAAAGATTTTGATTCTGATCTTCAATATTTAAAGCCTGAAAGTATTGTTGGAGGAACTACCAACATGAAAGATGACTTGAAAGTTAAACAAGAAATTGAAAATCAAAAGAAAATAATGAAAAAGTTTCGTAACGGTGATTGCAATATTATTTTTTCTACTAGTGTTCTTGAAGAGGGCATTGATGTTCAAAAATGCAATGTCGTTATACGATTTGATAAGCCGAAGGATTTTAGGTCATATATTCAATCTTTGGGTAGAGCACGAGCAGTTCCTTCCAAATATATTATATTAGCTAAAGTTGATGAAAATGAATCCCAAGTGATTAAGGGTGAAATTATGCTTTTCAAAGAAATTTTATATTTATTGCTTGAGCATTGCCATGATAGACCTTTGCCAGAAGTTAAAGAAATTTTGGATAGCTTCAAAGATGATATTGAAGAAGAATCTTCTTATGTACCTTATGGTGTCCCTGGGCCAAAAATAACCTTTAACTCTGCAAGTCAGTTGATTAATAAATACTGTGGTACTCTTCCTCATGATAAGTTTACTCAACTTGCAGTTAATGTGAAAGTTAGACATATTAAAGAAAATGTTCAAGTGTATCTTTCGCTTCCTCGTAATGCTGCATTAAAGGAAGAGGTTCCAGGAAATATCAAGACTAATAAAGAATATGCAAAAAAATCGGCGGCTTTGGCTTTGTGCATTAAGCTTCATAAAATGGGGGAACTAAATGATAATTTACTCCCTAGGAAAAATAAACTGGATTCATTCACTTGCAAAAATCTTGCTATTAAAGAAGAAGTTATTGATGTGGTTAAACCACAAGCAGGTACACGAAAAAGAAGGCAGATATATGAAAAAAAGGTGTGCAGTTCTTTCATTGGAAGTGATCCTAGTCAGATGTATCTCCATTACATTGATTTTGACATTGGCTCCGTTAGTCCCATCAATTTGAAAAGTAAAAATAAAAAAATTGGTTTTTTATGTGCGAAACCCATTGATTGTTGCAAATTTCATCTATTCTGTAATATCTTGGGGGAAGCTGAAGTGAACATTCAATTTGTTGAATGTTATTACCCCAGTGAGTATATTATCAAACTAATTAAACATTTTCATATGGTGACTTATCAATTGCTTCTTGATCTCAATCAAGGTATGATGATCTTTGATCCTGAAACCTTGCATCACAATATCCTACTTGTTCCTATGACCTGTTCTAAATATATTGATTTTCAGTTTCTAGACACTATTTCAAAATTTATGTCCTTAGATGACTTTGTTCATTCAGAAATTACTTCTTCACTTGATAAGAAGCCTTTCATTTTCAACGCAAATCTGTATGATGATGCAGTTATTGTGCCAAACTATAGAAGCCCAGAGTATTATATGGTGGAAAAAGTACTATCCAACATGAATCCTATGTCTGAGTTCCCTGAATGTAAAAAGAAATACAGTTCATATGAAGATTATTTTAAAGTAGTGTATAGTAAAGAAATTATTAATCATAAACAATCACTTCTTCAATGTAGACACTTTCCAAAGGAACTAAATCATATAAAAATAAAACCAATTTCTCGATCATCCAAAGACAACAGCAATCAGCACCCAATACTTGTTCCAGAACTGTGTTTGATAATTCCTTTTTCAGCTACTCATTGGTGGCAAATTATGATGGTTCCTTCAGTTTTTCATCGTCTTAATGGATTATTATTGGAAAGGGAACTTTTTTATTTAATTCAGTACAATTCAAATCCTCAGTTAGAGAAATTTTTTTGCAATGCACATTTGGATTATTATTGGTGCAATAAAGAGGTGAAGGCTTCAGTTGTGAATAGTTCTAATTTGGTTCTATCACTAATGTTTAAAAAAGATATGTCTATTTATCCTGGAATGATTTTGCAAGCACTTACTCCTATTAGTGCTGGGGACAACTTTAATTTAGAAAGGCTTGAAGTATTAGGAGATTCATTTCTAAAATATTCTGTGAGTGTTTATCTCTTTTGCACTGAAACCGAAGACCATGAAGGAAAATTGTCCATGGAGCGCTCTCATATAGTATCAAATAAGACATTATATACATTGGCTAAAGAAAAAAATCTCCCTCAGCTATATCAAGGGTTTGTTCTAAATCGTACAAATATAATTCCTTATGGTTTTAAAATTTTGCAAGATTTAGAAATGATTTTACGAGCTGATAATGTGGATCCTAATCTGTGGTCTTCATATTTTAAGCAAGGAGATAAAGCAAATGAGGCATTTGAAAATACCTATCATCCATGGATAGAACAAGTTATTCCTGATAAGTGTATTGCTGACTGCTGTGAATCTCTTATTGGCCTTTACTTATTAAATGGGGGTGAATCAGCTGCCAAACATCTGATGATGTGGCTTGGATTTAAATTTTTGAGCAAGGCTTACCAAACGCCTAGAACTGCTCTGATCAAGGATGATATCCTTCCAAGGCAAATAAATAGACTTTACCAACAAAACTGTTTAGATAAACTTGAAAATATTATTGGCTATTGCTTCAAAAACAAAAGTTTTTTAATTCAAGCCATTACTCATCCATCGGATATTCAAAATAAGATAACAGATTGTTATCAGCGTTTGGAGTTTTTAGGAGATGCAGTATTGGATTATTTAATTACTGGATATATTTTTGCAGAATTTGATAGTTTTGATCCTGGAGAATTAACTGATTTAAGATCTCATTTTGTAAAAAATGAAACTCTTGCACGTGCTGCTGTTAAACTGGAACTGCATAAATATCTTCTTCATGCTTCCCCAAAACTAAACACAACAATTAACAATTTTATGACATTAATTGAAGATGGTGAAAAAGAATTCAATACTGAAGATGACACATTTGAGGCCGAGGATGTTGAGGTACCAAAAGCTCTAGGTGACCTAGTAGAAGCAATATTAGGAGCAATATTTGTTGATAGTGGACAGTCGCTTCATAAATGTTGGAATGCTGTGCAAGTTATATTACATCAAGAATTTGAGAAAACAAAAACCTGTATTCCAATTGACCATGTACGAAAACTCTATGAAATGAATCCTTGCGTTAAATTTGAGTTTAATCCTCCCACAGAAGAAGTCAACAAATCTATTTGCTTAGTGATGATGGAAGGATATCCTACTTTTACCGGCACAGGGAAGAATAGGCGAACTGCAAAACATGCTGCTGCTAAACTAGCAATATTTCATTTGAACAGAAAGGTCTAATGAATAAGCCTAATTTTTACATCTTTTTAATAGACCTGTTTAAGGTTTTTTTTATATTTATCATTTAATTAAATTTTTTATTTTTATTATGG
>Proasellus_escolai_Dcr-2 ENA|HAEV01052295|HAEV01052295.1 TSA: Proasellus escolai, contig comp97853_c0_seq1
TTGTCTATTTGATAACACACAACATATCATTGATGTCCTGTGAGGACTCATGAAACTTATGAATTCCATTTGCTTAGTGCACTATGAGTGTAATTAGCTTTTTTCTTAATTATTTAGATTTTTAGCAAGTCTATCTAATTTTTGCTTAAGATGAATCGAGTTCAGCCTGAACATGTTCACTCCACTATATTTACCCCTCAGGAATATCAGGTGGAACTCATTGACTCATGTTTGCAACAAAATACTATTGCCGTCCTTGCTTCCAAATCCACCAGGGCATTTCTCATAACTATGGTTACAAGAGAGTTATCACATCATTGGAAAATCAGGCCCTAAACTTGTCAGAGCGGGAGAAGCTATTCAGCAGAATACAAATTTATCAGTTGCTACTTATACATCGTTAGAACAAGTTGAGGATTGGAATCATACGAAATGGAGTAAAATTTTTTTAGATTCACAGGTTTTGGTAATGACAGTTAATGCACTTGAGGTTGGGATTGAAACTAAATTGATACCATTTGATTTGCTGAATTTATTAGTGATTACTGATGCTCATCAACTTGTGTCATCTGATTTGTTAAACAAAATTTTACATTCCTTAAATTCAAAATGTCGAATCTTGGGTATGACATCTCCTATTTTGAGTCATTCGCTTTCCCCTCCAGAGTTAGACTCCTTGCTGCGATACTTGAAGACCACTACATCCTGTGAAATCAACACATCATCAGAAATTGTTACTATTTTAAGATATATTCATAAACCTGAGGAAAGGGTGATTATATGTGCAAGTCCTTTTCTTGCTCCGAGGCCTGATCCAGAAAGTGAGGTTCGCCAGTTAACTGCCCAAGCTTTGAATTTTCTAGGTGACCATAGATATGACTTAGTTGAAGTATATGGTCAAGAGTATGCTGAGTTTTGCATTGGTGTTCCAGATCCTGTAACAGAACCTAAGCAAATTTTATTAGAATTTCTTAGTACATTAGATGATCTTGGATTATGGTGTGCTGATCGTGCAGCTCTTTATTCATTGGTTGAGATTGAAAAACTCAAGAAAAAAACAGCATATGATAGACACTATTTACTATTATGTCTAATATTTTCTGTTTTAGCACGAATAAGAGCTGTGATTGAAGAGGCCTTTGAAAATCATTCGGAACTAAATCAAATTCTTAATTTTTCAACTCCTAAAGTATTAAGGATGGTTGATATTTTGAGACAGATTCGACCAATTAATTTTGTTGATCCTAGGAAAAGAAAAGACAAGTTGGATAACGTCAATGAATTAAATGCTCACATATTAAATCCTGATATTGTAAACGGCAATGATAAAAAAAATTCTGAATTGCAGCCTTATTGCTCTAATTGTTCATGTCATTCTTCCTTAAAAAATGATGTATATACTGCATTCCAAAAGGATGTTCACTTGAATAATGATGGTGATAGATGTAGTAGTAGTATTTGTAGCTTTTATGACACTAATGGTTTGGAAGAGTTTGAAGAAGGCTGTGAAAGCAAGACTACCTCTGTTAATAATGAACATTGTGCCAATTACACATTACCTGCTACATGTGATGAGTGTATTCAAAACGGAGATATCTTAAACCCTCTTGTACCTGAATCTGTATGTCCATTAATGGGTAATCTCTCTCTCAATGATGATAACAATGATTTCAAAGGTACTGGCTGTGATTTTGTACAAATTATGAAAAAGGAAACTATTTCTACCTCTTTATCTAATGGCTCTGAATGTAATTTAAATGAGTTTAGGTCATCTAATAACACTGATCTTGAATCAGCACCACCAGTTGATTTATTACCTCCAGACAATATAAGGAGTGATTCTTCTCTTTCTGATATGTCTACATCTAGTTATGCAGAAATGATATCTTGCAACTCAAATTTGTCTGGCAACGCTGTTGTGAAAAGCTGCATTTGCCTTGCCACTCCAACCTAAAATCAACAGTTGTTCAAGACAATTCTGAAAAATCTATATCTAATGGCTGTGCTTACATTGTATCAAATTTTCATTCCAGTAGTGATAATCTTTCTATAACTGATGCTTCAAATGAACTCAAATGTGTTGATCGGATTACAAATCAGAATGTAAATTTGAATAATGAAGGAAATGTTGACAGTTTAACTTGTGATAAAAACAGTATAGTGAATGGTCTGGAAATTGATAAATCTCATTTAAAAGTTACTGATTCAGCTGCATCAGAAGATGCATTGTTGCCCTTAAACCAAGTTAGTTATGAAGATTCAGAATCTAGTGGATGTAGTTTACAAGTCCTCCCTTCTGCCACTAATTGTATCCATGAAATTGAGTCTCATGCTTTTAAATCTGACGCAACTGAAAAGGAAATATCAAACACTTTATCTAAAACAGTAACTTCTGAGAATACCAATTTGATTGCTAATTCAGAGTTGACAAAACAAATACATCACAACTTCCCCATTCTTTTGGAGGAAGAACCAAAAGGAAAAGAGAAGATGTCAAAGGGAAAGTTAAAGTTCATAATCCTGATGACCCTGAATCAGTTTGTGCTTTAGTTTTTGTTAATCATAGAACAACTGCAAAAATTGTTTACAGACTTCTCAAAGAACTAAGTGATATTGGAGGGGATTTTGGCTGGTTGTTTCCTCAATACACTGTTGAATTATGCAAGAATGCGAATGAGGATCCTCGAGCTGCTGAAGCAGAGCATAAAAAACAAGAGGAAGTATTGAGAAGGTTTCGTCATCATGAGTGTAATATTTTAGTTTCAACAGCTGTTTTAGAAGCAGGGATTGATATACCTCAGTGCAATATGGTTATTCGGTTTGATCCTGCTTTGAATTACCCTTCTTATGTGTATAGTCGCGGACGAGCTAAAGGGCAGAACACATTTTATTTTCATTTGATTGTTAAGGAAGAAGAAGAAAAAGTGATATGTGATATAGCTTCTTATATGTCATATGAATCTGTTTTACTTAGCCAATGTGGAAGACTGGACAAAGGAACAGATGTTGAAGTATCAGTTGCAGAGGCTGATATATGTTTCCCTGCTTATGTAACTTCTACTGGAGCTGCAATTACTATGTCCTCATCTATAACTCTTTTGAATAAGTATTGTGCTAAACTTCCAAGTGACACTTTTACTCGCTTAACTGCAATGT
>Proasellus_grafi_Dcr-2 ENA|HAEX01020882|HAEX01020882.1 TSA: Proasellus grafi, contig c21822_g1_i1
AGCTTCAAAGAGGATATTGAAGTAGAACCTTCTTATGTACCTTATGGTGTCCCTGGGCCAAAAATTACCTTTAACTCTGCAATTCAGCTGATTAATAAATACTGTGGTACTCTTCCACATGATAAGTTTACTCAGCTTGCTGTTAATGTGAAAGTTAGATATATTAAAGAAAATGTTCAAGTGTATCTTTCGCTTCCTCGTAATGCTCCATTAAAGGAAGAGGTTCCAGGAAATATCAAGACTAATAAAGAATATGCAAAAAAATCGGCGGCATTGGCTTTGTGCATTAAGCTTCATAAAATGGGGGAACTAGATGATAATTTACTCCCTAGGAAAAGTAAACTGGGTGCTTTCACTTGCAAAAATTTTGCTATTAAAGAAGAAGTTGTTGCTGTGGATAAGCCACAAGCAGGTACACAGAAAAGAAGGCAGATTTATGAAAGAAAGGTATGCAGTTCTTTCATTGGAAGCCATCCTTGTCAGATGTATCTCCATTCCATTGATTTTGACATTGGCTCCGTTAGTCCCATCAATTTGAAAACTAAAAATAAAAAAGTTGGTTTTTTATGTGCTAAACCTATTGATTGTTTCAAATTTAATCTATTCTGTAATATCTTGGGGGAAGCTGAAGTGAACATTCAGTTTCTTGAATGTTATTACCCCAGTGAGTATATTATCAAATTAATTAAACATTTTCATATGGTGACTTATCAATTGCTTCTTGATCTCAATCAAGGTATGATGATCTTTAATCCTGAAACCTTGCATCACAATATTCTATTAGTTCCTATGACCTGTTCTAAAAATATTGATTTTCAGTTTCTGGACACTATTTCAAAATTTATGTCCTTAGATG
>Proasellus_hercegovinensis_Dcr-2 ENA|HAEZ01028939|HAEZ01028939.1 TSA: Proasellus hercegovinensis, contig comp68793_c0_seq1
GTACTGAAAATTGAAGAGAATTATTCAATTAATCACTTCTTTTCCAAATTTAAAAAATTGTTGCAAATTTTAGAAACTTTTGCAAATAGTGATGTTAGAATTCTTGTATTCGTTGATACAAGAAATAGAGCTAAATTTCTGCATAGTTTATTACTTTCAATTATTGAGAAGTTTCCTTGTCTGCAATATTTGAAACCTGAGAGTATTGTTGGATCCGCTTCTAAGGAAGATGACTTAAAATTAAATTTTATAACAGACTCAAAACATATTTTAAAAAAATTTCAGGAAGGTGAGTGCAATATAATTTTTTCAACGAATGTGTTGGAAGAAGGAATTGACATTCAAAATTGCAATGTTGTAATAAGATTTGATAAGCCAAAATTTTTTTCTTCCTATATTCAATCTCTTGGGAGAGCGCGTGCATTGGCATCAAAATTTATCTTCCTAGCTGAGCAGAATGATTTTCATAATGTGACAAATGACATTGCTGACTTTAAAGAGATTAGTCAACAACTCATTGAAGTTTGCCATGCAAAATGTTTAACAAATCCTGATGAAATTTACCTGTCTATTGACAATAATAATGTGAAAGAAGTTTCTACTAATACTGATGATTCTACACATAATAACTCTAAGGCACTACAAATCCTTAAAAATTACTGCCATAATCTTCCTCATGACAAGTTTAGTAAACTTTCCCTTGACATAGAAGTGATTGAGGTTGGTAATGGAATTAAAGCATTCCTTCAGCTTCCGAGGAATTCTCCATTGAAAATTTGTGTAGCTGGTGATGTGAAACATAAAGAATCATCTGCTATCAGATCTGCTGCAAAATTGATGTGTAGTAAATTGCAAGAAATTGGTGAATTAAATTTGCAAGGGTTACCTACTGACCATCAGCAACATTGTAATGGAAAAGCAACTAATAGTACCATTGAGAATGAACTTCAGGCAGATACAGAAGATAGACGGGAAGTTTATGAAAGAAGGGTATGCAAACATTTTCAATATTCCCCAAATATGAACAAAATGTACCTTCATTGTATAAATTTTAATATCCGTTCAAGTTTCTTAGACAATAAGCAACAATTAGGAATTTTATGTGCTGAACGCATTGAATGTTCTAAATTTTGCATTTACCATGAAAGGGATGAAAGAGTTGAAGTAGATATCCAGTTTATTCAAGAAATTATTCTAAGAAAGTCTGATCTTTTGGACAAGATTAAACATTTTCATAAGATAACTTATCAGTCAATACTTAATATTG
>Proasellus_hercegovinensis_Dcr-2b ENA|HAEZ01040170|HAEZ01040170.1 TSA: Proasellus hercegovinensis, contig comp80087_c1_seq1
CAGAGCTGATTGTTTTCAAGGAAAGAAGAAAAAATTTATTGCAAAAATTATTGTGGGCATTCTGCATTCTCTTGTAGAGCTTGGTGATTATGTTTTGATAGATGCTATGGAACTAGAAGCTCAGTACCTTCATGAAGCTGAAGCAGATTCCATTGAGGAGCAAGAAATTAATATAAAATTTGCCTGTTATCTTAAGGAAACTATTTTAGATTTGCCTAAAGTTGCTAAAGATGATCCATATAATCATATATCATCTAAAGTGAAACGGTTATTAGAATTACTAGCATTATACTCAAAGCATTCTCAAGATGTAAGGATACTTGTATTTGTAGAGAGAAGGAATACAGCTAAATTGCTTCATAGTCTTCTCCTTGCTATAAAAGATTTTGATTCAGATCTACATTATTTACGACCTGAAAGTATTGTAGGAGGAACTACCAATATGAAAGATGACTTGAAAGTTAAGCAAGAAATTGAAAACCAAAAGAAAATAATGGCAAAATTTCGTAAAGGAGATTGCAATATTATTTTCTCTACTAGTGTTTTGGAAGAGGGCATTGATGTCCAAAAATGCAATGTCGTTATTCGCTTTGATAAGCCTAAAGATTTTAGGTCTTATGTTCAATCTTTGGGTAGAGCACGAGCAGTTCCTTCCAAATATGTTATGTTAGCAAAAGTAAATGAACAGGAATCCCAAGTGCTTATGGGTGAAATTATGCTATTCAAGGAAATTTTACATTTATTGCTTGAGCATTGCCATGACAGACCCTTGCCAAAAATTTCAGAAATTTTGGATAGCTTCAAGGATGATGATGAAGAAGAACCTCCATATGTGCCATATGGTGTTCCTGGCCCAAAAATAACTTTTAACTCCTCAATTCAATTAATTAATAAATACTGTGGTACTCTTCCTCATGATAAGTTTTCTCAGCTTGCGGTTAATGTAAAAGTTAGATATATTGAAAAAAATGTTCAAGTGTATCTTTCACTTCCCCGTAATGCCCCATTAAAAGATAGTGTGCCAGGAAATATCAAGTCTAATAGAGACTATGCAAAAAAATCAGCTGCTTTAGCTTTGTGCATTAAGCTCCATAAAATGGGAGAACTAGATGATAATTTACTTCCTATGAAAATTAAACAGGATTCATTCATTTGCCAAAATCTTGCCATTGAAGATGAAGAAATTGATGTAAATAAACCTCAAGCAGGTACACGAAAAAGAAGGCAAATTTATGAAAGAAAACTGTGTAGTTCTTTCATTGGTAGTGAGATGAGTCAGTTGTATCTTCATTACATTGATTTTGAAATTGACTCTTGTGACAAATTGAAGAGTAAAAATAAAAAGATCGGGTTTTTCTGTTCAAAACCCATTGATTGCTGCAAATTTCCCTTATACTGTAATATCCTAGGAAAAGTTGAAGTGAACATTCAGTTTGTTGATCGTTTTTCCCTTAATGAAAGTATTATCAAATTAATTAAACATTTTCACATGGTAACTTATCAAATAATGCTCAATCTTAATCAAGGTATGATGATCTTTAACCCTGAAACCTTACAGCACAGCATCCTATTAGTTCCTTTGACCTACTCTAGAAATATTGACGTGCCATTCTTAGAAACCATTTCAAAATTTACGTCTTTAGATGATCTGTCTAATTCGTCAACTGCTTCTTCGCTTGATAAAAAACCTTTTGTATTCAATGTAAATTCTTATGATGATGCAGTTATTATGCCCAACTATAGAAGTCCAGAGTATTATATGGTGGAAAAAGTTTTATCCAATATGAATCCTATGTCTGGTTTTCCTGAATGAACAAAAAGAAATACAGTTCATTTAAAGATTATTTTCATATTATGTATAATAAAGAAATTACTAATCTTCAGCAATCACTTCTAGAATGCAGACACTTTCCAAAAGATCTAAATCATATCAAAGTAAAACCAAATTCTCGATCATCCAAAGACAATAGCAATCAGCACCCAATCTTTGTTCCAGAGCTGTGTTTGATTATTCCTTTTTCTGCTACACATTGGTGGCAAATCATTATGGTACCTTCAATTTTCCATCGTCTTAATGGATTATTATTGGAAAGAGAACTTTTTAATTTAATTCAGTACAATTCAAATCCTCAAACAGAGAAGAATTTTTACACTTCACAACTTGATTATTTTTGGTGCAGTAAAGAAGTGCCAAGTTCAATTGTGAATAGTTCTAATTTGGTTGTCT
>Proasellus_jaloniacus_Dcr-2 ENA|HAFB01012318|HAFB01012318.1 TSA: Proasellus jaloniacus, contig comp25250_c0_seq3
AAGTAATCAATGATTATCAATCTTTATTAAGATGCAAGAGCTTCCCAAAAGAACTAAACTACCTCAAAAACAAGGAACGAGCACATTGTGTGCAGGAGCAAGAAACTAGTCACCAGTTATTTGTTCCAGAGTTGTGCACCTTTCTTCCATTTTCTGCTTCCTTTTGGTGGCAAATCAAGATGGTACCATCTCTTCTTCATCGGTTAAATGGTTTAATGCTTGAACGACTTCTATTCCAGGACATTAATATATGCAACACGTTTAACAATGAAAGAAAATTTATTGATGGGGAATTAGATATTAATTGGAGCCAGATTGAAATAGAAAATAATACTGCTAGGGGAACCAACTTAGTGGTATCATTAGAGAACAAATCTGACTTCTCAGTTCATCCTGGAATGATCTTGCAATCTCTCACCTCCAACAGCGCGAATGATAACTTTAACTTGGAAAGATTAGAAGTTTTAGGAGATTCATTTTTGAAATTTGCTGTGAGTGACTTTCTATTTTGTAAAGAGAAAAGCCATCACGAAGGGAAGCTTACGATGGAAAGATCACAGATTGTCTCCAATAAAACTCTTTACACTTTGGCAAAGGGGAAGAACATACCTGATTATTATCAAGGATTTATTTTAAACCGCGAAACCATATACCCATTTGGTTTAGAAAAAGTTGGAGGAAAAGAATCCTGTGGAGAAAATAAAGATATCGATTTTAGTTTCAACCCAAGAGAAGAACAAGCCATTAGAGATAAAAATGTTGCTGACTGTGCTGAATCACTGGCTGCTGTTTATCTGTTAGCAGGAGGCAAAGCTGCTGCAAAACATTTTCTAACTTGGCTAGGCTATAAATTCTTCCAAGAGGCTTGTGGGCCTCCCTTGACTGCGGTCATGAGAAACAACATTACATCCCAACAAATCAAGGATATGTACCAAAGATTATGTCTAGATGAGCTTGAAAAAAACATTAATTACAAATTTAATGACACCTCGTTTCTGATTCAGGCTGTTACTCATCCTTCTGATAAGCGAAACATGATTACTGACTGTTACCAGCGGTTAGAATTCTTGGGAGACGCAGTATTGGACTACCTAATCACGGGATATATCTTTGCTAAATACAATAGTTATTCTCCAGGAAAGCTAACAGATATGAGATCATACTTGGTAAACAATGAGACTCTTGGAAGATCAGCTGTGAAATGTGGCCTTCATAAATACTTGCAACACGGATCATTGAAGCTTAATACCTGCATCGATATTTTTATTGATCGATTGAATGAAAATGAGACAGAACTGAATACTGAAGATGACACGGAGGAAATTGAGGATATTGAAGTACCAAAAGCTTTAGGAGACCTGTTAGAAGCCATTTTGGGTGCTGTCTACATTGACAGCAAACAATCAATTTCAACATGTTGGGAAATTGTAGAAAAATTCCTTGCTGACGAGTTTTTAAAAATTGAAACACAAATTCCTATAAATCTTGTCCGGGAATTTTACGAAACGATGGTGCTTAAAAATATTGAATATCAAATGGATTGTTCGCCCCCAAAATGTGAAAATGAACCAGCAAAATGCGAAATCAATATGGAAGGCTTCCCAACAGTTATTGGTTATGGAAAAAACATAAAAACTGCCAAAAAATCTGCAGTAAGCAAAGCACTTCATTTAATCGACTTTTAGGATTGACTACTATCTTCTTAGTGATATGGATATTATTTACATTTCTTATAGCTGACGGAGCTGGTATACTATTTCTGTACTGTCTACCTTATTCGATATACCAGACAGTTCTCTGATGTTCACGACATATTTATTTTAAATATGCATTCCTCTACAATGTTACATCACTCGGGCATTGTCCTGAAGTCCCCAAAACTAAGTTTCAGTGGGTTAAGTTAGTCTTTGTTGGTTAAAATTTTTTATAGACGAATTCGTTGAATATTAAAATATCTTGTTGAATATGTAACTGACTACTTCTAGTATATTTTAATTCGTGCCGAAAAAACTGATGTCAAGTAATTTGTCTGCCTAAAAACTTCTTCTTAAAATACGGCACTCAAAAATTCCGTTTTTAGAAGTTGGAAAGTGTCCGAATGGTATAGAGGCTGACTTCTGTCCAGGCGACACTAGTTAGGGTATAGTGAGAGCTCCGCTGTTGTTTCAAATTTTTTAGAATTGCTTTTTTTGAAGATTAAAAGCAGATTACGTGGATATAAATAATTCAAACAAATCTGATCAGTACTTTGAGTTTAGTGGATTAATTATAAAGTACCACATTGACTTATAAATTAATAATATTAATGTTAATTATGTGAAACTTGAAAATTTATAATGCGCAGTTTTTAATATAAAGTTTTTTAGCGATAAATTCTTTTCTTATTTTAAAAATTTTGTTTTATTTGATTTGTTTTAGAAATATATAATGTATATGCAGAATGTGTGCCTTTTAGATATTAATTGAAAACGGATGTTTATAAAAAAAATTAGCTAAATACACGCTATTAATTTCTTCTGACTTTTTATATTTTTATTTATTGGCCGTAAAAATTTACGGCTTCGTAATTTTTAATTGTCTGGCTACATGAAATTTTTTTACTCCTTTGGCTTCTATAGACGACATATTGCAGGCCAAAAGGTGTTTGTTACTCCGTAATTCTTTGCTATTAAAAGAGGTTATTTTAAAAAAAAAAA
>Proasellus_karamani_2 ENA|HAFC01078492|HAFC01078492.1 TSA: Proasellus karamani, contig comp79768_c0_seq4
TAATTAGTAATCTGATATTTCCTTTTCAGTGGAAAGAAGAAATAGAAAAGTATAATGTTCTTGTGATGGTTGCTGAAATTTTTAAAAATTTAATCTTGCACAATCGCCTTCCTTTAACTCAGGTTAACCTTATTATAATGGATGAGTGCCATCACGCTACAGGAAAGCATCCAATGAGAGAAATCATGCAAGAATATGCAACACTGAAGAAAGAAAATACTATGGGTGCTAGGTTAGAGTTACCAAGGGTTTTAGGTCTGACAGCCTGTGTGATTCACCGAAAATGTAAACATCATGAAGTTAAAAAATTGATGGTAAAGTTAGAAAATACAATGGATTGTGCTCTTGTTACTTCTATTTTCCAAGACATTGTTAAGCAACATACTACCAGACCTAAAGAGATAATTATTGAATATTTACAAATGGAAACCTCTTCATTAATTACAGTTGTTAAAAATAAACTGGAAGTTGTTCATAAAGAGATGACTAAATTTTTGTCTATGCAATTACAACATTACAGAACTGATTGTATGCAAGATAAGAAACAAAAATTTATTTCTAAAATTATTGTGGGCATTCTGCATTCGCTTATAGAGCTTGGAGATTATGTTTTGATAGATGCTTTGGAACTGGAAGCTCAGTACCTTCGTGAAGCTGAAGCAGATTCTATTGAGGACCAGGTAATTAATGTAAAATTTGCCAGTTATCTTACAGAAACTAATTTAGATTTGCCTAAGATTGATAAGGATGATCCATTTAGTAATATATCATCTAAAGTGAAGCGTTTATTAGAATTACTAGCAATATACTCAAAGCATTCTCAAGATGTAAAGATACTTGTTTTCGTAGATAGAAGGAATACTGCTAAATTGCTTCATAGTCTACTCCTTGCAATAAGAGAGTTTGATTCAAATCTACATTATTTACGACCTGAAAGTATTGTAGGAGGAACTACCAATATGAAAGATGACTTAAAAGTTAAGCAAGAAATTGAAAAACAAAAAAAAATAATGGCAAAATTTCGCAAAGGAGATTGTAATATTATTTTCTCCACTAGTGTTTTGGAAGAGGGTATTGATGTCCAAAAGTGCAATGTCGTTATTCGATTTGATAAGCCTAAAGATTTTAGGTCTTATGTTCAATCTTTGGGTAGGGCACGGGCAGTTCCTTCCAAATATGTTATGTTAGCAAAAGTGAATGAACAGGAATCTCTAGTGCTTAAGGGTGAAATTATTCTATTCAAGGAAATTTTACATTTATTACATGAGTATTGTCATGACAGACCCTTGCCAAAAGTTTCGGAAATTTTAAATAGCTTCAAAGATGATGAAGAAGAAGAACCTCCATATGTGCCATATGGTGTTCCTGGTCCAAAAATAACTTTTAACTCTTCAATTCAATTAATTAATAAATACTGTGGTACTCTTCCTCACGATAAGTTTTGTCAGCTTGCAGTTAATGTAAAATTTCGATTTATTGAAAAAAAAGTTCAAGCATATCTATCACTTCCCCGTAACGCCTCATTTAAAGAAAGTATGCCAGGAAATATCAAGTCTAATAAAGACTATGCAAAAAAATCTGCTGCTTTAGCTTTGTGCATTAAGCTCCATAAAATTGGAGAACTAGACGATAATTTACTCCCTAAAAAAAGCAAACATGATTCATTCATTTGCAAAAATCTTTCAATTGAACAGGAAGTAATTGATGTTAATAGGCCTCAAGCAGGTACACGAAAAAGAAGACAAATTTATGAAAGGAAGCTATGCAGTTCTTTTATTGGAACTGATATGATCCAGTTGTATCTTCATTACATTGATTTTGAAATTGACTCTAGTAACAAATTGAAAAATAAAAATAAAAAGATTGGGTTTCTCTGTTCGAAACCCATCGATTGCTGCAAATTTCCCTTGTACTGTAATATCCTAGGAAAAGTTATAGTGAACATTCAGTTTGTTGAATGTTTTACCCTTAATGAAAGTATTATTAACTTGATTAAACATTTTCATATGGTAACTTATCAATTACTGCTCAATCTTCATCAAGGTATGATGATCTTTAACCCTGAAGCCTTAAATCACAACATTCTATTAGTTCCTTTGACCTGCTCTAAAAATATTGATGTGCCATTCTTAGAAACCATGTCAAAATTTAACTCTTTAGATGATCTGTTTAATTCATCAACTGCTTCTTTGCTTGATAAAAAGCCCTTTGTATTTGATGTAAATTTTTATTGTGATGCAGTTATTATGCCCAGCTATAGAAGTCCAGAGTATTATATGGTGGAAAAGGTTTTATCTAATATGAATCCTATGTCAGAGTTTCCTGAATGCAAAAAGAAATACAGTTCATTCAAAGATTATTTTCAAATTATGTATAATAAAGATATTACTAATCTTCAGCAATCACTTCTTCAATGCAGACACTTCCCTAAAGATCTAAATCATATCAAAGTAAAACCAAATTCTCGATCATCCAAACTCAATAATAATCAACACCCGATCTTTGTTCCTGAGCTGTGTTTGATTATTCCTTTTTCAGCTACACATTGGTGGCAAATCATTATGATACCTTCCATTTTCCATCGTCTTAATGGATTGCTATTAGAAAGAGAACTTTTTCAATTAATTCGGTATAATTCAAATTCTCAAACAGAGAAGAATTTTTACGCTTCACAACTTGATTATTTATGGTGCAGTAAAGAAGTGCAAGCTTCAATTGTGAATGGATCAAATTTGGTTGTCACCCTTAATTGTAAAAAAGGGATGTCCATTTATCCTGGAATGATATTGCAAGCACTTACTCCTATCAGTTCTGGGGACAACTTTAACCTAGAAAGACTTGAAGTATTGGGAGATTCCTTTCTGAAATTCTCTGTGAGTGTTTATCTATTTTGCTCTGAAACCAATGATCATGAAGGAAAATTGTCCATGGAACGTTCTCATATTGTATCGAATAAAACCTTATATTTATTGGCGAAAGAAAAAAATCTGCCTCGACTATATCAGGGGGTTGTTCTAAATCGCACAAACACAATACCTTATGGTTTTCAAATTTTAGAAGATTTAGAAGCAATTTTGCGGGCTGGAAAGGTGGATCCTAATCTGTGGTTGACATACTTTCAAGTAAGTAAAAACTAAAGAGTAAACAGTTATAATTATA
>Proasellus_karamani_Dcr-2 ENA|HAFC01040138|HAFC01040138.1 TSA: Proasellus karamani, contig comp60007_c0_seq1
ATCATCAAGTAGTGACTTGATCTAATTTTGTTCAAAATGCCTTCCTTTGAGAACCATTTGATGATAAATAAAGAAACGGTGAAGGACTTCTCTCCCAGAAGTTATCAGCAGGAGCTCTTCGAACATGCCCTTAAGAAAAATTCCATACTTGTTTCGGGAACAGGGTCTGGCAAAACCTTTATTGCAATTATGCTCATCAAAGAATTAGGAGCTGAAATTCGTGGAAAAATTTCACATGGGGCAAAGAGGACAATATTTGTAGTAAACACAGTACCGTTAGTTTATCAACAAGCGGATGCTATTGAAAGACACACGCCCTTTAAAGTTGCAAGGTATGAAGGTTCATTGGAGGTGGATCACTGGACATCGAAGAAGTGGCAGCAAGAAATAGACAACAATGAAGTTTTGGTAATGGTTGCTGAATTATGTAAATCAATTATCCTGCACAAAAGAATTAGCCTAGAAAATATTAATTTACTGATAGTAGACGAATGCCACCACGCAACAGGCAACCATCCTATGCGGGAAATAATGAAAGAGTACCGTAGGGTCAAAGAAAGCGAACCAAACAAATGTCTCCCAAGGGTTTTAGGGTTGACTGCTTGCGTCATCAACAAAAAATGTAGGACAAAAGAAGTTGAATTTGTAATGGCAGAACTAGAAACTTCGATGGACTGTACCCTGATTACTTCTCAATACCAAGAAATGGTAGCGTGCCATTCAACTAAGCCTGAAGAGATATTTGAAGAGTACAAATCA
>Proasellus_margalefi_Dcr-2 ENA|HAFD01042871|HAFD01042871.1 TSA: Proasellus margalefi, contig comp50634_c0_seq4
ATTTATTGATAATAGATGAATGTCATCACACCACTGGAGACCACCCATTGTCTATAATAATGCAGTTATATCAACAATGGAAGGATACAGTACTGAAAGTTAAGCCGAAAAGAAATCTAAAGTTATTTCCTAGAATTTTGGGAATGACTGCTTGTGTAATTAATCGTAAATGTAATGCTGGAGAAAAAGTGACAACATTAGTTAAAAATTTATAATACTAGCTGAGCAAAATGATACTTGTAATGTAACAAATGACATTGCAATTTTTAAGGAAATTAGTAAACAACTTATAGATGTTTGTTATGCCAAATGTTTGCAGAGTCATGATGAAATTGATCCACCTAATTATGATAATTTGAAAGAAGTTTCTTCAAATGCTGTTGATTCTTATAGTCTTTTGTGTGATCCACTTTATCCCACCTCAGCACTTCAAATCCTTGAAAATTACTGCCATAATCTTCCTCAAGATAAATTTAGCAAACTTTCACCAAACATAGAATATGTTAAAAGTAAGGAGGGAATAAAAGCATTCATTCAGCTTCCAAAAAATTCTCCTTTAACTGATAGTATGTCTGGCAATGTAGAATGCAATGAATATTATGCTAGTGAGTCTGCAGCGTTGATTATGTGTAAGAAATTGCAAGAAATTAGTGAATTAAATGAACAGGGGCTGCCATCTGTCAATCACGTTGATATAAAATGTAATGGAAATGCAACTGATAATACCTTAGAGAACAAAGTTCAAACTGGCACTGGGGACAGGCGGAAAGTTTATAATAGGAGGGTATGCAAACATTTTAAATATTTTCCAAATATGAATAAAATGTACCTTCACTGTATAAATTTTAATTTACAATCTAGTTTTTTGGATAATAAACAACGGTTAGGCATTTTATGCGCTGAACGCATAATGTGTTCTAAACTTTGGATTTACTAAAGTTTGGATGAAAAAGTTAAAATAGATATAATTTTTATCAAGGAAATTTTTTTGGGTGAAACTGTTCTATTGGACCAGATAAAATGTTTTCATAAGATGATTTACCAGTCTTTGCTTAATATTGATGATGTTATTATCTCCTTTAACATAGTTGAAACTGGTCATGCCATTTTGTTAGTTCCTTTAACTTCTGATAACCTTGTAGATTATGGCTTTTTGGAACACGTATATAAATTTGCATCATTTGAAGAACTTACTTGCTCTCATAATAAAAGTACTTTTTGTTTCTCAGCAGATGATTATGTGGATGCTGTGATTAAACTGAAGTATGATGGGCCTTGTAAAGCTGATTATTTTTTTGTAGATGCTATTCTAACGAGTAAAAATCCTCTTTCAATATGCCCTGAAAGTAAAGGCTGCGAAAGTTATTTAGATTATTATAAGAGTGAGCATCAAGTTAAAATAAAAAATATTGCTCAGCCTCTTCTGCAATGTAAACAGTTTTCAAAACAACTTATAAATCACAAGTTTAAGCATTCTGATAAAACAAATTTTATTAACTACAAACCCTTGGTCTTCATTCCTGAGTTGTGTTCAGTTATTCCTTTTAAGCATTCTTTTTTGTGGCAATTATACTTAGTTCCATCTCTTTTACATCGCTTAAACGGCTTACTTTTAGCAAATGAATTATTTTTAGCTATTGACTATTTGGATGTTTGCAATGTAGAAAAAAGTAATCTGCATTTATCAATTGAAAAAACATTTGCATTTGAAGTTGATCATCCAGTTAGTAATGATAGTGGGTTGGCGTTATATCCTAGAATGATTTTGCAAGCACTTACTTCTGTTAGTGCATGTGATGACTTAAATTTAGAGAGGCTTGAATTACTGGGTGATTCATTTTTGAAATTTATCATGAGCGATCATTTGTTTTGTAAGGAGCTAAACTATCATGAAGGGAAATTATCATTGGAAAGAGCAACATATATTTGTAATTTTACCCTATCTAACTTAGCTAAAGATAAAGATATTCCAGAATTTTTTCAAGGTTTTTCTTTGAATGAGAATACCATAATACCATATGGATACCAATTCAAGGAAGATTTGGAAGTCATTCTGCGTGATTTAAGAGTTGATCCCAACCAGTGGTTTACATATTTTCAGAATATTAACAAACGCAATGTCAGTTCTCAAGAGATTGTCTTTCATCCATGGAAGGAACAATTAATTGCTGAAAAGAGTATTGCAGATTGTATCGAGTCATTAGTTGGTGTTTATTTGTTGATTGGTGGTCTCAAAGCTGCGCAGCATCTGCTTATATGGTTTGGCTTTGAGTTTTTACAAATGGAACATACTCCCCCGTACTCTGCGTTG
>Proasellus_meridianus_Dcr-2 ENA|HAFE01084060|HAFE01084060.1 TSA: Proasellus meridianus, contig comp174025_c0_seq1
TGAATCTTGGGAGGAAGAGAGGAGACGGAAATACTTGGATGAACATGAAGTTCTAGTTATTATACCTCAAATATTTAAAGTTATGCTAGAAAAGAAGCGTATAACTTTTGATGAAATTAATTTATTGATAATAGATGAATGTCATCACACAACTGGAGACCACCCATTGTCTATTATAATGCAGTTATATCATAAATGGAAGGATACAAAATTCAAAGTTACATCAAAAAGAAATTTAAAGGCATTTCCTAGAATCTTGGGAATGACTGCTTGTGTAATTAATCGTAAATGTAGTGCTGGAGAAAAAGTGAAAACACTTGTTAAAAATTTGGAAACAGTCATGGATTGTACACTGGTTACATCGAAATATCAGGATATAGTTAAATTTTATACCACAAAACCTGATGAAATTGTTGTTGATTTTTCGAAAAATTTAATAAATTTTGATGCATTAACAACTGATAGTGAGAAAGTTGATTTTGTTAAATCTAGTTCAGAATCTTTATTAAATATTGAAGGTGAAAATTATTCCATTAATCACTTCTATTCAAAATTTAAAAGATTGTTGCAACTTTTGGAGACTTTTTCAAATAGAGATGTTAGGATTCTTGTCTTCGTTGATACAAGAAATAGAGCAAAATTTCTTCATTTCTTATTACTTTCAATTATTCAAAATTATCCTTGCCTGCAGTATTTGAAACCTGAGAGTATAGTTGGATCCACTTCCAAGGAAGATGATTTGAAACAACCTTTCAAAGACAAGATGGAGTCTATTTTAAGGAAATTTCGCGTAGGTGAATGTAATATAATTTTTTCAACAAATGTATTGGAAGAAGGAATAGACATTGATAATTGCAATGTTGTGATAAGATTTGATAAGCCTAAATTTTTTTCTTCCTATATTCAATCTCTAGGGAGAGCACGCGCATTGCCATCACAATTTATTATACTTGCTGAGCAATATGATTCTCATAATGTGGCAGATGACATTGCCGTCTTTAAGGAAATTAGTAAACAACTTATAGATGTTTGCTATGCCAAACGGTTGATCAAAGAAATTGATGAACCTAATTATGATAATAGTTTGAAAGAAGTTTCTTCAAATACCAATGATTCCTATAGTCTTTTGAGTGATTCACATTATTCCTCATCAGCACTTCAAATCCTTAAAAATTACTGCCATAATCTTCCTCAAGATAAATTTTGTAAACTTTCACCTAACATAGAATATGTTAAAAGTAAGGAAGGAATAAAAGCATACATTCAGCTTCCAAAAAATTCTCCATTTAATGATAGAATATCTGGCCATGTTGAATGCAATGAATATTATGCTAGTGAGTCCGCAGCAACGATTATGTGTAAGAAATTGCAAGAAATTAGTGAATTAAATGAACACAGGATGCCATCTGACAACTATATTGATATAAAATGTAATCAAAATGCAACTGATAATACCTTACAGAATAAAGTTCAAACTGGCACTGGGGATAGGCGGAAAGTTTATGATAGGAGGGTATGCAAACATTTTAAATATCTACCAAATATGAATAAAATGTACCTTCACTGTATAAATTTTAATTTACAATCTAGTTTTTTGGATAATAAACAACGGTTAGGAATTTTATGTGCTGAACGCATAATGTGTTCTAAATTTTGGATTTACCATGATTTGGATGAAAAAGTTGAAGTAGATATCATTTTTATCAAGGAAATTTTTTTGAGTGAGACTGTTCTATTGGACCAAATAAAAGGTTTTCATAAGTTGATCTACGAGACTTTGCTTAATATTGATGATGTTATTATCTCTTTTAGCATGGTAGAAACTGGTCATGCTATTTTGTTAGTTCCTTTAACTTCTGATAACCTTGTGGATTCTTGCTTTTTGGAACACGTCTGTAAATTTGCTTCATTTGAAGAACTTACTTGCTCCCATAATAAAAGTCCTTTTTGTTTCTCGGCAGACAAGTATGTGGATGCTGTGATTAAGCTGAGGTATGGACCTTGTAAAGCTGATTATTATTTTGTTGATGCTATTCTAACCAGTAAAAATCCTCTTTCAATATGTCCTGAAAGTAAAGGTTGCAAAAGTTATTTTGACTATTATAAGAGAGAGCATCAAGTTAAAATACAAAATATTGACCAGCCTCTTCTGCAATGTAAACAGTTTTCAAAACAACTTATAAATCACAAGTTTAAGCATTTTGATAAAACTATTTTTATTAACTACAAACCCTTGGTCTTCATTCCTGAATTGTGTTCAATTATTCCATTTAAGCATTCTTTTTTATGGCAATTATACTTAGTTCCATCTCTTTTACATCGCTTAAATGGTTTGCTTTTAGCAAATGAGCTATTTTTAGCTATTGACTATTTTGATGTTTGCAATGTAGAAAGAAATAATCTACATTCATCAATTGAAAAAACATTTGCATTTGAAGTTGATCATCCAGTTAATAATAATTGTGAATTGGCGTTATATCCTAGAATGATTTTGCAAGCACTTACTTCTGTTAGTGCATGTGATGACTTAAATTTAGAGAGGCTAGAATTACTGGGTGATTCATTTTTAAAATTTATTATGAGCGTTCACTTGTTTTGTAAGGAGCTAAACTATCATGAAGGCAAATTATCATTGGAAAGAGCAACTTATATTTCTAATGGAAGCCTATTTAACTTAGCTAAGGATCGAGATATTCCAGAGTTTTTTCAAGGTTTTTCTTTGAATGAGAATACAATAGTACCATATGGATACAAATTCAAGGATGATTTGGAAGTCATTCTGCGTGATTTAAGAGTTGATCCTAACCAGTGGCTTACATATTTTCAGAATATTAACAAACACAATGTCATTTCTCAAGAGATTGGCTTTCATCCGTGGAAGGAACAATTAATTGCTGAAAAGAGTATTGCAGATTGTATTGAGTCATTAATTGGTGTTTATTTGTTGATTGGTGGTCTCAAAGCTGCGCAGCATCTGCTTATATGGTTTGGCTTTGAATTTTTACAAATGAAACAGACTCCCCCGAGAACTGCAATTATCAAC
>Proasellus_ortizi_Dcr-2 ENA|HAFF01033707|HAFF01033707.1 TSA: Proasellus ortizi, contig c27497_g1_i1
ATAAGAGGCCTGCATTCTGAAGGAGCAAAAAGAACTGTATTTGTTGTTAACACTGTTCCTCTTGTACATCAGCAATCAGCAGCAATTGCTAGGCACACTCCTTTTAAAGTTGGATTATTTGAAGGTTCTATGGGAGTTGATTTTTGGCCTGAAGAAAGATGGAAAGAAGAAATTGACAAGTTTGAAATTCTAGTGATGGTTGCAGAAATTTTTAAAAATTTGATCTTACACAATCGCCTTCCATTAACTCATGTAAATCTAATTATAATAGATGAGTGCCATCATGCTACTGGAAAACATCCAATGAGAGAAATCATGCAAGAATATGCTATTCTAAAGGAAGAAAAAACTAAAGTCCCTACTTTAGTACTACCCAGAATTTTAGGTTTAACAGCCTGTGTCATTCATCGAAAATGTAAACGACATGAAGTTAAAAAATTGATGAAAAGTTTAGAAAATACTATGGATTGTGCTCTCGTTACTTCAATTTTCCAAGACATTGTTAAGCAACACACTACTAAACCGCAAGAGATAATTATTGAATATTTGCAAACAGAAGAATCTTCATTAATCACAGTTGTTTCTAATAAATTGAATGTGGTTTCAGGAGAGATGGATAAAATCATACATGCTAAACTTCAGCATTATAGAACAGATGGCATGCAGGTAAAGAAAAATAAATTTATTACAAAAGTTATTGCTGGCATTCTGCATTCTCTTGTAGAACTTGGCGACTATGTTTTGATAGATGCTATGGAACTGGAGGCTCAGTACCTCCTTGAAGCTGAAGCTGATTCAATCGAAGAGCAAGAAATAAATATAAAATTTGCTGATTATCTTAAGAAAATTATTTGCGATTTGCCTAAAGTTGATGAGATGGATCCCTTAAATCATATATCCTCTAAAGTAAAGCGGTTACTTGAAGTACTAGCATTATATTCAAAGCAATCCCAAGATGTAAGGATACTTGTATTTGTTGAAAGGAGAAATACGTCAAAGTTGCTTCATAGTCTTCTTCTTGCACTAAAAGATTTTCATTCTGATCTTCAATATTTAAAGCCTGAAAGTATTGTTGGAGGAACTACCCACATGAAAGATGACTTGAAAGTTAAACAAGAAATTGAAAATCAAAAGAAAATAATGAATAAGTTTCGTAACGGTGATTGCAATATTATTTTTTCTACTAGTGTTCTTGAAGAGGGCATTGATGTTCAA
>Proasellus_parvulus_Dcr-2 ENA|HAFG01073392|HAFG01073392.1 TSA: Proasellus parvulus, contig comp86132_c0_seq2
ACTCTAAGCATACGACATTACGGCTCATTATCTTCTTTTCTGCTTTGCTAAACATGTTGAAAACTTGTAGCTGAGTTTTTGTACTCAAACGAGTTTCAATACAAATTTATGGCAAGCTTGTTTCGTTTATGTAAGCTAGTTGTGAGCTTATTGTCGTAAATGAAAGTAATTCTAATGTTTATTGATTTTAATAAGAATTGTGCCAGATTTGAATAAGTGGTGAAATTTATTTTTTGGAATACGTAGCTACGTTTCCGTTATGACACGTAGCAATGTTAAGGCTTCATGAAAACGTTTATTGACGTTCGTACTGAAAGTATTATCATTGTGATATCGTTGTTGTGGAAATTAATGGAGTTATACAACGAAGACGGAGTGGTAGAGGCCTACATATTTTTATCGCTTCTTATACTTCGGTCTAAAGACCTTCTAGAGTTGATTCACAGACAGAGAAATGGATTGCATCATTATGGATCCTGTAGATAGTAAAGAGGAGGACAACGATGCTGATTTTGATACTAGATGCTATCAACAAGAGCTTTTTGAATGCGCTTCTCATAAAAACTCTATTCTAGTTCTGGGAACTGGCAGTGGTAAAACATTTATCAGTATCATGTTGATAAAGGAATTTGGAGAAGTTATAAGGGGCTTGCCTTCTGAAGGAGCAAAGAGAACTGTTTTTGTCGTTAATACTGTCCCACTAGTTCATCAGCAAGCTGCAGCCATTGCTAGACATACAGCATTTAAAGTTGGATTATTTGAAGGTTCCATGGGAGTTGATTTTTGGTCTGAAGAGAAGTGGAAGGAAGAAATAGACAAGTATAACATTCTAGTGATGGTTGCGGAAATTTTTAAAAATTTGATCCTTCACAATCGCCTCCCTTTAACTCGTGTTAACCTTATTATAATGGATGAGTGCCATCACGCTACGGGAAAGCACCCAATGAGAGAAATTATGCAAGAATATGCACTACTAAAGGAGAAACAAATGGAGAATATTAGTATAGAGTTACCGAGAGTTTTAGGTTTGACAGCCTGTGTAATTCACCAAAAATGTAAACAAAACGAAGTTAGAAAATTGATGAAAAAGTTAGAAAATACTATGGATTGTGCTCTTGTTACTTCTATCTTCCAAGACATTGTCAAACAGCACACTACTAGACCTATAGAGATGATTATTGAATATTTCCATATGGAAAAATCTCCATTAATTACAGTTGTTACTGAGGAATTGAAAGTTGTTGGTGATGAGATGACTAAATTCATATTTGATAAATTGCAACATTACAGAAGTGATATTATTACAAAAAAGAAAAAAAAAATTTGTAACGAGAGTTATTATGGGCATTCAGCTTTCTTTAGTAGAGCTTGGAGATTATATTTTGACAGATGCTATTGAACTGGAAGCTCAGTACCTACTTGAAGCTGAAGTAGATTCTATTGAGGAACAGGAAATTAACATTAAATTTGCCCATTATCTTAAGGAAATTATTTTAGTGTTCCCTAAAGTTAATAAGAATGATCCATTTAATCACATATCATCTAAAGTGAGGCGGTTAATAGAATTGCTAGCTATTTACTCAAAACAGTCACAAAATGTAAGGATACTTGTATTTGTAGAAAGAAGGAATACAGCTAAATTGCTTCATGGTCTTCTCCTTGCAATAAAAGATTTTGATTCGGATCTACACTATTTACGACCTGAAAGTATCGTTGGAGGAACTACCAATATGAAAGATGACTTGAAGGTTAAATTAGAAATTGAAAAACAAAAGAAAATAATGACAAAATTTCGTAAAGGAGATTGCAATATTATATTCTCCACTAGTGTTTTGGAAGAGGGCATTGATGTTCAAAAATGCAATGTCGTTATTCGATTTGATAAGCCGAAAGATTTTAGGTCTCATATTCAATCTTTGGGCAGAGCACGGGCAGTTCCTTCCAAATATGCTATGTTAGCAGAAGTGAATGAATCACAAATGCTTATGGCTGAAATTGTGCTATTCAAGGAAATTTTGCATTTATTGCTCGAACATTGCCATGACAGAACCCTGCCGAACGTTTCGGAAATATTGGAAAGCTTCAAAGTTGATGAAGAAGAACCTTCCTATGTGCCATACGGTATTCCAGGCCCCAAAATAACTTTCAACTCTGCAATTCAATTAATTAATAAATATTGTGGTACTCTTCCTCATGATAAATTTTCTGTGCTTGCAGTGAATGTAAAAGCTAAATATATTGATAAAGACGTTCAAGTGTATCTTTCATTACCTCATAACTCCCCATTAAAAGATAGTGTGGCAGGAAAACTTAAGCCTAATAGAGAAGATGCAAAAAAATCAGCTGCTTTAGCTTTATGCATTAAGCTCCATCAAATGGGAGAACTAGATGATAATTTACTCCCGAGGAAAATTAAAGTGAATTCATTCATTTTCAAAAATATTGTCATTAAAGATGAAGAAATTGCTGTAAATAAACCTCAAGCAGGTACGCGAAAAAGGAGACAAATTTATGAAAGGAAGCTGTGCAGTTCTTTCATCGGAAGTGATTTGAGCAAATTATATCTTCATTACATTGATTTTCAAATTGACTCTCGTGACGAATTGAAAAGTAAAACTAAAAAGATCGGGTTTCTCTGTTCGAAGCCCATTGATTGCTGTAGATTTCTCTTGTACTGTAATATCCTAGGAAAAGTTGAAGTGAATATTCGACTTGTTGAATGTTTTTCCAGTAATGAACGTATTATCAAATTGATTAAACATTTTCATATGGTAACTTATCAATTACTGCTCAGTCTTAATCAAGGTTTGATGACCTTTAACCCTGAATCCTTATGTCACAATATTTTTTTAGTACCTTTGACCTCCTCAAGAAATATTGATGTGCCATTCTTAGAAACTATTTCAAAATTTACATCTTTAGATGATCTGGCTAATTCGTCAACTACTTCTTTGCTTGATATAAAGCCTTTTGTATTCGATGAAAATTCTTATAATGATGCAGTTATTATGCCCAGCTATAGAAGTCCAGAGTATTATATGGTAGAAAAAGTTTTATCCAATCTTAATCCTATGTCTGAGTTTCCTGAA
>Proasellus_racovitzai_Dcr-2 ENA|HAFH01008709|HAFH01008709.1 TSA: Proasellus racovitzai, contig comp16691_c0_seq1
TATCTATTTGATAACACATAGAATAAATCTTAATATTTTGTCCATAGTTAAAGAGTAGATTTCTGGACATTTTTAGCTAGTGAAGAAATGGATTGCGAAGATAAGGACTACATCAATGTGGAACTTGAAGATAGTAAAGTTGAGGATAATTCTGTTGATTTTGATACAAGGTGTTATCAACAAGAACTTTTTGATTGTGCTTCTCAGAAAAACTCCATTCTAGTTCTTGGGACTGGCAGTGGTAAAACATTTATTAGTATCATGTTGATAAAGGAATTTGGAGAAGCTGTAAGAGGCCTGCCTTCTAAAGGAGCAAAAAGAACTGTGTTTGTAGTTAACACTGTCCCTCTTGTACACCAGCAATCAGCAGCAATTGCTAGGCATACAGCATTTACAGTTGGATTATTTGAAGGTTCTATGGGAGTTGATTTTTGGCCTGAAGAAAAGTGGAAAGAAGAAATAGATAAGTATGAAATTCTAGTGATGGTTGCAGAAATTTTTAAAAATTTGATTTTACACAATCGTCTTCCATTAACCCATGTAAATCTAATTATAATGGATGAGTGCCATCATGCTACTGGAAAACATCCAATGAGAGAAATCATGCAAGAATATGCTATACTAAAGGAAGAAAAAATTAAAGTTCCTACTGTAGTACTTCCCAGAATTTTAGGTTTAACAGCCTGTGTCATTCATCGAAAATGTAAACAAAATGAAGTTCTAAAATTGATGAAAAATTTAGAAAATACTATGGATTGCGCTCTGGTTACTTCTATTTTCCAAGACATTGTTAAGCAACACACAACTAGACCGGAAGAGATAATTATTGAATATTTGTCAGCAGAAGAATCTTCATTAATTACAATTGTTTCAAATAAATTGAATGTGGTTTCAGAAGAGATGGATAAAATCATATGTGCTAAACTTCGGCATTACAGAACAGATGCCATGCAGGCAAAAAAAAAAAAATTTGTAACAAAAGTAATTGCTGGCATTCTGCATTCTCTTGTAGAACTTGGCGACTATGTTTTGATAGATGCTATGGAACTGGAATCTCAGTACCTTCTTGAAGCAGAAGCCGATTCATTCGAGGAGCAAGAAATAAATGCAGAATTTGCAGATTATCTTAAAAGAACTATTTGTGATTTACCTAAAGTTGATAAGATGGACCCCTTAAATCATATATCTTCTAAAGTAAAGCGGTTACTAGAAGTACTAGCACTATATTCAAAGCAATCCCAAGATGTGAGAATACTAGTATTTGTTGAAAGGAGAAATACAGCAAAGTTGCTTCATAGTCTTCTACTTGCACTTAAAGGTTCTGATTCTGATCTTCAATATTTAAAACCTGAAAGTATTGTTGGAGGAACTACCAACATGAAAGATGACTTGAAAGTTAAACAAGAAACTGAAAATCAGAAGAAAATAATGAAGAAGTTTCGTAAC
>Proasellus_spelaeus_Dcr-2 ENA|HAFK01041469|HAFK01041469.1 TSA: Proasellus spelaeus, contig comp144726_c0_seq1
GCTTTTCAAAGAAATTTTATATTTATTGCTTGAGCATTGCCATGATAGACCTTTGCCAGAAGTTAAAGAAATTTTGGATAGCTTCAAAGATGACTTTGAAGAAGAATCTTCTTATGTACCTTATGGTATCCCTGGGCCAAAAATAACCTTTAACTCTGCAATTCAGTTGATTAATAAATACTGTGGTACTCTTCCTCATGATAAGTTTACTCAGCTTTCGGTTAATGTGAAAGTTAGACATATTAAAGAAAAAGTTCAAGTGTATCTTTCACTTCCTCGTAATGCTCCATTAAAGGAAGAGATTCCAGGAAATATCAAGACTAATAAAGAATATGCAAAAAAATCGGCGGCTCTGGCTTTGTGCATTAAGCTTCATAAAATGGGGGAACTAGATGCTAATTTACTCCCTAGGAAAAGTAAACTGGATTTATTCACTTGCAAAAATCTTGTTATTAAAGAAGAAATTATTGATGTGGATAAACCACAAGCAGGTACACGTAAAAGAAGGCAGATATATAAAAGAAAGGTGTGCAGTTCTTTCATTGGAAGTGATCCTAGACAGATGTATCTCCATTCCATTGATTTTGAAATGGGCTCCATTAGTCCCATTAATTTGAAAAAAAAAAAAAAAA
>Procambarus_clarkii_Dcr-2a ENA|GBEV01009413|GBEV01009413.1 TSA: Procambarus clarkii Pc_9440 transcribed RNA sequence.
ATAGATGATTCTGCAATTAGTACTTCCTGTCCATACAACAACCCTCAAGTCACTGATGCACCTGACAGCCCAGGAGAGAGGAGAGATGGCTCGGAGTTTTCTGCCAGATCGTACCAGGTGGAGCTGTTTAAGCTTGCTAAGAAGCAGAATTCCATTCTTGTTCTTGGTACAGGGTCTGGAAAGACTTTTATATCTATTCTTCTTATCAGGGAACTTGCTGAACAGNNTGTGGATTATTGGACTGATGATCAGTGGTTGGAGCAGCTGGAGAAGAATGAAGTATTGGTAGTGGTTGCACAAATATTTCTTGATCTTATTCTTCATGCCAGGCTGCCACTGTCATCAGTGAATCTCGTTATCATGGATGAATGTCATCACACCACAGGTAATCACCCTATGCGAGAGATCATGAGACAGTATGAAAAATTGAAGAACTCATCCTCTGAAAAATGCCCTAGAGTTCTTGGGCTTACAGCTTGTGTTATTCATCGTAAATGCAGAAAGCATGATGTGTTGGACATGATGAAAAAACTGGAAGCTGCGATGGATTGTGCATTAGCAACGACTATTGATCAAGATGAAGTTATTAAGCATAGTACCGGTCCAAAGGAGATAATAATTTGTTACGGATCTGAAGAAATTACAGAGTACCAAGATATAATCTATAATCAGTTACAAGGAATCATAGATGACGTAAATGAACAAAAAAATATTGAAAAGAAGTACAAGAAAGTGGTAAATAAGAAAATAGAAAACATTAGGTACATTATGAGTCATCTTGGAGACTGGTGTGTGGCTCGGGCAATTAAGTACGAGATAGACCATTTTGATGAAATTGAAAAGATAGAGGATGTACCAGCAGTTCGGGAATTGATGAGCTTGCTGAGCAGGAGGTTGGGGAAGATACATGAATTTTGTACAAAAGAGGAATCAACCATGAACCCTCTTTTTCATGTTACCAAGAAAGTTAAGAGACTATTTTCAATATTTCGTGCATGTAACACAAAGGTATATGGATTGATCTTTGTTGAGAGGAGAAACACTGCCAAGATCCTGTATGATTTACTTTTGGAAGCTGCTAAAAGGGCTGAAGATCTTGAATTTGTTAAGCCTTTGTATGTTGTTGGTTCAAATACCCGCTTGGGTGTTGACCTTCGTTTGGCTCAATTAGAACTTCGAAAGCAGAAAGAAACATTAAATAAGTTTCGTAATGGCGATTGCAATTTCATAGTGTCAACTAGTGTCTTGGAGGAAGGTGTGGATATTAGACAGTGTAATATTGTTTTACGCTTTGACAAGCCAATGAATTATCGGGCATATGTACAGTCAAGGGGGAGAGCACGTGCACATCCCTCTAGGTATGTACTTATGGTGGAGGAGAATAGTCTGCGTGACATGCTGGAGACAGTGGAAGTGTACAGGGAAATTGAAGCATCTTTGACAAAATTATGCCACAATCGTGAATTGCCTACGAGTGAAGAAATACGCTTGCATTTTTCTGAAGATGAATATATTTCTCCTTATGAGCCATTTGGACCAGATGGACCCAAAGTCACTGCAAATTCTGCCATTTCACTCATTAATGTGTATTGTGGTAATCTTCCACAGGATAAGTTTACAGTATTGGCACCAGAAGTTGTTTATGAAGAGACAGACAATGGAGTTGTGGCCGAAATAAAGCTACCTATTAATTCAACCCTGAAGGACAAAATCCGTGGGGATTGTATGGAGAATAAAGACCTTGCCAAAAAGAGTGCTGCACTGTATCTTTGTAAAAAGTTGCATGAAATGAAAGAATTGGATAAATACTTAAGGCCAGCAGAGGTATTAGATGATAGTATACT
>Procambarus_clarkii_Dcr-2b ENA|GBEV01034656|GBEV01034656.1 TSA: Procambarus clarkii Pc_34708 transcribed RNA sequence.
CTTCTTGGTTTTCGATACTGTCTCGTTCTTTTATAATTATATCTTCTCTCCGTACTTGGTCTTGGAACTGCTAATATTCTTTAAATACGACTAGTTGGTGCTTTCCCCGCCGGGTGGGTTATGCGATTTGGACCTCCTGCATCCTGCGCATGTGCTGTGGGAGTTTTTATTATGGACTGTGTACACAAGTGTGGTGTTTCGCACCCTTTTTTTTCCTCGAGTGCTTCGCCTCTCGCTCCTCTTATCTCTCCTGTCCGGGCCCCATAGATCCTGGGGTGTTCTGGATTACTAATATGAGGACGATGCCTAGTTTTTCTCTGCATACGGGTGTGGGGCGCCGCATTCGCCTCTACCCTTCTCTTCTGCACGTGCGGCTCTGACCTAATTCCACTAGCGGTGCTCCCGAAATATTCTCGGTTAGGATGTGTACGGGACACGTTAGTGCCCACGTTCTGTAGGCGAGTTTATGCAGTCGGGCGTCTCTTTCGGTCAGGTGCTGGTTCATAGTTTTTGGATGAGTGTTGGGGATTGGTTGTGTTGATTGGCAATTTGTTGGTGATCGGGTGGCTTTGTTGTTGGTGTCCCACCTACGTGCTTTTCTTGGCGGCAGTATGGGGTAATCTGGCGGTCCTTCCTTTTCCTTCTGTCCCTTCTTAGGTGGCTGCGTTTGTTGGCGTCAGCTTGGCTTTTCTGCTGGGGGTTGGGGGCCGTTGACTTGCTGCATACTGTCGCCTCGTTTTGTGCGGCGCTAGCGGAGCCACTTCGGCTTGCTTTCGGTCTTGGTGTTACATCTGCGCAGTTCATAGGCTGTCTCGTGGGTTGTTTCACCTCCGGCCTGTTCTTGTGCCACTTGGGCCGTCCTGGTCTCTGGGCAGCGTGCTCTTGCTTCTCCTCGGTTGGTGGTGGCCCCTTCGGTTCGGGTTTGTTTTGACGGCTTTTTTCCTGTTGACGTTCGCCTCTAGGGCTCAGGTCACTGAGCTTCTTGCTCTCCTTCAGTCGTGGCGTTTGGTTTGTTCGGTTGCAGCTGTCTCCCTCTTTCCTGGTACAGGGTGAGGCTGCAGCGTTCCAGGGGGTCCTTGGTTTGTTGGTGCCTGGTTGGTCAGGCCGGGGGTGCATCGTGTTTTGTGTTCAGTTGCGGCCCTCCACTGTTATTTGCGCACCGCGGCTTCTGTGTCCTGGGCGCGCTTTCGGTTGATCTGGTTCCGTTCTTCCCTGTTCGCGTGAGAAGGTGTCCCAGGTCGTCCGCCGTGTTAATGCGGCTAGCAAGCCTGTGTTCTTTGTCCGTGGCATTCGTGGCTTTGCTGCTCTTGCTGCCATTTTGGCGGCGTGTTCTTGCTGACTTCGTGCACTGGGCTTTTTGGCGGTCATACAGGGGTCTGGCTGCTTGTTGTCTTGTGTCATTCCCGGGCTCGTTTGAGCCTGTGTCGCCTTGGGTTGGCGATTGCAGCCAGTTGTCTCGCCTTCGCGTTGAGTGAGGACTGACAGTCTCCCTGGAGGTATGTCTGATGACCAAAGCCTACAGCAGGTCCTGGCCATGTCCCTGGAGGCAGAGACAATGAGACAGACTGGTGGTGGCAACACTGGCAGCTTTGTTGGAAGTGCCATAGTTGGCAGTGGTTCAGCTGGCAATGCTGGCAAGGGAATGGGTTCACACAACAGCTCTTCATCTACAGAAATCCCTGATATCACTTTGATGACTGAGGAAGAACAGATAAAATATGCTATGCAAATGTCTTTGGAGGAGTATGCTTGCTCTATAATTGATGTAGTTTATTCACATGACATCCCTCAAATCAGTGGTGCAATAGATGGTCTGAGAAAGATGAGAGATGCTTCAGAATTTGCTGCTAGGTCGTACCAGTTGGAGTTGTTGCAACATGCCAAGAAACAGAATTGCATTCTTGTTCTTGGTACAGGATCTGGCAAGACTTTCATATCTATTCTTCTTATTAAGGAACTTGCTGAGCAGATTCGTGGACCGTTGATTAAGGGCAACAAGCGTACAGTATTTGTTGTGAACACTGTTCCTCTGGTCCATCAGCAAGCATTTGCAATAGAAAATCACACAGGACTAAGTGTTGGCAAATATGAAGGCTCGACAGGTGTGGATTATTGGACTGATGCTTCGTGGTTGGAGGAGCTGGCAAAGAAGGAAGTTTTGGTGGTTATTGCTCAGATCTTTCTTGATCTTATTCTTCATGCCAGGTTGCCACTGTCATCAGTAAATCTGCTTATTATGGATGAATGTCATCATGCCACAGGGAAGCACCCTATGCGAGAAATTATGAGGCAGTACGAGACTCTAAAGAAAATAAATCCACAGGAATGTCCTAGAATTCTTGGGCTTACAGCTTGTGTCATTCATCGAAAATGCAAAAAAAAAAATGTGTTGGGCATGATGAAGGAACTGGAAGCCACAATGGATTGTGCATTAGTGACAACTACAAATCAAGCAGAAGTTAATAAGTACAGTACTAGCCCCAAGGAAAAAATTATTTGTTATGAATCTGATGAAAGTTCCGAGTACAAAGATATAATCTTTGCGCAGTTGCAAGGAATTATAGAAGATGTAAAGGAACTAGATGATATAGAAGTTAGATATAGAAAATTGGTGAACAAGAAAATAGAGAATATCAAGTACATTATGTGTACCCTTGGCGATTGGTGTGTGGCTCGGGCAATCAAGTATGAGATGAACCATTTTGATGATATTGAAAAAATGGATGATGTACCAGCAGTTCGGGATTTGATGAGTTTACTGAGCAGGAGGTTGGAACAAATATATAATTTTTGTATTAAAGCGGAATCTGCCATGAACCCTCTTAGTCATGTTACCAAGAAGGTAAAAAAGCTATTCTCAATATTTCGTGCATGTAACAGAGAGGTATATGGATTGATCTTTGTTGAGAGGAGAAACACTGCCAAGATCCTGTATGATTTACTGTTGGAAGCTGCTAAAATGTCTAATGATCTTGCCTTTGTAAAGCCGTTGTATGTTGTTGGTTCAAATACCCGCTTGGGTGCTGACATTCGTTTGGCTCAATTAGAACTTTCCAAGCAGAAGGAAAGCTTAAGCAAGTTTCGTAATGGGAGTTGCAATTTCATAGTGTCAACTAGTGTCTTGGAGGAAGGTGTGGATATTAGAAAGTGTAATGTAGTTATACGCTTCGACAAGCCAGTGAATTATCGGGCATATATACAGTCGAAGGGGAGAGCACGTGCACATCCATCAAGGTATTTACTCATGGTGGAGGAGAAAGAACTGAAAGACTTGCTGGAGACATTAGAAGTGTATAGAGAAATAGATATATCCTTGTCAAAATTCTGCCGAAATCGTCAATTACCTACAGATGAGAAGACAAGTCGTATATTTTCTCTAGATGAACATATTGTTCCTTATGAGCCATACGGACCAAGTGGACCCAAAGTCACTTTAAATTCTGCTATGCCACTTATTAATGTGTATTGTGGTACTCTTCCTCAGGATAAGTTTACAGTATTGACACCAGAAGTTAGTTACAAATACACAGATGATGGATTTGTGGCAGAGATACAGCTTCCAATTAATTCATGCCTGAAGTCTAAAATATCTGGGGATTGTATGGAGAACAAAGACCTTGCCAAAAAAAGTGCTGCACTGTATCTTTGTAAAATGTTGCATGCAATGGGAGAATTGGATGAGTTTTTACGGCCA
>Scylla_olivacea_Dcr-2 ENA|GDRN01069626|GDRN01069626.1 TSA: Scylla olivacea Ref_Crab_Transcript_69789_4976 transcribed RNA sequence.
TCCGATGTCCGACTTGCAGTGGAGAAGCTTGGCACTCAGATATCTTCAGTAAACTTCCCACGGAAAGGATAGAATGGCCCTTAATTAAGAGAAACCTGCATGTATGGAGAATTTACAACAATGGCCAGCCTATATAGTGATGAGGCATCTATCTCTACAGAAAGTAAAGCAACAGACTTCATTCCAAGAGCTTACCAACTGGAACTCTATGAACATGCCAAGAAGCGGAATTCCATTCTTGTCCTGGGTACAGGGTCAGGCAAGACCTTCATTTCCATACTGCTCATCAAAGACCTTGGATATCAGATTCGAAAGTCATTAAAAGAAAATAGAAAATGGACAGTGTTTGTGGTTAACACAGTTCCCTTAGTGTACCAGCAAGGACATGCAATACACAAACACACTGCATTTGACGTTGGTATGTTTGAACGTTCAAGAGGAATTGACATCTGGACAGATGAAGATTGGAAAGAAGAACTGAATAAAAATGAAGTTCTTGTGTTGGTTGCTCAAATCTTCCTGGATCTCATACTTCATTCTCAGATGTCCTTGGCAGATGTCAATCTGCTTATCCTTGATGAGTGTCATCATGCTACAGGGAACCATCCCATGCGTGAAATTATGAGGACATATGAACGTCTTAAAGCCCACAAACCTGAGCTCTGTCCAAGAGTACTGGGTCTTACTGCTTGTGTAATTCACAAGAAATGTAAGTTTGATGATGTAAGAAATCAAATCAAAGAACTGGAAAAAACAATGTTTTCTGCTTTAACAACTTCAGTAGATGCTCAAGCAGTAAAGAAACACACCACTGCAGCCAAAGAGGTTGTAATTTGCTTTCCTTCATGTGAAGTTTCAGAATATGCAGAAAATGTTCAAGCACAATTAATTGGTATTAAAAGTGAGATACATGAAATGGAAAATATTAATGAGAAACAAAAAAAAGTTTTGAAAAAAAAGTTAGACAACATTAGTGAGATCATGGGTCATCTGGGAGACTGGTGTGGGGCCAGAGCTGTCAAATTTGAAATGGAAAATTTTGAAGAAACAGAAGACTTTGAAGAAATACCAGCTGTAAGAGATTTAAAGAAGCTTCTTTGCCAAAGATTGGAATTAATTTATAAGTATTGTTGTGATGAGGAGAAGAAAATGTTCCAACCATTAAGTCATGCCTCTGAAAAAGTTAAAAGGTTGTGTGATATATTGTCAGTGTGTAAGAATGATGTGTGTGGGCTTATCTTTGTAGAAAGAAGAAACACAGCCAAGTTGTTGTATGACTTTCTCCTGGAAGCTGCAAAGATGTACAAAGAACTTTCTTTCATTAAGCCTGCTTATGTTATAAGTGCCAATTCTAGGTATTCTACTGATATCAATTTGCTTCAGAATGAACTTAAGAAACAAAAGCAAACTTTAATGGCATTTTCTAGAGGAGAGAGTAATTTTTTGATCTCAACAAGTGTTTTAGAAGAAGGTTTAGATGTTAGAAAATGCAATGCAGTGATTCGGTTTGACAGAGCGATGAATTTTCGTTCTTATATCCAGTCCAGAGGGAGGGCTAGAGCTGTCCCTGCAAAATATATCCTAATGATTGAAGAAAGTGGTTTAGATGATCTCTTGTCATCTGTTAGGTTATACAGAGAAATTGAATCTGTTTTAACAGATATCTGCAATAACCGAGAGTTGCCCACAGACTTGGAAACAAGCCTTCATTTTGCAGAAGATGAGCATGTGCCTCCTTATGAGCCATTTGGCCCAGATGGTCCTAGAATCACTTTTAATTCTGCCATATCCCTTATTAATGTGTATTGTGGAAAGCTACCCCAAGACAAATTCACTGAGTTGGTACCTGAAATTGTTTATGAGACATCCACTGAAGATGAGGAAAACAGGATTGTTGCTGGTATTAAACTACCTATAAATTCATGTTTGAAAGAAACTGTGTATGGGGATTACATGAAAAACAGGGAGCATGCCAAAAAGAGTGCTGCATTAACACTCTGTAAAAAGCTTCATGAGATGAAAGAACTGGATGACCGCCTCCGTCCAGCAGAAAAATCAGAGAAAAATATGTTAGATGATCTCATACAGGTGCCACCAGAAGAGCCTGCTGAGAGTGGCATGCCTCAGCCTGGCACTAAAAAGCGTAGGCAGATTTATAATAGAGAGGTGTGTCAGGCCCTTTCTGTCACAAAAAAAAGTTTCAAGCTGTATGAGGTTGTTGTGAAATCAAAACCATCCAGCTCAAATCAAGTAACAGTTGATTCAGAGGATATGAACATGTCAGTGGGTTTGCTTTGCAAGGAGACTCTGAGACTTCCTTCATTCCCATTATACTCACCAAAATGGAATAAGGTGATAGTTAGAATTCGGTTAATTAATGAGTCCATTCTCCTTGATCCTAAAACTGTTAATCATGTTGAGTATTTTCACAAAATTGTCTTTGAGACTTTGCTTGATATCAGTCCAACTCTGTTTGATTATTTTCCTCAAAAGACAAGTCTGCTAATTTTACCATTGATAGGAGGCCGGATTGATGTTCCTCTCCTCTCAGACATTGCTTCCAGAGAGACTTTAAGAGTGTTTGAGGCAGAAACTCCTCCTAACAGAATATTCAACTTTGTAAGGTCTGATTTTGAGGATGCCATTATTTACCCTCTCTATGTAACCAAGTCTGATGAACCCATGTATTATATCACAGAAATTGAGGATCATATGAGTCCTCAAGATAAATTCCCTGATAAATATTACAACTCTTATGAAGACTATTTCCATTCAAGATACAACAGAAAGATAAGCAATAAGTGTCAACCATTATTAACAGCAAAGCATTTGCCAAAAGATCTTAATAACTTGAAAATGATTGTCCAAAGAGGAAGAGGGAAAAAGAAAGGTCAGGAACCTCCTAAGCTTATGCCAGAGTTATGTGGCATTTTGCCACTTAGAGCCTCCCTATGGTGGCAAATCATAATGATGCCATCTGTGCTCCATCGTCTCAATAGCTTATGTGTGGCAGAAGAAATGAGCAACATGATGACTCCCCCAGACTCTCATGTCATATCCAGATGGCCGTGTAATGAGGCTGATAACTTGGATTTTGATTGGTTATCTAAGTTCATCAAGGAAATAATGCAGCATACTGGAAACAATTTACCAGTAATCCTAGCCAATGCTGAACCCAAACCCATTCAGCCCTTCATGATTCTGAATGCACTCACACTACAAGGATCAAATGATAACTTTAACATAGAGAGACTGGAAGTGTTGGGAGATTCCTTCCTTAAATATACTGTTGCTGAATATCTATTTTTGAAGTATCCTTTGGAGCATGAAGGAACACTTTCCCAGCGACGTAGCCAGTTTGTTAGCAACAAAACCTTATACTCCCTTGGGAAAGTGAAAAAGATACCAGAGAAAATTCAGTCTATTATATTGAATCCAAAATTCAATGGAATATTGCCAGGATTTGTCTTGAAACCAGAAATGGAACTCCAGCTTCAAGAAATTAAGGCTCCTCATGATATGTGGGCAAGATCTGCTGATGTGACTATGGAACAGTTGAAGGAGGAAATAAAGAAAATGGAAGATGGAAGCAGAAAACCATGCTACAACCCATGGACACAACATGAAGTCTCTGACAAGAGTGTGGCAGACAGTGTTGAGGCTCTTATTGGTGTCTCCCTGCTCGTCGGTGGCCGTGAGACAGCCATGAATTTTCTCAGCAACTTAGGCATGGAAGTCTTTAATGGCACTTCATTGAAATCTGGTTTACCTGTACCATCAGCTCTACTAAGCAAAGAGGAATGGGCAAATGAAGAAATGCTCAGGTATTATGAAAAATATTGCCTTGACCGTCTTGAAGAAAAGATTCAGTACACTTTCAAAGATAAAAGCTTTATTGTCCAGGCTACAACTCACAGCTCTTTCTGCCAAAACAAAGTGACTGATTGCTACCAGAGACTTGAATTTTTGGGGGATGCTATCCTAGATTACTTAGTGACGGGGATAGTGTTCTTCAACCATGCTGATTACACACCTGGTCAAATGTCAGACCTTAGGTCATATTATGTGAAGAATGAAACTTTGGCAAGAGCAGCTGTCAGGAAGAATTTGCAGTGTCATTTACTGTATCTTGCCCCCAAGCTTCAGGCCTCGATTGACAAGTTTATTAACCTCTTCCAAAATGGACTTGATGATGATGAGGAAATTTTCACAGAAGATGATGCTGTGGATTTGGAAGATGTGGAAGTCCCCAAAGCTCTTGGAGATCTGATAGAGGCCATCATTGGTGCTGTCTATCTTGATAGTGGGAAATCCTTGCAGAGAGCATGGGATGTGGTGCAGGTCCTCATGGGTGATATAATAGAAGAAACCCTGAAGAGGAAAGACATCCCCATCAATTGTGTTCGCAAACTGTATGAAATGGTGCCTTCTGGAATTAAATTTGTCAAGATACCCTATCAAGAGGGTGATGGCAAGGCAACCTATGAGCTTCAAATTCCTGGCCTACCTCCATTGATCAGAAGTGGGAAGAATTATGATGTTGCCAAGATAGTGGCAGCAAAGGCAGGACTCCGTTTGCTAAAGGAGAAAGAAAGGGAACAGGATTCTGCATGGTGATAGGACATTCAAAGCCAGACAAAAATTCACTCAGGTCTTAATGATCATCTTGGCCTGACTGGTGAAATGACAGACTTAAACACTTCCCATGACCTATTTATCATACTGTTAATTTTCTGGGTTTCCATGAAGCTCCAAAAATGGGCATGATATATGGACTATTCTATACTGGTATATAAAGAAACAATATTATGACCTGTAGATATGTATTTTGTATTAATTTTTTCTAGGATAGGTAGTATTATATAGGGTAGTATTATATAGGGTTTCATATGTAGTGGCAGGAAAAGCCTGAAGTTCATTGAGAAGATGGTTCCTGTTTTACAACCACTATTTTTTATTTATTTTATTTTATTTAT
>Scylla_paramamosain_Dcr-2 ENA|GEUT01007433|GEUT01007433.1 TSA: Scylla paramamosain Unigene34546_All transcribed RNA sequence.
GGCTTTTTAGGATCTGAACAATCAGCTCAGCAGAATCATCCTGAGGAACAAGCAGAATCTGGAGTATATCATAAAGCTCCTGAAAGCTGCAGGATAAGAGTTCAGAAAACTTTATAATTAGTGTTCCAAAAAAAATTTTAGTGCTAAGGTCATCAAGCTGATTGAGTTGCTGGAGAGTGAAAAGGAGGAGGGCTCAATGGAACTGCAGGAAAATGGAGACAGCCAGGAAAATCGGACAATGATCTTGGTTTTTGCGGCAAAGCGAAGAACAGTCAAGTACTTGGAGAAGATCCTGGCTAATTACAAAGAAACATTGCCTTAAAAAGAGAGATATAAGTTCTAGTGCCAAGGGGTAACAGGGTATTCTTCTAAATCCTTCTCAAACTACAAGAATAATGAAATGATCTCCGTGTAGGACCCTTCTTCAAATTCGGTCCACTTAGAGATCGAGAGGAAATACATCGACCTTATCGGTGACACAAACAAGCTGAGAGGCGATGAGGATCTTAACAATTAGTTGAAGAAGATCAAGGGTACCAAGCTCGGGAAGATGCTGCTGGAGGTAGAAGAGAAGTATATGCACCAAATCGTGAAGATCAATGATTTCAGGATGGGCAAGTTTCGGGTCCTGATCACAACCAGCGTGACTGAGGAAGGCTTCGATATCCCCAACTGCAATATCGCTGTCTCATTCGACAAGCCATTCAGCCTGAAATCCTACATCCAGATCCAAGGTAGGGCTCGTAAGAACAACTCCAAATATTATATTTTCACCACTCCCAATGAGTTCAAGGCCATGAAGAATGACAAAGATAAGTTCGATGAGACTATCAAGGCTTCCTATAAGATTGCTCTTAACCAATTTTCGGGGAAGATCGATCTTCTCAATAAAAAGAAGCCACCCCTTATCGCGGATAACCTCGGCTACAAGCAAGTGCGCATAAAAGCAACGGGGGCTCTGCTCAACACCAACTATGCCTTGGAAGTGTTGATGTCATTTTGCGCCTCATTGCAACAGCCCAACAATCCTTTCTTCTACTTCGTGAGCACCGAGAACATCTCTTTCCGCTGCATTATCTACTTCCCACGCACTGCTTATGTTTCCAAGCCCTACATTGTGGGTGAGTGCTTGAAGTCCAAGGATCAAGCAATGAAGAGTGCTTCCTTTGAAGCAGTGAAATACCTGTATGAACAGAACTACATCAAGACCGACCTGCGGCCCAAGAAGTATGAGGAGCTGGAAGACGAGAAAGACGTAGAGAAG
>Talitrus_saltator_Dcr-2 ENA|GDUJ01068054|GDUJ01068054.1 TSA: Talitrus saltator comp98612_c0_seq1 transcribed RNA sequence.
GACGCCGTGAGGGCAGGGTTGGTATCTGTATCAGAAGCGCAGTGCTGATAAAGCCTGGCAGTTTTTTGTTTTAATTGACTTCATGGTAATTTCTGGTATTCATTTTAATGTTCTTTGTTTCCTAGCATCAAAGAGGCAAGCGAAAAATTAGACATCGACCATCTCGCAAAGAATTATGGATGAATTTGACATACTGCAGAGTTCTGAATCTGATGATTCAGAGGAAGAACCAGTCATCGACTATGGGTCTGTCACCCATGCTGCCCGCAACTACCAGTTGGAACTGTTCGAACACGCCAAGGAGAACAACTCGATTTTGGTGTTGGGAACTGGATCTGGGAAGACCTTCATTGCTATCCTCCTCATAAAACATAGAGGTGGTCAGCTAAGTGGCAGTTTCCCTGGGGAAGCAAAGCGTTCAATCATGCTGTGCAACACGGTACCCTTGGTACGCCAGCAAGCCAAGGCCATCCAGCAGCACGTCGGCTACAGCGTCGGTGCCTATGATGGCAGCATGGGTGTCGACATCTGGGATAAGGCAAAGTGGCTTGAGGAAATGAATAAACACGAAGTACTGGTGATGGTGTCACAGATCTTCTTGGACCTGCTGAAAGCAAACTTCATCTCCTGGGATCAGGTGAACTTGCTCATTGTCGACGAGTGTCACCACGCGACCGGCAGCCACCCGATGCGCGAGGTGATGCGCCACTACTTCTCTGTGCTGCACACCCTGCCTGACCCACCTCGTGTGCTCGGCCTCACTGCCTCCATCATCCAGAAGAAATGTAGGCCCCACGAGGTGTCGAATCTCTTCAGGGAGCTCGAGAAGGCGTTGGGCTGCAAGTTAATAACCACCGTGCACCACGAGGACGTGCTCAGGTACACCACCAAGCCCAGGGAGATCCTCATGCACTACAACAACGAAGGATATTCTCCTGCGTCTCAGCATGCGCAGATCGTGCTTGAAAACTTGGAAAGTATGGTTGCCGAGATCGATTCTGACCAAGGAATTGATAAGAAGTCGAGGAAGGCCCTGTGCCGAGTGTTGCGCAATATATGCTTAGCAATCCGCGATCTTGGCGAATGGTGCGGTAGCAAAGCCATCAGGTACGAAGTCGACCATTTCGAGGAATTGGTGGCCGAAGAAGATGTCCCGAACCTGCGGCAGATGATGAACCTCATTCTCACGAGACTGCGACAAATTGAAACAGTGTGCGACGCAGCTGAAAGAAATTTCGGCGACTTGGAGCCACATGTCAGTCATCATGTGTCGAAATTTTTGAGTTTGTTGGTCAAGTGCTGTGACAACATGGATTGCCATGCGCTTGTGTTTGTGCAGACACGAGCTACAGCTTTTCTGCTCTCAGAGCTTCTCAACAAACTGCAGAAGGACCAAGGAGGCATCTACGAGGAAGTGACAGCTCGCTGCGTCGTTGGTGCCAACATTGGCGGCCGATCATACAGTGACTTGGCCCGTGCGAGCAGAAATCTTGCGAAGCAACAGGAAACTTTGAACGCTTTCCGTGTGGGACAGTTCAGGGTCCTCGTCAGCACCAGTGTGTTGGAAGAGGGAGTGGACATTCGAAAATGTAATCTGGTAGTACGTTTCGATGAACCCATGAACTTCAGAGCGTTTGTTCAGTCGAAAGGCAGGGCCCGTGCTGAAGACTCCATGTACGTGCTCATGATTGGTCCTGGCAGTAAATTGGAGGACGAGATCAAGGAATATCATAATCTTGAAGCTAGTTTTCGGCTAGTGTGTCGTGACCGAGCGCTCCCTCTGCCAGAAGAGATTTTGGAGTCGTACAACGACGATCTTCTGCCTCCGTACATGCCTGAGGGCTTGAACGGTCCACGTGTGACCTCGGCCTCTGCCCTCACCGTCATCTACCAGTATTGTGACAAGCTTCCGCACGATCACTTCACGGCTCTCGCTCCGGAAATTAAAGTTAAAGAAGTTCAAAACGGTGGCTTAGAGAGTTCTTATGTAGCGTCTTTGAAGTTACCGCTTAACTCCCCTTGTAATTCTTTGTATGAAGGTCCGCCCATGTCAACCCGGGACTGGGCTAAGAAAGCTGTTGCGCTCCTTGTGTGCCAGAAACTCCACGAAGCTGGAGAGTTGAACGAGTCTCTCATGCCATTCAAAAAAATCATGGTGGATGAGGAACTGTTCAAGCCCATCATCGGTGATGAGGAGGACGAGAAAGGCGTACCTGGCAAAGTGGGCTCCACGAAGCGCCGTCAGGTGTACGACAGGGCTGTGTGTCAGGCGCTGTCGACCGAGATCAAATCCGAGTGCCACTTGTATCACTTGCGTGTGAACCACGCAGTCCGCGTGGAGAACTGTGAAAATTTCGATGGTTCTCATAACTTGGGTGTGGTGTCGGCTCATCGCCTGGTGCCTTGCACGTTCCCTCTTTACAATAACAAGTGGGGACAAATGTACATTTCTGTAGAGTATGTAAGGTCGTTTACACCTTCGCCATCGGAGCTCAAAAAAATGATTACCTTCAATGAGTTTCTCTTCGACTTTCTTCTAAACGTCAACGAAGAAGTGATGCAGACCAGTCGTGACACGAAGTGGCAGTGCCTTGTGGTGCCTCTCTTTGCTAACTCTGTCCTTGATTCAGAGCTGTTGAACTCAGTTGCCAAGGTTGGCAAGATGGACTTGGCTGAGCCCCTTGAACGAAGCAGAGAGCAGTTCTCTTTCAATGCCGAGCTGTACGAAGACGCAATCGTCGTTCCCTGGTATCAAGAAAGACAGGTTTACTGTGTGTACAAAGTAACCAGAGAAACAATCTATTCTAATGTCGTGTACACAAGAAACAAGAAGTCTCAATGCTACAAAGATTACTTCCAAGAAAAATACTGCTTATCCTTATTCTGTGAATCACAGTTGATGCTGGAGTGCAGACATGTTCCCTCAGAGCTCAACTGTTTGGCTCCTGTGGACACGAAGGCCAAAAAACGAAATAGTCTTCACCCGAAACTGGTCCCAGAGCTGTGTCACTTGCTACCCATCCCAGGTCATCTGTATCTTCAAGCCTGCCTCCTGCCGTCCATCTTGCAGCGACTGAACGGCTTGAATTTGGCGTTGGACTTTGTCACGCAAATAAACCAGTTACCTAAAGATTTCATGCGGAGCGACGAAACAAACGTTGGACACGAAATGGTTGTTGGTGTTGACCCGCTCCCTGGCAAGTCTCTCCAGTACGACTGGTGTGAGCAGAAGACCCGCGAAATCTTGGCATCGCATGCGTCGCGCAATGTTTGCGTGGCCCTCGCCCACAACGACAACATTCGCTTCGATGACTTCAACTCGGTGGTGCTGAGCGGCTTCCACCAGTCCGAGATCATGAAGATAGAGCTGCTTCATGTGCTGCAGGCCTTCACTCCCCTGAAGACCATGGATTGTTTCAACTTCGAAAGGCTTGAAGTGCTCGGGGACTCGTTCTTGAAGTTTCACTTGGGTCAGATGCTCTTCCTGCAGAACCCTGGCTGGCATGAAGGAAGACTTTCCGCTCATAGGTCGAGATTCGTGTCGAACAACACGCTCTACAGGCTCGGCAAGAAAATAAAGCTACCCTCGTTTTTGCAGGCCACCAAGCTCACCCCGCTGGAGAGCGGACCAGCCCCAGGCTTCGTCGTGAGACCTGCCGTGAGAGCTGAGCTGTTGCACAGGGAGGTGCCCTGTCAGCAGTGGCACTGCTACCGTCCCACCAGGGAAGCCGCGAACGGTATCAACGGAGTGGAAAGGAGAGAAGATAAATCCGTGAAAGGCTGCTTCGATCCCTGGACTCAGCAGTCCGTCCCTGACAAAATGGTTGCGGACAGCGTGGAGGCCCTGCTAGGCAGCTGGTTGTTGACGTGCGGCCTCTGCAGCACACACCAGCTGCTGCTCATGCTGGGATTCCCAATTGGAGCTGTTGTCCAAGTGCCTCGATCTGCAGTGATTGCAAACCGATTGGAGGCTGATGGCGTAGACCCTGACGTGGAAGTCCTTCGACTCTATCGGCAGCACATGCTCAACCGACTTGAGGACATCATAGGGTATACCTTCAGGGACAAGAGCTTCCTTTTGCAGGCTGTCACGCATCCCACCTTCACAGCTAACAAGGTGACAGACTACTACCAACGCTTGGAGTTCCTAGGCGACGCAGTCCTGGATTTCGTGGTGACGGGCCACGTGTTCGCCTCACCGAAGCTGTCCCCGGGTCGCATCACCGACATCAGAAGCCATTACGTCTGTAACAAAACTCTCGCTCGCGCCTGCGTCGTCGCTAAGATGCACAGGTTTCTCCAGCACCACGGCGTGGTTCTCCAGGGCACCATCGACAGCTACGTCGCGCTCGTTGAGGGAGAAGAGGCTGGTGAACCCGAGGGTCCAGCTCCTGACGAAGACGCCCTAGTCAACGGTGGTGTGTCGGAGGTAGACGCTCCTGATTCAGAGCTGAACATGGAAAGCGATGTGGTGGCCGCAGACCAGGTAGAGGTGCCCAAAATTCTGGGGGACTTAGTTGAGGCAATCATAGGTGCCGTGTACCTCGACTCAGACCTGTCCCTTGATGTGTGCTGGAAGGTGGTGCAGCGCCTCATACCGGACTTGAAAAGTGGCAACTTCGACCGGGCTGGCATCGACTGCGTGAGGCTCATGCACGAGAACGCTGAAATTGAAAATATTGAGAAAAAGAAACCCAAAGAAGACGGTGGCTTAGCTGAATTCCGAGTGAAGGTGAAGGGCCTAGAATGGCTGACGGGTCGCGGCAAGAACCTGCGCTGTGCGAAGCAAGCGGTCGCGAAGCTGGTGATGCAGCGCCTCTACGGTCCCAACTGGCACTGTGCTGGCAGGGCAACTGTGTAGCAGTGCTACGCTTCTGAGTATTGAACTAGCGTGATCTGCGAGGT
