# Supplementary material for: Comparative genomic analysis of innate immunity reveals novel and conserved components in crustacean food crop species
Source: BMC Genomics. 2017 May 18;18:389. doi: 10.1186/s12864-017-3769-4 (PMC5437397; doi:10.1186/s12864-017-3769-4)
Supplement: Supplementary file 24 — Fasta files of all sequences. (ZIP 3690 kb) [file 12864_2017_3769_MOESM25_ESM.zip › Additional file 12/34 Drosha.txt]

>Astacus_astacus ENA|GEDF01031780|GEDF01031780.1 TSA: Astacus astacus TR36074_c0_g2_i2 transcribed RNA sequence
AGAAGCCCCGAGCGAGTGGGTATTGGGAAGAAACGAGATAAAGGTTTGTCTGATATTAAGGAGAAGCAAGAACCAGAAAATTTGGAAGTTTTGGTAGAGGAAGAACTGCAGCAATTGGTTGGTGAAGAAGTAGCAGAAGATGAAGAAGTGAAACCAGCATGGATACGATCAGCTCCAGCTGACCTTTATTACCAGCGAGATGATAAAAACCCTCTAGTCATGCGGGCAACAAAAAAATTAATGCTATTGTGTGAAAACATGGAAGATAAATTAACAAAGAGAGGAGTTAGGATTAGAGAAAACAAGAAAAAGCAGAGAGCAGAAAAAGAACGTGAACAACAGCAGCAATCTCTGGCTTCCAGAAGTAGTTGCATACACGTATCAACTGACGTTAATACAAATGAAGCAAGTGCAGTTGAAGCAGAAAATGAAAATGTTGAAAATGACCTTCAAATCAGTAACAGTAAGGAAGAGAGTGAAGTGCACAAGAGCAACTATGACAGAGATGATCAAGAAACTACTGTGCAGTGTGATGGTGATTCTGAACTATGTTTGGAGAAAAGTGAGGGAGATGGAGTGCTCACCAACCATAATGAAGAGATGCATAGTGAAAGCAAGTGTGATAAACGGCCATTAGAAACGGTGACTGAGTGCACACGCAGACATAAGCACAAAAAGAAGTACAACTTGGATGGTCAGTGCAGCAATACAGAAAATTGTAACAGTAGCAGCAGCAGCAATGGCAGTGATAGTGACAGTAGCTCAAGTAGTGATGAGGATGAAGAGGATGAAATAGATAGAATCTCTAAGGAACTTGAGAAAAAACGTAGCCATCCAGACCGTTTACATCCAGAGTTATGGTTCAATGATCCTGGAGAGATGAATGATGGGCCTTTGTGTAGGTGCTCCTTAAAGGCCCAGCGATCTGGAATCCGTCATGGATATTATGTTGGAGAAGGCCATTTACCTCTGTGTGACGCTTGGACTAATAATGCAGATCATCTTCACCATTATCTCATCACTATATCGCCACCAACAAACTTCCTAATTAAGACTCCAACTGTGATTATGCATGATGGCCATGAGTTCATTTTTGAAGGATTTTCCATGCTGTCACATCACCCACTTGAAGAAGTGCCAACATGCAGGGTTATTCGCTTCAATATTGAGTACACCATTCTATATATACAAGAAAAAATTCCTGACAACTTTTGTATTCAGGAACTTAATATATTCTATTCATATCTCTTTATTGAACTCTTGGAACTTGTCGACTTAAATCTCAATGCCATGGGTGATTCAGATGGTTGCCCAAGATTCCATTTTATGCCGAGATTTGTGAGAAAACTTGCAGATAACGGCAAGGAAATCTTATCAATGAACGAAGTATTGAGCTTTCTTTTAAAGAGTAGTGGCCCTTTGATACAACCTGAAGATTTAGCACAGCTTCTTAGCATGTCTCAATACCAGTGGCAGAATTATGCAGATCATCTTAAAGGTATGGTAGTTACAAGTCCAGGCATGAAGCCCTGTAGCATTCGAGTGGATCAATTGGATCGTGACCAAGTTAGTGAAGAAACTATTAATTATCCTGTTATTGTCCACTTTGGTATCCGTCCCCCTCAATTGTCTTATGCTGGTAATCCAGAGTATCAGAAAGCATGGAGAGAGTACGTCAAGTTTCGGCACTTATTAGCCAACATGCCAAAACCATCATTTGAGGACAAAAGACGACTAGAAGCAAAAGAAAACAGATTACAAGAGATGCGAATGACATCCAAAATGAAGAGAGATGTGACCATTGCTGTCTCTTCTCAAGGGTTTTACAGAACAGGGATAATGTGTGATGTAGTTCAGCATGCCATGTTGCTACCTGTTTTGGTATGTCACTTGCGATTCCATCAGTCTCTTGAAGTGTTGGAAGAACGCATTCTCTACAAATTTCAGACCAGGTTCCTGCTTCAGCTGGCTCTTACTCACCCATCATACAGGGAAAACTTTGGAACTAATCCAGACCATGCCAGGAATTCCCTCACAAATTGTGGCATTCGTCAGCCAGAATATGGAGATAGACGAATTCACTATATGAATACGCGTAAGAGAGGCATTAACACACTTATAAACATCATGTCAAGATTTGGCCGAAACCTCGAGACAGAAAGCAAAATTACGCATAATGAACGCTTGGAATTCCTTGGAGATGCCGTTGTTGAATTTCTGACCTCAATTCATCTCTTTCACTTATTCCCTAGCCTGGAGGAAGGTGGATTAGCTACTTACAGGGCAGCCATTGTGCAAAATCAGCATCTGGCAGTGTTGGCAGAGAAGCTGGGCTTGGATCAATTTATGCTGTATGCTCATGGTTCTGACCTGTGTCATGACTTTGAGCTCCGACATGCTATGGCTAACTGCTTTGAAGCCCTAATGGGTGCAATCTTCTTGGATTCTGATATTGAGGAGGCAGACAAAGTATTAAGTTCTACTCTCTTTAAAAATGAAGATATATTGCACAGCATCTGGGTTAACTATCCACCTCATCCCATTCAAGAACAGGAGCCACAAGGTGATCGCAAGTGGATTAAGGCTTTTCCAATTCTCACTAAACTTGCCAAGTTCGAAGAGTCCATAGGTGTGCAGTTCAACCATATTCGCCTGTTGGCTCGTGCCTTCACGGACCGAAGCATTGGGTTCAATAACCTTACCTTGGGATCTAATCAACGATTAGAGTTCCTTGGTGATACTGTTCTGCAACTTGTATCATCAGAGTATCTCTACCGGTATTTTCCAGAGCATCATGAAGGTCATCTGTCGTTGCTGAGATCTTCGTTAGTAAATAATCGCACTCAGGCTGTTGTCTGTGATGACCTTGGAATGACAGCATATGCGATGTACTCGCATTTGAAAACAGAACTCAAAACTAAGGATCGTGCTGACTTGCTAGAAGCATTTTTAGGGGCCCTCTATATTGATAGGGGCCTGAAGTATTGCCGCACGTTCTGCCAGGTGTGCTTTTTTCCTCGTCTTCACCAGTTTATTATGAACCAGGACTGGAATGACCCCAAAAGCAAGTTGCAGCAGTGTTGCCTTACACTTCGCACCATGGATGGTGGAGAGCCTGACATTCCCATATACAAAGTGATTGAGTGCAAGGGCCCTACAAATACCCGAGTATATACAGTGGCTGTTTACTTTCGTGGTCGTCGTCTAGCCAAAGCATCTGGACATTCCATACAGCAGGCTGAGATGAATGCTGCCCGTGAGGCACTCATGAACTCCAAAGAATTGTTCCCACAGCTGGATCATCAACGCAGGGTAATTGAAAAAAGTGTCAAGATTCAAGGTGTAAACAAATCTGAGACACCATATAATGATAAAGACTATAATAAAGACAAGGAACGAGATAGAGAAAGAAATAGAGGATTTCGGAAAGATGATGAAAGACGAGGAGAGAGGGAGAGACCCAGAGATAGGGAAAAACTTGTGGAAGATAGAGAATTAGAGAGAAGCAGGGGTGGAGAAAGAAATAAGACAGTACGAGAGAAAGATTTGTCCAATGTAGATAGGGATAGACAAGCCAAAGGATGGGAGAAAGATAAATTATGTAGTGATAGAGAAAAAATCGCAGGAGAAAAAGAAGGATTTCTTGGAGAAAAGAGCAAGTCAAATGTAGACAGAGAGAGAGTTGGGGACTCTAGACGATATAAGCCGGATGGAGATGAAGAGAGACGATATAAATCGGAGGTAGATAAGGTCTATAATAGCAAATTTCCATTGAATGATCAAAAGTCCAGAGGGCATGTGAAGTATACTTCAAGAGAAGGGGCAGAGACAGATAGACATAGAGATAAGTATAAAGGATATAATAAAAATCGATATAATGAATGTCCTAATTCGGAATCGAATTTGAAGGCTGGTCGCAGTCCTAGGATTGATTATAGCAGAAAACAGGCAAGGTCAGATTGGTAAGTACCAACTTAAACAGCTGATAAATATATTGTTATATACATTAGTGAAAATTATATTTTTAAGTAGAGAAAATATTAATGCCGTACCTACTTTTATACAAAGCAAAACTTAAATATTATTCAAGTTGCCTCTGTTTCTATTCACTATGAAGTGGAAAATGTTGTTAAATAAAGAAACTTTTTAATTATATATTAAACTTCAAAATTTGTATTTTAAATAAGTTTTTCTTATGGATTATGTCCCTTGCAATTGCCTATTCATCGTACACATAAATGAACAGTATTTATGAATTGACCCAATTTCTGGGAGGGGCCCCCTCACTAGTTTTCTGAGCCAAGTTCTGGTTCAGCCAACCTTAGGGGGATGCACCAGTTATGAGACCCTCCTTTGCCTACCAGGAGCAGGGACCTGAATCTGACTTTCTCTGAGGTGAGGGGATCAGATATCAACCCCAAACTGAGAAAAAACCCACCATACAGGTACCCAGAGGTAACAAGGCAAACAATAATTGCTGCGGGGTAAACACCCCTAACTGTGATGTGTCCAACTGCCAGCAGGTCACCCAGGACTCCAGCCAGCCTGCCCCCTCACTCGTCTGGTCACAGCATAGGGTGGCTCATTGAATCTCTGACAGGGCTCATCCTTTACTTCACGCTTTCAGCTAAATAGTGTTGGCTCTCCTTTGGAACATTTCATGATTGGTTTTTTTTCTGCCACCCACATTGTGTGTGCCCTAGCATTGTTTTTGGCTCTGTGAGCCAGGGTTACCTTCTTTGGTCATCAGTTTGTATTTTCCTTACCCCTCCAGAGATATCTGCTCTGAGGGGTTCAGGTTCCTCCTCTACGAGTTGACTTATCTCGAGTCACCTCGCCTAAACGTGAGAGTTGGAGGTCATACATTTCCACCATTACTGTTGACACCCCTCTCCATCATGTCTGGAAGAAAATCCATTTAATAAAAAAAAA
>Astacus_leptodactylus ENA|GBEI01030390|GBEI01030390.1 TSA: Pontastacus leptodactylus Pl_CLC_30475 transcribed RNA sequence.
CGGCCATGGCCTGAAGCGTTACGACTCCTTGCGTCTGACGTTCAGCTTTCTGCAGACTACACATAGACGTAAACAGTGCAGCTCTTACCCCGTAGGTGGCCCATCAGCCGTGCATGGTTCGTCGGGACTCTCCGCTCCCAGTGAACCATGGGTACATACGGCCCAGTGCTGTACTGCCCCTGACCCATTAACAAAAACATACTCTGCTCTGAGCTTCTGATCAATATGTCATCATGAGTTCCGGATCAACATGGTCAGGACCGGGGGGCCTTAACTGTCCACAGTGGTCATATTCAGGACCTGGAAATGGTCCACCTCCACAGTGGGAAATACCAACATCCTCTGGGTGCCCACCATATCATTTTAACCAGGCACCACCACCTGTTAATGCTCCACATCAGATTTGGACTTGCACACAAGGTCCTCCCCAATCAATTGGCTCTTCACAAGTATTACCAGAAGCTCCACTTCCAGATCCCTTCAAATTTCCTCCTGCAACCCTACCCCCTTACCAATATCCCCCTCCTAAGCATGGTCCTCCTCAGTGGCCACCTCCTAATTCTAATTTTACAGTTCCACCAAGACCATTCACAGGACCAAATGGGCCACCTCCCATTCCATCCAGTGGACATACAGGACCTCCTCCTGTTCCTCAATTTCCTCCACCTGGACCCTCTCCTGGACCACCCTCATGTCCACCACCTGGTCTAAACTACAGTGGCACCTCGTGTTATAATTGGGGTCCATCACCATCATCTCAGCTACCTCAGCCTGGTGCACCACCCCCAGGACCCCCAAGAGGTGTTGGCCCAGATATACATCAGCAAGCATGGCCAGGGTCAAATTGGGATGATGATCGAGCTGCAACTCATAGATCACTCGCTGAAGAACATTCTTCTAGATCTGGCTTAGATAGGGGTTTGACATCAACAATAAGTAACTACAGAGACGGTGGCCATGTGAGAGAACGTGACCCACCTTCTCGGGGTCAGGATCGATCATCCCATTCTTCGTCAAGATTGTATGAAGGGGACAGAGGAAGTTTAGATCCTAGGTACAAAGATGATCGTGGCTATCCTGATGATGGGTGGAGAGAAAGGAGTAATAGTCATAGGAAACGCTCGCGGAGTCCCCCAGAATATTCTCCCAGAAGAAGAGAGTCCAGAAGGTGCACTTCTCGTAGATCATCAAAGGATTCTCATGATAGATTTGAAGGGGACCGAGGCAGTGTGGAGTCAAGGTATAAAGATAATGTCCACCCTGGCAAATATTCTGGTGATGGGTGGCGAGAGAGAAACAGTTCTCACAGAAAATGCTCCAGGAGTCCTCCAGATTTTGCGTCGAGAAAGGGGGAGCCAAGGCAGTACTCGCCACCGCACAGACCATCAAAGGATTCTCATGATAGATATAATCGTGATCGAAGCTGTAAAGATTCCAGGAGTCCTGCAAGATGTTCGAGTTCTTCACAGACACGGTCACCTGAAAGGAAAAGNNAGAAGCCCCGAGCGAGTGGGTATTGGGAAGAAACGAGATAAAGGTTTGTCTGATATTAAGGAGAAGCAAAAACCAGAAAATTTGGAAGTTTTGGTAGAGGAAGAACTGCAGCAATTGGTTGGTGAAGAAGTAGCAGAAGATGAAGAAGTGAAACCAGCATGGATACGATCAGCTCCAGCTGACCTTTATTACCAGCGAGATGATAAAAACCCTCTAGTCATGCGGGCAACAAAAAAATTAATGCTATTGTGTGAAAACATGGAAGATAAATTAACAAAGAGAGGAGTTAGGATTAGAGAAAACAAGAAAAAGCAGAGAGCAGAAAAAGAACGTGAACAACAGCAGCAATCTCTGGCTTCCAGAACTAGTTGCATCAACGTATCAACTGACGTTAATACAGATGAAGCAAGTGCAGTTGAAGCAGAAAATGAATATGTTGAAAATGACCCTAAAATCAGTAACAGTAAAGAAGAGAGTGAAGTGCACAAGAGCAGCTATGACAGAGATGATCAAGAAACTACTGTGCAGTGTGATGGTGATTCTGAACTATGTTTGGAAAAAAGTGAGGGAGATGGAGTGCTCACCAACCATAATGAAGAGATGCATAGTGAAAGCAAGTGTGATAAAGGGCCATTAGAAACGGTGACCGAGTGCACACGCAGACATAAGCACAAAAAGAAGTACAACTTGGATGGTCAGTGCAGCAATACAGAAAATTGTGACAGTAGCAGCAGCAGCAATGGCAGTGATAGTGACAGTAGCTCAAGTAGTGATGAGGATGAAGAGGATGAAATAGATAGAATCTCCAAGGAACTTGAGAAAAAACGTAGCCATCCAGACCGTTTACATCCAGAGTTATGGTTCAATGATCCTGGAGAGATGAATGATGGGCCTTTGTGTAGGTGCTCCTTAAAGGCCCAGCGATCTGGAATCCGTCATGGATATTATGTTGGAGAAGGCCATTTACCTCTGTGTGACGCTTGGACTAATAATGCAGATCATCTTCACCATTATCTCATCACTATATCGCCACCAACAAACTTCCTAATTAAGACTCCAACTGTGATTATGCATGATGGCCATGAGTTCATTTTTGAAGGATTTTCCATGCTGTCACATCACCCACTTGAAGAAGTGCCAACATGCAGGGTTATTCGCTTCAATATTGAGTACACCATTCTATATATACAAGAAAAAATTCCTGACAACTTTTGTATTCAGGAACTTAATATATTCTATTCATATCTCTTTATTGAACTCTTGGAACTTGTCGACTTAAATCTCAATGCCATGGGTGATTCAGATGGTTGCCCAAGATTCCATTTTATGCCGAGATTTGTGAGAAAACTTGCAGATAACGGCAAGGAAATCTTATCAATGAACGAAGTATTGAGCTTTCTTTTAAAGAGTAGTGGCCCTTTGATACAACCTGAAGATTTAGCACAGCTTCTTAGCATGTCTCAATACCAGTGGCAGAATTATGCAGATCATCTTAAAGGTATGGTAGTTACAAGTCCAGGCATGAAGCCCTGTAGCATTCGAGTGGATCAATTGGATCGTGACCAAGTTAGCGAAGAAACTATTAATTATCCTGTTATTGTCCACTTTGGTATACGTCCCCCTCAATTGTCTTATGCTGGTAATCCAGAGTATCAGAAAGCATGGAGAGAGTACGTCAAGTTTCGGCACTTGTTAGCCAACATGCCAAAACCATCATTTGAGGACAAAAGACGACTAGAAGCAAAAGAAAACAGATTACAAGAGATGCGAATGACATCCAAAATGAAGAGAGATGTGACCATTGCTGTCTCTTCTCAAGGTTTTTACAGAACAGGGATAATGTGTGATGTAGTTCAGCATGCCATGTTGCTACCTGTTTTGGTATGTCACTTGCGATTCCATCAGTCACTTGAAGTGTTGGAAGAACGCATTCTCTACAAATTTCAGACCAGGTTCCTGCTTCAGCTGGCTCTTACTCACCCATCATACAGGGAAAACTTTGGAACTAATCCAGACCATGCCAGGAATTCCCTCACAAATTGTGGCATTCGTCAGCCAGAATATGGAGATAGACGAATTCACTATATGAATACGCGTAAGAGAGGCATTAACACACTTATAAACATCATGTCAAGATTTGGCCGAAACCTCGAGACAGAGAGTAAAATTACGCATAACGAACGCTTGGAATTCCTTGGAGATGCCGTTGTTGAATTTCTGACCTCAATTCATCTCTTTCACTTATTCCCTAGCCTGGAGGAAGGTGGATTAGCTACTTACAGGGCAGCCATTGTGCAAAATCAGCATCTGGCAGTGTTGGCAGAGAAGCTGGGCTTGGATCAATTTATGCTGTATGCTCATGGTTCTGACCTGTGTCATGACTTTGAGCTCCGACATGCTATGGCTAACTGCTTTGAAGCCCTAATGGGTGCAATCTTCTTGGATTCTGATATTGAGGAGGCAGACAAAGTATTAAGTTCTACTCTCTTTAAAAATGAAGATATATTGCACAGCATCTGGGTTAACTATCCACCTCATCCCATTCAAGAACAGGAGCCACAAGGTGATCGCAAGTGGATTAAGGCTTTTCCAATTCTCACTAAACTTGCCAAGTTCGAAGAGTCCATAGGTGTGCAGTTCAACCATATTCGCCTGTTGGCTCGTGCCTTTACGGACCGAAGCATTGGGTTCAATAACCTTACCTTGGGATCTAATCAACGATTAGAGTTCCTTGGTGATACTGTTCTGCAACTTGTGTCATCAGAGTATCTCTACCGGTATTTTCCAGAGCATCATGAAGGTCATCTGTCGTTGCTGAGATCTTCATTAGTAAATAATCGCACTCAGGCTGTTGTCTGTGATGACCTTGGAATGACAGCATATGCGATGTACTCGCATTTGAAAACAGAACTCAAAACTAAGGATCGTGCTGACTTGCTAGAAGCATTTTTAGGGGCCCTCTATATTGATAGGGGCCTGAAGTATTGCCGCACGTTCTGCCAGGTGTGCTTTTTTCCTCGTCTTCACCAGTTTATTATGAACCAGGACTGGAATGACCCCAAAAGCAAGTTGCAGCAGTGTTGCCTTACACTTCGCACCATGGATGGTGGGGAGCCTGACATTCCCATATACAAAGTGATTGAGTGCAAGGGCCCTACAAATACCCGAGTATATACAGTGGCTGTTTACTTTCGTGGTCGTCGTCTAGCCAAAGCATCTGGACATTCCATACAGCAGGCTGAGATGAATGCTGCCCGTGAGGCACTCATGAACTCCAAAGAATTGTTCCCACAGCTGGATCACCAACGCAGGGTAATTGAAAAAAGTGTCAAGATTCAAGGTGTAAACAAATCTGAGACACCATATAATGATAAAGACTATAATAAAGACAAGGAACGAGATAGAGAAAGAAATAGAGGATTTCGGAAAGATGATGAAAGACGAGGAGAGAGGGAGAGACCCAGAGATAGGGAAAAACTTGTGGAAGATAGAGAATTAGAGAGAAGCAGGGGTGGAGAAAGAAATAGGACTGTACGAGAGAAAGATTTGTCCAATGTAGATAGGGATAGACAAGCCAAAGGATGGGAGAAAGATAAATTATGTAGTGATAGAGAAAAAATTGCAGGAGAAAAAGAAGGATTTCTTGGAGAAAAGAGCAAGTCAAATGTAGACAGAGAGAGAGTTGGGGACTCTAGACGATATAAGCCGGATGGAGATGAAGAGAGAAGATATAAATCGGAGGTAGATAAGGTCTATAATAGTAAATTTCCATTGAATGATCAAAAGTCCAGAGGGCATGTGAAGTATACTTCAAGAGAAGGGGCAGAGACAGATAGACATAGAGATAAGTATAAAGGATATAATAAAAATCGATATAATGAATGTCCTAATTCGGAATCGAATTTAAAGGCTGGTCGCAGTCCTAGGATTGATTATAGCAGAAAACAGGCAAGGTCAGATTGGTAAGTACCAACTTAAACAGCTGATAAATATATTGTTATATACATTAGTGAAAATTATATTTTTAAGCAGAGAAAATATTAATACCGTACCTACTTTTATACAAAGACAAACTTAAATATTATTCAAGTTGCCTCTGTTTCTATTCACTATGAAGTGGAAAATGTTGTTAAATAAAGAAACTTTTTATTATATATTAAACTTCAAAACTGGTATTTTAAATAAGTTTGTTTTCTTATGGATTATGTCCCTTGCAATTGCCTATTCATCGTACACATAAATGAACAGTATTTATGAATTGACCCAATTTCTGGGAGGGGCCCCCTCACTAGTTTTCTGAGCCAAGTTCTGGTTCAGCCAACCTTAGGGGGATGCACCAGTTATCCGAGACCCTCCCTTGCCTACCGGGAGCGGGGACCTGAATCTGGCTTTCTCTGAGGTGAGGGGATCAGATAGCAACCCCAAACTGAGAAAAAACCCACCATACAGGTACCCAGAGGTAACAAGGCAAACAATAATTGCTGCGGGGTAAACACCCCTAATTGTGATGTGTCCAACTGCCAGCAGGTCACCCAGGACTCCAGCCAGCCTGCCCCCTCACTCGTCTGGTCACAGCATAGGATGGCTCATTGAATCTCTGACAGGGCTCGTCCTTTACTTCACGCTTTCAGCTAAATAGTGTTGGCTCTCCTTTGGAACATTTCATGATTGTTTTTTTTCTGCCACCCACATTGTGTGTGCCCTAGCATTGTTTTTGGCTCTGTGAGCCAGGGTTACCTTCTTTGGTCATCAGTTTGTATTTTCCTTACCCCTCCAGAGATATCTGCTCTGAGGGGTTCAGGTTCCTCCTCTACGAGTTGACTTATCTCGAGTCACCTCGCCTAAACGTGAGAGTTGGAGGTCATACATTTCCACCATTACTGTTGACACCCCTCTCCAACATGTCTGGAAGAAAATCCATAGGATTGCGGGTAAATTTGTTCTGGATGCTGCGCCTGTCCTTCATCTCAGTGATTCTGTTGTTGCTGATCTGGCGTTTGTGGCGAATGATCTAGGTTCGCATTTCTCTGCCGTGAGTTCCGGTTCTCATCTTCCTCCTACTT
>Bragasellus_molinai ENA|HAEM01099771|HAEM01099771.1 TSA: Bragasellus molinai, contig comp81718_c0_seq7
TGTTTCAGCATGTTTACAATTCAACTTTATTTACTTTCATTTTTCAAGATAGGGTGATGGAAGTGAGAACTGAATATTTCTTAATTTGTTCATTAGCACTAAGACTAAAAACTGGTGCATGTCATATTTTTATTTCGTAGTCAGCACATCTTCTTTAACTCTCATTATTCACTTTTACATGTCGTTTGTTCTATGTGATAGCTAATAATACTTTGTAGGACTGATTTTGCTAATATCATATATTTAGTCTATTGAAAATGTATATTGTTATTTTAGATGAATGATTACCCTTTGTGCCGATGTTCATTGAAAGCTCGTCGATCTGGTATTAAACATGGTTACTATGTTGGTGAGGAGCCACTCAACAGCTGTGATGTTTGGACCAATAATTTAGATAAGCTGCATCACTATTTCATTGCCATATCTCCACCTACAAATTTTTTAGTGAAATCTCCAACAATAATTACACATGACAGTCATGAGTTCATCTTTGAAGGATTCTCTCTTCTTTCGCATTTTCCTTTAGACCTAATTCCTACATGTCAGGTTATTAGGTTCAACATTGAATATTCTGTTTTTTGTGTCAGCGAACAGATACCAGAGAATTTTTGTATTATGGAACTAAACTTATTTTATGAATATCTTTTCAAAGAAATTTTAGAGTTAGTTGATTTGAATTTCAAAGCAATTGGTGATGAAACAGGATGTCCAAGATTCCACTTCTTGCCTCGATTTGTAAGGAAGTTACCTGACAATGGAAAGGAAGTATTGTCTATGAACGAAGTTCTAAACTACCTATTAAATAGTAGCGTTCCTTTAGTGAAAGCGGAAGAACTTTCAAAGCTTATTACTTACTCTGAAAGAGACTGGCTTAATTACACTGATCAGGTCAAAGGAATGATCGTAACATGTCCTGGCAAAAAACCATGCAGTATTCGAGTTGATCAGTTGGACAGAGAACAGATTAGTGACAGCACAATTAACTTCCCTGTCATTGTTCACTTTGGAATACGACCACCTCAGTTATCATATGCAGGAAATCCATTGTATCAAAAAGCTTTAAGAGAATACGTGAAATTTCGGCACTTACTAGCTAATATGCCCAAACCATCATATGAACATAAAAGACAGCTTGAAGCAAAAGAAAACCGACTGCAGTCTATGCGAATGGCTAGCAACATGAAAAAAGAAGTTACAGTTGATGTGTCTGCTGAAGATTTTTACAGAACTGGTATCATGTGCGATATTGTGCAGGTGTGTTCTTAATTTCATTTTTGTTACCAGTATATTTATGAATTTCCTACCTATATACCTGTACTTATATATTGATGTTTGTGGGAACTTAATAAGTAGTATTCATTTACTTTGTCTGCTGTTGTTACATAAAAATTGATGATGCAAGTCGAGGCATTTGCGAGTCTCTGTAATTTCACACTTCTGCATAAACTACCTATATGTACAGTAGACTCTCAGTTAACCGGCTCCCATGGGGATTGGTAGATGCCGGTTGCTTGAGAGTTACTTTTAAAAATAGGCCTAACTAATACTGTACCATACCATCAACTCTGTGTAAATATTTGATAAAAATATAGAAATACAGTAAGTAAACAAAAGCAAATTAAGACAAATAAAACCAAACCTAACTTAATGTAATACAGTTTTATTATAAAAACAGCTT
>Bragasellus_peltatus_ ENA|HAEN01013065|HAEN01013065.1 TSA: Bragasellus peltatus, contig comp19709_c0_seq1
TCTCCACCAACAAATTTTTTGCTATTCATTACAGGTGAAGTCCCCAACAATTATTACTCATGACAGTCATGAGTTCATCTTTGAAGGATTCTCTCTTCTGTCTCATTTTCCTCTTGAACAGATTCCTACTTGTCAAGTTATTAGGTTCAACATTGAGTATTCTGTATTTTGTGTCAGCGAACAGATACCAGAGAATTACTGCATTAAGGAGCTGAACCTTTTTTATGAATATCTTTTCAAAGAAATTTTAGAATTAGTCGATCTGAACTTCAAGGCCATTGGTGATGAAAGCGGTTGTCCAAGATTTCATTTCTTGCCACGATTTGTGAGGAAATTGCCTGACTCTGGTAAGGAAGTGTTGTCAATGAATGAAGTTCTTAACTACATGTTAAATAGTAGTGTTCCGTTGGTGAAAGAGGCGGAGCTTTCAAAACTTATTGCCTACTCTGAAAGAGACTGGCTTAATTACACTGACCAAGTTAAAGGAATGATTGTAACGTATCCTGGGAAAAAACCATGTAGTATCCGAGTAGATCAGCTAGATCGAGAACAACTTAGTGAAAATGCAATTAACTACCCTGTTATTGTGCACTTTGGAATACGACCACCTCAGCTATCATATGCTGGAAATCCATTGTATCAAAAGGCTCTAAGAGAATATGTGAAGTT
>Callinectes_sapidus ENA|GEID01049137|GEID01049137.1 TSA: Callinectes sapidus C_sapidus_gill_comp49013_c0_seq1 transcribed RNA sequence.
TCTCCTACGCCGGCAACCCTGAGTACCAGAAGGCGTGGCGAGAGTATGTCAAGTTCAGACACCTGCTGGCCAACATGCCCAAGCCTTCCTTTGAGGACAAGAGGCGGCTGGAGGCCAAGGAGAACAGGCTGCAGGAGATGAGAATGACCTCCAAGATGAAGAGAGATGTGACGGTGGCTGTGTCTTCCCAAGGCTTCTACAGGACTGGCATTATGTGTGATGTGGTGCAGCATGCAATGTTGCTGCCTGTGCTGGTATGTCACCTGCGCTTCCACCAGTCCCTTGAGGTGCTGGAGGAATGCATTGGCTACAAGTTCCAGACTAGGTTCCTCCTTCAGCTGGCCCTCACCCATCCCTCCTACAGGGAAAACTTCGGCACCAATCCAGACCACGCCAGGAACTCCCTCACCAACTGTGGCATCCGACAGCCGGAGTACGGTGACCGGCGCATCCACTACATGAATACAAGGAAGAGAGGCATCAACACTCTCATCAACATCATGTCAAGATTTGGCCGGAACTTGGAGACGGAGAGCAAGATAACACACAATGAACGCCTGGAATTCTTAGGAGATGCTGTAGTGGAGTTCCTCACCTCCATCCATCTGTTTCACCTCTTTCCCAGCTTGGAGGAAGGAGGATTGGCAACGTACAGGGCAGCCATTGTGCAGAACCAGCACCTGGCTGTCCTTGCTGAGAAGCTGCACCTGGACCAATTCATGCTGTACGCTCACGGCTCAGATCTCTGCCACGACTTTGAGCTGCGACACGCCATGGCCAACTGTTTTGAGGCATTGATGGGAGCGATATTCCTGGATTCTGGCATTGAGGAAGCTGACAAGGTGTTGAGCTCCACCCTGTTCAAGGGAGAAACTGTGCTGCATTCCATCTGGGTCCACTACCCACTGCATCCCATCCAGGAGCAGGAGCCACACGGGGACCGCAAGTGGATCAAGTCCTTCCCCATCCTCACCAAACTGTCCAAGTTTGAGGAGTCCATTGGTGTAGAGTTCAAGCACATCCGGCTGCTGGCGCGCGCCTTCACTGACCGCAGCATTGGCTTCAACAACCTCACCCTTGGCTCCAACCAGCGGCTGGAGTTCCTGGGAGACACAGTCCTTCAGCTGGTGTCCTCAGAGTACCTGTACCGCCACTTTCCTGAGCACCACGAGGGCCATCTCTCGTTGCTGCGTTCTTCCTTGGTCAACAACCGCACACAGGCCGTTGTGTGCGATGACCTTGGCATGACCTCCTATGCCATGTACTCCCACCTCAAGACTGAACTCAAGACGAAGGACAGAGCTGACCTGCTGGAGGCCTTCCTTGGTGCTCTCTACATTGACAGGGGTCTGAAGTACTGCCGCACATTCTGTCATGTGTGTTTCTTCCCACGCCTGCACCAGTTTATCATGAACCAGGACTGGAATGACCCTAAGAGCAAGCTGCAGCAGTGTTGCCTCACGCTGCGCACCATGGACGGAGGCGAACCAGACATTCCCATATACAAGGTGATTGAGTGCAAGGGACCCACCAACACCCGGGTGTACACTGTGGCGGTGTACTTCCGGGGCAGACGCCTGGCCAAAGCCTCGGGCCACTCCATTCAACAAGCAGAGATGAATGCTGCCAGAGAGGCACTCATGAACTCCAAAGAACTGTTCCCTCAACTGGACCATCAGCGAAGAGTGATTGAGAAGAGTGTCAAGATACAAGGCATTGGCAAACCAGATTCCCAGGACAGGGAGAAAGAACGAGGCAGGGACAGGAATGGCAGAGGACACTGGAGAGAGGAAGAGAGACGAGGAAACAGAGAGAGACCAAGAGACAGAGACAAACTAGACAGTAAGGACT
>Cancer_borealis ENA|GEFB01002948|GEFB01002948.1 TSA: Cancer borealis DS01-Cborealis_contig_2909 transcribed RNA sequence.
TCAAGTCCAAGTCCACGTGTTTACCCACTTGACGAAGGCGCTATGAGTGGAGGAAGTGGAGGATGGCCTGGCACTGGTGTGGCTACTACTAGTGAATGGTTCTTTCCTTCTGCAGAGAATACCTTGGCACCTACCCAATGGCACTCCCCTAGCTGTGCTTCCTACAGCGTACATCAGACAGTAGCTATCACACAAACTTGCTCTTGTCAACACCCAAAGGCACTGTCCTATGGTACCTCACAGGGAGTGCCAGAAGTGCCTCCTTACCCACCTAGTGTACCCCCGCCCACACACTACCACCCTCACTACTCCCATCCCTACGCTGATCCCTTCACACGCCCATGCTCGGCCCCAGCAAGTGTTACTCAGGGACCACCGCCCCCTATCTTGCCATACCCACCACCAGGACCCTCCCCTGCCCCTCCTTCATGCCCCCCGCCTGCCCCCCAGTATGCTGCAGCCCCAGGGTACAGCTGGGGACCTGCGCCGCCTCCCCTGCAGATACCCCAGCCTGGGACCCCTGCAACAGTACCACAGAGAATCGTGCCCAATGAGCAGGCATGGCAGCATCAGGATTGGGAGGAGAGTGTACCACCAGCCCACCAAGAGCGAGGGTCAAGACACACACCTCGGCCCAGGTTAGAAAGGGAACTGATCACCTCCAACAAGGGTTTTAGCAGGGGAAGAGACTTTGACTTGGGACATCGAGGAGCAAACAGAACCTCTCACTCTCACTCCTCAAGGTATGATAGTAACCAGCACAGCATCGAGTCTAAGTATAAGGATGACCAGAGTTACATTAGTGATAACAGGTGGGTGGAGGAAGGTCGGAAGCGCTCCCACAGCCCAGCCGAGTATTCATCCCGCTGGAGTGAAGGTTATCACTACTCCTCCTCCTCCTCCTCCTCCAACAGGACTTCAAGGGACTCACACTCAAGATGTGAGAGACAGAGAGACAGTGGTGAGCCTCGTTACAAAAGGGAACGCAGGTATTCCAAGTACAGTGAGGACAGGTGGGCAGAGAGAAGCAGCAGCAAGGTGTCCCGGAGCTTGGCCGAAGGTCCCCCTCGAAGGAGAGAGTCAAGGAATTACTCTCCACCTCCGAGGACCACACGTGACACTCAAGAAAGGTCACAAAAGGTTACAGTAAGAGGGTCAAGAAGCCCTGGTCGACGGTCCTTACATTCCAAGTCACCAATGAGGAAAAGACAACCTCAACCTCAACCTCGACGTTCAAGGACCCCAGACCAAGCAGCAGCAGCAGCAACAGCAGCAGCAACAGCAGCAGCAGCAGCAGCAGCAGCAGCAGCAGCAGCAGCTAGTAAGAAAGCCGTGTCCTTAGTGAGACAAGCAAGTCCAGATGGTGACCAGCTTTTCATGGAGGAGGTGGAGAAAGGTGTGGAGGAGGAGGGGGAGGAAGAGGAAATGAAGACTCCTTGGGTTCGCTCCGCCCCAGCTGACCTCTACTACCAGCGAGATGATAAGAATCCTCTTGTGACTCGAGCCACAAAAAAGTTGATGGCTCTTTGCGACACATTTGAAGAGAAATTAGTGAAGAGAGGAGAGCGCATAAGACAAGAGAAGAAACAGAAAGCAGAGAAGAACAAGCAGGCATCACAGCAGGTATCAGCGTGTAAGAGTGGATGTAATAAGAAGATGGAAGGTGATATTAATAACCTTTGTAAAGAAGACACAGTTGCGGACAATATACAAGACAATAGAGAAGTGGAAGGGAGTGCCAAGGAGAGTGCCAATGGGGAAAGTGCCAAGGGGGAGACTAGTGATCCAGCCACTCTGTCAGCCTCACTGTCAGCTTCAGTAGAATGTGAGGACGCCAATGACAAACCAATGTCTATAAAATCTAGACACAGACATAAACACAAGAAAAAAAAATCCAAGGAAACAGATAAGAATGACTCCCACAGTAGTAGCAGCAGTAGTAGTAGCAGTAGCAGCAGCAGCAGCAGTAGTAGTAGTGATTGTGATGACAGTTCAAGTAGTGAAGAGGATGAAGAGAGTGAAATTGATCGCATTTCTAAAGAATTGGAAAAGAAACGTAATCATCCGGACCGTCTCCATCCAGAACTTTGGTTTAATGACCCGGGGGAGATGAACGACGGTCCACTGTGCCGCTGTTCTCTAAAAGCCCAGCGTTCTGGAATACGTCACGGCTATTACGTTGGGGAGGATGACCTGACCACCTGTGACCCCTGGACCAATAATGCTGATCGTCTACACCACTACCTCATCACCATCTCTCCTCCTACAAATTTTCTGATCAAAACACCGACAGTCATTCTGCACGACAGTCATGAGTTTATTTTTGAGGGTTTTTCCTTACTCTCCCACCATCCCTTGGAGGAGGTGCCAACGTGCCGGGTGATTCGCTTCAACATTGAGTATACCATTCTATATATACAAGAGAAAACACCCGACAACTTCTGCATTCAGGAACTCAACCTACTATACCAGTATCTCTTCCTTGAATTGCTTGAACTTGTTGACCTCAATTTGAAGGCGATGGGAGATGACGAAGGGTGTCCAAGATTCCACTTCATGCCAAGATTTGTGCGGAAACTTGCTGATAATGGGAAGGAAATACTATCGATGAATGAGGTTCTGTGTTCACTATTGAAGAACAGCGGACCGTTGGTACAGCCTGAGGATTTGGCTCACCTACTTAGCATGTCTCAATACCAGTGGCAAAATTATGCTGACCAACTCAAGGGTATGGTGGTGTCCTGTCCTGGGATGAAGCCTTGCAGCATCCGAGTTGACCAGCTGGACCGAGATCAGGTCAGTGAGGAGACAATCAATTATCCGGTTATCGTACACTTTGGGATCCGGCCGCCTCAATTATCCTACGCTGGCAATCCTGAGTATCAGAAAGCATGGAGAGAGTATGTCAAGTTCCGACACTTATTAGCTAACATGCCCAAGCCTTCCTTTGAGGACAAGAGACGTTTAGAGGCCAAGGAGAACAGGTTACAGGAGATGAGAATGACCTCCAAGATGAAGAGAGATGTAACAGTAGCAGTGTCCTCCCAGGGCTTCTACAGGACAGGAATTATGTGTGATGTAGTACAGCACGCTATGTTGCTGCCGGTGTTAGTGTGTCACCTGCGCTTCCACCAGTCTCTTGAGGTGTTGGAGGAATGCATAGACTACAAGTTTCAGACAAGGTTCCTCCTCCAACTGGCCCTCACTCACCCTTCTTACAGGGAGAACTTTGGTACTAATCCAGACCACGCCAGGAATTCTCTTACTAACTGTGGCATTAGACAACCTGAGTACGGGGACAGACGCATCCACTACATGAACACAAGGAAGAGAGGCATCAACACTCTCATCAATATCATGTCGAGATTTGGCCGCAATTTGGAAACCGAGAGTAAAATTACACATAATGAACGGCTGGAATTCTTAGGTGATGCAGTAGTGGAATTCTTAACCTCAATCCACCTCTTCCACCTGTTTCCAAGCCTCGAGGAAGGTGGATTAGCTACTTATAGGGCAGCTATTGTACAGAATCAGCATTTAGCCGTCTTGGCAGAGAAACTTGGGTTGGATAAATTCATGCTTTACGCTCATGGCTCTGATCTCTGCCATGACTTTGAACTCAGACATGCAATGGCTAACTGTTTTGAAGCTCTGATGGGAGCGATTTTCTTAGATTCTGGCATTGAGGAAGCAGACAAGGTGTTGAGTTCTACCTTGTTTAAGGGTGAGGATGTGTTACATACTATATGGGTTCAGTATCCGCTGCACCCCATCCAAGTACAGGAACCACAGGGGGACCGCAAGTGGATTAAGTCCTTCCCCATTCTTACTAAATTGGCTAAGTTTGAGGAGTCAATCGGCGTAGAATTCATGCACATAAGGTTACTTGCGCGCGCCTTCACTGACCGCAGCATTGGGTTCAACAACTTAACTTTGGGGTCCAACCAGCGGCTTGAGTTCCTCGGAGACACTGTTCTTCAATTGGTCTCCTCGGAATATCTGTATCGATATTTTCCCGAGCATCACGAAGGTCATCTCTCGCTGCTGCGTTCCTCCCTAGTGAATAACCGCACTCAGGCTGTGGTATGTGATGACCTTGGAATGACCTCTTATGCCATGTACTCCCACTTAAAGACTGAACTTAAGACCAAAGACAGAGCTGATCTCCTTGAAGCATTCCTTGGAGCCTTGTACATCGACAGGGGTCTGATGCACTGCCGTATGTTTTGCCAAGTGTGTTTCTTCCCGCGTCTGCATCAGTTTATTATGAATCAGGATTGGAATGACCCTAAGAGTAAACTACAGCAATGTTGTCTCACTCTGCGTACTATGGATGGAGGTGAACCAGACATTCCTATATATAAAGTGATAGAGTGCAAGGGTCCCACCAACACCCGGGTATACACAGTTGCAGTCTACTTTAGGGGGCGGCGTTTGGCTAAAGCTTCTGGCCATTCTATACAACAAGCCGAGATGAATGCTGCACGCGAGGCTCTTATGAACTCAAAAGAACTCTTTCCCCAACTGGACCATCAACGCAGAGTAATAGAGAAGAGTGTCAAGATACAAGGCATAGGTAAGCAAGACTCCCAAGACAGAGAGAAGGACAGAGGGAGAGACAGGAACGGGAGAGGGCATTGGAGAGAAGAGGAAAGACGTGGAGACAGAGACAGGAGAGATAGAGATAAACTAGATGATAAAGACATGGAGAGAAGCAGAGACATGAGAGAGAGAGAAAAGTCAACAGAAAGAGAGGGAGATAGAGAGAGGAACCATAGCGACAGAGACCAAATTTCAGAATATAAACGAGGAAGGATAGACGGAGAAGATGATAGAAGATACCGCATAGAAACTGAGACCAGGAATTCAGGTCTCGAGTCAAGGTCACGGGGATATAAAAACATTTCCAGAGACTCAGACTTAGACAAACACAGAGATAGACATAAAAGTTACTCAAGAAATAGACGAAGCGATATTCCACATGGAGAATTCAACCCCAAGAGAGGAGATTATACCCGAAAACAAGGAAAAAGTGACTGGTAATTGTCATGGTGGTTTTCATGCTGGAAATCTTTTGACTTCCTTATACCTGAAAGCAAGGAAAGAGTGACTGGTAATCGTAATGGTAATGGTGATTTTCATGCTGGAATCTGTCTGTTTCCTTATAAGTTATGTCTGAAAAAAGAAAATTCAGAACTAGTAGATATGAGAGAGAGTGTGTTCTCTCGTTAACTATATGGTTTATAACTACCTAATTAGGGGAGACTTTAATTACCTAATAATTATTTAATGAAATTTTTTTAAAAATATTTCGTTATATATATTATTTTTCTATGTCCTCTTGAAGGTATATGTGATTGCAGTTATTTTTTTTATTGAAGTGATTGTAATTAAGAAAAATTAATGTGAAATATTTTGTAATTAAAA
>Cherax_quadricarinatus ENA|HACB02038939|HACB02038939.1 TSA: Cherax quadricarinatus, contig c42566_g2_i1
AAGAAGAAGAAGAAGAAGAAGAAGTAAAGACAGCATGGGTAAGGTCAGCCCCAGCTGATCTTTATTACCAACGAGATGAAAAAAATCCTCTAGTCATGCGAGCGACAAAAAAATTAATTTTATTATGTGATAACATGGACGAAAAATTGATAAAGAGAGGAATGAAGATTAGAGAAGACAAGAAGAAACTGAGAGAAAAAAAAGAATGGGAACAACAGCAACAACCTCTTGCTTGCAGAAATAGTTGCAACAACATAACAAGTGATTGTAGTACAGATGAAATGGCTGCAGTTGAAGCAGCAGGTGATAATATGGGTCATAATGTTGAGGTTAATAACACTAAAGAAGAAAGTGAAGTATATAAGAATAACTGTGACAAAGATGATAAAGAAACTAGTGTGCATTGTGGTGGTGACTCCGACATATGTATGGAGAGAAGTGAAGAAGATGAAAAATTCATGAATTCAAATGAAGAAATTCATAGTGAGAGCAAATGTGATAAAGTGCAGTCAGAGACAATAAAAGAATGTGAACACAAGCATAAGCACAAAAAGAAGCAAGATTTTGATGGTGATTGCAGCACAACAGAAAATTGTGATAGCAACTGTAGTAGTAGCAATGGCAGTGATAGTGACAGTACTTCAAGCAGTGATGATGATGACGAGAATGAAATGGACAGAATCTCCAAAGAACTTGAGAAAAAACGTAACCATCCTGACCGTTTACATCCAGAATTATGGTTCAATGATTCTGGGGAAATGAATGATGGGCCGTTGTGTCGATGCTCCTTAAAGGCCCAGCGTTCGGGAATTCGTCATGGATATTATGTTGGTGAATGTAAATTACCTTTATGTGACCCTTGGACCAATAATGCAGATCGTCTCCATCACTATCTCATCACTATATCTCCACCCACTAATTTCCTGATTAAAACTCCAACGGTGATTATGCACGATGGACACGAGTTTATTTTTGAAGGGTTTTCCTTGCTGTCGCATCATCCACTCGAAGAGGTTCCAACGTGCAGGGTTATACGTTTTAATATTGAGTACACCATCCTATACATTGAAGAAAAAATTCCTGACAATTTTTGTGTCCAAGAACTTAATATATTTTATTCTTATCTCTTTCTTGAGCTCTTGGAACTTGTTGACTTGAATCTGCATGCAATGGGTGATGCAGAAGGTTGTCCAAGATTCCATTTCATGCCAAGATTTGTGCGGAAACTTGCAGATAATGGGAAAGAAATCTTGTCAATGAATGAAGTATTGAGTTTCCTTTTAAAGAACAGTGGTCCTTTGATTCAGCCTGAAGATCTTGCTCAGCTTCTAGGAATGTCTCAGTACCAGTGGCAGAATTATGCTGATCATCTGAAAGGTATGGTAGTTACAAGTCCAGGCATGAAACCTTGCAGCATTCGAGTGGATCAGTTGGATCGTGACCAAGTCAGTGAAGAAACTATAAATTATCCTGTCATTGTCCACTTTGGCATCCGCCCCCCTCAACTGTCATATGCTGGTAATCCTGAGTATCAGAAAGCATGGAGAGAATATGTCAAGTTTCGACACTTATTAGCTAACATGCCAAAACCATCATTTGAGGACAAAAGACGGCTGGAAGCAAAAGAAAACAGGTTGCAAGAGATGAGAATGACATCCAAAATGAAGAGAGATGTCACCATAGCTGTGTCTTCACAAGGATTTTACCGAACTGGGATCATGTGTGATGTAGTTCAGCATGCCATGTTGCTGCCTGTTTTGGTATGTCACCTACGATTCCATCAGTCTCTTGAAGTGCTAGAAGAACGCATTCTCTACAAATTTCAGACCAGGTTTCTGCTTCAGCTGGCTCTTACTCATCCATCATACAGGGAAAATTTTGGAACTAATCCAGATCATGCCCGGAATTCGCTCACAAACTGTGGTATCCGTCAGCCAGAATATGGAGATCGGCGAATTCATTACATGAACACACGTAAAAGAGGCATTAATACACTTATAAACATTATGTCAAGATTTGGGCACAACCTTGAAACAGAAAGCAAGATAACCCACAACGAACGTTTGGAATTTCTTGGAGATGCAGTGGTTGAATTTTTGACTTCAATCCATCTTTTTCACTTATTCCCCAGCCTGGAGGAAGGTGGATTAGCTACCTACAGGGCAGCTATTGTACAGAATCAGCATCTGGCAGTGTTGGCAGAGAAGCTGGGTTTAGATCAGTTTATGCTTTATGCCCATGGCTCTGATCTTTGTCATGACTTTGAGCTCCGACATGCTATGGCTAACTGCTTTGAGGCTCTAATGGGCGCAATTTTCTTGGACTCCAACATTGAGGAGGCAGACAAAGTGTTGAGCTCCACACTATTTAAAAATGAGGATGTGTTGCACAACATCTGGGTTAATTATCCCCCTCATCCCATTCAAGAACAGGAGCCGCAAGGGGATCGCAAGTGGATTAAGTCTTTCCCAATTCTCACTAAACTTGCCAAGTTTGAAGAATCTATAGGTGTGCAGTTCAATCATATTCGTCTCTTGGCTCGGGCCTTCACTGACCGAAGTATTGGCTTCAACAACCTTACCTTGGGATCTAATCAACGTTTGGAGTTCCTTGGTGATACTGTTCTGCAGCTTGTATCCTCAGAGTATCTCTACCGGTATTTTCCAGAGCATCATGAAGGTCATCTGTCATTACTGCGGTCATCACTAGTAAATAATCGTACTCAGGCCGTTGTCTGTGACGATCTGGGAATGACAACATATGCTATGTACTCACATTTAAAGACAGAACTTAAAACAAAGGATCGTGCAGACTTGCTGGAAGCATTCTTAGGGGCCCTCTATATTGATAGGGGTCTCAAGTATTGCCGTACATTCTGCCAGGTTTGTTTCTTCCCTCGCCTTCATCAGTTCATTATGAATCAGGACTGGAATGACCCCAAAAGCAAGTTACAACAGTGTTGTTTGACTCTTCGTACCATGGATGGTGGCGAGCCCGACATTCCCATTTATAAAGTCATTGAGTGCAAGGGCCCAACAAATACCCGAGTATATACAGTTGCAGTTTACTTTCGTGGTCGACGTCTGGCCAAAGCATCTGGTCATTCCATACAACAGGCTGAAATGAATGCTGCTCGAGAAGCACTTATGAACTCTAAAGAATTATTCCCGCAGCTGGATCACCAACGTAGAGTAATTGAGAAAAGTGTCAAGATTCAAGGTGTAAATAAATCTGAGTCACCATATAATGAGAGAGACTACAATAAAGATAAGGAACGGGAAAGAGAAAGGAATAGCAGAGGACTTCGGAAAGATGATGAAAAACGAGGGGAGAGAGAAAGGCCTAGAGAAAGAGAAAAGTTTCTGGATGATAGAGAAGGGGAGAGAAGCAGAGGTGGAGAAAGAGGTAGGACGGCAAGAGACAAAGACATACCCAGTATAGATCGAGATAGGCAAATAAAAGGATGTGAGAAAGAACGACAATGTGGAGAAAAAGATAGAGCTGGGGATTCTAGACGAAATAAACCAGAAGATGAAGATAGGAGATACAAATCAGAGGTGGATAAAGTCTATTATAAATTTCCATTGAATGAACAGAAGTTCCGAGGACATGTGAAATATGCTTCCAGAGATGGGGTAGAGACAGACAGACATCGAGATAAGTATAGAGGGTATAATAAAAATAGATATAACGAATGTCCTCACACAGAATCGACGCAGAAAAGTGGTCGTATTCCTAGAAGTGATTGTAACAGAAGGCAATCGAGATCAGATTGGTAAGTACAGATGTAGACAGCTTATAAATTAAAAATTATACAGTAGTAAATCATTGGAAATTTGATTTTAACTAGTGATTACTAATCACCTGCATTTATATAGTGAAAAAGTTAGAAATTTTTTTAGACTACAATATTCATTCACCTTGAATAGAATAGCATAAGCTCAAACAATGAAATTTTTATGGATCACATGATGAATTTTAAAACTGGTATTGTAAATTATTATTATAATCAAGGGAGCTGTATAGTCCTTGTGG
>Eriocheir_sinensis ENA|GBUF01011819|GBUF01011819.1 TSA: Eriocheir sinensis comp46984_c1_seq1 transcribed RNA sequence.
AGCAGCAGCAGCAGCAGTGGCAGCGACGACAGTTCAAGCAGTGAGGAGGATGAAGAGAGCGAGATGGACATGATATCAAAGGAACTGGAGAAGAAACGGAGCCACCCTGATCGCCTCCACCCAGAGCTATGGTTCAACGACCCTGGGGAGATGAACGACGGTCCACTCTGCCGGTGTTCACTCAAGGCGCAGCGATCGGGCATTCGACACGGCTACTACGTCGGGGAAGGCAACCTCAAGCCCTGCGACCCCTGGACCAACAACGCGGACTGCCTCCACCACTACCTCATCACCATCTCACCGCCAACAAACTTCCTGATCAAGACCCCCACAGTCATCCTCCACGACAAACACGAGTTCATCTTTGAGGGGTTCTCGCTGTTGTCGCACCACCCCTTGGAAGAGGTTCCGACCTGCAGTGTGATCCGCTTCAACATCGAGTACACAATCCTCTACATCCAGGAGAAAATACCCGACAACTTCTGTATCCAAGAACTCAACTTGCTGTATGATTACCTCTTCCTTGAACTCCTGGAGCTTGTTGACCTGAACCTCAAGGCCATGGGGGACTCCGACGGCTGCCCAAGATTCCACTTCATGCCAAGATTTGTTCGTAAACTTCCAGACAATGGCAAGGAAATTCTGTCCATGAACGAGGTGCTGAGTTCCCTGCTGAAGAATAGCGGCCCCCTGGTGCAGCCCGAGGACCTGGCGCAGCTGCTCAGCATGACACAATACCAATGGCAGAATTATGCTGACCATCTCAAGGGCATGGTGGTGACCTGCCCCGGGATGAAGCCGTGCAGCATCCGTGTTGACCAGTTGGACCGAGACCAGGTCAGCGACGAGACCATCAACTACCCCGTCATCGTCCACTTCGGCATCCGTCCACCCCAGCTCTCCTACGCTGGCAACCCAGAGTATCAGAAAGCATGGCGGGAGTATGTAAAGTTCCGTCACCTCCTCGCCAACATGCCCAAGCCGTCTTTTGATGACAAGAGGCGCCTGGCAGCCAAGGAGAACAGGCTGCAGGAGATGAGGATGACGTCCAAGATGAAGCGAGATGTGACCGTCGCTGTGTCGTCCCAAGGCTTCTACAGGACGGGGATCATGTGCGACGTGGTGCAGCACGCCATGTTGCTCCCGGTGCTGGTGTGCCATCTGCGCTTCCATCAGTCCCTGGAGGTGCTGGAGGAGCGCATCACCTACAAGTTCCAGGCGCGCTTCCTGCTGCAGCTGGCGCTCACTCACCCTTCCTACAGGGAAAACTTTGGCACCAATCCTGACCACGCCCGGAACTCCCTCACCAACTGTGGCATCCGGCAGCCTGAGTACGGGGACCGCCGCATCCACTACATGAACACCCGGAAGAGGGGCATCAACACCCTCATCAACATTATGTCTCGCTTCGGACGCAACTTGGAGACGGAGAGCAAGATAACTCACAATGAACGGCTGGAATTCCTCGGAGACGCTGTGGTGGAGTTTCTGACGTCGATTCACTTGTTCCACCTCTTTCCCAGCCTCGAGGAAGGTGGCCTGGCGACTTACAGGGCGGCCATCGTACAGAACCAGCACTTGGCCGTCTTGGCAGAAAAGCTTGGCCTGGACCAGTTCATGCTGTACGCACATGGCTCAGACCTCTGCCACGACTTTGAGCTCCGGCACGCCATGGCCAACTGCTTTGAGGCGCTGATGGGAGCGATCTTCCTGGACTCTGGGATTGAGGAGGCAGACAAGGTGCTGAGCTCCACCCTGTTCAAGAAGGAGCCAGTGCTGCTCAACATCTGGGTCCACTACCCGCTGCACCCCATACAGGAGCAGGAGCCGGAGGGGGACCGAAAGTGGATCAAGTCCTTCCCCATACTCATGAAACTCTCCAAATTTGAGGACTCCATTGGTGTTGAATTCAAGCACATCCGCCTGCTGGCCCGCGCCTTCACCGACCGCAGCATCGGCTTCAATAACCTCACGCTTGGCTCCAACCAGCGGCTCGAGTTCTTGGGGGACACAGTGCTGCAATTGGTGTCTTCCGAGTACTTGTACCGATACTTTCCAGAGCATCATGAAGGACATCTCTCGCTGCTGAGGTCGTCGCTAGTAAACAACCGGACACAGGCGGTGGTGTGCGATGACCTGGGAATGACCTCGTATGCCATGTACTCCCACCTCAAGACTGAACTCAAGACCAAGGACAGAGCTGACCTGCTGGAGGCGTTTCTCGGGGCGTTGTACATCGACAGGGGCCTGAAATACTGCCAAACCTTCTGCCAAGTGTGTTTCTTCCCACGGCTGCATCAGTTTATCATGAACCAGGACTGGAACGACCCCAAGAGTAAGCTACAGCAGTGCTGCCTCACGCTGCGGACCATGGGTGGCGGAGAACCAGATATACCCATTTACAAGGTCATTGAGTGCAAGGGCCCCACCAACACACGCGTCTACACAGTGGCCGTTTACTTCCGAGGTCAGCGGCTGGCCAAGGCGTCGGGGCATTCCATCCAGCAGGCAGAGATGAATGCTGCCCGGGAGGCACTCATGAACTCCAAAGAGCTGTTCCCGCAATTGGACCACCAGCGTCGAGTTATTGAAAAAAGTGTCAAGATCCAAGGCATCAGCAAGACAAACTTTCGCGTGAGAGGCAAGGGCCGGGGGGTGGGGAGAACATGGAGAGGAAGCTGGAGAGAGGAGGAGAGGCGAGGTGATAGAGACAGACCCAAGGAGAGAGAGAAACAGGATAGCAGAGAGAGCGACAGATGGAGAGATGGAGAGAAGAGGCCAGTGAGAGAGAAACAGCAGAGCACTGATGGCCCCAGGGTGACAAAGTCCTGGGAGAAGGAGAAACCATGGTCAGAAAAGGACTGGGAGAGGAGCCATGCAGACAGAGAGAGACAAGGAGAGTTCAAGAGAGGCAGGACAGACTTTGATGATTTTAAGAGAGGCAGGGCAGGATCAGTTGACTCTAAACAAGGGCGAAGAGATTCAGATGATTCCAGGCGTGGAAGGAACGACTCCGAGGACTCCAGAAGAGGCCGGAGCGAGTTCGAGGAAGACAGAAGACACAGAAACGAAAACGAGAGCAGATCTTTCTCAGGCTCTGAACCACGATCGAGAGGATACTCCAGACACATCTCCAAGGATGTTCCCGACGCAGACAAACACCGTGAGAGACACAGAGAACACCCACGCAGCCGCCTCAGCCCTCCACCACACCGAGATAGTGGTGCAAAAAGTGGACACCATGTGCGGGGGGATTATGACTGAAGAGAAGGGACCAAGTGATAAGGTAACAGCTCTTAGTGAGTGTAGTGACTGGTGATGGCTGTGGCCGCTCCTCAGATTGATTGGTTGACTCGATTCAGGGCAATGAGAGAACACAACCAAAGAGGAGGTGAAGTGCCTGCAATCTCAACTCCATTTCATGTACGAGGGTGTCAGATGGAAGATGTTTGGTCAGCCAGCAGCCTGTATCCTTCCACTGTATTAGGGAATTGTGGGAAGGAGAAGTATTGGTATGGTCCTCCAGAGTGTACCAGTGAATGGGATGAAGGACTGAAGATACTACTGGCCAACACTTGCATTAAGCTGCGTCCACACTTGGCCTTGTGAGCTCCACTCTTCCCCGTGGGGTGTTCCCAGGAGCGGATTTTGGGGTGAGCGAGGGGCAATACCGCTCTGTTCTGGTGATCTAGGCTGGAGGCATTTCAGAGTGTGGGACAACAGTGCACCAGGCAGCAGGTCACCAATAGCTGTTTGCATTCATGGAAAAGAGTATTTTTTTTGGCATTATACAGCACATTTTTCCTCAGCAAATCATAAAATACATTGATGAGCATCCTTGTATAGATCTCAAGGTCAGTGTCACTTTCTTTCTCAAGTTGGGAGAAAAGTTGAGTGAAGCTTCCTCTCCCGCTGCATCTTGAGACCCACCACATCCATCATCACGAACTTCCTTGAACACAACAACTGGACACAGGTCAGCACACCACTGACCTCCTCAAGCAATATCCGTGTCTATGGGAGTTTAGGAACAAGGACTGCAAGAACAAGCATGTAAGAAGTGCAAGTTTGAATGCATTGGCCAAAGAATTAATGAGTACAATGAGTTGTGTCGCGGTACTAGATGATATAATGAAGAAGTTGCATAAGGTGAAGTGGAAGCAGTAAAAGCAACGCAGACCCAGAATTCAGGAGCAGGGACAGAAATGTATACACCCAAGCTCTGGCTGTTGTGTGGCTGCATGCCTCAGTTTTCATAGCATGAACACACCTGTGTGGCAGACACACCACCCACTGTGGAAAAGTGCAGGTGACAAGGCCTAGTGTGGACGGAGCAGGCTTTAGGGAGTTGTATGAAAGGGGAAGTAGAGTGGTATTGTCTTCCAGAGTGAACCAGCAAAAGGAAGACACTGCTGGTTACCCTTGCATGTAGGAAGGTAGACATACTTGTGAAGGGCTCAAAGCTTTTTTTAAAGAGGATCATGAAGAGGGATGAAAGAGTGAGGATGCTGTTCAACTCTTATGCTAGGAAGCTGTAATGGGAGAGTGAATGCTGTTGACTCTTAGTCATAAGAAAGTGAAGTTGGTTTTGTAAAACTGAACTCAAATAGAGTGTCTCAAATGATTCAGCAGCTTTTGTCCGAGTTTTTGATTCCAGAGAATGTAGATACAGCTCCTTAACACCCCCCCCCATACACACACACA
>Farfantepenaeus_aztecus_ ENA|GEUA01062674|GEUA01062674.1 TSA: Farfantepenaeus aztecus comp96331_c4_seq1 transcribed RNA sequence.
AGAATACGTAAAATTTCGGCACTTGCTAGCCAACATGCCCAAGCCGTCATTTGAGGACAAGAGGAGACTGGAGGCCAAAGAGAACCGCTTGCAGGAGATGCGTATGACCTCCAAGATGAAGCGAGATGTGACTGTTGCTGTCTCTGCGCAGGGATTCTACCGCTCTGGGATTATGTGTGATGTTGTCCAGCATGCCATGTTGCTCCCCGTGTTGGTGTGCCACCTGCGCTTCCACTGTTCATTAGAGGTCCTTGAGGAGAGAATCCAGTACAAATTCCGTACGAGATTTCTCCTTCAATTGGCCCTTACTCATCCCTCCTACAGAGAAAACTTTGGCACAAATCCTGATCACGCCCGAAACTCACTCACAAATTGTGGAATACGGCAGCCTGAATATGGGGACAGAAGAATCCATTATATGAATACACGCAAAAGAGGCATAAACACGCTGATAAACATCATGTCTCGTTTTGGACGCAACCTTGAGACGGAAAGCAAAATCACACACAACGAAAGGCTGGAGTTCCTTGGTGATGCTGTGGTCGAATTCTTAACCTCCATTCACTTGTTCCACCTCTTTCCCAGTCTAGAGGAAGGTGGCCTGGCAACATACAGGGCAGCTATTGTCCAGAACCAACATCTAGCAGTGTTAGCAGAGAAGCTTGGGCTGGACCAGTTCATGCTATACGCTCATGGCTCTGATCTGTGTCATGATTTCGAGCTGCGTCATGCAATGGCCAACTGCTTTGAGGCTCTCATGGGAGCCATTTTTCTTGATACCGGAATAGAGGAAGCAGACAGTGTTCTAAGTTCGACCCTGTTTAAAGGTGAGGATTTGTTGCACAGCATCTGGGTCAACTACCCTCCTCACCCAATACAAATGCAAGAGCCACAGGGGGACAGGAAGTGGATTAAATCCTTCCCAATTCTTACCAATTTATCCAAGTTTGAGGAGTCCATCGGTGTGCACTTTAACCACATTCGCCTATTGGCTCGAGCCTTCACTGATCGCAGCATCGGCTTCAACAACCTTACTCTGGGATCAAATCAGCGACTGGAGTTCTTAGGAGACACAGTCCTTCAGTTGGTGGCATCTGAGTACTTATATAAATATTTTCCTGAGCATCATGAAGGCCACCTCTCATTACTCCGTTCATCGCTGGTTAACAACCGGACCCAGGCTGTGGTATGTGATGACTTGGGTATGACAGCATATGCAATGTATTCACACTTGAAGACAGAATTGAAAACAAAAGACCGTGCTGATTTGCTGGAAGCATTTCTTGGGGCCCTCTACATTGATAGGGGTCTAGACTACTGCCGTGCCTTCTGCCAGGTTTGTTTCTTCCCACGACTGCACCAATTCATCATGAACCAGGATTGGAACGATCCCAAGAGCAAATTGCAGCAGTGTTGCTTGACCCTGAGGACTATGGATGGAGGGGAACCGGACATTCCCATTTACAAAGTTATCGAGTGCAAAGGACCCACCAACACGCGTGTGTACACCGTGGCTGTCTATTTCCGAGGACGACGTTTGGCTAAGGCGTCGGGCCATTCGATTCAGCAAGCGGAGATGAATGCAGCTCGAGAGGCTCTCCTCAACTCCAAAGAGCTGTTCCCGCAGCTGGACCACCAACGAAGAGTTATCGAGAAGAGCGTCAAGATCCAGGGCGTTTCGAAACTTGGCTCACCGCACAGGGAAAGAGACCGGGGCAGAGACAAAGACCGTGAAAGGGAGAGGTCCGGACGGGGATACAGAAGAGAGGAGGAAAGACGAGGAGATAAGGAGCGTGGTAGAGAAAGGGAAAAGCAATGGGAGGAGAGGCATAAGGAAGGAGAAAGAAGCAGAGGTGGAGACACTAGAGGCCGAGTGTTTGGGGAGAGGGATCAGCTGGGCGGAGATAGGGAGAGAGACAGTGAGAGAAATAAGGTGAATGAGAGGGACAAATTTAGCAGAGAAAGGGACAGGCTGGGTGGGGAGAGAGACCGACTGACTGGCGAGAGAGACAGGCCACTTGGGGAGAGAGACAGACCTTACAGTGACCGAAGCAGAAGTACCGGAGACCGGAAATACAAGATAATGTTAGAGGAGGACAGGAGGTACAGATCAGAGGCAGAGAAATTACACGACGAAAGGGAACCAGCCGAAGAATCTAAGTTGCGTGCATGTACAAAGAGCATGTCGAGAGAAAATGCCGACTCGGACCGAAACCGAGAGAAGTACAAGGGCTACATGAGAATGCCATCGGCTGAGCACCACCTAAAGCCAACCAGGAATTCAAGGAGCGAGTCGAGTGGGAAACCCTCGCGGTCAGCTTGGTAATTCAGTGATTTCATTTCCAGATATTACATTGTGATCCTCTGAACATTCCTCATCGAACAACAATTTCAGCGATCATGCTTGTTAGGAGTCTACTTACAATGTTGATTTTAATTGTTTAGAAAAAAAATGGATTTGCTAGTCATGAATTAAGACCTCAGGACCGGTAACTTATTATTTTAAAAGCTGAAATGCCTTTTGCTTAAGACAAAGAAATCCCATTATATTCTTGGGTATTGCCAAAGCCTGTAACCAGTGAATTTTGTGATACAGTTGTTCCAAGCGATAAGTGATAGGGTTCTTAAGACGAGTTGTAAATTTAATGTCATATATGACGGTGTTGGGAGTGTATTCTATTCTTATTTGTTACATAAAACTTATGTGAGTATGGCATAATAACTTCAATAGCATTTTTGTTTGTGTTTAAAAGTTTATGCTGAAACTGGTTTTATACTCTTTAATTTTAGATGCATTGTATTTTGAATGTCTTTTTAAGTGTACGTGAATGTGATTTTATAATGAATGTATTATAAATAAATATACATATTTTTAACCCTGTCAGAAGTTAGCTTGGTTGTTTGAAACA
>Homarus_americanus_ ENA|GEBG01011389|GEBG01011389.1 TSA: Homarus americanus DS01-Homarus1_Transcript_8939.contig2 transcribed RNA sequence.
AACAACAAACCTTAGTTGGTGAAGACTCGGTGAAACATGTGAATCATAATTATTCTATTATACACATCATTCCCGGTTCTTTGGTTACAACATAAAGTTCAGTAGCCTAGAGAAACAAGTGATCTTATGAGTTGTGGACCAACATGGTCTGGACCTGAGGGTCCTAGCTGCCCTCAGTGGTCATATCCAGGACCTGGAAATGGTCCTCCACCACAGTGGGGGCTACCACCGCCCTCGGGATGCCCCCCATATCATCCTAATCAAGCACCTCCTCCTGTTGTGAATGTGTCACAGCAGAGTTGGCCTTCTCCTCAAGGCCCCCAACAGCCTTATGGTCCTTCACAAAATTTACCAGAGACCCCACCACTAGACCACTTCCATTTTCCTCCGGTGATTCCTCCAGCTAGCCAATATCCTCAACATGGTCCACCTCAAGGCCCACCACCAACTACTCATTTTAATGTTCCCCCAAGACCATTTGCAGGACCAAATGGACCACCTCCCATACCTGCAAGTGGAACTACTGGACCTCCACCTGTTCCCCAATTTCCTCCACCTGGTCCATCCCCTGGGCCACCCTCATGCCCACCTCCTGGTTCAAGTTATAGTGGTACTTCAGGTTATGGTTGGGGTCCATCACCACCAACAGCTCAGTTACCCCAGTCTGGTGCACCTCCTCCAGGACCACCCAGAGGTGTTGGTCCAGACCTACACCAGCAAGCATGGCCAGGAACAGGCTGGGATGATGACCGAACAGCATCCCACAGATCTATCAATGATGAACATAGCTCTAGATCTGGCTTAGACCGGGGTTTGGCATCATCAATAAGTAATTACAGAGATAGTGGCCGAGTGAGAGAACGTGAACCATCCTCTCGAGGCCAAGAGAGGTCTTCGCTGTCTTCATCAAGGTATGAAGGGGACCGGGGAAGTTTAGAGTCTAGATACAAAGAAGAACGAGGCTATCCTGATGATTACTCTGATGATGGATGGCAGGAGAGAAATAGCAGTCACAGGAAATGCTCAAGGAGCCCTCCAGATTATTCTCCCAGAAGAAGGGATTTAAGGAAATATTCACCCCCTCCAAGAACATCGAAGGACACTCGTGATAGATATGAAGGAGAAAGAGGAAGTTTGGAGTCAAGATTTAAAGAAGAACGTCGCCACTCTGAAAAATATCCTGATAGTGGTTGGCGAGAACGACGTGACACTCACAGGAAGCGCTCTAGGACCCCTCCAGAGTTTTCCTCCAGAAGAGGGGAATCAAGGCAATACTCTCCACCTCGTAGACCTTCAAGAGATTCCCGTGAAAGATATAATCGTGATCGAAGTGAAAAAAATTCAAGGAGTCCAGGAAGACATTCACATTCTTCTTCAAAGACAAGATCTCCTGAGAGAAGAAGATGGCGAGTATCAAGAAGCCCTGATCATCATCGTACCAGGAGTCCTGTCCACATAGAAAGTAGTAAAAAGCGAGAAAAGAGCGTATCTGACACAAAAGAAGAGAAGAACGAGTCGGATCACCTGGATGTCTTAATGGAAGAAGATCCTCAGAAACTGGTTGGGGAAGATGAAGTAGAGGACGAAGAAGTAAAATCAGCCTGGGTACGCTCAGCTCCAGCTGACCTGTACTACCAACGAGATGATAAAAACCCACTAGTGATGCGAGCAACAAAAAAATTAATACAACTGTGTGACTCTGTTGAGGATAAATTGATAAGAAGAGGAGTTCGACTTCGAGAAGAAAAGAAAAAACAAAGAGAAGAAAAGGCACAAAAAGAGCAACAGTCACTTGCTTGCAGCAACATCCAAAGTGATAATAATAGAAATGAAAAAAAAGTACTAGTTGAAACCGAAAAAGAAAATATTGCACAGAACCAAAAAGTTAATAACAGTAAGGAAGAGAATGAAGTGTGTAGAGATAATTGTGGTCAGGATATTGAAGCTATTGTGAATTGTGATGGTGATACAGAAATAAGTTTAGCTAGAGATGGTGAAAATGATGAACAATTCACCAGCCATAAAATTGAACAACAGCAGGATGAGAGCCAGTGTGACATAGCACTCTCAGAAACAGTAAGGAAGTGCACTCATACACATAAAAAGAAGCACAACAAGTTGGATGGTGGTTGTAGTACCTCAGAAAACTGCGATAGTAGTAGCAGCAGTAATGACAGTGACAGTGATAGCGGCTCAAGCAGTGATGAAGATGATGAGAGTGAGATGGACAGAATATCCAAAGAACTTGAAAAGAAACGTAGTCATCCAGATCGTTTACATCCAGAGTTATGGTTCAACGACCCAGGGGAGATGAATGATGGCCCATTGTGCCGGTGCTCCTTAAAGGCTCAGCGGTCAGGAATCCGCCACGGTTATTATGTCGGGGAAGGTAATTTGCCAGTATGTGACCCGTGGACAAACAATGCAGATCGTCTTCACCATTATCTCATCACTATATCCCCACCCACAAACTTTCTGATCAAGACTCCAACTGTGATTGTGCATGATGGCCATGAATTCATTTTTGAGGGTTTCTCCTTGTTGTCACATCACCCACTTGAAGAAGTGCCAACATGTCGGGTTATTCGCTTCAACATCGAATACACTATTTTATATTTGCAAGAGAAAATACCTGACAACTTTTGTATCCAAGAACTTAATATATTCTATTCATACCTTTTTTTAGAACTCCTGGAACTTGTTGACTTAAATCTTCATGCAATGGGTGATGCAGGAGGCTGTCCAAGATTCCATTTTATGCCAAGATTTGTGAGGAAACTTGCAGATAATGGCAAGGAAATTCTGTCAATGAATGAAGTTTTAAGCTTCATGTTAAAGAACAGTGGCCCTCTAATACAGCCTGAAGATCTAGCACAGCTTCTTAGTATGTCTCAGTACCAATGGCAGAACTATGCAGATCATCTTAAAGGTATGGTGGTAACGTGCCCAGGTATGAAGCCATGCAGCATCCGAGTGGATCAATTGGATCGTGACCAAGTCAGTGAAGAAACTATCAATTATCCTGTCATTGTCCATTTTGGTATCCGCCCTCCTCAACTGTCATATGCCGGCAACCCTGAGTACCAGAAGGCATGGAGGGAGTATGTTAAGTTTCGACACCTGTTAGCTAACATGCCAAAACCATCATTTGAGGACAAGAGACGGCTAGAGGCAAAAGAAAATAGGCTGCAAGAGATGCGAATGACCTCAAAGATGAAACGAGATGTGACCATTGCTGTTTCATCTCAAGGGTTTTTCCGAACAGGGATCATGTGTGATGTAGTTCAGCATGCCATGTTGCTCCCTGTTCTTGTGTGTCACTTACGTTTCCATCAGTCCCTGGAAGTGCTAGAAGAGCGCATTCTTTACAAATTTCAGACCAGATTCCTGCTCCAGCTTGCTCTCACTCATCCATCATACAGGGAAAATTTTGGAACTAACCCCGATCATGCCCGGAATTCCCTCACAAACTGTGGTATCCGTCAGCCAGAATATGGAGACAGGCGCATACATTATATGAATACACGGAAGAGAGGAATCAACACTCTCATAAACATCATGTCACGATTTGGCCGTAACCTTGAGACAGAAAGTAAGATCACACATAATGAACGTTTGGAGTTTCTCGGAGATGCTGTGGTTGAATTTTTGACCTCAATTCATCTCTTTCATCTATTTCCTAGCCTCGAGGAAGGTGGTTTGGCTACTTACAGGGCAGCCATTGTCCAAAATCAGCATCTAGCAGTTTTGGCAGAGAAACTTGGTCTGGATCAGTTTATGCTTTATGCTCATGGCTCAGATCTTTGCCATGACTTTGAGCTTCGACATGCTATGGCCAACTGTTTTGAAGCCCTTATGGGTGCTATCTTCCTGGACTCTGGTATAGAGGAAGCTGACAAAGTATTAAGTTCGACACTGTTTAAGAATGAAGATGTGCTGCACAGTATTTGGGTGAATTACCCACCACACCCCATTCAAGAACAGGAGCCACAGGGTGACCGCAAGTGGATTAAGGCTTTCCCAATCCTCACAAAACTTGCCAAGTTTGAGGACTCCATAGGTGTGCAGTTTAACCACATCCGTCTGTTGGCACGTGCTTTTACTGATCGCAGCATTGGCTTCAATAACCTTACCCTGGGATCTAACCAACGGTTGGAGTTCCTTGGTGACACTGTACTGCAGCTAGTATCTTCAGAGTATCTCTACCGATATTTCCCTGAACATCATGAAGGTCATCTTTCGTTGTTGCGGTCATCATTGGTAAACAACCGTACTCAAGCTGTTGTCTGTGATGATTTGGGAATGACAACATATGCAATGTATTCACATCTGAAAACCGAACTCAAAACTAAGGACCGTGCAGACTTACTGGAAGCATTTTTAGGAGCCCTTTACATTGATAGGGGTTTGATGTATTGTCGTACATTCTGTCAAGTTTGCTTTTTTCCCCGCCTTCATCAATTTATTATGAACCAGGACTGGAATGATCCCAAAAGCAAGCTTCAGCAATGTTGCCTCACACTTCGCACTATGGATGGTGGGGAGCCCGATATTCCCATATACAAAGTGATTGAGTGCAAAGGCCCCACTAATACCCGAGTATACACAGTAGCAGTGTATTTCCGTGGGAGACGATTGGCCAAGGCATCTGGGCACTCCATACAGCAGGCTGAGATGAATGCTGCTCGTGAGGCACTTATGAACTCCAAAGAATTGTTCCCACAGTTAGATCACCAACGGAGAGTAATTGAGAAAAGTGTCAAGATTCAAGGTGTAAATAAATCTGATTCTCCACACAGTGAAAGAGATTATAATAAGGACAAGGAACGTGAGAGAGAAAGAAGCGGCAGAGGATCTCGGAAAGAGGATGAAAGGCGAGTAGACAAAGAGAGACTAAGAGAAAGAGACAAACCTTGGGATGATAGAGGAGCAGAAAGGAGCAGAGGTGGGGAGAGAGGTAAGATGTTAAGAGAAAAAGATGTTTCTAGTGTAGATCGAGATAAACAGAGCAAGATGAGTGACAAAGATAGATTATATGGAGAAAAGGACAAAATTGCAGGAGAGAAGGAACGACTGTATGGAGAAAAGGGCAAATCAAATGGAGACAGAGAGAGAGTTGAAGACTCCAGGCGATATAAGTCAGATGGAGATGAAGAAAGAAGATATAAATCAGAGGTTGATAAGTTCCATGATAATAGGTCTCTTGTGAATGACCAGAAGTCAAGAGGAAATTTGAGGTATACATCTAGAGAAGGAACAGACACAGATAGACACAAAGACAGATGTAAAGGATATAATAGAAATCGGTGTAATGAAAATCCTCATGATGAAACTAACTTTAGGTCTGGTCGCAATCCTAGGAATGACTATAGCAGAAAACAGTCAAAGTCGGATTGGTAGGGACAGGCCTATGTAGATCTTGGAATGTTGTAGATTTTAAAGGAAATCAATGAGCCATACATGCAAAAGTTAGACAAGTGCTCAGATAATTGCCACTTGCTTTACCTTTCGAGTGTGAAAATAATTCATAATGAGTAAATTTTTATAAGTGACATGTTGCTGGAATTCAAAACCGAGACCCCTTTGGGTTGATTTTAATTTGCTGATAAAGTATATTTGCCAGAAACTAAATTTTACTCGCTAATTAATTATTTTTAACTTTCTGCCCTTTTCGTGCTCAAGGCAGGGTACCTGCAGATGAGCAGATACGATCACTCCCATTGTAAATGCCTTGGTTAA
>Hyalella_azteca ENA|GEHV01045669|GEHV01045669.1 TSA: Hyalella azteca TR19489:c0_g1_i1 transcribed RNA sequence.
CCTAGTTACCCTGCCATCTATGAGCCAAGCAATTCAGACTTTTCTGGTCACAATGGATCAGCCATCAAAAGCATCTTGGCTAATATGCAGATGCCTGAAGCATCATATGTATCCACAGCATATTGCAGTTATGCATTTCCTACATCATCCAATGCAACTGATGTTGGAGATCAGTTCAATGCATCAAATTTTCCACCTACAGTCCCTCCTCAAGTAGTGTATAATTCACAGAATTGGTCGTCTGGTGATTTTCTTCCTTCACATGTACCACCAAACCCAATGGAGTCTTGTGAGTATGTCCACCAAAGAGACAGTGCTCCCACTTCTTGGTCATCCCAAGATAAACAAAATTACTATCCATGCGAATCACAACATAGGTCTGATTTTCCTTCAAACAATTCCTCATCTTCCAATTTGAGAGACAATTCTGTGTCACAAAGGAAGAGGAAGGTTGATAAATTACATAAAAGCAACACTCGCAGAAGCCTTCACAATACTTCCCCTAAGGGCCATGAGAAAATCTCTCGCGCAACTGCACATAGTAAAACACGCAAATCTCATCATTCTGAAAAGAGTCTGCAAAAACGGTCTCGTCGGAAAACTCCAGTAGAATCCAATTTATCTGATGCAAACGAGGACTACCATCAAGAATGTTTTCCTAAGGGAAGAATTCCACGGGAACAAAGGCACTTATCTGACACCGCAAGGAGCAACGTGCATGGTGCATCAACCAGACGTTCTCACAAGAGTGATAGTACAAGGTCAGATAAATCCGAAGACTTTGTAAGTTACAAAGTTTTGCAAAATTCTCACATTCGCCATCCAAAGAAGCAGGAACATGTTTTTTCTGAATTTCGATGCAATTCTAAAGAAATGGCTGATTCTTCTGGAAGTATGAAACGTGGCCAATCGCCCCCAATGGCTCCAGGGAGTGACTTGGAAAATAGTTCATACAGGAAGAAAAGAACTAGTGATGATATGCATCACGATGCTTTTGAAGGTCGGATTTCAGTCAGAAAACAAAGAGAAAATGATCAAGTGCCATCAACTTTGAGGAATTTGTTAGAACCTCCTAGTAAAAGACATAAGATTAGTGAGACACATTATTCAAGTAAATCCAAAAGGATAAGTACAGGTGCCAAGTATAATCCAAGCCCAACGTTCAGTGAATGTGAATTTGAAAAGGGTGAAAATTTTAATTCTAAATTCCATCGCAAAAAATCAAGTAGACAGGTGTCTTCAGAAAAAGGGAAGAAAACACTTCTTTGTGACCCAATTTCACAGCATGAATCATCTCTAGAAGAATTTCATATTAGAAAAGCAAAAAAAGATAATGCTAGCCCAAGAGAAAATGCCAAACAGATGGGGACTGACAGCCCTGTTGAAAATCTCATGGATGTTCTAGATATCGATCTTTCTGAAGCAGAAACAAATATCCTAGAAAACGATTCAAAGGTTGATGATGATAGCTCCATTCCTAAATGGACACGTTCATCCCCTGCAGACTTGTATTATGTTCAGGATGAGAGTGCGCAATTCACTCGAGCCACGAATCGCGCTAAGAAGATCTGCCAAGAGTTTCAAGTAAAACTGGTGGACAGAGGAAAGAGAGCGCGAGACAAATTTGCCAAAGAATTCAATGTTCAAAACTCGCAATGTTGCCATGATGGCCATAAAATGAAGACTGTCGGGGATCCATCGCCTTGTGCCTCTACTAATAACAAAGCTTCATCAACCTCTACATCGCCAACAACTGATCCACAGACGTCTGGCCAAATTACCGAGAGACGCGATGGGCATAAAAATAGGAAGAACTCGAGTGAAAGCAACACTAGCAGCTCAAGTGATTCTGATGCTAGCAGGCAACGAACTCGTAAGAAAAAAAATAGATCACTGAAAAAAACTGGTCGAGAAAAGCGATCTAATGGCATGTGCTGTGGAAATAAAAGTAGCAGCAGTGACAGTAACTCAGACTCAAGCACAGACTGTGAAGAAAATGAGCACCCTTTTGGTGAACGGTCCCATCTTGAGTTGGAGAGGAAGAGGAATCATCCACTACGTCTGCATCCCGAGCTGTGGCACAATGATCCTGGCGAGATAAACACTGGCCCGCTGTGCTTATGCAAAGCGCGCGCCAAACGCAGTGGCATCAGACACGGTTATTACGTAGGTGAAAGTACCGTGCCAGCTTGTGATCCTTGGACCAACAACGCTGATCGCCTTCATCACTACCGTGTCACCATCGCTCCGGCGACCAACTTCATTATCAAAACTCCAACACACATCAAGTATGATGGACACGAGTACATATTTGAAGGCTTCTCGCTTCTGAGCCACGAGCGTCTAGTAGACGTGCCGGTGTGCCGTGTGATCCGCTTCAATATTCACTACTGTGTTGGACACGAGCCTCAGGAGATGCTCGACAACTTCTGCATCCGAGAACTTGATCTCTTCTACGAATACCTATTCAAAGAAATTCTGGAGCTTGTGGATTTGGACCTACGACCTCGGGGAGATACATCAGGCTGCCCCATGTTTCATCTGTTGCCTCGCTTCGTACGCCAGCTGCCCGACAATGGAACAGAAATTCTTGCCATGACGGAGGTATTGCGTTACTTGTTGCAGTCATCTATCCCTCTTGTTGACAAGAAGAACTTACGCGATGTCATTTCCATGTCGCAGAAGGAGTGGTTGGATTCTGTTGACACTCTCAAAGGTATGATCGTGTGCAACCCTGGGATGA
>Hyas_araneus ENA|HACH01039984|HACH01039984.1 TSA: Hyas araneus, contig c36220_g1_i1
GCAACTTGGAGTACCAGAAGGCGTGGCGAGAGTATGTCAAGTTCAGACACTTACTCGCCAACATGCCCAAGCCTTCCTTTGAGGACAAGAGGCGGCTGGAGGGCAAGGAGAACAGGCTGCAGGAGATGAGGATGACCTCCAAGATGAAGCGGGACGTGACAGTGGCGGTGTCCTCCCAGGGCTTCTACAGGACGGGCATAATGTGTGATGTGGTGCAGCACGCCATGCTGCTGCCGGTGCTGGTCTGCCACCTGCGCTTCCACCAGTCCCTGCAAGTCCTGGAGGAAGGCACCGACTACAAGTTTCAGACCAGGTTTCTTCTCCAGCTGGCCCTCACTCACCCTTCCTATAGGGAAAACTTTGGTACAAATCCGGATCACGCGAGGAACTCCCTCACCAACTGTGGCATCCGGCAGC
>Litopenaeus_vannamei comp43800_c0_seq2 len=5750 path=[5729:0-36 5766:37-47 5777:48-456 6186:457-467 6197:468-1437 7167:1438-1444 7174:1445-1653 7383:1654-1660 7390:1661-1703 7433:1704-1711 7441:1712-2004 7734:2005-2014 7744:2015-3851 9581:3852-4300 10030:4301-5298 11029:5299-5749]
CAAGACGTGAGTCGTCGTGACAAAACCTGCCTTACTAGTATGAAAATTGTGAGGTTATGAGTAGCGGACCATCATGGGCAGGAGGGCCAGCATGCCCCCAGTGGCCGTATGTAGGACCGGGTAATGGTGCACCACCACAATGGGGTGCTTCTGCTGGAGGGATGCACCAGTACCCTCACAACCAGCCACCTCCTGTAAATGCACCACCCCAAAACTGGCCAAATGCTCATGGTCCTCCCCCTATGTATGGAGCACCAAATCAAGGCATGCCTGAAGGTGCTCCCCCAGATCACTATGCAGTAGCTCCTCAGACCTCCATGCCAAACCAGTACAATGTTCCCCAGCACAGTGTACCCCCAGGCCCTCCCTCAGGCACCCCCTCGGGCTTGCCATCCAATGGGCATTTTGGTCCCCCTCCAGTTAGGTCATGTCCTGGACCTGTTGGCATTCCTCAGTGTCCTTCAGTGGGCTCATCTGGACCCCTTTCGCTGACCCAGTTTCCGCCTCCAGGGCCTTCACCTGGCCCACCTCCTGGCCCTGGCTATGTTGGAACCCCCATGTATGGGTGGGGAGTGTCTCCTCCTCCTTCTTCACAAATGGTGCAAACTGGCCAGCCTCCCCCTGGCTCTGCTTGGGGGGGTGTCAATCCAGGGGATGTACATCACCAAACGTGGCACGGGTCTGATTGGGATTCAGAGAGACCTCATAGACCTCACACTGAAGACCTTACAGCTAGGTCGGGTATTGAGAGAAGTGGCGTCCCATCGAGAAATAGCTACAGGGGCAATAGCAGAGGGAGAGACCATGACTCCTCTATCCATGGCCAAGAAAGATCTTCTCAAGTTTCTTCAAGGACAGGGTATGAAGATGATCGTTGTAGTATAGACTCAGGATACAAGGGAAGTAGTAGAAGCTACTCTGATGCTTACTCTAGCAATGGATGGCGTGATAGACACGGCAGGAGGAGGAAAAGATCAAGAAGTCCTTCTGAGTACTCGTCTAGAAGAATTGAGTCAAGAAATCGCACAGAGCCTCGAAGGTGTTCAAGGGATTCTCGTGAAAGATCGCGGTATGACAGTGATCGTAAAGAAAGGTATTCGAGGAGTCCTGGATCTCATTCTCGTTCAAGTTCTCGACCTTTGTCCCCAGAAAGGAAGAGATCACGTCCCTCCTGGAGCCCTGACAGACACAAGTCACGAAGCCCAATCAAAGAGATAGGTGGCAAAAGAAAAAAAAGGAGTGCGGTGGACCTCCCCCCCGAAGAGAAGGAGGAATGTGAATCCCTGCCAACAATACAGGAAGAGGAGAAGTCTAAATCAGTGTCAAAGGAGGAGGAATTAGAGGAAGAAGAGGATGTAAAGGCCGCATGGGTGCGCTCAGCTCCTGCCGATCTTTATTACCAGCGTGATGAGAAGAATCCATTAGTGATGCGTGCAACAAAAAAACTGATGTCACTTTGTGAAGTAGTTGAAGAAAAATTGATAATGAGAGGCACTCGACTACGAGAAGAAAAGAGGAAGGCAAGGGAAAAGAAGGAACAGCAAGAACAACATCAAGCAATAGCCTGCAGAAATGGATGTTTGAGCCTGAAAAAGGACAAAACCAAGGAACAAGAAGGAGAGTCCAAAGAATCACCAGCGGAGAATAATGCACCCGAAAACAGCACCAGCACAAAGGGCAAGGAGTCGGGGGAGGAATGCAATGGCAACTCCACAAAGGAAGCTCAGGAGGATGTGGAGACAGCTAATAATTCCGAGGTTGTTTCTTTGGAGATGGAGATAGTGAAGAACCCCTCTTCAGAAGGCATGCTATGTGAAAGTGTAGGAGTCAAGTGTAAGCACAAACATAAGCACAAACACCGGCATATAAACAAGGAGAACAATGACAGAGATTCAGAAAAGGGTGATAGTAGCAGCAACAGCAGTAGTGATAGTGATAGTGACAATAGCAGTAGTAGTGATGATGATGATGATGACAGCGAGATGGACAGAATCGCTAAGGAGCTTGAGAAGAAACGTAACCATCCTGATCGCTTGCATCCAGAGCTGTGGTTTAATGATCCTGGAGAAATGAATGATGGACCTCTTTGCCGATGCTCCTTGAAGGCCCAGCGCTCTGGCATCCGTCATGGGTATTATGTTGGAGAAGACAGCTTAAAGCCATGTGACCCCTGGACAAATAATGCCGATCATCTTCACCATTATCTCATCACAATATCTCCACCCACTAATTTCTTGATCAAGACTCCTACTGTGATTATGCATGATAGCCATGAGTTTATATTTGAGGGTTTCTCATTGCTATCACACAACCCTCTTGAAGAAGTTCCCACATGCAAGGTCATCCGTTTCAATATTGAGTACACCATCCTCTACCTACAGGAAAAGATCCCTGATAATTTTTGTGTCCGAGAGCTGGACATATTCTATAAATATCTCTTTACCGAACTATTGGAACTTGTAGACTTGAACCTCCATGCCATGGGGGATCCAGATGGCTGTCCGCGATTCCATTTTATGCCAAGATTTGTCAGGAAGTTGGCAGATAATGGCAAGGAGATCCTTTCAATGAATGAAGTGTTAACATACTTGCTCAAGAATAGTGGGCCACTTGTACAACCAGAGGATCTAGCACAACTTTTGAGTATGTCCCAGTATCAGTGGCAGAATTATGCTGATCAGCTAAAAGGGATGGTGGTCACGTGTCCTGGCATGAAGCCCTGCAGCATCCGCGTTGACCAGCTAGACAGAGACCAGGTCAGCGAGGAGACCATCAATTATCCGGTCATTGTCCATTTCGGGATCCGGCCTCCGCAGCTTTCCTATGCCGGGAATCCAGAGTACCAGAAGGCATGGAGGGAATACGTAAAATTTCGGCACCTGCTAGCCAACATGCCCAAGCCGTCATTTGAAGACAAGAGGAGACTAGAGGCCAAGGAGAACCGCTTGCAGGAGATGCGGATGACCTCCAAGATGAAGCGAGATGTGACTGTTGCTGTCTCTGCGCAGGGATTCTACCGATCTGGGATTATGTGTGATGTTGTCCAGCATGCCATGTTGCTCCCTGTGTTGGTGTGTCACCTGCGCTTCCACTGTTCATTAGAGGTCCTCGAGGAGAGAATTCAGTACAAATTCCGCACAAGATTCCTCCTGCAATTGGCTCTTACTCATCCCTCCTACAGAGAAAACTTTGGCACAAATCCTGATCATGCCCGAAACTCACTCACAAATTGTGGAATACGGCAGCCTGAATATGGGGACAGAAGAATCCATTATATGAATACACGCAAAAGAGGCATAAACACGCTGATAAACATCATGTCTCGTTTCGGACGCAACCTTGAGACGGAAAGTAAAATCACACACAACGAACGGCTGGAGTTCCTTGGTGATGCTGTGGTAGAGTTCTTAACCTCCATTCACTTGTTTCACCTCTTTCCCAGTCTAGAGGAAGGTGGCTTGGCAACATACAGGGCAGCTATTGTCCAGAACCAACATCTAGCAGTGTTAGCAGAGAAGCTTGGGCTGGACCAGTTTATGCTATACGCTCATGGGTCAGATCTGTGTCATGATTTCGAGCTGCGTCATGCAATGGCCAACTGCTTTGAGGCTCTCATGGGAGCCATTTTTCTTGATACTGGAATAGAGGAAGCAGACAGTGTTCTAAGTTCAACCCTGTTTAAAGGTGAGGATTTGTTGCACAGCATCTGGGTCAACTACCCCCCTCACCCAATACAAATGCAAGAGCCACAGGGGGACAGGAAGTGGATCAAATCGTTCCCAATCCTTACTAATTTATCCAAGTTTGAGGAGTCCATCGGCGTGCACTTTAACCACATTCGCCTATTGGCTCGAGCCTTCACTGACCGCAGCATTGGCTTCAACAACCTTACTCTGGGATCAAATCAGCGACTGGAGTTCTTAGGAGACACAGTCCTTCAGTTGGTGGCATCTGAGTACTTATATAAATATTTTCCTGAGCATCATGAAGGTCACCTCTCATTGCTCCGTTCATCGCTGGTTAACAACCGCACCCAAGCTGTGGTATGTGATGACTTGGGTATGACAGCATATGCAATGTATTCACACTTGAAGACAGAATTGAAAACAAAAGATCGTGCTGATTTGCTGGAAGCATTTCTTGGGGCCCTCTACATTGATAGGGGTCTAGACTACTGCCGCGCCTTCTGCCAGGTGTGTTTCTTCCCACGGCTGCACCAATTCATCATGAACCAGGATTGGAACGATCCCAAGAGCAAATTGCAGCAGTGTTGCTTGACCCTAAGGACTATGGATGGAGGGGAACCTGACATTCCCATTTACAAAGTTATCGAGTGCAAAGGACCCACCAACACACGTGTGTACACTGTGGCTGTCTATTTCCGAGGACGACGTTTGGCCAAGGCGTCGGGCCATTCGATTCAGCAAGCAGAGATGAATGCAGCTCGAGAGGCTCTACTTAACTCCAAAGAGCTGTTCCCGCAGCTGGACCACCAACGAAGAGTCATCGAGAAGAGCGTCAAGATCCAGGGCGTTTCGAAGCTTAGCTCGCCGCACAGGGAAAGAGACCGGGGCAGAGACAAAGACCGTGAAAGGGAGAGGTCTGGACGGGGATACAGGAGAGAGGAGGAAAGACGAGGAGATAAAGAGCGCGGTAGAGAAAGGGAGAAACAATGGGAGGAGAGACATAAAGAAGGAGAAAGAAGCAGAGGTGGAGACAATAGAGGCCGAGTGTTTGGGGAGAGGGATCAGCTGGGCGGAGATAGGGATAGAGACAGCGAGAGAAATAAGGCGAATGAGAGGGACAAATTTAGCAGAGAAAGGGACAGGCCAGGTGGGGAGAGAGACCGACTGACTGGCGAGAGAGACAGGACATTAGGGGAGAGAGACAGGCCATACAGTGACCGAAGCAGAAGTACCGGAGATCGGAAATATAAGTTAATGTTAGAGGAGGACAGGAGGTACAGATCAGAGGCAGAGAAAATACACGACGAAAGGGAACCAGCTGAAGAATCGAAGTTGCGTGCATGTACGAAGAGCATGTCGAGAGAAAATGCTGACTCGGACCGTAACCGAGAGAAGTATAAGGGCTACATGAGAATGCCATCGACCGAGCACCACCTAAAGCCAACCAGGAATTCGAGGAGCGATTCGAGTGGGAAACCCTCGCGGTCAGCTTGGTAATCCAGTGATTTCATTTCCAGATATTACATTGTGATCCTCTAAACATTCCTCATCGAACAATTTCAGCGATCATGCTTGTTAGGAGTCTACTTACAATGTCAATTTTAATTGTTGAGAAAAATGGATTTGCTAGTCATGAATTAAGACCTCAGGACCGGTAACTTATTATTTTAAAAGCTGAAATGCCTTTTGCTTAAGACAAAGAAATCCCATTATATTCTTGGGTATTGCCAAAGCCTGTAACCAGTGAATTTTGTGATACAGTCTATCCAAGCGATAAGTGATAGAGTTCTTAAGACAAGTTGAACATTTAATGTCATATAAGACGGTGTTGGGAGTGTATTCTATTCTTATTTGTTACATAAAACTTATGTGAGTATGGCATAATAACTTGAATAGCATTTTTGTTTGTGTTTAAAAGTTTATGCTGAAACCGGTTTTTTACTCTTTAATTTTAGATGCATCGTATTTTGAATGTCTTTTAAAGTGTATGTGAATGTGATTTTATAATGAATGTATTATAAATAAACATACATATTTTTAACCCTTTCAGAAATTAGCTTGGTT
>Macrobrachium_nipponense_ ENA|GCVG01000756|GCVG01000756.1 TSA: Macrobrachium nipponense c71081_g4 transcribed RNA sequence.
CTCGTTTCCATTTCATGCCAAGATTCGTACGGAAACTGGCAGATAATGGGAAAGAAATCTTATCCATGAATGAGGTTCTAAATTACGTGCTCAAGAGCAATGTACCCCTCATGCAGCCAGAGGACTTAGCAACTCTTCTTAATATGCCCCAGTACCAGTGGCAGAATTATGCAGATCAACTCAAAGGGATGGTTGTTACGTGCCCGGGAATGAAGCCATGTAGTATTCGTGTAGACCAGTTAGATCGAGATCAAGTCAGTGAGGAGATAATTAATTATCCAGTCATTGTTCATTTTGGAATCAGACCGCCACAACTTTCCTATGCAGGCAACCCAGAGTATCAGAAGGCCTGGAGAGAATATGTAAAATTTAGGCATCTTTTGGCCAATATGCCAAAGCCATCTTTTGAAGACAAAAGGCGATTGGAAGCGAAAGAAAATAAACTTCAGGAAATGCGAATGACATCAAAGATGAAGAGAGATGTAACTGTGGCTGTCTCGGCTCAGGGTTTTTACTGCACAGGAATTATGTGTGATGTTGTTCAGCATGCCATGTTGCTGCCTGTCCTTGTGTGCCATCTGCGCTTTCACCGGTCACTAGAAGTTTTGGAGAAACACATTGGATACAAGTTTCAGAATAGATTTCTCCTCCAGCTGGCACTCACCCACCCTTCATACAGGGAAAATTTTGGCACAAATCCTGACCATGCTCGAAATTCACTGACCAACTGTGGAATCCGACAGCCGGAGTATGGAGATAGACGCATACATTACATGAACACGAGGAAAAGAGGAATAAATACGCTTATAAACATCATGTCCCGGTTTGGAAGAAACTTAGAGACTGAGAGCAAGATAACTCATAATGAAAGGCTGGAATTCTTGGGTGATGCTGTTGTTGAGTTCCTGACCTCAATACATCTGTTCCATCTGTTTCCAAGTCTAGAGGAGGGTGGGTTAGCTACGTACAGAGCGGCAATTGTACAGAATCAACATTTAGCAGTGTTGGCAGAGAAACTAGGATTAGATCAGTTTATGCTGTATGCTCATGGTTCGGACTTATGTCACGACTCTGAACTGAGGCATGCTATGGCCAACTGCTTTGAGGCTCTTATGGGAGCTATTTTCCTGGACAGTGGGATTGAGGAAGCAGACAGTGTTTTAAGCACTACATTGTTCAAGGGTGAAGACCAGTTGTATGGTATTTGGGTCAATTATCCACCCCATCCTTTGCAAGAACAGGAACCACATGGTGATCGCAAGTGGATCAAAGCCTTCCCCATCCTTACCAAATTGGCCAAGTTTGAAGAATCCATAGGTGTAGAGTTCAACCACATCCGTCTATTAGCACGTGCCTTCACTGATCGTAGCATTGGCTTTAACAATCTTACCCTTGGCTCAAACCAACGACTTGAGTTTCTTGGTGACACAGTTCTACAGTTGGTAGCTTCTGAATATCTATACAAGCATTTTCCAGAACATCATGAGGGACATCTATCATTACTTCGTTCATCTTTAGTCAACAATCGAACTCAAGCAGTAGTTTGTGATGATTTGGGGATGACTACCTATGCAATGTACTCTCATTTAAAAATTGAACTGAAGACAAAAGATCGTGCTGACTTGCTGGAAGCATTTCTTGGCGCCCTGTACATTGATAGGGGATTGGATCACTGTCGAATGTTTTGTCAAGTATGCTTCTTCCCACGTCTCCATCATTTCATCATGAATCAAGACTGGAATGATCCAAAGAGCAAATTGCAACAGTGTTGTCTTACACTAAGAACAATGGATGGCGGAGAACCTGATATTCCCATTTACAAAGTAATTGAATGCAAAGGTCCCACAAACACTCGGGTATACACTGTTGCTGTTTATTTCCGTGGACGCCGTCTTGCTAAGGCCTCGGGTCATTCAATTCAGCAGGCAGAAATGAATGCTGCCAGGGATGCCCTAATGAATTCCAAAGATTTATTTCCACAATTGGACCACCAAAGAAGAGTTATTGAAAAGAGTGTAAAGATTCAGGGTGTAAAGCCAGAATCTGCAAGAGGAAGGGAAAGAAGAGATAGAGAAAAGAATGAGTCTAGGTATAGGAGGAATGACAGACGTAAACGTGATAAAGGTAGAAGTCAGGAAGAACGTAGAGACACTGACAGACCAAGAAGTGGAACCAGAGAAGGCAGAGTCAAAGGAAGCAGTGGTCAAGGAGCAAATAAAAATGGTTTACGGGAAGTGCACAGGGAAAGCAAGAGGTGTGGTAGAGAAGACAAACATAATGAAGAAAACACTAGAGTGACTAAAGTTGATGAAAACTTATGAAATTTTCTGTGTGTAGTGTGATAAAAGATTTTAAATTGTGTGGTGTGGTGAAGATTTTAAATCTTTCTAGAATGTGGTGGTCACTAAAACACGGTTAGAACCAACTGGAGAGAGGAACGAAGTTCATCCAGATTGACCCCAGTG
>Meganyctiphanes_norvegica_ ENA|GETT01017564|GETT01017564.1 TSA: Meganyctiphanes norvegica TRINITY_DN102575_c0_g1_i1 transcribed RNA sequence.
CCAAACTGAAGGTAAACAGGAGGTGATGCTCTGTCTCGGCAAGGAAACTGGAAGTTAAATGTCCTCTGTTGTGCTTTTATGAGTCGTTTTTGCTATGAATTCTAATACACCATGGGCTGTGACTCCCACATCTCAGAGCTGGCCTCAACAGTCGCAATATGACCAAACTCATGGGCCTTGTACAGTTCCTCCTCCGGGTCTTCCTCCAGGACAACCTCCAGGACCATCAGCAGGGCATCAATTAGGTCCACCACCCCCTCACAGTTGGAGTGATCCATATTCACAGCAGAACAGTCAGCCACTTGCTCAGACTGTAGCATCATGGGATCCACAACATTATAGAACTCCAACTGGTCCCCCTCCAGTTGTTCCTGCAGGTTCGCATTTAAATTCTTCTTGTCCACCTCAAAGTCAGTTTCCAGGTCCTCCTCCTCCTCATGGCCTCCACACAGGGCCTCCACCTAGTCATCCACCTCCAGTGCCAACACTTGGACCACAACTAGGACTTCCTCCTGGACCTCCACCAGGACCTCCACCTGTGCCTTTGCAAAGTGCGCCATCAGGAATAAATCCAATTCATGGGCACTCTTATATTCCTCAAGGTCCTACATCAGGTTCCCTTCTAGGATCTCCAACATCAGAACCGCTGCCACTAGGATCCTGTCCTGGTGGTCCTCAACCACATTCTCATGGCCCACCAACCGGGCCACCTTTAATGGTATCATACAAAGCACAACCTCATTTTCCTCAAACCGCACAGTGCAATGGAAGTTCTTACCAGGGGCTAGACTCTTCATCTCATGAAGCTGCTGTATTAGAATTTTTATCAAAAGGACGTAATCCATCTACAACTCGACATAGCATATCTCCCCCAAGAGCAAGTAATAGTCATAGGTTGGACAGAGAGAATCGGTCTAGGGAAAGTTGTGAGAGATCTAGTTCTGGGAAAAATGGATACAGAGATGAAGATCATCGCGACTGCAGTAAAATTGAAAGACACAGAGATGGTTGGAACATTAATGAAACTAAAAGGAAGGGTTGTAGAAAGCTGAGAAGTAGTGATTCAAATATTGATAAACATATTCAGAGAAGTTCTAGGCGGGGATCTTTGGATAGAAGTCCAGATAAATCTCCACAGGAGACCAGATCACATGTAGCTAGAGGAAGAAACATTGTCAGTAGAAAAAAGGTTTCTTTAAAAAGTAGGAGAGAATTAGAATCAATGCGAGAAGATGTTATTGGTATCGGGAGAAAAAGACAACGGTCACCATGTTTACCTTTAAAAGAAAATAAAACATCATATAAGAAAACCAAGGATAATTTAGTCAGGAGAAAGAGATTACTTGGAGGTAGAGGAAGGAACATAGATAGTAGAAAAAGAATTGCACCAATAGCTAGGCAGGAATTGGAATCGGTGAGAGAAGATGGTGAAGGTATCAGGAGAAACAGAAATCTGTCACCAGATTTTCCATTAAAAGAAAATCAAAGAACAATTGAGAAAAACAAAGATAGCTTAGTTGAGAGAAGCAGAGATGAAGTTTTGCATTCAAGAGTATTGCCACATGAAAAGTCCATGTCCCATAAAATAACAAAAAACACTGATCGAGAGTTTATAAGTAATTCCACAGCTCAAAATAAAAGTACCACCAGTCCTGTTTATCGCCGATCGCGCAAGGTCAACCGCAACTCTCCACAGCACTCACCCTGTCGGTCACATGAGGTCACCCGCAACTCTCCAGAGCGCTCACCCAGTAGAAGTCTAGTCAGACAGAGCCCAGTCAGACGGAACCATGTCAGACGGGTTCCACTTGAACGTACATCATATTTTGGAAAGAGTTCACACCAACATTGCTCTACCTCAAGAGAGGATAACCACAAAAAAGATATAAATAATCCCAACACAAATTTTGACAAAAGAAAATTAAAGGAAGATTCACCAAAATTTAAGTCACGTGATGATTGCACAGAGAACTCTGAGCATGAGTATGAGGAAGTCAAAACAATATGGCTAAGATCTTCTCCGGGTGACCTCTTCTATCAGAAGCATGATACGAATTCCCATGTAACATATGCAACAGATATGTTAAAAAACTTGTGTCAGTCTATGGATGATAAAATGGTGCAAAGGGGTAAGAAAGTGAGGGAAGAGAAAATTAAGCAGCGAGAACAAGAAAAAATAGAAAATGAAAAGTTACTGGAAAGTAATGTGAATGATAAAGGTTCAGTGATCAATCCCAAAGAATCAAACATTAATGATAAGTTAAATGAGCCTCAAGAACATTCCAATAATTTCAAACAGAACCATTTATGTGATATAGATGTGAATAGTTCAATTACTGATGGTACACAAAAGAATAGCTGTAGTGGAGAAATTGTTAGTATTAGCACAATTGAAAATAAAAATGATACTAAATCCAATGATCCAATATTAACAAGCAGAGAAAGTTCACCTAATGTTTCAAAGAATGAAATGGTTCATAATATTCATCAGTCTGATTCTTCTGAGATGTCTGTAAAACCAAAGATTAGTGAATTAAGCAATGAAGAATGTGAACCTGGAGAAGTCGTTTCAGAAACAGAGAACTCGGTTGCAATAATTCAAAGCTGTAAGAGCAATCATGAACATAGTCACAAGCACATTCATAAGAAAAGACATAAAAGAACGAAAAAATTTGAATATGATACTAGCAGCAGTGACTCAAGTGATAGTGATAGCAACAGCAGCAGCAGCAGTAGTAGTAGTAGTAGTAGTAGTCACAGTGATGAAGAGGAGGATATACAAGCTAAAAGGATGAAGGAATTGGAGCGTCGAAAGAACCATCCTGATAGGCTACATGAAGAGCTTTGGTTTAATGATCCTGGGGAGATGAATGATGGTCCTTTGTGCAGATGCTCTCTTAAAGCTCAGCGTTCAGGGATTCGCCATGGATTCTACCTTGGTGAAAAGAAATTGGAACCTTGTGATCCTTGGAGTAATAATGCGGATCGTCTTCACCACTATCTTGTAACCATATCTCCTCCAACAAATTTTCTGGTGAAAACTCCAACAGTAATCAGTCACATTGGAAATGAGTTCATCTTTGAAGGCTTTTCACTATTATCTCATCATCCTCTAAAGGAAGTTCCAACTTGCAGCGTTATTCGCTTCAATATTGAATATACAATTTTATATATTGAAGAGAAGATACCAGATAACTTTTGCATAAGAGAACTGGATTTATTTTATGATTACCTATTTCTTGAGCTTCTAGAGCTGGTAGATCTGAATTTAAACACCATGGGTGATACAGGTGGCTGTCCACGTTTTCATTTCATGCCAAGATTTGTACGCAACCTTCCTGATAATGGCAAGGAGATTTTGTCTATGAATGAAGTGCTGATGCATATTCTTCGAAACAGTGGTCCCCTTATTCCAGAAGAAGAATTGGCACATTTACTCAAGCTTTCTCAATATCAATGGCAGAACTATGCTGATAATCTTAAAGGCATGGTGGTGACGTGTCCAGGCATGAAACCATGTAGCATTCGTGTTGATCAGCTAGACCGAGACCAGGACAACGATCAAGTCATTAATTATCCTGTTATTGTACATTTTGGGATAAGACCACCACAACTTTCTTATGCTGGTAACCCCGTGTATCAGAAAGCTTGGAGGGAATATGTAAAGTTTCGTCACCTGCTGGCTAACATGCCGAAGCCATCCCCTGAAGACAAATGTAAACTGGCCAATAAGGAGAGTCAACTTCAGGAGATGAGAATGACCTCCAAAATGAAGAGAGATGTTACTGTGGCAGTGTCCTCACATGGCTTTTATCGAACTGGGATTATGTGTGATGTTGTACAGCATGCTATGCTTCTGCCAGTATTAGTATGTCACCTGAGGTTCCACCAATCACTTGATCTACTCACAAAACGGATAGGCTACAAGTTTCATAACAGATATCTACTTCAGCTGGCTCTTACCCATCCTTCTTACAGGGAAAACTTTGGAACAAATCCAGATCATGCTAGAAATTCTCTAACAAATTGCAGCATCAGACAGCCAGAATATGGAGATCGCAGAATTCATTATATGCACACTAGAAAAAGAGGTATTAATACTTTGATCAACATCATGTCTCGTTTTGGTGCTCGTCAGGAGACAGAGAGCAAAATTACCCATAATGAGCGACTAGAATTCCTTGGAGATGCCGTTGTGGAATTCCTTTCATCCATTCACCTCTTTCATCTGTTTCCCAACTTGGAGGAGGGAGGATTGGCTACATATAGGGCTGCCATTGTCCAAAATCAGCACTTGGCTGTGTTAGCTGAGAAACTTGGCCTAGACGAGTTTATGCTTTATGCACATGGCTCTGACCTCTGCCACGACTTTGAGCTCCGTCATGCAATGGCGAACTGTTTCGAAGCACTGATGGGGGCCATATTTCTTGATGCAGGAATTGAGGAGGCAGATAAGGTTTTTAGTGCAACCTTGTTCTTGGGGGAAGAACTTGAACATGATATATGGGTCAACTATCCACCACACCCTTTACAGGAGCAGGAACCAAATGGTGATAGAAAATGGATGGAACATTTTCCCATCCTCAAGAAACTGGCTAATTATGAAGGATCTATTGGTGTTGAGTTTCGACATATACGTCTATTAGCACGAGTATTCACAGATCGCAGCATTGGACCAAATAATTTAACTCTGGGTTCAAATCAACGGTTGGAGTTTCTAGGAGACACAGTATTACAACTAGTAGCCTCAGAATACTTGTATAAGTTTTTCCCAGAACATCATGAAGGGCATCTGTCTTTGTTGCGCTCTTCTCTAGTCAACAACCGAACCCAAGCAGTGGTTTGTGATGATCTGGACATGACCAAATATGCAATTTACTCTGAACTCAAAAGCGAACTCAAGACTAAAGATCGAGCAGATTTGCTTGAAGCTTTCCTTGGTGCTCTTTATATTGATAGAGGATTAGATTATTGCAAAGTCTTCTGTGAAGTATGCTTCTTCCCTCGTCTTCACCAATTCATCATGAACCAGGACTGGAATGATCCCAAAAGCAAGTTGCAGCAGTGTTGTCTTACACTGCGAACCATGGATGGTGGTGAACCTGACATTCCTATATACAAAGTTATTGAGTGTAAAGGCCCCACCAATACCAGGGTCTATACTGTGGCTGTTTACTTCCGCAATAAAAGGCTAGCTAAAGCTTCGGGACATTCTATACAAACAGCGGAGATGAATGCAGCTAAAGAAGCTTTAAGTAACTCAAAAGATTTGTTCCCACAGCTGGACCATCAAAGACGAGTTATTGAAAAAAGTGTAAAAATACAGGTAGGAGCTCATGCACATTCCCTGCATGCTGATACCCAAAATAATAATGATCTCAAAAGGAGGGAACAGGATAAAGACAGAGAAAAGATTAAGGAAAAAGTTAGAAGAGAAGGTGATATATCTGAAAGAGCAGAACATTTTCGAGAGGAAGAAAAAAGAAAAAGAGGTAGTAGTAAACCAAAAATTTCTGAGATAAGAAGTGACATTGTCAGGGACTCTAGGAATAGAATGCGGAATAATGATAAAATTGAAGGTGAAGAAAATAGAAATAGACATAGTAAATTTAAAAATTCAAAAACAAGTGAACCAACAAGTGATATTAACAGAGACAATATAATGAGGGATAATGATAATGATAGTGATATATCTAAAAGAGAAGAATACATTCTAGATGAATCAAGAAGAAATATACATAGTAATTCCAAATACTCAGAGACAAGAAACAATATTCAAAGTGACTCAGGAAATAGAATGATGGAAAATGATAAAAGTGATAGTGATTTATCTGAAAGAGCAGAATATACCCAAGAAGAAAAAAATAAAAAACATAAAAGTACTTGCAAATATTCAAAAACAAGGAGTGAAATTCATGTGGAGTCTAGAAATACTATGAGGGATAATAACAAAAGTGATAGATATGGAAGTGGAAATGAAAAGCTTAAACAAAATTCAAGATATATAGGAGATTCCAAATACAGAAAAGAAATATGTGCTAATGGAACCCTAAGAAAAGACTCAAAATTAAAAAGTAATGAAAATTCAAGATTTAGAAACACGGATACACGGAGAGATAATTATTTAAATGCTGAGCGTTCAAAGGATTCTTCAAAGTATAATGATAAATCGAACATCCCATTTTTACATAAGGAAAAGTCCAGTTATGTTAAGAAGCAAACTAGAGATTCAAGTAAACCAGAATTATATTTATGGTCAGGAAAAAATGATAATGAAAAGGGTAATAATTACTCTGATGGAAAAAACTTAAAAACACAAAGATACAGTGACTTCACCTAAAAAATGCCAAAATTTATGTATAATGATTGATAATTAATATTGTCTGTTTTTTTTTGGTTTATTCGATATCCTTTGAGGAATAAGCATTGTGTTAAGAGCTTAAATATTTGAGCTTGTATTTTAATATTAAAATATAAAATAAATAAAATTGTAAATGCAGATTTTATTGAATGTGCTATAAAGAATAGGGATAGTCTCC
>Pacifastacus_leniusculus_ ENA|GBYW01057694|GBYW01057694.1 TSA: Pacifastacus leniusculus comp57164_c0_seq1 transcribed RNA sequence.
GTCGGAGCTGGGTATAGGGGAAAACCATCATTTGAGGACAAAAGAAGACTAGAAGCAAAAGAAAACAGATTACAAGAGATGCGAATGACATCCAAAATGAAGAGAGATGTGACCATTGCTGTCTCTTCTCAAGGGTTTTACCGAACAGGAATAATGTGTGATGTAGTTCAGCATGCGATGTTGCTACCTGTTTTGGTATGTCACTTGCGATTCCATCAGTCTCTTGAAGTGCTGGAAGAACGCATTCTCTACAAATTTCAGACCAGGTTCC
>Parhyale_hawaiensis phaw_30_tra_m.015433
GTAGTAGTAGTAGTAGCAGCAGCAACAGCAGCAGTAGCAACAGCAGCAGTAGCGATAGTGATAGTGATGGTCTTGTAAAGGCAAAACTGGCAAAGAAGATACGCAGAAAATGTCAAAAGAAAAAACCATGTCGTGATAAGATCCGCAGCAAGCAAGGCTGCTGTGGCAAAAATGATGCCAGCTGCAGCGACTCGGACACAAGTTCAGATGAAGAATTAGTCGAACAAATCGGTGAGCGGTCCAACAGAGAGCTTGAGAGAAAACGAAGTCATCCTTTACGATTACATCCTGAGCTCTGGCACAATGAGACTGGAATGATCAATACTGGCCCGCTGTGTTTGTGTAAGGCTAGGGCCAAGCGCAGTGGCATCAGGCATGGCTACTATGTTGGAGAAGATTCCATTCCTGCTTGTGATCCTTGGAGCAACAATGGCGATCGTCTCCATCATTACCGAGTCACTATAGCTCCAGCTACTAACTTCATTGTGAAGACTCCTACTCTCATTGAGCACGATGGGCACGAGTTTATCTTTGAGGGCTTCTCACTCTTGAGTCATGAACCTCTGCTTGACGTGCCGTTGTCCCGGGTTATCCGATTCAACATCCATTACTGGGTTGGTTATGAGCCTGATGATATGCTGGATAACTTCTGCATCAAGGAGCTGGATCTCTTCTTCGAGTATTTATTTCATGAAGTACTAGAACTTGTTGACCTGGACCTGCATCCTCGTGAAGACTCCAGCGGCTGCCCTTCCTTCCACATCATGCCGCGCTTTGTACGGCAACTCCCAGAAAATGGCAAGGAGGTGTTAGCAATGTCTGAAGTACTGCAGTACCTGCTAAAGTCCTCCATACCTGTTGTGGACGAGCGCTACCTGCAAGACGTCATCGACATGCCTCAGGAAAGTTGGCTCGACTACGTGGATGCTGTCAAGGGTATGGTTGTGACCAACCCTGGCATGAAGCCTTGCTCTCTCAGAGTAGACCAACTGGACCGAGACCCTCTCATTGCTGCCCTCAAGCGCCGCAAAGATCTATCCCGTGATTCAGATCATCGCGCTCAACGGACGTCAAGAGTTGGTAACTCCTGCCAGCCCCCTAAGGCAAAAAATCGTGGTGTCTCTACTAGCTCTCACAGAGAATCACGGGATCCTGCTAGCAGAAACAGAGACAATCGAGCTCGATCTCCTGTGGAGTCAAGGGAGGGAAGTCGATCAAGGCTTGGAGATTCAGTTCTAACTTGCAGCACAAATCAGAGTACCAGTAAATCTCCATTGCCTGAACGCAGAGATCATCATGATCGACGTAGTTCAAGACTCGGTGATCCAGCACGTGTCCACGAAGCATATCGTAGTAGATCTCCTCTACATCTTCGTGATCAGAGTAGCTCGAGGCCTGGTGAATCTGTACGCATCCATGATACGAATCATAAAGAATCTCTTCATAATCGGGATCGTAGCAGCTCACGACCTGGTGAATCTGTTCGTACTCGCGACCTAAATCGTAGTAGATCTCCTCTACAGTCGCGTGATCGCAGTAGGTCTGGACTTGGTGACTTTCGTAACCGTCCAGCAAGTCGTCAGTCTGATGTCGAGTTCCGTGATCGAGCTCCAAGTAAAGGCTCTCATAACCTACCACAGACTGAGGGATCTGGTAGCCAAGGGAAGGCTTACTCAAAAAGTGGAACTCCTAACAGCTCACCGCTCAACAGAACGTCCAGTGAACAAGTCACATTGGAAAAGTCAGACAGCTCTGCTTCCAGTGAAGCTCAACTGTCTGATTTTCCTATCATTGTTCACTTTGCAATTCGTCCATCTCGTCTGTCCTACGCTGGCAATCCCGAATACCAAAAAGTATGGCGCGAGTACGTGAAGCTGCGGCACCTCGTAACGAACATGCCCCGCCCGTCCCCTGACATCAAAGCTCGCCTGATGGCACAAGACTCCAAGCTGCGGGCCATGCGTATCAGTTCTGACAAGAGGAGAGATGTGACCGTTGCCGTGTCTGCCAAGGGCTTCATCAGAACGGGCATCATGTGTGATATTGTGCAGCACGCGCTGCTTTTGCCCGTTCTTATCTGCCATCTGCGATTTCACAGATCAGTTTTGGTGCTGCAACAGGATATCAGTTACACTTTCAAAGATAAATACCTTCTGCAGCTGGCTCTCACTCACCCATCTTTCCGAGAGAACTTCGGCACTAACCCTGATCATGTACGGAACTCGCTCACAAACTGTGGTATCAGGCAACCCGAGTATGGCGATCGTCGTATTCTACACATGAACACCCGCAAACGAGGCATCAACACGCTTATCAATATCATGGCTCGTTTTGGCATGAAGGACGAAACGAACAGCCAAATTATGCACTACGAGAGACTGGAATTTCTGGGAGATGCTGTGGTGGAGTTTCTCACCTCCATTCATTTGTACCACATATTTCCAGAAATGGAAGAAGGTGGTTTGGCTACATACCGAGCCGCCCTTGTCCAGAACCAGCACCTTGCTGTTCTGGCAGAACGCCTCAATTTGGACAAGTTCTTGTTATACGCCCACGGTTCTGATTTGTGTCACGACTCTGAACTGCGTCATGCTATGGCCAACTGCTTTGAAGCGCTCATGGCTGCCATCTTCCTTGACTCCAACATTGGCGAGGTGGACGTCGTTTTGACGCGAACGCTGTTCAAAGACGAGCCCATCCTCCAGGATATCTGGCACAACTATGCTCCGCATCCTCTTCAAGCACAGGAGCCCCAGGGAGACAGGAAGTGGATTGAAAAATACCCCTTCCTGCAGAGACTCACGGAGTTCGAAGATAGCATTGGCATCAGATTTCGTCACATAAGGATTCTGGCGCGGTCTCTAACAGACCGCAGTGCTGGCAGTAACCATCTTACGCTCGGGTCCAACCAGCGGCTCGAGTTTCTTGGTGATACCGTGCTGCAGCTCATCTGTTCAGAGTTCCTCTACAAGCATTTCCCTGACCATCACGAAGGCCATCTCTCGCTGCTGCGCTCATCGCTGGTAAACAATAAAACCCAGGCCGTGGTGTGCGATGACTTGAACCTCGCCAAATACGCCTTCTTCCGCAAGGCCGACGTCACGTCTAATCAGAAACGTCGAGCTGACCTTTTAGAGGCCCTTGTTGGCGCCATCTACATTGATAGAGGTTTGCTGTATTGCCGACGGTTTTGTGACGTGTGCCTCTTCCCGCGGCTGCATCAGTTCATTATGAACCAAGACTGGAATGATCCGAAGAGCAAACTTCAGCAGTGCTGCCTTACCATACGTAACATGGACGCCTCCGAACCTGAAATTCCCGAATATAAGGTTATCATGAGTCAAGGTCCCACCAATACACGAGTGTATACCGTGGCTGTCTACTTCCGTAACAAACGCCTCGCTATTGGCAAGGGCCAGTCCATTCAGGATGCTGAAATGAAGGCCGCTGAGGAAGCGTTACAAAAGTGCCAAGGTGTGTTCCCCCAGCTGAAACGTCAAAAGAAGATCATGGAAAAAAGTCTCCAGATTCAGCAGGAGGCACAAAGTCAGGACGTCTCTTGCTATGACAATCTACTGCCTGCTGCCTTTGCCCAAGTTACGGATCAGGCGACGCGTCGTGATCTATACGATGGAGATCACTCTGCTACTGACGCCTTCCGGGATCACGACAGAGATGAAGCTGCTGGTCAGCCTGAAGCAAGCACCCCAGTTGATGGCCAAGAATGCCATCTTGATGATGGTGTTGAAGAGAAACAGAAAAATGATGACATTTTTTCCGAATCCATGCATGATGAAACACAAGGTGAACTTGCCAGACCTGTTCCTGCACTCTCCGATAGTGTTGAACAAAGTAGCTCATCTGTTGAGCCTGGTGGTGGAGCTACTAAGAAATCTGACTCACAAGCAAGTAGACGACTCAAGATGAAAAAGAAGGTCCAGGCTCTGATTGCAGCAGCTCAAGCAAAAGAGCAACGAGAGCCAGACCTAGACTCCCAATCAGATCGTGTATCTGATCAGTGCTCTACATCCTTGGGCGATGTAGCTAGCAAATCTACCGTTGGCCCTCAAATGCTCGAATACGATCCCGAAGCATCTGGATTTGCAACGGCTGAGGATTTATCTGAAGATTCAACAAGTGCTACGTCCCTCGGTGACGGTACTAGTGCTGGCGCTGATAGCGCTGCTGTTGCAGTTGATACTGGTGACGTTGTTGGTGCCAGCATCGGTAACGTTGCCCTGACAGGGGACTCTCCATCTGCTGTCCTGTGTCAAGTCATAGACGGTACAATTCCCTCATTTACCGACTCTGTGGGGCCTGCGAATTCAGAGGACACATCAGTAGAAAGCTGTGCCTCCATTGATAGCCTTATTGTAAGTCTAGGGTCCGAGAACTCCGGAAATGCTGCAGATGTAATTATTTCAGAGACCAGTATAGAGCATTCGGGTATTGTTGGGAATGATACTCAGGGTGATTTTAGTTACAGTGCATCAGCTAATTTGGAGATTGGACATGTATCACTTGCCAATGCTAGTGTCTCTGTTGCCTCAGCCTCCTCCAGCCCCATTAATGCGGACCTTCCCGTGGCCGTTGCCGCAGAGCAGTCTGTTACGGACATCGTTGCAACGCAGGCGCAGCGTGACATTTCGGGGACGTCCAAGGCACAGCTTCTTCAAATTGCGGCCGTATTACAAGTCATGGTAAACGATGCCGAGGCATTAGGGTCACAGAATTTTTCCTGGGCAGATCAGCCCAGCGCATCTGAGCAACCAGTTGTACCCAGTCCTTTCACTTCCAGAGTGCCTTTCCTTGATGACGAAAAACAACAACTAGATCTTGATAGTGGTGCGACTGCGCCAGATCCCTGTGAAAGCAACGTTGCGTCTGACCCTTCAGATGGTGAAGCTGCATTCCGCTCCACTGGCGAGGCAGCTCTGCAATATCAGACTGTCGGGGAAGCTGTGACTAGCTTCATGGATAAGGAAGTCTCTCTGCTCTACGGTGAGAAGGCTGCTCCAGCTCCAGTCAGGTTTGCAGATGCTGCTCCAGTTCTCAGCATTGCTGCAGAGGAAACTGCTCTAGCTCTCAGTATTGCTGCAGAGGAAGCTGCTCCAGCTCTCGGCATTGCTGCAGAGGAGGCTGCTCCAGCTCTTAGCATTGCTGCAGAGGAGGCTGCTCCAGCTCTTAGCATTGCTGCAGAGGAGGCTGCTCCAGCTCTTAGCATTGCTGCAGAGGAGGCTGCTCCAGCTCTTA
>Penaeus_monodon ENA|GEME01078413|GEME01078413.1 TSA: Penaeus monodon WSV_Locus_13510_Tr_1/1_Len_607 transcribed RNA sequence.
AGAGAAGCTTGGACTGGACCAGTTCATGCTGTACGCTCATGGCTCTGATCTGTGTCATGATTTCGAGCTGCGTCATGCAATGGCCAACTGCTTTGAAGCTCTCATGGGAGCCATTTTTCTTGATACTGGAATAGAGGAAGCAGACAGTGTTCTAAGTTCGACCCTGTTTAAAGGTGAGGATTTGTTGCACAACATCTGGGTCAACTATCCCCCTCACCCAATACAAATGCAAGAGCCGCAGGGGGACCGAAAGTGGATCAAATCCTTCCCAATCCTTACTAATTTATCCAAGTTTGAGGAGTCCATTGGTGTGCACTTCAACCACATCCGCCTGTTGGCTCGAGCCTTCACTGACCGCAGCATCGGCTTCAACAACCTTACTCTAGGATCAAATCAGCGTCTGGAGTTTTTGGGAGACACAGTCCTCCAGTTGGTGGCGTCTGAGTACTTATATAAATATTTTCCCGAACATCATGAAGGCCACCTCTCATTACTCCGTTCATCTCTGGTAAACAACCGGACCCAGGCTGTGGTATGTGATGACTTGGGGATGACAGCATATGCAATGTATTCACACTTGAAGACAGAGTTGAAAACAAAGGATCGT
>Proasellus_arthrodilus_ ENA|HAEQ01081456|HAEQ01081456.1 TSA: Proasellus arthrodilus, contig comp482754_c0_seq1
CTCGACTTGTTTTATGATTATCTTTTTAAAGAAATTTTAGAATTGGTTGATCTAAATTTTAAAGCCATAGGTGACGAAACTGGTTGCCCTAGATTCCACTTGTTGCCAAGATTTGTGAGGAAGTTGCCAGACTCTGGTAAGGAAGTGTTATCTATGAATGAAGTTCTAAGTTATCTTTTGAAAAGTAGTGTTCCATTAGTCAAAGAAGATGAACTTTCGAAGCTTCTTAGTTATTCAGAACGAGATTGGCTGAACTATACTGATCAAGTTAAAGGTATGATTGTTACATATCCTGGTAAGAAACCATGCAGTATTAGAGTTGATCAACTAGATAGAGAACAGCTTAATGACAATACAATTAACTTCCCTATTATTGTTCACTTTGGAATACGACCTCCTCAGTTATCATATGCTGGAAATCCTATGTAAGTAATATTGTTGATTATTTATGCATTTAAATTAATACTTTAT
>Proasellus_assaforensis ENA|HAEP01088676|HAEP01088676.1 TSA: Proasellus assaforensis, contig comp1081487_c0_seq1
AATTGCTTCAGAATATTTGTACAAGTATTTCCCTGAACATCATGAAGGCCATTTATCTTTGCTTCGATCATCTTTGGTCAATAACCGGACGCAAGCTGTGGTTTGCAATGATCTCAATATGACAGAGTTTGCAATTTATTCAAAGCTGAAAACTGATCTGAAAACCAAAGATAGGGCAGACTTGTTGGAAGCATTTATGGGGGCTCTATATATTGATCAGGGATTAGATCATTGTCGGAAGTTTTGTGACGTAACTTTCTTCCCTCGTCTTCAACAATTTATTGTAAACCAGGAGTGGAATGACCCAAAGAGCAAATTACAACAGTGTTGTCTCACTTTACGATCAATGGCTGGTGGTGAACCTGATATTCCAGTGTACAAGGTGATTGAATGTAAAGGTCCTACCAACACAAGAGTGTATACAGTGGCTGTATACTTTAGAAACA
>Proasellus_beticus_ ENA|HAFL01087497|HAFL01087497.1 TSA: Proasellus beticus, contig comp98967_c0_seq1
TATCTATTAATAACACAAATAGGCTACCTATGAATTTGTTTTATAATGCAGCTTATATATAGTTCTTTTGGTTTATCATTTCAATTTTCCGAGATGGAGTGACTGTTGATAGGCTACATTGAAAAAATATGATGAAGTTAAAAATATTGTTACTTATTTCTACTTACCAATAGATATCAATTGTAACATAGCTATCGAAGTAGTAAATAAAAGTTACGATGTGGAATAGTCATTCAAATTCAAATAGTTATAATCATTCTGATACTCCTTCATATCCTGGAGATTCAAATTCGTATACTCCAAATTCATATGATTTTATAAGAAGCGATTCTGGATCCTATAATGTGCCTCCTGTATATTCAACAGATCGTTATTATAGCAACAATACTTTTCCAGTTGATCAAAATGATTTTAGAAATAATTTTATGCCTTCTACGCCAATTAGCAATTCAGAAACTTACTCAAATAATCCAAATTTTGATTCTAATGCCTATCAATTTCCAACTCCACCGTCAGCGCATTATCCAAATGGAAATGACCCCATCAATTTTAACCAATTGCAAAACCCAATTGGTCATTCAACAGTACCTCAGCACATTTTAGAGCCAACAAATACTTTTTATAAAATGCAAAACTTATATTCTGATGATTTATCTCAGAATCATGTAGGACCAGTTTCATCAAATTCTGGTTATAATAGATCTGATGCCTCTCAGAGTTATAAGTCTAGTTTACCTCTACATTTTCATCGTAATTCAGATGTTCACCATTATCCTCACATGGAAAAATCTAATTATTCTAAGACACTAGATTATTCAAAATATGAAAAGAAGAAGTATTGTTCATCAAACAACTTAATTGTAATTAATGCAAGTACAGATAATAATAGTAAATGTGAAAGTCAAAGTACTAAGCTATTTCCTGAGTTTTCATCGGTAGATACTTCCAATTGTCTTGATAAGGCAGAAAATATTAGACCCGTACCATCAAATTTATCTGTAGTAACTTGCAAAAAAGATGATCCAGTTCATTGCAGAGAAACTTTGTATAGTCCTACAAAGATAATGCCTTCACAGTCAAATGTACCTAGTTATCAAAGTCTTATAACATCTGTTGGCTCATCTTCAGAAACTACCTCCAAATGCATTAATTCTAATGTGCCTGAAAAGTTTGAACTCACTTTGCCAGAATCTATGTCTAACAGTAATACTTGTTTAGGAAAAGAAATTAAAAATGTTCAGAAATCTGAACCAAACCAAATGCATAATAAAGGGGAAAGGCAATTCATTGCTGGTGAAATAGAAATGACACATTCAACATTACCTGAGCTTTCAATAGCTTCTACTAAGGATTCTGATAATTTGGGGAAAGACAATTCCCGAAAGTGTTCAGGGACATCATTGCCATCAGTAATTACTGCAAAATATGAAGGTCTTCTGGAAAATGCAGTAACTTCATCAATTTCTACTTCTCAAAATTTTAATGAAGAGCTTTTTAACACAAGATTAAGTTCTTTAGAAGCAAATATGATAAATTCCAATGACAAAAATTTTTTTAATTCAAAAACTGATGAAATTATTAATCCTTTAGAATTTGCATCTAATGCTACCAACACAAGCTTCAAACAGGGCCAAGGAACTATACAGAGTAATACTAAAGAACCTTGTCCTGCTTCAAAACATTTAGAGGAGAAAACTTGTAAAAGGAATAACCCTACACCTATTCCATCTATGTCTAATCCTTCAAAGAATTCTTCTAATTACATTGAAGATGTTCCTTTAAGTTGGAATTGTAATGCAAGACCAGTATCATCTGTTAACTTACATAATTCCGAACAGCACTTAGGCCTGAGTGAGTTTAGGCCCAATAATAATTATAATCTTGAATATGGATCTAGCCCTATTCAATGGCCCCTTAATGACATTGCCATTAGTAAAAGTTCTAGTGCTTCAGCTTTCAACAAAATTGAGAACTTTGGTACAGATAGATCAGCATCTTTAATGAACGACCAATTAGGTTATAACCTAACTCAAAAGGATTTTAGTACCCAAATCAGTTATTGTTCTTCAGGGAATGATAATAAGAATCTTATTTCAGAGGAATTAAATTTCATTTCCAAAAACAATAGAATTTTAAATGAACAGTATCTCAAGGCAAAGAATTCAAGATCTAATAAAAGAAATTCGTGTGAGAATGATCGGAGAAATTCAGTAGAAAATTCAAAATATTCATCTGCAAAAAGTTTGAGTAAAAGGAAATTAACTAATGGGTTCAAAGAACCTCTTCAGCATCAAAGATGTAAAGGTAGCATTTCTCCTTCAAGAGAAAGACGTTCTAAACTCGCATCTCACAGCAGTCAAGACATTACTTTTAAACAGTTCAAAAATGTTCCTGAAAATGATTTTAAATCTTCAGGTCAGATCACTAAGGGAATAAAAAGGAAAACAAGAAGCCCCACAACTTCTAGAACTGACAAAAAATATCCCGCTATTAATGATGATATTTTGAATATTGATAACGATAAATTTAAAATGAAATTGGGAAGTAAGGACAAGAAAATTGTTAAAAATAATGCCTCAAAAAAACTAGATGATTCTCCTTTACGAAGTATTGGAAATGCCTCTTCTCAACAAAGTAACCAAAGAAAGCAAACTGAAGAAGTCAGTGAGGTTAATGATTATGATTCTGAGGCAACTCCCTGGATTAGGTCCTCACCTGCTGATTTGTATTACCAACGTGATTCTAAAAATCCAGCAGTTATAACAGCAACTAATAAACTTCAGCAGCTATGTGAAAAATTTGAGACTAGACTTGTTCAGAGATCGCAAAGGGCTAGAGAAAAAGTCATTAAAGAAAGAGAAGAGAAAAATGTTTTGGACAAAGCTTTGTTAAACCAAAAGGACACATCTACTGGCACTACCTGCATTGAAGATTCAGAAAAATCTTCCACGAGCAATCAGGATCCTATTACCCCAAAAAATGATTCAGATATTAAAAACTGTAAATCTGAAAACGTTCCTTTGAAATGTTGTTCTTCCAATAAAGCTTCAAATAAAAAAATTATTAAATCTAAAAAAAGTGATAGATCTTGCGTTAAATCTTTAAAATCATCTGCATCGAAATGCAAATCAAAATGTGGGAAATTAAATTCTAAATCAAAGAACGGGCAGAAAAAAACTAGTAAAAAAGCACAAAAATGTTTACTATCGGACTGTTCCAGTAGCGAGTCTGAAGACTTGAATCATGATAGTTCTAGTTGCAGTAGTAGTAGCGCAAGCGAAGATGACGAATGGGGATCGAAAGGATTAGAAGAAATGGAAAAGAAGAAGAAACATCCTGATAGAATGCATGAAGAACTTTGGTATAATGATCCCGGAGAGATGAATGATTATCCATTATGTCGATGTTCATTGAAAGCACGCCGTTCTGGAATCAAGCATGGATACTATGTTGGGGAAGAGCCACTTAATAGTTGTGATTTATGGACAAATAATGCTGACAAGCTTCATCATTATTTTATTGCCATATCTCCACCAACAAATTTTTTAGTTAAATCGCCTACAACTATTACTTATGATAATCATGAATTCATCTTTGAAGGATTTTCTCTACTCTCACATTTCCCATTGGAAGATATCCCTACTTGTCAAGTTATAAGATTCAACATTGAATATTCTGTATATTCTGTCAGTGAAAAAATACCTGATAACTTTTGTGTGAAGGAACTCGACTTGTTTTATGATTATCTTTTTAAAGAAATTTTAGAATTGGTTGATCTGAATTTTAAAGCAATTGGGGACGAAACTGGTTGTCCTAGATTCCACTTGTTGCCTAGATTTGTGAGGAAATTGCCAGACTCTGGTAAGGAAGTGTTATCTATGAATGAAGTTCTAAGTTATCTCTTGAAAAGTAGTGTTCCATTAGTCAAAGGAGATGAACTTTCGAAGCTTCTTAGTTATTCAGAACGAGATTGGCTGAACTATACCGATCAAGTTAAAGGTATGATTGTTACATATCCTGGTAAGAAACCATGCAGCATTAGAGTTGATCAACTAGATAGGGAACAGCTTAGTGACAACACAATTAACTTCCCAATTATTGTTCACTTTGGAATTCGACCCCCTCAGTTATCATATGCTGGAAATCCTATGTATCAAAAAGCTTTAAGAGAGTATGTTAAATTCCGTCACCTACTGGCAAATATGCCCAAACCATCTTATGAACATAAAAGACAGCTTGAAACAAAAGAGAATCGTCTCCAGGCAATGCGAATGGCTAGCAGTATGAAAAAGGAAGTGACCGTTGATGTATCTTCTGAAGGATTTTTTAGGACTGGCATTATGTGTGACATTGTTCAGCATGCTTTGCTCATTCCTGTACTAGTAAGACATCTTCGATTTCATCGTTCTTTAACAAAATTGGAAGAAAGTATTAATTACAAGTTTAGGAATCGGTATCTACTTCAATTGGCTCTTACACATCCTTCCTACAGGGAGAACTTTGGAACAAACCCAGATCATGCTAGAAATTCTTTGACAAATTGTGGTGTAAGACAACCTCAGTATGGGGACAAAAACATTCAGTATATGAATACTCATAAGAGAGGTATTAATACATTAGTGAATATTATGTCTAGATTTGGAAAGAAAGAAGAATCAGAAAGCAAAATTACTCACAATGAAAGACTGGAATTTCTTGGGGATGCTGTAGTGGAATTTCTTTCCTCTATTCATTTGTTTCATCTTTTTCCATCACTAGAGGAAGATGGTTTGGCTACATACAGGTAAGCCAATGTTATTATCAAATGCGATTCGCTGCTATGAT
>Proasellus_cantabricus_ ENA|HAER01075988|HAER01075988.1 TSA: Proasellus cantabricus, contig c68180_g1_i1
AAAACTAGTAAAAAAACACAAAAATGTTTGCTATCGGATTGCTCTAGCAGTGAATCTGAAGACTTGAATCATGATAGTTCTAGTAGCAGTAGTAGTTGTGTAAGTGAAGATGATGAGTGGGGATCGGAAGGATTAGAAGAAATGGAAAAGAAGAAGAAACACCCTGATAGAATGCATGAAGAACTTTGGTATAATGATCCTGGAGAGATGAATGATTATCCATTATGTCGATGTTCATTGAAAGCACGCCGTTCTGGAATCAAGCATGGATACTATGTTGGAGAAGAGTCTCTTAATAGCTGTGACTTATGGACTAATAATGCTGACAAGCTTCATCATTATTTTATTGCCATATCTCCACCAACAAATTTTTTAGTAAAATCACCAACTACTATTACTTATGATAATCATGAGTTCATATTTGAAGGATTTTCTCTACTCTCACATTTCCCATTGGAGGATA
>Proasellus_cavaticus ENA|HAES01093900|HAES01093900.1 TSA: Proasellus cavaticus, contig comp297662_c0_seq1
GATTTTATATTATTGATCTGTAATACTCAGATATTTGATTGGTTATAAAATTATTGACGTTACTCCTAATTCAAAACTTTATAAGTGGATAATTCTTTGAAACCAGTTTTATTTTACATTGATCTTAATGTTTTTCTTACATATATAACTACTGTAATTGAAACTTGATTTACCCTGTTTACTTGTTGGATACAGGGATGATTGTTACATATCCTGGGAAGAAACCATGCAGCATTAGAGTTGATCAGCTAGATAGGGAACAGCTCAATGACAGCACAATTAATTTCCCTGTTATTGTTCACTTTGGAATTCGACCTCCTCAGCTATCATATGCAGGAAATCCACTGTATCAAAAAGCTTTAAGAGAGTATGTGAAATTTCGTCACTTACTGGCTAATATGCCAAAGCCATCATATGAGCATAAAAGGCAGCTTGAAGCAAAAGAGAACCGTCTTCAGGCAATGCGAATGGCTAACAGTATGAAGAAGGAAGTAACAGTTGATGTATCTTCTGAAGGATTTTATAGGACTGGCATTATGTGTGATATGGTTCAAGTAGGCAGATTTATTATTTTCTTCCATTTATTGAAACAAAAAATTATCAGATATTTTATATTGGCTAATGAATACATTATGGAGTTATGGTCAATTACCATGAAGCTTCTAGTTGACTGCAATAAGCCTAAAAAAATATTAAAAGTAACTAAATCATGCATTAATCCTAACATAACACACAAACTTTTAAACAACCCAATTACAGTAACAATCATATGTTCTAATGAATGTGCAAACTCTTGTGTTACTTCATAGGCAGTTTGAAATGCAGAAGTATAAACTTTGAATTTTGATTAAAT
>Proasellus_coiffaiti_ ENA|HAEU01088043|HAEU01088043.1 TSA: Proasellus coiffaiti, contig comp531358_c0_seq1
ACAGACTCTGGCAAGGAAGTGTTATCTATGAATGAAGTTCTGAGTTATCTTTTGAGAAGCAGTGTTCCTTTAGTCAAAGAAGAAGAACTTTCCAAGCTACTAAGTTATTCGGAGCGAGATTGGCTGAACTATACAGATCAAGTTAAAGGAATGATTGTTACCTATCCTGGGAAGAAACCATGCAGTATTAGAGTTGATCAGCTAGATAGGGAGCAGCTCAGTGATAACACAATTAACTCC
>Proasellus_coxalis_ ENA|HAET01075700|HAET01075700.1 TSA: Proasellus coxalis, contig comp388779_c0_seq1
TGGTTGATTTAAATTTTAAAGCCATTGGTGATGAATCTGGATGCCCTAGATTTCACCTTTTGCCTAGATTTGTGAGGAAGTTGCCAGACTCTGGAAAAGAGGTGTTATCAATGAATGAAGTTCTTAGCTATCTTTTAAAAAGCAGTGTTCCCTTAGTGAGAGAAGATGAACTTTCTAAGCTTCTAAGTTATTCAGAACGAGACTGGCTCAACTATACTGACCAAGTTAAAGGCATGATTGTTACATATCCTGGAAAGAAACCATGCAGCATTAGAGTGGATCAACTAGATAGGGAGCAGCTCAATGGCAATTCAATTAACTTCCCTGTTATCGTTCACTTTGGAATACGACCTCCCCAGTTATCATATGCTGGAAATCCTCTATATCAAAAAGCTTTAAGAGAATATGTAAAATTCCGTCACCTGCTAGCTAATATGCCTAAGCCATCATATGAACACAAAAGGCAACTTGAAGCAAAGGAGAATCGTCTCCAGACAATGCGAATGGCTCACAACATGAAGAAGGAAGTGACAGTTGATGTGTCATCTGAAGGCTTTTATAGGACTGGCATTATGTGTGACATGATTCAGCATGCTTTACTAATTCCTGTACTAGTACGACATCTTCGGTTTCATCGTT
>Proasellus_ebrensis ENA|HAEW01082902|HAEW01082902.1 TSA: Proasellus ebrensis, contig c62735_g1_i1
CTTGGAATAATCTTTATGAAAATTATTACATATATTCTAGTTTAGTGATCTACATTTCTTAACTTTTTTCAGGGATTAGATCATTGTCGAAAGTTTTGTGATGTAACTTTCTTCCCACGTCTTCAACAATTCATTGTGAACCAGGAGTGGAATGATCCAAAGAGCAAATTACAACAATGCTGTCTCACTTTACGATCAATGGCTGGTGGTGAACCTGATATTCCAGTATACAAGTAAGATCTAAACCTGGCATGGCCGCATGGAAAACTTTTTTTGTTCACAGGACCAAATTTTGCTGTGTTAGGACACTATTCTAAATCTGTAACAGACAAAAAAATTCTTTAATATATACCATACTTAAGTACTTGGTGTTCTTTATTATGCAGGTGATCATAATCAGTACTTTTATCTTCATTATTGAAAAGTTAAAAACCATGTTGAATAAACATACATGATAGATTTTTTGAAAACATAATATTTTATACATTTAGTTATTTACACAAT
>Proasellus_grafi ENA|HAEX01002209|HAEX01002209.1 TSA: Proasellus grafi, contig c2484_g1_i1
TACAAGAGCAGGAACCTGAAGGTGGCAGGAGGTGGATTCAGGCTTATCCAGTGTTGCAGAAATTAGTTAAATTTGAAGAAAGCATTGGAATTGAATTTCGACATATAAGGCTTTTGGCAAGGTGCTTTACAGATAGAAGCATTGGATATAATTTTCTAACCCTTGGATCAAATCAAAGATTGGAATTTCTTGGAGATACTGTTTTGCAGTTGATTTCCTCAGAATATTTGTACAAGTATTTCCCTGAACATCATGAAGGCCATTTATCTTTGCTTCGATCATCTTTGGTAAATAATCGGACGCAAGCTGTGGTTTGCAATGACCTCAATATGACAGAGTTTGCAATTTATTCAAAGCTGAAAACTGATCTGAAAACCAAGGATAGGGCAGACTTGTTGGAAGCATTTATGGGGGCTCTATATATTGATCAGGGATTAGATCATTGCCG
>Proasellus_granadensis ENA|HAEY01006840|HAEY01006840.1 TSA: Proasellus granadensis, contig comp15530_c0_seq1
ATTTTATAATTACTTATTTATACTAACAAAGTTATTTGTTAGTCAATTATAGTTGTATAGTATTTTATTAAAATTTAAAAAATTTCTGCAGGTAAAATCGCCAACTACTATTACTTATGATAATCATGAATTCATCTTTGAAGGATTTTCTCTACTCTCACATTTCCCATTAGAAGATATCCCTACTTGTCAAGTTATAAGATTCAACATTGAATATTCTGTATATTCGGTCAGGGAAAAGATACCTGATAATTTTTGTGTGAAGGAGCTCGACTTGTTTTGTAAGTTTTTCTGCAATTCTTCGTTATTATTTATTATTTACTCTCAAACTTCCTAGACGGGGAATTTTTTTTTTCTTTAGAGCTAAATGTAAGTTGTGTTTTGTGTTAATGAATAAATGTTTGTCTTCACTAAGAAATATTCAAATTACTTAGTACTGTTGGATTTACCTTTTTTTAATATTTGGAGGTGGTAACCAAAATCCCTCCTGTGAGCATTACACTGTGCTTGGCATTAAGTAATTCTATATGTAGGCCTATTTTTGATAACCAATTATTATGACATTCTCTCGTCTCTCTTATCCTTTCCTTCTTTTTTTTTTATCAATTGTGGCCTTTCCTATCAAACAAAGAAGAAATTTTCCCTCCTCCCCTCACCCTGCTGAGGGAAGGAGA
>Proasellus_hercegovinensis ENA|HAEZ01062924|HAEZ01062924.1 TSA: Proasellus hercegovinensis, contig comp91802_c0_seq2
TATCTATTTGATAACACAGATATGAATTTTTTCTTAATGTATTTATTTAGGCCTTGTAGCCTATATTATAAATGACTATGAGATATTTAGCATTTCTAGTTGAAACGGATGTTAATATATAAAGAAAGTACAATGAAGTTCAAATTATTGACTCTTACTTCTACTGGTCTATTGGTTATTATTCAGTTATTCAAATAAGAAGGGAAATTTACGATGTGGAATAATCATTCTTATACGCTTAATAATTATAATCATGCAGAAGCTCCTGTATATCCTGGAGAATTAAATTCACATCATTTTACAGGAAGTGATCCTGGATCATTTAATGAGCCTTCTGTGTATTCATCAAATTATTATTGTAACAATAGTTTTCCAGTTGGTCAAGGTTTAAATTCCGATAATACTTTGTTCAACAATTCTGAGACTTACTCAAATAATCAAAATTTTCCTTCAACTACCTATCATTTTCCACCTCCAACAAGGCCTGTTCATTATACAGATGAGTCTAAACCGATTAGTTATAACCATTTGCAAGGCCATATTGGGCATCCACATATGTCGCAGCATAGTTTAGAACCTCCAAATAATTTTTATAACTTGCCAAACTCATATTCTGATGATTCATCTCAGTATCAAGCAGGACTAGTTCCATCATACCCGTATTTTAATGCTAACAAACCATTACTACCTTCTAGTCATGGTGCAGCTCAATATTGTAAGCCCAATTTGCCTCAAATTTCTTTTGACCGTAGTTCAGATGATAATTATTTTCCATGTATGGAAAAAGCTAATATTGCTAAGACACACAATTTTTCTAAACAAGAAAAGAAGAAGTTTTGTTCAGCTAGCAACTTAATCGTAATTAAGGAAAGTGTCGAAGATGTTAATAAATTTAAAAGTCACAGTACTAAAAAAATTCCTCCGCTGTTAATTTCAACTTCCAATTGTATTGAAAATGATTGTAGAAATGGGCCTAAAATGTCTGAATCTACCTCACAAGTAACTTTATCTAACAATATCATTAACAAAGGAGAGGTTCCTACTGTAATAAAGCCTAGTAGCCCTAGACATAACTCATCTAAAATAATTGAAAATGTTCATAAAACTGAACTTAATAGCTATTATGACAAAGAAGTTCATTTAGGTGAACTAGAAGTGGCGCATTCAAACGCTGAACTATCATTTTCTTCATCTCATAATTCAGATACATTGGGAGAAGATGTTGCTAGAAAATGTTCTGTTACGTCACAACCATCATTCACTACCTCAAAATGTACAAATCAAATTATGGGTCCTTGTAACAGTGGAGGAATTTCATCAACTTCTGCTACTCAAAATTGCCTAGAAGAACTTCGTATTAATAAACCAGACTCCCTCAATTACACAGAAGTTGTTCCTCCAAGTTGGACTTGCAACGTTCCACCAAGATCATCTGTAAATTTCCTACATAGGCCTAATGCAGAACAGCATTTAAGTGACTTTGGCTGTTAATAATTACAATTACCCAATAAATAATCTTGAACATTGTCCCAGTGCTTTTTTTTCTTCTTATGAAAGTGAAAGTATGAGTACTTCGGCTTTCAACAATATCGAGAATTTTGTTGCTGATAGAACAATACCTTTATTAAATGACCAATTAGGTTTAACCATAGCGCATAAGAATTTTGATGCCCAAAGCAAATATTGTTCCAATAAGAATAATAATAAGCATCTAATATCGGAGGAATTGAACTTCATATCCAAGAACAATAGAATTTTAAATGAACAGTATCTCAGGGCCAAGGATTCTAGATATTATAAAAGAAATTCTGGCGAAAAAGATGTACGAAATTCTGAAAAAAACTCAAAATTTTCATCCTCAAAAAGCTTAAGTGATAGGAAAATAAATAGTGGATTAAAAGAGCTGCAAAAAGGTTTAAGATCCAAAGGCAGCATTTCTCCCAGGAGAGATAGAACTTCAAAATTTTCAAGTTATAGTAGTCAAGACATCTATAAACATTCCAAAAAGGGCCCTGAAAATGAATTTAAGTCTTTTGGTCAGACAACTAAAGGAATAAAAAGGAAAACAAGAAGCCCATCATCTTCCAGGTCTGATATCAAATACCCTAAATTTAATGATAATTCAAACATTGATGATCAGAAATTCAAATTCAAATTGGGAAGTAAGGAAAGCAAAATTGTCAAGAATACTACCGCAAAGGAACTAGATGATGCTTCTCAAGAAAATAATGAAAGAAAGCATGATGATGAAGCCGGTGAAGTTAATGATAATGATTCAGATGCAACTCCTTGGATCAGATCTTCACCTGCTGATTTGTATTACCAACGTGATCCCAAAAATCCAGCAGTTATAACAGCAACTAAGAAACTTCAGCAGCTATGTGAAAAATTTGAATCCAAACTTGTGCAGAGATCTCATATGGCTAGAGAAAAACTAGCTCAAGAACGAGATGAGAAAAAAATAACAGAACTATCTTTGTTAAACCAAAAGGATACACCAACTGGTACTGTCTGTATTTCGGCAGAGAAACCCATAGTTGTAGAAGATACTGAAAAATCTACTGTGAACCAACAGGATTCTATATCTTTAAAAATTAATTCATGCTCTAATAGCTGTGATACAAGAAAAAGTCCTTCAGAATGTTGCTCATCAAATGAAGTCTTGAATAACAAAGTTTTTAAATCTAAAAAAATTGAAAAATCTTGTGTGAAATCTTCAAAGTCATCTGTGTCAAAATGCAAGTCAAAATGTGGGAAATTAAATTCACATGGCTGGAATTCTAAATCAAAGAACTCTCAAAAAAAGAACAATAAAAAACAACAAAAATGCTTACTATCGGACTGCTCTAGCAGTGACTCCGAAGACTTAAATAATGACAGTTCTAGTAGTAGTAGCTGTGCAAGTGAGGATGACGAATTTGGATCAAAAGGATTGGAAGAAATGGAAAAAAAGAAGAAACATCCTGATAGAATGCATGAAGAGCTTTGGTACAATGATCCTGGAGAGATGAATGATTATCCATTATGCCGATGTTCATTGAAAGCTCGTCGATCAGGAATCAAACATGGATACTATGTAGGGGAAGAGCCCCTTAACAGCTGTGATTTATGGACTAATAATGCTGACAAGCTTCATCATTATTTTATTGCCAT
>Proasellus_ibericus_ ENA|HAFA01013145|HAFA01013145.1 TSA: Proasellus ibericus, contig comp28070_c0_seq1
GGCTGAACTATACTGATCAAGTTAAAGGTATGATTGTTACATATCCTGGTAAGAAACCATGCAGTATTAGAGTTGATCAACTAGATCGGGAACAGCTTAATGACAATACAATTAACTTCCCTATTATTGTTCACTTTGGAATACGACCTCCTCAGTTATCATATGCTGGAAATCCTATGTAAGTAATTTTATTTATTATTGATGCATTTAAATTAATACTTTATATTAAAAATTTCAT
>Proasellus_jaloniacus_ ENA|HAFB01092570|HAFB01092570.1 TSA: Proasellus jaloniacus, contig comp835779_c0_seq1
GGGACAAAAACATTCAGTATATGAATACTCATAAGAGAGGTATTAATACATTAGTGAATATTATGTCTAGATTTGGAAAGAAAGAAGAATCAGAAAGCAAAATTACTCACAATGAAAGACTGGAATTTCTTGGTGATGCTGTAGTGGAATTTCTTTCTTCTATTCATTTGTTTCATCTTTTTCCTTCACTGGAGGAAGGTGGTTTGGCTACATACAGG
>Proasellus_margalefi_ ENA|HAFD01077815|HAFD01077815.1 TSA: Proasellus margalefi, contig comp286044_c0_seq1
TGTGGTGTAAGACAACCTCAGTATGGTGACAAAAACATTCAGTATATGAATACTCATAAGAGAGGTATTAATACATTAGTGAATATTATGTCTAGATTTGGAAAGAAAGAAGAATCAGAGAGCAAAATTACTCACAATGAAAGGCTGGAATTTCTTGGTGATGCTGTAGTAGAATTTCTTTCCTCTATTCATTTATTTCATCTTTTTCCTTCACTGGAGGAAGGTGGTTTGGCTACATACAGGTAAGCCATGTAATTATTAAATGTGTGATTCACTGCTATGAAACTAATGATAAGTATAATAAAATTATATTAGTTGACCTAAATTCTCATTACCTGTAAAATTTATAACTGCTTTTATATCAAGTTTTACAAGAAATATTTGTCAAATTGCAGGTATTGTATTTGTAATTTTTTCTTTTTCTAGTCTTTGTTGATTTGTTTTTGTTGACATATTTTAAGCATTCAGAACTATATCGTACGATGTCCTACTAACAAAATTGACACATCATGGAGTCAGTAACCATGCAATTAACTTATTTAAATCTCATTTGCATCAAGCACATGACAAATCATTTGTAATATCTGACAAACGTTATCTCTAAATTCTCAAATTATCCTTTTTGGCTAATGGATATTAAATTATCATTAATTATTAGAAAGACTACATATTTAATCTTCACTAACAAAAACTAATCTATAAAAATTAGCAAATCAATATGTTAGAACTTTATTTGGCGACATTGAAGTGATGCATAGTTAACTTATTTAACTGAGAAATGTTTGAGATGCT
>Proasellus_parvulus ENA|HAFG01038555|HAFG01038555.1 TSA: Proasellus parvulus, contig comp65944_c0_seq1
TAGTTGTAGAGGATAAATCTTCTGTTAATCAGCAGGATTCTATATCTTTAAAAAGTAATTCATGCTCTAATAGCTGCGATACAAAAAAAAGCCCTACAGAATGTTGTTCTTTGAAGGAAGCCTTGAATACCAAAGTTTTGAAATCTAAAAAAGTTGACAAAACTTGTGTTAAATCTTCAAAGCCATCTATTTCAAAATGCAAGTCAAAGTGTGGTAAATCTAATTCACATGGCAGCAATGCAAAATCAAAGAACAATAAAAAACAAACAAAATGCTTACTATCAGACTGCTCTAGCAGTGAATCTGAAGACTTAAATAATGACAGCTCTAGTAGTAGTAGCTGTGCAAGTGAGGATGATGAATTTGGATCAAAAGGATTGGAAGAAATGGAGAGAAAAAAGAAACATCCTGACAGAATGCATGAAGAACTTTGGCACAATGACCCTGGAGAGATGAATGATTATCCATTATGCCGATGTTCATTGAAAGCTCGTCGAACAGGAATCAAACATGGATACTATGTTGGAGAAGAGCCCCTTAGCAGCTGTGATTTATGGACTAATAATGCAGACAAGCTTCACCATTATTTTATTGCCATATCTCCGCCAACAAATTTTTTAGTCAAATCACCTACTACTATTACTTATGACAGTCATGAGTTCATCTTTGAAGGTTTTTCTCTACTGTCACATTTTCCATTGGAAGAAATCCCTACGTGCCAAGTTATTAGATTCAACATTGAATATTCTGTCTATTGTGTTAGTGAAAAGATACCTGATAATTTTTGTGTCAAAGAACTCGACTTGGTTTATGAATATCTGTTCAAAGAAATTTTAGAATTGGTTGATTTAAATTTTAAAGCCGTTGGTGATGAAACTGGATGCCCTAGATTTCACCTATTGCCAAGATTTGTGAGGAATTTGCCTGACTCTGGAAAGGAGGTGCTATCTATGAACGAAGTTCTTAACTATCTTTTAAAAAGCAGCGTTCACTTAGTGAGAGAAGAAGAACTTTCTAAGCTTCTAAGTTACTCAGAGCGAGACTGGCTGAACTACACTGACCTAGTTAAAGGCATGATTGTTACATATCCTGGAAAGAAACCATGCAGCATTAGAGTTGATCAACTAGATAGGGAACAGCTCAATGACAATACGACTAACTTCCCTGTTATTGTTCACTTTGGAATACGACCTCCCCAGTTATCATATGCTGGAAATCCTCTATATCAAAAAGCTTTAAGAGAATATGTGAAATTCCGTCATCTACTGGCTAATATGCCTAAGCCTTCATATGAACATAAAAGGCAGCTTGAAACAAAGGAGAATCGCCTTCAGGCAATGCGAATGGCTAACAGCATGAAGAAGGAAGTGACAGTTGATGTATCATCTGAAGGATATTATAGGACTGGCATTATGTGTGACATGGTTCAGCATGCTTTACTAATTCCTGTACTAGTAAGACATCTACGG
>Proasellus_racovitzai_ ENA|HAFH01004152|HAFH01004152.1 TSA: Proasellus racovitzai, contig comp8222_c0_seq1
TTGATCTAAATTTTAAAGCCATTGGTGACGAAACTGGTTGCCCTAGATTCCCCTTGTTGCCAAGATTTGTGAGGAAATTGCAAGACTCTGGGAAGGAAGTGTTATCTATGAATGAAGTTCTTAGTTATCTTTTGAAAAGCAGTGTTCCTTTAGTCAAACAAGATGAACTTTCAAAGCTTCTTAGTTACTCAGAACGAGATTGGCTGAACTATACTGATCAAGTTAAAGGCATGATTGTTACATATCCTGGTAAGAAACCATGTAGTGTTAGAGTTGATCAACTAGATAGGGAACAGCTTAGTGACAATACAATTAACTTCCCTATTATTGTTCACTTTGGAATACGACCTCCTCAGTTATCATATGCTGGAAATCCTATGTATCAAAAAGCTTTAAGAGAATATGTTAAATTTCGTC
>Proasellus_rectus_ ENA|HAFI01069925|HAFI01069925.1 TSA: Proasellus rectus, contig comp68000_c1_seq17
TGATGCAGGTATGATTGTTACATATCCTGGTAAGAAACCATGCAGTATTAGAGTTGATCAACTAGATAGGGAACAGCTTAGTGACAATACAATTAACTTCCCTATTATTGTTCACTTTGGAATACGACCTCCTCAGTTATCATATGCTGGAAATCCTATGTATCAAAAAGCTTTAAGAGAGTATGTTAAATTCCGTCACCTACTGGCAAATATGCCAAAGCCATCTTATGAACATAAAAGACAGCTTGAAACAAAAGAGAATCGTCTCCAGGCAATGCGAATGGCTAGCAGTATGAAGAAGGAAGTGACCGTTGATGTATCTTCTGAAGGATTTTATAGGACTGGCATTATGTGTGATGTGGTTCAGCATGCTTTGCTCATACCTGTACTAGTAAGACATCTTCGGTTTCATCGTTCTTTAACAAAATTGGAAGAAAGTATTAATTACAAGTTTAGGAATCGCTATCTACTTCAGTTGGCTCTTACACATCCTTCCTACAGAGAGAACTTTGGAACAAACCCAGATCATGCTAGAAATTCTTTGACAAATTGTGGTGTAAGACAACCTCAATATGGTGACAAAAACATCCAGTATATGAATACTCATAAGAGAGGTATTAATACATTAGTGAATATTATGTCTAGATTTGGAAAGAAAGAAGAATCTGAGAGCAAAATTACTCACAATGAAAGACTGGAATTTCTTGGTGATGCTGTAGTGGAATTTCTTTCTTCTATTCACTTGTTTCATCTTTTTCCTTCACTGGAGGAAGGTGGTTTAGCTACTTACAGGGCTGCTCTTGTTCAGAACCAACATTTGTCTGTGTTGGCTGAGAAACTTGAATTAGACAAATTTGTTTTACATGCTCATGGGTCTGATTTGTGCCACACATTTGTGCTGCGTCATGCTATGGCAAACTGCTTTGAAGCCCTCATGGGAGCAATTTTTATTGACTCTAATATCGAGGAAGCGGATTCTGTTTTTAGCACAGCACTTTTCATGGGTGAGCCAGAATTATTGGATATATGGGTTAATTATAGACCACATCCCATTCAAGAGCAGGAACCTGAAGGTGACAGGAAGTGGATTGAGGCTTATCCAGTGTTGCAGAAATTAGTCAAATTTGAAGAAAGCATTGGAATTGAATTTCGACATATAAGGCTTTTGGCACGATGCTTCACCGATCGAAGCATTGGATATAATTTTCTAACACTAGGATCAAATCAAAGGTTGGAATTTCTTGGAGATACTGTTTTGCAGTTAATTGCTTCAGAATATTTGTACAAGTATTTCCCTGAACATCACGAAGGCCATTTATCTTTGCTTCGATCATCTTTGGTCAATAACCGGACGCAAGCTGTGGTTTGCAATGATCTCAATATGACAGAGTTTGCAATCTATTCAAAGTTGAAAACTGATCTGAAAACCAAAGATAGGGCAGACTTGTTGGAAGCATTTATGGGGGCTCTATATATTGATCAGGGATTAGATCATTGTCGAAAGTTTTGTGATGTAACTTTCTTCCCTCGTCTTCAACAATTTATTGTTAACCAGGAGTGGAATGATCCAAAGAGCAAATTACAACAGTGTTGTCTCACTTTACGATCAATGGCTGGTGGTGAACCTGATATTCCAGTGTACAAGGTGATTGAATGTAAAGGTCCTACCAACACAAGAGTGTATACAGTGGCTGTATACTTTAGAAATAGGCGTCTTTCTAAGGCTTCAGGACATTCTATACAGTGGGCTGAAATGCTTGCTGCAGATAAAGCTCTTCAAAATACTGAAGAACTTTTCCCTCAGTTAGCTTACCAGAAAAGGTTAATTGCTAAAAATATTCATCAGAATAAAAAAGGGATTATGCCCAATGATCCCTCTACTATTAAGCAAAAAAAGTTTGCAGGAACCAATATTAAGAAATCTGACACGACTGGCAGCAATATCCACAGCCTACCCTCCACAAGTCGTAAGTTATATAAGGATGGAAATTTAAATTCCAATCAGTCTATCAATAAGCATCCTGATAAGCCAAAAAGAGATCTTTTTACAAGGGCAAAGTCTCCCTTAAAAAATAACGAAATATGTAGGCCAGGTATAAAAACTCAAAGCAAATATTCTAGTGAAAATAGGTCAGTATCTGTCGGGGCCAAAACTACTTATATATCTGAATATGAAAATAGAACCTACAGAAATAATTCAAGGGTTAATAGCTCTAGAGGATCTATTTCTCATAGAAATAAGTCAAATTATGTTTCTCCTCATGAAAAAGGGTATTCTAGGTATGATAGTATGCCTGCTAGAAGTTCATCTCACAGGCATTATTGTGAAGAATACAGACCAAAGCATATTCCCCCTTCAAGAACTTATGGATATTTAAATAGGGATAAAAACTCTAGTAATGAATCTAATGATTGGTCAGGCGTAAGAGAGAAGATCTCAGTGATGTCTGAAAGGAAACGCACCACAGATTATTCTTGACTGCTATTTTCATAAAAAATCATCTACATTTTATTAGTCATCATATATATAAATTTTATTACTGTAGCCTAACACTATTTTAACATTTAATG
>Proasellus_solanasi ENA|HAFJ01092684|HAFJ01092684.1 TSA: Proasellus solanasi, contig comp685237_c0_seq1
CTAGATTTGTGAGGAAATTGCCAGACTCCGGTAAAGAAGTGCTATCTATGAATGAAGTTCTAAGTTATCTTTTGAAAAGTAGTATTCCATTAGTTAAAGAAGATGAACTTTCGAAGCTTCTTAGTTATTCAGAACGAGATTGGCTAAACTATACCGATCAAGTTAAAGGTATGATTGTTACTTATCCTGGTAAGAAACCATGCAGTATTAGAGTTGATCAACTAGATAGGGAACAGCTTAGTGACAATACAATTAACTTCCCTATTATTGTTCACTTTGGAATACGACCTCCTCAGTTATCATATGCTGGAAATCCAATGTATCAAAAAGCTTTAAGAGAGTATGTCAAATTCCGTCACCTACTGGCAA
>Procambarus_clarkii ENA|GBEV01007442|GBEV01007442.1 TSA: Procambarus clarkii Pc_7467 transcribed RNA sequence.
GCTGGATGGAATGGACTTGAGTCGCAGTCGGGTTCGTAAAACAATATTGTTCCCTCATAGTGGGAATCCGGATGGCCAGGATACATGCGTCTAGGTGACCGTCGCCCTTCAACTAACAACAACACAAGGTGTATGTGTGTGTGTGGGTGCTACTCTGCCTCTCGCCCTCCTCCTTACAGATGACATCATGAGTTCTGGATCATCTTGGTCAGGACCTGGGGGTCTTAATGGTCCACAATGGCCATATTCAGGACCTGGAAATTGTCCATCTCCACAGTGGGAAATGTCAGCATCATCTGGATGCCCACCATATCATTTTAACCAGGCACCACCACCTGTTATGAATGCTCCACATCAGAGTTGGACTTGCACACAAGGCCCTACCCAGTCAATTGTCCCTTCACAAGTATTACCAGAAGCTCCACTTCCAGACCCCTTCAATTTTCATCCAGCAAATCTGCCCCATAACCAGTATCCTCCTCCTCAGCATGGTCCTCCTCAGCATGGTCCTCCTCAGTGTCCACCTCCTAATTCTCATTTTACAGTTCCACCAAGACCATTCATAGGACCAAATGGGCCACCCCCTATTGCATCCAGTGGACCTATAGGACCACCACCTGTTCTTCCATTTCCACCACCTGGACCTTCTCCTGGACCACCCTCGTGTCCACCACCTGGTCTAAACTACAGTGGCACCTCATGTTATAATTGGGGTCCATCACTGTCAACAACCCAGCTACCTCAGCCTGGTGTACCACCCCCAGGACCCACAAGAGGTGTTGGCTCAGATATACATCAGCAATCATGGCCAGGCTCAAGTTGGGATGATGATAGAGCCATAACTCATAGATCACTCGCCGAAGAGCATTCTTCTAGATCTGGCTTAGATAGAGGTTTGACATCAACAATAAGTAACTACAGGGACAGTGGTCATGGGAGAGAACGTAACCCACCTTCTCGGGGTCAGGAGCGATCGTGCCATTCTTCATCAAGATTATATGAAAGGGACAGAGGAAGCTTAGATCCTAGGTATAAAGATGATCGTGGTTATCCTGATGATGGGTGGAGAGAAAGGAGTAGCAGTCATGGGAAACCCTCAAGGAGTCCCTCAGATTATTCTCCCAGAAGAAGGGAGTCCAGGAGATGCTCTCCACCTCGCAGATCATCAAAGGATTGTCATGATAGATTTGAAGGAGACCGAGGAAGTATGGAGTCAAGGTTTAAAGATCATGTCCACCCTGACAAATATTCTGGTGATGGGTGGCGAGAGAGAAGCCATTCTCGTAGGAAATATTCCAGGAGTCCTCCAGATTTTACATCGAGAAGAGGGGAGCCTCGGCAGTACTCGCCACAGCACAGACCAATAAAGGACTCTCGTGATAGATATAATCGTGATCGAAGCTGTAAAGATCCTAGAAGTCCTGCTAGACCTTCAAGTTCCTCACAGACACGGTCTCCTGAAAGGAAAAGGTGGCATGGTTCAAGAAGCCCAGATCGTCACCGTTCCAGAAGCCCTGAGCGCGTGGGTATCGGGAAAAAACGAGAAAAAGGCTTGCTTGATAATAAGGAGAAGCAGGAACCAAAAAAACTTCAAGTTTTGATAGAGGAAGAACAACAGGAATTGGCTGGTGAGGAAGCAGCAGAAGATGAAGAAGTAAAACCAGCATGGATACGATCAGCTCCAGCCGACCTTTATTACCAGCGAGATGATAAAAACCCTCTAGTCATGCGAGCAACAAAAAAATTAATGTTATTATGTGAAAATATGGAAGATAAATTAACAAAGAGAGGCATTAGGATTAGAGAAGACAAAAAGAAGCAGAGAGCAGAAAAAGAGCGTGCACAGCAACAACAGCAATCTGTGGCTTCCAGAATTAGTTGCATCAATGTAACGACTGACGTTAATACAGATGAAGTAATTGCAGTTGAAGCAGTAGATGAGACTATTGAAAATGATTCTAAAATCAATGACAGTAAAGAAGAGAGTGAAGTGCAGAAGAGCAGCTGTGAGAGAGATGATAAAGAAGCTAGTGTGCAGTGTGATGGCGAGTCAGAACTGTGTTCGGAGAAAAGGGAGGAAGATGGAGGGCTCGCCAACCATAATGAAGAGATGCATAGTGAAAGCACATGTGATAAAGGGCCATTAGAGACAGCGACTGAGTGCACACGCAAACATAAGCACAAGAAGAAGTACAAGTTGAATGGTCAGTGTAGCAATACAGAAAATTGTGACAGTAGCAGCAGCAGCAATGGTAGTGATAGCAACAGTAGCTCGAGTAGCGACGAGGATGAGGAGGACGAAATAGACAGAATTTCCAAAGAACTTGAGAAGAAACGTAGCCATCCAGACCGTTTACACCCGGAGTTATGGTTCAATGATCCTGGAGAGATGAATGATGGGCCTTTGTGTCGGTGCTCCTTAAAGGCTCAGCGATCTGGAATTCGTCATGGATATTATGTTGGTGAAGGTCATTTACCTCTGTGTGATGCTTGGACTAATAATGCAGATCATCTTCACCATTATCTGATCACTATATCTCCACCAACAAACTTCCTAATTAAGACTCCAACTGTGATTTTGCATGATGGCCACGAGTTCATTTTTGAAGGATTTTCCTTACTGTCACATCACCCACTAGAAGAGGTGCCAACATGCAGGGTTATTCGCTTCAATATTGAATACACCATTCTATATATACAAGAAAAAATTCCTGACAACTTTTGTATCCAGGAACTTAACATATTCTATTCGTATCTATTCCTTGAACTCTTGGAACTTGTTGACTTAAATCTCAATGCCATGGGTGATGCAGATGGTTGCCCAAGATTCCATTTTATGCCGAGATTTGTGAGAAAACTTGAAGATAATGGCAAGGAAATTTTATCAATGAACGAAGTATTGAGCTTCCTTTTAAAGAGTAGTGGTCCTTTGATACAACCTGAAGACTTAGCACAGCTTCTTAGCATGTCTCAATACCAGTGGCAGAATTATGCAGATAATCTTAAAGGTATGGTAGTGACAAGTCCAGGCATGAAGCCCTGCAGCATTCGAGTGGATCAGTTGGATCGTGACCAAGTTAGCGAAGAAACTATTAATTATCCTGTTATTGTCCACTTTGGCATCCGTCCCCCTCAGTTGTCATATGCCGGTAATCCAGAGTATCAAAAAGCGTGGAGAGAGTACGTCAAGTTTCGGCACTTGCTAGCTAACATGCCGAAGCCATCATTTGAGGACAAAAGACGACTAGAAGCAAAAGAAAACAGATTACAAGAGATGCGAATGACATCCAAAATGAAGAGAGATGTGACCATCGCTGTCTCTTCTCAAGGGTTTTACCGAACAGGGATAATGTGTGATGTTGTTCAGCATGCCATGTTGCTACCCGTTCTGGTATGTCACTTGAGATTCCATCAGTCTCTTGAAGTGCTGGAAGAACGCATTCGCTATAAATTTCAAACTAGGTTCCTACTGCAGCTGGCTCTTACTCACCCATCATACAGGGAAAACTTTGGAACTAATCCAGACCATGCCAGGAATTCCCTCACAAATTGTGGCATTCGTCAGCCAGAATATGGAGATAGGCGAATTCACTACATGAATACTCGTAAAAGAGGCATTAACACACTCATAAACATCATGTCAAGATTTGGCCGAAACCTTGAGACGGAGAGCAAAATCACACACAATGAACGCTTGGAATTTCTTGGAGATGCAGTTGTAGAGTTTCTGACCTCAATTCATCTCTTCCACTTATTCCCTAGTCTGGAAGAAGGTGGATTAGCAACATACAGGGCAGCCATTGTGCAGAATCAGCATCTGGCAGTGTTGGCAGAGAAGCTGGGCTTGGATCAGTTTATGCTGTATGCGCATGGTTCCGACCTCTGTCATGACTTCGAGCTCCGACATGCTATGGCTAACTGCTTTGAAGCCCTGATGGGTGCAATCTTCTTGGACTCTGATATTGAGGAGGCAGACAAAGTATTAAGCTCTACACTATTTAAAGATGAAGATGTACTGCACAGCATCTGGGTTAACTATCCACCTCATCCCATTCAAGAACAAGAGCCAGAAGGTGATCGCAAGTGGATTAAGGCTTTTCCAATCCTCACTAAACTTGTAAAGTTTGAAGAGTCCATAGGTGTGCAGTTCAAACATATTCGACTGTTGGCTCGTGCCTTCACGGACCGAAGCATTGGATTCAATAACCTTACCTTGGGATCTAATCAAAGATTGGAATTCCTTGGTGATACTGTTCTGCAACTTGTATCATCAGAGTATCTCTACAGATATTTTCCAGAGCATCATGAAGGTCATCTGTCGTTGCTGAGGTCATCATTGGTCAATAACCGCACTCAGGCTGTTGTTTGTGATGACCTTGGAATGACAACTTATGCAATGTACTCGCATTTGAAAACGGAACTCAAGACTAAGGATCGTGCAGATCTGCTAGAAGCATTTTTAGGGGCCCTCTATATTGATAGGGGCTTGGAGCATTGTCGCACATTCTGCCAGGTATGCTTTTTTCCACGTCTTCACCAGTTTATTATGAACCAAGACTGGAATGATCCCAAAAGCAAGTTGCAACAGTGTTGCCTTACACTACGTACCATGGATGGTGGCGAGCCTGACATTCCCATATACAAGGTAATTGAGTGCAAGGGCCCTACAAATACTAGAGTATACACCGTTGCAGTTTACTTTCGTGGTCGCCGTCTAGCCAAAGCGTCTGGGCATTCCATACAGCAAGCAGAGATGAATGCTGCCCGTGAGGCACTCATGAACTCAAAAGAATTGTTCCCACAGCTGGATCACCAACGCAGAGTAATTGAAAAAAGTGTCAAGATTCAAGGTGTAAACAAATCTGAATCGCCTTATAATGAAAGAGACTATAATAAAGACAAGGACCGAGAAAGAGAAAGAAATAGAGGATCTCGAAAAGATGATGAAAGACGAGGAGAGAGGGAGAGACCCAGAGAAAGGGAAAAACTTGTGGAAGATAGAGAATTAGAGAGAAGCAGGAGCAGTGAAAGAAACAGGACAGTGCGAGAGAAAGATTCGTCCAATGTAGATAGGAATAAACAGGTCAAAGGATGGGAGAAAGATAAATTAGGTAGTGATAGAGAAAAATTTGCAGGTGAAAAGGAACGATTTATTGGAGAAAAGAGCAAGTCAAACGTAGACAGAGAGAGAGTTGGAGACTCTAAACGCTATAAGCTGGATGGAGATGAAGAAAGAAGATATAAATTGGAGGCAGATAAGGTGTATAATAACAAATTTCCATTGAATGATCAAAAGTCCAGAGGGCATGTAAAGTATCCTTCAAGAGAAGGGGAAGAGATGGATAGACATAGAGATAAGTATAAAGGATATAATAAAAATCGCTATAATTAACGTACGAATTTGGCATCGAATTTGAAGGGCAGTCACAGTCCTAGAATTGATTATAGCAGAAAACATAGTTGGTCAGCTAGATAAATATCGATTTAAACAGCTCATAAAAGTAGTTACTTACATTAAAGTTATAATTAAAGCAGAGCAAATATCTTTTATATAATGCAAAACTTAAATATTTTTAATGTTGCCCATTTTCTATTAACTATGAATTGAGAAATACTTTTAATAACCTTATTAATTACACACAGGGGGCCTGTGGCTGAGTGGACAGTGCTCTGTACTCATAATCCTAGGGGGTCCGTGTTCAATCCCTGGCAATGGCAGAAACAAATGGGCAGTTTTTCAGTGATGCCCCTGTTACCTAGCAGTAAATAGGTACCTGAGAGTTACAGCTGCTACAGGCTGCTTTCTATGGGGGTGTAACAAAAAAGGAAGCCTGGTCGAGGACTGGGCCGTGGGGACACTAAGTCCCGAAATCATCTCATGATAACGTCTATAAAAGAGCCTCGTGGTTCTGTTGTGCACCAGAGCATAATTACTTTGGTCTGAATAATAATTAAGCAGAGGTAAATAAAGCAACATTATTGGATTACTTTGGATATTGGTATAGTACTAGAACGGCTAAATACCAGCTCAAACCAACTCTGGCTGGCCATCAGTTTCACAATGGTCATACATGAAATGGAGAGTACAGTAGCTAGCATTTGACAGCGTTGTAATTTGCAAATTAATGTTAATGGGCTACATAATGGGCTACACCCATTACTATGGGCTACACCCATAGTGGGATAATGGGTGGCTGCAATTTTGAGGTTAATATGGCCAACGTGTCAGATCTACCAATGTGGATGATTATTATACTAACTGGACACGGTAATGTTGGACCATGGCTCGAAAGGCTGAAAGACCTGATTTACATCAGGTTTTTCAATGGGCCAGAGATATGATTGAGAAAATCCACTGGGGCTGCAAGGCCATGACAAAGGCATTGCCAGCTGCATACTTTACTAATGTACATTACCATCACTGACTTAAAATTCTTAAAACTGGATTTCTACTGAAATCACAGGAAGTCTGGAGCCAGTACAATTCTGGAGCACTTCTGGAGTACAGAAGTCTGGAGCCAGTATAGCATCACACTAGAGATGCTATACTGATAGTACTTTTCAAAATGCTAGTGCTTTCTAGAGTGGAGTACTGTTGCACACTGACAGCCCCTTTCAAAGCTGGGGAAATTGCGACCTAGTGTGCAGAGATCCTTTACTGCTAGAATCCACTCGGTAAAACATTAAACTACTAGGACCAACTAAGAGCCTAAATTTGTATTCCCTTGAGTGCAGGCAGGAGAGAT
>Scylla_olivacea_ ENA|GDRN01076308|GDRN01076308.1 TSA: Scylla olivacea Ref_Crab_Transcript_76484_3416 transcribed RNA sequence.
TAGTAGCAGCAGTAGCAGTAGCAGCAGTGAGGGTGATGACACCTCAAGCAGTGAAGAGGATGATGAGAGTGAGATGGATAGGATATCCAAGGAACTGGAGAAGAAACGCAACCACCCAGACAGACTCCATCCAGAGCTGTGGTTCAATGACCCAGGGGAGATGAATGATGGGCCCTTGTGCCGCTGCTCCCTGAAGGCCCAGCGGTCAGGGATTCGCCATGGCTATTATGTGGGGGAGGACAACCTCAACAAGTGTGACCCCTGGACTAACAATGCTGATCGTCTTCACCATTATCTCATCACCATCTCACCACCAACTAACTTCCTGATCAAGACACCCACAGTCATCATGCATGACAGCCATGAGTTCATCTTTGAGGGGTTTTCCCTGCTGTCACACCACCCCCTGGAGGAAGTCCCTACCTGCCGGGTGATTCGCTTCAACATTGAGTACACCATCCTGTACATCCAGGAGAAGATACCGGACAACTTTTGCATCCAGGAGCTGAACCTGCTGTACCAGTATCTCTTTCTGGAACTCCTGGAGCTTGTTGATCTGAACCTCAAGTCAATGGGAGACAGTGACGGCTGTCCAAGGTTCCACTTCATGCCGAGATTTGTACGTAAACTTGCAGATAATGGCAAAGAGATCCTGTCCATGAATGAAGTCTTAAGTTCATTGTTGAAGAACAGCGGCCCCTTGGTGCAGCCTGAGGACCTGGCACATCTGCTCAGCATGTCTCAGTACCAGTGGCAGAATTATGCTGACCAGCTCAAGGGTATGGTGGTGACTTGTCCTGGCATGAAGCCCAGCAGCATTCGGGTTGACCAGCTGGATCGAGACCAGGTCAGTGAAGAGACCATCAACTACCCTGTTATTGTCCATTTTGGCATACGTCCACCTCAGCTCTCCTACGCTGGCAATCCAGAGTACCAGAAGGCATGGCGAGAGTACGTCAAGTTCAGGCACCTGCTGGCCAACATGCCCAAGCCTTCCTTTGAGGACAAGAGGCGACTTGAGGCCAAGGAGAACAGGCTGCAGGAGATGAGAATGACCTCAAAGATGAAGAGAGACGTAACTGTGGCTGTGTCTTCCCAGGGATTCTACAGGACTGGCATTATGTGTGATGTAGTGCAGCACGCAATGTTGCTGCCAGTGCTGGTGTGTCACCTTCGTTTCCACCAGTCCCTTGAGGTGCTGGAGGAATGCATTGGATACAAGTTCCAGACCAGGTTTCTCCTTCAGCTGGCCCTCACCCATCCCTCCTACAGGGAAAACTTTGGCACAAATCCAGATCACGCCAGGAATTCTCTCACCAACTGTGGCATCCGACAGCCAGAGTATGGTGACCGGCGCATCCATTACATGAACACACGAAAGAGAGGCATCAACACACTCATCAATATCATGTCAAGATTTGGCCGCAACTTGGAGACTGAAAGCAAAATAACGCACAATGAACGCTTGGAATTCTTAGGAGATGCTGTAGTGGAGTTCCTCACTTCCATTCACCTATTCCACTTGTTTCCCAGCTTGGAGGAAGGAGGACTGGCAACGTACAGGGCAGCTATTGTGCAGAACCAGCACCTGGCTGTCCTGGCAGAGAAGTTGCGTTTGGACCAGTTCATGCTGTATGCTCATGGATCAGATCTCTGTCATGACTTTGAGCTACGACACGCCATGGCCAATTGTTTTGAGGCCTTGATGGGGGCAATATTCCTGGATTCTGGTATTGAGGAAGCTGACAAGGTGTTGAGCTCTACCTTGTTCAAGGGAGAGGCTGTGCTGCATTCCATCTGGGTTCACTACCCGCTGCATCCCATCCAAGAGCAGGAGCCTCATGGGGACCGCAAGTGGATCAAGTCCTTCCCCATTCTCACTAAACTGTCCAAGTTTGAGGAGTCCATCGGTGTAGAGTTTAAGCACATCCGGCTGCTGGCTCGCGCCTTCACTGACCGCAGCATTGGCTTCAACAACCTTACTTTGGGCTCCAACCAGCGGCTGGAGTTTCTGGGAGACACAGTCCTTCAGCTGGTGTCCTCAGAGTACCTCTACCGCCACTTTCCCGAGCACCACGAGGGACATCTCTCATTACTGCGCTCCTCCTTGGTCAACAACCGCACGCAGGCCGTGGTGTGTGATGACCTGGGCATGACCTCGTATGCCATGTACTCCCACCTGAAGACTGAGCTCAAGACGAAGGACAGAGCTGACCTGCTGGAAGCCTTCCTGGGTGCTCTGTACATTGACAGGGGTCTGAAGTACTGCCGCACGTTCTGTCAGGTGTGCTTCTTCCCACGCCTGCACCAGTTCATCATGAACCAGGACTGGAATGACCCTAAGAGCAAGCTGCAGCAGTGTTGCCTTACCCTGCGCACTATGGACGGGGGCGAGCCAGACATTCCCATATACAAAGTCATCGAGTGCAAGGGACCCACCAACACCCGTGTGTACACAGTAGCGGTGTACTTTCGGGGCAGACGCCTCGCCAAAGCTTCAGGCCACTCCATCCAGCAGGCCGAGATGAATGCTGCCAGGGAGGCCCTCATGAACTCCAAAGAACTGTTCCCTCAACTGGATCATCAGCGGAGAGTGATTGAAAAAAGTGTCAAGATACAAGGCATTGGCAAGCAGGACTCCCAAGACAGAGAGAAGGAGCGTGGGAGGGACAGGAATGGGAGGGGACACTGGAGAGAGGAAGAAAGACGTGGAGACAGAGAGAGACCAAGAGACAGAGATAAACTAGACAGTAAAGACTTTGAGAGAACCAGAGATGGAGAAAAAAGAGACATGAGAGAGAAGTACCAAAACACTGCAGATACTGAAAAATCAACAGAAACAAAAATATTTGAGAATGACAAATCATATTCAGATAGGGAGGGAGAGAGAGAGAGAGGAGAGAGGAATTACACAGATGGAGAAAGAGGAGATTCTAAGAGAGGAAGGACAGACTTAGAGGATGACAGGAGGTACAGGATGGACAGTGACAACAGCAGGACTTCAGGGATTGAGCCAAGATCCCGCGGGCACTCCAGATATGTCACTAAGGATGTGGCCGACTCGGACAAGCACCGAGACAGACACAAGGCACACAGCCGCACCAGACGCAGTGAAAGTCCACATGAATTGAACACAAAAAGCACACACCACGCCAGAGATGATTACAGTCGCAAGCAGATCAGGTCCGACTGGTGATTAGTGCAATGATTTACCCTCCCCAGTATCTGTCTGTCTCTCTAGGATATTCTTGCTGCACCACAGAGAAGGGCTGCCACTGGGAGTTGAGGGTTGTGTCATGAAAGGATCACAACTTGAGTGGTGTGGGTAGAGGTGTTGCATTATGATTGTTTAACATTATTTTCAACAAGCTTTATATGACAGTAGGTATGTATGTATAAAAAAGCAAATAATTAAA
>Talitrus_saltator_ ENA|GDUJ01051700|GDUJ01051700.1 TSA: Talitrus saltator comp92065_c0_seq1 transcribed RNA sequence.
ATCCGGAACTTCAGAAATTCAGATGAACACAACAAACAACGACTTAGTACCACAGAGAAGAGTTACAACTTGGGCAGTAGAAAATCTGAGCACTACCCTGATCGATCTGTTAATGCACGCTACGAAGATCAAACTCGACCTATTGTTTCTTATAGAGCCTACCAGACTGGGGAAAACTGTAGACGGGAGACGACAAAAAGTCGTGTTATCTCCTCAGACTGCGACAGCAGTCGCTCCTCTATCCGAGACCGTGATTCCTGGGCAAGTGATGTCTCGCAACGTAATCGGAACTTTCCCCGCGATGAGATCCGAAGTGAGTCGCATGAACGTGGAAATAGGATGAGATCCTCATCAAAAGAAAAACCCTGTTCATACAACAATAGTAGGAAACTGGAGTCGATTGAGCATGATCAAAGAAGTACTTCATCATCAAGAGATAAAAAATTGTTGGGTAGTGAAGAGAGGTCGCAGTTTTCTCTGCCGAAAGAAAGGACACAGCGTCAAACTGATTCTGTGGGACAAGACAAAGGCAAACCTGGTGCAGATGAAGAAACTTCAGCTTTGAAGTTGCCTCAATTTCCAGTCATTGTGCACTTCGCTATTAGACCTTCACGCTTGTCGTATGCTGGCAATGCTAATTACCAAAAAGTGTGGAGAGAGTACGTCAAGCTGCGTCATCTCGTGGCCAATATGGCGCGTCCTTCTCCTGAGATCAAAGCCCGCCTCATGGCGCAGGACATGAAGCTACGCACCATGCGCACGTCCTCTGACAAGAAGCGAGATGTCACCGTGGCGGTGTCTTCTGAGGGCTTCCTCAGGACCGGTATCATGTGTGACGTCGTCCAGCATGCCCTGCTGATCCCTGTGTTGGTGTGTCACCTGCGCTTCCACCGCTCAGTGGCAGTGCTGCAGAACAACATCGGCTACTCCTTCAAGGACAAGTATCTGCTCCAGCTGGCCCTCACTCACCCTTCGTTTAGGGAGAATTTCGGTACGAATCCTGACCACGTGCGCAACTCGCTCACGAACTGCGGCATCAGGCAGCCCGAGTACGGCGACCGCAGGATCCTGCACATGAACACGAGGAAAAGAGGCATCAACACGCTCATCAACATCATGGCACGGTTCGGCAAGGACGACGAGACCAACAGCCAGATCATGCATTACGAACGACTCGAATTCCTGGGCGACGCTGTGGTCGAGTTTCTCACTTCTATCCACCTGTACCACGTGTTTCCGGACATGGAAGAGGGCGGACTTGCCACTTATCGTGCTGCACTAGTGCAGAACCAGCACCTAGCCGTACTGGCCGAGCGCCTGGACCTCGACAAGTTCCTGCTCTACGCCCACGGGTCCGACCTGTGCCATGACTCGGAGTTACGGCATGCCATGGCCAACTGCTTCGAGGCCCTAATGGCTGCTATCTTCCTCGACTCCAACATCGGGGAGGTTGACATCGTGCTGACGCGGACCCTGTTCAAAGACGAGCCCGTACTTCAGAAGATCTGGCACGACTACGCACCGCATCCTCTACAAGAGCAGGAGCCGCACGGAGACAGAAAGTGGATCGAGAAGTACCCCTTCCTGCAGAAACTGACCGAGTTCGAAGACAGCATCGGGATCAAGTTCCGCCACATCAGGATCTTGGCCCGCGCGTTCACCGATCGCAGCGCTGGCAGCAACCACCTTACGCTTGGATCCAACCAGCGTCTCGAGTTCCTAGGAGACACAGTCCTGCAGCTCGTCTGCTCTGAGTTCCTTTACAAGCACTTCCCCGATCACCACGAGGGACATTTGTCTTTGCTGCGGTCGTCTCTTGTAAACAACAAAACGCAAGCGGTGGTGTGCGACGACTTGAACCTCACCAGCTACGCCAATCACCGTAAGACCGACATTTCCTCCAATCAAAAGCACAGAGCTGATCTTCTTGAAGCTCTAGTTGGTGCCATCTATATAGACAGGGGCTTGCTGTACTGCCGCCGTTTCTGCGACGTGTGCTTGTTCCCGCGCCTGCATCAGTTCATCCTGAACCAAGACTGGAACGACCCCAAGAGCAAGCTGCAGCAGTGCTGTCTCACTCTTCGTAACATGGACGGTTCTGAGCCTGAAATACCAGAGTACAAGGTGATCATGAGCCAGGGGCCAACGAACACGCGAGTGTACACAGTTGCGGTGTATTTCCGGAACAAGCGCCTGGCCGTGGGTAAAGGCCAGTCCATACAGGACGCCGAGATGAACGCAGCTGAGCAGGCTCTACAAAAAAGCCAAGATGTGTTTCCTCAACTGAAACATCAAAAGCGAATATTGGAGAGGAGTTTCCAGATCCAACAAGAAGCTCAAAACCAAGATGTGTCTTGCTATGAGAATCCATTACCTTCGGGCTTTGCAAAAGTCACTGACCACGCAACTCGTCACAGCCTCTCTTGCTGTGATGACTCGTTCGAAGCATCTGAAAATCAACAAAAGCCTCGCAATTGCGATGGAAGTAAGGCTTCTGATTCAAGCGAAAACGTAGCTGCAAAATACGAGGCTGTAGATGAGCAAACACAGCCCATCGTCGAAGGATCTTCCGATACCCATTTCAGTGAAGCTGATAGGAGCGAGGACTCGTCGAATACAAATTCTATTCCGTTGAAAGAGCTGGACGTCATTCAAAGCGAAAACATAAATAGTGCTCTTAAATTAAATGAAAACTCTCCTACGGATATTGTGCTACCAGTTCCCGAAAAAGATTCTAAAGTAGACAAACGAGTGTCGCTGAAAACAAAAGTGCAGGCCATGATTATAGCTGCTCGCGTCAAAGCAAAGAACTATTCCAACGCTGGTCAGTCAGCCGCCGCTAGAAGTGAATTCGAAGTCGCAAAAGCGTCACATGTAGCAACAATTCCGAAAGTTATGACCGAAGTTGATACTTCATTTAATAACTCAGGGTATACCACAGTAGATAATGTTTCTCAAAGTTCCGCTGGTGCTACTGACGACCTTCGTCAGGAGTTACCAGTTGGTGACGGTGCTAACGTTAGTGCTGATGACGTTGCTGTTGCCAAAGCAACTGATACTGGTGACGTTGTTGGTGCTGGCGTGGGTAACGTTGCTATGGCAGGTAACCTTTTTGTCTCCGATAAGGATACGCACCAGTTTCGACGTGCATTACCGATGTGTAGCATTTCTATGGTAGAAAATATTTCATCGCAAAGTAATTTTACTGAAAGTGAAAATGTTAGTAGTGAAATGCATGTAAAACTTTGTCCAACAAGTCAAGGAAGTCATCTCTCAAGTAGCCAAACGATCATGAATGAACACAGCATAATTCATCAGGCAACGAGAGTTCCTAGCGTCCATGGTACTAAAACATTCAGTTTTTGTGTCGATGGTGAGCCAGCTTACAACGACCAAATGGCAACTTCTACTGCTGAAACCGTTCACGAAGTAAGTACTTCACATCAATCTTCAATATATTCTGGAATACAATCTACGTCTCCTGGAAGATATCACACATCATCTGCTGGCGAACATTCGGGTCCAGTCAATGTTACAGAGACGTGCATCTCATCTACTCCGATAGAATTTGAGAGTCGAGCTTCATTTCCTACTGTTACCAGCGAGAACTCAACTCGAGCATTTTCATTTACTCCTGTCGTACCTGAGAACCAAGATTTACCCGCTACGACATTTGACACCAAAATCCCATCACTTTCTGGTACTTTAGACACGTCAGATCCACTAGCTACGAATGCTGCCGAGGTCCTAGCCCCACAACAATCTCTTGTCACCGAGATGCACACTGTTTCCTCTCTCGAATGCCGGGACGCAGAGTCTGCTGTCACTGAACAGGCCCATCCAAGACCTTCTGTCGAGCTAAAGGCGCCGGTTGAGATCTCTGTTACTGAATACGAGATATCAGACTCATCTTCTGCTCCATCCAATGTGTCAGCATCATCCTCTCTTGTCTCACAGATTCAAGTCCCATCCGCTTCCGGTGTACGTAGAACAGTTTCCTCTATTGTTGCACCTAATGTAAAGACATTAACATCTCGTATTTCATTCAAAGGTACAGAATCGTGTTCTCCAATTTCATTCGAGGAGAATGCCGTACTACTTCACGCTGTCTCAGGTGGCCCCGTTGCACCCCTTGTAGCATTAGAAACACGAGTGGTATCATCATGTGCACAACACGTCGAAACGCTGCCTTCTGCTCTCGAAATCCCACTTTCTCATCCTCCCAAAATTCCAGTCTCGCCTCCTCCCGAAGTCCCAGCCTCGCCTCCTCGCGAAGTCCCAACCCCGTCTCCAGAAATCCTAGCTTCGCCGCCTCCTATTGTTTCAGCCCCGCATTCTCATTTGGAAGCCCCAGCTCCGCCTCCTCTTCCCGAAGTCCGAGCTCCGCCTCCTCCTCCTCCCGAGGTTCCAGCTCCGCCTCCTCCTCCTCCTGGAGTCCCAGCTCCGCCTCCTCCCGAAGTCCCAGCTCCGTCTCCTCCTCCCGAAGTCCCAGCTC
