# Supplementary material for: Comparative genomic analysis of innate immunity reveals novel and conserved components in crustacean food crop species
Source: BMC Genomics. 2017 May 18;18:389. doi: 10.1186/s12864-017-3769-4 (PMC5437397; doi:10.1186/s12864-017-3769-4)
Supplement: Supplementary file 24 — Fasta files of all sequences. (ZIP 3690 kb) [file 12864_2017_3769_MOESM25_ESM.zip › Additional file 12/35 Argonaute-Piwi.txt]

>Astacus_astacus_Ago-2a ENA|GEDF01001560|GEDF01001560.1 TSA: Astacus astacus TR4485_c0_g2_i1 transcribed RNA sequence
TTTTATTTCATAATCATCCATCAATATAGACAAACGTTTTCCTTGGTGTGCATGAATTAAGGTAGTGGTGCACGAAGGCTAGAGGAGTGTGCCAGAGGTGCGGGACTCCCGGAAACAACACACCCTGTTGTGCCTACTGCTCTTCTACGCATTGTATAAGTTAATTATCTGGTCACCGACAGCCGTCATGATGTGGTTAGATTTGGGCGAAGATCCTCGCCCTCCACTTCGGAAGGATGTAGGCACCATTGGACACAGGATCGCTCTACAGGCCAATTACTTTCAAGTAGACCCAAAGAAACTAGACATTCAGCTGGCTCATTATGATGTTGTCATTAAGAATTATAAGAAAGAAATAGTCCCAATCTCCAAGAAGAGACGCATGGCTATATTCATGAGCATGGTCAACATTAATCCTGATATATTCCGGAATCATCCCATTGGATTTGACTCTGAAAAAAATGCCTACAGTGTGAAAGTTATCCCACAGTTAAGGAAATCTCCAAAAGAGTTTGAAGTGGATATTAAGGAAGACGGTGATAAAAAGAAAGAATTCTTTATAACTTTAACAAAGGTGAATGTAGCATCCTTGCAAGAAGTTTTCAAAGTTATCAGGGCCCCAAAAGAACGAAGAGAAAATGTCCCACAATTCATATTTCAGATGTTAGAAGTAATGTTTCAACATACTCCAAGCAACCGTTATGAGAGAGTTGGCCGCAATAGTTTTTATTCCATGGATGGTGCATTTGGTGCACCATATGACATTGGTGGCGGAAAGAACGCTGTGGTGGGGTTCTTTGGCTCCCTCAGACCTGCTCAGTGGAAAAATGGATCACTGTTACTCAATGTTGATGTTGCACATACAGCTTTTTACAAGGAACAAAGTGTCTTGGATTTTATGAAGGAAGCTTTGAACTTTCGTAATGAAGAATTCACGCGGCCATTACGACCTGATAAGAAGGATATACTACAGAAAGCATTAAGGAAAATGAAGGTTCAAGTGACTCACACTCAGTTTCCCCGAACATATACAGTCACAAATGTTGGAGACCTTGGGGCAGCTCGTCAGACTTTTCCACTGGATGTAGGTGAAAGCAGGACTGTACAGTGTACAGTGGAGAAGTATTTTATGGACAAATATAGAAAAGTGCTTCAGTATCCTCAACTCAATTGCTTGAAGGTTGGACCAATACACAGAAACATCTTCATCCCAATTGAATGCTGCAAGATTGCAAAAGGACAAAAGGTAGCAAAGAAGCTTAGTGACCAAGAGACATCGCAGTTTATTCGTAGTACGGCCAAATTACCTGTACAGAGGCTTCAGACTGTCAAGGATATTGTTCGCAGTCAAAACTTCTCAACAGATCCCATGATGAAAGCTCTTCAATTTTCTATATCAGACCAGCCAGTGAATTTGGATGGACGAGTGTTGCCTGCCCCTAAACTACAGATGAATACAGAGCTGATACCTGAAAAGGGTGTCTGGGATGCCCGAAATAGAACATTCTTTTCAAGTGCCAGTTTGGAATTTTGGGCTGTTGTCAACTATGATGCTGGATTTGTTAATAGGAGATCATTGGCTGAATTTCTAGATAGTCTTGTGAGGATGGGACGTGAGCGTGGAATGACTATACTAGAGCCAGTAGAGCAAATGGAATACCGAGATATGTACAAAATTGATACAGAGGGAGATTTTCATTATCTGAAGAATAAACATCCCAAGATTCAGATGATATTGGTTGTGTTACCAAACTCCAAAGATCTTTATGGTAAGGTGAAAAAAACTGGTGATCGAATTGTGAAGATTGTAACACAATGTGTTAAAGGTATTAATGTTAAGAAGAACCAACCAGCCACTGTTGGAAACATCTTGCTCAAGATCAATGCTAAGATGGGAGGAACAAACAATGTGCTTGGTGCTACATCTCGTCCATTTGTGTTTAAAACTCCAGTAATGATCATGGGTGCAGATGTCAACCATCCACCAGCATCTGATAAAGTAACTCCTTCATTAGCAGCAGTTGTGGCATCCATAGACAAATTTGCTTCCAGGTACGCTGTAGAGGTACGGCACCAAAAGCATCGTAAAGAGATGATATTGGACCTCAAAGAAATGACAAAGAACCTTCTAAAAACATTTTTTCGGACTACACGCCACAAACCAGAGAGGATTGTCATGTATCGTGATGGTGTTAGCGAGTCCCAGTTTGCAGAGGTGTTGTCTTATGAACTGAAAGCTATGCGTGCAGCATGCACTGAACTACAGAAAGACTACACTCCAGCCATGACATTTCTTGTTGTCCAAAAGAGACATCATACAAGATTATTTTGTCAAGACCGAGATGGGGTAGGACGATCCAGAAATATTCCTCCAGGTACTACAGTAGATACAGCCATTACTCATCCCTCAGAGAGGGACTTCTACTTATGTTCACATCAGGGTATCCAAGGAACAAGCAAACCAACACACTACCATGTACTGTGGGATGACAATGACTTAACAATGGACGTGCTTCAAACTCTTACTTACGCCATGTGCCATTTGTACTCGCGCTGTACTCGTTCAGTGTCCATTCCCACTCCAGCTTATTATGCACACTTGGTGGCATTCAGAGCGAAGGTGCACATACAGGACCTGTGTCCCAGCGAGACGTCATCTCTGGCATCAGGAGAGGAGGAAGGACCGTCCGATGCGGCTATAGCTCAGGCTGCCAGAATGGACCTTGATAGTGAAATAGCTTCCAAACACTATTTTGTGTAATTAATCATTTGAAATTCAAGTGCTCTTCAATATTTAAGTGGACTAAATTTATATTTTTTTTTATGGACTACCTGAAGAATATTCAGATTGTTTAAAAAAAAAAAAAAAAAAAAAAATAAA
>Astacus_astacus_Ago-2b ENA|GEDF01012370|GEDF01012370.1 TSA: Astacus astacus TR25117_c0_g1_i1 transcribed RNA sequence.
CTTCAGGGAGGTCGGACGTGTTGGTCGAGGCTTGGCAGCGGCACCAGTGTTACCCATAGTTGAACCTCAAGATGTTTGGGCACGACAGAGGTGATGTTCTCAAGCCTCCAGCTAGAACTGCTGCTGGACAAAAAGGTGTACAAATACACCTTGACACCAATTACTTCCCTGTCACCATGAGGAACAAATCTGTTCAACTTGTCCACTATGATGTTTCACTCAAGGTTCATAAACAAGAAATTAATCTTCCTAGAAGACTTAAACTGGATATATTCGAGAAAATGAAGAATAACTACGCAAAGATATTTAAGGACTACCCACTTGCCTTTGACTCTGAAAGCAATGCATACAGTTCGGGCATCATCCCAGGTGTCGATGGCAAATGCTTTGAGGTGCAAATGGAAGGACGAGATGGATCAAAGCAAACATTTACTGTGTATATAACAGTGAAGCATCAGTGTTACCTTGATGACCTGATGAAGGCTCTCAGCTACATCCCTGGTGAACAGCAGGTGCTTCCTTCATCCTCAGTTCAGATGATGGAGGTGATGTTTCGCCATTACCGGGCATTGAAGTACGAGCTGGTGGGCCGACGTAATTTCTACCCCATGGGAGGGGAATTTGGAGCACCGTATCCTATTGGGGTGGCTAAACAAGGAGTCGTTGGATTCTTTGGGTCCATGAGGCCAGCCGCTTGGAAAGACGGGTCTATGCTGCTCAATATTGATGTTGCCCACACAGCATTTTATAAGGATCAACCTCTTCTGGAGTTCGTGCAAGGAGTAGTGGAATTGAATGAGAGAGACCTCTTCCATCCTTTAGAACCAAAGAAGCTCTCGAAGCTTAGAAGGGAGCTCTTGTCACTTAGGGTGCAAGTAACTCATAGCAATATCCCACGCACCTATAAGATCATAGCTGTGTCAGAATATGGTTCTGATAAGCAGAGGTTCCCCTTAAAAGATGAAGACACAGGGAAAGTATCTTCTGTCTCAGTTGAAGACTACATAAAGAACAATTATGGCAAGAAGTTAAAATATCCAAGATTTAACTGCATTCAAGTTGCACCAGCAGAGAGAACAGTGTATCTTCCAGTTGAGATTTGCAAATTGTCTAGACAGAGAGTGGGTCAGAAGTTAAGTGACAGAGAAACAGCCCAGTTTATACGAACAACAGCAGTTCCTCCAGCAGACAGAATTAAGAAAATCCGTCAGATATACCACAGTAATGATTTTGCTGAAGATCCTATGCTACAGAGCCTTCAGTTAACAATTGGAGAGAGGCCCCTGGAGTTGTCGGGGCGCATATTGACCACTCCGTTGTTGATGATGGACACGTCCGTGGAACCGGTGAACGGCGTCTGGGATATCAGGAGAAGATCCTTCTTCAAGCCTGGGTACATTCGCACCTGGGCAGTCTTCAATTACTGTACAAGACAAGTTGCTCAGTGGCAAATTGAAGAATTTCTGAAGGGTCTAATGAAGATGGGTGAAGAGCGAGGCATATCCTTCTGTAGACCAGTATGCCTGTTGAGTTTTCACAAACCTGTTCCCGAGCATGATCTCAGACTCATCAGGTCGGAACATAGTGATCTACAACTGGTGCTAGTTATCCTGGGCAAAGGTGATGATCTCTACGCCCGTGTGAAGAAAGCAGGAGACATGGAAATGGGTGTTTTAACCCAGTGTGTTCAAAGCTTAAATGTTAAAGAGATCAAATTGCCAACATTGTCCAACATCCTTCTCAAGATCAATGCCAAGATTGGGGGAGTAAACAGCATCATATCACCACAAAATGCTCCCGTGATTTTAAAGCGACCTGCCATGATCATGGGAGCAGACGTAAACCACCCAGCTGCTGGTGACGCCGATTCCCCGTCACTGGCAGCCGTCGTGGCATCGTTTGACAAGAATGCTTCCAAGTTTGCAGTAGAAGTAAGGTATCAAGATCATCGTGAAGAAATCATCCAAGATCTGAAGCAGATGATGAAGAACCTACTAATGAGATTCTACAGAGAGTCTAAGAAATTTAAACCGGAGAAGATAGTTATGTACCGTGATGGCGTTAGTGATACCCAGTTTCTAGGTGTGTTGTCATCGGAAGTGAAAGCCATGCGCGATGCCTGTAGAGAACTGGAAGCCAGTTACACTCCTGGCATCACTTTCCTAGTGGTTCAGAAGAGGCACCACACCAGACTATTCTGCAGAGAAAAACAAGGAGTTGGTAAATGTAAGAATATCCCACCAGGAACAGTGGTGGACGTTGGTATAACACATCCACATGAACGGGACTTTTACCTCTGCTCTCACCAAGGTATCCAGGGCACCAGCAAACCTACCCACTACCACATCCTGTGGGATGACAACAACATGAGTATGGACGAGTTACAGTCTCTGACATACAGCATGTGTCACCTGTACTCGCGCTGCACCAGAGCTGTCTCTCTTCCAAGTCCCGCATACTACGCCCATTTAGCAGCTTTCAGGGCTAAGGTGCACCTCAACGAGCTCTGCCATAATGATGATGTTCATGAGATTATCACTAAAAAGGAGATCGAAGAAGCAGTTACAGTTACTACTGACACTCCAGTCTCCAATAAACTGTACTATGTGTAAGACACACGGCATTATTGGCCTTATGTTTGGCATGTGTAAGACTAGGGATTGTGATCCATGTTGATCACTTAGTTGGATACTGTCTCATTATGTAAGGAAAATTAGCCTTCCTCGACTGAATTATTATTTATTTAAATACAGTATCCATAGAAAATCAAATTTGTATAACGTTTATAAGGAAGTCTTTTTAAACAATGAAAATGGCATTCAAAAACTTATGTAGAAAGATTATAAAATATGAGCATTGAATGTCTATAGTTTTCTGTCTCTAGTTTCTGTTTTAAAACAGTAGTAATGTGGAAAATATTTTATTTGAATTATTTGTACAATAAATATATTTAGATTTTTCTTAGCGGACATAACATTTTGCTATTGCTGAAAATGTTTTGGCAGCAAGATCAACTTCATGGGATTGTGTAAGAAAGCAACAAATTATAAATGACTGCCTTTATGAATAAGACATCAACTGTGGTAGGCTTATAATATGTTAAGGAAGGAGAGTTTTAGGTTGTCTTTTATCAAGGCATTTAATTCTAGTTACAGCTCTGGACAAAACCATATGCTTTACATTTTTAAAAACATGAAATTTGTACAACTCTCAGTTTAGATAAATTGTAAAGTATGATGTTCAAACTTATTTATTTGTAATCTGGTATCTGTAATTTTG
>Astacus_astacus_Piwi-1 ENA|GEDF01028640|GEDF01028640.1 TSA: Astacus astacus TR35439_c2_g3_i1 transcribed RNA sequence.
TATTGGCGGCGAACGTTGCTACATATGGCGTAAATAAGAAAAGCAAGAATTTGTTCACCAATTTTGGATTATTGTCTAGTAAATAAGTTTACTTGAGCGAAATGAACACAGATGAGACTACTCCTAAACTGACTGCTGGGCGTGGTGGGCGTGGAGCTGCTATATTAAAAGCACTTCAGTCTCTACCACGATATCCTGGCCATGCCTCGGAAAAGACTGAGCCTTCTGCTGCTGTACCTCCTCTGTATGTTTCAGGGGGTGCAGGTGTGCAAGTTGCTGGTGCCACTGCCCTCTGCTCACCACGAAGTGATGGAAGCAGTGTCACCAGTGTGCCTTCAGTGGGTAGTAGCCGAGGGGCAGTCATCAGTCAGCTGATGAGGCGCCGAAGTTTCATGACTTCAACCCCTATTGCGACACCTAATGCTAGTGCAGCTGGAGTGAAAGAAAAGACATTGCCACAAACAGTTGTGGCCAGAGGTCGAGCAGAATTCTTGCGTTCTTGTTTAATAGGATCTCCTAAAACTTCGCCGTTGAAAACGGATTCTGAAGATCTGAGTGATAAATCATTAACTGAGAGTGTCCAGCATTTGAACATCACAGACACCAAGGATGATGCAGTCATTCGCCAGGGAAGCACAGGAACCAAATTCTCTGCCATGACCAACTGGATTCGGCTGTCTCTGGAGGAAAATAAAGTTGTTTTTGAATATGAGGTTAAATTTGACCCACCGATTGATGCACTAAAATTACGCTTCCGCCTTTTAAATACTAGTACCATTAAAGATGAGATTGGCTCGGTGAAAAGTTTTGATGGAACTATATTGTGGATGCCCATTATGCTTCCACACGAGATTGTCCAGTACAAGACGACAAATCCCTTTACTAAGGAAACTGTAACTGTGAAGATAATTTACAAGAAACGTACACACATGGACAAGAGTATCCAACTCTACAATGTTCTTTTCAACCGAATCATGAAGGTATTAAAAATGGCTAGGGTTGGGAGAAGCTACTACGCTCCAGGAGGATCTGTTCTCGTACCTCAGCATAAGTTGGAAATATGGCCAGGATATGTGACTGCTGTGAGCTATCAAGAGGAAGGAATTATGCTGTGTGTTGATGTGTCACACAGAATTCTTCGCACGCAAACCTGTTATGAGATAATGGCTGACTTGTGTGAAATGCAGCGATCTAACTTCAAGGAAGCAGCTGCCAAGTCATTAGTTGGCTGCATTGTTCTTACTCGATACAACAATAGATCCTACCGTATAGATGACATTCTCTTCGACCAGAATGCTGCATCAACATTTCAAAACTACAAAGGAGAGGAGATTAGTTATGTAGATTATTACTTCAACAATTATGGCATCAAGATAAAGGATCCCCAGCAACCACTCCTGCTTCACCGAGCAAATAAAAGGGATGTTAATGATCAGCAGGGTTCAAGGAAGATCTTGTGTCTGATTCCCGAATTATGCTACATGACTGGTCTGACGGATGACATGCGTTCTGACTTTCGGGTGATGAAAGATATTGCCCAGCACACCCGGATAACTCCAACAGTTCGACAAGCATCTCTGCGCACATTCATCAGAAATGTCAATGAGACCCCAGAAGCCTATCAGATCCTTGCTGATTGGGGTTTGACGCTGCAAGATAGCACTATAGCACTGGAAGGCCGCATCCTGCCTCCCGAGACCATCTACTTCGCAAATAGCAGTGTGCCTGGTTCAGAGATAGCTGACTGGGGCCGGGATGCTTGTAGGGAGAAAGTCATTGTCCCCGTAGATCTGAAGCCACGCTGCTGGCTGATGCTCTTCTGTGCTAAAGATCAACAGCGGGCTCAGAAATTTGGTGACATGTTGAAGCAGATTACCCGCAGCATGGGTATCCACGTTGGAGAGCCACAGATGGTTCATCTGGCAGATGACAAGACTCAAAGCTATGTTAACAGCCTAAAGCAGTTCTATCATGATTCGTTGCAGTTAGCAGTCATTATATTTCCAAGCCAGCGTGAGGACCGCTATTCAGCAGTGAAGCGTGTTGCATGTCTTGAATTGGCCCTCCCAACCCAGTGCATAATTTCTCGTACTATAAGCCATGATGCCAAATTACGCTCAGTCACTCAGAAGATTGCTTTGCAGATTAACTGCAAACTTGGTGGAGAGCTTTGGGCACTCAAAATTCCAATAACTGGACTTATGGTGTGTGGTGTCGATGTTTATCATGACCCGTCTCGCCGCGGAGCATCGACAGTAGGCTTTGTGGCATCCATTAACCAGACTCTCACTAAATGGTACTCACATGTCAGCTTCCAGCATCCTGGTGATGAGATAGTACATGGTCTTAAAATATGCTTGCTAGAAGCCTTGAGGCACTATCACAAGCTGCATCACACATTACCTCGTTCTATAATGATGTATCGTGATGGTGTAAGCGACGGACAGCTGAAGGTTGTTGAAGACCATGAGCTCCCTCAACTGGCCTCCATCTTCAGCCACTTTCAGTCTTATGAACCTAAGTTATACTTAATTATCGTCCAAAAGAGACTAAATACTAGGATCTTCGCTTCTATGAGCTCAAGAGGGCTGGACAATCCTCCTCCAGGCTCTGTCATCGACCATACAATCACTCGCCGGTATTGGTATGATTTCCTTCTTGTCTCTCAACATGTAAGACAGGGTACAGTGTCTCCCACCCATTATATTGTTGTTCATGATGGAGGCAACTTGAAAGTTGACAACATGCAGCGGCTGACATATAAGCTGACTCACCTTTACTACAACTGGCCGGGCACCATTCGTGTCCCAGCTCCCTGTCAGTATGCCCATAAGCTGGCTTTCCTGATTGGTAAGAGTGTCAAGAAGGAGCCTGCTGTTGAGTTGTGTGACAAGCTGTTTTTCTTGTGAACATTTTAATGGAAATAAATTTGTTGCTGTAGTGTTTTGTTTACAAGTAAAATTTGTCATATGATTTGATTTCTTGTACTTATCAAAAAAAGCTGTTTTGTTCTTAGGCTGTATTCTTAATTTGAAGCATGATGGTTTTCAACAATTGGCATGGAGCACTTGAATACTCAGCCTAGTGTTTAGAGCTTGTTTATTTCCATGCATACATATCAAATTTTCAAACAAAAATTGATTTGCATATAATTGAAGAGGCAATATGTTTTCTGGGAAGGCCCCAGACCTCCGGGATTCACTCGAGTCTTCCGAGAATCGGGGACCAGAATCTGGCTCTTTGCAAATGCCGTTAATAGGTAAACTCAAATATAAATATACATGTACAGTGGGAACATTCTGAGCCCTTTTGGATTTTATTGTATTGGTACAATATGGAATAAATGTGTATCAGAGACAAAATTATAAAGTGACAAGTAAAATACTCATCTGTAATTTACTTATTTCTGGGGAGCAGCACCGGGTGGCTCCCCTAAGCTTAGGGGAGCC
>Astacus_astacus_Piwi-2 ENA|GEDF01027813|GEDF01027813.1 TSA: Astacus astacus TR35231_c0_g3_i2 transcribed RNA sequence.
CAAGAGTTTGAGGTGAAAGGCACGTCTGTTCCCATGAGAAGGTTATCGACGCCCAGTGGAACTGGAAGAAGATTCCAACGTAGTTGGGTCAGGAAATGGTGCTGGGCAAGAGTCTACAGAACAAGGTCAGGATGATGAGCATTATAACCAAGATCGCCATCCAGATCAACTGCAAGCTGGGAGGTGAGGTCTGGAATGTCCAGATCCCGTTCCAGAACACGATGGTGGTGGGCTACGACGCCTACCACGACAGTGGGCGTCGGGGGGCGTCTTGGGGCGCCGTGGTGGCATCCTTCAACAGGAACCTCACCAGGTACTACGGCCAGGTGTCCCGTCATGCCAACCATGAGGAGCTCACTGCCAACTTCTGCGCCTCTATACAGAATGCGCTGTACCACTACGTGGAGGTGAACGCGCAGCTGCCAGAGCGGGTGGTGGTATACCGGGACGGTGTAGGCGAGGGCCAGCTTCACTACGTCAAGGGCACCGAGATCGCTGCTATCAAGGCGTGCTTCCAGGCCAACAACTTCTCTCCCCGCTTCAGTTTCATCGTGGTCAGCAAGAGGATCAACACCAGGCTCTTCGCCCAAGGCTCCACCACGGGCAACCCCATCAACCCGCCCCCAGGCACCGTCTGCGACGATGTCATTACGCTCCCGGAGAGGTACGACTTCTACCTGGTGAGCCAGAGGGTGCTGCAGGGCACGGTCACTCCCACCTCCTACAACATCCTCCAGGACGTCAATTCCAACCTGGACGCGGACCGGCACCAGCGCCTGGCCTACAAGCTTACTTACCTCTACTACAACTGGATGGGCCCCGTGAGAGTGCCAGCCCCCTGCCTCTACGCCCACAAGTTGGCCTACGTCACTGGCCAGGCCATCCATGACATCCCCCACCACAACCTCTGTGATAAACTCTGGTACCTCTGAAGAATTTCGTAGAAGTTTACCTGTGGTGGACAGCTCTTGGTATCACTGAAGATCTTTTAAACTCGTCGGATTCCATTGATGCCACAATAGGCAAGAAACAGAGACAATAATTTTGATGATATTTTTGGTCAATGAAGAATTGGTGTAAAAGCTATTGTTTTAAATAAGAGTCTAAATTGGATTCCCATTTTCTCTGTTTTGCTCACTTTCAATTTGTTATGGCATCCTAAAATATTGCAGTCTCGCAGAAATAGTCAATATTTGCAGTTTTCATGTGCCATGTTTATGTTCATGGTGTCTCTCTCTCTCTCTCTCTCTCTCTCTCTCTCTCTCTCTCTCTCTCTCTCTCT
>Astacus_leptodactylus_Ago-1 ENA|GBEI01034604|GBEI01034604.1 TSA: Pontastacus leptodactylus Pl_CLC_34727 transcribed RNA sequence.
CCTCGGTGCCCCGCACCGGCGGGAAGTCGAGAACGCCATTTTCAACATTTTGAAGTCTGAGATTTCCATAGTTTCGTCCTTAAGTTAGGAACTATTGTAGAGTTCATGTACCCTGTTGGGCAGCCACCTGGTCCTCCTGGCCCCCCCGGCCCACCTACGGGCCCGGGGGGACCCCCAGGACCAGCTGGTCCCCCGGTGCCCCGCCCCTTGACGTTACCCCCTGGGCCTACTCCTGCCCCAGGACCAATCACCACAATTGTGCCACAAGCTGCTGGTACACCTGCAGTGGCCACTGGAACTGGCATTACTGCTCTTTTACCACCAGAACTACCAACATTTGTAGCACCACGGCGGCCTAACCTTGGCCGTGAAGGGCGGCCAATCACTTTACGGGCCAACCACTTCCAAATATCTATGCCCAGAGGCTATATTCATCACTATGATGTAAGCATTCAACCTGATAAGTGCCCTCGGAAAGTCAACAGAGAGATTATTGAAACTATGGTCCATGCCTTTCCCAGAATCTTTGGCAGCTTAAAGCCTGTCTTCGATGGGAGAAGTAACTTGTATACAAGAGATCCACTACCTATTGGTAATGAGAAGATGGAGTTGGAGGTTACATTACCGGGGGAGGGACGAGACAGAGTCTTCAAAGTAGCAATGAAATGGTTAGCGCAAGTAAATCTTTACACACTGGAAGAAGCTCTTGAGGGGCGTACTCGAACAATACCTTATGATGCCATACAGGCATTAGATGTAGTCATGCGCCACTTGCCATCTATGACTTACACCCCTGTTGGAAGGTCATTTTTCTCTGCCCCGGATGGTTACTACCACCCGTTGGGTGGTGGTCGGGAGGTGTGGTTTGGATTTCACCAAAGTGTACGGCCATCTCAATGGAAGATGATGCTCAATATTGATGTATCTGCAACAGCATTTTACAAAGCTCAAGCGGTGATAGAATTTATGTGCGAAGTGTTGGATATACGGGAAATTGGTGAACAACGTAAACCTCTAACAGATTCTCAACGCGTAAAGTTCACTAAGGAAATTAAGGGATTAAAGATAGAAATTACTCACTGTGGTGCAATGCGAAGAAAATACCGTGTGTGCAATGTTACCAGAAGACCAGCTCAAATGCAGTCGTTTCCACTTCAGCTGGAAAATGGTCAAACTGTTGAGTGTACTGTAGCTAAATATTTCCTTGACAAATACAAAATGAAACTCAGGTTCCCACATTTACCCTGCCTTCAGGTGGGTCAAGAACACAAGCATACGTACCTTCCTTTGGAAGTCTGTAACATTGTTCCTGGTCAGCGGTGCATTAAGAAGCTTACTGATATGCAGACTTCGACCATGATCAAGGCTACAGCAAGATCAGCTCCAGACAGAGAGAGGGAGATTAATAACTTAGTTCGAAAAGCAGATTTCAATAATGATCCATACATGCAAGAATTTGGTTTAACAATCAGCACAGCAATGATGGAGGTGCGTGGACGGGTTCTTCCACCTCCAAAGTTGCAGTATGGAGGGCGAACTAAGCAGCAGGCGTTGCCAAACCAAGGAGTGTGGGACATGAGAGGGAAGCAATTCTTCACTGGGGTAGAAGTTCGAGTGTGGGCAGTTGCATGCTTTGCCCCACAACGGACAGTTAGAGAGGATGCATTACGTAATTTTACTCAACAGCTACAGAAAATAAGTAATGATGCAGGAATGCCCATTATTGGTCAGCCATGTTTTTGCAAGTATGCCAATGGACCTGACCAAGTAGAGCCAATGTTTCGGTATCTTAAGAGTACCTTCACTGGTCTTCAGCTGGTGTGTGTAGTACTTCCTGGGAAGACCCCAGTCTATGCGGAAGTGAAGAGAGTGGGTGATACGGTTTTGGGTATGGCGACTCAATGTGTTCAAGCCAAAAATGTTAATAAGACTTCACCTCAAACATTATCCAACCTCTGCCTCAAGATCAATGTCAAGTTAGGAGGAATCAATTCTATTCTAGTCCCAGGCATTAGGCCTAAGGTGTTCAACGAGCCGGTAATCTTCCTTGGTGCAGATGTAACTCATCCACCAGCAGGTGATAACAAAAAACCGTCCATTGCAGCTGTAGTAGGTTCTATGGATGCTCATCCTTCCCGATATGCCGCAACAGTCCGGGTCCAGCAGCACAGACAGAATGGATCAACAACACAAGGCCAAAGTGCCAGTGATGGCTCACGACCCAGACAACTGACATTCGCGAGGACAGCACATGACGAAGTGATCCAAGAGTTATCTTCTATGGTAAAGGAGCTTCTTATACAGTTTTACAAGTCTACACGATTCAAGCCAAATCGAATTATTCTTTATCGTGATGGTGTAAGTGAGGGTCAATTCCAGACAGTGTTGCAGCATGAATTGACTGCCATGAGAGAGGCATGTATTAAGCTAGAGGCAGACTACAAACCTGGCATCACATATATTGCTGTGCAGAAGCGTCATCATACAAGATTGTTTTGTTCTGACAAGAAAGAGCAGAGTGGGAAAAGTGGTAATATCCCTGCCGGAACTACAGTTGATGTAGGCATCACACACCCAACAGAATTCGATTTTTATCTGTGTTCACACCAAGGCATCCAGGGCACTAGTCGTCCAAGCCACTATCATGTATTGTGGGATGATAACCATTTTGATAGTGATGAACTGCAGTGCCTGACCTACCAGCTGTGCCATACATATGTTCGGTGTACTCGGTCAGTCTCCATACCTGCCCCAGCTTATTATGCCCACTTGGTAGCCTTCAGAGCACGTTATCATCTCGTCGAGAAAGAGCATGACAGTGGAGAGGGATCTCACCAATCTGGTAATAGTGAGGACCGCACACCATCAGCAATGGCTCGAGCAGTGACAGTGCATGTTGACACTAACAGGGTGATGTACTTCGCTTAACTGTTTGTTCTACCTAGTCTGACTCAAGGTTCACAACATCATTGTGCAAGATGAAGTCACATGGGCTGAATTATGGAAAAACCGCACTGATTTACTTGTGGACAGGTTTCATGTATTCATCTGCAGACATACTCGTCGATGCATCTCTATTATGGTCAATTTTGAACAATTATTTAATGAGTCTTGTTTGATTTAGATCTTCCATAGATATGAAAGTTGTTCTAAGATTACTAAAGATTTTACTCGTGAAATGATTGTTAGAAATCTCACTTTGACATTTAAAGTTTATATCTGCTACTTTTACTTTAAAAAAAGTAGTTGAGTGTATTTGATACTTGAATGATAATATTTATTATGGGCTGACCTGATTCAGTCAACCTGAATCAATTGTTGTCCCCAATTTAGATTTGGGTTAAGTATTTTGGCGGCATTCCTTCGAGATATTTGGTGATGGCAGAAGTTGTAGGCAAAGGTGTTGACCATTACAGTTTGTTTTAGATACAACGGAACAGGTTTAATCCTACATTACAATTTGAAGTTACCATTTACATTTGTAAATCTGTTAAGTCACATGTTGGATGATTGTAATGTAGGAATCTTATACCTGCAGCAAGAGGTGTAATGGCCATTAGATTGTACCTGCTGATGTACCTCATGCCAGCAATCATGATGGCTTACATATGATATGCGATTTTAGCATATTAAGTCACTGTAAACTATTGCCAGAGAAACTTTAAATGTGTATTTTCATTGCATTGTAATGCTGAGAATGAAAATAAGAGAATTTACCCACATTTTGTATATGCATTCAACGGGTGCATCAGGTCCCTCAAGTATGTTACTGTATAAATAACTTGTGTACACTGAGCAGCAATTATGAGGCTTATGTATATGTACTATTCACATCTATTTTTCTGTGGTGAGAAATATAGTACTACACCTATCTCAAACTTCAAAGTTACTGAACTTAATGTAGTTCATGTAAACGAAGCCAGGAAATTCAAAGCCACTGTGACATGGGTTTTTAATTATTTAAGGTAAAAGACTCTTGCAGTCAAGTTTTTACTGCCAATTTTTTTTTATGGAGGGTCAGAACACCCTCAGACACATATGTACCTTCATTTTGGAGGTGGTGCTGTGATCTCCCCAGGATATGGGGTGAATACTGTTTAGGAAAAAATTATTTTGTAAATTTTAGGCAGAGTTTCTCCTAGTGGCATTTTTTAATACAGATCTAATTGTCACTTGAAAAAATCCATATGTTGAAATCCGACGATTATAATCTTCATAGCATTATTTACCCCCCCC
>Astacus_leptodactylus_Ago-2a ENA|GBEI01033539|GBEI01033539.1 TSA: Pontastacus leptodactylus Pl_CLC_33654 transcribed RNA sequence.
GGCTGGAGGAGTGTGCCAGAGGTGCGGGACTCCCGGAAACAACACACCCTGCTGTGCCTACTGCTCTTCTACGCATTGTATAAGTTAATTATCTGGTCACCGACAGCCGTCATGGTGTGGTTAGATTTGGGCGAAGATCCTCGCCCTCCACTTCGGAAGGATGTAGGCACCATTGGACACAGGATCGCTCTACAGGCCAATTACTTTCAAGTAGACCCAAAGAAACTAGACATTCAGCTGGCTCATTATGATGTTGTCATTAAGAATTATAAGAAAGAAATAGTCCCAATCTCCAAGAAGAGACGCATGGCTATATTCATGAGAATGGTCGACATTAATCCTGATATATTCCGGAATCATCCCATTGGATTTGACTCTGAAAAAAATGCCTACAGTGTGAAAGTTATCCCACAGTTAAGGAAATCTCCAAAAGAGTTTGAAGTGGATATTAAGGAAGATGGTGGTGATAAAAAGAAAGAATTCTTTATAACTTTAACAAAGGTGAATGTAGCATCCTTGCAAGAAGTTTTCAAAGTTATCAGGGCTCCAAAAGAACGAAGAGAAAATGTCCCACAATTCATATTTCAGATGTTAGAAGTAATGTTTCAACATACTCCAAGCAACCGTTATGAGAGAGTTGGCCGCAATAGCTTTTATTCCATGGATGGTGCATTTGGTGCTCCGTATGACATTGGTGGCGGAAAGAACGCTGTGGTGGGGTTCTTTGGCTCCCTCAGACCTGCTCAGTGGAAAAATGGATCACTGTTACTCAATGTTGATGTTGCACATACAGCATTTTACAAGGAACAAAGTGTCTTGGATTTTATGAAGGAAGCTTTGAACTTTCGTAATGAAGAATTCACGCGGCCATTACGACCTGATAAGAAGGATATACTTCAGAAAGCATTAAGGAAAATGAAGGTTCAAGTGACTCACACTCGGTTTCCTCGAACATATACAGTCACAAATGTTGGAGACCTTGGGGCAGCTCGTCAGACTTTTCCACTGGATGTAGGTGAAAGCAGGACTGTACAGTGTACAGTGGAGAAGTATTTTATGGACACATATAGAAAAATGCTTCAGTATCCTCAACTCAATTGCTTGAAGGTTGGACCAATACACAGAAACATCTTCATCCCAATTGAATGCTGCAAGATTGCTAAAGGACAAAAGGTAGCAAAGAAGCTTAGTGACCAAGAGACATCGCAGTTTATTCGTAGCACGGCCAAATTACCTGTACAGAGGCTTCAGACTGTCAAGGATATTGTTCGCAGTCAAAACTTCTCAACAGATCCCATGATGAAAGCTCTTCAATTTTCTATATCAGACCAGCCAGTGAATTTGGATGGACGAGTGTTGCCCGCCCCTAAACTACAGATGAATACAGAGCTGATACCTGAAAAGGGTGTCTGGGATGCCCGAAATAGAACATTCTTTTCAAGTGCCAGTTTGGAATTTTGGGCTGTTGTCAACTATGATGCTGGATTTGTTAATAGGAGATCATTGGCTGAATTTCTAGATAGTCTTGTGAAGATGGGACGTGAGCGTGGAATGACTATACTAGAGCCAGTAGAGCAAAGGGAATACCGAGATATGTACAAAATTGATACAGAGGAAGATTTTCATTACCTGAAGAATAAACATCCCAAGATTCAGATGATATTGGTTGTGTTGCCAAACTCCAAAGATCTTTATGGTAAGGTGAAAAAAACTGGTGATCGAATTGTGAAGATTGTAACACAATGTGTTAAAGGTATTAATGTTAAGAAGAACCAACCAGCCACTGTTGGAAACATCTTGCTCAAGATCAATGCTAAGATGGGAGGAACAAACAATGTGCTTGGTGCTACATCTCGTCCATTTGTGTTTAAAACTCCAGTAATGATCATGGGTGCAGATGTCAACCATCCACCAGCATCTGATAAAGTAACTCCTTCATTAGCAGCAGTTGTGGCATCAATAGACAAATTTGCTTCCAGGTACGCTGTAGAGGTACGGCACCAAAAGCATCGTAAAGAGATGATATTGGACCTCAAAGAAATGACAAAGAACCTTCTAAAAACATTTTTTCGGACTACACGCCACAAACCAGAGAGGATTGTCATGTATCGTGATGGTGTTAGTGAGTCCCAGTTTGCAGAGGTGTTGTCTTATGAACTGAAAGCTATGCGTGCAGCATGCACTGAACTGCAGAAAGACTACACTCCAGCCATGACATTTCTTGTTGTCCAAAAGAGACATCATACAAGATTATTTTGTCAAGACCGAGATGGGGTAGGACGATCCAGAAATATTCCTCCAGGTACTACAGTAGATACAGCCATTACTCATCCCTCAGAGAGGGACTTCTACTTATGTTCACATCAGGGTATCCAAGGAACAAGCAAACCAACACACTACCATGTACTGTGGGATGACAATGACTTAACAATGGACGTGCTTCAAACTCTTACTTACGCCATGTGCCATTTGTACTCACGCTGTACTCGTTCAGTGTCCATTCCCACTCCAGCTTATTATGCACACTTGGTGGCATTCAGAGCGAAGGTGCACATACAGGACCTGTGTCCCAGCGAGACGTCATCTCTGGCATCAGGAGAGGAGGAAGGACCGTCCGATGCGGCTATAGCTCAGGCTGCCAGAATGGACCTTGACAGTGAAATAGCTTCCAAACACTATTTTGTGTAATTAATCATTTGATATTCAAGTGCTCTTCAATATTTAAGTGGACTAAATTTATATTTTTTTTATGTACTACCTGAAGAATATTCCGATTGTTTTAAAAAAAACAAAAAAAAAAAA
>Astacus_leptodactylus_Ago-2b ENA|GBEI01049211|GBEI01049211.1 TSA: Pontastacus leptodactylus Pl_CLC_49546 transcribed RNA sequence.
GTGACCCCCTTCGATTCAGCTAGAAAATGACCTGAGGAATACCAAGACTTGGCACAGTGGCAGCCTCGGTATTGCCGCGTTTGACATTTCTTCAGTTGGTGGACGAACTTCAAGGAGGTCGGACGTGTTAGTCGAGGCTTGGCAGCGGCACCAGTGTTACCCATAGTTGAACCTCAAGATGTTTGGGCACGACAGAGCTGATGTTCTCAAGCCTCCAGCTAGAACTGCTGCTGGACAAAAAGGTGTACAAATACACCTTGACACCAATTACTTCCCTGTCACCATGAGGAACAAATCTGTTCAACTTGTCCACTATGATGTTTCACTCAAGGTTCATAAACAAGAAATTAATCTTCCTAGAAGACTTNNTCTTAAACTGGATATATTCGAGAAAATGAAAAATAACTACGCAAAGATATTTAAGGACTATCCACTTGCCTTTGACTCTGAAAGCAATGCATACAGTTCAGGCATCATCCCAGGTGTCGATGGCAAATGCTTTGAGGTGCAAATGGAAGGACGAGATGGATCAAAGCAAACATTTACTGTGTATATAACAGTGAAGCATCAGTGTTACCTTGATGACCTGATGAAGGCTCTCAGCTACATCCCTGGTGAACAGCAGGTGCTTCCTGCATCCTCAGTTCAGATGATGGAGGTGATGTTTCGTCATTACCGGGCATTGAAGTACGAGCTGGTGGGCCGACGTAATTTCTACCCCATGGGAGGGGAATTTGGAGCGCCGTATCCTATTGGGGTGGCTAAACAAGGAGTCGTTGGATTCTTTGGGTCCATGAGGCCAGCCGCTTGGAAAGACGGGTCTATGCTGCTCAATATTGATGTTGCCCACACAGCATTTTATAAGGATCAACCTCTTCTGGAGTTCGTGCAAGGAGTAGTGGAATTNNNNNGTCACTTAGGTTGCAAGTAACTCATAGCAATATCCCACGCACCTATAAGATCATAGCTGTGTCAGAATATGGTTCTGATAAGCAGACATTCCCCTTAAAAGATGAAGACACAGGGAAAGTATCTTCTGTCTCAGTTGAAGACTACATAAAGAACAATTATGGCAAGAAGTTAAAATATCCAAGATTTAACTGCATTCAAGTTGCACCAGCAGAGAGAACAGTGTATCTTCCAGTTGAGATTTGCAAATTGTCTAGACAGAGAGTGGGTCAGAAGTTAAGTGACAGAGAAACAGCCCAGTTTATACGAACAACAGCAGTTCCTCCAGCAGACAGAATTAAGAAAATCCGTCAGATATACCACAGTAATGATTTTGCTGAAGATCCTATGCTACAGAGCCTTCAGTTAACAATTGGAGAGAGGCCCCTGGAGTTGTCGGGGCGCGTATTGACCACTCCGTTGTTGATGATGGACACGTCCGTGGAACCAGTGAACGGCGTCTGGGATATCAGGAGAAGATCCTTCTTCAAGCCTGGGTACATTCGCACCTGGGCAGTCTTCAATTACTGTACAAGACAAGTTGCTCAGTGGCAAATTGAAGAATTTCTGAAGGCTCTAATGAAGATGGGTGAAGAGCGAGGCATATCCTTCTGTAGACCAGTATGCCTGTTGAGTTTTCACAAACCTGTTCCCGAGCATGATCTCAGACTCATCAGGTCGGAACATAGTGATCTACAACTGGTGCTAGTTATCCTGGGCAAAGGTGATGATCTCTACGCCCGTGTGAAGAAAGCGGGAGACATGGAAATGGGTGTTTTAACCCAGTGTGTTCAAAGCTTAAATGTTAAAGAGATCAAATTGCCAACAGTGTCCAACATCCTTCTCAAGATCAATGCCAAGATTGGGGGAGTAAACAGCATCATATCACCACAAAATGCTCCCGTGATTTTAAAGCGACCTGCCATGATCATGGGAGCAGACGTAAACCACCCAGCTGCTGGTGACGCCGATTCCCCATCACTGGCAGCCGTCGTGGCATCGTTTGACA
>Astacus_leptodactylus_Piwi-2 ENA|GBEI01004809|GBEI01004809.1 TSA: Pontastacus leptodactylus Pl_CLC_4815 transcribed RNA sequence.
GAGGTCGAGGAGGCAGCAGAGGTCGAGGAGGCAGCAGAGGTCGAGGTCGAGGGGGAGCCTCCAGGGAGGGGTTTAACCCCCTTCAGGCGATGAGCAACACGAAGGAATGTGTCGTGTGGACACGACCCCAGCACATCACAGACAAAAAAGGCACCACTGGAATGCCCATCATCCTGCGTGCCAACTACTACCAGGTGCAGGCCACCCCGGACTGGGCACTGTGTATGTACCACGTGGTCTTCCGCCCCGAGGAGGCGAGGACCGGGGTGAAGAAGATGCTCCTCCGCCAGCACTCACAGGCTCTCGGTAACTACATCTTCGACGGCAACCAGCTCTACCTCGCACACAAGCTCCTTCACGATCCGCTGGAGCTGGCGTCGAAGCGTCCGGACAACCAGGAACCTTATACTGTGAAGATCCGCTTCCTGAAGGAGATCCCGCCCTCGGACAACCTCTTCCTCCAGATATTCTCCATCTTGCTGCGTCGATGTTACGAGTACCTGGGCATGACGCAGGTGGGCCGGCACTACTACCACAGTCTGGAGGAGGTTCAGAACCAGAAGTACAGGGTGGCCATCTGGCCTGGCCAGGTCTCCAGCATCAGGCAGCACGACGCAGGGATCCTGATGGTGACGGACGTCCTGCACAAGTTCCTGAGACTGGATACCGTCTATCACATCCTCAGGACCATCAGGAACACCAAACCCGACAGTTTTAAGTTTCTGGCGGAAAAGCAGCTGCTGGGAATGGTGGTGATGACGCGTTACAACCAGAGGACCTACAGGATCGACGACATCGCCTGGAGTATCACCGCCACCAGCAAGTTCTCCTGCCAGGGGCAAGACATCACCTACATGGACTACTACCAGAAGACGTACCAAGTGGCCATCAGGGACCCCCACCAACCGCTCTTGATGTCCAAACCGAGGAAGAAGGACTTGCGTCGAGGCCTGAGCAGCATCTACCTTATCCCGGAGCTGTGTGTCCCCACGGGACTCTCTGACGACATGCGCCGCGACAACAACCTCATGAAGGACTTCGCCACGTGGACGCGGATGCCCCCGGACAAAAGGGTCATGGCGATCAGAAAGTTTAATACTAAGCTCTTCGAGAACCAGCAGGTGAAGGCTGAGCTGCAGCAGTGGGGTCTCCAGTTCTCACAGACGCTGTGTCAGGTGAGGGGCCGCGTCCTCCCAGGTGAGGTCATCACCCAGGGCGCCCACACCTTCACCTACAACACCACCGAACCTGACTGGTCCAAGAACTTGAAAGATGTGCCGATGAACGTGGGTCAGAAACTAACAAACTGGGTCCTGGTGTACCCAACCAAGCTCAAGCAGGAGGCTGATGACCTGCTCTCCGGCCTTAGGCGAGTCAGCCGCTCCCTCGGTCTGGTGGTGGCGCAGCCAAAACTAGAGTGCGTGCATGAGGACTTTACCCAGGAGTACGTGAGGGCGGTGGCGCGGCACGGTGGCGTGCAGGTGGTGGTATGCATCCTGCCCAACACCAGGCTGGACAGGTACGCCGCCGTCAAGAAGCACGCCTCTGTTATCATGGGCATACCCTCGCAGATGGTGCTGGGCAAGAGTCTACAGAACAAGGTCAGGATGATGAGCATTATAACCAAGATCGCCATCCAGATCAACTGCAAGCTGGGAGGTGAGGTCTGGAATGTCCAGATCCCGTTCCAGAACACGATGGTGGTGGGCTACGACGCCTACCACGACAGTGGGCGTCGGGGGGCGTCGTGGGGCGCCGTGGTGGCCTCCTTCAACAGGAACCTCACCAGGTACTACGGCCAGGTGTCCCGTCATGCCAACCATGAGGAGCTCACTGCCAACTTCTGCGCCTCTATACAGACTGCGCTGTACCACTACGTGGAGGTGAACGCGCAGCTGCCAGAGCGGGTGGTGGTATACAGGGACGGTGTGGGCGAGGGGCAGCTGCACTACGTCAAGGCCATCGAGATCGCTGCTATCAAGGCGTGCTTCCAGGCCAACAACTTCTCTCCCCGCTTCAGTTTCATCGTGGTCAGCAAGAGGATCAACACCAGGCTCTTCGCCCAAGGCTCCACCACTGGCAACCCCATCAACCCGCCCCCAGGCACTGTCTGCGATGACGTCATTACGCTCCCGGAGAGGTACGACTTCTACCTGGTGAGCCAGAGGGTGCTGCAGGGCACGGTCACGCCCACCTCCTACAACATCCTCGACGACCTCAACTCCAACCTGGACGCGGACCGGCACCAGCGCCTGGCCTACAAGCTTACTTACCTCTACTACAACTGGATGGGACCTGTGAGAGTGCCAGCCCCCTGCCTCTACGCCCACAAGTTGGCCTACGTCACTGGCCAGGCCATCCATGACATCCCCCACCACAACCTCTGTGATAAACTCTGGTACCTCTGAAGAATTTCTTAGTTTACCTGTGGTGGACAGCTCTTGGCATCACTGAAGATCTTTTAAACTCATCGGATTCCATTGTTTTTTTTTGTTTTTTTTTAACTCTGAAGCCATCCTCAGGGATCCCAAGAACTCCTGCACGATTGACGTCACAATAGGCAAAAAACCGAGACAATAATTTTGGTGATATTTTTGGTCAACGAAGAATTGGTGTAAAGGCTATTGTTTTAAATACGAGTCTAAATTGGATTCCTATTTTCTCTGTGTTGCTCACTTTAATTTTTTTATGGCATCCTAAAATATTGCAGTCTCGCAGAAATAGTCAATATTTGCAGTTTTCATGTGCCATGTTTATGTTTATGTTCATGCTCTCTCTCTCTCTCTCTC
>Bragasellus_molinai_Ago-1 ENA|HAEM01095515|HAEM01095515.1 TSA: Bragasellus molinai, contig comp81148_c0_seq6
AGAACTTTAAGCTTCCTTATTACCAAAACTTTATTTTCACATTTCAGCTTTTGTTGCACCACGACGACCAAATTTAGGGAGGGAAGGCAAGCAAATTACATTAAGAGCAAATCATTTTCAAATAACTATGCCCAGAGGTTATATTCATCATTACGATGTAAGCATTCAACCAGATAAGTGTCCAAGGAAAGTGAACAGGGAAATAATTGAAACGATGGTCCATGCATTCCCTAGGATATTTGGTAGCTTGAAGCCTGTTTTTGATGGAAGAAGTAATTTGTACACACGAGACCCTTTGCCTATTGGCAATGAAAAAATGGAATTAGAAGTTACACTTCCCGGCGAAGGCAGAGATCGTGTATTTAAAGTGGCTATGAAGTGGGTTGCCCAGGTTAATCTTTATACTCTTGAAGAAGCTCTTGAAGGTAGAACTAGAACAATTCCATATGATGCTATTCAGGCTTTAGATGTGGTGATGCGCCATTTACCATCAATGACCTATACACCAGTTGGAAGGTCTTTTTTCTCTGCCCCTGATGGCTATTATCATCCTCTTGGCGGGGGTAGAGAGGTTTGGTTTGGTTTTCATCAAAGCGTCCGTCCTTCTCAGTGGAAAATGATGCTCAATATAGATGTTTCTGCAACTGCATTCTACAAAGCCCAGGCTGTAATTGAATTTATGTGTGAAGTATTAGATATCAGGGAAATAGCTGAACAAAGGAAACCTTTGACGGATTCCCAAAGAGTTAAATTTACTAAAGAAATCAAAGGATTAAAGATTGAAATAACCCATTGTGGTCAGATGAGAAGAAAATACAGAGTTTGTAATGTCACAAGACGGCCAGCTCAAATGCAATCATTTCCTTTACAACTCGAAAATGGGCAGACTGTTGAATGTACAGTTGCCAAATATTTTTTGGATAAGTACAAAATGAGACTTCGTTATCCTCATCTCCCTTGTTTACAGGTTGGGCAGGAGCATAAGCACACATACTTACCTCTGGAAGTTTGCAACATTGTTGCAGGTCAGCGATGTATTAAAAAGCTGACTGATATGCAAACATCTACTATGATAAAGGCAACTGCTAGATCTGCCCCTGACAGGGAGAAAGAAATTATTAATTTAGTTCGGAAAGCTGATTTCAATAATGATCCATATATGCAGGAGTTTGGCTTAAACATTAGTAACGCCATGATGGAGGTACGAGGTCGCGTCTTGCCGCCTCCTAAACTACAGTATGGTGGACGTACCAAACAACAAGCTCTACCAAACCAAGGTGTTTGGGATATGCGAGGAAAGCAATTCTTTACAGGTGTCGAGATTAGGGTCTGGGCCATTGCTTGTTTTGCACCGCAGCGAACTGTTCGTGAGGATGCATTGAGAAACTTTACCCAGCAATTGCAAAAAATTAGCAATGATGCTGGCATGCCAATTATTGGGCAACCATGTTTCTGCAAGTACGCCAATGGGCCAGACCAAGTTGAACCTATGTTTCGATATCTGAAAAGTACTTTCACAGGGCTTCAGCTTGTTTGTGTTGTTCTGCCAGGAAAGACTCCTGTTTATGCGGAAGTTAAACGTGTTGGTGACACTGTTCTTGGAATGGCTACTCAATGTGTTCAAGCCAAAAATGTTAACAAAACTTCTCCACAAACATTGTCCAATCTATGCCTGAAGATCAATGTTAAATTGGGTGGCATTAATTCAATCCTTGTTCCTGCA
>Bragasellus_molinai_Ago-2 ENA|HAEM01092235|HAEM01092235.1 TSA: Bragasellus molinai, contig comp80664_c0_seq4
TCAACGCAGAGTAGGGGGGACTCAAACGAGAGTTGGCTTCCGTTCAGGAAAGTTGTGTTCTTATTATGCAAAATATAGTACATTTCAGTGAATTCATACTAATGCCAAGAAATGTTAGTTCGGTTTCAGTACGTACGAACACTCTTCGAGAATTTTGTTAGTTAATTCTCGTATAACAAAGGGCCAATGATAATTTTTTAGTTATAATCGCAGCTGTTTGTTTGCAACACTACTTCTCAACATTGGACATCAAATTCCTCCATTAGCTCTACCGAAAATTAATGAACCATGACTTGGAAAAATACTGCAAGTCTGACCCCTCCACTACGACCAGCAAAAGATGGATATGGCACTGTAGGCCGAATAATAAAACTTGAAACCAATCATTTTCCTGTGACAGTTGCAAAGTCGGCATTGACTTTGTATCATTTCGATGTTACAATTAAAGATTTCCAAGGCTGTGAAAAGCTTCCTAAGAAAAAGAAGATGATAATATTTGAAGCTTTGAAGAAAGATTATCCAAAGGTTTTTAGTAAACCACTTGCATTTGATTCTGAGAAAAATGCATATGGTGTTGATGCGATCAATCAGCTAAAGAATAAGAAGGCTCAAACTTATGAGGTGTTATTGGAAAATTCTAAAGATGCAAAGACAAAGGCTGCACCAGATGATGCAAAAAATAAAAGAAACAAATATACTGTTGCTATACAATTAGTAAATCAAGCTCGTCTCAGTGATCTTTTAGATTCTTTTAAGCGAGGTGGTGTTAATAGAGATAACAGCACCATGATTCAAATGTGTGAGGTAATGTTTCGCCATTACCGTGCTCTACAATATACTCAAGTTGCTGGTCGCAACTTTTTTGGCCTAGATTCAGAGTTTGGACGACCAAATCAAATTGGTGGTGGAAAGGAAGGTGTTGTGGGATTTTTTGCATCTCTCAGACCTGCTGCATGGAAGGATGGATCTTTCATGTTAAATGTTGATTTGGCTCATACTGCATTTTACAAAGAACAGCCAGTTATCGACTTCTTTAAGGACTGTCTGGGTTTGAGGGATACAGATTTTAACTCTCCATTTTCTGCAGATTTTAGAAATAAGGCAAAAAAGCAAATTAAAGGATTACGGATAAGAGTAACTCATTCAAACATCAAGAGAGCCTACAAAGTATTGGATTTAACTCCTAGAGGAGCAGACTCTCTAGAATTTGAAGTGGATTTGCCAGGTGGTGGTAAAAAAAAGACTACTGTGCAGCGTTATATGGTTGATCAATATAAGGTGCCTCTCAAATATCCCAAAGCTAGTTGTCTTCATGTTGGAAATCCAGATAAGAAAATTTATATTCCCATAGAGGTTTGTTGCATTGATAAAGGACAGAAAGTTCAGAAGAAATTATCAGACACTGAGACTGCTAACTTCATAAGGTCAACTGCTATACCTCCTGCTGATCGTTTGAGGCAAATCAAAGATGTAGTAAGGATGAATAAATTTGCTGAAGACCCCATGCTGAAATCCTTGACATTTACCATTGCAGACATGCCTCTGAAAATTGAAGGTCGTGTGTTACCACCTCCAGATCTATCAATGCGAACTCAGAGAGTTCAGCCTCGGCAGGGTGTTTGGGACGTACGTGGAAAATTGTTCCATAGCTCAGCAGTTATTGAAAAATGGGCTGTTATTAATTATGACTCAAGATCAAGGCAAGATACAATCCAGAAATTCATTAGTGATTTGAGAAGAGAAGCAACTGATAAAGGAATGACTATGGCAGAGCCATTAGATATTTACTCACATCAGGGACGAGGTGATCCTGTTCCTTTGGAAGATTTAAAATACTACAAAACTAAACATCCTGATATTCAACTTGTTTTATGCATTCTGCCTGGGAAAAATATTAAGCACTATGGTGGCATAAAAATGGCAGGTGATCGAGAGCTTGAACTAGTCACTCAGTGTGTTTTAGGTCAGAATGTTTTTAAGAGCAACCCTCAGACTGTAGTCAATATATTAATGAAAATCAATGCAAAAATGGGAGGAGTAAATAATATTGTGGGCCGAAATGCTTCTGACTTACTGAATTTCAAAGAACCCTTCTTAATAATGGGAGCTGATGTAAACCACCCCCCCGCTGGGGATACAACTGTTCCTTCAATTGCTGCTGTGGTTGGTTCATATGATGCAAATGCAACAAAATATGCGGTGGAGGTCAGAGCTCAAAAACATAGAACTGAAATTATTTTAGATATGACTGATATTGTCATAAATTTATTGAAAACCTTCTATGAGAAAACTAAAAAAAAGCCTTCTAGGATTATTATGTATAGAGATGGAGTTAGCGAATCCCAATTTGCGGAAGTACTGTCTGGAGAAATGATGAAAATTAGAGATGCATGCGTGAGAATTCAGAAGGATGGACAATACAAACCTGGCATAACATACATATGTGTTCAAAAAAGACATCATACTAGGTTCTATTGCACAGATCCAAGAGATGGAGTAGGAAAAAGTGGAAATGTGCCTCCAGGAACTGTTGTCGACAGAGATGTTACTCACCCAACTGAAACTGATTTCTATTTATGTTCCCACCAGGGTATTCAAGGGACTTCGAAGCCGACACATTATCATGTACTTTGGGATGATAATGACCTTCCAATGAATGAATTACAAGCAGTGACTTACAAGTTATGTCATGTCTACTCTAGATGTGCTAGATCAGTATCTATTCCAACACCGGCTTATTACGCTCATCTAGCAGCTTTCAGAGCTAAAGTTCATGTGAATGAAAAGTTTGACACTTCTAGTGATACTATGTCAGTTCGATCTGGAGGGTCTGCCGAAGCAATTCCAATAGCCCAGTATCAGAGTGTTGCAAGAGTGGCAAAGGATTGTAGACTAGGATCTGTGCTGTATTATGTGTGATATTTTTGAAGTTACCATAACACATTTATTTTTTTATCTGGTCTTATAAGTTTATTATTGCTATATGGGTATTAAAAAAAATTGTCTACTTTTTTCTATAGTCACACAATGTAAGATTTTTCTTAACTTTAATTTTGGTGTTGAGTTTGTGTTATACTACCACAGCAGATGCTGATTTTGCGAATGATTCGGAATTATCCATAATACTTAGATTGTTGCTTCTACAGCAGAACTAGTCGCCAAAGGTTCCACTATGCATCTTAATTTATGTGTTATGTTATTTATGATTTATTATTGCATAACTGTATTTATTTTCATCCTTTGAAGTAGCACGACACACTTCTGGCGGCCGGTCATTTATTTTAGTGATTATGGATGGATAAGCTTTTTTACTACTGAATACTGATTTCTTTGATTCTGTTCCTTTCTGTTTGCAACAATTTGTCACGTTGCTTCATTTGTTAATTAAAAATGACTGTACTTATCTTTGTTAAGCTTTTCTTCATTCTGAAATAATTATTTAAATATTTACTCTCACTATTATGTGTAATCTGCCTATATAGACAATAAATATTCTTGATTT
>Bragasellus_peltatus_Ago-1 ENA|HAEN01033397|HAEN01033397.1 TSA: Bragasellus peltatus, contig comp38227_c1_seq1
ATTGTTCCTCAAACAGCTACAGGAGGGGGTGGGGCTCCTGGCCCTACCCCTACAGCTAGTGCCATTACGGGTCTTCTTCCACCGGATCTTCCAACATTTGTTGCACCAAGGCGACCAAATCTTGGAAGGGAAGGCAAGCAAATTACATTAAGAGCAAATCATTTTCAAATTACTATGCCCAGGGGCTATATTCACCATTATGATGTAAGCATACAACCGGATAAATGTCCCAGGAAAGTGAATAGAGAAATTATTGAAACCATGGTCCATGCATTCCCTAGAATATTTGGTAGCTTAAAGCCTGTCTTTGATGGAAGAAGTAATTTATACACCAGAGACCCTTTACCTATTGGTAATGAAAAAATGGAATTGGAAGTTACCTTACCTGGTGAAGGTAGAGATCGTGTTTTTAAAGTAGCTATGAAATGGGTCGCCCAAGTAAATCTTTATACTCTTGAAGAAGCTCTTGAAGGACGAACAAGAACTATTCCTTATGATGCTATTCAGGCTTTAGATGTGGTGATGCGACATTTACCATCGATGACATATACGCCAGTGGGAAGATCTTTCTTTTCTGCCCCAGATGGCTATTATCATCCTCTTGGCGGAGGCAGGGAAGTTTGGTTTGGTTTCCATCAAAGTGTCCGTCCTTCTCAGTGGAAAATGATGCTCAATATAGATGTTTCGGCAACTGCTTTCTACAAAGCTCAAGCTGTTATAGAATTTATGTGTGAGGTATTAGATATCAGGGAAATAGCAGAGCAGAGGAAACCTTTGACTGACTCCCAAAGAGTTAAATTTACGAAAGAAATCAAAGGATTAAAGATTGAAATTACCCATTGTGGTCAAATGAGAAGAAAGTACAGAGTTTGTAATGTCACCAGAAGGCCAGCTCAGATGCAGTCATTTCCTCTACAGTTGGAAAATGGCCAAACGGTTGAGTGTACAGTGGCAAAATATTTCTTGGATAAGTACAAAATGAGACTTCGTTATCCACATCTTCCTTGTTTGCAGGTTGGGCAGGAGCATAAACACACATACTTACCTCTTGAAGTTTGCAATATAGTTGCTGGTCAGCGATGCATTAAAAAGTTAACAGATATGCAAACTTCCACTATGATAAAGGCAACTGCTCGATCTGCTCCAGACAGAGAGAAAGAAATTATTAATTTAGTTCGTAAAGCAGATTTTAACAATGATCCTTATATGCAAGAGTTTGGCTTGAACATAAGCAACGCCATGATGGAGGTTCGTGGACGTGTCTTGCCACCTCCAAAGCTGCAGTATGGCGGGCGTACCAAACAGCAAGCTCTACCAAACCAAGGGGTTTGGGATATGCGAGGAAAGCAATTCTTTACAGGTGTCGAAATTAGGGTCTGGGCCATTGCTTGTTTTGCTCCACAGCGAACAGTTCGTGAGGATGCATTGCGGAACTTCACTCAACAATTGCAAAAGATTAGCAATGATGCTGGAATGCCAATTATTGGGCAACCATGTTTCTGCAAGTACGCCAATGGTCCAGACCAAGTTGAACCTATGTTTCGGTATCTGAAAAGTACTTTCACAGGGCTTCAGCTTGTTTGTGTTGTTTTACCTGGGAAGACTCCTGTATATGCTGAAGTAAAGCGTGTTGGTGATACAGTCCTCGGAATGGCTACTCAGTGCGTCCAAGCAAAAAATGTTAATAAAACCTCTCCGCAAACTCTGTCCAATCTATGTCTAAAGATAAATGTTAAATTGGGAGGCATTAATTCCATCCTTGTCCCAGCAATAAGGCCAAAGGTGTTCAATGAACCAGTAATATTTCTGGGAGCAGATGTTACTCATCCCCCGGCTGGAGACAACAAAAAGCCTTCAATTGCAGCTGTAGTTGGGTCAATGGATGCTCATCCTTCTCGATATGCTGCTACGGTCAGGGTTCAGCAACATAGACAATATTCTACTCTCGACAAGCGACCACCTCAATCGCTGTCGTCTGGCGCACATCCGCCACAAACAGCTCAATACCATCAGCACACAGAAGTTATTCAAGAACTCTCTTCTATGGTGAAGGAACTGCTGATTCAGTTTTATAAATCTACTCGCTTTAAACCAAACCGAGTGATTCTGTACCGAGATGGTGTTAGTGAAGGACAGTTTCAGACAGTGCTTCAGCATGAGCTGACAGCCATGCGTGAAGCATGCATTAAACTTGAAGCAGATTACAAACCTGGTATAACGTATATTGCGGTTCAGAAGAGACATCATACAAGGCTCTTTTGTTCAGACAAGCGAGAACAAAGTGGTAAGAGTGGAAATATTCCAGCTGGAACAACTGTGGATGTAGGAATTACTCATCCTACAGAGTTTGATTTTTATTTATGCTCTCATCAGGGTATCCAGGGAACGAGTCGTCCTAGCCATTACCATGTACTTTGGGATGACAACCACTTTGACAGTGATGAGTTACAGTGTTTAACTTATCAGCTTTGTCACACTTACGTACGGTGTACTAGATCTGTATCTATCCCAGCACCAGCTTATTATGCCCATCTGGTGGCATTTAGAGCACGTTACCATTTAGTTGAAAAGGAACATGACAGTGGTGAAGGATCTCACCAAAGTGGAAATAGCGAAGATCGAACTCCTACTGCTATGGCAAGGGCAGTTACGGTTCACCAAGATACGAACAAAGTCATGTATTTTGCCTAAGTCTTTTACTATAATTGTATTGCGCAAAATAAGATAAACCATCTGGGAGTATTAATTCTTAACTGAATTTTAATGAAAACGTAGAATTTTAATTTGTTTTGGAATTTACTTCAACAATTATTTAGGGGATTGAGTCTGCTATTATCTTATTATTTTAAATAACCTAAAGTTTTGGCAGAATAACATCTTCCCCTAATTTATGGTAATGGCTGCTGC
>Bragasellus_peltatus_Ago-2 ENA|HAEN01046492|HAEN01046492.1 TSA: Bragasellus peltatus, contig comp42892_c0_seq1
AATTACATCAAGAATATTTTTAATGAACCCAGAAAAAAATTATTTTATGTCCAATCGTCTAACAATGAGGACTGATCGATTGTGGTCATGGTTACAGATTAATTAATAAATGTTCCGTAATAACTGCATTGCTTTTTTTCATTTATTTTCGTTAGATGCAGAATGATCGAAAACTCAAAAGGTTTCAAAGATCGTGATCCGAGTTTGAAGCTCCAGAGTAAAACTAATTCAAAAGAAAATAAAGGATTAGATTGGTTGTGATCAGCCATATAGTGAAGAGAAAATAAAAATATTTTACTTGTTTCCAATAAATTACTAAACCATGACTTGGAAAGTTTCTGAAGATCTGACCCCTCCGCTGAGACCACCAAATGGCTATGGCACCGTAGGTAGAGTCATTAAACTTGAAACTAATCATTTTCCTGTGACAGTTGGCAAGCCAACATTGATTTTGTATCATTATGATATTACAATTAAGGACTCCCAAGGTTGCGATAGATTACCTAAGAAAAAGAAAATGTTGGTTTTTGAAGCTTTAAAGAAAGCCTATCCAAAAGTTTTTACTAAACCACTTGCATTTGATTCTGAAAAAAATGCATATGGTGTTGACATCATCAATCAGCTGAAGAACAAGAAACCTCAGACTTGGGAGGTAATATTAGGTTCAGAGGAGGCGAAGGAAAAGGCAGCACCAGATGATACAAGAAATGGAAGAAATAAATTCACTGTGGCTATGCAGTTGGTAAATCAGGCTCGTCTCAGTGACCTTTTGGCCTCATTTAAGCAAGGTGGAGTTAGCAGAGACAACAGCACCATGATTCAAATGTGTGAGGTTATGTTTCGGCATTATCGGGCTCTGCAATATGAACAAGTTGGTGGTCGAAACTTTTTTGGGTTAAATTCAGAATTTGGACGACCAAATCAGATTGGTGGTGGAAAAGAGGGTGTTGTTGGTTTTTTTGCATCCCTAAGACCAGCTACATGGAAGGAAGGAACTTTCATGTTAAATGTTGATTTGGCTCATACTGCATTTTACAAAGAACAGAAAGTTACTGAATTCTTAAAGGAAACACTGAGTTTAATGGATAGAGATTTCAATGCTCCATTTCCTGCTGATCTAAGAAACAAGGCTAAAAAACAAATTAAAGGATTGAGAATAAGAGTAACTCATTCGAATATCAAAAGAACATACAAAGTTTTAGACCTGACTCCTAGAGGGGCTGATGCTCTGGAATTTGAGCTTGATATGCCTGGTGGCAGTAAAAAGAAAACTACTGTGCAGCGTTATATGCTTGATCATTATAAGGTGCCCCTTATGTATCCCAAAGCATGCTGCCTTCATGTAGGAAATCCAGCCAAAAAAATTTATATTCCAATAGAGGTTTGTAGCATTGACAAAGGGCAGAAGGTGCAGAAAAAGCTATCAGATATTGAAACTGCTAATTTCATAAGATCAACTGCTATACCTCCAGCAGACCGTTTACGGCAAATCAAAGAGGTAGCTAGAATGAACAAATTTAGTGATGATCCAATGCTCAAGTCATTGACATTTACGATTGCAGACATGCCTTTGAGAACTGATGGCCGAGTCTTGCCAGCTCCAGATCTTACAATGAGAAATCAGACAGTTCAGCCTCGTCAAGGAGTTTGGGATGTAAGAGGAAAAATGTTCCATCAGACAGCAACTATCTTAAAATGGGTTGTTATTAGTTATGACTTTAGATCAAGGACTGACACAATTAAGAAATTCATTCAGAGTTTGATATATGAAGCCAAAGGTAAAGGAATGGTGATGGAACAGCCTTTGGATATTTATGAATTTAAGGAACGACGGGATCCTAATCCTTTAGAAGATTTAAAATACTACAAGTCTAAAACTGAAGATTTGCAATTAGCTTTGTTCATCCTGCCTGGAAAAAGCATTAAACACTACGGTGGCATAAAAATGGCTGGTGACAGGGATATGCAACTAGTCACACAGTGTGTTTTAGGTCAGAATGTCTTGAAGTGCAGTCCTCAGACGGTAGTAAATATTCTTATGAAAATCAATGCCAAGATGGGAGGAACAAATAATATTGTTGGTAGAAGTGCTTCTGACCTATTGAAATTCAAGGAGCCATTCTTAATAATGGGAGCAGATGTCAACCACCCCCCTGCTGGGGATAGATCAGCCCCTTCTATTGCGGCTGTAGTTGGATCATACGATGCAAATGCAACCAAATATGCGGTGGAGGTTAGAGCACAAATGCACAGAAAGGAAATTATCGTGGATATGACTGAAATTACGATGAATCTGCTGAAAACCTTCTATGAGCGAACTAAAGTGAAGCCTTCAAGGATCATTATGTATAGGGACGGAGTCAGTGAATCCCAATTTGCAGAAGTGCTATCTGAGGAGATGATGAAACTTAGAGAGGCTTGCCAGAAATTGCAGAAAGATTACAAACCTGGTATTACTTACATATGCGTTCAAAAAAGACATCACACTAGATTGTTTTGTGCGGATCCAAGAGATGGCATCGGAAAAAGCGGAAATGTCCCTCCAGGAACTGTAGTTGATAGAGATATTACTCATCCTACGGAAACAGATTTTTTTTATGTTCCCATCAGGGTATTCAAGGTACATCTAGGCCAACACATTACCATGTACTTTGGGATGATAATGACCTTCCGATGAATGAATTGCAAGCAGTTACGTACAAGCTATGCCATGTTTACTCCAGATGCTCCAGATCGGTTTCTATTCCTACTCCAGCTTATTATGCTCATTTGGCAGCTTTCAGGGCGAAGGTTCACGTGAATGAGAAGTTTGACACTTCTAGTGAAACAATGTCAATCAGATCGGAAGGCTCTGGCGCAGAAATTCCATTAGCTCAATACCAAAGTGTTGCAAGAGTTGCAAAGGATAGCAAACTGGGTTCTGTACTCTATTATGTGTGATTGATGTATTTGATTTTCTCACATTTAACTTTGGCAACATGTATCGTTGTATCTTTTGTTATAAGATTGCTATAGCTATTCGTTATAATTATGTTTACTTTTCTATTTATTTGTTCGTTGTTGGTGCTATATAACCACTATACTGCCGTGGCATTTGCAGATATTTTTAGAAAGTTCTTTGCGTCCTCAATGTGATAGATCTGTTTACTAAAGCTAAACATTTTATTGCAATAACAGTCATTGTTATATCTAAGGATTTAGTCATTAGTTTTTTTGAAGGTTTTTTGTTTAATTACTCTTCGCTATAATATAATAAAAGATAATTCTCTATTTTA
>Bragasellus_peltatus_Ago-3 ENA|HAEN01029057|HAEN01029057.1 TSA: Bragasellus peltatus, contig comp35623_c0_seq1
GAGAAAAGACAATTCATTAAAGAAACTGCAGTTCTTCCCACGAAGAGACTTGATCGCATCCAGGAAGTTGTCAAGCAGAACAAATTCAGTGAAGATCCGATGCTCCGAGCTTTAAGCTTTACGGTTAACGATGAGCCAATAATAACTAAAGGAAGGGTTCTACCGGCTCCAACCCTGGTTATGAAGAAGGACTCATTTCAACCTCAACAAGGCAGCTGGAACCTTAGCGGCAAAAGGAAATTCCACGAAGGAATTGAGCTCAAATATTGGGCAATTATCAATTATGATGCGGAAAGGACTGATCAAAACCAAGTTATGGCCTTCAAGGATCTGTTGATAAAAGAAGGTAGAAGACTTGGGATGTTGATAGAAGAACCTTTCAATATTCATGTAAGCGAAGGTAGACCCGATCCTTTTGGAGACTTCCGCTACTACAAAGACAATCATCCTAAAATTCAGCTCGTCCTTTGCGTTTTGCCAAATGAAACGTTGTATGATGAAATCAAGAGGGCTGGCGACAGAGAGTTCTCACTCAGTACTAGTTGCGTGAAAGGACAGAATGTTCGCAAGCTCCATCCCGTGACTGCATGCAATATGCTTATGAAAATCAACGCTAAGTTTGGCGGAATAAGCAACATCGTGGAAACCATCGGCGATGGATTTCTGAATTTTGGGGAGCCTGTTCTTATACTGGGGGCTGATGTGAACCACCCCGCTGCTGGAGTTACTTCTGTGCCATCGTTCGCTGCAGTTATTGGGTC
>Bragasellus_peltatus_Piwi-2 ENA|HAEN01061071|HAEN01061071.1 TSA: Bragasellus peltatus, contig comp133273_c0_seq1
AATTTAATAACACATTATCTATTGATTACTTTGAGGTAAAGCAATTTTAGAATATTATGGCTGACAAGGAAGGAGCTAAAAGCCGAGCTGTTAGTAGAGCCCGAGGAAGAGCAAGAGGTAGTTCCTCTGCTGCTCCTGAAGGTCGAGGATCATCTTCAGCTGGGGGGCCCCCATCGGGAGCTTCCAGTGGACAAGGGGCACCTTCAAGAGCACATTTTCGTGGAGCTGACAGACCAGGTGGATTGGCTGAACGCAACCAGCCAGAAGCTGTAGAACATTTGGCAGCAAAGTTTGCTGGTGCATTAAGCTTAGCTGAACCATCAAGTTCTGGCAGTGGTAATGGAAATGGAAATGGAAACGGAAATGGTGGAGTTGGAAGGGCTGCTATGCGTGGAGGGAGAGATTTGGGCAAAATTTTATGGACTAAGCCTGAAGGAACAGTACAAAAACAGGGTACAGTGGGAAATTCCGTTGACCTTTTGACTAATTATTTCCAGTTAAATAAAAAGAAAAACTGGATTTTATGTTTATATCATGTTTATTTCAGCCCAGAGGAAGATAGAACCGGAGAAAGGAAAAAGTTACTACGGCAACATCACAATGTACTTGGAGATGAGTATTTGTTTGATGGAATGCTATTGTATACTAGCAAGAAGCTAGGAAAAAATGCCACAGAATTGGCATCTAAGCGAGAAGATACAGGTGCTGTGTATAAAGTCACAATAAAGTTTGGAAGGGAATTAGGGATCTATGATGTGCAGTATCTCCAGATTCTAAATATTTTGCTACGTAGATGTCAAGATCATTTAGGATTAAAATTGCTCGGAAGAAATTACTACAATCCTAAACTGGCAACAAGAGAAGAGATGTACAAAATAACAGTATGGCCTGGATTTTCTACAAGTATTCGACAGCATGAATATGAAATAATGCTAAATGTTGACGTTTCTCACAAATTTCTACGTCAGGATACTGTGTATGATCTAGTATTTAAACCTGGTGCGAGACAAAAACCAGAGAGTGTGTTGGGATCAGTTGTGATGACAAAATATAATGAGAAGACTTACAGAGTTGACGATATAGACTTTCAAAGTACACCACGATCTAAATTTGTTTTAAGTAAACCTGCTCCGACTGAGGTATCTTACCAGGATTACTATATACAGCGTTACAATCTTGCTGTTAGAGATTTACAGCAACCGATGCTTGTGTCAAAGCCTAGTAAAAGAGACATTCGACGGGGAATGACTGAAAATATTTATTTGATCCCAGAATTTTGTATTATGACTGGCTTAGCAGATGAAATGCGAAATGATTTCAATGCAATGAAAAATTTAGCACAGTACATGAGAATGACTCCTGATAAACGTGTAGCAGCGCTCAAAAAGTTTAACAGAGATCTATATACAAATGAAAAAGTAAAGAAAGAATTGCAGAATTGGGGATTATCACTTTCACAGGAATTAGTGAAACTTAAGGGACGAATATTGCCCGATGAACTCATTTCCCAGGGCTCAAATGACAAGTTTCCCTACAACCGACAGACTTCTGACTGGTCCAGAGAAATTCGGAATTGCAAGCTGAATACATCTGTTAACATTGTAAATTGGACTTGTATATATCCTGAGAAATTAGCAGCAGATGCCAAAGATTTGGTTCTTACTTTAATTAAAGTAGGAGCTCCTATGGGCATGCAAATCAGTCGTCCTGCAATGGTTCCACTGAACCGAGACACTGTTCCAGACTATGTAAGGCCATTAAATAATTGTACTGGAAATCAAATAGTTCTTATTTTGCTTCCGAATAACAGAGCCGATAGATACAGTGGTGTTAAAAAGCATTTGTCTGTCAACATGGGGATTCCAAGTCAGTGTGTGTTGGCAAGGACTTTAAGCAAGAAACAAAGACTAATGAGTGTTGCTACAAAAATTGTTATCCAGATGAATTGCAAACTTGGAGGGGAAGTTTGGAATTTACAAATTCCCTTGCAGAGGTGCATGGTAATTGGGTATGATGCGTACCATGATAGTATTCGAAAGGGAGATTCCTACGGAGCCGTTGTTGCATCGCTTAATCAAACTTGGACAAAGTATCTAGGACAGGTTGCCCGCCATACTAACAGAGAGGAATTGACCAACAATTTTCAAGTATCAGTTAAGAATGCTTTGGAGGCATTCATCGACGTCAATAAGCAGCCACCAAGCCACGTGATTGTATTTCGTGATGGTGTTGGAGATGGGCAGATTGCCTATGTGAAGGAGCATGAGGTGGAATCAATACGACGTTGCTTCAGGGAAGTACTTCCCCCAAATGTGCCAGATCCTCATTTTGCATTTATAATTGTTTCCAAGCGTATTAATACCCGTATTTTCAGTGAAGTTCGTAACAGAATTGAGAATCCCTCTCCTGGAACAGTTGTAGATGACCACATTACGCTTCCTGAAAGGTTTGATTTCTTCCTCGTATCTCAGAGCGTAAACCAAGGTACTGTCTCGCCTACGTCATATAATGTTGTTGAAAACAAAACAACGTTGAAAGTTGACCATTTTCAAAGAATTGCTTACAAGTTGACTCACCTGTATTACAATTGGCAGGGGACTGTCCGTGTTCCTGCACCATGTCTTTATGCTCACAAGTTAGCTTTCATCACCGGTCAATCGATTCACGAAAGGGCGCACCCAAATCTCTCGGATAAACTCTGGTTTCTTTAAATGTGTTTGTCTGTGTATGTCAGGCCAGCGAATTTTGGGCCACTCCCCTTCAGTAATGGATGCTTACTGCGTACCTCTAGAATGGAACCCTGATTTTAAATAATGAACACGGGTGTACTTATGTTTAAAAGGTTTTATGTAATTAAAAATGTTTACAGCCCCCAGTGGCCCCATGTTTTTCTATTTTAATATGGAAATTTCTTTAAAAAAATGTATTATGTTTAAAATATTGCAAAATAGTTTTTGTTTTTGTACTGTGTGCTATAGTGTACAACACTGATGTTCTCAAAGGAGAAACTGATTTTTTTCTTAAATGAGCACTTACTTATGTAGTTTAATTTAGCATTGCTGTTTTCTTTGGAAATGGGATGGGCATATATTTGCCTAGTAAAATTGTTAAATAGTTAACACATTGATTTTTAGTTACGTATTTGAAAAATTAATGGGAACTATATTTTTGTTTTATTTGTTGCATTTTCATTTTTTGTTAAAAAATAAGCAAATTTT
>Callinectes_sapidus_Ago-1 ENA|GEID01053850|GEID01053850.1 TSA: Callinectes sapidus C_sapidus_gill_comp51032_c0_seq4 transcribed RNA sequence.
ACGCAGAGTACATGGGGAGTCTTCCTCGGACAGGAAGTCACTAACGCCATTTTCAACACTTCCAAGTCTGAGATTTGTCTAGTTTCGTCCTTAAATTAGCGACTATTGTAGAGTTGATGTACCCTGTCGGGCAGCCACCTGGTCCTCCTGGCCCTCCCGGCCCTCCCACGGGCCCGGGGGGACCCCCAGGACCAGCTGGCCCCCCAGTGCCCCGCCCCATCACCTTACCTCCGGGACCCACCCCTGCAACTGGACCAATAACAACCATAGTGGCGCCTGCTGCAACGACACCTGCTGTGGCCACTGGCACAGGAATATCAGCCCTGCTGCCCCCTGAGCTGCCAACATTTGTGGCACCAAGAAGACCCAACCTTGGGCGGGAGGGTCGGCCCATCACCCTGAGGGCCAACCATTTCCAGATCTCCATGCCCAGGGGCTACATCCACCACTATGACGTCAGCATTCAGCCTGACAAGTGCCCCAGAAAAGTCAATAGGGAGATTATTGAGACTATGGTCCATGCATTCCCAAGAATCTTTGGTAGCTTGAAGCCTGTATTTGATGGAAGAAGCAATCTCTACACCAGAGACCCTTTGCCCATTGGGAATGAAAAAATGGAACTGGAGGTGACACTGCCAGGGGAGGGCAGAGACAGGGTATTCAAGGTGGCCATGAAGTGGCTGGCACAGGTAAACCTCTATACCCTAGAAGAGGCACTGGAGGGACGCACCAGAACCATCCCCTATGATGCCATCCAGGCGCTGGATGTGGTGATGCGCCACCTCCCCTCCATGACCTACACCCCGGTTGGTCGATCCTTCTTCTCAGCCCCAGATGGTTACTACCACCCACTGGGGGGAGGGCGAGAGGTTTGGTTCGGCTTCCACCAGAGTGTCCGTCCCTCACAGTGGAAGATGATGCTCAATATTGATGTTTCAGCAACTGCATTCTACAAAGCCCAAGCAGTGATAGAGTTCATGTGTGAAGTCTTAGACATAAGGGAAATAGGAGAGCAAAGGAAACCTCTCACTGACTCACAACGAGTGAAGTTTACCAAGGAAATCAAAGGACTAAAGATTGAAATTACTCACTGCGGAACTATGAGAAGAAAGTATCGTGTGTGTAACGTCACTAGAAGACCTGCACAGATGCAGTCATTCCCACTGCAGCTTGAAAATGGGCAGACTGTTGAGTGTACAGTGGCAAAGTATTTCCTTGACAAATACAAGATGAAACTCAGGTTTCCTCATCTACCCTGCTTACAGGTTGGTCAAGAACACAAGCACACCTACCTCCCCTTGGAGGTTTGCAATATTGTTCCTGGCCAGCGGTGCATCAAGAAACTAACTGACATGCAGACTTCCACAATGATCAAGGCCACTGCAAGGTCTGCCCCTGATCGAGAAAGAGAGATCAATAATTTGGTTCGGAAGGCAGACTTCAATAATGACCCATATATGCAAGAGTTTGGGCTGACTATTAGTACTGCAATGATGGAGGTGCGAGGACGTGTCTTGCCGCCCCCAAAGTTGCAGTATGGGGGTCGCACCAAGCAACAAGCCCTGCCAAACCAGGGTGTATGGGACATGAGAGGCAAGCAGTTCTTCACAGGGGTAGAGGTGCGGGTGTGGGCGGTGGCATGCTTCGCCCCGCAGCGTACTGTCCGGGAGGATGCACTCCGCAACTTTACTCAGCAGCTACAGAAAATCAGTAATGATGCAGGGATGCCTATCATAGGCCAGCCTTGTTTTTGTAAGTACGCCAATGGGCCTGACCAAGTTGAGCCCATGTTCCGGTACCTGAAGAGCACCTTCACTGGTCTGCAGCTGGTGTGTGTGGTGCTGCCTGGCAAGACTCCAGTCTATGCTGAAGTGAAGCGGGTTGGGGACACTGTTCTTGGTATGGCCACCCAGTGTGTACAGGCCAAGAATGTGAATAAAACATCTCCACAAACCTTGTCAAACCTCTGCCTCAAGATTAATGTCAAGTTGGGAGGCATCAACTCCATTCTAGTCCCAGGCATCAGACCGAAGGTGTTCAATGAGCCAGTCATATTCCTTGGTGCTGATGTTACTCACCCACCGGCGGGTGACAACAAGAAACCGTCCATTGCTGCGGTGGTGGGATCCATGGATGCTCACCCGTCACGCTACGCTGCCACTGTTCGAGTGCAGCAACACAGACAGAATGGATCAACAGCACAAGGCCAAAGTGCCAGTGATGGCTCGCGACCCAGACAACTGACTTTCGCAAGGACAGCGCATGATGAGGTAATTCAAGAACTGTCCTCCATGGTAAAGGAGCTGCTAATACAGTTCTACAAGTCCACAAGATTCAAGCCCAACAGGATCATTCTGTACCGTGACGGTGTGAGTGAGGGACAGTTCCAGACTGTCTTGCAGCATGAGCTCACAGCTATGAGAGAGGCCTGCATCAAGCTGGAGGCTGACTACAAACCAGGCATAACCTACATTGCTGTTCAGAAGAGACATCATACCAGATTGTTCTGTTCAGACAAGAAGGAACAGAGTGGCAAAAGTGGCAACATTCCTGCAGGTACCACAGTGGATGTTGGCATTACACATCCAACAGAATTTGACTTCTACTTGTGTTCCCACCAGGGTATTCAGGGGACGAGTCGACCCAGCCACTATCACGTCCTGTGGGATGACAACCACTTTGACAGTGATGAGCTCCAGTGTCTGACATACCAGCTGTGTCACACCTATGTCAGGTGCACCCGCTCCGTCTCAATACCTGCTCCAGCCTACTATGCTCATCTGGTGGCCTTCAGGGCTCGCTATCATCTCGTCGAGAAGGAGCATGACAGTGGTGAGGGCTCTCACCAGTCGGGCAACAGTGAAGACCGCACTCCTTCGGCCATGGCTCGGGCCGTTACGGTACACGTGGACACCAATAGGGTCATGTACTTTGCTTAATGGGCCCTGGGTCTAGTCCTCTTGAGGGTCACTGCCCTTGTGCAAGTCTCCTGGACGCTCCAGCAGATCTACTCGTCGATGGTCGTCGTGGTGTCAGCGTCGTAGACTGACACTGATCTTATCTAGTTGGATTGTCCGACTTAAAAAATCTTTCACAAAGATGGAAATGGTATTTGTGATCAATGTAGGGGTTCTCATTGTGATATTTTGGGAAGAAGTTTTGTTCCAGGTATTCCACTACCTCTGAATACCTGTGAGAGAGGAGGATTGGGAGATTGAGGGGGATGGAACGAAGTGTATGGCCAGAAACCAATGGAGACTTCTATCATGGCCATCCCCTCGTGGGAGTTCCAAGAAAAGTATGTCAGAGTAGATTAGATAAGATTAATGCTTTTATTAGAAATCTCAGACTTATTACTGTTTTGTTTTTATACTTTTCAAAAAAATAGTCGTAGAGATGTAAACATCTGGAAGTGTTGAAAAATTAACGTTGGTGGCATTCCTTGAAGATGTTTGGAGGTTGCTAATGCCAGGTGTACTCTAGCATATTTTAGAGCGGGACTTTTTCCAATAGGTTACAGTTTATTAAGTGAATTCTTCCATAAATTCACACGTTAGATTTTTGTACCAGACCCATGTACCTGCAGGAAACGTGTAGAAGTCCCTGGCCTCACGTGCCTCCCACCAGGGGCTTTTCATTGTTGAGGCAATTAAGTTTTTTCTCTCTTTTTCTATCAGCAGCATTATGTGCATTTCTTACATCGAGTTATTTGAGGAAATGTCAAGCCGTTGCATTCTGTGTGACTTACCTTGAGGTGTTATCACCTTGATGAAGGGATACCCCCAGGTGACTTGAGCAGCAGTGAGGCTCCCACGGAGATTGTTAGCGGCAGTCTCCTGGGTTTGTATTGTTACTGTCTCAACAGTGACGGGTCTATGTTGTGTGTTGTTTGTGGTGTAACGAGGCTGGGGTATCCAAAGCCACTATGACATGGACTTTTATTAACTAAGGTAATAACCATTGCAGTCACATTTTTTACTGCCATTTTTTTTTTATTATTTATAGAAGGTAACCTGGTACCTTGGTGTGGGGCTGGTGCTCTCCCTGCTCAATTTTGGAGTCAATACTGTTATGGTTCAAAAATTGTCTTGATAATAATCATATTTACTGAAGTTTCATAATATTGGATGTGGTGCATAGATAAAAGAAAAGTGTTAAAATGTGGATGTCTGCAATTTGCAGTTTCTCACGTTCTCACAAGAAATCACTTTAAGAACTGACTAATGTATTTATATGGCAGTGTTGACTTTGTGATGCAGGTGTTGGGTGCATCTATCTCACTCATGAGCATGATTGTGTGTGTGCATGGATGCGCATGTGTGTGTACTGGTGTGCATGCATGTAGGCAGGGTTGTGTGTGTGTGTGTGTGTG
>Callinectes_sapidus_Ago-2 ENA|GEID01040756|GEID01040756.1 TSA: Callinectes sapidus C_sapidus_gill_comp44310_c0_seq3 transcribed RNA sequence.
GAGTGGCCATTACGGCGGGGAATCGCAGTTTGCCAGACGGGTGCAGCTGTAGCGGGAGCAACGCGACAATTTTGTATTGCTTCGAAACCAACTTCCCAGAGTCTGGTGTAGCTGTTAGTAAGACAAGATGCCGTGGCGTGTTCTTAGTGAAAATCCTTGTCCACCGCCTCGGAAACCTGGTGATCATGGGAAAGGAATGGCACTGATTGATCTAACTACCAACTTCTTTGAGGTCACAATGAAGAATCCCAATAAAAATATAGTCCATTATGATGTGGATATCAAATTGCCTAACAACCTGCCTGTCACATTACCGAAGAAGAAGCGCATGTTGATATTTGAAAAAATGAGAAGTTCATATCCTAAAGTCTTCCGCAAAGAAGTACTAGGTTTTGATTCAGAAAAGAATGCCTATGCCTTACAACCTTTGTTCAAAGAAAACAAAGATGTCCCTGGGAAAAAATTTGAGGTTGATTTACCTGATGGAGGGAAAACTCAAAAGTTTGTTGTTACCTTAAAAGCTGTCAACTGTGAAAATCTCTCAGCTTTGTCAAATGCATTAAAAACCAGAAGTGCAGACAGGGCAATACCACAAACCATCATACAGATGCTGGAAGTGTTATTCCAACATAACATGACTGTGCGGTATGAGAGAATTGGTCGTGATAGAATATTTTCAACAGAAAAGGTTTTTGGGGACTCCTTTGACATAGGTGGAGGTAAAGAGGCCTTGATTGGTTTTTTTGGATCTTTAAGGCCTGTTGGCTGGAAAGAAAATACGATGCTTCTGAATGTTGATGTGGTGAATGCTGCCTTTTACAAAGAACAGAGTGTTATCAGCTTCATCAAAGAACTTCTGGATCTGCGGGATCAAGACCTTAATCGTCCACTTCATAATAATCAAAGAAGAAAGATTACCAGCAGTTTGAGAAAGATGAAGATTCAAGTTCTTCATACTGAAATACCTCGAACCTACAAAGTACATGAAATGGGGAACCTTGGGGCTGATCGTCAAACCTTTCCTTTGGAGAATAATGGTGGCAAGAGTACTACATGCACAGTGCAAGAATACTTCCGCACAAAGTATCGTATAAATCTGAAGTACCCATACTTAAACTGCTTACAAGTTGGCCCACCGAACAGAAACATCTATTTACCTGTTGAGTGTTGCAAGATAGCTAAAGGACAGAAGGTACTGGGAAAATTGAATGACAAAGAGACTGCAAAGTTCATCCGCAGCACTGCCAAAAATCCTAGCCAAAGACTAGCACACATCAATAGAATGGTCAGCCACCACAAGTTCTCACAGGATCCAAATTTACAAGGTCTAGAGTTCTCCATATCAGACAGGCCAATGTGTGTAAAAGGGCATATTCTGAAGCCACCACAGTTGCTTATGAATAAAGAACTCTCCCCAAATAAAGGAGTGTGGGACATTAGAGGCAATTCTTTCTACAAGGGTGCTGATTTGACTTGCTGGGCTGTCATCAATTACAATGGTGGATTCATCAGAGATGAAATGCTGAGGCCTTTTATTGCAAATATAAGGAAGATGGGCAAAGAGCGTGGGATGACCATAAATGAACCAGCACATATACAAAGTATCCGCAATCCTGCTCCAGAGAGAGACCTTCCATTTATTAAGCAGAGATTACCTAATGTTCAGTTGATCATGGTTGTTCTGCCAAGGGATGGAGATTACTATGCACGTGTAAAGAAAACAGGAGACCGTGGAATCATGGTTCTTACACAGTGTGTACAAGGTCAAAATGTGAAGAGAAATGAAGCACCTGTCGTAGGTAACCTGTTGTTGAAGATCAATGCCAAGGTTGGAGGCATCAATAATGTTCTTGGAAGGCAGCATCATCTCCTGGTATTTGACAAACCTGTCATGATCATGGGTGCTGATGTCAATCATCCTCCAGCACATGACAAAGCAACACCTTCACTGGCAGCAGTTGTGGCTTCCACTGACCGCTATGCATCAACCTATGCAGTGGAAGTTCGTCACCAGAAACATCGAACTGAAATGATTAGGGAACTGAAAGAAATGACAATAAATCTACTCAAGGCATTTTATCGAAAAACAAAGAGGAAACCAGAGAGGATTGTAATGTTCCGTGATGGAGTGAGTGAGTCTCAGTTCCTGGAAGTCTTATCTTTTGAACTGAAAGCCATGAGGAATGCTTGTACAGAGCTGGAAAGGGATTATAAACCATCCATGACATTCATTGTAGTCCAAAAAAGACATCATACAAGGTTATTCTGCAGTGAACGTGAAGGAGTAGGAAGATCTGGCAATGTTCCTCCAGGCACAACAGTTGACCATACCATCACTCATCCAACTCAGAAAGACTTCTACCTTTGCTCCCACCAGGGCATCATTGGAACCAGCCGTCCTACACACTATCATGTGTTGTGGGATGACAGTGACCTGCCAATGGAGTTGCTGCAAAATCTAACCTATGCCATGTGTCACCTCTACTCCCGGTGCACTCGCTCAGTGTCCATCCCCACCCCAGCTTACTATGCCCACCTGGTGGCCTTCAGAGCGAAGCTTCATATCCGTGACATCTGTCCAAGTGAAACTTCATCTTTGTCATCAGAAGAAGACCAGACTGTTTTGTCTGATGCCCTGCTGGCTGAAGCAACAAAGATAGCCCTAAATGACAAAATAGCCACACAGCTTTACTTTGTGTAAATCCTACATACACTGCATGCAGTGAGATCTTCCATTTTTTCAGATTGCAAGGAAATATACAAGCAGACTACTTGAACATAGTAGAGCTTTGTTATTCTAAAGTAGTAGGTCAACAAAATTGCTGTAATATTAAGGCATGTATTTTTTTAAATATAGTGTTTTTTTATGCAACTTGTTTTAGAAAAGGGCACATTTTATTGATATACTTGGGGATTTCATTTGATACATTGAGATTGAGGAAAACTTATTAATGATCTACTACAGAGATACCTGCTTTGAAATAGATAATACAATATGTTGATTAGCATGGCAATATCTGTCCATGTAGAACTTTATCTTGTCATCAGAAAAACGATAAACTGATCTATTTGATGCCTTAATGGTGGAGTGAACTAAACTAGCCACACAGCTTTATTATTTGTAAATTTTACACACACAACGTGCTATGTGATTTCATTTTTCAAATTGTACTGAAACATACAAGATTATTTGATTACATTGAAATGTATTATTTTGAAGTAGTAGGTCAATAGAATTGCTATAATATTAAGGCATGCTTAAAAAATGTATACTAAGTGTTTTTTATGCAACTTGTTTTTGTAAAAGGGCACATTGTATTAATATACTTATGATTTTTTATATATTAAAGTTGAGGGAAAATCATTAGTGATGTAGAACAGAGATAGCCACCTTGAAATAGAGAATGTGATATATTGATTAGAAAGGTGACAGAATTGTTATAAAAATGAGGCATTATCTTTTACCTGTTTGCATCATATACATATATATATATA
>Cancer_borealis_Ago-1 ENA|GEFB01005508|GEFB01005508.1 TSA: Cancer borealis DS01-Cborealis_contig_5449 transcribed RNA sequence.
ACTTTTTTTCATTTTTTATATATATTTGTTTGCGTTTTCATTACTAATAGGAGTAGATTAATGTTTTTTTGGTGTGGTGCAAGTAAATTGAATGTATTGATTAGGTGAGGTCATTGACACCACCACCGCCACCACCATTTTATAGATTGTTTTTCATTGTCAGAACTATTACATGCATCCCATCCTCTTACTAATACACAATGATCTGATTAATGATTTGACACTCGAGAGCAAACTATAATATATGTAGCTAATACAAAATTAACAGAAGAGCTACTAATAAGAAATTTTATAGTTACTTTTCTATTTGGTGTTGATGGGTTGATGAATTTTAATGCAGTATGTGTTTATAAGATTGCATTATTAAGTTGAGGTTGGTGTTTGTACTCTGATGTGTTGGTGTGGAGTGGTTTGTTGGGTGGGAGACACACTAGGTAGACACACACTGTTGTATGGCCTCAGGGGTAATTTTGTGTATATATAACGGTATTCTTGGCTACTGCTTCTTGGATCACTGTTTGTTAGGGGAGTATTGAGACAAACCTCATTTGTATCCGCATCCGTAGACTCATATTGGCCTTTTTTTTTATTTTTTATTCTTTTTTTTTTTTATTTATTTATTTTTTTTTTTACAGCTATGTAGGTATTAGTGTTTATTTTGTTGATCAGTAATTTGGTGGTGATATATATGGCAGATATATTAGCTTGAGCCTTTCTTTAGTTGAGTACATTATTCATTCTTTTCTGTTCCATATGATTGTAAAAGCTGAGTTGCATGGTGAGCTGAAAGGTTACAAGCCATGCATGACCAGCATATCCTCTTAGCTTAGCTTAGCTCATATATATATTTTGCCTTGGAGAGAGGGTTCAGGAGGCATATTGTGCTATGCTTCTTGAGAGGGTTTCAGACACGATATATACAGTAAATTCCCACACAACCGGTAGTTCAGTGGATGATGTCTCAGCATGTCACTCGGCAGGCTGAGGTTCGTGCCTCACTCAAGGTGCAAAGTTTTCACTGATGACTAAGCAGTTACTGTCCTCCTTGAACAACAGTATTGGGTGTGTGATGTTTGAAAGGTCACAGCCTTAACCATAGATCTGGCTATAATGAGCTCTTAAGCTCTCTCTGGGAGGGTAGTGGCTGGCAGTTATGAGTCCAGCGTGTGATCGTTAAGACTGGGTGAATTACACACACATACACATTCACAGGAGAGTATTATTGGTGGCCATCCCCTCCTTGTGCAATGGTTGTGTGTGGTAGTTGGGTGGAGTATATAGTGTTGGTGATGCCCTGTAATATTTTGAGGTCACCGCATTAATGTCCATAATGTACGGACATCAAGCACTCCTGTGTAGCTTGTGTCACTAGCTTCATGATGGACACTGCTTCATGACAAAGTATAATTTCATACTGATTACCGTGATTATATTGAGTAAAGTATTCCTTGTCAGTGATCAAAGACAAAAAAATTTTAAATTGTGAAAGCTCAGTAAAGATGCCTGTGAGGGTTTGGATAACTTAACCTTGTACAGTTAACATATAACCAAACTGCATGCCGGATAAACCTTGGGATGTGTGTTACTTGGAAATTACTGTGTATATACCTGATTCAGCTTATTATTGAGAGATATGTTGTGCATTGGCAGGTCTGGAATGTATATATTTTTGACGAAATTGCATATAAAGGGAAATTATCTTTGTAATATAAACTTTGGGTGATATGATGATGACTTACATTAGGCTTAAGCATTTGTGGGGAAGGATTTACCATTGGTGTTAGGTAATAATCTGTTGTGGGGATACATGTACTATTCCCATACTAATGAAGGCAGAACCCTAGTAGTGTAAGATTCAATGTTCTCACCACCACAACACCCACTTCTCCCCTTCTACTCCACCACCTCCACAATCACAATCACAATCACCTGTAAATACGGTGCTGTGCTGTGCTGTGTGCTGTAGTTGTAATCACACACTTGTTTTAAAAGTTTGCCAAACACAATCAGGAAGTAACTAACTGTTCATTGAATGTTGTTGTGATGTGACCAGTGAGTATAATCAAGTATAATGATTTCACCTGGAAATTCAGAAGCAGGTAATACATATATGATGTCTGAACTTTTAAGCTGAATTTTACTATTGAGTTTGTAGTGACATGTTAAAAGACACTTGAAAGCAAAGGACAGTGATTGTTGAAGAGAAGATGATGGTGGGTGATGGACTGAGGAATATTAAGTCCCACCTTATGGCTGTACATTGTATCATTGTACTTGTATCATGACCTGCAAGCATTATTTTATGTATTGTTTGTCAGTGATTGAAATATTACAAATACTGTAATGGGCCAAAACAGTGATACCAGTGACATGTTTTCAAGTACTGTAGTAGGGTGAGGTGAGGTGAGCCGGGTGTGTGTGCCAGCCAGGGTGAGTCTGGTGCCGGGCTGGTGGCTGGCCTCTCTCACTCTCACCATAGTGCATGTTGGAATGGTCTCCCTCCTGACTCTAGCTCCCCACTCTTCATGGCCTCATCAAGTTTTATGTCTACTTCAAAACTATATCCTCCTATTGTTGCCAATTAGTTTTGACACCAGGCTAGTTTTCTGTAGAGTAAGGGGTGATTTAGTGTAAGAAAAGAGTCCTCCATTTGAAGCCAAGTTCATGTGTCAGTCTTAATGCATTGAATTCAAAAGGTTGTCTTGTATAGTTTACTTAAGATGCTATATCATAAATGAATCTTGGAACTCCAAATGCAGTTTATTGAGACTAGTTGCTTGCATACCTCTCCCTCTTTTTAGGTGATAGATTTCATAAGGGAAAATCCTTTTTCACTTGTTGATATTTTTGAGTCCCTGTCAACCACCTTCCTTGTTTTCATCATTCCCTTTGGTATTTTTGAGTCCATATGAACCACCTTCTTTGGTTTCATCATCCCCTTTGGTATGATTGGTGGTGGTGTATTATTAATGACTAAGTGTGTGCACTATGCCTTAATGAACTCCACCTAATCATATTGTATGACTTATCCATATGGCAGCTGATAATTTAAAAGAATATTGCCCAAAGCCCTTGGCAAAGGAATGACAAAAGGTAATTATCCTATGTAAGGAATTAGAGTTAATGCTAATGTTAGGCTAAATAAGAATAGCTTTCCTAGTATGTGGAAAGATATTTTTATTGTGTGAGGAGTTTGGAAGATGTGGGGAAGGTGAGTGTGTCTGGCTGTGTTTCTGTAGCCCCCCAGGCCCGGGACCCAAGGACCAGCTGACTATCCCCCAAAGCCCCACCCAGTAGTATGTACAGAAGGGGTGCCTGTGTGTGGGAGGCTGTAGGTGGAGGGTGATAGGTCATGTTAGGTTTTAGCATGGAGGTGGAGGACTGACAATTCAGTGTTCAGCTGGATCCATCACTTATGAAATATGATCCTTCCCTGCATTTGTAGACTTTATGTACCCTGTGGCAGCACCTGGTCCTCCTGGCCCTCCCGGCCCTCCTACGGGCCCGGGGGGACCCCCAGGACCAGCTGGCCCCCCAGTGCCCCGCCCCATCACACTACCGCCGGGCCCCACCCCGGCAAGTGGACCAATAACCACCATAGTGGCACCTGCTGCAACAACACCTGCTGTGGCAACGGGCACGGGAATATCTGCCCTGCTGCCTCCAGAGCTGCCAACATTCGTGGCTCCAAGGAGACCCAACCTTGGGCGGGAGGGTCGGCCCATCACCCTGAGGGCCAACCACTTCCAGATTTCCATGCCCAGGGGATACATCCACCACTATGACGTCAGCATACAGCCCGACAAGTGCCCAAGGAAGGTTAACAGAGAGATCATTGAGACTATGGTACATGCATTCCCTAGGATCTTTGGTAGCTTGAAGCCTGTATTTGATGGAAGAAGTAATCTCTACACCAGAGATCCTCTACCCATTGGGAATGAAAAGATGGAACTGGAGGTGACGCTGCCGGGTGAGGGGCGAGACAGGGTGTTCAAGGTGGCCATGAAGTGGCTGGCTCAGGTGAACCTTTACACCCTGGAGGAGGCACTTGAGGGCCGCACCAGGACCATCCCCTATGATGCCATCCAGGCGCTGGACGTGGTAATGCGCCACCTGCCCTCCATGACCTACACCCCGGTGGGTCGGTCCTTCTTCTCGGCCCCAGATGGTTACTACCACCCCTTGGGGGGAGGGCGAGAGGTTTGGTTTGGCTTCCATCAGAGTGTCCGTCCCTCACAGTGGAAGATGATGCTCAATATTGATGTCTCAGCCACTGCATTTTACAAAGCCCAAGCAGTGATTGAGTTCATGTGTGAAGTGTTAGACATAAGGGAAATAGGAGAGCAAAGGAAGCCCCTCACTGACTCTCAGCGAGTCAAGTTTACAAAGGAAATCAAAGGACTCAAGATTGAAATTACGCACTGTGGGGCAATGCGAAGAAAATACCGTGTGTGTAATGTCACTAGAAGACCGGCACAGATGCAGTCGTTCCCTTTGCAGCTTGAAAATGGCCAGACTGTTGAGTGTACAGTGGCAAAGTATTTCCTTGACAAATACAAGATGAAACTCAGGTTTCCACATCTACCTTGCCTACAGGTTGGTCAAGAACACAAGCACACCTATCTGCCCCTGGAGGTGTGCAACATTGTGCCGGGTCAGCGGTGCATCAAGAAGCTAACTGATATGCAGACTTCCACTATGATCAAGGCCACTGCAAGGTCTGCCCCGGACCGTGAAAGAGAAATCAATAATTTGGTTCGCAAGGCAGACTTCAATAATGACCCTTATATGCAGGAGTTTGGGCTCACCATCAGCACTGCAATGATGGAGGTGCGAGGGCGTGTCTTGCCACCTCCCAAGCTGCAGTATGGGGGACGCACCAAGCAGCAGGCTCTCCCCAACCAAGGGGTGTGGGATATGAGGGGCAAGCAGTTTTTCACTGGAGTGGAGGTGCGCGTGTGGGCAGTGGCTTGTTTTGCCCCTCAGCGCACTGTCAGGGAAGATGCACTCCGTAACTTTACACAGCAGCTACAGAAAATAAGTAATGATGCAGGTATGCCCATCATAGGCCAGCCTTGTTTTTGTAAGTATGCCAATGGGCCTGACCAAGTTGAGCCCATGTTCCGGTACCTGAAGACCACCTTCACTGGTCTGCAGCTGGTGTGTGTGGTGCTGCCTGGCAAGACTCCTGTCTATGCTGAAGTGAAGCGGGTTGGGGACACTGTTCTTGGAATGGCCACCCAGTGTGTGCAGGCCAAGAATGTCAATAAAACATCCCCACAAACCTTATCGAACCTCTGCCTCAAGATCAATGTGAAGTTGGGAGGCATTAACTCCATTCTAGTCCCAGGCATCAGACCAAAGGTGTTCAATGAGCCTGTCATATTCCTTGGTGCTGATGTGACTCACCCACCGGCGGGTGATAATAAGAAACCGTCCATTGCTGCAGTGGTGGGATCCATGGATGCTCACCCATCGCGTTACGCTGCAACTGTTCGAGTGCAGCAACACAGACAGAATGGATCAACAACACAAGGCCAAAGTGCCAGTGATGGCTCGCGACCCAGGCAACTGACATTCGCAAGGACAGCGCATGATGAGGTAATCCAAGAATTGTCCTCAATGGTTAAGGAGCTGCTGATACAGTTCTACAAGTCAACAAGGTTCAAGCCCAACAGGATCATTCTGTACCGTGATGGTGTGAGTGAAGGACAATTCCAGACTGTCCTGCAGCATGAACTCACTGCTATGAGGGAGGCCTGCATCAAGCTGGAGGCTGACTACAAGCCGGGCATAACCTACATTGCAGTACAGAAGAGGCACCATACCAGGTTATTCTGTTCCGACAAGAAGGAGCAGAGTGGCAAGAGTGGCAACATTCCTGCCGGCACCACTGTGGATGTTGGTATTACACATCCAACAGAGTTTGACTTCTACTTGTGTTCCCACCAGGGTATTCAGGGCACCAGTCGACCCAGCCATTACCATGTGCTGTGGGATGACAACCACTTTGACAGTGATGAGCTTCAGTGTCTCACTTACCAGCTGTGTCACACCTATGTCAGGTGCACTCGCTCTGTCTCCATACCTGCTCCAGCTTACTATGCTCATCTGGTTGCCTTCAGGGCTCGCTATCATCTCGTCGAGAAGGAGCATGACAGTGGTGAGGGCTCTCATCAGTCAGGCAACAGTGAAGACCGCACTCCCTCGGCCATGGCTCGGGCTGTCACTGTACACGTGGACACCAATAGGGTTATGTACTTTGCTTAATGTGCCCTGGGTCTAGTCCTCTTGAGGTTCACTGCCCTTGTGCAAGTCTCCTGGACGCTCCAGCAGATCTACTCGTCGATGGTCGTCGTCGTGTCAGCCTCGTTGACTGACATTTATTAACTAGTTGGTTTGTCCGACTTAAAGATCTTTCACAAAGATGGAAATAGTATTTGTGATTAATATTGGGGCTCTCATTGTGATATTTTGGGAAGATGTTTTTGTTAGAAATCTCAGACATATTACTGTTCTGTTTTTATACTTTTCAAAAAATAGTTGTAGGGATGAAAACATCTTGAAGTGTTGGAAAATTAACGTTGGTGGCATTCCTTGAAGATGTCTGGAGGTTGCTAAGGCCAGGTGTACTCCAGCATATTTTAGAGTGGGACTTTTCCAATAGGTTACAGCTTATTATGTGAATTCCTCCATAAATTCACACATTAGATTTTTGTACCAACCCATGTACCTGCAGGAAACGTGTAGAAGTCCCTGGCCTCACGTGCCTCCCACCAGGGGCTTTTCATTGTTGAGGCAATTAAGTTTTCTCTCCTTTCTATCAGCAGCATTATTATGTACATTTCTTACATCGAGTTTCTTGAGGAAATGTAAAGCTGTAGCATTCTGTGTGACTTACCTTGAGGTATTCATCACCTTGGTGAAGGGATGCCCCCAGGTGACCTTAAGCATCAGTGAGGCTCCCATTGGGACTTGGCGTCAGTCTCCAGAGTTTGTACTGTTACTGTCTCAACAGTGACGGGTCTACGTTGTGTGTTGTTTGTGGTGTAACGAGGCTGGGGAATCCAAAGCCACTATGACATGGACTTTTGATTAAGGTAATAACTTTTGCAGTCACATTTTTTACTGCCATTTTTTATTTTAATATTTATAGAAGGTAACCTTGTACCTTGGTGTGGGGATGCTGGTTTCCCTGCTCAGTTTAAGGGTCAGCATTGCTATTGTCGTAAAATTTCCTCCATAAACATCATATTTACTGTAGTGTCTCAATTCTAAAACTAATGACTGAAGAAATGGTTGGAATGCAAATGTCAGTAATCTCTATCATCTAGAGTTTTATTTTCACAAGAACTTCGTTTTTAAGAATTGACAAATGCACATAGCAGTATTGACCTCCTGATGCAGGTGTTGGATGCATCTTTCTCACTTGTATGTGTGTGTATGTATGTGCTTGCATGTGTGTGTGTGTGTGTGTGTGTGCATGTGTGTGTGTGTGTTCTGCATGTTGTGTATTTGCGTGAGATTGTGTGTGTGTTTTTCCTAGTCTCAGGCCAGCCCTATTGAACACTGATGCACAGAATTGCATACATTTTTATTTAATGTAATTGCATACCTTAAATTGTGATGATGGTTCATGTTTGGATTAGAAGGTTCAATAGTACTGGCCTGATACCAGAACATGCATAATGCCACCAATATTCAGACAAAATTTTAACAGACGGAGTGGCAGCATGGTTTGGTTGAAGCAACACAGTTTATGAAGAGCAGCCTGGGCTTGGGTGCCATATCACTTTTAATTCTAGCTCATACAATGCCATCAGGCAGGTGCAGCTACAGTAGAGTATTGACAGTCAAGCGGCAACTCTCTCTGCCTTGCCTGTGAGTAGGGCATCAGTCTTCCTAAAAATAGTTACCAAGCACCTTAAACTTCTTTGTACATTAATTAGTTCAGTGTGAAACCATCGGGTTAATTTCTCAATCATGATACCG
>Cancer_borealis_Ago-2a ENA|GEFB01000340|GEFB01000340.1 TSA: Cancer borealis DS01-Cborealis_contig_331 transcribed RNA sequence.
GGCAAACAACACAAGGATACACCGTACTACCGAGGCGGGAGTACGACAATGTTCAAGGTGGTACAACGGTCCTGAGGGATTTAATGTCGCAATTGGACAGACGGCAAACAACACAAATACACGTATCTGAGGTATTCTGGAAGGACGCGTTCATCTACCAAAAGCACAATGGGGTGGCATGAACTTGGGGAGAACCCCTGCCCACCATCTAGGAAGCCTGGTGACTATGGGAAAGGAGCAAGAAGGATTGACCTTACTACCAACTTCTTTGAGGTCACAATGAAGAATACTGAGAAAACTCTGGTTCATTATGACGTTGACATCAAATTACCCAACAACTTGGCTGTCACATTGCCAAAGAAGAAGCGCATGATGATATTTGAACAAATGAGGACTTCATACCCAAAAGTCTTTCGTAAAGAAGTAATAGGATTTGATTCAGAGAAGAATGCCTACACCACGCAACCGCTTTTCAAAGAAAACAAAGCTCAACCTGGAAAGAAATTTGAGGTCGATCTACCAGATGGAGGAGACAGGCATCAGAAATTTATTGTAACTCTCAAAGCAGTCAACTGTGAAAATCTGTCGACTTTGGCAAAAGCATTAAGGGCTCAAAATACTGAGAGGACTATACCACAAACCATTATACAGATGCTGGAAGTAATATTCCAACATAACATGACTGTACGCTATGAGAAGGTTGGTCGTGACAAGTTGTTCTCGACAGAAAAAACTTTTGGTAACCCATTTGACATAGGTGGAGGTAAAGAAGCCTTAGTGGGTTTTTTTGGCTCTCTAAGGCCTGTTGGCTGGAAAGAAAATACTCTGCTTCTGAATGTTGATGTGGTCAATGCTGCCTTTTACAAAGAACAAAGTGTCATCAGCTTCATCAGAGAGCTTATACCGGAACATGATCTCAATCAACCACTACAAAATTTTCAAAGAAGAAAGATCACCAGTAGTTTGAGAAAAATGAAGATTCAGGTTCTTCATACCAAAATACCTCGAACCTACAAAGTGCATGGAGTGGGAGAGCTTGGGGCTAATCGGCAGACGTTTCCTCTGGAGAATGCTGGCAAGACTACTCAATGCACAGTGCAGGAATACTTTCGCACAAAATATCAGATGAATTTGAAGTATCCATACCTAAACTGTTTGCAAGTTGGCCCACCAAATAGAAACATCTACATACCTGTAGAGTGTTGCAAGATTGCCAAAGGACAGAAGGTACAGGGGAAGCTGAATGATAAAGAGACAGCACAATTCATCCGTAACACAGCTAAGGTACCATACCAAAGGCTGAACCATATCACAAGAATGGTCCAGAATCAAAATTTCTCCTCTGACCCAAATATTCGTGGTTTAGAATTCTCCATATCTGATAAGCCAATGTCGGTAAAAGGGCACGTTCTTCAACCACCACAGTTGCTTATGAACAAGGAGTTCCCGCCAGATAAGGGAGTGTGGGATATTAGAGACAAGTCCTTCTATAAAGGGGCTGATATGGCTTGTTGGGCTGTCATCAATTACAACTTTGGCTACATCAGAGACGATGCACTGAGGGAATTTATTAAAAACTTGAGGAGGATGGGCAAGGAGCGTGGGATGAACATAAATGACCCAGATCTTATATATAATGGCCGCTATCCTGCTCCAGAGGTAGATCTACCAAATGTTAAGAAGAGATTACCTAATGTTCAATTGATCATGGTTGTTTTGCCAAGAGAAGGAGATTACTATGCACTGGTGAAAAAAATTGGGGACCGTGAAATTAGCGTGCTGACGCAATGTGTACGAGGTCAAAATGTGAAGAAGAATGAAGCACCTGTTGTGGGTAACCTATTGCTGAAGATAAATGCCAAGATTGGAGGCATCAATAATGTTCTTGCAAAGCAGCAGCACCTCGTGGTGTTCAGCCAACCTGTCATGATCATGGGTGCTGATGTCAACCATCCCCCAGCACATGACAAAGCTACACCTTCCCTGGCAGCAGTTGTAGCTTCCATTGATCGCAATGCATCGGCCTATGCTGTGGAAGTTCGCCATCAGAAACACCGAACTGAAATGATCCAGGAATTGGAGGAAATGACAAAAAATCTACTCATGGCATTTTACAG
>Cancer_borealis_Ago-2b ENA|GEFB01034131|GEFB01034131.1 TSA: Cancer borealis DS01-Cborealis_contig_33728 transcribed RNA sequence.
CTCACCTCCGCCTCACCGCCCCTCACCCTCACATCCCCATCACCATCGGCAGGGAGGTACAGATGGGCTACAGGGCCTCCCTCACCCCTGCCTCTACCCTGCTTCTGTCACTCGATGTGTGCCAGCCAGTGGTGACGAGGGAGGTGCCTTTGGTGACCTTCCTGCGTGATGACCAAGGCGTGGCGGAAGGCGACCTCACGCGACCCTTGACAGAGGAAACGAGATTCCAACACACCTGTCTGCTGCGTGGCATCAAGATCCGGGTGACGCACAGTAAGGTGAAGCGGGTGTACCGCGTGTTGGAGGTGGCTGCCAAGGGTGCCAACTCAATTCTCATGTACATCCACGACGCTAAGAGTGCCACCACCTCACGCTGGACGGTGGAGCACTACTTCCTCCACTTCTATGGCGTCACACTACAGTACCCGAGCTTGAACTGCATCCACGTGGCGCCCAAACACAGGCTCATCTTCCTGCCCATGGAGGTGTGTATGTTAGTTGGTGGGCAAGCAGTGGATGGGCGTGGCTATGGCTGGGCGTTGGGTGAGGACAGACACTGGGATCTTGGACCTGAGGAGCGCCAGAACCACATCTCATCCTTGGTCAGGTCATCGGCACTCACCCTTGACCCCTGGCTCACCCAACTTGGCCTCTGTGTCGACAAGCGGGCAGTGAGAGTGAGAGGGCGTGT
>Cancer_borealis_Piwi-2 ENA|GEFB01028229|GEFB01028229.1 TSA: Cancer borealis DS01-Cborealis_contig_27901 transcribed RNA sequence.
GGCCAGGCCGCACGTGAAGACGTACGCGGTAGCCTTTCTACTTCTAAATATTGCAGAAGTGCAGAAGAACATGGATCCAAGTGGAGGGAAAGGTGCAGAGGGCCGTGCAAGAGGGCGGTCCAGGGGCCAGCAGCAGATATCCTCGACAGATGCTCCGGCACTGTCTAGGCAGCCGGCTCCCCATTCACGTCCGGTTGGGGATCCGAGTCAGCTGGTTCAGCCTGGCCTAGCGGTATCTGGAAATCCCGAAGAGGGTGATGGGATGGGCCGTGCCAGAGGACGTAGTAGCCGTCTAGGAAATGAGGGTGTGGGGAGTAGACCACTTGCCCAAACAGAACGTGAAGGGAGAGCAGGATATCGTGGGAAGGAAAGGATTGGGGAAGGGAGGTCCTCAGCCAGGCAGAGAGATGTGGCAGAAAGTGTGGCCGCCATGAAGCTGCAAGGTGGCAGTGATGATAGTGATGACAATGGTAATGGACAGTCGGTGGGCCGCGGGGTAATGAGAGGCAAGAGGGACATCAGACACATTGTGTGGACCAAGCCGAGTACTGTTACTGTGAAGAAAGGTACGTGTGGACAGGTGGTGCCTTTGTGTAGCAACCACTTTGCTTTGACCAAGATGGAGGGACTCCAGACATGCCTCTACCATGTCTACTTCAGCCCAGATGAAGACCGAACTCATGTAAGGAAGAAGCTGTTGGCACAACACAGTAACAAGTTGGGAGGCTACATTTTTGATGGCATGAAGCTTTGTATGGCACAAAAGCTGGGATCTGAGGTGACGGAATTTGTGTCCAAGCTTGAGGAAGGCGATGTCACCTTCCAACTCAAGGTTAAGTTCATCAAGGAGGTGAACTTCATAGATTCTGAGTACCTGCAGCTCATGAACATTCTGATGCGGCGATGCATGGAGCATCTCAACCTGCAGCTCCTCGGCAGAAATTACTACAATCCCAATGCTGCAATAAAGGACGAGAAGTATAAGATCGCCATTTGGCCTGGGTTTATGAGCACCATTCGTCAATACGAGGACATGCTCATGTTAAATGCGGACGTCTCCCACAAATTCCTGCGGACGGAAACTGCATACAATGTTATGGCACGACGGGCTCCCGATCGAAAAGCGGCAGCTCTAAACAACCTGCTGGGTGCTGTGGTGGTCACTAAATACAACAACAAGACCTACAAAATTGATGACATCGCTTGGAACCTGAACCCGCTGTGCAAGTTTCCATTCAAAGGGAGTGAAATCAGCTACATGGAATATTACCAAACAAAATACCAGGTAAGGATCCAGGATGTGAACCAACCCCTCTTGCTTTCCAAGCCCAAGAAGAAGGACTTGCGGAGAGGTGCTGGAGATGCTTACTTGATCCCGGAGCTGTGCATCATGACAGGACTCAGCGAGGAGATGAGGTCTGATTTCAACATGATGAAGGACCTCGCTGACTACCTCCGCACAGCACCAGACAAGAGGGTGCACTCTATTATGACCCTTAGCAGAGACCTCATTGCCAGTGAGAAGTCTAAGCAAGAGATGTCTAGCTGGGGCCTGCAGCTGTCCAACAAATTGGTGGAGTTTCAAGGACGTATCCTTCCTGAGGAGCTCATCCTGCAAGGAGGAAAAAAAATAAACTACAATAGAGAGTCTGCAGACTGGTCCAAGGAAGTCCGGTCGGTTCGATTAAACGTTCCTGTCAATGTGGACCGATGGGCAATTGTGTTTGCAGTGCGGTTTAAGGACAGTGCCAGGGAGCTGTGCAACACTCTGCAGCGTGTGGGGCCTCCCATGGGCATGCAGTTCAGCTCCCCAGCAATCCACTGCCTGCAAAGTGAGAATATTCAGGATTGCATGAGCAGCTTGTACAAGTGTCAGAACATGCAATTGGTGCTGATTGTGCTGCCCAATAATAGAGTTGATTACTACAGTGCTGTCAAGAGACAACTTACTGTCAGCATGGGTGTTCCAAGTCAGTGTGTCCTGAGCCGCACACTCTTCAAGAAACAGCGTCTGATGTCTGTGGCGACCAAGATAGCCATACAGATTAATTGCAAGTTGGGTGGCGAGCCGTGGAGTGTTGCCATTCCTATTAAGAATACTATGGTGATAGGCTATGATGCCTACCATGAGAAGGGTTCCCGTAATGTGTCGTACGGGGCAGTGGTCTCCTCACTCAACCAGGGTTGGTCACGCTACCTATCCCAGGCTGCTACACACAAGAACCATGAAGAACTCTCCAATAACTTTGCTCTTGGAGTTAGGAATGCACTGCTGAAGTACAAGCAGGAGAATGGTATGCAGCCGGACCGTGTGTTGGTGTATCGGGACGGTGTTGGGGAGGGACAGATTGAACATGTCCGGGACCATGAGATTGTTGCCATAGAGAGGTGCTTTGAGGAGGTGTGTGAGAAGAGGCCAGAGTTTGCCTTCATCATCGTGTCTAAGAGGATCAACACAAGGATTTTTTCACGTAACCGAGGGAGAGTTTACAACCCTCCTCCGGGCACTGTGGCCGATGATGTTATCACTCTACCTGAAAGGTATGACTTCTATCTTGTGCCTCAGAGTACTAACGTTGGCACAGTATCTCCCACATCCTTTAACATTATTTCTGATACTACTGGACTCAAGCCAGACCACATGCAGCGGCTGGCATTCAAACTCACTCACCTCTACTATAACTGGCAGGGTACGGTACGAGTTCCAGCTCCGTGCATGTTTGCCCACAAGTTGGCCTTCATGATGGGGCAGGTGGTGAACAAGTCACCACACCATAACCTTATGACTTCTCTCTGGTACCTCTAAAAGTGGACACATACACATCCTGATAGTCTATAGGAACACATGAGCTCTTCAAGGAAGATGTGCTGGAAACCAGAGATATAATCATATAAAAGATGTACGGTGCTACCAAAAGCCCGGAGGCCTGCACTAGGTAGATCCGGTAATATGGTACTGTCCATACAAGACTGCCACAAATTGGTTATTACTGCGTCTAGTATATGTGTGTGTATGTGTGTG
>Carcinus_maenas_Ago-1 ENA|GBXE01082763|GBXE01082763.1 TSA: Carcinus maenas comp81967_c1_seq1 transcribed RNA sequence.
CGGGCCCGGGGGGACCCCCAGGACCAGCTGGCCCCCCAGTGCCCCGCCCCATCACCCTACCTCCGGGACCCACCCCTGCAACTGGACCAATAACAACCATAGTGGCGCCTGCTGCAACAACACCTGCTGTTGCCACTGGCACAGGAATATCTGCCCTGTTGCCTCCAGAGCTGCCAACATTCGTGGCTCCAAGGAGACCCAACCTTGGGCGGGAGGGTCGGCCCATCACCCTGAGGGCCAACCATTTCCAGATCTCCATGCCCAGAGGCTACATCCATCATTATGATGTTAGCATTCAGCCCGATAAGTGTCCCAGAAAAGTTAACAGGGAGATTATTGAGACTATGGTCCGTGCATTCCCAAGGATCTTTGGCAGCTTGAAGCCTGTATTCGATGGAAGAAGCAATCTCTACACGAGAGATCCTTTGCCCATTGGGAATGAAAAAATGGAACTGGAGGTGACACTGCCAGGGGAGGGACGAGACAGGGTATTCAAGGTGGCCATGAAGTGGCTGGCACAGGTGAACCTCTACACCCTGGAGGAGGCACTGGAGGGCCGCACCAGGACCATCCCCTATGATGCCATCCAGGCGCTGGACGTGGTGATGCGCCACTTGCCCTCCATGACCTACACGCCGGTGGGTCGGTCCTTCTTCTCCGCCCCAGACGGTTACTACCACCCATTAGGGGGAGGGCGAGAGGTTTGGTTTGGCTTTCATCAGAGTGTCCGTCCCTCACAGTGGAAGATGATGCTCAATATTGATGTTTCAGCCACTGCATTCTACAAAGCCCAGGCAGTGATTGAATTCATGTGTGAAGTCTTAGACATACGTGAAATAGGAGAACAACGGAAACCTCTCACTGACTCACAGCGTGTCAAGTTTACTAAGGAGATCAAAGGACTCAAGATTGAAATTACTCACTGTGGAGCAATGCGAAGAAAATACCGAGTGTGTAATGTCACCAGAAGACCTGCACAGATGCAGTCGTTCCCGTTGCAGCTTGAAAATGGTCAAACTGTTGAATGTACAGTGGCAAAGTATTTCCTTGATAAATACAAGATGAAACTCAGGTTCCCACACTTACCCTGCTTACAGGTTGGTCAAGAACACAAGCACACTTACCTCCCATTGGAAGTGTGCAACATTGTCCCAGGGCAGCGGTGCATCAAAAAACTAACTGACATGCAGACTTCCACAATGATCAAGGCCACTGCAAGATCTGCTCCAGATCGAGAAAGAGAAATCAACAATTTGGTTCGCAAGGCAGATTTTAATAATGATCCATATATGCAAGAGTTTGGATTGACCATTAGCACTGCAATGATGGAGGTGCGAGGGCGTGTCCTGCCACCACCCAAGCTTCAGTATGGAGGTCGCACCAAGCAGCAAGCACTCCCTAACCAAGGAGTGTGGGACATGAGGGGCAAGCAGTTCTTTACTGGAGTGGAGGTGCGGGTGTGGGCCGTGGCCTGCTTTGCCCCTCAACGCACCGTCCGGGAAGATGCACTCCGTAACTTTACACAGCAGCTACAGAAAATAAGTAATGATGCAGGGATGCCCATTATAGGTCAGCCTTGTTTTTGTAAATATGCCAATGGGCCTGATCAAGTTGAGCCTATGTTCCGGTACCTGAAGAGCACCTTCACTGGTCTACAGCTGGTGTGTGTGGTGCTGCCTGGCAAGACTCCAGTCTATGCTGAAGTGAAGCGTGTTGGGGACACCGTTCTTGGTATGGCCACCCAGTGTGTGCAGGCGAAGAATGTCAATAAAACCTCTCCGCAAACTTTGTCCAATCTCTGCCTCAAGATAAATGTGAAGTTGGGAGGTATCAACTCAATTCTAGTCCCAGGCATCAGGCCGAAGGTGTTCAATGAGCCTGTCATATTCCTTGGTGCGGATGTGACTCATCCTCCGGCGGGTGACAACAAGAAACCGTCCATTGCTGCTGTGGTGGGATCCATGGATGCTCACCCCTCACGTTACGCTGCTACTGTCCGGGTGCAGCAACACAGACAGAATGGATCAACAGCACAAGGCCAAAGTGCCAGTGATGGCTCGCGACCCAGACAACTGACATTCGCAAGGACAGCGCATGATGAAGTCATTCAAGAACTGTCCTCCATGGTTAAGGAACTACTCATACAGTTCTACAAGTCCACAAGGTTCAAGCCCAACAGAATTATTCTGTACCGTGACGGTGTGAGTGAGGGACAGTTCCAGACTGTGTTGCAGCACGAGCTCACTGCCATGAGAGAGGCCTGCATCAAGCTAGAGGCTGATTATAAGCCTGGCATAACCTATATTGCTGTACAGAAGAGGCACCATACCAGGTTATTCTGCTCCGACAAAAAGGAACAGAGTGGCAAGAGTGGCAACATTCCTGCTGGTACCACAGTGGATGTTGGCATTACACACCCCACAGAGTTTGACTTTTACTTGTGTTCCCACCAAGG
>Carcinus_maenas_Ago-2a ENA|GBXE01028369|GBXE01028369.1 TSA: Carcinus maenas comp41784_c0_seq1 transcribed RNA sequence.
GAAAGGATGGGCGGCCTGGCGTGGGTGGCACGGATGGGCGTGGTGGTGATGGTGGTGGTGTGTGGCGAGCCAGCCAGCAGGAAGTGCAAACTAGGCACAGACAGACGGAGCCTCGCTGGTACTGGTATTCAAGTATTAGCTCTGCACGCCTGCAGATATTAGGAACTCACCATGCCGTGGCACGTTCTTGATGAAAACTCCTGTCCACCTCCTCGGAAGTCTGGTGACTATGGCAGAGGGATTAGAAAAATTGACCTTACTACCAACTTCTTTGAGGTCACAATGAAGAATCCCAATAAAACTTTAGTTCATTATGATGTCGACATCAAATTACCTAACAACATGCCTGTCACACTGCCAAAGAAGAAGCGCATGTTGATATTTCAACAAATGAGGAGTTCATATCCCAAAGTCTTTGGCAAAGAAGTAATGGGATTTGATTCAGAAAAGAATGCCTATACCATACAACCCCTTTTCAAAGAAACCAAAGACAATCCTGGAAAGAAGTTTGAGGTTGATCTACCAGAGGCAGGAGGGAGGAATCAAAAATTTGTTGTAACTCTAAAAGCTGTCAACTGTGAAAACCTCTCAACCCTAGCGAATGCATTAAGATCCAAAAATGCAGAGAGGACAATACCACAGGCTATTATACAGATGCTGGAAATCATATTCCAACACAACATGACTGTACGGTATGAGAGGATTGGTCGTGACAAAATGTTCTCAACAGAAAAGGTTTTTGGAGATTCATTTGACATAGGTGGAGGGAAAGAGGCCTTGATGGGTTTTTTTGGCTCGTTGAGGCCTGTTGGTTGGAAAGAAAACACACTGCTTTTGAATGTTGATGCGGTGAATGCTGCCTTTTACAAAGAACAGTCTGTCATCAGCTTCATCAAAGAGCTCCTTGACCTGCAGGATCGAGACCTTAATCAACCTCTTCAGAATAATCAAAGAAGAAAGATCACCAGTAATTTGAAAAAAATTAAGATTCAGGTTCTTCATACTAATATACCACGAACCTACAAAGTACATGAAATGGGAGAGCTTGGTGCTGATCGTCAGACCTTTCCTTTAGATACTAATGGTGGCAAGACTTCTATGTGCACAGTTCAAGAATATTTCCGCACAAAGTACCATATAAATTTGAGGTACCCATACCTTAATTGTTTGCAAGTTGGTCCTGCAAATAGAAACATCTACCTTCCTGTTGAGTGCTGCAAGATTGCAAAAGGACAGAAAGTACTTGGAAAATTGAATGATAGAGAGACTGCACAGTTCATTCGTAACACAGCTAAGCCACCTCACCAGAGGCTCGCACATATCACCAGAATGGTTAAGGAACAAAAGTTCTCAACTGATCCAAATATACAAGGTCTAGAATTCTCCATATCAGATAAGCCAATGTGTGTAAAGGGGCACATTCTGCAACCACCACAGTTACTTATGAACAAAGAGTTTCCACCAGATAAAGGAGTGTGGGACATCAGAGACAAGGCTTTCTACAAGGGTGCTGATATGACATGCTGGGCTGTCATCAATTACAACAGTGGATTCATCAGAGACGATACACTGAGGGAGTTTATCATAAGTATGAAGAAGATGGGCAAAGAGCGTGGGATGACCATCAATGATCCAGCGCTTATTTACAATGGCCGCAGTCCTGCTCCAGAGAGAGATCTACCAAATGTTACGAAAAGACTACCTAATGTTCAACTGATCATGGTTGTTCTACCAAAAGATGGAGACTACTATGCACGTGTGAAGAAAATAGGGGACCGTGGAATTAAAGTTCTGACACAGTGTGTACAAGGTCTAAACGTGAAGAAAAATGGGGCACCTGTTGTTGGTAACCTTTTGTTGAAGATCAATGCCAAGATTGGAGGCATCAATAATGTTCTTGGAAAGCATCAGCATCTTCTGGTGTTCAACCAACCTGTCATGATCATGGGGGCAGATGTTAATCATCCTCCAGCACATGACAAAGCCACACCCTCCCTTGCAGCAGTTGTGGCCTCCATTGACCGCCATGCATCAGCTTATGCTGTAGAAGTTCGTCATCAGAAACATCGAACTGAAATTATCCAGGAACTGAAAGAAATGACAATAAATCTACTGAGGGCATTTTACCGAAAGACAAGGAGGAAGCCAGAGAGGATTGTAATGTTCCGTGATGGAGTGAGTGAGTCTCAGTTCCAGGAAGTCTTATCTTTTGAGCTTAAAGCCATGAGGACTGCCTGTACAGAGCTGGAGAAAGACTATAAACCATCCATGACATTCCTTGTTGTCCAGAAAAGACATCATACAAGATTGTTCTGCAATGAACGTGAAGGAGTTGGCAGATGTGGCAATGTTCCCCCAGGCACAACAGTGGACAATACTATCACTCACCCAACTCAAAAAGACTTCTATTTATGCTCTCATCAGGGTATCATTGGGACGAGCCGGCCTACACACTACCATGTGCTGTGGGATGACAGTGACCTGCCAATGGAGCTGCTGCAGAATCTAACATATGCCATGTGTCACCTTTACTCTCGGTGCACACGCTCAGTGTCCATCCCCGCCCCTGCCTACTATGCCCATTTGGTGGCCTTCAGAGCCAAGCTTCATATTCGCGACATTTGCCCAAGTGAAACTTCCTCTTTGTCATCAGAAGAAGAACAGAATGTGCTACCTGATGCTTTACTGGCTGAAGCAACAAAAATAGCTCTAAATGACAAAATAGCCACACAGCTTTACTATGTCTAAACCCAACACACACACACACACACAC
>Carcinus_maenas_Ago-2b ENA|GBXE01069776|GBXE01069776.1 TSA: Carcinus maenas comp76466_c0_seq1 transcribed RNA sequence.
CCGATCTAGCAACAGGGAAGGGACGTCATCAACGCTCCTCTGAATTACTGCCTGTGTGTTCTGTAATCATTCCCAAGAAGAAAGGAAGAGAAAGAGGGGAAAGAATCAGTTTGGTGTAGTGTGTTTCATCATGATGCACAGTGATAAACCCCGTGCTATGCACGAGGAGGTATTAGCCAGGAGGCTGAGCATGGTGTCTTCACTACATCAAAAAGACGCCACAATGAAATGTCCTGTACGTATCAAGAAAGGCAGCATAGGAATGAGGATAAACCTGGAAACCAATTTCTTTCCTATCTACACATCAGATGAAGATATTAGAATGATGCTCTATGAAGTTGAGTTTCACTCATTTGGAAAAAAAGGATTCAATTCACGGAGGCAAAAATTGGAGATATTTGAATTGATGAAAGAGAAACATCCAACAGTGTTTGATAATCATCCTGTTGCCTATGATTCAGACAAGAAGGCTTTTAGTGTTGGTGTTATTCCTGATGTTGCAAACAGTAAGGGGCAATCAGCATCATATGAGGTCACCAAGATGAATGACAAGTGGAGGATTACCTTGACTTTAAAGGAAGAGCTCCGTTTGAAGGAACTCTTGGAGGCTCTCTACTTCACTGCAGGACAACACCAGAATTTTTCTCCAAAGATTATTCAGTCCCTTGAGGTAATGTTCCGCCATTACCGTGCCCTCAAATACAAGTTGATTGGACAGCACCAATTCTACTTAGCGGGTAGAGAATTTGGGATGAGCAATCCTATTGGGCCCAACAAGGAGGGTATTACTGGCTTTTTTAGCTCCATGAGGCCATCTTCATGGAGAAATGGCTCACTTTTACTCAACATTGATATTTCGCATACAGCTTTTTATAAAGAACAGCCTCTTCTTGACTTTGTGAATGGTGTCCTAAAGCTACATAAGTCTGATCTCCAAAGACCACTGGATCCCCACAGGAAGGAAAAACTAATGTGGGAAATTAAGGACCTTAAGATTTTTTTTACTCTCTCCGAAGTTCCTCGTATATTCAGAATCATATCCGTCACAGAAGAAGGTGCTAATAGACATACATTCCCCTGCAAAGATGAAAAGTCTGAAGTGACAAAAAATATCACAGTGCTGGATTATTTCAAGCATATTTGTGGCAAAGGACTTTATTTTCCCAACTTCAACTGTGTTCAAGTTGCTCCAGCTGAAAAAAACATATTTCTACCCATGGAGTTTTGCAGAGTTGCGGATACACAGAAAGTTAAAAAATTGGATGACATGGAAATAGCCAAGTTTATGCAGACAGCAGCGATTGCTCCTGATGAAAGAAAGAAGCAGATATGTGAAATATATGCCCAAAATAATTTCCAAGAAGATCCAATGCTGAAGAATCTAAGGTTCACTATTGATAAAAATCCACTAAGCATCACTGGACGAGTATTGCCGTCTCCCATGCTGTGTATGAGCCGCAGGATACAACCTCATGATGGTGTGTGGAATTCAAGAGGCTGCAGCTTCTTCCAAGGAGCTGTCATAAGAAGCTGGGTAGTTCTTAATTATAACATAAAAGAGGTCGGTCTATCAAATATCAGAGTTTTTATTCAGGAGCTGTTGAGACTGGGTAAAGGATATGGCATGAAGATCAGTGACCCACTATTTATACAAGATATGCCAAGATCCTGTATTGGAGAACATTTTATCCACTTTAAAAGGAAGTATCCAGATTTACAGCTAATCATAGCTGTCTTGGAAGAAAATGATGAGTTGTATGGACCACTCAAAAAAGCTGGAGATATAGATGTTGGTATTATCACTCAGTGTCTTCAGGCATCAACTGTGAGACTTTGTAAAGGATCAGTAATGTCTAATGTGCTACTGAAGATTAATGCTAAGATGGGAGGGATAAACACCATAACAAATCCATCAACTATACAAATGTTCAGCAATTCAGTCATGATTATGGGTGCTGATGTGAGTCACCCATCAGCTGGCGATGATGTGTCTCCTTCCATGGCAGCTTGTGTTGCCTCTTTTGATAAGCATGCATCATTGTATGCTGTGGAAGTTATGCCTCAAGATCATGGGATGGAAATTATTCAAGATTTAAAAAAGATGGTGAAGAACCTGATACTATCTTATGAAAAGATGCGAGGGAATTGGCCCGACAAAATAGTGATGTATCGTGATGGAGTGAGTGAGTCACAGTTCACCACAGTGTTGCTGCATGAAGTGAAAGCCATACGACAGGCTTGTACTGATCTGAATCACGATTACAAACCAGGCATCACCTTCCTCATTGTTCAGAAACGCCATCATACAAGATTCTTTTGTAATAAAGCTGAAGGGGTTGGAAGATACAAGAATATTCCCCCTGGAACAGTAGTGGACACTGGCATCACCCATCCTAGTCAGAGAGACTTTTATTTGTGTTCACATCAAGGAATACAAGGAACAGTAAGACCTACTCATTATCATGTATTGTGGGATGACAACAACATGACAATGGATGAAATAGAAACATTCACATACAATATATGTCACTTATACTCCCGCTGTAACAGAGCAGTTTCTCTTCCAACTCCAGCCTTCTATGCACATTTGGCTGCATTCAGGGCCAACGTGCATGTCAGTGATTTGTTTAATCACTATGACGGCTCAGAAAGTGTGACCACTGAGAAGA
>Carcinus_maenas_Ago-3 ENA|GBXE01090825|GBXE01090825.1 TSA: Carcinus maenas comp84204_c1_seq1 transcribed RNA sequence.
GTGTACTGCTTGGCTGTGGGGTGTGGGTGCCTATTGAGTTGGTCAGAATCATCTCCCTTCCAAACATGAAGGGAGCCAACCTGTACCAGGCCTCCCCCTCCCCTCCTCACCTAGCCATCAACAAACACAGAGCCACCCCTACCTCCCCTACTACTTTCCCTACTGTAACTATTACTACAGGGCATGATAGTAGCTGTAGTAGTAGTCTCTCTACTACTACTACTACGACAGTTATTGATTCTGGTAGTAATATTCTTGGGAGTTTCAAACCTACTACAACCACAAATAATATTACTACTGCTACGACTGCTGCTGCTCCTGCAACTACTACTAGCTCATACAAAACTACAACAGAAATACAAGAAGCAATTTTTGAAGTGAAGCTAATCAAGGTTAGTGAGGTAACAAGCAAAGCACAACAAGAAGTAGATGAATGTACAGGCAAGATTAAAACCTGTACATTTGATGGCCCCAAGACTAACACACCAGACACACCTTTCTCCCTGCACACCTGGGCCATGTTTAACTACCATAAGGGACTCACCACCAGGGATATTTCGACCTTTCTGATTCTGCTGAAGGAAACAGGGAGGAAGGAGCGTGTGGAGGTGGCAGGCCCAGTACAGCTGAGATTCCCCAGCTCTCAAAATCCCTTGGAGGAGGTGCAAGTGATGGCTAAGACCTATCCTGGATTACAGCTGATTGTGGCTGTGTTGGATGACCGGGTGATGTATGGTCGGATGAAGGTAGTGGGTGACTTATGCTTGGGTGTAGTAACTCTGATCATACACCCCACCATAATACTAAAGCCCACACTCACCACACTCAAAAGACTCATACAACAGATTAACACCAAGATTGGGGGAACACACCTGCGTTTGCCTCTCATTGTCACGCCTCACCTGGCTCCCTCCCTCCTGGTGATGGCCTTGCACCACAGCTCCCCCACGGCCAATGCAGGGCCAGCTGTGGTGGCCGTGGTGGCATCAGCCAATCTCTCAGCTGGCCAGTATTTGACGGAGGTTTATACACAAATGGCTAAACACACCTCTATTGTTAATCTTGCTGATGTGACCAGGCGGGTACTGGAGGCCATCACCCAGCAGTATGGCAGATCAGTGCCAGAGCAGATCTTGTTGTACAGTGATGGCATGGAACAGAGACACATGCTAAAAGTGATGCGTGAGGAGTTAACAGCTCTCACCACTGCCTGTGACCAGTTTATGAAGAACTACAAGCCTTCAGTGACATATGTAGCTGTGCAGGGCTCTCCTCTAAGATGGTTTACAGAAGAGGATGTGGAGTGTCCCGTTACAGCAAGGAGTGTGGAGGGCCTGCACAGCTTTCAAACCAGCAACACTACGTTCAGTATATGCGTTAGTAGTGACAACAAGTCATGGCAGCCAGCTCAGTACAGCATCTTGAGTGATAGCCACAGCCACAACACCAATAGCACCATCCCAGTAGAAGAAGTGCACCGGTTCACTAAGGCGTTATGTCACTTCCCAGCCTGTCCTGCCTCACTACAGCCTCTCCCTTGCCTTCTTATATGTGCCCACTTAGCTGCACAAAGGTGTCGTCAACATATAAAAACTTTACGAAACAACTGGATGCAGGCAGAATACAAGGACCTACAGAGGGACATTAATCATCTTGTTAGAGTGGACACAGCTCATCCCATCGCTCACCAACTCTATTACCTTTAAGACAGTTTAGGACATCAATGTGTTAGTCACACCTGAAAATGTTACAACATACTACTACTGCTGCTATTATCACCACTATTAGTTCAGCTCTCCCTTTGTTTCCCTTTCTTCCTTCTTTCTTTCTATCATATTCTTCCTAATTTAACTCCTTTCTCTCTTTCTCTCTCCCTTTCTTTCTCATTTTCTCCATTTTTTCTTCTTCTTCAGATGTTATGGTTATTTTTTCAAAGTTTTTGGTTTAAGGTTTATTTATTCAATTTTATATACTGTATCATTATTATGTTACTAGAGATTTAACTTTTGTATTTCATCTATTGCTTTATTTTTACTATTTCAAAGGAGTTAGTGTGTTCTGAGTTTCACTGAGGATTTTATCATTTTTCTTAACCCAAGCACACACACACACACTGAATTATCTTTTATCTTTTTTTGTTGAAAAAAAAATCTTACTTTGTGTGTTTCATAGCTACTACTACTACTGCTACTAC
>Carcinus_maenas_Piwi-2 ENA|GBXE01071849|GBXE01071849.1 TSA: Carcinus maenas comp77534_c1_seq1 transcribed RNA sequence.
ACACAATGGTGGTAGGATATGATGCTTACCATGAGGGGGGCCGGCGTGGAGGGGCGTCCTGGGGTGCTGTGGTGGCGTCCTACAATCAGAACCTCACCCGCTACTATGGCCAAGTAACTCGACACGCCTCACACCAAGAACTGGCTAATAACTTCAGTGCTGCTGTCACCAACGCCCTGGGCCACTATGCTCGGGTCAATGGGTGCCTGCCGGAGCGAGTGTTGGTGTACAGGGATGGGGTGGGGGACGGGCAGCTTGGCTACGTCAGGGACACAGAAGTCGCTGCCATTAGGAACTGCTTCGCTGCCTACAACTTCCAGCCGGGCTTCAGCTTCGTGGTGGTGAGTAAGAGGATTCACTCGCGTCTCTTTGCCGAGGGAGCCACCACCGGCCGTCCTGTGAACCCTCCGCCAGGCACCGTGTGTGACGATGTGATCACCCTACCTGAGAGATATGACTTCTTCCTGGTGAGTCAGAGGGTCACGGAGGGCACAGTCACACCCACCTCCTACAACATCCTGGTGGACCATAACACAAACCTTGACCCAGACCGCCACCAACGCCTCGCCTACAAGCTCACTTTTCTCTACTACAACTGGATGGGCCCAGTGAGGGTGCCGGCCCCGTGTCTGTACGCCCACAAGCTGGCCTCCATCACCGGCCAGGCCATCCATGACTCCCCTCCACCCAACCTGGCCGACAAACTGTGGTACCTCTAGAACACTTGGGGTATCTCGGACTCACAAACTGTGGTACTTCTAGAACACTCAGGGTATCTCGGACTGACAAACTGTGG
>Cherax_quadricarinatus_Ago-1 ENA|HACK01012194|HACK01012194.1 TSA: Cherax quadricarinatus, contig transcript-80_12193
CTAGTCGAGTACGCCATTTTCAACATTTTCAAGTCTGAGATTTCCCTAGTTTCATCCTTATATTAGCAACTATTGTAGAATTCATGTACCCTGTTGGGCAGCGTAAGTATTGGTGAAAAGTGGCATTAGAGTACACGTAGCCTTAGAGCATAGCGAGGAAGGAAGGCAAGAATGTTAAGTTAGTAGGGCAGTGACACAAGCGGAACTTGAGGCTTGACCTTGTTTGTGGCTTAAGATAAAACTGGCAGCTACACCTGACTCATGAAGCCACGGCCACTCACAGCAGCACCTGGTCCTCCTGGCCCCCCCGGCCCACCAACCGGCCCGGGGGGACCCCCAGGACCAGCTGGCCCCCCGGTGCCTCGTCCCTTGACGTTACCCCCTGGGCCCACTCCAGCACCAGGACCAATCACCACAATTGTGCCACAGGCTGCTGGTACACCTGCAGTGGCCACAGGAACTGGCATTACTGCACTTTTACCACCAGAATTACCAACATTTGTAGCACCGAGACGTCCCAACCTAGGCCGTGAAGGACGGCCCATCACCTTACGGGCCAATCACTTCCAGATATCTATGCCCAGAGGCTACATTCATCACTATGATGTAAGCATTCAACCCGATAAGTGCCCTCGGAAAGTCAACAGAGAAATTATTGAAACGATGGTCCATGCCTTTCCTAGAATATTTGGCAGCTTAAAGCCTGTCTTCGATGGGAGAAGTAATTTATATACAAGGGATCCATTACCTATTGGTAATGAAAAAATGGAACTGGAGGTAACTTTGCCAGGGGAGGGCCGAGACAGAGTCTTCAAAGTAGCTATGAAGTGGTTAGCACAAGTAAATCTTTACACTCTTGAAGAAGCTCTTGAAGGGCGTACACGTACAATACCTTACGATGCCATACAGGCCTTAGATGTAGTCATGCGGCACTTACCATCTATGACGTATACCCCTGTTGGAAGGTCATTTTTCTCTGCCCCAGATGGTTACTACCACCCATTGGGCGGTGGTCGGGAAGTGTGGTTTGGTTTTCATCAAAGTGTGAGGCCCTCTCAGTGGAAGATGATGCTCAATATTGATGTATCTGCAACAGCATTTTACAAAGCTCAAGCAGTGATAGAATTTATGTGTGAAGTGTTGGATATACGGGAAATTGGCGAGCAGCGAAAACCTCTTACCGACTCTCAACGTGTGAAGTTCACTAAGGAAATTAAGGGATTAAAGATTGAAATAACTCACTGTGGTGCAATGCGAAGGAAATACCGTGTGTGTAATGTAACCAGAAGACCTGCTCAAATGCAATCGTTTCCACTACAGCTAGAGAATGGTCAAACTGTTGAATGCACCGTTGCTAAATATTTCCTTGACAAATACAAAATGAAACTCAGGTTCCCGCATTTGCCCTGCCTCCAGGTGGGTCAAGAACACAAACATACGTACCTTCCTCTGGAGGTGTGCAATATTGTTCCTGGTCAGCGTTGTATTAAGAAGCTTACTGATATGCAGACATCGACCATGATCAAGGCCACAGCACGATCAGCTCCAGACAGAGAGAGAGAGATAAATAATTTAGTTCGAAAAGCAGATTTCAATAATGATCCATACATGCAAGAATTTGGTTTAACGATCAGTACAGCAATGATGGAGGTTCGTGGACGAGTGCTTCCACCTCCAAAGCTGCAATATGGAGGGCGAACTAAGCAACAGGCATTACCAAACCAGGGTGTATGGGACATGAGAGGGAAGCAGTTCTTCACAGGGGTGGAAGTTCGTGTGTGGGCAGTTGCTTGCTTTGCTCCACAGCGAACGGTTCGGGAGGATGCATTACGTAATTTTACGCAACAGCTTCAGAAAATAAGTAATGATGCTGGCATGCCCATTATTGGACAGCCATGTTTTTGCAAGTATGCGAATGGACCTGACCAGGTAGAGCCGATGTTTCGTTACCTCAAAAGCACCTTCACTGGCCTTCAGCTGGTATGTGTGGTACTCCCTGGCAAGACTCCAGTTTATGCGGAAGTGAAGAGAGTAGGTGACACTGTGTTGGGTATGGCAACTCAGTGTGTGCAAGCCAAGAATGTTAATAAGACATCACCACAAACTTTGTCCAACCTCTGCCTCAAGATTAATGTCAAGTTGGGAGGCATCAATTCTATTCTAGTCCCAGGCATCAGACCTAAGGTGTTCAACGAGCCAGTAATCTTCCTTGGTGCAGATGTAACACATCCACCAGCGGGTGATAACAAGAAACCGTCCATTGCAGCTGTAGTAGGTTCCATGGATGCTCATCCTTCAAGATATGCCGCAACAGTTCGGGTCCAACAGCACAGACAGAATGGATCAACAACACAAGGCCAAAGTGCCAGTGATGGCTCGCGACCCAGACAACTGACATTCGCGAGGACAGCACATGACGAGGTGATCCAGGAGTTGTCTTCTATGGTAAAGGAGCTTCTCATACAGTTTTACAAGTCAACGCGATTTAAGCCAAATCGAATTATTCTTTATCGTGATGGTGTAAGTGAGGGCCAGTTCCAAACTGTGTTGCAACATGAATTGACTGCTATGAGAGAGGCTTGTATTAAGCTAGAGGCAGATTACAAACCTGGTATCACTTACATTGCTGTACAAAAGCGCCATCATACAAGATTGTTTTGTTCTGACAAGAAGGAGCAGAGTGGGAAGAGTGGTAACATCCCTGCAGGAACTACAGTTGATGTAGGCATCACACACCCAACAGAATTTGATTTTTATCTGTGTTCACATCAAGGCATTCAGGGCACTAGTCGTCCAAGTCACTATCATGTACTGTGGGATGATAACCATTTTGATAGTGATGAACTGCAGTGCCTGACCTACCAGCTGTGCCACACATATGTTCGTTGTACTCGGTCAGTCTCCATTCCTGCTCCAGCTTATTATGCGCACCTGGTTGCATTCAGAGCGCGTTATCATCTCGTCGAGAAAGAGCATGACAGTGGAGAAGGATCTCACCAGTCTGGTAACAGTGAGGACCGCACACCATCAGCAATGGCTCGAGCAGTGACGGTGCATGTTGACACCAACAGGGTGATGTACTTTGCTTAAGTGATTGCTGTACCTAGTCTGGCTCAAAGTTCACAAACATCTTTGTGCAAGATGAAGTCACATAGATTCATCTGCAGATATACTCGTCGATGCGTCTTTATTGTGGTCATTTTTTAATTAATGAGTTTGTTTGATTTAGATCTTCCATAGATATGAAAGTTATTCTGTGATTACTTAAGTTTTTTCTTGTGTGAAATTATTATGTTAGAAATCTCAATTTGACATACAAAGTTTATATCTGCTGCTCTTACTTTAAAAAAGTAGTTGTGTATTTGATAGTTGAATGACTGTTTATTATAACTGACTTGATTCGGTCATGCTGAATCACTTGTTGTCCCCAATTTAGATTTGGGTTGAAGTATTTAGGCGGCATTCCTTGAAGATATTTGGTGATAGCAGAAGTTGTAGGCAAAGATGACCATCACAATTTGTATTACATTCAATGGTACAGGTTTAATCCTTCATTGCAGGTTAAGGTTACTGTTTTCATATGGAGACCTGTAAAAGCCACGTTCTTAGATGTCTGTAATGTAGGACACTTGTACCTGCAGTAAGTGGTGTAAAGGCTTTTAGGATGTACCTGTTGATGTACCTCATGCTAGCGTGATGGCTTGTGTACTATATGCGATTTTAGCACGTTAAGTCACTGGAAACTATTGCTAGAGAGCATTAAATGCGTATTTTCATTACATCATGATACTTAGTATGTTATTAAGAGGATTAAGCCACATTTTGTATTAGTGCACTCTTTTGGTGCACCAGCTCCCTCAAGTAAGCTATTCTTCATAAAAAAAAAACTTGTGCACACTAATCAGCAATGATGAG
>Cherax_quadricarinatus_Ago-2a ENA|HACK01015911|HACK01015911.1 TSA: Cherax quadricarinatus, contig transcript-80_15910
GTTGAGTTAAGGAGGGAGGGAGTTGGTTGATGGTGTCGACACAGCTCAGTTTAGCTCTGTTGCTGTCTTAGCATATTTCCCTGTGTCAGTTTATTTCACTCGTCCATCATGCCCTGGGCACCACTGGAAGCGGAGCCAAGACCTCCAGCAAGGACAAATGTGGGCACTGTTGGACGCAGGATCCGGCTTACTGCCAACTTTTTTGAAGTGACTCTCAAGACTGATGAAATTACTCTTGTTCATTACGATGTCGAAATAAAAAATTATAAAAAAGAAGCAGTGCAACTACCCAAGAGAAAACGCATGAACATATTTCTGGAGATGATAAAAGCCCACAATGAAGTTTTCAAGGATTTTGCTTTGGGTTTTGACTCTGAAAAAAATGCCTACAGTGTGAAACTAATCCCAAAGTTGAAAAAGAAACCTGCAGAATTTAAGGTGGAACTGACTGATGGCGATAAGAAGAAAGATTTCTACGTGACTATGAAGAAGGCTAATGCTGGGTCCTTGAAGGAGCTCATGATGGCTATAAAAGCCAAACCTAGTGACAGAGAAATTTTGCCACAGTTTATAATGCAGATGTTGGAAGTAATGTCTCAACACAACTCAAGCATCAGATATGAAAGAGTTGGCAGGAACAGCTTTTATTCTATGGATGGAGCATTTGGACATCCATATGACATTGGTGGGGGCAAAGATGCTGTGGTTGGATTCTTCGCTTCCCTCAGACCTGCTGCATGGAAAAATGGATCTCTCTTGCTCAATGTTGATCTTGCTCATACTGCATTTTACAAGGAACAAAGTGTAATGGATTTCATGATTGAAAGTCTGAACTTCCATAATCAAGACTTCAACAATCCGTTGAGACCTGATAAGAAAAATTTACTTCAGAAAGCATTGAAGAGAATGAAGATACAAGTGACTCACACTCAATATCCTCGTACCTACACTGTCTCTGGTGTTGCTGACCTTGGGGCAGATCGTCAGAAATTTCCCCTGGATAAAGGTCAAGGTAGAACTGTTCAGTGTACAGTGGAGAATTATTTTTTTGAGACATACAGGAAAAAGCTGAAGTACCCAAGGATAAACTGTCTGAATGTTGGACCAGCAAACAGAAACATCTACCTGCCAATTGAGTTTTGCAAGATTGCTAAGGCACAAAAGGTAGCGAAGAAGCTCAGTGACAATGAGACTGCACAGTTTATTAGAAGCACAGCCAAAATCCCAGCACAGAGGTGCGCCAAAATCAGAGAGATTGTTCACAGTCAGAACTTCTCGACTGATCCACTCATGAGAGCTCTGCAGTTTTCCATATCAGACCAGCCGATGAATCTAGATGGAAGAGTTTTGCCGCCCCCTAGGCTACTGATGAATGAAGAGTTGATACCTGATAGGGGTGTGTGGGATGCAAGAAATCGCCAGTTCTTTACAGGTGCCACCTTGGATTGTTGGGCCGTTATTAACTCTGATGCATACTACGTCAGGACACAAAATCTGAGGGCGTTTGTAGGCAACCTTCTAAGAATGGGACGTGAGCGAGGGATGAAAATGCAGCCGCCAGTAGAACTGCTCGAATTCCAGAATTCCCACGATGTCGATCCAGAGACACTCTTTAAACAGCTCAAAGGAAAACATAAAAATATTCAGATGATAATGGTAGTGTTACCAAAATCCAAAGAACTGTATGGTAAAGTGAAGAAAGCTGGTGACAGAGTTGTGAGGATCATAACACAGTGTGTGAAGGGTGCTAATGTGATGAAGAATGAACCTGCCACAGTGGGCAACCTTTTGCTCAAGATCAATGCTAAAATGGGAGGCACTAACAACGTGCTCGGTGCCCCCTCACGACCTTTTGTGTTTAAAACTCCGGTAATGATCATGGGTGCAGATGTAAATCATCCACAAGCATCTGACACTGTAACTCCATCACTAGCAGCAGTGTTGGGATCTATAGACCAGTATGCTTCCAAGTATGCTGTAGAGGTGCGCCACCAAACGCATCGTAGAGAGATGATAGTCAACCTCAAGGAAATGACTAAGAATCTCCTGAAAACATTCTACAGAACTACACGTCGTAAACCTGAAAGGATTGTCATGTATCGTGATGGTGTGAGTGAATCTCAGTTCCAAGTAGTGTTGTCTTATGAACTGAAAGCTATGCGTGAAGCCTGCACTGAACTGGAAAAAGATTACACACCAGCCATGACGTTTCTTGTGGTCCAGAAGAGACATCATACGAGATTATTCTGTGATGAACGGGATGGAGTGGGCAGATCCAAAAATATTCCTCCTGGAACAACAGTGGATACTGTCATTACTCATCCTTCAGAGAGAGACTTCTATTTATGTTCACATCAGGGTATCCAGGGAACCAGCAAACCCACCCACTACCATGTACTGTGGGATGACAGTGACTTATCAATGGATGTACTTCAATCATTGACATATGCCATGTGTCATTTGTACTCGCGTTGCACTCGTGCAGTCTCCATCCCGACTCCCGCTTATTACGCACATCTGGTGGCATTTAGAGCCAAGGTACACATTCAGGACCTGTGTCCCAGTGAGACCTCCTCTCTAGCCTCTGGGGAATCAGAAGCTCCCACAGATGCACAGATAAACCAAGCTGCCAGGATGGATCTTGAAAGTGAAATTGCCTCTAGGCTCTATTTTGTGTAGTTCTCAAAAAGTGAATTAATTCTTCATCAGGTCAAAAAAAAAA
>Cherax_quadricarinatus_Ago-2b ENA|HACK01072500|HACK01072500.1 TSA: Cherax quadricarinatus, contig transcript-80_72499
CTGAGTTTCAAAAAGTGCTGTCTGAAGAACTTATTGCCATGCGCCAAGCCTGCACTGCACTGGAGGAAAATTACACACCAGCAATGACATTTGTTGTGGTTCAGAAGAGACATCATACAAGATTATTCTGTGATGAGAGTGAGGGTAGGGGCAGATCCAGAAATATTCCTCCTGGAACTACAGTGGATACTGTCATCACTCATCCTTCAGAGAGAGACTTCTATTTATCCTCACATCTAGGAATACAAGGAACCAGCAGACCCACACACTACCATGTTCTGTGGGATGACAATGACTTATCAATGAATGTGC
>Cherax_quadricarinatus_Piwi-1 ENA|HACK01034630|HACK01034630.1 TSA: Cherax quadricarinatus, contig transcript-80_34629
GATGACAAAATTGAAAGCTATGTAAACAGCTTAAAGCATTTCTATCATGACAAGTTGCAGATAGCAGTCATTATATTCCCAACCCAGCGTGATGATCGTTACGCAGCAGTGAAGCGTCTTGCATGTGTAGAATTAGCCCTTCCGACCCAGTGCATCAACTCTCGCACAATAAGCCAAGATAGCAAATTACGTTCTGTCACACAGAAGATTGCTTTGCAAATTAACTGTAAACTCGGTGGAGAACTTTGGGCACTGAAGATTCCCATGACTGGACTTATGGTATGTGGTGTTGATGTTTATCATGATCCAACTCGCCGAGGAGAATCAGTAGTTGGGTTTGTAGCATCTATCAACCAGACTCTTACTAAGTGGTACTCGCATGTCAGCTTCCAGCATCCTGCTGATGAAATAGTACATGGTCTTAAAATGTCCTTGCTGGAATCCTTGAGGCACTATCATAAGCTGTACCATGTCTTGCCTCGTTCAATAATAATGTATCGTGATGGAGTATCTGAGGGACAGCTGAAACTTGTAGAAGATCATGAACTTCCTCAACTGGCCACCATCTTTCATCACTTTGCTTCTTATGAGCCTAAATTATATTTAATTGTTGTCCAGAAAAGGGTGAATACTAGGATCTTTGCAGCTATGCGCTCTAGAGAACTGGGAAATCCACCACCTGGTTCCATCATTGACCATACAATCACTCGCCGTTGTTGGTATGACTTCCTTCTTGTTTCTCAACATGTAAGACAAGGCACAGTGTCTCCCACCCATTATGTTGTTGTACATGATGGAGGTAAGTTGAAAGTTGACAACATGCAGCGTCTGACCTATAAGCTAACACACCTATATTACAACTGGCCTGGCACAATCCGTGTCCCAGCTCCATGTCAGTATGCCCACAAGTTGGCTTTCTTGGTTGGCGAAAGTGTCAAGAAGCACCCTGACAATAAGCTGTGCGAC
>Cherax_quadricarinatus_Piwi-2 ENA|HACK01027963|HACK01027963.1 TSA: Cherax quadricarinatus, contig transcript-80_27962
AATGTGTGCACGAGGACCTGACGCAGGAGTACGTGAGGGTCCTGGCCAGGCACGGTGGCGTGCAGGCTGTGGTATGTATCCTGCCTAACAACAGGCTGGACAGGTACGCTGCTCTCAAGAAATATACCTCTGTTATCATGGGCGTACCATCCCAGATGGTTCTGGCCAAGAGTCTGCAGAATAAGACGAGAATGCTCAGCATCATCTCTAAGATTGCCATGCAGATCAACTGTAAACTGGGAGGAGAAGTATGGAACATCCAGATACCCTTCCAGAACACGATGGTGGTTGGGTACGACGCTTACCACGACAGCGTACATCGCGGTGCGTCGTGGGGCGCCGTCGTGGCATCGTTCAACACCAATCTAACCCGGTACTACGGTCAAGTGACTCGCCATGCCAACCACGAGGAACTGACTGCTAACTTCTGCGCCTCCATCCAGAACGCGCTGTGTCACTACAAGGAGGTGAACGGGCAGTTGCCGGAAAGACTGATAGTGTACCGTGATGGTGTTGGCGAGGGTCAACTACAGTACGTCAAGGACACAGAGATCGCTGCCATCAAGGCGTGCTTCAAGGCCAACAACTTCTCTCCACGCTTCAGCTTCGTCGTAGTCAGTAAGAGGATACACACCAGACTCTTTGCTGAGGGTGCCACCACTGGTAACCCCATTAACCCGCCTCCTGGCACCGTCTGTGACGACGTTATTACACTCCCAGAGAGGTACGACTTTTACCTCGTGAGTCAGAGAGTACAACAGGGGACAGTCACGCCAACATCATACAACATCCTGGAAGACATCAACTCTAACTTGGACGCTGATAGGCACCAGCGCCTCGCCTACAAGCTCACCTACCTCTACTACAATTGGATGGGTCCTGTGAGGGTACCAGCGCCTTGTCTCTACGCTCACAAGTTAGCATATATCACTGGTCAAGCTATCCACGACCTGCCACACCACAACCTCTCTGCTACCCTGTGGTATCTCTGAATACCAAGGTTCTACTCTGTGGTATCTCTGAATACCAGGCTTCTACCCTCTGGTATCTCTGAATACCAGGTTTTTACCTGGTATCTTATCAGCATATTCTTCGCGTGTTCACTGAATAAGACACATACAACACCTGGGTATCTTAACTGGAGAGACATTGTGGCTACACAGATGGCTCTTTCACTCTATTAGAGGGAGTCATCTTCCTATTAGATTGAAAAAGCCTGTTGCATCTTTGCAATAAAAATACTCAGGTGTTGCATAGTTGTTTTATTCATTATCATATCAATACTGAGTAACTCATGTCTCATCATGTATATTCTAGCTGGAAGGGGTCGCTAACCTG
>Echinogammarus_veneris_Ago-1 ENA|GARO01003913|GARO01003913.1 TSA: Echinogammarus veneris Echinogammarus_veneris_contig_2912_2 transcribed RNA sequence.
ATCCTGCATCAAACTGGAGGCTGAATACAAGCCTGGTATCACCTATATCGCCGTACAGAAGCGGCATCACACCAGATTGTTCTGTTCTGATAAGAAGGAACAGAGCGGTAAATCTGGCAATATCCCAGCGGGAACCACAGTCGATGGAGGTATAACGCATCCCACAGAGTTCGACTTCTACCTCTGCTCACATCAGGGCATCCAGGGCACGAGCCGACCCTCTCACTACCATGTGCTGTGGGACGACAACCACTTCGACAGCGATGAGTTGCAGTGTCTGACGTACCAGCTGTGTCACACGTACGTCCGCTGCACGCGTTCAGTTTCCATCCCAGCTCCGGCATACTACGCTCATCTCGTCGCCTTCAGAGCTCGCTACCATCTGGTAGAGAAAGAGCATGACAGCGGCGAAGGCTCTCATCAGAGCGGAAACAGCGAAGATCGGACGCCTACAGCCATGGCTCGAGCTGTCACTGTCCACACTGATACCAACAGGGTTATGTACTTCGCCTAAAACTCCCGCACTACATTCGTCGCCCCATCACGACTTTCGTTCGAACTCTTATGCTCTTATGCCGGCAGCCATTCTGTGTACCTTTGTAGTTATTTTTGGTATTTTAGTTTAAACCTGGTGTTGTATTCAAAACACTGTTTTTGTATCACCACTATTTCGATTGTGGTTTTTTCCCTCGGGTGGCCCTACCGGTGCAGTCATTTGCTTTGACGCTCTTCATGAAAGAGTCTTCAACAATAGCAGCCCCTCTTCCCAACACACCTTTCTAGTGTTGGTGATATTGCATACGATGGTGTTGAGGGCTGCGCACATGCTGATGCTATAGGCAGCAGTTCGGCAGCTGCTGCATATAGCATCAGGCTGCGGGCCATACCGAGCTGGAATGCCTCTGGTTCAACCGTTGCTTTTTAATCGTGCTGGGTGAGTCAAATTGTTATCAGTAGCATCATCCCTAACAAAGCTCAGCTCTAGTAGGATGTTTCCGCATCCACGCTTCTGAAAAGAACCCAGTTTTTAGGTTTGAACAAAATGATACTTTTCTTATCGGACATAATATTGTTTTAGTAATTTGAACAGATGTTTCGTCTTTGTCATACCGAAATAGGTCGAAAAGTATTATTATCGCTAGTATTAAGTTTTCTTGGGTTGATAGGCACTTCCTTGTGTGCGACGCACTTTGCCTCATTTCCAGCTTTGTTAATGTTTTACAGGACGCACAGTTCTTCCCTAAAGTTATTCCGTATCCTTCATCATTGAATGACAATAAAGAGAGAGGTTAGAGCTTCTTGATAGCAGTAGCCGCAGTAGCTCCTCTCACAAAGCCTGCTACTGCGTCCACTGCGGCTAGCGCGTCACTGCTGCGTCAGACTGCTCCAGCGTGGGCCCTAACATGCCTCAACGAGCTGCGTCTCCCTCGGGATACAGGTTGGCCTCAAACGGAGCACTCCTCCAAGGGGCCCCATTTCGACAGAGATGTAGTTTGAGGCTTTTCGGGTCTGCAGAACGGACAGCAACAACGTGAGTGCGCCAGCCTCTCTTGTCATTCCCTTCTTTTTGGT
>Echinogammarus_veneris_Piwi-1 ENA|GARO01008682|GARO01008682.1 TSA: Echinogammarus veneris Echinogammarus_veneris_contig_6438_1 transcribed RNA sequence.
ATGCCTGGTGGCGTATCGATCAGCCTGCTAAGACCGCCATGGTTGTTGGCTACGATGTGTACCACGACAACCTGACTCCCAACAAATCATACGGAGCTGTCGTGTCTTCCATCAACCCGCAGTGCACGCGCTACTTCGGACAAGTCAACCCGCACCACAACAAGGAGGAGCTCTCAGACAACTTCTCCATGAGCATCCGCAATGCCGTTGATCAGTATCAGCGGTGCAACAACAATTGCCCTGCCACCCTGATCATCTATAGGGACGGCGTCGGAGAGGGGCAGATTGACCACGTTAAGGAACATGAGATACCAGCCATCAAGCGTCAGCTGACTCAGTTTAATTCGCCAGCGCCCATTGCTCTGGTATTCATTGTGGTGTCCAAGAGGATCAACACACGCATGTTTGCGGAGGTTAACGGCAGACTGTTTAACCCGCCACCAGGCACAGTGCTCGACAAGGTGGTCACCATTCCTCAGTGGTACGACTTCTTCCTGGTGTCTCAGAAAGTGACACAAGGAACAGTCACCCCGACTTCCTACAATGTGTTGGAAGACACCACCAGACTCTCCGTGGACCAAGTGCAGAGGCTCACATACAAGTTCACTCATCTCTACTACAACTGGCAGGGCACAGTCCGCGTTCCTGCTCCCTGCCTGTACGCCCATAAGCTCGCTTACCTCACCGGGACCGGCACTCACGAGCTACCCAAACCAAAGCTCGCTGATAAGCTCTGGTTCATCTAAACAAGTCTACGGTGTGGGCGAGGTAATACCAGTTTGTTCTACGTTTAATGGAAACTTTCTTCAAAACATCAGTTGGAAGATTGTATGTAGACGTTATATCAAGAGTAGTTCAGTTGAATAGACAATGCTGGACTTCATTACTACATTTTACCATTTATTGAGTTTAGTTTGTAAGTAGGGGGAATACTAGTGTATCCTTAAGCACAGGTGTTTGCCTCTTGTACCATTTACTTAACTGGAATTATTCTTACCAAATGGAGTGAAAGTGGCAATTCCATTCTACTTATTAACATGTTCCGATTTTTTTCACCCCTCGCTATCATTTTGTCTCCCAAGCCGCGGTCCTATAATAATTAGGTAACGCTTCGTCCTGTTCAGGATTTGTTAACTATGCTGTTTCCCAAAGACGCGCCGCCAAAGAACTGAATCACCTGGGTCCATTGTGAGACCGTTGGACTGGACGCCTGTGTCCTACAGCAGCAGTTTGTCAAGAGAAAACATTGTTCTCCGAGTTTAAAACTAAATCTAAATCGCTGGTTTGATTTCATTCGTTCATTTAGTATTACATTTCAAAGGTTAGTGTTTTTATTTATAATTATGTTGAGTACTTTACGTGATGTTGAACCTAAGTTGTTGTATCTTTGTTTTTTTTCTGTCGCATATTTGGTGGCAATCTTGAAAATGTTATTTTCACGTTATTCCATTGGCTTCTTTTGATTTATTTAAAATGAGTTTTTCTTATTTTTGTCCTATATGGTGGGAAATTTTTCTTGCGATCACATTACGCTTATCTTTTGTAAAAGCGTTGCGCCAGTAATTTTGATGCAACTAAGCAGCAGGTTTCTTGTGATTTTTGTTTTCTTTCCAAAAGTACCAAATCTTTGCAATATTTTGATCTAGAATATAT
>Eriocheir_sinensis_Ago-1a ENA|HAAX01014010|HAAX01014010.1 TSA: Eriocheir sinensis, contig Unigene14075_A0A
ACTTTACTCAGCAGCTGCAGAAAATCAGCAATGATGCAGGGATGCCCATTATTGGCCAGCCTTGTTTTTGTAAGTATGCCAATGGGCCTGACCAAGTTGAGCCCATGTTCCGGTACCTGAAGAGCACCTTCACCGGCCTGCAACTGGTGTGTGTGGTGCTGCCTGGCAAGACTCCGGTCTATGCTGAAGTGAAGCGGGTTGGCGACACTGTTCTTGGCATGGCTACTCAGTGTGTGCAGGCCAAGAATGTTAACAAAACTTCTCCACAAACTCTATCTAACCTCTGCCTCAAGATAAATGTCAAGCTGGGAGGCATCAACTCTATTCTAGTCCCTGGCATCAGGCCGAAGGTCTTCAATGAACCAGTCATATTCCTCGGTGCTGATGTGACTCACCCACCAGCGGGTGACAACAAGAAACCGTCCATTGCAGCAGTGGTGGGGTCCATGGATGCTCACCCCTCACGCTATGCTGCTACTGTCCGAGTGCAGCAACACAGACAGAATGGATCAACAGCACAAGGCCAAAGTGCCAGTGATGGCTCGCGACCCAGACAACTGACTTTCGCAAGGACAGCGCATGATGAAGTAATTCAGGAGTTGTCCTCCATGGTCAAGGAGCTGCTCATACAGTTCTACAAGTCAACGAGGTTCAAGCCCAACAGGATCATCCTGTACCGTGACGGTGTTAGCGAGGGACAGTTCCAGACCGTCCTGCAGCATGAGCTCACTGCCATGAGGGAGGCCTGCATCAAGCTGGAGGCAGATTACAAGCCTGGCATAACCTACATCGCTGTCCAGAAGAGGCACCACACAAGATTGTTCTGTTCCGACAAGAAGGAGCAGAGTGGCAAGAGTGGCAACATTCCTGCTGGCACCACCGTAGATGTTGGCATCACTCACCCAACAGAGTTTGACTTCTACCTGTGTTCTCACCAGGGCATTCAGGGCACCAGTCGACCCAGCCACTACCACGTCCTGTGGGATGACAACCACTTCGACAGCGATGAGCTTCAATGCCTCACCTACCAGCTGTGTCACACTTACGTCAGGTGTACTCGCTCGGTCTCCATACCTGCCCCGGCATACTATGCTCATCTGGTGGCCTTCAGAGCTCGGTATCACCTTGTTGAGAAGGAGCATGACAGTGGTGAGGGTTCCCACCAGTCTGGCAACAGTGAAGACCGCACCCCCTCAGCCATGGCCCGGGCCGTCACGGTGCACGTGGACACCAACAGGGTCATGTACTTTGCTTAATGTGCCCTGGGTCTAGTCCTCCTGAGGTTCACTGCCCTGGTGCAAGTCTCCCGGACGCTCCAGCAGATCTACTCGTCGATGGCCG
>Eriocheir_sinensis_Ago-1b ENA|HAAX01025840|HAAX01025840.1 TSA: Eriocheir sinensis, contig Unigene25992_A0A
ATGATGCTCAATATTGATGTTTCAGCCACTGCGTTCTACAAAGCGCAGGCGGTGATCGAGTTCATGTGTGAAGTATTAGACATACGGGAAATAGGAGAGCAACGGAAGCCTCTCACAGATTCCCAGCGTGTCAAGTTCACAAAGGAGATCAAAGGACTCAAGATTGAAATTACTCATTGTGGCGCAATGCGAAGAAAGTATCGTGTGTGTAATGTCACCAGAAGACCGGCACAAATGCAGTCGTTCCCACTTCAACTGGAAAATGGCCAGACTGTTGAGTGTACAGTGGCCAAATATTTCCTTGACAAATACAAGATGAAACTCAGGTTTCCACATCTACCTTGCCTACAGGTTGGACAAGAGCACAAGCACACATACCTTCCTCTGGAGGTTTGCAACATTGTTCCCGGTCAGCGATGCATCAAGAAACTAACTGACATGCAGACATCCACAATGATCAAGGCCACAGCAAGGTCTGCCCCAGACCGAGAGAGAGAAATCAACAACTTGGTCCGCAAGGCAGACTTCAATAATGATCCATATATGCAAGAGTTTGGGCTGACCATCAGCACTGCAATGATGGAGGTACGAGGGCGTGTCCTGCCGCCTCCTAAGCTGCAGTATGGCGGCCGAACCAAGCAGCAGGCCCTGCCCAACCAAGGGGTGTGGGACATGAGGGGCAAACAGTTCTTCACTGGGG
>Eriocheir_sinensis_Ago-2 ENA|HAAX01044298|HAAX01044298.1 TSA: Eriocheir sinensis, contig Unigene44588_A0A
GCCAAAGAAAAAGCGCATGATGATTTTTGAAAACATGAGGACTGCCTATCCAAAAGTTTTTGGGAATCATGTAATTGGATTTGATTCAGAGAAGAATGCCTACTCCACAACACCTCTCTTCCAAGAAAGCAAGTCCAACCCGGGGAAGAAGTTTGAGGCTGAATTACTTGAATTTGGGAAGCCTCAAAAATTCGTGGTAACAATGAAAGCCGTCAATTGTGAGAACTTGTCCACTCTCATGACTGCATTAAAGGCTGGCAACAAGAGGGTAATACCACAAGCCATCATACAGATGCTTGAAGTGATATTCCAACACAACCTCTGTGTACGATATGAGAGGATTGGACGTGACAAAATGTTTTCAACGGAAAGAGCGTTTGGAAATCCATGTAACATAGGCGGAGGAAAGGAGGCCTTGGTTGGTTTCTTTGGCTCTCTAAGACCTGTTGGCTGGAAAGACAACACAATGCTCCTAAATGTTGATGTGGTGAATGCTGCTTTCTACAAGGAACAAGGTGTTATTGACTTCATCAAGGAGGTTCTTGATATTTCTGATGGTGAGCTTAATCAGACATTAACTCCAGCCCAGAAACGGAAGGTTATCAGCAATTTGAAAAAGATGAAGATACAGGTAACACATACAAACATACCACGAACCTACAAGGTTGTCGGAATGGGAGATTTAGGAGCAGATCGAGAGACTTTTCTTCATGATACAAAGAAGTGCACAGTGCAACAGTACTTTGCTGAGAAGTACCAGAGAAACCTTCGCTACCCAAGACTTAACCTATTGCGAGTTGCTCCGGATGCTAAGAAAATCTTCTTGCCTGTTGAGTGTTGTAAGATAGCCAAGGGACAGAAGGTGCAAGGAAAACTCAGTGACAGAGAGACATCACAGTTCATCAGAAACACAGCTAAGTCACCCTCTGAAAGGCTTCAGCATATCACCCGAATGGTCCAGAAGCAACAGTTTTCAAAAGACAAAAATATACAGGGCCTTGAGTTATCCATATCAGATATGCCAGTGTCTCTTGAGGGTCACGTTCTGGACAATCTACAGCTATGTATGAGCAAGGAATTTGTACCGGTGAAGGGAGTGTGGGACACCAGAGAGAAGACCTTCTTTGAGCCAGAACATCTCAAGTGCTGGGCTGTCCTCAACTACAGCACTTACGTTGTTCCAGGTGATAGTTTGAAGAAATTCATCGACAACCTGAAGAAGATGGGCAGGGATCAGGGAATGAACATAAGTGATCCAGCCCTTGTTTTCAATGCCCGCAATCCTGCTCCAGAGGGAGATCTTCCAAATGTCAAGAGGAGGTTACCTGATGTCCAGCTCATCATGGTTGTCCTGCCAAGAGATGGAGACTACTACGCACGTGTCAAGAAGATTGGAGACCGAGAAATCTCAGTGGTGACACAATGTGTAAAAGATGCCAATGTGAACAAAAGTGCTCCTCCGCTTGTGAGTAACCTTCTGCTCAAGATCAATGCCAAGATTGGAGGTGTCAACAATGTTCTTGGACAGCACAGACTAGTGGTATTCCACTCTCCTGTCATGATCATGGGTGCTGATGTCAACCATCCCCCAGCACATGATAAGGCCACTCCTTCCTTGGCAGCAGTGGTGGCCTCTATGAACAATACTGCCTCAAAATATGCTGCGGAAGTTCGTCATCAAAAATGCAGAACAGAAATGATTCAGGAACTGAAAGAGATGACGAAAAATCTTCTTATTGCGTTCTACCGACAAACAAAGAGAAAACCATCAAGGATTGTAATGTTCCGTGATGGAGTTAGTGAGTCTCAGTTCTTGAAAGTGTTGTCTTTTGAGCTGAAGGCCATGAGGGCTGCCTGCACAGAGCTGGAGAAGACCTACCAGCCAGCCATGACCTTCATTGTTGTTCAGAAAAGGCATCACACAAGATTGTTTTGCAGTGAGCGTGATGGTGTAGGGA
>Euphausia_superba_Ago-1 ENA|HACF01006097|HACF01006097.1 TPA: Euphausia superba transcriptome shotgun assembly, contig N19569
GGTCGGCGGAAATGGTTAGCTCAAGTCAATTATATACATTAGAAGAAGCTCTAGAAGGAAGAACACGCACAATTCCTTATGACGCAATCCAGGCTTTGGATGTAGTAATGAGACACCTTCCTTCTATGACTTATACACCTGTGGGTCGATCATTTTCTCAGCTCCTGACGGATATTACCATCCGCTAGGTGGGGGTCGGGAAGTTTGGTTGGTTTTTCATCAGAGTGTACGACCCTCACAATGGAAGATGATGCTCAATATAGATGTATCTGCAACGGCATTCTACAAGGCTCAAGCAGTGATAGAATTTCTGTGTGAAGTGTTAGATATAAGAGAAATAGGGGAACAACGCAAACCATTATCCGACTCCCAGAGAGTCAAATTTACAAAAGAAATTAGGGGATTGAAGATTGAGATCACCCACTGTGGAACAATGCGACGAAAGTATCGTGTTTGTAATGTAACACGACGTCCTGCACAAATGCAGTCCTTCCCATTACAACTTGAAAATGGCCAAACTGTGGAGTGTACTGTGGCTAAATATTTCTTAGACAAGTATAAGATGAAACTTCGGTTTCCACATCTTCCCTGTTTACAAGTTGGACAGGAGCACAAGCATACATACTTGCCTCTTGAAGTGTGTAATATTGTTCCGGGACAGCGCTGTATTAAGAAGCTGACTGATATGCAGACCTCCACCATGATCAAGGCCACTGCTCGATCTGCTCCTGACAGAGAACGAGAGATCAACAACTTAGTTCGCAAGGCGGACTTCAATAATGATCCGTACATGCAGGAATTTGGCTTAACAATTAGTACAGCAATGATGGAGGTCCGAGGGCGTGTCCTTCCCCCGCCTAAGCTTCAATATGGTGGCCGCACCAAGCAGCAGGCGCTTCCCAATCAGGGAGTGTGGGACATGCGTGGGAAGCAGTTCTTCACAGGTGTAGAGATCCGAGTGTGGGCAATAGCGTGCTTTGCTCCACAAAGAACGGTTAGGGAAGATGCTTTGCGTAACTTCACGCAACAGCTTCAAAAAATTAGTAACGATGCAGGTGTGCCTATTGTTGGTCAACCCTGCTTCTGCAAATATGCTAATGGACCTGATCAGGTGGAGCCTATGTTCCGTTATCTGAAGAGTACCTTCACAGGACTGCAACTTGTGTGTGTGGTATTACCAGGCAAGACGCCTGTATATGCTGAGGTAAAGCGTGTTGGAGATACTGTACTAGGAATGGCAACTCAGTGTGTACAAGCCAAGAATGTAAACAAAACATCACCACAGACACTGTCAAACCTTTGTCTCAAGATTAACGTTAAACTGGGAGGTATAAACTCTATTCTTGTTCCCGGAATCAGACCCAAAGTGTTCAATGAGCCAGTAATCTTCCTTGGTGCTGATGTGACACATCCTCCTGCGGGTGATAATAAGAAACCATCCATTGCTGCTGTGGTTGGATCCATGGACGCCCATCCCAGTAGATACGCTGCAACTGTAAGAGTGCAGCAGCACAGACAGATTGGTCTTTCATCCTCAACACCCTACCAGAACGGCACTGCGCTATCTGCAACTGAAGTGATCCAAAGAATTGTCATCGATGGTAAAGGACTGCTTATCCAGTTCTACAAATCCACGCGATTCAAGCCAAATC
>Euphausia_superba_Ago-2 ENA|HACF01006917|HACF01006917.1 TPA: Euphausia superba transcriptome shotgun assembly, contig N20716
GGTTGCAGACGATCGTTGTAAATATAGAGGCGCGGAGAAAGAGCAGGAAAGCTGTTAGCTGTATTTCTAGATCAAATTATTTTGAGAACGCCCAGATGACGTGGAAAGGATTTGATGGTTGTGGGCCCGGTATAGATGGTGATCCCAGGCCGCCATCACGCACATCACTTGGAAAAATTGGAAGACCCATAGCACTAAAAACAAATTTCTTCCCTGTAACCATAAAAAATCCAAACAAGGACCTAGTGCATTATGATATTGCCATTAAAGAAGGCGATAAGGGTGAAGTTTCTCTCCCAAAAAAGAAACGAATGCTTATATTTCAATCAGTAAAGGATCAATATCCTCATGTGTTCAAGAATTTTGCAGTTGCCTTCGATCAAGAAAAAAATGCTTACAGCGTGGACACAATTCCTCAGCTTGCCAAAGCAGGAGGACAAATTTACCCGGTGGACGTGGCGGAGGAAAGTGGTCGTACAACTAAATTTCAAGTAAAGATCACTAAAGTAAATCAAGCCAATGTTCGTGAACTGGTCAATGCCATCAAAGTTGTTCAACAAGGGAATCGCCGGGAAATGCCCAGTACCATATTTCAGATGTTAGAAGTTTTGTTTCGTCACACACCATCGACTAGATTTGAGAAAGTTGGGCGATGTAGCTTCTTTCCACGAAATGGGGAGTTTGGAGACTCCTACGATATTGGAGGAGGGAAAGAAGGTGTGGTTGGCTTTTTTGGATCATTAAGGCCGGCAGTTTGGAAAGACGGATCGGTCTTACTCAATGTAGATGTTGTTCATACAGCTTTTTATAAGGAACAGATGGTTTTAGACTTCTTAAAGGAAACAATGAATCTTCGTGAAAATGATTTCTATCAGCCTTTCGAACCATACAAAAAGAAAACGTATTTTGAGAGAACTCAAAATGTTAAAGATCCAAGTAACTCATGCACCTGTCCAACGAACCTACAAGATCTCTGATGTTGGCGCAGTTGGATGTGACAGACAAACCTTCCCCATAACAGATGAGGCGACAAAACAGACAACACAATGTACTGTGCAGAACTATTTTAAACAACGTTACAATATCAACCTGAAGTACCCAAAATTGAACTGCTTGAAAGTAGGACCTGTTGCACGAAATATTTTCATCCCTATTGAGTTTTGCAAGATCATTGGTGGACAAAAGGTCCTAAAAAAGTTGAGTGACCGGGAAACTGCAACGTTCATCCGCCAAACTGCCGTCCCGCCCAAGACACGATTGCAACAAATCCAGAATATT
>Farfantepenaeus_aztecus_Ago-1 ENA|GEUA01062234|GEUA01062234.1 TSA: Farfantepenaeus aztecus comp96265_c5_seq1 transcribed RNA sequence.
AAGTCCCATAGAACGCCATTTTCAAGTGCTGAGAATTTAATCCATTTCCTTCTTCAATTAGCAACTATTGTAGAGTTCATGTACCCTGTTGGGCAGCCACCTGGTCCTCCTGGCCCACCCGGTCCCTCGGGCCCGGGTGGACCCCCAGGACCAGCTGGCCCCCCAGTGCCCCGACCCTTGAACCTGCCGCCGGGACCCACGCCGGTCCCTGGCCCCATCACTACCATTGTACCGCAAGCCCCTGGTACGCCAGCTGTTGCAACAGGGACAGGCATGACTGCCCTCCTACCGCCAGAACTACCTACTTTTGTAGCACCAAGAAGACCGAATCTCGGGCGAGAAGGTCGACCTATCACGTTGCGGGCCAATCACTTCCAGATCTCTATGCCAAGAGGTTACATTCACCACTATGATATTAGTATTACCCCTGACAAATGCCCGCGCAAGGTTAATCGGGAAATTATTGAGACGATGGTTCATGCTTTCCCTAGAATTTTTGGCACTCTAAAGCCTGTCTTCGATGGGAGAAGCAATTTATACACCAGAGATCCCCTGCCCATTGGTAATGAAAAAATGGAGCTAGAGGTAACGTTACCAGGGGAAGGACGTGACAGGGTGTTCAAGGTAGCGATGAAATGGTTAGCACAAGTAAATCTATATACGTTAGAAGAAGCATTGGAAGGACGGACAAGAACCATTCCTTATGATGCAATACAGGCACTGGATGTCGTTATGCGTCATTTGCCATCCATGACGTACACTCCAGTGGGCAGGTCCTTCTTCTCCGCTCCAGATGGCTATTATCACCCCTTAGGAGGTGGAAGGGAAGTGTGGTTTGGCTTCCATCAAAGTGTAAGACCTTCACAGTGGAAGATGATGCTTAACATTGACGTGTCAGCTACAGCATTTTACAAGGCCCAGGCAGTAATAGAATTTATGTGTGAAGTGTTAGATATTCGAGAAATAGGTGAGCAGAGGAAACCTCTAACGGATTCCCAGCGTGTCAAGTTCACAAAGGAAATTAAGGGTCTTAAGATTGAGATCACACACTGTGGTGCGATGCGAAGAAAGTACAGGGTGTGCAATGTCACAAGAAGACCAGCACAGATGCAGTCGTTCCCATTGCAGCTAGAGAATGGTCAGACTGTGGAATGTACTGTTGCAAAATATTTCCTTGACAAATACAAAATGAAACTCAGGTTCCCCCATCTACCTTGCCTTCAGGTGGGACAAGAACACAAACACACATACCTTCCTCTGGAAGTATGCAACATAGTACCTGGACAACGATGCATCAAGAAACTAACAGACATGCAGACATCTACCATGATCAAGGCAACAGCTAGATCTGCACCTGATAGGGAGAGAGAGATCAACAATCTGGTCCGAAAGGCGGACTTTAACAATGACCCGTACATGCAAGAATTTGGTCTGACGATCAGTACAGCTATGATGGAGGTCCGAGGTCGCGTACTCCCACCCCCAAAGCTCCAATATGGAGGGCGAACAAAGCAGCAAGCTCTGCCCAACCAGGGGGTGTGGGACATGCGGGGGAAACAGTTCTTCACAGGGGTAGAAATCCGCGTGTGGGCCGTTGCATGCTTCGCCCCACAGCGCACAGTGAGAGAAGATGCGCTGCGCAATTTTACACAGCAACTACAAAAGATTAGTAATGATGCTGGCATGCCCATCATTGGCCAGCCGTGCTTCTGCAAGTATGCCAACGGTCCTGACCAGGTAGAGCCCATGTTCCGTTACCTGAAGAGCACATTCACCGGTCTGCAGCTTGTTTGTGTTGTTCTACCAGGCAAAACTCCTGTCTATGCTGAAGTGAAGCGTGTGGGTGACACTGTCTTAGGAATGGCTACCCAATGTGTCCAGGCCAAGAATGTGAACAAAACCTCACCGCAAACACTGTCCAACCTCTGTCTCAAAATAAATGTGAAGTTGGGAGGCATCAACTCCATTCTTGTTCCAGGCATCAGACCAAAAGTGTTCAATGAGCCTGTGATCTTCCTGGGTGCTGATGTAACTCATCCACCAGCGGGTGATAATAAGAAGCCGTCCATTGCAGCCGTAGTAGGATCTATGGATGCTCATCCATCACGCTATGCTGCAACTGTCCGGGTCCAGCAGCACAGACAGAATGGATCAACAACACAAGGCCAAAGTGCCAGTGACGGCTCGCGACCCAGACAACTGACTTTCGCGAGGACGGCACATGACGAGGTGATCCAGGAACTCTCTTCTATGGTGAAGGAGTTGCTCATCCAATTCTACAAGTCTACGCGGTTCAAGCCCAACAGGATCATCCTTTATCGGGATGGTGTGAGCGAAGGACAATTCCAGACTGTGCTCCAGCATGAGCTGACTGCCATGAGAGAGGCTTGCATAAAGTTGGAAGCGGACTACAAGCCTGGTATCACGTACATTGCTGTGCAGAAGAGACATCATACAAGATTGTTCTGTTCTGACAAGAAAGAACAGAGTGGCAAGAGTGGTAATATTCCTGCAGGTACAACTGTTGATGTGGGCATCACGCATCCAACTGAGTTTGACTTCTACCTCTGCTCCCATCAGGGCATCCAGGGCACAAGTCGTCCCAGTCACTACCATGTTCTGTGGGATGATAACCACTTTGACAGTGATGAGCTGCAGTGCCTGACCTACCAGTTGTGTCATACCTATGTAAGATGTACACGATCAGTCTCCATACCTGCTCCAGCCTATTATGCTCACCTGGTAGCCTTCAGGGCTCGTTATCATCTCGTCGAAAAGGAGCATGACAGTGGAGAGGGGTCACACCAATCTGGCAACAGTGAGGATCGCACACCATCTGCCATGGCAAGGGCAGTTACAGTGCATGTCGACACAAACAGAGTCATGTACTTCGCTTAACATCTCTCCTTACCTAGTCTGCCTCAAGGTTCACAACATCATCATGCAAGAAGTAGAGTCTGGTCTTAAAAGTGGGCTCATTTGCAGAAGAACTCGTCGATGGATCCTCTTCATTGTGGTTAATTTTAAATGATAGATGACCATTTTAAGATTTTTTTTCTCTTCTTTTCTTTGACTGGTTTGGAACTTTCACAGATTTTATATTTTGTTTTTATGGTACAATGGATTTTTTTTATTTGATAATGGCCCAAATTAATTGCACATGATAAAATGTGTGAGTGTAAATATTGACCATAACTACGGATTTTCTAGCGATGGTGTAGTATCATGAACTTGCACTAAATTACTAGCTTTAAATTTTAAGATTTCCACATTGTGAGGTTCACCACCTCTTGTTATATTTTGGAAACCAACAACTGAATTGTCTTTATTTCATTTATTTATTTTTTCACTATAATACTTCCGGGTGAATTCAGTTGATACTTTCACCCTTTGCACGATCTGTGAAATTTACCATTCTCTGTAGAACCATTAAAATGGTCACACGTTGAATGTTTAAGGAAGATGGAATCATGTACCTGCTGAAATGTACCTCATGCCTCCCATAGATGTTGGCTTGTGTACCACATGCGTTTGTTGCATGCTGAGTCAGTGCATGGTAGGTTCATGTCTTTGTGCATGCTCCAAAGCATGGGGAAAACTTCTGTGACAGCAGCATTAAGCTTGCATTTTCATTACATCAAGTAATATTGAATTTTTAAGTGTACTGGTGTATTTTGTATGGAATGCACTTGTGTGGTGCACAACTCTTTAACGAGTCATAATTTTGATCACTATTACATGCAGTCTGGTGAGTAGTGATGGGGTTTCAGCAGTTGAGTGCTGATATTTATTGATTCGAGCTCATTCTTTGTCTTTTCTATAAAGCATATTATTCTGAATGTAATCGGTATGATTTTTAAAAATTTCCATTTGTTTATTGTGTCAAAAAGTGTACATTTTGAACTTCATGATTACTGACCAGAGAGCATGTAGGTGTTGTATGGATAATGCCGGGAAATCCAAAGCCACAGCGACATGGGGTTTTAATGAATTAAGGTTTAAGGCTCCTGCAGTCATATTTTTTACTGCCATTAATGTTTTTATTTTTATTATTATTTTTTTTTATTTTTTTTATTTTTTTAACAACGAATAACATGGATTCCCTGCATGTAAGTGGGTGTGGGTGTATTCATGCATACCTGGGGGTTGAGTCAAGTGTTTTCGTGATAAGAATGC
>Farfantepenaeus_aztecus_Ago-2a ENA|GEUA01050794|GEUA01050794.1 TSA: Farfantepenaeus aztecus comp92147_c0_seq1 transcribed RNA sequence.
AGGTGACGAGGACAGAATATTGTGCCGGAGGCTTATCTGTTTCTTATCGCAGAGATGGTGTGGCACGACATGCCCAAAGAACCTCGGCCTCCACTCCTTAAGGACCGAGGAACCCTTGGGAGGCCTATTAAGCTCCAGAGCAACTATTTTCCAGTGACAGTCAAGAATCCCAATATCAAACTAGTTCATTATGATGTCACCATCAAGGAAGGAGACAAGGAGATACATCTCCCTAAAAAGAAGAAGATGACAATTTTTGAAACAATGAGAACTACGCACTATAGTGTCTTCAAGAATGTTGGTCTTGCTTTTGACAGCGAAAAAAATGCTTATAGCATAAATCCTGCCCGACAATTCGAAAGTGACATTTCCACCAATTTTGAGGTGGATATTCCAGAGGAATCAGGGAGAGTGACCAAGTACAATGTTAGACTGGCTGTTGCGAAGCGTGCCAACTTGCAAGAATTAATAAGTGCTCTGAAGTACAAACCAGGAGACAAGCGGAAAGAGATGCCACAGACCATTAATCAGATGTTAGAAGTTATGTTTGGACATAACTCAAGCCTTCGGTATGTAAAGGTTAGCCGCAACACTTACTTCCCAATGGGTGGAGAATTTGGCAGGCCATTTAACATTGGGGGAGGCAAGGAGGGTGTGACTGGCTTCTTCAGCTCTCTACGACCTGCCGCCTGGAAAGATGGCTCACTCCTGCTCAACATTGATGTTGCAAATACATCGTTCTACAAAGAGCAACCTGTCATTGATTTTATTATGGAGTCACTTCGCCTGCAGAGCCATGACCTCAACCAGACCCTGAGACCCTTTCACAAAAAGTCACTCAAAAAAGATCTGAAAAACTTAAAGGTCCAGGTGACTCATTCCCTTGTACCAAGAACATACAGAGTGAGAGACATTGGAGAACTTGGTGCAGATCGCCAGACATTCATGCTAACAAACCCAGAAACCAACAGGGAAGAAAAATGTACTGTTATGAATTATTTCTCCATGCGTTACAAGATGCGTCTGAGGTTCCCAAGGCTGAACTGTCTGATGGTGGGACCACAAAATAGAAACGTTTATATTCCCATGGAGGTCTGCAAGATAGTGAAAGGGCAGAGAGTGCAGAAGAAGCTTAGTGATCATGAGACAGCCAGTCTAATTCGTGCAGCAGCAAAACCACCGTATGAAAGGCTCAATACCATCCGAAACATTGTCCGCACTGCCAACTTTTCTCAAGATCCTCTGATAAAGTCATTAGAATTTTCTGTTTCAGATCAACCTATCAGCTTTGAGGGACGAGTGCTTACTGCTCCAGCGGTTCTTTTGAACAGAGAACAGAAGCCCAAACTTGGTGTTTGGGACATCCGGGATCATGCCTTTTTCAACGGAGGAGAGCTCAAGTCATGGGTGGTTCTCAATTATGACCCAAGAATGATAAATGATCGCATATTAAATGAGTTTTTGTTCAACCTCCACAAAATGGGGAAAGAAAGAGGGATGGTCATTGAGAGGCCTGCAGCAATAAGGAGCATTACACATCCTTCACCTGAGGTTGACATTTTAGAAGTGAAGAAAAGGGTCCCCGATGTGCAGTTGATTTTCGTTGTGCTCCCAAGAGATGGGGACCTTTATGCTCGTGTGAAGAAAACGGGCGACAGAGAGGTAGGCGTGGTAACCCAGTGCATTAAGAATCAAAATGTGTCCAAGTGTGCTCCTGCCACAATTGGGAATCTTCTACTCAAGATCAATGCAAAGATTGGTGGAACAAACAATGTATTAGGGCAGAGATCAAGGCCTCTTGTTTTTGGTAAGCCAGTGATGATAATGGGTGCAGATGTGAATCACCCTCCTTCTGGTGACGTTTCGACTCCTTCTGTTGCTGCGGTTGTTGGCTCAATAGATCGCTTTGCATCACAGTATGCTGTTGAAGTGCGCCATCAGAAACACCGCACAGAGATAATTCAAGATTTGAAAAGCATGATGAAGAACCTCCTCAAAACATTTTACACAACCACAAGACACAAGCCGGAGCGGATTGTGATGTATCGTGATGGTGTCAGTAATTCACAGTTTCTGGAGGTGTTAGTGAGTGAATTAAAGGCTATGAGAGATGCATGCTGGGAGTTGCAAAAAGATTACCAGCCAGCCATCACTTTCCTGGTTGTCCAAAAGAGACATCACACAAGGCTCTTCTGTCAAGAGAGGGAAGGCGTTGGTAGGTGCAAGAACATTCCTCCTGGAACCACAGTAGACACAACAATCACACATCCTAGTGAACGGAACTTTTACTTGTGTTCTCACCAGGGGATTCAAGGTACAAGTAAGCCCACACATTACCATGTCCTATGGGATGACAGTGATCTGACTATGGACGTGCTTGAAGAACTTACTTATGCCATGTGCCACCTGTACTCACGCTGCACCAGGTCTGTCTCCATCCCCACGCCAGCTTACTATGCACACCTAGCTGCTTACAGAGGAAAGGTGCACATCCAGGAGCTATGCTGTAGTGAGACATCCTCCCAGGCTTCAGGTGCAGAGAGTGGTCCATCTGATGCCGTCCTTGCCAAGGCAGTTAAAGTTGAAATAGGCCATGGAATTCAATCTAAACTTTACTATGTTTGATTTTCAAAAAGGTTAACATGTGATTTTGTCTATGTCT
>Farfantepenaeus_aztecus_Ago-2b ENA|GEUA01063105|GEUA01063105.1 TSA: Farfantepenaeus aztecus comp96395_c0_seq1 transcribed RNA sequence.
CGTACGAGGAGTGAGCAGTAGGGAGGAGGCACTGGAGGGTGACTCATAGGAGGTATAAAAGCACAGGAAGAGCTTGCTGACACTCTGTAGGCCAGCAACAGGCACGATGCCTTGGATAACAGAAGTCCTCCCGGAAAATCCAAAACCACCAACCAGAAGCAAAGAGAAGCAAACAGTGGCCGGTACGCTTGGGAGGCCCATCAGGTTGAGGGCCAATTACTATCCCATAACTGTCAAGTCATGGGATAAACACTTGTTCCATTATGATGTAGTCATTGAAGAACCACACCGTGGGGAAATGGATATTCCTAAGAAAAAGAAGTTGTTGATTTTTGATAGCCTAAAGAAGAGATATCCACAGTTCTTCAAGGAATACAATTTAGCATATGATGGCATGAAGTCTGCAGTTGGCATTGGAAAAATTCCAGAGCTTAGTGATGGTCGGGCACATCAGGTCCATGTTCCTGGTGCTAGTGGCAAGAAGAGTAGATACATTGTGAAGCTGAAAATCGTGAATGCTCATAATCTCAAGGACCTGGAGGTAGCCCTCAAGAAATGCAGCCGTGGGGAATGTGTAGAATTGCCATCTATAATATTTCAGATGATAGGAATAATGTTCAGACATGGCCCAAGTACCAATTTTTCATGCGTTGGGCAAAATAGTTTTTTCCCCCTGGGTGGCGAGCTGGGAGAGTCGCATGACATAGGAGGTGGAAAGGAGATTAAGCCAGGCTTTTTTGGTTCAATAAGACCTGGGTGGAAAGACTGTCCCCTCCTTCTGAACCTTGATGTTGCTCATGCTGCGTTTTACAAAGAACAAAGTGTCCTTAATTACATGAAAGAATCACTTCAGCTTAGAGAGTCCGATTTTCATGACACTTTAAGGAACTTTGATAGGCTCAAACTGGAAAAAAATTTGAAAGGAATGAAAGTAAAAGTAACTCACTCCCCTGTAAATCGCACATACAGAATAATTGGCATAATGAATGCTGGTGCACGTGAGCAAAAGTTTGAAATGGAACCAGGAAAAGTTACTACTGTAGAGAAATATTTTAAAGAGGCATATCCTCGTACTCAACTACAGTATCCTTACCTGAATTTGATAAGAGCTGCCCCAGAAACCAGAACAATTTACTTGCCTATTGAATGTTGCGAAATCCAGAAAGGACAGAGGGTCACAAAATCTTTGAGCGACACTGAAAAGAGTCAGTTCATACGTAGTGCTGCCAAATTTCCCTATGAGAGGCTAACTCAGTGCAGCACAATTAACCGGAAGAATAATTTCTCAAATGATCCTATGATGAGAGAACTAGAGTTTACTGTGTCGGATAAGCCAGTTGAAATGAAGGGACGAGTTTTACCTGCCCCAGATCTGAAGATGAAAGATGCCATTGTACAACCAGAGAAGGGAGTTTGGGAAGCATGGAACAGGGAGTTCTTCAGAGGAGCTGCTATAGAAACCTGGGCTGTTATAAATTATGATCAATATATAGGCGAAAGGGATATGACGGCCTTTCTGGACAGTCTTCTGAAGATGGCAAAAGAAAGAGGAATGAAAATGAATAAACCTGTGAGAACCATGAATGGAAATGTACCAGAGGATGATTTTGCGAAGATTATGAAAGCCGTTAAAGGAATACAGATGATTCTAGTGAATTTACCATCCAAGAAGGGAGACAAATATGGTCGTGTTAAGAAGATGGGTGACCGTGAATTTAGCGTAGTGACACAGTGCATTTTGTCAAAGAACTTAAAGAACCCAAAGCCAGCTACAGTGAACAATGTGCTTTTGAAAATCAATGGTAAAATGGGTGGAGTGAACAACACGCTTGGAACAGAGAGCAGCACTTTGATATTCACCAATCCAGTCATGATAATGGGAGCTGATGTCAACCACCCACCAGCTGATGACCGGAAAGGCACCCCCTCATTAGCTGCGGTCGTAGCATCAATGGATTGCTTTGCCTCCAATTATGCTGTACAAGTGAGGCAACAGATTTCCTGCAAAGAAATAATACAAGATCTCAAGGATATGACAAAGAATCTTCTTCTTGCATTCTATAGAAAAACTGGTAGGAAGCCTCAAAGACTCATAATGTATCGTGATGGTGTGAGTGAGTCGCAGTTTTACACAGTACTGGGATATGAGCTTAAGGCGATGCGCGAAGCCTGCAAATCACTACAACAGGACTATAGACCTGGAATGACTTTCATTGTTGTGCAGAAGAGGCATCATACCAGATTGTTTTGTGATAGTAAAGATGGACTTGGCAGATCCAAAAATGTTCCACCAGGCACCATTGTGGACCAGTTCATCACTCACCCCAGTGAAATTGACTTTTACTTGTGTTCCCATCAGGGAATCCTAGGAACAAGCAAACCTACACATTATCGTGTCCTGTGGGATGATAATGATATGACGATGGATCAACTGCAGGCAATGTCGTATGCCCTGTGTCACACCTATTTCCGCTGTACAAGATCAGTGTCAATCCCTGCACCGGCATACTATGCTCATTTAGCTGCATACAGAGCAAAGGTTCATGGCGGGGCCTATGAACGAAGGGAAGATGAGAAAGAAGGTTCTGTGGCAGATATCTCGAAAGCTGTTCAGATGGACCAGAACTTTGCTATTCATAATAAAATGTACTTCTTGTAGCAAGATTTACAAAATGTGCAAGCATGTCCAGATCCAGATACTGTCTTTGAACAACGCCACTCATAATAAATTGCAATTCTTGTAGCAAGACTTGAAGAATTTGCAATCATGTCCACATCCGTACGCACTTTTTTTTTCCCTCAAACTAATGGGAAGATATTTTTTATTGTATGATAAATGTTTGTTCCATTTTTTTAAATGATAATACTGTATCTGCTTAGTATTATTTAATCATGATAATCATTATCACTGATTATGGTTTGTGATGAAATAATTATCAGCCTTTTTAAATAATTAAGAATCACTGATTGAATCATGCTGCAATAATTGTTACTGTGCTAATGCAAAGTATATTTGAAAAAATGTTTTGTACAATTAGTAAAGCTGTGTGGCTGTGGCTGTGGCTGTGTGTGTGCGTGTGTGCGTTATCCTATAAGTGTATTGTGCCTTTGACCAAAGAAAATAGAAAATTAGTAAATAACTCTCAGAGTATTGTTGATTCATTCTTTGTTGATTTGTATTATTATTATGTATTTCTCTGATGTCTTTACTATACACACACAATCAGTTTTAATATTTTAATCTTAACATTCTCCCTGTGTTCTTTATATTTTATTTCCCCTTTATCTATAATGATGAAACTAATTATAAAGATAATTTTGGGCATATGCATTTCTAGATTTTTGTATTATTACAATTTCTGTGTGATTCATATGTCAAATGGCCCTTTTCTGAGCTCT
>Farfantepenaeus_aztecus_Piwi ENA|GEUA01062969|GEUA01062969.1 TSA: Farfantepenaeus aztecus comp96376_c4_seq5 transcribed RNA sequence.
CCTCTTCCTTTTTCTCCTCCTCCTTGTCGTCGATCTCCTCCTCCTCCTCGTCTTCTTCCTCCTCCTCCTCCTCGTGTGGAAGAGGAGGAGGAGGAAGAGGAGGAAGAGGAGGGCGTGGCGGAGGTCGTGGGGAAGGGAGGCCACGACCTGATGTCCTGCAGGTGATGAGTCAGACGAGGGAAGAGGTCGTGTGGACGAGGCCCCAACACGTCACCAACAAGAAGGGCACCAGCGGGGTCCCGATCATCCTCCGGGCCAACTACTACCAGGTCAACGCGGTGCCGGACTGGGCACTGTGCCTCTACCGGGTCGACTTCAGCCCAGACGAGGAAAGGACGTTCGTCAAGAAGGAGCTGCTGCGTCAACACGCGTCCGTCCTCGGGAATTATATCTTCGACGGACATCAGCTGTACGTCGCCAAGCTGCTGCACCAGGATCCTCTGGAACTGGCATCCAAACGACCCGACACTGGCAGCCCTTATATGGTCAAAATCCGCTTCATCAGGGAAATACCCGCATCGGATACCCAGTTTTTGCAGATCTTCTCCATCTTACTCAGGCGTTGCTATGAGTACCTGGGACTGACACAGGTGGGACGCAATTATTACAACAGCCATGAAGAAGTACAGAACCAGAAGTACAGGGTGGCAATTTGGCCAGGCAACGTCTCGAGCATCCGGCAGCACGAGAACGGGATCCTCATGGTGACTGACATCATCCACAAGTTCCTCCGTCTGGATACCGTCTACGACATTATGCGAACGATCAGAAGCACGCGCCCCGATAGCTTTAGGTTCGTGACGGGAAAGCAGCTCCTCGGACTCGTGGTTATGACCCGCTACAACCAGAGGACGTACAGAGTGGACGACATCGCCTGGAACCTGACCGCCATTAGCAAATTCTCGTGCCAGGGAGAGGACATTACCTATCTTGATTACTATGAGAAGACGTACCAAGTGAAGATCAAGGACCCCCACCAGCCGCTCCTCCTCTCCAAACCCCGCAAACGTGACCTCCGGCGCGGCATGGGCAACATATACCTCATACCGGAGCTATGCGTGCCCACTGGCCTCTCAGAGGACATGAGGAACGACTATAACCTCATGCGCGACTTCTCCGAGTACACACGCATGAGTCCGGATAAGCGAGTGGTGGCGCTACGGAGGTTCAACACGAGGCTTTTTGAAAATCAGAAGGTCAAGGCCGAGCTGCAGCAATGGGGACTCAACTTCTCTCAAGTCCTGACCAATGTTCGAGGGCGAGTCCTGCCTGGCGAGATGGTCATGCAGTCGTCTCACTCATTCGTGTACCAGAGTGCGGAACCCGACTGGGGCAAGGATATTAAAGACGTCCCCGTGAACGTCGCCCAGAACATCTCGAACTGGGTGCTGGTCGTCCCTGCTCGTCTGCGCAAGGAAGCCGAGGACCTGATGGGGGGACTCAAGAAAATTGGTCGCGCCCTCGGAATCACCTTTAATAACCCCAACATCCAGCTCCTGCAGCAGGACACGGCGCAGGACTACATCCGGGCCCTCAGGAGCTACAGCGCCGTGCAGCTCGTGGTCTGCATCCTGCCCAACGCGCGACTCGACCGCTACGCCGCCGTCAAGAAGCACGTGTCGGTGTTCATGGGCACGCCGTCGCAGATGGTCCTCGCCAAGAGCATGCAGAACAAAGCGCGTCAGGGCAGCATCATCCAGAAGATTGTTCTTCAGATTAACTGCAAGCTCGGCGGAGAAATCTGGAACATTCAGATTCCATTCCAGAACACCATGGTCGTGGGCTACGACACCTACCACGACACGGCGAGAAAGGGTGCCTCGTGGGGCGCCGTGGTGGCCTCCTTCAACAAGAACCTGACGCGGTACTACGGGCAGGTCCTGCGGCACATCAACCAGGAGGAGCTCACGGCCAACTTCTGCACGGCTATTCAGAACGCCCTCTGCCACTACGCGGAGGTCAACGGCTGTCTACCCGAGCGCGTCCTTGTCTATCGGGACGGCGTGGGCGAGGGCCAGCTGGGGTACGTCAAGGATACGGAGATCGCGGCCATTAAGGCTTGCTTCGACGCCAACCAGTTCAGCCCGAGGTTCAGCTTCGTCGTGGTGAGCAAGCGCATCAACACCCGCCTCTTCGCCCAGGGTTCGCGCACTGGCAACCCCATCAACCCGCCGCCAGGGACCGTGTGCGATGACGTCATCACGTTGCCAGAAAGGTACGACTTCTACCTCGTGAGCCAGCGCGTGACCCAAGGAACTGTCACCCCAACATCTTACAACATTCTTGAAGACGTCAACTCCAACCTGGATGCCGACAGACACCAGCGATTGGCTTATAAGATGACCTATCTCTATTACAACTGGATGGGCCCTGTGCGAGTGCCTGCGCCTTGCCTCTACGCCCATAAACTGGCTTACATCACGGGCCAAGCCATACATGATGTGCCCCACCAGGAACTCTGTGATAAGCTTTGGTATCTGTGAGGCGCCCTTTGACACCTGTCGACGCTTCAGCTGCCACGGGTGATGTGCCGGATTGACACTCGACACCTTGGCACTAATGATTGGCATCCGTGGAGACCGGGTGTTGATATCTGGGCCCGAGAGCGTTTGGCACTGGTTAAACTCTGCGGTGGAAAACCCGCGTTTCAATTACATTGTTTTTTTTACAGATAGACGTAACGTTTGTATAATGTTTTATGGGGCATTTGTGATAGATAATAGCGTAGTTTGTACATTTTTAGAGATAATTTATACTCTTGTCATCAGATATTTAATTTACCTTTGTACCCTGCATTTATCATTGCTTTAGAAAGTTTAAGACTGATAACCATTTTAATTCCTCTGTTTTTTTCAAAGTGCTTTTTTTTTCTTTGTAATTTTAAGCATTCTGTAATTTACTTCTCCTCCTTTTTCTCTTTCTTTCTGTATTATTCTTACTTATTACTTCTTAATGATTTTCTTACAATTCTTTGAGTCTTCTAAAAGGACATAACCGGTTCTGACTCGATAAAGGTTAGTAAGAGTTGCGAGATGAAAGTTATTCTAGTTCGAATTATCGTATTTTATTTTTCTTTATGCAAATCGATTGTTGCATGTATGCTAATTTAAATGAGACATATCTGCGTATACACATATAACTGTGTATGTATTTG
>Gammarus_chevreuxi_Ago-1 ENA|HADC01012165|HADC01012165.1 TSA: Gammarus chevreuxi, contig comp64638_c0_seq1
GGCGAAGACAGAGACTGGAAACGTATAGGAACCATGAGTTGTTTGTGAGCAGGAAGTAGGGCGGACGACTTTCTCCGAGCAAGTTGGATATTAATCTACAATCATTCGTAATTCATCACTACAATTGTTGAATTTATGTACCCCGTAGGGCAGCCTCCTGGTCCCCCCGGTGCTCCCCCGGGCCCCCCTGCGGGGCCAGGGGGTGCTGGACCGGGAGGCCCAGGGGGCCCTCCACGCCCCTTGGCTGCTGCCCTTCCTCCCCCTGGTGCTGTCCCTCCTGGTCAGCCACCACCCACTGCAGGACCCACAATCACTACCATTGTGCCGGTGCAGCAGACATCACAACAGCCAGGTGGCGCTCAGGCCGCCCTGACCCCTGGGGACCAAACACAGACTGGGGTTGCAGCTGCTGCTGCTGCCCTACTGCCACCAGACCTGCCTACTTTCGTGGCGCCCCGCCGCCCCAACTTGGGTCGCGAGGGCCGACCCATCACCCTCCGGGCCAACCATTTCCAAATTACCATGCCCCGGGGTTACGTCCATCACTACGACATCAGCATCCAGCCAGACAAGTGCCCTAGGAAGGTCAACAGGGAGATCATTGAGACCATGGTCCACGCCTTCCCCAGGATCTTCGGCACACTAAAGCCTGTGTTTGACGGTCGCAGCAACCTGTACACACGCGACCCCCTCCTCATTGAGCAGCGGGACTTGGAGGTGACACTGCCGGGCGAGGGCCGTGACCGCGTGTTCCGTGTTGCCATGAAGTGGCTAGCACGGGTCAACTTCAACACGCTGGAGGAGGCCCTAGAAGGCCGGACCCGCACCATCCCCTTCGACGCCATTCAGGCGCTCGACGTGGTGATGCGTCATCTTCCGTCCATGTCGTATACCCCGGTGGGTCGCTCCTTCTTCTCTGCTCCTGATAATTACTACCACCCTCTGGGGGGCGGGCGTGAGGTGTGGTTCGGCTTCCATCAGAGCGTGCGTCCCTCGCAGTGGAAGATGATGCTCAACATTGACGTGTCGGCGACGGCGTTCTACAAGGCCCAGGCGGTGATCGAGTTCATGTGCGAGGTGCTCGACATCAGGGAGATTGGGGAGCAGCGCAAGCCACTCACTGATTCCCAGCGAGTCAAGTTCACCAAGGAGATAAAGGGACTCAAGATTGAAATTACTCATTGCGGCACAATGCGACGGAAGTATCGTGTGTGCAACGTCACCAGGCGACCGGCACAAATGCAATCCTTCCCACTGCAGCTTGAGAACGGCCAGACTGTGGAGTGCACTGTGGCCAAGTACTTCTTGGACAAGTACCGCATGCGGCTCCGCTTCCCACATCTGCCGTGCTTGCAGGTGGGCCAAGAGCATAAACACACATACCTGCCCTTGGAGGTGTGCAATATTGTCGCTGGCCAGCGATGCATCAAGAAGCTGACGGACATGCAGACATCCACCATGATTAAGGCGACGGCGCGCTCTGCGCCCGACAGGGAACGCGAGATCAACAGCCTCGTCAGAAAGGCCGACTTCAATAACGACCCCTACATGAAAGAGTTTGGGCTCGAGATAAGCACGGCCATGATCGAGGTGCGTGGTCGCGTGTTACCGCCCCCCCGCCTTCAGTACGGTGGCCGCACACGGCAGCAAGCGCTCCCCAACCAGGGAGTGTGGGACATGCGCGGCAAGCAGTTCTTCACGGGAGTCGACATCAAAGTGTGGGCCATCGCCTGCTTTGCGCCTCAGAGGACAGTCAGGGATGACGCCCTCAGAAACTTTACAACGCAGCTGCAGAAAATCAGTAACGATGCAGGTATGCCAATCATTGGCCAGCCCTGCTTCTGCAAGTACGCCACGGGCCCTGACCAAGTGGAGCCCATGTTCCGCTACCTCAAGACCAGCTTCCCTGGCTTGCAGTTGGTCTGTGTGGTGCTGCCAGGCAAGACGCCCGTCTACGCGGAGGTGAAGCGAGTAGGCGACACGGTGCTCGGAATGGCCACTCAGTGCGTGCAGGCCAAAAACGTCAACAAAACTTCACCGCAGACGCTGTCCAACCTTTGCCTCAAGATCAACGTGAAGCTGGGCGGCATCAACTCAATTCTGGTGCCGGGCATCAGACCAAAGGTGTTCAACGAACCTGTGATCTTCCTGGGGGCGGACGTAACGCACCCGCCCGCCGGTGATAACAAGAAGCCGTCTATCGCGGCGGTGGTGGGCAGCATGGACGCCCACCCGTCGCGGTACGCTGCCACCGTCCGCGTGCAACAACACCGACAAGTGGGCGGCATGAGGGAGGGCAAGGAGGTGAGGGAGGTCAAGGAGGAAGTGATCTCCGAGTTCTCTTCGATGGTGAAGGAGCTTCTCATCCAGTTTTACAAATCGACGCGCTTCAAACCAAATCGTGTTATTCTGTACCGCGACGGAGTAAGTGAAGGCCAGTTCCAGACCGTGCTGCAGCACGAGCTCACGGCGATGAGGGAGGCTTGCATCAAGCTGGAGGCTGAGTACAAGCCCGGTATCACCTACATCGCTGTGCAGAAGCGGCACCACACCAGATTGTTCTGCTCTGACAAGAAGGAACAGAGCGGCAAGTCTGGTAACATCCCAGCAGGAACGACGGTGGACGGCGGCATCACGCACCCCACAGAGTTCGATTTCTACCTCTGCTCTCACCAGGGCATTCAGGGCACGAGCCGCCCGTCTCACTACCACGTGTTGTGGGACGACAACCACTTCGACAGTGACGAGCTTCAGTGCCTGACCTATCAGCTGTGCCACACGTACGTGCGATGCACGCGCTCAGTGTCTATCCCAGCTCCGGCCTACTACGCGCACCTCGTTGCCTTCAGGGCGCGCTACCATCTCGTCGAGAAGGAGCACGACAGTGGGGAAGGCTCTCATCAGAGCGGCAACAGCGAAGATCGCACGCCAACGGCCATGGCACGAGCTGTCACTGTCCACACTGATACCAACAGGGTCATGTACTTTGCCTAATCAGTTCCCGCAACACAGCCGGCGCCTCGCCACGACGACCTCGACCCGGTCATTCTATCGTGCGCTCGAGCTTCAAGTCCTACCGTTCCTTGCCGGCAGCCATTCTTTGTAACTTATTGTGTACAGTTTTCCCTGTTTTACACTGGACCTTGTGTTGTCTTCTAAACACTGCCTGTGAACCACCATATGATGGTGGGTGCTGCACCTCGAGTGGCCCTCGTGGTGTTGAACTTGAAATGATCTTCATGGAAGGTCGTACAACCATTGCAACCAGCCAACAAACCTCCTTTAGTATTGACACTATATATTCAAGTGTAGTGTTAGCAGCACCAAGCTGATCACGTGCTGTTGAGGGAGGTTACAGTCCTGGGGTCGCTTGCCACCGTACCGTTGCTCGCGGCCAACGACGTCATTCTTTGAACCTCGTTGGGGGAGCCAAATTGCCGCTGGTTTGCCACAGTATTGTTGTTCAGCACCGCTCTCCTGAACACAGCTCGGCTCCCAGGCTGGTTGCGTGTCTACTCTTCTTTTGTGAACCTTTTATGTCTGAACCTGATTGCATATTTCTTAATGGACTAATACAGAGTTTTAATTTGAACAAATGTTCTTTCATGAACGACATCTGTCGAACGGTCGTATTATTATTGATAGTATTAAGTTATGTTAGGGTTAGCCAGCACCCTTGTTGTTTGCTAGAGTATGTCCCGTTTGTTTTAGTGCACCACATTCATCATCAGTTCCTATAGGTAGGATCGCCCTCCATTATTACCTGACAGCAGAGAGGTTATAGCCCCCTGAAAGCAGTATTCGCAGTAGCTCCTCTCGACCACCCAGCTACTGCGTCCACTGCGGCTAGCGCGTCACAGCTGCGTCAGGCTGCTCCTGCGCGGGCCACAACACACTTGAATGTGTCGCATCTCTGTCGTGATGGCCAGCTGCCGTCACCACACGCCATGTGTCCCACCGAGCACTCCTTCGAGGAGCCCCTTATCTCGACAGAGATGCTGTTCGGGCTTGTTGTGGTCTGCTGAACGGACAGCAGCAGCGTGAGTGCGCCAGCCTCGTTGTCACTCCTCTTATTGTTGGGGAGAATCATCCACATCTCACAGACACTCATCCCTCTCGAGAGACTCTCCTGTCACGCATTACTAGCCACGGCCTACCCTGATCGGCTGCCATAGTCTCGCTCTGTGGTTAGGAGTACGGGCATTTGCCGATACAGATGCTCTGCCTAGTGGCATTGCAGGCGAAGCCATCTATAATAAAGAAAATATTGATTTAATTACTTAACTAACTTCCTGACTTGTGTGTACTTTCAACAAGAGTGCTCTCTTTTATTCTTTTATAGTTTAGAGTTGGTAGGTGCAGTGCACGGTGTTACAGCATCATTGCAGTGTTCGGTGCTCAGCTTGCGTTTATGTTAGGTTACGACAAGATTAACCCTGGACTGTGCAGTTTGGGTGAGTTGGTGGCACTTGCTCTTGCCTTGGCCGCTCCTTCAACCAAGAGTCAGCGCCTAAGAGCATGTTCAGCCATCCCAACCCTTCACTTCTACGGTAAATACCAAACTGGACACCAGCATGTGTTCATTTGCTAGAAACCCAACCTGAACCTCAGTACAATTTCACCATTAATGTTGCCTTTTTACACATTTAGTTGCGGAAGTCGGCCATTTTTTTCGCTTTTCGCAAACCTGACCCGCTAAGGTTTTTCTTTTCATATCAACTCCCTAATCCATGGATTTGCAGGATTCCAGTTTTATTTGCCAAAAAAATGTTACGCCGTGTGTTTTTGTGTGTGCATGGATGCACCTTAGCTTTAATGAGTTTACTTAATGTGTATATAATAGCTTCAGCAGCTCTTAATTTTGTTACTATTAATATCCGCTGCTCATTTGGTGCCACTTTGAACTGTTTATTCGTTGAGTTGGTGTTATCTTGTCGCTAGTGTTATTTCCTTTGAAGGAGTGTTCTCATACTACAGCTGCTGCTCCTTCAGGGTGGCGGGGCTGTGTAGCGAACAGCAGTAGCTGCAGTCGCTCAGCTCGTTGTGACAACAGATGCAGCTAGTCTTGTCCCGCCTACCAAGTGCATTCCTAAAACAGTCTTTAATGTTGAGGCCACTTGCGACTTCAATCGTCACCAGATACCGGCCGTTCTTGTTTGATATATCACACCCTTACGACTCCCGCTCGTCGATTATTTTTACGGACCAAAAAAAGTTTACTTGTTTTATTGTAGCATATACTGTACTGTTATCTTTTGAGGTAAACTTAAGTCGTTTGTAAGCTCTCAGTTCAATATCGCTTTAATTTTCAAACCGTATTTACTATCACACTTCTTGTGTTTTCTGCCACAATTACTTTGTTTTGTGTCATTTTATCGATATGCTTCTTGACAGAAGTTTCCTTCACTGGCGTAGTGCCGTCAGCCCTCGAGAAAGTACAGTCGTGTGGTCAAGTTTTACTGCTTCCTCAATTCTTAGAGAGCGTCATTAGTTTTGCTTGCGTGATATTCCTGCAGTAGGTTTAACTGCAGAGGTTGCACTAAACTGTGACAGCTACAGTTTACACGAATCCGATGTCTAACAGTTATTCTTCACTTTGCAAACTTTCTCCGAATATTCGAGAAACGAACGAAACTGTCAGTTGTTTTTCATCTTTTATTACCAAATTTTATTGAGTAATTGCTCCCAAAGAATTAAAATTGTCATAACATTCATGATTTTTACTGCTAAACCGTAGTGTTTTGCTAAGCTGCTCAGTGGCATTGGCGTGCGTTGTTAGTCAAACCTCCACGAAGCCATCCTGG
>Gammarus_chevreuxi_Ago-2 ENA|HADC01012832|HADC01012832.1 TSA: Gammarus chevreuxi, contig comp70208_c0_seq1
CTAGGCCTATCCCAGACCTGTGTGACAATTCGTGGCCGTTTGGCTTAATTCCTTGGTGGCTAGCAAAAAAATGGCTCCTCCATGGAAGCCATTAACAAATGATTCAGTGGTGACTCCTCGTTTGCCCAATGACCGAGGTGGTAAGGGCACGTTTGGACGTCCTATTAATCTCACCACGAACTTCTTCCGTATTGAATTCAATGATCCTGGCTTGACCCTTCACCACTACGATGTTAAAATAAGAGATGCAGCGCGTGATGAGTTTGGGACGACTCCAACTGACAAGACCACTAAGGAAGAATGTGTTGACGAGGGATCGGCTGGTGGTCCCAAGGGTGGTAAGAAGAAAGGTCGCAAGGGTCGAAAGAAAGGCAAGAAACCTGGTGGCGACGGTGGTGATGACGCTGAAGAACCAGCAGCTGCTTCAGGGCCTGGTCAAGGGGAGAAAGTTACCGTGCCTCTTGGTTTATCACCTGCTGATGCTCGTGCTGCTGCTAGAGCTGCTGCTGGCGAAAAGGAGAAGTATGACAAAAAGATTCCAAGAGCAAAGCAAAGGCGAATATTTCTGGCTTTTGTTGAGAATAATAGCAATTTGTTTCAAGACCAAAATAAAAAAAAATGTCAGATGGCCTATGATGGTGAGGCTAGTGCATACAGCTGCTGCAAGCCTGTCCAGTTGAGACTCAATCAGCCAATCCTATACCAATATGCTTTTGATGATCCACTTGAACAGCGCACAAGGAACTACGTTATAACGTTGGAACTTGTAAAGAGCCTCCAGCTTAAGACACTCTTGGATCATGTTAAAAAATTTACACAGATGAGCTCAATGCCCCCGCAATGTACCAACATCTTCCAAATGCTTGAAGTTATGTTTAATTATTACAGAACTGTCAAGTATGAGGTGGTGGCGCGCAATCGGTTCTTTTCTCAAACAAATCGGGATTTTGGCAACAACTATGCTGTGAGTGGCTTGAAGGAAGGTGTAGTTGGATTTTTTTCGTCATTACGCCCTGTTGAAGGCTGGAAAGATGCAGGTGTTTTGATGTTGAACGTTGATGTGGCCCATGCTGCGTTCTACCGCACACAGCCGCTTATGAGTTATTTGGCAGAGTTGGGCATTCAGCCAAGGCAAATGGATCAGTTAGATTCACGTCAAATGCGCACCATCACCAATGAGCTCATTAAAAAGGACATCAGAATTGTGAGCACCCACACTAACTTCAAGCGTCGCTACAAGGTGACTGGCATCTCTGACAAAACCTCTAGGACGCATACCTTCAGCTGTGAAGGCAGAAACACCAATGTGGAGCAATATTTCCGCGAACGTTATAACTACTCTATTAGGTTTCCCAATTTGCAATGTCTGAAAGTGGGAAACCAGGGCAGCCACATGCCCATCGAGGTGTGTGAAATCGCACCCAACCAGCGAGTGAAGGGTAAACTCACTGATTTAGAAACCGCGCAGTTCATCAAGCAAACGGCGGTGCCTCCTCACGACCGGCTCGAGCAAGTCAAGAGAGTCATTGCTCAGAGCAGGTTTGATCTGGACCCTGTTCTGAAGCAGCTTGGCGTATCCATCGCTGATCGGCCGGAGTCTGTCAGAGGCCGTGTGCTCCCACCACCAATGGTAGCAATGGCCGACTCAAGAACCGTCCAACCCGTGAAGGGCGTCTGGGACGTACGCGGCAATCGCTTCAACCGAACAGGCCGGCTAGATAAATGGGCTGTGATCGATTTCAGCGCGAGGGGACAGAGAAACCTGGCAGACTTCATAAAGTTGCTGGAAGTCACCGGACAAAGGTTGGGTCTTGTGACCGCGCCTCCACTAAAGGTGCTGACAAGGGGCGATCCTTACAGTCCTTCACATGCCCTCACGCAGATCAAAGAACAGTTTCCTACTGTCGACCTCATCCTGTGTGTCATAGAAAATGGCGACACCTACAAGATGATCAAAGGAGCTGGTGATCGCGAACTCCACGTCATAACGCAGTGTGTGCTTGCCAAAAATGTGTACAAGTGCTCACCGCCCACTGTCAGCAACATCCTCTTCAAGATCAATGCCAAACTGGGTGGCATCAACCACTTCTCCACCTACGAAGACCCTACAGTTGGCCCTACATTCAAACAGCTGTTTGTGGAGCCTGTATTGGTGATAGGCGCTGACGTGAACCACCCGCCTGCTCACGACAAGAGCACCCCTTCCCTTGTGGCGGTTGTTGGCTCCCTCGACAAGAACGCCACAAAGTACGCCATTGAAGTACGGCACCAGGAACACAGGAGAGAGATGATCGTGGACATGAAGAACATTACCAAGAACCTCCTTCAGCAGTTCCGGAAGCACACTGGTGCTATTCCCAAGCGAATCATCATGTTCCGGGATGGGGTCAGCGAGAGTCAGTTCGTTCAGGTGCTCAGGAACGAGATGAGGGAAATGAGAGCCGCTTGTACCGACCTCAACGTCAACTACAAACCTGCCATTACTTTCCTCTGCGTGCAGAAGCGTCATCACACACGACTGTACTGCCAAGACTCGCGCGATGGCGTGGGTAAGTCTGGCAATGTTCCTCCCGGCACCGTCGTCGACTCGCACATCACTCACAAGACTGAGGGAGATTTCTACCTTTGCTCGCATCAAGGTATTCAGGGCACCAGCAAGCCATCCCACTACACTGTTCTTTGGGACGACAGCGACTTCACGATGAACCAGCTGCAGATTCTCACCTACGCGCTGTGCCACAACTATTCGCGGTGCAGCCGTTCGGTGTCCATACCCACTCCCGCCTACTACGCGCACCTCGCCGCCTTCAGAGCTAAGGTTCATCTGGAAGGGTCGCAGGGCAATGATTCAGACCGCTGGAGTCAGTCTGCCAGCTCTGGCCGTGACTGTGCCTATCCTGACGAGGACCTCAAGCGCGCCACTTTTGTGGATATCAACACTGCTCTCTCCGACAAAATGTATTATGTGTGAGGGGTTCACTTGTTCCTACCAAAACCAGAGTAAGTACTGGAACAGTGCTTTATTTGAGTTTGATCATTTATTAATCAGGAGAAATCATGTTGGCTGTTGTAAGATGTGGACTTTGTTATCGCTCGCGTTGCTGAAAAGTACTGGAATGCTATCACCGTAAACAAATATTTATTTTCAATTGGTTATTTTTAATCTAAGGTCTTGATGAAATAACCATCTCTTGTGATGTGCGCTACGCCAAAGAGAACCGAAATATTTTTCGCAGTTGCATGAAATATGCGTGTTTGTGGTTTTGTATAGAGTAGTCACTTATCACTTTTCGCCAAATATTTCCAGGTTGTGTATTAGTTAAATATCAGTCCGGAAACATGGACCGAAATAATATGTGTGTCGATTCATTTCATTGTCTCTGGCGGTATGATGGGATTGTTGCGGCAGTGTATCCCGTGAATGTTACGTTTCAGCCTCGAAATGTAGCATCCTTCAAGTACTTTGACTGGCCAGCACCTATATTCCATTTTTCTGACATATTCCTTATTTTCTGATCCGTTCGAAAGGTTTATTTCGCATACTTATTGCTACTAGACTATCATAGAAAGCAAAGAATACTTTCTCCCTGGTCATAACACAAATCAGGTGCTTTGCTTGCAAGTTAATGGGTTAATTTACGATTTCGCCTGAATGGCACCAACGACTTTTCATGTTTTATTTTCCAGATATTTCTGTCACGGCAATAGTTATTCTTTTGAGATCAACATTTTCCAGATATTTCTGTCACGGCAATAGTTATTCTTTT
>Gammarus_chevreuxi_Piwi ENA|HADC01012349|HADC01012349.1 TSA: Gammarus chevreuxi, contig comp64318_c0_seq1
GGAAGAAGAACGCGACAGGGACCTAATTGGTCAGATTGTGATGGCGCGCTACAACCACCTGACGTACCGCGTGGACAGCATCAGAAGCGACCTCTCGCCCCAAAACACCTTCCTGTTCCGAGGCAAACAGTGCTCCTACATTGATTACTACAAGAATAAACACGGCCTCACGATCACCAACGTGGGGCAGCCGTTGGTCCACTGCAAGCCCAGTGCGCGTCAGATGCGTAGCGGCATCACTGATATCTACCTCGTGCCGGAGCTGCTCAGCCTCACCGGCATCCCTGACGACATGCGTCGCAACTACAACCAAATGAAGATGCTGGCAGACTACACCAAGATGGGCGTAGACAAGCGGGTCGCCGCCCTCAAACGCTTCAACCAGAACCTCCTCACCAATGAAAAGGTCAAAGAAGATTTGACTGCTTGGGGCCTGAAGCTCGCGAACAACCTCGTAAGCGTCGAGTCTCGCATGCTGGAGTACGAAAACGTCCAGCTTGAAGGGAGCCAGACCAACCACTCGCCAGACGCTGCTGACTGGACCATAGCGTTTCGTAACAAGAAGATGGCGGTCACTGTGCACCTCAAGAACTGGGTTGTGATGGTGCCGCGGCGACACGAGCAGGACATCGGGCCGTTCATCACCGTGCTGAAGAACGCCGCTTGGAGTGTCGGCATGAGTCTGGACCAGCCCGAGGTTGTGACAGTCATGAACATTGGCAACTGTGAGGCGGAGATTGGCAACCACGCTGGCCGCCAGATGATCATGATCATCCTGGATAGGCTCATGGCCAACAAGTACGGCCAGCTCAAGAAGAGGCTCGCCTGTCAGGTCGGCGTCCTCAGCCAGTGCGTGCAAGGCCACAACATGACCAAGAAAGGTGTAATGTCAATCGCCACCAAGATCGCTATCCAAATGAACGCCAAGCTTGGAGGAGAGCCGTGGCGCATCCAACAACCTGCAAAGACTGCCATGGTGGTCGGCTACGATGTCTATCACGACAATCTGACCCCCAACAAGTCATACGGCGCTGTTGTGTCCTCCATCAACCCGCAGTGCACGCGCTACTTCGGCCAGGTCAATGCCCACCACAACAAGGAGGAGCTCTCTGACAACTTCTCCATGAGCATCCGCAATGCTGTTGACCAGTATCACAAATCCAACGAGAGCAAGTACCCGGCCACGCTGATCATCTACAGGGACGGGGTCGGGGAGGGGCAGATGGATTACGTTAAGGAGCACGAAATCCCTGCCATCAAGCGCCAGCTGACACAGTTTGGGAGCGATGTCAGCATCGCCCTGATATTTGTGGTGGTTTCCAAAAGGATCAACACCCGCATGTTTGCGGAAGTGAACGGCCGTTTGGTTAACCCGGCACCAGGCACAGTGCTGGACAAGACTGTCACCCTGCCGCACTGGTACGATTTCTTCTTGGTGTCTCAGAAGGTGACCCAAGGCACAGTCACTCCCACCTCCTACAACGTGTTGGAGGACACCACCAAGCTCACTGTCGACCACGTGCAGCGGCTCACCTACAAGTTTACTCATCTCTATTACAACTGGCAGGGCACAGTCCGCGTGCCCGCTCCCTGCCTGTACGCCCACAAGCTTGCCTACATCACCGGGACAGGCACTCACGAGCTTCCCAAGCCAAAGCTCACGGATAAGCTCTGGTTCATCTAGATGAGACGAGTGAAGATGAAAAATCGCCGAAATTCACCTTACGTTTATGTTAACGTAGAACGGAATTAAATGTACATTCTCCTCGAAGGTGGTGGAATAGTAGAGAACTCTTGGTATTTGAAAATGTTCTCGTGAGAGTTTTGTTTTATTGATGTAGGATTACATTATTTTTTGCAGGCTCTCATTTACAGTTTCAATCTTATGATGGGAATTTTATTTCATTTACCGAATAAGCTTTAAAGTAGCAGCTTTATTAGTCTTCTTTGTGAGAGAAGTCAGAAACGCTACCTGTACCTGTTGTTTGAAAGTGTTGCATTTGCAGAGAAATTCTTTTGTTTGCGTCAGGAAGTCTTAGTGCCATGCCAAAGTTCTAGTTTTCCAGATTGGTAATGTTGAAATGTTATGTTTATTAGTTTTGTAATATTGTTTTTTCTATGCCTGAAGGTTGAATTACGCAAAGTAAAGCTTTTGTTTTCAGCTACTTATTTTCTAGCAGTATATTTTGTGTTTTCGGTTCTTTATCCTCTCAGGTAATCTTTTGTTTTCAGCTACTCATTTTCTAGCAGTATATTTTGTGTTTTCGGTTCTTTATCCTCTCAGGTAATCTTTTGTTTTCAGCTACTCATTTTCTAGCAGTATATTTTGTGTTTTCGGTTCTTTATCCTGTCAGTTAATCTTTTGTTTTCGGCTGTTTATTTCATTGTGTTGTATATGATAAGTTGAATCATTCGCGATTGGATATACTTGCGTGAAAGGAAGTTGTATTCATAGCGCTGTAACTTGTCAACGTTGGCAGTCCACCTCAATAAATTTCCAGTCTTTAAGGCGGGTTCTCAATTGAGGCGAATTGTATCACTGCATCGTTTGTTTATATTCATTTAACGCTGTTATAAACTGCTGAGTCAGCAACCCTGGTCTCTCTTTATCTAATTCACGGTTTTTTCTGCGATATTCCAAAGTCTAAACTTCACATTTTGTAAGATATGTCTATACTGCCATATTGCTTAGAGGACTCGCACATGTGTTTTTGATTACAGTTTGAAATATAAAGCAAGTCCCTGAAA
>Gammarus_pulex_Ago-2a ENA|HAFM01000349|HAFM01000349.1 TSA: Gammarus pulex, contig Locus_10948_Transcript_1/2
ATCAACCACTATAGCACCTACACTGATCCTAAAGTTGGTCCTCTGTTCCAACAGCTGTTTGTGGAGCCTGTGTTGGTCATGGGTGCTGACGTGAACCACCCCCCTGCACACGACAAGAGCACCCCTTCCCTTGTAGCGGTTGTTGGCTCTCTCGATAAGAACGCCACCAAGTACGCTATTGAGGTTCGGCACCAAGAACACAGGAGGGAGATGATCGTGGACATGAAGAACATAACCATGAACCTCCTGAAGCAGTTTTGGAAACACATTAGCTTTCCACCCAAGCGAATCATCATGTTCCGAGATGGGGTCAGTGAAAGCCAATTCGTCCAAGTGCTCCGGAATGAAATGAGAGAAATGAGAGCGGCTTGTACTGAACTCAACGCCTCCTACCAGCCCGCCATTACCTTCATCTGTGTGCAGAAGCGCCATCATACACGACTGTACTGCCAGGACTCGCGCGATGGAGTGGGAAGGTCTGGTAATGTTCCTCCAGGCACCGTCGTCGACTCGCATATCACTCACAAGACCGAGGCTGATTTCTATCTATGCTCGCATCAAGGTATCCAGGGCACGAGCAAACCCTCTCACTACACGGTTCTGTGGGACGACAGCGACTTTTCGATGAACCAGCTGCAGATCCTCACCTATGCGCTCTGTCACAATTATTCGCGATGCAGCCGCTCGGTGTCTATACCAACACCCGCCTACTATGCGCACCTCGCCGCTTTCAGGGCTAAGGTTCATCTGGAAGGGGCACAGGGCAATGATTCAGATCGTTGGAGTCAGTCAGCCAGCTCAGGTCGAGACGGTGCGTTTCCCGACGAGGCCCTCAAGCTCGCCACTTTCGTGGATCTCAACACCGCACTCTCCGACAAGATGTATTACGTGTGAAGGGCTCCCAATGATATCTTATCTAAGATCC
>Gammarus_pulex_Ago-2b ENA|HAFM01000467|HAFM01000467.1 TSA: Gammarus pulex, contig Locus_11264_Transcript_1/1
TCGAAAATGGCGACACCTATAAGATGATCAAAGGAGTTGGTGACCGAGAACTGCACGTCATTACGCAGTGTGTGCTGGCCAAGAATGTTTACAAGTGCGCACCAGCTACTGTCAGTAACATCCTATTCAAGATCAACGCCAAGCTGGGTGGCATCAACCACTATAGCACCTACGCCGATCCTACAGTTGGTCCTCTGTTCCAACAGCTGTTCGTCGAGCCTGTGTTGGTCATGGGTGCTGATGTGAACCACCCCCCCGCGCATGACAAGAGCACCCCTTCTCTTGTGGCGGTTGTTGGCTCCCTCGACAAAAACGCCACCAAGTACGCTATCGAGGTTCGGCACCAAGAACACCGGAGGGAGATGATCGTGGATATGAAAAACATTACCATGAACCTTCTGAAGCAGTTTCGCAAACACATCGGAGTTCCACCCAAGCGAGTCATCATGTTCCGAGATGGGGTTAGTGAAAGCCAATTTGTCCAAGTGCTCCGGAACGAAATGAGGGAAATGAGAGCCGCTTGTACTGAACTGAACATCAACTACAAGCCCGCCATCACCTTCATCTGTGTGCAGAAGCGCCATCACACACGACTGTTCTGTCAAGACTCTCGCGATGGAGTGGGAAGGTCTGGCAATGTTCCCCCCGGCACCGTCGTCGACTCGCACATCACTCACAAGACTGAGGCTGATTTCTATCTTTGCTCGCATCAAGGTATCCAGGGCACGAGCAAACCCTCTCACTACACGGTTCTGTGGGACGACAGCGA
>Gammarus_pulex_Ago-2c ENA|HAFM01002699|HAFM01002699.1 TSA: Gammarus pulex, contig Locus_18504_Transcript_1/1
CTCGATTTACCTTTGAAGATCCATTTGAACAGCGCACAAAGAACTATGTGATAAAGTTGGAACTTGTCAAGAGCCTTGAGCTTCAGGTACTCTTGGATCACATTAAGAAGTTCACGCAGATGAGCTCAATGCCCCCACAATGCTCCAATATCTTCCAAATGCTTGAAGTTATGTTCAATTATCAGAGAACTGTCAGGTATGAGGTTGTTGCTCGCAATCGGTTCTTCTCTCAATCTGCTGGGGATTTTGGCAAAAATTATGCAGTGAGTGGATTGAAGGAAGGTGTTGTGGGATTTTTCTCCTCATTGCGCCCGGTTGAAGGTTGGAAAGATGCCGGTGTTTTGATGCTAAATGTGGATGTAGCCCATGCTGCGTTTTACCGCACGCAGCCCCTTATGGTATTTTTGGCACAGTTTAACATTCTCCCAAGGCCGACTGATCGGTTAGATTCTAAGCAGATTGGCACAATCACTAAAGAGCTCATCAAAAAAGACATCAGAATTGTTAGCACCCACACACCATTTAAGCGTCGGTACAAGGTCACTGGCATCTCTGACAAAACCTCTCGGACGCATACCTTTGACGCAGATGGCAGATCTGTAACTGTGGAACAATACTTTCGTGACCGCTATAACTACCAAATTCGGTTTCCAAACTTACAGTGTCTGAAGGTAGGGAACCAGGGCAGCCACATGCCCTTTGAGGTGTGTGAAATTGCTCCTAACCAGCGTGTCAAAGGAAAACTGACTGACCAAGAAACTGCAGAGTTCATCAAGCAAACAGCAGTGCCTCCTCATGAACGGCTAGAGCAAGTCAGGCAAGTCATGACCAAGAACAGGTTTGACCTGGACCCTGTTCTCAAGCAGCTTGGAGTGTCCATTGCTGATAGGCCGGAGTCTGTCAGCGGCCGTGTGCTCCCAGCACCAATGGTTGCAATGGCCAATTCCAGGACTGTGCAACCAGTGAAGGGCGTCTGGGACGTGCGCGGCAATCACTTCAATCGAACGGGCCGGCTGGATAAATGGGCTGCCATTGATTTCAGCTTAAGAGGACAGAAGAATCTGCCAGACTTCCTCAGGTTGCTTGAAGACACAGGAAAAAGGTTGGGTCTTGTGACCGCGCCTGCACTGAAGGTGCTCACACGGGGTGATCCTTACGAGCCTTCCGTCGCTCTCACGCATATCAAAGAACAGTTTCCTCACGTCGACCTCATTTTGTGTGTCATCGAAAGTGGCGACACCTATAAGATGATCAAAGGCGCTGGTGACCGAGAACTGCACGTCATTACTCAGTGTGTGCTTGCCAAAA
>Gammarus_pulex_Ago-2d ENA|HAFM01004951|HAFM01004951.1 TSA: Gammarus pulex, contig Locus_27010_Transcript_1/1
CAAATACTCTTGGATCACATTAAGAAGTTCACGCAGATGAGCTCTATGCCTCCACAATGTTCCAATATCTTCCAAATGCTTGAAGTTATGTTCAGTTATCAAAGAACTGTCAGGTATGAGGTTGTGGCTCGCAATCGGTTCTTCTCTCAAAGTGTTAACGATTTTGGAAAAAATTATGCTGTGAGTGGTTTAAAGGAAGGTGTTGTGGGATTTTTCTCATCTCTGCGCCCTGTTGAAGGTTGGAAAGATGCAGGTGTTTTGATGCTAAATGTTGATGTAGCCCATGCTGCATTCTACCGCGTTCAACAACTCATGGAATTTTTAGCCCAATTCGGCATTCAACCAAGGCCTGCTGATCAATTAGATTCAAGGCAGATCCGCACAATCACCAACGAGCTCATCAAAAAAGACATCAGAATCGTTAGCACTCACACACCATTCAAGCGTCGGTACAAGGTGACTGGCATCTCTGACAAAAACTCTCGAACGCATACCTTTGACTCTGATGGCAGATCCGTAACTGTGGAGCAATACTTCCGTGATCGCTATAACTACCAAATTCGGTTTCCCAACTTACAGTGTTTAAAGGTAGGGAACCAGGGCAGTCACATGCCCT
>Homarus_americanus_Ago-1 ENA|GEBG01001754|GEBG01001754.1 TSA: Homarus americanus DS01-Homarus1_Transcript_1323 transcribed RNA sequence.
AGCACCTGGTCCTCCTGGCCCCCCCGGCCCTCCTACAGGCCCGGGGGGACCCCCAGGACCAGCTGGCCCCCCGGTGCCCCGCCCCCTGACGCTACCCCCTGGACCTACTCCTGCGCCCGGACCAATTACTACAATTGTGCCACAAGCTGCTGGCACACCTGCAGTGGCCACTGGAACTGGTATTAGTGCACTGCTACCACCAGAGCTACCAACATTTGTTGCACCAAGGCGACCTAATCTTGGCCGTGAAGGCCGGCCAATCACCTTACGGGCTAACCATTTCCAAATATCTATGCCCCGGGGCTACATCCATCATTATGATGTTAGTATCCAGCCTGATAAATGCCCCCGGAAAGTCAACAGAGAGATTATTGAGACTATGGTCCATGCCTTCCCCAGAATCTTTAGCAGCTTAAAACCTGTCTTTGATGGAAGAAGTAATTTATATACAAGAGATCCATTACCCATTGGTAATGAGAAGATGGAGTTGGAGGTAACTTTGCCTGGGGAGGGACGAGACAGGGTCTTTAAAGTAGCAATGAAATGGCTAGCACAAGTAAATCTCTACACATTAGAAGAAGCCCTTGAAGGGCGGACACGGACAATACCCTATGATGCTATTCAGGCCTTAGATGTAGTCATGCGCCATCTACCGTCTATGACATACACCCCTGTGGGCAGGTCATTTTTCTCTGCCCCAGATGGTTATTACCACCCTCTAGGTGGTGGTCGTGAGGTGTGGTTTGGCTTTCATCAAAGTGTACGGCCGTCCCAGTGGAAGATGATGCTCAATATTGATGTTTCTGCAACTGCATTTTATAAAGCACAAGCAGTGATAGAATTTATGTGTGAAGTTTTGGATATACGGGAAATTGGCGAACAGCGGAAACCTCTCACAGACTCGCAGCGTGTCAAGTTCACAAAGGAAATTAAGGGATTAAAGATAGAGATTACTCATTGTGGTGCAATGCGAAGAAAATACCGTGTATGTAATGTTACCAGAAGACCTGCTCAAATGCAATCGTTTCCACTACAGCTTGAGAATGGCCAGACTGTAGAATGCACAGTTGCCAAATATTTCCTTGACAAATACAAAATGAAACTCAGGTTCCCACATCTACCTTGCCTACAGGTGGGTCAAGAACACAAGCATACATACCTTCCTTTGGAGGTGTGTAACATTGTTCCTGGCCAGCGGTGCATCAAGAAGCTTACTGATATGCAAACCTCCACCATGATCAAAGCTACAGCAAGATCTGCCCCAGACAGAGAGAGAGAGATTAACAACTTGGTTAGAAAAGCCGATTTTAACAACGATCCTTACATGCAAGAATTTGGCCTAACGATCAGTACAGCTATGATGGAGGTCCGGGGACGAGTACTGCCGCCTCCAAAGCTACAGTATGGGGGAAGAACAAAGCAACAGGCTTTACCAAACCAAGGAGTTTGGGATATGAGAGGGAAGCAGTTCTTCACTGGTGTGGAAGTGCGTGTATGGGCGGTAGCATGCTTTGCCCCACAAAGGACAGTAAGAGAAGATGCATTACGGAACTTCACTCAACAATTACAGAAGATCAGTAATGATGCTGGTATGCCCATTATTGGTCAGCCATGTTTTTGCAAGTATGCCAATGGACCTGACCAGGTAGAGCCAATGTTTCGGTATCTTAAGAGTACCTTCACTGGCCTTCAGCTAGTATGTGTAGTACTGCCTGGGAAGACTCCAGTCTATGCGGAAGTGAAGCGAGTAGGTGACACTGTATTGGGCATGGCAACTCAGTGTGTGCAAGCCAAGAATGTTAACAAGACCTCACCTCAGACGTTATCCAATCTTTGCCTCAAAATCAATGTCAAGTTGGGAGGCATCAACTCTATTCTAGTCCCAGGCATCAGACCTAAGGTGTTCAACGAGCCTGTAATCTTCCTGGGTGCTGATGTAACTCATCCACCAGCGGGTGATAATAAGAAACCGTCCATTGCAGCTGTAGTAGGTTCTATGGATGCTCATCCTTCAAGATATGCAGCAACAGTTCGGGTCCAGCAACACAGACAGAATGGATCAACAACACAAGGCCAAAGTGCCAGTGATGGCTCGCGACCCAGACAACTGACATTCGCGAGGACAGCACATGACGAGGTGATTCAAGAGTTGTCTTCTATGGTGAAGGAGCTGCTCATACAGTTTTACAAGTCTACGCGATTTAAGCCTAATCGAATCATCCTGTATCGTGATGGTGTGAGTGAGGGGCAGTTCCAGACAGTCTTGCAGCATGAATTGACTGCCATGAGAGAGGCTTGTATCAAGCTGGAAGCAGACTACAAACCCGGTATCACTTACATTGCTGTGCAGAAACGACATCATACCAGATTGTTCTGCTCGGACAAGAAGGAGCAGAGTGGGAAAAGTGGCAACATTCCTGCAGGAACCACAGTTGATGTTGGCATCACACACCCAACGGAATTTGACTTTTATCTATGTTCACACCAAGGCATTCAGGNNNNNNNCAGGGCACTAGTCGTCCCAGTCACTACCATGTACTATGGGATGATAATCATTTTGATAGTGATGAACTGCAGTGCCTGACCTACCAGCTGTGCCATACATATGTTCGGTGTACCCGGTCAGTCTCTATACCTGCTCCAGCTTATTATGCCCACTTGGTAGCCTTCAGGGCACGTTATCATCTCGTCGAGAAAGAGCATGACAGTGGAGAGGGGTCTCACCAGTCGGGTAATAGTGAGGACCGCACTCCGTCAGCAATGGCTCGAGCAGTGACAGTGCATGTGGACACCAACAGAGTCATGTACTTTGCTTAACTGCTCACTACACCTAGTCTGGCTCAAGGTTCACAACACCCATTTGCATGATGAAGTCTCCTGGCCTCATCTGCAGACCTACTCGTCGATGGATCCTCTTCATTGTGGTCAATTTTGTACTAATAATTTAATGGGTTTGTTTAATTTTGATCTTTCACAGTTGAAAAAATTTTCATGACTTAACAAAGTCTTGCAAAGTGGTTTTGTTAGAAATCTCATTTCTTTGACAATGAAAGTTTGTGTCTACTGTTTTTACTCTTTAAAAAGTAGTCATGCACAGTACTTGAATGACCACATTTATAATGAGCTGGTCTGATCCAGTAATGCTGAATTACTTTTTGTCCCCAGTTTAGGTATGGGTCAAAGTAAGTTGGCGGCATTCCTTCAAGATTTAGAAGATGGCGGAAGTTGTAGATAAGGTGTTGAACATTACAGTTTGTATCTGATAACTGGGACAGGTTTTAATCCTACTCTACAATTAGAGGTTACCATTTTCTTTTGTAAATTTTTTTTAAAGTTACACGTTGGATTTTTGTATTGTAGGAATCTTGTACCTGGAGGAAGCGGTGTAAAGGCTATTAGGATGTACCTGCTGATGTACCTCATGCCAACAATCATGATGGCTTACATAGTACATGTTAAGTCATTAAAGACTACTTCCCTGACAGCAGCATTAAGTCTGTATTTTCATTATTTTAATTGAAACTGAATGGAAATACAGCATGAATCCATATTTTGTATCAATGCACTTATCAGGTGCACCATCCCATTCAAGTAAGCTACACTATAAGTGACTCTTACACTTTGATCAGCAACAACAAAGCTTCCATATGTGTACTGTTGACACCTTTTTTTTTCCTTTTGAGAATTATGATGGTACACCTATCTTAGGCTTTGAAGTTACTGTACACTATGTATGATGTTGATGTGTGAATGAAACCAGGAAATCCAAAGCCACAGTGACATGGGTTTGTAATTGTTTAAGGTAAAAGACTCCTGCAGTCAGCAGTCATGTTTTTACTGCCATTTTTTATTTATGGAGGGCAAAGCAACCCTCACACACGTGTACCTTCATTTGGAGGTGGTGCTGTGACTCACCAGGTCATGGGGTTAATACTGTTTTAAAAGGAATGGTTTTGTAAATTTTGACAAGCTGTTTCTTCTCAGTGGCATTTTTTGGTATACACCTGTATGTCACTAAGAATCTTGATGTTGAAATTTGAGTTGGTTATACTCATGTATAACATTATTTACCCCCCCCCCCCCCTTTCCCCTTAATGGGATGCACCCCCCCTTCTTCACCATTTACATGTGTACTTCCTAGTCTCGGGCCAGAACTGCAAACATTTGCTTCACGTTTGGTGCAGTTTCAAAAGGAATGTTTTATTTGCAGTTTTCCAAAAACCCCATTAAGGGTATTTTGATATGATAATTCATAAACACTATTCTCCATCAAACTTCAAGTGATGTCCAGCAGTACTGGTCTGAAACCGTAACATGCATAAAAGCCACAGATATGTATTAGGCAAAGTTGCAATATGCACCAGTTTGTTTTCGAGACAGTACGTGACAATGCATGTTATGGTTCAAGCGACAGAACATTACAATTCACAAAGAGCAGCCTGGGCTTGGGTGCCATATAATTATAGCTCATGTGATGCCATGAGGCAAGGTGCAGCTACATTCTAGTACGACAGCAAACGGCAACTCTACTCCGCCAAGATCGTGTGCGGATCCCCAGTCTTCCTGAATGTAGTTACCAAACCCCAGGGTAGAAAGAATATCTTTTTCATATACAAATTACTTCAATATTGAAGATATTGGGTCCAGTAATGAGAGCATTTTAGAAGTTTTATATGCATTTTAGGTGAAATCTGCACAAATATGCAGTCAAAGTAAGAAGTTTAACATGGGAGTTCAAACTTAGTTAATCTGTCATTGTGAGGTGCATCGTGAAGGAGTGCTCACTTTGATGTATGGGATCATTCAAGATTGGTAGTTCTAAAGACAAACTTTTGTCCAATAAGTAGGTTGTTGTGATGCTGCATCTGATAGAAAAATGTGTATATTTTCTTTAGTTTTCTTTAGCTAACCATATTCCATCCACATTGGATGTTTCAGGATTAGCAGTTTTGTCACTAAAAAATTCTTCAGTTTAACTGATTTGCCATGGCTAAACTGAACCCATTGTAAATTCTTATAAAACTGCCAATCTTGTTTAGCAAGACTGAAAACCAGAATAGTCATACTAATGATAACGATCAGTAGAGCTGCGTCCACATAGGTCTGGTAGCAAGTCCTTACAGTGTTCATTCAAAATATTTCGTCCAGGTATTATGGGGGGTTACCGGGTTGTCTAATGGGCAATAACGTTTTCCTTTTGTTTGGAGTTGTTATGCTCATATAGTATATTCAATTTACTTTAATATGTTTTTTTTATTATAATAATTATTGCTTAGAACCGAGTTGTCTTCCAATTTATGCGGTAAAAACCTGCCTCCAGATAATTTGAATTTGAGTAAGTACAAGACCATTACTATTCTTGAGAATTAAAGGAAGAATAAACGGTTTTTGCCAGAATTGACTGAGTGGCATTAGTAAGCATCTCGTACAGTACGTCTGGCTTGTAAAGATGATGACCCGGTCCCTAATACCCTGATAGTTTTATAAAGGGCAGTTCAGCTTCTTCCAACCTCTATGCAACAGTAGTCATAGAGATTGTAGATTTTTTAAAGGTTTTTAATTAAGCCCATTTTTTCTCCAGTGCAGCAAATTCAGTCACACTTCAATATCAAATGGCCCCTTGCCAATTACTTCTCTCATGCTTAGTTGTTTTGTGAAAGTGATATCTGTGGGCTTGTGGATATTTATATAGTGTGTATTTCTCTCTGTGGGACAGTTAATCTTTGCTTTAGGTTTTGTGCTCCTCTTAGCTAGGGGAAGAGGATTTCTTTTTATAATTTAATTTATTTGTTAATCTGGGTGTGACCAAAGATTGAGGATGCAAATATGTTACTCTATCACTTAAAAACTGTTTTACAATTTGTTTTATTTTAATTGGATAAAGGCATTAACCAATTAGAATAGCATTTATCTAGCATTAAGGAGAATTCAAGGGTGAAACACAAAATGGCTGATCAACGTAGTTCATTAGACATCACAGACCAGAAACAAAACATGAATTTAATATTTCTCTCGGTGTTTCTGTAGATTGTATAACAAGGTTTACATCAAAGGACAATGGAGTACATACAGTATGCCATTTTTTTATTTTTAGCTTAGATATAAGTGAACAATGTTACAGATTTTTATTATATATTTTTCCTCTTTCATAATTTGGCATTGGCAAGTCTTTAGATGTGGTACTGTATGTATCACTTGAGTAGATGATAGTTTTCCTTGTGAAAGTCAAACACAATTGACAGAATCCCAATATTATTCCCTTACTTACAAAAGGGTTTACTGTATTGTTAATTCATGAGTGAGATCGCCCGATGTAGTTGCATTATAGACTGCTAATGCAATGCCATTTTTCTCTCGTCGCTTATTATTGTAGGAAGGCCCCACCATACCCCTCGTTTTCAATTGCACAGGCACCTGTGAATGCTCATTCATGCATGCATCAACAAAAGATTCACATGCATTCATTCATGAGTGTTCACACATGCAGTAATGTGCACAAACATGTACAGTTTATACATTCACCCAAACACAACAGTACATGCACATTCGCCTACACACAGAAATGTTTACACACACTTCCACACTCACCCATACATGCACACACACTTTCACTCACCCATAAACACACACACACTCACCGTTACACACTTGTTCACACACATACAATGGTACAGTACAGGTATAAGCAAATAGAGTACCTGGTCTTATAATGAAAAACCTCACTCTCATGTACAGTACATACATTGTACTCGTGTACACACACACACACACACACACATTAAAACAGCCTTAAATGCTCAATCATGGTAAGATAAGTCTGTAATTAATTCCTCTCAAGCACAACAAAAATAATTTTGAGAATTGTATCTTGTTTACAGTGTCAGATCATGCATTATGGGGAATAATGTCGTGTTTATTGTGTTGTATTCAAGCAATAACTTAATGGCACCTCACACAAACAGACTGCTTAGTACAGTATCAACAAATCCAGATGTTCTTTGGTAATCTGGCAGTCTCTGATGACCTTGGCTGAGTTTTGGCTAACATATCATAACTTATAATTTTCCTTGGGGTAATATCATTTATTTGCTTTTTCACTTTCTAGTACAGTAGTTAATGATTTTGTGGGGGGGTTATTGTTCGTGTTTATTCATGCTTGTTTTAATGTTGAAAATTTTAAATGGACAAAATTTGGATCTTAATATAGTTGTTGTAATCCATGATTAAATGTTTTGGTGTAGTTGTATGCTTGACTGGCAAATTTTTCTTGGCACTAAAAGGGCACAACTTCCCAGGTAAGTTGTTGTTGCCCTAAAAATGTTTGTTATGTAATACACAAAGGCATATCAGTTATATACTCTTTTGGATTTATACCTAAGATAAAGTTATTTTTAGTCATGTGAATACATTTTATTGTAAAAATTTCAGATTATTGACAAATTGCTGCCATATTTATTATTTCATCCATTTAGATTTAAATTTACAATTTGTAAATGGGCCAGCAAAGACAAAAGTTCATTCTTAGGAGAGGATAAATGCCAAGCATGTGGAGGTGACTCTCACTTGTAGTTTCACTGTTTGGTTTAAGTGGATCAGATTGGGTCATTGTTTTATCACTGGAGTTCAATATCTATACCACCGTTGTGTGCTCATTAAGTTCACTTCCTTGTAATTTATCTCTGAATTTTGAAATTGACGGGGAAGTTTTTATGAACTTTATTTTTGTCAGAAGCTTTAGCAAAGAAGCCAGGTTAATCCTCACAACTAGAAATACGAATCAAAATATGTACTTTACCTCAGAACTGTAGCTAACGTGTAGGTTCTTTTTAGTAATTGCAAAGCGTTTATTTTTATCCTTTAACAGTTCGAGAGAATATCCTTTCATTCCTGCACAATTCTACTGCTGCCAGTAACATACTTCATGTTTTAAGGAATGTATAGTGAATGGTTAATGGTTTAAGGAATATATAGTGAATGGTTATGGTGTTTGGTGAGGGATGTTTTCTGGTGATTTTTACTTGGGGAATGGTCGTGTAAGGTCGTGGTGTATTGTTGACACTAGATGAAGTTTTAAACTCTGGGTTTTACTTAGTGCTGAGATATCTTTGCCATTTTGAAGGAGTTGAAGCTTTTTAGTAGTTGGTTACCTGTTACTAATTCTTCTTCCTTAACCTGTTGGGTGCAATGTGTTATTTGATTGGTGTTGATAAACAATCTTACTAGTATAATTTTTCTCTTGGTTAAACAGTTTTAATTAAAATATTTTAGTAAAACTGTATATGGTCTTGAGTAGGTGGTGGTTCTGATAAAAAATGGATACACCTTCATATTTTTTTTATTTATTGGATATAACAAAAAGCACTTGTGATATTTGGGCTTTATAAAAAATCTAATTTGTTAAAATCCATTCCGAATCATTAAACTTGATATACCAGTGCTCGTACAAAAATATCTACCTGTAACAAAATACATTCATACTTAAAATGACCACAAGAACACTTAACATAATGTATACTTATAATTTTGTCCTACTATGGTAATATTTGAAGCAGGTGACATGGTTCCACTCCCCTCCCTTCCACAAGTCACTATTAATTATAATAAATCCCTTCTAGCTTTTTTATTACATGTTTACTGTCTTAATCATTCATACTTCACCAATTATTCAACCTGATGATCACTATAAATTAACCTTTTTATTTGTTGCTAAGAACTGTTGCAAAATGAAGTTACATGTCGCACCACTCATCAAAAATGTGGCAAAATGAATGTGTTAAACTTATGAATTTCTTTTTTATGAATACCAAGAGTCACACCATTGCAAAAGTTTTCATATTTTGCAGTATGAATACAAAATTTTACAGGAGTGGTGCTCAGCTTGTATGCTGGCCCCTGTTGCTAGCAGCAAAGATAGAATTGTCTATAGATTGTCATTATTATCTTGCCTAATCATTGGCCAGCAAACATGATCACTGGGAGAGACCCTCAGCTGATGATAACCTCAAATACTTTATGAATGGAATGCCCAGAATGCTCTTGGCCAATTTCTTACATGTGACCATAACAAAGGATAGTAGAATTAGCTGTCTGGGTGAATGATCATGGTCTGAGGAGAAGTTATCCGGGCAGCCCATCGCACCCACTAGGTTAAAATTGAGATATTCGTCTTTAATTTTAATGTTTTTTATTTTAATTTTAATAATTTTTAATATCTTTTTGGTGGAGACGAACACCAATTGCGTGGACATAATTAGCTGCGTTTGACTTGAATGATTGATATTGGTTGGTTTTCAGATGATGGGTATACAGTATGTGTGGTGTTTTGTAGTTATGTGGAGGGGCACAGATGGAGGTGGGAACAATCAGCTTATTGACCACTTTCCACCTCCACCTAGTAGTGCCTTGACCCACATATTCTTACAGCTGGTGTGCCAGATGCTTGTTCCTTCTTCATGTGTTGAAAGATGTATAAGTAAGAGAACTTGGCTTTTATATTAGTTTATGAAAGTTGCCAGATTGTTTTGCTAGTTAATTTTTATTTGTAAATTCCATTTTGTTGATTTTAGTTGTGAGGCAGATGATAGGCTTATGTCAATTAGCTAATGTGGCCATATGAATAGCTTTACATTAATGAGTATTACTGGTAAAGTTACAGTGCTTGACCCTTTCTGATTCTATTATAACATTCCCACAGGACTGGTGAGACATGTATTGCATAATTTATTTATAAACTGCTCATACATTGTACTTTTCTTACGTGTGGTGATAAATGAGCAACTACGTAGGGACAGGCTGTGGTATCCATCAGTGACTTGTGATGGTGCTAGCATACCTTTACAATGCATGGTAATCTCATTTAGAAAAATCTCAGAGGAAGAATTCTTCATATATGCCAATAACGGCATCATAGCTTCGCTACTGTGTATGTGAATGGGTAAAACAAATTTTTTTTTTTTAGGAATTCAAACCTAAATTGTGTTTGAACCTGTGAAAAAAAAATGATTGTATGCACAGATTATCCTCGATTGTTGAAAATGGTGTCTTGTATAATCCCTTGGATCAAGCTTTTTGAGTTCTAACAGTTTTATGCTTTTGGATAATATTTTGAGGTAGTAACAACAAAGAATTTAAAATGAAGACTTTATTGTAATATTTCTTAAAATACTAAGGATTGGAACTATTGTAAATTTGAGTTACTAATTGGAATTACGTTAAGTATTATAAATTTCAGTAACCAGGGATTGAAATTTTTTTTCAGCATTTTTTTTTTCTGGAAAAATAAATGTAATTCCTGTAAATCTTTATAGATTTAAGTATTGTACTTCTTAAATCAGAATCTCTTTCATAATCAACAGTATCTGAGGTTGTACTCTTTTCTTGTTGAGAGTCTCACTTGGTCACAACTGTGGTATTATGTTCTGAGACCTACAGTATACAAACTAAGAAAAATTTTGATAACTGGCTTGAGTTAGGCACAAAACTGTAAAATTAATGCAGTTGCAACTGAAGCATTATCAGTCGCAGAACTTAAGTAATGCAGCACCATACAGTCTCTTAAGTCCATGGCTATAGATGTTCATGAACAACATGTCCTGTGCCCCCACACTCACATATCCTGCCACTATTGTACCATATCGCAGTCACATGATATCATTTAGAATAGTGGAACTACCAGCAACACAAAGCAATATGAGGTTTTGAGGCCATGGCCTAGTCATAACCTAAAATCACACTGAACATTTAACAGTCAACAAAGTAATATTTTTATGTATATTCCATTTCTAAAAATAGCTTTAATTTTTTCAGTTTGTAAGTTATTCAGTATTTAGTAACTGATACAAAGGCTATGGTTATATTATGTGCCAAAAAGCACGTGGTATCTCCACATCCACTGTTTGCTTAACGTAAGAACAACTTAATTTTGTATTTTAGGCTCTTTCTGCAATGCTGTGAATTTTTCTTATTTATGATATTGTGTATTTGTTTAAAGTAGTTACAATCTTCATGTCATATTCTAAAATCTTGTTGGATTTCAGTCTGGAGTAATAGTGTTACTAAAATTTTCAAATTGGTATTTGGTAATACTAATACTGTTACGTCTTTTACTTTGTACTAGAATGAAAATTTAGAGCTTCCCTTTACACCCAAACCTATTCACACTATAGCTGGTAATCCATTTTGTATAGAAGTGGTTAAGAGTTTCATTCTGGTGTTCCCAAATGCCATTTTCAACTAAATTAACCCAATAGTTTTGCACATGTGCTATGCTTTAAGAGCTATAGTGTATAATTTAGATTTTTTATATACACCTGTACTTTATACTTATATCAGCTGGATGGTAGGATTTGAAAAACGAGTACAATACTTTATTGAATTGCTAATTTATCTAAATTTGTATTAAAGCTCTTCATATGGGAAGGTGAATGTGCACCTGATGATTTACTCCTTAGATCTCACTGTGTATAAGGGGACTAAGTATCCCTACCTGAATATCTTCCTGCAGGCCATATCCCATTAAATGATACTCTTGAAATTTAACCATATCTTGATAAACAACATATATCATTCCAGATAATAAATATCTTTAAATATATATAATGTATATGTATTCTATATATTTCCAAAGTGTTGTAGCATTTTCTCCCCATATTAATTTTATTTGATTGATTACTTGGTAGCATATCATATGGACAAAGTTTCTATAGTCGTTTCTTACATATCATCTGGTTTATATATGAGGTTACAAAACTACCCCACAGCAGTCAAGAAATACTCCTTTTGACTTGAGCATTAAGGTTGGGCACAGGATATGATGGTTTTTGGAGAGGGATATAAATAAATAAAGTTGTTCATTATGTGTGTTTCTGTGCCCTAAAGCTAGGATTATTATGGTAGTTTTCCTCAAAAGAATGGGATGATTATGTAGTGTACTTAGAGTATTACATTTGGGAAACTATAAATCAGAGTCAACAGTTGTATACATGTTGGTGTAGTCATCCACTC
>Homarus_americanus_Ago-2 ENA|GEBG01000224|GEBG01000224.1 TSA: Homarus americanus DS01-Homarus1_Transcript_171 transcribed RNA sequence.
GTCGCGACTCAAGGCTCACGCTAGGACGCAACAGGAGACCCATGTAGGAACTAACCTCAACAACCGTTGGCGTGACAGCTTAGTACTGCTGGTTCTTGTGTTCTACATTGGACTATTACGAGATGTCGAAAGTCATCATGAAGTGGCATCCCTTGGGCGAAGAACCCCATCCTCCGCCTCGGAAAGACTTGGGTACTCTTGGACGTAAAATCCAACTAAAAGCCAACTATTTTGCCGTTAATGTGAAAAATGAAAAAGTTAAGCTGGTGCATTATGATGTCTCAATCAAGAATTTCAAGAAAGAGAATATCCAACTCCCCAAGAGGAAACGCTTGGCAGTTTTTGAGGATCTGAAGAAGACCTATCCCCAAGTTTTCCAAAATTTCCGTGTAGCATTTGACTCAGAAAAGAATGCCTACAGTGTTAATGCCATCCCTCAAACCAAGAAGAAAGGTGGAATTGAATACGAAGTTAACTTTAAGGAGGAAGGTGACAGAACAACGAAGTTCTTCGTAACACTTACAAAGGTGAATGAAGGGTACTTAAAAGACCTTTTTGTAGCTATAAGAAAACCACCTGAGAAGAGAGAAGATGTGCCACAATTCATATTCCAGATGATTGAGGTAATGTTTCAACATAACCCCAGCCTGAGGTATCAGCGAGTTGGTCGCAACTGCTTTTATCCCATGGGAGGAGAGTTTGGTCCTTCATTTGACATTGGTGGTGGCAAGGAAGCTCTGATGGGATTCTTTGGCTCTCTGAGACCTGCTGCTTGGAAAGATGGATGTATTTTACTCAATATTGATGTTGCTCATACAGCTTTTTACAAGGACCAGAGTGTTTTGGAATACATGAAAGAAGCATTGAATTTCCAGCCCCATGATTTTAATTCAACATTAAGACCTGACAAACAACGTAAACTTGCGAAAGAACTCAGGAATATGAGGGTACAAGTAACACACTCACAAAACAAACGAACGTACAAGGTCACAGATGTCGGAGTTTTGGGAGCAGACCGTCAGACCTTTCCACTTGACACTGGTGGTGGTAAAATTAAACAGTGTACAGTGGAAAAGTATTTTTTAGATTGTTATAGGAAGAAACTGACTTATCCACGTCTCAACTGCCTGAAAGTTGGACCAGTTCAAAGGAACATCTACATACCAATTGAATGTTGCAGGATCGCAAAAGGACAGAAGGTACCTAAAAAGCTTAGTGACTCAGAGACGTCACAGTTCATTCGAAATACAGCCAAAATTCCATCAGAGAGACTACATAAAATCCAAGATATTGTTAATCAACAAAATTTGTCAAACGATCCCATGATGAGAGCTTTAGAATTCAACATATCAGACCGGCCAGTGATTTTGGATGGCCGAGTTTTGCCTGCCCCAAAGATTCAGATGAATGAAGAGTTCCTGCCCTACCAGGGTGTGTGGGATGCCCGAAATCGAAATTTCTACTTGAGTGCCAAATTAGGGTGTTGGGCTGTTGTAAATTATGATGCAGGATATGTGAAGAAAGACTTCTTGCTTGAGTTTTTAGGAAGCCTGAGAAGAATGGGACGAGAACGTGGGATGACCATAGAAGAACCAGTGGAAATACGCGAGGTCAGAGACTTCTATGCAGTTAATCCTGAAGTTGATTTTGCCAATATCAAGAAGAAGTTCCCTACAATTGAAATGATTATGGTTGTATTACCAAAATCTAAAGATGTTTATGGTCGAGTAAAGAAAGTTGGTGATCGGGTTTTGGGTGTCATAACACAATGCATTCAAGGATTAAATGTCAGGAAAAATCAAGCACCCACTGTTGGAAATATCCTGCTCAAGATTAATGCCAAGATGGGAGGCACAAATAATGTACTTGGAGTAAATTCTCGTCCTATTGTTTTCAGTAATCCAGTAATGATCATGGGTGCAGATGTTAATCATCCTCAAGCATCTGATATATCAACTCCTTCCCTAGCAGCAGTTGTAGCCACAACTGATAAGTTTGCTTCCAAGTATGCTGTGGAGGTCCGTCATCAGAAACATCGCACTGAGATGATACAGGACCTTAAGGAGATGACAAAGAACCTTCTGATATCATTTTATAAATCTACAAAACGGAAACCAGATAGGATTATCATGTTTCGTGATGGTGTCAGTGAGTCACAGTTCCTAGAAGTATTGTCATATGAACTGAAGGCTATGCGTGCAGCTTGTACGGAGTTGGAGGAAGGCTATACTCCAGCAATGACATTTATTGTTGTTCAGAAAAGACACCATACAAGATTGTTCTGCCAAGACCGTGATGGAGTGGGCAGGTCAAAGAATATTCCCCCAGGAACTACAGTGGATACATTCATTACTCATCCCACAGAGAGAGACTTTTACCTGTGTTCACATCAGGGTATCCAAGGAACAAGCAAACCAACACACTATCACATACTGTGGGATGACAGTGATTTAACAATGAATGATCTGCAAACCCTTACCTATGCCATGTGCCATTTGTACTCTCGTTGCACTCGATCAGTCTCTATTCCCACACCAGCCTATTATGCACACTTAGTTGCATTCAGGGCTAAAGTACATTCTCATGATCTCTGTCACAGTGAGACATCCTCATCGGCATCAAGTGGCGAAGAAGGTCCATCTGATGCTGTTATGGCTGAAGCTACAAGGATGGACAGACAGAAGTTAATTTCCTCAAAACTTTACTATGTGTAATTCCTCAATACTTGTGAAATTCTTGCTTGAAGTTTAAGTGGCCTGCAACATCTGATTCCACATTTTCACAGCTCAAACGATATGAAACTATCATGATTTACACTAAAGAGAAATAATTTGGAGAGAGTGAGGTGCTACTCTATTTTAAATATAATTATATTGATGTATGTGTGAGAGGCTTCTGAATAGGAGAATACAGTACCTGTTGGTTTTCTAAGGACTTTGCATTACTAACATTATGAAATAAGCAAACTGTGATTTGAACTAAAGTTACTTTATGCAATACATGTTGTTATATGATATGTATTCCTAAACATTCTAATGGTATACTTTATGCTTGATCCAGTCAAGATATTGGTTTCTTTCAGCTTGTGCATTTGTAAGTTTGAGAAATGTGGGTTAGTTTCTTCCCATAGACGTTGAAGAAATATATTGTAACTAATGATACTGTATGTAAAGATTTTAAACTACCATATTGTATCCTGCTGTGGTATATATTTTTAATGAATTGTAAAATTTTAACATGGATTAGGGGACTTGTGTACTTGTTTCATTGAGTTTGCAAGTTGAGTCCAAAGGTTCCCAGTAACCCTCCACATGTATGACTGGATTATTTGCCAAATAAATTTAAAAGTCATAATCAGTTTCAGCACAAAGTAAGGCATGGAACCCTTTTGAAACAGAATTGTATTAATGTAGATGAATGTATCGCAAACATTTTAGCATCAACTGATCATCCACACATACGAATATACTGTACAAGCCCCAAAATACTTAGAATGTGTCCAAAGAGTTTTGCTTATTTGGTTGGGTCTCTTAAGAAATGTAAATTTTTCAATTAAGTGTTCATGCATCAGTAATGTACAAAGGGTCCCTGACTTACGAATGCCAGCCAATACGAAAGGGGTGAAACTTTAAATTTACAGTATTTTATTTCCCTGATGACTTAGTTTTTTACTTACATTTACTGTAATTTGTCATTCTACTTCTTCTTTTGTTTTAAGTTAAGTGATTTTAGATGTATTTAAGGACTTAGGAAATAATATAGTGGGGGTTTAAACATTGTTCTGTAAGCACGGTATGCACATAGCACATGTTCCGACTTACGTACAAATCCGACATAAGAACATCCTCGGGAACGGAATCCATTTGTAACCCGGGGACCTCCTGTACTAGATATGATCAGTTGGTTGATTTTTGTAGTTATAGTACTTTTGTCTGATGGCAACTAGACACCATACCATCTGGTAATTATGGCTAACCCATGCAAGTGTGGGAGATGGCCATAAAGTGGTGGGGGTGATGATAATTTGTGTTTGATTTGCTCTATATACCTATACGTATATGTTTTTCTATAAAAGGTTATTAGTTATGTTGAAGGGGTTAACTCTTCGTGATCTATTTAGAAAAGGTTTAAACTCCATACAGTGGTCCCTCGGTTAACGAGTTACTTTCCATAAGATTCTTAACTTCGGTTAACGAGCAATCCCTCGATTAACGAGTTTCTTACGGGCCGACCTCAACACGTTTTTGCTTGCATTTGGCGGCCCACCAGCTGTAGTATTAGTCTGCCAATACAGTAATCGGTTCTACTGCTTATTTTCCTTACCATTTTAGTAAATATCAAGAAGTTTATACTATTCAATAATTTTAAAAGTTTAATATTAATTTTTTTAGTAATTTTAACAATTATTGAACATAATTGAAGGTAAGGAAACTAGTTTAATGCGCGGCATCCAGCCTCTTAACACAGCAAACAGGCGTTAGTCTCTCTCTTTTCACTGGAGGTAACATCTTGCTTGAGACTCTCTTCAACTAAATGCTTTTTTTCTGTGTTTCCAAGCAAATTATTGGTCATTTTGA
>Homarus_americanus_Piwi-1 ENA|GEBG01062623|GEBG01062623.1 TSA: Homarus americanus DS01-Homarus1_Transcript_55289 transcribed RNA sequence.
TTTCTATATGGCCCGGATTTTCTACAAGCATCCGGCAACATGAAGATTCCATTCTCTTGAATGCTGATGTCTTACACAAATTTCTTCGGACAGAGACTGCATATGAACTCATAGAGCGGTGTAAATACAATATGAAAAAGGAAGTTGACAAACTACTCCTGGGAGCCATTGTAATGACAACTTACAATGATAAAACATACAGAGTAGATGATGTGGACTGGAATCTGACTCCATCATCAAAATTTCCTTACAGGGGAGATGAGATTTCCTACATAGATTATTATCAAAAGAATTACCAAGTTAGGATCAAAGATGTAAAGCAGCCAATGCTCATGTCAAAACCTAAGAAGAGAGATTTAAGAAGAGGTTTAGGAAATATTTACCTTGTGCCAGAATTGTGTGCTCTGACAGGACTGACAGACATCATGAAGTCAGACTTTAATATGATGAAGGATCTAAGTAAGTACATGCGGATGGGTCCTGATAAACGCGTCGAAGCATTGCAGCGTTTCAACCAGGACCTCTCTTCTAATGCTAAGGTGATGCAGGAGATGGAGCATTGGGGTCTGAATCTCTCACCATCCTTGATACGAATTCAAGGACGTATATTGCCAGAAGAACAAATTCTCCAAGATGGCAGAAGTATTTGTTACAACCAACAAACATCAGATTGGTCCAAAGAGCTTCGTAGTCTGAAGTTCAATTTACCTGTTGGACTTGACAATTGGGCAGTTGTTTTCCCACTGAAGTTCGCTACTGATGCACGTGAGTTGTTGTCCAGTGTACAACGTGTTGGAGCACCCATGGGAATGATGATTAAGAATCCAGCTATGTTTGGTTTGCAAGGTGATAGTGTTCATGAGTATATCGGTGTGTTCAATCAATGTGTAGGAAAGCAGCTTGTGTTGATACTTCTATCAAACAACCGTGCTGATCGATATAATGCTGTGAAGCGTCACCTCTCCATTAAAATGGGCATCGCCAGTCAGTGCATTCTAAGCCGGACATTATTAAAGAAACAACGCCTGATGTCTGTTGCAACAAAGGTAGCAATTCAAATAAACTGCAAGCTGGGTGGTGAACCTTGGAATATTGCAATTCCTCTTAAAAATGCTATGGTTATTGGATATGATACTTACCATGATAAAGCTACAAGAGGACAGTCATATGGTGCAGTTGTGTCTTCTACAAATCAGACATGGACACAATACCTATCACAAGTATCATGCCATAGCAGTCAGGAGGAACTTACAAATAATTTTGCTGCAGGTATAAGAAATGCCATCAATCGTTATAAAGTGCAGAATGGCTTCCAACCAAGGATGATTGTGGTGTACCGTGATGGGGTTGGTGAAGG
>Homarus_americanus_Piwi-2 ENA|GEBG01052549|GEBG01052549.1 TSA: Homarus americanus DS01-Homarus1_Transcript_45655 transcribed RNA sequence.
TAATGTTTACATCATTCAGGGAAGTTTCTAAGGTGTTTCTTGGGGGAAATTCAAACCTTAAATCCTATAGATGCCTAAAATATCCCTTAATCCCACAAATAACCCCCAAACCCTTAAATAATCCCTAAATAACTCCTTAACCCTTAAACAAACCCAAAAAATAAGCCATAAATCCTTAAAATAACCCCAAATCCTTCACATAACCCTTAAATCCCCACGACAGAACACGATGGTGGTGGGTTACGACGCCTATCACGACAGCGGGAGGCGTGGGGCGTCGTGGGGGGCGGTGGTCGCTTCCTTCAACAAGAACCTGACTCGGTATTACGGCCAGGTGTCACGTCACTCAAACCAGGAGGAACTTACGGCCAACTTCTGTGCTTCTATACAGAATGCCCTCTGTCACTATGCTGAAGTAAATGGACGATTGCCAGAACGAGTGTTGGTTTATCGGGATGGCGTAGGTGAGGGCCAACTGCAGTATGTGAAGGATATTGAAATAGCTGCCATTAAGGCGTGTTTTGAAGCCAACAACTACTCGCCCAGGTTCAGCTTCTTGGTCGTGAGTAAGAGAATCAACACACGTCTCTTTGCTCAGGGCGTTAACACAGGCACCCCCATCAACCCCCCTCCTGGTACTGTCTGCGATGACGTCATTACCCTACCAGAAAGGTACGACTTCTACCTAGTGAGTCAGAGGGTAATACAAGGGACAGTGACTCCCACCTCATACAATATCATAGAAGATCTCAATTCTAATCTCGATGCTGACAGACACCAACGCCTGGCCTACAAGTTGACTTATTTATACTACAACTGGATGGGACCTGTGAGGGTACCAGCCCCTTGCCTGTACGCCCACAAGCTGGCCTACATCACCGGGCAGGCCATCCACGACGTTCCTCACCGGAATCTCAGTGATAAGCTGTGGTACTTGTGAGAACTGACCACCACAACTGTCCCAGAGCCTGTTGGAGCCTTATATATGTGACAACTGACCACCACAACTGTCCCAGAGCCTGTTGGAGCCTTATATATGTGACAACTGACCACCACAACTGTCCCAGAG
>Hyas_araneus_Ago-1 ENA|HACH01013553|HACH01013553.1 TSA: Hyas araneus, contig c17478_g1_i2
GGCATCAACTCCATTCTAGTCCCGGGCATCAGACCCAAGGTGTTCAACGAGCCCGTCATCTTCCTGGGTGCTGACGTGACTCACCCCCCGGCGGGTGATAACAAGAAACCGTCCATTGCCGCCGTGGTGGGGTCCATGGACGCCCACCCGTCGCGCTACGCTGCAACTGTCCGGGTGCAGCAACACAGACAGAATGGATCAACAGCTCAAGGCCAAAGTGCCAGTGACGGCTCGCGACCCAGACAACTGACGTTCGCAAGGACAGCGCATGATGAGGTGATTCAGGAGCTGTCCTCCATGGTGAAGGAGCTGCTCATACAGTTCTACAAGTCCACAAGGTTCAAGCCCAACCGCATCATTCTGTACCGTGACGGCGTTAGTGAGGGACAGTTCCAGACGGTGCTGCAGCACGAGCTAACGGCCATGCGGGAGGCGTGCATCAAGCTGGAGGCGGACTACAAGCCGGGCATCACCTACATCGCCGTGCAGAAGCGGCACCACACCAGGTTGTTCTGTTCAGACAAGAAGGAGCAGAGTGGCAAAAGTGGCAACATTCCTGCAGGAACCACAGTGGACGTTGGCATTACACACCCAACGGAGTTTGACTTCTACCTGTGTTCCCACCAGGGTATTCAGGGCACCAGCCGACCCAGCCACTACCATGTGTTGTGGGATGA
>Hyas_araneus_Ago-2a ENA|HACH01004432|HACH01004432.1 TSA: Hyas araneus, contig c5679_g1_i1
AACATCGACCTGGTTCATTATCATGTTGACTTCAAGGATAGTAACATGCAAATTTTATCACTCCCCAAGAAGAAGCGCATGTGCATATTTCGAGAAATGCAAAAGTCCTACCCAAAGGTATTCAAAAGGATGGTGATAGGATTTGACTCGGAGAGAAATGCGTATGGGGCTACTTTTGTTTCTCAAAAAGAGAAAATAAACTCTGAGGCGTTTGAGGTAAACGTTGATCTGGAAGGCGAGCAGACCAAGAAGTATCATGTGTGCATGAAAGCAGTCCACAGAGAAAACTTAAGTACACTGACTAAGGCCCTGAATGCCCCACACTCAGAAAGGAGTGTGCCTCAGAACATAATACAGATGCTGGATGTGCTGTTCCAACACAACCTCTCTATTCGCTATGAGAAAATTGGCAGCAGTAACTTCTTCTCATCATGTGAAGAATTTGGGAGAGCTTTTGACATTGGGGGAAGTAAAGAAGGCTTGGTGGGATTCTTTGGATCTCTCAGACCTGTTGGATGGAAAGAAAATACTCTACTCCTGAACATAGACATTGCACATGCTGCCTTTTATAAAGAGGACGATCTCATACAATTCATGGTACAAAACATCAATCTTCGTGAATCAGAGCTTTATGGACCACTTCATCCTAAAAAGAAGAAAAGGCTTCTGCAGGAACTGAAGAATTTAAGGGTCCAAGTTACTCATACTTCAATACCAAGAACCTACAAAGTCCTAGAAGTTGGGGAGCTTGGAGCAGACCGTCAAACTTTCCCTCAGGAGACAGCCCAAGGCACCACAAGGTTATGCACAGTGCAGGAATATTTCCTTTCCCAATACAAGAAAAGACTACAGTACCCAAGCCTCAATGTGCTGCGAGTTGGCCCACCAACTAGAAATATTTACATACCAATGGAGTGTTGTAAGATTGCCCGAGGACAGAAAGTATCGAAGAAATTGACTGACAGAGAAACATCAAGCTTTATTAGAGGAACAGCCAAGAAGCCCTATGAAAGACTGAAGCACATCAACAGTGTAGTGAATGAGCCAGAGTTTGCAAAGGATCCAATCATGAAGGCTCTGGAGTTTTCATTAGCAGATAAGCCTGTTCAAGTTCAAGGCCATGTATTGTCACCTCCAAACCTGCTCATGAATGAGGAGTTTCCACCAGTGAAGGGCGTGTGGGATGTCAGGGACAAGGCCTTCTTTGTGGGAGCCAATCTCAGTTGCTGGGCTGTTGCCAACTATGACAGTAATGTCACAGATGAACACTTACATAACTTTCTTCAGTGCTTGAAGAGCGTTGGGCAAGAGCGTGGCATGATTATAGAAGATCCCAAGCTGTATACGATCAGAAATCCTGCACCAGAAAAGGACATTCCCAATATCAAGATAAGAGTACCTCGGATTCAGATGATAATGATTGTATTGCCAAAGTATGGAGACTATTATGCTCAGATAAAGAAGGTTGGAGACCGAGATGTGGGTCTGATGACGCAGTGTGTCAGAGGAATCAACGTTCTGAACTATGGACCAGTAATTGTGAGCAACCTTCTGCTCAAAATAAATGTCAAGATTGGAGGCACTAATAATGTCCTGGGAAGCTCTCCACAGCTCTTGGTGTTCAAGTCCCCTGTCATGATCATGGGTGCTGATGTCAACCATCCATCAACATTTGACAAGAGCACCACTCCCTCCCTAGCAGCTGTTGTGGCGTCCGTCGACCGCCATGCCTCAAAATATGCTGTGGAAGTTCGCCATCAGAAACATCGAACGGAAGTTATTGTGGATCTGAAAGAAATGACAAAAAATCTCCTTATTGCCTTTTATCGAAAAACAAAAATGAAGCCACAAAGGATTATAATGTACCGTGACGGAGTAAGCGAGTCCCAGTTTTCGGATATCTTGTGTTCCGAGCTGCGAGCCATGAGGAATGCCTGCACAGAG
>Hyas_araneus_Ago-2b ENA|HACH01030223|HACH01030223.1 TSA: Hyas araneus, contig c29647_g2_i1
CAACGCAGAGTACGCGGGAGACGCGCCGCACCGAGGCTGACTGAGCATCCGCCGCCCCACGTCCGACACCATTTCTGACTTTCTGCCCTGAACTACCGACGCCATGCCGTGGAATGAACTTGGGCCCAATCCTCACCCACCAACGCGGAAGCCCGGTGACTATGGCAAAGGAAAGAGATCTATTGACCTCACTACCAACTTCTTTGAGGTCACCGTGAGGAACCCCAACATATCCATAGTTCACTACGATGTGGACATTAAACTACCGGAAAATATGCCAGTCACATTGCCAAAGAAAAAGCGCATGGAAATATTTCAAGAAATGAGGAAGACATATGGGAAGGTCTTTGGGAAACAAGTAATAGGATTTGACTCCGAGAAGAATGCCTACTCCCTGACACCACTCTTCCAGGAAGGCAACGTCAGCTCTGGAAAGAGGTTTGAGGTTGATTTGCCAGATGGAGGAAGGCACCAGAAATTTGTTGTGACAATGAAATCAGTCAACTGTGAGAACCTGTCAGCACTGATGAAAGCATTGAAGGCTAAGACATCAGACAGGGGAATACCACAAACCATTTTACAGATGCTGGAAGTGATATTCCAACACAACCTCACTGTACGTTATGAGAGGATTGGTCGTGACAAGCTGTTCTCAACGGAAAAGGCTTTTGGGAACCCATTTGACATTGGTGGGGGTAAAGAGGCCTTGGTTGGGTTTTTTTGCTCCCTAAGACCTGTTGGCTGGAAGGATAACACAATGCTTCTGAATGTTGATGTGGTGAATGCTGCCTTCTACAAAGAACAGAATGTCATTGAGTTCATCAAAGAGCTGTTTGACTTCCGGGATCAGGACCTTAATTACCCACTAAATGCCAATCAAAAACGAAAGATCACCAATAATTTGAAGAAACTTAAGATTCAAGTTCTTCATACTGAGATACCTCGAACCTACAAAGTGCTGGGCATGGGAGAATACGGGGCCAACCGTCAGACTTTCTCTCGGGAGGCTGCTCCTGGCAAGACTGTCACCTCTACAGTAATGGACTACTTCCGCACTAAGTACCAGGTGAATCTGAAGTACCCAAACCTCAACTGCCTGCAAGTTGGCCCACCTAACCGAAATATCTACATACCTGTTGAGTGTTGCAAGATTGCCAAGGGACAGAAGGTGCTGGGAAAACTCAGTGATAGAGAGACGGCACAATTCATCCGCAGCACCGCCAAGCCACCCGCCCAGAGGCTGGACAACATCAAGCGAATGGTCAGCCAACAAAGATTCTCACAAGATCAGAATGTACAAGGTCTGGAGTTTTCCATATCAGATAGGCCCATGGCTGTCAAGGGACATATTCTGCAACCCCCACAACTACTTATGAACAAGGAGTTCCCACCAGAGAGAGGCGTGTGGGACATCAGAGACAAGTCTTTCTACAAAGGGGGTGAACTGACTTGCTGGGCTCTTCTCAATTATAACGTTGGCTTCATCAGAGATCCTGAACTAAGGGAGTTCATAGGAAGCTTGAAGAAGATGGGCAAGGAGCGTGGCATGACCATGAGTGATCCATCTCTTGTGTTCAATGGCCGCAATCCTGAACCAGAGAGAGACCTTCCAAATGTCAAGAAGAAATTCCCCAATGTTCAGCTGATCATGGTTGTTCTACCAAGAGATGGAGACTACTATGCACGTGTGAAGAAAGTAGGCGACCGTGAAATAGGCGTGCTGACCCAGTGTGTACAAGGGCAAAATGTGAAAAAAAATGGAGCCCCTGTTGTGGGTAACCTTCTGCTGAAGATCAATGCCAAAATTGGAGGCATCAATAATATTCTTGGAAAACATCAACACCTTCTGGTGTTCAACAGTCCCGTCATGATCATGGGCGCCGATGTCAATCATCCTCCGGCTCACGATAAAGCCACACCTTCCCTGGCAGCCGTTGTGGCCTCCATTGACCGCCATGCATCAAATTATGCTGTAGAAGTTCGTCATCAGAAGCACCGAACTGAAATGATTCAAGATATTCAAGAAATGACAAAGAATCTACTTAAGGCATTTTTCCGAAAAACCAAGAGGAAGCCCGAGAGAATCGTAATGTTCCGTGATGGAGTGAGTGAGTCTCAGTTCCTGGAAGTCCTGTCCTATGAACTCAAGGCCATGAGGAATGCCTGCACAGAGCTGCAGGCCGACTATAAGCCATCCATGACCTTTATTGTTGTTCAGAAGAGACATCACACAAGATTGTTCTGCAGTGAACGTGAAGGGGTGGGCAAGTGTGGCAATGTTCCCCCGGGGACAACAGTGGACCACACCATCACTCACCCGACTCAGAGGGACTTCTACCTGTGCTCTCATCAGGGAATCATCGGTACCAGCCGGCCCACCCACTACCATGTGTTGTGGGATGACAGTGACCTGCCAATGGAGCTGCTGCAGAACCTGACCTATGCCATGTGTCACCTGTACTCACGGTGCACACGTTCAGTGTCCATCCCCACCCCGGCCTACTATGCCCACTTGGTGGCCTTCAGGGCTAAGCTTCATATTCGTGACCTCTGTCCAAGCGAAACATCGTCCATGTCATCGGGTGACGAGGCTCACCTACCTGATGCAGTGCTGACGGGAGCCACTAAGATAGCCTTAGATGACACGATAGCGACCCAGCTTTATTACGTGTAAACTATACACACGTGCACACACACATGTGCATCTCAATATTGATTGTGTAAACCAAACACACACACACACACACA
>Litopenaeus_vannamei_Ago-1 comp21730_c0_seq1 len=6785 path=[1:0-295 297:296-6784]
TAGAACGCCATTTTCCAGTGCTGAGAATTTAATCCATTTCCTCCTTCAATTAGCAACTATTGTAGAGTTCATGTACCCTGTTGGGCAGCCACCTGGTCCTCCTGGCCCACCCGGTCCCTCGGGTCCGGGTGGACCCCCAGGACCAGCTGGCCCCCCAGTGCCCCGACCCTTGAACCTACCGCCGGGACCGACGCCGGTCCCTGGCCCCATCACTACCATTGTACCGCAAGCCCCTGGTACGCCAGCTGTTGCAACAGGGACAGGCATGACTGCCCTCCTACCGCCAGAACTACCTACTTTTGTAGCACCAAGAAGACCGAATCTCGGGCGAGAAGGTCGACCTATCACGTTGCGGGCCAATCACTTCCAGATCTCTATGCCAAGAGGTTACATTCACCACTATGATATTAGTATTACCCCTGACAAATGCCCGCGCAAGGTTAATCGGGAAATTATTGAGACGATGGTCCATGCTTTCCCTAGAATTTTTGGCACTCTAAAGCCTGTCTTCGATGGGAGAAGCAATTTATACACCAGAGATCCCCTGCCCATTGGTAATGAAAAAATGGAGCTAGAGGTAACGTTACCAGGGGAAGGACGTGACAGGGTGTTCAAGGTAGCGATGAAATGGTTAGCACAAGTAAATCTATATACGTTAGAAGAAGCATTGGAAGGACGGACAAGAACCATTCCTTATGATGCAATACAGGCACTAGATGTCGTGATGCGTCATTTGCCATCCATGACGTACACCCCAGTGGGCAGGTCCTTCTTCTCCGCTCCAGATGGCTATTATCACCCCTTGGGAGGTGGAAGGGAAGTGTGGTTTGGCTTCCACCAAAGTGTAAGACCTTCACAGTGGAAGATGATGCTAAACATTGACGTGTCAGCTACAGCATTTTACAAGGCCCAGGCAGTAATAGAATTTATGTGTGAAGTGTTAGATATTCGAGAAATAGGTGAGCAGAGGAAACCTCTAACGGATTCCCAGCGTGTCAAGTTCACAAAGGAAATTAAGGGTCTGAAGATTGAGATCACACACTGTGGTGCGATGCGAAGAAAGTACAGGGTGTGCAATGTCACAAGAAGACCAGCACAGATGCAGTCGTTCCCATTGCAGCTAGAGAATGGTCAGACTGTGGAATGTACTGTTGCAAAATATTTCCTTGACAAATACAAAATGAAACTCAGGTTCCCCCATCTACCTTGCCTTCAGGTGGGACAAGAACACAAACACACATACCTTCCTCTGGAAGTATGCAACATAGTACCTGGACAACGATGCATCAAGAAACTAACAGACATGCAGACATCTACCATGATCAAGGCAACAGCTAGATCTGCACCTGATAGGGAGAGAGAGATCAACAATCTGGTCCGAAAGGCAGACTTTAACAATGACCCGTACATGCAAGAATTTGGTCTGACGATCAGTACAGCTATGATGGAGGTCCGAGGTCGCGTACTCCCACCCCCAAAGCTCCAATATGGAGGGCGAACAAAGCAGCAAGCTCTGCCCAACCAGGGGGTGTGGGACATGAGAGGGAAACAGTTCTTCACAGGGGTAGAAATCCGCGTGTGGGCCGTTGCATGCTTCGCCCCACAGCGCACAGTGAGAGAAGATGCGCTGCGCAATTTTACACAGCAACTACAAAAGATTAGTAATGATGCTGGCATGCCCATCATTGGCCAGCCGTGCTTCTGCAAGTATGCCAACGGTCCTGACCAGGTAGAGCCCATGTTCCGTTACCTGAAGAGCACATTCACCGGTCTGCAGCTTGTTTGTGTTGTTCTACCAGGCAAAACTCCTGTCTATGCTGAAGTGAAGCGTGTGGGTGACACTGTCTTGGGAATGGCTACCCAATGTGTCCAGGCCAAGAATGTGAACAAAACCTCACCGCAAACACTGTCCAACCTCTGTCTCAAAATAAACGTGAAGTTGGGAGGCATCAACTCCATTCTTGTTCCAGGCATCAGACCAAAAGTGTTCAATGAGCCTGTGATCTTCCTGGGTGCTGATGTAACTCATCCACCAGCGGGTGATAATAAGAAGCCGTCCATTGCAGCCGTAGTAGGATCTATGGATGCTCATCCATCACGCTATGCTGCAACTGTCCGGGTCCAGCAGCACAGACAGAATGGATCAACAACACAAGGCCAAAGTGCCAGTGACGGCTCGCGACCCAGACAACTGACTTTCGCGAGGACGGCACATGACGAGGTGATCCAGGAACTCTCTTCTATGGTGAAGGAGTTGCTCATCCAGTTCTACAAGTCTACGCGGTTCAAGCCCAACAGGATCATCCTTTATCGGGATGGTGTGAGCGAAGGACAATTCCAGACTGTGCTCCAGCATGAGCTGACTGCCATGAGAGAGGCTTGCATAAAGTTGGAAGCTGACTACAAGCCTGGCATCACGTACATTGCTGTGCAGAAGAGACATCATACAAGATTGTTCTGTTCTGACAAGAAAGAACAGAGTGGCAAGAGTGGTAATATTCCTGCAGGTACAACTGTTGATGTGGGCATCACGCATCCAACTGAGTTTGACTTCTACCTCTGCTCTCATCAGGGCATCCAGGGCACAAGTCGTCCCAGTCACTACCATGTTCTGTGGGATGATAACCACTTTGACAGTGATGAGCTGCAGTGCCTGACCTACCAGTTGTGTCATACCTATGTAAGATGTACACGATCAGTCTCCATACCTGCTCCAGCCTATTATGCTCACCTGGTAGCCTTCAGGGCTCGTTATCATCTCGTCGAAAAGGAGCATGACAGTGGAGAGGGGTCACACCAATCTGGCAACAGTGAGGATCGCACACCATCTGCCATGGCAAGGGCAGTTACAGTGCATGTCGACACAAACAGAGTCATGTACTTCGCTTAACATCTCTCCTTACCTAGTCTGCCTCAAGGTTCACAACATCATCATGCAAGAAGAAGAGTCTGGTCTTAAAAGTGGGCTCATTTGCAGAAGAACTCGTCGATGGATCCTCTTCATTGTGGTTAATTTTAATTGATAGATGACCATTTTAAGCTGACTTTTTTTTTTCTTCTTTTCTTTGACTGGTTTGGAACTTTCACAGATTTTATATTTTGTTTTTATGGTACGATGGATTTTTTTTATTTGATAATGGCCCAAATTAATTGCACATGATAAAATGTGTGTGTAAATATTGACCATAACTAAGGATTTTCTAGCGATTGTGTAGTATCATGAACTTGCACTTAATTACTAGCTTTAAATTTTAAGATTTCCACTTTGAGGTTCACCACCTCTTGATATATTTTGGAAACCAACAATTGAATTGTCTTTATTTCATTTATTTATTTTTTTCACAATAATACTTCTGGGTGAATTCAGTTGATACTTTCACCCTTTGCACGATCTGTGAAATTTACCATTCTCTGTAGAACCATTAAAATGGTCACACGTTGAATGTTTAAGGAAGATGGAATCATGTACCTGCTGAAATGTACCTCATGCCTCCCATAGATGTTGGCTTGTGTACCACATGCGTTTGTTGCATGCTGAGTCAGTGCATGGTAGGTTCATGTCTTTGTGCATGCTCCAAAGCATGGGGATAACTTCTGTGACAGCAGCATTAAGCTTGCATTTTCATTACATCAAGTAATATTGAATTTTTAAGTGTACTGGTGTATTTTGTATGGAATGCACTTGTGTGGTGCACAACTCTTTAACGAGTCATAATTTTGATCACTATTACATGCAGTCTGGTGAGTAGTGATGGGGTTTCAGCAGTGGAGTGCTGATATTTATTGATTCGTGCTCATTCTTTCTTTGCTGTAAAGCATATTATTCTGAATGTAATCAGTATGATTTTTAAAATTTTCCATTTGTTTATTGTGTCAAAAAGTGTACATTTTGAACTCCATGATTACTGACCAGAGAGCATGTAGGTGTTGTATGGATAATGCCGGGAAATCCAAAGCCACAGCGACATGGGGTTTTAATGAATTAAGGTTTAAGGCTCCTGCAGTCATATTTTTTACTGCCATTAATGTTTTTATTTTTATTTGTTTTTTTTTTATTATTATTTTTTAAATGTGTAAAGGGTTTAATAACCCTTGAACTCATGTGTATATAGCTGGAAGGGGCATTGCACTTGCATAAAATTAGTAGGATACTATGTTTATGGAACATTGTCCAATGTTGAAAAATGGTTGGTTATTGTGTTATCAAAGCTGTCATTACTCAGCCATGTACGTATAGATTCAAATATTACCATACAGCGCAAGCGTGAATGTAGAGTCCAAGGCATGCCCCGTCCATATCATAAGCACATGGATTTCCTAGTCTAAGACCGCAACTTTTGAATATCACTGTTTGCCATAGAATGGATGGGAATACTTAGCAATCATCTACAACGGGGTAGTTTTGTTTGGGTGACAGTTTAGGTAGCAAACAAGAAAGAAAAAAAAGGAAGGAGATGAACAAAATTGTATCGCCTGGTATAATCCCGGTGGTGTTCAGAGAAATCGGTCTAGAACTCAGACATGCAGAGTTCTGCAGACTTCGCAGTGGTACTCATCGTAGAATACATACGATTGCTTCCAAGACAAGAATTGTAACCGAGCATGTTTTAGTTCATTTTTTGTGTAACAAATTATCACTTACTTTCAAAAAGAGCAGCCTGGGCTTGGGTGCCATATAATAGTAATTTATAGCTCATGTGATAATAGCATGTGGCAGATGGTGCAGCTACATTCTAGTATGACAACGCTCAGAGGCAACTGCACTACTCCGAGACCCTTCACGGAGCTCCAGTCTTCCCGAATGTAGTTACCAAACCCCAGGGTAGAGATATTTATATTTTGATTTCCCCCTCTCCCTCCTACTGTTACTAACTGCTCTCACTAGAAGAGGTAAAGGGTCCAGCAAAGAAACTCCTTAAGATTAGGCATTTTAGTGGCAATGAATTACACGAAGACCTGCACAAAATTATTTTTTTTATATTTTTTACTTTTTGCAGGGTGGTTAACAATTCTTGCCCATGGATTTTTAGCTTTACTATTACTATTTCTCCATCACAAAAAGATTGCAATAAAATGCTTAGTTCAAGTCATGGTGAATCCCAGGAATTTGATTCCAGTGATAAGGCTTTGGCTTGGTCCAGTTGGCTGTTTTTTCTCTTTTTATTACTATTATTTTTTTTTTTGTATAATTTTTTCTTTGCCATGAAAATAGTCCATTTTTCTACTTGTGTAGTCTTTTTTTCTGTGCAAAGCACAATTTTTTTTACAATTCTTTCCAGAAAGTCTGTCTCTTTGTGTTAATTATAAATATTTGCATTTTGCTACCATGATTTACAGGGGTAAAAATTAGAGGTCCCTCTTTTGTATGGATTTTAAAGCACAAAACGGCCAATTGTGACCTGGGAATGCTTGATCTAACTGTTTTTGTGTATCAGTAGCATCACGTCCACTGAAGATCCAGTAGCGTGTCCTTGCAGTGTTCAATTAACTATTTCGTCCAGGTGTCATGGGTGTTCTCCGGGTTGCCCAATTTGTAATAACCTCTTTATTGTTAAATATCCGCTTAGTGCATTTGTCCAGTGGTGCATTACCGTGTTCATATAGCTATTGCAAGGTTAATTAATTCCATGATTTATTGGCCTAATGTATAAAAGAATTTATAGTGGGATTGCATTGGGTTTTGATGTTGGGATGTAAACCTTGTCATGTGACAATATTTCAAATATTTTTTCTTTTTGTCATAATTTTTTTTTTATGTTTTGCAGTGACAATAATTCTTATTTTGTGACAATTTTACTGCACTGCATTTGTGAGCTGTTAATGGCCTCTCTGAGATGCACCTTGCACCTGCTTCAATGCTATTAGTGTGCATTAGTTGAGCATTTAGAATGGGCAACCCAGACCCTGATGCCCTGATAATTTAGAAGGTGAGTTCAATTTCTTCCAGGCTCTATGCAATAGTAGTCATAGAGATTGTAGCACTGTAAAAGAGTCCGTATATACATAACAGTATGCCCATAGTCTGACTTTTGATACACACAAAAAGTCAAGACGTTTGTGAATGACCCCTTGCCAGTTCACTCTCTTCCCTTAATTTAAAAAGAAAAAGAATGTAGTTTTTAGGCAACTGATATCTGTGGGCTTGTGGATGTTTATATGTTGTGCGTTTCTCTCTATGACAGTTGGTCTTCGTGCCGCATTTGGGCACTACTTTTTCACCAAGGGGAAAGTTGGAGTTCTGCAGTTTTTTATTTTATTTCTTAAATGATTTGGATGTAACCAAAGATTGAAATGATGTAGGATGCAGATATACAGTACTTTTTCACAGAATTGTAACACAGTATTTTTCGTTTTTCTATTTGATCTAGGCATTAACAGTAGAATAGCATTTAACTAGATTTAAGGAAAAAAATGTGGGTGAAACACAAATTGTGTGTGATTAATGTAACACAGCTATTGTGGCACTTTTAAAAGAAGACTTTAAGAATCAGTTGAAAATTTGTGGATTGACTTGCTTTCCTTAGATTGCATATTTGATGTTTGAATTGTGGTTATGGAGCATACAAGTCATTGCTTGATTACCTTAATGGAGCCTAGATGTAGCTGATGTAACAGATTTCATTATTTCTTTTTTTCATTTGATATATATATATATACACACTTAGCAGTAGCACGTCTTAATGCGATACCAATTTATTGATTACTGGTAAATGATTCAATTTTGTGATTTCTTTTTTTTTTCTTTTTCTAATTTGACAGCAAAGCTGTTAAAAAGGATAAAAGTA
>Litopenaeus_vannamei_Ago-2a comp37074_c0_seq1 len=2736 path=[118:0-85 2894:86-558 3367:559-560 3369:561-2735]
CGGAAGAGGGTGGTCGGTGACTCATAGCAGGTATAAAAGCACAGGGAGAGGTTGTGGAAGGCGTTGACACTCGCTAGGCCAGCATCAGGCACAATGCCTTGGATATCAGAAGTCCTTCCGGAAAATCCGAAACCACCAACCAGAAGCAAAGATAAGCAAACAGTGGCCGGTACACTTGGGAGAGTCATCAAGTTGAAGGCCAATTACTATCCCATAACTGTCAAGTCATGGGATAAACACTTATTCCATTATGATGTAGTCATTGAGGAACCAAACCGTGGGGAAATGGATATTCCTAAGAAAAAGAAGTTAATGATTTTTGATGGCCTAAAGATGAGATATCCGCAGTTCTTCAAGGAATACAATTTAGCATATGATGGCATGAAGTCTGCAGTTGGCCTTGGAAAAATTCCAGAGCTTAGTGATGGTCGTGCGCATCAGGTCCATATTTCTGGTGATAGTGGCAAGAAGAGTAGATACATTTTGAAGCTGAGAATTGTGAATACTCATAGTCTTAAGGACCTGGAGGTAGCACTCAAGAAGTGCAGCCGTGCAGAATGTGTAGAATTGCCATCTACGATATTTCAGATGTTAGGAATAATGTTCAGACATGGCCCAAGTACTCATTTTTCATGCGTTGGGCAAAATAGTTTTTTCCCCCTGGATGGCGAGCTGGGACCCTCGCATGACATTGGAGGCGGCAAGGAGATTAAACCCGGCTTTTTTGGTTCAATAAGACCCTCTGGGTGGAAACACTGTCCCCTTCTTTTGAACCTTGATGTTGCTCATGCTGCGTTTTACAAAGAAGAAAGTGTCCTTGACTTCATGAAAGAAACACTTGATCTCCGTGAATCTGATTTTCATGACACTTTAGAAGACATTGTAAGGCTCAAACTGGAAAAAAACTTGAAAGGAATGAAAGTAAAAGTAACTCATTCCCCTGTAAATCGCACATACAAAATAATTAGGGTAATGAATGCTGGTGCACGTGACCAAGAGTTTGAAATGGAACCAGGAAAATTTATTACTGTAGAGAAATATTTTAAAGATACATATCCTCGTACTAAACTACAGTATCCTTACCTGAATGTGATAAGAGCTGCTCCAGAAACCAGAACAATTTACTTGCCTATTGAATGTTGCAGAATCCAGAAAGGACAGAGGGTCACAAAATCTTTGAACGACACTGAAAAGAGTCAGTTTATACGTAGTGCTGCCAAATTTCCTTTTGAGAGGCTACGTCAGTGCAGCATAATTAACCGGAAGAATAATTTCTCAAATGATCCTTTGATGAGACAACTCGAGTTTACTGTGTCAGATAGGCCAGTTGAAATGAATGGTCGAGTTTTACCGGCCCCAAATCTGAAGATGAAAGATGCAACTGTACTCCCCGAGAAAGGAGTTTGGGAAGCATGGAACAGGGAGTTCTTCAAAGGAGCTGCTATAGAAACCTGGGCTGTTATAAATTATGATAAATTTACAGCCCAAAAGGATGTGTGGGCCTTTCTGAATAGTCTTCTGAAGATGGCAAAAGAGAGAGGAATGATTATGAATGAACCTGTGAAGATCATGGATGGAAATGCACCAGAAAAGGATTTTGCCAAGATTATGAAAGATTTTAAAGGAATACAGATGATTCTAGTGAATTTACCATCCAAGAAGGGAGACAAATATGGTCGTGTTAAGAAGATGGGTGACCGTGAATTTAGTGTTGTGACACAGTGCATTTTGTCAAAGACCTTAAAGAACCCAAAGCCAGCAACAGTAAACAATGTGCTTTTGAAAATCAATGGTAAAATGGGTGGAGTGAACAATACGCTTGGAAGAGAAAGCAGTACTTTTATACTCACCAGTCCAGTCATGATAATGGGAGCTGATGTCAACCACCCACCAGCTGATGACCGGAAAGGCACCCCCTCTTTAGCTGCGGTCGTAGGATCAATGGATTACTTTGCCTCCAATTACGCAGCACAAGTGAGGCAACAGATTTCCTGCAAAGAAATAATACAAGATCTCAAGGAGATGACAAGGAATCTTCTTATTGCATTCTTTAGAAAAACTGGAAAGAAGCCCGAAAGACTCATAATGTTTCGTGATGGTGTGAGTGAGTCGCAATTTTACACAGTACTGGGATATGAGCTTAAGGCAATGCGCGAAGCCTGCAAATCACTACAACAGGACTATAAACCTGGAATGACTTTCATTGTCGTACAGAAAAGACATCATACCAGATTGTTTTGTGATGATAAAGATGGAATTGGCAGATCCAAAAATGTTCCACCAGGCACCATTGTTGACCAAATCATCACTCACCCTAGTGAAATTGACTTTTACTTGTGTTCCCATCAGGGAATCTTGGGAACAAGCAAACCTACACATTATCGTGTCTTATGGGATGATAATGATATGACGATGGATCAACTGCAGTCAATGTCGTATGCCATGTGTCACACTTATTCCCGCTGTACAAGATCAGTGTCAATCCCTGCACCGGCATACTATGCTCATTTAGCAGCATACAGGGCAAAGGTTCACGGCGGGGCATACGAGCAAAGGGAAGAAGGGAAAGCAGGTTCTGCGGCAGATATCTCGAAAGCCGTTCAGATGGACCAGAATTTTGCAATTCATAATAAAATGTACTTCTTGTAGCAAGAATTTGCAAGCCTGACCAGATCCAGATAGTGTCTCTGAACTTTGCTGTTCATAATGAAATGCACTTCTTGTAGCAAGATTTTG
>Litopenaeus_vannamei_Ago-2b comp820017_c0_seq1 len=1938 path=[1916:0-1937]
CATCGTTCTACAAAGAGCAACCTGTCATCGATTTTCTGATGGAGACACTTCGCCTGCAGGCCCAGGACCTCAACCAAACCCTGAAACCCTATCACAAAAAGTCACTCAGAAAAGAGCTGAAGAACTTAAAGGTCCAGGTGACCCATTCCCTTGTACCAAGAACATACAGAGTGAGAGACATTGGAGAACTTGGTGCAGATCGCCAGACATTTATGCTAACAAACCCAGAAACCAACAGGGAAGAAAAATGTACTGTTATGAATTATTTCTCAATGCGCTACCAGATGCGTCTGAGGTTCCCAAAGCTGAACTGTCTGATGGTGGGACCACAAAATAGAAATGTGTATGTTCCCATGGAGGTCTGCAAGATAGTGAAAGGGCAGAAAGTGCAGAAGAAGCTTAATGAACAAGAGACAGCCAATCTAATTCGTGCAGCAGCAAAACCGCCACGTGACAGGCTCAATACCATCCGAAACATCGTCCAAACTACCAACTTTTCTCAAGATCCTCTGATTAAGGCATTAGAATTTTCTATTTCAGATCAACCTATCAGCTTTGAGGGACGAGTACTTAATGCTCCAGCAGTTCTTTTGAACAGAGAACAGAAGCCCAAACTAGGTGTTTGGGACATCCGGGATCATGCCTTTTACAATGGAGGAGAGCTCAAGTCATGGGCAGTTCTCAACTATGACCCAAGAATGATATATGATCGCATATTAAATGAGTTTTTGTTCAGCCTCCACAAAATGGGGAAAGAAAGAGGGATGGTCATTGAGAAGCCTGCAGTAATTAGGAGCATTACACGTCCTTCACCAGAAGTTGACATTTTGGAAGTGAAGAAAAGGGTCCCCGATGTGCAGTTGATATTCATTGTACTCCCAAGAGATGGGGAGCTTTATGCTCGTGTGAAGAAAACAGGTGACAGAGAGGTAGGCGTTGTAACCCAGTGCATTAAGAATCAGAATGTGTCCAAGTGTGCTCCTGCCACAATCGGGAATCTTCTACTCAAGATCAATGCAAAGATCGGTGGAACAAACAATGTCTTGGGGCAGAGATCAAGGCCTGTTGTTTTCGGTAGGCCAGTGATGATTATGGGTGCAGATGTGAATCACCCTCCCTCTGGTGATGCTATGACTCCTTCTGTAGCTGCAGTTGTTGGCTCAATAAATTCCTTTGCATCGCAGTATGCTGTTGAAGTGCGCCATCAGAAACACCGCACAGAGATAATTCAAGATTTAAAAGAGATGACAAAGAACCTCCTCAAAACATTTTACGCAACTACGAGATTCAAGCCTGAGCGGATTGTGATGTATCGCGATGGTGTCAGTGATTCACAGTTTCTGGAGGTGTTAGTGTCTGAGTTGAAGGCTATGAGAGGTGCATGCAGTGAATTGGATAAAGATTACCAGCCAGCCATCACTTTCCTGGTAGTCCAAAAGAGACATCACACAAGGCTCTTCTGTCAAGACAGGGAAGGCGTCGGCAGGTGCAAGAACATTCCTCCTGGAACCACAGTAGACACAACAATCACACATCCTAGTGAACGCAACTTTTACTTGTGTTCTCACCAGGGGATTCAAGGTACAAGTAGGCCCACACATTACCATGTCCTATGGGATGACAGTGATCTAACCATGGACGTGCTTGAAGAACTTACATATGCTATGTGCCACTTATACTCACGCTGCACTAGATCTGTCTCCATCCCCACGCCAGCTTACTATGCACACCTGGCTGCTTACAGGGGAAAGGTGCACATCCAGGAGCTATGCTGTAGTGAGACATCCTCACAGGCTTCAGGTGCTGCGAGTGGTCCATCTGATGCCGTCCTTTCCAAGGCAGTGAAAGTTGAAAGAGGCCATGGAATTCAATCTAAACTTTACTATGTTTGATTTGCAAAAAAATAGACATGTTTTTGTCTGTGTCTAATGATCTGGG
>Litopenaeus_vannamei_Piwi-1 comp26512_c0_seq1 len=3436 path=[47:0-1709 1757:1710-3435]
CGGAGGAAAAAGATCTTATCCAAGTCTAGAACACTGAAGGACAACAGAGTGACAGTCACGTAAACAGTATAATGGAAGGGGACCCAACTTCACCACAGCCTCCCATGGGCAGAGGGGGACGGGGGGCAGCAATCTTGCGGGCGCTCCAGTCCTCATCTCGGCAGCCGGGAACAGCTGGCTCCAGTCTGCCTGGACAGCAACCAGCTTTGCCTCCACCTATCATGACTGGAAGCGCAGGAGTCCAGTCCCCAGAGAGTGCAGGAGCCTCAGCCCTATCTTCCCCTAGGAGTCCCAGCACCTCCAGCATTGGGTCATCAGGGAGCAGCCGTGGGGCCCTCTTGTACCACCTGATCAAGCAGAGGAGTGGCCACAAAGCTGACTCACTTCAGTCCACCTTCTTGGATGGTTCTTCTGTGGCGCCAGAGAAGGCAAAGGGACGTGGCCGTGCTGAGATCCTGCAGGCACTCAAGGTTGGCTCGCTGACATCCCTCCCAGGAGCCAAACCTCTGAGAGCTGACATGCAAGACTCCAGCTCACAATCCTCGTCTGTCACAGAAAGCATGCAGCAACTGAACATTTCTGAGGCCCAAGAACGTGAGGCTGTTGTGAACAGAGGGACAAGTGGATCGAAGTTCTCTGCTACGTCAAGCTGGATTCGACTCTCAGTGAACCCTGAAAAGGCAGTGTTTGAGTATGAAGTAAAATTTGAACCTCAGGTTGATGCCCGGAATCTGCGCTTTCACCTTCTTGGCACTCAGAGAGAAAAGCTGGGATCTGTGAAGAGCTTTGATGGTGTAATGCTCTGGCTTCCAGCACACTTACCTAGTGAGATCACCCTTTTCCACGTCCCGCATCCCATCACCAAAGAAACCATTACCATGAAGGTGATATTCAAGAAGCGGACCTCCATGGACAAGTGCGTCCAGCTTTACAATGTTCTGTTTGGCCGCATCATGAGGATCCTGAAGATGGCCAAAGTGGGCCAGAATTATTACGCTCCCAGTGGATCTGTCCTTGTTCCGCAGCACAAGTTAGAGATCTGGCCTGGGTATGTGACTGCTGCGCATTATAGAGAAGGTGGCGTTATGCTGTGTGTTGATGTCTCGCATAGGGTCCTGCGCACACAAACCTGTTATGAGATCATGTCTGAAATATTCAACAATCGCCGAGGCCAGTTCAAGGATCATGTGATTAAGGCTCTGGTGGGAAGTATCGTCCTCACGCGCTACAACAACAAAACATACCGCATCGATGATATCCTCTTCGACAAGAATCCAAAGTCAACCTTCACCAACTCCAAGGAGGAAGAGGTGTGTTACATGGACTATTATAAGAATGCATATAACATCACCATCAAGGACCCACAGCAACCTCTTCTGCTCCACAGAGTGCGAAAGAAGGAATTGAAAGACCAGGTTCCTCAGAAGCTTGGCAGGTATTGGCTGATTGGGGCTTAGCTCTCGATGACGACACTTTCACAATGGAAGGGCGAATTCTATCCCCTGAGACGATCCACTTTGGCACGAGGGAAGTCCCTGGGACGGAGAATGCAGACTGGGGGCGGGAGTCGGCCAGAGAAAAAGTGATCGTTCCAATCGACCTACGGCCACAGTGCTGGCAGATCTTCTTCTCAGCGAGGGATGAGCCACGTGCCCTCAAGTTCTCAGAGATGATCCGTCAAGTCACATGCTCCATGGGCATTCAGGTGGGCCCCCCCCAGATGATTCGCCTCCCAGATGACAGGATCGAGAGTTACGTCAATGGGATCAAGCAACATTTCCATGATAGGTTACAGTTGGCAATCATCATCTTCCCAGCCCAGCGTGAGGATCGATATTCTGCTGTGAAGCGCCTAGCCTGTGTGGACCTGGGCTTGCCCACACAGTGCATCAACTCTCGCACCATCAGCCAGGAGAACAAATTACGTTCTGTCACACAGAAGATTGCACTACAGATCAATTGCAAGCTAGGTGGGGAGCTGTGGGCTCTCAAGATTCCGATGACGGGACTTATGGTGTGTGGTGTAGATGTGTACCATGACCCCGTCCGGCGTGGGGCCTCTGTGGTGGGCTTTGTGGCATCGACCAACCAGACGCTGACCCGGTGGTTCTCACATGTCAGCTTCCAGCATCCTGGCGATGAGATCGTCCATGGCCTCAAGATCTCACTCTTGGAGGCCCTCAGGCATTACCACAGGCAACACCACTCCCTCCCTCGCACCATTATCATCTACCGAGACGGTGTGAGCGAGGGCCAGATGCGAGTGGTGGAGGAGCACGAGCTGCCCCAGCTGGCCACTATCTTCCAGCACTTTGATTCCTATGAGCCCAAGTTCTCGTTTGTTGTTGTGCAAAAAAAGATCAGCACTAGGATCTTTGCCTCACTGAATTCTGAGTTGGACAACCCTCCGCCGGGATCCATCATAGACCACAGCATCACACATCGCTATTGGTATGACTTCTTCCTGGTGTCCCAGCATGTACGACAGAGCACAGTGGCACCCACACACTATGTTGTCCTCCGTGATGGGGGGAACCTCAAGGTAGATAATATGCAAAGACTGGCCTACAAACTGACGCATCTCTATTACAACTGGCCCGGAACTGTTAGGGTGCCTGCACCATGCCAGTATGCACACAAGCTGGCTTACCTCATAGGGCAGAATGTGAGAAAGGAACCCTCTGATACACTGTGTGACAAGCTCTTCTTCCTCTGAAGTGGTTTCTTTTATCAGTCGAAAAATAGAGAGTGAAATGGCAGAATAGAATTTCTATACACAAAAAGCATTATTAATACATAATCTTTTTTCTGACTTTTTGTCAACTAAGTGTAACGTGCTTAGGGAATAAGATGAAAACAGTGAGAATTTTCCAAGACAAAGCATCTCTTATTTGGTTCCTTTGGTGGACAACTTACCGTCTGTTACAGACATTTTCCAGAATCTGCAAATTTTGAGTACTGGATCACATTCAGTTTCAATAGTGTATATTGTCTGCAGTTAATACTATAATTCCATGGTGTATATGAATCTCCTCATCTGTTTGCTATGTGAGTGGTATGCAAGCGTGCTATTTAAAATATTTTGGAATTATAATATTAGTTGATCCTTGGTGGAAAAAACTCGGAACTGTTAGTTGTTACTGAATATTATGTGATATATATTGTGATCATGGAATGATGCAGAAGCTGGAGTTTTAAAAGTTATTTTGTTAATTTGATTTTGTTAGTCTATAGAATTAGACTTTGATTTTAGTTAAAAGAAAAGAAAGTTCTTTTTTTGTTAAATTAAGGAAGTGTTTAATTTTATGGTTAAACACCAGTTTCCAAGAAGTTTAGATTTAAGTCATGAAATAGGATTAGGTGTAAAATGCACGTTCATTTATTTAATGAATGGTCATGCAGATTTATGTTTGATTTTTTTTTTTTTTTTTCTATA
>Litopenaeus_vannamei_Piwi-2a comp28293_c0_seq1 len=3090 path=[3109:0-1946 5056:1947-1967 5077:1968-2556 5666:2557-2672 5783:2673-3089]
GAGGAAGAGGAGGAGGAAGAGGGGAAGCGAGGCCACGACCCGATGTCCTGCAGGTGATGAGTCAGACAAAGGAGGAGGTGGTGTGGACGAGACCCCAACACGTCACCAACAAGAAAGGCACCAGCGGCGTCCCCATCATCCTGCGAGCCAACTACTACCAGGTGAACGCCGTGCCGGACTGGGCGCTGTGCCTGTACCGGGTCGACTTCACCCCGGAAGAGGAACGGACGATCGTGAAGAAGGAATTGCTCCGCCAGCACTCGTCCGTTCTCGGGAATTACATCTTCGACGGACACCAGCTGTACGTGGCCAAGCTGCTGCACCAGGATCCACTGGAACTAACATCCAAGCGACCCGACAATGGCAGTCCTTATATGGTCAAAATCCGCTTCATCAAGGAAATACCCGCATCGGATACCCAGTTTCTGCAGATCTTCTCCGTTTTACTCCGGCGTTGCTATGAGTACCTGGGACTGACACAGGTGGGACGCAATTATTACAACAGCCATGAAGAAGTACAGAACCAGAAGTACAGGGTGGCAATTTGGCCCGGTAACGTCTCGAGCATCCGGCAGCACGAGAGCGGGATCCTCATGGTAACTGACGTCATCCACAAGTTCCTCCGTCTGGATACCGTCTACGACATTATGCGAACGATCAGGAACACCCGCCCCGATAGCTTTAGGTACGTGACGGGGAAGCAGCTCCTTGGACTCGTGGTTATGACCCGTTACAACCAGAGGACCTACAGAGTGGACGACATCGCCTGGAATCTGACGGCCATCAGCAAATTCTCGTGTCACGGAGAGGAAATTACCTATCTTGATTACTATGAAAAGACGTACCAAGTCAAGATCAAGGACCCTCACCAGCCCCTCCTTCTCTCCAAACCCCGCAAACGTGACCTCCGCCGCGGCCAAGGCAACATATACCTCATTCCGGAGCTATGCGTGCCCACCGGCCTCTCCGAAGACATGAGGAACGACTATAACCTCATGCGTGACTTCTCCGAGTACACGCGCATGAGTCCGGATAAGCGGGTGGTGGCGCTACGGAGGTTCAACACGCGGCTGTTTGAAAATCAGAAGGTCAAGGCCGAGCTGCAGCAATGGGGTCTCAATTTCTCCCAAGTCCTGACCAATGTGCGTGGGCGTGTCCTTCCTGGCGAGATGGTCATGCAGTCGTCTCACTCCTTCGTGTACCAGAGTTCGGAACCAGACTGGGGCAAGGATATTAAAGACATCCCCGTCAACGTCGCGCAGAACATCTCGAACTGGGTGCTGGTGGTCCCGGCCCGTCTGCGCAAGGAGGCGGAGGAGCTGATGGGGGGACTCAAGAAAATTGGTCGCGCCCTCGGGATCACCTTCAACAACCCGAGCCTCCAGCTCCTGCAGCAGGACACGGGACAGGACTACATCCGCGCCCTCAGAAACTACAGCAGCGTGCAGCTCGTCGTCTGCGTCCTGCCCAACGCCCGCCTCGACCGCTACGCCGCCGTCAAGAAGCACGTGTCCGTCTTCATGGGCACGCCGTCGCAGATGGTCCTCGCCAAGAGCATGCAGAACAAAGCGCGCCAGGTTAGCATCATCCAGAAGATTGTTCTTCAGATTAACTGCAAGCTCGGCGGAGAAATCTGGAACATTCAGATTCCGTTCCAGAACACCATGGTCGTGGGCTACGACACCTACCACGACACCACGAGGAAGGGGGCCTCGTGGGGCGCCGTGGTGGCCTCCTTCAACAAGAACCTGACACGTTACTACGGCCAGGTGCTGCGCCACGCCAACCAGGAGGAGCTCACGGCCAACTTCTGCACGGCGATTCAGAACGCCCTCTGCCACTACGCCGAGGTCAACGGCTGCCTCCCGGAGCGCGTCCTCGTCTACCGCGACGGCGTGGGGGAGGGACAGCTGGGCTACGTCAAGGACACGGAGATCGCGGCCATTAAGGCTTGCTTTACCGCCAACCAGTTCAGCCCGAGGTTCAGCTTCGTGGTGGTGAGCAAGCGCATCAACACCCGTCTCTTCGCCCAAGGTTCGCGAACTGGCAACCCCATCAACCCGCCGCCAGGGACCGTGTGCGATGACGTCATCACGTTGCCAGAAAGGTACGACTTCTACCTCGTGAGCCAGCGCGTGACCCAAGGAACAGTCACCCCAACATCTTACAACATTCTCGAAGACGTCAACTCCAACCTGGATGCTGACAGACACCAGAGATTGGCTTATAAGATGACCTATCTCTATTACAACTGGATGGGCCCTGTGCGAGTGCCTGCGCCTTGCCTCTACGCACACAAACTGGCTTACATCACGGGCCAAGCCATACATGATGTGCCCCACCAAGAACTCTGTGACAAGCTTTGGTATCTGTGAGGCGCCCTTTGACACCTGTTGACCTTGCAGCTGCCACGGATGGTGTGCCGGATTGACACTCGACACCTTGGCACTAATCATTGGCACTCGTGGAGACCGGGTGTTGACAGCTGGTCCATTGGGCGTTTGGCGCTGGTTAAACTCTACGGGGGAAAACCCATGTTTCAATACATATTTTCCCCTTTTTTAATACAGCTAGACGTTGTTTGTATATTGGTTTTGGGGCATTTGTGATAGATAACAGCGTAGTTTGGGCATTTTGGGGGCATTTGTGATAGATAATAGCGTAGTTTAAGCATTTTTTTTTTTAGCAATAATTGATACCCTTGTCATCAGATATTTAATTTACCTTCGTACCCAACATTTATGTTAGCTTTAGAAAGTTTAAGACTGATAACCGTTTTAATTCCTCTGTTTTTTTACCAAACTGTTTTTCTTTGTAATTTTAAGCATTCTGTATTTATTTCTCCTCCTTTTTCTCTTTCTTTCTGTATTATTCTTACTTATTGCTCTTAATGATTTTCTTACAATCTTTGAGTCTTCTGAAAGGACGTAACCGGTTCTGGCTCGAGAAAGGTTAGTAAGATTTGCAAAATGAAAGTTATATTAGTTCGAATTATCGTATTTTATTTTTCTTTATGCAAAGCGATTGTTGCATGTATGCTAATTTTGATGACACATATTTGCGTATACACATATAATTGTGTATGTATGT
>Litopenaeus_vannamei_Piwi-2b comp31648_c0_seq1 len=3583 path=[3584:0-2041 7338:2042-3082 6667:3083-3564 7149:3565-3582]
GCCTCGACAACAGTACCAACCACAGCAGCAGTACCAACCGAGGCAACAGTATCAGCCACGGCAGCAGTATCAGCTGAGACAACAATATCAACCAAGACAACAGTATCAACCAAGGCAGCAATTTCAACAGGAAGTACCAAAGCCGTCAACTGTCAGCCGTGCTTCATACAGAGGAGCAGAGAAGGTGGGGGAAAACAGGCAAGCAAGGCAGCAGCATAGTCAGCAAGATTTGATAGAAGATATCGGTGCAATGACTATAGATTCTCAAGATGCCAATGGAAATGGAAGTTGTCATGATAGTGGCAATGGAAATGAGGCAGAAGGTGCAGTTGGGAATGGCCGACCTGTTGGCAGAGGTGTCATGAGAGGTAGGAGGGAATTAGGACAAATCATCTGGACCAAGCCACAAAGCATTACAGTAAAAAGAGGAACTGTAGGCCAAGTACTCAATGTGATGTCCAATTATTTTATTCTGAATAAAAAACAAGATTGGATGTTATGCCTATATCATGTTGATTTCTGTCCTGAAGAAGATCGCACAGCTGAAAGAAAACGACTTGTTAGACAGCATCGAGAAGCATTAGGGGGAAATTATCTTTTTGATGGTATGCAACTTTACCTTCCTCATAAATTAGGATCTGAGGTTACAGAGCTCTCATCTAAAAGAGAAAATGATGGTTCAGCTTATCAGATCAAAATCAAGTTTATCAAAGAGCTGTCAACTATGGATTCACAAGGCCTGCAAATTATGAATATAAAATTGAGACAGTGGCTTGAACATCTTGGCTTGCAACTCATAGGACGGAACCATTTCAACCCCAAAGCTGCTGCAAGAGATGAAAGATACAAGATCTCCATATGGCCTGGTTATTCTACTAGTGTAAGACAACATGAACAAGCTTTGTTGCTGAATGTAGACGTTGTACACAAGTTCTTGAGAACTGAAACTGCCTATGATATAATGCGAAAATGTGGAAGGAATGTGAAAACTGAAGCCCCAAAATATCTTCTGGGAACTGTAGTTATGACTACATACAATGAAAAAACCTACAGAGTTGATGACATTGATTGGGACTGCAATCCATCTTCATGTTTTCCTTATAAGGGAGGAGAGTGCACTTACCTTGATTATTATGAAAAGAATTACCAAGTAAAGATTCGGGATCAGAAGCAGCCAATGCTTGTTTCAAAACCCAAGAAACGCGACTTACGAAGGGGTGCAGGAAATATTTACCTTGTGCCAGAATTGTGCATAATGACAGGACTAACTGATGATATGAGAGGAGATTTCAATATGATGAAAGATCTGGCACAGTACATGCGGATGGCACCTGACAAAAGGGTACAAGCTCTTGTTCGCTTCAATAGGGACCTTGCTTCAAATGAAAAGATCAAACAGGAAATGAATTTATGGGGTTTACAGTTGTCTCCAAAATTGGTGCAAGTTCAAAGTCGTCTTCTTCCCGAAGAACAGATCTTACAAGATGGTCAAGCTATTAGTTTCAATCGCAAAACTTCTGACTGGTCAAGGGAAACTAGAAGCCTAAGACTTAATACTCCTGTTGATCTTAATAACTGGGCAGTTATATATCCCATGAAATTCAACAATGATGCACGGGAACTTTGTACTACACTTCAACGAGTTGGCCCTCCAATGGGAATGTCAGTTGCAGTACCTACTACGCATGGATTACGTGGAGATAGTGCTCAAGAGTATGTAGGTGCTCTCCACAATTGTACAGGAAAACAGATGGTTTTGTTGATATTACCAAACAATAGAGCGGACCGCTATAGTGCCATCAAACGTCATGCAAGTGTGAAGATGGGCCTTCCAAGTCAGTGTGTGTTAAGCAGGACCTTATTCAAGAAGCAACGTCTTATGTCTGTGGCAACAAAAGTAGCAATTCAGATGAATTGCAAACTTGGAGGTGAACCCTGGAATGTTGCCATTCCAATAAAGAATGCAATGGTGATTGGTTATGATGCATATCATGATAAAGCAACACGAGGAGCCTCTTATGGAGCAGTTATATCCTCCATAAACCAAGCATGGACTCGTTATCTGTCTCAAGTAGGTCGACATACAAACCAGGAGGAGCTAACTGATAATTTTGCATCAGGAGTAAAGAATGCCCTGAATCATTACAAAGCAGAAAACGGTATTCAACCTGCAATGGTAGTTGTATATCGAGATGGTGTTGGCGAAGGACAGCTGGAATATGTAAAAGAACATGAGATTGCTGCTATTAAGCGCTGTTTTGATGATACTTGTGAAAAGCAACCAAAGTTTGCATTTGTGCTAGTATCCAAGAGAATCACTACTCGTATATTCCTTGACAACCGTGGTCAACCAGACAACCCTCCTCCAGGCACTGTTGTAGATGATGTTATTACTCTACCAGAAAGGTATGACTTCTTCTTAGTATCACAAAGTGTCAACCAGGGAACAGTCTCACCAACTTCATTTAATGTAATTGAAGACACGACTGGATTGAAGCCAGATCATATGCAGCGTTTGGCATACAAGATGACTCATTTATATTATAACTGGCAGGGCACAGTCCGAGTCCCAGCACCATGTATGTATGCTCATAAATTAGCATTTATGACTGGGCAGACTGTGAATGCTCCAGCACATCGGGATCTACTGGATAGACTATGGTATCTGTGAAGCAAGGTCTTGTCTTGAGTGTCTGATACAAAGAAAATTTTCCTTCTCATTTTGTTTGGAACTTTAGTAGTGTCAATAAGTGAATAAAATTGATGTTATGCTAGAAATATTTCATAATAAACTAATTAGTATTAAATAGTGATAATCAATAAGCATTTTTGTTATGAACCTAACTTGAGGATTATGTTGCATTACCAACCCTGCCCAGCAATCTTTACTAATAGTAAAATTGTTAGTTACATTACAACATGATTTGAGTATGAGTAGGTAGAAGATTTAGTTTTGCCAGGGTCTAGAATTAAAATTGAAAAAATATTGAAGAATCAGATATACATGTATGTCACAATTCAAGTAAGGCATTTTTGCAACTTATAAAACATAACTTGTATGTTTTTATGGTTACCAGAAAATACAACTTTAGTTACATTTATTATTAGAAATAAAAGGTGTAAGATATCAGGACTTCAATTCCCCACCATGTTAATACAGAGTCTTGAAAGTGATCTATGTAGGACTTAGGCTACATTGTCTTGAATTATATTTGTCAGTCCAATTACAAATATTTCCAAGAATTCTGGGCAGCAAAAGTAAATTTGTATATTATTTCTTGAATTTTTTACCATGTATAATGGTAAATTATGCCCCTTTTGACATTTCAGTTATTTTATTTGCCAGTACCTACCTTCTGTATTTACAGTTTCAATTGGTAATAACCAAACTTTATTCTGTTATAACTAAATGAATGAACAATTTATTTTAAGTGGAAGTAGACTACAGTTTAGTTTCATTTGTGTCATTTCATATTTCTGATGTAGATTAATGCTTTCAAATTAACCTGGATTTGGTGAACTTAAAAGTCAGTATTGGGGAATTAGACCTAGGATTTGTATTATTTTTGAAGTAAAGAAAAAA
>Macrobrachium_nipponense_Ago-1 ENA|GCVG01043070|GCVG01043070.1 TSA: Macrobrachium nipponense c51527_g1 transcribed RNA sequence.
CTTCGGGACAGGAAGTAGAGTACGCCATTTTCAACATATCAAATCTTAGTTGTTTCGTCCCGAAAGTTATCAACTATTGTAGAGTTCATGTACCCCGTTGGGCAGCCACCTGGTCCTCCTGGCCCCCCCGGCCCACCTGCTGGCCCGGGGGGACCTCCAGGACCAGCTGGCCCCCCAGTGCCCCGCCCCTTGACGCTACCTCCAGGACCTACCCCTGCTCCTGGACCAATTACCACAATTGTTCCGCAAGCTCCAGGTACTCCAGCTGTTGCCACTGGAACTGGCATCAGTGCATTGCTACCTCCTGAACTGCCAACTTTTGTGGCACCCAGGAGACCCAATCTTGGCCGTGAAGGGCGCCCTATTACACTAAGGGCAAATCATTTTCAGATATCTATGCCCAGAGGTTACATACATCATTATGATGTAAGCATACAACCAGACAAGTGTCCCCGGAAAGTTAACCGAGAGATTATTGAAACAATGGTTCATGCATTCCCAAGAATATTTGGCAGCTTGAAGCCTGTCTTTGATGGGAGAAGCAATCTTTATACCAGGGATCCATTGCCTATTGGAAATGAGAAGATGGAACTGGAAGTTACCCTACCAGGAGAAGGTCGTGATAGAGTCTTCAAAGTTGGTATCAAGTGGTTAGCCCAGGTTAACCTATATACCTTAGAGGAGGCTCTAGAAGGACGAACTAGAACCATTCCATATGATTCCATTCAGGCGTTAGATGTAGTAATGAGACACTTGCCCTCCATGACATACACACCTGTTGGCAGATCATTTTTCTCCGCCCCTGATGGGTATTACCACCCATTGGGTGGTGGCAGAGAAGTATGGTTTGGTTTTCATCAGAGTGTACGCCCATCACAATGGAAGATGATGCTCAATATAGATGTTTCTGCAACTGCTTTTTATAAAGCCCAAGCTGTTATTGAATTTATGTGTGAGGTTTTAGATATTAGAGAGATTGGTGAACAACGCAAACCCCTTACCGACTCCCAACGAGTAAAGTTCACAAAAGAAATTAAAGGTCTCAAGATTGAAATTACTCATTGTGGTGCTATGAGACGAAAGTATCGTGTATGTAATGTTACAAGAAGGCCAGCGCAGATGCAGTCGTTCCCCTTACAGCTTGAAAATGGTCAAACTGTAGAGTGTACGGTAGCTAAGTACTTCCTTGACAAGTACAAAATGAAACTACGGTTTCCTCATTTGCCTTGCCTTCAGGTGGGCCAAGAACACAAACACACATACCTTCCATTAGAGGTGTGTAATATTGTCCCTGGCCAACGGTGTATAAAGAAATTGACTGACATGCAAACATCTACCATGATCAAAGCCACAGCCAGATCTGCTCCGGACAGAGAGCGTGAAATCAATAATTTGGTTCGCAAAGCAGATTTTAATAATGACCCTTATATGCAAGAATTTGGGCTAACAATAAGTACTGCAATGATGGAAGTTAGAGGTCGAGTTTTGCCACCACCCAAACTGCAGTATGGTGGCAGAACAAAACAGCAGGCATTGCCTAACCAGGGTGTATGGGACATGAGAGGAAAACAGTTCTTTACTGGTGTAGAAGTTCGTGTTTGGGCAGTAGCCTGCTTTGCCCCTCAGCGAACTGTAAGGGAAGATGCATTGCGCAATTTTACCCAACAATTACAGAAGATTAGCAATGATGCTGGAATGCCCATCATTGGTCAGCCTTGCTTTTGTAAATATGCCAATGGTCCAGACCAGGTTGAGCCAATGTTCCGTTATCTCAAAAGTACATTTACAGGGTTGCAGCTTGTTTGTGTGGTGTTGCCAGGGAAGACTCCTGTATATGCTGAAGTAAAACGAGTTGGGGATACAGTTCTTGGAATGGCCACGCAGTGTGTACAGGCCAAAAACGTTAATAAAACCTCACCGCAGACGTTGAGTAACCTGTGCCTGAAGATTAATGTTAAATTAGGTGGCATCAACTCTATCTTGGTACCTGGTATTAGGCCCAAAGTATTTAATGAACCAGTCATTTTCCTGGGAGCTGATGTCACTCATCCTCCAGCGGGGGATAATAAGAAACCGTCAATTGCTGCTGTAGTAGGTTCAATGGATGCTCATCCGTCCCGTTATGCTGCTACTGTACGTGTCCAACAACATAGGCAGAATGGATCAACAACACAAGGCCAAAGTGCCGGTGACAGCTCGCGACCCAGACAACTGACTTTCGCGAGGACGGCACACGACGAAGTTATCCAAGAATTATCATCAATGGTTAAAGAGCTCCTTATACAGTTCTACAAGTCTACCCGATTCAAACCTAACCGAATCATCCTTTACCGTGATGGTGTTAGCGAAGGCCAGTTCCAAACAGTGTTGCAGCATGAGCTAACAGCCATGAGAGAAGCTTGCATCAAATTGGAAGCTGATTATAAGCCAGGAATTACTTACATAGCCGTTCAAAAGCGCCATCACACTAGGTTATTCTGCTCTGACAAAAAAGAACAGAGTGGGAAAAGTGGAAATATTCCTGCTGGTACGACGGTGGATGTTGGTATTACACACCCAACTGAATTTGACTTCTACCTCTGTTCTCATCAGGGCATCCAAGGAACAAGTCGACCTAGTCATTACCATGTTTTGTGGGATGACAATCATTTTGATAGTGATGAACTGCAATGTCTTACATACCAGCTGTGCCACACATATGTGAGATGTACGAGGTCTGTTTCTATCCCAGCTCCAGCATACTATGCTCACTTGGTAGCATTTAGAGCTCGCTATCATCTTGTGGAGAAAGAGCATGACAGTGGCGAGGGATCTCATCAGTCTGGCAACAGTGAGGATCGCACTCCATCAGCAATGGCACGAGCTGTCACAGTGCACGTTGATACAAACCGTGTAATGTACTTTGCTTAAAAGACTAAATGCTATTATACTAGAAAACAGGAGTTCAGGCTCTTCTACAAATACTGTATACTCGTCGATGGTATTTATATTTTGAATGGTTTGTTGGTTTGTAAAGAAAATTTTACGGCACAGAGTTGGAATATGAGTGCGCGTTGCTTGTGGTAATTGTTGTCGGTCGGTTCTTAGCCTGCAAAAGGTGTTTTTTCTTCCATTAATAAGTACCTTTGTAAGCTGAACTTGTGGCCATGGAATGTAATAGTTACTTGTGTTAAATGGTGGTAGGAATTAGTTGAATGGATTCTGAGGACCACCAGTTATATCAAGGATGCTTAAAAACAGAAGTGCAACATAATGACTCTTCTCATGTGTTGATTTGCACACTAGAAACGGAAAGCAAATACAGAACATATGCCATAGTCTAAGGTTTTATCTTAGGAGTGCTTACTGAAGCATACATTTTTGTAAAGGTTCTTGATTCAAGGTTTACATAATCATATGCTTCTCCACGCAATGAACTAAAGTGAAACGTGAGTGGAATATTTACAGAAAATGTATTACCTAAGAAACTGTTTTATAACATGGTTCATAGCTGTTATCAGCAATACTACACAAATGGAATCTTCTGATTGTCAGAAGCTCTGTTAACCAGGGAGATGGATCTTCTCTCTGATAAATGGTGAATACAGCCGGGAAATCCATTGCCACAATGACATGGGTTTTATTGTATTGTACAGTTATATTAAGGGCACGTGTAGTCTCATTTTTTTTACTGCCATTTTTATTTGTGGTGGGCCTCCAGCCCATAACACTTACTAGTACCTTTTGTTGAGGTGGTGAAAGTGCTCCAGTTAGGTCCAGTGGGATAAGTTATTTCTTGTAGTTTTGAAAATATTTTAATTACAGTTCATAAAATTGTAAGTTATATCTGCGTAAATATATGTGCCATTAATTAATTATGTAATAATACAAAGCATTCCTTATCCTCTCCCATCCTGTTGACTCTTTCCATCTCCCACGGGGCCTTAAGTGGATTGCACCCCTCCTTTACCAGTTGCACGTGTATAATACTAGTCTTTGACAGGAGATTTTGAATCTCGCTTGAATGTAGAGAAAAAAGAATCCTAT
>Macrobrachium_nipponense_Ago-2a ENA|GCVG01010933|GCVG01010933.1 TSA: Macrobrachium nipponense c90578_g1 transcribed RNA sequence.
GGCCAAATGACTAATAACTTCAGAGGGCGAAGCCTGACATGTAGTGTATCAGCATTCAGCCGTGATGCAACACTAGGTGACACTTTTATAATTGCTAATTTATCAGTCCCGAAATGGCAGCACCTGCAAAGCCGCCGCCTAAACCAGCTCAGCCTCCTATTAAGTACTGGAAGGGGGAGTTGCCAATAGAGCCAACACCACCTGTGCGTGCTAAAGATGCAAAAGGCACAATTGGAACTCCTATACGACTTAAGGCAAATTATTACGAAGTTCAAGTACAGGACTGGAACAAGACACTTGTTCATTATGATGTTGTGATAAAGCAACCTGGAAGAGAAGAAACTGATATGACCGTGTCAAAAACTAAGAAACTGGAAATATTTGAAGCATTCAAGAACAAGAATCATGAGTTCTTCAATAAATATAAAATAGGCTATGATGGCATGAAGTCAGCTGTAAGTGTTGGAGTCATTCCACAGTTAAAAGATGGCACTGTTTATAAGGTTTCTTTAGCAACTGGTGGTAGAAAGTCACTCAACTATCACGTCATCTTTAAAGTTGTCAACAAAAGAAGTCTTTCAGAATTAAAGACATTTTTGCAGTCGTCACGGCGTGGTGTTCAAAAGGATGCACCTGCAACTGTTTTCCAGTTAATAGAAATCATGTTTCGCTACACACCCCTGGCAGAATACATATCAGTGGGACAGAATAGCTTTTTTTCTAAGGATGCTCGTGACCCATTTAGTGAAGTTACCAGTATTAGTGGTGATAAGATAGCCCAGAGAGGATTTTTTGCATCACTTAGACCTGCAGCTTGGAAAAATGCTTCATTGCTACTAAATGTGGATGTGGCTCACGTTACTTTTTACAAAGAGCAGTCCTTACTTAGTTTCATGAAAGAGAATGAAGTGATAAGCAGCGATGATTATGGGAATGAAAATTTAAACAAAATTCTGACGGAACCACAGCGAAGGAAGTTGTTGAAAAAATTGAAAGGGCTAAAGGTCCGTGTAAGCCATTCACTATTCCCACGTAATTACAAGGTGATTGATGTTATGGCAGATGGGGCCAATAGACAGATGTTCAAAGAAGATAATGGCTCCCTTAAATCTGTAGAAAACTATTTCAAAGAGAAATATCCATCAAAAAAATTACATTATCCAAAGCTTAATGTTATTCGGGCAGCACCTGATAGTAAGACGGTGTATCTTCCCATTGAGTTTTGTGACATTGCCAAAGGTCAAAAGGTGAAACGACAAAGTGTATCTGCCAAAGAGCTGTCAAATTTCATATCCTTTACAGCAAAACCACCTCAGAAAAGGTTGAGTTGCATAAATGAAATTCCTCGAAACAAGAAAATCACAGAAAATGAACTGATGAAAGACTTAGGATTCAGCTTCTTGGACAAGCCCATTGAGTTAACTGGTCGAATTCTTCCTCCTCCTAAGTTGCAGTTGAATGCCAGCAATGCTGTTGTGCCTTACCAGGGACAGTGGAACATTAAAGATAAGGAATTTTTTCAAAGCAAGAATATTGAATTCTGGGCAGTTCTCAATTATTCAGAAAGATTATCTGACAACTTAGTGAGTGATTTTGTGAAATATATAATGGACACTGGAAAATTTCGTGGAATGAAAATCAGATACCCATTAGAAATAAGAACTGTGAAATATTCAAAACAGAATCCGGAGATTGACCTTCCTTCCCTCAAAGAGAAATATCCTCAACTACAATTGCTTATGGTGATCTTGGTATCAAAAACACCAGATAGCCCTTATGCTGGTGTGAAAAAGTATGGAGATCGAATGATTCATGTTCCTACTCAGTGTGTGCTGTCTGGAAATGTTTCAAAACCAAAGCCTGCCACTATTGGTAATTTGCTTTTCAAGATGAATGCAAAGATGGGAGGCATAAATGTAACAGTAGGAGGAGATACTATTATCCTCGACAGGCCTGTTATGATAATGGGAGCGGATGTGAATCATGCTCCAGCCTCTGATAAAAGTGGAACTCCCTCCATAGCTGCAGTAGTGGGTTCACTGGACAGATTTGCATCCAGATATGCTGTTGAAGTCTGTCCCCAGACATCACGAAATGAAATGATTGAGAATATGAAAGAAATGACAAAAAGCCTTTTGAAATCATTTTATTATGCTACTCGCCATAAGCCTCAGCGAATTATCATTTATCGAGATGGTGTAAGTGAATCCCAGTTTTTAGAAGTTCTTGCTTATGAACTAAGAGCAATGCGTGAAGCTTGTACCGCCTTGGAGGAGGGTTATGAACCTGGCATAACTTTCATTGTAGTGCAGAAAAGGCATCACACCAGGTTCTTTCCAGTTAATGAAAGAGACGGTGTTGGCAGGTGCAAAAATGTCCCTCCAGGAACAGTGGTGGACACCGAAGTCACGCACCCTACTGATATTGATTTTTTCCTCTGCTCACATGAGGGTATACAGGGTACTAGCAAGCCAACACATTACCGTGTACTTTGGGATGATAATGGCCTGTCCCTCAATCAGTTGGAAGCTTTCTCTTATGCCATGTGTCACCTCTATGCTCGTTGTGCCAGATCAGTGTCACTACCCACTCCTGCCTATTATGCTCATTGGGCAGCATATAGGGGTAAAATACATCTTCATGATCTATGCCAAGAAGGAAATGAGAAGCCATCAGAAAGAGAGCTTTTGGAGGCAGTGAAAATGGATATGAAAAATAAGATAAATAAAAGCATGTACTTCTTGTGAAACATTGGTCCCTTGAGTTTTTGTGTGGTAAGTATAAGGACCTAAAATTTATTTACCAGTGGTTGTATTGAGAATGCGGAAGTTGTTATGAAAGCTGAGTTGGTACTTGCTGACTAGCAAAGCTGTGGTACTTGCAGTGAACATGACAAATTCTGAAAGACTAAAATATTACTACATTCCCAGAAAATGTCTAAGAAGATAAAATGAAAGGTACATAAAACATAAATGTCAATACAAATGTTTTCAAATTATCTTCAATATAACAAAAGTAAAATATTAAAGAACAAAAAGTAGCAGGGCCCTCTCTCCCTGAAGGGGCAAGATCCCCTTGGGAGACAGACCAGCATGCTCATAACACAAGCGCTGATGAAGCAGAGGAAAAGTAACATCTGCAATTTGCATGTCCCGAGGAAGGTCAATCCAGGAAACCAGGAAGGCCGTCTACAAACATTGACATCCACGGAACTTCTGGGCTGAATAAATGTGAAACAAAGCACAGGCTTTGATA
>Macrobrachium_nipponense_Ago-2b ENA|GCVG01017766|GCVG01017766.1 TSA: Macrobrachium nipponense c85758_g1 transcribed RNA sequence.
TCGAGTTGAGTGTTGACTGTGACCACACCATCCCGCTGCCCAAGCACCCGCTTATCTTGACGAGCTTCTGTTGTTAACTTTTCTTGGTGATCATTTCCACCCGTCATCACCATTCATTGTCGAGATGGTTTGGTTATCAATGCCACCTGAGCCTAGGCCGCCTGTTAGAAATAGTCAAGGAACTAAAGGTCGATCAATCAGACTTAAAGCTAATTATTTCCCAGTGCAAGTGAAAAATAAAAATATTGAGCTGATTCACTATGATGTTGTCATAACTGAAGCAGGAGGAAAGGAGGTTAAAATTCCCAAAGCCAAGAGAATGCGTATATTTGAGGCCATGAAGGAGCAGCATCCAAATGTGTTTGGACAGTTATATCTTGGGTTTGATTCAGAGAAGAATGCCTACAGTGTCTCAAGTTTTAATCAAATCAAAAAGGGGTTTAAACATAAGGTCACTTTAAAGAACCAAAATACTGACCGTGTGGACGAGTACAATGTTAGCTTAACTGTGGTCAACCATGCATATCTACAAGAACTTCTCGCTGCTCTTAGAGATACCTCTGGGACATCAGTATTTCCACAGACTATCTTTCAGATGCTTGAAGTCCTGTTTCATCACACCCCAAGTGTTAAGTATATATGTATAGGCAGAAACACCTTTTTTTCGTGTGGAGGAGAGTTTGGACCTCTTACACCTCTGGGTGGTGGAAAAGAAGGTGTTGTAGGCTTCTTCAGCTCATTGAGACCATGTGCATGGAAGGATGGATCTATGCTCCTTAATCTGGACATATCTAATAAAGCCTTCTACAAAGAGCAGACTGTGTTGGAATTCATGACTGAAATTGGTTTTACACCTCGAGAATTCAATTATCCATTGGATGATGGGCAGCGGAGAAAACTAGCTAAAGAACTTAAAGGACTACAGGTGGAAGTTACTCACACAGAAAAATGTCGAAGATACAAAGTCCAAGATGTCTCACAATATGGAGCTGACAGACAGACCTTCCCTCTTACTGATCCTAACACTCAGAAGACTACTAATTGTACTGTTCAAAAGTATTTTGCAATGCAGTATAATAAGAGACTCCAGTATCCAGCACTTAACTGCTTGAAGGTTGGACCACAAAGCAGAAACATACATTTGCCTATTGAGTTCTGCAGAATCCACAAAGGACAGAAAGACAAAAGAAAACTTACTGACGCTGAATTAGCAGTATTGATAAAATCGACAGCAAAACCTCCCCGTGAAAGGTTACAGAACATTTGTAATGTGAGGAAAGAAGTTGATTTCAACATAGACCCTATTATTAAATCACTAGAGTTTACAGTAGCAGATGAGCCTGTTACTTTAGATGGAAGGGTTTTGCCCCCACCTAGTCTCACAATGAACGAAGAACTGAAGCCAAGAGATGGGGTGTGGGATTCAAGAAACAGGCAGTTCTTTAATGGTGCTCAAGTGAACACATGGGTGGTTATGAATTATGACCCTAAATTCATTCGTGAAGACATGCTGTGGAACTTCTTGACATCCATGATGAAAATGGGAAAGGAAAGAGGAATGTCAATTCAGGAACCAGTAGTACGGTACAGTTTCCGACCAGATCCAGAACGTGAATTCCCTGAAATCAAACAAAAAATTCCCAACATACAGATGATTCTTGTTGTCCTTCCAAAGTTTGGAAACTTTTATGCCCGTATTAAGAAAACTGGAGACAGAGATATACAAGTTGTAACACAGTGCATCAAGTCTACCAATGTTCGGGCCTGTGCTCCTCCAACTGTTGGAAACATCCTACTGAAAATAAATGCAAAAATGGGAGGGACAAATAACGTTTTGAGCAACATCTCTCAACCAATTGTTTTCACAACTCCTGTAATGATAATGGGAGCAGATGTAAATCATCCTCAAGCGGGTGATAAGGTTACACCATCATTAGCAGCAGTACTTGGCTCATTGGACAGGTATGCTTCAAAATATGCTGTAGAAGTGAGACATCAGATGCATCGCACAGAAATGATCCAGAAAATCCGTGAAATGACCAAAAACCTACTAAAAGCCTTCTACCGATTCACAAAACGAAAGCCAGAAAGAATTGTCATGTATCGGGATGGAGTAAGTGAGTCGCAGTTTTTGGAAGTTTTGTCATTTGAGTTAAAGGAAATGCGAAAAGCTTGCACAGAACTTCAGGCAGATTACCAGCCAGCCATTACATTTATTGTTGTTCAGAAGAGGCACCATACCAGGTTATTTTGTCAGGAGAGGGATGGAGTTGGAAGGTCTAAGAATATTCCTCCAGGAACTACAGTCGATAAAAGTATTACACATCCTACAGAAAGAGACTTCTACTTATGTTCACATCAGGGTATTCAGGGTACAAGCAAACCCACACACTACCATTGTTTGTGGGATGATAGTGATTTAAATATGGATCAGCTGGAGGAGTTGACGTACGCTATGTGTCACCTGTATTCTAGATGCACCAGATCAGTGTCAATTCCTGCACCGGCCTATTATGCCCACTTGGCTGCCTTCAGGGCCAAGGTTCATATCCAAGATCTATGTCAGAGTGATACTGTTTCTCTAACATCATCTTCATCAGGAGCAGATGCACCTTCAGATGCTGTTTTGGCCAGGGCATGTCAAGTTGAATTTGGAAACGAAATTTTCTCCAAATTGTACTACGTATAATTCAAGAACAAGACCATACAATGAAGATTAGAATGGTTTGGATTATGGAAACTTCAGCTCCTGAGAAACTGGTGGATGGTGGATTGAGATTGCAAGCCTCTCAACCTGGAGTACGTGACATTGACAAAAGAGGCTGAAACATTTGCAATTCCTGCCCTGTGTTGGGTCCCGATCTCATTAGTCTGATGACCTTTTGGCACCTTAAAAAAATTACTTTGTAAGCACAAAATTACTGTAGAGCAAGTGCATTACATTATGTAACTATTGTACACTGATAAAACTTTTAATCCACAAGAAAAAATTACTTGCAAAAGCAAAAACATGAAAGTATAAAGTATAGTGGTTTTATTGTGGTCGGCTCAGAATAGGCTTGAGAATTCTGAAATGCTTGTTAAGATATGAACTATCTTAATAATATAAGATTTGTAAAAAGGTCAGGCAAATTGAAGCTGTTTTAGCAAAATGTATTGGTCATTTATTG
>Meganyctiphanes_norvegica_ ENA|GETT01042272|GETT01042272.1 TSA: Meganyctiphanes norvegica TRINITY_DN120787_c0_g1_i2 transcribed RNA sequence.
GTGATTGTGTATAGATCATTTACCTATCTTAATTAATATATACTGTTAGGAGTGGGCTATGTGAGGCCATACAGTTCAATAGCTCTCTCGCGGTTGACTCAGAATGTCTGAGCGCCCCCGAAGTCGAGCCCGAGGTCGAGCCAAAGAGACCGATGCCAACCAGGACAAACAGCAGGCTGGCCAAGTCAGGAGGCCGGGAAATGTGGAAGCCGTTGATGATCAGTTTAATCGGCTGAGTCTCCAGGAAGATCAACCAACGCAGTCATCCTTTGTTCCTACTGGTCCAGCCTTTGTTTCTACAGGTCCGCCCAGGGGAGCATCATCGTCGGGGGGACGGGGAGGAGCTCAAAGAGGTGGTTATGATGGTGGTGGCCGGGGAGGAGCTACAGGTGCACAAGGTGGTTATGATGGTGGTGACCGGGGAGGAGCCGGAGGTGCAGGAGGTTACGATGTTAGTGGCCGTGGAGGATCCGGAGGTGCAGGAGGTTACGATGGTGGTGGCCGGGGAGGAGCCGGAGGTGCACGTGGTGGTGGTCGAGGAGGAGCTGGAGGTCGAGGAGGACCTGGAGGTCGAGGAGGACCTGGATTTCGAGGTCGTGGACGAGGACGTGGAAGAGGTGGTTTCCGTGACAGGGTGGTGGACCAGCTGCAAGAGATGAGCGAGACCAAGGATCAAGTTGTGTGGACCAAGCCAGAACACGTTACCAACAAGAAAGGAACATCAGGGCAAGCTATACTTCTGAGAGCCAACTACTATGAAGTGAAAGCTGTACCAGACTGGGTGCTGCTCATGTACCGGGTTGACTTCTCACCAGAGGACGAGCGAACACAAGTGAAGAAGGAGTTGTTGCGTCAGCACTCACAGGTTCTTGGTAACTACATATTTGATGGAAACCAACTCTATGTTTCGCAGAAACTTCCTCATGATCCCATGGAGCTGGCAAGCAAACGTCCTGACGATGACTCTACCTACACCGTCAAGATACGCTTCCTTAAGGAGATACCCCCCTCTGACACACAGTTCCTACAGATCTTCTCCATTCTTTTACGGCGATGCTACGAGTACTTGGGTCTGTCACAGATTGGGCGCCATTACTATGATAGATCCCAGGAGGTGCAGAACCATAAGTACAGGGTGGCCATCTGGCCGGGGTACACCTCAGCCATCCGTCAGCATGAACAGAGCATCCTCCTAGTGGCCGACATTCTTCACAAGTTCCTCAGGCTCGACTCCTTACTGGACATCCTGCGAGGTATCAGGCGGGATAAGCCAGACAACTATAAATACATAGCTCAGAAACAATTGTTGGGAATGGTGGTTATGACTCGATACAACCAGAAGACCTACCGCATAGATGACATCGCCTGGAACCTGACTGCCATCAGCAAGTTCACATACAAGGGAGAAGATATCACCTATATGGATTATTACTCCAAAACCTACCAAGTGACTATCAAGGATCCATACCAACCTCTATTGATGTCCAAGCCCAAGAAGAAAGACCTCCGACGAGGTCAGAAGGGAAATATCTACCTTATTCCGGAGCTATGCGTTGCCACGGGTCTGACGGATGCTATGCGCAATGACTATACCATCATGAAGGACTTTGCACAGTATACTAGGATGGAGCCTGATAAAAGAGTACAGTCACTTCAGAAGTACAACAGCCAATTATTCCAAAACGCAAAGGTGAAGGCAGAGTTGCAGCAGTGGGGCCTGGAGTTCTCTCAGACGTTGGTACGCGTTCGTGGGCGCATCTTGCCGCCAGAAGTCATCTCTCAGGGTGGCCACAGCTTCACGTACAACCCCGCAGACCCCGACTGGGCCAAGAACATCAAAGATGTTCCTATGAACATGGCGATGAAGGTCACAAACTGGGTGCTTGTGTATCCTATAAGACTGAAGTTAGAAGCTGCAGACTTGCTAGGTGGTCTCAAACGGGTCGGAAAGCCTCTGGGCATGATTTTTGCACAACCTCAAATTGAGGTACTGCAAGTAGACCTGGCCCAAGAGTATGTGGGTGCTATCTCTCGCTATCCTGGGGTCCAGCTGGTTGTCTGTGTACTACCCAATGATCGCCTTGATAGGTATGCTGCTATCAAGAAGCACGCTTCTGTTAAAATGGCTCTACCTTCACAGATGGTCTTGGCCAAATCCCTGCAGAACAAACAGCGTCTTGGAAGTATAGTGTCAAAGATCGCCATTCAAATCAACTGCAAGCTCGGTGGTGAAGTCTGGAATATACAAATACCATTCACTAATACAATGGTTGTAGGGTATGATGCGTATCATGACAGTACCCGAAAAGGAGCTTCATGGGGTGCTGTAGTAGCATCATTTAACCAGCAACAGACAAGGTACTATGGCCAGGTAACTTGTCACGCCAATCAAGAGGAGCTCACAGCCAATTTCTGTGCATCTATTCAGAATGCCCTAGGCCATTTTGCAGAGGTAAATGGCCGTCTCCCAGAACGTGTTATTGTATACAGAGATGGTGTAGGAGAGGGCCAACTCGGATACGTCAGAGACACAGAAATTAGTGCCATCAAGGCATGCTTCGCAGCAAATAGCTTCTCACCACGCTTCAGCTTTTTGGTTGTCAGCAAGCGCATCAACACGCGATTGTTTGCAGAAGGCTCCAAGACTGGCAAGCCAATCAACGCTCCTCCTGGGACTGTTTGTGATGATGTTATCACTCTGCCTGAGAGATTCGACTTCTACCTGGTGTCCCAGCGTGTGGGTGTGGGCACCGTAACCCCAACATCCTACAACATCCTTGAAGATGTTAACTCTAACCTTGATGCCGACCGACACCAGCGACTTGCCTACAAGCTCAGTCATCTTTACTTCAACTGGATGGGTCCTGTTCGTGTGCCTGCTCCCTGTCTGTATGCTCACAAGCTTGCATACATCACTGGTCAGGCCATCCATGCAGTTCCCAATAAGGACTTGGCTGACAAACTATGGTACCTGTAATTCCATCAGATACCTCCAGCAGTATCTCAGACTGCAGAATTCTATTTGCTCCTGACCAGGTTCACAAGCTCTGGTACCATATGTATGCTTAAGTAAATGAATCATATAATCAAAAAAAAAAGATCGGAAG
>Melita_plumulosa_Ago-1 ENA|GAKD01004506|GAKD01004506.1 TSA: Melita plumulosa mira_c4605 transcribed RNA sequence.
GTTCGTGTGCAGCAGCACCGCCAGGTCGGAGGTATGCGCGAAGGCAAAGAGGAAGTTATATCAGAGTTCTCATCAATGGTGAAAGAGTTACTGATTCAGTTCTACAAGTCGACGCGTTTCAAGCCGAACAGAGTGATCTTGTATCGAGGCGGTGTGAGTGAAGGTCAGTTCCAGACGGTGCTGCAACATGAGCTTACAGCTATGAGAGAGGCTTGCATCAAGTTAGAAGCTGATTATAAACCCGGTATAACGTACATTGCTGTTCAAAAACGTCACCATACAAGACTTTTCTGTTCTGACAAGAAAGAACAGAGTGGTAAATCTGGAAACATTCCAGCCGGCACCACTGTTGACGTTGGCATCACTCACCCCACAGAATTCGACTTTTACCTTTGTTCTCACCAGGGTATCCAGGGCACATCTCGGCCCTCACACTATCACGTCTTGTGGGATGATAACCATTTCGATTCTGACGAGCTACAATGCCTGACCTACCAGTTGTGCCACACTTATGTTCGCTGCACCAGATCAGTGTCGATACCTGCGCCAGCTTACTATGCTCATCTTGTGGCATTTAGAGCGCGTTATCACTTAGTGGAGAAAGAACATGACAGTGGCGAAGGCTCCCATCAGTCTGGCAACAGTGAGGATCGCACTCCCAC
>Melita_plumulosa_Ago-2a ENA|GAKD01001521|GAKD01001521.1 TSA: Melita plumulosa mira_c1525 transcribed RNA sequence.
ATTGACTTCATGTGTGAAGTTCTGGACATTCGGGAAATCTCTGACCAGCGTCGGCCTCTGACTGACTCGCAGCGTGTCAAGTTTACCAAGGAGATCAAGGGGCTTAAGATTGAGATCACCCACTGTGGTACAATGAGGCGCAAATATCGTGTTTGTAACGTGACCAGACGACCCGCTCAGATGCAATCGTTCCCACTGCAGCTCGAGAATGGCCAGACTGTGGAGTGCACCGTCGCTAAATACTTCCTGGACAAGTACAGAATGCGACTGCGCTTCCCCACCTCCCGTGTCTGCAGGTGGGTCAAGAGCACAAGCACACATACCTTCCGCTGGAGGTGTGCAACATAGTTGCTGGCCAACGATGCATCAAGAAGCTGACTGACATGCAGACGTCAACAATGATAAAAGCGACTGCTAGATCGGCTCCAGACAGAGAACGGGAGATCAACAGCCTTGTGCGCAAAGCAGACTTCAACAACGACCCTTACATGAGGGAATTTGGATTAACCATCAGTACTGCCATGATGGAGGTACGGGGGCGCGTGTTGCCGCCGCCCCGCCTGCAGTATGGAGGTAGACAAGACAGCAGGCATTACCCAATCAAGGTGTGTGGGACATGCGCGGGAAGCAGTTCTTCACTGGAGTTGAAATTAGGGTGTGGGCAATAGCTTGCTTTGCTCCGCAGCGCACAGTAAAGGAAGACGCCCTCAGAAACTTTACCACTCAGCTGCAGAAGATCAGTAATGATGCAGGTATGCCTATCATCGGGCAACCATGCTTCTGCAAGTATGCAACTGGTCCCGACCAGGTTGAGCCTATGTTCCGCTACCTCAAGACAACTTTCCCCGGTCTGCAGCTTGTTTGTGTGGTGTTGCCGGGTAAAACTCCTGTCTATGCTGAAGTGAAGCGTGTTGGCGACACTGTTCTTGGGATGGCAACCCAGTGTGTCCAGGCCAAGAATGTTAACAAGACTTCTCCTCAGACACTGTCAAACCTCTGCCTCAAAATCAACGTCAAACTGGGAGGGATAAACTCAATTCTCGTACCAGGTATTAGGCCGAAGGTGTTTAACGAACCTGTAATATTCCTCGGCGCCGACGTCACGCATCCCCCTGCAGGTGATAACAGAAACCTTCAATCGCGGCTGTTTGTTGGGCTAGTCATTGGTACGTCTTCTACCCCTATTCCCGTTTACGTCCGTCCACTGTTCGTGTGCAGCAGCACC
>Melita_plumulosa_Ago-2b ENA|GAKD01009505|GAKD01009505.1 TSA: Melita plumulosa mira_rep_c9811 transcribed RNA sequence.
ACATGTACAGCATCACTAAAAATCTACTAAAGCAATATTATGCATCAACGCGACAGAAACCCAGCCGTATAATAATGTACCGTGATGGTGTCAGTGAAACTCAGTTCACCCAGGTCTTGGCTAATGAGCTAAAGGCCATCAGAGATGCTTGTGTTGATCTGCAAAAAGACTACAGGCCTCCTATAACATTTATATGTGTACAGAAGCGCCATAATACAAGACTGTATGCCCAAGACTACAGAGATGCTGGCAGATCTGGAAATGTACCACCAGGAACTGTCGTTGATCACACCATTACTCACAGGACCGAGGCTGATTTCTTCTTGTGCTCCCATCAAGGAATTCAGGGAACAAGCAAGCCGTCTCATTATCACGTTCTGTGGGATGACAGCGACTTCACTATGGATCATCTCCAGTTACTCACCTACAGCCTTTGCTACAACTACGCTCGCTGCACTCGAGCAGTCTCGATACCTACTCCAGCCTATTACGCGCATCATGCGGCATTCAGGGCTAAAATTCACTTTGAAGGCCAGCTTCAAGGAACTGATGACCAGATGTCCTATTCATCTGGTTCATATGCTGGAAATTCGTTAGCTCAGGATCAGGTCATTGATGCCGTTCATGTTGACTATCAGCAAGATTATGGAAAGGCAATGGCCAACAAAATGTTCTACATCTGAATACTTGACCGGAAAATAACTGAAGTGACTGCCTGGAAAAGAAACCAAGAGTTGATTTGATTTTTTGATTTAGCTAGTCACTATGTTGTTATTTATTGCATATTAAATGTGTTTTCTAGTAAAGGATATGTCTATTAACTATTATATCTATCAACTAAAATATACGTGCGAGACGTTTTACTGCTTGTCAGTATAATAGAACTACTAGCGTTTAAAAGTACACCTGTCGTGTTAGTGTTAATATAATATTGAGCAATATCTATCACTTTTCTCTTGTGGATTGTTAATTTAAGTCAAGGCATTTTTTAACAAATAAAGGAAACTAATGTCACGCGGATTAGAGGACAAGGTTGTCGGGTCATATTTATTTCACATGTT
>Neomysis_awatschensis_Ago-2 ENA|GDFV01013420|GDFV01013420.1 TSA: Neomysis awatschensis My_CDS_13054-1 transcribed RNA sequence.
ATGGTGTGGAAGGAATTGCCTGCTAAACCAGCTCCTCCTCTGGCAGATAATGATCGGGTTGGTCGGGGAACAGTAGGAAGACCAATAAATCTCATGACAAACTTCTGTAAAATAGATATTACAAAAAAAAATCTTCAGTTCTACCAATATGATGTTTCAATTAAAAATTATCTGAAGAAACCTACAGCTCTACCAAAGGAACATGCAATGAATGTCATGGAACAAATGAAGAAACAATATTCGTTGCTTTTTAAGGATCACTTTTTTGCATATGATAGGCGGGCATGTGCTTACAGTGTTGGGCTTATTCAACAATTTGAGAAAAAATGTGAATACGAGGTGGATTATTCACAGGAAGATAGAATGACTCAAAAATATTACATTTCTTTTGAGAAAGTTAATAGTGAAAATCTAAGTACTCTTCTAGATGCTATAAAAAAAGGAGGAATTTTAGATTCTCAGATGATTGTGCAGATGTTAGAAGTGTTTTATAGACATAATAGATCACTTCAGTACAATTTAATTGGACGAAATAGCTTTTTCTCTCCAAATGGAATAATGAATGTGCAACCTTTTGATATTGAAGGAGGAAAGCAATGTGTGCTTGGGTTCTTTGCATCTTTAAGACCAGCTCAGTGGAAGGATGCAAATGGAACTTTGTTAATGAACATTGATGTGTCGTACTCGGCATTTTTTAAACCACAAAATCTGATGCAATATGTTGAAGAAAATTTCAGAAGAGTGGATTTCTCTAGAGGATTAGACAATCATACTCGGAAACAACTAACTAAGAGTCTAAAAAATATTAAGATTAAAGTACAACATTCTACAATCCGTAGAACTTACAAAATTAATGGTATATGTGAAGCAGGACCTAGAAAACTAACATTTCCATTAAAGAAAGAGAATGGCAAAGAAGAAATCTGTTCAATTGAGAAATATATGATGAACCAATACAAAGTTAAATGTGAATACCCTTTTCTAAATTGTGTTCACGTTGGAAATCCAAATAGAAATATTTATGTTCCAATGGAGTTTTGTGAAATCCTCCCAGGCCAAAAAGTGAAACAGAAATTAAGTGCACAGGAAACAGCTAAATTCATCAGACAAACAGCTGTCCCTCCAAAACAAAGACTAAATTACATACAAAATCTTGTTCGAGATGTTAGTAAGGTTGATCTTCCAGTTAATCGGGCACTCGGATTTCAAGTATCCGATAAGCTTGTACAAACTCAAGGTCGAGTACTACCTGACCCTATGCTTGAAATGAAGAAAAGGGACCACACAGCTGATGCGTTCCAAGCCAATCAGGGCAAATGGGAAGCAAAGGGTAAAAATTTCTTTGAAGGAGCTAGACTTGATAAATGGGTTGTGATTAACTTTGATGCGCCAGGAGGAAGGAATAGAGGAACAACTCCACAACAGATAGATAAATTTATTGCATTATTATTTGATATTGCCAATAAATCAGGAATGACAGTTGCTAGACCCCTTCGCATGATGAACAGTACAGCTTCTCCTAAAGTTGAATTTGAAAGATTAAAAACTACACATGGTTCATTAAATTTAATTTTTTGCGTCCTTAACAACTCAAAAACGTTGTATGGCGAGATTAAACATGCTGGAGATGTACAGCATGGTATTATAACTCAGTGTGTCACTGGTTTTAATGTTTCAAAGTGCCAAGAAGCGACGGTCAGAAATATTCTTCTTAAAATAAATGGAAAGGTTGGAGGAGTCAACAACATTGTACAAAGAACATATTTGGCACGGACTCAATTGTTCAGCAAGCCAGTGATAGTGATGGGAGCAGATGTGAACCACCCACCGGCTGGTGATAAGAATACGCCATCATTTGCCGCTGTAGTAGCATCATGTGATCGTGATGCAACTAAATATCTTGTGGAATGTCGACATCAAAAACATAGAACTGAGATTATTGTTGATATGCAGGATATTACTACCAAGTTACTGAAAGGATTTTATGCAAGAACTAAAGCAAAGCCGGAGAGAATAATTATGTATCGAGATGGTGTTAGTGAATCCCAGTTTGAAGAAGTGCTTAAGTCAGAATTGTCCAAAATGAGACAGGCATGTACATCTCTTGATCCATCATACCAACCTGCTATCACCTTTATTTGTGTCCAGAAACGACATCATACCAGATTGTTTTGCCAAGAAAAAGATGGTGTTGGGAGGTCTAAAAATATCCCGCCTGGTACAACTGTAGATACAGTGATTACCCATCCTAGGGAG
>Neomysis_awatschensis_Piwi ENA|GDFV01021098|GDFV01021098.1 TSA: Neomysis awatschensis My_CDS_20554-1 transcribed RNA sequence.
CAAGCAACTCAAGTTCATGGGGTTCGTGTTTGGCCTGGATTTACAACTGCAATTCGGCGATTTGAACAGGACATCTTGTTAAATATTGATGTATCTCATAAATTCTTACGAACCGAAACAGCTAAGGATATAATATCCAATTATTTAGGTAGATTTCGTGGAGATAGAAATGCTTATAAAGTTATTGCTCAGAATTTAACTGGCTGCGTAGTTATGACTAACTACAATGATAAGACTTATCGCATCGATGACATTGACTGGGATCAAAATCCAAGGTCTACTTTTGACCTAAAAGATGGATCCAAGAAGCAGTATCTGAAGTATTATGAAGAAAGATACCATGTGAAGATCACGGATTTAAACCAACCTCTTCTGGTATCAAAGCCAAAGGTAAAGGACATACGGGGAGGTAATGATGCTAATGTAATGCTGATCCCCGAGTTATGTGTAATGACAGGACTGTCGGATGATATGAGAAGTAATTTCACGACCATGAAACAACTTGCAGGCATTCTCAAGATGAGCCCACAGGACCGTGTTAGGAGGTTGCAAGAATTTAACACTAAGATGTACAATAACCAAGATGTTCAAAAAGAATTAAAAAAATGGGGACTAAATCTAACGAAAGACTTATGCCAAATCCAAACCCGATGCTTAGGCGCTGAACCTATTGTTCTTTCGGGTAATTGTCAATTGACAGGATATCGTGACCAAGACTGGGGAAGTGATATGAGAAACAAAAAGCTCGCTACTCCTTCAAAGGTAACAAAATGGGCCGTTATCTTTACTAAAAGGTCCAAGGATCAAACAGATGAACTTTTAAAATTCCTTCAAAAAGCTATGGGTCCAATGGGCATTGACTTTGGAAGACCAGAAAGGTTTCAAGCAGAATCGGACAGAGGAAACGAGTATGCTCAGTTGCTTAATAAATGTAAAGACATGGAGATTGTGCTAATTGTTCTTGAGAAAAATTCTGGCAATATGTATAGCGCTGTTAAGAAGCAATGTTCCGTTCAATTGGGTATCCCCAGTCAATGCTGTGTGGTGAAGACTATATCAAATGTTAAAAGATTGTTTTCTGTTGCAACAAAGATTGCAATTCAAATGCATTGTAAAATTGGTGCTGATCCTTGGAGAGTAAATATTCCCAGAAGAGACTTTATGGTCATCGGATATGACTCGTATCATGATTCTGTATCAAAAGGAGATTCTTTTGGTGCATGTGTATCTTCCTACAATCCAACCCTAACTAATTACTATGGACAAGTAAAAAGACACCGGGGATTTCAGGAGCTAAGTAACAACTTTACTGCTCTTGCAAGAAATGCACTTCAACATTATGTAAGAAATAATGAAGGAAAACAACCAGGTTACATATTTGTTTATCGAGATGGTGTTGGAGACGGACAAATTGCTCATGTGAAGAATACAGAAGTTGCAGCCTTAAAACAAGCATTGAATATCACCGAATCAAAAATCAAATTTGTGTTCATCATTGTGTCAAAACGAATAAATGCTAGAATTTTTCACATAGGCCAATCTAGAGGCCCAAATTTAAATGTGGGTAATCCACCTGCTGGCACTGTAGTCGATGATGTTATTACACAACCTGAGAGATATGATTTTTTCCTTGTATCTCAAAACATCAAAGAGGGAACAGTTGCCCCCACATCTTACAACGTTATTGATGACAATCTTGGATGGGGCCCAGAAAGAATTCAGCTGATTAGTTATAAACTTACCCATTTGTATTTTAACTGGCAAGGAACTGTTCGTACTCCTGCCCCATGTCTCTATGCTCATAAGCTTGCTTATATTACCGGAACAGCAGTACATGAAGAATCATCAACAAAAATAAATGATAAACTCTGGTATTTATAA
>Pacifastacus_leniusculus_Ago-1 ENA|GBYW01053773|GBYW01053773.1 TSA: Pacifastacus leniusculus comp52581_c0_seq1 transcribed RNA sequence.
CCAAGAGTTATCTTCTATGGTAAAGGAGCTTCTTATACAGTTTTACAAGTCTACACGATTCAAGCCAAATCGAATTATTCTTTATCGTGATGGTGTAAGTGAGGGTCAATTCCAGACAGTGTTGCAGCATGAATTGACTGCCATGAGAGAGGCATGTATTAAGCTAGAGGCTGACTACAAACCTGGCATCACATACATTGCTGTGCAGAAGCGTCATCATACAAGATTGTTTTGTTCTGACAAGAAAGAGCAGAGTGGGAAAAGTGGTAATATCCCTGCTGGAACTACAGTTGATGTAGGCATCACTCACCCAACAGAATTTGATTTTTATCTATGTTCACACCAAGGCATCCAGGGCACTAGTCGTCCAAGCCACTATCATGTATTGTGGGATGATAACCATTTTGATAGTGATGAACTGCAGTGCCTGACCTACCAGCTGTGCCATACATATGTTCGGTGTACTCGGTCAGTCTCCATACCTGCTCC
>Pacifastacus_leniusculus_Ago-2a ENA|GBYW01019886|GBYW01019886.1 TSA: Pacifastacus leniusculus comp30608_c0_seq3 transcribed RNA sequence.
GCTGCTGTTTACAATGGTTCTATATACATTTATGGAGGAATGAAGGAGGATGGAAGTATAACACGAGAATTGTGGCGAATGACAAAGAACCTTCTAAAAACATTTTTTCGGACTACACGCCACAAACCAGAGAGGATTATCATGTATCGTGATGGTGTTAGTGAGTCCCAGTTTACAGAGGTGTTGTCTTATGAACTGAAAGCTATGCGTGCAGCATGCACTGAACTGCAGAAAGACTACACGCCAGCCATGACATTTCTTGTTGTCCAAAAGAGACATCATACAAGATTATTCTGTCAAGACCGTGATGGGGTAGGACGATCCAGAAATATTCCTCCAGGTACTACAGTGGATACAGCCATTACTCATCCCTCGGAGAGAGACTTCTACTTATGTTCACATCAGGGTATCCAAGGAACAAGCAAACCAACACACTACCATGTATTGTGGGATGACAATGACTTAACAATGGACATACTTCAAACTCTTACTTATGCCATGTGCCATTTGTACTCACGTTGTACTCGTTCAGTGTCCATTCCATCCCATCGAAAGGCGTTGACC
>Pacifastacus_leniusculus_Ago-2b ENA|GBYW01043011|GBYW01043011.1 TSA: Pacifastacus leniusculus comp40129_c0_seq1 transcribed RNA sequence.
GACTCCCGGACACAACACACGGAGACCCAAGACTACTGCCTGGTGCTCCTCTACACTCTGTATAAGATAATTATCTGCACGTCAACAGCCGTCATGGTGTGGAATGATTTGGGCGAAGATCCTCGCCCTCCACTTCGGAAAGATGTGGGCACCATTGGACGCACGATCTCTCTACAGGCCAATTACTTTCAAGTAAACCCAAAGAAACTAGACATTCAGCTGGCTCATTATGATGTTGTCATTAAGAACTATAAGAAAGAAGTAGTCCCAATCTCCAAGAAGAGACGCATGGTTATATTCATGAGAATGGTCAACACGAATCCTGATATATTCCTGAATCATCCCATTGGATTTGACTCTGAAAAAAATGCCTACAGTGTTAAAGTTATCCCACAGTTAAGGAAATCTCCAAAGGAGTTTGCAGTGGATATTAAGGAAGACGGTGAGAAAAAGAGAGAATTCTTTATAACTTTAACAAAGGTGAATGTAGCATCCTTGCAAGAAGTTTTCAACGTTATCAGGGCCACAAAAGAACGAAGAGAAAATGTCCCACAATTCATATTTCAGATGTTAGAAGTAATGTTTCAACATACTCCAAGCAACAGTTATGAGAGAGTTGGCCGCAATAGTTTTTATTCCATGGATGGTGCATTTGGTGCACCGTATGACATTGGTGGCGGAAAACACGCTGTGGTGGGGTTCTTTGGTTCCCTCAGACCTGCTCAGTGGAAAAATGGATCGCTATTACTCAATGTTGATGTTGCACATACAGCTTTTTACAAGGAACAAAGTGTCTTGGAATTTATGGGAGAAGCTTCAGGTCCTTAATTCACCTCAAAGAGTATATGTAAATAGTTCAG
>Palaemon_argentinus_Ago-2 ENA|GEFN01023428|GEFN01023428.1 TSA: Palaemon argentinus c934_g1_i1 transcribed RNA sequence.
CGACGGAAGGTCCAAGAATATTCCACCAGGAACTACAGTAGACAATAGTATTACACATCCCACTGAAAGAGACTTCTATTTATGTTCACATCAGGGTATTCAGGGCACAAGTAAGCCTACTCATTACCATTGCCTATGGGATGATAGCGACCTAAATATGAACCAGTTGGAGGAGTTGACGTATGCAATGTGCCATCTGTATTCGAGGTGTACCAGATCCGTATCTATTCCTGCCCCTGCGTATTATGCCCACTTAGCTGCATTCAGGGCAAAGGTTCATATTCAAGACTTGTGTCACAGTGATACTGCCTCTCTTTCATCAGCTTCATCAGAGTCTGCGCCTTCAGATGCAGTTATGGCCAGCGCATGTCAAATCAGTTTGGGACAGGAAATAAATTCTAAACTATACTATGTGTAATTTAAGGTATGTGGGTCCTGTAAATTCTGGAATGGCCAGCAAGGGGATATGTTTAAACGTGAAGGGGG
>Parhyale_hawaiensis_Ago-1 phaw_30_tra_m.006642
CTCGAGTGAGTTCATCATGTCCGGGAAGTAGGTTGAATAGTTTCTCCCAGCGTGCTGCAAACGATTTTATGTGCTGACCGTTAAATCACTAAAATAGTTGAATTTATGTACCCCGTAGGGCAGCCTCCTGGTCCCCCCGGCGCCCCTCCTCCTACAGGTGGTGGGGGAGCTGGCCCGGGAGGTCCAGGGGGGCCAGCTCGTGCCCTTGCTCCGTCGCTGCCTCCTACTGCTGCTCCACTTGCTGCCCAGCCACCTGGCCCTGCCATCACCACCATTGTCCCTGTCACCCCACACCAACCACCAGGTGCTACACAGACAGCTTTGGCATCCGGTGACCAAACCCAGAGCAATGTTGCCGCTGCTGCAGCTGCCGCCCTCCTCCCTACAGACCTGCCCACTTTTGTGGCTCCCCGGCGCCCTAACCTGGGCAGAGAGGGACGCCCCATTACCCTCAGGGCCAACCACTTCCAGATCACCATGCCCCGCGGCTACGTACAGCACTACGACGTCAGCATCCAGCCAGACAAGTGCCCCCGTAAGGTCAATAGGGAGATCATTGAGACCATGGTACATGCCTTCCCCCGGATATTTGGTACGCTTAAGCCTGTGTTTGATGGCCGCAGCAACTTGTACACACGCGATCCACTGCCTTTCAACGATAAAATCGAACTGGAGGTGACACTCCCCGGAGAAGGTCGTGACAGAGTGTTCAAAGTGGCCATCAAGTGGGTTGCACAAGTCAACCTCTACACTTTGGAAGAAGCTCTGGAAGGGAGAACTCGAACTATTCCTTTTGATGCGATCCAGGCATTGGACGTAGTGATGAGGCACCTTCCCTCCATGACATACACGCCTGTGGGGCGTTCGTTCTTCTCGGCACCTGACGGCTATTACCATCCATTGGGAGGCGGCAGGGAGGTCTGGTTTGGCTTCCATCAGAGTGTCAGGCCCTCCCAGTGGAAGATGATGCTCAATATTGATGTGTCGGCGACGGCGTTCTACAAAGCACAGGCCGTCATCGAGTTTATGTGCGAGGTGCTGGACATTCGAGAGATCAACGAGCAGCGCAAGGTGCTCACCGACTCTCAGCGTGTCAAGTTCACCAAGGAAATCAAAGGCCTCAAGATCGAAATCACACATTGTGGGGCCATGCGACGCAAGTATCGAGTGTGCAACGTGACCAGACGACCTGCCCAGATGCAGTCATTCCCACTGCAGCTGGAGAACGGCCAGACTGTGGAGTGCACCGTAGCGAAATATTTCTTGGACAAGTACCGTATGCGCCTTCGGTTCCCTCACTTGCCCTGCCTCCAGGTCGGTCAAGAGCACAAGCACACCTACCTGCCCCTGGAAGTGTGTAACATTGTTGCAGGCCAGCGCTGCATCAAGAAGCTAACTGACATGCAGACGAGCACCATGATCAAAGCCACGGCCCGCTCTGCCCCTGACAGGGAGAAGGAAATCAACACGCTTGTGAGGAAGGCAGACTTTAACAATGATCCCTACATGAGGGAGTTTGGGCTTACCATCAGCAATGCCATGATGGAAGTCCGTGGCCGAGTGCTGCCGCCTCCCCGCCTTCAGTATGGCGGGAGGTCTAGGCAGCAGGCCATGCCTAACCAAGGTGTGTGGGACATGCGAGGTAAGCAGTTCTTTACTGGTGTAGAAATCAGAGTCTGGGCCATCGCTTGCTTTGCTCCCTCTCGAACCGTGAAGGAAGATTCTCTTCGTAACTTCACGACGCAGCTGCAAAAAATCAGTAATGATGCCGGCATGCCTATCATGGGACAGCCCTGCTTCTGTAAATACGCCACTGGACCTGACCAAGTCGAGCCCATGTTCCGTTACCTCAAGTCCCAGTTCACAGGTCTGCAGCTTGTTTGTGTTGTGCTGCCTGGCAAAACTCCCGTGTATGCTGAAGTTAAGCGTGTCGGTGACACTGTGCTGGGTATGGCTACCCAGTGTGTCCAAGCGAAGAATGTCAACAAAACATCCCCTCAGACCCTCTCTAATCTTTGTCTTAAGATCAACGTCAAACTCGGCGGTATCAACTCCATCCTAGTGCCTGGCATCAGGCCTAAAGTTTTCAATGAACCTGTCATATTCCTCGGTGCAGATGTAACGCATCCTCCTGCTGGTGACAATAAGAAGCCATCCATCGCTGCTGTGGTCGGCAGCATGGATGCCCATCCGTCCCGCTACGCTGCCACCGTCAGGGTTCAGCAACATCGTCAGGTCGGTGGCATGAGGGAAGGTAAGGAAGAGGTCATCACCGAATTCTCCTCAATGGTGAAGGAACTGCTCATTCAGTTCTACAAGTGCACTCGTTTCAAACCCAACCGAATTATCCTGTACCGTGATGGTGTGAGTGAGGGGCAGTTCCAGACGGTCCTGCAGCACGAGCTCACTGCCATGAGGGAAGCCTGCATCAGGCTAGAGAGCGAGTACAAGCCCGGCATCACGTACATTGCCGTCCAGAAGCGCCACCACACCAGGCTCTTCTGCTCCGACAAGAAGGAACAAAGTGGCAAGTCTGGCAATATCCCAGCAGGTACCACAGTTGACGTCGGTATTACCCATCCAACTGAGTTTGATTTCTACCTATGTTCTCACCAAGGTATTCAGGGCACCAGCCGACCGTCGCATTACCACGTACTTTGGGACGATAATCATTTCGACAGCGACGAGCTGCAGTGCTTGACGTACCAGTTGTGCCACACGTACGTACGGTGTACGCGGTCCGTGTCTATACCTGCTCCTGCGTACTATGCCCATCTCGTGGCCTTCCGAGCCCGGTACCACTTGGTTGAGAAGGAGCACGACAGTGGAGAAGGTTCTCACCAGAGCGGGAATAGCGAGGACCGAACGCCCACTGCTATGGCTCGTGCCGTCACCGTGCACACCGATACCAACAAAGTCATGTACTTCGCTTAAGGTGCTCGGCGGATTGCCTTACTACCTCAGCTGTGAAAACTTCGAGATTGCAATACTGCGATATTTGGGCACCGTGGCTCTGGTGCTTCTGTGGCGAAAGGGCTTCCTGTGAAATGCATCTCGCCTTGCTACTGCTGCTGCTGCTACCTTTTATTTTTAACTTGCTATTACTTGCTGACTGCTGTGCAAGGAGTGCATTCCTGCACCTCTTTGTTCTACTGCTGCAGCTCGTTTGTATATCATTTATTTCGTCTTCCTTCAGTTAATCCTTCTAATCATCCAATGCATAATGACCTCATAATTTTATGATATTATGTCTATATGTCTTTTCAAGTTTTACTCGATGTACATTGCAGTACGAATTCTATTTTCTATTACCGTCATTCCTGGTGCTGTCACGTGACTTGCGGCTCTCTTTTGTGTTCACGTGAATTTTTAATTCCGAATGCGACTGCCCTTTGAACCAATTCTTACGCTTTCCTTTTTTATGTAGCGCGTTTATTTTAACCTTTTAAGGTATCGCCGATGTCGATACAAGCAACTTTGGCTCCAGCTAGACGAACCATGGGATAGTCTTAAGGTATTAACGTGAGCACCTTGTTTACAGTATTTATGTATGTGTGTTGTAGTAGTAGTGTGTATTAGTGGTTACTTGGCAACTCTAAAGGTGCTAGTCTCTCCTACATATTTTTTGGCATTGGCATTAAACAATTGAATTTTCGCCTGGTCTTTGGGTAGTTTTCTTCTTCTGTCCAATACCTTGTTCTTAACTGTCACGACCTTGACTCGCATCGAGATTTCCCTACTCTCTTAGGCTCTTTCCCGTCTTCAGGTAGAATCTTTCCTGCTGAAGTGTCGAGTTAATTCATTTGTGTCTTTGGTGCGACTTCGAATTGCTGCACAAACAAATTTTTGCTACAATCTTTCTTCCTCAGTTTAGGGTTCTACATACTTAGAAATTTCTTTGGGAAGATCCTCAACATAGTAATATATTTTTCTTTTGACCAACCTGCATTTTAAACACTACTGTGTATATATTGATCACAAAGCCGGAATCCCGTCACAGAACGCCCCACTCCCTTTCATTTGTTTATCTTAGTCCTACTGTTCTGCATATAGTATACCGTGGTACACACGTCACCTTACTGTACCCGTGTGCGGCGATTCCCCGTGCATGGGTTTTCAGTTTTGCCTTGACGTACTGCGTTTCCCTTCTTGCATCACCTTGTAATATGTAGAGAAGCTTCAACGAAACTGTTTTCTGAGCTCTCCCTAAACATCACGAAGACTGCAGGGCTGCTCTCAATGGAGCGTCGGTACACTGTTCATTCCCTTGTAAATAAAGCGCATCATGATACCTTAGCTCACCGAATGCCAAAGCCCTTCTTGCAATAGTTGAGGCGCTCTTTTATTTTAGCAATCAGCGTAATTTCAGCTTTCATTGTTCTTAGTAGAATTATTTGTATAGAATTTTCACTGACATTTTTTTTATTTTTCGCTTCATTTTAGGAAAGCTTGCAGTATTCGGATGTGTACTTTAATCGTTTCGAGAAGACGTTACCGAGACACGCATATTCGTGTTATAGTTGTTGTAAGATCTACTCTGCTGCTGCTGCGGGCATCTACTTTGAGTGCATTATTGTGTGCCAGATAACAAAATTTGCTGATGTCAAGTTACTCATTAGCAACAGTTGTTGAGGCGAGGTCAGTGTCTGTTCCTGATGTAGCAGCGTTGTTGAATTTTTCCTTTGCAAATTGTTTTGCCGCCTAATTTTTTTCGGAGACTAATGATAATAACCCGTTGTAGATATTGATAGTTTGTGTGTTTGTGGCGAGGGTGTATTGAACCTTGATGATAATAATATATATAGGATTCAACTTGCCCATGTCCGGCAAGTGTTGTGGCTAGTGATCTAAGCTCCATGTCTTTCAGGACCGCTTTAGAAAACGGTTCAAATTTGGGCGCCCCTGTCGTTGGAACATTAGCTTGGCCCGTGGGACAAAGGAAGTAGCGCCTGGTTGCAGCTGTTTGACAGCCTATTTAGTACGTGGATGTTCGGTGTCTCATGCTGCCCCCGACGTATCATTTCAGTGCTTTTTGAATGCGTTGTGCGCGACAGTGTGGCTAGCGATGTGCTTTTGAATTAACTGTGTGCAGTTTGAAAAATGATTTGACTTGCCTCACAGCAACTGCAGCTGCGCCTTCTGGCAGGTTGTACTGGGAAAAGTACGTGAGAGTCGCAAGACCAATGTATCATTGGATCAACAACTACGGTATCTATGTGTTTATGATTTGGATTGATAGGAAAGTCCTGTAAAGAACTTCATGGTTATTGCCTGTTGTGGCTGTGTTTGCGATGTGACCGTGGACGAGCTGGGTGTAGTGTTGTTGATGTGGCGTCGGTGCACTGGGTGTGGTGGTGATGTGGCGTGGGCGCACAGGGTGTGGTGGCGACAATCTTTACCGTGAACCACTCGCCACTGCTCCCTAACAGTGCGTCGTTGTCCGCTGGCCACCGCCGCCGTGTTGTGTCTGACTGCCGTGCTTAAGTTGGTTGCTGACTACACCCTGAGATGCGGGGCACCTTCGTCTGTTGTGTGTCCTCCTGCAGTTGGTATCGCCTGCTCTAGTTCTCTTGTCTACTACGAACAATGAGTCTTGAGTGCAATGACTTTACCATCATGAATCCATTTGAAAGCTTCCTCTAGCGCTCAATACGATTAACATTCCCGTTATTCCTGTATGTACCCTTCTACAGTACCAAGTTGACCCAACAGTGATATCACAACTACGATGACATATTAAGCTTGCCACTCGGTATACCCTGAAAAAACGCAGACTTCTGTTCAGATTAATGAAATTTTGTCCTTGAATTGAGTTCTTGTCTATAAGTAAGATATCGTTTGGGCTACTCGTCTGCGCTGAGTACCGTTCCGTACTCTGCCGGTACCTCGTTTGCCTAGTGCTTGTAAAATTACCCAGACCTTTTCTAATAAATTTCAGTGAAGTTGGCTTCCCTGAGCTCAGGGTGCCCGTGTGCCTGCAGGTCTCTAAACCAAAGTTGCTTGTTGTGTTTGTGTTAGAAAAGGACTTTGTCTTGATAAATAAAATATCCAGGTATCTGTTACTGAATTCGCTGCCTCTGGTGGTATTTAATGTTTGCAAATGGTGAGGACTACTCTGCTATGCTCCATCTTGTGGCCACCGCGTACGCTAGTGCTGGTAGGGACGACTCGTGGCTTGAAAAAAAAAAAAATTAAATTGAAGTGAGATACTGAGGCTGCTCCATTCCGTACAAGGACATTGGCCGCTACTGCCACTGAAGTTACGGAATGTATTACCTACCAGTGTAAGAAAAGAATTGAAATAACCGTGTATATTATATCGCTTGTTATTGGTTATATTGCATGAAATGGGGTTCTTCTGCAATCCTGCGCGTCGTGTTGGCCAGTCCTTTAGCTCTCTGCTGCTCGTCTGCTCATATTACGCCGCTTGCTGTTGTCTTTCTCTCTCGCCTCTACTTTCTGCTACGGAGAAATTCCCCCAGTGCCATCTGATCGCGTGATGTGCTGCAGCTTACACTCGATAATTATCTTGTTTTGTTTAATTAAGAACAAAAATTAATATTAGTTTTACTACAATTCCGTTGCTACAGCTGCATTTTGTTCCCGATGTTAACGTAAGCTAGTTAGCTATCTGCGTTGTTATGTGATCACTCTTTCGGTTTGTGTTGAGTAAAGTAACGGTGATCACGTGCCCTGTACCTGATGTTGTCCGTGGTGCCGTGCCCTGGCCACCGGCACCTCGGACTCCAAATGCATTATCGCTTTTGGCATTGTATTCTAATGTAGCGTGTTGCTTCGGACTATCTTGCTGTTGATTGGCTGATGCCTGAAGTGGGTCTGCCAATAGAGTACTCGCTCTGCCAATACGGTGCTCTCTTCACGTTGGGGTTTCTTGCAAGTGAGCCGTGTTTTGTGGCAAGTAATTTATGACGCTGTTGCACTTATCTTCATACTTCGCACTTTATTATTAATTAAATTTGAAATACATTTGTAATGGGTCAAATGACTTATTTTGTACTTGTAAAGCCGCTAGAGATCTTGTTAAATTTTCGGGTAATTAGGACATCTGTGCGCAATTATATGAATATATTACTGTACTATTATGTTTGTAAAATCAAGTATGGGAGCCTTTCGGCGGGACAGCGACGTCGCTATTGGTTCACTGGCCAGCCTGTGGCAGATGCATATTTGTATATTGGTTCTGTCTCTGTGCCAACCGGTACGGTACTTGCTGTAGACCTGAGGCACAACTTTCGCATCACATTGAAGTTCGGCTATGAAACACACCACTTGGTGAAATGTCTATGCGGCCGTTAACGACACCGTATGATAGGTACGGTTCACGGCCAACTTTGGCTATTAGATAAGATTTTGGTTGCTCAGGTGTCAGCGCACTTAACTAAGCCCAGTACGTATTGTGTTTTTCGACTCCGATAGAGCCACACCTGAGAGTGATGCTGTTTTGGTGTAGAAACTCAACCGTCGACTGCAATCCCCCGCACGACCCATCAGTATACTACTGCTGAAATTTATACCTTCTATGCATGTTTAGGAGCTGGAACTTCTCCGCAGTATCTTAACATGTAGCTGTAATAATGAAGACTGATCCAAGGTATACCGTATTGTTCAGAGACTGCTCACTTGCAAGTAACGTGCAATTCAAACCGAAGCAAACACCTGCAGGCTTCACTTCGGTCCTTGTCCTGCCATAGTGTCGGTGTAATTGTTCTTTGTGTAGCCCTTAGTAGTCACTGCCTCCTGGCGCGCCGATCTGAACCTTTCTTATTGACGTCGTACTTTATGGTCAGTTTCTTACTTGGAGACCTACTTGAACCCGTCGTATCAAATTACAGTTATCATAGAGATCTAGCGACAGTTTGGAAAGTGACCGCACGGTCTAATGGGGCAAGACAGAGTCGACGACCCTGTAGAACGAAAACAGTAGCGCTGTTTTAAACGTGCCGTTGTTGTTGAAATTGCGTGGAAAAATTAGCTCTTTCACTATTCACCGTATCGTGTGCCTCCAGAAATGATTTAATTTGAAAAATAGGATTTTATTTATGTCTTTGAAAACTAAAAGCATCCCTTGTAGTTAGTGCAATATCTCAATTTTTTGTTATTTTTGCTTTTAAATTAGTACAGCGATTCGCTATTGCGCCGGCTGTTGTGCATTTCCGTGTCTTGAAAAAAAGGCAAAGGTGCCAGTAGTGGAAGCATCAATTTTAAACGTGTTGTTGGTCGCCCATCACCGCTAGTGTACAATGCACCTCGCGCAGCAAGTCTTCGATGTGCTACGTTGCGGCAATTTCCTCACCGAAATAAGCAGTTAACATGGAATGATGAAAATACCATAGGCTGAATATCTCATCTCCGAGTATGACGTCAATTAAGGTTGAGCTCTGCGATGGTGGCAGTGGAAGCGTTGCTTATCTGGTAGCTAGCTGCTAGCTTATCTTTCTCTAGCCTTATCAATTTGCTAGGTTGCAATGGCACCAATTGTTTGATTGAATGTAGTAGCTCATATAAGAATGTCGAAGTGTTTGCTTTCACTGTGCTAATGAGATGTAAGAACTCTTTCGCAGTTTCTTTTTCTGGAAGTGTTTCTATCAATCATTGTGATGTATGTTTTTGTAATTTGATTGAGGGTACGTGCCTCCATTTTCCCTATCTTATTTTCGGCTCTTTGTTGTAAAATACATATTAAATCTCTCCGTAAA
>Parhyale_hawaiensis_Ago-2a phaw_30_tra_m.012367
CAAAATCACGCCTTCACCGTGTTACGCTGACGATATCATCGAATAACTGAACAATTGTTGCATTCCCTGAGGCGGTGGCTGGAAGTTCCGATATCGGAATTACTGTGAACAGGGCTGTGATTAGCGATTTGTGTTTGGAAAGTCAGTTGATCTAAATTGCAAGTATGCCGTGGCAGCAAGATCCTTTACCCCAAGACAATGCAAGGATTAAGACACCCATTCGCCAACCTCGACATCAAGGAGGGCAAGGCACTCTTGGAAGGAAAATTGAACTATACTCAAATTATTTTCAAATTACCATTAAGGACTCTAATATCACACTCTATCATTTTGATGTAAAAATTGAAGATGCACACAAACTTGTTGCTGACCCAGATCAAAAGAAAACCACATTGCCTGTGGGCATGGCTGCTCCTGCAGAAGCGGAAGAAAGTGGCGCTGCTGAGGGCGGAGGCAAAGGCAAAAGACGTAGAAAACGTGGTAGAAAGCCACCGGCTGCAGCTGCAGAGCCACAGGAAGAGCATGCTGGCGCTGCTGCTGCACCTGGAGCTGAAAAAGCTGCTGCACCTGGAGCTGAAGAAGCTGCTGCATTGGTCCCCAAGTCTGGTAGACCAGATCGACCTATTCCAAAGGCCAAGAGATATAGAATATTTGATGGATTTCTAACAGAGCACCCCAAGATATTTGATAAGCACCGAGTGGGATACGATGGAGAAGCAAGTGCCTTTTCAGCTAGCAAGCCAGCTCCATTCAAGATGAAGACTCCAGTTGTTTACATATATGAATTTAATGATGAATATGATCAAAAGAAACAAACATTTAAGATCACGTGGACTTTGGTGGCAACGATCAATCTGAACAGCTTGATGAGTCACTTTCATGATAGAGAAGTGAAACCTTTACCTCCGGCAAGTCTCATCACTTTCCAGATGCTTGAAGTCATGTTCAATTATGAGCGGAGTGTCAAATATGCAACTGTTGGCCGCAACCAATTCTTCTCCCAGACGCATCAGGAGTTTGGCCTCAACTACAGCGTCGGTGGCGGCAAGGAGGGAGTCATAGGTTTCTACTGCTCCTTACGAGCTCGTTCTGGATGGAAGGATTGCAAGACTCTTATGCTAAACCTTGACGTGGCGCACACTGCCTTCTACCGGGTGCAGCCACTAATCGATTTCCTCAAGGAAATAGGCTCCATGTACAGTGTCAAGGACGCCCTTCTCTCTCAGCAGGACATTATGTCCATCAAGAACGACTTCGTAAAAAAGGATATCCGGATCTGTACGACACATGGACAGTTCAAGCGGCGCTACAAGGTTGTGGGCATCAGCACTCAGAGTGCGCGTACTCACGTCTTCACCATCACTGAGCCAGGCAAGCCAGACAGAAAAGTCAACATTGTGCAGTACTTCCAGGAGCGGTACAATTACAGAGTTCAGTATCCTAACCTGAACTGTCTGGAAGTGGGCAGCAAAGGTACTCTGATGCCCATAGAGGTGTGTGAAATTGCCCCAAACCAGCGAGTGAAGGGCAAGCTAAAAGATGATGAAACGGCTGCCTTTATTAAGCAGACTGCAGTGAAGCCCGATGTGCGCTTCAAGCACGTCAAGAAAATCATTGCTGCCAACAACTTCAACATGGACCCTATGCTGCGAAGCTTGGGTCTCACTATTGAGGACAGGCCGGTGAATGTGGCTGGCCGTGTATTGGACACACCCACGGTAGAGCTGACGCAAGGCTGTCGCCCCAGAGTTGACCGTGGACAGTGGAGATCTGATCGTGACCGCTATTTCTTCCCTGCTGCTCTGCAAAAATGGGTTGTGCTGAACTTCTCTCGTACCAAGGACCTCAATGCCTTCATAAGCATGCTTGTAGGTTCGGCAAAGCAGCGCGGCATGAACATTGCAGATCCGCTCCTTATCAGCCGGCAGAGGGCTGGACAAGATGCAGCTGTGGAAATGCAAGCGTGCAGCAATAAGTATCCCGACTTGCAGCTCATGCTTTGTGTCATCGAAAAAAGTGGCGATACCTACAAGGTAATCAAAGAAACTGGCGACCGTGAACTGGGAGTCATCACTCAGTGTGTGCTCTCCAAGAACGCGTTCCGGCCCAGTCCTCCCACTATCAGCAACATCCTACTGAAAATCAATGTCAAAATGGGTGGAACTTCTCACATCTCGCGGTACAACATGCAGATGTATTCACAGCTGTTTGCGGAGCCAGTGATGGTGATGGGTGCTGATGTGAACCATCCACCAGCTCAGGACAAGGCCACACCTTCACTCGTGGCAGTTGTTGGCTCGCTAGACAAGAACGCCTGCCGCTACGCTGTTGAAATGCGTCACCAGGCCCACAGGCAGGAGATGATTGCAGAAATGAAGCTCATTGCAACGAACCTACTGAAGCAGTTCTATGCCAAGACTCGGCTCAAGCCGAAGCGTATCATCATGTACCGTGACGGTGTGAGCGAGTCCCAGTTCGTGCAGGTCCTTGCCTATGAGCTGAGGGCCTTGAGAGAAGCTTGTACCGAACTGCAGGATGACTACAAGCCTTCTATGACCTTCATTTGCGTCCAGAAGAGGCATCACACACGGCTGTACTGCGCCGATTCCCATGATGCTGATCGGTCCGGTAACGTGCCGCCCGGCACCGTCGTGGACACCACCATCACTACCCTGTCCAACCGAGACTTCTACTTGTGCTCCCACGCTGGTATCCAAGGCACCAGTAAGCCGTCCCACTACACGGTGCTCTGGGACGACAGCGACTACAGCATGGACCAGCTGCAGCTGCTGACATTCAACCTCTGCCACAACTACGCCCGCTGCTTCCGGTCCGTGTCCATCCCCACCCCAGTGTACTACGCTCATCTTGCTGCTGCCAGAGCCAAGGTGCACCTTGAAGGCGCGCAGTTCAAAGACCCAAGGAAGTGGAACAAGGCCGCTGCTCTCAGCGAGACTGGTAGTTTCCCTGAAGAGGACCTGATCGGTGCGACTCGAATACAGCGAGAGGACAGGCTGAGCAGGGAAATGTTTTACCAATAGACCCAACCATCCTAGTGCTTGCCGCTCGCCATCTGCCCTCGTTTTTGCACCGAAAGCCCTTGCTTTCTAGTCTCTTCTGGTTGTGATACGTAGCGTCTGTGAAATGCTGCCTTTATTCATGCCAGCTACTGGATCATTGGTCAAGATACCTGCACTGAAGTTGGAAGCTATCCAGATATGTTCGCTCTGTTGTAGGGCAAATTCAGATTGATACTCTAGTGTCGTCTGCCAGCTGATTTTTGTCTACAGCTATAGCCAAAGATACTAGCTAGAGTTAGCGATGACCTTTTTAGTAGCTACGTACATACTGACGGGCGTTTTTTTCTAGAACAAATTTAGGTGCACTGACGCACTGCATGCTGTAGGAGTAGCGGCATATAAATCGTGCCTTTTCTGGAACTCGTAGGCTGTTGTACTATACCTTTTCTAACCTTATAACAAATATATCATGTCCCAACCATGTTACGCGTCATTTGGCTATACCCAGTAACTACCATAGTTGTCATTATTTATTTTTACATGTTATGCCATTAACCTTCTACTGTATCTGCTTACTCGCTCGCATAGCGCTCTGGCAGCAGTACGGCTCTTTATGTCGTGTAGTGAACTCTTCTCTTCTATTGGAACTTCCATTCTCGTGGTTTCTTATGACTCTTAGTGCTTACATGTCGACAGTATTCCCCACCGCTGTTATCTACTTATTGCTGGCCCATTATTAACTTTATTGCGGTGTTCATTGTGTTGGTGGAGGCTGGGGCTTTACTTGCTCCTCAGGTTGATGAACGACATGGTTTTAATTGAGTCAATAATAAATAAATGCTTTTATTGCTGTCTGGAGTTGGGAGGTAGAACGTTAGATAGTAAATGAAGGAGATACGCTCTTCTAAAAAGCGCCGAATTAATCATTGCAGGACTCTAAACTTACGAACTGTTACATTTACTCGCGTTGTCTCTTCATGTCGACTTTCAACCACCACCTGTTGTGTTCTATCGCGTTGTGTCGCTTCTTTTCTGCGAGCGTTGGAACGTTTGCTTCATTTGTCTTTTTGGTGCTAATTTAAAGCATGTTGCTTATTCGTTTGATCAGTTCGTGAACCTTCTTGTAGCACCTACTGTTTACTTTTGTATGTTTGCCCACTGGGGCAAATGGAATGGCTCGTGACTTTTAACTGTAATTACCTCCGTATGACTCTGTCATTAGAATATTGTAGCTTATATTTATGGCTAGATACTTTTAGTTGTGATTTGCCAGATATTTATTATGTACGTAGTGAACTCATACCTTGTTTAAACACAATTGAGAAAATCGTGTCAAGTGGCTCGACACTGATTGGTGTGTTTTTTTTCTTTTCAAGTCTAACTCAACATCTGTTGAAATGCCAGTATCTAATGCTTGCGACTCTTATCATGTTCACTATCAGTATTGTGCGCCCTTCCCGATTAATTTCTCGTTGTACTTTGTTTCGTTCGGCGTCTCAGGGTGTTTGCCGCTTTTTTTTACGTTTTTTTAGTATAGTTCCCTTATATTCATTTCACAGTGAGCATTCGGTTAACCATACATGCTCAAACTTAATTCGTCTTCTAACTCTTAATTGTGGGTTGCGGGGAGTCACGTCCCATGGGAGTCCCTTAACCCTGTTGGTAACCCTATTTCTGGTCCACTTCAACGGCAAGGAGAGATTGCCAGATGATTGCTTGTCGCCCTCAAAAAATTTCTTCCCCTTAGTATTATATACTAGCTTTGCTAAAACTTGTGCTTTCATATTCTACTCTGCTTTTGTCATTCTTTGGTACATATATGTTCAGTGCTTCAAAGCTAGTCAAATACTGTATTACTTACGGTGGAGTAAAAAAAATAACACGGTATAACTACACTCATTTGGAGAAGTTATTGCGAGATCATTTCGTTTGAGCGAGTAATGTTACCTTATGTTTGACTTTCCAGATGTGTGTCCCTTGATGGTAATTTCACCCTCCATTTCATCATACTTTGTTTACCTCTACACATTCTTTTGCTCTCATATTTGCGGTGTTGACGTGCGCCACTGCGCTAGCCCGGGCTTCTGGTTATGCGGGATGTGCTTCCTTTTTCTTCTCACCCAGTCTCTCTAAATCCCCATTTGCTATATGACTGGCGAGACTTCAGTTCGAAGTGTGTTAATGATCGGAAGCGTAACGGTGTTGAATTTATGTGTTCGTTTGTTTTCGGTCTAGTACTTTGTGGTTAAACCCCAAGAAACTGATTTATATACTAGCAACCGATTGTGTACTCTGTTTTGTTTTGGAGTGTTCCTGTGGCTTTATTCGCTTGTCTTTTTTTGAGCTTCATTCGGTACGCCTATTCATGCCAAGTTGCCAACAACAAATAAATCTATTTAGTTCATCGTCTGGGTTTGTCATTTTTTGTGAAGATGCTTCTGTGCTTTATTCCCTGTGGTGTGTTTGTGCCGCAGTCTACTTTTTAGGTTTTGATGCGTTAGATGTAATGTGACATTAAACCTATCATGCGTTAGAAAATTACCAATGATGGTCATTGTGTTGAGTTCTGGCGACCCTACTCAAGTCGTGGAATGCTCTTTCTTGATTCTTCACGATTTATAAGACAAACATTTACAGTTAATAATGAGTTTCCTCAGCTAATCATCCAGATGCCGTGGTGAGCCCTCGTGGGCACAGCATTAGGTCTACCTATAAAGATTCTAGAACGTTAGCAAGTATCAGTAGTGGAGTTTTGGATGTCTCTTCAAATATAAACAGAATGAGAAGTCTTACGTCTTGGCCCTTTTATGCTACTGAAATGCGCACAGCGACGCAGTACATTCGGACACGGAGTCGAAGGAACTCATTCATTTGCTCGTCATGTGAACGCGCCTTTATCAAACGCTCCTTGATTGCTGTCTGCTTAGTACTATAAACTACAAACCAATTATTCATCTTCTAGCATAGTTAAAGACTTGTGCTCATCTTACTATGTGCATCACTTACTGATACATGTATGTAGCTCATGGTTATTGCCCTCAGGGATATATTCTGGCGGGCCCTTTCCCT
>Parhyale_hawaiensis_Ago-2b phaw_30_tra_m.018276
TGTATGTAAGATTTCGTACCTGGCTTGGATGCTGGTGTGATTATTGTCGTCAGGCGAGGATATGTATTGTATTCTATGCCGAAGTAGACACGGCATACCTACCTAGCCAGTTATTGAGTCTTCCAGAAGTAGGTATCTACAAATTGGAAGAACTGGTCATGACTTGGCCCATTCAGCCTCTACCTGATAATCCTGAACTACCCACTCGCTTGCCTCCTGGTCAAGGTGATGTTGGCACGTTGGGAAATGAAATTGAGCTGCGCACAAATTTCCTAAAGATCAAATTCACTAAAAGAAAAACGACTAAAACCATATTGTATCATTTCGATGTCAAAATAGAAGATGTTGCCAAAAGATGGACTGGTTATGAAAACGAAGATGCAAATCTCCGCGAGGACTTGGCAACACTTACTCTTGAAAATCCTACTACAGCTAAGGGAGACACGGGTGCCGAGGTAGCTACCGGTGGTGTTAAGAAGAAAAAACGCAGCAAACGTAAGAACAAATCCCAGGGAGGAAATGTACTCCGAGAGGAAGCTGTTGGTACTGACGCTACTGACTCTGCTCCTGCTGATGCAACTGAGTCACAAGAAGCAGCTGGAGACGCTGCCATAACCCAGATGTCTAGCAAGTCTCGCTGGACTCTTTCCAAATCTAAGAGGCGGCGCATTTTCAAGGGATTTATCTCTGATAGATCAGACATATTTACGGGCTATATAGCCTATGACTGTGAAGCAAACGCATACTCTGCTTACAAGCCTGAACCATTTTCAATGGGTGACTCAGTGAGGTACATCTATGAATTTGAAGATGATAATGCACGGAAGCGGACGTACGAGCTTACATGGAAACTTGTTGCGCGGGCACAGCTCAGCGAGTTGTTTAACCACTTGTCGGAGGCTGTCGCGCAGCCCCTGCCTCCTAACCTCAGCGCCACATTCCAGATGCTGGAAGTGATGTTCAATTATGAACGCTCTGTGCAGTACACGACTGTGGGTCAAAATCAATTCTTTTCCCAGACGGGCCAGGAATTTGGTGTGAACTACAGTCTAAGCGGCCAGAAGGAAGGAGTTATTGGATTCTACCACTCCATATATGCTCGCTCCGGCTGGAAGGACGCCAGCTGCCTTATGGTGAACGTAGACGTTGTCCATAAGCCTTTCCTCCTGGTTCAACCACTTCTGCAGTATTTGACGAGTATAGGTATACCGCAACGAGGCCAGTTCGAGGATGCTCCCTTGTCTCCAGGCGACATCAAAGCCATCACTGCCACCGTCGTTGAAAAGAACATCAAGGTTTGCACGCCGCATAATCGCATGTGCCCGAAGCGCACATTCAAAATTACGGAAGTCAGCGACAAGACATCATTGACTCACAAATTTCCGTACAAAAGTGCGACGATGCCTGAGAGAGAAGTTACCGTTGCAGAGTACTTGAAAGACAGGTACCAGTTCACCGTTCAGTATCCAAATCTGAACTGCCTCAGGCTTGGGAGAGATTCTTTTGTGCCCATGGAGGCGTGCGTAATTGCTCCCAACCAGCTGGCGAAAGGTAAATTATCGGATGACGAATCGGCTAAGTTCATTGAACACACCGCAGTGCGTCCTGACGAACGCTTTCTGCAATTCCAGAGCATTGTCCGCAAAATCGACTTCCCTGAAAGTGCTATGATGAAGAGTGTTGGCCTCACCGTCGAGGATAAGCCCGTCGAAGTGACTGGCCGGGTCATTGAACCTCCTGACGTTTACCTTACAAAAACCCCGACCCCCGTCACTAAAGGTCAGTGGCAGCCTAAGGATTCCATCCAGTATTACAGCCCTGCCTGCCTACAGAATTGGCTACTGCTCGACTTTACAGGGACATCCGTGCAAGCCCTGAAAAGTTTTGAAAACACGTTGTTAAGCTTTGCAAGTCAACGCGGCTTGAGACCTTCTAAAGCACTGGCCATTGAGAGTGCCAAGCGTGAAAACGTCCCATCTGTGATCCGCTCTGCGAAGGAAAACTTCCCCACAGCCAAGCTTATTCTGTGTGTGCTTTATAAACGCGACACAGTCTACCCAATAATAAAGCAAGTTGGAGATCAGGAGCTAGGAGTCATCACCCAGTGCCTGACTAACGCAAATGTTATCAGATGCAATCCTTCTACCATCCGCAACATCCTCTTGAAAATAAATGCGAAGATGAGTGGAGTTTCGCACGTTGCCAGTTACGCTGCACAACAGTACCAGCAACTATTTGCTGAGCCGGTGATGGTGATGGGAGCGGATGTGAACCACCCAGCAGCGGACGACAAGACCACTCCCTCGTTTGCTGCAGTGGTTGCTTCCCTTGACCGGAACGCCTGCCGCTACGCTGTCGCCGTCCGCCACCAGCACCACCGAAAGGAAATCATCACAGATATGAAAGAAATTACTAAGAAATTATTGATAGCGTTCTACAGTTTCAATAAGAAACTTCCACCTAAACGGATCATAATGTTCCGTGACGGGGTGGCAGATTCCCAGTTCCTGCAAGTGCTGGCCTATGAACTGAAAGCCATGAGAGACGCCTGCTCGGAACTACCGTCAGACCCTCCCTACCAACCTTCTATAACATTCATTTGTGTACAGAAGAGGCATCACGTCCGTTTCTTCTGCGCCAATCCACATGACGCTGATCGCTCAGGCAATGTGCCACCAGGCACGGTTGTGGATACCACAGTCACCAGTCTGGCCAACCGTGACTTCTACATGTGCTCACATGCTGGTATCAAGGGCACCAGTAGACCAGCCCACTACACAGTCCTTTGGGACGACAGCGACTTCAGCATGGACCAGCTGCAGCTGCT
>Parhyale_hawaiensis_Ago-2c phaw_30_tra_m.021514
AGTTATTGGATTCTACCACTCCATCCATGCTTGCTCTGGCTGGTCGGACAATGCCTGTCTTATGGTGAACGTTGATGTTGCCCACAAGCCGTTCCTCATCGTCCAACCATTTTTGAAATTCCTGCAGAGCCGAAGCTTACTTGACAAGGACAAGAATGATGTAATGTCTCAAAATGAAATAGACGTCATAACCAAGAACGTGGTGAAGAAGAACATACGGGTGTGTACGCCTCATGCCCGTTACCCTAAGCGCCAGTTCAAGATTATGGAAGTAAGCACGGAAACTTCAGAAACCCACGCATTTACTCTTGACAGTGGCACGTTGCAGGAGAGGGAAGTCAACGTTGTGCAGTACTTCAAGGAAAAGTACAACTTTGACATTAAATATCCTCAGCTGAATTGTCTCAAATTGGGAAATGGCTCTATCGTGCCCATGGAGGCTTGTGAAATTGCCCCCGACCAACATGTGAGAGGTAAACTACAGGACTCTGAATCAGCTAAGTTCATCAGACAGACTGCAGTAGCGCCTGAAAGTCGATACCAGAAATTTCTGAAGATTGTGAGGAACATTAACTTCCCTGAAAGTCGGATGATGAAGAGTGTTGGCATCACTGTCGATGAACGGCCCGTCCAACTGACTGGTCGTGTGCTGGACCCGCCGAATATTCAGCTTCAGCGCTGCTCCCCCGAAGTCGACCGAGGTCAGTGGAAGGCTGGGAAATCTCCTCAGTATGTTGAGCCTGCTTGCCTGCTCAATTGGGTGCTGCTCAACTTTACCGGAGCATACAGCAGTGCCATTGACGACTTCAAAGGAATGCTGGTGAAGTTCGCTAAGCAACGTGGCGTAAAACTTTCCAGACCCAAGTTTGTAGAGCATCACTCCAGCAGGGATATAGAATCTGCCATGTGTGCTGCTAAGGAAAAGTTTCCCCAAGTTCAGCTCATGATGTGTGTGATTGACAAACTGTCCGATAACTACTCAACTGTTAAGAAAGTGGGAGATCAGGACCTGAATGTCGCCACACAGTGTGTTCTTTTACAAACAGTTAACGGCTGCAATTCTACTGTAGTCAGCAACCTTCTCTTGAAAATTAATGCGAAGATGAACGGCGTCGCACACACCGCAGGCTATGATGAACCACAGTACAAGCAGATATTCGCTAAGCCTGTGATGATAATGGGAGCGGATGTGAACCACCCATCGCCCCTGGACATGAACAACCCAAACCTACGCGACGCAACCACGCCCTCCTTTGCTGCCGTGGTCGGCTCCCTGGACTGGCAAACCGCCTGCCGCTACGCTACAGAAGTGCGGATCCAGCACCGCAGACGGGAGATGATCGACGACATGCAAGAAATCACCAAGAATTTGCTGCGTCAGTTCTCCGACCGTAATGACGGGGTGGCCCCTGAGCGGATCATCATGTTCCGTGACGGAGTGTGCGACTCTGAGTTCCTTCAGGTGCTGAGAGATGAGCTGAAGGCTATGCGAGAAGCGTGCTCAGAATTCAGAGCAAACCCTCCGTACCAGCCTTCGATAACGTTCATCGTTGTGCAGAAGAAACATCATGTCCGGTTGTTCTGCGCCAAGCCTGCTGACTCTAATCGCAATGTACCACCTGGCACTGTAGTGGACACCACCATCACCAGCCTGGCCAACCGAGACTTCTACTTGTGCT
>Parhyale_hawaiensis_Piwi-1 phaw_30_tra_m.016012
CTCGCACTCTAAGTCTGTTCATCTCTGCAACCCTGTTTACTTCGTACGATGTATTGGCTCAGTGTGGAAGTGACGAATGTTTTCCTTCCGAAGGTGGAGTTGGTGGGCGGGCAGTGGGTGGTAATACACACAGCAAGGGACGAGCGCGTGGCAAACCAATTCATAGAGACCTTCCTTATGGTGTGTCGACCGCTTGGCATGAAGGTTGGTCGCCCCGACCTGCTGCGCCTCCCTAACGACCGTGTCGATGGTTACGTCTCGGCTCTCAGGGAAAAGTACAGCAAAAAGCTGCAGATGGCTGTGGTCATCTTCCCCTCGCAGCGGGAGGACCGCTACAACGCCGTCAAGAAAGTCGCCTGTGCCGAGCTGGGTCTCCCAACTCAGTGTATCGTGTCCCGTACAATAGCCAATGAATCCAAGCTTCGGTCCGTCTCGCTTAAAATTGCGCTCCAAATCAACTGTAAACTTGGTGGGGAACTCTGGACCCTCAAGATCCCTATGCAAGGACTTATGGTGTGTGGTATCGATGTGTATCACGACCCCACCAAGCGAGGCAGTTCAGTCGCCAGCTTCGTGTCATCGATGAACGTAACGCTCAGTCGCTGGTTCAGCAGAGCTTCCTTCCAGAACCCTGGCGAAGAGATAGTGAACAGTCTCAAGATTTCTCTGATGGAGGCCCTCAAAAACTACCATCAGATCCACCAGCAGCTACCCAAGAGCATCGTGGTGTACAGGGATGGCGTCAGTGACGGGCAGCTCTCGGTAGCGCGTGATCACGAAATCCCGCAGCTCACCTCAGTCTTCCGGCACTTCAATGGATACGAGCCGAAACTGACATTTGTGGTGGTGCAGAAGCGGATCAGCACGCGAGTGTATGCCTCTCTTAGCGGCAAAGGCCTCAGCAATGCTCCGCCTGGTGCTATTATCGACCACACCATCACCAAGCGTCTCTGGTACGACTTCTTGCTTGTGTCCCAGCACGTGAGGCAGGGCACCGTGTCTCCCACCCACTACGTAGTAGTCCATGACGGCGTTGGGCTCAAGGTGGACAATTTATAACGCCTCACCTACAAGCTCACCCACCTCTATTACAACTGGCATGGCACCATCAGG
>Parhyale_hawaiensis_Piwi-2 phaw_30_tra_m.011247
CGCCGCAGCAGCAGGCGGCTCCTCGTCCGCAGCAGGCTGCTCCTCGTCCGCAGCAGGCTCAGCAGATGCCCTCAACTCAGTCTTCCCGAGCGTTCTACCGGGGCAACGAACGCACCCCTCCTGTGGGACGTGCGGATGCAAGTGGCGTTGCTGCCGGCATGGCTGCCCTCAGTGTGGAGCAGGTGCCTGCTGCTGCTAGTGGTGGAGGTAGTGGCAGTAACGGTAACGGCAATGGCAGTGGAAATGGTAATGGAGCCTCAGCAGGACGTGGCCACAGCCGCGGCGGTCATTTCTCTCACACGGACAGCAGGCTGATGGTGCTGCGACCTCACGATCGCTCCAAAAAAGGGGATAGCTCCTCGTGGCGCACTTCGCTCAAATGCTCCGTAAATTATTTCGAGCTGGAAAAAAGTCAAGATTGGCGCCTGTACTGCTATGCTGTCAACTACAGTCCGGACCAAGACGACAGGAGGTCGAGATACAAAATCATGGAGCCACATCTCCATCACTTCGGTAGCCATGTCTTCGATGGTATGAACATCTTCTCCATTGTGCGGCTCCCCAAGACCGAGACTGTGTACACCAGCAGGACGGACACGGACTACACCGTGACTGTGAAGCTCACTCGCGAATTGGACTCTATGGATGAGCAGTTCATCAGGTTCCTGAACCTGATCTTGCGCAGATGTGAGAGCGCCATTGACCTCAAGCTCATAGGCCGTCAGTACTTCAATACAGCTGACGTCATCACTCTGGATCCGGAGCTGAAACTGTGCGTCTTCCCTGGATATCAAACTAGCATCCGGCAACACGACAACATTCTGCTCAACGTCGACATTGTACACAAATTTCAGCAGAGAAATACTGTTCTGGAAGTTCTGCAAAACCGGAATATACCAAATGCCGAGAGCAGTCTTGTGGGCCAAATAGCGATGGCCGTCTACAATCACATGACTTACCGCATCGATAGCATCGATCACAAGAAAACTCCTCGTAGCACATTCAACTACCGGGGTGAAAACAAGACCTATGCCGACTATTATCAGGAGAAATACCAGCTGCGCATCCGTAACATGAATCAGCCGCTGGTGTACAGCAAGCCCACTGCGCGACAAGTCCGTAGTGGCATCACAGAGATCTATCTTGTGCCTGAGCTGCTCACGCTCACGGGCATACCTGACGAAACACGCAAGAACTTCCATCAAATGAAGAAGCTTGCGGACTTCACAAAGATGGGCGTGGACCGACGAGTCGCTGCCCTCAAGCGCTTCAACTCCAAGCTTCTCTCAACTGAGAAGGTGGTGAAGGACCTGGAGAACTGGGGGTTGCGACTGTCCCCCAACCTGGTGCGTGTGGACGCGGGTGCGCTGAAAAAGGAGCGCATCATTTTGGCCAGCGGAGATGCTGAGTATAATGCGGACGAAGCCGACTGGTCTTTCGGCTGCCGCAACAAGGCTATGTCGGTGGTTATTCCTTTGACCAAGTGGATCGTGTTGACTTTGGGTGACTTGAACATGGGTGAAGTTAACTCCTTTGTCAGCATGCTGGTCCAGGCTGGCAGAAGCATTGGCATGCCGATTACCCTGCCTGAAGTTTACGCCACCAACAATATCAGCGCCTGCCAGCAGGCGGCACAGCAGCACAGCGGAGTGCAGATGATCATGATCATCATCCACGGGAGACTGAAAGACAAATATGGCGTACTCAAGAGAACCATGGCGTGCAACGTCGGGGTGCTCAGCCAGTGCGTGATGTCTGCGAATATCAGCTCGAAGAAGAAGGGGCTCATGTCCATCGCGACAAAGATCGCTTTGCAAATGAATGCAAAGCTTGGCGGAGAGCCGTGGCGCATTGTGCAACCAATCAAGGGTGGCATGGTAATTGGTTATGATGTGTATCATGACAACGTGACTGCTGGAAAGTCGTACGGCGCCATCGTTTCCTCCGTGAACGCAAACTTCACGTCGTACTATGGCCAAGTGACTGAGCATCGCAACAAAGAGGAGCTCAGCAACAACTTCGCCGTCGGTATCGCGAAAGCTGTACGCAGCTACTACAAGCGCAACAACGCACTGCCGACTTCTGTCCTCGTGTACAGGGATGGCGTTGGTGAGGGGCAGCTGGAGTATGTGAAACAGCAGGAGATCCCGGCTATCAAGGCCGAGCTGCGGCGGATGGATGAAGGCAGCCAGAAGATTGACCTGTTGTTTGTGGTGGTTTGTAAGCGCATAAACACGCGCATATTCGCCGAGAGGGATGGTCGGTGTATGAACCCTCCCCCTGGCACAGTGGTCGACAGTGTCATCACTCTACCCCACTGCTACGACTTCTTTCTGGTGCCCCAAAAAGTGAGGGAAGGGACTGTGTCACCCACCTCGTTCAACGTCCTCTGCGATGACACAAGCCTAACCGCCAACCACGTCCAGCGGTTAACTTTCAAGCTCACGCACCTGTATTTCAATTGGCAGGGAACCGTGCGTGTGCCTGCACCGTGCCTCTACGCTCACAAGCTCGCCTACATGACTGGCACTGGGACCCACTGTCATCCGTCAGCCCGGGTGGAGGACAAGTTGTGGTTCATCTAAACACTGAACAGGCTGAAGATCATCCTCGTCGGCCTATGTAACCTGATCTGCCAATCTTGCAGCCGATGCACCAGACCATCTTTTGACTCACGGCCACGTCCATATATATGACTGTAAAACGGATTCTCTGACTTCTCTTGAATGTTTTTTTTTATTTATCTAAATTGTACGTAGCTTGCTTGATACTTGTTTTGTTGCTTTTGGCGAGAACTATGTTGCTTCGATGTGGCGAGAACTTACTGTTGTCGTAACAAGCTCGATTTTTGGCTTATTAAGAGAAAACTGCTACATTATATTTTTACTTTTTTGTCTGAACCACATGTAACTTCATTCTAGCTTCATTTCCTTTTTCATGTGTTAGTGGTTCCTCGCAAAATGCTAGGTAATGTACTTGCATTCTATTAGCCGCCCTCACGTTCTGCATACATTAGTAAGCCTATTTACATCGTGCTCCTATTTCTTGTCGGTGGTTTTGAGCGGATGCTTTTTTTTATTTTCTTATATTTTTTCTTCTTTTACTGCCCTGTTGATTTCTGTTGAAAAAGACTCGGCTGAGACGTGGGGTCCTTTAGGACGCCATTGATGAGGCAAGGTATAGTGCATTACCCCGAC
>Penaeus_monodon_Ago-1a ENA|GEEP01054597|GEEP01054597.1 TSA: Penaeus monodon WSV_18471 transcribed RNA sequence.
TGAATCGTACATACAAAATAATTGGCTTAATGAAAGATGGTGCTCATGAGCAAAAGTTTGAAAGAGAACCAGGAAAAGTTACCACTGTGGAAAAATATTTTGCAGAGGTATATCCTCGTACGAAACTGCTGTATCCTCACCTGAATTTAATAAGAGCTGCCCCAGAAACCAGGACAATCTATTTGCCCATTGAATGCTGCAGAATCACCAAAGGACAGAGGGTCACAAAATCTTTGAACGACAGTGAAAAGAGTCAGTTTATCCGTAGAGCTGCCAGATATCCATTTGAGAGGCTAAAAAAGTGCAATGAAATTGTCCGGAAGAATAAATTCTCGGAGGATCCCATGATGAGAGCACTAGAGTTTACCGTGTCAGATGAGCCAGTTCAACTGAATGGTCGAATTTTGCCTCCCCCAAATTTGAAGATGAGAGATACTACTGTACTACCAGAAAAAGGGGTTTGGGAAGCATGGAACAGGAAGTTCTTCAAAGGAGCTGCTGTAGAAACCTGGGCTGTTATAAACTATGATGAATATACAGTCAAAATGGATGGAATAAGGCAATTTCTGGTTCAGCTTAAGAAGATGGCAGAAGAAAGAGGAATGATTATGAATGAACCTGTGAAGCTCATGCTTGGAAGTGCACCAGAGAAGGATTTCCCAGGGATTATGAAATCTGCTAAGGGAATACAGTTTATTCTAGTGAATTTACCATCCAAGAAGGGAGACTTATATGGTCGTGTGAAGAAGATGGGGGACCGTGAATTTAGTGTTGTAACACAGTGCATTTTATCAAAGAACTTAAGGAACCCAAAGCCTGCAACAGTAAACAATGTGCTTTTGAAAATCAATGCTAAAATGGGAGGCGTGAATAATACTCTTGGAAGAGAAAGCAGTACTTTT
>Penaeus_monodon_Ago-1b ENA|GEEP01059828|GEEP01059828.1 TSA: Penaeus monodon WSV_40132 transcribed RNA sequence.
TGAATCGTACATACAAAATAATTGGCTTAATGAAAGATGGTGCTCATGAGCAAAAGTTTGAAAGAGAACCAGGAAAAGTTACCACTGTGGAAAAATATTTTGCAGAGGTATATCCTCGTACGAAACTGCTGTATCCTCACCTGAATTTAATAAGAGCTGCCCCAGAAACCAGGACAATCTATTTGCCCATTGAATGCTGCAGAATCACCAAAGGACAGAGGGTCACAAAATCTTTGAACGACAGTGAAAAGAGTCAGTTTATCCGTAGAGCTGCCAGATATCCATTTGAGAGGCTAAAAAAGTGCAATGAAATTGTCCGGAAGAATAAATTCTCGGAGGATCCCATGATGAGAGCACTAGAGTTTACCGTGTCAGATGAGCCAGTTCAACTGAATGGTCGAATTTTGCCTCCCCCAAATTTGAAGATGAGAGATACTACTGTACTACCAGAAAAAGGGGTTTGGGAAGCATGGAACAGGAAGTTCTTCAAAGGAGCTGCTGTAGAAACCTGGGCTGTTATAAACTATGATGAATATACAGTCAAAATGGATGGAATAAGGCAATTTCTGGTTCAGCTTAAGAAGATGGCAGAAGAAAGAGGAATGATTATGAATGAACCTGTGAAGCTCATGCTTGGAAGTGCACCAGAGAAGGATTTCCCAGGGATTATGAAATCTGCTAAGGGAATACAGTTTATTCTAGTGAATTTACCATCCAAGAAGGGAGACTTATATGGTCGTGTGAAGAAGATGGGGGACCGTGAATTTAGTGTTGTAACACAGTGCATTTTATCAAAGAACTTAAGGAACCCAAAGCCTGCAACAGTAAACAATGTGCTTTTGAAAATCAATGCTAAAATGGGAGGCGTGAATAATACTCTTGGAAGAGAAAGCAGTACTTTT
>Penaeus_monodon_Ago-2a ENA|GEEP01036043|GEEP01036043.1 TSA: Penaeus monodon Control_19829 transcribed RNA sequence.
GTAGAAACCTGGGCTGTTATAAACTATGATGAATATACAGTCAAAATGGATGGAATAAGGCAATTTCTGGTTCAGCTTAAGAAGATGGCAGAAGAAAGAGGAATGATTATGAATGAACCTGTGAAGCTCATGCTTGGAAGTGCACCAGAGAAGGATTTCCCAGGGATTATGAAATCTGCTAAGGGAATACAATTTATTCTAGTGAATTTACCATCCAAGAAGGGAGACTTATATGGTCGTGTGAAGAAGATGGGGGACCGTGAATTTAGTGTTGTAACACAGTGCATTTTATCAAAGAACTTAAGGAACCCAAAGCCTGCAACAGTAAACAATGTGCTTTTGAAAATCAATGCTAAAATGGGAGGCGTGAATAATACTCTTGGAAGAGAAAGCAGTACTTTTATACTCACCAATCCAGTTATGATAATGGGAGCTGATGTCAACCACCCACCAGCTGATGACCGGAAAGGGACTCCCTCTCTAGCCGCTGTTGTAGGATCAATGGATTGCCTGGCCTCCAATTATGCAGCACAAGTGAGGCAACAGCTCTCCTGCAAAGAAATAATACAAGATCTCAAGGACATGACAAGGAATCTTCTTATTGCATTCTTTAGAAGAACTGGCAAGAAACCAGAAAGACTCATAATGTATCGTGATGGTGTGAGTGAGTCTCAGTTTTACACAGTACTGGCATATGAGCTTAATGCAATGCGCGAAGCCTGCAAATCACTA
>Penaeus_monodon_Ago-2b ENA|GEEP01059702|GEEP01059702.1 TSA: Penaeus monodon WSV_25326 transcribed RNA sequence.
AGGATCAGGATAGTGCGCTGCAGTCTTATCTTTTCCTGCCTTACCGCAGAGATGGTGTGGCAACACATGCCTGAAGTTCCTCGGCCTCCTCTCCGTAAAGACCTAGGAACCCGTGGCAGGCCTATTAAGCTTCAGAGCAACTACTTCCCTGTTACAGTCAGAAAACCCAATATCAAACTAGTCCATTATGATGTCGTCATCAAGGAAGGAGACAAGGATGTACACCTTCCTAAAAAGAAGAAGATGTTGATCTTTGAAACAATGAGAACCACCTACTATCGTGTCTTCAAGAATGTTGGTCTTGCTTTTGACAGCGAAAAGAATGCTTATAGCATAAATCCCAATCCGCAATTTGAAATTGACATTTCCACCAAATTTGAGGTGGACATTTCTGAAGAATCGGGGAAAGTGACCAAGTACAGTGTTAAAATGGAAGCTGTGCAGCGTGCCAACTTGCAAGAGTTCATGCAGGCGCTCAAGCACAAGCCAGGCGAGAAGCAGAAAATAATACCCCAGAAAATTAATCAGATATTGGAAGTCATGTTGGGACATAACCCGAGTCTTCAGTTTGTAAAGGTTGGCCGAAACAATTTCTTCCCGATGGATGGAGAGTTTGGCAAACCATATTACATTGGGGGAGGCAAGGAGGCTGTGACCGGCTTCTTCAGCTCCCTACGGCCTGCCGCCTGGAAAGATGGCTCTCTGCTGCTTAACGTTGATGTTGCAAATACATCATTCTACAAAGAGCAACCTCTCCTTGATTTCCTGATGGATTCGCTTCGCCTACATGAAAAGGACCTCAACCAGACCCTAAAACCCTTTCACAAAAAGGCACTCAAAAAAGAGCTGAAAAACTTAAAGATCCAGGTGACCCATTCCCTTATACCAAGAACATACAGAGTGAGAGACATTGGAGAACTTGGTGCAGATCGCCAGACATTCATGTTGACAAACCCAGAAACCAACAGGGAAGAAAAATGCACTGTTATGAACTATTTCTCCATGCGCTACCAGATGCGTCTGAGGTTCCCAAGGCTGAACTGTCTGATGGTTGGACCACAAAATAGAAGCATTTATGTTCCCATGGAGGTCTGCAAGATAGTGAAAGGGCAGAGAGTGCAGAAGAAGCTTAGTGAATATGAGACGTCCCAGCTAATTCGTGCAGCAGCTAAACCACCATACGAGAGACTCAACACCATCCGAAACATTGTTCGCACTGCCAACTTCTCTCAAGATCCTCTGATAAAAGCATTGGAATTCTCCATAGCAGATCAACCTATCAACTTTGAGGGACGAGTACTTTCTGCACCAGATGTTCTGCTGAACAGAGAGCAGAAGCCCAAATTAGGTGTTTGGGACATCAGGGATCATTCCTTCTTCAATGGAGGAGTGCTCAAGTCATGGGCAGTTCTCAATTATGACCCAAGAATGATAAATGAGCACACATTAAACAAGTTTTTACTCCACCTCCAGGAAATGGGGAAAGAAAGAGGAATGGTCATTGAAAAGCCTGCAGGAATAAAAAGCATTGGGCATCCCTCACCAGAGGTTGACATTTTACAGGTGAAGAAAAGGTTACCTGATGTGCAGTTGATCTTCATTGTTCTCCCAAGGGATGGGGACATTTATGCGCGCGTGAAGAAAACGGGTGACAGAGATGTAGGCGTGGTAACCCAGTGCATAAAGAATCAGAATGTGGCGAAGTGTGCTCCTTCCACAATCGGGAATCTTCTACTCAAGATAAATGCAAAGATTGGTGGAACAAACAATGTCTTAGGACAGAGATCAAGGCCTCTTGTTTTTGGTAAGCCCGTAATGATTATGGGTGCAGATGTGAATCACCCTCCTTCTGGTGACATTATGACTCCTTCTGTCGCTGCGGTTGTTGGCTCAATTGATCGTTTTGCATCGCAGTATGCTGTGGAAGTGCGCCATCAGAAACACCGCAAAGAGATGATTCAAGACTTGAAAGACATGACAAAGAACCTCCTCAAAACATTTTACACAACCACGAAATTCAAGCCTGAGCGGATTGTGATGTATCGTGATGGTGTCAGCGATTCGCAGTTTCTGGAGGTGTTAGTGTTTGAGATGAAGGCCATGAGGCAGGCATGCACGGAGTTGGAGGCAGATTACCAGCCAGCCATTACCTTCCTGGTCGTCCAAAAGCGACACCACACGAGGCTCTTCTGCCAAGAGAGGGAAGGCGTTGGCAGAAGCAAGAACATTCCTCCAGGAACTACAGTCGACACAACAATCACACATCCCAGTGAACGAAACTTTTACTTGTGTTCTCATCAGGGGATTCAAGGTACAAGTAGGCCCACGCATTACCATGTTCTGTGGGATGACAGTGACTTAACTATGGACGTGTTAGAGGAACTTACGTATGCCATGTGCCACCTGTACTCGCGCTGCACCAGGTCCGTCTCCATCCCCACACCAGCTTACTATGCACACCTGGCTGCTTACAGGGGGAAGGTGCACATCCAGGACATTTGCTGCAGTGAGACGTCCTCGCAGGCTTCGGGTGCAGCGAGTAGCCCATCTGATGCCGTTCTTTCCAGGGCAGTCAGAGTTGAGAGAGGCCATGGAATTCAGTCTAAACTTTACTATGTTTGATTTGTAGAAGAATTTATCTTTTTTTCTGTGTTTAATGATCTGCTCGAGTATATAGACATTTGTTAAGTTTTCTGTGTGTGTGGCTTCATCTTACTGAGAGAAAATGACTTATTGCCTTTTGTGGAGTCATCTCTAATGGTTGTGTAAGACTTTTGGAATATAATATTGCCTTTTGTGGAGTCATCTCTAATGGTTGTGTAAGACTTCTGGAATATAATATATATATATATATATATATATATATATATATATTTATATAATATAAGGTTCAAATTTCTGCCATTTTTGGTTGTAAAGTAACATTTAATATTTAGGTACATCCTTGGCTGATATCTGCTGTCATATCAACAAAATAGGCAACAAAGGAATGTTGATTACCTCTTGTTTTGCTTTACAAATCAGTCATACATATTAGTCAGAATATGTAGTTCCTATCCTGTCACAAAATCTTTCTTCATTGCCCCATTCGTGCTGAAGAGGAAAAAGAGCACATTGAATAAAAATGCAGTATGGCAGGGCTGCCCATTGTCATTATATTAGTTATGGTAACTATTTGATTATTTTTTCTAATGTTGATATTTATGGCCAAGTTTTCAAATCATGTATTTTTTTTTTTTTTTTTTT
>Penaeus_monodon_Ago-2c ENA|GEEP01086466|GEEP01086466.1 TSA: Penaeus monodon WSV_41525 transcribed RNA sequence.
AGGATCAGGATAGTGCGCTGCAGTCTTATCTTTTCCTGCCTTACCGCAGAGATGGTGTGGCAACACATGCCTGAAGTTCCTCGGCCTCCTCTCCGTAAAGACCTAGGAACCCGTGGCAGGCCTATTAAGCTTCAGAGCAACTACTTCCCTGTTACAGTCAGAAAACCCAATATCAAACTAGTCCATTATGATGTCGTCATCAAGGAAGGAGACAAGGATGTACACCTTCCTAAAAAGAAGAAGATGTTGATCTTTGAAACAATGAGAACCACCTACTATCGTGTCTTCAAGAATGTTGGTCTTGCTTTTGACAGCGAAAAGAATGCTTATAGCATAAATCCCAATCCGCAATTTGAAATTGACATTTCCACCAAATTTGAGGTGGACATTTCTGAAGAATCGGGGAAAGTGACCAAGTACAGTGTTAAAATGGAAGCTGTGCAGCGTGCCAACTTGCAAGAGTTCATGCAGGCGCTCAAGCACAAGCCAGGCGAGAAGCAGAAAATAATACCCCAGAAAATTAATCAGATATTGGAAGTCATGTTGGGACATAACCCGAGTCTTCAGTTTGTAAAGGTTGGCCGAAACAATTTCTTCCCGATGGATGGAGAGTTTGGCAAACCATATTACATTGGGGGAGGCAAGGAGGCTGTGACCGGCTTCTTCAGCTCCCTACGGCCTGCCGCCTGGAAAGATGGCTCTCTGCTGCTTAACGTTGATGTTGCAAATACATCATTCTACAAAGAGCAACCTCTCCTTGATTTCCTGATGGATTCGCTTCGCCTACATGAAAAGGACCTCAACCAGACCCTAAAACCCTTTCACAAAAAGGCACTCAAAAAAGAGCTGAAAAACTTAAAGATCCAGGTGACCCATTCCCTTATACCAAGAACATACAGAGTGAGAGACATTGGAGAACTTGGTGCAGATCGCCAGACATTCATGTTGACAAACCCAGAAACCAACAGGGAAGAAAAATGCACTGTTATGAACTATTTCTCCATGCGCTACCAGATGCGTCTGAGGTTCCCAAGGCTGAACTGTCTGATGGTTGGACCACAAAATAGAAGCATTTATGTTCCCATGGAGGTCTGCAAGATAGTGAAAGGGCAGAGAGTGCAGAAGAAGCTTAGTGAATATGAGACGTCCCAGCTAATTCGTGCAGCAGCTAAACCACCATACGAGAGACTCAACACCATCCGAAACATTGTTCGCACTGCCAACTTCTCTCAAGATCCTCTGATAAAAGCATTGGAATTCTCCATAGCAGATCAACCTATCAACTTTGAGGGACGAGTACTTTCTGCACCAGATGTTCTGCTGAACAGAGAGCAGAAGCCCAAATTAGGTGTTTGGGACATCAGGGATCATTCCTTCTTCAATGGAGGAGTGCTCAAGTCATGGGCAGTTCTCAATTATGACCCAAGAATGATAAATGAGCACACATTAAACAAGTTTTTACTCCACCTCCAGGAAATGGGGAAAGAAAGAGGAATGGTCATTGAAAAGCCTGCAGGAATAAAAAGCATTGGGCATCCCTCACCAGAGGTTGACATTTTACAGGTGAAGAAAAGGTTACCTGATGTGCAGTTGATCTTCATTGTTCTCCCAAGGGATGGGGACATTTATGCGCGCGTGAAGAAAACGGGTGACAGAGATGTAGGCGTGGTAACCCAGTGCATAAAGAATCAGAATGTGGCGAAGTGTGCTCCTTCCACAATCGGGAATCTTCTACTCAAGATAAATGCAAAGATTGGTGGAACAAACAATGTCTTAGGACAGAGATCAAGGCCTCTTGTTTTTGGTAAGCCCGTAATGATTATGGGTGCAGATGTGAATCACCCTCCTTCTGGTGACATTATGACTCCTTCTGTCGCTGCGGTTGTTGGCTCAATTGATCGTTTTGCATCGCAGTATGCTGTGGAAGTGCGCCATCAGAAACACCGCAAAGAGATGATTCAAGACTTGAAAGACATGACAAAGAACCTCCTCAAAACATTTTACACAACCACGAAATTCAAGCCTGAGCGGATTGTGATGTATCGTGATGGTGTCAGCGATTCGCAGTTTCTGGAGGTGTTAGTGTTTGAGATGAAGGCCATGAGGCAGGCATGCACGGAGTTGGAGGCAGATTACCAGCCAGCCATTACCTTCCTGGTCGTCCAAAAGCGACACCACACGAGGCTCTTCTGCCAAGAGAGGGAAGGCGTTGGCAGAAGCAAGAACATTCCTCCAGGAACTACAGTCGACACAACAATCACACATCCCAGTGAACGAAACTTTTACTTGTGTTCTCATCAGGGGATTCAAGGTACAAGTAGGCCCACGCATTACCATGTTCTGTGGGATGACAGTGACTTAACTATGGACGTGTTAGAGGAACTTACGTATGCCATGTGCCACCTGTACTCGCGCTGCACCAGGTCCGTCTCCATCCCCACACCAGCTTACTATGCACACCTGGCTGCTTACAGGGGGAAGGTGCACATCCAGGACATTTGCTGCAGTGAGACGTCCTCGCAGGCTTCGGGTGCAGCGAGTAGCCCATCTGATGCCGTTCTTTCCAGGGCAGTCAGAGTTGAGAGAGGCCATGGAATTCAGTCTAAACTTTACTATGTTTGATTTGTAGAAGAATTTATCTTTTTTTCTGTGTTTAATGATCTGCTCGAGTATATAGACATTTGTTAAGTTTTCTGTGTGTGTGGCTTCATCTTACTGAGAGAAAATGACTTATTGCCTTTTGTGGAGTCATCTCTAATGGTTGTGTAAGACTTTTGGAATATAATATTGCCTTTTGTGGAGTCATCTCTAATGGTTGTGTAAGACTTCTGGAATATAATATATATATATATATATATATATATATATATATATTTATATAATATAAGGTTCAAATTTCTGCCATTTTTGGTTGTAAAGTAACATTTAATATTTAGGTACATCCTTGGCTGATATCTGCTGTCATATCAACAAAATAGGCAACAAAGGAATGTTGATTACCTCTTGTTTTGCTTTACAAATCAGTCATACATATTAGTCAGAATATGTAGTTCCTATCCTGTCACAAAATCTTTCTTCATTGCCCCATTCGTGCTGAAGAGGAAAAAGAGCACATTGAATAAAAATGCAGTATGGCAGGGCTGCCCATTGTCATTATATTAGTTATGGTAACTATTTGATTATTTTTTCTAATGTTGATATTTATGGCCAAGTTTTCAAATCATGTATTTTTTTTTTTTTTTTTTT
>Proasellus_aragonensis_Ago-1a ENA|HAEO01048163|HAEO01048163.1 TSA: Proasellus aragonensis, contig comp50469_c0_seq2
TGCCATTACGGCCGCGGGGGCTACTCAGTGTGTTCAAGCGAAAAATGTTAATAAAACTTCTCCTCAAACTCTGTCCAATTTATGTTTGAAAATCAATGTGAAGCTAGGAGGCATTAACTCAATTCTTGTCCCTGCAATTAGGCCGAAGGTATTTAATGAACCAGTGATATTTTTAGGAGCAGATGTTACTCATCCACCAGCGGGTGATAATAAAAAGCCTTCTATCGCAGCTGTAGTTGGATCAATGGATGCACATCCATCCCGATATGCAGCAACTGTTAGGGTGCAGCAGCATAGACAATATTCTACTCTCGACAAGCGACCACCTCAATCGCTGTCGTCTGGCGCACATCAGCCACAAACAGCCCAATACCATCAGCATACAGAGGTCATTCAAGAACTTTCATCCATGGTGAAAGAATTGCTTATTCAATTTTATAAGTCTACTCGATTTAAACCAAACCGTGTCATTCTTTATCGTGATGGGGTCAGTGAAGGACAATTCCAAACAGTTTTGCAGCATGAACTGACAGCTATGCGAGAAGCATGTATTAAACTAGAGGCAGATTATAAACCTGGTATCACTTACATTGCTGTTCAAAAGAGACATCATACTAGACTTTTTTGCTCTGATAAACGAGAACAAAGTGGAAAAAGTGGAAATATTCCAGCTGGTACTACCGTTGATGTTGGAATTACACATCCTACTGAGTTTGATTTCTATTTGTGCTCTCACCAAGGAATTCAGGGAACGAGTCGTCCTAGTCATTATCATGTCCTTTGGGATGACAACCATTTGATAGTGATGAGTTGCAGTGTTTAACTTATCAGCTATGTCATACTTACGTAAGGTGTACTAGGTCTGTATCTATCCCTGCACCAGCTTACTATGCTCACCTCGTGGCTTTTAGAGCTCGGTACCATTTAGTTGAAAAAGAGCATGATAGTGGGGAAGGTTCTCACCAAAGTGGGAATAGTGAGGACCGTACTCCTACTGCTATGGCAAGAGCAGTTACAGTTCATCAAGATACAAATAAAGTCATGTACTTTGCTTAAATTTTTCTATTTTTTATTGCAATGCGGGTTTCACTTAATGTATCAAATTTTCTACCGGCTTGAATTTTCTTTTCAATCTTATTGGAAAAATGCCACATGGACATTGTTCAGAGGTTAGTCCGTGGCTACCTTTTGTACCTAATATCATAATAAGAAAAATTGTCCTCGATAAATTAATATATTATCACTTAAATAGAAACTGCAGAGTTAATTTATGAAACTACTGTTATAGTTCAAATGATGGATAAAATTGTCTTAGAGGTCTATTCCAATTAAAATTATTTTTTATTGTAATGTAGAATATAGGCCAAAATAAAAATACTCTTAATTTCTGGCTGCAGTTCAAGATGGTGAGCGATAATATGAAATGTTCACGTATGATCTATCTTTCATTTTTTTTGTAAGTTTAAAATTCACTAGGTAGTGTTCACCAAAATTTGTCACATTTCTTAATATTGAAAGTAAAGTCTTTCTTCATTTTAAGCCATTTATTACAATCTAGGCTATTAACTGCATCGGTTTATATTTTAAGGTACTGGTGTTTTATTTATTGTTTTATTATTCAAATTGTTCCTACTACATACGAAGCATTAAAAACTGAAGTTTGATTTATTTATTAACACCATACCATCTATGAAAGTTTATACACGTAATTGAATAGACTAAATAAATGTAAAAAATAGGTTTAGATGGTTTTCTTTGTGTGATTTTTCAGTTTACTTAAATGCTTTTATCTAATATCTGTTAAATTGATATTTCTAGTAAGTATTTAAAATTTCTACTTTCAGTTGAATTAGTTATTGCTTATTAGTTATTTTACTCTGCGTTGATACCACT
>Proasellus_aragonensis_Ago-1b ENA|HAEO01051049|HAEO01051049.1 TSA: Proasellus aragonensis, contig comp50976_c0_seq1
AAATTATGACAGGAATGTTAATGAAGACCAAATCCGTGACTTCGTTCAGATGTTGATGAACATAGGCGAAAAACTGGGAATGGCGATTTCAGATCCCTTTAATATCTGGGAAGGAAGTGGAACAGAGCCATTTGATCATAAAAATGATTTTTACGCGTTCAAGAATGAAAATCCGGAGGTGCAGCTTGTGATCTGTATTCTGCCAAATAAACGAATATACGGCCCTATTAAAAAAGCTGGAGATGTTGATGTCGGCATTTTAACACAGTGTGTACAGGGCTGTAATGCCAGAAAATGCCATAGAGTAACCATTACTAATATTCTCTTGAAAATCAATGCCAAGCTGGGTGGAATCAACAATATCTTTGAAATAGGCGACAGCCCGAGGTTTAAGGAACCAATTCTAGTACTGGGAGCTGATGTCAATCATCCACCTGCGGGGCCACCTGGTGATAATCCGGTTCCCTCCTTTGCCGCAGTAGTTGCCTCCTTTGATTTGACTTCAACTAAATATGCTGCGGAAGTTCGGGCCCAAGCGAGGAGGAGCGAAGTAATATTGGACATGACTGAGATTGTAAGGAACCATTTGCTCAAATTCTACAATAAAACTGGCACGAAACCTAAGAAGATTATAATGTTTAGAGATGGAGTCAGCGAATCCCAGTTCCAGCAAGTGTTAATTGAGGAAATGATGAAAATTAGAGATGCCTGCACAAGTCTTGATGAATCTTACCAACCTGGCATAACTTTCATATGTGTTCAAAAAAGACACCAAACCAGGCTGTTTTGTGCTAATCCTCAAGATGGCGTCGGCAGAGGCGGAAATGTCCCTCCAGGAACTGTAGTTGACAACGACATTACGCATCCTACAGAAGCAGATTATTTCCTTTGCTCCCACCAGGGAATTCAAGGTACCTCCAGGCCTGCTCATTACCATATTCTGTGGGATGACAACGATCTCTCAATGAATGATTTACAAGCTTACACATATAAGCTTTGTCACGTTTATGCAAGATGCTCAAAGTCCGTCTCCATTCCCGCTCCAACTTACTACGCTCATTTGGCAGCTCACAGGGCAAAAAAGTACGCCGAGGTAGAAGGTCTGGGAAGAGAAAATACTTTGGAGGATTACCAACGATGTGCAAGAGTTGCTAGTGGTTCATATTTCGCTGATGTCTTCTATTATCTTTAGCGAACAACTTTCCATTTATAGAAGAAATTGAAGCAAATTTCTTTCTACCTCCGCCCCGATAACTGCATGTTCAAGGATTCATTTCTACGTTTACCATCGGAAATTTTCAAAATACAAATATTACTAGGAGAATCTCTCCTTCCTTCTGACTGAGATTTGCCAGTCAAAGACACAAGGTGTGTCGCACATTAATCTACAATAAGTCCGATTGTTGAAACTTTATATACCGCACAAATATCTCAAAATAAATCATAATCAGAATGAATATACCCTTCAACCAATGCTTGCTTAGTGGACAAAGAAAGTTACTGTTTAAAATTTAAAAATTTAAATCTATCAAAAATCAAATAATTTTTTTAAAAATCAGGTACAGCTTTTCCCATCAATAGAACAGCTCCTCCTCTCAGCAGGGTGCCA
>Proasellus_aragonensis_Ago-2a ENA|HAEO01026569|HAEO01026569.1 TSA: Proasellus aragonensis, contig comp41591_c0_seq1
ATTATCTATTTGATAACACAATCACAGTTAAGTAGCATAAGACTAAAATACTGATATTGAAGATGACTTGGAAGAATGCTACAGTTTTGGAGCCTCCTATTCGACCAAAAGATGGTTACGGCACATTAGGTCGAAAAATACAGCTTGTTACAAATCATTTCCCTGTAACAGTTAAGAATCAAAATTTGAATTTATATCATTATGATGTTACAATTAAAGATTGTCAAGGAAATGAGAAGCTTCCAAAGAAAAAAAAGATGATGGTCTTTGAGCAGTTGAAAATCAGTTATCCAAAAGTTTTCAATAAACCACTCGCATTTGATTCAGAAAAAAATGCATATGGTGTTGATGCCATTAATCAACTAAAGAATAAGAAGATTCAGACATACGAGGTGATACTTGGAGTAGAAGAAGCTAAAGGAAAAGCTGCACCAGATGATGCAAAAAATAAAAGAAACAAATTTACTCTTACTCTGCAACTTGTAAATCAGGCTCGACTCAAGGATCTGCTTGATTCCTTCAGACGAGGGGGTGTATCAAAAGTTAACAGTACCATGATTCAAATGTGCGAGGTTATGTTTCGTCATTACAGGGCAATTCAGTATACCCAAGTTTCTGGTCGAAACTTTTTTGGATTGAATGGTGAGTTTGGCCGTCCAAATCCTATTGGTGGGGGCAAGGAAGGTGTGGTTGGATTTTTTGCATCCCTAAGACCTGCAGCGTGGAAGGAGGGAACTTTCATGCTTAATGTTGACCTGGCGCATACCGCATTTTACAAAGATCAGCCTGTTATAGAATTTCTCAAAGAATCAATTGGATTACAAGATTATGATCTCCAGGGGCCCATAAGTTTTGAAATGAAAAAAAAAGCTGCAAAGCAACTAAAATCTTTGAGGATTAGAGTTAATCACTCTAATATCAAGAGAACCTACAAAGTTTTGGATTTGACTAGTAAAGGGGCTGACCAGTTAGACTTTGAGATTGACACTCCAGGTGGTGGAAAAAAGAAAACCACAGTGCAGCGGTACATGTTAGATCAATACCGATATAATCTCAAATATCCCAAAGCTGTTTGTTTACATGTTGGTAATCCTGCTAAGAAGATATACATACCACTCGAGGTTTGCAACATTGACAAAGGGCAGAAAGTTCAAAAAAAACTATCTGACGTGGAGACAGCTCAATTTATAAGGTCAACCGCCATTCCACCAGCAGACCGTTTGAGGCAAATACAAAATGCTGCCAAAATTAACAAATTTGGTGAGGATCCGATGCTTCAAGCATTAACATTTGTAATCGCTGATATGCCATTACAAACTGAAGGACGTGTTTTGGAAGCACCAAATCTTACAATGAAAACTAGATCAATTCAACCACGTCAAGGTGCTTGGGATGTTCGAGGTCAAATGTTCCATGTCCCTGCTCAGATAAAGAAATGGGCTGTTCTTAGCTACGATAGCAGAACAAGGATAGATAAAATCAAGGAATTTATTCGAGTAATGAGAAAGGAGGCTAGTGATAAAGGAATGGTGATGGATGAGCCTCTTGATTATTATGAGTTCAAAGAACGAAGAGACCCAACGCCATTAGACGATTTAAAATACTATAAGGAAAAATTTCCAGATATTCAACTAGTCTTATGCGTTTTACCTGGAAAAAACATTAAGTACTATGGTGGAATCAAAATGGCTGGTGATAGAGAAGTTGAGCTTGTTACTCAGTGTGTTTTGGGTCAGAATGTGTTTAAATGTAACCAGCAAACTATAGTTAACATTCTGATGAAAATTAATGCTAAAATGGGAGGTGTCAATAATATTGTCGGTCGATCGTCTGTGGATCTCCTGGCCTTCAAAGAACCATTCTTAATTATGGGTGCTGATGTGAACCATCCTCCTGCTGGTGATAAGTTTATTCCTTCTATTGCTGCAGTTGTTGGATCCTATGATGTAAATGCAACTAAATATGCTGTAGAAGTCAGAGCACAGAAACATAGAGTGGAAATTATTTTGGATATGACTGAAATTGTCATGAATCTTTTGAAAACTTTCTACCAGAAGACTAAGGTAAAGCCTTCACGAATAATAATGTATAGAGATGGTGTCAGTGAATCACAGTTTGCCGAAGTTCTTAGCGGAGAAATGATGAAAATCAGGGATGCATGTAAGAACATTCAAAAGGATGGAAAATATCAACCAGGCATAACTTATATTTGTGTTCAAAAAAGACATCATACCAGATTCTTTTGTGCTGATGCTAGAGATGCTGATAGGAAAAGTGGAAATGTTCCCCCAGGAACAGTTGTAGACAGAGACGTAACACATCCTACAGAAACTGATTTCTATCTCTGTTCTCACCAGGGAATTCAAGGAACATCCAGACCAACTCATTATCATGTACTTTGGGATGATAATGACCTGCCTATGAATGAATTGCAAGCTGTTACTTACAAATTATGCCATGTGTATTCTAGATGTTCGAGATCGGTGTCTATTCCTACACCGGCTTATTATGCACATTTGGCAGCTTTCAGAGCAAAAGTTCATGTTAATGAAAAGTTTGGGGATTCCAGCAGCGATACGATGTCAACCAGGTCAGGAGGATCTGGGGAAGAGAAAGAGATTGCCATTGGGCAATATCAAACTGTGGCTCGAGTTGCCAAAGACTCAACACTTGGGTCGGTGCTATATTATGTGTGATAAAATGGAAGTTACCTTCTAAATATTCGTACAAATGAAACCATTGACTTGAATTAAAATATTTAT
>Proasellus_aragonensis_Ago-2b ENA|HAEO01049688|HAEO01049688.1 TSA: Proasellus aragonensis, contig comp50767_c1_seq3
GACAAAGAAAATAGTAACTATCTCTCAGTACTTTGAAGACCGATATCGGGTGGTGCTAAAATATCCAAATGCCTCGTGCCTTCACGTTGGAAATCCCCCAAAAAAAATTTACATCCCCTTAGAGGTATGTGAGATCAAAGAGGTTCAAAAAGTAAAGAAAATGTTAAGTGATTCTGAGGCTTCTGAGATGATCAAACATGCAGCTATGGCCCCTGCTGAAAAGCTCATAAATATCCAAAGTATCGTCAGGAAGAACGAATTCGAAGAGGACCCAATGCTGAAGGCTTTGGGATGTTCAATTTCTGACAAGCCACTGAGAATTGAGGGGCGTGTGTTAGCGCCGCCAACGTTGGTTATGAAGAATATAAACTTCAAGCCTCACAAAGGTGATTGGAAAGTGGATGACAAAAATTTTTATAAAGCATCAGAACTTATTCATTGGGCTGTAATAAATTATGACAGGAATATTAATGAAGGCCAAATCCGTGACTTCGTTGCGATGTTGATGAAAATAGGTAGTGAACTGGGAATGGAGATTAAAGATCCCTTTAATATCTGGGAAGG
>Proasellus_aragonensis_Piwi-1 ENA|HAEO01047668|HAEO01047668.1 TSA: Proasellus aragonensis, contig comp50360_c0_seq3
ATCTATTTGATAACACAGAAAATGGTGTAAGGTATAGTTTTGTGTTAGCAAGAAAATACTTTTGTCACAGTAAGCATAGTCTATCCTTGTTTCCAGTAGTTACTTAATAATGGCTGAAAAAAATCCCCCTGCACCACGCGGTGGTCGAGGTAGTTTAATAATGAAAGCATTGCAGGCTTCTAAACAGCCTGGATTGCTGACAGTGTCATCATTAAAAACTAATGAAGTACAGATGCAAGAGAGGTTGTTGCCAAGTGTTGCAGGTAGAGGATCTGGTCAATCTCTAAATATTGAATCTACTAGAGTTGGACAGTCATTACTCGCAGCTAGACCATATAGTCCTGCACAGATTGGAGTGGCGGGTTCTGCATTGAGTTCATATGCTTCTAGTGGTTATATATCACCACAACTTGAAATTGCAGTTTCCGTTTCATCTTCTGAAGATAGCAAAAGCTCTGGAGGCAGGGGACTTAGATTTGCTCATCTCCTTAAGAAGAAAATTGAGACTGCCAGAGGAGCATTAGGACGGGCAGATCTCTTGCAATCTCTTAAGAAGAATGAAACCAGATCAGTATGTGGTTCAGATTCTGGTGAAAGCAGTCAGGCAAAGTCACTTGCAGATAGTGTGGCTCAATTAACTGTTTCAAGTGAAGAGGATTATGATGTTGCTCTGACCTACCATGGTTCTTCTGGCACAAAATTTGAGGCATCTTGTAATTATATCAGAATAGCAGTTAACCCTGAAAAAGCAGTTTTTGAATATGAAGTCAAATTCCATCCTCAAATTGATGCTAAAAATTTGAGATTTCAACTTTTAAATTCTGTTAGGGAAAAAATTGGTAATACCAAATCTTTTGATGGAACAAAACTATGGCTGCCCATGCAGCTGCCTGGCCTCGTAACCAAGCTTCAGACTCAATGTAAACACACTGGAGAAAATATTACAATTATTATTACATACAAGGCAAGAACTACATTGTCAAAAAGTATTCAGCTTTATAATGTACTCTTTAACCGGATTTTAAAAGTCTTACAAATGGTTATGATTGGTCGTAATTATTTTTCACCAATGTCGGCTGTTATGGTTCCGCAACATAAACTAGAGATATGGCCTGGCTTTGTGACAGCTGCTCAGCAAATGGAAGGTGGCCTTATGCTTTGTGTGGATGTTTCACATAGAGTTTTAAGAAGTAACACAGTTTATAATGTTATGGAAGTTTTTTACCAAACTCATAGAAATAACGTAAAAGAAGCTATTAAGAAAGCAATTATAGGAAATGTTGTATTGACACGATATAACAACAAGTGTTATCGAATAGATGATATTATTTTTGACCAAAACCCTGAGTCCACATTTCCAACTTCTCGTGGAGAGGAGAAATCTTATATAAGCTATTATAAAGAAGCTTACAAGATTGATATTAATGATCGAAAGCAGCCTCTTCTAGTTCACAAATTGCAGAAAAGAGAGCAAAAAGATGCTAATGTTGATAAGTTGATATGTCTTATTCCGGAACTTTGTTTTATGACTGGCTTAACGGATGAAATGAGATCTGATTTCAGGATAATGAAAGACTTAGCATCTCATACAAGAATTACACCAGTTAATAGACAAGCATGCTTGAGGAGGTTTATAAAAAATGTCAATGAAACTCCGGAAGCTTGTGCCATTCTTGCTGACTGGGGGTTAGTTCTTCTTGATGATACAGTTCAATTGGAAGGTCGTATTGCTCCTACTGAGTCAATAATTTTTAGAAATAAGCAAATTGATAATGTTCAGAATGCTGACTGGGGGCGAGAATCTTGCAGGGAGAAAGTTTTGCAACCAGTTGATTTAAAAATGAATATGTGGGCATTGATCTATGTTGCCCGTGATGAGGCAAAGGCTAGGAAATTCGCAGAAACTCTTCGGCAAGTTACCAGTTACATGGGCATTATGGTTGGTGAACCAAAAATTGCTAGACTGTCGAATGATAATAATGATTCATTCGTTCGTACAATAAAAGAACTTTATCACGATAAGCTTCAAATTATTGTAATAATATTTCCAACCCAACGAGAAGACAGATATTCTGCTGTGAAACGAGTATGTTCAGGGGAATTGGGAATCCCATCTCAGGTAATAAATGCAAGAACCATTTCTCAAGATCAGAAATTGAGATCAGTTACTCAAAAAATTGCATTGCAGATAAATTGCAAACTTGGAGGGGAATTGTGGTCACTAAAAATTCCTATGAATGGACTAATGGTTTGTGGAGTTGATGTTTATCATGATCCTCTTCGCAAAGGTGGTTCTGTTGTGGCATTTGTTGCATCATTGAACCAGGCAGTGACAAGATGGTACTCTTTTGCCAATTTCCAGATACCAGGAGATGAAGTTATTCATGGAATGAAGATAGCCATGCTAGAGGCATTAAGGAGTTATCATGAGGAGAATCATTCTATGCCTAAATCCATAGTCATTTCCCGTGATGGAGTAGGTGATGGAATGTTGGATTTAACCAAGGAACATGAAATTCCTCAAATTGCTACAATCTTCAAAAATTTTGATTCTTACGAACCAAAACTTTATTTTGTTGTGATTCAAAAACGTATCAATACAAGAATATTTGCAAATTTAAGTGGTTCTGTCGGAAATCCTCCTCCCGGTTCGATAATTGATCACACCATAACAAAGCACAAGTACTATGATTTTCTTCTAGTTTCCCAACATGTCAGACAAGGGACAGTTACCCCTACACACTACGTGGTCATTCATGATGCCGGTGGTTTGAAGCCTGATAATATGCAGAGGCTTACTTATAAAATGACTCATCTTTATTACAATTGGCCTGGAACGATAAGAGTTCCTGCTCCCTGTCAGTATGCTCACAAACTTGCTTATCTGGTTGGACAGAATATGCGCAAAGAACCCCACCCTGCTCTCGGAAGAAGACTTCATTTTCTGTAAAGTTAATAATTATGATTTCAGACGAGGACAACATTATCTCTCAGCTACAAGATTTTCTTTCTTTTCTATGTCTAAATTTTTAGATGTAATATATATGTTTGTGTCATTTATCGTCAAAAATAAGAGCAGTTTTGTTTCTAGTCTTAATAAGTTGTGGCTATTTGTATAATAATCACTCCCATTGAAATCGTACGTAGACTTACCTTGTCTTTCATTTATAAATGATATTATAGGTATATACAAAATATTTATTGTGTTAATATTCTTCTTGGAAATATACTTAACATTAACTAGCGCATATAATAATAATTCCTTTATTTCTGTTACCCTGTAAGTTACATTTATTTTAAGCTATTTTATAATGGTCAGTTTAAATATAATGATTGTTAGACAATATATCGAAAAATAGACTAATGATAAAATTAGTACCAAGCAAAAAGTTTTATATTTCAAACATGTTTTTATTATGCAGAAATTGTTTTAGTTAAAATTTATACAGAGCTCTTTCTCTTATGTTCTTAATCAAAGCAAAGTAAGCAATATATTTTTTTTTTTTTGTGTAGCCACTGTCTGAAATTCTTTTGTGGATATTTTAAATTTATGATTTGTGAATTTTTAATCTCCTGTGTCCTCAAGACCTATTCACCTTTTATTCAGTTATAATAACTGAGCATCTTTTTGATCATGATATATATACATGGATCAAAACAAACCAGTTTGGAAAACTCCATGTACCAATTATAGCCTACCATTATTCAAGCTGGAAATGATTATTGCAATCATGAAATACTTCTTAAAATAAATGTTACCTTAGTGTGAAAAAAAAAAAAAGAAAAAA
>Proasellus_aragonensis_Piwi-2 ENA|HAEO01041237|HAEO01041237.1 TSA: Proasellus aragonensis, contig comp48594_c0_seq1
CCCAGATAGACGAGTGAATGCTCTAAAAAAATTTAGTTCTGACCTCTTTAGTAATCAAAAGGTAACAAACGAATTGCAGCAATGGGGATTGAAACTTTCCAGTGAGTTAGTAAAGGTGGGTGGGAGAGTAGTTGCAGAAGAACAAATTATTATGGGTTCAAGACAATTTCCTTACAATAGAGATGCTTCCGAGTGGTCCAGGGAAATGAGAAGTACAAATATGAACACTACTGTTAATCTAGTAAACTGGACGTTCATTTATCCATGGAGGGCGGAACGTGATGCTGTGGATTTAGTTAGAACTTTAATACAAGTTGCAGGCCCAATGGGTATGAGTATAACACAACCTGGAATGATGCCTCTACAACGTGACAATATTCAGGACTATGTTGCACCATTGAATGGTTGTGCAGGGCAGCAGATGGTGATGGTGTTATTGCCGAATAACAGATCTGATAGATATAATGCTGTTAAGAAGCATCTGTCAGTTGTAATGGGTATACCAAGTCAGTGCGTTCTCCAAAGAACACTTGGAAATAAGCAAAGGCTTATGAGTGTGGCCACTAAAATTGCAATTCAGATGAATTGCAAACTGGGAGGTGAGGTGTGGAATGTGGTATCGGTATTAGCGAATACAATGTTTGTTGGTTATGATGCTTATCATGATTCCATTGAGAAAAATGATTCTTATGGAGCAGTGGTTGCATCGATGAATAGAACTTGGACCAAATATGTCGGCCAGGTTGCTAGACATAAAAATAGGGAAGAAATTACAGACAATTTTTGTATTGCAATTAAAGTTGCGTTGGAGGCTTATAAGTCAACAAATGGCAATCCACCAAACATGGTGATCGTCTACCGTGATGGTGTTGGGGATGGACAGATTGAATATGTCAAAAATCACGAAGTTGAAGCAATCAAAAGATGCTTCAAGGAGGCTGTGCCAAAGCAGGTTATGAAATTTGCTTTTGTAATTGTTTCAAAGCGAATCAATACAAGACTGTTCAAGGACAAAGATATAAAAGGAAGAGCTGGTTATTTTAACCCAACTCCAGGAACAGTTGTAGATGACATCATCACCCTTCCTGAACGGTACGACTTCTTCCTGGTTTCACAAAGCGTAAATCAGGGAACTGTTTCGCCAACATCCTATAACATCATTGAGGACTCAACAAACTTGGGTCCCGACAAAATGCAAAGGATTGCTTATAAGCAAACACATTTATATTATAACTGGCAGGGGACTGTTCGCGTTCCTGCCCCATGCATGTATGCACATAAGTTGGCATTTATTACTGGCCAAACTTTGCATTCAAATCCGCACATCAACCTACGGGATAAACTTTGGTTCTTGTAAAGCCATACAAATGAAGATACAAAGGAATGTTCAAATGGAATCAGAACCATTATCATGGTTTAATGGAATATAAACTACTTTATTTTTATAAGCTTATTATGTAGCCCTTTAGTATGGATTGATAAATAAATTATTTTTCACCATTTATGGATTAAAGTTATAATTTGTTTGGGTTTTCAATTTAAGGGGTAAGATATCTAAAAAAAAATTTCTTTCATTGGTTATAGGCACTGGTCCTATGCTTATGCCTATTTGTCTCATATAAACTAGTTAATGCAGTATTATACATCTTTATTAATTATTAATGATTTTCAGTTTTCTTTTATAAAAGGATCTATTTTAAGGAAAATCACCATTATTATTGAAGTTAAAGATTTGATAGATAAAGGTTTTTTTTTTATTTTTTTGATAAATTGGCCCATTAGTCTTTGGTTAATCTTAGCAGTTCCGATCTTTCGATACATTTTTATTAAATATTTAAAGTATAAAAAAAAAAAAAAAGCAAAAACAAA
>Proasellus_arthrodilus_Ago-1 ENA|HAEQ01027713|HAEQ01027713.1 TSA: Proasellus arthrodilus, contig comp51884_c0_seq2
GGTGGGCCAGGAGCACAAACACACATACCTACCTTTGGAAGTTTGTAATATTGTTGCTGGTCAACGTTGCATAAAGAAGTTGACAGATATGCAGACTTCGACGATGATAAAAGCAACCGCTAGATCGGCTCCCGACAGGGAAAAGGAAATAATAAACTTAGTTCGTAAAGCTGACTTCAATAATGATCCTTATATGCAGGAGTTTGGCTTAAATATTAGCAATGCAATGATGGAGGTTCGTGGGCGTGTCTTGCCCCCTCCAAAACTTCAGTATGGTGGACGCACTAAACAACAAGCCCTCCCTAATCAAGGTGTTTGGGATATGAGAGGGAAACAGTTCTTTACAGGTGTTGAGATCAGAGTTTGGGCAATTGCTTGTTTTGCTCCGCAGCGTACAGTACGAGAGGATGCTTTACGAAACTTTACCCAACAGTTGCAAAAAATCAGTAACGATGCTGGTATGCCAATTATTGGACAACCATGTTTTTGCAAGTATGCTAATGGACCAGATCAAGTTGAACCCATGTTCCGATATCTTAAAAGTACTTTCACAGGACTTCAATTGGTGTGTGTTGTTCTTCCTGGCAAAACTCCTGTTTATGCTGAAGTTAAAAGAGTTGGTGATACTCTTCTTGGAATGGCTACTCAGTGTGTTCAAGCAAAAAACGTTAATAAAACTTCTCCTCAGACTCTGTCCAATTTATGTTTGAAAATCAATGTGAAGTTAGGAGGCATTAACTCAATTCTTGTTCCTGCAATTAGGCCGAAGGTATTTAATGAACCAGTGATATTTTTAGGAGCAGATGTTACTCATCCACCAGCGGGTGATAATAAAAAGCCTTCTATCGCAGCTGTGGTTGGATCAATGGATGCGCATCCATCCCGATATGCGGCAACTGTTAGGGTGCAGCAGCATAGACAATATTCTACTCTCGACAAGCGACCACCTCAATCGCTGTCGTCTGGCGCACATCAGCCACAAACAGCCCAATACCATCAGCATACAGAGGTCATTCAAGAACTTTCATCCATGGTGAAAGAATTGCTTATTCAATTTTATAAGTCTACTCGATTTAAACCAAACCGTGTCATTCTTTATCGTGACGGGGTCAGTGAAGGACAATTCCAAACAGTTTTGCAGCATGAACTGACAGCTATGCGAGAAGCATGTATCAAACTAGAGGCAGATTATAAACCTGGTATCACTTACATTGCTGTTCAAAAGAGACATCATACTAGACTTTTTTGCTCCGATAAACGAGAACAAAGTGGAAAAAGTGGAAATATTCCAGCTGGTACTACCGTTGATGTTGGAATTACACATCCTACTGAGTTTGATTTTTATTTGTGCTCTCACCAAGGAATTCAGGGAACGAGCCGGCCTAGTCATTATCATGTCCTTTGGGATGACAACCATTTTGATAGTGATGAGTTGCAGTGTTTAACTTATCAGCTATGTCATACTTACGTAAGGTGTACTAGGTCTGTATCTATCCCTGCACCAGCTTACTATGCTCACCTCGTGGCTTTTAGAGCTCGATACCATTTAGTTGAAAAAGAGCATGATAGTGGGGAAGGTTCTCACCAAAGTGGGAATAGTGAAGACCGTACTCCTACTGCTATGGCAAGAGCAGTTACAGTTCATCAAGATACAAATAAAGTCATGTATTTTGCTTAAATTTTTTTATTATTTATTGCAATGCGGGTTACACTTAATGTATCAAATTTTCTACCTGCTTGAATTTTCTTTTCAATCTTATTGGAAAAATGCCACATGGACATTGTTCAGAGGTTAGTCCGTGGCTACCTTTTGTACCTAATATCATAATAAGAAAAATGTCCTCAATAAATTAATATATTATCGCTTAAATAGAAACTGCAGAGCGCAGTTTAGGAAAGTACTGTTATAGTTCAAATTATGGATACAATTGTCATAGAGGTCTATTCCAATTAAAG
>Proasellus_arthrodilus_Ago-2a ENA|HAEQ01034421|HAEQ01034421.1 TSA: Proasellus arthrodilus, contig comp56926_c0_seq1
GAGTCACTCTGTGGCACAGTGACAGTCAGACAGTGTTGCCCGATCTGTCAGCCTCAGTGAGAGTTTGGTTTCTTCCGTGTGATGTTGGTTTTGCGTTCAGTGACATAGAGCCGAGTTTTCAAAATTAGATCACTGTTAAGTAGCATAAGACTAAAATAATATTATTGAAGATGACTTGGAAGGATGCTACAGTTTTGGAGCCTCCTATTCGACCAAAAGATGGTTACGGCACATTAGGTCGAAAAATACAGCTTGTTACAAATCATTTCCCTGTAACAGTTAAGAATCCAAACTTGAATTTATATCATTATGATGTTACAATTAAAGATTGTCAAGGAAATGAGAAGCTTCCAAAGAAAAAAAAGATGATGGTCTTTGAGCAGTTGAAAATCAGTTATCCAAAAGTTTTCAATAAACCACTCGCATTTGATTCAGAAAAAAATGCATATGGTGTTGATGTCATTAATCAACTGAAGAATAAAAAGGTTCAGACATATGAGGTGATACTTGGAGTAGAAGACGCTAAAGAAAAAGCTGCACCAGATGATGCAAAGAATAAAAGAAACAAATTTACTCTTACTCTACAACTTGTAAATCAGGCTCGACTCAAGGATCTGCTTGATTCCTTCAGACGAGGGGGTGTATCGAGAGATAACAGTACCATGATTCAAATGTGCGAGGTTATGTTTCGTCATTACAGGGCAATTAAGTATACTCAAGTTTCTGGTCGAAACTTTTTTGGATTGAATGGTGAGTTTGGTCGTCCAAATCCTGTTGGTGGGGGCAAGGAAGGTGTGGTTGGATTTTTTGCATCCCTAAGACCTGCAGCGTGGAAGGAGGGAACTTTCATGCTAAATGTGGACCTGGCGCATACCGCATTCTACAAAGATCAGCCAGTTATAGAATTTCTCAAAGAATCGATTGGGTTACAAGATTCTGATCTCCAGAGTCCCTTTGGTTATGAGATGAGGAAAAAAGCCACAAAGCAACTAAAATCATTGAGGATTAGAGTTAATCACTCTAATATCAAGAGAACCTACAAAGTTTTGGATCTGTCTCCTAAAGGGGCTGACCAGTCAGACTTTGAGGTAGATACTCCAAGTGGTGGAAAAAAGAAAACCACAGTGCAGCGGTACATGTTAGATCAATACCGATATAATCTCAAATATCCCAAAGCTGTTTGTTTACATGTTGGAAATCCTGCTAAGAAGATATTCATACCACTCGAGGTTTGCAATATTGACAAAGGGCAGAAAGTTCAAAAAAAACTATCTGACACAGAGACTGCTATCTTTATAAGGTCAACCGCCATTGCACCAGCAGATCGTTTGAGGCAAATACAAAATGCTGCCAAAATTAACAAATTTGGCGAGGATCCGATGCTGCAAGCATTAACATTTGTAATCGCTGATATGCCATTAAAAACTGAAGGACGTGTTTTGGATGCACCAAATCTTACAATGAAAACTAGATCAATTCAACCACGTCAAGGTGCTTGGGATGTACGAGGTCATATGTTCCATGTCCCTGCGCAAATAAAGAAATGGGCTGTTCTTAGCTATGATAGCAGAACAAGGATAGATAAAATCAGGGATTTTATTCGAGTAATGAGAAAGGAGGCTAGTGATAAAGGTATGGTGATGGATGAGCCTGTTGATTTATATGAGTTCAAAGAACGAAGAGACCCAACTCCATTAGACGATTTAAAATACTATAAGGAAAAATTTCCAGATATTCAACTGGTCTTATGCATTTTACCTGGAAAAAACATTAAGTACTATGGTGGAATCAAGATGGCTGGTGATAGAGAAGTTGGGCTTGTTACACAGTGTGTTTTGGGTCAGAATGTGTTTAAATGTAACCAGCAAACTATAGTTAATATTCTGATGAAAATTAACGCTAAAATGGGTGGTGTCAATAATATTGTCGGACGATCGTCTGTGGATCTCCTGGCTTTCAAAGAACCATTCTTAATTATGGGTGCTGATGTGAACCATCCTCCTGCTGGTGATAAGTTTATTCCTTCTATTGCTGCAGTTGTTGGATCATATGATGTAAATGCAACTAAATATGCTGTAGAAGTCAGAGCACAGAAACATAGAGTGGAAATTATTATGGATATGACTGAAATTGTCATGAATCTTTTGAAAACTTTCTACCAGAAGACAAAGGTAAAGCCTGCACGAATAATAATGTATAGAGATGGTGTCAGTGAGTCACAGTTTGCAGAAGTTCTTAGCGGGGAAATGATGAAAATCAGGGATGCATGCAAGAATATTCAAAAGGATGGAACATATAAACCAGGCATAACTTACATTTGCGTTCAAAAAAGACATCATACTAGGTTCTTTTGTGCTGATAGTAGAGATGGTGTTGGGAAAAGTGGTAATGTTCCCCCAGGAACAGTTGTAGACAGAGACGTTACACATCCTACAGAAACTGATTTCTATCTCTGTTCTCACCAGGGAATTCAAGGAACATCCAGACCAACTCATTATCATGTACTTTGGGATGATAATGATCTGCCTATGAATGAATTGCAAGCTGTTACTTACAAATTGTGCCATGTGTATTCTAGATGTTCGAGATCGGTGTCTATTCCTACACCTGCTTATTACGCACATTTGGCAGCGTTCAGAGCAAAAGTTCATGTTAATGAAAAATTTGGGGATTCCAACAGCGATACTATGTCAACCAGGTCAGGAGGATCTGGGGAAGAGAAAGAGGTAGCCATTGGGCAATATCAAACTGTGGCTCGAGTTGCAAAAGACTCAACACTTGGATCGGTGCTATATTATGTGTGATAAAATAGAAGTTACCATCTTCTAAACATATCGTACAAATGAAACCATTGACTTTAATTAAATTATTGATTTTTTTAAATATTATTGAATTGTAATGTATTTTACTATTTTTTCATCAAATATAATTAGGTTTAGTAAGTCCTTATGTTTAATGGTTGTTCCTCAAATCCCACTTTAAAATTTGGTAAAAGTGCAACCACTAAAGTTGAAGCTTTACAACTAAATTTGTAAAGTTTTATTTTATTTTGATTTTGTTAAAAAAAACTAATTATCTAAACTGGTCAGAGCGTTTTTATTAACTAAAATATTTTTTTTCTTTACTTTTTTCTTGAATTGGGAATTTTTTTTTTTTTTACTATTGAAACTGAAAAGCTACTGACAACATTTTTGATAATGATTATTATTTTGGATTTATTTTCAATAGTATAATGACATTGTCATTAGCAATATAAAAATTACTAATGATTACTACTTTCTTATACATTTCAATATTTGATTGTTGTGAACTAAAGATATGTAATATAAGTAAAATATGTTATCAAAATGTAAGTTTATTATTTATTATTTGACCAAATATTTTCCCTAAAATTGGCTAAGTGGAGTCGTTTCAAAATAGACTGTATCTGTATCTGTTTTTAAATAGGTTTTGTCAGTAAAGTAATATTTAAATACTGGTTCATTAAAAACTTTCTTTTATTCTACTACATTCTGCACTTATAAAATTGGTTTAAGACAAAAAAATTTTTT
>Proasellus_arthrodilus_Ago-2b ENA|HAEQ01057794|HAEQ01057794.1 TSA: Proasellus arthrodilus, contig comp64740_c0_seq1
CTGTTAGATATAACATTGACATTGAAAACTACTATATTTTATACGGTGCACAACAGTATACTGTACGTCACAGTATGCGAGAAAACTTCAGGGAGGAGGTGACGGGAGGTCAGTATAATTTAGTGAGTCATGAAGGGATGTAATTTTCGCATCTTTATTGATTATGTCGTTCATGACCCATTGAGCTCAGAGTTTTTAATAAAATTCAGTGGGTAAATGTAGATTATTCTCAAAAGTGGGAACCCCGAAAATTATATGAGTGACTCTTTAGATAAAATAGTTTAACACTGAATTATTATTGATTAAAAAATACACATTTTTAAGTCCTTGCCAACAAGAATGAATAAGTTTATTAATCCTATCCCATGCAAGCACGAAGAATAGGACTTTTGTTGTCATTTCAGAATATTGCAATATTCCAAAGGAAGTGATAATGCCGTGGAAGGAACCAACACCTTTGACTCCACCGTTGCGGTCACCTGAAAATGGGCGTGGAACCATTGGAGAACCCATAACATTGGATACCAATCATTTTCCTATGTCGTTTGATAACCACGACCTGATGCTTTGTCAATATGACGTGACAATAACTGATTATCGAGGACAAACAGAACAGAAATTATCAAAAGCAAAAAAAAAAGTAGTATTTGAAAACTTGAAGAACTGCAAAGATTTTGGAAAACCCCTCGCTTACGACTGCGAGAAAAGTGCATATGGCGTTGGTGTCATTCCAGTTTTAAAGAATAAGAAGTCGAAAGTGTACAAGGTGACAGTAATATCAGAGGATGGGAACTTAAGAGCAACTCCGAATGACAAAATGAATAGACGCAGCCAATATACAGTCACTCTAAAATTGACAGTCACAGCCAACTTGAAAAACCTTCTGGACTCTTTTAAAAATGGTGGTTGTACTAAAGACAACAGTTCAATGATTCAGATGGTTGATGTGATGTTTCGCCATTATAGAGCCTATAAATATTCGGAAGAAAGTATCAGCAAGAGAAAATTTTTCAGCCCTAATGAAGAGTTTGGTAAATCATTTGACATTAGTGGAGACAAGCAGGTTTTTGCTGGATTTACTGCATCACCCCGGCCTACTGCTTGGAAAAAGGAATTCTCGCTCATTGTAAACAATTCACACACAGTGGTTTACAAAAAGCAACCGGTAATAGACTTCCTTATTGCCAAACTCAGATATGTTGACTTACAGAAACCGTTTAATGAAAGGGTTAGAGAAGATGCTGAGCACCACTTAAAAGTCATTAAAGTAAGAGCTACACATACTCTCATCACTTACCCTGTCATAAGCCTAACTTCTAAAGGAGCTGATTCTCTAACCATTGAACTAGTAGGAGAAGAAAAAGATGGAACCAAGAAAATAGTAACTATTTCTCAGTACTTTAAAGACCGATATCGGGTGGTGCTAAAATATCCAAATGCCTCATGTCTTCACGTAGGAAAACCAGAAAAAAATATTTACATCCCATTAGAGGTATGTGAGATCAAAGATGGTCAAAAAGTAAAGAAAATGTTGAGTGATTCTGAGGCTGCTAAGATGATCATACATGCAGCTGTGGCCCCTGCTGAAAAGCTCACAAATATTCAAAGTATTGTCAGGAAGAACAAATTCGAAGAGGATCCAATGCTGAATGCTTTGGAATGTTCAATTTCTGACAAGCCACTGAGAATTGAGGGGCGTGTGTTACCGTCACCAACGTTGGTTATGAAACCAAGAAATTTCAAACCTCGCCAAGGGGTTTGGAAAGTGGATGACAAAAAGTTTCATAAAGCATCAGAACTTATTCATTGGGCTGTAATTAATTATGACAGGACTACTTCTGAAGACCAAACTCTTGAATTCGTTGAGATGTTGATGAATACAGGCAGAAAACTGGGTATGACGATTAATGATCCATTTAATATCTGTGAAGGAAGTGGAACTGAACCATTTGATCATAAAAATGATTTTTGTGAGTTTAAGATTAAAAATCCGGAGGTGCAGCTTGTGATCTGTTTTCTGCCAAATAGACGAATATATGGCTCTATTAAAAAAGCTGGAGATATTGATGTCAGCATTTTAACATCGTGTGTACAGGGCTTTAATGTCAGAAAATGCCATATAGTAACCATTACTAATATTCTCTTTAAAGTCAATGCTAAGCTGGGTGGAATCAACAACATCTTTGAAATAGATGACATCCCGAGGTTTAAGGAACCAATTCTAGTACTGGGAGCTGATGTCAATCATCCTCCTGCGGAGCCACTTGGCGATAATCCGGTTCCCTCCTTTGCCGCAGTAGTTGGTTCCTATAATTTGACTGCAACTAAATATGCTTCTGAAGTTCGGGCCCAAGCGAGGAGGAGCGAAGTAATATTGGACATGACTGAGATTGTAAGGAACCATTTGCTCACATTCTACAAGAAAACTGGCCGGAAACCGACGAATATTATAATGTTTAGAGATGGAGTCAGCGAATCCCAGTTCCAGCAAGTGTTAGCTGAGGAAATGATGAAAATTAGAGATGCCTGCACAAGTCTCAACGCCTCTTACCAACCTGGAATAACTTTCATATGTGTTCAAAAAAGACACCAAACCAGGCTGTTTTGTGCTGATCCTCATGATGGCGTTGGCAGAGGCGGAAATGTCCCTCCAGGAACCGTAGTTGACAACGACATTACGCATCCTACAGAAACAGATTATTTCCTTTGCTCCCACCAGGGAATTCAAGGAACCTCCAGGCCTGCTCATTATCATGTTCTGTGGGATGACAACGATCTCTCAATGAATGATTTACAAGCTTACACTTATAAGCTTTGTCACGTGTATGCAAGATGCTCAAAGTCCGTATCCATTCCCGCTCCAACTTACTACGCTCATTTGGCAGCTCACAGGGCAAAAAAGTACGCTGAGGTAGAAGGTCTGGGAAGAGAAAATACTTTGGAGGATTACCAACGATGTGCTAGAGTTGCTAGTGATTCATTTTTCGCTGATGTCTTCTATTATCTTTAGTGAACAACCTTTCCTTTGTAGAAGAAATTGAAGCAATTTTTTTTCTACCTCTGTTCCAATAACAGCATGTTCGAGGATTCATTTCTACGTTTACCACCTGAAATTTTCGAAATACAAATACTACGAAGAGAATCTCTCCTTCCAGTCAAAGACACAAGGTGTTACACAATCATCTACTCGTACGCGTAACCATTTATACTCTTAATCTGTTGTGCAATATCCGGCTTTACCTTTTTCAAAGAGACACTTCCAGACTGCACCAGGTGCCAATTGCAAACTTCATAAAAATTTACATTATTTACACAGTACTGTACTACGTTTCTTCTTAACATTTTAAAACAAAGGCAAATTGTTTATTATTTTATATAGGCCTATTCAATTATGAATTTTATTTAATAGGTTTTATGATATTTAATTTATAAATTTATCCTTCTATTTTG
>Proasellus_arthrodilus_Piwi-1 ENA|HAEQ01010385|HAEQ01010385.1 TSA: Proasellus arthrodilus, contig comp23758_c0_seq1
TCTTCTAGTTCACAAATTGCAGAAAAGAGAACAAAAAGATGCTAACGTCGATAAGTTGATTTGTCTTATTCCGGAGCTTTGTTTTATGACTGGCTTAACGGATGAAATGAGATCTGATTTCAGAATAATGAAAGACTTATCATCTCATACGAGAATTACACCAGTTAATAGACAAGCATGCTTGAGGAGGTTTATAAAAAATGTCAATGAAACTCCTGAAGCTTGTGCTATTCTTGCTGACTGGGGCTTAGTTCTTCTTGATGACACAGTTCAATTAGAAGGTCGTATTGCTCCTACTGAGTCAATAATTTTTAGAAATAAGCAGGTTGATAATGTTCAAAATGCTGACTGGGGGCGAGAATCTTGCAGAGAGAAAGTTTTGCAACCAGTTGATTTAAAAATGAGTATGTGGGCATTGATGTATACTGCCCGTGATGAGGCAAAGGCTAAGAAATTCGCAGAAACTCTTCGGCAAGTTACCAGTTACATGGGCATTATGGTTGGTGAACCAAAAATTGCTAGACTGTCGAATGATAGTAGTGATTCTTTCGTTCGCACAATAAAAGAACTTTATCATGATAAGCTTCAGATTATTGTAATAATATTTCCAACCCAACGAGAAGATAGATATTCTGCTGTGAAACGAGTATGTTCAGGGGAATTGGGAATCCCATCTCAGGTAATAAATGCAAGAACCATTTCTCAAGATCAGAAATTGAGATCAGTTACTCAAAAAATTGCATTGCAGATGAATTGCAAACTTGGAGGGGAATTGTGGTCACTAAAAATACCTATGAATGGACTAATGGTTTGTGGAGTTGATGTTTATCATGATCCTCTTCGCCAAGGTGGTTCTGTTGTGGCATTTGTTGCATCATTGAACCAAGCAGTGACAAGATGGTACTCTTTTGCCAATTTCCAGAGACCAGGAGATGAAGTTATTCATGGAATGAAGATAGCCATGCTGGAGGCATTAAGGAGTTATCATGAGGAGAATCATTCTATGCCGAAATCAATAGTCATTTACCGTGATGGAGTAGGTGATGGAATGTTGGATTTAACCAAGGAACATGAAATTCCTCAAATTGCTACAATCTTCAAGAATTTTGATTCTTACGATCCAAAACTTTATTTTGTTGTGGTTCAAAAACGCATCAATACAAGAATTTTTGCAAATTTAAGTGGTTCTGTCGGAAATCCTCCTCCCGGTTCGATAATTGATCACACCATAACAAAGCGAAAGTACTATGATTTTCTTCTAGTTTCCCAACATGTCAGACAAGGGACAGTTACTCCTACACACTACGTGGTCATTCATGATGCCGGTGGCTTGAAACCTGATAATATGCAGAGGCTTACTTATAAAATGACTCATCTTTATTACAATTGGCCTGGAACGATAAGAGTTCCTGCTCCATGTCAGTATGCTCACAAACTTGCTTATCTGGTTGGACAGAATATGCGCAAAGAACCCCATCCTGCTCTCGGAAGAAGGCTTCATTTTCTGTAAAGTTAATAATTATGACTTCAGAAGAGGACGACATTATCTCTTAGCTACAAGATTTATTTTCTTTTCTGATTTAAATTTTGAGATGTGGTAGATATGTTTGTGTCATTTATCGTCAAAAATAAAAAAAGTTTTATTTCTAGTCTTTATAAGTTGTGGCTATTTGTATTATAATCACTCCCATTAAACTTACCTTGTCTTTCATTTATAAATGATATTATTGGTATATACAAAATATTATTGTGTTATATTCTTCTTAGAAGTAGAAGTATACTCAACATTAACTATCACTTATTATAATAATTCCTTTATCTATGTTACCCTGTAAGGTACATTTATTTAAAGCTCTTCTATAATGGTCAGTTTAAATATAATGATTGTTAGACTAATGATAAAATTAGTACAAAGGAAAAAGTTTCATTTTTCAAACATGTTTTTTCTATGCAGGAATTGTTTTAGTTAAAATTTTGAGCAAAATTTAAGCAATATATTTTATTTCTTTCGTGTAGCCACGTGTTGAAATTCTTTTGTGGGCATTTCATATTTATGAATTGTGAATTTTTATTCTCCTGTGTCCTCAAGAGCTATTCAACTTTTATTCAGTTATAATAAATGAGCATCTTTTTGATCACGATATATATACTAGGATCAAAACTAACCAGTTTGGAAAACTCCATGTACCAATTATAAACTACCATTATTCAAACTATAAATGATTATTGCAATCATAAAATACTTCTTAAAATAAATGTTACCTTAGTTTGAAAAAAAAAAAAAAAA
>Proasellus_arthrodilus_Piwi-2 ENA|HAEQ01046908|HAEQ01046908.1 TSA: Proasellus arthrodilus, contig comp62526_c0_seq1
AAATTAAACTTAAATTTATTAAAGAGCTTGGCCATTTAGACTCTCAATTTCTTCAGATTTTAAACATTTTACTTCGTAGATGTCAAGAATATTTGGGTCTTCAGTTAGTTGGAAGAAATTACTACAATTCGAGACTGGCAACGTCAGAGCCTAATTATAGAATAAGAGTTTGGCCTGGGTTTTGTACAAGTATTCGGCAGCAGGAATATGAAATCATGTTGAATGTGGATGTTGCACATAAGTTTATGCGGGAAGATACTTTTTTGGACATACTTAAAGCTTTTCGCGGAGATGTCAGAACTCAGGCTACGAAAATGTATGCAGGCTCTATTGTGATGACAAAATACAATGAGAAAACTTATAGAATTGATGATATCGACTTCAATCAGAGTCCACGTAGCACTTTTCCTAAGAAGGATGGATCTCAAATATCTTACGAGGAATATTACTCTACTAAATATGGAATTAAAATAATGACTTTGAATCAGCCACTATTAATTTCAAAGCCAAAGAAGAGAGATATTCGACGGGGTCAAACGGCAAACATTTGTTTGATACCAGAACTATGCCTGATGACAGGACTAACTGAAGAAATGAGAAAAGACTTCAATATGATGAAAAATTTGGCTCATTACATGCGAATGACCCCAGATAGACGAGTGAATGCTCTAAGAAAATTTAGTTCTGACCTCTTCACAAATCAAAAGGTAACAAGCGAATTGCAGCAATGGGGATTGAAACTTTCCAATGAGTTAGTAAAGGTGGATGGGAGAGTAGTTCCAGCAGAACAAATTGTTATGGGTGGAAGACAATTTTCTTACATTAGAGAGGCTTCTGATTGGTCCAGGGAAATGAGAAGTACAAAAATGAACACTACTGTTAATCTAGTAAACTGGACATTCATTTATCTATGGAGGGCTGAACGTGATGCTGTGGATTTAGTTAAAACTTTAATACAAGTTGCAGGCCCAATGGGCATGAGCATAACACAACCTAAAATGATATCTCTACAACGTGACAATATTCAGGACTATGTTGCACCACTGAATGGTTGTGCAGGACAGCAGATGGTGATGGTGTTATTGCCAAATAACAGATCTGATAGATATAATGCTGTTAAGAAACATCTATCAGTTGTAATGGGAATACCTAGTCAGTGCGTTCTCCAAAGAACACTTGGAAACAAGCAAAGGCTTATGAGTGTGGCCACTAAAATCGCAATTCAGATGAATTGCAAACTGGGAGGCGAGGTTTGGAATGTGGTATCAGTATTAAATAATACAATGTTTGTTGGTTATGATGCTTATCATGATTCCATTGAGAAAAATGATTCTTATGGAGCAGTTGTTGCATCGATGAATAAAGCTTGGACCAAATATGTCGGCCAGGTTGCTAGACATCAAAATAGAGAAGAAATTACAAATAATTTTTGTATTGCAATTAAAGTTGCGTTGGAGGCTTATAAGGCTACAAATGGCATTCCTCCAAACATGGTGATCGTCTACCGTGATGGTGTTGGGGATGGGCAGATTGAATATGTGAAAAAACACGAAGTGGAAGCAATCAAAAGGTGCTTCAATGAGGCTGTGCCAACGCAGGTTATGAAATTTGCTTTTGTAATTGTTTCCAAGAGAATAAATACAAGACTATTCATGGACAAAGATGCAAAAGGAAGAGCTGGTTATATTAACCCAACTCCAGGAACAGTTGTAGATGATATCATCACGCTTCCCGAAAGGTACGACTTCTTCCTTGTATCGCAAAGCGTCAATCAGGGAACTGTGTCACCAACTTCTTATAACATCATTGAGGACACCACAAACTTGGGTCCCGACAAAATGCAAAGGATTGCTTATAAGCAAACACATTTATATTATAACTGGCAGGGGACTGTTCGCGTTCCTGCCCCATGCATGTATGCACATAAGTTGGCATTTATCACCGGCCAAACTTTGCATTCAAATCCGCACATCAACCTACGGGATAAACTATGGTTCTTGTAAAGCCATACAAATGAAGATACAAAGAAATGTTAAAATGGAATCAGAACCATTATTATGGTTTAAAGGGATATAACCTACTATATTTTATAACCATATTATGTAGCTCTTTGGTATAGATTAGTAATGATTTACTGTAAAATTATTTTTCACCAATTTATGGATTAAAGTGTTTACTTGTTTGGGTTTTCAATGTAAGGGGCAAGATATCTTTAAAAAAAAAATTTCATTGGTCATATAGACACTGGTTCTACGCTTATGCCTGCCTATATGTCTCAGATAAATAATTTTATGCATTATTATGCACAGGGATGAAGAGTTGGATGAATTTAACAGGCTCCTGACTCCTTCATATGAAAAACTGACTCCAGACTCTTATATTTCATAAAAAAAATCCAGACTCCGACTCTCCATCCCTGATTATGCATGCTAATTAATTATTATTAATGATTTTCAGTGGTTTCAATATTTAAATGTTTTCTTTACTAAAAGGATCACTTATAAGAAAAATGTCTCATTCGTTATTGAAGTTAAAGATTTGAAAGTTAAAGAATTTTTTTGTTAAATTTGCCCATTAGTCTTTGGGTAATCATAGAAGTGTTCTCATCTTTTGAT
>Proasellus_assaforensis_Ago-1 ENA|HAEP01001987|HAEP01001987.1 TSA: Proasellus assaforensis, contig comp3006_c0_seq2
GTTAGGGTGCAGCAGCATAGACAATATTCTACTCTCGACAAGCGACCACCTCAATCGCTGTCGTCTGGCGCACATCAGCCACAAACAGCCCAATACCATCAGCATACAGAGGTCATTCAAGAACTTTCATCTATGGTGAAAGAATTGCTTATTCAATTTTATAAGTCTACTCGATTTAAACCAAACCGTGTCATCCTTTATCGTGACGGGGTCAGTGAAGGACAATTCCAAACAGTTTTGCAGCATGAACTGACAGCTATGCGAGAAGCGTGTATCAAATTAGAGGCAGATTATAAACCTGGTATCACTTACATTGCTGTTCAAAAGAGACATCATACTAGACTTTTTTGCTCCGATAAACGAGAACAAAGTGGAAAAAGTGGAAATATTCCAGCTGGTACTACCGTTGATGTTGGAATTACACATCCTACTGAGTTTGATTTTTATTTATGCTCTCACCAAGGAATTCAGGGAACGAGCCGGCCTAGTCATTATCATGTCCTTTGGGATGACAACCATTTTGATAGTGATGAGTTGCAGTGTTTAACTTA
>Proasellus_assaforensis_Ago-2a ENA|HAEP01034837|HAEP01034837.1 TSA: Proasellus assaforensis, contig comp40082_c0_seq2
TTATCTATTTGATAACACAAGAACGCATAGGCCTATCAAGATTAGTTTGTAAGTGGCCATGCAAGGTACGAAACATTGAACACATTTTATGAAATTTATATTTGGATTTTGCCTATGTGATAGCACTGTTCTTTTAGTTTCGTGTAGTCTATAAATCTTAAACATAGCCTATTGACCTATGCTATTCGTTGCTTCTAGGCCTACTTACTAGGCGTGGGATATCCTACTTCCAATTGAGATGTGGTCTAGCCTAGGCCTAACAGTGGATTCTAAGAATTGCTTGTCGAGTGTTAAGTATTCCAGGCGATTTATTGTGCTGCTCTGACTGTTCGAAATTATACTTTTATTTGGTTAATCGATTCTGAATGATTGGCTATACCTCGATCACTGTTAAGTAGCATAAGACTAAAATACTAATATTGAAGATGACTTGGAAGAATGCTGCAGTTTTAGAGCCTCCTATTCGACCAAAAGATGGTTACGGCACATTAGGTCGAAAAATACAGCTTGTTACAAATCATTTCCCTGTAACAGTTAAGAATCCTAACCTGAATTTATATCATTATGATGTTACAATTAAAGATTGTCAAGGAAAGGAGGATCTTCCGAAGAAAAAAAAAATGACGGTCTTTGAGCAGTTGAAAATCAGTTACCCAAAAGTTTTCAATAAACCACTCGCATTTGATTCAGAAAAAAATGCATATGGTGTTGATGTAATTAATCAACTGAAGAATAAAAAGGTTCAGACATATGAGGTGATACTTGGAGTAGAAGATGCTAAAGAGAAAGCTGCACCAGATGATGCAAGGAATAAAAGAAACAAATTTACTCTTACTCTGCAACTTGTAAATCAGGCTCGACTCAAGGATCTGCTTGATTCCTTCAAACGAGGGGGTGTATCGAGAGATAACAGTACCATGATCCAAATGTGCGAGGTTATGTTTCGTCATTACAGGGCAATTAAGTATACCCAAGTTTCTGGTCGAAACTTTTTTGGATTGAATGGTGAATTTGGCCGTCCAAATCCTATTGGTGGGGGCAAGGAAGGTGTGGTTGGATTTTTTGCATCCCTAAGACCTGCAGCATGGAAGGAGGGAACTTTCATGCTAAATGTGGATCTGGCACACACCGCATTCTACAAAGATCAGCCAGTTATAGAATTCCTCAAAGAATCGATTGGATTACAAAATTCTGATCTTCAGGGTCCCTTGGATTATGACATGAGAAAAAAAGCCACAAAACAACTAAAGTCTTTGAGGATTAGAGTTAATCACTCTAATATCAAGAGAACCTACAAAGTTTTGGATCTGTCTCCTAAAGGGGCTGACCAGTCAGACTTTGAGATCGACACTCCAGGTGGTGGAAAAAAGAAAACCACTGTGCAGCGGTACATGTTAGATCAATACCGATATAATCTCATATATCCCAAAGCTGTTTGTTTACATGTTGGAAATCCTGCTAAGAAGATATACATACCACTCGAGGTTTGTAATATTGACAAAGGACAGAAAGTTCAAAAAAAACTATCTGACGTAGAGACTGCTTACTTTATAAGGTCAACCGCCATTCCTCCAGCAGATCGTTTGAGGCAAATACAAAATGCTGCCAAAATTAACAAATTTGGTGAGGATCCGATGCTGCAAGCATTAACATTTGTAATCGCTGATATGCCATTAAAAACTGAAGGACGTGTTTTGGATGCACCAAATCTTACAATGAAAACTAGATCAGTTCAACCACGTCAAGGTGCTTGGGATGTACGAGGCCATATGTTCCACGTCCCTGCCCAGATAAAGAAATGGGCTGTTCTTAGCTACGATAGCAGAACAAGGATAGATAAAATCAAGGAGTTTATTAAAGTAATGAAAAAGGAAGCTAGTGATAAAGGTATGGTGATGGATGAGCCTGTTGATATATATGAGTTCAAAGAACGAAGAGACCCAACTCCATTAGACGATTTAAAATACTATAAGGAAAAATTTCCAGATATTCAACTGGTCTTATGCGTTTTACCTGGAAAAAACATTAAGTACTATGGTGGAATCAAGATGGCTGGTGATAGAGAAGTTGGACTTGTTACTCAGTGTGTTTTGGGTCAGAATGTGTATAAATGTAACCAGCAAACTATAGTTAACATTCTGATGAAAATTAACGCTAAAATGGGTGGTGTCAATAATATTGTTGGACGATCGTCGATGGATCTCCTGGCTTTCAATGAACCATTCTTAATTATGGGTGCTGATGTGAACCATCCTCCTGCTGGTGATAAGTTTATTCCTTCAATTGCTGCAGTTGTTGGATCATATGATGTAAATGCAACTAAATATGCTGTAGAAGTCAGAGCGCAGAAACATAGAGTAGAAATTATTATGGATATGACTGAAATTGTCATGAATCTTCTGAAAACTTTCTACCAGAAGACAAAGGTAAAGCCTAAACGAATAATAATGTATAGAGATGGTGTCAGTGAGTCACAGTTTGCAGAAGTTCTTAGCGGGGAAATGATGAAAATCAGGGATGCATGCAAGAACATTCAAAAGGATGGAGCATATCAACCAGGCATAACTTACATTTGCGTTCAAAAAAGACATCATACCAGGTTCTTTTGTGCTGATAGTAGAGATGGTGTTGGGAAAAGTGGTAATGTTCCCCCAGGAACAGTTGTAGACAGAGACGTTACACATCCTACAGAAACTGATTTTTATCTCTGTTCTCACCAGGGAATTCAAGGAACATCCAGACCAACTCATTATCATGTACTTTGGGATGATAATGATCTGCCTATGAATGAATTGCAAGCTGTTACTTACAAATTGTGCCATGTGTATTCTAGATGTTCGAGATCGGTGTCTATTCCTACACCGGCTTATTACGCACACTTGGCAGCTTTCAGAGCAAAAGTTCATGTTAATGAAAAGTTTGGGGATTCCAACAGCGATACTATGTCAACCAGGTCTGGAGGATCTGGGGAAGAGAAAGAGGTTGCCATTGGGCAATATCAAACTGTGGCTCGAGTTGCAAAAGACTCAACACTTGGGTCGGTGCTATATTATGTGTGATAAAATAGAAGTTACCGTTTTCTAAATATATCGTACAAATGAAACCAATGACTTGAATTATAATATTGATATTTTATAATATTATTGAATTGTAACATATTTTACTATTTTTTCATAGTATGGAATTAAGTTTAGTAAGTCCTTATGTTTAATGGTTGCCCCTCAAACCCCACTTTAGAATTTGGTAAAAGTACAACAACTAAAGTTGAAGCTTTACAACTAAATTTGCAAAGTTTTATTTTATTTTGATTTTGTTAAAAAAAACTAATTTTCTAAACTGGTCAGAGCGTTTTTATTAACTAAAATATTTTTTTTCTTTACTTTTTTCTTGAATTAGGAAATTTTTATTTACTATTAAATGAACTGAATAGCTACTGACAACATTTTTTATTTATTTTCAATAGTATAATCATAATGACATTGTCATTAGCAATATAAAAATTACTAATGATTACTTCTTTCTTATACATTTCAATATTTGATTGTTGTGAACTAAAGATATGTAAATGAAAATTAATAATATTTAGTATATTATTAATGAGTAAGTCATTATATTCTTCTATTATACTCTTATAAATAAACCAAAAGCTTTTCTTTTTAAAGAAAAATTGTCACTTAATATAAAAGTAAAATATGTTATCAAAAAAAAAAAAAAAAAAAGT
>Proasellus_assaforensis_Ago-2b ENA|HAEP01037599|HAEP01037599.1 TSA: Proasellus assaforensis, contig comp40746_c0_seq7
CCATCGTTGGTTATGAAAGCAAAGAATTTCAAACCATACCAGGGGGGTTGGAAAGTGGATGACAAAAAAATTTCACATAGCATCAGATCTAACAGATTGGGCTGTAATAAATTATGACATGAATACAAAAATAGGCCAAATTAGAAAATTCCTTGCGATATTGATGAATACAGGCAGAGAACTGGGAATGACGATTAATGATCCATTTAGTATCTGGGAAGGAAGTGGAAATGAATCATTTGATCATAAAACTGATTTTTGCGAGTTCAAGATTGAAAATCCGAAGTTGCAGCTTGTGATGTGTATTCTGCCAAATAATCGAATATATGGCCCTATTAAAAAAGCTGGAGATATTGATGTCCACATTTTAACATCGTGCGTACAGGGCAGGAATGTCGGAAAATGTCACCGTGTAACCATTACTAACATGCTCTTGAAAATCAATGCCAAGCTGGGTGGAATCAACAACATCTTTAAAATAGATGATATCCCGATGTTTAAGGAACCAGTTCTAGTACTGGGAGCTGATGTCAATCATCCTCCTGCCGGGCTACCTGGTGATAATCCGGTTCCCTCCTTTGCCGCAGTTGTTGGTTCTTATGATTTGACTGCAACAAAATATGCTGCGGAAGTTCGGGCCCAAGAGAGGAGGAGCGAAGTAATATTGGACATGACTGAGATTGTTAGGAACCATTTACTCAAATTCTACAAAGAAACTGGTAAGAAACCTACGAAGATTATAATGTTTAGAGATGGAGTCAGTGAATCCCAGTTCCAGAAAGTGTTAGCTGAAGAAATGATGAAAATTAGAGATGCCTGCACAAGTCTCAATGCCAGTTACCAACCTGGCATAACATTCATATGTGTTCAAAAAAGACACCAAACCAGGCTGTTTTGTGCTAATCCTCATGATGGCGTTGGCAGAGGCGGAAATGTCCCTCCAGGAACCGTAGTTGACAACGACATTACGCATCCTACAGAAACAGATTATTTCCTTAACTCTCACCAGGGAATTCAAGGAACCTCCAGGCCTGCTCATTATCATATTTTATGTGATGACAACGATTTCTCAATGAATGATTTACAAGCTTACACTTATAAGCTTTGTCATGTGTATGCAAGATGCTCAAAGTCCGTCTCCATTCCCGCTCCAACTTACTACGCACATTTGGCAGCTTACAGGTATAGCCTATATATATTATTCCATTTTTCCAGTTGAATTTGTTCTGGCTTCGTAACACGGTTCTATGTTGGTTACTAATGATATTACAAGGCAATATGTTGGTGTTGGTGGTTATTAATATTA
>Proasellus_assaforensis_Piwi-1 ENA|HAEP01049570|HAEP01049570.1 TSA: Proasellus assaforensis, contig comp163754_c0_seq1
TAACCAAAATAAAACCAACTGTACGAGCACTCTCTTCTTTATTTTAATCTTCAGATTATTGTAATAATATTTCCAACCCAACGAGAAGATAGATATTCTGCTGTGAAACGTGTATGTTCAGGAGAATTGGGAATCCCATCTCAGGTTATAAATGCAAGAACTATTTCTCAAGATCAGAAATTGAGATCAGTTACTCAAAAAATTGCATTGCAAATAAATTGTAAACTTGGAGGTGAATTGTGGTCACTAAAAATTCCTATGAATGGGCTAATGGTTTGTGGAGTTGATGTTTATCATGATCCTCTTCGCAAAGGTGGTTCTGTTGTGGCATTTGTTGCATCGTTGAACCAGGCAGTGACAAGATGGTACTCTTTTGCCAATTTTCAGAGACCAGGAGATGAAGTTATTCATGGAATGAAGATAGCCATGCTGGAGGCATTAAGAAATTACCACGAGGAGAATCATTCTATGCCGAAATCCATAGTCATTTACCGTGATGGAGTAGGTGATGGAATGTTGGATTTAACCAAGGAACATGAAATTCCTCAAATTGCTACAATCTTCAAAAATTTTGATTCATACGAACCAAAACTTTATTTTGTTGTGGTTCAAAAACGCATTAATACTAGAATTTTTGCAAATTTAAGTGGTTCTGTCGGAAATCCTCCTCCCGGTTCGATAATTGATCACACCATAACAAAACGCAAGTACTATGATTTTCTTCTAGTTTCCCAACATGTCAGACAAGGGACAGTTACTCCTACACACTACGTGGTCATTCATGATGCCGGTGGCTTGAAACCTGATAATATGCAGAGGCTTACTTATAAAATGACTCATCTTTATTACAATTGGCCTGGAACGATAAGAGTTCCTGCTCCGTGTCAGTATGCTCACAAACTCGCTTATCTGGTTGGACAGAATATGCGCAAAGAACCACATCCTGCTCTCGGAAGAAGACTTCATTTTCTGTAAAGTTAATGATTATGATTTCAGACGATGACGACATTATCTCTTAGCTACCAGATTTTTCTTTCTTTATGTTAAAATTTTGAGATGTGATAGATATGTTTGTGTCATTTATCGTCAAAAATAAAAACAGTTTTTTTCTAGTCTTTATAAGTTGTGGCTATTTGTATTACAATCACTCCCATTGTAATCGTGATTAGACTTACCTTGTCTTTCATTTATAAATGATATTATAGGTATATACAAAATATTATAGTGTTAATATTCTTCTTAGAAGTATACTCAACATTAACTAGCACTTATAATAATAATTCCTTTATCTATGTTACCCTTTAAGGTACATTTATTTAAAACTTTCATAATGATCAGTTTAAATATAATGATGGTTAGACTAAGTTCTAAAAATAGACTAATTATAAAATTAGTACCAAGTAAAAAGTTTTATTTTTCAAACATGTTTTTAATTGTTTTAGTTAAAATTGATTTCAGAGCTCTTTTAATCAAAGAAAAGTTGGCAATATATTTTATTTCTTTTGTGTTGAAATTCTTTTGTGGATATTTTAAATTTATGAATTGTGAATTTTTAATCTCCTGTGTCCTCAAGACCTATTCAACTTTTATTCATTTATATAACTGAGCATCTTTTTGATCACGATTTAGATACCAGGATCAAAACTATTTAACCAGTGAGGAAAACTCCATGTACCTATTAT
>Proasellus_assaforensis_Piwi-2 ENA|HAEP01016432|HAEP01016432.1 TSA: Proasellus assaforensis, contig comp28373_c1_seq1
GGTAACAAGGGAATTGCAGCAATGGGGATTGAAACTTTCTAGTGAGTTAGTACAGGTGGGTGGGAGAGTAGTTACCCAAGAACAAATTGTTATGGGTGGAAGACAATTTTCATACATTAGAGAGGCTTCTGATTGGTCCAGGGAAATGAGAAGTACAAAAATGAACACTACTGTTGACCTGGTAAACTGGACTTTCATTTATCCATGGAGGGCGGAACGTGATGCCGTGGATTTAGTTAGAACTTTAATACAAGTTGCAGGCCCAATGGGCATGAGTATAACACAACCTAAAATGATATCTCTACAACGTGACAATATTCAGGACTACGTTGCTCCACTGAATGTTTGTGTAGGGCAGCAGATGGTGATGGTGTTATTGCCAAATAACAGATCTGATAGATATAATGCTGTTAAGAAACATCTATCCGTTGTAATGGGAATACCTAGTCAGTGCGTGCTACAAAGAACACTTGGAAACAAGCAAAGGCTTATGAGCGTGGCGACAAAAATTGCAATTCAAATGAATTGCAAACTTGGAGGCGAGGTTTGGAATGTGGTATCAGTCTTAAATAATACGATGTTTGTTGGTTATGATGCTTATCATGATTCCATTGAGAAAAAGGATTCTTATGGAGCAGTTGTTGCTTCGATGAATAAAGCTTGGACTAAATATGTCGGCCAGGTTGCTAGACATCATAATAGAGAAGAAATTACTGATAATTTTTGTATTGCAATTAAAGTTGCGTTGGAGGCTTATCAGGCTACAAATGGCATGCCTCCTAACATGGTGATCGTCTACCGTGATGGTGTTGGGGATGGGCAGATTGAATATGTGAAAAAACACGAAGTGGAAGCAATCAAAAGGTGCTTCAAGGAGGCTGTGCCAAATCAGGTTATGAAATTTGCTTTTGTAATTGTTTCCAAGAGAATAAATACAAGACTATTCTTGGACAAAGATTCAAAAGGAAGAGCTGGTTATTATAACCCAACTCCAGGAACAGTCGTAGACGATATCATCACGCTTCCCGAAAGGTACGACTTCTTCCTTGTATCGCAAAGCGTCAATCAGGGAACTGTGTCACCAACTTCTTATAACATCATAGAGGACACTACAAACTTGGGTCCCGACAAAATGCAAAGGATTGCTTATAAGCAAACACATTTATATTATAACTGGCAGGGGACTGTTCGCGTTCCTGCCCCATGCATGTATGCACATAAGTTGGCATTTATCACCGGCCAAACTTTACACTCAAATCCCCATGTGAATCTACGGGACAAGCTGTGGTTCTTGTAAAGCCATACAAATCAAGAAACGAAGGAATGTGAAGCCGAACCATTAATTACTATGGTTTAAACTTTAAAGTGATATAACCAACTATATTTTTTAACCATATTATTAACCTTAGTTATGATTTAATGTTAAATTATTTTTCACCAATTTATGAATTAAAGTGTTTACTTGTTTATGTTTTCAATGTAAGGGGCAAGATAGCTTTAAAAAAAATTATTTCATTTTTTACGTAGGCACTGGTTCTACACTTATGCATGCATGCCTATTTGTCTCAGATAAATAATTTTGTGCATTATTATGCACAGGGATGAAGAGTTGGAATGAATTTAACGGACTCCATCTCCTTGGTTTGAAAAATCGACTCCAGACTATCTAAACCCCCCCCCCCCCCTGCTTTTTTTTTAAA
>Proasellus_beticus_Ago-1 ENA|HAFL01058845|HAFL01058845.1 TSA: Proasellus beticus, contig comp86387_c1_seq2
ATTGTACCTCAAACTGCTTCTGGAGGGGGTGGAGCTCCGGCCTCTGCCCCTGCAGCAAGTGCCATTACTGGGCTTCTTGCACCTGAGCTTCCAACTTTTGTAGCTCCTCGAAGACCAAATTTGGGACGAGAAGGAAAGCAAATAACATTAAGAGCCAACCATTTTCAAATTACTATGCCCAGAGGTTATATTCATCATTATGACGTAAGCATACAACCAGATAAGTGTCCACGGAAAGTTAATAGGGAAATTATTGAAACAATGGTCCATGCATTTCCTAGGATATTTGGAACCTTGAAGCCAGTCTTTGATGGTAGAAGTAATTTATATACAAGAGATCCTTTGCCTATTGGTAATGAAAAAATGGAATTAGAAGTTACTCTTCCTGGTGAAGGTAGAGATCGAGTTTTCAAGGTGGCAATGAAGTGGGTGGCCCAGGTTAACCTATATACTTTAGAAGAAGCATTGGAAGGAAGGACAAGAACTATTCCATATGATGCTATTCAGGCTTTGGATGTAGTGATGCGTCACTTGCCTTCTATGACTTATACGCCTGTGGGAAGATCTTTCTTCTCTGCTCCTGATGGATATTATCATCCTCTCGGGGGAGGTAGAGAGGTTTGGTTTGGATTTCATCAAAGTGTCCGTCCTTCGCAATGGAAAATGATGCTCAATATTGATGTCTCAGCTACTGCTTTTTATAAAGCTCAAGCTGTGATAGAATTCATGTGTGAAGTTTAGATATAAGAGAAATTGCTGAGCAGAGGAAACCTCTAACAGACTCCCAAAGAGTGAAATTCACAAAAGAAATCAAAGGATTAAAGATTGAAATTACTCATTGTGGTCAAATGAGAAGAAAATATAGAGTTTGCAATGTCACTAGAAGACCAGCTCAAATGCAGTCATTTCCTCTGCAGTTAGAAAATGGACAAACGGTTGAATGCACTGTAGCCAAATATTTCTTGGATAAGTACAAAATGAGACTTCGATATCCTCATCTTCCCTGTTTGCAGGTTGGACAGGAGCACAAACACACATACCTACCTCTGGAAGTTTGTAATATTGTTGCTGGCCAACGATGTATTAAGAAGTTGACCGACATGCAGACTTCAACGATGATAAAAGCAACTGCTAGATCGGCTCCTGACAGGGAAAAGGAAATAATAAACTTAGTTCGTAAAGCAGACTTCAATAATGATCCTTATATGCAAGAGTTTGGCTTGAATATTAGCAATGCAATGATGGAGGTTCGTGGGCGTGTTTTGCCTCCTCCAAAACTTCAGTATGGGGGACGCACTAAACAACAAGCACTCCCTAATCAAGGTGTTTGGGATATGAGAGGGAAACAGTTCTTTACAGGTGTTGAGATCAGAGTTTGGGCAATTGCTTGTTTTGCTCCGCAGCGTACAGTTCGAGAGGATGCTTTACGAAACTTTACCCAACAGTTGCAAAAAATCAGTAATGATGCTGGCATGCCAATTATTGGGCAACCATGTTTTTGCAAGTATGCTAATGGACCGGATCAAGTTGAACCCATGTTCCGGTATCTAAAAAGCACTTTCACAGGACTTCAATTGGTGTGTGTTGTTCTTCCAGGCAAAACACCTGTTTATGCTGAAGTTAAAAGAGTTGGGGACACTCTTCTTGGAATGGCTACTCAGTGTGTCCAAGCAAAAAATGTTAATAAAACTTCTCCTCAAACTTTGTCCAATTTATGTTTGAAAATCAATGTGAAGTTAGGAGGCATTAACTCAATTCTTGTCCCTGCAATTAGGCCGAAAGTATTTAATGAACCAGTGATATTTTTAGGAGCAGATGTTACTCATCCACCAGCGGGTGATAATAAAAAGCCTTCTATCGCAGCTGTAGTTGGATCAATGGATGCACATCCATCCCGATATGCAGCGACTGTTAGGGTGCAGCAGCATAGACAATATTCTACTCTAGACAAGCGACCACCTCAATCGCTGTCGTCTGGCGCACATCAGCCACAAACAGCCCAATACCATCAGCATACAGAGGTCATTCAAGAACTTTCATCCATGGTGAAAGAATTGCTTATTCAGTTTTACAAGTCTACTCGATTTAAACCAAACCGTGTCATACTTTATCGGGACGGGGTCAGTGAAGGACAATTCCAAACAGTTTTGCAGCATGAATTGACAGCTATGCGAGAAGCATGTATTAAACTAGAGGCAGATTATAAACCTGGTATCACTTACATTGCTGTTCAAAAGAGACATCATACTAGACTTTTTTGCTCTGATAAACGAGAACAAAGTGGGAAAAGTGGAAATATTCCAGCTGGTACTACTGTTGATGTTGGAATTACACATCCTACTGAGTTTGATTTTTATTTGTGCTCTCACCAAGGAATTCAGGGAACGAGCCGGCCTAGTCATTATCATGTCCTTT
>Proasellus_beticus_Ago-2 ENA|HAFL01058809|HAFL01058809.1 TSA: Proasellus beticus, contig comp87640_c0_seq2
GCCCCACCATTTACGCTGAACAATGCAGAACATTGCAATAGGCCTATTTCAAAAGAAGTGAAAATGTCGTGGAAGGAACCAACACCTTTGACTCCACCTTTACGGTCACCTGAAAATGGGCATGGAACCATTGGAGACACCATAAGATTGGATACAAATCATTTTCCAATGACGTTTGCTAAACACGACCTGATGCTATGTCAATATGACGTAACAATAACCGATTATTTAGAAAAAACAGATCAAGAGATATCAAAAGCCAGAAAAAAAGTTGTATTTGAAAACTTGAAGAGATGCGACGATTTTAAGAAACCCCTTGCATACGACCGTGAGAAAAGTGCTTATGGCGTTGGAGTCATTCCAGCTTTAAAGAATAAGAAACCCAAAGTGTACAAGGTGACAGTAATATCAGAAGATGGAAACTTAAGAGCAACTCCAAATGATAAAAAAAACAAACGCAACCAATATACTGTCACCCTAAAATTGACAGTCACAGCCAACTTGAAGGATCTTTTGGGCTCATTTAAAAATGGTGGTTGTACTAAAGAGAACAGCTCACTGATTCAGATGGTTGACGTAATGTTTCGCCATTATAGAGCCTATAAATATTTGGAAGAAAGTATTAGTAAGAGAAAATTTTTCAGCCTTATTGAAGAGTTTGGCAGATCATTTGCTATAAGTGGTGATAAGCAAGTTTTTGCTGGATTTAATGCATCACCCCGTCCTACTGCATGGAAAAAGGAATTCTCGCTCATCGTAAACAATTCGCACACTGTGGGTTACAAAGAGCAACCGGTAATAGATTTCCTTGAAGTCAACCTCAGAAAAGTTGACTTTGACTTACAGAAACCACTTACTGACTCGGCTAGAGAAAGCGCTGAACACCACTTAAAAGGTCTTAAAGTAAAAGTTACGCATACTCCCATTAAGATGTCTTACACTGTCAGAGGTCTAACTTCAGAAGGAGCCAGTTCTTTAACCTTTGAACTAGAAGAAGAAGATGAAGATGGAAATAAAATTAAGAAAAAAGTAACTGTCTCTCAGTACTTTAATGACAGATATAGGGTGGTGTTAAAATATCCAAATGCCTCGTGTCTTCGCGTTGGAGATAGAGACAATTACATTCCATTGGAGGTATGTGAGATCAAAGAAGGCCAAAAAGTGAAGAAAATGTTAAGTGATTCAGAGGCTGCAGAGATGATCAAACGTGCAACTATGGCTCCCGATGAAAAGCTCAAAAATATCAAAAGTATCGTCAGAAAGAATAAGTTCGGAGAGGACCCAATGCTGAATGCTTTAGGATGTTCAATTTCCGACGAGCCTCTGAGAATTAAAGGTCGTATCCTACC
>Proasellus_cantabricus_Ago-1 ENA|HAER01021606|HAER01021606.1 TSA: Proasellus cantabricus, contig c22587_g1_i3
CCTAGGATATTTGGGACCTTGAAGCCAGTCTTCGATGGTAGAAGTAATTTATACACAAGAGATCCTTTACCTATTGGTAATGAAAAAATGGAATTAGAAGTTACGCTTCCTGGTGAAGGTAGAGATCGAGTTTTCAAGGTGGCTATGAAGTGGGTGGCCCAGGTTAATCTATATACTTTGGAAGAAGCATTGGAAGGAAGGACAAGAACCATTCCATATGATGCTATTCAGGCTCTGGATGTAGTAATGCGCCACTTGCCTTCTATGACTTATACGCCTGTGGGAAGATCTTTCTTTTCTGCTCCTGATGGATATTATCATCCTCTTGGTGGAGGTAGGGAGGTTTGGTTTGGATTTCATCAAAGTGTCCGTCCTTCACAATGGAAAATGATGCTCAATATTGATGTCTCAGCAACTGCTTTTTATAAAGCTCAAGCTGTGATAGAATTCATGTGTGAAGTTTTAGATATAAGAGAAATTGCGGAGCAGAGGAAACCTCTAACAGACTCCCAAAGAGTGAAATTCACAAAAGAAATCAAAGGATTAAAGATTGAAATTACTCATTGTGGTCAAATGAGAAGAAAATATAGAGTTTGTAATGTCACTAGAAGACCAGCTCAAATGCAGTCATTTCCTCTGCAGTTAGAAAATGGACAAACGGTTGAATGCACCGTAGCCAAATATTTCTTGGATAAGTACAAAATGAGACTTCGATATCCCCATCTTCCCTGTTTGCAGGTGGGACAGGAGCACAAACACACATACCTACCTCTGGAAGTTTGTAACATTGTTGCTGGTCAACGTTGTATAAAGAAGTTGACCGACATGCAGACTTCAACGATGATAAAAGCAACTGCTAGATCTGCTCCCGACAGGGAAAAGGAAATAATAAACTTAGTTCGTAAAGCGGACTTCAATAATGATCCTTATATGCAGGAGTTTGGCTTAAATATTAGCAATGCAATGATGGAGGTTCGTGGCCGTGTCTTGCCACCCCCAAAACTTCAGTACGGTGGACGCACTAAACAACAAGCCCTTCCTAATCAAGGTGTTTGGGATATGAGAGGGAAACAGTTCTTTACAGGTGTTGAGATCAGAGTTTGGGCAATTGCTTGTTTTGCTCCGCAGCGTACAGTTCGAGAGGATGCTTTACGAAACTTTACCCAACAGTTGCAAAAGATCAGTAATGATGCTGGCATGCCAATTATTGGGCAACCATGTTTTTGCAAGTATGCTAATGGACCAGATCAAGTTGAACCCATGTTCCGATATCTAAAAAGTACTTTCACAGGACTTCAATTAGTGTGTGTTGTTCTTCCTGGCAAAACTCCTGTTTATGCTGAAGTTAAAAGAGTTGGTGATACTCTTCTTGGAATGGCTACTCAGTGTGTTCAAGCAAAAAATGTTAATAAAACTTCTCCTCAAACTCTGTCCAATTTATGTTTGAAAATCAATGTGAAGTTAGGAGGCATTAACTCAATTCTTGTTCCTGCAATTAGGCCGAAGGTATTTAATGAACCAGTGATATTTTTAGGAGCAGATGTTACTCATCCACCAGCGGGTGATAATAAAAAGCCTTCTATCGCAGCTGTAGTTGGATCAATGGATGCACATCCATCCCGTTATGCAGCAACTGTTAGGGTGCAGCAGCATAGACAATATTCTACTCTGGACAAGCGACCACCTCAATCACTGTCGTCTGGTGCACATCAGCCACAAACAGCCCAATACCATCAGCATACCGAGGTAATTCAAGAACTTTCATCCATGGTGAAGGAATTGCTTATTCAATTTTACAAGTCTACTCGATTTAAACCAAACCGTGTCATTCTTTATCGTGATGGGGTCAGTGAAGGACAATTCCAAACAGTTTTGCAGCATGAACTGACAGCTATGCGAGAAGCATGTATTAAACTAGAAGCAGATTATAAACCTGGTATCACTTACATTGCTGTTCAAAAGAGACATCATACAAGACTTTTTTGCTCTGATAAACGAGAGCAAAGTGGAAAAAGTGGAAATATTCCAGCTGGTACTACCGTTGATGTTGGAATTACACATCCTACTGAATTTGATTTCTATTTGTGTTCTCACCAAGGAATTCAGGGAACGAGTCGTCCTAGTCATTATCATGTCCTTTGGGATGACAACCATTTTGATAGTGATGAGTTGCAGTGTTTAACTTATCAGCTATGTCATACTTACGTTAGGTGCACTAGGTCTGTATCTATCCCTGCACCAGCTTACTATGCTCACCTCGTGGCATTTAGAGCTCGATACCATTTAGTTGAAAAAGAGCATGATAGTGGGGAAGGTTCTCACCAAAGTGGGAATAGTGAGGATCGTACTCCTACTGCTATGGCAAGAGCAGTTACAGTTCATCAAGATACAAATAAAGTCATGTACTTTGCTTAAATTTTTATATTTTTTATTTATTGCAATGCGGGTTACACTTAATGTATAAAATTTTCTACCTGCTTGAATTTTCTTTTCAATCTTATTGGAAAAATGCCACTTGGACATTGTTCAGAGGTTAGTCCATGGCTACCTTTTGTACCTAATATCATAAGAAAAATTTTCCTCGATAAATTAATATATTATCACTTAAATAGAAACTGCAGAGCACAGTTTAGGAAAGTACTGTTATAGTTCAAATTATGGATACAATTGTCTTAGAGGCCTATCCCAATTAAAATTATTTTTTACTGTAATGTAGAGTAAAGGCCAAATAAAAATACACTTAATTACTGGCTGCAGTTCAAGATGGTGAGCGATAATATAAAATGTTCATGTATAATCTATCTTTCATTTTTCTTGTAAATTTAAAATTCACTATGCAGTGTTCACCAAAATTTGTCACATTTATTAATTTTTTTTTTCGTCAATTTCGGCT
>Proasellus_cantabricus_Ago-2 ENA|HAER01034131|HAER01034131.1 TSA: Proasellus cantabricus, contig c29602_g1_i2
GTGGGAGTTTTGTTACTTGTGTAGGTGGATGTAGGAGTTTCGCGTCCAGTGACATTGAGTTTCCAATTGTTTGTTCACAGTTAGGCTAAGTAGCATAAGACTAAAATACTAATATTGAGGATGACTTGGAAAAATGCTACAGTTTTGGAGCCTCCTATTCGACCAAAAGATGGTTACGGCACATTAGGTCGAAAAATACAGCTAGTTACAAATCATTTCCCTGTAACAGTTAAGAATCCAAACTTGAATTTATATCATTATGATGTTACAATTAAAGATTGTCAAGGAAATGAGAAGCTTCCAAAGAAAAAAAAGATGATGGTCTTTGAGCAGTTGAAAATCAGCTATCCAAAAGTTTTCAGTAAACCACTCGCATTTGATTCAGAAAAAAATGCATATGGTGTTGATGCCATTAATCAACTGAAGAATAAGAAGGTTCAGACATATGAGGTGATACTTGGAATTGAAGAAGCTAAAGAAAAAGCTGCCCCAGATGATGCAAAAAATAAAAGAAACAAATTTACTCTTACTCTGCAGCTTGTAAATCAGGCTCGACTCAAGGTTCTGCTTGATTCCTTCAAACGAGGGGGTGTATCAAGAGATAACAGCACCATGATTCAAATGTGCGAGGTTATGTTTCGTCATTACAGGGCAATTAAGTATACCCAAGTTTCTGGCCGAAACTTTTTTGGACTGAATGGTGAGTTTGGACGTCCAAATCCTATTGGAGGGGGCAAGGAAGGTGTGGTTGGATTTTTTGCATCCCTAAGACCTGCAGCTTGGAAGGAAGGAACTTTCATGCTAAATGTTGACCTGGCGCATACCGCATTCTACAAAGATCAGCCAGCTATAGAATTTCTCAAAGAATCAATTGGATTACAAGATGGGGATCTCCATGGGCCCTTAAGTTTTGATATGAGAAAAAAAGCAGCAAAGCAACTAAAATCTTTGAGGATTAGAGTTAATCACTCTAATATCAAGAGAACCTACAAAGTTTTAGATTTGACTACTAAAGGGGCTGACCAATTAGACTTTGAGATTGACACTCCAGGTGGTGGAAAAAAGAAAACTACAGTGCAGCGGTACATGTTAGATCAATACCGATATAATCTAAAATTTCCCAAAGCTGTTTGTTTACATGTTGGTAATCCTGATAAGAAGATATACATACCACTCGAGGTTTGTAATATTGACAAAGGGCAGAAAGTTCAAAAAAAACTATCTGATGTGGAGACTGCTCAGTTTATAAGGTCAACAGCCATTCCACCAGCAGATCGTTTGAGGCAAATACAAAATGCTGCCAAAATTAACAAATTTGGCGAGGATCCGATGATGCAAGCATTAACATTTGCAATCGCTGATATGCCATTAAAAATAGAAGGACGTGTTTTGGAGGCCCCAAATCTTACAATGAAAAATAAATCAATTCAACCACGTCAAGGTGTTTGGGATGTACGAGGTCAAATGTTCCATGTTCCTGCTCAAATAAAGAAATGGGCTGTTGTTAGCTATGATAGCAGAACAAGGACAGATACAATCAAGGAATTTATTCGAGTAATGAGAAAGGAGGCTAATGATAAAGGTATGGTGATGGATGAGCCTGTTGATTTATATGAGTTCAAAGAACGAAAAGATCCAACTCCATTAGTCGATTTGAAATACTATAAGGAAAAATTTCCAGATATTCAACTGGTATTATGCATTTTACCTGGAAAAAACATTAAGTACTATGGTGGAATCAAAATGGCAGGTGATAGAGAAGTTGGGCTTGTTACTCAGTGTGTTTTGGGTCAGAATGTGTTTAAATGCAGCCCTCAAACTGTAGTTAATATTCTGATGAAAATTAATGCTAAAATGGGTGGTGTCAATAATATTGTCGGCCGATCATCTGTGGACCTCCTGGCCTTCAAAGAACCATTCTTAATTTTGGGTGCTGATGTGAACCATCCTCCTGCTGGTGATAAGTTTATTCCTTCTATTGCTGCAGTTGTTGGATCATATGATGTAAATGCAACTAAATATGCTGTAGAAGTCAGAGCACAGAAACATAGAGTGGAAATTATTATGGATATGACTGAAATTGTCATGAATCTTTTGAAAACTTTCTACCAGAAGACTAAGGTAAAGCCTTCACGAATAATAATGTATAGAGATGGTGTCAGTGAATCACAGTTTGCAGAAGTTCTTAGCGGAGAAATGATGAAAATCAGGGATGCATGTAAGAACATTCAAAAGGATGGAAATTATCAACCAGGCATAACTTATATTTGTGTTCAAAAAAGACATCATACCAGGTTCTTTTGTGCTGATAGTAGAGATGGTGTTGGGAAAAGTGGAAATGTTCCTCCTGGAACAGTTGTAGACAGAGACGTTACACATCCTACAGAAACTGATTTCTATCTCTGTTCTCATCAGGGAATTCAAGGAACATCCAGACCAACTCATTATCATGTACTTTGGGATGATAATGATCTGCCTATGAATGAATTACAAGCTGTTACTTACAAATTATGCCACGTGTATTCAAGATGTTCAAGATCGGTGTCCATTCCTACACCGGCTTATTATGCACATTTGGCAGCTTTCAGAGCAAAAGTTCATGTTAATGAAAAGTTTGGGGATTCTAGCAGCGATACAATGTCAACCAGGTCAGGAGGATCTGGGGAAGAGAAAGAGATTGCCATTGGTCAATATCAAATTGTGGCTCGAGTTGCCAAAGACTCAACACTTGGGTCGGTGCTATATTATGTGTGATAAAATAGAAGTTACCTTGTAAATATATAGTACAAATGAAACCATTAACCTCAATTTAAATATTTATATTTTTTTTATATTATTGAATTGTTATGTATTTTTTCATAATATAGAACTGAGTTTAGTAAGTCCTTATGTTTAATGGTTGTCCCTCGGAACCCCACTTTAGAATTTAGTTACAGTATCACCACTTTTATTTATACTTTAATTGCAAGTTGAAGTTTTACAAATACTGTAAATTAGTTTATTTATTTATTTAGTTTATTATGATTTAGTTAAAAAAAAAACTAACTTATTATCTAAACTGGTCAGAGCGTTTTTATTAACTTAAATATTTTTTTTATTACATTTCTTGGTTTAGGAATTTTTTTTTTTTTACTTTTCAATGAACTGATGTTTATCATTTTGGATTTATTTAAAAAAAAAAAAAAAA
>Proasellus_cantabricus_Piwi-2 ENA|HAER01017956|HAER01017956.1 TSA: Proasellus cantabricus, contig c19614_g1_i2
AATTATTAATAACACATTTATTTTGCCAAAATTTGTATGCATTTAGCATTGTACAGTATTTAAATTTTGAAATTATGTCCAATAAAAACCCTGGCCCTGGTAAAGGTCGAGGAAGAGCTCGTGGGAGGGCCAGAGGTATCATTCCGCCTGCTGAGGCGGTTGCGGCACCCCAAACTACGCAGCCTACTGGTGTTCGCCCTGTAGGGGCAACTGCACTCCTAACTGCACCAACGAGAGCTCACCATCGAGGTGCGGACCGACCAGGTGGTGCAATGGAACGAAGTCGGACGGTAACTCCCGACCAGTTGGCGGCACAGTTTACTGGGAAACTTAAAGTTGGGGAGTCCTCAAGTACTGACACAGGAAATGATAACGGCAATGGCAACGGCAACAACAATGGAGTTGGAAGAGGCGTGTCGCGTGGAAGAAGAGATATAAGCCAAGTTCAAATTATTTCAACTAAGCCTGCTGACTTATCAACAAAGAAAGGTATCAATGGAGTTAATGTAGCTCTTGTTGCAAACTATTTCCAGTTAACCAAGAAGAAGGACTGGAAGTTATATCTTTATAGTGTGTACTTCACGCCAGAGGAAGATCATACTGGAGTAAGAAAGAAATTATTAAAAGAACATCATAAGGTTCTTGGTGATGAATATTTATTTGATGGTACATCGTTATATACCAGCAAAAGGCTTAACAAAGAATTTGAACTAACTTCAAAAAAACTTGATACAGGGGAAATGTATAAAATTAAAATTAAATTTACTAAAGAGCTTGGCCCTTTAGACTCTCAATTTCTTCAGATTTTAAACATTTTACTTCGTAGATGCCAAGATCATTTGGGTCTTCAGTTAGTTGGAAGAAATTACTACAATCCTAGACTTGCAACGAGAGAGCCAAAATATAGAATAACAGTTTGGCCTGGGTTTTTTACGAGCATTCGGCAGCAGGAATATGAAATCATGATGAACGTGGATGTTGCACATAAGTTTCTTCGTGAAGAAACTTTTTTGGATATACTTATGGGTTTTCGCGGAGATGTCAGAACACAGGCTACCAAAATGTATGCAGGCTCTGTTGTGATGACAAAATACAATGAGAAAACTTATAGAATTGATGATATTGACTTTAATCAGAATCCACGTAATACTTTTCCTAAGAAGGATGGATCACAAATATCTTACGAGGAATATTACTCTAGTAAATATAATATTAAAATAAAGACCTTGAATCAGCCACTATTAATTTCAAAGCCAAAGAAGCGAGATATTCGACGTGGTCAAACTGCAAACATTTGTTTGATACCAGAACTATGCTTTATGACGGGACTATCAGACGAAATGAGAAAAGATTTCAGTATGATGAAAAATTTGGCTCATTACATGCGAATGACGCCAGATAGGAGAGTGAATGCTCTAAAAACATTTAGTAGTGACCTCTTCAGTAATCAAAAGGTAAAGAATGAATTGGAGCAATGGGGATTGAAACTTTCCAGCGAGTTAGTAAAGGTGGGTGGGAGAGTAGTTGCAGCTGAAGAAATAGTTATGGGTTCAAAACAATTTGCTTATAATAGAAGCACTTCTGAGTGGTCCAGGGAAATGAGAAGTGCAAAAATGAACACTACTGTTAATCTAGTAAACTGGTCGTTCGTTTTTTTTTGGAAGGCGGAACGTGATGCTATGGATTTGGTTAGAACTTTAGTGCAAGTTGCTGGCCCAATGGGCATGAGTATATCACAACCTACAATGATGCCTATTCGAGGTGAAAATATTCAGGACTATGTTGCACCACTAAATGGTTGTGCAGGGCGGCAGTTGGTAATGGTGTTACTTCCTAATAACAGATCTGATAGATATAATGCTGTTAAGAAGCATCTATCAGTTGTAATGGGTATTCCTAGTCAGTGCGTTCTCCAGAAAACTATTGGAAATAAGCAAAGACTTATGAGTGTGGCCACTAAAATTGCAATTCAGTTGAATTGCAAACTGGGAGGTGAAGTTTGGAATGTGGTATCTGTTTTGGCGAATACCATGTTTGTTGGTTATGATGCTTACCATGATAGCATTGAGAAGAACGATTCTTATGGAGCAGTTGTTGCATCGATGAATAAAAATTGGACCAAATATATTGGCCAGGTTGCTAGACATAGAAATCGAGAAGAAATTACAGATAATTTTTGTGTTGCAGTTAAAGTTGCGTTAGAGGCTTATAAGTCTACAAATGGCGGACCACCCAACATGGTGATTGTCTACCGTGATGGTGTTGGGGATGGACAAATTGAGTATGTTAAAATGCACGAAGTTGAAGCAATCAAAAGATGCTTCAAGGAGGCTGTTCCTAATCAGATTATGAAATTTGCCTTTGTAATTGTGTCCAAGCGAATCAATACAAGACTTTTCATTGAGCACAATGCATCAGGAAGAACTGATTATTTTAACCCTACTCCGGGAACCGTTGTTGATGATATCATCACCCTACCTGAACGGTACGACTTCTTCCTAGTTTCACAAAGTGTGAATCAGGGAACTGTTTCCCCAACTTCTTACAACATTATTGAGGACACAACAAACTTGGGTCCAGACAAGATGCAAAGAATTGCATATAAGCAGACTCATTTATATTTTAACTGGCAGGGGACTGTTCGCGTTCCTGCCCCATGCATGTATGCTCATAAATTAGCATTTATCACCGGCCAAACTTTGCATTCAAATCCGCACATCAATCTACGGGATAAACTATGGTTCTTGTAAAGCCATACAAAATGAAGGTACAAAGGAATGTAAAAATGGAATCAGAAACATTATCTTTGATTAATGGAATATAAGCTACTATATTTTTAGTAACATATTATGTAGCTCTTTGGTATAGAGCTACATACGTAAGTAAGGGTTGAAAAGGAAATTATTTTTCTCCCATTTATGGATTAAAGTATTTACTTGTTTAGGTTTTCAATTTAAAGGGTTAGTTATTTAAAAA
>Proasellus_cavaticus_Ago-1 ENA|HAES01056304|HAES01056304.1 TSA: Proasellus cavaticus, contig comp60687_c0_seq1
CAACGCAGAGTACGGGGGGAGTCGTTTCCGTAGCAGGAAATCGACAACGCAGTGTTTTTCATCGTTTTAAAATAAATTTTAAAATTCGCAATTAGGCCTAATTTGCAATCATTGTTGAATTCATGTTCCCAGTAGGGCAACCTCCTGGTCCTCCTGGCCCTCCCGGTCCACCTTCTGGTCCGGGGGGACCTCCAGGACCAGCTGGCCCCCCAGTTCCACGTCCGATTACTTTGCCGCTGGGTCCTGCTACTACTGCAGGTCCAATTACCACAATTGTACCTCAAACTACTCCTGGAGGGGGTGGAGCTCCGGTCTCTGCCCCCGCAGCTAGTGCCATTACTGGGTTACTTGCACCTGATCTTCCAACCTTTGTAGCTCCGAGGCGACCAAATCTAGGACGGGAAGGAAAACAAATAACGTTAAGAGCTAATCATTTTCAAATTACTATGCCTAGAGGATATATTCATCATTATGACGTAAGCATTCAACCAGATAAGTGTCCACGGAAAGTAAATAGGGAAATTATTGAAACAATGGTCCATGCATTTCCTAGGATATTTGGGACCTTGAAGCCTGTATTTGATGGTAGAAGTAATTTATATACAAGAGATCCTTTACCCATTGGTAATGAAAAAATGGAATTAGAAGTTACGCTTCCTGGTGAAGGTAGAGATCGTGTTTTCAAAGTGGCCATGAAGTGGGTTGCCCAGGTTAATCTGTATACTCTGGAAGAGGCATTAGAAGGAAGGACAAGAACCATCCCGTATGATGCTATTCAGGCTCTAGATGTAGTAATGCGTCATTTGCCTTCGATGACTTATACACCTGTGGGAAGATCTTTCTTTTCTGCCCCTGATGGATACTATCATCCTCTTGGTGGAGGTAGGGAGGTTTGGTTTGGGTTTCATCAGAGTGTCCGTCCTTCTCAATGGAAAATGATGCTCAATATCGATGTCTCTGCAACTGCTTTTTATAAAGCTCAAGCTGTGATTGAATTCATGTGTGAAGTTTTAGATATAAGAGAAATTGCTGAGCAAAGGAAACCTCTAACAGACTCGCAAAGAGTGAAATTCACCAAAGAGATCAAAGGATTAAAGATTGAAATTACTCACTGTGGTCAAATGAGAAGAAAATATAGAGTTTGTAATGTCACTAGAAGACCAGCTCAAATGCAATCTTTTCCTCTGCAATTAGAAAATGGACAAACGGTTGAATGCACCGTAGCCAAGTATTTCTTGGACAAGTACAAAATGAGACTTCGATATCCCCATCTTCCCTGTTTGCAGGTGGGGCAGGAGCACAAGCATACATACCTACCTCTAGAAGTTTGCAATATTGTTGCTGGTCAGCGTTGTATAAAGAAATTGACGGATATGCAAACTTCAACCATGATAAAAGCAACTGCTAGATCTGCTCCCGACAGAGAAAAGGAAATTATTAACTTAGTTCGTAAGGCAGACTTCAATAATGATCCCTATATGCAGGAGTTTGGCTTAAATATTAGCAACGCGATGATGGAGGTGCGTGGGCGTGTCTTGCCTCCCCCAAAGCTTCAGTATGGTGGACGCACCAAACAACAAGCGCTTCCTAATCAAGGTGTTTGGGATATGAGGGGGAAACAGTTCTTTACAGGTGTCGAGATCAGAGTATGGGCTATAGCTTGTTTTGCGCCGCAGCGAACAGTTCGAGAGGATGCTTTACGAAACTTTACCCAACAATTGCAAAAGATCAGCAATGATGCTGGTATGCCAATTATTGGGCAACCATGTTTTTGCAAGTATGCTAATGGACCAGATCAAGTTGAGCCTATGTTCCGATACCTGAAAAGTACTTTTACAGGACTGCAGTTGGTGTGTGTTGTTCTTCCTGGCAAAACGCCTGTTTATGCTGAAGTTAAAAGAGTTGGTGATACTCTTCTTGGAATGGCTACACAATGTGTTCAAGCAAAAAATGTTAATAAAACTTCACCACAAACATTGTCAAATTTATGTTTGAAAATAAATGTGAAGTTAGGAGGCATTAATTCAATTCTTGTTCCAGCCATAAGGCCGAAGGTATTTAATGAACCAGTGATATTTTTGGGAGCAGATGTTACACACCCACCAGCGGGTGACAACAAAAAACCTTCTATTGCAGCTGTAGTAGGATCAATGGATGCACATCCATCACGTTATGCAGCAACTGTAAGAGTGCAGCAGCATCGACAATATTCTACTCTCGACAAGCGACCACCTACATCGCTGTCATCTGGCGCACATCCGCCACAAACAGCCCAATACCATCAGCACACAGAGGTTATTCAGGAGCTTTCATCCATGGTGAAGGAATTGCTTATTCAATTTTATAAATCTACTCGATTTAAACCAAACCGTGTCATTCTTTATCGAGATGGAGTCAGTGAGGGTCAATTTCAAACGGTTTTGCAGCATGAACTGACAGCTATGCGAGAAGCATGTATTAAACTGGAGGCAGATTATAAACCTGGTATCACCTACATTGCTGTTCAAAAGAGACATCATACAAGACTATTTTGCTCTGATAAGCGAGAGCAAAGCGGTAAAAGTGGAAATATACCAGCTGGTACTACCGTAGATGTTGGTATTACACATCCTACCGAGTTTGATTTCTATTTGTGCTCTCATCAAGGAATCCAGGGAACGAGTCGTCCTAGTCATTATCATGTTCTTTGGGATGACAACCATTTTGATAGTGATGAGTTGCAGTGTTTAACTTATCAGCTTTGTCATACTTATGTTCGATGCACTAGATCTGTATCTATCCCTGCACCAGCTTACTATGCTCACCTCGTAGCATTTAGAGCCCGATACCATTTAGTTGAGAAAGAACATGATAGTGGGGAAGGTTCTCACCAAAGTGGGAACAGTGAAGATCGTACCCCTACGGCTATGGCAAGAGCAGTTACAGTTCATCAAGATACAAATAAAGTCATGTACTTTGCTTAAATTTTTCTATTTTTAATTTATTCTAATGCGGGTACATTTAATGGATCAAAGTTTTTATACCTGCTTAAATTGCATTTCAATCTATAATTGAAAAATACCATGAGAACATTGTTCAGAGATTAATCATTTTTAGAAAGAAAATATCTTCAACAAACTAATACGTTCTCACTTAAATAGAAACTGCAGATCACAGTTTAAAGTGCTGTTATAGTTCAAATTATGGATACTATTGTCTTAGCGGCCTATTCCAATTAAAATTATTCTTTAGTGTAAAGTAAAATACTGTACAGTATAGGCCAATTTAAAAGCATTCTTAATTACTGCTGCAGTTCAAAATGAGGAGCGATAATTTTTTTTAAATT
>Proasellus_cavaticus_Ago-2a ENA|HAES01043140|HAES01043140.1 TSA: Proasellus cavaticus, contig comp56856_c0_seq1
AGGAATCTTGAGTTACGGACCGACAAAGTATCGAAGTCCGTAATCCGAAAGCAAAAGCGGGTTTTGCTGTTTTCCTCTAAACGTTTTTGTGTTTCTCTTTTTTGTGCTTTTGATTGAATTTCACCGTTAATTAATGTTCAAATTATCATTAAGAAGGATACATTAGAATAAATATAGGCCTCCTCCTATAAGGTGTAGAGCTGCGTTTGGCTGACCAAATTCTAAATAAAACATAACTAAAAAAGGAGATTTGCCTTTTTGAGTTACTTTTATTTTTTTGAATATTTTTTAACACCTTTTAAAGAATAAATATTAAATACACGTAGACGGAGTGAGTGAAAGCTTAAAGAATGACATGGAAAGACGACAGCTTAACTCCACCATTGCGGCAACCGGAAAGTGGACACGGAACCATTGGACGTGCCATTCAATTATATACCAATCATTTTGAAGTATCGTTTGCAAACCACGATCTTATGATGTGTCAGTATGACGTAACAATCATTGATTATCGAGGTCACAAGGATAGCCAGCTGTCGAAGGAGAAAAAAAAGGTTATATTTGAAGAATTAAAGTCAAGCTATGGCAAAGATTTTGAAAAGCCTCTCGCTTATGACCGTGAAAAAAGCGCATATGGCGTTGGAGTCATTCCAGTTATGAAGAAAAAGAAGCCTATACAATACAAGGTGACAGTACTATCAGAGGATGGAAACACAAGAGCTGCTCCAGATGATAAAATTAATAAACGCAGTCAATATACTGTCATTCTCAAATTGACAGTTACAGCCAGCCTAAAGGTTCTTCTTGACTCTTTTAAACAGGGCGGCTGTACCAAAGAAAACAGTGCATTGATTCAGATGTGTGAAGTAATGTTTCGGCATTACAGAGCATATAAATATTCGGAAGAAAGTATAAGCAGTAGAAAGTTTTTCAGCTTCAACGAAGACTTTGGTAAAGCAATAGATATTGGTGGAGACAAGAGTGCGTTTGCGGGTTTTTTTGCATCCCTCCGCCCAACTGCTTGGAAAAATGGGTTTACGCTCAATGTAGACAATTCACACACAGTGGTGTACAAAAAGCAGTCGGTCATAGAATTTCTTAAAGCAAACATATCTGATATTGACTTCACGAAACCATTTAATGAAACTATACGAAAAACTGCTGAACATCACTTAAGAGGCCTTAAAATTAGAGTCACACATACACCCATCAAGAGGCCATACATAGTTAGAGGCCTAACTTCAGAAGGAGCTGACACCCTGAAATTTGAGATAGAAGGAAAAGACGGAACCAAGGAAGAAGTTACCGTCTTTCAGTACTTTAAAGATCGATATCGAAAGAAGTTAAGTTACCCAAAAGCCTTTTGTCTTCACGTGGGAAAGCCAGATGGAAAAACTTACATACCCATTGAGGCGTGTGAAATCAAAGAGGGCCAGAAAGTTAGAAAAATGCTAAGTGATTCTGAGACTTCTAAGCTGATTAAACAGGCTGCTATGTTGCCTGCCGAAAGACTCAACCACGTCAAAAATATCGTGAAGAAGAACAAATTTGCCGAGGATTCGATGCTGAAGGCCCTGGAATGTTCCATTTCTGATTCGCCACTGAGCATTGAGGGTCGCGTATTACCCCCACCAAGACTAGTAATGGAAGAAAGATCATTCCAACCACGCCAGGGAGTTTGGAATGTGCAGGACAAAAAGTTCCATGTAGCATCAGAACTTAATCATTGGGCTGTAATAAATTACAACGGAAATACTTATGAAAAACAAGTCAATGACTTTGTGCAAAAGTTGATGAAAATTGGGAGAGACCTGGGGATGTTGATTGAAGATCCATTCAATATCTGGGATGGAACTGGCCAAGATCCGTCGCCTCGCAGTGATTTTTGCGAGTTCAAAAGAGAAAATCCTGAAGTACAACTTGTGATGTGTATTCTGCCTAACAGACGTTTATACAGTACAATTAAAAAAGCCGGAGACTGCGACATTGGCATTTTAACCTCCTGCGTCCAAGGCGATAACGTCGGAAAATGTCACCCGGTAACCATCACTAATATTCTCCTGAAAATTAATGCTAAACTGGGTGGCATTAACAACATCTTCGATATCGCCGATATTCCGATGTTTAAGGAACCAGTTCTAATACTCGGAGCCGATGTCAATCACCCCCCAGCTGGGCCCCCTGGTGATAATCCAGTCCCCTCCTTTGCAGCAGTAGTTGGTTCGATTGATTTGAACGCAACTCAATATGCTGTAGAGGTTCGGGCCCAAGAGAGGAGGAGCGAAGTGATTGTTGACATGCAAGAAATTGTAAGGAATCACTTGATTACATTCCGAATAAAAACTGGAAAGAAGCCTACCAAGATTATAATGTATAGAGATGGAGTAAGTGAATCCCAGTTCGCGCAAGTATTAGCTGAGGAAATGATGAAAATTAGAGAGGCCTGCTTAAGCCTTGAAAAGGACGGCGCTTACCAACCCGGCATAACTTTCATATGCGTCCAAAAGAGGCATCATACTAGGCTGTTTTGTGCTAATCTTGAAGATGGCGTCGGTAGGAGCGGAAATGTTCCTCCAGGAACCGTAGTCGACAGGGACGTTACTCACCCCACTGAAACAGATTTTTTCCTGTGCTCTCACCAGGGAATTCAAGGGACCTCTAGACCTGCACATTATCATGTTCTATGGGATGACAACGATATGTCGATGAATGATTTGCAAGCCTATACTTATAAGCTTTGTCACGTGTACTCAAGATGCTCAAAGTCTGTCTCAATTCCCACTCCAACTTACTACGCTCATTTGGCAGCATTTAGGGCAAAGGTTTATGCCAATGAAGGAGGATTGGGTAGGGAACACATTCTGGCTGAATACCAACAGTGTGCAAGGGTTGCAAGGGGCACTACCTTCTTCGATGTGCCCTACTACATTTAGCGAGTTCAAACCCTACACCAGGAAAGCAGCACGTGAAATTGCTCATCAACAAAAAAAAATAATAATAATGTTTGTCATTTTTGATATTTTGAAAATTCAAAAATATTTTTTCGGGACCAGGGAGTAAATGCAGGGCCACAACCATTTTTTACTTGCTTTAACAAGTTTTGATAAATATTTTATTAATATTGAAATAAGAAAAGACGATAGAAAAGTAAGTCTACAATTTAGAATATGTTTGTACTATGACGGTCCCTTTGTCAATTTTTCTGTGTGCATAATCTGCAAATACTCTTATGCTTCATAGCAATAGCCAATTGAAACATAGTCCTGATAAACAATATTTATTTATTTATACGTATTCTTAAATTACTTTGTGACCCAAATTAAATATTTTCCTCGAACATTTCTCGTAAATTAAATTTTATTTTATAAAAAAAAATATTAAATTCAGAGATCAGCGTCAATTTCCGCTAAATCTTATTTTTAATTTTCGTAGTTTTTGATCTACTTAAGAAAGTTAAAACTGACCCATTTTAGCAGCGCTAATTTTTTTTCACTCAAAATTAGCCTCAAAAGGATATAAGAACATAAGAACATAAGA
>Proasellus_cavaticus_Ago-2b ENA|HAES01066955|HAES01066955.1 TSA: Proasellus cavaticus, contig comp62085_c0_seq4
ATTATCTATTTGATAACACAATCCCAATTAAGGCCTAAGGCCACATCAAGAGACATAAGCCTGCAATAATTAATATAGTTTACTATTCATCATGACTTGGAAGAATGCTGCAGTTTTGGAGCCTCCCCAACGACCTGCTAAAGATGGTTACTGCACTGTTGGACGAAAAATACAGCTGGTTACAAATCATTTCCCAGTCACAGTCAAGAACCCAAACTTGAATTTATATCATTATGATGTTTCAATCAAAGATAGTCAAGGAAATGAGAAGCTCCCTAAAAAAAAAAGATGATTGTCTTTGAGCAGTTGAAAGTTAGTTATCCAAAAGTTTTCAATAAACCACTTGCGTTTGATTCAGAGAAAAACGCTTATGGTGTTGATGCCATCAATCAACTGAAGAACAAGAAGGCTCAGACTTATGAGGTGATTCTAGGAGTAGAAGAAGCAAAACAAGGAGCTGCACCAGATGATGCGAAAAATAAAAGAAACAAATTTACTCTTACTTTGCAACTAGTTAATCAGGCTCGTCTCAAAGAACTCCTCGATTCTTTCAAACGAGGGGGTGTATCAAAGGATAACAGTACTATGGTTCAAATGTGTGAGGTAATGTTTCGTCATTACAGAGCAATTAAGTATACCCAAATTTCTGGGCGAAATTTTTTTGGATTGAATGGAGAATTTGGGCGCCCAAATCCTATTGGAGGGGGCAAAGAAGGTGTTGTTGGATTTTTTGCATCCCTGAGACCTGCGGCTTGGAAGGAAGGAACTTTTATGCTGAATGTTGATTTGGCACATACAGCATTCTACAAGGATCAACCAGTTATAGAATTTCTCAAAGAATCCGTTGGGTTGCAAGAGGCAGATCTGCAGGGTCCTTTTTCTTTTGATATGAAAAAAAAAGCAGCAAAGCAACTAAAAGCATTGAGGATTAGAGTTACTCACTCCAATATTAAGAGAACCTACAAGGTTTTGGATCTGACTAGTAAAGGGGCTGACCAGTTAGAATTTGAGGTTGATATGGCAGGTGGTGCAAAAAGGAAAACTACAGTGCAGCGATACATGCAAGACCAATACAGGGTTAATCTTAGGTATCCCAAAGCTGTTTGCTTGCATGTTGGTAATCCTGCAAAGAAAATCTATATACCATTTGAGGTTTGTAACATTGACAAAGGACAGAAAGTTCAAAAGAAATTATCTGACATGGAGACCGCGCAGTTTATAAGGTCCACAGCCATTCCACCAGCTGATCGTTTGATGCAAATCAAAAATGCTGCAAAAATTAACAAATTTAGTGACGATCCGATGCTGCAAGCATTAACATTTGCTATAGCTGATATGCCCCTACAAATTGAAGGACGAGTTTTGGATGCTCCAAATCTTACAATGAACCAAAGAACAATTCAGCCTCGTCAAGGAGTTTGGGATGTGCGAGGGCAACTGTTCCATGCTCCTGCCCAGATAAAGCAATGGGCTGTTCTTAGTTATGACAGTAGAACCAGAACAGATACAATCAAGAATTTTATTAAAGTAATGAGAAGTGAGGCTAGTGGCAAAGGTATGGTGATGGATGAGCCTGTTGATCTATATGAATTCAAAGAGCGAAGAGATCCTACTCCATTAGTTGATTTAAAATACTATAAGGAAAAATTTCCAAATATACAGCTTGTTTTATGCATTTTACCTGGAAAAAACATCAAATATTATGGAGGAATCAAAATGGCTGGTGACAGGGAAGTTGGGCTCGTAACTCAGTGTGTTTTAGGTCAGAATGTATTTAAATGTAGTCCTCAAACTGTTGTAAATATTTTGATGAAAATCAACGCTAAAATGGGTGGTATAAATAATATTGTGGGTCGAACAGCTAGTGACCTCTTGGCTTTCAAAGAACCATTTTTAATTATGGGGGCTGATGTGAACCATCCCCCTGCTGGGGATAAATTTATCCCATCAATAGCTGCTGTTGTTGGATCAATTGATAAAAATGCTACTAAATATGCGGTGGAAGTGAGGGCACAAAAACATCGAGTGGAAATTATCATGGATATGACTGAAATTGTCATGAATCTTTTGAAAACTTTCTACAAGAACACCAAAGTAAAGCCTTCTCGAATAATAATGTATAGAGATGGTGTAAGTGAATCACAATTTGCTGAAGTCCTCAGCGGAGAGATGATGAAAATCAGGGATGCTTGTAAGTTGATTCAAAAAGATGGAACTTATCAACCTGGCATAACTTACATTTGTGTTCAAAAGAGACATCATACCAGGTTTTTCTGTGCCGATAGTAGAGATGGTATTGGGAAAAGTGGTAACGTTCCACCAGGAACAGTTGTCGACAGAGATATTTCTCACCCTACAGAAACAGATTTCTATCTCTGTTCTCATCAGGGTATTCAAGGGACATCAAGGCCAACTCATTATCACGTACTATGGGATGATAATGATCTGCCTATGAATGAGCTTCAAGCTGTTACTTACAAGTTGTGCCATGTATATTCTAGATGTTCAAGATCAGTATCCATCCCAACTCCAGCTTACTATGCACATTTGGCAGCTTTTAGAGCAAAAGTACATGTAAATGAAAAGTTTGGAGATTCCAGCGACACGATGTCTGTCAGGTCTGGCGCATCTGGAGAAGAGGCAGAGATCCCCATTGGCCAATACCAAAGTGTGGCTCGAGTAGCCATGGACTCATTGCTTGGGTCGGTACTATACTATGTGTGATAAAGAGAAGTTACCTTCTAATTATGTCGTTCAAATTTAACCATTGACTTAATTATATTTATTTTTTGTAATATGAATATGTTTTATGGAATTTAGTTCGCAATAGGTCTAAAGTGCCCTACACATATACAGACCCCGTCTGCAGACGCGTCTGGAAGTAAATTTGTATGTATTTTTCATCCCAGACTAGATCTGTGATAATCATCAAAACACATACTGTATAAAATTTGTTCCAGACGCAGACTCGATGTGCTGAATGTGCGTGTGTGGGGTGCTTTAGTTTTTTTGCGGATGCAGAAGTTGAGTCTGATCCCACTTGTAGTTTTTGATGAAAGTGCTGTCACCTTTTGTTTCTTTTTCAAAGCTTTACATTTTTCATTTTATCTGAATTTTCTTGTGCTTTAAAATGACTCTGAATGAAGACTTAGTTTATATTCAAATTGGTTAAATTATTTTTCTCTACTAAAGCTTGTCTTGCTGGGAGATGCTGTATTGTGGGGGGGGGGAACTTATCATATAACTTAAATTTTATTTGGTGCAGTTCTTTATTTTTTTTGTGTTCATTCACTCCCCTGATAAGTTAGGTGGAGTATTGCGAGTCATGTGGGATTTTTTTTTTGCCCATTTTAGGGAGTAGGTAAATAATATTGACGTGATTAAACTTATATAGGTAACTTTCTATTTGAGATTTAAATGTTTATTGTTGTTACATGAAGATAATTTTTTGTAATTAATTAGTCATTCACCAGGGCAATATACTTTTATTCCATTCTAATAATAAAATAATAAAACTAACCTTTTTTTTACTATGGTATTTATTGATTAAATTTTTCTCTGAAAATAAAAAAAAAAAAAAA
>Proasellus_cavaticus_Piwi-1 ENA|HAES01030487|HAES01030487.1 TSA: Proasellus cavaticus, contig comp49198_c1_seq1
TGAGTGGGGATTAATTCTATTTGAGGATACAGTTCGATTAGATGGTCGCATTGCTCCTGTTGAGTCCATCATTTTCGGGGGTAGACAAGTAGATAATGTTCAGAATGCTGACTGGGGTCGAGAATCTTGCAGAGAGAGGGTTTTGCAACCTGTTGATTTAAAAATGAATATGTGGGCATTAATGTACGTTGCCCGTGATGAACCAAAAGCTAAGAAATTTGCAGAAACACTTGGTCAGGTCACCAAATACATGGGAATTACAGTTGGGGAACCAAAAATTGTTAGACTGCCAAATGATAGTAACGACTCATACATTCGTACTATTAAAGATCTTTACCATGATAAGCTTCAGATTATTGTAATTATATTTCCAACGCAACGAGAAGACAGATATTCTGCTGTGAAACGTATTTGTTCCGGGGAATTGGGAATCCCATCTCAGTGTATCAATGCTAGAACCATATCTCAAGATCAGAAATTGAGATCAGTTACTCAAAAAATTGCTTTGCAGATAAATTGCAAACTTGGAGGGGAATTGTGGGCACTGAAAATTCCCATGAGTGGACTAATGGTTTGTGGTGTTGATGTCTATCATGATCCAGTTCATAAAGGTGGTTCGGTTGTGGCATTTGTTGCGTCATTGAATCAGTCTGTGACCAGATGGTATTCTTATGCTAATTTCCAGAGACCAGGAGATGAAGTTATTCATGGAATGAAGATAGCTATGCTTGAGGCATTAAGAAGTTACCATGAGGAGAATCATTCTATGCCAAAATCTATTGTCATTTATCGGGATGGAGTAAGTGATGGAATGTTGGATTTAACCAAAGAGCATGAAATTCCTCAGATTACCACAATCTTCAAAAATTTTGATTCCTACGAACCAAAACTTTATTTTGTTGTGGTTCAAAAACGAATCAACACTAGGATCTTTGCAAATTTAAGTGGTTCTGTCGGAAATCCCTCTCCAGGTTCGATAATTGATCACTCAATAACGAAGCACAATTACTACGATTTTCTTCTAGTTTCTCAACATGTGAGACAAGGGACTGTTTCTCCAACACACTATATCGTCATTCATGATGCTGGAGGTTTGAAACCCGATAATATGCAAAGACTTACATACAAAATGACTCATCTTTATTACAATTGGCCTGGAACGATAAGAGTGCCTGCACCATGTCAGTATGCACACAAACTCGCGTATCTCGTTGGACAGAATATGCGAAAAGAACCTCATCCTGGCCTGGGAAGGAAGCTTCATTTTTTGTAGAGATTACATGCTATGATGTTAAGAGGGTGGCCATGATGTCTTATGTGGGAGCTTGTTTTTCGTAAAGACAAGATTTTATTTCCTTTTGTGTCGTTTAGCGTCAGTGATAAGAAGTTTTCTTTTTTAATTTCATTTAAGATTCTGCTCTTAGTACAGTATAATTATGTAATTCCAAGGTATATATGAGCTGGCTCAGTCTGTCTTCTTTTCATTTCTAATGTTGCTTTAGGTATATATAAAATAATATTCTTTTATTTAATTTTTTTTTATGTAAACAAAGGTGTAGCTACTACAGTACATTAAATATTTTGCTATACCTATTTACTTAATGTGTTATATACCTTATTAGGTACGTTAATTTTAAGCGTACTACTGTATAATGAAAAGTTTCACTTATATTAGAGTTTGCCAGGGCTATATAACGATATGTAGACGAATGATTAAAATTGTTCTTTAATAAAACCTTATGTTTCTCAAATGTTTTAAAGTAAAGGAATTGTATGCTTTAACAATCCTTATTTAGTCACGCTGAATATTAATACAGAGCTCTTTTTCTTATGTTC
>Proasellus_cavaticus_Piwi-2 ENA|HAES01074975|HAES01074975.1 TSA: Proasellus cavaticus, contig comp62707_c0_seq2
TAATATCTTATTGATAACACAGCTGCCTTATAATTACATAGCATACTTAATACTATATAGTATTTTGTATTTAAATTTTAAGAAATTATGGCTGATAAAACAGGAGGCCCTGGAAAGGCTCGTGGCAGAGCTCGTGGTAGAGCCCGAGGTAATGTTCCACCAGATGAGGCAGCTGCTGCTGTCCAACCAACACAGCCCACTGGTGTTCGTCCATTAGGGGCTCCTTCTTTACAAACGGCTCCAACGAGAGCTCATCACCGTGGAGTTGACAGACCTGGTGGTATGGCAGAACGTAACCGTCCTGCTAGTGCTGAACAGTTGGCTGCCCAGTTCACTGGTAAATTGAAGATTGTGGAATCTTCTAGTACAGACACTGGCAATGGAAATGGCAACGGCAATGGCAATGGTGTTGGAAGAGGTGTGATGCGTGGAAGAAGGGATATAAGCCAGATTATTTGTACCAAGCCGGCTAACCTTACAACAAAGATAGGTTCCAGTGGAGTTCATGTTGATCTTTTTGCTAACTATTTTCAATTAAGTAAGAAGAAAGATTGGAAATTATATCTTTTTCATGTCGACTTCTGCCCAGAGGAAGACCATACTGGCATAAGAAAAAAACTCTTGAAAGAGCACCACAAAGTGCTGGGAGATGAATATTTATTTGATGGTATGCAGTTGTATACAAGCAAGCGTCTTAACAAGGATGTGGAATTGACCTCAAAAAAAGAGGATACTGGGGATATTTATAAAATTAAAATAAAATTCATTAAGGAACTTAGTCCTTTGGACTCTCAGTTCATTCAAATATTTAATATTCTACTTCGGAGGTGTCAGGACTATCTGGGACTGCAGTTGTTGGGGCGCAACTATTATAATCCTAGTCTGGCAACAATCGTGCCTAATTACAGAATTAAAGTTTGGCCTGGATTTTTAACTAGTATTAGGCAGCAGGAAAGAGAAATAATGTTAAATGTGGATGTGACTCATAAGTTTCTTCGTGAAGAAACATTTTTAGATATACTGCAGAAAATGCGTGGAAATGTTAAGGCACAAGCCACAAAAGACTATGTTGGCTCCGTTGTCATGACAAGATATAACGAGAAAACTTATCGAATAGATGACATCGATTTCAACCAGAACCCTCGCAGTCATTTTCCTAAGAAAGACGGATCGACAATGTCTTATGAGGAATATTACCGTACAAAATATAACATTCCAATTAAGGTTTTGAATCAACCTCTCTTGATATCAAAGCCAAAGAAGAGAGATATTCGGCGTGGCCAAACATCAAACATCTGTTTGATACCAGAACTTTGCATTATGACTGGGTTAACAGAAGATATGAGAAATAATTTCACTATGATGAAAGATTTGGCTCAGTACATGAGGATGACTCCAGATAAGCGTGTTGAGGCACTTCGAACCTTCAGTAAAGACCTTATTGGCAATGCTAAGGTAAAGAAAGAATTGCAGCAGTGGGGTTTAACACTTTCTACAGATCTAGTGAAGGTGGCTGGAAGAATAGTACCAGCAGAAGATATATATTTAAGTGGTCGAAATTATGGCTACAGTAGAGACAGTTCCGAATGGTCCAAGGAAATGAGAAACAAGGTGATGAATGTGACTGTAAAACTTGTTAACTGGACATGTATTTATTCTGCAAGAGATTCAATATATGCTAATGATTTGATCAAAGTTTTAATCCAAGTTGCATATCCAATGGGCATGATGATAGATCAACCTAATATGATTTCTCTACAGAATGATAATATAAATGACTATATTAAACCTATGAATAGTTGCGCGGGTAAGCAATTGGTCATGGTGGTGCTACCCAACAATAGATCAGATAGATATAATGCTGTCAAGAAGCATCTTTCTGTTGTCATGGGAATTCCTAGCCAATGTGTCCTTCAAAGAACAATAACCAAAAAGCCAAGGCTTATGAGTGTGGCCACTAAAATTGCCATTCAAATTAATTGCAAACTGGGTGGAGAGGTTTGGAATGTAAATTCGCCATTGGGGAATACCATGGTTATTGGCTACGATGCTTACCATGACAGTATTGAAAAGAATGATTCTTATGGGGCAGTTGTTGCATCATTAAACAAGGAATGGACAAAATTCATTGGACAGGTAGCGAGACATAAAAATAGGGAAGAAATTACAGATAAATTTTGTATTGCAGTCAAAGTTGCTTTAGAGGCGTATATTGCTTCAATGGGTAAAGCACCAAATAATGTAATTGTCTACCGCGATGGAGTTGGGGATGGGCAGATTGAATATGTCAAATGCCATGAAGTTGAAGCAATCAAAAGATGCTTCAAAGAAGCAGTACCATCAGATCAAATTAAATTGGCATTTATTGTTGTGTCAAAGCGCATAAACACAAGAATTTTTGCTATGGATAAAAATGGTTATGTAAACCCTTTGCCAGGAACGGTTGTTGATGACACCATAACTTTACCTGAGAGGTATGATTTTTTCCTGGTATCTCAAAGTGTGAATCAGGGGACAGTTTCACCCACATCGTATAATGTCATTGAGGACACAACAAACTTGGGCCCTGACAAAATGCAACGAATTGCATACAAACAGACCCATCTATATTTCAACTGGCAGGGGACTGTTCGTGTTCCGGCACCGTGTATGTATGCACACAAGTTAGCCTTTATAACCGGAACATCGCTACACAGTGATCCACATATAAATCTTAGGGATAAACTCTGGTTCCTATAAGCCGGAGAAATGGATCCACGAGTGACTACATTTTGTGCCTGAACCACAAGTCTCAAGTATCTTAGATCAAAATTTCATGATCTCAATTTGTACTCGCATTCGTTTGGTCATTAATCTAACTAGCCAATAGGTCTATTGAAATGTAAACTACTAACTTTTTTTAGAAGCACATTTTTGCGTTGATCTCTTATGAAGAGACTTTATTAGTTACATGGTTTAATTTTTATTTTTTTTATTATTTTGATAGTGTTGGTCGAAACTTCCCATTTCAAAACTATTGTTTGAAACTAAATGGCCTGAAAGAATGATTTTAGCTTTCGTTGAAAGTTTTGTAAAGTAGAACTATTGGATTTTCTAGTTTAAGATAAGATGGATAGAGAGTTTTTCTTATTATTTTAAAGGTTAATGGCCAATGCCTATGCCCTAATTTGTTTTGGGTAAACTTATTAATGTTTGTATCTATTGATTCATTTTCATTAATTGTCTGAAAAAAATTTAATCCCTAACATGTTACTTCTTTCAGCAGTAAAAAAAATATTATTATGGAATTATTAATGAGGATTTTCAGCAGTCAAATGAGGATTTTGTTTTCTTTGGGATCAAAATTATCATTAATTTGATTTGTTAGCTAAAGATTAAAATGATGGGAACTTGTTTTTGTTACAATGGATAGATTATATGCAAATTATGCGTGCCGTTTGTCTTGTGTAATCATAGTA
>Proasellus_coiffaiti_Ago-1 ENA|HAEU01031201|HAEU01031201.1 TSA: Proasellus coiffaiti, contig comp49375_c0_seq5
AGACTCCCAAAGAGTGAAATTCACTAAAGAGATAAAAGGATTAAAGATTGAAATTACTCACTGTGGACAAATGAGAAGAAAATATAGAGTTTGCAGTGTCACTAGAAGACCAGCTCAAATGCAGTCATTTCCTCTGCAATTAGAAAATGGACAAACGGTTGAATGCACTGTAGCCAAATATTTCTTGGATAAGTACAAAATGAGGCTTCGATATCCCCATCTTCCCTGTTTGCAGGTCGGGCAGGAGCATAAGCACACATACCTACCTCTAGAAGTTTGCAATATTGTTGCTGGTCAGCGTTGTATAAAGAAGCTGACTGATATGCAGACTTCTACCATGATTAAAGCTACTGCTAGATCTGCTCCTGACAGAGAAAAGGAAATAATTAACTTAGTTCGTAAAGCAGACTTCAATAATGATCCTTATATGCAGGAGTTTGGGTTAAATATTAGCAATGCAATGATGGAGGTGCGTGGGCGTGTCTTGCCTCCCCCAAAATTGCAGTATGGTGGACGCACCAAACAGCAAGCACTTCCTAATCAAGGTGTATGGGACATGAGAGGAAAACAGTTCTTTACAGGTGTCGAGATCAGGGTCTGGGCTATAGCTTGCTTTGCGCCGCAGCGAACAGTTCGAGAGGATGCTTTACGAAACTTTACCCAACAATTGCAAAAGATCAGCAATGATGCTGGCATGCCAATTATTGGGCAACCATGTTTTTGCAAGTATGCTAATGGACCAGATCAAGTTGAGCCTATGTTCCGATATCTGAAAAGTACTTTCACAGGACTCCAGTTGGTGTGCGTTGTTCTTCCTGGCAAAACGCCTGTATATGCCGAAGTTAAAAGGGTGGGTGATACGCTTCTTGGAATGGCTACACAATGTGTTCAAGCAAAAAATGTTAATAAAACTTCTCCACAAACCTTGTCCAATTTATGTTTGAAAATTAATGTGAAGCTAGGAGGCATTAATTCAATTCTTGTTCCAGCCATAAGGCCAAAGGTATTTAATGAACCGGTGATATTTTTGGGAGCAGATGTTACTCACCCGCCAGCGGGTGATAACAAAAAGCCTTCCATTGCAGCTGTAGTTGGATCAATGGATGCACATCCATCTCGTTATGCAGCAACTGTTAGAGTGCAGCAGCATAGACAATATTCTACTCTCGACAAGCGACCACCTACATCGCTGTCCTCTGGCGCACATCCGCCACAAACAGCCCAATACCATCAGCACACAGAGGTTATTCAAGAACTCTCATCCATGGTGAAGGAATTGCTTATTCAATTTTATAAATCTACTCGATTTAAACCAAACCGTGTCATTCTGTATCGAGATGGGGTCAGTGAGGGTCAATTCCAAACAGTTTTACAGCATGAACTGACAGCTATGCGAGAAGCATGTATTAAGCTGGAGGCAGACTATAAACCTGGTATCACCTACATTGCTGTTCAAAAGAGACATCATACAAGACTATTTTGCTCAGATAAAAGAGAACAGAGTGGTAAAAGTGGAAATATTCCAGCTGGTACAACTGTTGATGTTGGAATTACACATCCTACTGAGTTTGATTTCTATTTGTGCTCTCATCAAGGGATCCAGGGAACGAGTCGTCCTAGTCATTATCATGTCCTTTGGGATGACAACCACTTTGATAGTGACGAGTTGCAGTGCTTAACTTACCAGCTTTGTCATACATATGTTAGGTGCACTAGATCTGTATCTATCCCTGCACCAGCTTATTATGCTCACCTTGTAGCATTTAGAGCCCGATACCATTTAGTTGAGAAAGAACATGATAGCGGGGAAGGTTCTCACCAAAGTGGTAACAGTGAGGATCGTACCCCTACTGCTATGGCAAGAGCCGTTACAGTTCATCAAGATACAAATAAAGTCATGTACTTCGCTTAAATTTTCTATTAATAAGCTATTTTAATGCGGGTACAATGGATCAAATTTTTA
>Proasellus_coiffaiti_Ago-2a ENA|HAEU01014993|HAEU01014993.1 TSA: Proasellus coiffaiti, contig comp29925_c0_seq1
GGATGGAAAAAGATTCCAGCCTAGTAAGGGTGTTTGGGATCTAAAGAACAAAAAATTTCATAAACCAGCAAAACTTCATCATTGGGCTGTGATAAATTACAGCAGAAATACTGATCAAAACCAAGTCAATGACTTTGTGCAAACGTTGATGGAAATAGGTAGACAAATGGGGATGTTGATTCAAGAACCTTTCAACATCTGGGATGGAACTGACCAAGATCCTTCACCTTGGGTTGATTTGTGCGAGTTCAAAAAAGAAAATGAACAAGTGCAGCTAGTAATGTGCATTTTGCCAAACAGACAGTTATACAGTACCATTAAAAAAGCGGGAGATTATGATATTGGCATTTTAACCATCTGTGTACAAGGCGATAACGTCAGAAAATGCCACCAGGTAACCATTACAAACATTGTCCTTAAAATCAATGCCAAACTGGGTGGAATAAATAACATCTTTGATCTCGCCGATACCCCGATCTTTAATGAACCTGTTCTAGTTCTCGGAGCTGATGTCAATCATCCCCCCGCTGATCCCCCTGGCCCCCATGGCGTTAATCCGGTCCCCTCCTTTGCCGCCGTAGTTGGTTCGTTTGATTTGAACGCAACTAAATATGCTGCTGAGGTTCGAGCCCAAGAGAGGAGAAGCGAAGTCATTGATGACATGACTGAAATTGTCAAGAATCATTTGTGTACATTTGAAAAACAAACTGGCCAGAAGCCTACCAAAATAATAATGTACAGAGACGGAGTCAGTGAATCACAGTTCGAGCAAGTGTTAGCCAAGGAAATGATGAATATTAGAACGGCCTGCTTTAAGTTCCAAGAGGATAGTTCCTACCAGCCTGGAATAACTTTCATATGCGTTCAAAAAAGACATCATACAAGGTTGTTTTGCGTTGATCCTCTAGATAGCGTTGGTGGTAAGTATGGCCAGATGGGAAATGTCCCTCCAGGAACCGTAGTTGACAGAGAGGTTACTCACCCCACCGAAACGGATTTTTTCCTTTGCTCTCACCAGGGTATTCAAGGGACCTCTAGACCGGCTCATTATCACGTTCTATGGGATGACAACGATCTGACAATGGATAATTTGCAAGCTTACACTTATAAACTTTGTCATGTATACTCAAGATGCTCAAAGTCTGTCTCCATCCCCGCTCCCACATACTATGCTCATTTGGCAGCATACAGGGCAAAAGTTTATGCCAATGAAGGAGAACTGGGCAGGGAACATACTCTGGCTGACTACCAACAGTGCGCAAGAGTTGCTAGTGGCACTCCCTTCTTTGATGTGCCCTACTACATTTAGAAGTTCAAAGCTACACCAAAATTGAAAATGTTCTGCAAAATAAATAATTTTTGAAAACAAATATTTCTCAAGGATATTTGCGTCAGGCATTTAAAGTTTTGAGTTTTCATAAATATTTTTATCCGAGGCAAGTGGAAATGCAGGGAGGGGTAGCAGGGGTAAAGGTGAACTTTTTATTTGCTCACAAAAGTTTGTGATAACTTATTTTAATAAAGAAGTTTAAAAAGACAGTAGAGAATATTGTGATACTGTGGCGGTCCCACTGGCTCTCTTTATATGGCACTCTCTGCTATATACAGTATACTTAATTACTTATACATATAGGTACATTTCTTCGTAATATTCAAACATTATCCTGATAATATGTATTTATACTTTTTTAATATCTTAAACAATTTTTTTTTAAAGCAGTGTTCATTTTATACTGCACTACATGGCTGTAAGAAAAATATGAAACATAAGCTATT
>Proasellus_coiffaiti_Ago-2b ENA|HAEU01047936|HAEU01047936.1 TSA: Proasellus coiffaiti, contig comp59147_c0_seq2
AAGCTCTGAGCGAGAGTGGAGCGTGGAGGCTAAACGCCAGTGAGTGTTCGTTTTCTTCTGTGAAAGGTCGGAAATTCTTCCGCTCCGTGAAAGCGAGTGAAAAAGTGTAGTGTAGCCCATCTAAAAATTCATATATTTTTGATTTGATAAAGTTAGGCTTAGGCCATATAATTTAGTTGCTATCATGACTTGGAAGAACGCTACAGTTTTGGAGCCTCCCCAACGACCTGCTAAAGATGGTTATTGCACTGTTGGAAGAAAAATACAGCTGGTTACAAATCATTTCCCAGTTACTGTCAAAAACCCAAACTTGAATTTATATCATTATGATGTTACGATTAAAGATAGTCAAGGAAAAGATGACATCCCAAAGAAAAAAAAGATGTTGGTATTTGAGGAGTTAAAAGTTAGTTATCCAAAAGTTTTCAATAAACCACTTGCCTTTGATTCGGTGAAAAATGCTTATGGTGTCGATGCCATCAACCAACTTAAAAACAAGAAGGCTCAGACTTATGAGGTAATACTGGACGTATCCGAAGTGAAAGCAAAAGCTGCACCCGATGATGCTCGAAATAAAAGAAACAAGTATACTCTTACTCTACAACTAGTTAATCAGGCTCGTCTCAAAGAACTCCTTGATTCATTCAAACGAGGAGGTGTATCAAAGGATAACAGTAATATGGTTCAAATGTGTGAGGTAATGTTTCGTCATTACAGGGCCATTAAGTATACCCAAATTTCTGGTCGAAACTTTTTTGGACTGAATGGAGAGTTTGGACGTCCAAATCCTATTGGAGGGGGCAAAGAAGGTGTAGTAGGATTTTTTGCTTCTCTTCGACCTTCAGCTTGGAAAGAAGGAACGTTTATGCTAAATGTTGATTTGGCACATACTGCATTCTACAAAGATCAGCCGGTAATAGAATTCCTCAAAGAGTCGATTGGATTGCAAGAAGCAGATCTCAATGGTCCTTTGTCTTTTGATATGAGAAGAAAAGCTGCAAAGCAACTAAAAGCATTGAGGATAAGAGTTACTCACTCAAACATTAAAAGGACATACAAAGTTTTGGATTTGACGACTAAAGGAGCTGACCAGTTAGATTTTGAGGTTGATACTCCAGGTGGCGCAAAGAAGAAAACTACAGTGCAGCGATATATGCAGGAGCAATACAGGGTTAATCTTAGATACCCTAAAGCTGTTTGCTTGCATGTTGGTAATCCAGCTAAGAAAATCTATATTCCACTTGAGGTTTGTAACATTGATAAAGGACAGAAGGTTCAAAAAAAATTATCTGACATTGAGACTGCTCAGTTTATAAGGTCAACAGCCATTCCACCAGCTGATCGTTTGAATCAAATCAAAAATGCTGCAAAAATTAACAAATTTAGTGATGATCCGATGCTGCAGGCATTAACATTTGCAATAGCTGATATGCCCCTCCAAACGGAAGGACGTGTTTTGGATGCACCAAATCTTACAATGAACAAAAGAACAATCCAGCCTCGTCAAGGAGTTTGGGACGTGCGAGGTCAACTGTTTCATGCTCCTGCTCAGATTAAAAAATGGGCTGTTATCAGCTACGATAGTAGAACAAGGACTGATTCAATAAAGAAGTTTATTAACGTCATGAAAAGTGAGGCTAATGGCAAAGGTATGGTGATGGATGAACCAGTCGATCTATATGAGTTTAGAGAACGAAGAGATCCAACTCCTTTAGTTGATTTGAAATACTATAAGGAAAAGTTTCCAGATATACAACTTGTTTTGTTTATTTTGCCTGGAAAAAATATAAAGTATTACGGAGGAATCAAAATGGCTGGTGACAGAGAAGTTGGACTTGTTACTCAATGTGTTTTAGGTCAGAATGTATTTAAATGTCAACCTCAAACTGTTGTAAATATTCTGATGAAAATCAACGCAAAAATGGGTGGTGTAAATAATATTGTGGGTCGATCAGCTAGTGACCTCTTAGCTTTCAAGGAACCATTTTTAATTATGGGTGCTGATGTAAACCATCCTCCCGCTGGAGATAAGTTTATTCCTTCTATCGCTGCTGTTGTTGGATCATTCGACACAAATGCCACTAAATACGCTGTAGAAGTGAGGGCACAAAAACATAGAGTGGAAATAATTACGGATATGACTGAAATTGTTATGAATCTTTTGAAAACTTTCTACAAGAACACCAAAGTAAAGCCTACACGAATTATAATGTATAGAGATGGTGTCAGTGAATCGCAATTCGCCGAAGTCCTTAGCGGAGAAATGATGAAAATCAGGGAGGCTTGTAAACTAATTCAAAAAGATGGAAAGTATCAACCTGGCATAACCTACATTTGTGTTCAAAAAAGACATCATACCAGGTTCTTTTGTGCCGATAGTAGAGATGGTGTTGGAAAAAGTGGAAATGTTCCACCAGGTACTGTTGTTGACAGAGACATCACCCACCCTACAGAAACAGATTTTTATTTATGTTCTCACCAGGGTATCCAAGGGACATCGAGGCCAACTCATTATCACGTACTGTGGGACGATAATGATCTGCCGATGAATGAGCTACAAGCTGTTACTTACAAGTTATGCCATGTGTATTCAAGATGTTCAAGATCAGTATCTATCCCTACTCCGGCTTACTATGCGCATTTGGCAGCTTTTAGAGCGAAAGTACATGTAAATGAAAAGTTTGGAGACTCCAGCGATACAATGTCTACCAGATCTGGAGCATCTGGAGAAGAGTCAGAGATTCCCCTTGGCCAATACCAAACCGTAGCTCGAGTAGCTATAGACTCGCTGCTTGGATCGGTGCTATACTATGTGTGATAAATAGAAGTTACCAAATATAACCATTGACTTATTAATTGTACTTTTTTAATATTTAATTCAAAGCAGATTCTTGTTTTTCGTGGTTGCAGATCTTGCAATTCTTGCTGAAGCTGTAATCATATTTTTATTCTTTAAAATGATTCAAATGGGACTTAATTATTTTCTAAACTGGTCAAATTATTTTT
>Proasellus_coiffaiti_Piwi-1 ENA|HAEU01022681|HAEU01022681.1 TSA: Proasellus coiffaiti, contig comp41434_c0_seq1
GGGCATTAATGTATGTTTCGCGTGATGAGCCAAAAGCTAAGAAATTTGCAGAAACACTTCGTCAAGTTACCAATTACATGGGTATTTCAGTTGGGGAACCTAAAATTGTTAGACTGTCGAATGATAGTAATGACTCATACGTTCGAAGTATTAAAGAACTTTATCATGATAAGCTCCAGATTATTGTAATTATATTTCCAACGCAACGAGAAGACAGATATTCAGCTGTTAAACGTATTTGTTCAGGAGAATTGGGAGTTCCATCTCAGTGCATCAATGCAAGAACCATTTCCCAAGATCAAAAATTGAGATCAGTTACCCAGAAAATTGCATTACAAATTAATTGTAAACTTGGAGGGGAATTGTGGGCACTAAAAATTCCCATGACTGGACTAATGGTTTGTGGTGTTGATGTTTATCATGATCCGCTTCGCAAGGGTGGCTCGGTTGTGGCATTTGTTGCATCGTTGAACCCGGCTGTGACGAGATGGTATTCCCATGCCAATTTCCAACGCCCAGGAGAGGAAGTCATTCATGGAATGAAAATAGCGATGCTTGAGGCATTAAGAAGTTACTATGAGGAGAATCATTCTATGCCAAAATCAATAGTCATCTATCGTGATGGAGTTGGCGACGGGATGTTGGATTTAACTAAGGAACACGAAATTCCTCAGATAGCAACAATCTTCCAAAACTTTGATTCCTACGAACCAAAACTTTATTTTGTTGTGGTTCAAAAACGAATCAATACAAGGATCTTTGCAAATTTAAGTGGTTCAGTCGGAAATCCACCTCCAGGTTCGATAATTGATCACTCTGTAACGAAACGAAATTACTACGATTTTCTACTGGTTTCGCAACATGTCAGACAAGGGACTGTTACTCCAACGCACTACGTCGTCATTCATGATGCTGGAGGTTTGAAACCAGATAACATGCAGAGGCTAACATATAAAATGACTCATCTTTATTACAATTGGCCTGGAACAATAAGAGTACCTGCGCCATGTCAGTATGCTCACAAACTGGCGTACTTAGTGGGACAGAATATGCGTAAGGAACCTCTCCCTGGCCTAGGAAGGAAACTTCATTTTTTGTAAAGATAACGTACCACCACGTCATGAGAGTGAGCGTGTTGTCATTAGAGGGAGTCTATTATTCTCATCGCCAAGATTTTTTTTTATTTGTGCCATTTTCATCTACAAAATATATTTTTTTTGTTTTCTTGAATATCTTATTCGTTTTAGTTAATTGAAAAGTTGCTACTAAATTAAATGTTCTTCCATACCTACTGTATTTACTTTATTAAGTATTACATACCCTATTTGGTATATTGATTTAAAGCAATACTATGTAATGGCCAGTTACTAAGCTATATATCGATATGTTGACTAGTATTATTAAGAAAAATGATCCATATTGAAACTTTTTCAATCATGTTTAAGTTATACTACACTATGTATGTTTTTAGGCTACCATCGTTATT
>Proasellus_coiffaiti_Piwi-2 ENA|HAEU01011335|HAEU01011335.1 TSA: Proasellus coiffaiti, contig comp21505_c0_seq1
GACCGATGAATAGGGCTGTTAGGCTTGTTAACTGGACATGTATTTATTCAGCCAGGGATTCAACAGATGCTTATGATTTGGTTAAAGTTTTAATCCAAGTGGCAGTACCAATGGGCATGATTATAGAACGACCTGAAATGATTGCAGTGCAGCGGGACAATATAAATGACTATGTTGGCCCTATGAATAGTTGTGCAGGTAAACAATTAGTCATGGTGTTACTTCCCAACAATAGATCCGATAGATATAATGCGATCAAGAAGCATCTGTCTGTAGTCATGGGAATTCCCAGCCAGTGTGTTCTCCAAAGGACCGTAAGCAAGAAACAAAGACTTATGAGTGTGGCCACAAAAATTGCAATTCAAATGAATTGCAAGCTGGGAGGTGAAGTTTGGAATGTCTTATCTGTTTTATCGAATACCATGTTTATTGGTTACGATGCTTATCATGACAGTATTGAGAAGAATGATTCTTATGGAGCAGTTGTTGCTTCATTGAATAAAAATTGGACAAGATACATTGGCCAGGTGTCTAGACATAGTAATAGGGAAGAAATTACAAATAATTTTTGTATTGCTGTGAAAGTGTCTTTGGAGGCCTATATAGCATCAACTGGGGCACCACCAAACCAAGTAATTGTCTACCGGGATGGTGTTGGGGATGGGCAAATCGAATATGTAAAGTGTCATGAAGTGGCGGCAATCAGACAATGTTTAGATGAAGTTAAATTACCTGAAGAGAAAAATGAGAAAAACGAGAAAGTCGAGCCCAAAAAAATCAAGATGGCTTTCGTAATTGTTTCTAAACGCATTAACACCAGGCTCTTTACAACCACAAATAACAGAAACTATGGCAATCCACTACCAGGAACCGTTGTGGATGATGTCATCACCTTACCTGAAAGGTACGACTTTTTTTTGGTTTCTCAAAGCGTCAATCAAGGGACTGTTTCACCAACTTCGTACAATGTGATAGAGGATAATACTAAGTTGGGCCCTGACAAAATGCAGAGAATTGCATATAAGCAAACCCACCTTTATTATAATTGGCAGGGGACTGTTAGAGTACCGGCGCCATGCATGTATGCTCATAAATTAGCATTTATTACTGGGCAATCACTGCATTGTAATCCCCATATCAGTCTACGGGATAAACTATGGTTCCTCTAAGCCATAGAAATGAACATAAGTGACTTAACATTTTGTACCTAAACAAAAGTCTCAAAGTAAACTTCAAATGGAATCTCAGGAAGTACTCTTGTTCGTTTTGCTAAACTTACCTTCAAATATAGGCTACTATATTTTTGATAACTCCATTTTTGTGTTTTTCTTTTTTTAAATGTGTTATTAATTACAAAAGGCTTCATATTTAAAAGAAAATTGGTTTCACTTTTTTATTAATAAGTTTTTGCATTTGTTTTGGTCTTTATTATCGATATATTTCATATCAAACAAACTATTAATTAGGTTAAATGGTCAGAAATCAATCTAGCAGTTTTTTTTATAGGTTTGATCTATCTCGCTAGAAGTATTAATTACTTTATTGGATTTTAAAATTATCGAAAAAATATTTAAATGTTTTTGTTTAATGTTTTCTGGCACATGCCATATTTGTCTCTAGTAAATTTTTGTTCCATCAAAGATTATTTTATTCGTTGCCGTAAATTAGTCAAAAGGGTAAAATAGTTTGGTTTAAGCAAATGCGATGCATGCCTTTAGACAGGCTACAAATTGTTTATTATAGAATTGCGAACAAGATTTTGAAGATTTATAATTTTTTTTAATTCACCGTGATACAGGAAAAAATTAGAGGATTGACCATCTTCATTC
>Proasellus_coxalis_Ago-1 ENA|HAET01017351|HAET01017351.1 TSA: Proasellus coxalis, contig comp26400_c0_seq1
ATAATGACCCTTATATGCAAGAATTTGGCTTAAATATAAGCAACGCAATGATGGAGGTGCGTGGGCGTGTTTTACCTCCTCCAAAGCTTCAGTATGGGGGTCGCACAAAGCAACAAGCCCTACCCAATCAAGGTGTTTGGGATATGAGGGGGAAACAGTTCTTTACAGGTGTCGAGATTAGAGTCTGGGCAATCGCTTGTTTTGCTCCCCAGAGAACAGTTCGAGAAGATGCTTTGCGGAACTTTACCCAACAATTACAAAAGATCAGCAATGATGCTGGTATGCCAATTATTGGGCAACCATGTTTCTGTAAGTATGCTAACGGACCAGACCAAGTTGAGCCTATGTTCCGATACCTGAAAAGTACTTTCACTGGGCTCCAGTTGGTATGTGTTGTTCTACCTGGGAAGACTCCTGTTTATGCTGAAGTTAAAAGAGTTGGTGACACTCTTCTTGGAATGGCAACTCAATGTGTTCAAGCAAAAAATGTTAATAAAACTTCACCACAAACATTGTCCAATTTATGTTTAAAAATCAATGTAAAGCTAGGAGGCATAAATTCAATTCTTGTTCCTGCAATAAGGCCAAAGGTATTTAATGAGCCAGTGATATTTTTGGGCGCCGATGTTACCCACCCACCAGCGGGTGACAATAAAAAGCCTTCAATTGCTGCTGTAGTAGGATCAATGGATGCACATCCATCGCGCTATGCAGCAACTGTTAGAGTGCAACAGCATAGACAATATTCTACTCTCGACAAGCGTCCACCTACATCGCTGTCATCTGGCGCACATCCGCCACAAACAGCACAATACCATCAGCACACAGAGGTTATTCAGGAACTTTCATCAATGGTGAAGGAATTACTTATTCAATTTTATAAGTCTACTCGTTTTAAGCCAAATCGTGTTATTCTTTATCGAGATGGTGCCAGTGAGGGACAATTTCAAACAGTTTTACAGCATGAGCTGACAGCTATGCGAGAAGCATGTATTAAATTAGAGGCAGATTATAAACCTGGTATCACATACATCGCTGTTCAAAAGAGACATCACACAAGACTGTTTTGCTCTGATAAGCGAGAACAAAGTGGTAAAAGTGGAAATATACCAGCTGGTACTACTGTAGATGTTGGAATTACTCATCCTACTGAGTTTGATTTCTATTTGTGCTCTCATCAAGGAATTCAGGGAACGAGTCGTCCTAGTCATTATCATGTACTTTGGGATGACAACCATTTTGATAGTGACGAGCTGCAGTGTTTGACTTATCAACTTTGTCATACTTATGTTCGATGCACAAGATCTGTATCTATCCCTGCACCAGCTTACTATGCTCACCTTGTGGCCTTCAGAGCCCGATACCATTTAGTTGAAAAAGAGCATGATAGTGGAGAAGGGTCTCACCAAAGTGGGAATAGTGAGGATCGCACTCCAACAGCAATGGCAAGAGCAGTTACAGTTCATCAAGACACTAATAAAGTCATGTATTTTGCTTAAATTTTTCTAATTTTAATTTATTAAAATGCGGGTACACGTAATGGAACAAATTTTTATTC
>Proasellus_coxalis_Ago-2a ENA|HAET01023848|HAET01023848.1 TSA: Proasellus coxalis, contig comp31893_c0_seq4
GACTCATTTTTCCCACTACACTACGACTCCACACTATTTCCGTTATTCCCTACAGTGCTATTATAATATTCCTATGTAAGAGGATTTTTTAGAAGAGGTGCAGTGTTGTGATTGTGACGATAAGAATAACTGTTATCATAGCATAGGACTACAAGCCATATATTTATCATGACTTGGAAAGACGCTACAGTTTTGGTGCCTCCACCACGACCCGCGAAAAATGGCTACGGCACTGTTGGAGGAAAAATACAGCTAACAACAAACCATTTCCCAGTTACTGTTAAGAACCCAAACTTGAATTTATATCATTATGATGTTACAATAAAAGATAGTCAAGGAGTTGAGAAGCTTCCAAAGAAAAAAAAGATGGAAGTCTTCGAGCAGTTAAAACTTAGTTATCCTAAAGTTTTCAGTAAGCCACTCGCTTATGATTCTGAGAAAAATGCTTATGGAGTGGATGTCATCAATCAACTGAAGGGGAAGAAAGCTCAAAATTATGAGGTGATAATAGGAGTGCAAGATGCTAACCAGAAAGCATCTCCAGATGATGCAAAAAATAAAAGAAATAAATATACGCTTACGATGCAACTCGTTAATCAGGCTCGTCTAAAAGATCTACTTGATTCTTTTAAACGAGGTGGTGTATCAAGGGATAACAGTACAATGATTCAGATGTGTGAAATAATGTTTAGGCATTACAGATCAATTAAGTATACCCAAGTTTCTGGGCGTAACTTTTTTGGGTTGAATGGAGAGTTTGGAGAGGCAAATAATATTGGGGGCGGAAAGGAAGGAGTAAGAGGATTTTTTGCTTCTCTTAGGCCTGCAGCTTGGAAGGAAGGAACCTTCATGCTAAATGTTGATTTGGCTCATACAGCATTCTACAAGGATCAGCCGGTAATAGAATATCTTAAAGAATCCATACAGTTAAGCGATCGAGACCTTCAAGGGCCCTTACATTTTGATATGAAGAAAAAGGCGGTAAAACAACTAAAAATGTTAAAAATTAGAGTAACTCACTCCAATATCAAGAGAACCTATAAAGTTTTGGATGTGACAACTAAAGGAGCTGACCAATTAGAGTTTGAAGTTGATACTCCTGGTGGTGGGAAAAAAAAAACTACAGTGCAACGTTACATGATGGATCAATACAAATATAACCTCAAGTACCCAAAAGCCGTTTGCTTGCATGTTGGCAATCCTAGTAAGAAAATCTACATACCAATTGAGGTTTGTAACATTGACAAAGGCCAGAAAGTTCAAAAGAAATTATCTGACATGGAGACTGCTGCATTTATAAAGTCAACAGCCATTCCACCTGTTGATCGTTTGAGACAGATACAAAATGCTGCAAAAATAAACAATTTTGCTGCTGATCCAATGTTGCAAGCATTAACATTTCAAATTGCTGATATGCCTTTGCAAACTGAAGGACGTGTTTTGGATGCACCAAATCTTACAATGAATAAAAAAACAATTAAACCATATCAAGGAGTTTGGGATGTGCGAAATAACCTTTTCCACATACCTGCTAAGATTACTAAATGGGCTGTTATTAGCTATGATTTTAGAACAAGGATTGACGTGATCAACAAATTTATTCAAGTAATGAGAAAGGAGGCTAAAGATAAAGGTATGGTGATGGATGAGCCTCTTGATTTATACGAGTTCAAGGAAAGAAGAGATCCTACTCCTTTAGATGATTTGAAATACTATAAGGAAAAATTTCCAGATATTCAACTTGTTTTATGTGTTTTACCTGGAAAAAACATTAAGTATTATGGAGGAATCAAGATGGCTGGTGACAGAGAAGTTGGCCTTGTTACTCAGTGTGTTCTGGGTCAAAATGTATTTAAATGTCAGAATCAAACTATCGTAAACATTCTGATGAAAATCAATGCTAAAATGGGAGGTGTCAATAATATTGTTGGTCGAAATCCTTCTGACCTCCTGTCTTTCAAGGAACCATTCTTAATTTTGGGTGCTGATGTGAATCATCCTCCGGCTGGAGATAAATGCATTCCTTCGATAGCTGCTGTGGTAGGATCTTGTGATCCTAATGCTACTCAATATGCTGTTGAAGTGAGAGCTCAAAGGCACAGAGTAGAAATTATTATGGACATGACTGAAATTGTTATAAATCTTTTGAAGACTTTCTACAAGAAAACTAAAGTTAAGCCTACTAGAATAATCATGTACCGTGATGGGGTCAGCGAATCCCAATTTGCCGAAGTTCTAAGTGGAGAAATGATGAAAATCAGAGATGCTTGTAAATTTATTCAAAAAGATGGCAATTATAAACCTGGCATAACCTACATTTGTGTTCAGAAAAGACATCATACCAGGTTATTTTGCTCAAACCCTAGAGATGGTGTTGGGAGAAGTGGAAATGTTCCCCCTGGAACAGTTGTGGACAGAGACATTACACACCCTTCGGAAACCGATTTCTATCTCTGTTCTCACCAGGGAATTCAAGGAACGTCTAAACCAACTCATTACCATGTTCTGTGGGATGATAATGATCTGCCTATGAATGAGTTACAAGCTGTTACTTATAAGTTATGCCATGTCTATTCAAGATGTGCGAGATCGGTGTCCATTCCTACCCCAGCTTACTATGCACATCTGGCTGCTTTCAGAGCCAAAGTGCATGTTAATGAAAAATTTGGTGATTCTTCCAGTGACTCAATGTCAATCAGGTCTGGAGGATCTGGAGAAGAGGAGATTCCGATTGGTCAATACCAAAGCGTGGCTCGAGTGGCGATAGACTCGACCCTTGGGGCGGTGCTATATTATGTGTGATATAATGAAGTTACCTTCTGAGTATGTTAAGTGATATGTTTAGTTATGCCAATGACTTTAGTGGTTTATATTTTTATGATTTTTAATTTTAAGAAAGTTTATCTAGACTTTCGTAGATGTACAAGATATTGCCTTTGCCTTTTTCGGTACAAGTATCATAACATTTTTTAAAGTTGTTACTTGATGCAAATTTTCATAATTAAAGATCTTACTTACTTTAAGGTCTATATTTTTAGAGGAGTTAAATTTTCTTATTTGCACTAGTCATACCCCGACATGAGGGTAAACTGTGACCCATTGAAGAAAGTTTAATGATCCATTTATTAAAAGAATATTCTTCATTCTAATTAGAATTTTTTTTCATCCAAATACATCATTTATTGTAAATCTATTATAAAGCACTTTATTTTTTCAAAATCATAGTGTTTGTTAAATATAATCAAAAATAAACTTATTATAGTAAAAAAAAAAAAAAAAA
>Proasellus_coxalis_Ago-2b ENA|HAET01036422|HAET01036422.1 TSA: Proasellus coxalis, contig comp39012_c0_seq6
AATGCTTCCCTCCGTCCTACTGCATGGAAAAAAGAATTTGCTCTCATCGTAAACAATTCTCACACTGTGCTTTACAAAAAGCAATCAGTCATGGAATTTCTTAGCGCCAACATCCGAAATATTAACTTCAATCAACCATTCGATGAAGCCACTAGACTGAGTGCTGAACGCCACTTAAAAGGCCTTAAAATACGAGTCACCCATGCCCCCATAAAGAGGACTTACCCAGTTAGAGGGGTATCTTCAAATGGAGCTGATACTATGACATTTCCAATAGATGGAGATGGAGCTGCTAAGGAAACTTCCATCTCACAATACTTTAGAGATCGATATAAGAAGGAGCTGTCATATCCAAAGGCATCTTGTCTTCATGTTGGGAAGCCAGATGGAAATGTTCATATGCCCATCGAAGTTTGTGAGATCCAAGAGGGACAAAAAGTTAAGACTAAGCTAAGTGATAGAGAGACTGCCGACATGATTAGAGAAACAGCTATGAAGCCTGCCTCTAAACTCGAAAGCATCCGAAATATTGTCAGTAGGAATAAATTCCCCGAGGATGAAATGTTGAAGGCATTAGGGTGCTCAATCGATAGCGAGCCTTTGAGGATTTCGGGTCGCGTATTACCTTCACCAAAGCTGATTATGAAAACTCTGTCATTCCAAACTGGGTCATTCCAAACTGGGCCATTCCAACCACGAGATGGAGTTTGGGATCTGCGGAACAAAAAATTCCATAAAGCATCGACACTGAAACACTGGGCTGTAATTAATTACAATAATCGCGTTGAAGAAGAAGAGCTATGGACATTTGTAGAAAAGCTGATGAATATTGGCAGAGAACTGGGAATGTCTATTGAAGATCCCTTCAGCCTCTGGAATGCTACAAGTAAACCTCATGTTCCTTATAATGATTTATTAGCATTCAAAAAGGAAAATCCTGAAGTCCAGCTAGTAATGTGCATTCTGCCTGACAGACGTTTATACAGCGCTATCAAGAAAGCAGGAGATTTCGACCTTGGAATTCTAACATCGGGTGTTCAGGGCATTAATGTACAGAAATGTCATCCGGTTACCATAAGTAACATTCTCTTGAAAATAAATCCCAAATTGGGTGGAATTAACAACGTCTTAGACATCGAAGATCTTCCGGAACCTACCCTCGTACTAGGAGCTGATGTCAATCATCCTGCTGCTGGGCCTCCAGGCGATAATCCAGTTCCCTCCTTCGCCGCAGTGGTTGGTTCGTTTGACCTGAACGCTACTCAGTACGCTGCAGAAGTTCGAGCCCAAGAAAGGCGGAGCGAAGTAATTGTCGACATGAAAGAAATTGTAAGGAATCTTTTGATTACGTTCCGAAGCAAGACTGGCAAGATTCCAACCAAGATTATCATGTATAGAGATGGAGTCAGTGAATCCCAGTTCGAGACAGTATTAGTTGAAGAAATGATGAAAATTAGGGAAGCCTGTTCAAGTCTTAAAGAGACTTATAAACCTTGCATAACTTTCATATGCGTTCAGAAGAGGCATAATACCAGGTTATTTCCTGTTGATAGTCGAGATGCCGATCGTAAGAGTGGAAACGTTCCTCCAGGAACAGTTGTTGACAGACATTTGACTCACCCAACTCAAAGTGATTTTTTCCTTTGCTCTCATCAGGGAATTCAAGGGACATCTAGACCCGCTCATTATCACGTTCTGTGGGACGATAGCGATCATTCAATGGATGATCTACAAGCTTTTACTTACAAGCTTTGTCATGTCTACTCAAGATGTACCAGATCTGTGTCGATTCCCACTCCAACATACTACGCTCATTGGGCAGCATCCAGGGCAAAAGATATTGCAAAGGAATCACAGTGTGAGACCTTGGGAGAATACCAACGATGTTCACGAGTAGCAAGTACCTTATGCGACGTGCAATATTATATTTAATGGCCGGATTATTAGATAATCCAGCATTATTATTTAATAAAAGAAATCATCCAGATATCCAGATGGGATAAATATTTAATTACTTGAAAACTTTTTTGTAAACAAACTAAAACGTATAAATACGTCTACTGCTGTGATTACGCCTTAAAAATAATTTCATAAGACACGTAGGAATACAGAAGTAAAAGCCTGTGGCCAAGGCAGAACCTCGCCTATGCTACTCCACCGCGATGAATTATGTGCAGCATCTTAGAAAGTGCTATTAGATGTGATGTATTTATCCATCTTTCCTTTGAACATATTGACGCAAGTGCAGTCAACAATTAACCCACGCTGGCAACTTGTTCCACTATATAACCACGCGATTAGTAAAGAAGTGTATAGCTTAATTGTGTTTCATATTGCTTTCATCTAAGCTTGAAACCATTATTACGAGTTCTCATTTTAGTGTTCATTTGTATGTAAAGGTCTTCTTGCAAATTATAAATGTAATTATTTAAAAGCTTGAAGACTTTAAATAAGGTCATCGCGCAATCTTCTTTTTACAGTTTAAAATAGATTTTGTTTTTTAGTTAATATTACTTTACCTTAAACGGCTGCGAGAAATACATAGGGTATTTATTTCTGATGTATCGAATAACAAGGCTTATTTATTTTATTTTTTATATTTTTT
>Proasellus_coxalis_Piwi-1 ENA|HAET01033473|HAET01033473.1 TSA: Proasellus coxalis, contig comp37669_c0_seq1
ACAGGCATGCCTGAGAAAGTTTATAAGGAATGTCAATGATACACCAGAAGCTCGTGCTGTTCTTGCAGACTGGGGATTAGTTCTACTTGATGATACTGTTCAATTACAAGGCCGTATTGCTCCTTCTGAACCTATAATTTTTGGCAGTAGACAAGTTGATAATGTTCAGAATGCTGATTGGGGACGAGAAGCCTGCAGAGAGAGAGTTTTGCAACCTGTTGATTTGAAAATGAATATGTGGGCTTTAATATTTGTTGCGCGTGATGAGCAGAAAGCCAAAAAATTTGCAGAAACTCTTCGACAATGTAGCAGTTGCATGGGAATTGCAGTGGGTGAGCCCAAAATTGCCAGACTACCAAATGATAATAGTGACTCATATGTTCGTACTATTAGGGAATTATATCATGATAAGCTTCAGATTATTGTAATTATATTTCCAACACAACGAGAAGACAGATATTCAGCTGTGAAGCGTATATGTTCAGGGGAATTGGGAATCCCTTCTCAGTGCATAAATTCCAGAACCATTTCACAAGATGCGAAATTGAGATCAGTTACCCAAAAAATTGCTTTGCAGATAAATTGCAAACTTGGAGGAGAATTGTGGTCACTAAAAATTCCTATGAGCGGGCTAATGGTTTGTGGTGTTGATGTTTATCATGACCCACTGCGCAAGGGTGGCTCGGTTGTGGCATTCGTAGCATCATTGAACCAGTCTGTCACAAGATGGTACTCTTATGCCAATTTTCAAAGACCAGGAGATGAAGTAATTCATGGGATGAAGATAGCAATGCTTGAAGCATTAAGAAATTATCATGAGGAGAATCATTCTATGCCGAAATCTATCGTTATTTATCGAGATGGTGTAAGTGATGGAATGATTGATTTAACCAAAGAGCATGAAATTCCTCAGATTGCCTCGATCTTTAGAAATTTCGAATCTTACGAACCCAAGCTTTATTTTGTAGTCGTTCAAAAACGTATCAACACGAGGATATTTGCAAATTTAAGTGGCTCAGTCAGCAATCCCCCTCCAGGTTCAATTGTCGATCACACAATAACAAAGCGCAAATATTATGATTTTCTTCTGGTTTCCCAACATGTGAGACAAGGGACAGTTTCGCCTACACACTATGTTGTTATTCATGATGGCGGTGGTTTGAAACCTGATAATATGCAACGTTTAACATACAAAATGACGCATCTATATTACAATTGGCCTGGTACAATAAGAGTACCAGCACCATGTCAGTATGCTCATAAACTCGCGTACCTAGTTGGACAGAACATGCGCAAAGAACCACATCCATGTCTGGGAAGGAAACTTCATTTCTTGTAAGGAAATAAACCACGACATCAATAGAGAGAGAGCTTTTTTTATTTAGCTACAAGATTGTCTTTTTCTTTAAAAATAAACTTTGAATATAAAGGTACTATTTGTGTTTATTAATGGGCATTAAGTGATAAGAAATTTTAGTTTTTATTATTATGCTTTTCTTTGAATTATTTCTGTCACTATATACGGAAGTATACAAAAGATCATTTATTTAAACTGGGACAATATATATTTGGCAGCAAACCCGAAATAAAATTGTCATACTTATTTATATATTCTTGTTGTATACCTGTGATATTAATATTATTAGGTAAATTATTATCTCACATGTGCTGTAGATCCAGTATGGACTGTATATTAATATATATATACTCAATATGAAAAGTGAACCTGAACCAACCTTTATTTTTCAAACCTTTTTTAATCTTGAAGAATTAGTAAAATAACTTTAT
>Proasellus_coxalis_Piwi-2 ENA|HAET01016098|HAET01016098.1 TSA: Proasellus coxalis, contig comp25204_c0_seq1
AGCAATGGGGCTTAACTCTTTCTAGAGATTTAGTCCAAGTTACAGGGAGAGAATTGCAAGCAGAACAAGTATTTGTAGGAAGTAAAACAATTGATTATTACCGACCAAGTTCTGATTGGTCTAAGGAAATGAGAGATGCTAAACTGGATATGACAGTTAAGCTTCTTAACTGGACAATCATTTACTCACAAAGGGATGAAGGAGATGCTTACGGATTGGTTCAATCATTAATACAGGTTGGCAGAGGAATGGGGATGGAAATCCAACAACCTGAAAGAATTCCAATGAATAAGGAAACTAATCCTGATTACGTTGCTGCTTTAGAAAAGTGCTTTGGTAAACAGCTAGTCATGATATTGCTCCCAAATAATAAAGGGGACAGATATAATGCTATCAAGAAGCATTGCTCAGTTGTGTTGGGCATTCCAAGTCAGTGTGTTCTCCAGAGGACTGTGAGTAAAAAGCCAAGACTAATGAGCATTGCCACCAAAATTGCTATTCAGTTGAATTGCAAGCTGGGAGGTTCAGCTTGGCAAGTTAAAATTCCATTGTCGAACATAATGTTTATTGGCTATGATGCTTACCATGATAGTATCAATAAAAAAGATTCTTATGGAGCAGTTGTTTCATCATTGAATAATGAGTGGACCAGGTATATGGGTCAGGTGGCTAGACACTCAAATATGGAAGAGATAACCAACAATTTTTGTGTTGCTTTCAAAGTGGCTTTAGAGGCATACATTGCCACTAATAAGGTCGCTCCGCGGATGGTCATTGTGTACCGGGATGGTGTCGGGGATGGGCAAATAGAATACGTGAAATGCCATGAGGTTGAGGCCATCAAAAGATGCATAGAAGAGATTAAGTCCAACACCCCTATTAAGTTAGCGTTTGTAATTGTTTCCAAACGGATTAATACACGGATTTTCATAAACGAAAGGGATAGGAACAGAGAACGAAATTTAAATCCGTTGCCAGGAACGGTTGTTGATGATACTATCACCTTACCTGAACGCTATGATTTCTTCCTTGTTTCACAAAGCGTGAATCAAGGGACTGTTTCACCAACTTCCTACAATGTTATTGAGGATAACACCGGCTTAACTCCAAGCAGAATGCAGAGAATCGCTTACAAGCAAACTCACTTATACTTTAACTGGCAGGGTACTGTTCGTGTTCCTGCTCCATGTATGTATGCTCATAAGTTGGCCTTTATTACTGGGCAGTCAATTCACCAGAGCCCTCACGTTTTACTGCGTGATAAATTGTGGTTCCTTTAAGTTATGGATGTTATGAGGGAAGTTGAAGCATTCATACTCATATTAAGGATTATTTAATAAATGCTACTTCTATATTTTTCTTTTTAAATTAACTAAAGAATTCATTTCAAAATAATTAAAGGGCGGTTATTTTTAACTGGTTAATAATGGCAGTGAGTTTTGATGTGTATATTAAATTTTTTTTAGTTAAAGGTCAGGAATAAGTATTTTCAAATTCTTTCATAAACTTATGCTGTATTTTTTTGTTTTGTTAATGTAGGAACGCCCAACGATTTTCTTTAGTGAATTATGTTCATCTCATCCATTAGTTTACTAACTAAATATTTGGATTTTTTTATAAGCATTTATCAAAAAAATAACAAAGGCTAAAATTCATGTTAATTAATTAATTTGGTGAATAGTTTTTAAGCGGGTGTTTTAACTCATACATGAGTATATCAATCACACGATATTATTTTGCATATTATGTTTTTATGCAATTATTTTCAATCATATTTCAATCATATTTCAATAGTTTCTTTATGATTTTTTATCTACCGGCTGAGGTGAGGGGAAAAGGAATTCTCAACATGTTCTCGCTTTCTTTCTCCACCTCTTTCCATGCTGGGATAAATGGTTGCATTTAGATAAAAAGATTCTTAAAATTTTATAAACCACAAAAGGAAAGGAATAAATTTTCATAATATTAAAAATTAGAAATGGTTTTATTTCTAAATGCTCATAATCAAATGTCAAAAGGATTTTTTTGTAAACTTAGCTTTGTTCATATCTTTGATTAATTTTCATTAAATACTTTTAAAAATGTTAAAAAAAAAAAA
>Proasellus_ebrensis_Ago-1 ENA|HAEW01001027|HAEW01001027.1 TSA: Proasellus ebrensis, contig c1078_g1_i1
CAAACACACATACCTACCTCTGGAAGTTTGTAACATTGTTGCTGGTCAGCGTTGTATAAAGAAGTTGACCGACATGCAGACTTCAACGATGATAAAAGCAACTGCTAGATCTGCTCCCGACAGGGAAAAGGAAATAATAAACTTAGTTCGTAAAGCGGACTTCAATAATGATCCTTATATGCAGGAGTTTGGCTTAAATATTAGCAATGCAATGATGGAGGTTCGTGGCCGTGTCTTGCCACCCCCAAAACTTCAGTATGGTGGACGCACTAAACAACAAGCCCTTCCTAATCAAGGTGTTTGGGATATGAGAGGGAAACAGTTCTTTACAGGTGTTGAGATCAGAGTTTGGGCAATTGCTTGTTTTGCTCCGCAGCGGACAGTTCGAGAGGATGCTTTACGAAACTTTACCCAACAGTTGCAAAAGATCAGTAATGATGCTGGCATGCCAATTATTGGGCAACCATGTTTTTGCAAGTATGCTAATGGACCAGATCAAGTTGAACCCATGTTCCGATATCTAAAAAGTACTTTCACAGGACTTCAATTGGTGTGTGTTGTTCTTCCTGGCAAAACTCCTGTTTATGCTGAAGTTAAAAGAGTTGGTGATACTCTTCTTGGAATGGCTACTCAGTGTGTTCAAGCAAAAAATGTTAATAAAACTTCTCCTCAAACTCTGTCCAATTTATGTTTGAAAATCAATGTGAAGTTAGGAGGCATTAACTCAATTCTTGTTCCTGCAATTAGGCCGAAGGTATTTAATGAACCAGTGATATTTTTAGGAGCAGATGTTACTCATCCACCAGCGGGTGATAATAAAAAGCCTTCTATCGCAGCTGTAGTTGGATCAATGGATGCACATCCATCCCGTTATGCAGCAACTGTTAGGGTGCAGCAGCATAGACAAGTAACATTTTTAATTTTTTTATTTGCATTAATTAAATATTTGAATTTGCAGAAGTTTTAAGGACTGGATACGGATTAGTCTTTATAATCGGATGAAATAATTGCTGCAAAATTTAATATTAAATATATGGAATGATGAAAAGAGAGAACCATCTTTAATTTAAACTGTAAAGTTTAGTCACCTTTTACAAAATCATCTATATAAAAATA
>Proasellus_ebrensis_Ago-2 ENA|HAEW01019442|HAEW01019442.1 TSA: Proasellus ebrensis, contig c20054_g1_i1
ATTATCTATTTGATAACACAATCACAGTTAAGTAGCATAAAACTAAAATACTAATATTGAGGATGACTTGGAAAAATGCTACAGTTTTGGAGCCTCCTATTCGACCAAAAGATGGTTACGGCACATTAGGTCGAAAAATACAGCTAGTTACAAATCATTTCCCTGTAACAGTTAAGAATCCAAACTTGAATTTATATCATTATGATGTTACAATTAAAGATTGTCAAGGAAATGAGAAGCTTCCAAAGAAAAAAAAGATGATGGTCTTTGAGCAGTTGAAAATCAGCTATCCAAAAGTTTTCTGTAAACCACTCGCATTTGATTCAGAAAAAAATGCATATGGTGTTGATGCCATTAATCAACTGAAGAATAAGAAGGTTCAGACATATGAGGTGATACTTGGAATTGAAGAAGCTAAAGAAAAAGCTGCACCAGATGATGCAAAAAATAAAAGAAACAAATTTACTCTTACTCTGCAGCTTGTAAATCAGGCTCAACTCAAGGTTCTGCTTGATTCCTTCAGACGAGGGGGTGTATCAAGAGATAACAGCACCATGATTCAAATGTGTGAGGTTATGTTTCGTCATTACAGGGCAATTAAGTATACCCAAGTTTCTGGCCGAAATTTTTTTGGACTGAATGGTGAGTTTGGACGACCAAATCCTATTGGAGGGGGCAAGGAAGGTGTGGTTGGATTTTTTGCATCCCTAAGACCTGCAGCTTGGAAGGAAGGAACTTTCATGCTAAATGTTGACCTGGCGCATACCGCATTCTACAAAGATCAGCCAGTTATAGAATTTCTCAAAGAATCAATTGGATTACAAGATGGGGATCTCCAAGGGCCCTTAAATTTTGATATGAGAAAAAAAGCAGCAAAGCAACTAAAATCTTTGAGGATTAGAGTTAATCACTCTAATATCAAGAGAACCTACAAAGTTTTAGATTTGACTACTAAAGGGGCTGACCAATTAGACTTTGAGATTGACACTCCAGGTGGTGGAAAAAAGAAAACTACAGTGCAGCGGTACATGTTAGATCAATACCGATATAATCTAAAATTTCCCAAAGCTCTTTGTTTACATGTTGGTAATCCTGCTAAGAAGATATACATACCACTCGAGGTTTGTAATATTGACAAAGGGCAGAAAGTTCAAAAAAAACTATCTGATGTGGAGACTGCTCAGTTTATAAGGTCAACTGCCATTCCACCAGCAGATCGTTTGAGGCAAATACAAAACGCTGCCAAAATTAACAAATTTGGCGAGGATCCGATGATGCAAGCATTAACATTTGCAATCGCTGATATGCCATTAAAAACAGAAGGACGTGTTTTGGAGGCACCAAATCTTACAATGAAAACTAGATCAATTCAACCACGTCAAGGTGTTTGGGATGTACGAGGCCAAATGTTCCATGTCCCGGCTCAGATAAAGAAATGGGCTGTTGTTAGCTATGATAGCAGAACAAGGACAGATAAAATCAAGGACTTTATTCGAGTAATGAGAAAGGAGGCTAGTGATAAAGGTATGGTGATGGATGAGCCTGTTGATTTTTATGAGTTCAAAGAACGAAGAGACCCAACTCCATTAGCCGATTTAAAATACTATAAAGAAAAATTTCCAGATATTCAACTGGTATTATGCATTTTACCTGGAAAAAACATTAAGTACTATGGTGGAATCAAAATGGCAGGTGATAGAGAAGTTGGGCTTGTTACTCAGTGTGTTTTGGGTCAGAATGTGTTTAAATGCAGCCCTCAAACTGTAGTTAATATTCTGATGAAAATTAATGCTAAAATGGGTGGTGTCAATAATATTGTCGGCCGATCATCTGTGGACCTCCTGGCCTTCAAAGAACCATTCTTAATTATGGGTGCTGATGTGAACCATCCTCCTGCTGGTGATAAGTTTATTCCTTCAATTGCTGCAGTTGTTGGATCATATGATGTAAATGCAACTAAATATGCTGTAGAAGTCAGAGCACAGAAACATAGAGTGGAAATTATTATGGATATGACTGAAATTGTCATGAATCTTTTGAAAACTTTCTACCAGAAGACTAAGGTAAAGCCTTCACGAATA
>Proasellus_ebrensis_Piwi-2 ENA|HAEW01098920|HAEW01098920.1 TSA: Proasellus ebrensis, contig c79060_g1_i1
CAGCGAGTTAGTAAAGGTGGGTGGGAGAGTAGTTACAGCTGAAGAAATAGTTATGGGTCCAAGACAATTTGCTTATAATAGAAACACTTCTGAGTGGTCCAGGGAAATGAGAAATACAAAAATGAACACTACTGTTAATCTAGTAAACTGGTCGTTCGTTTTTTTTTGGAAGGCGGAACGTGATGCTGTGGATTTGGTTAGAACTTTAATGCAAGTTGCTGGCCCAATGGGCATGAGTATATCACAACCTACAATGATGCCTATTCGAGGTGAAAATATTCAGGACTATGTTGCACCACTGAATGGTTGTGCAGGGCGGCAGTTGGTAATGGTGTTACTTCCTAATAACAGATCTGATAGATATAATGCTGTTAAGAAGCATCTATCAGTTGTAATGGGTATTCCTAGTCAGTGCGTTCTCCAAAAAACTCTTGGAAATAAGCAGAGACTTATGAGTGTCGCCACTAAAATTGCAATTCAGTTGAATTGCAAACTGGGAGGTGAAGTTTGGAATGTGGTATCTGTATTGGCGAATACCATGTTTATTGGTTATGATGCTTACCATGATAGCATTGAGAAGAACGATTCTTATGGAGCAGTTGTTGCATCGATGAATAAAAATTGGACCAAATATATTGGCCAGGTTGCTAGACATAGAAATCGAGAAGAAATTACCGATAATTTTTGTGTTGCAGTGAAAGTTGCTTTAGAGGCTTATAAGTCTGCAAATGGCG
>Proasellus_escolai_Ago-1a ENA|HAEV01038900|HAEV01038900.1 TSA: Proasellus escolai, contig comp85550_c0_seq3
TTTTTTTTTTTTTTCCATTTTATCATTGCATAGTAATATCATTTCCAGCTTTTGTAGCTCCCCGAAGACCAAATTTGGGACGAGAAGGAAAGCAAATAACATTAAGAGCCAACCATTTTCAAATTACTATGCCCAGAGGTTATATTCATCATTATGACGTAAGCATACAACCAGATAAGTGTCCACGGAAAGTTAATAGGGAAATTATTGAAACAATGGTCCATGCATTTCCTAGGATATTTGGAACCTTGAAGCCAGTCTTTGATGGTAGAAGTAATTTATATACAAGAGATCCTTTGCCTATTGGTAATGAAAAAATGGAATTAGAAGTTACGCTTCCTGGTGAAGGTAGAGATCGAGTTTTCAAGGTGGCGATGAAGTGGGTGGCCCAGGTTAACCTATATACTTTGGAAGAAGCATTGGAAGGAAGGACAAGAACTATTCCATATGATGCTATTCAGGCTTTGGATGTAGTGATGCGTCACTTGCCTTCTATGACTTATACACCTGTGGGAAGATCCTTCTTCTCTGCTCCTGATGGATATTATCATCCTCTTGGGGGAGGTAGGGAGGTTTGGTTTGGATTTCACCAAAGTGTCCGTCCTTCACAATGGAAAATGATGCTCAATATTGATGTCTCAGCAACTGCTTTTTATAAAGCTCAAGCTGTGATAGAATTCATGTGTGAAGTTTTAGATATAAGAGAAATTGCTGAGCAGAGGAAACCTCTAACAGACTCCCAAAGAGTGAAATTCACAAAAGAAATCAAAGGATTAAAGATTGAAATTACTCATTGTGGTTCTATCGTCAGAACGCGG
>Proasellus_escolai_Ago-1b ENA|HAEV01073872|HAEV01073872.1 TSA: Proasellus escolai, contig comp108142_c0_seq3
AAATCAGTAATGATGCTGGCATGCCGATTATTGGGCAACCATGTTTTTGCAAGTATGCTAATGGACCGGATCAAGTTGAACCCATGTTTCGATATCTAAAAAGTACTTTCACAGGACTTCAATTGGTGTGTGTTGTTCTTCCTGGCAAAACTCCTGTTTATGCTGAAGTTAAAAGAGTTGGTGATACTCTTCTTGGAATGGCTACTCAGTGTGTCCAAGCAAAAAACGTTAATAAAACTTCTCCTCAAACTTTGTCCAATTTATGTTTGAAAATCAATGTGAAGTTAGGAGGCATTAATTCAATTCTTGTTCCTGCAATTAGGCCGAAAGTATTTAATGAACCAGTGATATTTTTAGGAGCAGATGTTACTCATCCACCAGCGGGTGATAATAAAAAGCCTTCTATCGCAGCTGTAGTTGGATCAATGGATGCACATCCATCCCGATATGCAGCGACTGTTAGGGTGCAGCAGCATAGACAATATTCTACTCTAGACAAGCGACCACCTCAATCGCTGTCATCTGGCGCACATCAGCCACAAACAGCCCAATACCATCAGCATACAGAGGTCATTCAAGAACTTTCATCCATGGTGAAAGAATTGCTTATTCAATTTTATAAATCTACTCGATTTAAACCAAACCGTGTCATCCTTTATCGGGACGGGGTCAGTGAAGGACAATTCCAGACAGTTTTGCAGCATGAACTGACAGCTATGCGAGAAGCATGTATTAAACTAGAGGCAGATTATAAACCTGGTATCACTTACATTGCTGTTCAAAAGAGACATCATACTAGACTTTTTTTGCTCTGATAAACGAGAACAAAGTGGGAAAAGTGGAAATATTCCAGCTGGTACTACCGTTGATGTCGGAATTACACATCCTACTGAGTTTGATTTTTATTTGTGCTCTCACCAAGGAATTCAGGGAACGAGCCGGCCTAGTCATTATCATGTCCTTTGGGATGACAACCATTTTGATAGTGATGAGTTGCAGTGTTTAACTTATCAGCTATGTCATACATACGTAAGGTGTACTAGGTCTGTATCTATCCCCGCACCAGCTTACTATGCTCATCTCGTGGCTTTTAGAGCTCGATACCATTTAGTTGAAAAAGAGCATGATAGTGGGGAAGGTTCTCACCAAAGTGGGAATAGCGAAGACCGTACTCCTACGGCTATGGCAAGAGCAGTTACAGTTCATCAAGATACAAATAAAGTCATGTACTTCGCTTAAATTTTTCTATTTATTGCAATGCGGGTTACACTTAAATGTATCAAATTTTCTACCTGCTTGAATTCTCTTTTCAATCTTAATGGAAAAATGCCACATGGACATTGTTCAGAGGTTTGTCTGTGGCAACCTTTTGTACCTAATATCGTCATAAGAAAAATTGTCCGCAAGAAATTAATATATTATCACTTAAAAAGAAACTGCAGAACACAGTTTATGAAAGTACTGTTATAGTTCAAATTATGGATACAATTGTCTTAGAGGTCTATTCCAATTAAAATTATTTTTATTGTAATGTAGAATATAGGCCTAAATAAAAATACTCTTAATTTCTGGCTGCAGTTTAAGATGGCGAGCGATAACCGATAATCTAAAATGTTCATGTATAAGCTATCTTTCATTTTTCTTGTTAATTTAAAATTTACTGGGCAAGTGTTAACCAAAACCAAAATTTGCCATATTTCTTAACTATTGAAAGTAAAATCTCTTCCATTTTAAGCCATTGATTACAATATAGGCTATTAACAGGCATATCTGCTTATAATTTAATGCACTGGTGTTTAAGTATTTTTATTATTCAAATTGTTCCTACTATATAACAAGCATAAAAAACTGACGATTGATTTATTTATTAACACCATACCATCTACACTTAATTGAATAGACTGAATAAATGTAAAATATAGGTTTAGATCGTTTTCTTTGTGTGATTTTTCAGTTAAATTAAAAGCTTTTATATAATGTCTTTTAAATTGGTATTTCTTGTAAGTATATAAAATTTCTACTCTCAGTTAAATTAGTTTTTGCTTATTAGTTATTTTGCTCTGCATTGATAAAAGGCCTACTTCCTATAAAATTAACAGTGGCCAAATTTATTATTGCAAACTTTCTAGGTATTATACAATAGTGTTAGCTTAATTATAACCTGAAGTAAAAAAAAGTTTACTTACAGAACCCCTGCATTTGGTCAAGATTATGGCCTAAGCCAGTAAATCCAAATATTTCATCTTGTCAATTAGTTTGAAAAATTTATATTTTGTTGAAAAAGTTGCAATGAAGCGAATAAGTATATAAATTTATGCTCTGAATTGCTACTTGTTTGTAAGCTTTAAAACTAGAACAATTTTTATTAATTAATTTAAAAAGGGATTTCCGTGCCATATTTGAAAATGCAAGTTTTTAGATTCTTTTGCCTCCTTCTTCACAGGAAGGGGGGCCCTTCGTGTTGTAACTTGTTTTATTTAAATGGGCGCAGCTTTTACTTCATAATAGCAGATTTAGTTTTAATACGACTTCGTCTTATTCACGTCGCAATTTAATACTGTATTAAGCTTACTAGTTTGTTTTTCCAACTTAACTTTATTTAAATTAAATGTACAGAACAGTTGTCTCTTTTCTTTTGAATTATCAAACTTGATTTTTATCTAGTTTTATTGATGTGTTAATTGCTGCAAATTTAATCTTATAAAATTTGGAGAGCATCATAATTTTCTCTTTTCTTGTTGTAAAACAAAATATCTTTAACCTATTTCGAAAGCTGAAGTGATATAAGTGCTAAAATACTACGTTATAATTGATTCTGATTGTTAAAAATTATAATTTTAGTCTTGTTTTCTTGTGTAATTAATTCATATAATCTTTCTATTACAATGGCAAGGATTGAAAGTGTTTTGGATTTACCAAAGAAATATGTAGCCGTAGTATTTTGTTGTTTATCTATATTTACTATATTTATATATATGGTATAGTACAGTATAATATGTATTCATAAGG
>Proasellus_escolai_Ago-2 ENA|HAEV01080102|HAEV01080102.1 TSA: Proasellus escolai, contig comp109585_c1_seq9
ATTGTCGGCCGATCATCTGTGGATCTCCTGGCTTTCAAAGAACCATTCTTAATTATGGGTGCTGATGTGAACCATCCTCCTGCAGGTGATAAGTTTATTCCTTCTATTGCTGCTGTTGTTGGATCATATGATGTTAATGCAACTAAATATGCTGTTGAAGTCAGAGCACAGAAACATAGAGTGGAAATTATTATGGATATGACTGAAATTGTCATGAATCTTTTGAAAACTTTCTACATGAAGACGAAAGTAAAGCCTTCACGAATAATAATGTATAGAGATGGTGTCAGTGAATCCCAGTTTGCAGAAGTTCTTAGCGGAGAAATGATGAAAATCAGGGATGCATGTAAGAATATTCAAAAGGATGGAGCATATCAACCAGGCATAACTTACATTTGCGTTCAAAAAAGACATCACACTAGGTTCTTTTGTGCTGATAGTAGGGATGGTGTTGGAAAAAGTGGAAATGTTCCCCCAGGAACAGTTGTAGACAGAGACGTTACACATCCTACAGAAACTGATTTCTATCTCTGTTCTCACCAGGGAATTCAAGGAACATCCAGACCAACTCATTATCATGTACTTTGGGATGATAATGATCTGCCTATGAATGAATTGCAAGCTGTTACATACAAATTATGCCATGTGTATTCTAGATGTTCAAGATCGGTGTCCATTCCTACTCCGGCTTATTACGCACATTTGGCAGCTTTCAGAGCAAAAGTTCATGTTAATGAAAAGTTTGGGGATTCCAACAGTGATACTATGTCAACCAGGTCAGGAGGATCAGAGGAAGAGAAAGAGATTGCCATTGGGCAGTATCAAACTGTGGCTCGAGTTGCAAAAGACTCTACACTTGGGTCGGTGCTATATTATGTGTGACAAATTAGAAGTTACTATCTAGATATATATATCGTACAAATGAACCATTGACTTGAATTAAAGTATTTATATTTTTTTAATATTATTGAATTGTTATGTGTTTTACTATTTTTTCATAGTGTGGACTATGGAATTAAGTATAGTCTAGAAAGTACTTATGTCAAATGGTTGTCCCTCGAACCCCACTTAAGAATTTGGTGAAAGTTTAACCACTTAAGTTATAGCTTTACTTCTAAATTTGCAAAGTTGTTTTTTATTTTATTTTGATTTATTTAAAAAAAAACTTAAGTTTCTAAAATGGTCAGAGCGTGTTTATTAACTAAAATATTTTGTTCATTACTTTTTTCTTGAATTAAGAATTTTTTTTTACTTTTAAATGGATTGAAAAGCTATTGATAACATTTTGGATTTATTTTCAACAGTATAAGACGTTGTCAGTAGCAATATAAAAAATACTAACGATTAGTACTTTCTTGTACATTTCAATTTTTGATTGTTGGGAATTGAGATATGTAAATGAAAATTAATAATATTTATATAATATATTATTAATAAGTAAGTCTCT
>Proasellus_escolai_Piwi-1 ENA|HAEV01068883|HAEV01068883.1 TSA: Proasellus escolai, contig comp106538_c0_seq1
TAACTTTCAAATAAAGAAAGAACAATGTTATCTGTCATCACCTTAACAGTGTTTGCAATATTTATACATCATCAAACATTAAAAAGATTCTCTTACTTTTTAGGTTTGTGGAGTTGATGTTTATCATGATCCTCTACGCAAAGGTGGATCTGTTGTGGCATTTGTTGCGTCATTGAACCAGGCAGTGACAAGATGGTACTCTTTTGCCAATTTCCAGAGACCAGGAGATGAAGTTATTCATGGAATGAAGATAGCCATGCTGGAGGCTTTAAGGAGTTATCATGAGGAGAATCATTCTATGCCGAAATCCATTGTCATATACCGTGATGGAGTAAGTGATGGAATGTTGGATTTAACCAAGGAACATGAAATTCCTCAGATTGCAACGATCTTCAAAAATTTTGATTCTTATGAACCAAAACTTTATTTTGTTGTGGTTCAAAAACGCATCAATACAAGAATATTCGCAAATTTAAGTGGCTCTGTTGGAAATCCTCCCCCCGGTTCGATAATTGATCACACCATAACAAAGCGCAAGTACTATGATTTTCTTCTAGTTTCCCAACATGTCAGACAAGGGACAGTTACTCCTACACACTACGTGGTCATTCATGATGCCGGTGGTTTGAAACCTGATAATATGCAGAGATTGACATATAAAATGACTCATCTTTATTACAATTGGCCTGGAACGATAAGAGTTCCTGCTCCATGTCAGTATGCTCACAAACTTGCTTATTTGGTTGGACAGAATATGCGCAAAGAACCCCATCCAGCTCTCGGAAGAAGACTTCATTTTCTGTAAAGTTTCTGTATTGACTTCAGACGAGGACGACATTATCTCTTAGCTACAAGATTTTATTTCTTTCTATGTCTAAATTTTTAGTCGTAAAAGATATATAAGTGTGTGTCATTTATCGTCAAAAATAAATTTTTTTTTTATTTCTAGTCTTTAGAAGTTGTAGCTATTTGTATTATAATCACTACCATTGTGATCGTGCGTAGCCATACCTTGTCTTTCATTTATAAATGATATTATAGGTATATACAAAATATTATTGTGTTAATATTCTTCTTGGAAGTATACTCAACATTAACTAACACTTATAATAATAATTATTTTAAGTCTGTTACCCTGTAAGGTACATTTAGTTAAAGCTCTTCCATAATGGTCAGTTAAAATATAATGATCGTTAGACTAATGATAAAATTAGTACTAAGTAAAAAGTTTCATTTTTCAAACATGTTTTTAATATGCAGGAATATTTTTGGTAAAAATTTATTTCATAGTTTTTTTCTTTTATATCCTTAAGCAAAATAAGCAATATATTTTAAATTTA
>Proasellus_escolai_Piwi-2 ENA|HAEV01063832|HAEV01063832.1 TSA: Proasellus escolai, contig comp104406_c0_seq1
ACGGAAAACATTTGTTTGATACCAGAACTATGCACAATGACAGGACTAACTGAAGAAATGAGAAAAGACTTCAACATGATGAAAAATTTGGCTCATTACATGCGAATGACTCCAGATAAACGAGTGAACGCTCTAAAAAAATTTAGCTCTGACCTCTTCAGTAATCAAAAGGTAACAAGCGAATTGCAGCAATGGGGATTGAAACTTTCCACTGAGTTAGTACAGGTGGGTGGGAGAGTAGTTGCAGCAGAACAAATTGTTATGGGTGGAAGACAATTTTCTTACGTTAGAGAGGCTTCTGATTGGTCCAGGGAAATGAGAAGTACAAAAATGAACACTGCTGTTGATCTAGTAAACTGGACATTCATTTATCCATGGAGGGCGGAACGTGATGCTGTGGACTTAGTTCGAACTTTAACACAAGTTGCAGGCCCAATGGGAATGAATATAACACAACCTACAATGATACCACTACAGCGGGACAATATTCAAGACTATGTTGTACCACTGAATGGTTGTGCAGGGCAGCAGATGGTGATGGTGTTATTGCCAAATAACAGATCTGATAGATACAATGCTGTTAAGAAGCATCTATCTGTTGTAATGGGAATACCTAGTCAGTGCGTTCTCCAAAGAACACTTGGAAATAAGCAGAGGCTTATGAGTGTGGCCACTAAAATTGCTATTCAGATGAATTGCAAACTGGGAGGAGAAGTATGGAATGTGGTATCAGTATTGAATAATACAATGTTTGTGGGTTATGATGCATATCATGATTCTATTGAGAAAAATGATTCCTATGGGGCAGTTGTTGCATCGATGAATAAAGCTTGGACCAAATATGTTGGCCAGGTTGCTAGACATCACAATAGAGAAGAAATTACAGATAATTTTTGCATTGCAATTAAAGTTGCGTTGGAGTCTTATAAGGCTACAAATGGAATTCCTCCAAACATGGTGATCGTCTACCGTGATGGTGTTGGGGATGGACAGATTGAGTATGTCAAAACACACGAGGTCGAAGCAATCAAAAGGTGCTTCCAGGAGGCTGTACCAAATCAGACTATAAAATTTGCTTTTGTAATTGTTTCAAAGAGGATCAATACAAGACTATTCATGGACAAAGATGCAAAAGGAAGAGCGGGTTATTATAACCCAACTCCAGGAACAGTTGTAGACGATATCATCACTCTTCCTGAGCGGTATGATTTCTTCCTTGTATCACAAAGCGTCAATCAGGGAACTGTGTCTCCAACTTCTTATAACATCATTGAGGATACCACAAACTTGGGTCCCGACAAAATGCAAAGGATTGCTTATAAGCAGACACATTTATATTATAACTGGCAGGGAACTGTTCGCGTTCCTGCCCCATGCATGTATGCACATAAGTTGGCATTTATCACCGGCCAAACTTTGCATTCAAATCCGCACATCAACCTACGGGATAAACTATGGTTTTTGTAAAGCCATACAAATGAAGATACAAAGAAATGTTAAAATGGAATCAGAACCATTGTCATGGTTAAATAGGATAGGCCTATAACCTACTATATTTTATAATCATATTATGTAGCTCTTTGGTATAGATTAGTAAGGATTTACTATGGATTTTTTTTCACCAATTTATGGATCAAAGTAATTTCTTGTTTGGGTATTCATTTTAAATGGTAAGAATAAGATCTCTTTAAAATAAAATTTATTTCATTTGTTATAGGCACTGTATCTTCGCTTATGCCTATTTGTCTCAAGATAAGCAAGTTTATGCATTATTATGCACGAGGACGGAGAGTCGGATAAATTTAACCGACTCCCGACTTTTTAAAAACCCTAAAAAAGTTTTCTATGACAAAAACACAGAATTTAAAGAATTTAACCGACTCCTGGCAACTCTTATTTCTTAAACAGACCTCTGCCACCCAACTCAGACTCTCTATCCTTGATTATGCATGCTTGCTAATTATCTCATTTCCAATAATTTCAACATTAGTGTTTTCTTTATTAAAATAATCTATTGTAAGAAAAATATCTTTTATTGTAGTTTGATATGTAAAGAATTTTTTTGTTAAATTGGTCTTTGTTGTGTTCCGATACATTTTATTAAATATTTAAAGCATCAAAAAAAAAAAAAAAAAAA
>Proasellus_grafi_Ago-1 ENA|HAEX01025315|HAEX01025315.1 TSA: Proasellus grafi, contig c24697_g1_i3
ATAAATTATGTTTGTGTGTGTGTGTGCGCGCGCCGTATACCCTGTTATATCATTATCGGTTTGATTGACCAATATAAAAAATGCTGATTTAGCGTGTCCGTTTATCGGTGAAAAAGATATATTGAGGCATCATTAGTGGCCACTAACAGTAATTTGAGGGCAAGTAATTCTATCTTATGTTAACTCAGTTTTGCCAATTTATTTGTGTTGTTTATGAACGCCAAAATGTAATATTTAAACAATATTTACCTGTAGCCTACAAAACCTTACTGAATTTAAAAAGCAACTTAGTAAGCTTATGTTCCATTTGTTGATTTATTATTTCTTTTCAGCTCCTGGTCCTCCTGGCCCTCCCGGTCCACCTTCTGGTCCGGGGGGACCTCCAGGACCAGCTGGCCCCCCAGTTCCACGTCCGATTACTTTACCTCTAGGTCCTGCTACTGCTGCAGGTCCAATTACCACAATTGTACCTCAGACGGTTCCTGGAGGGGGTGGAGCTCCGACCTCTGCCCCAGCAGCTAGTGCCATTACTGGACTTCTTGTACCTGAACTTCCAACTTTTGTAGCTCCACGACGACCAAACTTGGGACGAGAAGGAAAGCAAATTACGCTAAGAGCTAACCATTTTCAAATTACTATGCCCAGAGGTTACATTCATCATTATGACGTTAGCATACAACCAGATAAGTGTCCACGGAAAGTTAATAGAGAAATTATTGAAACGATGGTCCATGCATTTCCTAGGATATTTGGAACCTTGAAGCCAGTCTTCGATGGTAGAAGTAATTTATACACAAGGGATCCTTTGCCTATTGGTAATGAAAAAATGGAATTAGAAGTTACGCTTCCTGGTGAAGGTAGAGATCGAGTTTTCAAGGTGGCTATGAAATGGGTTGCCCAAGTTAATCTATATACTTTGGAAGAAGCATTGGAAGGAAGGACGAGAACCATTCCATATGATGCTATTCAGGCTCTGGACGTAGTAATGCGCCATTTGCCTTCTATGACTTATACGCCTGTGGGAAGATCTTTCTTTTCTGCTCCTGATGGATATTATCATCCTCTTGGTGGAGGTAGAGAGGTTTGGTTTGGATTTCATCAAAGTGTCCGTCCTTCACAATGGAAAATGATGCTCAATATTGATGTCTCAGCAACTGCTTTTTATAAAGCTCAAGCTGTGATAGAATTCATGTGTGAAGTTTTAGATATTAGAGAAATTGCGGAGCAGAGGAAACCTCTAACAGACTCCCAAAGAGTGAAATTCACAAAAGAAATCAAAGGATTAAAGATTGAAATTACTCATTGTGGTCAAATGAGAAGGAAATATAGAGTTTGTAATGTCACTAGAAGACCAGCTCAAATGCAGTCATTTCCTCTGCAGTTAGAAAATGGACAAACAGTTGAATGCACCGTAGCCAAATATTTCTTGGATAAGTACAAAATGAGACTTCGATATCCCCATCTTCCCTGTTTGCAGGTGGGACAGGAGCACAAACACACATACCTACCTCTGGAAGTTTGTAATATTGTTGCTGGTCAACGTTGTATAAAGAAGTTGACTGACATGCAGACTTCAACGATGATAAAAGCAACTGCTAGATCTGCTCCTGACAGGGAAAAGGAGATAATAAACTTAGTTCGTAAAGCGGACTTCAATAATGATCCTTATATGCAGGAGTTTGGCTTAAATATTAGCAATGCAATGATGGAGGTTCGTGGCCGTGTCTTACCACCTCCAAAACTTCAGTATGGGGGACGCACTAAACAACAAGCCCTTCCTAATCAAGGTGTTTGGGATATGAGAGGGAAACAGTTCTTTACAGGTGTTGAGATCAGAGTTTGGGCAATTGCTTGTTTTGCTCCGCAGCGTACGGTTCGAGAGGATGCTTTACGAAACTTTACCCAACAGTTGCAAAAGATCAGTAATGATGCTGGTATGCCAATTATTGGGCAACCATGTTTTTGCAAGTATGCTAATGGACCTGATCAAGTTGAACCCATGTTCCGATATCTAAAAAGTACTTTCACAGGACTTCAATTGGTGTGTGTTGTTCTTCCTGGCAAAACTCCAGTTTATGCTGAAGTTAAAAGAGTTGGTGATACACTTCTTGGAATGGCTACTCAGTGTGTTCAAGCAAAAAATGTTAATAAAACTTCTCCTCAAACATTGTCCAATTTATGTTTGAAAATCAATGTGAAGTTAGGAGGCATTAACTCAATTCTTGTTCCTGCAATTAGGCCGAAGGTATTTAATGAACCAGTGATATTTTTAGGAGCAGATGTTACTCATCCACCAGCGGGTGATAATAAAAAACCTTCTATCGCAGCTGTTGTTGGATCAATGGATGCACATCCATCCCGTTATGCAGCAACTGTTAGGGTGCAGCAGCATAGACAATATTCTACTCTCGACAAGCGACCACCTCAATCGCTGTCTTCTGGTGCACATCAGCCACAAACAGCCCAATACCATCAGCATACAGAGGTAATTCAAGAACTTTCATCCATGGTGAAGGAATTGCTTATTCAATTTTATAAGTCTACTCGATTTAAACCAAACCGTGTCATTCTTTATCGTGATGGGGTCAGTGAAGGACAATTCCAAACAGTTTTGCAGCATGAACTGACAGCTATGCGAGAAGCATGTATCAAACTAGAGGCAGATTATAAACCTGGTATCACTTACATTGCTGTTCAAAAGAGACATCATACAAGACTTTTTTGCTCTGATAAGCGAGAGCAAAGTGGAAAAAGTGGAAATATTCCAGCTGGTACTACAGTTGATGTTGGAATTACACATCCTACTGAGTTTGATTTCTATTTGTGTTCTCACCAAGGAATTCAGGGAACCAGTCGTCCTAGTCATTATCATGTCCTTTGGGATGACAACCATTTCGATAGTGATGAGTTGCAGTGTTTAACTTATCAGCTATGTCATACTTACGTAAGGTGTACTAGGTCTGTATCTATCCCTGCACCAGCATACTATGCTCACCTCGTGGCATTTAGAGCACGATACCATTTAGTTGAAAAAGAGCATGATAGTGGGGAAGGTTCTCACCAAAGTGGGAATAGTGAGGATCGTACTCCTACTGCTATGGCAAGAGCAGTTACAGTTCATCAAGATACAAATAAAGTCATGTACTTTGCTTAAATTTTTCTATTTTTTATTTATTGCAATGCGGGTTACACTTAATGTATCAAATTTTCTACCTGCTGGAATTTTCTTTTCAATCTTATTGGAAAAATGCCACATGGACATTGTTCAGAGGTTAGTCCATGGCTACCTTTTGTACCTAATATCATAATAAGAAAAATTGTCCTCTATAAATTAATATATTGCTTAAATAGAAACTGCAGAGCACAGCTTATGAAAGTACTGTTATAGTTCAAATTATGGATACAATTGTCTTAGAGGCCTATTCCAATTAAAATTATTTTTTAGTGTAATGTAGAATATAGGCCAAATAAAAATACACTTAATTGCTGGCTGCAGTTCAAGATTGTGGGCGATAATATAAAATGTTCATGTATAATCTATCTCATTTTTCTTGTAAATTAAAAATTCACTATGCAGTGTTCACCAAAATTTGTCACATTTCTTAATATAAAAAGTAAAATTTTTCTTCCATTTAAGCCATTGATTACAATATATGCTTTTAACTGCATATCTGTTTATATTTTAAGGTACTGGTGTTTTATTATTTTTTTATTTTTCAAATTTTTCCTACTACATAAGAAGTATAAAAACTGACATTTGATTTATTTATTAACACCATACCATTTATTAAAGTTTCTACAATTAATTGAATAGACAGAATAAATGTAAAAGTAGGTTTAGATTGTTTTCTTTGTGTGATTTATCATTTAAATTAAAAGCTTTTATCTAATTTCTGTTAAATTGATATTTCTTGTAAGTATTTAAAATTTCTACTCTGTTGTATTAGTTTTTGCTTATTAGTTATTTTCCTCTGCGTTGGTAAAGGGCCTACTGCCTGTAAACACAACAGTGGCCAAATTTATTATTGCAAACTTTCTATTATACAATAGTCTTAGCATAATTATAACCTGGAGTAAAAAAGTATTTACTTACAGAACCCCTGCATTTGGTCAAGATTATGGCCTAAGCCAGTAAATCCAAATATTTCATCTTGTCAATTAATTTGAAAATTTTTATATTTGTTGAAAAAGTTGCAATGAAGCGAATAA
>Proasellus_grafi_Ago-2a ENA|HAEX01018498|HAEX01018498.1 TSA: Proasellus grafi, contig c19943_g1_i1
GTATTATCTATTTGATAACACAATCACAGTTAAGTAGGCTAGCTTCAGACTAAAATACTAATATTGAGGATGACTTGGAAGAATGCTACAGTTTTGGAGCCTCCTATTCGACCAAAAGATGGGTACGGCACTTTAGGTCGAAAAATACAGCTAGTTACAAATCATTTTCCCATAACAGTTAAGAATCCAAATTTAAATTTATATCATTATGATGTTACAATTAAAGATTGTCAAGGAAATGAGAAGCTCCCGAAGAAAAAAAAGATGATGGTCTTTGAGCAGTTGAAAATCAGCTATCCAAAAGTTTTCAGTAAACCACTCGCATTTGATTCAGAAAAAAATGCATATGGTGTTGATGCCATTAATCAACTGAAGAATAAGAAGGTTCAGACATATGAGGTGATACTTGGAATTGAAGAAACCAAAGAAAAAGCTGCACCAGATGATGCAAAAAATAAAAGAAACAAATTTACTCTTACTCTGCAGCTAGTAAATCAGGCTAGACTCAAGGATCTGCTTGATTCCTTCAAACGAGGGGGTGTATCAAGAGATAACAGCACCATGATTCAAATGTGCGAGGTTATGTTTCGTCATTACAGGGCAATTAAGTATACCCAAGTTTCTGGTCGAAACTTTTTTGGATTGAATGGTGAGTTTGGACGTCCAAATCCTATTGGAGGGGGCAAGGAAGGTGTGGTTGGATTTTTTGCATCCCTAAGACCTGCAGTTTGGAAGGAAGGAACTTTCATGCTAAATGTTGACCTGGCACATACTGCATTCTACAAAGATCAGCCAGTTATTGAATTTCTCAAAGAATCGATTGGATTACAAGATGGGGATCTCCATGGGCCCTTAAATTTTGATATAAAAAGAAAAGCATCAAAGCAACTTAAATCTTTGAGAATTAGAGTTAATCACTCTAATATCAAGAGAACTTACAAAGTTTTGGATTTGACTTCTAAAGGGGCTGACCAATTGGACTTTGAGATTGACACTCCAGGTGGTGGAAAAAAGAAAACTACAGTGCAGCGGTACATGTTAGATCAATACCGATATAATCTAAAATATCCCAAAGCTGTTTGTTTACATGTTGGTAATCCTGCTAAGAAGATATACATACCACTCGAGGTTTGTAATATTGACAAAGGGCAGAAAGTTCAAAAGAAACTATCTGATGTGGAGACTGCTCAGTTTATAAGGTCAACAGCCATTCCACCAGCTGATCGTTTAAGGCAAATACAAAATGCTGCGAAAATTAATAAATTTGGCGAGGATCCGATGATGCAAGCATTAACATTTGTAATTGCGGATATGCCATTAAAAACTGAAGGACGTGTTTTGGATGCGCCAAATCTTACAATGAAAACTAGATCAATTCAACCACGTCAAGGTGTTTGGGATGTACGAGGTCAGATGTTCCATGTCCCTGCTCAGATAAAGAAATGGGCTGTTGTTAGCTATGATAGCAGAACAAGGATCGATAAAATCAGGGATTTTATTCGAGTAATGAGAAAGGAGGCTAGTGATAAAGGTATGGTAATGGATGAGCCTCTTGATTTATATGAGTTCAAAGAACGAAGAGACCCAACTCCATTAGACGATTTAAAATACTATAAGGGAAAATTTCCAGATATTCAACTGGTCTTATGCATTTTACCTGGAAAAAACATTAAGTATTATGGTGGAATCAAAATGGCTGGTGATAGAGAAGTTGGGCTTGTTACTCAGTGTGTTTTGGGTCAGAATGTGTTTAAATGTAGCCCTCAAACTGTAGTTAATATTCTGATGAAAATTAATGCTAAAATGGGTGGTGTCAATAACATTGTTGGCCGATCATCTGTGGACCTCCTGGCCTTCAAAGAACCATTCTTAATTATGGGTGCTGATGTGAACCATCCTCCAGCTGGTGATAAGTTTATTCCTTCTATTGCTGCAGTTGTTGGATCATATGATGTAAATGCAACTAAATATGCTGTAGAAGTCAGAGCACAGAAACATAGAGTGGAAATTATTATGGATATGACTGAAATTGTCATGAATCTTTTGAAAACTTTCTACCAGAAGACTAAGGTAAAGCCTTCACGAATAATAATGTATAGAGATGGTGTCAGTGAATCACAGTTTGCAGAAGTTCTTAGCGGAGAAATGATGAAAATCAGGGATGCATGTAAGAACATTCAAAAGGATGGAACATATCAACCTGGCATTACTTATATTTGTGTTCAAAAAAGACATCATACCAGGTTCTTTTGTGCTGATAGCAGAGATGGTGTTGGGAAAAGTGGAAATGTTCCCCCAGGAACGGTTGTAGACAGAGACATTACTCATCCTACAGAAACTGATTTCTATCTATGTTCTCACCAGGGAATTCAAGGAACATCCAGACCAACTCATTATCATGTTCTTTGGGATGATAATGATCTGCCTATGAATGAATTGCAAGCCGTTACTTACAAATTATGCCATGTGTACTCAAGATGTTCGAGATCGGTGTCCATTCCTACACCGGCTTATTATGCACATTTGGCAGCTTTCAGAGCAAAAGTTCATGTTAATGAAAAGTTTGGGGATTCCAGCAGCGATACAATGTCAACCAGGTCAGGAGGATCTGGGGAAGAGAAAGAGATTGCCATTGGTCAATATCAATCTGTGGCTCGAGTTGCCAAAGACTCAACACTTGGATCGGTGCTATATTACGTGTGATAAAATGGAAGTTACCTTTTAAATATATCGTACAAATGAAACCATTGACTTGAATTTAAATATTTATATTTTTTTAATATTATTGAATTGTTATGTATTTTTTCATAGTATGGAACTAAATTTAGTAAGTCATTACGTTTAATGGTTGCCCCTCAGAACTCCACTTTAGAATTTGGGTAAAGTACCACCACTATTTTATTTATACTTTAAAGGCAAATAAATTTGCAAAGGTTTAATTTATTTTATTATGATTTAGTTAAAATAAAGCTAACTACTGGTCAGAGCGTATTTATTAACTAAAATATTGTTTTCTTTACTTTTCTTGGTTTATGGATTTTTTTTTTTACTTTTCAATGAACTGATAAGCGATAACATTTTTTATAATGTTTATCATTTTGGGTTTATTTTCAATAATATAATGACATTGGTCATTTGCAATATAAAAATTACTAATGATTGTATTTTCTTATTCATTTAAATTTTTGACTGTTGTGAACTAAATATAATGTTAATG
>Proasellus_grafi_Ago-2b ENA|HAEX01031710|HAEX01031710.1 TSA: Proasellus grafi, contig c27515_g2_i2
CAACGCAGAGTACGGGGACAGTGTACGAATGAAACTTAAGGGAGGAAGTCATCCTATTTTGAATATTGCAAAGGAAGTGAAAATGCCGTGGAAAGATCCAACAAATTTGACTCCACCGTTGCGGTCACCTGAAAATGGACATGGAACCATTGGAGATCCAATAAAATTAGATACCAATCATTTTCCAATGTCATTTGATAACCACGACCTGACGCTATGTCAATATGACGTGACAATAACTGATTATCGAGGTCAAACAGATAAACAGATATCAAAAGAAAAAAAAAAGGTAGTATTTGAAAACTTGAAGAAGAATTTCATAGATTTTCTGGAACCCCTAGCGTATGACCGTGAGAAAAGTGCATATGGCGTTGGTGTCATTCCAGCTTTAAATAATAAGAAGCCCAAAGTGTACAAGGTGACAGTAATAGCAGAGGATGGGAACTTTAGATCAACTCCGAATGATAAAATGAATAAACGCAGTCAATATACAGTCACTCTAAAATTGACAGCCACAGCTAGATTGAAGAATCTTCTGGACTCTTTTAAAAATGGCGGTTGTACTAAAGATAACAGTTCAATGATTCAGATGGTTGATGTTATGTTTCGCCATTACAGAACCAATAAATATTTGGAAGAAAGTATAAGCAAGAGAAAATTTTTCAGTCCTAATGAGGAGTTTGGCAGGTCATTTGACATTAGCGGAGACAAGCAAGTTTTTGCAGGATTTACTGCGTCGCCTCGTCCAACTGCTTGGAAAAAGGAATTCTCGCTCATCGTAAACAATTCGCACACAGTGGTTTACAAAAAGCAACCGGTAATAGACTTCCTTAAGACCAACCTCAGAAGTGTTGATTTGCAGAAACCGTTTAATAATAGTGTTAAAGAAAGTGCTGAACACCACTTAAAAGGTCTTAAAGTAAGAGCTACACATACTGGCATAACTTACACTGTCATAGGCCTAACTTCTAATGGAGCTGATACTCTAACCTTTGAAATAGATGAAGAAGAAGAAGATGGAACCAAGAAAATAATTACTATCTCTCAGTACTTTAAAGACCGGTATTATATGACGCTAAAATATCCAAATGCCTCATATCTTCACGTCAATAATCCACAAAAGAAAAATTACATCCCCTTAGAGGTATGTGAGATCAAAGAGATTCAAAAAGTAAAGAAAATGTTAAGTGATTTTGAGGCCGCTGAGATGATCCAACATGCAGCTATGGCCCCTGATGATAAGCTCAGAAATATCAAAAGTATCGTCAGGAAGAACAAATTCGAAGATGACCCAATGCTGAAGGCTTTGGGATGTTCAATTTCGGAAGAGCCACTGAGAATTGTGGGTCGTGTGTTACCGCCACCAACGTTGGTTATGAAATCTAGAAATTTCGAACCTCACCAGGGTGGTTGGAAAGTGAACGGCAAAAAATTTCATATAGCATCAGAACTTATTCATTGGGCAGTAATAAACTATGACGAGAATACTAGTGAAGACCAAATGCGGCCCTATTAAAAAAGCTGGAGATATTGATGTTAGCATTTTAACATCGTGTGTACAGGGCAATAATGTCAGAAAATGTCATCCAGTTACCGTTACCAATATTCTCTTGAAAATCAATGCCAAACTGGGTGGAATCAACAACATCTTCGAAATAGACGATATCCCGATGTTTAAGGAACCAATTCTAGTACTGGGAGCTGATGTCAATGATCCTCCTGCGGGGCTACCAAGTGATAACCCCGTTCCCTCCTTTGCCGCAGTAGTCGGTTCCTTTAATTTGACTGCAACTAAATATGCTACGGAAGTTCGGGCCCAAGCGAGGAGGAGCGAAGTAATATTGGACATGACTGAGATTGTAAGGAACCATTTGCTCACATTCTACAATAAAACTGGGAAGAAACCTACGAAGATTATAATGTTTAGAGATGGAGTCAGCGAGTCCCAGTTCCAGCAAGTGTTAGCTGGGGAAATGATGAAAATTAGAAATGCCTGCACAAGACTCCATGCCGATTACAAACCTGACATAACTTTCATATGTGTTCAAAAAAGACACCAAACCAGGCTGTTTTGTGTTGATCCTAAAGATAGCGTTGGCAGATGTGGAAATGTCCCACCAGGAACTGTAGTTGACAACGACATTACGCATCCTACAGAAACGGATTATTTTCTTTGCTCTCACCAGGGAATTCAAGGTACCTCCAGGCCTGCTCATTATCATGTCCTGTGGGATGACAGCAATCTTTCAATGAATGACTTACAAGCTTACACTTATAAGCTTTGTCACGTGTATTCAAGATGCTCAAAGTCCGTCTCCCTTCCTACACCAACTTACTACGCTCATTGGGCAGCTTACAGGGCAAAAATGTACGCCAAAGAAAAAGAACTGGGAGGAAATAATACTTTGGAGGATTACCAACAATGTGCAAGGGTTGTTAGTGGTCCAAATTTCTTTGATGTCCCCTATTATCTTTAGTGAGCAACCTTCCCTTTGTAGAAGATATTGAGGCAATTTTTTTCTACCTCTGCACCTATAACTGCATGTTCAAGGATTCATTTTCACGTTAACCATCTGAAATTTTCAGAATACAAATACTACGAAGATAATCTCTTCTTCCTTCTGCGAGGTTGCCAGTCAAAGACACATTCCACTGCACAGCAGCGTCAAAATTCATACACTTTTGACTGTTATACAATCTCCCAGAGCGAATCTTCTT
>Proasellus_grafi_Piwi-1 ENA|HAEX01080500|HAEX01080500.1 TSA: Proasellus grafi, contig c71173_g1_i1
AAAATTTTGATTCTTACGAACCAAAACTCTATTTTGTTGTGGTTCAAAAACGCATCAATACAAGAATATTTGCAAATTTAAGTGGTTCTGTCGGAAATCCTCCTCCCGGTTCGATAATTGATCACTCCATAACAAAGCGCAAGTACTATGATTTTCTACTTGTTTCCCAACATGTCAGACAAGGGACAGTTACTCCTACACACTACGTGGTCATTCATGATGCCGGTGGTTTGAAACCTGATAATATGCAGAGGCTTACTTATAAAATGACTCATCTTTATTACAATTGGCCTGGAACGATAAGAGTTCCTGCTCCGTGTCAG
>Proasellus_grafi_Piwi-2 ENA|HAEX01039049|HAEX01039049.1 TSA: Proasellus grafi, contig c28958_g1_i1
TGATAAGTCTGCAAATGGTGGACCACCCAACATGGTGATTGTCTACCGTGATGGTGTTGGGGATGGACAGATTGAATATGTCAAAATACACGAAGTTGAAGCAATCAAAAGATGTTTCAAGGAGTCTGTTCCGAATCAGGTTATGAAATTTGCTTTTGTAATTGTTTCCAAGCGAATCAATACAAGACTCTTCATCGAACACAAGGCACCAGGAAGAACTGAGTATTGTAACCCAACTCCAGGGACCGTTGTTGATGATATCATCACCCTACCTGAACGGTACGACTTCTTCCTAGTTTCACAAAGCGTGAATCAGGGAACTGTTTCCCCAACTTCTTACAATATTATTGAGGACACAACAAACTTGGGTCCAGACAGAATGCAAAGGATTGCATATAAGCAGACGCATTTATATTTTAACTGGCAGGGGACTGTTCG
>Proasellus_granadensis_Ago-1 ENA|HAEY01048842|HAEY01048842.1 TSA: Proasellus granadensis, contig comp69247_c0_seq1
TTTATTTGTTTCAGGAGGTTATTCAAGAACTTTCATCCATGGTGAAAGAATTGCTTATTCAGTTTTATAAATCTACTCGATTTAAACCAAACCGTGTCATCCTTTATCGGGACGGGGTCAGTGAAGGACAATTCCAAACAGTTTTGCAGCATGAACTGACAGCTATGCGAGAAGCATGTATTAAACTAGAGGCAGATTATAAACCTGGTATCACTTACATTGCTGTTCAAAAGAGACATCATACTAGACTTTTTTGCTCTGATAAACGAGAACAAAGTGGGAAAAGTGGAAATATTCCAGCTGGTACTACCGTTGATGTTGGAATTACACATCCTACTGAGTTTGATTTTTATTTGTGCTCTCACCAAGGAATTCAGGGAACGAGCCGGCCTAGTCATTATCATGTCCTTTGGGATGACAACCATTTTGATAGTGATGAGTTGCAGTGTTTAACTTATCAGCTATGTCATACATACGTAAGGTGTACTAGGTCTGTATCTATCCCCGCACCAGCTTACTATGCTCATCTCGTGGCTTTTAGAGCTCGATACCATTTAGTTGAAAAAGAGCACGATAGTGGGGAAGGTTCTCACCAAAGTGGGAATAGCGAAGACCGTACTCCTACGGCTATGGCAAGAGCAGTTACAGTTCATCAAGATACAAATAAAGTCATGTACTTCGCTTAAATTTTTCTATTTATTGCAATGCGGGTAACACTTAATGTATCAGATTTTCTACCTGCTTGTATTCACTTTTCAATCTTATTGGAAAAATGCCACATGTACATTGTTCTGAGGTTTTCCTGTGGCTACCTTTTGTACCTAATATCATAATGAGAAAAATTGTCCTCGAAAAATTAATATATTATCACTTAAAAAGAAACTGCAGAGCACAGTTTATGAAAGTACTGTTATAGTTCAAATTATGGATACAATGGTCTTAGAGGTATATTCCAATTAAAATGGTTTTTTATTGTAATGTACAATATAGGCCTAAATAAAAATGCTCTTAATTTCTGGCTGCAGTTTAAGATGGTGAGCGATAAGCGATAATCTAAAATGTTCATGTATAAGCTATCTTTCGTTTTTCTTGTTAATTTAAAATTCACTAGGCAAGTGTTTACCAAAACCAAAATTTGTCGCATTTATTAACTATTGCAAGTAATATCTCTTCCATTTTAAGCCATTGATTACAATATAGGCTATTAGCAGCATATCTGCTTATTATTTAATGCACTGGTGTTTAAGTATTTTTATTATTCAAATTGTTCCTACTACATCAGTTGCATCAAAAACTGACGATTTATTTATTTATTAACACCTTACCATCTATTAAATTTTCTACAATTAATTGAATAGACTGCATAAATGTAAAATATAGGTTTAGATCGTTTTCTTTGTGTGATTTTTCAGTTAAATTAAAAGCTTTTATCTAATGTCTGTTTTATTGGTATTTCTTGTAAGTATTTAAAATTTTTACTCAGTTAAATTAGTTTTTGCTTATTAGTTATTTTGCTCTGCATTGATAAAGGGCCTACTTCCTATAAAATTAACAGTGGCCAAATTTGTTATTGCAAACTTTCTAGGTATTATACAATAGTGTTAGCTTAATTATAACCTGAAGTAAAAAAGTTTACTTACAGAACCCCTGCATTTGGTCAAGATTATGGCCTTAGCCAGTAAATCCAAATATTTCATCTTGTCAATTAGTTTGAAAAATTTATATTTTGTTGAAAAAGTTGCAATGAAGCGAATAAGTATATAAATTTATGCTCTGAATTTCTTCTTATTCGTAAGCTTTAAAACTAGAACAATTTTTTATTAATTAATTT
>Proasellus_granadensis_Ago-2 ENA|HAEY01036877|HAEY01036877.1 TSA: Proasellus granadensis, contig comp61785_c0_seq4
GAAGTCCGAGCACAGAAACATAGAGTGGAAATTATTATGGATATGACTGAAATTGTCATGAATCTTTTGAAAACATTCTACATGAAGACGAAAGTTAAGCCTACACGAATTATAATGTATAGAGATGGTGTAAGTGAGTCCCAGTTTGCAGAAGTTCTTAGCGGAGAAATGATGAAAATCAGGGCTGCATGTAAGGAGATTCAAAAAGATGGAGCTTATCAACCAGGCATAACTTACATTTGCGTTCAAAAAAGACATCACACTAGGTTCTTTTGTGCCGATAGTAGGGATGGTGTTGGAAAAAGTGGAAATGTTCCCCCAGGAACAGTTGTAGACAGAGACGTTACACATCCTACCGAAACTGATTTCTATCTCTGTTCTCACCAGGGAATTCAAGGAACATCCAGACCAACTCATTATCATGTACTTTGGGATGATAATGATCTGCCTATGAATGAATTGCAAGCTGTTACATACAAATTATGCCATGTGTATTCTAGATGTTCAAGATCGGTGTCCATTCCTACTCCGGCTTATTACGCACATTTGGCCGCTTTCAGAGCAAAAGTTCATGTTAATGAAAAGTTTGGGGATTCCAACAGCGATACTATGTCAACCAGGTCAGGAGGATCAGAGGAAGAGAAAGAGATTGCCATTGGGCAGTATCAAACTGTGGCTCGAGTTGCAAAAGACTCAACACTTGGGTCGGTGCTATATTATGTGTGATAAATTTGAAGTTACTGTCTAGATATATCATACAAATGAAACTATTGACTTGAATTAAAGTATTTATATTTTTTTAACATTATTGAATTGTTACGTATTTTACTTTTTTTTCATAGTATGGACTATGGAATTAAATATAGCCTAGGTAGTACTTATGTCTAATGGTTGTCTCTCAAACCCCACTTAAGAATTCGCTGAAAGTTTAACCAATTAAGTTATGGCTTTACACCTAAATTTGCAAAGTGTTTTTATATTTTATTTTGATTTAATTATAGAAAAAGCTTAAGTTTCTAAAATAGTCAGAGTGAGTTTATTAACTAAAATATTTTGTGCGTTACTCTTTTTTTGAATTAAGAATTTTTTTTTACTTCTAAATGAATTAAAAAGCTATTGACTACATTTTTTATAATGATTATCATTTTGGATTTATTTTCAACAGTATAAGACTTTGTGATTAGCTATATAAAAATTACTAATAATTAGCACTTAGTTGTACATTTCAATTTTTGATTTTTTGGAATTTAAATTTGTAAATTAAAATTAATAATATTTA
>Proasellus_granadensis_Piwi-1 ENA|HAEY01037022|HAEY01037022.1 TSA: Proasellus granadensis, contig comp61892_c0_seq3
ATTATTACTTAATATCATAGAGATGTATAATTAAATTAATGGCTTATATTGGCCTATATAAAATATTTTATGCAAGTTATTTTCTTTTGTGCAGCTTCAGATTATTGTAATAATATTTCCAACCCAACGAGAAGACCGATATTCTGCAGTGAAACGAGTATGTTCAGGGGAATTGGGAATCCCATCTCAGGTAATAAACGCCAGAACCATCTCTCAAGATCAGAAACTGAGATCAGTGACACAAAAAATTGCATTGCAAATAAATTGCAAACTTGGAGGGGAATTGTGGTCACTAAAAATTCCTATGAATGGATTAATGGTTTGTGGAGTTGATGTTTATCATGATCCTCTACGCAAAGGTGGTTCTGTTGTGGCATTTGTTGCATCATTGAACCAGGCAGTGACAAGATGGTACTCTTTTGCCAATTTCCAGAGACCAGGAGATGAAGTTATTCATGGAATGAAGATAGCCATGCTGGAGGCTTTAAGGAGTTATCATGAGGAGAATCATTCTATGCCGAAATCCATAGTCATATACCGTGATGGAGTAAGTGATGGAATGTTGGATTTAACCAAGGAACATGAAATTCCTCAGATTGCAACGATCTTCAAAAATTTTGATTCGTATGAACCAAAACTTTATTTTGTTGTGGTTCAAAAACGCATAAATACAAGAATATTCGCAAATTTAAGTGGCTCTGTTGGAAATCCTCCTCCCGGTTCGATAATTGATCACACCATAACAAAGCGCAAGTACTATGATTTTCTTCTAGTTTCCCAACATGTCAGACAAGGTACAGTTACCCCTACACACTACGTGGTCATTCACGATGCCGGTGGTTTGAAACCTGATAATATGCAGAGATTGACATATAAAATGACTCATCTTTATTACAATTGGCCTGGAACGATAAGAGTCCCGGCTCCATGTCAGTATGCTCACAAACTTGCTTATTTGGTTGGACAGAATATGCGAAAAGAACCCCATCCAGCTCTCGGAAGAAGACTTCATTTTCTGTAAAGTTTATGTATGACTTCGGACGAGGACGGCAGTATCTTTTAGCTACAAGATTTTATTTCTTTTCTATGTCTAAGTTTTTATACTTAAAAGATATATAAGTTTGTGTCATTTGTCGTCAAAAATAATTTTTATTTTTTATTTCTAGTCTTTAGAAGTTGTAGCTATTTGTATTATACTCACTACAATTGTAATCGTGCGTAGCCATACTATGTCTTTCATTTATAAATGATATTATAGGTATATACAAAATATTATTGCGTTAATATTCTTCTTGGAAGTAAACACTTATAAATAAATAATAATTATTTTAAGTCTGTTACCCTGTAAGGTACATTTATTTAAAGCTCTTCCATAATGGTCAGTTAAAATATAATGATCGTTAGACTAATGACAAAATTGGTACCAAGTAAGAAGTTTCATTTTTCAAACATGTTTTTAATATGCAGGAATATTTTTAGTAAAAATTTATTTCAT
>Proasellus_hercegovinensis_Ago-2a ENA|HAEZ01025683|HAEZ01025683.1 TSA: Proasellus hercegovinensis, contig comp65269_c2_seq1
AAAATTAGAGCTGCCTGCTTAAGTCTCAAAAAGGACGGTTCTTATCAACCTGGCATAACTTTCATATGCGTTCAAAAAAGGCATCATACTAGGCTTTTTCCTGTTGATCCTCGAGATCGCGTGGGTAAGAGTGGAAATGTTCCTCCAGGAACCGTAGTTGACAGGGACGTTACTCACCCTACACAAACAGATTTTTTCCTTTGCTCCCACCAGGGAATTCAAGGGACGTCTAGACCTGCTCATTATCACGTTCTGTGGGATGATAGCGATCTGTCAATGGATGTTTTGCAAGCTTTTACTTACAAGCTTTGTCATGTGTACTCAAGATGTACCAAATCAGTGTCGATTCCCGCTCCGACTTACTACGCTCATTTGGCAGCATATAGGGCAAAAGTGTATGCCAATGAATCAGGATTGGGAAGGGAAAGTACCTTGGAAGTTTACCAACGATGCGCAAGAGTAGCAAGCGGTATGAACTTTTGCGATGTGTTCTACTATATTTAATAATCAGTCTTACCAGATAAACCAACAATTTCATTCGCTCAACAAAATGTGATCAAGGATTTCCTTCGTAGACACCGGTCATCTTTAAAAATCAAAAATATTATTGTCCAGAGGCAATAATTTTTTAATTGCTTCAAAACTTTTTAGTAAATATAATAATTAATTCATATTTGAATAAG
>Proasellus_hercegovinensis_Ago-2b ENA|HAEZ01057326|HAEZ01057326.1 TSA: Proasellus hercegovinensis, contig comp89944_c0_seq4
GGACTCATTTTCCACTATTTCCGTTATTCGCTGCTAAGCGAATGGGTTCTATAGATTAGAAGTATTGTAGTGTTGTTTGTGAAACGAAAAGGATAACAGTTTGCTAGCATAAGACTACGATATTAACATTTATCATGACTTGGAAAAATGCTACAGTTTTGGAGCCTCCTCCACGGCCAATTAAAGATGGTTACGGCACTGTTGGACGAAAAATACAGCTAACAACAAATCATTTCCCAGTTACTGTTAAGAACCCAAACTTGAAATTATATCATTACGATGTTACAATTAAAGATAGCCAAGGAAATGAGAAGCTTCCGAAGAGTAAAAAGATGCTTGTCTTTGAGCAGTTAAAAATGAGCTATCCTAAAGTTTTCAGTAAACCACTTGCTTTTGATTCAGTGAAAAATGCATATGGTGTGGATGTCATCAATCAACTGAAGAGCAAGAAGGCTCAGAATTATGAGGTGATACTAGGAGTAGAAGATGTAAAGCAGAAAGCTTCGCCAGATGATGCGAAAAATAAAAGAAATAAATATACACTTACACTGCAACTTGTTAATCAAGCGAGCCTAAAAGATCTCCTTGATTCTTTCAAACGAGGGGGTGTATCAAGGGATAACAGTACAATGATTCAGATGTGTGAAATTATGTTCCGTCATTACAGGTCAATTAAGTATACCCAAGTTTCTGGGCGAAACTTTTTTGGATTGGATGGAGAATTTGGACGTCCAAATCCTATTGGGGGTGGCAAGGAAGGGGTAGTTGGATTTTTTGCTTCCCTGAGACCTGCAGCTTGGAAGGATGGAACTTTCATGTTGAATATTGATTTGGCACATACAGCATTTTACAAAGAGCAGCCAGTAATCGAATTTCTTAAAGAATCCATTCAGCTGGATGAGCGAGATCTCTTTGGGCCCTTAAATTTTGATATGAGGAAAAAGGCTGTAAAGCAACTAAAAATGTTAAGGATTAGAGTAAATCACTCTAATATCAAGAGAACCTACAAAGTTTTGGATTTGACTACTAAAGGAGCTGACCAATTAGAATTTGAGGTTGATTCTCCAGGTGGTGCTAAAAGAAAAACTACAGTGCAACGTTACATGATGGATCAATACAAATATAACCTCAAGTATCCTAAAGCTTTATGCTTGCATGTTGGTAATCCTGCTAAGAAAATCTACATACCGCTTGAGGTTTGTAACATTGACAAAGGCCAGAAAGTTCAAAAGAAATTATCTGACACTGAGACTGCAGCATTTATACGGTCAACAGCCATTCCACCAGCTGATCGTTTGAGACAAATAAAAAATGCTGCAAAAATAAACAAATTTGGTGAAGATCCAATGTTGCAAGCATTAACATTTCAAATTGCTGATATGCCATTACAAACTGAAGGACGTGTTTTGGATGCACCAAATCTTACAATGAAAACTAAAACAATTCAACCACGTCAAGGAGTTTGGGATGTGCGAGGTCACAGTTTCCATGCTCCTGCTAAGATTAATAAATGGGCCGTTATTAGCTACGATGCTAGAACAAGGACAGACACAATCAGGAATTTTATTAAAGTAATGAGAAATGAGGCTACAGGTAAAGGTATGGAGATGGTTGAGCCTGCTGATTTATATGAGTTCAAAGAAAGAAGAGATCCTACTCCTTTAGCAGATTTGAAATACTATAAGGAAAAATTTCCAGATATTCAACTTGTTTTATGCATTTTACCTGGAAAAAACATTAAGTACTATGGCGGAATCAAGATGGCTGGTGACAAAGAAATTGGCCTCGTTACTCAGTGTGTTCTGGGCCAAAATGTATTTAAATGCAGTCCTCAAACTGTAGTCAATATTCTGATGAAAATCAATGCTAAAATGGGTGGTGTCAATAATATTGTTGGTCGAAATCCTTCTGACCTCCTGGCTTTCAAGGAGCCATTCTTAATTTTGGGTGCTGATGTGAATCATCCGCCTGCTGGAGATAAATTTATTCCTTCTATTGCGGCTGTTGTTGGATCGTGTGATTCCCATGCGACTCAATATGCCGTTGAAGTGAGAGCACAAAAACATAGAGTTGAAATTATTATGGATATGACTGAAATTGTTATAAATCTTTTGAAGACTTTCTACAAGAAAACTAGAGTTAAGCCTTCCCGAATAATCATGTATAGAGATGGCGTCAGTGAATCACAATTTGCAGAAGTTCTTAGTGGAGAAATGATGAAAATCAGGGATGCTTGTAAATTTATTCAAAAAGATGGATCATATCAGCCAGGCATAACTTACATTTGTGTTCAAAAAAGACATCATACCAGGTTTTTTTGCACTGACACTAGAGATGGTGTCGGAAAAAGTGGAAATGTTCCACCAGGAACAGTTGTGGACAGGGACATTACACACCCTTCGGATACAGATTTCTATCTCTGTTCTCACCAGGGAATTCAAGGAACGTCCAGACCAACTCATTATCATGTTCTATGGGATGATAATGATCTGCCTATGAATGAGCTGCAAGCTGTTACTTACAAGTTATGCCACGTGTATTCAAGATGTTCAAGATCAGTATCCATTCCTACCCCAGCTTACTATGCGCATTTGGCTGCTTTCAGAGCCAAAGTGCACATTAATGAAAAGTTTGGGGATTCCAGCGACACAATGTCAACCAGGTCTGGAGGATCTGGAGAAGAGCATGAGATTCCAATTGGTCAATACCAAAGCGTGGCTCGAGTGGCCATAGACTCAACGCTTGGGTCGGTGCTATATTATGTGTGATATAAAGAAGTTACCTTCTGAGTATGTTGTACAAGTTAAACCATTGACTTTATAGATTTATATTTTTTTTTACATTCATAGGCATTTTTATGATTTTTAATTTTATGAAAGTAAGTCAATTTGTCTCGACTTTCGTGGTTGTAGAAGCGGCCGTCTTTAGAACCCCCTGTTTATAATCATACCTAAATATAGCGTTACCATTTTGCTTCTTTTCAAATTGTAAGTATAGTCACATTTTCCAAAGTTTTCGCTTTATTTAAAGTTACTTTCAAATGGGGACTTATTTTTTCTTTAAACACGTCAGAATGTTTTTATTTACTTAAATATCCTTATTTTTTGGATGAATTAAATTTTCTTGTAGTAGGAGTTTGCGCAACAGTCATAAGAGTGTAAATCAGTGGTCGGCTAACCCGACCCGCGGGTAAATTGTGACCCTCTGATGAAATTTGACTGACCCACTGATTAAATGAATATATTTGATTCTAAAATATCTATAATAAAGCTAATTTATAATATTTTCAAAATCTTAAAATGTTTACGATAAATATAATCAAAGTGATTTGAATTTAATAATTCCTGAACACAGAACAGTAATGGGATCATCTGAGTGAATAATATGATCATATCCCAAAAGACTCATCTGAAATTGTTTGAAAACTCTAATTCTGTTTTATACGATTTTTGAGTTCTCCACTTTTTTTCTTTAATTCTTTAAAAAGTTTAACGCAAGGCGTAAAGTACGTCGGAAAGTAATATTGATTTTGTTCATATTGACCCGCCGGTAATGAATTTTTGAAGAAAATTTTAAAAAATACCTCAGATAAAAAAGTTGGCCGACCACTGGTGTAAATGGTGATGTGTTTGGGTTTATGTGATTTTTTATATTTGTTTATTTAAATGTCAATTCCGCTGAAAGGGGTAGAAATTCTCCTCTTTGTTGGAAATGCTGTATTTGATGAAGATCGGAAGAGCCGTCGTG
>Proasellus_hercegovinensis_Piwi-1 ENA|HAEZ01012656|HAEZ01012656.1 TSA: Proasellus hercegovinensis, contig comp25997_c0_seq1
GCAAGATATGAAATTGAGATCAGTTACCCAAAAAAATTGGTTTGCAGATAAATTGCAAACTTGGAGGGGAATTGTGGTCACTAAAAATTCCCATGAACGGACTAATGGTCTGTGGTGTTGATGTTTATCATGACCCATTACGCAAGGGTGGCTCAGTTGTGGCATTTGTAGCATCATTGAACCAGTCTGTGACTAGATGGTACTCTTATGCCAATTTTCAAAGACCCGGAGATGAAGTAATTCATGGAATGAAGATAGCCATGCTTGAGGCATTAAGAAATTATCATGAGGAGAATCATTCAATGCCAAAATCTATCGTAATTTATCGTGATGGTGTAGGTGACGGCATGATTGACTTAACCAAGGAGCATGAAATTCCTCAGATTGCCTCAATCTTTAGAAATTTCGATTCCTACGAACCTAAGCTTTATTTTGTTGTTGTTCAAAAACGAATCAACACTAGGATATTTGCAAATTTGAGTGGCTCGGTCAGCAATCCCCTTCCAGGTTCGATTGTTGATCACACAATAACAAAGCGCAAGTATTATGATTTTCTTCTAGTTTCCCAACATGTCAGACAAGGGACGGTTTCTCCTACACACTATGTCGTTATTCATGATGCTGGTGGTTTGAAACCTGATAACATGCAGAGACTTACATACAAAATGACTCATCTCTATTACAATTGGCCTGGAACAATAAGAGTACCTGCACCATGTCAGTATGCCCATAAACTCGCATACCTAGTTGGACAGAACATGCGTAAAGAACCGCATCCAGGTCTGGGAAGGAAACTTCATTTCTTGTAAAAAAAATAAACAAACTGGTCATAACT
>Proasellus_hercegovinensis_Piwi-2 ENA|HAEZ01042236|HAEZ01042236.1 TSA: Proasellus hercegovinensis, contig comp81840_c0_seq2
ATCACAATGTACTTAGCGATGAATATTTATTTGATGGTATGCAGTTGTATACCAGTCGAAGACTAAACAAACAAATTGAATTAACATCAATAAATCCTGACAATAATGAGATGTATAAAATAAAAATAAAATTTATAAAAGAACTTGGACATTTGGACTCTCAGTTTCTTCAGATACTTAACATTTTGCTTCGCCGATGTCAAGACCATTTAGGACTTCAACTTCTTGGAAGAAATTACTACAATCCCAGACTTCAAACGAGGGATGAGCAATTTAGAATTACTATTTGGCCCGGATTTTTAACCAGCATTCGACAGCAAGAGCAAGATATAATGTTAAATGTAGATGTTACTCATAAGTTTCTCCGGGATGAAACATTTTTAGACGTCTTAAGTAGATTACGCGGAAATGTCCAAGCTCAAGCCGCAAAAGAATATGTTGGCTCTGTCGTGATGACAAAATACAACGAGAAAACATATAGAATTGATGATATTGACTTTAACCAGAGTCCACTTAGTAAATTTGCCAAGAAAACTGGAGAGTTAATATCTTATGTGCAGTATTACAAAGAGAGATACCAAATTACCATTAAGACATTAAATCAACCTCTCCTGATATCAAAGCCTAAGAAGAGAGATATTCGTCGTGGTCAAACTTCCAACATATGTTTGTTACCAGAACTTTGCTACATGACTGGGTTAACTGAGAACATGAGGAGTAACTTTAATATGATGAAGAATCTGGCTCAGTACATGAGAATGACCCCAGATAAGCGAGTGACGGCTCTAAGAACTTTTAATAGGGATCTCACTGAGAATGCTCAGGTAAAGAAAGAATTGCAGCAATGGGGCTTGACACTTTCGACAGATTTAGTCTCAGTTACAGGAAGAGTATTGCCACCAGAAGAAATATATATAGGAAGTAAAGATTTTCATTATAACAGAGACAGTTCAGAATGGTCCAAAGAAATGAGGAATACAAATATGGATATGACAGTAAAACTTTTTAACTGGACGATCATTTATTTACAAAAGGATGAAGGAGATGCATATAATTTGGTTCAAGCTTTAATCCAAGTTGCCAGAGGAATGGGAATGGATATTCATATGCCAGAAAGAAATCCTATGACTAGGGATAATGTTCCTGATTACACTGATGCTTTAACAAGGTGCGCTGGCAAACAACTAGTAATGGTAATACTTCCAAATAATAGATCGGACAGATATAATGCTATCAAGAAACACTGTTCTGTCGTGATGGGGATTCCGAGTCAGTGTGTACTCCAGAGAACAGTGACTCAAAAGCCAAGGCTAATGAGTGTTGCCACCAAAATTGCTATTCAGATGAATTGCAAACTTGGAGGCACGGTTTGGCACGTCAAAGCTCCAATGAAGAATACCATGTTTATCGGTTATGATGCTTACCATGATAGTATCAATAAGAACGATTCTTATGGAGCAGTTGTTACTTCATTGAATCAAGAATGGACCAGGTACATTGGCCAGGTGGCTAGACACACAAATAAGGAAGAGATCACTAATAATTTTTGTGTTGCGTTCAAAGTGTCTTTAGAGGCGTATATTGCAACAAACAAGGTACCACCAAAAATGGTGATTGTCTACCGTGATGGTGTTGGGGATGGACAGATTGAGTATGTGAAATGTCACGAAGTTGAAGCCATTAAAAGATGTTTAACGGAGACAAAGGCAGATATGCCAATTAAGCTTGCTTTTGTAATTGTTTCCAAGCGTATTAACACGAGGCTTTTCATAAATCAGGTTGTTAAGGGAAGAGAGAACAATTATAACCCTTCGCCAGGAACTGTTGTGGATGATAAAATTACACTACCTGAACGGTATGATTTCTTCCTTGTTTCACAAAGCGTGAATCAAGGAACTGTTTCACCAACTTCTTACAATGTTATTGAGGATACCACCAACTTAGGCCCCGACAGAATGCAGAGAATTGCTTACAAGCAGACACACTTATACTATAACTGGCAGGGTACAGTTCGTGTTCCTGCTCCATGTATGTATGCACATAAGTTAGCCTTTATTACTGGGCAATCGATTCATCAGAGTCCTCACGTAAGACTGCGTGACAAATTATGGTTCCTTTAAGTCATGTAATAACTGGACATATGAGTGGCGTTGTACTTTTGTTTCCCTGAAACATGCCTCGTCTCCTGATTTCCCTGATGGATTCTCTCATTTTACTGTATACTTGTATTAAGAATTAAGGAATATAGGCTACTATATTTTTATAAACATTGTATTGTTCTCTTTAGAAAGATTTCATAATTTTAAAGAAAATTTTTTCTCATCAATGGATTAGTGTTTAGATGTCTGTATCAAAATTTTTTAGTTAAATGGTCAGGAATAAGGATTTTCTGCAGTTTCAAGATTTATCTTTCTTTAACTATTATACTGTAATTGTTATTTGTTTTGTTTGGAATAAGATAGCTGAAGAATTTTTTTTGATGAATTCGCTTTTTCTCGTCTGTTAGTTTCATTAAATATTTGAATTTTTTTATAAGCTTATGGCAATAAAGATTTATTAATAATCTTAAAATGATTTTCAG
>Proasellus_ibericus_Ago-1 ENA|HAFA01039792|HAFA01039792.1 TSA: Proasellus ibericus, contig comp62166_c0_seq1
TGCATAATAATGTCATTTCCAGCTTTTGTAGCTCCCCGAAGACCAAATTTGGGACGAGAAGGGAAGCAAATTACATTAAGAGCCAACCATTTTCAAATTACTATGCCCAGAGGTTATATTCATCATTATGACGTAAGCATACAACCAGATAAGTGTCCTCGGAAAGTTAATAGGGAAATTATTGAAACAATGGTCCATGCATTTCCTAGGATATTTGGAACTTTGAAGCCAGTGTTTGATGGTAGAAGTAACTTATACACAAGAGATCCTTTGCCTATTGGTAATGAAAAAATGGAATTAGAAGTTACGCTCCCTGGTGAAGGTAGAGATCGAGTTTTCAAAGTGGCTATGAAGTGGGTGGCCCAGGTTAACCTATATACTTTGGAAGAAGCATTGGAAGGAAGGACAAGAACTATTCCATATGATGCTATTCAGGCTCTGGATGTAGTCATGCGCCACTTGCCTTCTATGACTTATACGCCTGTGGGAAGATCTTTCTTTTCTGCTCCTGATGGATATTATCATCCTCTTGGTGGAGGTAGAGAGGTTTGGTTTGGATTTCATCAAAGTGTCCGTCCTTCACAATGGAAAATGATGCTCAATATTGATGTCTCAGCAACTGCTTTTTATAAAGCTCAAGCTGTGATAGAATTCATGTGTGAAGTTTTAGATATAAGAGAAATTGCCGAGCAGAGGAAACCCCTAACAGACTCCCAAAGAGTGAAATTTACAAAAGAAATCAAAGGATTAAAGGCAAGTAACCTCATCTAAAAACCCTAGCATGAGGCTGGT
>Proasellus_ibericus_Ago-2a ENA|HAFA01041166|HAFA01041166.1 TSA: Proasellus ibericus, contig comp63032_c0_seq2
TTTTTTTTTTTTTTTTTCTGAAAGTTTTACAGCCCAAATTTTTGACGACGAATGCGTATAAATTACTTTTCACTGAGAAAAGATAGCTGCGTGGTGCGTTCCTTTAATGTTCTGAATAGATATTATTGTTAAATTTAATGTTTTCATTCAGTGAATTTGTCGATATGTTGATGAATACAGGTAGAAAACTGGGAATGGCAATTAAAAATCCGTTTAATATCTGGGAAGGAAGTGGAACTGAACCATTTGATCATAAAAATGATTTTTCTAAGTTCAAGATTGATAATCCGGATGTGCAGCTTGTGATCTGTATTCTGCCAAATAGACGAATTTATGGCTCTATTAAAAAAGCTGGAGATGTTGATGTCGGCATTTTAACATCGTGTGTACAGAGCTTTAATGTCAGAAAATGCCATATAGTAACCATTACTAACATTCTCTTGAAAATCAATGCTAAGCTGGGTGGAATCAACAACATCTTTGAAATAGATGACATCCCGAGGTTTAAGGAACCAATTCTAGTACTGGGAGCTGATGTCAATCATCCTCCTGCGGGGCCACCTGGTGATAATCCGGTTCCCTCCTTTGCCGCAGTAGTTGGTTCCTATGATTTGACTGCAACTAAATATGCTGCGGAAGTTCGGGCCCAAGCGAGGAGGAGCGAAGTAATATTGGACATGACGGAGATTGTAAGGAACCATTTGCTCAAATTCTACAATAAAACTGGTAAGAAACCTACGAAGATTATAATGTTTAGAGATGGAGTCAGCGAATCCCAGTTCCAGCCAGTGTTAGCTGAGGAAATGATGAAAATTAGAGATGCCTGCACAAGTCTCAATGCCTCTTATCAACCTGGCATAACTTTCATATGCGTTCAAAAAAGACACCAAACCAGGCTGTTTTGTGTTCATCCTGATGATGGCGTTGGCAGATGCGGAAATGTCCCTCCAGGAACCGTAGTTGACAACGACATAACG
>Proasellus_ibericus_Ago-2b ENA|HAFA01061907|HAFA01061907.1 TSA: Proasellus ibericus, contig comp72271_c0_seq1
CTGGTCATGTGCATTTTACCTGGAAAAAATATTAAGTACTATGGTGGAATCAAGATGGCTGGTGATAGAGAAGTTGGGCTTGTTACTCAGTGTGTTTTGGGTCAGAATGTGTTTAAATGTAGCCCTCAAACTATAGTTAACATTCTGATGAAAATTAACGCTAAAATGGGTGGTGTCAATAATATTGTCGGACGATCGTCTTTTGATCTCCTGGCTTTCAAAGAACCATTCTTAATTATGGGTGCTGATGTGAACCATCCTCCTGCTGGGGATAAGTTTATTCCTTCTATTGCTGCAGTTGTTGGATCATATGATGTAAATGCAACTAAATATGCTGTAGAAGTCAGAGCACAGAGACATAGAGTGGAAATTATTATGGATATGACTGAAATTGTCATGAATCTTTTGAAAACTTTCTACCAGAAGACAAAGGTAAAGCCATCACGAATAATAATGTATAGAGATGGTGTCAGTGAGTCACAGTTTGCAGAAGTTCTTAGCGGGGAAATGATGAAAATTAGGGATGCATGCAAGAACATTCAAAAGGATGGAACATATCAACCGGGCATAACTTACATTTGCGTTCAAAAAAGACATCATACCAGGTTCTTTTGCGCTGATAGTAGAGATGGTGATAGGAAAAGTGGAAATGTTCCCCCAGGAACAGTTGTAGACAGAGACGTTACACATCCTACAGAAACTGATTTCTATCTCTGTTCTCACCAGGGAATTCAAGGAACATCCAGACCAACTCACTATCATGTACTTTGGGATGATAATGATCTGCCTATGAATGAATTGCAAGCTGTTACTTTCAAATTGTGCCATGTGTATTCTAGATGTTCGAGATCGGTGTCTATTCCTACACCGGCTTATTACGCACATTTGGCAGCTTTCAGAGCAAAAGTTCATGTTAATGAAAAGTTTGGGGATTCCAGCAGCGATACTGTGTCAACCAGGTCAGGAGGATCTGGGGAAGAGAAAGAGGTTGCCATTGGGCAATATCAAACTGTGGCTCGAGTTGCAAAAGACTCAACACTTGGGTCGGTGCTATATTATGTGTGATAAAATAGAAGTTACCGTCTTCTAAATATATCGTTCAAATTAAACCAATGACTTGAATTAAAATATTTATATTTTTTAAATATTATTGAACTGTTATGTATTTTACTATTTTTTCATGGTATGGAATTAAGTTTAGTAAGTCCTTATGGTTAATCGTTGTCCCTGGAACCCCACTTTAGAATTTGGTAAAAGTACAACCACTAAAGTGGAAACTTTACAACTAAATTTTCAAAGTTTTATTCTAGTTTATTTTGATTTAGTCAGCATTTTTATTAACTAAAATATTTTTTTTCTTTACTTTTTTTCTTGAATT
>Proasellus_ibericus_Piwi-2 ENA|HAFA01083731|HAFA01083731.1 TSA: Proasellus ibericus, contig comp211547_c0_seq1
CTACACGACCTCTTCCGATCTTGGACCAAATATGTCGGCCAGGTTGCTAGACATCACAATAGAGAAGAAATTACAGATAATTTTTGTATTGCAATTAAAGTTGCTTTGGAGGCTTATAAGGCTACAAGAGGCTTTCCTCCAAACATGGTGATCGTCTACCGTGATGGTGTTGGGGATGGACAGATTGAATATGTGAAAAAACACGAAGTGGAAGCAATCAAAAGGTGCTTCGAGGAGGCTGTGCCGATGCAGGTTATGAAATTTGCTTTTGTAATTGTTTCCAAGAGAATAAATACAAGACTATTCTTGGAAAAAGATGCAAGAGGAAAAGCTAGTTATTTTAACCCAACTCCAGGAACAGTTGTAGACGATATCATTACGCTTCCCGAAAGGTACGACTTCTTCCTTGTATCACAAAGCGTCAATCAGGGAACTGTGTCGCCAACTTCTTATAACATCATTGAGGACACCACAAACTTGGGTCCCGACAAAATGCAAAGGATTGCTTATAAGCAAACACATTTATACTATAACTGGCAGGGGACTGTTCGCGTTCCTGCCCCATGTATGTATGCACATAAGTTGGCATTTATCACCGGGCAAACTTTGCATTCAAATCCGCATATCAACTTACGGGATAAACTATGGTTCTTGTAAAGCCATACAAACGAAGATACGAAGAAATGTTAAAATGGAATATGAACCATTATCATGGTTTAACCATTTTATGTAGCTCTTTGGTATAGATTAGTAAGGATTTACTAAAAAATTATTTTTCACCAATTTATGGATTAAAATATTACTTGTTTGGGTTTTCAACGTAAGGAGCAAGATACCTTTAAAAAAAAAAAATTTCATTGGTTATATAGGCACTGGGTTCTACGCTTATGCCTATTTGTTTCAGATAAATAATTTTATGCATTTTTATGCAAAGGGATGGAGAGTCGGATGAAT
>Proasellus_jaloniacus_Ago-1 ENA|HAFB01012198|HAFB01012198.1 TSA: Proasellus jaloniacus, contig comp25115_c0_seq1
TCAGAGTTTGGGCAATTGCTTGTTTTGCTCCGCAGCGTACAGTTCGAGAGGATGCTTTACGAAACTTTACCCAACAGTTGCAAAAAATCAGTAATGATGCTGGCATGCCAATTATTGGGCAACCATGTTTTTGCAAGTATGCTAATGGACCGGATCAAGTTGAACCCATGTTCCGGTATCTAAAAAGCACTTTCACAGGACTTCAATTGGTGTGTGTTGTTCTTCCTGGCAAAACTCCTGTTTATGCTGAAGTTAAAAGAGTTGGTGATACTCTTCTTGGAATGGCTACTCAGTGTGTCCAAGCAAAAAATGTTAATAAAACTTCTCCTCAAACTTTGTCCAATTTATGTTTGAAAATCAATGTGAAGTTAGGAGGCATTAACTCAATTCTTGTCCCTGCAATTAGGCCGAAAGTATTTAATGAACCAGTGATATTTTTAGGAGCAGATGTTACTCATCCACCAGCGGGTGATAATAAAAAGCCTTCTATCGCAGCTGTAGTTGGATCAATGGATGCACATCCATCCCGATATGCAGCGACTGTTAGGGTGCAGCAGCATAGACAATATTCTACTCTAGACAAGCGACCACCTCAATCGCTGTCATCTGGCGCACATCAGCCACAAACAGCCCAATACCATCAGCATACAGAGGTCATTCAAGAACTTTCATCCATGGTGAAAGAATTGCTTATTCAGTTTTACAAGTCTACTCGATTTAAACCAACCCGTGTCATCCTTTATCGAGACGGGGTCAGTGAAGGACAATTCCAAACAGTTTTGCAGCATGAACTGACAGCTATGCGAGAAGCATGTATTAAACTAGAGGCAGATTATAAACCTGGTATCACTTACATTGCTGTTCAAAAGAGACATCATACTAGACTTTTTTGCTCTGATAAACGAGAACAAAGTGGGAAAAGTGGAAATATTCCAGCTGGTACTACCGTTGATGTTGGAATTACACATCCT
>Proasellus_jaloniacus_Ago-2a ENA|HAFB01028698|HAFB01028698.1 TSA: Proasellus jaloniacus, contig comp38896_c0_seq1
ATTATCTATTTGATAACACAATCAGTTAAATAGCATAAGACAAAAATATTAATATTGAAGATGACTTGGAAGGACACTTCAGTTTTGGAGCCTCCTATTCGTCCAAAAGATGGTTACGGCACATTAGGTCGAAAAATACAGCTTGTTACAAATCATTTCCCTGTAACAGTTAAGAATCCAAACTTGAATTTATATCATTATGACGTTACAATTAAAGACAGTCAAGGAAATGAGAAGCTTCCAAAGAAAAAAAAGATGATGGTCTTTGAGCAGTTGAAAATCAGCTATCCAAAAGTTTTCAATAAACCGCTCGCATTTGATTCAGAAAAAAATGCATATGGTGTTGATGTCATTAATCAACTGAAAAATAAAAAGGTTCAGACATATGAGGTGATACTAGGAGTAGAAGACGCTAAAGAAAAAGCTGCACCCGATGATGCAAAGAATAGAAGAAACAAATTTACTCTTACTATGCAACTTGTAAATCAGGCTCGACTCAAGGATCTGCTTGATTCATTCAAACGAGGGGGTGTATCCAGAGATAACAGTACCATGATTCAGATGTGCGAGGTTATGTTTCGTCATTACAGGGCAATTAAGTATACCCAAGTTTCTGGTCGAAACTTTTTTGGATTGAATGGTGAGTTTGGCCGTCCAAATCCTGTTGGTGGGGGCAAGGAAGGTGTGGTTGGATTTTTTGCATCCCTAAGACCTGCAGCGTGGAAGGAGGGAACTTTTATGCTAAATGTGGACCTGGCGCATACCGCATTCTACAAAGACCAGCCAGTTATTGAATTTCTCAAAGAATCAATTGCATTACAAGATCATGATCTCCAGGGGCCCTTTGATTTTGACAAAAGAAAAAAAGCTGAAAAGCAACTAAAATCCTTGAGGATTCGAGTTAATCATTCTAATATCAAGAGAACCTACAAAGTTTTGGCTTTATCTCTTAAAGGGGCGGACCAGTTAGATTTCGAAATTGACACTCCAGGTGGGGGAAAGAAGAAAACCACAGTACAGCGGTACATGTTAGATCAGTACCGATATAATCTCAAATATCCCAAAGCTGTTTGTTTACATGTTGGTAATCCTGCTAAGAAGATATACATACCACTTGAGGTTTGTAATATTGACAAAGGGCAGAAAGTTCAAAAAAAACTCTCTGACATGGAGACTGCTCAATTTATAAGGTCAACCGCCATTCCACCAGCAAATCGTTTGAAGCAAATCCAAGATGCTGCCAAAATTAACAAATTTGGCGAGGATCCGATGCTGCAAGCATTAACATTTGTAATTGCTGACATGCCATTAAAAACTGAAGGACGGGTTTTGGATGCACCAAATCTTACAATGAAAACAAAATCAATTCAACCACGCAAAGGTGCTTGGGATGTACGAGGTCAGATGTTCCATGTCCCAGCTCAGATAAAGAAATGGGCTGTTCTTAGCTATGATAGCAGAACAAGGATAGATAAAATCAGGGAGTTTATTCAAAAAATGAGAAAAGAGGCCAGTGGTAAAGGTATGGTGATGGATGAACCTGCAGATATATACGAGTTCAAAGGAAGAGACCCAGCTCCATTAGAAGATTTAAAATATTATAAAGAAAAATTTCCAGATATTCAACTGGTTTTGTGCATTTTACCTGGAAAAAACATTAAATACTATGGTGGAATCAAGATGGCTGGTGATAGGGAAGTTGGGCTTGTTACTCAGTGTGTTTTGGGTCAGAATGTGTTTAAAAATAACGAGCAAACTATAGTTAACATCCTGATGAAAATTAATGCTAAAATGGGTGGTGTCAACAATATTGTCGGCCGATCATCTGTGGATCTCCTGGCTTTCAAAGAACCATTCTTAATTATGGGTGCTGATGTGAACCATCCTCCGGCAGGGGATAAGTTTATTCCTTCTATTGCTGCTGTTGTTGGATCGTATGATGTAAATGCAACTAAATATGCTGTAGAAGTCCGAGCACAGAAACATAGAACAGAAATTATTATGGATATGACTGAAATTGTCATGAATCTTTTGAAAACTTTCTACCTGAAGACGAAAGTAAAGCCTACCCGAATAATAATGTATAGAGATGGTGTCAGTGAGTCGCAGTTTGCCGAAGTTCTTAGCGGAGAAATGATGAAAATCAGGGATGCATGTAAGAACATTCAAAAGGATGGAAAATATCAACCAGGCATAACTTACATTTGCGTTCAAAAAAGACATCATACTAGGTTCTTTTGTGCCGATAGTAGGGATGGTGTTGGAAGAGCTGGAAATGTTCCCCCAGGAACAGTTGTAGACAGAGACGTTACACATCCTACAGAAACTGATTTCTATCTCTGTTCTCACGAGGGAATTCAAGGAACATCCAGACCAACTCATTATCATGTACTTTGGGATGATAATGATCTGCCTATGAATGAATTGCAAGCTGTTACATACAAATTATGCCATGTGTATTCTAGATGTGCAAGATCGGTGTCCATTCCTACTCCGGCTTATTACGCACATTTGGCAGCTTTCAGAGCAAAAGTTCATGTTAATGAAAAGTTTGGGGATTCCAACAGCGATACTATGTCAACCAGGTCAGGAGGGTCAGAAGAAGAGAAAGAGATTGCCATTGGACAATATCAAACTGTGGCTCGAGTTGCAAAAGACTCAACACTTGGGTCGGTGCTATATTATGTGTGATAAATTAGAAGTTAATGTCTTGATATACCGTACAAATGGAACCTTAGACTTGAATGAAAGTATTTATATTTTTTAATATTATTGAATTGTTATGTAATTTACTAATTTTTCATAGCTTGGACTATGGAACTAAGTATAGTAAGTCCTTATGTTTAATGGTTGTACCTCGAACCACACTTAAGAATTCGGTGAAAGTTAAATCACTTAAGTTAAAGCTTTACAACTAAATTTGCAAAGTTGTTTTTGGTTTTATTTTGATTTAGTTAAAAAAAAAGTAAGTTTTTAAAAAGGTCAGAGCGAGTTTATTAACTAAAATATTTATTTCGTTACTTTTTTCTTGAATTAGGAATATTTTTTTTTTACTTTTAAATGGATTGAAAAGCTATTGACAACATTTTTGATAATGATTATCCTTTTGAATTTATTTTCTACACTATAATGACGTTGGCATTAGCAATATAAAAATTATTGATGATTACTGCTTTCTAGTACATTTCTATTTTTGATTGTTGTGAATTGAGATTAATGCGTAAGTCGCTATATTCTTCTATTGTATTCTTATAATTAAACCAGAAGCTTTTCTTTTTAAAGAAAATTGTCACTTAATATATAAGTAAAACATGTTCTAAAAATATAAGTTTATTATTAAGAAAAAAAAAAAAAAAA
>Proasellus_jaloniacus_Ago-2b ENA|HAFB01045240|HAFB01045240.1 TSA: Proasellus jaloniacus, contig comp80140_c0_seq1
GGAGAAATTCGTGTATTTGTTGTTACTTAACTGGTAGGTGGAGGTGGTGGACAAATTGTGTTTGTCAGTTCGTGTTTCTGATTGAAGTCTTTCATCAACATTAATAATTAAGCTACAGTATATCGAACATTAATTAAAAACATTGCAATATTTCAAAGGAAGTGAAAATGCCGTGGAAGGAACCAACACCTTTGGCTCCACCTTTACGGTCACCTGAAAATGGGCATGGAACCATTGGAAAACCCATAAGATTGGATACAAACCATTTTCCAATGACGTTTGCTAAACATGACCTGATGCTATGTCAATATGACGTAACAATAACTGATTATTTAGGAAAAACAGATCGAAAGATATCAAAAGCCAGAAAAAAGGTAGTATTTGAAAACTTGAAGAGCTGCGACGACGATTTTAAGAAACCCCTTGCATACGACCGTGAGAAAAGTGCTTATGGCGTTGGAGTCATTCCAGCTTTAAAGAATAAGAAACCCAAAGAGTACAAGGTGACAGTAATATCAGAAGATGGGAACTTAAGAGCAACTCCAAATGATAAAATTAACAAACGCAGCCAATTTACTGTCACCCTAAAATTGACAGTCACAGCCAACTTGAAGAATCTTCTGGACTCATTTAAAAATGGTGGTTGTACTAAAGAGAACAGCTCACTGATTCAGATGGTTGATGTGATGTTTCGCCATTATAGAGCCTATAAATATTTGGAAGAAAGTATTAGTAAGAGAAAATTTTTCAGCCTTAATGAAGAGTTTGGCAGATCATTTGATATAAGTGGTGATAAGCATGTTTTTGCTGGATTTATTGCATCACCCCGTCCTACTGCATGGAAGAACGAATTCTCGCTCATCGTAAATAATTCGCACACTGTGGGTTACAAAGAGCAACCGGTAATAAATTTCCTTGAAGTCAACCTCAGAAAAGTTGACTTTGACTTACAGAAACCACTTACTGACTCGGCTAGAGAAAGCGCTGGACACCACTTAATAGGTCTTAAAGTAAAAGTTACACATACTCCCATTAAGAGGTCTTACACTGTCAGAGGTCTAACTTCAGAAGGAGCTAGTTCTTTAACCTTTGAACTAGAAGAAGAAGATAAAGATGGAAAGAAAACAAAGAAAAAAGTAACTGTCTCTCAGTACTTTAAGGACAGATATCGGATGGTGTTAAAATATCCAAATGCCTCGTGTCTTCGCGTTGGAGATAGAGACAATTACATTCCATTGGAGGTATGTGAGATCAAAGAGGGCCAAAAAGTGAAGAAAATGTTAAGTGATTCTGAGGCTGCAGAGATGATTAAACGTGCAACTATGGCTCCCGATGAAAAGCTCAAAAATATCAAAAGTATCGTCAGGAAGAATAAGTTCGGAGAGGACCCAATGCTGAATGCTTTAGGATGTTCAATTTCTGACGAGCCTCTGAGAATTAAAGGTCGTATCCTACCGAAACCATCGCTGGCTATGAAAGAAGAAAAATTTATACCATACCTGGGAAGTTGGAAAGTGAATGACAAAAAATTCCACATAGCATCAGATCTTACAGATTGGGCTGTAATAAATTATGACGGAAATACTGATATAGACCAAATAAGAGCCTTCCTTAAGAAGTTGACGACTATAGGCAGAGAATTGGGAATGACGATTGAAGATCCTTTTAATATCTGGGAAGGTAGTGGTAGTGGACCACTTGATCCTAAAAAAGATTTTTGTGAGTTCGAGGAAGAAAATCCGAAGGTTCAGCTTGTGATGTGTATTCTGCCAAATAAACGAATATACGGCTCTATTAAAAAAGCTGGAGATTTTGATGTCCGCCTTTTAACATCGTGCGTACAAGGCAAGAATGTCGGGAAATGCCATACCGTAACCATTACTAATATTCTCTTGAAAATCAATGCCAAGCTGGGTGGAATTAACAACATCTTTGGAATAGAAGAAATCCCGATGTTTAAGGAACCAATTCTAGTTTTGGGAGCTGATGTCAATCATCCTCCTGCGGGGCCACCTGGTGATAATCCAGTTCCCTCCTTTGCCGCAGTAGTTGGTTCCATTAATTTGACTGCAACTAAATATGCTACGGCAGTTCGGGCCCAAGCCAGGAGGAGCGAAGTAATATTAGGCATGACTGAGATTGTAAGGAACCATTTGCTCACATTTTACAAAAAAACTGGCCAGAAACCTGAGAAGATTATAATGTTTAGAGATGGAGTCAGCGAATCCCAGTTCCAGTCAGTGTTACAAATGGAAATGATGAAAATTAGAGATGCCTGCACAAGCCTCGATGCCTCTTACCAACCCGGCATAACTTTTATATGTGTTCAAAAAAGACACCAAACCAGACTGTTTTGTGTTGATCCTAAAGATGGCGTTGGCAACGGCGGAAATGTCCCTCCTGGAACCGTGGTTGACAACGACATTACGCATCCTACAGAAACAGATTATTTCCTTAACTCCCACCAGGGAATTCAAGGAACCTCCAGGCCTGCTCATTATCATGTTTTGTGGGATGACAATGATCTCTCAATGAATGATTTACAAGCTTACACTTATAGGCTTTGTCATGTGTATGCAAGATGCTCAAAGTCAGTCTCCATTCCCACTCCTACTTACTACGCTCATTGGGCAGCTTACAGGGCAAAAATGTACGCCAATGAAGCAGGGCTGGGAATAGATAATACTTTGGAGGACTACCAACAGTGTGCAAGAGTTGCTAGTGTTCCAAAATTCTCTGGCGTACCCTATTATCTTTAGTGAACAACTTTTCCTTTGTAGAAGAAATTAAAACAATTGTTTTCTGCCTCTACCAATAACAACAGCATGTTCAAGGATTCATTTACACATTTACCATCTGAAATTTTGAAAAAAAAAAAAAAAA
>Proasellus_jaloniacus_Piwi-1 ENA|HAFB01020246|HAFB01020246.1 TSA: Proasellus jaloniacus, contig comp33599_c0_seq1
GCTGAAAAAAAAATCCCCCTGCACCACGCGGTGGTCGAGGTAGTTTAATAATGAAAGCATTGCAGGCTTCTAAACAGCCTGGATTGCATACAGAGTCGTTAGAAACTAGTGAAACACAGTTGCCAAGTGTTGCAGGTAGAGGATCTGGTCAATCTCTGAATGTTGAATCTACTAAAGTTGGACAGTCACTGCTTTCACCTAGACCATACAGTCCTTCACAGATTGGAGTGGCAGGTTCTGCATTGAGTTCACATGCTTCAAGTGGCTATATATCACCACAAGGTGATATTGCAGTTTCCGCTTCTTCTTCCACAGATAGTAAAAGCTCTGGTGGCAGGGGACTTAGATTAGCTCAGCTCATTAAGAAGAAAAGTGAGGCTGGTAGAGGAGCATTAGGACGTGCAGATCTCTTGCATTCTCTAAAGAAGAATGAAGCTAGATCAGTTTGTGGTTCAGATTCAGGTGAAAGCAGTCAGGCAAAGTCACTGGCAGATAGTGTGGCCCAATTGACGGTTTCAAGTGAAGATGAGTATGTTGCAGCAGTGACCTACCATGGTTCTTCCGGCACAAAATTTGAGGCATCATGTAATTATATCAGAATTGCAGTAAACCCTGAAAAAGCCGTCTTTGAATATGAAGTCAAATTCCATCCTCAAATTGATGCTAAAAATTTGAGATTTCAACTTTTAAATTCTGTTAGGGAAAAAATTGGTAATACGAAATCTTTTGATGGGACAAAATTATGGCTGCCCATGCAGCTGCCTGGTCTTGTAACCAAGCTTCAGACGCAATGCAAACACACTGGTGAAAATATTACTGTTATTATTACATATAAGGCAAGAACTACAATGTCACAAAGTATTCAGCTTTATAATGTACTCTTTAACCGGATTTTAAAAGTCTTACAAATGGTTATGATTGGTCGTAATTATTTTTCACCAATGTCAGCTGTTATGGTTCCACAACATAAACTAGAGATTTGGCCTGGCTTTGTGACAGCTGCTCAGCAAATGGAAGGTGGCCTTATGCTTTGTGTGGATGTTTCACATAGAGTTCTAAGAAGTAACACTGTTTATAATGTTATGGAAGTTTTTTATCAAACTAATAGAAGTAACGTAAAAGAAGCAATTAAGAAAGCAATAATTGGGAATGTGGTATTAACACGATATAACAACAAATGTTATCGAATAGATGATATTATTTTTGACCAAAACCCTGAGTCCACATTTCCAACTTCTCGTGGAGAGGAGAAATCTTATATAAACTATTATAAAGATGCTTACAAGATTGATATTAATGATCGAAAACAACCTCTTCTAGTTCATAAATTGCGGAAAAGAGAGCAGAAAGATGCGGACGTCGATAAGTTGATCTGCCTTGTTCCTGAGCTTTGTTTTATGACTGGCTTGACGGATGAAATGAGATCTGATTTTAGGATAATGAAAGACTTAGCATCTCATACGAGGATTACACCAGTTAATAGACAAGCATGCTTGAGGAGATTTATAAAAAATGTCAATGAAACTCCAGAAGCTTGTGCTATTCTTGCTGACTGGGGGTTAGTTCTTCTTGAGGATACAGTTCAATTAGAAAGTCGTATTGCTCCTACTGAGTCAATCATTTTTAGAAATAAGCAGGTTGATAATGTTCAGAATGCCGACTGGGGACGAGAATCTTGCAGAGAGAAAGTTTTGCAACCAATTGATTTAAAATTGAATATGTGGGCATTGATTTATACTGCCCGTGATGAGGCAAAGGCTAAGAAATTCGCAGATACTCTTCGGCAAGTTACTAGTTACATGGGAATTGTGGTTGGTGAACCAAAAATTGCTAGATTGTCGAATGATAATACTGATTCGTTTGTTCGTACAATAAAAGAACTTTATCATGATAAGCTTCAGATTATTGTAATAATATTTCCAACCCAACGAGAAGACCGATATTCTGCTGTGAAACGAGTATGTTCAGGGGAATTGGGAATCCCCTCTCAGGTAATAAATGCCAGAACCATTTCTCAAGATCAGAAATTGCGATCAGTGACTCAAAAAATTGCATTGCAAATAAACTGCAAACTTGGAGGGGAATTGTGGTCTCTAAAAATTCCTATGAATGGACTAATGGTTTGTGGAGTTGATGTTTATCATGATCCTCTACGCAAAGGTGGTTCTGTTGTGGCATTTGTTGCGTCATTGAACCAGGCAGTGACAAGATGGTACTCTTTTGCCAATTTCCAGAGACCAGGAGATGAAGTTATTCATGGAATGAAGATGGCCATGCTGGAGGCTTTAAGGAGCTATCATGAGGAGAATCATTCTATGCCGAAATCCATAGTCATTTACCGTGATGGAGTAGGTGATGGAATGTTGGATTTAACCAAGGAACATGAAATTCCTCAGATTGCAACGATCTTCAAAAATTTTGATTCATATGAACCAAAACTTTATTTTGTTGTGGTTCAAAAACGCATCAACACAAGAATATTCGCAAACTTAAGTGGTTCTGTCGGAAATCCTCCACCCGGTTCGATAATTGATCACACCATAACAAAGCGCAAGTACTATGATTTTCTTCTAGTTTCCCAACATGTCAGACAAGGGACAGTTACTCCTACACACTATGTGGTCATTCATGATGCCGGTGGTTTGAAACCTGATAATATGCAGAGATTGACATATAAAATGACTCATCTTTATTACAATTGGCCTGGAACAATTAGAGTTCCTGCTCCATGTCAGTATGCTCACAAACTTGCTTATTTGGTTGGACAGAATATGCGCAAAGAACCCCATCCAGCTCTCGGAAGAAGACTTCATTTTCTGTAAAGTTCTGTATGACTTCAGACGAGGATGACATTATCTTTTAGATACAAGAATTTCTCTCTTTTCAATGTCTAAATTTTTAGTTGTAAAAGATATATAAGTTTGTGTCATTTATCGTCAAAAATAAAAAAATAAAATTTCTAGTTTTTAGAAGTTGTAGATATTTGTATTATCATCACTACCATTGTAATCTTGCGTAGCCATACGTTGTCTTTCATTTATAAATGATATTATAGGTACATACAAAATATTATTGTGTTATTATTCTTCTTGGAAGTATACTCAACATTAACTAACACTTATTATAATAATTATTTTAAGTATGTTACCTTGTTATAGGTACATTATTTAAAGCTCTTCTATAATGGTCAGTTAAAATATAATGATCGTTAGACTAATGATAAAATAGTTCCAAGTAAAAAAGTTTTATTTTTCAAACATGTTTTTAATATGCAGGAATATTT
>Proasellus_jaloniacus_Piwi-2 ENA|HAFB01019282|HAFB01019282.1 TSA: Proasellus jaloniacus, contig comp32845_c0_seq1
TATTTTGAAATTATGTCCGATAAAAATCCTGGCCCTGGTAAAGGTCGAGGAAGAGCTCGTGGGAGAGCCAGAGGTATCATTCCACCTGCTGCGGAGGTTGCGACACCCCAAGCAATGCAGCCTACTGGTATTCGCATTGTAGGGGCAAGTGCACTTGCCCCAACAAGAGCCCATCATCGAGGTGCGGACCGACCAGGTGGTGCAACAGAACGTAATCGGACTGCAACTCCCGACCAGTTGGCTGCACAGTTTACTGGTAAACTTAAAATAGCGGAATCCTCAAGTACTGACACTGGAAATGGTAATGGCAATGGTAACGGTAATGGAGTTGGAAGAGGCGTATCACGAGGAAGAAGAGATATAAGCCAAGTTCAGATTATCTCAACTAAGCCGACTGACTTATCTACAAAGAAAGGTACCAATGGAACTAATGTGTCTCTTGTTGCTAATTATTTCCAGTTGATAAAAAAGAAGAATTGGCAGCTATATCTTTATTGTGTGGACTTTACGCCGCAGGAAGATCACACTTTTGTGAGAAAGAAATTATTGAAAGAACATCATCATGTCCTTGGGGATGAATATTTATTTGATGGTACATCATTATATACCAGCAAAAGACTTAACAAAGAACTTGAACTGACTTCAAAAAAACTTGATACTGAAGAAATGTATAAAATTAAACTTAAATTTGTTAAGGAGCTTGGCCATTTGGATTCGCAGTTTTTACAAATTTTAAATATTTTGCTGCGCAGGTGTCAGGAATATTTGGATCTTCAGCTAGTTGGGAGAAATTACTACAATAAGAGACTGGCAACTTCAGAGCCCAATTATAGAATAACAGTTTGGCCTGGGTTTTGTACAAGTATTCGGCAGCAGGAATATGAAATCATGTTGAATGTTGATGTTGCACACAAGTTTATGCGCGAAGAAACTTTTTTGGACGTACTAAAGGCTTTTCGTGGAGATGCCAGAACTCAGGCTACTAAAATGTATGCAGGATCTGTTGTCATGACAAGATATAACGAAAAAACTTACAGAATTGACGATATTGACTTCAATCAGAATCCCCGGAGTACTTTTCCTAAGAAGGATGGTTCTCGAATGTCTTACGAGGAATATTACGCTACTAAATATAATATTAAAATTCAGACTTTGAATCAGCCACTATTAATTTCAAAGCCAAAGAAGAGAGATATCCGACGGGGTCAAACAGAAAACATTTGTTTGATACCAGAACTATGCACGATGACAGGACTAACTGAAGAAATGAGAAAAGACTTCAACATGATGAAAAATTTAGCTCATTACATGCGAATGACCCCAGATAAACGAGTGAATGCTCTAAAAAAATTTAGCTCTGACCTCTTTAGTAATCAAAAGGTAACAAGTGAATTACAGCAATGGGGATTGAAACTTTCCACTGAGTTAGTACAGGTGGGTGGGAGAATAGTTACAGCAGAACAAATTGTTATGGGTGGAAGACAATTTCCTTATGTTAGAGAGGCTTCTGATTGGTCCAGGGAAATGAGAAGTACAAAAATGAACACTGCTGTTGATCTAATAAACTGGACATTCATTTATCCATGGAGGGCAGAACGTGATGCTGTAGATTTAGTTCGAACTTTAACACAAGTTGCAGGCCCAATGGGAATGAAAATAACACAACCTACAATGATACCGCTACAGCGGGACAATATTCAAGATTATGTTGCACCACTGAATGGTTGTGCAGGGCAGCAGATGGTGATGGTCTTATTGCCAAATAACAGATCTGATAGGTATAATGCTGTTAAGAAGCATCTATCAGTTGTAATGGGAATACCTAGTCAGTGCGTTCTCCAAAGAACACTTGGAAATAAGCAGAGGCTTATGAGTGTGGCCACTAAAATTGCAATTCAGATGAATTGCAAACTGGGAGGAGAAGTATGGAATGTGGTTTCAGTATTGAATAATACAATGTTCGTTGGTTATGATGCATATCATGATTCTATTGAAAAAAATGATTCTTATGGGGCAGTTGTTGCATCGATGAATAAATCTTGGACCAAATATGTTGGCCAGGTTGCTAGACATCACAATAGAGAAGAAATTACAGACAATTTTTGTATTGCAATTAAAGTTGCATTAGAGTCTTATATGGCTACAAATGGAATTCCCCCAAACATGGTGATTGTCTACCGTGATGGCGTTGGGGATGGACAGATTGAGTATGTCAAAACACACGAGGTTGAAGCAATCAAAAGGTGCTTCAAGGAGGCTGTGCCAAAGCAAGCTATAAAATTTGCTTTTGTAATTGTTTCAAAGAGGATCAATACAAGACTATTCATGGACAAAGATGCAAAAGGAAGAGGGGGTTATTATAACCCAACTCCTGGGACAGTTGTGGATGATATCATCACACTTCCTGAGAGGTATGATTTCTTTCTGGTATCTCAAAGTGTCAATCAGGGAACTGTTTCCCCTACATCATATAATATCATTGAAGACACAACGAACTTAGGTCCGGATAAAATGCAAAGAATTGCATACAAACAAACTCATCTCTACTATAACTGGCAGGGAACTGTGCGCGTTCCTGCACCATGCATGTATGCGCATAAATTGGCTTTTATCACAGGCCAAACATTGCATTCCAATCCACATGTCAACCTTCGTGATAAACTTTGGTTCTTGTAAGGCAGTAGAAATGAATATACAAAGAAATGCTAAAATGGAATCAGAACCATTGTCTTGGTTGAATTGGATTGGCCTATATTTTATAATCATTTTATGTAGCTCTTTGGTATAGATTATTAAAGATTTACTATGGATTTTTTTTCACCAATTTTTAGATTAAAGTAATTTGTTGTTTTGGTTTTCATTTTAAAGGGTAAAAATAAGATATCTTTAAAATGAAA
>Proasellus_karamani_Ago-1 ENA|HAFC01032258|HAFC01032258.1 TSA: Proasellus karamani, contig comp52573_c0_seq1
CTAGTCGTTTCCGTAGCAGGAAATCGACAACGCTGTGTTTCTCATTGTCTTAAATAAATTTTAAAAATTCGCAATTACGACTAATTTGCAACCATTGTTGAATTCATGTTCCCAGTAGGGCAACCTCCTGGTCCTCCTGGCCCTCCCGGTCCACCTTCTGGTCCGGGGGGACCTCCAGGACCAGCTGGCCCCCCAGTTCCACGTCCGATTACTTTACCGCTGGGTCCTGCTACTGCTGCAGGTCCTATCACCACAATTGTACCTCAAACTGCTCCTGGAGGGGGTGGAGCTCCAGTCTCCGCCCCTGCAGCTACTGCCATTTCCGGGATTCTTGCGCCTGATCTTCCAACCTTTGTAGCTCCGAGGCGACCTAATCTAGGACGAGAAGGAAAACAAATTACATTAAGAGCCAACCATTTTCAAATTACAATGCCTAGAGGTTATATTCATCATTATGACGTTAGCATTCAACCAGATAAGTGTCCACGGAAAGTTAATAGGGAAATTATTGAAACGATGGTGCATGCTTTTCCAAGGATATTTGGTACCTTGAAGCCTGTATTTGATGGTAGAAGTAATTTATATACAAGGGACCCTTTACCTATTGGCAATGAAAAAATGGAATTAGAAGTCACGCTGCCTGGTGAAGGGAGAGATCGCGTTTTCAAAGTAGCCATGAAGTGGGTTGCCCAAGTTAATCTTTATACTCTTGAAGAGGCATTGGAAGGAAGAACAAGAACAATTCCATATGATGCTATTCAGGCTCTAGATGTAGTAATGCGTCATTTACCTTCAATGACTTATACACCTGTGGGAAGGTCTTTCTTTTCTGCCCCAGATGGATACTATCATCCTCTTGGTGGTGGTAGAGAGGTTTGGTTTGGATTTCATCAAAGTGTCCGTCCTTCGCAATGGAAAATGATGCTCAATATTGATGTCTCAGCAACTGCTTTTTATAAAGCTCAAGCTGTGATAGAATTCATGTGTGAAGTATTAGATATTAGAGAAATTGCTGAGCAGCGAAAGCCTCTAACAGACTCCCAACGAGTGAAATTCACTAAGGAAATAAAAGGATTAAAGATTGAAATTACTCACTGTGGTCAAATGAGAAGAAAATATAGAGTATGTAATGTAACTAGACGACCTGCTCAAATGCAATCATTTCCACTGCAATTAGAAAATGGACAAACTGTTGAATGCACTGTAGCAAAATATTTCTTGGATAAGTACAAAATGAGACTTCGATATCCTCATCTTCCTTGTTTGCAGGTGGGACAGGAGCACAAGCATACATACCTACCTCTAGAAGTTTGCAATATTGTTGCTGGTCAGCGTTGTATAAAGAAGTTGACCGATATGCAGACTTCAACCATGATAAAAGCAACTGCTAGATCTGCCCCTGACAGAGAAAAGGAAATTATAAACTTAGTTCGAAAAGCAGACTTCAATAATGATCCTTATATGCAAGAATTTGGGTTAAATATAAGCAATGCAATGATGGAGGTGCGTGGGCGTGTTTTGCCTCCTCCAAAACTTCAATATGGGGGTCGCACAAAACAACAAGCCCTTCCTAATCAAGGTGTTTGGGATATGAGAGGGAAACAGTTCTTTACAGGTGTCGAGATTAGGGTCTGGGCTATCGCTTGTTTTGCTCCCCAGAGAACAGTCCGTGAGGATGCTTTACGAAACTTCACCCAACAATTGCAAAAAATCAGCAATGATGCGGGTATGCCAATTATTGGGCAACCATGTTTCTGTAAGTATGCTAATGGACCAGATCAAGTTGAGCCTATGTTTCGATATCTGAAAAGTACTTTCACAGGGCTCCAGTTGGTGTGTGTTGTTCTACCTGGAAAAACTCCCGTTTATGCTGAAGTAAAAAGAGTTGGTGATACTCTTCTTGGAATGGCAACTCAATGTGTTCAAGCAAAAAATGTTAATAAAACTTCTCCACAAACATTGTCCAATTTATGTTTAAAAATCAATGTAAAGCTAGGAGGCATAAATTCAATTCTTGTTCCTGCAATAAGGCCTAAGGTATTTAATGAACCAGTGATATTTTTGGGAGCTGATGTTACACACCCACCAGCGGGTGACAATAAAAAGCCTTCCATTGCAGCTGTAGTCGGATCAATGGATGCACATCCATCACGTTATGCAGCAACTGTCAGAGTGCAGCAACATCGACAATATTCTACTCTCGACAAGCGACCCCCTACATCGCTGTCTTCTGGCGCACATCCGCCACAAACAGC
>Proasellus_karamani_Ago-2a ENA|HAFC01014954|HAFC01014954.1 TSA: Proasellus karamani, contig comp26491_c0_seq1
GACGGCCGGCGAACGAACACGAGTTCGTCAAAGATCAGGGCGAGAAGATCACCGTGGCCGATTACTTCGACGACAAGTGGAAGATTCGTCTTCGTCATCCTCATTTGCCCGTCGTGGAACTGTTCAATCCTGCCGACAAGAACAGAACGCACTTCCTTCCGATGGAACTCGTCACCGTCGACGATTGGCAACGAAGCATGAAGCCGTTGACCACCGAGCAACGCGCCAAAGTGACGAAGAAGACCGTCGTGCGGCCTGCCGAACGCTACGGCATGATTCGACGCATCGCCGACGAACGTCGTTTCGTCGACGATTCCTATTTGAAGCAATTCGGCATTCAAGTGGACGTGAACGAGATGCTTCTCGTGCCGGCGCGCATTCTTCCCTCGCCCGAGATCAAATACAAGTCGCCGCACGGCGGCTCGTCGAGCGACGTGATCGAACGCGTGCAGATCGGCAAATGGTGGCTGAACAACCGATTCAACAAGGCCAGAGAGATCCGCTCGTGGGCCGTCATTCTCGTCAGTCAACGCGAGCCCGACAACCAACAAGTGCATCTCGCGCGCGACTTCGCCACGCGCATTCCTCAGGTGATGAGCAAGTACGGCATCCGATTCGCTTCGCCGCCCATCGAGAAGTCCGACGCCGCCGTGCCGCAAACCATTCTGGCCAGAATGAACGAATTGAAGATGCAAGGAGTCGAAGTGATCGTCTACATACTCAATCAGGTCGGCGATGACATCTATCACGCCATCAAGTTCTTCGGCAACGTCAAACTCGGAATGGTCACGCAATGCACGCGATACGATCGACTGGTCTCCAACCGAGAACCACGCAAGATGGACATGTACATTCAGAATCTCGTGCAGAAGTTCAACGCCAAGTTAGGCGGGGTCAATCAATTGGTCTCGCTCATGCGTGCGTTGACTTCGCCATCGTCCCGATCGGATGTCTTCATGTTCTTCGGCATTGATTGCACTCACGTGACGTGTTCGCGAGAACGACCTTCGATCGCCGCGATCATCGGATCGAAAGATTCGACAAGTACGCAATACGCTGGTCGTGTCGTGCAACAATTCTCTCCGAAAGGCAAAATCGCCTTGGAAATCATCAAAGATCTTCACGTGTACGTCGGCGAGTTGCTCAAAGAATTCTCCAATTACAATTCTCGTCTCCCGAACAAACTGGTCTTCTATCGGGCGGGTGTTGATGACGGATCTTTTCAAAAGGTTCTCGACAACGAACTCCGCGCCATTCAACAAGCCTGTCGAGAACTCTACGGGCACAATCAATTGCCTCAGATCTGTTTCGTGATCGTGAAGAGACGACACAACACACGATTCTTCGTCTGGGATAAACAAACCAATCAAACGAACAACGTTCAACCAGGCACGGTGATCGATACCGACATTGTCTCACCGAATGGGTTCGATTTCTATCTCAATTCTCATGCTGCTATTCAAGGAACTTCTCGACCAGTTCTCTATCAAGTGCTTCATGATGAAATTGGATTCTCTTCCGATGAAATTCAACAATTGACATATTTTCTCTGTCATACTGATGCACGTTGCACGAAGGCCGTTTCGGTTCCATCACCCGTGCACTACGCGACACTGTGTGTCTCCCGTGGACTGAATCTCGACTATGAAGGACAAATGGCCAATGAACAACGCAGTGTTGCAATGTCCGATATGGATGAAGCGTTACTCGATGAAAATATCGTCGTAACGCTCGATGATGTTCAAAGCATTAAGATTGATTTTAATCCTTTGATTGAAAATACCATGTGGTTCGCCTAAAGATCAGTTTATTGTTTGTAAATAAATCTCTCTTTCTCTCCGCGTCAGATCGATTAGATTTTCGTCGATCTGAAACATTTTTTGGATTGCCTTGAGTTTGTTTTCTATTTGTATTAGTTCTTTTTTCTTTTCCTTTCATTTCCTTGTTTTGGTTTTGTTGGCACCTTTTCCCTGTTGCTCTTGCTTTGTATATCTCATCGATCAGATGATTAGAGAAAGAAATTCATTGGCCATGATAT
>Proasellus_karamani_Ago-2b ENA|HAFC01073546|HAFC01073546.1 TSA: Proasellus karamani, contig comp78605_c1_seq3
TCAACGCAGAGTACGGGGATTGCGACGTCGACTACAGAATTGTACGAGTAACACAATAGAGTGAAAATGACATGGAAAGACATAGGCCTAGGCTTAACTCCACCACCGCGACCGCTGAAAAATGGATATGGCACCGATGGCATCCCTATTTCATTGGACACCAATCATTTTCCAGTTACATTTTCGAACCACGAGCTGGTGATGTGTCAATATGACGTAACAATAACTGATTATCGGCGTAAATCAGATAAAGAGTTATCAAAGGAAATAAAGAAAGTTGTCTTTGAAAAATTGAAGGAAATCCATAAAATAGACTTTGCGAAACCTCTTGGTTATGACCGTGCGAAGAATGCCTATGGAATTGGTGTCATTCCAGCCCTGAAGAACAAGGAGCCAAAAAAGTACAAAGTGACAGTAACATCGGAGAATGGAAACAGAAGAGCAGCTCCCAATGATAAAATTAATGGTCGCAGTCAATTTACAGTTACTCTTAAATTGACACTTACGGCCAGTCTGAAGGATCTTCTTGACTCTTTCAAGCAAGGCGGTTGTACCAAAGAAAATAGTTCACCTATTCAGATGGTTGAAGTGATGTTTCGACATTACAGAGCATATAAGTACATGGAAGAAAGTATAAGTAAGAGTAAATATTTTAGCTTCAATGATGAGTTTGGCCAATCATTTGAGATTGGTGGAGACAAAAAAGTTTATGCTGGATTTTTTGCATCCCTCCGTCCAACTGCTTGGAAACAAGGATTTACGCTCAATGTAGACAATTCTCACACAGTGCTTTACAAAAAGCAATCAGTCATAGAATTTCTAAAGGTCCACATCCCAAATGTTAATTTCCATGAACCATTTAACGAAGCTACTAGAATTAGTGCTGAACATTGCTTAAAAGGCCTTAAAATAAAAGGCACCCACACTTCTATTAAGAGCATGTTTGTAGGAGTAATCTCGGAAGACGCTGATACTTTAACGTTTCCAATAGAGGGAAATGATGGAACTACCAAGGAAATTACCATCTCTCAATACTTTAAAGATCGATACAAGATGGTGTTGAAGTATCCAAAGGCATCTTGTCTTCATGTTGGAAATCCTACTCGAAAAACTTATATACCCATTGAAGTGTGCGAGATCCAAGAGGGCCAAAAAGTTAAGAAAATGCTAAGTGACACTGAGACTGCCGACATGATTAATTATACAGCCATGTGGCCTGCCGATAGACTCAAAAACATAAAAAATATTGTCAAGAAAAATAAATTCCCCGAGGATGAAATGCTGAAGGCATTAGAATGTTCAATCGCTGACGAGCCTCTGAGGATTACGGGACGCGTGTTACCTTCGCCAACACTGATTATGGAACCGAGACCATTCCAACCACGCCAGGGAGTTTGGAACTTGCAAAACAAAAGATTCCATAAAGCATCGACACTTAAACACTGGGCTGTAATTAATTACGACAGACGTACTAACGAAGAAAAGCTCAGGACATTTGTACAAACGCTAATGAAAATTGGCAGAGATTATGGAATGCCTATTGAACAACCCTTCAATCTTTGGGATTCATCTAGACAAGATCCAGTTGTTCCTTATAATGATTTATTCGCGTTCAAGGAAGAAAATCCTGATGTTCAACTGGTGTTGTGCATTCTGCCTCACAGACGTTTATACAGTGCTATTAAAAAAGCAGGGGATTGTGACATTGGCATCCTAACCTCGGGTGTACAAGGCAGTAATGTCGGGAAATGTCATCCAGTTACCATTGGCAATATTCTCTTGAAAATAAATGCCAAACTTGGTGGAATTAACAACATCTTCGATGTCGCGGATCTTCCGATGTTTATGGAACCTACCTTAATACTAGGAGCTGATGTTAATCATCCTGCTGCTGGACCTCCAGGCGATAATCCTGTTCCCTCCTTCGCTGCGGTGGTTGGTTCTTTTGATTTGAAGGCAACTCAGTACGCTGCAGAAGTTCGAGCCCAAGAAAGACGGAGTGAAGTAATTACCGACATGACTGAAATTGTCAGGAACCTTTTGCTTACATTCCGAAGTAAAACTGGCCAGAAACCAACCAAAATTATCATGTATAGAGATGGCGTCAGTGAATCCCAGTTCGAGATAGTATTAGCTGAAGAAATGATGAAAATTAGAGCTGCCTGCCTAAGTCTCCAAAAGGATGGGTCTTATCAACCTGGCATAACTTTCATATGCGTTCAAAAAAGACATCATACAAGGTTTTTTCCTGTCAAACCTCGAGATGGCGTTGGTAAGAGTGGAAATGTTCCACCAGGAACCGTAGTTGATAGAGAGGTTACTCACCCTACTCAAACAGATTTTTTCCTTTGCTCCCACCAGGGAATTCAAGGGACATCTAGACCCGCTCATTATCACGTTCTCTGGGATGATAGCGATCTGCCAATGAATGATTTGCAAGCTTTCACGTACAAGCTTTGTCATGTCTACTCAAGATGTACCAAATCGGTGTCGATTCCTGCTCCGACTTACTACGCTCATTTGGCAGCCTATAGGGCAAAAGAATATGCCAAGGAATCAGATTTGGGAAGAGAAAGTACCTTGGAAGATTACCAGCGATGCGCTAGGGTAGCGAGTGGTATGAACATGTGCAATGTGCCCTACTATATTTAATAAGCAGTCTTACCAGATAAACCAACAATTTCATTTGCTCAACAAAATGTAATCAATAATTTTTCTTGTCGAGTGCCCCTTCGTTTCGCTTTACGCCTGGGGGTCTTGGACCCCGGCG
>Proasellus_karamani_Piwi-2 ENA|HAFC01032219|HAFC01032219.1 TSA: Proasellus karamani, contig comp52531_c0_seq1
TCAATATAAAATTACCATTTGGCCGGGATTTTTAACCAGCATTCGGCAGCAAGAACAAGATATAATGTTGAATGTTGATGTTACGCATAAGTTTCTCAGAGAGGAAACTTTTTTAGATGTCCTAGGTAAATTACGAGGAAATGTACAAGCTCAAGCCTCAAAGGAGTACGTAGGCTCTGTCGTGATGACCAAATACAATGAGAAAACATACAGAATCGATGATATTGACTTCACGCAGAGTCCACTTAGCAAGTTTGCTAAGAAAACTGGAGAGTTAATTTCTTATGTACAGTATTACAAAGAGAGATACCAAATAACCATTAGGTCAGTAAATCAACCTCTGTTGATATCGAAGCCGAAGAAAAGAGATATTCGTCGTGGCCTAACATCTAATATATGTTTAATACCTGAACTATGTTATATGACGGGCCTTTCAGAGAACATGAGGTCTAACTTCCATATGATGAAAAGTCTGGCTCAATACATGAGAATGGACCCAGATAAACGCGTTGCAGCTCTAAGAAGGTTTAATTCTGATTTAACAGAAAATGCTGAGGTGAACAAAGAGCTCAAGCAATGGGGCTTAACGCTCTCATCGAATTTGGTCTCCGTTACTGGGAGGGTAGTGCCTCCTGAGGAAATCTACATAGGATCCAAAGTATTTCATTATAACAGAGACGCGTCAGAATGGTCGCGGGAAATGCGAGGGACAAAGATGGACATGACGGTAAAGCTGTTCAATTGGACGATCATATATCCACAAAACTCTCAGGACGATGCCTATTGTTTGGTTAAAGCTTTAATCCAAGTGGCCAGCGGTATGGGAATGGAGATTCAACAGCCCGAGAGAATTCCTTTGACTAGGGATAATGTTCCTGATTACACTTCAGCTTTACCAAAGTGTGCTGGCAAACAACTAGTAATGATATTGCTTCCCAATAATAGAGGGGACAGATATAATGCTGTAAAGAAACATTGTTCTGTCGTGATGGGGATTCCTAGTCAGTGTGTACTCCAGAAAACTGTATCTGTAAAGCACAGGCTAATGAGCGTGGCCACCAAAATTGCCATACAGCTTAATTGCAAGCTCGGAGGTGCGGTTTGGCACGTCAAATCTCCATTCTCGAATACGATGTTTATTGGTTATGATGCTTATCATGATAGTATCAATAAGAACGATTCTTACGGAGCAGTTGTTACAACACTAAATCAAGAATGGACCAGGTACATTGGCCAGGTGGCTAGGCATACCAATAAGGAAGAGATCACCAATAATTTTTGTGTTGCGTTCAAAGTGTCTTTAGAAGCATATATTGCAACAAACGGGAAAGCACCAGCTATGGTGATTGTCTACCGGGATGGAGTTGGGGATGGACAGATTGAATATGTGAAATGTCACGAAGTTGAGGCGATTAAAAGATGTTTACAGGAGACTCAATCAGATAAACCAATTAAGCTGGCCTTTGTTATCGTTTCAAAGAGGATTAACACGAGAATTTTTGTGAACCAGGTTAAAAACGGAAAGGAGAACAATTATAACCCTTCCCCTGGAACTGTGGTGGATGATAAAATTACGCTACCTGAACGGTATGATTTCTTCCTTGTTTCACAAAGTGTGAATCAAGGAACTGTTTCACCAACATCATACAATGTCATTGAGGATACTACGAACCTAAGCCCGGACAAAATGCAGAGAATTGCTTACAAGCATACTCATCTTTATTATAACTGGCAGGGTACTGTGCGGGTTCCTGCTCCGTGCATGTATGCGCATAAATTAGCGTTTATTACCGGCCAATCTATTCACCAGAGTCCGCACGTAAAGCTGCGTGACAAATTATGGTTCCTTTAAGTCACGTGGTAACTCTTTATACGCGGGGACGTCATACTTTTGTCTCACGGGAACATTTCTTCTGGATTTCACTGATAAATTCTCTTTTACCGTGTATACTTGTAAGGAATATAAGCAACTATATTTTTATAAGCATAGTGTTGTTCTGTTAAGAAATTTAGATTAGTTATAAAAAGGATTTCATAAGTATAAAGAAGGGTATTTGTATCAATTTTTTTTTTAGTTAAAATGGCCAGGCATAAGATTTTTATTTCTTATAGTGCTATAGAGAAATAGTATTTCTTTATGAATTTGCTTCAATGAAATAATTTATGATTCTTTGATCTTCTCACGGAGAGGAAAATAAATTCTCAAGCTCTCGCTAGTTTGGAAAAGTTTAATTGAAATAAATATTTATAAAATTTCCAAAGAACTTAATATTTAAATTACTTATCAAAAGGATAAATTTGTTAAAAGTTAAAAATTAGAAAAGGATTTTATTTTGTAAATCTAAAATTTCTATAATAAAAGGAAATCTCTTTGGCACTGTTCATAA
>Proasellus_margalefi_Ago-2 ENA|HAFD01077135|HAFD01077135.1 TSA: Proasellus margalefi, contig comp272650_c0_seq1
GCAGAGTACGGGGGATCATATGATGTAAATGCAACTAAATATGCTGTAGAAGTCAGAGCGCAGAAACATAGAGTGGAAATTATTATGGATATGACTGAAATTGTCATGAATCTTTTGAAAACTTTCTACCAGAAGACTAAGGTAAAGCCTACTCGAATAATAATGTATAGAGATGGTGTCAGTGAATCGCAGTTTGCAGAAGTTCTTAGCGGAGAAATGATGAAAATCAGGGATGCATGTAAGAACATTCAAAAGGATGGAAATTATCAACCAGGCATTACTTATATTTGTGTTCAAAAAAGACATCATACCCGGTTCTTTTGCGCTGATAGTAGAGATGGTGTTGGGAAAAGTGGAAATGTTCCCCCAGGAACAGTTGTAGACAGAGATGTTACACATCCTACAGAAACTGATTTCTATCTCTGTTCTCACCAGAGAATCTCTCCTCCCCTCAGCTG
>Proasellus_margalefi_Piwi-1 ENA|HAFD01021354|HAFD01021354.1 TSA: Proasellus margalefi, contig comp37791_c0_seq2
ACGCAGAGTACGGGGGGATTCATTCGTTCGTACAATAAAAGAACTTTATCATGATAAGCTTCAGATAATTGTAATAATATTTCCAACCCAACGAGAAGACAGATATTCTGCTGTGAAACGAGTATGTTCAGGGGAATTGGGAATCCCATCTCAGGTAATAAATGCAAGAACCATTTCTCAAGATCAGAAATTGAGATCAGTTACTCAAAAAATTGCATTGCAGATCAATTGCAAACTTGGAGGGGAATTATGGTCACTGAAAATTCCTATGAATGGACTAATGGTTTGTGGAGTTGATGTTTATCATGATCCTCTTCGCAAAGGTGGTTCTGTTGTGGCATTTGTTGCGTCATTGAACCAGGCAGTGACAAGATGGTACTCTTTTGCCAATTTCCAGAGACCAGGAGATGAAGTTATTCATGGAATGAAGATAGCCATGCTGGAGGCATTAAGAAGTTATCATGAGGAGAATCATTCTATGCCAAAATCCATAGTCATATACCGTGATGGAGTAGGTGATGGAATGTTGGATTTAACCAAGGAACATGAAATTCCTCAAATTGCTACAATCTTCAAAAATTTTGATTCTTACGAACCAAAACTTTATTTTGTTGTGGTTCAAAAGCGTATCAATACAAGAATATTTGCAAATTTAAATGGCTCTGTGGGAAATCCTCCTCCTGGTTCAATAATTGATCACACCATAACAAAGCGCAAGTTCTATGATTTTCTTCTAGTTTCCCAACATGTCAGACAAGGCACAGTTACTCCTACACACTACGTGGTCATTCATGATGCCGGTGGCTTGAAACCTGATAATATGCAGAGGCTTACTTATAAAATGACTCATCTATATTACAATTGGCCAGGAACGATAAGAGTTCCTGCTCCGTGTCAGTATGCTCACAAACTTGCTTATCTGGTTGGACAGAATATGCGTAAAGAACCCCATCCTTCTCTCGGAAGAAGACTTCATTTTCTGTAAAGTTAATAATAATAATGACTTTAGACGAGGATGACATTCTCTCTTAGCTACAAGATTTCGATATTTTCTATATCCAAATTTTGAGATGTGATAGATATGTTTGTCATTTATCGTCAAAAATAATTTTTTTTTATTCCTAGTCTTTATAAGTTGTGGCTATTTTTATTATAATCACTCAGGTTGTAATCGTACGTAGACTTACCTTGTCTTTCATTTATAAATGATATTATAGGTATATTCAAAATATTATTGTTTTAATATTCTTCTTAGAAGTATACACGACATTAACTAGCACTTATAATAATAATTCCATTATCTATGTTACCATGTAAGATACATTTATTTAAAGCTCTTCTATAATGGTCAGTGTAAATATAATGATTGTTTGACTAAGTCCTAAAAATAGACTAATGATAAAATTAGTACCATGTAAAAAGTTTCATTTTTAAAACATGTTTTAATATGCAGGAATTGTTTTAGTTAAAATTTATTTAAAATCATAAACCTTGAACCAATAAAATTTTTAATGTTTCTTTCAGGTATGGCTATTACATTGGGCCA
>Proasellus_meridianus_Ago-1 ENA|HAFE01059946|HAFE01059946.1 TSA: Proasellus meridianus, contig comp67341_c0_seq4
CCGGTCCACCTTCGGGCCCGGGGGGACCTCCAGGACCAGCTGGCCCCCCAGTTCCACGTCCGATTACTTTACCTCTAGGTCCTGCTACTGCTGCAGGTCCAATTACCACAATTGTACCTCAAACTGCTCCTGGAGGGGGTGGAGCTCCGGCCTCTGCCCCTGCAGCTAGTGCCATTACTGGGCTTCTTGCACCCGAGCTTCCAACTTTTGTAGCTCCCCGAAGACCAAATTTGGGACGAGAAGGAAAGCAAATTACATTAAGAGCCAACCATTTTCAAATTACTATGCCCAGAGGTTATATTCATCATTATGACGTAAGCATACAACCAGATAAGTGTCCACGGAAAGTTAATAGGGAAATTATTGAAACAATGGTCCATGCATTTCCTAGGATATTTGGAACTTTGAAGCCAGTCTTTGATGGTAGAAGTAATTTATATACAAGAGATCCTTTGCCTATTGGTAATGAAAAAATGGAATTAGAAGTTACACTTCCTGGAGAAGGTAGAGATAGAGTTTTCAAGGTGGCTATGAAGTGGGTGGCCCAGGTTAACCTATATACTTTGGAAGAAGCATTAGAAGGAAGGACAAGAACTATTCCATACGATGCTATTCAGGCTCTGGATGTAGTAATGCGCCACTTGCCTTCTATGACTTATACTCCTGTGGGAAGATCTTTCTTTTCTGCTCCTGATGGATATTATCATCCTCTTGGTGGAGGTAGGGAAGTTTGGTTTGGATTTCATCAAAGTGTCCGTCCTTCACAATGGAAAATGATGCTCAATATTGATGTTTCAGCAACTGCTTTTTATAAAGCTCAAGCTGTGATAGAATTCATGTGTGAAGTTTTAGATATAAGGGAAATTGCTGAGCAGAGGAAGCCTCTAACAGACTCCCAAAGAGTGAAATTCACAAAAGAAATCAAAGGATTAAAGATTGAAATTACTCATTGTGGTCAAATGAGAAGAAAATATAGAGTTTGCAATGTCACTAGAAGACCAGCTCAAATGCAGTCATTTCCTCTGCAGTTAGAAAATGGACAAACGGTTGAATGCACTGTAGCCAAATATTTCTTGGATAAGTACAAAATGCGACTTCGATATCCCCATCTTCCCTGTTTGCAGGTGGGACAGGAGCACAAGCACACATACCTACCTCTGGAAGTTTGTAATATTGTTGCTGGTCAACGTTGTATAAAGAAGTTGACCGACATGCAGACTTCAACGATGATAAAAGCAACTGCTAGATCTGCTCCTGACAGGGAAAAAGAAATAATAAACTTAGTTCGTAAAGCTGACTTTAATAATGATCCTTATATGCAGGAGTTTGGCTTAAATATTAGCAATGCAATGATGGAGGTTCGTGGGCGTGTCTTGCCCCCTCCAAAACTTCAGTATGGTGGACGCACTAAACAACAAGCACTCCCTAATCAAGGTGTTTGGGATATGAGAGGGAAACAGTTCTTTACCGGTGTTGAGATCAGAGTTTGGGCAATTGCTTGTTTTGCTCCGCAGCGTACAGTACGAGAGGATGCTTTACGAAACTTTACCCAACAGTTGCAAAAAATCAGTAATGATGCTGGCATGCCAATTATTGGACAACCATGTTTTTGCAAGTATGCTAATGGACCAGATCAAGTTGAACCCATGTTCCGATATCTAAAAAGTACTTTCACAGGACTTCAATTGGTGTGTGTTGTTCTTCCTGGCAAAACTCCTGTTTATGCTGAAGTTAAAAGAGTGGGTGATACTCTTCTTGGAATGGCTACTCAGTGTGTTCAAGCGAAAAACGTTAATAAGACTTCTCCTCAAACTCTGTCCAATTTATGTTTGAAAATCAATGTGAAGTTAGGAGGCATTAACTCAATTCTTGTTCCTGCAATTAGGCCAAAGGTATTTAATGAACCAGTGATATTTTTGGGAGCAGATGTTACTCATCCACCAGCTGGTGATAATAAAAAGCCTTCTATCGCAGCTGTGGTTGGATCAATGGATGCGCATCCATCCCGATATGCTGCAACTGTTAGGGTCCAGCAGCATAGACAATATTCTACTCTCGACAAGCGACCACCTCAATCGCTGTCGTCTGGCGCACACCAGCCACAAACAGCCCAATACCATCAGCATACAGAGGTCATTCAAGAACTTTCCTCCATGGTGAAAGAATTGCTTATTCAATTTTATAAGTCTACTCGATTTAAACCAAACCGTGTCATTCTATATCGTGACGGGGTTAGTGAAGGACAGTTCCAAACAGTTTTGCAGCATGAACTGACAGCTATGCGAGAAGCATGTATTAAACTAGAGGCAGATTATAAACCTGGTATCACTTACATTGCTGTTCAAAAGAGACATCATACTAGACTTTTTTGCTCTGATAAACGAGAACAAAGTGGAAAAAGTGGAAATATTCCAGCGGGTACTACCGTTGATGTTGGAATTACACATCCTACTGAGTTTGATTTTTATTTGTGCTCTCACCAAGGAATTCAGGGAACGAGCCGGCCTAGTCATTATCATGTCCTTTGGGATGACAACCATTTTGATAGTGATGAGTTGCAGTGTTTAACTTATCAACTATGTCATACTTACGTAAGGTGTACTAGGTCTGTGTCTATCCCTGCACCAGCCTACTATGCTCACCTCGTGGCTTTCAGAGCTCGATACCATTTAGTTGAAAAAGAGCATGATAGTGGGGAAGGTTCTCACCAAAGTGGGAATAGTGAAGATCGTACTCCTACTGCTATGGCAAGAGCAGTTACAGTTCATCAAGATACAAATAAAGTCATGTACTTTGCTTAAATTTTTCTATTATTTATTGCAATGCGGGTTACACTTAATGTATCAAATTTTCTACCTGCTTGAATTTTCTTATCAATTGGAAAAATACCGCCTGGACATTGTTCAGAGGTTAGTCTGTGGCTACCTTTTGTACCTAATATCATAATAAGAAAAATTATCCTCATTAAATTAACATATTATCACTTAAATATAAACTGCAGAACACAGTTTATGAAAGTACTGTTATAGTTCAAATTATGGATACAATTGTCTTAGAGGTCTATTCCAATTAAGATTATTTTTTATTGTAATGTAGAATATAGGCCAAAATAAAAATACTCTTAATTTCTGGCTGCAGTTCAAGATGGTGAGCGATAATATAAAATGTTCATGTATATTACCGTATCTCTTTTTTCTTGTAAATTGAAAATTCACAAGGCAGTGTTCACCAAAATTTGTCACACTTTTTAATATTGAAAGTAAAGTCTTTCTTCCATTAATGTAATCAATTGATTATGAAATAGGGCTATTGACTGCATATCTGTTTATATTTTAAGGTACTGGTGTTTTATTATTCAAATTGTTCCTCCTGCATAAGAAGCTAAAAAACTGATGTTTGATTTATTTATTAACCATATACCATCTATCTATTAAATTTTATACATATAATTGAATAGACTAAATATAGGTTTAGATTGATTTCTTTGTGTGATTTTACAGTTAAATACAAAGCTTTTATCTACTATCTGTTAAATTGATATTTCTTGTAAGTATTTAAAATTTCTACTCGCCGTTTAATTAGTTTATGCTTATTAGTTATTTTGCTCTGCGTTGGTAAAGGGCCTACTGTCTCTAAACTTAACAGTGGCCAAATTTATTATTGCAAACTTTCTGTTATACAATAGTGTTAGCTTAATTATAACCTGAAGTAAGAAAGTTTACTTACAGAACCCCGTACTCTGCGTT
>Proasellus_meridianus_Ago-2a ENA|HAFE01011918|HAFE01011918.1 TSA: Proasellus meridianus, contig comp23314_c0_seq2
TAATTATTAATAACACAATTACTACTATTAAGTAGCATAAGACTAAAATACTATTATTGAAGATGACTTGGAAGAATGCTTCAGTTTTGGAGCCTCCAATTCGTCCAAAAGATGGTTACGGCACATTAGGTCGAAAAATACAGCTTGTTACAAATCATTTCCCTGTAACCGTTAAGAATCCAAACTTGAATTTATATCATTATGATGTTACAATTAAAGATTCTCAAGGATGTGAGAAGCTTCCAAAGAAAAAAAAGATGTTGGTCTTTGAGCAGTTGAAAATCAGTTATCCAAAGGTTTTCAATAAACCACTCGCATTTGATTCAGAAAAAAATGCATACGGTGTTGATGTCATTAATCAACTGAAGAATAAAAAGGTTCAGACTTATGAGGTGATTCTTGGAGTAGAAAACGCTAAAGAAAAAGCAGCACCAGATGATGCAAGGAATAAAAGAAACAAATTTACTCTTACTCTGCAACTTGTTAATCAGGCTCGACTCAAGGATCTGCTTGATTCCTTCAGACGAGGGGGTGTATCCAGAGATAACAGTACCATGATTCAAATGTGTGAGGTTATGTTTCGTCATTACAGGGCAATTAAGTATACCCAAGTTTCTGGTAGAAACTTTTTTGGATTAGATGGTGAGTTTGGCCGTCCAAATCCTATTGGTGGGGGCAAGGAAGGTGTGGTTGGATTTTTTGCATCCCTAAGACCTGCAGCCTGGAAGGAGGGAACTTTCATGCTAAATGTGGACTTGGCGCATACCGCATTCTACAAAGATCAGCCAGTTATAGAATTTCTCAAAGAATCCATTGGATTACAAGATAATGATCTCCAGGGGCCCTTCAGTTTCGAAATGAGAAAAAAAGCAGAAAGACAACTAAAATCTTTGAGGATTAGAGTTAATCACTCTAATATCAAGAGAACCTACAAAGTTTTGGATTTGTCTACTAAAGGGGCCGACCAGTTAGACTTTGAGATTGACACTCCAGGTGGTGGAAAAAAGAAAACCACAGTGCAACGGTACATGTTAGATCAATACCGATATAATCTTAGATTTCCCAAAGCTCTTTGTTTACATGTTGGTAATCCTGCTAAGAAGATATACATACCACTCGAGGTTTGTAATATTGACAAAGGGCAGAAAGTTCAAAAAAAACTATCTGACATGGAGACTGCTCAGTTTATTAGGTCAACTGCCATTCCACCAGCTGATCGTTTGAGGCAAATACAAAATGCTGCCAAAATTAACAAATTTGGCGATGATCCGATGCTGCAAGCATTAACATTTGTAATCGCTGATATGCCATTAAGAACTGAAGGACGTGTTTTGGATGCACCAAATCTTTCAATGAAAACTAAAACTATTCAACCACGTCAAGGTGCTTGGGATGTACGAGGTCATATGTTCCATGTCCCTGCTCAGATAAAGAAATGGGCTGTTATTAGCTACGATAGCAGAACGAGGATGGATAAAATCAAGGATTTTATTCGAGTAATGAGAAAGGAGGCTAGTGATAAAGGTATGGTGATGGATGAACCATGTGATTTCTTTGAGTTCAAAGGAAGAGACCCAGCTCCATTAGATGATTTAAAATACTATAAGAAAACATTTCCAGATATTCAACTGGTCTTATGCATTTTACCTGGAAAAAACATTAAGTACTATGGTGGAATCAAGATGGCTGGTGATAGAGAAGTTGGGCTTGTTACTCAGTGTGTTTTGGGTCAGAATGTGTTTAAATGTAACCAGCAAACTATTGTTAATATTCTAATGAAAATTAATGCTAAGATGGGTGGTGTCAATAATATTGTTGGCCGAACATCTATGGATCTCCTGGCTTTCAAAGAACCATTCTTAATATTGGGTGCTGATGTGAACCACCCTCCTGCTGGTGATAAGTTTATTCCTTCTATTGCTGCAGTTGTTGGATCATATGACGTAAATGCAACTAAATATGCTGTAGAAGTCAGAGCACAGAAACATAGAGTGGAAATTATTATGGATATGACTGAAATTGTCATGAATCTTTTGAAAACATTCTTCCAGAAGACAAGATTCAAGCCTACACGAATAATAATGTATAGAGATGGTGTCAGTGAATCACAGTTTGCCGAAGTTCTTAGCGGAGAAATGATGAAAATCAGAGATGCATGTAAGAGAATTCAAAAGGATGGACTATATCAACCAGGCATAACTTACATTTGCGTTCAAAAAAGACATCATACCAGATTCTTTTGTGCTGATAGTAGAGATGGTGTTGGAAAAAGTGGAAATGTTCCCCCTGGAACAGTTGTAGACAGAGATGTTACACATCCTACAGATACTGATTTCTATCTCTGTTCTCACCAGGGAATTCAAGGAACATCCAGACCTACTCATTATCATGTACTTTGGGATGATAATGATCTGCCTATGAATGAACTGCAAGCTGTTACTTACAAATTGTGTCATGTGTATTCAAGATGTGCGAGATCAGTGTCTATTCCTACACCGGCTTATTACGCACATTTGGCCGCTTTCAGAGCAAAAGTTCATGTAAATGAAAAGTTTGGAGATTCCAGTAGCGATACAATGTCAACCAGGTCAGGAGGATCTGGGGAAGAGAAAGAGATTGCCATTGGGCAATATCAAACTGCGGCTCGAGTTGCAATAGACTCAACCCTTGGATCTGTGCTGTATTATGTGTGATAAAATGAAGTTACTGTCTAAGAATATCGTACAAACGAAACCACTGAGTCGTATTTAAATATTTATATTTTTTTAATATTAGCCTATTGAATTGTTATGTATTTTACTATTTTTTCATAATATGGAATTAAGTAGTAAGTACAGTAATCTCTTATGTTTAATGGTTGCCTTTCAAACCCCATTTTAGAATTTGGTTTAAGCTCAACCACTAAAGTTGTAGCTTCACAACTAAATTTTTAAAGTTTTATTTTATTTTGATTTAGTAAAAAAAAAAAAATATTTAAATAGACCAGAGCCGGTTTATTAACTAAAATATTTTTTTTCTTTACCTTTTTCTTGAATTAGGCCTATGATTTTTTTTTTTACTTTTAAATGTACTGAAAAGCTACTGACATTTTTTATAATGATTATTATTTTGGTTTTATTTTCAATTGTATAATGACATTGTCATTGGCAATATAAAAATAACTAATTATTACGTACTAAATTTCTTGTACCGTTTAATTTTTGATTGTTGTGAATTGAGATATGTATATGAAAATTAATAATATTTAATATATTA
>Proasellus_meridianus_Ago-2b ENA|HAFE01048944|HAFE01048944.1 TSA: Proasellus meridianus, contig comp64547_c0_seq2
CAACGCAGAGTACGGGCTCACAGTATGCGAGCCAAACTTCAGGGAGGAGAATACTGTATGTATAACAATATTTCAAAAGAAGTGAAAATGCCGTGGAAGGAACCAACACCTTTGACTCCACCGTTGCGGTCACCTGAAAATGGGCATGGAACTATTGGAGAACCCATTGAATTGGATACCAATCATTTTGAAATGTCGTTTGCTAACCACGACCTGATGCTATGTCAATATGATGTAACAATAACTGATTATCGAGGCCAAACAGATCATGAGATATCAAAAGCAAAAAAAAAGGTTGTATTTGAAAACTTGAAGAACTTCAAAGATTTTGGGGAACCCCTCGCGTACGACCGTGAAAAAAGTGCTTATGGCGTTGGTGTCGTTCCAGCTTTAAATAATAAGAAGCCCAAAGTGTACAAGGTAACAGTAACACCAGAGGATGGGAACCTAAGAGCAACTCCGAATGACAAAATGAATAATCGCTCTCAATATACAGTCACTCTAAAATTGACAGTCACCGCTAGATTGAAGGATCTTCTGGACTCTTTTAAAAATGGCGGTTGTACTAAAGAGAACAGTTCCAAGATTCAGATGGTTGATGTGATGTTTCGCCATTATAGAGCCTATAAGTATTTGGAAGAAAGTATAAGCAAGAGAAAATTTTTCAGCAATGATGAAAAGTTTGGCAAATCATTTGACATTAGTGGAAGCAAGCAGGTTTTTGCTGGATTTATTGCATCGCCCCGGCCAACTGCTTGGAAAAAGGAATTCTCTCTCATCGTAAACAATTCGCACACAGTGGTTTACAAAAAGCAACCGGTAATAGACTTCCTCATGTCCAGTCTCAGATATGTTGACTTACAGAAACCGTTTAATAAAATGGCTAGAGAAAATGTTGAACATCACTTAAAAGGTCTTAAAGTAAATGTTACACATACTCAGAGGTCTTTCATCGTCAGAGGCCTAACTTCTAAAGGGGCGGAATCTCTAACCTTTGAACTAGAAGAAGTAGACAAAAAGGGAAACAAAACCAAGAAAGAAATGTCTGTGTCTCAGTACTTTCAAGACCGATATCGGGTGATGCTAAAATATCCAAATGCCTCGTGTCTTCACGTTGGAAATCCAGATAAAAATATTTACATCCCCTTAGAGGTATGTGAGATCAAAGAGCTCCAGAAAGTAAAGAAAATGTTAAGTGATTCTGAGACTTCTGAGATGATCAAACATGCAGCTATGCCCCCTGATGTAAAGCTCACAAATATCAAAAGTATCGTCCGGAAGAACGAGTTCGAAAAGGACCCAATGCTGAAGGCTTTGGGATGTTCAATTTCTGACGAGCCTCTGAGAATTCAAGGTCGTGTGTTACCGCCACCATCGTTGGTTATGAAAACAAAAAAATTCAAACCAAAACAGGGGAGTTGGAATGTGGATGACAAAAAATTCCATATAGCATCAGATCTTACAGATTGGGCTGTAATAAATTATGACATAAATACTAATTTTGACCAAATGAATGACTTCGTTGAGATGTTGATGCAAATAGGCAGAAAACTGGGAATGATGATTAAAGATCCATTTAATATCTGGGAAGGAAGTGGAACTGAACATCCCAACCCTAAAAATGATTTATGCGAGTTCAAGAAAGAAAATCCGAAGGTTCAGCTTGTGATCTGTATTCTGCCTAATAAACGAATATACGGCTCTATTAAAAAAGCTGGAGATCTTGATATTGGTATTTTAACATCGTGTGTGCAGGGCATTAATGTCAGAAAATGTCATCGAGTAACCATTTCTAATATTCTCTTGAAAATCAATGCCAAGCTCGGTGGAATCAACAACATCTTTGAAATAGATGATATCCCGACTTTTAAGGAACCAATTCTAGTACTGGGAGCTGATGTTAATCATCCTCCTGCGGGGCCATCTGGTGATAATCCGGTTCCCTCCTTTGCCGCAGTAGTTGGTTCCTTTGATTTGACTGCAACTAGATATGCTGTGGAAGTTCGGGCCCAAGAGAGGAGGAGCGAAGTAATACAGGACATGACTGAGATTGTAAGGAACCATTTGCGCACATTCTACAAGAAAACTGGGCAGAGACCTACGATGATTGTAATGTTTAGAGATGGAGTCAGCGAATCCCAGTTCACGGACGTGTTAGCTAAAGAAATGATGAAAATTAGAGAAGCCTGCATAAGCCTCAATGCCTCTTACCAACCCGGCATAACTTTCATATGTGTTCAAAAAAGACACCAAACCAGGCTGTTTTGTGCTAATCCTCGAGATGGCGTTGGCAGAGGCGGAAATGTCCCTCCAGGAACCGTAGTTGACAACGACATTACGCATCCAACAGAAACAGATTATTTCCTTAACTCCCACCAGGGAATTCAAGGTACCTCCAGGCCTGCTCATTATCATGTTCTGTGGGATGACAGCGATCACTCAATGAATGATTTACAAGCTTACAATTATAAGCTTTGTCACGTGTATGCAAGATGCTCAAAGTCCGTCTCCATTCCAACTCCAACTTACAACGCTCATTTGGCCGCTTATAGGGCAAAGGTGTACGCCAAAGAAGCAGGGCTGGGAAGCGAAAATACTTTGGAGGATTACAAACAATGTGTTAGAGTTGCTAGTGATTCACATTTCTTTGATACCCCTTATTATCTTTAGTGACAACCTTCCCTTTGTAGAACAAATTGAAGCATATTTTTTCTACCTCTGCACCGATAACTGCATGTTCAACGATTCATTTCCACGTTTACCATTTGAGATATATTTTATTTAATATTTTTATGATATTTAATTTCTATATTTATCCCTCAATTTTTTAAAATTTTCTATTATAGTAAATAATTCATTTAT
>Proasellus_meridianus_Piwi-1a ENA|HAFE01047929|HAFE01047929.1 TSA: Proasellus meridianus, contig comp64172_c0_seq5
[truncated: 134,498 more chars]
