# Supplementary material for: Comparative genomic analysis of innate immunity reveals novel and conserved components in crustacean food crop species
Source: BMC Genomics. 2017 May 18;18:389. doi: 10.1186/s12864-017-3769-4 (PMC5437397; doi:10.1186/s12864-017-3769-4)
Supplement: Supplementary file 24 — Fasta files of all sequences. (ZIP 3690 kb) [file 12864_2017_3769_MOESM25_ESM.zip › Additional file 12/36 TRBP.txt]

>Asellus_aquaticus_ ENA|GDKY01009802|GDKY01009802.1 TSA: Asellus aquaticus Contig_9905risc-loading transcribed RNA sequence
CCAACCTGTTGAGYAGCCTTCAATGAGTGTCCTAGCTGATGATGATGATGAGATCGCCCAGAAACTGGCAGCGAGGTACTCGGGTTTGAAGGATTCCAAAATGATGTCACTGTCGACGAGCGATTCTCGGAAAGTGAGTCAATTTCACAAGAAGCTGAAGCAGGAAATGGGACCCAAACTTCAGGAGTTACAGAAGATATCATTGAACAACCTGATGCTGGAGTTTGTTCAGATGCTTCAGGATATCTCTCAAGAAGCTAACTTCGGTGTCACATATGTCGAGATTGAAGAAAAGTCTCTATCGGGTCAGTGTCAGTGCCTCATCCAACTTTCGACAGCCCCAGTAGCAGTCTGTTATGGTACAGGAGCTACCATGAAAGATGCCCAAGCACAAGCTGCCCACAATGCTTTAGAATAACCTTAAAATTATGACGAAGACATAAATATTCATGGATACAATAACATCTTCATGGGAACCTTGTTCTAGTTTAAGTCTAGGGAAAATTATATTGTCAAGGGGACCACTGTTTCGTATTTAAATTTTTATCTCTATTAAATTTACCTATTTAATTTATTGATTACTAAGTTTTA
>Astacus_astacus ENA|GEDF01011679|GEDF01011679.1 TSA: Astacus astacus TR24613_c0_g1_i1 transcribed RNA sequence
GTGTCGAAGTGTGGCATGTTCCCTGGCACTGAGGCAGGAGCACACAAGCGAAGGGAGCGAACTTCACAAGGCCGCTCATTTAGGAGTTAGGTAGGCTGGAGGGCTGCATAGAGTCCAAGAAGAGTGTCGAAGTGTGGCATGTTCCCCCGTCTCTTGTGAGGACCTCCCTGCGGTGACACGCGCCATAGATATTATTCCACGCACAGCTCCACCATCATCTTAAGACTTTTTTTTCAAATTTGAAGCAAAAATGTATCATCAACCACCACCAAATGTTGACTCATCCACCCCAATTGAGGGAATGCAAGGAGCTCTTCCATCAAAAACTCCTGTGTCACTTCTTCAAGAGTTGTGTATGAGACGTGGAATCTCTCCAAAATATGACTTGTTGCAGATAGAGGGTGCTGTACATGAACCAACATTTGTTTACAGAGTCACGGTTGGAGAGTTTGCTGCTAATGGATCTGGACAGAGCAAGAAGAAGGCAAAGCATGCTGCAGCCAAGGCAGTACTGGACATAATCATCCAGGGTGGTGCAGCTGGAGCTGGAGGCCCTTCAGCTGGTGGAGCACCTGGAGCACCACCTGAGCTATCCACTCAGATTGTTTCACCATATGATGATGGTATCCCAGGGAACCCAGTTGGATCCTTGCAGGAGCTGTGCATGGCGCGTCGATGGCCCCCTCCCACTTATGATCTTACCTCGGAGGAGGGTTTCCCTCATGAGCGAACTTTCTCCATTGCTTGCACCATCGGCAATACAAAAGAAATTGGTACTGGTAAAAGTAAGAAGCTAGCAAAGCGACAGGCAGCATACAAAATGACTCAGCGGTTGAAGGACCAACCTGTAGAGCAGACACAAGTCAATGTTCTAGCAGATGACGACGATGAGATTGCCCAGAAGCTGGCAGCAAGATATTCGGGGCTCAAGGACTCAAAGGTGCTATCCCTGACTACCAGTGACTCACGGAAGGTGAGTCACTTCCACAAGAACCTAAAGCAGTCCCCCGGCAAGAAGCTGCAGGAGTTGCAGACAATTTCACTGAGCTCTCTCTCACTCAACTTTGTCCAAATGCTTGAAGATATTGGTCAGGAAGCTAACTTTGTCGTCACCTTTGTTGATATTGAAGAGTTATCAGTTACAGGTCAGCACCAGTGTTTAGTTCAGTTGTCAACACTTCCTGTGGCTGTGTGTTATGGTACGGGTGCATCAGTTAAGGAAGCTCAATCTGCCGCTGCTCACAACGGTCTCGAGTACCTCAAGATCATGACCAATAAGTAGCTTGAAAGCTGGAGAAAGAAGCTTACGAGTGAGGAAGAATTTTATATCAAGAAAGTGACACCTGGTATAGAGTGTCACCTCACTCAGTCAGTTATTTGCTTGTCAAATCTTTGTAAAAGGAACATAAAAGATTGTAGTACATACAACACTATGTGCTACATACCAAAAAAATGAAAAAATCGTTCTTTAAGGATGATAAAAATGTACTCTTTTCTTGAGTTGTTACAAAAAAATTAGGAACTCAGACCAGAATCGAGCAAGATTTCTGTGGTACCTGTGGTCAATGTGCAGGAATAGAGTACTGGCACAGATACTTTTTTCATACAAACAGAATTTTAGCAAATGTTCTTTCATAATAATGATAGTGAAAGTAATAGGAGTTTGATAAGATGCTAATATTTTATATGAAGCTTTTAAGAAGTTCAGTTTTATCTTTAAATGTTAAATAAATCCTAGACTGCACAGAAAAGATATAAAAGTATAGTAGCTATCATGAGCTACGGAAGAAGATTTTTAAAGATACCATAGCTTTTATGCAGTCTGTCTAAGCACACTGGTATGTGCCTCTGCCTAAAAATCTAAATATCATTTTGACCCCACAGATATCCTGGTCTGAGTTTACTCTCGTTGTGTGCATCTGCTATACTTTGCATAGAACTAGTGAAGTGTTATGGTAGAGCACACGCTGGCTGACTTGGCCTCCATTTTGCAGATCAAATGAATGGTGTAAAGGTAGTCAATATACTGTAGTACCTGACACTCTTTTTAGTACAATTATTGTAGGCTGTTTGTCGTTTCTAAAAATTAGGTTTGAATATCGATGGACACCACACCATTAATGCAAAAATGGAGTAAAAGTGAACCAGTGCGTGGCCTCCTTACCTTGAATGTACCGTAGTCTTGGCCAGGTGTAGGTGTCAGTAATGGAGTACGTTGCCAGGGTGGACATAAGTGGCAACATTTTGTACTGCCTCTTCACAGCTTGGCAATTCAGCATTACATTATAGTGAATTCAAAGTAGGATAGAGATTTACTCATTTAATTCTTGGAACACACAAGTATGCTTATGTTTCAGCTTAGTTGTGAAGTTCCATAGTTTTGTGCATTGTAAAAATCCCCCCAACCCTTGCAAATTACTCCATGCTGCAACTTAATAATGCTTTATCTGATAAGCTGTTACGTACATTAATTCTTTTATCTAATGGGCATTCATTAATTAAATGCAAAGTATAGACATTGGATGATTGCTGGTTGTTAGAGATGGGCCACTCTGGGTATTTGAGTGTAATTTGGTGAATTTGGCAAGTGTGTTTCATGAATCAATTATGGTTTATCTTAAAATTTATAGTGATCAAAGTGAAACACATTGTAAGCTCATATTCACTTAAACTTGTCACATTGCTCATTGTTTCAGGAAACTTCAGAAGAACTGTTTCAGGTTTCCTCATCATGTTTGGAAGAAGGGTTGATCACACTTACTACAATTACATTGTTGAATTATTTTCAACTACATATGAATTATGGACAAGTGACGTCTTCCGGTGACAAGCTAAAACCATGCCCAAAGGGTGGCTGAGGGCCCACACAGAAAATGGTGTCTGTCAGCTATGTTGGTGCTTTATTGTTCCACTTGCTGGCATTGAAAGGGTGTGGTCCATGGATTGAAGCCCATTGTTTGTATTAGACAGCACATAAGGGGATGAGCTGAAGCACACTCATGTCATGCAAAGTTGCCCAATAAGACAGAACTTGAATGAAATGCACTTTAGGTTTTAATTTTGTCTTGTTGCTCATGGTACCTGTACATGACGAGGCAGTGTCAGGTGTCATCACGTTGTGTGCTGTCAGTTTTTGTTTACACTCCAGCCCATGTGATCTCCACCAGGGGACGACTATGGTCCCAAGTGTAGCAGCTATGCTGGAGATACTTACAGCATAGAATACTGCATGAGTGTTTTCTAAATTAATAATTTTACAAGTTAGGAAATTCTTCAGTTGCCCAAATCTTGCTTAAAGAAGTCCGATCTACTATCTACTGGCATGCATACAAATCTTGGCTGAAAATTTAAATCACACTCCTGATGTTAGTCAAAATACTGTATTGATAAATGTGAAGTGAAACCATTTTACTCTCCATCTGCTTCCTGTGAATGTAGATTTAAGTTGGCATTTGTACATTGAGATTGCTCATTTTATGAGTATACTGTGTGTACAGTAAGGACTTTTAACTCTGATTTTCTTTTAATTATTATAATTAAGTTAACTAAAACTAGTCATCTTCAGAGATCTATGGAAATTATTAAGATATTGATTACTGAAAAAGTGCTTAAAGTAGATTTGTTGAGTCTGAAAGTTTCATACTTTTTATTAAGAGTTGATATGTAAAGTCTGGAGCACAGTTTGCAATCAGCCCCTGGGGCAGTTTAATCATTATTATCAACATTACCTTAATGATGTTAGAAAGTTCTGTGGTAGACTTTCAAAATCAACAGTGTTTCCAATAACATGTGACGAGTTATTAATTAAAACTTTGTCCATTTGTAACATTCAAATATTTAAGTAAATCTAGGTATTTCTAATAATTTAACTATAAAGTTATTGTATTATATTTGGGAGTCATTACCTTAATAAATTTTATTAGACTATATTTTGTTTTAGCCTATCACTGCATTTATGTTGATAAGATGATAAAACTCTTATGTAATGTTTTGGTATTTTGAAAATACATTGTTTTGATTGGATGGTGGTCACAAGTTACTTATAATATATAATTATAGTTTCTGGAGTAAAGTGATTTAATTTTTGTAATATTGTCCAGGCCTTGAATGTAAATTTTACTGTCAATCATCTTCATGTCACTATGATTGTAGATGAGACTTCTTTTAAGCTTAACTGATGGAGAACACATGGGGCTATTCATTTTTGGTCATGTATGTGTATCACTCCAAACAACTGGCATAGTACCACAGAATTTTGCTGATTGTGCCATATGTTTGGGTCTTACATGTGGACAAGGAATTGCTGGTAAATCTAATCCAGTTTGAACAGATTGTCCAACTCAAATAATTGTTGTGCATAATGATCATGGAAAGAAACAAATTCTCTAGTGTTAGGTTTTACACGTAATATTTCAGTATGTTGCCATTTGTGATACAGCAGCCTACGTGTGTTCATAACATTGCTGAATTTCTTTAATGCGAAAAATTCCAAGATCATTTGCGCAAGCTCTATTCGAGACTAAGGTGAACATCTCGGTAGGTTACCAAAAAATTTGAAATGTAAAAAGAGGGCTTCTATGCTTTCTTAGATTTTCATGTAATTTTTGAGGGAAGAATCATGGGGCATACCCAAGGCAAAAAGATGGAGGGGACATAAATTACTAGATGAGTGTGTGATTTATTTAAAACAAAACAAAAATTTACATTGTATGTTGCCTTATGAATTGACAATTTATTGGACCCACCACCCTTGGGTATGTCTGTGATTTATACAATGTTGTATTTCAGTTATTAAGCCCTTATTATACAATCTCAAATTTGTCCAAGTAAGTGAGTAATTATCAGAAGGCGATCAAATTAGTCCAAATGATTGGTTGGGCACAAAGAAAAGTGTAACATTATAGTTTCCACCAATGTTTCCCTCTTGTTCTTAAGTTGGACTATATCTCTGTGTCCATCCAATATCTTCTATTTATGTTCAAAGTAAAAATTTAAAATTATTTTTACATGTAATTTTCACCTGAATATTTTGTTGTGGGGGTGGCCCAACAGTAGCTCTCCGGTGCATTAGGCTCTGATACAACAGAGAAACCCTAAATGCTACCAATCCTCTGGACTTGCACAGGTCTTCCAAATACCAGGATCAGAATCTGGTGCACTTATAAGAGGCATGGGGATCAGATAACTGAAAACTAAGAAAAAAAAAAAAAAAAAAAAAAAAGATTATGAGGCTCATTTTTCCCCTCTTTTTTTTTCTTTTAAAACCTTT
>Astacus_leptodactylus ENA|GAFS01000825|GAFS01000825.1 TSA: Pontastacus leptodactylus Pastle_hypoyo_c840 transcribed RNA sequence.
GGCACTGAGGCAGGAGCACACAAGCGAAGGGAGCGAACTTCACAAGGCCGCTCATTTAGGAGTTAGGTAGGCTGGAGGGCTGCATAGAGTCCAAGAAGAGTGTCGAAGTGTGGCATGTTCCCCCGTCTCTTGTGAGGACCTCCCTGCGGTGACACGCGCCATAGATATTATTCCACGCACAGCTCCACCATCATCTTAAGACTTTTTTCAAATTTGAAGCAAAAATGTATCATCAACCACCACCAAATGTTGACTCATCCACCCCAATTGAGGGAATGCAAGGAGCTCTTCCATCAAAAACTCCTGTGTCACTTCTTCAAGAGTTGTGTATGAGACGTGGAATCTCTCCAAAATATGACTTGTTGCAGATAGAGGGTGCTGTACATGAACCAACATTTGTTTACAGAGTCACGGTTGGAGAGTTTGCCGCTAATGGATCTGGACAGAGCAAGAAGAAGGCAAAGCATGCTGCAGCCAAGGCAGTACTGGACATAATCATCCAGGGTGGTGCAGCTGGAGCTGGAGGCAATTCAGCTGGTGGAGCACCTGGAGCACCACCTGAGCTATCCACTCAGATTGTTTCACCATATGATGATGGTATCCCAGGGAACCCAGTTGGATCCTTGCAGGAGCTGTGCATGGCGCGTCGATGGCCCCCTCCCACTTATGATCTTACCTCGGAGGAGGGTTTCCCTCATGAGCGAACTTTCTCCATTGCTTGCACCATCGGCAATACAAAAGAAATTGGTACTGGTAAAAGTAAGAAGCTAGCAAAGCGACAGGCAGCATACAAAATGACTCAGCGGTTGAAGGACCAACCTGTAGAGCAGACACAAGTCAATGTTCTAGCAGATGACGACGATGAGAGACAATTTCACTGAGCTCTCTCTCACTCAACTTTGTCCAAATGCTTCAAGATATTGGTCAGGAAGCTAACTTTGTCGTCACCTTTGTTGATATTGAAGAGTTATCAGTTACAGGTCAGCACCAGTGTTTAGTTCAGTTGTCAACACTTCCTGTGGCTGTGTGTTATGGTACGGGTGCATCAGTTAAGGAAGCTCAATCTGCCGCTGCTCACAACGGTCTCGAGTATCTCAAGATCATGACCAATAAGTAGCTTGAAAGCTGGAGAAAGAAGCTTACGAGTGAGGAAGAATTTTATATCAAGAAAGTGACACCTGGTATAGGGTGTCACCTCACTCATCCAGTTATTTGCTTGTCAAATCTTTGTAAAAGGAACATAAAAGATTGTAGTATATACAACACTATGTGCTACATACCAAAAAAATGAAAAAATCGTTCTTTAAGGATGATAAAAATGTACTCTTTTCGTGAGTTGTTACAAAAAAATTAGGAACTCAGACCAGAATCGAGCAAGATTTCTGTGGTACCTGTGGTCAATGTGCAGGAATAGAGTACTGGCACAGATACTTTTTTCATACAAACAGAAGTTTAGCAAATGTTCTTTCATAATAATGATAGTGAAAGTAATAGGGGTTTGATAAGATGCTAATATTTTATATGAAGCTTTTAAGAAGTTCTTTTATCTTTAAATGTTAAATAAATCCTAGACTGCACAGAAAAGATATAAAAGTATAGTAGCTATCATGAGCTACGGAAGAAGATTTTTAAAGATACCGTAGCTTTTATGCAGTCTGTCTAAGCACACTGGTATGTGCCTCTGCCTAAAAATCTAAATATCATTTTGACCCCACAGATATCCTGGTCTGAGTTTACTCTCGTTGTGTGCATCTGCTATACTTTGCATAGAACTAGTGAAGTGTTATGGTAGAGCACACGCTGGCTGACTTGGCCTCCATTTTGCAGATCAAATGAATGGTGTAAAGGTAGTCAATATAGTACCTGACACTCTTTTTAGTACAATTATTGTAGGCTGTTTGTCGTTTCTAAAAATTAAGTTTGAATATCGATGGACACCACACCATTAATGCAAAAATGGAGTAAAAGTGAACCAGTGCGTGGCCTCCTTACCTTGAATGTACCGTAGTCTTGGCCAGGTGTAGGTGTCAGTAATGGAGTACGTTGCCAGGGTGGACATAAGTGGCAACATTTTGTACTGCCTCTTCACAGCTTGGCAATTCAGCATTACATTATAGTGAATTCATAGTAGGATAGAGATTTACTCATTTAATTCTTGGAACACACAAGTATGCTTATGTTTCAGCTTAGTTGTGAAGTTCCATAGTTTTGTGCATTGTAAAAATCCCCCCAACCCTTGCAAATTACTCCATGCTGCAACTTAATAATGCTTTATCTGATAAGCTGTTACGTACATTAATTCTTTTATCTAATGGGCATTCATTAATTAAATGCAAAGTATAGACATTGGATGATTGCTGGTTGTTAGAGATGGGCCACTCTGGGTATTTGAGTGTAATTTGGTGAATTTGTCAAGTGTGTTTCATGAATCAATTATGGTTTATCTTAAAATTTATAGTGATCAAAGTGAAACACATTGTAAGCTCATATTCACTTAAACTTGTCACATTGCTCATTGTTTCAGGAAACTTCAGAAGAACTGTTTCAGGTTTCCTCATCATGTTTGGAAGAAGGGTTGATCACACTACAATTACATTGTTGAATTATTTTCAACTACATATGAATTATGGACAAGTGACGTCTTCCGGTGACAAGCTAAAACCATGCCCAAAGGGTGGCTGAGGGCCCACACAGAAAATGGTGTCTGTCAGCTATGTTGGTGCTTTATTGTTCCACTTGCTGGCATTGACAGGGTGTGGTCCATGGATTGAAGCCCATTGTTTGTATTAGACAGCACATAAGGGGATGAGCTGAAGCACACTCATGTCATGCAAAGTTGCCCAATAAGACAGAACTTGAATGAAATGCACTTTAGGTTTTAATTTTGTCTTGTTGCTCATGGTACCAGTACATGACGAGGCAGTGTCAGGTGTCATCACGTTGTGTGCTGTCAGTTTTTGTTTACACTCCAGCCCATGTGATCTCCACCAGGGGACGACTATGGTCCCAAGTGTAGCAGCTATGCTGGAGATACTTACAGCATAGAATACTGCATGAGTGTTTTCTAAATTAATAATTTTACAAGTTAGGAAATTCTTCAGTTGCCCAAATCTTGCTTAAAGAAGTCTGATCTACTATCTACTGGCATGCATACAAATCTTGGCTGAAAATTTAAATCACACTCCTGATGTTAGTCAAAATACTGTATTGATAAATGTGAAGTGAAACCATTTTACTCTCCATCTGCTTCCTGTGAATGTACATTTAAGTTGGCATTTGTACATTGAGATTGCTCATTTTATGAGTATACTATGTGTACAGTAAGGACTTTTAACTCTGATTTTCTTTTAATTGTTATAATTACGTTAACTAAAACTAGTCATCTTCAGAGATCTATGGAAATTATTAAGATATTGATTACTGAAAGAAGAATTGTTGAGTCTGAAAGTTTCATACTTTTTATTAAGAGTTGATATGTAAAGTCTGGAGCACAGTTTGCAATCAGCCCCTGGGGCAGTTTAATCATTATTATCAACATTACCTTAATGATGTTAGAAAGTTCTGTTATAGACTTTCAAAATCAACTGTGTTTCCAATACCATGTGACGAGTTATTAATTAAAACTTTGTCCATTTGTAACATTCAAATATTTAAGTAAATCTAGGTATTTCTAATAATTTAACTATAAAGTTATTGTATTGTATTTGGGAGTCATTACCTTAATAAATTTTATTAGACTATATTTTATTTTAGCCTATCACTGCATTTATGTTGATAAGATGATAAAACTCTTATGTAATGTTTTGGTATTTTGAAAATACATTGTTTTGATTGGATGGTGGTCACAAGTTACTTATAATACATAATTATAGTAACTGGAGTAAAGTGATTTAATTTTTGTAATATTGTCCAGGCCTTGAATGTAAATTTTGCTGTCAATCATCTTCATGTCACTATGATTGTTTCTTATATTACAAAACAACTTTATTTTGTTGTATAAGTCATTTGTGTGCTGCTGAAGATTAATGGTAGACATCTTACATTTAATATCTTTTTGATAATTATTATTATTTTTTATTTTTTTTATATAATTGAATTTAATGCCAGATATATAGCTATTTTAGTAGTTGCATTCTATGTATTTACATTACATTACATCAGAGAATTGTATTATGTAGATGAGACTTCTTTTAAGCTTAACTGATGGAGAACACATGGGGCTATTCATTTTTGGTCATGTATGTGTATCACTCCAAACAACTGGCATAGTACCACAGAATTTTGCTGATTGTGCCATATGTTTGGGTCTTACATGTGGACAAGGAATTGCTGGTAAATCTAATCCAGTTTGAACAGATTGTCCAACTCAAATAATTGTTGTGCATAATGATCATGGAAAGAAACAAATTCTCTAGTGTTAGGTTTTACACGTAATATTTCAGTATGTTGCCATTGGTGATACAGCAGCCTACGTGTGTTCATAACATTGCTGAATTTCTTTAATGCGAAAAATTCCAAGATCATTTGCGCAAGCTCTATTCGAGACAAGGTGAACATCTCGGTAGGTTACCAAAAAATTTGAAATGTAAAAAGAGGGCTTCTATGCTTTCTTAGATTTTCATGTAATTTTTGAGGGAAAAATCATGGGGCATACCCAAGGCAAAAAGATGGAGGGGACATAAATTACTAGATGAGTGTGTGATTTATTTAAAACAAAACAAAATTTACATTGTATGTTGCCTTATGAATTGACAATTTATTGGACCCACCACCCTTGGGTTTGTCTGTGATTTATACAATGTTGTATTTCAGTTATTAAGCCCTTATTATACAATCTCAAATTAGTCCAAATGATTGGTTGGGCACAAAGAAAAGTGTAACATTATACTTTCCACCAATGTTTCCCTCTTGTTCTTAAGTTGGACTATATCTCTGTGTCCATCCAATATCCTCTATTTATGTTCAAATTACAAATTTAAAATTACTTTTACATGTAATTTTCACCTAAATATTTTGTTGTGGGGGTGGCCCAACAGTAGCTCTCCAGTGCATTACGCTCTGGTACAACAGAGAAACCCTAAATGCTACCAATCCTCTGGACTTGCACAGGTCTTCCAAATACCAGGATCAGAATCTGGTGCACTTATAGAAGCATGGGGATCAGATAACTGAAAACTATGAAAAAAAAAAAAAGTACTGGCGAAGCAAAACAAACCACAAATCATGATTAGAAAAAGAAACTAAAGGAAACCAAGCAAACAGTAGTTTGCCAATGGTCAATAATCATCGGATTAATACAGTGTGCCACCTAGTGAAAGATTAGATCACGTGGGGCCCAGCCGACCAACAACCCTTCTCGTGTTCCTGGTACCAATTGTGATACTCCTTCCGCTTCTGCTGGGACCGGCTGCTTTCTAGATAAATAGTATTAAAGCGTTCCTTGGGACATAGTCCCACTGGGGGCTGTGCTTAGTGTTTGATTCCTACTTATGCTTCACAATTGTCTATACTACCCACCTTGCACATCCTTAGCCTATTGGTCCAACACTTCAGGGTTTTCTTCCTTGACATCCTGTTAAGTTTCCTCACCAGAGTTATGTTCGATGGTCTTGTGACCAGTATCTCCAATTTTGCGTATGGCAGATGGCTCATAGGGGTTATCAAAGAAGGTAAAGGTGCTTGAACAACACTACACAGCTCCTGAGGTTGGTCTTCACTGTAGAGGAAACTGCCTGAGATAGAATGTCCACTGAATCGTGCTGGATATGGGTTGAGCAATCTATTCTTAATTTAGGAAGAACTGTATTGTGCAGATTCGGCATTAAAATTTATATTTATGATAAAAAAAAA
>Bragasellus_molinai ENA|HAEM01086593|HAEM01086593.1 TSA: Bragasellus molinai, contig comp79653_c0_seq19
GACATCAACTTCGCCCAAACAAACAGATGTTCGATTACAATTGAGGAGGAGAGAACTTCACAGGGTTGCGTATTCACGAGGTGGGCTGCAGCGCAAAAGTGTATAACGAAGCTTTGAAGAAGTTCTCCCTACTCATATTTAATTGATATAAAGAAGCCGCCATATATTTTGCAAACAGCTAAAAATGTATCAATCTTCTCAATCACAAAATGCTGATGGAATTCAGAGCTCAGCTCTTCCCTCAAAAACTCCTGTTTCATTATTGCAAGAGTTGTGTATGAGACGAGGGATCTCTCCCAAATATGACCTGCTACAAATCGAAGGTCCTGTCCATGAACCAACTTTCGTTTACAGAGTTACCGTTGGAGAATTTGCAGCTAATGGATCTGGACAAACCAAAAAGAAAGCAAAACATGCAGCTGCTAAGGCTGTGTTAGATATTATAATACAAGGTGGTTCTGGAGCTCAGAGTGGTCAGCCCGGAGGATCCGCTGATTTATCGTCTCAAATTGTTTCTCCATACGATGATGGCATTCCAGGAAATCCAGTTGGGTCACTGCAGGAACTCTGTATGTCTAGGCGGTGGCCCCCTCCAACATATGACCTAACTGCTGAAGAAGGTTTCCCTCATGAAAGAACTTTTTCTATTTGCTGTGCTATTGGAGCTCATAAAGAAATTGGCACTGGAAAAAGTAAAAAACTTGCAAAGCGTCAGGCAGCTCACAAGATGTTGCTCAAACTGAAAGATCAGCCGATTGAGCAGCCTTCGATGAGTGTATTGGCAGATGATGACGATGAGATTGCGCAGAAGCTTGCAGCCCGGTATTCAGGCCTAAAGGACTCCAAAATGATGTCTTTGTCAACAAGTGATTCCCGAAAAGTGAGCCAGTTTCACAAGAAGTTAAAACAGGAAATGGGACCAAAACTTCAGGAACTGCAGAAAATATCGTTGAACAACTTGATGATGGAATTTGTTCAGATGCTTCATGACATTTCACAAGAAGCTAACTTTGTTGTCACATTTGTTGATATCGAGGAAAAATCTCTTTCAGGCCAGTGTCAGTGTCTCGTCCAACTTTCGACAGCCCCTGTAGCAGTTTGTTATGGCACAGGACCTACTATGGAAGATGCGCAAGCTCAAGCAGCTCACAATGCTTTAGAGTATCTTAAAATAATGACTAAGACATAAATACCTTATTTGAAATAACATGTTGTACTATTTGAAGCCTCTTCTATTATTTTTTTTTTTAAATTTAAATTTTGCATTTCTTCTCTGGGGGACCATATGTCTTATACAATTGTTATATGCAACTCTTGAATAAGTTTGACAATTTTTCAGTTGTTGAAATGAATATGTTCATTTTAATAGGGTAAATATGGTCATATTTTGTGTAAATCATTAACTTGATTGCACAGCAGTACTCCTTATATGTGCACACATCTTGGCCAAATTTCAAACAGTATTTTTGAAAAAGTAGTTTTATTTATTTTATCTTAAGTTATATTTCTTTTTGCATAATTTTTAAATTATGAATAACTTTGATGTTAACAGTAAATGGCATATCTAACAAACCTTTACAATTTACGACACAGTAGTTATGATCATACAAAATTGCTCATTCATATGTATTGTAAAGAATTGACTATTTTTTTGTCATGATAAAACAATTTTTGTTTACACTTTAACTTCAACATAATCATATTAATTTTTCAGTACCATTGTCAGTAAAGTGTTTATTGCTCATTTTTCAGAAGTAACCCTGGCAAGTTAGGGATTCGTTGTGTAATGAGGAAAAGTAGCATAATATTTCCTAAGGTGTTTGGCACAGTGATTGGTACGCTGTAGCTCGCGAATACTAGAGGGCTCTTTTAGGCTTTAATAGAGCTCACTATTTGTGTGTTTCATAAAGGAGTTATTGATCATTTTAGGGCATTCAACTGTGATATAAATTATTAGCATGAAAGTGCTCGGTAGGAAAGAAAGAAAGGTTCGATGACAACATCAATTGCCGGTTTTCGTTTCTTTAAGTTGTCATAAACAATGGACAAATTATTTAAACACTAGAATGGACACTTGTTGGGTCCATTGTAAAAAATAAATCTCTTAAAAATGAAATAAGTAACAAATGCATAAGCGAGTTCACATCTGTCTCTGAAATATGATTGGCTCCGCTTTCTTTTTCCATTTATATGGAATATTTCATTGCGTGTTATTTGTTACTAGCTAAAGCCCAGGGAAAGGGCTTTGCAGCCAATACCGTGTTTTTTAATATTTCATTTGAATTTCCTCTACTTTCTATTTTGTAATTATTTATTGATATCTGATTTTGACTTGCTTTAAGATTTCACCCATTCTAAAAGAAATGGGAAACCATTGTTTTGCAGTTATTTTGTTTTATATTGAATAGGTATCCCTTACTGTCGTTGTCCGCAGTAGGCCTATAAAATGTTATAAATAGCACAAGCTAAGAACCATAGAAAAAGGCATTTCAACTTATTGTTGATGATGAGTTACATATTCTAAACAAAGCAAACCCAATTTAATTCTCTTAAACTTCATACTTGCTAGCCTAACTTCCAAAATATATATTCTTAACCAGTGGTTTTCAGCCCAACTACTAAATGGAATTCAGCTAATGAACATACCAGTAACAACCTCTTGTTTTTAGCAAATTTTATTACCAAATGGTTTTAATTTTAATTATTATATATTATGTAACTTTGCATAATAGTACTCGAGATTGGGTTAAAAGTTATGATCCACTTCGTAATTATTGTTGCCAATCGGACTGCATAGATTCAGTTAGATTAGTTACTTATTTTAGCATTTGGTAAATAAGCCTATATAGCTGCAATCCATTTGGCAGTTAGGCTGAAAAGTGTATGTTCTTACAGGCATGATAAGAAACGTAAATATATTTTGCATTTAGGCCGAGAGTTAGTGGGCTCATTGCGCTGAAGTTGTGTACATTTAGAACATGACAGTTAGCTGCGTTCACTGGGCTTTTAGATTTACTGGTTTTTGACATCTTGAAAAATGGTCACAGATATATTAGCTTCTATTTAATTATAACTAAATATTCCTTGTCAGATAGGAGCCCCACTTGAAGAAGTTATCATGCAGTAGCTTAGCTGATGTAATTTTCAACTGATTATGAGAAATTAATAGATGATTCACTTTTATAAACTTTGCAAAACAACATTTTAAATATTCATTTGATTGACTGTAAATAGAAACTAAAGGATTAATGAAGCTAATTTAAATTAAGGAAGTGTACTTGTATATGGCAGCTGTAAGGAAATGAATTTTTGAAACTTCTCATTATTACATTAAATGTAAGAGTATATATATATACGATGACAAATAGGGAAAAAAGACAAGCTATATTCCAAAATTAAGATGTAATAATGAATGGTCTCATCTCAGACTAAAATCAACTGAAATTTTGAAACTGAGTCGAACTCACTTATTTATTTAACTGTTAAATTTGTGTTAATTTTTTTTTTTTTATGTTACTTTGTTTATGGAAGATGTATAACAGCGATAAATGTGACCTACCTCAGCCCCACAAATCTCAGCAAAAATAAATCATTGCATTCGTAATTTTCTAGCAGCTCTGATTATAGACTTACTCTCTTTACTTGACTTACAAGAAGCCAATGAGCTCATATCAGCGACAATATTATTTTTGGAAGTCTTATTTATATATAATTCTTCAAGACTTAAAAGAAACAATATAATCTGTGGATTGGGAGATAGTAACAGTTAGTTATGAAATAGTATTTCTTTTGTGTTAAGTCTTCAATGCAAATGTCATTCTAACTTCAAAGATTAATTATGGATTATGTCCCATATTACCTACACACTGTTTCATAAGCGCATTGCAGCTCCGTCATCATTTCATGAAGGAAAGTTTCTCGTTTAATCCATTTTCTTTTTGTTGATTTATATGTGGCTCAGTTAGCCGTACAAACGCTGATGTTTATACGTGACTCGGTTTTATATAGGACATCATCAAATCTTGTCATATTTTCATTATTTTAAACTAATAAACACTAATACATTTTTATCGTTCAAATGAAGGTTATGTTTACAGTAAATTTGTATTTTTTATACAGATAAAGTGTTACCTATGTTTTTGAGTTGCCAGCTAAGAAGCAGCTCAGCTGCTTTTCGTGGCAGATTATTACACCACTATTAACTTAAATAATTGATTTATCCTCAGTACTATAGAAAATAGAAATATTTATTAATTTCAGCTGTGTATCTTATACTGTTTGAAATTTTGGTTTTTTTTTTTTTACAAACTTTATGCACTGCTGCAGCCAGGAGTACTGCCGCTGCAGCTCAAGTAGTGGATAAGCTGGCCTGTGAAGTTTTTTCCTTCCTTTTTATATGTTT
>Bragasellus_peltatus_ ENA|HAEN01059745|HAEN01059745.1 TSA: Bragasellus peltatus, contig comp47024_c0_seq1
GAACTAAATGAATGAAAACATGCGCGCACAGCCAAAGTAAAGACAGATGCTAGATTACCATTGAGAGGAGAGAACTTCACAGGGTTGCGTATTCACAAGGTGGGCTGCAGCGCAAAAGTGTATGACGAAGCTTTGAAGAAGTTCTCCCTACTCATATTATTGACATATTGAACGATAACATCTCCTTAAAAAGCCATTTCATATCCAACGAAACAGATAAAAATGTTCCAGTCTCAATCACAAAACTCTGATAGCATTCAGAGCTCATCACTTCCATCAAAAACACCTGTTTCTTTACTGCAAGAATTATGTATGAGAAGAGGAATATCCCCTAAGTATGACTTGCTACAGATTGAGGGTCCAGTTCATGAACCTACTTTTGTTTACCGAGTTACTGTTGGAGAATTTGCAGCTAATGGATCAGGACAAACAAAAAAGAAGGCAAAGCATGCTGCTGCTAAGGCCGTGTTAGATATTATAATACAAGGTGGTTCTGGAACTCAGAGTGGTCAACCTGGAGGACCGGCTGATTTATCTTCTCAGATAGTTTCTCCATATGATGATGGCATTCCAGGAAATCCAGTTGGGTCCCTGCAGGAACTCTGTATGTCAAGACGGTGGCCCCCACCAACCTACGACCTTACTGCTGAAGAAGGTTTCCCTCACGAAAGAACATTCTCTATTTGTTGTGCCATTGGAACTCACAAAGAGATTGGTACGGGTAAAAGCAAAAAACTTGCTAAGCGTCAGGCAGCTCACAAGATGTTACTCAAACTGAAGGATCAGCCTGTTGAGCAGCCGTCAATGAGTGTTTTGGCTGATGATGATGACGAGATGAATATAAACTCAGATGATTTATTTGTAAGTCATCAGTATGGAGATATTGATCCAGCAGCTGAGGACGAAGATGATTGTGGTGTGCTAGGACACATGGATCTGTTACCTTTTATCAATCAATCAAGATGCGAATGTGTGAATGAGGCAGAAAACCACACATTCTTGCAAGCTCTGACTTCTGCTGGTGGATACCTTAAATCCGACGAGGATGACTGGCTCATTCTTTACATAGAATTTAGCCAAACTGTGGAAATTCATAGTTTGCGATTGAAAGCACCAAAAAAGTCGGGGCCTAAAACAATTAAATTTTTTGTGAATGAGCCATTTTGTTTCAATTTAGATGAAGCTGCATATGGATACCCAGTATATGAACATGAGATAGCAGCAAGTCAATTAGCTGGAGAATTGATCCCTATAAATAGTTTGGAATTCAAATACATCACAAAACTTACATTATTTATTGAAACCAATCAAAGGGGTTTAGGGGCTACAAGAATTTCTTACCTTAAATTTATTGGAGCACCTCAGTAATTACAAATATGTCTAATTTTTATCTTATCATTGGAAATTAGGTATTAAAATACTTGATCAAAAAAAAAAAAAAA
>Callinectes_sapidus ENA|GEID01062648|GEID01062648.1 TSA: Callinectes sapidus C_sapidus_gill_comp53997_c0_seq12 transcribed RNA sequence.
GCCATTACGGCCGGGGGCACTGAGGCAGGAGCACACAAGCGGCGGCGGAGAACTACAGGACTGCTCGAGTAGGAGAGTCTTTGGACTGGAGAGTGAAGTGTAGCATGTTCCCCCCCCTCTTGTGAGGACCTCCCACGGTGACACGCGCCATTGTATCCACACCCCCAGCGCACAGTTCCATCATCATCCACAGAGCTCCCCAACTGCCATCATGTACCACCCAACACCCCCCAACGTTGACACGGCAGCTATTGAGGGCATACCGGGAGCCTTACCATCCAAGACCCCGGTGTCCCTCCTGCAAGAGCTGTGCATGCGGCGAGGCATCTCCCCCAAGTACGACCTGCTGCAGATCGAGGGAGCGGTGCACGAGCCAACCTTTGTCTACAGGGTCACAGTAGGAGAATTTGCAGCGAACGGGTCAGGACAGAGCAAGAAGAAAGCCAAGCATGCGGCAGCGAAGGCAGTGCTGGACATCATCATCCAGGGTGGTGCAGCCGGGGCTGGAGGACCCTCGGCTGGCGGGGGTGCTGGGGCTGCTCCTGAATTATCCACACAGATTGTTTCTCCCTATGATGATGGTATCCCAGGAAACCCAGTTGGGTCCCTGCAGGAGCTGTGCATGGCGCGGCGTTGGCCTCCTCCCACCTATGAACTCACCTCGGAGGAGGGCTTCCCCCATGAGAGGACCTTTTCAATTGCGTGCACCATTGGCAGCACCAGAGAGATCGGCACTGGCAAGAGCAAGAAACTGGCGAAGCGGCAGGCGGCGTTCAAGATGAGCCAGAGACTGAAGGACCAGCCGGTGGAGCAGCCGCCGGTCACTGTGCTCACTGATGACGACGAGGAGATAGCTCAAAAGTTGGCAGCAAGATACTCTGGCCTGAAGGACACAAAGATGTCATCCCTGACTACCAGTGACTCGCGGAAGGTGAGTCACTTCCACAAGAACCTAAAGCAAGCACCTGGCAAGAAGCTGCAGGAGCTCCAGACTATATCCCTGAGCTCTCTGTCCCTCAACTTTGTTCAAATGCTGCAAGAGATCGCTCAGGAAGCCAACTTTGTCGTCACCTACGTGGACATTGAGGAACTCTCAGTCTCAGGTCAGCATCAGTGTCTGGTGCAACTGTCCACACTCCCTGTGGCGGTCTGTTACGGCACTGGTGCCAGCGTCAAGGAAGCTCAGTCTGCTGCTGCCCACAACGCCCTAGAGTACCTGATGATAATGACCAAAAAGTAGCTTACCTGGCAGCCCTCCAGTGGCTGCACCACCTGCTGGGGAGACCCAAGCGCTGCCTCAGAGGTAGAAAAGGGTGGCCAGGGCGGGGCAAGATGCAGGCTGGGGGACTGACGGAAGTGAGCATCAGAGCTTTACTTTCAGGCATTGAGGAGTCTGTGTAGTTTTGTCTACAATTCTCTGAAGGAGCAGGCTTTTTACTGTGAGACTACTAATCAGGTGTTCAAGGTTTCATGGACTCTGTCCCAATAACTTATTCAGCTGAGAATGTGTTAATGTGGTAATGCTGGGACTGGGATGGTGGTGTGGCTTACTGTCACTTGGTATATTGTGAGGGTTTGGGTAGAGAGTGATTGTCATTTATCTGCACATTTTAAAATGTGACTGCAACACACTTGAGCAGGCAGCAGGCAACAAAATCTCCTTGTGGTAGTGTTACCATGTTTAGACTCTTCAGTTGGGGAAATTATTGGGACAGAGTCAATGTCACCAACTTCAATGTTGTAAAACTCTGGCAGTGTTAGTGTTTGAGTTCAACTGAAGAAATTCTTGACTTTATTGTGGTACATGGCCTGAGAGATTGCAAAAGTCATGTGGAATTCTTGCCGATCTGAAAAAATTGCATGAAAATTTAAACCAAGTAAAAAAAAACCTGCAGTATTTTATTGCAGACAAAAAAAATGAAAAAGCATTCATGTGAATGATAAAAAATGTTACTCTGAATGAGTAACAACAAAAACATAAACTTGAACCAGAATGGTGTCTGTGGTACCTGTGGCCAGCTGGCCAAGTGATCCTGTGTGGCACATCCCCTGGGGAACTTGTTCAATGTAGCGTCAATCAGTGCCTGGTCTGGAGCAATCATCAGAACCATCCTCATTTGTACTGGTGTGTTGACCAGTGCTGGGCATTTGACATGGGATGGTAGCACACTCCAGGCTGGCTTGGTCTGACATGCCTCCTGGTGCTGAGGGGTCCCAGTGTCCCAGGACTGAAGGCTGCTGGGTAAGATGATGAATGGGTTAGTTCCAAAACCCACCCAGATTGTTTTCAATATTTAATAGCTGCTATTAAATTTCTCTGAATTCCAAATTAATGCTATTTTTACCAAAATTCATTAGTAGTTCTGCTTTAAAACTGTTAAAGCTCAAAGTAAAGGGGCAAGACATATGCAATACAGGTAATCTGTGATATATGATTGGGTTCAGTTCCTGGAAATGCATTCATAGAGCAAATGATTGTTTAGCAAACTTAAGACATTCTGAAAAAAGAAAAAAGT
>Cancer_borealis ENA|GEFB01000664|GEFB01000664.1 TSA: Cancer borealis DS01-Cborealis_contig_651 transcribed RNA sequence.
CAAGGATATGGAAACAATGGCGCGCGGGCACTGAGGCAGGAGCACACAAGCGGCGGCGGCGAACTACGAGACTGCTCACGTAGGAGAGTCTGTGGACTGGAGAGTGAAGTGTAGCATGTTCCCCCCCCTCTTGTGAGGACCTCCCACGGTGACACGCGCCATTGTTTCCATATCCTTGCGCACAGTTCCATCATCATCCACCGAGCTCCCCACGCGCCAACATGTACCACCCACCACCCCCAAACGTTGATACGGCAACCATTGAGGTGGGATGAGGGCATCTCAGGAGCCTTGCCTTCCAAAACCCCTGTCTCCCTCCTGCAAGAGCTATGCATGCGGCGAGGCATTTCCCCCAAGTATGACCTGCTGCAGATAGAAGGAGCAGTGCACGAACCAACCTTTGTGTACAGGGTGACGGTGGGAGAGTTTGCAGCTAATGGTTCAGGACAGAGTAAGAAAAAGGCCAAGCATGCAGCAGCTAAGGCAGTGCTGGACATCATTATCCAGGGTGGTGCTGCTAGTGTTGGGGGACCCTCTTCTGGTGGGGGTCCCGGGGCAGCTCCTGAACTGTCTACACAGATTGTTTCCCCGTACGATGATGGTATCCCAGGAAACCCAGTTGGGTCCCTCCAGGAGCTGTGCATGGCGCGGCGCTGGCCTCCTCCCACCTATGAACTCACGTCGGAGGAAGGCTTCCCCCACGAGAGGACCTTTTCCATTGCTTGCACCATTGGCAACACAAGAGAGATAGGCACCGGCAAGAGTAAGAAGCTCGCTAAGCGCCAGGCAGCCTTTAAGATGAGCCAGAGACTGAAGGACCAACCTGTGGAACAACAACCAGTCACCGTACTCACTGATGATGACGAGGAG
>Carcinus_maenas_ ENA|GBXE01076905|GBXE01076905.1 TSA: Carcinus maenas comp79785_c0_seq2 transcribed RNA sequence.
ATATCAAGTCACCAGAAACCCAAGATGGCCCGATGCTGGCTCCCACCCAATAGCCTTACCTAGTTCTTCTTACAGGCTAACACATTTCTTTATACCTCTAGTGGGGATAATAAAACTGCATTCTGATTAAATATATAAGCAGGAGTGTTATGAAGGGGGGGTGGTGGCTGTCCTGGTGAGGGGGGGGAGGTGCGCCCCTCACCTGCGCACTGAGGCAGGAGCACACAAGCGGCGGCGGAGAACTACAGGACAGCTCGAGAAGGAGAGTCTTTGGACTGGAGAGTGAAGTATAGCATGTTCCCCCCCCTCTTGTGAGGACCTCCCACGGTGACACGCGCCACTGTACCCTCACCACAACGCACAGCTCCATCATCATCCTCTGAGCTCCACAACCGCCATCATGTACCACCAAACACCACAAAATGTTGACACGGCAGCCATTGAGGGCATCCCAGGAGCCTTACCATCCAAGACCCCAGTGTCCCTCCTACAAGAGTTGTGTATGAGGCGAGGCATCTCCCCCAAGTATGATCTTCTCCAGATAGAGGGAGCCGTGCATGAACCAACCTTCGTGTACAGAGTGACTGTAGGAGAGTTTGCAGCTAATGGTTCGGGACAGAGCAAGAAGAAGGCCAAGCATGCGGCTGCCAAGGCTGTGTTGGACATCATTATCCAGGGTGGTGCGGCAGGGGCTGGGGGACCCTCGGCTGGCGGGGCTGCCGGGGCCGCTCCGGAATTATCCACACAGATTGTTTCCCCCTACGATGATGGTATCCCAGGAAACCCAGTTGGGTCCCTACAGGAGCTGTGCATGGCGCGGCGATGGCCTCCTCCCACTTATGAACTGACCTCAGAGGAAGGCTTCCCCCATGAGAGGACCTTCTCTATTGCCTGCACCATTGGCAACACCAGGGAGATCGGCACCGGCAAGAGCAAGAAGTTAGCAAAGCGACAGGCAGCTTTCAAGATGAGCCAGAGACTAAAGGACCAACCAGTGGAGCAGCCGCCAGTCACTGTACTCACTGATGACGATGAGGAGATAGCTCAGAAGTTAGCAGCAAGATACTCTGGCCTGAAGGACTCCAAGGTGCTCTCCCTAACCACCAGTGACTCGCGGAAGGTGAGTCACTTCCACAAGAACCTAAAGCAAGCGCCTGGCAAGAAACTGCAGGAGCTCCAGACGATATCTCTGAGTTCTCTGTCCCTCAACTTTGTCCAAATGTTGCAAGACATCGCTCAGGAAGCAAACTTTGTCGTCACCTACGTGGACATTGAGGAACTCTCAGTCTCCGGCCAACACCAGTGTTTGGTGCAGTTGTCCACTCTCCCTGTGGCAGTGTGTTATGGTACTGGTGCCAGTGTTAAGGAGGCCCAGTCTGCTGCTGCCCACAATGCCCTTGAGTACCTGATAATAATGACAAAAAAGTAGCTCACTTGGCAGACCCCCAGTAGGTGCAGCACCCACTGGGAGAACCTAACTACTGTCTCACTGGTGGCTTGAGGTGGGTGGGTAACAAGCAAGCTGGGGACACAATCCTAAGTGGGCATTAAGGAGTTTATGTAATTATTTCTACAGATTCTCCAGATGAACAGCAGGCTATGAACTGAGACCACTACTAAAGTGAATTCACTGAGCATGTATCTGTGGCTCCTGGTTGTCTATGAGACCTTGTTGCTTGATTAACTGTACCTGTCCACCACTCATGTCTCATGTACGCATGCCTGGGTACTATAATATTATGTGTGTGCATATTCTTGACCTAAGCTCCTCTCTTCTTAAAGATAGACAATTGGAGGTAATACTGTTGCACTCAATTGATTATAAGCAATTTAGAGCTTTCTTATGAATTCAATTCATCACAGTTCCTTCCTGCCTTGTTCATCTGAGTTTAGACAACCATATCTGAGTTGTACTGTAATGCGGAGTTCAACGGTACTACCAAAAATTGTCTATTTTTAAGAAGAGACGAGTCATAACCAAGATTATGCACACATTTATAATAATGTTTTAGTACCACGGCACGTATACTTGACGTGTGAGTGACAGGGAAGTGCAGCCAATCAGAGACCACCTTTCATATACATTTAGGAGTCACAGATACAGCTGAAGTGAATTGGATATAATCAGCTAATTTTATCATCTAAGGACACACAAACATGGTAACACTGTCTGGGGCTCTGTATGATACAGTACCTTGAAAATAAATCATTGTTTTGGTAGCAATACATGGCTGAGTCAATTTGTTATACGTTTTGTAACACTGAGAGCATCATCTAGTGGCAGTGTTACCAAGTTCACGTGTCCTCAGTTGGCAAAATATAAGAACAGAGGCGATGACACTGACTTCAATGTTGTGAAACTCTTGCAATGTTAGTGTTTCATTGTAGCTGAATAAATTCTTGACTTTGTTTGTGGCCTGGTCTGGGAGAGTGCAAGTCAGGTGACGTTCAATTCTTGCCGATCTGAAAAAATAAGATTGCATGAAAACTTTAAATCAAGCCAGAAAAATCTTATGCAGTATTCTTATTGCAGACCAAAAAAAATGAAAAATCAATGATAAAAACCGTTACTTTCAATAAGTAACACCAAAAACATAAAACTTGAGCCAGAATGAAGGTGTCTGTGGTACCTGTGGCCAGCTGGCAGGTGATGCTGTGTGGCTCACCTCACTGGGAACGCTTTCGTTCATGTTTATTGTATACTTTCATTGCTGGACCTGGCTGGAGCTAAATTAAACATATAGGGTAATTAGAGCCAACTGTAGTGCTTGTAGTCCTGTGGTGACCTGTGTCATACATTTCTTTAATTTCCTGCAGGATAGCACCACTGAGTTAGGCTGGACAAGGCACAACACTTGTTTTATGATGAAAGGGATTCTTTTTAATCATGTTGGGCCACCTCAGATAAAACAGATCTCTTCCTGCAAGGAACAGATACATTATGAATGTGTGCATTAATGTTCTTTACTCAAGAATTATTACCAAGTTATACATAGATCAGATATTATATGTACATCTTTTTTTTAGCTGCCAGAACCCAGCAGTATTCATTCTTAGCTAGTCATTGGAGATATACACAATATCTCGCTTCACTTTTTGCCAGGATTTTATCAACTTTCTTCCACAGTACATCATTAGTACATACTAGCAAGGTCTTTTTATTTCAAGTGAAGAAATGTGCCCATAAGTTTTGAAACAATAAATATTAGGTACACAGTGTCACGAGTGCCACTCTGGCCCCACAGACACCCTGGCCCAAGTATCCTCTCGTTGTGTGCATCGACTATACTTTGCATAGAACTAGTGATGTTATGGCAGAGCACACGCTGGCTCACTTGGCCTCCGTGTTGCAGGTCAAGGCGATGGTGCCAAGCTGGATAAACTTGTACCTGACGCTCTTCACTCCCCACAGTACAATATAACCGTAGCACACCGTTACTTCGCCGTCAAGTAATAAAAGTTATAGTAAAGTAAAAAGACAAATTATGGTATGCATTATCACCAGACTGCACCATGTTTGCAAAGACGGGGTAAAAGTGAACCAGTGTGTGGCCTGCTCACCTTGAATGTACTGTAGTCTTGGCCAGGTGTAGGTCCCAGCACTGGAGTAAGTTACCAGGGTGGCGGAGGATGGTGGTGGTGGTGGTGGCGTGGCAGTAGGGCTCTCCTCCAGGCTGGCCGTGTGTCTTGCCTCCACCACGGTAATAACTAGTAAACAAAAATTTGCATTGAAGTACATACTAAGAGTATAATTTTCATAATACCAGCCTCCTCAACCCTTGTAAATTACTCAGTGCTGTAACTTAAATAATGCTTTATCCAGTAAGCTGTTACGTACATTATAATTATTATCCGATGGGCATTCATTAATTACATGCAAAGTATAGGTACTGGATGATAGCCGGCCATTGAGAAGTGAGCAGGTGATGTGCCGAGGAGTGGCGGGCCGGTCCTTCCTGTCCATCACTCAGCACCTCAGACAAACCTGTGAGAGACGGAGATTTATTGAAACTTGTCGCAAGTTTTTGATATGAAAGGATCAGCGGTAGCTTTTATAGATTGTAATACTAATAACTTTGTTATTGAAGTTATCAGAGGAAATGTCATTTGTATGAAGTCCCTAATCTGGGGATGGATGTTTCCCTCTGAAAACACGAGAGAGAAAGAGCGAACGAACGAGTGAGTGAGAGAGAGAGCACCGTACAGGTGGTTGATGCCCTATCATTGAATTGTTGATCCATGACAGCTTTGTTAGTACAGTGTTGGTGAGTGTTTCGTCACCACACACGGCTGAGGGAGGTGGACCTGTTGAAGTGTACACCACCACTCACCTAGAGCCTCCCTCTTCCTTGCTTGGCCATTATAATGACTCAGCTGTGTCAGTGTAATGCACTCAACTTGTTAGTACCGGCCCATTGTGAGGTCATGTCAGTGTCACCCTGTGGTGTGCCAGTAACCTATTCAGATCTATACTTCATCTTGTGTGATCTCCATCAGAAATCAATGGCAGAGTTAAACCATTTTGCTTGTTGTAAAGTGATTAATTAAAGGTCAATGTGGCTTGTACCTTTACATGAACAACTTTGCCTCTGACAAGTATAAAGTAACAGTTTGACCTCAAATTGCCATTAAGATGGTATTAGTGTAATATTGATATATGAAGTTTGTTTCAGTTTGTCAGTAATGTTTAATGATAAGGTGAATGATATTATGAGCCAGATTCTTTTGAAACCCTCAGAATGTTATCTCAGTGTTATGAAATTATCCATCAGTTGAGGTTCTGCAAACCATAACATGTTCAGTGCCAAACAAAACACTAATTCAGGAATATGTCTTGCACGTGAAGATGTAAATGTTCTAATGTACAGTACACCAAAGACCATCAAAGTTTCCACTAACGCTGCTTCACATCACTACACACACACACACACACA
>Cherax_quadricarinatus ENA|HACB02053966|HACB02053966.1 TSA: Cherax quadricarinatus, contig c49606_g1_i3
AGGCAGGAGCACACAAGCGAAGGGAGTGAACTTCACGAGGCCGCTCATTTAGGAGTTAGGTGGGCTGGAGGGCTGCATTAGAAGTGTCGAAGTGTGGCATGTTCCCCCGTCTCTTGTGAGGACCTCCCTACGGTGACACGCGCCATAGTTATTATTCTAAGCACAGCTCCACCATCATCATCTTAAAGACTTTTTTCCCATTTACTGTAGAAGAAAAATGTATCATCAGCCACCACCAAATGTTGACTCATCCACCTCAATTGAGGGAATGCCAGGGGCCCTTCCATCTAAAACGCCTGTGTCACTTCTTCAAGAGTTGTGTATGAGACGTGGAATCTCTCCAAAATATGACTTGTTGCAGATAGAGGGTGCTGTACATGAACCAACGTTTGTTTACAGAGTCACGGTTGGAGAGTTTGCTGCTAATGGATCTGGACAGAGCAAAAAGAAAGCAAAGCATGCTGCAGCCAAGGCAGTGTTGGATATTATCATCCAGGGTGGTGCAGCAGGAGCTGGAGGATCTACAACTGGCGGAGCACCTGGAGCACCACCTGAGCTATCCACTCAGATTGTTTCACCATATGATGATGGTATCCCAGGGAACCCAGTTGGATCCTTGCAGGAGCTGTGCATGGCGCGTCGGTGGCCCCCTCCTACATACGATCTTACATCGGAGGAGGGTTTCCCTCACGAGCGAACTTTCTCCATTGCTTGCACCATCGGCAATACAAAAGAAATTGGTACAGGTAAAAGTAAGAAACTTGCAAAGCGACAGGCAGCATACAAAATGACACAACGGTTGAAGGACCAACCTGTAGAACAAAGTCAAGTCAGTGTGCTGGCAGATGACGATGATGAGATTGCCCAGAAGCTGGCAGCAAGATATTCGGGACTTAAGGACACAAAGGTGCTATCCCTGACCACCAGTGACTCCCGGAAGGTGAGTCACTTCCACAAGAACCTAAAGCAGTCCCCCGGCAAGAAGCTGCAGGAGTTGCAGACAATTTCACTGAGCTCCCTCTCACTCAACTTTGTCCAAATGCTTCAAGATATTGGTCAGGAAGCAAACTTTGTCGTCACGTTTGTCGATATTGAAGAGTTATCAGTTACAGGTCAGCACCAGTGTTTAGTTCAACTGTCAACACTTCCTGTGGCAGTGTGTTATGGTACGGGTGCAGAAGTGAAGGAAGCTCAGTCTGCTGCTGCTCACAATGCTCTGGAGTACCTGAAGATTATGACCAATAAGTAGTAAATTGGAAAGTTGGAGAAAGATGTTTAAATAGTGAGGAGGAATTTTATATCAAGATAGTCACACCTGGTATAAGGTGTAACCTCACTGATCCAATTATTTGCTTGTAAAATCTTTGTAAAAGCAATATAAAATTTGCAGTGCATTTCCATGCGTTGCATACCAAAAAAATGAAAAAATCGTTCTTTAAGAATGATAAAAAGTTACTCTTCTTGCGAGTTGTAACAAAAAAATTAGGAACTCAGACCAGAATCGAGCAAGATTTCTGTGGTACCTGTGGTCAACGTGCAGGAACAGGATACTGGCACAGATACTTTTTCATACAAACAGAATTTAAGAAAATGTCTTTTTACAACATTGAAAATGGATGTGATAGAAGCTTGATAAGATGCTAATATTTTATATGAAGCTTTCAAGCAGTTAAATTTTATGTTCAAAGGTTATAGACCCTAGACTGCAAATAAAATAAATGACAGTATAGAAGCTATTATGAGCTGTGAAAAAGCATTTTCAAAACAGCTTTCATGCATTCTGTTTATGCACACTTATGTGCCTCTGCCAAAAAATACAAATACCATTTTGACCCCACAGTTATCCTGGTCTGGGTTTGCTCTCGTTGTGTGCATCTGCTATACTTTGCATAGAACTAGTGAAGTGTTATGGTAGAGCACACGCTGGCTGACTTGGCCTCCATTTTGCAGATAAAGTAAATGGTGTAAAGGTAGTCAAAATAGTACCTGACACTCTTCTAGTACAATTATCGTAGGCTGTTTGTCGTTTCTAAAAATTAAGTTTGAGTATCCGCGGCACCACACCATTAATGCAAAAATGGAGTAAAAGTGAACCAGTGCGTGGCCTCCTTACCTTGAATGTACCGTAGTCTTGGCCAGGTGTAGGTGTCAGTAATGGAGTACGTTGTCAGGGTGGACACTTGGCAACATTTTGTACTGCCTGTTCACAGCTTGGTAACTCAGCATTACATTACAGTGTATTCATAGTAGGATAGAGATTTACTCGTTTAATTCTTGGAACATGCAAGTATGCTTTCTGTTTTAGCTTAGTTGTGAAGTTCCATAGTTTTGTGCATTGTAAAAATCCCTCCAACCCTTGCAAATTACTCCATACTGCAACTTAATAATGCTTTATCCGATAAGCTGTTACGTACATTAATTCTTTTATCAAATGGGCATTCATTAATTAAATGCAAAGTATAGATATTGGATGATTGTTGGTTGTTAGAGATGGGCCACTCTGGGTACTTGAGTGTAATCTGGTAAATTGGTCAAGTATGTTTAATGAATCCGTTATATCTCAAAATTTATTGATGAAAATGAAACATACTGAAAATCATAATCACTTAAACTTGTCACATTACTAATTTTGGGGGAAAACTAAGAATCATTTCAAGTTTTCTCATGTTTGGAAGAATAGTTGATTACACTTGCTATAAGTATATTGTTAAATTCTTTACAACTTAACAGGCATTTAAGGCAAGTGATGTCTTCCAGTGACAAGCTAAAACAATACCCAAAGGGTGGCTGAGGACCCACAGATAATAGTCTGCCAGTTTTGTTGGTTCTCTAATTTTCCTCTTGCTGGCATCGACAAGTGTGGTCCAGGGATTGAAGCCCATTGTTTGTATTAGACAGCACATAAGGGGATGAACAAAAACACACACTTCAAACAGCAATGTCCAACAAGACAAAACTTGACTTTAATTCACTTTAGATTTTAAATGTCTTGTTGCTGAAGGTCCCTACACATGAAGTCGTGTTAGGTATCATTGACTGTGTGCTGTCAGTTTTTGTTGACACTCCAGCCCATGTGACCTCCACCAGAAGGATAACTCAGAATCACAGTATAACAATTATGCCAAATACTTGTATATTTAGAATTTTTCTAAATACAGTACATCCTTTTGGAATTTTACATGTAAGGAAATTCTTTAGTTGCCCAGGTATTGCTTCAGAAAGTTTGATCCACTAGCTACTTGCATAAAGAATCTGACAGGAAATGTCATTCATATTTAAGATATTCGTCATATTAAATATAAGAAGTGGAAAGCGGTTTCACCCTGTTTTCTCACTGCTTTTCATATATTGTAATTAATAATAAAGTTCACTAAATCTAGTCATATCGAGAAATCTATTTATTGTATGACAGTGTTTAAAGTAAATTACATCATCAGTCTAAAGGTTAAAATATTTGAAATTTACTAAACAAAATTACAAAGCCAGTTTACCACTTATGATATAGGGAGTAATACAAGACATTTAATCTTTCTGCAAATTGAAAAGTTTTGTATTTTTTAAATTAACTTCCAATATACACTGGTATATGTCAAGATATATCATTAAACATTTCCTTACGGATTAACAACATGAAGATGTTTATATATTCAAAATTTTGCTGTAAAACCAGCAAGCTCCTGAATATTGATTTTTTTTTATTTTTACATTTTAGCTTCTTATCAAGATGTAATTAATGTTGATAGATGTTGTGCAAAGTCATAGCTATCTTGCTTGGACTGATGTCAGTTATTAAATATATAATGAAAGTAATTAGAATGAAATGTTTGTGTACTTTAATATTAATTTTCAAGCTTTGCATGTAAGTTTTACTATCAGTTACCTTCATGTTAATTATGATTTTTTCTCTTAAAATATTAATTTTTATAAAAGTCATTTGAATGCTGCTGAAGATTATTGTTAGAAACTTATGTTTAAGGTCAGAGAAATTTTGTTTTATATTAATTTACTACATGTCATTGAATCATTATGTGGAGCAGATTTGTTGAAGCCCATCTGATGGAGAACACATGGGGCTATAACTTTTGTATGTGTATCACTCCAAACAAATGGCATATTACCACAATTTTGCTAATTGTGTCAGATGTTCGTGTGTTACACTTGGAAAATGAATTGCTGGTATTTCTAACCCAGTTCGAACAGATTGTCCCACTCGAATAACTTTTGTAAATAATGATCATGACATAAACAGTTCTCTAGTGTTGGGTTTTACACGTATTGTTTTAGGATGTTGCCATTTGTAATACAGCAGCCTACGTGTTTCTAACCTTGCTGAATTGTCTAATGTGAAAAAATTTCATGATCATTAATGCAGTACTATTTGAGGAGAGGTGAACATCTTGGTAGGTTTACCAAAAAAAAGTTTGAAATGTAAAAAGAGGGCTTCTATGCTTTCTTAGATTTTCATGTAATTTTTGAGGGAAGAATCATGGGGCATACCCAAGGTAAATAAATGATGGTGGGGACAAATAGGTTGGAAGTGAGGAGTATGGTTTATTTAAAAGGAAGTTTCATTGTAACTTGGCAATGTTTTGAAAATTATTTATTGGTTATTAGTTACTGAACCCACCACCCTTGAGTATGTCTATGATTTATACAATGTTGTATTTCAGTTAATAAGCCCTTATACAATCTCAGATTAGTCCAAATGATTGGTTGGGCACAAAGAAAAGTGTAACATTATACTTTCCACCACTTTTCCCTCTAGTTTTTAAGTTGGACTATATCTCTGTGTCCATCCAATAACCTCTATTTATGTTCAAAGTAAAAATTC
>Echinogammarus_veneris_ ENA|GARO01001948|GARO01001948.1 TSA: Echinogammarus veneris Echinogammarus_veneris_contig_1467_2 transcribed RNA sequence.
GTGGCATTTCCCCAAAGTACGATCTCCTCCAAATTGAGGGTGCTGTGCACGAGCCAACCTTTGTCTACAGGGTCACTGTGGGCGAATTTACTGCTAATGGTTCAGGCCAGAGCAAGAAGAAGGCTAAACATGCTGCAGCAAAGGCAGTACTTGACATCATCATCCATGGAGGTGGTCCTGTCAGTACAGCCCCTGCTGCCTCACCTCCTCAGCACACCAGCTCTGCGGGAAGTGACGCTGCTGCAGGACCAGTGGCCAATAACGACTCTCAGCACTCAGACCTGTCCACAATGGTTGTGTCTCCATATGATGACGGCATCCCTGGTAACCCTGTCGGCCAATTACAGGAGCTGTGCATGACCCGTCGCTGGCCGCCACCAACTTATCAGCTGACAGCTGAAGAAGGCTTTCCTCACGAGAGAACTTTCTCCATCGCCTGCACCATCGCCACCTACAAGGAAGTTGGTGGCGGTAAGAGCAAGAAGCTTGCGAAACGTCAGGCTGCCTACAGCATGCTACAAAAGCTGCGTGATCTGCCGCAAGAGCAACAGCCAAGCGGTGGCCTCAATGAAGATGACGACGATTTGGCTCAAAAGTTGGCCCTGCGTTATTCTGGCCTCAAAGAGTCTAAGGTGATGTCTCTGAGCGGAGGTGACTCACGGAAGGTGAGTCAGTTCCACAAGATGCTCAAACAGAAGCCTGGTGCCCACATCAAGGAGCTGCAGAAGGTGAGCCTGAGCAGCGCCGGCCTCAACTTCGTGCAGATGTTGCAGGACATAGCTACAGAGGCCAACTTCGCGGCCACATACGTCGACATCGATGAGAAGAGCTTGACTGGCGAGTACCAGTGCTTGCTGCAGCTATCGACGCTGCCAGTTGCAGTGTGCCACGGTACAGGAGCGGCGCCAGAGGACGCTCAGGCCAGCGCAGCTCACAATGCCCTCGAGTACCTCAAGATCATGACCAAGAACCGAGAACAATCTTTGGCTGATCATTAGAGTCGTGGATCGCAGCTCCTCTTTTCGTGTCTCCAATGGCAACCATTTACTCAAGACTTGTTAAAGTTTGATCTTGATCGCAAACTGAACTTGGAAGGACGGACCATCGCTCTCGATTTTTACAAGGACCTGTTTGAAGCCACTTAACTCCTTGCAGATTGATCGGAGAATTGTCCAATCCGAACGGTTTTGTAGGCCTTAATGCTGCTACGCATGTTGGGAGCGCCTCCATTTACTGGTTGCACAGCTGCCGGCATTTGCGTGGTGGCGATGGCCCCATCCTTGGAGGTGGTTAGTTGCTGAGAGTGCAGGCAGAGGGGAAGGGTAGGGGGGCGCCTGTTGCAAGGTAGTGTGACATTAGCGGGAGCGGAGAGGGGTGGGAGCTCACTGCCCCACAACCTCGCTGGACCCGATACCGCGCACTGACACAAACCATACAATATGGGCAGGGCGGAAAGCCAGGCTACTACACCTTGGCTAGCGTGGCTTTCACCTAGCGAGGGGTTGCTGAGTCGAACCAACCAACGCTCTGCCCACAAAGTCGTGTCTTTTACCAAATTTCCTATTATTATTATCATCTGTTATAGAAAGTGAACTCTTCAGTTTGTTTTATCATTATTTTGTGGATTATTTTTTACCAGTTTTGACCTAATTGTTCGTGAAAACTTGCAATCGCCCCCAACCCTTTAATTTTATTTGCACTCTATGCTAAGTTAACTTCAGTTTTACTCAGCAGCTACAAGTAACTTGTGACCAATACACTAGTCACAAGTTACTTGCTCATGCTGTTAGACTTCTAAAGTGCTTTAGTTTTTTATCTTCACTTAATTTCAATGCTACATGGTCGGCCAACCGCAGCGTTTTAGTTGCATTTTTCTTCGGTGCGCCTGTGAGGTGATGATGTCGTGGTAACACCGCGCGCTATTTGTTATTGTTGTTGCATTTGGCGTAAGTGAACAAATTGTTCTATGCGAGAAGAAGCTTCGGGTGTGCAGTGCTATTGGTGGGAATTACATTAGGAGAGTTCGAGTGCTGGCCCTGACCAGAGTGCTAACTTCTCAAGTGAAGTGGCATTGCTTGTGTTAAGTGAGGACAATATCCTCTCCCCCTTCCTCCAGCTGTTTCATTCGGCCCGGCTTCAGGGCCTTCAATATTTAGTCTTACTCATTCGAGGATCAAGTCCCCTTTGTTGTTTTTGCCGCTTCTTGTAGTCAAATAAGTACATTTATTATAATTATCGTAAAGTTGGTGTAATTAAAAACCGATGGTTGGTTTGTGTCACTTCACTGCTTGAGAATTTTGTACATCTCTGTGCTCGTAGGCCCAATATCTGCTGTCATGTGTGAGTGTTTGTTAGTATGTAACCATGTATTCCAACCAGTAGGACAGCACTAGTATTAATAACTTCTTTCCAATATTCGTAGCAGTAGAATCTTTTGAACACTTAACCCTTGTGGAACATGGTAAGAAATGCTCGTGTTCTGACTGGTGAGCAAGACTAGGTGAAGAGGTTCCCGGCGGTGCGACCGCACACTTGGATGGTCTTTGGGGCCTCATCATCAAATGCCGGCCAAATTTTATTGTTACCTGCGATCGGTTTCAATTTTTAATCAATTTTCACTAATTTGACAGTATAGTTATCAATTGAAAATCGACTAAAATTCTGTAATGAATTTCATCTGTTTATGCAATGCATGGTCTATAAAATTTTCACTTGAAACTATTCAACGAAGAAGCTGTGCAACAATACCTGTCTCGATACCTACATGCTCCATGCAACTGATACGAAGGAGTTGGGAACAAAGAATCCAGTGATGCATCGATGTTTGCCCCTCACCATCTGTCCAAAACAGTGAGCTGAAGGAATCACCAAGTACGACGTGTCACGGCGGGTGTGTGCGGCCGCATGCATTGTATATCAAATCATCGGTCTTCATTGAAAGTCTCTATTTTTAGTTAACTTGATAATTCAGATGTTTAACGGCGATTTTAGTTCCAAATCTGAGCTAATTGGAAAGAGGTGGTTGGTTCCTTTTTCATACGTCACAGGAATATGACCAAACTCTTCCTTTAACAAAGATTGTTAGTTACTTTCCCGCGCCAGTTTTTTTTTAATAAAATAATCAGCACGGAAAATTTTCCCTAACTAATTTCGATGGTACTCAATCGCTTGATATTATTAATAAGAATTATGACTGTCGTTCATCCACTATTTTCGTTCGAGAATCTCATGATGTGACGCCCCTGAACTGTTTTGTTCATCTGATAAGAGTTGACTGACGGCCCTGGGTTTCACCTTCCCAGAAGCAATTAGTGAACAATTCAAAAGTGTTAAGACCTGAAGACCTTTTTTCCTCGACTAACCTCTTTTCAACACTGGACAATTAATCAGAGCTGGACTGAGTGAATGCATCGACATTTACTCCTTCATTCATCACTGCTAAGTACTTCATTGGCTTGTTTGAAAAAAGGTCGTTCGATGCTCAGTGTTGAAGAACTTGTTCCTGCAAGCGCTTGGCTATTATAACAATTCATTTGAATTGAGGTTCCTTTAGCCTCAGGTACCATGTATTGTAAGAGCACGTACTCCTGGTATAGCAATTTTCTAATCTGTTTTATTGCTCACAGTTCATCAACGAGATGGAGAATGGTCAGAATTAAGAGCTAGTCAAGCGTTTGCATTGACTAGTTTTTCCCAAGTTCTGTAGTTGGTGTTTTGTTTGGTCATTTAATGGAAGTGCAGTACTTAGAGAAAACGGCTTCATGGCTTGTTCAGTTGCTAACATAACCGAAATTTTATGTAAGGAGTTACATTTTTTATTGTGTGAATTAAAATGAACATTCGCAATAACATAATTTTGTACCAGTAGCTGAATTTCTTTAACTACTGCTCTTGTGTTTTATTTGGTTGCCGAAAATCAGCCATGTGCTGCTTTTATATTACATGTGGTATGTTTACTCTGATACTTAATCCAGTTTAGTGTACCTTTCTTGCGAAGTGCAATATGTAAACATATTGAATATTTCAGACCAAAGGCCCCAGCAATCTTAGACGGTCTCGCTTGATCTCATAAAATACTTTCAACAATGCGAGACGTGAAATCCACCTTAACGCTCTGAGCCTACAGAGCTGGGAACATTCTGGTCTAAAGAGCCAACGTTTATACCGGTAGTACATTACTGTTGTCGTGGACATTTTATATAACTTTTGAAATTGCGAGTCAAAGCGAACTGGTTTGGTTTTATTTGAGGCTATGTGTAGTAGTCAATCGTTTTCATACCTGATCGTTTGTATTCTCTCAATAGTATCAACTCTGGAGTAAACATGTTCAATTTTAGGAAGCCATATATTGTATAATGTTCGAACTCTGCTTGCATTGTAGGTTGAAAGGTCTACTTACTCGATGTATTTTTTCTTTGTCTTTAGACTACGGGCATATTCTCAAATAAAATGTATACTAAAAAAAAT
>Eriocheir_sinensis ENA|GBUF01014373|GBUF01014373.1 TSA: Eriocheir sinensis comp49050_c0_seq5 transcribed RNA sequence.
CAAGGAGGAGGATCTGTGGGCTGGAGTGAAGTATAGTATGTTCCCCCCTCTCTTGTGAGGACCTCCCACGGTGACACGCGCCATTGTTTCCACAACCACCACCACAACAACTGCACAGCTCCACCATCATCCACCGAGCCACCACCACCATGTACCACCAGCCACCCCCCAATGTTGACACAGCATCCATCGAGGTGGGTGAATCGGGCATCCCGGGAGCCCTGCCATCCAAGACGCCTGTGTCGCTGCTGCAAGAGCTATGCATGAGGCGAGGCATTTCCCCCAAGTATGACCTGCTGCAGATAGAAGGGGCCGTGCATGAGCCAACCTTCGTGTACAGGGTCACTGTAGGAGAATTCGCAGCTAATGGGTCTGGCCAGAGCAAGAAGAAGGCCAAGCATGCAGCAGCCAAGGCCGTGCTGGACATTATTATCCAGGGCGGGGCGGCCGGAACAGGAGGCCCCTCAGCTGGCGGGGCACCCGGAGCTGCACCTGAACTCTCCACACAGATTGTTTCCCCCTACGATGATGGTATCCCAGGAAATCCAGTTGGGTCCCTGCAGGAGCTGTGCATGGCGCGGCGTTGGCCCCCCCCAACCTACGAGCTCACTTCCGAGGAGGGCTTCCCCCACGAGAGAACCTTCTCCATCGCCTGCACCATTGGCAACACCAGAGAGATAGGCACTGGCAAGAGCAAGAAGCTGGCCAAGCGGCAGGCGGCGTTCAAGATGAGTCAGCGGTTGAAGGACCAGCCGGTAGAGCAGCCGCCCGTCACCGTGCTGACAGACGACGATGAGGAGATAGCTCAGAAGTTAGCCGCGAGATACTCTGGACTGAAGGACTCGAAAGTGTTGTCCCTGACCACCAGTGACTCGCGGAAGACGATATCCTTGAGCTCTTTGTCCCTCAATTTTGTCCAAATGCTCCAAGACATTGCTCAGGAAGCCAACTTTGTTGTCACATACGTGGACATTGAGGAACTCTCAGTCTCAGGTCAGCACCAGTGTCTAGTGCAGCTGTCCACTCTGCCGGTGGCCGTGTGTTACGGCACCGGCGCCACCGTCAAGGAGGCGCAGTCAGCCGCCGCCTACAATGCCCTGGAGTACCTGGTGATAATGACCAACAAGTAGCTCATCTGGCAGACCCCTGGTGGGCGTGGCCCCTGCTGGGGGAGCCCGAACGCTGCCTCCAAGCAGAGGCTCAGTGGGCAAGGCAGGTCTCGGGGCGGGGTCAACGGAGTCCTCGGGAACTGACGGGGAGTAAACGACAGAGCTTTACTTTTAGGCGCTGAGGAGTCTACGTAGTGTTCTACAGATTCTCCGAGGATGAGGCAAGCTTTTGGCAGTACGAGGCCACTAATCAGCTAGTGTTTTTAAACTTACATCGCAAGTGTTTGAGGTTCGACAAAGATATTCTTGAGACACGTAATCTTGGTGTGGCGTGTTGTTTGTCAGGTAGTAAGAATTGTGTGGAATTCTTACATATCTGAAAACTCATGAATAATAAATAAATAAAAGTCAGGTTAAAAAACCCATGCAATATATAAGTTGCAGACCAAAAAAATGAAAAATCTAAATCGTTCATTGAATGATAAAAAAAAAGCCACCGAGTGGCAACAAAAAACAGTCAACTTGAGCCAGAGACGGTGTCTGTGGTACCTGTGGCCAGCTGGCAACGGTGATGCTGTTCAACAAAGCTCCTGGCGGCCCTCGCAGCCTTTGTACCACTGGAGGCAAGCACATGTCAGTACAGCTTGCAGGATCAAACTAATTATTACAAAATCCTGAAGATCTGTCTCTAGAATAAGTTCCAACTGTAGTCAGGTAGATGCAGGCAGATGACAAACCATGACATTTCAGGGACTGAAGTCCTTGCATTTTCAGAACTCTTTGTATTGGCCTGCGGAGTATTTGCTGCACAGTGTCACAAGTGTCATCTTGGCCCCAGAGACACCCTGGCTCAAGTTTCCTCTCGTTGTGTGCATCTACTATACTTTGCATAGAACTAGTGAAAGTGTTACGGCAGAGCAGACGCTGGTTCACTTGGCCTCCGTGTTGCAGGTCACGGCGATGGTGCCAAGGCGGTCAAACTAGTACCTGAGGCTCTTCACTCCCCACAGTACAATGTAACTGTAGTAGTCTGTTCCTTCATCCTCACTCAAAGGTAAAAACAAAAGACAAATTATGGTGTGCATTATCACCAGACTCTGCACCACGTTTGCAAAGATGGGGTAAAAGTGAACCAGTGTGTGGCCTCCTCACCTTGAATGTACTGTAGTCTTGGCCGAGTGTAGGTCTCAGTGCGGGAGTACGTTGCCAGGGTTGAGAGCGGCAGCAAGAGCGGGGGCAGGGCTCCTGTACTTCTGTAGGGCAGCGATTGGCATGCCTACTGTAGAGTAGCAACTAGTAAATAATTTTGACTTGAAACTTCAATATAGTCTTCACAGTGCTGGCTAGCCTCTTCAACCCTTGCAAATTACTCAAGCGCTGCAACTTAAATAATGCTTTATCCAGTAAGCTGTTACGTACATAATTATTATCCAATGGGCATTCATTAATTAAATGCAAAGTATAGGTACTGGATGATAGCTGGCTACTGAGAGCTGAGCAGCCGGAGTGCCGGGAGTGGCAGGCCGGCCACTCCGCCGCCTCTGAGGAGTGTGCGTGAGTGGAGCGGAGACTTACCGAAACTTGTCGCAGGTTTTTGATATGAATGGATCAGTGGTAGCTTTTATAGATTGTAATACTAATAGCTTTGTTAATGAGTTATCAGAGGAATTGACTTTTTATGAAGTCCCTGATTCAGGGTGAATGTTCCCCTCTGGCAACACAAGAGCGAGAGTGAGTGACAGTGCCGCGCAGGTGGCCGATGCCCTACATACTACCGACTTGTTGACTTAAGACAGTTGCTTTGTTACAGCAGTCTTGCTGACCCACCGCCACGCAGGGCTCAGGGAGGGCACGTCATCGCTGTGCACAATGTCACTAAGGGAAGGCGACACCAAAAAACTTGCTCATTTTCAATAAATCTATATATAAAAGAAATATGAGGTGTATATTTACAATTGAAATTGATAGATACTGCACCATTTTTCCTTTTATAAAGAACTAAGATTTATAGGGAACTCCCACATTTACACAGAAAACACATTGTTTGGATGGAAGTTCAAAAGAGCAAGTAAAATTTAGTCTCCACACATTAATAGCTGTGGTGCACCATGAGCAAAGGGGACAGGGATGTGTGACCTCAGTGGTTAGGAAAACGTGAATTAAACTGGTTTTGCAAGTTATTACAAGTCTATTACTACAAAGATTGGAAAGAAGTTCGAGCAATCTTTAGTAGTGCCAAGGAGTTGATGAAGATTGTTATAACTAACAGGTTGGGGGCCAATCCACAAAGCTGAACAAAACTTTGGAGAGTAGAAAGTATCCCTCGGGTCGCCTTCCTCTACAGCCACGTGGCCTCCCTGCCCCTGCCTGGCCCTGATACTGCCCCGCTACATCAGTGTAATGCACTCAACTTGTTAGTACCTGCCCACTGTGAGGTCGTGTTAACGTCACCCTGTGGTGTGCCAGTATGTACCCTCAGCTCATCTTGTGTGATCTCCACCGGAACTTAATAAATGACTGCGTCTTACATTTGTCAACAAAGTACAGTACCAGATCATTTTAGGTCATGGGCCAGAGTTGCCCAAACAGGAGCGCTGAGGCTGTTTCTGACGTACAGTCTGACCGTTGGTTTTGTTTGAAAGCCCAGAATTCAACTTGTCAGAAGTGTTTGAATTTTAAGTTAGGTTTAATTTAATTAAACTAAAGGAAGCAATACACCTACAATGAACCATCCTGGTCTACTGGTCATAGGGAACAGTATAATGTGGTGTGCTCCAAATAAGGTAAAGAAACTATATTGCTATCTATCTGTTCCCTGATGTTAGTTTCCCTTGAGGGGTTGGCCAGTGGAAGAGTTTACAACTTTCCCTTCTCTGGCACTCCCTCTCAGCACACT
>Euphausia_superba ENA|HACF01001230|HACF01001230.1 TPA: Euphausia superba transcriptome shotgun assembly, contig N8859
TTAGTTTGGCCATTTACGGTCCGGGGGCACTGAGGTAGGAGCGCACAAGCGGAGGGAGAGAACTTCACAAGGCCGCTATTTCAGAAGGTGGGCTGCAGCAAGTGATCGGCAGCAGGTGACAGTATTGGCTGGTGGTATGTTCCCCCGTCTCTTGTGAGAACCTCCCTACGGTGACACGCGTTTACGGCACAGTTAGGCCATCATCACATCAAAAATTTTGTTTAAATTAATTTAGTAAAAATGGATAGATATCACCAACCTCCTCCAAACGTAGATTCAACCAGCAATATGGAGCAATTGCCATCAAAGACTCCAGTATCACTGCTGCAAGAGCTTTGCATGCGTAGAGGCATCTCTCCAAAGTATGACCTTTTACAAATAGAGGGTGCTGTACATGAACCTACATTTGTGTATAGAGTCACAGTTGGGGAATTTGCTGCCAATGGATCTGGTCAGAGCAAGAAGAAGGCAAAGCATGCAGCAGCTAAAGCAGTGTTGGATATCATAATCCAGGGTGGTGCAGCTGGAGCAGGTGGAACAACAACTGGACAGAGTGGAGGAGCACCACCTGAATTATCAAGTCAAATTGTGTCCCCATATGATGATGGTATCCCAGGCAACCCCGTGGGATCTCTTCAGGAACTGTGCATGGCGCGTAGGTGGCCACCCCCAACCTATGAGCTCACTTCAGAGGAGGGCTTCCCTCACGAACGAACCTTCTCAATTTGCTGCACCATCGGTACTACCAAAGAGATAGGTTGTGGTAAAAGCAAGAAGTTAGCCAAACGCCAGGCTGCATACAAGATGGCAACCCGCCTGAAAGACACTCCCGCTGAGCAGCAGCCAGTCAATATGCTTGCTGATGATGATGATGAGATTGCCCAAAAATTGGCAGCCCGATACTCGGGTCTTAAAGACTCTAAAGTTCTGGCTCTAACTACCAATGACTCTAGGAAGGTGAGTCACTTCCACAAGAACCTTAAGCAGTCGCCTGGGAAGAAGCTGCGAGAGTTGCAGGCTCTTTCATTGAGCTCTTTGAAGATTAACTTCATTCAGATGCTCCAGGATATTGCAGAAGAAGCCAATTTTGTTGTCACATATGTAGATATTGAAGAGCTCTCAGTCTCAGGATCCCATCAATGCCTAGTTCAATTGTCCACTTTACCCGTGGCTGTGTGTTATGGCACTGGTGGCACAGTGAAGGATGCTCAGGCCTCTGCTGCTCACAATGCACTCGAATACCTTAAGATCATGACCAATAAGTAACTAAGAATATCAAATAGGAGATTAAATCAGAAGAGGATACGAAGCTCATAAATGAAGACTATGATAGGATTTATTTTTATTTTCTTAATGAGAGATTATATGAATAGAGTTATGGAGATAAAAATATAGGAATTGAAGAGGGATACAAAAAATGTTGAATACAATAGACTGAGGTGACAGTTTATTAAAATTATAATTGAAATTTTTTTTGTATGATTTACAAAGGTGGTGATTCAGTTTTAAGTTTATTAAATATATATATATAAGTAACATACCACTAGTCAAACTGTGACTGCAATGAGAATACAAAGCTCCTGTCTTTTGAATTGGCTGCTCTTGTGAAGTGACGGAAAATTGACAAGGATATAATCCTGTGCTACTACTTCTGTTGCATTGGGAATAAGTATACAAAGCTTTCTTATATTTAATAATCTATGTAATATAAAAGTTGTTTAGTGTTGAGTTTCCTTGCAGGTAAAGACTTCGCTCTGGAATTCTTTATCATAATACATGTTAATTTCCCCCTGCTACTCGTGAAAACAGAAGTCGTCTTCTGCAAGACTGACTTTCTTGCCTATTTCAATAAGTAATCGGATCTAATTTGACCTAGTAACTGGCAAAGCACCATTCCATCTTTGGTGTAATACAGTTATTTTTATTAATCATCCTTGTTGCTGTTGGTGAGTAAGTCACTCTTATAGAAGACACTTCAGGAATCTCAACACTGTGTAGAATCTTTTTATCACTTAAACCTCATGTAACAGTAAAAAAAAATTGTAACTCAATTGTTGCAACACAAAAAAATGAAAAAATTAAAATGTGATGCATATCAGGGTTCAACCTGATATGCAACTAAAAAAAATTAGAAACTCAGATCAGAAGTATATAAGATATTTGTGGTAACTGAGGTCAGCGCCTTGGAATAAGACTTTAAAATTCAGATATTTTATGGCTTTTAAAAAAAAACTTTGTGATAGTCTAAAATATGCATAAATTATTACAAGTATCAAAATTACACGTTACATTTAATATATTGTATTTTTAAGTTGATTATGAGAATCTTCAAGTAAAGTAAGTATTTGTAATGCATCAGTTGAGTTTCCAAGGCTTCGTAGAATTGTGACCCCACAGATATCCTGATCTGAGTTTGCTCTTGTTGTGTGCATCTGCTATACTTTGCATAGAACTAGTGAAAGTGTTTTGGTAGAGCACACGCTGGCTGACTTGGCCCTATCTTGCACTAATAAACTGGTCATATATATTGAAAAATTATCATGTGAGAAGGCACAAATTGTTACTAGCAATATTGTATTTTATATAAGTTGTCATTTCCTTAACTACAACTGTTGCTTTTTGGCAAAGTTAGGCTGAGCAAAGCTAGGGCAAGTCAACCAGTGAGTGGCCTCCATTCTTAAATGTACCGTAGATAAGGTCTGGTTTAGTGGTAGCGGAGGAGTAACTTGCTTCAGTTATGACTACCAAAAAATTCATAAACTTGGATTAATATAGAGAAATTCATCAATCCATTAGGCATAGAAATTTATATAAAAAGTGTTTCAACTATGTAGTTTATTTAATTAAAGCAATTTACTTCTTTGCTGCAAAATATTAATGCTTTATCCAGTAAGCTGTTTCGTACATTAATTCTATATTTAATGGGCATTCATTAATTAAATGCAAAGTATAGATTCAGGATGATTGTTGGTAAAGGTATGGGGGTTACTTTCATTATTCGAAAGTAGCATAAAACAAAACCCCATAATACGGCCCTATTACAGTTGCTGCAACTTCCATTCCATAGTATTGTATGGGGCGCCAACAAAGGAGCAGTAGTCACTGCTGCTCTAAGAAAAACCTTGGGACCTTGGGGTATTTAGTAGATTGTTTTACTAAATCTCCCCATGGGTAACATTTGGTCCCTACCACTAAGAGGCATTATGATCTGCACCTCTTGATAGCATGCCAGACAGCTCGAATAGGATTGTCAATTTTTTTTTTTTCAATAATTGTATATTTTGCTCTTTTGGGCACTGTTTACATTTCTCAAATAGTGATTGCTCCTGAAATGAGCGATGGCTGCACCCGTAATTATATAGTTACAGATTGTAACAATGTGAAATAAAATTTGAGAGTTAAACAAATCGAATATGGCCCAGGCTTTGCTAAAGAAGTTAACTTTATTTCTGCATTTTTAAGTCCATCAGTTTTGTTCGCCCACAAAATGATCTCTCTTGTAGTGTACAACTTCAATGTAGACCTTGTAAAAATTGAGATTTTCAGTTTTCATTTGGTCACCATTAGAGCTCTAAGTAAAGCGTTGACAATTTTATGGGCAAACAAAAATTTCCCACCATGAATGCAGAAATAAATAACTACCTTTTCTATGGCCTGGGACACATTTGTTGTCTTTGAATCAAGAGTATCTCGGTAAGATAAGATTGCAAGTATTAAATGTTTGTTTGTCAGTTGTGCATGCAGTCCTGGTCTTTCTACATCTAAAAAAATGAATTGTGCATGCTGTAAACTGTTCTTTGCTGCCCATGTGTTCTACATCAGAAACCCAATAAATAGAAGTTCATATTGTGTGCATTTATCCCTAGTTACCAGGATCAGAATATTATTTCCTGTTTATATTGCCAGATACATAGTCTTAAGTATGACTAGAGATCTTGTGAGTTTGTACATAAACTCAACGTACATCTCTGCTGGGTGCATCATCTTTTGTTTTGGGTGCATTCTTAAAATATTTTGCTTGTGAAATTTCTTGATTCAGAACATTTCATTAGCTGATGGGGAGCACATGGTAAAGCTCATCCTAAATGTTACTAGTCCCCCCGATAATGGGAAGTATGTAGCCTCTGTGGCAAAATGTTTGGAGACAATTGTAATTTTTTGTTATATTTAATTTTATTTTTTAATTTGCATTTCTTTTGTACTACATGAAAAAATCTCAAGGGATTGAAAAGTGAGAATATTATGTTCTATGTTTTATTCATATGAAATGGTCAGAAAGTATTATTTTTGTTTATATTTATATAGAATTTGTTCTAAAACAATGATTTCCAATTTTTCTGCTGTGGCACAAAACAAATTTCATACAGTTTGTCCAGATTTGATATCTCCAGAAAGAATATAATAAATATATTAGAAATACAATGCTTAGCTAAGAAATTTAGCTAGGTATTTTATATCTTTGTTCATAAAAGATTTACATTGCATTCTAAAATCTAGACAAACTGAGTTCATACGGCTCAGCCCCTTCTATAGTGGGTTAATTATAATTACGTTTTGAAGTCTGATAAAATGGTTTGCCTATGAAAGAATACCACTGGTCGTAAAGAGCTCAAATTTTAACAAGTTAGAGATGACTATCCACTTTCAGGTGTTGCAATTTTAACCTCTTGCAACCAATGGTATTCTTTCATGAGTTAATGGTTTTATCCGACTTTAAAACATTATATAGTTGCCTCACTACTGAAGGGGCTGAGCCATTTTACATGTTGGAAAAGCTAGTGTTACCAGTTGTCTTTAGAATAAATGGAAATGTGCTCAAATATTTTGTATCTTATATTTATTTTTAAGTGGCAAGTATGTATGGCTGGAACATTTGTGTCATTAAGGAGAAGTAATATAAACAAGTGATCTAAATGGAGAGATTATAATGTAATTCAGGTAACACTAGCCACCTCAGGCAATTGCATTGGTGTAGTCAGAAATCTCTGCTGATTCCATTGTTGCTGTTCCCAGCTAATAAACCATTTTCTTTGTTCTGAAACTTTAATTATGGCACTAATAAATTCAACTCTAGGAAC
>Farfantepenaeus_aztecus_ ENA|GEUA01028251|GEUA01028251.1 TSA: Farfantepenaeus aztecus comp73116_c0_seq1 transcribed RNA sequence.
GCAGGAGCACACAAGCGGAGGGAGAGAACTTCACTAGGCCGCTCTTTTGAGGTTAGGTGGGCTGGTGGGCTGTCAAGAAGTGTGCAAGGTGTGGCATGTTCCCCCATCTCTTGTGAGGACCTCCCTGCGGTGACACGCGCCATCGTAATTAATTCCACGCACAGCTCCATCATCATCCTTTTGGGGTCCGATCACGCAACCAATTAGTTGTAATCATGTATCATCAACCTCCACCAAACGTCGATTCCTCTAGCAATGTTGAGGGCATGTCAGGAGCTCTGCCCTCCAAAACCCCAGTTTCACTTCTCCAAGAGTTGTGTATGCGCAGAGGAATCTCCCCCAAGTATGACCTTCTGCAGATAGAGGGAGCAGTTCATGAACCAACTTTTGTGTACAGAGTCACTGTGGGGGAGTTTGCAGCAAATGGATCTGGACAAAGCAAGAAGAAGGCAAAACACGCAGCTGCAAAGGCTGTCCTGGACATCATCATCCAGGGTGGTGCTGCAGGGGCTGGGGGACCCACTTCAGGCGGAGCTCCTGGAGCTCCACCAGAACTATCAACCCAGATTGTTTCCCCATATGATGATGGTATCCCAGGGAACCCAGTTGGGTCCTTGCAGGAGCTGTGCATGGCGCGTCGATGGCCCCCTCCCACATATGAGCTTACCTCAGAGGAGGGCTTCCCTCATGAGCGAACTTTCTCCATTGCATGCACCATTGGTAACACCAGAGAAATTGGTACTGGGAAGAGTAAGAAGCTAGCAAAACGGCAAGCGGCTTACAAGATGACACAGCTGCTGAAGGACCAGCCAGTGGAGGCACCTCAAGTCAATGTCTTGGCCGATGACGACGATGAGATTGCCCAGAAGTTGGCGGCTCGGTACTCTGGGCTGAAGGATTCAAAGGTGTTGTCCCTCACCACCAGTGACTCGCGGAAGGTGAGTCACTTCCACAAGAACCTAAAGCAGTCTCCCGGCAAGAAGCTGCACGAGCTACAGACAATCTCGCTGAGCAACGTGAACCTTAACTTTGTCCAGATGCTCCAAGATATTGCCCAAGAAGCTAACTTTGTTGTCACATATGTTGACATTGAAGAACTGTCTGTCTCAGGCCAGCATCAGTGTTTGGTTCAGCTGTCAACTCTGCCAGTTGCTGTGTGCTATGGCACGGGAGCCAATGTGAAGGAGGCACAGTCTGCTGCTGCTCACAACGCCCTGGAATACCTAAGGATTATGACCAATAAGTAAACTTTGTGTTAGGGAGAAGGGGGTCATTTGATGGAAGGTACAAGTATGGAGGGAGCCTTTTTTAAATTTCACGACAAGAAGTAAAACCCGGTGTTGAGTATTCCCTTGTACAATCAGTGACTCACCAGTTGTGGACTCGAGCTGGAGTGACTGTGGTAACTGGTGGAGAATTCAACACCCTGTAGAATATTTACCTAACCCCCCGAAAAAAACAGAGAAAAAATTGCAACACTGATGTGTCGCAAACCAAAAAAATGAAAAAAGTCTTTCTGGAAAGGATGACAAAAAAAGTTGCCCTTGGGTTTTCAGGAGGTAACGAAAAAAAATTAGGAACTCGGACCAGAATGAAGCAAGATGTCTGTGGTACCTGTGGTCAACATGCAGGAATTGGTAATTCAGGCAAAGGGAGAGGTTTGTACAGTTCGTCTCTGTACCCAAGATCATGGGCGTTGTGAATGTAATGGAATACCTGCTAAGTAGAGGTCATTCTTTTGAATGACAGACTCATTAAAGTCAATTTAATTTAATTTCCTTAAAGCTGTAGTACATAACCTCTTATATTGGATATTGAAGGTACATTGCTGTTTGTGCCTTGAGCCATTTACAAGGTTGCCATTATCTCCTCTCCCTGCCTGACTCAAAAATATCATTTTGACCCCACAGATATCCTGGTCTGAGTTTGCTCTCGTTGTGTGCATCTGCTATACTTTGCATAGAAATAGTGAAGTGTTACAGAAGAGCACACGCTGGCTGACTTGGCCTCCATGTTGCAGGTTATGTGAATGGTGTAAAGGTAGTCAAAATAGTACCTGACATTCTTACCTCTAGTACAATTATTGTAGGCCATTTGTTGTTTCAGAAAATTAGGTTTGCGTATCGAAGGACACCGCACCATCAGTGCAAAGATGGAGTAAAAGTCAACCAGTGCGTGGCCTCCTGACATTAAATGTACCGTAGTCATGGTCCAGGTCCAGGTGTAGGTGTCAGTTGTGGAGTACGTTGCCAGGGTGGACTCTGGGTAGACATTCATCACCACTTACCATTTCCACAATTTATCTGCTCTTATTGTCTTTTAGTAAAAAATAAGAAAAAAATAAAATGAAAAAACAACAGGATGAAAAATCAGCATGTAATTTGAAATGTGCAAATATGCTCTGTTTAATTACAGCATAGTTGTGCATGTCAGTAGGTATTAAGCTTCATTAAGATGTTCCAACCCTTGCAAATTACTCCATTCTGCAACTTAATAATGCTTTACCCAATAAGCTGTTACGTACATTAATTCTCTTATCTAATGGGCATTCATTAATTAAATGCAAAGTATAGATACTGGATGATTGCTGGCTGTAGAGATGGGCCTCCTTGGGTCAAGAAAGGTCATCTGATGAATTGGCTTGCCAGTCATGTCTCAGAGGGAGTGATTACATGGAGCTATAGTGACACACTGTGCCAAAAAACTTAGTGTTTTCACTGTTCAAACTACAAAGGATCGAAACATTTTAAGTAGAACAATTATGTTCAGCAGTTATATCTGAGAAGGGAACCTACATTTGATCTGAGCATGCATTCCCCATCAATTATTGTAAATGAACCCAAGGATGGCTAAAGCCCACACAATGATAGTCAGTGAGGTTGAACTTTTTTGTTACTCCGAAGCTGATGTTAACGTGGTGTGGGCTAGGGACAGAAGCCCATTGTACGCATGAGATAGCACTCAGGAAGATGAACAAAGTCACAGTCATATCTTGAAAAAGAAAAAAAAGTATTAATAATAATTCCAATCCAAATTTGCAGTAACTGAACACAGGAATCACTGCTCTCTTGTATTCAGTTAGAACAAGCAAATTTGGAGCTGTGTACATGTCATCTGTCTGTGTGCTGTTGGTTTTTGTTCACCAGCAGCCTATGTGGTCTCTACCAAGTCAGGTCGTTGCATTGCTTTCTGAGCAGAGATACCAGTTTTACAAGTAGAAGAAATGAGTTTTGTTAGAGAGACTTGTGTTCCAGTTTTGTATGACCAATAGATAAGCAAAATCCATCTGTCATGTTAATCTGCTGGCAAGACTGGTCTAATGTAGTGTAGTTTTTTGTACTAGGTCAAGGAAAAGTTGGTATGTTGAATTTGAAGTTTGAAAGGGTGTCACCTTGTACAGTGGATGTAGAAATGCTAAATGATGCTCATCATGTGAATTTAATAAACAATGCTGTTTGTAAATGCTTCATGAGGCCTGAGGGTTCTTGATATGCTGGACGTCAAGGATTATTCTTTGCATTATAATTTACAAGTAAGGACAAGTTCTTGAGAAGGAATGAGTGAGTATGTGCTTATAATGCCTTGGGATGGATTGGCTGTAGATGATCTGATGGTGACCACATGGTGCTGTTGGTATTTTCAGAAACTGTATCACTCCAAACAACTGGTAAGTTCTTAAGACAGAACTCCCAAGGATAGTGTCACCTCTGTTTGGGTGTTACACATGTTTTGAGTAACTGGTCTTTTCAATCCAGTTTTTAAGAGATTGTGCAGCTCAAATAGTTCTTGTCTATTGTCATTATTGTGTAAGAAAAAATTCTTAGTATCATGGAATGCATGGAACTCATTCAAGCATGTTGTAATTTTTAATGAGTTCAGTATGTCCCTGATATTAGAGAATTGCCATTTTTGTGAAAATATCTAAATCTCTTTATAATGTATTGCAAGTGCTATTTGAGAAGATACAACTTACTGTTAGGAACCATCAGAATCTGGATTTCATAAGGGCACACACAACCTTTTTTTTATAAATATATATTTTTATTTTGTTCATTATTATTATTTTTATTTATTTATTCATTTTTTTCATGGTATAAAAACAGTTCTACTACATCAGTGTTGTTTCCACAGTGACTTACTTGTTTAGGGACTGACTTCTGCAAAATACTCGAGAATATGTATTTGCATGTTTTGCGCACTGTATGCATGTATTTTTCTTGAATAAATTGCAGCACTCAGTCCCTACATGTGACTATGGCTGTAACTTACACAAATGTAGTATTTGCATCAAGCCCTATGTGTACAATCTCCAGTTCATGTTAAAGTAAAACAAAAAAAAACAAAAAACAAAAAAAGAAGAAAAAAAAACGAATAATGTAATGAGTTGAATATTACAAGTCCAAACTTAGTTAACAGGACACATAGATATAGTATAACTTGGAAAAAAAATATGAAGCTTTTTGTCTATTTCTCATCCCTCCCCACCTAAATAATTATAAGTTGAATATTATCTATGTGATCTGCTAACAATTTCTATTTATTATGTTCTACAGTTATGCACTAAGTGAATTCAGACAAATTGAGCTTTGCCTTTTATTTACCTTTGACAAGTTGATCGTTTCTGATTTCCAGAAAGATTGGGAAAGATGAGGACAAGGCTCTTCATTTCTCATCAAAATGAATTTG
>Gammarus_chevreuxi ENA|HADC01007545|HADC01007545.1 TSA: Gammarus chevreuxi, contig comp66910_c0_seq1
GCATGCGCAAACGACTGCTATCGCTGAGGAAGGAGCACACAAGGGGAGGGTGTGAACTAATTCGGCTACATTTTCACTAGGTATGCCGCAGTGAGGCCCAGTGGATTGTGGCCTGTTCCCCCCATCACTTGTGAGGACCATCCTACGGTGCCCCACACCAGCACGCTACTAACACACACTTCTTGTTTAGGTGACACATAACACTACATCATGTATCAGAACAACGACCAGCCTGCCTCTGTTGACGGCCTTGCGGCAGCTCTACCATGCAAGACTCCTGTGTCGCTACTGCAGGAGTTGTGCATGCGGCGCGGTATCTCTCCCAAGTACGACCTGCTGCAAATTGAGGGCGCTGTGCACGAACCCACTTTTGTGTACAGAGTCACAGTTGGAGAGTTTACTGCCAATGGGTCCGGCCAGAGCAAGAAGAAGGCAAAGCATGCGGCGGCCAAAGCAGTCTTGGATATCATCATCCATGGCGGGGGGCCCGTGAGCACCGGCCCTGCTGCTACCACCACTCAGCACTCTGGCCCCAATAATAGCAGCGACACTTCCAAAGGCCCCGTAGCCAACAGTGACTCCCAGCATGCTGACCTATCCACTATGGTTGTGTCTCCATATGATGACGGCATCCCCGGCAACCCCGTCGGACAACTACAGGAGCTGTGCATGACCCGCCGCTGGCCGCCCCCAACCTATCAGCTGACGGCGGAGGAGGGCTTCCCTCACGAGAGGACCTTCTCCATCGCCTGCACCATCGCCACATACAAAGAAGTTGGTGGCGGTAAGAGCAAGAAACTAGCCAAGCGTCAGGCGGCATACAGCATGTTACAGAAGCTCCGTGAGCTGCCTCAAGAGCAGCAACCCAGTGCTGGCCTCAATGAAGACGATGATGATTTGGCCCAGAAGTTGGCCCTGCGCTACTCAGGCCTCAAAGAGTCTAAGGTGATGTCTCTGAGCGGAGGTGACTCACGGAAGGTGAGTCAGTTCCACAAGATGCTCAAACAGAAGCCGGGCCGCCACATGAAGGAGCTGCAGAAGGTGAGCCTCAGCAGCGCCGGCCTGAACTTCGTGCAGATGCTCCAAGACATCGCCGAGGAAGCCAACTTCGTGGCCACTTACGTCGACATCGAGGAGAAGAGCCTCACAGGCGAGTGTCAGTGCCTGCTGCAACTGTCGACGCTGCCAGTGGCGGTGTGCCACGGCACAGGAGCTGCCCCCGAGGATGCCCAGGCGAGCGCCGCACACAACGCCCTCGAGTACCTCAAGATTATGACCAAGTCGCGCGAGTAACCTGTTGACGGACACTCGGACGGCTCTCCCTCCCAAGCCCTGCGCGGTTCATCCTCCATCGCCAGCGCTTACAACTGGTCATGAGTTAGAGCGCTTCGTGTGCAGATGAACATCGTCGAGGGACATGCTAGAAGCACCTTCGTGGAGTTGGGTTTGTTGGGAGAGCGTCGTTTGTTTTGGTGGCCGCCTTGGTTGGGTTTGTTGCTGTGAGTGCAGGCAGAGAGGGAGGGTGAGGGGGCGCCTGTTGCAAGGTAGTGTGACACTAGCGGGAGCGGAGAGGGGTGGGAGCTCACTGCCCCACAACCTCGCTGGACCCGATACCGCGCACTGACACATGTTTTCCTGCGTGGCGGCACGAGAGCCCCTGTGCTGGGTAGAGCGTGACGCGTTAGGCTTTGCCGGTAACGCCACGTCTCTACCCTTTAATTCAATCTTGTTATTCTGTTGCTGTTTTGTAAAGTAATGTCAACGTTCACTTCAGTTCTCTGAATTTTAAACGAATTATAGCATTGTTTTTAATTATTTTGACATTGTTATTTATAGAGATAATCGTGAGAACTTGCAATCGCCCCCAACCCTTTAATTTTATTTGCACTCTACGCTAAGTTTAATTATGTTTTACTTGGCTACACATAACACGTAACAAACTCGCTAGTGAAACCAATGTCGCTCAGCTGCGTAGATCCTCTTAGCAGCTTTTTAGGTCTGCTACAATTCTTATTTGATCTAATGCCAGTGGGTCTTGGATGGCCGTCTGCAGCGTTTTAGTTGCAAATAATCTTGCAAGAAAGCAGGACCGTGCGCGTCGCGGTAGCTGTTGATGCAGCAGCAGTTGTGGTTGCATTTGGTGTAAGTGAACAAATTGTTCTAGGACAGAAGCGGCGGCCGTGCAGTGCTATTGGTGGGAATGACATAAGGAGAGTTTGATGATGAGGCGCTCGCTGGCCAGACCAGAGTGCTAACTTCTCAAGTCGAGTGGCATGTGTGGAGAGTGAATCTCTCCTCGCTTCAAGCGAGCCGTTCCTTTTAGCCCGCCTTCAACATGAAGTACTTTCTCATTCGAGAGACTTCTCTTTAGGTTTTCTATACCCCCGTACTCTCTTAAAGTAAGACTTATAATAATGCAATTAGCGTAATTGAGGAAGGATGGTTGGTTGTCACTTCACCGCTTGAGAATTTTGTTCATCTCTGTGCTCCTAGGCCTAGAGGGCGCTGTCGTGTGTTTGTGTGTTAGCGTTAACATGTATTCCAACCAGTAGGACGGCACTAGTATTAAAGCCTTCTTTTCAATATTCCTAGCTGTATAATTTTTTACCACTTACCCTCTTGGGACATGGGAAGATAATCTCTTGCTTTTTTTGTGGATAATATAAAAAAGCATTTAAAACTGTTCTTAATGCATCATTGGACCAACAGTGTCGATCTTGGCTCTCTTAATAGGTGTTTTATTTAAAATTCTGAGAGGTGGGTATATTGCTAATCACTCATTCAAATGTCAAAAGTTTGTTGAAAAGAAAACTTGGATCGATCTCATTTTGTATTAGATATTTCAACCAGGAATTTACATGAATATCACATTTATGCTTTCGTAGCTCTTATGTCGGTCACTCTGTAATGTTTGTAGTATTAATTACCGGCGCAATATTGCTGTTCACCGATGATTTTGCTCTGAAGAGTTTATTCAACTCTATTTTGCACAATACTGGAAGATTGGACGCAAAAATTGTTTATTCCTTTCCGCCAGTTACCACCATAAACTCTTGCAAGGCTAAGACAAATGAATAATATCTCGATAAGTGGAAACTTATACCCGTTATACACGCTACATCTCGTTAGAGGGCCATACATTTGCTGTATTCCAGTTTGGAATGGACCCAGCAAGTATGCCAACTGTCCTTTCGATCTGCGCGCATGATATGGCCTCAGT
>Gammarus_pulex ENA|HAFM01009900|HAFM01009900.1 TSA: Gammarus pulex, contig Locus_760_Transcript_1/1
GGATTGTGGCCTGTTCCCCCCATCACTTGTGAGGACCATCCTACGGTGCCGCAGCATCATCACGCTAGTCACATACACTTCCTCTTGAGGTGACACTTAACACAACATCATGTATCAGAACAACGACCAACCAGCTTCTGTTGATGGTCTCGCCGCAGCTCTGCCCTGCAAGACCCCTGTGTCACTGCTGCAGGAGTTGTGCATGAGGCGCGGCATCTCACCCAAGTACGACCTACTGCAAATTGAGGGCGCCGTGCACGAGCCCACCTTCGTCTACAGGGTCACTGTTGGAGAATTTACCGCCAATGGATCTGGTCAAAGCAAAAAGAAGGCGAAGCACGCCGCTGCTAAAGCTGTGCTGGATATTATCATTCATGGGGGCGGTCCCGTGAGTGCTGGCCCTCCAGCTGCCGCCGCCGCCGCTTCCCAGCACTCAGGCCCT
>Homarus_americanus_ ENA|GEBG01005874|GEBG01005874.1 TSA: Homarus americanus DS01-Homarus1_Transcript_4522 transcribed RNA sequence.
CCCTCCAGCCCACCTAACTCCTAAGGGAGCGAACTTCACAAGGCCGCTCATTTAGGAGTTAGGTGGGCTGGAGGGCTACGTAGAGTCCAAGAAGTGTGTCGAAGTGTGGCATGTTCCCCCGTCTCTTGTGAGGACCTCCCTGCGGTGACACGCGCCATCGTTATTATTCCACGCACAGCTCCACCATCATCTTCATAAAACACTATTCAAACAGAAGCAAAAATGTATCATCAACCACCACCAAATGTTGACTCAACTGCCTCAATTGAGGGTATGCCTGGAGCTCTGCCATCCAAAACGCCTGTGTCACTTCTTCAGGAGTTATGTATGCGACGAGGAATCTCTCCAAAATATGACTTGCTGCAGATAGAGGGTGCTGTACATGAACCAACTTTTGTCTACAGAGTCACGGTTGGAGAGTTTGCTGCTAATGGATCAGGGCAGAGTAAGAAGAAAGCTAAACATGCTGCAGCAAAAGCAGTACTGGACATAATTATTCAGGGTGGCGCTGCTGGAGCTGGTGGACCTACAGCTGGTGGAGCGCCTGGGGCACCACCTGAGCTATCCACTCAGATTGTCTCACCATATGATGATGGTATCCCAGGGAACCCAGTTGGATCCTTGCAGGAGCTGTGCATGGCGCGTCGGTGGCCCCCTCCCACTTATGATCTTACCTCGGAGGAGGGTTTCCCTCATGAGCGAACTTTCTCCATTGCTTGCACCATCGGCAATACAAAAGAAATTGGTACAGGTAAAAGTAAGAAGCTTGCAAAGCGACAGGCAGCATACAAGATGACACAGCGGTTGAAGGACCAACCCGTAGAGCAACCCCAAGTTAACATGTTAGCTGACGACGACGATGAGATTGCCCAGAAGCTGGCAGCAAGGTATTCGGGGCTGAAGGACTCAAAGGTGCTGTCCCTAACCACCAGTGACTCCCGGAAGGACAATTTCACTGAGCTCTCTGTCACTCAACTTTGTCCAAATGCTTCAAGATATTGGCCAGGAAGCAAACTTTGTCGTCACTTTTGTTGATATTGAAGAATTATCAGTTACCGGTCAGCACCAGTGTCTAGTTCAGTTATCAACACTGCCAGTGGCAGTTTGTTATGGTACTGGTACAACTGTTAAGGAAGCCCAATCTGCTGCTGCTCACAATGCCCTGGAGTACCTGAAGATCATGACCAATAAATAGTATGTTTGAAATATGGACTGTGGAGAAAGGAACTGAGGAAGAGTGAGGAAGGATTTTTTTTATTTATTTATTTATTTTTTTTATAAATCAAGATAGACACACCTAGTGTTGGGTGTACCCTCACTGTTACATTTATATGCTTGTAAAAGCAAAAAAAAAAAAAAATGCAACAGTTGTGTTGCATACCAAAAAAATGAAAAAATCATTCTCTAAGAATGATAAAAAGTTACTCTTCTCATGAGTTGTAACAAAAAAAATTAGGAACTTGGACCAGAATCGAGCAAGATTTCTGTGGTACCTGTGGTCAACATGCAGGAATGGAGTAGTGGCAGAGGATTTTTTATTCACCCAGACAGAGCACTAGATGCTTTGTCATGACTGATAACTATGAAAGCAGTAGAAGGATGAAATACAGATATTTTGTCTGAAGCTTTCAGGTAGTCCAGTTCTATGTTTAAAGTTAAAAACTATAGACTGTAAAGAAAATATATGAAGAAATGCTGGCTATTATGAGCTATGCTTTAAAGCAGCACTTTAAAGATAGCTTTTATGCATTCTATTTACTGTAATCCATTTTTACTGTACCTCTGCCTAAGATTACAAATACCATTTTGACCCCACAGTTATCCTGGTCTGAGTTTGCTCTCGTTGTGTGCATCTGCTATACTTTGCATAGAACTAGTGAAGTGTTATGGTAGAGCACACGCTGGCTGACTTGGCCTCCATTTTGCAGAACAAATGAATGGTGTAAAGGTAGTCAAAATAGTACCTGACATTCTTACTTCTAGTACAATTATTGTAGGCTGTTTGTCGTTTCTAAAAATTAGGTTTGAGTATCGACTGACACCGCACCATCAATGCAAAAATGGAGTAAAAGTGAACCAGTGCGTGGCCTCCTTACCTTGAATGTACCGTAGTCTTGGCCAGGTGTAGGTGTCAGTACTGGAGTACGTTGCCAGGGTGGATAGAAGTGGCAACATTATGTACCACCTGTTCACAACTTGGTAACCCATCATTACATTAAGGTGTACAATATTCGTAGTTGGATAGAAATTTACTCTTTTTAATTCCTGGAACACACAAGTATGCTTTCAGTTTCAGCTTAGTTGTGCAGTTCCATAATTTTGTGCATTGTAAAAATCCCTCCAACCCTTGCAAATTACTCCATGCTGCAACTTAATAATGCTTTATCCAATAAGCTGTTACGTACATTAATTCTCTTATCTAATGGGCATTCATTAATTAAATGCAAAGTATAGATATTGGATGATAGATGGTTGTTAGAGACGGGCCACTCTGGGCATTTGAATTTAATCAGCTGAATAGTTTGTGTGTTTCCTGAATCAGTTTTTGTATGACTGGAAATTCAAGTGACCAAATTGAAACACACTGAAGCTCAAATTCACTGAAGCTTGTCACATGTTATTACTGATTTTACAGACGACTTGAAAGAACTATTGTAAGTTTCCTCTTTGTGTTAGGAAGAATGGTCTATCACACTTACTGTTAGAATTAGTTGATGGATTCTGTTCATCTTC
>Hyalella_azteca ENA|GAJP01004326|GAJP01004326.1 TSA: Hyalella azteca contig06555 transcribed RNA sequence.
AGGAGGGAGCACACAAGAGGGGGCAGAGAACATATTTGGCTGCATTTTCACTTGGTAGGCTGCAGTGAGGCCCAGTGGAGTGTGGTCTGTTCTCCCATCACTTGTGAGGACCATCCTACGGTACACAACCAACCATCATTGTGTGGATGATTACTACTCATCTAATTCACCTGAAGTTCCCTATCATCCCTCCAACAAACTACTCCACACCTTGAAGCACAATGTATCACAGCACGGAACAAGCTTCTGTTGATACCCTGGCAGCATCTCTACCATGCAAGACGCCCGTGTCGCTGCTTCAGGAGCTGTGCATGCGACGGGGAATATCACCCAAGTATGACTTGCTTCAAATTGAGGGTGCTGTTCATGAGCCCACGTTTGTGTACAGAGTTACTGTTGGAGAATTTATTGCAAATGGTTCGGGGCAGAGCAAAAAGAAAGCCAAACACGCAGCTGCCAAGGCTGTGCTTGATATTATCATACATGGAGGCTCTCCACCCGCTGCCACCAGCAGCTCCCAGCTCAATTCTGCTGACTCAACCATCCCTTCTGCTGTCAGCGCCGGCAGTAGCAACCATGCTGACTTATCAAAACCTAGTGGTGTCTCCGTATGATG
>Hyas_araneus ENA|HACH01012623|HACH01012623.1 TSA: Hyas araneus, contig c16260_g1_i1
GGTATCCCAGGAAACCCAGTGGGTTCCCTGCAGGAGCTGTGCATGGCGCGGCGCTGGCCTCCACCCACCTATGAACTCACCTCGGAGGAAGGCTTCCCCCACGAGAGGACCTTCTCCATTGCCTGCACCATTGGCAACACCAGGGAGATTGGCACCGGGAAGAGCAAGAAGCTGGCCAAGAGACAGGCGGCGTTCAAGATGAGCCAGAGACTGAAGGACCAGCCCGTGGAGCAGCCGCCCGTCACCGTCCTGACTGACGACGATGAGGAGATAGCTCAGAAGTTAGCCGCAAGGTACTCTGGCCTGAAGGACTCCAAGGTGTTGTCCCTGACCACCAGTGACTCGAGGAAGGTGAGTCACTTCCACAAGAACCTAAAGCAAGCGCCGGGGAAGAAGCTGCAGGAACTTCAGACGATATCCTTGAGCTCTCTGTCTCTCAACTTTGTCCAAATGCTCCAAGACATTGCTCAGGAAGCCAACTTTGTCGTCACCTACGTGGACATTGAGGAACTCTCGGTGTCAGGTCAGCACCAGTGCCTGGTGCAGCTGTCCACCCTGCCCGTGGCGGTGTGCTACGGCACCGGCACCACCGTCAAGGAGGCCCAGGCAACCGCCGCCCACAACGCCCTCGAGTACCTGATGATCATGACCAAAAAGTAGCTCACCCGGCAGACCCCCGGCGACAGCAGCACCCGCTGGGGGAATGCAAACACAGACTCCCAGGTGGGGCTGGGTGGGTGTAGGAGGGCAGCAGGAGGCAGGCTGAGGGACTGGCCAAGAGAAAGAGCACCTCAGCTCTCCCTCTAGGTGTGGAGGAGTCTGCCAAGTCTCCTCTGCAGCCCTCCACAGCTGGATTGCAGCATTGACCGTGAGGCAACTAATTAGCTGCTGATTTAGAATTCTTGCAATGCCAGTGTTTCAGGTTAACCGAAGACACTTGAAATCTTTTGGTGGCACTTTGCCTGGCAGGCAGCAAGTTGTGTGGAGTTCTCGCCGATCTGAAACAAAACAAAACAAAACTGCATGTAGTAAACTTTAAACAAAGTTATAAAATTTATGCAATTCTTACATTGCAGACCAAAAAAAAAAAAAAAAAA
>Litopenaeus_vannamei comp41046_c0_seq2 len=4607 path=[4586:0-757 5344:758-767 5354:768-885 5472:886-1026 5613:1027-2859 7446:2860-2862 7449:2863-3027 7615:3028-4606]
GGAATTAATTACGATGGCGCGTGGCACTGAGGCAGGAGCACACAAGCGGAGGGAGAGAACTTCACTAGGCCGCTCTTTTGAGGTTAGGTGGGCTGGTGGGCTGTCAAGAAGTGTGCAAGGTGTGGCATGTTCCCCCATCTCTTGTGAGGACCTCCCTGCGGTGACACGCGCCATCGTAATTAATTCCACGCACAGCTCCATCATCATCCTTTTGGGGTCCGATCACGCAACCAATTAGTTGTAATCATGTATCATCAACCTCCACCAAACGTCGATTCCTCTAGCAATGTTGAGGGCATGTCAGGAGCTCTGCCCTCCAAAACCCCTGTTTCACTTCTCCAAGAGTTGTGTATGCGCAGAGGAATCTCCCCCAAGTATGACCTTCTGCAGATAGAGGGAGCAGTTCATGAACCAACTTTTGTGTACAGAGTCACTGTGGGGGAGTTTGCAGCAAATGGATCTGGACAAAGCAAGAAGAAGGCAAAACACGCAGCTGCAAAGGCTGTCCTGGACATCATCATCCAGGGTGGTGCTGCAGGGGCTGGGGGACCCACTTCAGGCGGAGCTCCTGGAGCTCCACCAGAACTATCAACCCAGATTGTTTCCCCATATGATGATGGTATCCCAGGGAACCCAGTTGGGTCCTTGCAGGAGCTGTGCATGGCGCGTCGATGGCCCCCTCCCACATATGAGCTTACCTCAGAGGAGGGCTTCCCTCATGAGCGAACTTTCTCCATTGCATGCACCATTGGTAACACCAGAGAAATTGGTACTGGAAAGAGTAAGAAGCTAGCAAAACGGCAAGCGGCTTACAAGATGACACAGCTGCTGAAGGACCAGCCAGTGGAGGCACCTCAAGTCAATGTCTTGGCCGATGACGACGATGAGATTGCCCAGAAGTTGGCGGCTCGGTACTCTGGGCTGAAGGATTCAAAGGTGTTGTCCCTCACCACCAGTGACTCGCGGAAGGTGAGTCACTTCCACAAGAACCTAAAGCAGTCTCCCGGCAAGAAGCTGCACGAGCTACAGACAATCTCGCTGAGCAACGTGAACCTTAACTTTGTCCAGATGCTCCAAGATATTGCCCAGGAAGCTAACTTTGTTGTCACATATGTTGACATTGAGGAATTGTCTGTCTCAGGCCAGCATCAGTGTTTGGTTCAGCTGTCAACTCTGCCAGTTGCCGTGTGCTATGGCACGGGAGCCAATGTGAAGGAGGCACAGTCTGCTGCTGCTCACAACGCCCTGGAATACCTAAGGATTATGACCAATAAGTAAACTTTGTGTTAGGGAGAAGGGGGTCATTTGATGGAAGGTACAAGTATGGAGGGAGCCTTTTTTAAATTTCACGACAAGAAGTAAAACCCGGTGTTGAGTATTCCCTTGTACAATCAGTGACTCACCAGTTGTGGACTCGAGCTGGAGTGACTGTGGTAACTGGTGGAGAATTCAACACCCTGTAGAATATTTACCTAACCCCCCAAAAAAAAACAGAGAAAAAATTGCATCACAGATGTGTTGCAAACCAAAAAAATGAAAAAAGTCTTTCTGGAAAGGATGACAAAAAAAGTTGCCCTTGGGTTTTCAGGAGGTAACGAAAAAAAATTAGGAACTCGGACCAGAATGAAGCAAGATGTCTGTGGTACCTGTGGTCAACATGCAGGAATTGGTAATTCAGGCAAAGGGAGAGGTATGTACAGGTCGTCTCTGTACCAAAGATCATGGGCGTTGTGAATGTAATGGAATATCGGCTAAATAGAGGTCATTCTTTTGAATGACTCAGACTCATTAAAGTCAATTTAATTTAATTTCCTTAATGCTGTAGTACATAACCTCTTATATTGGATATTGAAGGTACATTGCTGTTTGTGCCTTTAGCCATTTACAAGGTTGCCATTATCTCCTCTCCCTGCCTGACTCAAAAATATCATTTTGACCCCACAGATATCCTGGTCTGAGTTTGCTCTCGTTGTGTGCATCTGCTATACTTTGCATAGAAATAGTGAAGTGTTACAGAAGAGCACACGCTGGCTGACTTGGCCTCCATGTTGCAGGTTATGTGAATGGTGTAAAGGTAGTCAAAATAGTACCTGACATTCTTACCTCTAGTACAATTATTGTAGGCCATTTGTTGTTTCAGAAAATTAGGTTTGCGTATCGAAGGACACCGCACCATCAGTGCAAAGATGGAGTAAAAGTCAACCAGTGCGTGGCCTCCTGACATTAAATGTACCGTAGTCATGGTCCAGGTCCAGGTGTAGGTGTCAGTTGTGGAGTACGTTGCCAGGGTGGACTCTGGGTAGACATTCATCACCACTTACCATTTCCACAATTATCTGCTCTTATTGTCTTTTAGTAAAAAATAAGAAAAAAATAAAATGAAAAAACAACAGGATGAAAAATCAGCATGTAATTTGAAATGTGCAAATATGCTCTGTTTAATTACAGCATAGTTGTGCATGTCAGTAGGTATTAAGCTTCATTAAGATGTTCCAACCCTTGCAAATTACTCCATTCTGCAACTTAATAATGCTTTACCCAATAAGCTGTTACGTACATTAATTCTCTTATCTAATGGGCATTCATTAATTAAATGCAAAGTATAGATACTGGATGATTGCTGGCTGTAGAGATGGGCCTCCTTGGGTCAAGAAAGGTCATCAGATGAATTGGCTTGCCAGTCATGTTTCAGAGGGAGTGATTACATGGAGCTATAGTGACACACTGTGCCAAGAAACTTATTGTTTTCACTGGTAAAACTAAAAAAGATCAAAATGTTTTAAGTAGAACAATTATGTTCAGCAGTTATATCTGAGAAGGGAACCTACATATGATCTGAGCATGCATTCCCCATCAATTATTTTAAATGAACCCAAGGATGGCTAAAGCCCACACAATGATAGTCAGTGAGGTTGAACTTTTTTGTTACTCCGAAGCTGATGTTAACGTGGTGTGGGCTAGGGACAGAAGCCCATTGTACGCATGAGATAGCACTCAGGAAGATGAACAAAGTCACAGTCATATCTTGAAAAAAAGTATTAATAATAATTCCAATCCAAATTTGCAGTAACTGAACACAGGAATCACTGCTCTCTTGTATTCAGTTAGAGCAAGCAAATTTGGAGCTGTGTACATGTCATCTGTCTGTGTGCTGTTGGTTTTTGTTCACCAGCAGCCTATGTGGTCTCTACCAAGTCAGGTCGTTGCATTGCTTTCTGAGCAGAGATAACAGTTTTACAAGTAGAAGAAATGAGTTCTGTTAGAGAGACATGTGTTCCAGTTTTGTATGACCAATAGATAAGCAAAATCCACCTGTCATGTTAATCTGCTGGCAAGACTGGTCTAATGTAGTGTAGTTTTTTGTACTAGGTCAAGGAAAAGTTGATATGTTGAATTTGAAGTTTGAAAGGGTGTCACCTTGTACAGTGGATGTAGAAATGCCAAATGATTGCTCATCATGTGAACTTAATTAGCAATGCTGTTTGTAAATGCTTCATGAGGCCTGAGGGTTCATGGTATGCTGGACGTCAAAGATTTTCTTTGCATTATAATTTACAAGTAAGGACAAGTTCTCAAGAAGGAATGAGTATGTGCTTATAATTCCTTGGAATGGATTGGCTGTAGATGATCTGATGGTGACCACATGGTGCTGTTGGTATTTTCAGAAACTGTATCACTCCAAACAACTGGTAAGTTCTGAAGACAGAACTCCCAAGGATAGTGTCACCTCTGTTTGGGTGTTACACATGTTTTGAGTAACTGGTCTTTTCAATCCAGTTTTTAAGAGATTGTGCAGCTCAAATAGTTCTTGTCTATTGTCATTATTGTGTAAGAAAAATTTCTTAGTATCATGGAATGCATGGAACTCATTCAAGCATGTTGTAATTTTCAATGAGTTCAGTATGTCCCTGATATTAGAGAATTGCCATTTTTGTGAAAATATCTAAATCTCTTTATAATGTATTGCAAGTGCTATTTGAGAAGATACAACTTACTGTTAGGAACCATCAGAATCTGGATTTCATAAGGGCACACACAACCTTTTTTTATAAATATATATTTTGTTTTTGTTCATTATTATTATTTTTTATTTATTTAATTTTTTCATGGTATAAAGACAGTTCTACTACATCAGTGTTGTTTCCACAGTGACTTACTTGTTTAGGGACTGACTTCTGCAAAATACTCGAGAATGTGTATTTGCATGTTTTTGCGCACTGTATGCATGTATTTTTCTTGAATAAATTGCAGCACTCAGTCCCTACATGTGACTATGGCTGTAACTTACACAATGTGGTATTTGCATCAAGCCCTATGTGTACAATCTCCAGTTCATGTTAAAGTTAAAAAAAAAAAAAAAATGAAAAAAGAAGAAAAAAAACGAATAATGTAATGAGTTGAATATTACAAGTCCAAACTTAGTTAACAGGACACATAGATATAGTATAACTTGGAAAAAAAATATGAAGCTTTTTGTCTATTTCTCATCCCTCCCCACCTAACTAATTATAAGTTGAATATTATCTATGTGATCTGCTAACAATTTCTATTTATTATGTTCTACAGTTATGCACTAAGTGAATTCAGACAAATTGAAAAAAAAAAAA
>Macrobrachium_nipponense_ ENA|GCVG01049696|GCVG01049696.1 TSA: Macrobrachium nipponense c81326_g1 transcribed RNA sequence.
GCACTGAGGCAGGAGTTTACAAGCGAAGGGGGCGAACTTCTCAAGGCGGCTCATTTAGAAGGCTAGTGGGCTGGCAGGCTGCAGCAGGCAAAGAAGAAAGTGTGGCATGTTCCCCCGTCTCTTGTGAGGACCTCCCTGCGGTGACACGCGCCATTGTCGTCGTTTTCCAGATTTTTAGCACAGCTCCTATCATCATCCTCTTCACAATAGACGGATAGAAGTTTTTGAATTATGTATCACCAGCCTCCTCCAAATGTTGACTCTACAACGTCAATTGAGGGTATGTCTGGAGCTCTGCCCTCCAAGACACCAGTATCCCTCCTACAAGAATTATGTATGAGACGTGGGATTTCCCCAAAATATGATTTACTGCAAATAGAAGGTGCAGTTCATGAGCCAACATTTGTATACAGAGTAACTGTTGGAGAATTTGCTGCAAATGGCTCTGGCCAGAGCAAAAAAAAGGCCAAACACGCAGCTGCCAAAGCTGTGTTGGACATCATAATCCAGGGTGGTGCGGCAAGTACTGGAGGTCCCACAACTGGTGGTCCACCTGGTGCACCACCTGAACTGTCTACTCAGATAGTATCCCCTTATGATGATGGTATTCCAGGGAATCCTGTAGGATCCTTGCAGGAGCTGTGCATGGCGCGTCGGTGGCCCCCTCCCACATATGAGCTCACTTCGGAGGAGGGCTTCCCTCATGAGAGGACTTTCTCCATTGCTTGCACAATTGGCACCACCAAAGAAGTGGGTACAGGAAAGAGCAAAAAGTTGGCCAAGAGACAGGCTGCATATAAGATGACTCAGCGATTGAAAGATCAGCCAGTTGAACAGCCTCAAGTCAATGTGCTTGCAGATGATGACGACGAGATCGCCCAGAAGCTTGCAGCAAGGTATTCTGGCTTGAAGGACTCGAAGGTGCTGTCTCTTAACACCAGTGACTCGCGGAAGGTGAGTCACTTCCACAAGAACTTAAAGCAGTCACCCGGCAAGAAGCTGCTGGAGCTACAGACAATGTCCTTGAATAACATAAATCTAAATTTCACCCAAATTCTTCAAGATGTTGCACAGGAAGCTAATTTTGTTGTTACTTATGTAGATATTGAGGAATTATCAATATCAGGTCAGCACCAGTGTTTGGTTCAATTGTCAACAATGCCTGTGGCTGTGTGTTATGGCACAGGTCCAAGTCTGAAGGAAGCTCAATCATCTGCTGCACATAATGCATTGGAATATTTAAAGATCATGACCTGCAAATAAAGCCCCACCCCCTTCTTAAGCAGCTGTGGAGAAGGGAACTGTTTGAAGGAAGTATAGAGGGAGCTTTTAATTATCCAGTATACCAATGAAAGATACCAGGTGTTGAGTGTCCCCTCTTAATCAGAGACTTGGTACAAGTCAGAAGATGTTTTGCACCCTCTTTTTGAGTGGCCATTCTTACTGGCTGAGGAGATTTCAACACTGTAGAATCTTAAAATATCTATGTAACAGCAGAAAATTGCAGTATATATGTATATATTGCAGACCAAAAAAATGAAAAACTCATTCGCAAGAATGGAAAAAAAAGTTACTTCTGTAACATAAAAAAAATTAGAAACTCGGATCAGAAATCTTGCATGATGTCTGTGGTACCTGTGGTCAACATGCAACTCAAGAACCAGGCAGAAATTGTAACTGCAGAAATTTTTTTTTTATTTAATTTTTTAATTTTTTTTTTTTTTGCTAATAGTAGTTATAGTTAATAATGAAATAACAAGCATTGAATCCCATATTAGAAAAAAATTTAAATCGTAAAGTAAAAAATTAGTTCACTTGGTAACTAAAAAAAATCTGTAAGTACACAAATATTTACGTCTGCCTGGACATTACATTTTGACCTCACAGAGATCCTGGTCAGAGTTTGCTCGTTGTGTGCATCTGCTATACTTTGCATAGAACTAGTGAAGTGTTGTGGTAGAGCACACGCTGGCTGACTTGGCCTCCATGTTGCAGATCAGTGAAATGGTGTAAAGAAAGTCAAAATAGTACCTGACATTATTCTAGTACAATTATTGTAGGTCATATGTTATTTCTGAAAATTACGTTTGAGTATCAATGGACACAGCACCATGGTAGCAAAGATGGAGTAAAAGTCAACCAGTGTGTGGCCTCCTGATTATGAATGTACTGTAGTCTTGGTCCAGGTGTAGGTGTCGGTAGTGGAGTAAGTTGACAGGGTGGATGGTTGGGTCACTTCTTTTAATCTCCCATTTCCATCTTGGAACTTGAGAATTAGATTTATAGTTACTGACCATTTTATAGAAATGATCATGCTGGAAATCATACAAATACATGCATTCTGTTGCAGCTTACTTGTGTAGTGTGGAAATTTTCAAAAATTTGTTCCTCCAACCCTTGCAAGTTACTCCATACTGCAACTTATAATAATGCTTTATCCAGTAAGCTGTTACATACATAATTCTTTTAGCTAATGGGCATTCATTAATTAAATGCAAAGTATAGATGTTGGATGATCGTCGGATTATGTGATGGGCTGCTCACAGGAGTCAAAATGGAAACATTCTAGAAGTATTTAAGATTTTCATAATTCAAACAGATTTTCCTTGGAAGATTTTAGTTTCATGTAGGGTCCACTGAAGTTATATCTACTGTATAAATTTTAAGTTAGGTATTCAGATTTATGTACACTAATTTCCAGTAATGTAAAGTTTATTACGTTGATGGAAATAATAGTTGTATTTATCAATTTATATTTAGGCATGCTGTTTGACAAACTGTAATCTGCTTTTCGAAGAAACAATAACTAATTAAAAGGGATGAATTTGTACTGAGTTCATCATAAATAAAGTAACAGTGGAGTAGAAATAAATGCATTTTCAAACAAGCATAGCTAATAACCTGTGAGCAGCAAGGCCATACCCCAAAGAATATTAAAGAAACTTCAGAAGTAAATTTCTGTTGTGGGTGTGGTCTGGAATGTAAAGCCCATTGTCTGCGTGAGACAGCACACAGAGGGATGAATTGAAACACCTTGGTGGTATCTACAATTAGCATGCTTGAGGAACCTTGAATTGGACCCTTAACGTGTGTATTGGTGTTTCGTTCAGTAGGAATGCCCGCAGAGTTGTGTGTGGTACTGTTGTCATCTGTCTGTGTGCTGGCTTTATTTTTTTAATCACCTTGTTCAGTCTCCATCAAATGTTGCACAAAACACTGGGTTTTGCAAATGGGTATGTCAAGCCTGTTCAGAAGTGTTCATCATTATTATTATTATTATATTGCATGAGTGTTAGTGCATGTTGTAAGTCTAATAATAATAATTTGTTATTTTACTACTTTTAATCCTTTTATATTTTGGGTTTATCTTTTATCAATTTCTGTTATAGATATATAAATTAATTCTACAATTACTTTATATAAACTTTGATGGAGACTGACTGAGAGTGATTTCTCATTAGGTGTTTCACTCCAAACAAGTGTAAGTCATTACAAACTTCTCAATGATGGTGTCAGTTTTGTTTGGGTGTCATCTAAGAGCTTCATAGATTTACTAGCCAGTCCCATGCATCTTTTGGGGAGAGTTGTGCTCAAATAGTTCTCATTGCCCAGAACTCCACAGTAATATTTTTAACAGAGGGGACAGTATTGGAATAATAGCGAGGTGTGTTTTGTGGGGTCAGCTTTAGTAAACCTTTGAAGCACTGAAGTATATATATATATTTTTTTTGTGAATTTCTAGTACAGTACAATTCTTATTTTGCGCAGATTATCTTTTCACTATGGCATCCAGAAGTAGAGTGCAAGATGGCTTGCATTCCCTTCGACTTTTTATTTTGAGAGGATTTAAAATTCTGTCCTCTAAATAACTGTGTCAGCTATTGACATGCAAGTGTATTAATTGGTCAAAGTCTAAATAAATATTTTCTTCGATATCCTCTGTAGGTAATATAGAACCAAATATACACATCAATTGTCAGAAACATGCAACAAATGACAGTAATCCACTAGCATGTCCATAGTTTATACATTGTTTATAATATTTCATTTAAGCTTAAGATATCAAATCTCCAGTTACATGTTTAGAGAAAACTGTATAAGTAACATCTTTTAAAAAGTATGAAATGCTATAATTGGCGGGGCACTCAGATACTATGAAAAAGGATGAACAACGTTTCAGGATTTATGTTGTTAGTTGAATATATCTTTGTGTCTTTCCAATATCCTCTATTTATTATGTTATATGAGTCTGCACCATGATAAATTTGCCAAACTCACACAGTTGTTTGTTTGCTATTGGTTTTCCTTGTTTATGTTCCTTTAATGGATCTATGAGCAGAATACCCTTTGGGGCACTATTGATATATTTAGGACATGAAGATATGGGATTTGAATATTAGATGAAATGGATTCCTACGATGTAGGTATTAAAGAATGTTCATATTAGTCATTGTATAACATCCCTATCCCTAAAACCCATCACATATAATCAGTGAATGATAGAACAAATGCAATAATGAACCTGACAGTAAGAAAACACATTAAGCACAATGTTATAGTATGAAATTCATAACATCAGAAAGAATAACAGAATTTAGACTTTTAAATCCTAGAATTGATTACCCTTGTTTAACAGGTGGATATCTTAGAATTGATTACCCTTGTTTGACAGGTGGATATATAATGAATAGCCACATATTCTAATCCCAATATGTAAAGAACGTAGAGTAAAATATAACTGACTATGAATGTCAAGTTTGAAAACAAATACATTGAAGAGATCTTGTCATTCTTTTATTT
>Melita_plumulosa_ ENA|GAKD01002940|GAKD01002940.1 TSA: Melita plumulosa mira_c2945 transcribed RNA sequence.
CCAGTGTCGCTGCTGCAAGAGTTATGCATGCGACGTGGTATTTCTCCAAAGTATGACCTTCTACAGATTGAGGGAGCTGTACATGAGCCTACCTTTGTCTATAGAGTTACTGTTGGGGAGTTCACAGCAAATGGATCTGGCCAGAGCAAGAGAAGGCAAAGCATGCGGCTGCCAAAGCAGTCTTGGACATAATCATACACGGCGGCACCCCTGCAGCTGCTGCCGCGGCTGCTGCAGCTGCAGCTGCGTCGTCTAACAGCACCCACGTTGGCGAGGGTGCTGCCTCTGCTCCAGGCGCCTCTGCACCTTCAACCGTCACCAGCAACGGCCAGCAGCCTGATCTATCGACTCTGGTGGTGTCGCCCTATGATGATGGTATCCCCGGCAATCCTGTTGGCCAACTGCAAGAGCTCTGCATGACGAGGAGATGGCCGCCTCCAACATACGAGCTGATTGCAGAGGAAGGCTTCCCGCACGAGCGGACTTTTCTCTATAGCCTGCACCATCGCTACACACAAGGAGTCGGGAGCGGGAAGAGCAAGAAGCTGGCCAAGCGCCAGGCCGCCTACAGGATGCTGCAGAAGCTAAGCGACATGCCGCAGGAGCAGCACCCGACTCCTGGTCTCAACGAGGAGGATGAGGAGTTCACCCAGAGGATCACCATGCGCTACTCTGGGCTGAAGGACGCTAAGATAATGTCCTTGAACGCAGGCGAGTCGCGCAAGGTCAGCCAGTTTCACAGGAACCTCAAGCAGAAGCCTGGGCCGCACCTGCAGCAGCTTCAAAGTACGAGTCTTTCGGCTTCGGGATTGAATTACGTGGAGATACTGCAGGATATCGCCACTGAAGCAAACATCATTACTACTTACGTCGAGATTGAGGAGCCAANACTGAATGGCGAGTCCCAG
>Neomysis_awatschensis ENA|GDFV01012032|GDFV01012032.1 TSA: Neomysis awatschensis My_CDS_11706-1 transcribed RNA sequence.
ATGACTCAAACACAAAGCCAGTCTCAGTCTCAATATTATCCTGAAAAGATGCATCAACAACCACCCCCCAACGTCGACTCTAGCTCTGCTATTGATTTAAACAGTCTGTCAGGAGCCTTGCCATCCAAGACACCTGTGTCACTTCTGCAGGAGTTGTGTATGAGACGTGGCATCTCCCCCAAATACGACCTTCTTCAGATTGAGGGAGCTGTCCATGAACCAACCTTTGTCTATAGAGTAACCGTTGGAGAGTTCGCCGCTAATGGATCTGGCCAAAGTAAGAAAAAGGCCAGACATGCTGCGGCAAAATCTGTCTTGGACAGCATTATCCAAGGTGGTGGGGGTGGAACTGCACCTACTGGAACAACACCTGCCACTCCAGAACTTTCTAGTCAGATTGTTTCACCTTATGATGATGGTATCCCAGGGAATCCTGTAGGGTCCCTTCAGGAGCTCTGCATGTCGAGACGCTGGCCACCACCATCTTATGACCTCTCTTCCGAAGAAGGTTTCCCTCATGAAAAAACATTCTCAATATCGTGTGCAATTGGCAACCACAAGGAG
>Pacifastacus_leniusculus ENA|GBYW01034766|GBYW01034766.1 TSA: Pacifastacus leniusculus comp37247_c0_seq6 transcribed RNA sequence.
ACAGAGTCACGGTCGGAGAGTTTGCTGCTAATGGATCTGGACAGAGCAAGAAGAAGGCAAAGCATGCTGCAGCCAAGGCAGTACTGGACATCATCATCCAGGGTGGTGCAGCTGGAGCTGGAGGACCTACAACTGGTGGAGAACCTGGAGCACTACCTGAGCTATCCACTCAGATTGTTTCACCATATGATGATGGTATCCCAGGGAACCCAGTTGGATCCTTGCAGGAGCTGTGCATGGCGCGTCGGTGGCCCCCTCCCACTTATGATCTTACCTCGGAGGAGGGTTTCCCTCATGAGCGAACTTTCTCCATTGCTTGCACCATCGGC
>Palaemon_argentinus_ ENA|GEFN01015889|GEFN01015889.1 TSA: Palaemon argentinus c23342_g1_i1 transcribed RNA sequence.
ATCCTCTTCACAATAGACGGATAGAACTTTTGAATTATGTATCACCAGCCTCCACCAAATGTTGATTCTACAACATCAATTGAGGGTATGTCTGGGGCACTGCCCTCCAAGACACCCGTATCCCTCTTGCAAGAATTATGTATGAGACGTGGTATTTCTCCAAAATATGATTTACTGCAAATAGAAGGTGCAGTACATGAACCAACATTTGTATACAGAGTAACTGTTGGAGAATTTGCTGCAAATGGCTCTGGCCAGAGTAAGAAAAAGGCCAAACATGCTGCTGCCAAAGCAGTGTTGGACATTATAATCCAGGGTGGTGCAGCAAG
>Parhyale_hawaiensis phaw_30_tra_m.006389
GAAGTTATAAATGTCGGCCGTTTGAGAACCGGTCAATGCAATTATTCCCAACTTTACCTAAAGTTAGGGGAACGATTGCGGTGTATAGGGCAATTCCACGATCGTAGGCACGCATGCGCTGCATCGTTCCGGTAGCGTTGTATTATACTGAGGAAGGAGCACACAAGCGAGGGTAGAGAACATTTTTGGCTACATTTTCACTTGGTAGGCTGCAGTGAGGCCCAGTGGAGTGTGGTCTGTTCTCCCACCACTTGTGAGGACCATCCTACGGTACTCAAATCCCATAAGACATAAGCGTCGTGCCATTCCTGCACCTGAAGTCAGTCAGATCTTAGGGTTTATCTGATAACTGTGCCACAATGTTCCAGAACAGTGAGCAAGCTTCTGTTGATGCCTTAGCGGCATCTCTGCCATGCAAGACTCCTGTGTCTCTGCTGCAAGAGTTGTGCATGCGCAGAGGCATTGCACCCAAGTATGATCTGCTGCAGATCGAGGGAGCCGTGCATGAACCGACCTTTGTGTACCGTGTCACTGTTGGGGAGTTTATTGCCAATGGCTCAGGCCAGAGCAAGAAGAAGGCAAAGCATGCCGCTGCTAAGGCTGTGCTGGATATTATCATCCATGGTGGCAACCCTCCAACTTCGTCAGGCGGTCCTGTTAGTGGTGCTGAGCCGCCTCTCTCATCTGCTGTCAGTGCTGGCAATGGAGCTCATCCTGACCTGTCGAATTTGGTGGTGTCGCCCTATGATGATGGTATCCCTGGAAACCCTGTTGGGCAATTGCAGGAGCTGTGCATGACCCGCCGCTGGCCGCCCCCAACTTATGAGCTCATTGCTGAAGAGGGCTTCCCACACGAGCGCACCTTCTCCATCGCATGCACCATTGCTACCTATAAGGAAGTCGGCAGTGGCAAGAGTAAGAAACTGGCCAAGCGACAAGCAGCATATGCCATGCTCCAGAAGCTGCAGGATATGCCTCAGGACTACCATAATAACTCGGCCCTTAACGAGGATGATGATGATCTTGCCCAGAAGCTGGCGCTGCGCTACTCCAATTTGAAGGACGCCAAAGTGAAGCCCATGTCCACTTCGGAGTCACGCAAGGTCAGCCAGTTCCACAAGTCGCTGAAGCAAAAGGGAAGCCAACTCTTAGCTGACCTGCAGGTGACAAATCTGAGCTCATGTGGTGCAGATTTTGTCCGAATGCTTCAAGATCTCGCCATGGACCTCGGTCTCAATGTCACCTACGTGATGGTAGAGGAGCGTAGCTTCACAGGCGAGTACCAGTGTCTGCTGCAGCTGTCATCACTGCCTGTGGCCGTGTGCTTTGGCACCGGCGGCACTCGTGAAGAAGCTGAAGCCAGTGCTGCCCATTATGCCCTCGAGTACCTGAAGGTCATGACCAAATCCAGGGATTAATTCAGGTCTCGACGGTGCAGTGTGCTTCTGCAACGCCTCAATGCCGCTGCCACCTCTGAAATATAGCTAGTGCTTCCGTTTGGAGTCGGGCTTATAGTGTTTTGAGACGGTTCTTCCTCACGCTCTTTCATACTATTGTCATAATTTTGGGCAATGTATGTTTGTTATCTTTTCAGTTATTCTTGAGTGCGCACATTTACTTGCAGCGGTAGCCCGTAAACGTAAGCTGAGAAAAATTGAAGTTTTTTGTGCTTATATCTCGCCTTCAAGGTATTTCTTGGTGTTTTTCACCTTGCGTACTTGTTTAGTAAGAGCATTTCTTATAACTGACTGCCTTAGGTCGCTTCGCCTATTCATCAAGCAAATAATAGTTGATTCGGCAATTATTCATGAAATATATTCACTATATCGAAGTATTGGTGATTTGTGATACGATCACAAATTGGCGATTAGAAGGCAGTACATCGCTTCCGTGATAATTACCGTAGTGCAGCTTGTCGATCATTGACGTGAAGATATTGATGCATGTTTTATGTTGTTAATCTAATTTTCTGTTGCATTATTTCTTCTGAGTGATGTATGTCGACCCCAGTTCCATGTAATTATACTTCCCTGTACATGTAGACAAAAAATATTGGATGCTTTGTAATTAAGCATCACTGGTGCCGTATACCACTGTAGGCCCTGGCGATTATGACATGATCACTGGCGGGAAATAGGACGTGAGTGTTCATTTTTAGCTTGTCGAAGCGGGACACTGCCTGTTGATCAATGACTTTGAAAAGATGAAAGATATCTGCGTGGCGCTATCCAGGGCGCCTGTGTAGCGACAGAAGTGTTCACTCTTGATTACACTAACGTACCTGTATGACGTTCAAGTGTCTCATCATACAAGAGTGGTCGTGGAGTGTCATGCTAGAACATCTAATTGCATATTATCCTGGTGTTAGTCTTTACAAAGTTGATCTTAGTTTAGAAAGGCAAGTATTGATGATATATATATATATATATATAATTATATTCTTACTCTCAATTGAACTCAGCTCTGTATTGGTATCCAGTTGTGTCTGGATACAGCAGCGCATTAGTATCCACTTGTGTCCGGATCCAGTAATGCAATAATATTCAGTTGTATCATCTAGATCCAGTATCGCTATTCAGTTGTGCCAGGATCCCGCAATGGATTAGTAGGTATCCACTTGTATCTGGATCCAGCACTGGCCCCCCTCCGGGGGCATAGGATGGG
>Penaeus_monodon ENA|GEEP01066037|GEEP01066037.1 TSA: Penaeus monodon WSV_19215 transcribed RNA sequence.
GGCAGGAGCACACAAGCGGAGGGAGAGAACTTCACTAGGCCGCTCTTTTGAGGTTAGGTGGGCTGGTGGGCTGTCAAGAAGTGTGCAAGGTCTGGCATGTTCCCCCATCTCTTGTGAGGACCTCCCTGCGGTGACACGCGCCATCGTAATTATTCCACGCACAGCTCCATCATCATCCTTTTGGGGTCGAATCACGCGACCAATTAGTTGCAATAATGTATCATCAACCTCCACCAAATGTCGATTCCTCTAGCAATGTTGAGGGCATGTCAGGAGCTCTGCCCTCCAAAACCCCTGTTTCACTTCTCCAAGAGTTGTGTATGCGCAGAGGAATCTCCCCCAAGTATGACCTTCTGCAGATAGAGGGAGCAGTTCACGAACCAACTTTTGTGTACAGAGTCACTGTGGGGGAGTTTGCAGCAAATGGATCTGGACAGAGCAAGAAGAAGGCAAAACACGCGGCTGCAAAGGCTGTCCTGGACATCATCATCCAGGGTGGTGCCGCAGGGGCTGGGGGACCCACTTCAGGCGGAGCTCCTGGAGCTCCACCAGAGCTATCAACCCAGATTGTTTCCCCATATGATGATGGTATCCCAGGGAACCCAGTTGGGTCCTTGCAGGAGCTGTGCATGGCGCGTCGATGGCCCCCTCCCACATATGAGCTTACCTCAGAGGAGGGCTTCCCTCATGAGCGAACTTTCTCCATTGCATGCACCATTGGTAACACCAGAGAAATTGGTACTGGGAAGAGTAAGAAGCTAGCAAAACGGCAAGCAGCCTACAAGATGACACAGCTGCTGAAGGACCAACCAGTGGAGGCACCTCAAGTCAATGTCTTGGCCGATGACGACGATGAGATT
>Proasellus_aragonensis_ ENA|HAEO01035553|HAEO01035553.1 TSA: Proasellus aragonensis, contig comp46411_c0_seq7
CTTCCGATCTCGGCCGCGGGACTGAGCATTGGTTTAAGATATTCGATATTACGTTATTGTTGAGAAGGTGAGAACTTCACAGGGCCGCGTATTCACTAGATGGGCTGCAGCGCAAAAAGTGTGGTACGAAACTTTGAAGAAGTTCTCCCCGCTCTCAAGTAATTAATAAAACTTTTTGGTCCCAATATATTAAAGCTCTGATAAAAAAAATGTATCAGCCATCGCAATCACAAAATTCGGACGGAATGCAAGGTACTGGATCCCTTCCATCAAAAACCCCTGTTTCTCTATTACAAGAGTTGTGCATGAGAAGAGGAATATCACCCAAATATGACTTACTTCAAATTGAGGGCCCTGTCCACGAACCAACTTTTGTTTACAGAGTTACTGTAGGCGAATTTGCAGCTAATGGGTCTGGACAAACAAAGAAAAAAGCTAAGCATGCAGCGGCTAAGGCTGTGTTGGATATTATCATTCAAGGTGGTTCTGGACCTCAAGTTGGCCAGTCTGGAGGATCTTCCGAATTATCTTCTCAAATAGTTTCCCCGTATGACGATGGTATTTCTGGAAACCCCGTAGGATCTCTTCAGGAGCTATGCATGTCCCGACGTTGGCCTCCTCCTACTTATGACCTTACCGCTGAAGAAGGCTTTCCCCATGAAAGAACATTTTCTATTTGCTGTGCAATTGGATCACATAAAGAGATCGGCACTGGAAAGAGTAAAAAACTTGCAAAGCGTCAAGCCGCAAACAGAATGCTTCTGAAGTTAAAGGATCAACCAGTTGAGCAACCCTCTATGGGCGTATTAGCTGATGATGATGATGAGATTGCTCAGAAGCTGGCGGTTCGATATTCGGGATTAAAGGATTCCAAAATGATGTCTTTATCGACGAGCGATTCGCGCAAAGTGAGTCAATTTCACAAGAAACTGAAACAAGAAATGGGACCGAAACTTCAGGAATTGCAGAAGATTTCCCTGAACAATTTGATGATGGAATTTGTTCAAATGCTTCAAGACATTTCCCAAGAAGCTAATTTTGCAATCACTTTTGTTGATATCGAGGAAAAGTCTCTCTCAGGTCAGTATCAATGTCTCGTCCAACTGTCAACTGCCCCAGTGGCAGTCTGCTATGGAACCGGAATTACCATGGAAGATGCGCAAGCGCAAGCAGCCCATAATGCTTTAGAGTACCTAAAAATTATGACAAAAACTTAAGTGGTGCTCTTTATATAAAATTTTTCTAGTGAACTCTCTTCTCTACTTACTACTAAATTTGTTTAAAATATTTAGATGGTTATTATTAGGGGGACCACATTGATAAAATAAAATAATTAATTTGTAGTAATAGCAAAGTTCTATTGTAACCATTTAAGTCATTAGCTTGTCTGCACAGCAGTATTCCTTATTTGTGCACATTACGACCATATTTCAAACAGTACATGTATCTCATAAAAATTAATTTTAATATGTAAATA
>Proasellus_arthrodilus_ ENA|HAEQ01044512|HAEQ01044512.1 TSA: Proasellus arthrodilus, contig comp61734_c0_seq1
AAACAACATGCGCGTGTAGCGGCACTGACCATTGGTTTCAGATATTCGATATTACGTTTTTGTTGAGAAGGTGAGAACTTCACAGGGCCGCGTATTCACTAGATGGGCTGCAGCGCAAAAGTGTGGTACGAAACTTTGAAGAAGTTCTCCCCGCTCTCAAGTAATTAATAAAATAAAACTTTTCGGATCCAATATATTAAAGCTCTGATAAAAATATGTATCAGCCATCGCAATCACAAAATTCGGATGGAATGCAAGGTACTGGAGCTCTTCCATCAAAAACCCCTGTTTCTCTATTACAAGAGTTGTGCATGAGAAGAGGAATTTCACCCAAATATGACCTACTTCAAATTGAGGGCCCTGTCCATGAACCAACTTTTGTTTACAGAGTTACTGTAGGCGAATTTGCAGCTAATGGGTCTGGACAAACAAAGAAAAAAGCTAAGCATGCAGCTGCTAAGGCTGTGTTGGATATTATCATTCAAGGTGGTTCTGGACCTCAAGTTGGCCAGTCTGGAGGATCTTCCGAATTATCTTCTCAAATAGTTTCTCCGTATGACGATGGTATTTCCGGAAACCCTGTAGGATCTCTTCAGGAGCTATGCATGTCCCGTCGTTGGCCTCCTCCTACTTATGACCTTACGGCTGAAGAAGGCTTTCCCCATGAAAGAACATTTTCTATTTGCTGTGCTATTGGATCACATAAAGAGATAGGCACTGGAAAGAGTAAGAAACTTGCAAAGCGTCAAGCCGCAAACAGAATGCTTCTGAAGTTAAAGGATCAACCAGTTGAGCAACCTTCTATGGGCGTATTAGCTGATGATGATGATGAGATTGCTCAGAAGCTGGCGGTACGGTATTCGGGATTAAAGGATTCCAAAATGATGTCTTTATCGACGAGCGATTCGCGCAAAGTGAGTCAATTTCACAAGAAACTGAAACAAGAAATGGGACCGAAACTTCAGGAATTGCAGAAGATTTCCCTGAACAATTTGATGATGGAATTTGTTCAAATGCTTCAAGACATTTCCCAAGAAGCTAATTTTGCAATCACTTTCGTTGATATCGAGGAAAAGTCTCTCTCAGGTCAGTATCAATGTCTCGTCCAACTGTCAACTGCCCCAGTGGCAGTTTGCTATGGAACCGGAATTACCATGGAAGATGCACAAGCGCAAGCAGCCCATAATGCTTTAGAGTACCTAAAAATTATGACAAAAACTTAAGTGGTGCTCTTTATATAAAAGTTTTTCTCGTGAACCCTCTTCTCTACTTACTATTAAATTTGGTTAAAAATTTTTAGATGGTTATTATTAGGGGGACCACATAGATAAAATAAAATAATTAATTTGTAGTAATAGCGAAGTTCTATTGTAACCATTTAAGTCATTAGCTTGTCTGCACAGCAGTATTCCTTATTTGTGCACATTACAGCCATATTTCAAACAGTATATCATAAAAACTAATTTTAATATGCATATAATTATTTTTACTATTTTTTGTTGTTTGATAAGTTTAATGCAACTTATTCATGTTAATTTTTATTTTATTTTTTGTATTTAATGTTGCATATGACAAATGTATTTTCTACTCTTGCTTTACATTTTACTCATCTAGATTTCTGCCAAATTTCTTTGTTTCATTTTTTGATAATGCTATCAAATTATTTGCTTGAAATATTTGTTTATTTGCAACGCAGGATTTGGAATGTAGATTGTGCATAAATTACAAATGGTGTTATGATGTATTTGGATAAAGTTATGGCCTATGACCAAGAATAATAATTTTGACTTTTGGCATTTGTTATATAGTAGGTAGGGAATCCAGATACAATTAAAAGTAAAATTGCATGTTATTCCGCTACTTTTGATACTTGAAAATTAAATAATTTCTGTACAGTATTAATTTATTTTATATAAAAATATGTAATATCGTTAATTAGGTATCAGTCAACTTTGTAGTTTGGTAAATGAAAAATAACGGATAAAGTTACTATAAATTTCATTGCTATTGTCGATTATTTCTTGAAGGCCTAATTCCAATTTATTATATTATTTTAGAATTTAGCTTCTATTATTCATTCATTGTTGTGGGTTTGATTTCATGTTATTATATTTTATATATAACTTATATTGATACGATATGAAATTTATTTATGTTCAAAACTTATACATTATATTGTATAGTCTTCATTTTAATTGTGTATGCTTAATTTAGGGATCATATATTTTCATGTAGCTTCTACTGTTTGAAATTTTGGTTTTTATGTACTGTTTCTAACGTAAGCACAGCTGCAGCCAGGAGTACTGCCGCTGCAGTTCAAGTCTTTGATAAGCTGACCTGTGAATTTTGGCTTTTAGTGTGTATTCAATAATTGATGAAGAGGTGTTTGCTGTTTTAAAATTTATTATTTAATTATAATTATTTACTAGTGTACATTTATTATCATTTACTTAATCTGTGATGTAATAAAATAAAATCACTTTTATTTACAATGGGCAGATAACATTTGTTTTTATCCTGACCCAAGTTATCCTGCCCAAGCTAGGAAGTTATTGATGCTTTTTAGATTATTGGATAGCCTTACATTTGATAAACCTTCTGAAGATTAAAAAAACTTTAAAATACTTATTGTTTTTAAATAAAGTTTTTGTATGTGTTTTTGCGTAAAGTTTCGCTTATACTTAGTAACGTAACATGCATAATAACTTAATTTTTATCTTGTTGATAATAATGTAATTGTTGCTATTTTATCCTTCCTTGTCATGTTTTAAAATATTTGAGATAATTATAACTTTCCATTGGGTAAGCAAGTTGATTTTTATGCAAGTGGATGTTTCACCCAATACTGAATAAAATTAAATTGATATTTTATAATTAGTTAATTATTTTACTTATAAAGTATTTATTAAAGTTCTACGTTTTTGAAAGTGTCTAAACATTTTAAATTCTTATAACAAATATTTCAGAAAAATTTTCACTTTGTCGTCATATAGTTCCTCCAATTATTAAGTGGAACTAGGATATAAATGGTTGCTTAGCCCAAATATATTTGTCAATATTATGTAATATTAAAGTACCTTGCATGAAACTTAGATTAGATTCCTTTCACGATCTCTGTAGTGAGTAAACAATGCAAAATATGTTGCAAATTAAATATTGTTAATGTATAAATAAATTCATAATTAGTATAAAATGATATAGAGATCCCAAATACAGAAGCAATATACAGTATTGTTATTATGTATTTACGTTAAATATTGGAGCAGAATTGGATGTACATTACAATATTAAAAATATTGTTTCGCATGTTTACTTCACTATAGAGGTCCTAACCTAAGAATTTGTAGCAGATAAATCTGCTGCTATACTTTGCATAGAACTAGTAGAATGTGAAAGTAAGACTTTGCTAGACAACTAGACATTTATATAAAATTATCACGATTATCTTACTTTGTTTAGCAAAATGAAATAAGTTATATAATGATTTAAAAAACTAAAAAAATATTTCATTTGGTTCATGTTGTGATAATTTTATATTAAAAAGTCTAGCGTGGTGTTCCTTTCTTTTATGTGTTGGTCTTTGTAGATGTATCGTAGTTTGTAGAGGTAATTTGAGATTAATTGACTAAACTTTCTAGCTGATAAATTGCTTTCTAAACTAATTGAGAAATCTCAAATAGCTTTACTTCCTACGAAAATTATTTTTAAGCCTAATTAAATTTAATGTGCATTCATTAATTAAATGCAAAGTATAGGATAAGAAACAATAAATTACTGTGTTTGAAATTTAAATTAAATAAAGGTATAAATCCAAATTATAAAAGAGAACTGATAAAAATATGTTAAATTACGGTATTGTAAAAAAAAAGAAAAAAAAAAGTAC
>Proasellus_assaforensis ENA|HAEP01023435|HAEP01023435.1 TSA: Proasellus assaforensis, contig comp34564_c0_seq1
CTCAAGTAATTAATAAAATAAAACTTTTTGGATCCAAATATTAAAGCTCTGATAAAAAAAAATGTATCAACCATCGCAATCACAAAATTCGGATGGAATGCAAGGAACTGGAGCCCTTCCATCAAAAACTCCTGTTTCTCTATTACAAGAGTTGTGCATGAGAAGAGGAATATCACCCAAATATGATCTACTGCAAATTGAGGGCCCTGTCCATGAACCAACTTTTGTTTACAGAGTTACTGTAGGCGAATTTGCAGCTAATGGGTCTGGACAAACAAAGAAAAAAGCTAAGCATGCAGCTGCAAAGGCTGTGTTGGATATTATCATTCAAGGCGGTTCTGGACCTCAAGTTGGCCAGTCTGGAGGATCTTCCGAATTATCTTCTCAAATAGTTTCTCCGTATGATGATGGTATTTCCGGAAACCCCGTAGGATCTCTT
>Proasellus_cantabricus_ ENA|HAER01035835|HAER01035835.1 TSA: Proasellus cantabricus, contig c30119_g2_i3
GGGCACTGAGCATTGGTTTCGCATATTCGATAATACGTTTTATTGAGAAGGTGAGAACTTCACAGGGCCGCGTATTCACTAGATGGGCTGCAGCGCAAAAGTGTGGTACGAAACTTTGAAGAAGTTCTCCCCGCTCTCAAGTAATTAATAAAATAAAACTTTTGGTCCTAATATATTAAAGCTCCGATAAAAAATGTATCCGTCATCGCAATCACAAAATTCGGATGGAATGCAAAGTACTGGTGCCCTTCCATCAAAAACCCCTGTTTCTCTATTACAAGAATTGTGCATGAGAAGAGGAATATCACCCAAATATGACCTACTTCAAATTGAAGGCCCTGTCCACGAACCAACTTTTGTTTACAGAGTTACTGTAGGCGAATTTGCTGCTAATGGGTCTGGACAAACAAAGAAAAAAGCTAAGCATGCAGCTGCTAAGGCTGTGTTGGATATTATCATTCAAGGTGGTTCTGGATCTCAAGTTGGCCAGTCTGGAGGATCTAATGAATTATCTTCTCAAGTAGTTTCTCCGTATGACGATGGTATTTCCGGAAACCCTGTAGGATCTCTTCAGGAGTTATGCATGTCCCGACGTTGGCCTCCTCCTACTTATGACCTTACCGCTGAAGAAGGCTTTCCCCATGAAAGAACATTTTCTATTTGCTGTGCAATTGGATCACATAAAGAGATTGGCACTGGAAAGAGTAAAAAACTTGCAAAACGTCAAGCCGCAAACAGAATGCTTCTGAAGTTAAAGGATCACCCAGTTGAGCAATCTTCTATGGGCGAATTAGCTGATGATGATGATGAGATTGCTCAGAAGCTGGCGGTTCGGTATTCGGGATTAAAGGATTCCAAAATGATGTCTTTATCGACGAGCGATTCGCGCAAAGTGAGTCAATTTCACAAGAAACTGAAACAAGAAATGGGACCGAAACTTCAGGAATTGCAGATGATTTCCCTGAACAATTTGATGATGGAATTTGTTCAAATGCTTCAAGACATTTCCCAAGAAGCTAATTTTGCAATCACTTTCGTTGACATTGAGGAAAAGTCTCTCTCAGGTCAGTATCAATGTCTCGTCCAACTGTCAACTGCCCCAGTGGCAGTCTGCTATGGAACAGGAATTACCATGGAAGATGCACAAGCGCAAGCAGCCCATAATGCTTTAGAGTACCTAAAAATTATGACAAAAACTTAAGTGGTGCTCATTATATAAAAATTTTTCTAGTGAACCCTCTTCTCTTCTAAATTTGTCTAAAATATTTAGATGGTTATTATTAGGGGGACCACATTGATAAAATAAGATAACTAATTTGTAGTAATATCAAAGTTCTATTGTAACCATTTGAGTCATTAGCTTGTCTGCACAGCAGTATTCCTTATTTGTGCACATTACGACCATATTTCAAACAGTATTACATAAAAACTAATTTTAATGTAAATAATTTTTTACTAACTATTTTTTTTGTTGCCTGATAAGTTTAATGCAACTTATTCATGCTAGTTTTTTTTTTTTTATATATATAATACAATACAAATGTATTTTCTACTTTTTTTTTTTACTCATCTAGATATCGGCCAGATTTCTTCGCTTTGTTTTTTGATAATGCAATCAAATTAATTGCTTGAAATAATTGTTTATTTGTAACACTAGAATTGGAATGTAGGCTGTGCATAAATTACAATTGGTATATGGATTATTTGGATAACGTTATGGCCCATGACCACGATTAATAATTTTGAGTTTTGGCATTTGTTATATAGTATGCAGGGAAGCCAGATGCAATTAAAAGTAAATAGCTGCACCACTATATTAATGTGATATTTTAAAACTAAATAAAAGCTATATTAATTTTTTTTATATCAAAAATATGTAATTTCGCTAATGTGGTATCAGTTAAATTAGTAATTTGGTAAATGAATAATGGATAAAGTTATTATAAATTTCATTGCTAACTTGCTATTGTGTCGAATTACATTATTTTAGAATTTAGCTCATTATACCTTGATTATTGTCGGTTTGATTTAATATTGTTATATTTTATATAACTAATATTGATACAATATGAAAATTATTCTTTATGTTCAATACATATACATTATATATTGTATAGTCTTCATTTAAATTGTGTATTCTTAATTTAGGGATCATAAAGTTTCATGTAGCTTCTACTGTTTGAAATTTTGGTTTTCATGTACTGTTTCTACCGTAAGCACAGCTGCAGCCAGGAGTACTGCCGCTGCAGTTCAAGTCTTTGATAAGCTGACCTGTGAATTTGTTTTTGGCTTTTTTTTGTGTATTCAAAAATTGATGAAGAGGTGTTTGCGGATTTCAAATTTAATTATAATTATTTACTATTGTACCTTTATTATCATTTACTTAATCTGTGATGGTATAAAATAAAATCGCTTTTATTTACAATGGGCAGATAATATTTGTTTTTAACCAGACCCAAACTAGACAGTTATTGATGCTTTTTTGTTTATTGGATAGTCTTACATTTGATAAACCATTTTAAATAATTTCAAGTTTTTGTATGTGTTTTGCGGAAATATTTGCTTATAAATTAGTAACGTGCATAATGACCTAATTTTTATCTCTTGGATAATAATGTAATTGTTGCTATTTATTTGATCCTTCCTTGTCATGTTTTCAAATATTTGAGATAATTATAACCTTCCATTGGGTAAGGAAGCTGATTTTTTTGCAAGTGGAGTTTTCACCCAATACTGAATAAAATGAAATTGATATTTCATATATAGTTTATTATTTTACTTATAAAGTATTTATTAAAGTTCTACATTTTTGAAAACGTCTAAACATTTCAAATTCTTTTAACAAACATTTCTGAAATATTTTTCACTTTGTCGTCATATAGTTCCTCCAATTTTTAAATGGAACTAGGCTATAAATGGTTGCTTAGCCCAAATATATTTGTCAATATTATGTAATATTACCTTGCATGAAACTTAGATTAGATACCTTTCACGATCTCTGTAGTGAGTAAACAATGCAAAACATCTTGCCAATTAAATGTTGTTCATTTATAACATAATTCATAAATGATATAGAGATTCCAAATACTGGAACAATATATTTATATTATGTATTTACGGTAAATATTGGAGCAGAATTTGATGTACACTGTATAATATTGAAAATATTGCTTCACATGTTTACTACTCCATAGAGGTCCTAATCTAAGGTTTTGTAGCAGATCAATCTGCTGCTATACTTTGCATAGAACTAGTAGAATGTGAAAGTAAGACTATGCTAGACGTTGGTATAAAATTATCATGATTTTCTTGCTTTGTTTAGCGAAAAAAAATTAGTTTTAATGAATTTAAAAATTGAAAATGTATTTAATTCGATTAAGTTGCGATTATTTTATACGTTAAAAAGTCTAGCGTGGTGTTCCTTTCTTTTATGTGTTGGTCTTTGTAGATGTATCGGGGTTTGTAGAGTTAATTGAGATTAATTGGTTAAACTTTCTAGCTGATAAATTACTTTCTAAACTAATTGAGAAATCTCAAATAGCTTTACATCCTACGAAAATTACTTTTAAGTCTAAATAAATTTAATATGCATTCATTAATTAAATGCAAAGTATAGGATAAGAAACAATAAATTTCTGTGTTTGAAATTTAAAAATTAAACAACTTCATTTAGATATAAATCCAAAATCTAAATTATTAAAGAGAACTAACTCATTGAGTAGCAATATGTTTAATTACAGTATTGTCAAAAATTGAAGGTATTTCTCTTAAAATGTTGCTAAAAGAGATAATATATTAATTCACAAAGCTCTAGTGAGAGTTAATATAAATTATAAATCATGAGTAATTACGTTCAATCTAGAAACATGTAAATGGGTTGGTTCACTTCAACTCAGTCTGTCATAAAAAGTAAGTAAACTTTATTAAGGCTAATGCATTTTTCCCAGATTTTCGGGAATCTTTGATAACTATTTCCTAAATCAAAATCTGGTCATAATACGCTTAGTGTACTATTTAATGATTGAAAATTGCATTATTTACTTTCAAAATACTGAAGAACGTTGACTGCTGCTTTTATATTCTTAGTTATACTTCTTACCCTTGACTTATAGAAGAAGTATTACAAAGGTAAATAACTCTTATCTCTTAAAAAGAAAAAAGAAAGAGCAACTGTTTCAAGGGTATCTTTTTCAAGCCACTAAGACAGAATAATAATAACAACTATTCGCACACTAAATGGTTTTTGTTATAGTAAACAATGCATAAGTCAATTTGTATTTTAATTGTATTTTACAACTTTTAATATACAATAAAA
>Proasellus_cavaticus ENA|HAES01042277|HAES01042277.1 TSA: Proasellus cavaticus, contig comp56460_c0_seq2
ATTGAAACAAACCAAGAAAATGATGTCAAAATAACATGCGCGCACAAGTTATTCTTAAGTTTTTATATTCGATATATTGCTATTGTTGAGAAGGCGAGAACTTCACAGGGCCGCGTATTCACTAGATGGGCTGCAGCGCAAAAGTGTGGTACGAAACTTTGAAGAAGTTCTCCCTGCTCGCAACTTATTTATAGTCTATATTTAATCATTTTCAGCACATAGCAAAAGATGTATCAACCATCTCAGTCACAAAACTCTGATGGAATGCAAGGTACTGGATCACTTCCATCAAAAACCCCTGTTTCTTTATTACAAGAATTGTGCATGAGAAGAGGTATATCCCCTAAATATGACTTACTTCAAATTGAGGGTCCTGTCCATGAACCAACATTTGTATACAGAGTTACTGTAGGAGAATTTGCAGCTAATGGATCTGGACAAACTAAGAAGAAAGCTAAGCATGCAGCGGCTAAGGCTGTATTGGATATTATTATTCAAGGTGGAACTGTTCCTCAAGTTGGTCAGTCTGGAGGATCGTCTGAGTTAACTTCTCAAATTGTTTCTCCTTACGATGATGGTATTCCTGGAAACCCAGTAGGGTCTCTTCAGGAACTTTGTATGTCTAGGCGTTGGCCTCCTCCTACTTATGATCTTACTGCTGAAGAAGGTTTTCCTCACGAAAGAACATTTTCCATTTGCTGTGCAATTGCATCGCATAAAGAGATAGGTACTGGAAAGAGTAAAAAACTTGCTAAGCGTCAAGCTGCACACACAATGCTTCTAAAGCTAAAGGATCAACCAGTTGAGCAACCTTCTATGAGTGTATTGGCTGATGATGATGACGAGATTGCTCAGAAGCTGGCAGCCCGTTATTCAGGCCTCAAAGATTCCAAAATGATGTCTTTGTCGGCGAGCGATTCGCGCAAAGTGAGTCAATTTCACAAGAAACTGAAACAAGAAATGGGACCGAAACTTCAGGAATTGCAGAAAATTTCTCTGAACAATTTGATGATGGAATTTGTTCAAATGCTTCAAGACATTTCCCAAGAAGCTAATTTTGCTATCACATTTGTCGAGATCGAAGAAAAGTCTCTCTCAGGTCAGTGCCAATGTCTTGTCCAGCTTTCAACAGCCCCGGTAGCAGTCTGCTATGGTACAGGAATTACCATGGAAGATGCACAAGCAC
>Proasellus_coiffaiti_ ENA|HAEU01012236|HAEU01012236.1 TSA: Proasellus coiffaiti, contig comp23750_c0_seq1
GAACAAAATCGGGAAAAAATAACATGCGCGCACAGGGTATTCTGAATTTTAGATATTCGATATTTCGTTATTGTTGAGAAGGCGAGAACTTCACAGGGCCGCGTATTCACTAGATGGGCTGCAGCGCAAAAGTGTGGTACGAAACTTTGAAGAAGTTCTCCCTGCTCGCAAGATATTTATAGCAAATATATAAATTTTTTTTAGCTATTTAAAATGTATCAGCCATCACAGTCACAAAATTCGGATGGTATGTCAAGTACTGGAGCTCTCCCATCAAAAACCCCTGTTTCTTTATTACAAGAATTGTGCATGAGAAGAGGCATATCTCCCAAATATGACTTACTTCAGATTGAAGGTCCTGTTCATGAACCAACCTTCGTTTACAGAGTCACTGTAGGAGAATTTGCTGCTAATGGATCTGGACAAACTAAGAAGAAAGCTAAGCATGCAGCAGCTAAGGCTGTATTGGATATTATTATCCAAGGTGGAACTGGACCCCAAGTTGGTCAGTCTGGAGGATCATCCGAGTTAACATCTCAAGTTGTTTCTCCTTATGATGATGGTATTCCTGGAAACCCAGTAGGATCTCTTCAGGAACTATGTATGTCCAGGCGTTGGCCTCCTCCTACTTATGATCTTACTGCTGAAGAAGGTTTTCCTCATGAAAGAACATTTTCAATCTGCTGTGCAATTGCATCACATAAAGAGATAGGTACTGGAAAGAGTAAAAAACTAGCTAAGCGTCAAGCTGCTCACATGATGCTTCTAAAACTAAAGGATCAACCGGTTGAACAACCTTCTATGAGTGTATTGGCTGATGATGATGATGAGGTAAACCTGCACTCTCCTTATTCAGACCATGATAACTATGAATCAGTTCTTACCCCAGCATGCACAGAGGGTGAGAATTCTGTTGATGCGTTTTCATATTGAAAATAAAAAATCAAATG
>Proasellus_coxalis_ ENA|HAET01019852|HAET01019852.1 TSA: Proasellus coxalis, contig comp28586_c1_seq1
TAATTTATATAATTAGAAGTTACTGGTGCAACGTTATACAGCTTTTATAACAAAAATGTATCAACCATCACAATCACAAAATTCGGATGGAATGCAAGGTACTGGTGCACTCCCATCCAAAACCCCTGTTTCGCTTTTACAAGAGTTGTGCATGAGAAGGGGAATATCTCCCAAATATGACTTGCTTCAAATTGAAGGTCCTGTCCACGAACCAACATTTGTGTATAGAGTTACTGTAGGAGAATTTGCAGCGAACGGATCTGGACAAACAAAGAAGAAAGCAAAGCATGCAGCTGCTAAGGCAGTATTGGATATTATCATTCAAGGTGGTTCTGGACCTCCAGTCGGTCAGTCGGGTGGATCAACTGAATTAACTTCTCAAATTGTTTCTCCCTATGATGATGGTATTCCTGGGAACCCAGTAGGATCACTTCAGGAACTATGTATGTCCAGGCGATGGCCTCCTCCTACTTATGATCTTACTGCTGAAGAGGGCTATCCTCATGAAAGAACATTTTCTATTTGCTGTGCAATTGCATCTCATAAAGAAATAGGCAATGGTAAGAGTAAAAAGCTTGCTAAGCGTCAGGCCGCGAACAGGATGCTGCTAAAGTTAAAGGATCAACCAGTTGAGCAGCCGTCAATGGGTGTGTTGGCTGATGATGATGATGAGATTGCTCAGAAGCTGGCAGCGCGGTATTCGGGATTAAAGGATTCGAAAATGATGTCTTTGTCAACGAGCGATTCGCGCAAAGTGAGTCAATTTCACAAGAAACTGAAACAAGAAATGGGACCGAAACTTCAGGAATTGCAGAAAATTTCTCTGAACAATTTGATGATGGAGTTTGTTCAAATGCTTCAAGACATTTCCCAAGAAGCTAATTTTTCTATTACGTTTGTTGAGATTGAGGAAAAATCTCTCTCAGGTCAGTGCCAATGCCTCGTCCAACTTTCAACAGCCCCTGTGGCAGTCTGCTATGGTACAGGACTTACCATGGAAGATGCACAAGCGCAAGCAGCTCATAATGCTTTAGAGTATCTAAAAATTATGACAAAAACTTAA
>Proasellus_ebrensis ENA|HAEW01044395|HAEW01044395.1 TSA: Proasellus ebrensis, contig c34202_g1_i2
TATTAAAGCTCCGATAAAAAATGTATCCGTCATCGCAATCCCAAAATTCGGATGGAATGCAAAGTACTGGAGCCCTTCCATCAAAAACCCCTGTTTCTCTATTACAAGAATTGTGCATGAGAAGAGGAATATCACCCAAATATGACCTACTTCAAATTGAAGGCCCTGTCCACGAACCAACTTTTGTTTACAGAGTTACTGTAGGCGAATTTGCAGCTAATGGGTCTGGACAAACAAAGAAAAAAGCTAAGCATGCAGCTGCTAAGGCTGTGTTGGATATTATCATTCAGGGTGGTTCTGGATCTCAAATTGGCCAGTCTGGAGGATCTAATGAATTATCTTCTCAAGTAGTTTCTCCGTATGACGATGGTATTTCCGGAAATCCTGTAGGATCTCTTCAGGAGCTATGCATGTCCCGACGTTGGCCTCCTCCTACTTATGACCTTACCGCTGAAGAAGGCTTTCCCCATGAAAGAACATTTTCTATTTGCTGTGCAATTGGATCACATAAAGAGATTGGCACTGGAAAGAGTAAAAAACTTGCAAAACGTCAAGCCGCAAACAGAATGCTTCTGAAGTTAAAGGATCAACCAGTTGAGCAACCTTCTATGGGTGAATTAGCTGATGATGATGATGAGATTGCTCAGAAGCTGGCGGTACGGTATTCGGGATTAAAGGATTCCAAAATGATGTCTTTATCGACGAGCGATTCGCGCAAAGTGAGTCAATTTCACAAGAAACTGAAACAAGAAATGGGACCGAAACTTCAGGAATTGCAGATGATTTCCCTGAACAATTTGATGATGGAATTTGTTCAAATGCTTCAAGACATTTCCCAAGAAGCTAATTTTGCAATCACTTTCGTTGACATCGAGGAAAAGTCTCTCTCAGGTCAGTATCAATGTCTCATCCAACTGTCAACTGCCCCAGTGGCAGTCTGCTATGGAACAGGAATTACCATGGAAGATGCACAAGCGCAAGCAGCCCATAATGCTTTAGAGTACCTAAAAATTATGACAAAAACTTAAGTGGTGCTCATTATATAAAAATTTTTCTAGTGAACCCTCTTCTCTTCTAAATTTGTCTAAAATAGTTAGATGGTTATTATTAGGGGGACCACATTGATAAAATAAAATAACTAATTTGTAGTAATATCAAAGTTCTATTGTAACCATTTGAGTCATTAGCTTGTCTGCACAGCAGTATTCCTTATTTGTGCACATTATGACCATATTTCAAACAGTATTTCATAAAAACTAATTTTAATGTAAATAATTTTTTACTAACTATTTTTTGTTGCCTGATAAGTTTAATGCAACTTATTCATGCTAGTTTTTATTTTTTTTGTATATAATACAATACAAATACAAATGTATTTTCTACTTTTTTTTTTACTCATCTAGATATCTACCAGATTTCTTCATTTTGTTTTTTGATAATGTAATCAAATTAATTGCTTGAAATAATTGTTTATTTGTAACACTAGAATTGGAATGTAGATTGTTCATAAATTACAATTGGTATATGGAGTATTTGGATAAAGTTATGGCCCATATGACCACGATTAATAATTTTGATCTCAAAAATATGTAATGTCGCTAATGTGGTATCAGTTAAATTAGTAATTTGGTAAATGAATAATGGATAAAGTAATTAATAATTTCATTGCTACTAGCTATTGTGTGGATTATTTCTTGAAGGCCTAATTCCAATTTATTATATTATTTTAGAATTTACCTCATTATACCTTGATTATTGTCGGTTTGATTTAATATTATTATATTTTATATAACTAATATTGATACAATATGAAAATTATTCTTTATGTTCAATACATATACATTATATATTGTATAGTCTTCTTTTAAATTGTGTATGCTTAATTTAGGGATTGTAAATTTTCATATTGCTTCTACTGTTTGAAATTTTGGTTTTCATGTACTATTTCTACCCTAAGCACAGCTGCAGCCAGGAGTACTGCCGCTGCAGTTCAAGTCTTTGATAAGCTGACCTGTGAATTTATTGTTGGCTTTTTTTTTTTTTTTTTTTT
>Proasellus_escolai_ ENA|HAEV01041180|HAEV01041180.1 TSA: Proasellus escolai, contig comp88328_c0_seq2
GAAGGTGAGAACTTCACAGGGCCGCGTATTCACTAGATGGGCTGCAGCGCAAAAGTGTAGTACGAAACTTTGAAGAAGTTCTCCCCGCTCTCAAGTAATAAATAAAGTAAAACTTTTTGGTCACAGTACATAAAATTAAAGGTCTGATAAAAAAATGTATCAGCCATCGCAATCACAAAATTCGGATGGAATGCAAGGTACTGGAGCCCTTCCATCAAAAACCCCTGTTTCTCTATTACAAGAGTTGTGCATGAGAAGAGGAATATCACCCAAATATGACCTACTTCAAATTGAAGGCCCTGTTCATGAACCAACTTTTGTTTACAGAGTTACTGTAGGCGAATTTGCAGCTAATGGGTCTGGACAGACAAAGAAAAAAGCTAAACATGCAGCAGCTAAGGCTGTGTTGGATATAATCATTCAAGGTGGTTCTGGACCTCAAGTTGGCCAATCGGGAGGATCTTCCGAATTATCTTCTCAAATAGTTTCTCCATATGACGATGGTATTTCTGGAAACCCTGTAGGATCTCTTCAGGAGCTATGTATGTCGCGCCGTTGGCCTCCTCCTACATATGACCTTACAGCTGAAGAAGGCTTTCCCCATGAAAGAACATTTTCTATTTGCTGTGCAATTGGATCGCATAAAGGTAGCA
>Proasellus_grafi ENA|HAEX01036315|HAEX01036315.1 TSA: Proasellus grafi, contig c28485_g1_i3
CATAATAAGAAAAAACAACATGCGCGTATAGCGGCACTGAGCATAGGTTTCAGATATTCGATAATACATTATTGTTGAGAAGGTGAGAACTTCACAGGGCCGCGTATTCACTAGATGGGCTGCAGCGCAAAAGTGTGGTACGAAACTTTGAAGAAGTTCTCCCCGCTCTCAAGTAATTAATAAAATAAAACATTTTGATCGCAATATATAAAAGCTTTGATAAAAACATGTATCCGTCATCACAATCACAAAATTCGGATGGAATGCAAAGTACTGGAGCCCTTCCGTCAAAAACCCCTGTTTCTCTATTACAAGAATTGTGCATGAGAAGAGGAATATCACCCAAATATGACCTACTTCAAATTGAGGGCCCTGTCCATGAACCAACTTTTGTTTACAGAGTTACTGTAGGTGAATTTGCAGCTAATGGGTCTGGACAAACAAAGAAAAAAGCTAAGCATGCAGCTGCAAAGGCTGTGTTGGATATTATCATTCAAGGTGGTTCCGGACCTCAAGTTGGCCAGTCTGGAGGATCTTCCGAATTATCTTCTCAAATAGTTTCTCCGTATGACGATGGTATTTCTGGAAACCCTGTAGGATCTCTTCAGGAGCTATGCATGTCCCGACGTTGGCCTCCTCCTACTTATGACCTTACCGCTGAAGAAGGCTTTCCCCATGAAAGAACATTTTCTATTTGCTGTGCAATTGGATCACATAAAGAGATAGGTACTGGAAAGAGTAAAAAACTTTCAAAACGTCAAGCCGCAAACAGAATGCTTCTGAAGTTAAAGGATCAACCAGTTGAGCAACCTTCTATGGGCGTATTAGCTGATGATGATGATGAGATTGCTCAGAAGCTGGCGGTGCGGTATTCGGGATTAAAGGATTCCAAAATGATGTCTTTATCGACGAGCGATTCGCGCAAAGTGAGTCAATTTCACAAGAAACTGAAACAAGATATGGGACCGAAACTTCAGGAATTGCAGAAGATTTCCCTGAACAATTTGATGATGGAATTTGTTCAAATGCTTCAAGACATTTCCCAAGAAGCTAATTTTGCAATCACGTTCGTTGATATCGAGGAAAAGTCTCTCTCAGGTCAATATCAATGTCTCGTGCAATTGTCAACTGCCCCAGTGGCAGTCTGCTATGGAACCGGAATTACCATGGAAGATGCACAAGCGCAAGCTGCCCATAATGCTTTAGAGTACCTAAAAATTATGACAAAAACTTAAGTGGGGCTCATTATATAAAAGTTTTTCTAGTGAACCCTCTTCTCTACTAAATTTGTCTAAAATATTTAGATGGTTACTATTAGGGGGACCACATTGATAAAATAAAATAATTAATTTGTAGTAATATCGAAGTTCTATTGTAACCATTTGAGTCATTAGCTTGTCTGCACAGCAGTATTCCTTATTTGTGCACATTACAACCATATTTCAAACAGTATTTCATAAAAATTAATTTTAATATGTAAATAATTTTTTTTACTAACTAATTTTTGTTGCCTTGATAAGTTTAATGCAACTTATTCAAGCTAGTTTTTATTTTTTTTTTGTGTATAATACAATACAAATACAAAAGTATTTTCTACTTTTTTTTTTACTCATCTAGAGATATATGCAAAATTTCTTTGTTTTATTTTTTGATAATGCAATCAAATTAATTGCTTAAAATATTTGTTTATTTGTAACACTAGAATTGGAATGTAGATTATGCTTGAATTACAATTGGTATTATGGAGTATTTGGATGAAGTTATGGCTCATAACAGCATTAATAAGTTTGACTTTTGGCTTTAGACAGATGCAATTAAAAATAAAATCGTGCACCACAATATTAATGTGATATTTTGAAACTAAATAAAAGCGATATTAATTTATTTTATATCAAAAATATGTAATATCGCTAATTTGGTATCAGTTAAATTAGTAATTTGATAAATGAATAATGATGTATTAAGTTATTGTAAATTTCATTGCCATTGTGTTGATTATTTCTTGAAGGCCTAATTCCATTTTATTATATTATTTTAGAATTTAGCTCATTACTCTTTGATTATTGTTGGTTCGATTTAATATTATATTTTATATAACTGATATTAATACAATAGGGAAATTATTCTTTATGTTCAATACATATACATTATTATTTTAATTGTGTATGCTTAATTTAGGGATTATATATTTTCATGTAGCTTCTACTGTTTGAAATTTTGGTTTTTATGTATGGTTTCTACCGTAAGCACAGCTGCAGCCAGGAGTACTGCCGCTGCAGTTCAAGTCTTTGATATGCTGACCTGTGAATTTATTTTTGGCTTTAGTTGTGTATTCAAAAATTGTCGAAGAGGTGTTTGCCGTTTTAAAATTTAATTATAGGGATTTACTATTGTACCTTTATTATCATTTACTTAATCTGTGATGTTATAAAATAAAATCACTTTTATTTACAATGGGCAGATAACATTTGTTTTTATCCTGACCCAGGCTGGAAAGTTATTGATGCTTTTTTGATTATTGGGTAGTCTTACATTTGATAATGTAATTTCAAGTTTTTTTTTATGTGTTTTGCGCAAATATTTGCTTATACTTAGTAACGTGCATAATAACCTAATTTTTATCTCGTGGATAATAACCTAATTTTTATCTCTTGGATAATAACCTAATTGTTGCTATTTGATCCTTCCTTGTCATGTTTAAAAAAATATTTGAGATAATTATAACCTTCCATCGGGTAAGCAAGTTGATTTTTATGCGAGAGAAGTTTTCACCCAATACTGAATAAAATAAAATTAATATTTTATAAATAGTTTATTATTTTACTTATGAAGTATTTATTAAAGTTCTACATTTATGAAAACGTCTAAAAATTTCAAATTCTTTTAACAAACGTTTCTGAAAAATTTTCACTTTGTAGTCATATTGTTCCTCCAATTATTAAGTGGAACTAGGCTATAAATGGTTGCTTAGCCCAAATATATTTGTCAATATTATGTAATATTACCTTGCATGAAACTTAGATTAGTTACCTTTCGCGATCTCTGTAGTGAGTAAATAATGCAAAACATCTTACCAGTTAAATGTTATTCATTTGTAACTAAATTCATAATTGATATGAAATGATATAGAGATTCCAAATACATGAGCTATATATTTATATTATGTATCTACGTTCAATATTGGAGCAAAATTTGATGTACTGTTTAATATTGAAATTATTGCATCGCATGTTTACTACACCGTAGAGGTCCTAATCTAAGGTTTTGTAGCAGATCAATCTGCTGCTATACTTTGCATAGAACTAGTAGAATGTGAAAGTAAGACCATGCTAGACATTTGTATAAAATTATCATGATTTTCTTGCTTTGTTTAGCGAAAGGAAATTAGTTTTAATGAATTTAAAAATTGAAAATATATTTAATTCGATTTAAGTTGTGATCATTTTATATGTGAAAAAGTCTAGCGTGGTGTTCCTTTCTTTTATGTGTTGGTCTTTGTAGAGTTAATTGAGATTAATTGGCTAAACTTTCTAGCTGATAAATTACTTTCTAAACTAATTGAGAAATCTCAAATAGCTTTACATTCTACGAAAATTATTTTTAAGCCTAAATAAATTTAATATGCATTCATTAATTAAATGCAAAGTATAGGATAAGAAACAATAAATTTCTGTGTTTGAAATTTCAATTAAACAAATTCATTAAGGTATATATCCAAATTTTTATAGAGAAATAACTCATTGAGTAACAATGTTTAATTACTGTATTGTTAAAAAATAAAGGTATTTCTCTTAAAATGTTGCTAAAAGAGATAATATATTAATTCAAAAAGCTCTAGTGAGAGTTAATTTAAGTTATAAATCATGAGTAATTACGTTCAATCTTGAAACAAACATGTAAATGGGTTCACTTCAACTCAGTCTGTCATAAAAAGTAAGTAAATTGTCTTACTTTATTAAGGCTAATGCATTTTTCCCAGATTTTCGGGAAGCTTTGATAACTATTTCCTAAATCAAAATCTGGTCATAATACGCTTAGTGTACTATTTATTGATTGAAAATTGCATTATTTACTTACAAAATTCTGAAGAACGTTGACTGCTTATACATTCTTAGTTATACTTCCTACCCTTGACTTATAGAAGTATTACAAACGTATATAACTCTTATCTCTTAAAAAGAGCAACTGTTTCCAAGGGTATCTTTTTCAAGCCACTAAGACAGAATAATAACAATTCGCACACTAATGGTTTTTGTTATAGTAAACAATGCAGAAGTCAATTTGTATTTTACAAATTTTAATATACAATAAAACTTAATTTGTTTATATTTTATTTATCCTCTTATCATACTACTTCGTGTTTTATTTTTTAGACTAGTTCCCCCACCCCCAAA
>Proasellus_granadensis ENA|HAEY01014516|HAEY01014516.1 TSA: Proasellus granadensis, contig comp31510_c0_seq2
GGGCGTATTAGCTGATGATGACGATGAGATTGCTCAGAAGCTGGCGGTACGCTATTCGGGATTAAAGGATTCCAAAATGATGTCTTTATCAACGAGCGATTCGCGCAAAGTGAGTCAATTTCACAAGAAACTGAAACAAGAAATGGGGCCGAAACTTCAGGAATTGCAGAAGATTTCCCTGAACAATTTGATGATGGAATTTGTTCAAATGCTTCAAGACATTTCCCAAGAAGCTAATTTTGCAATTACTTTCGTTGATATCGAGGAAAAGTCTCTTTCAGGTCAGTATCAATGTCTCGTCCAACTGTCAACTGCACCAGTGGCAGTCTGCTATGGAACCGGAACTACCATGGAAGATGCACAAGCGCAAGCAGCCCATAATGCTTTAGAGTACCTAAAAATTATGACAAAAACTTAAATTGTGTTCTTTATATAAAAGTTTTTCTAGTGAACCCTCTTCTCTATTTACTAAATTTGTTTAGAATACCGAGATGATTATTGTTAGAGGGACCACATCGATAAAATTAAATAATTAATTTAAGTAATAGCTAAGTTAAATTGTAAACATTTAAGTCATTAGCTTGTCTGCACAGCAGTATTCCTTATATGTGCACATTATGACCAAATTTCAAACAGTATCTCATAAAATCTAATTTTTAAATGTA
>Proasellus_hercegovinensis ENA|HAEZ01095003|HAEZ01095003.1 TSA: Proasellus hercegovinensis, contig comp96392_c2_seq1
GGGATGTTCGATATTAAGCTTTGTTGAGAAGGCGAGAACTTCACAGGGCCGCGTATTCACTAGATGGGCTGCAGCGCAAAAGTGTAGTACGAAACTTTGACGAAGTTCTCCCTGCTCGCAAATAATTTATATATTTAAAAATTTCTGGTGCAACATTATACATCTTATATACCAAAAATGTATCAACCATCACAATCACAAAATTCGGATGGAATGCAAGGTACTGGATCACTCCCATCCAAAACCCCTGTTTCTTTATTACAAGAGTTGTGCATGAGAAGGGGAATATCTCCCAAATATGACTTGCTTCAAATTGAAGGTCCTGTCCACGAGCCAACATTTGTTTACAGAGTTACTGTAGGAGAATTTGCAGCGAATGGATCTGGACAAACGAAGAAGAAAGCAAAGCATGCAGCGGCTAAGGCAGTATTGGATATTATCATACAAGGTGGAAGTGGACCTCAAGTTGGTCAGTCTGGTGGATCAACCGAGTTAACTTCACAAATTGTTTCTCCTTATGATGATGGTATTCCTGGGAACCCAGTAGGATCTCTTCAGGAACTATGCATGTCCAGGCGATGGCCTCCTCCTACTTATGATCTTACTGCTGAAGAAGGCTATCCTCATGAAAGAACATTTTCTATTTGCTGTGCAATTGCATCACATAAAGAAATAGGCACTGGTAAGAGTAAAAAACTTGCTAAACGACAGGCTGCAAACAGGATGCTTCTGAAGTTAAAGGATCAGCCAGTTGAGCAGCCGTCTATGGGTGTATTGGCTGATGATGATGATGAGATTGCTCAGAAGCTGGCAGCTCGGTATTCGGGATTAAAGGATTCCAAAATGATGTCTTTGTCAACGAGCGATTCGCGCAAAGTGAGTCAATTTCACAAGAAACTGAAACAAGATATGGGACCGAAACTTCAGGAATTGCAGAAAATTTCTCTGAACAATTTGATGATGGAATTCGGTCAAATGCTTCAAGACATTTCCCAAGAAGCTAATTTTACTATCATGTTTGTCGAGATCGAGGAAAAGTCTCTCTCAGGTCAGTGTCAATGCCTCGTTCAACTCTCAACAGCCCCGGTGGCAGTCTGTTATGGTACGGGAGTTACCATGGAAGATGCACAAGCACAAGCAGCTCATAATGCTTTAGAGTATCTAAAAATTATGACAAAAACTTAAGTAGAGATATTTATATAAAATAACATTCATACTTGCAAACCCTCTTCTCTACTCGTGAAATTTGTCTAAAATTACGTAGACACCATTATTATTAGGGGGACCACTGTTCTAAAATTATGAATTTAGTTAATTGTCGTAGTAAATGACAAATAGCTATTGTAAATTTGTAACCATTCATCTGCTTGTCTGCACAGCAGTATTCCTTATATGTGCACATTATGACCATATTTCAAACAGTATTGCATATTAATTAATATTAAATAATAGTTTGTATTTTCTTTAACTAACAATTTCTAGGTAAAAGTTTCATAAGTTTATTTGTCTTAATCTTACTAATCTCATGTTTTTGTATATGTATAGTGAGTGATAATTTGCTATTGATTAAATTATTTTTTATATCCTGCTTTCCATTTTTATAAATTTGCAGATTTTCCTATCTAAGTCTTATTGTTTTTTAGATAATACAATAAAATTAATTGTCCAGAATTAATGTTTATTTGTAACATTATTGAATGTAGCTAGTTCTAAGGATTTTTGGAGGATACATTATTTTGAATTCCCAATAAAGGTTAGTTTTTTAATCTGTTTCAGGGTGCCATAAATTTGCATAGATATATTTCTCATCATTATTACTATCATCTAATTAATTTGCCTTTTTACAAGGATTAACTAATTTGCAGATTAAGCATGACGTAGTTAGACTGAAATTGCACCCATGTTTAAATAAAAATTAACATTAGGCTTATTTGAGAACAATTTTGTAGTGACATTAATAGCTGATTTGAAATTTAATAGCCTTTTTTCTTTAAAGATTTGTTTTTATGTTTATTTATATCTTTAGTTATAATGCAACTAATTGTCCATTAAATTGCTGCTTATATGTTGTATTTTCTTTTATTTAGGAAGGTTACTAAATTGAAGCAATTCACTAAAAGGCGTTTGCACCAAAGAAATTAAATGTCAGCTTTTGTGGTATATTCCTAGAGGATGCCTCCTGGCAAGAAAATGCGACAAATTGAAAGTTAAAACGATACCATTTCTCGCCATCTTCAAAGTTCCATTTTTTCTTAAATAGCCCAAAAACAAACCAAAAGCCCCCAGAGACTTTCATGTATTTTACCAAATGTTTTTTCAGTTATTGCATAGGGGAAGGAAAACCCGCGAAAAAACCCTAGCGTGGG
>Proasellus_ibericus_ ENA|HAFA01046467|HAFA01046467.1 TSA: Proasellus ibericus, contig comp66191_c0_seq3
GCGTGTAGCGGCACTGAGCATTGGTTTCAGGTATTCGATATTACGTTATTGTTGAGAAGGTGAGAACTTCACAGGGCCGCGTATTCACTAGATGGGCTGCAGCGCAAAAGTGTGGTACGAAACTTTGAAGAAGTTCTCCCCGCTCTCAAGTAATTAATAAAATAAAACTTTTTGGATCCAATATATTAAAGCTCTGATAAAAAAATGTATCAGCCATCGCAATCACAAAATTCGGATGGAATGCAAGGTACTGGAGCCCTTCCATCAAAAACTCCTGTTTCGTTGTTACAAGAGTTGTGCATGAGAAGAGGAATATCACCCAAATATGACCTACTTCAAATTGAGGGCCCTGTCCATGAACCAACTTTTGTTTACAGAGTTACTGTAGGCGAATTTGCAGCTAATGGGTCTGGACAAACAAAGAAAAAAGCTAAGCATGCAGCTGCTAAGGCTGTGTTGGATATTATCATTCAAGGTGGTTCTGGACCTCAAGTTGGCCAGTCTGGAGGATCTTCCGAATTATCTTCTCAAATAGTTTCTCCGTATGACGATGGTATTTCCGGAAACCCAGTAGGGTCTCTTCAGGAGCTATGTATGTCCCGTCGTTGGCCTCCTCCTACTTATGACCTTACGGCTGAAGAAGGCTTTCCCCATGAAAGAACATTTTCTATTTGCTGTGCTATTGGATCACATAAAGAGATAGGCACTGGAAAGAGTAAAAAACTTGCAAAGCGTCAAGCCGCAAACAGAATGCTTCTGAAGTTAAAGGATCAACCAGTTGAGCAACCTTCTATGGGCGTATTAGCTGATGATGATGATGAGATTGCTCAGAAGCTGGCAGTACGGTATTCGGGATTAAAGGATTCCAAAATGATGTCTTTATCGACGAGCGATTCGCGCAAAAAGATTTCCCTGAACAATTTGATGATGGAATTTGTTCAAATGCTTCAAGACATTTCCCAAGAAGCTAATTTTGCAATCACTTTCGTTGATATCGAGGAAAAGTCTCTCTCAGGTCAGTATCAATGTCTTGTCCAGCTGTCAACTGCCCCAGTGGCAGTCTGCTATGGAACTGGAATTACCATGGAAGATGCACAAGCGCAAGCAGCCCATAATGCTTTAGAGTACCTAAAAATTATGACAAAAACTTAAGTGGTGCTCTTTATATAAAATTTTTTCTAGTGAACCCTCTTCTCTACTTACTACTAAATTTGGTTAAAGATATTTAGACGGTTATTATTAGGGGGACCACATTGATAAAATAAAAGAATTAATTTGTAGTAAAAGCAAAGTTCTATTGTAACCATTTAAGTCATTAGCTTGTCTGCACAGCAGTATTCCTTATTTGTGCACATTACAACCATATTTCAAACAGTATATCATAAAAACTAATTTTAATTTGTAAATAATGTTTTTTACTAACTATTTTTTGTTGCTTGATAAGTTTAATGCAACTTATTCATGTTAATTTTTATTTGTTTTTGTATTTAATGTTGCATATGACAAATGTATTTTCTACTCTTGCTTTACATGTTACTCATATAGATTTCAGCCAAATTTCTTTTGTTTTATTTTTTGATAATGCTATCAAATTAATTACTTGAAATATTTGTTAATTTGTAACGCAGGAATTGGAATGTAGATTGTGCATAAATTACCAATGGTGTTATGATGTATTTGGATAAAGTTATGGCCCATGACCAGGAATAATAATTTTGACTTTTGGCATTTGTTATATATTATGAAGGGAACCCAGATACAATTAAAAGTAAAATTGCTAGTTATTCGGCTGCTTTTGATATTTGAAAATTAAATAATTGCTATATAATATATTTTATATCAAAAATATGTAATGTTGCTAATTACGTATCAGTCAACCTTGTAGTTTGGTAAATGAATAACGAATTCTTCTTTCTTTCATCAGTTACAGCTTTT
>Proasellus_jaloniacus_ ENA|HAFB01022558|HAFB01022558.1 TSA: Proasellus jaloniacus, contig comp35432_c0_seq3
ACAACATGCGCGGATTGCGGTACTGAACTTTATTTCAGTTACGTATTCGATTTTACGTTATTGTTGAGAAGGTGAGAACTTCACAGGGCCGCGTATTCACTAGATGGGCTGCAGCGCAAAAGTGTGGTACGAAACTTTGAAGAAGTTCTCCCCGCTCTCAAGTAATAAATAAAATAAAACTTTTTGGTCACAATACATAAAATTAAAGCTCTGATAAAAAAATGTATCAGCCATCGCAATCACAAAATTCGGATGGAATGCAAGGCACTGGAGCCCTTCCATCAAAAACCCCTGTTTCTCTGTTACAAGAGTTGTGCATGAGAAGAGGAATATCACCCAAATATGACCTACTTCAAATTGAAGGCCCTGTACATGAACCAACTTTTGTTTACAGAGTTACTGTAGGCGAATTTGCAGCTAATGGTTCTGGACAGACAAAGAAAAAAGCTAAGCATGCAGCAGCTAAGGCTGTGTTGGATATAATCATTCAAGGTGGTTCTGGACCTCAAGTTGGCCAGTCTGGAGGATCTTCCGAATTATCTTCTCAAATAGTTTCACCGTATGACGATGGTATTTCTGGAAACCCAGTAGGATCTCTTCAGGAGCTATGTATGTCCCGCCGTTGGCCTCCTCCTACATATGACCTTACGGCTGAAGAAGGCTTTCCCCACGAAAGAACATTTTCTATTTGCTGTGCAATTGGATCGCATAAAGAGATAGGCACTGGAAAGAGTAAAAAACTTGCAAAGCGTCAAGCTGCAAACAGAATGCTTCTGAAGTTAAAGGACCAACCAGTTGAACAACCTTCTATGGGCGTATTAGCTGATGATGACGATGAGATTGCTCAGAAGCTGGCGGTACGGTATTCGGGATTAAAGGATTCCAAAATGATGTCTTTATCAACGAGCGATTCGCGCAAAGTGAGTCAATTTCACAAGAAACTGAAACAAGAAATGGGGCCGAAACTTCAGGAATTGCAGAAGATTTCCCTGAACAATTTGATGATGGAATTTGTTCAAATGCTTCAAGACATTTCCCAAGAAGCTAATTTTACAATTACTTTCGTTGATATCGAGGAAAAGTCTCTTTCAGGTCAGTATCAATGTCTCGTCCAACTGTCAACTGCACCAGTGGCAGTGTGCTATGGAACCGGAACTACCATGGAAGATGCACAAGCGCAAGCAGCCCATAATGCTTTAGAGTACCTAAAAATTATGACAAAAACTTAAATGGTGTTCTTTATATAAAAGCTTTTCAAGTGAACCCTCTTCTCTACTTACTACTAAATTTGTTTAAAATATTGAGATGGTTATTATAAGGGGGACCACATTGATAAAATTAAATGATTAATTTGTAGTAATAGCAAAGTTCTATTGTAAACGTATAAGTCATTAGCTTGTCTGCACAGCAGTATTCCTTATTTGTGCACATTACGACCATATTTCAAACAGTATCTCATGAAATCTAATTTTTAAATGTAAATATTTTTTTTTACTATTTTTTGTTTCCTGATAAGTTTGATGCAACTTATTCATGTTACTTTTTTTTTTTTTTTTTTTT
>Proasellus_karamani_ ENA|HAFC01049201|HAFC01049201.1 TSA: Proasellus karamani, contig comp67149_c1_seq2
ATATATTTAATAATTTCTGGTGCAACATTATACAGCTCTAATACCAAAAATGTATCAACCATCACAATCGCAAAATTCGGATGGAATGCAAGGTACAGGATCACTCCCATCCAAGACCCCTGTTTCATTATTACAAGAGTTGTGCATGAGAAGGGGAATATCTCCCAAATATGACTTGCTTCAAATTGAAGGTCCTGTCCACGAGCCAACATTTGTTTACAGGGTTACTGTAGGAGAATTCGCAGCAAATGGATCTGGACAAACAAAGAAGAAAGCAAAGCACGCAGCAGCTAAGGCAGTTTTGGATATTATCATTCAAGGGGGAGCTGGACCTCAAGTTGGTCAGTCTGGTGGAACAACCGAGTTAACTTCTCAAATTGTTTCTCCTTATGATGATGGTATTCCTGGGAACCCTGTAGGATCTCTTCAGGAACTATGCATGTCCAGGCGATGGCCTCCTCCTACTTATGATCTTACTGCCGAAGAAGGCTTTCCTCATGAAAGAACATTTTCTATTTGCTGTGCAATTGCATCGCATAAAGAAATAGGCACTGGTAAGAGTAAAAAACTTGCTAAGCGTCAGGCTGCAAACAGGATGCTTCTGAAATTAAAGGATCAACCAGTTGAGCAGCCGTCTATGGGTGTATTGGCCGATGATGATGATGAGGTAAACCTGCACTCTCCTTATTCAGATCATGATAACTATGAATCAGTTCTTACCCCCCCAGCATGCGCAGAGGGTGAGAATATTTGTCTTCCTGCCAATATTGCAATTTCATTCTAGAAAACAAATTACTTCTTGTTCTAGTTAATTTTGCTTTACCTATGATTACAACCCCTCTTTTTTTTAAATTTTTTGAAGCAAAAGCATTTATGTTTGTTCACATAGTACTTTCTAGTTT
>Proasellus_meridianus_ ENA|HAFE01049174|HAFE01049174.1 TSA: Proasellus meridianus, contig comp64643_c0_seq4
GACTGAGCATTGGTTTCAGATATTCGATATTACGTTATTGTTGAGAAGGTGAGAACTTCACAGGGCCGCGTATTCACTAGATGGGCTGCAGCGCAAAAGTGTGGTACGAAACTTTGAAGAAGTTCTCCCCGCTCTCAAGTAATTAATAATATAAAACTTTTTGGTCTCAACTCTCAATATATAAAAGCTCTGAAAAAAAAATGTATCAGCCATCGCAATCACAAAATTCGGATGGAATGCAAGGTACTGGAGCCCTTCCATCAAAAACCCCTGTTTCTCTATTACAAGAGTTGTGCATGAGAAGAGGAATATCACCAAAATATGACCTACTTCAAATTGAGGGCCCTGTCCATGAACCAACTTTTGTTTACAGAGTTACTGTAGGTGAATTTGCAGCTAATGGGTCTGGACAAACAAAGAAAAAAGCTAAGCATGCAGCAGCTAAGGCTGTGTTGGATATTATCATTCAAGGTGGTTCTGGACCTCAAGTTGGCCAGTCTGGAGGACCTTCCGAATTATCTTCTCAAATTGTTTCTCCATACGACGATGGTATTTCCGGAAACCCTGTTGGATCTCTTCAGGAGCTATGTATGTCCCGTCGTTGGCCTCCTCCTACTTATGACCTTACGGCTGAAGAAGGCTTTCCCCATGAAAGAACATTTTCTATTTGCTGTGCAATTGGATCACATAAAGAGATAGGCACTGGAAAGAGTAAAAAACTTGCAAAGCGTCAAGCCGCAAACAGAATGCTTCTGAAGTTAAAGGATCAACCAGTTGAGCAACCTTCTATGGGCGTATTAGCTGATGATGACGATGAGATTGCTCAGAAGCTGGCGGTACGGTATTCGGGATTGAAGGATTCCAAAATGATGTCTTTATCGACGAGCGATTCGCGCAAAAAGATTTCCCTGAACAATTTGATGATGGAATTTGTCCAAATGCTTCAAGACATTTCCCAAGAAGCTAATTTTTCAATCACTTTCGTTGATATCGAGGAAAAATCTCTCTCAGGTCAGTATCAATGTCTCGTCCAACTGTCAACTGCCCCAGTGGCAGTCTGCTATGGAACCGGAATTACCATGGAAGATGCACAAGCGCAAGCAGCACATAATGCTTTAGAGTACCTTAAAATTATGACAAAAACTTAATTGGTGCTGTTTATTTAAAAAAAATTCTAGTGAACCCTCTTCTCTACTTACTACTAAATTTGTTTAAAATATTTAGATGGTTATTATTAGGGGGACCACAT
>Proasellus_ortizi_ ENA|HAFF01021922|HAFF01021922.1 TSA: Proasellus ortizi, contig c22125_g1_i2
CGGCTCTGAGCATTGGTTTCATATATTCGGTAATACGTTTTGTTGAGAAGGTGAGAACTTCACAGGGCCGCGTATTCACTAGATGGGCTGCAGCGCAAAAGTGTGGTACGAAACTTTGAAGAAGTTCTCCCCGCTCTCAAGCAATTAATAAAATAAAACATTTTTATCATAATATATTAAAGCTCTGATAAAAAATGTATCCGTCATCGCAATCACAAAATTCGGATGGAATGCAAAGTACTGGAGCCCTTCCATCAAAAACTCCTGTTTCTCTATTACAAGAATTGTGCATGAGAAGAGGAATATCACCCAAATATGACCTACTTCAAATTGAGGGCCCTGTCCACGAACCAACTTTTGTTTATAGAGTTACTGTAGGCGAATTTGCAGCTAATGGGTCTGGACAAACAAAGAAAAAAGCTAAGCATGCAGCTGCTAAAGCTGTGTTGGATGTTATCATTCAGGGTGGTTCTGGATCTCAAATTGGCCAGTCTGGAGGATCTAATGAATTATCTTCTCAAATAGTTTCTCCGTATGATGATGGTATTTCCGGAAACCCTGTTGGATCTCTTCAGGAGCTATGCATGTCCCGACGTTGGCCTCCTCCTACTTATGACCTTACCGCTGAAGAAGGCTTTCCCCATGAAAGAACATTTTCTATTTGCTGTGCAATTGGATCACATAAAGAGATTGGCACTGGAAAGAGTAAAAAACTTGCAAAACGTCAAGCCGCAAACAGAATGCTTCTGAAGTTAAAGGACCAACCAGTTGAGCAACCTTCTATGGGCGTATTAGCTGATGATGATGATGAGATTGCTCAGAAGCTGGCGGTACGGTATTCGGGATTAAAGGATTCCAAAATGATGTCTTTATCGACGAGCGATTCGCGCAAAGTGAGTCAATTTCACAAGAAACTGAAACAAGAAATGGGACCGAAACTTCAGGAATTGCAGAAGATTACCCTGAACAATTTGATGATGGAATTTGTTCAAATGCTTCAAGACATTTCCCAAGAAGCTAATTTTTCAATCACTTTCGTTGACATCGAGGAAAAGTCTCTTTCAGGT
>Proasellus_racovitzai_ ENA|HAFH01028712|HAFH01028712.1 TSA: Proasellus racovitzai, contig comp40225_c0_seq1
CACAGCTTTATTTTTTCTAAAACAAACCAAGTATAATACTAAAAAACAACAAGCGTGTATAGCGGCACTGAGCATTAGTTTCAGATATTCGATATTACGTTATTGTTGAGAAGGTGAGAACTTCACAGGGCCGCGTATTCACTAGATGGGCTGCAGCGCAAAAGTGTGGTACGAAACTTTGAAGAAGTTCTCCCCGCTCTCAAGTAATTAATAAAATAAAAACTTTTTGGTCCCAATATATTAAAGCTCCGATAAAAAAATGTATCAGCCATCGCAATCACAAAATTCGGATGGAATGCAAGGTACTGGATCCCTTCCATCAAAAACCCCGGTTTCTCTACTACAAGAGTTGTGCATGAGAAGAGGAATATCACCCAAATATGACCTTCTTCAAATTGAGGGCCCTGTACATGAACCTACTTTCGTTTACAGAGTTACTGTAGGCGAATTTGCAGCTAATGGGTCTGGACAAACAAAAAAAAAAGCTAAGCATGCAGCTGCTAAGGCTGTGTTGGATATTATCATTCAAGGTGGTTCTGGACCTCAAGTTGGCCAGTCTGGAGGATCTTCCGAATTATCTTCTCAAATTGTTTCTCCGTATGACGATGGTATTTCTGGAAATCCCGTAGGATCTCTTCAGGAGCTATGTATGTCCCGTCGTTGGCCTCCCCCAACTTATGACCTTACAGCTGAAGAAGGCTTTCCCCATGAAAGAACATTTTCTATTTGCTGTGCAATTGGATCACATAAAGAGATAGGCACTGGAAAGAGTAAAAAACTTGCAAAGCGTCAAGCTGCAAACAGAATGCTTCTGAAGTTAAAGGATCAACCAGTTGAGCAACCTTCTATGGGCGTATTAGCTGATGATGACGATGAGATTGCTCAGAAGCTGGCGGTACGGTATTCGGGATTAAAGGATTCCAAAATGATGTCTTTATCGACGAGCGATTCGCGCAAAGTGAGTCAATTTCACAAGAAACTGAAACAAGAAATGGGACCGAAACTTCAGGAATTGCAGAAGATTTCCCTGAACAATTTGATGATGGAATTTGTTCAAATGCTTCAAGACATTTCCCAAGAAGCTAATTTTGCAATCACTTTCGTTGATATCGAGGAAAAGTCTCTCTCAGGTCAGTATCAATGTCTCGTCCAACTGTCAACTGCACCAGTGGCAGTCTGCTATGGAACCGGAATTACCATGGATGATCTAGAATCCATTG
>Proasellus_rectus_ ENA|HAFI01037603|HAFI01037603.1 TSA: Proasellus rectus, contig comp59037_c0_seq2
ACATGCGCGTATAGCGGCACTGAGCATTGGTTTCATATACTGCATTTGATATTACGTTATTGTTGAGAAGGTGAGAACTTCACAGGGCCGCGTATTCACTAGATGGGCTGCAGCGCAAAAGTGTGGTACGAAACTTTGAAGAAGTTCTCCCCGCTCTCAAGTAATTAATAAAATAAAACTTTTTGGATCCAAATATTAAAGAAAGCTCTGATAAAAAAAATGTATCAACCATCGCAATCACAAAATTCGGATGGAATGCAAGGAACTGGAGCCCTTCCATCAAAAACTCCTGTTTCTCTATTACAAGAGTTGTGCATGAGAAGAGGAATATCACCCAAATATGACCTACTTCAAATTGAAGGCCCTGTCCATGAACCAACTTTCGTTTACAGAGTTACTGTAGGTGAATTTGCAGCTAATGGGTCTGGCCAAACAAAGAAAAAAGCTAAGCATGCAGCTGCAAAGGCTGTGTTGGATATTATCATTCAAGGCGGTTCTGGACCTCAAGTTGGCCAGTCTGGAGGATCTTCCGAATTATCTTCTCAAATAGTTTCTCCATATGATGATGGTATTTCCGGAAACCCTGTAGGATCTCTCCAGGAGCTATGTATGTCACGTCGTTGGCCTCCTCCTACTTATGACCTTACGGCTGAAGAAGGCTTTCCCCATGAAAGAACATTTTCTATTTGCTGTGCTATAGGATCACATAAGGAGATAGGCACTGGAAAGAGTAAAAAACTTGCAAAACGTCAGGCCGCAAACAGAATGCTTCTGAAGTTAAAGGATCAACCTGTGGAACAACCATCGATGGGCGTATTAGCTGATGATGACGATGAGATTGCTCAGAAGCTGGCTGTACGGTATTCGGGATTAAAGGATTCCAAAATGATGTCTTTATCGACGAGCGATTCGCGCAAAGTGAGTCAATTTCACAAGAAACTGAAACAAGAAATGGGACCGAAACTTCAGGAATTGCAGAAGATTTCCCTGAACAATTTGATGATGGAATTTGTTCAAATGCTTCAAGACATTTCCCAAGAAGCTAATTTTGCAATTACTTTTGTTGATATCGAAGAAAAGTCTCTCTCAGGTCAGTATCAATGTCTCGTCCAACTGTCAACTGCCCCAGTGGCAGTCTGCTATGGAACCGGAATTACCATGGAAGATGCACAAGCGCAAGCAGCCCATAATGCTTTAGAGTACCTAAAAATTATGACAAAAACTTAAGTGGTGCTCTTTATTTAAAAGTTTTTCTAGTGAACCCTCTTCTCTACTTACTACTAAATTTTTTTAAAAATATTTAGATGGTTATTATTAGGGGGACCACATTGATAAAATAAAATAATTAATTTGTAGTAGTAGCGAAGTTATATTGTAACCATTTAAGTCGTCATTAGCTTGTCTGCACAGCAGTATTCCTTATTTGTGCACATTACAACCATATTTCAAACAGTATACTGTATCATAAAAACTAATTTTAATATGTAAATAATTTTTTGTTGCTTAATAAGCTTTA
>Proasellus_solanasi ENA|HAFJ01040000|HAFJ01040000.1 TSA: Proasellus solanasi, contig comp55274_c0_seq2
GATGCGTGGATTGCGGCACTGAGCAGTATTTCAGATACGTTTTCGATTTTACGTTATTGTTGAGAAGGTGAGAACTTCACAGGGCCGCGTATTCACTAGATGGGCTGCAGCGCAAAAGTGTAGTACGAAACTTTGAAGAAGTTCTCCCCGCTCTCAAGTAATAAATAAAGTAATACTTTTTGGTCACAACTCATAAATTTAAAGCTCTGATAAAAAAATGTATCAGCCATCGCAATCACAAAATTCGGATGGATTGCAAGGTACTGGATCCCTTCCATCAAAAACCCCTGTTTCTCTATTACAAGAGTTGTGCATGAGAAGAGGAATATCACCCAAATATGACCTACTTCAAATTGAAGGCCCTGTTCATGAACCAACTTTTGTTTACAGAGTTACTGTAGGCGAATTTGCAGCTAATGGGTCTGGACAGACAAAGAAAAAAGCTAAGCATGCAGCAGCTAAGGCTGTGTTGGATATAATCATTCAAGGTGGTTCTGGACCTCAAGGTGGCCAGTCGGGAGGATCTTCCGAATTATCTTCTCAAATAGTTTCTCCATATGACGATGGTATTTCTGGAAACCCTGTAGGATCTCTTCAGGAGCTATGTATGTCCCGCCGTTGGCCTCCTCCTACATATGACCTTACGGCTGAAGAAGGCTTTCCCCATGAAAGAACATTTTCTATTTGTTGTGCAATTGGATCGCATAAAGAGATAGGCACTGGAAAGAGTAAAAAACTTGCAAAGCGTCAAGCTGCAAACAGAATGCTTCTGAAGTTAAAGGACCAACCAGTTGAACAACCTTCTATGGGCGTATTAGCTGATGATGACGATGAGATTGCTCAGAAGCTGGCGGTACGCTATTCGGGATTAAAGGATTCCAAAATGATGTCTTTATCAACGAGCGATTCGCGCAAAGTGAGTCAATTTCACAAGAAACTGAAACAAGAAATGGGGCCGAAACTTCAGGAATTGCAGAAGATTTCCCTGAACAATTTGATGATGGAATTTGTTCAAATGCTACAAGACATTTCCCAAGAAGCTAATTTTGCAATTACTTTCGTTGATATCGAGGAAAAGTCTCTTTCAGGTCAGTATCAATGTCTCGTCCAACTGTCAACTGCACCAGTGGCAGTCTGCTATGGAACCGGAACTACCATGGAAGATGCACAAGCGCAAGCAGCCCATAATG
>Proasellus_spelaeus_ ENA|HAFK01025551|HAFK01025551.1 TSA: Proasellus spelaeus, contig comp27219_c0_seq2
ACAACATGCGCGTATAGCGGCACTGAGCATTGGTTTAAGATATTCGATATTACGTTATTGTTGAGAAGGTGAGAACTTCACAGGGCCGCGTATTCACTAGATGGGCTGCAGCGCAAAAGTGTGGTACGAAACTTTGAAGAAGTTCTCCCCGCTCTCAAGTAATTAATAAAATAAAACTTTTTGTCCCAATATATTAAAGCTCTGATAAAAAAAATGTATCAGCCATCGCAATCACAAAATTCGGATGGAATGCAAGGTACTGGATCCCTTCCGTCAAAAACCCCTGTTTCTCTATTACAAGAGTTGTGCATGAGAAGAGGAATATCACCCAAATATGACTTACTTCAAATTGAGGGCCCTGTCCACGAACCAACTTTTGTTTATAGAGTTACTGTAGGCGAATTTGCAGCTAATGGGCCTGGACAAACAAAGAAAAAAGCTAAGCATGCAGCGGCTAAGGCTGTGTTGGATATTATCATTCAAGGTGGTTCTGGACCTCAAGTTGGCCAGTCTGGAGGATCTTCCGAATTATCTTCTCAAATAGTTTCTCCGTATGACGATGGTATTTCTGGAAACCCCGTAGGATCTCTTCAGGAGTTATGCATGTCCCGACGTTGGCCTCCTCCTACTTATGACCTTACCGCTGAAGAAGGCTTTCCCCATGAAAGAACATTTTCTATTTGCTGTGCAATTGGATCACATAAAGAGATAGGCACTGGAAAGAGTAAAAAACTTGCAAAGCGTCAAGCCGCAAACAGAATGCTTTTGAAGTTAAAGGATCAACCAGTTGAGCAACCCTCTATGGGCGTATTAGCTGATGATGATGATGAGATTGCTCAGAAGCTGGCGGTACGATATTCGGGATTAAAGGATTCCAAAATGATGTCTTTATCGACGAGCGATTCGCGCAAAGTGAGTCAATTTCACAAGAAACTGAAACAAGAAATGGGACCGAAACTTCAGGAATTGCAGAAGATTTCCCTGAACAATTTGATGATGGAATTTGTTCAAATGCTTCAAGACATTTCCCAAGAAGCTAATTTTGAAATCACTTTCGTTGATATCGAGGAAAAGTCTCTCTCAGGTCAGTATCAATGTCTCGTCCAACTGTCAACTGCCCCAGTGGCAGTCTGCTATGGAACCGGAATTACCATGGAAGATGCGCAAGCGCAAGCAGCCCATAATGCTTTAGAGTACCTAAAAATTATGACAAAAACTTAAGTGGTGCTCTTTATATAAAATTTTTCTAGTGAACCCTCTCTCTTCTCTACTTACTACTAAATTTGTTTAAAATATTTAGATGGTTATTATTAGGGGGACCACATTGATAAAATAAAATAATTAATTTGTAGTAATAGCAAAGTTCTATTGTAACCATTTAAGTCATTAGCTTGTCTGCACAGCAGTATTCCTTATTTGTGCACATTACGACCATATTTCAAACAGTATCTCATAAAAATTTATTTTAATATGTAAATAATTTTTTTTACTAACTATTTTTTGTTGCCTGATAAGTTTAATGCAACTTATTCATGCTAGTTTTAATTTTTTTTAGTATATAATGTTGCGCATGACAAAAGTATTTTCTACTCTTGCTTTACATTTTACTCATCTAGATTTCTGCCAAATTTCTTCGTTTCATTTTTTGATAATGCAATCAAATTAATTGCTTGAAATATTTGTTTATTTGTAACACAAGAATTGGAATGTAGATTGCGCATAAATTACAAATGGTGTTACGGAGTATTTGGATAAAGATATGGCCCATGACCAGGATTAATAATTTTGACTTGGCATTTGTTATATAGTAGGTAGGGAACCCAGATGCAATTAAAATAAAATTGCTGCACCACTAGATTAATATGCTAGTTATTTCGCTACTTTTGATATTTTGAAATTAAATAATTGCTATATTAATTTATTTTATATAAAAAATATGTAATGTCGCTAATTTGGTATCAGTCAAGTTTGTAGTTTGGTAAATGAATAATGGATAAATTACTATAAATTTCATTGCTATTGTCGATTATTTCTTGAAGGCCTAATTCCAATTTATTATATTATTTTAGAATTTAGCTCATATTACTACTTGATTGTTGTGGGTTTGATTTCATGTTATTATATTTTATATAACTAATATTGATACAATATGAAATTTATTCTTTATGTTCAATACTTATACATTATATTGTATAGTCTTCATTTTAATTGTGTATGCTTAATTTAGGGATCATAAATTTTCATATAGCTTCTACTGTTTGAAATTTTGGTTTTTATGTACGGTTTCTACCGTAATGCACAGCTGCAGCCAGGAGTACTGCCGCTGCAGTTCAAGTCTTTGATAAGCTGACCTGTGAATTTATTTTTGGCTTTTTTTGTGTATTCAAAACTTGGTGAAGAGGTGTTTGCTGTTTTAAAATTTAATAATAATTATTTACTATTGTACCTTTATTATCATTTACTTAATCTGTGATGTTATAAAATAAAATCACTTTTATTTACAATGGGCAGATAACATTTGTTTTTAGCCTGACCCAAGCTAGAAAGTTATTGATGCTTTTTAAATTATTGGATAGCCTTACATTTGATAAGCCTTCTGAAGATAAAAAAAAAGCTTTAGAATATTTTTTGTTTTTAAATAAATTCAAGTTTTTGTATGTGTTTTTGCGTAAAGTTTCGCTTATACTTAGTGACGTGCATAATAACTTAATTTTTATCTTTATGATAATAATGTAATTGTTGCTATTTGATCCTTCCTTGTCATGTTTTAAAATATTTGAGATAATTATAACCTTCCATTGGGTAAGCAAGTAGAAGTTTTCACCCAATACTGAATAAAATAAAATTGATATTTTATTAGTTTATTATTTTACTTATAAAGTATTTATTAAAGTTCTACGTTTCTGAAAATGTCTAAACATTTTAAATTCCTAACAAATATTTCAGAAAATTTTTCACTTTGTCGTCATATAGTTCCTCCAATTATTAAGTGGAACTAGGCTATAAATGGTTGCTTAGCCCAAATATATTTGTCAATATTATGTAATATTATATTACCTTGCATGAAACTTAGATTAGATACCTTTCACGATCTCTGTAGTGAGTAAACAATGCAAAACATGTTGACAATTTAATATTGTTCATTTATAACTAAATTAATAATTGATATAAAATTATATAGAAATCCCAAATACAGGAGCTATATAT
>Procambarus_clarkii ENA|GARH01009473|GARH01009473.1 TSA: Procambarus clarkii Prcla_ES_1154_0 transcribed RNA sequence.
GGGCACTGAGGCAGGAGCACACAAGCGAAGGGAGCGAACTTCACAAGGCCGCTCATTTAGGAGTTAGGTGGGCTGGAGGGCTGCATAAAGTCCAAGAAGAGTGTCGAAGTGTGGCATGTTCCCCCGTCTCTTGTGAGGACCTCCCTGCGGTGACACGCGCCATAGTTATTATTCCACGCACAGCTCCACCATCATCTTAGACTTTTTTTTTCAAATTTAAGCAAAAATGTATCATCAACCACCACCGAATGTTGACTCATCCACCTCAATTGAGGGAATGCCAGGAGCTCTTCCATCCAAAACACCTGTGTCACTTCTTCAAGAATTGTGTATGAGACGTGGAATCTCTCCAAAATACGACTTGTTGCAGATAGAGGGTGCTGTACATGAACCAACTTTTGTTTACAGAGTCACGGTTGGAGAGTTTGCTGCTAATGGATCCGGACAGAGCAAGAAGAAAGCAAAACATGCTGCAGCCAAAGCAGTACTGGACATCATCATCCAGGGTGGTGCAGCTGGAGCTGGAGGCCCTACAGCTGGTGGATCACCTGGAGCACCACCTGAGCTATCCACTCAGATTGTTTCACCATATGATGATGGTATCCCAGGGAACCCAGTTGGATCCTTGCAGGAGCTGTGCATGGCGCGTCGGTGGCCCCCTCCCACTTATGATCTTACCTCGGAGGAGGGTTTCCCTCATGAGCGAACTTTCTCCATTGCTTGCACCATCGGCAATACAAAAGAAATTGGTACCGGTAAAAGTAAGAAGCTCGCAAAACGACAGGCAGCATACAAAATGACTCAGCGGTTGAAGGACCAACCTGTAGAGCAGACCCAAGTCAATGTACTAGCAGATGACGACGATGAGATTGCCCAGAAGCTGGCAGCAAGATATTCGGGGCTCAAGGACTCAAAGGTGCTATCCCTGACTACCAGTGACTCACGGAAGGTGAGTCACTTCCACAAGAACCTAAAGCAGTCCCCCGGCAAGAAGCTGCAGGAGTTGCAGACAATTTCACTGAGCTCTCTCTCACTCAACTTTGTCCAAATGCTTCAAGATATTGGTCAGGAAGCTAACTTTGTCGTCACCTTTGTTGATATTGAAGAGTTATCAGTTACAGGTCAGCACCAGTGTTTAGTCCAATTGTCGACACTTCCTGTAGCTGTGTGTTATGGCACTGGTGCATCGGTTAAGGAAGCTCAGTCTGCCGCTGCTCACAATGGTCTCGAGTACCTGAAGATCATGACCAATAAGTAGTTTGAAAGCTGGAGAAAGAAGCTTAAGAGTGAGGAGGAATTTTATATCAAGATAGTGACACCTGGTATAGGGTGTAACCTCACTAATCCAGTTATTTGCTTGTAAAATCTTTGTAAAAGGAATATAAAAATTGTAGTGGATACTGTACTACAGTATGCACCTACATACCAAAAAAATGAAAAAATCATTCTTTAAGAATGATAAAAATGTACTCTTTTTCATGAGTTGTATCAAAAAAATTAGGAACTCAGACCAGAATTGAGCAAGATTTCTGTGGTACCTGTGGTCAATGTGCAGAATAGAATACTAGCACATACTTTTTTCATACAAACAGAATTATAGAAAATATTCTTTCACAACAATGATGGTGAAAGTAATAGGAATTTGATAAGATGCTAATATTTTATATGAAGCTTTTAAGCAGTTCAGTTTTATCTTTAAATGTTAAATAAATCCTAGACTGCATAGGAAAGATTTGAAAGTACAGTAGCTATCATGAGCTATGAAGAAGCTTTTTCAAGATAGCTTGTATGCAGTACGTTTAAGCACATTTGTTATGTGCCTCTGCCTAAAAATATAAATATCATTTTGACCCCACAGATATCCTGGTCTGAGTTTACTCTCGTTGTGTGCATCTGCTATACTTTGCATAGAACTAGTGAAGTGTTATGGTAGAGCACACGCTGGCTGACTTGGCCTCCATTTTGCACATCAAGTGAATGGTGTAAAGGTAGTCAATATAGTACCTGACACTCTTTTTAGTACAATTATTGTAGGCCGTTTGTCGTTTCTAAAAATTAGGTTTGAGTATCGACGGACACCACACCATCAATGCAAAAATGGAGTAAAAGTGAACCAGTGCGTGGCCTCCTTACCTTGAATGTACCGTAGTCTTGGCCAGGTGTAGGTGTCAGTAATGGAGTACGTTGCCAGGGTGGATATAAGTGGCAACATTTTGTACTGCCTGTTCACAGCTTGATAATTCAGCATTGCATTATAGTGAATTCATAGTAGGATAGAGATTTACTCATTTAATTTTTGGAACACACAAGTATGCATATGTTTTAGCTTAGTTGTGAAGTTCCATAGTTTTCTGCATTGTAAAAATCCCTCCAACCCTTGCAAATTACTCCATACTGCAACTTAATAATGCTTTATCTGATAAGCTGTTACGTACATTAATTCTTTTTATCTAATGGGCATTCATTAATTAAATGCAAAGTATAGACATTGGATGATTGTTGGTTGTTAGAGATGGGCCACTCTGGGTATTTGAGTGTAATTTGGTGAATTGGTCAAGTGTGTGTTTCATTAATCGATTATGGTTTATCTTAAAATTTATAGTGATCAAAATGAAACACATTGAAAGCTCATATTCACTTGTCACATTGCTCATTGTTTCAGGAAACTCAGAAGAACTATTTCAGGTTTCCTCATCATGTTTGAAAGAATGGTTGATCACACTTCCTACAATTACATTGTTGAAATCTTCAACTACACATGAATTATGGGCAAGTGATGTCTTCCGATGACAAGCTAAAACAATGCCCAAAGGGTGGCTGAGGGCCCACACAGAACATGGTGTCTGTCAGCTATGTTGGTGCTTTATTGCTGCACTTGCTGGCATTGACAGGGTGTGGTCCATGGATTGAAGCCCATTGTTTGTATTAGACAGCACATAAGGGGATGAGCTGCAGCACACTTATGTCATGCAAAGTTGCCCAATAAGACAGAACTTAAATGAAATGCACTTTAGGTTTTAATTGTATCTTGTTGGTGATGGTACGTGTACATAACGAGGCAGTGTTAGGCGTCATCGTGTTGTGTGCTGTCAGTTTTTGTTTACACTCCAGCCCATGTGATCTCCACCAGGAGGATGACTGTGATCCTCAGTGTAGCAGCTGTGCCACACATACTTACACCATACAATATTGAACAAATGTTTTCTAAATTACTGTAGTAATTTTACGAATGAGGAAATTCTTCAGTTGTCCAAATATTGCTTAAAGAAGTCCAATTTACTGTCTACTGCTGTGCATAAAATTCTTAGCTGGAAATGTAAATCATACTAGAGGTAATAGTCTAAATAGTGTATTGATAAATGTGAAGTGGAAACCATTTTACTTTCTCTACTTCTTGTGGATGTAAATTTAAATTAACATTTGTACATTAAGATAGCTCATTTTATGAATATATTGTATGTAAAGTTATGACTTTTAACTCACATTATTTTTTAATTGTAATAATTAAGTTCACTAAAACTAGTCATTTCAGATATCTATAGAAATTATTAAGATATTGATTACTGGATGACTGCTTAAAGCAGATTTGTTGAGTCTGAAAGTTTCATACTTGTTATAAGAGTTGAAAGATCAATTCTGGAGCTTAGCTTGGAGACAACCCCTGGGGCTGTTTGATCATTAGTGTCAACATTATTTAGGTAATGTTAGAAGGTTATGTGATAGACTTTTGAAATAAGCATTGTTTTCAATATCATGTGATGAGTTATTTAATTAAAACTTTGTCCATTTGAATGAAAATATTGAACTAAATCTAGGTATTTTTAATAATTACTTTTCAGTTATTTTATTGTATTTGGGAGTCATTTCCTGAATACATTTGTTTTGAATTTATATTTTGTTTTAGCCTGTCACCAAGATGCATTTTATGTTGAAATGATGATAAAACACACACAGTGTTTTGGTATTTTGAAAATACATTAGTTTTGATTGGATAGTTGTCATATTATAGTAACTGGGCATTGTTATTATGTATTTTTAAATTTGTTGAGGCCTTGAATGTAAGTTTTACTATGAATCCTCATCAGGTCATTATGATTTGTTTCTTATATTACAAAACAGTGTTACTTTGTTGTACAAGTCATTTATGTGCTGCTGAAGATTAATGGTAAATATCTTACATTTAATGCCAAATATATTACTATTTCAGTTGTTACATTCTATTAACTTACACTACTGCACATCAGAGAATTGTATTATGTAGATGAGACTTCTTTAAGCTTAACTGATGGAGAACACATGGGGCTATTCATTTTTTGTCATGTATGTGTATCACTCCAAACAACTGGCATATTACCACAGAATTTTGCTGATTGTGCCGTGTGTTTGGGTCTTACATGTGGACAAGGAATTGCTGGTAAATCTAATCCAGTTTAAACAGATTATCCAACTCAAATAATTTTTGTACATAATGATCATGGAAAAAAAAACAAATTCACCGGTGTTAGGTTTAGCACGTATTACTTTAGTATGTTGCCATTTGTGATACAGCAGCTTACGTATGTTCCTAACATAGCTGAATTTCTTTAATGCGAAAAATTCCAAGATCATTAGTGCAAGTACTATTTGGGACAAGGTGAACATCTCGGTAGGTTACCAAAAAATTTGAAATGTAATAAGAGGGCTTCTATGCTTTCTTAGATTGTCATGTAAATTTGGAGGGAAGAATCATGGGGCATACCCAAGGCAAAAAGATGGAGGGGACATTAATTACTGAACAAGGATATGTATGATTTATTTATAAAAAAAAAATTACATTGCATGTTGCCTTATGAAATGACAATTTATTGGACCCACCACCCTTGGGTATGTCTGTGATTTATACAATGTTGTATTTCAGTTATTAAGCCCTTATTATACAATCTCAAATTAGTCCAAATAATTGGTTGGGCACAAAGAAAAGTGTAACATACTTGCCACCAATATTTCCCTCTTGTTCTTAAGTTGGACTATATCTCTGTGTCCATCCAATAACCTCTATTTATGTTCAAATTAAAAATTTAAAATTAAAAAAAAAAAAAAAAAATATAAATAAAAAAAAAAAAAAAAAATATATATATTTTTTTT
>Scylla_olivacea_ ENA|GDRN01088554|GDRN01088554.1 TSA: Scylla olivacea Ref_Crab_Transcript_88738_1749 transcribed RNA sequence.
GGGAGGAAGGCTGGTGGGGCTGGCAGGCTGGCGGGGGGGGAGATGCGCCCCGAGCCTGCGCACTGAGGCAGGAGCACACAAGCGGCGGCGGAGAACTACAGGACTGCTCGAGTAGGAGAGTCTTTGGACTGGAGAGTGAAGTGTAGCATGTTCCCCCCCCTCTTGTGAGGACCTCCCACGGTGACACGCGCCATTGTATCCACACCCCCAGCGCACAGCTCCATCATCATCCATCGAGCTCCCCACGCGCCATCATGTACCACCCAACACCCCCAAATGTTGACACGGCAGCTATTGAGGGCATACCAGGAGCCCTGCCATCCAAGACCCCAGTGTCCCTCCTACAAGAGCTGTGTATGCGGCGAGGCATCTCCCCCAAGTATGACCTGCTGCAGATAGAGGGAGCGGTGCACGAGCCAACCTTCGTCTATAGGGTCACAGTAGGAGAATTTGCAGCCAATGGGTCAGGACAGAGCAAGAAGAAGGCCAAGCATGCGGCAGCGAAGGCTGTGCTAGACATCATCATCCAAGGTGGTGCAGCAGGGGCCGGGGGACCCTCAGCTGGTGGTGCTGCTGGGGCTGCTCCTGAATTATCCACACAGATTGTTTCCCCCTATGATGATGGTATCCCAGGAAACCCAGTTGGGTCCCTGCAGGAGCTGTGCATGGCGCGGCGTTGGCCCCCTCCGACCTATGAACTCACCTCGGAGGAGGGCTTCCCTCATGAGAGGACCTTTTCAATTGCCTGCACCATTGGCAACACCAGAGAGATCGGCACTGGCAAGAGCAAGAAACTGGCAAAGCGGCAGGCGGCATTCAAGATGAGCCAAAGACTGAAGGACCAGCCAGTGGAGCAGCCGCCGGTCACTGTGCTCACCGACGATGATGAGGAGGTGCTTAACCTTGACACCCATGACACCCAAAGTGAGGAATACGTATCCCTGACAGAGACAGAGAAAGTGACTGGGGGATCCTTTAATTATGTTAGCTTAGCAAGTGTCTGCCGGCTGGGACTGGAATCCTTGAAATTGGATGAGTTTAATTTAGAGACTGAAAGAAATTGTACGAATGAAAAAGATTAGAAACTCAGGCCTAGTTGTGTGAAAGATTAACCCTTCAGGCTTGTAAGCATTGTGCATCAAGGTGATTGTGGTGACTAATTATGGTAATGATAACAACAACAACAACAGCAGCAGTGATGGGTTGTTCAGGTAATGAAAAGCTGGAATGCATCATGACTTGCCTGTGCTGTTGGCAGTCAAGGATTGAAGGGGAACAGAGTGATTTACTCATGTGTCTGTACTTTTCCACAAGTGGCAGCTAAAACGGTTACTGAACTTGTTCCTGTGGGTGTTCCCTTATTGCTTAGTTATAAATATACATAGTTATATTTTTTTTATCTGCATGCAGGAAATTCCTTTACTTTTTTGTTGACTTGAGTGTTTCTTGCCCCAGTCATGTGTCTCCTGTGATGGCATTCACTGGCAAAGTTCATGTGTATTATGTTGATTTCCTTTCACTACCCATGTCTTCCTTTGGTGTGTCTACCTCCCTGCCCCCCACCACCACTGCCATCACTTTCCCTTACAAGGTGCATGCTGTCTTTGTTCCTCAGTTACAGTCACCATAATGATACTTTGTATTTTTATTGTCAGTGTAGTATACATATACAGACAAGGACTTTTTTTTGTTAGTTTAGTTTACATAATAGATAATTATTGTTTTTATTCTGTATCTGCTGTTTTGGTG
>Talitrus_saltator_ ENA|GDUJ01070770|GDUJ01070770.1 TSA: Talitrus saltator comp99368_c3_seq6 transcribed RNA sequence.
AAACGAGTGCATTCATGTTTCTGAAAATTATTACCCTAAAAATAGTAATATTTAGGGCAATAGTTTAGGTCTAAAGGACGCATGCGCTCTATTGTTACTTTGAGTGGCGTTCTTACTGAGGAAGGAGCACACAAGCGGGGGCAGAGAACAAATTTGGCTACATTTTCACTTGGTAGGCTGCAGTGAGGCCCAGTGGAGTGTGGTCTGTTCTCCCATCACTTGTGAGGACCATCCTACGGTACACGAACAACCTCGGCTGGCTTTGGAGGCCCCTTTTCATTTATTTAAATTTGCCTCTTGTATGGGGATTTCTTCTGCTGCTGTGACCCTTGCAGTCAATCACCATGTTCCAAAATGACCAATCATCAGTTGATACCCTGGCGGCATCCTTGCCCTGCAAGACGCCGGTGTCGCTGCTGCAAGAGCTGTGCATGAGGAGAGGCATCTCCCCTAAGTACGACCTGCTGCAGATCGAGGGCGCCGTGCATGAGCCAACCTTTGTCTACAGGGTCACCGTGGGAGAGTTTATAGCGAATGGCTCGGGCCAGAGTAAGAAGAAAGCGAAGCACGCCGCTGCCAAGGCTGTGCTGGACATCATCATCCACGGGGGTAGTCCCCCCACGGCAACAGGGGGGCAACTCAGTGGCTCCGGCGACTCGGTGCCTCCCGTCGTCAGCTCTGGCAACGGCACTCACGCTGCTGACCTGTCGAACATGGTCGTCTCCCCGTACGATGATGGGATTCCAGGCAATCCTGTCGGCCAGCTGCAGGAGTTGTGCATGACCCGCCGCTGGCCGCCGCCAACCTACGAACTCATAGCCGAGGAGGGCTTCCCGCACGAGCGCACGTTCTCCGTGGCCTGCACCATCGCCACTTACAAGGAGATCGGCGGAGGCAAGAGCAAGAAGCTGGCCAAGCGGCAGGCGGCCTACAGTATGTTCCAGAAGCTGCAGGACATGCCCAAGGACTACCACACCAATTCTGGGTTCAATGAAGACGACGACGATCTGGCACAGAAGCTCGCCCTGCGCTACTCCAACCTCAAAGACACCAAAGTGAAGAGCTTGTCGAGCGCTGACTCCCGCAAAGTGAGCCAGTTCCACAAGTCGCTCAAGCAAAAGGGAGGCCAGAATCTTAAGGATCTGCAGGTAACTAGCCTGAGCATGCCTGGCGTGGACTTCGTGCAAATGCTGCAGAACATCGCGGACGAGGTGGGGCTGGTGGTCACCTACGTCGGCGTCGAGGAACGCAGCTTCACTGGAGAATACCAGTGCTTGCTGCAGCTGTCAACCTTGCCTGTGGTGGTGTGCTTTGGCACAGGCGGCACACCGGAAGAGGCCGAAGCTTCTGCTGCACACAATGCTCTCGAATACCTTAAAATCATGACCAAGTCTAGGGACTAATCTAACTGTCAAGAAAGCGTATGCGTGCTGTCTGCCCTCGAGTTGTTGGTAGCTGTTCGAGGACTCGTGACGAGTGTCACGAGCCGAGAGTTTACGGTCACTCATCTAGCAAATTATACGAAGAATTGGGGCTCTAAATCATGGGGGAAAAGTATTCGGGAGAAAATGAGCGGGTTAATGGTGAGGGTTGAACTGAACTCGTTGACGTAGCTGTACTGAATATACTCCTCCGTGTCTCTCCTCGGTAAGTTGCTTCATCGTTGTTTCTGAATGTCGCCTGAGCTGCATGAACTGGTTGCCAGAGCTATGAATTGTTTTATGGAAATCTCAGGTTTAGTTAAAGTGGATTTGTGTTCACGCAAATGTTATGGGTGCGGTTCCTGCGCGTAATAGCTTACGCGGGGCTTTGCTTCCATAGTTACGTGACATATCCTCGCGTACAGTTCTGTAGACTGGACTTTGAATTTTGATTGTTTGACAATTACGTTTAGTTTTAGAGCTAGACGTTTGCCTAAAGCTGAATCTCGTTTCTTGAAAGCTCTCTGTTGTCTCGCACGCATGATTTGCTGAGCAGACCTGAGGCCTGAAAGAACAGCGCAAGTTTTTGGCGGGGCAAGGAAATGACTGGACTTCCTGACTCTGTTTTAAAGTGCTATTTTACTTATCACAAATTACACTAACTGCACTCTTGAGTCCAGGTAAGTTCATTGTGAAATTTTAAAACTGTTATCGTCGACTTTCATTTTCTTTTTGTTTGAATTTTGCAACAAATTTTGCATTTTTCAATCAAACGCCGTCATTTTGTTGCGCATGATCTTTTAAATATGTTCAACCTTGGTGAACTGGTTGACTGCAGCAAGCCCGTACGCATTATTTTAGTTAATTTATAGTGTTACAAGGCTGTGTGAAAAGTTAATTGGTAGGAGATTGAATGATTTTCGGAGCGGATTTAGGGAGGGGTGGGAGCTCACTGCCCCACCACCTCACTCAACCCGACCGGTGGTCTCAGGTCGTCCCTTGAGCGGCACCACACGCTTTGTTTTGCGCGAGCCGTGCTGCCGTGGCTCTATTCGCTTCAACGCTCGTGCAGCACACACGCAGCTCCTTTCACTAGTCCCAAAATAATGGGCTTTAGTAATCAATGGGTCACATTCTCCTCGTGAATCTGCGAGAAAATCAAAATTACCACAAGGCCGATTGATTTTTTCATGATCAATTGAGTGAGAATGTTTCTCTGTGGAGATCGATGTAGGCGTTCACGTGGTGAAGTAAGTGTTCTCTACTGGAAGTCACTTCTGTCATGGCTTTTCGTTTGACCATGACGCAACAGTTGTGGGTAGACTACGCCGGCTCGTTATTCGAAGTGCAGTTTTTTTCTGGACGCTGAGCGAGTAGCTGAAGACAAAATTGCGTGGTATTCAGTACATAGGCATTATTGCTGATAAAGTGCAATGTATCGTTCTTCGTGAACGTTCCTTTTCATATTACGCATGCAATATTACAATGCTGCGCTCTGTAATTTTATCGGCCATTGTGCTGTATTCTATATTGATGCTTCATTAAAGGGGAAGTAACGATCGAGTCTGAAGTACTTAGCATATTCTTATTTTTCAATGCATTAGTATAAAATTTCAATAGGCTGAGATCGCCGAGTGTTGAACTCAAGACCCTAACCTTGAGTTGCTTTTCGCGTGTAAATCCGTTGAGTAAGCGAACTTATAATGTTGAATAATGCACTTGGCCGTTTAGTAAGTGTCGTATCGATGCAGGTCTTAGTTAATTGGTTAGGCGCAGTGGCATAGTTTCAGGTGGTTATTGAAGCCAAAAAATGAGCCAATTAGCCAGTCTCGATTGTTCCTGCAGTCTAGAAAGCGAGGTTTCTAGTGCTTCATATACGTTCTTAGTACTGAATTTCGTGATCTTGTAAGACATTCGACCAAATGTTATGTCGTATAGCATTCTTATATATAGATTTTTTTCAATTTTTGCCATGAACTAAATTTCCAAACATTTATTAATCGTAGCAAACACCAAATTTGTGCAAATGCAGATGTACATGAATGGTTAGTCTGTAATTGTAAAATTATTTCCCCGGTATTGAAGAAGTTATCTCCTACTTATTTGTTCATTGACTTCAGCCGGACGTATCAGTTGCCGTGGCTTTTCTGCTAAATCTTGTTACTTTCTATTTCTGAAATTTTTTGCTAGAAAGGCTCTTTTTGTTGCTAAATATTTTAAGTGGTGGTAAAAATTGAATTCTTTCTAGTCTTTTTTTCGCGTGACTTCAGTGTCGTGTTTAATGTGTACCGTGTATATTTTCTATCGCAGCTGTCTTCTTTGTGTTCTCTTACCTTCTGGAAGCGGGGTCGAAATCGTTATCAATTGGTAGGATCGTGATTTATTTCATTTTTGAGTCTGTAAACAAGACTGGGAAAACTGACGAAATCCCGCTTCATCGATTTGATTGGTCGTATTTTAGTGATGCGAACAGCTTGCTAAAGTGAACAATTCAGTGTTGAGCAGGTCTCTGATATAATCCTGCCAACTTCGTAAAGATATTTTTTGGGTGCCAACTTTCCAATATCTTTCAAATGAATGCAAAAGAAGTAAGAAACCTTTGATTCAAATTTAATAAATTGTTTGTTAGATTAAATACTGAAATAGACCCGTTTGAATGAAGATTACATCGTGCGTAAAGTTTTGATTTCTGATCCGAGATTGTCACGACCGGGAAAAATGAGGCAAACAAGCTTCCTAGTTGTTGGAAGCACAGAGCGCATCGGACCCGTCACCTTGAAATTTATCACCTGCTCACCGTCGAGGCTGTAAGCTGTTGTCTCGCTATTGAATAATTTTAATCTCCATTGGACAAACAACTCCTGTTCAACGCGTATATTCAGTCGTGTATTATGTTTATTTCATTAATACTGTTTTCAGCCGTGACTAACATTGGGGTGGAAAGACAGTCGCATTATTGTTGGCCATGCGAGTTGACTTGAGGGGTCCGCCTGCATGCTCCCCTCAGGAGATGCAGGAGACGCCATAGGCAATAGGGTTAGGTAGTCCATTCTATGTTAGCGGGACTAGCATCCCCAGGGGGCATTGTTAGCTTACCTTAGCTTTAGCTAGGCCTTTGGGACTTCTATTTTTTCGTGCCCATTTTGCTTCTTTCAATTTTCCTACCTTCTTTACGATCTCTTCATGTCTTTTCTTCCTCTCTTCCGTCTTGACTAGCTGTTTCTATGCGTAGGAAATCCGGTGTGGGAACACACCTGT
