# Supplementary material for: Comparative genomic analysis of innate immunity reveals novel and conserved components in crustacean food crop species
Source: BMC Genomics. 2017 May 18;18:389. doi: 10.1186/s12864-017-3769-4 (PMC5437397; doi:10.1186/s12864-017-3769-4)
Supplement: Supplementary file 24 — Fasta files of all sequences. (ZIP 3690 kb) [file 12864_2017_3769_MOESM25_ESM.zip › Additional file 12/37 Pasha.txt]

>Astacus_astacus ENA|GEDF01041264|GEDF01041264.1 TSA: Astacus astacus TR38274_c0_g1_i1 transcribed RNA sequence
ATTTTTTTAAAAAAATAAGAAATGTCCAAAGCAGAGACTAACACTGATGGTCCTCCAAGGAAGGTCCCCCGTCTTGACAGTGATGGGGACGAGGGGATGGCGTCTTGCCCCGTGACTGGCGGTGGCAGCCAGGGCTCGGATAAAGAAGATGCTTTGTGGACTTGGGCAGAAACTGGATTGCCTTCTACTCGGGCATCTGGTGGTAACGATATGCTGACAGAATCCCGGTACGAAGGCTTCCAGCTATTAGATGAAGTACACGACGGTGATGATGATGATGACAATGATGAACCAGATGGACAAGATTCTGAGGATGAA
>Astacus_leptodactylus ENA|GBEI01087371|GBEI01087371.1 TSA: Pontastacus leptodactylus Pl_CLC_89015 transcribed RNA sequence
GGTAATGCCAAAATTGAGACTGCCGTTGAAAACTTGCAACAACAGTCTCTCGATGTGACAGAGCTCCGAGAGTACTGTAAAAAACGTTTCCAGTTTAAAAGCATCAAAATTATAAGATTTAAGTCTTGGGCAGAAAGGAGAAGATTCCAGAAGTTGAGCAAAAAAAAAGATCGCCCCCAGTTACCTGAAGGAACCAAACTCATCTCCCTAAGGAGACAAGAGGAGGATGGTGCTCCAGCAGCTAGCAGTAAAAAGGAATGGATCATGAACCCTAAAGGAAAAAGTTATGTTTGTATCCTGCATGAGTACGTTCAACATGCTTTAAAAAAGCAACCCAAGTATGTCTTCAAAGAAGTAGAAAATGCGGCAACTCCTTATGCAGCAACGATTATCATCAATGAAATGCATTACAGCACAGGATATGGGAGCAGTAAAAAGCAAGCTAAAACCGAAGCAGCCAAGGCAACACTAGAAATCCTGCTGCCTGAGCTGGGGGAGAAGATCAGGGAGGAGTCGAACACTAAAGGAGATGCTGATCTATCTTTCTTTGACGAGATTCGTATTGAAGATCCCAGAGTACCTGAGCTTTGTAACAAGACCAGTGAGCTTTCTCCATACTCCATATTACTCAACTGTTTACAAAGAAACTTTGGTCTTAATGGGGCAAACATAGACTCAAGATTGGTGACTCAGAAGAACCAAAAGAATGAATTTGTGATGACTGTTGGGAAACACACTGTGCAGGTGCAGTGTAAGAACAAGAAGGACGGCAAGCAGAGGGCATCTCAGGCTATCCTTCAGAAACTTCAACCACACATCAGCAGCTGGGGTTCTTTACTAAGGTTGTACGGAAATAGATCAATGCAAACCATGAGAGAGAAAAAAGCGGAAGAACAAGAGATCACATTACTGCAGTCAAATGCCACAGTTAACCAACCCAACACTTCCATCATTAATAAACTCAAGCAAGAAATGCTGAAACTGCAAGAAATGAAGAACTCCATCCAGCCCATCGGAAAGTTCCTTCCCCCAGAGGATGTTGCTCTTCC
>Bragasellus_molinai ENA|HAEM01078935|HAEM01078935.1 TSA: Bragasellus molinai, contig comp77889_c0_seq1
TCATTAAAAATTTAATAACACACTGCTGAATTATTGAATTTTGTGTTAAAAAAGTTTGGTTGGACCTAACTGCTTACAATGGAAAGTGATGTTTCCAGCAATTGTATATCTGAACCAAAGAATAAAAAATTAAAGTTTTTTAATGAAAATGATAAATCACATATCTTAAATGTACAATCTCATGACCAAACCAGGTATTTAACTGCACAATGTGGTGCTGAAGATGGGATTGTAGAGCAGAAAACTTCTTTGAATGATAATGGTCATCTACAGATACTTGATGAACTTCTGGATAATGATTTAATGGACACTGAAGTAGATGGAAATGGGTCATCAGCCGTGGCATCCTCTTTTGAAGATACTGATCAAAGGCAGTCTGCGAATGATACTGATGGTCTTCATTTACTTGATGAAGTTGTTGATAATGATGGATCTGAAGATGAATCAGAGGACTCTGTTTATGATTCTGAAGTTCCTGAAGAAGAAATAGATGCTTTGCTAGAGGAAGGCCTTCCTGAGGAAATGAAAGGTCCAAGGAGTCAGAGGAAGAAACCGGCCGATGATCAGTCTCCTAAAGAATTACTAAACTGTCCTTATGAAAAAAGAGAGAAAGTCATGTTGATAGGAAAGAAGCAGAATCACTTTGAAGTCCTGCCAGAAGGTTGGGTAGAGGTGACACACAGTAGTGGTATGCCTATTTATTTGCACAAAGAATCTAGAGTCTGCACATTTTCAAGGCCATATTTCCTCGGCTCTGGAAGCTTAAGGAAACATTCAGTACCTATAAGTGCAATTCCTTGTTTAAAATACTTCAAAGATAAAGAACAGATTGAGAAAGAAAAAGAGACTGAAAAAGAAAAGGCAACTGAAGGCAAGAATGACGTCAGTGCAGGTGATAATTCAGTATCTTCCAGTACCTCTGCTGCTAATCAAGGTTGTCAAACAGATGCATCGCCTTTGCCCCTTGGTCCTTTAGCTACTGCTTTAGCAGCAGTTCTACCTCAGAAAGAAGCTATAAATAAAAGTGGAAACTTGGCTATTGCCGAAACTCGTGTTGAATCTGTTAATGAAATCGAAAGCGAGCAATCACTGGATCCTGAACAGTTGCACGAATATTGCAAAAAGAGATTTGAATTTAAATCTATTAAACATCTAAGATTCAAGTCTTGGCGTGATAAAAGACGCTACCACAAATTCCAGAAACGGAACAGACCTCAGCTTCCTGATGGAACAAACTTGATATCTCTTGTAAAACACACTGATGAAGATTCTGGAGGATTAAAAAAAGAATGGGTAATAAACCCAAAAGGGAAAAGTTATGTTTGTCTTCTTCACGAGTATGTGCAGCATGTGTTAAAAGATCAACCAAAATATGAATTCAAGGAAGTTGAAAATGCTGCAACGCCATACTCTGCTTCAATATCAATTAACGATGTTGTTTACAGTACTGGTTATGGAAGTAGTAAAAAATTTGCCAAACTTGATGCAGCCAAGTTAGCCTTAGAAATCCTTTTACCAGAGCTTGGGAAAAAAATACGTAGTGAAAAAAAGACAGAAGAAGAAGAAAATTTATCGTTTTTTGATGAGATTCGGGTAGAAGACCATAGAGTACCAGATCTTTGCAATAAGACAAGTGAACTCTCGCCGTACACAATTCTTCTGAATTGTCTTCAGCGGAATTTTGGAATGTCTAGGACTAATATCGAGTGCCATTTGATAACTAAAAAGAATCAGAATAACGAATTTGTTATGACTGTTGGGAAACATACTGTTCAAGTTAGTTGTAGGAACAAGAAAGATGGAAAACAACGGGCATCTCAAGCGGTTCTCCAGAAACTTCACCCACAAATCACTAATTGGGGATCTCTGCTGAGGCTATACGGTAACCGTTCACTCCAGGTCATGCACAAACGAAAAGCAGAAGAACAGGAAGTTACTCATCTTCAAACAAATGCTACACTGCATCAGCCAAATCTGTCCATTATTAATAAATTGAAAGAAGAAATGCTGAAATTGGGTCATGTTCAGGATGCAGTTCTACCAATTGGGAAATTTAAGCCGCCAGAAGATGTGTCTTTACCTTCGATATATGGAACAGATTTAAATAACATTGATTTATGAATTTAATCTTATAGTATATAAATTTAGCTAAGTTAATGCGCCGAAACAGGTCCTGTTTCATCGATGACTTACTAGTGAATTGTTTCTGTGATTTTTTTATATAATAATTTAGTAAGTATTTCTTTTGTAATGTCTGCGATAAACTCTTCTCAGAAAATAAGCTTACTTTATGGTCGTCGTGAAGCATACTCTTCTTGTAAAGTGAAAACATTGGTATAAACTCACTTCATGTAATTAATTATACTTAATTTAACTACGCAAGTACAATTGTTTCATTTTATAATTTAATGGCTACAGTAACGAACGTTAAGAACCTATTATTATGGTTGCTCTGATTTTAATTATTTCAAATCATTGTTTTTCGATCAGTAGGTCGGTCTCCTAAGATTTATGCTGCTTAATACCTATTCCATACGATAGGTAAGAACTACTATAGGGAACTTTATGGATATTTTAAATATATT
>Bragasellus_peltatus_ ENA|HAEN01033132|HAEN01033132.1 TSA: Bragasellus peltatus, contig comp38085_c0_seq2
AAAAATTTAAAAACACAGTTAATTAATTACAAAAATGGAAATTGATGTATCTAGCAACTGTATTTCTGAACCATTGAATAAGAAGTTAAAGCTTTCACACGAAAGTGATGGCTCACGCGTCCTAAATGAACTACCGAATGACCAAACCAACTGTGGTGATGAAGAAAAGATTTTAGAGCATAGAATATCCGGGAATGACAATTGTAGTTTTCTTGTACTTGATGAAGCTGTGTATAATAAAACCATGGAGTCTACAGATAAAAATGGACCAGCAACATCCATAGTGGAAGAAGCTGATCAGAAGCAGTCTGCAGATGATGCTCACAGCCTTCATTTGCTAGATGAAGTTGTTGACAATGATGGCTCTGAAGATGATTCAGAGGACTCTGTTTATGATTCTGAAGTTCCTGAAGAAGAAATTGATGCTTTGTTAGAGGAGGGACTTCCTGAAGAAATGAAAGGTCCAAGGAGTCAGAGGAAGAAGCTAACTGATGATCTGTCTTCGAAAGATTTACCAAATTGCCCTTATGAAAAAAGAGAGAAAGTCATGTTGATAGGAAAGAAACAAAACCACTTTGAAGTTCTACCGGAAGGATGGGTAGAGGTGACTCACAGTTGTGGCATGCCAATTTATTTGCATAAGGAATCTAGAGTATGCACATTTTCAAGGCCATATTTTTTAGGCTCTGGAAGCTTAAGGAAACATTCAGTACCTATCAGTGCTATTCCTTGTTTGAAGTATTTGAAAGATAAGGAGCAGATTGAGAAAGAAAAAAAAGAGCTCGACAAGAAAACTAATGAAGGCAATAACAATGTAAGCTCAGGTGATGATCCAGTAGCTACAGCTACCTCTATTATCCAAGATTGTCCAAAAGATGGTGATAGTGCTTCAGCTGATATGCAACCTTTGCCACATGGTCCATTAGCTACTGCATTAGCATCAGTTCTACCTCAGAAAGAAGCCATGAATAAGAATGGAAATTTGGCTATTGCTGAAACTCGAGTAGAATCTGTAAATGAAATAGAAAATGAACAATCACTAGACCCTGAGCAGCTGCAGGAATATTGCAAGAAAAGATTTGAATTTAAATCAATTAAGCATCTACGATTCAAGTCTTGGCGGGACAAAAGGCGCTACCACAAATTTCAGAAACGAAACAGACCACAGCTCCCTGATGGAACTAACTTAATATCTCTTGTAAAACATAATGAAGATACTGGTGGACAGAAAAAAGAATGGGTAATAAACCCAAAAGGAAAAAGTTATGTTTGCCTGCTTCATGAGTATGTTCAACATGTATTAAAAGATCAACCAAAATATGAATTCAAAGAAGTGGAAAATGCTGCAACTCCATACTCTGCTTCAATATCAATTAATGATGTTGTTTACAGTACTGGCTATGGGAGTAGCAAAAAATTTGCTAAACTTGATGCTGCAAAGTTAGCATTAGAAATCCTTTTACCAGAACTTGGGAAAAAAATTCGAAGTGAAAAAAAAACAGAAGAAGAAGAAAATTTATCGTTTTTTGATGAAATTAAAGTTGAAGACCACAGAGTACCAGATCTTTGCAATAAGACTAGTGAGCTATCTCCATACACAATTCTTCTGAATTGTCTTCAGCGAAATTTTGGAATGTCTAGGACCAATATTGAGTGCCATTTGATCACTAAGAAGAATCAAAACAATGAATTTGTAATGACAGTGGGGAAGCATACTGTTCAAGTTAGTTGCAGAAACAAGAAAGATGGAAAACAGAGGGCATCCCAAGCTATTCTTCAGAAGTTGCATCCACAAATTGGTAATTGGGGATCTTTTCTGAGGCTATATGGCAACCGTTCACTTCAAGTTATGCACAAGCGAAAAGCAGAAGAGCAGGAAGTGACAAATCTGCAGACCAATGCTACACTGCATCAACCGAATCTATCTATAATTAACAAACTGAAAGAAGAAATGTTAAAATTAGGGCACATTAAGGATTCTATTCAACCAATTGGGAAGTTTAAGCCACCGGAAGATGTGTCTTTACCTTCAATATATGGAACAGATTTAAATAATATTGACTTGTGAATCTATCATTACGAGAATTACAGCAATTGCATTGCACAAAAGAACATCCAGTTTCAATTTACTCTGTTGATTGTAAAATGATTTATTCTAAAATTATTCAACCTTTTTATAAAAGATTTCCTGTTAGTTAATAAAGTCATCTACATCTATTACTGTTTTGTACATATACTGTATTTAAGTTGCAGTATTTTGCTACAGCTAGAACACAAGTGTATTTCTTTATAGTTTTAGAAATGAATTTAGTTCATTTCATAGTTCTCGTAAATTAGCATGCACCCACTTCCTGTCATTAAAACAGGCTTGTGATATATGATTGGGTAAGTAGATTTCCAAAAATCTATGCTGCTAAAATGCCTGAAATTGTGATGTTGTTAAC
>Callinectes_sapidus ENA|GEID01069577|GEID01069577.1 TSA: Callinectes sapidus C_sapidus_gill_comp55668_c0_seq2 transcribed RNA sequence.
TGGAGAGAAGATCAGAGAGGAATCCAACACCAAGGATGATGCTGATCTTTCTTTTTTTGATGAGATCCGCATTGAGGACCCCCGTGTGCCAGAACTGTGCAACAAGACCAGCGAGCTCTCCCCGTACTCCATCCTGCTCAACTGTCTACAGCGTAACTTTGGCCTCAACGGTGCTAACATCGACTCCCGCCTCGTGACGCAGAAGAACCAGAAGAATGAGTTTGTGATGAGTGTCGGGAAACACACAGTACAAGTCCAGTGCAAGAACAAGAAGGATGGCAAGCAGAGGGCATCTCAGGCCATCCTTCAGAAGCTACACCCACACATCAGCAGCTGGGGGTCGCTGCTTCGTCTGTACGGCAACCGGTCCATGCAGACAATGAGAGAGAAGAAGGCAGAGGAGCAGGAGATTACTTTACTGCAGTCCAATGCCACGGTGAACCAGCCCAACACTTCTATCATCAACAAATTGAAGGAGGAGATGCTCAAGCTGCAGGAGATGAAGAACTCCATCCAGCCAATTGGAAAGTTCCTGCCCCCAGAGGATGTGGCGCTGCCGTCTGCTTCAGGGATTGACCTCAACAATGTGGACCTGTAGAGTCTTCATCCAGCCACACCAGAGGTGTTAAGGGGAACAAGGGGGTCAGGTCACTAATAAATAAGGTATGGTGAGGGAACAGTTAATGAGGTAGATTGCCTTGAGGTCTTCATTAGTCAGTCAAAGTCCAGGTCGTTAGAGGAATGTGAGGTCATAAGTTGTTAGGTTTTGTCTCTTCTTAGACATTTGTATGTTTTTTTTACTAACTGCTCCAATAACAACAAACAATGGGTCAGGTCACTAATCAGGCACGGTGGTAGAAGTTAGTCAGGTTACCATGATGTCATCATAAATCAGTCAAAAGTCAAACCTATTATCACTATTAACAAAAGTAAAGTGAATGTTAGTCAGTTTGGGAAGGAAGAAATGGTTACAGTCACATCATAACCACAACATTTTTTATCAAGTTACCTTGATAGTTTTCTTGTGTGTGTGTGTGTATTTGTGTGATAGGAGGTTGTGCACATAATGTAGGTACATTGCTGCCTATACTGTTATGCTCTGCATAAAACATTTAGCTTTACTTTATTATCAATGATTTAGCAGAGTAAGTCTGAAATTATTGGATTTTAATGGGTTTTATATAATTCTGTTAATACATGTTTTGAATTTTATTTAGTATTGTAATCATGTGAATTAAAAGAATGTATATTCATTCACAAAGTCATTATACTTTTAAAGCTTTGGTATGTGAGAGGGAGCAGTCATGATAGATTGTATATGTTGTTGTACAAAGGTTCAGTATGACTTGTTCCTGTGAATCAGTATGTAATAGTTGATTCCAGGGCATCCTGGGGGTCCATGACTGTTCCAGCCTGACCAGCTGACCAGTATGACTAGCTTGGGAGAGACAGTCCAGTAAAGGCTCTGTAAGAACGTTTTTTGTGGCCATATTTTATAGTGCAAGTAAATGAAACATTTTATTTTATATGAAAATGCATATTGTCTTGGCAGGTTACCAGATGGAAATAAATAACCAAAGGGTGATAAAGCACAAAAAAGAAAAAAGTAC
>Cancer_borealis ENA|GEFB01018807|GEFB01018807.1 TSA: Cancer borealis DS01-Cborealis_contig_18585 transcribed RNA sequence.
GAGACAGCCGTTGAGAACCTGCAGCAACAGTCCCTGGAAGCCGGCGAACTCAGGGAATACTGTGAAAAGAGATTCCTATTTAAGAACATCAAGATTATTAGGTTCAAGTCATGGGCAGAGAGGAGGAGGTTTCAGAAGCTCAGCAAGAAGAAGGACCGGCCACAGCTTCCTGAAGGCACCAAACTCATCTCACTCCGGAGGCAAGAGGAGGACGGCACCTGCACCGCCAGTAGTAAGAAGGAATGGATCATGAACCCCAAAGGCAAGAGTTACGTGTGCATCCTCCACGAGTATGTTCAACACGCACTCAAGAAACAACCTAAATATGTGTTCAAGGAAGTGGAAAACGCCGCCACGCCCTACGCCGCCACCATCATCATCAACGAGCTCCAGTACAGCACAGGTTACGGCAGCAGCAAGAAGCAAGCCAAGACTGAAGCTGCCAAGGCCACACTGGAAATACTGCTGCCGGAACTTGGGGAGAAGATACGAGAGGAGTCTAATACCAAGGATGATGCTGATCTGTCGTTCTTCGACGAAATCCGCATTGAAGACCCGCGCGTACCCGAGCTCTGCAACAAGACTAGTGAACTCTCCCCTTACTCAATCCTCCTCAACTGTCTCCAACGCAACTTTGGCCTCAACGGTGCTAACATTGACTCCCGTTTAGTGACTCAGAAGAACCAGAAGAATGAGTTTGTGATGAGTGTAGGGAAACATACGGTACAAGTACAGTGCAAGAATAAGAAGGATGGCAAGCAGAGGGCATCACAGGCAATCTTACAGAAGCTCCACCCACACATCAGCAGCTGGGGATCACTGTTGAGGCTGTATGGGAACCGATCGATGCAGACAATGAGGGAGAAGAAGGCGGAGGAGCAGGAGATCACGTTATTGCAATCCAACGCCACAGTGAACCAACCTAATACTTCCATCATCAACAAACTCAAGGAGGAGATGCTCAAGCTGCAGGAAATGAAGAACTCCATCCAGCCCATCGGAAAGTTCCTGCCACCTGAGGACGTGGCACTCCCCTCCGCCTCGGGGATTGACCTCAACAATGTGGACCTGTAAAACCTCCACCAGGTCACACCAGGTCACAAAGGGTCAGGGAGTCCAGTAGAAGGTGAGAGGAGAGTCAGGTCAAATAAGGTCGGTGTAGGAATGTGAGGTCACTAAGAAAGGTTATCAAAGGTGAGTCTGTGTATAATTTGAACTTTGTCTTTGTTTATTGGACTTTTAAGGTCAAACTTATTATGTTTTTTATATATATCAAACAAGGTGGTGAAAACTTGATATTTTGATGATGTGCTAGAAAAGAAAAGCAAACTATGTTGATAATATGTATAATGATAATGTTGTGTTAGGAAGGTGTAATGAATGGTAGAAGGGAGTTACCAATGCCAGTTTACCTGATACATTACATTGCATTGAGGTGAACATGAGTGGGTGAGTGTGTGGCTGCAGAGGTTATGGTGAGGCTACACCTTACTTACCATTCCTTATCATTCTTTTATCAAACCTCTGCCTCACCTTACTCATGAAAACA
>Carcinus_maenas_ ENA|GBXE01031059|GBXE01031059.1 TSA: Carcinus maenas comp44922_c0_seq1 transcribed RNA sequence.
CCAACAGCAGCAGTGGTGGAGAATGGTGTTGAGAGTGGACGGGTGTGTGGTGGAGGAAGTGGTGGGCGTACTAGTGGCAGTGGGTGTCCTGTGAGTGGTGGCACCAGCTCCTTGGCAGCGGCACTGGCATTAACCACCAATAAGGAAGGAGCAGCACCGCCCTCCAGTCTGATGGTGGGTAATGCCAAGATAGAGACAGCTGTGGAGAACCTGCAGCAACAGTCCCTGGAGGCTGCAGAACTACGGGACTACTGTGAGAAACGCTTCCTCTTCAAGACTATCAAGATTATTAGATTCAAGTCGTGGGCAGAGAGGCGGCGTTTTCAGAAGCTAAGCAAGAAGAAGGACCGTCCACAGCTCCCTGAAGGCACCAAGCTCATCTCCCTCCGCAGGCAAGAGGAGGATGGCACCTGTACACCCAGCAGTAAGAAGGAGTGGATCATGAACCCCAAGGGCAAGAGTTACGTGTGTATCCTTCATGAGTATGTTCAACACGCCCTCAAAAAACAACCCAAATATGTGTTCAAGGAAGTGGAGAACGCAGCGACACCCTACGCCGCCACCATCATCATCAACGAGCTTCAGTACAGCACAGGTTACGGCAGCAGCAAGAAGCAGGCGAAGACCGAGGCAGCCAAGGCCACGCTGGAGATCCTTCTGCCGGAGCTGGGAGAGAAGATCAGAGAGGAATCCAATACTAAAGATGATGCTGATCTCTCGTTCTTTGACGAAATCCGGATTGAAGACCCACGCGTGCCTGAACTGTGCAACAAGACCAGTGAGTTGTCGCCATACTCCATCTTGCTCAACTGTCTTCAGCGGAACTTTGGTCTCAACGGAGCTAACATAGACTCCCGCCTGGTGACTCAAAAGAACCAGAAGAACGAGTTTGTGATGAGCGTAGGCAAACACACGGTACAGGTGCAGTGTAAGAACAAGAAGGATGGCAAACAGAGAGCGTCCCAGGCTATACTGCAGAAGCTACACCCTCACATCAGCAGCTGGGGGTCGCTCCTTCGTCTATACGGCAACAGATCCATGCAGACGATGAGGGAAAAGAAGGCGGAGGAGCAGGAGATCACATTACTGCAGTCCAACGCCACGGTGAACCAACCCAACACTTCCATTATCAACAAACTGAAGGAGGAGATGCTGAAGCTGCAGGAGATGAAGAACTCCATCCAGCCCATCGGAAAGTTCCTGCCGCCCGAGGATGTGGCGTTACCGTCCGCCTCGGGGATTGACCTTAACAATGTGGACCTCTAGAGCATCCAGGGTCACGCCAAGGTCACCACAGGGTCATGAGTCACAGCGGGGTCAACACAGCAGGGTCAACAGGAGGTGATAGAAGGGTCAGGAAGTTGCCATGAGGTCATCACAGGTTAGCTAAGGTCAAGGTTCTAGTAGAGATGTGAGGTCACTTGAGTCATGTGTTTGTTGTTTTTATTATTAGTTTGTCTGTTTGTTTTTTATCCAATAATTCTGAGGAAATAGTTTTTTTATATATATTAATAAATGTAAAAAGAGTGAAGGTTAACTCGAAATGAAGAAAACTGAAGGAAAAACTGCTGTTATGATGGTTTTGTTCTAAAGATAACGGAAAGTAGGTGTGTTCTTTTGATGCTCTGCTAATGTACTTTTTAAGCCGAGAATTTTAAAGGTAATCCAAGAGTAATAATAATAGTGTTGTAAGGAAGAGAAGAATGAAGACGAGGCACTTGTTATTGATATTATAATGTGTTAGGCAAGAAAATTAGAAGATAGGAGAAAGCTATACATGACAGTAAAGCTAACATACAGTGTGTGTGTGTGTGTGT
>Cherax_quadricarinatus ENA|HACB02089178|HACB02089178.1 TSA: Cherax quadricarinatus, contig c59935_g1_i1
GGGTAAACACACAGTGCAGGTCCAGTGTAAGAACAAGAAGGATGGCAAGCAGAGAGCATCTCAGGCTATTCTTCAGAAACTTCATCCACACATTAGTAGCTGGGGATCATTACTAAGGTTGTATGGAAACAGATCTATGCAGACTATGAGAGAGAAAAAAGCTGAGGAACAAGAGATCACATTACTGCAGTCAAATGCCACAGTCAACCG
>Eriocheir_sinensis ENA|GBUF01003463|GBUF01003463.1 TSA: Eriocheir sinensis comp31178_c0_seq1 transcribed RNA sequence.
ACCAAGGATGACGCTGACCTCTCGTTCTTCGACGAGATCCGCATTGAGGACCCGCGTGTGCCGGAGCTGTGCAACAAGACCAGCGAGCTCTCCCCGTACTCCATCCTCCTCAACTGCCTCCAGCGCAACTTTGGGCTCAACGGCGCCAATATCGACTCCCGGCTGGTGACGCAGAAGAACCAGAAGAATGAGTTTGTGATGAGCGTCGGCAAGCACACGGTCCAGGTGCAGTGCAAGAACAAGAAGGACGGCAAACAGCGCGCGTCACAGGCCATATTACAGAAGCTGCATCCCCACATCAGCAGCTGGGGGTCTTTGCTTCGCCTCTACGGCAACCGCTCCATGCAGACGATGCGGGAGAAGAAGGCGGAGGAGCAGGAGATCACGCTGCTGCAGTCCAACGCGACGGTGAACCAGCCCAACACCTCCATCATAAACAAGCTGAAGGAGGAGATGCTGAAGCTGCTGGAGATGAAGAATTCCATACAACCCATCGGAAAATTCCAGCCCCCAGAAGACGTCGCGCTCCCCTCCGCTTCTGGCATTGACCTCAACAATGTCGACCTCTAGAGCCACAGAAAGGTCACGAGGGGTTCACCGAGGGGTCACTGCAGGGTCGCCAAAGTTTACCAAGTTGCCATAGAGAGTAATGATGCGAAGGTCAGCTGGGCAGTGATATCAGGTTGTTTCAAGGGGTGGAAAAGGTCACATTAGGGGTTTCAGTGTTGGGTCATGGAAAGGTCAGGTCAGGGTCATGGAAGGTTTGTAGCGCTGTTTTGAGGTCAGTGTGGGGTCAAGGAGGTGATTTAAGAGTGTTAGAATGTGTTTTGTGGATTCTGACCCTCCCCCCAAATATAAGGTTGGTGGAAATTGATGTTCAAATTGAGAGGTGATGTAGTGTTTTTTTTTTTATGTGTGTGTGTGTAATCAATATTTATTTCTTACTACAATGAAATAAGATCATT
>Euphausia_superba ENA|HACF01033063|HACF01033063.1 TPA: Euphausia superba transcriptome shotgun assembly, contig M5541
CGAGACTTAGGGGAATACTGCCAGAGGAGGTTCTCATTTTAAAACACTCAAAATTACTCAGGTTTCAAACGTGGGCAGAGCGGCGCAAATATCAGAAAGCCATGAAGAAGAAGGACCGGCCACAGCTTCCTGAAGGCACTAAACTAATTTCTCTTAGAAGACGGGATGAGGATAATGGGTCTCCCAATAGTCATAAGAAAGAATGGATCATGAACCCCAAAGGCAAGAGCTATGTCTGCATTCTTCACGAGTATGTGCAACATGCTCTCAAAAAACAGCCAAGATATGTATTCAAGGAAGTCGAGAATGCATCGACTCCATATGCCGCAACAATAATCATCAATGAGATGCATTACTGCACGGGTTATGGCAGCAGCAAAAAGGTTGCAAAGATAGAGGCAAGCTAAAGCTACTCTTGAAATCCTACTTCCCGAGCTGGGCAGAAAAATTAGAGAAGAGACAAACACAAGAGTGGATGATGATTTATCTTTCTTTGATGAAATCCGCATAGAAGATCCCAATGTTCCTGAGTTGTGTAACAAAACAAGTGAGTTAACACCGTATTCCATCCTGCTGAACTGTCTACAGCGGAACTTTGGTCTCAGTGGAGCAAATATAGAGTCAAAACTTGTAACACAGAAGAATCAAAAGAATGAGTTTATAATGAGTGTTGGCAAGCACACAGTGCAGGTGCAGTGTAAGAATAAAAAGGATGGAAAGCAAAGAGCGTCACAGGCCATATTGCAAAAACTTCATCCACACATCCAGAGTTGGGGATCTCTGCTCCGTCTGTACGGCAACCGCTCAATGCAAAGTATGAGGGAGAAAAAGGCTGAGGAACAGGAGATTACCTTGTTGCAGTCAAATGCCACCTTAAATCAGCCAAACACATCTATCATCAACAAACTTAAGCATGAAAATGCTTAAACTACACGTTATGAAGAAATCCATCCAACCAATTGGTAAATTTCAAACCGCCAGAGAATACATTGCTTCCTTCCTCATCAGGCATTGATCTCAATAATGTTGATCTATGAGATGTGCTTCATCTGTTAATATTTTTAATCAACTCAAGGGCCAAGTTTCAATGATGTTAATAGATGCATAGTGATCAGCTCTTCCCTCACAGATAATTCTTTGCCCCTGAAGGGCAGTCCGAGTGAGAAAAGTGCTAAAAAATATCTCAAATTTGTATGATCTCTATTTAGTGTGTAAATCCTCCCATARACAATCAATCTGCAGGATCATAAAAGAATACATTATTGGTCAGGATGCATTCTCTGCCACTAAAAAAGTGTCTGAGAATGCAATTCAACCAATCATGTTCCTTTGAATGATCCAGCGGCTGGTGTGTCTATGGTAGACTTTTAGTTGTCACTATATGAAATAATCCCACACTTCTCCTAGTTCTATTAATTTTCTTGTTCCCTTTYATTAACTCAATATGTCAACTTGTAAGATTCCTTTTTTAATTGTTCAGTAAATCATCTAAATGGTTAAAAGTTTACTTATCAGAAAGACACATGATATC
>Farfantepenaeus_aztecus_ ENA|GEUA01035719|GEUA01035719.1 TSA: Farfantepenaeus aztecus comp82279_c0_seq1 transcribed RNA sequence.
AGCAAGTTTAACAAGGGCATCTGGTGGCAATGATGTTTTAGCAGATCCACGCTATGAGGGATTCCAGCTGCTGGATGAAGTACATGATGGAGATGATGATGACAATGATGAACCAGATGGACAAGATTCAGAGGAGGATTATGAGTACGATTCAGAAGTACCTGAGGAGGAGATTGATGCCCTGCTGGAGGAGGGCTTGCCTGAAGAGATGAAAGGGCCGAGAAAGAGGAAAAGAGAAATGGCACTTGGTGAAAATGATGAGAGCCCCTATGATGAAAGAGAAAAAGTGGTATTGGTTGAAAAAGGAAATAGTCACTTTGAAGTACTACCAGAAGGATGGGTTCAGGTGACACACAACAGTGGAATGCCCGTTTATCTTCATAAACAGACAAGAGTTTGCACAATGGCTAAACCTTATTTTTTAGGACAAGGTAGTGTCAGGAAACACGACATACCCCTCAGTGCGATACCTTGTCTCCAGTACCTGAGAGCTCTAGCAGATGAGAAAACAGGCAGTCAAGAGAGCAAAGAAACCAGCGAGAAGGAAACCTCAGAAGGGGAAGAGAGTCAGCAAAGCAGGCCTGGAATCGGCATGAATACAAATCAGGTGGACGATCAATTGGGAGTCATTGAGAATGGGATAGACGCTGTGAAGGCGACATCAGTTAGCAGAGCCACATCCTGTCCTGTGACTGGCGGAAGTTTGGCAGCTGCTTTGGCTCTCAATACGAATAAGGAAGGAGGTGCCCCGCCTGCTGGGTTGATGGTAGGCAATGCCAAGATAGAGACAGCGGTGGAGAATCTACAGCAGCAGTCTTTGGACGAACTTGAAGTCAGGGAATACTGCAAGAACAGATTTCTTTTTAAGAGCATTAAGATTATTAGGTTCAAATCCTGGGCAGAAAGAAGAAGTTTCCAGAAGATGAGCAAGAAAAAAGATAGACCGCAACTCCCAGAAGGAACCAAACTTATATCCCTTAGGAGACAAGAGGAGGATGGTGTACCAGCAGCCAGTAGTAAGAAGGAGTGGATTATGAATCCCAAAGGAAAGAGCTATGTGTGCATTTTACACGAGTATGTGCAACATGCTCTTAAAAAACAGCCAAAGTATGTCTTCAAAGAAGTAGAGAATGCTGCCACACCGTATGCTGCCACCATCATCATCAATGACATGCACTACAGCACAGGTTATGGTAGTAGCAAGAAGCAAGCAAAAACAGAGGCAGCTAAAGCAACACTTGAAATCCTTCTTCCTGAGTTAGGTGAAAAGATCCGGGAGGAATCAAACACTAAGGGAGATGCGGATTTGTCTTTCTTTGATGAAATTCGCATAGAAGACCCAAGGGTACCAGAGCTCTGCAATAAAACAAGTGAACTTTCCCCCTATTCCATTTTACTCAACTGTCTCCAGAGAAACTTTGGTCTTAATGGTGCCAATATAGAGTCCAGATTAGTCACGCAGAAGAATCAGAAGAACGAGTTTGTGATGACAGTTGGAAAACACACCGTGCAAGTCCAGTGCAAGAACAAGAAGGATGGGAAACAGAGAGCCTCACAAGCTATCCTTCAGAAACTCCACCCACATATCAGCAGCTGGGGCTCTTTACTAAGATTATATGGTAACCGGTCAATGCAAACTATGAGAGAAAAAAAGGCAGAGGAGCAAGAGATCACCTTACTACAATCAAATGCCACTGTGAACCAGCCAAACACCTCCATCATAAACAAATTAAAACTGGAGATGCTCAAACTGCAGGAAATGAAGAACTCCATTCAACCAATTGGAAGATTCCTCCCTCCCGAAGATGTTGCCCTTCCCTCTGCTTCAGGAATTGATCTTAATAATGTTGATCTATAAAGGAAATGATTTATCTTTCTATTTTATAATGTGAATGTGAGGGTAATTACTAGAGCTGTCTCCAAGATATGAATGTATGTACCAGTTTTTTATTAAACTTTTTATCAATGATATTTAAAAAAAGAAATGTGATATTAACACAAGGTGCCCACCCTTATGCTGTGATGAACAAGACCATAAAATTGCCTGTGATATACAAGTGCATGAAGTTCCAAGTTTCTTTTACAGGTAGCCAATCTATTTTTTATCACAGATGCCAGTGATTTCTGTACTTAATAGAGCAGCTGCCTCATACTGT
>Gammarus_chevreuxi ENA|HADC01013305|HADC01013305.1 TSA: Gammarus chevreuxi, contig comp70674_c0_seq3
TCCTGTCTCTGGAGCTAAGGCAAACGGGGCCTGCCCGAATGGAGCAGCACCTTCATCATGTCCTGTCTCTGGAGTTAAGGCAGCAAATTTGAGTGAAGCTTTGCTTAACGCCACTGTAAATAGCTCAGCTGGTCAACAATCCACTGATCACAGATCTCAGCTAACAGGAGATGAAACTGGTCTTAGTAAGGAGAGTTGCCCGCCAAACAAGTCAGCTGCTATTGCAATCGAAACTAATGTTCCATCTAACGATAAGACTGATTCAAACGGTGCCTTAACTAGCGAAAATAATTTACAAAATAGGGATCAATCTACGAGCGTCCTCGATGCAACAGCGGAGAACTCTACACTGGCTAAGTATTCTGACTCTGTTACCAACGGAACTACTGATGCCAAGGGCGAGAGTAACATCACGAATGGAACTGCAGGGCCCGACTCGAATTCACGATCTAACGCCAAAGAAGGTAACGCCAACCCTTCTAAGCCTTCTAGTACCTTCAACACTGCCTTGGCTACTGCTCTTAATATTTGCCCTAGTCAGCCCCCGCCTAAAGGCGCTCCACCGGGGTCCGAGGAAGTCCAGCTTGAACCTTTGAAACTGCTGACAGTTGACGCTGAAAACTTGCGCCAATACTGTTCGTCGCGGTTCAAGTTTCAAATCGTCCAGAAGATGCGGTTCAATACATGGAGTGAGAAACGTAACTACACCAAAGAACAGAGACGGAAGAATCGACCCCCCATGCCCGAAGGGACTAAACTCCTCTCCTTGAAGACCAGAACCTATTCCGTTGATGATCCAAGATCACACAAGAAAAGAAATTGGGTTCTAAATCCCAAGGGGAAGAGTTATGTTTGTATCCTTCATGAGTACTTGCAGCACGTTCTAAACGGGCAGCCCGCGTACGTGTTCAAGGAGGTCGAGAACGCCTCGAGCCCTTACGCGGCGGCCATCTTTGTGAACGGCTTCGAGTACGCCACGGGATACGGTTCCAGTAAGAGGCAGGCCAAATGCGAGGCTGCGCGTTCCACGCTTGAAATTCTCATGCCTGAACTGGTGCGGGAAATAGAGGAAAACGAAGGCAAGAAGGACAAAGAATCTGACCTGGAGTTCTTCGACAGCTTGCGCATCGAGGATCCAAACGTGAATGAGCTTTGTTCGAAGATGAGCGAACTCCCGCCCTATTCGCTACTGCTCAACTGCATCCAGAGGAACTACTGCCTCAAGAGCGACAGCGTCAAGTGCCATCTCATCACCAACAACAATCAGAAGAACGAGTTTGTGATGACAGTGGGTAAACACACGGTTCAGGTTCCCTGCAAGAACAAGAAGGAGGGCAAGCAGAAGGCATCTCAAGCTCTCCTGCAGAAGCTGCACCCGCACATCAACAGCTGGGGATCCATGGTGCGCCTCTACGGTAACAGGTCTCTTGAGCTGCTGAAGGACAAAAAGAAGGTGGAGCAGGAGGTGACGCTGCTCCAGAACAATGCCACGGTCAACCAGCCCAACTACTCCATTCTTAACCTGCTCAAGGCGGAGATGCTAAAACTACACAGGAATAAGGAGTCCGTGCGTCCCTTGGGAGAGTTCCGACCCCCGGAGGACATACGACTTCCAACCCCCTCCAGCAGCGACCTCAACACTCTCGACTTGTGAGCAACGAACCCGCCTCCGCCGTAACATCTACGACGAATAAAAGTCGGAATGTTCTACACATTCCGTATCCCCATTTTAGGAATATTCTGTTACCTTTTGAACAACATTTTTTTGCCCTGAATCGCATTTACGGAGAAGCTTGTATCCGTCAAGTTAAGCGGCGGTTCATGGGATAAATTGTTCTCCTATATGGTGCGAATAATTTGTAAAGAGTTGGTGTGAGAATATTCTAGTAATAGGCAATGATTGTGAATAGGGACGCCTGTTAAGAAACTTCCCATAAAGTTGAAAAAGAAGCTGTGCTGCTTACGCATTAACGCACCATTTGAACAAAAAGTCAATGATATTCATAGACGCTTCTTGATTTCAATGTGTAACCTCGGTTGTGCGTGTACGTGCGCATGGTGGGTGTCTCACTTTCAGACACGGGCGTCTTTGGTTTTCGGTCCAGTTTAAAATTATACCTCTGGGTTTCAGTCCCGTTTAATCATACGTGAAGCAAAAACAAATTGAGAGGTTGACGAAACCTTATTGCATCACTAAAACCCGATTAGACGTGAGGTGCTAGAAACATTTCTAATCTATGGCGATAGAAACCTCTGTCACTCAAGAACGTGATAACTAGCGTGTATGCGTCCTGCTTGGGTGTTAACGCCTTGCGCGGTCGCTTCTAACGCATTAGAAATTCTTCTATTGGCATGTATTGCATTAACGAAAAAGTTGTTATCAAGTTAATCAAGTTTCGCTGCCATTCACTTGCATGCCTGTCAGCCGGCCGTCGGTAG
>Homarus_americanus_ ENA|GEBG01032146|GEBG01032146.1 TSA: Homarus americanus DS01-Homarus1_Transcript_26817 transcribed RNA sequence.
TGACCTCTACTCGGGCGTCTGGTGGGAATGATGCGTTGTCAGACTCCCGGTACGAAGGCTTCCAGTTGTTGGATGAAGTACACGATGGCGATGACGACGATAATGATGAACCAGATGGTCAAGACTCGGAGGAGGACTACGAATATGACTCGGAAGTGCCAGAGGAAGAGATTGATGCCTTACTTGAAGAAGGACTACCGGAGGAGATGAAGGGCCCCAGGAAGAGGAAGAAAGACACTGTTCTTGGTGAAGGAGAAGAAGCTCCTTATGATGAAAGACAAAAAGTTGTTCTTGTGGAAAAGGGGAGTAATCACTTCGAGGTCTTGCCTGAAGGGTGGGTGCAGGTGACTCATAACAGTGGTATGCCCGTCTACCTCCACAAGCAGTCGAGAGTTTGTACCATGGCCAAACCTTACTTCCTCGGCCAAGCTAGTGTTAGGAAACACGACATCCCCCTGAGCGCCATCCCGTGCTTCCAGTACATGAAGGCTCTTGAGATTGAGAAGAACAACACAGAGGAGAGCAAAGAGATTAACGATCAGGAGAAAGATGAACAAGAAGACGGTGAACAGAGAGGGGAGGAGTCCATGATAGGGGTGATGGAAAATGGAATTGATGGCATGAAGACAACACCAAGTGGGAGTCGACCTTCAGGGTGTCCGGTGGCAACTGGGAGTCTGGCTGCTGCCCTCGCCCTCAACACAAACAAAGAAGGTGTGTCTCCACCGGCCGCCCTAATGGTGGGAAATGCCAAGATTGAGACAGCCGTTGAGAACTTGCAGCAGCAGTCCCTGGATGTGTCGGAGTTACGAGAGTACTGTACTAAACGCTTCCAGTTTAAGAGCATCAAAATCATCAGGTTCAAGTCTTGGGCAGAAAGAAGAAGATTCCAGAAGGTGAACAAGAAGAAAGATCGTCCACAGTTACCTGAAGGAACCAAACTGATCTCATTAAGGAGACAAGAGGAGGATGGCGCCCCAGCAGCCAGCAGCAAGAAGGAATGGATCATGAACCCTAAAGGAAAGAGCTATGTGTGTATCCTTCACGAGTACGTCCAGCACGCTCTAAAGAAACAACCCAAGTACGTCTTCAAGGAAGTTGAGAATGCTGCCACACCTTACGCAGCCACCATCATCATCAATGAGATGCAGTACAGCACAGGATACGGCAGCAGCAAGAAGCAGGCCAAGACCGAGGCAGCCAAGGCCACCCTGGAGATCCTTCTGCCTGAGCTGGGGGAGAAGATCAGAGAAGAGTCCAACACTAAAGGGGATGCTGATCTGTCTTTCTTCGACGAGATCCGTATCGAGGACCCCAGAGTACCCGAGCTGTGTAACAAGACGAGCGAGCTCTCCCCGTATTCTATCCTCCTCAATTGTTTACAAAGAAACTTCGGCCTTAACGGAGCAAACATAGACTCCAGGCTGGTCACTCAGAAGAATCAAAAGAATGAATTTGTGATGACCGTCGGCAAGCACACGGTCCAGGTACAGTGTAAGAACAAGAAGGACGGCAAGCAGAGAGCATCACAGGCTATCCTTCAGAAACTCCACCCACACATCAGTAGTTGGGGATCTCTGCTACGACTGTATGGGAATAGATCGATGCAAACTATGAGGGAAAAGAAAGCTGAGGAACAAGAAATTACATTACTTCAGTCAAATGCCACAGTCAACCAACCCAACACCTCCATCATCAACAAACTCAAACAAGAAATGCTTAAACTACAGGAATTAAAGAACTCCATCCAACCCATAGGAAAGTTTCTCCCTCCTGAAGATGTTGCTCTGCCATCTGCTTCTGGAATAGACCTGAATAATGTGGACTTGTAAAGAAATGCAGCTGGTGTTTTTGTAGTAAGTACATGATTGATGGGAGGTGAAGTGCAGCTGGAACCATTTTAAGATGTGCAGCTGAAACCATTTTAAGATGTGCAGCAGTGATGGAGGGAAATGCAGCTGTTACCATTGTCAAATGTGCAGGAGTGACAAAGATGAGCTTTAATGACTGGGATAGCTGAGAACCTTGCTAGAGTCACTTATTCCCAGTAGTAAATGAGGAAGTTGATGAAGATACCAATTTTCAGCCATCACAAACATTTTATCTTCCCATGGAGGTTGTATTTTCCCGGAAGAAGTATGGCACTGTACCTCACTCTACCTAACTAGCAGAGATTCAAGGCAGGTGGTTGTCGTTCACCGCCGTAGGTATTCAGATTGCGAATATTTGCACTTCTTATGCAAGGTGAATTTACATCATTCATTAAGCTGTGATGAAAAATGATTGAAAAGTTAACTGTGATATTTTAAAGTGCATATGCTTGATAAATTTTATACAATTATGAATGAATTCTTGACCAACTTACCGAGGTCATTACTGTAATAGATCTTGTCCATCCCAAGTAACTTGACTATTAGTTTAGATGTTATTTAAGATATAAATATATCATTTTCTTTTTATTGTATAAAAAAAATATAAATGAAAACTTGTAAAGGTTGTACAGTACATTAAAAAATCACAAGAAATGAAAGAAACCCAACATTTACTGTACTTTTAAAGAGAATAAAGAGTTTTACACATGTCTGTACAGTATATCACCTTCAGATAGTCTGCTTGAACACAGAATAGATATACTACACATTATGCTCTGCAGTTGTCTATTACAGGAGATGAATTTTATATTATTATTTTTATATATCCAAAGTATATGGTTGACTAGATATGACACTGATTGTTCTCTAAATATCAAACAAAATGTAATACAG
>Hyalella_azteca ENA|GEHV01093205|GEHV01093205.1 TSA: Hyalella azteca TR40719:c0_g5_i1 transcribed RNA sequence.
CAGTACGTTATGAAGACCAAACCAACTTATAAGTTCAAGGAAGTTGACAACGCCTCTTGCCCGTATGCTGCTGCTCTTTTCATTGATGGTATGGAGTACGCGACTGGCTATGGCAGCAGCAAGAAGCTTGCTAAAGCAGAAGCTGCTGCTGCAACATTGAGCATTTTGGTGCCGGAATTAGGCGCCAAATTCCAAAGCAACAAAGATAAACCCGATGACTCCGACACAACTTTCTTTGATCAAATCCGCATTGAGGATCCGAACGTTCCTGAACTTTGTAACCGAATGAGTGAAGTGCCTCCGTATTCCTTGCTCTTGGTTTGTCTTCAGAGAAATTATTGCATGGATAACAACAACATAACATGCCAACTCATCCCACACAAGGGTCAGAAGAACGAGTTTGAAATGACGGTCGGTAAGCACACAGTGCGAGTTCCTTGTAAGAACAAGAAAGAAGGTAAGCAAAAAGCATCACAGGCGCTGCTGCAAAAACTTCATCCGCATATCGTCAGCTGGGGTTCGATGCTGAGACTTTACGGTAACAAGTCTCTCCAAGAACTCAAAGCCAAGAAAAAAGAGGAACAAGAAGTCACCAATCTACAGAACAACGCGACCGCTAACCAGCCAAATTACTCTATCATAAATCTATTGAAAAAAGAGATGCTCAAACTGCACGCAGAAAGATTGGCCATTCGCCCAAT
>Litopenaeus_vannamei comp36642_c0_seq1 len=2651 path=[1:0-111 118:112-475 482:476-479 486:480-2218 2225:2219-2650]
GGAGTGAAGACAGTCCAGGGAGAGAGTGCAGGCGGCGCACGCAGAGGGAACTCTGGCCTTGAATAGATGTCTGACTTCCCCCCGTTGTATATACCCGGTATATTTGTTGAGTAAAGATAAGATATGTCCAAGTCAGAGAGTAATTCTGATTGTCCTCCAAGAAAGCAGCCTCGCCTTGATTGTGAAATGGATGAGAGTCGGGGATCATGTGGGAGTGAAGACAGTCCAGGGAAGGAGGAGATCACGAGGGCCTGGCCCACAGCAAGTTTAACAAGAGCATCTGGTGGCAATGATGTTTTAGCAGATCCACGCTATGAGGGATTCCAGCTGTTGGATGAAGTACATGATGGAGATGATGATGACAATGATGAACCAGATGGACAAGATTCAGAGGAGGATTATGAGTATGATTCAGAAGTACCTGAGGAGGAGATTGATGCCCTGCTGGAGGAGGGCTTGCCTGAAGAGATGAAAGGGCCGAGAAAAAGGAAAAGAGAAATGGCACTTGGAGAAAATGATGAGAGCCCCTATGATGAAAGAGAAAAAGTGGTATTGGTTGAAAAAGGAAATAGTCACTTTGAAGTACTACCAGAAGGATGGGTTCAGGTGACACACAACAGTGGAATGCCTGTTTATCTTCATAAACAGACAAGAGTTTGCACAATGGCTAAACCTTATTTTTTAGGACAAGGTAGTGTCAGGAAACATGACATACCCCTCAGTGCTATACCTTGTCTCCAGTACCTGAGAGCTCTAGCAGATGAGAAAACAAGCAGTCAAGAGAGTAAAGAAACCAGTGAGAAGGAAACCTCGGAAGGGGAAGAGAGTCAGCAAAGCAGGCCTGGAATCGGCATGAATGCAAGTCAGGTGGACGATCAATTGGGAGTCATTGAGAATGGGATAGACGCTGTGAAGGCGACATCAGTTAGCAGAGCCACATCATGTCCGGTGACTGGCGGAAGTTTGGCAGCTGCTTTGGCTCTCAATACAAATAAGGAAGGAGGTGCCCCGCCTGCTGGGTTGATGGTAGGCAATGCCAAGATAGAGACAGCGGTGGAAAATCTGCAGCAGCAGTCTTTGGACGAACTTGAAGTCAGGGAATACTGCAAGAACCGATTTCTTTTTAAGAGCATTAAGATTATTAGGTTCAAATCCTGGGCAGAAAGAAGAAGTTTCCAGAAGATGAGCAAGAAAAAAGATAGACCGCAACTCCCAGAAGGAACTAAACTTATATCCCTTAGGAGACAAGAGGAGGATGGTGTTCCAGCAGCCAGCAGTAAGAAGGAGTGGATTATGAATCCCAAAGGAAAGAGCTATGTGTGCATTTTACACGAGTATGTGCAACATGCTCTTAAAAAACAGCCAAAGTATGTCTTCAAAGAAGTAGAGAATGCTGCCACACCTTATGCTGCCACCATCATCATCAATGACATGCACTACAGCACAGGTTATGGTAGTAGCAAGAAGCAAGCAAAAACAGAGGCAGCTAAAGCAACACTAGAAATCCTTCTTCCTGAGTTGGGTGAAAAGATCCGGGAGGAATCAAACACTAAGGGAGATGCGGATTTGTCTTTCTTTGATGAAATTCGCATAGAAGACCCAAGGGTACCAGAGCTCTGCAATAAAACAAGTGAACTTTCCCCCTATTCAATTTTACTCAACTGTCTTCAGAGAAACTTTGGTCTTAATGGTGCCAATATAGAGTCCAGATTAGTCACCCAGAAAAATCAGAAGAACGAGTTTGTGATGACAGTTGGAAAACACACTGTGCAGGTCCAGTGCAAGAACAAGAAGGATGGGAAACAGAGAGCCTCACAAGCTATCCTTCAGAAACTCCACCCACATATCAGCAGCTGGGGCTCGTTACTAAGGTTATATGGTAACCGGTCAATGCAGACTATGAGAGAAAAAAAGGCTGAGGAACAAGAAATCACCTTACTGCAATCAAATGCCACTGTGAACCAGCCAAACACCTCCATCATAAACAAACTAAAGCTGGAGATGCTCAAACTGCAGGAAATGAAGAACTCCATTCAACCAATTGGAAGATTCCTCCCTCCCGAAGATGTTGCCCTTCCCTCTGCTTCAGGAATCGATCTTAATAATGTTGATCTATAAAGGAAATAATTTATCTTTCTATTTTATGATGTGAATGTGAGGGTAATTACTTGAGCTGTCTCCAAGTTATGAATGTATGTACCAGTTTTTTATTAAACTTTTTATCAATGATATTGAAAAAAAGAAATGTGATATTAACACAAGGTGCCCACCCTTATGCTGTGATGAACAAGACCATAAAATTGCCTGTGATATACAAGTGCATGAAGTCCCAAGTTTGTTTTACAGGTAGCCTATCTATTTTTTATCACAGATGCCAGTGATTTCTGTACTTAATAGAGCAGCTGACTCATACTGTTAAATCAGATAACAGATCTCACTTTCATGTTTTTAACCATGTTGGAGTTATGCAGAAATATAACTGAATGAAAATATGTGGAAAACAACGTTCCAGTTACATGCGGTCTTTCACTTTTTCCATATCATGCTATTATGATAGTTGTTCTCTGTGCACATCATTTGCCCCATGTTTTCAGTTTAGAATAAAGAAAATGCTTTAAAAAGAGACCAAACTAATCAATAAAAGAAGTAAC
>Neomysis_awatschensis ENA|GDFV01004057|GDFV01004057.1 TSA: Neomysis awatschensis My_CDS_03955-1 transcribed RNA sequence.
ACTAAGATATTTACATTTAAAAAAGTTGGGGGTGCAGATGGTCAGGAATCAACAGAATATTGGAACCAGATGAAAGAATGGATCATGAACTCCAAGGGCAAGAGCCCCTTATCAGTACTGCACCAGTATATTCAACATGTCATGAAGACCCAACCTCAGTATGTTTGTAAAGAAATTGAAAATGCTGCTACTCCGTACGTTGCCACAATTACTATCGGCGGAGTGTACTATGGCATAGGTTACGGGAGCAGCAAGAAGATTGCCAAGCAGAAGGCAGCACAGGCAACCCTTCAGATCCTGCTGCCTGAGTTTATTGACAGGATGAACGAGGACAAAGACAAGGACTCTGCCGACAAGCAAGAGCAGCGGGACTTGGCCTTCTTTGACGAACTGGACATTGAAGATCCTCGAATCGCAGGCCTATGCAATCAAGCTAATATGCTGACCCCACATGCAATACTACTTAACTGTCTTCAACGAAACTATGGGTTAGCAGGGTCAGACATGTTTGGTCTTACGGGAGCTCATATAGAAACTAATTTAATAACGGAGAAGGGGCAAAACAATGTATTTATTATGAAGTTAGGAAAACATACTGTTCAAATTCCATGTAAAAAGAAAAAGGATGGTAAGCAAAAAGCATCACAAGCTATGTTAAAGAAACTGCATCCTCAAGTTAACTGTTGGGGATCCTTGCTTAGGCTGTACGGAAACAAGGCAATGGAGACAGTAAGGATGAAAAAGATTGCTGAGCAGGAGATCACCCTCCTTCAGTCTAATGCGGCCGCCAACCAACCAAACACCTCTATTATTAACAAATTAAAAGAGGAGATGTTGAGATTACATCATAGATTGAAGTTAGTTCAACCAATTGGAAAATTTCAACCTCCAGAAAATATTTCTCTTCCATCAGCTTCT
>Parhyale_hawaiensis phaw_30_tra_m.000074
TGGCACGTCGTTCAACAGCTGACTGTGCGGCTGTGACTAGGGCGCTAGTACCCTCGACGGTGATGTGCCTCATCTGAAAAGTGAAGTGGCTGTGCCATGCCATTTTAAGCTGAGAGTAGTTGAGTGTGTCAGCCAGGTTTAATAATAAACATCTAACTAGGTGTTTAGGGGAGCTTCAGATTCAGTAGCACCAAGAGATGTCTGCGGATGATGCCCTTGACAGTACCTTCGTGCTGAATGAAGCAGATGATGCTGATGAAAGAAGCCATGAACCTCCAGCCAAGAAAAGTCGGGTAGACAACAGCCCGAGAGCCAGTCTTGGCAATACACTGCCATTTTCTGGCACGGCTCGAGCATTTGGTGGCAGTGACAATTTGCCTGTGGATGACCCCAATGATGGCTATCAAGTTTTGGATGAAGTCAATGAGGACGACGACGATGATGACGGCTCCGGATCCAATTGTTCTGATACCTCAAGTTTGTCATTTGACATTCCCAATGATGAAATTGATGCCCTGCTGGAAGAGAGCCTACCATCGCAGGCTAAGAAGGACGCACAAACATCGCAGGAGCAGCCTTCTGATTCTACATCGCAGGGTAATGAGGAGAAGCCGGACTTCACCTATGTCCAAAAAATTATAATAACTGACAATGACGAGCTTTATGGCCCGTTCGACAAGCTGCCGGATGGATGGGTAATGATCTGCCACGCCAGTGGCCTGCTGCTCTACCTACACCGAGCCACACGTGTGTGCACCTGGAGTCGGCCTTACTTCCTTGGCCGCGACAGCACTCGGCAACACAGCGTGCCGCTCAGTGCCATCCCTTGTCTGCATTATCTACGCCACAAAGAAGAAAGGGTCCAGAGAAATGCTGTGGGTACCAGAAGTAGACCTGATGAATCTTCCACAGCCCAAGGTGGCACCGTTTCAGCTGGTCACGCAGCGTCCACTGGAAGTGCGTCTGCTCAAAATATAAACACTAGTTCAGTTCCTGAAGGTCACGCCCTGGGTGATGGTACAGAAGTTGCTCCTTCTTCTGTGGTAAATAAAAATTTGAGTGGAGAGTCTCGATGCCCTTTCGGGGCTGCCTCATACAGTGGTGAGGCCACTAACGAGAGTGCTGCTTCTTCTACACCTGCCGTTGTTGAAAGTGCTGGTCAGCTAGAAAGTTCTCCCGATTCTGTCCCGGTCATCTCCTATAGTCCTAGTTCGGTCTCAGATGGCAATTCCATCAAGACTACTTCCGCATCTGCCGGACAAACCAAAGATCCTCCTAGTCCTGGCCGGGATGTGTCTCAGTCTTCTCACCTATGTGAACATGAAAACAGTTGCAGCAATAATGCTACTAGCACTGTTGAATCAACTAAACACGACGCTAGTTGTAGTAAAGGTGCGCCTGGAATTGCTCGTACGAAGAAAAGTGATAACAGTTCTAGTGAAGAAACATCTACTACTGTCGATTCAACCGGAAACGTTAACACTTCTAGTAAAGATACGGCAGGTACTGTTGATCCAAACGAAAATGGTAATAGTTCTGGGAAACAAACATCTGGAACTGGCAAGTCTGCCGAAACCGATAACAGATCTAATAAAAGCCCTTTCGGAAGTGTGGATCAGTCCCCAAATGCTAGCGAATCCAACACTGACTCGACCAAAGCCGCAGATGAACAGCGCTCCAGCACCTTCAACACGGCCCTTGCTGTTGCTCTTAACATCCAGCCAGCCAATCCTATACCTGCTAGTAGTCAGCTGCCTGAAGCACAGCAGGTTTCGTTTGAACAGCCAGAAAGGAAACTTGTTTCACCCGATGAACTAAATTCATACTGCTCAACACTTTTCAACTTTAAAATAATCACAGCCAAGAAGTTTGATAACTGGTCTTCGCGAAGGAAACATGACAAAGAGATGAAGAAAATGAGGCAGGCGCTTCCCGAGGGGACTAAGTTATTGTCACTGAAGGGAAATCCAACTCGAGAAGAAGAAATGGCTTACAAGAAGAAGAGGTGGTTGTTGAATCCAACTAATCGAAGCAGCATATGCATATTGCATGAATATGTTCAGTTTGTTTTGAAAAGCCAGCCTCATTACAAGTTCAAAGAAGTCTACAATGCTTCATGTCCATATGCTGCTGCTGTTTTTATCGACAATATGGAATATGCTACTGGATATGGCAGCAGTAAGAAGGTCGCCAAAGCAGAAGCCGCCACCGCCACTCTTAAGATTCTCATGCCCGAATTGGGCAACAAACTCGACAGAAACAAAGATACGTTCGAAGATAACGAGACGGCTTTCTTTGATCAAATTACTATCGAAGATCCAAACGTACCGGAGTTGTGCTCACGTATGAGTGAGCTGCCTCCTTACTCCATACTTTTGGTATGCCTGAAGAGAAACTATTGCTTAGATGGCAATAACATCACGTGCAATTTGATCCCGCAAATGAGCCAGAAGAATGAGTTCGAGATGACTGTCGGTAAGCACGAAGTAAGAGTTCCATGTAAGAACAAAAAGGAAGGCAAGCAAAAAGCGGCCCAGGCCCTGCTGCAGAAGCTGCACCCTCACATCACCAGCTGGGGCTCCATGCTGCGCCTCTACGGCAACCGATCGCTTCAGGAAATGAAGGCCAAGAAGAGAGAAGAACAAGAAGTGACTTTACTGCAAAACAACGCTACCGCTAATCAGCCCAACTACTCCATCATCAATCTCTTGAAAACGGAAATGTTGAAATTGCATGAGCACCGGATGTCCATTCGTCCTATCGGGGAGTTTGTTCCTCCAGAAAACATCCAACTCCCTGCACCCACCAGTACTGATCTCAACACACTGGACCTGTAATTATGAAAAGTTAATTTTTTTCTTCCTGCCTGCACGTTTTAGGAACAAAATGACATTCGTAGAATCGTTCTTGCTTAAACTAGAACCATTTGACTGCTGTGTCGTAGATAATGTTACATAGTAGGTATTTGTATTATTTCATGTATATGTCTGTTGTGTTGCATGCCGTTTTGGTGTGGCCGATATTGTTTTCATGCGAGTCCAGTTAACGTCCCGTTGAGCACAAACAGAGAATGAACCGCGAGCTGGTCTGAAAACAGTTTTCTGTAAGTCAACCCGTTTATCCTGTTACATAGCCTTAATATGATAGTATGCTCTCTTACGGGGAGCACCCGCGATTTTTTGCACTTTTATGTACAGTCCGATTGCAACGAAATTTGCACACTATATTAGCCTATTTAAAAAAATCTTTGTTCTTTGAAATATTCCAGTTTTCTTTTTTTTTTTTATCGTCGAATTTCAGAGTAAACTTGCATTTTTCTACTGCTTACTAATTACGTATCTACAGTTTTCATGCCGAAAGAAAAAACAAAGATAGTTTAGAAAGAGAAATTAAAATAGCTACAAACTTATTATTTTGATATTTTATTTCATTTTTGTCCATTTTTTTAGTTTGGGCTAAATGTAGGATTTGTATATTTTGCCTGTTTTTCAAATTCATCTTTGTATATTTTCAAAACCAGGTCGAAAATCGAGAAAGTCATTTGAAAGTTTTATAGCTATTCAATTCTTCCTTCCAAAACTGCCTTTGTTTTTTGCGTTGCATGATTATTGAATGAAATTATGCGTTTTGAATGTTGAAAAATGAAATTTTACAGGAGAAGCAAACAACTAAAAAAGTTTGTACATGTATCTGTTGTTGTTTATATTCGTCCTATCAGGCTAAAAATGTTTCTTATTATAAAATAAGATGTTTACATAAACAAACAAATCGGAAAGTATTGATACCTAAAAAATTATGACGTCACACATATATATGACGTTATGCATTTTTTTACCCGGTTGCGATGAAACTTGTACATTATTTGTCAAATCATAAATAAAAATTTTTTTCTATGAAAATGTGCCATATTTCATTTTATAATCTATATTATCTATTCAAAGGTATATATCAATTTCCTTAAGCGAAATCGGATAAGCTGAAAGTTTCATGAAAATACCTGAGCCACCCCTGAAAAAAATGTATATAAACAGAAAACGAAGAAGAAATCGGGAAAATTTCATGGAAGAAAATCGATTTAAATTTTACATATAACTACAAAGTTTCAGTGTAATCGGTCAACATTCAATATTTGCCCCCCAAGGGGTACTTTGACCCCATTTCGGGGGGTTTCCAGTGCGCCCAGGACTAATTTTTTTTTATCAGTTGTCCGCTTCCCCCAAGGTACAAATTACACTATAAAACCAAAAATAGCAAAATTTGACCATTTTCGCTATGTTGATCCCCGTAAGTGGAATTCCGTAGATTTCGGTAATTAGGGTGACCGCTCCCGCGTCGTCCCGAGCGGCCCCGACCGCTCAGAGGTGAACTCTGGGACGACAAAAGGCTCCAGGGTAAGATTGTACGTAGCGTCAAAGCCGGGCGGCGTTTGTGTCAAAAGCTGGGTGCAGCACTCCGTGCTTCCGAGCGAGTGTGTGCATTCGTGCTTACGTATACCTAATGCACTGAGTGCCCTTACCTGCTTCCTGTCACACATCCCTGTGCCTACCTCTTCAACATTGCCAGATACCGCCATTCTAGAGACCATTCTTTATCGAAACAATGGGTTTATTTCGATGAAAAGCATACAATACTAAAAGTTATATGGTTATATATTGCTATCGTCATTACGATAATCAGTAGTAGTAGAGGGTTTACTAGCGCTTCAGTGGCACAC
>Penaeus_monodon ENA|GEME01087332|GEME01087332.1 TSA: Penaeus monodon WSV_Locus_4737_Tr_1/1_Len_2018 transcribed RNA sequence.
GTTCAGGTGACACACAACAGTGGAATGCCTGTTTATCTTCATAAACAGACAAGAGTTTGCACAATGGCAAAACCTTATTTTTTAGGACAAGGTAGCGTCAGGAAACATGACATACCCCTAAGTGCTATACCTTGTCTCCAATACCTGAGAGCTCTAGCAGATGAGAAAACAAGCAGTCAAGAAAGTAAAGAAACTAGTGAGAAGGAGACCTCAGAAGGGGAAGAGAGTCAGCAAAGTAGGCCTGGAGTCGGCATGAATGTGAGTCAGGTGGAGGATCAGTTGGGAGTCGTTGAGAATGGGATAGACACTGTGAAAGCGACATCAGTCAGCAGGGCCACATCATGTCCTGTGACTGGGGGGAGTTTGGCAGCTGCTTTGGCTCTCAATACGAACAAGGAAGGAGGTGCCCCGCCTGCTGGGTTGATGGTAGGCAATGCCAAGATAGAGACAGCAGTGGAGAATCTGCAGCAGCAGTCTTTAGACGAACTTGAAGTCAGGGAATACTGCAAGAACCGATTTCTTTTTAAGAGCATTAAGATTATTAGGTTCAAATCCTGGGCAGAAAGAAGAAGTTTCCAGAAGATGAGCAAGAAAAAAGACAGACCACAACTCCCAGAAGGAACCAAACTTATATCCCTTAGGAGACAAGAGGAGGATGGTGTACCAGCAGCCAGTAGTAAAAAGGAGTGGATTATGAATCCCAAAGGAAAGAGCTATGTGTGCATTTTACATGAGTATGTGCAACATGCTCTTAAAAAACAGCCAAAGTATGTCTTCAAAGAAGTAGAGAATGCTGCTACACCATATGCTGCCACCATCATCATCAATGACATGCACTACAGCACTGGTTATGGTAGTAGCAAGAAGCAAGCAAAAACAGAGGCAGCTAAAGCAACACTAGAAATCCTTCTTCCTGAGTTGGGTGAAAAGATACGGGAGGAATCAAACACTAAGGGAGACGCGGATTTGTCTTTCTTCGATGAAATCCGCATAGAAGACCCAAGGGTACCAGAGCTCTGCAATAAAACAAGTGAACTTTCACCCTATTCCATTTTACTCAACTGTCTTCAGAGAAACTTTGGTCTTAATGGTGCCAATATTGAATCCAGATTAGTCACACAGAAGAATCAGAAGAATGAGTTTGTGATGACAGTTGGAAAACACACCGTGCAGGTCCAATGCAAGAACAAGAAGGATGGGAAACAGAGAGCCTCACAAGCTATCCTTCAGAAACTCCACCCACACATCAGCAGCTGGGGCTCTTTACTAAGGTTATATGGTAACCGGTCAATGCAAACTATGAGAGAGAAAAAGGCAGAGGAGCAAGAGATCACCTTACTGCAGTCAAATGCCACTGTGAACCAGCCAAACACCTCCATCATAAACAAGCTAAAACTGGAGATGCTCAAACTGCAGGAAATGAAGAATTCCATTCAACCAATTGGAAGATTCCTCCCTCCTGAAGATGTTGCACTTCCCTCTGCTTCAGGAATCGATCTTAATAATGTTGATCTATAAAGGAAATAATTTATCCTTCTTTTTTATGATGTGATTGTGAGGGTAATTACTTGAACTGTCTCCAAGATGTGAATGTATGTACCAGGTTTTTTTATTAAACTTTTTATCAATGATATTTAAAAAAGAAATGTGATATTAACACAAGGTGCCCACCCTTATGCTGTGATGAACAAGACCATAAAATTGCCTGTGATATACAAGTGCATGAAGTCCCAAGTTTGTTTTACAGGTAGCCTATCTATTTTTTATCACAGATGCCAGTGATTTCTGTACTTAATAGATCAGCTGACTTATACTGTTAAATCCGATAACAGATCTCACTTTCATGTTTTTAACCATTTTGGAGTTATGCAGAAATAAAACTGAAGAAATATGGAAAACACCGTTCCAGTTACATGCAGTCTTTCACTTTTTCCATATCATGCTATTATGATATTTGTTCTCCATGCACATCATTTGCCCCATGTTTTCAGTTTAGAATAAAGAAAATGCTTTAAAAG
>Proasellus_aragonensis_ ENA|HAEO01055103|HAEO01055103.1 TSA: Proasellus aragonensis, contig comp278027_c0_seq1
ATTACGGCCGCGGGGGGAAAAAAATTCGAAGCGAAAAGAAGATGGAAGAGGAAGAAAATCTATCTTTCTTTGATGAGATTCGAGTAGAAGACCATAGGGTTCCAGATCTTTGCAACAAAACTAGTGAGCTGTCACCTTTTACAATACTTCTAAATTGTCTTCAGCGCAATTTTGGCATGTCTAAGACCAACATTGATTGCCATTTGATAACAAAAAAAAATCAAAATAACGAATTTGTCATGACAGTTGGTAAGCATACAGTCCAAGTGAATTGTAGGAATAAGAAAGATGGAAAACAGCGGGCATCCCAAGCAATTCTTCAGAAACTTCATCCACAAATCACTAATTGGGGATCTTTTTTGAGACTGTATGGCAACCGGTCACTTCAAATTATGCATAAAAGGAAAGCGGAAGAACAAGAAGTTACGCTTCTTCAAACAAATGCCACAATGCATCAGCCAAACCTTTCTATAATTAATAAATTGAAAGAAGAAATGCTGAAATTGCGTCAAATGAAGGATATTCAACCTATTGGGACATTTACACCACCAGAAGATGTGTCTTTACCTTCAATATATGGAACTGATTTAAATAATATTGATTTATGAGTTTAATATTT
>Proasellus_arthrodilus_ ENA|HAEQ01077534|HAEQ01077534.1 TSA: Proasellus arthrodilus, contig comp402099_c0_seq1
AAATAATGATGATGATGCTGGTGGGTTGAAAAAAGAGTGGGTAATAAACCCTAAAGGAAAAAGCTACGTATGTCTCCTCCATGAGTATGTTCAGCATGTTTTAAAAGATCAGCCAAAATATGAGTTCAAAGAAGTTGAAAATGCTGCTACTCCATACTCTGCTTCTATTTCGATTAATGATGTTGTTTATAGTACTGGTTATGGTAGTAGTAAAAAATATGCAAAACTGGATGCTGCAAAATTGGCTTTAGAGATCCTTTTGCCAGATCTTGGGAAAAAAATTAGAAGCGAAAAGAAGATGGAAGAGGAAGAAAATCTATCTTTCTTTGATGAGATTCGAGTTGAAGACCATAGGGTTCCAGATCTTTGCAACAAAACTAGTGAGCTGTCACCTTTTACAATACTTCTAAATTGTCTTCAGCGCAACTTTGGTATGTCTAAGACCAACATTGATTGCCATTTGATAACAAAAAAAAATCAAAATAATGAATTTGTCATGACAGTTGGTAAGCATACAGTCCAAGTGAATTGTAGGAATAAGAAAGATGAATCTGAGGATTCTGTT
>Proasellus_assaforensis ENA|HAEP01061406|HAEP01061406.1 TSA: Proasellus assaforensis, contig comp371671_c0_seq1
ATCTCATTGTTTTTTTTTGAAGGTCTTGGCGTGATAAGAGAAGGTATCATAAATTTCAAAAAAGAAATAGACCTCAACTCCCTGATGGAACTAACCTGATTTCACTTATTAAAAATACTGACGATGATGCTGGTGGGTTGAAAAAAGAGTGGGTTATAAACCCTAAAGGAAAAAGTTATGTATGTCTCCTTCATGAGTATGTTCAGCATGTTTTAAAAGATCAGCCAAAATATGAGTTCAAAGAAGTTGAAAATGCTGCTACTCCATACTCTGCTTCTATTTCTATTAATGATGTTGTTTATAGTACCGGTTACGGTAGTAGTAAAAAATATGCAAAACTGGATGCTGCAAAATTAGCTTTAGAGATCCTTTTGCCAGACCTTGGGAAAAAAATTCGAAGCGAAAAGAAGATGGAAGAGGAAGAAAATCTATCTTTCTTTGATGAGATTCGAGTTGAAGACCATAGGGTTCCAGATCTTTGCAACAAAACTAGTGAGCTCTCACCTTTTACAATACT
>Proasellus_cantabricus_ ENA|HAER01019068|HAER01019068.1 TSA: Proasellus cantabricus, contig c20619_g1_i1
TAATAACACAGCTAGACACAAAGATGGATAGCAATAATGTGTCCAATGAGAATATTTCTGAACCTAATAAAAAGAAACTAAGATTTAATAATGAAAATGATGAATTTCTTAATAATGAGAAAGAAGATTTAGTTCAAAATATGTTTGCTATACCAGCAAGTATGCAACTCATCGATGGAGTGTGAATCTGGTGACAAAATTATTGATCAAAAGATGCCTACAGTCGATATGGATACTCTACATTTAATTGACGAAGTTATTGATAATGAAGTATCTGAAGATGAATCTGAGGATTCTGTTTATGATTCTGAAGTTCCTGAAGAAGAAATCGATGCTTTATTGGAAGAAGGACTTCCAGAAGAAATGAAAGGCCCAAGAAGTCAAAGAAAGAAATTAATTGATGATCTTAATACTAAAGATTTACCTAATTGTCCATATGAGAGGAGAGAAAAAGTTATGCTGATAGGTAAAAAGCAAAATCACTTTGAGGTACTCCCTGAAGGATGGGTGGAAGTAACGCACAGCAGTGGGATGCCAATTTATCTACATAGGGAATCTAGAGTTTGTACATTTTCAAGACCTTATTTTTTGGGATCAGGAAGTCTTAGGAAACATTCTGTTCCTTTAAGCGCTATTCCTTGTCTGAAATATCTAAAAGATAAAGAGCAATCTGAAAAGGAGAAGGAAGAAAATGAGAAAAAAAAGGCATCTGAATTCAATGACAATTATGTCAATGTTACTCCATGTGATAATTCAAAGGTGACAAAATGTACTTCAAAATCAAGAACATAAGACAAATGAAAATAATTCTTTGCCGCCTGGTCCATTGGCTTTAGCACTAGCAGCAGTTCTACCTCAAAATGAGTCATTACCAAAGAATGAGAATTTGGCTATAGCGGAAACACGTGTTGAGTCTGTTAATGAAATTGAAGAGGAGCAGTCATTGGATTCTGAACAGCTTCATTCTTATTGTAAAAGAAGATTTGAATTTAAATCCATAAAACATCTCAGATTCAAGTCTTGGCGTGATAAGAGAAGGTATCATAAATTTCAAAAAAGAAATAGACCTCAACTTCCTGATGGAACTAACTTGATTTCACTTATTAAAAATACTGACGATGATGCTGGTGGGTTGAAAAAAGAGTGGGTAATAAACCCTAAAGGAAAAAGTTATGTATGCCTCCTTCATGAGTATGTTCAGCATGTCTTAAAAGATCAGCCAAAATATGAGTTTAAAGAAGTTGAAAATGCTGCTACTCCGTACTCTGCTTCAATTTCTATTAATGACGTTGTTTATAGTACTGGTTATGGTAGTAGTAAAAAATATGCAAAACTTGATGCTGCAAAATTGGCTTTGGAGATCCTTTTGCCAGATCTTGGGAAAAAAATTCGAAGCGAAAAGAAGATGGAAGAGGAAGAAAATCTATCTTTCTTTGATGAGATTCGAGTAGAAGACCATAGGGTTCCAGATCTTTGCAACAAAACTAGTGAGCTGTCACCTTTTACAATACTTCTAAATTGTCTTCAGCGCAATTTTGGCATGTCTAAGACCAACATTGATTGCCATTTAATAACAAAAAAAAATCAAAATAACGAATTTGTTATGACAGTTGGTAAGCATACAGTCCAAGTGAATTGTAGGAATAAGAAAGATGGAAAACAGCGGGCATCCCAAGCAATTCTTCAGAAACTTCATCCACAAATCACTAATTGGGGATCTTTTTTGAGACTGTATGGCAACCAATCACTTCAAATTATGCATAAAAGGAAAGCAGAAGAACAAGAAGTTACGCTTCTTCAAACAAATGCCACAATGCATCAGCCAAACCTTTCTATAATTAATAAATTGAAAGAAGAAATGCTGAAATTGCGTCAAATGAAGGATATTCAGCCTATTGGTACATTTACACCACCAGAAGATGTGTCTTTACCTTCAATATATGGAACTGATTTAAATAATATTGATTTATGAGTTTAATATTTAATACTATAAGCATAATTTACCATTTCCCTTTTGCTAATTATATTGTATCCATCTATTTTGGTAAGGTGGGGTAGTTATTTTCAGGACACTTGTACTTAACACACTTTCTGTCAAAATTCAGATGGGGAGGGACCAACCTTACATCTTTCTCCGCAACCAATGTGTATCTTTGAGACAGTGACTGACCTTAAAAAAGATTTATTAGACGGTAAAGCAC
>Proasellus_cavaticus ENA|HAES01061365|HAES01061365.1 TSA: Proasellus cavaticus, contig comp61487_c1_seq5
CTAATTGATAACACAATAGGCTATAAAATGGATAGTAATAATGTATCAAGTGATAGGATATCTGAACCTAATAAAAAGAAACTTAAGCTTAGTAATGAAAATGAAGATTTAAACCAAAATATGTTTATTATACCAGCAAGTCGTACATGCAACTCATCAATGGAATGTGAATCCAGTAACAAAACTATTGATGAAAAAGCTTCTTTAGAAGATATGGATACTCTACATCTAATTGATGAAGTTATTGACAATGATGTATCTGAAGATGAATCTGAAGATTCTGTCTATGATTCTGAAGTTCCTGAGGAAGAAATTGACGCTTTGTTAGAAGAAGGCCTTCCAGAAGAGATGAAAGGCCCAAGAAGTCAAAGGAAGAAACTGCTTGATGATCTTAATGCAAAAGATTTACCAAATTGCCCATATGAGAGGAGAGAAAAAATTATGCTGATTGGCAAGAAGCAAAATCATTTTGAGGTTCTGCCTGAAGGATGGGTGGAAGTAACACACAGCAGTGGAATGCCAATATACCTACATAGGGAATCAAGAGTTTGTACATTTTCAAGACCTTATTTTCTTGGATCAGGAAGTCTCAGGAAACATTCTGTTCCTGTAAGTGCCATTCCTTGTCTGAAATATTTAAAAGATAAGAAGCAGTCCGAGAAAGAAAAGGAAGAAAATGAGAAAAAAAAGGCATCTGATATCATGAACAATATTAATCCTAGTGACAATTCAAATCCAACTGATGTCATTCAAACTCAAGAAAATATGACAAATGAAAATAATTCTTTGCCACCTGGCCCATTGGCCTTAGCTCTGGCAACAGTTCTACCACAAAATGAATCAATCCCAAGAAATGAGAATTTGGCCATAGCTGAAACACGTGTTGAGTCTGTTAATGAAATTGAAGAGGAGCAATCATTAGATTCTGAACAGCTTCACACTTATTGTAAAAGAAGATTTGAGTTTAAGTCCATAAAGCATCTTAGATTCAAATCTTGGCGTGATAAGAGACGGTATCATAAATTTCAAAAAAGAAATAGACCTCAACTTCCGGATGGAACTAACTTGATTTCACTTATTAAAAACACTGATGATGATGTTGGTGGATTGAAAAAAGAATGGGTAATAAATCCTAAAGGAAAGAGTTATGTTTGCCTCCTTCATGAGTATGTTCAGCATGTATTAAAAGATCAGCCGAAATATGAGTTCAAAGAAGTTGAGAATGCTGCTACTCCTTACTCTGCTTCAATTTCTATTAATGGTGTTGTTTATAGTATTGGCTATGGTAGTAGTAAAAAATATGCTAAACTGGATGCTGCAAAATTGGCTTTGGAGATCCTTGTGCCAGATCTTGGGAAAAAAATTAGAAGCGAAAAGAAGACAGAAGAAGAAGAAAATCTTTCGTTCTTTGATGAAATCCGAGTTGAAGACCACAGGGTTCCAGATCTTTGTAACAAAACTAGCGAAGTCTCTCCTTTTACAATACTTCTGAATTGTCTACAGCGCAATTTTGGCATGACTAAAACCAACATTGAGTGTCATTTAATTACAAAAAAAATCAGAATAATGAATTTGTGATGACGGTTGGTAAACACACCGTCCAAGTGAATTGTAGGAATAAGAAAGATGGAAAACAACGAGCATCCCAAGCTATTCTTCAGAAACTTCATCCACAAATCACTAATTGGGGATCTTTTTTGAGATTATATGGTAACCGATCACTCCAAATCATGCATAAACGGAAGGCAGAAGAACAGGAAGTTACTCTTCTTCAAACAAATGCCACGATGCATCAACCTAACCTTTCTATAATTAATAAATTAAAGGAAGAAATGCTGAAATTGCGTCATATGAAGGATACAATTGTGCCAATTGGGACGTTTAATCCACCAGAAGATGTGTCTTTACCTACAATATATGGAACTGATTTAAATAATATTGATTTATGAATCCACTAAACGAATGCAATAGAGTAACTTGGTGGCTAGTTGTATTTATTTTGGGAAGTTGTCTTTTGATTATTTTACATTTTTATAAATATTTTATTAGATGTCAACTTGTTATTAATAATAAACTTTATATCAGATCTAAGACCATATAAATTTAAGAGGAAAAAAAATAATTATAAATAAAAGAATA
>Proasellus_coiffaiti_ ENA|HAEU01040348|HAEU01040348.1 TSA: Proasellus coiffaiti, contig comp55699_c0_seq1
AAAAAAAAAAAAAAAGTGTTTTTTCTGATTCGATTCCTGGAAAATACCTGATTATTGGGATTCCATAATCCCGAATGATTGTCCTATTACTAATACAGTATAACAACACATAAAATGGATAGTCCTAGTAATAATTTATTAGAGGACAAGGTATCTGAACCTAATAAAAAGAAACTTAAGCTTAGCAATGAAGATTTAGACAAAGATATATGTGGAATTTCGGCAAGTAATACATTTAACAACTCGACAATGGAATGTGAGTCTAGTGACAAAACTTTTGATAAAAAGACTTCTCCAGAAAGTATGGACACTTTACATTTAATTGACGAAGTTATTGACAATGATGTGTCTGAAGATGAATCTGAGGATTCTATGTATGATTCTGAAGTTCCTGAGGAAGAAATTGATGCTTTATTAGAAGAAGGCCTTCCGGAGGAAATGAAAGGCCCAAGAAGTCAAAGGAAAAAACTGCTTGATGAGCTAAATGCAAAAGATTTGCCAAATTGCCCATATGAGAGAAGAGAAAAAATTATGCTGATAGGGAAGAAGCAAAATCATTTTGAGGTACTGCCTGAAGGATGGGTGGAAGTAACACACAGCAGTGGAATGCCAATTTACTTACATAAAGAATCTAGAGTTTGTACATTTTCAAGACCTTATTTTCTTGGATCAGGAAGTCTTAGGAAACATTCTGTTCCTGTTAGTGCCATTCCTTGTTTAAAATATCTAAAAGATAAGGAGCAATCTGAGAAAGAGAAGGAAGAAAGTGAGAAAAAAAAGACATCTGAAGCCAATGACAATGTTAACCCTAGTGATAATTCAAAGCCGACAGATGTAATTCAAACTCAAGAAAATAAGACAAGTGAAAATAATTGTTTGCCTCCTGGTCCATTGGCCTTAGCACTGGCAGCTGTCCTACCACAAAATGAATCAATGCCAAGGAATGAGAATTTGGCTATTGCTGAAACACGAGTTGAGTCAGTCAATGAAATAGAAGAGGAGCAGTCACTGGATACTGAACAGCTTCATACTTATTGTAAAAGGAGATTTGAATTTAAATCCATA
>Proasellus_coxalis_ ENA|HAET01027402|HAET01027402.1 TSA: Proasellus coxalis, contig comp34343_c1_seq1
ATTTACTTGCATAGAGAATCAAGAGTGTGTACATTTTCAAGACCTTACTTTCTTGGATCAGGAAGCCTTAGAAAACATTCGGTTCCTGTTAGTGCTATTCCATGTCTAAAATACTTGAAAGATAAAGAGCAATCTGAGAAGGAGAAAGAAGAAATTGAGAAAAAGAATGCATCCGCGGTCAATGACAATGTTAATCCTAGTGACGATTCAAAGTCAACAGATGTACCTCAAAATCAAGATCACAAAATAGATGAAAATAATTCTTTGCCACCTGGACCATTGGCCTTAGCACTGGGTGCAGTTCTACCACAAAATGAGTTATTGCCAAAGAATGGGAATTTGACTATAGCAGAAACACGTGTTGAGTCTGTTAATGAAATAGAGGAGGAACAGTCATTGGATTCTGAACAGCTTCATGCCTATTGTAAAAGAAGATTTGAGTTTAAATCTATAAAACATCTCAGATTTAAGTCTTGGCGTGATAAGAGGCGGTATCAAAAATTTCAGAAAAGGAATAGACCCCAGCTTCCAGATGGAACTAACTTAATTTCCCTTATTAAAAAGAATGATGATGATTCTGGCGGATTGAAAAAAGAATGGGTAATAAATCCCAAAGGGAAAAGTTATGTATGCCTTCTTCATGAGTATGTTCAGCATGTGTTAAAAGATCAGCCAAAATATGAATTCAAAGAAGTTGAAAATGCCGCTACTCCATACTCTGCTTCAATTTCAATTAATGGCATTGTTTATAGTACTGGTTATGGTAGTAGTAAAAAATACGCGAAATTAGATGCAGCAAAGTTGGCTTTGGGGATCTTGTTGCCAGATCTTGGGAAGAAAATTCGAAGCGAAAAAAAAACTGAGGAGGAAGAAAATCTTTCGTTCTTTGATGAGATTCGAGTAGAAGACCATAGGGTTCCAGACCTTTGCAACAAAACTAGTGAACTCTCTCCTTTTACGATACTTCTAAATTGTCTTCAGCGTAATTTCGGAATGTCCAAGACCAGCATTGATTGCCATTTGATAACAAAAAAAAACCAAAACAATGAATTTGTTATGACAGTTGGCAAGCACACTGTCCAAGTGAATTGTAGGAATAAGAAAGATGGGAAACAACGCGCGTCACAAGCTATTCTTCAGAAACTTCATCCACAAATCACGAATTGGGGATCTTTTCTGAGATTATATGGCAACCGATCACTCCAAGTCATGCATAAACGCAAAGCAGAAGAACAGGAGGTTACTCTCCTACAGACAAATGCCAAAATTCATCAACCTAATCTTTCTATAATCAATAAATTAAAGGAAGAAATGCTTAAACTGCGCAATATTAAGGACACAGTTGAATCTATTGGGAGATTTATGCCACCAGAGGATGTGTCATTACCGTCTATATATGGAACAAATTTAAATAATATTGATCTATGAGTTCATTGATTAGTGATATAAAATAATTTTACTATGATCTCTATAGCTATAGGAAATTGTAATTTGATGACATCATAACTTAATGTATTTTAAGTTTTTTTTATTATCATTATATGAGTACAGTAAAAGTAACAATGGATTGTGCCAATATAAAAGGGAAAAGATGATAAAATTTTACTGCAATGTAGAGAACAATAACCGTATCGCTTCAAAACCAAAAATTTCAAATAAAGTGGAAAGTAGGCAATTCTACTTCCTGCATGTCAAAACATATACTTTTTAATATTAGGTATTAATGTAATTAGGGACATTCTTTTCTTGTGTCTATTTTTATCTCAATATTTAGAATGCAAAGTATTATTTAGGCTATATACATTAAAT
>Proasellus_ebrensis ENA|HAEW01025273|HAEW01025273.1 TSA: Proasellus ebrensis, contig c24816_g1_i2
GATTCAAGTCTTGGCGTGATAAGAGAAGGTATCATAAATTTCAAAAAAGAAATAGACCTCAACTTCCTGATGGAACTAACTTGATTTCACTTATTAAAAATACTGACGATGATGCTGGTGGGTTGAAAAAAGAGTGGGTAATAAACCCTAAAGGAAAAAGTTATGTATGCCTCCTTCATGAGTATGTTCAGCATGTCTTAAAAGATCAGCCAAAATATGAGTTTAAAGAAGTTGAAAATGCTGCTACTCCGTACTCTGCTTCAATTTCTATTAATGATGTTGTTTATAGTACTGGTTATGGTAGTAGTAAAAAATATGCAAAACTTGATGCTGCAAAATTGGCTTTGGAGATCCTTTTGCCAGATCTTGGGAAAAAAATTCGAAGTGAAAAGAAGATGGAAGAGGAAGAAAATCTATCTTTCTTTGATGAGATTCGAGTAGAAGACCATAGGGTTCCAGATCTATGCAACAAAACTAGTGAGCTGTCACCTTTTACAATACTTCTAAATTGTCTTCAGCGCAATTTTGGCATGTCTAAGACCAACATTGATTGCCATTTGATAACAAAAAAAAATCAAAATAATGAATTTGTTATGACAGTTGGTAAGCATACAGTCCAAGTGAATTGTAGGAATAAGAAAGATGGAAAACAGCGGGCATCCCAAGCAATTCTTCAGAAACTTCATCCACAAATCACTAATTGGGGATCTTTTTTGAGACTGTATGGCAACCAATCACTTCAAATTATGCATAAAAGGAAAGCAGAAGAACAAGAAGTTACGCTTCTTCAGACAAATGCCACAATGCATCAGCCAAACCTTTCTATAATTAATAAATTGAAAGAAGAAATGCTGAAATTGCGTCAAATGAAGGATATTCAGCCTATTGGGACATTTACACCACCAGAAGATGTGTCTTTACCTTCAATATATGGAACTGATTTAAATAATATTGATTTATGAGTTTAATATTTAATACTATAAGCATAATTTACAATTTCTCTTGCTAATTATATTGTATCCATCTATTTTGGTAAGGTGGGGTAGTTATTTTCAGGACACTTGTACTTAACACACTTTCTGTCAAAATTCAGATGGGGAGGGACCAACCTTACATCTTTCTCCGCAACCAATGTGTATCTTTGAGACAGTGACTGACCTAAAAAAATATTTATTAGACGGTAAAGCACCACTTGGAAGGGGGTGAGTATCAGAAGTTCTAATTTATACATGTAAAAATAAGTACCTCTGACACTCACCTATCTTATATGATACACATTGCCACAACTGGGAGATAAAGTTATGCAAATATTATAAATATTAGAAGTTATAAAATATTTTTTCAATTAATTATGTTAGAGAAAATGTGTATCCAAAATTGAGGTAGGAACCTTTGGTAAATTTTGTTAAAAGAAATTATTTCTTTAAGGCAACCATTGCTGTCTCATATCTAGAAATTTATTTTATTACGAGGAGCGTAAGAAACTTTTCCATATATTATCTGTAAAAGCATTGTTAATTTAAGATATCTATTTATCAATATCTTTATCTTGCTTAACAAGTAATATTCATATCAACCTTAATTTAAATAAATAAGGTTATACTATTTTGCTTACATGGTAGTTATGTACAACGTTCCAAATTTGTTACCGATAGTAAATAGGATGCATTCTGTCCCTCCAAGAGCTAGAGACACCAAACATAGTATGACACTAAGGATTGCAATCCCTGGCCAGTTTTATTTATTTTTTTCATCAATTA
>Proasellus_escolai_ ENA|HAEV01015609|HAEV01015609.1 TSA: Proasellus escolai, contig comp40619_c0_seq3
TCGAGTAGAAGACCATAGGGTTCCAGATCTTTGCAACAAAACTAGTGAGCTGTCACCTTTTACAATACTTCTAAATTGTCTCCAGTGCAATTTTGGAATGTCTAAGACCAACATTGATTGCCATTTGATAACAAAAAAAAATCAAAATAATGAATTTGTTATGACAGTTGGTAAGCATACAGTCCAAGTGAATTGTAGGAATAAGAAAGATGGAAAACAGCGGGCTTCCCAAGCAATTCTTCAGAAGCTTCATCCACAAATCACTAATTGGGGATCTTTTTTGAGACTGTATGGCAACCGATCACTACAAATTATGCATAAAAGGAAAGCGGAAGAACAAGAAGTTACGCTTCTTCAAACAAATGCTACAATGCATCAGCCAAACCTTTCTATAATTAATAAATTGAAAGAAGAAATGCTAAAATTGCGTCAAATGAAGGATATTGAGCCTATTGGAACATTTACACCACCAGAAGATGTTTCTTTACCTTCAATCTAT
>Proasellus_grafi ENA|HAEX01012696|HAEX01012696.1 TSA: Proasellus grafi, contig c14095_g1_i1
TAGTTGATAACACAGCCTAGGCAAGACACAAAATGGATGTCAATAATGTGTCCAATGAGAATATTTTTGAACCTAATAAAAAGAAACTAAGACTAAATAATGAAAATGAAGAAACACTTAATAATGAGAAGGAAGCTTTAGTTCAAAATATGTTTGCTATACCAGCAAAGGTATGCAACTCATCAGTGGAGTGTGAATCTGTTGACAAAATTATTGATCAAAAGATGCCTACAGTCGATATGGATACTTTACATTTAATTGACGAAGTTATTGACAATGAAGTATCTGAAGATGAATCTGAGGATTCTGTTTATGATTCTGAAGTTCCCGAAGAAGAAATCGATGCTTTATTGGAAGAAGGACTTCCAGAAGAAATGAAAGGCCCAAGAAGCCAAAGAAAGAAATTAATTGATGATCTAAATACTAAAGATTTACCTAACTGTCCATATGAGAGGAGAGAAAAAGTTATGCTGATAGGTAAAAAGCAAAATCACTTTGAGGTACTGCCTGAAGGTTGGGTGGAAGTAACGCACAGCAGCGGGATGCCAATTTATCTACATAGGGAATCTAGAGTTTGTACATTTTCAAGACCTTATTTTTTGGGATCAGGAAGTCTTAGGAAGCATTCTGTTCCTTTAAGCGCCATTCCTTGTCTGAAATATCTAAAAGATAAGGAGCAATCTGAAAAGGAGAAGGAAGAAAATGAGAAAAAAAAGGCATCTGAAATCAGTGACAATAATGTCAGTGTTACTCCATGTGATAATTCAAATGAGACAAATGTACTACAAAATCAAGAACATAAGACAAATGAAAATATTTCTTTGCCGCCTGGTCCATTGGCTTTAGCACTAGCAGCAGTTCTACCTCAAAATGAGTCATTACCAAAGAATGAGAATTTGGCTATAGCGGAAACACGTGTGGAGTCTGTTAATGAAATTGAAGAGGAGCAGTCACTGGATTCTGAACAGCTTCATTCTTATTGTAAAAGGAGATTTGAATTTAAATCCATAAAACATCTCAGATTCAAGTCTTGGCGTGATAAGAGAAGGTATCATAAATTTCAAAAAAGAAATAGGCCTCAACTTCCTGATGGAACTAACTTGATTTCACTTATTAAAAATACTGACGATGATGCTGGTGGGTTGAAAAAAGAGTGGGTTATAAACCCTAAAGGAAAAAGTTATGTATGTCTCCTTCATGAGTATGTTCAGCATGTCTTGAAAGATCAGCCAAAATATGAGTTCAAAGAAGTTGAAAATGCTGCTACTCCGTACTCTGCTTCAATTTCTATTAATGACGTTGTTTATAGTACTGGTTATGGTAGTAGTAAAAAGTATGCAAAACTTGATGCTGCTAAATTGGCTTTGGAGATCCTTTTGCCAGATCTTGGAAAAAAAATAAGAAGTGAAAAGAAGATGGAAGAGGAAGAAAATCTATCTTTCTTTGACGAGATTCGTGTAGAAGACCATAGAGTTCCAGATCTTTGCAACAAAACTAGTGAGCTGTCACCTTTTACAATTCTTCTAAATTGTCTTCAGCGCAATTTTGGCATGTCTAAGACCAACATTGATTGCCATTTAATAACAAAAAAAAATCAAAATAACGAATTTGTTATGACAGTTGGTAAGCATACAGTCCAAGTGAATTGTAGGAATAAGAAAGATGGAAAACAGCGGGCATCCCAAGCAATTCTTCAGAAACTTCATCCACAAATCACTAATTGGGGATCTTTTTTGAGACTGTATGGCAACCGATCACTTCAAATTATGCATAAAAGGAAAGCAGAAGAACAAGAAGTTACGCTTCTTCAAACAAATGCCACAATGCATCAGCCAAACCTTTCTATAATTAATAAATTGAAAGAAGAAATGCTAAAATTGCGTCAAATGAAGGATATTCAGCCTATTGGGACATTTACACCACCAGAAGATGTATCTTTACCTTCAATATATGGCACTGATTTAAATAATATTGATTTATGAGTTTAATATTTAATACTATAAGCATAAGTTCCATTTCCCTCTTGCTCATTATATTGTATCCATCTATTTTGGTAAGGTGGCATAGTTATTTTGGGACACTTGTACTTAACACACACTTTCTGTCAAAATTCAGATGAGGAGGGACCAACCTTACATCTTTCTCCGCAACCAATACATATCTTTTAGACAGTGACCGACCTTAAAAAAGATTTATTAGATGATAAAGCACCATTTGGAAGGGGCTGAGTATTGAAAGATCTAATTTATACATGTAAATATAAATTCCTCTGACACTCACCCATCTAAAATTACTTAAGTTGGGTCACTGTTATATGATACACATTGCCACAACTGGGAGATAGTTATGCAAATATTATAAATATTAGAAGTTATAAAATATTTTTTCAAACATTTGTGTTTGTGTGTTAAAAAAAATTGGTAAATTGTGTAAAAAGGAATTTTAACCATTGCTGTCTCATCTAGAAATTTATTTTATTACGAGGAGCGTAAGAAACTTTACCATACATTTTCTATAAAAGCATTGTTAATTTAAGATATCTATTTATTAATATATTTTTCTTGCTT
>Proasellus_granadensis ENA|HAEY01022698|HAEY01022698.1 TSA: Proasellus granadensis, contig comp46654_c0_seq1
CAGCGGGCTTCCCAAGCAATTCTTCAGAAGCTTCATCCACAAATCACTAATTGGGGATCTTTTTTGAGACTATATGGCAACCGATCACTACAAATTATGCATAAAAGGAAAGCAGAAGAACAAGAAGTTACGCTTCTTCAAACAAACGCTACAATGCATCAGCCAAACCTTTCTATAATTAACAAATTGAAAGAAGAAATGCTAAAATTGCGTCAAATGAAGGATATTGAGCCTATTGGAACATTTACACCACCAGAAGATGTTTCTTTACCTTCAATCTATGGCACTGATTTAAATAATATTGATTTATGAGTTCAATAATAGAAGCTTAACTTTGCATTTTCATCTTGCCAATAAGATTGTATTCATCTAAGACACTCGTACTTACCACACACTTTGTCAAAATTCAGAAGGGGAGGTAGCAACCTTACGTCCTGCTCTACAACTAATGTGTTTCTTTGAGACAGTGACTTATATTAAAGGAACACTAATTTATCCAAGTAATAATTATTTCCAATGCTACTCGCCCATCTTAAATTATTTTAGAGTTGAGACACTGTTATATGATACACATTGCCGTAGCCGAGAGATTGTTACGCGATATTAGAAAAATTATTAAATATTTTTCAATCATTTGTGCTAGAGAAAATGCTGTATCATAGGAATATCTAGAAATTTATTTCGAGGAGCGTAAGAAACTTTACCATAGGCCTATATTATCTATAAAAGCATTGTTAGTTTATGATATTTACTTCTCAATATCTTTTTCTTGCTTAACTAGTAATATTCATGGTAGTTATGCAGCAGGTTTTGAACCATCCAAATTTTGTTCCTCCAAGAGCTTGAGACACCAATCTCTGGCCAGTTATATGATTCCAGGATCTCAAGGTTATATATAATGGAAGGTATTTGCTTAAAAGCAGATAACCGCTCAGCATAAATGTACTGTATATATTTAGTTT
>Proasellus_hercegovinensis ENA|HAEZ01063948|HAEZ01063948.1 TSA: Proasellus hercegovinensis, contig comp92094_c0_seq1
ATTGCTGACGATCATGACGGCCCCGATCATATGATGTAGATATGTAATTAAGGATTCTTGTGACGGATCTTGTACCGGATGGTTGTTTTTGTGTCAGTTGTTGGCATAAAATGGATAGTAATAATATATGTACTGATAAAGTATCTGAACCATATAAAAAGAAACTGAGACTTATTAATGAAATTGAAGATTTGGAGCCAAATCTGTCTGTTATACCAACAAGTAACATATACAATGCATCAGTGGTATGTGAATCTGGTAACAAGATTTTTGATCAAAAGGCTTCTGCAGGAGATATGGATACTCTCCATTTAATTGACGAAGTTATTGACAATGAAGCATCAGAAGATGAATCTGAAGATTCTGTTTATGATTCTGAAGTTCCTGAAGAAGAAATTGATGCTTTATTGGAAGAAGGCCTCCCAGAAGAAATGAAAGGTCCAAGAAGTCAAAGAAAGAAACTGCTTGATGATCTAACTGCAAAAGATTTACCTAATTGCCCATACGAAAGGAGAGAAAAAGTTATGCTGATAGGTAAGAAGCAAAATCATTTTGAAGTGCTACCTGAAGGATGGGTAGAGGTAACACACAGCAGTGGAATGCCAATTTACTTGCATAGAGAATCAAGAGTTTGTACATTTTCAAGACCTTATTTTCTTGGATCAGGAAGCCTTAGGAAACATTCTGTACCTGTTAGTGCTATTCCATGTCTAAAATACCTGAAAGATAAGGAGCAATCTGAGAAGGAGAAGGAAGAAAGTGAGAAAAAGAATGCATCCTCAGTCAATGACAATGTTAACCCTAGTGGCAATTCAAAGTCAACAGACATACTTCAAAATCAAGATCACAAAATAGATGAAAATAATTCTTTGCCACCTGGTCCATTGGCCTTAGCGCTGGCAGCAGTTCTACCACAAAATGAGTTAATTCCAAAGAATGGGAATTTGGCTATAGCTGAAACACGTGTTGAGTCTGTTAATGAAATTGAAGATGAACAGTCATTGGATACTGAACAGCTTCATGCTTATTGTAAAAGAAGATTTGAGTTTAAATCCATAAAACATCTCAGATTTAAGTCTTGGCGTGATAAGAGACGGTATCATAAATTTCAGAAAAGAAATAGACCTCAACTTCCTGATGGAACTAACTTGATTTCACTTATTAAAAATAATGATGATGATTCTGGTGGATTGAAAAAAGAATGGGTAATAAACCCAAAAGGAAAAAGTTATGTGTGCCTTCTTCATGAGTATGTTCAACATGTGTTAAAAGATCAGCCAAAATATGAATTCAAAGAAGTTGAAAATGCTGCTACTCCATACTCTGCTTCAATTTCAATTAATGGTGTTGTTTATAGTACTGGTTATGGTAGTAGTAAAAAATATGCGAAGCTGGATGCTGCAAAATTGGCTTTGGAGATACTTTTACCAGATCTTGGGAAGAAAATTCGAAGCGAAAAGAAGACAGAAGAGGAAGAAAATCTTTCGTTCTTTGATGAGATTCGAGTAGAAGACCATAGGGTTCCAGATCTTTGCAACAAAACTAGTGAACTCTCTCCTTTTACGATACTTCTAAATTGTCTTCAGCGTAATTTTGGTATGTCCAAGACCAGCATTGATTGCCATTTGATCACAAAAAAAACCAGAACAATGAATTCGTCATGACAGTTGGTAAGCATACAGTCCAAGTGAATTGTAGGAATAAGAAAGATGGAAAACAACGAGCTTCACAAGCTATTCTTCAGAAACTTCATCCACAAATCACTAATTGGGGATCTTTTCTGAGATTATATGGCAACCGATCACTCCAAGTCATGCATAAACGCAAAGCAGAAGAACAGGAGGTTACTCTTCTACAAACAAACGCCACAATGCATCAACCTAATCTTTCTATAATCAATAAATTAAAGGAAGAAATGCTTAAATTGCGCCATATGAAGGACACAATTGAACCTATTGGGAGATTTATGCCACCAGATGATGTGTCGTTACCTTCAATATACGGAACTGATTTAAATAATATTGATTTATGAATTAACTAATAAGTGATATAAAATAATTTACTACTATCTCTTTTGCTAGATGAAATTGTATTTTGATAACATCATAACTTATTGTTTTCTACGTATTTTCTTTACAAAATTAACTATCTCATTTATATGAGCACCAATGGATTGGAAAAGTGCAATTATAGTGCCAATTTATAATGGAAAAGGTGATAAGAAAGA
>Proasellus_ibericus_ ENA|HAFA01036129|HAFA01036129.1 TSA: Proasellus ibericus, contig comp59324_c0_seq2
ATAATATATCTTAATTGTTTGTAAATAGGGCTAGGCTTGACACAAAATGGAAATCAATAATGTGTCCAATGAGAATTTTTCTGAACCTAATAAAAAGAAACTAAGACTTAACAATGAAAATGAAGAAATACTTAATTATGAGAAGGAAGCTTTAGATCAAAATATGTTTGCTATACCAGCAAAGGTATGCAACTCATCGGTGGAGTGTGAATCTGGTGACAAAATTATTGATCAAAAGATGCCTACAGTTGATATGGATACTCTACATTTAATTGATGAAGTTATTGATAATGAAGTATCTGAAGATGAATCTGAGGATTCTGTTTATGATTCTGAAGTCCCTGAAGAAGAAATCGATGCTTTATTGGAAGAAGGACTTCCAGAAGAAATGAAAGGCCCAAGAAGTCAAAGGAAGAAATTAATTGATGATATAAATTCAAAAGATTTACCTAACTGTCCATATGAGAGGAGAGAAAAAGTTATGCTGATAGGTAAAAAGCAAAATCACTTTGAGGTACTGCCTGAAGGATGGGTGGAAGTAACGCACAGCAGTGGGATGCCAATTTACCTACATAGGGAATCTAGAGTTTGTACATTTTCAAGACCTTATTTTTTGGGATCAGGAAGTCTTAGGAAACATTCTGTTCCCTTAAGTGCTATTCCTTGTCTGAAATATCTAAAAGATAAGGAGCAATCTGAAAAGGAGAAGGAAAAAAAAAAAAAAAAAA
>Proasellus_jaloniacus_ ENA|HAFB01019362|HAFB01019362.1 TSA: Proasellus jaloniacus, contig comp32907_c0_seq2
GAAGGAAGATAAGGAATCTGAAGTCAGTGACAATAACGGCAATGTTAATCTAAGTGATACTTCAAATGTGACAAATGTTCTTCAAAATCGTGAACTTTATGCAAATGAAAATAATTCTTTGCCGCCTGGTCCATTGGCTTTAGCACTTGCAGCAGTTCTACCTCAAAATGAGTCATTACCAAAGAATGAGAATTTGGCTATAGCTGAAACACGCGTGGAGTCTGTTAATGAAATAGAAGAGGAGCAGTCATTGAATTCTGAACAGCTTCATTCTTATTGTAAAAGAAGATTTGAATTTAAATCTATAAAACATCTCAGATTCAAGTCATGGCGTGATAAGAGAAGGTATCATAAATTTCAAAAAAGAAATAGACCTCAACTCCCTGATGGAACTAACTTGATTTCACTTATTAAAAACACTGACGATGATGCTGGTGGGTTGAAAAAAGAGTGGGTAATAAACCCTAAAGGAAAAAGTTACGTATGTCTCCTTCATGAGTATGTTCAACATGTTTTGAAAGATCAGCCAAAATATGAGTTCAAAGAAGTTGAAAATGCTGCTACTCCATACTCTGCTTCTATTTCCATTAATGACGTTGTTTATAGTACTGGTTATGGTAGTAGTAAAAAATATGCCAAACTGGATGCTGCAAAATTGGCTTTGGAGATCCTTTTGCCAGATCTAGGGAAAAAAATTCGAAGCGAAAAGAAAATGGAAGAGGAAGAAAATCTATCTTTCTTTGATGAGATTCGAGTAGAAGACCATAGGGTTCCAGATCTTTGCAACAAAACTAGTGAGCTGTCACCTTTTACAATACTTCTAAATTGTCTTCAGCGCAATTTTGGAATGTCTAAGACCAACATTGATTGCCATTTGATAACTAAAAAAAATCAAAATAATGAATTTGTCATGACAGTTGGTAAGCATACAGTCCAAGTGAATTGTAGGAATAAGAAAGATGGAAAACAGCGGGCTTCCCAAGCAATTCTTCAGAAACTTCATCCACAAATCACTAATTGGGGATCTTTTTTGAGACTGTATGGCAACCGATCTCTACAAATTATGCATAAAAGGAAAGCGGAAGAACAAGAAGTTACGCTTCTTCAAACAAATGCTACAATGCATCAGCCAAACCTTTCTATAATTAATAAATTGAAAGAAGAAATGCTAAAATTACGTCAAATGAAGGATATTGAGCCTATTGGAACATTTACACCACCAGAAGATGTCTCTTTACCTTCAATATATGGCACCGATTTAAATAATATTGATTTATGAGTTTAACACTAGAAGCATAATTTAGAATTTTCATCTTGCTAATAAGATTGTATTCAGCTAGGACACTCGTACTTGCCATACACTTTCTGTCAAAATTCAGAAGGGGAGGGAGCAACCTTACGCCCTTCTCTACAACCAATGTGTTTCTTTGAGACAGTGACTTATATTAAAGCAACTCTAACTTATCCAAGTAAATATTATTTCCAATGCTACTCGCCCATCTTAAATTATTTCTTTATAGAGTTGGGACACTGTTATATGATACACATTGCCATAGGGGAGAGATAGTTATGCAATATTAGAAAAATTATTAAATATTTTTCAATCATTTGTGTTCAAGAAAATGCGTGTCCAAAATTAAAGTAGGAACCTTTAATAAATTGGGTTAAAAGGAATTTTTTCTCAAAAGTAACTAATGCTGTATCATAGGCCTATCTAGAAATTTATTATGAGGAGCGTAGGAAACGTTACCATACATTATCTATAAAAGAATTGTTAGTTTATGACACCTACTTATCAATATCTTTATCTTGCCTAACAAGTAATATTCATATCAATGTTAATCTAAATTGAGAAAGATATACAATTTTGCTTACATGGTAGTTATGTAGCAGATTTTGAACCATCCAAATTTTGTTCCTCCAAGAGCTAGAGACACCAAACATGGCATTGCGCTATGGATTGAAATCCCTGGCCAGTTATATGATTTCGGGATCTCAAGATTGAATATAATGGGAGGTATTTGCTTAAAAGCAGATAACCACGTGGCATATATGTATAT
>Proasellus_karamani_ ENA|HAFC01053152|HAFC01053152.1 TSA: Proasellus karamani, contig comp69667_c0_seq2
TAAATATTTGATAACACACATAAAATGAATAGCAATAACATAGCTAATGATAGGGTATCTGAACCAAACAAAAAAAAATTGAGACTTAGTAATGAAATTGAAGATTTGGAGCTAAATATTTCTGCTATTCCAACAAATCACATATACAATGCATCAGTGGAATGTGAATCTGGCAACAAGATTTTTGATCACAAAACTTCTGCAGGAGATATGGATACTCTCCATTTAATTGATGAAGTTATTGACAACGAAGCATCAGAAGATGAATCAGAAGACTCTGTTTATGATTCTGAAGTTCCTGAGGAAGAAATTGATGCTTTATTGGAAGAAGGTCTTCCAGAAGAAATGAAAGGTCCAAGAAGCCAAAGAAAGAAACTGCTTGATGATCTAACTGCAAAAGATTTACCAAATTGTCCATATGAAAGGAGAGAAAAAATTATGCTGATAGGTAAGAAGCAAAATCATTTTGAAGTGCTACCGGAAGGATGGGTAGAAGTAACACACAGCAGTGGAATGCCAATTTACTTACATAGAGAATCAAGAGTTTGTACATTTTCAAGACCTTATTTCCTTGGATCAGGAAGCCTTAGGAAACATTCTGTTCCTGTTAGTGCCATTCCATGTCTAAAATACCTGAAAGATAAGGAGCAATCTGAGAAGGAGAAGGAAGAAAGTGAAAAAAAGAATGCGCTCTCAGTCAATGACAACGTAAATCCTAGTGACAATTTAAAGTCAATAGATGTACTTCAAAATCAAGATCACCAAACAGATGAAAATAATCCTTTGCCCCCGGGTCCATTGGCCTTAGCACTGGCAGCAGTTTTACCACAAAATGAGTTACCTCCAAAGAATGGGAATTTGGCTATAGCTGAAACACGTGTTGAGTCTGTTAATGAAATTGAAGATGAACAGTCATTGGATACTGAACAGCTTCATGCTTATTGTAAAAGAAGATTTGAGTTTAAATCCATAAAACATCTCAGATTTAAGTCTTGGCGTGATAAGAGACGTTATCATAAATTTCAGAAAAGAAATAGACCTCAACTTCCTGATGGAACTAATTTGATTTCACTTATTAAAAATAATGATGATGATTCTGGTGGATTGAAAAAAGAATGGGTAATAAACCCCAAAGGAAAAAGTTATGTGTGTCTTCTACATGAGTATGTTCAACATGTGTTAAAAGATCAGCCAAAATACGAATTCAAAGAAGTTGAAAATGCTGCTACTCCATACTCTGCTTCAATTTCAATTAATGGTGTTATTTATAGTACTGGTTATGGAAGTAGTAAAAAATATGCAAAACTGGATGCTGCAAAATTGGCTTTGGAGATCCTTTTGCCAGATCTTGGGAAGAAAATTCGAAGCGAAAAGAAGACCGAAGAGGAAGAAAATCTTTCGTTTTTTGATGAGATTCGAGTAGAAGACCATAGGGTTCCAGATCTTTGCAACAAAACTAGTGAACTCTCTCCTTTTACGATACTTCTGAATTGTCTTCAGCGTAATTTTGGTATGTCCAAAACCAGCATTGATTGCCATTTGATCACCAAAAAAAACCAGAACAATGAATTTGTCATGACAGTTGGTAAGCATACTGTCCAGGTGAATTGTAGGAATAAGAAAGATGGAAAACAAAGAGCTTCACAGGCTATTCTTCAGAAACTGCATCCACAAATCACTAATTGGGGATCTTTTCTGAGATTGTACGGCAACCGATCACTCCAAGTAATGCATAAACGCAAAGCAGAAGAACAGGAGGTTACTCTTCTACAAACAAACGCCACAATGCATCAACCTAATCTTTCTATAATCAATAAATTAAAGGAAGAAATGCTAAAATTACGTCATATGAAGGACACAATTGAACCTATTGGGAAATTCATGCCACCAGATGATGTGTCGTTACCTTCAATATACGGAACTGATTTAAATAATATTGATTTATGAATTCAGTAATAAGTGATACAGTATA
>Proasellus_margalefi_ ENA|HAFD01030821|HAFD01030821.1 TSA: Proasellus margalefi, contig comp45409_c0_seq1
GATGATATAAATACAAAAGACTTACCTAACTGTCCATATGAGAGGAGAGAAAAAGTTATGCTTATAGGTAAAAAGCAGAATCATTTTGAGGTACTGCCTGAAGGATGGGTGGAAGTAACACACAGCAGTGGGATGCCAATTTACCTACATAGGGAATCTAGAGTTTGTACATTTTCAAGACCTTATTTTTTGGGTTCAGGAAGTCTTAGGAAACATTCTGTTCCCTTGAGTGCTATTCCTTGTTTAAAATATCTAAAAGATAAGGAGCAATCTGAAAAGGAAAAGGAAGAAAATGAGAAAAAAAAAGGCATCTGAAGTCAATGACAATAATGACAATGTTACTCTAAGTCATAATTCAAATGCGACAAATGTTTTTCAAAATCAAGAACATAATACAAATGAAAATAATTCTTTGCCGCCTGGTCCATTGGCTTTAGCACTAGCGGTAGTTCTACCTCAAAATGAGTCATTACTAAAGAATGAGAATTTGGCTATAGCAGAAACACGTGTGGAGTCTGTTAATGAAATTGAAGAGGAGCAGTCATTGGATTCTGAACAGCTTCATTCTTATTGTAAAAGAAGATTTGAATTTAAATCCATAAAACATCTCAGATTCAAGTCTTGGCGTGATAAGAGAAGGTATCATAAATTTCAAAAAAGAAATAGACCTCAACTCCCTGATGGAACTAACTTGATTTCACTTATTAAAAATACTGACGATGATGCTGGTGGGTTGAAAAAAGAGTGGGTAATAAACCCTAAAGGAAAAAGTTACGTATGTCTCCTTCATGAGTATGTTCAGCACGTTTTAAAAGATCAGCCAAAATATGAGTTCAAAGAAGTTGAAAATGCTGCTACTCCATACTCTGCTTCTATTTCTATTAATGATGTTGTTTATAGTACTGGTTATGGTAGTAGTAAAAAATATGCAAAACTGGATGCTGCAAAATTGGCTTTGGAGATCCTTTTGCCAGATCTTGGGAAAAAAATTCGAAGCGAAAAGAAGATGGAAGAGGAAGAAAATCTATCTTTCTTTGATGAGATTCGAGTAGAAGACCATAGGGTTCCAGATCTTTGCAACAAAACTAGTGAGTTGTCACCTTTTACAATACTTCTAAATTGTCTTCAGCGCAATTTTGGCATGTCTAAGACCAACATTGATTGCCATTTGATAACAAAAAAAAATCAAAATAATGAATTTGTCATGACAGTTGGTAAGCATACAGTCCAAGTGAATTGTAGGAATAAGAAAGATGGAAAACAGCGGGCATCCCAAGCAATTCTTCAGAAACTTCATCCACAAATCACTAATTGGGGATCTTTTTTGAGACTGTATGGCAACCGATCACTACAAATTATGCATAAAAGGAAAGCGGAAGAACAAGAAGTTACGCTTCTTCAAACAAATGCCACAATGCATCAGCCAAACCTTTCTATAATTAATAAATTGAAAGAAGAAATGCTGAAATTGCGTCAAATGAAGGATATTCAGCCTATTGGAACATTTACACCACCAGAAGATGTGTCTTTACCTTCAATATATGGAACTGATTTAAATAATATAGATTTATGAATTTAACATGTTATACTTTT
>Proasellus_meridianus_ ENA|HAFE01052180|HAFE01052180.1 TSA: Proasellus meridianus, contig comp65604_c0_seq1
TAATTATTAATAACACACCTAGGCTAGACACAAAATGGATATCAATAATGTGTCTAATGAAAATATTTCTGAACCTAATAAAAAGAAACTAAGACTTAACAATGAAAATGAAGAAATATTTAATAATAAGAAGGAAGCTTTAGAACAAAATGTGTTTGCCATACCAGCAAAGGTATGCAACTCATCAGTGGTGTGTGAATCTGGTGACAAAATTATTGATCAAAAGATGCCTACAGTTGATATGGATACTCTACATTTAATTGATGAAGTTATTGATAATGATGTATCTGAAGATGAATCTGAAGATTCTGTTTATGATTCTGAAGTTCCTGAAGAAGAAATTGATGCTTTATTGGAAGAAGGACTTCCAGAAGAAATGAAAGGCCCAAGAAGTCAAAGGAAGAAATTAATTGATGATATAAATACAAAAGATTTACCTAACTGTCCATATGAGAGGAGAGAAAAAGTTATGCTGATAGGTAAAAAGCAAAATCACTTTGAGGTACTTCCTGAAGGATGGGTGGAAGTAACGCACAGCAGTGGGATGCCAATTTACCTACATAGGGAATCTAGAGTTTGTACATTTTCAAGACCTTATTTTTTGGGATCGGGAAGTCTTAGGAAACATTCGGTTCCCTTAAGTGCTATTCCTTGTCTGAAATATCTAAAAGATAAGGAGCAATCTGAAAAGGAGAAGGAAGAAAATGAAAAAAAAAAGGCATCTGAAGTCATTGACAATAATGTGAATGTTACTACTCCAAGTGATAATTCAAATGTGACAAATGTTCTTCAAAATCAAGAGCAAAATACAAATGAAAATAATTCTTTGCCGCCTGGTCCATTGGCTTTAGCCCTAGCAGCGGTTCTACCTCAAAATGAATCAGTACCAAAGAATGAGAATTTGGCTATAGCAGAAACACGTGTGGAGTCTGTTAATGAAATTGAAGAGGAGCAGTCATTGGATTCTGAACAGCTTCATTCTTATTGTAAAAGAAGATTTGAATTTAAGTCCATTAAACATCTCAGATTCAAGTCTTGGCGTGATAAGAGAAGGTATCATAAATTTCAAAAAAGAAATAGACCTCAACTCCCTGATGGAACTAACTTGATTTCACTTATTAAAAATACTGACGATGATGCTGGTGGGTTGAAAAAAGAGTGGGTAATAAACCCTAAAGGAAAAAGTTATGTATGCCTTCTTCATGAATATGTTCAGCATGTTTTAAAAGATCAGCCAAAATATGAGTTCAAAGAAGTTGAAAATGCTGCTACTCCGTACTCTGCTTCTATTTCTATTAATGACGTTGTTTATAGTACTGGTTATGGTAGTAGTAAAAAATATGCAAAACTGGATGCTGCAAAATTGGCTTTGGAGATCCTTTTGCCAGATCTTGGGAAAAAAATTCGAAGTGAAAAGAAGATGGAAGAGGAAGAAAATCTATCTTTCTTTGATGAGATTCGAGTGGAAGATCATAGGGTTCCAGATCTTTGCAACAAAACTAGTGAGTTGTCACCTTTTACAATACTTCTAAATTGTCTTCAGCGCAATTTTGGCATGTCTAAGACGAACATTGATTGCCATTTGATAACAAAAAAAATCAAAATAACGAATTTGTCATGACAGTTGGTAAGCATACAGTCCAAGTGAATTGTAGAAATAAGAAAGATGGAAAACAGCGGGCATCCCAAGCCATTCTTCAGAAACTTCATCCACAAATCACTAATTGGGGATCTTTTTTGAGACTGTATGGCAACCGATCACTACAAATTATGCATAAAAGGAAAGCGGAAGAACAAGAAGTTACGCTTCTTCAAACAAATGCCACAATGCATCAGCCAAACCTTTCCATAATTAATAAATTGAAAGAAGAAATGCTGAAATTGCGTCAAATGAAGGATATTCAGCCTATTGGAACATTTACACCACCAGAAGATGTGTCTTTACCTTCAATATATGGAACTGATTTAAATAATATTGATTTATGAGTTTAATATGAGTTTTAATAGAAGCATTATTTACCATTTTCCTCTAGCTAATTAGATTGTATCCATCTAATTTTGTAAGGTTGCTAGACACTTGTACTTACCACACACTTTCTATCAAAATTCAGATGGGGAGAACCAACCTTACATCCTTCTCTACAACCAATGTGTTTCTTTGAGACATTGACATATATTAAAAAAGATTTATTTGGTGGTAAAGCAACACTAATTTAACCAAGTAAAAATTATTCCTTATGATACTCACCAATCTTAAAATACTTTAGAGTTGGGTGCAGCTGATTTTTGAACCATCTAAATTTGTTACCGATAGTAAATAAGATGCATTTTGCTCCTCTAAGAGTTAGAATCACCAAACATAACATGACCCAATGTGGCAATGTATGGCAAGCTCTGTTCAGTCATGATTTCAGGTTCCCAGCATTAAATTTAATGGTAGGTATTTGCTTTAAAGCAGATAACCGCTCAGCCAATATGTATATATAAAAAAATTTTATATGCCTATAACAAATGTGCTACAAATTTATTAAATAAGTTGGTAGTA
>Proasellus_ortizi_ ENA|HAFF01019889|HAFF01019889.1 TSA: Proasellus ortizi, contig c20613_g1_i1
CTTCAAAATCAAGAACATAAGACAAATGAAAATAATTCATTGCCGCCTGGTCCATTGGCTTTAGCACTAGCAGCAGTTCTACCTCAAAATGAGTCATTACCTAAGAATGAGAATTTGGCTATAGCGGAAACACGTGTGGAGTCTGTTAATGAAATTGAAGAGGAGCAGTCATTGGATTCTGAACAGCTTCATTCTTATTGTAAAAGAAGATTTGAATTTAAATCCATAAAACATCTCAGATTCAAGTCTTGGCGTGATAAGAGAAGGTATCATAAATTTCAAAAAAGAAATAGACCTCAACTTCCTGATGGAACTAACTTGATTTCACTTATTAAAAATACTGACGATGATGCTGGTGGGTTGAAAAAAGAGTGGGTAATAAACCCTAAAGGGAAAAGTTATGTATGCCTCCTTCATGAGTATGTTCAGCATGTTTTAAAAGATCAGCCAAAATATGAGTTCAAAGAAGTTGAAAATGCTGCTACTCCGTACTCTGCTTCAATTTCTATTAATGACGTTGTTTATAGTACTGGTTATGGTAGTAGTAAAAAATATGCAAAACTTGATGCTGCAAAATTGGCTTTGGAGATCCTTTTACCAGATCTTGGGAAAAAAATTCGAAGCGAAAAGAAGATGGAAGAGGAAGAAAATCTATCTTTCTTTGATGAGATTCGAGTAGAAGACCATAGGGTTCCAGATCTTTGCAACAAAACTAGTGAGCTGTCACCTTTTACAATACTTCTAAATTGTCTTCAGCGCAATTTTGGCATGTCTAAG
>Proasellus_parvulus ENA|HAFG01034240|HAFG01034240.1 TSA: Proasellus parvulus, contig comp61417_c0_seq1
TCTATTTGATAACACAGCAAAAAATGGATTGTAATAATATAAGCACTGATAGCATATCTGAACCAAATAAAAAGAAACTGAGACTTAATAATGAAATTGAAGATTTGGAGCCAAACATGTCTACTATACCAACAAACATATTTGGTGCATCAACAGAATGTGAATCTGTTAACAAGATTTTTGATCAAAAGGCTTCTCCTGGAGACATTAATACTCTTCATTTAATTGACGAAGTTATTGACAATGAAGTATCAGAAGATGAATCTGAAGATTCTGTCTATGATTCTGAAGTCCCTGAGGAAGAAATTGATGCTTTATTGGAAGAAGGCCTCCCAGAAGAAATGAAAGGTCCAAGAGGGCAAAGAAAGAAATTGCTTGATGATCTAACTGCAAAAGATTTACCTAATTGTCCATATGAAAGGAGAGAGAAAGTTATGCTTATAGGTAAGAAGCAAAATCATTTTGAAGTGTTACCTGAAGGGTGGGTAGAAGTAACCCACAGCAGTGGAATGCCAATTTACTTGCATAGAGAATCAAGAGTGTGTACATTTTCAAGACCTTATTTTCTAGGATCAGGAAGCCTTAGGAAACATTCTGTTCCTGTTAGTGCTATTCCATGTCTAAAATACCTGAAAGATAAGGAGCAATCTGAGAAGGAGAAAAAAGAAAGTGAGGAAAAGAATGCATCCTCAGTCAATGACGATGTTATCCCTAGTGACAATGCAAAGTCAACAGACGTACCTCAAAATCAAGATCACAAGATAGATGAAAATAATTCTTTGCCATCTGGTCCATTGGCCGTAGCATTGGGGGCAGTTCTACCGCAAAATGAGTTATTGCCAAAGAATGGGAATTTGGCTATAGCTGAAACACGTGTTGAGTCTGTTAATGAAATTGAAGAGGAACAGTCATTGGACACTGAACAGCTTCATGCCTATTGTAAAAGAAGATTTGAGTTTAAATCTATAAAACATCTCAGATTTAAGTCTTGGCGTGACAAAAGGCGGTATCATAAATTTCAGAAAAGAAATAGACCCCAGCTTCCTGATGGAACTAACTTAATTTCACTTATTAAAAATAATGATGATGATTCTGGTGGACTGAAAAAAGAATGGGTGATAAATCCCAAAGGGAAAAGTTATGTGTGCCTTCTTCATGAGTATGTTCAGCATGTGTTAAAAGATCAGCCAAAATATGAATTCAAAGAAGTTGAAAATGCCGCTACTCCATACTCGGCTTCAATTTCAATTAATGGCGTTGTTTACAGTACTGGTTATGGCAGTAGTAAAAAATACGCTAAACTGGATGCAGCAAAATTGGCTTTGGGGATCCTTTTGCCAGATCTTGGGAAGAAAATTAGAAGTGAAAAAAAGACAGAGGAGGAAGAAAATCTTTCGTTCTTTGATGAGATTCGAGTAGAAGACCATAGGGTTCCAGATCTTTGCAACAAAACTAGTGAACTCTCTCCTTTTACGATACTTTTAAATTGTCTTCAGCGTAATTTTGGTATGTCCAAGACTAGCATTGATTGCCATTTGATCACCAAAAAAAACCAAAACAACGAATTTGTCATGACAGTTGGCAAGCATACTGTCCAAGTGAATTGTAGGAATAAGAAAGATGGAAAACAACGCGCTTCACAAGCTATTCTTCAGAAACTTCATCCACAAATCACGAATTGGGGATCTTTTCTGCGATTATATGGCAACCGATCACTCCAAGTCATGCATAAACGCAAAGCAGAAGAACAGGAGGTTACTCTCCTACAAACAAACGCCACAATGCATCAACCTAATCTATCTATAATCAATAAATTAAAGGAAGAAATGCTGAAATTACGTCATATGAAGGATACAGTTGAATCCATCGGGAGATTTATGCCACCAGATGATGTGTCATTACCTTCAATATACGGAACTGACTTAAATAATATTGATTTATGAATTCATTGAAAGTGATATAAAATAATTTACTACGATCGCTTTTGGTTATTGAAATGTTAATTTGATGACATCATAACTTATTGTTTTTTAACAAGCACAGTACTTATTATATGAGCACAGTAAAAGTAACAATGGATTGTGCTAATATGTAAGAGGAAAGTGATAAGAAAGAGCGTAAAAATTTTAGAGATGTAATTCAGTTAAGTTTCTGGGGAACGGCGAACGAACACCATGCGTTGCTTTCATTTCCAGTCAGTAACGTGTATATTACTTACCTTTATTCGTGTCATTTTGGTTAACATGCATTACGTTATTTGTTCAATCTGTTTACCTAATTAATTCTCTTAATTCTAATTAATTTAGTATTTTGCCAGTAACTTTAATAAACCTTTTTCTTGTAAAAAAAAAAAAAAA
>Proasellus_racovitzai_ ENA|HAFH01052904|HAFH01052904.1 TSA: Proasellus racovitzai, contig comp49014_c0_seq3
TATTTGATAACACAGCCTAGGATAGACACAAAATGGAAGGCAATAATGTGTCCAATGAGAATATTTCTGAACCTACTAAAAAGAAACTTAGACTTAACAATGAAAATGAAGAAATACTTAACAATGAGAAGGAAGCTTTAGATCAAAATATGCTTGCTATACCAACAAAGGTATGCAACTCATTGGCGGAGTGTGAATCTGGTGACAAAATTATTGATCAAAAGATGCCTTCAGTTGATATGGACACTCTACATTTAATTGACGAAGTTATTGATAATGAAGTGTCTGAAGATGAATCTGAGGATTCAGTTTATGATTCTGAAGTTCCTGAAGAAGAAATCGATGCTTTATTGGAAGAAGGACTTCCAGAAGAAATGAAAGGCCCAAGAAGTCAAAGGAAGAAATTAATTGATGATGTAAATTCAAAAGATTTACCTAACTGTCCATATGAGAGGAGAGAAAAAGTTATGCTGATAGGTAAAAAGCAAAATCACTTTGAGGTACTACCTGAAGGATGGGTGGAAGTAACGCACAGCAGTGGGATGCCAATTTACCTACATAGGGAATCTAGAGTTTGTACATTTTCAAGACCTTATTTTTTGGGATCAGGAAGTCTTAGGAAACATTCTGTTCCCTTAAGTGCTATTCCTTGTTTGAAATATTTAAAAGATAAGGAGCAATCTGAAAAGGAGAAAGAAGAAAATGAGAAAAAAAAGGCATCTGAAGTCAATGACAATAATGTCAATGTTACTCTAAGTGATAATTCAAATGTGACAAATGTTCTTCAAAATCAAGAACTTAATACAAATGAAAATAATTCTTTGCCGCCTGGTCCATTGGCTTTAGCACTTGCAGCAGTTCTACCTCAAAATGAGTCATTACCAAAGAATGAGAATTTGGCAATAGCAGAAACACGCGTGGAGTCTGTTAATGAAATTGAAGAGGAGCAGTCATTAGATTCTGAACAGCTTCATTCTTATTGTAAAAGAAGATTTGAATTTAAATCTATAAAACATCTCAGATTCAAGTCTTGGCGTGATAAGAGAAGGTATCATAAATTTCAAAAAAGAAATAGACCTCAACTCCCTGATGGAACTAACTTGATTTCACTTATTAAAAATACTGACGATGATGCTGGTGGGTTGAAAAAAGAGTGGGTAATAAACCCTAAAGGAAAAAGTTATGTATGTCTCCTCCATGAGTATGTTCAGCATGTTTTAAAAGATCAGCCAAAATATGAGTTCAAAGAAGTTGAAAATGCTGCTACCCCGTACTCTGCTTCTATTTCCATTAATGACGTTGTTTATAGTACTGGTTATGGAAGTAGTAAAAAATATGCAAAACTGGATGCTGCAAAATTGGCTTTGGAGATCCTTTTGCCAGACCTTGGGAAAAAAATTAGAAGCGAAAAGAAGATGGAAGAGGAAGAAAATCTATCTTTCTTTGATGAGATTCGAGTAGAAGACCATAGAGTTCCGGATCTTTGTAACAAAACTAGTGAGTTGTCACCTTTTACAATACTTCTAAATTGTCTTCAGCGCAATTTTGGCATGTCTAAGACCAACATTGATTGCCATTTAATAACAAAAAAAAATCAAAATAACGAATTTGTTATGACAGTTGGTAAACATACAGTCCAAGTGAATTGTAGGAATAAGAAAGATGGAAAACAGCGAGCATCCCAAGCAATTCTTCAGAAACTCCATCCACAAATCACTAATTGGGGATCTTTTTTGAGACTGTATGGCAACCGATCACTACAAATTATGCATAAAAGGAAAGCGGAAGAACAAGAAGTTACACTTCTTCAAACAAATGCCACAATGCATCAGCCAAACCTTTCTATAATTAATAAATTGAAAGAAGAAATGCTAAAATTGCGTCAAATGAAGGATATTGAGCCTATTGGAACATTTACACCACCAGAAGATGTGTCTTTACCTTCAATATATGGAACTGATTTAAATAATATTGATTTATGAGTTTAATATTTTATACTAGAAGCTTAATTTAGCATCTCAATCTTCCTAATAAGATTGTATTTATCTAATTTTGTAAGATGGTAGGACTGTACTTAACACCCACTTTTTGTCAAACTTCAGATCGGGAGGGAGCAACCTTACGCCTTTCTCTACAACCAATGTGTTTCTGAGACAGTAAAAATTATTTACAATGATACTCGCCCATCTTAAATTACAGTAATTTAGAGTCAGAACATTGTTACATGATACACATTGCCAAAGCTGAGAGATAAAGCTATGCTATATTAGAAAAATTATTGAATATTTTTTTCAATCATTTATGTTAGAGAAAATGTGTGTCCACAATTGAAGTAGGAACCTTTAATAAATTGTGTTAAAAGGAATTTTTTTCTTTAAAGTAACTGTTACCGTCTCATATCTAGAAATTTATTTTATTACGAGGAGCATAAGAAACTTTACCATACATCATCTATAAAAGCATTGTTAAATTATCTTGATTAACAATTAATATTCTTATCAATATTAATCTAAATTAAGAAAGTTATACTATTTTGCTTGCATGGTAGTTATGCAGCAGATTTTGAGCTTTCCAAAATTGTTTCTGATAGTAAATAAGATTCATTTTGTTCCTCCAAGAGCTAGAGATACCAAACATTGCATGGTACTATGGATTGTAATCCCTGGCCAGTTATATGATTTCGGGATCCCAGGATTAAATATAATAAAAGATATTTGTTTAAAAGCAGATAACAGTTAAGCATAAATGTATATATTTAATTTTTTTTTTACAA
>Proasellus_rectus_ ENA|HAFI01027258|HAFI01027258.1 TSA: Proasellus rectus, contig comp50908_c0_seq1
ATCTAATTGATAACACAGTTAGGCATACTTATTTTGTATAATAGTATGTAGGTATTTTATTTTTATTGTTAATTGTTTGTAAATGGGGCTAGGCTTGACACAAAATGGAAAGCAACGAGAATGGAAATGAGAATATTTCTGAACCTAATAAAAAGAAACTAAGACTTAACAATGAAAATGAAGAAATACTTAATAATGAGAAGGAAGCTTTAGATCAAAATATTTTTGCTATACCAGCAAATGTATGCAACTCATTGGTGGAGTGTGAATCTAGTGACAAAAGTATTGATCAAAAGATGCCTACAGTTGACATGGATACTCTACATTTAATTGATGAAGTTATTGATAATGAAGCCTCTGAAGATGAATCTGAAGATTCTGTTTATGATTCGGAAGTTCCTGAAGAAGAAATCGATGCTTTATTGGAAGAAGGACTTCCAGAAGAAATGAAAGGCCCAAGAAGTCAAAGGAAGAAATTAATTGATGATATAAATACAAAAGATTTACCTAACTGTCCATATGAGAGGAGAGAAAAAATTATGCTGATCGGTAAAAAGCAAAATCACTTTGAGGTACTGCCTGAAGGATGGGTGGAAGTAACGCACAGCAGTGGAATGCCAATTTACCTACATAGGGAATCTAGAGTTTGTACATTTTCAAGACCTTATTTTTTGGGATCAGGAAGTCTTAGGAAACATTCTGTTCCCTTAAGTGCTATTCCTTGTCTGAAATATCTAAAAGATAAGGAGCAATCTGAAAAGGAGAAGGAAGAAAATGAGAAAAAAAATGCACCTGAAGTCAATGACAATAATGACAATGTTACTCTAAGTGATAATTCAAATGTGACAAATGTTCTTCAAAATCAAGAACATAATACAAATGAAAATAATGCTTTGCCGCTTGGTCCATTGGCTTTAGCCTTAGCAGCAGTTCTACCTCAAAATGAGGCATTACCAAAGAATGAGAATTTGGCTATAGCTGAAACTCGTGTGGAGTCTGTTAATGAAATTGAAGAGGAGCAGTCATTGGATTCGGAACAGCTTCATTCTTATTGTAAACGAAGATTTGAATTTAAATCCATAAAACATCTCCGTTTCAAGTCTTGGCGTGATAAGAGAAGGTATCATAAATTTCAAAAAAGAAATAGACCTCAACTCCCTGATGGAACTAACCTGATTTCACTTATTAAAAATACTGACGATGATGCTGGTGGGTTGAAAAAAGAGTGGGTTATAAACCCTAAAGGAAAAAGTTACGTATGTCTCCTTCATGAGTATGTTCAGCATGTTTTAAAAGATCAGCCAAAATATGAGTTCAAAGAAGTTGAAAATGCTGCTACTCCATACTCTGCTTCTATTTCTATTAATGACGTTGTTTATAGTACCGGTTATGGTAGTAGTAAAAAATATGCAAAACTGGATGCTGCAAAATTAGCTTTAGAGATCCTCTTGCCAGACCTTGGGAAAAAAATTCGAAGCGAAAAGAAGATGGAAGAGGAAGAAAATCTATCTTTCTTTGATGAGATTCGAGTTGAAGACCATAGGGTTCCAGATCTTTGCAACAAAACTAGTGAGCTCTCACCTTTTACAATACTTCTAAATTGTCTTCAGCGCAATTTTGGCATGTCTAAGACCAACATTGATTGCCATTTGATAACAAAAAAAAATCAAAATAATGAATTTGTCATGACAGTTGGTAAGCATACAGTCCAAGTGAATTGTAGGAATAAGAAAGATGGAAAACAGCGGGCGTCCCAAGCAATTCTTCAGAAACTTCATCCACAAATCACTAATTGGGGATCTTTTTTGAGACTGTATGGCAACCGATCACTACAAATTATGCATAAAAGGAAAGCGGAAGAACAAGAAGTTACGCTTCTTCAAACAAATGCCACAATGCATCAGCCAAACCTTTCTATAATTAATAAATTG
>Proasellus_solanasi ENA|HAFJ01046506|HAFJ01046506.1 TSA: Proasellus solanasi, contig comp58011_c0_seq1
CTATTTGATAACACAGTAGGCCTAGTAAAGACACATTATGAAAGGCAATAATGTGCCCAATGAGAATATTTCTGAACCTAATAAAAAGAAACTTCGACTTAACGATGAAAATGAAGAAATACTTAATAATGAGAAGGAATCAAAGGTATGCAGCTCATCGGTGGAATGTGAATCTGGTGACAAAATTATTGATCAAAAGATACCCACTGTTGATATGGATACTTTACATTTAATTGACGAAGTTATTGAGAATGAAGTGTCTGAAGATGAATCTGAGGATTCTGTTTATGATTCTGAAGTTCCTGAAGAAGAAATCGATGCTTTATTGGAAGAAGGACTTCCCGAAGAAATGAAAGGCCCAAGAAGTCAAAGGAAGAAATTAATTGATGATATAAATACAAAAGATTTACCTAACTGTCCATATGAGAGGAGAGAAAAAGTTATGCTAATAGGTAAAAAGCAAAATCACTTTGAGGTACTTCCTGAAGGATGGGTGGAAGTAACGCACAGCAGTGGGATGCCAATTTATCTACATAGGGAATCTAGAGTTTGTACTTTTTCAAGACCTTATTTTTTGGGATCAGGAAGCCTTAGGAAACATTCTGTTCCCTTAAGTGCTATTCCTTGTCTGAAATATCTAAAAGATAAGGAGCAGTCTGAAAAGGAGAAGGAAGAAAATGAGAAAAAAAAGGCATCTGAAGTCAATGACAATAATGTCAATGTTAATCTAAGTGATACTTCAAATGTGACAAATGTTCTTCAAAATCACGAACTTAATACAAATGAAAATAATTCTTTGCCGCCTGGTCCATTGGCTTTAGCACTTGCAGCAGTTCTACCTCAAAATGAGTCATTACCAAAGAATGAAAGTTTGGCTATAGCAGAAACACGCGTGGAGTCAGTTAATGAAATTGAAGAGGAGCAGTCATTGAATTCTGAACAGCTTCATTCTTATTGTAAAAGAAGATTTGAATTTAAATCCATAAAGCACCTCAGATTCAAGTCTTGGCGTGATAAGAGAAGGTATCATAAATTTCAAAAAAGAAATAGACCTCAACTCCCTGATGGAACGAATTTGATTTCACTTATTAAAAACACTGACGATGATGCTGGTGGGTTGAAAAAAGAGTGGGTAATAAACCCTAAAGGAAAAAGTTACGTATGTCTCCTTCATGAGTATGTTCAGCATGTTTTAAAAGATCAGCCAAAATATGAGTTCAAAGAAGTTGAAAATGCTGCTACTCCATACTCTGCTTCCATTTCTATTAATGACGTTGTTTACAGTACTGGTTATGGTAGTAGTAAAAAATATGCTAAACTGGATGCTGCAAAATTGGCTTTGGAGATCCTTTTGCCAGATCTTGGGAAAAAAATTCGAAGCGAAAAGAAAATGGAAGAGGAAGAAAATCTATCTTTCTTTGATGAGATTCGAGTAGAAGACCATAGGGTTCCAGATCTTTGCAACAAAACTAGTGAGCTGTCACCTTTTACAATACTTCTAAATTGTCTCCAGCGCAATTTTGGAATGTCTAAGACCAACATTGATTGCCATTTGATTACAAAAAAAAATCAAAATAATGAATTTGTCATGACAGTTGGTAAGCATACAGTTCAAGTGAATTGTAGGAATAAGAAAGATGGAAAACAGCGGGCTTCCCAAGCAATTCTACAGAAGCTTCATCCACAAATCACTAATTGGGGATCTTTTTTGAGACTATATGGCAACCGATCACTACAAATTATGCATAAAAGGAAAGCGGAAGAACAAGAAGTTACGCTTCTTCAAACAAACGCTACAATGCATCAGCCAAACCTTTCTATAATTAATAAATTGAAAGAAGAAATGCTAAAATTGCGTCAAATGAAGGATATTGAGCCTATTGGAACATTTACACCACCAGAAGATGTCTCTTTACCTTCAATCTATGGCACTGATTTAAATAATATTGATTTATGAGTTTAATAATAGAAGCTTAACACACTTTCTGTCAAAATTCAGAAGGGGATGTAGCAACCTTACGTCCTGCTCTACAACCAATGTGTTTCTTTGAGACAGTGACCTATATTAAAGCAACATTAATTTATCCAAGTAAAAATTATTTCCAATGCTACTCGCCCATCTTAAATTATTTTAGGGTTGAGACACTGTTATATGATACACATTGCCGTAGCTGAGAGATAGTTATGCGATATTAGAAAAATTATTAAATATTTCTCAATCATTTGTGTTAGAGAAAGTGCTGTATCATAGGAATATCTAGAAATTTATTTCGAGGAGCGTAAGAAACTTTACCATAGGCCTATATTATCTATAAAAGCATTGTTAGTTTATGATATCTACTTTTCAATATCTTTATCTTGCTTAACAAGTAATGTTTATATCAATGTTAGTCTAAATTAAGAAAGTTATACTATTATTCTTACATGATAGTTATGCAGCAGGTTTTGAACCATCCAAATTTTGTTCCTCCAAGAGCTAGAGACACCATACTAGCATGGCGCTATGGAATGCAATCTCTGGCCAGTTATATGATTCCAGGATCTCAAGATTATATATAATGGGAGGTATTTGCTTAAAAGCAGATAACCGCTCAGCATAAATGTACTGTATATATTTAGTTTTATTTATAGTGCTACAAATTTATTAAACAAGTTGATAAA
>Proasellus_spelaeus_ ENA|HAFK01016452|HAFK01016452.1 TSA: Proasellus spelaeus, contig comp21995_c0_seq1
TTTATCAATTTGATAACACAACATAGGCTAGACACAAAATGGATATCAGTAATGTGTCCAATGAGAATATTTCTGAACCTAATAAAAAGAAACTAAGACTTAACAATGAAAATGAAGAAATACTTAATAATGAGAAGGAAGCTTTAGATCTAAATTTGTTTGCTATACCAGCAAAGGTATACAACTCACCGGTGGAGTGTGAATCTGGTGACAAAATTATTGATCAAAAAATGCCTACAGTTGATATGGATACTCTACATTTAATTGATGAAGTTATCGATAATGAAGTATCTGAAGATGAATCTGAGGATTCTGTTTATGATTCTGAAGTTCCTGAAGAAGAAATCGATGCTTTATTGGAAGAAGGACTTCCAGAAGAAATGAAAGGCCCAAGAAGTCAAAGAAAGAAATTAATTGATGACATAAATACAAAAGATTTACCTAACTGTCCATATGAGAGGAGAGAAAAAGTTATGCTAATAGGTAAAAAGCAAAATCACTTTGAGGTACTGCCTGAAGGATGGGTGGAAGTAACGCACAGCAGTGGGATGCCAATTTATCTACATAGGGAATCTAGAGTTTGTACATTTTCAAGACCTTATTTTTTGGGATCAGGAAGTCTTAGGAAACATTCAGTTCCCTTAAGTGCTATTCCTTGTCTGAAATATCTAAAAGATAAGGAGCAATCTGAAAAGGAGAAGGAAGAAAATGAGAAAAAAAAGGCATCTGAAGTCAATGACAATAATGTCAATGTTACTCTAAGTGATAATTCAAAGGTGGCAAATGTTCTTCAAAATCAAGAACATAATACAAATGAAAATAATTCTTTGCCACCTGGTCCATTGGCTTTAGCACTAGCAGCAGTTCTACCTCAAAATGAATCATTACCAAAGAATGAGAATTTGGCTATAGCGGAAACCCGTGTGGAGTCTGTTAATGAAATTGAAGAGGAGCAGTCATTGGATTCTGAACAGCTTCATTCTTATTGTAAAAGAAGATTTGAATTTAAATCCATAAAACATCTTAGATTCAAGTCGTGGCGTGATAAGAGAAGGTATCATAAATTTCAAAAAAGAAATAGACCTCAACTTCCTGATGGAACTAACTTGATTTCTCTTATTAAAAATACTGACGATGATGCTGGTGGGCTGAAAAAAGAGTGGGTAATAAACCCTAAAGGAAAAAGTTATGTATGTCTTCTTCATGAGTATGTTCAGCATGTGTTAAAAGATCAGCCAAAATATGAGTTCAAAGAAGTTGAAAATGCTGCTACTCCGTACTCTGCTTCTATTTCTATTAATGACGTTGTTTATAGTACTGGTTATGGTAGTAGTAAAAAATATGCAAAACTGGATGCTGCAAAATTGGCTTTGGAGATCCTTTTGCCAGATCTTGGGAAAAAAATTCGAAGCGAAAAGAAGATGGAAGAGGAAGAAAATCTATCTTTCTTTGATGAGATTCGAGTAGAAGACCATAGGGTTCCAGATCTTTGCAACAAAACTAGTGAGCTGTCACCTTTTACAATACTTCTAAATTGTCTTCAGCGCAATTTTGGCATGTCTAAGACCAACATTGATTGCCATTTGATAACAAAAAAAAATCAAAATAACGAATTTGTCATGACTGTTGGTAAGCATACAGTCCAAGTGAATTGTAGGAATAAGAAAGATGGAAAACAGCGGGCATCCCAAGCAATTCTTCAGAAACTTCATCCACAAATCACTAATTGGGGATCTTTTTTGAGACTGTATGGCAACCGATCACTTCAAATTATGCATAAAAGGAAAGCGGAAGAACAAGAAGTTACGCTTCTTCAAACAAATGCCACAATGCATCAGCCTAACCTTTCTATAATTAATAAATTGAAAGAAGAAATGCTGAAATTGCGCCAAATGAAGGATATTCAACCTATTGGGACATTTACACCACCAGAAGATGTGTCTTTACCTTCAATATATGGAACTGATTTAAATAATATTGATTTATGAGTTTAATATTTAATTACTATAAGCATAATTTACCATTTCCCTCTTGCTAATTAGATTGTATTCATCTAATTTTGTAAGGTGGCAGGACACTTGTACTTAACACACACTTTCTGCCAAAATTCAGATAGGGAGGGACCAGCCTTACGTCCTTCTCCACAACCAATGTGTATCTTTGAGACATTGACTGACCTTAAAGTTTTATTAAACGGTAAAGCACCACTAATGTATACAAGCTTAAATAAGTTCCTCTGACACTTACCCATCTTAAATGACTTAAGAGTTATATCACTGTTATAGAATACACTTTGCCACAACTGGGAGATAAAGTTATGCAAATATTATATTTATTAGAAATGTTATTAAATATTTTTTTAGTCATTTGTGTTAAAAGGAATTTTTTTCTTTTAGGCAACTGTTGCTGTCTCATATCTAGAAATTTATTTTATTACGAGGATCGTAAGAAACTTAATCATACATTTATGTTTAATTCTTCCACACCATACATTATCTATAAAAGTATTGTAATTTAAGATATCTATTTGTCAATATCTTTATCTTGTTTAACAAGTAATATTCATATCAACCTTAATTTAAATCAATAAGGTTAGACTAATTTGCTTACATGGTAGTTATGCAGCAGACTTTTCAACATTACAAATTTGTTACTGATAGTAAACAAGATGCATTTTATTCCTCCACGAGCTAGGGACACCAAACATAGCATGACACTATGGATTGCAATCCCTGGCCAGTTTTATGATTCCGGGATCAAATACAACAGGAGGTATTTGCTTAAAAACAGATAACCGCTCAAAATACATGTATAATTGTATATACTTATTTTTTTTATAAGTCCATAACAAATGTACTACAAATTTATTAAATAAGTTGGTAGTAAAAAAAAAAAAAAAAAA
>Procambarus_clarkii ENA|GBEV01042247|GBEV01042247.1 TSA: Procambarus clarkii Pc_42305 transcribed RNA sequence.
CGTCGACCCGCGGGTACTAGGCGCCTCGACGCTCCAATTTTTAGAACCTTATAATTTTTTTTAGAAAAAAATTAAGAAATGTCCAAAGCAGAGACTAACACCGATGATCCTCCAAGGAAAATTCCCCGTCTCGACAGTGACGGGGAAGAAGGGAAGACATCGTGCCCAGTGACGGGCAGTGGCAGCCAGGGCTCGGATAAAGAAGATACACTGTGGACTTGGGCAGCAATTGGACTACCTTCTACTCGGGCATCTGGTGGTAACGATATGCTATCAAACTCTCGGTACGAAGGCTTCCAGCTTTTAGATGAAGTACACGATGGTGATGAGGATGACAACGATGAACCAGATGGACAAGATTCCGAGGAGGACTACGAATACGATTCTGAGGTGCCAGAGGAAGAGATTGATGCCCTTCTGGAAGAAGGACTTCCAGAGGAAATGAAGGGACCAAGAAAAAGAAAAAGGGACACTGTTCTCGGAGATGGAGAAGAAGCACCGTATGATGAGAGACAAAAAGTTGTGCTTGTTGAGAAAGGCAGCAACCATTTTGAGGTGCTGCCCGAGGGTTGGGTGCAGGTGACCCACAACAGCGGCATGCCCGTTTATCTCCACAAGCAGTCCAGAGTTTGTACTATGGCAAAGCCCTACTTTCTTGGCCAAGCCAGTGTTAGGAAACATGACATTCCTTTGAGTGCCATCCCATGCTTTCAGTACCAAAAAGCTCTGGAAGTGGAAAATGACAACACAGAGGAGAACAAAGAGAATGCTGAACAAGAGAACAGTGATCAAGAAGACCAACCAAAAGGAGATGAAGCACAAATAACTGTGATGGAAAATGGAATTGATAACATAAAATCGGCATCGAGTGGGAGTCGACCATCAGGGTGTCCCATGACAAGTGGAAGTCTGGCTGCTGCTCTTGCTCTTAACACTAATAAAGAAGGAGTGGCTCCACCTGCTGCACTGATGGTGGGTAATGCCAAAATCGAGACTGCAGTCGAAAACTTACAACAACAGTCTCTCGATGTGACAGAGCTTCGAGAGTACTGTAAAAAGCGTTTCCAGTTTAAGAGCATCAAAATTATAAGATTTAAGTCTTGGGCAGAAAGGAGAAGATTCCAGAAGTTGAATAAAAAGAAAGATCGTCCCCAGTTACCTGAAGGGACCAAACTAATCTCCCTGAGGAGACAAGAGGAGGATGGTGCTCCAGCAGCTAGCAGTAAAAAGGAATGGATTATGAACCCTAAAGGAAAGAGTTACGTATGTATCCTGCACGAATATGTTCAACACGCTCTAAAAAAGCAACCCAAATATGTCTTCAAAGAAGTTGAAAATGCAGCAACTCCTTATGCAGCGACCATTATTATCAATGACATGCAATACAGCACAGGATATGGGAGCAGTAAAAAGCAAGCTAAAACAGAGGCCGCCAAGGCAACGCTAGAAATCCTGTTGCCTGAGCTGGGGGAAAAGATCAGAGAGGAGTCGAACACTAAAGGAGATGCTGATCTGTCTTTCTTTGACGAGATTCGCATTGAAGACCCCCGAGTCCCCGAGCTATGTAACAAGACCAGTGAGCTTTCTCCATACTCCATACTACTCAACTGCTTACAAAGGAACTTTGGCCTTAATGGGGCAAACATAGACTCAAGATTAGTGACACAGAAGAATCAAAAAAATGAATTTGTGATGACTGTTGGGAAGCACACAGTACAGGTGCAGTGTAAAAACAAGAAGGACGGCAAGCAGAGAGCCTCTCAGGCCATCCTTCAGAAACTTCATCCACACATCAGTAGCTGGGGATCTTTACTAAGGTTGTATGGAAATAGATCAATGCAAACCATGAGAGAGAAAAAAGCAGAAGAACAAGAGATCACATTACTGCAGTCAAATGCCACAGTCAATCAACCCAATACTTCCATCATTAATAAGCTCAAGCAAGAAATGCTGAAACTGCAAGAAATGAAGAACTCCATCCAACCCATCGGAAAGTTCCTTCCCCCAGAGGATGTTGCTCTTCCATCTGCTTCAGGAATAGATCTGAACAATGTGGATTTATAGATAAATATTTTCAGCCTGACTGTACAATGTTTGAGACTGACTTAGAGATACTGGGGGGGGGTCCACTACCAGTGCTACCGAGACACTCTTTTAGAGTTAATCTTGGCAGCTAATCATGAAGATGAGACATTTTATCCTCACTAAATATAATGTCTCATGTTTTAAATTTTTACAAATAGTTTTATCCTGAAGGTCTATTTATCTACCCGGCAAGTCTCCATTGGGTACCAGTTTGACTTGGCTGTAGACGGTGAGTGCTATGCACCTTTATGCATTCTGGGTGACTGTCATTGAGCTGTGATGAAAGAAATGACAACAAAAATAACTGTGATATCGAGAGTGCATATGATACATGAATTTTATACATCTTTATTTATTTTGAGCAATGTAATATTGAGAGCTGGTCATTACTATACATAGAATCGGTGGCCCGAGTACCATAAATGACGTATAATTTAGAGTATTGTTAGTGATTACATTTGTTTTTAATATTATTATTTGTTATTATTTGTTTTGTCAATAGTTTGCCATTTGTATTAAAAAATATATATTTATAAGTAATTATAATGCATTTAGACACTGACAGAAAACTAAGTAAGTGACATATTGTTAAATATTCCGGAACTCCTGTAACTATGACTAAAAAATTGACTTTTCCACAGCATTAGAGCATTTAAGGTATGAATGGCAAATGCTTGCAAAAATATATTATTTTTATGAATTGAAAAGTGCCTACCTAATTGTGTTAATGGGAGGGGAGCTCTAGTTCTAGGGACCCATCCCTTAGCTATGGTAACTAGTTTATTTATTTATTCCTCCTGATGTTCCAGTACTCTGACGCACTTGGCATTGAAGCTTTCACTCGTGGCTTCATTTATTTCACTTCATTTATTTTCAGTTCTGGTCCTCAGTTCCTTTCTCATATCGCTATTACTGTTCTTGTTTAAATTTGTTTGAGTTTCTGCATCTTTTTTTTTTTATTACCTGGTATCGATTTCATGCTGGAGCTGCGTATTGTGGTTGAAGAATTCTTTGCCAAAGGTCTTCAAATCCATCCTAATAGTCTCTACGACCATTAGGATGGGCTGATCCTAATGGTCGCGGCTAATGGTCTCTCTAGTTCTAGTTCCACATATGCATATGCTATTTAGTTTATAAGTGCATCTCGTGATAACATTAGCGTTAGATTTCCTTCCAGATATTTTCCTTTTGTATATTTTTACACATGCCTCCCTCGTATATTGTACTTGGTTGATTCATGCTTCTTTAATGGAAAATAGCTCTGCCCATTGTTGTTGTGACTGTCTTGTCCAACTTAGGTTCTTGTATCTATTAGTTGACAATGCTTCTCTGAAGGATGATAGGAAACTGTGCTTTCCAACAGTGTTTGCTTGATGTGTGTTCAGTGATTCCAGTTCCTTCCATTTAAATAAGGTTATGTATTTCTGCTTTTGTATTGGCATTTTTAGTAGTTTTTAATTACATTAGATTGAATTATACATTGAAGTGGTATTTGACCATTCTGGCTAAGCACTTTAAGTAACACTTACGTTGGGGTGTTACTTAACTGGGGGGGATAACGCTTTTTGCGTCCTAAAATCAATTCACATAATTTGGGGAAAGAGGCAATGTGTGTCCAAAATGCCCCAAAATTCTATTTATTTTCCGATTATTATGAGACTTGTTTTAAAATGTGCAGCAATGTCTTGTGCCAATTTGATAAAAAAAATGAACTAACATTGAGGTGAGAAAATTGGAAACAGTTTAAACATTGGAGTGTGGTTGTGCGCTCACGGGCACTGCCTGGGACTGTGCCTGGCCTACATTGCGGTGTGGTTGTGTGCTCACGGGCACTGCCTGGGACTGTGCCTGGCCTACCTTGCAGTGTGGTTCTGCACTCACGGGTCCCGCCTGGGACTGTGCCTGGCCTACCTTGC
>Scylla_olivacea_ ENA|GDRN01060305|GDRN01060305.1 TSA: Scylla olivacea Ref_Crab_Transcript_60460_1582 transcribed RNA sequence.
ACTATTACCACCACCACCACCACTACCACAGCAGCACCACCAGAGCCAGCACCACCACCTCCACCAGCACCCCCTACAGGAGCACCAGTGGTGGAGAATGGGGTGGACAGTGGCAGGACGTGTGGTGGTGGCACTGTTGGGCGGAGTGGTGGCAGCAGCAGTTCCCTGGCAGCAGCACTGGCACTTACCACCACAAAGGAAGGAGCAGCGCCGCCCTCCAGTCTGATGGTGGGCAACGCAAAGATAGAGACAGCTGTGGAGAACCTGCAGCAACAGTCCCTGGAGGCTGGGGAGCTGCGGGACTACTGTGAGAGGCGCTTCCTGTTCAAGACCATCAAGATTATTAGGTTCAAGTCATGGGCAGAGAGGCGGCGGTTTCAGAAGCTGAGCAAGAAGAAGGACCGGCCGCAGCTCCCTGAAGGCACTAAGCTCATCTCCCTCCGCAGGCAAGAGGAGGACGGCTCATGCACAGCCAGCAGCAAGAAGGAGTGGATCATGAACCCAAAAGGCAAGAGCTACGTGTGCATCCTTCATGAGTATGTCCAGCACGCCCTCAAGAAGCAGCCCAAATATGTGTTTAAGGAAGTGGAAAACGCAGCCACACCGTACGCCGCCACCATCATCATCAACGAGCTTCAGTACAGCACAGGGTACGGCAGCAGCAAGAAGCAGGCCAAGACAGAGGCAGCCAAGGCCACTTTAGAGATCCTTTTGCCTGAACTTGGAGAGAAGATCAGAGAGGAATCCAACACTAAGGATGATGCAGATCTCTCATTCTTTGACGAGATCCGCATTGAGGACCCGCGCGTACCGGAGCTGTGCAACAAGACCAGCGAACTTTCCCCATACTCCATCCTGCTCAACTGTCTGCAGCGCAACTTTGGCCTCAACGGCGCCAACATTGACTCTCGCCTGGTGACGCAGAAGAACCAGAAGAACGAGTTTGTGATGAGCGTCGGCAAACACACAGTGCAGGTGCAGTGCAAGAATAAGAAGGACGGCAAGCAGAGGGCGTCCCAGGCCATCCTGCAGAAACTACACCCACACATCAGCAGCTGGGGGTCATTGCTTCGTCTGTACGGCAACCGGTCCATGCAGACGATGAGGGAGAAGAAGGCAGAGGAGCAGGAGATAACGTTGCTGCAATCTAATGCCACGGTGAACCAGCCAAACACTTCTATCATCAACAAGCTGAAGGAGGAGATGCTGAAGCTGCAGGAGATGAAGAACTCCATCCAACCCATCGGAAAGTTCCTGCCGCCAGAGGACGTGGCGCTGCCGTCCGCCTCGGGGATCGACCTCAACAACGTGGACCTCTAGAGCCTCCATGGGGCCACACCAGGGGCACCAGTGGGCCACAGAGGGCACAAGGGGGTCAGGTCACCAATAAGGCATCGTGATAGAAGGGTTAATTAGGGCACCATGAGGTCATCACATCAGCCAAAGTCAAGGTCGCTAGAGGAATGTGAGGTCATGAGTTTATGTTTGTGTAGTGTTTTTTTTATCTTGTTCATTTTTGTGTTTTTTTTAACAAACTGTTGCAATAAATTATCTCTTATTTATGAAGGTGGCGTGAGTGGGG
>Scylla_paramamosain ENA|GEUT01004285|GEUT01004285.1 TSA: Scylla paramamosain Unigene19541_All transcribed RNA sequence.
GGAGGAGGAGGAGGAGGAGGTAGTGATAGTCCACCAAGGAAGGTTCTCAGACTGGAGGCATCGGAGGTGGAAGAAGACGAGAGGGAAGAGAGAGGAAGTGGAGAAGATGAAAGAGCACCTCAAGATAATTGCTGGGACTGGCCTGCAGGTGGCAGTGGTGGTGGCAGGGCGTCAGGCGGCAATGAGGTGCTGGCAGACTCAGGGTATGAAGGCTTCCAGCTGCTGGACGAGGTGCATGGTGGTGATGACAATGATGACCAGGATGGCCACGACTCAGAGGAGGACTACGACTCGGAGGTCCCTGAGGAGGAGATCGACGCCCTTCTGGAGGAGGGGCTGCCAGAGGAGATGAAGGGGCCACGGAAGAGAAGGAGAGAGGCACTGCTTGGAGAGGGGGAGGAGGCACCCTATGATGAGAGGCAGAAGATTGTGCTTGTGGAAAAGGGCAGCAATCACTTTGAGGTGCTGCCAGAGGGGTGGGTGCAGGTGACTCACAACAGCGGCATGCCTGTCTACCTTCACAAGCAGTCCAGGGTGTGCACCATGTCCAAACCATACTTCCTTGGACAGGCCAGCGTCAGGAAACATGACATCCCTCTGAGTGCCATCCCATGCCTCCAGTATCTCAAGGCCCTGGATTTTGAGCAGTCTGGGAGGGAGGAGGACAAGGAGAACACCATGCAGGAGAATGGAAAGGCAGGAGAGACTGAGCAGAGTACTGGAGAACCCACCACTACCACCACCACCACCA
>Talitrus_saltator_ ENA|GDUJ01062303|GDUJ01062303.1 TSA: Talitrus saltator comp96788_c0_seq3 transcribed RNA sequence.
TTACCACGTTTTACTGGTAATTTTTTGAGGCAGAAAAACTGGAAATGAGTGAAGAACCTCCCAGAAAACAGGCCAGAGTGGGAGATGGAAAATGTCGTGCATTTGGAGGCAGTGAAAACCTTCCAGTGGTGGACCAGAGTGATGGCTACCAGCTGCTGGACGAGGTCACAGCGGATGACAATGACGATGATGGATCTGCATCGGATTTCTCAGACGAGTCTGGGATGTCCAATGAAGAAATAGATGCCCTATTAGAAGAAGGACTGCCCACACAGAAAAGCAGCAGCTCAGCTAGTACTGAAAAACGAGCGGTGGAGGATGGTACACCTGTGCCAAATGAAGATTACACCCTGATACAGAAAACCGTCATTGCTGGCAGTGACGACTTGTATGGGCCGTTTGACAAGCTTCCTGAAGGCTGGGTTATGGTGTCCCACTGCAGCGGCATGCACGTCTACCTGCATCGGGCCTCGAGAGTGTGCACCATGAGCCGCCCTTACTTCATTGGTCGCGGCAGCACCCGGCGACATGCTGTTCCTCTGAGCGCCATCCCCTGCCTGCTCTATAGGAAGAAGAAGGAGGAGCGACTGAAAAAACAAGCGGACAGAGAGAAAAAGAACACCTCTGATGGTCAAACAGCTCACATGCAAAACGACATAGACTCTGTGTCTGATGCTGCAGAAGGCACGCATGAACGCCCATTAGGCTGTGAAAATGAAATCTCAAACTCATCATCTGTGGTTTCTGAGAAAATTTTACCGTCAACGGAAAGGGTAAATACTAGCGCCAGTTCCATGGAAACTTCAGAAGCTGCAAGTAATGCTATTGCTGAAGTTGCAGGTGATTCGAACAGTCAGAGCGATTCGGCAACTCCAACTCCCGGCTCTACATCTGTCGAGGGCAGCAACGAGATTAATTCAAACAGTCTTGAATCTGATCAAACTAATGGCTCTATGGTTTCGAATGATTCCAAAAACACTGGTGTAGATTCAGCAGGATGTCCTTTCAAAGGTAGCAGTGCAGGCTCACAAGACAAAGAAAGATCGAGCACGTTCAACACTGCTCTTGCTGTAGCTCTCAACATCCAACCCGCTAACCCTCCACCTACTGCTGACCAGCTCCCAGGTGCAAATCGAGTAACTTTCGAGCCTCTTACTTTGGCTGTCGTAGAACCTGAAGATTTGACATCATACTGCGATAACTTGTTTGACTTTGAGACTATAACTACTAAAAAGTTTGGAAGCTGGCCTTCTCGTAGAAGCTATAACAAGCGGATGAGGAAGATGCAACCTCCTCTTCCAGAAGGAACCAAGTTACTATCTTTGAAACCGAATCCTAGTGCTGAAGAAGAAATGGCTTTTAAAAAGAAAAAGTGGTTGTTGAACCCTACCAACCGTAGCAGCATCTGCATTTTACACGAGTATGTTCAGTACGTGCTGAAAAGCCAGCCATGTTATAAATTCAAAGAAGTTGACAATGCTTCGTGTCCTTACGCCGCTGCTCTTTTCATAGATGGTTTGGAGTATGCAACTGGCTATGGAAGCAGCAAGAAAGTGGCGAAGGCTGAAGCTGCTGCTGCCACGTTAAAAATTCTTATGCCAGAGCTGGGTACGAAACTTCAAGGCGCGAAAGACAAGCCGGAAGATACTGACACAACTTTCTTCGATCAAATTCGTATCGAAGATCCTAATGTTCCTGAGTTATGCAATCGCATGAGTGAGTTGCCTCCATATTCTTTACTGTTAGTCTGTCTTCAGAGGAATTATTGCTTAGATGGCAACAATATATCTTGCAATCTTATACCACAAAAGGGACAGAGAAATGAGTTCGAGATGACTATTGGCAAGCACACGGTGCGCGTTCCCTGCAAGAACAAGAAAGAAGGGAAGCAGAAGGCATCCCAGGCACTGCTTCAAAAACTGCATCCCCACATCACAAGCTGGGGCTCTATGCTAAGGCTCTACGGTAACAAGTCTCTTCAGGAGCTGAAGGCAAAGAAAAAGGAAGAACAAGAAGTTACTTTGCTCCAGAATAACGCTACTGCCAACCAACCCAACTATTCCATCATCAATTTACTCAAGAAGGAAATGCTCAAGTTACACGAAGAGAGGCTCGCTATTCAACCCATTGGAACGTTCATTCCACCGGAGAACATAAAGCTTCCAGCACCATCTAGCACGGATTTGAACACGCTCGACATATAACGATAGAAGCAGGTACGTGCGGAGTAATTACTGTAACCGAATAAGGGCTGGCGCACATGAAGTTTGGAAGACAGGTAATATGTTGCCGTAAAATTAAAGAATTCACCTTTGTTAATTCAACAGGAACACTTGATTCGTACGCTTAAATTTCAATGTTAAGGAAAACTTTGGCATCATTAAATTTACGGAAGTACGGCATGTATAATTAACCGAATCAGACCTTTCTATCGCCAGTCACATAGCAAACATAAAACACGTAACCGCCCATATTTCTAAGCTCCGCCTCTTTCCATTGATACCCCGCCCACTAACAGGCTCCGCCTAGTTTTTATCAAGCCCCGCCCATTTTCATTTAAGCCCCGCCCATTTTAATTTGAACT
