# Supplementary material for: Comparative genomic analysis of innate immunity reveals novel and conserved components in crustacean food crop species
Source: BMC Genomics. 2017 May 18;18:389. doi: 10.1186/s12864-017-3769-4 (PMC5437397; doi:10.1186/s12864-017-3769-4)
Supplement: Supplementary file 24 — Fasta files of all sequences. (ZIP 3690 kb) [file 12864_2017_3769_MOESM25_ESM.zip › Additional file 12/38 peritrophin.txt]

>Astacus_leptodactylus ENA|GBEI01086794|GBEI01086794.1 TSA: Pontastacus leptodactylus Pl_CLC_88438 transcribed RNA sequence
GCCGCGTCTCTCCTCGTACCTGCCATTATGGCTTTCTTGGTGTGTGCTGTGACGTCACAAGAACCAGAGAAGCTGTCAATCAGCATGCGCTGTGCTTCCTTGGGTCGGTTCCCGCATCCCAGAGACTGCGGAGGATTCGTTGACTGTCTACCTGACGGCGAAGGTAACCTGAGGGCTCGTGAGGGTTCCTGCAGGGGACGTGCCTTCCATCCCACCCTCAAGAAGTGCGTCAGCTTGCAAAAGGTAGATGGATGTAAGCCCCGTGCTGCTAGAGCTCTCACCTCCGACCCCAAGTTGGACTTCGTGTGTGAGGGCGCCGGCAGCGAGTTCGTGTGTGCCGACTGCAAGACACTGGTCAACTGCGTTAACGGCACCGCATACCCGGAGCCTTGTGCGTCGGGCGACCTGTGTGCCACCAAAGAAACGTTTTTTGGAGGTGGCGTGTGTTACCCTGAAGAACCTGTAGGGTGTGCCTGCGATCAACCCAACCAGTTCAAGGTTGATGTATACGATGAAACTCACTTCTTGTTCTGCGAGGCCCAAGGTTCGGACCCACAAATCTACCAGTGCCCTGATGACCATATCTTCGATCCCACTATGAGCCAGTGCATAAATAACAATGGGTTGCCAGAGTGCACCAGTATCGGAGTCTTCGCCAACATCAACAATTGCTCCCAATACTATAAATGCATTCCTACAATTGACGGTTGGGTGCAGAAGCCTTTCACTTGTAACAACGAAACTCATTCTTCGGGACTTATGTATAACGAAGGCACGGGCCAGTGCGAGGACCCGTGCGGTTGGAACAAGGGTAATTTCAGATGTGAAACTGAGGGCCGCTACGCAGACCCTCTCAACTGCCAACGTTACTACGAGTGCGTGCAAGACTCCGAGCAGCAGTCAGGTTTTCGCCAGAGTCTCCACGAGTGTCCAGAAGGCTACGAGTGGGACCCTAATGCAAGGAGTCAATACGGCCACTGTGTGGAGGAGGGTAACAGCTTACATAAGTGTGTTCCCGCTTCCGCTAACAAGTGCGTCGTCCCTGACAGCCTGTGTAGCACGGAGGCAGATGTGCCCGAAGAGACCACGACCCAGCCTGCCCAGCCTGCCCAGCCTGTTCAGCCTACCCAGGCTGCCCAGCCTGCACAGGCTGCGTAGTGACCCCCACAGACTGGCCTAAACAGAAACTAGTCCCCATTTCAATAAGTACTAAATTGTATTCAGGCATTAGTGCAAAAAATTAATAAGTACGATAGTAAATAATTGTACAATTCATAGACAAACAAAAAATTCCATTGCCATTCCC
>Bragasellus_peltatus_1 ENA|HAEN01012849|HAEN01012849.1 TSA: Bragasellus peltatus, contig comp19417_c0_seq1
CAAACAGAACAAGAAAAAAGATTCAAACCACCTTAACGAATTAACTGGAAAATCTGACTCTGATAAAGACAGAATCAGCCTTTACGACTGGGTATGTCTGGACATTGTAGATGGATTTATGTGTGCCTTCTGCGAAATGGCCATACTATGCGCTGAAGGAAAGGCCTACCAGATGCCTTGCCCAGATAAAACAAAGTGCTCTTATAGATCTGCTTTTAGTGGGGCAATTTGTCATACTGACATTCCACTTGAATGCAAATGTTCTGGAAGAAACGAAATAAAACAAGACCCTTATAATCCTTATGCCTACCATGTTTGCTATTCCACGAAAGACTTACCTCACAGGATGGAGATGTGCCCAGTCGGTTTCGTGTTCGATGCGGAAACTTCTACGTGCAAGAAAATGCCTGACCTTCCATCATGCATTACGCATGGAACTTTCCCCTTAACGCCTACTTGCAATTGGTACTATAACTGCTTGCAGGATAA
>Bragasellus_peltatus_2 ENA|HAEN01031551|HAEN01031551.1 TSA: Bragasellus peltatus, contig comp37191_c0_seq1
CAACGCAGAGTACGGGGAAGTTAATCAAGCCTCAGTGCTTCATGAGAACGTTCTGCAGCCATGATTCGTTTTGCCACTCTCTGTTTCATTTCTCTGGTTTCATTGTCCTTTGCTTGGCCATCTACTAAAGAGTCAACATGCAGCGAAAGAGGTCGTCTGGTGAATCCAAACGATTGCGCATCATTCTATGACTGCGTAGAGGATGAGTTTGCCCGGAACCTTGTACCCTTTGAACGATCCTGCCCTGGGGGCACAGCATTCAACCCTTCAACTGGAAGGTGCGGGAAAAGCTCAGAGATTCAAGGTTGTAGCGTTCGCCGAGGAAAGCATTTCGATTCCAATCCGAAATACGATTACCTTTGCAAAGATGGATCCGTCAGTTTCGCTTGCGCCGATTGCCAGACGCAGATCACTTGCACGGAAGGACGAGCCTACGTGACGAAGTGCGAAAGTGGCCTGAGGTGCGTCACTGACTCCCCCGATTTCGAAGGAGGGGTCTGTCACACTCACTTCGATGACCAATGTCGATGCTTGGCATCCAACTCATATCGCCAGGATCCCTTCTCCAACTCATCGTTCTTCTACTGCGACTCGGCGAATGCAGTTCCTATGTACTACAACTGCCAGCATGGGATGTATTTTGATGAAATGACCAAAACTTGCATCAACAATGACGGGAGTCCAGCTTGCGTGACTAGTGGTCTGTTCATGTTCCCGGAGGACTGTTCCAAATACTATATGTGCACCAATGCCCTCGAAGGATGGGTCCAGACGAAAATGTCGTGTCCTGAAAAGGAACTATTCAACAAAGAAACCGAGAAATGCGAAGATCCCTGCGAGTGGGAACAGAAAGATTTTAAATGCACAATTCAAGGTAGATTCCAGAATCCCAGAGACTGTAGGAAGTTTACTGAATGTATCGATGATTCCATGGGCGGTTTATTAGCAATGGAGAGACGATGTCCACCAGGATTCCACTGGAATGATGAAAGCAAAAAATGTATTGTAAGAATCCTCTCTAGCTGCAAAGAACAAACTGAAGGACCTTTGAAAAAATGCAGAAAAGATTTCATCAAAATTTGCAAAGACATTCCTCAAACTCTACCAGAAATTGTCCCCATTGCAGGAGCTACAGAGGAGGGAAAACCTCCAGCTGTAGTTGTTTCAGAAGAAATGGAAGCTCCAGAATCTGTCCCTGATGTTGAAGA
>Carcinus_maenas_ ENA|GBXE01057584|GBXE01057584.1 TSA: Carcinus maenas comp68909_c0_seq1 transcribed RNA sequence.
AAGCTGCTGCAGCCACGATGGCGTCCACTGACTTGCGACTCCTGATGGTGGTGCTCTGTGCCGTGGGTGTGAGCTCCTCAAAACTGGCAATAGTTTCGGAAGATGGGAAAGTGCATTGTGGGACGGAGGGAAGGTTTGCCCATCCTGAGAACTGTGATGAGTATGTGGATTGCATCCCGGTAGATGAACACAACAACTTCGAGTCTTACATCGGCTCTTGCAGGGGCGGCATCTTTAACTCGGACGTCAAGAAGTGCCTCGCTCCAAGCAAGTACTCGAAGGACAACAATTGCACAGTCCATGACCGCCAAGCCAGGGCGTTACCAGTGGATCCAAACTACGACTTTGTGTGCGAGGACGTCCAGAGTGGCTTTTTCTGTCTGTCTTGTAAGACTTTGGTCAACTGTGTGAACGGGCGAGCTTATATGGACGACTGTGGGGGAAATCACACTTGTGACATGAGGGATACCTTTGGTGGAGGTGTTTGCTATCCTACTCGTACTGATGATGGCTGTAGCTGCCAGTTACAGAGAGAGCTCCTTCCTGATCTATACAGTCCACAGGCTTATTTAGAATGCCAGGCTGGAGATCTCGATCCCAGCGTTGAATTTTGTAAGAAGGACATGGTCTTCAATGAAAAGGAGCTGATGTGTCAATATCCTAAGGGTTATGTTGAATGCACCAAACATGGAATCTTTCCCAACCCCAACGACTGCAACGAATATTACAAGTGCATGCCAGTTGCTCATGGATTGATTCAGTATACATTCAGCTGTGCATGTGGTCTTGTCTTCAATGATTTAACACAAACGTGTGAAGATCCCTGCAATTTCCAGACAGATGAGTTCACCTGTGAGCTAGAGGGCCGCTTCCCAGACGAGTATAATTGTCATAAGTTTTACCTGTGCATTGCTGACGAGTACGGTTTAGGTTTTCACCAATCCCACCACAGCTGTCCACAACAATCCTTCTGGATATCAGGTCAAGTAGAGGGCACTGGCTCCTGTCAGATCTCCACAGACAACACTGAATGCACCAAGCTACATATGCCCAGATGTACGGTGCCTCCCGGAAGAAACTGTACACTGTCCCCTACGGTGATTCAAGGAGGAGAGTGTATCCATGGCAGTCCCAACTGTGAGTGTGAACATAGTACCGGTGAACTCTTCTGCGCTGAAGGATACGAACCTTTTGGAAACGGTTGCGTGGAGACTGGAGTTGCACCACCTGCCCCATAGTTGTTGCCAACGACGACCGTCCCCCTGTCTCGCTTATAGCATCATCAGCAGTCTGCACCAGCAGCACACATACCCGAGTCTGTCTTTGGCGTGAGAGGCGCTGGACAAAAATAACTTTTATATTATATTAACAATTCGGCAAAACGCTAAATAAATAGTTGTTGGAAAACTCTATATTCTCTTTTC
>Cherax_quadricarinatus_1 ENA|GADE01001354|GADE01001354.1 TSA: Cherax quadricarinatus Cherquad_hygd_c1354 mRNA sequence.
ACGGAGAAGGATTGAGGGCTCGTGAAGGATCCTGCAGGGGCCGCGCCTACCATCCACCCTCAGGAAGTGTGTCACCTTGAATAAAGTTGATGGATGTAAGCCTCGTGCCGCCAGAGCTCTCGCCAACGATCCCAAGTTGGACTATGTTTGTGAAAACTCCACAAGTGACTTCATGTGTGCCGACTGCAAGACACTAGTCCTCTGTGTCAACGGTACAGCATATCCAGAGACTTGCGGTTCTGGCGACTTGTGTAATATCGACAATGACCATTTTGGAGGTGGTGTGTGCTACCCTAACCAACCTTCAGATTGTTCTTGCGATGCACCCCAACCAGTTCTAAGGAAGATTCCTACAATGAAGCTCGCTTCTTATTCTGCGAGGCCACAGGTTCGGACCCACAAATCTTCCAGTGCCCTGATGACCATGTTTTCGTTCCCACAATGAACCAGTGTATACATTACAACGGTCTACCGGAGTGCACCAGCATTGGTGTCTTTGCAAATTCCAGAAATTGCTCCCAGTTCTACAACTGCATTCCCACAATTGACGGCTGGGTACAGAAACCCTTCTCGTGTAACAATGAGACTCATAAGCATTTAATGTATAACGAGGCAGCTGGTAGCTGTGAGGACCCATGCACCTGGGGCAACGGAATTTTAAATGCGAGGAAGAAGGTCGCTTTGCCGACCCTCTCAACTGCCAACGATACTACGAGTGTGTGAAAAGACACAAGTGAGGCATCAGATTTCCGCCAGGCTCTACACGAGTGTCCAGAGGGCTACGAGTGGGACCAATCAGCGAGAAATTCTTACGGTCATTGTGTGCTAGAGGGCAATAGCTTAAACCCGTGTGTCCCTGCTGTTGCCAACAAGTGCAGTGTGGATAGGAGTCAGTGTCCCAGCACCACTGAAGAGCCCGATGATACCACTGACCAACCAACCACTCGCCAGCATGAATAAGACCTGGACAAAGACCAGTCTAATGCCTTCATGACCTGACCTTCACT
>Cherax_quadricarinatus_2 ENA|GADE01017091|GADE01017091.1 TSA: Cherax quadricarinatus Cherquad_hygd_c17092 mRNA sequence.
TATGATTAGGAACCCTGCAATATCTTTAAATGTAAAGTAGGGGTGGAAGGGGATTTTGTCTAGAGAGGAGGTTACTCCTAAAGGGTTGTTGGCTCCAGAGTGGTGGATGAATAAAATATGGACGAGTCTGGCTGCTCCACTCTCTTGTAAACGTGGAGTGTTTCTGGCTACAGAAAAGAACAACTTGGAGTGCGAGAGAGCAGGCAGGTTCCCGGACCCCAGCTACCCTGGGGGATACATCGACTGTGTCATGGGAAGCTCTGGACTCACAGCTCGCCCGGGGTCGTGTAAGGGAGCTGAGTACAACAGTGAACTGAGGAAATGTCTTAGTGTTAGTAAGGGCCATCATGTGTACAAGGAAGAGTCAAGCAAGACCGGTGCGCGCCAGCAGCCTGACGACCTGTGTTCAGATATCGTAAACGGGTTCGTGTGTTCTGACTGCAAGACTCTGGTGTTGTGTCTGGAAGGTGAGGCCTATACAGAGCCCTGCGACGCCGGTGACTTCTGCGACGTGAGGGAGGAAGATTTCGGTGGAGGTGTGTGTTATCCCAACTGGGACACTGTTTGCTCCTGCAGTGACGAACAGTGCTTCAGCCGTGATGTTTACGATGATCAGAAGTTCGTTTACTGCTGGCCGGATGTAGACAAAGCCGATGTGTATCGCTGCCCAGATGGAATGAGATTCAGCAAGGAACAACAGAAGTGCGTCAGCACCATAGGAAACATTACATGCGCACAAAACGGAGTTTTCGCCAACCCAGACGACTGCACCGAGTACTATGACTGTGTGTACACTGACATAGGCTGGAAAACCCGGATACACAAGTGTAGTGACGGCTTAATGCTCAACGAAAACACAGGAAACTGTGAGGACCCATGTACGTGGCCCACTGGTGACTTTTCCTGCACTGAAGAGGGTCGTTACCCGGATCCACTGGATTGTGGGCGCTACTACGTCTGTATAGCTGAAGGTGAAGGCTTCAGACAACTTCAGAGGCAGTGCCCTGAATTATACTACTGGGACCCATCAGAAAAGACAGGTCAAGGCATCTGTGTCAAAGCCACCATCAGCACCTGCTCACCTATCAGTGCCAGCAGGTGCCAGGTACCTGAGGAATGGTGCGTCAGCTACCCATCTGACCAAGACACTGAGGTGGATCAGGATGCAGAGGCGGACCGAACCACAGATGCGGACCAAACCACAGATGAGGACCAAACCACAGATGAGGACCAAACCACAGATGCGGACCAAACCACAGATGCGGACCAAACCACAGATGAGGACCAAACCACAAATGAGGACCAAACCACAAATGCTGACCATTCCACAAATGCGGACCATTCCACAGATACAGACCAATCCGCAGATGCAGACCATTCCACAAAGGTGGACACACATGCACTTCCCTCAGGATGTGAATTACCACTGTTGGGTGCAGGCAGAGACTGTCTCTTCATAACTGGCGAGGCTACTCAAGCAACAGATTTTGCCAGGGAGTGTGAGATTGCGGGAGGTGAGGCTGTCAGTCTTACTGACTCTCACATCCAGGCCATCCAAGATTATATTGATCCTGTCTTGTTGAAGAACGTTGGAGTCTGGGTGACCGGACCATTCTCCATAACCAGGAAATTTCTCTGGCCGGACGGAACCCGTGTCAACATGCGCCAGGTCATGGGTACGACGTGGGACCACGACTCATTCTGTCTCTATATCACTTCTAACATAAAGTTCCCGTTCTCTCTAGGCTACTGCAATCACTTTAAGAGAGTTCTATGTAAAGTGAGAGTTAAGTAACTCCCAGGAGACAGAGGTGAACTGAAGGACGTCCTTCACGCTACAGAGGTGAACTGAAGGACGTCCTTCACGCTACAGAGGTGAACTGAAG
>Eriocheir_sinensis ENA|GBUF01003339|GBUF01003339.1 TSA: Eriocheir sinensis comp30554_c0_seq1 transcribed RNA sequence.
GCGCAGGGGAGGGCGGGCGCTGCTGCTGCTGCCGCCAAAAGGACGTCTGCAGCACCCGAGGCCATGTCGCGACTTGACCACAGCCTCGGCGACGCGTCCAACGCAATATGTCTTCCCCTGAAACGCGACCGACGAGACTAAGCCATTCAGTAACCTTCCGGGCAAGTGCTTCTGTTTACTTGGGTGTCAGACGGACGTTAGCCAAAGCGAGGAGGCCGAGGACACAAGAAGGGTTAAGCTAAGCCCTCGGGAACGCCTGTGTCGCTGCGTGGTGTCCCAAGTGTGTGAAGGGTGAGCCAAGGATCCGTCGGGCAGGGCAGCGGCGGCGTAGGAGGTCGAGGCGCCGGACGACAGCTTGTTAAAATGTTTATGGTCGCCGTCGCCACCATCTTCCGCCTGACTAACTCTCAGGTGGCAGCCGGCGCGTCCTCAGAGCTCAGCTCCGTGTGTCGCGCGGAGGGGAGGTTCCCAGACCCCGGGGCGTGTGAGGGCTACTTGGAGTGCGTGGCGGAGCACGAGGGCAGCCCACACCTCGCCGCCCACTATTACAGGTGTCCAAGCGGCTTCTTCCATCCCGGACTGGCCAGGTGTGTGGCCCAGGCCCAGGGGGAAGCTTGCCCGCCTGAGGGGGTCGAGGCGCCACGGCTGGCCAGACGGACGGGCCAGCTCGGCGCTCCCGTCCGGTCACCGCGCCACGACCTGCTGTGTGCCGGCCAACAAGGGTTCGCCTGCGCCTCGTGCACGCAGGAGGTGGTGTGTGCGGGGCGTGAGGCGTACCTCTCCCCCTGTGCCGCCGACACCCGCTGCGTGGCGGACGTCAGGTTCAGCGGCGGCGTGTGCTACCCTCGCTGGCCGCGGGACAACTGCTCCTGCATCGCCGCCGGCCAGGTCATGCCGGACGTTTATGACCACACAATGTTCCTGCAGTGCACGGCGCCATTTAAACCTCCGAATGTGTTCTACTGTGACGCCTTGCACGTCTTTGATCCAGAAACTTTAACGTGCATGGCGGCCCCCGCCCTGCCGTCCTGCTCCGCCACGGGCGTGTTCCCGGTGGAGCAGGCCTGCCGCTGGTACTACAGCTGCATGCCTGGCGGCGCCGGGCAGTGGTATCAGGGCTACCACTTGTGTCCCTCGGAGAAGGTGTACAGCCAGGCCTTGGGTGTGTGCGTGGAGCCTCGGAGCCTGGCTGCGGGGACGCCGTGCAGCACCCAGCGCAAGATGACCAACTTCTCCTGCAACTTTTGGCAGCTTCTTCTCGTGTTCTTCTTCCCCAAACACATCGCCTCCATCTGCTACCCCGTCTGAGCGTTCCCTCCCGGCGGGGCCCTCCATGACGCGGCATCTGCCCCTGGCCGGAGCACCCCGGCACACTCAGGCGGGGAGGAGGGGCGCCCTGAGAGGAACAGGAAGAGCCGCCCCTCGAGCGCCTGTGACAGTCCTCGCGCTGCTTTGTGTGACCCGGCGGCGACAGGCAGGGCGGCGCCGCGAGACTGCCGGTGCTCA
>Euphausia_superba_1 ENA|HACF01000449|HACF01000449.1 TPA: Euphausia superba transcriptome shotgun assembly, contig N5186
CGTCCGTTGGCAGTTCCTCAAGGAAGCAGGTTGGTTATACCAACCGCAAGGAGGTCGGCCTAAGTTACCGGCCGGGGTAGCGGTTCGTCTTCTACAGCGGTACCATTCTACAGCTCTACCAGATATATCAACTTCAGCTCTATAAAATATACCAACTACAGTCCTGACAATCCAGGAGCAAAATGTTTCATCAAGAAACACTGCTTCTGGCCGTAGCTTTGACATTTTGTAGGGCCAATGTTGCAGACAAGAATTCTTTACATGTGCCAAAAGCAGTTTTAAGGTTAGCTCGGTCCTTGAACACAGCTGATAATGCAATTCCAGAGCGCTATGAGTCCTACAGTCAACAGAATTATAAGTGTATCTCTGAGGGTAGATTTGAGGATCCAAACGACTGTGGACAATATTATGACTGCATTCAAACCGACACTGGAGAACTTGTGGCTCAAAAAAAATCTTGCTTTGGTCATGGTTTTGACACTACAATAAAAGCCTGTGCTCAAACAGATATGGTTAAAGGATGTTCTCTATCTCCAACGGAACGTTTAAGAAGTTTCACTTTTGCAGACCCAACGCTTCTAAAAGTTTGTAAAGATTTAAAAAATGAATTCATGTGTAGTGATTGTAAGACACTTGTGATGTGCGTAAACTCGAGGGCCTACTCTGTCTCTTGTGGACAGGGTCTCTTATGCTCATCAAACAAAACCGAATTCACTGGAGGAGTGTGCTACCCCGGTGGTGCCCCTTCTGAGTGCACTTGCAACAAAGACAATTCCTTTCGAAAGGACATTTATAATCCTTCTAAGTTCTTATCTTGTGACTATTTAGGATCTGACCCTGAAATACACACCTGCCCAAATGGTGCAGTGTTTAATGAAAAACTTAGAACTTGTGGAACTCATGCAGAATCAACATGTTCAATATCAGGATCATTTGCCAAGACGAGCGATTGCACTAAGTATTATACTTGTATTCTCACTACTGAAGGATGGTTACAAAAAGACTTCTCATGCACCGATAGCAGCCAAATGTTCAATGACAAAACAGGCGTATGTGAAGACCCTTGTGACTGGTATACTGGGCATTATATTGGGCATTTTGAATGTACACAAGAAGGCAGATTTGCAAATCCAGGTGACTGCAAAACATTTTATGATTGTATTAAGGATCCAGTGCAATATGGTAACTTCACCCAAGTGGAACACAGGTGCCCAGAAGGATATGAATGGGGACCAATAGCAAACAGGAGCTTTTGTGTGGCTAGTTCAACTGCCACAGAAGAATGTGTGCCATCCAAACCCAATAATTGTATCATTCCAAGTGGATGGTGCTCCGCTCCAACAGTCCCATCAGGTTTCGAGTTATATCATGGGCGAGTCATCCGTAGAACTAATATTTATGACACAATGGGTAATTATTCTTTTGCAATGTCGTACTGCGACCAGTTCGGGGCGAAGCCCCTTATACCACTAGGGGAGCCGTGTTACCAGTTGTACAAGGACGTCAAATCTGCACTTAGTTCTGCACTTGGTTCGGACACTCTCATGTGGCTACCTGCTGACGATATCCAACAAGAGGGCACCTTACAGTGGTATAATGGGGTTGTGGCCTCAAATATCTCACTATGGGATTGGAATTGGGGTAAAGAGTATGCTAACAACGGCGAAGAACTTGACTGCCTTTGGTCGTTATATACGATTTATTCCAACTCTTCAGTAATGTTTGCAAGCTGTGGTGTGGAGGTTGTTTATCCTCCTATCTGTGAGAGAATGTAAACGGAAGCAACTATGCAATTACCCAATTGGTCGTCCACAATAATAGTGTGGGTAATTCAAATAACTGATGGGAGATCCACTATGATATATATATATATTACTATTATGAACACAAATATCATAGTATCATGAGTAAACAAATCTTTAATAAGTTTACTTAAACCTTTAGATGTTTATCAAGTCCCTTAGGTAAAGCTTGCATATAATTAGTTTACAGCAACCAAATATATAAAGCAGTATTGCACAGTGATAATATGAATGTAAAGATCTTTAGACTAGAATACCTTATCAATACAGAGCTTCTCTGAGGATGCACAGAAAAATATATATATTATCATAGATTTCAGAACATATAATCATAATCATAAATCATAATTCAAATATAAATAAAATGTATCATTATGTATATGTAATATTTTCTTAAATATATTTTTGATTTATGGTATACATATATGTTTGAATAAAGGTCCATTAAAGCAT
>Euphausia_superba_2 ENA|HACF01031819|HACF01031819.1 TPA: Euphausia superba transcriptome shotgun assembly, contig M2204
GACTTACTCAAGCGGTATCATCTACATCTCTACCAGATAAAACAACTTCAACTCTATCAGATATACCAACTACAGCCCTGACAGTCCAGGAGCAACATGTTTCATCAAGAAACACTGCTTCTAGCAGTGGCTTTCACATTTTGTAGGGCTTATGTTGCAGACAAGAATTCTTTGCATKGGCCAAAAGCAGTTTTAAGGTTGGCTCGGTCCTTGAAACAGCTGATAATGCAATTCCAGAGCCTTTTGAGTCCTACGGTCAACAGAATTATAAGTGTATCTCTGAGGGTAGATTTGAGGATTCCAAACGACTGTGGGAAATATTATGACTGCATTCAAACCAACACTGGAGAACTTGTGGCTCACAAAAAATCTTGTTTTGGTCATGGATTTAACACAACAATAAAAGCCTGTGCTCAAAGAGATATGGTTATAGGATGTTCTCCATCTCCAACGAAAAGTTTGAGAAGTTTCACTTTTGCAGACTCATCGCTTCTAAAAGTTTGTAAAGATATAACAAATGAATTCAGGTGTAGTGATTGTAAGACGCTTGTGATGTGCGTAAACTCGATGGCATATTCTGTCCCTTGTGGACAGGATCTCTTATGCTCATCAAACAAAACCGCATTCCCTGGAGGAGTGTGCTACCCCAATGCCCCATCTGAGTGCACTTGCAACAAAGGCAATGTCTTTCGAAAGGATATTTATAATCCTTCTAAATTCTTATCTTGTGACACTCAAGGATCTGACCCTAATATACACACCTGCCCACATGGTTCAGTGTTTAATGAAGAACTTAGAACTTGTGGAACTCATGCAGAATCAACATGTTCAATAACAGGATCATTTGCCATGATGGGCGATTGCAATAAGTATTATACTTGTATTCTCACTACTACAGGCTGGTTACAAAAAGACTTCTCATGCATCGATAGCCGCAAAATGTTCAATGATAAAACAGGTGTATGTGAAGACCCTTGTGACTGGTATACTGGGGATTTTAAATGTAAACATGAAGGCAGATTTGCAAATCCAGGTGACTGACAAAACATTTTATGAGTGTATTAAGGATCCATCGGAAATTGGTAACTTCACCCAGGTGGAACACATGTGCCCAAGAGGATAWTGCATGGGGTCCAATGGCAAATAGGAGCTTTTGCGTTGCTAGTTCAACTACCACAGAAGAGTGTGTGCCATCCAAACCAAATAATTGCAAAATTCCAAGTGGCTGGTGCTCCAATACAACTGAAATCGATGAGTGCAGCGAATCCGACAAAGGAGGATGTGACCAGATATGTACTAACACACTTGGTTCATTTGTCTGCTCCTGCCAAAGTGGATATGACCTGGGAAATGATGGAAAAACATGTACTGAAATCGATGAGTGCAGCGAATCCGACAAAGGAGGATGTGACCGAGATATGTACTAACACACTTGGTTCATTTGTCTGCTCCTGCCAAAGTGGATATGACCTGGGAAATGATGGAAAAACATGTACTGACATCAATGAGTGCAACTACAACAAGGGAGGATGTGACCACACATGTGAAGACACAGCTGGATCATTTGTCTGCTCCTGCCAGTATGGATATACCCTGGGAAATGATGGAAAAACTTGTGATAAAGAAACCTCAACAACGACAGAACGCTCTACAACAGCAATAGTCCCCACTACAACAGAACCCTTAACAACAACAACAAAAMMAACAKCAGTCCCCACTACCCAAGAACCTACCACAACAACAGCAGTTMCTACTACAACAGAACCCTCTCCAACAGCAACATCAACAACGTCAACARCAACACTCCTAAATACAACAGCAGTTGCATGGTGCAATGATTGTACTGGAGTGTCACCTTGTTTCCTGCACAACAATCATCAATATATTAAAGTCATCAAAGAGAAGATAACCATTGAGGAGTGCAAGAATAGGTGTGATACTGCGTCCATGGAAGTTTTACACCCAGCAGATGCAAGTTCTCTGCAAATAGAACTCAAGACCTGTGGAGATAACTGGCGCTATTGGGTCAATGCAAAAGCAGAAGCAAAAGGACAAGGAAAAACTACAACTATAAATGGCTTGATACTAACGAGATAATCAGTGATGATAACGATCTCTGGATCAAAAAACCGTCTACGGAAGCTAAGACGAGTACGGAAGATCTGACGATACCTAAATTCGACCGGTGTGTGATGATACGTGCCATGGATAAGGATATTCCTAGTAAGCCACTTCTAAACATCCTGTGTTACAATAGTGTCCACCAGGGCGGATATTGTCTCTGTGGAGATAAACAGAAAAATTAAAATTGATGAATATCTTGTCAGTAATTAACGGAAGATCAAGTTATTATGGAGTATATTTCTTAATGGTAGCTAGAGGGCTTAAATTAGTAATGTCATTATAAATGTCAACTAAAGACATATTCAAATAAATTATGATAAAATTTTAAAATATTAACCCTCTAAAAAAGAGGTATGTATATTTATATTGAATAATAAATAATTG
>Farfantepenaeus_aztecus_ ENA|GEUA01067159|GEUA01067159.1 TSA: Farfantepenaeus aztecus comp111490_c0_seq1 transcribed RNA sequence.
AGTCACAGTTGCACTGCTTGGTGGATCGCCATGTCGTCTGCAGCCCTTTCCTTCAGCGTTCTCGCCCTATTGGTGTGCTTGGCAGCTTCGAGCAGCGATGACGCACGCTTCAAGTGTGTGACGGAGGGTCGCTTTCCTCACCCCACTGACTGCGGGAGTTATATCGATTGTCTGCCGAACTCCATGCAGGTGAATTCCTGCAACGGGGGAGCGTTCCACCCGATTCATAGGGCGTGCGTGCCCCTCGCTAAGGTACCCACCTGCCATCCCAGGAAAGGGCGCTCCGTGACTGCCGACCCGAAGCTCGAGTATGCTTGCGAGGGAGCGCTGAGCGAATTCGTGTGCGTCGACTGCAAGACCTTGGTCAACTGCGTGAACGGCACCGCCTACCCCGAGCCCTGCGCTGACGGCGACATGTGCTCCGTCAGGGAGTCGCAGTTCGGCGGCGGCGTCTGCTACCCCGACGAGCCAAAGGAATGCACCTGCTCCAAGCCCAACGAGTTCAAGGTGGATTACTACGACCCCAGCAAGTTCCTCTTCTGCCAGGACGCCGAAACCGACCCCATTATCTACCAGTGCCCCGAGGACCACGTCTTCGACCCCGTCATGAGCCAGTGCAGGAACAGCGCGGGTCTTCCTGAGTGCAGCAGCATCGGCGTCTTCGCTAACCCAGAGAACTGCACGCAATACTATACCTGCATTTTCACCACGAGTGGCTGGGTCCAGAAGCCATTCTCCTGCATCAACGAAACGGATCCGTTCCTCATGTACAACGAAGCCTCGGGGGTGTGCGAGGATCCGTGCCAGTGGAACACGGGGAAATTCTCCTGCATTGCGGAAGGCCGCTACGCCGATCCCCTCAGCTGCTCTCGCTACTTCGAGTGTGTCGTGGATGAGGTAGAGGAGACAGGCTTCCGTCAGGAGTTGCACGAATGCCCTGAAGGATACGTGTGGGACCCCAGCGCCAGGGGAGACTTCGGCCATTGTGTCCTGGAGGGCGCGAGCAAAACTCCCTGTTCGCCAGTCACTATCAACAAGTGCACCATCCCGGACAACTGGTGTGACAACACCATCCAGTAAGTCCTTCAAGCACTGACATTCCCTCCGCTTTCTCCTTTCCCGGTCTTAGTAATAAAACAGGGAATGGAAGAAGCATGGTATAGGATGTCTGTTATCATGAATGTACAACAACAGGATTCAGAAGGACACGAGCACATTCGCCTGTGTATTCTGATTCCATCAACGCAGATCCAGAGACTACTCTATGCGAGTCTGTTTCTCTGTGCGATTCCGGGAATTTATTATCTATTTGTTATTTATTGATTGTTTTCAGGTTGTTTGTTATCTGTTGGCCTCTTAATTGTATTTGTTTCCTGCATTAATTTATGATTGTAAAATTAGTAAAATACTCAAAAGTAAAAAAGATCGGAAGAGCGTCG
>Hyalella_azteca_1 ENA|GEHV01017938|GEHV01017938.1 TSA: Hyalella azteca TR7433:c1_g3_i1 transcribed RNA sequence.
CTACAAAATAAACATAGAAACAGTTTGCCAACGCACAAAGAAGCCCATAACCAGATACGACCAATCAAAATCACGGAACATGATTTTGATTATAACAGGAGTCGGCCAGCGGCATCAGTATCTTCATTCTACTCTAAACCAAAATTTGGATGGAAATTTCACGTCAAAGAGAATGCAGACGCTCGGTCTGATCTGGAAACAAGAGCTACTCAGTCCCCGGCCTCTCCACCTCCAGTCCGAGCTCCCAGACATGATCACGTTTGCATTGATCCTCGTGTCAAGTTTGGCTGCGCCTCGTGCTCCTTGTCTGTCATCTGCATAGACTCAAAAGCCTTCGTACAGGCATGCGCCTTCCCTCAGGAATCGTGTTACCCAGACCCTGCGTTTGGAGGAGGAGTTTGCAAACCTGGTCTACAGACCAACTGCTCCTGCATCCCGGGAGTGACTG
>Hyalella_azteca_2 ENA|GEHV01054815|GEHV01054815.1 TSA: Hyalella azteca TR23809:c0_g4_i1 transcribed RNA sequence.
ATCTCGTGGTCGATCCCAACTCCAGTGTGGCCCCAGAAAACCCAGTTTTGGATCCCAATGCCTTTTACACCGCGGGAGCAGTGACTTACTTGAATAACTCTCACCAGAAACTGAGACCAACTAACGAACAACAGGACAATCGCTTGATGCTGCTAATGTATCAGCAGCATTTCGCTGAGCTCGAAAGGCAACAAAATCTTTTAAATTCTGAAATCTTCAAGAGAAACTCCAGTCAAAACCCTGTAATGACTCCAAGAACACCAGAATTATTACGGGCGACCACAACAATAAGACCGCTTAATAAGACAGCTTTGTCTCAACAGCTGCTCCGAACTCCAAACCCTTACTCCACCATTACAGCTTCTTCGGCACCCACGAGGTCCCCTGCTCATGACAAAGAATGTTTGAACCCCAGCGTGCGTTACAGCTGCGCCTCCTGTGGCGCCATGGTCATGTGTATTGGTACTGAAGCATATTTATACGCCTGCAATTATCCTAAGGAAACGTGTCATCGAGATCCGATTTTTGGTGGCGGCGTCTGTCGTAGAACCATGAACCCTGAATGCAGCTGTGTACCTGGAGACTCGGTGAAGCCCGACCCATACGACTA
>Litopenaeus_vannamei_1 comp31487_c1_seq1 len=726 path=[1121:0-326 1448:327-333 1455:334-725]
CAGGACGTCAGTTATTTTTTCGTTTTTGTGTTTTTAGCAGTGTTGATTTTAATGTGAATATCAAAGATGAAGGCGGAGATTTTATTAATCGTGATAACCATGGGATTCACAGCAGCGTCGACAAATGAACTAATTTGCACTGGTGAGGGTAGGTTCCTTTACCCTGGCTCGTGTGGGACATACATGGACTGTACTCCAAGTGGAGATGGTGGCTATACCCTTGTGAAGGATAACTGCAGAGGCTACACATTTGATGCTGCTAGAAAAACCTGTATTGCTAAGCCATGTGAATCCCGGCTTAAACGCAGTGTTACTACTATTAATCATCAGTATTCGCATTTGTGTGAAGGACAGCCTGACAAATTTATCTGCGGCAGTTGCAGAACCCTGGTCATGTGCGTGAAAGGGCAAGCCTTCATTCGCCACTGTATCCCGAATAATTTCTGCGCAACCAGAAAAAAATTTGGAGGGGGAGTTTGCTACCCAGAAGAACCTGTAGAATGCACTTGTACAAAAGCTAATGATTTCATGGTAGACCACTATGACCCCCAGAGGTTCTTCTCTTGCGAGGATATTGGGTCCATACCAGAAAGTTACAAATGCCCAGATGGAATGGAATTCGATGAAAGTACAGCACAATGCCGCAACATAGGCGGTCTACCACCATGCTCGGTCTCAGGGCAGTTTGCTAACCCCAGCAACTGTAGTGAATACTACTCTTGCATT
>Litopenaeus_vannamei_2 comp35345_c0_seq1 len=1132 path=[1111:0-57 1169:58-79 1192:80-1131]
AAAGAAGAAATGAGGGCCAACATGCCGTAGGAAATGAACTAAGAGAAACAATACGCCAACTGGACCGTTTTTAGTGAGACATCTATCGAAGATGAGGACATTTAAGGTTTTATTCCTGGTGGCCATGGGAGGTGCCATTGTCATGGCAGAGGAGAGCTTGCGGGGTGAACGTAGCATTACAACAGATTATCATGAACTTTCGCATCTGTGTGAAAAGCAGCCAGACAAATTCATATGCGCCAACTGCAAAACCATGGTCCAATGTGTGAAGGGACAAGCTTTCATTCGCCACTGCATTGAGGACCACTACTGCTCGGAGAGGCCACAGTTCGGAGGGGCTGTCTGCTACCCGGATGAACCCGCAGCATGCACTTGCGAGAAGGCAAACTCCTTCCGCGTGGATCCGTATGATCCTCAGAGATTCTTCTCTTGCCAAAACGTTGGCTCCCAGCCGGTGGTCTACAAGTGCCCTGACGGCATGGAATTCGATGTAGCCACTGCGCAGTGCAAGGCTGCAGGTACCCTACCTCCATGCACGCAATCCGGCGTCTTCGCTAACCCCAAGAACTGCAGCGAATACTATTCCTGTATCTCTCTACGGAGTGGATGGCTTCAGAAATCCTTCCTCTGCAGTAATAACTTGATGTACAACGATAAGACCCAGAAATGTGAAGATCCTTGCAATTACCAGTTTGTGTGCAAGCAGGAAGGACGTTACCCCGACCTTCTGAACAAACGTAACTACTTTGAGTGCTACATGTTTGCAGGTAAACTAAAGCAAATGCGCTATCAATGCCCCGAAGGATACATGTGGGAAATTGATGCCCCGGGCGTGGGCAAATGCGTGGACCACCAAGGACAGGAAGACGATGATACCGGCTTCAGCAAGTGTTTGGTGCCGGATGACTTTTGTACTAGTCAGCTTCGTCATTGGATTATGAAACCTATAATTCAGGGTATTATTAGTATTAATTTTAATGACTAAATGTATAGCTTTAAACTTGCAGCTGCTTAGATATGAAGAGGGGTTCCATGGTCCCAACTTACACACCGATAAGTGGACTAGGCCTGTCCTGACTTCGATAAGTCTCCAAAGATTTTAAATAAAATATTTTTGAAGTTCTAAAAAAAA
>Litopenaeus_vannamei_3 comp35377_c0_seq1 len=901 path=[1:0-505 507:506-520 522:521-900]
AAGAAGCCTAGACGAGAGGTTTGAATTGCAACGTTGTCCACAACTTGCCCAACACGCGTTCTGACTGGCCAATAATGGCGACTTGCAACACTCTTATATTAATGCTCTTGGGAGTCGCGTGTGCAGGGGCTGAAAAATTAAAATGTCAAGGAGAGGGTAGGTTCCCCAATCCAAATTTATGTGGAGCATACTATGACTGCACTCCGAACAATGTTGGTGGCTATGATATGGTAAAAGATGATTGCAGAGGCTTCGCATACAATAGTGGGGCTAGACACTGCAGTGAGAAATTGTGCGAAACTCGAATCAAACGCAGTGTTACTTCGGATAATCATCCTTATTCTCGTATGTGCGAGGGCCTGTCTGACGGATTCTTGTGCGCTAACTGCAAGACGGTGGTCGTGTGCGTGAAAGGGCAAGCTTTCATTCGTCACTGCATCGACAATTTCTTCTGTTCGGAGTTGGCCCAGTTTGGTGGCGGTGTTTGCTATCCAGATCATCCTGCGGAATGCAAGTGTGTGAGCCCTAACGACTTCAGGGTGGATCCCTACGACCCTCAAAGGTTCTTCTCTTGCAGGGATGTGGGTTCAAAACCAACTCAATACAGATGCCCAGAGGGTATGGTATTCGATGAAACGGCCAGAGAATGTAGCGCAAATGATTTGCCTCCCTGCAGCACTTCAGGGACTTTTGCGAAGTCTAGCAACTGCAGTGAATACTACACCTGCATTGCTGTGAAAAACGGATGGCTGCAGAAGCACTACATCTGTGGTGCAGGTACAGCGTATAATGCTGTCACTGGTACTTGTGAAAATCCTTGTTTGCTCCTCGAATGCCAGAACGAGGGACGTTTCGCTGACCCTTCAAGCAAACACAATTACTTTGAATGCTACATGTTGGG
>Litopenaeus_vannamei_4 comp36122_c0_seq1 len=1118 path=[1096:0-333 1430:334-344 1441:345-970 2067:971-983 2080:984-1117]
CGAATATTTCTGTTTCTTCTCCGTTCCTTGGTTACCTGTATTTTACAATGGTTATATGTTTAAGTTAAAGAAAGCAACTGGTTGATGGAACTTGGACAAGGCGGTGGAATTAGTTTGTGAAAGACCGTAATATTTGATTTTAAAAAAATAAAGGAAGGCACGACAAACGGAATTACAAACAAGCACATGTCGAAGATGGAGTTGTGTGATCTATTGTTGTTAATGGCCTCAGGAGTCACCCTTGTCCTGGCAAATGATGTTACTGGGGGTTATCATTCTCTCTCTTATCTGTGTGAAGCTCAACCTGACCGTTTCCACTGCCTTGATTGCAAGAGTTTGGTCGTGTGTGTAAACGGACAAGCCTTCGTTCGTCGCTGCATCGAAGATCATTACTGCACAGATAAGAGTATGTTTGGAGGTAGTGTGTGCTATCCTAATGAACCTGCAGAGTGCACTTGTGAGAGGCCATATGTATTTCGTGTGGACTACTATGACCCACAGAAATTTTTCTCATGCGATGGTGTAAGATCCAAACCAGAATTTTACAAGTGTCCAGATGGTATGGTGTTTGATGAGAACCTTACACAATGTCGCAATGAAGTGGGTCTACCACCTTGTACAAAGCCTGGGACTTTTGTTAATCCAAAAAATTGTAGTGAATACTACTCTTGCATTGCCCTTATACATGGATGGCTGCAAAAATTCTACCTCTGTAATGGTAAAACCTTTTTCAATGAGGAAAAACAAATTTGTGAAGATCCTTGCATGTACAAGTTCATGTGCAAGAGTGAGGGACGCTTCCCAGACCCTGTGAACAAGCATAGATACTTTGAATGTTACTTAAAATCTGGTCAATTTGTAGAGATGCGGTATCAATGTCCAGAGGGGTATATATGGTACACAGTATCATCAGGAGTTGGCAAGTGCATGGAGGACTCTAGAATCAGACATATGGATCACAACTTTGACCACTGCCCCCTGCCACAAGACTGGTGCCCCAGAAATGGAACTGGAACCTCCTAGCAAGACGCAAATGTCGCTTGGGTCAAGTCCAAGCCTAAAAACTGATGTACATTGTACTTGTAATTTTAAATAAATATCCCCTATTTAAAAAAAAA
>Litopenaeus_vannamei_5 comp40479_c0_seq3 len=1387 path=[2233:0-338 2571:339-381 2614:382-432 2665:433-491 5596:492-527 2760:528-597 2830:598-632 2865:633-644 2877:645-668 2901:669-710 2943:711-746 2979:747-768 3001:769-803 3036:804-812 3045:813-857 3090:858-862 3095:863-902 3135:903-981 3214:982-1302 216:1303-1314 228:1315-1386]
CTGCATACCTAACGGCAGTGGGGACATCTTCAAGATGTTGTCGTTTCCGATAATTCTTGGGATGGTTGCTGGTACGGCAGTAGCCATGCCCACAAAGGGGCCCTCCTGTGTAGGTGAGGGCAGGTTCCCTAACCCAAATACCTGCGGTGGCTTCTACGACTGCATACCTAACGGCAGTGGGGGATATGAGGAGTCTTTTGCAGACTGTAATGGCTTCGTCTACAACGCCACCTCTAAGACGTGTAGCGGAGACATGGAATGTCGCTCCCGAAGTGAGCGGAGTGTGACTAATGCATATCCCAAGTACTCTTACTTGTGTGAAGGTCAGCCTGATGACTTCGTGTGCGCTGACTGCAGAACAATGGTAATGTGTGTGAAAGGCCAGGCCTTTGCCCGCCAGTGCATCAGTGGGAGGTCTTGTAGTATCAAGGCAACCTTTGGTGGTGCAGTGTGCTACCCAGGTTCGCCTGCAGAATGCACCTGCCAGAGTGGGGACTCTTTTGTCCGCGATCTGTATGACCCACAGAAATTCTTTAGCTGCTCTGCCACCGGAGGAGTCCCCGAGAACCACGTTTGCCCTGATGGAATGGTGTTTGATGAGACCCTTGTGCAGTGTCGCAACCAAGCCAGTCTCCCAGCTTGCGGACGGCCTGGTGTCTTTGCAAACCTGGATGACTGCTCTGAATACTACTCGTGCATCTCGCTTCAGTATGGGTGGCTGCAGAGGCTGTTCATGTGCCCAAATGGCACACTGTTCAACGAGGTAACAGGAGCTTGTGAAGATCCTTGCAAGCGGACAATGGTATGCTATGTGGAAGGCAGGTTCCCAGATCCCCTCGACCGCCGTAGCTACTACGAGTGCTTGATTATTGGTGGGCTGATGAAGCGTGCCCGCTACCAGTGTCCCCATGGGTATGTGTGGAAGGCTAACGACACTGGTGATGGGGGAGCATGTGTGGAGGACCATGAGATGAGTCTTCACGACTACTTCACCCGCTGTAGCATTCCACAGGGCATGTGTCCTGATGAGACTACAGACCCCTGTCTGGCAAACAATGGTGGTTGCAATGCCAATGCAGATTGCTTAACAGTTAATGGTGCTGTGAGTTGCACTTGCAGGGCAGGGTACTCTGGTGATGGATATACATGTACAGACGTTAACGAATGTGCTGTAGCCAACGGTGGCTGTTCTGCAAGTGCTAGCTGCAAAAACTCTGTCGGCAGTTACCAGTGCAGTTGCTTGGCAGGATACACTGGTGACGGTTTCACCTGCAGTGATGTTGATGAGTGCTTAGTTGCCAATGGTGGCTGCGACGCAAATGCCCGGTGCAGCAATACTGCAGGCAGCCGTGACTGTGCTTGTAAATCAGGGTTCACAGGAGATGGC
>Litopenaeus_vannamei_6 comp40709_c0_seq1 len=1569 path=[1547:0-179 1727:180-181 1729:182-613 2161:614-638 2186:639-766 2314:767-812 2360:813-1542 3090:1543-1568]
TGAAGGACGTGACCTGCGCTAACAGGGGAGCAAACTACGGCGACACAGGCACGGGGCAACATGAACTCCGCAGCTGCATTCGGGCTCCTGATCTTGTCCTTCGTTGTTGTGAAGGACGTGACCTGCGCTAACGGGGGAGAGAGTTCGTCGCACAGCCTGACATGCACGGTGGAAGGGCGAAACAGTCACCCCACAGACTGCACCAAGTACGTCGAGTGCATTCGCGTGGGCGGCAGACTCACGCCCCGAGTCGGTGTCTGTGAGAATTCCGCTTTCAATCCCGCGACTAGGAATTGCGTTAGTTTTAGGGACACGGCTTGTCAGCAGCCTCGCAGGCAAGCGCGTGCTTTATTCGAGGACAACGCCTTCAGCTACATGTGTTCTGAGGGCAAGGATGGATTCTTTTGTGCAGACTGCAAGACGCTGATCAACTGCGTGGACAGACACGCGTACAAACTGACCTGCGTCAACGGGGACATGTGCGCCCACAAGGAGAGCTTCGGCGGCGGGATCTGCTATCCAAAGGAGCCTGCTGAGTGCACCTGCCAAGAGCCAAACTCTTTCAAAGAAGACCTGTATGATAATCGGAAGTTCTTCTACTGTAACGACACCTCCTCAGATCCTGTATTCTACGAGTGCGACGAAGGGAGCGCATTTGACGCCGAGAAATCTCAGTGCAAGAACAAGAATGGTTTGCCCGAATGCCATCGGTCAGGTGTCTTCGCTGATATCAACAACTGCACGCAATATTACGCTTGCATCTCAACAAGAAACGGATGGGTGCAGAAAGCCTTCAGCTGCAACCAAAGTAACCTTATGTACAACGACCTGACGGGCGCCTGTGAGGACCCTTGCACCTGGCAGGTAGGATCGTTTGCTTGCACTGCAGAAGGACGTTACCCGGACCCAAAGGACTGCCAGCGGTACATCGAGTGCGTGGCAGACGAGGGCGGACTCAAGCAGGTTCGAAGGAGTTGCCCCGAGGACTACAGCTGGGACCCGACGGCCAGAGGGGGCGTCGGGCACTGCGTCAAGGCCAGCACAAACACGCACTGCACTCCGGCCACCCAGAACAAGTGCATCATCCCAGACGGCACGTGCGCCTCAGCTGCAGTTGCGACTGCGGCCACGCCTGCACCGGAGCCGACGTCTCCTTCCACACTGGTTGCATCGGCAGAGTTAAATGTCGCGACAACAACCACAGAGGCCGCGCCAACAACGCCGCCGAAAGCGCCAGTGGCCCGCCGTCGCCGACTGAACCGCCGCTTGAACAACTAAACTGCAGGAGACGCCATGACCGGATTTGACGAAAGGCTTCGACGCTGGAGGTGCTCTGTGGCTGGCAAGAGTCAGTTCTCCTTGTCTGCTCTGAAACCAGCAGTTCACATACGTGGTTAACGAAACTAGTGGGGGTGAAGGTTTCTGATGTAAATCTATTATGTATTTCCATTTTTTTCTCTATCTGCTTGACTGTGCTTCTTTTTTTCTCTCTGCCATACCTATGTGTGTGTGAGTGTGTGTGTACATGTGTATATGTGCCTGTGGGTCTCTCTCTCTCTCTCTCTCTCT
>Litopenaeus_vannamei_7 comp42854_c0_seq1 len=1261 path=[2:0-62 65:63-98 100:99-139 141:140-170 172:171-248 250:249-284 286:285-351 4251:352-356 4256:357-485 487:486-487 489:488-546 548:547-584 586:585-769 771:770-775 777:776-1260]
ACAGCCAATGAGGACTCGCGAGGGAGACACCAATCGAAGATGAGGTCGAATACATTCTTTGTTCTGCTGGCACTGGGGGCAGCGCTTGTTACAGCCAATGAGGACTCGCGAGGTGAACGCAGTGTTACTACAGATTACCATGATTACTCGAACCTGTGCGAATCCCAGCCTAACAAATTCATATGCGTCAATTGCAAGACCATGGTCCAGTGTGTGAAGGGACAGGCCTTCACTCGCCACTGCATCGAGAACCACTACTGTTCAATGAAGCCCGAATTTGGCGGTGGAGTCTGCTACCCAGATGAGCCTCAGGCCTGCAAATGCGAGAAGGCCAACTCCTTCCGAGTGGACCCCTACGACCCTCAGAGGTTCTTCTCTTGCAAGAACCTTGTAACCCCCCCAGTGAACTACAAATGCCCAGATGGCATGGTATTCGACGAAGCCTCTGCCCAGTGCCAGACAGGAAATGGCCTGCCCCAATGTACTGAGGCTGGTACTTTTGCCAACCCGGCTAACTGCAGTGTATACTACTCGTGCATTGGCCTTCGACATGGCTGGCTGCAGAAGAGCTTCCAGTGCAACAGCGGCTTGATGTACAACAAGGAAAAGGGAGTATGTGAAGACCCTTGCCTGTACCAGTTCGTGTGCAAGCAGGAGGGCCGATATCCTGACCTCCTGAACCAGCAGAACTACTTTGAATGCTACATGTTGGGTGGCAAGTTACGGCAGCTCCGTTACAGCTGCCCTGAAGGCTACAGGTGGGATGAGATCTCTGCAGGTGTTGGCCAGTGTGTGGAGGACCATGACAAAAATGCTTCCAAGGGTGCCTTCTTTGGCTGCGACATTCCTGACGGCTTCTGTCCCGGCTCTTGATTTTACTGGAGCTCCACTGTCCCACCAGAGTGGAGTAGGCCGGGCCTATACTTCGATGTGTCTCGAATAAATCATGACAAATAAATTTAAATTTTTCATTATCCCACATCTGATGTTTAATGATCAATCGTATTTAAGGGTCAATTAATTTTTAAATGATTAATTAATAGTTAAAATCTTAACACAAGGAATTTGTCTCTGGCATTGTCTAAGTTAAATAGAAAATGACAAGCAAATTTACTGGTTATTTGTATGCTTAGATTATCAGTAGCATAATTTGATTTAAATCTTTCCTCCCCCATTGCATAAAGGGGAAGACTGAATAACTTGTATTCCCTCCTGGAGTCTTCCTCCAGCGAATTTTAACTATTAATCGCAACTAAGCTGA
>Litopenaeus_vannamei_8 comp44007_c0_seq1 len=2683 path=[2661:0-587 6673:588-615 3277:616-725 3387:726-745 3407:746-2013 4675:2014-2034 4696:2035-2313 4975:2314-2320 4982:2321-2682]
CGGGAAAGGAGCTCTTCGCCTGCTAAGAATACAGTTTTCACCGCCTTGGCTCCAATTCGCTTCGTTCCGGCCTTTGTAGGAATGAAAAAACTGCTGATTTTGGGCCTACACATTTTCCTTCCATGATGGAGAGCTGGAATATCTTCATGCTAACTATGGCCGTTGGGATCGCCGTTGTCATGGCAACTACTAGACTCGAGTGCCCAGGAGAGGGAAGATTTCCTGACCTCAATGCATGTGGGCAGTTTTACGATTGCACCTCTGACAGCAACGGCAGCTACGTCATGACCAGGGATTACTGTCGGGGCTTCGTGTACAACGCCACTGCCAGGACTTGTAGTGGCGATGTTCGGTGCAAATCGCGCAGAAGCCGGAGCCCGCCTGTTGCAAGCCACAAACACTCTCATTTGTGCGAGTTCAAACCCGACAGTTTCCAGTGCGCCGATTGCAAGAACTTGGTCATGTGCATCAAAGGGCAGGCTTTCATCCGCCGGTGCACTAGCGGAGCGTTCTGTGACAAGAGAGAGCGGTTCGGAGGCGCCGTGTGCTACCCAGGGAGACCTCAAGAGTGCACCTGCGAGAAGCCACACTCCCTGCGACAAGACATGTACGACCCCCAGAGGTTCTTCTCCTGCGAGAGTGCCGGGTCGAAGCCCGAGGGTTACAGGTGCCAGGATAACATGATCTTTGACGAAGCCCTTGGCCTGTGTCGGAACAAGGAAAGCACGCTCTCATGCACCGAAGCAGGCTTGTTTGCCATTCCGAAAAGCTGCTCGGATTACTTCTCCTGCATCCCGCTCCGACATGGCTGGGTGCAGCGGTTCTACATGTGCACCAACAACAGGTACTTCAGTCAGAAAAGCGAAGCGTGCAAAGACCCTTGCTCGGGGAACTTCGTGTGCACCATACCGGGGTACTTCGGCGATCCGTTTGATACCCGCCGGTTCTTCGTCTGCTTCGATGACCCGCTTCGGATAATAAAGATCCATTACCAGTGTCCTACAGGCTATGTCTGGAATTCGAACTTTACACGGGGAGCAGAACAGTGTGTGCCGGATACTGAAGGACGCTCCCAGGCCCCGTGTTTCGTCCCAATCGATAGTTGTCCGGATGTCTACATGTTTGAGGAAACGGGCAGAAGCATGCTAAGTACAGGAGCATGTGACCAAGAGCCTTGTTTCCCGGGCGTCTCGTGTAACCCGGCGGTCGAGGCCCCCTTCTACTCCTGCGACCCGTGCCCCCCTGGTGCCGAGGGGGACGGGGTGCTGTGTAAGTGTGGCGTCGGTTTTGCGGGTGACGGCAGGGAGTGCCACCTCGACTCCGACCTTGACGGCTTCCCGGACAGAGACCTCGATTGCCCTGACCCTCACTGCCGCCGGGACAACTGCATCGCGGTGCCAAATTCCGGCCAAGAGGATACCGACGGCGACGCAATAGGGGACGCCTGTGACGACGACGCTGACGGTGACGGCCTTGGCACCTTCGAGGATAACTGTCCCCTAGTCTCCAACCCCCTGCAAGAGGACGCCGATTTTGACGCGAGGGGCGACCGCTGCGACAACTGCCCCTACGTCCCTAACCCTGAACAGAAGGATACCGACGGGGACTTCGTTGGGGATGACTGTGATGACGATATAGATAATGACGGGATTCTCAACGAAATGGACAACTGCCCCTTCACCCCCAACGCCCACCAGGTCGACACTGACGGCGACGGTGTAGGCGACGTGTGCGACAACTGCCCCGAGGACGCCAACCCCTGGCAGGAGAATAAGGACGAGAACGCAGCAGGAGATGCTTGTGACTTCGACATTGACTCGGATCGCGACGGCGTGCAGGACAGCGCGGACAACTGCCCAGTTCACGCCAACAGTGACCAGGTTGACGTAGACGGCGACGGTGCCGGCGACGCTTGTGACAAGGACAGTGACAACGACGGCGTGGAGGACGACCGTGACAACTGTCCGCTTATTCCCAACCAAGACCAGAAGGATTCTTCCTTCGCCGACGGCCGAGACCGTGGTGACGCCTGCAAGAGGGACTTCGACGGCGACGGAGTTGAGGACGCCAGCGACAACTGTATCAGGAATCCTACTGTGCATAAGACTGATTTCAGGTCACTGCAAACGGTGTCTCTGGATCACGACCACTACATCTTTCCTCCCGAATGGGTCGTCAACGATAACGGAACGGAAATACACCAGACCAAGAGCACCGACCCCGTTCTGGCCGTTGGTCCTCATAACCTGGGAAATGTCGACTATGAGGGAACGCTCTACGTCACGGATCATTCGGACGATGACTATGTTGGGATTGTGTTTAGCTACCAAACCAACGCCAAGTTCTACGCGATGACGTGGAAAAAGGAAACGCAGTTCTGGAGCGCCTTGGCCGAGAAAGGCGTTCAGTTGAGGGCCATCGACTCCGCAACAGGGCCAGGCCGGGAGCTGAGGAGGGCGCTGTGGGACTCTGGCACCACGGACGGCCAGGTCACAGTGCTGTGGCGAAACGGAACCCTCGGCTGGCACCCGCACGTGGCATACCGCTGGCAGCTCCACCACCGGCCCGCCCTGGGTGTCATGAGGCTGTTCTTGTACGAGGGCAGGAGTCTGGTCGCCGATTCTGGGAATGTTTACGACGATACGCTGAAGGGAGGCCGGCTGGGGCTCTACTGCTTCTCCCA
>Litopenaeus_vannamei_9 comp1175845_c0_seq1 len=1388 path=[1:0-1387]
TCGTCAGGGGCGCTGTATCAGGGGATCCTTCGACCCCGCCAGCAGCGCCTGCGTCACGAGGAAGGAGGGGGACGAATGCCGGCCGTGGCAGCGAAAGGGGCGAACGCTCGAGCGAGACGAGACGTACGACTACGTGTGCCCCGAGAACCGAAACGGCTTCTTCTGCGCCACCTGCAAGACCCTAGTCCAGTGCATCGACGGGAAGGCGTACCCGGAGCAGTGCCGTTCGGGAGACTTCTGCGACCTGAGGCTGGAGTTCGGCGGGGCGGTGTGCTACCCGAACCACCCCGTGAACTGCACCTGCCAGGAAGCAAATACGTTTAGTGTGGATCTGTACAGTCAAGAGGATTTTTTCTTCTGCGGGAAGGCCAACGAGGACCCCGAGATGCGCCAGTGCCCACGCGGAGAGATCTTCGACGAGGGAATATCCAGCTGCAGGAATAGATATTATCTGCCTGCATGCACGAGCACCGGCGTTTTCGCGAACCCCGCAAACTGCACACAGTTTTACACGTGCTTCTACAACATCAACGGCTGGGTCCAGAGTTCGCACTCCTGCAACAACAGCACCCACTCCGGCCTCATGTACAACGAGCAGACGGCGCAGTGCGAAGACCCTTGCCAGTGGCGCAACCTCGCGTTCACTTGCCAGAAGGAAGGCCGCTTCCCCGACCCCTTTGACTGCCGTCGGTACTTCGAGTGCGTCCTCGAGGCCGACGGATCCGCCTTCCGACAGGTCCACCACACGTGCCCCGAGGAGTACACGTGGCATCCTTCGCGCCTCGACGGCTTCGGGCTGTGCGTCGAGGCGGAAGCCAACACGGCCTGCGCGGCGGTGCTGCCGGTCTCCAAGTGCGCCGTCCCGGAAGACCGGTGCGGCGGCGGGAGCTTCCGCAAGTCGCGCACGAAGATCGTCGGGGAGAACGGCACCGCCGAGACGCAGGCGAGGATTCAGGACCTCAGGATAACCATCAAAGTCTTACATCCTGACGAACCGTGTCCCCTGGCCTTCAAGAAAGTCTTCAAGCAGTGTATCCACATCAGTGCGGATATGTTGCCCTGGGCTGAAGCGAGGACGGCGTGTAGATACTTCGGCGGCGACCTGGCAACACCGACGGATGTGAACGAACTGAAGGAGTATATCAACACGAAATCAGACGCGAAATACCTCTGGGTGGGCGGGACCGACGCCGACGACGAGGGCAGTTGGCGGTGGCTGTCGGGTCGTGCCGTCAACGCTTCCCATTGGATCCCCAGCAAACCCGACGGAGGCAGACAGCAGAACTGCCTCTTGCTGTCTGCCGCCCGCTCGGCCCCGCTCGATGACTACTTCTGCTCCACGGCCTTCTATTACGTGTGCCAGTACGTAGGAGTGGGGGGAGGGTGAG
>Litopenaeus_vannamei_10 comp2706373_c0_seq1 len=888 path=[1:0-887]
CCGAGCCCTGCGCTGACGGCGACATGTGCTCCGTCAGGGAGTCGCAGTTCGGCGGCGGCGTCTGCTATCCCGCCGAGCCAAAGGAATGCACTTGCTCCAAGCCCAACGAGTTCAAGGTGGATTACTACGACCCCAGCAAGTTCCTCTTCTGCCAGGACGCCGAAACCGACCCCATTATCTACCAGTGCCCCGAGGACCACGTCTTCGACCCCGTCATGAGCCAGTGCAGGAACAGCGCGGGTCTTCCTGAGTGCAGCAGCATCGGCGTCTTCGCTAACCCAGAGAACTGCACGCAATACTACACCTGCATTTTCACCACGAGTGGCTGGGTCCAAAAGCCGTTCTCCTGCATCAACGAAACGGATCCGTTCCTCATGTACAACGAAGCCTCGGGGGTGTGCGAGGATCCGTGCCAGTGGAACACGGGGAAATTCTCCTGCATCGCGGAAGGCCGTTACTCCGATCCCCTCAGCTGTTCTCGCTACTTCGAGTGTGTCGTGGATGAGGCAGAGGAGACAGGCTTCCGTCAGGAGTTGCACGAATGCCCTGAAGGATACGTGTGGGACCCCAGCGCCAGGGGAGACTTCGGCCACTGTGTCCTAGAGGGTGCGAGCAAAACTCCCTGTTCGCCAGTCACCATCAACAAGTGCACCATTCCGGACAACTGGTGTGACAACACCATCCAATAAGTCCTTCAAGCACTGGCATTCCCTCCGCTTTCTCCTTTCCCGGTCTTAGTAATAAAACAGGGAATGGAAGAAACATTGTATAGGATGTCGGTTATCATGAATGTACAACAAAAGGATTCAGAAGGACACGAGCACATTCGCCTGTGTATTCTGATTCCACCCACGCAGATTCAGAATCTGTTTCTCTGTGCGATTCCGG
>Macrobrachium_nipponense_1 ENA|GCVG01042346|GCVG01042346.1 TSA: Macrobrachium nipponense c68429_g1 transcribed RNA sequence.
GCAGGTGCCGCTTGACAGCGAGAGGTTCCTCTTCTACTCCTGCCCGCTGCGACAATGAAGTTCCTCGTGTGGTCGGTGACCTTAGCCTTTGTCATGGCGGTCAAGGTTGCAGCAATTGAAGTACAATGGAGAGAGGATGGCCTGATCAAAGGGTCACTATACAAATGCCCCATGGAGGGGCGCTTTGCCCACCCGCTGCAGTGCGGGGGCTACGTGGAGTGTATTCGAAACCCAAAGGAAGGTGTGTTCAAGAAGCGCTTTGGAAACTGTCATGGAGGCGTCTTCGACTCCGAGACGAAGGCTTGCGTTGAGGCAGCTGAGGCCCAGGAATGCACTAGAACAGCCCGAACAACCAGAGCTCTCCCCGTCGACCGCAGATTCAGCAGCTTCTGCAGCGAAAAGGTTAACGGATTCTTCTGCGCAGACTGTAAAACAGTTGTCAACTGCATCAACGGAGTGGCATTTACCGAAGATTGCAGCTCACTCAATACGTGCTCAGAAAGGACTGACTTTGGTGGAGCTGTCTGCTATCCTACGCCCGACGAGAAGTGCGCCTGCAGCGCTGCCAACTCATTCTCCATTGACGCTTATAGCAAACAAGCGTTCTTCTTCTGCAGGGCCGCTGGTGCGGATCCAGACATTTATCAATGCCCAGAAGACATGGAGTTCGATCCTGAGACCAAACAGTGCAAGAACACGGATGGTTTTCCTCCCTGTATGGAAACAGGAGTCTTTGCATTCCACGCTGACTGCAACCGTTACTACACGTGCATTGCCAGTCAAAACGGGTGGATCCAAAAGCCCCTTTTGTGCGACATTAATACGATGTACAATGAAATCACAGGGGCCTGTGAAGATCCTTGTTCATGGGAAACTGGACAATTCACTTGCCCACAAAACGGACGCTTCCCTGACCCTCTGAGCTGTGACAGTTATTACCAATGTATCCAGTTACCTGACAACACTTTTCGCCAAGAACACCGCCAGTGTCCTAATGGTTACCAATGGGACAAGGAGGCTCTTGAAAACAAAGGAAACTGCGTGAAGGGAACTGTCTCCAGCTGCAAGCCTTTGGTAGTTTCCAAATGTACCATTCCAGAGAGCTGCTCAGCAAGATCTGCCCGTTCAAGGGGACCTTCTCCAGCCCAAACACAACTGTCCTTTTTAGGGGCTCCAGTAGCCAACGCAAGCCCCATCCACTACTCATTTATAGAATACCCAGTGGGAAATGTTCAGAACAGAGAGTGGAATGTCCTGAATCGTGGTGATCGCCGGTCTCGAGTTCTGCCTGAATCTACAGAATAAGATTTAATGGGAGGACCACTTCCGTCAGTTTTGTGAAACAACGCAGAAGACTGTGGAACCTAGTGCATCATAAGGAAGACATTGGCAACAGAGCTACTTTGAAATGCACTTCACACTGACTGACCGGAGCAACTTTCAAATGCAATTTCACACTCACTGACAAGAGATGCAGTAGGTCTGGGCATTATCAGACAGAATTGTTATATTCATGTATTATGTAAACATGTCGTTGTTATATTATTATTTGTTACAGCCCG
>Macrobrachium_nipponense_2 ENA|GCVG01050829|GCVG01050829.1 TSA: Macrobrachium nipponense c81742_g1 transcribed RNA sequence.
CGGACGCTACCTCGGACTGGGCGGTTCCGGAGTTAGACTGTGTGCGTTTGAAATAGCAGTTTGGGAAGCAACATTAAAATATTTATCGTGATGGTGGTCTATTTCGCAACTGGAAGTCTCGTCTACATAGTTGGGTTGGCAACGTTGTTACCGGGAAATGGCTGCAGTGCATCAGTGCTCACTCACAGAGCAGCCGTTAGAGCCACCGGGGACCTCTGCAGGGAGCTGTGGAATGGCTTCTATTGCGCAAACTGCAAAACGGTCGTGCACTGCATCGAGGGAGAGGCACAAGTAGAAACCTGCAGCAAAGGAGATACGTGTCTCAAGACACCCGACTTCGGAGGAGCTGTTTGTCAGCCCGTGATGCGCGAAAACTGCTCCTGCAGCGGCGCCAATAAATTCCACGCCGACGCCTACGACCCCCGTGCATTCTTCTTCTGCAGAGATGAACTTTCGGAACCCGAGATGCACCAGTGCTCGATAGATAAGGAATTTGATGCCCTGAAGCAACAGTGTGTCAGTCGGGATGGTTTGCCAGAATGCGTAGTTCCCGGAATCTTTTCAGACTACAGAAACTGCTCGCAGTATTACTCATGCATTGTTGTCCAAGATGGCTGGGTGAAGAGGTCTTACTCTTGTAAAAAGGGCACCATGTACAATGAGGACACAGGTCTCTGCGAAGACCCTTGCAGTTGGCCCTCTGAGAAATTTACATGTAAGGCGGAAGGACGGTTCCCTGATCCACTGTCTTGTAAAAATTATTACGAGTGTGTGAGCTTACCAGATGGTAGTACTTTACGGCAATACCACAAGCAATGTCCTCATGGTTACGCGTGGAAACACGATGCTCAGTCTGGTCGAGGACGGTGCGTTGGACAAGCTGAAGCCAGTTGCAGCCCTGTTAAACTCGGTCGGTGTGTCCTCACAGAGTTGAAATGTTCAAAAGATCTCGAGGCACGGATCAGTGCGCTGGAGACGAAGAAAGTAGAAAAGGACCAAGAGATCCGAGAGGTCGAAGAGGTGGTCAAGACTTTGAGAACCACGGGAAACATGGTGGGAGGAATCTTCCTGATGATTCAGCAGGTCCCTAGGCCAGGAGAGCTAAGGGAGTCTTCTAACCCCGACAACAAGATCAATGGAGATGCGGAGGTCATCTTGACAGTGACACCTTACTGCAGCGGCGTCTGGGCCGAAGACGCCTTCAAAGGCTCCTTGACAGACGTGATCTCGACCGTCCTGGAAGGCCTCAGGAAAGCGGTCACCGATGACCTCTTTCTTTTGCCTTGCTTGACGGATGTCCTGTCGAAACTCGTCGACAACCTCAACAGTGGTGACTTCATCCTGGGCCCTTCCGCGTTGATTTTGGAGGAACCTGCAGTCAAGACGATCCAAGCTATCAAGACAAGACATGACGAAAAAGCGACTGTACTTGGGGAGTTGCAGAACGAGAGGGATGAAGTTGAACGTGAGTTAGCGAGGTTGAAAACTCTTTTAGAAAGTCACATAGAAAACACTGCATAGTAAACTAACTGTTAAAACAGTAATCTGCATAAATATCGATGTACTAAATGTTGCTTTGGGGTACAGGAGTCATTGTGTTTTATCTCATAAAGTTACGGGCACAGTTCTCAATCATTTTCAACCTGTGTGAAGGGGCCAGTCATACCTGACGGGCGAAATTTCAATTAAGAGTTCTGAATCAACATGAACACATCTAATTAGAACTTCTTATTAATTGGAGGCACTTTGTTCCCTAGTGGTTTTGCTTCCGTGCATTCTCTTGTTACGGCAACATAAGTTCATAGTGAGGTGTAACTGCAACAGGTGACAAGGAAATAG
>Meganyctiphanes_norvegica_ ENA|GETT01011346|GETT01011346.1 TSA: Meganyctiphanes norvegica TRINITY_DN120054_c8_g2_i1 transcribed RNA sequence.
TGCTCTTCCGATCTGCTGCTTTCTACCAGGTCATCATGTTGTACTGCGTGCTCCTCCTCTCCACTATCATGGTGTCGTTTGTGACGTCACATCCCCATGGAAAAGAATTGGAATGCATGGCAGAGGGAAGATTCCCACACCCGGATGACTGTGGTAGTTTTGTGGACTGTACCCCTGATGAAGAAGGTGGCTTTTACCTTAAAACTCTCTCATGTGGTGGACGGGCTTACCATCCCACCATGAAGAAATGTGTTGATATTGGGAAGGTGGCTGGGTGCAAACCTCGGGCAGCCAAAGCCCTTCAGTCTGACCCCAAACTCAACCATGTCTGTGAAGGTGTTGATGGTGATTTCGTCTGTGCCGACTGTGTAACCCTGGTCAATTGCATCAATGGCACTGCTTATCCGGAGCCATGTGACCATGGTACTTCGTGTGCAATCATGAACACCTTTGCTGGTGGAGTTTGTTATCCCCAAGAGCCTGTGGAATGTACATGTGACAAGCCAAATATATTCCACAAAGATTACTACAGCATTTCCAGCTTTTACTTCTGTGAAGCAGAAGGATCTCAACCAGAAGTTCATGCTTGCCCAGAAGGCATGGTGTTTGATGATGACAAGCGACAATGTGTTACCATCAACGGTCTTCCAGCATGCAATACCATAGGAGTGTTTGCCAATGAAAAAGACTGCACTGAGTACTACACCTGCATCTTTGCTACTGATGGATGGGTTCAGAAACCTTTCTCATGCAGCAATGAAACCAGTGATCACCTTATGTACAATGAGGTCTCAGGTCAATGTGAAGATCCTTGTGATTGGAAGGCTGAGGAGTTCACATGTTCATCAGAAGGTCGGTTCAGTGACCCCACAGACTGCAGCAAGTATTACGAGTGCATCAGTGACCCCGCCGCCATCGCTGTTGGTGACGAAGAATTCATCAGCACCCATCACGAGTGTCCCGAAGACTACGTATGGAACCAGACCGTCAAGAATGGCTTCGGACACTGCGTTCCCAGTGACGCTGAGTCGTGCAAACCTATTGTTTCTAACAGCTGCTCAGTACCTGCTGAATGGTGCGAAGCAGTGGAAGAATGAAATCAATCACTCAATATCCATTTCGTGCGCTTCGGACAAATGCGTCTTTTTCAAATCTAAGATACCAGAACTGAATATTGGCGGCCTCTGGCCGCCGAATGAACTTTAGCTGGCCCGGAGGGCCAGCCAGTTATCTAAGGAG
>Neomysis_awatschensis_1 ENA|GDFV01006386|GDFV01006386.1 TSA: Neomysis awatschensis My_CDS_06233-1 transcribed RNA sequence.
CTTGTTGTCATAGTGCATTGTTATATGGTCTCTTGTTCAATAATGTATTCTCAGGGCTTATATATTGCTGTGACTGTTGTGCTCTTTGTAAATTCATGCGGGGGTTTTCCAAACACAAAAGAAGAGAATGATTACGAAAATGAAGATAATAATTACGAAGATAATTACAATGATTTAAGCAGACAATGCGTAACGGAGGGCAGGTTTCCCGACCCAGATGATTGTAGCAACTTCATCGACTGCACTGCCAACACCAACGGAACTTTTAACAGAATCATCGGGTCATGTAAACATCCAATACTCCGATTCTATGATCCCCTCCGAAGGACATGTTCATCAGAGAAGTTGGACCCAAGCTGTCAGACTAGATCAGGCAGAGCTCTCTTAGTAGACCACAGCATGGATTACGTTTGTGGAGAAGGCCAGACGGGCTTCATCTGCAGCGACTGTAAAACCCTGGTCAATTGTTTGAATGGAACTGCCTACCCTGAGCCTTGTAGCAATGGCTTTACTTGCTATGAGTCAGACTTGTTTGGAGGTGGAGTATGCTATCCCGGCAAACCAGATGAATGTCTCTGCACTCAACAAAATCAATTTAAGGTTGATAAATACGACAATCATTCTTTCTTTTTCTGCGAAAATTTGGAAAAAGATGCCACGATTTATAGATGTCCTGAAGATATGGAGTTTGATGTAGATAATCATCAATGTTATAATGTTGCAGGCCTACCCCCATGCTCTAAAATTGGAGTATTTGCAAACCCAACTGATTGTAATTACTATTACACATGCATTATGTCAACTGAAGGATGGGTCCATAAAAAATTCAGTTGTGTAAATGAAACTCATACTGATTTAATGTTTAATGAAGAAACTGGTAAATGCGAAGACCCTTGTAGCTGGGATACTGGCAAATTTGAATGTGAACTTGAAGGACGATTTCCTGATCCATTCCATTGCAACCAATATTATGAATGTATTTCACTTCCAAGTGACCCAACTAAATTCAGAAAAATTTTAAGAGAATGTCCACCGAATTTCGAATGGGACCCACAAGCCAGAGGAGGAGTTGGACACTGTGTATCTAAAGATGCCCGAGAGTCAGAGTGCAAAGTGGTCACCCCAAATACGTGCACCATTCCCGATGGTCTTTGTTCAAAACAAATTAGAAATATACCTATTGAA
>Neomysis_awatschensis_2 ENA|GDFV01016468|GDFV01016468.1 TSA: Neomysis awatschensis My_CDS_16015-1 transcribed RNA sequence.
AGAGTTGAGGTCACCATGAGAGCTTATTCGTACAACAGTCCAACCTTGTGGTCCCTGCTTGTGCTCGGCACGGCAGTGGTAAATGCTTTCCCAGGAAGTGACAGCATCCACTGTAGAACGGAGGGCAGGTTCAAAGACCCCCAGGACTGCGGATCCTTCATCGACTGTCTCCCTGACAGGGCTGGAGGATTGATGGCTCGAAGAGGAACATGTAAAGGACTTGGGTTCCATCCCATTCTCAAGAAGTGTGTCTCTCTTAAAAAGATGAGAGGATGTAATCCAAGAGTAGCAAGAGCTGTAGGTGCAGACCACAATTTAGATCATCTATGTACCAAAAATAAAAATGAATTTATATGCTCTGACTGTAAGACCGTAATCAACTGCATCAATGGGACTGCATACCCAGATCAGTGTGGATTCCAAGACTTCTGCCTAAATTCCCAAAAACATGGAGGGGGTGTTTGTTACCCAGACCAACCTAAAGAATGTGTTTGTGACAAACCAAATGAATTTAAGAAAGATTTCTATGACACTCACTCTTTCTTCTTCTGTGAATCACTTGAAACCGATCCAGTTATCTATAAGTGTCCAGAGGCTATGGAATTTAATACTGAACATCGTCAATGCAGAAACAAAGATGGGCTTCCACCATGCACAAGTATAGGGGTTTTTGCTAATCCTTCCGACTGTAGCGTGTTTTATACATGTATTATGACAACTGAAGGTTGGATTCATAGAAAATCGTCTTGCAACAATGAATCATCAACCAATCATATGTTTAATGAACTAACTGGAAAGTGCGAAGATCCATGTTTGTGGAATAACGATGCATTTTCATGTGTTAATGAAGGAAGGTTTCCTGACCCAACTAATTGCAAAAACTATTTTGAATGTATTGCTCTTGCTGGTGAAGGCAAATTTGATCAAAGAACAAAAGAATGCCCACTTGGTTATGAATGGGATCCTGAAGCAAGAGATGGTCTTGGTTTCTGTGTGAGACAAGGACAAGGATCTTGTAAGCAAAGGACTTTTAATAAATGTTCTGTCCCTGAAAATTACTGCAGTGTTCCTGAAACAAATCCCTTACCATTAATCCCATTAGAAGATAATGAGACAAAACCCTTACCAATCATCGCAATTGAAGACAAAGAAACAATAAAATTACCAACAAACACTGTTGGTGAAAAAGAAACCAAACCCTTACCAAAACCATTACCAACCATTGAAAACAAAGAGCCAATAGGTGTAGCAGTTCCGCTCCCAGCCGATTTGACACTTGAATTTCCAGATGAAGTTAATCCTGTCGAAGAAGAGGTGAATGAAATAGAAAAGGCACCAGAAGGTGAAACATTTGTTCCAGTTGAAGTACTTCCAGCTACACTGACACCGTAG
>Parhyale_hawaiensis_1 phaw_30_tra_m.001426
GAATCCGAAGCTAGACATCCGACCAAGACACGAAGCCATCAGCAGAATTAGAATTTGTTTCTTCCGGAACTCACAATGCTGCGTTCGTTACGATGGCAACTTACTTGAAAGCTAATCCTACAACACCTGAATCCGAAGCTAGACATCCCGAACAAAAAATCAGGCAAGCAACAGGCACATCTTTACAAGGTTCCTCAACTTTTTCCAAATCTAAAGGTCTTATACGACCAGCAACTTCAATGCATCTTCAGCAGGCTGATAATAAGCTTGTATCCGCTGAAGATAAAGGCGCTGACGCCACTAAACTTCTAACAGAAAAAGCCTCTTTGACGCCAAATACTTTAGGATCCACAGCTATTATTCCAAAAGACGACAATACGCAGAAGTCAAATATCCTTCCATCTAGCACGCTTGCCCAAATAAAACATAAATATTACCGAAAACAAAACCAATTGAAAGACAGAACTTCACAAGCAAAGTACGAAACGCAAAAGAAAAAGCGCCCCATCATTATAAGAAAAGAGGATTTTAGCTACGGCCAAGAGGGGCTTCGGCCAGCTAGAATTCAGCCGGCTGTCTCCACCAAACCTCAATATGAGTGGAAGCTTCACAACTCGAAAACAAAAGTATCAGCGAATGAGCCTCGATCAGGAGTAATTAAAGAGGAATTAAGTCAAAGACAGGCATCATTGCCGGCAGTCCCGCCTGGTCGGTCACCTCGCCATGACTTCATGTGCTTGGATCCAACGATTTCTTTCGGGTGCGCCTCGTGCGACGCTTCTGTTCTGTGCATCGGGGCGCAGGCGTACAGACAGGCATGCAATTACCCCACGGAGACCTGCCATCGAGACACAGCCCTGGGAGGTGGCGCTTGCAAACCGGCCCTCTCTCCAGTCTGCACGTGCTCAACTGCTGCCCCATGGGACCAACCTGATCCTTATGATCCAGGATCCTATTTACGCTGCAGTGGATCGTCAGTCCCTTCAGTAGAAGAATGTGGTCCTAACAAAGCTTTTGATCCTGTGGATAAGACATGCAAAGACATCCCTACGACAGAACAATGTACCAATCTCGGAGCTTTTGCGAATACCAACGACTGCAGCTGGTTTTATGCCTGCCTGTTTCCTGCAGGTGGGGGAGGCACGTCGTCCTTTCATCAGGTAATAAGTCGTTGTCCGGTGATGGGAACGTTGTACAGTAATATGGACTCAAGATGCAAACCTCCTAGCGAATTTCCCACCCA
>Parhyale_hawaiensis_2 phaw_30_tra_m.013935
TCTGGCAGTTCGTCACAAACAGCCTATGAGACGGAGTCCGGCACTTCGTCCGAAGCAGCCAGCACCGGTCAGTCCGCTACCTCGTCGCATACAGCCTCCTCGTCTGCATCAACAAGCGATTTGAATGTGACTTCGGTAATAGCAACTGTATCGTCTCAATTGTTTAATGAATCTTCTGTAACAACATCTCCAGACGTTGCAGCGACCGGGACGGAATCTGGACTAACACAATCAAATTCATCGACAAATGACACACCAAGCAGCAGTTCACTGGCCTCGACAATGGGGAGTGGCTCGTCATCCGGCACAATTTCGAATGTTACGTCTTCGTCAATGAGTAGTTCGTCATCTGGCTCAGTTTCGAGTACCATTTCTTCGTCAGGGAGTAGTCAGTTATCAGGAACAAGCGCGTCAGTCTCCACAGTTTCTGGACAGCAAACAAATGAGTTTGACCAGATGACAACTGGAACAAAAGCCCCATTCACATCTTCAGACTTTCCAATAACGAGCCTACCGAGTACGACCACTGAATTTTCCTATCTGCATTTGAAGGAAAAATATCCCAACATTGCCGGCGGTGATTCCGACCGTAAGACTACGCTAGACCCTTTAGGAACAAGATGGCCAAGTAAGATGTCAACTCCCATCTCATACCTACATTTGAAGGATCAGTACGCAAGGTCCACGACTCAGGTTACTCCCGCGGAAACTTCCACTCCTGCTCTAAATAATTACTATGGACAAGGTTCATCAGGAACATATTTGGGGTTTGATGCATTAAGGGAGTCCTTGTCAAAGACGCGCACACCAATACCGCACAGCCGTGCCACCACACACCGGCACAGTTTTTTTAATGTACAGAATTCAGGTCTAAAGACTGGTAATTTGCACAGCAACGTCAAGTATAATTACGGATATGAAAATTACAAAGATTCCAATCCATGGTTTGCATCAGAAGAATCAGCTCTAGTTGATGCCTACAGTACTACTACTTCACCATTGCTCGTAACTTTTTCTTACCTTTCATCTGACGGATATTCGGACACTTCAAACAAGGAAACTAATGAGATATGGAAACTGGATGGCAGCTCAACAACTCAGGCATATTCTCCCCAAAAATCTACTGAAACTCTGCCTAACGCAGCACCAGCCTCTTCTGCATCAAAACCAGCACTATACTCAGGTCATTATATGCCTCTAAGAGAGAAATTGAAAGTAAATTATGGTGACGGAGACGAATCACCAAGTATAACTTCAACTGACAGCTATGAAGCCAATGATTCACACAATGCGTTTACAACTTCACTGGACAAAAATAAAGTTTCATCGATCGTGGTTCCTGAGTTTAAAAAGAAACCCATTCCGGTCGAGTCCGTGTTCTTTTCAACCGAGTCAACAGGAATTGTTTGGCAGGAGAGACCGACGCATCCGCAACAAGCCTCTTCTTCTGGGGGGTCCTTACGGACTGAAAACATTGATGAGGGTTCAACGGTCACTTTCCTGCCCCTACAAGAGAATTTTGGGGAGATACTGCAAAACTTGTCCACAGATTCGCTTCCAAGTGACTACGATAGCGTTTTTAGTGATACGACTTTGGAAGAATTTACCCCGTCGCTACAGCAAACCTCGATAATCAACCCAAATGCCAAATTTCCTGATCGTAATGTTATTAGTGAATTTGTATCCCAACATTCCCAGGTAACTCCAGTGGTATCAGGATCGTCATCAACCTTTTTGAGGCCGGTGCAGCACCCACAAGATGATACGAGAGTGACATCTAATATATTTAGTGATGATGCATCGCCCTTTCAGACCCTACGAGACAAATACATGAGTACCACTACCCAAAAACCCACAAGTTTAATTAATCGAATTTTTAGTTTCAATCAAAGGTTCTCTACTACAGCTTCGCCTCCGTCAAATTTCCCTTTGGATGAGTTTCCAATAAGCAATTATTCATACAGCAATCCATTTCGTCCAAACTTCGACATTTTACAGCAGCTCTCCGAGATTATGAAAAGTGCTGAAGAAAATGCGGCCACGCAAGGAGATCAAGCCCTTGTTGGAGAAAATCTTGTGATACAAAGCTCCCTACCAGGCACTACATCTTCTACTAACTACAGTCCAGGTACGTTTTTCACAGCTGGAGCTGTCACTCGGTTCAATTCCACAGGGACGCTAGATTACGAAGAGGAGACAGATCCCGGCGAAAATGAACTGATGTTGCAGATGTACCAGCAACATTTTGATCAGCTGGAAAAGGAGCAGCTGCAGCTGGAAGAATCTTTGGCTAACGAGGCTTCTGTTCGCAACGCTAGCTTACTTGGTCTACCAGAAAAGTCGGGAGGCATTTTAGGATCAGAACTAGTGTCGTCTTTTCAACCTACTTCCCAACCTGATTTTTTAATTAAGAACGTCACGGCCTTGTCACAGCATCTGTTGAAAACCCCCAGGCCTTACTCGAAATTCAAAGGAGACCCTGTGAGGTCGCCGGATCACGACAGCGAGTGTTTGGATCCACGCGAGCGCTTTGGCTGCGCTTCATGCGGAGCCATGGTCATCTGCGTCGGCACCCGAGCCTTCCTCTACAAGTGCAACTACCCTCAAGAAACTTGTCACAAAGACCTCAAGATGGGAGGAGGAGTGTGTCGTCCCGTCATGAACCCAGTGTGCAGTTGTTCTTCTGACGACTTCGTCAGGCCCGATCCTTTCGATTACCGTGCCTACACGAACTGTCTAGGGGCCCTCGAGATGGCGATGGGGATATGCAAAGAGGGTGAAGAATTACATCCCCTCACCAAGGAATGTATGCCTATGCCTATAATGCCTCACTGCACGGCTTTAGGTACTTTTTCGAACCCCAGCGACTGCAGATGGTACTACGCATGCCTGTGGCCGCCACACAGCGGGACATATCAGCAGGTACCCGTTCGGTGCCCCTTTGGTAAACTCTTCAGCAGCATCCTCCGGCTGTGTCTGGATCCAGAAGACATACCCCAGCATGATTTGTGTCACGGTATCGACTTCAACGTGCTGTTGTCCTCATTGAGCTCAAGGTTCCAAACTTCTACGTCCGTCCAGCTTACTAATTCGTTCCTACGCAATTCTCTTGGCAGTAGTTTAGCAAATAATTCTACAGGCAGCGATTTAACCGATGAGTTTACCGTAGAGAACTTCGAAAATGCAGTCATATGGAGCCGCAAGTCTGGCATAGATTCAAAAAATTCTACAAACGCCAGTGATTCAGATGATCGAGAGGCGAGCGTTTCTGTAACACGAAACAGTTCTGCAGCAGCAGACTCTACTAATAACGATATGAGAAATCAGGTTAACTCTATAAGAAACAGTTCTACTACGAATGTCTCTTCGGCGACAAGCAGCAGCAGCAGTTCAACGAACTTCAACAACAATTCTATTTTTGAAAGCTCAATTGTCATCTCTACTTCCAGTAATGCTACAAGACTTTCTGGCTTAGGTGACAATTCAACCAACTCGAACAACAGTTCTGCTGTTGGAAGCTCAGGTATCAGAATTGGTGCAACAAATTCTACGAGAAGTTCCTCGTCAGTGAGACCCTCCAGCAGCTCCACAACCGCTGCCCCCGTTGCGGCGCCCCCAGCGGCTGTTGTTCGTCTCCCTTCTGTGGCAGGGGCGTCGTCGTCATCATCACAGGGATCCGCCTCGGCTCCTTCCACCAACACGAACGAAGTTGAGTCCACGGGAGGAAAAAGATACACGTGCCCCCTGGTGGTGTTTTTGGTTATATTCTGGTACCCTGGTGTCGTTGATATGGCGTGCGAGCAAACTGGCGGATAAGAGTCATTTCCCGAGTCAAACAGATTGTTTCAGAATTTGTTACAAAATAACGGGAGACAAACTTACACAGTATTTTATGGATTTGACCAATTCTTGCCGGCCTTAAATTCAGCGGTACTGTCAGTCATTGCACTAATAATGATAATTTTTAGGTGGATGGCATGCATTAAAAAGTATATATTATTCTCTTTTAGCTACAGAAAGGAGTCAGCCATTTGTTAAAAGTTTCACTTTGCAGACGGTCGTAGAGCCTCATTCAAACCATTTTACAGGACCTAGATCACAGGAAATAGAAAGGCCTCGCCCAGCATTGACCTATGGCACGAACCAGTGCACGAGGGTTCCCTAGTTGAGGAGTGGGGTGAAGGCGACCTTACCTTCACCTCTTGGTCTGAATTTTAGGCGTGAATATTCTCCCTTACAGCAAGTGCGCTGTGCCAGCTTGCACTCACTTTCGATATAAGTCCCTGATAAATTGCAGAGCACTCTGTATAGGAGTATATAGGTTTTAGTTGTGATAAATCTGTGGTTCATTCGGAGGCTCAATATAACAGCTTATTAATATATTTGTTTGGAGGCTAAAATGCGATAGTTTATGAATCTGTTAATTCAAATGTAAAATACATCTACATCAGAAAAAGCAGTCCCTTAGCTAACACATCCATTTAACGAGAAATAGATGCTGTAACAAGTGCGCAGAATATCTATTTCACTGACATCGAATCACAAATCAATTTAAACTCTTTAGTCATTTACAGGAGACGTTTTTAGGGAACTTTACTGTAGCGTTTGGAGGTCTTGATAACTTAATATGATGGAACGCTGTTCCCGCTGTGTACCAAAGGTGTGTCTTTGACTTGCCTACTTCAATCAAAGTAATCTAATCCGGTTAGCTTTGATCTTTCCAGACTTTAGCTCGAAGGGTCGTATTCGTTTCCGGGATGGAAGGTTCATATGTTCATTAATGAAGCTAATCAGGCTAGATTATTTCACTGGAAGTGGGCTAATCAACTGCAGCTCTGTAATTGTTAGAGGGAAATTACTAATTTCCCACTCGAAGCGGAGAATTACTCGCTTTTCAACGTGGCACTTGGTTTACCAGCGATGTACGTGGTAGATTCTGTAGGAATATGCGTATATGGTAGCCAAGTTACAGGGATGATTCTAAATGGATGATTATGAAAATAACGTGTGCATGAACTACTGTAAATGGTGCATGTATCCATAATCAGATAGGATTGACATCTTAGAGCAAGCAATCAAAAAGCAAAATACTCAAGTAGTTGTGAAAAAAATTATTACGGAGAATGAAGCTATGGAGAGTCCTAGCGATTCTTGTTTAACAATTGCTTAGAACTGCACACTCTATATTGACTAGTGGTAATATCACATTTTTATCGTATTCATATTTTCGGACGTTCGAGCAAGAAGCGAATGTTTGTTTTTAATAATGCTTCTTAGCATCTCATTAGTAAGCCTGAGGTTGCTCATGTGCCCCATCGGGAGTATACTGGATGCGAAATTTTAAATTATTATGATTACCAGTAATGAAGAACACTATTCGATACCATATGTGACACTTGGGCGGGACCCCAGTCAGGCATCGTACTTTCAACTTATGCGCGAATGTTCAGCTTGCACGACGTTCATGCTATCGCCTTGCACTCTCTATGTATCTGGACCACGCGCGAGCTTCATGTCTGCGCCTAAGTTGAGCGTTCGATTGCATAGAGTGACCCCGTAATTAAGAGGACGAGTACATGGATACCTGTTAGCATCCACACCATAGCGTCATTATGGCAGTATCGTCTGCGTAGTATTTTTTGACAGCAGAAATCAAGCTTTTTTCCTAATTATAAATGCAAAGTTATGGTGTATTCTAAGTTCCTCCATTTATTAACCACTGGCTATATACATCTATATACTTATGAAAAGCCGTAGTATTTTTAGGATCGACATACTAGGAGGGAGACTTAGCCCCAGAAATGTTTGTGCAAGTCTGTATTATTTTCAGAGTATATACAGTATATGTATACATATTTAAATAAAAATACCGAAAATTATAGGGAGCCATATGGGACTTAAAGGAGTCTTAATTGCTCCCAAAAATGAACCTAACGACCCCTATGGAAAAACCTTTACAATATATCCATGCAGTCACAGCCAGATAAGTCTTTACTGAGTTCTTTTATGTTCATTAGGTTCTGCTTACCCAACCTATACTTATCTTGCTAGTACATGTATACTGTAGATCCAAGGCATTTCCGCTAATTATAAAGGGAGCATTTGTTAGTTTTGACATGTGTGGCACTAGTTGAATGCGCAACAGTGTTTTGTAATTCATTTTGTTATGGCATTAAATTGA
>Proasellus_aragonensis_1 ENA|HAEO01035431|HAEO01035431.1 TSA: Proasellus aragonensis, contig comp46355_c0_seq1
CGGCCGCGGGATTCCGTTGACATCGTGTGAGTGAGCTGCGTCCTGCTGCTATTCCTCCCGCCTTTATATATTTGAATAGCGATCTTCAATTACCTTTCTAGCAATAGAATAATAGGTACGAAGTCGTGCTAATCCAACATTAAGAAATGTTTATTTGAACATGATGTATTTGGATGACTGCCTACTTGTGATAAGTGCTCTATACTGTGGTTTGTTGACTGTGTATTTAGATTAACAAAGAGGTAATTGTTTAGACATTAGTGATATTATAATTCGCAGATACCCGATTTCTTTAACTAGTTACGAAGATATTTTTCTTCGAGGACCGTAATGATGATTTTTTAATGAATTCCAGCGAACATTCAGTAACTGTAACGGGCAATAATGTAAATAGCCTCGTTGGCAGTAAAAGACTTACATCAATAAAGTCTTTTTTAGCACGACCAATTAGGTAAATAAAAGCAGTACTCAATGATTTGGCACAAAGATGATTTTAAGAGCGAAATTCGAACTAATATTTTGCATTTTATCGTTAATTGAGATTTTATGGTCAAGTTCTGCTGCAGGAACGAAGCACCGAAGACACCGCTATTACGATCACGACCTTGAATATTCCAAAAACCAAATAGGATGGCATGACTGGTTTAAAAACAATAAGAAGAAATCCTATCAAGAGAACATAATATCCACCAGAGACGATAACGGCCAAGATCGAATTCATCTCTACGATTGGATCTGCTTGGACATTATAGATGGATTCATGTGCGCTTTCTGTGAAATGGCTGTACTATGCGTTAAAGGGAAGGCCTACAAGCAGTCTTGCCCTACGAACACTAGATGTTCCTATCGGTCAGCATTTGATGGAGCTGTTTGTCATACGGATATTCCGTTTGAATGTCTGTGCTCGGGAAGAAATGAAATTATGGCGGACCCTTTCAATTTTTATGCCTACCATGTATGTTATTCTAAAAAGACTTTTCCACATAAAATGGAAATGTGCCCTGTTGATCATTATTTCCACAAAGAAACATCTACGTGCAAGTCGATACCGGAGTTCCCACAGTGTATAACTCATGGAACTTTCCCTCTCCAGTCCGATTGCCATTGGTACTACAACTGCATTAAAAACAATAAAGGAAATTGGATACGAACTCCGTTGAAATGCATGAGAGATGGTATGGTTTACAGTGCCTCTTACAAAAGGTGCATCCCATCGTCATTTTTGTCAAGTATTGACCCTTGTGTAGACTTAAGCCTATCCGCTCCAGAACCAAGTGTAGTGCACAAGCACCACCATTACCCAGTTTCTGTACCTGCAGCAGCTCCAGCCGCTCAGCCGTCCTCTTCTCCTGAAAGTCCGAGATATGTTTGTACTTTATTCGGCAGAGTTGTAACTTTCTTATTCCCAGGTTTACTAGAAACAATTTGTGCCAGAATTAACAAGTAAATTTATTAAGCCTTCACTATAAGGTTACATGCAAAACTTTGTTAAAAATGTCTTTTATTCGCATATAAATTTACTGTGCATTATTGGGCATTCGAAGTGCATTTAAAAACTGCAAATGTGCTCAGGTATTTTATAGTATTCATGTTTATAGAATAAATTGTATATATTTAACATCACTCAAATAATATTTAAATTATACAAAATTGTTTTATACAAAAAAAAAGTGGCTTCCGCTACAAAGGCC
>Proasellus_aragonensis_2 ENA|HAEO01036938|HAEO01036938.1 TSA: Proasellus aragonensis, contig comp46987_c0_seq1
GTGGCTATTACGGCCGCGGGATTCTGTTGTTGTTATTTGCTTGGTTAAGATGGTTGTGAATTTTACATGGTTCCTTTCGAAGCTGATACTTCCTTTCCTACTTACTACGATTTTCCAGACTGCTGTCCAATCGCAAAGTACCGGATATGGAACTTTCACTTGTAAAACCTATGGACGGTATTCAGATCCGAACGATTGCATGTCCTACTACGAATGTTTCCCTACCTTCACGAGTGCTAGGTTAACAGTTAAGAAGCAACGGTGTCCATCTGGCAAAGGATTTCATGACAAGCTCAAAAAATGTGTTAGCCTCAAGAAGTTAAAGGATTGCAACTCAAGACAAGCGAGATTTGAGAAACTAAATAAAGAACTGAATCCCCTTTGCGCAACTACTGATGTACATTTTGTCTGCGCAGACTGTCAAACTTTGGTCCACTGTATTGAAGGAGTAGCCTACGAGACGCAGTGTGATGCTGCATTATCATGTAGCGTGCATGATTCCTTATTCGATGGAGTTTGCGCACCTAATCATATAGTAGAAAAGTGTTCATGCAGTAGCAGGAGCAACAATACTTACAATGCAGATCCATACGATAACACAAAATTCTTTGCATGTGAGAGTGAAGAATCTTTTCCAGAGCTTTTCGAATGCCCAATTAACCGTGTATTTAACGATAGTTTGCAGAAATGCACAGATGGAGAAGGCTTGCCATCATGTTCAGCTGAAGGAACATTTTCAGTACCTGAAAACTGCACCAAGTATTATTCGTGTTTACAAACAAAATACAGTTGGCTTCAGAAATCTTACGAATGTGAAGCTAAACAGATGTTTGGAGAAAGCAGTGGAAAGTGCGAAGATCCTTGTCAATGGCTAAGTGGAGAATTCACTTGCACGAAAGAAGGGCGATTTAGTAATCCTAGTGACTGCAAAACGTTTTTTGTTTGCATTTTGAACGGAACTGATTTCATTTTAAAGAAGCGGAGTTGCCCTAATTCATATAATTGGCTAAGTAATGAAGATAACATTTCGGGAAAGTGTACTGATGATCTAAGCCTATGTAAGCCAGTTACTCAGCATCAGTGCGATATTCCCACAGATTTTTGCCCTGCGTCAGTAAATAGTGGCGCCCCCGACACTCCAGAATCAATTGCATCAAGTGGTACTTCTCCCAATGAAGAACCAACGACTATACCTAATGCTACAACAGATGAAACAGAAATTGTTGAATCGGGAGCTGATGAATCGTCAACCGTGGATGACAGTGAGCCCACAACCGTAGCGCCAGTTGATAATTCGGAACCAGAAGCTTTAGGAGGTCTTGACGTTGATCCCAACTCAACAGGAGAAGAGGATACTACCGTTGCTGGTGCCGAACCTACCGAACCCACTGAACCAGTCTTAAGAATAGCCTCGGAACAACTAAAAAAGGAAGATCCAATAGCATTCATAAGAAATTTGTTAAATCGACCGTAATAGCATTGTTATCGCACCGACCGCCTGTGGAAACATTATGAAATACTGTACTATTAATTAATTAAATTTTTTATTAGAAGTATGTAAGAATTCTGAAAAAGAAAATTACAAAAGTTCAACTAACGTTCACAGCAACCATAAATTTATAGTCTTTATTTACAAAACGTCTGTTTAATAAATTCGTTGTACACCGACAGCTATATTATGGTAATTTACAGCAGGTGTTTTACTTCGGTTAGACGAATTATTTTTTTTAATTGAATTTCTTTTATGGTGTACTCATTATTTAACAGCCTGTTTATTTATTTATTTATTATGTATGACATTTTTATTATATTATAGTAAGTATATAAATACTAAGTGAAAAAAAAAAAAAAAAAA
>Proasellus_aragonensis_3 ENA|HAEO01044175|HAEO01044175.1 TSA: Proasellus aragonensis, contig comp49502_c0_seq1
CAGAGTGGTACGGCCGCGGGAAGTTAATCCCATCTTAGCGCATCTTATAGTATCGTCTATAAATCATGATTTGGTTTTCTATATTTGGCAGTATTTTTTTGGTGTCCTTAACTTCAGGATTGCCAACATCGGATGAAAAGCCAGTATGCAGCAGAAAGGGTCGGCTAATGAATCCCAATGACTGTGGATCCTTCTACGAATGTATGGAGGATGATTACGCCAGAAGTTTGTTGCCTTTTGAGCGATTTTGTCCCAGGGGAGAGACCTTCAACCCCTCATCTGAGAGATGCGGCAAAATGTTGAACGTTCAAGGATGCAACGCTCGTCGTGGAAGACACTTCGACTCCAACCCAAAGTATGATTACATTTGTAAAGACAGCAATGTCAGTTTTGCCTGCGCCGACTGCCAAACTCAGATAACGTGTACGGAAGGACGTGCATATGTCACCAGATGTGAAAGCAATTTGAGGTGTGTGGCCGATTCTCCAGATTTTGAAGGAGGTGTCTGTCACACACACTTCGATGACCAATGTCGTTGCACTAGACCCAATTCCTACAGCCGTGATCCCTTCTCAAATTCTACATTCTTCTTATGTGAAGCTGAAAATGCTGTTCCGACTTACTACAATTGTCAACAGGGAATGTATTTTGACGAGATAACCAAAACGTGCGTTAATAACGATGGAAGTCCAGCATGTACCACCAGTGGCTTGTTTATGTTTCCAGAAAATTGTGCGAAGTACTACATGTGCACTTACGCTATCGAAGGTTGGGTTCAGACGAAAATGTCTTGTCCTGACAAACAATTATTTAACCAAGAAACTGGAACGTGTGAAGATCCCTGTAATTGGGAACGCAAAGAATTCAAGTGCGAAACCCAGGGAAGATTCCAGAATCCCAGAGACTGCCAAAGATTCACTGAATGCATTGACGACTCTAATGGCGGCTTATTGGCAATGGAGAGACGTTGTCCACCAGGATTCCATTGGAATGAAGAAAACAAAAAATGTGTTGTCAGAATCTTTTCTAGTTGCAAAGAGCATAATGAAGGTCCTCTCAAACAGTGCAAAAAAGATTTCTTCGACATTTGTAAAACTAAACCGGAAATTATTCCTGAAATAATTCCAGAAACTCTTCTCATAGAAGAGGATGACGAGAAGGAACCAGAAATTAATATAATAACAGAAGAAAAGCCCACTGATACAACTTTTGAAGTTGAGAAAGTGCCAGAAGGAACACCAGTTGAACAAAAACCAATTGAAG
>Proasellus_arthrodilus_1 ENA|HAEQ01014997|HAEQ01014997.1 TSA: Proasellus arthrodilus, contig comp34962_c0_seq1
TGGCAGTAAAAGACTTACATAAATAAAGTCTTTTTTAGCACGATCAATTAGGTAAATAAAAGTAGTACTCAATGATTTGGCACAAAGATGATTTTAAGAGCGAAATTCGAACTAATATTTTGCATTTTATCGTTAATTGAGATTTTATGGTCGAGTCCTGCTGCAGGAACGAAGCACCGAAGACGCCGCTATTACCATCACGACCTTGAAAATTCCAAAAACCAAATAGGATGGCACGACTGGTTTAAAAACAATAAGAAGAAATCCTATCAAGAGAACATTATATCCTCCAGAGAAGATCGCGACCAAGATCGAATTCAACACTACGATTGGATCTGCTTGGACATAATAAATGGATTCATGTGCGCTTTCTGTGAAATGGCTGTACTATGCGTTAATGGAAAGGCTTACAAGCAGCCTTGCCCTACGTACGCTAGATGTTCTTATCGATCGGCTTTCGATGGAGCAGTTTGTCATACGGACATTTCGTCAGAATGTCTGTGCTCGGGAAGAAATGAAATTATGGCGGACCCTTTCAATTTTTATGCCTATCATGTATGTTATTCTAAAAAGACTTTTCCACATAAAATGGAAATGTGCCCTGTTGATCATTTTTTCCACAAAGAAACGTCTACGTGCAAGCCGATACCGGAGTTCCCACAGTGTATAACTCATGGAACTTTCCCTCTCCAGTCCGATTGCCATTGGTACTACAATTGCATTAAAGGCCATAAAGGGAATTGGATACAAACTCCGTTGAAATGCATGAGAGATGGTATGGTTTACAGTGCCTCTTACAAAAGGTGCATCCCATCGTCATTTTTGTCAAGTCTTGACCCTTGTGTAGCCTTAAGTCTATCCGCTCAAGAATCAAGTGTAGTGCACACGTACCACCATTACCCAGTTTCTGTACCTGCAGCTGCAGCCGCTCAGCCGTCCTCTTCTCCTGAAAGTCCGAGATATGTCTGTAGTTTATTCGGCAGAGTTGCAACTTTCTTATTCCCAGGTTTACTAGAAACAATTTGTGTAAGAATTAACAAGTAAATTAATTAAGCCTTTGCAAAACTTTTCTAACGATGTATTTTATTCGCGTATAAATTCATTGCGAATTAATGGGCATTCGAAGTGCATTTAAAAACTGCAATTATGCTTAGGTATTTTA
>Proasellus_arthrodilus_2 ENA|HAEQ01048528|HAEQ01048528.1 TSA: Proasellus arthrodilus, contig comp62972_c0_seq1
CAACGCAGAGTACGGGGGAGGTTAATCACATCTAAGCTCTTCTTATAGTATCGTCTATTAATCATGATTTGGTTTTCTATATTTAGCAGTATTTTATTGGTGTCATTGACTTCAGGATTGCCAACATCGGATGAAAAACCGCAAGTATGCAACAGGAAAGGTCGGCTATCGAATCCCAAGGACTGTGGTTCCTTCTATGAATGTATGGAGGATGATTACGCCAGAAGTTTGTTGCCTTTTGAGCGATTTTGTCCAAGAGGAGAGACCTTCAACCCATCATCTGAGAGATGCGGAAAAATGCTGAACGTTCATGGATGCAACTCTCGTCGTGGAAGACACTTCGATTCCAACCCAAAGTATGATTACATTTGTAAAGACAGTAACGTCAGCTTTGCCTGTGCCGACTGCCAAACTCAGATAACGTGTACAGAAGGACGTGCGTATGTCACCAGATGCGAAAGCAATTTGAGGTGTGTAGCCGATTCTCCAGATTTCGAGGGAGGTGTCTGTCACACACACTTCGATGACCAATGTCGATGCACAAGACCCAATTCATACCGCCGCGATCCCTTCTCAAATTCTACATTCTTCTTATGTGAAGCTGAAAATGCTGTTCCGACTTACTACAATTGTCAACAGGGAATGTATTTCGACGAGATAACCAAAACGTGCGTAAATAACGATGGTAGTCCAGCATGTACCACCAGTGGCTTGTTTACGTTTCCAGAAAATTGTGCGAAGTACTACATGTGCACTTACGCTCTCGAAGGTTGGGTTCAAACAAAAATGACTTGTCCTGACAAACAATTATTTAACCATGAAACTGGAATGTGTGAAGATCCTTGTAATTGGGAACGCAAAGAATTCAAGTGCGAAATCCAGGGAAGATTCCAGAATCCCATAGACTGCCGAAGATTCACTGAATGCATTGACGACTCTAATGGTGGCTTATTGGCGATGGAGAGAAGCTGTCCACCAGGATTTCATTGGAATAAAGAAAACAAAAAATGTGTTGTCAGAATCTTTTCAAGTTGCAAAGAACATAATGAAGGCCCTCTCAAACAGTGCAAAAAAGATTTCTTTGCCATTTGTATATCTAAACCGGAAATTGTTCCTGAAATAATTTCAGAAACTGTTCCCATAGAAGAGGATGATGAGGAAGAACCAGAAAGTAATATATTAACAGAAGAAAAGCCCATTGATACAACTTATGAAGTTGAGAAAGTGCCAGAAGAGAAACCAATTGAAGAAAAACCAGTTGAAGAGAAACCAATTGAAGGAACGTTAGTTGAAGTAAAACCAGTGGAAGGAAACCCAGTTGAAGAGAAAATTATTGAACAGAAGCCAGTTTCAAAC
>Proasellus_assaforensis ENA|HAEP01046520|HAEP01046520.1 TSA: Proasellus assaforensis, contig comp42291_c0_seq1
TCAACGCAGAGTACGGGGGATCCAATTGGTATTTAATCTGTTACACGGTGAATAAGTGGTTAAGGAAATTAAGTTAGACAGACAGGTTAATCCCATTTAAGCTTTTCTTGTCGTATCATCTATTAATGATGATTTGGTTTTCTATATTTGGCAGTATTTTGTTGGTGTCCTTGATTTCAGGATTGCCAACATCGGATGATAAACCAATAATATGCAACAGGAAGGGTCGGCTTTCGAATCCCAAGAACTGTGGATCCTTCTTCGAATGTATGGAGGATGATTACTCCAGGAGTTTGTTGTCTTTTGAGCGATTTTGCCCAAGTGGAATGTCCTTCCTTTCCTCCTCTGGGGGATGCGGCAAAGCTTTAAATGTTCAAGGATGCAACCTTCGAAGGGGAAAACACTTAAACTCCAACCCACAGTATGATTACATTTGCAAAGACAGTAACGTCAGCTATGTCTGCGTCGACTGTCAAACTCAGATAACGTGCACAGAAGGACATGCATATGTCACTAAATGTGTAAACAAGATGAGGTGTGTAGCCAATTCTCCGGATTTCGACGGAGGTGTCTGTCACACACACTTCGATGACCAATGTCGTTGCACAAGCCCCAGTACATACCGCCGCGATCCCTTCTCAAATTCTACATACTTCTCATGTGAAGCTAAAAATGCGGCTCCGATTTACTACAATTGTCAACAGGGAATGTATTTCGACGAGGTTACCAAAACGTGCGTTAGTAACGATGGAACCCCAGCATGTACTGCCAATGGCTTGTTTACGTTTCCAAAAAATTGTGCGAAGTACTACAATTGTACTTCCGATGTCGAAGGTTGGGATCAAAAAATAATATTTTGTCCTGACAAACAATTATTTAACCAAGAAACTGGAATGTGTGAGGATCCTTGTAATTGGGAACTCAAAGAATTCCAGTGCAAAACCCAGGGAAGATTCCAGAATCCCAAAGACTGCCAAAGATTCACTGAATGCGTTAACGGCGATAATGGCGAGTTATTGGCGATGGAGAGACAATGTCCACCAGGATTCCATTTTAATGAAACAAACAAAAAATGTGTTGCCAGAATCTTATCTAGTTGCGAGCCACAAAAAGAAGGCCCTCTCCAACAGTGCACTAAAGAATTCTTGGCCATTTGTATAACTAAACTGGAAACTATTCCTGAAATAATTTCAGAAACTGTTTCCATTGAAGAGAATGACGGGAAGGAACCAGAAAGAGATATAACAACAGAAGAAGCAGAAGAAGCTGAGAAAAGGCCAGAAC
>Proasellus_beticus_1 ENA|HAFL01055137|HAFL01055137.1 TSA: Proasellus beticus, contig comp35681_c0_seq1
GGGCTTCCTATTTTTCATTCCGTTGACACCGTGTGAGTGAGCTGCGTCCTGCTGCCATTCCTCCCGCCTTTACATATTTGAATAGCGATCTTCAATTACCTTTCTAGCAATAGAAGAATAGGTACGAAGTCGTGCTAATCCAATATAAAAAACAGTTTATTTGAACATGATGCATTTGGATGACTACCTACTATGTGATAAGTGCTCTATACTGTGTTGACTGTGTATTTAGATTAACAATGAGTTAATTGGTTAGACGTTAGTGGTATTAGTTTTCGCAGACACCCGATTCCTTTAACTATAGTTATCGAAAACATTTTTCTTTGAGGACCGTACTGATGATTTTTTAATGAATTCCAACGTACGTTCAGTAACTGTAACGGGCAATAAAGTAAATAGCCTCGTTGGCAGTAAAAGACTTACATAAATAAAGTATTTTTTTTAACACGATCAATTAGGTAAATAAAAGAAGTGCTCAATGATTTGGCACAAAGATGATGTTAAGAGCGAAATTCGAACTAATATTTTGCATTATATCGTTAATTGAGATTTTATGGTCAAGTTCTGCTGCAGGATCGAAGCACCGAAGACGCCGCTATTACCATCACGACCTTGAAAATTCCAAAAACCAAATTGGATGGCACGACTGGTTTAAAAACAATAAGAAGAAATCCTATCAAGAGAATATTATATCCTCCAGAGAAGATACCGACCGTGATCGAATTCATCACTACGATTGGATCTGTTTGGACATTAAAAATGGATTCATGTGCGCCTTCTGTGAAATGGCTATACTATGCGTTTATGGGAAAGCTTATAAGCAGCCTTGCCCTAAGAACACTAGATGTTCTTATAGATCTGCATTTGATGGAGCAGTTTGTCATACGGACATTCCGTTAGAATGTCAGTGCTCCGGAAGAAATGAAATTATGGCGGATCCTTACAATTTTTATGCCTATCATGTATGTTATTCTAAAAAGACTTTTCCACATAAAATGGAAATGTGCCCTGTAGATCATTTTTTCCACAAAGAAACATCTACGTGCAAGTCGATACCTAAGTTCCCACAGTGTATAATTCATGGAACTTTTCCTCTTCAGTCCGATTGTCATTGGTACTACAATTGTATTAAAGACAAGAAAGGAAATTGGATACAAACTCCGTTGAAATGCATGAGAGATGGTATGGTTTTCAGTGCCTCTTACAAAAGGTGCGTCCCATCGTCCTTTTTGTCAAATGTTGACCCTTGTGTAGCCATAAGCCTATCCGCTGTTGAGCCAAGTGTAGGTGTAGTGCAAACGAACCACTATTACCCAGTTTATGTACCTGCTGCAGCCCCAGCCGCTCAGTCGTCTTCTTCTCCTGAAAGTCCGAGATATGTCTGTACTTTACTCGGCAGAGTTGTAACTTTCTTCTTCCCAGGATTACTAGAAACAATGTGTGCCAGAATTAATAAGTAAATAATTTAAGTCTTCATTAAGGTTACATGTTAACGATGTGTTTTATTCGTATAAATTCACTGTGCATTATTGGGCATTCGAAATGCATTTAAAAACTGCAAATGGGCTCAGGTATTTTATAGTATTCATATTTATAGAATAAATTGTATATATAAAACATCGTTAAAATAATATCTTAATTATACAAAATTGTTTTTACACAAATACTATGGATGTTTTAATGTTCCTTTGTTATATTTTATCAGTCAGTCATTTTATATGTTGAGTATGGACAACTGTAATTTACATTTACATTATTTTGTTTATGACGTATAATTTTTCAAGAAAAATCTAGCTCAATTTCCTTTTAATGTACCATTGATCCACTGCTGTTTTTTCTATCTAAGACTAGATAAAACCCAATCGTTAGAACTGATTTGACATGAGAATAAAATCGAAACTTCAATCTTCTTTAAATTAAAATTGAAGACAAAAAAAAAAAAAA
>Proasellus_beticus_2 ENA|HAFL01059645|HAFL01059645.1 TSA: Proasellus beticus, contig comp86515_c1_seq1
AATGTATGGAGGATGATTACGCCAAGAGTTTGTTGTCTTATAAGCGATTTTGTCCAACTGGACACTCCTTCAATTCCTCATCTGAGAGATGTGGCAAAACGTTGAACGCTCAAGGATGCAGCGCTAGTGGTGGAAGGCACTTAAGCTCAAACCCAAAGTATGATTACATTTGTAAAGACAGCAAAGTCAGCTTTGCCTGCACTGACTGTCAAACTCAGATAACGTGTATTGGAGGACATGCATATGTCACTAAATGTGTAAATAAGATGAGGTGTGTAGACAATTCTCCAGATTTTAAAGGAGGTGTCTGTCACTCGCACTTCGATGACCAATGTCGTTGCCTAAAACCCAATTCATACCGCCGCGACCCCTACACAAATTCTAAATATTTCTTATGTGATAAAGAAAATGCTGTGCCAACTTACCACAATTGCCCACAGGGAATGTATTTCGACGAAATAACCAAAGCGTGCGTTAATAACGATGGAACCCCAGCATGTACCGCCAGTGGCTTGTTCACTTTTCCTGAAAATTGTGCGAAGTACTACAACTGTACTTCTGCGGACGAAGGTTGGGATCAAAAAATAATATCTTGTCCTAAGAAAGAATTATTTAACCAAGAAGCTGGAATGTGTGAGGATCCTTGTAATTGGGAACTCAAAGGTTTCCAGTGCGAAACCCAGGGAAGATTCC
>Proasellus_cantabricus_1 ENA|HAER01023569|HAER01023569.1 TSA: Proasellus cantabricus, contig c24047_g1_i1
CAGCAGGAGGGGTGAGGTTAATCACATCTTAGCGCTTCTTATAGTATCGTCTATTAATCATGATTTGGTTTTCTATATTTGGCAGTATTTTATTGGTGTCCTTGACGTCAGGATTACCAACATGGGATGAAAAAACAACAGTATGCAGCAGGAAGGGTCGGCTAATGAATCCCAATGACTGTGGATCCTTCTACGAATGTATGGAGGATGATTACGCCAGGAGTTTATTACCTTTTGAGCGATTTTGTCCAAGGGGAGAGACTTTCAACCCCTCATCTGAGAGATGCGGCAAAATGTTAAACGTTCAAGGATGCAACGCTCGTCGTGGAAGACACTTCGACTCCAACACTAAGTACGATTACATTTGTAAAGACAGCAATGTCAGCTTTGCCTGCGCCGACTGTCAAACTCAAATAACGTGTACGGAAGGACGTGCATATGTCACCAGATGTGAAAGCAATTTGAGGTGTGTAGCCGATTCTCCAGATTTCGAGGGAGGGGTCTGTCACACACATTTCGATGACCAATGTCGTTGCACAAGACCCAATTCATACCGCCGCGATCCCTTCTCAAATTCTACATTCTTCTTATGTGAAGCTGAAAATGCTGTTCCGACTTACTACAATTGTCAACAGGGAATGTATTTCGACGAGATAACCAAAACGTGCGTTAATAACGATGGAAGTCCAGCATGTACCACCAGTGGTTTGTTTATGTTTCCAGAAAATTGTTCGAAGTACTACATGTGTACTTACGCTCTTGAAGGTTGGGTTCAAACAAAAATGTCTTGCCCGGACAAACAATTATTTAACCAAGAAACTGGAACGTGTGAAGATCCCTGTAATTGGGAACGCAAAGAATTCAAGTGCAAAACCCAGGGAAGATTCCAGAATCCCAGAGACTGCCGACGATTCACTGAATGCATTGACGACTCTAATGGCGGCTTATTGGCAATGGAGAGACGCTGTCCACCAGGATTCCATTGGAATGATGAAAACAAAAAATGTGTTGTCAGAATCTTTTCTAGTTGCAAAGAACATAATGAAGGCCCTCTCAAACAGTGTAAAAAAGATTTCTTCACCATTTGTAAAATTATTCCTGAAATAATTCCAGAAACTATCGTCATAGAAGAGGATGACGAGAAGGAACCAGAAAGTACTATAATAACGGAAGAAAAGCCCATTGATACAACTTTTGAAGTTGAGAAAGAGCCAGAAGAAAAACCAATTGAAGAAAAACCAGTTGAAGAGAAACCAATT
>Proasellus_cantabricus_2 ENA|HAER01027408|HAER01027408.1 TSA: Proasellus cantabricus, contig c26476_g1_i1
TAGGTACGAAGTCGTGCTAATCCAGCGTAAAAAAATGTTTATTTGAACAAGATTTAGTTGGATGACTGCCTACTATGTGATAAGTGCTTTATACTGTGTTGACTGTGAATTTAGCTTAACAAAGACTTAATTGTTTAGACATTAGTGATATTATTTATCGCAGATACCCGATTTCTTTGAACGAGTTATCGAAGATATTTTCCTTTGAGGACCGTAATGATGATTTTTTAATGAATTCCAGTGAACATTCAGTAACTGTAACGGGCAATAAAGTAAATAGCCTCGTTGGCAGTAAAAGACTTACATAAATAAAGTCTTTTTTAGCACGAGCAATTAGGTAAATAAAAGTAGTACTCAATGATTTGGCACAAAGATGATTTTAAGAGCGAAATTCGAACTAATATTTTGCATTTTATCGTTAATTGAGATTATGTGGTCATGTTCTGCAACAGGAACGAAGCACCGAAGACGTCGCTATTACCATCACGACCTTGAATATTCCAAAAACCAAATAGGATGGCACGACTGGTTTAAAAACAATAAGAAGAAATCCTATCAAGAGAACATAATATCCTCCAGAGACGATAACGACGAAGATCGAATTCATCACTACGATTGGATCTGCTTGGACATAATAGATGGATTCATGTGCGCTTTCTGTGAAATGGCTGTACTATGCGTTAAAGGGAAGGCCTACAAGCAGTCTTGCCCTACGCACACTAGATGTTCTTATCGATCAGCATTTGATGGAGCAGTTTGTCATACGGACATTCCATTAGAATGTCAGTGCTCGGGAAGAAATGAAATTATGGCGGACCCTTTCAATTTTTATGCCTATCATGTATGTTATTCTAAAAAGACCTTTCCACATAAAATGGAAATGTGCCCTGTTGATCATTTTTTCCACAAAGAAACATCTACGTGCAAGTCGATACCGGAGTTCCCACAGTGTATAACTCATGGAACTTTCCCTCTTCAATCCGATTGCCATTGGTACTACAATTGCATTAAAGACAATAAAGGAAATTGGATACGAACGCCATTGAAATGCATGAGAGATGGTATGGTTTACAGTGCCTCTTACAAACGATGCGTCCCATCGTCATTTTTGTCAAATCTTGATCCATGTGTAGGCATAAGCCTATCCGCTCCAGAAAAAAGTGTAGTACACTCGTACCTCCATTACCCAGTTTCTGTACCTGCAGCAGCTCCAGTCGCTCAGCCATCCTCTTCTTCTGAAAGTCCGAGATATGTCTGTACTTTACTCGGCAGAGTTGTAACTTTCTTCTTCCCAGGTTTACTAGAAACAATTTGTGCCAGAATTAACAAGTAAATTAATTAAGTCTTCGCTAAGGTTACATACAAAAATTTGTTAACGATGTGTTTTATTCGTATAAATTCACTGTGCATTATTGGGCATTCGAAGTGCATTCAAAAACTGCAAATGTGCTCAGGTATTTTATAGTATTCGTATTTATAGAATAAATTGTATATATTTAACATCATTCAAATAATATTTAAATTATACAAATTTGTTGTATACATATAA
>Proasellus_cavaticus_1 ENA|HAES01011631|HAES01011631.1 TSA: Proasellus cavaticus, contig comp21910_c0_seq1
TTTTTTTTTTTTTCATTCCGTTGACACCGAGTGAGTGAGTTGCGTCCTGCCATTCCTCCCACCATTACTGCGTATTTGTATAGGACTTCTTCACTTGCCTTTCATAGTATAATAGAATAAGGAGGAGAGGTCGTGTTAAACTAGCGAATAAAAAATGTTTATTTAAACAAGCTTAATTTGGATGACTGCCTACAATGTGATAAGTGCTCTATACTGTATTGACAGTGCATTTAAATTAACAAATAGTTACAGTATAGACTTAGTGGTATTATTTATTGCAGATACTCGATATACCTAACGAGTTATCTAAATTACTTTCTTCGGGAGACCGTAATGATGATATTTTAATGAATTTCAGTGAACATTCAGTAACTGTAACGGACTTTAAAGTAAACAGCCTCGTTTGCCGTAAAAAGACTTACATAAATAAAGTTTTTTTTAGCGCGATCAATTAGGTAAATAAAAGGTGTACTCAATGATTTGGCACAAAGATGATTTTAAGAGCAAAATTCGAACTAATATTTTGCATTTTATCTGTAGTTGAGATTATGTGTTCAAGTTCTGTTGCTGGAGCCAAGCACCGAAGACGCCGCTATTACCACCACGACCTTGGTTATTCAAAGAATCAAATAGGATGGCATGACTGGTTTAAAAACAACAAGAAAAAGTCTTTCCAAGAGGACATCATATCTTCCAGAGAAGAGGAAGACAAAGATCGAATTCCAATTTATGACTGGATATGCTTGGACATCACAGATGGATTCATGTGTGCTTTCTGTGAAATGACTATACTGTGCGTTAAAGGGAAGGCCTACAAGCAGCCTTGCCCTGAGAATACAAAATGTTCTTATCGATCTGCATTTGATGGAGCAGTTTGTCATACTCACATTCCATTAGAATGTCAGTGCTCTGGAAGAAATGAAATAATGGAGGATCCGTATAATTTTTATGCCTATCATGTATGCTATTCAAAAACGACTAATCCACATAAAATGGAAATGTGTCCTCTTAGTCATTTTTTCCACAAGGAAACATCAACGTGCAAATCGATTCCTGAGTTTCCAGAGTGCGTAACCCATGGAACGTTCCCCCTTCAATCCGATTGCCATTGGTACTACAACTGCATTAAAAACAATAAAGGAAATTGGGTGCAAACTCCATTGAAATGCATGAGAGATGGTATGGTCTACAGTGCCTCTTACAAAAGGTGCGTTCCATCGTCATTCTTATCAAATCTTGATCCATGCGTGACCGTAGGCTTATCGGTTTCAGAACCCAACGTAGTGCATCACCATTATCCAGTATCTATCCCTGCAGCAGCTCCGGTCGCTCAGCCCTCCTCTTCTCCTGAAAGTCCGAGATATATCTGCACTTTATTCGGTCGAGTTGTAACTTTCTTTTTTCCAGGTTCACTGGAAACATTTTGTACCAGAATTAACTAGTAATGTTTTTATAAAAGTTTCATGAAACAAAATTATATTTTGAGGTGTACCCTACTAAAATTTGTCTACAATGCCGCAATGCGTTTAATTAATTTAATTCAATGTGAATGAATGGATATTTCAATTGCGTTATAAACTGCAAATGTGCTCAGGTTTTATATAGTATTCATATT
>Proasellus_cavaticus_2 ENA|HAES01011768|HAES01011768.1 TSA: Proasellus cavaticus, contig comp22290_c0_seq1
ATTCATTCTGTTGTTGTTATTTGCTTGGTTAAGATGGTTGTGTCTTTTACTAAGTTTCTTTCGATGTTGATACTTCCTGTCCTACTTACAACGATTTTCCTGGTAGCAGCTGAGGCGCAAAGTACCACCGGACATGGAACTTTCACTTGCAAAACCTATGGACGGTATCCAGATCCGAATGACTGCAAGGCTTACTATGAATGTCTTCCTACCTTCACGAGTGCTAGGCTAACTGCTAAGAGGCAACAATGTCCAGCTGGGAAAGGATTTCACGACAAGCTCAAAAAATGTGTCAGTCTCAAAAAGTTAAAGGAATGCACCTCAAGACAAGGGAGATTTGAAAAAATCAATGAAATTTTGAATCCCCTTTGCGCAACTCCTGATGTACATTTTGTTTGCGCCGACTGTCAAACTTTAGTTCACTGCATTGAAGGAGTAGCATATGTAACGCAGTGTGATGTCTCATTGTCGTGTTCCGTTATTGATCCATTTGACAATGGAGTTTGTGCCCCAAATCAGAGAGTTGAAGACTGTTCCTGCAGTGGTGGAAATAACAATACTTATCGACCAGATTCATACGACAAAACTAAATTCTTTACTTGCGATAGTGCAGAATCTTTACCCGAAATTTTTGAATGTCCAGTTAATCGAGTCTTCGACGATAATTTGCAGAAGTGCATAGATGGAGAAGGCTTGCCATCATGTTCAGCGGAGGGAACGTTTGCAGTGCCAGAGAACTGTACCAAGTATTATTCATGTCTACAAACTAAATATAGTTGGCTCCAGAAATCATACGAATGTGAACCTAGTCAAATGTTTAGTGAAAGCAGGGGGCAATGTGAAGATCCATGTGAGTGGCAAAATGAAGACTTTAAATGTACGATGGAAGGGAGATTTAGTAATCCCAATGACTGCAAGACATTCTTTGTTTGTATTTTAAATGGAACCGACTATATTCTAAAACAAAGGAGTTGTCCTACTTTACACAATTGGTTAAGTAATGTCGACAATACTTCAGGAAGATGTACAGATGATCTAAGTCTATGTAAGCCAATTGCTCCGCATCATTGTGATATTCCAGCCGATTTATGCCCTGCATCTGAGAGTGTTGGTGCCGCTGACACTCCTGAATCTGGCGCATCAGGTGTCACTACTGCCACTGAAGAACTAACAACAGCAACAACAACAACAAC
>Proasellus_cavaticus_3 ENA|HAES01076282|HAES01076282.1 TSA: Proasellus cavaticus, contig comp62794_c0_seq1
ATCAACGCAGAGTACGGGGGAGGTTAATCACAAGTTAGCGCTTCTTAGTATCGTATATTAATCATGATTCGCCTTTCTATATTTTGCAGTATTTTATGGGTTTCCTTCGCTTCAGGATTACCAGCTTTGGATGAAAATTCAGCAGTATGCAGCAGAAAAGGTCGTTTAGTGAACCCTAATAACTGTGGATCTTTCTATGAGTGCATGGAAGATGATTATGCCAGAAGTTTATTGCCCTTCGCGCGATTTTGCCCAAGGGGGGAGACATTCAACCCCTCTACTGAAAGATGCGGCAAAATTTTGAACGTCCAAGGGTGCAGCGCTCGTCGAGGGAGACACTTCGACTCAAACCCAAAATATGATTACCTGTGTAAGGATAGTAATGTCAGCTTTGCCTGCGCCGACTGCCAGACTCAGATCACGTGTACCGAAGGGCGAGCCTACGTAACCAGGTGTGAAAGCAATTTGAGGTGTGTAGCCGATTCTCCAGATTTCGAGGGAGGAGTCTGCCACACCCATTTCGATGACCAATGTCGGTGCACGGAGCCCAATTCATACCGACGCGATCCATTCTCAAATTCTACATTCTTCTTATGTGAATCTGAAAACGCTGTTCCTACTTACTACAACTGCCAACATGGAATGTATTTCGATGAGATTATCAAAACCTGCGTTAATAACGATGGAAGTCCAGCGTGTACTACCAGTGGCTTGTTTATGTTTCCAGAAAATTGTGCGAAGTACTATATGTGCACTTACGCTCTCGAAGGCTGGGTTCAAACAAAGATGTCGTGTCCTGACAAACAATTATTTAACCAAGAAACTGGAAAGTGTGAAGATCCCTGCAATTGGGAACGCAAGGAATTCAAGTGTGTAATCCAAGGAAGATTCCAGAATCCTAGAGATTGCCGAAGATTCACAGAATGTATCGATGACTCTAATGGAGGATTATTAGCAATGGAGAGACGCTGCCCTCCAGGATTCCACTGGAACGACGAAAGTAAAAAATGTGTTGTCAGAATTTTCTCCAGCTGCAAAGAACATAATGAAGGCCCTTTGAAACAGTGCAAAAAAGATTTCTTCTCCATTTGCAAAGTTAGACCGGAAATTATTTCAGTCGAGGAGGAGGAGGACAATAGGGAACCAGAAATTAATGTAATAACAGAAGAAAAGCCAGTTGAAGAAAAACCAGTTGACGAAAAGCCAGTTGAGGAGAAGCCAGTTGAAGAAAAGCCAAGTGTTGAAACGCCAGTTGAAGAAAAGCCAATTGCTGAAAAACCTACGGAAGAATTGCCTGTCGAAGCGAAACCAGTTGAAGAAAAGCCAGTCGAAGAAAAGCCAATCGAAGAAAAACCAATTGAAGAAACAATGGAAGTCGAGAAACCAGACCTTACAAGTGGTCAAGAAAAACCAGCTATTTCTCCTGAAGTTGAAGAGGCAAAAGTTCCACAAGTAGAGGAAAAGCCGGAATTTGTGCCAGTTGTTCCAGAAGTGCCACCAGTGGCTGAAAACATTCCACAAATTGCAGAACTACCACAAGGAATTCAAACTCTCCCGTTTCCACTTCAGCCTGAATCACCGAATAATATAGGTCCAAGTCAAAGTGAAAATGAAGTTGCTCCTCAGAAGCCAAAACCACAGGAACCAAAACCACTGGAACCAAAACCACAGGAAAATATTCCTGTTCAAATTGTTCCTGAAAATCGACTCTAAAACCGTGACTCAGTTGAACGATTTAATGTTATGAATAATAATGAAATCTGATATCAAATATAAATTGAATCAAATATGATCTGGCATAAAATAGAGATGAGCTTTTTTTTAAACCTAAAATAGTTATATATTGAATATATTGTTTGAACAAGTTTTCTAAAGTCTGAGAATAACAATGTTAAAAAAAACTATTTATTTATTTATTTATTGCTTGTATTATATTATTTCTTGAAATCTCTCGTTTAATTTACTGTTTGATGACAATAATTAATAAAAATGGTACGCTTTTAAAAAAAAAAAAAAAAAAA
>Proasellus_coiffaiti_1 ENA|HAEU01015574|HAEU01015574.1 TSA: Proasellus coiffaiti, contig comp30932_c0_seq1
GAGGTTAATCACTGCTTAGCTCTTCTTAGTACTGTGTATTAATCATGATTCGCGTTTCTATATTTTGCAGTATTTTTTTGATTTCCTTAGCTTCAGGATTACCATCATTGGATGAAAAACCAGTATGCGGCAGAAAGGGTCGTTTAGTGAACCCCGATGACTGTGGATCTTTCTATGAGTGCATGGAAGATGATTATGCCAGAAGTTTAGTGCCCTTCGTGCGATTTTGCCCAAGGGGGGAAACCTTCAACCCCTCGACTGAAAGATGTGGCAAAATTTTGAACGTTCAAGGTTGCAACTCTCGCCGAGGGAGACACTTCGACTCAAATCCGAAGTATGATTACCTTTGCAAAGATAGTAACGTCAGCTTCGCCTGCGCTGACTGTCAGACTCAGATAACTTGCACCGAAGGACGTGCCTACGTTACCAGGTGTGAAAGCAATTTGAGGTGTGTGGCAGATTCTCCAGATTTCGAGGGAGGTGTTTGTCACACTCACTTTGATGACCAATGTCGGTGCACAGAGCCCAATTCGTATCGCCGTGACCCATTCTCAAATTCTACGTTCTTCTTGTGTGATTCGGAAAATTCAGTTCCGACGTACTACAATTGCCAACACGGAATGTATTTCGATGAGATTACCAAAACATGCGTTAATAACGATGGAAGTCCAGCATGTACTACCAGTGGCTTGTTTATGTTTCCTGAAAATTGTGCAAAGTACTACATGTGCACTTACGCTCTTGAAGGCTGGGTTCAAACAAAGATGTCGTGTCCAGACAAACAATTATTCAACCAAGAAACTGGAAAATGTGAAGATCCTTGCAATTGGGAACGCAAAGAATTTCAGTGTGAAACCCAAGGAAGATTCCAAAATCCGAGAGACTGCCGAAGATTCACAGAATGCATCGACGATTCAAATGGAGGATTATTGGCAATGGAGAGACGCTGCCCACCAGGATTCCATTGGAATGATGAAAACAAAAAATGTGTTGTCAGAATCTTCTCCGTCTGCAAAGAGCATAATGAAGGTCCTCTGAAACAGTGCAAAAAAGATTTCTTTTCAATTTGCAAAGTTAAACCAGAAGTTATTCCAGCAGTGCAGGAAGGTGAGAAAAAACCAGAAATCAACGTTATCACAGAAGGAAAACCCGTTGAGGAAAATCCAGTTGAAGTAGAATTAATTGAAGAAGAACCACCAGTTGATGAAAAACCAGATATAAAACCATTTGAAGAAGATCCAGTTGAAGAAAGTCCAACTGAAGAAAAACCAATTGAAGAGCGGCCAATTGAAGTAAATCCAGTCGAAGAAAAACCAGTCGAAGAAGTACCAGAAGTCGAGAAACCAGATCTTACAATTGGCCAAGAAAAACCAGCCATTATTCCTCAGGTCGAAGAGCCAAAAGTACCGCAAATAGAAGAAAAGCCGGAAGTCGTGCCAATTGTTCCAGAAGAAGCAACAGTGCCTGAAAACAAGCCAGTGCTAATTGATGTGCCGCAAATTGAAGAATTACCAGTTGCAATACAAACTGGCCCGTCTCCTCTTCAGCCTGAATCGCAGAATATTACAGTCCCAAGCCAAAGTGAAAAGGAAGTTGCTCCTCAAGAGTTGAAACCGGAGGAAACTATTCCTGTTCAAATTATAAGTGCAAATCAAACCAATAGCCGCTAGGGAATTTCAACAAAGAATGTACTTGACCACCTATGACGTAGTTGAAAGACTTATTGAAATAATAAATAATGAAATATGATTTCAAATCTCAGTTGAAATAAATACGTTCCAACAAATATTGAGAACTTTTTTTGTTTTATTATAATGTAATTTTCAATGGTTTGAGTTTAACAAAATTAAAA
>Proasellus_coiffaiti_2 ENA|HAEU01027368|HAEU01027368.1 TSA: Proasellus coiffaiti, contig comp45913_c0_seq1
ACACGATATCGCTCCTCGTGGGACTCTGTTAAGGATCTACGAGCGGCTTCCTATTTTTCATTCCTTTGACACCGAGTGAGTGAGTTGCGTCCTGCCATTCCTCCCACCATTACTGTACGTACAGTATTTGTATAGAACTTCTTCGATTGCCTTTTCTAGCGGAACAGAATAGGAGAAGTGCTCGTGTTAATCCAACGATTAAAAAAAATGTTTATTTAAACTATCTTAATTTGGATGACTGCCTTCAAAGTGATAAGTGCTCTTTACTATGTTGACAGTGCATTTAAGTTAACAAACAGCTGTTGAATAGACTTAGTGGTATTACTTATTGCAGATACCCGATATATATAACGAGCTATTGAAACTACTTTCTTACGAAGACCGTAATGATGATTTTTAAACGAATTTCAGTGAACGTTCAGTAACTGTAACGGACTACTAAGTAAATAGCCTCGTTTGCCGTAAAAAGACTTACATAAACAATGTTTTTTAGCACGATCAATTAGGTAAATAAAAGGAGTACTCAATGATTTGGCACAAAGATGATTTTAAGAGCAAAATTCGAACTAATATTTTGCATTTTATCCGTAGTTGAGATTATCTGCTCTAGTGATGTTTCTGGAACCAAGCACCGAAGGCACCGCTATTACTACCCCGAACCTGGTTATTCAAAGAATCAAATAGGCTGGCATGACTGGTTTAAGAACAACAAGAAAAAATCCAACCAGGAGAACAGCATAGCTTCTAGAGAAGAGAAAGACCAAGATCGAATTCCAATTTACGATTGGATCTGCTTGGACATTACAGACGGATTCATGTGCGCGTTCTGCGAAATGGCTATTCTATGCGTTAAAGGAAAGGCCTACCAGCAGCCTTGCCCTCATCATACAAAATGTTCTTATCGATCTGCATTTAATGGAGCGATTTGCCATACTGATGTTCCAATAGAATGTCAATGCTCTGGAAGAAATGAAGTTATAGATGACCCTTACAACTTTTATGCTTATCATGTATGTTATTCGAAAAAGATCAATCCACATAAAATGGAAATGTGTCCCGTTAATCATTTTTTCCACAAGGAATCATCTACTTGCAAGCCGATTCCTGAGTTTCCACATTGCATTACTCACGGAACTTTTCCTCATCAATCCAATTGTCATTGGTATTACCATTGTATTAAAGACAATAAAGGAAACTGGGTACAAACTCCGCTAAAATGCATGAGAGACGGCATGGTTTACAGTGCCTCTTACAAAAGATGCGTGCCATCGTCATTCTTATCAAATCTGGATCCCTGTGTAGCCGCAAGCCTATCTGTAGAACCCAGCGTAGTTCACACGCACCACCATTACCCTGTTTCAGTTCCCGCTCCAGCTCCAGCCGCTCAGTCCTCTCCTGAAAGTCCGAGATATGTCTGTACTTTACTCGGTAGAGTTGTAACTTTCTTCTTTCCAGGTTTAATAGAAACAATTTGTGCCAGAATTAACTAGAATTGTTTTCATAAAAGTTAATACAAATAAAAAAAAATTGATTGACTAAAATATTTCTGCGATGAGCTTACTCGTTAAATTCACCGTGCATGAATCATTAATGGGCATTTCAATTGCATTAAAAACTGCAAATGT
>Proasellus_coiffaiti_3 ENA|HAEU01072529|HAEU01072529.1 TSA: Proasellus coiffaiti, contig comp77629_c0_seq1
CAACGCAGAGTACGGGGGATTCTGTTGTTGTTATTTGCTTGGTTAAGATGGTTGTGCCTTTTACTAAGTTTCTTTCCAAGTTGATACTTCCTGTCCTACTTCTTGCAACGGTTTTCCAGATTGCAGTTGAGGCCCAAAGTACCGGACATGGAACTTTCACTTGCAAAACCTATGGACGATATCCAGACCCGAATGACTGCAAAGCCTTCTATGAATGTCTTCCTTCCTTCACAAGTACCAGACTAACTGCTAAGAAGCAACGATGCCCAGCAGGCAAAGGATTTCACGACAAACTCAAAAAATGTGTCAGTCTCAAAAAGTTGAAGGAGTGCACCTCAAGACAAGGGAGATTTGAAAACATTAATGCAGTGTTGAATCCCCTTTGCGCAACTCCTGATGTACATTTTGTCTGCGCAGACTGTCAAACATTAGTTCACTGCATTAATGGAGTAGCATATGAGACGCAGTGCGATGCCTCATTGGCGTGTTCCATCATTAATCCATTTGACAATGGAGTTTGCACCCCAATTCAAAAAGTAGAAGACTGTTCATGCAATAAGGAAACTAACAACACTTACCTTCCAGATCCATTCGACAAAACTAAATTCTTTACGTGTGATAGTGCAGAATCTTTACCCGAGATATTTGAATGTCCGGTTAATCGAGTCTTTGACGAGAATTTGCAGAAGTGCATAGATGGAGAAGGCTTGCCGTCCTGTTCAATGGAAGGAACGTTTTCCGTACCTGAAAACTGCACCAAGTACTATTCATGTCTGCAAACTAAATATAGTTGGCTTCAGAAATCTTACGAATGTGAACCTGGACAAATGTTTAGTGAGAGCAGTGGGAACTGTGAAGATCCATGTGAGTGGCAAAGTGGAGATTTTAAATGCACGAAAGAAGGGCGTTTTAGAAACCCAACTGATTGCAAAACATTTTATGTCTGCATTTTGAATGAAACTGATGAATTCATTCTTAAGCAACGGAGTTGTCCAAGTTTACACAACTGGTTAAGTAATGCCGACAATTCTTCAGGAAAGTGTACTGATGATCTAAGCCTTTGTAAACCAGTTGCTCAGCTGCATCATTGTGATATTCCAGCAGATTTGTGCCTTGCATCGGAAAGTGTTGTAGCCGCTGAAACACCAGGATCGGATGCATCCAGTGATACGGAAGAACCAACAACTACAATACCTTCTGAAGGTGATGTCTCGTCCAACGGTGATATTACCGTAGATGAAGAAACTCCAGTAGATGAAACACCAGTAGATGAAGAAACTTCCGTGAATGAAGAAACTACCCTGGGAGAAGAAACTCCCGCAGATCAAGAACCTCCCGCAGAGGAAGCAACTACCGTAGATGATGAAACTACCGTAGACGAAGAAGCTACCACAGCCTCTCAACCTGATGACCCCAATGAAGCAGTCTTAAGAACTGGCTCTGAACAGCTGAAAAAGGAAGATCCGATAGCATTCATAAGAAATTTATTAAATAGACCGTAACGTATTATTTTAGTGTAATTACACCAAACGTCTGTTGAAATGTATAAATTATTTAAATAAATTATTTATTTAATAGAAATAAGTATTTAATTCACGAAAGGAATTTTACAGTAATTTTAAATAACGTTCATCATAACTGCATATTTATAATCTTGCAAGATTATTATAAAGTCATTTACTTTAATTCGTCCGCAATTACGAATAGTACATCATCAAGTTTTTTGTTGAAATTTTTTTTTTATTGCATGGTGATCATATATTTTATCTATATACCGTATTTTATATTACTGGTATAATAATTGTTTCACAAACTGCATATTTATTTATTATATAATTAAATAA
>Proasellus_coxalis_1 ENA|HAET01025200|HAET01025200.1 TSA: Proasellus coxalis, contig comp32878_c0_seq1
ATCCGTTCTTGAGATTATGTGCTCATGTTCAGCAGCTGGAGACAAACACCGAAGGCGACGATTTCACTATCACGACCTTGAATATTCAAAAAATCAAATAGGATGGCATGACTGGTTTAAAAACAACAAGAAGAAATCTTACCAAGATAATCTCATATCTTCCAGAGATGATGAAGGTCATGATCGAATTCGTCTTTACGACTGGATATGCTTGGACATAATAGACGGATTTATGTGTGCTTTCTGTGAAATGTCTATATTATGCGTTAAAGGGAAGGCTTACAAGCAACCTTGCCATCAAAATACTAGATGCTCTTATCGATCTGCATTCGATGGAGCAGTTTGTCATTCGGACATTCCATTGGAGTGTCAGTGCTCTGGAAGAAATGAAATTATGAAGGACCCTTATAATTTTTATGCCTATCATGTGTGTTATTCAAAAATGAAGCATCCAGATAAAATGGAAATGTGCCCTATTGGTCATTTTTTTGAAGAGAAAACGTCTACGTGCAAGTCCATTCCAAAGCTTCCGGATTGCATAACCCATGGGACCTTTCCTCTCCAATCCGATTGCCATTGGTACTTCCATTGTATGAAAGACAATAAAGGAGATTGGATACGAACTCCGTTGAAATGTATGAGAGATGGTACTGTCTACAGTGCAACGTACAAAAGGTGCGTCCCGTCTTCATTCTTGTCACATATTGATCCATGTCTAGGTCTATCCGTTTCAGAACCTAGTGTAACGCATATAAATCACCATTATCCTTATCCGGTACAACAGGCAGCTCCAGCCCCTCAGCCCTCCAGCTCACCTCAAAGTCCAAGATATCTCTGTACGCTATTCGGCCGGGTTGTTACGTTCTTCTTTCCAGATTTTCTAGATACATTCTGTACCAGAATTAACAAATGAAGTCGTTACAAAAGTTCCATGTCATAAACTATGTTTTGGAGAGCAACTAAATTTTTTTACATGCCAAATTCGTTAAATATTAATAGATCGATT
>Proasellus_coxalis_2 ENA|HAET01025494|HAET01025494.1 TSA: Proasellus coxalis, contig comp33061_c0_seq1
ATTCATTCTGTTGTTGTTATTTGCTTGGTTAAGATGGCTGTGACTTTTACTAAGTTCCTTTCGCAGTTGATACTTCCTGTCCTACTTGCAACGATTGCGGTTCAGGCGCAGAGTACCGGACATGGAACTTTCACATGCAAAACTTACGGACGGTACGCAGATCCGAATGATTGTATGGCTTACTATGAATGCCTCCCAACCTTCACGAGAACTAGGTTAAGTGTTAATAAGCAACGATGTCCCGCTGGCAAAGGATTCCACGACAAACTCAAGAAATGTGTTAGTCTTAAAAAGTTAAAGGAGTGCAACTCAAGACAAGCCAGATTTGAAGATGTCAACAAGGAGTTGAATCCACTCTGCGCAACGCCCGATATACATTTCGTCTGCGCAGACTGTAAAACTTTAGTGCACTGCGTTGAAGGAGTAGCATATACGACGAAGTGTGATGCTGCAATGTCGTGTGCCGTAGATGATAAATTTTCGGGCGGAGTTTGCTCACCTAATGACGTGATTGAGGACTGTTCATGCATGTTTGGAACCAATAATACTTTTCGTCCAGATCCCTACAACAAAAGTAAATTCTTTACATGCCAAAGTGAAGAATCTTTACCAGAGGTCTTCGAATGTCCGGTTAATCGAGTCTTTAACGAAACCGCGCAGAAATGCACAGACGGTGAAGGCTTGCCATCGTGTTCATCAGAAGGGACCTTCTTTGTGCCCGAAAACTGCACCAAGTACTATTCGTGTTTACAAACCAAATATAGTTGGCTCCAAAGGTCATACGAATGTGAACCTAAACAAATGTATAGCGAAGACAGTGGAAAGTGTGAAGATCCATGTCAGTGGCAGAGTGGAGACTTTAAATGCACGAAGGAAGGGAGATTTAGTAACCCGAGCGACTGCAATACCTTTTACGTTTGCATTTTGAATGGAACTGAATTTATTCTAAAGAAACGAAGTTGCCCTAATTCATTTCATTGGTTAAGCGACGATGACAATACTTCGGGAAAGTGTACTGATGATCTTAAACTTTGTAAGCCAGTTACACAGAATAACTGTAATGTTCCAGCCGATTTATGCCCTGCATCGGAGACTGTAGACTCACCGGCCACTTCAGGGTCGGGCACATCAAATGAAGTCACAGAATCGAGTGTAACAGAAACTGATGGGTCGGGTGGAACAACAACTGAGGGGCCGGGTGGAACTGAAACTGAAGAAACGACTGAAACAGCAACTGAGGATTCGAGTGGAATAGTAACTGAGGGATCAAATGGATCAGAAACTGGAGGACCGGGTGAAACAGAAACTGAGGGGCCAGTAACTCCCAGTACGTTAGAAGAGGATGAAACTACACTAGATGAATCTAGTGGTGACAGTTCTTCCCCAGTCTTAAGAACTGGTTCTGAACAATTGAAGAAGGATGATCCAATTGCATTTATAAGAAATTTGTTAAATCGACCATCATTCGTTTAAATATTTAAACCACCGTAAAACTACGCAATGACAAATATTATTATTTATTATTTTAATAAATGCTTTTCAATTCGAAAAGAGTATCAGTCGAAGAATGGAATGCAGCAGCATTTGGAATTACGATATATTCTTATAAGTATTTTTATATTCATGATTAGAAGAAATTGTATATTTATTCCGTTCGTAATTTTGAATGCATTATAAAGCTTATATACACGTGTCATACTGCAATAGTGTTTATCCTGATGTAAGTTTTGCTTCACAAGCTGTATATTAATTTATTTATTTATTATGTGAATTTGATTATTTTACTAAATATTTTAATACACTGTTTGGTAACACTTGTTCAAATTCGTCATTTTTGTATTGCCTTGATTGATAAATATAAAATGTTCAAGAATTTTATTTGTCTTCACGCACGCGTGTAAAATTCCCTTCAAAAGTTAAAAACATTTTTTAATTTTATTTTTTTACACAATTTATCTTTCCAGAATTTTTGTTAAAATAAATAAAATACCACAGGTCGAGATGTTTTTAATTAAGATTTGTTCTAC
>Proasellus_coxalis_3 ENA|HAET01027075|HAET01027075.1 TSA: Proasellus coxalis, contig comp34138_c0_seq1
TATCAACGCAGAGTACGGGGAGGTTAATCACAACTTAGCTCATCTTCGCAAGGTTTATTAAAATAATCATGACTCGATTGTCTATATTTTGCGTTATTTTATTGGTTTCTTTGTCCTCAGGATTACCAACATCGGATGAAAAACCGTTGTGCAGCCGAAAAGGTCGTTTACTGAACCCAAATGACTGCGGATCTTTCTACGAGTGCATGGAAGATGATTATGCCAGAAGCTTATTGCCTTTTGAGCGATTTTGTCCAAGGGGGGAGACCTTCAACCCCTTGACCGAAAGATGTGGCAGATTTCTGAACGCTCAAGGATGCAATGCACGTCGTGGTAGACACTTCGACTCGAACCCAAAATATGACTACATTTGTAAGGACAGTAACGTCAGCTTTGCATGTGCCGATTGTCAAACTCAGATAACGTGCACTGAAGGGCGTGCATACGTCACCAGGTGTGAAAGCAACTTGAGATGCGTTGCCGATTCTCCAGATTTCGAGGGAGGAGTTTGTCACACTCATTATGATGACCAATGTAGATGCATCGAACCCAATTCATACCGCCGTGATCCATTCTCCAATTCTACATTCTTCTTATGCGAGTCTGAAAATGCTGTCCCTTCTTACTATAACTGCCAACATGGAATGTATTTCGATGAAGTTACCAAAACTTGCGTTAATAACGATGGAAGCCCAGCTTGTACCACCAGTGGCGTGTTTATGTTTCCGGAAAATTGTGCAAAATACTACATGTGCACTTACGCACTCGAAGGCTGGGTTCAAACAAAGATGTCATGCCCTGACAAACAATTATTTAACAAAGAAATTGGAAAGTGTGAAGATCCCTGCCAATGGGAACGCAAAGAGTTCCAGTGTGAAATCCAAGGAAGATTCCAGAATCCTAGAGACTGCCGAAGATTCACAGAATGCATCGACGATTCTAATGGAGGTTTATTGGCAATGGAGAGACGTTGTCCACCAGGATTTCATTGGAATGATGAAAACAAAAAATGTGTGGTCAGAATATTTTCCAGTTGCAAAGAACATAATGAAGGTCCTCTGAAAGAGTGCAAAAAAGATTTCTTTTCCATTTGCAAACCTAATGGTTAATTATTCCAGAAATTATTCCAGTTGAAGCTAAGCCCGTCGAAGAAAAGCCAGTAGAAGTAACGCCAGTAGAAGAAAAACCAGTTGAAGTAAATCCAGTAGAAG
>Proasellus_escolai_ ENA|HAEV01076589|HAEV01076589.1 TSA: Proasellus escolai, contig comp108856_c0_seq5
ACAAGGATGCAAAGCTCATAGTGAAAGACACTTTTTAGCTCCAACCCAAAATATGATTACATTTGTAAAGACAATAATGTCAGCTTTGTCTGCGTTGACTGTCAAACTCAGATAATGTGTACAGAAGGACATGCATATGTCAACAAATGTGCAAACAAGATGAGGTGTGTAGCCAATTCTCCATATTTTGACGGAGGTGTCTGTCACACACACTTTGATGACCAATGTCGTTGCATAAGACCCAATTCATACCGCCGCGATCCCTTCACAAATTCGACATATTTCTTATGTGAAGCTGAAAATGCTGTTCCATCTTATATCCATTGCCAACAGGGAATGATTTTCGACGAAATAACCAAAACGTGCGTTAATAACGATGGAACTCCAGCATGTACTGTCGGTGGCTTGTTTACGTTTCCTGAAAATTGTGCGAAGTACTACAGCTGTACTTCTGCGGTCGAAGAAGGTTGGAATCAAGAAGTAATATCTTGTCCTGGGAAAGAATTATTTAACCAAGAAACTGGAATGTGTGAGGATCCTTGTAATTGGGAACTCAAAGATTTCAAGTGCAAAACCCAGGGAAGATTCCTGAATCCCGGCGACTGCCAAAGATTCATTGAATGCGTTGTCGACGATAATGGCGATTTATTAGCGATGGAGAGACAATGTCCATCAGGATTCCATTTTAATGAAAAAAGCAAAAAATGTGTTGTCAGAGCCTCATCTAGTTGCAAGCCGTTTAAAGAAGGCCCTCTTAAACAGTGCAAAAAAGAATTCTTAGCCATTTGTAAAAGTAAAACAAAAATTATTTCTGAAACAATTTCAGAAACTAAGAAAACTCCAGAACAAAATCTAGCTAAAGGAAAACCAACTAACGGAACACTAGTTGAAAAAACATCAGTTAAAGAAATGCCTATGAAAGAAAAGCCCAAAACAGAAAAGAAAATTGAAGGAAAATCAGTCGAAGAAACGCTGGTTGAAGAATAACCAATTGAAGTAATATTAGGAAAGACTAAAAATAAATTAAACTAAGCTAACATAGGTGCCACAAATCGGAGAAATACAACACTTCCCATTTTCACAAAAGCCTGAATGAAAATTCTATAATTCCTGTCCAAATTATATTTCAAAATAGAAATTAAAGCCGATAGCTTATTTGAAACGAAGGTGTGCTTCACTGTTCTGGTCCGTTCATTAATAGTTAAAGGATGAAATGAAAAATTTTACGTAGTTATCTCTGTTGGCTGAATATTAAATTGTGTAATAGACTACATCAAAATTAAAAAAAATGTTTATTTATTTGTTAATTTATTGCATGCCAAATATTATTTCATAAATATTCAGTAAAAATATTACGCTTTTTCAAAAAAAAAAAAAAAAA
>Proasellus_grafi_1 ENA|HAEX01060509|HAEX01060509.1 TSA: Proasellus grafi, contig c50789_g1_i1
GGAGGTTAATCACATCTTAGCGCTTCTTATAGAATGATTTGGTTTTCTATATTTGGCAGTATTTTATTGGTGTCCTTGACTTCAGGATTGCCAACATGGGATGAAAAACCAGTATGCAGCAGAAAGGGTCGGCTAATGAATCCCAATGACTGTGGATCCTTCTATGAATGTATGGAGGATGATTACGCCAGGAGTTTGTTGCCTTTTGAGCGATTTTGTCCAAGGGGAGAGACCTTCAACCCCTCATCTGAGAGATGCGGCAAAATGTTGAACGTTCAAGGATGCAACGCTCGTCGTGGAAGACATTTCGACTCCAACCCAAAGTATGATTACATTTGTAAAGACAGCAATGTCAGCTTTGCCTGCGCTGACTGCCAAACTCAGATAACGTGTACAGAAGGACGTGCATATGTCACCAGGTGTGAAAGCAATTTGAGGTGTGTAGCCGATTCTCCAGATTTCGAGGGAGGTGTCTGTCACACACACTTCGATGATCAATGTCGTTGCACAAGACCCAATTCATACCGCCGCGATCCCTTCTCAAATTCTACATTCTTCTTATGTGAAGCTGAAAATGCTGTTCCGACTTACTACAATTGTCAACAGGGTATGTATTTCGACGAGATAACCAAAACGTGCGTTAATAACGATGGAAGTCCAGCATGTACCACCAGTGGCTTGTTTATGTTTCCAGAGAATTGTGCGAAGTACTACATGTGTACTTACGCTCTCGAAGGTTGGGTACAAACAAAAATGTCATGTCCTGACAGACAATTATTTAACCAAGAAACTGGAACGTGTGAAGATCCCTGTAATTGGGAACGAAAAGAATTCAAGTGCGAAATACAGGGAAGATTCCAGAATCCCAGAGACTGCCGAAGATTCACTGAATGTATTGACGACTCTAATGGCGGCTTATTGGCAATGGAGAGACGCTGTCCACCAGGATTCCATTGGAATGATGAAAACAAAAAATGTGTTGTCAGAATCTTTTCTAGTTGCAAAGAGCATACTGAAGGCCCTCTCAAACAGTGTAAAAAAGATTTCTTCGCCATTTGTAAAACTAAACCAGAAATTATTCCTGAATTAATTCCAGAAGCTGTTTTCATAGAAGAGGATGACGAGAAGGAACCAGAAAGTAATATAATAACTGAAGAAAAGCCCATTGATGCAACTTTTGAAGGTGAGAAAGTACCAGAAGAAAAACCAATTGTAGAAAAACCAATTGAAGAAAAACC
>Proasellus_grafi_2 ENA|HAEX01068951|HAEX01068951.1 TSA: Proasellus grafi, contig c59398_g1_i1
AGAGACGATAACGACGAAGATCGAATTCATCACTACGATTGGATCTGCTTGGACATAATAGATGGATTCATGTGCGCTTTCTGTGAAATGGCTGTACTATGCGTTAAAGGGAAGGCCTACAAGCAGTCTTGCCCTACGCACACTAGATGTTCTTATCGAACAGCATTTGATGGAGCAGTTTGTCATACGGACATTCCATTAGAATGTCAGTGCTCGGGAAGAAATGAAATTATGGCGGACCCTTTCAATTTTTATGCCTATCATGTATGTTATTCTAAAAAGACTTTTCCACATAAAATGGAAATGTGCCCTGTTGACCATTTTTTCCACAAAGAAACATCTACGTGCAAGTCGATACCGGAGTTTCCACAGTGTATAACTCATGGAACTTTCCCTCTTCAATCCGATTGCCATTGGTACTATAATTGCATAAAAGACAATAAAGGAAATTGGATACGGACTCCGTTGAAATGCATGAGAGATGGT
>Proasellus_grafi_3 ENA|HAEX01085723|HAEX01085723.1 TSA: Proasellus grafi, contig c76523_g1_i1
TTTCATTCTGTTGTTGTTATTTGCTTGGTTAAGATGGTTGTGAATTTTACTAGGTTTCTTTCGAAGCTGATACTGCCTTTCCTACTCTCTACGATTTTCCAGAGTGAAGTCCAGGCGCAAAGTACCGGATATGGAACCTTCACTTGTAAAACCTATGGACGGTATCCAGATCAGAATGATTGCATGTCCTTCTACGAATGTTTTCCTACATTCACGAGTGCTAGACTAACAGTTAAGAAGCAAAGGTGTCCAGCTGGGAAAGGATTTCACGGCAAGCTCAAAAAATGTGTTAGCCTCAAGAAGTTAAAGGATTGCAACTCAAGACAAGCGAGGTTTGAGACACTCAGTGTAAACTTGAATCCATTTTGCGCAACTCCTGATGTAAATTTTGTCTGCGCAGACTGTCAAACTTTGGTCCACTGTATTGAGGGAGTAGCCTATATCACGCAGTGTGATGCCGCAGAATCGTGTAAAGCACATGATACTTTTGGCAGTGGAGTTTGCGCACCCAATCAAGGAGTAGAAGAGTGTTCATGCAGTAGCAGCAGCAATTATACTTACCTTCCGGATCCCTACGACAATACTAAATTCTTTACATGTGAAAGTGAAGAAACATTACCAGAGTTTTTTGAATGTCCAGTTAACCGTGTCTTTAACAATAGTTTGCAGAAGTGCACAGATGGAGAAGGCTTGCCGTCATGCTCAGCGGAAGGAACATTTTCAGTACCTGAAAACTGCACCAAGTATTATTCGTGTATACAAACAAAATACAGTTGGCTTCAGAAATCTTATGAATGTGAAGCTAAACAAATGTATAGTGAAAGCAGTGGAAAGTGCGAAGATCCTTGTCAATGGCAAAGTGGAGACTTCACATGCATGAATGAAGGGCGATTTAGTAATCCTAGTGACTGCAAAACGTTTTTTGTTTGCATTTTGAACGGAACTGATTATATTTTAAAAAAGAGGAGTTGCCCTAATTCGTATAATTGGTTAAGTAATGCAGATGGCATTTCGGGAAAGTGTACTGATGATCTAAATCAATGTAAGCCGGTTACTCAGCATCAATGCGATATGCCAGCAGATTTGTGCCCTGCGTTGGTAAGTAGTGGCGCCTCCGACACTCCAGAATCAGTTGCATCAAGTGGTACTTCTCCCAATGAAGAACCAACGACTACACCTAATGCTACACCAAATGAAACAGAAATTGTAGAATCAGGAACTGATGGATCGTCACCCGCGGATGACAGTGAACCCACAACCGTAGCACCAGTCGATAATTCGGAGACAAAACCTTTAGGAGACCCTGACGTTGACTCCGACTCAACAGATGAAGACGTTACTACTGTTGTTGACTCTGAACCTACCGTACCCACTGAACCCACTGAACCCGCTGAACCAGTCTTAAGAACAGCCTCGGAACTAAAGAAGGAAGATCCAATAGCATTCATAAGAAATTTGCTAAATCGACCTTAATATCATTATTATTGCATCGATCGCGTGAAGAAATATGATGAACAACCATAGAATTAATTAATTAAATTTTTTTCTTAAGAAGCAATTGACAATCCTGGAAAAGAAAATTAGAAAATTTCAAACAACGATCACCACAACCATTAATTCATTGTCTTGATTTACAAAATGTCTGTTTAATAGAGCGTTATTATGGTCATTTTTTTTCAGCTAGACGTCTTATTTTCTAACATAATTTATTTTATGCTGTACTTATTATTTAACATCCTGTTTATTTATTTATTATTATTTGT
>Proasellus_granadensis ENA|HAEY01053033|HAEY01053033.1 TSA: Proasellus granadensis, contig comp71041_c0_seq1
AAGAGTCTTCAACTCCAACCCAAAGTATAAACACCTTTGTAAAGACAACATCTACAGCACTGCCTGCGCCGACTGCCAAACTTCGATTAAGTGTTCAGAAGGACATGCATATACCATAAAATGTGAAAAAAATATGAGGTGTGTAGACAATTCTCCAGATTTCGACGGAGCTGACTGCCAGGCTGACTTCGATGATCATTGTCGATGCACAACTCCCAATTCATACAACCGCGATCCCTTCACAAATTCGTCATTCTTCTCATGTGAAGTTGAAAATGCTGATCCAACTTACTACGATTGCTTAGATGGAATGTTCTTCGATGAGATAACCAAAACATGCGTCAATAACGATGGAAGTGCAGCATGTACCGCCAGTGGCTTGTTTATGTTTCAGGAAAATTGTGCAAAGTACTACATGTGTTATTTCGCTCGAGATAGTTGGGTTAAAAAAAAACTATCTTGTCCTGACAAACAATTATTTAACCAAGATAGTGGAATGTGTGAAGATCCTTGTAATTGGGAACTCAAAGAGTTCAAGTGCGGAACCCTGGGAAGATTCCCGAATAAAAAAAACTGCGAAAGATTCTATGACTGCATAAAAAGCGGTAATGGCAATTTACTGGCAATGATGAGATACTGTCCACCAGGATTGCACTTTCATGAAGAAAAAAAAACATGTGTTCCCAGAGACTTATCTAGTTGCAAGCCGCATAATGAAGACCCTCTCAAACGGTGCAAAAAAGATTTCTTAGCCATTTGTAAAAGTGAAGAAGATATTATTTCCGAAACAATTCTAGCAACCTTTCAACAAAATAAAGAAAAACCACCTTCTTATTCAAAAAGG
>Proasellus_hercegovinensis_1 ENA|HAEZ01026213|HAEZ01026213.1 TSA: Proasellus hercegovinensis, contig comp65841_c0_seq1
ATATTTTACGCTATTTTATTGGTTTCCTTGTCTTCAGGAATACCAACTTGGGATGAAAAACCGGTGTGCGGCAGAAAAGGTCGTTTAATGAACCCAAATGACTGTGGATCTTTCTATGAGTGCATGGAAGATGATTATGCCAGGAGTTTATTGCCCTTTGAGCGATTTTGTCCAAAGGGGGAGACCTTCAACCCCTCGACGAAAGATGTGGCAAATTTTTGAACGTTCAAGGATGCAATGCACGTCGAGGGAGACACTTCGATTCCAACCCAAAATATGATTACATTTGTAAGGATAGTAACGTCAGCTTTGCCTGCGCCGATTGCCAAACTCAGATAACGTGTACTGAAGGACGTGCATACGTCACCAGGTGTGAAAGCAACTTGAGATGTGTTTCCGATTCTCCAGATTTCGAGGGAGGAGTCTGTCATACTCACTATGATGACCAATGTAGGTGCACCAAACCCAATTCATACCGCCGTGATCCATTCTCCAATTCTACATTCTTCTTATGTGAGTCTGAAAATGCTGTCCCCACTTACTATAACTGTCAACATGGAATGTATTCCGATGAGGTAACCAAAACATGCATTAATAACGATGGAAGTCCAGCATGTACCACCAGTGGCTTGTTTATGTTCCCGGAAAATTGTGCAAAATACTACATGTGCACTTACGCTCTCGAAGGCTGGGTTCAAACAAAGATGTCGTGTCCAGACAAACAATTATTTAACCAAGAAAGTGGAAAGTGTGAAGATCCCTGCAATTGGGAACGCAAAGAATTCAAGTGTGAAATCCAAGGAAGATTCCAGAATCCTAGAGACTGCCGAAGATTCACAGAATGCATCGATGATTCTAATGGAGGCTTATTAGCAATGGAGAGACGTTGTCCACCAGGATTCCATTGGAACGATGAAAGCAAAAAATGTGTGGTCAGAATCTTTTCCAATTGTGAAGAGCATAATGAAGGTCCTCTGAAACAGTGCAAAA
>Proasellus_hercegovinensis_2 ENA|HAEZ01048305|HAEZ01048305.1 TSA: Proasellus hercegovinensis, contig comp85820_c0_seq1
ATTTCTGTTTCGGTTTCATTCTGTTGTTGTTATTTGCTTGGTTAAGATGGCTGTGACTTTTACTAAGTTCCTTTCGCAGTTGATACTTCCTGTCCTACTTGTAACGATTGCGGTTCAGGCGCAAAGTACCGGACATGCAACTTTCACATGCAAAACCTATGGACGGTATGCAGATCCGAATGATTGTATGGCTTACTATGAATGTCTTCCTACCTTCACGAGTACTAGGCTAAGTGTTAAGAAGCAACGATGTCCCGCAGGCAAAGGATTTCACGACAAGCTAAAGAAATGTGTTAGCCTCAAAAAGTTAAAGGAATGCAACTCAAGACAAGGGAGATTTGAAGATATCAACACGGAGTTGAATCCGCTGTGCGCAACACCTGATGTACATTTCATCTGTGCAGACTGCCAAACTTTAGTTCACTGCATTGATGGAGTAGCATATACGACGAAGTGTGATGCTGCAATGTCGTGTGCCGTAATTGAGTCATTTGAGAGCGGAGTTTGCACACCTCATAACATGATTGAAGACTGTTCATGCATGCTTGGAAACAATAAAACTTTCCGTCCAGATCCCTACGATGAAAGTAAATTCTTTACTTGCGGAAGTGAAGAATCTTTACCAGAGTTCTTCGAATGCCCTGTTAATCGAGTCTTTAACAATAGTTTGCAGAAATGCACTGATGAAGAAGGCTTGCCATCATGTTCAGCAGAAGGGACCTTTTCTGTGCCAGAAAACTGCACCAAGTACTATTCATGTCTACAAACCAAATATAGTTGGCTCCAGAGAACATACGAATGTGAACCTAAACAAATGTATAGCGAAAGCCGTGGAAAGTGTGAAGACCCATGTCAGTGGCAAAATGGAGACTTTAGATGTACGAAGGAAGGGCGATTCAGTAACCCAAGCGACTGCAAGACATTTTATGTTTGCATTTTGAATGGCACTGATTTTATTCTTAAGAAACGAAGTTGCCCTAGTTCATATCATTGGTTAAGTAATGAAGACAATACTTCTGGAAAGTGTACTGATGATCTAAATCTTTGTAATCCAGTTACCAAGCATAACTGTGATATTCCAACAGATTTGTGCCCCGCATCGGAGACTGCTGGCTCCTCCGACACTTCAGGGTCAGGTACATCAGGTGCTACTTCTGCTGGTGAAGAACCGTCATCGTCTTCGGATACTGCATCAAGTGGTGCTGAAACTTCAGAATCGAATGGAACAGAAACTGTGGGATTGAGTGGAACCGAAACTATGGGATCCAGTGGAACCGAAACTGTGGGATCCAGTGGAACAGAAACTGTAGGATCCAGTGGAACAGAAACTGAGGGATCGGGTGGAGCCGAAACTGAGGGATCAAGTGAATCTGAAACTGAGGAATCGAGTGGAGCAGAAAATGAGGGATCGGGTGGGACAGAAACTGAAGGGTCAGGAACAGCTGGCACGTTAGAAGAGAATGGCACTGCAGTAAGTGAATCTAGTGGTGATAGTTCTGGACCAGCCTTAAGAACTGGGTCTGAACAATTGAAGAAGGAAGACCCAATAGCATTTATTAGAAACTTGTTAAATCGACCATAATATATTTCAACGATTGTAGAAATATGCCATGTCAAACTTTATTATTAATTATTTTAACAGATGGTATCCTTTAGAAAAACAAGTATCAGTCCAGGAATGAAATATACCAGAATTCAAATTAAGACATTCTTAACAGTATATTTATATTCATGATTAAAACAAAATGTATTTTTAATCCGTTCGTAATTCTGAATGCATTATAAAGTTCATCACTGCAAGGTCATACTGCAAGTGTATTTATTCTATGGTGGATGACTTATTGTTTATTACATTTAACTAACAAGATTTATCTTGATATTTATTTTACTGTTACAATTTTTGTTTCACAAACTGTATATTTATTTATTTATTATGTGAAATAGTTATTTAATTAATAACTTTAATGCAATGTTTATTTATACTTAATATTCAAAATCGTGATTTTTTTTATTGCATTGGCTGGCAATATAAAATGTTCACGAATTTTATCTGACTTCACATGTAAGTAAAAATTCCTTTCATAGAGTATAAACATATTAAATTTTGCTTACGCAATTTATCTTGCCAGGTTTTTTGTTAACTTAGAAATTTTGTCACTTAAAATACCATACGTCAAGATGTTTTTAATTAGATTTGTTATATAAAAGTGACTCTTAATCTTTTTCTGTATTTTCCACCCTTACTGGTTTACCAGTGTCGACTTTTTCTCCCTTCATGTCACAAGAAAAACAATTAAACAATTTGTTGCAAAAAAAAAAAAAAAA
>Proasellus_hercegovinensis_3 ENA|HAEZ01054039|HAEZ01054039.1 TSA: Proasellus hercegovinensis, contig comp88644_c0_seq1
GCATTCCGTTGACGGCGAGTGAGTGAGTTGCGTCCTTCCATTCCTCCCACCATTACCTATTTGAATAGGATTCTTCAATTGCCTTTCCTAGTCACAGAATAAGGATGGACGTGTTAATCCAGCATGAAAAAGTTGTTTATTTAAACATGCTTAATTTGGATGACTGCCTACAATGTGATAAGTGCTCTATACTATGTTGACAGTGCATTTAAATTAACAAAAGAGTTTCAGTATAGACTTGGTGGTAGTACAATTATTTATTGCAGATACCCGATATATATAACGAGTTATTGAAGTTATTTTCATTGGAAACCGTAATGATGATTTTTTAATGAATTTCAGTGAACGCTCAGTAACTGTAACGGACTATAAAGTAAATAGCCTCGTTTGCCGTAAGTAAAAGACTTACATAAATAAAGTCTTTTTTAGCACGATCAATTAGGTAAATAAAAGGAGTACTCAATGATTTGGCACAAAGATGATTTTAAGAGCAAAATTCGAACTAATATTTTGCATTTTATCTGTTGTTGAGATTATGTGCTTCTGTTCAGTTGCTGGAGACAAGCACCGAAGGCGGCGGTATCACTATCACGACCTTGAACATTCAAAAAACAAAATTGGATGGCATGACTGGTTTAAAAACAACAAGAAGAAATCCAACCAAGATAATCTCATATCTTCCAGAGGCGATGAAGATCAAGATCGAATTCATCATTACGACTGGATATGTTTGGACATTATAGACGGCTTCATGTGCGCTTTCTGTGAAATGTCTGTACTATGCGTTAAAGGGAAGGCCTACAAGCAACCTTGCCATGAAAATACTAGATGCTCTTATCGATCAGCATTCGATGGAGCAGTATGTCATTCGGACATTCCATTGGAGTGTCAGTGCTCTGGAAGAAATGAAATTATGAAGGACCCTTACAATTTTTATGCCTATCATGTATGCTATTCGAAAAAGACACATCCACATAACATGGAAATGTGCCCTATTGATCATTTTTTCGACGAGATAACGTCTACGTGCAAGTCCATTCCAGAGTTTCCAGAGTGCATAACCCATGGAACCTTCCCTCTCCAATCCGATTGCCATTGGTACTACCATTGCATGAAAGATAATAATGGAAATTGGATACGAACTCCGTTGAAATGCATGAGAGATGGTACCGTCTACAGTGCAACGTACAAAAGGTGCGTCCCATCTTCATTCTTGTCAAATGTTGATCCATGCGTAAGCCTATCCGTTTCAGAACCTAGTGTAGTGCAGATAAATCACCATTATCCTTATCCTGTACATGCTGCAGCGCCAGTCCCTCAGCCCTCCACTTCTCCTGAAAGTCCAAGATATCTCTGTACGTTATTCGGCCGAGTTGTCACTTTCTTCTTTCCAAATTTACTAGATACATTCTGTGCCAGAATTAACAAATGAAGTATTTACAAAAGCTTCATTTTACAAACTATGTATTGAGGTGCAACTAAATTTTTTTACAATGTGCCTAATTCAGTAAATATTAACAGTGCTTTAATGGGCATTTCAATTGCATTAAAAACGGCAAATGTGCTCAGGTATTTAATAGTATTGATATTTATAGAATAAAACTGTAAATAAAATCTTTGTTATGTTACGAAATTTTTGGGAAAAAAAAAAAA
>Proasellus_ibericus_ ENA|HAFA01080900|HAFA01080900.1 TSA: Proasellus ibericus, contig comp151867_c0_seq1
GATCCAATTGGAATTTAATCTTTTACACTGTGAATAAGTGTTTAAGGAAATTAAGTCAGTCTGGTTGATCCCATCTAAGCTCTTCTTTTGGTATCGTCTATTAATAATGATTTGGTTTTCTATAATTAGCAGTATTTTATTGGTGACCTTGACTTTAGGAATACCAACATCGGATGAAAAACCAATAGCATGCTACAAGAAGGGTCGATTAATGAATCCCAAGGACTGTGGATCCTTCTACGAATGTATGGAGGATGATTACGCCCGTAAATTGTTGCCTTTTGAGCGATTTTGTCCAGAGGGACAGTCCTTCAATTCCTCATCTGAGAGATGCGGCAAAGCGTTGAACGTTCAAGGATGCAACTCTCGTCGTGGAAGACACTTAAGCACCAACCCAAAGTATGACTACATATGCAAAGACAGTAACGTCAGCTATGTCTGCATTGACTGTCAAACTCAGATAACGTGTACAAATGGACATGCATATGTCACCAAATGTGTAAACAAGATGCGGTGTGTAGCCAATTCTCCTGATTTCGACGGAGGTGTCTGTCACACACACTTCGATGACCAATGTCGTTGCACAGGATCCAATTCATACCGACGCGACCCGTTCTCAAATTCTTCTTACTTCGTATGTGAAGCTGAAAATGCTGTTCCGATTTACTACAATTGCCAACAGGGAATGTATTTTGACGAGATAACCAAAACGTGCGTAAATAACGATGGAAGTCCAGCATGTACCGCCAGTGGCTTGTTTACGTTTCCGGAAAATTGTGCGAAGTACTACACTTGTACTTCCGCTCTCGAAGGTTGGGAGCAAAAAATAATATCTTGTCCTGACAAATTATTATTTAACCAAGAAACTGGAATGTGTGAAGATCCCTGTAATTGGGAATTCAAAGAATTCAAGTGCGAAACCCAGGGAAGATTCCCGAATAATAGAGACTGCCAAAGATTCACTGAATGCATTAATGGCGTTAATGGCACCTTATTGGCAATGGAGAGACATTGTCCACCAGGATTCCATTTTAATAAAAAAAGCAAAAAATGTGTTGTCAGAATCTTATCTTGTTGCAAGCTGCACAATGAAGGACCTCTCAAACAGTGTTATAGAGAATTCTTAGCCATTTGTAAAATTAAACGGAAAATAATTCCAGAAACTGTTCCCATTGAAGAAAATTGCGGAAAGGAACCAGAAAGTGATATAATAACAGAAGAAGCTGAGAAAATGCCAGAACAAAATTTAGCTAAAGGAGAACCAATTAATGGAGCGCTAGTTGAAGAAATAGCAGTTAAAGAAGCACCAATGGAAGAAGAGCCCAATACAGAAAAGCCCAATACAGAAAAGCAAACTGAAGGAAACCCAGTCGCAGTAAAGAAGAATAATAGCAAATTGAAGTAATAGAAGAAAAGCCTGAAAATTAAACTGAGCTCACAGATGTGCCTCAAATAGAATAATTACCACGAGAAATACAACACCTCCCATTTCCACAAAAGCCTGAATGAAAATTTTATAATTCCAGTTCAAATTATAGCTCAAAATAGGAATTAAAGCCGATAGTATATTTGGAACGAAGTTATGCTGGACCGTTCTGGTCCGTCCATAAATAGTTTAAGTATGTAATGTAAGCTCTATTTGCTGAATATTAAATTGTGTAATACATCT
>Proasellus_jaloniacus_1 ENA|HAFB01032092|HAFB01032092.1 TSA: Proasellus jaloniacus, contig comp40155_c0_seq2
TCAACGCAGAGTACGGGGGATTAGATTGGTATTTAATCTTTTGCACGGCGAATAAGTGGTTAAAGAAATTAAGTTACTCTGGGTAATCCCATCTAAGCTTTTCATATAAGATCACCTATTAAGGATGATTTGGTCTTCCATATTTGGCAGTATTTTGTTGGTGTCCTGGACTTCAGGACTACCAACAGCAGACGAAAAACCACAAATATGCAACAAGAAGGGTCGGATATCGAATCCCAATGACTGTGGATCCTTCTTCGAATGTATGGAGAATGCTTTGGCCAAGAGTTTGCTGTCTCATAAGCGATTTTGTCCAACTGGACACTCCTTCAATTCCTCATCTGAGAGATGTGGCAAAACGTTGAACGTTCAAGAATGCAGCGCCCGTGGTGGAAGGCACTTAAGCTCTAACCCAAACTATGATTACATTTGTAAAGACAGTAAAGTCAGCTTTGCCTGCGTTGACTGTCAAACTCAGATAACGTGTATTGGAGGACATGCATATATCACCAAATGTATTAACAAGATGAGGTGTGTAGACAATTCTCCAGATTTCGACGGAGGTGTCTGTCACTTGCACTTCGATGACCAATGTCGTTGCCTAAAACGCAATTCATACCGCCGCGACCCCTACACAAATTCTACATATTTCTTATGTGAAACAGAAAATTCTGTGCCAACTTACAACTATTGCCCACCGGGAATGTATTTCGACGAAATAACCAAAACGTGCGTTAATAACGATGGAACTCCAGCATGTACCGCCAGTGGCTTGTTTACGTTTCCTGAAAATTGTGCGAAGTACTACGACTGTACTTCTGCGGACGAAGGTTGGGATCAAAAAATAATATCTTGTCCTGGGAAAGAATTATTTAACCAAGAAACTGGAATGTGTGAGGATCCTTGTGATTGGGAACTCAAAGATTTCAAGTGCAAAGCCCAGGGAAGATTCCAGAATCCCAGCGACTGCCAAAGATTCATTGAATGCGTTGTCGACGATAATGGTGATTTATTAGCGATGGAGAGACAATGTCCACCAGGATTCCATTTTAATGAAAAAGACAAAAAATGTGTTGTCAGAGCCTCATCTAGTTGCATGCCGTTTAAAGAAGGCCCTCTCAAACAGTGCAAAAAAGAATTCTTAGCCATTTGTAAAAATGAAACAAAAATTATTTCTGAAACAATTTCAGAAATTGAGAAAACTCCAAAACAAAGCCTAGCTAAAGGAAAAC
>Proasellus_jaloniacus_2 ENA|HAFB01049399|HAFB01049399.1 TSA: Proasellus jaloniacus, contig comp175469_c0_seq1
TAAAAATGGATTCATGTGCGCCTTCTGTGAAATGGCTATACTATGTGTTTATGGGAAAGCTTACAAGCAGCCTTGCCCTAAGAAAACTAAATGTTCTTATAGATCTGCATTTGATGGAGCAGTTTGTCATACGGACATTCCGTTAGAATGTCAGTGCTCCGGAAGAAATGAAATTGTGGCGGACCCTTACAATTTTTATGCCTATCATGTATGTTATTCTAAAAAGACTTTTCCACATAAAATGGAAATGTGCCCTGTAGATCATTTTTTCCACAAAGAAACATCTACGTGCAAGTCGATACCTAAGTTCCCACAGTGTATAATTCATGGAACTTTTCCTCTTCAGTCCGATTGTCATTGGTACTACAATTGTATTAAAGACAAAAAAGGAAATTGGATACAAACTCCGTTGAAATGCATGAGAGATGGTATGGTTTACAGTGCCTCTTACAAAAGGTGCGTCCCATCGTCCTTTTTGTCAAATGTTGACCCTTGTGTAGCCATAAGCCTATCCGCTCTTGAGCCAAGTGTAGTGCAAACGAACCACTATTACCCAGTTTCTGTACCTGCTGCAGCTCCAGCCGCTCAGTCGTCTTCTTCTCCTGAAAGTCCGAGATATGTCTGTACTTTGCTCGGCAGAGTTGTAACATTCTTCTTCCCAGGATTACTAGAAACAATGTGTGCCAGAATTAATAAGTAAATAATTTAAGTCTTCAATAAGGTTACTTGTTAACGATGTATTTTATTCGTATAAATTCACTGTGCATTATTGGGCATTCGAAATGCATTTAAAAACTGCAAAAGGGCTCAGGTATTTTATAGTATTCTTATTTATAGAATAAATTGTACATAAATA
>Proasellus_karamani_1 ENA|HAFC01032912|HAFC01032912.1 TSA: Proasellus karamani, contig comp53222_c0_seq2
GGGTTCGATTCCCCGCCGGGGAGACCTTCAACCCCTCGACCGAAAGATGTGGCAAATTTCTGAACGTTCCAGGATGCAATGCACGTCGAGGAAGACACTTCGACTCCAACCCAAAATATGATTACCTTTGTAAGGATAGTAACGTTAGCTTTGCCTGTGCCGATTGCCAAACTCAGATAACATGTACCGAAGGGCGTGCATACGTCACCAGGTGTGAAAGCAACTTGAGATGTGTTTCTGATTCCCCAGATTTTGAGGGAGGAGTCTGCCACACTCACTATGATGACCAATGTAGGTGCACTGCACCCAATTCATACCGCCGTGATCCATTTTCCAATTCTACATTCTTCTTATGTGAGTCTGAAAATGCTGTCCCCACTTACTATAACTGTCAACATGGAATGTATTTCGATGAGGTAACCAAAACATGTGTTAATAACGATGGAAGTCCAGCATGTACCACTAGTGGCTTGTTCATGTTCCCAGAAAATTGTGCAAAATACTACATGTGCACTTACGCTCTCGAAGGCTGGGTTCAAACAAAGATGTCATGCCCAGACAAACAATTATTCAACCAAGAAACTGGAAAGTGTGAAGATCCCTGCAATTGGGAACGTAAAGAATTCCAGTGTGAATTCCAAGGAAGGTTTCAAAATCCTAGAGATTGCCGAAGATTCACAGAATGCATAGATGATTCAAATGGAGGCTTATTAGCAATGGAGAGACGTTGTCCACCAGGATTCCACTGGAATGATGAAAGCAAAAAATGTGTGGTCAGAATCTTTTCCAGTTGCAAAGAGCATAATGAAGGTCCTCTGAAACAGTGTAAAAAAGATTTCTTTTCCATTTGCAAACCCAATGGTTTAATTATTCCAGAAATTATTTCGGTTGAAGAAAATGAAGAGTCGGAACCAGAAAGTAATCTAATAACTGAAGATAAACCAATTGAAGAAAAGCCCGTCGAAGAGAAGCCAATCGAAAAAGATCCTGTTGAAGAAATTGGAGAAAAACCAATTGAAGTAAAGCCAGTAGAAGAAA
>Proasellus_karamani_2 ENA|HAFC01038694|HAFC01038694.1 TSA: Proasellus karamani, contig comp58653_c0_seq1
AAAAAAAAATTTCTGTTTCGGTTTCATTCTGTTGTTGTTATTTGCTTGGTTAAGATGGCTGTGACTTTTACTAAGTTCCTTTCGCAGTTGATACTTCCTGTCCTACTTGCAACGATTGCTGTTCAGGCTCAAAGTACCGGACATGGAACTTTCACGTGCAAAACCTATGGACGGTATGCAGATCCAAATGATTGCATGGCCTACTACGAGTGCCTCCCTACCTTCACGAATGCTAGGCTAAGCGTAAAGAAGCAAAGATGTCCCGCAGGCAAAGGATTTCACGACAAGCTCAAGAAATGTGTCAGCCTTAAAAAGTTAAAGGAATGCAACTCAAGAAAAGGGAGATTTGAAGATATTAACACGGAGTTGAATCCGCTTTGCTCAATACCTGACGTACATTTCATCTGTGCAGACTGCCAAACTTTAGTTCACTGCATTGATGGAGTAGCATATACGACACAGTGTGATGCTGCATCGGCGTGTGGCGTAAATGATGCATTCAATAGCGGAGTTTGCTCTCCTCATAACCTGATTGAAGAATGTTCATGCATGTCAGAAACCAATAAAACTTTCCGTCCAGATCCCCATAACGATAGTAAATTCTTTACTTGCAAAAGCAAAGAATCTTTACCAGAGTTTTTCGAATGCCCTGTTAATCGAGTCTTTAATGATAGTTTGGAAAAGTGCACAGATGGAGAAGGGTTGCCATCATGTTCAGCAGAAGGGACCTTTTCTGTGCCGGAAAACTGCACCAAGTACTACTCATGTCTACAAACCAAATATAGTTGGCTACAGAGATCATTCGAATGTGAACCTAAACAAATGTATAGCGAAAGCACTGGAAAGTGTGAGGACCCTTGTCAGTGGCAGAATGGAGACTTTAAATGCACGGAGGAAGGCAGATTTAGCAACCCAAGTGACTGCAAGACTTTCTATGTTTGCATTATGAATGGAACTGATTTTATTCTTAAGAAACGGAGTTGTCCTGGTTCATATCGTTGGTTAAGTGATGATACCAATACTTCAGGAAAGTGTACTGATGCTACAAATCATTGTAAGCCAGTTTCCCAGAATAACTGTAATATTCCAGCAGACTTGTGCCCTGCATCGGAGACTGCTGACTCCTCCGATACAACGCCTTTGGATACTACACCAAGTGTTACAGAAACTGTGACACCCAATGAAACAGTAACTGATACTACTGATGGGTTAAGTGACGATATTACAACTGCAGTATCAGTTGGAGCCGAAACTGGAGAGTCAGGTGAAGTTACAACAACTGAGGTACCGAGTGAAGCAGAAACTTTGAGGCCTGAAACTACTGACACTTTAGAAACTACTAGTGAGGGTTCTCAACCAATCCTAAGAACTGGATCTGAACAATTGAAGAAGGAAGATCCAATTGCATTCATTAGAAATTTGCTAAATCGACCGTAATATATTTTAGTGAGTGTAGGACTATGCTATGGCAAGCTTTAATATTACTTATTTTAATAAATGTTATCCTTATATAAATGGAATGGAATATTACAGAATTTGAAATTACGATATTCTAAACAGTGTGTTTATATTCACGATTTAAATGTACTATTAATCCTTTCGTAAATCTAATATCTCTGCTATAACTAACAAGATTTACTTGATATTTATTTTACTGATATCATTTTTATTTCACAAACTGTATATTTATTTATATATTTATTTATCAAGTTTAATAATTATTTAATTTACAACTTTAATGTTCTGTTTATTAGAACTGTGATTTTTTATTTCGTTTCCTGAATTTTATTTGACTTCACATTATATTAAAAATTCCTTTCATGAAGTAGAAAACCTTTTTTTTTAACTTACGAAGTTTCTTTAGCCAGATTTTTTTGTTAAATTAAAAATTTTATGACTTGAAATAACATACTCCAAATTGTTTTAATCAAGACTTTTCTATAAAGTGAAACTGAACAAAAAAAAAAAAAAAAA
>Proasellus_karamani_3 ENA|HAFC01050117|HAFC01050117.1 TSA: Proasellus karamani, contig comp67793_c0_seq1
TGTTTCAAATTAATAAAAGCACATGAACGTTCATCAGTAACTGTAACGGACTATAAAGTAAATAGCCTCGTTTGCCGTAAAAGACTTACATAAATAAAGTCTTTTTTAGCACGATCAATTGGGTAAATAAAAGGAGTACCCAATGATTTGGCACAAAGATGATTTTAAGAGCAAAATTCGAACTAATTTTTTGCATTTTATCTGTTGTTGAGATTATGTGCTCATGTTCAGTTGTCGGAGACAAGCACCGAAGGCAGCACTATAACCATCACGACCTTGAACATTCAAAAAACCAAATAGGATGGCATGACTGGTTTAAAAACAACAAGAAGAAATCCTATCAAGACAATCTCATATCTTCCAGAGCCGATGATGATAAAGAACGAATTCATCATTACGACTGGATGTGCTTGGACATTATAGACGGATTCATGTGCGCTTTCTGTGAAATGTCTGTACTATGCGTTCAAAGGAAAGCATACAAGCTACCTTGCCATAAAAATACTAGATGCTCTTATCGATCAGCATTCGATGGAGCAGTTTGTCATACGGACATTCCATTGGAGTGCAAGTGCTCTGGAAGAAATGAAATTATGAAGGACCCTTATAATTTTTATGCCTATCATGTATGTTATTCGGATAAGGCTCATCCACATAAGATGGAAATGTGTCCTATTAATCATTTTTTTGACGAGAAAACGACTACATGCAAGTCCATTCCAGAGTTTCCAGAGTGCATGACCCATGGAACTTTCCCTCTCCACTCTAATTGCCATTGGTATTACCATTGCATGAAAGATAATAAAGGAAATTGGAAACGAACTCCGTTAAAATGCACGAGAGATGATACGGTCTACAGTGCAACGTACAATAGGTGCGTCCCATCTTCATTATTGTCAAATGTAGATCCTTGCGTAGTAGCACCCAGTGTTTTAGGCCTACCCGTTTCAGAATCCAATGTGGTGCAGATAACTCAATATTATCCTTATCCTATTGCTGCGGCAGCTCCAGTCATTCAGCCCTCCACTTCTACTGGAAGTCCAAGATATATCTGTACTCTATTAGGCCGAGTTGTTACTTTCTTTTTTCCAGATTTACTAGATACATTCTGTGCCAGAATTAATAAATGAAGTATTTACACAAGTTCCAAATTACAAGCTATTTTTTGAGGTGCAACTAAATATTTGTACAACGTCCAAATTCATTAAATATTAACAATGCATTTAATGGGCATTTCAATTGCATTAAAAGTTGCAAATGTGCTCAGGTATTCAATAGTATTGATATTTATAGAATAAAACTGTAT
>Proasellus_margalefi_ ENA|HAFD01026811|HAFD01026811.1 TSA: Proasellus margalefi, contig comp42661_c1_seq2
TTTTTTTTTTTTTTTTTCTATTTTGGTTTCATTCTGTTGTTGCTACTTGCTTGGTTAAGATGGTTGTGAATTTTACTAGGTTCCTTTCGAAGCTGATACTTCCTTTCCTACTTACTACGATTTTCCAGAATGCTGTCAAGACGAAAAGAACCGGATATGGAACTTTCACTTGTAAAACCTATGGACGGTATCCAGATCCAAACGATTGCATGTCCTACTACGAATGTTTCCCTACCTTCACGAGAGTTAGGCTAACAGTTATGAAGCAACGATGTCCAGCTGGTAAAGGATTTCACGACAAGCTCAAAAAATGTGTTAGCCTCAAGAAATTAAAGAATTGCAACTCAAGACAAGCGAGGTTTGAAAAGCAAAATGAAAAACTGGATTACCGTTGCGCAACTCCCGGTGAACATTTTGTTTGTGCAGACTGTCAAACTTTGGTCCACTGTATTGATGGGAAAGCCTATGAGACACCGTGTGATGCCGCATTATCGTGTACCGTACTTGATTCATTTGGCAATGGAGTTTGCGCACCTAATCATATAGTAAAAAATTGTTCATGCAGTAGCAACAGCAATAAAACTTACATTCCAGATCCCCACGACAGAACTAAATTTTTTACATGTGAAAGTAAAGAATCTTTACCAGAGCTTTTCGAATGTCAAGTGAACCGTGTCTTTAACGATAGTTTGCAGAAGTGCACAGATGGAGAAGACTTGCCGTCATGTTCAGCGGAAGGAACATTTTCAGTGCCTGAAAACTGCACCAAGTATTATTCATGTATACAAACAAAATATAGTTGGCTTCAGAAAGCTTACGAATGTGAAGCTAAACAGATGTTTAGTGAAGGCAGTGGAAAGTGCGAAGACCCTTGTCAATGGCAAAGTGGAAACTTCACGTGCATGAAAGAAGGGCGATTTAGTAATCCTAGTGACTGCAAAACATTTTTTGTTTGCGTTAGGAATAAAACTGATTTCATTTTAAAGAAGAGGAGCTGTCCTAATTCATATAATTGGTTAAGTAATGAAGATAAAATTTCGGGAAAGTGTACTGATGATTTAAGTCTATGTAAGCCAATTACTCCGAATAATTGCAATATTCCGGCAGATTTGTGTCCTGCATCGGTAAGTAGTGGCACCCCCGACACTCCAGAATCAGTTGCATCAAGTGGTACTTCTCTCGATGAAGAGCCAACGACTACACCTAATGCTACACCAGATGAAACAGGAATTGTGGAAACGGGAGATGGTGGATCGTCACCCATGGATGTCAGTGAGCCCACAACCGTAGCACCAGATAATAATACGGTGGTACCAGAAGATTTAGGAGACGATACTACTGTTGCTATTGCTGAAGCTACCGATCCCATTGTTGCTTCTGCTGAAGCTACCGATCCCACTGATCCAGTCTTAAGAACAGCCTCGGAACAACTAAAGAAGGAAGATCCAATAGCATTCATAAGAAATTTGTTAAATCGACCATAATGACATTATTATCGCACCGACAGTCGGTGGAAACATTTTGAAATAAATTACTATCAATGAATTACATTTTTTATGTAAGAATTCTGGAAATTCAAATTACGAAAGTTCAACAACGTTCACGGCAACCATAAATTTATAGTCTTGATTAACAAAACGTTTGTTTAATAAGGTCGTTGTTCTCAGACAACAATATTATGGTCATTTTTGTTTTACTTTGACTAGACGAATTATTTTTTTTCAATTGATTTCATTTTATGGTGTGCTCATTATTTAACAGCCTGATTATTTATTTATTATGAATGACATTTTTATTGTATTATAGTAAATATATAAATACTAAGTGAATATTTTATTTTATTGTATTTGAAATTCGTGAGAAATATACATAAAAATGCTCAATAATTTAAGATAATAAAGTTATTTTAACAAAAAAAAAAAAAAGAAAA
>Proasellus_meridianus_1 ENA|HAFE01018246|HAFE01018246.1 TSA: Proasellus meridianus, contig comp37582_c0_seq1
ACACACGACGCTATCGTTCCTCGTGTGACTCAGTAAGGATCTACGGGCGGCTTCCTATTTTTCATTCCGTTGACACCGTGTGAGTGAGCTGCGTCCTGCTGCCAATCCTCCCGCCTTAACGTATTTGAATAGCGATCTTCAATTACCATTTCAATAATAGAATAATTGGTTCGAAGTCGTGCTAATCCAACATTAAGAAATGTTTATTTGAACCAAATGTATTTGGATGACTGCCTACTATGTGATAAGTGCTTTATATACTGTGGTTTGTTGACTGTGTATTTAGATTAACAAAGAGTTAATTGTTTAGACATTAGTGATATTATTTTTCGCAGATACCCGATTCCTTTAACTAGTTATCGAAGACATTTTTCTTTGAGGACCGTAATGATGATTTTTTAATGAATTCCAGCGAACATTCAGTAACTGTAACGGGCAATAAAGTAAATAGCCTCGTTGGCAGTAAAAGACTTACATAAATAAAGTCTTTTTTAGCACGATCAATTAGGTAAATAAAAGTAGTACTCAATGATTTGGCACAAAGATGATTTTAAGAGCGAAATTCGAACTAATATTTGGTATTTTATCGTTAATTGAGATTTTATGGTCGAGTCCTGCTGCAGGAACGAAGCACCGAAGACGCCACCGCTATTACCATCATGACCTTGAAAATTCCAAAAACCAAATAGGATGGCACGATTGGTTTAAAAACAATAAGAAGAAATCCTATCAAGAGAACATTACATCGTTTCGAGAAGAAACCGACCAAGATCGAGTTCAACACTACGATTGGATCTGCTTGGACATTATAAATGGATTCATGTGCGCTTTCTGTGAAATGTCTATACTATGCGTTAATGGGATGGCTTACAAGCAGCCTTGCCCTAAGAAAACTAGATGTTCATATCGATCGGCATTTAATGGAGCAGTTTGTCATACAGACATTCCATTAGAATGTATGTGCTCGGGAAGAAATGAAATTATGGCGGACCCTTACAATTTTTATGCCTATCATGTATGTTATTCTAAAAAGACTTTACCACATAAAATGGAAATGTGCCCTGTTGATCATTTTTTCCACAAAGAAACATCTACATGCAAGCCGATGCCGGAGTTCCCACAGTGTATAACTCATGGAACTTTCCCTCTCCTGTCCGATTGCCATTGGTACTACAATTGCATTAAAGACCATAAAGGAAATTGGATAAAAACTCCGTTGAAATGCATGAGAGATGGTATGGTTTACAGTGCCTCTTACAAAAGGTGCGTCCCATCGTCATTTTTGTCAAGTCTTGACCCTTGTGTAGGCAGTGCACCCTTAAGCCTATCCGCTCTAGAACCAAGTGTAGTGCAGACGTACATCAGTTACCCAGTTTCTGTACCTGCAGCAGCCGCTCAGTCATCCTCTTCTCCTGAAAGTCCGAGATATATCTGTACTTTATTCGGCCGAGTTGTAACTTTCTTCTTCCCAGGTTTACTAGAAACAGTTTGTGCCAGAATTAATAAGTAAATTATTTAAGTCTTCTTCACTAAGGTTACATGCAAGAACTTTATAAACGATGTGTTTTAGTCGTATAAATTCGCTGCGCATTATTGGGCATTCGAAGTGCATTTTAAAACTGCAAATGTGCTCAGGTATTTAATTGTATTCAT
>Proasellus_meridianus_2 ENA|HAFE01046024|HAFE01046024.1 TSA: Proasellus meridianus, contig comp63420_c0_seq4
ATCAACGCAGAGTACGGGGGATGTTAATCACATCTAAGCTCTTATAGTATCGTCTATTAATCATGATTTGGTTTTCTATATTTAGCTGTATTTTATTGGTGCCCTGGATTTCAGGATTGCCAACATCGGAGGAAGGACCAAAATGCAGCAGAAAGGGTCGGCTAATGAATCCCAAAGACTGTGGATCCTTCTACGAATGTATGGAGGATGATTACGCCAGGAGTTTGTTGCCTTTTGAGCGATTTTGTCCAAGGGGAGAGATCTTTAACCCCTCATCTGAGAGATGCGGCAAAATGTTGAACGTTCAAGGATGCAACGCTCGTCGTGGAAGACACTTCGACTCCAACCCAAAGTATGATTACATTTGTAAAGACAGCAATGTCAGCTTTGCATGCGCAGACTGCCAAACTCAGATAACGTGCACCGAAGGACGTGCATATGTCACCAGATGTGAAAGCAATTTGAGGTGTGTAGCTGATTCTCCAGATTTCGAGGGAGGTGTCTGTCACACACACTTTGATGACCAATGTCGTTGCACAAGACCCAATTCATACCGCCGCGATCCCTTCTCCAATTCTACATTCTTCTTATGTGAAGCTGAAAATGCAGTTCCTACTTACTATAATTGTCAACAGGGAATGTATTTCGACGAGATAACCAAAACGTGCGTTAATAACGATGGAAGTCCAGCATGTACCGCCAGTGGATTGTTTATGTTTCCAGAAAATTGTGCGAAGTACTACATGTGCACGTACGCTCTTGAAGGTTGGGTTCAAACAAAAATGTCTTGCCCTGACAAACAATTATTTAACCAAGAAGCTGGAATGTGTGAAGATCCCTGTAATTGGGAAAGCAAAGAATTCAAGTGCGAAACCCAGGGAAGATTCCAAAACCCCAGAGACTGCCGAAGATTCACTGAATGCATTGACGACTCTAATGGAAGCTTATTGGCAATGGAGAGACGCTGCCCACCAGGATTCCATTGGAATGAAGAAAACAAAAAATGTGTTGTCAGAATCTTTTCAAGCTGCAAAGAATATAATGAAGGCCCTCTCAAACAGTGCAAAAAAGATTTCTTCGCCATTTGTAAATCTAAACCAGAAATTATTCCTGAAATAATTCCAGAAACTGTTCCCATAGAAGAGGATGATGATGAAGAACCAGAAAGTAATATTATCGCAGAAGAAAAACCCATTGATACAACTTTTGAAGTTGAGAAAGTACCAGAAGGGAATCCAGTTGAACAAAAACCAGTTGAACAAAAACCAGTGGAAGAGAAACCAGT
>Proasellus_meridianus_3 ENA|HAFE01055113|HAFE01055113.1 TSA: Proasellus meridianus, contig comp66371_c0_seq3
TTTTTTTTTTTTTTTTTTTTCTATTTCGGTTTCATTCTGTTGTCGTTATTTGCTTGGTTAAGATGGTTGTGAATTTTACTAGATTCCTTTCCAAGCTGATACTTCCTTTCCTACTTACAACGATTTTCCAGACTGAAGTCGAGGCGAAAAATACCGGATATGGAACTTTCACTTGTAAAACCTATGGACGGTATCCAGATCCGAACGATTGCAAGTCCTACTATGAATGTTTCCCTACCTTCACGAGTGCTAGGCTAACAGCTCAGAAGCAACGGTGTCCAGCTGGCAAAGGATTTCATGACAAGCTCAAAAAATGTGTTAGTCTCAAGAAGTTAAAGGATTGCAACTCAAGACAAGCGAGATTTGAGAATATCAATGAAGAATTGAATACTCTTTGCACATCTACTGGTCAAGATTTTTTATGCTCAGACTGTCAAACTTTGGTTCACTGTATTAACAACGTAGCTTACATGACGCAGTGTGATGCCGCAGAATGGTGTTCCGAACGTGTGGCATTTGACGAGCATGTTTGCGCACCTAATCTTGGAGAAGGAAAGTGTTCATGCAATAGCAACAGCAATAATACTTATCTTCCAGACCCTTACGAACCCACTAAATTCTTTACATGTGATAGTAAAGAATCTTTACCAGTGCATTTCGAATGTCCAATTAACCGTGTCTTTAACGATAGTTTGCAGAAGTGCACAGATGAAAAAGGCTTGCCGTCATGTTCAGCGGAAGGAACTTTTGCTGTACCTAAAAACTGCTCCAAGTATTATTCGTGCATACAATCAAAATATGGTTGGCTTCAGAAAGCGTATGAATGTGAAGCTAACCAGATGTTTAGTGAAAGCAGTGGAACGTGTGAAGACCCTTGTAAATGGCAAAGTGGAGACTTCAAATGTACGACAGAAGGGCGATTTAGTAATCCTAGTGACTGCAAAACATTTTTTGTTTGCATTGCAAACGGAACGGAGTTCATTTTAAAGAAGAGGAGTTGCCCTAATTCATATTATTGGTTAAGTAATGAAGGTAACATTTCGGGAAAGTGTACTGATGATCAAAGCCAATGTAGTAAGCCCGTTACTCAGCCTCAGTGTGATATTCCAATTTGCCCTGCTGACACTCCAGAATCAGATGCATCAACTGATCCTACTCCCGATGAAGAACCAACTACAACAGGGGAAACAGAAACTGTAGAATCAGGAGCTGATAGATCGTCAACCGTGGATAGCAGTGCACCCACAACCGCAGCACCAGTTGATAATCTGGAAACAGAAACTTCAGGAGATTCTGAGGTAACCCTTAGCCCAACAGAAGTTACTACTGCAGATGTTCCTACCGATCCCGCTACAACAGATGTTCATACCGATCCCGCTACTGCAGATGCTCTTACCGGTTCCGCTCCAGTCTTAAGAACAGCCTCGGAACTAAAAAAGGAAGATCCAATTGCATTTATTAGAAATTTGTTAAATCGACCGTAATTTAATTATTATTGCATCGATCACCTGAAGTATTGTGATGTCCAAGCATACTATTAATTGATTACATTTTTTTTATTAAGAAGCACGTAATAATCCAGGAGAAAAAATCTAGAAAATTTCAAACAGCGCTCGTCGCAACCATAAACTATTTAGCCTTGATTAGCAAAACGTCTTTTTATTAAGTTCTTTGTTCTCCGACAGCAATATTATGGTCTTTTACAGAAAGTATGTTTTTTTTGAAAACTTATTTTTTTCAATTTAATTTATTTTATGGTGTACTTATTATTTAACCAAATGTTTATTTATTTATTATATAATGTATGACATTTGTATTATAGTGTTGAATATGCATAAATACTAAGCGAATATTTTATTTTATTGTATCGGAAATCCGAGAGAAATAAGCATAAAAATGCTCAATAATTTTAATTGATAATGCTATTTTAACAATATTAAGAATTGTTTTTTT
>Proasellus_ortizi_1 ENA|HAFF01006511|HAFF01006511.1 TSA: Proasellus ortizi, contig c6963_g1_i2
CAGGAAGGGAGAGGTTAATCACATCATCTTAGCGCTTCTTATAGAATCGTCTATTAATCATGATTTGGTTTTCTATATTTGGCAGTATTTTATTGGTGTCCTTGACTTCAGGATTACCATCATGGGATGAAAAAACAGTATGCAGCAGGAAGGGACGGCTAATGAATCCCAATGACTGTGGGTCCTTCTACGAATGTATGGAGGATGATTACGCCAGGAGTTTGTTGCCTTTTGAGCGATTTTGTCCAAGGGGAGAGACCTTCAACCCCTCATCTGAGAGATGCGGCAAAATGTTGAACGTTCAAGGATGCAACGCTCGTCGTGGAAGACACTTCGACTCCAACCCAAAGTATGATTACATTTGTAAAGACAGCAATGTCAGCTTTGCCTGCGCCGACTGTCAAACTCAAATAACGTGTACGGAAGGACGAGCATATGTCACCAGATGTGAAAGCAATTTGAGGTGTGTAGCCGATTCTCCAGATTTCGAGGGAGGTGTCTGTCACACTCACTTCGATGACCAATGTCGTTGTACAAGACCCAATTCATACAGCCGCGATCCATTCTCAAATTCTACATTCTTCTTATGTGAAGCTGAAAATGCTGTTCCAAATTACTACAATTGTCAACAGGGAATGTATTTCGACGAGATAACCAAAACGTGCGTTAATAACGATGGAAGTCCAGCATGTACCACCAGTGGCTTGTTTATGTTTCCAGAAAATTGTGCGAAGTACTACATGTGTACTTACGCTCTGGAAGGTTGGGTTCAAACAAAAATGTCTTGTCCTGACAAACAACTATTTAACCAAGAAACTGGAACGTGTGAAGATCCCTGTAATTGGGAACGCAAAGAATTCAAGTGCGAAAGCCAGGGAAGATTCCAGAATCCCAGAGACTGCCGACGATTCACTGAATGCATTGATGACTCTAATGGCGGCTTATTGGCAATGGAGAGACGCTGTCCACCAGGATTCCATTGGAATGATGAAAACAAAAAATGTGTTGTCAGAATCTTTTCTAGTTGCAAAGAACATAATGAAGGCCCTCTCAAACAGTGTAAAAAAGATTTCTTCGCCATTTGTAAAACTAAACCGGAAATTATTCCTGAAATAATTCCAGAAACTGTTCTCATAGAAGAGGATGACGAGAAGGAACCAGAAAGTACTATAATAACAGAAGAAAAGCCAATTGATACAACTTTCGAAGTTGAGAAAGTACCAGAAGAAAAACCAATTGAAGAAAAACCAGGAGAAGGAACGCCAGTTGAAGAAAAACCATTCGAAGAAAAACCAGTTGAAGAGAAAATTACTGAAGATAAAATAATTGATGGGAAACCAGTTGAAGATAAACCTGTGGAAGA
>Proasellus_ortizi_2 ENA|HAFF01059183|HAFF01059183.1 TSA: Proasellus ortizi, contig c49452_g1_i1
AGGGAAGGCCTACAAGCAGGCTTGCTCTACGCACACTAGATGTTCTTATCGATCAGCATTTGATGGAGCAGTTTGTCATACGGACATTCCATTAGAATGTAAGTGCTCGGGAAGAAATGAAATTATGGCGGACCCTTTCAATTTTTATGCCTATCATGTATGTTATTCTACAAAGACCTTCCCACATAAAATGGAAATGTGCCCTGTTGATCATTTTTTCCACAAAGAAACATCTACGTGCAAGTCGATACCGGAGTTCCCACAGTGTATAACTCATGGAACTTTCCCTCTTCAATCCGATTGCCATTGGTACTACAATTGCATTAAAGACAATAAAGGAAATTGGATACGAACTCCGTTGAAATGCATGAGAGATGGTATGGTTTACAGTGCCTCTTACAAACGATGCGTCCCATCGTCATTTTTGTCAAACCTTGATCCATGTGTAGGCATAAGCCTATCCGCTCCAGAACCAAGTGTTGTACACACGCACCACCACTACCCAGTTTCGGTACCTGCAGCAGCTCCAGCCGCTCAGCCGTCCTCTTCTCCTGAAAGTCCAAGATATGTCTGTACTTTACTCGGCAGAGTTGTAACATTCTTCTTTCCAGGTTTACTAGAAACAATTTGTGCCAGAATTAACAAGTAAATTAATTAAGCCTTCACTAAGGTTACATACAAAAATTTGTTAACGATGCGTTTTATTCGTATAAATTCACTGTGCGTTATTGGGCATTCGAAGTGCATTCAAAAACTGCAAATGTGCTCAGGAATTTTATAGTATTCATATTTATAGAAAAAATTGTATATAT
>Proasellus_parvulus ENA|HAFG01018045|HAFG01018045.1 TSA: Proasellus parvulus, contig comp34862_c0_seq1
ACTCAATGATTTGGCACAAAGATGATATTAAGAGCAAAATTCGAACTAATATTTTGTCTTTTATCAGTTGTTGAGATTCTGTGTTCATGTTCAGTTGCTGGAGACAAGCACCGAAGGCAGCGCTTTCACTATCACGACCCTGAATATTCAAAAAACCAAATAGGATGGCACGACTGGTTTAAAAACAACAAGAAGAAATCACACCAAGATAATCTCATATCTTCCAGAGACGATGAAGATGAAGATCGAATTCATCATTACGACTGGATATGCTTGGACATTATAGACGGATTCATGTGTGCTTTCTGTGAAATGGCTATACTATGCGTTAAAGGGAAAGCTTACAAGCAACCTTGCCATGAAAATACTAGATGCTCTTATCGATCTGCATTCAATGGAGCAGTTTGTCATTCAGACATTCCATTGGAGTGTCAATGCTCTGGAAGAAATGAAATTATGAAGGACCCTTATAATTTTTACGCCTATCATGTATGTTATTCAACATTAACTAATCCACATAAAATGGAAATGTGTCCCATTGATCATTTTTTTGAAGAGGAAACGTCTACGTGTAAGTCTATTCCAAGGTTTCCAGAGTGCATAACCCATGGAACCTTCCCTCTCCAATCCGATTGCCATTGGTACTTCCATTGTAAGAAAGATAATGAAAGAAATTGGATACGAACTCCGTTGAAATGTATGAGAGATGGTACTGTTTACAGTGCAACGTACAAAAGGTGCATCCCACCTTCATTCTTGTCAAATGTTGATCCATGCGTAAGTCTATCCGTTTCAGAACCTAGTGTACTGCAGATAAATCACCATTACCCTAATCCTGTACAGCAGGCAGCTCCAGCCCCTCAGCCCTCCAACTCTCCTGAAAGTCCAAGATATCTTTGTACGCTATTCGGCCGTGCTGTTACATTCTTCTTTCCAAATTTACTAAATACATTCTGTGCTAGAATTAACAAATGAAGTATTTACAAAAGTTTCATATTTTAGACTACCTTTTGAGAAGCAACTGAATTTATTTTACAATCTGTCTAGTTCATTTAATATTAACAGGCCATTAATGGGCATTTTCAATTGCATTTAAAGCTGCAACTGTGCTCAGGTATTTTATAG
>Proasellus_racovitzai_1 ENA|HAFH01022797|HAFH01022797.1 TSA: Proasellus racovitzai, contig comp35420_c0_seq1
GGATACCAAAGGTCTTCTTTTGCGCCACACGACGATATCGTTCCTCGTGTGACTCCTTAAGGATCTACGGGCGGCTTCCTATTTTTCATTCCGTTGACACCGTGTGAGTGAGCTGCGTCCTGCTGCCATTCCTCCCTCCTTTACATATTTGAATAGCGATCTTCAATTACCTTTCAAGCAATATAAAAGAATAGGTACGAAGTCGTGCTAATCCAACTTTAAAAATATTTATTTGAACATGATGTATTTGGATGACTGCCTACTATGTGATAAGTGTTCTATACTGTGTTGTCTGTGTAATTAGATTAACAAAGACTTAATTGTTTAGACATTAGTGATATTATTATTCGAAGATACCAGATTCCTTTAACTAGTTATCGAAGATATTTTTCTTTGAGGACCGTAATGATGATTTTTTAATGAATTCCAATGAACATTTATTTAGTAACTGTAACGGACAATAAAGTAAATAGCCTCGTTGGCAGTAAAAGACTTACATAAATAAAGTCTTTTTTAGCACGATCAAATTAGGTAAATAAAAGTAGTACTCAATGATTTGGCACAAAGATGATTTTAAGAGCAAAATTCGAACTAATATTTTGCATTTTATCGTTAATTGAGATTTCATGGTCGAGTTCTGCTGCAGGGACGAAGCACCGAAGGCGTCGATATTACCATCACGACCTTGAAAATTCCAAAAACCAAATAGGATGGCATGACTGGTTTAAAAACAATAAGAAGAAATCATATCAAGAGAACATTATATCCTCCAGAGAAGATACCGACCAAGATCGAATTCCTCACTACGATTGGATCTGCTTGGACATTGTAAATGGATTCATGTGCGCTTTCTGTGAAATGGCTGTACTATGCGTTAATGGGAAGGCTTACAAGCAACCTTGCCCTACGAGCACTAGATGTTCTTATCGATCGGCATTTGATGGAGCAGTTTGTCATACGGACATTCCATTAGAATGTCTGTGCTCGGGAATAAATGAAATTATGGCGGACCCTTTCAATTTTTATGCCTATCATGTATGTTATTCTAAAAAGACATTTCCACATAAAATGGAAATGTGCCCTGTTGATCATTTTTTCCACAAAGAAACATCTACGTGCAAGTCGATACCTGAGTTCCCACAGTGTATAACTCATGGAACTTTCCCTCTCCAGTCCGATTGCCATTGGTACTACAATTGTATTAAAGACCATAAAGGAAATTGGATACAAACTCCGTTGAAATGCATGAGAGATGGTATGGTTTACAGTGCCTCTTACAAAAGGTGCGTCCCATCGTCATTTTTGTCAAGTCTTGACCCTTGTGTAGACTTAAGCCTATCCGCTCTAGAGCAAAGTGTAGTGCACACTCACCACCATTACCCAGTTTCTGTATCTGCAGCAGCTCCAGCCGCTCAGCCGTCCTCTTCTCCTGAAAGTCCGAGATACGTCTGTACTTTACTCGGCCGAGTTGTAACTTTCTTCTTCCCAGGTTTACTAGAAACAATTTGTGCCAGAATTAATAAGTAAAATATTTTAGTCTTCACTAAGGTTACATGCAAAAACTTTGTTAACGATGAGCTTTATTCGTATAAATTCGCTGTGCATTATTGGGCATTTGAAG
>Proasellus_racovitzai_2 ENA|HAFH01030685|HAFH01030685.1 TSA: Proasellus racovitzai, contig comp41486_c0_seq1
TGGTATCAACGCAGAGTTGGGGGAGGTTAATCAAGTCTTAACTCTTCTTGTAGCATCGTCTATTAATCATGATTTGGTTTTCTTTAATTGTCAGTGTTTTATTGGTGTCCTGGACTTCAGGATTGCCAACATCGGATGAAAATCCAGTATGCAGCAGAAAGGGTCGGCTAATGAATCCCAATGACTGTGGATCCTTCTACGAATGCATGGAGGATGATTACGCTAGGAGTTTGATGCCTTTTGAGCGTTTTTGTCCAAGGGGAGAGACCTTCAACCCCTCATCTGAGAGATGTGGCAAAATGTTGAACGTTCAAGGATGCAACGCTCGTCGCGGAAGACACTTCGACTCCAACCCAAAGTATGATTACATTTGTAAAGACAGCAATGCCAGCTTTGCCTGCGCCGACTGCCAAACTCAGATAACGTGTACTGAAGGACGTGCATATGTCACCAGATGTGAAAGCAATTTGAGGTGTGTAGCCGATTCTCCGGATTTCGAGGGAGGTGTCTGTCATACACACTTCGATGACCAATGTCGATGCACAAGTCCCAATTCATACCGCCGCGATCCCTTCTCAAATTCTACATTCTTCTTATGTGAAACTGAAAATGCTGTTCCAACTTACTACAATTGCCAACAGGGAATGTATTTCGACGAGATAACCAAAACGTGTGTAAATAACGATGGAAGTCCAGCATGTACCACCAGTGGCTTGTTTATGTTTCCAGAAAATTGTGCGAAGTACTACATGTGCACTTACGCTCTCGAAGGTTGGGTTCAAACAAAAATGTCTTGTCCTGAAAAACAATTATTTAACCAAGAAACTGGAATGTGTGAAGATCCCTGTAATTGGGAACGCAAAGAATTCAAGTGCGAAACCCAAGGAAGATTCCAAAACCCAAGAGACTGCCGAAGATTCACAGAATGCATTGACGACTCATATGGCGGTTTATTGGCAATGGAGAGACGCTGTCCACCAGGATTCCATTGGAATGAAGAAAACAAAAAATGTATTGTCAGAATCTTTTCAAGTTGCAAAGAACATAATGAAGGTCCTCTCAAACAGTGCAAAAAAGATTTCTTTGCCATTTGTAAATCTAAACCAGAAATTATTCCTGAAATAATTCCAGAAATTGTTCCCATAGAAGAGGATGATGAGGAAGAACTAGACAGTAATATAATAACAGAAGAAAAGCCCATTGATACAACTTTTGAAGTTGAGAAAGTGCCAGAAGAGAATCCAGTTGAACAAAAACCAGTTGAAGAAAAACCAG
>Proasellus_racovitzai_3 ENA|HAFH01057928|HAFH01057928.1 TSA: Proasellus racovitzai, contig comp49461_c2_seq9
GGTATCAACGCAGAGTCGGGGGGGACTTGAATTTTCTATTTCGGTTCCATTCTGTTGTTGTTATTTGCTTGGTTAAGATGGTTGTGAATTTTACTAGGTTCCTTTCGAAGCTGATACTTCCTTTCCTACTTACTACGATTTTCCAGAGTGAAATCCAGTCGCAAAGCACCGGATATGGAACTTTCACTTGTAAAACCTATGGACGGTATCCAGATCCGAACGATTGCATGTCCTACTACGAATGTTTCCCTACTTTCACGAGTGCTAGGTTAACAGTTCAGAAGCAACGGTGTCCAGCTGGAAAAGGATTTCACGACAAGCTCAAAAAATGTGTTAGTCTCAAGAAGTTAAAGGATTGCAACTCAAGACAATCGAGATTTGAGAGAGTCAATGTAGAATTGAATCCCCTTTGCGCAACTCCTGATGTAAATTTTGTCTGCGCAGACTGTCAAACTTTGATCCACTGTATTAAAGGAGTAGCTTATGTGACGCAGTGTGATGCCGCAGAATCGTGTTCTGTATTTGATTCATTTGACAGTGGAGTTTGTGCACCTAATATTGGAGAAGGAAAGTGTTCATGCAGTAGCATCAGCAATAATACTTACCTTCCAGACCCCTTCGATAACACTAAATTCTTTACATGTGAAAGTCAAGAATCTTTACCCGAGATTTTCGAATGTCCAGTTAACCGTGTCTTTAACGATAGTTTGCAGAAGTGCACAGATGGAGAAGGCTTGCCGTCATGTTCAGCGGAAGGAACATTTTCAGTACCGGAAAACTGCACCAAGTATTATTCGTGTATACAAACAAAATATAGTTGGCTTCAGAAATCGTACGAATGTGAAGCTAAACAGATGTTTAGTGAAAGCAGTGGAATGTGCCAAGATCCTTGTCATTGGCAAAGCGGAGACTTCACATGCAAAGAAGAAGGGCGATTTAGAAATCCTAGTGACTGCAAAACGTTTTTTGTCTGCATTTTGAACGGAACAGAAAATTTCATTTTAAAGAAGAGGAGTTGTCCTAATTCATATAATTGGTTAAGTAATGAAGATAACGTTTCCGGAAAGTGTTCTGATGATTTAAGTCTATGTAAGCCAATAATTACTCAGCATCAGTGCAATATTCCAGCAGATTTATGCCCTGCGTCGGTAAGTAGTGGCGCCCCAGACACTCCAGAATCAGTCACATCAAGTGGTTCTTCTCCTAATGAAGAGCCAACGACTACACCTAAGGCTACACCAGATGAAACAGAAGTTGAAGGATCAGGAGCTGATGGATCGTCATCCGTGGATAACAGTGAACCCACAACCGCAGAACCAGTTGATAATTCGGAAAACGAAGCTCCAGGGGTTCCTGACGTTGACTCCACCTCAACAGAAGAAGACGTTACTACCGTTGCTGGCACCGAACCTACCGAACCCACCGAACCCACTCCAGGCTTAAGAACAGCCTCGGAAGAACTAAAAAAGGAAGATCCAATTGCATTCATAAGAAATTTGCTAAATCGACAGTAAAATCATTATTATTTCATCGATCTCCTGAAGTAATATGATGACTAATCATACTATTAATTACTTACATTTTTTCTCTTAAGAAGCAAATAATCGAAGAAAAGAAAATTAGAAAATATCAAACGCTCACCGCAATCACAAAAAAAGATGAACAAAACGTTTGTTTTTTAATAAGTTCGTTGTTCTCCGACAGCAATATTATGTCATTTATAGCAGGATGTTTTTTTTTCTGCTTGACTACTTATATTTTTTTCACTTTAGTTTATTTTATGGTGTACTTATTATTTAACAGTCTGTTTATTTATTTATTATATACTGTATGACATTTGTATTATATTATAGAATGTATATAAATACTAAGTGAATATGCTACTTTATTGTATTGAAAATCCGAGAGAAATATACCTTACAATGCTCAATAATTTTAGAAGATTAAGTTATTTTAACAAACTTTTGACTTGTTTTTGTTACTGCAGGTACAGCCATGAAAATAAGTTTCGTCGAACTTTTTGTATTTAATTTTTCAATAATAGTTGTGTTGCAAATCCTTTGTTTATATATTAAAAATGCGTAAACAAACCCTTGAAACGGCTTCTCATAATCAGAATTACCAATACTAATGTGTGTGCGCGTTTTTTCGTGTATGTTTTTATGGGCGTATGTGTGTTTTAACTGCACAATAATTATATGACAAAATTTCAGGATTTTTTTTACATTAAGATATCTAACAACTTTCATATATATCCTAATAAAGTATCTAATTCTTACATTTATTTTTACTACATTACACTCAACTAAATTAATAGAAAAATGCAAAGATAATTATAGAAATAGCCTATTTAAGTTTTTTTAACGAAGACTTATAATGAATACCAAAGCATTTAAAATTCTACTATAAAAGATGTATAAAGAGTAGCTTTATAGGTTGTATAAGGGTATGCTATACGGAACTCAACAACCGCAAAGGTTGAATGCTTGTCTGTCTAAAAATTATATAGACTGGAATTTGTTGAGTAACTTTTATAATAGAGTAATCTTCGCAGATGAAAAAAACCTTTCGCTCATTAGATGACACCAGTCATCCTAGGGAGAATGTTTTTGGGGGTGGAAGAAGCTGGTATGTTTGCGTCAATATCTGGGGGTTGTCTTTGTGGACAATGGGAAATGATGAAGATTGA
>Proasellus_rectus_ ENA|HAFI01027624|HAFI01027624.1 TSA: Proasellus rectus, contig comp51358_c0_seq2
CAAGGATGCAACCTTCGAAGGGGAAAACACTTAAACTCCAACCCACAGTATGATTACATTTGCAAAGACAGTAACGTCAGCTATGTCTGCGTCGACTGTCAAACTCAGATAACGTGCACAGAAGGACATGCATATGTCACTAAATGTGTAAACAAGATGAGGTGTGTAGCCAATTCTCCGGATTTCGACGGAGGTGTCTGTCACACACACTTCGATGACCAATGTCGTTGCACAAGCCCCAGTACATACCGCCGCGATCCCTTCTCAAATTCTACATACTTCTCATGTGAAGCTAAAAATGCGGCTCCGATTTACTACAATTGTCAAGAGGGAATGTATTTCGACGAGGCTACCAAAACGTGCGTTAGTAACGATGGAACCCCAGCATGTACTGCCAATGGCTTGTTTACGTTTCCAAAAAATTGTGCGAAGTACTACAATTGTACTTCCGATGTCGAAGGTTGGGATCAAAAAATAATATTTTGTCCTGACAAACAATTATTTAACCAAGAAACTGGAATGTGTGAGGATCCTTGTAATTGGGAACTCAAAGAATTCCAGTGCAAAACCCAGGGAAGATTCCAGAATCCCAAAGACTGCCAAAGATTCACTGAATGCGTTAACGGCGATAATGGCGAGTTATTGGCGATGGAGAGACAATGTCCACCAGGATTCCATTTTAATGAAACAAACAAAAAATGTGTTGCCAGAATCTTATCTAGTTGCGAGCCACAAAAAGAAGGCCCTCTCCAACAGTGCACTAAAGAATTCTTGGCCATTTGTATAACTAAACTGGAAACTATTCCTGAAATAATTTCAGAAACTGTTTCCATTGAAGAGAATGACGGGAAGGAACCAGAAAGAGATATAACAACAGAAGAAGCAGAAGAAGCTGAGAAAAGGCCAGAAC
>Proasellus_solanasi_1 ENA|HAFJ01028371|HAFJ01028371.1 TSA: Proasellus solanasi, contig comp47561_c0_seq1
GATCAATTAGGTAAATAAAAGTAGTGCTCAATGATTTGGCACAAAGATGATTTTAAGAGCGAAATTCGAGCTAATATTTTGCATTTTATCGTTAATTGAGATTTTATGGTCAAGTTCTGCTGCAGGATCGAAGCACCGAAGACGCCGCTATTACCATCACGACCTTGAAAATTCCAAAAACCAAATTGGATGGCACGACTGGTTTAAAAACAATAAGAAGAAATCCTATCAAGAGAACATTATATCCTCTAGAGAAGATACCGACCATGGTCGAATTCATCACTACGATTGGATCTGTTTGGACATTAAAAATGGATTCATGTGCGCTTTCTGTGAAATGGCTATACTATGCGTTTATGGGAAGGCTTACAAGCAGCCTTGCCCTAAGAACACTAGATGTTCTTATCGGTCTGCATTTGATGGAGCAGTTTGTCATACGGACATTCCGTTAGAATGTCAGTGCTCGGGAAGAAATGAAATTATGGCGGACCCTTACAATTTTTATGCCTACCATGTATGTTATTCTAAAAAGACTTTTCCACACAAGATGGAAATGTGCCCTGTAGATCATTTTTTCCACAAAGAAACATCTACGTGCAAGTCGATACCTAAGTTCCCACAGTGTATAATTCATGGCACTTTCCCTCTTCAGTCCGATTGCCATTGGTACTACAATTGTATTAAAGACAATAAAGGAAATTGGATACAAACTCCTTTGAAATGCATGAGGGAGGGTATGGTTTACAGTGCCTCTTACAAAAGGTGCGTCCCATCGTCATTTTTGTCAAATATTGACCCTTGTGTAGCCTTAAGCGTATCCGCGCTGGAGCCAAGTGTAGTGCAAACGAACCACTATTACCCAGTTCCTGTACCTGCAGCAGCTCCAGCCGCTCAGCCGTCCTCTTCTCCTGAAAGTCCGAGATATGTCTGTACTTTTGTCGGCAGAGTTGTAACTTTCTTCTTCCCAGGATTACTAGAAACAATGTGTGCCAGAATTAATAAGTAAATTGTTTAAGTCTTTATTAAGGTTAAATGTTAACGATGTGCTTTTTTCGTATAAATTCACTGTGTATTATTGGGCATTCGAAGTGCATTTAAAAATTGCAAATGGGCTCAGGTATTTTATAGTATTCATATTTATAGAATAAATTGTATATATTTAACATC
>Proasellus_solanasi_2 ENA|HAFJ01041357|HAFJ01041357.1 TSA: Proasellus solanasi, contig comp55881_c0_seq5
GGAATTTTCTATTTCGGTTTCATTCTGTTGCTGTTATTTGCTTGGTTAAGATGGTTGTGAATTTTACTTGGTTCCTTTCGAAGCTGATACTTCCTTTCCTACTTACTACGAGTGCGGTTCAGTCGAAAAGTACCGGATATGGAACTTTCACTTGCAAAACATATGGACGGTATTCAGATCCGAACGATTGCATGTCCTACTACGAATGTTTCCCAACCTTCACGAGCGCTAGGCTGACAGTTCAGAAACAACGGTGTCCTCCTGGAAAAGGATTCCACGACAAGCTCAAAAAATGTGTTAGCCTCAAGAAGTTAAAGGAATGCAACTCAAGACAAGCGAGATTTGAGAACATCAATGTAGAATTGAATCCCCTTTGCGCAAGCTCTGGAGTAAATTTTGTCTGCGCCGACTGTCAAACTTTAGTCCACTGTATTAACGGAGTAGCCTATGTGACTCAGTGTGATGCCGCCGAATCGTGTTCCATAATTAATTCGTTTGAAAATGGAGTTTGCGCACCTACTAATCTTGGAGAAGGAAAATGCTCATGCAGTAGCGGTAATAATACTTACTTTTCAGACCCCTACGCCAGCAGTAAATTCTTTGCATGTGATAGTGAAGGCTCTTTAAAAGAGATTTTCGAATGTCCAGTTAACCGTGTTTTTAACGAAAGTTTGCAGAAGTGCACAGATGGAGAAGGCTTGCCATCATGTTCAGCGGAAGGAACATTTTCAGTACCTGAAAACTGCTCCAAGTATTATTCTTGTATACAAACAAAATACAGTTGGCTTCAGAAATCGTACGAATGTGAAGCTAATCAGATGTTTAGTGAAAGCAGTGGAAAGTGCGAAGATCCTTGTCAATGGCAAAGTGGAAACTTCACATGCACAAAAGAAGGGCGATTTAGTAACCCTGCTGATTGCAAAACATTTTTTGTCTGCATTAGTAACGGAAATGGAGGTTTCATTTTAAAGAAGAGGAGTTGTCCTAATTCATATAATTGGTTAAGTGATGAAGGTGGCAGTTCCGGAAAGTGTACTGATGATTTAAGTCTATGTAAGCCAATTACTAAGCAACAATGCAATATTCCAGAAGATTTATGCCCTCCAGAATCAGTTGCATCAAGTGGAACTTCTCCCGATGAAGAAGAATCAACGACTACACCTAATGCTGTAACAGATGTAACAGAGCCTTCATCCGAAGATGACAGTGAACCAACAACCGCAGCACCAGTTGATAATTCGGAAACAGAAGCTCCAGAAGATCTTGAAGTTGACCCCAACGCAACAGAAGAAGAAGTTACTACCGTTGCTTTCTCCGAGGAACCCTCTTCAGGCTTAAGGACAGCCTCGGAAGAACTAAAAAAGGAAGATCCAATTGCATTCATAAGAAATTTGCTAAATCGACCGTAATATCGTTATTATTTCATCGATCTCCTGAAGTAATATGATGACTAATCATTCTATTAATTACTTACATTTTTTTTCTTAAGAAGCAAGTAATAATCCAAGAAATGAAAATTAGAAAATAACAAACAACGTTCACCGCAACCATGAAGTTTTAGTCTTGATTAACAAAACGTCTGTTTTTTAATGTTTGTTATTCTCCTTTAGCAATATTATGGACTTTTCCAACATGTGTATTTTTTTATCAACTTGACTATATGTACTTATATTTTTTATACTTTAATTTATATTATGGTGTACTTATTTTTTAACAGCCTGCTTTTTATTTATTATATACTGTTTGACGGTTGTTTTATAATATAGAATGTATATAAATACCAAGTTAATATGTTAAAAAAAAGAAAAAAAAAAAAA
>Proasellus_solanasi_3 ENA|HAFJ01069941|HAFJ01069941.1 TSA: Proasellus solanasi, contig comp62039_c0_seq1
TCAACGCAGAGTACGGGGGAGGTTAATCAAGTCTAAGCTCTTCTTGTAGTATCTTCTTTTTAATCATGATTTGGTTATCTATATTTGGCAGTATTCTATTGGTGTCCTTGACTTCAGGATTGCCAACATTGGATGAAAAACCACAATTATGCAACAGGAAGGGCCGGCTATCGAATCCCAAGGACTGCGGATCCTTCTACGAATGTATAGAGGATGATTTCGCCAGGAGTTTGTTGCCTTTTGAGCGATTTTGCCCAAGAGGAGAGACCTTCAACCCAACATCTGAGAGATGCGGAAAAATGCTGAAGGTTCAAGGATGCAACACTCGTCGTGGAAGACATTTCGACTCTAACCCAAAGTATGATTACATTTGTAAAGACAGCAACGTCAGCTTTGCCTGTGCCGACTGCCAAACGCAGATAACGTGTACAGAGGGACGTGCATATGTCACCAGATGTGAAAGCAATTTGAGGTGTGTAGCCGATTCTCCAGATTTCGAGGGAGGTGTCTGTCACACACACTTTGATGACCAATGTCGATGCACAAGTCCCAATTCATACCGCCGCGATCCCTTCTCAAATTCCACGTTCTTCTTATGTGAAGCTGAAAATGCTGTTCCGACTTACTACAATTGTCAACAAGGTATGTATTTCGACGAGATAACCAAAACGTGCGTAAATAATGATGGTAGTCCAGCATGTACCACCAGTGGCTTGTTTATGTTTCCAGAAAATTGTGCCAAATACTACATGTGCACTTACGCTCTCGAAGGTTGGGTTCAAACAAAAATGTCTTGTCCTGACAAACAATTATTTAACCAAGAATCTGGAATGTGTGAGGATCCTTGTAATTGGGAACGAAAAGAATTCAAGTGCGAAACCCAGGGAAGATTCCAGAATCCCAGAGACTGCCGAAGATTCACTGAATGCATTGACGACTCTAATGGCGGCTTATTGGCAATGGAGAGACGCTGTCCACCAGGATTCCATTGGAATGAAGAAAACAAAAAATGTGTTGTCAGAATATTTTCGAGTTGCAAAGAACATAATGAAGGCCCTCTCAAACAGTGCAAAAAAGATTTCTTTGCCATTTGTAAATCTAAACCGGAAATTGTTTCTGAAATAATTTCAGAAACTGTTCTTATAGAAGAGAATGATGAAAAGGAACCAGAAAGTAATATAATAACTGAAGAAAAACCTATTGATTCAACTTTTGAAGTTGAGAAAGCACCAGAAGAAAAACCAATTGAAGAAAAACCAGTTGAAGGAAAACCAGTTGAAGAGAAACCAGTTGAAGAGAAACC
>Proasellus_spelaeus_1 ENA|HAFK01017431|HAFK01017431.1 TSA: Proasellus spelaeus, contig comp22684_c0_seq1
CGAAAATATTTTTCTTCGAGGACCGTAACGATGATTTTTTAATGAATTCCAGCGAACATTCAGTAACTGTAACGGGCAATAATGTAAATAGCCTCGTTGGCAGCAAAAGACTTACATAAATAAAGTCTTTTTTAGCACGACCAATTAGGTAAATAAAAGTAGTACTCAATGATTTGGCACAAAGATGATTTTAAGAGCGAAATTCGAACTAATAATTTGCATTTTAACGTTAATTGAGATTTTATGGTCAAGTTCTGCTGCAGGAACGAAACACCGAAGACGCCGCTATTACGAGCACAACCTTGAATATTCCAAAAACCAAATAGGATGGCATGACTGGTTTAAAAACAATAAGAAGAAATCTTATCAAGAGAACATAATATCCACCAGAGACGATAACGACCAAGATCGAATTCATCTCTACGATTGGATCTGCTTGGACATTATAGATGGATTCATGTGCGCTTTCTGTGAAATGGCTGTACTATGCGTTAAAGGGAAGGCCTACAAGCAGTCTTGCCCTAAGAACACTAGATGTTCTTATCGGTCAGCATTTGATGGAGCTGTTTGTCATACGGACATTCCATTAGAATGTCTGTGCTCGGGAAGAAATGAAATTATGTCGGACCCTTTCAATTTTTATGCCTATCATGTATGTTATTCTAAAAAGACTTTTCCACATAAAATGGAAATGTGCCCTGTTGATCATTTTTTCCACAAAGAAACATCTACTTGCAAGTCGATACCGGAGTTCCCACAGTGTATAACTCATGGAACTTTCCCTCTCAAGTCCGATTGCCATTGGTACTACAACTGCATTAAAGACAATAAAGGAAATTGGATACGAACTCCGTTGAAATGCATGAGAGATGGTATGGTTTACAGTGCCTCTTACAAAAGGTGCGTCCCATCGTCATTTTTGTCAAGTCTTGACCCTTGTGTAGACTTAAGCCTATCCGCTCAAGAACCAAGTGTAGTGCACAATCACCACCATTACCCAGTTTCTGTACCTGCAGCAGCTCCAGCCGCTCAGCCGTCCTCTTCTCCTGAAAGTCCGAGATATGTCTGTACTTTATTCGGCAGAGTTGTAACGTTCTTATTCCCAGGTTTACTAGAAACAATTTGTGCCAGAATTAACAAGTAAATTATTAAGCTTTCACTATAAGGTTACATGCAAAACTTTCTTAAAAATGTCGCATATAAATTTACTGTGCATTATTGGGCATTCGAAGTGCATTTAAAAACTGCAAATGTGCTCAGGTA
>Proasellus_spelaeus_2 ENA|HAFK01027917|HAFK01027917.1 TSA: Proasellus spelaeus, contig comp28081_c0_seq1
GATCATCTACATTTAAGGGCCAATGGAAAAAAGACCTGAATTTTCTATTTCGGTTTCATTCTGTTGTTGTTATTTGCTTGGTTAAGATGGTTGTGAATTTTACATGGTTCCTTTCGAAGCTGATACTTCCTTTCATACTTACTACGATTTTCCAGACTGTTGTCCAATCGCAAAGTACAGGATATGGAACTTTCACTTGTAAAACCTATGGACGGTATTCAGATCCAAACGATTGCATGTCCTACTACGAATGTTTTCCTACCTTCACGAGTGCTAGGCTAATAGTTAAGAAGCAACGATGTCCAGCTGGCAAAGGATTTCATGACAAGCTCAAAAAATGTGTTAGCCTCAAGAAGTTAAAGGATTGCAACTCAAGACAAGCGAGATTTGAGAAACTAAATAAAGAACTGAATCACCTTTGCACAACTACTGATGTACATTTTACCTGCGCAGACTGTCAAACGTTGATTCACTGTATTGAAGGAGTAGCCTACGAGACGCAGTGTGATGCTGCATTATCATGTAGCGTGCATAATCCCTTATTCGATGGAGTTTGCGCACCTAATCATATAGTAGAAAACTGTTCATGCAGTAGCAGGAGCAACAATACTTACAATGCAGATCCATACGATAGCACAAAATTCTTTGCATGTGAGAGTGAAGAATCTTTTCCAGAGCTTTTCGAATGCCCAGTTAACCGTGTCTTTGACGATAGTTTGCAGAAATGCACAGATGGAGAAGGTTTGCCATCATGTTCAGCGGAAGGAACATTTTCAGTACCTGAAAACTGCACCAAGTATTATTCGTGTTTACAAACAAAATACAGTTGGCTTCAGAAATCTTACGAATGCGAAGCTAATCAGATGTTTAGAGAAAGCAGTGGAAAGTGCGAAGATCCTTGTCAATGGTCAAGTGGAGACTTCACTTGCACGAAAGAAGGGCGATTTAGTAATCCTAGTGACTGCAAAACGTTTTTTGTTTGCATTTTGAACGGAACTGATTTCATTTTAAAGAAGAGGAGTTGCCCTAAATCATATAATTGGCTAAGTAATGAAGATAACATTTCGGGAAAGTGTACTGATGATCTAAGCCTATGTAAGCCAGTTACTCAGCATCAGTGTGATATTCCCACAGATTTTTGCCCTGCGTCAGTAAGTAGTGGCACCCCCGACACTCCAGAATCAGTTGCATCAAGTGGTACTTCTCCCAATGAAGAACCAACGACTACACCTAATGCTACAACAGATGCAACAGAAATTTTAGAATCGGGAGCTGATGGATTGTCAACCGTTGATGACAGTGAGCCCACAACCGTAGCCCCAGTTGATAATTCGGAACCAGAAGCTTTAGGAGATCTTGTTGATCCCAACTCAACAGAAGAAGAGGATACTACCGTTGCTGGTGCCGAACCTACCGAACCCTCTGAACCAGTCTTAAGAATAGCCTCGGAACAACTGAAAAAGGAAGATCCAATAGCATTCATAAGAAATTTGTTAAATCGACCGTAATAGCATTATTATCGCACCGACCGCCTGTGGAAACATTATGAAATACTGAACTATTAATTAATTAAATTTTTTATTAGAAGTATGTAAGAATTCTGGAAAAGAAAATTACAAAAGTTCAACCAACGTTCACAGCAACCATAAATTTATAGTCTTTATTAACAAAGCGTCTGTTTAATAAGTTCGTTGTTCTCAGACAGCTATATTATGGTAATTTACAGCAGGTGTTTTACTTCGGTTAGACAACTTATTTTTTTTAATTGAATTTATTTTATGATGTACTCATTATTTAACAGCCTGCTTATTTACTTATTATGTATGACATTTTTATTATATTATAGTAAGTATATAAATACTATGCGAAAAAAAAAAAAAAAAAA
>Proasellus_spelaeus_3 ENA|HAFK01030465|HAFK01030465.1 TSA: Proasellus spelaeus, contig comp28829_c0_seq5
TCAACGCAGAGTACGGGGGAAGTTAATCCCATATTAGCGCATCTTATAGTATCGTCTATAAATCATGATTTGGTTTTCTATATTTGGCAGTATTTTATTGGTGTCCTTGACTTCAGGATTGCCAAAATCGGATGAAAAACCAGTATGCCTCAGGAAGGGTCGGCTAATGAATCCCAAGGACTGTGGATCCTTCTACGAATGTATGGAGGATGAGCGCGCACATAAATTGGTGCATTTTCAGCGATTTTGTCCAAGGGGAGTGTCCTTCAATTCCTCATCTGAGAGATGCGGCAAAATGTTGAACGTTCCAGGATGCAGCGCTCGTAGTGGAAGACACTTTAACTCCAACCCAAATTATGATCACATTTGTAAAGACAGCAACGTCAGCTTTGCCTGCGCCGACTGTCAAACTCAGATAACGTGTACAGATGGGCATGCATATGTCACCAGATGTGAAGGCAAGTTGAGGTGTGTAGCCAATTCTCCAGATTTCGACGGAGGTATCTGTCACACACACTTCGATGACCAATGTCGTTGCACAAGTCCCAATTCATACCGCCGAGATCCCTTCTCCAATTCTGCATTTTTCTTCTGTAACGCTGAAAATGATAATCCGACTTACTACAATTGCCAACTGGACATGTATTTTGACGAGATAACCAAAACGTGCGTTTATAGCGATGGAAGTTCAGCATGTACCACCAGTGGTTTGTTTACGTTTCCAGAAAATTGTGCGAAGTACTACATGTGTACTTACGCTATCGAAGGTTGGGTTAAAAATAAAATGATTTGTCCTGACAAACAATTATTTAACCAAGAAACTGGAACGTGTGAAGATCCTTGTAATTGGGAACGCCAAGAATTCAAGTGCGAAACCCAGGGAAGATTCCAGAATCCCAGTGATTGCCAAAGATTCACTGAATGCATTGACGACTCTAATGGCGGCTTATTGGCAATGGAGAGACACTGTCCACCAGGATTTCATTTTAATGAAAAAAACAAAAAATGTGTTGCCAGAATCTTATCTAGTTGCAAGCAGCATAATGAAGGTCCTCTCAAACAGTGCAAAAAAGATTTCTTAGCCATTTGTAAATCTGAACGGGATATTATTCCTGAAATAATTCCAGAAACTGTTCCCATTGAAGAGAATGACAGTAAAGAACCAGAAAGTGATTTAAAAACAGAAGAAAAGCCCATTGATACAACTCTTGAAGTTGAGAAAATGTCAGAACAAAAACTAGATAAAGGAACGTCAGTTGGAAATAATCCTGTTACAATAAAGCCAACTGAAAAAATATCAGTCGAAGAAACGTCAATGGGAGAAAAGCTTGATTCAGAAAATCAAACTGAAGGAAACCCAGTCAAGGATAAGCTGGATGAAGAACAGCCATTTGAAGTAATACCAGAAGTCATGGCTAACTTCACACAAGTAGAAGGAAAGCCTGAAAATAAACCTGAGCCAACAGATGTGCCACAAATTGAAGAAATACCACAAGAAATACTATCTCTCTCACACACTAATACAAGCCAAAGCCAAAATGAAGGTTCCCAAGGAGCTAATCTACAGGAAAATTCTATAATTCCAGTTCAAATTATATCAGGAAATAGAAATTAAAGCCGATAGTAAATTTGGAACGAGAGTATACTTGGCCGTTCTGTTCAGTCCATAATGAGTTAAAAGATTTAGTGTAATGGAGTACTAACAGTATTGAAGAAGTCTTATTCATGTAATGAAATAAATGAGAGCCAACTATAATCATAAATGAATTTTTAAAGGAAATTTAACGTAGTTAGCCCTATTGGCTGAATATTGAGTTGTGGAATAGGTTAATATTTAAAAATATAATTATTTATTTATTTATTGCTTGTCATATATTATTTGTTAAAATCTTCTGTTAAATTTACGGTCTGTTGATTAAAAATAGTACGCAAAAAAAAAAAAAAAAAAAAAA
>Scylla_olivacea_1 ENA|GDRN01032639|GDRN01032639.1 TSA: Scylla olivacea Ref_Crab_Transcript_32760_1471 transcribed RNA sequence.
GAGAGAGAGAGAGAGAATCATAATGAGCGGCGTCACCCTGTAGTCCACTGGCGGGCAAATGGTGGGCGAAAGATGGGGTTAAGCTCCGCGAAACTGGCAATACTTTCTGATGATGGAGAACTGCACTGTGAAGCGGAAGGAAGGTTTGTCCATCCTGAGAACTGTGATCAGTACGTAGACTGTATCCCGAAAGGCAAACTTTTTGAGGCTCACGTTGGATCTTGCAGGGGAGCCATCTTTAATGAGGACGTCATGAAATGTCTCAATCCAGGCAAGGACACCAACTGCACAGTCCATGACCGTCACGCCAGAGCATTACCAATGGATCCAAACTATGACTTCATGTGCGAGGACATTCAGAGTGGCTTTTTCTGTCTGTCTTGTAAAACTCTCGTAAATTGTGTGAACGGACGAGCTTATATGGACGACTGTGGAGCAGGTCACACCTGTGACATGCGGGATACCTTTGGTGGCGGTGTTTGCTACCCAAATAGTCCTGAGATATGTCAGTGCCAGAACAAGAGAGAACTCCTTCCTGATCCATATAGTCCACAGGCTTACCTCGAATGCCGAGCTGGAAATCTAGAGCCAAATGTTGAATTCTGTAAAAAGGACATGGTCTTCCAGGCAGAAGATCTCATGTGCCAATATCCTGTTGGTTACGTTGAATGCACCAAACATGGCATCTTCCCCAATCCCAACGACTGCACCGAATATTACAAGTGCATGCCAGTTGCACAAGGATTGATTCAGTATACATTTAGCTGTACATGTGGTTTTCTCTTTAATGATTTAACAGGGAAGTGTGAAGACCCCTGCAGTTATCAGCCAGAAGAGTTCACCTGTAAAGCAGAAGGTCGCTTCCCAGATGAGTATAACTGTCACAAGTTCTACTTGTGCATTACTGACATTTCCTCTGACTCAGGTTATCACCTATCCCACCAAAGCTGCCCACAACATTCCTTCTGGAAGCCAGGTCAGATAGAAGGCACTGGGTCATGTCAGGTCTCCACGGACAACACTGAATGCTTGAAACTTCAGATGCCCAAATGTACAGTGCCTGTCGGAAGAAATTGTACTGACACTCCCTTCGTGACCACAGGGGGAGAGTGCATCCAGGGCAGTCCCAATTGTCTGTGTGACTCTTCCACCGGCTATCTTTTCTGCGAGGAAGGATACACATTCGATGGAGAAACTTGCGTGCCCACAGGAATAACTACAGCAAGTTTTTAGATGTGATCGGCGCAAACCACCTAGCCTGCCTATTCTTCGAAGTCAGAAGTGCTGGACAATAACTATTACGCAGCCTTTATGTAATAACCATAATATGGCAAGAATTCTAAATAAATGACTGCTTCTGGGTATAGAAAAAAAAAATAAGCATCTTTTTTCTGATAGATACAAGAACAATACCTATCTAAGTGTGCTTCTTTTATCCATTTGTAAAGAACTGTAACAATAAAAATACAAA
>Scylla_olivacea_2 ENA|GDRN01060811|GDRN01060811.1 TSA: Scylla olivacea Ref_Crab_Transcript_60966_1273 transcribed RNA sequence.
TAGTGTCTTTCATGTACTAACTCCGTGGCTGAGGCTTGTGGCAGAGTTAGTCATGCAGCTTACACTGCCATTTTGGTAGCACCGTACAACATAGAGCATTTATAGACAATGTTGTCTCCTCAAAACCCTAATGCTATGTTGTTGCCTTCTTGCGACAAAATGAAGATGAAGGTTTTACGCTTCAAGGTTAGAGGTCCTTTCTACATTACCAAGAGGAAAACTTTCTCGTGATGTTGTTATGGATTTCAGCCGAACGACAGTAGCGTATGACGCTAAGAAGCTTAAACATGTAGTATTTTCTAGGTCAAAGGATGCAAGCCGCGGTCCGGTCGAGCCATTGCAGCCAATCACAAGCTGGACTACGTCTGTGAAGGCGCCAGTAGCGAGTTCGTTTGTGCTGACTGCAAGACCCTTGTCAACTGCATCAACGGTACGGCCTACCCAGAGCCCTGTGCCTCCGGTGACTTGTGTGCTGTGAAGGACGCACAGTTCGGCGGTGGTGTCTGCTACCCAAGCGAACCTATTGAGTGCATGTGTGAGCACCCCAATGAGTTCAAGGTGGACTACTACGACGAGACCCGTTTCTTCTTTTGTGAGAACCAAGGCTCCGATCCCGTGATCTACCAGTGTCCGGATGACCACCTGTTTGTGCCCAGCTTGAGCCAGTGCCGAAGCTACGCTGGTCTGCCAGATTGTACTAGCATTGGTGTCTTTGCCAACGAACTTAATTGTTCCCAGTACTACACCTGCATCTTCACCACCAACGGTTGGGTACAAAAGCCGTCTTCTTGTGACAACGAAACCCACTCAGGCCTCATGTACAACGAACAGACAGGAAAATGCGAGGATCCTTGCACATGGGATACGGGTAAGTTCTCTTGCTCTGTAGAGGGGCGCTTCCCCGATCCCGTCAACTGCAATGCCTATTACGAATGTGTAGAAGATGATTCCTACGAGTCAGGCCTCCGACAGACCCATCACTCGTGCCCTGATGGCTATGAGTGGGACCCAACGGCCAGAGAGGCGTTCGGTCATTGCGTATTGCAGGGCACCAGGAAGGTGAAATGCTCCCCCGTCAAGGAGAACAAGTGCTTCATCCCTCAAGATCAATGCAATGCCACTGGCGATCAGTGATCGATGCCCCAGGCTGAGCCTCACCCATGAAGTACACCCAGACAACCGAGCTCCTGTGTTGACCCAGCCAGCTCACCATGGTGTGGTGCTACACTCATACTAATTTTTGTTTGTTGTTTTCGTTGTTTTTGCATTTGTT
