# Supplementary material for: Comparative genomic analysis of innate immunity reveals novel and conserved components in crustacean food crop species
Source: BMC Genomics. 2017 May 18;18:389. doi: 10.1186/s12864-017-3769-4 (PMC5437397; doi:10.1186/s12864-017-3769-4)
Supplement: Supplementary file 24 — Fasta files of all sequences. (ZIP 3690 kb) [file 12864_2017_3769_MOESM25_ESM.zip › Additional file 12/39 death domain.txt]

>Talitrus_saltator_ ENA|GDUJ01083673|GDUJ01083673.1 TSA: Talitrus saltator comp102730_c1_seq1 transcribed RNA sequence
GTGGGTTTTAAATGCTTCTATGTTACACTATTTAGTTTTTTATGTGCAGTGTTAGTTTCAGGTTTTTCATGTGTCGTGTTTTCATTTGAATCCTGTCTTGATCAAATATGACTCGCATTTCATACGAACAACTGAAGAACCTAGTAGTGAGCCACTGCCAGGGTGTCCCTATACAAAGCTTGCATCACCGGGTGCAACAGATAGCTGAGCGTCACTTGCCATCCCACAACGACCTGCTGCCTTTGAGAGCCATACACGACTGTGATCAACCTCATCAGCTTCTCATCCTGCTTGAAAAATGGGCCCTTCTCTCTCCTACTAAGATCAAAATACTAGAGCACTTCTGCGATGACTTCCAAGGTGGTCAGAGCATGAGTTTGTTGGATGTTCTTGACACGTACCCTCAGTGCAGCGGTCGAGGGAACACCTGCCCTTGTTCATCCTTGCCATCTCTTTCACGGCAAAATTGTCAGCTAAACGAACCTCGTATTCTCGGAACGTATCCAAACGAATTGGACCGACCAGAGATTCCAGTCCATTACGCAAGAATCGTGGACTTCCTGAGTGACGAGCTCGGGCGGCGCTGGTTGGACGTCGGCAGACGGTTGCCGGGTCTCCGGAATTACGTGAGGAACCTCAGCGAAAACCACACTCTGGATTCCAAGAATAAAATAGTTTTGATGCTGGAGGAGCTGTATAGCAACAGCGGACCTAACACCATCCCTGTCCTGCTTGAAGCCCTGACGGCGTGCAGGCTGAACAGACACCGGGACCGTATCCAGGAGCTGCTGCCGCCCGCATCTGTGGTAGACCTGCCGCTCTGTCCTGCTGACTCTTTCGGTACATCCTCCTACGCCTAATTTTTCTTTTTAATCCTAGTGTCTGGTCTTGTAGATTTTTTTTCGTAAAAATTTTTTTTTTTGTTAATATTTCTATGCTTTTCTTCTAAATCGGGTGGGTGTATTTAATTTTTTCTTGCCTCTGTTTCTCTTCTGGATCACTGATTGTCTGTCATTCTCTGACATGTTTTTGTACTCTCGAAACGTCATCATCGAGAACTATCTATCTTCCTGTATTTAACTACCGTCAAACCTCGTAGTTTTATCTGTTACACTCCTGAAATTTCCTCTTTTTTTCAAAACTAATTATTTAAAACTTTGAGTCTTTTCTCCTACTCAATTTCTTCTCATTTGAGAAGCTCTCAGTTTTTTTTTGTTAAGTTTACTTCTAACGTACGAGTATCAGTTACTACGATACACTACAGCTGACGCTCATCTACGGACTAAAATGGGCAAGACGGGGCCTAATAATGCTGGACCTATAGGCAAAATCACATAATCTTTTAACACTTGAAGCATTTACCATTAATTAAAGGAGAAATTTTAGTTGAAATTTATGCAATCGCGCTCTGAACCTAAATAGTGTAAGTTGAGCATATTCAGATAACCCAATTGTTCAGATATCTGTCAGCATGAGCGTCAACTGTTCATGTCTTGCTACAGACCCACCAAGAATGCATTGCTGCTGTTCTTCGTGAAGAATATTTCCCTTCAGTTGTTAACTCTGAGTCTCCTAATGTCAATCGTGGTGAACGTATTGTGCTGCTTATCACCATGCGTATCTCCCTTGATGAATCTCATGGTCAGCTATAGTTAACTTGTACTTTCGGTGATGGAGTTCCTGTACTCCCTGACGGGGATGATGCCTGTTCAACTTGAGTTCTGTCTTCGGCAGTTTCAAAGGTGAATGTCGTCCTTCCTTCCTTCATACTTAACTTCTTATAATTTATTTTTTCTGATATTTCCAATTCAACATCTTTTGTACCTTGTTTAGTTTCTGGTTTAGTTATTTTCCCTCGTGTTCCACGTTATTATTTACGTTTTTCACTAATATGATGCTACACGTACTCAATAATGTTGCATGCTCGTTTCGTCATTCGTGACCTTGAAACGTTAATCTTGTGGACATAAAGAAAACGTACGCGTGTACATTATGGTTATAACCTACGTTGAAAATTATTGAATAACATTGTTTAGATCTCAGATGGTCAAAAATGTAGTGTTTATTGGAGGGTATTTATAAAACCATTCAAGTTAATGAATACTGTATATTAACACATTGTTAGCATTGACGAAAGGAACAAATCAAGTTTATTATATTTTGAAGGATACTTAAAATTGATGGTTTATTGTTCTATCTTCTTTACTACTCGCCCATTTACCGTTTAAGCAAACTGTTATAACAACATAACGACCTTGAGTTTAAAATTTACAAATTTAATGAAAACTGTTTTATTATCTTTTACATAACCGTGTACCTTGATATAGTAAATCAATTTATGCTACCAAAGAAGCGTACAAAAAATAAGCCAATAGATAGCGCGGACATCACATTTCTTATAACTAAGGCGCTAACTATATTCAATTAATATTAGACTAGCGTCGATCCTGTTGTTTAGTTGCAACAACGTTACATTGCGCTCCTTCCGTCTTTCATTGTTCTCCTAGTGTCTTAGGTGCTGCTTTTCTTGACGAGCAGTTGGTCGTATTTGGAGAACGCCTCATCGATGTCCACGTAGCAGCCTTGCAAGTGCCTGTCTACTTTGGAAGCATCGTAGGAAGATCGGGCGTGCAGGATCCTGCGGTTGTTGAAAGCCACCAGGTCGCCTGGCACGAGGTTGAACTCCAGGCCAGCCGACTGCTCATTCAGCTTCTGAGAGAACATCTTGTAAGCATGATAAAAAGGCGTGACGACGTGAGTAGGAGCCTGTAGAGGCTGCATCGTGCGGTTGTTGTAGTGAATCTCAGTGATGTCGCCCTCGCTGTCGGTGCAGATCACTGGCCAGATAGCGGAGTACCGCATCCCTGAGTTCTTGATCGAAAACCTGATTGGGGTGGAGGTGAGCACATGAAAGGCCGTGGGCTCATTCTCCTCCATCCACCTCGCCGCTCGGAAACCGTCCACAAACATTGACCTGCCGCCAATGTCGTCCCCCAACTGGTCGGGTCCGTTTGCCTTGAGGCAGTGAAGCAGTTGCATGCCCGGGGACTTCTCCCTGTAATTCATGTCGGTGTGGTAGGCCAGGGCTACTCCAGAGAAAGCCAAATGGCTACCCTCTTTAGGCTCGTTGATGACGTCGAATATTTGACCATATTGCGTCTCTTTGACGTATGCGAAACGCTTCACAACGTCGACAATCTTCTCCGACTCAGCCGGAACACCGCGTAGAATTGCAATGCCGAACTTGTAGAACATGTTGAGCCACGTGAACAGCCCTTCTTCGGTGTCTTTGAACTCTTTGTAGGAGAGTTCAGGCAAGCTTTTCCAAATTCCCGTCCTGTCCCACAGCTCAGGCTCGGCTCGAACAGGATGCAGCTCTTTGTCCACGCTGTCACTCTCGAAAGTGTTGTGCATGAAGGACTGGCCGTACTTGAACAGCCACTTTGGATCGAAGACTGTTTTGTGCTGCTCGCTATCATTCCAGATGATCTGCAACCACCCGTTCTCGTTGATGGACACCGTTTTGGGTCTGATGTTCACATCCAAGGCTGGCGTATCCAAAAGCTTCTGCTTCGTGCTCTGGTCCATGCAGTTAGGACACTTGCAATTGTCTCGCAACCAGATGTACTTGAAGTCTGCCGTGGTGTGGTCGTCGAAAATGACTTTAGCGGTCAGGTGCTGGCCTGGGAGGGCTGAAACAATGGCCGGGACTTTGTCTTCCCCGGTCGGCCGAACTGACTCGGTCGCTACAGTAGCCGTACCTCTGAAATACTGAACAGTCCTCCTCTGCAACAACTGCATCTGCGGCTGGTGTTGCAACAACGCTCTCTGGCCGATGTTGCTATGGCTGTCATTGCTGCTGCTGCTGCTGCTGCTG
>Scylla_olivacea_ ENA|GDRN01072684|GDRN01072684.1 TSA: Scylla olivacea Ref_Crab_Transcript_72851_1064 transcribed RNA sequence.
CTTGTGCCTTCCTGAAGAAGACAGGACAAGTACCACGCCTTTGATACCCTCATAGATCACTGCCAGTGCTCATATGATCCTCATAGGATCATCGCACCCACAGAACATCAAGAATTGCATGAAGACTGGGTACATTTATAATGACTTACACTGATCTGAAGAATGAAATATGCAACACATGGGTGCAGTTGAGTGCAGAACAGATGGCCCAAGTGCGCATGGCCCTGCTGGACATCTCTAGTTCAGTAGGACAATACCCACGTATGAGGGAAATAAGCAAGTGTTCCAGTCTGGCCTCAGCTCTCATCTTACTTGAAAAATGGAAGCTTCTCACACCACAGAAGGTGGACATCATTCTTCAGCTCACAGAACATGTTGGGCCTCACACAGGGATGATTCGAGGGCTTATAGAACACTACAAGAAAAAGACTTTTCCTACAGCTGACACTTATGACAGTGAAGAGACGCATGTGCAGCAGAACCCTGTACCTCATGACCCTGTCTATAATAGGATTTGTGAGTACTTGAGTGAGAACCTGCGAGGCCGTTGGTCTGACCTGGGTCGTTCCTTGGGTCTTGGAAACCTCGTCACTGAGCTGTTTCGAGATCCAGCTATCAGGAAAAAGGATAAGGTTTATCAGGTATTGGAGGAATACAGAGTGCGGGTGCAAGGAGATCCCATTCCAGGGCTGCTGCAAGCCTTACAAGGTTGTGAACTCAACCTGCAGCGTAAACACATTCTGAGAGAAATTCTCTCCTGAGCATTCCTTGTCTTTCTTGATCCTATGAATATTTTCATAGATGTGAACTACATTTCTCTTTAAGAATTAAGGAATATGAAATCTGCAGGTTAGTGAGATTTGTTATTTGTTTTCACACTGATACAGTAATGTTCATAGCATTCAGATGATGTACTAGAAGCTGAAGTTTGAATATTGTGTGTTGCTCATTCTATACATTATGTGGAAGGATGAATCATTTATAGATATTACACATGTTTAAAATGGATGATGATTTCCTTGTATAATAATTTCTTTATGTATATTTTATGATAATTTCCTTGC
>Procambarus_clarkii ENA|GBEV01024097|GBEV01024097.1 TSA: Procambarus clarkii Pc_24141 transcribed RNA sequence.
GAAAGATGGCTTACTCTGATCTTAAGGATGAGATTTGCAGTACTTGGCTGCAGTTAAGTGCCGAGCAAATGGCACAAGTTCGTTTAGCTCTGTTGGGAGTTTCTAGCTCGGTTGGGGAGTTTCCACGAATGCGAGAGATCAGTAGATGTGCTGATCTGTCTTCTGCTCTGATTCTACTGGAAAAATGGATGCTTCTTACACCTCAGAAAGTTGACATTCTGTTGTGGCTAACTGAGCAAGTTGGGCCCCACACGCAGATGGTGAGAGCACGTATAGAGCAATACAAGAAGGTTTCTCTGCTACCTAATACCCACGAGAAGGAAATGCCTTCAGTAAAGCAAGATGATAATGCTCATTCTGATCCATTACTTCATCACCCAGTCTTTGATGAGGTGTGTGTGTATCTGAGCGAGAATTTACGAGGACGTTGGGCTGATCTTGGACGTAGTCTTGGCTTGGCTAATTTTGTCAGTGAACTGTTTCGTGAACCCACTGTGCGACAAAAAGATAAAGTATACCAGATTTTAGAAGAATACAAAAGGCAAGCAGAAGGTGACCCAGTGACAGGACTGCTGGAGGCCTTAAAGAACTGTGGACTTAACCGCCAGCGCAATCATATAATTAATGAAATTCTCGCTTAATGCCTAGTAAGGTTTTGGCCCCCCTCACTGTGATGGGTCAAATGAAGTAATAATAGAAAGCAATTTACTGCAATATGAAAGTTCTGCCAAATGTCTAAAGGATCCTGAAAATTCACCGAGACATGACGTCCAGAAAACAATATAAAAGTAATGTCGCCCATTGTGGTAGATCCAAATTTTTCAGAAATAGTTTGTCCAAGACCAGGGTCATTAAGTACAGTATTTTAATGATTGTACCATGAAAACATTATTATGATTGTCTTTAAAGAGAAAATAAAAATGAAATGTTAGATCTTGGGCCTATACTGTGTATAAGAGGCTGAAATGCAAGTACCACAGTGAAAGTCAAATGAGCAAGAATACTTTTTTTATACAATAATATAAATCCTAATTTAATAATTTTGAAAACTCCATTGCTTCTTTTACAAAGGTTTCCCGGGTATGTGCTTCATGCCCTTCTGAACACGCTATTTACATTCGGTATTAAAAAGTTTTGTAACAGCAAATGTATTCTTAAATTCTAGAAATTGCCATTTATTTCTAAATACAGCAATAAATTCGTCAATATTGTACTGTGTAAATTGACAAACTTAATGAATACCATTTACATTTTAATATGATTACGGTATACAGTAGATTTTTTATCCGCACTCCAGCCGTCTGTTGACCATTTACGTAACCATCCATGCCTCGAATTGAAACTGCTAGAAATGTCTAATTGCATCAGCTTCTGGTGTTGCCTGGGCCCACATCTATAAAATATCAAATTCTGGCCTGTACAGGAATCCAAGTTATTTAATAAGCAAATATAAATTTCTGGTTTTATTTATGATATCCTATTCTAGTTTCTATAGCCCATTCATTCTTACATAAAATTATTTGAACAACTATTCAGAACGTCTCCAGTGGCAAGTTGGGTCATAGCCGAAAGGTACTAGGTTTAACTCCTGTTGCAGGACAAAAGCATTAAACCCGATGCCTCCTGTTCTAGCAGTAAATAGGTACCTGAAAGTGGCAACCATTGTGGGGTTGCATCCTGGGGCTTGTTGGTCGTTCAACACTGTGTGTGTGTGTAATTACCCAAGTGTAGTGTTTTGTTCTTAAAGTTCCAGGTCTC
>Proasellus_spelaeus_ ENA|HAFK01025773|HAFK01025773.1 TSA: Proasellus spelaeus, contig comp27323_c0_seq1
TTATCTATTTGATAACACAAAAGTCTGGAAAACATTATTAATATTAGGTCTAGGCCTAGTTTACTGCATTAACTGCATTTTTGTTGAAGTTGTTCAGAAATATTTTAAATGGCCAATTGTTTAAATTACTCATCATTGAAAGATGAGCTATACTATACTTGGCTTAGGCCTCCCTTATCAGACCTTCATCTTGCTCTGGAGAATTTAGCTGAATCTCATCATCAAGTTTCTGTTATACCAGTTAGACAAATCTACAATTGCAAATCTCTTTCTGATGCATTTGATTTATTGGAGAAATGGAGGATTCTTTCCAAAGACAAGTTAAATATAGTTGTGGAGTTGAGTTATCTATTGGGAGGACCAACTGAAATGATTAAGAGTCGGATTGAAATTGTAAATCCAAATTACATGCAATTTTCACCCTGCATTTGCCAAAAAAGTACTGTAAAAGGAATTAACCAGTCAAATTGCTATTCTTCATTTTTGCCTACTCCATCAAGATATGAAGAAGTGTATCAATATCTAAGTGAGAATCTTGGTGATAGGTGGATTGATTTGTCCAGAAAACTTCCTGGTATGAGAGGACGTGCTGAAGAAATCAGAATGGATTTATCTATTAGTAGACAAAAAGACAAGATTATGCTGATTTTGGAAGAGTTTGAAGCCAGATGCCCAGGAAATACTTTACAAATTATTTTAAGTACATTACGACGATGTGACTTAAATAAACAGCACGACTACATTAGACTCATGTATTCAAATCTTCTTTAAAAAGTTTATAAAAATTAGGCTAATAATTTAAAAGTGAATTAATGTAATTTTTGTGTTACAGTATTTACAAGCTACAGTTTAACTTTTTGAATGAAGATTGTTAAGAGGTGTAACTACATTAGTGACTTACTAACAATTTGATATTTGGGACGGAATAAATCGCTTTGATATACGTAATAACTGATATTAATTAATTCAAGAAAGAGTTTCAGATTATCAGAGGTGATCATGCACTTCCTTTGACAATTTATCTTATATTTTCTCTTTTCTTATTATTATTTTATTTTATAACTTTTCCTTTTCCCATAATTTAAACAACATCAGAGATAAGAAGTGCCGTCAATATCTTGCTTACCCATTATACAGTATATGTTTCAGTTTAATCAATACTGTAAGCTACTTCTTATGCATCTTCTCCTTAAAAACTTGGAAAGTGACCTTACGCACCTGTGCAATTCCCTGTGATAGTTCTAAAAATAGATTTTTCAAATGATATGCTGTCAACATATATTCATGGGCATGCAGTCCAAAATGTAAATAGCTTTTATATGCAGCTCTGTATAATAAAATAACAAATGTAATTTCCTTCTTTTGATGCTAACAAAAATTAGAAAGAGCAAATATATTTGTATGTAGGGAAGGCATTTTATGACAAAATGTAACTTATAAATGAAGCACTGTGGAAATTACATTATAGAAATTATCTAAATAATAGATAAAGATAA
>Proasellus_solanasi ENA|HAFJ01045058|HAFJ01045058.1 TSA: Proasellus solanasi, contig comp57508_c0_seq1
ACAAAAGCCTAGAAACAATATTAGGCTAATATAGGCCTAGTCCTAGTTTACTGCATTAGCAGTGCATTTTTGTTGATGTTGTTCAGAAATGCTTTAAATGGCCAATTGTTTAAATTACTCATCATTGAAAGATGAGCTCTGCTATACCTGGCTTAGGCCTTCCTTATCAGACCTTCATCTTGCTTTGGAGAATTTAGCTGAATCTCATCATCAAGTTTCTGTTATACCAGTTAGACAAATCTACAATTGCAAATCTCTTTCTGATGCCTTTGATTTATTGGAGAAATGGAGGATTCTTTCCAAAGACAGGTTAAATATAGTTGTGGAGTTGAGTTATCTATTGGGAGGACCAACTGAAATGATTAAAAGTCGGATTGAAATTGTTAATCCAAATTATGTGCAATATTCACCCTGCATTTGCCAAAAAAGTACTGTGAAAGGAATTAACCAGTCAAATTGCTATTCTTCATTTTTGCGTAATCCATCAAGATACGAAGAAGTGTATGAATATTTAAGTGAGAATCTTGGTGATAGGTGGATTGATTTGTCCAGAAAACTTCCTGGTATGAGAGGACATGCTGAAGAAATCAGAGTTGATTTATCTATTAGTCGACAGAAAGACAAGATTATGCAGATTTTGGAAGAATTTGAAGCCAGATGTCCAGGAAATACGTTACAAATTATTTTAAGTACATTACGACGATGTGACTTAAATAAACAGCATGACTACATTAGACTCATGTATTCAAATCTTCTTTAATTAGTTTATTAAAATTATCCAAAAGTGAATTTAACACTGAATTAATGTAATTTTTTGTTACAGTATGTATAAGCTGCAGTTTAACTTTAATCCTGAAGATTGTTATTAGCGTTAACTACATTAATGACTTAGTAACAATTTGATATTTGGGACGGTATAAATAACTTTGATGTATATGTAATAACTAATATTAATCAATTCAAGAAAGAATTTCAGATTACTTTTCCTTTTCCCATAATTTAAACAACATCAAAGATAAGAAGTGTAGTCAATATCTTGCTCACCCATTATTATAAATACTGTAAGCTGCTTATGCATCTTCTCCTTAAAAACTAGGAAAGTGACCTTACGCACCTGTGCTAATGTTCTAAAAATAGACTTTTCAAATGATATGTTATCAGCATATATTCATAGGCATGAAGGCCAAAATGTAAATAGCTTTTAGGCCTATATGGAGTTCAGTAATTAAATAACAATTGTAATTTCCTTCTTTTAATGCTAACAAAAATTAGAAAAGGAAATATATTAGGATGTTGAGAAGTCAGTTTATGACAACATGTTAACTTATAAATGGAGCACTGAGGAAATTGTAATATATAAATTATCTTGATAATAGATATAGATAATATAT
>Proasellus_rectus_ ENA|HAFI01074981|HAFI01074981.1 TSA: Proasellus rectus, contig comp74301_c0_seq1
TTATCTATTTGATAACACAAAAGTCTAGAAAACAGTATTAATATAGGCCTAGTATATTGCATTAACAGTGCATTTTTGTTGATATTGTTCAGAAATGTTTTAAATGGCCAATTGTTTAAATTACTCATCATTGAAAGATGAGCTTTGCTATACCTGGCTTAGGCCTCCCTTATCAGACCTTCATCTTGCTCTGGAGAATTTAGCTGAATCTCATCATCAAGTTTCTGTTATACCAGTTAGACAAATTTACAATTGCAAATCTCTTTCTGATGCATTTGATTTATTGGAGAAATGGAGGATTCTTTCCAAAGACAGGTTAAATATAGTTGTGGAGTTGAGTTATCTACTGGGAGGACCAACTGAAATGATTAAGAGTCGGATTGAAATTGTAAATCCTAATTTTATGCAATTTTCACCCTGCATATGCCAAAAAAGTAGTGTGAAAGGAATTAACCAGTCAAATTGCTATTCTTCATTTTTGCCTATTCCATCAAGATACGAAGAAGTGTATGAATATCTAAGTGAGAATCTTGGCGATAGGTGGATTGATTTGTCCAGAAAACTTCCTGGTATGAGAGGACGTGCTGAAGAAATCAGAATCGATTTATCTATTAGTCGACAGAAAGACAAGATTATGCTGATTTTGGAAGAGTTTGAAGCCAGATGCCCAGGAAATACTTTACAAATTATTTTAAGTTCATTACGACGATGTGACTTAAATAAACAGCATGACTATATTAGACTCATGTATTCAAATCTTCTTTAAATAGTTTATAAAAGTTAGACTAAAAATCTTAAAGTGAATTAATGTAATTTTTTTGTTACAGTATTTATAAGCTGCAGTTTAACTTTTAGCATGAAGATTGTAATTAGGTGTAGCTACGTTAATGGCTTACTAACAATTTGAATTTTGGGATGGAATAAATCGCTTTGATATACGTAATAACTAATATCAATTAATTCAAGAAAAATTTTTAGATTATCAGAGGTGATCATGCAGTTCTTTGATAATTTATCTATATTTTCACTTTCTAGTTCCTATTTTATTTTTGTAACTTTTCCTTTTCCCAAAATTTAAAAAAACATCTAAGACAAAAAGTACAGTCAATATCCTGCCTATACAGTATATGTTTCCGTTTTATAAATACTGTAAGCTTCTTAAAAACTTGGATAGTGACCTTACGCACCTGTACAATTCCTGCCCAAGCACCTGTGCAAATGTTCTAATAATAGACTGTTCAAATGATATGTTATCAACATATATATTCATGAGCATGCAGGCCAAAATGTAAATAGCTTTTATATGCGCTCTATAATAAAGTAACAAATTTAATATCCTTCTTTTGATGCTAACAAAAATTAGAAAGAGTAAATATATTTGGATGTTGGTATGGCAGTTTATGATAAAATGTTAACTTATAAATGGAGCACTGAGGAAATTACAATATAAAAATTATCTAAATAATAAGCACAAATAATATATTTTTATATTAATACAAAATATTTTTACATGTTCTAATGTGTTTTAACTCTTGTTGTACTATAAAACTCATAACTATAAGCTATCAAATATATTGTGGATATCCCAATATTAACAAACCTTAATAAATTATTCAAACAAAAAAAAAAAAAAAAAAA
>Proasellus_racovitzai_ ENA|HAFH01038623|HAFH01038623.1 TSA: Proasellus racovitzai, contig comp45406_c0_seq1
TAATTATTAATAACACAAATGTCTAGAAAACAATATTAGTTTAGGCCTATCCTAGTCCTAGTTATCTGCATTAACAGTGCATTTTTGTTGATGTTGTTCAGAAATGTTTTAAATGGCCAATTGTTTAAATTACTCATTATTGAAAGATGAGCTATGCTATACTTGGCTTAAGCCTCCCTTACCAGACCTTCATCTTGCTCTGGAGAATTTAGCTGAATCTCATCATCAAGTTTCTGTTATACCAGTTAGACAAATCTACAATTGCAAATCTCTTTCTGATGCATTTGATTTGTTGGAAAAATGGAGGATTCTTTCCAAGGACAGGTTAAATATAGTTGTGGAGTTGAGTTATCTATTGGGAGGACCAACTGAAATGATTAAGAGTCGGATTGAAATTGTAAATCCAAATTATATGCAATTTTCACCCTGCATTTGCCAAAAAAATACTGTGAAAGGAATTAACCAGTCAAATTACTATTCTTCATTTTTGCCCACTCCATCAAGATATGAGGAAGTGTTTGAATATCTAAGTGAAAATCTTGGCGATAGGTGGATTGATTTGGCCAGAAAACTTCCTGGTATGAGAGGACGTGCTGATGAAATCAGAATGGACTTATCTATTAGTCGACAGAAAGACAAGATTATGCTGATTTTTGAAGAGTTTGAAGCCAGATGCCCAGGAAATACTTTACAAATTATTTTAAGTACATTGCGACGATGTGACTTAAATAAACAGCATGACTACATCAGACTCGTGTATTCAAATCTTCTTTAAAAAGTTTATAAAAATTAGACTAATAATCTAAAAGTGGATTAACGTAATTGTTTTGTTACAGTATTCATAAGCTGCAGTTTAACTTTTAGCATGAAGATTATTATTTGGTGTATAATATATAATGACTTAATTACAATTTGATATTTGGGATGGAATAAATTGCTTTGATATACTGTATGTTACGTAATAACTGATATTAATTAATTCAAGAAAGAATTTTAGATTATCAGAAGCGATCATGCACTTCCTTTGACAATTTATCTAGATTTTCACTATTCTAGTTCCTATTTTATTTGGTAACTTTTCATTTTTCAATAATTTAAACAAAATCAGAGATAAGAAGTGCAGTCAATATCTTGCTCACCCATTATACAGTACATATATATTTCAGTTTTATAAATACTGTAAGCTTCTTTTGAATCTTCTCCTTAAAAACTTGGAAAGTGACCTTACGCACTAGTGCTATTTCTGTTTAAGAACCTGTTCTAATGTTCTAAAATTAGACTTTTCAAATGATATGTTATCAATAGTATTCCGATATTAGGGAGTGAGTGCATGAGAATGGTGGAAGGTCCGTCAAAAATGTAAATGTATACTAATGTAAACAAACGAGATATTTGGTTTTGAATCTTAATTTAAGAAATATAAACTATTTTCGAACAAATGTTTATAATTTTGTAA
>Proasellus_parvulus ENA|HAFG01041868|HAFG01041868.1 TSA: Proasellus parvulus, contig comp68888_c0_seq1
ATTTGTATTTAAATCACAGCCTATTATTTGATTTGGAAATCACAGTGACATAGGCAGGCCTGTGGCCTTTCCGACCTATTTATGATAATATTCATCAGCCCTATAATTTTTAAAGATGAATTTAATATAGGCTAGGTTACCTTTATATGTATTTACTTTGGATGCTTTTTAATAAATGATTTAAATGGCCAATTATTCATCATTGAAAGATGAACTATGCTATACTTGGCTTAGACCATCCTTGCCAGACCTTCATCTTGCGCTGGAGAATTTAGCTGAATCCCATCACCAAGTTTCAGTTATACCAGCCAGACAAATCTACAATTGCCGATCTCTTTCTGAAGCATTTGATTTATTGGAAAAATGGAGGCTACTTTCAAAAGACAGATTAAGTATTGTTGTGGAATTAAGTTACTTATTAGGAGGACCTACGGAAATGATTAAAAGTCGTATTGAAATTGTAAATCCAAATTATATGACGCTCTCACCCTGCATTTGTGAAACAAATAGAAAGGGAATTAGCCAGCCAACTTGTAATACTTCATTTCTCCATACTCCATCAAGATATGAAGAAGTGTATGAATATCTTGGTGAGAACCTCGGTGATAGATGGATTGATTTGTCTAGAAAACTTCCTGGAATGAGAGGGCGTGCTGAAGAAATCAGAATGGATTTATCTGTTAGTCGACAGAAAGACAAGATTATGTTGATTTTGGAAGAGTTTGAAGCTAGATGCCCAGGAAATACTTTACAAATTGTTTTAAGTACATTAAGACGATGTGACTTAAATAAACAGCATGACTATATTAGACAGATGCATTCAAATCTCCTTTAAAAAGCTTATTAAAATTAGGCTAATTCATATTTCTTCATTAAGTTAATGTTAGTGGACTATAATTATAATAATTATGAGAGTTGTTATGAAGTGATGGTGGCTGGCCAGGAATGTGATTCTATTAGAATTTTTTTATTTGACTGC
>Proasellus_ortizi_ ENA|HAFF01003037|HAFF01003037.1 TSA: Proasellus ortizi, contig c3461_g1_i2
TTATCTATTTGATAACACAAAAGTCAAGAAAAAATATTAATATAGGCCTAGGCCTAGTTTACTGCATTTTTGTGGATGTTGTTCAGAAATGTTTTAAATGGCCAATTGTCTAAATTACTCATCATTGAAAGATGAGCTCTGCTATACTTGGCTTAGGCCTCCCTTATCAGACCTTCATCTTGCTTTGGAGAATTTAGCTGAATCTCATCATCAGGGTTCTGTCATACCAGTTAGACAAATCTACAATTGCCAGTCTCTTTCTGATGCATTTGTTTTATTGGAGAAATGGAGGATTCTTTCCAAAGACAGATTAAATATAGTTGTGGAGTTGAGTTATCTATTGGGAGGACCAACTGAAATGATTAAGAGTCGGATTGAAATTGTAAATCCAAATTTTATGCAATTTTCGCCCTGCATTTGCCAAAAAAGTACTGTAAAAGGAATTAACCAGTCAAATTGCTATTCTTCATTTTTGCCTACTCCATCAAGATATGAAGAAGTGTATGAATATCTAAGTGAGAATCTTGGCGATAGGTGGATTGATTTGTCCAGAAAACTTCCTGGTATGAGAGGACGTGCTGAAGAAATCAGAATGGATTTATCTATTAGTCGACAGAAAGACAAGATAATGCTGATTTTGGAAGAGTTTGAAGCCAGATGCCCAGGAAATACTTTACAAATTATTTTAAGTACATTACGACGCTGTGACTTAAATAAACAGCATGACTATATTAGACAGATGTATTCAAATCTTCTTTAAAAAGTTCATGATGTAATTTTTTTGTTACAGTATTTATAAGCTACAGTTTAACTTTTAACATGAAGATTGATTTAAGTTGTAGCTACCTTAGTGACTTACTAACAATTTGATACTTGTTACGGAATAAATCGTTTTGAGAAAACAACTACTAACAACAACTAATTACTTTAAGTAAGTGTTATAGATTGTTAGAGGTGATCATGCACTTCCTTTGACAATTTATCTTATATTTTCTCTTTTCTAATTCCTATTTTGCTTTGTAACTTTTCCTTTTCCCATAATTTAAACATCAAGAATAAGAAGTGCAGTCAATATCTTGCTCACCCATTATACGGGTATTCAGTCTAATAGTATATGCTTCAGTTTTATCAATACTGTAAGCTACTTATGATATCAACGCAGAG
>Proasellus_meridianus_ ENA|HAFE01055157|HAFE01055157.1 TSA: Proasellus meridianus, contig comp66387_c0_seq3
ATAATTATTAATAACACAAAAGCCTAGAAAACAATATTAACATAGGCTAAGCCTAGTTTATTGCATTAACAGTGCATTTTTGTTGATGTTGTTCAGAAATGTTTTAAATGGCCAATTGTTTAAATTACTCATCATTGAAAGATGAGCTTTGCTATACCTGGCTTAGGCCTCCCTTATCAGACCTTCATCTTGCTCTGGAGAATTTAGCTGAATCTCACCATCAAGTTTCTGTTATACCAGTTAGACAAATCTACAATTGTAAATCTCTTTCTGATGCGTTTGATTTATTGGAAAAATGGAGGATTCTTTCCAAAGACAGGTTAAATATAATTGTGGAGCTGAGTTATCTATTGGGAGGACCAACTGAAATGATTAAGAGTCGGATTGAAATCGTAAATCCAAATTATATGCAATATTCACCCTGCATTTGCCAAAAAAGTGCTGTGAAAGGAATTAACCAGTCAAATTGCTATTCTTCATTTTTACCTACTCCATCAAGATACGAAGAAGTGTATGAATATCTATGTGGGAATCTTGGCGATAGGTGGATTGATTTGTCCAGAAAACTTCCTGGCATGAGAGGACGTGCTGAAGAAATCAGAATGGATTTATCTATTAGTCGACAGAAAGACAAGATTATGCTGATTTTGGAAGAGTTTGAAGCCAGATGCCCAGGAAATACTTTACAAATTATTTTAAGTACATTACGACGATGTGACTTAAATAAGCAGCATGACTACATTAGACTTATGTATTCAAATCTTCTTTAATAAATTTATAAAAATTAGACTGAGAGAGAGAGAGAGTCTAAAAACAAATTAATGTAATTTTTTTGGTTACTGTATTTATAAGCTGCAGTTTAACTTTTTGCAGGAAGAATGTTATTAGGTGTAGCTACATTAATGATTTACTAACAATTTGGGATGGAATAAATCGCTTTGATATACGCAATAACTAATATTAATTCATTCAAGAAAGAATTTTAGATTATCAGAATTGATCAAGCACTTCTTTGACAATTTA
>Proasellus_margalefi_ ENA|HAFD01047697|HAFD01047697.1 TSA: Proasellus margalefi, contig comp51645_c0_seq1
TATTATAATTATTAAAAACACAAAAGTCAAGAAAACAATATTAATATAGGGCCTAGACCTAGGCCTAGTTTATTGCATGTACAGTGCATTTTTGTTGATGTTGTTCAGAAATGTTGTAAATGGCTAATTGTTTAAATTACTCATCATTGAAGGATGAGCTATGCTATACTTGGCTTAGGCCTCCCTTATCAGACCTTCATCTTGCTCTGGAGAATTTAGCTGAATCTCATCATCAAGTTCCTGTTATACCAGTTAGACAAATCTACAATTGCAAATCTCTTTCTGATGCGTTTGATTTATTAGAGAAATGGAGGCTACTTTCCAAAGACAGGTTAAGTATAGTTGTGGAGTTGAGTTATCTATTGGGAGGACCAACTGAAATGATTAAGAGTCGGATAGAAATAGTAAATCCAAATTATATGCAATTTTCACCGTGTATTTGCCAAAAAAGTACTGTAAAAGGAATTAACCAGTCAAATTGCTATTCTTCATTTTTGCCTACTCTATCAAGATTCGAAGAAGTGTATGAATATCTAAGTGAGAATCTTGGCGATAGGTGGATTGATTTGTCCAGAAAACTTCCTGGTATGAGAGGACGTGCTGAAGAAATCAGAATGGATTTATCTATTAGTCGACAGAAAGACAAGATTATGCTGAACCGCATAAATGTGGAACTTCCATCTCAATACCACGTGAGTTTGAACTACAGACCTTGAGAAATAGTACATCAGGTGCAACCAATCTCAAAGACACAATAGTCAGAAATTTGAGTGAAGCAATCGGATTTGGCAGTAAATCTTATTAGCAAGTACATAGTTTTATAGTTAGGCATACAAAAATTAAATTTCAATAATTTATCACAGATTTATTTTATTACAGGTTTTATGTACAATTTCTTACCTCCATACTGTCTATAGTTAAAATTGGTTAATTTAGACAAAGTTTCAGTATCCCCTTCTAGTAAATTTATATAAGTGGATGAATAAAAGTAATATGAAAGAATGTATACAGTATTTTTATCTAGTAGAATTAATATATTATATACGTATAAACAAATTATTTTGACAGTTTTAGAAATTATAGGCGATATTAATTAACTGATTGACAAAATAATTTGTACTTTAAAATTCTGAAAAAGAAAGCAACCTAATAACATTACAGTGCAAATTTATTGTTCGAGTTAGTTGAGAAGCATTTGTATTCTTTTTGTTATCTAATTTCTAATATATATCCTACATAACCATTTTTTGGACGAAAACAAGTGGACGCAAAGTACCATATTAGTATAATAAAATTAATTCAATAGAATCATTATTTCATTTGAAGAGATAAGTTTATTTTAAAGAAATGTGTCATTGATGATTAAGAGTTCGTTTGTGTAGCTATAATTCGGTGCTTATCTTAAATTTGCCAGCAGTAAATGAAAACCATTCTGCAATTTCATTAGTTTACATTATATACAATTTCTTGTTGTTTTCGTTTATGTAAAAAGGAAATTATTTTATGTAACCAATTTAATGCTATATAGCTTTTTAATAAGAAATAAGCAATGTGCAGACTGCAGACAAAATTAGTTTTACAATTAAAAAACTAGGATCACCTATTTACAAATTTAAATTCTTAACTAAGTAGTAAGTACATATATTAAAAATTATTGAGAGCATAACATATGCGGGTTTTTTTTCATTACTTATAGCCTATCCTACTGAACAAAGAAGAGACTAATCTCTC
>Proasellus_jaloniacus_ ENA|HAFB01022839|HAFB01022839.1 TSA: Proasellus jaloniacus, contig comp35620_c0_seq2
GCAGAGTACGGGGGAGTGTTTTCCGAATTAAACCTTGTAATCACAAAAGTCTAGAAAGCAATATTAAGCTAATATAGTCCTAGTTTACTGCATTAACAATGCATTTTTGTTGATGTTGTTCAGAAATGCTTTAAATGGCCAATTGTTCAAATTACTCATCATTGAAAGATGAGCTCTGCCATACCTGGCTTAGGCCTCCCTTATCAGACCTTCATCTTGCTTTGGAGAATTTAGCTGAATCTCATCATCAAGTTTTTGCTATACCAGTTAGACAAATCTACAAGTGCAAATCTCTTTCTGATGCCTTTGATTTATTGGAGAAATGGAGGATTCTTTCCAAAGACAGGTTAAATATAGTTGTGGAATTGAGTTATCTATTGGGAGGACCAACTGAAATGATTAAAAGTCGGATTGAAATTGTAAATCCAAATTATATGCAATATTCTACCTGCATTTGCCAAAAAAGCACTGTGAAAGGAATTAATCAGTCAAATTGCTATTCTTCATTTTTGCCTACTCAATCAAAATACGAAGAAGTGTATGAATATCTAAGTGAAAATCTTGGCGATAGGTGGATTGATTTGTCCAGAAAACTTCCTGGTATGAGAGGACGTGCTGAAGAAATCAGAGTTGATTTATCTATTAGTCGTCAGAAAGACAAGATTATGCTGATTTTGGAAGAATTTGAAGCCAGATGCCCAGGAAATACTTTACAAATTATTTTGAGTACATTACGACGATGTGACTTAAATAAACAGCATGACTACATTAGACTCATGTATTCAAATCTCCTTTAATAAGTTTATAAAAATTATCCAAAAGTGAATTAAA
>Proasellus_ibericus_ ENA|HAFA01030076|HAFA01030076.1 TSA: Proasellus ibericus, contig comp53799_c0_seq1
TATAATTATTAATAACACAAAAGTCTAGAAAACAATATTAATATAGGCCTAGTTTATTGCATTAACAGTGCATTTTTGTTGATGTTGTTCAGAAATGTTTTAAATGGCCAATAGTTTAAATTACTCATCATTGAAAGATGAGCTTTGCTATACCTGGCTTAGGCCTTCCTTATCAGACCTTCATCTTGCTCTGGAGAATTTAGCTGAGTCTCATCATCAAGTTTCTGTTATACCAGTTAGACAAATCTACAATTGCAAATCTCTTTCTGATGCATTTGATTTATTGGAGAAATGGAGGATTCTTTCCAAAGACAGGTTAAATATAGTTGTGGAGTTGAGTTATCTATTGGGGGGACCAACTGAAATGATTAAGAGTCAGATTGAAATTGTAAATCCAAATTATATTCAATTTACACCCTGCATTTGCCAAAAAAGGACTGTGAAAGCAATTAACCAGTCAAATTGCTATTCTTCATTTTTGCCTACTCCATCAAGATATGAAGAAGTGTATGAATATCTAAGTGTGAATCTTGGCGACAGGTGGATTGATTTGTCCAGAAAACTTCCTGGGATGAGGGGACGTGCTGAAGAAATCAGAATGGATTTATCTATTAGTCGACAGAAAGACAAGATTATGCTGATTTTGGAAGAGTTTGAAGCCAGATGCCCAGGAAATACTTTACAAATTATTTTAAGTACATTACGACGATGTGACTTAAATAAACAGCATGACTACATTAGACTCATGTATTCAAATCTTCTTTAAAAAGTTTTACAAAATTAGACTAATAACCTAAAAGTGAATTAATGTAGTTTTTTTTGTTACAGTAGTTATAAGCTGCAGTTTAACCGTTAGCATGAAAACTGTTATTAGGTGTAGCTACATTAATGACTTACTAACAATTTGATATTTGGGATGGAATTAATTACTTTAATTCAAGGAAGAATTTTAGATTATCAGAGGTGATCATGCACTTCTTTGACAATTTGGTTGGTACCCACTCAACTA
>Proasellus_hercegovinensis ENA|HAEZ01052489|HAEZ01052489.1 TSA: Proasellus hercegovinensis, contig comp87967_c2_seq3
CTATTTGATAACACAGCCTACTAATTGATTTGGATCACATAGTGACATTGGCCACATAGCCTATAATAGGCAGGCCTATGGACATTCCATCGTATTGATGATAACATTAAGGAACCATATTCATCGGTCCTATAGTTTTTGATGATGATTTTAATGCAGGCTAGACTACCTTAATGTATTATTTTAAAGCTTTTTCATAAATTATTTAAATGGCCAATTGTTTAACTTATTCATCATTGAAAGATGAACTATGCTATACTTGGCTTAAACCAGCCTTGTCAGACATTCATCTTGCGCTGGAGAATTTAGCTGAATCCCATCATCAAGTTTCAGTTATACCAGCTAGACAAATCTACAATTGCCTTTCTCTATCTGATGCATTTGATTTATTGGAAAAATGGAGACTTCTTTCAAAAGACAGATTAAGTATTGTTGTGGAATTAAGTTATCTAGTAGGAGGACCTACGGAAATGATTAAGAGTCGAATTGAAATTGTAAATTCAAATTATATGAAGCTCTCTCCCTGCATTTGTCAAAGAAGTATAAAGGGAATTAGTCAGCCAAATTGCAATACTTCATTTCTCCATACTCCATCAAGATATGAAGAAGTGTATGAATATCTAGGTGAGAACCTCGGTGACAGATGGATTGATTTGTGCAGAAAACTTCCTGGAATGAGAGGGCGCGCTGAAGAAATCAGAATGGACTTATCTGTTGGTCGACAGAGAGACAAGATTATGTTGATTTTAGAAGAGTTTGAAGCTAGATGCCCAGGAAATACTTTGCAAATTGTTTTAAGTACATTAAAACGATGTGACTTAAATAAACAGCATGACTATATTAGACACATGTATTCAAATCTTCTGTAAAAAGATTATTTAAATTAGGCTAATTCATATATCACCATTAAGTTAATCTTAGTGATACTATACTTATAATTATTATGATGGTTGTTATGAAGTGATGGTGGCTTACAAGGAATGTGATTATGTTTGAAAATTAGTATTATATTTTCTCCTTCTTTTCTAATTCCTATCATGTAGCCTTTCTTCGTATCATCTTATAAGAAGTAGCTGGAATGGGATGTCGAGTCGTTCTCCGGGATCCTCTAGTTGAGCAAAAACACTCTTAGACCCTTCCTTATCTTGCTCACACTCTATTGTGTTTATTGTCCTTTACTCATCACATTAAATAAAGGGACTAAGTAATCTGATACACACATTTTATATATACATGTACATCCTTATCAAAATATTCTTTCTTACATAAGAATACATAAGATTAAGAGTTCTGCAAAGAACTTGTGATCCGTACGAGGCAGAACCCAGCTAAACTAATCCTATAAGATGAGATATATGTATTATCTAACGATGTTGTTAGCTGTGAAGTAT
>Proasellus_granadensis ENA|HAEY01059623|HAEY01059623.1 TSA: Proasellus granadensis, contig comp73189_c0_seq1
ATCTATTTGATAACACAGATTTATGTTTATGATCCACAATGGCATTTATCTGTCATTTTGCTCTTAAATTTTAGAAAGCCTAGAAAGCAATATTAGGCTAATATAGGCCTAGTCCTAGTTTACTGCATTAGCAGTGCATTTTTGTTGATGTTGTTCTGAAATGCTTTAAATGGCCAATTGTTTAAATTACTCATCATTGAAAGATGAGCTCTGCTATACCTGGCTTAGGCCTTCCTTATCAGACCTTCATCTTGCTTTGGAGAATTTAGCTGAATCTCATCATCAAGTTTCTGTTATACCAGTTAGACAAATCTACAATTGCAAATCTCTTTCTGATGCCTTTGATTTATTGGAGAAATGGAGGATTCTTTCCAAAGACAGGTTAAATATAGTTGTGGAGTTGAGTTATCTATTGGGAGGACCAACTGAAATGATTAAAAGTCGGATTGAAATTGTTAATCCAAATTATGTGCAATATTCACCCTGCATTTGCCAAAAAAGTACTGTGAAAGGAATTAACCAGTCAAATTGCTATTCTTCCTTTTTGCGTACTCCATCAAGATATGAAGAAGTGTATGAATATTTAAGTGAGAATCTTGGTGATAGGTGGATTGATTTGTCCAGAAAACTTCCTGGTATGAGAGGACGTGCTGAAGAAATCAGAGTTGATTTATCTATTAGTCGACAGAAAGACAAGATTATGCAGATTTTGGAAGAATTTGAAGCCAGATGCCCAGGAAATACGTTACAAATTATTTTAAGTACATTACGACGATGTGACTTAAATAAACAGCATGACTACATTAGACTCATGTATTCAAATCTTCTTTAATTAGTTTGTAAAAATTATCCGAAAGTGAATTTAACGCTGAATTAATGTAATTTTTTGTTACAGTATGTATAAGCTGCAGTTTAACTTTAATCCTGAAGATTGTTAGTAGCGTTAACTACATTAAAAACTTAGTAACAATTTGATATTTGGGACGGTATAAATAACTTTGATATATGTAATAACTAATATTAATTAATTAAAAAAAGAATTTCAGATTACTTTTTCTTTTCCCATAATTCAAACAACATCAAAGATAAGAAGTGTAGTCAATATCTTGCTCACCCATTATTATAAATACTGTAAGCTTCTTATGCATCTTCTCCTTAAAAACTAGGAAAGTGACCTTACGCACCTGTGCTAATGTTCTTAAAATAGACTTTTCAAATGATATGTTATCAATATATATTCATAGACATGAAGGCCAAAATGTAAATAGCTTTTATATGGAGTTCTATAATTAAATAACAATTTTAATTTCCTTCTTTTAATGCTAACAAAAATTAGAAAAGGAAATTTGTTAGGATGCTGATAAGACAGTTTATGACAACATGTTAACTTATAAATGGAGCACTGAGAAAATTGCAATTTATAAATTATCTTGATAAAAGATAGATAATATATTTTCATATATTTTACTAATACAAAATATTTTAATATATGTCCTAATGTTTTTTAACTCTTTTGTAGTACTATAAAACTCAAAACTATCA
>Proasellus_grafi ENA|HAEX01023886|HAEX01023886.1 TSA: Proasellus grafi, contig c23885_g1_i1
TTATAATTATTAATAACACAAAAGTCAAGTAAACAATATTAGTGTAATATAGACCTAGGTCTCGTTTACCGCATTTTTGTTGATGTTGTTCAAAAATGTTTTAAATGGCCAATTGTTTAAATTATTCATCATTGAAAGATGAGCTATGCTATACTTGGCTTAGGCCTGCCTTACCAGACCTTCATCTTGCTCTGGAGAATTTAGCTGAATCTCATCATCAAGTTTCTGTCATACCAGTTAGACAAATCTATAATTGCCAGTCTCTTTCTGATGCATTTGTTTTATTGGAGAAGTGGAGGATTCTTTCCAAAGACAGATTAAACATTATTGTGGAGTTGAGTTATCTATTGGAAGGACCAACTGAAATGATTAAGAGTCGGATTGAAATTGTAAATCCAAATTTTATGCAATTTACACCCTGTATTTGCCAAAAAAGTACTGTAAAAGGAATTAACCAGTCAAATTGCTATTCTTCATTTTTGCCTACTCCATCAAGATATGAAGAAGTGTATGAATATCTAAGTGAGAATCTTGGTGATAGGTGGATTGATTTGTCCAGAAAACTTCCTGGCATGAGAGGACGTGCTGAAGAAATCAGAATGGATTTATCTATTAGTCGACAGAAAGACAAGATAATGCTGATTTTGGAAGAATTTGAAGCCAGATGCCCAGGAAATACTTTACAAATTATTATAAGTACATTACGACGATGTGACTTAAATAAGCAGCATGACTATATTAGACAGATGTATTCAAATCTTCTTTAAAAAGTTTATAATGTAATTTTTTTGTTGCAGTATTTATAAGCTACAGGTTTAACTTTTAACATGAAGATTGATTTTAGATGTAGCTACCTTAGTGACTTACTAACAGTTTGATACTTGTTACGGAATAGATCATTTTGAGAAAACAACTGATACTAATTACTTTCAGTAAGTGTTATAGATTATTAGAGGTGATTATGCACTTCCTTTGACAATTCATCTTATATTTTCGCTTTTGTAATTCCTAGTTTATTTTGTAACTTTTCCTTTCCCATAATTTAAACATCAGGAATAAGAAGTGCAAGCAATATCTTGCTCACCCATTATATGGGAATACACCGTAACAATATGTTTAGTTTTATCAATACTGTAAGCTACTTATGATTCTAACCCTTAAAAATTTAAAAAGTGATCTTACACACTTGTTCATTTCCTTCCCAAGTTACCTGTGATAATGTTCTAAAAATAAACTTTTCAAATGATATGTTGTCAACATATATTAATGGGCATGCTGATCAAAATGTAAATAGCCTTTATATGCAGCTGTGTATAATTAAATTAAAAATGTAATTTCCTTCTTTTGATGCTAACAAAAATTAGAAAGAGTAAATATATTTGGATGTAGAGAAGGCAGCTTATGACAAAATGTAACATGAAACAAGCATTGAGGAAATTACATTATAGAAATTATCTTGGGA
>Proasellus_escolai_ ENA|HAEV01075883|HAEV01075883.1 TSA: Proasellus escolai, contig comp108689_c0_seq2
TTATCTATTTGATAACACAAAAGTCTAGAAAGCGATAGTAGGCTAATATAGTCCTAGTTTACTGCATTAACAGTGCATTTTTGTTGATGTTGTTCAGAAATGCTTTAAATGGCCAGTTGTTTAAATTACTCATCATTGAAAGATGAGCTCTGCTATACCTGGCTTAGGCCTCCCTTATCAGACCTTCATCTTGCTTTGGAGAATTTAGCTGAATCTCATCATCAAGTTTCTGTTATACCAGTTAGACAAATCTACAATTGCAAATCTCTTTCTGATGCCTTTGATTTATTGGAGAAATGGAGGATTCTTTCCAAAAACAGGTTAAATATAGTTGTGGAGTTGAGTTATCTATTGGGAGGACCAACTGAAATGATTAAAAGTCGGATTGAAATTGTAAATCCAAATTATGTGCAATATTCACCCTGCATTTGCCAAAAAAGTACTGTGAAAGGAATTAACCAGTCAAATTGCTATTCTTCATTTTTGCGTACTCCATCAAGATACGAAGAAGTTTATGAATATCTAAGTGAGAATCTTGGCGATAGGTGGATTGATTTGTCCAGAAAACTTCCTGGTATGAGAGGACGTGCTGAAGAAATCAGAGTTGATTTATCTATTAGTCGACAGAAAGACAAGATTATGCAGATTTTGGAAGAATTTGAAGCCAGATGCCCAGGAAATACTTTACAAATTATTTTAAGTACATTACGACGATGTGACTTAAATAAACAGCATGACTACATTAGAGTCATGTATTCAAATCTTCTTTAATTAGTTTATAAAAATTATCCAAAAGTGAATTTAACACTGAATTAATGTAATTTTTTGTTACAGTATGTATAAGCTGCAGTTTAACTTTTATCCTGAAGATTGTTATTAGGTTTAACTACATTAATGACTTACTAACAATTTGATATTTGGGATGGTATAAATAACTTTGATATATGTAATAACTAATATTAATTAATTCAAGAAAGAATTTCAGATTACTTTTCCTTTTCCCATAATTTAAACAACATGAAAGATAAGAAGTGTAGTCAATATCTTGCTCACCCATTATACAGTATATGTTTTAGTTTTATAAATACTGTAAGCTTCATATGCATCTTCTCCTTAAAAACTAGGAAAGTGACCATACGCACCTGTGCAATTCCTGCCCCAGCACCTGTGCTAATGTTCTAAAAATAGACTTTTCAAATGATATGTTATCAACATACATTCATGGGCATGAAGGCCAAAATGTAAATAGCTTTTATATGGAGTTCTATAATAAAATAACAATTGTAATTTCCTTCTTTTAATGCTAACAAAAATTAGAAAAGGAAATATATTTGGATGTTGGGAAGACAGTTTATGACAACATGTTAACTTATAAATGGAGCACTGAGGAAATTACAATATATAAATTATCTAGATAATAGATAATATATTTTCATATATTTTATTAATACAAAATATTTGAATATACCTATGTCCTAATGTTTTTTAACTCTTTTGTAGTACTATAAAACTCAAAACTATCAAATATATTGGGGATATCCCAATATTAACATACCATAATAAATTATTCAA
>Proasellus_ebrensis ENA|HAEW01046842|HAEW01046842.1 TSA: Proasellus ebrensis, contig c34798_g1_i1
CACAAAAGTCAAGAAAACAATATTAATATAGGCCTAGGCCTAGTTTACTGCATTTTTGTGGATGTTGTTCAGAAATGTTTTAAATGGCCAATTGTCTAAATTACTCATCGTTGAAAGATGAGCTATGCTATACTTGGCTTAGGCCTCCCTTATCAGACCTTCATCTTGCTCTGGAGAATTTAGCTGAATCTCATCACCAGGTTTCTGTCATACCAGTTAGACAAATCTACAATTGCCAGTCTCTTTCTGATGCATTTGTTTTATTGGAGAAATGGAGGATTCTTTCCAAAGATAGATTAAATATAGTTGTGGAGTTGAGTTATCTATTGGGAGGACCAACTGAAATGATTAAGAGTCGGATTGAAATTGTAAATCCAAATTTTATGCAATTTTCGCCCTGCATTTGCCAAAAAAGTACTGTAAAAGGAATAAGCCAGTCAAATTGCTATTCTTCATTTTTGCCTACTCCATCAAGATATGAAGAAGTGTATGAATATCTAAGTGAGAATCTTGGCGACAGGTGGATTGATTTGTCCAGAAAACTTCCTGGCATGAGAGGACGTGCTGAAGAAATTAGCATGGATTTATCTATTAGTCGACAGAAAGACAAGATAATGCTGATTTTGGAAGAGTTTGAAGGTAGATGCCCAGGAAATACTTTACAAATTATTTTAAGTACATTACGACGATGTGACTTAAATAAACAGTATGACTATATTAGACAGATGTATTCAAATCTTCTTTAAAAAGTTCAAAATGTTATTTTTTTGTTACAGTATTTATAAGCTACAGTTTAACTTTTAACATGAAGATTGATTTTAGGTGTAGCTACCTTAGTGACTTACTAACAATTTGATAATTGTTACGGAATAAATCGTTTTGAGAAAACAACTGATTTTAATTACTTTAAGTAAGTGTTATAGATTATTAGGGTGATCATGCACTTCCTTTGACAATTTATCTTATATTTTCTCTTATCTAATTCCTATTTTGTTTTGTAATTTTTCCTTTTCCCATAATTTAAACATCAGGAATAAGAAGTGCAGTCAATATCTTGCTCGCCCATTATATGGGTATTCAGTCTAACAGTATATGCTTCAGTTTTATCAATACTGTAAGCTACGTATGATTCTTTCTCTTAAAAACTTTGAAAGTGACCTTACACACCTGTGCATTTCCTTACCAAGTACCTGTGATAATGTTCTAAAAATAGACTTTTCAAATGATATGTTGTCAACATATATTTATGGGCATGCTGGCCAAAATGTAAATAGCTTTTATATGCAGCTCTGTATAATAAAATAACAAATGTAATTTCATTCTTTTGGTGCTAACAAAAATTAGAAAGAGTAAATAAATTTGGATATAGGGAACGCAGCTTATGACAAAATGTAACTTATAAAATGAGCACTGAGGAAATTACATTATAGAAATTATCTAGGGT
>Proasellus_coxalis_ ENA|HAET01034039|HAET01034039.1 TSA: Proasellus coxalis, contig comp37935_c0_seq1
TACTATTAATAACACAGTAGGCTAGGCTACCTTAATGTGTACATAAATACTTTAGATGCTTTTTCATAAATGATTTAAATGGCCAATTATTTAACTTATTCGTCTTTGAAAGATGAACTATGCTATACTTGGCTTAGACCAGCCTTGTCAGACCTTCATCTTGCGCTGGAGAATTTAGCTGAATCCCATCATCAAGTTTCAGTTATACCAGCCAGACAAATCTTTAATTGCCGATCTCTATCTGAAGCATTTGATTTATTGGAAAAATGGAGGCTTCTTTCAAAAGACAGATTAAGTATTGTAGTGGAATTAAGTTATCTATTGGGAGGACCTACGGAAATGATTAAGAGTCGTATTGAAATTGTAAATCCTAATTATATGAAGCTCTCGCCTTGCATTTGCGAAATAAATATCAAAGGACTCAGCCAGCAAAATTCCAATACTTCATTTCTCCATACTCCATCAAGATATGAAGAAGTGTATGAATATCTTGGTGAGAACCTTGGTGACAGATGGATTGATTTGTGTAGAAAACTTCCTGGAATGAGAGGGCGTGCTGAAGAAATCAGAATGGATTTATCTGTTAGTCGACAGAAAGACAAGATTATGTTGATTTTGGAAGAGTTTGAAGCTAGATGCCCAGGAAATACTTTACAAATTGTTTTAAGCACATTAAGACGATGCGACTTAAATAAACAGCACGACTATATTAGACAGATGTATTCAAATCTCCTTTAAAAGGTTTATTAAAATTAGGCTAATTCATATATCTTCATTAAGTTCTTAGAGTACTATGCTTATAATTATTATGAGGGTTATTACAGATGGTTGTTGGCTTCCCATGAATTTATTTGTATTAGGAAAAATTATTTTATTTGACTACCACAATTAATTATAATTTTCAAATGTATACTCTATTCATATCAACATATAAAAATTAGCTGGAAGAGGCAATGACAAGTTGTTTCCCATTGTCAGTGGTTACCAAAGTAGTGGTCCGTGGGCCAGCACCGGTTCGCTAGCCTTAAATTACCGGTCTGGTAAGTGAGCCAAGAATTGGGGGAAAATGTCACTTTTTAACCCTCGTAAATAGGTAATAGTCATATAGAATTTGGCTAAGCATGATTTACATAAATAAAATGACATAATTTAAGGTAAAAAAAAAAAAAAAAAA
>Proasellus_coiffaiti_ ENA|HAEU01012253|HAEU01012253.1 TSA: Proasellus coiffaiti, contig comp23783_c0_seq1
ATCAACGCAGAGTACGGGGGACAGCTGACGTTGTCGTCTGGGAGACTGGTGCGTTTGTGACAAGTTCTGTTATCTTAGATCTTTGAATGTTATCATAGGTGCTATGGAGAATATATGAGCTATTAAGTATATGGTGCGCGTACCACTTGTATGATACAAATAGGAAAATTTCTCCTCTGGCCTTATTCTGTTCTAGGCTTACAAAGATTTGATATCACGAGAGTATTTTGTATCCCCTCAAGGTGGCCCTTGACCTATAATGGTTATCTTTTGTAAGATGCATAGACTAGGCCTAGTTAATGAACAATATACCTATGATTTCTATCATACATTGGCACTATAGGTTTTTGAAGACTATAAAAAAAAGTGGAGGTATTTAATTGATGCCTTTTATAAATGCTTTAAATGGCCAATTGTTCTACATACTCCTCATTGAAAGATGAGCTATGCTACACTTGGCTTAGGCCAGCCCTCTCAGATCTTCATCTAGCTTTGGAGAATTTAGCGGAATCACATCATCAAGTTTCAGTTATACCAGCTAGACAAATCTTCAATTGCCAAACTGTTTCAGATGCATTTGATTTATTAGAGAAATGGAGGCTGCTTTCAAAAGACAATTTAAGTATTGTTGTGGAGCTAAGTTATCTATTAGGAGGGCCAACAGAAATGATTAAGAGTCGGATTGAAGTTGTAAATCCAAATTATTCACAACTTTCTCCCTGCATTTGCCAAAGAAGCATAAAAGGAGTTAGCCAGCCTAATTGCAATACTTCATTTCTCCATACGCCATCAAGATATGAAGAAGTGTATGAATATCTAAGTGAAAACCTTGGTGATAGATGGATTGATTTGGCCAGAAAACTTCCTGGCATGAGAGGACATGCTGAAGAAATCAGGATGGATTTATCTGTTAGTCGACAGAAAGATAAGATTATGTTGATTTTGGAAGAGTTCGAAGCCAGATGCCCAGGAAATACTTTGCAAATTATTTTAAGCACCTTAAGACGATGTGACCTAAATAAACAGCATGACTATATTAGACAAATGTACTCAAACCTGCTTTAAAATGACTATGAATATACTACAAATTCATATACTATTAAGTTAATTTTATGTCATTAAATTAATGTTATTAATACTACTGAACTTCAGTGGCGAATCCTCAGAGCATGATAGGCAATCAATGAATCAATGCATGCTCACTGCTTTTCAACAAGTAAGGAGTCGCATGCAAATAATACACATGAACCAAACAACTGTTTTGAGAAAAAAGGGGTTGAAAGGATTTAAAATGGATATTACGTATTCTAAATTTTTTCATGCTAAATGCAAAATCAAGGGGACATATGAGGTTTAGAGAAAGAGTTTAAATCTTCAATAGTAGTTATTCTTTACTCAATCAAGACTGAATTATAAATAATTTGTTGTGTATGATTACCAATTTTTACAAATTATTCTTTAGTGGAATGAAAGCAATTAAGTGGCTGAATTCATCGCTGCAAAAAAAAAAAAAAAAA
>Proasellus_cavaticus ENA|HAES01011456|HAES01011456.1 TSA: Proasellus cavaticus, contig comp21368_c0_seq1
ATTATTAATAACACAAAATGTTTTAAATGGCTAACTGTTTAACTTACTCATCATTGAAAGATGAGCTATGCTATACTTGGCTTAGGCCAGTCATATCAGACCTTCATCTTGCTTTGGAGAATTTAGCCGAATCACATCATCATGTTTCAGTTATACCAGCTAGACAAATCTACAATTGCCAATCTGTATCAGATGCATTTGATTTATTGGAGAAATGGAGGCTTCTTTCAAAAGACAGATTAAGTATTGTTGTGGAGCTTAGTTATCTTTTAGGAGGACCAACGGAAATGATTAAGAGTCGGATTGAAGTTGTAAATCCAAATTATACTCAACTTTCTCCCTGCATTTGTCAAAGAAGCATAAAGGGAATTAACCAGCCTAATTGCAATACTTCATTCCTTCATACGCCATCGAGATATGAAGAAGTGTATGAATATCTAAGCGAGAACCTTGGTGACAGATGGATTGATTTGTCCAGAAAGCTTCCTGGCATGAGAGGACGTGCTGAAGAAATCAGAATGGATTTATCTGTTAGTCGACAGAAAGACAAAATTATGTTGATTTTGGAAGAGTTTGAAGCCAGATGCCCAGGAAATACTTTGCAAATTATTTTAAGCATTTTAAGACGATGTGACTTGAATAAACAGCATGGCTATATTAGACACATGTATTCTAACCTACTTTAAAAAGATTATGAAATTCTACTAATTCATATATTGTCATTAAGTTGATCTTATCAAAATTGTACTCAGTGGTGAATCCTCATAGCATGTTCACTGCTTTTCTTTAATTGTTGAGGAAAATATATTTTTTCTTCTAGAGTAATTCATTTTAGTAAACAATCAAATGACAGCACTGTGTGTAACCTGATGAAGCAAACAGAACTGGATTCGCCCCACACTCAGGGACTTCAAGTCAGTGATGGGCACAGATAGCCAAAGAGATAGCTTTGAAAACGCTAATCTGCTAACCAAATCGCAGCCTTTAGAATATCAAGCCGATAATCTTATTATACAGTTAGTGGAAGTTAACGCTAAATCGGCAATATAACTATTTTTTTAACAGTTTTAAAAAATAAAGGAAAAAAGCTTTA
>Proasellus_cantabricus_ ENA|HAER01021681|HAER01021681.1 TSA: Proasellus cantabricus, contig c22635_g1_i1
TTGTCAATTTGATAACACAAAAGTCAAGAAAACAATATTAATATAGGCCTAGGCCTAGTTTACTGCATTTTTGTGGATGTTGTTCAGAAATGTTTTAAATGGCCAATTGTCTAAATTACTCATCCTTGAAAGATGAGCTATGCTATACTTGGCTTAGGCCTCCCTTATCAGACCTTCATCTTGCTCTGGAGAATTTAGCTGAATCTCATCATCAGGTTTCTGTCATACCAGTTAGACAAATCTACAATTGCCAATCTCTTTCTGATGCATTTGTTTTATTGGAGAAATGGAGGATTCTTTCCAAAGACAGATTAAATATAGTTGTGGAGTTGAGTTATCTATTGGGAGGACCAACTGAAATGATTAAGAGTCGGATTGAAATTGTAAATCCAAATTTTATGCAATTTTCACCCTGCATTTGCCAAAAAAGTACCGTAAAAGGAATTAACCAGTCAAATTGCTATTCTTCATTTTTGCCTACTCCATCAAGATATGAAGAAGTATATGAATATCTAAGTGAGAATCTTGGCGATAGGTGGATTGATTTGTCCAGAAAACTTCCTGGTATGAGAGGACGTGCTGAAGAAATCAGAATTGATTTATCTATTAGTCGACAGAAAGACAAGATAATGCTGATTTTGGAAGAGTTTGAAGCCAGATGCCCAGGAAATACTTTACAAATTATTTTAAGTACATTACGACGATGTGACTTAAATAAACAGCATGACTATATTAGACAGATGTATTCAAATCTTCTTTAAAAAGTTTATAATGTTATTTTTTTGTTACAGTATTTATAAGCTACAGTTTAACTTTTAACATGAAGATTGATTTTAGGTGTAGCTACCTTACTGACTTACTAACAATTTGATAATTGTTACGGAATAAATCGTTTTGAGAAAACAACTGATATTAGTTATAGATTATTAGGGTGATCATGCACTTCCTTTGACAATTTATCTTATATTTTCTCTTATCTAATTCCTATTTTGTTTTGTAACTTTTCCTTTTCCCATAATTTAAACATCAGGAATAAGAAGTGCAGTCAATATCTTGCTCACCCATTATATGGGTATTCAGTCTAACAGTATATGCTTCAGTTTTATCAATACTGTAAGCTACTTATGATTCTTTCTCTTAAAAACTTAGAAAGTGACCTTACACACCTGTGCATTTGTGCATTTCCTTACCATGTACCCGTGATAATGTTCTAAAAATAGACTTTTCAAATGATATGTTGTTAACATATATTCATGGGCATGCTGGCCAAAATGTAAATAGCTTTTATATGCAGCTCTGTATAATAAAATAAATGTAATTTCAAAAAAAA
>Proasellus_beticus_ ENA|HAFL01097104|HAFL01097104.1 TSA: Proasellus beticus, contig comp99882_c0_seq4
ACACAAAAGTCTAGAAAGCAATATTAGGCTAACATAGTCCTAGTTTACTCCATTAATAATGCATTTTTGTTGATGTTGTTCAGAAATGTTTTAAATGGCCAATTGCTTAAATTACTCATCATTGAAAGATGAGCTCTACCATACCTGGCTTAGGCCTCCCTTATCAGACCTTCATCTTGCTTTGGAGAATTTAGCTGAATCTCATCATCAAGTTTCTGTTATACCTGTTAGACAAATCTACAAGTGCAAATCTCTTTCTGATGCCTTTGATTTATTGGAGAAATGGAGGATTCTTTCCAAAGACAGGTTAAATATAGTTGTGGAATTGAGTTATCTATTGGGAGGACCAACTGAAATGATTAAAAGTCGGATTGAAATTGTAAATCCAAATTATGTGCAATATTCTACCTGCATTTGCCAAAAAAGCACTGTGAAAGGAATTAACAAGTCAAATTGCTATTCTTCATTTTTGCCTACTCTATCAAAATACGAAGAAGTGTATGAATATCTAAGTGAAAATCTTGGCGATAGGTGGATTGATTTGTCCAGAAAACTTCCTGGTATGAGAGGACGAGCTGAAGAAATCAGAGTTGATTTATCTATTAGTCGTCAGAAAGACAAGATTATGCTGATTTTGGAAGAATTTGAAGCGAGATGCCCAGGAAATACTTTGCAAATTATTTTGAGTACATTACGACGATGTGACTTAAATAAACAGCATGACTACATTAGACTCATGTATTCAAATCTCCTTTAATAAGTTTATAAAAATTATCCAAAAGTGAATCAAACTCTGAACAAATGTAATTTTTTTTACAGTATGCATAAGCTGCAGTTTAACTTTTTTCCTGAAGATTGTTATTAGGTTTAACTACATTAAAGACTTACTAACAATTTGATATTTGGGATGGTATAAATAACGTTGATATATGTAATAGCTAATATTAATTAATTCAAGAAAAAATTTCAGATTACTTTTCCTTTTCTCATAATTTAAACAGCATCAAAGATAAGAAGTGTTGTTCAATATCTTGCTCACCCATTATACAGTGTATGTTTTAGTTTTATAAATACTGTAAGCTTCTTATGCATCTTCTCCTTAAAAACTAGGAAAGTGACCTTACGCGCCTGTGCTAATGTTCTAAAAATAGACTGTTCAAATGATATGTTGTCAAGTATCAATAAATATTCATGGGCATGCAGGCCAAAATGTAAATAGCTTTTATATGGAGTCCTATAATAATATAACAATTGTAATTTCCTTCTTTTGATGCTAACAAAAATTAGAAAAAGTAAATATAGTTGGATGTTGGGAAGACAGTTTATGACATGTGAACTTTTAAATTGAGCACTGAGGAAATTACAATATATTAATTATCTAGGTAATAGATATAGATAATATATTTTCATATATTTTATTAATACAAAATATTTTTATATATGTCCTAATGTTTTTTAACTTTTGTAGTACTTTAAAACTCAAAACTATCAAATATATTGTGAAATATCCTAAAAAAAAAAAAAAAAAAA
>Proasellus_assaforensis ENA|HAEP01033140|HAEP01033140.1 TSA: Proasellus assaforensis, contig comp39551_c0_seq1
ATTATAATTATTAATAACACAAAAGTCTAGAAAACAATATTAATATAGGCCTAGTATATTGCATTAACAGTGCATTTTTGTTGATATTGTTCAGAAATGTTTTAAATGGCCAATTGTTTAAATTACTCATCATTGAAAGATGAGCTTTGCTATACCTGGCTTAGGCCTCCCTTATCCGATATTCATCTTGCTCTGGAGAATTTAGCTGAATCTCATCATCAAGTTTCTGTTATACCAGTTAGACAAATTTACAATTGCAAATCTCTTTCTGATGCATTTGATTTATTGGAGAAATGGAGGATTCTTTCCAAAGACAGGTTAAATATAGTTGTGGAGTTGAGTTATCTACTTGGAGGACCAACTGAAATGATTAAGAGTCGGATTGAAATTGTAAATCCAAATTTTATGCAATGTTCACCCTGCATTTGCCAAAAAAGTAGTGTGAAAGGAAGTAACCAGTTAAATTGCTATTCTTCATTTTTGCCTATTCCATCAAGATACGAAGAAGTGTATGAATATCTAAGTGAGAATCTTGGCGATAGGTGGATTGATTTGTCCAGAAAACTTCCTGGTATGAGAGGACGTGCTGAAGAAATCAGAATCGATTTATCTATTAGTCGACAGAAAGACAAGATTATGCTGATTTTGGAAGAGTTTGAAGCCAGATGCCCAGGAAATACTTTACAAATTATTTTAAGTACATTACGACGATGTGACTTAAATAAACAGCATGACTACATTAGACTCATGTATTCAAATCTTCTTTAAATAGTTTATAAAAGTTAGACTAAAAATCTTAATGTGAATTAATGTAATTTTTTTGTTACAGTATTAATAAGCTGCAGTTTAACTTTAACATGAAGATTGTAATTAGGTGTAGCTACTTTAATGGCTTACTAACAATTTGAATTTTGGGATGGAATAAATCGCTTTGATATACGTAATAACTAATATCAATTAATTCAAGAAAAAATTTTAGATTATCAGAGGTGATCATGCACTTCTTTGACAATTTATCTATATTTTCACTTTCTAGTTCCTATTTTATTTTTGTAAATTTTCCTTTTCCCAAAATTTAAAAAACATCAAAGACAAAAATTACAGTAAATATCCTGCCAACCCATTATACAGTATATGTTTCCGTTTTATAAATACTGTAAGCTTCTTATGCATCTTCTTAAAAACTTGGAAAGTGACCTTACACACCTGTACAATTCCTGCCTAAGCACCTGTGCAAATGTTCTAAAAATAGACTTTTCAAATGATATGTTATCAACATATATTCATGAGCATGCAGGCCAAAATGTAAATAGCTTTTATATGCGCTCTATAATAAAGTAACAAATTTAATTTCCTTCTTTTGATGCTTACATAAATTAGAAAGAGTAAATATATTTGGATGTTGGTATGGCAGTTTATGATAAAATGTTAACTTATAAATGGAGCACTGAGGAAATTACAATATAGAAATTATCTAAATAATAAGCACAAATAATATATTTTTATATTAATACAAAATATTTTTACATGTTCTAATGTGTTTTAACTCATAACTATAAGCTGTCAAATATATTGTGGATATCCCAATATTAACAAACCTTAATAAATTATTCAAACAAAAAAAAAAAAAAAAA
>Proasellus_arthrodilus_ ENA|HAEQ01040688|HAEQ01040688.1 TSA: Proasellus arthrodilus, contig comp60207_c0_seq2
TATAATTATTAATAACACAAAATGTTGTAAATGGCCAATTGTTTAAATTACTCATCATTGAAAGATGAGCTTTGCTATACCTGGCTTAGGCCTCCCATATCAGACCTTCATCTGGCTCTGGAGAATTTAGCTGAATCTCATCATCAAGTTTCTGTTGCACCAGTTAGACAAATCTACAATTGCAAATCTCTTTCTGATGCATTTGATTTATTGGAGAAATGGAGAATTCTTTCCAAAGACAGGTTAAATATAGTTGTGGAGTTGAGTTATCTATTGGGAGGACCAACTGAAATGATTAAGAGTCGGATTGAAATTGTTAATCCAAATTATATGCAATTTTCACCCTGCATTTGCCAAAAAAGTACTGTGAAAGGAATTAATCAGTCAAATTGCTATGCTTCATTTTTGCCTACTCCTTCAAGATACGAAGAAGTGTATGAATATCTAAGTGAGAATCTTGGCGATAGGTGGATTGATTTGTCCAGAAAACTTCCTGGTATGAGAGGACGTGCTGAAGAAATCAGAATAGATTTATCTATTAGTAGACAGAAAGATAAGATTATGCTGATTTTGGAAGAGTTTGAAGCCAGATGCCCAGGAAACACTTTACAAATTATTTTAAGTACATTACGACGATGTGACTTAAATAAACAGCATGACTACATTAGACTCATGTATTCAAATCTTCTTTAAAAAGTTTATAAAAGTTAAACTAATAATCTAAAAGTGAATTAATATAATTTTTTTGTTACAGTATTTATAAGCTGCAGTTTAACTTTTAGCATGAAGACTGTTATTAGGTGTAGCTACATTAATGACTTACTAACAATTTGATATTTGGGATAAAATAAATCGCTTTGATATACGTAATAACTAATATAAATTAATTCAGGAAAGAATTTTAGATTATCAGAGGTGATCATGAACTTCTTTGACAATTAATCTATATTTTCACTTTCTAGTTCCTATTTTATTTTATAACTTTTCCTTTTCCCATAATTTAAACAACATCAGAGATAAGAAGTGCAGTCAATATCTTGCTCACCCACTATGCAGTATATGTTTCAGTTTTATAAATACTGTAAGCTACTTACGCATCTTCTCCTTAAAAACTTAGAAAGTGACCTTACGCACCTGTGCAATTCCGGCAAAAGAACCTGTGCTAATGTTGTAACATAGACTTTTCAAATGATATGCTATCAACATATATTCATGGGCATGCAGGCCAAAATGTAAATAGCTTTTAAATGCAGCTCTATAATAAAATAACAAATGTACTTTTGATGCTAACAAAAATTAGAAAGAGTAGTCTAAATATATTTGGATGTAGGTAAGGCAGTTTATGACAAAATGTTAACTTATAAATGGAGCACTGAGGAAATTACAATATAGAAATTATCTAAATAATCGATATAGATAATATATTTTTATATGTTCTAATGTGTTTTAACAATTGTTGTACGATAAAACTCAAAACTATCAAATATATTGTGGATATCCCAATATTAACAAACCTTAATAAATTATTCAAACAAAAAAAAAAAAAAAAA
>Proasellus_aragonensis_ ENA|HAEO01032627|HAEO01032627.1 TSA: Proasellus aragonensis, contig comp45070_c0_seq1
CTGGAAAACATTAATATTAGGTCTAGGCCTAGTTTACTGCATTAACTACATTTTTGTTGAAGTTATTCTGAAATATTTTAAATGGCCAATTGTTTAAATTACTCATCATTGAAAGATGAGCTATACTATACTTGGCTTAGGCCTCCCTTATCAGACCTTCATCTTGCTCTGGAGAATTTAGCTGAATCTCATCATCAAGTTTCTGTTATACCAGTTAGACAAATCTACAATTGCAAATCTCTTTCTGATGCATTTGATTTATTGGAGAAATGGAGGATTCTTTCCAAAGACAGGTTAAATATAATTGTGGAGTTGAGTTATCTATTGGGAGGACCAACTGAAATGATTAAGAGTCGGATTGAAATTGTAAATCCAAATTATATGCAATTTTCACCCTGCATTTGCCAAAAAAGTACTGTAAAAGGAATTAACCAGTCAAATTGCTATTCTTCATTTTTGCCTACTCCATCAAGATATGAAGAAGTGTATGAATATCTAAGTGAGAGTCTTGGCGATAGGTGGATTGATTTGTCCAGAAAACTTCCTGGTATGAGAGGACGTGCTGAAGAAATCAGAATGGATTTATCTATTAGTAGACAGAAAGACAAGATTATGCTGATTTTGGAAGAGTTTGAAGCCAGATGCCCAGGAAATACTTTACAAATTATTTTAAGTACATTACGACGATGTGACTTAAATAAACAGCATGACTACATTAGACTCATGTATTCAAATCTTCTTTAAAAAGTTTATAAAAATTAGGCCAATAATTTAAAAGTGCATTAATGTAATTTTTTTGTTACAGTATTTATAAGCTACAGTTTAACTTTTTGCATGAAGATTGTTTTAAGAGGTGTAACTACATTAGTGACTTACTAACAATTTCATATTTGGGACGGAATAAATCTCTTTGATATACGTAATAACTGATATTAATTAATTCAAGAAAGAGTTTTAGATTATCAGAGGTGATCATGCACTTCCTTTGACAATTTATCTTATATTTTCTCTTTTCTAATTATTATTTTATTTTGTAACTTTTCCTTTTCCCATAATTTAAACAACATCAGAGATAAGAAGTGCCGTCAATATCTTGCTCACCCTTATACAGTATATGTTTCAGTTTTATCAATACTGTAAGCTACTTCTTATGCATCTTCTCCTTAAAAACTTGGAAAGTGACCTTACGCACCTGTGCAATTCCTTCCCAAGCACCTGTGATAATGTTCTAAAAATAGATTTTTCAAATGATATGTTGTCAACATATATTCATGGGCATGCAGTCCAAAATGTAAATAGCTTTTATATGCAGCTCTGTATAATAAAATAACAAATGTAATTTCCTTAGTAAATTAGAAAGAGTAAATATATTTGGATGTTGGGAAGGCATTTTATGACAAAATGTAACTTACTAATGGAGCACTGAGGAAATTACATTATTATCTAAATAATAGATATAGATAA
>Parhyale_hawaiensis phaw_30_tra_m.000427
TGTTTGAGTCGTCCGTCGAAGTTTTGCGAACCCGGAAAACATTGTTGTTGCACTTGGTATTTAGTTTTTTCATGCCCAAATTAAATAATAATCATATATCACTCTATAAAACTAGTTTATAGTAAATTATTCAAGTGTGCAAAGTCCAAGTTATCCAGTGGTGCATCTCTGTCTTTAGTAGCATGCACACATTTATGTAGGCCTAGGTAGCTGAGTAGCTCTTCACTACTATGAGCAACTAGGCCTAGTTAGCCTAGTATTGCTAGTACCTAGCCTATCTGTATTATGAACTTCTAATTCTTTTTAGCTTGAAAGTAGTAATTCTGTAAGCAAAATGACTTGTGTATCATATGATCAACTAAAGTTGATGGTGATTAGACACAGTTGTTCATTGCCATTACATACATTACAGCTTCGAGTGCAGCAAATTGCTGAGCTTCACTTGACATCCCAGAGCGACTTCTTGCCTTTGAGAGCCATTCATGAGTGTACTCATCCTGAGCAACTTGTTGTGCTTCTTGAGAAATGGGCTGTACTCTCTCCAGAGAAGGTGGATGTTCTGGGCTCCTTTTGTGACAGCTTCCATGGCTATGGGCCCGATGTGTCCGGTGCATTTGAGCAATACAAGCGCTCCCTGCCTGGTACCTGTACCTGCCCATGTGTTTCTCTGCCCTCACTCGCCCAGCAGTACCAGCAACCTATATTCAATCAAGCGTCTCTACCCCTTCAGCATTACAACAATGTTGGGTTACACCCTCAGCCGGAGATACCTACCCATTATAACCGAATCGTAGACTATCTCAGCGATGAGCTTGGCAGTCGTTGGGTGGACTTGGGCCGTCGTTTGCCTGGTATGCGGAACACCGTGCGAGATCTCCAGACTGATCACTCGCTTAGCAACAAACAAAAAATAATCTCTATGCTGGAGCAGTTCTACACCAACAGTGAGGCCAGTGCCGTGCCTGCGCTGTTGGAGGCGTTGGCGACCTGCCGCTTGAACCGGCAGCGCGAGGAGATCCTCTCGCAACCGCTTCCTCCATCATCTTGTGTGTAGCAGCCGTTAGTAGGCATCCTCCGGGTGAATTGCAAGCAGAGTACCTAGTTATGGAATTGGCCTAGGCCATTACTGTACGTAGTCGAAATTCAGAACATCAGACTATCCTTGGTGCAATGTTTCCAGGCATGGGGTTCGCTCATTTTTTTTTAGCAGATGAGAAAATACATATTCTAATCTTTCTCTTATTTTGGCATGTACTAGTCTTTGATTTTCTACTAAACAAGTTAAACTCTCCCGACGTACGTCAAGCAACTCAATTATGCGTTGGTCGTCAGTCCAACTCCACTAAATAGAATCATTGTACTAATGAGTGATATTAACAGCCTGTGGAAGCTGGCTGACTTTAGCGGAAGCCCCTCAGGGGCATAGGATGGGCCCATAGGGTTAGGTTAGATAGGTT
>Neomysis_awatschensis ENA|GDFV01009342|GDFV01009342.1 TSA: Neomysis awatschensis My_CDS_09116-1 transcribed RNA sequence.
ATGAAACCATATCAAGACTTGGTCGATGAAATTTCCTACACTTGGCTGAAGAAACCTGCCATAGATAATCTTCAACTTCTTCATGAAGCCCTCATTATATTTTCAAAAACACTACCTCTGCCTTTTCCACCATTAAGACATATAGAGAGTGTTGGCGATATTAATGGTGCTGTCAATCTCCTTCAGAAATGGAGAGTCCTAACTCCAAAAAGCCCTGAAATATTAATTAAATTAAGCCAATGTGTAAATGGTCCAAGTCACATGGTAAAAGAAAAAGTGGAACAATACAAATCAGTAGTTGGAGAGGTATCATGTCCCTGTGCCACGGTTCCTGAAGTCAGCCACCCCAACACTTTTTACTCCCATCCCCAGGCACCTCATCAACAAGATATATATCCTCAAACTCAAGATGAATGTCCTATCTTCAGTGAAGTTTCAGACTACTTAAGTGAGGCGTTAGGACATAGATGGAAGGATCTGGCAAGAAAGCTCCCTGGAATGTATGGCATTTATCAAGACATCGAAGCCAACTCAAAATACGACTTAAAAGACAAAATAATCAAGTTGCTGATGGAATTCAAGAAAAAAAATCCTGAAAATGCACTTGATATTTTAATGAACTCTTTACGAAAATGTGAATTGAATCGCCAAAAAGATTATATTTCTAACAATATTTACCACAGCGAT
>Meganyctiphanes_norvegica_ ENA|GETT01029943|GETT01029943.1 TSA: Meganyctiphanes norvegica TRINITY_DN105987_c0_g1_i1 transcribed RNA sequence.
AAACATACCTGTTGCTTCACCTGAAAAAAACTAGGAAAATTGAACTTCATCGCAGTTTCACTGAAGTATAAGAATAATGTATGCGGACTTGAAAGAAGAATTGATCACAACATGGTTTTTATTGGATGCAGAAAAGATGAACTTGGTTCACCTTGTTTTACAAGAAGAATCAAAGGTTATGATGGTACAAACTCCAATTCGTGCAATATTTCGTTGTCAAGATTTTCGATCTGCTCTAAGATTATTAGAGAAATGGAAGGTTCTGAGCCCACACAGGGTCGATGTCCTGGCCAAACTGGCTGAGTGGACAGACTGTCACCCAGCAATGGTGCGAGAAAAGCTGGACCAGTATAAGAAGCTCTGCCTCACTCCAACTTCAGGAGATGATTCTGAACCATGGCAACAGCAGCAATATCAGCAACCTAACCATTATGATCCTATAGGTGGTAGCACCCACTACTTGCCCCCAAGAGAGATGCTGACCACGCAAACTGCCAACTATCACACTCCTCCAAATCCAACAGACCTACAACCAGATGCAACATATATGGAAGTTATTGACTATTTGAGTATGAACATGCGAGATCAGTGGAAGGATGTTGGACGAAAGTTGGGCATGCACAATCGAGTCTCAGAACTGATGCATTCCCGGGACAGACAGAAGGACAAAGTTATTCAGCTGTTCACAGAGTACTATGAAGATAAGAGAAAAAATGCATTAAACAACCTACTTGTTGCACTAGAGGAATGTCGTCTGAATCGGCAGCGAGATCATATCATGGATCATATACTTCTTCCTAATAGATCTTGAGAAATAATCAAAGGAAAACCTAATCCTTCACATTCCATAATGTGATAAAATGTGTACTTATGATTTCATAATCCATAGAATAATGATCTTTATATATTCCATATTATAATAAGCTGTATATATTAATTGAAATAAAGTAATTTTCAAAAGGAAACTGAACTCCTCATGTATAATGTCATGCTATATGGTTTAGGGTTGCTCAGTGAAATCAAAAATCCTCACAACATGATTTTTTAAGATTTTCTTCAAATTTAGTATAGTTGTTATATAAATATAACTATGATGCAGGTCATTTTTTAGACCTACTTCTGTGCTTCAGACTTTTGAGAAATTAGTTTTTGAAAATTAGCTGCTTTTTGTCCTATGGTAAAATTATGAACTTTAATATAAGCCTATTATTCCTGAAAACTTCAGAATTTGTTATTTTATTTCATGACTTTAAACATGTAGAATTGTTAAAGACTAGTCACCATCATTTTTATTTTACAATAGCCCCAAAACACTTTCTTGACTGATTTTCCTTTTAGCCTAATCGTCGGCATTCTTAGGAGACTTGGTAGAGCACAAATGTATGATATTTATAGACCTAGAACCCTATCTATGGATATTAAATGTTATCACGAAACAGGGTTTGTCTTTAACTGTCCCCTGATATTCATTAAATTTCATTGAAGAGGTTTCCTTAATATTTAAG
>Macrobrachium_nipponense_ ENA|GCVG01045943|GCVG01045943.1 TSA: Macrobrachium nipponense c60805_g1 transcribed RNA sequence.
GTCATTTGAAGGATGGGGGTTCCCCGCTCAGCTGATTGTTGTCATGTCTCCTCTTGTGAAGCTTCTGTCCTGAAATAGAACCCGATTTGATACGAGGAACGAGTTCGCTTAAATTCCAGATGGCCTATACTGACCTAAAGAATGAGATTTCCTGTACTTGGTTACGACTCAACTCAGAGCAAATGGATCAAGTTCGTTTATATTTGTTGGAGCTTTCTTCATCAAGCAAAATCTCTCGAATGAGGGACATTTATGGTTGTAATGACCTCACAGCTGCTTTTCGTTTGTTAGAAAAGTGGAAGCTTTTAACTCCTTACAAAGTAGATGTGTTAATATGGCTAACAGAGAACTTGGGAATACACGTAGAAATGATTCGAGAACGTGTGGAAGCGTACAAAAAATTGAATATGGTTTCACCACCTGTTAACCTTCCAAATGTAGAGGAGCCCAGACCTTCGTCACAAAATAATCTGATCCATCAAAAGATTTGTGAATATTTAAGTGAAAATTTACGTCGACGCTGGGAAGATCTCGGACGATTTCTTGGCCTCTCTGATTTAGTAAGCGAGTTGCAGCCTTCTTCAGTTCGTCAAAAAGAAAAAATATATCAGATGCTGGAGGAGCATTTCAAGAAAAATGAAAGTACTTCTATTTCAGTGCTCTTGAAAGCTCTTGAAGATTGCTCTCTCATCCGCCAGAGGGATCACATTTTAAAGAATATTATCAGTTAGGCAACTGATTAGTGTGATGCTATGGAAAATCTTTTGTTGTTAACATAGGTTTTCTGTTTTTAGTATTTTGTATCATAGGTTTTTGGGTTAATGACCAAAGTCTCCAAAAATTGAAACTGAATGGTAATTTAATTAGGGCTTCAATAATATGGAGCTTTTCATCATATTTTTGAACTCATGAAACACACTCCTCAATACATTTGTTATTAAGTGGCTTACTGAAATCCTCAGAATTTACTTTACAGTGAATCTAATTGACAGAATATTTAATCAACAAGGTTAACTGTTATTTACTCTTTATCAGTACAGCAATTGGT
>Litopenaeus_vannamei ENA|HAAW01036906|HAAW01036906.1 TSA: Litopenaeus vannamei, contig Unigene46073_1_1
CCCCGCTATCACAAAAATTCATTTCTCGTTATGTAGATCCAATAAAACTACATAAACAAGGATGGAATTCACCAACCTGAAGCAAGAAATCTGTGCCACTTGGCTGCAGCTGAATAGTGAACAGATGGCACAGATCAGAATAACGCTCCTTGAGTTGTCGAGCTCAGTTTCACATGAAATTCCAAGGATGAGAGAAATCACCAGGTGTTCAGACTTTGCCAGTTCCTTGAGATTGCTGGAGAAATGGAAGCTCCTGACACCCTTAAAAGTAGATGTAATACTCCTATTGACCGATCAAGTGGGATCCCACACAGAGATGGTGCGGGAGAAGGTCCACCAGTATAAGAAGCTTTCCATGCCCTCCCATCCCCCTGTGCCCCAAGGCCTAGATCAGAGGAGGAGCATTGCCTCATCAAACCATGTAGCAAATTCTCGTCTGGATCAAGTGTATGAGTACATAAGCGAGAACCACAATGGGCGGTGGGCTGACATTGGCCGTAGCCTTGGCCTGTCTAGCCTTGTGAGTGAGCTGCAGAGAGAACCAGGCCTCCGGCAGAAGGACAAAGTCTATCAGCTACTGGAGGAGTACAACAGAAACATAGACGTAGACCCCGTTCCAGGTATCCTTCGTGCATTAGAGTCCTGTGGCTTGAAACGACAACGCAATAGTATTGTTCGGGATATTCTGTCTAACTGAAGCCCAAGTGTTCCTCTTTATGCAGAAGTCAGTGCCACTTCAAGAATGTTTTATTGTCACTATTTTTA
>Hyalella_azteca ENA|GEHV01025599|GEHV01025599.1 TSA: Hyalella azteca TR10903:c1_g2_i1 transcribed RNA sequence.
TTCAGTTTTTCACTGTTCCCTTTACCACGTTTTACTGGGTCACCACGTCCCAAATCCTTTTCTCTGATCAGTCCAATATATTTGATGCAGCAAATAAAACCGTTAGTATATCTGTAGTTGACCCATTTATCTGTTGGAAAGATGACTCAAATTTGTTATGAAAAACTGAAGGAAATTTTTGCTAATCACTGTCATGGGGTTCCTATGCAAAGTCTGCAGCACTGCATGCATCGAATAGCTGAGCGCCATCTACTGTCACACAATGACCTCCTTCCTCTCAGAGCAATTCATGATTGTTATCAGCCTGAAGAATTACTACAACTTCTGGAAAAATGGGCATTGCTGTCTCCTTCTAAGATTGAGATTTTGAAGCAATTTTATGACAGCCTGCAAGACTATGATGCCAGCGTTCAAGATTCAATAGAGCACTACCAACAGTCCATCTGTAGCACCAGGACTTGCCCTTGCTTGTCATTGCCTTCTCTATCTCAACAACAGCAATTTTTACCCAGGCCCTCATCATCAAGGAATGAATACTTAGATTCTCATGCCAGGCCACAACTTCCTGAATATTACGCAAAGATTGTTGATTACCTGGGTGAGGAACTAGGACGCCGATGGCTGGATGT
>Homarus_americanus_ ENA|GEBG01010358|GEBG01010358.1 TSA: Homarus americanus DS01-Homarus1_Transcript_8116 transcribed RNA sequence.
TCACCAGGATGACATACATTGATCTTAAGGATGAGATCTGCAATACATGGCTAAGGTTGACTCCTGAGCAGATGGCACAAATGCGCATAGCTCTGTTAGAAGTTTCTAGCTCAGTTGGGGAATTTCCAAGGATGAGAGAGATCAGCAGGTGTGCTGACGTATCTTCTGCTCTAGTTCTTCTTGAAAGATGGAGGCTTCTGACACCACAAAAAGTAGACATTCTGCAATGGCTAGCAGAACAAGTTGGACCCCATACCGAGATGGTACGAGCACGTATAGAACAGTACAAAAAACTTTTCCTCCCGCCATTGAATGCCCATGAGGATGAAACATATTGTTTCAGGTTCAATCCTAATACAGATCCTGATCCATTGCCCCATCACCCAGTTTATGATAAGATGTGTGAGTATTTAAGTGAAAACTTGAGAGGGCGCTGGGCAGATCTTGGTCGTTCTCTTGGCTTGACTAATCTTGTCAGTGAACTCTTTCGTGAACAGTCCATACGACAAAAGGATAAAATTTATCAGATTTTAGAAGAGTATAGAAGGAAAGAGTTAAGTGACCCAATCACAGGAGTGTTGCGGGCCCTGGAGAGATGTAGTCTCAACCGCCAGCGTAACCACATAATCAAGGAAATTGTGACCAAGTGACCGGTATGATTTTTTCAAATCACAACTCAGTAGAGTACTGTACTTACTTACATTTCTTGTAAAAGTCAGTATTACAGTATTTTTAGTGTAGTACTAGTGGTAGAAGTTGTAGTAACACTAATACTGTAATAGGAATGAAGAGCTATACAGGTGTATCTTGAAAACTATTAAATTCATTTTCTGAAATATTCAAGAATGAGGGCCATTGGTACACAAATTACTGTATTTACACAAAGAAATATTTTGTCAGTTTTGAATTTATTATTATGGGGGAGATATTGTAGCCAGAAGAAGAAAAATATTTTCAAGTTGGGCACCTCAGAAACTGTTCAATTGATTATTCTGAAATTTTTGGGATGCTGGCCTTTATGCTCAAAACATACAGATAAAGGTATTACAGGAAACCCTCAACATTCACAAGGGCTGCCAGTAGAATGCTTTGGAAATGGAATCCACAGGAATGGAAGTTAATGATTTATGGGAATAGTGTACCACCTAGTCAGGTTCAGTACATTATACCTGCAGCCAGTTTCAATGGAGAAAATTGATATTCATTTGTCAACATTTTGTAATACAGTGATCCCTCGGTTAACGAGCGTCTCGGTTAACGAGATTTCGGTTAACGAGTTACCTTCCATAAGATTCTTTACTTAGGTTAACGAGCAAT
>Cherax_quadricarinatus ENA|HACB02067093|HACB02067093.1 TSA: Cherax quadricarinatus, contig c51718_g2_i2
CTCAAACCCAACAAACAAACAAAAAATACGGCGAGTCTTGTGGAAATTATTTCTAAGGTTTCGAAAACAGTGGACATCCTATAAGGATGGCTTACAATGACTTAAAAGATGAGATTTGCAATACTTGGCTGCAATTAACTGCTGAACAAATGGCACAAGTTCGTTTAGCTCTACTAGGAGTTTCTAGCTCAGTTGGGGAATTTCCACGAATGAGAGAGATCAGTAGATGTTCTGATCTATCATCTGCTCTTGTTCTGCTTGAAAAGTGGAAGCTTCTGACACCACAGAAAGTTGACATTCTACTATGGCTGACTGAGCAAGTTGGACCCCACACACACATGGTGAGAGCACGCATAGAGCAGTACAAGAAGGTTTCTCTTCTTCCTTGCACCCATGAGGATGAAAGGCAATCTGTTATGCAGAATATTAGTGTTCATCCTGATCCACCTCTTTATAATCCAGTCTTTGACGAGGTGTGTGAATACCTGAGTGAAAACTTAAGAGGACGTTGGGCAGACCTGGGACGCTCTCTTGGCTTGGCTAGTTTTGTCAGTGAATTGTTTCGTGAACCTGCCACACGACAAAAAGATAAAATATATCAGATTTTAGAAGAATATAGAAGGCAGGTGGAAGGTGACCCAGTCACAGGTCTTTTGCAGGCTCTAGAGAGCTGTGGCCTTAATCGCCAGCGCAGTCATATACTTGAGGAAATTCTTACTTAGTTACTGGTAAGATATTAGGAACTTGTAATTTGAATAAAAAAATGTTGTATCTGTAGGAATACCTTGTGGTGGTGGCAATTTTAATGTCTCTGTAACAGTTTCTTTACAATAATGTGAAATTTCCTCCACATAGTAGGTAGTAGGTTGGTAGA
>Carcinus_maenas_ ENA|GBXE01050123|GBXE01050123.1 TSA: Carcinus maenas comp63031_c0_seq2 transcribed RNA sequence.
TTGTTGACATGATTTTGGTCTTGATCTTGATTAAGATCGTCTCTGGTAACATGAATTTTCCGGGATTGTCCCGTCAGGTCACATTCCGGAAATGAGTAGAGTATGTCCGCCACAGCAGCGTCCACCCGTCACGATAAACTGCTGTTATTCGGAGCTGTGTCTTTCTGAAGAAATCAGCTGTCTTACTCGTGATCTCCTGACAGACCTTGACGGGCCGCATGCCATCCTTGACATCATCACGCCCCTGAACAACAATTATACAGCAAATTGTCCTATCATGCAGAATGGCTTATGCTGACCTGAAAAATGAAATCTGCAACACCTGGGTACAGCTGAGTGCTGAACAGATGGCCCAGGTGCGCATGGCCTTACTAGACGTGTCAAGCTCAGTAGGGCAATACCCACGGATGAGAGAAATAAGCAAATGTTCCAGTCTGGCTTCATCTTTCATTTTACTTGAAAAATGGAAGCTTCTTACCCGACAGAAGGTGGATATCCTTCTTCAGCTTACAGAACATGCTGGGCCTCACACCAGAAGGATTCAAGGACTCATAGAACAATACAAGAAAAAAATGTTTTCTACAGTCAGCAGTTATGATAATGATGAGAGGCATTTGCAGCAGAACTCTTTACCTCATGACCCTGTCTATAGTAGGATTTGTGAGTACTTGAGTGGGAACCTGCGTGGCCGTTGGTCTGACCTGGGTCGCTCCCTTGGTCTTGGGAATCTTGTCAGTGAGCTGCATCGAGACCCAACCACCAGAAAAAAGGACAAGGTTTATCAGGTACTGGAGGAATACAGACTTGAGGTGCAAGGAAACCCAATTCCAGGACTGCTGCAAGCTTTACAAGATTGTGAACTCAACCTACAGCGCAAACACATTCTGAGGGAAATTCTCTTCTGAGTATTTCTCATTTTTCTCAGTTCTGTTAATATTATCAAACTCATACTACAATTCCCATAGAATTAAGAAATATGCCAAAATTAGGAAATTTTTTTATTATAAAAAAAAATAAATAAAAAAACTCATTTCACTGTGAGAGTTCTCAGACTCTAAAACACACAATTGCTCATTAATCATCATCATCATCAT
>Bragasellus_peltatus_ ENA|HAEN01042316|HAEN01042316.1 TSA: Bragasellus peltatus, contig comp41893_c0_seq1
ATAAATTTAATAACACACTTTAAATTGAAATATCAAAAACCGTGGGGCATTATTTGGGACATGCTTTAAATGGCTAGCAATTTAACTTACAAATCACTGAAAGAAGAGCTGTGTTATACATGGCTTAGACCGTCCATATCGGATCTTCATCTGGCACTGGAGAGTTTAGCGGACTCTTATCATCAGGTGCCAGTTATACCCGTGAGACAAATCTATAACTGCCAAAACGTATCCGATGCATTCAGTTTATTAGAAAAATGGAGACTTCTTTCTCAGGACAGATTGGGTATTATTGTGGAATTTAGTAGACTTGTCAGAGGTCCAACTGAAATGATAAAGAGTCTTTTAGAAATTGCAAATCCAAGTTACACTCAGATTTTTCCATGTATTTGTCAAGAAAGTTCCAGAGGTGTCAGTCGAACTAGCTTCAATACTGCCAATTCTGCTCTCCAAACGCCATCCAGAAATGAGGAAGTGTATGACTACCTCAGTGAAAACCTTGGTGATAGGTGGATTGACTTTGCACGGAGGCTTCCAGGTATGAGAAATCGTGCTGAAGAAATTCGATTTGATTTGTCCTTCAGCCGACAGAAAGATAAAATTATAATGGTTTTGGAAGAATTTGAAAGGAGGTCCCCTGGAAATACTTTGCAAATACTATTAAGCGCATTGAAAAAGTGTGATCTGAACAAGCAGCATGACCATATCAGAAATAAATTTTCTTATCTTCTTTAATGACACATTTAATTAAGGCTGGATGGGCTGGCTGGAGAGTGCTAACCTACATATTAACAAAAGGATAAGAAGTTCTTTGAGCTTCCATAAAGCTATTGTTAGTAATGTCATATTAAGGATGATAAAATATTGTCTATTCTGTTTATGGTAGTCATAACGTAACAGCAATGAAGCATGTTTTGACTGACAAGTTCTTTTATAAATCATTTTTGACTCCCAGCAAGAAAAAAATTATTATCTAGTGCAATTTTATCATTTTCAAAATACTGGCTATATCCATATAACAGAAATAATACTTAATTACTCCATAACTCAGGAGTGCTGATGCACTGTGCAGTGACTGTACATAACCAACACACTATTCTAACTAATGGTATTCAGTATTCTGTTGGTATTTTAGCTTTTAAAAAAAATGTCAACTTTGCTACCAGTTTATGAGATAGGAGTGCTTATTTTTTATTTTTTTTGCTAAGAGATATATAATGGAAATGGCATTTACATTACACCAACATGGATGCCATTGTTACGCACAACCTCTAGAACTTAAATATATTTTCATATGAAGATTAATATTTTTACGCATGGTCACTTTGTTACCCATTAAAATTCACAATATCATACACACCTGGTTTGCATTCTGTCCTTTTTGTTAACTAGTTTTATTATAAACTTAGAATTATGCGAATCATGGCCACAAAAACAAACAGCACTTGAGTGTTATTGTATGTGGAAAATGGGATAAAGTTAATGTGG
>Astacus_leptodactylus ENA|GAFS01023211|GAFS01023211.1 TSA: Pontastacus leptodactylus Pastle_hypoyo_c23673 transcribed RNA sequence.
ATACTTGTATCACTTGCTGACTACCACAGTACTACACAAAGGGATTAACTCCCCCATCGTCTTCTTCTCCGAATTAGTGAAAGATGGCTTACTCTGATCTTAAGGATGAGATTTGCAGTACTTGGCTACAGCTAAGTGCCGAGCAGATGGCACAAGTTCGTTTAGCTCTGTTGGGAGTTTCTAGCTCAATTGGGGAGTTTCCACGAATGAGAGAGATCAGTAGATGTGCAGATCTGTCATCTGCTCTGATTCTACTGGAGAAATGGATGCTTCTTACACCTCAGAAAGTTGACATTCTGCTATGGCTAACTGAGCAAGTCGGGCCCCACACACAGATGGTGAGAGCACGCATAGAACACTACAAGAAGGTTTCCCTTCTACCTCACACCCCAGAGAAGGAAATGTCTCCTGTGAAGCAAGATATTAATGCTCCTCCTGATCCATTACTTCATCACCCAGTCTTTGATGAGGTGTGCGAGTATCTGAGTGAGAACTTACGAGGACGTTGGGCCGACCTTGGGCGTTACCTTGGCTTGGCTAATTTTGTCAGTGAACTGTTTCGTGAACCTGCTCTACGACAAAAAGATAAAGTATATCAGATTTTGGAAGAATACAAAAGGCAAGCTGAAGGTGACCCAGTGACAGGGCTGCTGGAGGCCTTAAAGAACTGTGGACTTAACCGCCAGCACAATCACATAATCACTCAAATTCTTACTTAATGACTGGTCAAATTTTGCCCACCTGTCATTTGGACCCTTTCGCTGTGATGGGCTACGTTTAAGTCACGAAAGAAAGCCATTCACTGCAATATGAGAGTTTTGCCAAATGCTTTGAAATAATTTAAAGATCCTGAAAATTTATCCAGACATCTGTCCTTCAGAACAGGTGTTTGAGCCTGTTAGCTGCAGTCGTTTGTGCGGAGATAAAGATAAATGTCACCCGTTGTGGTAGATCTAAATTTGTCTGGAATAATTAGTAAGTGTTCAAGACTAGGTTTATTATGAGTGCTATAATGATTAATGGTAAAAAGTAAGACATTTCTTGTTACAGATTGAAAAAAATACAATATTTTCAAAAAATAGAATGCAAGTTTTTTAGGCTCATATAGGCCCCAAAAAAGTATGAGACCGAAATGTAAGTGCCGCAGTGAAAGATTTAAAGGAGCACTGAGAAGTCGTACCATAAATATTAATCCCAATGTACCGGGTAATAGTTTTAAAAAACTCCCAGACTCTGTGTCAGAGGTCCCGGATGTTGTGCTTTGTGCCTTCATGAACACAATGTAACTATTTAAATTCGGAATTACACAAATTATTGTACTGTATATTGTAAAGCAAATGTATTGTCGAATTCTAGAAATAACTATTTTATTATTGCTGTATTTATGAAGAAATAATATAGTACAATATAATAGTACAAAATTTACAAATAGTACACTTATTTTC
