# Supplementary material for: Comparative genomic analysis of innate immunity reveals novel and conserved components in crustacean food crop species
Source: BMC Genomics. 2017 May 18;18:389. doi: 10.1186/s12864-017-3769-4 (PMC5437397; doi:10.1186/s12864-017-3769-4)
Supplement: Supplementary file 24 — Fasta files of all sequences. (ZIP 3690 kb) [file 12864_2017_3769_MOESM25_ESM.zip › Additional file 12/4 galectin.txt]

>Asellus_aquaticus_1 ENA|GDKY01000941|GDKY01000941.1 TSA: Asellus aquaticus Contig_952galectin transcribed RNA sequence.
CCTATATAAAGGTAGTCTATTAATTAAAAAATAWTTATAGGCCAGGGCCTATTTTTGTTTTTATAGTTGTGCGATAAGATTAAAAAAAAATAGTCAGACCCTATCTATAATCCAGGTCAACCACAGCTCATTCCTATTGCAGGCGGATTTATTCCAGGAAGGATTGCTCATGTTACTGGCACATTTGCTCCAAATGGCAATAGTTTAATCCTGCAATTTCAAACTGGACCCTATGGTGACCCAAATGATGAGATTGGATTATGTATCTACAATCGATTAAATGAGGGAATTTTTGGAATGAATGCTTTTACAAGGACTAGTGGATGGGGACAAGAGCAAGCTACACCAAGGAAGAATACGATGAATCCGGCCCAGGAATCGTCCACAGAAAGTGTTTCTAAATTATCATCTGCTTTTATCACGGTTGAACTCTCCTCCTTTGCTTA
>Asellus_aquaticus_2 ENA|GDKY01013631|GDKY01013631.1 TSA: Asellus aquaticus Contig_13770galectin transcribed RNA sequence.
TCAGACCCTATCTATAATCCAGGTCAACCACARCTCATTCCTATTGCAGGCGGATTTATTCCAGGAAGGATTGCTCATGTTACTGGCACATTTAGCTACCAAATGGCAATAGTTTAATCAATGCAATTTCAAACTGGACCCTATGGTGACCCAAATGATGAGATTGGATTATGTATCTACAATCGATTAAATGAGGGTAATTTTTGGAAATGAATGTCTTTTACAAGGACTAGTGGAGTGGGGACAAGAGCAAGCTATACCAAATTCCTTTCTTTC
>Astacus_astacus ENA|GEDF01010807|GEDF01010807.1 TSA: Astacus astacus TR23760_c0_g1_i3 transcribed RNA sequence.
CGTTCAACAAGTTGCTGGAGGCGTACGAAGGCCAGGAGGCGGCCGGAGTATCGTACTTTCATAAACAACGTCACACAGCCTCGTCATCATCTCGTCTGGTCGCTTTCGCCTGTGTTGTCGCTGATTTAGAGTATCTCAGTACCACATCTGGAATTAGATCCAAGGAGCAGCCATGGGGTCGCCAATGTACAGCCCGGGTGAGCCATACATGGCAACGATTCCTGGAGGCTTCACTCCTGGAAAAATTGCTCATGTTACTGGAACATTTACGCCAAATGCCACCAGCTTTATCCTGAAATTTCAATCTGGACCAACTGGAGATCCTTCCGATGAAATTGGTCTGTGTATGTATGGGCGAGTGGTGCAGGGATTGGTGGGGAGGAATGCCTTTACCCGTGCTGCAGGCTGGGGACAGGAAGAGGCTACCAACACTATTGCTCTGGCACGTGCACAAAATTTTGATGTCACGATCTTCTGTGATCCAATGCAGTACAAGATTGCTTTGAATGGTCAGCATTTTGCTGAATTCGCACATCGCACCAACCCAGCCACAATGATTTACTTGAATGTTGCCAGCACTAGCCAAGATATAAACCTGGCATGCATTTGGATAGAGGATCCTGCTGCTTCTAGTCAACCTCTTCCATATGCACAGGGGTCATACCCACCGCAAAATAATTATGGTGGCCCACCGCCTTACTCTGGAGGTCCAGGATATGCACCAGTTTATCCTAGCCCGGCATACCAGCAAGCTGCACCTCCTGGACAGTATGGACAACCAGCACCAACCTCGCACAGTAGCAGTGGTGGCAAAGGGCTGCTGGGAATGGTAGCTGGAGCGGGGACAGCTGTTGCTGGGGCCTTGGGTGTATCTCATCTCTTAGGGATTCTGCATCCTTGGCTTGACATAAATGTTTCTCAAGTGGAGCGCCTAGTCAACATTAACTCACAAGTGTCAAGGGCATGTGCCTCCTGCTGATGTTATTAAATGGATACACCTTGACATCATTAAAAGACTTGGAAAAATCCAAATCAAGTGGTGGATA
>Astacus_leptodactylus ENA|GAFS01020827|GAFS01020827.1 TSA: Pontastacus leptodactylus Pastle_hypoyo_c21235 transcribed RNA sequence.
GTGTTGTCGCTGATTTAGAGTATCTCAGTACCACATCTGGAATTAGATCCAAGGAGCAGCCATGGGGTCGCCAATTTACAGCCCGGGTGAGCCATACATGGCAACGATTCCTGGAGGCTTCACTCCTGGAAAAATTGCTCATGTTACTGGAACATTTACGCCAAATGCCACCAGCTTTATCCTGAAATTTCAATCTGGACCATCTGGAGATCCTTCCGATGAAATTGGTCTGTGTATGTATGGGCGAGTGGGGCAGGGATTGGTGGGGAGAAATGCCTTTACCCGTGCTGCAGGCTGGGGACAGGAAGAGGCTACCAACACTATTGCTCTGGCACGTGCACAAAATTTTGATGTCACGATCTTCTGTGATCCAATGCAGTACAAGATTGCTTTGAATGGTCAGCATTTTGCTGAATTCGCACATCGCACCAACCCAGCCACAATGATTTACTTGAATGTTGCCAGCAATAGCCAAGAAATAAACCTGGCATGCATTTGGATAGAGGATCCTGCTGCTTCTAGTCAACCTCTTCCATATGCACAGGGGTCATACCCACCGCAAAATAATTATGGTGGCCCACCGCCTTACTCTGGAGGTCCAGGATATGCACCAGTTTATCCTAGCCCGGCATACCAGCAAGCTGCACCTCCTGGACAGTATGGACAACCAGCACCAACCTCGCACAGTAGCAGTGGTGGCAAAGGGCTGCTGGGAATGGTAGCTGGAGCGGGGACAGCTGTTGCTGGGGCCTTGGGTGTATCTCATCTCTTAGGGAAATCCAAATCAAGTGGTGGATACCCAGGGCAAGGAGGGTACCCGGATACCCAGGACAAGGAGGCTCTCAGGGCAGCTCAGGGGGACTTCTCAACAAGGCGTTGGGTATGGGGGGAGTCCTGGGAGGAGCATCCATGTTGGGACACTCGAAAAAAGGTATGATGGGTGGCAACGCAATGAAGTATGGTGTTCCGTTGGCTGGCATTGGGGCCCTCGGGGCCGGTGGCTACATGATGTCAAAGGGTATGCACGGCTTCCACGGTGGCTCTTCATCCTCGGGCTCAGGCTCCAGCGAGGAAGAGGAGTAGAAAGTAGTGTCATCCGCTGGTGCTCCATATGCCAACACTGTCTATTTTATGATCCTGTGATAGTGCCGTGAGAGCCTAGATTTCCTGTAACAAATTTACCAGTTAGATTTAATGTCAGTTGTTTGCCTTAGGTAT
>Bragasellus_molinai ENA|HAEM01040674|HAEM01040674.1 TSA: Bragasellus molinai, contig comp57066_c0_seq1
AGATTAACATATCTTATTACTGGTGGTCCCTTAGAAATTTTTGTTGCTGAGCAGTTTGGAAGTACTTATTCAGTAAGGTCTGAAGCAACTGACTGAAACAGAATGACGGAGCCAATCTATAATCCAGGCCAGCCATATCTTCTACCAATCACAGGTGGATTGATTCCAGGAAGGATAGCTCATGTTACTGGTACATTTTCTCTCAATGCTGCTAGTCTTATCGTGCAGTTCCAAACTGGACCTTACGGAGATCCATCCGATGAGATTGGTTTATGTATTTATAACAGACTTCATGAAGGCATCCTAGGAATGAATGCCTTAACAAGAGCTAGTGGGTGGGGCCAAGAACAAGCTACTCCAAATCCTTCATTTCAGCGAGGCCAACCTTTCGAAATTACCATTCTATGTGAACCACACTGCTTCAAGATTGCAGTTAATCAGCAGCACCTCACTGAATTTGCACACCGTGTGAACCCAGCTGCTTTGACTCACATGAATGTTAAATCCAACATCAATGATATTAATCTAAGTTGCATCTGGATTGAAGATCACAGTGGACCTCCAGTAGGACAAACAGCTCCTCCATATAGTGCACCAGGGCAGCCAGTTTACCCTCCAGTTGGAAATCAGCCAGCTTATCACAATCCTTATCCTGGAACTCAACAGTATCCTTCTCCACCTGTTGGGGGACAAACATTTCCACCGCAATATGCACAGAGTTCTCCATCCTATCCTGGTAAGAAAAATAAAGGCCTGATCGGAATGGTTTCTTCTGCTGGGGCAGCAGTTGCAGGAGCTTTGGGCGCATCTCATCTTTTAGGGAAATCTAAACATGGTTTTGGTGGTTACCCGGGTACTGGTGGGTATCCTGGAGCTGGTG
>Bragasellus_peltatus_1 ENA|HAEN01032958|HAEN01032958.1 TSA: Bragasellus peltatus, contig comp37992_c0_seq4
TATAAATTTAATAACACAATGGATGCTATGTGTATTAAGTAACATTTTAGGAACTTATAGGTAGAAGCCTTAAAAAACTTTTCATGGCGCAATGAGGATTAAGCAGAAATTGCAAAAATCGAAGAATGAAAAGGAGAAGGAACTCACGGACAACTTGAGAAAGTTACCCGAGATATACTTGTAAAGACACAAACTTGAATTCTCAAACTTATCATTATGAAAAGGGAAAAAATCAGAAGTTTTCTCAAGTTAGTCACATAATTGATCCTACTCAAAAGCACCCTAATGGAAAACGAGATTTTGAATTTATAAATGACGAAGTAGCTTCAGAAGTTATTCCTGTTGTAATTTACTGTTTGGCTGAAGAAGGTGAAGATCCATTACAGTCACATGCTACAACTGCTGTTGTCAAGAAAAATGGTAACAAGCATAAGTTAGTTGTCCAAAGGCAGATATATTTTATGTATAGAAGATATTTTTATTTGTATAACATTAATGGCTCTGAGTGCTTATTCTCCGTTGGATCTAAGCTTTTTAAAAGTGATGAGTCAAAACCTTCAAGTTCCTGCTTGGACCTGATGAAATCTTCACCTCAAGTGACTATAGAAGAAGAAAATAAAGAAGCTATGGAGAGCTTCATAAATACTAATGGTCGATGTAAATATTGTGCTAATTGTAGGTACGCAGAAGAAAATGCTTGTAATGACACAAAAGATTGTTTGATGAAGATATGTATGCAGAAAACATTGAAAGTTACTTTGCAACGCCTGAAGATTTCAGATCTTATTTGGGAAAACTCTTCTGAAGTATTTGGGACCAGTGGTTCAAAGAGTATCCAGAATGCTGACAGAACATTTCAAGAAACTGTGGGAGAAAGTTACTTTTCTAAGCATGAGCAAAAGAAATGGAAAATAAATGATAGCTGTATGCAGTCAGATTGTGCATCTAATGAAGAATCAGAGAAGAAGCACGTTAAGAAGCCAAAAATTAGGAAATCTAAAATGAAACCTATCAAAGAGTACTCTCCAGCTAAAGTTGTTCCGGATTCTGATGCTTTTTCTATGAAGCAGTGTCAAATAAACAGGACACCCACTGATAATGCAATAGTGGTGAAAAGTACTTCTATTCCTCCTCCTGTTCTGGGTCCGCCTCATCTTTTTCCAGTGGCTGGGGGATTTATTCACGATAAACTTGTTAGCATTGCTGGAAAATTATCTTCAAAGGCTACAAGTCTTGTCATTCAATTTCAAACTGGAACAGTTGGTTATCCGGCGGATGAGATTGGATTATGCATGTACTACCGTCTAAAGGACTGCATCTTTGGAATGAATGCTTTTTCTAAATCAGATGGCTGGGGCAAAGAGCAATCCATTTTAACAACTTCATTAGAAATTAGCAAACTTTTTGAACTGTCCATTATTTGTCATCCCTTCTGCTTTGAGATTCGCATTGATCAAAAGAAGATTGCTGAATTTTATCATCGTTTAGATCCATCAACTTTAACTTATTTATATATTAAGTCAAGCCTTACTGATGTTGCAATAAAATCAGTTTCGATTAAAGGCTTGTGTGTTACTAAAGTGCCTCATTCAGACATTTTTAATGTTAACAATTGTCGTCAGCTACCTGTGATAGCTTCTGGAAACCACTGTGATGACCATCCTTCCATTTCCACTGGAATCTTGGGAACTACAGCATTATCAAGTTCAAAAACCAAAATGGTGTCCCAGATAAACACTCTTGAGCATGTGAAGGCAACACATGATGTATATAGAAATTCTGTTGACTTTACTCCAGAATGCATAATTAAAACTGAAAAAGATTCCTATGAACAAGATTATTGTAATAAGATTGCGTTTGAAAACATTGATATAAAAGAAGAACCCTTCGACATTGAATCAGAGGATGATACTTCATATCACCAAAGTAATAAAGAAACTCAGCAGTCCAGTTTCATGCAAAGACACTTTCCTCTGTCGAATACTGCAAGTCCCAGTAACTCACCAGACATTGGGAGGAACCACGAGGATAATAAAGCAGTTGAAAAAAATAATTACACCTGTTTTCGGAAAAAAAAAAAAAAAAA
>Bragasellus_peltatus_2 ENA|HAEN01052468|HAEN01052468.1 TSA: Bragasellus peltatus, contig comp43845_c0_seq5
TTAAAAATTTAAAAACACAGCATGGAATAAATTCAATTAATCTGTTTTAGCACAAAGAGATTACTAAAATCGCTGATATTCAGAAGTATTTATTTGTAACAATTGTGAAATACTTGACAGAAGCAGAAAAATGGAGCCACTCTATAATCCAGGTCAACCCTGTCTTTTACCAATCTCGGGCGGACTTCTCCCAGGAAGGATAGCTCATGTCACTGGTGTATTTACTCCAAATGCTACAAGTCTCATTGTGCAGTTCCAATCTGGCTCATATGGCGATCCAAATGATGAAATTGGTCTTTGCATTTATAACAGACTTCAAGAAGGCATCTTCGGAATGAATGCCTTCACAAGAGCTAGTGGATGGGGTCAAGAACAAGCCACTCCAAATCCTGCATTCCAGCGAGGTCAACCATTTGAAATTACCATATTATGTGAACCACATTGCTTTAAGGTGGCTGTAAATCAAAAACATCTAACTGAATTTGCACATCGTGTGAACCCAGCGATGTTGACACACGTAAATGTTAAATCCAACATTAATGACCTTAACCTCAGCTGCATCTGGATTGAAGATCCTAACATGCCTCCTCTTGGACAATCTGCGTACGGGGCACCTGGGGGGCAGGCAGCCTACCCACCGGCTTATCACAATGCTTTCCCAGGAAATCAGCAATCTTATACCCCTCAACCTGTTGGAGGACAAACACAATTTCCACCTCAAGATTATTCTCAACAATATGCTAACTCTCCTTCCCATCCTGGCAAGAAAAATAAAGGTTTGATTGGAATGGTTTCTTCAGCTGGAGCAGCAGTTGCAGGAGCTTTGGGGGCATCACATTTAATAGGGAAATCTAAGCATGGCTTTGGTGGCTATCCTGGTGCTTCAGGAGGTTATCCTGGTGCTGCGGGAGGTTATCCTGGTGCTGCAGGAGGTTTTCCAGGTGCGGGACATTCTTCTCATGGAGGAGGAGGACTTCTGAATAAGGCTATGGGACTTGGCGGAGCTGTTTTAGGAGCTAAAGCCGCTAGTAAAGGTTTGGGTGGTCTTGGAGGTCTCGGGGGAGGCAAAGCAATGAAGTATGGTCTCCCACTTGCTGGAGCTGGAGTTGGGGGTTATATGTTATCAAAAGGTATGAGCCGTAGCTTCAGTTTTGGATCAGACTGTAGCGATGGTTGGGGGGGTGACTGTGGGGGAGACTGGAGCGATTAATAAGAAAGAAAAAGTTCAATAATTTGGATTGTACTCTTAACACTTATACTCTATACTTTAAGTCTCTTTGTATATGCCTTCATATTGCAGTAATCGTGAACTTTTTTTT
>Callinectes_sapidus ENA|GEID01085239|GEID01085239.1 TSA: Callinectes sapidus C_sapidus_gill_comp58137_c0_seq15 transcribed RNA sequence.
CCATTACGGCCGGGGGCCTTCCGGAGTTCCAAGGACACCGCCACGCCTGCTGATACAACACATCAGACAACAACTGATTGAATCAAGATGGGACCACCAGTATATAATCCGGGTCAGCCGTGCATGATCCCCATCTCTGGAGGATTTGCTCCCGGCAAGATCCTCCACGTCACTGGCACCTTCACTCCCACTGCCAACAGCTTTGTTATGAAACTTCAATCAGGACAAGTTGGAGAACCAACCGATGAGATTGGCTTGTGTATCTATGGACGAGTGTCTGAGGGTGTGATTGGCCGCAATGCCTTCACCCGGGCTACTGGCTGGGGGCAGGAGGAGGCCACCAGGTCTCCTGCCTTTGCTTGTGGCCAGAACTTTGACATCACAATCCTGTGTGACACAGCACAGTTCAAGATTGCTATCAACCAGAACCACTTTGCTGAGTTCAACCACCGCACCAACCCTGCCAGCCTCACCTTCCTCAACATCACCAGCACCAGCCAAGATGTCACTGTTGCCTGTGTTTGGGTTGAAGATGGGCCAGGGGCACCTCAGCCCCAGTCAGGCTTTGCTCCACCACCTGTCTCAAGCTATGAACCCACACCACCATACTCTGGAGGTCCCGGATTTGCCCCGGCATATGCCAGTGCTGGCCAAATGTACCAGCAGGCTCCCCCAAACTATCAACAGCCAATGCCACCACAGCCGTACATGCAGCCTGGAGCCCCACCACCGCAGTATGGTCAAGCGGCTCCCCATAACCATTCGAGCAGCGGCATGGGAGGGAAAGGCCTGCTGGGGATGGTGGCGGGTGCAGGAACAGCAGTGGCAGGGGCCTTGGGGGCGTCACACCTGCTGGGGAAAAAGTCCCATGGTCATTCAGGCTACCCTGGCATGGGAGGTTACCCTGGCATGGGAGGTTACCCAGGCATGGGTGGCTACCCTGGTCATCATAAAGGGGGTGGAGGGATGCTGAACAAGGTGATGGGTCTTGCAGGGCCAGCAGCTGGTGCTGCCATGCTGGCGAAGGGCAAACCAAGCAAAGCCATGAAGTATGGGGTGCCGCTGGCTGCCATGGGGGCCGGGGGATATGTGATGCACAAGGGCCTGAAGCACAGCTTCCACGGAGGCCACAGCTCCAGCTCGGGGTCTGGCTCCAGTGAAGAGGAGTGAACAACAACACTGTACAAGGTGATGGTGGAGGTCCTCTGTCTTGGCCGAGGCTCTCAAACACCTGACGATACTATTAGCTTGTGCTACGGACTGACTGACTGAATGACTGACAGACTGACGGCCTTGGTTGGGGCGTGCGGGCGCCCACAGTGCGTATTGTAAGATTTCTACCT
>Cancer_borealis ENA|GEFB01001607|GEFB01001607.1 TSA: Cancer borealis DS01-Cborealis_contig_1583 transcribed RNA sequence.
GGTCAGGAATGAAGGTGACATGCTACTATAGCTCCGTGTGGCCGTCACTCCCCCTCACCGCCTCACCCTAGCAGCATATCACCCTCATTCCTGACCCACGACAGCAGCATTTGACTTGCAATGGGACCGCCAGTGTATAACCCGGGTCAGCCCAGCATGATTCCAATCCATGGTGGGTTTTCTCCCGGCAAGATCCTCCACGTTACAGGAACCTTCTCCCCGGCAGCCAACAGCTTTGTCATGAAACTTCAGTCAGGACAATCTGGTGACCCTACGGATGAGATTGGTTTGTGTATCTATGGTCGTGTGGCCCAGGGGATCATTGGCCGCAACGCCTTCACCAGGGCTGCCGGCTGGGGCCAGGAGGAAGCTACCAACTCGGCTGCCTTCGCTCGGGGACAGAATTTTGACATCACCATCCTGTGTGACACCATGTCGTTCAAGATTGCTATCAACCAGAATCACTTTGCTGAGTACAGTCACCGCACCAACCCAGCCACACTCAGCTTCATCAACATCGCCAGCACCAGCCAGGACGTTACTGTAGCCTGTGTGTGGGTGGAGGATGGTGCAGGTGCAGGTCAGCCCCAACCAGGCTTCATTGCACCTCCTGTCTCAAGCTATGAACCTCCACCATACTCTGGAGGTCCTGGCTATGCCCCGGCCTACACCAGCGCCCAGGCTTACCAGCAGGCTGCTTCACACTATCAACAGGCACTACCACCACAGTCCTACATGCCCGGAGCCCCGCCGCCGCAGCAGTATGGTGTAGGTCCAAGGTTTTAGCAGCTCCTATGTTACCTTCTGAGTATTCCTCAGCAAACCAAGACTATTTACTTTGTGCACTTGTTATGATATACATGAAGGAAGCAAAAATTTAGGTTGGAAAGTGCACAATTTTAACCAGAGACAAAATTTTGAAAGATGTGAAAGTATGTATGAAAGGGAATTATTATAGCTCTTTTTGAGGCAAAAACAAAAAAAAAATGTGGCCGTGAGAAAGGCTTGGTAGACGTTGGGTAGTGAAAGCAGGAGTGGGTGAGAGGATGTGTGGGTGAGTGGCAGCTGTCACCAAGGAGGATGAGTGGTGAGCGAGGGGAGCGAAAGGAATTGATGCGGATGAAACTATAGGTAGACAAGGTAAATAGATATTATTGTTTGTGATGCTGAAAGTGAATATTAGTGTATCCTTGACAATATTCAATCATCTCAGGTTTGATTACCACCAATCTCTGTCTTAGGAAGTATACTATATATATATATATCATGAACATAGGCATATTCAGATATTGTTTGTATTATCCCTAAATGTCGTATGACTGGGCATTTACATTTTGATTATAGAATTTCATTCACACTTATTGTGCACACACACACACACACACACACATACACACACGCATACACACTAAAGTATTTGTCAGAATTTTCAGACAGTTTAAGTGAAATGTAGTAATAATTAAGTGAAATACTTGAGTTTTTGAGTGTAACAAGGGGCTAAGTGCCACTATGAGGGAGGGAGAGGCATTCATTCCCTTCTGTCATGGCAACTCAATCATTAAAACTTATTATGTTCTGGTCTGTTAGAAAAGTAATGTGATGCAACTTCAATGTTATCATACATTTCACGTTCATCATTTAATATTTTTGTTTTCCTAACTAATGTAATCAGAAAAACATGATAATAGCATTGGATAATAATACTCATTCATTTTTTGCACTAAAATGGGAAGCAGCCTTTGTGATGGAAGTACTGCAGAGTGGAAGGAGGAATCTCATGGTTGTGTGTAATGTGTTTGCAGTGAGGTAAGGGTGGAGTGTTAGCCGGGAGGGGGGGGAGGGAAGGCTGTGAGGTGTGGCTTGTAATGCTTGTTAGTAAGAAGACTAAGGGAGCGAGGCGAGGGTAGGAAGTGTGGCTCATTATTACCTTCATAAAAATAATCTTCAGGTAAAAAATCAATTGTAGGAAGTGTGG
>Carcinus_maenas_ ENA|GBXE01031085|GBXE01031085.1 TSA: Carcinus maenas comp44951_c1_seq1 transcribed RNA sequence.
TCTCCTCCTCCTCCTCCTCCTCCATTCTTCTTCATACCTATATTCCCAAGACATGCATTATAGCCAAACACGTGTATTGGGTGTTACACAGACGATGCTTGTAGTAGTATTATATAAGAATACTTTATGACCTCAAAGCTCTTTAAATGAAGTGACCCTTCTTTCCTTTATATAAACTGAATTGAAGCAAGATGATGGCCCGAACCAATCAATCTAATCTAAATAAACCAAACTAAACAGCCTTTACGAGTCCATTTGATGCTGAACACGAAAACTCAAATTCAAAACATATATTACAGTCCATATACCTACACCAACACTTTACAATCTATCAAGTACTTAACCTAACCTCCACATAACTCGTAGGGAAAGCTAACCACACAAACCAGAGAGCTAAAACAATCAGCTGATCGTGGGGTTTTAAAAATGGCGCCATCACGAAGCATGTAAACAAAACACTACTGCCCTAGATAGCCGCACATCTCATGCCACCCTGCACCGGGACATCTCAGGGACACACCACCTTTGTTTTGAGGACACATCCAGACCAGAGCTGTTTGAATTGAAATGGGACCACCAATATATAATCCGGGTCAGCCATGTATGATCCCCATCCCTGGAGGGTTCCCACCTGGCAAGATTCTCCATGTCACTGGTACCTTCTCTCCCACTGCTAACAGCTTTGTGATGAAACTTCAGTCCGGACAATCTGGAGACCCAACAGACGAGATTGGCCTTTGTATCTACGGCCGAGTGGCTGAAGGAATCATTGGCCGCAACGCCTTCACCAGGACGGCCGGCTGGGGGCAGGAGGAGGCCACCAACTCTGCTGCCTTTGCCCGAGGACAGAACTTTGATATCACGATCCTGTGTGACTCAATGCAGTTCAAGATGGCTCTCAACCAGAATCACTTTGCCGAGTTCAATCACCGCGTCAACCCAGCCGCCCTCAGCTTCCTCAACATTGCCAGCACCAGCCAGGACGTCACCGTGGCTTGTGTCTGGGTGGAGGATGGAGCCGGTGCCCCTCCCCCCCAACCAGCCTTTGCCGCACCCCCCGTCTCCAGCTACGAAGCCCCCCCGCCATACTCTGGAGGGCCTGGCTTTGCCCCGGTTTACGCCACAGCCCAGCAGTATCAGCAGGCAGTCCGTCAGTACCAGCAGCCTATGCCCCCCCAAGCCTACATGCCCCCCGGCGCTCCACCTCCTCAATACGGTGTAGGTCCGAGGTTCTAGCAGGTCCTGTCTGTCTCGTGAGCTTGTCTATCTTGCCCTCAGTGAAGATTATTTTGCCCTTAGTGAAGAGTATTGTGTTCTTCTTAATTCAATAATAGCAGTATTCAGTTTCCTTCAGTGAATCAAGACTAATTTCATTGTACGCTTGCCTAAATATGTTATAGTGAGTCTTTGGTGATAATTTCTCATCATCTCAGGTTTGACTACCACCAATTTTTGTCGTAAGAAATATACTCAATGTATATACGTACACATATACTATTATGAAGATGTGCATATTCTGCTATATGATTTGTATTATCCATAAACAATGTATGACTGGGCATTTGAACTTTAAGCACATCAATTTTATTCACATTTACT
>Cherax_quadricarinatus ENA|HACB02078028|HACB02078028.1 TSA: Cherax quadricarinatus, contig c52491_g3_i2
TATGAAGGCCGGGGAGCTGCTCCTTCCTTCTCTTTTCCTCAGAAAAAAAAGTCATCAGTAGAAAGTGGCTGAGTCAGTCGTCACTAGTCACAGTTGCAGTACCACTGCTAAAAATATATCAAGAACACATCCATGGGGTCACCAATTTATAATCCAGGTGAGCCGTATATTGCAGTAATACCTGGAGGCTTCACACCTGGAAAAATTGCTCATGTTACTGGAACTTTTAAGCCAGATGCCAACAGTTTTGTGCTGAAATTCCAATCTGGACCAACTGGCGATCCTACTGATGAAATTGGTCTGTGTATATATGGACGAGTGGTGGAGGGGTTGGTGGGGAGGAATGCCTTCACCCGTGCTGCAGGGTGGGGGCAGGAAGAAGCGACCAGCACTCTTGCTTTTGCACGTGGACAAAATTATGACGTCACAATTCTCTGTGATGCAATGCAGTACAAGATTGCACTAAATGGCCAGCACTTTGCAGAATTCAACCATCGCACTAATCCAGCAACAATGACTTACTTAAACGTTGCCAGCACAAGCCAGGATATCAACCTTGCATGTGTATGGATTGAAGATCCTGTTGCTGCTGCTCCTCTTCCTCCAACATATTCACAAGTGCCTCCTGTTGGAGGTATGCCATACCCACAACACAATGCTTTTGGCCCTCCACCACCATACTCTGGAGGTCCAGGATATGCTCCAGTTTATCCTGATCAGTCTGTATACCAGCAGGCTGCTCCTCCAGGCCAGTATGGACAAGTACCACAACACAACAGTGGCAAAGGGTTATTGGGAAAGGTAGCTGGAGCAGGAACAGCTGTTGCTGGAGCCTTGGGTGTATCTCATCTCCTGGGAAAGTCCAAATCGAGTGGGGGTTACCCAGGATATGGAAGCTACCCAGGACATGGAGGCTACCCAGGACATGGAGGCTCTGGAGGGATTCTTAACAAAGCCTTGGGAATTGGGGGTGCCCTGGGAGGAGCATCTATGTTGGCAAAATCGAACAAAGGTATGGGTGGCAAGGCAATGAAGTATGGTGTTCCTCTGGCTGGCCTTGGGGCTTTAGGGGCTGGTGGCTACATGATATCAAAAGGCTTCCATGGTGGCTCCTCTTCATCCTCAGGATCATGTGTGATGGAGGAGTCCTTTATTCTTCCTGGTCTCCATACTTGGGGTTAAACAGAGCAGAGGGGTGGAGGACAGTTGAGTACATCCCATAACTATTCTTTCTAGTGCTATCATCATCGTCATCCTTGGAGGGCACATCTCTGATGAGGCTTTCCATGTTAAGTCCAGCCAGGGGGCCAGGGATGACTTCATCTAGTTCAGAAGGGTCCTCATAACTTTCACTTGCTGGTGAAGACCATGGACCTTGTTTCCACTTTGCTGCAACCTCAGTTTCCCCGAACTCCTGTTGAAGCTGCCTTAAGTGTTTCATTATTTCAGCATGAGGTGGACTTGGAGGGACGGCTGGAGGCGTCCCACATACTATAGATAACAAGAGCAGCAGCAACAGGGCACTGCATGAAGCAGATCCTTGGGTTATCCTGGGTGGCTAAC
>Echinogammarus_veneris_ ENA|GARO01006834|GARO01006834.1 TSA: Echinogammarus veneris Echinogammarus_veneris_contig_5081_2 transcribed RNA sequence.
AACACACTCAAGCTGTTGGTTTATCTCCTCAGATTGCCTTCAACGGGCGCCACCTGTGCGAGTTCAACCACCGAGTGAACCCTGCCAGCTTGACTTACCTTCAAGTTGGCAGTTTGCCTGGCGACCTGTCTCTCTCTTGCGTTTGGATAGAACAGAATGTTGCACCGCCTCAGCAGCAAACCCAGAGCTATGGTGCTCCTCCTCCTGCTTATTCTGCTACTGCTCCGTCCACAATGGCTTACAACCCTAACCCTGTGTCGGGCTATGCTCCTCCCCCGGGCATGCAGCAGCCCCCAATGATGTATCCACAGCAGCAACCCTATGGGCAGCAGCCTCCTCAACAGTATCCTCAGCAATATTCCCCAAACCATCAGGGTCACGGCAAACCGAAGGGGCTCATGGGTATGGTGGCTGGAGCAGCTGGAGCCGTTGGAGCTACTGGGCTACTCAATAAAGCCACGAAGGTAATCGGAGGTGGCAGTCACCATCACGGAGGAGGCGGCGGCGGCTACCCATCCAGCGGTGGAGGGGCTTATCCTGGCAGCGGTGGCTACCAACAAGGAGGCTATGGGAGCGGCTACCCTCAGGGTGGGGGTGGAGGGCCCTGGTAAAGCCATGAAGTACGGC
>Eriocheir_sinensis ENA|GBUF01005540|GBUF01005540.1 TSA: Eriocheir sinensis comp38231_c0_seq2 transcribed RNA sequence.
CGGGTTTTTAAAAATGGCGCCGCGTCCACGGATGTAAACAACACTCGTCCCACTTCCTCACCCGCCGCCCTCGTGCACGCAGCTGCTGACTCCCTTACATCATAGCCAGGGTACCAGGACACCACCTGAAGCATAAAGATGGGATCCCCAATATATAATCCAGGTCAGCCTAGCATGACCCCCATCCCTGGAGGCTTCGGTCCAGGCAAGATTCTCCATGTCACAGGCACCTTCACCCCCTCTGCCAACAGATTTGTCCTGAAACTCCAATCAGGCCAGGCTGGGGATCCAACAGATGAGATCGGTCTGTGTATTTATGGACGAGTGGCTGAAGGCATTATTGGCCGCAATGCCTTCACAAGGGCAGCTGGCTGGGGGCAGGAGGAAGCCACCAGCTCTGCAGCCTTTGCTCGAGGCCAAAACTTTGATCTGACAGTACTGTGTGACTCTGCTGAATTCAAGATTGCCATCAACCAGAATCACTTCGCATCCTTCAGTCACCGCACCAACCCAGCCACCCTCGCCTTCCTCAACATTGACAGCACCAACCAGGACGTCACCATAGCCTGTGTCTGGATCGAGGATAACCAAGCTCCACCGGCGCCCCAGCCAGGCTTTGCTCCTCCCATGCCAGGCTATGAACCCCCACCATCCTACTCTGGGGGACCAGGTTATGCCCCTGCCTACCCTGGTGCCCAACCCTATCAACAAGCTGCACCAAACTACAACCAACCGCCGCAGTCCTACATGCCAGGGGCTCCCCCATCTCAATACGGTGTAGGTCCAAGGTTCTAGCAGGCTGTGTTGCATCTGCTGAGCTACCTTTTGTTCTCAGTGAAACCAGTAATTAGTCAGTGCGCATTGTCAAGGCTTGTGCATCCATGACAATATTTAATCATTTGTCTCAGGTTTAATCACCTCCAAACTAGTATGTCTTAAACAGTATACTATCTCTAAATGTATATGAATATATAATCACACACAAACACCTACATACTTTATTAACCTATTTAGTGACATGTAGATATATCTTTTGACTAGGCAATATGATATTATTCCTAAGAATCTCATGCTCATTTGCTTGTTCACTTGCCTACTCTACGAATGTACTGATTTTTTGCTGACAATCCTACCTGTAATGATACTCTTTATGGATTCACTGATGGCAGTGATACTGAAACATTGAAATGATAATTATACTTTGTCAACTTCTTTACTAGTAGGTTGTCGTAATAAGAATCACACTGATTAATATACCACATAGTCGTAAATGGCATTATACTGTCTTCATGCATTGTTATGAAACACAGCTACACTAGCAATGCTGTTTATTTATATTTGTGTTTTGAAACACCCTGAAACATCATGAGAAAAAATGGAACTATAGTCCATTCACTTAAGCTGGTGTGGTGTAAGGATGCTTCTGATTGGTTGTTGGCAGGCAATGCGTCTGACATCTCCATCGCCCAATACACAAACCTTAGCTCAGAAAATATTCATATTTCTTGACTTATCTCAACTGTTATGCAAGATGGGTTAATTTGATTGACATTAATGGATTAAGCAGTGATTGCACAACTATAACATGATTTTCAAAATTCGATAGGGTAAAAAACAAAAATTATGGTGACTAGAATTCAGAGAATTGACATACAATGTGTAGGTATACCAATTTTTACTTATCAATACTTGCAGTAATCATGGAATCAGTTTTAGAAATAAGATCTGAAGCCTGTAGACAGGAAAAGGAATGGTGGAAAGACAAGGGGAAGATTACATAAATAGATGAAAAGGTGTAAAGAAGTTTGGCTTTCCTTATAGAAAAAGTGGTACTTGGAATAGTCAGGATGCAAAGATAATAGAGAGATCATCCATGAATTTACCTTCTAGCTAGGATGGACAAAAGTTGCTATGGAGACAGGATAACACTAGCTGTATACTGTTAGATGAATATGCACACACACACACATGCACACACTACAGTGCTGCTAGGCCTTCCATATCATTATATATGTGATGTGTTACTAATAAGCAAAATATCTAAACTGTAGCTACTTAATTTTAAGAAAGTCAATAGCTTTTGTCAATTATGAACCAACATGAAAACCCCACACAAAAAGCTAAGTAACATTAATTGAATAATGTCAATGTATGAAGAAAAGGACAAAAAAGTGTAGTTACTGAGTAAAAATTTTCTTACTATCTCCAAAAAAA
>Euphausia_superba_1 ENA|HACF01016876|HACF01016876.1 TPA: Euphausia superba transcriptome shotgun assembly, contig N36917
GAGGACTTGACACGCCTTCAGAATGACAGCTCCTATATATAACTCGGGTCAGCCGTATATGTTACCAATTCCTGCTGGTGGACTTGCACCCGGGCGAATTGTACATATCTCTGGAATTATAGCTCCAACTGCCACATCAATATTGGTGAAATTACAATCAGGACCATATGGTGATCCAAATGATGAGATTGGTTTGTGCCTGTATGGACGTGTTGCTGAGGGCGTCATTGGCCTTAATGCGTTCACTCGTGCTGCTGGTTGGGGACAGGAGCAACCCGTCAGAACTCCTGCTTTAGTCAGGGGACAACCTGTTGAAATATCAATACTCAGCGATCCATATGTTTTTAAGATTGCAGTAAATCGACAGCATTTAGCTGAGTATCGTCATGTTATGAATCCAGCATTAGTTAATCACTTGAATATTGTTAGCTCAGCTAATGATATTACTGTTACATACATCTGGGTCCAAGACCCTAATCAGCCTG
>Euphausia_superba_2 ENA|HACF01036577|HACF01036577.1 TPA: Euphausia superba transcriptome shotgun assembly, contig M15945
GTGCCTATACGGCCGAATCAATGAGAGTCTCGTGGGATGCAATGCCTTCACTCGTGGTCGTGGTTGGGGACAGGAAATAACCACTAGAACTTCTGGAAGTGTCAGAGGGCAACCATTTGATATCACTATACTCTGTGAACCCACAACCTTCAAGATTGCTTTGAACCGCACCCATCTAACTGAGTTTGCTCATCAAACAAATCCTTCTAGCTTGAATCATCTAAATGTTGGCAGTGGTAGTGCAGATATTACTCTGTCAACAGTATGGATAGAAGACGGTGTCCCCATGGCTGCAGCACCGGCTCCTGGGCCCCAGCCGCCACCTTATGGGGCCCCACCTCCAGGGGCTCCTGGGGCGCCTTATGGTGCACCTCCAGGACCTCCGTATG
>Farfantepenaeus_aztecus_ ENA|GEUA01039203|GEUA01039203.1 TSA: Farfantepenaeus aztecus comp84612_c1_seq1 transcribed RNA sequence.
GGGCCGGAGGGAGTGGTATTGTACAAGTGAAAAAGACGGTATAGATAGGAGGCATGTCGGCACCAATGTACAATCCTGGGGAACCCTACTTAATGCCCATCGCTGGAGGGTTCACCCCTGGACGGATTGCTCATGTCACGGGAACATTTAAGCCCAGTGCAACAAGTTTAGTTGTGAAGCTCCAGTCGGGGCCCAGTGGTGATCCAGCTGATGAAATTGGTCTCTGCATATATGGCCGTTTGCTAGAAGGTGTAATAGGAAGAAATGCCTTCACACGAGCAGCTGGTTGGGGTGTGGAAGAAGCTTCAGGCTCAGCTGCTTTTGCACAGGGACAGAACTTCGAAATGACCATCCTCTGTGATCCAATGTGTTTCAAGATTGCCTTGAATCAGCAACATTTTGCTGAATTCAGTCATCGGACCAACCCAGCTACAATGAATTACATCAATGTTGCCTCCTCAAGCCAAGATATCACTCTTGCCTGTGTCTGGATTGAAGACTCAGCTCCTCCACCTCCTGTGCAGCCTGCTTATGGTGCTCCAGGTGCTCCTGGTGTTGGTGGTCCTTATCCTCCACAGCCTAACTATGGGCCGCCTCCACCTTACTCAGGAGGTCCTGGCTATGCTCCTCCTATGTATCCTAATCAGCCCTATCAGCAGCAAGCAGCACCTCCTGGACAATATGGGCCACCCCAACACCATGGGTCAGGAGGCAGTGGAGCCAAAGGATTATTGGGTATGGCAGCAGGTGCAGGGACAGCCCTTGCAGGGGCCCTAGGAGCATCACATTTACTTGGGAAATCGAAAGGTGGATACCCAGGTGGTGGATACCCTGGTGGTGG
>Gammarus_chevreuxi ENA|HADC01018306|HADC01018306.1 TSA: Gammarus chevreuxi, contig comp53356_c0_seq2
CCCCACTAGCGGAAGCACTTTGAGTGTCTTGTATAGACGTGATTCATTTCCCTTGGCAGTTGGATTTTCCTTAAGGTTGTCGAAGCTTTCGTCTTTTGCGCTTCTGCTATGTCTGCTCCTGTTCGAAATCCGCCAACACCCCATCTCCAGCCCATACCTGGGGGTTTCATCCCTGGTTGCATTGCTCATGTAACAGGCACATTCACTCCTGGGGCTGCAAGCCTGATTGTGAAGTTGCAGTCCGGCAGTAATGGCGACCCTTCAGACGACATTGGTCTCTGCGTATATGGCCGCGTTAGGGAGGGACAGATGGGCAGGAACTGCTTCACCAGAGGAGTCGGATGGGGGACTGAGGAGCTCAGCATGTCCGTGGCAGGACTGGCCCCTGCTGCATCCTTTGACCTCACCATCTTCTGCGACCCACAGCACTTTAAGATCGCTTTCAACGGGCAGCACCTGTGCGAGTTCAACCATCGCGTTAACCCAGCCAGCTTAATGTATCTTCAGGTGGCCAGCCTGCCTGGCGACTTGTCACTCTCATATGTTTGGATAGAACAGTCCATCGCCCCACCCCAGCAGCAGACCCAGAGCTATGGTGCCCCTCCTCCTCCTTACTCTTCCTCGGCTCCTTATAACCCTAACCCAGTAGCGGGGTATGCTCCTCCTCCGGGCATGCAGCAGCAACCCCCCATGATGTACCCTCAACAGCAGCCATATGGACAGCAACAGTTTGGCCAACAGCAGCCTCCTCAACAGTACCCTCAACAGTACTCGCCGCACCACCAGTCTCAGGGACATGTTAAAGAGAAGGGACTCATGGGTATGGTGGCTGGAGCTGCAGGGGCGCTCGGGGCTACGGGCCTGCTCAATAAAGCCACCAAGGTGATCGGAGGCGGCAGTCACCACCACGGAGGGGGCGGCTACCCCAGCAGTGGGGGAGCCTACCCTGGGGGCGCGTACCCCGGCAGTGGGGGGGCCTACCCTCAAGGCGGCTATGGGAGCGGCTACCCTCAGGGCGGGGGTGGAGGGCCCTGGTAAAGCCATGAAGTACGGCGCTCCCCTTGCCGCTGTCTCCATGCTCACCAATAAGAGCGGCGGTGGTGGGGGCACCAACAAGATACTGAAGTACGGGGCGCCCCTCGCTGCTGGCTACCTCGTCACCAAGGGTGTCAAGAAGGGCTTCGGAGGCCTCGGGGGCGGCTTCGGCTCGGACTGTGAATGGGACTCGGACTAGTGGGCTGCTGGTGCCATGGTTGCTACT
>Homarus_americanus_ ENA|GEBG01008542|GEBG01008542.1 TSA: Homarus americanus DS01-Homarus1_Transcript_6648 transcribed RNA sequence.
CATTGTGTGTTGTGGCCAGAACCAGCGTGAGGGACAACTACCATGGCTGCCCCCATATATAACCCTGGAGCTCCGTACTTGGCACCTATTCCTGGAGGCTTCTCACCGGGGAAGATTGCTCATGTCACAGGAACTTTCACAACAAATGCTAACAGTTTCATCCTAAAATTACAATCTGGACCAACTGGTGACCCCACAGATGAAATTGGTCTGTGTATGTACGGGCGAGTGGTGGAGGGCGTAGTGGGAAGAAATTCCTTCACCAGAGCCATGGGATGGGGCCAAGAGGAGGCCACCAACACTCTGGCTCTTGCACGAGGACAGAACTTTGATGTCACCATCATGTGTGATCCCATCAACTTTAAGATTGCTATCAATCATGACCACTTCGCTGAATTTAACCATCGCACCAACCCGGCAACGATGACATACTTAAATATCGCCAGCACCAGTCAAGACATGAACTTAGCGTGTGTATGGATTGAAGACTCTAGTCCTCCTCCATATGCTCAGATGGCCCCAGTAGGTCCACACTACCCTCCTATCAGTGGCTATGAGCCACCACCACCTTACTCTGGTGGTCCAGGATATTCTCAACCTTTTCCCAACCAACAAATGTACCAGCAGTCAGCTCCCCCCGGCCAGTATGGGCAAGCACCACCACCACAACACTCAAGTGGCAGCAGTGGTAAAGGGATGTTAGGGATGGTGGCAGGAGCAGGTACAGCCGTCGCCGGGGCCTTGGGTGCTTCTCATCTTATAGGAAAATCCAAGACGAATGGTGGCTACCCTAGCTCTGGTGGCTCTGGAGGAGGACTTCTCAACAAGGCCTTAGGGATGGGTGGTGCCGTTGGTGGAGCATCCATGTTGGGAGGATCGAAGGGGATGATGGGAGGCAAGGCGATGAAGTACGGTGTTCCGCTGGCTGGCCTCGGGGCGCTGGGGGCCGGAGGGTACATGATGTCTAAGGGTATAGGTCATGGATTCCACGGCTCCTCTTCCTCTTCCTCAGGTGGCTCAAGTGAAGAAGAATAAGATCCTGGATAACCAAGAATTATCTTCAGGCTGCATCAGTGCTGTATAGTCTGGTGGGCTAATATTATCTCGCTTCAGGGTCATCAGTAAGCTCAATGACACCCCTAAGAGAAATTATAATGCAGATGTTCTTACCGCATCGACGTGATCAGTAATCTCACCTTTAGGGTAGTGAGAATGCCTTGAGTCGCTCTTGTTAACTGTCAGATTTTTGCTGTAGCTTTACCGGTTTCTCACAAGTTCAGTTTAAAATATCATTGCTATAGGCCAGCTTCTTGGACATTTACTGCATGGATGCATACCACAATGATTGGTGTGTGGTCTCCTGGTTTCTTGCAACTTGACGAGTATTGACGTGAAGCCACAATTGGTAACATAGGTTCAGTAGGAAAATCTGTATGTCTACTCTATCTACCTTGGTCCATTCCTATCTCAGTGGGATAGAATCTCATTTAACCTGAATTAAAAACTTTATGATCTGATCGAATCCTCACCTAACATAAACTGATCTTAATGTAACCTTACCTAACCTAACTTAATCTAACCTAACTTAATTTAGCCTAACCTTAATTTAACAATGCCAAAAAACTCTCGGCACTTCCACTCCCTTCAGTTACTTCTTAAGACATTGAAAGTCATGCACAGGCTGGGACCTATGAACCCTGCTCACAAAAGCCTAAAAGATTTATATGTTTTGTGTGTGTATAAGTGTCCTCTCAGTGCCTAAATTCCTGGAAAGAGAAAAAGAATTTATATGGCAATTATTTTGTATTTCATTTTTTTTAATTCTGATGATGTCTGCTGTGTTAGTTATCTGTGTTATAATCTATCTGTTTTTGTTAGTTGTCCTTGTAATAATTTATATTTTTGTTCCATCTTTCTTTTTATTCTTTCTTCCTTACTTGATTACTCAGATTAACCTTTTCATGTGTTCCTGTCAGCAGCTCAAGGTTGCTACTTGACTTTTCTGGCTGCCAAAATCTATACTTTTTAAAGTGTCTTCATTTAGCCTTTAACCCTCGAGTCTGGTGGAGCAACGTTCCTGGCTGTTATCTCAGTAATTCGCGGACCGAATTACTGTACAGATATACAGTACTTGGTATTTTGCCTGTTATCTCGGATCTTAGTAATCCTCTGATCGATTCACTTAAAATTTTAGCAGTTACCTTAATAATGTTCAGATTGATTTACTTCAGATTTTGGCTGGTATCTTAGTAATATACTCTGATAAACTTACTTCAGATTTTGGCTGGTATCTTAGTAATGCTCTGATCAATTTACTTCAGATTTTGGCTGGTATCTTAGTAATGCTCTGATCAATTTACTTCAGATTTTGGCTGGTATCTTAGTAATTCTCTGATCAATTTATTTCAGATTTTGGCTGGTATCTTAG
>Hyalella_azteca ENA|GEHV01000385|GEHV01000385.1 TSA: Hyalella azteca TR158:c0_g1_i1 transcribed RNA sequence.
TCTGCTGGGTGGGGCAATGAGGAACTCACCCACTCTGTGCCTGGTCTCTCCCCCAGTGCCACGTTTGATCTCACTATTCTCTGTGATCCTCAACAATTTAAGATTGCCTACAATGGAAGACATCTCTGTGAGTTCTCCCACAGAACAAACCCTGCTTCCCTCACCTATCTTCAGGTGGGCAGCCTGCCTGGGGACCTGACGCTGTCATGCGTGTGGGTGGAGGCGCCCGCAGCTGCCCAGCACGCAGCCAGCGCCCCCGCCATGGCTTATGGTGCCCCTCCCCCACCCTACACCCCCAACAACCCCCTGCCTTATGACCCCAACCCCCAGATGGGGTATGCACCTCCCCCAGGCATGGCACACACGCAGCAGTACCCCCAGCAGTACTCCCAGCAGCACTATCAGGGAGGCCACCAGCCCAAGGGTCTCATAGGGAAGCTGACCAACGCCGCGACGGACGTGGCGGGCGCCCTGGGGGCGGGGCACCTCGTGGGCAAGGCCACGCAGTTCCTCAACAAAAGCCCCGGCGGCGGTCACGGCAGCGGGGCGTACCCTCAACAGGGCGGGGTTTACCCTCAACAGGGCGGAGCTTATCCTCAACAGGGCGGGGCTTACCCTCAACAGGGAGCCTACCCCT
>Hyas_araneus ENA|HAAI01009873|HAAI01009873.1 TSA: Hyas araneus, contig HaIso09873
AGTTGAGCCTTTCTCCCGAGCGGCGCCGACCACCTGAGGGGCAGAGCAGCTTGGTATCCAGGGCACACGAGGAGAGCATCTGTGAAGTGCAATGGGGCCACCAATTTATAATCCGGGTCAGCCATGCATGATCCCCATCCCGGGGGGCTTCTCTCCCGGCAAGATCCTCCACGTCACGGGCACCTTCTCCCCCAATGCTAGCAGCTTCATCATGAAACTTCAGACGGGACAATCTGGTGACCCGACGGATGAGATTGGCTTGTGTATGTATGGCCGGGTGGCCGAGGGGATCATAGGCCGCAATGCCTTCACGCGGGCCGCCGGCTGGGGCCAGGAGGAGGCCACCAGCTCTGCCGCCTTCGCTCGTGGCCAGAACTTTGACATCGCAATCATGTGTGACGCAATGCAGTTCAAGATTGCTCTCAACCAGAACCACTTTGGTGAATACAGCCACCGCGTCAACCCGGCCGCCCTCGCCTTCCTCAGCATCAGCAGCAGC
>Litopenaeus_vannamei comp41291_c0_seq4 len=1957 path=[2428:0-1106 3535:1107-1508 3937:1509-1524 3953:1525-1847 4276:1848-1871 9075:1872-1956]
CTGAGACGTAAACAACAGGGCGCGAGGGGAGTGGTATCATACAAGTGAAGAAAGCAGTATAGATAGGAAGCATGTCGGCACCTGTGTACAATCCTGGGGAACCCTACTTAATGCCCATCGCTGGAGGGTTTACTCCTGGACGGATTGCGCATGTCACAGGTACATTTAAGCCCACTGCTACAAGTTTAGTTGTGAAGTTCCAATCGGGGCCCAGTGGTGATCCAGCCGATGAAATTGGTCTCTGCCTATATGGCCGTTTGCTAGAAGGTGTAATAGGAAGAAATGCTTTCACACGAGCAGCTGGTTGGGGTGTGGAAGAAGCTTCAGGCTCAGCTGCTTTTGCACAGGGACAGAACTTTGAAATGACCATCCTTTGTGATCCAATGTGTTTCAAGATTGCCTTGAATCAGCAGCATTTTGCTGAATTCAGTCATCGGACCAACCCGGCTACAATGAATTACATCAATGTTGCCTCCTCAAGCCAAGATATCACTCTTGCCTGTGTCTGGATTGAAGACTCAGCTCCTCCACCTCCTGTGCAGCCTTCTTATGGTGCTCCTGGTGTTGGTGGTCCTTATCCTCCACAGCCTAACTATGGGCCACCTCCACCTTACTCAGGAGGTCCTGGCTATGCTCCTCCAATGTATCCAAATCAGCCCTATCAGCAGCAAGCAGCACCTCCTGGACAATATTATCCACCCCAACAACATGGCTCAGGAGGCAGTGGTGGCAAAGGATTATTGGGTATGGCAGCAGGTGCAGGGACAGCCCTTGCAGGTGCCCTAGGAGCAAAACATCTACTTGGGAAATCGAAAGGAGGATACCCAGGTGGTGGATACCCAGGTGGAGGATACCCAGGTGGAGGATACCCTGGCCATGGGGGTTCCCATGGTGGGGGAATTCTGAACAAAGCCTTGGGTGTTGGAGGAGCTCTTGCAGGAGCCAAAATGCTCTCAAAGCCAAGCAAAGCCATGAAATATGGTGTGCCACTAGCTGGCTTGGGAGCCCTTGCTGGAGGAGGTTACATGATGCACCAAGGCTTCCATCATGGGTCTTCCTCCTCTTCTGGCTCCAGTGAAGAAGAGTGAACTGTTGATTTGCACAGTGGTGGGTTATGATGTCTGTGACTGAATTTTTGGCCAGTTTTACTTTATAAAACTTTTTGTTCTGTCATACATAATCCATATTTTGATATCTGTTGTCAAGTAAATTTTAAACCTCACAAGTCAGGCAGTCATTGGTCCAGCAGTTTTGATGGCATAGGGGAGTGATTTCAATCTGGCAGCCATTAATTTGCATGACCATCACTCAGCCAGCTTTGGCACCACCCCATATTTTTTTACATGTATCACGGCTGCCTTACAGTGGCTAAAGCTATTATATTGTCTTGGATTACCAATATTTGACCTCATATTTCAGTAATATGCTTCAGTGTATGCATTTTGATTTTTATATCCTAATTCTCACTAGTTCCAAACTTCCCAGACAGATGAGGTTCAGCCTGTAATATAGAATTGGCAATGTTTAGTACATATTACACATACTGAGTTATGTTTTGTAGAACTGCTTCGTAGCTACATAATATGTACACAGATAGATCTATATTTGAAAGATTAGATAAATTAACTTATTAATTATTTTAAAATCTCATATGAAGGATTTTTTGTATTCTGCCCATACTATTTCCTTCTACAGTGAGAAATGGAAACCTTTAGGTTCTTTAGGAATGTTAACACATTATTAAGTGCCAAGCTTATAGACTGTTTTATGAAAGAACATTGATATTGGTATATATTGATATATGATGCAAAATATAAGAGTAAAGATTTTCTGTATTAAATATAACATTTAACCCATTGGTGCCAGGTACATGTACTGTCTGTCCACTCTGTTTTCCTTATGTGAATTTTGTTTACTCATAGATGGTGCCAAAAGTGCCTAATCACTTCACCAGAAC
>Macrobrachium_nipponense_ ENA|GCVG01005101|GCVG01005101.1 TSA: Macrobrachium nipponense c90932_g2 transcribed RNA sequence.
GGCCTGTATTTTATGTGTATTTTCATATTAAAATTTTTACTTCGAACGAATATTATATTCAAAGATATTCATCCATACATGTGACGTTGATGTATTTAATTCATAGTAAGTGAAAGCAACGTATTAGGTTAATCGCAAGTCACGGAGACACTGACAGTTTCTTGTTGCTTCTTCTTGACTGTAGTTGAACGACGACGAGACGACGTCAAGTGATTTTTATTGTAAACAAGTTCTCACCTTTCCCGAGTCCTGTCACTCAGATCTATTGTGGGTACTACAGTGTTTGTGTGTGCTGAACATTACTGTTAAAGGATAGAGATGGCGGGACCTATTTACAATCCTGGTCAGCCATACATGCTTCAAATACCTGGGGGGTTTGCTCCTGGTAGAATAGCACATATCACAGGAACTTTTACTCCTTCTGCTAACAGCTTTGTACTGAAGTTTCAATCTGGTCCAACTGGAGACCCAACCGATGAGATAGGTCTTTGTATGTATGGTCGTGTTGCAGAGGGCATTATTGGTAGGAATGCGTTTACACGAGCTGCAGGGTGGGGTCAGGAAGAAGCAACAAACAGCATTGCTTTAGCAAGAGGACAGAATTTTGATGTGACAATACTGTGTGATCCCATGCAGTTTAAAATAGCATTGAATGGGCAGCATTTTGGAGAATTCAACCACCTAACCAATCCTGCAACTCTATGCTATATGAACGTAGCCAGCTCTAGCCAGGATCTGACTCTTGCTTGTGTTTGGATAGAAGATCCAAATCCAGTGCCACCACCAGTTCAGGCACCTTATGCACAGGCTCCATTAGGAGGAACACCCTACCTTCCTTCTCCAAACTATGGGTCTCCCCCACCTTATTCAGGTGGTCCTGGGTATGCTCCCCAACCAAACACTCCTGCTTATCCACAGTCAGCTCCTCCAGGCCAGTATGGATCTCCACAGCACACTGGTAGTGGCAGCAACAAGGGACTTATAGGTATGGTTACTGGTGCTGGAGCAGCTGTGGCTGGCGCCTTAGGGGTTTCTCACCTTGTTGGGAAATCTAAACATGCTGGTGGGTATCCTGGCCATGGTGGGTATCCTAGCCCTGGTGGATATCCTGGTCATGGTGGATATCCTGGTCATGGTGGTGGGGGAGGAGGAGTTCTTAATAAAGCAATGCAAGTTGGTGGAACTCTTGCGACAGCTAAAATGATGTCCAAGCCTAGTAAAGCCATGAAATATGCAGCACCTATAGCTGGCCTTGGAGCTCTTGGTGCCGGAGGTTACATGATGACCAAAGGTATAGGCCATGGATTTCATCATGGCTCATCTTCAAGCAGTTCAAGTGAAGAAGAGGAAGAGTGATTTAATGTATTTAATTCTTCATTGTCTGCTTAATTGTAACTTTAAGTTTATATAGTTTAATTTTTATTATAACTATTTTTTCTTTGGTTGTTTTTAGGATCAAAGTAATGGAGATGTATCTTTGTAGGTTATGAATATTTTAAGGGATCCATGTTATTGCATATTTATGTTATTTATTCAGAAATGAAAAGGATTCAGGTTTATCTCAAAGTAATGGCCTCAGCTGTGTCATTGAAAGCTCAAAACTAGTGTTGTTGTACTGCAGAGGCTTTGTCATGTTTCTTTTTTGTCCTTATATTGAATTTATAAAGCTACATTTTAACTTAACCTCATATTACAAACATGTTAGCTTCACCACCATGGACTTTCATTGTAAACCATGTAGGCTAATTGTGTTCACTTATTCAGGCATAATGCCACACAAATCCATTACTTATTAGTGTTTAGCATAGGCAATTGTTTGGTTTGATAATAAATCATATACTAGTAACTCTTGGTAGCTTAGTTATGCATGGGTCTGAAACAAGATAAGCAAACCTTTGCCCCAATTTTGTCTTATGCTTTATGTTGTCATTGCCCTTGTATATCATTCTCATCTCAATGTCATGCTTTGGATACTTATGTTCTCACTATTCGTTAGTATTTTGACATGTGAATTATTTTCTTTTCTTGTGTTATACTCAGATTTATATTTACCTACAGATATACTATGGTTTTTTCTTAATTGCAGTATGATATTGGTGCTTATATTGTTGGTTA
>Melita_plumulosa_ ENA|GAKD01022587|GAKD01022587.1 TSA: Melita plumulosa mira_c23501 transcribed RNA sequence.
CCCGCAGATGAGATTGGGTTATGCATCTACGGCCGTGTGCAGGAAGAACTCTTGGCCGCAATTGTTTCACAAGAGCGGCGGGTTGGGGCTCTGAGGAGATCAACTATGGTGTCCAAGGTCTTGCTCCAGCAGCCGGGTTTGATCTCACTATTCTGTGCGATCCTCAACATTTTAAGATTGCATACAATGGCAACCACTTGTGTGAGTTTGCTCATCGCATGAACCCAGCAAGTCTGACACACCTGCAGGTGGGCTCACTGCCTGGTGACCTCAGCATTCACCTCCAGGTTGAGCAGTCGGGAGCACCCATGACCCAGCAAGCAGCTCCTTATGCCATGGCGGCACCAACAGGACCACCTCCTCCTTATTCCACAGCTTGCCCTCCCACTTCTCTGCCCTACAACCCCAACCCACAAGCAGGCTATGCTCCGCCGCCAGGCATGCAGCAGCATCAGCCATACCCCGGAGCCCAAGCATACCCTCAGCAGCAGTATGGCTCACACACGCACGGTGGTAAA
>Parhyale_hawaiensis phaw_30_tra_m.004674
TACTGATTTTATACTCTGTAGGGCACCTCTCAAGGCCTTTAAGTATATTTGTATTTTTTCTATTGTGTAGGACTTTGACGTAGGTGCAATCAACATGCCTGCTCCTGTAAATAACCCGGCCACTCCTCATTTGCAAGCTATACCAGGAGGCTTCTCTCCCGGTAGCATTGCTCATGTAACTGGAACTTATACACCAGGAGCTGCAAGCCTGATTGTAAAGCTGCACTCCGGACCAGCAGGAGACCCCGCAGATGATGTGGGGCTATGCATCTACGGACGTGTACGGGAGGGTCAGCTCGGACGCAACTGCTACACTCGTGCCAGTGGCTGGGGAATAGAGGAACTCACCGCCACTGTCCCTGGAATGGCTCCCAGCGCTAACTTTGACCTGACTATCTTGTGTGATTCTCAGCATTTCAAGATTGCGTACAACGGCATGCATTTGTGTGAATTCAACCATCGGATAAATCCCTCGTCTCTTAATCATCTGCAGGTGGGCAGCCTCCCAGGCGATCTGACGCTGTCGTGTGTCTGGATAGAGCACCCTGCTGGGGCCCCAATGCAGGCCGCTCCTGCCAGCGCCCCCATGTCTTATGGAGCGCCGCCTCCCCCCTACACCTCCTCTGCTCTCCCCTATGACCCCAACCCTCAGTCTGGCTATGCCCCGCCACCTAACATGGCGCAACCCCAAGCCTATCCACAGTACCCTAACCAGCCCCAGCCGTATCCCCAGCAGTCGGCTGGCAAGCAGAAGGGCCTCTCCGGCATGCTGGTGGGAGCTGCCAGCGGCGTGGCGGGAGCTCTAGGAGGCCCCCAGCTTGCAGGGAAAGCAACAAACTTGGTGAACAAAGTCGTTGGCGGCAGCAGTTCTGCCCCTTACGGCAGCGGAGCCTACCCCTCCCAACAGCCAATGGGAGGGCCGTACCCTGGTCAGCCGTATCCTCAACAAATGGGCGGAGCGTACCTGCAACAAGGAGGCGGAGCTTACCCACAGCAAGGAGGCGGAGCTTACCCCGGCCAGTACGGGGGCTATCTCCCGCCTGGAGCAGGGACCCGGTAAGGCCTTGAAGTATGGGGCACCTCTGGCTGCCGCTGCCTATCTCACCAAGGGCAAGGGGCACTGTGGCGGCGGTGGCGGCACCAATAAGCTGCTGAAGTACGGAGCTCCGCTGGCTGCCGGTTACATGGTCACCAAGGGCGTCAAGAAAGGTTTTGGTGGCTTTGGAGGAGGTTGGAGCGGGTCTGATTCGGATTAACCTGTGATTAATGGAAGAGGTGTTGGACAAAACTTTTTTGTGTAGGCGAAACTTCTATTTACTGTGGTGAGATGGTGTGGTACGTACGAGGTAGGTATTCTGCCGTTTGAGTTAGGGAGTGTAGCAGTAGGTCAGTGTTACTTTGGTTCTTGGGGTTAAGTAGCTAGTTGAAGGGAGCTGGCTCGACTGCTGATGTAATTATCAGAAAGTGTGTGAACGTCTCTGAATGTTAAAGTAAAATAGTGGACTAGTGCTGATCTTACTGTTGAGTTAGTCAAATAGTGTGAAAGATCTTGGAAAAGTGCTCGTCCGACTGCTGAGTTTAGACTTGGAAATAAAGCGGGACAAGTGCTTGTGTGAATTGATTCAGATAGTGGACAAGTACTTGTGTGTATGCTGAGTTTCGATTTTGTAGTAAAGCTGGTCTGACTCAACAATCAGAAGAAAATGGTCCAGCTGTGAGTTTACAGACCGCTTTAGAATTGGTCTAACGTTATGCCCCTTAGTTTTATAAGGGGGTCTTTCTATAATGAGTAGCACTTCGTACGACTAGTTTTCAGTTCGTGGTAGTTTTTCTCGTAGTGATTATGGAATTAGTGTCACTAGCGTTAACAATTTCTAGAGCCGTGATTTTCCCTAAATGAGGTTCTGTTCTCATCGGAAGGAGAGGAGACTCTATACCAAAAATCATGACCCTCGTCCTTTTTGTTGTCGAGTTTACTTTATACACAAAGTTTGCAGTACCGTGTGCTTTTCAGGCAGACAGTCCTGGAAAGAGGGAGAATTACTTCCTGGTATGCAGTGAACTTTGTGCATGAGGCAAAAAGGCTGAGAATCACTGCCCTAGAAATTTCGTTAGGTGGGCTGCAGTTGGTGTCATTCTCACCCGACTCTCTATCATATTAGAAGGGTTTTGATTTGCGTGAAGATCTGCTTAAGGCTGAACTCGAGTTCTGCCGCCTGGTAACGAGTGTGTTCATTTTATTGTCTTGAGAATCTTCTTGTTTTTCTCGCTTTTATCTACGTAGCCAGCTTATGTTTGTTGTCTTTGTCTGGTGATGAATAATTTTAAATCTCAGTTCTACTGCACAGTATTACAGTACTGGATCTGTTAACATTTATTGCTTCATTTTATCTATATGTATCTGAGGCCGCTTCACACCGCAGTCTTCTTACTTTTTTTTTTGTACTTGGAAGCATGGTAATTTTTCTTAAAAACAATATATTTTTATAGTTCTTAATCTCCTGTGCACACGTGCAGATACAGTCATCTTTGGATTGATAGAGACTTCGATGAATCAGTTGGTTGTCAAAATGCAATCAGAGAGCACCCAACAAATTCAGTTCCTATCATCCGTAGATTTTATAGATGCATGCATTTCTACTTTACTCAGCTAAATAATGCTCTTTTTTACCTCGAAGGCGCGTTGAAATCCTACTTGTTGCGCCTACTGGATGCGTAACTCGCTCTCGGATATTCCACTTTGCTGTTAAGAATTTGAGCAGCCGAGTTTTTCACTGTAATATAAAACAACAGTATTATTTTTGGTGTACGTCTACGTCTTGTAGGTGACGCTGTCAAATTAGATACTGACCACTTTACCTACTGTGCTTTTCAATTTCGCGTTTCAAAACACCACATGGACTGGCGATGTTTTCCCTACCTCATCAATATACTCGACTGCTGTTCTACGTACCTGCTTTGAGCAGATGTTATTCCTGCTGGTGTGAACTCCGTAGTTTAAACTTGGCGAAATTTTCACTCTGTGCAGCTTGCCGCAGTTCTTGCT
>Penaeus_monodon ENA|GEEP01050067|GEEP01050067.1 TSA: Penaeus monodon WSV_35935 transcribed RNA sequence.
CTGAGCTCTGGAGTCATCATAGAAGTGGAAAGAATAGCATAGTTAGCAGTCATGTCGGCACCAGTTTACAATCCTGGGGAACCCTACCTAATGCCCATCGCTGGTGGGTTCACTCCCGGTCGGATTGCTCATGTCACGGGTACATTTAAGCCCAATGCAACAAGTTTAGTAGTGAAGTTCCAATCTGGGCCCAGTGGTGATCCAGCCGATGAGATTGGTCTCTGTATATATGGCCGTGTGCTAGAAGGTATAATAGGAAGAAATGCCTTCACACGAGCAGCTGGTTGGGGTGTGGAAGAAGCTTCAGGCTCAGTTGCTTTTGCACAGGGACAGAACTTTGAAATGACCATCCTCTGTGATCCAATGTGTTTCAAGATTGCCTTGAATCAGCAACATTTTGCTGAATTCAGCCATCGGACCAACCCGGCTACGATGAATTACATCAATGTTGCCTCCTCAAGCCAAGATATCACTCTTGCCTGTGTCTGGATTGAGGACTCAGCTCCTCCACCTCCTGTGCAGCCTCCCTATGGTGCTCCTGGTGCTGGTGGTCCATATCCTCCACAGCCTAACTATGGGC
>Proasellus_aragonensis_ ENA|HAEO01037796|HAEO01037796.1 TSA: Proasellus aragonensis, contig comp47344_c0_seq1
TCTAATTGATAACACAGTAGGCTTAGTACTTTAGTTGGGCTACGCCTAGAAGTAAATACATCAGTACAATTTAAAACTGGTTTAGTTTGACACTATTGGTTAAGGTCTAAAAAGACCTAGTGGCTAACAGAAAATTTAAATTCTAAGTGAAGAAAAATGACTGATCCAATATACAATCCGGGTCAGCCATATCTGTTACCAATATCAAGTGGATTTGTTCCAGGAAGAATTGCACATATTACGGGAACATTTGGCCCTAATTCCTCAAGTCTAATCATACAGTTTCAAACTGGGCCTTATGGTGATCCAAGTGATGAAATTGGTTTATGTATTTATAATCGACTAAATGAAAGTATTTTTGGAATGAATGCCTTTACCAGAGCTAGTGGTTGGGGTCAAGAGCAAGCTATTCCTAATCCTTCATTTCAAAGAGGACAACCATTTGAAATTACAATTCTGTGTGACCCATATTGTTTCAAGGTTGCCGTTAATCAACAACATCTTACTGAGTTTGCACATCGTTTAAATCCTGCAACTTTAACTCATTTGAATATTAAATCTGCGATCAATGATATTACCCTCAGTTGTATTTGGATTGAAGATCCTAATAGACCTCCACTTGGTCAAAATACTCCGCCATATGCAATTCCTGGTCATCCAATTTCTCAGCCTCAATCAATTGGAAACCAGCAAGCCTATTTCAGCCCTTTTCCAGGAAATCAGCCCATCGCACCACCTCCAGTTGGCGGACCAACTTCATTTCCTACTCAAGATTATTCTCATCAGTATTCTGATAAACCAGTCTATGGCGGTAAGAAGAATAAAGGTTTGATTGGAATGGTCTCATCAGCTGGAGCTGCAGTAGCTGGTGCTTTGGGGGCTTCTCATCTAATTGGGAAGAAACCAAAATATGGTTCTGGGGGGTTTCCTAGTTCTGGTGGTTATCCTTCTGGCTTTCCTGGAGCTGGAGGATACCCAGGTGGACATACATCACATGGAGGTGGTGGGGGACTTCTTAACAAGGCTTTAGGTGTTGGAGGAGCGGTTTTAGGAGCAAAAGCTGCTAGTAAAGGCTTAGGTGGTTTGGGTGGTCTTGGTGGAAGTAAAGCTATGAAATATGGTCTACCACTAGCAGGAGCTGGAGTTGGAGGCTATATGCTATCAAAAGGCATGAGTCGGAGCTTTAGTTTTGGATCTGACTGTAGTGATGGCTGGGGAGGAGATTGTGGCGGTGATTGGAGTGATTAAGTAATCATAGTTTTGAAATTTTTCGCATTTAAATTCTCTATTTTTGTACAGTGCTAATGTGTTTATTTTAGAAACTGTGTAATGAAGGTCTACAAGCATTAAATTACATTACTTTTTGTTCAAAATTTCTAAAAAAAAATTTATGCAATTTAGGAAATTTTACCAAGCAAGTCTTTTTTAATCTTTGATTGTAATTACTACGCTGTTTTTGAAATGTATTCCATTTTATGTGGTTGATTTTTACTGGAAACTTACATTGTATTTCAAATCTGTACAGAAGCATTTCAGTTAAATGGCCTTATTCTTGTAGTGGTTTCTGATGAATAGTGTCTTTGCGGTGTAAGAAGAAATTAAATTTACATTTTCTAATAAAAGTTATTATTAAAAGGTAAAGTTATTAACTAACTAAAAGTGTTATTTTTACAATTATTATTTTATTTAGTGATAATATGGTGTGTGTTAATTAATATTTACTGTAAACTTCAATATTTTTGTAATGCAAAGAATCTCAAATATTTTATT
>Proasellus_arthrodilus_ ENA|HAEQ01036778|HAEQ01036778.1 TSA: Proasellus arthrodilus, contig comp58293_c1_seq4
ATCTAATTGATAACACAGTTAGCTTAGTGGGCTACGCATATAAGTAAATACGCAATTACAATTTAAAACTGGTTTAATTTGACACTATTGGTTAAGGTCTAAAAAGACCTAGACTCGTTGCTAACAGAAAATATACATTCTAAGTGAAGAAAAATGACTGATCCAATATACAATCCAGGTCAGCCATACCTGTTACCAATATCAAGTGGATTTGTTCCAGGAAGAATTGCACATATTACAGGAACATTTGGCCCTAATGCCTCAAGTCTAATCATGCAGTTCCAAACTGGTCCTTATGGGGATCCAAGTGATGAAATTGGTTTATGTATTTATAATCGACTAAATGAAAGTATTTTCGGAATGAATGCCTTTACCAGAGCAAGTGGTTGGGGTCAAGAGCAAGCTATTCCTAATCCTTCATTTCAAAGAGGACAACCATTTGAAATTACAATTCTGTGTGATCCATATTGTTTTAAGGTTGCCGTTAATCAACAACATCTAACTGAATTTGCACATCGTTTAAATCCTGCAACTTTAACTCATTTGAATATTAAATCTGCAATCAATGATGTTACCCTCAGTTGTATTTGGATTGAAGATCCTAATAGACCTCCACTTGGTCAAAATGCTCCGCCATATGCAATTCCTGGTCAACCATTTTCTCAGTCTCAATCAATTGGAAACCAGCAAGCCTATTACAGCCCTTTTCCAGGAAATCAGCCAATTGCACCACCTTCAGTTGGAGGACCAACTTCATTTCCAGCTCAAGATTATTCTCATCAGTATTCTGATAATCCAGTCAATGGCGGTAAGAAGAGTA
>Proasellus_assaforensis ENA|HAEP01012539|HAEP01012539.1 TSA: Proasellus assaforensis, contig comp23729_c0_seq1
CTATTTGATAACACAGTAGGCTTAGTGGGCTACGCAAGTAAGTAAATACGCAATTACAATTTAAAACTGATTTAGTTTGACTCTATTGGTTAAGGTCTAAAACGACCTTGGCTCGTTGCTAACAGAAAATATACATTCTAAGTGAAGAAAAATGTCTGATCCAATATACAATCCAGGTCAGCCATACCTGTTACCAATATCAGGTGGATTTGTTCCAGGAAGAATTGCACATATTACGGGCACATTTGGCCCTAATGCCTCAAGTCTAATCATACAGTTCCAAACTGGGCCTTATGGAGATCCAAGTGATGAAATTGGTTTATGTATTTATAATCGACTTAATGAAAGTATTTTCGGAATGAATGCCTTTACCAGAGCTAGTGGTTGGGGTCAAGAGCAAGCTATTCCAAATCCTTTATTTCAAAGAGGACAACCGTTTGAAATTACAATTCTGTGTGACCCATATTGTTTCAAGGTTGCCGTTAATCAACAACATCTTACTGAATTTGCACATCGTTTAAATCCTGCAACTTTAACTCATTTGAATATTAAATCTGCAATCAATGATATTACCCTCAGTTGTATTTGGATTGAAGATCCTAATAGACCTCCACTTGGTCAAAATGCTCCGCCATATGCAATTCCTGGTCAACCAATTTCTCAGCCTCAATCAGTTGGAAACCAACAAGCCTATTACAGCCCTTTTCCAGGAAATCAGCCAATGGCACCACCTCCAGTTGGGGGACCAACTTCATTTCCTGCTCAAGATTATTCTCATCAGTATTCTGTAATTATGCCTCACCTTTACCTCTCTTTATCATTGTATATTTTTATAATAACT
>Proasellus_cantabricus_ ENA|HAER01007465|HAER01007465.1 TSA: Proasellus cantabricus, contig c8310_g1_i1
GTTTGTCAATTTGATAACACAATAGGCTACCTACTTTTGATGGGCTAGGCCTAGAAATAACAAAATAAGCCTCTTTAAAACTGGATTTGTTTGATCCTATAGGTTCAGGTCTAAAAAGACCTAGTTTCTAACAGGAAATATAAATTCTGAGTGAAGAAAGATGACTGATCCAATATACAATCCAGGTCAGCCGTACCTGTCACCAATATCAGGTGGATTTGTTCCAGGAAGAATTGCACATATTACGGGAACATTTGGCCCTAATGCCTTAAGTCTGATCATGCAGTTTCAAACTGGCCCTTATGGTGATCCAAGTGATGAAATTGGTTTATGCATTTATAATCGACTAAATGAAAGTATCTTCGGAATGAATGCCTTTACCAGAGCTAGTGGTTGGGGTCAAGAGCAAGCTATTCCTAATCCTTCATTTCAAAGAGGACAACTATTTGAAATTACAATTCTGTGTGATCCATATTGTTTCAAGGTTGCCGTTAATCAACAACATCTTACTGAATTTGCACATCGTTTAAATCCTGCAACTTTAACTCATTTGAATATTAAATCAGCGGTCAATGATATTACCCTCAGCTGTATTTGGATTGAAGATCCTAATAGACCTCCACTTGGTCAAAATGCTCCCCCATATGCAATTCCTGGTCAACCAATTTCTCAGCCTCAATCAATTGGAAACCAGCAAGCCTATTACAGCCCTTTTCCAGGAAATCAGCCAATTGCACCTCCTCCAGTTGGAGGACCAACTTCATTTCCTACTCAAGATTATTCTCATCAGTATTCTGATAAACCAGTTTATGGCAGTAAGAAGAATAAAGGTTTGATTGGAATGGTCTCATCAGCTGGGGCTGCAGTAGCTGGTGCTTTAGGGGCTTCTCATCTAATTGGGAAGAAACCAAAATATGGTTCCGGCGGGTTTCCTAGTTCTGGC
>Proasellus_cavaticus ENA|HAES01054432|HAES01054432.1 TSA: Proasellus cavaticus, contig comp60314_c0_seq3
ATCTATTTGATAACACAACTGTTTATTTGTATAGGGGTCTAGGCGCTGTTGCCTAGCCTACTTCCCAAAGTTACAGCCTAAACTAAAGGTCTAGGCTAGAGGTTGCATAAAAGAAGATATAAATAGGCCTAGTTGTTTGGAGGAAATATAAATTCTGAGTTAAGGAAAATGACTGAGTCAATTTACAATCCAGGTCAGCCATACCTGTTACCTATCTCAGCTGGATTTATTCCTGGAAGAATTGCTCATGTCACTGGAACATTTGGTCCAAATGCATCAAGTCTTATCATGCAGTTTCAAACTGGGCCTTATGGAGATCCAAGTGACGAAATTGGTTTATGTATTTATAATCGACTAAACGAAGCCATTTTTGGAATGAATTCTTTTACGAGAGCTAATGGTTGGGGACAAGAGCAAGCTACTCCAAATCCTTCATTTCAACGAGGACAACCTTTTGAAATTACAATTCTGTGTGATCCATATTGTTTCAAGGTTGCAGTTAATCAGCAACATCTTACAGAATTTTCACATCATGTAAATCCTGCAACTTTAACTCATATGAACATAAAATCTGCCATAAATGATATCACCCTCAGTTGCATTTGGATTGAAGATCCTAATAGACCTCCACTTGGTCAAAATGCCCCCTCATATGGGATACCAGGTCAACAGTATAAACAGCAAATTGGAAACCAGCAAGCTTATCACAGTTCTTTTCCAGGAAACCAGCCTTATGCCCCACCTCCAGTTGGAGGACCATCCTCATTTCCTACTCAGGAATATTCTCACCAATATTCTGATAATGGCGGTAAGAAGAATAAAGGTTTGATTGGAATGGTATCATCAGCCGGAGCAGCAGTTGCTGGTGCATTGGGAGCATCTCATCTAATTGGGAAGAAACCAAAGTATGGGTCTGGTGGGTTTCCTAATTCTGGTGGCTATCCAGGAGCTGGAGGCTACCCCAGTGGACATTCATCACATGGAGGTGGAGGGGGACTTCTAAATAAGGCTTTGGGTGTTGGAGGAGCAGTTTTAGGAGCAAAAGCTGCTAGCAAAGGCTTAGGTGGGCTTGGTGGCCTTGGAGGGGGAAGTAAAGCTTTAAAGTATGGCCTCCCACTGGCTGGAGCTGGCGTTGGAGGTTATATGCTATCGAAAGGTTTGAGTCGGAGTTTTAGTTTTGGATCTGACTGTAGTGATGGCTGGGGAGGTGGTTGTGGTGGTGATTGGAGTGATTAGTTATTTTAATTTTGAACTTTTTTTCTCATTTAAGCATATTTTAAATTCTCTATTTTTGTACAGTGCAGAATAGTTTATTTTTGAAAATGTATATTAATGTAGGTCTACCAGAAAGAAATTACTTCACTTATTTGTTGAAATTTTTAAATATATTTTATGACAATAAGAAAGCTTTTCTAGACCAGTGTCTTCTTTATTCTTCCACTTTACTTACTATACTTCAGGTGAAATGTGTTTCATTATATGTGTTAATATTTGAAGGGAAATACCTTATAGCTGGAACTTTCTGTGTTAAAAAAAAGCAAAACTGAATTATTGATGGAAAAACAAATAAAGTGCACCACATACTACATAGCAGGGCTTTCACTTGCCAAAAATTAAAAGGCCATAGCAAATATGGGGGAGTCAGTAATTATCCTGTGCCATAAAAAATTTTTAGTACATACTGTCAAATTACCTATTGAGCAAAAAGAACAGTTAGTCAGTTACACACTTTAATACAAAGATACTGAGTCAAAGATAAATATATAAAGAAATGAAAAAGATATTTTTTAATTCATTCGAGCCAAATAATGTTTTTCATTGCCTGTTAAGGAAAAAATATATTTTATTCAGATTATATATAAAAATGTAGAATTTTAGTCTGTGAGAGAGGGACAATGTAATGTGAAGAGCCCCCCTTCTTTTCCCCTCCCCCTCAAGTGAAAGCCCTGATGAGTTAAATGGCCTTAGTTTTGTGTGGTTCTTCAGGTGAATTATATGAATTTGGTTTACTGACATCTTCAATGCAGTATAATGGGAAGTTAAATTAACATTTACTAATAAAAGAGTGTTATTAACTGCCAAAATAAGTATATTTTTGCTTATTTTATTGTTGTGTTTAACAATCATATTTAATTTCTAATAATTGATGATCTTTAATTTTATTTTATTTAACATTTACTGTTAGTTTATTTAGAAGAATCTCACAATAGTTTATTTTTATATAAACTTGTATTATACTAATAAGCTCCCAAGTAGTGTTGAATTTAATATCAAAGTATTGTTACATAATTAGTTATATTCACTGTGAGCAATGGAATTCCGAGCATTAATTCTTTAATTTACTAGCTTCTTCATAAACAGATATTGTATATTCAATTAAATGTAAACTCAAAGGTTTAAACTAATTGTTACATAAAGCTTTTATGGATGTTGTTATGAAGAATTCTTTTTATAAATATTTAATGCAGGAGAATATGTATCTTGTTATGTTTTTATATTGGACAAGTTTTAGTTCGTATTGAGTCTTGCCATTGATTACTTTGAGTCTCGCCTACTGATTTGCAGAGTATTTCATCACCTAAGATTTCCCAATTTAATTTATAGTGTTAGACTAATACTACTGCTTTTTATATTCATGTAAATAAATGTTATTTTTGCTTATAAATCACTTTACTACCATTTATTTCATTTTATATGAAAATTATATGGTGACAAACGTATTGGCATATTTCAAAGAGCTAATAGCTGCCAAATATACATTAAAGGAAAAATAAACTCTTTTTATGACAAGTTGTAAAAATTTGTAACAGGATAGATAACTTTACTAAAACATACTACATAACCTAATCATTTCTTATTTAAAAATTAAAGAAAAATAAAAAGTTTTTTTTTATGCATGTTTAAAAACAGCTTTGTGTAATATAAATGATAAATTAGTGTGCAGTATGTGACTAATTCTGAAACAGTGCAAATGAATATAAAGCTAATCTATGACCATTTCACAACTCCTGTAAACATCCATGCTAGGTTCCATTGATTAGGTGAATTAAGGAGTAAAAAAATCTTATTAGTGAGTCGGTGGAGTAGTAGGAGTTAAAAAAAAAAACTGATTCCTGACTTTTTTTTATAATGAGATTTTAGGTGTTATATAATATCTCTACTAATGTGTACTACAGTTAATTTTTAAAAAAAAAGTTTTTTTTTAAAGCAAAATAAGCCTAATTTAATGCAGATTTCGTTATTAGTTCTCTTCCTTGATTGTCACTTGTAGAATGCTTATTTAGATAAAGTCTGTCTAGCTAGTAGCTTCTAACACATCTTTGTTTTCTCGCTTTTTCTATGGGATAAATTTACTAATTGCTTAAAATAACAATTCTGATTCTTTTCTTTGTGATGGTTGAGGAAATGTTATAAAAAGTGAAGGTCTTGTTGAAATAGCTGTCTTGGGTTCCATTTTTCTGTAGATACTGTGGCAGGTTCCCAAAACTATGTTGCCAGTTATTTTTTGACAATGTTATGATTTGACTCATTTTAAGTATACAAGTCACAATTCTGTTGCCTCAGTGCCTTTTTCCACTGATTTTATAATTAATAATTTATTTATTCGTACAGTTCTTGATAGGTAGACCTAATTTGTTTTATGTGGTAGCTGTAATTAAGGTTATACTTTATCTATATCTATTGTGGAGTAATGTACTGCACAGATATGTGCAAAAGGTTATCGTGAAAATTTGTCAATTGTATTGATTTTTAATTTTAGTATTTTTTATTTATCTTGTGCATATAACATTTAATTAAACTATAAATTTTTAATATACTACTATATACTTATGCATGTTGTCACTTACAGATTTAATATTTATTCAAATTTTACTATAGGTTTATATTATCTCGTTCTCAATAACGTACTGTGCATTGTCCAGTTCATATTCACTATTAGATCTTGTTAGTCTTTGAATCTCAGAAAATGTTATATATGTTGAATCGTATAATATAATTATAATGATAATTAATAATTAGTATTAACTAACGGGGCTACCTGTTTGCGCTGCGTGTGTGTATGCTAATATGTATCGGTAAATTACATATATATTCATTAAAAAAAA
>Proasellus_coiffaiti_ ENA|HAEU01029963|HAEU01029963.1 TSA: Proasellus coiffaiti, contig comp48387_c0_seq2
TATCTATTTGATAACACAAAATAGGCCTAGCTACTCAGTTGGTTAATTAAACGGGATAGTCTAGGTAAATTAGCCAATGATATAAATAGGCCTAGTTATTTGGAGAAAATATATGTTCTGACTTCAACAAGATAATGACAGAGCCAATTTACAATCCAGGTCAGCCATACCAGTTACCTATCTCAGGTGGAATTATACCTGGAAGAATTACTCATGTTACTGGAACTTTTGGTCCAAATGCATCAAGTCTTATCATGCAGTTTCAAACTGGCCCTTATGGAGATCCAAGTGATGAAATTGGTTTATGTATTTATGACCGACTAAATGAAGGCATTTTTGGAATGAATGCCTTTACAAGAGCTAATGGTTGGGGCCAAGAGCAAGCTACTCCAAATCCATCATTTCAAAGGGGGCAACCTTTTGAAATTACAATTCTGTGTGATCCATATTGCTTCAAGGTCGCAGTTAATCAGCAACATCTTACAGAATTTGCACATAGAGTTAATCCTGCAACTTTAACTCATATCAACATTAAATCCGCCGCCAATGATATCACTCTCAGTTGCATTTGGATTGAAGATCCTAATAGACCTCCACTTGGTCAAAATGCCCCCTCATATGGGATACCAGGTCAACAATATGCTCAGCCTATTGGAAACCAGCAAGCTCATCACAGTCCTTTTCCAGGAAACCAGCCATTTGCTCCTCCTGTTGGAGGACCATCCTCTTTTCCTACTCAAGAATATTCTCACCAATATTCTGATAACCCAGCTTATAACGGTAAAAAGAATAAAGGTCTGATTGGAATGGTATCATCAGCCGGAGCAGCAGTAGCAGGTGCATTGGGA
>Proasellus_coxalis_ ENA|HAET01061070|HAET01061070.1 TSA: Proasellus coxalis, contig comp163986_c0_seq1
TTACTATTAATAACACAGTTTCTCAGTGACATACTTAAAAAGTAAAGTTGGAGAAAATTTAACTAAGAATCAAGAAAAATGACAGAGCCAATTTATAATCCAGGTCAGCCATACCTTTTACAAATTTCGGGTGGATTTATTCCTGGAAGAATTTCACACGTTACTGGAACATTTGGTCCTAATGCTTCAAGTCTGATCATGCAATTTCAAACTGGACCTTATGGAGATCCGAGTGATGAAATTGGTTTATGCATTTATAATCGTCTAAATGAAGGTATTTTTGGAATGAATGCCTTTACTAGAGCTGGTGGTTGGGGACAAGAGCAAGCTACTCCAAATCCTTCATTTCAAAGAGGACAACCTTTTGAAATTACTATTCTCTGTGACCCATATTGTTTCAAGGTTGCAGTTAACCAGCAGCATCTAACTGAATTTGCACATCGTGTAAATCCTGCAACTTTGACTCATATGAATGTTAAATCTGCCATTAATGATATCACCCTCAGCTGCGTTTGGATTGAAGATCCTAATAGACCTCCTCTTGGTCAAAATGCCCCTCCCTATGGAATACCAGGTCAACCAATTTCTCAGCCTATTGGAAACCAACAAGTTTATCACAATCCTTTTCCAGGAAACCAGCCATATGCTCCTCCCCCTGTTGGTGGGCCAGCATCATTCCCTAATCAGGAATATTCTCAGCATAATTCAGATAATGCGCCTTACGGCAGTAAGAAGAATAAAGGTTTGATTGGGATGGTATCATCAGCAGGAGCTGCAGTAGCTGGGG
>Proasellus_ebrensis ENA|HAEW01058001|HAEW01058001.1 TSA: Proasellus ebrensis, contig c37434_g1_i1
GTCTATTTGATAACACAATAGGCTACCTACTTTTGATGGGCTAGGCCTAGAAATAACAAAATAAGCCTCTTTAAAACTGGTTTAGTTTGATCCTATAGGTTCAGGTCTAAAAAGACCTAGTTTCTAACAGGAAATATAAATTCTGCGTGAAAAAAATGACTGATCCAATATACAATCCAGGTCAGCCGTACCTGTCACCAATATCAGGTGGATTTGTTCCAGGAAGAATTGCACATATTACGGGAACATTTGGCCCTAATGCCTCAAGTCTAATCATGCAGTTTCAAACTGGCCCTTATGGTGATCCAAGTGATGAAATTGGTTTATGCATTTATAATCGACTAAATGAAAGTATCTTTGGAATGAATGCCTTTACCAGAGCTAGTGGTTGGGGTCAAGAGCAAGCTATTCCTAATCCTTCATTTCAAAGAGGACAACCATTTGAAATTACAATTCTGTGTGATCCATATTGTTTCAAGGTTGCCGTTAATCAACAACATCTTACTGAATTTGCACATCGTTTAAATCCTGCAACTTTAACTCATTTGAATATTAAATCTGCGAGCAATGATATTACCCTCAGCTGTATTTGTTGACGTTAGTGT
>Proasellus_escolai_ ENA|HAEV01052162|HAEV01052162.1 TSA: Proasellus escolai, contig comp97762_c0_seq4
TCAACGCAGAGTACGGGGGTCCACGATTGCTATAAGGGTCAAGGGAACAGGTTGGTGGAGCCTTTAATACTCAAGCCTATGCCAAGGTTAAATCTGGTTTAATCCTATAACCATTACATTTATAAAACAAAAAAACATGTTTAGAATGGTCTAAATTGCACATAGGCATAGGTATGCAGTTTCCATTATATTTTATATGTTCTCGTTTGTAGGTCGGCTTAGTGGACTACGTATGTAAGTAAATAACCTACGCAATTACAATTTAAAACTGGTTTAGTTTGACACTATTGGTTAAGGTCTATATAGACCTAGGCTTGTTGTCAACAGAAAATATATATTCGAAGTGAAGAAAAATGACTGATCCAATATATAATCCAGGTCAGCCATATCTGTTACCAATATCAAGTGGATTTGTTCCAGGAAGAATTGCACATATTACAGGAACATTTGGCCCTAATGCCTCAAGTCTAATCATGCAGTTCCAAACTGGGCCTTATGGGGATCCAAGTGATGAAATTGGTTTATGCATTTATAATCGACTAAATGAAAGTATTTTCGGAATGAATGCCTTTACCAGAGCTAGTGGTTGGGGTCAAGAGCAAGCTATTCCTAATCCTTCATTTCAAAGAGGTCAACCATTTGAAATTACAATTATGTGTGATCCATATTGCTTCAAGGTTGCCGTTAATCAACAACATCTTACTGAATTTGCACATCGTTTAAATCCTGCAACTTTAACTCATTTGAATATTAAATCTGCCATCAACGATATTACCCTCAGTTGTATTTGGATTGAAGATCCTAATAGACCTCCACTTGGTCAAAGCGCTCCGCCATACGCAATTCCTGGTCAACCAATTTCTCAGCCTCAATCAATTGGAAACCAGCAAGCCTATTACAGCCCTTTTCCAGGAAATCAGCCAATGGCACTCCCTCCAGTTGGAGGACCAACTTCATTTCCTGCTCAAGATTATTCTCATCAGTATTCTGATAATCCAGTATATGGCGGTAAGAAGAATAAAGGTTTGATTGGAATGGTCTCATCAGCTGGAGCTGCTGTAGCTGGTGCTTTGGGGGCTTCTCATCTAATTGGGAAGAAACCAAAATATGGTTCTGGTGGGTTTCCTAGTTCTGGCGGTTATCCTTCTGGCTTTCCTGGAGCCGGAGGCTACCCAGGTGGACATACATCGCATGGAGGTGGGGGGGGACTTCTTAACAAGGCTTTAGGTGTTGGAGGAGCGGTGTTAGGAGCAAAAGCTGCTGTAAGTATAAATTTTATACATTATA
>Proasellus_grafi ENA|HAEX01037415|HAEX01037415.1 TSA: Proasellus grafi, contig c28614_g6_i1
ACACTCGCAGATGCTTCAGTGGTACTTCCTTACACTCTATGTAAAAGTGGTACGTAGGTACTAAAAGATTGAGAACCGCTGGTTTAGAGTATGAAATGTGCAGCATCATGAACCCGTACGGTAATTGGTCATTTACCATAGATTGTTGTGAGTTGCCATCTTCATTATTGGCTAGGTATATCTTATACATTCTCTTTTGTAGATAGGCTACATACTTTTGATGGGCTAGGCCTAGAAATAACAAAATAAACCTATTCAAAACTGTTTTAGTTTGACCCTATAGGTTCAGGTCTAAATAGACCTAATTGTTAACAGAAAATATAAATTTGAGTGAAGAAAAATGACGGATCCAATATACAATCCAGGTCAGCCATACCTGTTACCAATATCATGTGGATTTGTTCCAGGAAGAATTGCACATATTACAGGAACATTTGGCCCTAATGCCTCAAGTCTGATCTTGCAGTTTCAAACTGGGCCTTATGGTGATCCAAGTGATGAAATTGGTTTATGTATTTATAATCGAGTAAACGAAAATATCTTCGGAATGAATGCTTTTACCAGAGCTAGTGGTTGGGGTCAAGAGCAAGCTATTCCTAATACTTCATTTCAAAGAGGACAACCATTTGAAATTACAATTTTGTGTGATCCATATTGTTTCAAGGTTGCCGTTAATCAGCAACATCTTACTGAATTTGCACATCGTTTAAATCCTGCAACTTTAACTCATTTGAATATTAAATCTGCGATCAATGATATTACCCTCAGTTGTATTTGGATTGAAGATCCTAATAGACCTCCACTTGGCCAAAATGCTCCCCCATATGCAATTCCTGGTCAGCCATTTTCTCAGCCTCAATCAATTGGAAACCAGCAAGCCTATTACAGCCCTTTTCCAGGAAATCAGCCAATAGCACCTCCACCAGTTGGAGGACCAACTTCATTTCCTACTCAAGATTATTCTCATAAGTATTCTGATAAACCAGTCTATGGCAGTAAG
>Proasellus_granadensis ENA|HAEY01010936|HAEY01010936.1 TSA: Proasellus granadensis, contig comp23287_c0_seq1
ACGTATGTAAGTAAATAACCTACACAATAACAATTTAAAACTGGTTTAGTTTGACACTATTGGTTAAGGTCTATAAAGACATAGGCTCATTGTTAACAGAAAATATATATTCTAAGTGAAGAAAAATGACTGATCCAATATATAATCCAGGTCAGCCATATCTGTTACCAATATCAAGTGGATTTGTTCCAGGAAGAATTGCACATATTACGGGAACATTTGGCCCTAATGCCTCAAGTCTAATCATGCAGTTGCAAACTGGGCCTTATGGGGATCCAAGTGATGAAATTGGCTTATGCATTTATAATCGAATAAATGAAAGTATTTTTGGAATGAATGCGTTTACCAGAGCTAGTGGTTGGGGTCAAGAGCAAGCTATTCCAAATCCTTCATTTCAAAGAGGACAACCATTTGAAATTACAACTCTGCGTTGATACCACT
>Proasellus_hercegovinensis ENA|HAEZ01067197|HAEZ01067197.1 TSA: Proasellus hercegovinensis, contig comp92926_c0_seq1
TCTATTTGATAACACAGTTTTTCACTGACAAACTTAAAAAGTAAGGTTTGAGAAAATATAACTTTTAAGAGTCAAGAAAAATGACTGAGCCAATATACAATCCAGGTCAGCCATACCTGTTGCCAATTTCAGGTGGATTTATCCCTGGAAGAATTGCACATGTTACTGGAACATTTGGTTCTAATGCTTCAAGTCTTATCGTGCAGTTTCAAACTGGGCCTTATGGAGATCCGAGTGATGAAATTGGTTTATGCATTTATAATCGTCTAAATGAAGGTATTTTTGGAATGAATGCCTTTACTAGAGCTAGTGGTTGGGGACAAGAGCAAGCTACTCCAAATCCATCATTTCATAGAGGACAGCCTTTTGAAATTACAATTCTCTGTGACCCATATTGTTTCAAGGTTGCAGTTAACCAGCAACATTTAACTGAATTTGCGCATCGTGTAAATCCTGCAACTTTAACTCATGTGAATATTAAATCGGCCATCAATGATATCACCCTCAGCTGCGTTTGGATTGAAGATCCTAATAGACCTCCGTTTGGTCAAAATGCCCAGCCATATGGAATACCAGGTCAACCAATAGGAAATCAACAAGTTTATCACAACCCTTTTCCAGGAAATCAACCATATGCTCCTCCTCCAGTTGGAGGACCAACATCATTTCCTACTCAAGAATATTCTCACCAAAATTCTGATAATTCATCTTATGGCAATAAGAAGAATAAAGGTTTGATTGGAATGGTATCATCGGCAGGAGCGGCAGTAGCTGGTGCTTTGGGGGCTTCTCATCTAATTGGGAAGAAACCGAAATATGGGTCTGGTGGTTATCCTGGCTACTCAGGAGCTGGAGGCGGCTATCCAGGAGCAGGAGGCTACCCAAGCGGACACACATCACATGGAGGTGGCAGTGGAGGGCTTCTAAATAAGGCTTTGGGTGTTGGAGGAGCAGTTTTAGGAGCAAAAGCTGCTAGTAAAGGCTTAGGTGGTCTTGGAGGGCTTGGCGGCCTTGGAGGTGGAAGTAAAGCTTTAAAGTATGGTCTCCCAATAGCTGGAGCTGGAGTTGGAGGTTATATGCTATCAAAAGGCTTGAGCCGGAGCTTTAGTTTTGGATCTGACTGTAGTGATGGCTGGGGAGGGGGTTGTGGTGGTGATTGGAGTGATTAAACTATATTCATTTTGAACTTTTTTCACACTTGTGCTTAGTTTTAGATTCTCTATTTTTGTACAGTGCAGAATATTTTATTTTTGAAGATTTAGAATGTAGGTCTACCGGCAAACCACTATTTCAGTTTATATTAAAAATGTATCAATATTTTTTTTTTTTGAGATTCAGAAAGCTTTTACAGACTAATGTGGGCTTTATTCTTCATTGATAATTACTATATTGCTGTTGAAATATGCTCTAAAATGTTTCAAATTTGACTTACTAATAATAATAAAAATGTAGCTATAACATAGAGTGAATGTTCAATATTTTTCGGGTGAATTTTTATTGATTTTTTCTTTATTACTTAATTATTTGCGTCTTCATTGTGTGATTCTGTACTTACAAAAAGAGGGTAGTTATTAGCTCACACATACATGCATGCATAACTAATATTAAATCTTAATTGTGGTGAGTTAAGTAGAAAACTGCATTAAAAATCTGAGTAGTTTTCTACCGCCAATGGGAAAGTAATAGCAGGATCTGGTTCCCAGTCAGGATTCTCACTCTCTTGTTGGTTGTCATTTGCGACACATAAGGTGGAATGATGGGTCTATTCTAGATTAAAGTTTATTTTTTTATTACTAAATTTACTGTTACGTTTTACAATTCTATTTAATGACTAATAATTATTAGAATATTTGTGTGAATTTTAATATTTTTACATATATTGCTAAGAATCTCACAGATGTTTTATTTTTATATAAACTTATAATTTACTAATCTGTTCCCAAGTAGTAGAGTAGTTACTACGCTTTATCATTTGATGTTTTTGTCTAGTAAAAATTTCTTTAATACTCGTGTAAATAAAGTAAATAAATAGTCCTATAGTTACATATTAATTATTTATGAGGCCCTTTAAGTAATAATTATATAAGATACATAATTAACTTGTTTTTCTACATATACTGTACATAGAGATAAAAATGGGTGTTTCTTTAAAAGGAAGCTAAACATACTTTACAGTAAGAATACAATATCAAAGGTAAAAAAAAAATATGTATGATATGATGTATAAATTTATATAAGGATAAAAACCGTGATGAAAGATACTATTATTTTTTATTTTTTTTATTTACCGAGCCACTAAAGAAAATTTAATTTCTACCATGATTTGACTTTTGTTCAAATTACGTAGGTTTCCTATGATCCGTCCTATTTTATTACTTTGTGTATAGGTATATTTTTAATCATTTCTTTTGTGAAGTATGTAAGTGACGCAGATGATTTAGAAGTTTATTCTGTATAGCAAATCAGTTCAATTTGTATGTGAATTTTAATTAGTACTCTGCTTTGTTTCTTTCTTGTACTGCAAATATAGTAAACCTTGCAAGGTATCTTTTGTAGTAAGGTATGTATTTTTTAAGGTTGCGTTTCCAA
>Proasellus_ibericus_ ENA|HAFA01071405|HAFA01071405.1 TSA: Proasellus ibericus, contig comp73890_c0_seq1
TCTATTTGATAACACAGTAGGCTTAGTAGGCTACGCATGTAAGTAAATACGCAATTACAATTTACAACTGGTTTAGTTTGACACTATTGGTTATGGTCTGAAAAGACCTAGGCTCTTTGCTAACAGAAAATATATATTCTAAGTGAAGAAAAATGACTGATCCAATATACAACCCAGGTCAGCCATACCTGTTACCAATATCAAGTGGATTTGTTCCAGGAAGAATTGCACATATTACGGGAACATTTGGCCCTAATGCCTCAAGTCTGATTATGCAGTTCCAAACTGGGCCTTATGGGGATCCAAGTGATGAAATTGGTTTATGTATTTATAATCGACTAAATGAAAGTATTTTTGGAATGAATGCCTTTACCAGAGCTAGTGGTTGGGGTCAAGAGCAAGCTATTCCTAATCCTTCATTTCATAAAGGACAACCATTTGAAATTACAATTCTATGTGATCCATATTGTTTCAAGGTTGCCGTTAATCAACAACATCTTACTGAATTTGCACATCGTTTAAATCCTGCAACTTTAACTCATTTGAATATTAAATCTGCAATCAATGATATTACCCTCAGTTGTATTTGGATTGAAGATCCTAATAGACCTCCACTTGGTCAAAATGCTCCGCCATATGCAATTCCTGGTCAACCAATTTCTCAGCCTCAATCAATTGGAAACCAACAAGCCTATTACAGCCCTTTTCCAGGAAATCAGCCAATGGCACCACCTCCAGTTGGAGGACCAACTTCATTTCCTGCTCAAGATTATTCTCATCAGTATTCTGATAACCCAGTCTATGGCGGTAAGAAGAATAAAGGTTTGATTGGAATGGTCTCATCAGCTGGAGCTGCAGTAGCTGGTGCTTTGGGGGCTTCTCATCTAATTGGGAAGAAACCAAAATATGGTTCTGGTGGGTTTCCTAGTTCTGGCTTTCCTGGTGCTGGAGGCTACCCAGGTGGACATACATCACATGGAGGTGGTGGGGGACTTCTTAACAAGGCTTTAGGTGTTGGAGGAGCGGTGTTAGGAGCCAAAGCTGCTGTGAGTTTAATTTATATACAGTAAAAATAATATTTTTAATTTTAACTTCTAAATAAATTTTGAGTTATGACTCAAATTAACATTATAATATTATTACTTCTTAATTTTTTGTATTACTGTAAACTCTCTTAAAATACGATCTCACAATTTGTGAGTTTGCTAATACACAATTGGTAAAAAAAAGGTAAAAAAATATATTTGTAACAAAAATATTTAAAATGTGTTATCTGTTTTGGTAAAGTGCTAATCAAAAAACAAGAATAAAACTAGTTATACGTCACTGACAGCAATTACATATTTGAATTAAATTGTTAATTCACATAAAAAAGGTTGACATAAACTAGAATGCTGTAAGTCACATAGCTTTGACGAATAGTCTCTTTCCCAAATGCTTAAAATAGTTTTTATTTTTTCCAAAAGCGGGCAAAGACTAAAGATGCAAAATAGCTAGTTTCTGCACTAGAACTGTAAATCAAATTTGTAACAATTCAAAAATATAAATGAAAAGAAAAAAAAGTGTTAAAGTAAATATCAAAATTCTGAAGCTGTAAATTTATTTATATTCACAGTAGAATAAAACATTTCATATATTGTACCAGAGAAAGGCTCTTTCATGATTTACAAATAAACTCTCATCATCTTTCTCAAATTTGAATTGAATAATTTTTTTTTGGTGGGGGATTATTATTGTGAATTAAGGGTCTTAATATTCAAATATACAGTGCACTATATGCATTATAATTTAATAATGCAGCTGTCTTTATAAATCAAATTCACTTGTTTCTAAATTTCATTAGTTTTTTTTTAATAAGAGTTAAAGTTATACACACTATTGCCTTTGAAGCCGAAGGTCAGGAAAGTAATCCTACATATTGGAGTTTATTGTATTTATACAGCTACTGCAAAAAGATAATAGCGGGGCTAATATTTTACTCTTTAAGACGCACCTTCAAACTCTATTTTGTTTCAAGCGCTATATGAATTGATATTGGAGTCTTGCGCCTTTGGCAACTCTGTTTTGGCAAATGTATATGTTTACACCCCTTCAGTAGTTCCGTTGGCCATAAGATCTCAGAGAGAATATTAGCCAATCTTGAAAGTTCTGGAGTTTTTTTTTATTAAAACAAAATATATATTTT
>Proasellus_jaloniacus_ ENA|HAFB01007840|HAFB01007840.1 TSA: Proasellus jaloniacus, contig comp16666_c0_seq2
TATATCTATTAATAACACATAGGCTTAGAGGACTACATATGTAAGTAAATAGCCTTACAATTACAATTTAAAACTGGTTTAGTTTGACACTATTGGTTAAGGTCAATAAAGACCTAGTCTCATTGCTAACAGAAAATATATATTCTAAGTGAAGAAAAATGACTGATCCAATATACAATCCTGGTCAGCCATACCTGTTACCAATACAAAGTGGATTTGTTCCAGGAAGAATTGCTCATATTACTGGAACATTTGGCCCTAATGCCTCAAGTATAATTATGCAGTTCCAAACTGGGCCTTATGGAGATCCAAGTGATGAAATTGGTTTATGCATTTATAATCGACTAAATGAAAGTATTTTCGGAATGAATGCCTTTACCAGAGCTAGTGGTTGGGGTCAAGAGCAAGCTATTCCTAATCCTTCATTTCAAAGAGGACAGCCCTTTGAAATTACAATTCTGTGTGATCCATATTGCTTCAAGGTTGCCGTAAATCAACAACATCTTACTGAATTTGCACATCGTTTAAATCCTGCAACTTTAACTCATTTGAATATTAAATCTGTGATAAACGATATTACCCTCAGCTGTATTTGGATTGAAGATCCTAATAGACCTCCACTTGGTCAAAACGCTCCACCATACGCAATTCCTGGTCAACCAATTTCTCAGCTTCAATCAAGTGGAAACCAGCAAGCCTACTACAGCCCTTTTCCAGGAAATCAGCCAATGGCACCACCTCCAGTTGGAGGACCAACTTCATTTCCTGCTCAAGATTATTCTCATCAGTATTCGGATAATCCAGGCTATGGCGGTAAGAAGAATAAAGGTTTGATTGGAATGGTCTCATCAGCTGGAGCTGCAGTAGCTGGTGCTTTGGGGGCTTCTCATCTTATTGGGAAGAAACCAAAATATGGTTCTGGTGGGTTTCCTAGTTCTGGCGGTTACCCTTCTGGCTTTCCTGGAGCCGGAGGCTACCCAGGTGGACATACATCACATGGAGGTGGGGGAGGACTTCTTAACAAGGCTTTAGGTGTTGGAGGAGCAGTGTTAGGAGCAAAAGCTGCTAATTTCAAAATGTGATTATGTATTTGTTATCCTCCTTCCTATACTACACTCATCTGGAGATTCAGTAAAGGCTTAGGTGGTCTTGGTGGAAGTAAAGCTATGAAATATGGTCTTCCACTAGCAGGAGCTGGAGTTGGAGGCTACATGCTATCAAAAGGCTTAAGTCGGAGCTTTAGTTTTGGATCTGACTGTAGTGATGGCTGGGGAGGAGATTGTGGTGGTGATTGGAGTGATTAAGTAATCATAGTTTTGAATTTTTTCACATTTAAATTCTCTATTTTTGTACAGTGCAGATTTGCTTATTTTAGAAACTATGTAATGAAGGTCTACGAGCATTAATTTAGATAAATTTTTGTTCAAAATTTAAACATTTTTTGATGCAATTCGGGAAATTTTACCAAGCAAGTCTTTTTTACTCTTTGACTAAAATTACTATGCTGTTTTTGAAATGTATTTCATTTTATGTGGTTCATTTTTACTGGAAGTTTACTAGCCTATATATTTAAAATCTGTATAGAAGCATTTCAGTTAAATGGCCTTAGTCTTGTGGTGGTTTCTGATGAATAGTGTCTTTGCGTCTTGTAGAGAAATTAAATTTACATTTACAGATAAAAAGTTATTTATTAAAGGGAAAGTTATTATTAAGAATCTCAAATGTATTATTTTTTATATAAACTTTATT
>Proasellus_karamani_ ENA|HAFC01063702|HAFC01063702.1 TSA: Proasellus karamani, contig comp75233_c0_seq1
TATTTGATAACACAATTTTTTACTGACAAATTTAAAAAAGAAGTTAGGGAAAATATAATAGAGAGTCAAGAAAAATGACGGAGCCAATATACAATCCAGGTCAGCCATACTTATTACCAATTTCAGGTGGATTTATTCCTGGAAGAATTGCACATGTTACTGGAACATTTGGTCCTAATGCTTCAAGTCTTATCATGCAGTTTCAAACTGGGCCTTACGGAGATCCAAATGATGAAATTGGTTTATGCATTTATAATCGTCTCAATGAAGGTATTTTTGGGATGAATGCTTTTACTAGAGCTAGTGGTTGGGGACAAGAGCAAGCTACTCCAAATCCTTCATTTCAAAGAGGACAGACTTTTGAAATTACAATTCTCTGTGACCCGTATTGTTTCAAGGTTGCCGTTAACCAGCAACATCTAACCGAATATGCGCATCATGTAAATCCTTCAACTTTAACTCATATAAATATTAAATCGGCCACCAATGATATCACCCTCAGCTGCGTTTGGATTGAAGATCCTAATAGACCTCCGCTTGGTCAAAATGCCCCGCAATATGGAATACCAGGTCAACCAATTTCTCAGCCAATTGGAAGCCAACAAACTTATCACAACCCTTTTCCCGGAAATCAGCCATATGCTCCTCCTCCAGTTATGGGATCAGCATCTTTTCCTACTCAAGAATATTCCCACCAAAATTATGATAATCCATCTTATGGCGGTAAGAAGAATAAAGGTTTGATGGGAATGGTGTCTTCAGCAGGAGCTGCTGTAGCTGGAGCTTTAGGAGCATCTCATCTAATTGGGAAGAAACCAAAATATGGGTCTGGTGGTTATCCTGGAGGTGGAGGGGGCTATCCAGGAGCTGGAGGTGGATATCCAGGAGCGGGAGGTGGATATCCAGGAGCTGGAGGAGGTTATCCAGGTGCAGGAGGCTACCCAGGTGGAAACACATCACATGGAAGTGGCGGTGGAGGACTTCTAAATAAGGCTTTGGGGGTTGGAGGAGCTGTTTTAGGAGCAAAAGCTGCTAGTAAAGGCTTAGGTGGGCTTGGTGGCCTTGGTGGCCTTGGAGGGGGAAGTAAAGCGTTAAAGTATGGTATCCCATTAGCTGGAGCTGGAGTTGGAGGATATATGCTATCAAAAGGCTTAAGCCGGAGCTTTAGTTTTGGATCTGACTGTAGTGATGGCTATGGTGGGGGATGTGGTGGTGATTGGAGTGATTAAGTTATTTTAATTTCAAACTTTTTTCACATTTGTGCATATTTTTGAATTCTCCATTTGTACAGTGCAAAATATTTTATATTTGAAGATTAAAAATGTAGGTCTACCGGCAAGTAGCTATGCCATTTTATTTTCAAAATTTATCAATATTTGTATTTTTTTTTTGAGATTTGGAATGTTTTCACAGACAAATGTGGGCTTTATTTTTCAGTCATAATTACTAAATTACAGTTGAAATATAGCCTACATAAAATAATGTAAAAAAAAAAAAAAAAAA
>Proasellus_meridianus_ ENA|HAFE01038162|HAFE01038162.1 TSA: Proasellus meridianus, contig comp59348_c0_seq3
AATTATTAATAACACAGCTTAGTAAGTAAGTAAATACGCAATTACCATTTAAAACTGGTTTAGTTTGACACTATTGGTTAAGGTCTAAAAAGACCTGGGCACATTGCTAACAGAAAATATAAACTCTAAGTGAAGAAAAATGACTGATCCAATATACAATCCAGGCCAGCCATACCTCTTACCAATATCAAGTGGATTTGTTCCAGGAAGAATTGCACATATTACAGGAACATTTGGCTCTAATGCCTCAAGTCTAATCATGCAGTTCCAAACTGGGCCTTGTGGGGATCCTAGTGATGAAATTGGTTTATGTATTTATAATCGACTAAATGAAAGTATTTTCGGAATGAATGCTTTTACCAGAGCTAGTGGCTGGGGTCAAGAGCAAGCTATCCCTAATCCTTCATTTCAAAGAGGGCAACAATTTGAAATTACAATTCTGTGTGATCCATATTGTTTCAAGGTTGCCGTTAATCAACAACATCTTACTGAATTTGCACATCGTTTAAATCCTGCAACTTTAACTCATTTGAATATTAAATCTGCAATCAATGATGTTACCCTTAGTTGTATTTGGATTGAAGACCCTAATAGACCTCCACTTGGTCAAAATGCTCCTCCATATGCAATTCCTGGTCAACCAATTTCTCAGCCTCAATCAATTGGAAACCAGCAAGCTTATTACAGCCCTGTACCAGGAAATATGCCTCCAGTTGGAGGACCAACTTCATTTCCTCCTCAAGATTATTCTCATCAGTATTCTGATAATCCAGCCTATGGTGGTAAGAAGAATAAAGGTTTGATTGGAATGGTCTCATCAGCTGGAGCTGCAGTAGCTGGCGCTTTGGGGGCTTCTCATCTAATTGGGGTAAATAAAACCTTTAAAGTTATGTAAAGTTTCATAAGATAGGAATAGGA
>Proasellus_ortizi_ ENA|HAFF01079974|HAFF01079974.1 TSA: Proasellus ortizi, contig c70633_g1_i1
CTTTTGATGGGTTAGGCCTAGAAATAACAAAATAAGCCTCTTTAAAAGTGGTTTAGTTTGACCCTATAGGTTCAGGTCTAAAAAGACCTAGTTGCTAACAAGAAATATAAATTCTGAGTGAAGAAAAATGACTGATCCAATATACAATCCAGGCCAGCCGCACCTGTCACCAATATCAAGTGGATTTGTTCCAGGAAGAATTGCACATATTACGGGAACATTTGGCCCTAATGCCTCAAGTCTGATCATGCAGTTTCAAACTGGCCCTTATGGTGATCCGAGTGATGAAATTGGTTTATGTATTTATAATCGACTAAATGAAAGTATCTTCGGAATGAATGCCTTTACCAGAGCTAGTGGTTGGGGTCAAGAGCAAGCTATTCCTAATCCTTCATTTCAAAGAGGACAACCATTTGAAATTACAATTCTGTGTGATCCATATTGTTTCAAGGTTGCCGTTAATCAACAACATCTTACTGAATTTGCACATCGTTTAAATCCTGTAACTTTAACTCATTTGAATATTAAATCTGCGATCAATGACATTACCCTCAGTTGTATTTGGATTGAAGATCCTAATAGACTTCCACTTGCTCAAAATGCTCCCCCATATGCAATTCCTGGTCAACCAATTTCTCAGCCTCAATCAATTGGAAGCCAGCAAGCCTATTACAGCCCTTTTCCAGGAAATCAGCCAATTGCACCTCCTCCAGTTGGAGGACCAACTTCATTTCCTACTCAAGATTATTCTCATCAGTATTCTGATAAACCAGTCCATGGCAGTAAGAAGAATAAAGGTTTGATTGGAATGGTCTCATCAGCTGGGGCTGCAGTAGCTGGTGCTTTGGGTGCTTCTCATCTAATTGGGAAGAAACCAAAATATGGTTCTGGCGGTTATCCTTCTGGCTTTCCTGGAGCTGGAGGCTACCCAAGTGGACATACATCACATGGAGGTGGTGGGGGACTTCTTAACAAGGCTTTAGGTGTTGGAGGAGCAGTTTTAGGAGCTAAAGCGGCTAGTAAAGGCTTAGGTGGTTTGGGTGGTCTTGGTGGAAGTAAAGCTATGAAGTATGGTCTACCACTAGCTGGAGCTGGAGTTGGAGGCTATATGCTATCAAAAGGCATGAGTCGGAGCTTTAGTTTTGGATCTGACTGTAGTGATGGCTGGGGAGGAGATTGTGGCGGTGATTGGAGTGATTAAGTAATATTAGTTTTGAAATTTTTGATTCTCTATTTTTGTACAGTGCAGAT
>Proasellus_racovitzai_ ENA|HAFH01035363|HAFH01035363.1 TSA: Proasellus racovitzai, contig comp44019_c0_seq1
TAATTATTAATAACACAGTAGGCTTAGTGGGCTACGTATGTAAATAAATACACAAGTACAATTTAAGACTGGTTTAGTTTGACACTACTGTATTGCTTAAGGTCTAAAAAGATCTCTACTCATTGGTAACAGGAAATATAAATTCTAAGTGAAGAAAAATGACTGATCCAATATACAATCCAGGTCAGCCATACCTGTTGCCAATATCAAGTGGATTTGTTCCAGGAAGAATTGCACATATTACGGGAACATTTGGCCCTAATGCCTCAAGTCTAATCATGCAGTTCCAAACTGGGCCTTATGGGGATCCAAGTGATGAAATTGGTTTATGTATTTATAATCGACTAAATGAAAGTATTTTCGGAATGAATGCCTTTACCAGAGATAGTGGTTGGGGTCAAGAGCAAGCTATTCCTAATCCTTCATTTCAAAGAGGACAACCATTTGAAATTACAATTCTGTGTGATCCATATTGTTTCAAGGTTGCCGTTAATCAACAACATCTTACTGAATTTGCACATCGTTTAAATCCAGCAACTTTAACTCATTTGAATATTAAATCTGCAATCAACGATATTACCCTCAGTTGTATTTGGATTGAAGATCCTAATAGACCTCCACTTGGTCAAAATGCTCCGCCATATGCAATTCCTGGTCAACCAATTTCTCAGCCTCAATCAATTGGAAACCAGCAAGCCTATTACAGCCCTTTTCCAGGAAATCAGCCAATGGCAACACCTCCAGTTGGAGGACCAACTTCATTTCCTGCTCAAGATTATTCTCATCAGTATTCTGATAATCCAGTCTATGGCAGTAAAAAGAATAAAGGTTTGATTGGGATGGTCTCATCAGCTGGAGCTGCAGTAGCTGGTGCTTTGGGGGCTTCTCATCTAATTGGGAAGAAACCAAAATATGGTTCTGGTGGGTTTCCTAGTTCTGGCGGTTATCCTTCTGGCTTTCCTGGAGCTGGAGGCTACCCAGGTGGACATACATCACATGGAGGGGGTGGGGGACTTCTCAACAAGGCTTTAGGTGTTGGAGGAGCGGTGTTAGGAGCAAAAGCTGCTAATTTCAAAATGTGATTATGTATTTGTTATTCTCCTTCCTATACTACACTCATCAGGAGATTCAGTAAAGGCTTAGGTGGTCTGGGTGGTCTTGGTGGTCTTGGTGGAAGTAAAGCTATGAAATATGGTCTTCCACTAGCTGGAGCTGGAGTTGGAGGCTATATGCTATCAAAAGGCATGAGTCGGAGCTTTAGTTTTGGATCTGACTGTAGTGATGGCTGGGGAGGAGGTTGTGGCGGTGATTGGAGTGATTAAGTAATCATAGTTTTGAAAATTTTCACATTTAAATTCTCTATTTTTGTACAGTGCAGATGTGTTTATTTAGAAACTGTGTAATGAAGGTCTACCATCATTAATTTAGATTACTTTTTGTTCAAAATTTAAAAATATTTTTTATGCAATTCAAAAAATTTTAAACTTTGACTGTAATTACTATGCTGTTTTTGAAATGTATTTCATTTTATGTGGTTCATTTTTACTAGAAACTTATAATGTATTTCAAATCTGTACAGAAGCATTTCAGTTAAATGGCCTTACTCATGTGATGGTTTCTGATGAATAGTGTCTCTGCAGTATAAAGAGAAATTAAATTTACATTTACTAATTAAAAGTTTTTATTTAAAGGTAAAGTTATTCACTAACCAAAAGAGTTATTTTTACAATGCTTATTCTATTTATTGATAATATGGTGTGTGTTAATTAATATTTACTGTAAATTT
>Proasellus_rectus_ ENA|HAFI01034620|HAFI01034620.1 TSA: Proasellus rectus, contig comp57166_c0_seq1
TCTATTTGATAACACAGTAGGATTGTCTAAAAATACCTAGGCTCTTTGCTAACAGAAAATATACTTTCTAAGTGAAGAAAAATGACTGATCCAATATACAATCCAGGTCAGCCATACCTGTTACCAATATCAAGTGGATTTGTTCCAGGAAGAATTGCACACATTACGGGGACATTTGGCCCTAATGCCTCAAGTCTAATCATGCAGTTCCAAACTGGGCCTTATGGAGATCCAAGTGATGAAATTGGTTTATGTATTTATAATCGACTTAATGAAAGTATTTTCGGAATGAATGCCTTTACCAGAGCTAGTGGTTGGGGTCAAGAGCAAGCTATTCCAAATCCTTCATTTCAAAGAGGACAACCGTTTGAAATTACAATTCTGTGTGATCCATATTGTTTCAAGGTTGCTGTTAATCAACAACATCTTACAGAATTTGCACATCGTTTAAATCCTGCAACTTTAACTCATTTAAATATTAAATCTGCAATCAATGATATTACCCTCAGTTGTATTTGGATTGAAGATCCTAATAGACCTCCACTTGGTCAAAATGCTCCTCCATATGCAATTCCTGGTCAACCAATTTCTCAGCCTCAGTCAGTTGGAAACCAACAAGCCTATTACAGCCCTTTTCCAGGAAATCAGCCAATGGCACCACCTCCAGTTGGGGGACCAACTTCATTTCCTGCTCAAGATTATTCTCATCAGTATTCTGATAATCCAGTCTATGGCAGTAAGAAGAGTAAAGGTTTGATTGGAATGGTCTCATCAGCTGGAGCTGCAGTAGCTGGTGCTTTGGGGGCTTCTCACCTAATTGGGAAGAAACAAAAATATGGTTCTGGTGGGTTTCCTAGTCATCCTTCTGGCTTTCCTGGAGCTGGAGGCTACCCTGGTGGACATACATCACATGGAGGTGGTGGGGGACTTCTTAATAAGGCTTTAGGGGTTGGAGGAGCGGTGTTAGGAGCAAAAGCTGCGAGTAAAGGCTTAGGTGGTCTGGGTGGCCTTGGTGGAAGTAAGGCTATGAAATATGGTCTTCCACTAGCTGGAGCTGGAGTTGGAGGCTATATGCTATCAAAAGGCATGAGTCGGAGCTTTAGTTTTGGATCTGACTGTAGTGATGGCTGGGGAGGAGATTGTGGCGGTGATTGGAGTGATTAAGTAATCATAGCTTTGAAATTTTCACATTTAAATTCTCTATTTTTGTACAGTGCAGATGTGTTTATTTTAGAAACTGTGTAATGAAGGTCTACCAGCCTTAAATTATATTACTTTTTGTTCAAAAGTTCAAAATATTTTTTTATGCAATTTAGGAAATTTTACCAATCAAGTATTTTTGAATCTTTGACTGTAATTACTATGCTCTTTTTGAAATGTATTCCATTTTATGTGGTTCATTTTTACTGGAAACTTACAATGTATTTCAAATCTGCACAGAAGCATTTCAGTTAAATGGCCTTATTCTTGTGGTGGTTTCTGATAAATTGTGTCTTTGGGGTATAAAGAGAAATTAAATTTACATTTACTAATAAAAGGTATTATTTATACAATGTTTATTTTAGTTAAT
>Proasellus_solanasi ENA|HAFJ01057079|HAFJ01057079.1 TSA: Proasellus solanasi, contig comp60402_c0_seq13
CTATTTGATAACACAGTAGGCTTAGTGGACTACGTATGTAAGTAAATAACCTACACAATTACAATTTCAAACTGGTTTAGTTTGACACTATTGGTTAAGGTCTATAAAGACCTAGGCTCATTGTTAACAGAAAATATATATTCTAAGTGAAGAAAAATGACTGATCCAATATATAATCCAGGTCAGCCATATCTGTTACCAATATCAAGTGGATTTGTTCCAGGAAGAATTGCACATATTACGGGAACATTTGGCCCTAATGCCTCAAGTCTAATCATGCAGTTCCAAACTGGGCCTTATGGGGATCCAAGTGATGAAATTGGATTATGCATTTATAATCGAATAAATGAAAGTATTTTCGGAATGAATGCTTTTACCAGAGCAAGTGGCTGGGGTCAAGAGCAAGCTATTCCTAATCCTTCATTTCAAAGAGGACAACCATTTGAAATTACAATTCTGTGTGATCCATATTGCTTCAAGGTTGCCGTTAATCAACAACATCTTACTGAATTTGCACATCATTTAAATCCTGCAACTTTAACTCATTTGAATATTAAATCTGCAATCAATGATATTACACTTAGTTGTATTTGGATTGAAGATCCTAATAGACCTCCACTTGGTCAAAGCGCTCCGCCATACACAATTCCTGGTCAACCAATTTCTCAGCCTCAATCAATTGGAAACCAGCAAGCCTATTACAGCCCTTTTCCAGGAAATCAGCCAATGGCACCCCCTCCTGTTGGAGGACCAACTTCATTTCCTGCTCAAGATTATTCTCATCAGTATTCTGATAATCCAGTATATGGCGGTAAGAAGAATAAAGGTTTGATTGGAATGGTCTCATCAGCTGGAGCTGCAGTAGCTGGTGCTTTGGGGGCTTCTCATCTAATTGGGAAGAAACCAAAATATGGTTCTGGTGGGTTTCCTAGTTCTGGCGGTTATCCTTCTGGCTTTCCTGGAGCCGGAGGCTACCCAGGTGGACATACATCACATGGAGGTGGGGGGGGACTTCTTAACAAGGCTTTAGGTGTTGGAGGAGCGGTGTTAGGAGCAAAAGCTGCTGTAAGTATAATTTATATGCATTATAAAGATTATTTTAAATTTCTACATTGAGTTACGATTCAAATTAACATTGGAATATTATTATTTCTTCATTTATTGTACTACTGTAAACTCTCCTAAAATGAGATTTCCTAAAATAGTATGTGAGTTGGCTAATACACAATTGGCAAAATAAAATTGATACAAAATTATAATTGAAACACAAATATTTAAAATGTTTTATCCATTTTGGTAACATGCTAACAAAAAAAATAATATTAAAACTATTTAAACGTAACTGATAGTAATTACATATTTGAATTAAATTGTTAATTCACATTAAAAAAAAAAGTGGAGAGGGTCTCAAAATTAATTACAAATTCAAATTGACATATACACTAG
>Proasellus_spelaeus_ ENA|HAFK01031922|HAFK01031922.1 TSA: Proasellus spelaeus, contig comp29137_c0_seq9
ATCTATTTGATAACACAGTAGGCTTAGTACTTTAGATGGGCTACATCTAGAAGTAAATACATAAGTACAATTTAAAACTGATTTAGTTTGACACTATTGGTTAAGGTCTAAAAAGACCTAGTGGCTAACAGAAAATTTAAATTCTAAGTGAAGAAAAATGACTGATCCAATATACAATCCGGGTCAGCCATATCTGTTACCAATATCAAGTGGATTTGTTCCAGGAAGAATTGCACATATTACGGGAACATTTGGCCCTAATTCCTCAAGTCTAATCATACAGTTTCAAACTGGGCCTTATGGTGATCCAAGTGATGAAATTGGTTTATGTATTTATAATCGACTAAATGAAAGTATTTTTGGAATGAATGCCTTTACCAGAGCTAGTGGTTGGGGTCAAGAGCAAGCTATTCCTAATCCTTCATTTCAAAGAGGACAACCATTTGAAATTACAATTCTGTGTGACCCATATTGTTTCAAGGTTGCCGTTAATCAACAACATCTTACTGAATTTGCACATCGTTTAAATCCTGCAACTTTAACTCATTTGAATATTAAATCTGCGATCAATGATATTACCCTCAGTTGTATTTGGATTGAAGATCCTAATAGACCTACACTTGGTCAAAATGCTCCGCCATATGCAATTCCTGGTCATCCAATTTCTCAGCCTCAATCAATTGGAAACCAGCAAGCCTATTACAGCCCTTTTCCAGGAAATCAGCCAATTGCACCACCTCCAGTTGGCGGACCAACTTCATTTCCTACTCAAGATTATTCTCATCAGTATTCTGATAAACCAATCTATGGCGGTAAGAAGAATAAAGGTTTGATTGGAATGGTCTCATCAGCAGGAGCTGCAGTAGCTGGTGCTTTGGGGGCTTCTCATCTAATTGGGAAGAAACCAAAATGTGGTTCTGGCGGGTTTCCTAGTTCTGGTGGTTATCCTTCTGGCTTTCCTGGAGCTGGAGGCTACCCAGGTGGACATACATCACATGGAGGTGGTGGGGGACTTCTTAACAAGGCTTTAGGTGTTGGAGGAGCGGTTTTAGGAGCAAAAGCTGCTGTAAGTATAATTTATATACAGTATAAAGAATGTTTTTAATTTTAACTTCAAAATTGAGTTATGATACAGATTAGCTTTAGAATATTATTACTTCTGCATTTTTTGTGTTACTGTAAACTCTCCTAAAATGCGATCTCCTAATATGTGAGTTTGCTAATACACAATTGGTAAAAAAAAAAAAAAAA
>Procambarus_clarkii ENA|GARH01000893|GARH01000893.1 TSA: Procambarus clarkii Prcla_ES_9884_0 transcribed RNA sequence.
GGAGCACGACAGCCGGAGAGGCGGCGGCCGAAGTATCGTACTTTCCTAAACACTGTGTCACTGTGTCACACTGCGTCATCTCCTCTGGTCCTCTACTGCTGTCGCTGTGTTAGAGTTCCACATCAGCTTTTAGATCAAAGAAGCAGCCATGGGGTCGCCAATTTACAATCCGGGTGAGCCATACATGACGGTAATTCCTGGAGGTTTCACACCAGGAAAAATTGCTCACGTTACGGGAACATTCACGCCAAATGCCACCAGCTTTATCCTGAAATTTCAATCTGGACCAACTGGTGATCCTACTGATGAAATTGGTCTGTGTATGTATGGGCGAGTGGTGGAGGGGTTGGTGGGGAGGAATGCCTTCACCCGTGCTGCAGGCTGGGGACAAGAGGAGGCTACCAACACCATGGCTCTGGCACGTGCACAAAATTTTGACGTCACAATCTTCTGTGATCCAGTGCATTACAAGATTGCTTTGAATGGCCAGCATTTTGCTGAATTCGCACATCGCACCAACCCAGCCACCATGACGTACATAAATGTTGCCAGCACTAGTCAAGATATGAACCTGGCATGCATTTGGATTGAGGATCCTGTTGCTTCTAGCCAAGCTCCTCCATATGCACAAGGGTCACCCATGGGAGGGGTGCCATACCCACCACAAAATAACTATGGTGCCCCACCGCCGTACTCTGGGGGTCCAGGATATGCACCAGTTTACTCTAGCCCAGCATACCAGCAAGCTGCACCTCAACAGTATGGACAACCAGCACCGGCCGCACACAGCAACAGTGGTGGCAAAGGGCTGCTGGGAATGGTAGCTGGAGCAGGGACAGCTGTTGCTGGGGCCTTGGGTGTATCTCATCTCATGGGGAAATCCAAATCAAGTGGTGGATACCCCGGGCAAGGAGGATACCCAGGGCAAGGATACCCTGGTCAAGGAGGCTACCCAGGTCAAGGATACCCTGGGCAAGGAGGCTACCCGGGGCAAGGTTCTCATGGTGGTTCTGGGGGACTTCTGAACAAGGCCTTGGGGATGGGGGGTGTCCTGGGAGGAGCATCCATGTTGGGACACTCGAAAAAAGGCATGATGGGTGGCAAGGCAATGAAGTACGGTGTTCCGTTGGCTGGCCTTGGAGCTCTTGGGGCCGGTGGCTACATGGTGTCAAAGGGTATGCACGGTTTCCATGGAGGCTCTTCGTCATCCTCAGGCTCCAGCGAGGAAGAGGAATAGAAAGAGGTGTCGCCCCATGGTGCTTCATGTGCTACCACCATCCATTTTATAATCCTGTGATAGTGCTGTGAAAGCCTAGAACAAATTTAGCAGTTAGGTTTAGATGTCGGTTTGCCTTAGATTTGCAGATTTTTTAAGAGTTCAGATTATACTGTGTATAAAATGCTCAATTTTAATTAATGAAAAAATATTGTCATGAAAGTTTAATTTAATTATGCAGTGTTATATTTAACAAGAATTAATGTAAAGTCACATTAAACAACATAAGTTTTCTGATAAAAATTAGTATTAAAAATTATTGATATCTAATAAAACAGATGCAACAAATTATGAGGTTTACAGCAGCATTATGATAACACACTACACTCAGAACACACGATCACGGCTATAAAACTTTCCCTTTTAAGCCGAAAAATTAAATATAGTAATTAACTTCTGTGGGGTGAATCCATGTGTTATGAAGTACAGTACTTGTATGAAATTGTTCAGTTACAGTACACTATTCCTTGACATTTTTTGTTCTGTGGTACAGTATACAAAGAAGACACAAGATAATTAACTTTTGCTTAAAGAAGAGCAGTGAGCAGAATTCTTCAATACCTGCTTGATGGGGTTCTG
>Talitrus_saltator_ ENA|GDUJ01083227|GDUJ01083227.1 TSA: Talitrus saltator comp102547_c0_seq13 transcribed RNA sequence.
TTATTTTTAAGATAATTCTCTTTGAAAGAATCTCAACTTGTGTGTTCAAGTTTGCCGTTTTGGAAGCAAAATGTCTGGACCAGTTCATAATCCCACTACTCCTCACCTACAACCAATCCCTGGAGGATTTACTCCTGGCTGCATTGCTCATGTCACCGGCACATACACACCTGGGGCTGCAAGCTTGATCGTGAAGCTGCAGTCAGGCCCCTCAGGGGATCCCTCAGACGAGGTGGGGCTGTGTGTGTACGGCCGTGTGCGCGAGGGGCAGCTGGGCCGCAACTGCTACACGAGAGCCGCAGGCTGGGGCTCTGAGGAGCTGACACACGCTGTGCCTGGCCTGGCCCCCAGTGCTACGTTCGACCTCACCATCATGTGCGACCCGCAGCAGTTCAAGATCGCTTATAACGGTCGACATCTGTGTGAGTTCAGCCATCGGGTGAATCCTGCGTCGCTGGCCTTCCTCCAGGTGGGGAGCCTGCCGGGAGACCTGACACTGGCGTGTGTGTGGATCGAGCAGCCATCGGCACCCCTCCAGCACCCCGCCAGCGCCCCCAGCATGGCGTACGGGGCCCCGCCTCCGCCATACTCGGCCTCCTCCTTGCCGTACGACCCCAACCCCAGACAGGGCTATGCACCCCCAGCTGGCATGGCTCAACCTCAGCAGTACCCTCCTCAGCAGTACCCTGGCCAGCCTGGTCACCAGCCTAAGGGCCTAGTGGGTAAGATCACCGGAGCGGCGACGGAGGTGGCCGGGGTGTTCGGAGCACAGCACCTCGTGGGGAAAGCTACAAAATTCTTGAACAAAAGCCCTGGAAGTGCGGGCTACCCTCCTCAAGGAGGCGGAGCTTATCCTTCTCAGCCAATGGGAGGTGCTTACCCCGGCCAGCCAATGGGAAGCCCGTATCCGCAGCAAGGAGCGTATCCCAACCAACCAATGGGAGGAGCAGCATACCCCGGTCAATACGGGGGTTACCCCCCACCTGGAGCAGGGCCCTGGTAAAGCCCTGAAATATGGAGCTCCACTCGCTGCCGCCGCCTACCTCACCAAAGGCAAAGGGCACCACGGAGGTGGGGGCACCAACAAGCTATTGAAATACGGGGCTCCACTGGCAGCTGGATACGTGGTCACGAAGGGCGTGAAGAAGGGCTTTGGGGGACTGGGGGGCGGCTGGAGCGGCTCCGACTCTGACTAGACACTAGCGCTGCTGGGCCTGATGTCGGCAACTCGTGCTCACTGAGAATAGTTTTCAGTTGCATAATTCGACCTCAAAGATGTCATTTTTCATGACTTTTGAAAAAGTCGTACGTTCGATTCAATATTTTTCTACGTGCCCCGACACTTTAAACTTCTAATTGGTACAATCTTCATTTGAAAAAGTGCGAAACACTTTGCATATCAAAGTTGCATTTTGTTTTGGATTCAGTCTCAAAGCTTTCTTGCTAGTTGTCTTAGAATACGGTATACCTCGATATCCGCGTACCATCCTAATGTCAGAAGTTGTTGATAGTATCGAATTTCATTCATTTGTATCTGCTCATTTATTAGTGTCACAAAAACCCTCTGTTGTGTCACGAAATTGAGCTCGATTCTTTTTTTTATTTTAAGCTGTCCTCTGTCACAAAATTGACTCAGTTTATCGCAATCTGTGGGGATCAGCTCACTGTGCTTAAGGACGCAGTTAATGTAGTCTTCTTTTGAGATATTAATTATCTCTGGTGTGGAATTAGTTGGTCTTGCCTGGTCTGTGAATGATCATCTTGTCTGTCGCTACCGCTTTCCTGTTTTTGATGGTGTCGTGAGCTTCTCTTTGTTCGTTTTTTTGTGCTGCTAATGATCTGCTGAGAGCCGTGTAAGGCTCTGTATGATAAATTTGTTAATTTTAATTAAGGGTTATGGTAGTGATTTGCTTTATGCGAGTATGACCCACGGGAGTGCTTATATATTGAACAAATTTTAGTGAAAGCAAATTATACGGCTGGATCAACTTTATAACCTGTGTTTAGCAAATTATTGAGGTACAGTATTGGTATCTTAGTTCGTTGTTCCATTTTATACCTATTAAATAAGATTGCTTTTAATGGTGAGCAAGTGTCACATGATTATATTGAAATTTGTCATTTTCCCGTCCTGAAAGATCTAAAAATAAGGTATTTTAAAAATGAATCTCATTTCTGCATTTTTATGAATTTTTATTGAAATCTCGATGTAGTGCCCGGTGTCAAACTTGTGTAAGACTTGGTCATATGAGTGTAGGAGTTGCTGTAGGCAATTTTTATAATAACCTAGTCTAGGTTTTTGAACCCGATAATCTTGCGCAGTCTCGACTGCAATGCTTTATAATCAAAATTTCACTGTCTTTTATACTCCTACCACATTTAAATTCTTAACCCTGAACCGTCGTTGTAGCTTTACTGTAGTTTATCTTGTTTATTAATATTATGAGAATAATTATATTAGCTTATTTATTATTCGTTTATTCGTACTTTGTTTTTGTGATGATTTTTCTGTCGAAACAAAATACTTCTTGCCAAGGTTTGTTCGTTCAAGTGTGTTCTTGTTAAATTATCGAGATGTTGACATATCTACTGGTGCAATAATCAGGCCTACATGAATTAATTATTACTAAGCGCCTCTTATGAGTTACTCCTAATATATGTTGTAACTAGGATACTGTAAGTTAACAAAATGACTGTTGATTCCTACCTCAAATAATAGATCATTTTTATTTCTATGCCCCGTTGATCTGCGTAATAGATTTTATAGTTAGCTATTTTTTTAATACTACAGAATAGCGTATATTTCACCGTTATCAATTAGACAAATTAGAACTCCATGTTAACGCAATAGTTGAGTTGTAGTAATATTTGAAAAAACAGTAGTGAACTTTGTTTCTAGCATGTAGGCTGGCTTCTGAAGCTGGGTGTTTTCAGTGACACTCACTTTTGCAACTCTACCTTTGTCTTCCCGTTGTGCGAGGGCTGTGTCTAGCGTCAGATGCAGTCTGAGGTTGACTCCTGTCACAAAATGGTTTTCTTCTCTCGTACCAAAAGTCGGTAAAATATACAAAGCCATTTTCAATTCCAGGCCTCATGAGGACTGTGCCTTCGATTTGTGGTTTCAGGCCTGTCTTAGTTCTAGTCTTCCAATCTCCTCTCATGAGTACACGTTATCCAACTCGATGTTTCTTCTTCAAAATGCGCTTAGACTGCGGTGCATTTCCGATATCTCCTCATTTTTAACGTAACTCCATCGCTTTCTTAACTTCATGCTGAATTTTCAACGTATTTTTTTAAATTCGAGTTTAGTTTATATTTTCTAGTTTGTTTCCACGTTTCCCTCTATATACAAATCTTAATTTGGTACTACCTCGTTTCTCACTCAATTCGTGTTCTTTCGAGCACGTTTTTGACACTTTTTCAGCCAACTAATCCTTCTTTCGGCTACTCTTAGGAGTCACTGCTCTTTTTAGACAGCTGCCAAAATATTTCGACTGACAAACCAAATTCATAACACGCTAAATATTTAAACTAGCGCACGTTTCAAACCTCTTTTGCGTACCTCTTTCCGGTATCTACGTCTACATGAAACTCGATCCTTCATGTTGGAGACAATTGTGGGAAAGTAGCACTGAAAGCGTTTTTATTTGTTGTTGGATTAAAATAATTTCTTCAGCAAATTCAAAGTCTAAGCACCCAACTTCAAATCCTGTATTTGTTACATTTCTTTGTAATTTCTTACTCTTTGATAATAATTTTTTCAATTCTTGAACAGTTCATCAATGTAATTAAGCTTGTCTTCCTTGGAAATTCATAGATTTGAAATTCATGGTCTACATTCGAATGTTACTGAATTTTATGTCTTGAATTGAAGTTCATCAGCTGGGACATTACTCTGAGAATCTCTTCACAAAATGCATGCCAATTCATCGAAGCTGGCATTCTATTGACTACCGAATAATAATTAACGTGGAACATGAACACCTAAGTACTTGTGGTAGACTAACTACCACAGTATATGAGAAGGCCTGATATCATGCTTATCAGCGCAGGCTGAGTGAGCCATGGAGTAAAGCAGCGTTACACACA
