# Supplementary material for: Comparative genomic analysis of innate immunity reveals novel and conserved components in crustacean food crop species
Source: BMC Genomics. 2017 May 18;18:389. doi: 10.1186/s12864-017-3769-4 (PMC5437397; doi:10.1186/s12864-017-3769-4)
Supplement: Supplementary file 24 — Fasta files of all sequences. (ZIP 3690 kb) [file 12864_2017_3769_MOESM25_ESM.zip › Additional file 12/40 von Willebrand factor A.txt]

>Astacus_astacus_1 ENA|GEDF01006761|GEDF01006761.1 TSA: Astacus astacus TR17519_c0_g2_i1 transcribed RNA sequence
CATGCCGATACAGATCACAAATCCTAGTGGAGTGAAGTGGGCCTGATCAGTGTTGTCCAGCTGTTAGGGACGGTAGTACACAGTGGTCCTCTGTGTTATGTGAAAGAAATGGAGGCTTCTCAAGAGGATGATTTCCAGCTGTTCGAAGTGACAGAGTTGACTGGCGAGTCACACACCTTGCTTCAGTCACCTCGGTCGCTACCTTCACGGCTACGACCACCTGACACTTCTCCCACCACAGATGTCTTCAACATCCTTATGGCTGATGTGTCTGGTTCTATGTCTGGCTACTGGCCACATGTTGTTACTGGCTGGCAGGAGAGCATAGAAAAGAAGCTCTTAGGGTGTACCAAGATTTTTGTCTTTGAGTCATTAGTTACATTTGTTCGTAATGGCACACACATAACTCAAGAAGATTTCATATGCGGTGGGACAGATCTTACTTCAGCCTTACGAACAGTTCGTCAAGAAGTGGATAACTGTACAGAGCAATATGTGCGGATCTTTATTGTAACAGATGGTGCTCATGGTTGTGGTGAACCGTACCCTGAAACGGAAATTAATCAGATGAAAGCACCGCAAGGAAAGACTGTTGATGTTTTTCTGCTAGGTATTGGATTTGGGTTTCCAGTCAATTATAGCATTGATATGAGATCTTTTATGCACAATGGAAGTGCTAATTTACCTTCACTGTTTTGGGCAAAAGAAGCTTCAGAAATTGAAGAGCAGCTGATGGCCATTGGAGAAGAGTTGAGCTCTGGACTAGTAACACTGAGTCTGAACTATGATATTTATACCCTCCCAGGTTTAGATAAAACTACGACTATTCATCTTGGTGAATGGAGCTATATTCCTGAACCTCCTAAGGATCTTCCTATTTTAACAGTTAAGGTTGATGATGAAGATCCAAAGATAATATGCTCGAAAGTTATGAAAATTTCAATGAACGTGTTGCTTAATGAAGTGTTTCGTCAATGGAATTCGGTTTTGATTCAGCAACATCGGAAAAAACTGCATGTCCCAAATGAAACTTTTGATCTCATGGATTCATTATTTAAGAACCTTATGAATGAAATAAACTCTGAACTTGTTGACGAAGGAAATGGTGTAAAACTAAGATTGAAAATGAAGATGGCAAAGAACTTTAAGGTAGAGTATGCAACGCTCATGAATCTGAGTAAGACAGTGATTGGTATTGAAGGTAAATATCAAGATGAAATTGAACTTGCTGACAAAATTTTAAAGAGCACTGTCACTGCTAGAAAATATGATACAAGAAATTTAAAAATTAAAGGTCATGGGCAAGAGGACTATGATACTGACATGAAGGCTTTCAGTCAGTTATACCAGAAAACAAAGAGAAGTATCCTGGAATTACCACACCCTACACCTGAGGAATGCTGTAGAATAACAATGACATCTACATTACAAGATATGCAAGATCCTGACTTTCATTTAATGTTTGAAGAGAATAAGTTTGATTTTCTCAAATATTTTACAATGACAGGGATTCCAGTGTATGCTCCAGTTCGTGATGCCTCGCAAATTAATCCATGGACGTTTGGCATAAAGCATATTCTTGTAACACCATTTACAATACTCAGTCAAAGGGCTATTGAAGCATATGCTGAGAGTGGTGATAATCTTGGAGTAGAAGACAAAGATGTTGTACTTCAAAAAGATGATGAGAAATCTCGCTTCAATGCTATAATTCCTATTGTACCTGCAAGTGCTGCTAGTGTCCTGAAGCCTCTTGTTCGCTCTAACCTGTATGCCATGTTAGCTACATTTTGCATCTTGAAAAATCCCCACATTATTGACCATAATGCACACATTGCTTCTCTAGGTTGTGCTTGGGTTAAATCTGTTGTTCTGTATCCCCCTAAAGATCGCCCAGAATTTATCACCGATAGACTGAAAAATATAATTTCTACAGCTAATTTATATATGGATCGAGGAAGAATAGTTTGCTATGTGAATGCTTTAATAAATCGTCCCCAACAAGCCCTCATGACGGAAAGCACTGATACATTTGGTGATCACACTCTGAAATGTGAATCGCTCATTAAACCTATGTTTTTCCTTTACCTGGAAAAGGAAAAATTTACAGCACTTCAACTGGAAAATATTCTGATGCTAATGTTAGCAGAATTCATTGGACGTTGCCTCTCAAATTATAAGGTGGAAGATGCTGATGCTACACCTTTCACCGATTTTGCTGCTGAAGACCTCGGTGACCCTGAGAAGAAAAAAATATTGCTGGAAAAGCACTCTCAGGCTGTAATTGATGGATTTCAGTTGACACATGGCAAACTTGTAGATAAATTTTTCACTCTTGATGATTTGCAAGCCAGCATCAAGCAGCATGTTGTTACACGGGTGGCTGCAATAGCTGATAATTTAATGGAAGACATAACCATAAAGGTTAACATGGAAAAGGTAAAGAATCTCCAGCATTTGGGGAGTTGTGGTGATGTAAAATTTACATCGTTCCATTCATGGGCACAAGAAATGGGAATTCCCGAGGAGAGTATTCAAAAAGCTACTAATCCAATTCAGGTTGTTGTGTATGTAAGCGAGGCTCTTCAGCATCGAAGCTCAAAGGATCGCCGTTCAAAAGGTCTTGCCACCATTGAACAAACCTTAATATATATCAAAGAAAAAGTGACAAGAGAAAATGCAAAAAATCTCAAGCGTACTTTATTGAAAGAGGTTGAGGAGTTTGCTATTCGAAAGTGGTGCGAAGCTTACACGACACTTCATAGTCCACTGGTAATGCCACTAACTCGTGAGCAGGTTATAGAAACTGCCAAGGCTAAAGGGATCCAAGTTACTGAAGAAACATTTAGTAAGGTGTATAGGTATAATACAGATTTAAAGCTGCTCCGCAATGCATGCCAAATCCCAGGCTGTCCACATTATTTGGTTCCACATAGAAATTTCAACCAGCACCTCGCAGTTGAGCGAAAACGAAGCGACTTCCCACATTCTCTTCACTTGATTTCTCACCAGTTCAGTGATGAGGGGATTGAAACAGTCGTACAGGAGGTAACTACAGGCTCTCATACTGGAAGACAAAATCGGCCAAAACCTTCTGTTCCAGAGCCTTCATCCCTAAATCCTCTGATGGCTGAATTAGAGAACCTTTTGCAAGAGTACAAGAAAGATCACACACGAGAGTGATGTAGTAACCACCTAAACAGCAAGAGGAAGGGAAACGTGGAGCTGAAGACCAGTACTGTGGTTGTAGGAGAGTAAAAAGTTGTTATTTACAGTTTGTTGACCTTTTTTAAAGAATTAAAAAAAAATATTTAAATGGTTTAATTACCTATGAATATGTTGAAACATAAGTTGTTGAAAAGATTCAAATAACTGCTGTTTTTATTTGTAAATTTGCAAAATTCAAATATTGTATATAGCAAATTTCTAAAAACAGTGTATACATGATTGAAGTGTCCAATGGCAGATAAGAAAATTCCATCTTTAGACATCAGACCCTGATGGAAATTTTGTTTGGCTAAAAGTGAATAATAAAATATTTTTGTGAACTGCCAAAAGAATTTATTCAGATTGTCACTTGTGTAAGTACTGTCATGGAGGCTTTTTTTCATTGGCAATATTTACCATTGCTGGGTGATGTTAAATCTTATTCTCCCTTAGTGTATTTTAATTCATAGTTAATGCCTGCCTTTTCCTTCCATAAAATGCAGGTGTAACCCTCAGTTTCCCCTTCCCCACCACACAATCACTACTTGCTGGTTCTGAGAAAGTGCAAGTTCATGTATGTGTAACTAAACCAGTACCATATGTTTTCTATAGCAAATATTTCAAGTGCTTCTTCAATATTTTCAATTATTGAAGGGTGTTTGAAATTAATGTGGAATATAAGGTAAACTCCAATTAAAAATTAATTTTTTTTTTTTTTTTTACATTGTAAGTAAAAGTATTTT
>Astacus_astacus_2 ENA|GEDF01019817|GEDF01019817.1 TSA: Astacus astacus TR31396_c2_g1_i1 transcribed RNA sequence.
GTGCACTGTAAGCGAAGGTGCGCGTCCTGGGTCCAGCAACACTGTTCACCAACACCAAGTTTGTTTCCGTATTAACCTGGACCTAAAGTGATTTACAAATATGATGTGTCAACCAATGTTGCTACCCTGTATATCAGACAGTCACAACCATCAGGATCTTCCTACAGAAGCTGTCAGCTTGTTCATGAGGATGAGAAGCCACAGGACCTCTATCCCCAGGACTTTAAGCAAAACGCAGCTAGTCCCTGGGATATGTGGAGGTGTCTCAGCGGACATTAACAATAGCTGGAGTCCCCCAGCTATGGTCAGACCTGACCCTGTGCTGGAGGAGGAATTAACAGATTCACCAATGGTTGATCTGGGTAACCTTCAAACCGATGCCTGCCTCTATGTTCTTCCTGAGATGATACAGAAAAGCATGGAAGAGCGACTTCATACAGTACTGCACATGCCATCCGAGATGCCTGAAGCTGCCGGGACCAAACTGCCTCTCTCAGCCAGCTTTAACATTCTTATGGTGGATGTCTCGGCTTCCATGAGTGCCTACTGGAAAGATGTGGTGCAGGGCTGGAATAAAAATGTAGCTCCCACGCTGACTGGCCGTACCATTCTTTATGCGTTCAGTACCAGGGTTCTCTTCCTAAGGTCCGGGACAGAGCTGAAACAGAAAGACTTCATCAGTGGAGGTACAGATTTGGTTGGTTCCTTGCAGACTATCATCAGCGAAGTGTATCAGTGCAGGGAAAAGTACATTAAAGTGTTTCTCATCACGGATGGTGACCACACTGTGTCTAAAGTGAAACCAGAGAGTGTGATAGAGAAAATGGAATGTGCATTGGGCAAGATATGTGATGTTTTTGTTTTAGGTGTTGGGAATGATTTCCCTGTCCAACACAGCATTGACATTCGCTCTCGTCTTCATAATGGAAACTCCAACTTGCCATATCTCTTCAAAGCTGAAACCTCCAATGACATGATGGAACAGATGGATGCTATTGGCAGAGGAAGTTGCAGCAGTAATTCCACTAGAATTAAGTTGTCTGTGAAGGGGTCAGCTCTACCAGGGGGAGACATGACAGACACTTTCCACTTTGGAGAATGGGTATACTTTCCCTGTGAGCCAGAACAGGTGCAGCATCTAACTCTAACATGTGGCAGAAGCACATTCACCATCACCCTGCAACCATGTTCCATGCCAATATCTGACCTAAATGAAATGTTTCGTCAGTGGAACTCGCTCATAATCCAGCTGCACAGGAAGGGAAAGGCTGTGTCACAAGATATCATGGCTTTAAAGGAGAGGCTTTTCAGCACCTGGTTGATAAAACTGAAGAATCGTGGCACACAATCCGTCCATGATCGTCTTACTCGGAAGGCACTGAAAACCCATGAGGCAAATTTCAAAGCAAACATCAATAAGATGAAAGCTATCTTAACAACAAAGAATTTTCAGAATGATCAGGAACTGGCTAATCAAGTGCTCTACACGACTGTTGGTGGAAGCAAATATGAGACCAAAGTATTTCAAATGAAAGGACACACAAACAGTGATTTTGAGAAGGCTCGGGAGGAATTCATGAAGGTCTATGAAAAACACAAAGAAAACATTAACAAAATTGAGACTACACCAGAAGACTGCTGTCGTATCACCCTCACTTCCACTGTGTCAGATTTGCAGGATACAAACTTTGCCGAGCTGCTCCAGTTGGGCAAATTTGAGTTCCTAAAGCAGTTTACTATGACGGGAATTCCAGTGTTTTCCCCGATTAGGGACTCGATGATCATCAACCCTTGGTCCTACACTGTCAGGGCGATGCTCACCTCCCCCTACACCATTCTTAGCCAGGTGGCACTCGAGTCCTTCGCTGAAGTCACGCCAGCTGGTGAGCAACATAAAGATGTCAAAGTAAAGTGGGATGAAGCCAATACACGTTTCAATGCTATAATTCCAGTTTTCCCACCATGTGCAGCTAAGATCATGGAGCCAATTGTTCACACACGCCTCTATGCCATGTGTGCAACCTTTGCTATCCTGAAGAATCCTCATATTATTGACTTCAATATACACATGGCTGCCTTGGCCATCACCTGGACGCGGATCTTGTATGAATACCCGACCCAGCCTAGACCAGAGTTTGTGTGCTCACGCATTGAGAGTATAAAGGCCACTGCCGCCCTCTACATCAAGAAGCCAAGATATTCCAAGTACTGGGAGATGCTGAAGAGTGATACAGCCCATGCACTGATGACTGAGAGCATAGAGAAGGTTGGCAACAAGTCCCTTAAGTGTGAATCACTCATAAAGCCAATGTTCATACTGCATATGAACCAGCAAGGTGAAGATAGGCAGGCCCTACATGTGGTGGCCAGGATGGTGAGGATGATTCTGGTGGAATATATCGGTCGATGTCTTGCGAGATACAAAGTCAAGGATAAGGAGGCAATGCCCTTCACAGACTTCTTTGTTGAAACACTAGGTGATCATAATAAGAACAGAAAATGGATTCGTCCATATGTAGACAACATCAAAGAAAACTTGACTGCAAGTTCGAACACACTCCTGAAGAATTTTTACACATTGGAAGAGGTTAAAAAAGCAGCCAAACAGATTGCAAAAGAGCAATTACAAGTTATGAAAGAGAAGTTCACAGCAGATCTACCCATCAGGGTGAACATGGATAAAGTTGGTCGTCTCTGCAATGTGTCTGGTGCAGGTGATGTATCTTGGCACACACTAAGGACCTTTGCCAGGGAGGCAAGCCTGACAGAGGACATCATCAGTGACTTGTTTAGTGAACAGTGTGTGTTTATGTATGTGGCCCATGCGCTGAGATACAGAACCTCACGAATCCGATTGACTGTCTCTCTTGATGACTTTGATGTCAGTTTGGCCACAGTGAACAAATGCATCCAAAATGAGAGCTTTAGATATTTTGCTAAAAGCCTGAATGTTGAGATCAAACAGCATGTAGAGAATTCTTGGCTGGAAGCATACTTAGCTGCCCACAGGAAGGTGGTGCATCCCATGATGCCTCAGGAGATTGTGATGCAGGCAAGACAGCGAGGTATAGAGGTGACAGATAGCATGTTTTGCCAGGTGTACAAGAGATATCGTCCAGATGTCGGCCTGTTAGGGAACGCATGCCAGGCCCAATCTTGCCCTTTCTACCTAGTACCCAACAAGAGATACAATCAACATGCTTCAGTAGAACGCCAAGGGACCCCAGGCTTTCCCCATGCCCTCCATCGCACTGCTTACTTTGACAGGAACACGGACTTGGCCACTGCTATTGATCACTTTAGCTCAGGAACCTGTACCAAGACCAAAAGTCTACTAGACCCCAGCCTCGTCACCAAATTTAGCAATGACCTAAAGCGTCTGCTGGAGGATTATAAGATGAACTTACCTGGTTCCTAAGCAGAAGTTGGTCATTTGGCTACTTCTGAACAAAGTAACCCAGATGCAATGGTTAACTGAAATAGATCAATGTAAGCTGAAACCACCTAGGAATAGACCATAAGTCGGTGGAGGTGAGGTGATGATCAGGAGAAAGCACTCAGCCAGTACGATTATATAGCACTTGGAAGGGATAAGGAAAGGGATTTGAGATAGGACAGAGGGAAGG
>Astacus_leptodactylus_1 ENA|GBEI01001310|GBEI01001310.1 TSA: Pontastacus leptodactylus Pl_CLC_1312 transcribed RNA sequence.
AGCGGATCTTGGTCTAGGCGGAACACCGACGCACATGGCAGCCACGTGGCTCCCTGGGACTTTTAAATCAGACGCTATACTTAAAAGCAAATATATTTTTGTTGCGCAAATGCCGAAAGCAAATATATTTGCGCTGTGCAGCAGAAGGGTTAATGTGAAATGAAAAGTTCTGTAATGTGATTCTTGCTTATATCATGTTGATGCTTTCAAAGAGGTCGAAAGTGGTACCATTCTTGACTCAACATTTGAGAATCCCGGATTCGATCCCCTGGCGGGACAGACATGGTTGGGCACATTTCCTTTCACCNNNNNGTCAGTAGTTCGATCTTAGGGGGACCTAGATACAAGTCTAAAGTATATCGTGTATACGCAGGCTTCCTGTCCCCCCGACAAAACAAATTAATTATTATCCTAGGCTCAAGCAGTAGTACAGTATAGACTTGCAACATATATGGAAATATTACTTGAACAATAAATTGGTGGACTGAGCTGGCGACTCGATTATCAGGTATCAGAATGTAGAATTTTTGGGCAAGAACAAAATAAAAAGAAAAGATACAGTCTACTGTTATTCAAATGTCAGGATTGACCTTTAAAGAGGTATAAGGCATGATGATAAATATCACTAAATATTCCTTTAAGGTAGGGGCAGATTGAGAACTTTAACAGCCCTGGAAAAATATTCATTCTAAAGGTGGTGCATGTTGGTCATCTGACAGTACAGTACTGTAGTAAAGTAGTATATATTCTCTGTCTACTAATATTGTAGTAAAGTAACCCATGTTATTTATCAATCTATAGTAAAGTGACACATTTGATAGTTCTATACTGTAATAAAGTGGCTCATTTGGTAGTACTGTAGTAAACTTGTTTCTTAGTACAGGTATTGTATAAAAATTACCCATGTTGCCTATTGGATAATACAGTCCTGTAGTAATGTAGCCCATATTGCTCATCTCTTACAACTACACTCAAGTGTTTGAATCATGTACCAGACAGCTCAGGACTATAAATAGGCAGAACTTAGACTCCCTCATAGTGTGTAGAGTTAAACACAGGCCCAATACAAAGCCACTGAAAGCAATGCTGCGAGAGCCTTCATTCTGCTCTTGGTTGTACATAATATATTGCCAACCTACAATAATTACAGCTACATTTCATACCAATTGTGTATAACCCCATCATGGAGCAAAAAAAAGACAAATTGCTTCTGTCATTGATAAAGAAAGTGAAAAATATGAGATTGAAGCAGAAAGTGGTAGTGATGAAATAGTGCTTTGAGAGTATAAAACTTACTCACTAAAATTTGTGGTTTAGTGTGTGAATTATTGGATGATGAGTGTTCTGACTTTGAGATTCATAAATCTTCAGCTCCAGGATTCTTTGGAGATGCCAAAAGGCAACTCTTTGCCTATTGTGAACAGGAAAACAGTCAGAAGAATTGAAACAAAGTACAGTACAGTGCTGTACTTCCTGTGAGAAGAGGCCTTGCTAGAAATTTTTTCAAACAGGCTAAGGTACTGTACAGGGTTTGCTATAGATCAGGCAAAAGGAAAGCAAAGTATAAATACCTGTGGTGTGTATTTATATACATCCCCATGCCACAGCATCTACCATCAAAGAAGAAATATGGGCTGGACTGAGTTTGAGCCCGCCTAAATCCACAGCACTTACCACCAAAATAATCTTCAGCGAATAAATATCCCCAAATGTTGGTGGAGGGGTCAACAAACATTTTCTACAGGACTCTGGTGGTGATACAGAAAAGCATGGAAGAGCGACTTCATACAGTACTGCACATGCCATCTGAGATGCCTGAAGCTGTCGGGACCAAACTGCCTCTCTCAGCCAGCTTTAACATTCTTATGGTGGATGTCTCGGCTTCCATGAGTGCCTACTGGAAAGATGTGGTGCAGGGCTGGAACAAAAATGTAGCTCCAACGCTGACTGGCCGTACTATTCTTTATGCGTTCAGTACCAGGGTTCTCTTCCTAAGGTCCGGGACAGAGCTGAAACAGAAAGACTTCATCAGTGGAGGTACAGATTTGGTTGGTGCCTTGCAGACTATCATCAGTGAAGTGTATCAGTGCAGGGAAAAGTACATTAAAGTTTTTCTCATCACGGATGGTGACCACACTGTGTCTAAAGTGAAGCCAGAGAGTGTGATAGAGAAAATGGAATGTGCATTGGGCAAGATATGTGAAGTTTTTGTTCTAGGTGTTGGGAATGATTTCCCTGTCCAACACAGCATTGACATTCGCTCTCGTCTTCATAATGGAAACTCCAACTTGCCATATCTCTTCAAAGCTGAAACCTCCAATGACATGATGGAACAGATGGATGCTATTGGCAGAGGAAGTTGCAGCAGTAATTCCACTAGAATTAAGTTGTCTGTGAAGGGGTCAGCTCTACCAGGGGGAGACATGACAGACACTTTCCACTTTGGAGAATGGGTATACTTTCCCTGTGAGCCAGAACAGGTGCAGCATCTAACTCTAACATGTGGCAGAAGCACATTCACCATCACCCTGCAACCATGTTCCATGCCAATATCTGACCTAAATGAAATGTTTCGTCAGTGGAACTCGCTCATAATCCAGCTGCACAGGAAGGGAAAGGCTGTGTCACAAGATATCATGGCTTTAAAGGAGAGGCTTTTCTGCACCTGGTTGATAAAACTGAAGAATCGTGGCACACAATCCGTCCATGATCGTCTTACTCGGAAGGCACTGAAAACCCATGAGGCAAATTTCAAAGCAAGCATCAATAAGATGAATGCTATCTTAACAACAAAGAATTTTCAGAATGATCAGGAACTGGCTAATCAAGTGCTCTACACGACTGTTGGTGGAAGCAAATATGAGACCAAAGTATTTCAAATGAAAGGACACACAAACAGTGATTTTGAGAAGGCTCGGGAGGAATTCATGAAGGTCTATGAAAAACACAAAGAAAACATTAACAAAATTGAGACTACACCAGAAGACTGCTGTCGTATCACCCTCACTTCCACTGTGTCAGATTTGCAGGATACAAACTTTGCCGAGCTGCTCCAGTTGGGCAAATTTGAGTTCCTAAAGCAGTTTACTATGACGGGAATTCCAGTGTTTTCCCCGATTAGGGACTCGATGATCATCAACCCTTGGTCCTACACTGTCAGGGCGATGCTCACCTCCCCCTACACCATTCTTAGCCAGGTGGCACTCGAGTCCTTCGCTGAAGTCACGCCAGCTGGCGAGCAACATAAAGATGTCAAAGTAAAGTGGGATGAAGCCAATACACGTTTCAATGCTATAATTCCAGTTTTCCCACCATGTGTAGCTAAGATCATGGAGCCAATTGTTCACACACGCCTCTATGCCATGTGTGCAACCTTTGCTATCCTGAAGAATCCTCATATTATCGACTTCAATATACACATGGCTGCCTTGGCCATCACCTGGACGCGGATCTTGTATGAATACCCGACCCAGCCTAGACCAGAGTTTGTGTGCTCACGCATTGAGAGTATAAAGGCCACTGCCGCCCTCTACATCAAGAAGCCAAGATATTCCAAGTACTGGGAGATGCTGAAGAGTGATACAGCCCATGCACTGATGACTGAGAGCATAGAGAAGGTTGGCAACAAGTCCCTTAAGTGTGAATCACTCATAAAGCCAATGTTCATACTGCATATGAACCAGCAAGGTGAAGATAGGCAGGACCTACATGTGGTGGCCAGGATGGTGAGGATGATTCTGGTGGAATATATCGGTCGATGTCTTGCGAGATACAAAATCAAGGATAAGGAGGCAATGCCCTTCACAGACTTCTTCGTTGAAACACTAGGTGATCATAATAAGAACAGAAAATGGATTCGTCCATATGTAGACAACATCAAAGAAAACTTGACTGCAAGTTCGAACACTCTCCTGAAGAATTTTTACACATTGGAGGAGGTTAAAAAAGCAGCCAAACAGATTGCAAAAGAGCAATTACAAGTTATGAAAGAGAAGTTCACAGCAGATCTACCCATCAGGGTGAACATGGATAAAGTTGCTCGTCTCTGCAATGTGTCTGGTGCAGGTGATGTATCTTGGCACACACTAAGGACCTTTGCCAGGGAGGCAAGCCTGACAGAAGACATCATCAGTGACTTGTTTAGTGAACAGAGTGTGTTTATGTATGTGGCCCATGCGCTGAGATACAGAACCTCACGAATCCGATTGACTGTCTCTATTGATGACTTTGATGTCAGTTTGGCCACAGTGAACAAATGCATCCAAAATGAGAGCTTTAGATATTTTGCTAAAAGCCTGAATGTTGAGATCAAACAGCATGTAGAGAATTCTTGGCTGGAAGCATACTTAGCTGCCCACAGGGAGGTGGTGCATCCCATGATGCCTCGGGAGATTGTGATGCAGGCAAGACAGCGAGGTATAGAGGTGACAGATAGCATGTTTTGCCAGGTGTACAAGAGATATCGTCCAGATGTCGGCCTGTTAGGGAATGCATGCCAGGCCCAATCTTGCCCTTTCTACCTAGTACCCAACAAGAGATACAATCAACATGCTTCGGTAGAACGCCAAGGGACCCCAGGCTTTCCCCATGCCCTCCATCGCACTGCTTACTTTGACAGAAACATGGACTTGGCCACTGCTATTGATCACTTTAGCTCAGGAACCTGTACCAAGACCAAAAGTCTACTAGACCCCAGCCTCGTCACCAAATTTAGCAATGACCTAAAGCGTCTGCAGGAGGATTATAAGATGAACTTACCTGGTTCCTAAGCAGAAGTTGGTCATTTGGCTACTTCTGAACAAAGTAACCCAGATGCAATGGTTAGCTGAAATAGATCAATGTAAGCTGAAACCACCTAGGAATAGACCATAAGTCGGTGGAGGTGAGGTGATGATCGGGAGAAAGCACTTGGCCAGTACAACTATATAGCACTTGGGAGAGATGAGGAAAGGGATTTAGGATAGGACAGAGGGAAGGATTAGTACCCAACTACTTGGACCACCAGGGATTGAACGTCAACCTGCACGAAGCAAGACCGTCGAGCGACCGATGAGACCAAGTGCTTGGGCCATAAGTCGGTGGAAAAAACTGCTCCTAGGTGAAAGACTACAAATATGCAGTACAGTAGTCCTAGCCTGCGAATATCTGGCAGAGACATAGGAAAATATCACAAGCAATGATGAAACCTGAAGAAAAAACTTTCAAGGTAGTGACGAAGAACAAACTGGAAAAGACCTCATTTTCCATTTGTGATGACGAAAGAAAATACAGTACTGCAAATATTAGTAAAAAAATACCAGCTTTCTCTCCTTCCCTTTGCAGTCGGGAGGTATATTACAAATAAATTGGTATAGTAGCAAGAACCAATTAACCCCTGTCCTGCGTGAACCGCTTTGGTACGTTTTCAGCAATACTCGGATGGTGCACAACACGCACCGGTACGTTTTAAAGGAACCCGTAAGATTATAGAGTCCCGTGGCAGTCACGCGGCCACCATGTACTTCCTAGATCCGCCTGGATTGAGAATCAACGTGGGGAAAAAATTGCCAGCTCCTCACACCACTGAATTTTTTGTTCTCACCAATACTGTATTTGAGAATACAGTACTAAAAGGAGTGAAAATTTTTAATAGGCAAATTTATTCTTACAAGAATATTTATGGTTATGACATAGGTCTTTTACTACTGTATAGGCATAGTTATAATTTACCGAGTGCCACACCTTGAGAAGCACAAGAAGAAAATTGAGAAAGTTCAGAGGTTTGCAACGAGATTAGTACCCGAATTGAGAGGGCTCAGCTATGAGGACAGGTTGAGGGAGCTCGGCCTCACAACCGTAGAGGAGAGGAGAAACAGAGGGGGATATGATCACAACATTCAAGATTCTGAGAGGAATTTACAAAGTGGACAAAGGAGGTCTATTTACATTGAAAGGAGGTAGGACAAGGGGACATCAGTGGAAGTTGGACACACAAATGAGCCGTAGAGATGTAAGGAAGTTCTCGTTCCCTTTACGGGTGGTCAGCAAGTGGAATGCATTAAAGGAAGAGGTTGTTGAAGTCAATTCCATCCACAACATCAAGAAAAGATATGATGACACCATCAATGTTGAGACAAGTCATTAGCACGCCGGGTATAAAGGGCTAGGAGGCGGGGCATAAAGAGCTAGATCTGACTCCCCCATAGTCACTGATAGGTAAACACTGATAGGTAAGCACCCATCTGCCTCATCAAGCAATGCAATAACAAAAATTTAGTGGCGGGTGCACAAATATGGTGGTATAAAATTGAGATTGGTCACAATGCTTCATGAGAACACGGCCACAGCTCAACACACACATGGGCTGGATTCTATCTCCGAACCATCGACACCACTTAATTTAGCTTGAAGTGTCCATGCGTGCACCACCACTCGCTACTCGCTTCTGCATCGCTGGTGGCTGGTAGGGCTGCATTCCTCCACGAATAACAGGATTGTTCACATGATTTGGTTGGGGCGCATGTCCAGCACGAATTGGTTTAGCAATCTGCGCAGCAGTACCTCTACGCTGAAGGTTCTTTTGCCTCACTGCTTCCTTAATTCTGTCAACTTCCTGTTGGTATCTTTTGCGATCTTTCATTGCCCCTTCTTTAGCCTCTTTTAATGCAGTCTCCAAAGCCTTTACACGCTCCATTGTCGCTCTAAGCCTCTTCTCTAGTTTGGGAAGCTCACACCGAAGATCAGCATTATCTCTCACCAGCTGTTTATGCACCTTGGTCAACTGATCCAAATTATTTTCTAAAAATTGGATCTTCTGTTTTTGAGCTAATGATCCACCTGATTCGTCACTCTCCTCTCCTGATACAGACTTCTTCACTCTGGCCTGGAGATCCTGCACGAATAATTTACGTAAATTATGCAAAGTCTGCAACTCCTTGGCCACAGTCTCTTCAAGACCTTTAAGGTCCTGCCGTGCCTGCTCCTTACGCTCGTGGACAGTAGTTAATTCGCTCAATTTAGCAGTCTTTTCAGCAACCTCAGTCTTGAGCTTCTCATACTCAGCCTTCAGCTGCTCCTCTGTGACGGCTCTCTTTTGGTTTTCATCTGTCAGTTCATCAATTTGTTGCTGTTTCTCAGTAATTTCATCTCGTAGTGCTGCCAACTGTTTCTGGTGCTGTTCCCTGTGCTGTTCAATCTGCTTCTCGAGAGCATCTTTAACATGGCCATCTTGTTCAGATACCTTGGAAACTGCCTTCAAGTGAGCCACTTCCTCATTCAGAGAATCAACCTGTTCTTCCAATGACCTCTTTTTATTATCTCCTTCTTTCATGGACTGTGTGAGAGTCTTCATCTTGGCCTCATGTTGCGTAACCAGCAGTTTGGCTTCGATAAGTTCCTTCTCACGTTCTTCCATTTGAGAATGTATTTCTGTTTGCTTTGTTT
>Astacus_leptodactylus_2
GGACAGATCTTACTTCAGCCTTGCCGGGAGTGTGGCGGAAGCTCCGTCTTATATTACAACGCCTCTATAACCTTTTCGCCTGACACTAAACTATGGAAATGGAGGCTTCTCAAGAGGATGATTTCCAGCTGTTCGAAGTGACAGAGTTGACTGGCGAGTCACACACCTTGCTTCAGTCACCTCGGTCGCTACCTTCACGGCTACGACCACCTGACACTTCTCCCACCACAGATGTCTTCAACATCCTTATGGCTGATGTGTCTGGTTCTATGTCTCACTACTGGCCACATGTTGTTACTGGCTGGCAGGAGAGCATAGAAAAGAAGCTCTTAGGGTGTACCAAGATTTTTGTCTTTGAGTCATTAGTTACATTTGTTCGTAATGGCACACACATAACTCAAGAAGATTTCATATGCGGTGGGACAGATCTTACTTCAGCCTTGCGAACAGTTCGTCAAGAAGTGGATAACTGTACAGAACAATATGTGCGGATCTTTATTGTAACAGATGGTGCTCATGGTGGTGGTGAACCGTACCCTGAAACGGAAATTAATCAGATGAAAGCACCGCAAGGAAAGACTGTTGATGTTTTTCTGCTAGGTATTGGATTTGGGTTTCCAGTCAATTATAGCATTGATATGAGATCTTTTATGCACAATGGAAGTGCTAATTTACCTTCACTGTTTTGGGCAAAAGAAGCTTCAGAAATTGAAGAGCAGCTGATGGCCATTGGAGAAGAATTGAGCTCTGGACTAGTAACACTGAGTCTGAACTATGATATTTATACCCTCCNNAGTTAAAAAAATTTCAATGAACGTGTTGCTTAATGAAGTGTTTCGTCAATGGAATTCGGTTTTGATTCAGCAACATCGGAAAAAAACTGCATGTCCCAAATGAAACTTTTGATCTCATGGATTCATTATTTAAGAACCTTATGAATGAAATAAACTCTGAACTTGTTGACGAAGGAAATGGTGTAAAACTAAGATTGAAAATGAAGATGGCAAAGAACTTTAAGGTAGAGTATGCAACGCTCATGAATCTGAGTAAGACAGTGATTGGTATTGAAGGTAAATATCAAGATGAAATTGAACTTGCTGACAAAATTTTAAAGAGCACTGTCACTGCTAGAAAATATGATACAAGAAATTTAAAAATTAAAGGTCATGGGCAAGAGGACTATGATACTGACATGAAGGCTTTCAGTCAGTTATACCAGAAAACAAAGCAAAGTATCCTGGAATTACCACAACCTACACCTGAGGAATGCTGTAGAATCACAATGACATCTACATTACAAGATATGCAAGATCCTGNNCCAGTGTATGCTCCAGTTCGTGATGCCTCGCAAATTAATCCATGGACGTTTGGCATAAAGCATATTCTTGTAACACCATTTACAATACTCAGTCAAAGGGCTATTGAAGCATATGCTGAGAGTGGTGATAATCTTGGAGTAGAAGACAAAGATGTTGTACTTCAAAAAGATGATGAGAAATCTCGCTTCAATGCTATAATTCCTATTGTACCTGCAAGTGCTGCTAGTGTCCTGAAGCCTCTTGTTCGCTCTAACCTGTATGCCATGTTGGCTACATTTTGCATCTTGAAAAATCCCCACATTATTGACCATAATGCACACATTGCTTCTCTAGGTTGTGCTTGGGTTAAATCTGTTGTTCAGTATCCCCCTAAAGATCGCCCAGAATTTATCACCGATAGACTGAAAAATATAATTTCTACAGCTAATTTATATATGGATCGAGGAAGAATAGTTTGCTATGTGAATGCTTTAATAAAAGATCCCCAACAAGCCCTCATGACGGAAAGCACGGATACATTTGGTGATCACACTCTGAAATGTGAATCGCTCATTAAACCTATGTTTTTCCTTTACCTGGAAAAGGAAAAATTTACAGCACGTCAACTGGAAATTATTCTGATACTAATGTTAGCAGAATTCATTGGACGTTGCCTCTCAAATTATAAGGTGGAAGATGCTGATGCTACACCTTTCACCGATTTTGCCGCTGAAGACCTCGGTGACCCTGAGAAGAAAAGAATATTGCTGGAAAAGCACTCTCAGGCTGTAATTGATGGATTTCAGTTGACACATGGAAATCTTGTAGATAAATTTTTCACTCTTGATGATTTGCAAGCCAGCATCAAGCAGCATGTTGTTACACGGGTGGCTGCAATAGCTGATAATTTAATGGAAGACATAACCATAAAGGTTAACATGGAAAAGGTAAAGAATCTCCAGCATTTGGGGAGTTGTGGTGATGTAAAATTTACATCGTTCCATTCATGGGCACAAGAAATGGGAATTCCCGAGGAGAGTATTCAAACAGCTACTAATCCAAATCAGGTTCTTGTGTATGTAAACGAGGCTCTTCTGCATCGAAGCTCAAAGGATCGCCGTTCAAAAGGTCTTACCCCCATTGAACCAACCTTAATATATATCAAAGAAAAAGTGACAAGAGAAAATGCAAAAAATCTCAAGCGTACTTTATTGAAAGAGGTTGAGGAGTTTGCTATTCGAAAGTGGTGCGAAGCTTACACGACACTTCATAGTCCACTGGTAATGCCACTAACTCGTGAGCAGGTTATAGAAACTGCCCAGGCTAAAGGGATCCAAGTTACTGAAGAAACATTTAGTAAGGTGTATAGGTATAATTCAGATTTAAAGCTGCTCCGCAATGCATGCCAAATCCCAGGCTGTCCACATTATTTGGTTCCACATAGAAATTTCAACCAGCACCTCGCAGTTGAGCGAAAACGAAGCGACTTCCCACATTCTCTTCACTTGATTTCTCACCAGTTTGGTGATGAGGGGATTGAAACAGTCGTAAAGGAGGTAACTACAGGCTCTCATACTGGAAGACAAAATCGGCCAAAACCTTCTGTTCCAGAGCCTTCATCCCTAAATCCTCTGATGGCTGAATTAGAGAACCTTTTGCAAGAGTACAAGAAAGATCACACACGAGAGTGATGTTGTAACCACCTAAACAGCAAGAGGAAGGGAAAAGTGGAGCTGAAGACCAGTACTGTGGTTGTAGGAGAGTAAAAAGTTGTGATTTACAGTTTGTTGAACTTGTTTGAAGATTTAAAAAATATATTTAAATGGTTTAATTACCTACAAATATGTTGAAACATAATTTGTTGAAAAGATTCAAATAACTGCTGTTTTTATTTGTAAATTTGCAAAATTCAAATATTGTATATAGCAAATATCTAAAAACAGTGTATACATGATTGAAGTGTCCAGTGGCAGATAAGAGAATTCCATCTTTAGACATCAGTCCCTGATGGAAATTTTGTCGTTTGGCTAAAAGTGAATAATATTAAAATATTTTTGTGAACTGCCAAAGGAATTTACTCAGATTCACTTGTGTAAGTACTGTCATGGAGGCTTTTTTTCATTGGCAATATTTACCATTCAGCTTTGCTGGGTGATGTTAAATCTTATTCTCCCTTAGTGTATTTTAATTCATAGTTAACCCTTGTTATGCTCGTGCTAAAACCANNNNNNNNNAAAATTATGTAAGTCAATTAGTTTGGCTGTGGTGAAGCGCCGAAGTAAAATCACACGCATGACGAAATGCCAAATTTACCGCGTTGTGCATCAAAAACTATAATGTTGTTAACATTTATCCTCTAAACACAGGAAAGTTAAAATAAACTCCCTAAATTAGTTTGGCTGTGACAGAGCACTCAAAACGCGAAAAAAACAAATGCGACTCGCAACTTATAAACAATCGCTCTGTATGAGCTCAATATCGGTTCCAAATGACTGTGAGGTGTC
>Astacus_leptodactylus_3 ENA|GBEI01004886|GBEI01004886.1 TSA: Pontastacus leptodactylus Pl_CLC_4892 transcribed RNA sequence.
GAAATGGAGGCTTCTCAAGAGGATGATTTCCAGCTGTTCGAAGTGACAGAGTTGACTGGCGAGTCACACACCTTGCTTCAGTCACCTCGGTCGCTACCTTCACGGCTACGACCACCTGACACTTCTCCCACCACAGATGTCTTCAACATCCTTATGGCTGATGTGTCTGGTTCTATGTCTCACTACTGGCCACATGTTGTTACTGGCTGGCAGGAGAGCATAGAAAAGAAGCTCTTAGGGTGTACCAAGATTTTTGTCTTTGAGTCATTAGTTACATTTGTTCGTAATGGCACACACATAACTCAAGAAGATTTCATATGCGGTGGGACAGATCTTACTTCAGCCTTGCGAACAGTTCGTCAAGAAGTGGATAACTGTACAGAACAATATGTGCGGATCTTTATTGTAACAGATGGTGCTCATGGTGGTGGTGAACCGTACCCTGAAACGGAAATTAATCAGATGAAAGCACCGCAAGGAAAGACTGTTGATGTTTTTCTGCTAGGTATTGGATTTGGGTTTCCAGTCAATTATAGCATTGATATGAGATCTTTTATGCACAATGGAAGTGCTAATTTACCTTCACTGTTTTGGGCAAAAGAAGCTTCAGAAATTGAAGAGCAGCTGATGGCCATTGGAGAAGAATTGAGCTCTGGACTAGTAACACTGAGTCTGAACTATGATATTTATACCCTCCCAGGTTTAGATAAAACTATGACTATTCATCTTGGTGAATGGAGCTATATTCCTGAACCTCCTAAGGATCTTCCTATTTTAACAGTTAAGGTTGATGAAGAAGATCCAAAGATAATATGCTCAAAAGTTAAAAAAATTTCAATGAACGTGTTGCTTAATGAAGTGTTTCGTCAATGGAATTCGGTTTTGATTCAGCAACATCGGAAAAAACTGCATGTCCCAAATGAAACTTTTGATCTCATGGATTCATTATTTAAGAACCTTATGAATGAAATAAACTCGGAACTTGTTGACGAAGGAAATGGTGTAAAACTAAGATTGAAAATGAAGATGGCAAAGAACTTTAAGGTAGAGTATGCAACGCTCATGAATCTGAGTAAGACAGTGATTGGTATTGAAGGTAAATATCAAGATGAAATTGAACTTGCTGACAAAATTTTAAAGAGCACTGTCACTGCTAGAAAATATGATACAAGAAATTTAAAAATTAAAGGTCATGGGCAAGAGGACTATGATACTGACATGAAGGCTTTCAGTCAGTTATACCAGAAAACAAAGCAAAGTATCCTGGAATTACCACAACCTACACCTGAGGAATGCTGTAGAATCACAATGACATCTACATTACAAGATATGCAAGATCCTGACTTTCATTTAATGTTTGAAGAGAATAAGTTTGATTTTCTCAAATATTTTACAATGACAGGGATTCCAGTGTATGCTCCAGTTCGTGATGCCTCGCAAATTAATCCATGGACGTTTGGCATAAAGCATATTCTTGTAACACCATTTACAATACTCAGTCAAAGGGCTATTGAAGCATATGCTGAGAGTGGTGATAATCTTGGAGTAGAAGACAAAGATGTTGTACTTCAAAAAGATGATGAGAAATCTCGCTTCAATGCTATAATTCCTATTGTACCTGCAAGTGCTGCTAGTGTCCTGAAGCCTCTTGTTCGCTCTAACCTGTATGCCATGTTGGCTACATTTTGCATCTTGAAAAATCCCCACATTATTGACCATAATGCACACATTGCTTCTCTAGGTTGTGCTTGGGTTAAATCTGTTGTTCAGTATCCCCCTAAAGATCGCCCAGAATTTATCACCGATAGACTGAAAAATATAATTTCTACAGCTAATTTATATATGGATCGAGGAAGAATAGTTTGCTATGTGAATGCTTTAATAAAAGATCCCCAACAAGCCCTCATGACGGAAAGCACGGATACATTTGGTGATCACACTCTGAAATGTGAATCGCTCATTAAACCTATGTTTTTCCTTTACCTGGAAAAGGAAAAATTTACAGCACGTCAACTGGAAATTATTCTGATACTAATGTTAGCAGAATTCATTGGACGTTGCCTCTCAAATTATAAGGTGGAAGATGCTGATGCTACACCTTTCACCGATTTTGCCGCTGAAGACCTCGGTGACCCTGAGAAGAAAAGAATATTGCTGGAAAAGCACTCTCAGGCTGTAATTGATGGATTTCAGTTGACACATGGAAATCTTGTAGATAAATTTTTCACTCTTGATGATTTGCAAGCCAGCATCAAGCAGCATGTTGTTACACGGGTGGCTGCAATAGCTGATAATTTAATGGAAGACATAACCATAAAGGTTAACATGGAAAAGGTAAAGAATCTCCAGCATTTGGGGAGTTGTGGTGATGTAAAATTTACATCGTTCCATTCATGGGCACAAGAAATGGGAATTCCCGAGGAGAGTATTCAAACAGCTACTAATCCAAATCAGGTTCTTGTGTATGTAAACGAGGCTCTTCTGCATCGAAGCTCAAAGGATCGCCGTTCAAAAGGTCTTACCCCCATTGAACCAACCTTAATATATATCAAAGAAAAAGTGACAAGAGAAAATGCAAAAAATCTCAAGCGTACTTTATTGAAAGAGGTTGAGGAGTTTGCTATTCGAAAGTGGTGCGAAGCTTACACGACACTTCATAGTCCACTGGTAATGCCACTAACTCGTGAGCAGGTTATAGAAACTGCCCAGGCTAAAGGGATCCAAGTTACTGAAGAAACATTTAGTAAGGTGTATAGGTATAATTCAGATTTAAAGCTGCTCCGCAATGCATGCCAAATCCCAGGCTGTCCACATTATTTGGTTCCACATAGAAATTTCAACCAGCACCTCGCAGTTGAGCGAAAACGAAGCGACTTCCCACATTCTCTTCACTTGATTTCTCACCAGTTTGGTGATGAGGGGATTGAAACAGTCGTAAAGGAGGTAACTACAGGCTCTCATACTGGAAGACAAAATCGGCCAAAACCTTCTGTTCCAGAGCCTTCATCCCTAAATCCTCTGATGGCTGAATTAGAGAACCTTTTGCAAGAGTACAAGAAAGATCACACACGAGAGTGATGTTGTAACCACCTAAACAGCAAGAGGAAGGGAAAAGTGGAGCTGAAGACCAGTACTGTGGTTGTAGGAGAGTAAAAAGTTGTGATTTACAGTTTGTTGAACTTGTTTGAAGATTTAAAAAATATATTTAAATGGTTTAATTACCTACAAATATGTTGAAACATAATTTGTTGAAAAGATTCAAATAACTGCTGTTTTTATTTGTAAATTTGCAAAATTCAAATATTGTATATAGCAAATATCTAAAAACAGTGTATACATGATTGAAGTGTCCAGTGGCAGATAAGAGAATTCCATCTTTAGACATCAGTCCCTGATGGAAATTTTGTCGTTTGGCTAAAAGTGAATAATATTAAAATATTTTTGTGAACTGCCAAAGGAATTTACTCAGATTCACTTGTGTAAGTACTGTCATGGAGGCTTTTTTTCATTGGCAATATTTACCATTCAGCTTTGCTGGGTGATGTTAAATCTTATTCTCCCTTAGTGTATTTTAATTCATAGTTAACCCTTGTTATGCTCGTGCTAAAACCACGCCCGTTGTGTGGTGTGCCGAAAAAAAAGTAACCCCCAAAAATTATTTGTCATCTTGTTAATCTGCATTCACTGAATACGGGAAAGTTAAAAAAAAATTCCCAAGTCAATTGGTTTGGCTTTGGTGAGGCGCCGAAGTTAAATAAAATCACGCGCATGACGAAACACCTTATTTAGCGCTATGCGTACGATAAACGTGAATCAAAAAATGTAATTCAGCCTGCCTATCTTATCAACATTTATCCGCTAAACACGGGAAAAGTAAAACTCTCAAGTCAATTAGTTTGGCTGTGACAGAGCACTCAAAACGCGAAAAAAACAAATGCGACTCGCAACTTATAAACAATCGCTCTGTATGAGCTCAATATCGGTTCCAAATGACTGTGAGGTGTCGGTGTGTGACTGGAAAGGTGGGCCGGCGGTTGGGTCGCTGGGTGTTGGGGGTGAA
>Astacus_leptodactylus_4 ENA|GAFY01010963|GAFY01010963.1 TSA: Pontastacus leptodactylus Pastle_hepa_c11026 transcribed RNA sequence.
TGAAGGTGTATGTGACATGAGCCTTAATTGACATAAGCTACCAAGGCAATCGCTTATCACTGGAAACTCTAGTTTTTCTGGAAATATCATGGTTGCAAAAAACTACAACTTACTGGTGTGTATAATGGTGTAGCAGATCTACAGGAAATAATAACACCAACACTCAGAAGAAAAGAAACCAAGATGAAAAAGTTTTTGAACAAATCCCAGAAACAGGATAAGTCCGATGAGCCAAGCAACTCGGGGAAGGTGCCCAAGAGCGACGGTAGTGAGACAGCAGAGGGGGGTGCAGGTACTTCTGGCTCTACTGTACAGATGAATGATCCCATTGCACAAAGAGACAAAATGATCCAAATGCTTCGCTTGCAACGAGGGTATCCCTCGTCTTTCGACTTCGACGATAAGGCGTTCATTATGTCCATGGACCCAGAAGATCTGCGTTATATGATGAAGTTAGATCGACGGCGTGACCCATATGGGTATTCCTTCTGGGGTCCAGCGGTTTCCCACAGAGTTCGCAACAGGTCCAGATCGCCCGAAGAGGACCCCATAGATGAACAGTCGAGGCTCCAGTTGGAGTGGACCCCGCCTGAGATGGTGGAGCCTGAGAAGATGGATGAGGATGAACAAGGTATGATGGACCACGGGGAACTGGACACCGAAACTGTGCTCTACGTCATCAAGGAGAAGAATGACGATGGTGAAGAGAAGACCCACACAGTGCTCCAGATGCCGTCTAGTGTGCCAGAATTATTGTTAGGCACGAGTCAAAATGTTTCTCAGGAATCCAGCACCTACAACATCCTTATGGCAGATGTATCAGGCTCTATGAACTCATACTGGAGACGTTTAGTGTCAGGCTGGAACGATTATGTGGCTCCTTATTTGGTCGGACGAACTAATCTGTTTGTGTTTGGCAGTAAAGTTCAACTGAAGAGATCAGAAACAAAGCTACAGTATGGTGATTTAGACCGCAGTAGCACAGACTTGACTGGCGCCCTACAGACCATTGTAGATGAAGTTTACAAATGCAAGGAGAGGAATATCAAGGTGTTTCTTGTCACTGATGGCCATCATAATGCAACACAGGTTGAGCCAACCCGAGTTATTGACCAGATGAATGCTGCAAAGGGCAAGACATGTGATGTTTTTGTGTTAGGTGCGGGTAGTGACTTTCCTGTGCAGTACAGTATCAACATTCGGTCACGCTTGCATAATGGCAGTGCCAATGTGCCTTCACTTTTCTGGGCGAAAAATTCAGATAAAGTTGAGGAACAGATGAAGGGGATTGGTAGTAAAATTTCTGACGGAACTTCTCAGACTCTGCGACTGTCAGTGGCAGGCTTTTCACTGCCTGGAGGGGAAGCCAAGCACACTTTCCACTTGAAGGAGTGGGTATATTTTCCATTTGGACCAGAACAAGTACAACGACTCACACTTAAACATGGTAGAAATGTTTGTCATATCTCGCTGCTGCCTCGTCAGATACAAATGTCTCTTTTGAATGAAGTATTTCGACAGTGGAACTCTGTTATTATTCAAATTCACAATAAGAAAGAGCTTGTTCCCCCGGATGCACTGCCCTTCATGGAGCGAATCTTTAACACAAAGGTGGAGGAGCTCAAAGACACAAAGTCGGGATCAATCCGTGAGCGGCTTGCACGAAAAGAATATAATACATATGAAACAGATTTCAGAACGTTGTTTAATAAGATAAGAACAATACTAACAACTGAAAAATTCCACAATGAACTAGAGCTGGCTGAAAATATTCTGAGTACAACAGTCAGAGGAGGGAAATATGAAACAAAAGTTCTACAGATGAAAGGCCATACAGATGAGGATTATGCAAAGGATTGTAAAGAATTTATGAAGATTTATGAGGAACATAAAATGAGGATTCTGACCATTGAAAATGCTCCAGAAGATTGTTGTCGAGTCACTAAGACATCCACGGTGTCTGACCTCCAGGACCCAGATTTCCCAATGATGATGGATATTACAAATAAATTTGAGTTCCTAAAGCAATTCACTATTACTGGCATTCCAGTGTCTGCTCCAAGCAGGGACTCTGTAACCATCAATCCCTGGTCGTTTGGTGTTAGGGCCCTATTAAATGAGCCATACACCATCCTGAGCCAGGTGGCCTTGGAATCCATAGCTGACCAGAACCCAGCATTAGGGAAGAGCAAGGAAGTGCAGTTAAAGTCTAATGATAGCAGGACACGCTTTAATGCCATAGTCCCAGTCTTCCCACCTGCTGCCTCCAAAATTATGGCATCATTAATTCATACAAGGCTTTATGCGATGTGCGCAACTTTTGCCATTTTGAAAAATCCACATATTATTGATTTTAACATTCACATGGCAGCTTTAGGGGTGACATGGGTGAGGATTCTGTTCGAGAACCCGACCCAGCCTAGGCCTGAGTTTGTGCGTCTTCGTATTGAAAGTATAGAAGCCACAGCAGTGTTGTACCTCAACCGACCAAGCTACACAAAATATTGGCAAGTGCTCATTAGTGACACTGCCCAGGCACTGATGACAGAGAGCACTATACAAGTAGAAAACAGAACAATAAAATGCGAGTCTCTCATTAAGCCAATGTTTATACTTTACTTGCATCAGCGGAGTGAGAACCCTCAAGATGCGAGTGTCATTGCCAGCATTATGAGGATGATACTCTTAGAGTACATCGGTCGCTGCCTCTCCCACTACAAGACAAATGAAAATAATTCAACGCCCTTCACAGATTTCTTTGCCAAAACACTTGCTGATCAAGAACTTAAAAAAGAATGGGTTCAGAAATACATTGCTACTACCAAAGAAAGCATGGCAGGATCTGAAGGCTTACTCCTAGAGGACCATTACACCTTGGAGAAGGTGCAGAAGGCAGCCAGGAAGACTGCATTAGAAGAAGTAAAAAATCTGAAGGAAAAGATAACAGCACAGATCCCAATAGCAGTGGACATGAAGAAGGTGGAGCTGCTGCGCAATGTGTCACTGACTGGAGACGTGTCGTGGTTCACACTGCGGACCTTTGCCAGGGAAGTTGGACTAATGGAGGAAGTCATTGACAACTTGTTTAGTGAACAAAGTTTGTTTATTTATACCGCTCATTCCCTACAGTACAGAGCCTCTCGNNNNNNNNNTCGGATGCACACAGAGAAGTGGTGCAACCTATGACGAGGCAACAGATCCTAGCAGAGGCTCCAGAACGAGGAGTGCAAGTGACGGATGCTACCTTTGAACAGGTGTATAGGAAATACCGGCCTGATGTAGGTCTGTTGGGTAATGCCTGTCAATGTCGAGCTTGCCCATACTTCCTGATTCCCAATAGGAGTTATAATCAACACTCGTCAGTAGAGCGTCGTGGTCCTGCAGCCTTCCCTCATGGTCTGCACCGTGCAGCCTACCGCCTCAGGGACAGCGACCTGCCCACAGTTATCTCACACCTTGAGTCTGGCAAGTTCAAAACAACTGTCCCTCGACAAGCTGTTGAACCCTTCATAGAGGACCTAGAGAATTTACAAAAAATATATAGAGAGGTGGCACCGACTGGCCCTTAACTCCTCTCGCCAGTTATCTAGTGTCAAGCTGTCAATGTTCAAGTTATTTTTGCAAGTCTCTTATTATTATACTCTTCAATACTGCAAGTATAATAATATACTTTTTCTTTCTTATTGAAACAATGTTTACCACCAAAAATAAAACTTAATAAATAATGTACATTAATATAAAAATTATGTACCTTTGATATAATAGATCCTTAATTCATTATGCAACACCCCTGCTTGCTCTAGTGCCTGAATATTGGAGGCAGAATCAAGTTTACTCTTGAA
>Astacus_leptodactylus_5 ENA|GAFS01020273|GAFS01020273.1 TSA: Pontastacus leptodactylus Pastle_hypoyo_c20665 transcribed RNA sequence.
TGGGAACTGAGGTGGGGCCACCTACTTTCTACTTGCTCTTCAGTCAGTTGTTTTTGTGGTTTTTTTTTTTATCCTTCTCTTGTCTCTTGAAGGATGTCACAGAAAATTGAAAACAAGACAAGAATGTTACCGACACTGAAATTAGTAAATAAAAATCTATTATGGGATATTGATCTTGTATATCCTAAACCTAATTCGAAAGTGCGTCAATGTTCTGTTATTTTTGTGATGCTAATGCAAGGATATTCCGCAGATTAACAATATTTGAAGGTTCAGTGAATATTTTCACTTGACAGCTGCAAAATATCGAAATAGGCTAATATAGTCTCAGTCGCGGACTTAGGAATCTGCTGTCGAGTGTTAACTTGGGAAGCTCACAGCCACAATCCCAGCAGATGAGGAAGCACAATAATAACAGTGAAGCCCAAGCTGCCTGGAGGCCACCTCTGATGGTTGAGCCTGAAGGAGAAAGTGAGGACGAGGAGCCGCAGGGTTGGATAGACCTTGGGGAACTGGACACGGATGCTAAGCTCTATGTTGTCAAGGAGAATACCAGTAATGGCGAAGAGAAGATTCACTCGCTGCTGCAGATGCCATCTTGTTTACCAGACAAGTTATTAGAGAGAAGCCAAAATGCTTGCCTTTCCTCCAGCTCTTATAACATTCTCATGATAGACGTGTCAGGGTCAATGAGTGGTTATTGGAGACCTCTAATGTCAGGTTGGAATCGATGTGTAGCCCCTTGTTTGGTGGGACGAACTAATCTCTTTGTTTTTGGTAACAGTGTTGTACTGAAGAGGTCAGGCACAACATTAGAAATAACAGATTTTGACAGTGGTGGAACAGACTTAACTGGTGCTCTGCAAACTATTGTAAATGAAGTTTATCAATGCAAGGAGAGGTATATCAAAGTGTTTCTCATCACTGATGGCCATCATAATGTCACTGGAACAAGTCCAGAATCAGTTATTCAGCAAATGTGTTCTCCCAATAGTAAAAAATGTGATGTTTTTGTGTTAGGTGTAGGCAGTGAATTTCCTGTGCAGTACAGTATCAACATTCGATCACGTTTGCATAATGGAAGCGCCAATATTCCCTCTCTGTTTTGGGCCAGAAGATATGGAGAAATGGAGGAGCGGATGGAAGAGCTTGGAAGTAAAATATCTGATGGGTCTTCTCAGACCCTGCGATTGTCAGTGGCAGGGTTTTCACTACCTGAAGGCGAAGCCAAGCACACCTTCCACCCGAATGAGTGGGTATATTTTCCATCTGGGCCAGAACATGTACAACGGCTGACACTGGGATATCAAAAAAACATTTGTCACATCTTGTTACAACCTTGTCAGATGCAGTTATCTGTTTTGAATGAGGTATTTCGACAGTGGAACTCGGTTATTATTCAGATTCATAATAAGAAAGAGGTTATTCCATCTGATATAATACCCTTTATGGAGCGACTTTTTAACACATTAATAGAAGAGCTCAATGATTCTAAATCAGGATCTATCCGTGAGCGACTTGCAAGAAAGGATTTCAGCACTCACATAACAGAGTTTAGAACATTGCTCAATAAGATCAGAGCAATACTAACAACTGCAAAGTTCGGTAATGAATTAGAGCTTGCAGAAAATATTTTAAGTACAACAGTCAGATGTGGGAAATATGAAACAAAAGTTCTACAGTTAAAAGGCCATACAGATGAGGAGTATGCAAAGGATTGTAAAGCGTTTATGAAGGTTTATGAGGAACAAAAGTCCAGAATTCTGAATGTCAAAATCGTTCCAGAAGATTGTTGCCAAATTACATTGTCATGCACAGTGTCTGACCTCCAGGACCCAGACTTCCCTATGATGATAAATCTTAACAAGTTTGAATTCATGAAGCAGTTCACTATTACTGGCATTCCAGTGTATGCGCCCAGTAGGGAATCTGTAGCCATTAATCCCTGGTCCATTGGCATTCAGGCCCTAGTTAATGCACCATACACTATTATGAGCCAAGTTGCCATAGAAATGTATGCTGATTCCAACCCTGTAGGCAAGATTAACAAAGATATACAGTTAAAATGGGATAGTCTGAAAACTCGCTTTAATGCTATAGTTCCAGTCTTTTCACCAGATGTTGCAAAAGTTATGGGTCCATTAGTTCATACAAGGCTTTATTCAATGTGTACAACTTTTGCCATTTTGAAAAAT
>Astacus_leptodactylus_6 ENA|GBEI01085001|GBEI01085001.1 TSA: Pontastacus leptodactylus Pl_CLC_86645 transcribed RNA sequence.
GTGGTGTTCTTACTGGTTGTGGAGATGATTAAACCAAATGATGAGTAAACATTCAACCAATCCAAAATGGCCAAAATTGAATTACCTTCCAAAATGGATATCACTGATGCTCAACTCTATTGTGTACCCTTATCAGCTACAACGGAAGAAAAGAAATTATGCGAAGACTTTATTCTACATATACCTTCAAATGTTGCCCTTGATAATTGTATACAACCCTCATATAATATAATGATGATAGATACCTCAGGGTCAATGGGGAAATATTGGAAACCATTAAGGGAACAATGGAATAAATATGTTGCCCCTATTTTAGAAAAAGAGGGAAATTACACTGTTCGCTATGTGTTTAGTGCCACAACTATATTAATGGGAAACTCACCTCGACTAGAGCAAGAAGATTTTTTGGGAACAAGTACTAATTTGGTAGAGGCTTTAGAAGAAATAACCAGAGAAGTTGAAAAATGTAAATTTAGACACACTAAAGTTTTTTTTATAACAGATGGACAT
>Bragasellus_molinai ENA|HAEM01070843|HAEM01070843.1 TSA: Bragasellus molinai, contig comp75315_c0_seq2
TAATGAAAAGAACGAATGTGAGAAATCTGAGCAGCGATTAGTCTCTTATTTTGGAGAACCGCTTAATTTTGTCAAAAGTAAAAGAGGAAATATGGATGACCATAGCGCAGTTTTGTTCAGTGTAAACATAGGAGATGAAATCCATACGATATTTGAGGCTCCTAATAAACTAAAAGATGACAATTCGAAATCTGTTTGTAGTTCTGTCACCAACATAGTAATGATCGATGTATCTGGATCCATGTACAGCTCAATTCGTCATATTAGGAAAAGCTGGAACACTGTCATCGCTCCTTTTCTTCAAGGTCGCACGAAAATATTTACTTTTGGCAGCGAAATTAAGTTTCGAAGAAAAAAGCCTGTTATGGAACCAAGTGATTTTGACAACTCTGGCACGGACTTAACTGGTGCAATAAAACAAATTCGGACCGAAATAGAAAATTGTACAGATAACTTCATTAGAGTATTTCTAGTGACAGATGGGCATCACAACGCAACTGACGAACAACCCGATGTAGAAATTAACAAGCTATATATTCCTGTAGGAAAAACTATCGAAGTGTATTTACTGGGAGTCGGTTTGGGGTTTCCAGTGGAATACAGCATAAATATACGTTCAGCATTGCACAATGGGAATGCAAACGTTCCTTCGCTCTTTTGGGAAACCAATGACGATTATGATGGTCAGATGAAAGAGATGAAAGATATGTTGGAGAAAGGACTCTTGGAACTTCATATTTCTGTTCCTGGCTATTTATGCCCAGGACATGACCTTGTGGATAAAATTCGTTTAGGAGAGTTCATGTACTATGCTGCCTCACCCTCCGAAATCTCTAACTCCATCGCTTTGACCAGAGTTACTGAAAACGGTACAAAAAAATTAGATATTAATTTTATTAATAAACAAGCTGATTTCAGATTTTTTCTTGATAAAGTTTTTCGTCAGTGGAATTCAATTATTATTCAGCAACATCGAAAAAAACAGGTGGTCCCAGTCAAGGCCTTTGAAATAATGGATAAAATCTACGAAAGTCTGAAATGCGATCTTCAAGTCAGTCTCGAAAATCTTGGAAATCCTGGGTCTATCCATTATAGATTACGGAAAAAGCATATCAAGTTCTTGGAAGTTGAATATGCTACTCTTATGAACCAAAGTAAAACTATTATTGGACTGGAAGGGAAGTTTTCTTCAGAGATCGAATTAGCTAAATCTATTCTTAAAACAACCGTAAAAAGCAAATATAGCACAAAAACTTTAAAAATGCGAGGACACGATACTGATGCCTACGAAAAAGACATGGAGATATTTCAAAAAATTTACCTCAAGAACAAAGATGCAATCATGGCTCTGCCTGAACC
>Bragasellus_peltatus_ ENA|HAEN01022867|HAEN01022867.1 TSA: Bragasellus peltatus, contig comp31062_c0_seq1
TAAGCTGCAGTCATTACAGACATTTCCTGTCATTACATAATTTTCTTGTGAGTTCACAAGATTTTCTACCTAGAAGCAAATGCAGAAAGTTTCAAAACTAGCCAAATAATTCAGCAAACAGGAATCAAAGCAACTATTTTAGCAGAAGAAAATGGATGACCAGAATGCAGTCCTGTATACCTTGAATGTAGGAGATGAAATCCATACCATACTTGAAGCTCCCAATCGCCTTAAAGATGATCATTCCGGATCGGTTTGTAATTCCATTTCCAACATTGTAATGATAGACGTGTCCGGATCGATGTGGTTGTCGATTAGCCACATCAGAGACAGCTGGAACTCGATAATTTCCCCTGTCATACAAGGTCGCACCAAAATATTTACATTTGGCAGCGAAACTAAATTTCGAAGAGAGCGACCGGTCATCGAGGAATCCGATTTCGACAACTCCGGCACCGACCTGACCGGTGCCATCAGGCAAATACGGATGGAAATAGAAAATTGCCCGGACGACTTTATCAGGGTCTTCCTGGTGACGGACGGCGATCACAACGCTACGGACGAACAGCCCGATTCAGAAATTAGCAAGCTGTTTATTCCTGATGGGAAAACCATTGAAGTTTATCTGCTCGGGGTCGGCAGTGGTTTCCCAGTGGAATACAGCATCAGTATACGGTCCGCTTTGCATAATGGAAACTCGAACGTTCCATCAATCTTCTGGGAGACGGGCCAAAATTTTCATGGTCAAATGGCCGAGATCAAAGACGTTTTAGTTAAAGGATTCGTTGAACTCTATGTTTCCGTGCCCGGGTATTTATGCCCAGGGCATACTTTGATGGATAAGATTCATTTGGGAGAATTCATGTACTACCCAACCTCACCGTCTGAAATCTCTAACTCCGTCACATTGACAAGGGTTATGGATAACGATAGCAAAAAAATACTGGATATAAATTTCGTTAACAAGGCAATTGACGTCCGATTGCTTCTTGACAGGGTCTTTCGCCAGTGGAACTCCGTCCTTATTCAGCAGCACAGAAACCGAAAAGAAGTTCCATTCAAAGCATTCGAAATAATGGACAAAATCTACGAGGGGGTAAAGAAAGATCTTCTGGGGGGGCTCGAGAA
>Cancer_borealis ENA|GEFB01009579|GEFB01009579.1 TSA: Cancer borealis DS01-Cborealis_contig_9472 transcribed RNA sequence.
GAGATTGAGAGCAACACAGTCATCAAAGCAACATGAAAAGAGCGACAAAAATAAATGCAAAAAAGTTGGATAAGATGGAAACAGAAATGGCGACAAAATTGGATGATGAGAAGATGGATACGGAATCCAGTTTTGATGGATTCAAGTTATATCGCCTTGAGGACTCAGAGGGGAAGAAAAGTACTTTACTGCAGGTTCCAAAGCACATTAAAGGTGCTGGATCTGACCCAACCAATAACTACAACCTACTAATGGCTGATGTGTCTTACTCTATGCACACTTCTTGGCCTCTAGTCATTGATGCTTGGAATGATTACCTCGCAAATCAACTTGTTGGCAAAACTAGTTTGTTTTCATTCAGCGACAAAGTGAATCACCTTCGTGATGAAACCCAACTCTACCATGACAAAGACAAACTGCAAGGTGGAACCAACATAACCAAAGCACTGAAGAAGGTGCGTCAAGAGGTAGATAACTGCAAGGAGAACTTTGTGCAGGTGTTCATCGTTACAGATGGAGATCATGGTGCAGGTTCACCACTGCCAGAGGTGGAGATCAATCAAATGAAAGCTCCTCCTGGCAAGACAGTGAATGTATATCTTCTAGGGATCTCCGAATATTTCCCCGCCAACTACAGCATTGATATCCGTTCCCACCTCCACAACGGTAAAGCCAACATGCCATCCCTGTACTGGGCCAAGAATAAATCCGATATATCAGAGCAGATGATGGCCATTAGAGA
>Carcinus_maenas_ ENA|GBXE01093650|GBXE01093650.1 TSA: Carcinus maenas comp84821_c0_seq3 transcribed RNA sequence.
TGGTAAGTCTGACAAGTGTGAGCTGTGGCAAACTGGCAACTCGCTTCAATTTGTACCTCAATACGTTTTGTACAGAGAAATCGTGACGTTCCCGCTCAGCTTTTTGGGGCCAGTAAGTGTAGCTGCGTGATCTAGTGAAATTGTGTGTGATTGAGAGAAGTTAACACAAACGTGACACAAGATGGCTGTGGCTCAAGAAGACATGGATGTGGACACAGAAGCACCAGAGGAAACCTTTGATATTTATCGCCTGGAGTCCTCTGATGGGAGTTTGTCCACTCTCATCCATGCTCCAGAAGTTATTTCGATTAGCAAATCATCAAAAATTGGCATCTTCAACTTGCTTATGGCTGATGTGTCTTATTCTATGTGTTCAGCTTGGCCTCTCGTAATTGAACACTGGAATGCATATATTAAGAATAAGCTTAATGGCACTACCAAGTTGTTTGTTTTTAGTGACAATGTCACTTTACTTCGTGTTGGTACTGCCCTCAACAAAGATGACAGATTACAAGGTGGAACAAATCTAACTGAGGCACTGAAGTATGTGCGCAAAGAGGTAAATCAGTGCAAAGAGGAGTTTGTAAATGTCTTCATCATCACTGATGGAGCTCATGGGGCCGGTGATCCTTTGCCAGAAACAGAGATCAAGCAAATGAAAGTACCTGATGGCAAAACAGTAAATGTATATCTTCTGGGCATCACAAATAATTTCCCTGTGAGCTACAGCATTGATATTCGTTCCCACCTTCACAATGGTAGTACCAACACACCACCTCTTTACTGGGCCAAGGACTGTAAACAAATAGAGGAGAACATGAATGCTATTGGAAACGATTTGGAAATGGGGAGTGTGAAAATGACTCTTAACCATAAGGGTTACAGTCTGCCAGGCATAAGTAGTACTGCGACAATATATCCAGGTGGGTGGATGTACTACCCGACACCATCTGAGAAAATGGGAAATCTGAAGGTTATTGTAGAGTCTGGAGAGAAGTCTAAAAAGGAGATGCATGTAAATGTAAATGTAAAGGAGACTAATGTTTCTATTTTGTTGGACCACTTATATCCCCAATGGAACAATGTACTCATCCAACGACACAGGAAAAACCAATCTATACCAAAAAAAATCTTCAGCCTAATGGATTCTTTCTTCACAGTTTACCTGAACAAACTGAAACAGGATACTATTGAAAATGATACTGTGAGACACCGGCTGATGAAGAAGAGTTTAAAGACCTGTGAATTGAAGTACACCACCCTCATGAATAAAGTTCGCACAGTCATTGAGGTTGAGGGAAAATATCAGAACGAAATAGAACTTGCAAACAACATCCTGGAGAGCACCGTGTCTGGTAAGAAGTATGATGTAAAGAACCTCAAGTTACGTGGACATGGCATGGATGAATATGAACGGGACGTTGCTGAATTCTACAAAATCTATAAGGAAAGCAAAGCAGCCATTGATGCCCTGCCAGCGCCTGATCATGATGATTGCTGTCGAATCACCATGTCCTCAACCCTCTCAGACCTCCAGGATGAAGACTTTTTGTCCATGCTAGAGGAAGGAAAGTATGAGCTGCTGAAAACATTAACTATGACGGGCATCCCTGCCTATGCACCCGTCCGAGATGCTTCACAGATCAATGTGTGGACACTCACCATCTCACACATGCTGGTGACGCCCTTCACAATTCTCAGTCAGCGTGCCATTGAAGAGAAGGCAAAGGTGGAGGGCTCGGCAAATGCTCTAGGCGCTCTCAACAAGGATGTGCTAATGAAGGCTGATGATGAGAAATCTCGTTTCAACATCATCATCCCTATTGTGCCTGCTGCTGCCTGCACTGCCCTTAAGCGTGTGGTGCGTTCCAACCTGTATGCCATGATGGCCACCTTCTGCATCCTCAAAAACCCACACATCATTGACTACTCTGCTCACCTAGCTGCCCTGGCTTGTGCTTGGGTGAGATCCATTGGAGACCACCCTCCTGATAATCGCCCAGGGTATGTGACAGATCGATTAGCTAACATCGTTGCCACAGCTGAACTGTACATGGAACGGAAGTCTGTCACGACTTACTTAAATGTAATCTTAACTGAACCTCGACAGGCGCTCATGACAGAGAGCATCACTGCTTATGATGAACATTCTCTCAAGTGTGAGTCAATGACCAAACCACTTTTCTTCCTTGGCCTGAGGAAGGAAAAGGTGACTGCAGCCCAGCGGCAAAACCTTCTCTCTATGTTGTTGGCTGAGTATATCGGTCGCTGTCTCTCTAATTACAAGACTAATGAAAAAGATGCGACACCCTTCACTGACTTCTTTGCTGTGGAGCTGAATGATGCTAAGAAGAAGGAAGAGTGGGTGTTGAATACAAGTCAGTCCATTATTGATGAATTCAAGGCAAGTCATCCAAACTTGGTGGAGAACTTTTATGCACCTGAGAATCTAGACAAGGCCATCAAAAAATTCATTAACAGCAGGAAAGCCACTATGAATGCCAAGATTGTTGACGCCACCATCATCAGTGTCAACATGGATAAGGTGAAGCGGCTGAGAAATGTGTCTAACTGTGGAGATGTCAGGTTCTACACCTTCAATGCCTGGGCCAAGGAAATGGGTATACCTGAAGAGGAAATTCAGGCTGCATATGAACCTTCACAGTTGCTGATCTACGTGTATGAGGCATTGTGCAACCGAAATTCAAGGGACCGACTGTCCAAGGAGCCGGACAGCTATGATAAGTGCCTGCAAGAAATTAAGAAGCAGGTGGAAAAGGAAAATGAAAAGAGTCTCTTTGAAGAATTACTACAGAAGATTAGTGAATTTGCCATGACCCAGTGGAAGAAGGATTACTTCACTATCCATCAGCCTCTTGTGAAACCACTCTCACCTGAGCAGATAGTAGCTGAGGCTCAGACCCACGGTGTTGATGTGACAGCAGAAACCTTCACCCAGAAGTACAGATACAATTCTGAGTGCAAACTGCTGCGTAATGCCTGTCAGATCCCTGCTTGTCCCTTCTATCTGGTCCCCAACAGGAGGTTCAACCAACACCTTGCAGTGGAGCGTGTTGCTGGAGAGTTTCCACATGGACTGCATGTGGTTTCCAAGAATATGTGTAATAGAAATGTGGACCAAGTGGTAGAAGAACTAATCACAGGATCCCACAGTGGCACTAAAGGCAGGAAGAAGTGTCCCATCTCCAATCCACAGCCAGTCAAGAAATTAAAGACGGAGATTGATGACCTGTTGCAGATCTATAAACTAAATGCAGTAACGAATTGAGTTTTGTCATTAACACTGGAATCTCAATTTCATACAAAGGGGACTGGTAATCCTCTTTTCTGTATTTTTATTCTGTATTATGAGACAAAGCTATCCAATTTTAGATATAGGCATAGTCTATATACTAGCGCAGATCATCATACAGATTATGAAATTGAAGATGAAAAGCAACATCCATCTTTGAATCTATGACACTTCAAACTAAGGCTTAACTTTCTGATTTTTCAAGTTGATTTCTGTATCTTCTGATGATGACTTTTAAGACTTAAGTTTTGACATCACAAAATTATGAGAATGTTGTCATGTGGATGAGAACCCAAGAATTGATTTCTTGCCCAGACCAAGATGGTTGAGCTGACTGATCTCACATTGAAGATTCACGAAACAGAAAGTACAGATGAGTAGGTATGTAGATTGGGAGGGATGTGCCTCACAATGTGACAGGAGTGAGCATCTTGGAGGCCTTGTGTGTACAGTACATACACTAGAAAGATCAGAAATAATCTGCATCACATCACAATTTGATGAAATGTAAATAAAAGTGCAAAATATATTAATTAGGTAACACTAAATGTAAGAAAAAAGTATATGAATAAAAAAAAAGCTATACTAATGTAGAGATGATATTATATATGAAAGGAAATGTTATCATACAAATGAAGTTCAACTGGTCTTTTGGGAATACATTAAATTTAACTCCCTTAAGAAACAGTGAAGTGAACTCTGCTGATCATACGACAAGGCTGTCTGTCACCTTTCCTCATCTTGCACATCTTCACCGGCAAGGCCACACCTTTTACTGGCTCAGAAATTGGGTTGCATTTTCAGAGGACCATTTTGTGAGATGAAGTTATGTGAATTATTTATTTATTTTTAATATGATTTTCTTATTTGGTGGCTAACTTATGTGAATCGTTCTTTGTAGTGTAGTTGATCTGGTAGTATGTGGTAAATAGACTATAAATATTTAAAGTTTAGAAATAAAACTGAAGGAATAAAAGTTTTCAAAAAATGAATATACAGAAAGAGGTGTGAATGTTATCAAATCAGAGACGATCTATGTGCAAGATCTCAGTTTAATTAAGAGACGTAAGATTTGTAAACTAAGTATCTAGTGTATTTTAAACACATGTGATCTTATATACATACTGTGCGCAGCATTTTCTGCAATAATAATTCTTCAGATCTGCTAAGAATCTTACATGACTTGATATCTGATAGATTTTCGCCAGATCAGAGGAAAATTATTGACACAGTGGAAGAGAATATAAAAGGTTACATTACTATTGACAATGACTACACTATTTTCATGCTATTTGGTCCCAGCCACACATGTACGTACGTATGTATATATAGAAGACTCAGACATGGGGGGGAGAGGAAATAGCCAAGCATTCCAAACCAAATATTCTGTTTGCACCTCTTACCTCTGATTTTATTATTGTTTTGTGTAGTTTTTTTTTAAATGTTTTTTCTTTATGCAGTGTCTGATAAAGTTATGTTATTGTCATTGTCATTATCTTGAATTTACTTGTATGTACATAAGATCCATTTTGAAGATGGGTGTAGCCTATTACCTCTGTAGATTTGTGCTTGATTTTTCATTTTCTTGGTGTCTCCAAAGTTTACACTCTTGAATCACGTCTTGGTGGATATAAGTGGTTTTTTTAGACTTGCATATTTATAGAGTACTTATGTGAAGAAAGAATGAATTGTGTCCTCAAAGATGATAATGGCACACTTTATTGACTTAAGCTTTAGTGATGGCTTCATTATTTGTACCTAGGTGCCGTCTTGGCGCACCTGATGATCTATACCATTATGTATTTTTCTATTTGGAATCCCCTACATGTGTCTTCCAAATGTTTTGTTGATTTGTGTGTTTTGAATGTTTTTGTGTTATGCTTTATGGCTTTATTTGACTACTTATGTTTGGTGTTAAGGTGGATT
>Cherax_quadricarinatus_1 ENA|HACK01009787|HACK01009787.1 TSA: Cherax quadricarinatus, contig transcript-80_9786
CTGGTGGTGACGACTCAGCGTTAGATGCACAACAACAGTCACTTCTACACCGTCACAGTGGGAGTTCGGTGTCTTTAATTTTGGACTATTTCACCGATTCTCTTCCACTGGAGAATTTTTGAGTGTCTCGTATATGCAGATGTTGAAGCAAATGCAACAAGTGCCTCTCCACAATGCCAGAAACTTTTTGCAGACATCCAGCAAGCCCACCTGCCAAAGCACACCATTGGGATTGCCCAGCTTCTTCGAGAGGATGAGAAGCCAAGGAGCCTCTTCCCCTAAAATAATGAAAACATCGACAGTCGATAGAGGTGTCTTGGGGGATGTTTATGGGGGATGGCAAACCCCAAAAATGGTGTGGCCTGATCCTGTGGTGGAGGAGGAAGAGTCAAGCCAGCTAACAAAGGTTGATCTAGGGGAGGTGCACACTGACGCCACACTCTATGCTCTCCCGGAGATGGTGGGCACAAGAGAACGACTGCACACAGTACTACACATGCCTACTGACCTGCCTGTGCCTGATGTGGGCCGACCCCCACCCTCCGCCTCCTTAAATATTCTTATGGTGGATGTCTCTGCATCCATGAAAGCCTATTGGAAAGATGTGGTGCACAGTTGGAACAGTCTTGTAGCACCCACTTTATATGGCCGCACTATTCTATATGCATTTGGAACCAGGGTTCTCTTCCTTAGGTCTGGGAAACAGCTGGAGCAGAAAGACTTCATTAGTGGAGGGACAGATCTCGTCGGTGCCTTGAGGACTATTGTAAGTGAGGTGTACCAATGTAGGGAGAAGTACATTAAAGTGTTCCTCATCACAGATGGAGAGCACACTGTGTCTAAAGTTAAGCCAGAGAGTGTGATAGAAAAGATGGAGTATGCATGTGGCAAGATATGTGATGTTTTTGTTCTGGGTGTAGGGGATAAATTCCCTGTCCAACACAGTATTGACATTCGTTCCCGTCTGCATAATGGCAACTCTAACCTGCCATACCTCTTCACAGCCAAAACCTCCGTAGGCATGAGGGAGGAGATGGCTGTTATCGGCCGAATAAGTTACAGCAGTAATTCCTCAAGAATAAAATTGTCTTTGAGTGGGTCAGTTTTACCTGGAGGAGATGTGACAGATGTGTTTCACCTGGGGGAGTGGGTGTACTTTGCTTGTGAGCCACAAGAAATACAGAATTTGACTCTTTCATCTGGGAGGCATAGCTTCAGCATCTCCCTGAAACCCAAACCCATGAATTTGTCCAACTTAAGTGAATTGTTCAGGCAGTGGAATTCTCTCATAATCCAGCTGCACAGGAGCAAGAAAACTATTCCATCAGACATCATGGCCTTCAAGGATAGACTCTTCAGCTCCTGGTCAAAAAAATTGAAGGAGGGCTCTAGGGCACAAACCATCAACGATCGCCTCACTCTGAAGGAAATAAAAACCCATGAGGCCAGTTTCAGAGCACACAAAAACTACATGGAAACAATCTTGATGACGGAAACTTTCCAGGATGAGCAGGAGTTAGCGGACAAAATCCTCTTCACAACTGTTGGTGGGAGCAAATATGAAACTAAAGTGTTAAGGATGAAAGGACATACTGACCAGGATTTTTCAAAAGATCAAAAGGAATTTATGGAGGTCTATGAAGCTCATAAAGCCAACATTAAAAAAGTTGAAACTACACCAGAAGACTGCTGCCGAATCACACTCACTTCCACTATAACTGACCTGCAGGACACGGACTTTTCTGAATTGTTCCAGTTAGGCAAATATGAATTCCTAAAGCAATTCACCATGACAGGAATCCCAGTATTTGCACCCATCAGGGACTCCATGATCATCAACCCTTGGTCATACTCTGTCAGGGGAATTCTCTCCTCTCCTTACACAATCCTCAGTCAGGTGGCTCTAGAGTCCTTTGCAGAGACCACATCAGCAGGTGCACAGCATAAAGATGTCAGAGCAAAGTGGGATGAAGCAAATACCCGTTTTAATGCTATAGTTCCAGTTTTCCCACCAGGTGTTGCAAAGATCATGGAGCCATTTGTTCATACACGCATATATGCTATGTGTGTAACTTTTGCCATCTTGAAGAATCCTCACATTATTGATTTTAATGTACACATTGCCGCCTTGGCCATCACTTGGATGAGGATCTTGTACGAGTACCCAACTCGGCCTAGACCCGAGTTTGTGCGCTTACGTATAGAGAGTATAAAAAGCACTGCTGCCCTCTACTTAAATCAGCCAAGCTACCTCACATACTGGAAAGTCTTGAGAGAGAACACAGCCCAAGCACTGATGACAGAGAGTACCATTAAGGTTGACAAGAAGACACTTAAGTGTGAGTCACTCATCAAGCCAATGTTCATATTGCACATGAACCAGCACAATGAATGCGAACTCAGTCTCAGTGTTGTGGCCAGGGTGATGAGGTTGATCTTGGTAGAGTTCATCGGCCGCTGCCTTGCTAACTACAACACCAAAAATAACAAGGCAATGCCCTTCACTGACTTTTTTGTGGAAACCCATTATAGTCAAAATGTGAAAAAAGACTGGGTTGATGATTATGTAATTAATGTTAAAGCTAACTTGACAGCAAGTTCAAGTGCACTCCTAGAAAAATTTTACACTTTGGAGGAAGTTAAGAAAGCAGCCAAACAGATTGCTCCAGAGAAGTTGCAAGATATGAAAAAGATGTTCATGCCAGATCTACCCATCAAAGTAAACATGGAGAAGGTTGTTAGTCTTCGCAATGTGTCTGGTGCAGGTGATGTATCTTGGCACACATTAAGGACCTTCGCCAAGGAGGCAGACCTATCTGAAGAAGTTGTCAATGACTTGTTTAGTGAACGTAGTGTATTTATCTATGTGGCCCATGCTCTTAGGTACAAGACTTCACGAAGCCGTCTTAGTGCCAGTCTTGCTGACTATAATACCAGTTTAGAGCTGGTGACCAAGCATGTCCAGGATGAGATCTTGGGATTTATAGCCAGAAACCTGAATGTTGAATTTGAACAGCATGTAGTGAATGTGTGGCTTGAAGCCTACCTAGCTGCTCACAGAGAGGTGGTGCAACCTTTGAAACCTCAGGAGATAGTGGTACAGGCCAGACAGCGAGGCATAGATGTAAGCGATGCCACATTTGATCGGGTGTACAAGAGGTATCGCTCTGATGTCAGACTGTTAGGGAATGCATGCCAGAGCCAGTCGTGCCCTTTTTACCTGGTGCCCAACAAGAGATACAACCAGCATACATTTGTAGAACGTCAAGGACAACGAGACTTTCCTCATACCCTCCATCGTGTGGCCTACCTCAACAAGGACAAGGACTTGACTATGGCAGTCGAGCACCTTGAATTGGGAGCCTTTACCAAGAACCACAGGCCGCTACCTCTTGACATCATTGCTCACTTCACTGATGACATACAGAGTCTGCAAGAGAGTTATAAAAATTTACCTGGGACCTAAGCAAAGCGATCTCTTCATCTGGATTATACCTGGAGAGGGTTCCAGGGGTCAACACCCCCGTGGCCCAGTCTGTGGCCAGGCCTCATGGTGGATCAGGGCCTGATCAACCAGGCTGTTACTGCTGGCTGCACATAATCCAGCGTACGAACCACAGCCTGGCTGGTCAGGCACTGACTTTAAGTGCCTTTCCAGTGCTTGCTTTCAAGACAGCCAAGAGTCTATTGGTAATTCCCCTAATGTATGCTGGGAGGCAGTAGAACAGTCTTGGGCCCCTGACACTTATTGTGTTGTCTCTATCGTGCTAGTGGCACCCCTGCTTTTCATTGGGGGGATGTTGCACTGTCTGCCGAGTCTTCTGCTTTTGTACAGAGTGATTTTCGAGTGCAAGTTTGGTACTAGACCCTCTAGGATTTTCCAGGTGTATATAACCATGTATATCTCCCTCCTGCATTGTAAGGAGTACAGGTTTAGGAAGAAGTATGACACTGGATCCTTTCTCAGGCCCAGGTTCGTAGGTGTGGCAGGCTGAAGAGATGTGCAAATGGCATTCTGCTGATTGAAAAAAAAAAAACTGGAAAAAAGATGCAAAGTAAGTAAATATCGCTCCTAGGTGGCGACGGCTAATGATTGGCAGAGGCCAGAGAGAATGTGTCAAGCAGTTGGGAGAGTTGATAAATCTTCAGGGCAGTGCAAAAAAAAAGATGAGCATCTTGCAAAGGCAACAAATGAAGCTGAGAAAGGGACAAGCTTCCCATCTTTTCCCTAACAGCTTAATATCAAAACTGGAAAAAAAAAAAAGAGGACACAAATATTGTGTAGCAAGAGTCATCAGAAGGATCAGTCTTTCAGCTCATCAGCAGCTACATATTGAAAAGCATGATTAAAAATTGATGGAAGTGAATCATACATCAATTGTCCATGAAAACATTACCAACCAGTAACTATATTACTAGAATACAGGGACAAAAACACAAGACTGAACAGGTAGGTGCTGAAGTAATCAATCCCTCAGTCTGTGTTTCAGGAATTAAGCATCATTGACAGGCTTTAAGCCTGATAAACCACCCAAAAAAATAGGTAAAGTACAAATATTCTTAATTAAAAGTTTGTTAGTATTTATAGAGCTTGTGTGCAGTGCTGAGTGACCCAAGTGGGTTTTGTTAATGTATTAATTTTTTGTAATAATGTTGGTAGAATTACCGACAATATGTAAAGTAAAAGGACACAAG
>Cherax_quadricarinatus_2
TTCTTGGTGGACTGTGTTATAACTAGGAAAACATTGACCTCACGTTATTTTTGACAGTGTTATTGGTATTATAATGTTAGATATACGTGTACGTTGAAAGTGCAAGCAATAACATAACGGGAATAACGAGCTAAGGTGATTTGTTCAGCGGAGAAGAAAAAGTGAAATGTTTGGTAAGAAGAAAAAGGTGTCCAAGATGGACGCCGATAAAGGTGATACAGACAAAGGCAAGAACGATGCTGAAGCTGGTTCCTCGGGCGCTACTAACACTCGGGATCAACTGGGAAAACTGCTGAGGGATCACCGAGGATATCTATATGATTTAGACGACGAGGATCTTTTAGCCAGCGATCCAAGGGACCTTCAGCACACCAAGATGGATTCAGATGAATCTTTTTACAGGAAGAGACGAAACCTTGAGTTCTCCATGATGATGATGGGTCGATACTATGATCCCTTCCAGGGGCATAGAATGTGGGGCAAGCACTATAGACATGGTGAAGAGTTAGATGAGCATACTTTACAGCAGCTGAGATGGGCACCACCAGTCATGGTGGAACCTGAGGCATTTGAGGACGAGAAACTGCTGGGTATTGAGGACCACGGGGATGTGGTCACTGATGCTGCACTTTACATCCTCAAGGAGAAGAAAGATGGTGAAGTGAAGATCCATTCGATGCTACAAATGCCATCTAACATTCCGGAATTGTTGGAAGGTACAAACAAGGACTACTACGAGACTAACACATTTAACATACTTATGGCAGATGTTTCATGCTCAATGTACTGCTATTGGAAACCTTTAGTGAATAGCTGGAACGAGCATATAGCCCCTTGTTTGGTCGGACGCACAAATCTGTATACATTTGGTAGCAAGGTTACATTCAAGAGGTCGGGGACGATATTAGAATTTAGGGACATGGATGGCAGTAGCACCGACTTAACTGGCTCGCTACAGACTATTGTAGACGAGGTTTACAAGTGCAAGGAGAGGTATGTCAATGTTTTTCTTGTGACAGATGGGCATCATAACTCCACTGAGGTTAAACCAACCAAAGTTATTTACCAAATGAATGCTGCAAAGGGTAAAACATGTGATGTGTTTGTGTTAGGTGCAGGCACTGACTTTCCTGTGCAATACAGCATCAACATTAGATCACGCTTGCATAATGGCAGAGCAAATCTTCCCTCTCTTTTCTGGGCCAAAAGTGAAGACGATGTGCCAGAACAGATCAAACAGATTGCCAGTATAATATCTGAGAGGTCTTCAAGGTGCATAGAACTATCACTACCTGGGTATTATCTGCCAGATGGGGTACAAAAGAACTTCTTCCACCTGAGAGAATGGGTATATTTTCCCTCTGGGCCAGAAGCACTACAACGACTAACACTCAAATTTGGCAGACATATTTGTCACATCTCACTGGAACCTCGGGAGATGCGCCTGTCGATTCTGAACGATGTGTTTCGTCAGTGGAACTCTGTTATCATCCAGAATCAAAACAAGAAAGAGAGAGTTCCTCTAGGTGTGCTACCCTTCATGGAGTGTCTCTTTAACACACAAATAGATGCAATGAAAGATTTAAAATCAGGAACAGTCAAGGAGCGTCTTTCGCGCAAGGAGTTCAAAATGTATGAAACAGACTTCAGAACACTGTTCAATAAGATTAGGGATATACTAACAACTTTTAAATACAAAAATGAATTAGAGCTGGCAGAAAATATTCTGAGCACAACAGTTGGAGGTGGAAAATATGAGGTGAAAGCTTTGCAGTTGAAAGGTCACACAGACGAGGATTTTGCAAAGGATTATGAAGATTTTTTGAAGATTTACGAGGAACACAAGCCCAGAATTCTGACGATTAACAATACTACTGAAGATTGTTGCAGATTTACTCACTCATCCACTGTGTCTGACCTCCAGGACCCAGACTTTTCCGCTATGATGAGTCGTAACAAGTATGAATTCCTTAAGGATTTCACTATTTCTGGCATACCAGTGTATGCTCCAAGTAAGGACACTGTAATTATTAATCCCTGGTCATTTAGTGTTCGGTCACTGCTGGATGAGCCATACACGGTCATGAGCCAGGTGGCACTTGAATCCATAGCTGACCAGAATCCTCCAGATACGAGCCAGGAAATGCAAGTGAAGCAAGATGACATTTTGACTCGATGTAACGCCATTATCCCTGTCTTCTCTCCCACTGCCGCTAAAATTATGCAACCAGTAGTTAATACTAGGCTTTATTCAGTGTGCGCGACTTATGCCATATTGAAAAACCCACACATTATAGATTTTAACATACACATGGCAGCTTTGGGTGTAACATGGGTAAGGATACTTTACGAGTACCCAACCATACCCAGACCTGAATTTGTGCGTCGCCGCATTGAGAGTATCGAAGCGACGGCAGCCTTGTACCTCGGTCGATCAAGCTACACAAAATACTGGCAATTGCTCAAGAGTGATGCTGCTCAAGCACTTATGACTGAGAGCACAATAAAGGTGGATAATAAAACACTTAAATGTGAGACGCTTATTAAGCCTATGTTTGTGCTTCATATGTATCAGAGAAGTGAGAACCATGAAGATGCTGGTGTTGTGGCCAACATAATGAGAATGATCCTCTTGGAGTACATCGGTCGCTGCCTCTCTCATTATAAGAAGAATGATAGTCAGGCTACTCCATTCACAGACTTCTTTGCCTACACACTTGCTGATCAAAAGCTCAAGAGAGAATGGGTCCAGAATTACATTGTTGAAGCCAAAGAAAAAATAACGGGATGTGAATCCTACCTTTTAGAGAATTTTTACACACTAGAACTGGCTCGGAAAGCGGCCAAAAAATCTGCAATAGTAGAGATAAAAAATCTGAAAAAAGAGTTGACAGCACTGATTCCCATAGTGGTGGAAATGAAGGAGGTGGAGAGGTTGCGCAACCCATCTTTAGCTGGAGATTTATCGTGGTTCACCCTGAAGACCTTCGCCAGAGAGGTTGGATTAAAACAAGAGGTTATTGATGATTTGTTTAGTGAACGAAGTGTGTTTGTGTACACTGCTCATGCACTGCGGAATAGGTCTTCTAGAGAGCGACTGTCTACCCCAATGGGAGACTATGATGAAAATTATGCTCTAGTAACAAAGAGTGTGCAAGAGGAGAATTATCGGATTATCGCCAAGGAACTTATTGGTAAAATAATAAATCAGCTGGAAGATGTCTGGTTAATAGCACATGGTGATGCCCACGGAGAAGTGGTACAGCCGATGACGAGGCAGTTGATCCTGGCAGAGGCTCAGAAACGAGCAGTTGATGTCACAGATGACACCTTCGATAAGGTCTACAAGAAATACCGTCCTGATGTTGGTCTGTTGAGTAACGCCTGTCAGTGTCGAGCTTGTCCATACTTCCTGATACCCAACAAGCGTTATAACCAACACTCGTCCGTAGAACGTCGTCAGACTTCGATGTTTCCCCATGGCTTACACCGTGCTGCATACAACCACAGAGAAAGTGACCTACCCACTCTTATCTCGTCTCTCGAGTCCGGATCTTTCAAAACACCTGTACCACGTCAAGCTGTTGAACCTTTCACAGAGGACTTAGAGAACTTGCAAAGATTGTATCATGAGGAGAATTCAACAGGACCTTAGACATTCTTTGCTTATTGTTTGTGAATAACTATATTTAACAGAGTGCTGAACTAAAAGGGATATTGGCACCGTATTTTTTTTTCGTCTGATTTTATCCATATTTTCTCTTACATTCTTACTATGTTACATTATAATATATATATACGCGCCCAATGTTTCCACCCTCGCCGGGAATCGAACCCAGACACTGAATAAAATAAAAAGAGTAAAGATGGGGTGGGAAAGAGGTCAAGAAGACCCAGATGATGTAATATATTAGTGTAGGTAAAACAAATGAAGGAGTATCTGCAGAGAGAACAGGTCATTAATAATAACCTATGTGACATGTCAAGATATCTTATTAATGAAAATAAGATACCAGATATACTAAGTAAATTTCCTAAATTTGCTTGTAACAGGTAAGTGAACTATAGATGTAAATCCAAATGTACACCTGTTAAGATTTTTGAGGCCTAGTTTCTAGGCCTAGTTCCTAGGCCTTTTGTGTATCCATATGCTCTTGCGCTACCGTCCACAGGATGGATATGGGGTGCACAATAAACTAGCCACTTCGGTGGCAAAATCTAAAAAAAAAAAAAAAAAA
>Cherax_quadricarinatus_3
GACAGTGGTGAGGGAGGAAAGAAGTGAGAGTCACAACCCGTCCACCTAGATACGACATTCATACGTATACCTTCCGTTATACAAGAAAAGGAACTACAATGAAGAAATCTGGTAAGACGAAAAAAAAACCATCAAAGATGGAGGTGGACAGTGTGGTGGAGGCAGGTGAAGGAGACGATGCTGGTCCTTCGGGATACGCTGACGCCGAGAAGCAACGCAGGAAGTTGATGGAGAAGCTTCAGGCTCGTCGAGAATACAGTGACCGGGAAAGTCTTCGGTACTCCATGATGATGATGATGGATCGATATCATGACCCCTTCGGTGGGCACAGAATGTGGGAACAATGATGAAGAGAAGATTCATTCAGTGCTACAGATGCCATCTACAATGCCAGATGTGTTAGAAAGTACAAACAAAAACTCCTACGCGTCTAGCACCTACAATATACTCATGGCAGACGTGTCAGGTTCCATGAACCATTACTGGAGACGTTTAGTGGATAGCTGGAACGAGTACATTACCCCTTATTTGGTCGGACGTACTAATCTGTTTACCTTTGGCACCAAAGTTGAACTGAAGAGGTCGGGGACGAAGTTAGAATACAGCGACTTGGATCGCAGTACCACCGACCTAACTGGCGCTCTGCAGACTGTTGTAGACGAGGTTTACAAGTGCAAAGAGAGGTATGTCAAGGTGTTTCTCATCACTGACGGACATCATAATTCCACAGATGTTAAACCAACCAAAGTTATTTGCCAAATGACTGCTGCAAAGGGTAAAACATGTGATGTTTTTGTGCTAGGAGCAGGCAGTGACTTTCCTGTGCAATACAGCATCAGCATTCGATCACGTTTGCATAATGGAAGAGCAAACCTTCCCTCTCTTTTCTGGGCCAAAACTGAAGATAACGTACAGGAACAAATAAGACAGATTGCTGATATATTATCTGGAGGGTCTTCTAGATGCATACAACTATCAGTGCCTGGGTTTTCTCTGCCAGGAGGGGTAAAAAGGGACATTTTGCACCTGAAGGAGTGGGTGTATTACCCGTATGGCCCAGAAACATTGCAACGACTCACACTCAGACTTGGCAGAAACATTTGCCATATCTCACTGGAACCTCGGGAAATGAACTTGTCCATTCTGAACAAAGTATATCGACAGTGGAACTCTGTTATCATCCAAATTCACAACAAGAAAGAGCGTGTCCCCTCGAATGTGCTACCCTTCATGGAGCGGCTCCTAGAAACACAACTCGACATACTCAGAGACTTCAAGCCAGGCACAATCAAAGAGCGTCTTACACGAAAAGAGTTTAAAGTGTATGAAACAGACTTCAGGACATTGTTCAATAAGATAAGAGCAATAATAACAAATTCTAAATTCAATAGTGAGCTGGAGCTGGCAGAAAATATTCTGAGCACAACAGTTGGAGGAGGAAAATACGAAACTAAAGTTTTACAGATGAAAGGTCACACAGATGAAGATTACACAAAGGACTGCATAGAGTTTATGAAGATTTATAAGGAATACAAACCAAATGTTCTGAAGATTGACAATACTGCAGAAGATTGTTGTAGAATTACTTTATCATCCACTGTATCTGACCTCCAGGACCCAGACTTTGAGATGATGATGAATCTTAACAAATTTGAGTTCCTCAAGGATTTCACCATTTCTGGCATCCCAGTGCATGCTCCCAGCAGGGACTCTGTCAGCATCAATCCCTGGTCATTAGGTGTTCGGTCACTGCTGAAGGATCCATACACCATCTTAAGCCAGGTGGCACTTGAGTCCATAGCTGGTAAAAAAAACCCATCAGACAAGAACCAGGAAGTGCAAGTGAACCCTAATGACAGCGAGACCCGCTGTAATGCAATTATCCCAGTCTTCTCGCCCACTGCTGCTAAATTTATGGAACCAATAGTTAATACAAGGCTTTATGCAATGTGTGTGACTTTTGCCATCTTAAAAAATCCACATATTATAGATTTTAACATTCACATGGCAGCTTTAGGGGTAACATGGGTAAGGATATTGTTTGAGTACCCAACCACACCCAGGCCCGAGTACGTACATCATCGTATTGAAAGTATAGAAGCAACAGCAGCTTTGTACCTTAGTCGACCAAGCTACGCAAAGTACTGGCAGGTGCTCAAGAGTGATGCTGCTCAGGCACTTATGACTGAAAGCATTATACAGGTCAATAAGAAAACATTGAAATGTGAGACTCTCATTAAACCCATGTTTATACTATACATATATCAGCGGAGCGAGAACCTTGCTGATGCTGGTGTTGTGGCCAACATTATGAGGATGATACTACTGGAGTACATCGGTCGCTGCCTCTCTCACTATAAGACGAATGACAACCATTCAACGCCCTTCACAGATTTCTTTGCAAGAACACTTGCTGATCAAGAGCTCAAAAGAGAATGGGTTCAGAATTACATTGCCGAAGCCAAGAAAAAAATAGCAGGGTCTGAAAGATTCCTTTTGGAGGAATTTTACACCCTAGAACAGGTACAGCAAGCAGCCAGAAAATCTGCAGTGATAGAAATAAAAAGTCTGAAAGAAAAGTTGACAGCACTGATTCCTATAGTAGTGGACATGAAAGAGGTTGAACGGCTGCGTAGCCTGTCATTAGCTGGAGACTTGTCGTGGTTCACTCTGAAGGCGTTTGCCATGGAGGTTGGCCTAAGAGAGGAGGTTATTACTGACTTGTTCAGTGAACGAAGTGTGTTTATGTATACTGCTCATGCACTGCAGTACAGATCCTCTCGGGACCGACTGACTACACCAATGGGCGACTACGATGCCAGTTTTAATTTAGTAACCAAGAAGGTGCAGCAGGAGAATTATCGCATTATAGCCAAGGAACTTATTCGTGAAATAGTAAAACAACTGGAAAGTGCATGGTTAAAAGCATATGACGATGCCCACAGAGAAGTGGTACAACCAATGACGAGGCAACTTATACTATCAGAAGCCACAGAACAAGGAGTGGAAGTGACTGATACAACCTTTGAAGAGGTCTACAAGAGATACCGTCCTGCTGTAGGTCTGTTGGGTAATGCTTGTCAGTGTCGTGCTTGTCCCTATTTCCTGATACCCAACAGGCGTTATAACCAACACTCGTCAGTAGAGCGTCGTGATTCTAAAGTCTTTCCCCATGGCTTGCATCTTGCAGCTTACAGCCTCAGAGACAGTGATATCTCCACTGTTATTTCATCCCTCGAGTCCGGCACAATCAAAACGCCCATTCCACGACAAGCAGTTGAACCTTTCACGGAGGATTTGGAGAACTTGCAAAAATTGTACTATGAGGAGGGTTTATCAGGTCTTTAAATGTGGAAAAGGACAGTTATGTACAGTTCGGGACATTTATTGGAGGAAG
>Cherax_quadricarinatus_4 ENA|HACK01017577|HACK01017577.1 TSA: Cherax quadricarinatus, contig transcript-80_17576
CGTCATACCCGTGCGTCCAGCGCTAATAAGAGGATCTTCTCGCTGCTGCTTCTTGTTATATAGTTCTGTGTCATTGTATACTACACTTCACTGGGTGCTGGGTCATAGTTCTGGAGGATGGGCTGCTCGCTGACAGGTCTTCAGCAAGCAACCACTGAAAGAATTATGAGTAACCTGGAGGGTGAAGCTGAGGATACTGCTCCTCCAGCAGAGGAAGGAAGCCACCAGGAGGGAATGGAGGCTTCTGATGAAGATTTCCAGTTATTTGAAATGGTGGAGTTAACTGGGGAACGTCACTCCTTATTGCTAGCACCTCGGTCGCTACCGTCACATCTACAACCATCTGACGCTTCTCCTACCACAGATGTCTTCAACATTCTTATGGCAGACATCTCTGGTTCTATGCATATGTATTGGCCACATGTTGTTTCTGGATGGCAGAAATACATTAAAGACAAGCTCTTAGGACATACCAAGATTTTTGTGTTTGACTGTTCAGTAACATTTATACGCACTGGTACAACCTTAACTCAAGAGGATTACACCGGAGGTGGGACAAATCTTACTTCAGCCTTAAAAACTGTTCGTGAAGAAGTGGATAACTGTAAAGAAGAATATGTAAGGATTTTCATTGTAACAGATGGTCACCATGGTGAAGGCCCTCCATTACCTGAAACTGAAATTATTCAGATGAGTGCACCACAAGGCAAGACTGTAGATGTTTTCCTTCTTGGTATTGGATTGGGTTTTCCAGTAAATTATAGTATTGATATGCGATCATACATGCACAATGGCAATTCTAATTTGCCATCTTTATTTTGGGCTAAAGAGGATTCAGAAATTGAAGATCAGATGATGTCCATTGGAAATGAGCTCAATTCTGCACTAATAAAGCTTAACCTAAGCCTCCCTGGATATATCCTGCCAGGTTTAGACAGGACTACACTAATTCATTTTGGTGAGTGGAGTTACTTCCCAGAACCACCTGAGGAACTCCATGGGCTAACATTGAAGGTTGATGATGAAGAGCCAAAGATGTTATCATTAGAGATTACAAAAATGCCTGTGAGCCTGTTACTTGATCAAGTGTTTCGTCAGTGGAATTCAGTTTTGATTCAGCAACATCGTAAAAATCTGCATGTCCCAACTGAAACGTTTGATCTTATGGATTCATTATTTAATTATTTAATGAATGAAATTAACTCTGAACTTGGAGATGGAAATAGTGTACAGCTACGTTTGAAAAAGAAGAGAGCAAAGAGCTATGAAGTAGAGTATGCAACACTTCTGAATCATAGCAAGACTATTATTTTAATTGAAGGCAAATATAGCGATGAAATAGAACTCGCTGAAACCATTCTGAAAAGCACTGTCAAAGGTAGAAAATATGGTACAAGAACTTTAAAAATAAAAGGTCATGGACAGGATGACTATGAAACTGACTTGAAGGATTTTGCTCGGATGTATCAAAATTTAAAGCAGAGAATTCTAGAACTGCCACAACCTACACCTGAAGACTGCTGTAGAATCACAATGTCATCTACATTACAAGATATGCAAGATCCTGACTTTGATTTAATGTTCAACGAGAACAAGTTTGATCTTTTAAAGTGTTTTACAATGACAGGGATTCCAGTGTATGCTCCAGTTTCTGATGCCTCCCAGATAAATCCATGGACTTTAGGCATCCAGCATATTCTTGTAACACCCTTTACAATACTCAGCCAGAGAGCTATTGAAGCATATGCTGATAGTGGTGATAGCCTAGGAGAAACAGACAAAGATGTTATACTTCAAAAAGATGATGAAAAAACTCGTTTCAATGCTATAATTCCTATTGTTCCTACTAGTGCAGCAAGTGTCTTGAAGCCACTCATTCGTTCCAACCTGTATGCAATGATGGCTACATTTTGCATCTTGAAAAATCCTCATATTATTGACCATGATGCACACATTGCTTCTCTAGGTTGTGCTTGGGTGAAATCTGTAGTTGAATATCCCCCCAAAGATCGTCCAGAATTTGTCTCTGATAGACTAAAAAATATTATTTCTACAGCTAACTTGTATATGGATCGAGCAAGGATAGTTTGCTATGTGACTGCTCTAATAAATCATCCACAGCAAGCCCTCATGACAGAAAGCACTGATGTTTTTAATGAGAAAACACTGAAGTGTGAGTCACTTGTAAAACCCATGTTCTTCATTCATCTGGAAAAGGACAAATTTACAATGCCTCAAGTTGAGAACCTTCTGAAACTAATGCTAGCAGAGTACATCGGACGTTGTCTTGCTGACTACAGAGTGTATAATGATGCTACCCCTTTTACAGATTTCTTTGTTGAAGAACTCAGTGACAGCGAGAAGAAGAAATTATTGCTTGAAAAGTACTCACAGAGTGTAATTGATGACTTCCAGTTGATTCATGGTAACCTCACAGAAAATTTTTTCACTCTTGATGACTTGCGATGCATCATCAAGCAGCACGCTATTACCCAGGCTGCTACTTTAGCCGTAAAGTTAATGGAAGACATAACTATACAAGTTAACATGAAAAAGGTAAAAAAACTGAAGAATTTAGGGAGCTGTGGTGATATCAGATTTACGTCATTCCAGACATGGGCACAAGAAATGGGAATTTCTGATGACGAAATTGAGAGAGCTACTAACCTATCTCAGGTATTAAGTTGTATGTCTTCAATATTTGTTTTATGTGTAATTTGTGATATACAATTATTGTAACCAGTCTGGTCTGCAAAATTAAAAAAATATTTATGTGTCCAATACTTTACGTCTACTGTATCGAAGATTTTCTGGATTATGTTTGGTAGAATTGTGTACATATTCAAATTGAGACTTGTTTCTGCACTTTTATCTGTTACATAGTTTTTAACATGTAACACACAACCATTGTAAACCTACCTCAGAATGTGACCAAATGCGGGTATGATAGTTTTCATTTGATTTATTTTTGAAACGTCTGGTTCAGGTTAACAAGGCAGTTTATTTTAACTGTGGGATCTTCCTCTTTTGAAGGATGGTTACACCAGCTTTGCTAGTTGTGATAAAAGTTTGACAAATACTTGCAGTGTACACTGCTGCTCTGTACAGTTGGATAAGGACATTACCCAAAATAAATATTGTACAGTAGGTCATAATTAGCATTCTCAAACACAGCATTTCCT
>Cherax_quadricarinatus_5
GACAGTGGTGAGGGAGGAAAGAAGTGAGAGTCACAACCCGTCCACCTAGATACGACATTCATACGTATACCTTCCGTTATACAAGAAAAGGAACTACAATGAAGAAATCTGGTAAGACGAAAAAAAAACCATCAAAGATGGAGGTGGACAGTGTGGTGGAGGCAGGTGAAGGAGACGATGCTGGTCCTTCGGGATACGCTGACGCCGAGAAGCAACGCAGGAAGTTGATGGAGAAGCTTCAGGCTCGTCGAGAATACAGTGACCGGGAAAGTCTTCGGTACTCCATGATGATGATGATGGATCGATATCATGACCCCTTCGGTGGGCACAGAATGTGGGGTAAGCATTACAGACCGGGTGAGGTGCTGGACGAAGAAACGATGAAGCAGTTGCGGTGGTCGCCACCAGTGATGGTAACACCTGAGGAAGACAAGGACGAACACCTGGGTATTGAGGACCACGGACAAGTGATCACTGATGCTCTGCTTTACATCCTCAGAGAGAAGAACAATGATGAAGAGAAGATTCATTCAGTGCTACAGATGCCATCTACAATGCCAGATGTGTTAGAAAGTACAAACAAAAACTCCTACGCGTCTAGCACCTACAATATACTCATGGCAGACGTGTCAGGTTCCATGAACCATTACTGGAGACGTTTAGTGGATAGCTGGAACGAGTACATTACCCCTTATTTGGTCGGACGTACTAATCTGTTTACCTTTGGCACCAAAGTTGAACTGAAGAGGTCGGGGACGAAGTTAGAATACAGCGACTTGGATCGCAGTACCACCGACCTAACTGGCGCTCTGCAGACTGTTGTAGACGAGGTTTACAAGTGCA
>Eriocheir_sinensis ENA|GEFT01013861|GEFT01013861.1 TSA: Eriocheir sinensis Unigene9793_B4_Live transcribed RNA sequence.
CTTTGCTCGCTCATACGTTTTGCCATTGAATACACCAACATCCCCTGATAAGTGATTGTGACATGTCATCAACTTCAAAAGGAATGGAGATGGAAACAGAATTTCCTGATGAGCCTGCAGCTGCTGGCTTCAGGCTCTATAAGCTTGAAACCTCTGAGGGGAAGCAGTGTAGCCTCCTCCAAGCCCCAACTGTCCTGGAAGGCCTGGGCTCAAATCCTAGTGATACCTTCAATATCCTGATGGCTGATGTGTCTTCATCCATGTGCTCTTTCTGGTCACATGTGGTAGAAGGATGGACTACCTACATTGAAAATAAACTCTCTGGTGTAACCAAGCTTTTTGTGTTCAACCAAACTGTCACATTCCTCCGTGACGGCACCACTCTCTTAAGTGAAGACAACCAAGGAGGCTGTACAAACATAACAAAGGCACTGAGAACAGTAAAGGATGAAGTGGAGAAATGCACGCAGAGTTTTATCCAAGTTTTCATCATCACAGATGGTGGCCATTCATCAGGCTCCCCACTACCAGAAGATGTGATCCAGGAGATGAGGTCTCCACCGGGAAAGACAGTGAATGTCTATCTCTTGGGAATCTCGAGCAGTTTTCCTGTCAACTACAGCATTGATATCCGTTCACGGCTCCACAGTGGAAGTGCTAACCTGCCACCCCTCTACTGGGCAAAGCATTCAGAGGAGATTGTAGAACAGATGGCAGAAATTGGCTCTGACATGGGCAGTCATGTCAAGATGGTGCTCAACCAGGAGGGTTTCAAACTGCCAGGGTTACCAGGTACCCAACTAATCCACCGTGGTGAGTGGCTGTATATACCTAAGGCACCAGAGGAATTGGTGGGTTTGAAAGTGAGTATAAATGATGAAGAGGAGAGGAAAATTCCAATAGCAACACTGGAGACCACCATTTACACCCTGCTGGACCATGTATTTCCTCAGTGGAACTCTGTACTTATCCAGCAGCACCGGAAAAAAGAACAGGTCCCGAAGGAGGTCTTTGGTCTGATGGACTCATTGTTTAAGATGAATATGGAGAAAGTACAGAAGGCATCTAGTGATCTCCACACTACTATTAAAGAGCGGCTGATGAACAAAGAGGAGAGGACATTAGAGATGAGGTATAAAACCATGATGAACATGAGTCGTACTGTCATTGAGGTGGAGGGTAAGTACATGGATGAGATAGAGCTGGCCAACAATATCCTGAAGAGTACTGTCTCAGGCGGCAAATATGACACAAAAGTCCTCAAGATACGTGGACGTGGGCTGGATGATTATGATAAAGACAAGGAAGAGTTCTTCAATATATATAAGAAGCAAGAGGAGCTTATTAGAGCCCTGCCACAGCCTCAACCAGAGGATTGCTGTCGCATCACAATGTCTTCAACTCTGTCAGATCTCCAAGACCAAGATTTCCCTCTTTTGAAGGATGAAGATAAGTTTACAATGATGAAGACCTTCACCATGTCAGGAATTCCAGCCTATGCACCAATCCGTGATGCTACAAAGATAAATTCATGGACACTCAGCATTCGTCAAATTCTGGTAACTCCCTTCACTGTCCTCAGTCAGCGTGCCATTGAGGCCTTTGCAGAGATGGAGGGAGCAGACAAGCTTGGCAGTGCTAACAAAGATGTGAAGCTGAAAGCAGATGATGACACTTCACGATTCAATATTGTCATCCCGATCGTACCTGCTTATGCGGCTGCTGCCCTCAAGCCTCTTGTGCGGTCAAACCTTTATGCCATGCTAACCACCTTTAGCATCCTCAAGGACCCTCACATAATTGACTATTCTGCCCATCTTGCTGCCCTGGGCTGTGCCTGGGTGAAGTCAATAGCAGAGCACCCTCCACCCAGTCGTCCAGGGTATATCACTGACCGTCTTGCTTCAATTGTTGCCACCACTGAGCTCTACATGGACCGTAAGAGCATTACACACTACCTGGAGGTCCTTGGCAACACCCCAAACAAGGCCCTCATGACAGAAGCCACTGATCCCACCAACAATCAAACTGTGAAGTGTGAGTCACTGGTCAAGCCACTTTTCCTCCTTGGCATGAGGAAGGACAAGTTTACAACACCCCAACTGACTGCTATCCTGGGGCTGCTCCTGGCTGAGTTTGTTGGCCGCTGTCTCAGCAAATACAAGGATGCTGAAGCAAATGCTACACCCTTCAGCGACTTCTTTGCTGCTGAACTGAGTGAATCTGCAAAGAGGGAGGAATGGTTGACCAAGCAGAGCCAGTCCCTAATTGAAGAATTCAACTCATCTTGTGGAGACCTGTTGAAGAAGTTTTATGCACCTGAGACTGTGAAAAAAGCCTTTGATAACTTTGTCAAGGGAAAGTCAGCAACACTGGGTGACCGTCTCATCAACAACATCACTCTGACTCTCAATATGGAGAAAGTGAAGCATCTAAAATACATTGCGAGTTGTGGAGATGTCACTTTCCACACCTTCAAGGCCTGGGCACAGGAAATGGGTGTTCCTGAAGAGAACATTCTTGCTGCATATGATCCCTCACAGTTGACAGTGAATGTGTGTGAGGCACTCAGCTTCCGCAGCTCTAAGGAGCGTCTGGACAGGAAGCAGAGGAGTTATTCTGAGTGCATGGAGCATATCAGATCACAAGTCACTAAGGAGAATGAAAAGGCTCTTTTGGAAAATCTCAAAATGAAGGAGAGTGAAGTTGTCGGTCAGTGGAAAACACAGTACATGAAAGTGCATGAGTCTCTTGTGCTGCCACTCACTCTTCAGCAAGTGGTGTCTCAGGCTCAAACACACAAAATTGATGTAACTGAGGAAACCTTCAGCCAGGTGTACAGGTATGATGCAAAGACTGGGCTGTTGCGTAATGCCTGTCAGATCCCTGGCTGCCCCTACTACCTGTTCCCTTCCTCAAAGTTCAACCAGCATCTTGCAGTGGAACGAGCTGCGGGAAAATTCCCTCATTCATTACACAAGGTGTCCAGGGAACTGAATTCTGAAAGTGTGGACAAAGTGCTCGACTTGGTAATATCAGGAGAACACAGTGGTCAAAATGGCAGAAAGAAGCAGGCCATTTCTGAGACTCTCTCCTTACAAAAGTTGAAGTCAGATATTGAAGAGCTCTTGAAAGTGTACAGTGGTTTGTCAGCATTGAACTAAAAAGGGTTGACATCCAGGTGTTGTATAGTCACAAAACTGAAAACAGTCTCCTTTTCTTTATCTGGAGAGATTGAGGAGTTTCATTCATGTACAAATTTATATGTGTATTTACCTAGTTGTAGTTT
>Euphausia_superba ENA|HACF01029433|HACF01029433.1 TPA: Euphausia superba transcriptome shotgun assembly, contig N59656
AGTGGTGGCACTGACCTGACCTCAGCCCTGCGCACGGTGCGGGAGGAAGTGGCTGCTGCTACACAAACATATATAAGGGTATTCCTTATTACTGATGGTGCACATGGGGGAGGTGGACCTTCTCCAGAATCTGAAATACAGAAAATGTGTGCCCAAGCAGGTAAGACTATTGATGTATATCTTCTTGGCGTGGGTAGTGGGTTCCCTGTGAACATCAGTATTGACATTCGTTCTCGCCTCCACAATGGAAGTGCTAATGTGCCCTCGCTATTCTAGGGGAAAAGATTACGATGATATTGGTGAACAAATGGAT
>Farfantepenaeus_aztecus_1 ENA|GEUA01010856|GEUA01010856.1 TSA: Farfantepenaeus aztecus comp47614_c0_seq1 transcribed RNA sequence.
TTCCGATCTCACGAAGGGGGGAGAACGTTCACCATTCTGTTGCGTATTATTGCGTAATATTTAAGGTCCAAAGGTCATTTCCGCCCTAGTATGACCTGTTTCGAGTGCAATAGAACAGTGGAAGCATCCAGTCGCTGTTAAGAAAGTTGAAGTGAGTGGCGACATCCGGCAGCCTCTAGTTGGCGTGGGCGATGTGGCGTTCCCCCTTGGGCTCCTACGGCGGGCGGAACCCCGACGAGGACCGCGCGATCCGCCGGGAGTTCATCCGGTACAAGCTTTCCATGGAGCTGTGCCGCGGCAGGCCCCTGCGCTGCTCCGACTCGGACGACGACGACGACCTCAGCGACGACGAGTACGAGAGCAAGCTGAGGACGAAGCTAGAGCGCTACATGTTCGACCGCAGGTGGCAGCCGCCGCGCCTGGTCTCGCCGCAGCCGCAGGAGGAGGAGGTCGTGGGCGCCGACGAGGTCGTGGACGTCGGCCTCGTACGCAGCGACGCCAGGCTCTACGAGGCCCAGGAGAAGATGGAAAGCGGCGAGATCGCGACCCGCTTCCTGCTGCAGATGCCGTCCTCCGTGCCCCCCGAGCTCCAGGGCGAGTCCCCGGGGGGCCCCTTGGAGGCCAACAGCTACAACATCCTGATGGCCGACGTGTCTGGATCGATGTCGTCTTACTGGCCTTACGTCGTCGTGGGATGGAACACCTTCGTCGCGCCCAAGCTGAGGGGGCGCACGGACCTTTACGTCTTCGGCACCTCCGTCGAACGGCAAAGGACTGGCACTCATCTGAATAGGTCGGACTTCTTGAGTGGTCAGACAGATTTGACGGGCGCCCTGCAGACAATCGTCGAGAATGTGTACACCTGCAAAGAGAAGTACGTCAAGGTGTTCATCATTACCGACGGGGACCACAACATGACGACCCCCCCTCCGAACACCGTCATTTCGCAGATGATGGAACCGTTCGGTAAAGTTTGCGACGTCTACCTGCTGGGGGCGGGCACCGGGTTCCCCGTCGAGTACAGCCTCAGCATCCGGTCCCGTCTTCACAACGGCAGCGCCAACCTGCCGACGCTCTTCTGGGCCGAGAGCACTTCAGGCGTCGAGGAACAGATGGAGGCCATCAGCAAGAACCTTGCTAAAATGAATGAACAAAGTCTAAAGCTTTCTGTCCCGGGCTGGAAGCTGCCCGGCACTGAATCCAAGCAAGATTTCCATGTTTTAGAGTGGGTCTACTTTCCAGAAGATCCCGCAAAACATGGGAATCTCGATGTCTCCCTCCATAAGTACAAGGGTCAGCTGGCTCCAGGGCGCAGGAAAATCACCTCCGACCTCTTGGGCAAGGCACTGCGCCAGTGGAACAGCGTGGCCGTCCAGCTGCACAACGTCGGGAAGCCGATTCCTCCAGACCTCCTTCCCCTCATGGAGCGTCTGTTCTATTCTAATCTGCACACGGAGACCGAAGGGTACTCTGTAGCAGCAAAGCTCGCGCGGGCAAATCACAAGACATCCGAGGTGGAGTTCAGAACAACCATGAATAAAATCAAGGAAATCCTGACCACAGAGAAACACAGCGACGCCCTAAGGTTAGCACAGAACATCCTCAGCACCACGGTGACTGCAGGCAAATACGAAGTCAAGTCCCTGCAGCTCAAAGGCCACACTGAGCGTGATTACGGAAAGGACTGTCAAGATTTCCAAAGATTATATGTGGAACATAAGAAAGAGCTGATGGCTCTGACTGTAACGCCAGAGGAGTGCTGCCGCATCACCATGAGTTCAACCATCTCGGACCTCCAGGACGATGACTTCCTCGAGATGCTGAGCCTGAACAAGTTCGAGTTTCTTAAGAACTTTACCATGAGTGGCATCCCAGTGTTTTCGCCAACCAGAGATTCTGTAAGCTTAAATCCGTGGTCCTACAATGTCGCAAGGATACTCAGATCCCCGTACACCACCATGAGTCAAGTGGCCATCGAGTCCTATGCCGCAAACAGTGAACCCGGCGCACGCCATAAGGACATCAAACTGAAAGAGGACGATGACAACACTCACTTCAATGCTGTCATCCCAGTGTTTAGCAGACAGGCTGCGAAGGTTATGGGACCTTTTCTCCAAACACGTCTGTATGCCATGTGTGCTACATTCGCCATTCTCAAGAATCCTCACATCGTAGACTTCAATATCCATTTGGCAGCTTTGGCTACCTGCTGGGTGAGGATACTGTACGACCACCCAGAGGTCCCACGGCCAGAATACGTTCGCCTGCGAGAGGAGAGTATAATTGCCACGGCTTCTCAGTACACAAGTAGGATAGGTCAAGTTAAGTACCGTGATCTCCTGATAGACGACACACCACAGGCACTGATGACGGAAGGCGAAGTGAAGATAAACAAGCGTCCAGTCAAGTGTGAATCTCTCATCAAGCCAATGTTTATGCTTTACATCTTAAAGCAAAACGATGAAGTAGAGATGGCGGACGTTGAAAAGATTGTCCGGCTGATTTTGGTTGAATTTATCGGGCGCAATTTGAGTCACATCAGTAACTCACAGAAAAACGGCACACCGTACTCAGATTTCTTTTTGGCAGAGAAGAAAAAGGATTTTTTCAAGAATTATGCCCAGGATGTTAGGTCGACTATTGTCCAGGGGGAGAGTTCAGCAGCCCTTCCTCTCTCAAAGTTCTATACCCTCGAGGAAGTCCAGAAAGAGGCCAAAAGGAAGAGCAAGGAGAAAATAAGGGCGGTCAGGGAGAGCCTTTCCCTGCCGGTGCGGGTGTGCATGGAAAAGGTGGAGAGACTATTCAACCCGTCCCTTGCCGGAGCCGTCTCGTGGCGCACCCTCAGGACCTACGCCAGGGAGGTGGGTCTGCCCGAAGACGTCGTTGAAGAGCTCTTTGCTGAGAAGAGTGCGCTCATTTACATTCAGCATGCACTGCGGTACAGTTCCTCGAAGCAGCGTCTGTTAGCTAAGATCGATACTTATGAAACTGCCTTCAGGTATGTGACGAAGAAAGTCGAAACGGAAAACATGGGCCTTGTAATAAAAACACTTCTAGATGACTTGGTCGGGTTCTACGAAAACGCCTGGTTGACCGAATACCGCCAGGCCCATGCTGACGTAGTAAGACCTATGACCAAGGAGCAGATTCTGGCGGAGGCTACTGCCCGTGGGATCGAGGTCACCGCCACGACTTTTGAGCAGGTGTACCGGAAATACCGCCCGCATCTGGGGCTCCTGACCAACGCCTGCCAGTGCCCTTCCTGCCCCTTCTTCCTCAAGCCAAACAAGAGGTACAATCAGCACGCCATAGTGGAGCGGCGCAAAGCAACTCTGTTCCCTCACGGATTCCACCAAGTCGCATACGACTGTCGCGAAGAAGGCCTTGAGAGTGCCATCAGCGAGTTCCAGAAAGGCACCCATAGGAAGCACAATGGCCAGGGCAAGTCATTGCCACAGGAAGCCATCTCGCCCCTTCTTCAAGACATGGAACAGCTGACAGTCATTTACTCCGGAGCCAAGTAATGGGAACGGAGGGAGGTAGGTGTGGTAGGATCGGGGGTTAACCATCCATCAAAGCAAAAGTTCTGACAACTCACAAAAGCTACAATTCGAAATCCCAGTCAGTCACAGCAATAGAAGACTCACCCAAGGCCAGTTCCAAGCTCTTCCATTCACACATTTCGCTCAAGAATCAGAATGCTTTTCTCTGGGAGGTTATTCCCTCGTCTCCACACCCTGCCCCTTATCGCACAGGGCCCACCTTACGCGATGCCACCAATTGTGCCGGGAATCGTCCGTTTTTCAGTATTACTGTGATTGTTGTTATTATTATCATTGTTATCATTTTGTTTTTTGTAATCATAATTGTTATTATATTTGGTATTATTACTATTATTATGATTATTATTATCGTTATGATTATTATTATTATTTAAGGAGGCGAATGAGAGACTCGCTTCTTAAAGGTAAATGAGTCCCTTACATTCTTCCCTATAGACAATCCCATATCATTTTTTCTTTATTATTAATCAGAACCCAAACTTAACTAAAATGTCCAGGAAATGAACATCTGCATCGGACCAAAAGCCACCCGGAGTGTCAAATACAGGACGACACAAGACCAGAGTCCCCAACGAGGACTTTTCCAGCGAGGACGCGGGTCAGGCGCAGTGGCCAGGGCAATGCACGGAGGAGGAAATTGGCCCTGTTTGATAAGCCTCCTTTCAGCTCGACAGATAATTTCAACTAACAACAAGTGACAGAAAACGTCCGCAGACCCACCATTTCCCTCGCTTCAAGGGGAGGAGTGTGTGGATATTTCTCTGAATCCGTTGCTGGTTGAAGGAACTCTGAGCTCTTCGTCCGGATGAAGTTGAAAGACCTTGGCTGCTTTATGCCCACACGGTGCGGCCTCCGAGCGGCGTGGGTGGTAACATACGCATGGGGAAGATGAAGGGAAAGGAACGCGAGGAAGGAGATGAAGGGGAATAGAGGAATGGGAAGGAAACGGGAGATGAGGAAGGTGATGAAGGAGAAAGAAACGGGAGATGAGGAAGGATATGAAGGAAAGGGAAGGAAACGGGAGATTCAATCAAGCCAAGAAGTGAATGATGCCGGGCCTGTCGTATGGCGGACGCACCTTTGTTTCCTATGGATTAATCCATAGGAAACTAGTTCAGTACAAGAGAGGTCATCCTGCGCGTGAATTATATATATAAGGTTTAGATTTAGTAGATGTGTAGATACAGGTGTGTGGGGGTGGATGTAGGGGTGTGGGTGCTGGTGTGTGTTGGAATAGAAATGAAAATAGAGGTTTTGATCTGTAATGTAATTTCATGTTGGCTTATAAAGTCTGTGCATGCTAAGACTCGTCTAGCTTATATTTTCTGCATGTTGTAGGTATCATTCTACTACACTTACCGATAATGGCGAAAGTATTCCCTCTCGGCAACAGGTTTGTTGTTTGGGGGATGTTAACGCGTGGAATATTATATATATGTGTGTGTGTGTGTGCGTGTGTTTGTGTGGAAGGTAAAGGAATTTTTCATATATCAAATCTTTTATTTTTAATCTATTGAATTTTTGTAAAAATGTCATTTTAGTGTGTTTTTCATAAATCAAATTTATTTAAATGTAGGCTTATGTTAATTGCATTTACTGTACCGTTAAATCTAAATATGACTTATAAATGTTGTTTAAGGCTCGTGGGTGTGGGAATGAATTCATTCCAATGTTGATTGTGTGCCAAATTTAATAATGGTGATAGATACATTTTAACCACTAAAATTTTATTCAATAAATAAATAATGCTGAACAGGTGTCATATCATTCTGTAAAGCTTAGCAATAAACATAATTATTTAAAACAATATTCTCAACTAATGTAACTAATTTTTAATGTTAACT
>Farfantepenaeus_aztecus_2 ENA|GEUA01056297|GEUA01056297.1 TSA: Farfantepenaeus aztecus comp94650_c1_seq2 transcribed RNA sequence.
TCGAATAAATGGAGGAACGTGTTATCTACCTCAGTCTCGTGCCGTGGCGAAAGCGATTGTGTTACACCACGTTAGTCCCTTCCCCGGCGTTGGTGGCGAGTGCTGGTGTTATTGACAACGACGAGCATTATATCCAAACCTCGCAAGCAGTAAAATGGAGGCAGAGACTGAGCAAGATTTTAACATATATGCTGTAGAGGAAGCATGTGGGAAGCGTCATACTCTCCTTCAAGCTCCACCAACACTGCCTGGCAGTTTGTCTTCAGATGAAACCATACAGACTCATGATGTGTTCAACATACTTATGGCAGATGTGTCTGGTTCCATGTCAACTTATTGGAGAGATGTGGTCACTGGCTGGCAAGATCACATTAAGGATAAACTAATTGGTCTCACAAAAATTTTTGTGTTTGGAAGCAATGTTCAGATGCGGCGAGTTGGAACAGATCTTCTTCTTGAAGATTTTGTAGGGTCTGGAACAGATCTGACTACTGCTTTGAGAACTGTTCGACTTGAAGTGGAAGACTGTTCTAAAAAAATTATACGTGTGTTCATTATCACAGATGGTCAACATGGACATGGCGAACCATATCCAGACACTGAAATCAGTCAGATGAAGGCTCCAGTAGGGAAAACAGTCAGTGTTTATCTGCTAGGTATTGGTACATATTTTCCTGTGGAATATAGTATCAGCATACGTTCATATTTACATAATGGAAATGCTAATATGCCATCCCTTTTTTGGGCTAAGGATGGATCTGAGATTGTTGAGGAAGTAGCAAATATTGGCAATGAACTGAATGCTGGCCTTGTAACGCTAACCTTAAATCACCAGGGTTATATCCTCCCAGGCTTAGGCAAGACAGACATGATTCATCTTGGGGAATGGCTGTACTATGATGAGCCTCCAGAAGATCTCCCTCCACTTACTGTAAGGGTGAATGAAGAAGAACAGCCATTACCTTTTACAAACAAAGATTTGAGTGTACGTCTACTCTTGGACAGCACCTTCCGCCAGTGGAATTCTGTGCTAATTCAGCAACATAGAAAGAAGGAGCATGTGCCTCTTGAAACCTTTGATCTTATGGATTCTCTTTTTAATAAATATTTTGAAGTCCTTAAAGCAAAGTTGGTTGATGGCAATGATATTCAAGCAAGAATTTTGAACAAGAGAGTAAAGGGCAGCCAGACAGAGTATGCAACTTTAATGAATCAAAGTAAAACAATTATTGGCATTGAGGGAAAGTATCAGACTGAGATAGAACTAGCAGAGAGTATCTTAAAGACCACTGTTACTTCAAGAAAATATGATACAAGGAATCTGAAGTTGAAAGGTCATGGACAAGATGATTATGAGGGTGATGTTAAGACATTCAGAAAACTTCATGAAAGCCTTAAGGATCAGATTCAGGCATTACCTCCTGATGAAGGCTGCGGAATCTTGTTAACATCTACTTTGCAGGACTTGAAGGATCCAAATTTTTCTATGTTACTTGAAGAAAATAAGTTTGAATTGTTGAAAACTTTTGCTATAACAGGTATACCCGTTTATGCTCCCATCCGTGACGCTTCACAGATCAATCCATGGACAATAGTTATAAGGCATATACTTGTTGCTCCATTCACAATTCTTAGTCAGCAAACTCTGGAAGCTTCTGCTGGTATCAGTCAGGATGTTAAGAGTTCTGAAGATAAATCTGTCTTACTGAAGCAGGATGATGAAAAGAGTCGATTCAATATCATTGTGCCTATTGTGCCAGCACATGCCGCTGAAGTTTTGAAACCACTAGTGCAGACCAATTTATATGCCATGATGGCAACATTCTGCATTCTCAAGAATCCTCACATAATAGACTATGATGCTCATCTAGCAGCCCTTGGTTGTACTTGGATGAGGACTGTTCGGGAGTTTCCAATCTCAAATCGACCAGAGTTTGCCAGTGTCCGATTGCAAAACATTGTCTCCACAGCAAATATATATATGAGCCGTCCTGGGGTGAATCGCTATGTCAATGCCCTTTTGAATAATCCCAAGCAAGCCCTTATGACAGAGAGCAAAGATGAGTTTGATGGCCGCACTCTTAAGTGTGAGTCTCTTATCAAGCCTTTATTCTTTCTGGGTCTTAATAAAGACAAAATCTCGATGACTCAAGCAGAGAACATTTTGACACTGATATTAGAGGAATTCATTGGACGTTGTCTTTGCAACTACAAACTTGATGATGCAGAAGCTACACCCTTCACTGATTTCTTTGCTCCTGAGTTCAGCGATCCAGAGAAGAAGAAGGCATGGCTGGAGCAGTACTACCGGGGGGTTGTGGAAGAATTTGAATCGTCTCAAGGTGATCTTCTCAAAACATTCTTTAGCCTTGATGACTTGCGAGCCAGCATTAAGAAGTTTATTACTCAGAAAATGGCTACATTATCTGATCAAATTCTGAATGAAATCCAGATTGGTTTAGCCATGGAAAAGATTAAAAAGCTTAAGAACTTTGGGAGCTGTGGTGACATAATGTGGCCATCCTTTAAATGCTGGGCAGAAGAGATGGGGATGACGGAGGAAGCCACAACACTAGCCTTCAGTGAAGAACAGATTCAGGTGTATGTGTGCCATGCCTTGATGCACAGAAACTCCCGCGACCGACTCTCGCAAGATCTGCCAACACGAGAAGAAGCCCTGGAGATAATCAGAAAGAAGATTACTCTGGAAAATGCCCGCAATCTCAAGTCTGAATTGACAAAGGAGACTGAAGAGTACACAGTTCAGAAGTGGCGGAAGATATACATGGAAGCCCACAGTCCTCTGGTTATGCCGATGACACGGCAGGAAGTTGTCGATGCCGCCCAAGCCAGGGGAGTTCAAGTTACGTTAGAAAACTTCAGTAATACATACAGATATGATGAGAAGCTGCTGCTTGTTCGTAATGCCTGTCAGATCCCCGATTGTCCACATTTCCTACAGCCCCACAGGAACTTCAACCAGCATCTGTCCATTGAGCGAGAGAAACCCAACTTTCCTCATGCAATGCACATAGTATCATATGTGAGTAGACGTGACAATGTAGATACTGTCGTAGAAAGATTGGCTGCCGGAAATTATGCTGGAACAAGGGATCGACAAATGCCACCTCCTCCAGAGCCTGCATCTCTTGACAGCCTAAAAGAGGAAATGACAGAATTGCTGTGTAGATATAAAAAACTGTAGAAATATTACTATTATTAACTTAGTGTTACTTAGTAAATGTTATGTTCTCTAAAGTTTTGTTTTGTGAAAAGTGCACATAGATGGCTCCACAAATACTCAGCCACCAAGGAGTCAGTTAGTGTGTCCCATGACCTTACCTAATGTCCCCTCTCCTTGAGTTTTTATGATTTTTTTTTTTTTTTATGATTTTGATATTGATGCTGTTCTAATTTTTATTTAAGAATTATCTAAGGTAAAAGAAAATATTTTGGGAAATCAGGGAAAAGGGTAAGCAGATGAAATTGGTCATGGGCATTGCATGTATGTACATGGTATCCCCAGCAGTAGTGGGTTTAAGTGACTGAATGTACAGAGCACAATCATATTGGTGTAAAAAAAAAGAAAAGAAAGCTGAATATTTTTCTAATCAAATTGTTTTTTAATTTCTGATATACAGTAAAATAATGTTTTACTTTTTTTATGTATATATGCTATTTGTTGGCAGAGGCTTCATGGTGAAATGTCATAACACCAAAATTATTGTTATTTAGTTAAAACAGATATACTCCAGCCAACCTATGAACAAGTAGGACTGGAACACCAGTGCTTACATGCACAGAATTCCAGTGTGCATCCTCTCTGTATTATAGTTTAGATATTTTTATGAATCACCATGTCCATTCAGCAGCTGGGTAGAGGTAAAAGCGCAGATTGTGCGATTCACTATTTGTTTGCACTGCGACTCATAATCAAAAGGCTTCACCTGATTGAAGGCTTCAAAGTAGGGGCAGTCAGTCATTATTTACCTTCGTGAGTCACAAAATATTAATTTTTGTAAGTGTGTGTTTTTTTTTCTTTTCTTTTACTGTGTCACAGAAGCTTGTGTAAACTCGTGGAGCAATCTCCGCAGAAAAAAGGAAAGTTGCATATTTAGCAACAGTATCATTCCACTTTACTTAGATAACACTATGTTACTTAGAAAATTATCTTTTTTGTTTGGATAACAGGCAGTATATATTTATGTTTTTTAAATTAATTGTTTTGATGAAAAGGAATTAATGGCTTCTTATAAATAAATAAAAAATGAAATAAAAAAATA
>Gammarus_chevreuxi_1 ENA|HADC01014721|HADC01014721.1 TSA: Gammarus chevreuxi, contig comp71081_c0_seq1
TCCTGTCGTGGACACTGCTACTGGCATGGACACTGCCACTGGCATGGACACTTCTACCAGCATGGACACTTCTACCAGCATGGACACTGCCCAGAGTTGGGCCCCTGACGAGCTGGTGACGCTGTACCGCCTGGACCTGGGAGTAGGAGATGACGGCAGCCCTGCCCAGTCATGCATCGTCAACGTGCCCTCCTGCCGCCCCAGGGTCTCTTCCTCCAGGGGCAACGCCTCCCGCAGCCTGGGCTTCTACAACATCCTCATGGTGGACGTCTCTGGGTCCATGAGCAGCGTGTGGCCCTTCATCATGAGCGAGTGGAACGAACACGTGGCTCCTGTGTTGACAGGAGAGACAGACATCTACACATTTGGTGCAGAGGTCAAGTTCCGAAGACGTGGAAACATGCTTCTGGACTCCGACTTCGAATCCTCGATGACTAACCTAACCGGAGCACTGGAGACGATTAACGAAAAGGTTACATCGTCGACCTCCTCGAACATCAGAGTGTTTCTCGTCACAGACGGTGAACACAATTCCGGCGAGCCTGAACCAGAGTTCGAGATCAACAGGATGCACATCCCCGCAGGCAAGATCGTCGAAGTGTTCCTCCTGGGAGTGGGCGGAGGTTTCCCTGTGCAGTACAGCGTGGACATCAGGTCACACCTCCACAACGGCTCTGCGAGCTGCCCCACCATCTTCTGGAGCAGGGACTGCAACCACATGACAGTGATGGAGGAAATGAGTCACATAAAAGACGAAATTGTCAAGGGCACCAGTAAAGTCAAGTTGTCGATCCCCGGTAAAACTCTGCCTCTGAGTGAGGACTCCAAGACTGAGGCCCATGCAGGGGAGTATCTGTACTACGACATGGACCCTACGGTGCTGAAGAGTCAGTTGGTGGTGACTTCAGAAGAGGGCGACGTGATCCCTTACAGTGAAGACGTAGAGTTGGCATCTCCAGAATTCCTAGTGTACAAGTTGTACAAACAGTGGAACGCTGTGCTTATTCAAATGCATAGAAATAAGCGTAAGGTCCCCATGGAGGTGTTTGATTTGATGCAAAAAGCCTTCGACATTCAAATGAAAGAATTTACTCATGTCACTCAGGGAAATATGAGGAGCAGGCTTCAAAACAAAAATGTCAAAACCTGGCAAATGGAGTTCATGGCTCTTATGAACCAAAGTCGTAACATCATACAAGTTCATTCTAAATTCAGCAATGAGTTGGAGCTCGCCGAGGCCATCTTGAAAACAACTGTCCAGAGTCGCTACGATACAAAGTTGATGAAGATCAAGGGACATGGTGACGAAGACTGGGAGAAGGACACGGCCGAATTCGCCAAGCTTTACAAGAGCATTGAGAGTCAGATTAAAGCTCTGGCTGATCCCGAGCCCGACGACTGCTGCAGGATCCTGATGTGCTCGTTCCTTGGAGACCTGAAGGACGCCAATTTTCTGGACGTTCTAAAAGAAAACAAGATGGACTTTTTGACGAACATGAGCTTCACTGGAGTACCGATTTACGCCCCCGTCAGAGATTCTGCTCAGATCAATCCATGGACGTTGTATATCAAGAGCATCTGCGTCAGTCCGTTTGAGATTTTGTCTCAAAGGTCAATGGAATCCTCCTTCGCAATTGGTGGAACTGACGCATCATCGCCCGATAAGGAAATCCAACTCCAGCAAGATAATCCTAAAAGCGTATACAACGCCATCGTCCCCATCATTCCCAAGGAGCACTGCCAGCTTCTCAAGAAGTTGGTGAGAACGAACGTGTTCACCGTGGGAGCCACCTTTTGCATCTTGAAGAACGCCCTCATCGTGGACCACAACTGCCACTTCGCTGCCCTCGGCTGCGTGTGGATGAGGACCATCACAGAATACCCCAAGGCTACAAGACCAGAATTCATCAGGCAAAGAATTTGCAACGTTGAGGAAACGGCCAAGCTCTACCTCGATCGTAAAGGATTTGCGAACTACGTCTCAGCCCTCCTGACCAAACCTAAATCAGCGCTTATGACCGAAGCCCCGGATGAGTTCAACGGCACTCTCCTGAGATGCGAGTCGATCATCAAACCAACCTTCATGCTTCACCTCGCCAAGGACAAGATCCAGAGCACGGGGTCACAGACGACGTTGACTGAGCTGCTCAGGATGATCCTCGTTGAGTTCCTGGGACGGTGCCTTACGTCCAACACCTCGACCACTCCTTACATGGACTACCTCGTGGCTGACTTCTCACCTGATCAACGAGAGCAGTGGATGAGGCAAATTACAGATAATGTGCTGTCCCGCCTGGAGCTGACGGGCGACGCCCTTCTGGAGGCATGCTTCACGCCTGACGAGGTGCCTCGCCACACTGGAGCCTCCATCTTACAGGCCGTTGCGACCATCCTGGAGGAGGACCCCACCGGTGCCCTACAACCTGGGCCTAATATGCATGCGTTGGTCCGCCTGCGCAACTCTGGAAGCGCGGGCCAGGTTGGCTGGGAGGACCTGAGGGCGTGGGCGCAGGAGATGGTGGGGCCAGCGGAGGCCGCGGGGGGCGCGCCCCTCCTGACGCAGGAGGAGGTGGATGCCACATTCAGCTCAGACGCGGTTGTGTCGTACCTCCACCACGCCATCCAGCACCGCCCCTCTCGTGAGCGCTTCAGCGCCCCCGTCGCCCCTCCAGCCGAGGCACTCGAAGCAGTGGTCGCCAGGCTCAAGAACGAGCGCGAACGCTACCTCAAGGCCAAGCTCCTGCCCGAGGTCGAGAAGGCTGCTATGGACAAGTGGAAGGAGAGCTACGACCGCTGCCACCGGGAGCTGGCGGTGCCGCTCACCAGGCAGCAGATCATAACGGAGGCCAACGCCAGGGGCATCGCTGTCACCGCCGACACCTTCGCTTCGGTGTACAAGTACCGCGAAGGCGTGCAGATGTGCCGCAACTGCTGTCACGTTAGGTCCTGCCCTCACTTCCTCAAGCCCAACCGACGCTTCAACTGCCACCTCGAAGTGGAGAGGAGGAACCCCAACTTCCCTCACACTCTCCACCTTGTTGTATCTCGGACCCGCCACGCCCCCACCGAGGCCCTACAGCTGATCAGGTCCGGTGCCGAGACGGGCACCAACAACAGGTCCAAGCCCGACACCCTGCCCTCGGATGCGGACGACACTCTGGCGAGCTACGTCAACGATCTCGACGCGGAGTATGACAACGTGGGAGCTTGAAGTGACGATCCCGCGCCGAGGCAGATCTTGTCTCTAAACTTCGAGCTCAGCTCAGCGTCTGCCCTGCCCAGCCAGGAAGGGCTGCATGTGATCCAAGGCGTCAGCATCATCATTCCAACGACTCAGATTGTCTGTCTGCTCTGACGCGACGGAGGCTGGGCACTGGTCTGTTCTGGAGCGAACAGTTTGCTCCACCGAGAACCCTGTGCATGAGCAGTGCTGGGTAAACAGTCAGGAAAGGTTTGGCCCTCCGGAGTTGAAAAGGAAGGAAAGGTTTGGCCCTCTGGATTTT
>Gammarus_chevreuxi_2 ENA|HADC01032411|HADC01032411.1 TSA: Gammarus chevreuxi, contig comp68622_c0_seq1
CCAACTGTTGACGTGAGCGGTTGTGCGTCTGTGTGGTGCTCTGCCATGGCAAAAACCAGAAGAGGGGCGACTTGAGACGAGCAGCGAGCGATCCCGCCGAACGCCATCTCTTAGGGTTTAGTGAAAGAGCACAACTGATCGGCATGGAACGATTAACAAAAACTTTGAAGCGTGTTTGGGGCGGTGAGCCCAAAGACGAGACGCCATCGATGGAGGAATCACCTGAGCCTGCTACTCCAGAGGCAGCAGCACAGCCTTCCACTCCCACCCCACCTGCTGATCCGTCTGCTACTCCAATCACTTCGGGACCCTCACAAGCTGCATCTAACCCGGAGCCTCCAGAACCACAGCCGATTGTCGAGGACGTGTACTTGGACAAGCCCGGCCTGGTTGCGCAGCTGTACTCCATGGAAGTGGGCCAGGAAGAGGACGGTTCTCCGACCTACCACTCTGTCCTCCGAATGCCTACCGACATCACCGAGAAGGACGTGGCGGCTGTTGTCAAGACCGAAGTCGTCAAGGAAGACCCCAACTCTCTGACCGTTCCTGAGTCGACGTACAACATCGTCATGCTCGACACGTCAGGGTCCATGCAGAACTCCCTCATGTATGTCGTCGATGCCTTCAACTTCAAACTCGCCAAGGACTTGGACGGTGCAACCGATATCTACTCGTTTAGTGACGTAGTGAAATTTATACGATCTGAAGCTAGATTGGATCTCCGGGACAACATTGGCAGAGGAACTAATTTATCTGGAGCCATCAAGCAAATTGGTTTCCTCGTGAGGTCGTGCCCTCACAAACACGTCCGCGTGTTCTTGATCACCGACGGGCACCACTCAGGACCTGATCCGGAGCCCCCTGTTGAGATCGACAGGCTGGGATTCCCTAACGATAAACGCGTGGAGGTGTTCCTGCTCGGCGTCGAGCGCAGCTTCCCTGTCACGTACAGCGTGCAGATTCGCTCCAGACTGCACAGCGGGGCTGCCAACATACCCACACTCTTTTGGGCGCAATGTGCCAACGACATCTATCCACAAATCGAAAAAATTAAGGCTGAGATGAAAGCCTCCGTTAGATTAAGCGTTTCGGTGCCTTTCCACACCGTGCCTTATTTCAAAGCGTCGAGAACAAACGCCTACCCCGGGGAGTACCTCTACTTCGACATTGACCCTGCTGAACTGCGGTCCAAACTCGTGATCGAGGTGGAGAGCGAACCGAAGCAGCGCATAGATAAGGAGTGGAGGCGTCGTCTTCAGCGCCAGCACGACGAATTCGATCGCTGGGGCAGGCGCGATAGATACGACAGGCACGACGAAATGATGATGAGAATGGGGCGCCGCGGACGAATGGATGAGTTTGATGAGTTCGAGGACGAGTTTGGTTTCGGTGACAGAGGACGATATGAAGAAGAGTATTACGGTAGAATGATGAAAAAAGGCAAGAAACCAGCTCCAAAGCCTGTCGTAGCACGACTGCCTATTAGCGAAGACACTCCTTTCATCGGGTGCTCTATGTTGTTAGATAATCTGTTCAAGCAGTGGTGTGCCGTTCTCACTCAAAAACACAATAACAAGCAAAAAGTTCCACTGGAGGTGTTTGATTTGATGGAAAAATCCTTTAAGATACACTTACGACGAGAAGCTGGAGATATCCTGGAGGGAAAATTGAAACAGAGACTAAAAAGGAAATCTATGAAGACTCTTGAGACTGACTTTGGTGCCATGATGAGCATCAGCCGTAACATCATCGTGGAGTCCAAGTACAAGAGCGAGCTAGAATTGGCAGAAGCGATTCTTAAAACCACTGTTCAGAGCAAGCATGACACGAAACTCTTGAAGCTAAAAGGACATGGTGACCCTGATTGGAAGAAGGACGTCGATGAATTTAGGGACATCCTCGCCAATCTTTATCAAAGAGTTAAGCGCTTGCCGCAGCCCACACCGGAAGAAAGTTGCAGGATTCTAATGACTTCCTTTATTGGAGATCTGCAAGATCCACTGATATTTGAGCTCCTTGACAACAGAGGAAAGCTCGATTTTCTGCAAGAAATGACCTTCAGTGGAATCCCTGTTTTCACTCCGGTTAAGGATTTCTCTCAGATCAACCCTTGGACAATGCACATCAAGAATATCTGTGTAAGCCCTTTCGAAATTCTGTGTCAAAGAGCAATGGAGAGTTCAATTGCTCTTCAAGGCACAAATGACGTGTCACCCAATAAGGAGATAACCCTGAGGCAGGATGACCCCACCACCGTGTTCAATGCCATCGTGCCTGTCATCCCAAGAGAACACATTGACCTTCTGAGACCCTTGCTTCGAACCAACGTGTTCTCTGTGGGTTGCACCTTCTGCATTTTGAAGAACGCTAACATTGTTGACCATACCTGTCACATTGCGGCTCTCGGTTGTGTTTGGATGAAAACAATATTAGACTTCCCCTTGGAGACTCGGCCGGTCTACATCAAGAACAGGATTGCCAATGTGGAAGCCACTGCCAGAATGTACCTCGATCGACCTGGCATTAAAACGTACATTGAGTGCCTTCTCAAGAATCCCGAACAAGCTCTGTGCACAGAGTCGGCTGGGAAATACAATAACATGACTATCAAGTGCGAGTCTATGGTCAAGCCAGCCTTCTTCCTGCATCTCAGTCGGCACAATTACGACTTGTTGGAGGAATGCCAGGCCAAGATCCCCATCCTCATTCAACGAGTGGTGATGGAGTTCATTGGCCGCTGCCTCTCGTCCTACGACTCCCTCACGCCTTACATCGACCTCTTCCTCCCTTCTGTCACTGGTGACTCCAAAGACGATTTTGTCACAGGGAAGGCTGAGGAGGTGTTCAAGAAACTGAATCTTTTCGGGCCGGAACTGTTGAAACAACATTTTGAAATGAGGTCACTGAAGCAGTTCGTGAAACGGGAGATGCAATCGATGTTCCAAAAGCTGAAGGATGACGAGCTTGGGTGGCGCGGGCTGATGAAGCACGAGCGGGAGAAGCAGGAAAGAGCAGCTAGAGTCGCAGCCTGGAGCACTCCCCACTACTCCACCGACGATAGTGACATGGAGACCAACGACGACGATGATGATGACGAGACTTCCATGGATGAGCCTCCCATAGCCGAGCCTAGAACCAATGAAGCTCCTAGAATACCAAAGTTTGTCGTTCCCATGCCCAACATGGAGAAGATCACTCGCTTCCGCAAGTCTGGCAGCGTGGGGCAGGTCTCGTTCGAGGGCCTGCGTGCCTGGGCCACTGAGATGCTCCATGAGTTGGGCTTCCCTGGAGAGGAAGCCACGGATGCGTCAGGAGCCCAAGGAGGGAATGGTGACCAGGGAGGGGGAGGAGCACAGGGAGGAGGGCCTCAAGAAGATCCCGGGTCCTCTGGTAGCGCAGGTGCCGAACAGACACAGCTGGGTGACAGTGAAGCGCCTCGCCGGGCCCGACAAATGTCGGCCTACCTCATCCAGCAGGATATTGACGTCGCCTTCGGCAACGAAATGCTGATGGTGTACCTCGTCCACGCCCTCAACAACCGCGACTCGCGTTCTCGCTCCCAGAACGCACCGCCCACGGTGGACGAGGCTATCGAGATTCTTGAGAAGAAGCTCGACTCAGAGTGGAACAGACTCTTCGACTCGCTTCTCAGGCCAAAGTTGGAGGAGAGGGTGCAGGCGGAATGGCTCAAGTCCTACAAAGAGGTCCACTCTAAACTGGCCCGGCCCCTCACACGCCTGCAGATCATCGAGCAGGCGCAGGCCCGGGGCATCGACGTCACCAAAGATACCTTCAACCAGGTCTACAGGTACCGCGCCGAGTCTGGCCTGTGCCGCAACTGCTGCCAGGTGGAGGCGTGCCCGCACTATCTCGTGCCCAACAGGCGTTTCAACCTTCACCTCGAAGTAGAGCGAGAGCAGCCCGACTACCCGCACACGCTGCATCTGTCCGTGTCCCGTCTGCGCCCCAATGTGGAGGAGGCCGTCCGCCAGGTGACGTCAAGCGACGCCACCGGCACCAACGACAGGCCGCATAAGGACCCGCTCCACTCCTCTCAGCGCGACCGGATAACGGCTTACGTGGAGGAGCTGCAGAAGAAGTACGATGACATCGAGTAGGCGGAAGGAGCCGCTCAACCCTTCACACCGCGACACCATCACAGCCCACGGATTTGAACGATTTAGAGGCCCTGAAGGATTTATAAGATTTCAAGGCCCAATAAATTAAAAAAAAAATAGATATGACATGTTTGCACATTACAGAAAGTAGTTTAGAAAAAAGATGGCATTCAGTACGAATATTTAACATGTAGATCTTTGTATAGAATACAGATTTTTCTTGGGTGCAATTCTGTCACGGCATGCCAATGCAATTAAATTTTCTCAGTTCTCTGATATTTTGTTCAGTACGACCAATTGGTGGATAAGAAGTAGTGTTTGTCGTAGAACTGGAGAAACGGAGCGCCTGATATCACGCCTGTGCGGAGACGCAGACCCAGGATTAGAAAAATAATAATATTGTATTGTATTGAAAGATACTATTGTTTTTGATCTTTAATGATTGAAGAATTTGCAAGAATTCCCTTCGACCGCCGGACGCTGTTGTTTCCTGGACGACTGTCAGCTGGAACACGAAGATGATTGCCATTCTTTGTATCTAACCAAACTTTCTGTGAGTTTCTAATGAGTGTTAAGATAGAATATTGACTGTACATAAGCGTTGTTTTATTGAAAGTTTAATTGTTTGATGTTTGGTTTGGATAAGTAACAGGTTGATGGTAAATGTACGGCATCAGTAGTTAAAAGTGATCTAGTCAAGCCCTCTACTGGATCACTGCGTAGCTGTCCAGTACCTAGAGTGGTCCACCAGCCCTCGCTGGGCGACATTGT
>Homarus_americanus_1 ENA|GEBG01006087|GEBG01006087.1 TSA: Homarus americanus DS01-Homarus1_Transcript_4697.contig1 transcribed RNA sequence.
TTGGCCTTCAATTAAAATATCAATGTTTTTTTATATCTGTTGAATATTATCCCCTGTGTACAATGTGGTGTATTAGTACCTGTATAAGGTGAGTGTACAGTGGAGTGATATAAGTGGTAGAGGTGGAGGTCATGGTCTGAGGGTCTTGCCTGTCATTGTCACTTGATCTACCTGTATCTTGTCCACTTTCCTTCCTCCTTGGGACCACAGAGGCAGCCACATATATTTCTTACCTAAACATTACCACCACTTATGACTTCCATACCTCTTAAGTGTACAAGACATCAACAACACTTGGCTTATGAATTTTACAAGTATTCTACAGATTTAAATATGCTACCTAACTTTGACCTATTTATAGAAAAGGTATTGAATAGATTAATAAACAATCTCATGGTAGTACTGTAGTTAATGTACTGAATAACACTACAGGAACGCGTGTCTTTCACCCTCCATGTCCTGGGTTCGATCCTTGGTCCGGGATATATGAGAGCGTGTTGTGACTGTACCAAACATGACTGGTGTTCTCAAGGTATAGTTGTGGGGGGTTCCTCTACTCAACGCTTGTAACCATGCTGCCTTCCCAGCACCAAGCTGCATTGTACAGTACAATGCAGCTTGGTGCTGGGTAGTGGCAGCGTGGTTACAAGCGTGATGTAGAGAGAGCTGGTTGGTGAGTTTCCTTTCTCCATCCCATCCTGAGTGTGAGCCAAACATATCATACCCCACAAGCCCCCGCTCGGGGGCTAGTTTATTGGGCACATCCTTACATCCTGTGCAACGCAAAAGCCTTTATACAATTATTATGAAAAAACACAGGAAGAATAGAGGTCAACATAGACTAAAGGTTACGGAATGCGTTTCAACGCATGTATTATTGACTCATTGGATGGAATATAAAGAAAACACCACTAAATTGGTTCAGAATTGCAGTTTTGTAATTATGAATAATGAAGTGAAGGCATTCTTTTTTATAGTAAGGTACCGGAAAACTCTATCTGTATATAGCACACTGGCACCCTGTCCCTCAAGAGTCAGTCTAGGCGAGTATTGGAGCAGCAGGACGTGTGGCTGGTGGAGGCTCTGTTACATCACCACAGTTCACTCCAGAGAAGCCTTCCCACCTTACAGTGTATCATACAAGTTAATTAAATACACGATCTATTGATTAAGACGAGGCAACAGTGACCAACCATCATGGCTTGTGGTGTGCAAGTCGGGGTGGGTATCGGCAGACACGATGGCCTGCCACACAAACAACCCCACACCTTAATACAGAGGATGAAAAGACACAAGAAAGACCCCGGGATCAAAGTTCCTTTACGGCGGGAACATTCCAAACAGATGTGCATCGGTGTGGAGACGTGGATCCCCGCAGCCATGGTGACCCCCGACCCAGTGCTGGAGGAGGATGTGGAGGTGGATCTTGGGGAAAAAGTCACCGATGCTCGACTCTACGACCTGCCGGAGGAGGTNNNNNNNNNNGGTTGGTGATGGCCAGGAGAAGATACACACCCTGTTACACATGCCCACCAAACTGCCTAAGGGATCCCTGGGTCCTGCTCCCTCCTCTACCACCCTCAACATCCTCATGGTTGATGTGTCAGGCTCCATGGAGCCATTTTGGAAAAGTGTGGTTCAGTATTGGAACCAGTATGTGGCGCCCACACTGATGGGTCACACCAACATCTATGTGTTCAGCACGCAGGTTATTTTCCGTAGGTCGGGCGTGAACTTGCACCCTCAAGATTTTTTGGGTGGTGGTACAGACTTTATTGGTGCCCTACAAACTGTGGTCAGTGATGTGTATCAGTGTAAGGAGAGGTACGTGAAGGTGTTCCTCGTCACGGACGGTCACCACACAGTCTCTAAGGCAACACCAGAGACTATTATTGAGAAAATACAGTGTGCAAGAGGCAAGGTGTGTGATGTTTATATCCTGGGTATAGGGGAAGATTTTCCCGTGCAGCACAGCGTTGACATTCGTTCTAGGTTACATAATGGCAATTCCAACCTTCCATATCTGTTTGCAGCCAAAACCCTAAATGACCTTAAGGAACAAATGGTAACCATCAGCAAAACAAGTTCCCAAATTAGTGACCAGGTTGTAAAAGTGTCTGTGAAGGGAGCAACTCTACCTGGGACAGATATGAATGACACTTTCTACCTGGGAGAGTGGGTGTACTGCTCCTGTGAACCACAACAAGCGGAACACCTCACCTTCTGGCACGGCTCACGCACTTTTAGCACCACCCTTGAGCGGCAGCCCATGTTGTTATCTGACCTGGAAGATGTTTTCTGCCAGTGGAATTCATTGATTATCCAGCGCCACAGGATGGGGGAGACTGTTCCACCGGACATCCTCGCCTTAAAGGAACGTATCTTTACCGCCTTATCAAGGAAGCGCTTGAAGGATAACGACAACGGCATTCACAACCGCCTCGACCGCAAACTATTCAAGACCCACATGACCAATTTCAGAACATCCATAAAAAATATGAAGGCCATCTTGGAAACTAAAACTTTCAAGGATGAACAAGAGTTGGCTGACAAAGTACTTTATACCACTCTCCGTGCAGGCAAGTACGAGGCCAGAGTGTTCCATCTTAAGGGCCACACAAACGAGGAGTTTGTCAAAGATTCTGAGGAATTCTTGAAGGTGTTCAGCGCTCACAAGGAAAGTATTCAGAAGATTGAAACCTTACCAGAGGACTGTTGCCGTATCACCCTCACCTCCACTGTGGCGGACCTCCAGGATTTGGACTTCCCCGACTTGATCCAGTTGGGCAAATTTGAGTTCTTGAAACAGTTTACCATTACAGGGATCCCAGTGTTTGCCCCCAAGAGGGACACCGTAGCTATCAACCCCTGGTCATACACTGTCCAGTCTATGCTCACCTCACCCTACACCATCCTTAGTCAGGTGGCACTGGAATCCTTTGCTGAAACTAGTCCTCCCGGTGAATGCCACAAGGATGTCAAGGCCAAGTGGGATGAAGAAAAAACTCGCTTTAATGCCATTGTTCCAGTCTTCCCTCCTAATGCTGCAAAAATCATGGAACCACTTGTCCACACCCGGCTGTTTGCCATGTGTGTCACCTTTGCCATCCTCAAAAATCCCCACATCATTGATTTTAATGTTCACTTGGCTTCCTTAGCTGTTGTGTGGACAAGGATACTGTTTGAATATCCAGCCCAACCAAGACCCGAGTTTGTGCGCCTGCGTGTGGAGAGCATTGAAGCCACTGCTGCCTTGTACATCAATCGGCCAAGATACACCAAGTACTGGCAGGTACTGAGAGACAACACTGCTCAGGCGCTGATGACCGAGAGCACCGTGAAGGTTGACGACAAGACCCTCAAGTGCGAGTCCCTCATTAAGCCCATGTTTGTCCTCCATATGAACCAGCTTCAAGGAGCCACCCAGGATGTGGGTGTGGCAGCTAATGTGGTGAAGATGATTCTGCTGGAATTTTTTGGTCGCTGCCTCACAAATTACAAGGCTAACGATAAGGAAGCTATGCCCTTCACACAGTTGTTCACAGAAAAACTTGATGACAGAGATGATAAAGATTATGTTCTTCAGTTTATAGATAATGCCAGAAAGAATGCAGTTTCATCTTCCACTGATCTCCTGAGGGAATTCTATACCTATGAAGATATCAAGAAAAAAGTGAAACAGATAGTGAGCAAACAGATGAATGAGATGAAGGAGAAGTTGACAGCAGACATAACCATCAAGATGAAAATGGAGAAGGTCGTGACTCTACGTAATGTGTCGAGCGCTGGAGATGTGTCGTGGAACACTCTGAAAACCTTTGCCAGGGAGGTGGGGCTTACGGAGGACGTCATTGATGACTTGTTCAGCGAACGAAGCGTGTTTATTTATGTTGCTCATGCTCTACGCTACAGGGCTTCACGAAATAGACTGGCTGCCTCTGTTGCGGACTATGATAACAGCCTGACTATGGTCACTAAACGCATCCAAAATGAAAGATTTAGATTCCTGAGTAAGGATTTATCTATCTGTAAGAAACTCACACATATTTTTGAAACTGCGTGGCTGGATGCATATACATCTGCCCACAATGTGGTGGTGCTGCCAATGACTCCACAAGAGATAGTAAGCCAAGCAAGACAGAAAGGAATAGATGTGACAGAGGCCACCTTTGAGCAGGTGTACAAGAGGTACCGTTCTGATGTTGGCTTGCTGGGTAATGCGTGCCAGATTCCAGCTTGTCCCTTCTACCTGGTCCCGTGCAAAAGGTTTAACCAGCACACGTCGGTGGAACGCTGCCAAGCTGGGGTCTTCCTTCACGCCTTCCATCGCTTGGCCTATGAGGACAGACATGAAAATTTGGACACTGCCCTCCGACACTTTACGTTAGGAACATATGTCAAGAACCAGAAGCCACTATCACCCAGTGTCATATCCTCCTTCAAGGGGGAACTGGAGCACCTGCAGCTGAAGTATAGGATGACTTCACTATAACCTGGGTAACTCTCGGGGTTTTCATATACTGTACTGCGCTTTATAAGTGTTTTGTGTTTGACATCATACGATCTCCCTGTAATTGTTTTTGTCACATTTCTCTGTTTATCTTCTACAGTGGGATTTAAGTGTTGATATAGGTAATATAATTATACAGTACTGTACATACTGTAATGTATAATACGAGTACAGTACAGGTATGTACACACTCCCCCAAAAAGTATCGGCTCCCCTGGGCCTCACGTAC
>Homarus_americanus_2 ENA|GEBG01008173|GEBG01008173.1 TSA: Homarus americanus DS01-Homarus1_Transcript_6339.contig2 transcribed RNA sequence.
AGTCCAGTATGGAGTCCAAACAAGAGGAAGACTTACAGTTCTTTGTGGCTACAGAGACCGATGGACAACGACACACATTATTGCGAACACCTCGGTCCATGCCTCCACGCCTCAGATCTGCCAGTACGTCTGTGAATGAAGATGCTTTCAACATTCTTATGGCAGATGTGTCAGGCTCTATGTGTTCTTTCTGGTCACATGTAGTTACAGGCTGGGAGAATAACATCAGGAATAACCTTGAAGGACACACCAAGATTTTCGTGTTTGACCACTTTGTGAAGTTTGTGCGATCTGCTAACTACTTAACCCAGGAAGATTTCTCAAGTGGTGGAACAAATCTTACTGCAGCATTAAAAAAAATTCGAGAAGAAGTAGATAGTTGTTCTGAAAAATATATACGAGTCTTCATTATAACAGATGGTCACCATGGAAGTGGAGAACCTTTACCAGACACTGAAATTAGTCTGATGAATGCACCACAAGGCAAGAGAGTCGATGTATATCTCCTTGGTATTGGATATGGTTTTCCTGTCAACTACAGCATTGACATACGATCATTCATGCACACTGGAAGTGCTAATGTACCTTCACTTTTTTGGGCTAAAGAAATGAATGAAATTGAAGAGCAGATGAGGTCCATTGGAAATGAACTAAGTGTTGGAAGAGCAATTCTCAGTCTGAACTACCAGGGTTATACACTTCCAGGTTTAGACAAATCTCTAGTAATTCATCTTGGTGAGTGGAATTACTTTCCTGAATCCCCAGAAGACCTTCCACCACTAACAGTTAAGGTAAATGATGAACCTCCAAAGACATTACCTATTGAAATTAAAGAAATATCTGTAAACTTATTGGTAGACCAGGTGTTCCGTCAATGGAGCTCTGTTTTACTTCAACAGCACCGTAAGAAGCAGCATGTTCCTATACAAACCTTTGACCTCATGGAGACATTATTCAAGAATGTGATGAATAAACTGAAATCTGAAGTGAGTGATGGAAATAGTGTCAAGGAACGGCTTCAGAAGAAAAACTTGAAGAAGTATGAAGTAGAATATGCAACACTCATGAATCAGAGCAAGACAGTTATTGGTATTGAAGGTAAGTATCAGAATGAAATAGAACTTGCTGAAACCATCCTAAAGAGTACAGTCACAACTAGAAAATATGATACAAGAAATTTAAAAATGAAAGGTCATGGCCAAGAAGACTATGGCGATGACATTCAAGCTTTCCTTAAATTATATGAGAAAGCCAAACCAAGCATCCTACAACTGCCACAACCAACACCTGATGACTGCTGCAGGATCACCATGACCTCAACCTTACTGGATATGCAAGATTCAGACTTTCATTTGCTATTTGAAGAGAACAAGTTTGACTTTTTAAAAACTTTCACAATGACAGGGATTCCAGTGTATGCACCAGTTCGTGATGCCTCACAGATCAACCCATGGACCTTTGGCATAAAACATATGCTTGTGACACCCTTTACAATACTTAGTCAGAGAGCTATTGAAGCCTATGCTGAGTGTGATGAAGATGGGTTTGGAGCTTCAGATAAAGATGTAATACTTCAAAAAAGCGATGAAAAAACTCGTTTCAATGCTATAATACCTATTGTGCCTGAGAGTGCTGCTGGGGTCTTAAAACCTCTTGTTCGTTCCAACCTGTATGCTATGTTGGCTACATTTTGTATCTTGAAAAATCCTCATATTATTGACCATAATGCACACATTGCTGCTCTAGGCTGTGCTTGGGTGAAATCAATAACCGATTATCCTCCCAAAGATCGCCCAGAATTTGTCCAAGATCGACTGAAAAATATTTTAGCAACAGCTAAAATATACATGGATCGAGGAGGAATACTTCGTTATGTAAAAGCTCTTCTGAAACATCCCAAGCAGGCTCTGATGACTGAAAGCACTGAAATGTTTGATGGCCATACCCTCAAATGTGAATCATTCATAAAGCCATTGTTCTTCCTTGGTATGGTAAAGGATAAACTAACAATGCCAGAAACAATAAATCTTCTGAAACTGATGTTAGCAGAGTTCATTGGTCGTTGCCTCTCAAACTACAAGGTTAATGAATCAGAGGCCACACCTTACACAGACTTCTTTGCTAGTGAGCTCAATGATCCAGTCACAAAGAAGGCTTGGTTGGAAAAACACTCAAAGAATATAATTGATACTTTCAAGTCGGCCCAGGGTAACCTAGTAGAAATGTTTTACTCCATCGATGACCTGAGAAGTTCCTTTAAGGCTCACATTTCTACCCTAATATCACCCTTATCTGGGAAGCTTCTTGAAGAAATAGCTCTAAACATCAACATGGAAAAGGTAAAGAAGCTGAGTAATTATGGAAGTTGTGGATATGTCAAAATTAAATCCTTCCATGCATGGGCTGAGGAAATGGGAGTTCCCAATGATAGTATTAAAGAAGCCAGTGACCCATCACAGGTTCTGCGGTATGTGAATGAGGCTCTTCAACATCATAGTTCTAAGGAACGTCTTTCAAAAGATCTTGACACAACTGAAGAAGCCATGGAATTTATCAAGAAGAAAGTAATTCAAGAAAACACAAAGACTTTGAAGGAATCTCTGTTAAAAGAGGGTCAGGAGTGTGCTGAAGCAGAGTGGCATAAGGCTTACACAGTTCTACACAGCCCACTGGTAATGCCCTTGAAACAGAAGCAGATAATAGAAGCAGCTCAGGCCAAAGGGATAGAAGTCACCGAAGAAACATTTAGTCGCATTTACAGGTATGATGAGCGTCTGGGATTACTGCGCAACGCCTGTCAGATTCCAGGATGCCCACATTATTTGTCCCCGCACAGAAATTTCAATCAGCATCTCGCTGTTGAGCGGGAACATAAAAACTTCCCTCATTGTCTTCACTTGATTTCCCACCAGTTCAGTGATAAGGACCTAGATACAGTTGTACAAGAGATAGTAAAAGGTTCACTTACTGGAAGACAAAAGAGGCGACAACCTTCCGCTCCTGAGCCTTCATCCCTCAATCCTCTTCTGGGTGAACTGAAGAACCTTTTGCAAGAATACTGTACATCTGAAGGACAAGATGTTGAGTCAC
>Homarus_americanus_3 ENA|GEBG01009690|GEBG01009690.1 TSA: Homarus americanus DS01-Homarus1_Transcript_7565 transcribed RNA sequence.
ACTCTCATATATCTGACAAGCTTTTGTAAAAGTTGACACATATCCCTTGTCTTTTTTTTTTCAAGCAGAAGACGGTATACGAAATAAAACCAAATGTATCCTAAGAAGAATACCCAGACTGGCAGGAAACCTGTATCAGAAGACTATGGTGGCACTAAAAGCGACGTTACGGGCAGCCACTCGGGGATGCGATTCACTCCACAGGAGAGAGCGGAACTTGAGATGTATCTGATGAAGAAAACTAGGGGCGATCTATCAAGTGATGTTAATAAAATGGACCCAATGGAGGTGAAGCATGTACTGGGGTTAATGGGTCATAAAAGGAAAATGCCATTTGGCCCGCAGTCCCAAAGTATGGAAGCGTATGAATGGAGGCCACCACCAATGGTGACTCCTGAGGAAGATGAAGAGGAGATGAATGATGAGCAGACCAGAGTGGACCATGGGGAACTTGACACTGATGCTGTCCTGTATGTCCTTACTGAGAAGATCGAAGATGACGAAAATGTTCATTCAGTGCTCCAAATGCCCTCTTGTGTACCAAAGAAGTTTAATGTTTCCCAGGCATCCTGTACCTATAATATCCTCATGGCAGATGTGTCTGGCTCTATGAGGGCATACTGGGATTCCTTCATGAGTAGTTGGAATAAGTATGTGGCACCAAATTTGGTTGGAAGAACCAACCTATATGTGTTTGACTATACAGTCTTACTGGCAAGGTCAGGAACAATGTTGGAAGAAAAAGATTTTTATGGTGGTGGCACACACTTGACTGGTGCCTTACAAACTATTGTCAGTGAAGTTTATCAGTGTAAGGAGAGATACATCAATGTATTTCTCCTCACTGACGGCAACCATAATTCAAGTGCGGTAAGTCCAGAGACAGTTATTAATATGATGGCTCCCGCTGTGAAAAAGACATGCAATGTCTATGTATTGGGTGTAGGCACTTTATTTCCCGTGCAGTACAGCATCAATATTCGTTCACGTTTACACAATGGCAGCGCAAACCTACCCTCTATTTTCTGGGCCAAAAAACATGGTGATATAGAGAATCAGGTGAAGGACATTAGCAGTAAAATTTCTAGTAATTATTCTCAAAGCTTGAAACTGTCTATGGCTGGGAATTCTCTTCCTGGGGTCTATACTAAGAATGTGTTCCACTTAAGTGAGTGGGTTTACTTTCCGTCTGGACCTGATCAAGTACGACAACTGACAATCAGGCAAGGTCAACATGTTGGTCACATCTCACTAGAACCTAAGCAGATGCCCATCTCTGTCATGATTGAGTTGTTCCGTCAGTGGAACTCTGTCGTCATCCAGATTCATAACAAGAAGGAAGTTGTACCATCAGATGCACTTCCCTTCATGGAACGGCTCTTCAAACACAAAATGGAGGAGCTCAGAGGTGCAGATCAACGGTCCATCCGCCAGAGACTTGAACGGAAAGAGCTGGTTGGGTATGAAACAGAGTTCAACACTTTACTTAATAAGATCAAAGCAATCTTAACAACTGAGAAGTTCCGGAATGAGCTAGAGTTGGCAGAGAATATTCTCAGTACAACAGTTGGTGGAGGGAAATATGGAACAAAAGTGCTTCAGATGAAAGGTCACACAGATAAAGATTATAAGAAGGATTGTGAGGAGTTTCTGAAAGTATATGAAGAGAACAAGACCATGATTAAGAGCATCAACAATACCCCTGAAGATAATTGCCGATTCACATTGACCTCTACTGTGACCGACCTACAGGACCCAGACTTCCCACTGATAATGGATGTCGATAAGTTTCAATTTCTGAAACAATTCACTATAACTGGAATTCCAGTATTTGCTCCAAGCAGGGACTCTGTTACTATGAATCCTTGGACATTTGGTGTTCAGGGCCTTGTTGGTGCACCATACAACGTTATGAGCCAAGTGGGAATAGAGAGTTTTGTTGATTCTATCCATTCAGGTGAACCAAGTAATTCTATCTGTTCAGGTGAACCAAGTAATTCTATCTGTTCAGGTGAAGCAAGTAACTCTATCTGTTCAGGTGAACCAAGTAATTCTATTTGTAAAGATAAATCAAGTAAAGACATACAACTGAAAATAGATGATAAGAACATTCGCCTTAATGCTATAGTTCCAGTCTTCACGCCAGGTGCTGCCAAGATTATGGCTCCAATAGTTCACACACGGCTCTATACTATGTGCACCACCTTTGCCATCCTTAAGAATCCCTTCATCATTGATTTTAATGTTCACATGGCAGCTCTGGGAGTGACATGGGTGAGGATTTTGTTTGAGAATCCAACCCAGCCCAGATCCGAGTTTGTTCGTCGTCGCATTGAGAACATAGAAGCCACAGCTGCCTTGTACCTCAGACGACCAAGTTATGTCAAGTACTGGAACGTGTTAAAGGATGACACTGCCCAGGCACTGATGACAGAGAGTACCATACAGCAAGATAATAGACCACTCAAATGTGAGTCACTCATCAAACCCATGTTTATACTTCACATGTATCAAGTGACTCAGAACTTTGAAGACACAAATGTTGTGGCCCAGATTGTCAGGTTGATGTTGATAGAGTATGTAGGTCGCTGTCTCACCCACTACAAAAGTAAGGACAATGAAGCAAAGCCCTTTACAGATTTCTTTGCTGAAACACTTGTTGATCAAGAACGCAAAAAAGAATGGGTTCAGAAGTATATTGCTGATACCAAGAAAGATATGGCAGGTGACGAAGATTTCCTTTTGGAAGATTTCTACACCCTAGAAAAGGTGCAGAATGCTGCCAGAAAGACAGCAGCGGAAGAAATAAAAAACCTCAAAGAAAAGTTGAAAGCACAGATCCCCATAGTTGTAAACACGCAGAAAGTTGAGCAGCTACGCAGTGTGTCCACTGCTGGTGACATGTCATGGTTCACTCTACGAACCTTTGCCAGGGAGGTTGGATTGGCGGAAAATGTCATCAGTGACTTGTTCAGTGAACAAAGCATGTTTATGTACACTGCTCATGCCTTGCTGTACAGAGCCTCTCGCGACCGACTCAGTACTCCAATGGCCGACTATAATGCCAGTCGCACAATAGTCACAAAACGTGTTCAGGAGGAAAATTCTCACGTTATTGCCAAAGACCTTAAGAAAGAATTAATTGAACACCTGCAGAGCTCCTGGCTGGAAGCATACTCTGCTGCCCACAAACAGATGGTACAGCCAATGACAAGGCAGGAGATCCTGGCCGAGGCCCCACAGCGGGGAGTATCAGTGACAGATTCTACCTTTGACCAGGTGTACAAGAGATACCGACCTGGTGTAGGTCTGATGGGCAATGCCTGTCAGTGTCGAGATTGTCCCTACTTCTTAATTCCTAACAAAAGTTACAACCAGCATGCATCAGTAGAGCGTCGCTATTCTGCAGCCTTCCCCCATGGCCTGCATGGGGTGACCTACAATCATAGGGACAGCGACCTGTCTACCATCTTATCCTCGCTGGAGTCTGGTACTTTCTTCAAACCAACTCCCAGGCAAGCTGTTGAACACCTCACTGATGAAATTGTCAGCTTGAAGGAGATGTATAAGGAAATACACAAGTCCAGCTTGCCTGCATCAACTCAGCCTCCCAGTGGTGTAGGTGGTAACATGCAGTAAGTATGGCTGATGTGTTGACATTGTCATGAATACAGTACTGTACTGTATCTTATATACTGTACATTAATTCAATGTCAAACATTATAGTGAGGCCAGGGAAAAGTGAAAATACTTTTATTTGCACGAGAATATTTGCATAACATTGTGTCAATTATACCTACGAAGGTGAATTATTTAGGGATTATTTATATATTTAAACAAGTTTTCATTTGGATAAGGAATGGCACGCCTTCTAAGGATTAAGTATTAATCATTAACATTTTTTATTATAGAAACAAGCTAATGGTAATAATCAACAAAGAGTTAGATGTAATTAAATGTGTAATTTATCCTCACAGTAGAAATTACTGTTACAGTAGTTGGTATGATTCACTTAGGAAATTATAAATAGGATTCCAAATTGTATTAATTGCACTCCTTATACTGGCAAAGTAATGTGTGTTATATTTTATTTATGAGTATTTGAAAATTCTTCCTTCTCATTTGTTAAGTGAATTATGTGGGCAACCATTGAGCCCTATAGTTTTCCCCAAATCACCTCATTAGCAGCAATAATGGCATGTATTGTATACATTGTGTTGAGCCTCATGAGTTCTTTCAGTGCGTATATGTATTCAGGAATCTTGTTGCTTTATGGTTTATGAATTATAAACATTGAGGATACTGTGTACTGAATGTACTTGTATCCTTTTCCCATTGTTTATGTTATTCTGTATTCAATAAATTTTATTCTTAATACTTTATCTAACTAATTTATTCTGAGGGTATTGTGTATTGTAAAAACAATTCAGCTCCTTTTAATATATACAGTAAATGAATGTAAATCAGTGTAGGCTCTGGGCCACATTTGTCATTGTAAATATAGTGGAGGGCGTCAAAACTTTGGATCTACATTCAAGATAAAAAAAGTCTCATATAGTATACAGTTATTTGCAGTTCTACACAAGTCTAACTGTTTAACTGTTTCCAGTTACATATTTTTTCCATTTACTCTTGGATCATGCTAGCTCTTTCTCTGGCCCCAGTCTGTGGTAAATACACACGTCCTATGCTTGACGGATTCAGGATAAATGGGGTTCTTCTCTAAAGTCTTATCAAGTTATTACATATTTTCATTATTTTCACTCTGACAGAGATTCCCAATTATTTAAAAAAAATTCTAATAAACTGTTGCGGGCTCCATAATATTACGATGGGATGAGGAAGGAGATGAGGAGTATCCACTGACCTGACTCACTAAGGTATAAGAACGCAGACACTACGCTGAATGTCATAGCCAGTAAAGTGAACCATTTGATCGATAAATATATACCCAAGACCAAACCCAGTGCCTCTAGGAATACAAGGAGACCACTACACATGCACCATGTGGTGGTTGGCAAAGTTATGAAGAAAACCCAGAAATTCAAGGTGTGGGTTAGGTCAAATGATGAGCAGGACAGGAGGATTTATGCAAGATCTAGGAACCAAGCAAAGTCAGAGTGTAGAAGGGCTGAAAAGGAGTTCCAGAGGCTGGTTGCAAGCGAGGTCAAGTCAAACCCAAAGGCATTTTACCGCTATGCAAAGTCGAAATTGAAAACGCGAGTAGGAGTGTCGGATCTGAGGCTTGAAGATGGTAGTTACACAAACTCTGACCAGGACAAAGAGGAGATATTGAACAGCTTCTTTTCATCGGTGTTCACAAGAGAGGATGCGAACAATCTTCCTGCATTTGAGGACAGACGGCTCGACACAACGCTGACCCACATTGTGTCAAAGCTAAAGGTTCATAAGAGTCCCAGACCTGACATTGCGTATCTCAACATGCTAAAAGAGTTGTGCAATGAGATTGCTGAGCCCCTGAAGATCCTGTTCTGTAAATGCCTGGATGAGCAAAAGGTCCCTAGTGATTGGAAAATGGCTTATGTGAGTCTTATCTTCAAGAAGGGCCATCGTCACTCCATGAATAACTATAGACCAGTCAGCCTGACCAGCATAGTATGTACAGTACTTGAGAGCATTGTAAAAGATGCCATGATGGTAGTAGGTAGTAGGCAGGTACCAAACAGGGAGGTACTACTGCCTGGGAAGATTTTGAAAGCATAATGTATTGTCTAATGGTAGATCCTGCTGCCAGATGGCAACTCGAAAATTGTGACCAAGTCCCAGGTTGCTGATCTGATTTTCTGCTTCATTTACACGCAGTTGCAGGGTCTCAATTGTTTCTCTTATTATTGACAACACAACATACATACATACAGGTACATTGTTTCTCACT
>Hyalella_azteca_1 ENA|GAJQ01003921|GAJQ01003921.1 TSA: Hyalella azteca contig07838 transcribed RNA sequence.
GTCTCGCGGGGGAGATTACTACAGTATTGTCATGGTCGATGTATCAGGGTCCATGAGTAACGTATGGCCGGAGGTCAAAGAAAACTGGAACAGAATATTGGCTCCCTGCCTCAATGGCACCACGGACATTTTTACATTTGGTACTGAAGTTCGCTTCCGAAGGAGTCAGCCCACCTTAGAGAACAGTGACTTTGACTGCTCTGCTACTAATTTGACCGACGCACTGAAAATGATTAACCTGAAAATTCACCAAAGCAAAGAGGCTAACTGTCGAGTTTTCCTGATCACCGATGGAGCCCACAATTGCGAAGGGTCGCCGGCTAGTGAAATAGACAATTTGCGTGTACCTCCTGGTAAAACAGTTGAAGTATATTTGTTGGGGGTAGGTTATTCCTTCCCAGTGCAGTACAGTGTTGACATCCGGTCTAAACTACACAACGGGTCTGCTAGCTGTCCAACCCTATTTTGGAGCCGCGAAAACCTGGAAATGGCCGAAAAAATGACAGAAATTTCACAAGAAGTAACAAAAGGGTCGCTTAAATTTAAGGTTTCTATCCCGGGCAAAATTATACCGTTGATTGAGGAAACAAAAGCCGATGTCCGATGTGGCGAGTTTCTTTACTATGAAATGGAGCCAGAGCAACTCAAGTCCAGCTTAATAATTACTGAACTCGAGTCCAAGATTCCCATAGAAGATGTTGTGAATCTTGCCGATGCCAAGTTTCTGGTGAGCAAACTGTTCAAACAGTGGAATGCTGTCATCTTACAACGCCACAGAAACAAACTTGGCGTTCCTAGTGGCTTTTTTGAGATGATGCAGAGCATCTTCGACCTCCAAATACGAGAGATTGACCCTCCTGCAAACTCGCAGCTAAAAGACCGTCTAGGCCGCAAGAAAAAAGAAAAAAGTACCG
>Hyalella_azteca_2 ENA|GEHV01003978|GEHV01003978.1 TSA: Hyalella azteca TR1448:c0_g1_i3 transcribed RNA sequence.
CTTTCATCAAGGTAAATCCACTGATAACAGCCATACATTTTACTTGCTCATAGTATGATGACACTAAGAAAGTAATTCAGTTTCATGCACCAAGATGCATTACAAGTAGTGCACCATAAACTGGTGACTGATGCATTTTGTGGACCAGACGCTGGAATAATTTATACAGCAGTGGTGCAATCCACACACAAACACACATGGTGTAATAATTTGGAGTTATTAAACATGCGGCGTGCTAGCAGTAGCGCATGTCAGTCCAGTGTGGCACGCGCCTCCGTAAAGTATGGGTTCGTGTGTTGGAAGCTATCGAGGATTGCAAGATAGCTTTATTCATAAATTTTGCGAGATGGCAAGACCTGAGATCTACCGTCTGATGGTGACACAAAACGTCAACCACAGCATACTGAGCACCCCGTCAACAATGACGTCTTTTGGCCAGAGTGGCGACTATTACAACATTGGCATGTTTGACGTATCCGGCTCCATGTGCGGAGTGTGGCCACACATTAAAGAAAACTGGAACAGAGAAGTTGCTCCCCTCCTTAATGGTAGTACCGACATCTACACCTTTGGCGATGATGTAAAGTTCCGCAGAAGCGAAACTAATTTGGAGGATGGTGATTTTGACTGCTCTGGGACAGAGGATTTGGGTGAAGCACTGAAAACCATCCATGAAAAAGTTCACCAGCGCAAGGAGATTAACTGTCGAATTTTCTGGATAACTGATGGAGGAAGCTGTGAAGACTCAGCTGCCATTGGAATTGATGACTTGCATATACCCAAAGGCAAAACCATCGAATTTTATTTGTTGGGGGTTGGTGATAGCTTTCCAGTTCAGTACAGCATTGACATCAGGTCAAAACTGCACAA
>Hyalella_azteca_3
ACGAGCGGCCAGACGTGGCGGACGAAGGCTACAGGCGACGACGAAGCCACTGCGTCCTTAGTATTCCCTCTGGCATGGCGGGGGCTCCCTCTGGCAGCACTACGCCGTACTACAACATCGCCATGTTTGATGTCTCGGGCTCCATGCGAAATGTTTGGCCTTATGTCATGACTCACTGGAACACCGAAGTGTCGCGTCACGTCAATGGAACTGTTCACATCTACACATTCAGTGCCGCTGTCAGATTCCGCAGAAACGGATCACAACTGACACAAGGCGACTTCGATTGCTCTGGTACCGATTTAGCTTCTGCAATAACAACCATAAATAATTGTGTGCAGCAATG
>Hyalella_azteca_4 ENA|GEHV01051903|GEHV01051903.1 TSA: Hyalella azteca TR22244:c0_g1_i1 transcribed RNA sequence.
CGGGGGCTCCCTCTGGCAACACCTCGCCATACTACAACATCGCCATGTTTGATGTCTCTGGCTCTATGGAAGATATTTGGCCTCGGGTCGTGAATCACTGGAACGCGGAAGTGTCGTCTCACATTAACGGTTCTACGGACATTTATACATTTGGAAAAGATGTCACTTTCAGACGAAGGGGAACATATATCAATTCAGGAGACTTCGATGGCAGCTCCACCAACTTGACAGACGCCTTGCTTACCATCACCCAAAAAGTCAACCAATGCACTGAACGCCACGTCCGCGTATTTCTGCTAACCGATGGTGATGGTAATTGCCGCCGTACTGCCGAGGAAGTCATCTACAACATGCGAATTCCGCAAGGTAAAGCCATCGAGGTTTACCTCTTGGGGGTCGGTCGAGATTTCCCTGTCCAGTACAGCAAGGACATACGCTCCAGG
>Hyas_araneus ENA|HACH01033373|HACH01033373.1 TSA: Hyas araneus, contig c30220_g1_i1
TGTTTGTTTACATATTCTCCGACTTTCGGGGCACTAGAGGCTGTGGCATCACAGCCGGCACGGCCCAATCAAACCCCCAACAACAACAACTCACGCTACCATAGCACTTCCAGAAACATTCATTCTGCCTCATGGATAAGTACAGTTCATCCAACAAGCCTGCCGCACCCTCTACATCCTCAGGAAAGAAAGAAGAGAGGAACACACAGGAACACGACTCAGAGATGGCGATGGAACCAGAAGGGGATGACCCGATGGATGTAGACCCCATGCTTCAAATCCCCGATCTCCATATGTATCGCCTTGAGGACTCTGAGGGGCACGAGTGCACGCTGCTTAGGGCTCAGAGTAACATTCAGGGTGCTTCGTCTAGCCCTGATGACACCCTTAACATACTGATGGCCGATGTGTCGGGCTCCATGAGCAGCTCCTGGCCCCATGTGATGCAGGGCTGGAATGAACACATCAAGAATAAACTTTTTGGCACTACCAAGTTGCATGTTTTTGACTATCACGTACACTTCCTTCGTGAGGATACCACTCTCGAGCAGTCAGACTTCAAATGTGGTGGAACAAACATAACAGAAGCTCTGAAGCACCTGCGCTCTGAGGTCAACAAGTGCCGTCAAAAGTTTCTGAACGTGTTCATCATCACAGACGGAGCCCACGGGTCCGGCGAACCACTGCCAGAAACACAGATCAGCCTCATGAGTGTGCCTCCTGGCAAGACAGTGAATGTGTATCTTCTGGGTATCACATCCAATTTCCCTGTCAATTACAGCATTGACATCCGTTCCTATCTACACAATGGCAATGCCAACACTCCCTCCCTCTACTGGGCCAAGGAGACAGGGGATATAGTAGAGCAGATGACGGCCATGGCACTGGACTTGTCAGGGGGCAATATGAAGATGACAGTCAACCAAGAGGGTTACATTCTGCCTGGTTTAGATAGTACCTCAACAATAAGTCCTGGCGACTGGTTGTACATCCCAAAGTCGCCTGAGGAAATAGCAGACGTGGAGTTAACAATAGGTTCTGAAACTAAGAAGATACCCCGGAATGTAATGAATGCTAGTATGTCTGTTTTACTGGACCACTTGTTTCCACAATGGAACAATGTGCTTATCCAGCAGCATAGGAAAAGATTGCCGGTACCCAAAGAAACCTTTGGCCTGATGGAGTCCTTGTTCAAGGCAAACTTTAACAAGCTGGAAAAAATGAATCGACAACCCGACAATAAATCATCATCCGTGAAGGACCGGATTGATAGGAAAAATGTGCAGAGTTTCGAAACCAAGTTCTCCACCCTCATGAATTTGAGCCGCACGGTCATTAGTATTGAGGGAAAGTATGAGAATGAGATTGAGCTTGCAAACAGCATTCTAAAGAGCACTGTTTCTAGCCAGAAGTATGGAACGAGGATCCTCAAAATGCGCGGGCACGGGCTGGACGACTTTGAGAATGACATTGCAGCATTCCACACCATCTACGCCAAAGCCAAACCGTCCATCATGGCCCTGCCGCCCCCTCCTCTGGACGATTGCTGCCGAATCACGGCGTCCTCGACTATTTCAGACCTGCAGGATGAAGACTTTCCACT
>Litopenaeus_vannamei_1 ENA|HAAW01015459|HAAW01015459.1 TSA: Litopenaeus vannamei, contig Unigene18484_1_1
CCAAATCACCGAGGGGGGAAGAACGTTCATTTCTGCTTAAGGTCCAAAGGTCATTTTTGCCCTAGTATGACCCATTTCGAGTGTAACAGGAACGTGAACACATCCAGTCGCCGTTAAGAAGTTCAAGTGGGTGGCGACATCCGGCAGCCTCCGTTCGCGTGGACGATGTGGGGCCCCCGCGCCTTCGTCGACTCGGGCTCCAAGAGGGACCCGGGCGAGGACCGCGACTCCCGAGAGCGCCGGAGGAGGAGCATCAGACACAGGCTCCTCGTGGAGGTCGGCCACAGCTGCTCCCTGCCGCCCTGGTCCGACTCGGACGACGATGACCTGAGCGACAGAGACTACGAGAGGATGGTGAGGCAGAGGTTGGAGCGGGAGCACCGCTGGTTCGGGCGCCAGTGGCAGCCGCCGCGCCTGGTCTCACCGGACGCCCAGGAGGAGGAGGAGGTCGTGGCCGCCGACGAGGTCGTGGACGTCGGCTCCGTGGTCAGCGACGCCAGGCTCTACGAGGCCATGGAGAAGATGGACAGCGGCGAGGTCGCGACCCGCTTCCTGCTGCAGATGCCGTCGTCCGTGCCCCCCGAGCTGCAGGGCGAGTCCCCGGCCGGCCCCTCGGAGGCCAACAGCTACAACATCCTCATGGCCGACGTGTCTGGGTCGATGGGGTCCTACTGGGCTCACGTCGTCTCCGGCTGGAACACCTTCGTCGCGCCCAGGCTGAGGGGGCGCACGGACCTCTACGTCTTCGGCAGCTACGTCGAGCTGCTGAGGACTGGCTCTCAGCTGGAGAAGTCGGACTTCACGGGTGGTCAGACAGATTTGACGGGCGCCCTGCAGACAATCGTCGACAAAGTGTACACCTGCAAAGAGAAGTACATCAAGGTGTTCATCATTACCGACGGGGACCACAACCAGTCGCCCGACCCTCCGAACACCGTCATTTCGCAGATGACGGAACCGTTCGGCAAAGTCTGCGACGTCTACCTGCTGGGGGCGGGCACCGGGTTCCCCGTCGAGTACAGCCTCAGCATCCGGTCCCGCCTTCACAACGGCAGCGCCAACCTGCCGACCCTCTTCTGGGCCAATGACACTTCAGGTGTAGAGGAGCAGATGGATGCCATCAGCAAGAACCTCGCCAAGATGAATGAACGAAGTATGAAGCTTTCTGTCCCGGGCTGGAAGCTGCCCGGCGCTGAATCCAAGCAAGATTTCCACGTTTTAGAGTGGGTCTACTTCCCAGAGGATCCTGCAAAACATGGACATATCGATGTCTCCCTCCACAAGTACAAGGGTCAGCTGACTCCAGAGCGCAAGAAAATCACCTGCGACCTCCTGGGCAAGGCCTTGCGCCAGTGGAACAGCGTGGCCGTCCAGTTCCACAGCGTCGGGAAGGAGATTCCCCCAGACCTCCTTCCCCTCATGGAGCGTCTGTTCTATTCCAATCTGCACACGGAAACCGAAGGGTACTCTGTAGCAGCAAAGCTCGCGCGGGCGAATCACAAGACAGTCGAGGTGGAATTCAGAACAACCATGAATAAAATCAAGGAAATCCTGACCACTGAGAAACACAGAGATGCCCTAAGGTTAGCAGAGAACATCCTCAGCACCACGGTGACTGCCGGCAAATATGAAGTCAAGTCCCTGCAACTCAAAGGCCACACTGAGTATGATTACGGAAGGGACTGCCAAGCATTCGAAAGACTATACCATGAAAAAAAACCAGAACTGAAGGCCCTGACCGTAACACCAGAGGAGTGCTGCCGCATCACCATGAGTTCAACCCTCTCGGACCTCCAGGACGATGCTTTCCTCGAAATGCTGAACATGAACAAGTTCGAGTTCCTCAAGAACTTTACCATGAGTGGCATCCCCGTGTTTTCGCCAACCAGAGACTCTGTAAGCCTAAATCCGTGGTCCTACAATATCGTAAGGATACTCAGATCCCCGTACACCACCATGAGTCAAGTGGCCATTGAGTCTTATGCCTCAAATTCGGATCCGGGCACACGCCACAAGGACATCAAACTGAAAGAGGACGATGACAACACTCACTTCAATGCTGTCATCCCAGTGTTTAGCAGAGAGGCTGCGAAGGTTATGAGACCTTTTCTCCAAACACGTCTGTATGCCATGTGTGCTACCTTCGCCATCCTCAAGAATCCTCACATCATAGACTTCAATATACATTTGGCAGCTTTGGCTACCTGCTGGGTGAGGATACTGTATGACCACCCAGAAGTCCCACGGCCAGAGTACGTTCGCCTGCGAGAGGAGAGTATAATCGCCACGGCTTCTCAGTACATGCATAGGAGAGGTCACGTTGATTACTGTGATCTCCTGAGAGACGACGCACCACAGGCGCTGATGACGGAAAGCGAAGTGAAGATAAAGAACCGTCCAGTCAAGTGTGAATCTCTCATCAAGCCAATGTTTATGCTTTACATCTTAAAGCGAAACGACGAATTAGAGATGACGGAAGTTGAGCAGATTGTCCGGCTGATTTTGGTTGAATTTATCGGGCGCAATTTGAGTCACAGCAGTAACTCGCAGAAGGACAGCACACCTTATACGGACTTCTTTTTGGCAGAGAAGAAAGAGGATTTTTTCCAGAATTATTCTAAGGATGTCAGGTCGACCATTCTCCAGGCAGAGAGTTCGGCAGCCTTTCCTCTCTCAAAGTTCTATACCCTCGAGGAAGTGCAGAAAGAGGCCAAAAGGAAGAGCAAGGAGCAGATGAAGGCGGTCAGGGAGAGCCTTTCCCTGCCGGTGCGGGTGAGCATGGAAAAAGTGGAGAGACTCTTCAACCCTTCCCTTGCCGGAGCCGTCTCGTGGCGTACCCTCAGGACCTACGCCGGGGAGGTGGGTCTGCCCGAAGAGGTCGTTGAAGAGCTCTTTTCTGAGAAGAGTGCGTTCGTTTACACTCATCATGCACTGCGGTACAGTTCCTCGAAGCAGCGTCTGTTAGCTAAGATCGACAGTTATGAAAATGCCTTTATGTATGTGAAGAGTCAAGTCGAAAAGGAAAACATGGGCCTTCTGGTAAAGACACTTCTAAATGACTTGGTCAGCTTCTACGAAAACGCCTGGCTGGCCGAGTACCGCCAGGCTCATGCTGACGTGGTAAGACCCATGAGCAAGGAGGAGATTCTGGCGGAGGCTGCTGCCCGTGGGGTCGAGGTCACCGCCGCGACCTTCGAGCAAGTGTACCGGAAGTACCGCCCGCATCTAGGGCTCCTGACCGACGCCTGTCAGTGCCCTTCCTGCCCCTTCTTCCTCAAGCCAAACAAGAGGTACAATCAGCACGCCATAGTGGAGCGGCGCAAAGCAACTCTGTTCCCTCACGGATTCCACCAAGTCGCATACGACTGTCGCGAAGGAGGCCTCGAGAGTGCCATCAGCGAGTTTCAGAAAGGCACCCACAGGAAGCACAAGGGCCAGGGCAAGTCACTGCCACAGGAAGCCATCTCGCCCCTTCTTCAAGAGATGGAACAGCTGGCAGTCATTTACTCCGGAGCCAAGTAATGGGAGCGGAGGGAGGGAGGTGTGGCAGGATTGAGGGTCAACCACCCATCGAAGCAAAAGCTGCAACTCGAACTCCCAGTCAGTCACACAGCAGCAGGAGACTCACCAAAGGCCAGTTCCAAGCTCTTCCAAGCTCTTCCAAGCTCGAGAATCAGAATGCTTTTCTCTGGTCAATCACTCGGCTCCACACCTTGTCCCTGATCTCACGGGGCCGCCCTTACACCACGCCCTTGTTTGCCGCGAATTGTGCCGGGAAGCGTCCGCGTCTTAGTATCTGTGGTTCTTGTTATTATTATCATTTTGATTTTTGTTATCGTAATTGTTATTATTACTATTATTATTATGATTATTATTATTAAGCAGGCGAATGAGAGACTCACTTCTTAAAGGTAAATGAGTCACTTTTTATAGGCAACGCCATATCATTTATTAATTATTATTATTAATCAGAACCCAAATTCTGAACTAAAATGTACAGGAAACGAACATCGGACCAGAAGCCGCCCGGAGTGTGAAATACGGGAAGACACGCGCCCAGATTCGCCAATGAGGATACTTTCCCAGCGAGGACGCGGGTCAGGCCAGGTCAATGCACGGGGGATGAAACCGGCCCTGTCTGATCAGCCTCCTTTCAACCTACACAGATCATTTCAGCCAACAACAAGGGGGGAGGAAAACGCCCGCAGACCCACCATTTCCTTCTCTTCAAAGGGAGGAGTGCGTGGACGAGACTCTCTCTCTCTCTCTCTCTCTC
>Litopenaeus_vannamei_2
ATAATTGTGCTCAAAACGTATTTGACGTAAAATTCGCTCACAGGCGTCCCTTTCCCTCAGTGTTCTCCAAATCACCGAGGGGGGAAGAACGTTCATTTCTGTTCAAGGTCCAAAGGTCATTTTTGCCCTAGTATGACCCATTTCGAGTGTAACAGGAACGTGAACACATCCAGTCGCCGTTAAGAAGTTCAAGTGGGTGGCGACATCCGGCAGCCTCCGTTCGCGTGGACGATGTGGGGCCCCCGCGCCTTCGTCGACTCGGGCTCCAAGAGGGACCCGGGCGAGGACCGCGACTCCCGAGAGCGCCGGAGGAGGAGCATCAGACACAGGCTCCTCGTGGAGGTCGGCCACAGCTGCTCCCTGCCGCCCTGGTCCGACTCGGACGACGATGACCTGAGCGACAGAGACTACGAGAGGATGGTGAGGCAGAGGTTGGAGCGGGAGCACCGCTGGTCCGGGCGCCAGTGGCAGCCGCCGCGCCTGGTCTCACCGGACGCCCAGGAGGAGGAGGAGGTCGTGGCCGCCGACGAGGTCGTGGACGTCGGCTCCGTGGTCAGCGACGCCAGGCTCTACGAGGCCATGGAGAAGATGGACAGCGGCGAGGTCGCGACCCGCTTCCTGCTGCAGATGCCGTCGTCCGTGCCCCCCGAGCTGCAGGGCGAGTCCCCGGCCGGCCCCTCGGAGGCCAACAGCTACAACATCCTCATGGCCGACGTGTCTGGGTCGATGGGGTCCTACTGGGCTCACGTCGTCTCCGGCTGGAACACCTTCGTCGCGCCCAGGCTGAGGGGGCGCACGGACCTCTACGTCTTCGGCAGCTACGTCGAGCTGCTGAGGACTGGCTCTCAGCTGGAGAAGTCGGACTTCACGGGTGGTCAGACAGATTTGACGGGCGCCCTGCAGACAATCGTCGACAAAGTGTACACCTGCAAAGAGAAGTACATCAAGGTGTTCATCATTACCGACGGGGACCACAACCAGTCGCCCGACCCTCCGAACACCGTCATTTCGCAGATGACGGAACCGTTCGGCAAAGTCTGCGACGTCTACCTGCTGGGGGCGGGCACCGGGTTCCCCGTCGAGTACAGCCTCAGCATCCGGTCCCGTCTTCACAACGGCAGCGCCAACCTGCCGACGCTCTTCTGGGCCAATGACACTTCAGGTGTAGAGGAACAGATGGATGCCATCAGCAAGAACCTCGCCAAAATGAATGAACGAAGTATGAAGCTTTCTGTCCCGGGCTGGAAGCTGCCCGGCACTGAATCCAAGCAAGATTTCCACGTTTTAGAGTGGGTCTACTTCCCAGAGGATCCTGCAAAACATGGACATATCGATGTCTCCCTCCACAAGTACAAGGGTCAGCTGACTCCAGAGCGCAAGAAAATCACCTGCGACCTCCTGGGCAAGGCCTTGCGCCAGTGGAACAGCGTGGCCGTCCAGTTCCACAGCGTCGGGAAGGAGATTCCCCCAGACCTCCTTCCCCTCATGGAGCGTCTGTTCTATTCCAATCTGCACACGGAAACCGAAGGGTACTCTGTAGCAGCAAAGCTCGCGCGGGCGAATCACAAGACAGTCGAGGTGGAATTCAGAACAACCATGAATAAAATCAAGGAAATCCTGACCACTGAGAAACACAGAGATGCCCTAAGGTTAGCAGAGAACATCCTCAGCACCACGGTGACTGCCGGCAAATATGAAGTCAAGTCCCTGCAACTCAAAGGCCACACTGAGTATGATTACGGAAGGGACTGCCAAGCATTCGAAAGACTATACCAGGAAAAAAAGCCAGAACTGAAGGCCCTGACCGTAACACCAGAGGAGTGCTGCCGCATCACCATGAGTTCAACCCTCTCGGACCTCCAGGACGATGCTTTCCTCGAAATGCTGAACATGAACAAGTTCGAGTTCCTCAAGAACTTTACCATGAGTGGCATCCCCGTGTTTTCGCCAACCAGAGACTCTGTAAGCTTAAATCCGTGGTCCTACAATATCGTAAGGATACTCAGATCCCCGTACACCACCATGAGTCAAGTGGCCATTGAGTCTTATGCCTCAAATTCGGATCCGGGCACACGCCACAAGGACATCAAACTGAAAGAGGACGATGACAACACTCACTTCAATGCTGTCATCCCAGTGTTTAGCAGAGAGGCTGCGAAGGTTATGAGACCTTTTCTCCAAACACGTCTGTATGCCATGTGTGCTACCTTCGCCATCCTCAAGAATCCGCACATCATAGACTTCAATATACATTTGGCAGCTTTGGCTACCTGCTGGGTGAGGATACTGTATGACCACCCAGAAGTCCCACGGCCAGAGTACGTTCGGCTCCGAGAGGAGAGTATAATCGCCACGGCTTCTCAGTACATGCATAGGAGAGGTCACGTTGATTACTGTGATCTCCTGAGAGACGACGCACCACAGGCGCTGATGACGGAAAGCGAAGTGAAGATAAAGAACCGTCCAGTCAAGTGTGAATCTCTCATCAAGCCAATGTTTATGCTTTACATCTTAAAGCGAAACGACGAATTAGAGATGACGGAAGTTGAGCAGATTGTCCGGCTGATTTTGGTTGAATTTATCGGGCGCAATTTGAGTCACAGCAGTAACTCGCAGAAGGACAGCACACCTTATACGGACTTCTTTTTGGCAGAGAAGAAAGAGGATTTTTTCCAGAATTATTCTAAGGATGTCAGGTCGACCATTCTCCAGGCAGAGAGTTCGGCAGCCTTTCCTCTCTCAAAGTTCTATACCCTCGAGGAAGTGCAGAAAGAGGCCAAAAGGAAGAGCAAGGAGCAGATGAAGGCGGTCAGGGAGAGCCTTTCCCTGCCGGTGCGGGTGAGCATGGAAAAAGTGGAGAGACTCTTCAACCCTTCCCTTGCCGGAGCCGTCTCGTGGCGTACCCTCAGGACCTACGCCGGGGAGGTGGGTCTGCCCGAAGAGGTCGTTGAAGAGCTCTTTTCTGAGAAGAGTGCGTTCGTTTACACTCATCATGCACTGCGGTACAGTTCCTCGAAGCAGCGTCTGTTAGCTAAGATCGACAGTTATGAAAATGCCTTTATGTATGTGAAGAGTCAAGTCGAAAAGGAAAACATGGGCCTTCTGGTAAAGACACTTCTAAATGACTTGGTCAGCTTCTACGAAAACGCCTGGCTGGCCGAGTACCGCCAGGCTCATGCTGACGTGGTAAGACCCATGAGCAAGGAGGAGATTCTGGCGGAGGCTGCTGCCCGTGGGGTCGAGGTCACCGCCGCGACCTTCGAGCAAGTGTACCGGAAGTACCGCCCGCATCTAGGGCTCCTGACCGACGCCTGTCAGTGCCCTTCCTGCCCCTTCTTCCTCAAGCCAAACAAGAGGTACAATCAGCACGCCATAGTGGAGCGGCGCAAAGCAACTCTGTTCCCTCACGGATTCCACCAAGTCGCATACGACTGTCGCGAAGGAGGCCTCGAGAGTGCCATCAGCGAGTTTCAGAAAGGCACCCACAGGAAGCACAAGGGCCAGGGCAAGTCACTGCCACAGGAAGCCATCTCGCCCCTTCTTCAAGAGATGGAACAGCTGGCAGTCATTTACTCCGGAGCCAAGTAATGAGAGGGAGGTGTGGCAGGATCGAGAGTCAACCACCCATCGAAGCAAAAGTCCTGACAACTCGCAAAAGCTGCAACTCGAACTCCCAGTCAGTCACACAGCAGCAGGAGACTCACCAAAGGCCAGTTCCAAGCTCTTCCAAGCTCTTCCAGGCTCGAGAATCAGAATGCTTTTCTCTGGTCAATCACTCGGCTCCACACCTTGTCCCTGATCTCACGGGGCCGCCCTTACACCACGCCCTTGTTTGCCGCGAATTGTGCCGGGAAGCGTCCGCGTCTTAGTATCTGTGGTTCTTGTTATTATTATCATTTTGATTTTTGTTATCGTAATTGTTATTATTACTATTATTATTATGATTATTATTATTAAGCAGGCGAATGAGAGACTCACTTCTTAAAGGTAAATGAGTCACTCTTTATAGGCAACCCCATATCATTTATTAATTATTATTATTAATCAGAACCCAAATTCTGAACTAAAATGTACAGGAAACGAACATCGGACCAGAAGCCGCCCGGAGTGTGAAATACGGGAAGACACGCGCCCAGATTCGCCAATGAGGATACTTTCCCAGCGAGGACGCGGGTCAGGCCAGGTCAATGCACGGGGGATGAAACCGGCCCTGTCTGATCAGCCTCCTTTCAACCTACACAGATCATTTCAGCCAACAACAACAAGGGGGGAAGAAAACGCCCGCAGACCCACCATTTCCTTCTCTTCAAAGGGAGGAGTGCGTGGACGAGACTCTCTCTCCCTCTCCCTCTCTCTCTCTCTCTCT
>Litopenaeus_vannamei_3 comp42864_c0_seq1 len=4177 path=[1:0-3484 9076:3485-3497 9930:3498-3657 3662:3658-3676 3681:3677-3680 3685:3681-3742 3747:3743-3902 3907:3903-3921 3926:3922-3945 10112:3946-3950 10117:3951-3965 3970:3966-3967 3972:3968-4176]
ATTTTTCTCTAGCTGTCTTTTTCGACAGGATCCAGACGCGAGGAGAGTACGTGTGTGGCTGTCGTTGGTGTTGTGAGGATCTCTGCTTCTCTTCATTACACGTGCAGTAAAATGGAGGCAGAGACTGAGCAAGATTTTAACATATATGCTGTAGAGGAAGCATGTGGGAAGCTACATACCCTCCTTCAAGCTCCACCAACACTGCCTGGCAGTTTGTCTTCAGATGAGACCATACAGACTCATGATGTGTTCAACATACTTATGGCAGATGTGTCTGGTTCCATGTCATCATATTGGGAACATGTGGTCACTGGCTGGCAAGATCACATTAAGGATAAACTAAATGGTCTCACAAAAATTTTTGTATTTGGAAGCAATGTTCAGATGCGGCGAGTTGGATCAGATCTTTATAGTAAAGATTTTGTTGGGTCTGGAACAGATCTGACTTCTGCTTTGAGAACTGTTCGACTTGAAGTGGAAGACTGTTCTAAAAAAATTATACGCGTGTTCATTATCACAGATGGTCAACATGGACATGGTGAACCATATCCAGACACTGAAATCAGTCTCATGAAGGCTCCAGTAGGGAAATCAGTCAGTGTTTATCTGCTAGGGATTAGTGAATATTTTCCTGTGGAATATAGTATCAGCATACGTTCATATTTACATAATGGAAATGCTAATATGCCATCCCTTTTTTGGGCTAAAGATGAATCTGAGATTGTTGAGGAAATAGCAAATATTGGCAATGAACTGAATGCTGGCCTTGTGACGCTAACCTTAAATCATCAGGGTCATATCCTCCCAGGCTTAAGCAAGACAAACGTGATTCATCTTGGGGAATGGCTGTACTTTGATGAGCCTCCAGAAAATCTCCCTCCGCTTACTGTAAAGGTGGATAAAGAAGAACAGCCATTACCTTTTACATACAAAGATTTGAGCGTACGTGTACTCTTGGACAGCACCTTCCGCCAGTGGAATTCTGTGTTGATTCAGCAACATAGAAAGAATGAGCATGTGCCTCTTGAGACCTTTGATCTTATGGATTCTCTTTTTAATAAATATTATGAAGACCTTAAAGCAAAGTTGGTTGATGGTAATGATATTCGAGCTCGAATTTTGAACAAGAGAATAAAGGGCAGCAAGATAGAGTATGCAACTTTAATGAATCAAAGTAAAACAATTATTGGCATTGAGGGAAAGTATCAGACTGAAATAGAACTAGCAGAGAGTATCTTAAAGACCACGGTTACTTCAAGAAAATATGATTCAAGGAATCTGAAATTGAAAGGTCATGGACAAGATGATTATGCGAATGATGTTCAGGCATTCAGACAGCTTTATGAAAGCCTGAAGGATCAGATTCTGGCTTTACCTCCTGATGAAGGCTGCAGAATCTTATTAAAGTCTACTTTGCAGGACTTGCAGGATCCTAATTTTACTATGTTGCTGGAAGAAAATAAGTTTGATTTGTTGAAAACTTTTTCTATAACAGGTATACCTGTTTATGCTCCCATCCGTGATGCTTCACAGATCAATCCATGGACAATGGTTATAAGGCATATACTTGTTGCTCCATTCACAATTCTTAGTCAGACAGTTCTGGAAGCTTCTGCTGATACCACTCAGGATTTTGAGAGTTCTGAAGATAAAGCTGTCTTACTGACGCAGGATGATGAAAAGACTCGATTCAATATCATTGTGCCTGTTGTGCCAGCACATGCAGCTGAAGTTTTGAAACCACTAGTGCAGTCCAATTTATATGCCATGATGGCAACATTCTGCGTTCTTAAGAATCCTCACATAATAGACTATGATGCCCATCTAGCAGCCCTTGGTTGTACTTGGATGAGGACAGTTCGGGAGTTCCCTCTCTCAAATCGACCAGAGTATGTCAGTGAGCGATTGCAAAACATTGTCTCCACAGCAAATATATACATGAGCCGTCCTGGGGTGAATCTCTATGTCAATGCCCTTTTGAATAATCCCAATCAAGCCCTTATGACAGAGAGCAAAGATGAGTTTCACGGCCGCACTCTTAAATGTGAGTCTCTTATCAAACCTTTATTCTTTCTGGGTCTTAATAAAGACAAAATCACGAGGACTCAAGCACAGAACATTTTGACACTGGTATTAGAGGAATTCATTGGACGTTGTCTTTGCAATTATAAACATGATGATGCAGAAGCTACACCCTTCACTGATTTCTTTGCTCCTGAGTTGAATGATCCAGAGAAGAAGAAGGCATGGCTGGAGCAGTATTTCCAGGGGGTTATAGAAGAATTTGAATCATCTCAAGGTGATCTTCTCAAAGCATTCTTTAGCCTTGATGACTTGAGAGCCAGTATCAAGAAATTTATCGCTCAGAAAATGTCTACATTATATGATCAAATTCTGGAGGAGATAAAGATTGGTTTAACCATGGAAAAGATTAAAAAGCTTAGGAACTTTGGGAGCTGTGGTGACATAATGTGGCCATCCTTTAAGTGCTGGGCAGATGAGATAGGGATAACGGAGGAAGCCACGACACTAGCCTTCAGTGAAGAACAGATTCAGGTGTATGTGTGCCATGCCTTGATGCAAAGAAACTCCCGTGACCGACTCTCGCAAGATCTACCAACGCCAAAAGAAGCCATGGAGATAATCAGAAAGAAAATTGCTCTGGAAAATGCCCGCAGTCTCAGGTCTACGCTGGCAAAAGAGACTGAAGAGTACACGGTTCAGAAGTGGCGGAAGATGTACATGGAAGCCCACAGTCCTTTGGTTATGCCGATGACACGGGAGCAAGTTGTCGATGCCGCTCAAGCCAGGGGAGTTCAAGTTACGTTAGAAAACTTCAGTAGTACATACAGATATGATGAGAGGCTCCTGCTTGTGCGTAATGCCTGTCAGATCCCAAATTGCCCGCATTTTCTACAGCCCCACAGGAACTTCAACCAGCATCTGTCCATTGAGCGAGAGAAACCCAACTTTCCTCATGCGATGCACATAGTATCGTATGAGAGTAGGCATGAAAATATAGATATTGTCATAGGAAGGTTGGCCGCCGGAAATTATGCAGGAACAAGGGATCGACAAGTGCCACCTCCTCCAGAACCGGCATTACTTGAAAGCCTTAAAGAGGAAATGACAGAATTGCTGTGTAGATATAAAAAACTGTAGTAATATTACTATTGTTAACTCTATTCTACTTAATAAATATAATGTACTCTATAGTTTTGTTTTGTGAATAGTACACAAAGACAAATAGCCACCAAGAAGGCAATTAGTGTGTCCCATGACCTCACATAATTTCCCTTCTTCAGTTTTATGATTTTTTTTTTATGATTTTAATATTGATACTGTTCTGATGATCATTAGATAATTATCTGAGATAAAGGAAATATTTTTGAAAATCAAGGAAAAGAGTAAGCAGATGAAATTGACCATGGGCATTGCATGGTATCCCCAGCAGCAGTGAGTACAATCATATTGGTATAAAAAAAGAAAAAGAAAAACAATATTTTTCTTATCAAATTGTCTTTCAATTCTTGATATACAGTAAAACAATGTTTTACTTTTTTATGTATGAATGTTATTGACAAAGACTTCATGGTGAAGCGTCATAACAGCAAAATTATTGCTATTTAGTTCAAACAGATATACTCCTGACAACCTGCGAACAATCAGAACAGATACACGAAATTACAATGTGCATCCTCTCTCTATCATAGTTTACATATTTTTATGAATCACCATCCCCATTCAGCAGCTTTCTAGTTACAAAAGGTTTCACCTGATTGAATGCTTCAAAGTAAGAGCAGTCAGTCATTATTTGCCTTTTTGAGTCACAAAATATTTTAAATTTTTGTGTGTGTTTTTTTTCTTTTCTCTCTTACTGTGCCATAGAAGTTTGTGTGAATTTGTGGAGCAATCTCCGCAGAAAAAAAGTTAACTTGCATATTTAACAATAATAGCATTCCATTTTCTAAGTTACAGAAAAGTATCCTTTTTGTTTGAATATCATGTATCATATATTTATGGTTTTCACGTTTTCACAAAATAATTGTTTGGCCATGGCTTGTAAATATTAGCTTATATTGAAGTTAGTAAAAAGGAATTAATGGCCTCTTATACCACTGATTGAAAAAGTATATTTATACAATATGAAATAAATAATGTAAAGATGAAAAAAAAA
>Macrobrachium_nipponense_1 ENA|GCVG01009614|GCVG01009614.1 TSA: Macrobrachium nipponense c76908_g1 transcribed RNA sequence.
CACAAGTCCACATTCCGTCACCAAGCACCGGAGTAAACAGAGCCACGTATTCGCCGCAAGTTTCAGAAGCATTCGGCTTCATAGGACGGTTGCCGTCAAACTCTTCTACTCTTGGTCTACTTTCTTTGATATTAACGCTATATTTCTGACGAGGAACGTTTTTGGAGTCTTGTATCGATTCTTGGATGTCAGGAAATGGAAGCTGACTTTCAGTTATATGAAGTCTGGGAGTCCAGTGGCACCCGTCATAGTATACTTAAAGTACCCAACTCACTACCGGCGCATTATGGCTCAGAAGCTGCTAAGGCTACCTCAGATGTCTACAATATCTTGATGGCAGATATTTCAGGCTCTATGTATTCTTTCTGGCCTCATATTGTCACTGGATGGCAAGCAAGCATTAAGGATAAGTTAACAGGTCGCACAGAAATTTATGCCTTTGGGGATGAAATCAAGTTAAAGAGAGTAGGAACTGAATTAACAGAATCTGATTTTACTTCTGATGGAACAAATGATTTAACCGGAGCACTGAGAACTGTAAGGCATAAGGTGGAAAATTGCAGTGAAAGTGTGGTGCGAGTATTCATCATAGCGGATGGTGCCCATGACCATGGAGAACCTTATCCAGAAACTGAAATTAATCAAATGAAGCCTCTTCGAGGAAAAACTGTGAGTGTATATATTTTAGGTCTTGGCTATGATTTTCCCGTCCAGCATAGTATTGATATACGATCTCGAATGCACAGTGGAAATGCTAATATTCCTTATCTCTTCTGGGCCAAAAATGATGATGATATTGAGGACCAATTAGCAGCAATTGGATCGGAACTTGATGGTTCAGTGGTTAAACTAAAACTGGACTTGGAGGGTTCTGTACTTCCAGGACTCGAGAAGACTTCAGTCATTCATCTTGGCGAGTGGCTTTATTTTGAGGCAACTCCTGAAGAATTGCCACCTGTATTCCTAACTGTAAATGATGAACCACCAAGACTACTTACTCTAAAAGCCAGTCCAGTTAATGTGCGCTTGCTATTAGATGGTGTTTTTCGTCAGTGGAATTCCCTTATTATTCAGCAACACCGGAGAAAAGAACATGTACCACTTGAAACATTTGATTTAATGGAATCATGTTTCAAATATTTTTGGGATACACTGAAGAAAGATATACCAGATCAGATGGACATAAAATCACGAATAACTAGGAAGAAAGTTAAGGCAACCGAACTAGAGTTCAGGACTCTTATGAATCAAAGCAAGTCACTGATCGACTTAGAGCGAAAGTTTAAAAATGAGCTGGAACTGGCAGAAACTATTTTGAAGAGTACAGTGACAAACAGGAAGTATGACTTACGTAATCTTAAGCTTAAAGGCTATAGTCTTGATGACTTTGAAGAAGATATGAAGTCATTCAGAGAGATATTTGAAGAAATAAAGATGGATATTATGAAACTGCCAACTCCTCAACCAGAAGATTGCTGCTGTATAACAATAACCTCCACTGTGGGTGATCTCCAAGACCCAGATTTTCATCTAGTGATGGAAGAGAGTAAATTTGATTTCCTGAAGAGTTTTACAATTACTGGTATTCCAGTGTATGCCCCAATTCGTGATTCCTCTCAAATAAATCCTTGGACAATGGTCATCAAACATATTCTTGTTACTCCTTTTGCACTCCTGAGTCATTTGGTATTAGAAGAATCTGCAGCTCTGGATGATGGAAATTTAGGGAAAGAGGACAAGGAAGTTACCCTCCAGCAAGACAATGAACATTCAAAATTTAATGCTATCATTCCAGTTTTGCCTGTAGAAGCAGCACAGGTTCTGAAACCTATTGTCCTGTCAAATATTTACGCTATGATGTCAACCTTCTGTATCTTTAAAAATCCTCATATAGTGGATTACAGTGCCCACATAGCTGCTTTAGGCTGTGCATGGATTAAAACTGTGACAGAATTTCCCATTAATAGTCGTCCAGAATTTGCACGCAACAGACTTGAAAACATCGTGGCCACAGCAAAGTTGTACATGGACAGACCTTCAATTAAGACCTATGTGAGAGCTATGGTCAGTCAACCTAAACAAGCTCTTATGACTGAAAGTACTGAGCTATATGATAGTAGAATCCTGAAATGTGAATCACTCGTGAAACCTGCTTTCTTTGCGTACCTCAGCAAAGATATGTTTTCTCAACAGCAGCTCATCAGCTTCTACAAGCTTCTACAACTGGAATTCCTTGGCCGTTGCCTTTCAAGTTATGATATTAACAACAAAGCAGCCACGCCCTTCACTGATTTTTTCTGTCCACAACTTTCTGATAAGAAGGAAAAAACAGAATGGCTGCAAAAGCATGCAAAGATCATAGTGGAAAAATTCCAGGAAACACAAGGAAACCTCCTCGAAAGATTCTTCACTTTAGATGAACTGATTCCTTGTGTCAAGAAATTTGTTACCAAGGAAGTGGTAACAGTAGTTAACAATCTCCTTGATCATGTGTCAGTCAAAGTCAACATGGAAAAGGTCAAACGTCAAAAGAATCCTAGTAGCTGTGGGGATATCCTTTGGTCATCTCTTCAGGCTTGGGCTCTGGAAATGGATATTCCTGCAGATGCAATTGAAGAATGTTGCAGTTCTTTTTCTGTTCAAGTGTATGTCAGTGAAAGCCTCCAGTTTCGTAGTTCAAGAAAGCGACTTCAGAGGGAGATGCCAGAGGTTGATGATGCTTTGAAAAACATCGAAACTAAAATACTTCAAGAAAATGGCTGTGTACTGAGAAGAGTTATTTTTGAAGAGGCAAGGAATTTAGCCATAAAACATTGGCGTGAAGCATATCTGAATGCTCATCGTCCATTAGTAATGCCTCTAACGAAGCAGGAGATAATGGAAGCAGCTCAGGCTAGAGGAATTCAAGTCACCAAGGAGACATTTGATAAAGTCTACAGGTACAATGACAACTTGCAACTTCTAAGAAATGCCTGTCAGATTCAGGACTGCCCTCATTATTTACAGCCACATAACAACTTTAATCAACATCTGTCCATTGAAAGAGAACATGGAAACTTTCCTCATGCACTTCACTTGGTTTCTCGTGAATTTTGCCATGGAGATGTCAAAGGTGTTATTGAAAAGGTGGTATCAGGAGAGCATGCTGGGACCAGGAACCGAAAATCGCCAATATTGCCAGAACTTCATTCACTGGATTATTTGCAGGATGAAATTAAGGAGTTGTTGAAGGCTTACTTTATCATTAGTGAGTGATAAACTAGGGTCCCTGTTTTTCTTGACCACACAGATAGTCATTATACTACAACAGTACTTCAATGCATTTCTAATTTTGCTTTGTTTATAGTCGAAACAGATACAGGTAAAAGTTTAATATAAGTCTTCATTAAGCCTAATAGAATAAATATTTTATGTTGTTTGCATTTGACAGTTGTATCATATGCCCTCTGTCAACTGAAGAATATGACAGGTGAAGTGAATGTATGTTGTGGTGAAAAGGTAGTTCAAGGAAGGCCTTTTTAACTATTATCTGGATCTGGTCCTCCTATATTTGTAAGTTTTGTTTTATTCTTCCTTGTGTACTGTTCCAAAGTGAAAATCATTAATCATGTAATTCATATTATTTGTCTCCATAGCCACTTTCTTGTCCTTATGTAATAATTTTGCTTGGCTCTCCATATGGTATCTTAACATATTACAGCAGTCATAAGCATTTTTTGAGGATGTTTACCAAAATTGGCCACATCTGTGAGGAGAAGACTTTCTGGATACTGTTAAAAAAATCTTGGAAAATGTTATTTATAAAATAAAATAAAAATTATAAACACTG
>Macrobrachium_nipponense_2 ENA|GCVG01011538|GCVG01011538.1 TSA: Macrobrachium nipponense c87399_g1 transcribed RNA sequence.
TGCACATCTATCAGTTCATAGCTCATGGATTAAAACCCATTAACGCAACTTGTGGCAAAGCCACGTAAAATTCTTGATGTTATCTACAACAAGGCCATAAAAATAGTCTTCTATCGTAGTCCACTCCACTGCCTTGCTTTCTGCTCTGGAGACGATGTGTGGTCAAAAAGCACCCTCACTTGAAGTTGTTATTTGGATTAACCGTTTGTAAATGTGAACATCACTGGAAACGATATTGATTAGTAAAGAACAACTAGACAATAAGCAAACAATGGCAGAAAATGAATTTGAGATTTTTGAGCTTGAAGAGGCTGATGGTAAACGGCACAGTGCCTTGCACATTCCTAAGACACTTCCTTCACAGTATAATTCAGAGAGTGTTATGGAGATCAAGGATGTTTTAAATATCTTTATGGGAGATGTATCAGGGTCCATGTGCACATATTGGCTACATGTTGTTGATGGATGGCAGAATCACATAAAGGACAAATTGACAGGCACTACTAAGATCTTTGTTTTTGGAAGTAAAGTATCCTTTTTACGTGTTGGTACCGAGCTTAAAAAAGAAGATAATGGAGGAGGAGGAACAGATTTAACATCTGCGTTGTGCACAGTTAGAAAGGAAGTGGATAATTCTTCAGAAAGTTATGTGAATATATTCTTTGTCACAGATGGTGAACACAATAGTGGTGATCCTACTCCTGAAACTGAAATTGCTTTGATGAAACCCCCTGATGGGAAAACTGTTAGTGTTTATTTGCTTGGAATTGGCCCTCATTTTCCAGTAAATTACAGTGTAGATATAAGGTCTCATATGCATAATGGTAATGCAAACATTCCTACATTATTCTGGGCTAAAAAGTCTGATGATATTGTTGATGAGATGATAGCTATAGGGGATGAGTTGAGCAGTGGCTTAGTGAAATTAAATCTGAGTGTGGAAGGTCATATTCTTCCAGGGTTAGATAAAACCACCTTGGTTCATTTGGGAGAATGGATTTATTTTGAGCAGTCCCCTGAAGAACTGCCACCCATTTCTGTCAGGATAAATGAGGACACCCTGAAGCCAATTATATCTTCTCCAAAGCCAATAACAGCTCGCCACCTACTTGATGGGCCTTTCCGACAATGGAATTCAGTTCTTATCCAGCAGCATCGCAAGAAAGCTCATGTACCTCGTGAAGTATTTGACCTAATGGATTCACTATTTGGTTATTATTCGAATATCATAGATCAAAGTTTACCTAAAGGTTGTGACATTAAGTCACGCTTGATTAGAAAAAGAATGAAGTCTGATCAAGTAGCATTTCAAACTCTTATGAATCAAAGCAAATCAATAATTGATGTAGAAGGAAAGTTTAAGAATGAGTTAGAATTAGCTGAAACCATTTTAAAAAGCACTGTTACAAATCGGAAGTATGATACCAAAAATCTGAAACTGAAAGGACATGGTCAGGAAGAGTTTGAAGGCGACTTAAAGGAATTTAAGAAGTTATATGGAGATTTAAAGGTAGAAATACAAAATTTGCCACCCCCAACTCCAGAAGATTGTTGTAGAGTTCTAATGACATCTACTTTAGGTGACCTTCAAGATCCAGACTTTGGATTAATATTGGAAGAAAGTAAGTTTGATTTGTTAAAGACATTCACTATGACAGGAATACCAGTATATGCTCCAATAAGAGATGCTTCTCAGTTTAATCCTTGGACACTAGTTATCAAGAATATTTTAGTCAATCCTTTCACTATTGTTTGTCAGCAAGTGCTTGAACATAGTGCAGCTATAGATATAAAAAGTTTAGGATTGGAAGACAAAGATGTCATTCTTCAGCAAGATAATGAGTTAACAAGATTCAATGCAGTCATTCCCATTGTTCCTGCTGCAGCAGCTGAAATTTTGAAGCCTCTTGTCCTCTCAAAAATTTATGCCATGATGTCCACTTTTTGTATTTTGAAAAACCCTCATATAATTGATTTTGATGCTCATTTAGCTGCTCTTGCTTGTGCTTGGATGAAAACTATAAGAATGTTCCCTCAGGAGAACCGACCACAGTTTGCTGCAGATAGACTTTTTAATATTGTTGCTACGGCTAATCTTTACATGGGGCGCTCTTCTGTATCTCGCTATGTCGGTGCTCTCACCAGCTGTCCAAAGCAGGCTCTAATGACTGAAAGCATTGATGAATTTGATGGCAAAACATTGAAATGTGAATCATTGGTTAAGCCTTGTTTTTTTGTGCATCTCAACAAGGATAAATTTTCTTTGGAGGAAAGAGCTGTTTTACTTGAACTTATGCTCTTTGAGTTTATAGGCCGTTGCCTTTCAAATTACAAGGTTGATGAACCAGAAGCTTCTCCCTACACAGACTTTTTTTGTGCAGACCTAACTGACAAGGAGAAACGAAAGATTTGGCTGTCAGGATATTGTAAGGAAATTATTGATTCTTATCAAGCAAATGAAGGTGGACTTCTTGAGAAGTTTTTCACATTAGATGATTTGGTCCCATCTCTCAAACATTTCATTTCAAAGGAGGTTTCATTACTAACTGACAAGATTACATCAGAACTGAAAATTGCTGTTGACATTAACCAGGTAAAGAACCTGCGAAGTTATGCAGCTTGTGGAGATGTGAGGTGGACATCATTTAAAGCATGGGCACATGAAATGGAAATTCCAGAAGAGAGAATAGATGAAGCATTTGATGCAAGTAAGGTCATGGCATACATAGATGCTTCACTTCAGGGAAGAAATTCTCGAGATCGATTATCGAAAGACTTACCAAAACCAGATGGAATCTTGGAAGTTGTCATCAAGAGAGTACTGCAAGAAAATACACGTACTCTAAGAAGCACTATACTCAAAGAGGTGAAAGATTATGCTGTGAATTACTGGCTGGATGAATACAAACAAGTCCATAGTGCTCTGGTAATGCCTTTGAGAAAGCAAGAGGTGATTGAAGCTGCGCAAAGCAGGGGCATTCAAGTAACTCAGGACACATTCCAAAAGGTTTATAGGTACAACGAGCAGTTGGGAATCTTAAGAAATGCTTGCCAGATCCCAGGATGCCCACATTACTTACAACCTCACAATAATTTCAATCAACATTTGTCTGTTGAACGGGAAGTGGAAAATTTCCCACATTGTTTACATTTGGTTTCTCGTGAGTTTTGTATCCAGGGACTTGATGCTGTCTTTGAAGAAGTTTTATCTGGAAAGCATGCTGGTACACAAAATAGAAAATTACCACCTCCTCCTACCTTAGAAACTCTTCACCCACTTCATAGAGAGCTAGAGTCACTCATCATACATTATGCAAGAAATGGCCCAGAGGACAAAGATGACGCCTAAACCGAGTTGGATTGAAATGGGTATTGA
>Macrobrachium_nipponense_3 ENA|GCVG01011724|GCVG01011724.1 TSA: Macrobrachium nipponense c91057_g1 transcribed RNA sequence.
TCGTACTGAGCTTGGAAGCTTGATTTTGTCAACATAACGACCAGAATGTAGCCTACCGTTCGCGTTGTATGGTGTTCATGAATGTTTCCCTGTACGATATGTGCCATGCCCAAGACTGCATGTGAAACAAGCCACGCCAACCCTTTGTGAAATTGTTTGAACTCCTTAAATGTGGAATCTAAAAACATCATAGCAACCGCCTGTCACTTCAAGGAAATAAAACAAATAGGAGCAACAGTAGGAATAAAAGACTCTCATGGAAAGTAGAGTTTTCTACCAGATCAGAAAAAGTGTCAACTCCAAGAGAATCCGCTCTAAGACGTTGAAAGCCAGTTGCAATTGTATAATTCTTAGACTCAATCATACGCTCTCTAACAAATTCCCGGACTGATACGTTGACCCCTCCCCTGCTCCGCGGTTTGAACGCTTAACGCAGGAGATGGATCTACTACAGAAAATGAAGGCTCTTGCTGCCGAGCCGGCGCCCAAAGACGTCACGGAGAACGATGCCGCTGCCATTTCTAGGGCTAACAGGATGAAAAGGGCCCAGCTGCTGCTAGCCCGCGACCGGTCTGTGGCCGCCGAAAACAAGATCCAGAAGGCCTGGACGCCTCCGAAGCTGGTAGCGCCTACGAGAGACGGTAGTGAAGTGGATGAGGACCTAAGTACGCTGACATCTCTGGGGAAAATTGAAACCGACGCAGCTTTGTTCGTCTTTAAGGAGGAAGAGAGGAATAATGATGCAGTGAAACTTCACCACATTCTGAGGATGCCATCATCTCTGCCAGAAGTCGGCAAGACGACAGAAAATTCATCCTCAAGCGTTTTCAACGTTTTAATGGTTGACGTCTCTGGTTCCATGAATCGCTACTGGGAGAGTGTTATGGACGGCTGGAACAACCACGTGGCCCCTAAAATTACGGGGGAGACGGTCATCTACACTTTCAGTTCATCTGTAACATTCAGAGGACTAGGGTCGACCCTGGAGAAGAAATATTTCGACGCTGGGGGGACAGACCTGACGGGGGCTTTTCAGACCATAGTGAACGAGGTGTATCAGTGTAAGCAAAAGTATGTTAATGTTTATCTCATCACAGATGGCGACCATAATTCAACAGAAGTTCAACCCTCGTCCGTCATCGACGTCATGGAATATCCTCCAGGAAAGGTGTGCAATGTTTATATACTTGGCATTGGCTGTGATTTCCCAGTGGAATATAGTGTAGACATTCGGTCTCGACTTCACAGTGGTAGCCCCAACGTACCTTCATTGTTCTGGGCTAAGAACGTTGACAGTGTCGTTGGAGAGTTGGAGGACATCAGTGAAATTGTGTATAATGAAGCTTGTTTCACAGCAAAGCTAAGCTTAGCTGGGTCTCTGTTGCCAGGCTTGTCTCAGAGGAATGTCTTTCACAAGAGCGAGTGGGTGTATATGCCATACCAACCAGAGAAGCTTAAGGAACTTGAAATAATATTCAATAAACATGTCGGCACCCTGTTTTTAGAACCACAAGAGGGCACTGTAGAGGTCCTTAAGGAAGTTTTCTGTCAGTGGAATTCTATCATCATCCAACGACACAGGAAAGGGAAGACGATTCCAGATGGCATTTTAGAATTTAAAGAGAGATTATTCAGGCCTCGCGTAAAAACTACAGATCACGGGAAAAAATCCATCAGACAAAGAATTCAGAATAAGGAATTAAAAGCCCACGATATGCAATTCCGACAAGAACTCGCCCAGTTGAAAGCTATTTTGATTAAAGAGAAATTTGAAAATCCATTAGAACTAGCCGAAAACATTTTGAGCACAACTGTCACTAGATCGAAGTATAAGACAAGAAGCCTACAGCTCAAAGGGCACACTGATGAAGACTATATCGCAGACAGTCAGGCCTTCCTGAAGGTTCGCAGTGAGAATCTTGAGAAACTGAAAACCATTGAAGAGACCCCTGACGACTGTTGCCGTGTGTCTTTGACCTCAACAATAACAGATCTGCAGGACCCTGATTTTCCAGAAATGTTGCGTGATTATGACAAGTACAGTTTTCTGAAAAGCTTCACCATCACAGGGATTCCTGTATTTGCACCAGTGAGGGACTCTGTAGCGTTGAATCCGTGGTCCTACTCTGTTAAAAAAATGTTGAGGTCACCGTATACGATTATGAGTCAAGTAGTACAGGAGTCCTTCGGTGATTACAGGGAGCCCAAGGGAGACCACAAGATGGTGCAGGTCAAGGAAGATGACGAGGGATCCAGCTTTAATGCCATTGTTCCTGTATTCTCTGCAAAGAATGTCAAGGTTATGACGCCATTTGTCAAAACACGGCTGTACACAATGTGCGTCACCTTTGCTATTACAAAAAACCCTCACCTTATTGATTTTAACATCCATATTGCTGCTTTAGCCGCAACGTGGGTGAAGTGCCTCCATGAGAACCCTACTCTGCCCAGGGCTGAGCATGCATTGCTTCGCATGGAAAGTATTGAGGCTACTGCAGCCTTATACATGGACGAAAAGAGGCATGCAAATTACTGCACCTCTCTGATAGATGACACTCCTCAGGCACTGATGACAGAAAGCACCGTGAAGGTGGGGAATGCGACCCTGAAGTGTGAATCGATCGTCAAACCAGTATTCTTTCTGCTGATGATGAAGAAATCTCTTGGAACCTTAGACTCTGTCAAAATATTGGACATTATGAGGTTGATTCTCGTGGAATATGCTGGGCGTTGTCTCCCCTCTTACAAAGTGGGCGATAACTCTAGTAAACCATATAGCTACTTCTTTGCCGAATCATTTGCAGATGAAAATGATAGAAGAGAATGGGTCATCAACTATATCGAGGAGATGGAGTCGGAGATATATGGCAACAATAGGGAGCTGCTAGAGCAGTTCTACACTCTAGAAAATGTTTCCAAGGCGGCCAAAAAGGTGGCAGATACGAAGGTGGTCGAGCTGAATGAAAATCTGTCGTGTAAAATACCTTTGAAAATCAATATGAGAAGGGTCGAGCGGTTGAGAAATGTGTCTTCAGCAGGCGATATATCTTGGCCAACTTTGAAAATATTCGCACACCATATCGGACTAGACCAAGAACAGGTAGACTCTTTGTTCAGTGAGGAGAGCGTGTTCATATATATCAGCCATGCGCTGCGCTACAGACAGTCGCGAGACCGTCTGTCAAATCCCATGGACAACTTCGCAGAGAGTTATGCATTTGTGTTATCCAAAGTCACGGATGAGTGCAGTCGGGACGTCATAGACAAGTTTCGATCGGAACTCGTCTCCATCATGGAAGAGTCCTGGTTGAAGGCTTATTTTGATGCGCACAGCGAGACCGTCCAACCCATGACTCGACAACAGGTCATCACGGAAGCGCAGAGGAGAGGGATCGAAGTGTCGGAGGACACCTTCGACCAGGTCTACAAGCGATTCAGACCGACAGGGCTGCTTTCCAATGCTTGCCAGACGCGTGCCTGCCCTTATTTCCTGCAGCCCAGGAAGACCTACAACCAACATGCCTCTGTCGAGCGGAAAAAGGGGGTGGGAGTGTTTGTACATGGGTTACACAAAGCATCTCACGCCCATCGGGCTGAGGACGTAGATGAGATCATCAGTGTGATTTCGTCGGGTAGCCTTACGAATAAGCGTACACCTATACCCGAGGATGCTGTGCGGAACTTGTCATCAGAAATTGGTTTCTTGAAGGTGAGGTACCAAGAAATGATCATCGAATGAATACAATGTAATTTTATCTCTACTCCAAGCCAAGATCCAAACTAACATGGAAAATATATTGCTATAGACACAAGGCCCCCTTCATTAGGGAGAGCAACCCAGTAGGGAGAGCAGTCCAGTATGGCCCCAGTAGGCCCCTAGTAGGGAGAGCAGCCCAGTAGGGAAAGTAGCCCAGTTGGGAGAGCAGCCCAGTAGGGAGAGCAGCCCAGTACAGAAAAGAAAGTCGAGATGCAAAGGATGAACTTTGTAGACGAAGTACGTAAGATAAATAGCAAAGTACATTAAATAAGAAAGAAACGAATGAAGAACCCCTTACATCAATTGTGAATTGCTGAAGTTCCAATAATTCATTTACAGAGTAAGGAAGAATGTTCCAGAATTCATTCACAGGCAGGAATGAAACTAATTGAAAATGTGCAGAAAGTAAGACTTATTAAAGGCCTGTGTATAGTTGCAAGGTGATCAGAATCAAGATATAGCTTATACCTGATAAATATCAAGACAATGGATGAAGAATGAAATAAAGAACAAGTCTTATCAGACAATATAAGATGTGGCACCGTTTCTT
>Macrobrachium_nipponense_4 ENA|GCVG01057583|GCVG01057583.1 TSA: Macrobrachium nipponense c90847_g11 transcribed RNA sequence.
AAGGAGGAGGAGGAGGAGGAGGTGGTGGGGAAAGATGGATTTCGATTCAAGTATGTCACCCCGGACAAATGGGAACCGCCGGAAAAGGTAGATCCGGTGCAGGAGGCGGCCCCATTGGATCAGGAATCGAACCTCCAGGACAACACCAACACAATAACTACAGATGCTATGCTCTACACTCTGCACACAAGGAATGAAGACGATAGTATTGTCTCCCACACAATTCTGCAAATGCCCTCAAAGCACCCTGGTGGGGAAGCTTCGTCAGGAGACAGAACGTTCAACATTTTGATGGCTGATGTTTCAGGATCAATGAGTTACACATGGACCAGCATTAAAGACAACTGGAACCGCTACGTATCACCAAAACTGGAGGGGACAACCAGAATATTTACTTTTGGTAGCAAAGTACGATTCAGAAGAGAAGGAACTACTCTCGAAGACAAGGACTTTTCTAATGAAAGCACAGAACTTACAGGGGCTTTGCAGACCATTTTATCTCAAATTTACACATGTTCTCAGCAATTTGTTAATGTCTTCATTATCACAGACGGAGACCATAACTGTTCCAAAGTGACTCCAAGTAGTATTATTGAGCAGATGGAAGCGCAAAGTAGTAAAGTTTTTAATATATTCTTACTAGGGGTTGGTAATAAATTCCCCGTTGAATACAGCATTAATATTCGCTCACGTCTCCACAATGGGAGCTCGAACGTTCCTACAATATACTGGGCTAAGTTAAAAGATGACATAAAAGAACAAATGGAAGCTATTGGAAACAAGTTAAGCGATAATCCTTCTTTCTCAATTAAACTGAACAGTTTAGGATACAAGCTACCTGGACACACTTTAGGATACAAGCTACCTGGACTGAGTCCAAATGATACATTCTACTTGGGAGAGTTTGTTTATTTCCCAGATGAACCAAAGAACCATACAGAAATAAATATGCAGGCAGGTAACCACACAGTTACAATCAAATTAGAACCTACTATAATGGATGTTGAGACATTACTCAGAATCTTCCGCCAATGGAACACGAATGTCATTCAAATGAAATTCAGGAAAGAAAGTATACCTGACAGTATCATACCCTTCATGGAAAACTTATATGAAACCCTAACAGAAAAACCCAAATCATCTGCAGGTAAGTCTATACGTGAAAGGATTACAGCAGAAGATAAAGGCAAAGATATGGAATTTAGAACACTTATTAATAAGGTTAAAGAAATTCTGACAAAAGAAAAATTTGAAAATCAGATCGAGTTGGCAGATAACATTCTAAGCACCTCAGTGACTCGTACAAAATACGAAGTGAAAACGCTGCAACTCAAGGGTCACACTGATAAAGAATTTGAAGAGGACTGCAAGGAATTTTTAAAGATTTATGATGCTCATAAGGAAGCTTTTCTCAGGTTAGAGGTTCCCCCCGAGTGCCTCTGTCAAGCCACCCACCAGTCCACATTAACTGACCTCCAAGATAAGGACTTCCCAGAAATACTAAAGAGAGAAAAGTTTGAATTTCTCAAAAAATTCACAATTTCTGGTATTGCAGTATATGCTCCCACCAGGGATTCAGTCACACTGAACCCATGGTCCTATAGAATTCAAAGGATTGTGAATGCTCCTTATACTATAATGAGCCAGGTTAGTATGGAAACCTTGGCCAAAGACCCAAAGGACACAGATAAAGCAGTACACGCAGAATCGAATGATGACAGCACAAGCTTTAATGCCATTGTTCCAGTTTTCCCACCAAACATTGCTAAACATCTTAAACCAATTGTTCGAAGCAAAATCTATGCTATGTGCGTGACGTTTGCCACACTGAAAAACCCACATATAATTGATTTTAATGTACACATGGCAACCCTGGCAGTTACATGGGTACGATATCTATTTGAAAACCCTACTCTCCCAAGGCCTGAATATGTGAAAGCTCAAATGGAAAGTATTGAAGCCACTGCTCAGTGCTACATGGATAGAAGAGGATATGCCACTTATGTGGAAATGTTGAAAGATAAACCAGAATTGGCACTGATGACAGAAAGCACTGAAAAGATTAATAACAAGGCCATTATGTGTGAGACAATAATAAAACCAATGTTCCTTCTCAATATGATGCAACTTTCTGATAATAAAATAGATTCACATCAAATTGCAAAGATATTGAGGGTGATCTTATTAGAGTACATTGGTCGTTGTCTCTCTCATTATAAATCAGAAAAAGGAGAAGAAACCCCATACACAGATTATTTTGCTAGTTCTCTTGAAGACAAAGAAAGAAAAAAACAATTCGTTGAGGAATTTGTCAAAAATGCCAAAGAAGAAATCTCAAGTTCAAATAGTACTGACCTCATAGAAAGTTACTACACTTATGAAGAAGTTAGAAAAGCTGCCAAAAAACTTACCAAAATCCATCTAGAATCAGTTAAAGAGAAGATGATTGGCACAATCACAATCGAAGTAAATGCAGAAAAGGTTAAAGCATTGAGAAATGTTACTTCAGCTGGTGACGTGTCCTGGAACACACTTCAAACATATGCCTATCACATGGGACTTCAGGAAGAAGTAGTTAATCAACTTTTCAGTCAAGAAAGCATATTTGTGTGCACAGCACATGCTTTAAGGTATAGATCATCAAGAGAACGCCTTGCTAGTAATGTGGACGACTTTGAAACTTACAAGAAATTTGTGGCTGATGAAGTAAGAAAGGAAAATTTACAAGTGTTGTCCAAACAGTTTCTTGAATCTCTTCCACCAGTCATAGCGGAGGAATGGTTGAAGGATTACCTTGACATCCATACAGAAGTTGTTGAACCAATGACACCTCAACAAATAGTACATCAAGCACAGCAGCTAGGAGTAGATGTAACAGAAGAAACTTTTGAGAAAGTGTACAAAAAATATCGCCCCCAAGTAGGTCTCCTGGGCAATGCCTGCCAGACAAAAAGGTGCCCATATTATCTCCAACCAAAGGAACACTACAACCAGCATGCTTCTGTAGAACGCTTAATGGGAAAAACACCTTTTATTCATGGAATGCATAAAATTGTTAACCAATACCACAGTCATGATTTGTCCACAATTTTGAAAGAAATGTCATCAGGGGAACATACAAACAAGAAGGAACCTATCCCAGAAGAAGCTGTATTGAAATGGGAACCTGGGGTAAAAAAACTGAAAAGCATATATTCTGAGCAAGAGGAAATGAACAAACCCTCATAAGCATTTTTGTATACTGTTGACCATTCTCCCAACCTTTTTGTATTCCCTTATGAATTGTACCCACCATATATAAATAATATATAAATAGCACTTAGCATCTCCAGTGTTTCAATTTTTCTTTGTGGCTGTAACTTTGTTCATATAATCATAATTTTTTTTTTTATCTCCGTGATTTAAAATTATATACACATATAAGTATAAGGAAATTTATAATCCGTATATCACTATATTGTTCGTGCAACACTTAACTGTTCATATATGACTATGTTATGTATATAACAATCAAGAAAACTGCAAAGCTTGTACGTGCATTACTTATTGAACAGGGCAGTTTCTTAATGCTGGCTGACGCATGAACTGTTTCCGACGTCTGATTGCTTCAAGATACACATCTCTGTTGAAGATTCCAGCAGCAAATGGAACATCATCTTTCCCTGGTCTGATTTGGCACTGGAACATACCAGAGACAGGCTTGTGATCAGAAGTCCTAAATAACGGACATGCATCATAACTACAACACTTGACTGACCCACGGCTACTCTTAAATAGAATTCTATCTGTATATGAAGGCACCCGTTGTTTGGAGGATGTGTCATAATGATCGGTACCAGGATCATATTTAAAAGTAGGAGCAAAAGTAATTGGTCCTTCTTCAAATTCACTAAATGCTTCACCTCTGTTCCGAGCTTGAGAAAGTTGATCCCACTGCAAAAGATGTTGGTACGTATCATTTCCAGGTTTCTTCAGCTTCCCTAGAACATAATCTCGATCAACAGCAAGACGAAAGTTCAAGTCTCCCAGCCAAAATACACAGTCATATCGATGTGTCACATCTTTATGCTTATGCTTTTGAGGCAAAAGCCGTGGGAGCTCGAGAGAATGACAAATGTTTCGGAAATTCTGGATGCGCAATGCTTGTTTCTCTTCATGTGCAGTTAAATGGGAATTAATGAATAACATTCTCGTTCCAAAAAACTGAAAACCAATAGCAACGCCTCCCTTGGTCTTATAAGCAATACCAGGCCGTAGACTGTATGTATCTTCCTCTGGGACTGAGCAGAACCACAAGAGATCCCTCCTCATAAATACAATTAAATGTAAGACACCAAAAACAGCTGAAGTAAAAAGGACATGTGAAGGACCAATTGTAGCCTGTAAACGAACTTCCCATTCAGATCGGCTCCCTCCAGATTCTTGAGTACCAATTACAAAAAAGTCAGGTACTCGTTCCATTGCTTCAGGGAGTAAAAATTCCTCTAGATTAACTGGTGGTTCCTTTCCGTTCATATTCCACGTAGCAATAAATAATGTAAAATTCCTATTTGGAAAATATCGGTCCAGTTCCTTTCCCCCAAGAAGACTTCCATTTCCAAGACCTCCAAAAAGGTAATTCCTTCTTTTTAAATCAGCAGGTAAAAGCGATGGCAGTCCAGGTACTATTTGGGTGCTGGTTAACTCGTCTAGAGAAGCTGAGCGACAATGCTGGAGTAAAGATCCTTCTGGCTCATACTGCTCCTTTACAGAAGCAGAAGCAGTTAATGACTTTGAAGTCTCGTAGTTACTTTCACTGGACTTTTCCTTCGCAGGAATAGGCTGAGCTGGAAACATACAAAGGTTATGTATTTGATTTATAACTTCTGAAAGACGTGTCAATGAATTAGATCTCTTGATTTGTGGCGGCAAGTGAGAATGATGTCCAGTATCACCTTCCACTGATTGCAGTGTCACACAACTTGTAGTATTCTCTTTTGGTGTCAACTGAAAATCTGGATCACCGCTAGGTAATGATTGACCAACTGATTCAAAAGAACATAAATTCTCATTTATGCTAGTACGTGTGTTCACATTTTCACATGACTGATACCCACTGTAGGATACCACATTAACCTTACTGGGTAAAAGAGTGACAGTTCCACTCTGCTTGACTACCACCCTACTACCAGGAGATGAGTGATGGAAGTCCATGCTAAACTCTTCAGGTTTTCTGTCTTCCTGGACATCATTATTATCATTTTTATTCTTCATCTTCTCAACACCACTTAAACTATTCATACTGCTGGAAGAACTACAGGATTTTGCCAATCTTGCTAGCCCCATCTTTTTTCCAGTTCCACCATCTTCAAGCAAGTGATGATCCATGATGCACTACAAATTCACAAGCGTATTCAATATCTGTTGTAAAGTCTTGTACTTAGTATTAACCAAGGCCTCGTATAACTCCACCAATCAGCCCGGCACACAACCTTAATTATACACCGATGACTGTTCCTTTATTAAAAACGCAGATCGCAGTACCTTGGACCTCATCCACAACATTGTTTATTTTGGGATCATACCGCACGAACTACTCTACGTATTGTCTTAGCTCTCAGGCTTAGCGATTGAGCGACAGGCCGTCGCAAGTCACTCGCTCATTGAAAACGTCAAAAACATTGTGAATATCCATCCGCAAGCTCATATTTTCCTGATAATGCTCGCGC
>Macrobrachium_nipponense_5 ENA|GCVG01058957|GCVG01058957.1 TSA: Macrobrachium nipponense c79275_g1 transcribed RNA sequence.
CTGCCGATTGTGAAGCATCGTCCGCGACGCTTCTCCTGCGACTTTTGTTTCGAGTATCTTTGACGTAGAGCAGAAATGCAAAGCTAAAGAGAGGGCATTTTCCTGCGGCTCTGGTTTTTCGTGGCAGAATTGGTAGTTTCACAGAGAACTCTGTAAGCTGCTGTGCCTGAACAATGGATTGTACCTTCAAGATCTGCACTCTCCAAGACAAGGATGGACACGAGCACAGCGCCCTCTGGATTCCTAAGACACTACCGTGCAACTTCGGATGTCAAAATGCTCTTCCTGCCAACGACGTCTTTAACCTCATCATGATTGAAGATTCAAAGGATATGAAAGTCCATTGGCCTCATATCGTCTCTGCCTGGAACAAAAACATCAAAGATAAACTGGAAGGTCGGACAAATGTGTACACTTTTGGGGACCTTGTGCAGCTGAAGAGACTGGAGCCTGAGCTAATGCAGAAGGATTTAGAAAACAACAAAACAAGCAACTTTACCCAAGCATTGCGGACTATCAGAATTAGAGTGCAGAGCAGCAAAGAAACCAACATAAAAATCATTATAATCAAGGGACCTCATGATGCTGGTGAACCTTTTCCTGAAGATGAAATAAGATTGATAAAGCCACACATTGGAAGAACTATTGTAGTCTATATACTTGGTATTGGTGATGAATTCCCAGCCCAACACTGTTTTGAAATCCTGTCTAAATTGAATACAGGGAACAAAAACGATGTTACATTTCTCAAAGCTAAGGACACAAAAGATATTGCAGACCAGTGCTCCAAAATAGGAAATATTCTTAGGCCATATGTAGCCAAACTTGAGCTCAGTATTGGAGGTTTCATTCTTCCAGGCTATCCATACAAGACTACATCTGTACAATTAGGAGAGTGGATTTACTTTGAGGAGCCACAAACAGAG
>Meganyctiphanes_norvegica_1 ENA|GETT01047071|GETT01047071.1 TSA: Meganyctiphanes norvegica TRINITY_DN116961_c1_g4_i1 transcribed RNA sequence.
CCGATCTGTAAGAGAAGCACGCGGGGAAGGAGTGGATTATCAACAATCGCCCGGAGTTGTTCAGAAAATAATATATTGGACGGCCACAATATTTTGGAGTCTTTAAAGGAGAGAAAGAAGAGCATAAAGTGATAACTTCAAAATGGACATGGATAAGTTTTGGCGTAAATTGGAGAAAGTGGTGAGTCGAAGTAAGCCAGAAGACCCACCTGAAGAGCTACGCAAGAAATTGCCAACGCTACCTCCTGGGACTGATTGGGAGGATTTAGGCATTGACCCGGATCACATGGATTATGATGATTTGAGACGCATGGTGCGCATGCAACAGAGAGCTGGTCCTGGAGACAGCTTCTTTGATTTCTTCATGATGAATCGTCATCGGAACAGGCATCCGTTTGGTGACCCAACAACCACCCAGCAGAAACCTGCTCAACAGATGATGGATCCAACACAAATTCAAAAGGCATGGAGACTACCAACACTGGTGGCACCTGACGAGGTTCAAGATGAGCCCGTTCCCATGGAGACAGAAGAGGAAACAGAAGTTACTCTCATCCAAAGTGACTCGGTACTTTACAGAGTTAAAGAAAAGACTGCAGATGGTTCATTGAAAATCCATTCTTTATTGAAGATGATGTCTGCAATACCAGATTCAATGTTAGCTAAAGGAAATACTCAAACAAAACATCGAGCAAGCAGCACCTTCAATCTTTTTATGGGTGATGTATCAGGATCCATGTCCAGTTTCTGGCCTTCTGTTGTAACAGGTTGGAATGCACACATTCGGCCTAATCTTGTTGGCCGAACTTCAATAATGACCTTTGGTAGTCGAGTGACAACTAAACGAAGTGGCAGCACAAGTGATTGTTATGAGATCACTGAACGTGATTTTGATGGCACTTGCACAGATTTGACAGGTGCTCTTCAAACAATTGTAGAAGAGGTATACAAGTGTAAGGAGAAGTTTATTAATGTGTTTTTTATAACAGATGGGGGTCATAAT
>Meganyctiphanes_norvegica_2 ENA|GETT01065447|GETT01065447.1 TSA: Meganyctiphanes norvegica TRINITY_DN100534_c0_g1_i1 transcribed RNA sequence.
GTGCTCAAATCGCTACACCACTCAGTCTGTTCGAACTCCTACCTCGCATATACGTATAGTTACTGAAAAACTGGTGCAACATTTAGATACAAACGTTTATTTGCAACCTTAAACGTATCTGCAACACCCAAGTAGCCAAAATGGGAGACGATGAAGAAAGGCTTGCCGGCACAGTGGCTGACAACTTTGAACTGTTAACATTAAAAGACACTTCGGGTAAAGAGCATTCTTTACTAAGATGTCCTCGCCAGCTTGATCCAAAAGAATTTGGAGAGAAAGAAAAGGGAACTTCACAGGATGTATTCAATATCCTTATGGCTGACACCTCGGGCTCTATGGCAGGGGCATGGCGTCATGTTGTTGAAGGATGGAATGAAAATATTAAAGATCAACTTACAGGTACCACTAAAATTTACACATTTGACAACCGTGTGAAGTTTGTTCGGCAAGGTACCCATCTTTGTATGGAGGACTTCAGTAGTGGTGGTACTGATCTGACTGGAGCCCTGCGCACGGTGCGGGAGGAGGTTACAGCTGCTAATCAGAACTATATCAGGGTGTTCCTGGTAACTGATGGTGCACATGGAAGTGGTGCCCCATATCCAGAATCTGAAATACAAAAAATGTCTGCCCATACAGGTAAGACTATTGATGTATATCTTCTTGG
>Meganyctiphanes_norvegica_3 ENA|GETT01079853|GETT01079853.1 TSA: Meganyctiphanes norvegica TRINITY_DN110435_c0_g1_i1 transcribed RNA sequence.
CCGCGCTTAGAACGCTTCTCAAAACTCTTTTTGAACCTGAACAGGACTTGTTCATATACTGTACCACCACTAGTTTCGGAGATTATAAAAGCTGATCACAGAGCAACAATATCTGCAGTTAGAGCAGGCGTCTGCAAGACTCTTATTCATTTGGACTTCGGTGTTTTGATAAACACTAGAGATTCATTACACTCGGGCACAGTTCTGCCATAAGTTGGAGAGAATGGCAAATCAGAGTAGACCTGATGACCACTCTGGTGATCTACGTAAGAGGAGGCCACCCCTGCCTTTTGGGGACGACGGGGATGACTTTGGCATTGATCCTGACAACATTGACTACGATGATGTGAGACACACACTACATAAGATGAGAAGATCAGGCCCAGCAGACAAATTCTTTGATTCCTTCATGCTGCACCACCGATGGAACAAGCAACCACATAGAACTCCGACAATCCCCCAGCCAATACCTTATCGTAATAAAACCCAAATTCAAATGGAATGGCAGCTTCCAGAATTAGTTCCATCCACTGAAATGTATGAACCAATTCCCATGGAGACAGATGAGAAAAAAGAAATTAACCTCATTGAAAGTGATGCTGTGCTTTACAGAGTAAATGAAATGGACACTGAGGGATCTGTGAAATCTCATTCTATATTGAAAATGATGTCTGAAATTCCTACGAGTATGTTACCTAAAGAAAATAATCAAGCAAATAATCAAGCAAATAGCACCTTCAATCTTTTTATGGGTGATGTATCAGCATCCATGTCTGGTTTCTGGCCATCTGTTGTGAAAGGCTGGAATACACATATTCAGCCTAAGCTTATTGGCAGGACTTCAATTATGACCTTTGGGAGTGATGTGACAACTAAGCGTAGTGGCTATACAAATAACTGCTACGAAGTCAAGCAAAATGATTTTGACGACACTTGCACAGATTTAACAGGTGCTCTGCAAGCAATTGTAGAAGAGGTTTACAAATGTAAGGAGAAATATATAAATGTATTTTTTGTGACTGACGGTGCTCATAATCAAACAAAGTGCACACCAGATACAGTAATTGAAAAGATGATAGCACCTGAAGGAAAAATATGTAATGCATATGTTTTGGGGGCTGGAAATGGTTTCCCTGTTCATTACAGTGTAAATATACGCTCACGTTTACATAATGGTAGAGCTAATTTGCCAACAATATTTTGGGCTAAAAATAATTACAGTAATGATATGGAACTACAAATGAAGGATATTGCAAGCTATATTGGCCAATCAGGAAGTAGTAACACAATACAGTTAAGCATTCCTGGA
>Meganyctiphanes_norvegica_4 ENA|GETT01095405|GETT01095405.1 TSA: Meganyctiphanes norvegica TRINITY_DN107938_c1_g1_i2 transcribed RNA sequence.
GGTCGATCTGTGAAGCTCAGTTGCGCCACGTTGTTCTCGACCAAGAAGTAAGATATGGGAGATGATGAAGTAGGACTTGCCACAGTGGCTGACAACTTTGAACTATTTTCATTAAAAGACAGTTCAGATAAAGAACATTCATTATTGAGATGTCCACGCAAGCTCAATCCAGAAGTATTTGGTGAAGATATACAGGGAACTTCACAAGATGTATTCAATATCCTCATGGCTGACACTTCAGGCTCTATGTCAGGGGCTTGGAGACATGTTGTTGAGGGATGGAATGAGAGTATTAAAGACCAACTAACAGGTATCACAAAAATTTACACATTTGACAGCAGTGTAAAGCTTGTTCGCCAAGGTACTGAACTCTGCATGGAGGACTTCAGTTGTGGTGGTACTGATCTTACGTCAGCTCTGCGCACGGTGCGAGAAGAGGTTGCTGCTGCTAAACAGACATATATCAGGGTGTTCCTGGTAACTGATGGTGACCATGGACATGGTGCACCATATCCAGAATCTGAAATACAGAAAATGTCTTCCCTTACAGGTAAGACTGTTGATGTATTTCTTCTTGGCATAAGCAATGGATTCCCAGTAAACATCAGTATTGACCTCCGGTCTCGCCTTCACAATGGAAGTTCTAATGTACCTTCTCTATTCTGGGGAAAGGATTACTCTGAAATTGGTGAACAATTCGATTGCATAGGAAGAGAACTTCAAGTGGGCCACATCTCACTTTCGGTGACACCAGAAGGACATGTCCTCCCAGGCTTACCAGCTACATCCTCGATTCATCTAGGAGAGTGGATGTATTTTCCACATCCGGCACAAGAAATTCTGCCACTAACCATTACTGTTGAAGGTAAAGAACCTGTAATACTTCAAGACTTGACTGCAAGACCTGTAGCAATGAGACATCTTCTTGATCATGTTTACCGCCAGTGGAATTCCATTCTTATTCAAAAACATCGTAATAAAGAGAAGGTACCATTAGAGGTATTTGATATGATGGAAAACTTCTTCCGACCTATTTACAACAAGGTAATTGAAGGAAATGACACTCAAGCCTCAAATATTTCTGCCAGGCTAAACAAAAAGAATATTAAAACTTACGACATTACATTCAAAACACTTATGAATCAGAGTAAAACAGTCATCGGTATTGAAGGCAAGTTTCAAAATGAACTTGAACTTGCAGAAACAATTTTGAAAAGTACAGTAACAAATAGAAAATATGATACACGGAACTTGAAAATGAAAGGTCACGATCAAAGTGATTTTGAGAATGATGTACGTGCATTTAAACAGACTTATGAATCTAATAAATCAAAAATAATAGCTCTTCCTACACCTGATCCTGATGATTGTTGTAGAGTAACAATAACCTCAACTCTTAATGACCTACAAGATGAAGGTTTATATCAACTCTTCGATGAAGATAAGTTTACTTTCTTAAAACAATTCACTATCTCTGGAATTCCCATATATGCTCCAGTGAAAGATGCTGCACAGATTAATCCATGGGCATTGGCAATCAAAAATGTTTTGGTTACACCATTTACTGTCTTGTCTACGCAGGCTCTGGAGTATGGTGCTGACGGTGGTTCTGATGCAGTAGGTGATGTAAATAAGGACATCATACTTCAGGCTGATAATGAAAGCAGCCGGTTCAATGCAATAATTCCTATAGTTTCCCCACAAACAGCAGAAACACTCAAGCCCATTATTCGTACTAATCTATTTGCAATGTGTTCCACCTTTTCTATACTAAAGAACCCTCACATAGTAGATCACAATGCCCACATGGCTGCACTTGGTGTTGCTTGGCTCAGGACTGTGAGAGACTATAAGCTTCAAGACCGACCAGAGTTTGCTGTCAAGAGAATACAATGTATTGATGCTACTGCCAACCTTTACATGGATCGCAAAGGTTATGCACAATATTGTAATGTGCTCCTAAATGATCCAAGACAAGCACTTATGACAGAAAGTTCAGAAGAATATGATGGGAAGAAGATAAAATGTGAATCATTTGTGAAACCAATGTTCTTTTATCATCTTATGAAAGACAAAATGGTAGCCACAAAACAGAAGCCTGCACTATCACTAATGATTTTGGAGTTTATTGGCCGATGTTTATCAAACTACAAGATGGATGACCCTGAAGCCAACCGTTTCACAGACTTTTTCTCAGAAGTCCTGGGAGATCCAGAACGCAGGAAGCAATGGATTGACCAACATGGCCAGGGAATTTTGTCATCCTTCCAAAAGACTTGTGGAAATTTACTGAATCTATATTTCACTCTGGATGATTTGAATGTTGGTGTAAAACAACACGTTCTTCGGGAAGTAGAAGCAATTGCTGCCAGTATTGACAAGGATATGGAAGTTGCTGTTAACTTTGAAAAGATAAAGAGAATTAAGAATACTGGTAGCTGTGGTGATGTAACATGGGCATCATTGCATGCATTTGCTGTAGAAATGGGATATTCAGAGGAAGAGAGAAAGGAAGAGTTTTCTAATAAGAAGGTTTTAATATACGTCTGCCAGGCCCTCAAGATCAATAACTCGAAGGAAAGGCTTAAGCAGGTACTGCCATCATATGAGGATGCACTGTCAACTGTTACAAAGGCAGTTGTTGATGAAAATACTAAAACACTGAAAACTTCTCTTCAAAAACAGGTTATGAAAATGGCAAGTGAGATGTGGCGTGAACAATATATGAAAATCCATGCCCCAACATTGGTGATGCCTATGACTCAGCAGGAAATCATTGCTGCGGCTACAGCATGTGGTATTCAGGTTGATGACAACACCTTTAAACAAGTATACAAGAGATACAACGCTGGACATGGTCTGTTGAGAAATGCATGTCAGATCCCCAGTTGCCCTCATTATCTGCAACCACACAGAAACTTCAACCAGCACCTGTCTGTGGAGCGTGAAGTAGAAGGACACTTCCCACATCAACTTCATCTGGTATCAAATACAATGGCAAAGAAGGGGGTAGATTCAGTAGTTCAAGCAGTAACAAGTGGTGATCATTCAGGTAACAATGGACGACGCAAGAAGACACCACCACAACCTGATGTTCTTGAACCACTCAAGGAACAAATAAAGACTCTAACTGCAAAATATCAAGAAAACTGACATGTTTACATCGAGAAGTAGAATGTAACCCACAGCACTTCTAAAGAATAATCTACTATATTGTCATTCCAATTAGTGATCCAAATAAAAAATCTGAAAATCTAGTGCATGACTGATGTTTAATTGTAAAGTTTGATATATTGTAATTTACAGAAATACAAACCAGTAAGTTTGTAGGCAGAAAAATCTGATTCTGATATGACTTGTAAAAATGTGGATTTAAAAAAAATCTTATGTGTTTCCAAGAAGGACTGACAGTATTATATGGCATGAGTCCAGAATTTTTTTTTCATGTCCCAAGTAGGCTGATACAAATTTTTATTTCTAATAATAGCACTATTACTACTATGTTACTATTATTAATGCAATCTTTTTTTGTAATATTTCAATAATAAAACTAAAACAAACAATTTTCAATATGATATTTCATTAAATATTTTAGAAACTCAAAATTCCTTCCTTTT
>Melita_plumulosa_1 ENA|GAKD01001793|GAKD01001793.1 TSA: Melita plumulosa mira_c1797 transcribed RNA sequence.
AAGAACATCGCTCCCAATCTCGACGGTGAGACCGACATATACACGTTCAGCTCAAACATTACCTTCAGGAGGACAGGAACCCAACTAAGAGATGCGGACTTTGATAACTCAGCTACAGACTTGGCTGGAGCCATCAACAAGATTGGTAAGATTGTGAAGTATTGCCCATACGAGCATATACGCGTGTTCTTTATCACCGACGGCGCCCACAACAGTGGCAGCAAAAGTCCGGAACGAGAACTGGAACGTCTCTCTGCTCCAAATAACAAATGTGTTGAGGTATTCCTTGTCGGTGTTGGAGACTGCTTCCCGGTGAACTACAGCGTCATTCTTCGCTCCCGATTGCACAACGGCGCTGCCAAGTGCCCTACGTTGTTCTGGGTCCGCGACAGAAATCAAACCGATCAAAACTTCACTTCAATAAAAGATGAGATGAAAACCACGGCAAAAGTGTCATTCAACATAGATGCCAAGATGGCGCCACTGTTCACGTCAGCTAAGCGGTCTGGTTACGAAGGAGATTTCTATACTTCGATCAAGATCC
>Melita_plumulosa_2 ENA|GAKD01021464|GAKD01021464.1 TSA: Melita plumulosa mira_c22262 transcribed RNA sequence.
ACGTGATCTACCACACCTTTCGTCGCTCAACGGCAGAATGAGCAGAGAAGAAGAGGATCAAGAGCCGATGGAGACGGACGCCATCGTGCCGCCGGTGAAGGTCTACCGGTTTGTGGCTGGCAAAGGCGATATGAGCATCGTTAGCATTCCTTCTGGGCTGAAGGGTGACGCTAGTAGTCAAGGAAGCTCCTTCTTCAACATCGCCATGTTTGATGTGTCAGGTTCCATGTACAACCACTGGGAACCGATGAAAAACGGCTGGAACGGGACCATTGCGCCCATTTTGAACGGTGTTACCCAAATATGGACGTTTGGAAACCACGTGAAACACCGGCGTGATGGGACCCTCCTTCAGGATTCTGACAACGACAATTCATCGACAAACTTAACCGGCGCCCTCTTAACCATAACTGATCTATTGAATAAACACTGCAACCAATATAATAGATTTCGAGTGTTCCTAGTTACTGATGGTCACCACAATTCCTCGGACATACAACCCGATGAAGCTATAGGTAACATGTCTGCACCTCACAATACAATTGTAGAAGTCTACCTTCTGGGAGTGGGTAACAGCTTCCCTGTGCAGTACAGTGTGAATATACGATCAAACCTTCACAATGGCTCGGCTAGCTGCCCAACGCTGTTCTGGAGTGAAGGAAGAGATAATGACAACATGCCAACCGA
>Neomysis_awatschensis ENA|GDFV01019487|GDFV01019487.1 TSA: Neomysis awatschensis My_CDS_18942-1 transcribed RNA sequence.
CGTCTCTATGACACCTTGACCATAGGCATGATTGACGTTTCGGGATCAATGGATTATTGTTGGAAAAATTTAGTTGAAAATTGGAATAAGCATATTGCCCCCGTAGTTGAAGGTCCATGTAAAATATATGCGTTTGGATCGTCAGTAAAATTCCTAAGAAATTCTGCTGAACTCGAAAGAAAAGATTTTCAAGGTACGTGTACTGATCTAACCGGAGCACTTAAAGTCATCAAGGAAGAAGTTGATTCCCATAAAGCTTCTCACATAAGAATAATCTTGGTCACTGACGGAGAACATACTACTTCATTTAGCCCTCCATCCACTGTCATTGAAACTATGAGGGTTCCAAAAAATAAAATAGTGGAAGTATATATTCTTGGGATTGGTGATCGATTTCCGGTTTCATACAGCCTTGATATA
>Pacifastacus_leniusculus_1 ENA|GBYW01004761|GBYW01004761.1 TSA: Pacifastacus leniusculus comp7690_c0_seq1 transcribed RNA sequence.
TTAGGTGACAGTAGTACACAGTGGTCCTTGTGTTATGGGGAAGAGAGTACTCTGAAATGGAGGCTTCTCAAGAGGATGATTTCCAGCTGTTCGAAGTGACTGGGTTGACTGGCGAGAGTCACACCTTGCTTAAATCACCTCGGTCGCTACCTTCATGGCTACGACCACCTGACACTTCTCCCACCACAGATGTCTTCAACATCCTTATGGCTGATGTGTCTGGTTCTATGTCTGGCTACTGGCCACATGTTGTTACTGGCTGGCAGGAGAGCATAAAATACAAGCTCTTAGGGCGTACCAAGATTTTTGTGTTTGAGTCATTTGTTAAATTTGTTCGTGATGGCACACACATAACTGAAGATGATTTCATATCTGGTGGGACAGATCTTACTTCAGCCTTACGAACAGTTCGTCAAGAAGTGGATAACTGCACAGAGCAATATGTGCGGGTCTTTATTGTAACGGATGGTGCTCATGGTTGTGGTGAACCGTACCCTGAAACAGAAATTAATCAGATGAAAGCACCACAAGGCAAGACTGTTGATGTTTTTCTACTAGGTATTGGATTTGGGTTTCCAGTCAATTATAGCATTGATATGAGATCTCTTATGCACAATGGAAGTGCTAATTTACCTTCACTGTTTTGGGCTAAAGAAGCTTCAGAAATTGAAGAGCAGCTGATGGCCATTGGAGAAGAATTGAACTCTGGACTAGTAACACTTAGTCTGAACCATGATGGTTATATCCTCCCAGGTTTAGATAAAACTACAACTATTCATCTTGGTGAATGGAGCTATTTCCCTGAACCTCCTGAGGATCTTCCACTAATAACACA
>Pacifastacus_leniusculus_2 ENA|GBYW01006465|GBYW01006465.1 TSA: Pacifastacus leniusculus comp10910_c0_seq1 transcribed RNA sequence.
AGGAGCCGCAGAGTTGGGTAGACCTTGGGGAACTGGACACAAATGCTAAGCTCTATGTTGTCAAGGAGATTACCAGTAATGGCGAAGAGAAGATTCACTCGCTGCTGCAGATGCCATCTTGTTTACCAGACAAGTTATTAGATAGAAGCCAAAATGCTTACCTTTCCACCAGCTCTTACAACATTCTCATGATAGACGTGTCAGGGTCAATGAGTGGTTATTGGAGACCTCTAATGTCAGGTTGGAATCAATATGTAGCCCCTTGTTTGGTGGGACGAACTAATCTCTTTGTGTTTGGTAACAGTGTTGTACTGAAGAGGTCAGGCACAAAATTAGAAATGACAGATTTTGACAGTGGTGGAACAGACCTAACTGGTGCTCTGCAAACTATTGTA
>Pacifastacus_leniusculus_3 ENA|GBYW01018382|GBYW01018382.1 TSA: Pacifastacus leniusculus comp28849_c0_seq1 transcribed RNA sequence.
CCATTCTTTATGCGTTCGGTACCAGGGTTCTCTTCTTAAGGTCCGGGACAGAGTTGAAACAGAAAGACTTCATCAGTGGAGGCACAGATTTGGTTGGTGCCTTGCAGACTATCATCAGTGAAGTGTACCAGTGCAGGGAAAAGTACATTAAAGTGTTTCTCATCACGGATGGTGACCACACTGTGTCTAAAGTGAAGCCAGAAAGTGTGATAGAGAAAATGGAATTTGCATTGGGCAAGATATGTGATGTTTTTGTTCTAGGTGTTGGGAATGATTTTCCTGTCCAACACAGCATTGACATTCGCTCTCGTCTTCATAATGGAAACTCCAACTTGCCGTATCTCTTCACAGCTGAAACCTCCAATGACATAATGGAACAGATGGATGCTATTGGCAGAGGAAGTTGCAGCAGTAATTCCACTAGAATTAAGTTGTCTGTGAGAGGGTCAACTCTACCAGGGGGTGACATGACAGACACTTTCCACTTGGGAGAGTGGGTATACTTTCCTTGTGAGCCAGAACAGGTGCAGCATCTAACTCTAACATGTGGCAGAAGCACATTCAGCATCACCCTGCAACCATGTTCCATGCCAATATCTTACCTAAATGAAATGTTTCGTCAGTGGAACTCACTCATAATCCAGCTGCACAGGAAGGGGGAAACTGTGTCACAAGATATCATGGCTTTAAAGGAGAGGCTTTTCAGCACCTGGTTGATAAAACTGAAGGATAGTGGCACACAATCCGTCCATGATCGCCTTGCTCGGAAGGCACTGAAAAGCCACGAGGCAAATTTTAAAGCAAATATCAATAAGATGAAAGCTATCTTAACAACAAAGAATTTTCAGAATGATCAGGAACTGGCTGATCAAGTGCTATACACGACTGTTGGTGGAAGCAAATATGAGACCAAAGTATTTCAAATAAAAGGACACACAAACAGTGATTTTGAGAAGGCTCGGGAAGAATTCATGAAGATCTATGAAGCACACAAAGAAAACATTAACAAAATTGAGACTACACCAGAAGACTGCTGTCGTATCACCCTCACTTCCACTGTGTCAGATTTGCAG
>Pacifastacus_leniusculus_4 ENA|GBYW01019140|GBYW01019140.1 TSA: Pacifastacus leniusculus comp29795_c0_seq2 transcribed RNA sequence.
GAAAGCGGGATCCCACAGAGGTCGTAGCAGGTCCAGATCTCCCGAAGAGGACCCCATAGATGAACAGACAAGGCTCCAGTTGGAGTGGTCCCCGCCTGAGATGGTGGAGCCTGAGAACGTGGATGAGGATGAACATGGTATGAAGGACCACGGGGAACTGGACACCGAAACTGTGCTCTACGTCATCAACGAAAAGAATGACGATGGTGAAGAGAAGACCCACACAGTGCTCCAGATGCCGTCTAGTGTGCCAGACTTATTGTTAGGCACGAGCAATAATTTTTCTCAGGCATCCAGCACCTACAACATCCTTATGGCAGATGTGTCAGGCTCTATGAACTCATACTGGAGACCTTTAGTGTCAGGCTGGAATGATTATGTGGCTCCTTATTTGGTCGGGCGAACAAATCTGTTTGTGTTTGGCAGTAAAGTTCAACTGAAGAGATCAGAAACAAAGCTACAGTATGGTGATTTAGATCGCAGTAGCACAGACTTGACTGGCGCCCTACAGACTATTGTAGATGAAGTTTACAAATGCAAGGAGAGGAATATCAAGGTGTTTCTCGTCAAGTCGCCGGTC
>Pacifastacus_leniusculus_5 ENA|GBYW01034695|GBYW01034695.1 TSA: Pacifastacus leniusculus comp37235_c0_seq34 transcribed RNA sequence.
TCTGTGTCTGCCTTCTTCGCTCCCTAACATTGGTGATGATGATAATACCAGTCAAACACTGAACATAATGATGGTGGATGTTTCAGGATCTATGCGTAGCTACTTTGAGGTATTATTGGAAGCTTGGAATAACTATATGGCACCAGTTTTGACCATCCCTGGCAGTCGTACGGTCCGGAATGTATTTAGTAATGAAGTGTATAATCAAGGAAACCAGCCACTATTATGTCAGGAAGATTTTAAGAGAGAAATTACCAATTTGGTTATGACCCTTGAAACTATAAATAATGACATACACTCATGTCAAGAAAAGTATATTAGAGTTTTTCTTATAACTGAAGGACATCACTTTATTTTCAATTTAAAGAGGCAAGAGACACCAGAGAGTGTGATAGAATGTATGAAGTGTCCTGAGGATAAGACATGTGAAGTGTTTGTGTTAGGTCTGGGTGAAAATTATCCTGTTAATCATATCATAAATATTCGTGCTCGTCTGCACAGTGGAAATATTAAAATACCCTATCTTTTCCAAGCTAAAGACCACTATGAATTGTCAAGTCAAATACAGTATTCAACAAAAGTACAGCTATCAGTGGATGGTTCTCTGTTACTAGGTGGCCAACTGAAAAATGTCTTTTTTCTCGGAGAATATGTTTATCTTCCTCAAACAGTATATCAACAGGATGACCCATACCGTATGATACTCACCTACCATAACCACCACCCACAAGAACAAAAACAACAACAAATACTTTTGACCCTTAACCTTGATTCCATGTCTTATGAAGAAATGCAAATTATGTTTAGTCAATGGAATTCTAGCCTTATTCAGAGTAGTTGTATTAATAAGCAACCAGAAACCCAACAATCACTGCAGGATATTGTGGAACTC
>Parhyale_hawaiensis_1 phaw_30_tra_m.003904
CAACATCGCCATGCTCGACGTGTCAGGCTCCATGAGTAGCGTCTGGAGACTCGTGCGCCAGGCCTGGAACGAACACGTCGCACCCGTTCTGACTGGCCACACTGATATTTACACATTCGGTACGACAGTCACATTTCGTAGGAATGGCACTCATTTGGAGGACTCGGATTTTGACAGCACTTCCACCAATCTCGCTGCTGCTCTAAGAACGATCCAACAGCAAATCGAAAAGTGCCAGCAGAGAAACGCACGAGTTTTCATTGTCACTGACGGTCACCACAATTGCCCGGGATCCCCTGAGTTTGAAATATCGCTAATGAAACCACCTAGCGGCAAAACAATCGAAGTGTACTTGCTCGGTCTGGGTCGGTCTTTCCCTGTTGAGT
>Parhyale_hawaiensis_2 phaw_30_tra_m.006435
TCTATAATAGCGTAACACCGAGTCAGTAACGCCGAGTAACTCTGAGGCAATCTGATTACAACAGGCCTCAGACATAGGGCTAGGGCGGAGTATGGTGCGAACTGAACGTTCAGTACAGTAACGTACTTCAGTTCTAGCAGAGAAGCGCAGCCGCTAGCAGTAGCAGTGTAGTTGCGCCATGCAAGAGAGACGAGTTAAGGAAGGCATTCCAATAATTACGAAGTTTGAGTAGGGCGGGGACTCACGTCTGTGTGTGTGTCTGTACTGTTCTCACACGTTTGTTCGTTGCGTGTGATTTCGTGGTTCCTGATATTTCTGGAAGCAAGCGCTATTCGACCACAGGTTCTGGCTTGTGTACAGCGAGCGGTACACAGAACGTTCGAGCTCACCACTGCAGTTGCTTGCTACGGCCGACCGTTGCAAGATGGCGAACTTCCAAATTCTCAGCTTGGAGGTGTCGGAAGATGGTGCAGGGAAGGGCGTGCGCCACAGTATCCTCCAAGTCCCCCACAATCTGCAAGTCCCAAATAGCACAGGGTCCAGCAAAGGCGACTACTACAACATCGCCATGTTCGACGTGTCGGGCTCCATGAGCAGCGTCTGGCAACACATGCGTGATGCCTGGAACGAACAAGTGGCGCCCGCACTGACAGGCTACACTGATATCTACACCTTTGGCAGTCAAGTCAGATTTCGCAGGAATGGCACTATGTTGGAGGACTCTGATTTTGATTGCAGCTCCACCAATCTTGCTGCTGCTCTACGAACGATCCAACAGCAGGTCGAAAAGTGCGAGCAGAAGAATGCACGTGTTTTCATTGTCACTGATGGTCACCATAACTGCGAGGGTTCGCCTGCGTTTGAAATATCCCAGATGAAAGTGCCTAGTGGTAAAACCATCGAAGTGTACTTACTCGGAGTGGGTCGGTCGTTCCCTGTTGAGTACAGTGTGGATATTCGTTCACGACTCCACAACGGCTCTGCCAGCTGCCCAACTCTCTTCTGGGGTCAAGAAGGTGAGCACGAAGATATGGTCACTGAAATGACCAGCGTTGGCAATGAAGTGAAGAAAGGCTTGTGTAAAATCAATGTCTCAATTCCAGCTAAGGTTTTGCCGTTAGTTCCAGAGACTAAGACAGTCGCACATGGTGGCGAGCTTCTGCATTTTGAAATTGATCCTGAAGAACTGCTTAAAACCCTAACAGTTCGCACGGAAGATGGCACACAGCTCTCTTTACCGCAGGAAAACGAAATTACTACAGCATCCTCAGAGTTTCTGGTGACAAAATTGTTCAAACAGTGGAATGCTGTTCTCATCCAGCGCCACCGTAACAAATTAACAGTTCCCATGGAGGTGTTCGATTTTATGGAACAACTTTTCAACTTGAAGATGAGCCAACTGACTGCCCCTGAGGGTAAAATTCTGACTGTTAAGCAGCGAATTGAAAGAAAACAGTACACCCAGTTGAAGCTGCAATTCGCTTCTCTGATGAATGAAAGCCGCAATATCATATCAGTTGAATCCAAGTACCATAATGAAATCGAACTTGCGGAAGCCATCCTGAAATCTACTGTTCAGAGCAAGTACGACTCGAAGCTTCTCAAAATCAAAGGACACGGAGACTCTGAGTGGCAACAAGACATGGGAAAGTTCAAGGAACTCTACAAGTCCATTGAGAGCGACATCAGAGGCATTCCTGACGTATTGCCTGAAGACTGCTGCCGAGTGCTCATGGGCTCTTTTGTAAGCGACCTGAAAGATCCTGATTTTCTGGAAACTCTGAACCTAAACAAAATGGAGTTCTTAACAACAGTTACAATCACGGGCATTCCAATCTATGCCCCCGTCAAAGACTCTGCCCAAATCAATCCATGGACGCTGTACATCAAAAATATCTGCGTGAGCCCCTTTGAAATTCTGTCCCAGAGATGCTTGGAGTCTGCCCTGCTATCAGGAGTTGATAGTTCCGATGACAAGGAAATTCGACTCCAGGCCGACAACCCCAACTCTGTGTGCAACGCCATCGTTCCTATTATCCCAGAAGAGCACTGCAAGTTGTTGCGTAAGCTAGTCCGCAGCAACGTATTCAGTGTAGCTGCAACTTTCTGCATCTTGAAAAACGCGCTCATAGTTGACCATGCCTGCCACTTTGCCGCCCTGGCGTGCGTTTGGCTCAAGACCATCAGAGATTATCCTTCTGCTGAACGCCCAGAGTTCATCCGGAAGAGGGTGATGGACATCAATGCCACTGCCAACCTGTACATGGATCGGCAGAGTATCCAGAAGTACATCTCTGCCCTGAAGACGAATCCTGCTCTTGCTCTCATGACTGAAGCTTCTGAAGAATTTGAGGGAGCCATGCTCAAGTGCGAGTCGCTCGTCAAGCCCACCTTCATCGCTCACCTGGCCAGAGAAGAACTGGCTGCTGCCGGGAACTTTGCCACCGTCCTGCAGTTGATCCTCGTCGAATTTCTGGGCCGGTGCCTGTCCTCGTACGTCTCGAAATACCCTTACATGGACCTGCTGCTTGCTGATCTTACTAATGAAAAGCGCGAGAAATTCCTCGGCACAATCACCGACAATGTGCTCGAACGCGTTCACATCACCGGCGACAAGCTCCTGCAGGAGTGCTACTCGCGCCAAGACGTAAAGACGCACGTGCGCCAGAGCGTCACTGACGCCACTGCCAAGCTGCTGGAGGAAGGTGCCGGGCTGGAGTTTGAGGTTGCCCCCAACATGCATAAAGTTGTGAGGCTGCGCAACAGCGGCAGTGCTGGACACCTCGGCTGGGAGGACCTGAAGGCCTGGGCCTCTGAGATGGCCTCTGCAGAGGGGGACGTGAGGCCCCTGCTGACACAAGAGCAAGTAGACGAGGCCTTCTCGCCTGACATGGTGTGCGTGTACCTGCTGCACGCTCTCCAGCACCGCCAGTCCAAGGAGCGCATGAGCAGCCCGCTGTCCGCCCCTGCCGAAGCCCGCGCCGCTATCCTTAAGAAGCTCCAGGCAGAGCAGGACTACTTCTTGAAGACCAACCTCCTGCCGTCGGTGCTGGAGGCGGCAGAGAACCGCTGGCAGGACAGCTACGATCAGATCCACAAGGAAACTCCTGCCCTGCCCCTCACCAGAGAGGAGATCATCACCAGAGCCTCCGCCCTGGGTGTGAACGTCAGCGTGGACAACTTCGGGGATATCTTCCGGTACCGTGAAGACGTCCGGCTGTGCCGCAACGCGTGCCACGTTGAGGGATGCCCCCAGTTCCTGAAGCCCAACCGGCGCTTTAATTGCCACATCGAGGCTGAGAGAAAGCGTGAAGACTACCCCCACACTCTGCACCTGGTGGTGGCCACTGCAGCGCCAGACAACACCTGCGACGCCATGGTGCAGCAGATCCAGACACGATCCAAGGCTGGCACAAACCAGCGCAAGAAACCACCGCCCATGCCGGCAGGAGACGCCCCGCTCCTCAACAACCTCGTGGGGCAGCTGCAGCGCCAGTACCTTGTGGAACCCATGCAGGGCTGACCTAGCTTTGAGTCGGGCAACGGAAAAGGACCCAGGGAGCAGGCAGTGTCATCTTTCTAAGTTTCCTGCTAATCTTTCCACCTCGTGTCTCCCTAAAGATTCTATAAAAGTAACTGGTCTTTTAACAATTCTCACCAGCATTTACGTTGTTCTCGATATGATTTCGTGCTCGTCATATCGTCGATGTTCTTGGTCCAAGCAGTTGTTCGACTCTTTTAGAAATATTTATGTTTCTGCATGCCCAGTTGTTTTATCCGCCACGCTTTGTTCGCCAGTATTGTCAGGTTTGTTTACTTTTATGCGCCATTCGTCTTCGGCACCTGGAAGTGGCTTAATGCATATCAATACAAGACAATTGGCCATAGTTTTCTTTAGAAATTTTGCGTTACTTTTCGCAGTAAATATTATATATGACATGACAGTATATGTGTATGAATATTATAGATATATATTTAAATATATATATGTATATATATATATCCTAATATACATACGCATATATCTTATCTGTTTAATATTTAGCACCGCCACGGTCTTGGAGGCTTTTGCCCTACCAGGACAAGAGGCTGTGTAACCTTGACGAGGTGTGGCGGCTGGTCCTGACCGTGCCCTTTACCTGGACTGTAACCCATCAGGGAGGTTACGCATGGGAAGTACCTTCTAATTAGCAGTCCTCGACCCCTAAGGAGATATTCCGACATAGGTACCTACCTACTCTATCGCTGCTGGAATAGAAACTGGACTCACGTACCCGGGGCAATCCTTGTGCCTTACCGCAGGGATTGTTGCATATTGCTGTAAGGTTAGCTTGTATCGTTAGGTAGGTATGCTTTTTTTACTCTTCCTCTTTGCTCTGTGTCTCTTTTCCTGCAGCGCTCTTGGCCGAATTCCGAAATAAGACAATTGATTTGTTTTTTAACACTTCTCGGCCGTCTGCCGTATTGGGCGCGCACGGCTGTAGCACCCAGCCTCTCTGCTTGGCTCGTACTTTTAACTGGGTACTACGGTAAACCTAAGCGTATAATAATTGTAACCCATTCTCATAATAGTAGGTGCCATTTTTTAGGAAACTGCAGGCAAGTGCAGATTGTACGTGCCTGCACTATTAGTACATCGTGCTCTTAAGTACCTACGCTCTCCGAAACAGACCTGACTTGATTAATTCTAGCAGGCATATTTTTTTCTAAAACATTGAAGCTTTTTTGAACCGCTTGGTTTTTGCTAAGATTTTTCTACCGAGGTAACACGAGACGTGTCTTTTCGTGCATTGCTTACTGTTAGTTATTACTACCTCTGAACTAGCACAAAAAGTTAACCCCACTCGCACGGCACGCCCCTTCAAGACCAAATGTACCCCGAACAAACGACACCTAAATTCAAGTCACGTACGTGTTTGAGAACACGAAAATATATACTTATATACGTAGAGTATTCGAAAAGCAATTGCATGGCAGATTTGTATGTATAAGTAAACGAAATAGGTGTCATGTCATTTTTATCTATTGTAAGTACCGGTAGAGTCCTTAATGACCCTAACAATATTTGTTGATACTGTGGCACTCGTTTCATGGTCGCAGCGTTGGTTCTTACTGCTAATTAATCCCAAAGGGAGGCATTTCTCTACCTGCTGTAATTAATATAGTGCGAATGCTGGCTATCAGTAATACTCTGCTTCGGCGCCTCCATGCATATTATGTACAGTTTGTGTTGTAAGTGTAGTCATATTCATAGTCATGTTTGTATATACACATCCATCACCGCTTATGCATTCGGAACCCCTGCATGTTTTGTATTGTAGTACAAGGTTCGAGTCAGAATTTTTCTCTAGATTGATTGTTTGGCTCAATTGAGGAACGTGATCTACTGACGATCCCTAACAGAATTCTAGTTCGCCCCTAAAGTTAAAGCCGGTAATCGGTTACTGGCAGTACTGGGGCTGCCAAAAGTTCTCTTTGGGAGACGTTCGGGATTGCTATCTAGTGGCTAGGTAAATGTTTCGCGGCCAGGTGGGACTTCCGTGCTTCTGGCGGTGGATTTAGGGCCAACTAAAATTTTATTCTGCTTGTTCTAGCCGCTCGTTCATCTCCACGATGTGCTTTTGTATTATGAGGGAAAAATAGCGTGTCCGTGCTGCGGACTCAGGAACAAGGGATGTTTCGTAGATATCGCTGTCTGACTTGCAATGGTGTATGTTCTTGATGCTTGATTGAGTATGAAAGGCATAGCATTTATGCCTTGGTGGGACATCTTCTATGCAATCGAGTAGTTTAGGCATGTCGTTTCCCCTATTGACTACGTTAGCAGGGTGTCTAGCAGTCGGGAGAACAGGGAAAACTCAGGGAAATAGGGACCAAGAGTCAAAATACTCAAAGAATTCCTGCAGGGCAGTGGATGGTACCGTATTCATTTTGTGAGGTTATCATGGGGCGTTTCCACACAGCCTGAGCAATACGAGGATTATTTGTTCTGCAGTGCCTGGGAAAGGTTGACGACCGTCTAGCTTAATCTTGCAGCAAACCCTAATATTGTGAGGGTGATTTGTTACGGTTTCATTCCCATTCAGCCCATAACCAATTGTTAGTCACATTATTTTAGAGGAAAATGGACAATCTTAAACTCAGGGAAATTTAAGCAAAAATCAGAGAAAACAAAGGGAATTTAAAAGTCCTCATCGCTTGGCACCATGTAAAACTATGACGATAATAATACATTGACATTTTGTGTGGCTGATACGATGCCTCGCTCGACTGGCGGTTCTTAGTATCGCTTCGAGACAATTGCAGAGACACACCCGCGAATGCTTTGTGCTATTACCCTTTGGGAGGCATGAGATATAGCATTGGCTAGGGTCATCCTCCCTATTCCACCCCTCGAGTGAGACTTTATGTATTGTCTCAGCTTGAGCTGGACCTTCGGCACATTTATTTTTTCGCGCACCCTGCTGCCTGTCCTTTTTCTACTTCAGCTTATCTCTGTTTTTTTCTCTTCAACATGTTTCCCATGTACGTTCATCCAGTGCGAACTATCGAGAGAAATTCGCCAAATGTTGTCCTTGTATGTATACCTATGTGTCTCATCAATTGTTTGTGTGATTGCCTTACTGCAGAGGTTGCTGCCTCTGGCTGGTCACAGCTCCTTGTAAAGTTGAGCAAGTCTTTTAAACTTCCTCGCGGCTCTGTCACTCTGTGCGGTAGTAGCTAAGTGATACGCGTGACCAATCCTCCACAGGGCTCATACCGTACTCATTATCGTGTGGAAGTTACAGAAGCGACCCTCTGTAAGGTCGTCTCACCTGTTTGCGTTTCTTCTGTCTCACAAATAGGCTTGCGCCTCATTTCACAGCCAGTATTAGCCCACGGTCAATATGGACATCTTCCGGCAGGAATAGGTACTCACTTGAGTAAAATATTTTATATTTGAAGCTCACGCATAAACAGGTCGTCGAACCTTCCGTCAATGACGCTATCGTTCTTGAAGACCCGTGATCGGCTGCTGCCGTACTTATTCCCCGAGGGCCAGTTGGTCCATATCCGCAGCACGAACCAATGCTTGTGTCTTACCCAGTTGGGGGTGCGGTCAAGTTGACTTTTCCTTTACTGTAAGTCCCTTTGAATTTTTATTTGATCACGATTGCACAGGAAAATGATAGGCCTTGACATTCAATGTTGTAATACTTTGTATATTTATTCTCTATACGGCTTTATGTAGTAATTTATTCTATTTATTAATAAACAGGGCTGCGAAGTTTCTGATGGATCAAATCTGACTAAAGACTCCGGGAATCAGCCAGTATCTGACGCTGACTCCTGGCCCGCAAAAATTGCCGGCTTGGCAGCCCTGTTTATTTAGTGACCATCTTATTATGCTGTGGTGGTTTTGTAGAGGCGTAGGTCTTTTTTTTTTTTTTTTTTTTCAAGGGAAAACAAGCTACAGCT
>Parhyale_hawaiensis_3 phaw_30_tra_m.013649
ACATCGCCATGGTTGACGTGTCGGCCTCGATGCACGCCGTTTGGCCTCACGTCTACCTGACATGGAACCAATTTGTTTCGCCCGTTCTGACAGGTGATACCGATATCTACACCTTTGGAACTGATGTCACATTTTGCAGGCGAGGCACTCTCTTAGATAACGAAGATTTTGACCACAGCTACACTGATCTCGCTGCTGCTCTACAAAAGACCCGGCAGCAGGTCGAGAACTGCCATCAGAAGAATGTTCGAGTTTTCATTGTGACTGATGGTGACTCCTCTTGCGGGGGACCGCCTGAGTCTGAAATATCCCAGATGCATGTGCCCAGCGGCAAAACCATCGAAGTGTACTT
>Parhyale_hawaiensis_4 phaw_30_tra_m.015532
CCGGCACTGGCGCACCGCACGTGCAGTTGGCGGAGTGCATTGGTGAGGGTAGTGTGTGGTCAATCTTGCTGGTGCATTAGGCTGCTTCTAGCGCTAGTTTTTGACGATTTCAAGCGCTAATGCTGACAAACAATGTCGAGCGTTGCTGAAATTTACAGCTTGGAGGTGCCGGGAGATGGCGCTGGGAAGATTGTACACCACAGTATAGTCCAAATCCCCCATGGAGGAGCGCACTACTTTAACATCGCCATGATTGAAGTGTCGGGCGCTATGAGCGGCGTTTGGCAACACCTACGGAAGGCTTGGAACGAACATGTAGCTCCCATCCTGACAGGTATCACTGTTATCTACACCTTTGGAAGTCAAGTCAAATTTCGTAGGCAAGGCACTTACTTGGAGGACTCAGATTTTGACCGCAGCTCCACCAATCTTGTCGCTGCCCTGCAGACGATCCGGCAGCAAATCACCGGCTGCGAGCAAAAGAATGTACGAGTTTTCATTGTCGCTCGTAGTCACCACGATTGTGAGGGATCGCCTGCGGATGAAATATCCCAAATGAAGGCACCAAGCGGTAAAACCATTTACGTGTACTTGCTCGCCATTGGCCGGTATTTCCATCCTGATAACTGCCTTACCATTTACAAACAGCTACACGATGGCTCTGCCAGCCGTCCAACCTTATTCTGGTGTGAAAAAGATGAGTACCATGATGTGGCGGAGCAAACGTCCCGTATTGGTGCTCAGATAGAACCCACACATAAGTGCATCTGCTCCATTCCAGGAAAAGTTCTACCATTAGTTCCAGAGACTAAGACTGTCGCCCGTGGTGGCGAGCTTCTGCATTTCGA
>Parhyale_hawaiensis_5 phaw_30_tra_m.023789
CGGAAGATTGGCAACTTTTGCACTTTGCAGTAGGATCACAGAGGTCGTGGGTGAAGGTGCTGTTTCAGTGCGACTCGACTATTGACGACGTGAAATACGCTTGTCAGTTGATGTTATAAGTTCAGGAACACTTCAAATCGCCTGCTTCTTATATTTCTAACGATGGCCAGCATCGCAGTTTGTGCCTTGGAGGTGCCGGGAGATGGCGGCGAGAACTGTGGGCGCCACAGTATCGTCAAGATCCCCCACAACCTGCCAGTTGCCGATGGTGCTCCGTCTGAATCTGGTGACTACTACAACATCGCCATGCTCGATGTGTCGGGCTCCATGAGCAGCGCCTGGAGTCACGTTCGGGAATCCTGGAACCAACTTGTTTCGCCTGTTCTTACTGGTGACACCGATATCTACACCTTTGGAAGTCAAGTACAATTTCGCCGGCGTGGCACTCAGATAGAGAAGGACGATTTTGACTGCAGCGCCACCAATCTCGCTGCTGCTCTACGAACAATCCAACAGCAGATAGAGAAGTGCGAGCAGAAGAACGCACGTGTTTTCATTGTCACGGACGGTCACCACAACTGCCAGGGATCGCCTGAGTCCGAAATAGCGCAAATGAAAGCGCCTACTGGCAAGACCATCGAAGTGTACTTGCTCGGAGTGGGTGGGTCCTTTCCTGTTCACTTGAGTGTAGATATTCGTTCCCGCTTACACAATGGCTCTGCCAGCTGTCCAACTCTCTTCTGGAGCCAACAATCGAACTATGATGATATGCCGGCACAAATGACCAGCATTGGTGATGAAGTTAGGAAGGGCTTGTGCAAAGTTACCCTCTCCATTCCAGCCAAGGTTTTGCCCTTAATTGCAGACACGAAGACTTCCGCCCACGGTGGCGAGTTCCTCTATTACGAGACAGATCCTGAGGAACTTCTAAAAACGCTGAAAGTTGTCGATGATGATGGTTTGCAGATCTCGCTCTCACCTGAAATTGGCACAACATCGGCACAGTTTTTGGTGAGAAACTTGTTCAAACAGTGGATTGCCGTTCTTATCCAGCGCCATCGGAACAAAGAAACCGTACCAATGGCCGTATTCGATTTGATGAGAAAAGTTTTCGATTTGGCAATGAGCCAGTGTTCTCCCCCTCAGGGTGAAGTATGTTCTGTAAAACAGCGTATCGCAAGAAAACATTTCACCCAGTTGAAACTCGAATATGCTTCTCTTATGAATGAAAGCCAAAAAATCATATCCCTTGAATCCAAATACCAAAACGAAATCGAGCTTGCCGAAGCTATTCTTAAGTCTACTGTTCAGAGTAAGTACGACACCAAGCTTCTGAAAATCAAAGGTCATGGAGAATCGGAATGGCAACGTGATATAGAACAGTTCAAGAAAATCTACAAGTCCATTGAGAGCGACA
>Parhyale_hawaiensis_6 phaw_30_tra_m.025676
AAGAGGCGACTACTACAACATCGCAATGGTTGATGTGTCAGGCTCTATGAGCAGCGTCTGGCCTTACGTTTACCAGACTTGGAACGAATTTGTTTCACCCGTTCTAACAGGTGACACCGACATCTACACCTTCGGAGAGTATGTCAAATATCGCAGGCGAGGCACTTACATAAGCAACGCAGATTTTGACCAAAGCAATACCAATTTTGCTGCTGGACTACGAACGATCCAGCAGCAAGTCGAGAGCTGTCTTCAGAAGAATTTACGAGTTTTCATTGTGACTGATGGTCACCACAATTGTGAAGGATCACCTTCGTTGGAAATATCTCGGATGTATGTACCCCACGGCAAAACCATCGAAGTGTACTTGCTCGGA
>Penaeus_monodon_1 ENA|GEEP01037618|GEEP01037618.1 TSA: Penaeus monodon Control_11470 transcribed RNA sequence.
GCCCGGGTGACCGCCATGTGAGGCTCTGGGACACGCTCAGCAAAATGGAGGCGGCAACTGAGCAAGATTTTACTATATATGCTGTAGAGGAAGCATGTGGGAAGCGTCACACCCTCCTTCAAGCTCCACATGCTCTGCCAGGCAGTTTGTCTTCAAATGAAACCATACAGCCTCATGATGTGTTCAACATACTTATGGCAGATGTATCTGGTTCCATGTCATCATATTGGAAAGAAGTGGTCACCGGTTGGCAAAATCACATTAAGGATAAGCTGACTGGTCTCACGAAAATCTTCGTGTTTGGAAGTAATGTTCAGATGCGTCGAATTGGCACAGATCTCTACAACGAAGATTTTGTAGGGTCTGGTACAGATCTGACCACTGCTTTGAGAACTGTTCGACATGAAGTGGAAGACTGTTCTAAAAAGATTATACGTGTGTTCATCATCACAGATGGTCAACATGGACATGGTGAACCCCTTCCAGACACTGAAATCAATCTCATGAAGGCTCCAGCAGGGAAAACAGTCAGTGTTTTTCTGTTAGGTATTAGTGCATATTTTCCTGTGGAGTATAGTATCAGCATACGTTCATATTTACATAATGGAAATGCTAATATGCCATCCCTTTTTTGGGCTAAGGATGAATCCGAGATTGTAGAGGAAATAGAAAATATTGGCAATGAACTAAATGCTGGCCTTGTAACTCTAACCCTAAATCATCAGGGTTATATCCTCCCAGGCTTAAGCAAGACATCCATAATTCATCTTGGGGAATGGCTGTTTTATGATGAAGCTCCAGAAGATCTCCCTCCACTTACTGTAAGAATGAATGAAGAAGAACAGCCATTACCTGTTACACACAAAGATATGAGTGTACGTCAGCTCTTGGACAGCACCTTCCGCCAGTGGAATTCTGTGCTAATTCAGCAACATAGAAAAAAGGAGCATGTCCCTCTTGAAACCTTTGATCTTATGGATTCTCTTTTTAATAAATACTTTGAAGACCTTAAAGCAGGTTTAGTTGATGGCAATGATATTCAAGCTCGAATTTTGAACAAAAGAATAAAGGGCTGCAAGACAGAATATGCAACTTTAATGAATCAAAGTAAAACCATTATTGGCATTGAGGGAAAGTATCAGACTGAGATAGAACTAGCAGAGAGTATCTTGAAGACCACAGTTACTTCAAGAAAATATGATACAAGGAATCTGAAGTTGAAAGGTCATGGCCAAGATAATTATGAGGCTGATGTTAAGGCTTTTAGACAGCTTTATGAAAGATTGAAGGACCAGATTCAGGCATTACCTCCTGATGAATGTTGCAGAATATTTTTAACCTCTACTCTGCAGGATTTGAAGGATCCAAATTTTACTATGGTGCTTGAAGAAAATAAGTTTGAGTTGTTGAAAACTTTTGCTATAACAGGTATACCTGTTTATGCTCCCATCCGCGATGCCTCACAGATCAATCCATGGACAATGGTTATAAAACATATACTTGTTTCTCCATACACAATTCTTAGTCAGCAAACTCTGGAAGCTTCTGCTGATATCAGTCAGAATGTTATGAGCTCAGAAGATAAAGATATTTTACTGAAGCAAGATGACGAAAAGTCTCGTTTCAATATCATTGTGCCTATTGTGCCAGCACATGCTGCTGAAGTTTTGAAACCCCTAGTGCAGTCCAATTTATATGCCATGATGGCCACATTCTGCATTCTTAAAAATCCGCACATAATAGACTATGATGCTCATCTAGCAGCCCTCGGTTGTACTTGGATGAGGACTGTTCGGGAGTTTCCAATATCGAGTCGACCAGAGTATGCCAGTGACCGATTGCAAAACATTGCCTCCACAGCAAATATATATATGAACCGCCCTGGGGTGAATCGCTATGTCAATGCCCTTTTGAATAATCCCAAACAAGCCCTTATGACAGAGAGCAAAGATGAATTTGATGGCCGCACTCTTAAATGTGAATCTCTTATCAAGCCATTATTCTTTCTGGGTCTGAATAAAGACAAAATCTCGATGAGTCAAGCAGAGAACATTTTGAGGCTGGTGTTAGAGGAATTCATTGGACGCTGTCTTTGCAACTATAAACTTGATGATGCAGAAGCTACACCCTTCACTGATTTCTTTGCTCCTGAACTTAAAGATCCGGAGAAGAAGAAGGCATTGCTGGACCAGTATTACCAGGGTGTTGTTGGAGAGTTTGAATTGTCCCAAGGTGATCTTCTCGAAACATTCTATAGTCTTGATGACTTGAGAGCTAGCATCAATAAGTTTGTTGCTCAGAAAATGTCTTCATTATCTGATCAAATTCTGAAGGAAATAAAGATTCGGTTGGCCATGGAAAAGATTAAAAACCTAAGGAATTTTGGGAGCTGTGGCGACATTATGTGGCCATCCTTTAAATGTTGGGCAGATGAGATGGGGATGACAGAGGAAGCCAAAACTCTAGCCTTCAGCGAAAAGCAGATTCAGGTGTATGTGTACCATGCTTTGATGCACAGAAACTCCCGTGAACGACTCTCGGAAGATCCCCCAACACAAGAAGCAGCCCTTGAGCTAATCAGGAAGAAGATTGCTCAGGAAAATTCCCGTAATCTCAGGTCTACTTTGACAAAGGAGACCGAGGAGTACACAGTGCAGAAGTGGCGAAAGATATACATGGAAGCCCACAGCCCTTTGGTGATGCCAATGACACGGCAGGAAGTTGTGGATTCTGCTCAAGCCAGGGGAGTTCAAGTTACATTAGAAAACTTCAGTAACACATACAGATATGATGAGAGGCTGCTTCTAGTACGTAATGCCTGTCAGATCCCACGTTGCCCCCATTTCCTGCATCCCCACAGGAACTTCAACCAGCACCTGTCCATTGAGCGAGAGAGACCCAACTTTCCTCACGCTCTGCACATAGTATCCTATGAATTTAAAGGCGGGGATGTGGAGACTGTCGTAGAAAGGTTGGCCTCTGGAAATTATGCAGGAACAAAGAACCGACATAATCCACCTCCTCCAGAACCTGCATCTCTCGCAAGCCTTAAAGAGGAAATGACAGAATTGCTAAGTAGATATGAAAAACTGTAGTCACATTATTAATGTTAACTTATTTCTGTTATGAAAATGTTATATTCACCGTATTTATGTTTTGTGAAAAGTGCACATAGATGGCTCCCCAAGGAGTCAATTAGTATACCTCATAACCTCACCTGATTTTCCCTCTCCTTGATTTTAATATCAATGCTGTTATGATGATGACAGAATTTATAATTATTGTGTTACAGCCAACTTCTGAACAATCAGAATTCCAATGTGCATCCTCTCTCCATAATTGTTTCTATAGTTTACATGAATCATCAAACTCATTAAGCAGCTGTGTAGAGAAATAAAGCTCAGAATACCATATTCACTCAGCTAATCACGTCACAAAATGCTTCTCCAGATTGAAAGACTTCAGAGTAGGAGAAATAGGTCACCATTTGTTGTTATGTTTCACAAAATATTTTTAATGCTCAAAAGTTTTGAAACTAGAAGTGAGAAATAAGTAATAAGTAATCCTTTCTTTTATTTTTTTCCCTTTATCATAGAAGTTTGCTTAAACTTGTGGAACAATCCTTTCTTGCTCTTATAAAAAAGGAAGAAAAAAGAATTGCATATTTAGTAACAAAATCATTCCATTTTTTAAGTTACCCATATATTTTCTAATATGAGGTACATGGTTTAGCCATTCCTTGAGAATGTTAGCTAATTGTTAAATGAAAGTCAACAAGAAGGAATACATGGCCTCTAATTTCTAACATAT
>Penaeus_monodon_2 ENA|GEEP01043577|GEEP01043577.1 TSA: Penaeus monodon WSV_37076 transcribed RNA sequence.
CGGGCCCTTCGGCCGCCAACAGCTACAACCTCCTGATGGCCGACGTGTCTGGATCGATGACGTCGTACTGGCCAGCCGTTGTCTCGGGCTGGAACACCTTCGTCGCGCCCAAGCTGAGGGGGCGCACAGACCTCTATGTCTTCGGCAGTTACGTTGAACTGCTGAGGACTGGCACTGAGCTGAAGCGGTCAGACTTCACTAGCGGTCAGACAGATTTGACAGGTGCCCTGCAGACAATCGTCGACAAAGTATACACCTGCAAAGAAAAATATGTCAAAGTGTTCATCATTACTGACGGAGACCACAACCAGTCGTCCGACCCTCCAGAGACTGTCATATCGCTGATGAGGGAGCCGAAAGGTAAAATTTGCGACGTCTATTTGCTGGGGGCTGGAAAAAGTTTCCCTGTTCAGTACAGCGTCAACATCCGGTCCCGTCTACATAATGGCAGCACCAATCTGCCGACACTCTTCTGGGCCGAGCACTCTTCAGATGTAGAGAATCAGATGAATGCCATCAGCAAGAACCTTGCTAGCATGAATGAAAGAAGTTTAAAGCTTTCTGTTCCGGGCTGGAAACTGCCCGGCACAAGATCCACACAAAATTTCCATATTCTAGAGTGGGTCTTCTTTCCAGAGGATCCTGAAAAGCATGGAAGTCTCAAGGTCTCTCTTAATAAGTATGAGTGTCAGCTGGCTCTAGAGCGCCCCAAGATCACCTCTGACATCTTGAGCAAGGTATTCCGCCAGTGGAACAGCGTAGCCGTCCAGTTTCACAACGTAGGGAAGCGCGTTCCTTCGGACCTCCTTCCCCTCATGGAGCGTCTCTTTTATACCAATCTGCAGATGGGTGTTGAAGGGCACTCTGTAGCAGCAAGGCTTGCACGAGTAAATGCCAAGACAGTCGAGTTGGAATTCAGAACAAACATGAACAAAATCAAGGAAATCCTGACCACTGAGAAACACAGTGATGCCCTAAGATTAGCAGAAAACATCCTCAGCACCACTGTGACTGCTGGCAAATACGAAGTCAGGTCCCTGCAGCTGAAAGGCCACTCTGAGCTTGATTATGAAAAGGACTGTCAAGATTTCAAAAAGGTGTATGAGACAATAAAGGCAGAGCTGATGGCCATGACTGTGACGCCAGAGGAGTGCTGCCGCGTAACCATGAGTTCAACGATCTCGGACCTCCAAGACGAAGACTTCCTCCAGATGCTGAGCCTGAATAAGTACGAGTTCCTCAAACAATTTACCATGAGTGGCATCCCAGTGTTTTCGCCAACCAGAGACTCGGTAAGTTTAAATCCCTGGTCCTACAATATCACGAGGATACTCAGATCCCCATACACCACCCTGAGTCAAGTGGCCCTTGAGTCCTACGCTTCAAATAATGAACCAGGCGCACGTCATAAGGACATCAAACTGAAAGAGGATGATGATAATACTAATTTCAATGCTGTCATCCCAGTGTTTAGCCCAGAAGCTGCAAAGCTGATGGAACCTCTTGTTCAAACACGCCTTTATGCCATGTGTGTTACCTTCGCCATTCTCAAGAACCCTCACATCATAGAGTACAATATACATATAGCAGCTCTGGCTACCTGCTGGGTGAGGATACTGTATGAGCACCCAGAAGTCCCACGGCCAGAGTATGTTTGCCTCCGAGAGGAGAGCATAATCGCCACGGCTTCACTGTATATGAAAAGGAAAGGTAATGTCGACTACTGCAAGCTCCTGACTGAGGACACACCACAGGCACTAATGACGGAAAGCACCGTGAAGATAAACAAACGTCCAGTCAAGTGTGAATCTCTCATCAAGCCAATGTTTATGCTTTATTTCTTAAAGCAGAGAGAGGAATTAGAGATGGCGGAAGTTGCGAAGATTGTCCGGCTGATTTTGGTTGAATTTGTCGGGCGCAACATGAGCCACATCAGGAACTCAAAGAAAAACAGCACACCTTATACAGATTTCTTTGTGGCCATGCTTAAGGATGAAGATAAGAAAAAGGAGTTTTTACAAAGTTATGCTGAGAAGGTAAAGGCGACAATCGACAAAGGGGAGAGCTCAGCAGCCTTTCCTCTCTCAAAGTTCTACACACTTGAGGAAGTCCAGAAAGATGCCAAAAAGAAGAGTGTAGTGCAGATGAGAGCAGTCAGAGAGAAATTTGCACTGCAGGTGCGGGTGTGCATGGATAAGGTGGAAAGACTCTTCAATGTGTCCCTGGCCGGAGCCGTCTCGTGGCGCACCCTCAGGACTTATGCCAGGGAGATGGGCCTGCCCGCAGATGTCGTGGAAGAGTTGTTTGCTGAGAAGAGTGCATTCGTTTACACTCAGCATGCACTGCGATACAGTTCCTCGAAGGAGCGTCTGTTAGCTAAGATCGATAGCTATGAAGATGCCTTCAGTTATGTGATGAGGCAAGTCGAAATGGAAAACGTAAACAATATGGTAAACACGCTTCTAAATGACATGGTCAGCTCTTACGAAAGTGCCTGGCTGACTGAGTACCACCAAGCCCATTCTGATGTGGTAAGACCCATGAGCAAGGAGCAGATTCTAGCGGAGGCTGCAGCCCGTGGAATCGAGGTCACAGCTGCGACATTTGATCAAGTGTATCGGAAGTACCGCCCACATCTAGGGCTTTTGAGCAATGCCTGTCAGTGCCCTTCCTGCCCCTTCTTCCTCCAGCCAAACAAGAGGTACAATCAGCACGCAATAGTGGAGCGGCGCAAATCAACTCTGTTCCCTCACGGATTCCACCAAGTTGCATACGACTGTCGTGAAGAAGGCCTAAAGAATGCCATCAGCGAGTTCCAAACTGGCACCCACAGGAAACACAAGGGCCAAGGCAAGCCATTGCCAAAGGAAGCCGTCGCTCCCCTTCTTCAAGACATGGAACAGCTGACAGTCACTTACTCTCGAGCCAAGTAATAGAAACGGAGGGAGGGAGGTGATGTAGGGATGAGAGCTCGTCCATTCACACAGTTCGCTCAAGAATTAGAATGTTTTGTTCTGGGAGGTTATTCACTCGTCTTCAGACCCTGTGCTTCATCACACAAGGCTAGCCTTTCGTGTTGACGTACTTGCCATGCATAGTGTCTCATTCTAAAGGAATTGTCTGTGTTTTATTGGTGTACCATTATTATTTTTATTATTAAAATCATCACCATTATCATTATTATTACTGTTATTGTTAATATTATTATTATCGCTTAATCAGGTAAATGAGACCTACTTTTTTACAGGTAAATAAGTCACATATATTTTCTTATAGACAACTCCAAATGTGCTTTGTTTTTATATTTCTTGTCTTTTCTTTTCGATAATTACAACCAAACTGTTAACTAAAACGTGCAGGAAATGAGCTTTGGCTGCATCTGACCAAAACCCATCTGCACTGTAAAATATGGGAAGACACGAGACGAGACTGATTCCCAAATGAGGACATCTTTCCAAAGAGCCTCCTTTCAGGTAGAAATTCTCTACCAATTTCCACAGACCCACAATTTCTTTCTCTTCAAGGGGGATGTGGATATATCTTTATATTGATTGCTGGTAGAAGAACCTTTTAAAGATAACTTGGTCCGAATTAAATAAACTGAAGTACCTTGCTTGCTTTGTGCCCACACGGTGCAGCCTCCGAGTGGCGTGGGCGGTAACATACGCATAGGGGAGGGGGACAGAGCTCGGCGGGGCGGGCAAGAGAGCAGATGCACTGAGAGAAAGGGAGATGAGGGGGGATTGAGAAAGGGAAGGAAACGGGAGATGAGAACAGGCGAAGAAGGGTATGAATGATGCCAGGCCTGTCGTATGGCAGATGCACCTTTGTAGTAATAAGACTAATGCATGGGAAGCATGATTATTTCCGTATTGACTGTATATATTTAGGAATAGAAAGTATTTGTGTGTGTTGTGAAATAAGAATAGAAATAGACTGATCTATATAATAGGATACTGCTAACCGATTTTTATTGAATTTTGAAGCAATGCAAAATATTTTCTGTTGATAGGAATTTTTTTGATTTGTGTTCCATTTCGTCTGTAATATAATTTCTTGTTTTTTATAGAATTTCTGTATGGTAAAGATAGTCTAGCTTATATATATTCTATAAGCTGTATCATGTTACTACATTTGCTAATTAAGGCCAAATTTTCCCCTGAGCAACAGATATGTTGTGTGGGTGAAATTCTGTTCGGAATATTTTATTACTATGCTGTTTATTCAACCTTTTGGACAAAAGATTGGACACCTAAGCTCTTATTTAGCATATCCTAAGTAAGATTGATTTAGAGTTTTAAAAAATAAGAATATATATACTGTGTATATATATTATACTGTTGTTCATATTAGTACATATTGTATATGTTATCCTGTATTTTTCTGCGAAAGTGATAGTAACTCAATT
>Proasellus_aragonensis_ ENA|HAEO01040293|HAEO01040293.1 TSA: Proasellus aragonensis, contig comp48271_c0_seq1
TCAGGAATTGAAAACATTTTTTGATTTTATTTTCTTAAGTTACACCGTGAGAGGTCGTTGTTATGCAGCAGCAGTAGCCTATTCTTTAGGTAGAAACAAAAGATGGAGAAGAACCCTCTAAATGCCAGTTTTTATAGTGTAAAAGTTGGAGATCAGGTCCACACTATATTAGAAGCTCCAAGTAAACTAAAAGATGATTCATCCTCTGATTGTACTGGCGGTTCAGTTACTAACATCGTCATGGTTGATGTTTCGGGGTCTATGTGCGGTAGTATAGCTCCTATTCGAGACAGCTGGAACTCAATTGTGGTACCCCACTTGCAAGGCAATACCAAAATGTTTACCTTTAGCAACGAAATAAATTTTCGACGAAATACCCCTACAATGGAGGCGGATGATTTTGATAGCAGTGGTACGGACTTAACAGGCGCTATTAAAGAAATACGCGATGAAGTTGAAAAATGTAGCGATAACTTCATTAGAATATTTCTTGTGACTGATGGTGAACATAACGCCTCAGAGGAAGAACCAGATGCGGAAATACGCAAGCTTTGTATTCCTTATGGAAAAGTTATTGAAGTTTATTTACTAGGTGTTGGTTATAGGTTTCCTGTGGAATACAGCATAACTATTCGATCGGCTCTGCACAATGGAAATGTCAACGTTCCTTCAATATTTTGGGAAAAGAGTTATGATTTCGAAAACCAAATGAATGCGATCAAAGATGTTTTGCTTAAGGGTTTCGTAGAAATTAACATTTCCATTCCTGGGTATAAGTGCCCTGGGCATACATTGGTAGATAAAATACATTTAGGCGAATTCATATACTACTCTAAACCGCCGAGTGAGCTGTCCAACTTAATTACATTTTCAAAAACTGAAGGAAATGAGCAAAAAGTTTTAGATATAGATTTTGTTATTCAAGAAATTGATTTAAGATATCTTCTCGATGGAGTTTTCCGTCAGTGGAATTCTATTCTCATCCAACAACACAGAAATAAGCAAGATGTTCCACTTCAAGCTTTTGAGGTGATGGAAAAAATCTATAACAACTTTAAAGTAGATCAAGAAAAATCTCTAGAAGCATGTGGAAATTCTCAATCCATTGAGTATAGATTAGCTAAGAAAAATGTTAAATACTTAGAAGTGGAATACGCAACTCTTATGAACCAGAGTAAAGCCATCATTCAGCTAGAAGGGGAATATGAAGATGAAATTGAGTTGGCAAAAATTATTTTGAAAACAACAGTAACTGGGAAATATAATACTAAAACTTTAAAAATGAGGGGCCACGGTAATGAAGAATATGATTTAGATATGGAAAAATTTAAAGAAATTTATGAGAATAACAAAGTTTCAATCCTGGCTTTACCCGAACCACCGGCCGAAGAATGTTGTAACATAACGTTTGGGTCAATTGTTAAGGATTTGCAGGACCCCTCTTTTTCTTCCCTGTTGTCCGAAGACAAGTTTACTTTCATGAAAACTTTTTGCGTTCCTGGAATTCCAGTTTACGCGCCAGTGACTGACTCTTCTCAAATAAATGTCTGGACTATGGAAATACAGAACATTCTAGTTGCTCCATACAACCTCATTAGCCAGGGTACCTTGGAGCTATCTGCGGAGTTAGGAAGTGGTGCGGATGAAGCTGACAAGGCAGTGTACCTTCAAGAAGGCGACGATGGCAGTAGATTCAATGCAGTTATTCCTGTATTTACCGCCGAAGTAGGGAAGGTGTTAAAGCCACTAATTAGGAGCAACATATTTGCAATGGTTGCAACATTTTCAGTTTTGAAAAATCCCCACATAATTGACATGAACGCACATATGGCATCTTTGGGGTGTGCTTTCATGAAAACTATTGTAGACTATCCAAAAGGCCACCGTCCAGAATTTGTCGTTTGTCGTTTGAGGTTAATTGAAAGCACCGGCTTACTATACTTGGACCGCAAAGGCTATGCCCAGTATTTAGAACTACTTAGAGATGAGCCGTCTGAGGCTTTGATGACGGAAAGTAAAAAGAAATTTCATGAACTAACCATCAAGTGCGAAAGCCTCGTGAAACCAGCTTTCATCCTCTACTTATGTAGAGAGGAAATGAAAGAGAAAAGCAACCTTACAGCAACTTTGAAACTCATGTGTATAGAATTTATTGGTCGCAGCATTTCAAAACTTTCGAGTATCTCTCCTTACACTGATCATTTTGCACCGCAGCTGAGTTCAGACAAATTACGAAAAGAATGGATGGATGGTAAATTAAAGGAATTGGTGCAGAGTTTACTTGGGAAATTTATTGGTATTCATGGAGACCTTCTTCGTGCTTTTTTCAAGCCTGAAGAGATGAGAAAATCACTGAAAGCTTTTTTGATTCAAGAATTCAAGAAAATGTCAGGATCTCTAATTGAAATTATGATAAACATAAAAAAACTGAAGAAATTGAAAAATAGAAGTGCTGCGGGAGATATCAATTGGCAGGGTCTTCAGGTATTGGCCAGAGAATTGGATTTAACTGAAGAAGTTTCAGATATTTTCAGCGAAGAATCTGCTTTTGCATACATGTTTCACGCTCTTCAACACAAAAGTTCCAGTGATAGACTTTCTGCGGACATCCTCCCTTTCGATGAGGCTTTAAAGAAAGTGAAAAAAGAAGTTGAGTCTGAAAACTGTAAATCTTTGAAAAATCTGGCATCAAAAATGATTTTGGAGGAGGCTGAATCGAAGTGGCGAGAGTTGTTTATGTCTGCACACAAGTCTTTTGTTCGACCTCTAAGCGAGGAAGAAATGATTCAAAAGGCACTGCAGAAAGGTATTACAGTTGACGACTCGTCATTCAACTCTGTTTACAAGTATAACAATAAAACTGGTTTGGTAAGAAATGCCTGTATGATTGAAGCCTGTCCTCATTACCTTAAACCAGATCGAACTTACAATCAGCACATTTCCAATGAAAGGCTCGATGGCTTTCCTCACGGGTTGCATAAGATTAGTCTGGAGATAGCTATGAAAAATGGAAATGCTGATGACGTCATACAGGCATTATTAGCCGGTGCCAATGGAGGTGTATCTGGAAGAGAGAATTCCGTAATCCCATCAGTGGGGAACTTGGAAGCTGCCAAAGCCGAAGTGGAGGCACTCATTTTGCAATACCAAAGCTTATTGGGTGATCGGTAATAAATATTAAAAATAATTGTCTGTTGTGATGGATTCTGAACTTTAGATTCAGTCTCTATAAAAGTTTCTGCATCAATATGTGATTCTTATGTATCTAATAAAATAATTAATAAAAATCTTAATTAG
>Proasellus_arthrodilus_ ENA|HAEQ01033879|HAEQ01033879.1 TSA: Proasellus arthrodilus, contig comp56599_c0_seq1
AACAAAAGATGGAGAAGAACCCTCTAAATGCCAGTTTTTATAGTGTAAAAGTTGGAGACGAGGTCCACACTATATTAGAAGCTCCAAGTAAACTAAAAGATGATTCACCCTCCGATGGTACTGGCGGTTCAGTTACTAACATTGTCATGGTTGATGTTTCGGGGTCTATGTGCGGTAACATATTTCCTATTCGAGACAGCTGGAATTCAATTGTAGTACCCCATTTGCAAGGCAATACAAAAATGTTTACCTTTAGCGATGAAATAAATTTTCGACGAAATGGCCCTACAATGGAGGCGGAAGATTTTGATAGCGGTGGCACTGACTTAACTGGCGCTATTAAAGAAATACGCGATGAAGTTGAAAAATGTAGCGATAACTTCATTAGAGTATTTCTTGTGACTGATGGTGGACATAACGCCACAACCGAAGAACCAGATACTGAAATAAGCAAGCTTTATATTCCCACAGGAAAAGTCATCGAAGTTTATCTACTAGGTGTTGGTTATGGGTTTCCTGTGGAATACAGCATAACTATTCGGTCGGCTCTGCACAATGGTAATGTCAACGTTCCTTCCATATTTTGGGAAACGAGTTATGATTTCGAAAACCAAATGAATGCGATCAAAGATGTTTTACTTAAGGGTTTCGTAGAAATGAACATTTCTATTCCTGGGTATAAGTGTCCTGGGCATACATTGGTAGATAAAATAAATTTAGGCGAATTCATTTACTACACTAAGCCGCCGAGTGAGTTGTCCAACTTAATTACATTTTCAAAAACTGAAGAAAATGAGCAAAAAGTTTTAGATA
>Proasellus_assaforensis_1 ENA|HAEP01068222|HAEP01068222.1 TSA: Proasellus assaforensis, contig comp483807_c0_seq1
AGAAATACGCGATGAAGTTGAAAAATGTAGCGATAACTTCATTAGAGTATTTCTTGTGACTGATGGCGAACATAATGCCTCAAATGACGAACCAGATACTGAAATTAGCAAGCTTTATATTCCCTCTGGAAAAGTCATAGAAGTTTATCTACTAGGTGTTGGTTATGGGTTTCCTGTGGAATACAGCATAACTATTCGGTCGGCTCTGCACAATGGTAATGTCAACGTTCCTTCCATATTTTGGGAAACCAGTTATGATTTCGAAAACCAAATGAATGCGATCAAAGATGTTTTGCTTAAGGGTTTTG
>Proasellus_assaforensis_2 ENA|HAEP01076115|HAEP01076115.1 TSA: Proasellus assaforensis, contig comp627052_c0_seq1
TTTTATAGTGTAAAAGTTGGAGACGAGGTCCACACTATATTAGAAGCTCCATGTAAACTAAAAGATGATTCACCCTCCGATGATACTGGCGGTTCAGTTACTAACATTGTCATGGTTGATGTTTCGGGGTCTATGGGCGGTAGCATAGTTCCTATACGAGACAGCTGGAATTCAATTGTAGTACCCTATTTGCAAGGCAATACCAAAATGTTTACCTTTAGCAACGAAATAAATTTTCGACGAAATGGACCTACAATGGAGGCGGAAGATTTTGATAGCTGTGGCACAGACTTAACGGGCGCTATTAAAGAAATACGCGATGAAGTT
>Proasellus_cantabricus_ ENA|HAER01010688|HAER01010688.1 TSA: Proasellus cantabricus, contig c12089_g1_i1
ACCGACTCCCGACTCTTTTTAAATGTATATGTACTAGGCCTAGCTACAAAATATGGAGAACCCTCTAAATGCCAGTTTATATAGTGTAAAAGTAGGAGACGAGATTCACACTATATTAGAAGCTCCAAGTAAACTAAAAGATGATTCACCCTCTGATTGTACTGGCTGTTCAATTTTTAACATTGTCATGGTTGATGTATCGGGGTCTATGAGCGATTGTATAACTTCTATTCGAGACAGCTGGAACTCAATTGTAGTACCCTATTTGCAAGGCAATACCAAAATGTTTGCCTTTAATAACGAAATAAATTTTCTACGAAATGGCCCTACCATGGAGGTGAAGGATTATGAAGGCGGTGGCACGAACTTAACGGGCGCTATTAAAAAAATACGCGATGAAGTTGAAAAATGTAGTGATAACTTCATTAGAGTATTTCTTGTGACTGATGGTGAACATAACTCCTCTATCGAAGAACCAGATATTGAAATAAGCAAGCTTTATATTCCCTCTGGAAAAGTCATCGAAGTTTATTTACTAGGTGTTGGTTATGGGTTTCCTGTGGAATACAGCATAACTATTCGATCGGCCCTGCACAATGGTAATGTCAACGTTCCTTCCATATTTTGGGAAACGAGTAATGATTTCGAAAACCAAATGAATGCGATCAAATATGTTTTGCTTAAGGGTTTCGTAGAAATGAACATTTCTATTCCTGGGTATAAGTGCCCTGGGCATACATTAGTAGATAAAATACATTTAGGCGAATTCATGTACTATACTAAGCCACCGAGTGAGCTGTCCAACTTAATTACATTTTCAAAAACTGAAGAAAATGAGAAAAAAATGTTAGATATTGATTTTGTTATTCAAGAAATCGATTTAAGATATCTTCTCGAAGGAGTTTTCCGTCAATGGAATTCTATTCTCATCCAACAACACAGAAATAAACAAGATGTTCCACTTCAAGCTTTTGAGGTGATGGAAAAAATCTATAACATCTTTAAAGTAGATCAAGAAAAATCTCTAGAAGCAAGTGGAAATACTCAATCAATTGAGTATAGATTAGCTAAGAAAAATGTGAAATACTTGGAAGTGGAATACGCAACTCTTATGAATCAGAGTAAAGCCATCATTCAGCTAGAAGGGGAATATGAAAGTGAAATAGAGTTGGCAAAAATTATTTTGAAAACAACAGTAACTGGGAAATATAACACTAAAACTTTAAAAATGAGGGGTCATGGTAATGAAGAATATGAATTAGATATGAAAAAATTTAAAGAAATTTATGAGAATAACAAACTATCAATCCTGGCTTTACCCGAACCACCGGCTGAAGAATGTTGCAACATAACGTTCGGATCAATTGTTAAGGATTTGCAAGACGCATCTTTCTCTTCCCTTTTGTCCGAAGACAAGTTTACTTTCATGAAAACTTTTTGCGTTCCTGGAATTCCGGTTTATGCGCCAGTGACTGACTCTTCTCAAATAAATGTCTGGACTATGAAAATAGAGAACATTCTAGTTACTCCATACAGCCTCATTAGCCAGGGTACCTTGGAGTTATCTGCGGAGTTAGGAAGTGGTGCGGATGAAGCTGACAAAGCTGTGTACCTTCAAGAAGGCGATGATAGCAGTAGATTCAATGCAGTTATTCCTGTATTTACTGCTGAAGTAGGGAAGGTGTTAAAGCCGATAATTAGGACCAACATATTTGCAATGGTTGCAACATTTTCAGTTTTGAAAAATCCCCACATAATTGACATGAACGCACACATGGCAGCTTTGGGATGTGCTTTCATGAAAACTATTGTAGACTATCCAAAAGGCCACCGTCCAGAATTTGTCGTTAGTCGTTTGAGGTTAATTGAAAGCACTGGCTTACTATACTTGGACCGCACAGGCTACGCCCAGTATTTAGGACTACTCAGAGATGAGCCATCTGAGGCTCTGATGACAGAAAGCAAAAAGAAATTTCATGAACTAACCATCAAGTGCGAAAGCCTTGTGAAACCAGCTTTCATACTCTACTTATGTAGAGAAGAAATGAAAGAGAAAAGCAACCTTAAAGCCACATTGAAACTCATGTGTTTAGAATTTATTGGTCGCTGCATTTCAAAACTTTCGAGTACTTCTCCTTACACTGATCAGTTTGCAGCGCAGTTGAGTTCAGACAACCTACGAAAAGAATGGATGGATGGTAAACTAAAGGAATTGGTGCAGAGTTTACTTGGGAAATTTATTGGTATTCACGGAGACCTTCTTTGTGCTTTTTTCAAGCCTGAAGAGATGAGAAAATCACTGAAAGCTTTTTTGATTCAAGAATTCAAGAAAAAATCTGGATCTCTCATTGAAATTAATCTAAGCATAAAAAAACTGAAGAAATTGAAAAATAGAAGTGCTGCAGGAGATATCAATTGGCAAGGTCTTGTTGTCTTGGCCAAAGAATTTGATTTAACTGAAGATGAAGTTTCTGATATTTTCAGTGAAGAATCCGGTTTTGAATACGTGTTTCACGCTCTTCAACACAAAAGTTCAAGTGATAGGCTTTCTACGGACATCCTCCCATACGAGGAGGCTTTTAAGAAAGTGGAAAAAGAAGTAGAGTCTGAAAACGGTAAATCTTTGAAAAATCTGTCATCAAAAATGATTTTAGAGGAGGCTGAATCGAAGTGGCGAGAGTTGTTTATGACTGCGCACAAGTCTTTTGTTCGACCTCTTCGCGAGAAAGAAATGATTCAAAAGGCTCTGCTGAAGGGCATTACAGTTGATGACTCGTCATTCAACTCTGTTTACAAGTATAACAATAAAACTGGGTTGGTGAGAAATGCTTGTATGATTGAAGCCTGTCCTCATTACCTTAAGCCAGATCGAACTTTCAATCAGCACATTTCCATTGAAAGGCAAGATGGCTTTCCTCATGGGTTGCATAAGATTAGTCTGGAGATAGCTATGAAAAATGGAAATGCTGATGACGTCATACAGGCATTATTATCCGGTTCCAATGGAGGTGTATCTAGAATAGAGAATTCCGTGATTCCATCAGTGGGTAACTTGGAAGCTGCCAAAGCCGAAGTGGAGGCACTCATTTTGCAATATCAAAGCTTATTGGGTGATAGGTAATAAATATTTTTAAAAATTGGCTTTGATGGATTCTGAACTTTAGATTCAGTCTGTATAAAAGTTTCTCTATCAATATGTAGTTAATAAAATAATTTAAAAAAAAAAACTAATTTATATTAAATGTTTCCTTCTTTTATAAATTATGTAAGTAAGGTCTTTTGTTTAGGTTTAATAGTATTTTCTTGAGCAAATTATGATTTATTCGTATCTCAAGTCTCAACATCGACTAGGCATTCTTAAATAAATTTAAGAAGTTTTTTTCCCACCGATACAGAAGAAGAGACTAATCCCTCCTCCTTTGAGCGGGGTTGCCAATCAAAGACA
>Proasellus_cavaticus ENA|HAES01093580|HAES01093580.1 TSA: Proasellus cavaticus, contig comp293660_c0_seq1
TTATCTAATTGATAACACATAACAGTTATTGGTAGGCCGATGTATCTGTTTGGGAACAGAATATCACTGATCAGAATTAAATACATATAAAGAAGAAAAGGACGCTTTAAAACTAAGTTGCGCCTTCCTTGAAACTGAAATCAAAGAATATGGATAATCCCGCAACAGATAGCTGTTTGTTCAGTGTGAGGGTAGGAGATCAGGTTCACACTATATTAGAAGCGCCAAGCGAATTTAAAGAAGATATGCAATCTGATTGTACTGACGGTTCTGTTACTAACATTGTTATGGTTGATGTATCAGGGTCTATGGGCGGATGTATATCTCCTATCCGAATAAGTTGGAACTCCATCGTAGCTCCTCATTTGAAAGGCAATACCAAAATGCTTACGTTTAGCGACCTCATTAAATTTCGACGGGATGGCCCTATTATGGAGGTAACTGATTTTGATAGTTGCGGCACTGACTTAACTGGAGCTATTAATCGAATACACAGCGAAGTAAAAAAGTGTACCGATGACTTCATTAGAGTATTCCTTGTGACGGATGGTCAACACGCAGCTTCGTCCGAAGAACCGGACACAGTAATTAGCCAGCTTTATATTCCGACTGGAAAAATTATCGAAGTTTATTTGCTAGGCGTTGGGTATGGTTTTCCTGTTGAGTACAGTATAAATATTCGATCGGCTTTGCACAATGGCAATGTTAATGTTCCTTCCTTATTCTGGGAAACTGATCACGATTTCGAGAACCAAATGCAGGCGATAAAAGATGTTTTGCTGAAAGGTTTCGTTGAGATGAACCTTTCTGTTCCAGGGTATAAGTGTCCTGGGCATACATTGGAAGATAAAGTACAGTTTGGCGAATTTGTATACTACAATAAGCCACCGAATGAGCTGGCTAACTCGATTACATTGTCTAGAATCGAGGATAATGACGAGAAGAAGATTTTAGA
>Proasellus_coiffaiti_ ENA|HAEU01002521|HAEU01002521.1 TSA: Proasellus coiffaiti, contig comp2904_c1_seq1
AACCTTCCGATTTTTACAATTATTTCAGAAAATGGATAACCTTGTAGATGCCTCCTTATACAGTGTGAAGGTAGGAGATGAGGTTCACACTATACTAGAAGCTCCCAGCGCATTTAAAGAGGGTTTGTCATCTGGTAGTTATGGCGGTTCCGTTAGTAACATCGTTATGGTCGATGTTTCAGGATCTATGTGCGTATGTATAGGTGATATCAGAGAAAGCTGGAATTCAATCGTAGCTCCTTATTTGCAAGGCAATACCACAATGTTTACGTTCAGCGATGATGTTGTACTTCGACGTAGTAACCCAGTTATGGAAGAGAATGATTTTGATAGTAACGGCACAAACTTAACTGGAGCTATTGAACGAATACGCCTTGAAGTAGAAAAGTGTATCAATAACTTCATCAGAGTATTTCTTATCACGGATGGACATCACGGCTCCTGCAATTCGTCCGAAAGCCCT
>Proasellus_coxalis_ ENA|HAET01008228|HAET01008228.1 TSA: Proasellus coxalis, contig comp13765_c0_seq1
CTCCAAGTAAGCTGAAAGATGATTTACCATCAAATGAAAATGGCAGTTCCATTTCAAATATTGTTATGGTTGATGTATCAGGATCCATGTGCGAATGTATAACTCCTATTCGAGATTCCTGGAACTCTATCGTTGCTCCACATTTGCTAGGCACTACCAAAATGTTTACCTTTAGCAGCCAAATAATATTTCGACGGTTTGGAGCAACTATGGAGGAGGAAGATTTTGATCCGGCAGGAACAGACCTAACTGGAGCTATCAAACGAATACGCTGTGAAATAGAAAAGTGTACAGATAATTTCATCAGGGTATTTCTTGTCACTGATGGTCAACACGGCTATGCAAGTGAAATGCCAGATATTGAAATTAGTAAACTTTATATTCCATCTGGAAAAGTCATTGAAGTTTATTTGCTTGGTATTGGTTCTAGTTTTCCTGTGGAGTACAGTGTAAATATACGATCAGTTTTGCACAATGGAAATGTTAACGTTCCATCCTTATTTTGGGAAAATGGAGATGATTTTAAAAGCCAAATGTATGCAATAAAAGATGTCTTGTTCAAAAGTTTTATAGAGTTGGACATTTCTGTTCCTGGGTACAAGTGCCCTGGGCATATACTGGCTGATAAAATACAGTTAGGAGAGTTCATGTATTACCCTAAGTCACCTAGTGAACTGTCAACCTCTATTGCAATGTCAATATTTGAGGACAATGGGGAAAAGAAAATATTAGTATTCAATTATGTTAATCGTGAAAGCAATTTAAGATTCCTTTTTGACAAAGTTTTTCGTCAGTGGAATTCAATTCTTTTCCAACAACACAGGAATAAAAAGGAGGTTCCGCTTCTTGCTTTTGATGTTATGGATAAAATCTTTTACAATTTCAAGTTAGATCTAGAAAAATCTCTGGAAGCAATTGGGAATCATCAGTC
>Proasellus_ebrensis ENA|HAEW01013205|HAEW01013205.1 TSA: Proasellus ebrensis, contig c14340_g1_i2
TTTTTTTTTTTTTTTTGTTGGTTAGTTTTTACAATTCTCCCGCAAAAGCGCCTTAAGTTATTCAGGAATTGAAATTTTTTTTTTATTTTCTTAAGAAAAGTTATACCGTGTGAGGTCGTTGTTGTGCAGCAGTAGCCTATACTTTAGCTAGAAGCAAAATATGGAGAACCCGCTAAATGCCAGTTTATATAGTGTAAAAGTAGGAGACGAGATTCACACTATATTAGAAGCTCCAAGTAAACTAAAAGATGATTCGCCCTCTGATTGTACTGGCTGTTCAATTTTTAACATTGTCATGGTCGATGTATCGGGGTCTATGAGCGGTTGTATAACTCCTATTCGAGACAGCTGGAACTCAATTGTAGTACCCCATTTGCAAGGCAATACCAAAATGTTTGCCTTTAGCCACGAAATAAATTTTCTACGAAATGGCCCTACCATGGAGGTGAAGGATTTTGAAGGTGGTGGCACGAACTTAACGGGCGCTATTAAAGAAATACGCGATGAAGTTGAAAAATGTAGTGATAACTTCATTAGAGTATTTCTTGTGACTGATGGTAATCATAACTCCTCTATCGAAGAACCAGATATTGAAATAAGCAAGCTTTATATTCCCTCTGGAAAAGTCATCGAAGTTTATTTACTAGGCGTTGGTTATGGGTTTCCTGTGGAATACAGCATAACTATTCGATCGGCCCTGCACAATGGTAATGTCAACGTTCCTTCCATATTTTGGGAAACAAGTAATGATTTCGAAAACCAAATGAATGCGATCAAAGATGTTTTGCTTAAG
>Proasellus_grafi ENA|HAEX01026875|HAEX01026875.1 TSA: Proasellus grafi, contig c25553_g1_i2
ATTTGATAACACAATTTATTTAAAATTAACATAGGCATACAGATTTCACTAATGTAATAGTATTTATTAGACTAGTACAATAATTATATTTACCTTGTTTTTTGAATTAAGCTTATGTCTAAAATGAAATAGTCATAATGCTTACTGTAGGCCTATTTCTTTGTATGTCTACGACTGTAACCTATGTAGACTATATTAATCTTCAGAATCTTCAGTGAAACATGAGTTTTCCAATTAGCTTATTGTCATGAATATGAGGAAAAGATAAAAAGTAATCTGGAGACTTCCTTTGGAATTAAAAAATTGTCTTTTTTAACAAAGAATATGGAGAACCCTAACAATGCCTGTTTATATAGCGTAAAAGTAGGAGACGAGGTTCACACTATATTAGAAGCTCCAAGTAAACTAAAAGATGATTCACCCTCTGATTGTACTGGCTGTTCTGTTTTTAACATTGTCATGGTTGATGTATCGGGGTCTATGAATGATAGTATAGCTCCTATTCGAGACAGTTGGAACTCCATCGTAGTACCCCATCTGCAAGGCAATACCAAAATGTTTGCCTTTCATAGCGAAATTAATTTTCTACGAAATGGCCCTACAATGGAGGTGGAGGATTTTGTAAGCGGTGGCACGAACTTAACGGGCGCTATTAAGGAAATACGCGATGAAATTGAAAAATGTAGTGATAACTTCATTAGAGTATTTCTTGTGACTGATGGTGACCATAACTCTACTACCGAAGAACCAGATAGTGAAATAAGCAAGCTTTATATTCCATCTGGAAAAGTCATCGAAGTTTATTTACTAGGTGTTGGTTATGGGTTTCCTGTGGAATACAGTATAACTATTCGATCGGCCCTTCACAATGGTAATGTCAACGTTCCTTCCATATTTTGGGAAACAAGTAATAATTTCGAGAACCAAATGAAGACTATCAAAGATGTTTTGCTTAAGGGATTCATAGAAATGAACATTTCTATTCCTGGGTATAAATGCCCTGGGCATTTATTGGTAGATAGAATACATTTAGGCGAATTCATGTACTATACTAAGCCGCCGAGTGAGCTGTCCAACTTTATTACATTTTCAAAAACTGAAGGAAATGAGAAAATCATATTAGATATTGATTTTGTTATTCAAGAAATCGATTTAAGATATCTTCTCGATGGAGTTTTCCGTCAGTGGAATTCTATTATCATCCAACAACACAGAAATAAACAAGATATTCCACTTCAAGCTTTTGAGGTGATGGAAAAAATCTATAACAATTTTAAAATAGACCAAGAAAAATCTCTAGAAGCATGTGGAAATGCTCAATCAATTGAGTATAGATTGGCTAAGAAAAATGTTAAATTCTGTGAAGTGGAATACGCAACTCTTATGAATCAGAGTAAAGCAATCATTCAACTAGAAGGGGAATATAGAGATGAAATCGAGTTGGCAAAAATTATTTTGAAAACGACAGTTACTGGGAAGTATAACACTAAAACTTTAAAAATGAGGGGTCACGGCAATGAAGAATATGAATTAGATATGGAAAAATTTAAAGAAATTTATGAGGATAACAAAGTATCAATCATGGCTTTACCCGGACCACCGGCTGAAGAATGTTGCAACATTACGTTCGGATCAATTGTTAAGGATTTGCAGGACGAATCTTTCTCTTCCCTTTTGTCCGAAGACAAGTTTACTTTCATGAAAACTTTGTGCGTTCCTGGAATTCCAGTTTATGCGCCTGTGACTGACTCTTCTCAAATAAATGTCTGGACTATGAAAATAGAGAACATTCTAGTTACTCCATACAACCTCATTAGCCAGGGTACCTTGGAGTTATCTGCTGAGTTAGGAAGTGGTGCGGATGAAACTGACAAAGCTGTATACCTTCAAGAAGGCGATGATAGCAGTAGATTCAATGCAGTTATTCCTGTATTTACTGCCGAAGTTGGGAAGGTGTTAAAGCCAATAATTAGGAGCAATATATTTGCAATGGTTGCAACATTTTCAGTTTTGAAAAATCCCCACATAATTGACATGAACGCACACATGGCAGCTTTGGGATGTGCTTTCATGAAAACTATTGTAGACTATCCAAAAGGCCACCGTCCAGAATTTGCCGTTAGTCGTTTGAGGTTAATCGAAAGCACCGGCTTACTATACTTGGACCGCAAAGGGTACGCCCAGTATTTAGGACTACTTAGAGATGAGCCATCTGAGGCTCTAATGACAGAAAGCAAAAAGAAATTTCATGAACTAACCATCAAGTGCGAAAGCCTTGTAAAACCAGCTTTCATCCTCTACTTACGTAGAGAAGAAATGAAAGAGAAATGCAACCTTAAAGCAACATTGAAACTCATGTGTACTGAATTTATTGGTCGCTGCATTTCAAAACTTTCGAGTACCTCTCCTTTCACTGATCATTTTGCAGCGCAGTTGGATTCAGACAGCCTACGAAAAGAATGGATGGATGGTAAACTAAAGGAATTGGTGCAGAGTTTACTTGCGAAATTTATTGGTATTCACGGAGATCTTCTTTGTGCTTTTTTCAAGCTTGAAGAGATGAGAAAATCACTGAAAGCTTTTTTGATTCAAGAATTCAAGATAATATCTGGATCTCTCATTGAAATTAATCTAAACATAAAAAAACTGAAGAAATTAAAAAATAGAAGTGCTGCAGGAGATATCAATTGGAACGGTCTTGTTGTCTTGGCCAGAGAATTGGATTTAAATGAAGATGATGTTTCTGATATGTTCAGTGAAGAATCCGCTTTTGAATACATGTTTCACGCTCTTCAACACAAAAGTTCAAGCGATAGGCTGTCTACGGACATCCTCCCCTACGATGAGGCTTTTAAGAAAGTGCAAAAAGAAGTTGAGTCTGAAAACGGTAAATCTTTGAAAAATCTGGCTTCAAAAATGATTTTAGAGGAGGCTGAATCGAGGTGGCGAGAGTTGTTTATGTCTGCGCACAAATCTTTTGTTCGACCTCTAAGCGAGGAAGAAATGATTCAAAAGGCGCTGCAGAAGGGTATTACAGTTGATGACTCGTCATTCAACCCTGTTTACAAGTATAACAATAAAACTGGATTGGTGAGAAATGCTTGTATGATTGAAGCCTGTCCTCATTATCTTAAACCAAATCGAACTTTCAATCAGCACATTTCTATTGAAAGGCAAGATGGCTTTCCTCATGGGTTGCATAAGATTAGTCTGGAGATTGCTATGAAAAATGGAAATGCTGATGACGTCATACAGGCATTATTATCCGGTTCCAATGGAGGTGTATCTGGAAGAGGGAATTCCGTAATCCCATCAGTGAGTAACTTGGAAGCTGTCAAAACAGAAGTGGAGGCACTTATTTTGCAATACCAAACCTTATTGGGTGGTAGGTAATAAATACTGAAAGTTGGCTTTGATCGATTCTGAACTTTAGATTCAGTCTGCAAATAATTCTCTAACAATATGTGATTCTTATGTATCTAATAAAATAATGTTAACCTTTTTTTTTTTTAATTATGCGAGTTTATTTAGGTTTAATAACATTTTTTGATGCAAAATGTTGTGATTCGACTAACATCGACTAAGCATTCTTAAATACGTTTAAGAATTTTTTTTATCAATTTCGGCATTTCCCACTGACCAAAGTGACTAATCTCCTCCCATCAGCGGGCTTGCCAGTCAGTGATTTACTTGGACCAGTGTATTATGATGAGGGCAATTTAATTACTTTTAATGTGAGCTTATAAATATCGTAGTTAATATCGATGTTTGTGGGGTCTTAGAGATTTTATTTTTTACTATTCCTGATGTGATAAACTGATGATTTACTCTTCGTTCCAACGAAGAACCTATTGAATAAAGCTTTAAACATTGTAACATAAGACTCTGCTTTTTAAATTGCTTTAAATTATTAAGTAAATAATATTAGTTATTTCCAACTTGTTGCCTATGCGCAATGTAGTGATTGCATTTGCCTAAAAGGCAGTCACTTTTTCAATATGGGAGAACTAATTTTTTTTAGACTATGCCTAGTTCCAGCTGCATCCTTATACGAAAAAGCTGGTTCTTCGCGTTTAAGCTTAAAAGGTTTTTTTTGTTCTAATTTCACTAATAACAACTTTTTGTATCTGGTTTTTAGAGATTTGTATATAATTTATACTCTGACTTTTATTTGTATTAATGTGTTGAATATGGAAATATTATTTGGTGAGAATTTGTATTTTGTATAGCTTTTAATATATTTTCAGGTAAAGTTAGAAATTGCTTTATTTTCGTATTAGTATTTTACTTAATCGGAAATAAATTCTAAGGTTATTAAAGGATATTTTAGATTGTCTTTTTTCTATACAATACCAAAGTTTATAATGTATTTCGTAAGACCCTGTGATTCCAGTTATATTATTTGTAAAAAAAAATTA
>Proasellus_hercegovinensis ENA|HAEZ01082308|HAEZ01082308.1 TSA: Proasellus hercegovinensis, contig comp95235_c0_seq2
AAACCCTAGAGTGTCATATATTCCCTCTGCTCTTAGAAGTTTTTATTTTTTCAACTTGTTGATGTGTATATTATTTTTAGAATATGGATGACCCTGTAGATGCCTATTTGTACAGTGTGAAAGTAGGAGACGAGGTTCACACTATATTAGAAGCTCCAAGTAAACTTAAAGATGATTTGTCATCACATGGAACTTGCAGTTCCATTTCTAACATTGTTATGGTTGATGTATCAGGATCCATGTGCTCATGTATAACTCCTATTCGAGAATGCTGGAACTCAATCATTGCTCCTCATTTGCTAGGCAATACCAAAATGTTTACTTTTAGCAACGATGTAAAATTTCGACGATATGGACCTACTATTGCGGAGCAGGATTTTGATAGTGAGGGCACAGACCTAACTGGAGCTATCAAACAAATACGCCTTGAAGTAGAAAAGAGTATAGACAATTTCATCAGGGTATTTCTTGTCACTGATGGCCAGCACTGCGCTTCAACTGAAGTCCCAGATAAAGAAATTAGTAAACTTTATATTCCATCTGGAAAAGTCATTGAAGTTTATTTGCTGGGTATTGGTTATGGTTTTCCTGTGGAATACAGTATAAATATTCGATCGGCTTTGCACAACGGTAATGTTAATGTTCCATCCATATTTTGGGAAAATGAAGATGATTACAAAAACCAAATGTATGCAATAAAAGATGTTTTGCTCAAAAGTTTTATAGAGTTGGACATTTCTGTTTCTGGGTATAAGTGCCCTGGGCACATATTGACAGATAAAATACAGTTAGGAGAATTCATGTATTACCCTAAGCCACCGAGTGAGTTGTCTAACTCCATTACATTGTCAAGAATTGAGGATAATGACAAGAAGAAAATATTAGATGTCGATTATAGTAATCGTGAAGGTGATTTAAGATTCCTTCTCGATAAAGTTTTTCGTCAGTGGAATTCGATTCTCATCCAACAACACAGAAATAAAAAAGAGATTCCGCTTCTTGCTTTTGATGTTATGGATAAAATCTATTGCAACTGTAAGTTAGGTCTAGAAAAATCTCTAGAAGCAAGTGGGAATCATCAATCAATTCAGTATAGATTAGCTAAGAAAAATGTAAAATGCCTAGAAGTAGAATACTCAACTCTAATGAACCAAAGCAAGACTATCATTGAGCTGGACAAGAAGTATGAAGATGAAATTGAATTGGCTAAGATTATTCTGAAGACTACCGTAAAAAGCAAATATAATACAAAAACTCTAAAAATGAGGGGCCATGGAAATGAAGAGTATGAATTGGATATGGAAAAATTTAAAAAAATATATGAAAAATGCAAAGAAGCCATTTTGGCATTGCCAGAACCATCGACTGAAGAATGTTGTAATATAACGTTTGGATCAACTGTTAGGGATTTGCAAGATCCAACTTTCTCTCAACTGCTGTCCGAAGACAAGTTTACTTTCATGAAAACATTTTGTGTCACTGGAATTCCAGTTTATGCACCTGTGACTGATTCTTCTCAGATAAATGTCTGGACTATGAAAATTGAGACCATTTTAGTTACACCGTACAATCTCATTAGCCAATGTACCTTGGAGCTATCAGCGGAGTTAGGAAGTGGTGCTGATGACAAAGACAAAGCTGTATACCTTCAAGAAGGTGATGACAGTAGTAGATTCAATGCAGTCATTCCAGTATTTACCTCCGAAGTAGGGAAGGTGTTGAAGCCCCTAATTAGGAGCAACATATTTGCAATGGTAGCAACATTTTCAGTTTTGAAAAATCCTCACATAATAGATATGAACACCCACATGGCAGCTTTGGGATGTGCTTTCATGAAGACCATTGTAGACTATCCAAAACGACACCGTCCGGAATTTGCTATTAGTCGTTTGAGTTTGATTGAAAGTACAGGTTTGCTGTACTTGGACCGCAAAGGCTACGCCCTATACTTAGGACTCCTTAGAGATGAACCGTCTGAGGCTTTGATGACAGAAAGCAAAAAGAAATTTGATGAACTAACCATCAAGTGTGAA
>Proasellus_jaloniacus_ ENA|HAFB01070523|HAFB01070523.1 TSA: Proasellus jaloniacus, contig comp443481_c0_seq1
TAATTCCTTCTCTAATTGTACTGGCGGTTCAGTTACTAATATTGTCATGGTTGATGTTTCGGGGTCTATGGGTACTTGCATATCTCAAATTCGAGACAGCTGGAACTCAATTGTAGTACCCCATTTGCAAGGCAATTCCAGAATGTTTACCTTTAGCAACGAAATAAAATTTCGCCGAAATGGCCCTTCAATGGAGATAGAGGATTTTGATGGCACTGGCACGGACTTAACGGGCGCTATTAAAAAAATACGCCTTGAAGTTGAAAAATGTAGTGATAACTTCATTAGAATATTTATTGTGACTGACGGTGAACATAACGCCTCAAATGAAGAACCAGATACTGAAATAAGCATG
>Proasellus_karamani_ ENA|HAFC01093882|HAFC01093882.1 TSA: Proasellus karamani, contig comp239194_c0_seq1
ATAATTATTAATAACACAAATATGGATAACAATGTAGATGCCTATTTGTACAGTGTAAAAGTAGGAAACGAGGTTCACACTATATTAGAAGCTCCAAGTAAACTTAAAGATGATTTGCTATCGAATGAAGCTGTCAGTTCTGTTTCTAACATTATTATGGTTGATGTATCAGGATCCATGGAATCATGCATAACTCCTATTCGAGAAAGCTGGAACTCGATCGTTGCTCCGCATTTGCTAGGAACCACCAAAATGTTTACTTTTAGCAACGAAGTAAAATTTCGACGGGATGGACCTACTATGGCAGAGGAGGATTTTGATAGTGAGGGCACAGACCTAACTAGCGCTATCAAACAAATACGCCTTGAAGTAGAAAAGAGTACTGAAAATTTTATCAGGGTATTCCTTGTCACTGATGGTCAACACTGCGCTGGATACAAATTACCCAATGAAGAAATTTGTAAACTTTATATTCCATCTGGAAAAATCATTGAAGTTTATTTGCTGGGTATCGGTTATGGTTTTCCGGTGGAATACAGTATGAGTATTCGATCGGCTTTGCACAATGGGAACGTTAATGTTCCATCCATATTTTGGGAAAATGAAGATGATTACAAAAACCAAATGTATGCAGTTCAAGATGTTTTACTCAAAGGATTTATTGAATTGAACATTTCTGTTCCTGGGTATAAGTGCCCTGGGCATATATCGGTAGATAAAATACAGTTAGGGGAATTCATGTATTACCCTAAGCCGCCGAGTGAGCTGTCTAACTCCATTACATTGTCAAGAATTGAGGACAATGATGAAAAGACAATATTAAATGTTGATTATGTTAACCGTGAAGGTGATCTAAGATTCTTTCTCGATAAAGTTTTTCGTCAATGGAATTCAATTCTTTTCCAACAACACAGAATAAAAAAAGAGGTTCCGCTTCTTGCTTTTGATGTTATGGATAAAATCTATTGCAGTTTAATGTTAGATCTAAAAAAATCTCTAGAAGCAAGTGGGAAATGTCTATCAATTCAACATAGATTAGATAAGAAAAATGTTAAATGCCTAGAAGTGGAATATGCAACTCTAATGAACCAAAGCAAAACTATCATTGAACTGGACAAGAAGTATGAAGATGAAATTGAATTGGCTAACATTCTTCTGAAGACAACTGTCAAATGTAAATATAATACAAAAACTCTGAAAATAAGGAGCCACTCTGCGTTGATACCACT
>Proasellus_meridianus_ ENA|HAFE01072312|HAFE01072312.1 TSA: Proasellus meridianus, contig comp68764_c0_seq3
ATGGAGAGTCTGTTTAATTTAACGGACTCCCGACACCTTGATTTGGAAAACTGACTCCTCACTCTTTTTAAAAACCATAAAAAAATGTGCGACTCAACTCTCAAATCTGACTCTCCTTCCGACTCCTCATCCCTGATGGAACTCTATTATAAATTGCCCTGCCGTCCTAATCACAAAAACAGATTTTGTTTTTCTCTTTGAAAACTAAAAATAATCTTAAGTGCAGTATTTATAAATCAATTATAAATAAATCTCATACTTTCATAGGTCTATTTTTGTGTAAGAGTGTGTGTCGAATATGAAATTATTTCCCTCGTAATCCACTGAAAATGAGAAGTGCAGCTTCAATGGTATACTTCTGAATTTTATCCTGGTCCATTACCTATCAGTTCTAAGATGGAGAAGAACCCTCTAAATGCCAGTTTTTATAGTGTAAAAGTTGGAGACGATGTCCACACTATTTTAGAAGCACCAAGTAAACTAAAAGATGATTCATCCTCCGATGGTACTGGCGGTTCAGTTACTAACATTGTTATGGTTGATGTTTCTGGGTCTATGTGCGGTAGCTTAGCTCCTATTCGAGAGAGCTGGAATTCAATTGTAGTACCCCACTTGCAAGGCAATTCCAAAATGTTTACTTTTAGCAACGATATAAAGTTTCGACGAAATGGCCCTGCAATGGAAACGGAAGATTTTGATAGCGGTGGAACGGACTTGACAGGCGCTATTAAAGAAATACGGGATGAAGTTGAAAAATGTAGCGATAAGTTCATTAGAGTATTTCTTGTGACTGATGGTGAACATAACGCCACAACAGATGAACCAGATACTGAAATAAGCAAGCTTTATATTCCCTCTGGGAAAGTCATCGAAGTTTATTTACTAGGTGTTGGCTATGGGTTTCCTGTGGAATACAGCATAACTATTCGATCGGCTCTGCACAATGGTAATGTCAACGTACCTTCCATATTTTGGGAAACTAGTAATGATTTTGAAAATCAAATGAATGCGATCAAAGATGTTTTGCTTAAGGGTTTCGTAGAAATTAACATTTCTATTCCTGGGTATAAGTGTCCTGGGCATACATTGGTAGATAAAATAAATTTAGGCGAATTCATATACTACACTAAACCGCCATTTGAGCTGTCCAACTTAATTACGTTCTCGAAAACTGAAAAAGATAGGCAAAAAGTTTTGGATATTGATTTTGTTATTCAAGAAAT
>Proasellus_ortizi_ ENA|HAFF01006633|HAFF01006633.1 TSA: Proasellus ortizi, contig c7084_g1_i2
ATAATTATTAATAACACAGTTATTTTATTTCGTTTTTTTGTTGGCTCGTTTTTACGATTCTCCCGCAAGCGCCGTAAGTTATCAAGAATTGAAAACATTTTTTGATTTTCTTAAGAAAAGTTACACCGTGTGAGGTCGTTGTTATGCAGCAGTAGCCTATACTTTAGGTAGAAGCAAAATATGGAGAACCCTCTAAATGCCGGTTTATATAGTGTAAAAGTAGGAGACGAGGTTCACACTATATTAGAAGCTCCAAGTAAACTAAAAGATGATTCACTCTCTGATTGTACTGGCTGTTCAGTTTTTAACATAGTCATGGTTGATGTATCGGGGTCTATGATGGGTAGTATAATTCCTATTCGAGACAGCTGGAACTCGATTGTAGTACCCCATTTGCAAGGCAATACCAAAATGTTTGCCTTTAGCCACGAAATAAATTTTCTACGAAATGGCCCTACAATGGAGATGGAGGATTTTGAAGGCGGTGGCACGAACTTAACGGGCGCTATTAAAGAAATACGCGATGAAGTTGAAAAATGTAGTGATAACTTCATTAGAGTATTTCTTGTGACTGATGGTGATCATAACACCACTGTCGAAGAACCAGATACTGAAATAAGCAAGCTTTATATTCCCTCTGGAAAAGTCATCGAAGTTTATTTACTAGGTGTTGGGTATGGGTTTCCTGTGGAATACAGCATAAATATTCGATCGGCCCTGCACAATGGTAATGTCAACGTTCCTTCCATATTTTGGGAAACGAGTAATGATTTTGAAAACCAAATGAATGCGATCAAAGATGTTTTGCTTAAGGGTTTCATAGAAATGAACATTTCTATTCCTGGGTATAAGTGCCCTGGGCATACATTGGTAGATAAAATACATTTAGGCGAATTCATGTATTATACTAAGCCGCCGAGTGAGCTGTCCAACGTCATTACATTTTCAAAAAATGAAGGGAATGAGAGAGAAATATTAGATATTGATTTTGTTATTCAAGAAATTGATTTAAGATATCTTCTCGACAGAGTTTTCCGTCAATGGAATTCTATTCTCATCCAACAACACAGAAATAAACAAGATGTTCCACTTCAAGCTTTTGAGGTTATGGAAAAAATCTATAACAACTTTAAAGTAGATCAAGAAAAATCTCTGGAAGCAAGTGGAAATGCTCAATCAATTGAGTATAGATTAGCTAAGAAAAATGTTAAATACTTAGAAGTGGAATACGCAACTCTTATGAATCAGAGTAAAGCCATCATTCAGCTAGAGGGGGAATACAAAGATGAAATTGAGTTGGCAAAAATTATTTTGAAAACAACAGTAACTGGGAAATTTAACACTAAAACTTTAAAAATGAGGGGTCACGGTAATGAAGAATATGAATTAAATAATGTCAGTTCCTCAATATGGGAAAGCTAATTCTTTTAGACAAGGCCTAATGCCAGCAGCATCCTTATGAAAAAGCTGGTTCTTCGCGTTTAAGCTAAGTTTTTTGGTTTCAAATTCACTAATAACAATTTTTGGTATTTGTTTTATAGATATTTGAGTATATAATTTATATTTGGACTTTATTTGTATAAATGTATGGAATATGGAAATATTATTTGGGGAA
>Proasellus_parvulus ENA|HAFG01083806|HAFG01083806.1 TSA: Proasellus parvulus, contig comp88264_c0_seq2
TATCTATTTGATAACACAAATATGGATAACTCTGTAGATGCTTATTTCTACAGTGTGAAAGTAGGAGACGAGGTTCACACTATATTAGAAGCTCCAAGTAAGCTTAAACATGATTTACTATCAAATGAAACTGGGAGTTCCATTTCTAACATTGTTATGGTTGATGTATCAGGATCCATGTGCTCGTGTATAACTCCTATTCGAAATTGCTGGAACTCAATTGTTGTTCCTCATTTGCTAGGAACTACCAAAATGTTCACCTTTAGCAGCCAAATAATGTTTCGACGGTATGGGCCTACTATGGCGGAGGAGGATTTTGATAGTGAGGGCACAGACCTAACTGGAGCTATCGAACGAATACGCCTTGAAGTGGAAAAAAGTACAGATAATTTCATCAGAGTATTTCTTATCACGGATGGTGAACACTGCGCTCCATCTGAAGAGCCAGATACTGAAATTAGTAAACTTTATATTCCATCTGGAAAAATCATTGAAGTTTATTTGTTAGGTATTGGTTGTGATTTTCCTGTGGAATACAGCATAAATATACGATCAGCTTTGCACAATGGTAATGTTAATGTTCCATCCTTATTTTGGGAAAATGAAGATAATTACGAAAACCAAATGTATGCTATAAAAGATGTTTTACTCAAAGGTTTTGTTGAGTTGGACATTTCTATTCCTGGGTATAAGTGCCCTGGGTACATATTGTCTAACAAAATACAGTTAGGGGAATTCATGTATTACCCTAAGTCTCCTAGTGAGCTATCTAACTCTATTACAATGTCAAGAATTGAAGACAATGGCGAGAAAAAAATGTTAGTAATCGAATATGTTAATCGTGAAGGGAATTTAAGATTCCTTTTTGATAAAGTTTTTCGTCAGTGGAATTCAATTCTTTTCCAACAACACCGAAATAAAAAAGAGGTTCCACTTCTTGCTTTTGATATTATGGATAAAATCTATTGCAATTATAAGTTAGATCTAGAAAAATCTTTAGAAGCAAGTGGGAATCATCAGTCAATTCAATATAGATTAGCTAAGAAAAATTTAAAATCCCTTGAAATAGAATACACAACTCTAATGAACCAAAGCAAAACTATCATTGAGCAGGACAAGAAGTATGAAAATGAAATCGAATTGGCTAATATTATTCTAAAGACTACCGTAAAATGCAAATATAATACAAAAACTCTAAAAATGAGGGGCCGTGGAAATGAAGAGTATGAATCGGATATGGAGAAATTTAAAGAAATATATGGCAAATGCAAAGAAGTCATTTTGGCGTTGCCAGAACCGTTAACTGATGAGTGTTGTAATATAACCTTCGGATCGACTGTTAGGGATTTGCAAGATCCATCGTTCTCTCAACTGTTGTCCGAAGACAAGTTTACTTTCATGAAAACATTCTGTGTCACTGGAATTCCAGTTTATGCGCCTGTGACCGATTCTTCTCAGATAAATGTCTGGACTCTGAAAATAAAGAACATTTTAGTTACTCCATACAATCTCATTAGCCAGTGTACCTTGGAGTTATCGGCAGAGTTAGGTAGTGGTGCTGATGACGAAGACAAAGCTGTATACCTCCAAGAAGGTGATGACAGTAGTAGATTCAATGCTGTCATTCCAGTATTTACCCCCGAAGTAGGAAAAGTATTGAAGAGCTTAATTAGGAGCAACATATTTGCAATGGTAGCAACATTTTCAATTTTGAAAAATCCCCACATAATAGATATGAATGCCCACATGGCAGCTTTGGGATGTGCTTTCATGAAGACTATTGTAGACTTTCCAAAAAGACACCGTCCAGAATTTGTTGTTAATCGTTTGAGATTGATTGAAAGCACGGGTTTGCTGTACTTGGATCGCAAAGGCTACGTCATTTACTTAGAACTTCTTAGAGATAAGCCGCCTGAGGCTCTGATGACAGAAAGTAAATTGAAGTTTGACGAACTAACCATCAAGTGCGAAAGTCTCGTGAAACCAGCTTTCTTCCTCTACTTAAGTAGACAGAAAATGAAAGATAAGAGTAATCTTAAGGCAACAATGAAACTCATGTGTTTGGAATTTATTGGCCGCTGCCTTTCAAAATATTCTGGTAACACACCTTACACTGATCATTTTGCACCTGCACTTAGTTCAAATGGAAAGCGAAAGGAATGGGTTGATGACGCAGTAAAGGTACACAATAGTTTAATTTAGTATAGTAACTTAGAGCATAGAATGCACCA
>Proasellus_racovitzai_ ENA|HAFH01045154|HAFH01045154.1 TSA: Proasellus racovitzai, contig comp47591_c0_seq1
AGAAGATGGAGAAGAATCCTCTAAAAGCCAGTTTTTATAGTGTAAAAGTTGGAGGTGAGGTCCACACTATATTGGAAGCTCCAAGCAAACTAAAAGATGATTCATCCTCTGATTGTACTGGCGGTTCAGTTACTAACATTGTCATGGTTGATGTTTCGGGGTCTATGTGCAGTAGCATATCTTCTATTCGAGATAGTTGGAACTCAATTGTAGTACCTCTTTTGCAAGGCAATACCAAAATGTTTACATTTAGCAACGAAATAAAATTTCGACGAAATGGCCCTACAATGGAGGTGGATGATTTTGATAGCGGTGGCACCGACTTAACAGGCGCTATTAAAGAGATACGCGTTGAAGTTGAAAAATGTAACGATAACTTCATTAGAATATTTCTTGTGACTGATGGTGAACATAACGCCACAAATGAAGAACCCGATACTGAAATAAGCCAGCTTTATATTCCCTCTGGAAAAGTCATCGAAGTTTATCTACTAGGTGTTGGATATGGGTTTCCTGTGGAATACAGCATATCTATTCGGTCGGCTCTGCACAATGGGAATGTCAATGTTCCTTCTATATTTTGGGAAACTAGTTATGATTTCGAAAATCAATTGAATGCGATCAAAGATGTTTTGCTTAAGGGTTTTGTAGAAATCAACATTTCTATTCCTGGGTATAAGTGTCCTGGGCATACATTGGTAGATAAAATTCATTTAGGCGAATTTATATACTACACTAAGTCGCCGAGTGAGCTGTCCAACTTAATTACATTCTCGAAAACGGAAGGTAATGAGCAAAATGTTTTAGATATTGATTTTGGTATTCAAGAAATTGATTTTAGATATCTTCTTGATGGAGTTTTCCGTCAATGGAATTCAATTCTCATTCAACAACACAGGAATAAAAAAGTCGTTCCACTTCAAGCTTTTGAGGTGATGGAAAAAATCTATAACAATTTTAAAGTAGATCAAGAAAAATCTCTAGAAGCAAGTAGAACTTCTCTATCAATTGAGTATAGATTAGCCAGGAAAACTCTTACACACTTAGAAGTGGAATACGCAACTCTTATGAACCAGAGTAAGGCCATCATTCAACTAGAAAAGGAATATGAAGATGAAATTGAGTTGGCAAAAATTATTTTAAAAACAACTGTAACTAGTAAGTATAATACTAAAATTTTAAAAATGAGGGGTCATGGTAATGAAGAATATGAATTAGATATGGAAAAATTTAAAGAAATTTATGAGAATAATAAAGTTTCAATCCTGGCTTTACCCGAACCTCCGGCAGATGAATGTTGCCACATAACGCTCGGATCAATTGTTAAGGATTTGCAGGACCCCTCTTTCTTTTCTCTGCTATCCGAAGACAAGTTTACTTTCATGAAAACTTTTTGCGTTCCTGGAATTCCAGTTTATGCGCCAGTGACTGACTCTTCTCAAATAAATGTCTGGACTATGAAAATAGAGAACATTCTAGTTGCTCCATACAACCTCATTAGCCAGGGCGCCTTGGAGCTATCTGCGGAGTTAGGAAGTGGTGCGGATGAAGTAAACAAATCTGTGTACCTTCAAAGAGGCATCAATGACAGTAGATTCAATGCAATTATTCCTGTATTTGCTGCCGAACTTGTGAAAGTGTTAAAGCCACTAATTAGGAGTAACATATTCGCAATGATTGCAACATTTTCCATTTTGAAAAACCCCCACATAATTGACATGAACGCACACATGGCAGCTTTGGGGTGTGCTTTCATGAAAACTATTGTTGACTATCCAAAAGGTCACCGTCCAGAATTTGTCGTCAGTCGTTTGAGGTTAATTGAAAGCACCGGCATACTATACTTAGACCGCAAAGGCTACGCCCAGTATTTAGAACTACTCAAAGATGAGCCATCTGAGGCTTTGATGACAGAAAGCAAAAAGATATTTCACGAACTAACCATCAAGTGCGAAAGCCTCGTGAAACCAGCTTTCATCCTCTACTTATGTAGAGGGGAAATGAGAGAGGAACGCAACCTAAAAGCAACCTTGAAACTCATGTGTATAGAACTTATTGGTCGCTGCATTTCAAAACTTCCAAGTACCTCTCCTTACACTGATCATTTTGCACCGCAGTTGAGTTCGGTTAACCAACGAAAAAAATGGATGGATGGTAAACTAAAGGAATTGGTGCAGAGTTTACTTGAGAAATTTATTGGTATTCATGGAGACCTTCTTCGTGCTTTTTTCAAGCCTGAAGATATGAGAAAATCGCTGA
>Proasellus_rectus_ ENA|HAFI01021374|HAFI01021374.1 TSA: Proasellus rectus, contig comp44215_c0_seq1
GAGGTCCACACTATATTAGAAGCTCCAAGTAAGCTAAAAGATGATTCACCCTCCGATGGTACTGGCGGTTCAGCTACTAACATTGTCATGGTTGATGTTTCGGGGTCTATGTGCCATAGCATAGTTCCTATACGAGACAGCTGGAATTCAATTATAGTACCTCATTTGCAAGGCAATACCAAAATGTTTACCTTTAGCAACGAAATAAATTTTCGACGAAATGGACCTACAATGGAGGCGGAAGATTTTGATAGCGGTGGCACTGACTTAACGGGCGCTATTAAAGAAATACGCATTGAAGTTGAAAAATGTAGTGATAACTTCATTAGAGTATTTCTTGTGACTGATGGTGGACATAACGCCACAACCGAAGAACCAGATACTGAAATAAGCAAGCTTTATATTCCCTCTGGAAAGGTCATAGAAGTTTATCTACTAGGTGTTGGTAATGAGTTTCCTGTGGAATACAGCATAACTATTCGATCGGCTCTGCACAATGGTAATGTCAACGTTCCTTCCATATTTTGGGAAACTAGTTATGATTTCGAAAACCAAATGAATGCGATCAAAGATGTTTTGCTTAAGGGTTTCGTAGAAATGCACATTTCTATTCCTGGGTATAAGTGTCCTTGTCATACATTG
>Proasellus_solanasi ENA|HAFJ01028650|HAFJ01028650.1 TSA: Proasellus solanasi, contig comp47797_c0_seq1
ACTGTATATATAGATTTCACTAAGAAGATGGAGAAGAACCCTCTAAATGCCTGTTTTTATAGTGTAAAAGTTGGAGACGAGGTCCACACTATATTAGAAGCTCCAAGTAAACTAAAAGAGGATTCCTCCTCTGATTGTACTGGCGGTTCAGTTACTAACATTGTCATGGTTGATGTTTCGGGGTCTATGGGTGGTTGCATATCTCAAATTCGAGACAGCTGGAACTCAATTGTAGTACCCCATTTGCAAGGCAATTCCAAAATGTTTACCTTTAGCAACGTAATAAAATTTCGACGAAATGGCCCTGCAATGGAGCTAGATGATTTTGATAGCGGTGGCACGGACTTAGTGGGAGCTATTAAAGAAATACGCGTTGAAGTGGAAAAATGTAGTGATAACTTCATTAGAATATTTCTTGTGACTGACGGTGAACATAACGCCACAAATGAAGAACCAGAGACTGAAATAAGTATGCTTTATATTCCCTCTGGAAAAGTCATCGAAGTTTATCTACTAGGTGTGGGTTATGAGTTTCCTGTGGAATACAGCATAACTATTCGGTCGGCTCTGCACAACGGCAATGTCAACGTTCCTTCCTTATTTTGGGAAACTAGTTATGATTTCGAAAACCAAATGAATGCAATCAAAGATGTTTTGCTAAAGGGTTTCGTAGAAATCAACATTTCTATTCCTGGGTATAAGTGTCCTGGGCATATATTGGTAGATAAAATACATTTAGGCGAATTCATATACTACACTAGGCCACCGAGTGAGCTGTCCAACTTAGTTACATTCTCGAAAAACGAAAAAGATGAGCAAAAAGTTTTAGATATTGATTTTACTATTCAAGAAATCGATTTTAAATATCTTCTTGATGGAGTTTTCCGTCAATGGAATTCAATTCTTATTCAACAACACAGGAATAAAAAAGACGTTCCACTTCAAGCTTTTGAGGTCATTGAAAAAATCTATAACAACTTTAAAGTTGATCAAGAAAAATCTTTAGAATCAATTAGAACTTCTTTATCAATTGAGTATAGATTAGCCAGAAAATTTTTTAAAAACTTAGAAGTGGAATACGCAACTCTTATGAACCAGAGTAAAGCCATCATTCAGCTAGAAGGGAAATATGAAAATGAAATTGAGTTAGCAAAATGTATTTTAAAAACAACAGTTACTGGGAAATATAATACTAAAACTTTAAAAATGAGAGGTCACGGTAATGAAGAATATGAATTAGATATGGAAAAATTTAAAGAAATTTATGAGAGTAACAAAGTTTCAATCCTGGCTTTACCCGAACCTCCAGCAGAAGAATGTTGTCACATAACGTTCGGATCAATTGTTAAGGATTTGCAGGACCCCTCTTTCTCTTCCCTGTTATCCGAAGACAAGTTTACTT
>Proasellus_spelaeus_ ENA|HAFK01010293|HAFK01010293.1 TSA: Proasellus spelaeus, contig comp16270_c0_seq1
ATGAGCATCAATTTGGTTACACAGATTGCATATGTTTGGTGTTGCCTATACGTATATATTTTGGAAGGAATCTGGCTGATCTCAGTACCTCCTAAATGCAAAGAAGATGGAGAAGAACCCTCTAAATGCCAGTTTTTATAGTGTAAAAGTTGGAGATGAGGTCCACACTATATTAGAAGCTCCAAGTAAACTAAAAGATGAGTCACCCTCTGATTGCACTGGCAGTTATGTTACCAACATTGTCATGGTTGATGTTTCGTGGTCTATGGGCGGTAGTATAGCTTCTATTCGACACAGCTGGAACTCAATTGTGGTACCCCACTTGCAAGGCAATACCAAAATGTTAACCTTTAGCAATGATATAAATTTTCGGCGAAATGGCCCTACAATGGAGGCGGATGATTTTGATGGCTGTTGCACGAACTTAACAGGCGCTATTAAAGAAATACGTGATGAAGTTGAAAAATGTAGCGATAACTTCATTAGAATATTTCTTGTGACTGATGGTGAACATAACGCTTCAGAGGAAGAACCAGATACGGAAATAAGCAAGCTTTGTATTCCCGCTGGAAAAATCATCGAAGTTTATTTACTAGGTGTTGGTTATGGGTTTCCTGTGGAATACAGCATAACTATTCGATCGGCTCTGCACAATGGTAATGTCAACGTTCCTTCAATATTTTGGGAAACGAGTGATGATTTCGAAAACCAAATGAATGCGATCAAAGATGTTTTGCTTAAGGGTTTCGTAGAAATTAACATTTCTATTCCTGGGTATAAGTGCCCAGGGCATTCATTGGTAGATAAAATACATTTAGGCGAATTCATATACTACTCTAAGCCGCCGAGTGAGCTGTCCAATTTAATTACATTTTCAAAAACTGAAGAAAATGAGCAAAAAGTTTTAGATATAGATTTTGTTATTCAAGAAATCGATTTAAGATATCTTCTCGATGGAGTTTTCCGTCAGTGGAATTCTATTCTCATCCAACAACACAGAAATAAGCAAGATGTTCCACTTCAAGCTTTTGAGGTGATGGAAAAAATCTATAACAACTTTAAAGTAGAGCAAGAAAAATCTCTAGAAGCAAGTGGAAATTCCCAATCAATTGAGTATAGATTAGCTAAGAAAAATGTTAAATACTTGGAAGTGGAATACGCAACTCTCATGAACCAGAGTAAAGCCATCATTCAGCTAGAAGGGCAATATGAAGATGAAATTGAGTTGGCAAAAGTTATTTTGAAAACAACAGTAACTGGGAAATATAATACTAAAACTTTAAAAATGAGGGGCCACGGTAATGAAGAATATG
>Procambarus_clarkii_1 ENA|GARH01005941|GARH01005941.1 TSA: Procambarus clarkii Prcla_ES_37583_0 transcribed RNA sequence.
AGCACGACTGTCAGTTACCTCCTCTCCAGTTACCTTTTGTTTTTGTTTTGTTTTCCCCTTCTCTTGCCCAATGAAGGATGCCACAGAAAGTTAAAAAAAAAACCAAGATAATGTTAGCGACACTGAAACGGAAACAGGCTTAATATGATGCCTTCGGGGTTACCAGAAGGGCAGAATAGTCTTGGTCACGGAGTTAGGAATCTGCGGTCGAGTGTTGACTTGGGATGCTCGCCGTCACAATCCCAGCAGATGAAGAAGCAGAAGAATAACTGTGAAGCTCAAGCTGCCTGGAGGCCGCCTCTGATGGTTGAGCCTGAAGACATAAGAGAGGACGAGGAGCCGCAGGGTTTGGTAGACCACGGGCAACTGGACACCGATGCTAAGCTCTATGTTGTCAAGGAGAATACCAGTAATGGCGAAGAAAAGATCCACTCGCTGCTGCAGATGCCATCTTGTTTACCAAACAGATTATTAGATAAAAGCCAAAATGCTTACCTTTCCTCCAGCTCATATAACATTCTTATGATAGATGTGTCAGGGTCAATGAGTGGCTATTGGAGACCTCTAATGTTAGGCTGGAATCAATATGTAGCGCCTTGTTTAATTGGACGAACTAGTCTCTTTGTGTTCGGTGACAGCGTTGCACTGAAGAGGTCGGGCACAATATTAAAAGTAACAGATTTTGGCGGAGGGGGAACAGACTTGACTGGTGCTCTGCAAACCATTGTAAACGAGGTTTATCAATGCAAGGAAAGATATATCAAGGTGTTTCTCATCACTGATGGCCATCATAATGTCACTCCAATAAGTCCAGAAACGGTTATTCAACAAATGTGTTCTCCCAAGAGTAAAAAATGTGATGTATTTGTGTTAGGTGCAGGCAGCGCATTTCCTGTGCAGTACAGTATTAACATTCGATCACGTTTGCATAATGGAAGTGCCAACATTCCCTCTTTATTTTGGGCCAGAAGGTATGCAGAAATGGAGGAACGGATGGAAGAGATTGGAAGTAAAATATCTGATGGGACTTCTCAGACCCTGCGATTGTCAGTGGCAGGCTTTTCACTACCTGAAGGGGAAGCTAAGTACACCTTCCACCCAAAGGAATGGGTATATTTTCCACTTGGACCAGAACATGTACAAAGACTCGCACTAGAATATCACAACAACATTTGCCACATCTTGTTAGAGCCTTGTCAGATACAGTTATCTGTTCTGAATGAGGTATTTCGTCAGTGGAACTCGGTTATTATTCAAATGCATAATAAGAAAGAAGTTATACCATCTGATATCATACCCTTCATGGAGCGACTTTTCAACACCTTAATAGAGGACCTCAGCCATTCTAAATCAGGATCTATTCGTGAGCGGCTTGCAAGAAAGGATTTCAACACTTGCATATTAGAGTTTAGAACATTGTTGAATAAGATCAGAGCAATACTAACAACTGCAAAATTTAGTAATGAATTAGAGCTTGCAGAAAATATTTTAAGTACTACAGTTGGAGGAGGGAAATATGAAACAAAAATTCTACAGATGAAAGGCCATACAG
>Procambarus_clarkii_2 ENA|GBEV01006215|GBEV01006215.1 TSA: Procambarus clarkii Pc_6237 transcribed RNA sequence.
GAACAATTGTCATTGGCGCAGCAAGCGAGAGCTGAGGTGCAGGCCAAGCCGCTTTAATATGCTGATTTAAGTAATAAACTTTCAAATGGCATACATCTGCCAATGGATATCATAAATGTAACTCAGCAATGATCTAGTAGTATTAGAGGAAAGATATATATCAATGATACGTGATTGTTTCAAATTTGAAGGTAGTAAATAATGTCGAGGCTACAGGCGGCAAGAACCCAGCCACGCTGCGTCCTGCCGCTCTCTCTCGCACTACACACCAGGCACTCGCNNCCCTTCCCCCCCCCCCCCCAAAAAGGGGGGGGGGCGGGGCCCCCCGCGCCCCCCAAACCCCCCCCCCCCCCCCCGGGGTCGAATTACTGACCCTGCCCAGGAACAAACCCCACAACAAGCTGACTAGCCCCTGGGTATTATTTACTGCTAGGTGGATAGGTGCATGAGGTGAAAGGAAACGCTCCCAACCATTTCTGTGCCTCCCGGGATTCGAACCCGGAATTCTCGAGAGTGAGTATAGAAAGAACCCGACTGTACTATCAGGACCTTCCAGTGATTGATTTGGCCAATATGACCCTCCATTATGGTTGAATACTTTTGTTGTCTGCAGTGCATTCTCTTTTACAGGAAAGACACCAAGATGAAAAAGGTTTTGAAAAACTCCCAGACGCAGGATAAGTCTGAAGAGTCAGGCAACTCGAGCAAGAAACCAAAGAACGACGGCAGTGGGACAGCAGGAGATGCAGGTACTTCAAGCACTTCTGACCTGCACAACGATCCCATTGCACAAAGAAACAAAATGATTCAAATGCTTCGGTTGAAACGAGGGTATCCACCATCTTTCGGCTTCAGTGATAGGGAGTTCTTGATGTCCATGGACCCAGAAGATCTGCGTTATATGATGAGATCGTTGGATCGACGGCGGGACCCATTTGGGTATTCTTCTTGGGGATCAGCGGGACCCTACAGATCCAGCTCGCCTGAAGAGGACCCCGTAGATGAACAGTCAAGAAAACAGATGGAGTGGTCCCCACCTGAGATGGTGGAGCCTGAGAAGATAGATGAAGAGGAACAGCGTGTGAAGGACCATGGAGAACTGAATACGGAAACTGTGCTCTACGTCATCAAGGAGAAGAATGACGATGGTGAAGAGAAGACCCACACTGTGCTCCAGATGCCATCTAGTGTGCCAGACTTATTGTCAGGTACAAGTCAGAATGTTTCTCAGGAATCCAGCACCTACAACATCCTTATGGCAGATGTGTCAGGCTCCATGAACTCATACTGGAGACCTTTAGTAACAGGCTGGAACGATTATGTGGCTCCGCATTTAGTCGGGAGAACTAATTTGTTTGTGTTTGGCAGTACAGTTAAGCTGAAGAGATCTGAAACAAAGCTACAGTTTGGTGATTTAGATCGCAGTAGTACAGACTTGACTGGTGCCCTACAGACCATTGTAGATGAAGTTTACAAATGCAAGGAGAGGTATATCAAGGTGTTTCTTGTCACTGACGGCCATCATAATGCAACTAAAGTTCAGCCAAACATAGTTATTGACCAAATGAATGCTGCCAGGGGCAAGACATGTGATGTTTTCGTGTTAGGCGCGGGTAGTGACTTTCCTGTGCAGTATAGTATCAACATACGGTCACGTTTGCATAATGGCAGTGCTAATGTGCCTTCACTTTTCTGGGCAAAAATTCCAGATTTCGTTATAGAACAGATGATGGAGATCGGTAGTAAAATTTCTGACGGAACTTCACAGACCCTGCGACTGTCAGTGGAAGGTTTCTCATTGCCTGGAGGGATAGCCAAACACACTTTCCACCTGAACGAGTGGGTATATTTTCCATCTGGACCAGAACAAGTACAACAACTCACACTTAGACATGGTAAAAATGTTTGTCACATCTCACTGAAGCCTCGTCAGATGCAATTGTCTCTTTTGAATGAAGTATTTCGACAGTGGAACTCTGTTATCATTCAGATTCATAATAAGAAAGAGCAAGTTCCCCCAGATGCACTGGCCTTCATGGAGCGAATCTTTAACACAAAAATGGACGAGCTCAAAGATATAAAGTTAGGATCAATCCGTGAGCGGCTTGAACGAAAAGAAATCAGTACATATGAAACAGACTTCAGAACATTGTTTAACAAAATAAGAACAATACTAACAACTGAAAAATTCCACAATGAACTAGAACTGGCTGAAAATATTCTGAGTACAACAGTCGGAGGAGGTAAATATGGAACAAAAGTTCTACAGATGAAAGGCCATACAGATGAAGATTATGCAAAGGACTGTAAAGAGTTTTTGAAGATTTATGAAGAACACAAAGCGAGGATACTGAGCATTGAAAATGGCCCAGAAGATTGTTGTCGAGTCACTACGACGTCCACTGTGTCTGACCTCCAGGATCCAGATTTTCCAATGATGATGGATATTAAAAATAAATTTGAGTTCCTAAAGCAATTCACTATTACTGGCATTCCAGTGTCTGCTCCAAGCAGGGACTCTGTAACCATCAATCCCTGGTCGTTTGGTGTTAGGGCCCTATTAAATGAGCCATACACCATCATGAGTCAGGTTGCTTTAGAATCCATAGCTGACCAGAACTCGGCATTGGGAAAGAGCAAGGATGTGCAGTTGAAGTCTGATGATAGCAGGACGCGCTTTAATGCCATAATCCCAGTCTTCCCACCTGCTGCCTCCAAAATTATGGCACCGTTAATGCGTACAAGACTTTATGCAATGTGTTCAACTTTTGCCATCTTGAAAAATCCACATATAATTGATTTCAATATCCACATGGCAGCCTTGGGGGTGACATGGGTGAGGATTCTGTTCGAGCACCCGACCCAGCCTAGGCCCGAATTTGTGCGTCTTCGTGTTGAGCATATAGAAGCGACAGCAGCAGCTTACCTCAACCGACCAAGCTACACAAAATACTGGCAAGTGCTTATCAGTGACACTGCTCAAGCACTCATGACAGAGAGCACTATAACAGTAGAAAACAAAACAATAAAATGCGAGTCTCTCATTAAGCCAATGTTTATACTTCACTTGCACCAACGGAGCGAGAACCCTCAAGATGCGAGTGTCGTTGTCAACATTATGAGGATGATACTCTTAGAATACATCGGTCGCTGCCTCTCTCACTACAAGACAAATGANNNNNGGACTATTACACACTGGAAAAAGTGCAGAAGGCAGCCAGGAAAACTGCAGTGGAAGAAATCAAAATTCTGAAAGAAAAGTTAACAGCACAGATCCCAATAGCAGTGGACATGAAGAAGGT
>Procambarus_clarkii_3 ENA|GARH01006362|GARH01006362.1 TSA: Procambarus clarkii Prcla_ES_20707_0 transcribed RNA sequence.
CGCGCCGCTGTGGAGCAGTGTTGCTGCGGCTCCCTTGCGTACTGCAACGCCGCTCGTTATATTCTGGCACTAAACTACACCGATAATGGAGACTCCTCAAGAGGAGGATTTCCAGCTGTTTGAAGCGATTACGTTAAATGGGGAGACACACACGTTGCTGAAGTGCCCTCGGAGGTTGCCCTCACGACTGGCTCCACGTGACGGCTCCTTCACCAGTACTGATGTCTTCAACATCCTTATGGCTGATGTCTCTGGCTCTATGAGTGGCTACTGGCCACATGTTGTTACTGGCTGGCAGGAGAGCATAAAAGACAAGCTCTCAGGGCATACGAAGATTTTTGTGTTCGAGTCAAATGTTACATTTGTACGTGACGGCACAGACCTAACTGAAGAAGATTTCATATGTGGTGGGACAGATCTTACTTCAGCCTTGCGAACTGTTCGTGAAGAAGTGGATAAGTGTACAGAACAGTATGTGCGGATCTTTATTGTAACAGATGGTGCTCATGGTGAGGGTGAGCCATACCCTGAAACTGAAATTAATCAGATGAAGGCACCACAAGGCAAGACTGTTGATGTTTTTCTACTTGGTATTGGATGTTCTTTTCCAGTCAATTACAGCATTGATATTAGATCTTTTATGCACAATGGAAGTGCTAATTTGCCTACACTGTTTTGGGCTAAAGATGAAGAAGAAATTGAAGAACAGATGATGGCTATTGGTGAAGGACTGAGCTCTGGACTAGTAACACTTAGTCTGAGCCACAATGGTTATAAACTCCCTGGTTTAGATAAAGCTACCACCATTCATCTTGGTGAGTGGAGCTATTTCCCTGAATCTCCTGAGGATCTTCCTGTTTTAACAGTTAAGGTTGATGAAGAAAATCCAAAACTAATATGCTCGAAAGTCGAGAAAATATCAATGACCCTGTTGCTTAACGAAATATTTCGGCAATGGAATTCAGTTTTGATTCAGCAACATCGGAAAAAACTGTTTGTCCCAAGTGAAACCTTTGATCTCATGGATTCGTTATTTAAGAACCTTATGAATGAAATAAACTCTGAAATTATTGATGAAGGAAATGGTGTAAAGCTAAGATTGAAAAAGAAGATGGCTAAGAACTATGAAGTAGAGTATGCAACCCTCATGAATATGAGTAAGACGGTGATTGGTATTGAAGGCAAATATAGAGATGAAATGGAACTTGCTGAAAATATTCTAAAAAGCACCGTCACTACTAGAAAATATGATACAAAAAATTTAAAAATGAAAGGTCATGGGCAGGAGGACTATGATGCTGATATGAAGGCTTTCTGTCAGTTATACCAGAAGGCAAAAAAACGTATCTTGGAATTGCCAAATCCTACACCTGAAGAATGCTGTAGAATCACAATGTCGTCTACATTACAAGATATGCAAGATCCTGACTTTCATCTAATGTTTGAAGAGAATAAGTTTGATTTTCTAAAATGTTTTACAATGACGGGAATTCCAGTGTATGCCCCAGTTCGTGATGCCTCGCAGATTAATCCATGGACATTGGGCATAAAGCACATTCTTGTAACACCATTTACAATACTCAGTCAGAGGGCTATTGAAGCATATGCAGACAGTGGTGATAATCTTGGAGTAGAAAACAAAGATGTTATACTTCAAAAAGATGATGAAAAATCTCGTTTCAATGCTATAATTCCTGTTGTTCCTGCTCATGCTGCTAGTGTACTGAAGCCACTTGTTCGCTCTAACTTATATGCCATGTTAGCTACATTTTGCATTTTGAAAAATCCCCACATTGTTGACCATAATGCACACATTGCTGCTCTAGGTTGTGCTTGGGTTAAATCTGTTGTTCAGTATCCCCCTAAAGATCGCCCAGAATATATCACTGATAGACTTAAAAATATAATTTCTACAGCTAGTTTATATATGGATCGAGCAAGAATAGTTTGCTATGTGAATGCATTAAAGAATAATCCACAGCAAGCCCTCATGACAGAAAGCATCGATACATTTGATGACCATACTCTGAAGTGTGAATCACTCATTAAACCTCTGTTTTTCCTTTATCTGGAAAAGGAAAAATTTACGAAACTTGAGCTGGAAAATATTCTGATACTATTATTAGCAGAATTCATTGGACGTTGCCTCTCAAATTACTTGCCCACAGAGAATGATGATAAAGGCACGACTACACCTTTCACCGATTTCTTTGCTGAAGACCTTAATGACCCAGAGAAGAAAAAATCATTGCTTGAAAAGCACTGTCAGGCTGTAATTGATGAATTTCAGTTGGCTCATGGAAACCTTGTAGATAAATTTTTCACTCTTGATGATTTGCAAGCCAGCATAAAGCAGCATGTTGTTAAACGGGTGGCTGCTTTAGCCGATACTTTAATGGAAGACATAACCATAAAGGTTAACATGGAAAAGGTAAAGAAGCTCAAGAATTTTGGGAGCTGTGGTGATGTCAAATTTACATCATTCCATTCATGGGCACAAGAAATGGGAATTGCTGAGGAAAGTATTCAAAAAGCTACCAATCCATCTCAGGTTCTTGTGTATGTAAGCGAGGCTCTTCAGTATCCAAGCTCAAAGGATCGGCGATCAAGAGATCTTGCCACTAGTGAAGAAGCCTTTATAATTGTCAAAGAAAAAGTGACTCGAGAAAATGTGAAAAAAATGAAGCGAGTATTATTGACAGAGGTTGAAGAGTTTGCTGTTAAAAAGTGGCAAGAAGCTTATTCCATACTTCACACTCCACTGGTAATGCCACTGACTCGTGAGCAGGTTATAGAAGCTGCCCGGTCCAAAGGAATCGAGGTTACTGAAGAAACATTCGGTAAAGTGTACAGGTATAATGCAGATTTAAAGCTGCTGCGCAATGCATGCCAAATCCCAGGCTGTCCGCATTATTTGGTTCCACATAGAAATTTCAACCAACATCTAGCAGTTGAGAGAACTCGAAGTGACTTCCCACATTCTCTTCATTTGATTTCTCACCAGTTCAGTGATTTGGGAATAGAAGCAGTTGTAAAAGAGGTAACTACAGGGACTCATACTGGAAGACAAAACCGACCGAAGCCTCCCGTTCCCGAGGCTTCGTCCCTAAATCCTCTGATGGTTGAATTGGACACCCTTTTGCAGGAGTACAAGAAAAATCACACACGAGAGTGATAGAGCAAGGAGGAGGAGACCACATCACTACTCTAGTCACAGTATTATAGGAGGGTAATTAGTAGTGTTCAGTGTGTTGAAGCATAATTTGTGTTGAAGATTTAAATGGTTTTATTTGTACATTTGTGAAATTTATATGCTAAGAATATTTTGTATACATGAAGTGCCTAACAGTATCAGGCATGACCATTACATCTTTACACATCATTCCCTGATGGAATCATGGTTTAGCTAAAAGTGAATAATATTGAAATTATATGTATTACCAAAGAAATTTATTCAGATTGTCACTTGTGTAAGTACTATCATGAACATTTCTACTCGTGTGCTTTATTTAAGTCTACACTGCTGGATGATCTGTTCATTCTTATTCCCTACTAATATTGTATTTTTCTTTTGTAAATTCCTAATGAATACTTGACTATTTCTTCCCTGTGATGCAGGTGTAACCCATAGTTTCCTCTTCAAAGTTCCTCTTCCCCTTCCCCATGAATATTGCATGTGTAACTAAACCAATATATATTTTCTATAGAAATATTTAGTGTTATAAATTATTATAGGCTGAAATGAACAGGGAATATAAGAGCACCTTTTAAAAACCGAAGTTTCTGTTTGGTTTACAGGTAATGGTGTAATTTTTCAGTAATTCACATTCCTAGTATGGTATTGTCACACTAATTTTGGCTTAATTTGTTGGGACAAATTCTGATATGGCTTACACATTATATATAGCCATATACTGTGTATGGTACATTATTAGAATGGATTATATTATTCCGTGTCAGAATTAGCCAAAGTCATTTCTAATGTGTTTTGTTTTTAATTGCTAGTTACCGTGTTTATAAGTGGTTTGGAGGAACTGAAATAGGAAATCACCGTTGCTAAACATGTTCACATTCCGATTATTTTTGTATACTGTAGTATTTGGCTGTAATACTTGCTAAATTGTATTCTTTTTTTGTCACCAAAATAAAGCAAGTTTTTCAAAAAAAAA
>Procambarus_clarkii_4 ENA|GBEV01023274|GBEV01023274.1 TSA: Procambarus clarkii Pc_23315 transcribed RNA sequence.
TACAATCCACTCTTGATTTTTTTTTTTTACAAGGTAATAAGGCTCGGTACCAAAATTAGAATTCCAGTTTTGTTTCTGTACAATTCCAAGTTCTTTAGTAACACCAAGGTCATTTCTTATGATGTGTACAGTATACTCTTTCCGGACTAGACCCCACACCCTTTGTTTATGAAAGTCACCATGTATCTTCAAGACCAAGGTAAATTCAGGTATTACAGTCTCTCTGGCAAGTCATCACAGGTGGTCCAGTCTTAATATTAATGTTTTTGCCAATAAAGCAGATAAGAATATACCTGATAAAATACAGACAATTGTATTCCTTAGAGGCAGAGTAATTATTTATTTTTTGTTTTGCAGGGTCGGTTTATCAGTCTAGATGCAGTGACCTTAAATGTTTAACCTTAAATTTTCAAATTTGTACAGCATTAATAAATTACTCTGTATAAATTACTTCCATATTTACAAAAGTTCCATTTTCAGAATACCAGTAATGGCGAAGAAAAGATCCACTCGCTGCTGCAGATGCCATCTTGTTTACCAAACAAATTATTAGATAAAAGCCAAAATGCTTACCTTTCCTCCAGCTCATATAACATTCTCATGATAGATGTGTCAGGGTCAATGAGTGGCTATTGGAGACCTCTAATGTTAGGCTGGAATCAATATGTAGCGCCTTGTTTAATTGGACGAACTAGTCTCTTTGTGTTTGGTGACAGCGTTGCACTGAAGAGGTCGGGCACAATATTAAAAGTAACAGATTTTGGCGGAGGGGGAACAGACTTGACTGGTGCTCTGCAAACCATTGTAAATGAGGTTTATCAATGCAAGGAAAGATATATCAAGGTGTTTCTCATCACTGATGGCCATCATAATGTCACTCCAATAAGTCCAGAAACGGTTATTCAACAAATGTGTTCTCCCAAGAGTAAAAAATGTGATGTATTTGTGTTAGGTGCAGGCAGCGCATTTCCTGTGCAGTACAGTATTAACATTCGATCACGTTTGCATAATGGAAGTGCCAACATTCCCTCTTTATTTTGGGCCAGAAGGTATGCAGAAATGGAGGAACGGATGGAAGAGATTGGAAGTAAAATATCTGATGGGACTTCTCAGACCCTGCGATTGTCAGTGGCAGGCTTTTCACTACCTGAAGGGGAAGCTAAGTACACCTTCCACCCAAAGGAATGGGTATATTTTCCACTTGGACCAGAACATGTACAAAGACTCGCACTAGAATATCACAACAACATTTGCCACATCTTGTTAGAGCCTTGTCAGATACAGTTATCTGTTCTGAATGAGGTATTTCGTCAGTGGAACTCGGTTATTATTCAAATGCATAATAAGAAAGAAGTTATACCATCTGATATCATACCCTTCATGGAGCGACTTTTCAACACCNNNNNTTTAGTAATGAATTAGAGCTTGCAGAAAATATTTTAAGTACTACAGTTGGAGGAGGGAAATATGAAACAAAAATTCTACAGATGAAAGGCCATACAGATGAGGAGTATGCAAAAGATTGTGAAGAGTTTATGAAGATTTATGAGGAACAAAAGACCAGAATTCAGGATATCAAAGTCACTCCAGAAGATTGTTGCCGAATCACATTGTCATGCACTGTGTCTGACCTCCAGGACCCAGACTTCCCTATGATGATCAATCTTAACAAGTTTGAATTCATGAAGCAGTTCACTATTACTGGCATTCCAGTGTATGCACCCAGCAGGGATTCTGTAGCTATTAATCCCTGGTCATTTGGTATTCATGCTCTAGTTAATGCACCATACACTATTATGAGCCAAGTGGCCATTGAATTGTATGCTGATTCCAACCCTGTATACAAGATTAACAAAGATGTACAGCTAAAATGGGATAGTCTGAAAACACACTTTAATGCTATAGTTCCAGTCTTTTCACCAGATGTTGCAAGAGTCATGAGCCCATTAGTTCATACAAGGCTTTATTCAATGTGTACAACTTTTGCCATTTTGAAAAATCCACATATTATTGACTTTAACATTCACATGGCAGCCTTGGGGGTGACATGGGTGAGGATTCTGTTCGAGTACCCGACCCAGCCTAGGCCTGAGTTTGTGCACCTTCGTATTAAAAGTATAGAAGCGACAGCAGCGTTGTACCTCAACCGACCAAGCTACACAAAATACTGGCAAATGCTTATCAGTGACACTGCTCAAGC
>Procambarus_clarkii_5 ENA|GARH01023907|GARH01023907.1 TSA: Procambarus clarkii Prcla_ES_2701_0 transcribed RNA sequence.
GCCAACAAGCCTGCCGCCGCAGAAGGCACATACGTTGACCTTTTAACAGTAATTTGTGTCCATCCACACCGTGTTACAGTAGTGGTTTACCAGGCAAAAACATTTGCATTACGTAGGACTGGGTTAACGTGGTAAGGATATGAATTATTAGAGGAAGTAGCGTAGCGTGGCATCAGAGAGAGGAAGAGAGGAATGTACCGTGCTGCTTCACATCAGTTACTCGCCCCACTCGGAGGCGGAGGTTGGAGTGTGTACCAATACCAACCCCGAGCCTTTTGTTCGTGTTTCAGCAGGATCTCCATTGATTTACAAACATGTGTCAACAGATGTCACAAAGGATGCAAGTCATCTCTAACACACTACCCTGTATATCAAACAGTGTCAATCACCATGATCTTCCTATAGAAGCCACCAGCTTGTTCCTTAGGATGAGAAGCCACAGGACCTCTACCCCCAGAACTTCAAGCAAAATGGAGTGGGCTCCTGGTATAAATAGAGGTGTTGTCTTGGAAGATATTAACAGTAGCTGGAGTCCCCCGGCCATGGTCACACCTCATCATGTGCAGGAGGAAGAGTTGACAGATTTGTCCATGGTCGATCTGGGTAACCTTCAAACTGATGCCTGCCTCTATGTTCTCCCTGAGCTGATACAGGAAGGAAAGAGAGAGAGACTTCATACAGTACTGCACATGCCGTCTGAGGTCCCTGAAGCTGTCATGGGCAAACACTCTCCCTCCGCCAGCTTTAACATTCTGATGGTCGATGTCTCGGCTTCCATGAGCACTTACTGGAAAGATGTGGTGCAGGGCTGGAACAAACACGTAGCACCCACGCTGACTGGCCGTACCATGCTGTATGCGTTCGGTAACAGGGTTCTCTTCTTAAGGTGCGGGACAGAATTGAAACAAGAAGACTTCATCAGTGGAGGTACAGATTTGGTTGGTGCATTGCGGACTATCATCAGTGAAGTGTACCAATGCAGGGAAAAGTACATTAAGGTGTTTCTCATCACGGATGGTGACCACACTGTGTCTAAAGTGAAGCCAGAGAGTGTGATAGAGAAAATGAAATGTGCAATGGGCAAGATATGTGATGTTTTTGTTCTAGGTGTTGGGAATGATTTCCCTGTCCAACACAGTATTGACATTCGTTCTCGTCTTCATAATGGAAACTCCAACTTGCCCTATCTCTTCACAGCTGAATCCTCCAAGGACATAATGGAACAGATGCATGCTATTGGCAGAGGAAGTTGCAGCAGTAATGCCGCTAAAATTAAGTTGTCTGTGAGAGGGTCAGCTCTACCAGGGGGAGACATAACAGACACTTTTCACCTAGGAGAATGGGTATACTTCCCCTGTGAGCCAGAACAGGTGCAGCAACTAACTCTCACATGTGGCAGAAGAACATTCAGCATCACCTTGCAACCACGTCCCATACCAATATTGGACTTAAATGAAATGTTCCGTCAGTGGAACTCGCTCATAATCCAACGGCACAGGAAAGGGGAAGCTGTTTCACAAGATATCATGGCTTTAAAGGAGAGGCTCTTCAGTACCTGGATGATAAAATTGAAGAATCGTGGCACACTAACTGTCCTTGACCGTCTTGCTCAGAAGGAAATGAAAACCCATGAAGCTAATTTCAGAGCTAACATCAATAAGATGAAAGCTATCTTAACAACAAAGAATTTTCAGAACGATCAGGAGCTGGCTGATCAAGTTCTCTACACGACTGTTGGTGGAAGCAAATATGAGACCAAAGTATTTCAAATGAAAGGACACACAAACAGTGATTTTGAGAAGGTTCGGGAGGAATTCATGAAGGTCTATGAAGCACACAAAGCAAACATTCAAACAATTGAGACTACACCAGAAGACTGCTGTCGTATCACCCTCACTTCCACTGTGTCGGATTTGCAGGATTCAAACTTCGCCGAGCTGCTCCAGTTAGGCAAATTTGAATTCCTAAAGCAGTTTACTATCACGGGAATCCCAGTGTTTTCCCCAATCAGGGACTCTATGATCATCAACCCTTGGTCCTACTCAGTCAGGGCAATGCTCACCTCCCCCTACACCATCCTTAGTCAGGTGGCGCTTGAGTCCTTTGCTGAAGTCAAGCCAGCTGGTGAGCAACACAAAGATGTCAAGGTCAAATGGGATGAAGCTAATACCCGTTTCAATGCTATAGTTCCAGTTTTCCCGCCATGTGCAGCTAAGATCATGGAGCCAATTGTTCACACCCGCCTGTATGCCATGTGTGCAACCTTTGCTATCCTAAAGAATCCTCATATTATTGACTTCAACGTACACATGGCTGCCTTGGCTATCACCTGGATGCGGATCTTGTATGAGTACCCCACCCAGCCTAGACCAGAGTTTGTGCGTTCACGCATTGAGTGTATAGAGGCCACTGCTGCCCTCTACATCAAGCAGTCAAGCTATGCCACGTACTGGAAGATGCTCCAGAGAAATACAGCCCAAGCACTGATGACTGAGAGCATAGAGAAGGTTGACAACAAGACAGTTAAATGTGAATCACTCATAAAGCCAATGTTCATACTGCATATGAACCAGCAAGGTGAAGACAGACAGGACTCTGATGTGGTGGCCAGGATGGTGAGGATGATCCTTGTGGAATATATCGGTCGATGTCTTGAGAGATACAAAGCCAAGGATAAGGCAGCAATGCCCTTCACAGACTTCTTCGTTGAAACACTTGTTGAGCATAATAAGAAGGGAAAATGGGTTCGTACATATGTAGAAAACATCAAAGCAAATTTGACTGTAAGTTTAGACACAATCCTGAAGAAGTTTTACACATTAGAGGAGGTTACAAAAGCAGCCAGACAGATTGCAAGAGAGCAATTACAAGTCATGAAAGAGAAGTTCACAGCAGATTTACCCATCAAGGTGAACATGGGTAAAGTTGCTCATCTTCACAATGTGTCTGGTGCAGGTGATGTGTCTTGGCACACACTAAAGGTCTTTGCCAGAGAAGCAAACCTGACAGAGAACATCATCAGTGACTTGTTTAGTGAAAAGAGCGTGTTTATGTATGTGGCCCATGCGCTTAAATACAGGACCTCACGAACCCGACTGACTGCCCCTCTTGATGACTTTGATGTCAGTTTGGCCACAGTGACCAAACGTATCCAAAATGAGAGCTTCAGTTATTTTGCTAAAGGTCTGAATGTTGAGATCCAACAACATGTAGAGAATGCTTGGCTGGAAACATATTTAGCTGCCCACAGAGAGGTGGTGCACCCCATGACACCACAGGAGATAGTGATGCAGGCAAGACAGAGAGGCATAGAGGTGACAGATAACACGTTTTACCAGGTGTACCAGAAATACCGTCCAGATGTTGGCTTGTTAGGGAATGCATGCCAATCCCAATCTTGCCCTTTCTACCTAATACCCAACAAGAGATACAATCAACATGCTTCAGTAGAACGCCAAGGTACCCCAAATTTTCCCCACTCCCTGCATCGCATTGCTTACATTGACAGGAACAAGGACCTAGCCACAGCTATTGATCATTTTAGCTCAGGAATCTGCACCAAGACCCAGATGCCACTACACCCCAGAGTAATCACCAAATTTAGCAACGACCTAAAGCGTCTGCAGGACGATTATAAGATGAACTTACCTGGTTCCTAAGCAGCAGCTGGTCAATTTCTGGATTGCTGCGTGTTTGGTTACTTCTGAAAAAAGTAATCATGATGTAATAGCTGAAATAGATCAAAGTCAGCTGACACCACCTGAGGAAAGACCATAAGTAGGTGGGAAAACACTGCTAATAGGTATCTGGCAGAAACAGGAGAATATCAAGAGCAGTGATAAAATCTGAAGAGAAAACTTTCAAGGTGAAGTACAAACTGGAAAAGACCATATTTTCCACTGAGAAGATGACACAAGAGACCAGCTTTCTCTCCTTCACCCTGCAGCTGGGAAGGTGTGAGCAATGCTAAAAAAAAATTGACAAAAGCTATATTAAAAATAAATTAGTATCATAGTAGCAAGAACCAACTAAAGGTGACATATTGCACCCCATTCTGAAACTGCAAAGATAATGAAAGTGCATGATTCAAAAACTGATTTGAAGGGTGAGAGTCATATGCCCATCACCCACCCCTTCATCCTGTACCAAATGTTTTAAACATTGAGGATTTTAAAATACAGTATTTATATTTGTAATCTTTCTTTTTCTGGGGAGAGCCCCGTCAGCTCCCCGGAGCTATCTAGGGTGATATGAATGTGTTGGACTGTGGCATCAGTCAAAGCGAATTGAGTTCTTGGGCTTGCCGGGGACCACGAGCCAGAACCTGACC
>Scylla_olivacea_ ENA|GDRN01085787|GDRN01085787.1 TSA: Scylla olivacea Ref_Crab_Transcript_85971_4962 transcribed RNA sequence.
GAAGAAGTGAGGTGTTACGTGGAAAGGCAACAAATTTCTCTCAATACGTTTTGTCATTAAAAGCAAACGCATCCTCTGCATGGAGTTTCACCAGTGTTCTGCGACGCGTACAACAGTGAGGACTTCCTGTAGTGTTTGGGAGCAACATACAAGTACCACTCCATGGTAGAATTATGGAAGTGAGGAAGCTCAAAGAAAAGAGGATGAAAAAAAAGCAGGCTCAAGATGAAAAAATGGAAGTGGACTCGGTCATCAATGATTTCCAGGTTTATCGCCTCTTAGCTTCTGAAGAGGGACAGTGTTGCACTCTCCTTCAGGCTAAAAGAGAGATTACTAGTTCTAATACTAGTAGTAGTTTCAACACCTTCAACTTGTTAATGGCAGATGTGTCTTTTTCCATGGTAAATTGCTGGTCTACAGTAATTAGCAGCTGGAATAAGAACATTAAGGATAAACTTACTGGCACTACCAAGCTGTACGTGTTTAGTGATTCAGTCACCTTCCTTCGTTCTGAAACTCACCTCAGCCCGAGTGATTCAATACGTGGTGGAACAAATGTCACTGAAGCACTAAAGAGGGTGCGCATTGAAATAGAGCAATGCAGAGAGACCTTTGTACAGGTGTTCATCATTACAGATGGAGGTCATGGAGCAGGTGTACCTTTACCAGAAACGGAGATCTTTAAGATGCGGGCACCTCCTGAGAAGACAGTGAATGTATTTCTTCTGGGTATCTCAAACTATTTTCCTGTCAACTACAGCATTGATATTCGTTCCCACCTCCACAATGGCAGTGCCACCATACCATCCCTTTACTGGGCCAAGGAAGACCATGAAATAGATTTGCAAATGGAGACTATTGGGAACGACTTGATTATGTGCCATTTGAAAATGACACTCAACCATGATGGTTACATTCTGCCAGGCTTAGATAGTACTTCAACAATACATCCTGGTGAGTGGATGTATTATCCTGAGCCACCTGAGGACATTGCAGATCTGAAGGTGACTATAAATTCTGAAGAAAAGAAGATACCTCATGATGTAAAGGAAGCTAATGTTACCATTTTGCTTGAGGACGTATATCCCCAGTGGAACTCTGTATTTATCCAGCGGCACCGAAAAAAACTGTCTGTGCCAAAAGAAACATTTGACCTTATGGATTCTTTGTTTAAGGTAAACATGAAGCAAATGATGAGATGCTCTTTTGGGTCAGCAGTTAGTGTGAAAGATCGGCTGATAAAGAAGGAGTACAAGAATCTTGAACTCAAGTATGCTACCCTCATGAATATGAGCCGCACTGTCATCGAGGTTGAGGGAAGGTATGAGAATGAGATTGAACTTGCAAACAACATTCTGAAGAGCACTGTCTCTGGTCGCAAGTATGATTCAAAGAACCTCAGGTTGCGTGGCCATGGGACAGATGAATATCAGAGTGATATCGCTGAATTCTGCAAAATCTACAATGAATCTCAAGCAGCCATTAAGGCCCTGCCACCACCTCACCCAGACGAATGCTGTCGAATCACCATGACCTCAACTCTTTCAGACCTCCAGGATGATGAGTTTCTGCTCATGATGAAAGAAAGTAAGTATGAGTTGTTAAGAAACTTCACCATGACAGGCATTCCTGCCTTTGCCCCTGTCCGAGATGCTTCGCAGATCAATGTGTGGACACTAACAATCTCACACATGCTGGTGACACCCTTCACAATTCTCAGCCAGCGTGCCATTGAGGAGAAGGCAAGTATAGAAGGCTCTGATGGTGTTCTTGGTTTTATTAACAAGGATGTACTGATGAAGGAAGATGATGAGAAGAGCCGCTTCAACATCATCATCCCAATTGTGCCTGCTGCTGCCTCCACTGCTCTCAAACGTGTTGTGCAGTCAAGACTGTATGCCATGATGGCCACTTTCTGCATCCTCAAGAATCCACATATCATTGACTACTCTGCCCACCTGGCTGCCCTGGCCTGTGCTTGGGTGAGGTCTGTGTCAGATCATCCTCTTTCCAACCGACCAGGATACGTGGCAGATCGATTGGGTAACATTGTTGCCACAGCTGAACTATACATGGAACGGAAGACTGTCAAAACCTACATAAATGCAATCTTGACTGAACCCCAGCAGGCACTTATGACAGAAAGCATCAATCAGTTTGATGAACAAACCATCAAGTGTGAGTCACTGATCAAGCCACTTTTCTTCCTTGCCATGAGGAGAGACAAGGTGACTGCATCTCAGTTGCAAAACCTTCTCTTTTTGTTGTTGGCTGAGTATATTGGCCGTTGCCTCTCTAACTACAAGATGACTGAAAAGGATGCAACACCCTTCACTGACTTCTTTGCTCCAGAGTTGAATGATGCTGTGAAGAAGGATGAGTGGTTGGTGAATACAAGTCAGGACAGTGTCAATGAATTCATGGAAAGCAACAAAAACTTGCTGGCTAGTTTTTATGCACCTGAAAATGTAGAAAAAGCCATCAAGGGATTCATTGCAACCAAGAAAGAAAATCTGGAGGACCACATCCTTGACAGTGCTTCTGTGGAGGTCAACATGGACAAGATCAAGCGTCTAAGAAATGTATCAAGCTGTGGAGACATCAGGTTCTACAGCTTTCGTGCCTGGGCTGAAGAAATGGTAATTCCCCAAGAGAAAATCAACACTGCATATGAGCCCTCACAGGTTCTGGTCTATGTATGTGAGGCATTGAAAAACCGCAACTCAAAGGACCGGATGAGCAAGCAGCCAGACAGTCACAGTGATTGTCTCAAAGAGATCAAGAAGCAGGTGAAAAAAGAAAGTGGAAAGACACTCTTGGAGGATCTTAAGAACAAAATCACTGACCTCATCATGAGTCAATGGAGGAAGGAATATTTCAGTGCCCATGAGCATGTTGCGAAGCCCCTCTCACCAGAGGAGATAGTGGTTGAGGCACAGGCTCGGGGTGTTGATGTGACAGAGGACACCTTCCAACAGAAGTACAGGTATGATGCAAAGTGCAAGCTTCTGCGCAATGCCTGTCAGATCCCAGCCTGCCCCTTCTACCTGTTCCCCACCAGGAGGTTCAACCAGCACCTAGCAGTGGAGAGGGTTTCCGGAGAATTTCCACACTCGCTGCATGTGGTTTCCAAGGAGATGTGTGATGAAAATGTGGACCATGTGATGCAAGAAATAATCACAGGATCCCACAGTGGGCGCAAAGGCAGGAAAAAGTGTCCCATTGTGGAGCCAGAGCCCATCCAGAAATTGATACCAGAGATTCAAGAGTTGCTGCAGATTTACAAGCTAAGTGTTACGACCACTTGAAATTTTTGATGAACACGGGAGCCTTGATTACCTACAGATGAGACTGACAATTCTGTGTATGTTGATCTTGTTATGAGACAGGGCTATCCCCTCTAAGGACCTGGCATATATCATGGATAGTAGTAGGTTTAAAGTAACATTCACATTTGAATCTAAACTGAGCCGCCACATTCTGCATTTTCAAATTGAAGTTTACATCTAAGAATGGCTTCAGAATTAGATTTGAGAGCATGATGTGATAGGAACTTGATTGCAGGGATGAGGCCACAAGGTTTGATTCTCTAGTCAGGAAAAGATATTTGAAATGGTCAATTTTCATGTTGAAGAATTTCTAACTCCATACCATAATTATGAGTATGCAATTTTGGTCCTCACAATCTGGTAGGAATGAGCAGCTAGACCTCTCCTTGTGTTTACTTGCAGGTGTTTATAACTGTATTGCTGGACAAACCAGAAATAGTTTGCACCACATCACAAATTGTTGAAATATTAAAAAAAAAGATAAAAGAAAAAGAAAATAGAATGTGAAGTGACATTGATTTAAGATATTTAAGGAAAAGATTATAAGTAAATGCAGAAGAAAGTGCAGATATGGGTCATAGTAAAGAGAACTGAAGTAGATGGAAGGAAGAGGTCTTGCCCAAATCAAGCCCTACTGAAATACACACTACTATGAGAATGCACTCTAAATTTCACTCCATAAGAAACATTCACCTCAGCTATACAGAGCATGTCACTAAGCTGCCTGCCACCATCCCTCACCTACCACCTCCACACCTGCAGGCCCTTGGCTTTTCCTTACTAGCTCAGAAATTAGACACTGCATCTTCAAGGGATAGCCAGTTGACAGGCCCATTACCAAATGGCTCTTGCTTGGGTCATGTAGCATTTCATATCTTCAGTACTTCAGGAGACTACTTTGTAAAAAGTAATTAAGGTAAATTATTTTTTCAATGAGTATTATGTGGGGAGTGTGTGTGCATTTTTGTGCAGTCATCTTGTCAGCTCTTCTGTGTAGGGTTGTTAGTGTTGTATAAAGTACATAGATAGACATTGAAAATGTTATGTATAAAATTTAGAATAGATACCAAACAAAAGGTAGAAAAGCAACAATATTCAGTAAATATTGTGAATGTTAGTAATTGAGTGACCTCATATGAGCAGAGCTTGGGTTTAAGGGATGATGTAGAATTAAGATTTGTAAAATTAGTTTGTATTGTATATGAGACCTGGTGGTCTCGTATAGCCAATGTGTGCTATCGGGGAGTGTTTGAATCGACTGTTGCATATATTCCAATACATGCAAAAGTTTATTCAAATATTCCTTGGTAGTGCACATTGGCTATATGAGATCACCAGCCAGGTGGGGAAATAACAAAGTGTTCCTATGATTCTGTTTCATGTGTTGTATCTTGTTTTTCTCATAGTAGTTTCTAAGAGTTGGTTATGTTATGCTATCTATAATCTAACACACAGCTGTGCAGATGTGAAAGGATCTGTTCACCAGGAGTGGATGAGACTTCCATGTGACTTAAAGTAAGGTCCTGCAATGCTTTGTTAGTATATTGGTTATCTTTCAAGTAAGTCTTTGTTTTTTCTATGTCAGAGATGTACCTGATACCAAAATAAGAATTATTATTATTATTATTATTAT
>Talitrus_saltator_ ENA|GDUJ01078622|GDUJ01078622.1 TSA: Talitrus saltator comp101408_c0_seq7 transcribed RNA sequence.
CACTGTGGGAGTGTGGGTTATAGCGACGCACGGCTTATAGTTTCTTCTATTAGCGCTGTGTGTCCAACGAAGCCACTTCGTTCGATTGGTGGTACCTGAGTGACTTGATTCAGTTTCGAACGAGGAAGGTAAAATGGATATGACGAGTCCTGTTATCCACCGTTTGGAGGTGGCACAAGATGGCGGTGGGCAGACCAAGAGCCACAGCATTCTATGCATCCCTTCATCACTGCCCACGCAGTCAGGTCAATCGAGTACCAGTGGTTATTACAACATTGCTATGTTCGACGTGTCCGGATCTATGAACGGTGTGTGGAGGTCCGTCATGCAGCACTGGAATAACGAAGTGTCTCCCTTTTTGACAGGAGAGACAGACATCTACACCTTCGGCTCTGTTGTTAACTACCGGCGCAAAGGAACTCGTTTAGAACAACGAGATTTTGACTGCTCCTCTACCAATTTGGCAGAGGCTTTACGCACGATAAATGACCGAGTTCGACACAGCTTTCAGAAAAATGTCCGGGTTTTCCTAATTACGGATGGACATCACAACTGTGGAGGCTCACCAGAGAATGAGATAGCACAAATGAGTGTACCCTTTGGGAAGACCGTGGAAGTGTATTTGTTGGGTGTCGGCCAGTCATTTCCCGTGCAATACAGTGTCGATATCCGATCGAGACTACACAACGGTTCTGCCAGTTGCCCTACCCTGTTTTGGGACAAATATTCGTCGGATGAAGAAATTTTGGTCGAAATGAAGAAAATTTGCGAAGAAGTATTGACGGGAATGGCAAACGTGAAACTTTCTATTCCTGGCAAATCCGTGCCGTTAATTGACGAAACGAAGTTGGAAGCTCGTGGAGGAGAGTACGTTTACTATGAAATGGATCCCGAGCAGCTCATTTCCTCTCTGAAAGTGACAACAGATGATGGTATCAACCTACCTATGCAAGGTCAAGTTAACGTTGCGTCTGCTAAGTTTCTGGTGTTCAACTTATTTAAACAGTGGAACGCCGTTCTCATTCAGCGTCATCGAAACAAAGTTACTGTTCCAATGGGTGTGTTCGAGTTCATGCGAAGTCTGTTTGACTTACAAATAAAAAAATTCGTCGACACAAAGAAGTCGAACCTTAGTGCCAGGCTTGAGAGAAAACACTTGACTAATTTAAAACTTGAGTTTGCTACTGTCATGAACCAAGGTTACAGTGTGATTTCAGTCGAGTCGAAATTCCAGAACGAGCTACAGTTGGCCGAAGCGATCCTCAAATCTACAGTTCAAAGTCGTTATGATACGAAGTTGCTTCAAATAAAAGGTCATGGGGATGCCGAGTGGTCCAGAGACGTGCAAACCTTCAAAGACCTTTACATTTCTCATTTGCATGAGATCAAAGCCCTACCAGAACCTTCTCCTGACGACTGTTGCAGAGTTTTGATGAACTCGTTCATTGGAGATCTTAAAGACCCAGACTTTTTGGGTGTCCTCGAGTTGAATAAAATGGAATTTCTCACCACAATGACATTCACTGGGATCCCCGTCTATGCTCCCGTGAAAGACTCTGCTCAGATTAATCCATGGACTTTGTACATCAAGAACATATGTGTAAGCCCTTTCGAAATTTTGTCTCAAAGAGCACTGGAGTCAGCTTTAGGTATTGGGGTAGACAGTTCCGAAAACAAGGAAATCAGGTTGCAACAGGATAACGAAAACTCTGTGTGCAATGCGATTGTTCCCATATTTCCTAAGGAGCATTGTGGACGTCTGCAAAAGCTGGTGAGAACCAACGTCTTCACTGTCGGCGCTACTTTCTGTATTTTGAAAAATGCTCTTATCGTTGATCACACTTGCCACTTGGCCGCCCTAGCCTGCGTATGGATGAAGACCATCAAAGACTATCCTGTGGTCAGTCGTCCCCAGTTCATAGAGAAAAGAATTTCGGACGTTGAAGAGACCGCTAAAATCTACATGGATCGACCGGGCATCATGTCGTATGTCACAACTTTGGTGAAAGATCCCGCTCTAGCGCTCATGACAGAATCCGAACCTCTGAATGGCAGTGTTCTCAAGTGCGAGTCAATGATCAAGCCTGCCTTTTTCATCCATCTGTCGAAGAACCAAATTCGTCAGTCGACGCAGTTGCCCGCTTTGCTGAAGTTGATTCTCGCCGAGTTTCTGGGTCGTTGCTTGAGTTCGTACACCTCTCGGTATCCATACATGGACCTGATAGCGGCCAATCTTGATGAAGATGTACGCAAGGAATTTCTGGCCAAAATAACAGACTTGGTACTGGAGGAGGTGCACATCACCGGCGAGGAGTTGCTCAAGGCTTGCAACGCTCGCTCTGATGTCGAGAAGCACGTCCGTCAGAGCATCACTGATGCCACTGCTAAGCTCATCGACGAAGGAGCTGGTCTAAGCTTAGAGCCAAAGCCTAACATGGACAAGGTGGAGCGGCTGCGCAACAGTGGCAGCGCCGGGCACGTCGGCTGGCAAGACCTGAGGGTCTGGGCAGATGAGATGGCGTCCGCAAAAGAGGGCGAGGTGCCTTTGTTCTCGGTGGCAGATGTAGAGGAAGCTTTCAGCCCTAACATGGTATGCAGTTATCTCCATCACGCTCTTGAGTACCGCCAGTCGAAGGAACGGATGTCAAAGCCGCTACTCAATTGCGACGATGCGCTTCAAGAGATCATCAAAAAACTGAAAAACGAAGAGAGTTATTTCTTGAAAAACAATTTATTGCCTTCGGTGATGGAGGCCGCTGTGAACCGCTGGCAGGAGCAATATGACGAGGTGCACAAGGAAATCGCCTTGCCTCTCAGTCGCGCTGAGATCATCAGTAGGGCAGTTCAGCTCGGAGTCGACGTCAACGAAAACAACTTCAGTCAGATCTACAAGTACCGCGAGAATGTGCGACTCTGCCGCAACTGCTGCCACGTCGAAAAATGTCCTCAATTCCTTCGCCCCAACAAACGCTTCAACTGCCACATCGAATCTGAAAGGCAATGGAAAAATTATCCTCATACCCTCCATTTGGTGGTGTCGCGTGGCGCGTCTGAAAGCATGGACAAGCTGATAGAACAGATCAAGAGCCGTTCTGAGGCCGGCACAAACAACCGCAAGAAGCCTTCGCCCATAGAAACGGGAGAGGACGCTAGCCTCTTGAAGCAGGTAGAACAGCTTCTGCCTCAGTACTCCGGATAGCTCAACAGTGCTTGAGCAGCGATGCAGACCGGATTCTCTGAGCCCGTCTGGCGCGAACGTTGAATCCAGCCAAGACTTGACAGGACGGAATTTCAAGATGGCAGGGATGTTTTTGACATAACCTCGATTTGTCACAGTACACCCAGTTGAGCAAACTTGAGGCGAAGAATCAGCCTATCGAACTTAACCTCCCGAAATCCTTCAGTCTGGCAAGCAACGCCGCGGCTCAAGATAGAGCTGACTGTAATTTCATGCAGAATTCCCGGTTGTGGGTCAGCAGGGTTCACTGATGTTTGTACATGAGAAATCATTTGGTTTAGTTTAGTAACTGGTAAAGAGGAAGTTTGTCGAATAACGCCCGGTTGTTACGTGGTCACAATTGTTGCCCGATATAATTATATAAATACGGTAGTGCAGAGAACGTGGACATCAATTACTCATAGGTATAACTATTTCGTTCATATTGGATCAAAAAATGCCGCTAAGAAATAAAAACGTGATCATTAGGTATGGTATGCCGCTTTTAAAATTCTTGAAAGGAAAAGGAACTCGTATGGTGAAGCGGATAAACGCTACTATGCACATGAATAATTTCCAGAACCTGAGTATGCACTCGCGAACAAAAGTTCATTCTCAGTGTGTACTGAAGTTTAAGGTGTATTTCGTTTCCGGGAAGAAATAAATTGTTGATGGTTTTATGTATCGGTAGATCAGTGTACATGCGGATAATTCAATATTTTTGTTACTACAGTAGTTCTGGACTAGCCGCTACACCTTCAATCTACCCCGTGTTATCCTGGACTTACCCTGTCATGAGGTACCGTAGTTGTTCGGTAGGCATGTTTCAGTAAAATTAACAGGTTCTCTTTGGTTCGAAAGTTATGACATAGAAAAAAAACCTAACTACGTATAATTAAAGTGGCATTAATAGTTGCACAAAATAGAACATTCCCATATAATTTTTCTAGCGTTAGGAATTTGTGCGCTTCTCTTCGTAGCGATTTAAATTAGAAATTAAAGAATGGTTGACGTGTTCGCGCGCATATGCTTTGCTCTCGTTTATTTAACCGGTGTGTTTGCGTTAAGGTATGTTGATGTTCTACTGTGTACGGTGTCGCTCTTATTTTTTAAGTAAGTAAAGTAAATATCTCTTGAGTGTTTGCACCTTCTTGAGGAAAGACTGTAATTCCCGACTGTGAAGTGTCTATGATAGTGTATCTTAAGTTGTAAATATCCTGTCTTTCTTGAAAGTGTGGTTGGCCTTAACTTCATTAACGAAGCATTTGCGTGTAGGGAAATTTTTCCGTGTGTGTGATGTGTTAGCTACGAATGAGTGATCACCGACCCGTCAACTGGTCAAGTACAGTACTTAATTTACGAGGGTGCGCTGCCTTAATTTTGTGTATGATAAATATTTTCTCGACTGTAAACTTGAATTATCAGCTGCTTCTTCACCGTTCCCTTCTATAATTAATTCTTGAACGTTATACTGCCAACTTGATTTTATGGCGACAGAAAAAAAATAGTGTTCGTACCATTCTTTGTTAGAGGGAAGCTGGCGATGATAGCTCTTTCAACTCCGTTAACGTGGGTCCCGTTGGGGTTGTTGTTTATTTTGCTTTTCATTGGTGAAATGTGTGTTTTTGTTGGTAGGAACTTTAACGCTTGATTGGGGTGTCTGTTATTGCTAACCCTAAGCGGCTTTGTTACTTGTGTGTGGTTATTTACGGTTTTCTGAAAGCATATATGTAGTTGCTTTTGGTGGAATACCTTAATCATTTATAAGTCGCATGTTTTGAGGTAGCCTGAGTCTAGATTGCTTTGTAGAGCACCTTGAATATTTATCTGCGGGTTATTTATAGTTTTTCGTGTAATTGAGAAGTGTAAAGAAATAAAACGAAAACGTTGCTTTCAACAAGATATCGATCTTGTTTTCAGTTTTCATAAGCAATTGGCGACGAATATTCGGAAGAAATACGGAAGTAATGAGTTGCGTGTCCCGAAGAATCAACAAGGGCAGTAACCGGTACTAATTAGTGTAAATTAGTACGCAATTGTTTTTTCAAGTAGTTTTCCCCCCTTCGGCGATCCCACGTTATTTTCGAGTACTTCATGATAGTATTAGTGGATAATTATTATGTATTAGCCTTGTACCATGAAAGTTTCGGCTTGACACGTATACGTATAATGGAATGTTATTGATGTCTGTGTTTTGGATGATTTTCAGTAAAATGTTTTTGTCTCTATTTTCATGGAAAAATGAAATGTGATTTCCAGCTAAAAAAAAA
