# Supplementary material for: Comparative genomic analysis of innate immunity reveals novel and conserved components in crustacean food crop species
Source: BMC Genomics. 2017 May 18;18:389. doi: 10.1186/s12864-017-3769-4 (PMC5437397; doi:10.1186/s12864-017-3769-4)
Supplement: Supplementary file 24 — Fasta files of all sequences. (ZIP 3690 kb) [file 12864_2017_3769_MOESM25_ESM.zip › Additional file 12/41 ML domain.txt]

>Astacus_leptodactylus ENA|GBEI01079119|GBEI01079119.1 TSA: Pontastacus leptodactylus Pl_CLC_80756 transcribed RNA sequence
GTGATGGTGGTGATAGTGTGGTGTGTTCAACCCGGCTCCGCCATCCGTGTCGATGACAAAGAAGGCTTCGCTCTCTGCAATGTGCCCCAGGTGGCCAAGCTGCAGATGGTGGCGGTGAAGGAGTGTGCCAAGTGGCCCTGTCTCGCTCAGGTTGGTCGCTCTGGCACCTATGAGATCACCTTCACCCAGGAGACAGAAAACGTCATCTACGACATCGAGAGCAGCATTTACGTGTGGGTGAAGCTGCCGTTCGTGCACGGAGGCCGCAAACCTGTCCGCGTTGTCATGCCTGGGGAGAAAGGGAAGGACCTCTGCGGCCACACCAGTCCGTCCTGTCCCCTCTACCCTGGCGTGCCCATCACCATCAGCAAGTCCATCACTATCCCTGTACAGGCTCGGCTGACCCAAGGTAACGTTGTGGTGGAGTTCACTGTTAACGATGACCAGGAACGCGTCCTCATCTGCTTCCGCGCCCCTGTTATAGTTGTCTGAGTCGTTAGCTGCGTCGCCACCTGCCCCTGACGCANNNNNGACGCAGTTGGTTGCGTCGCCACCTTCCGCAATATATTCACCGTGTCGTCATCTGCACCTACTGACTCATCCTAAATTAGGTTATCATATATAGTTATTCAAATTAATCACCCATACTCTTTTTATGTCCTTGACTCATCCCATGCGCAGT
>Bragasellus_molinai ENA|HAEM01071338|HAEM01071338.1 TSA: Bragasellus molinai, contig comp75489_c0_seq1
GTTTTTGTTTTCCAGCATCGAACGCAACAGGCGGTCTGAAAGAAAGGACTCCTCAGTATAAAACGAATCATAAAGAAGTACCGGTTTCATATCCAAGATTAGGTCAGTAGGTGGTTGGACGCGTGTGAAGTGGTCGCGTCTACTGTGACTATTTGATTCCTGGAAGTCCATACATACGATCCGCTAATTAAATCCGTACAAATTAAGATGTTTCATTTACTTTTTACCCTGTCAATCTGTATTTCGTTTTGTGCATCATTGCGAGTGGATAACCTGAAAGGATTTCAATACTGCGATGTCCCTCAACTTGCTAAATTAGAAAGAGTCGATGTTTTAGGACGAGCATGCAGTCAGTGGCCCTGCATTATGACACCCGGAAGAGTTGGCACTTACCAAATAACAATGAGTCAACAGACAGGTTATCCTATAAATGACCTGAAGTCTGACATCTACGGTAACGCTCGACTGAAAATTGGTGGTTCTCGTAGAGTTGGAATGGATGGAGAAACGGCAAATCCAGCTTGCCCATTTATCCGTCCAGGGTGTCCTTTCGAATCTCATAGCACCATTGTTTTTTCTAAAACTGTACAAGTTCCTCAACAAGTCCGATTAGTAAAGAGTCCTCTGATTGTTGAATTCTGGGTAACAGACGAATTCGACAGAGTACTAGTTTGTTTCATGGCTCCCGTGATTGTCGGATAAAAACTGATGGATACTTACTTCTAAGTTGTTTTGCACCAGTTTTTCATTTTAAGATAAATATAATATCCTAACCTTTTCCTTGAAAGAGTTAAAGTGTGCAACTGCTGTCTACTTTTAAGAAAGGTTCGTATGCATTCTGCAAAATGACATACTGTATATGGAATGTAGTTGGTATATCATTGTGATGTTAGCGATTTGGCAACTTAATATCTAGTCGTGCAGTTTTTTTTTAAAGTGTTTGAAGAGATATGTGATAGACTTCGCTTCAACGTGATATCCAAAGATTTATTCTTAGATTAGATAAATAATAGTACAATATATTTTTACGAGTAGGCTTAGAAAGAAGCCGCATTATTTCATGACTCTTAATTTATTTATTAATAAATTATATCCATGGTATGTGAAATACGATTTTTCTCGGTCGAAGTTCTAGGCATTGATTTTAATCATTTTTATTCTAAACGTTTTTATATAGGCAGATGCTGCAAATAATCTGATTTAGTATTAGCGAAGCGTTGCGTTAATATATCAAAAATCATGATATGAAAGTTATATTCAAAATTTAGGAAAGTTTAGATGACAAAAATCATTTTGAACATATCTTCGCCGAAAATGTATGTAGCATACAATGGTCTTCAACATCATCTTTATAGTTCCTAAAATTATAGTAATCTTTATTTCTTTAATGTTTTGGTTGCAAGATAATCGGCAACCGGATCCTCTTATTTAGGGGTCATCCCTGTTGCATTATTATATATTCCTCAAGATGGCAGGTAGTTAGCAATTGAAACTACCAGTTGAGAAGAACTTCCATCAAACTCGTCCTCTCAGCAGTATTTTGCCTTTCCAAAATTATTTATTTTATTCTGTGCATAATAATTTATTTATGTATTCAATAATTTTGATAATTTCAATATATATTGTACTTATTGCATTTTCATCCCCCTTTTTTTTAGTTGCGATGTTGAGACTTTTTATTTGTAAACGCTATAATAAAATGTCTGTCTCTAAAAAAAAAAAAA
>Bragasellus_peltatus_ ENA|HAEN01034063|HAEN01034063.1 TSA: Bragasellus peltatus, contig comp38555_c1_seq1
GCAGAGTACGGGGGAGTAAGTGTTAGACTGAGTGCGACGTGGTTGGGTCAATAACGGCGATCTAAGTTAATAACCGATAATTTACTTACAAAATAAGATGATTCGTGTATTTATTGCCTTGACTGTATGCGTCACATTTTGCTCTTCTATAAGAGTGGATAATTTGAAGGGATTTCAATACTGCAATGTCCCTCAACTCGCAAAGCTGGAAAGGGTCGACGTTTTAGGACGAGCGTGCAGTCAATGGCCCTGCATTATGACTCCAGGACGAGTGGGCACTTTCCAAATAACGATGAGTCAACAGTCAGGTTACCCTATTAATGAGCTGAAGTCCGATATCTATGCCAATGCTAGGCTAAAAATCGGTGGATCACGAAGGGTTGGGATGGATGGGGAAACCTCAGCCCCGGCTTGTCCGTTTGTCAGACCTGGATGTCCTTTTGAATCTCACAGCACCGTTGTCTTCTCAAAAACGGTTCAAGTTCCTCAACAAGTTCGCTTAGTTAAGAGCCCAATGACTGTTGAATTCTGGGTGACAGACGAATTTGACCGAGTGTTAGTCTGCTTCATGGCTCCAGTTATCGTTGGATGAATCTTACTCAGGTCGACACTTTATTCGTCCATTTTTCACCAATTTTATGTTTTAGGAAAATTAGTTTGTAAGCTTTATTCAGAAACCTTTGTAAAACTGAGCTATGTAGTTCGTACACTGCAAAGTGGTTGAGACGTGTTGGTGACATGTTGGTGACATG
>Carcinus_maenas_ ENA|GBXE01045884|GBXE01045884.1 TSA: Carcinus maenas comp59478_c0_seq1 transcribed RNA sequence.
TGATGATGATGATGACGACAGCAATAAGAGTGGATGATAAAAGAGGCTTCAGACTATGCAACCTGCCCCAGGCCGCAGTACTGAACAGTGTAGAGGTAGCGGAGTGTAGGCGCTGGCCATGTTTAGCTAAGGCAGGACGCAGAGGAACATACAGAATAACATTGACGCCAAGAATAAATGAGGTGATAGGCAGAGTACACAGCGACATCTACGCGTGGATTCGTCTTCCTTACGGTACCAAGGAAATGATACGAGTTGCTGTGCCCAAGGAAAGGAAGCAGCCAGTGTGTCCCTTCGTGTCCCCACCCTGCCCTCTGCTCCCTGGCGCCCCTGCTACCATCACCAAGGCCCTCACCATACCAGTACAGGCCAGAATGGCTCAGGGCAACGTGGTGGTTGAGTTCAGGGTGACAGATGACCTCGGCCGACTCATGACCTGTTTCCAAGCTCCTGTTATTGTGGCCTAGACAGAGAACAACAACAACAACAACAA
>Cherax_quadricarinatus ENA|HACK01034293|HACK01034293.1 TSA: Cherax quadricarinatus, contig transcript-80_34292
GTTCCCCCTGGCAGCACCTCAGCCAGGTACCTCTCTCACTACGACCAACTTAAATATCTTAGGGATGTGTGGCATTGTATTGATGGTGGTGGTGATGTGGTGGTCATCAACCAGTACAGCAATACGTGTTGATGACAAGGATGGATTCGTATTGTGCAATGTACCACAGGTGGCCCAGATCCAGGAGGTGGAGGTGAAGGAGTGCAATAAGTGGCCCTGTGTGGCCCAGGCTGGACGATCTGGTACTTATAAGATCACCTTCACCCAGCAGTCAGACGAGGTGATGTTTAACATTCAGAGCGACATATACGCCTGGGTGAGGCTGCCGTTCGTCCACGGGGGTAAAAGGCCAGTTCGTGTGGCCATCCCAGGGGAGAAGAGGAAGCCCTTGTGTCGTTATGCTACCCCAGCCTGCCCTGTCAAGCCTGGGGTACCTACCACCATCACCAAGTCCGTCACCATCCCTCTGCAGGCCAGAATGGCGCAGGGGAACGTGCTGGTGGAGTTCATCGCTACTGACGAACAAGATCAAGTCGTCATATGCTTCAGAGCTCCTGTGGTAGTCGCCTAGCACAACGCTACTACCTGCTACAGTCGCTGCTTGTGTCGCCACCTCCCTCTCTTATCCTCGCCACCTGTGCACCTGCTGGCAGTCTCCAGTACCACCACCTGCCTCGTGTATTATCTAGGTGTCTGAGACAAGGGTGGATCTACTGTGAAACTAATGGAGCTTTAGCTTGAGGGCCCCTAATCCGGGAGAGGCTTCAGAAGGAATTTTAGTCCACACTGCTTAAAAATTTTGGATTTACTTTATGAGGAGGAGTTGCGGAGTTCCCCAATAACAGTTCAGGTTTCAAGGACCGAAAAACAGGTTCATCATTAGACTGAAATGAGAATGGTACAGCAGACGCTCTCTCACTACCCACTACTCCTGGTCACGACTGGCATCAAACAGGGGGACTTACATATCATATTAAAAAACG
>Eriocheir_sinensis ENA|GBUF01015181|GBUF01015181.1 TSA: Eriocheir sinensis comp49613_c1_seq9 transcribed RNA sequence.
GCGGGGTGTGCCTCAAGTGTGGGTTCGATGGGTCGCGCGCGGGCGGTCGGCGAGCCACCAGTTGACGTCTGGCAGGCGTGTGTGAGGGTCGCGGGCCCAGACAGGACACGCGACTACCTTCGAGCTCTGACTGAGTCGTCGCCGTCGGTGCAGTCAGTACCGGCCGCGCGTCGGTGAAGTAACATTGCATCTCAGTGCCTTGGAGTCGCCCTCGTGGATACAGACTAGTTGCTAGTGTGTTGTGAGTCGCGGGTGTTCAGTGTTGTCCAGGGTGTGCCGATGGCTGATGCCGCCCACGCAGTGACCCTCGCAGCCCCCTTGGTCATGTGCAGCTCCACTCACTCCATCATGACTGACTCACAGAAAGCAAGAAGAAGCAACAAGCCCCTGATGGAGCGTCGTCGGCGGGAGAGGATCAATACTTGCCTCAACGAGCTCAAGAACCTCGTCCTCACCGCACAGAGGAAGGACCCGACGCGGTACAGCAAGCTGGAGAAGGCAGACATCCTGGAAATGACGGTGCGGCACGTGCAGGCCCTCCACCGCCACGAGGCCGCCACGGGGCGCTCCCTTAACACGGACGCCACGGCCAAGTACCGCGCGGGGTTCACCCAGTGTGCTGCTGAGGTTAGCAAGTTTCTGGCCGGGGTTGGCGGCCTTCCCTCGGATCTACACACCCGTATCCTGGCCCACCTCAGCTCCTACAACCTCCCCGAGTCCCAGGCAGTGAAACCTGAAGCCACGGCAGTAAAGGCGCTCACTCCCGCCGGGTCACCACAGCAGAAAGAGGCCCAGCAAGGCTCTGTGGCGGGTGTTCCTCTCATCCAGGCGAGACTGACGTCTGGACAGTTGGCTCTGGTGTTGCCATCGTGGACGGCACTCCCTACGGGCAGCAGTCTCCCTACCGTCGCCGCGTCCCCGGACACAGCCGGTGCCCCTTCCTCACCTGAGTCGGCCCGGGGCAGCCCTCCTGCCTCAACCGAAGCCCATGAAGGACATTCCGAACCTGACACCTGTCCTGCTGATGATGACACGCCAACGTCCTCGCGCTTACAGCCCAGCCCAGGCCAGGCGAGTCCGCCCCTGGGCACGCCGGGTCCCCAAACCGCCCCACAAGTGGCCCCACTTGACTTGGCCACACCTCACCGCCGTGGTTCTGCGTACCTCAACACGGTTCGACACCGGCCACCACCTGACACGCGGGGAGAGGCTTCATCACCGTCAGTAGTTGAGCGAGAGGCTGCCACGCTTCCCCGGCCTGGCGTCACGGCGGCGCCGCTGCACGGAGCATCAAAGTGTCCGGCAACGTCCTCAAAATCCCCTGCACCAAGCCATGAGCATCGTGTAACCCGCCATGCCCCCTACCCCGCCCACTGCCCCCGTCCCCCAAGCCACCACCAAAAGAACCCTCACTGGCGCCCCTGGTGACGGCATCAAGACACACAGTGAAGCGCTACACTTTGACAAGCGTGGCTTATATAGGCCATGCGATGCTTGAGAACCCCCATGACTGTAAATATTGTAAAATAGAGAGAGAATACATGCAACCTTCCACTGCTGTCGTCTGTGATGCCCAGTGCCTTGCGGCGTGCCTGAGGGTTGGCCACTGTGTCCCTTCCACTTTCTGTCCCTCGGAAAAGACTTTCGTTCTCTTTTAGTTTCAAGGACATGTAACTACCACTGTACTAGATGACGCTCCGTGTTCCTAATTTCTATGGTGCTGTGACGTGCATGAATGACGATGACGATGATGACGGTGATGATGATGATGATGATGATAGCGCCAGCATCTACCATACGTGTTGATGACAAGAGAGGATTCGCCCTGTGTAACATCCCGCAGACGGCACAGCTGGAGCGCGTTGAGGTAAGCGATTGCAAGCGTTGGCCGTGTCTCGCCAAGGCGGGTCGGCGCGGCACCTACGAAATCACCTTCACGCCGGACACAAACGAACCCATCCGGGGTCTCAAAAGCGACATCCACGCCTGGGTCAAGCTTCCCTACGGCGATGGGGAGCCGATCCGCTTTCCCATGCCCCGCCAGATCAAGCAGGAGGTGTGCCCCTTCCTCGACACCCCCTGCCCCGTCCCCCCCGGCCACCCCGCCACCATCACCAAGAGCGTCACCATCCCCGTGCAGGCCAGAATGGCCCAGGGTAACGTGGTGGTGGAGTTTCGCGTGACCGATGACCTCAACCGCGTCGTGACCTGCTTCCACGCGCCGGTCATCGTAGCATAGACCAGTGACCCCTGCAGATAATCAGTCACCTTTGGTAGTTAACACCTGGAGATAATCATAGGCCTAAGCAATTACACCTTGTTGCACATCGGTTAATTACCCCCTATGGATAATTACATACCCTGGATAATAGGTTCCTAGTTACAGCTGTCCTAAATAATTATATACCACCTGTAGATAATTAGGCCTGAAGTAATTACATGTAGTTACACCTGTGATAACTACCACCTAGTAGATAATTAGATACTACCTTAAGTAATTACACCTAGTTACACCTGTAGTAATTACGTACACCACCTGTAGACAATTATACCTTAAGGGATTACACTGAAAACTACATTTATGGGAATTACACCTAAACTCAATAGTATAATTCACCTAAGCAATAACATATATATAAAATGAAGAGTAGTATCAGTATTTTTAAAAGGTGTTTTTTCTACTTGGACAGTTTTGGATAGTTCACACACACACACAGTCCAGCTTGAGGCATTACATAAATTGTGGAGCGAAGCCTCGTGTAACAAACTCAATAACATGAAAACACTATACAAAACAAATGAAATGCTGGAGTTTAATTGTTCGTACTCCGGAAGAAAAGTGTTTTATCAAGTACTGATATAATTCTTCAACATAGTCAGTTTACCAAAGTTACGGCTGTAGTCTGTCGATATCATATAGTTTTAAGTGATTACATTTAGAGTTGCACCTGTGGTTGTTATTATTGTTATTATTATGGTTGTTATTAGCCTTGGGTGTTTACAGTGGGGTGATCTTGTAAGTCACTCCTACAGACGATAGATGTACAGTTCTCACCCAACAGTTCCCGTGCACACTGACGCCGCCGCCACCTCACCGCTGTGGATGGCGGCGGCGTGCACATAACATAAGAACATAAGAACATAGGAGTCTGCAAC
>Euphausia_superba_1 ENA|HACF01005040|HACF01005040.1 TPA: Euphausia superba transcriptome shotgun assembly, contig N18096
GGATATTCTCCTCAGCTAGGACAACAGCGCAGACAGCCTGGTTTTGTAGCTGTATGTGGGAAGCCCACCAGATCCCGTAACCTTCATTTAGGTCCAAATAAGCTCTCCCCTGTCTGAATCAGCTATATAACTGTTGGAAAGAAGAGCGCTAGACACATACCTCACTCATGTGTTACCTCCTGTGACATATCACCTTGAATCTTCAAATCATCAGAATGGCGACAACTTGGTTCCAAACATGCCTCATGCTAGCACTTTTGGTGTGCTTCATAGACAGAACTAGAGCAAAGGTTCGAGCAGACCAACAGAAAGGATACAAAGTCTGCCCTGGTAGACAATTGGGCCGTATCGTCGCTGTTGAGACTGATGGTATTGGCTGCTATGGTAGCAACGGTCAAAACCAGTGGCCTTGCTTCCTTTACCCTGGCAAAGACGGCATCTACAGAATATCCTTTACCCATGAACAGCCACAAGCTTTATCAAACATCAGATCTTCCATCCACGCATTCGCAACATACCGCGGTATATTCAGCTTCACAGGTGCTCAGCGTATACCTTTCCTTGGTGAGGTGAATAAGGATGCCTGTCCATTTTTGCAATGTCCTATAAAGCCAGGAGTAGTCCACTCCATCGAGAAAATATTTACTGTACCATCTGCAGTTAGATTAGTAGAGGAAAACATGGAGGTGGAATTCAAGCTGACAGATAATAATGGTGCCACGATCATCTGTTTCATAACCCCTGTTATCAACAAATAAAACTATGGAGGTGGAATTT
>Euphausia_superba_2 ENA|HACF01009014|HACF01009014.1 TPA: Euphausia superba transcriptome shotgun assembly, contig N23870
GGAAGAAGAAGAATAAGAAGAATTAATTTATATCCTACTGCTTGTTGACATTAAAAAAAAGTTTTGGTGCCCGCATGTGCTCATATTATATGAAAAATCTCAAAGGAATCGTTTATGTCACAAGTATTGGAATTCCTTGGTTACAGATTCAAATTTAAACTCTAGTCAGCATTGAGTACAGTGTCACTAAGATTTAAGCATCGGCTGGCCTATCATTCCCAGCAACTCGTGACAACAGAATGAAAGACACATGGATGCAAACAGGCCTTAGACTGGTCCTGATGAAGTGTTTTCTCATCACAGTGGAAACTGCCCTTCGTGCCGACCTTCATGATGGGTATAAGATATGCGATGTCAAACAGCTTGGTAAGGTGGTTTCTGTTGAAGTTGATGGACATGGCTGCAAAAGTCGCAGTGGAGAAGAATATTGGCCTTGCTACCTCTTTCCTGGCAAATATGGCACCTTCAAATTTAATGTATCTTTCAAACATGAAATAAAAGAGCCATGTGCAAGTATTTACTCTTCCATCCATGCCATTACTAATCCCTGTAATATATTCAGAATTTCTTGTGGGAATCATTTGCCCTTAGATGGTGAGGTGAACAAGAATGCATGCTCAGACATGATTGATGAAAACTCAAAATCTGGTTGTCCTATTGTGAAAGATGTAGTTTACACAATACAAAAGAAGATGACTGTTCCAAGAGGAATTGGTAATTTAGGGAAACATATGAATGTGGAATTTAAGTTGGAAAATGAAAATGGAGACACTATCATCTGCTTTATGTTCCTGTTATTAACCTGTGAATTTTAAATGGGAATTGTTTATGTTAAGTAGTAATCAATATGTACTTATCTAATAAATATACTTAT
>Gammarus_chevreuxi ENA|HADC01012587|HADC01012587.1 TSA: Gammarus chevreuxi, contig comp70605_c0_seq1
CTCTGTCGCTGTGCGGGCTAGTCGTGCGGTCTTCCTGTCTAGCGTCAGTCGGTGCTCTCACTTTCGTCGCTTCTCCGGCCTGCAGACGTCATTAATTATTAGCTCCCACAACGTCCTCTTTCGAAGATGGTGTCCCGGATACTCTTGCTGCTGGTTGCGCTCAGCGGCTGCGCGTTGGCGGCCATCAGAGTGGACGAGAAGAGGGGCTTCCAGTACTGCAATTCGCCCCAGCTGGCACAGCTGGTGAGTGTGGAGGTGGACGGACCAGGCTGCAAAAGATGGCCATGTCTGCTGTTCCCCGGGCGATCAGGAGCCTTCAAGATCACGCTCTACAACCAACAAGACGAGCCAATCCGAGAGCTGGAGAGCGATATCCACGGCACCCTGCGCCTGAACGGAGTGGCGGGGCTCACGGGCCGCCAGAGGGTGGGCATGCCGGGTGAGGTGAAGAAGGAAGCCTGCAACTTCAGCAACCTGGGCTGCCCCATTCCCCCGCACTCGTACTTCGAGATCACTAAGGTGGTCACGGTGCCCATGCAGGCCAGGATGGCTCATGGCATGATGACCATCGAGTTCAAAGTAAAGGACGGCCGGGGTAGGACGCTCACCTGCTTCAAGGCACCCGTCATACTCGGCTGAAAGCTCTAAACGACGACGCACCACAAGATGAAAAAAAATCGTCATTGGTCACACAACTACTTGGTGTTTCCTATCGGGGAACATATGCTAACGGGAGACATACGCTATCGAGAGACATACGCTATCAAGAGACACACGCTATCAAGAGATATTTGAAATCGAAAGCCATTCACTATCGGGAGGCATACCCTGCAGGTAAACTACTCTATGACACGAATTTGTAACACTTTCTACGTTTTAGTGTCCATTATTGGCAATGGTTTCTTGATACAAGGGTTACAAATACGTGGGATTAAATTTCTAGCCGGCTAAAGCGCTTAGAAATATCCTTCCATAGCTAAAAATCAATGACACACGAGGGTTGCTAACACTTCAGGTGAGAAGCCTATCGCTATCAGACAGTCCGGTCTCACCTCCTGAAAGGTGTTCCAGTCGCTGCACAGCCACTCACGTCCTTAGATTAGATTAAATTATCCGGATATCTAGTGCGATAGAATCCCGTCATTAGCAAGTTGGTTGGCTGACGATAGTTTACCAGTAATTGCTTCAAGCAGCATAGAGATAGCGACATGAATAGCAGAGATGTAAAGAGTGCTTACTACAACATATATTTAACTACCCAATGGCGCACGGTGTGTTTTGCCAAGACTTGAACACCCAGCACCAGCCGAACACGCTAACCACTTGCACACAAAGGCCTGCGCCAAGCACAGTAAATAATGTGATGCTGATCTCAATCCACAGGAAGGACACTCATCAAGCTGAACAACAATCAGAATTAAATACAAGTTTTTCTTTATATAAGCATCACCACCAAGTGACATGTTCACTCCTCAACGTTCAAAACAATAGTGTGACCATTGCTTGTCGTAAAATAACCAACTCCAATGTATTGTTATACGTTGTTTCATAGCATTCAGCTTTTACGTTGTTTCATAGCATTCAGCTTTGTTCGATCATCTATTGTTATACTTTATTCTAGAGCATGAAACAAAGACTTGTCTTAGGCAAGGTAATGAGTTTAACATTGTA
>Homarus_americanus_ ENA|GEBG01059586|GEBG01059586.1 TSA: Homarus americanus DS01-Homarus1_Transcript_52335 transcribed RNA sequence.
AAGCGACGCTCCAGTTACGAGTGAGATATTCTTCGTCAATTCTTTCCCTTCAAAAATCGACTTAAGTAGATAGTGTGATGAGGATGTGGTGTTGTAGGATGACTCGTGTGCTGATGCTGGTGGCAAGCTTCTACCTCGCCCAGGCTATCCGCGTCGACGATAAGGAAGGCTTCACTCTGTGCAACGTGCCGCAACTGGCCCAGCTAAATTCCGTGGAGGTGAGGGAGTGCACCAAATGGCCCTGTCTTGCCCGTGCTGGACGCTCAGGCACCTACCAGATCACCCTCACCCAACAAACTAACGAAGACTTGTACAACATCAAGAGCGACATCTACGCCTGGGTGAGACTCCCCTTCATTAACGCGAACAATAAGCCTGTGAGAGTCTCTATGCCCGGGGAGAAGAAGAAGCCGCTGTGTCGCTTCACTGACACTGGCTGCCCTCTAGCGCCAGGAGTCCCAACTACCATCAGGAAATCTATCACCATCCCCATCCAGGCTCGTATGGCTCAGGGCAACGTCGTGGTGGAGTTCCGGGTGACAGATGACAACGAGAGGGTCCTTACCTGCTTCCGCGCCCCCGTCATCGTAGCCTGAGTCCTCCCATCTCTTGACTCACCCTCCCCACCTTCCTTCAGACGTCCCACAGGATCCCCAAGAAACATGATGGATCTTGTCTTAATTTGAATGCTGAAGGATGTAATGGTGTCCTGAAGAATCCTGATGGCATTTATCTGTTCCAAAACCGCCATAGACTCTTATACTGAAAAGGACGATTTCAGGAGCCGTATAGGAGTCTTATGTACTAAA
>Hyalella_azteca ENA|GAJP01003798|GAJP01003798.1 TSA: Hyalella azteca contig06025 transcribed RNA sequence.
GCCATCAGAGTGGACCAGAAACGTGGCTTCAAGTTTTGCGACACGCCTCAGCTGGCCCAGCTGGTGAGCGTCGAGGTGGAGGGCCCAGGCTGCTCGCGGTGGCCATGCTTGCTCTTCCCAGGACGCTCTGGAGCCTTCAAAATCACGCTCTACAACCAGAACGAGGAGGCGATCAATGACCTGAACAGCGACATCCACGGGACGGTGCGCCTGAACGGCGTGGCGGGCCTGACGGGACGCCAGAAGGTTGGCATGCCTGGGGAGGTTAAAAAGAAGGCTTGCCAATTCACGAACCCAGGCTGCCCCATACCCCCACACTCCTACTTCGAGATCACCAAAGTTGTCACCGTACCCATGCAGGCCAGAATGGCCCACGGCATGATGATGACGGAGTTCAAAGTGAACGACGGCCGCGGCCGGACTCTGACATGCTTCAAGGCTCCCGTGCTGCTCGGCAAATAATTTAATGCTTTAAATGACAACCTGAGAGTTTCACCAAGACAATTTACGAATGTATTTATACCATCGCGTTTGTGTTGGATCAAGCAAGGTGGTAGGTAGTCGAAAACCATGAAGTACGAATGTACGATTGGTTAATTGCTGAATTAACGTTTTAATTTTACTGCGTTTCGCAAAGGTATTAGATTCGTAAATTCAAACATTCCATTAT
>Litopenaeus_vannamei comp38235_c0_seq1 len=1353 path=[1:0-641 643:642-1045 1047:1046-1140 1142:1141-1141 1143:1142-1352]
CGTCACTTCGACCAGGTGAAAGAGAAACGCCGGTTCTTCTGTCAGATTCTTGTGCTCCAACTTCAACAAACTTTTATCATCAAGAATGGCCAACATGCTGACATTCCTGACAGTCCTTGCTGTTGCCTTCGTGACAGTCAACGGCGCCATCCGGGTGGACGACAAGCGAGGATTCCGCTACTGCCGAACCCCCCAGCTTGCACAGATTGAGAGCGTGCAAGTCACAGGTTGCAACAGATGGCCCTGTTTCATTATCCCGGGCAGGACCGGCACCTTCCAGATCACCTTCACACATAACTCAGATATCCCCATCACCAACATGATCAGCAGCATCTACGCCCGCGTGAGCCTGCCCGTGACCAACCTGGGCGCCGGCAACACCCGAGTGGCCATGCCCCGCGAGACCAAGCAGCCCGTGTGCCACCTGACCACCCCGGGATGCCCCGTCTACCCCAACACCAAGACGACCATTAGCAAGACGATCGTCGTGCCCCAACAAGCTCGTTTGGTACGCGGTCCCATGATGGTGGAATTCCAGGTGCAGGACAACCTGGGCAGGATGGTCACCTGCTTCATGGCTCCCGTTTTCACCAACTAATGTCTCGGACGGCGCACTCTTCTCCTTCCACGCAACCCACGCACTTTTTTTTACCTCAGTAATCATCTCCCTGGTCCAAAAAACCGTGATTCTCAGTGTCCTCCAGTTACTGTTATTATTATTTTTATAGTTCTGTTGTGGTGTGTGTCATGCTAATGTTATGTTGCTTTTCTTTATTCATTTACTTGATCATGTTTTTGGAAATTGTAGAACTTATGAATCAAGATAATTGCATATATATGGTCATGTTTGGTATTATGTATTTCGAAAACACACATGTCGTAAACTCGTTTTAATGATAATGAAATATCACGTTATTTATTTTGTTCCAGTGCTATTTTTCCAACCTCTCATGAATGCTGTCATTTAGTTATTGTAACTCTTAGTTTCAGTCCAAACAATGTTCTCCTAGCATTAAGTTTCTTGTATTTTCCATTTGTCTATTGCTGGGCAGCCATCCAGTATAAGATGTGTTTAAAGTGTTCGGAATCTATACCTGGTGACGAAACTTGTACTTTGTTTGTAATCATCTTGAGCTTTATATTTTTTCAGGAAAAGTTGTATTCAATGTTCCTATTTGTTCTTTGTCTTTGTTTATTTCTGTTACACTACAAGTTATTTTAATGCCTCACTAATAACTTAAATACCTCTCCATGTATTAGCCTCAAATGTAGACCTTTATTATTTTCGTTTGGAAACTTTGCATAAATGTACATGCACTCCTTTCAAGTATTTGAAACAAATGGCACATCAAT
>Neomysis_awatschensis ENA|GDFV01003384|GDFV01003384.1 TSA: Neomysis awatschensis My_CDS_03298-1 transcribed RNA sequence.
ATGTACAAATCCTTACTGTTACTGGTCTCCGCCTCTGTGCTGTCCTCCTGTCAGCAGTACCAGGAGTTTGAAGGGGGAGAAGAGCCCTCATTTCCCCCCCTTCGCAACAGTATAAGAGCTGATGACAAAAAAGAGTTCAAATTCTGCAGAAAACCCCCACCTGCTGCACACATGGCCCAAGTAGTAAGAGTGGACGTAGGAGGCCCGGCTTGCCGGACATGGCCATGCAGATTGAGGGCCAAGGATGAGGGAGTGTTTGATATCACTCTGGAGTCAGTGGCAGGTTACCCCATCGAGCACATGTTCAGTACCGTGCATGTGTATTTCCGCTTGAACAGGTTCACAGCCACACAGCGGATAAAGGTGGAGGACCGGAACTCTCCGACCACTCAAGTGTGCCGCTACACCTTCCCACCATGTCCCTTTTACCCGAGCACCACTATCTCTATCCGAAAGACCGTCAGAGTGCCGAGACAAGCTGCATTGTTCAAAGGCCCAGCAAATGTTGAGTTCCGGATCGAGGATGAATTTAAACAGGTCGTAACATGTTTCACAGCCGTAGTCTTAGTAGTGTAG
>Parhyale_hawaiensis phaw_30_tra_m.014321
CCATCAGGGTCGACCAGTTCAGTATTCGTTCAGCCGGTGATTTGTGTGGTCGAGCTGCTCCCATTTGCAGCTCTTGTCTCCTGCTACACCGTCGCACCAGGCCTGGGCATTCAAACCTTAAAATTCAACATGTATCGCCTACTGCTCTTCATTAGCCTGTGCGCATCTGCTTTAGCAGCCATCAGGGTCGACCAGAAGAGAGGCTTCAAATTATGTAACACGCCGCAGCTGGCGCAGCTGGTGAGTGTGGAGGTGGACGGGCCAGGCTGCTCGCGGTGGCCGTGCCTGCTCTTCCCCGGCCGCTCGGGAGCCTTCAAAATTACCTTGTACAACCAACACGACGTACCAATCCGCGAACTACGCAGTGACATACACGGCACTGTGCGGCTGAACGGCGTGGCCGGACTCACCGGGCGTCAGAAGGTTGGCATGCCTGGCGAAGTCAAAAAGAAGGCCTGCCCTTTCACCCAGCCCGGCTGCCCTATTGCTCCGCACTCCTATTTCGACATCACCAAAGTCGTCACGGTGCCCATGCAGGCGAGAATGGCCCACGGTATGATGATGACTGAGTTCAAAGTACGGGACGGACGTGGCCGAGTGCTGACCTGCTTCAAGGCTCCCGTGCTGCTCGGCCGGTGAGGTGACACTCATGAGGAGAACAGCAGGACATCTGCGGGCAGTCTGCTGTGTAGCCGTACGACTTGTGGGACCAACCACGCCGTACTATTACTACATGGCCCATTTGACCCGCAGTTATTAAATTTACACGTGTAGCAATTGTGCTGGATCGTTTTTTTGTTATTGTTGCTGAGAAAAGAATGCAGGCATGGAGTAAATTAATAGACGGTTAACAATATCGCATCACCGAAGTCTCTGAATATGTCGTAAATTGCAACGCCACGCATTGTCTTATTTCACGTCTGGTAAATGTCATCATCTCGGCTAGTGCTTTAACAGTGAAACTGAAAGAAGGCGTGTTCTGCCTAACGGTATTAGGTTTATCGGCAATCGCATCGTGTTCTCAGACTGAAATATTCTTTCATTTTAACGAAGGTTGCAGATCTGCAGACGTTATAGCGAATATTCAGACTTAACTGATCTCATGCCGGGGGCCGCCTTCTCCTGACGACGGAAGCCAGCTGAGGTGTACCGGTCAAGAGTCCAAGGGCTCTTGTCATACTTGAAGTTATTGTTAAATATTTGTTGGTGCTGATGTCCAGTTCGGAACGGTCATGTAATCGAGCGATACAATAATATCAATAAAAACCATGTAAACAAAACCCCATCTATCCGTCGGCACAGTTACAGGTTTTGAAACTAAAATAGTCTAGTGTATATGTTGTGCGAGTTTGGTGGATTTGCGCGATCGAT
>Proasellus_aragonensis_ ENA|HAEO01034148|HAEO01034148.1 TSA: Proasellus aragonensis, contig comp45784_c0_seq1
ACCATTACGGCCGCGGGAGTTCTCCAGGAGTGAGCAAAGGAGACAGTTTGAAAAAGAAAACGATTCTCCGTATTAGTAAGGCAGAAAGAAGTACCGGTTTTAATTCCAAGATTAGGTCAGTAGATGGTTGATTAAAGTGAGAAGTGCAGGTGCCTGTATTGACGATCAGAGAAAACCCAAACAATAAATACGCCTGATAAGATGTATCATCAAATAAATTTTCTCTTGATACTATGTGCTATGCTCTGTGCTTCTTTACGAGTGGATAATTTGAAGGGATTTCAGTACTGCAATGTTCCTCAACTTGCCAAACTGGAAAGAGTTGATGTTTTGGGGCGGGCCTGCAGCCAATGGCCGTGCATTATGACTCCAGGAAGAGTCGGCACTTTTCAAATCACAATGAGTCAACAATCTGGTTATACTATTAATGAACTGAAGTCCGACATCTACGCTAATGCACGTTTGAAAATCGGAGGCTCTAGAAGAGTTGGAATGGATGGTGAAACGTTGACGCCAGCATGTCCATTTATAAGGCCCGGATGTCCTTTCGAATCTCACAGTACAATTGTTTTGTCTAAAACTGTTCAAGTACCTCAGCAAGTTAGATTAGTAAAAAGTCCTCTGATTGTTGAATTCTGGGTCACTGATGAATTTGACAGAGTTTTGGTTTGCTTTATGGCTCCAGTTATTGTTGGATAAGTTTTGATGCTTAGTACTTGTAAAATTGTGACTTAAAGAAAACATACGGATATTTTTAGATATGTACAGTACATGTGCTATTCTAAAAAAAATTCAAAACTGAGTCATATTACAGATATTTATACATGAATAGTATAAGAATGCGATAGTGCAATTAAATGTCTAGTCGTAAAATATATAAAAGTTTTTCTTTTAATCAAATTATGTTTAAATAACGCAAAAGAAAATATCCAAAGATGGCTATGCATGCTAGGTTGTATTATTGCACATAGACCTACAGTTTGTCAATTTTGCGTGAATCTTATTGCGTTTAGTTCCAAGCTATTAATTATATATTGTTTTCTTCTACTTCTTTAGGTCTTTGGCATTTTATTGTCTTTTTGTTTATTGTTTTGCAAGTTTTACTGAATAATTAGTCCTTTTAAACTTCAACTTAATTTTATGGAATAAAACATAAAGGATTTGTTAAAAGTATTTTTGAAAATGTGGACAAAGTTCGACTAATTTCAGTATTCCAAATATTTCTTTCTGAAGTAACATTAGTCTTGTACAGACAGCAATCCTTAGTTTTGTAATATTTCTCTCTTAACCATTCCTATTTGAGCAAATGTTATAACAAAAATAATTTAGCTTTAATTTTGTTTTATTTGAAGACCACACTAGTAACAATGTGCTTAAATTCAATCATATCTATTTTTATTTTTACTCTGTCTAACAATCTTGACATTCATAATTTGTAACCAAAACCATCTTTGCAAAGATTAAATTGGAAGGTTAATAAAATAAGAAAGTCATATTATTAAGAGTTTCATATCACGTGACTGTTTGATCACTTTAGGACATTAAATATTTTCTTAAAAAAAAAAAAAAAAAAA
>Proasellus_arthrodilus_1 ENA|HAEQ01033363|HAEQ01033363.1 TSA: Proasellus arthrodilus, contig comp56274_c0_seq1
AGTTAGTCTGTTAGTGCCGCGCGCATCGTATATGTGTTTAGTTCTCCAGGAGTGAGCGAAGTAGACAGTTTGGAAAAGAAAACGATTCTCGGTATTTGTAAGGCAGAAAGAAGTACCGGTTTTAATTCCAAGATTAGGTCAGTAGATGGTTGATTAAAGTGAGAAGTGCAGGTGTCCGTATACTGACGGTCAGAGAAAGCCCATACTATTAATACGCCGGATGAGATGTATCACCAAATATATTTTCTCTTGACACTATGTGTTTTGCTCTGTGCGTCTTTAAGAGTGGATAATTTGAAAGGGTTTCAGTACTGCAATGTCCCTCAACTTGCGAAACTGGAAAGAGTTGATGTTTTGGGGAGAGCCTGCAGCCAATGGCCGTGTATTATGACTCCAGGGAGAGTCGGTACTTTTCAAATCACAATGAGCCAACAAACTGGGTATACTATTAATGACCTGAAGTCAGATATCTATGCTAATGCACGTTTGAAAATTGGTGGCTCAAGAAGGGTTGGAATGGATGGTGAAACGTTGACGCCTGCGTGTCCATTTATAAGGCCCGGATGTCCTTTCGAATCTCACAGTACGATTATTTTGTCTAAAACTGTACAAGTGCCTCAGCAAGTTCGATTAGTAAAAAGTCCTCTGATTGTTGAATTTTGGGTTACGGATGAATTTGACAGAGTTTTGGTTTGCTTTATGGCTCCAGTTATTGTTGGATAAATCTTGGTGCTTAGTGCTTTTATAATTGTGACTTTAAGATAACATAATTATATTTTTAGATATGTACAGTCGCTGTACATATCTAATGTAGTCATATTATAAAAAAATACATGAATACTATATAAGAATGCGATAGTTCAATTAAATATCTAGTCGTAAAATTTTTAAAAGTTTTCCTTTCAATCAAATTAAGTTAAAATAACTCAAAAGGAAATATCCAAAGATGACTATGCATGCTAAGTTGTATTATTGACATTGCCCTACAGTTTGTCAATTTTGCATGAATCTCATGGAGTTTATGTTCCACGTTAAAAGTAATATACTGTTTTCTTCCTCTATAAGTCTTTGGCCTTTTATTATCTTTTTGTTTATTGTTTTACGTTTTACTGAATAATTAGTCCTTTTAAACTTCAATCTAATTTACAATTGTTTGTTTTCAAATACAAAATAATGTCGTCATGCTAAAGCAGTTTCTGGAATAAAACATACAGGATTTGTTTAAAAAACTATTGAAAATGTTGACAATGTTAGACTGATTTCCGTTTTCCGATTATTTCTTTCTGTAGTAACATTAGTCTTGCACTGACAGCAATCCTTTATTTTGTAATATTTATTTTCTACTTTGAGTAAATGTG
>Proasellus_arthrodilus_2 ENA|HAEQ01087282|HAEQ01087282.1 TSA: Proasellus arthrodilus, contig comp579642_c0_seq1
AACGAATTAAAGTCCGACATTTTTGCCAACGCTCGTTTGAAAATTGGTGGTTCAAGAAGAGTTGGAATGGACGGAGAAATATCGACGCCTGCATGTCCGTACATCCGACCCGGATGTCCTTTTGAATCTCACAGCACTATTGTTTTATCTAAAACAGTTAAGGTGCCTCAACAAGTTCGATTAGTAAAAAGTCCTTTAATAGTTGAATTCTGGGTGACTGATGAATTCGACAGAGTTTTAGTTTGCTTTATGGCTCCAGTTAT
>Proasellus_assaforensis ENA|HAEP01020398|HAEP01020398.1 TSA: Proasellus assaforensis, contig comp32246_c0_seq3
TATGGTTGATTAAAGTGAGAAGTGCAGGTGTCAGTATACTGACGGTCAGAGAAAGCCCATTACTATTAATACGCCGGATAAGATGTATCTCCAAATATATTTCCTCTTAACACTATGTGTTTTGCTCTGTGCGTCTTTAAGAGTGGATAATTTGAAAGGGTTTCAGTACTGCAATGTCCCTCAACTTGCGAAACTGGAAAGAGTTGATGTTTTGGGGAGAGCCTGCAGCCAATGGCCGTGCATTATGACTCCAGGGAGAGTCGGTACTTTTCAAATCACAATGAGCCAACAAACTGGTTATACTATTAATGACCTGAAGTCAGATATCTACGCTAATGCACGTTTGAAAATCGGTGGCTCTAGAAGAGTTGGAATGGATGGTGAAACGTTGACGCCTGCTTGTCCATTTATAAGGCCCGGATGTCCTTTCGAATCTCACAGTACGATTGTTTTGTCTAAAACTGTTCAAGTGCCTCAACAAGTTCGATTAGTAAAAAGTCCTCTAATTGTTGAATTTTGGGTTACGGATGAATTTGACAGAGTTTTGGTTTGCTTTATGGCTCCAGTTATTGTTGGATAAGTGTTGGTGCTTAGTGCTTTTATGATTGTGATTTGAAGATGACGTACGGATATTTTTAGATATGTACAGTACATGTGCTTTTCTAAAAAAAAAATTTTATCATGGAGTCATATTACAAAAAAATACATGAATATTATAAGTATGCGATAGTTCAATTAAATATCTAGTCGTAAAATTTTTTATAAGTTTTCCTTTTAATCAAATAAAGTTTAAATAACGCAAAAGGAAATATCCAAAGATGACTATGCATGCTAGGTTGTATTATTGAACATCGACCTACAGCTTGTCAATTTTGCATGAATCTCATGGAGTTTATGTTCTACGTTATAAGTAATATATTGTTTTCTTCCACTTTAAGTCTTTAGACTTTTGTTGTCTTTTTGTCTATTGTTTTGCAAGTTTTACTGAGTAATTAGTCCTTTTTAATTTCAATCTAATTTACAATTGTTTTTTTCAAATACATAATAATGTCGTCATGCTAAAGCATTTTCTGGAATAAAACATCAAGATTTGTTTAAAAAACTATTAAAAATGTTGACAATGTTAGACTAATTTCAGTTTTCCTATTATGTTTTTCTGTAGTAACATTAGTCTTGTACGGACAACGATCCTTTATTTTGTAATATTTCTTATCTACTTTGAGTAAATGTGATAACATAAATAATTTAACTTTAAAAAAATATTAAAACAAGTACTCTGCGTTGATA
>Proasellus_coiffaiti_ ENA|HAEU01036924|HAEU01036924.1 TSA: Proasellus coiffaiti, contig comp53614_c0_seq3
AGTGGTATCAACGCAGAGTAGGGTGCTTCATTAGGTGAGGAGTTGAGGTGACTGTATTGACGCTCACTTTACATATACTGTTTATTGGTACACTTGATAAGATGCATCACCAAATTTACTTTCTTTTTACGGTATGTGTTACACTTTGTGTATCTTTAAGAGTGGACAATTTAAAAGGATTTCAGTATTGCAATGTTCCTCAACTCGCCAAATTGGAAAGAGTTGATGTTTTGGGTCGAGCCTGCAGTCAGTGGCCATGCATTATGACTCCAGGAAGAGTCGGTACTTTTCAGATGACAATGAGTCAACATTCTGGCTACGCTATTAATGAATTGAAATCCGATATCTATGCAAATGCTCGTTTAAAAATCGGTGGTTCTAGAAGAGTTGGTATGGATGGTGAAACTTCGACGCCTGCATGCCCATTTATTCGGCCTGGATGTCCTTTCGAATCTCACAGTACAATTGTTTTGTCTAAAACTGTTCAAGTGCCTCAACAAGTTCGATTAGTTAAAAGTCCACTGATTGTTGAATTCTGGGTGACTGATGAATTCGACAGGGTATTGGTTTGCTTCATGGCTCCAGTTATTGTTGGATAAGGAATGCGTTACGTACTTTAATTTAATGTCTAGTCGTAAAAATGTTCAACGTATTCGTTTCAATCAAGTTGTGGCTTATATCATTATGAGAGTGAACGTCCAAAGAGAATGATTTTACATGATTATTTTTTTTTGAGCTGCCGCTAAATATGTCTTCTAAAATATTTACGTGATTTCCAAGTTAATAATAAAGGCTTTTTAAATAAAAAAAAAAAAAAA
>Proasellus_coxalis_ ENA|HAET01034103|HAET01034103.1 TSA: Proasellus coxalis, contig comp37965_c0_seq1
GGAGAAACTGTTCATGTTCCAACAATGAAAGGAGCTGGCGGTCTGGAAGAAAGGACTCTCAATATTAAACAAGACTTGAAGAAGTACCGGTTTTAATTCCTAGAATAGGTCAGTAGGTGGTGGATAAGTGAGAAGTGTAGGTGATAATATAGACGCTCCTTTAGACCAATTCTAATAATACAGAGTATCAGATGTATCACCAAATATTTATCTTGACTCTATGCGTTATATTTTGTACATCTTTAAGAGTGGATAATTTGAAAGGATTTCAATACTGCAATGTTCCTCAACTTGCAAAATTGGAAAGAGTTGACGTTTTGGGGCGAGCATGCAGCCAATGGCCATGCATTATGACCCCTGGAAGGGTCGGAACGTTTCAAATCACTATGAGTCAACATACGGGCTATACTATTAATGAATTGAAGTCGGACATTTTTGCTAACGCGCGTTTGAAAATTGGGGGTTCAAGAAGGGTTGGAATGGATGGAGAAATATCGACGCCGGCGTGCCCGTACATCCGACCAGGGTGTCCCTTTGAATCTCACAGCACTATTGTTTTATCTAAAACTGTCCAAGTGCCTCAACAAGTTAGATTGGTAAAAAGTCCTTTAATAGTGGAGTTTTGGGTGACGGATGAATTCGACAGAGTTCTAGTTTGCTTCATGGCTCCAGTTATTGTTGGATAAGATTTGGCAGCTATTTATTACGTGTTTTGAGATTATAAAAAAATGGACAGACTCAAAGAAATTAACGCAATCGTCATCATAGAGATCTTGCGCCGTGGATTTTAATATTTTTATGACAGGAAGGAGCTGAATATTATTTATACTACATATTTTATGAAAGTAAACATTATATATTAAAGTGGAAAATTTAAAAAAAAAAAAAA
>Proasellus_ebrensis ENA|HAEW01043986|HAEW01043986.1 TSA: Proasellus ebrensis, contig c34100_g1_i2
CAACGCAGAGTACGGGGGGAGTAGATGGTTGATTAAAGTGGAAAGTGCAGGTGTCTGTATTGACGGTCAGAGGAAGCCCAAACTGTTAATACTCTGGATAAGATGTATCATCAAATAATTTTTCTCTTTACACTATGTGTTATGCTCTGTACGTCTTTACGAGTGGATAATTTGAAAGGATTTCAGTACTGCAATGTTCCTCAATTTGCCAAACTGGAAAGAGTTGATGTTTTGGGGCGGGCCTGCAGTCAATGGCCGTGTATTATGACTCCAGGAAGAGTTGGTACTTTTCAAATCACAATGAGTCAACAATCTGGTTATACTATTAATGAACTGAAGTCCGATATCTATGCTAATGCACGTTTGAAAATCGGTGGCTCTAGAAGAGTTGGAATGGATGGTGAAACGTCGACGCCAGCATGTCCATTTATAAGGCCTGGATGTCCTTTCGAATCTCACAGTACAATTGTTTTGTCTAAAACTGTTCAAGTACCTCAGCAAGTTCGATTAGTAAAAAGTCCTCTGATTGTTGAATTCTGGGTTACTGATGAATTTGACAGAGTTTTGGTTTGCTTTATGGCTCCAGTTATTGTTGGATAAGTTTTGGTGCTTAGTGCTCGTATAATTGTGACGTTAAGAAAACATACGGATATTTTAAGATATGTACATTACATGTGCTTTCCCACCCAAAAAAAATTCAAAATGGAGTCATAGTACAGCTATTTATACATGAATAGTATAAGAATGCGGTAGTGCAATTAAATATCTAGTCGTAAAATTTTTTAAGATTTCCTTTTAATCAAATTTAGTTTAAATAACTCAAAAAGAAAATATCCAAAGATGACTTATGCATGCTAGGTTGTATTATTGCACATAGATTTACAGTTTGTAAATTTTGCGTGAATCGTATGGAGTTCATGTTCCAAGTTATAAATTGTATATTGTTTTCTTCCACTTTAGGTCTTTGGCTTTTTATTGTCTTTTTATTTACTGTTTTGCAAGTTTTACTGAATAATTTATCCGTTTAAACTTCAATCTAATTTACAATTGTTTGTTTTTAAATATAATATCATCTGTCATCATGCTAACGCATTTTCTGGACTAAGACATAAAGGATTTGTTAAAATAAAATATTGAAAATGTTGACAAAGTTGGTCTAATTTCAGTTTTCCGATTTGATCTTTCTGTAGTAACATTAGTCTTGTACGGACAGCAATCCTGTAATTTTATAATGTTTCTTTCTTAACCATTCCAACTTTGAGTAAATGTGATAACATAAATAATTTAACTTTCATTTGTTTATTTGAAGACCACACTTGTAACAATGTGTTTATATGCAATCATATGTGTTTTTTTTTTGCTCTGTCAAACAATCTTTACATTCTTAATTTGTATCATAAACCATCTTTGCAAGGAATAAATTGAAAGGTTAATAAAATAAGAAAGTCCTATTATTAAGAGTTTCATATTACGTGACTGTTTGATCGCTTTGGGACATTAAATATTTTTTGTTAATCTATACTAAAAGGTTTAAAATTAGAGCTACAGTGCTTCGAATCCGACCATAATTTTGTTTGTTAATTAACAGACTGTTTATAGAGTCGCATTGCGTTGTGGCCAACGCGCATATCTGATTCTTGATTTAAAGGCTTTAAGATCTAATGTTAGTAAATATTATGCGTGATTCCTACTAATTTTTGTTTTGTTCGTCTTTTTATTGTTATTTATGTTAATATAATGTTACAAATGCAAAAATCCCTCGGAGTCCCGTTAAATGGTAAGCGTTATGATGTCGCTCATTTCTCCGAGGAATTTCTCATGATTGTTACTTATTAGGTATACTGTTTTCCCTGTTAGTCGGTGATTATTTAAAAAAATTAGTGAAAGTTACTCTGATTTCTTTTTATTACTAGCTGTATTGGGATAACAACAACAATAATGTATGTATGTAAGTTGAATTCTCTGACATTTTTTTTTTATTAAGTTAACCGGATTTTTATATTAGATATGCTTTAACATCTATTTTTTTTTCCCATTATTTAACGTAGAAAATTTATTTTTGTTTATGTATTGAGTCGTTTGGCAGCTGTTCAGCTTATTATTAATTTGTTGTGTCTATTTCCATATTGCTCTAGCAATTTTAAAATTCATTGCTCTATGTTTAGGTAACTAGCAATTAAAAGCCACTTTCGTTGAGGAAAAATAACTAAAGATACTTTTTCAAGTTTATTAACTTCAACGAACGAGATCTTTCGTGACTGAAAACATTAAGAAATAAATACAAGTTAAAATACAAATACTACCCCAGATACAGCTAGTCAATCTCCAGGACGGAACCAATCCTCTTTAGTTTTATTTATAATTTCAACACATGAGGAAAATATTTTTTAATTACAAATAAGTTTATGCGTAATCAAGTCCAAATCATTAATTACATTGTGATTGTTAATATTAGTGACTTCATTATTTAAAGAAGCCTCTAACATACCTCGTTTCTCTTCATCACTACATGTAAATTATATGTTTAAGAATATTATTATTAATTGAGAATGTATGTTGTTTATTAAGGGAAGGGAGTGTCTAACTAATGCACTATTTTTTTTATCTTTTTTTCTAAATTCGTATTAGAGTTTGTACTTTCTCCTTTTTATGTCATCTGACTCACCTATGTATATTTCTGAGCAATCAGTACAGCCTATAATATAAATCTCCTTAATCTCCTCTTTTGTAGTATTTTTACTTTTAACTATATCCATAATTGTATTAGAGTTTGTACTTTCTCCTTTTTATGTCATCTGACTCACCTATGTATATTTCTGAGCAATCAGTACAGCCTATAATATAAATCTCCTTAATCTCCTCTTTTGTAGTATTTTTACTTTTAACTATATCCATAATT
>Proasellus_escolai_ ENA|HAEV01054657|HAEV01054657.1 TSA: Proasellus escolai, contig comp99408_c0_seq1
GAGTAGATGGTTGATTAAAGTGAGAACTGAGAAGTGCAGGTGTCTGTGTATTGACGGTCGGAGAAAGCCCAAACTATTAATACGCCGAATAAGATGTATCACCAAATTTATTTTCTCTTGACACTATGTGTTTTGCTCTGTGCGTCTTTACGAGTGGATAATTTGAAAGGATTTCAGTACTGCAATGTTCCTCAACTTGCAAAACTGGAAAGAGTTGATGTTTTGGGGAGAGCCTGTAGTCAATGGCCGTGTATTATGACTCCAGGAAGAGTCGGTACTTTTCAAATCACAATGAGTCAACAAACTGGTTATACTATTAATGATCTGAAGTCTGATATCTATGCAAATGCACGTTTGAAAATCGGTGGCTCCAGAAGAGTTGGAATGGATGGTGAAACGTTAACGCCTGCGTGTCCATTTATAAGGCCGGGATGTCCTTTCGAATCTCACAGTACCATTGTTTTGTCTAAAACTGTTCAAGTGCCTCAACAAGTTCGATTAGTAAAAAGTCCTTTGATTGTTGAATTCTGGGTTACGGATGAATTTGACAGAGTTTTGGTCTGCTTTATGGCTCCAGTTATTGTTGGATAAATCTTTGCCTTTGTGCTTAGTGTTCGTATTATTACGACTCGAAGATAACATAAGGATATTTTTAGATATGTACAATACAGTGATTTTCTAAAAAAAAAAATCATTATGGAGTCGTATTACATTAATAGAATGAGATTAAGATAGTTCAATTGAATATCTAGTCGTAAATTTTTTTAAAGTTTTTCTTTTAATCAAATTAAGTTTAAATAACGCAAAAGAAAATATCCAAAGATGACTATGCAAGCTAAGTTGTATTTTTGCACATAGACATACTGTTTGCCAATTTTGCGTGAAACTCATGGAGTTTATGATCCAAGTTACAAATAATATAATATTGTTTTCTTCAAATTTTTGTTATTGGCCATTTATTGTCTTTTTGTTTATTGTTTTGCAAGTTTTACTGAATGCTTAGTCCTTTTAAACTTCAATCTAATTTACAATTATTTGTTTTCAAATATAAAATTATCTGTCATGTTAAAGCATTTTCTGGAATAAAATATAAATGATTTGTTTAAAAAATAAAAAAAAAAAAA
>Proasellus_grafi ENA|HAEX01008375|HAEX01008375.1 TSA: Proasellus grafi, contig c9183_g1_i1
GAGTAGATGGTTGATTAAAGTGAGAAGTGCAGGTGTTTATTGACGTCAGAGAAAGCCCAAACTATTATACGCTAGATAAGATGTATCGTCAAATAATTTTTCTCTTGACACTCTGTTTTATGCTCTGTGCGTCTTTACGAGTGGATAATTTGAAAGGATTTCAGTACTGCAATGTTCCTCAACTTGCAAAACTGGAAAGAGTTGATGTTTTGGGGCGGGCCTGCAGCCAATGGCCGTGTATTATGACTCCAGGAAGAGTTGGTACTTTTCAGATCACAATGAGTCAACAATCTGGTTATACTATTAATGAACTGAAGTCCGATATCTATGCTAATGCACGTTTGAAAATCGGTGGCTCTAGAAGAGTTGGAATGGACGGTGAAACGTCGACGCCAGCATGTCCATTTATTAGACCTGGATGTCCTTTCGAATCTCACAGTACAATTGTTTTGTCTAAAACTGTTCAAGTACCTCAGCAAGTTCGATTAGTAAAAAGTCCTCTGATTGTTGAATTCTGGGTTACTGATGAATTTGACAGAGTTTTGGTTTGCTTTATGTCTCCAGTTATTGTTGGATAAGTTTTGGTGCTTTGTGCTTGTATAATTGTGACTTATACAAAACATGCGGATATTTTTAGATTTGTACAGTACATGTGTTCCCCCCCCCCCAAAAAAAATGAACTCATCTTACAGCCATTTATACACGAATAGTATAAGAATGCGGTAGTGCAATTAAATATCTAGTCGTAAAATTTTTAAAAGTTTTTCTTTTAATCAAAAAAAGGTTTAATAACGCAAAAGAAAATATCCAAAGATAAATTATGCATGCTAGGCTGTATTGTTGCACATTGACTTGCAGTTTGTCAATTTTATGTGAATCTTATTGAGTTTTTGTTCCAAGTAATAAATTATATATTGTTTTCTTCCACTTCTTTAGGTCTTTGGCTTTTTATTATCGTTTTGTTTATTGTTTACAAGTTTTACCGAATAATTAGTCCTTTTAAACTTCAATCTAATTTACAATTGTATGTTTTCAAATACAATATAATCTATCATGCTAACGCATTTTCTGGACTAAAACATAAAGGATTTGTTAAAAAAAATATTGAAAATGTGGACAAAGTTGGACTAATTTCAGTGTTCCGATTTGGTCTTCCTGTAGTAACATTAGTCTTGTATGGACAGCAGTCCTTT
>Proasellus_granadensis ENA|HAEY01011805|HAEY01011805.1 TSA: Proasellus granadensis, contig comp25240_c0_seq1
TCAACGCAGAGTACGGGGGGACTGTTAGTCTGTTTGTGACGCGCGCATCGTATAAGTGTTTAGTTCTCCGGGAGTGACCGAGGAAGACAGTTTGAAAAAGAAAACGATTCTCGGTATTTGTAAGGCAGAAAGAAGTACCGGTTTTAATTTCAAGATTATAGGTCAGTAGATGGTTGATTAAGTGAGAACTGAGAAGTGCAGGTGTCTGTGTATTGACGGCCAGAGAAAGCCCAAACTATTAATACGCCGGATAAGATGTATCACCAAATATATTTTCTCTTGACACTATGTGTTTTGCTCTGTGCGTCTATACGAGTGGATAATTTGAAAGGATTTCAGTACTGCAATGTTCCTCAACTTGCAAAACTGGAAAGAGTTGATGTTTTGGGGAGAGCATGTAGTCAATGGCCGTGTATTATGACTCCAGGAAGAGTCGGTACTTTTCAAATCACAATGAGTCAACAAACTGGTTATACTATTAATGATCTGAAGTCTGATATCTACGCTAATGCACGTTTGAAAATCGGTGGCTCAAGAAGAGTTGGAATGGATGGTGAAACGTTAACGCCTGCGTGTCCATTTATAAGGCCGGGATGTCCTTTCGAATCTCACAGTACGATTGTTTTGTCAAAAACTGTTCAAGTGCCTCAACAAGTTCGATTAGTAAAAAGTCCTTTGATTGTTGAATTCTGGGTTACGGATGAATTTGACAGAGTATTGGTCTGCTTTATGGCTCCAGTTATTGTTGGATAAATCTTTGCATTGTGTGAGTGTTTGTATTATTACGACTAGAAGATTACATTAGGATATTTTTAGATATGCAGAATACAGTGATTTTCTGAAAAAAAAAATCATAATGGAGTCTTATTACATTAATAGATTAAGATTAAGATAGTTCAATTAAATATCTAGTCGTAAATTTTTTTCAAAGTTTTCCTTTTAATCAAATTAAGTTTTAATAACTCAAAAGAAAATATCCAAAGATGACTATGCATGCTAAGTTGTATTTTTGCTCATAGACATATTGTCGTTGTTTACTCGAGAGTTTATGGTCCATGTTATAAATAATATATTGTTTTCTTCAAATTTTTGTCTTTGGCTATTTATTGTCTTTTTTGTTTATTGTTTTGCAAGTTTTACTGAATGTTTAGTCCTTTTAAACTTCAATCTAATTTAAAATTATTTGTTTTCAAATATAAAATAATCTGTCATCCTGTTAAAGCTTTTTCTGGAATAAAATATAAATGATTTGTAAATAAAAAAAAAAAAA
>Proasellus_hercegovinensis ENA|HAEZ01022337|HAEZ01022337.1 TSA: Proasellus hercegovinensis, contig comp58692_c0_seq2
CTGTTAATGTTCTAACAATGAAAGGAGCTGGCGGTCTGGAAGAAAGAATCCTCAGTATTTAGTAAGACCTGCAGAAGTACCGGTTTTAATTCCTAGATTAGGTCAGTAGGTGGTGGATTAAGTGTGAAGTGGAGGTGATAATATTGACGCTCATTGGAAGCCAATTCTAATAATACACTGTATAAGATGCATCACCAAATAATTCTCCTGACTCTATGTGTAATGTTTTGTACATCTTTACGAGTGGATAATTTGAAAGGATTTCAATACTGCAATGTTCCGCAACTTGCCAAATTGGAAAGAGTTGATGTTTTGGGGCGAGCCTGCAGCCAATGGCCGTGTATTATGACCCCAGGAAGGGTCGGCACTTTTCAAATCACTATGAGTCAACATTCGGGCTATACTATTAATGAATTGAAATCCGACATTTTTGCTAATGCTCGTTTGAAAATCGGGGGTTCTAGAAGAGTTGGAATGGATGGAGAAATATCGACGCCTGCATGTCCATACATTCGGCCTGGATGTCCTTTTGAATCTCACAGCACAATTGTTTTATCTAAAACTGTCAAAGTGCCTCAACAAGTTCGATTAGTAAAGAGTCCTTTAATTGTTGAATTCTGGGTGACTGATGAATTCGATAGAGTTTTAGTTTGCTTTATGGCTCCAGTTATCGTTGGATAAGAGTTGGCGGCTATTATAGAAAATATTACTCGTTTTGAGTGGCAGTGCATTTGAGATTCGAAAAAAAAAGCCACAAATAAAATCATCTGCGCGGTCGTAATTCTCATAATTATGATTGCGCAGAGGATTGAATTAATTTTTTAATGTGACATTACAACAGAGAAGTTGAAACTTATTTATATTGCATATTTTATGAAAATAAACATAAATTAAACAGTTGG
>Proasellus_ibericus_ ENA|HAFA01037057|HAFA01037057.1 TSA: Proasellus ibericus, contig comp60114_c0_seq1
TCAACGCAGAGTACGGGGGAGTAGATGGTTGATTAAAGTGAGAAGTGCAGGTGTCTGTATACTGACTGTCAAAGAAAGCTCATACTATCAATACGCCGGATAAGATGTATCGCCAAATATTTTTTCTCTTGACACTATGTGTTTTGCTCTGTGCGTCTATACGAGTGGATAATTTGAAAGGGTTTCAGTACTGCAATGTCCCTCAACTTGCGAAACTGGAAAGAGTTGATGTTTTGGGGAGAGCCTGCAGCCAATGGCCGTGCATTATGACTCCAGGGAGAGTCGGCACTTTTCAAATCACAATGAGCCAACAAACTGGTTATACTATTAATGACCTGAAGTCAGATATCTATGCTAATGCACGTTTGAAAATCGGTGGCTCTAGAAGAGTTGGAATGGATGGTGAAACGTTGACGCCTGCGTGTCCATTTATAAGGCCCGGATGTCCTTTCGAATCTCACAGTACGATTGTTTTGTCTAAAACTGTTCAAGTGCCTCAACAAGTTCGATTAGTAAAAAGTCCTTTGATTGTTGAATTTTGGGTTACGGATGAATTTGACAGAGTTTTGGTTTGTTTTATGGCTCCAGTTATTGTTGGTTAAGTCTTATTGCTTAGTGTTTTTATAATTGTGATTTGAAGACAACATACGGATATTTTTAGATATGTACAGTACATATGCTATTCTAAAAAAAAAATTCATAATGGAGTCATATTACAAAAAAATACATGAATAGTATAAGAATGCGATAGTTCAATTAAATATCTAGTCGTAAAATTTTTAAAATTTTTCCTTTTAATCAATAAGTTTAAATAAAAGGAAAATTCCAAAGATGGCTATGCATGCTAGGTTGTATTATTGCACATAGACCTACAGTTTGTCAATTTTGCATGAATCTCAAGGAGTTTTTGTTTCACGTTATAAGTAATATATTGTTTTCTTCCACTTTAAGTCTTTGGCCTTTTATTGTCTTTTTGTTTATTGTTTTGCAAGTTTTACTGAATAATTAGTCCTTTTAAACTTCAATCTAATTTACAATTGTCTGTTTTCAAATACAAAATAATGTCATGCTAAAGCATTTTCTGGAATAAAACATACAGGATTTATTTTAAAAACTATTGAAAATGTGGACAATGTTAGACTAATTTCAGTTTCCCGATTATTTCTTTCAGTAGTAACATTAGTTTTGTACGGACAGCAATCCTTTATTTTGTAATATTTCTTTTCTACTTTGAGTAAATGTGATAACATAAATAATTTAACTTTCAAAAAAAAAAAAAAAAA
>Proasellus_jaloniacus_ ENA|HAFB01005691|HAFB01005691.1 TSA: Proasellus jaloniacus, contig comp12731_c0_seq1
TTGTCATCCTTTACAAGAAAGTTATAAATTCTGATACTGTTAGTCTGTTAGTGACGCGCGCATCGTATAAGTGGTTAGTTCTCCAGGAGTGAACGAGGAAGACAGTTTGAAAAAGAAAACGATTCTCGGTATTTGTAAGGCAGAAAGAAGTACCGGTTTTAATTTCAAGATTATAGGTCAGCAGTAGATGGTTGATTAAAGTGAGAACTGGGAAGTGCAGGTGTCTGTGTATTGACGATCGGAGAAAGCCCAAACTATTAATACGCCGGATAAGATGTATCACCAAATATATTTTCTCTTTACACTATGTGTTTTGCTCTGTGCGTCTATACGAGTTGATAATTTGAAAGGATTTCAGTACTGCAATGTTCCTCAACTTGCAAAACTGGAAAGAGTTGATGTTTTGGGGAGAGCCTGTAGTCAATGGCCGTGTATTATGACTCCAGGAAGAGTCGGTACTTTTCAAATCACAATGAGTCAACAAACTGGTTATACTATTAATGATCTGAAGTCTGATATCTATGCTAATGCACGTTTGAAAATCGGTGGCTCTAGAAGAGTTGGAATGGATGGGGAAACGTTGACGCCTGCCTGTCCATTTATAAGGCCGGGATGTCCTTTCGAATCTCACAGTACGATTGTTTTGTCTAAAACTGTTCAAGTGCCTCAACAAGTTCGATTAGTAAAAAGTCCTTTGATTGTTGAATTCTGGGTTACGGATGAATTTGACAGAGTTTTGGTATGCTTTATGGCTCCAGTTATTGTTGGATAAATCTTTGTCTTTGTGCTTAGTATTTGTATTATTATGACTCTAAGACAACATACGGATATTTTTAGATTCTCTAAAAAAATTTTTTTTTAATACATTACATTAGTTGTATTACATTAAAAGAGTCAGAATAAGATAGTTCAATTGAATATCTAGTCGTAAATTTTTTTAAAGATTTCCTTTTAATCAAAATAAGTTTAAATAACTCAAAAGAAAATATTTAAAGATGACTATGCAGGCTAAATTGTATTTTTGCACATAGGCAGGCATATATACTGTTTTCCAATTTTGCGTGAAACTTGTGGAGTTTATGATCCAAGTTATAAATAATATAATATTGCTTTCTTCAAATTTTTGACATTGGCCTTTTATTGTTGTTTTGTTTATTGTTTTGCAAGTTTTACTGAATAATTAGTCCTTTTAAAATTTAATCTAGTTTACAATTATTTGTTTTCATTATGTTGCATTTTCTGGAATAAAATATAAATGATTTGTTTAAAAAAAAAAAAAAAA
>Proasellus_karamani_ ENA|HAFC01043430|HAFC01043430.1 TSA: Proasellus karamani, contig comp62860_c0_seq4
CACTGACTCTTAGAAACTCTGTTAATGTTCCAACAATGAAAGGAGCTGGCAGTCTCAAAGAAAGGATTCTTAGTATTTAGTAAGACCTGAAGAAGTACCGGTTTTAATTCCTAGATTAGGTCAGTAGGTAGTGGAATAAGTGAGAAGTGGAGGTGACAATACTGACGCTCATTGGAAGCCTTTACTAATAATATACAGCATAAGATGTATCACCAAATATTTCTCTTGGCTACGTGTGTTACGTTTTGTACATCTTTACGAGTGGATAATTTGAAAGGATTTCAATACTGCAATGTTCCTCAACTTGCCAAATTGGAAAGAGTTGATGTTTTGGGGCGAGCCTGCAGCCAATGGCCGTGTATTATGACCCCAGGAAGGGTCGGCACTTTTCAAATCACAATGAGTCAACATTCGGGCTATACTATTAACGAATTAAAGTCCGACATTTTTGCCAACGCTCGTTTGAAAATTGGTGGTTCAAGAAGAGTTGGAATGGACGGAGAAATATCGACGCCTGCATGTCCGTACATCCGACCCGGATGTCCTTTTGAATCTCACAGCACTATTGTTTTATCTAAAACAGTTAAGGTGCCTCAACAAGTTCGATTAGTAAAAAGTCCTTTAATAGTTGAATTCTGGGTGACTGATGAATTCGACAGAGTTTTAGTTTGCTTTATGGCTCCAGTTATTGTTGGATAAGATTATATTAATCATTTTGAGTGTGCAGTACATTTGAGATTCTAAAAATGCAAGCTTCTGCGCCATCGTAATTATGATTGTGACTTTACAACAGAAATAAGGTGAAGCTTATTTTCATAGCATATTTTTGAAAATGCATGTGCATATTTTATATAAACAAACATCATTAAATAAACTATAACAAAAGTTAAATTACTTTGTACTTTAGCCTACATTAATTTAATTAAAAATACCTCCCAACAAAAAAAAAAAAAAAAAAAA
>Proasellus_margalefi_ ENA|HAFD01066531|HAFD01066531.1 TSA: Proasellus margalefi, contig comp54665_c0_seq1
ATCAACGCAGAGTACGGGGGAGTAGATGGTTGATTAAAGTGAGAAGTGCAGGTGTCTGTATACCGACTGTCGAAGAAAGCCCAAACTATTAATTAATACGCCTGATAAGATGTATAATCAAATATATTTTCTCTTGACACTATGTGTTTTGTTCTGTTCATCTTTACGAGTGGATAATTTGAAAGGATTTCAGTACTGCAATGTTCCTCAAGTTGCAAAACTGGAAAGAGTTGATGTTTTGGGGAGAGCCTGCAGCCAATGGCCGTGTATCATGACTCCAGGAAGAGTCGGTACTTTTCAAATCACAATGAGCCAACAAACTGGTTATACTATCAATGACCTGAAGTCAGATATCTACGCTAATGCACGTTTGAAAATCGGTGGCTCTAGAAGAGTTGGAATGGATGGGGAAACGTTGACGCCTGCGTGTCCATTTATAAGGCCCGGATGTCCTTTCGAATCTCACAGTACGATTGTTTTGTCTAAAACTGTTCAAGTGCCTCAACAAGTTCGATTAGTAAAAAGTCCTCTGATTGTTGAATTCTGGGTTACGGATGAATTTGACAGAGTTTTGGTTTGCTTTATGGCTCCAGTTATTGTTGGATAAGTCTTGGTGCTTAGTGCTTTTATAATTGTGACTTGAAGATAATATACGGATAATTTTAGATACGTACAGTACAGTACATGTGCTTTCTAAAAAAAATCCCTAATGGAGTCATATTACAAAAAAATAGATGAATAGTATAATAAAGCGATAGTGCAATTAAATATCTAGTCGTAAATTTTCTAAAAGTTTTCCTTTTAACCAAAATTAAGTTTAAATAACGCAAAAAGAGAACATCCAAAGATGACTGTGCATGCTATGGTTGTATTATTGCACATAGACCATCAGTTTATCAATTTTGCGTGAATCTCATGGAGTTTATGTTCCAAATTATAAGTAATATACTGTTTTACTCTACATTAAGTCTTTGGCCTTTTATTGTATTTTTGTTTGTTTTGCTAGTTTTACTGTCCTTTTAAACTGCAACCTAATTTATAATTGTTTGTTTTCAAATACAAAATAAGGTCACCATGTACAGCATTTTCTGGAATAAAAAAAATAAATAGTTGTTTAAAAAACTATTGAAAATGTTGACAATGATAGGCTAATTTCAGTTTTCCGATTATTTCTTTATGTAGGAACATTAGTCTTGTACGGACAGCAATCCTTTATTTTGTAAAATTTCTCTCCTACTTTGAGTAAATGTGATAACATAAATAATTTAACTTTCAAAAAAAAAAAAAAAA
>Proasellus_meridianus_ ENA|HAFE01028295|HAFE01028295.1 TSA: Proasellus meridianus, contig comp51015_c0_seq2
CAACGCAGAGTACGGGGGAGTAGATGGTTGATAAAAGTGAGAAGTGCAGGTGTCTGTATAGTGACTGTGGGAGAAAGCCCGAGCTATTAATAAGCGGATAAGGTTGCTAATACGAAATATTATCCGTTAATTGTAGGATGTATCATCAAATATATTTTCTCTTGACACTATGTGTTATGTTCTGTGCGTCTATACGAGTGGATAATTTGAAAGGATTTCAATACTGCAATGTTCCTCAACTTGCAAAACTGGAAAGAGTTGATGTTTTGGGGAGAGCCTGCAGTCAGTGGCCGTGTATTATGACTCCAGGAAGAGTCGGTACTTTTCAAATCACAATGAGCCAACAAACTGGTTATACTATCAATGACCTGAAGTCAGACATCTACGCTAATGCACGTTTGAAAATCGGGGGCTCTAGAAGAGTTGGAATGGATGGGGAAACGTTGACGCCTGCGTGTCCATTTATAAGGCCCGGATGTCCTTTCGAATCTCACAGTACGATAGTTTTGTCTAAAACGGTTCAAGTGCCTCAACAAGTTCGATTAGTTAAAAGTCCTCTGATTGTTGAATTCTGGGTTACGGATGAATTTGACAGAGTTTTGGTTTGCTTTATGGCTCCTGTTATTGTTGGATAAGTCTTGTGCTTAGTGCTTTTATAATTGTGCTTTGAAGATAACAAACTGATAATTTTAGATATAATGTGCTTTTTATAAAAAAAAATCCGAATGGAGTCATATTACAAAAAAATACATTAATAGTATAATAATGCGATAGTGCAATTAAATATCTAGTCGTAAAATTTTTAAAAGTTTTCCATTTAATCAAATTAAGTTTAAATAACGCAAAAGGAAATATCCAAAGATGACTGTGCATGCGAAGTTGTATTATTGCACATTGACCTATACTGTTTGTCAATTTTTCGTGAATCTCATGGAGTCTATGTTCCAAATTATAAGTAATATATTTTCTTTCACATTAAGTCTTTGACCTTTTATTGTTTTTTTATTTATTGTTTTGCAAGTTTTACTGAATAATTAGTCCTTTTAAACTTCAAATTAATTTATAATTGTTTGTTTTAAAATGCAAAGTAATGTCACCATGCTAAAGCATTTTCTGGAATAAAACATAGGATTTGTTTAAAAAACTATTGAAAATGTTGATAATGTTAGACTAATTTCAGTATTTTAGTCTTGTACGGACAGCAATCCTTTATTTTGTAATGTTTCTTTTCTACTTTAAATAAATGTGATAACACGAATAATTTAACTTTCATATTGTTTTATATGAAGACCACACTTGTAACAATGTGTTAATATACAGTAGTTGTGGCCTTATCCTTAATTTAAGGCCGCTACACACGTTGGGATTAATCCGTGAGATTTATCTGCGCAGATAAATCT
>Proasellus_ortizi_ ENA|HAFF01005351|HAFF01005351.1 TSA: Proasellus ortizi, contig c5817_g1_i1
CGCAGCGTATAAGTGCTTAGTTCTCCAGAAGTGAACGAAGGAGGCAGTTTGAAAAAAAAACTATTCTCTGAATCTCTGTGTCAGTAAGACAGAAAGAAGTACCGGTTTTAATTCCAAGATTAGGTCAGTAGATGGTTGATTAAAGTGGGAAGTGCAGGTGTCTGTATTGACGGTGAGGAAGCCTAAATATTAATAAGCTGGATAAGATGTATCATCAAATAATTTTTCTCTTTACATTATGTGTTATGCTCTGTGCGTCTTTACGAGTGGATAATTTGAAAGGATTTCAGTACTGCAATGTTCCTCAACTTGCCAAACTGGAAAGAGTTGATGTTTTGGGGCGGGCCTGCAGCCAATGGCCGTGTATTATGACTCCGGGAAGAGTCGGTACTTTTCAAATCACAATAAGTCAACAATCTGGTTATACTATTAATGACCTGAAGTCCGATATCTATGCTAATGCACGTTTGAAAATCGGTGGCTCTAGAAGAGTTGGAATGGATGGTGAAACGTCGACGCCAGCATGTCCATTTATAAGGCCTGGATGTCCTTTCGAATCTCACAGTACAATTGTTTTGTCTAAAACAGTTCAAGTACCTCAGCAAGTTCGATTAGTAAAAAGTCCTCTGATTGTTGAATTCTGGGTTACTGATGAATTTGACAGAGTTTTAGTATGCTTTATGGCTCCAGTTATTGTTGGATAAGTTTTGGTGCTTAGTGCTTGTATAATTGTGACGTCAAGAAAACATACGGATATTTCAAGATGTGTACAGTACATGTGCTTTCCCACCAAATAAAATTCAAAATGGAGTCTTAGTACGGCTATTTATACATGAATAGTATAAGCATGCGGTAGTGCAATTAAATATCTAGTCGTAAAATTTTTTAAAGTTTTCCTTTTAATCAAATTAAGTTTATAACTCTAAAAGAAAATATCCAAAGATGACTTATGCATGTTAGGTTGTATTATTGCACATAGATTTACAGTTTGTCAATTTTGCGTGAATCTTATGGAGTTCATGTTCCAAGTTATAAATTATATAGTTTTCTTCCACTTCTTTAGGTCTTTGGCTTTTTATTGTCTTTTTATTTATCATTTTGCAAGTTTTACAGAATAATTTATCTGTTTAAACTTCAATCTAATTTGCTATTGTTTGTTTTAAAATATAATATATGTCATAATGTTAACGCATTTTCTGGTTTTATACATAAAGGATTTGTTAAAAAAAAAAAATTTTAGAAAATGTTGACAAAGTTGGACTAATTTCAGGTTTCCGATTTGGTCTTTCTGTAGTAACATTAGTCTTGTACGGACAGCAATCCTTTAATTTTGTAATATTTCTTTCTTAACCATTCCAACTTTGAGTAAGTGTGATAACATAAATAATTTAACTTTAAAAAAAAAAAAAAAAA
>Proasellus_parvulus ENA|HAFG01017476|HAFG01017476.1 TSA: Proasellus parvulus, contig comp33764_c0_seq1
AACGCAGAGTACGGGGGGTTTAAGTTCCAACAGTGAAAGGAGCTGACGATCTGGAAGAAAGGACTCTCAGTATTTAGTAAGACCTGAAGAAGTACCGGTTTTAATTCCAAGAATAGGTCAGTAGGTGGTAGATTAAGTGAGAAGTGGAGGTGATAATATTGACGCTCGTTGAGACCAATTCTAATAATACAGAGTATCAGATGTATCACCAAATATTTATATTGGCCCTATGTGTTATATTTTGTACATCTTTACGAGTGGATAATTTGAAAGGATTTCAATACTGCAATGTTCCTCAACTTGCCAAATTGGAAAGAGTTGATGTTTTGGGGCGAGCCTGCAGCCAATGGCCCTGTATTATGACCCCAGGAAGGGTCGGCACTTTCCAAATCACTATAACTCAACAATCTGGCTATACTATTAATGAATTGAAGTCCGACATTTTTGCTAATGCGCGTTTGAAAATCGGGGGTTCAAGAAGAGTTGGAATGGATGGAGAAATATCGACGCCTGCATGTCCGTACATCCGGCCCGGATGTCCTTTTGAATCTCACAGCACTATTGTTTTATCTAAAACTGTCAAAGTGCCTCAACAAGTTCGATTGGTAAAAAGTCCTTTAATAGTAGAGTTCTGGGTGACGGATGAGTTCGACAGAGTTCTAGTTTGCTTTATGGCTCCAGTTATTGTTGGATAAGATTTGGCGGCTATTTATTACTCTTTTTGATATTCTAAAAGAAGGACCCAAGGAAAATAACGCAATCATCAGCGACATCTTGCGCAGTGGATCCTATTATTTATTATATAACAGAAAGAAGTTTAAAATTATTTATTCTGAATATTTACGAAAATAAACCTCGTAAATTAAAAAAAAAAAAAAAAA
>Proasellus_racovitzai_ ENA|HAFH01009143|HAFH01009143.1 TSA: Proasellus racovitzai, contig comp17228_c0_seq1
TATCAACGCAGAGTACGGGGAGTAGATGGTTGATAAAAGTGAGAAGTGCAGGTGTCTGTATATTGACGGTCGGAGAAAGCTCAAACTATTAATAAGCCGGATAAGATGTATCACCAAATATATTTTCTCTTGACACTATGTGTTTACCTCTGTGCGTCTATACGAGTGGATAATTTGAAAGGATTTCAGTACTGCAATGTTCCTCAACTTGCAAAAATTGAAAGAGTTGATGTTTTGGGGAGAGCCTGTAGTCAATGGCCGTGCATTATGACTCCAGGAAGAGTCGGTACTTTTCAAATCACAATGAGCCAACAAACTGGTTATACTATTAATGACCTGAAGTCAGATATCTATGCTAATGCACGTTTGAAAATCGGTGGCTCTAGAAGGGTTGGAATGGATGGTGAAACGTTGACGCCTGCGTGTCCTTTTATAAGACCCGGATGTCCTTTCGAATCTCACAGTACGATTGTTTTGTCTAAAACTGTTCAAGTGCCTCAACAAGTTCGATTAGTAAAAAGTCCTCTGATCGTTGAATTTTGGGTTACGGATGAATTTGACAGAGTTTTGGTTTGCTTTATGGCTCCAGTTATTGTTGGATAAGTCTTGGTGCGAAGTGCTTTTATAATTGTGACTTGAAGATAACATATGGATATATTTAGATATGTACAGTACATGTACTTTTATAGAAAAAATTCATAATTTAGTCATATTACAAAAAAATGCCTGAATAGTATAAGAATGCGATAGTGCAATTAAATGTCTAGTCGTAAAATTTTTAAAAGTTTTCCTTTTAATCTAAGTAAGTTTAACGCAAAAGAAAATATCCAAAGATGACTGCATGCTAGGCTGTATTATTGCACATAGACCTACAATTTGTCAATTTTGCGTGAATCTCTTGCAGTTTATGTTCCAAGTTATAAATAATATACTGTTTTCATCCACTTTAAGTCTTTGGTCTTTTTTTGTCTTTTTGTTTATTGTTTTGCAAGTTTTACCCTACAATTTGTCCTTTTAAACTTCAATCTTATTTACAATTATATGTTTTCAAATACAAAATAATCTGTAATCATGCTTAAGCATTTTCTGGAATAAAACATTTGTTTAAAAAAATATTGAAAATGTTGGCAGACTAATTTCAGTTTTCCGATTATTTCTGTCGTTAGTAACATTAGTCTTGTTCGGTCAGCGATACTTTATTTTGTAATATTACTTTTCTACTAAGAGTAAATGTGATAACATAAATAATTTGACTTTCAAAAAAAAAAAAAAAAAAAA
>Proasellus_rectus_1 ENA|HAFI01006155|HAFI01006155.1 TSA: Proasellus rectus, contig comp12656_c0_seq1
TATTTTGTACATCTTTACGAGTGGATAATTTGAAAGGATTTCAATACTGCAATGTTCCTCAACTTGCCAAATTGGAAAGAGTTGATGTTTTGGGGCGAGCCTGCAGCCAATGGCCCTGTATTATGACCCCAGGAAGGGTCGGCACTTTCCAAATCACTATAACTCAACAATCTGGCTATACTATTAATGAATTGAAGTCCGACATTTTTGCTAATGCGCGTTTGAAAATCGGGGGTTCAAGAAGAGTTGGAATGGATGGAGAAATATCGACGCCTGCATGTCCGTACATCCGGCCCGGATGTCCTTTTGAATCTCACAGCACTATTGTTTTATCTAAAACTGTCAAA
>Proasellus_rectus_2 ENA|HAFI01075054|HAFI01075054.1 TSA: Proasellus rectus, contig comp78759_c0_seq1
TCTGTGACTGTAGTCTGTTAGTGACGCGCGCATCGTATAAGTGTTTAGTTCTCTTTCTCCAGGAGTGAACGAAGGAGACAGTTTGAAAAAGAAAACGATTCTCGGTATTTGTTAGGCAAAAAGAAGTACCGGTTTTAATTCCAAGATTAGGTCAGTAGATGGTTGATTAAAGTGAGAAGTGCAGGTGTCAGTATACTGACTGTCAGAGAAAGCCCATTACTATTAATACGCCGGATAAGATGTATCACCAAATATATTTCCTCTTAACACTATGTGTTTTGTTCTGTGCGTCTTTAAGAGTGGATAATTTGAAAGGGTTTCAGTACTGCAATGTCCCTCAACTTGCGAAACTGGAAAGAGTTGATGTTTTGGGGAGAGCCTGCAGCCAATGGCCGTGCATTATGACTCCAGGGAGAGTCGGTACTTTTCAAATCACAATGAGCCAACAAACTGGGTATACTATTAATGACCTGAAGTCAGATATCTACGCTAATGCACGTTTGAAAATCGGTGGCTCTAGAAGAGTTGGAATGGATGGTGAAACGTTGACGCCTGCTTGTCCATTTATAAGGCCCGGATGTCCTTTCGAATCTCACAGTACGATTGTTTTGTCTAAAACTGTTCAAGTGCCTCAACAAGTTCGATTAGTAAAAAGTCCTCTGATTGTTGAATTTTGGGTTACGGATGAATTTGACAGAGTTTTGGTTTGCTTTATGGCTCCAGTTATTGTTGGATAAGTGTTGGTGCTTAGTGCAAAATTGTGATTTGAAGATGACGTACGGATATTTTTAGATATGTACATGCAGTACATGTGCTTTTCTAAAAAAAATTCATCATGGAGTCATATTTCAAAAAAATACATGAATATTATAAGAATGCGATAGTTCAATTAAATATCTAGTCGTAAAATTTTTAAAAGTTTTCCTTTTAATCAAATAAAGTTTAAATAACGCAAAAGGAAATATCCAAAGATGACTATGCATGTTAGGTTGTATTATTGAACATCGACCTACAGTTTGTCAATTTTGTATGAATCTCATGGAGTTTATGTTCTACGTTATAAGTAATATATTGTTTTCTTCCACTTTAAGTCTTTAAACTTTTGTTGTCTTTTTGTCTATTGTTTTGCAAGTTTTACTGAGTACATAAGAATACATACATAAGAAAAAGAGTTCTGC
>Proasellus_solanasi ENA|HAFJ01033065|HAFJ01033065.1 TSA: Proasellus solanasi, contig comp51070_c0_seq1
TCAACGCAGAGTACGGGGGAATGTCTTCTTGTCATCCTTTACAAGAAAGTTATAAATTCTGTTACTGTTAGTCTGTTTGTGATGCGCGCATCGTATAAGTGTTTAGTTCTCCAGGAGTGACCGAGGAAGACAGTTTGAAAAAGAAAACGATTCTCGGTATTTGTAAGGCAGAAAGAAGTACCGGTTTTAATTTCAAGATTATAGGTCAGTAGATGGTTGATTAAGTGAGAAGTGCAGGTGTCTGTGTATTGACGGTCGGAGAAAGCCCAAACTATTAATACGCCGGATAAGATGTATCACCAAATATATTTTCTCTTGACACTATGTGTTTTGCTCTGTGCGTCTATACGAGTGGATAATTTGAAAGGATTTCAGTACTGCAATGTTCCTCAACTTGCAAAACTGGAAAGAGTTGATGTTTTGGGGAGAGCCTGTAGTCAATGGCCGTGTATTATGACTCCAGGAAGAGTCGGTACTTTTCAAATCACAATGAGTCAACAAACTGGTTATACTATTAATGATCTGAAGTCTGATATCTATGCTAATGCACGTTTGAAAATCGGTGGCTCTAGAAGAGTTGGAATGGATGGTGAAACGCTAACGCCTGCGTGTCCATTTATAAGGCCGGGATGTCCTTTCGAATCTCACAGTACGATTGTTTTGTCTAAAACTGTTCAAGTGCCTCAACAAGTTCGATTAGTAAAAAGTCCTTTGATTGTTGAATTCTGGGTTACGGATGAATTCGACAGAGTTTTGGTCTGCTTTATGGCTCCAGTTATTGTTGGATAAATCTTTGCCTTTGTGCTTAGTGTTTGTATTGTTACGACTCGAAGATAACATAAGGATAGTTTTAGATATGCACAATACAGTGATTTTCTAAAAAAAAAAATCATAGAGTCGTTTTACATTAATAGGATAAGATTAAGATAGTTCAATTGAATATCTAGTCTGAAATTTTTTTAAAGTTTTCCTCTTAATCAAATTAAGTTTAAATAACTTAAAAGAAAATATCCAAAGATGACTATGCATGCTAAGTTGTATTTTTGCTCATAGACAAATTGTTGTTTGTCAATTTTGAGTGAAACTCAGGAGTTTATGGTCCAAGTTATAAATACTATAATATTGTTTTCTTCAAATTTTTGTCTTTGGCCATTTATTGTCTATTTTGTTTATTGTTTTGCAAGCTTTACTGAATGTTTAGTCCTTTTAAACTTCAATCTAATTTAAAATTATTTGTTTTCATATATAAAATAATCTGTCATCATGTTAAAGCTTTTTCTGGAATAAAATATAAATGATTTGTAAAAAAAAAAAAAAAAAA
>Proasellus_spelaeus_ ENA|HAFK01005287|HAFK01005287.1 TSA: Proasellus spelaeus, contig comp9027_c0_seq1
TATCAACGCAGAGTACGGGGAGTGACGCGCGCATCGTATAAGTGCTTAGTTCTCCAGGAGTGAGCGAAGGAGACAGTTTGAAAAAGAAAACGATTCTCGGTATTATTAAGGCAGAAAGAAGTACCGGTTTTAATTCCAAGATAGGTCAGTAGATGGTTGATTAAAGTGAGAAGTGCAGGTGTCTGTATTGACGGTCAGAGAAAGCCCAAACAATAAATACGCCAGATAAGATGTATCATCAAATAAATTTTCTCTTGACAATATGTGTTATGCTCTGTGCGTCTTTACGAGTGGATAATTTGAAAGGATTTCAGTACTGCAATGTTCCTCAATTTGCCAAACTGGAAAGAGTTGATGTATTGGGGCGGGCCTGCAGCCAATGGCCGTGCATTATGACTCCAGGAAGGGTCGGCACTTTTCAAATCACAATGAGTCAACAATCTGGTTATACTATTAATGAACTGAAGTCCGACATCTACGCTAATGCACGTTTGAAAATCGGAGGCTCTAGAAGAGTTGGAATGGATGGTGAAACGTTGACACCAGCATGTCCATTTATAAGGCCCGGATGTCCTTTCGAATCTCACAGTACAATTGTTTTGTCTAAAACTGTTAAAGTACCTCAGCAAGTTCGATTAGTAAAAAGTCCTCTGATTGTTGAATTCTGGGTCACTGATGAATTTGACAGAGTTTTGGTTTGCTTTATGGCTCCAGTTATTGTTGGATAAGTTTTGGTGCTTAGTACTTGTAAAATTGTGACTTAAAGAAAACATACGGATATTTTTAGATATGTACAGTACATGTGCTATTCTAAAAAAAATTCAAAATGGAGTCATATTACAGCTATTTATAGATGAATAGTATAAGAATGCGATAGTGCAATTAAATGTCTAGTCGTAAAATATATAAAAGTTTTTCTTTTAATCAAATTAAGTTTAAATAACGCAAAAGAAAATATCCAAAGATGGCTATGCATGCTAGATTGTATTATTGCACATAGACCTACAGTTTCTCAATTTTGCGTGAATCTTATTGCGTATAGTTACAAGCTATTAATTATATATTGTTTTCTTTTACTTCTTTAGGTCTTTGGCATTTTATTGTATTTTTATTTATTGTTTTGCAAGTTTTACTAAATAATTAGTCCTTTTAAACTTCAACCTAATTTTCTGGAATAAAACAAAGGATTTGTTAAAAAAATATTTTTGAAAATGTGGACAAAATTTGACTAATTTCAGTATTCAGAATATTTCTTTCTGTAGTAACATTAGTCTTGTACAGACAGCAATCTTTAGTTTTGTAAAATTACTCTCTTAACCATTCCTACTTTGAGCAAATGTGATAACAGAAATAATTGAACTTTAATTTTGTTTTATTTGAAGACCACACTAGTAACAATGTGCTTAAATTCGATTATATCTATTTTTATTTTTACTCTGTCAAACAATCTTGACATTAATAATTTGCATCCAAAACCATCTTTGCAAAGATTAAATTGGAAGGTTAATAAAATAAGAAAGTCATATTATTAAGAGTTTCATATCACGTGACTGTTTGATCACTTTGGGACATTAAATATTTTCTTAAAAAAAAAAAAAAAA
>Procambarus_clarkii ENA|GBEV01082970|GBEV01082970.1 TSA: Procambarus clarkii Pc_83045 transcribed RNA sequence.
ACGTGCCACAGGTGGGCAAGCTACAGACGGTGGCGGTGAAGGAGTGCAGCAAGTGGCCCTGCCTGGCACAGGTCGGCCGCTCCGGCACCTATGAGGTCACCTTCACTCAGGAGACAGAGAACGTCATCTACAGCATCGAGAGCAGCATCTACGTGTGGGTGAAGCTGCCGTTCGTGCATGGAGGCCGAAAACCGGTTCGCGTTGTCATGCCGGGGGAGAAGGGAAAGGACCTGTGTGGCCACATCAGCCCTCCCTGTCCCCTACGGCCCGGTGTGCCAACCACCATCAGCAAGTCAATCACCATCCCACTGCAGGCTAGGCTGGCCCAAGGTACCGTTGTGGTGGAGTTTACTGTGATGGATGAACAGGACCGTGTTCTCATCTGCTTCCGCGCTCCTGTTATAGTCGTCTGAGTCGCCAGCTGCCCTTGAACAGTTGGCTGCGTCGCCGTTTCCACTTGAAGCAGCTGGTTGCGTC
>Talitrus_saltator ENA|GDUJ01070099|GDUJ01070099.1 TSA: Talitrus saltator comp99180_c1_seq1 transcribed RNA sequence.
CTCCAGTGAACGGACGGGAAGAGCAGCACCAGTGTCCCGCTCTGCACAACTCTTGAATTTACTCGACTTCTTTTGCTTTAGCCTCGTGGAGTTTAATCCAAAAATGTATCGCTTTTTGTTGCTGTTGAGCGTCTGCGGAGCCGCGCTGGCCGCCATCAGAGTGGACCAAAAGAGGGGCTTCAAGTTTTGCAACACCCCGCAGCTGGCCCAGCTGGTGAGCGTTGAGGTGGACGGCCCTGGCTGCTCGAGGTGGCCGTGCTTACTGTTCCCGGGCAGGTCGGGAGCCTTCAAGATCACACTCTACAACCAGAACGACCAGCCTATCCACGACCTCCGCAGCGACATCCACGGCACGGTGCGCCTGAACGGCGTCGCGGGGCTGACTGGCAGGCAGAAGGTGGGCATGCCGGGAGAGGTGAAGAAGAAGGCCTGTCAGTTCACCAAGCCTGGCTGCCCCATCCCTCCGCACTCTTACTTCGACATCACGAAGGTGGTGACCGTGCCCATGCAGGCCAGAATGGCTCACGGCATGATGATGACGGAATTCATGGTGAAGGACGGACGAGGGCGAGTTCTCACTTGCTTCAAAGCTCCAGTTCTGCTCGGTAAATAACTCATTTCTACGACCACCTAATTGACTTCCCAAAATTTTTATCTTGGTCCTCTTGCTCAAGAGGAATTACATTATTGGACAAAAAAGACGAAAAACTTCGTCTTCATTACTAAGGAAATTTGCAGGTCAATCTCGTAAAGTCTGACAGCCGAGGTCCAGGGTCTGTGACTTGCTAAGTTAATTTTTTGTTCGTAGATGATACCCGACCGCTGGAAATCATGCAAGACCATTTTCTGATGGATCTTATTCAGCTGCTACAAACCAAAGTCTCGTTTTGTTAATGTCGATGTCAAGTAGTACGACGCCTAAGTAAGCTACCGACGAAAGAGGTTAGGAGACGAAATTTAGGCTAATAACACTCAATATTCTGCTTGAACTCTTTTAGTTCAAATTTTTTTAAAGATCACAGGCAGCTTCTCTTTCATGCTAAAATTTTAAAAAAATGTATCGTGCAAGAATAATTAACAAATCCTTGTTTCTAATTCAAAAATGTGAAAAATCGAAAGATAATAATCTTCAGCATGAGAATACAAATAAAAAACTCGAGTACAAAATACTTGTTTACTGCAAAGGAATTGTCTAATACTTAACATTACTCTAACGCTCCTAGACGGCGTTCCATGCCTCGGTATCCCAAACATTACTGATGAGAAGATGAGTTTGATTAGAAAAGAGCTACTAGTGTATACCCGCATGTAAGTAATGTAAAACACTGCGAACCCTACGCATCTTATAATACTAAATAATAAGCTGAGCAATAAACACCATGTGTTTGTACATATTGGGATCTCAAAGCACTTTCAAGTTACTTGACGTCGTAACTTCATTTTGTTTACACTCTAGTACACGTAAGGACTTGACTTGTTTTTATCAATAAATACCCCAACCTTGTCTTCAGCTGCTTCATTATCCAACATTTTGTATCTTAACTACGTGCTTTAACAAATTCGAGAAATTTGAATTCAGAGGCTCAGATTTTTGACTAAGACCATTAATAGGTTGGTTTATACTCACGTCTCGAAGCATTAAATCTCCTCTCAATTGAATAGCAGGCCGAAAAACGTCCAATGAGATCTAGCAATTTCTTTGCAAGACTTGCACAACGCTTCAACAGTGGCAGGGAACATTCTAATGAGTCTGTAACTTGTACGACAGAAGTCATGGAGAGTACAGTGTCGGAGACACTATTACAGAAACCGTGCAATAGTGTCTCGCTCCTAACCTCGTGAGAGAAAAGGAAAAGATGAGTAGTGAGAAATGCCAACCAAAAATAAACATTTTGTCATGAAGAATGGCTGACAGTCATTGAATAATGTAAATAATCTTTCTAAGCCATGTACGAAACTCTGCAGCAGATAAGGTAACGATTATGAAGTGAATGTACAATTCTCTCCTGTACGAAGAAACTGAGATAAATAAGACTATTGATATTCCTAAAATTCTGCGTAGTTGTGAATATATATATAACATTATACCGACAAGTTGAAGCAAAGATTAATTAGCCGAGGGCAGAGTAGCGTCACGCGAAGTAGAGAATGTGTGTAGTGTTGTATTTGCCTGCACACGCGTACAAAAAAGTAAAAAGCAGAGCAAGTGAAAGGAAATGTTTTCACTCTTATGTTATAGAAACATGGGTCTAATGGCGTTGGCAGCAGAGCTAAGTATAGGGCATTGGTTTTATGAAGTCCGAAAGTAATTTAATTCAATAAGAAATTCGTATAGAATCGTGGGATCAGAGAGAAAAAGAAAATTTGTAAACGCTTACTTTCCAGAACGACGGGTTGAAGAGACGAGTCGCGTGGTACATCCAGTTTTGTTTCATGGAAAATGGATGGTGTTGTGAGAGATGAAGGCAGGAGCAATTTAAGATGCTCAGGCATGAAAATGATCTGAAGTTCTATTGATGACAGTGCATATGACAAAGCTAAATTGACCATTTTTACGACAATTTAGAACAGATATACGATTTGAAGGAGAAATAGCGTTACTGACCGAATTTAAAATCGGTGAGCAATCTAAAGATAGGAACATATATGACGAAAAGTTAAACGAACATATGTTTTGAAAATAGAACTTGGAGGAATGAACATAGAATTAAGCAGAGATAATAAAGAAGGAATAACATTAAAGGTTACTGGTAGCCATCCATCGCTTCAACTGGAAGGACAGACGAGGTAGTTAGTAGACCCAAGAGCGAGTTGGGACCGAGAGGTAAGGAAACCTTCAAAAGGGTGAGATTAGTGTACCATGAAAAGGAATGGTGCTAAAAGAGGACTGTCCAAGTAACAGAGTAATTTTAGCAATTGAGCCCACGTTAATGGACACACATTTTCATGCCTAATGCATGATACAAAGGAAGGTTGGCTG
