# Supplementary material for: Comparative genomic analysis of innate immunity reveals novel and conserved components in crustacean food crop species
Source: BMC Genomics. 2017 May 18;18:389. doi: 10.1186/s12864-017-3769-4 (PMC5437397; doi:10.1186/s12864-017-3769-4)
Supplement: Supplementary file 24 — Fasta files of all sequences. (ZIP 3690 kb) [file 12864_2017_3769_MOESM25_ESM.zip › Additional file 12/42 PGRP.txt]

>9736 ENA|GDUJ01009737|GDUJ01009737.1 TSA: Talitrus saltator comp25577_c0_seq1 transcribed RNA sequence.
ACGGTACCCACATGCTCAAGGATCGTCCAGGTTACGCAACTACAGCATGTAGAAACCAAGGGATGGGACGATATTGGATATAACTTCATGGTGACCGAAGGGGGACAAGTTCTTGAAGGTCGAGGATGGGGTACCGAGGCTGCCCACGATATGGGACTCAGTTCCCGAGGTGTTCACATTGCCATTGTGGGCAACTTCCAACACCGTACTCCTCATCCCCGGGCAATCGAAGCGGTTCTTCAGATTATCCAATGCGGAGTAGAACTTGGAAGGATCAAGGCCGACTACAAGATTTCTGGTCACCGAGACATAGATGCAACCGCTTGCCCCGGGCAGAGGCTCTACGATATACTTAAGCATTAGAATCGTTACGGAAAACGACCATAGAAATCAGGGCAAATCAACAGTTTCAATCACTTTTAATACCTGTAGAGCACTGCTCATTCACTTCTCACAGCTAATTGTACATAACGTTGGGATCAATATACATACCATGTACTTGTGTCATCAGACTATATATTCCATGTTCTTGCATCATCAATCTCTATACCATGTACTTGTTTCCTCC
>28390 ENA|GDUJ01028391|GDUJ01028391.1 TSA: Talitrus saltator comp71669_c0_seq1 transcribed RNA sequence.
CTTCCGATCTGAGAAATCGGCAAAGCAATCTCTCGACAAGAACTATGAAGTTATTTGTCTTCATTTTGTGCGTGATATTCGTCACTGAAACATGTGCCCAATGTCCTAAGATCTACTCACGTAGTCAATGGGGTGCAAGGTCTGCCACAAGCAGAGTGAAGGTAAGTCCCGTGAGGTACATGTTCATCCACCACAGTGCAGGCCCAACATGCAGCAGCTTCAAACAATGCGCATCAACGGTAAAATCCATTCAAAACTATCACCAGCAGACTCAGAAGTGGAATGATATCGGGTACAACTTCCTGATCGGTGGAGATGGCAGTATCTTCGAGGGTCGTGGCTGGGGTATTCAAGGTGCGCATACGAAAGGCTACAACACTAAAGGACACGCCATTTGCTTCCTCGGGGATTTCACCAGCAAGAGCCCTACGTCTAAGGCTCTTCAGGCGGCGAAGGACCTCATCAAGTGTGGGCTTTCCAAGAAAAAGATTCTTTCCTCGTACAAACTTCTGGGCCATCGCGACGTCAACAAGACTGCTTGTCCCGGAAACCGTTTGTATTCAATTATTAAGTCCTGGTCCAAATACAGCAGCAAACCGTGATTTCGATTGATTTCACATCTTGAACATGGTACGTAACCTCAACGATAC
>6694 ENA|GEBG01006695|GEBG01006695.1 TSA: Homarus americanus DS01-Homarus1_Transcript_5176 transcribed RNA sequence.
GTTGGGATGATATCGGCTACAGCTTTCTGGTTGGTGAAAATGGTAAAGTGTACGAAGGCCGAGGCTGGGACAGACAAGGTGCTCACACCAAGTATTATAACCGAGCAAACTACGGCATCTGTGTGATGGGCAACTTCGAAGAAAGACTACCCAACGAAAAGGCACTCACGGCTCTGAAGGATATCATGGACTGCGGAGTGAAGGAGGGGAAACTAATAGAGGACTTTAAGATGTTCGGCCACAGAGATGCGAGAAATACCACTGCGTGTCCTGGACAGAAGCTGTATGAAAACCTACAGACATGGAGTATTTACGGGCATGACAAGAACATGCCCAAGTAAAGCCCAAGGTCTGAAGAATCTTGGTAAAGCTGAGCAACACCAGGCCTAATAATGTACATGCGGCCAAACATAAACCTTAAAAGTTTAAGAATGAAATCAATAGAAGTTGAAGCATGATACGTTTAAGTAAGACGTTTATTATGTTGGGAACCACGTGGTGACTTTTGTGTTGGCAGCCTTGTAATGACTTGTTGGTGGTCCTGTAATGACTTGTGTTAGTAGCCCTGTAATGTCTTGTGATGGCAGCCCTGTAATGACTTGTGTTGGCAGCCATGTGATGACTTGTATTGGCAGTCCTGTAATGACTTGTGTTGGCAGTCCTGTAATGACTTGTGTTGGCAGCCATGTGATGACTTGTGTTGGCAGCCATGTGATGACTTGTATTGGCAGTCCTGTAATGACTTGTGTTGGCAGCCCTGTATGACTCCACTCTGAGAATTTGTGACGGTTTTTTGACCAATCACACAATCATATAATGTGTGTGTGTGTGTGTTACACCACCGATAAATTCCATGTATGGATACAGTACAATACAGTATAAAGAAATAAACCTTGTTCAGGAGAACTTGTACAAGACTGTTGGAACATACTTATTTGATACAGGGTTGTATTGTATTACATTCCATTTTAAACTACATACCATTAAATGATACAGTATTATAATATAGATGGCTATACAGTATTATGATTAATATAAACAGTTGTTATGTGTTAATGTAACATATCAATCAAAAAAATATTTATTTATTTATTTATTCTTAGTGTAGTAAGTACAGCAATATAACTAAAAATGTGTTTGTCTTGTGTACATAGCGAGATTATGTTGTAAACTGCAAGAACTTTTTTTTTCTACTATTTATTGTAAATTTTGCAAGATTTTTTAGAAAATTTTTGTCATATTTTCTCTACTTCAAACATAACTCACTACATATTTTTCTTTTTTGTAAACCTCATGACAAACTAAACATAAGGGAAAATTTTTACATGCTAACATACTGTAAAACCTTAACAACAAATTGCCTCTCAGTTCACTATACAGTACTTGTTCGATGTTTACTGTTTATAAGCATGTTAGGATTATGTACAGTACAGTAGATCCTTTGCCATTTGCGAAGGATAGGTTCCAAGAAGTGGCGCAAATTGGCAAAATCGCGAATGACAACTTATACTACCTCTT
>92435 ENA|HAFC01092436|HAFC01092436.1 TSA: Proasellus karamani, contig comp167571_c0_seq1
GTATCAACGCAGAGTACGGGACGCAGTTTTTCAACGGAATTGGAAGCCATGCTACTTTTACTTGCGATTGCCGCTCTCTTCGCCACACCCATCGCTAGTGACTCGTGTGATTCTTACACACATCCTCAGTACGGCAAGACTGGTCGATGTATCCGAACTTCGGACTGTCCACACAGTCTGTACATCTCGAATCTGTGCGAAAGTCAACCCGCTGATGTCAAGTGCTGCTTCTCTGCTACAACTACCACTGGAACTGGAGGCTGTCCAACGATCGTCAGCCGTGCTGATTGGGGTGCCCGAGCAGCGACTAGCCGAACCAGCATGAATATGCCTGTCTCCTACGTCGTTATTCATCATACAACGGGTGGCACATGCACAGCCAAAGATTCGTGCATATCGAAGATGAAAGGATTTCAGAACTATCATATGGACACCAACGGATGGGCCGATATTGGCTACAACTTTTTGGTTGGTGAAGACGGCAACGTCTACGAAGGCCGAGGATGGACACTTGCCGGTGCTCATTGCGTTGGGTACAACTCAAAATCGATCGGTATCTCTGTGATTGGCGACTACACATCTCGTAAACCAACGGCTGCTACTTTGAGTGCTGTCAAAGCTTTGATCCAATGTGGCATCTCGAAAGGTCACATTCGAAGCAACTATATCCTTCGAGGACATCGCGATCTCGACGCTACCAGTTGCCCCGGCAATTCTTTCTACACTGAAATCAAAACATGGAGTGGCTATCGATCGACTGAACGAGGAGCTTTGACTCCATCATTCAATATTCCTGAAGACTACCTTGTCATGAAAGATATGTAAGGAGCCGAAAGAGATACGCTGATTTTCTAAATATCTAACGCTGAAAGTGAAAAAAAAACCCCCTTGCTAGCCCGAAAAAAAAAAAAA
