# Supplementary material for: Comparative genomic analysis of innate immunity reveals novel and conserved components in crustacean food crop species
Source: BMC Genomics. 2017 May 18;18:389. doi: 10.1186/s12864-017-3769-4 (PMC5437397; doi:10.1186/s12864-017-3769-4)
Supplement: Supplementary file 24 — Fasta files of all sequences. (ZIP 3690 kb) [file 12864_2017_3769_MOESM25_ESM.zip › Additional file 12/5 TEP.txt]

>Asellus_aquaticus_1 ENA|GDKY01003330|GDKY01003330.1 TSA: Asellus aquaticus Contig_3369alpha transcribed RNA sequence.
TTGCAGATTCAGCCAGAGGATTTGTTATAGCTGCTGGGGATTTGATGGGACCCACAGTAGAGAATATGGGTAGCCTCGTAAAGATGCCTTATGGATGTGGCGAACAAAGTATGCTCAACTTTGCCCCAAATATTTTTGTGATGCAATACCTGGATGCTTCCTCCCAAAACACACCAGAGATTGCTGAAAAGGCAACAGAGTTTATGACTAAAGGCTACCAACGCGAGTTGAATTATCGACACAAAGATGGTTCCTTCAGCGCATTTGGTGAATCTGATGAGTCTGGTTCAACATGGTTAACTGCTTTTGTCTTAAAAAGCTTCGCCCAGGCAAGAGACTACATACAAGTCGACGGTCAGGACCTAAGTATGAGTAGGGATTGGCTGAAGATGAGACAGCTAGAGAATGGATGTTTCGAATCTGTTGGAAAGGTTTTGCACAAAGGGATGAAGGGAGGCATTGGTGAATCAGAATCTCCATCCTTGCTTACTTCATTTGTCCTTGTGGCACTCATGGAAGCAGGTGAGAATTCGGCTGACAAGACCACGAGGGAGGCTCTCTTTTGCCTGAATGCTGATCAAGACACGAAGAATCCTTACAGTTTGGCTGTCAAAGGTTACGCTCTCTCCTTGGCCAAGAGTCCGGACGCGGCCGCTGCATTAACTGCTTTGCTCGCTTCTGCCACAGAGGATTCAGCATCCATACACTGGAAACTTCCTGAATCTTTAGAATCTAGCAAAGGTGTTGGGGTGGAGACTGCTGGATATGCCGTTCTGGCTCTCTTGACATTCGATCCCGTTCTGTACTTGGTTCAAGCGAGAAAGATCATTAAATGGATGAATAATGAAAGAAACGGACAAGGAGGATTTGTGTCTACCCAGGACACCATCGTAGCCCTTCAAGCGATGGCACTTTACGAACGCCACATTACGAAGGAACCTGTGGACCTAACTGTGCTTCTATCGATGAACCGAGTCGAAGATCAATTTTTGGTTAAAGAAGAGAACAAACTGCTGCAGCAAACGGTTGACATTCCATCCATCCCATCTACTGTGACGCTGCAAGTCGAAGGAACTGGATGTGCTTTAGTTCAGGCTGTGTTACGCTACAACCTACCAGAACCTGACGCGAGTGAAGCATTCGGAATTAGAGTGGAAACATCCACTGAGGCAGACAAAGGCTGCAAAACAAAAAGGATCAACGCTTGCGCCAAGTATTTGCTACCTGATTTGGAGTCCAACATGGCCATCATAGAAGTACACCTCGTATCTGGCTACATTCCAAATAAAGCTGACTTGAAGAAGATTGTAGGCTATGGCACCGGGCTCTTTAAGCGCTATGAAGTTGACGGCAGCGTCGTCACCATCTATGTCGATGCGTTTTCTCCGAAAGAACTTTGCGCTAGTTTCAGGATCATACGGGAAGTGGATGTCGAAGACCCCAAGCCAGGATCCGTCAAGGTCTATGACTACTACAAGCCTGAATACTTCGTTACTGAGAAATACGAGTTGCCACCTACCACCGAGTGCATAGATGAGAAGAACGTCCCCCTGCCYTTTTGAGGGGGAAATAATCACCGAGGGAAAGACGGCTGATGATCCTAAGGACATCATTTTTGGGGGATTTATTGATGCCCTCGATGAAGCCATCCCCTAATGATCCTGCCTAGTGCCMRMTTGTGATGCTTATAGTACGAATGGTGACTTTTCTTGGCCGCTCGT
>Asellus_aquaticus_2 ENA|GDKY01001164|GDKY01001164.1 TSA: Asellus aquaticus Contig_1179alpha transcribed RNA sequence.
CCACTCCAAGCCAATCAGCATTTCGCGGGACGTGGCCCAAACCTATGTCCAAACGGATAAATATCTGTACAAGCCTTCTCAAAACGTCCAGTTTAGAATTCTGACAGTCATTGGGCCTAAGTTGAAGTTGTCTCTAGATCAGTATGAAGAAATATGGGTTGAAAATCCTTCAGGAACTAGGATTGCCCAATGGCTGAATGTCACCAACGAAAAAGGCCTGATCCATATGAACTTTAAGCTTTCTGAAGAACCGGAAGAGGGAGCTTACAAAATAAAAGTGAAAACTCCATACAAAAAAACGGAAACCAGAAATTTTAAAGTGGAAGAGTACGTTTTACCTCGCTACAAGGTCACCATCAAGCCACCGAAATATATCTTAGGAACAGCGGAGGTGTTTGACTTTGACGTATGTGCCAAGTATACTTTTGGACAGCCAGTGAAAGGTACTTTGACACTCACCCTCAGCAATGGGGGATGGGGCAACTACAAGAAGGATGTCACGAAGCAAACAGAGATTTCTGGTTGCAAAATGATTACGTTCAATTCGACTGACATCGAGTTGAATAACAAGGACTTCTTCGTGCATTCTATGAAGGTCACGGCTGTTGTCACTGAAGCTGGCACTGACGTTCAGTTGGACGCCAAGAGCATCGAAGTGGACGTGACCAGAACCGCGGTCAAATTCGACGACATCAGTGTCCAGAAGTTCTACAAGCCAGAATTGCCATACATCGGCGAGATTAAAGTCTCCTTTCCCAGTGATACACCAGCTGTAAATGAACTTGTGTCAGTTTGTGCTGGGGAAGATTGCAAAAATCTAACCACGAATAACAATGGCGTACTCAAGTTCATCGTTCCACCTCATAATAGAGAAAACATTCAGATCAAGGCTTTGAACTACCCTCACGTTAAGCCAGTAAACGATTCTTCTTGGAGGACCATCATGTACGAGTCCTCGACTTTCAAGAACCTGAAGCAGTACCATTCGCCCTCCAATTCTTCCCTCGTCATTGCTCTCGCTGACGAAAAAGTGCAGTGCGCCGGAAAACAGATGGATTTCGAGATTCCAGTTCGCTATTCCGTTGCAGGCATCGAATCCGCCTTAGTTCACACTGAGATTCTCTCGCGTGGCCAAGTGATATTTTCCTCAGCCGAAGAACAACTTTTCAAACCCCAAAATGACCTCCACTTGGACGAAGGGCTTCTCCTGGCACCCCTGAAGGAACCTGTTACCAAGGGTGCCATCAGGGGGACATTCACCCTACCTGTTTCTCTGTCTCCGTTTGCCTCGCCCGCTGCTAAGATCGTAGTTTGGTACGCTAGACCCGACGGTGAAGTAGTTTCCGACACCAGAAAGATTGACATCACTGATTGTCTTTTGAACAACGTGAACTTCACTTGGTCAGCTGAAAAAGTTCAACCGGGAGATGAAGCTTCTCTGATTCTAAAGGCGGCCCCTCAGTCTTTGTGCAGTTTAGGTGTTGTTGACAAAAGCGTTCAGCTCCTGTCAGATAAGCACAATGACCTGACCATTAAGAAGCTTCTAGAAGTGGCGGAAAAGGCATCAGTTCAAGATTATGAAAACCTTCAAGTCAACGATTATGAGTATTGTAGCAAGAAGAAAGAAAAAGAAGACGAAACTCCACCCATCGATCCTGTTGCCCTACCTGTTGCCCTACCTGCTGCCCTACCTGTTGCCCTACCTGTTGAAGTCCGGAAGAAACGGGAGGCCTCATCCTTCCGATCCGACAGGAGCTTCAGACCGTTCTGGCCTTTCTACTCTGACGACATCGACGCTCTTCATATGTTTGACGAAGCTGGAGTTTACGTGTTTTCGGACCTCACATTGGAGACCAGGCCTTGTCGTCAACGCCCTGAAGTATGGGTTTCATCACTGGCCGCAGCATGCTTTTGAGCCGCATGTCTGGGAATAGCGGTGGAATGATGCTTTTATTAAATGAGCGCCAGAGTAGGTGTTGAC
>Asellus_aquaticus_3 ENA|GDKY01003381|GDKY01003381.1 TSA: Asellus aquaticus Contig_3420alpha transcribed RNA sequence.
ATTCACTGAAGGTCACGGCTGTTGTCACTGAAGCTGGCACTGACGTTCAGTTGGACGCCAAGAGCATCGAAGTGGACGTGACCAGAACCGCGGTCAAATTCGACGACATCAGTGTCCAAAAGTTTTACAAGCCAGAATTGCCATACATCGGCGAGATTAAAGTCTTCCCCAGTGATACGCCAGCTAAATGAACCCGTGTCAGTTTGTGCTGGAGAAGATTGCAAAAATCTAACTACAAATAACAATGGCGTACTTAAGTTCATCGTTCCACCTCACAACAGAGAAAACATTCAGATCAAGGCTTTGAACTACCCTCACGTTAAGCCAGTAAACGATTCTTCTTGGAGGACCATCATGTACGAGTCCTCGACTTTCAAGAACCTGGAGCAGTACCATTCGCCCTCCAATTCTTCCCTCGTCATTGCTCTCGCTGATGAAAAAGTGCAGTGTGTCGGAAAGCAAATGGATTTCGAGATTCCTGTTCGCTATTCCGTCGTAGGCATCGAATCC
>Asellus_aquaticus_4 ENA|GDKY01004333|GDKY01004333.1 TSA: Asellus aquaticus Contig_4380alpha transcribed RNA sequence.
AACTAGGATTGCCCAATGGCTGAATGTCACCAACGAAAAAGGCCTGATCCATATGAACTTTAAGCTTTCTGAAGAACCGGAAGAGGGAGCTTACAAAATAAAAGTGAAAACTCCATACAAAAAAMSGAAACCAGAAATTTTAAAGTGGAAGAATACGTTTTACCTCGCTACAAGGTCACCATCAAGCCACCGAAATATATCTTAGGAACAGCGGAGGTGTTTGACTTTGACGTATGTGCCAAGTAAGTTCTGTAACAGCTTAAACCACTTAATTAAAATTTGCTTTCCAAGCTCGGATATCTTAAAATAGCGAACGCGGAGTAAGGAGTTTATTAAAAAAATGTAATACTTCAAAAGTGGATGACTGAAATTAAAAGGTATTTATCCGTGTTCCAGGTATACTTTTGGACAGCCAGTGAAAGGTACTTTGACACTCACCCTCAGCAATGGGGGATGGGGCAACT
>Asellus_aquaticus_5 ENA|GDKY01006080|GDKY01006080.1 TSA: Asellus aquaticus Contig_6137alpha transcribed RNA sequence.
CAAAAAGTTACACTATTCATTGCATGTAACTTTGAGTTTAAAGGGGAAAGTTGGCAATAATGTCATCGATGAGAAAGTCAATGTCACCATGGTTGATATCCCAAGAAATACCTTTATTCAGACAGATAAATATTTGTATCAACCAGGCCAAAAAGTGAAGTTCAGAGTTTTGACTTTGAAGGGACCCTTACTCAATGTATCTACTGGAAACTACAAAGAGATTTTCGTTGAATCACCAGTTGGGACCAGGATTCACCAGTGGCTTAACGTGGACAATTCCAAAGGCCTAGTCCATTTGGAGTTGGATTTGTCTGACGAAATTAATGAGGGATTTTACGTTATAGAACTAAAAACTGAAGATAACGTTCAAGTTCGACAGAATTTTAAAGTCGAAGATTATGTCCTGCCAAGATACGAAATCACCATCGAACCAACCAAGTACATTCTCGGAAGTGATGAACATGTCACCCTCAATCTCTGTGCGCGTTACACGTATGGCGAACATGTAAAGGGAAATGCAACGTTAAGTTTAGGAGCAGGATCTTRGAAGACATACGCAAACATCACCCAGAACAAACAGCTGACCAATGGATGTGAGAAGTTCACTTTCTTCACCAAAGAACTTTTGTTCGACCAGAACAATTGCCATATTCGAATTGATACCCTGAAAGCGCGGGCTGTTGTGGAAGAAGAAGGAACAGGTGTGGAACTCTCTGGTGCCAATGACAACATCAAGGTGCACAGACAAGCCGTCACATTAATTGACGAGACGCCTTCGTGGGTTCAGAAATCATTTGTTCCCTTCAGTGTTAAAATAAAAGCAGAGTTTCCTGATAAATCTCCAGCTAAAAATGAAACCATGGAAGTATGTTCTTACTTCGAAAATGAGAAAAACTGCAAGAACTTCACTACAAATGATSAAGGCTATTTGAAGTTTATAATGTCCTCTTCTGATAAAATTTTAGAGACAGGATTGAGGTAACTGCCGTTAATTACCCAAGGATCGAACGATACTGGAATGATGTAATGGAAAACAGCGTTCTCCAACAAATATCGTTATAATAGTGAACGGTACGTGGACGCATCAAAT
>Asellus_aquaticus_6 ENA|GDKY01015764|GDKY01015764.1 TSA: Asellus aquaticus Contig_15919alpha transcribed RNA sequence.
CTGTAGAGGTGGCAGCAGTTGGATCCGGATGCGCCCTTATACAGGGCGTCCTCCGTTACAACGTTCTGGCAGAAGCCCCTAGTAACGCCTTCGCCCTAAAAGTGAACGTTACCAGGAGTAGTTCCGGACGATGTCAAACTCGGCGCATCGAAGCCTGCGTCTCCTACACGCTCCCGGACAAGGCTTCTAACTTCGCCATTCTAGAGTTCAAGCTGATTTCAGGATACGTTCCGGTCAAGGAGGACCTTAAAAGTATCGTAGGAGGAGGAACCGGTACCTTCAAACGGTACGAAGTAGACGGGTCGAAGGTAGTCTTCTATCTGGAGGAGGTGACGAAGGATCAAGTTTGCGCGGCCTTCCATGTTGACCAAGAAGTGGACATAGGAAACGCTAAACCCGGATCTGTTTCGGTTTATGATTACTATCAACCGGAATATAAGACAACCGAGAAATACGAATTCAAAGTA
>Asellus_aquaticus_7 ENA|GDKY01017462|GDKY01017462.1 TSA: Asellus aquaticus Contig_17636alpha transcribed RNA sequence.
TTTACTCCATTCTTCGTGGACCTAACTCTACCGGCTTCAGTGATACGAGGAGAAGTTCTACCACTCAAAATCTCTGTCTTTAATTATCTAGCTGAAGATCTACCAGTGCGATTGACTCTAGAGGCCAGTGAGGATTACGAATTCGCTTCTAATGATGGTAAGGAAACTGGGGTCCGGCAGATGTGTATTTCTGCTAAGGAAAAATCCGTTCAAGTAATTCCCATTAAGTTCAAGAGCCTTGGAGATGTCAACATCACTGTAGAAGCTGGCACTCATGTGAACGGTGCTGAGAAATGCGGTTCCGGGACTCCTCCATCTAAGAAAGACAGGTTGAAGAGATCTCTACCAATTGAAGCAGAAGGATATCTGAGGGGAGAAGACTTGGTCCAAATATATTTGTTCTAACGATAAAGCAGATTCTTCTGATAATGAGAAATGGACCATAGAATCTCCTGCCGATATCGTGGAAGGCTCAGACAGAGCCTGGAT
>Astacus_astacus_1 ENA|GEDF01005764|GEDF01005764.1 TSA: Astacus astacus TR15713_c0_g2_i1 transcribed RNA sequence.
CAATGGGAGTATGAGGCGCTCGTCAGGTGTCATAGAGACCCCAACGCCAGCCTGGCTTCCCCGCGCCTGACCTTGTGCCTCACACACAGCTATCACACACCCCTAAACACCTCCCCTCTCACATCTACCTCACCTTAATCTGGCACCCACGACACCAGAGTATAATGTGATACATAAGGGGAGAAGTGTGTGTGTGGGTTGACTGCTGTAGAGAGGTGTGGTTTGCGAGGGTGGAGAATGGCGAGGGTGTGGCAGTGTGTGGTGATGGTGTGTGTGGTGGTGGTGAGTGTGGTGTATGGTGAACCCCAGGACCTGGGTAGACCTGTTGACGACCCTAGGGGGCTCAAATATGGCACAGACATAAGTTTTAAGGGTGTTCTCCGCAACAGACTGAGGCTGCAGAACCGCCACAACCACCCAACGCACATGATAATGGCACCAAGAATGCTGCGTCCTGGGGCAGTCTACCGGTGTGTAGTTAGCATCCTACACCTCGATTATCCTGTTGATGTTCGGGCATCACTGCAGAAGGATGGAGTGGAAATAGCTTCAGCCAAGCAGGATGTCATTAAAGGGTATCCAGAAACCTTACTCTTACAGATTCCAAGAACAAGTGTAAATGGGCATTACCGTCTGCGCCTGGAGGGCAATGTGCCTGGAACTATCGGCGGCACAGTGTTCTTGAATGATACTCGTCTACATTTCTCAACCCGCTTCCTCACCATACTCATCCAGACCAACCGTCCTGTGTACACTGGTGACCAGATAGTTCGTTTTCGAATCATTCTCCTGACCACCGAGCTGAAGGCATATGATGATCCTGTTGATGTGTACATTCTGGATCCAGATGGCTATGTGATGCGTCGCTGGCCTTCTCGCCCGACCAATGTGGGTGTGGTATCGATGTCCTTCACGCTTCCATTTCTGCCCAAAGTTGGTTGGTGGGGAATTAAAGCACTTGTTAATGGCCAGGAAGAAATAAAAAGGATTAAGGTGGACAAGTGGTACACGCCACGCTTTGAGGTAAAATTGTTCATGCCCAAGTATTTTCTGGAGACGGACGAAGCAGTCACAGGCGAGGTGGGAGGAGAATTTGGCAATGATAAAGGTGCATATGGTAATGCCACTTTGAAACTATTTGTGCGGAATAAAAACCATAAAGACTGGATCTACGTAATGCAGCAAGAATTTGTTCCACTTGATTCCGAGGATGAGTACAGTTTTCCTATGGAGGAAATTTCTAAAAAAGTTCCAGTATTGGATGGGTCAGAAGTTCGTATTGAAGCAGAGATTACAGAAACATTTACAATGATCACCGAAAAGGGTTTCTCAACGGCCAAGATCATCAATTCGTCTGTTAACTGTCGCTTTTTGGGCTCTCCTCCTTATGTGTTCAAGCCAGGAATGCCATTTGAAGCATCTATTGCAGTTTCCTACCATGATCTGCAGCCACTTGGTGTTGAGAAGCTTCACAGCTCCAAGCTGGTGGTGAAGGCTGAAGCTCTGTCAGAATCTGGTGCCAGACAAATTATCTATAAGGTTGAGATACCACAAGTTAATGCTGAAGAAGAGGAAAATGAGTTTCTTGAGGCATCTTGGCTCTACAATAAGAGGCTGCAGACAATACTGGCTAAGGATCCTACCTACAAAGTTGAAGACTATGACCCCAAAATTGGTATTGACCCTGATACTGGAGCACGTTACTTGACAGAAAATGAATTAGTGGAGAAAAAGCTGGAAGTTTTCTTAAGAAATGAAGAATTCCAGAAATACCGTGAGAAAGGAGTGTTCCATTTTAAAGTGGATGTGCCAGATAAAACAGCAGGAATTGCTTTAACGGCCTCATATCAGGATGACATGGGCTCGGTTGCTGCAGCAAGCGCCCAAGCAATTGCTTATTATTCATCCAAGAAACAGTACATCGGTGTGGAAACAAGCAGCAAGTCGGTCACTGTTGGTGAATTTGTGGTGTTTCATGTTCGTTCCAATTTTAACATGGATTCCTTCCACTACCTGATCATGTCAAAAGAAATGATACTGTATGCTGCGAAGGAGGTATTGGAGAGAACCAGCCGAGCCAGTGTTAAGACAATTTCAGTCCCTGTGAGCTCAGAGATGGCCCCAGCCTTCAAGATCGTTGTATATCATCTCACCCACAATGATGAGATCATCTCGGATTCACAGACTGTTCCAGTGGATGGAATTTCACGTCACAAGGTTAAACTGAATATTAACCAACACAAGGACCACAGTATTCGCTCGGTAGAATTGGGCACATACAGCACACCAGGAGCCTTCTATGGTATATCTGGAGTGCGAGAGTTCACCTATGCCATGCGAGGAGGTAACGAGCTCTCCCATGCATCTGTGCTTAATGCACTGCATGAATTTGCAAACAGTACCCGATCAATCCACAAGATGACCTGGCGGTACCGTGAAGGCTACCAGCCCGAGGAAGTCGAGTACTACACTGCTGGCAACTATGGCCCAGATGCTAATAGAACGTTTGATTTTAGTGGAATTGTGGTGTTCACTGATGCCAATGTTGGTGTCATTCCTGGTTATGCTGAGAGCAAGTGTAATTCAACAGATGGTTATTCTCGATGTCTAATGGGTGGCTGCTATCCATCTAGGAAACGTTGTGATGGTGTTCATGACTGTGCTGATGGCTATGATGAGGTGGATTGTTTTGACCCATTGGCAGACAGAGAACTGGAGTTCCGTGTTAATCGTTATGCTAAATTCTCAGACTTTTATGATACAGAAGATGGTGACTGGCTTTGGCTTGATATAAATATAGGTCATAAGGGACATGAACAGAATGATATTGAGCTGCCCAAAGTGGACGACCCTTACGTGCTTAATGCGTTTAGTGTCAGCAAAGAATATGGATTTGGCCTCATTGATTTCCCGCAGAAGTACTCAGCGATGCCGATAATGTACATCAGCTTAGAGATGCCCGATTCTTGCCGACGAGGAGAGCAGATTGGGATGCGCATCATGGTTTTCAACAATCTGCCCCAGGAAATGATGATTTTGTTAGTTCTTCATGGTGCTGACACGCATCGGTTTGTGTTGGTGGAGGAGCATGGTGTTGTTGACTTTTATCGTCCACGCACCAAAGCTGGTGACCACCAACATCTTGTTTCAGTTAATGCTGAAAGTTCAATGGAGATAATATTCCCAATAGTTGCTACCATTGATCAGGGAGAGATTGAACTAACCGTATCAGCACTTACGCAAGTGGGCAAGGATGAAGAAACAGCCACTCTAATGGTAGAGCCTGAAGGAGCAACGATAGACCGCCACACCTCCATCTTACTTGACCTCAAGAACCGAGCTGTTGTCTACGAGTACATGGACATCATAGTCGAGGAATCTTTTGTGATACCATTGGATATTCGACGACGTTTTGTTGCTGGATCACCGAGAGGTCATGTTTCAATCTGTGGAGATGTGGTCGGACCATCCTTTCCAAATGGGGGTCCAGTAGACTCTGTGCAGATGTTACGGAAGGAGCTGAGAGGAACTGAACCATCCACTTTTAACTTCGGTGCAAATCTGTGGACCTTGCACTACCTTCGTCTAACAAATCAGCTTGATTATGCAGAAGTTCGGGATGTATTTGACCAGTTGAATGTAGAGCTGGCAGCCATCATTTATAGATTTGGTGCTGATGGGTCCTTCAAAATGTGGGACACTGCCGGTCCCAGTGTTTGGTTGACAGCGTGGACAACTCGTATTCTCCAACATGCTCAGTTCCAAGACTGGGAAAACATACTTTTCATAGAACCTCGGATAATCTCCAAGGCTATCGAGTGGCTTGTCAAGTGGCAGAACCCTGTCACAGGAGCCTTCAGGGAAACGCCGTCATACGAAAAGATACCACTCGACAAGAAGGCCAGCGGTTATTCATATGGTGCTCGAGAAAGAGGTCCAAAGAATATTACCCTGACTGCTCAGTGCCTGATTACGCTGGAAATCACTATATCCTCCCTGCAGGGGCGTGTGAGGGGACAAGCTAACAGTGCACGCTCACAGGCCATAAGGTACCTAGAAAGGGAGCTGAAGACCCTCTATGATCCCTATGAATTAGCCATTGTGGCTTATGCACTCTCTAAAGCTAACTCGGTGGAGAAGGAAGCGGCCTTCAATGCTTTGGATCGTTTAAAACGAGAAGAGAATGGACTTGTTTACTGGTCTCGGGCACCTGTGAAGGCCAACACCCGTGTGTATGAAAACAACCAGAGGAACTTGTTGCAGCCTAAATATGAAGAGGAATGGGATTCTCATGCTGTCGAGTCAACATCCTATGCTCTGCTTGTTTACCTCATCCGTGATGGTGTCAACATTATTCAGGAACGCATTGTGGAGTGGCTTAATGCCATGAGGATGCATGATGGAGGCTTTATATCAACTGTAGATACGCTAGTGGCAATGCAGGCTCTCACCGAGTATTCATACCGTGCACGTTTGAGGGACATTACAGACATGCGTGTAACTGTTGAGGCCACGGGAGAAGTGGGCCGAGCCACTAATCTTGTCTCAATTTCCAACACAAGTGTGTCAAAAATGAATTTAATTCCAATTCACAATGTGTGGGGACTGGTGAATGTTATGGCTCATGGAGCTGGTCAGGCCATTCTCCAGCTTGACGTAAGTTATGGTGTTGACTGGACCCCCCTGAGGAAACGGCCACCTGTTGATGCATTTGAACTGGAAGTTCGAGAGTATTATTCAATGTTTGGCAACAAGTCTCATTGTAGTATACAAGTTTGTGCCAGGTGGATAAACGAAAAGGAGTCCGACCAGAGTTCAGCAACAGTCATTGAGATAGAGGTGCCCACTGGCTATGTGGCTTTTCAGATTGAACTGGAGAAGAGTATTCGTGATGCACAAGCCAAGAAAACCTTCCCTTCTCTGCGTGATGTTATTGGTGGGCATGGAGATGTGTTCGCCAAGAAAACTGTCTGGTTCTTTGATTATATCCCTGCCAATAGATCGTGCTTCACCTACCAGATGAAGCGGTGGTATCCCGTCGCTAACTTGACTAATGTCAGAATGGCTACAATTTATGAGCTTTACCAGCCAGAGCGATTCCAAATGGTGATGTTTAATTCAACAGTGAACAGCTTGGATATTTGTGAAGTTTGTGGTTCATACCAGTGTCCGTATTGCCCCATTTACAGCTCCTCGCCATCGCTCAACCTTCCTCCAGTTGGTGTCCTGCTGGCTGTGGCCATATTCAACTATATTAGCCAGGTGTTTCCAGTCTCACTTCCTATATTCAGTTTGGTATTTAGGCGCTCTGTTTTTGAGAGATAACTATTGTTGAGAAATTTAAACCCATTTCTTTTAAGAGAATATCCATCCATCCTCAGCCATTAACAATGGTATATTGGTATGTATGTGGTGTGGTGAATATTGGTGTATCTGGTGAATAATAAGATTTTCCTTTTGTTAAATAACTTCCAAGAATTAAATCTTTATGTGTGTGCGTGTGTGTAATATATATATTCCAGCAATCATATAAATTTGTCATCAACCTGGCATTGGAGAATGAGGATTTTTTGTAAGCTAAATTTTGAGCGGGAACCAGATTTTATATTATAATTTTGCAGCGTTTGTGAAATAAATGTGATATTGTTGTGGTGGATTGAACTTGATAATTAGAAAGCCAGCTCAAGGCTTACAATTATTGTCTAAACATGGAGCCATAAGTAAAGTCTGCCTTGTTAACTGCTAAATTAATGGTAAAAGTTAAAAAAAAAAAAAAAAAAAAAAAAAAAAAAAAAAAAAAAACAAACAAAAATTTTTTTTTTATTTAATA
>Astacus_astacus_2 ENA|GEDF01015468|GEDF01015468.1 TSA: Astacus astacus TR27912_c0_g1_i1 transcribed RNA sequence.
GGGGGGGGTTGGAGGAGTGTATTTCCCCCGGATAAGGTGTGAGAGAAGAACCTGCCACCAGTCACTTGCACACCGACAACCAGCTAGCAAGGACGTCTCGCTACTCTTGCCATGGTGTCCTCTCACTCCCTCCTTCGCTGTCTCCTCCTAGCGCTCACCGCTGCCCTTACCCATGGAGGCTACGTGATCACGACGCCGAAGCAGTGGGTGGCCGGATCTCCTGGCCAGCTGTGTCTTTTCGTCGACAACCCAGCTGCCCCAGCTGGTAAACTGACGCTGGCACTCACGGCATATGACTATGACCAGCTGCCCGAGGAGCGGAACATTACCATCCTTCCCAATACTGCTATAGACATCCCAGAAGGGAAGACAGAGTCGTGCTATGATGTGGCAGTCCCAAGCTCTTCCCTGTACTCTAGTTCACTACACGTGTTTGGCAGTGTGGGCGGTGCCAAGATCAACCGAACTGTTGAGATTAGCCTGAAGAGATACAGCGGCATCACTTTTATCCAGACAGACAAATACCTGTATGAGCCAGGCCAGAATGTTAAGTTCAGACTTCTGTCTCTCACTGGAGCCTACCTCAAAGTCTCTACTGAGCCGTATCCGGAGATCTGGGTGGACACTCCATCCCGCACCCGCATCGCCCAGTGGAAGAACGTGGACAACACTGCCGGCCTCGTCCACCTCGACTTCGACCTCGCTGACGAACCCGAGAAGGGACTCTACACCATCTACGTGGAGGCGCCGCAGGGCCAGCGTGAGAGTATCAACTTCAAAGTCGAGGACTTTGTGTTGCCGCGGTTTGAGGTGACCTTGAAGCCTCCCAGCTACATCCTGGGTACTGACGAGGCCTTCACCTTCACCGTGTGCGCAAACTATACCTTCGGACAACCGGTGAAAGGCAGCCTGTCTCTGACTGTCCACAACAACCAGAGGAAGAAATGCAAAGCGGAAATCACCAACAATGTTACTATCTCTGGGTGTAGAGAAGTGGAGTTAACAGCAGCAGAGATGAAGATCATTGACTGCAACGTGTACAGTCTGAAGGCTTCAGCAATCGTGACTGAGGAAGGTACTGGAGTTGAAATTAAAAGCGACGCCTCCATCTCGATCACCCGCAATGCAGTCTCCTTCAAAACAATCTACGAAGACGCTTACATGAAGCCAAACCTTCCTTACTCCCTGAAGGTGAGGGCTGAGAAGCCAGATGGCACTCCAGCAGCAGGTGTCCCCGTAGAGGTGTGTGCAGCGGGTAGATGTACCAACATGACCACAGCGCCAGATGGTCTCTTCACAACAGTCTTACCGTCCTACAACACCAACAGGGTTTTTATGAAGACCTTGAACTGCCGGGCGAATATGTATCAGTCAGAGTTCACCAAAGACCTGGATCACTCCTTCTCTCCCTCTAACTCGTCCCTGTTGATCCACGCTCCGGAGGGAAAGCTGAAGTGTGTGCCTGGAGAAGCCCAGGAGCACCTCCTGCCCGTCCTCTTCTCTGCCTCTGGCCACACCTCATCTGTCTTTACTGTCCAGGTTATTTCTCGCGGGAGGAGCCAGTACCAGAGCACCAAGGAGTACGAGCTGACCAGCGGAGAGTTGCCCATCAGTGTGGAGCATCTATTGGAGCCGCTGCCACCACCTCTCCCCAACACGATCAGGGGGGTTGTCAACATTAAGGTCAACATTCCACCAACTGCATCTCCCAAGGTCAAGGTGTTGGTGTGGTACACCCGTAAGGACGGGGAGGTTGTGGCGGACACGAGGGAGCTGGAGGTGGACAAGTGTCTGGGTAGCAGAGTAAACCTCACCTGGTCTGCCTCTCGGGTACAACCTGGGGAACAAGCCTCTCTGTCTCTCTCGTCAGAGCCAGACTCTGTGTGTAGTCTGGGTGTGGTAGACAGAAGCTCCGAGCTGTTGGCTGTGAATCCTGATCCCATTTCGCTGGATGCAGTCTTCAACTTTGCAAGTAATTTCGATGTTGGAGGATGGCAGAACTCTCAAATAAACGACTATAGATACTGTGAAAATAAGAAAAGAGAAAAGGTGGCGACAGCAAATCCTGGAGACAATGGAATAGGGTTGGGGATAATACACTATCCAGGATATTCCTACTACAGCGACTACGTGGACGCTCTGCACATGTTTGACAACTCTGGCTTGTACATCTTCACCGACTTGACAGTGGAAACAAGACCTTGCGAGGAGACAGTGCGTCGCCACTATTTTGAGACTATCGCCTTTGCGGGGGTGGGTGGTGGCAGCTTAGCTGATGGTGCTGGCTTAGCTGGACCTCCCAATATCGCAGCCCGGCCCCAGCCCAGCCGTCCTGAGTCCGCCTCAGATGGCAGTGTCAGCAAGGAAGGCAGTGAAGAGTCACAGGATGTTCCAAGGACCAATTTCCCAGAGACCTGGCTCTGGGACATCGTCGTTCTCCCGTCGTCGGGTGTGAGCAATCAGAACCTGACTCTCCCAGACACCATCACACAGTGGGTGGGCAAGGCCGTGTGTGCCCACCCACAGAAGGGGGTAGGACTGTCCCAGAGGGAGTCCATCACTACCTTCACCCCCTTCTTCGTTGACCTCACCCTTCCCCCCACTGTCAAACGAGGAGAGATCCTCCCTGTTAAGATGTCTGTCTTCAACTATCTCGGTCAACCAATACCTGTGACTGTTCAGGTGAAGGAGAGCGATGAATACGAGATCCTGGATGAGGCAACTGAGCTTGGGAAGCGAAGCTCCTGTCTGCCAGCACAAGACAAAGTTGTTCACACAGTAAGGATCAAACCCCAGGAGATCGGAGAGGTGAACATTACAGTGGCAGCGTTCGTGGACCATGAGTACTCTCACCTTTGCGGCTCAGGGGATACATCCATCAACAGAAGGGACTCTCTGATAAAGCCCATCACAGTCGAGGCCGAGGGATTCCTAAGAGAGAAGACCTGGACCAAGTACATCTGTTCCAAGGACTTTGAGACTGGTGAGGACGCGTTCGAGTCCTGGGAGCTGGAGACACCTGCAGCCATCGTGGAGGGGTCAGAGCGAGCCTGGGTCACGGCTGTAGGTGACCTCCTCGCTCTCTCACTGGAGAATTTAGGGAGCCTGATCCGGATGCCATACGGGTGTGGGGAGCAGAACATGGTCAACTTTGTCCCCAACATCTTCATCATGCAGTACCTGAAGGCTTCCAACCAAACAACCCCTCAGACTACCAGGAAACTCCTCACCTATATGAAAACAGGATACCAACGGGAGCTGCTCTATCGTAGACATGACGGCTCTTTCAGCGCCTTTGGCAACGCTGACGACTCCGGGTCCACCTGGCTGACTGCTTTCGTTCTCAAGTCCTTCAGCCAGGCTCAAGAGTTTATTCTGATTGACAAGAATGATTTGAACCAAACAAGCACTTGGCTTCTGGGGAATCAGAGAGAGGACGGTTGCTTCAACAACGTTGGTAAAGTCTTCCACAAGGCCATGAAGGGAGGAATTGACGGAAGCGACTCTCCCGTACCTCTGACAGCCTATGTGATGATCGCTCTCCTGGAGACCAATGATAAATCGTGTAGCTCGTCAGTCTGTCTGGCTGCCAAGTGCCTACAGGCAGACTCCTCCCAGGACCCCTACATTGTGGCACTCAAGGCCTATGCTTTCGCCCTGGCTAAGGTCCCTGAGGCTGAAGCAGTTCTCCAGAAGTTGCTCGAGCAAGCTGTTGTGACAAAGAACTCTACCTACTGGGTTCTACCTAAGGGACCAGGGAAGACGAACGCTGTAGCTGTGGAGACAGCTGGTTACGCCATCATGGCCATGATGACACTGGACCCTAAACAATACGAGCCGCAGGCAAGGAAGGTGGTTAAGTGGATCACGGCAGAGAGGAACGGACAAGGAGGATTCTACTCCACACAGGACACGGTGGTGGCCCTCCAAGCTCTGGCACTGTACGAGACCCACTTGTACCAGGGACCCTTGAACGTGGTGGCAACAGTGACAGCTACCGGTCTTACCCACCCCTTCACTGTCACAGATGACAACAAGCTCCTGCAGCAGCTGGTGAAGCTGCCCACACTCCCCACCGGAGTCTCTATCACTATGGACGGTCAGGGATGTGCTGTACTGCAGGCTGTTCTTCGGTACAACATTCCCGAGGCTGAGGCCAGTGACGCCTTCGACATGACGGTCAACACCATCACCGTCCCGGATGACAAGTGCGTCACCAAGCGCATCACTGTGTGTGCTTCCTATCGCCTCCCTGACGGCAAGTCTAACATGGCTGTCATTGAGGTGAATCTCGTCTCTGGTTACATCCCCGAGAAAGATGATCTCAAGAAACTTATTAAAGATGAAGTCAATATAAAGCGATATGATGTGGATGGCAGCAAGGTTGCTTTCTACATAGAAGAATTAACTGCTAATGACACTTGTGCAAACTTCCGTGTGATAAGAGACATTGACGTAGAAAATGTGAAGCCCGGCACCGTGCGTCTCTATGACTACTATCAGCCAGAGTTCCAAATTTCTAAGAGCTACACGCTTCCCGCTCCAACAGAGTGCCGCTAGGACCTCCATTTCTGATGCTGTTTATAGTCTCATAATCTGATGCTAGGATCAACAGTTAGTGCTGGGATCACAGCTGATGATAGGATCAACAGTTTGTGCTGGGATCACAGCTGATGCTAGGATCAACAGCTTGTGCTGGGATCACAGCTGATGAT
>Astacus_astacus_3 ENA|GEDF01032642|GEDF01032642.1 TSA: Astacus astacus TR36222_c0_g2_i1 transcribed RNA sequence.
GGGCGATGACGGAAGCTCAACCCGGTGACAGCACAATGTTCACCCTCTCCTCGGAGCCAAATTCCTTGTGCAGTCTCGGTGTTGTGGACAAAAGCACACAGCTACTATCGATGGCAGCAGAGCCCATGTTGGATACTCTGTTTAACTATGTAGAAGGTTTCAGTTTCTCTACCTGGGTTAACAGTCAAACCAAAGACTACGACTACTGTCAAAAGCATTTTGACGAACAGTCTAACATTCAGACGCCCACAGATAAGAACTTGCCTAGTCTCCCAGTGTCTCCAGCGCCAATCTACAACTACTACTCTGATTACGTCGACGCACTTAGCATGTTTGATGATGCTGGCCTGTACATCTTTACCAACTTGACAGTGGAGACTAGACCTTGTGAGAAAGAAGCATGGCAACCAATTGGGTTCTTACCAGCAGCAGTGTTTGCCGACATTCGCCCTGGATCCCAGGCTAGGAGCAGCCAAAGCCAGGAGAGGGTAGAGGGTACCACACTCGCCAGGACAAAGTTCCCAGAGACGTGGTTGTGGAGCTTAATCATGCAGCAGTCTTCTGGAGTGACGAAGCAAGAGGTAAAAGTACCAGACACCATTACAGAGTGGGTGGGTAAGGCAGTGTGTGTCCATCAGCAGAAAGGTGTCGGTCTGTCTCCCACAGCCTCAATCACCACCTTCACTCCCTTCTTCCTTGACCTTACCTTGCCGCCTTCAGTCAAACGTGGAGAGATACTACCTGTCAAGATATCAGTTTTCAATTACATGGGTCGTAATTTGCCGATAAGAGTGACGCTGCAGGAAAGCTCTGAATACAAGATAGTGGATGAGCCGGGTACAAGTCGAGCTGTGGGACGAAGGACATCTTGTGTGGCAGCGCAGGAGAAGGTTGTGCACACTGTAAAGTTAGACTTTCTGGCACTGGGTGACGTAAACATCACAGTGGCAGCTTTTGTTGACCACTTGAGTGCTCTGCAGTGTGGTCCAGGACTTGACGTTAGTAGGAGTGATGCGTTGATAAAGCCCATCAAAGTGGAAGCAGAGGGTTTTCCGAAAGAAAAGACTTGGTCGAAGTACGTCTGTTCAAAAGAAATTAACGAAACAATAAAATCGCTAGAACACTGGGAGATATCCGGTCCAGCTGTTACTGTGATGGGGTCTGAGAGAGCCTGGGTGTCTGTGGTCGGAGACCTTTTGGGATCAACACTAGAGAACCTTGGTTCCCTGATTCGAATGCCGTATGGTTGTGGGGAGCAGAACATGATCAATTTCGCCCCGAACATCTTCATATTGCAGTACTTGGAGGCCTCGCGACAGACCATGCCAGAAGTGCACAAGAAGCTTATTACTCTTATGAATACAGGATACCAGCGTCAACTGCTGTACCGTCGTTCAGATGGATCCTTCAGCGCCTTCGGCAATGCTGACCAGTCTGGCTCTACATGGCTGACGGCCTTCGTTCTAAAATCCTTTGCACGGGCGCGTCAATATATACTAGTTGACGGATCTCTCCTTAATGAGACTAACTCGTGGCTAAAAATGAAACAAAATAATAGTGGTTGTTTCTACTCTGTTGGGATGGTCAACAAGGCCATGAAGGGTGGCCTGAATGGGAATGACACTTCTGTGCCACTGACTGCCTATGTAATTATCTCCCTGCTGGAGGCTGGGAACGACCCCGTGAGTCCAGAAGTGTTGAGAGCTGTAAAGTGTCTATTAAACGGCAAGGAAACCGTTGACCCTTATATCCTGGCACTAGAAACCTACGCCCTGGCTCTTGCCCGTCACCAAGAGGCACAGAGGGTGCTGCAGATGTTAATGGACCAAGCTGTAGTACAACCTAACGAAATCTACTGGAAGCTTCAAGATAGCCCAGGTAGCAGCATGGGTGTAGCAGTGGAGACTGCCGGTTACGCTGTTCTCGCCATAATGACTCTAAACGCTGACGGACCTAACCTTATGGCGAGCAAAATCGTAAAGTGGATCACCGCTCAGAGAAATGGCCAAGGTGGATTTCATTCCACACAGGACACTGTAGTGGCTCTGCAAGCTCTTGCCGTCTACGAGACTCTACAACACCAGGGTCCCCCGGATGTGAAAACTACAGTGAATGCTACTGGATTTATCCACACCTTCAGGATAAATGACTCTAATAAACTCTTACAGCAACTGGTTAACCTTCCAACTTCTCCTATCAATGTGTCGATAGGCATAGAAGGTCAAGGTTGTGTTGTTCTGCAGGCAGTTCTTAGGTACAACATCCCTATCCCAGAGTCCGGCCAAGCCTTTAGTCTCTCCATAGAGACCCAGACGGAGCCTGACGTGGCGTGCGTTACAAAGCGCATTACTGCCTGTGCCAGCTATCTTCTGGCTGACAACAGCTCAAACATGGCAGTGATTGAGGTGAAGTTGGTGTCTGGCTATGTGTCCAAGAAAGCTGATCTGGAACACTTGAAGGCAAACAAAACTGTAAAAAGATACGAGGAAATGGGGAGCTCTATTTCATTTTTCGTAGCAGAGTTGACATCTGCCAAAACCTGTGTAGACTTCAGTGTCGTGCGTGAAGTGGATGTAGAAAAGGCGAAACCTGGCACAGCAAGCGTGTTAGACTACTACAAACCTGAGTTCTCTGTCGAAAAGAGCTACAAGCTGCCACCTGGAGCAGAGTGCAGGGCACTGGACGCCTAACTTCCTACAACGGGATAATGTAGAGTTCCCAACTCTTCCAACGTTCCAGTATTTGTTTCAAATTATTAAAAGTTTTTGTTTACCTGTTTTTTTTACCATCCCATTTTGTAAATTTTTAAATTTATTTTTGCAGCTATAAATAAAGTAATTTAATGATTCTGATAAATCAATGGAGTATATGGTCAACCATCCCTTGGAGATGAAATATATTTACCCAATTGATTTCTTGTAGTTTCTGAAAATGTACCACTTCCTTAAAAGCTTTCTCTCCGGC
>Astacus_leptodactylus_1 ENA|GAFS01001887|GAFS01001887.1 TSA: Pontastacus leptodactylus Pastle_hypoyo_c1917 transcribed RNA sequence.
GGAGCCTACCTCAACGTCTCTACTGAGCCGTATCCGGAGATCTGGGTGGACACCCCAGCCCGCACCCGCATCGCCCAGTGGAAGAACGTGGTCAACACCGCAGGCCTCGTCCACCTCGACTTCGACCTCGCAGACGAACCCGAGAAGGGACTGTACACGATCTACGTGGAGACGCCGCTGGGCCAGCGTGAGAGTGTCAACTTTAAAGTGGAGGACTTCGTGTTGCCGCGGTTTGAGGTGACCTTGAAGCCTCCCAGCTACATCCTGGGTACTGACGAAACCTTCACCTTCACCGTGTGTGCAAACTACACCTTCGGTCAACCGGTGAAGGGCGACCTGTCTCTGACCGTCCACAATAACCAGAGGAAGAAATGCAAAGCGGAAGTCACCAACAATGTTACTATCTCTGGGTGTAAAGAAGTGGAGTTAACAGCAGCAGAGATGAAGGTCATCGACTGCAACGTGTACAGTCTGAAGGCGTCAGCAGTCGTGACTGAGGAAGGTACTGGAGTTGAAATTAAGAGCGACGCCTCCATCTCGATCACCCGCCAAGCAGTCTCCTTCAAAACTATCTATGAAGACGCTTATATGAAGCCAAACCTTCCTTACTCCCTCAAGGTGAGGGCTGAGAAGCCAGATGGTGCTCCAGCAGCTGGTGTCCCCGTGGAGGTGTGTGCAGCTGGTAGATGTACCAACATGACCACAGCGCCAGATGGTCTCTTCACAACAGTCTTACCGTCCTATAACACCAACAGGGTTTTTATGAAGACCTTGAACTGCCGGGCGAATATGTATCAGTCAAAGCTGAAGTGTGTGCCTGGAGAAGCCCAGGAGCACCTCCTGCCCGTCCTCTTCTCTGCCTCTGACCACACCTCGGCTGTCTTTACTGTCCAGGTTATCTCACGCGGGAGGAGCCAGTACCAGAGCAGCACGGAGTACGAGCTGACCAGCGGAGAGTTGCCCGTCAGTGTGGAGCATCTGGTGGAACCGCTGCCACCACCTCTCCCCAACACCGTCAGGGGGGTTGTCAACATTAAGGTCAACATTCCACCAACTGCATCTCCCAAGGTCAAGGTGTTGGTGTGGTACACCCACACGAGGGAGCTGGAGGTAGACAAGTGTCTGGGTAGCAGAGTAAACCTCACCTGGTCTACTTCTCGGGTACAACCTGGGGAACAAGCCTCTCTGTCTCTCTCGTCAGAGCCAGACTCTGTCTGTAGTCTGGGTGTGGTAGACAGAAGCTCCGAGCTGTTGGCTGTGAACCCTGACCCCATTTCCCTGGACGCAGTCTTCAACTTTGCTAGAGATTTCGATGTTGGAGGATGGCAGAACTCTCAGATAAACGACTATAAATACTGTGAAAACAAGAAAAGAGAGAGGCTGGCGATAGCAAATCCTGGAGACTCTGATATAGAGTTGGGGATAATACACCGTCCAAGATATTCCTACTACAGCGACTACGTGGACGCTCTTCACATGTTTGACAACTCTGGCTTGTACATCTTGACGGACTTGACGGTGGAAACAAGACCTTGCGAGGAGACAGAGCAGCACCACGAGACCTGGCTGTGGGACATCGTCGTTCTCCCGTCGTCGGGTGTGAGCAGTCAGAACCTGACTCTGCCAGACACCATCACACAGTGGGTGGGCAAGGCCGTGTGTGCCCACCCACAGAAGGGGGTAGGACTGTCCCAGAGGGAGTCCATCACTACCTTCACCCCCTTCTTCGTCGACCTCACCCTTCCCCCAACTGTCAAACGAGGAGAGATCCTCCCTGTTAAGATGTCTGTCTTCAACTATCTCGGTCAACCAATACCTGTGACTGTACAGGTGAAGGAGAGCGATGAATACGAGATCCTGAAGGAGGCAAGTGAGGAGAGTGAGCTTGGGAAGCGAAGCTCGTGTGTGCCAGCACAAGACAAGGTTGTTCTTCCTGAGAGAGAAGACCTGGACCAAGTACATCTGCTCCAAGGACTTTGAGACTGGCGAGGACGCGTTTGAGTCCTGGGAGCTGAAGACACCTGCAGCCATCGTGGAGGGATCAGAGCGAGCCTGGGTCACGGCTGTAGGTGACCTCCTCGCTCTCTCATTGGAGAATTTAGGGAGCCTGATCCGGATGCCATACGGATGCGGGGAGCAGAACATGGTCAACTTTGTCCCCAACATCTTCATCATGCAGTACCTCAAGGCTTCCAACCAGACAACCCCGCAGACTACCAGGAAACTCCTCACCTACATGAAGACAGGTTACCAACGGGAGCTCCTCTATCGTAGACATGACGGCTCCTTCAGCGCCTTCGGCAACGCCGACGACTCCGGCTCCACCTGGCTCACTGCTTTCGTTCTCAAGTCCTTCAGTCAGGCTCAAGAGTTTATTCTGATTGACAAGAATGATTTGAACCAAACAAGCACATGGCTTCAGGGGAATCAGAGAGAGGACGGCTGCTTCAACAACGTTGGTAAAGTCTTCCACAAGGCCATGAAGGGAGGAATTGACGGCAGCGACTCTCCCGTACCTCTGACAGCCTATGTGATGATCGCTCTCCTGGAGGCCAATGATAAATCGTGTAGCTCGTCAGTCTGTCTAGCTGCCAAGTGTCTACAGACAGACTCCTCCCAGGACCCCTACATTGTGGCACTCAAGGCATATGCCTTCGCCCTGGCTAAGGCTCCTGAGGCTGAAGCAGTTCTCCAGAAGTTGCTCGAGCAAGCCGTTGTGACAAAGAACTCTACCTACTGGGTTCTACCTAAGGGACCAGGGAAGACGAAGGCTGTAGCGGTGGAGACCGCTGGTTACGCCATCATGGCCATGATGACCCTCGACCCTAAACAATACGAGCAGCAGGCCAGGAAGGTGGTCAAGTGGATCACAGCAGAGAGGAACGGTCAAGGTGGATTCTACTCCACACAGGACACGGTGGTGGCCCTCCAAGCTCTGGCACTGTACGAGACCCACTTGTACCAGGGACCCTTGAACGTGGTGGCAACAGTGACAGCTACCGGTCTTACTCACCCCTTCACTGTCACAGACGACAACAAGCTCCTCCAGCAGCTGATGAAGCTGCCCACACTCCCCACCAATGTCTCCATCACTATGGACGGTCAAGGATGTGCTGTACTGCAGGCTGTTCTCCGGTACAACATTCCCGAGGCGGAGGCCAGCGACGCCTTCGACATGACCGTCAACACCATCACCGTCCCGGACGACAAGTGCGTCACCAAACGCATCACTGTGTGTGCGTCCTACCGCCTCCCGGACGGCAAGTCCAACATGGCGGTCATAGAGGTGAATCTCGTCTCTGGTTACATCCCGGAGAAAGATGATCTCAAGAAACTTATTAAAGATGAAGTCAATATAAAGCGATATGATGTGGATGGCAGCAAGGTTGCTTTCTACATAGAAGAATTAACTGCTAATGACACTTGTGCCAACTTCCGTGTGATAAGAGACATAGAGGTGGAAAATGTGAAGCCCGGCACCGTGCGTCTCTATGACTACTATCAGCCAGAGTTCCAAATTTCTAAGAGCTACACGCTTCCCTCTCCGACAGAGTGCCGCTAGAACGTCCAGATCTGATGTTTATAGTCTCATAATCTGATGCTAGGATCAACAGCT
>Astacus_leptodactylus_2 ENA|GBEI01001460|GBEI01001460.1 TSA: Pontastacus leptodactylus Pl_CLC_1462 transcribed RNA sequence.
GCGAGAACTAGGAGTAAAAGCAAGTTGAACATATATATCTATGAATTAATACTCTATGGCAACCGAATTGAGAGGGCGGCTGCTCGCTCTGTGGAAGCCCATTGCCTGCGCAGCGGCCACTGTGCTCGTGACTTACCCTCTTCCTGGCGTCGTCGACAAATTTGGCTACTCATTACAAGCAACAGCCATGGCGGACATGTCCCTATCTTGGCTGCTGAAGATTAGTGCTTTGTCAGTGATTGTCACTTTGTGTTTTGGAAACTATGTCATCACGACGCCTCGCAAGTGGATATCTGGGGAGACTGTTCAAGTGTGCGCCTTTATTCTCAACAGCACTTCTACAGAAAATTCCGTATCAGTTGCTGTAAAGTCGAGTGATGACCAGGAACATCTTGTGCCCAACAGGGTAATCCAAATTCCCGAAGGAAAAAGTGAACTGTGTGAAAAGGTGTTAGTTCCTGCTCTGAGAAGTATTGAAGGTCAATTGGAAGTGACAGGATCTTTAGGAGGGAAGCAAATCCACCACAAGAAAACCATATCCCTTGCAAGAAGTGTTATGAAAACATTTATCCAGACAGACAAATTTATGTACAAGCCTGGTCAGGATGTCAACTTTAGAATTCTGACAGTTGTTGGACCATTTCTTAAGATTTCCAATGATAAGTATCCACTAGTATGGGTAGAAACACCATCAGGCAGCCGTATTGCTCAATGGCGTGATGTTGATCATTCTGGACTTGTTCAACAATCTATGAAGCTTTCGGATGAACCCGAAGAGGGTACCTATAAGATCCATGTGCATCCACCAAAGGGAGGAGACCCAGTCATTCGAACCTTTAAGGTGGAGGAGTATGTGTTGCCACGCTTTGAAGTCACAGTCATCCCCCCTAATTACCTCCTGGGTTCGGATACCAAGTTTAATTTAACTGTATGTGCAAAGTACACCTATGGACAGCCTGTAAAAGGGAACTTTACACTTAAAGTCGACAACGGAGGATGGGGAAGTAGCAAGGTTACTTATGTAACTGAAGGAAAGATTTTTGGCTGCAAAGATATTGAAATTTTAGCCGTGTCTGTGCAACTGAATGGAGACTCTTTCAATGTTTACAACTTGGATGTGGCAGCCACTGTGGTGGAAGATGGAACTGGAGAAGAGTTCAAAGGAGATGTAAGAGTTACCGTACACCGCACTGCAATAACCTTCACATCTGTGGGGAAAGAAGACTTCCTCAAGCCTAATCTTCCCTTCACTGGACGGGTAAAGGCAACTTTTCCGGATGGCAGCCCTGCTGGAGGGTCACGTATGCAGGTGTGTGCTGGAGGACGTTGCAAGTCTCTCCTCACGTCTGCAAGTGGTATCCTCGAGTTCATCTATCAAAATGTTACAGGAAACCATGTCACGATCAAAGCCACTGAATATCTGTCCATACTATCTCCATCATCAAGTTGGCGTCACATCATGTACGAGTCCAGCTACACCCATCAACTCAAGAGCTACTTCTCCCCTTCAGGTTCCTCTGTGATCATTTATGCTCCTCAGAAACGCTTGAAATGCCTTGGAGAACAGAGCGAGCATCTTATTCCAATTCTATATTCTGCTACTAACCAGACCAGAGCAAACTTCACAGTTCAGGTTGTATCTCGAGGGCAAATCCAGTTCTCAAGTACATACGACCATGAACTTCTTTCAAGGGATTTGCCTATTGATGAAGAGAGCCTTCTGGAGCCTTTGGCACCGCCAGCCATCAACACAGTCAGAGGATTCATTGAGATTCCAGTAAGACTTGCACCAACAGCCTCGCCAAGAGCAACGTTGGTAGTGTGGTACAGCCGTGATGACGGGGAGGTCGTGTCCGATACTCAGAAGCTGAATATAGAGAATTGTTTTAGTAACAAAGTCAACCTGGCATGGTCGCGCTCCAAGGCACAACCAGGAGAGAAAGTTAATCTCAATCTGTCTGCAGAACCTGAATCTCTCTGCAGTCTTGGTGTGGTAGACAAGAGTGTTGAGTTGTTGTCAGCTAAAAATGATGATCTTAACGTAGACAAAGTTTTTGAATTTGTAGAGGAATTAATGGTTAAGGAGCAGGACAATCCTCAGTCTGATGACAATACGTTTTGTAGAGAACAGTTCAAGAAAAAGGAAACAGGAGAGACCAGTCCTTCAAGACTGCCTAGCTATGTCAGAAATCAACCAGTTCCATTCCTTGCTGGAGGAGACTCTGACAATCTCCCAGTTGATGACAGTTCCCGAGTGAAGCGGTCATTGAGGCATGAAAGATATTTTACCAACTACGTGGATGCCCTTAAAATATTTGATAAATCTGGGCTATTTTTTTTCAGTGACTTAATTACAGAGACAAGACCTTGTGACCGGGCAAGTTTCAGTATATTCAACCGTCGCATGTCTGCCCCACTTGGTATGGATTTATTTTTTGATTACGAGTATGTTGAGACTTCAGCCCTTCACATTGTACTACCACAAGAATCACGTTCTCATTCACCGGATCAACCTTACGAGCGTCCAGTATTGGGGGTGGCACCAGAAGCTAAGTCAACAAAGCCTCGTGTTTATTTTCCTGAAACTTGGCTGTGGCAACTTAACAGCCTCCCTGCCTCTGGTGTGAGTAGTGAACAACTAAACTTACCTGACACCATTACTGAATGGGTGGGAAAAGCGGTGTGTGTACATCCGGAGAAAGGACTTGGAGTCTCAAAGCGAGCCTCCATCACCACCTTCACACCGTTCTTCATCGACCTCACTCTCCCACCTACTGTCAAACGTGGCGAGATCATCCCGGTGAAGATATCCGTTTTTAACTACCTTGAAGAGGCTTTACCGGTTAAGGTGAAACTTGAGGAGAGTACTGAGTACGTGATCCTGGCAGTCCCTGGGAGTCAGCAGGCTGCAGGCCAACACAGCTCCTGCATCCCTCCACAAGAGAAGGTTGTCCATACTGTAAAGATTCGTTCTCTGGCACTTGGGGAAGTTAACCTTACTGTTGCTGCTTTTGTTGATGAACTGTACCCAGAGGTGTGTGGTTCTGAGTACGTCATTAGTAAGAGAGATGTAATAATAAAGCCCATCAAAGTAGAGGCTGAGGGCTTCCCCAGAGAGAAGACCTGGACCAAATATATTTGTTCAAAGGATATTGAGGAAAATGCAGACTTTTTAGAAAAATGGAACATCGAGCCTCCAGCAGAAATAATTAAGGATTCTTCTCGAGGTTGGGTTACTGCAGTTGGTGATCTTCTTGGACCTACACTTGAGAATCTGGGCTCACTAGTGCGAATGCCTTATGGTTGTGGAGAGCAAAACATGCTTAACTTCGCACCTAATATTTTTATTCTTCAATATCTTGAAGCCTCAAACCAGACTACTCCTGACATTGGTGACAAAGCAGTCAAATACATGAAGCAAGGTTATCAACGAGAACTCAACTATCGTCACAAGGATGGGTCCTACAGTGCTTTTGGAAGTTCCGACTCTTCAGGCTCCACATGGCTAACAGCTTTTGTTCTTAAGTCCTTCAGTCAAGCTCGTCAGTTTATCATGATTGATGAGAATGATTTAGATATGAGTCAAACTTGGTTGAAACGCAGACAGATGGAGAATGGGTGCTTTGACACAGTTGGGAATGTCTTGCACAAAGGCATGAAGGGTGGTATTGGTAGCAGTGGTACACCTGTGCCTTTAACAGCCTATGTGCTCATTTCACTACTGGAAGCTGGTGAACCGTCCTCAAGTGGAGCAGTTAGTGAGGCAGTTTTCTGCTTAATACAGGACAAAACCCAAGATCCCTATACATTAGTATTGAAGGCATATGCTTTGGCATTGGCTTGGTTGTCTGAAGCAGAGTCAGTATTACAGCAACTCTTTAGTCAAGCTGTAGAAAACTCTCATTCCATGTACTGGGAAATTCCAGCTGGAGCAGGTAAGAGTGATGCCGTGGCAGTGGAGACTGCTGGCTATGCCATCTTGGCTATGATGACTTTGGATAGTAAACGCTTTGATAATAAGGCCAGAAAAGTTGTCAAGTGGATCTCTTCCAAGAGAAATGGTCAAGGAGGTTTTATTTCAACACAGGACACAGTGGTTGCTCTACAAGCTCTAGCCAGTTTTGAGAGTCACCAAAATCAAGGCATTGTAAATTTGGTTGTAACAGTAGGAGCAGAATCTCTTGAACATAACTTTCACATAGTTAATTCAAACAAGCTTCTACAGCAAATGGTGAATCTACCCACAATTCCCAGTAATGTTGTTATTGACATGGAAGGAGAAGGATGTGCACTTGTTCAGGCTGTTCTGAGGTACAATGTTCCAGATGCCAAACCAAGTGAAGCATTTTTGCTGAGTGTTAATACAGAAACAGCTCCCGATCAAAAGTGTGTCACCAAGAGGATCAAGGCTTGTGCATCATATCAGCTTCCTGATAAGAAATCAAACATGGCAGTCATAGAAGTCAACTTAGTTTCAGGTTACATTCCTGAAAAGGCAGATCTTAAGCAGATTGTGGGATATGGCACAGGACTCCTCAAACGCTATGAAATTGACGGGAATACAGTTACCTTTTATATCGATGAGTTCTCACCAGAAGATATTTGTGTTAGCTTCCGTATAATACGAGAAATTGATGTAGAGGATGTTAAACCTGGCACTGTGAAAATATATGACTATTATCAACCGGAATTCTATGTCAGTAAAAGTTTCATTCTACCACCGAATGAGGAATGCCAGAATGATTCATCGTTTACTATTGACGGCATTATTGAAGGACCAATTTTTATCGATTATGAGGTTGCTGAAGTTGATGAGGCTGCTGTAGATGATGAGGCTGCTGTAGATGATGAGGCTGNNNNNGTACATTTATCTATATAATATTTGAAGTATCTGAAACCAATGGGAAAAATCCATCCTTTACCATATATTATTGTAGTAAGGATCTGTTGCATTGCATTATTTACAATCTCTTGGCTTCTAGCATGCAAGTCTGCACATTAAAATATTGATGCTTTTATCTTTCAATCAAGATATACGATTACATTAGTACATGCAACTGTAAAGATGAATAAAATTTTGTACCAAAAAAAAAAAAAAAA
>Astacus_leptodactylus_3 ENA|GAFS01003028|GAFS01003028.1 TSA: Pontastacus leptodactylus Pastle_hypoyo_c3077 transcribed RNA sequence.
CCGGGGACGACGCTGGCACAGGCAACAGGGGAGTTTGATCTTAGCCGTGTCCGGGGGAAGGTGGTCGTCGTCTCTCTCTACACTGGCATCCGTGCCACCTGTTGTATTTTGCTTTGATATCGCCGAGAGAATTCGACTGCCGGGGACGACGCTGGCACAGGCAGCAGGGATGTGGGCGTCAGTGGTGGCTGTGGGCCTGCTGGTGGGCGCTGCTGCAGGGCAAGGGACGTACAGCGTGATGGGGTCGCGTTTGTTGCGGCCAAATAGGGACTACCATGTGGTGGTGTCGACGCACGGGACCAAGGAGCCCGTCAAGGTCAATGTGGAGGTTGGTGGCAAGCAGGACTCGGGCGGGGTCATCCTCAACCGTCAGCTGGCTGACCTCCAGCCTCACTCCACCCAGGTCGTCAACTTCCAGATCGGGGAGCTGGGCCCAGGCGAGTACAACCTGACGGTGAGTGGGTCGGGAGGCCTGAGCTTCTACAACACCACCATGCTGGAGTACGTCCACAAGTCGTACTCTGTGTTCATCCAGACGGACAAGGCGGTGTACAAGCCGGGAGACTTGTTGAGGTTCAGAGTGGTGGTGGTCAACCCCATGCTCAGGCCATCCGTCACCGGCGCCATCGATATCTTCATAAGGGACGGGGCGGGCCACCGGGTGAAGGAGTGGCGCCGGGTGTTCACCAACAAGGGGGTGTGGTCAGGAGAGCTGCAGCTGGCGGAGGAACCCGTCTTGGGTCGCTGGAACATTACCGTCAACGTCCTCGGCCAGACCACCTCCCGCGCCGTCACCGTCGCCTACTACGTCCTGCCCAAGTTCGAGGTGATCGTCTCCCTGCCACAGTACGCCACCTTCGACCAGAAGGAGATGATCGCCACGGTGGAGGCTAAGTACACTTACGGGCGGCCAGTCAAGGGTGAGGTCACCCTGCAGGTGACGCCCACCTACAAGTACGGGTACCTGCAGGCACCTTACGACGACCCCATCAGAGTGATGAAGCAAATGAAGGGCAAGGCTGACATTGTCATCGACCTCCAAGGTGACGCCAGGTTGAAGGGTGACTACGCTCGGGAGCTGGAGGTGACGGCGTACGTGCAGGAGGAGCTGACGGGGCGGGTGCAGAACGCCACCTCAAGGGTCACTGTGTATCGCTACCCATATGCCCTCAAGCTCGTCCGTACCTCAGACAGCTTCAAGCCGGGTCTCAAGTACACAGCTTTCTTAAAAGTATCGTATCAAGACGACACACCGGTGACATCTGGAGAGGTGACGGTGAGACACACCTTCACCAGGAACCAGGAGGACTTCGTGGAGATGGTACACATCATCCCCCCCACAGGTATCATCACTCTAGAGTTCCTGCCGCCCCTCGACGATGACGTCTTGAGTCTGGCTCTGGAGGCCCGCTACCTCGAACTCACCCAGTGGCTCGGCGACATTATTAGAGCACAGAGTCCCACTAACGCCTTCCTGCAGGCCACCCTCATCACCCAGAACCCCAAGGTCCCAGAATATGATTCACTTCGTCTACGAGGTCATCGGTCGAGGGGACATCCTCTTCGCTGATACCCTCCAGGCCCACCAGGGCACCACCCACTCCTTCAGGTTCGTGGCAACGGCACCCATGGCTCCGAGGGCTCGCCTGCTCGTTTACTACGTCCGGGACGGCGGAGAAATTGTTGCAGACTCCCTCCACTTTGCAGTTGCTGGGGCCATCCAGAATGAGGTGTCTGTGAACTTGACCCCCGCCTCAGTCGCTCCGGGTGAGGACGTCTCCATCACTGTCACTACCAGACCCAACGCCTTCGTTGGGCTCCTTGCCGTCGACCAGAGGGCGCTCTTGCTTGCCAATCCAAACCACCTCTCACAGGAGGAGGTGGTGGAGGAGCTGGAGAAGTACGACCCTGGCAGAAGGAATCTGGAAGGTCCTTGGTACACGCTCAGTCGTCGCAAGCGAGCCCTCTTTAACTGGCACGGGACCACCACAGCCAATGATGTCTTCAAGAATGCTGGAGTCGTTGTCCTCACCAATGGCCTCGTGTACGACTTCAACCCCTTCTTGGCCAACATACTACCTCTGGGTGAGGGTCCTGTGGATGGCTCGGCCTGGGATCCCCACCACCGGCCAGCCGCCTTCAACGGTTCCTTCGGGCGAGAGTTTGCTCCTGTGGACGCGTCAACGGTGCGACCTGACCTGGGGCCTGGCCTGGCCTACAACGCCCCCACCAGGCCTCCCCTGGCCGGACCCTATGCCTTCTCCTACCTACCGCCGCCCCCGGACAGCCGCCCGCGAGTCTACCTCAACCAAGCCGTTCCCCCAACCTGGCTCTTCCGTGATGCACAGACCAAGTTCAACGGTGTGGTGACCCTCCGGGAGAAGGCTCCGGACGCTATCACCTCCTACGTCATCTCCGCCTTCGCAATCGACGATTTCTTTGGCCTGGGCGTCACCAAGCAGCCATCCAAGCTGCAGGTGTTCCGTCCATTTTTCACGTCGGTGCACCTGCCGGAGGCCGGGGTGGTGCGGGGGGAAGCTGTGGCAGTGGAGATGGTGGTCTTCAACTACGGCGATGAAGATCTCACCGCCGACGTTGCTCTCGACAACGCCAAAGGGGACTTCATTTTTGCTGACTTCGCCAACGAGATCGACCAGGGCTCACCGTCAGGGCGCAAACAGCGACAGTTGAAGGTGGTGGCTGGCAGCGGTGTCCCAGTGAGCTTCATGGTGGTGCCGCAGACACTTGGTAACATCGACATTACCGTCACTGCCACAGCTGGTCCAAACGTTGACGTCGTCACCAAGAAGCTCCTCGTCAAGCCCGAGGGGTCAAGGATAACGGTGAACAAGGCGGTTCTGGTGGACCTGCGCTCGGAGCCCACCTTCAGCACCAGCATCAATGTCACCACCCCACGCAATATCATCAACGGTTCCCGCCATGTCGCCGTCTCCGTCATTGGGGACGTGTTGGGGCCGGCGGTTACAGACCTACACAACCTGCTGGAGCTGCCCACGGGCTGCGGGGAGCAGAACATGGCCAAGCTTGTCCCGAATATTGTCCTGATGGAGTACCTCAAGAATAAGAACCAGTTGAGTGAGGCGCTACAAGGACGGGCCAGACGCAACTTGGAGACAGGCTACCAGCAGCAACTCAACTACATGCGTGACGATGGTTCCTTCAGCGCTTTCGGCAGTAGAGATGACTCCGGCAGCACCTGGTTGACGGCCTTTGTGATCAAGTCTCTGGTGGAGGCAGGGCGGCACATCGATGTGGAGGCGGCAGTGGTGAAGGCTGCAATAGATTGGCTGATAGAACTGCAGGCGGCGGATGGCTCCTTCCCTGAGGTGGGCACCGTCAACAATGAAGCCATGCAGGGCGGAACTTCCAGTGGCATCCCTCTCACTGCATATGTTGTTATTTCTCTTCTCACAGCCCAGCGCCCCGCCACAGCCAAGGTGCGCAACGTCATCAACCGAGCGGTGGACTTCCTGGGGTCTGGTCTGGATAACATCGATGACTTCTACAGTTTGGCCATCACCACCTACGCTCTCCACCTAGCCGATAATCCACTCAGGGATGCTGCCTTCTACAAGCTTGAAGGGAAGGCCAAGGTTGAAAAGAAGGAGAAGTGGTGGGAGTCTGGGGAGATGAGAAGGACTCGGGAGACAGCGGTCGAGTCTCGGCCTGTGGACGTCGAGGCCACCAGCTATGCCCTCCTCACCTATGTTCTTCGTGGCCTCACCCGGGATGCCCTTCCCATTATGAACTGGCTCGTCAGGCAACGTAACCAGTATGGTGGCTTCCAGTCCACACAGGACACTGTGGTAGGGATGGCAGGGCTGGCAGCGTTGGCAGGAAAGCTCTCAACAACCGATCCACAGGTCAACATTCGCCTCATCTACGGTGCTCGCGGCAAGAACATCCAGGTCACCAGGTCCAACATCATGCTCCTCCAGCGTGTTGAGCTGCCGAGCGACACAGAGAAGGTGGAGGTGACAGCATCCGGGGCCGGGGTGGCGGTGCTGCAGGTGACCTACTACTACAACGTGAGGGTCACGGGGCCCAAGCCGGCCTTCTCACTCGACCCTCAGCTCGATATTACCACCGATGCCAACCGCCTCAGACTCACCACTTGTACCGGGTATATTGCAGGAAACATGAGCAACATGGCCGTTATGGATGTCTCGTTGCCCTCAGGATATATTGTGGATAATGACCTTATTCCTGGTCTGTACGACTACACCGGGGTGAAGCTGGTGGAGAAGAAGGCGGATGACTCTGGGGTGGTGGTGTACTTTGACTACCTGACACCATCTGAGGTGTGTCCCACGGTGTCAGCTTATAGAATCAACAAGGTGGCCTTCCAGAAGGCTTCTGCCGTCCGTGTTTATGACTACTACGACACGTCTCGCCAGGCCCGGCAGTTCTACAAGGCTCTGCCAGCCACATTGTGTGATATCTGCGACTTGGACGAGTGTGATCCCAATCAGTGTGAACAACAGATCATTGAACTTAATCGTCAACAACAAGACCCTGAGGACATTGCGCGGCCAGCCACAGTGACGGAGGTGGCCAGTGGGACGACCTATGGCCCCACCACCCTCCTCACACTACTCTCCCTCCTGACGACAGCTCTCCTTCACCGTGGCTACTAGGACTTCTCCATTGCCTTGCTGCACCTCCTTAACCAATCAAAAGATTCATCAATCTCTACGTCGTGTGTGCACTATACATGATAACTGGCGACCCACATGCCTATCTTTAAAGTTAAAACATGAATATTGTTCCTAGGTTATGTCCAGGTTGACCATGCCACTGAAGCCAAGTCAGTGGAACCTAAAGCTGTTCACGAGGTTGGTTGGTGTGATCCGTCCACTGGAGACTCAATATGGGAGTGTATACTGTAAATAATTTGTGCTTTGTATATACGAATTTCGTCCTCTGTTATGGTGAAAAAGCTTTGTGGGATTTGGTGTGAATATCTGAAGCCACACAAAGTGTCTAAGGAAGGTAGATATCAATTTGTATTTATCAGTGTGGTTTACAGGTATTACTGCACATTGGTGTGGGTGCTCTTTGTACGGCTGTGTTGTCTTCTTGAGGGTCCGATTCCCTCTGGACCCAGATTCCTAATGATATTTGTTTAATCAGTACCTCCAATTGAAGATTTATCTAGCAATGGTAAAGTCGGTGAGCAGTTCTGACTGCATTCTGGCCCCAGGTGTTGTGCGTTAATTTCCAGTTTGGAGGAAAGAGGCAGATTTTTCTTTGGGAAACTGGGTCCTTCAACCCAAGTGACGACTTGTGTTGGCCAAAGGTGTTTCCAGACCTTGCATGGCCCCGAGTCGTCTTAATCCTGTTATTGTCCTGAAAATCATGATGTACTCCTGAGGCAAAAGAACAATAATACCACTGACATAACTCACTAGTAATTAACGCAACTCATGACAACTCGGGCTACTGGTAACTCGGTAACTCATGCAGCTCGGGCTTCTGGTAACTCATGCAGCTCGGGCTTCTGGTAACTCGACATTCCAGCTATTCATCAGTAACTCCGTCCATTCGCTTCTGGCACTATGATGCCGCTTCCCAGAACCCACTCGTCTCTAAACCTCTACTGCCACGCGAGTCTATGATATTACAGCTTGTTTATAAACATTAGTGTTTATTGGATATACGAGTCATTTAATATTATGAGAATCGGGAATATCAAATACTGTACAATTTTTATATAGTTTTTCTGGCATTGAAGACAATAAGATTATTGTTATCATTATTTTTTAAATTAAAATGAAGGCTTCCACTGGGATGGTTCTTGATGAAAAGGTTTTATTATTGTTGTAAAAGAAATAAAAGGCAACCCAGTAAAACCTATTAGCTTAAAGTTGGAATCTAATGACTGACCTGTATTGATTGTGGGTTTGACCTCTGACCAATTCAACCAAATTCAGTAGGTTTTCAGTCATGACCTTAACAAAATAACTTAGCTAGTGGTAAATGCAAGGAATAACGAAAGATTGTCTGCCAAATCCAGTACTGTACACATTTCTGATACAAGCTGTATCTAAGACCCATTGACTGTGTATATATTTTTCAATACTGTTACCCTGAATATACTAGTAGGTTTAGTGGGCAGCCTTCTAATATACCCTGAGCTGTCGCAAAGCTTAGTTAACTGTAGTAGCTGCTAGAAACACAGGAAACTCACGTGTGGTGGGTTACATTACTCGGGTGATAGCGAAAACTTTAGCTTGTTACTAGATAATCACATATGAGAATATTTTATTTTTACAATAATACCCAGAGCTTTAATATGTTATAAATTGAATCTTTTTTGTGAATACATGTTTATATTCTTTGCTAGATAATAACATTTGTTCTATATTGTACCTGTATAAATTGGACACATATGAAGTAAATGTTGGTTTACAGCACTTCATTTAACAAGAATTTAACTAACATTTTGAGCTGTGGAGCCATCACAACTGCACTGAATGGTTGCAGTAGTGTGTAAGTGAATTAATAAAACAATTGCTATACAAAAA
>Astacus_leptodactylus_4
CTGGGGCTCGCGTCCCCTCACTCCCTGCCTCGTCCAGTCCACCACCGCAGTTGCTCCCAGGCCATTGTTGCGTGCGGCCGCGTCGCTCCTGGCCAAGGTTTGAACCCCCGTGAGTGTGTGTGTTGCGTGAGTGTGTGTGTGTGTGTGTGCTCCGTGCTCAAGTGTCTTGTGTATAGGTTGGTTGAGGGACTCGACGCCCCTCCTATTCCAGTGATTACAGTGCTCTTATACCTCTTGTATTTACCCCTTGTGTGGGGGAAGGAGAACGTGTGTTAAGCTGTCACTAAGTACCGGTAGTTCGCCTAGGCCCTGGATTACTGCCTCGCGCTTAAACAACCATAATTACTGATTAATCGAGCAAGAAAATGTGGGCGTAGGCAGATCGACTTGCACAGCCGTCTAGACTGCAAACTACCAGTCATCCGGATAAACACTATGCGAAACACAGGGGGCGGAGGAACTCTTGTGTGAGTGTGTGTGTTTGAAGGTGTAATCTTGTGTAAACATCAACACTAACACACACCCCTCACCACTTACCTGCCTCCCCTCGCGGATCTTCCCCTCANNGAGACTGAAGTAATGATGTGGAGAAGAGACTGTGGCGGCACCATGGCGGCGCTCCAGGTGTTGGTGGGCCTGTGCCTCTCCTGCGCCGTGGTCCTGGCTGACCCCACGGTCACCCTTGCCGTCACCCCCAGCCTCCTCGTCACCCCGATGCCCGTCCACCACCTGGGCAAGGAGGTCACGGGCGCAGGGCCTCTGGGAATGGACATCATGAACCAACAGATGGACACCATGTCCCATTACATCCTCAGAGATCCGACGTACCTGGTGGTGACCCCGAGGCTGGTGCGTGGCGGCCACGTGTACCGCCTGGTCGTCAACATTCTCGAGCCCTCGCCCACCCTCGTCGTCAGGGCAACCATCTTCCGTAACAACATCGAGCTGGCCGCCGTCGAACACGAGTGTGAGAGTAACACCCCTCAAGTCCTCGAGCTCATGGTACCCCAGGGGAGCACGAACGGCAAGTATCGACTTCGCTTAGAGGGCAACGAGATCGGAGGACTCACAGGATCCGCCTTCGTAAACGAGACGGTGCTGGTGTTCAGTCCGAGGGGAGCCACGGTCCTCGTCCAGACCGATAAACCCATCTACAAGCAGGGAGACACTGTACGGTTCCGTGTGGTGGCGCTGGACACGGCCGTCAAGATGGTGGAGGACTCTGTGGACGTGTTCATTCTCAACCCTCGGGAGGTGCTCGTCAGGCGGTGGCTGTCTCGTCAGTGTCGGGAAGGGCCAGTGACCTTGGAGTTCGTCTTGAGTGAGGAACCGGACTACGGGAGCTGGACCATCCGGGTCGAAGCCAGTAACTCCTTCACCAAACACACATTCAGTGTCGAGGAGTTTCATCAGCCGAGATTTGAGGTGGAGGTGCGGGTACCGGCGTTCCTGGCCGCTGACGCGACGTACCTGGAGGGGGTGGTGGTGGCCAACTACACGTCTGGCGCACCCATCACAGGTAACGTGACCGTGAGGGCTGCAGTGAGGCCCGTCGGACCCAGGGCCTACCCCAACTACGGACCTGACCCTTCAGTAGCACAGCCTCACGCTATGTTCGCAGGAGTCTTCGCCTTTAAGTTCCGGATGTCCGATCTTGAAGAGTTAGTGTCGACGACGGAGGGCAGGGAGGTGAGGGTTACTGCCACAGTAGGAGATGCCTACTGGGATGTCGCCCACTCCGGCTACGCCTCCACCAAAATCTTCAGCTCTGCCATCAAGCTAGACTTTTTGGGAGAGTCACCACAGGTTCTACGGCCAGCCATGCCCTTCAAGTTCTACCTGTCGGCGACGCAACACGACGGTTCCAAGGTGCCTGAGTGGCGCCTCTCCCGCCACCGCCTGCTGGTGAGTCCCGAGGTGACCCTCTACACCGGCGAGAGGCGCAAGCTGCTCTCCCGCACCGTCAAGATGACCCACGCCCGCTACGCCCTCTGGGAGGCTGAGCTCGACCTCCATGGCGAGCTAGCTGACGTGGAGGTCGCTATGGAGATAGAGTCTCTCCGGCTGGACGCAGAGCTGAAAGATGCAGTGGGGACTCGGTCGTATGCGTCCCTCATCACCGTGGCCCATCACTCCCCCAAGGGCCGCCACCTGCAGGTCACCACCAGCACCAGGAGCCCCAAGGTGGGTGAGTACGTCATCCTCCACGTGAGGAGCAACTTCTACCTCGAGAAGTTCCGCTACGTGTTGCTGAGTAAAGGAATGGTGATCGAGGCCGGCCAGCAGCGGATGGAGGCCTCCCTGAAAACCTTCCCTCTGCCTCTGTCGGCAGAGGTAGCCGGAGTGGCTACAGTGGTGGTCTTCACAGTTGGGCGCGACGAAGAACTGGTGGCAGATGCCCTGACCTTCCCCGTTGATGCCCTCACCAGGAAGGGTCTCCGGGTATCCCTGCAGGAGGACGCAGGGCAAGAGGGCCTCAGAGTCACAGTGTCCGCTATCCCCGGCAGCCGGGTATCGCTTGCGGGGTCACACTGGGCCTCCTACAGCATGCAGGCAGGCAACGACCTCACCCATGCCAAGATCCTGTTTCAAATGGCCCAGGACACCACCATGACCCAGCAGGAGCCACTGGAACAGAAGTGGGTTTCAGAGGATGGCCTTCCAGCCAACATTCTTCACCTACCAAGAGCGTCTCCAGGGGTCGATCCTAATGCCACATTTTCATATGCCGACTTGCTGGTGCTGTCTGATGGGATGGTGCCTACACTGGGGCGTGCCTGTGGGGGAGCGGCGGGTCGTGGACAGTGCCTCCTGGGTGGCTGCTTCAATACTGTGGCTCGATGTGATGGCAAGTATGACTGTCTGGATCGCGTCGATGAGCAAGGATGTGGTGTGAGAGGGGCAGCAGCAGAAAACCTGGCCTGGTACCGCCAAGACCGTGCCAGCAGACTCAGGCGTCACTATGACTCCCCCTGGGTGTGGCAGGAGGTCATGGTGGGAGATTCTGGCAGCACCACCATCACTGTTCCACTCCCCTTTGGCCCAGTTCACCTGGCACTCTCTGCCTTCAGCCTCCACCCGGAGCATGGCATGACCATCTTGCCAGAGCCTGTTGAATGGAAGGGCTCTGTTGGATTCTGGCTGTCTGTGGAAGCCCCGACCAGAGTAGGCATGTGGGAGCAGGTTGGGGTGCGGGTTACGGCAGTCAACCACCACCACTTCCCCATCAATGCCATCATTGTCTTGGCCAACAACCCAGCCTATAAGTTTGTCAATGTCCAGAAATTCGACCAAATTCATCCTTCTACTGGTCCCATGGAGCGGAGGATGGTCGGTGGAGAACATGAGCATGCGGTGCTAGTGGAGGGCGGAGAGACCCACACCTTGTACTTGCCAATAGTCCCTGTCCTGCTTGGGGAAGTTGTTGTCATTGTGCAAGCCTCACTACCTGGCAAAAAAATACAGAAAGAAGTCACCATCTTTGTTGAGCCACTGGGAGCGGTTCAGGAACGCCACACGTCACTACTGCTAGATCTCAGCAACCGAGCCTATTTCTTCACCTTCCTGGATGTGAACATGTCTGAGGGACTGGTGCCAGGCTCTGATGATGCCCATGTATCGGTCTTTGGTGACACAGTGGGAGCAGTTTTACCAAATGTTCCAGCCACAGCACATGACCTTCTTGGACTTCCCACAGTTGGATGTGAGCCTGTGGTGTTCAGCTTCTTGCTAACAGTATTGCAGATGCGCCACTGGAAGGAAATGGCTCAGGAACCAGCACTGAATGAACGGGAGGTGTTTCAGCGTCTCGCTTTGCTCTACCAAACTCTCCTGGTTTATCAAGGACGAGATGGTGGATTTAAATATTACAGGACCAGCCAGACAAGTTCAGTGTGGGTGACATCATTAGTGATCCGAGCTCTAAATGAAGTGTCTGTCAGCTGGCCTCACTTACTTTATGTGGACCCTCAGGTGACAGACAAGGCTTTAAAGTTTGTGTTAGCACAGCAGGCATCACATGGGGCATGGTGGGAGCCCAACGGCGAGGTGGGTGACAGGAAGCTGGTACCATCACCCTACTCCCTTACTGGCGAGACCACACACGCCCTTAACCTCTCTTCAACTGCCCACACTATGCTAAGTCTCCTAGCACTTAAAGGCCTGCCTTCGCCACTTGACGAGCATGTATTGGCAGCCATTGCTCGAGGAGCACAATGGCTGGAGGAGAATCTCTCTTTGGTAGGACAGGCTTCACGTCCATTGGAGGTGTCCTTAGTAGCACTATCACTCCATCTCTCCGAATCTGCCCATGCTGACACGGCCTTTGAGTTCGTCACCCGTAATGCTCGCCAGGAAGTGAAGTACGTTTACTGGGGAGAAGACCTGGTGCCATTGCCTTCCTACCGCGTTGAGTCTCAACGTCCACACTTACAGCCACGTCTCGCCCACCGTCATGATTCAGGCAATGTAGCAGCAACTGCTTTCGCACTCAGGCTCTACTCTCTCCGAGGGGAGATAATGACCCCAAGTATTGTTAGGTGGCTACAGTCTCAGCGCTGCCATGATGGTGGCTGGATGTCAACACAGGACACACTGGCAGCATGGGAGGCACTATACGAGTTTTCTCAACGTGAGGGCCGGGCTCGTGACACCCAGCTTACTGTAACAGTGGAGCCTCTGCATGACCACATGCAGGCCAGAACTTTCTATATCACCCCAGACAACTTTCTACACCTCCAGTCACACCAGGTAAATGGAAAGTGGGGGAGTGTGAGGGTGCAGGGCAAAGGTCGAGGTGCGGCAGTACTCCAGCTCACTTCCAGGTACCATGTTGCCGAGCCTTACCATCTGGTATCACCACCCACGCCAGCCTTCCGGCTTCGGACAAGGGCCACATGGCACGGGCATAATGGCTCGGCATTAACATTTACTACTTGCGTCCGCTGGATGTTCAGAGAAGCAAGTGATGCATCGGGTATATCTGTGCTGGAGGTTACGGTACCAACAGGCTATGGAGCGTCCATAACAGTCTTGCAGCAATATGTTAATTCCCGCACCGTGCCAAATCTCAGAAGAGCTGATTTTCAGCAAAGAAAAGTCACATTCTTTTTTGAAAAGTTGGTTGGGGCGGATACCTGCGTCGAGTTCTCAGTGGAGCGATGGTTCCCTGTGGCCAACCTTACCAAGGTTTTACCAGTGAGAGTATATGAGTACTATTCTCCAGAGCTGTATGAGGTGGAACTGTTGGACATGTCATCGGTAACACTCGACATCTGTCAAGTGTGTGGGTCATACCAGTGTCCCAACTGCCCCATTCTCTCCTACTACAGCAGTCACTCCTACCAACATGGCCCTCAACTTCATGCCTATGTGCTTGCCTTCCTGCTGCTAATATTTTCATCACATCAAGCTCCCAGTTGAAGCTCCATGGGTATCTAGTCATCCAAGGAGCTGTATTCACTCCTTCCAAGAAGAGAATCAGTTTCCCCTCAAAGCAACAGTCACTTGGGAATGTGTGGATGATAGCGATTTAGATTATTTTTTTCCACCGAACTTCAGTGCTACCAATAATGGGACATTAGCTTCAGTGGTGGCTTTGCTGACTGCAGTCTTGCCAGTAATGTGAGATTAGTTTGAACAGCAATTTTGCTAATATTAGTGTTGTGAATAACTCAAAATCATCTTACAGATGAGCTACAGAGATAATTCTGTTAACTATAGTATTACCAGTGACTTGGCAAATTTCATCAAATATATTTGATAGTTGTTGAGTTGGAAGTGTGGAATTAGTTTGAAAGGGAATTTGTGAATTTTAATGCTGCTAGTCAAGTTTCAAAAAATATATATATATAAATAATTAAGAGACACAAAGTACCTAAATGGTATGCATGAACAGTAATGGGATAAAATTAATTTCCTTATCGTATAATGATTTGAAGTAGATGTCATAACAGGTCAGTGAACAAGAAATTACAGCATCATTGACACTCAGTTTCTGTTCAGTACTAGTGACGAAGTAGGAGCCAGTGCGTGATGGGAAACCACATCAGTCGTACAAAAATTAGTGCTATACACATACAGAAAATAAATACAGGTATTAAATTCTTATCATTGATAATTTCTATATGGTGTTGTGCGAGTTATTAGAAGTAATGATTTCAAAAACTTAGTAAGCGGGGTTAGAAGTACTATATTGCATTTTCATTGCATTTGGTATTGCAAATACTGTATTTTTTAAACAGTAACTGGGATATGTAGCCAATGAAATTAGTAACATTTACAACAGTTATGTGAAATGGCATCCATGGTTTTTAACTTATTTTTACCATTATACTGATAGTGATTGTGTGTTATGGATGAACTTCATAAGGTATATTTTGGTAGTGGAGTTATGAGTGGATTGGCTGCAACTTCATCATTTCTAAACCATCACCAACAGGCAGAATGTTACAAGTTTTACATTCTTGTCCTTGTATAGATACCAAAAGCCTCTTAAGAGAATGATTCTTTGTACGAGCCGCAGTCCATTGTCAATGCCTGATTCGTGGTCTCGTTTTCGCTCAAGTCCCCCCTAAAGTGCCTCGATCATTCAAAGGAGGACTATACTGTATTTTGATCACTACACAAGTCAGACTAGTGTGAGCATTTATTGCTAAGTATATTGTATGATTCACTGTATGCTTAAGTATGTGTATGTCTGTGCATGTGATGATCAAATGGAGGAACACATGGCCATGTAAATAAGTTCTATATTAACTTTAAGGAGGGAAATGTGATTGTGTTGTGAAGTTGTACATAATGGGATATAATTCACAGGATTCTTCTGTGCAGGGGATTCTGGAGTAACATGACACAGGTTGAGGCTTTAAGGTAAATTTTGGCTGCAGTAACAAAGAATACATTCTGGTTGGTCAAAGAGCCCTGTTATTATATTTTGTATTACATGCTTCATTAGCATTCAGTACCACCCATGTCAGAGAGAGTATTGGTGTATAATGTTTAATAGCTTAAATTTGCTATAGAGGTCTATATTATAGATATTGTTGTAGTAAAGTTGTCTAATGGACTCTATGGACAGTCATTGATGCATCCATGTCTCATTGCTCTAGTCAGTTATTTCTTTGTACATTGTGATGCTTTTTATAGTTAACATGTACTGACTTTGACAGACTAAACAGCAGAATAGTCTAGTTCAGTGGTACTAGGTGGTGATTATCACTTGTCATTCATCAACAACGGGTCATCTTGAATGTGTCTCTCTCAGTCGTCTATTGTCTTCTTATTTCAAGTTTAATGTTATAGGGAACATTAAATTTAATTTCATTTGTTGCAAGCTTCCAAAAACTTTAGTTCTGCACAGAAAAATCTGGACCACACAACTTGTGTGGTCGTGACTGCAAGATGATGTGAAAACACAAATTAGACTGGTACAGTAAATGGTGCATAATTATACTAATTTGCATTAACCATAATGCTGACAATACTTAGTTTAATTAGATGAAAATTCTCAGTAGTTTTTCTAAGATTTCTTTATCAAATCTTCAAGTTAACAAGTATGCAAGTTAGAGAAAAACAAAGCATGAAAATCCCAAAGTTTTGTTTTAATATTATTTAAACTTCCAGAATCCTGTACATATATGATTATTAGGCTTCAGTCACTTCAGCACTATTGAAGGCAATTCTTGCACATGCAATTATTTATTCCGTTCTCTTGGCTTAAGATTGGCAAAGCAGTTTCTATCTCTGCTTTAGTCTTCTTTATTCCCATGTTCCAAATAAGTCTGATTAACTTTAGTAAAGAAAACACCTTATGTTCTGTATTTACTAGTCAGACATGGACAATAAAATGACAATAAAAGAGACAAAATGTAAAAAAA
>Astacus_leptodactylus_5
CTCGTTCCACCTCTCTCGTCCGGGAAGCACGCCAGTGCTCCATCCTGTTGTCATGGTCTTACTTCAGCTGGGCTGTGTCCTGGCACTCAGTGCCACTCTGGCATGTGGAAGCTACGTCATGACGTTTCCTCGGTCGTGGACGTCAGGGACGTCCCAAGTGTGCGTCACTGTGAGGGACCCGGCAGCGCCCCCAGGGACCCTCAACCTCACCATGACCAAGAAGGTCTGGAACCAGTATGAAGATGTACTCTCCCTGGGACACGCCATCATACAGGTCCCTGAAGGGACGACGGACTCGTGTCAAGAAGTGTCAATTGCAACCACAGAACAGTACAACGTTGAGCTCCACGTGCTTGGCACCTTGGGAGGTGCCAAGGTCAACCGCACCTTGCTTCTCCACATGAAGCAAAGCAAAGAGGTCACCTTCATCCAGACGGACAAATTCTTATACAAGCCAGGTCACAATGTCAAGATCAGGATCTTGACGCTACAAGGGGCGGAGATGCGGGTGTCCACCGACCAGTACCTGAAGGTGTGGGTGGCGTCCCCCGGCGGCACCCGCATCGTCCAGTGGAGCGACGTCGACAACACCGCCGGCATCCTCCACCTCGACTTTGACCTCGCTGACGAACCCGAGAAGGGAATATACACCATCCATGTGAAGACTCAAAAGGGCAAGACTGAAAGGCGATCGTTCGAGGTGAAGGAGTTCGTGCTGCCACGCTTCGAAGTGAGCGTCAAGACTCCCAGATACAGCTTGGCCACTGACGAGACCTTCACCTTCACCGTGTGTGCCAACTACACCTACGGCCAGCCTGTGCGCGGAGCTCTCTCTCTCACAGTGGACAACAACGGCAGGAACAAATGCAGCGCGAAAGTCGTCAAGAATGTAACGATTTCAGGATGCAGTGATGTGGAGGTGACGTCAAAGGAGATGAAGGTGATCAACTGCAAGGTGAACGACGCTCTATGAAGACAGATACGTCAGGCCTAATCTTCCTTATATCCTCAAGCTGAGAGCCGAGCTGCCAGATGGTTCTCCAGCAGCTGGTGTCCCCGTGGAGGTGTGTGCAGCTGGTCGGTGTACCAACATGACCACAGCGCCAGATGGTCTCTTCACAACCATCTTGCCCTCCTACGAAACCAACAGCGTCTTCATGAAGACCCTGAACTGCCGGGCATCTATGCGGCAGTCGGAGTTCTCCAAGGACCTGGACCACTACTTCTCGCCCTCGAACTCGTCCCTGTTGATCCACGCCCCGGAGGGCAAGGTCAAGTGTGTGTCTGGTGAAGCCCAGAACCACCTCCTCACCGTATTCTTCTCTGCCTCCGACCTCACCTCGGCGGTCTTCACTGTCCAGGTTGTGTCACGTGGGAAGATCCAGTACCAGGGCAGCAAGGAGTACCAGCTGGCCAGCGGGGAGCTGCCCATCAGTGTGGAGCATCTGGTGGAGCCTCTGCCCCCTCCTCTTCCCAATACCATCAGGGGAGTACTACAGTAAACCTCACCTGGTCTACCTCTCGGGTACAACCTGGGGAACAAGCCTCTCTGTCTCTCTCCTCTGAGCCAGACTCCGTGTGTAGCCTGGGTGTAGTGGACCGAAGCTCTGAGTTGCTGACCAAAGATCCTGACCCCATAACCTTGGAGACTATATTTGAGTCCCTCGCAGACTACGACATCCCATCCTGGCACAACTCCCAGATCGACACCCACACTTACTGTCGGGAAAAGGGACGAATAGAGATGGACGCACGCGATGGCCATGGACCACTTATAGTGTATCCGCCTGGAAGCTTCTACAGCGACTACGTGGATGCTCTCACTATGTTTAACGATGCCGGAGTGTATGTAGTGAGTGACGAGACTCTGGAGACCAGACCTTGTGAAGAAAGGGTTGAAAGACATTACAGTATGGTTGCATATAATATGGGAGGCGTTCACGGGGATTATTTGTCTCGTAGTGCAGGTTTCCCAGCACACAGAACAATGGCGATGGCTCCGACTATGACTGATAGTTTACATGTTGGTGCGTCTACTCTGCCGGAGCCTGTAGACGCCGCTGATGCTGCCCCGAGGACGAACTTCCCCGAGACCTGGCTCTGGGACATCCTTGTCGTGCCGTCGTCAGGAGTGAGGAGCCAGAACCTGACTCTGCCCGACACCATCACACAGTGGGTGGGCAAGGCCGTGTGTGCCCACCCACAGAAGGGCGTGGGTCTGTCCCAGAGGGAGTCCATCACCACCTTCACCCCCTTCTTCGTCGACCTCACCCTCCCTCCCACTGTCAAGCGTGGAGAGATCCTCCCTGTCAAGATGTCTGTCTTCAACTACCTCGGTGAACCAATACCCGTGACGGTGGAGGTGAGAGAGAGTGCTGACTACGAGGTCCTGGCGGAGGCCGGGGAGCATGGCGGGCCCGGGAGACGCAGCTCCTGTGTGCCAGCACAGGACAAGGTCGTCCACACCGTCAGGATCAAACCCCAGGAGATCGGGGACGTCAACATTACGGTGGCAGCCTTCGTCGACCATGAGTACTCTCACCCCTGCGGCTCCGGGGACACCTCCATCGACAGAAGAGACGCTGTCATCAAGGCCATCAAGGTGGAGGCGGAAGGCTTCCTGAGGGAGGTGGCAGAGACCAAGTACATCTGCTCCACCGAGTTGGAGACGGGAGAGGATTCACTGGAGTCGTGGGAGCTGACGGCGCCTGACGACATCGTTGAGGGATCAGCCAGAGCCTGGATCACGGCCGTTGGTGACCTCCTGGCACTCTCACTCGAGAATCTGGGACACCTGATCCGGATGCCGTCCGGGTGTGGGGGACGACTCCGGCTCCACCTGGCTCACGGCCTTCGTCCTCAAGTCCTTCGCTCAAGCTGAAGAATATATCCTGATTGACAAGAAACGTTTAAACAGGACGAGCACCTGGCTCAGGAAACAACAGGGCCCAGTGCCAGGTGGCACAGTGCCTCCTGGCTGACACCTCCCAGGACACCTACACCCTGGCCCTCAAGGCCTACGCTCTCGCCCTGGCCAAGCTGCCTGAGGCCGAGGAAACTCTCCAGCAGCTGCTCAACCAAGCTGTCGTGGCCAAGAATTCTACACACTGGCAGCTAACCAAGGAGTCAGGACAGAGTCGTGGTATAGGGGTGGAGATCGCGGGATACGCCATTATGGCCATGATGACCCTGGACCCCGAGAGGTACAGGCAGCAGGCCACCAAGGTGGTCAAGTGGGTCACCTCGCAGAGGAACGGCCAGGGAGGCTTCTACTCCACCCAGGACACGGTGGTGGCCCTCCAGGCTCTGGCACTGTTCGAGACCCACTCGTACCAGGGGCCCATGAACGTGGTGGCAACAGTGAGGGCCACGGGCCTGGTGCAGCCCCTCACCGTCACAGACGACAACAAGCTCCTGGAGCAGCTGGTGAGACTGCCCACACTGCCCACCACCGTCACCATCACTATGGACGGTCACGGCTGTCTTGTTCTCCAGGGTGTTCTTCGGTACAACATTCCTGAGGCTGAGGCAAGTGATGCCTTCGTCATGACCGTCAACACCGTCACTGCGCGGGATGACAAGTGCGTCAAAAAACGCATCACTGTGTGTGCTTCCTATCTCCTCCCTGACGGCAAATCTAACATGGCTGTTATTGAGGTGGATCTCGTCTCCGGTTACATCCCAGAGAAAGAAGATCTGAAGAAACTTGTTAGAGAGGAAATCAATGTGAAGCGATATGACGTGGATGGCAGCAAGGTTGCTTTCTACATTGAAGAATTAACTGCTAATAACACTTGTGTAAAGTTCCGTGTGATAAGAGACATTGAGGTGGAGAATGTGAAGCCCGGCACAGTGCGTCTCTATGACTACTATCAGCCAGAGTTCCAGATCTCTAAGACCTACACACTGCCTCCTCCGAATGATTGCGCTTAGGGCGGCCACGGTGTAGGTGGTCTCCATATATTCTGGTCCAGGAGACCGCTGCGATGGATGCGTCTCATGAAAGCTGTGAATCCTGGCACAGGGACCATTGTCTGGCACTAAATAGCAGTGAGATCACTAGATGACTACACCATCACATCTCAAGCTGATAATGGCACCTGCAC
>Astacus_leptodactylus_6
ATATACAGTATCTGCCTCCAATAGATATTGAGGAAAATGCAGACTTTTTAGNNNNNNNNNCTTATGGTTGTGGAGAGCAAAACATGCTTAACTTCGCACCTAATATTTTTATTCTTCAATATCTTGAAGCCTCAAACCAGACTACTCCTGACATTGGTGACNNNNNNNNCAAATACATGAAGCAAGGTTATCAACGAGAACTCAACTATCGTCACAAGGATGGGTCCTACAGTGCTTTTGGAAGTTCCGACTCTTCAGGCTCCACATGGCTAACAGCTTTTGTTCTTAAGTCCTTCAGTCAAGCTCGTCAGTTTATCATGATTGATGAGAATGATTTAGATATGAGTCAAACTTGGTTGAAACGCAGACAGATGGAGAATGGGTGCTTTGACACAGTTGGGAATGTCTTGCACAAAGGCATGAAGGGTGGTATTGGTAGCAGTGGTACACCTGTGCCTTTAACAGCCTATGTGCTCATTTCACTACTGGAAGCTGGTGAACCGTCCTCAAGNNNNNNNNNGGTAAGAGTGATGCCGTGGCAGTGGAGACTGCTGGCTATGCCATCTTGGCTATGATGACTTTGGATAGTAAACGCTTTGATAATAAGGCCAGAAAAGTTGTCAAGTGGATCTCTTCCAAGAGAAATGGTCAAGGAGGTTTTATTTCAACACAGGACACAGTGGTTGCTCTACAAGCTCTAGCCAGTTTTGAGAGTCACCAAAATCAAGGCATTGTAAATTTGGTTGTAACAGTAGGAGCAGAATCTCTTGAACATAACTTTCACATAGTTAATTCAAACAAGCTTCTACAGCAAATGGTGAATCTACCCACAATTCCCAGTAATGTTGTTATTGACATGGAAGGAGAAGGATGTGCACTTGTTCAGGCTGTTCTGAGGTACAATGTTCCAGATGCCAAACCAAGTGAAGCATTTTTGCTGAGTGTTAATACAGAAACAGCTCCCGATCAAAAGTGTGTCACCAAGAGGATCAAGGCTTGTGCATCATATCAGCTTCCTGATAAGAAATCAAACATGGCAGTCATAGAAGTCAACTTAGTTTCAGGTTACATTCCTGAAAAGGCAGATCTTAAGCAGATTGTGGGATATGGCACAGGACTCCTCAAACGCTATGAAATTGACGGGAATACAGTTACCTTTTATATCGATGAGTTCTCACCAGAAGATATTTGTGTTAGCTTCCGTATAATACGAGAAATTGATGTAGAGGATGTTAAACCTGGCACTGTGAAAATATATGACTATTATCAACCGGAATTCTATGTCAGTAAAAGTTTCATTCTACCACCGAATGAGGAATGCCAGAATGATTCATCGTTTACTATTGACGGCATTATTGAAGGACCAATTTTTATCGATTATGAGGTTGCTGAAGTTGATGAGGCTGCTGTAGATGATGAGGCTGCTGTAGATGATGAGGCTGTTGTAGATGAAGCCGTTGTGTCACCAACAGTGAACCCAGAAGACATTGCTGGTTTAGTTGCAGTGCTAGATGATATAATTTAAGTTTGAAATTCGTATATTAAAGGTCTTGAAATATAATGTTGCAGCACGTTTCTTGTGTGTAAATTAAATAAATATATAAATAAATAATGTCTAGTGTCAATAAAGATGTGTGATATTAGTCAAGATATGTAGTCGTGATACAGTTATAATCTTAAGTTTTATATTCCTATTTACTGTTAACTAGAATATTTATATTACCTCATCTTTAAAAACAGATTTGTTGCTGCTCTGAAAAGAAATTCTACTGTTGAATGATTATCAAGTATTATAAAGCATATGTACATTTATCTATATAATATTTGAAGTATCTGAAACCAATGGGAAAAATCCATCCTTTACCATATATTATTGTAGTAAGGATCTGTTGCATTGCATTATTTACAATCTCTTGGCTTCTAGCATGCAAGTCTGCACATTAAAATATTGATGCTTTTATCTTTCAATCAAGATATACGATTACATTAGTACATGCAACTGTAAAGATGAATAAAATTTTGTACCAAAAAAAAA
>Astacus_leptodactylus_7 ENA|GBEI01005910|GBEI01005910.1 TSA: Pontastacus leptodactylus Pl_CLC_5917 transcribed RNA sequence.
TGGGTGTATGAGGCGCTCGTCAGGTGTCATAGAGACCCCAACGCCAGCCTGGCTTCCCCACGCCTGACCTTGTGCCTCACACACAGCTATCACACACCCCTAAACACCTCCCCTCTCACATCTACCTCACCTTAATCTGGCACCCACGACACCAGAGTATAATGTGATACATAAGGGGAGAAGTGTGTGTGTGGGTTGACTGCTGTGGAGAGGTGTGGTTTGCGAGGGTGGAGAATGGCGAGGGTGTGGCAGTGTGTGGTGNNGTGTGGTGATGGTGTGTGTGGTGGTGGTGAGTGTGGTGTATGGTGAACCCCAGGACCTGGGTAGACCTGTTGACGACCCTAGGGGGCTCAAATATGGCACAGACATCAGTTTTAAGGGTGTTCTCCGCAACAGACTGAGGCTGCAGAACCGCCACAACCACCCAACGCACATGATAATGGCACCAAGAATGCTGCGTCCTGGGGCAGTCTACCGGTGTGTAGTTAGCATCCTACACCTCGATTATCCTGTTGATGTTCGGGCATCACTGCAGAAGGATGGAGTGGAAATAGCTTCAGCCAAGCAGGATGTCATTAAAGGGTATCCGGAAACCTTACTCTTACAGATTCCAAGAACAAGTGTAAATGGGCATTACCGTCTGCGCCTGGAGGGCAATGTGCCTGGAACTATCGGCGGCACAGTGTTCTTGAATGATACTCGTCTACATTTCTCAACCCGCTTCCTCACCATACTCATCCAGACCAACCGTCCTGTGTACACTGGTGACCAGATAGTTCGTTTTCGAATCATTCTCCTGACCACCGAGCTGAAGGCATATGATGATCCTGTTGATGTGTACATTCTGGATCCAGATGGCTATGTGATGCGTCGCTGGCCTTCTCGCCCGACCAATGTGGGTGTGGTATCGATGTCCTTCACGCTTCCATTTCTGCCCAAAGTTGGTTGGTGGGGAATTAAAGCACTTGTTAATGGCCAGGAAGAAATAAAGAGGATTAAGGTGGACAAGTGGTACACACCACGCTTTGAGGTGAAATTGTTCATGCCCAAGTATTTTCTGGAGACGGACGAAGCAGTCACAGGCGAGGTGGGAGGAGAATTTGGCAATGATAAAGGTGCATATGGTAATGCCACTTTGAAACTATTTGTGCGGAATAAAAACCATAAAGACTGGATCTACGTAATGCAGCAAGAATTTGTTCCACTTGATGCCGAGGATGAGTACAGTTTTCCTATGGAGGAAATATCTAAAAAAGTTCCAGTATTGGATGGGTCAGAAGTTCGTATTGAAGCAGAGATTACAGAAACATTTACAATGATCACCGAAAAGGGTTTCTCAACGGCCAAGATCATCAATTCGTCTGTTAACTGTCGCTTTTTGGGCTCTCCTCCTTATGTGTTCAAGCCAGGAATGCCATTTGAAGCATCTATTGCAGTTTCCTACCACGACCTGCAGCCACTTGGTGTTGAGAAGCTTCACAGCTCCAAGCTGGTGGTGAAGGCTGAAGCTCTGTCAGAATCTGGTGCCAGACAGATTATCTATAAGGTTGAGATACCACAAGTTAATGCTGAGGAAGAGGAAAATGAGTTTCTTGAGGCATCTTGGCTCTACAATAAGAGGCTGCAGACAATACTGGCTAAGGATCCTACCTACAAAGTTGAAGACTATGACCCCAAAATTGGTATTGACCCTGATACTGGAGCACGTTACTTGACAGAAAATGAAATAGTGGAGAAAAAGTTGGAAGTTTTCTTAAGAAATGAAGAATTCCAGAAATACCGTGAGAAGGGAGTGTTCCATTTTAAAGTGGATGTGCCAGATAAAACAGCAGGAATTGCTTTAACGGCCTCATATCAGGATGACATGGGCTCGGTTGCTGCAGCAAGCGCCCAAGCAATTGCTTATTATTCATCCAAGAAACAGTACATCGGTGTGGAAACAAGCAGCAAGTCGGTCTCTGTTGGTGAATTTGTGGTGTTTCATGTTCGTTCCAATTTTAACATGGATTCCTTCCACTACCTGATCATGTCAAAAGAAATGATACTGTATGCTGCGAAGGAGGTATTGGAGAGAACCAGCCGAGCCAGCGTTAAGACAATTTCAGTCCCTGTGAGCTCAGAGATGGCCCCAGCCTTCAAGATCATTGTATATCATCTCACCCACAATGATGAGATCATCTCGGATTCACAGACTGTTCCAGTGGATGGAATTTCACGTCACAAGGTTAAACTGAATATTAATCAACACAAGGACCACAGTATTCGCTCGGTAGAATTGGGCACATACAGCACACCAGGAGCCTTCTATGGTATATCTGGTGTGCGAGAGTTCACCTATGCCATGCGAGGAGGTAACGAGCTCTCCCATGCATCTGTGCTTAATGCACTGCATGAATTTGCAAACAGTACCCGATCAATCCACAAGATGACCTGGCGGTACCGTGAAGGCTACCAGCCCGAGGAAGTCGAGTACTACACTGCTGGCAACTATGGCCCAGATGCTAATAGAACGTTTGATTTTAGCGGAATTGTGGTGTTCACTGATGCCAATGTTGGTGTCATTCCTGGTTATGCTGAGAGCAAGTGTAATTCAACAGATGGTTATTCTCGATGTCTAATGGGTGGCTGCTATCCATCTAGGAAACGTTGTGATGGTGTTCATGACTGTGCTGATGGCTATGATGAGGTGGATTGTTTTGACCCATTGGCAGACAGAGAACTGGAGTTCCGTGTTAATCGTTATGCTAAATTCTCAGACTTTTATGATACAGAAGATGGTGACTGGCTTTGGCTTGATATCAATATAGGTCATAAGGGACATGAACAGAATGATATTGAGCTGCCCAAAGTGGACGACCCTTATGTGCTTAATGCGTTTAGTGTCAGCAAAGAATATGGATTTGGCCTCATTGATTTCCCGCAGAAGTACTCAGCGATGCCGATAATGTACATCAGCTTAGAGATGCCAGATTCTTGCCGACGAGGAGAGCAGATTGGGATGCGCATAATGGTTTTCAACAATCTGCCCCAGGAAATGATGATTTTGTTAGTTCTTCATGGCGCTGACACGCATCGGTTTGTGTTGGTGGAAGAGCATGGTGTTGTTGACTTTTATCGTCCACGCACCAAAGCTGGTGACCACCAACATCTTGTTTCAGTTAATGCTGAAAGTTCAATGGAGGTAATATTCCCAATAGTTGCTACCATTGATCAGGGAGAGATTGAACTAACCGTTTCAGCACTTACGCAAGTGGGCAAGGATGAAGAAACAGCTACTCTAATGGTAGAGCCTGAGGGAGCAACGATAGACCGCCACACCTCCATCTTACTTGACCTCAAGAACCGAGCTGTTGTCTACGAGTACATGGACATCATAGTCGAGGAATCTTTTGTGATACCATTGGATATTCGACGACGTTTTGTTGCTGGATCACCGAGAGGTCATGTTTCAATCTGTGGAGATGTGGTCGGACCATCCTTTCCAAATGGGGGTCCAGTAGACTCTGTGCAGATGTTACGGAAGGAGCTGAGAGGAACTGAACCATCCACTTTTAACTTCGGTGCAAATCTGTGGACCTTGCACTACCTTCGTCTAACAAATCAGCTTGATTATGCAGAAGTTCGGGATGTATTTGACCAGTTGAATGTAGAGCTGGCAGCCATCATTTATAGATTTGGTGCTGATGGGTCCTTCAAAATGTGGGACACTGCCGGTCCCAGTGTTTGGTTGACAGCGTGGACAACTCGTATTCTCCAACATGCTCAGTTCCAAGACTGGGAAAACATACTTTTCATAGAACCTCGGATAATCTCCAAGGCTATCGAGTGGCTTGTCAAGTGGCAGAACCCTGTCACAGGAGCCTTCAGGGAAACGCCGTCATACGAAAAGATACCACTCGACAAGAAGGCCAGCGGTTATTCATATGGTGCTCGGGAGAGAGGTCCAAAGAATATTACCCTGACTGCTCAGTGCCTGATTACGCTGGAAATCACTATATCCTCCCTGCAGGGGCGTGTCAGGGCACAAGCTAACAGTGCACGCTCACAGGCCATAAGGTACCTAGAAAGGGAACTGAAGACCCTCTATGATCCCTATGAATTAGCCATTGTGGCTTATGCACTCTCTAAAGCTAACTCGGTGGAGAAGGAAGCGGCCTTCAATGCTTTGGATCGTTTAAAACGAGAAGAGAATGGACTTGTTTACTGGTCTCGGGCACCTGTGAAGGCCAACACCCGAGTGTATGAAAACAACCAGAGGAACTTGTTGCAGCCTAAATATGAAGAGGAATGGGATTCTCATGCTGTCGAGTCAACATCCTATGCTCTGCTTGTTTACCTCATCCGTGATGGTGTCAACATTATTCAGGAACGCATTGTGGAGTGGCTTAATGCCATGAGGATGCATGATGGAGGCTTTATATCAACTGTAGATACGCTAGTGGCAATGCAAGCTCTCACCGAGTATTCATACCGTGCACGTTTGAGGGACATTACAGACATGCGTGTAACTGTTGAAGCCACGGGAGAAGTGGGCCGAGCCACTAATCTTGTCTCAATTTCCAACACAAGTGTGTCAAAAATGAATTTAATTCCAATTGACAATGTGTGGGGACTGGTGAATGTTATGGCTCATGGAGCTGGTCAGGCCATTCTCCAGCTTGACGTGAGTTATGGTGTTGACTGGACCCCCCTGAGGAAACGGCCACCTGTTGATGCATTTGAACTGGAAGTTCGAGAGTATTATTCAATGTTTGGCAACAAGTCTCATTGTAGTATACAAGTTTGTGCCAGGTGGATAAACGAAAAGGAGTCCGACCAGAGTTCAGCAACAGTCATTGAGATAGAGGTGCCCACTGGCTATGTGGCTTTTCAGATTGAACTGGAGAAGAGTATTCGTGATGCACAAGCCAAGAAAACCTTCCCTTCTCTGCGTGATGTTATTGGTGGGCATGGAGACGTGTTCGCCAAGAAAACTGTCTGGTTCTTTGATTATATCCCTGCCAATAGATCGTGCTTCACCTACCAGATGAAGCGGTGGTATCCCGTCGCTAACTTGACTAATGTCAGAATGGCTACAATTTATGAGCTTTACCAGCCAGAGCGATTCCAAATGGTGATGTTTAATTCAACAGTGAACAGCTTGGATATTTGTGAAGTTTGTGGTTCATACCAGTGTCCGTATTGCCCCATTTACAGCTCCTCGCCATCGCTCAACCTTCCTCCAGTGGGTGTCCTGCTGGCTGTGGCCATATTCAACTATATTAGCCAGGTGTTTCCAGTCTCACTTCCTATATTCAGTTTGGTATTTAGGCGCTCTGTTTTTGAGAGATAACTATTGTTGAGAAATTTAAACCCATTTCTTTTAAGAGAATATCCATCCGTCCTCAGCCATTAACAATGGTATATTGGTATGTATGTGGTGAATATTGGTGTATGTGGTGAATATTGGTGTATGTGGTGAATAATAAGATTTTCCTTTTGTTAAATAACTTCCAAGAATTAAATTTTTATGTGTGTGCTTGTGTGTAATATATATATTCCACCAATCATATAAATTTGTCATCAAGCTGGCATTGGAGAATGAGGATTTTTTGTAAGCTAAATTTTGAGCGGGAACCAGATTTTATATTATAATTTTGCAGCGTTTGTGAAATAAATGTGATATTGTTGTGGTGGATTGAACTTGCTAATTAGAAAGCCAGCTCAAGGCTTACAATTATTGCCTAAACATGGAGCCATAAGTAAAGTCTGCCTTGTTAACTGCTAAATTAATGGTAAAAGTTAAAAAAAAAGAAAAAAAAAAAAAAAAGAAAAAAAAAAGAAAGAGGTCAAGCCACAATGTATTTTCGTATAATTAGGCAGCTAAAGTGTTATGTCTTTGCTTTGTAACTAGGCATTTAAACTGTGTATATTTATTGCAATAGAGCCAGACATTTCACAAATTTGCCCAAACTGGGTAAACATCTACATAACCACTCTGCTAAAACTGTGTTACAGTAACCCAAATTGACAATTATGCTGTGCCAGGTAAAATAAATGTTATGCAATATTTTGGTAAAAAATAAGTACTGTACACTATATTATCACATGGCATTTTCTATAATTTGTTTCATAACTATAACTATGATTAATTCTTGAAATTGCACATTGTGTATCAAAATGTTTATAATAAATAGACAAAACATTGGATTAAACTCCTTAAAGGATAAATGTGCATATTGTCAAATAGTTCAAATGTATAGTACGTCATTCATTTTCATAAACCTAATAGGAACAAAAAATGACGAATTATTGTAGATCGATACAATAAGAGGTGCGGTCTGATGACTCGTAAGAGTTTACTGAATAATGTGACAACACAGTTCCTGTGTTTAATGAAGACACAGTGGCTGCAGCTTATCACAGTACTCTATCGTACTGTTATACCTAAGCTTCACTATGGTAATGTGTGTACAAAGTTACTGCATTTACAAATATATTATATAGATAATGGAATTGCCCAATTCAAATGTATAATACAGTAGTAATAATTACAAGAAGTATGTTGAAGGTTTTCAGTTAATTCACTGAAGGTTTTTGTATGCAACATATTCCTTGTAGGAATTTTCAGACTTTAGGCATTGAATACTTATAACAAAAGATAATAGTTTATTAAATCAGGATGAAATATATCTATCCAGCAGATAATGTTCCTGAGGGGATTTATCAAAGAGTAGTGTTATCATGGCAATTTTTATAAGACAATACACTGGTAGAAGTTAGTTGCCAGCTGTAGATGCAGTTGTGGAGATCATAGGTTATAATTTCTGTTGTCGGGGACAGGAAGGCTGTATTTAGGCTTGTTTCGAGGTCCCCCCTGGGTCGAACTACTGACCTTGCAACCCCACAATCCTAACTCCTGGGTATGTATTTACTGCTAGGTGAATAGAGTCATCGGGTGAAAGAAAATGTGCTCAACCGTTTGCCCCGCCCCCGTAATTGAACCCAGGATCCCCGATTGCGAGTCGAGAATATAGACCACTGTACTACAGGACCCGGAGAGCTGCTGTATGTTTCATATAAACAGTGTTATATTTAAGAAAATACATAGTGAGAAATGGTAGATTATGGTAATATGGATGAGTGAAAGTGAATGTGATGCACCTATGTATTTTATAGATTATGTCGATATGGTGAGAAATGACCCAAGAATGTTTTATAGCTAGGATCAGTAGTTTTACATGATACATTGGGTTGCTGGTATTTGCAGCAGTTATATATGTATATGCAAATCAGTGTTAAGTATGAGAATCTCCTTTTTCCCTCGTATGATGCCATCTAACTCATAAAAAAAAACAATTTCCATTCTCATTCTACTCCTCAATAGTATTTTATTGTGATCTATTTGGCTTAGACTGAGTCATTAACTCGTAAGCAATGGCTTATGACATTTGATTTTTTTGGTTATCATGGTTATCATTTGATATTTTTTAAATTTTTGCACCACAGTTTGAATACTAAGGTACTCATTAATGTCATCCAGAAATAATGGGAGGCTACTGATTACCTCTTTAGTACCCTACAGTCAAAATGGGAGATAATGTCCTTCAGCTCCCTGGAATCCAGACATTATACAATATTGATCAATGTCCATTACATAATTTTAACAGATAGCCAACACTTTAGAAGGCCAACACAAAGGTAGATAATGACAACCTCTTTAAACCCCCTCTCTCTCTTTTAGATTTACTATTTCATACATATTTCTTAATAGATGTAAGGAAAGGTTGAAAAGCATATGATGGTGTCTAAAAACTTAATCACCAAGCCAACACAAATGAAGATGTAGTTTATTTTTTTTCTCTTGTATGAAGATCTACCCTTTCACAGGTAAAAACAAAATATTTATACAGTACTTATTATTTTGTACATACGCAAAACCGGATCATATCATTCGTTTAAGGGTTAAGAGTCGCGGGATAATTTTTTGATGGTAATATATGCTGGGTAGTTATTCTATACGTGGAGACACTGTTTAGTCTTTATCTCACTCTTCAGAGATTTCTGTAATTTCTCTGGATGATATAATAATTTGTTTTGTCGGGGACAGGCAGCCTTGTGTATACATATACTTAAGACTTATATTGAAGTCTCCTTAAGGTCGAACTACTGACCCTCCATAGTATGCAACCCCACAACAGTTGTTTAACTCCCAGGTACCTAGTTAGTGCTAGGTGAACATAGGCATCAGGTGAAAGGAAATGTACCCAACCATTAACTGTCCCGCCCGGGGATCGAATCCGGGATTCTCAATTGTGCGTCGAGAGCAGTACCTCTGTACTGCCGAGCCTCTCTGTCAGGAAACACCGCTTTGTAAATAGATTAGCCAATGTGAGAATGAGAGTCTAATTTTTTGTATTTCCTTTTTTTTCATAGTCCTCATGTAAGTTTGTAGTTTATTGTTTACTTATATATTTTTATTTTGCATTTAAGTTTAGAATTACTGTATTGTATAGTATAAAGTTAACATGTGTTCAACCTTCATGCATGACCTGATTATTTACTGGGGCCAGACCCCACTGTCAATTTCCTACTGAACCAGATATCATTCTTCCAGTAATATTTTTGCTAACCTGTTACTTTCATGGTCCATTACACTAGGGAATTTAAAGATTTTAGTGTGATCTGCTTTTAGGGGAAGATCCAACATAATGTTAAAAAATATCATCCATCAAGTCATGACCTGTATTAAGCTATCCTGCATCCAGTCATGCTTTCACTAAACTAATTTTATTTTCAGTCAGTTCCTGAAGACTTAACCTTACAGTGGTATATAGGATAAGATATATTTCATTCAATTATGTGATGGATATGAAAACATTTTGCATTGGTGTTTCTAGACTTTGAATTATCCATGCGTTTTGTCTTGTAGACTAATAAAAGTACTGTATATCGTTGGCTCTTAAAGTTTTCAGGAAAAATAGCTAGATATGCAGTGACTATTCTGGCACAAAAAACTATACCAGGGAAATGCAAAAGTGTGCAATAAAAAATTATATAACAACACTTGTTAATGGTAGTTTATGGAAACGAAGATCAAACAGTCATGATTGTCAATGACGGTGTAGGGGTTAATAAAGAACTGGTCTCTGGAAATTGGACATCTTACATTCCTATTTATCAGAGTATGTTAACAATAGCTTATCTCCTAAAGGGTCCTTATCTCATTAAACACAAAACGAAGGTGGAGGAAGTTCAGAAGTATGCTACCAGACTAGGCCTTGAGCCGAGAGATATGAGTTACAAGGAAAGACTAGAGAGTTAATCCTCTCTTTACTGTAAGAGAAGAAACCGGAGACATGATTAGCGCATACAAAATACTCGGGAATAGACAGAGCAGACCAGGATAGACTAGTATGGGTAGTACATGAACAAGGGGGAGACAGATGGAAACTAAGTACCCAAATGAGCCACAGCATCATTATAGAGAATTTTTTCAGTATCAGGATAGTGAACAAATGGAATACACTCAGAAGTGGTGGGGGCAAACTCCATACACAGCTTTAAATGTACATGACAGAGCCCAATAGTCTCTGGAACCTATCCACCAGTCAATGAAGGGTTGAGAACCAGGACCCAAGAGCTGTAGCTCATCTCCTTTGAATACAACTAGACTAGTATAGCTCAATGACAAATGGAAAGTCACAACTGGTAAATCAGTCCACTTTCCTTAAAGCAAGTCAGTGACAGTTTCTGTAGTGTGAAAGCCTCTTGTATATTCCAGTCAAAATTATGTTACAGGGGGTCCCCTACTTATGAATGGCATCCTAATCTGTTTTTGCATCTGGATCTATTTGAACCAGCTCCGCCGTTGTCTGTAATATGAACAGTGCTACAAAAATGTCCGCATTGCCCAGGGTACCATGTGGCTGACCCCTGCTGCCCTAATCGGCAGTTTTCTTGTTCAAAGTGCTTACCTATCAGTAAGACCCACTGTGTATTCTGTGAACTATTTTACATGTTTCTAAAGGAAAATACTATTAATAGCTGATAGGAGGAAGTGTGTTGGTGATGCATTAATGCCAAGGAAAAGGTGACCCATTACCCTAGAAAGGACTTTTTGATCTAGAGAAAGCTTATGA
>Astacus_leptodactylus_8 ENA|GAFS01006332|GAFS01006332.1 TSA: Pontastacus leptodactylus Pastle_hypoyo_c6436 transcribed RNA sequence.
TTCGTCGACCTCACCCTTCCCCCCACTGTCAAGCGAGGAGAGATCCTCCCTGTCAAGATGTCTATCTTCAACTATCTCGGCCAAGCAATACCTGTGACTGTTGAGGTGAAAGAGAGTGATGAATACGAGATACTGGAAGAGGCAGGGGAGCAGGGCGGGCTTGGGAAGCGTAGCTCTTGTCTGCCAGCACAAGACAAGGTCGTCCACACTGTTAGGATCAAACCTCGAGGGATTCCTGAGAGAGAAGACCTGGACCAAGTACATCTGCTCCAAGGACTTGGAGACGGGAGAGGACTCGCTGGAGTCGTGGGAGCTGGTGACCCCAGCGGTCATCGTGGAGGGGTCAGAGCGAGCCTGGGTCACGGCCGTGGGTGACCTCCTCGCTCTCTCACTCGAGAATTTAGGGAGCCTGATCCGGATGCCATACGGGTGTGGGGAGCAGAACATGGTGAACTTCGTGCCCAACATCTTCATCATGCAGTACCTGAAGGCTTCCAACCAGACAACCCCGGACACTACCACCAAGCTCCTCAACTTTATGAAGACAGGTTACCAACGGGAGCTCCTGTACCGTAGACACGACGGCTCCTTCAGCGCCTTCGGCAACGCTGACGACTCCGGCTCCACCTGGCTGACGGCCTTCGTCCTCAAGTCCTTCGGCAAGGCCCAAGAGTTTATTCTGATTGACAAGAATGATTTGAACAAAACAAGCACTTGGCTTCAGTCAAAACAGAGAGAGGACGGTTGCTTCAACA
>Astacus_leptodactylus_9
AAGACCTCTGTGACACCCCCCAGTGCCAGGTGGCACAGTGCCTCCTGGCTGACACCTCCCAGGACACCTACACCCTGGCCCTCAAGGCCTACGCTCTCGCCCTGGCCAAGCTGCCTGAGGCCGAGGAAACTCTCCAGCAGCTGCTCAACCAAGCTGTCGTGGCCAAGAATTCTACACACTGGCAGCTAACCAAGGAGTCAGGACAGAGTCGTGGTATAGGGGTGGAGATCGCGGGATACGCCATTATGGCCATGATGACCCTGGACCCCGAGAGGTACAGGCAGCAGGCCACCAAGGTGGNNGAGGGCCACGGGCCTGGTGCAGCCCCTCACCGTCACAGACGACAACAAGCTCCTGGAGCAGCTGGTGAGACTGCCCACACTGCCCACCACCGTCACCATCACTATGGACGGTCACGGCTGTCTTGTTCTCCAGGGTGTTCTTCGGTACAACATTCCTGAGGCTGAGGCAAGTGACGCCTTCGTCATGACCGTCAACACCGTCACTGTGCGGGATGACAAGTGCGTCAAAAAACGCATCACTGTGTGTGCTTCCTATCTCCTCCCTGACGGCAAATCTAACATGGCTGTTATTGAGGTGGATCTCGTCTCCGGTTACATCCCAGA
>Astacus_leptodactylus_10
GCCGGGAGCTGGGTGCCAGGCCGGGAGCTGGGTGCCAGGCCTGGGATGTCCTCAATACTGGCACTCGTTCCACCTCTCTCGTCCGGGAAGCACGCCAGTGCTCCATCCTGTTGTCATGGTCTTACTTCAGCTGGGCTGTGTCCTGGCACTCAGTGCCACTCTGGCATGTGGAAGCTACGTCATGACGTTTCCTCGGTCGTGGACGTCAGGGACGTCCCAAGTGTGCGTCACTGTGAGGGACCCGGCAGCGCCCCCAGGGACCCTCAACCTCACCATGACCAAGAAGGTCTGGAACCAGTATGAAGATGTACTCTCCCTGGGACACGCCATCATACAGGTCCCTGAAGGGACGACGGACTCGTGTCAAGAAGTGTCAATTGCAACCACAGAACAGTACAACGTTGAGCTCCACGTGCTTGGCACCTTGGGAGGTGCCAAGGTCAACCGCACCTTGCTTCTCCACATGAAGCAAAGCAAAGAGGTCACCTTCATCCAGACGGACAAATTCTTATACAAGCCAGGTCACAATGTCAAGATCAGGATCTTGACGCTACAAGGGGCGGAGATGCGGGTGTCCACCGACCAGTACCTGAAGGTGTGGGTGGCGTCCCCCGGCGGCACCCGCATCGTCCAGTGGAGCGACGTCGACAACACCGCCGGCATCCTCCACCTCGACTTTGACCTCGCTGACGAACCCGAGAAGGGAATATACACCATCCATGTGAAGACTCAAAAGGGCAAGACTGAAAGGCGATCGTTCGAGGTGAAGGAGTTCGTGCTGCCACGCTTCGAAGTGAGCGTCAAGACTCCCAGATACAGCTTGGCCACTGACGAGACCTTCACCTTCACCGTGTGTGCCAACTACACCTACGGCCAGCCTGTGCGCGGAGCTCTCTCTCTCACAGTGGACAACAACGGCAGGAACAAATGCAGCGCGAAAGTCGTCAAGAATGTAACGATTTCAGGATGCAGTGATGTGGAGGTGACGTCAAAGGAGATGAAGGTGATCAACTGCAAGGTGAACNNNNNGACGCTCTATGAAGACAGATACGTCAGGCCTAATCTTCCTTATATCCTCAAGCTGAGAGCCGAGCTGCCAGATGGTTCTCCAGCAGCTGGTGTCCCCGTGGAGGTGTGTGCAGCTGGTCGGTGTACCAACATGACCACAGCGCCAGATGGTCTCTTCACAACCATCTTGCCCTCCTACGAAACCAACAGCGTCTTCATGAAGACCCTGAACTGCCGGGCATCTATGCGGCAGTCGGAGTTCTCCAAGGACCTGGACCACTACTTCTCGCCCTCGAACTCGTCCCTGTTGATCCACGCCCCGGAGGGCAAGGTCAAGTGTGTGTCTGGTGAAGCCCAGAACCACCTCCTCACCGTATTCTTCTCTGCCTCCGACCTCACCTCGGCGGTCTTCACTGTCCAGGTTGTGTCACGTGGGAAGATCCAGTACCAGGGCAGCAAGGAGTACCAGCTGGCCAGCGGGGAGCTGCCCATCAGTGTGGAGCATCTGGTGGAGCCTCTGCCCCCTCCTCTTCCCAATACCATCAGGGGAGTCGTCAACATTAACGTCAACCTTCCACCAACTGCATCTCCCAAGGTCAAGGTGTTGGTGTGGTACACCCGTAAGGACGGGGAGGTTGTGGCCGACACGAGGGAGCTGGAGGTGGACAAGTGTCTGGGTACTACAGTAAACCTCACCTGGTCTACCTCTCGGGTACAACCTGGGGAACAAGCCTCTCTGTCTCTCTCCTCTGAGCCAGACTCCGTGTGTAGCCTGGGTGTAGTGGACCGAAGCTCTGAGTTGCTGACCAAAGATCCTGACCCCATAACCTTGGAGACTATATTTGAGTCCCTCGCAGACTACGACATCCCATCCTGGCACAACTCCCAGATCGACACCCACACTTACTGTCGGGAAAAGGGACGAATAGAGATGGACGCACGCGATGGCCATGGACCACTTATAGTGTATCCGCCTGGAAGCTTCTACAGCGACTACGTGGATGCTCTCACTATGTTTAACGATGCCGGAGTGTATGTAGTGAGTGACGAGACTCTGGAGACCAGACCTTGTGAAGAAAGGGTTGAAAGACATTACAGTATGGTTGCATATAATATGGGAGGCGTTCACGGGGATTATTTGTCTCGTAGTGCAGGTTTCCCAGCACACAGAACAATGGCGATGGCTCCGACTATGACTGATAGTTTACATGTTGGTGCGTCTACTCTGCCGGAGCCTGTAGACGCCGCTGATGCTGCCCCGAGGACGAACTTCCCCGAGACCTGGCTCTGGGACATCCTTGTCGTGCCGTCGTCAGGAGTGAGGAGCCAGAACCTGACTCTGCCCGACACCATCACACAGTGGGTGGGCAAGGCCGTGTGTGCCCACCCACAGAAGGGCGTGGGTCTGTCCCAGAGGGAGTCCATCACCACCTTCACCCCCTTCTTCGTCGACCTCACCCTCCCTCCCACTGTCAAGCGTGGAGAGATCCTCCCTGTCAAGATGTCTGTCTTCAACTACCTCGGTGAACCAATACCCGTGACGGTGGAGGTGAGAGAGAGTGCTGACTACGAGGTCCTGGCGGAGGCCGGGGAGCATGGCGGGCCCGGGAGACGCAGCTCCTGTGTGCCAGCACAGGACAAGGTCGTCCACACCGTCAGGATCAAACCCCAGGAGATCGGGGACGTCAACATTACGGTGGCAGCCTTCGTCGACCATGAGTACTCTCACCCCTGCGGCTCCGGGGACACCTCCATCGACAGAAGAGACGCTGTCATCAAGGCCATCAAGGTGGAGGCGGAAGGCTTCCTGAGGGAGGTGGCAGAGACCAAGTACATCTGCTCCACCGAGTTGGAGACGGGAGAGGATTCACTGGAGTCGTGGGAGCTGACGGCGCCTGACGACATCGTTGAGGGATCAGCCAGAGCCTGGATCACGGCCGTTGGTGACCTCCTGGCACTCTCACTCGAGAATCTGGGACACCTGATCCGGATGCCGTCCGGGTGTGGGGNNNNNACGACTCCGGCTCCACCTGGCTCACGGCCTTCGTCCTCAAGTCCTTCGCTCAAGCTGAAGAATATATCCTGATTGACAAGAAACGTTTAAACAGGACGAGCACCTGGCTCAGGAAACAACAGGGNNNNNCCCAGTGCCAGGTGGCACAGTGCCTCCTGGCTGACACCTCCCAGGACACCTACACCCTGGCCCTCAAGGCCTACGCTCTCGCCCTGGCCAAGCTGCCTGAGGCCGAGGAAACTCTCCAGCAGCTGCTCAACCAAGCTGTCGTGGCCAAGAATTCTACACACTGGCAGCTAACCAAGGAGTCAGGACAGAGTCGTGGTATAGGGGTGGAGATCGCGGGATACGCCATTATGGCCATGATGACCCTGGACCCCGAGAGGTACAGGCAGCAGGCCACCAAGGTGGTCAAGTGGGTCACCTCGCAGAGGAACGGCCAGGGAGGCTTCTACTCCACCCAGGACACGGTGGTGGCCCTCCAGGCTCTGGCACTGTTCGAGACCCACTCGTACCAGGGGCCCATGAACGTGGTGGCAACAGTGAGGGCCACGGGCCTGGTGCAGCCCCTCACCGTCACAGACGACAACAAGCTCCTGGAGCAGCTGGTGAGACTGCCCACACTGCCCACCACCGTCACCATCACTATGGACGGTCACGGCTGTCTTGTTCTCCAGGGTGTTCTTCGGTACAACATTCCTGAGGCTGAGGCAAGTGATGCCTTCGTCATGACCGTCAACACCGTCACTGCGCGGGATGACAAGTGCGTCAAAAAACGCATCACTGTGTGTGCTTCCTATCTCCTCCCTGACGGCAAATCTAACATGGCTGTTATTGAGGTGGATCTCGTCTCCGGTTACATCCCAGAGAAAGAAGATCTGAAGAAACTTGTTAGAGAGGAAATCAATGTGAAGCGATATGACGTGGATGGCAGCAAGGTTGCTTTCTACATTGAAGAATTAACTGCTAATAACACTTGTGTAAAGTTCCGTGTGATAAGAGACATTGAGGTGGAGAATGTGAAGCCCGGCACAGTGCGTCTCTATGACTACTATCAGCCAGAGTTCCAGATCTCTAAGACCTACACACTGCCTCCTCCGAATGATTGCGCTTAGGGCGGCCACGGTGTAGGTGGTCTCCATATATTCTGGTCCAGGAGACCGCTGCGATGGATGCGTCTCATGAAAGCTGTGAATCCTGGCACAGGGACCATTGTCTGGCACTAAATAGCAGTGAGATCACTAGATGACTACACCATCACATCTCAAGCTGATAATGGCACCTGCAC
>Astacus_leptodactylus_11
GGAGCCTACCTCAACGTCTCTACTGAGCCGTATCCGGAGATCTGGGTGGACACCCCAGCCCGCACCCGCATCGCCCAGTGGAAGAACGTGGTCAACACCGCAGGCCTCGTCCACCTCGACTTCGACCTCGCAGACGAACCCGAGAAGGGACTGTACACGATCTACGTGGAGACGCCGCTGGGCCAGCGTGAGAGTGTCAACTTTAAAGTGGAGGACTTCGTGTTGCCGCGGTTTGAGGTGACCTTGAAGCCTCCCAGCTACATCCTGGGTACTGACGAAACCTTCACCTTCACCGTGTGTGCAAACTACACCTTCGGTCAACCGGTGAAGGGCGACCTGTCTCTGACCGTCCACAATAACCAGAGGAAGAAATGCAAAGCGGAAGTCACCAACAATGTTACTATCTCTGGGTGTAAAGAAGTGGAGTTAACAGCAGCAGAGATGAAGGTCATCGACTGCAACGTGTACAGTCTGAAGGCGTCAGCAGTCGTGACTGAGGAAGGTACTGGAGTTGAAATTAAGAGCGACGCCTCCATCTCGATCACCCGCCAAGCAGTCTCCTTCAAAACTATCTATGAAGACGCTTATATGAAGCCAAACCTTCCTTACTCCCTCAAGGTGAGGGCTGAGAAGCCAGATGGTGCTCCAGCAGCTGGTGTCCCCGTGGAGGTGTGTGCAGCTGGTAGATGTACCAACATGACCACAGCCCCAGATGGTCTCTTCACAACAGTCTTACCGTCCTATAACACCAACAGGGTTTTTATGAAGACCTTGAACTGCCGGGCGAATATGTATCAGTCACAGTTCACCAAAGACCTGGATCATTCCTTCTCTCCCTCTAACTCGTCGCTGTTGATCCACGCTCCGGAGGGTAAGCTGAAGTGTGTGCCTGGAGAAGCCCAGGAGCACCTCCTGCCCGTCCTCTTCTCTGCCTCTGACCACACCTCGGCTGTCTTTACTGTCCAGGTTATCTCACGCGGGAGGAGCCAGTACCAGAGCAGCACGGAGTACGAGCTGACCAGCGGAGAGTTGCCCGTCAGTGTGGAGCATCTGGTGGAACCGCTGCCACCACCTCTCCCCAACACCGTCAGGGGGGTTGTCAACATTAAGGTCAACATTCCACCAACTGCATCTCCCAAGGTCAAGGTGTTGGTGTGGTACACCCGTAAGGACGGGGAGGTTGTGGCAGACACGAGGGAGCTGGAGGTAGACAAGTGTCTGGGTAGCAGAGTAAACCTCACCTGGTCTACTTCTCGGGTACAACCTGGGGAACAAGCCTCTCTGTCTCTCTCGTCAGAGCCAGACTCTGTCTGTAGTCTGGGTGTGGTAGACAGAAGCTCCGAGCTGTTGGCTGTGAACCCTGACCCCATTTCCCTGGACGCAGTCTTCAACTTTGCTAGAGATTTCGATGTTGGAGGATGGCAGAACTCTCAGATAAACGACTATAAATACTGTGAAAACAAGAAAAGAGAGAGGCTGGCGATAGCAAATCCTGGAGACTCTGATATAGAGTTGGGGATAATACACCGTCCAAGATATTCCTACTACAGCGACTACGTGGACGCTCTTCACATGTTTGACAACTCTGGCTTGTACATCTTGACGGACTTGACGGTGGAAACAAGACCTTGCGAGGAGACAGAGCAGCACCAC
>Astacus_leptodactylus_12
TCTTCGTCGACCTCACCCTTCCCCCCACTGTCAAACGAGGAGAGATCCTCCCTGTCAAGATGTCTATCTTCAACTATCTCGGCCAACCAATACCTGTGACTGTTGAGGTGAAAGAGAGTGGTGAATACGAGATACTGGAAGAGGCAGGGGAGCAGGGCGGGCTTGGGAAGCGTAGCTCTTGTCTGCCAGCACAAGACAAGGTCGTCCACACTGTTAGGATCAAACCTCNNNNNGAGGGATTCCTGAGAGAGAAGACCTGGACCAAGTACATCTGCTCCAAGGACTTGGAGACGGGAGAGGACTCGCTGGAGTCGTGGGAGCTGGTGACCCCAGCGGTCATCGTGGAGGGGTCAGAGCGAGCCTGGGTCACGGCCGTGGGTGACCTCCTCGCTCTCTCACTCCAGAATTTAGGGAGCCTGATCCGGATGCCATACGGGTGTGGGGAGCAGAACATGGTGAACTTCGTGCCCAACATCTTCATCATGCAGTACCTGAAGGCTTCCAACCAGACAACCCCGGACACTACCACCAAGCTCCTCAACTTTATGAAGACAGGTTACCAACGGGAGCTNNNNNAAGTCCTTCGGCAAGGCCCAAGAGTTTATTCTGATTGACAAGAACGATTTGAACAAAACAAGCACTTGGCTTCAGTCAAAACAGAGAGAGGACGGTTGCTTCAACAACGTTGGTAAAGTGTTCAACAAGGCCATGAAGGGTGGAATTGATGGAAGCGACTCCCCTGTACCCCTGACGGCCTACGTCATGATCGCTCTCCTGGAGGCCAATGATAAATCATGCAGCCCGTCGGGCTGTTTAGCAGCCCAGTGCCTGCTGGCAGACTCCTCCCAGGACCCCTACATTATGGCGCTCAAGGCCTATGCTTTTGCCCTGGCTAAGCTTCCTCAGGCCCAAGCAGTTCTCNNNNNACAATACGACCAGCAGGCAAGGAAGGTGGTCAAGTGGATCACGGCTGAGAGGAACGGTCAAGGTGGATTCCACTCCACACAGGACACGGTGGTGGCCCTGCAGGCTCTGGCACTGTACGAGACCCACTTGTACCAAGGACCCTTGAACGTGGTGGCAACAGTGACAGCTACCGGCCTTACCCACCCCTTCACTGTCACAGATGACAACAAGCTCCTGCAGCAGCTGGTGAAGCTGCCCACACTCCCCACCAAAGTCTCCATCACTATGGACGGTCAAGGATGTGCTGTAATGCAGGGTGTTCTTCGGTACAACATTGCCGAGGCTGAGGCAAGTGATGCCTTCGACATGACCGTCAACACCATCACAGTGCCGGATGACAAGTGCGTCACTAAACGCATCACTGTGTGTGCTTCCTATCGCCTCCCCGACGGCAAGTCTAATATGGCTGTTATTGATGTGGATCTCGTCTCCGGTTACTTCCCACACAAAGATGATCTGAAGAAACTTGTTAAAGATGAAGTCAACATAAAGCGATATGATGTTGATGGTAGCAAGGTTGCTTTCTACATCGAAGAATTAACTGCTAATGACATCTGTGTCAACTTCCGTGTGATAAGAGACATTGAGGTGGAGAATGTGAAGCCTGGCACAGTGCGTCTCTATGACTACTATCAGCCAGAGTTCCAGATCTCAGAGAGCTACACGCTTCCCCCTCCAACTGAGTGCCGCTAGAACCTCCAGTTCTGATGGTATTCTTTGTCGTCTCATAATCTGATGCTGGGATCAATAGCTTGTGCT
>Astacus_leptodactylus_13
CCAGTGGAAGAACGTCAACAACACCGCCGGGCTCCTCCACCTTGACTTCGACCTCGCAGACGAACCCGAGAAGGGACTTTACACCATCTACGTGGAGACGCCGCTGGGCCAGCGTAAGAGTATCAACTTCAAGGTGGAGGACTTCGTGTTGCCACGCTTTGAGGTGACGTTGAAGACTCCCAGCTACATCCTGGCCTCTGACGAGACCTTCACCTTCCTCGTGTGTGCCAATTACACCTTCGGACAACCGGTCAAGGGCAACCTGTCACTGACTGTGGACACAAACCAGCGACAGGAATGCAAAGCGGAAATCACCAACAATTTTACTATCTCTGGGTGTAGAGAGGTGCAGTTCACAGCAGGAGAGCTGAAGATCATCGCCTGCCACGTGTACAGTCTGAAGGCTTCAGCTACCGTCACTGAGGAAGGTACTGGAGTTGACATTACAAGCAACGCCTCTGTCTCAATCACCCGTAATGCCGTCTCCTTCAATACTGTCTACGAAGATGCCTACATGAAGCCAAACCTTCCTTATACCCTCAAGATTCTAAACCGGATAATTGCCCTGTATGCCCGGAACCTATTGTGGTTAACCTATTCACCCCGTTTACTGGATTACCAGGTAAAGATTCATCAAGTAATAACGACTGTTCACCCATCTCCTCACCACCCGCTTCACCCGTTGCACCTCTCCCCTCCCCCTCCCCCCCACTCTCTCCTCTGCCAGACCCAATTTTACCCCAAATACTGGAAGTATCTAACCATTTCCGAGGTGCACATGTTCGATACGCCTATAGCATACCTTCGATCGACCAACCAGATCCAATTAAGTACTTACAAACGTACCAAGATTTCTT
>Astacus_leptodactylus_14
CCATGCTGACTGGTGCACGCCAGTCATTGACACATGGCCTGCCATGCACAGTGCCGTGGGAGCAACGCTGCATAAGGAGGGATTGAGGGAGGAGACTCTCTTGTACCTCTGACAGCATTCGTGATGATTGCTCTTCTGGAGGCCGATGACACACAGTGTACCGAGTCGGTCTGTAATGCAGCCCAGTGCCTGCAGGCAGACACCTCCCAGGACCCCTACATTATGGCACTCAAGGCCTATGCTTTTGCCCTGGCCGGGCTTCCTGAGGCCGAACCAGCTCTCCAGAAGCTGCTCAAACAAGCCGNNNNNCGAGACCAAGAACTCTACCTACTGGGTGCTTCCTGAAGGGCCAGGGAAAACCAAGGCGGTGGCGGTGGAGACGGCCGGGTACGCCATCTTGGCCATGATGACGCAAGACAGTAAACAGTACGAGCAGCTGGCCAGGAAGGTGGTGAAGTGGATCACGGCCCAGAGGAACGGTCAGGGAGGCTTCTACTCCACCCAGG
>Astacus_leptodactylus_15
AAGCCTCTCTGTCCCTCTCCTCAGCGCCAGACTCTGTGTGTAGCCTGGGAGTGGTAGACAGAAGCACAGAGCTGCTGGCAGTAAACCCTGACCCCATTTCCCTGGAAGCAGTGTTCAACTTTGCTGGAAGTTTTGATGTGGGACGATGGCCCGGCTCTCAGATCGACGACTATAAATACTGTGAAAAAAAGAGGAGAAAAAGGATAGCGGGTGCGAAACCTGAAAGCTCTAATATAGAATTTGCAACAATAGACCCAGAAAGATATCACTACTATAGTGAATACGGCGACGCTCTCCACATGTTTGACAACTCTGGTTTGTACATCTTGACGGACTTGACGG
>Astacus_leptodactylus_16
TGGTTCTCCAGCAGCTGGTGTCCCCCTGGAGGTGTGTGCAGCTGGTCGATGTACCAACATGACTACAGCGTTAGATGGTCTCTTCACAGCAGTCTTCCCATCTTACAACACCAAGAGAATTTTGATGAAATCTCTGAACTGCCGGGCAATGATGAGACAATCAGAATTCTCCAAGAACCTGGAACGCTACTTCTCCCCCTCCAACTCTTCCCTGTTGATCCACGCCCCGGAGGGCCAGCTCAAGTGTGTGCCTGGAGAAGCTCAGGAGCACCTACTGCCCGTCCTCTTCTCTGCCTCCGGCCACACCTCTGCCCTCTTCTTCGTCCAGGTTGTGTCACGCGGGAAGGTCCAGTACCAGACCAGCAAGAAGTACCAGCTGACCAGCAGGAAGTTACCCATCAGTGTGGAGCATCT
>Astacus_leptodactylus_17
AGGCTTCTCACCATCACAGGTCCCTACATGCAGGTCTCGACTCAAAAGTATATGATGGTGTGGGTAACGACGCCCTCAAACACTCGTGTGGCGCAGTGGAGTGACTTGGACAATGCTGGCGGTCTGGTCCACCTCTCCCTGCAGCTGGCTGACGAACCCGAACAGGGTACATACACGATTCACGCAGAATCTGCAAAAGACAAGCACGTAAAGAGTTTTGATGTGAAAGACTACGTTCTGCCACGCTTTGAGGTGAAAGTAACTGCTAATAAGTACGTATTGGCCACTGACAGACACTTCAACTTCACTGTCTGTGCAAG
>Astacus_leptodactylus_18
TGTGGTAGACAGAAGCTCCGAGCTGCTGGCTTTATATCCTGATCCAATATCGCTGGATGCAATGTTCAACTTTGTTGGAGACTTCGATGTCAGACGTTGGCAAAACTCTCAGGTCAACGACCATCAATACTGTGTAAATAAGAAACAACTAACATCAGCACAAGCAGACAATCCTGTGCTATCATATACTTCATACTCCAGCGACTTCGTTGATGCCCTGCAGATGTTTGATAACTCGGGCTTGTACATCTTCACCGACCACACTGTGGAAACAAGACCTTGCAGAGAAGCGTATTACGAATATTATCCTGAAGTCGGTGCTGTGAGTTTTCTTCCGGGTGGAGCTCCGCCGAGCGGCGCCCGACCCCCGCCAGCGACCACTGGCAGCCCGGACGCGGTGGAGGAGGGCGGTGATCAGTCACCAGATGCACCCAGGACCAACTTCCCAGAGACCTGGTTGTGGGACATTGTCCTTCTTCCGTCGTCAGGGGTGAGGAGGGAGAACCTGACTCTTCCGGACACCATCA
>Astacus_leptodactylus_19
ACCAACTTGACAGTGGAGACGAGACCTTGCGAGAAAGAAGCATGGCAGCCAATTGGGTTCTTACCAGCAACAGTGTTTGCCGACATTCACCCTGGATCCCAGGCTAGGAGCAGCCAAAGCCAGGAGAGGGTAGAGGGTACCACACTCGCCAGGACAAAGTTCCCAGAGACATGGTTGTGGAGCTTAATCATGCAGCAGTCTNNNNNAGTCTTCTGGAGTGACGAAGCAAGAGGTAAAAGTGCCAGACACCATCACAGAGTGGGTGGGTAAGGCAGTGTGTGTCCATCAGCAGAAAGGTGTCGGTCTGTCTCCCACAGCCTCAATCACCACCTTCACTCCCTTCTTCCTTGACCTGACCTTGCCGCCTTCAGTCAAACGTGGAGAGATACTACCTGTCA
>Astacus_leptodactylus_20
GGATTGTACACGCTGTTCGTGAAGACGCCCCGGGGCCAACAGCAGAGTGTGACCTTCAAGGTGGAGAAGTTCGTGCTGCCTCGCTACGAGGTGGTGCTCAAGCCTCCCGCCTACATCCTGGGCACTGACGAAGCCTTNNGCGCCAACTACACCTTCGGACAACCGGTTAAGGGCAACCTGTCACTGACTCTGGACAACACTCAGAGAAGGAAATGCAAGGTGGACGTCACCAACAACGTTACGATCTCCGGGTGTAAGGAGGTGGAGGTGCAGGCATCGGAGCTGAGGATCATTGACTGCGACGTGTACAGTCTCAAGGCCTCGGCCATCGTCACTGAGGAAGGTACTGGAGTGGAAATTAAAAAGGACGCCTCAGTCTCCATCACCCGAAACGCAGTGACCTTCAAAACTAG
>Astacus_leptodactylus_21
GTTGACATCTGCCCAAACCTGTGTAAACTTCAGTGTCGTGCGTGAAGTGGATGTAGAGAAGGCGAAACCTGGCACAGCAAGCGTGTTAGACTACTACAAACCTGAGTTCTCTGTCGAAAAGAGCTACAAGCTGCCACCTGGTGCAGAGTGCAGGGCACTGGACGCCTGACTTCCTACAACGGGATAATGTAGTTCCCAACGTTCCAG
>Bragasellus_molinai_1
AATCTTCTACCCATCCGTACAGCTTGGCCCTAAGAGCCTATAGTTTAGCCCTTGCTAAAGCACCCAGTGCAAAAACTGTGATTGACCAACTTTTAGGAGCAGCTGTTAGTAACTCAAGTTACATGAGATGGACCTTCGACACAGAAGATAAGAATGAAGCACTTGAAGTAGAGACGGCGGCTTATGCACTATTAGCTCTTCTGCAGGACAGTCCGGAAAAACACTCCAAATCGACGCGTAAAATTGTTCGCTGGCTAAGCAGTCGAAGAAATGGTCAAGGTGGATTTATTTCAACCCAGGATACTGTAGTAGCGCTACAGGCTTTGGCATCATTTGAAAAGGTTCAGCCTCAAGGACCCTTGAAAATGGATATCACCGTGAAAGAAGATAAAAATAGTTACAAATTTTCGGTGACTGAAGATAATAAGTTCCTTCAGCAAAGAAAGGATCTGCTGGATGTTCCAGCATCCATTGGATTAACTGTTTCCGGAACAGGTTGCACTCTTATTCAGGGAGTTCTTCGTTATAACGTTTTAGTAGAATCGCCAAGTAGTGCCTTCACACTCAGAATAAACGCAACTGCTTCATCATCTCATAAGTGCCAGTCTCGTCATCTATCAGCTTGCACCGCTTACACCCTTCCAGATGGTGCCTCCAGTATGGCGATACTGGAATTTAAACTCGTCTCTGGTTATATACCTGTTAAAGACGATCTTAAGAAAATTGTTGGCGATGGAAGAGGAGTTTTTAAAAGATATGAAGTTGATGGTTCAAAAGTCTTCTTTTATTTGGAGGAAGTAACGAAAGGTGAAGTTTGTGCTGCGTTTGATGTAGAACAGGTGGTTGAAATTGAAAACGCTAAACCAGGATCGGTTACAGTGTACGATTATTATCAGCCAGAATATAAGACTTCTGGGAATTATACGTTCCCAGTTGGTTGTTAAAAGAATCTTCAAATGTTCCTCTCATTTTGTCATATTTTAAAATGGAAATTTACGTTACAGTCGCTAGGAGGAATTTCAACTCTTGAGACAACAGCTTCATTGGAAATAAAAAATATAGGCAACTAACGAATTTGTCCAGATAAGGGGAACAAATATATGGCAGTTGTGGTGTTTTAGACAGATGGATTTGTGAAAGGAATCTTTAAAAAATTGATAACAGAAATTGTGTATTTTATATACTGCTCTACAGTAAAAGTAAAGAAAAACACATTTCAAGCCCATCAGATAATATTTCCCTATTTTAGGAAACTAATTCTTTTAATTTTGTCAGCATTTCTATAATGAACTAGGAATCACCACCATTTGATCTGTCGTACCGTTTCAAATTAGCTCCGCCCAGTGAGAAAGTAAGCTACTGTTTTTTGTTTTTTGGCACTTCTGCAGAGGTACATCTAGCCACTTGGCAAAATACCAAGTAAATAATTATGACTTGGAAATAATGTCATTTGCATTGGAAAAAATAAATTATGTGAAGAAATGTAAATAAAGTAAGATAAAAACAAAAAAAAAAAAAAAATAAAAATATGAACCTGTTATTGCTTTA
>Bragasellus_molinai_2
GAGATTACGCAACTCCATCAATCGAGCCTTAGAATATTTGGTAACTCAGCTGCAGGTTATGGATGACCCTTATTCTCTTGCCATCACAACTTACGCTCTTCATCTGGCAACAAATCCTTTGCGAGACACTGCGTTTTACAAACTTGAAGCCAAAGCCAAGGTTAAAGATGACCGTAAATGGTGGGAAGGACAACCTCTTCTGAAGACCATCGAAACGACAGTTGAATCGCTCCCCTTGGACTGTGAGATGACCTCATACGCGCTCTTAATCTACAGCATCAGAGGCCTAGTTAGAGACTCGTTGCCTGTTCTAAAGTGGCTGACTGCACAACGAAATCAAAATGGTGGATTCCAATCGACTCAGGATACTGCCGTTGGAATGCAGGCATTAGCTTCTATGGCTCGACTTATGGCAAATGAAAATCCAAGATTGGAGGTTCAAATTATTGCAGGTTCAAGAGGCGAAACTATTCTAGTCAACAGTAACAATGCTATGATGACTCAGAGAAAAGAGATTGTTAATGATACGGATTCTGTGATGATAAAAGCTCGAGGATCTGGGTTTGCCATAGTTCAGGTGACTTATTCCTTTAATGTTGATGTTACTGGTCCGCGCCCTTCTTTTAGCTTAGATCCTCAAGTCGATGTCAACTCGGACAGTAACAAGCTGCATCTAACAGCATGTACTGGATATACGGGCGGAAACTCGAGTAATATGGCAGTTTTGGATGTCTCTCTTCCATCTGGCTACGTGGTTGATGACGAATTAATTCATGGGTTGTATAAATATAACCGTGTTAAGAGAGTTGAGAAGAAAGAAAATGGCGCCGGTGTTTTATTGTATTTTGACTCGCTGACTCCTGTTGAAGTTTGTCCAACCATTTCTGCGTATAGAGTAAATAAGGTGGCTTTCCAGAAGAGAGCCGCAGTCACTGTTTACGACTACTATGACTTGTCTCGTCGGGCTCGGCAGTTTTATACTCCATCACGTGCCACGTTGTGTGACATTTGTGACCTTGACGAATGTGACCCCACAAGATGCGAAAGACAAATTGTTGAGCTAAATAGGCAGAGGGGCCCAATTGACGTGACGTATCCCGGCTTAGTGGAGCTGCTGGCTGGTAGCACTTCAGTATCATCTTCCCTGTCAGTCATAGTATTGACGTTGTTAGCACTGAGCTTTCAGTAGTGTGTTTTTTGTAAGCCGTTAAGGCTCAGTGTGATATTTTAAAAATGTATTTGAAACTCAGAGATTCCTTTTGTCTACTGTTTAGGACATTTTTTAATTACTTTAAGCAGATCTGTAGCGAGTATTCGAAACCATCATATTTTTTTTGCATTTTAAATTTATTTTTTTAGCTGCACACAAGACGTTTTTATTGAAGGGTATTTTTGTACATACAATATAGGATAGTAATTTAATTTATAAACTGAAATTTTGTTTTAGGATACTGTAATTCATCATCCCTTCTCCAGTCATTGTTAATACTGTTATGTTCTAATTCCAGTAAATTAAGATATGATTGACTATTCAAGTCACGATTATTATAAGCAGAGCAAAATACTCAGAGATATTCAGTTGAGTCTGTATTTCGTAGTACGTATTTTGGTACGTACCCAGGCACATTTAACAACCGTTGTCCGTCCATCTGCCTATCCTTTAAGAAAATTCGATATTATGGTCACTGGTAGCTTACATACTGATGGTGCTATATTATGTAGATTAAATTTTTACGAGACTGATGAAATAATCTTATCGACAGATTTTTACTTCATCTTCATTTTTAACGTTTTAACTACAGATTTCTACGTTAAATTCAACTTTAGTAAATGCAGTTTGGTATTTCGAAGTTCTTCCCTCCCTCCTCAGGGTTGACTTTTTAGTAGAATATATGTCGCTTCTCCACAGTTCAATAGATAAAAGTAAATGGGTATTTTTACTATTATGTTTTACTCTAGGAAAATAATTTTTGCGTGTAGTTGGGGTGATAGTACTATGAAATAACATATTCTCAGCTCTACATAAGAAAGAAAAGATTATGTAAATAAAATAAATTAATTTTAGGGAATTCTTCGTAAGCCTGCGATGAATTTATCCTCTCGACATTTACTTCAGTCTTCTGTAGGTATTTTGCCTTTTTAATAATTTATAGAGGTATCATTATTATTTAGAAAATGACTAATTAGTTTTTAATGTTCACTTTCCTTACCCCATTTTTTTCTTCGAAGTGATTAAAATTGGTTAGACAAATGTCTAACTGAATTTAGATTTCTTAGTTTCTTTGCTTCTTGAATAAACGTATCTTTTTATTGGTAAGTATCATTGGCTTCATTTATTGCAAGAGTGGCCATAAATTTGCTGAAAAGTGAACGAATATGTCAACCATTAAATGAGGTACATATCTACGGACTGAGGAAGTTTTTGTTGAATGGTTAAATGAAAATAATTTAAGCTGGTGAGTTTTGTAAATTGTGAACTGAATTTAGGCCAAGGATTAACATACAGATCTTTAATATATTAATGTATGGCTGTGTTACTTGATAATTTTTAATTTCTTTCCGTTTAAAACTACTTTAGCCGCTGTTTTAAAGTCTAAATGATTCTCTTTAATTAATAAATGTTCGTTATTCAATATATGACACATTCGATTAATGAAACGCATCGTTTTCATGATCCCGCGGCCCCGTGCATGTACCTTTCTTTATGTTGCCCTATATTTTAATGTGCTAGTTACAGTATATCTTTTAAACGACATGACAGGTGTTGGATAAGATAATTATCCCTTGATTTAGCAGGCCTGTGTGAATAGAAGAGATTACTAGAAAAATTAATCATTTTCTGTACTTCATTGTAATTAATATTATACTTAATGTAAATCCCCAATAAACATTCTTATGACCTTAAAAAAAAAAAAAAAAAGTACCCTGCGTTGATACCACTGCT
>Bragasellus_molinai_3
GTGAGCAAAATATGCTTAACTTTGCCCCAAATATATTTGTGATGCAGTATCTCGATGCGTCTGGAGAAAATACACCTGAAATTGCTGAAAATGCAATTGAATTCATGAAAAAAGGTTATCAACGCGAGCTGAATTATCGCCACAAAGATGGTTCCTTTAGCGCCTTTGGAGAATCTGATGAGTCAGGCTCTACATGGCTTACGGCCTTTGTTCTCAAAAGTTTTGCTCAAGCGAGAGAGTACATTCAAGTGGATAGTCAAGATCTGAATATGAGTAAGGATTGGCTTAAGCTAAAGCAACTAGAAAATGGTTGCTTCGAATCGGTTGGAAAAGTCTTGCATAAAGGAATGAAGGGAGGCATTGGTAGTTCTGAGTCGTTGTCTCAGCTCTCATCTTTTGTCCTCATTGCTCTTATGGAAGCCGGAGACAATCCTGCAGATAAAACCACTCGCGAAGCTCTTTTCTGTTTAAATGCTGATGAAGATACGAAAAATCCTTACGCTTTGGCAGTTAAAGCTTACGCTCTCTCTTTAGCAAAGAGCCCTGATGCCGGAGCAGTTATAACGACACTGCTGACTGCAGCCACTGAAAACGTAGCAACGATCCACTGGAAGCTTCCTGAATCTATAGAATCAAGCAAAGGAGTTGAAGTGGAAACTGCTGGCTACGCTGTTTTAGCACTGCTTACTTTTGATCCTGTTCTCTATTTGGTTCAAGCACGAAAGATCATTAAGTGGATGAATAATAAAAGAAACGGACAAGGTGGATTCATTTCAACTCAGGATACCATCGTTGCCCTTCAAGCTATGGCGCTGTACGAACGCAGCATTAAGAAAGGAGACATTGACTTAACTGTCCTCGTTAATATGGGAGCTGAAACCGATTCGCAGTTTCTAGTCAATGAAAAAAATAAACTTCTGCAACAAAGAGTAGACATTCCTTCTATTCCTACTACTGTGACCTTGGATGTTGCAGGAACCGGATGTATTTTGGTACAGGCTGTCTTACGGTACAATGTACTTGAACCTGATGCGAGTGAAGCATTTGGTGTAAGAGTGGAAACATCCTCCGAACCGGATAAATCCTGCAAGACGAAGAGAATCAAGGTTTGCGCCAAATACCTGTTACCCGATCTGAAATCAAACATGGCAATTATTGAAGTTAATCTCATGTCAGGATATATTCCTGAGAAAGCAGATTTGAAGAAGATAGTTGGATACGGAACTGGACTATTCAAACGCTATGAAGTGGACGGAAGTCTTGTCACTATCTACGTGGATGAATTCTCTCCAGAAGAGATATGCGCTAGCTTTAGGGTTATCAGAGAGGTTGAAGTCGAAAACCCTAAACCTGGTTCTGTTAAAGTCTATGACTATTACAAACCAGAATATTTTGTCACTGAAAAATATGAGTTGCCTCCTGCCACGGAGTGCAAGGATGAAAAGGACGCGGTTCTCCCATTCGAAAGTGAAATTATCGTGGAAGCAGTTGATAAAACCATTCACACCCCCACAGTGCCACCGAGCAACAAGGAGGCACTCTTAGGTGAAGCCATCGATGCTTTTGACGAATTAATTCCACAGTAATTTCAAGTATTTTCCCCGCATTGATTGTTATTTAGTTTAATCTATTAATCACATCCTCAATTAAGGGTAGAGGTTGTATTTTTTATTTTTTCTATTTATGTTGGTGAATAGTTATATCTTTTAAATTATTTACAATCATTTCTGTCAGTCCAGCTGTTATTTTTCTTTGGGGATGAAATTTTGCTGATATCTAGTTTTTCACGTCTCACCCCTCGAATAAATTCGCAAAGTTTTTGCTGGCTGTGCCATCGGGAAGTTTTATAAAAACTTTTGGAAACTGGTACATTGTTAGGTGTTTGTTAATATAGCTTAACAGAAATTTAATTTTCTCGTTAAGTAGAATTGTTATTTAGGATCATGTTATCGATTGAGGAAGTCAATTATCAATTTTCCTGCGGTAATTTCATTAGAAATACTGCAGCAAGTCTACCGATTCAGTTAATTTGGTTTCAGTGTTTTTATTCCAGTATTATTTTATTCCGGTCTGTAATAAAATAAATAATTTGCAATGTTATTATGAGTTTTGTAAATTATTTTTTTGTTTACCAGTCCCGTTTTGTAGTTTTTACAAATTCATATTTTTTATTTTATGTCAATTATGAATCTAATGTCAACATTAATGATTTGAATCTGTAAACATATGATTTAGTACAGAGTTAGAATTGTAAACTGGCTGGTTCCTAAGTTTTAATAAAAAATTATTTATAGAAACTGTTGTGCTTATTTTCATCGACTTTTCAATGTGTTTT
>Bragasellus_molinai_4 ENA|HAEM01089150|HAEM01089150.1 TSA: Bragasellus molinai, contig comp80137_c0_seq1
AAATGGTGTGGCGCTCACGAGAAGGGATAGATGCTGAAGAAGTTAAATACTTTGTTACTAGCAATTATGCTCCTGATTCAAATAGGACTTTTCTTTTCTCTGGCATAGTTGCCATTACTGATGCTAACATAGGAGTGCTTCCAGGATACAGAGATAATTATTGTAACAGGACTGATGGTTATTCTAGTTGCCTTATTGCTGGCTGCTATTTGGATATTAAAAAATGTGATGGTATCAGAGATTGCATTGATGGCTATGATGAAATTGATTGTGAGGATCCCCTTGAAGACAGAATGCTTGATTTCAGAATTCACCAGTTTGGACGTTTCTTTGAACTGTATGATGCCAAGTTTGGAGACTGGTCCTGGATTGATACTAATATAGGTCATAAGGGTTATGAAGTAAATACTATTGATTTGCCAAAATGCGATGATCCGTATGTTGTCAATGCTTTCAGTATGAACCCTATATATGGATTTGGACTCATTGAGATGCCACAAGAGTTTTTTTCCTTGCCACCAATTTATATGGAAGTTGAGATGCCAGATAGGTGTCGTCGAGGAGAAACAGTTGGATTGCGAGTGATTGTATTTAACACCACCCCTCGTGAGCATATGGTTATGGTGATTGTACATGGTTCAGATTCACACAGAATTGTGAAAGTTGGGGATAAAGGAGTGGTTGATTATTATCGCCCGAAGACTTTAGATGGTGATGATCAGCACTTGTTATCAATTAATCCATTTGACACTGTAGAAGTAGTCTTTCCTATAGTGCCACTTCCAGATTATGGAAATATAACTCTTCATGTCTCCACTATTTCTCAAATTGGCAGGGATGAAGCCAATGTCACTATGAAGATTGAGCCTGAAGGCGCCACTATCAATCGCCACACTTCAATACTGTTTGATCTTAAAAGTCGAGCTCTTGCTTATGAATACATGGACATTATTATTGATGAGTCTTGGGAAATTCCCTTGCAGATCCTTCGTAGGTTTGTTGCTGGATCACCTGTTGGGCATTTATCATTATGTGGTGATGTTGTAGGACCATCTTTTCCTAATGGAGGTCCAGTAGACTCTGAACAAATGGTCCGAAAGATTTTACGTGGAACTGAAGCATCAACTTTTAACTTCGGGGCCAATTTATGGACATTGCATTATCTTAGGCTTACCAATCAAATTGACTATTCAAAACACCACCCTATCTTTGAGCATTTAAATGTGGAACTGGCTGCTATCATGTATCGCTTTGATCATACAGGAGCTTTCAGAATGTGGGATACATCTAGTCCCAGTGTTTGGTTAACTGCTTGGACAGCTAGAACGTTGCAACATGCTCAGTTCCAGGATTGGGAAAACTTAATTTACATTGAGCCGCACATCATTTCAAAAGCTGTTTCTTGGCTACTTAATTTTCAAACTAATGAAGGCTCATTTATCGAATATCCTGACTATCAAGAAATACCTCTTTCTCATACTCTTTACTCCATGCCTCTAAAGTTTGGTGGTCATCAGGCTTTGAATATCAGCTTAACGGCGCAAGTTTTGATAACTTTGGAACAGACTATATACACACTTCAAGGGGATGTTAGATCCAAAGCAAACAGTGCCAGATACAAGGCTATGAGGTATTTGGAAAGAAATCTCCCACTTCTTAAAGATCCCTATGAAGTTGCAGTTGTAGCATATGCTCTGTCTCTTACTAATTCTATTGAAAAAGAAGTAGCTTACAGTATTCTCAATCAAATGAAAAGAGAAGAGAATGGGTTAATTTACTGGTCCCGCAAAAGAATAGAAACCAATAAGCGTATTCGAGAAAATAATCAACGTAGTTTACTACAGCCCAAATTTGAAGAGGAGTTTGATGCCCATGCAGTTGAAGCCACTTCATATGCTTTGTTAGTCTATCTGATTCGAGAAGGTGTGACCATGGATCAAAACAGAATTGTAGATTGGTTGAATGCAATGAGAATGCACGACGGAGGATTTATATCAACTGTAGATACTTTAGTGGCACTTCAAGCACTGACTGAGTACTCTTTTAGAGCTAGATTGAGAGATATCACTGATATGACTGTAGAAATGGAAATTACTGGAGATGGTGGCAAGTCACCACCTCACGTAGCAAGAATCAACACCAGTTTTGTATCAGCCATGACTGTCATTCCAATTGAAAAAGTTTGGGGTATGGTTACAGTCATCGGTAGAGGTGCCGGGCAAGCTATTTTACAGATGGACGTAGGTTATGGTGTGGATTGGGATGGTGTTAAAAAACTACCTCCAGTTGATGCTTTCGATATGACTGTTAGAGAAAGGTTCTCTGTATTTGGCAATAAATCTATCGCTAACGTTCAGATTTGTGCTCGGTGGATTAATCTGCAAGAAAGGAAGCACAGCGCAGCTGCTGTCATTGAAATTGAGAACCCAACTGGATATGTCGTTTATCAGCTTGAAGCAGAAGAAAGCATTCGTAGGGCTCAATTGAGATCGTTCCCATCTATTCGTGATGTCATTGGTGGGCATTCAGACTTCTATCAAACAAAGACTGTTTGGTTCTTCGATTTTATTCCAGGAAATGAGTCATGGTGTTTCGAGTATCAGATGAGAAGATGGTATCCTGTAGCCAACATGACAGATGTTCGGATGGCAACAATTTATGAACAGTATCAACCAGAGCGTTTCCAAATGGTGATGTTTAATTCATCCACAAGTTCACTTGATGTATGTGAAGTTTGTGCTTCATACCAGTGCCCTTACTGTCCTACATACAGCCATTCAAACCACCTCATTCCAGCCTTCATAACTGCATTTTTGGTTGTCAATACATTACTGTTCTGGCAGCATTTTTTCATCGGTCTTGACAACCTTCAGTTTATCACCTTGCATTGAAACTGGTACAATCAAAATAAACAGCTACGTAGACTGTGCTATGGATATAAGTAAGATTGGACATAAACATAATATAATAAGGGCATTTATTATGGTGCTCAGTTTCATTTTATAAATTAGTTGTCTTTGTAAGTCTGTATCAAATAGACAATTGTATTGTTTGCTAATTCAAGAAATCGTGAGTTTGTAAAAATGTAATATTTTAAGTAAGATAATGTTCAAGTAGCATATGACATGGTAGAACAGCTATTCCATCATCGATTTATATGTTGTACTGCCATGACAATGATGACTGACTAGGTCAGTCATTATTCCAGTAATAATTTCCAATTAGTGAGAGATTTATTGTCATGTTTATGCTGTATATTTGCATGCCCTAAATACATGCAAAAATGTTAAATATCTAATATTATACGGTATAGTTTTACTA
>Bragasellus_molinai_5
ATTTAATATCAAATAATGGGTCTTATATGCCGCCAAATACTGACAGTAATGAATAAATACGTAGAATGCAGCTTCAGTCTTTGAATATTTTCCACAGCTCCAGAACGATCAAGAAGCAAGACCGTAGAAGTCCCAGCAGAAGATGGTGTCCCTCTCTCATTTATGGTCGTTCCCCAGGTTTTAGGGTCTATTGAAATCAAAGTCTCGGCTTTTGCCAATAATGCAGTAGATGTTGTTTCCAAGAAGTTAATGGTTAAGCCCGAAGGTACTACGCTGACAGTAAATCGAGCTCTCCTCGTTGATCTTCGCACTGAAAAATCCTTTACGGATGTTGTGAATATTACGACTCCTCGAAATATTGTTCCAGATTCCCTCGACATCTCTGTCTCGGTTATCGGAGATGTTTTGGGCCCTGTTGTGAATGATCTGGATTCGTTATTGGAAGTTCCTACTGGCTGCGGAGAACAAAATATGGCCAAGATGATTCCCAACATTGTTTTAGTCGAATATTTGAAAAATAAGAACGAATTGCCAACTGCTTATATGGATAAAGCTCGTAGAAATATGGAGTTGGGCTATCAGAGGGAGCTCACATTTAGACATCCGGATGGTTCCTTCAGCGCTTTTGGGAGCAAAGATAAAAATGGAAGCACTTGGTTGACTGCTTTTGTTGTTCAGTCTTTC
>Bragasellus_molinai_6
ATTTTAGGAACTTCAGCCACTTTTGACTTCAAAGTTTGTGCCAAATATACCTTCGGACAGCCTGTGAAGGGTAACTTAACGCTTACCCTGGACAATGGTGGCTGGGGTAACTACAAGAAAAAAATTACAAAGCAAGCTGAGATCTCTGGGTGCCATTCAGTAACATTCAATTCAACAGATATCAATTTAAATGACAACGAATACTATTCTCATAGTTTAGAAGCATCAGCCGTTCTCATAGAAGCAGGAACCGATGTCCAGTTAGATGCTAAAAAAGCTTCTATAGATGTGACGAGGACGGCTCTTACGTTCGAGGATATCAGCGTTCAGAAATACTATAAGCCTGAGTTGCCATTCATTGGAGAGGTCAAAGTGTCATTCCCAGGAGATGCTCCCGCTGTTGATGAACCTATATCTGTTTGTGCAGGGAATACTGAATGCAAAAATTTAACGACCAACAGCAATGGAATCCTAAAATTCATCGTTCCACCCCACAACAGAGAAAATATTATGGTTAAGGCTATAAATTATCCTCATGTAAAAGCCCCAGATTCTTCTTGGAGGACAATCATGTATGAGTCTTCTTTTTACAAAAATCTGAAGCAGTATCACTCGCCTACGAACTCCTCGCTTGTTATTGCTCTTTCAGATGATAAAATTAAGTGTGTTGGACAACAAATGAAGTTCGATGTTCCCGTCCGTTTCTCTGCTGTAGAACTGGAATCCGCACTGGTTAACACTGAGATTATATCACGTGGTCAAATAATTTTTTCATCAGCTGAGAATCAAATTTTCAAACCCAATAATGATCTACACATCGATGAGAACCTTCTTCTAGCACCATTGAAAGAACCTGTTACCAAAGGTTCTGTTAGAGGCACATTTACAATACCCGTACTCTGCGTTGA
>Bragasellus_molinai_7
GGTATCAACGCAGAGTTGCATTGTGGACTGAAAAGGATGTGGATGTGCGAAATGAATCCACAGTTTTCAGTGATTTTTCTGTTTCTGACCTTGGGTTTTCCGCCTCAGGCTACTGCATTTAGCGGATATGTCATTACAACACCTAGAAGATGGACATGTACTACTTACACTCAGATATGCGTAACCCTACCGTCTGGGACTTTCCATGCGGATAACTCCCTAACAGCAAACCTACAAGAGGCAGTTCTTATTAACGCCACCCAGATATCGAAATCTGTGCTCAAATTTACTGAAGGTGGAAACAATGAATGTGTCTCTCTATCTGTACCGAAAATTGAAGAGAAATTCTCTACTCAGATTACATTAAGATTAACAGGCACTCTTGGGTCAGCTGCCGTTGATGAAAGCGTTAACATCACTGTAGTTGATATTGGAGGGAAAACTTTCGTTCAGACTGACAAATATCTCTATCAGCCAGGACAGAAAGTCCAATTCAGAATTCTTACTGTGAATGGTCCTTTGCTAAATGTGTCAACTGAAAATTATAAGGAAATATATGTAGAATCTCCAGTTGGTACTAGAATATATCAATGGCTCAATGTTGATAATTCTAAAGGCTTGGTGCATCTTTCATTCGATCTCTCTGACGAAGTTGACCAGGGGTATTACACCATAGTTTTGAAAAACAAAGACAAATATGACTTAAGGCAGACCTTCAAAGTTGAGGATTATGTCCTGCCCCGCTATGAAGTAACGATCGAACCTCCCAAATACATCTTTGGCAGTGACGAAACAGTTACTCTGAAACTCTGTGCTCGATACACTTTCGGTGAACCAGTTAAAGGAAATGCAACCTTAAGTTTGGCAGCTGGTTCGTGGCGCACTTATGCAAACCTCACTCAGAGTAAATTGATTACCAACGGCTGTGAAAGTTTCACATTCGACACCAAGGAGCTCCTTTTTGACCAGAACAATTGCCATATTCGCATAGACGAACTTAAGGCTCGAGCCGTTGTTGTGGAAGATGGAACCGATGTAGAACTTTATGGTACAAATGACGGAATCACTGTCCACAGACGTGCAGTTCAGTTTACGGACGAAACACCATCGTGGATTCAAAAGCCATTTGTTCCCATCAGCTTTAAGGTAAAAGCCTTCTTCCCTGATAACACCCCAGCCCGAAATGAGACAATGGAGGTGTGTACATTTTACGAAGGCGACAAAACCTGCAAGAATTTCACGACACACAGCTATGGTTACCTCAGTTTTGTAATGCCTTCTTCGGACAAATACAGGGACAGAATTGAGATAACTGCAGTGAACTACCCTCAAATTGAAAGAAACTGGAATGATGTCATGGAAAAAAGTGTGTTCTACAAATACAGATACGACAACCAACGGTACATCGATGAATCAAATTCATCTTTGACTATTTACGAGGGAGCGACATTGAATTGTACTACTGGCCAAGTTATTAATGTTAAACTTCCTGTCATTTACTACGTGAGCAATGTGAAATCAGCTGACGTTTATTTACAGGTGCAGTCCAGAGGTCAAGTACAGTATCTGAAGAAATATTACAACTATAGTCTGTC
>Bragasellus_molinai_8
GTTGCTTGTTGCTACTGTCCCGTAATCATACTAACATTTACTGTTAAGTATTGAAAGTGAAAAGTTATTCTTGTGAAATATATTGGAAATATATATTAGAAATAATCCTTAGAGTAAATGTTTATTAACGCTGTAATAATTGTAGCGATACTGGTGTGGCTGAAGAGACAGTAACGTTGCCTGATACCATAACCGAGTGGGTTGGTAGTGCAGTTTGCGTTCACCCTACAAAGGGTGTTGGCCTTTCAGAGACAGCTTCCATCACTACCTTTAGGGACTTCTTTGCTGACCTGACGCTTCCACCTTCTGTAAAACGCGGGGAGAATTTCCCAGTAAAGATTTCCATATTTAATTACCTCAATGAGCCTCTACCGCTTAAAGTGATTCTTGAACAAAGCCCTCAGTACGATATTCTAGCTGAAGTAGGAACTGATCTGGGAACTGGCGAAAGGACTTCTTGCCTTCCTGCCGAAGACAAAGCGGTTCACTCAATTAGGATTCGTCCAAAGGAAATTGGAGATGTGAACATTACTGTCAGTGCTTTCGTTGACACAAACTCCTTAGACACCTGCGGTTTTGGAACTGGAAAAGTTAGAACCGATGTTCTAATAAAACCCATCAGGGTTGAACTGGAAGGGTTCCCGAAGGAGAAAACGTGGTCTAAATACATTTGCACTTCAGAAATCGAAGCCAAAGAGGATGAGCTGGAACCTTGGTCAATTGAAGCACCCCCTTCAATAATTGAAGATTCAGCTCGCGGATTCGTCTTAGCTGCTGGGGATCTGATGGGGCCAACCGTTGAGAATTTGGGAGGACTTGTGAAAATGCCGTACGGCTGTGGTG
>Bragasellus_molinai_9 ENA|HAEM01069783|HAEM01069783.1 TSA: Bragasellus molinai, contig comp74907_c0_seq6
GTGGTATCAACGCAGAGTACCAAAGAACTTGTGAGGGTCACTGTAGAAGTAGGTGGTCGGCAGGATGCTTCTGGCGTCATTTTAAACAGACAGGTCACTGAGTTATCTCCCGAATCTTCACAGACCATCAAATTTGAGATTGGCGAATTAGGCCCTGGTGATTACAACTTAACAGTAACCGGATATGGAGGTTTGTCTTTCCATAACACTACGCGGCTGCAGTACGAAGGAAAATCATATTCTGTGTTTATTCAAACCGATCGGGGAGTTTACAAACCTGGAGACATCATTAAATTTAGGGCTGTTGTTGTTAACCCACATTTGAAGCCTTCAGTCACTGGAGCTATCGATGTTTATGTTACCGATGGTTCCGGTAACCGAGTGAAACAGTGGTTGAGGGTGTTCACGAACAAGGGGGTCTTCTCGGCAGAAGTACAGTTGTCGGATGAACCTGTACTTGGTAGATGGAACATCACTGTGGATGTTCTTGGCCAAAGAACTTCCGTTCCCGTACTTGTCGCTGAATACGTGTTGCCCAAGTTCGAAGTTATCGTTGACCTGCCGAAGTACGCGACTTTTGACGAAGAACAAATTGTTGCAACCATTAAAGCAAGATACACCTATGGCAAACCCGTGAAAGGAGAGGTAACCCTTCAAGTGGCCCCCACGTACAAATATGCTTACTTGCAGGCTCCTTACGACAAACCTATTAGTGCCGTCAAAACGATCAAAGGAAAAACCGACATAACTTTTAACATTGTGGACGATTTAAGACTTAAAGAAGACTACGTCAGAGAACTTGAGTTTACTGCATACGTCAAAGAAGACTTGACAGACCGAGTCCAAAATGCTACAGCAAAAATTACCATCTACAGATTCCCTTACAAAATGGAATTTATTCGAACATCAGATAGTTTTAAACCTGGCCTTAAATACAGCGGATTTCTGAAAATGTCTTACCATGATGACGTGCCAGTTCGCGAAGGAGAAGTGATTGTACGTCATGCTTTTTCGAGGGACCAAAGCGATTTCATTGAATCTCGACATCAGATTCCGCCAAATGGCATCGTTCCTTTAGCGTTTTATCCGCCCCTTGAAGATAACGTCCAAAATCTTGCTATCGAAGCTCAGTTTGGCAACCTGACGCAGTGGTTAGCTGACCTTATCAGGGCTCAGTCTCCCAGCAATGCATTCTTACAGGCTACTCTGTTAACTCAAGATCCGAAAGTAAGGCCTTAGATATGCAGATACTTTGTATCACATTTCTTTAATCACTTACCTTGCTATAGAGAGCATTTTATGAGCATGGAATCCATTATCTGATTACAAGTCGCATGGTATTGCTAACATTTCAATATCTACCTGTATCATTTCATATCCATTAACTGTGTATTGCCTGTGTGTGTTTTGGTTTCTGTGAGGGTTACTTTATTGTTTTAACGTATAGACTTACTAATTATATAAATGACTGTCCACTGTATCAGTTGCAGTGGTAGATCTAGACTTTTAGCTTATTAGCTCGTTCTTCTTCGTAGTTGTATAGAAGATTTAAAGCTACGAACCGATTCTAAGAATCATTTAGTTGATGGACCGTGACAGACCTCGATGACAGACGGCTACTTCAGATCTGGGACATGAACTCTGTCTTGGGACTTACCTAATTACAAGCCTTTGACCAGTTACTAAATTACATCATACTGTTGAAAGTTGTGTTGTAAGCATATGTAGTACCGTTGCTGCTTTTTTCCGTGTATTTGCGTATTGTTTTTTCTACTGCATTGTTTAATAATTTTTTGCTCAACGCATTGTTTTAAGAAGTCCTTTGCTCATTATCTCCATTTTAGTTATTTTGGTATAAATTTATCTCGTTTTTTCTGTAGCCTCTGTATTTCAAAATGTTGTCATGTGTATGTCATTTGTGTACGTTCCTTCTCGATTCTGTTAAGCATGAGACTGTCATTTTTAACAGCATGTTCCTTACCCTGTGTTTAATCAGATTTTCTTTTTCAACAATGATCCTTCGTAACAGGTCGGGTCAGAAGTTGAAGTCCTACTTGAGACCTATTCAATTCCTAACAGTTCTCCGGTATGTTTATTGCTTATTTCTAATTTTATTTGTTTTTCTTCACCTAAAATTTGTTTAACTCCTTTCTTTTATTCCTTTTTCTTAACAATCATTTATCATAGTTTCTTCCCACGACGTCGTTATTAATCTGCTTCTTCAAAGAGAATTAGTGTTTCTCTTATTCTAAGCAAGTACAGACCCTGTCAGCATATTTTTGACAATTTCTAACAATTGTCAATAAGAATTAAAGCCAAATTGTTTTATGAATTCTTGATGAGCATTTCTGTATACAGATATTAACAGCTTTTGGTATTTTTTAAGTTAATTGCTTGCTTGATTAATTTTATAGAAATGATTTTCGTTTAATTGCTT
>Bragasellus_peltatus_1 ENA|HAEN01010873|HAEN01010873.1 TSA: Bragasellus peltatus, contig comp16600_c1_seq1
GGATACAATGTTATGGGGGCTGAAACTTCAGCTTTCAGTTTTGCCTCAAATATTTGGAATTTGCACTACATGCGCTTGACAAACCAAGCTACTGACAGTCTGACCTACGAGGTTTTAACGGCTGCTAATGTCTATTACGCGGAGCTCTGTCGGTACCAGACTGATGCCGGCGGATTCTACAACTGGATCGGATCCGAGGAGAGCGTTTGGCTCACCGCTCACGCCCTCAGGAGCCTCTGGATTGCAGATTTTCATGAATGGGAAAACCATATTTATATTGACCCAAAAATCATTCACAGTGGAGTCAACTTCCTTCTTCAGTATCAAACGGCTGTTGGATCATTCCAAGAAACTGTTTACTATTATCATCCACTTGATCCAAAGTTAGACCCAAAGTCGCGAAGCCCAAATCTACCGGGTAATCAGAATGTCTCTCTCACCGCCCACGTTGTCATCACCCTTCAGAGTGTGATGACTGGATTGGAAGGAGACTTGCACCGGATTGCTAATCTGGCAAAACAAAGAGCAATCAACTATCTCGAGAGGATAGTTCAGACTCTAACTGATCCGTATGACCTAGCTGTCACTGCTTGGGCCTTGACCAAAACCAACTCCAAAGAGAAGGACTTCGCTTTCAGTGCTTTGGATCGGAAGAAAAGGGTCTACGGTGACAAGGTTTACTGGTCTCGAGAGCCCATCAAGTTTCATGAAGTGATCTATGAAGACAGTCAGAGGCCTTATTTACAACCCAAAGGGGACAATAGATGGGATGCCCACGCAGTCGAAGCCACAGCTTACGCCCTTATGGTCTACATGAGGCGCGAAGGAGTTGGAATTTTACAGGAAAATGCAGTGAGGTTCCTGACAGTAATGCGAGAGTTGGATGGCGGAATCATTTCATCTTTAGACAGCCTAGCAGCCAAAGAAGCTCTAGTAGAATACTCGTATCGAGCTAGAATTAGGGATATAACAGACATGAGCCTCAACATAGAAGCATCAGCAAGTCCAGATTTATCTTACGACTTTTCTGTACGGAACGCGAGCAACCTGGCTGAGCTCAAATCTTTTGAGCTGGAAAAACTTTATGGACACTTGACAATTGTCGGCAGAGGTTCTGGACAAGCTTTGCTGCAGTTGCATTACGTGTATTATATAGACTCTGCTGAAGAAAGGGAGATTCCAGTAGTCCCGTCATTCGATGTAAATACTGTGGCCCGCTTCTCGGGAAGGAACAGTTCTCAAATAACAATTACATCATGCCAAAGATGGATAAATACCAACGAATCAGAAACTAGCGGGCTGACAGTCGTTGAAATCCATCTTCCTTCCGGATACTACGTCATACAAAAGAAACTCATAGAAATGGTTCTAACTAGAAAAGTGAGAGACTTACGATGGGCTTACATCTCAGATGCTGACGTCAAGTTTTTCTTTAACAAGTTGGACTCAAATCCAGTCTGCTTCACTTACACAGTAGAAAGATGGTATCCAGTTTCTAATCATTCTAGATTTGGTTCAGTCAGAATTTTCGAATTGTACCAACCAGAAAGGTTCGAGCACAACCTGTTTGAAGTATATCCTCTATACACCTTGGACATTTGTGAAGTCTGTGGCTCTTATCAGTGTCCTTATTGTCCATTCTA
>Bragasellus_peltatus_2 ENA|HAEN01025218|HAEN01025218.1 TSA: Bragasellus peltatus, contig comp32900_c0_seq1
AAGGATGGGAGAAATCGAAGTTACGGTGGAAGGAATCACTCAGATGCAAAAGGACTCTCAGACTGTAGTCATAGAAGTAATAACGGAGGGGGCTTCGATGGGGTCTCACACGTGCGTTGTGTTGGATTTGAAGGACCGTGCCCATGTCTATGAATTCATGGATTTGCCGCTGGATGAAACTCCGATAATTCCATATACATTAAACCGACGGTACATATTTGGAACTCCACAAGCTCATATTTCCGTTACAGGTGACATCGTGGGCCCGGTGTTCTCAGATGTTCCAGAGAACGAAGGTAACCTTTTGGGATTCGGAGTCATGGGGGCGGAAACAGCCGTCTTCAGCTTCGCTTCCAATATTTGGAGTTTGCACTACCTGCGTTTGACCAACCAACTCACGGAAAATAAGATGTATGAGGTCCTAACTGCAGCTAACGTGTATTATGCAGATCTTAGTCGCTACCAGTCGGAATCCGGAGGTTTCTTCCAATGGATTGGTTCAGAAGAGTGCGTCTGGCTAACTGCTTATTCCCTGCGAAATCTTTGGATCGCCAATTTTCAGGACTGGGAAAACCATATTTTCATTGATCACTCGATCATTCAGAAAGGGGTGGAATTCCTTTTGTGGTATCAGACTGAATATGGCTCCTTCCAAGAGACTTCATATTATCTGAATCCGTTGGACTCTAAGGTCGATCCGAGGTCGCGGAATCCCGAGGTTGAGGAATACAAGAACATATCATTAACAGCCCATGTTGTCATTGCCCTTCAGAGCGTCATGACGGGCTTAGAAGGAGACTTGCATCGAAGGGCGAACTTGGCTAAACAGAGAGCTGTCACTTACCTGGAACACATGCTTAGAGACCTGACTGATCCTTACGATTTGGCGCTAACTGCTTGGGCCCTGACTGTGACGGATTCCGAAGATAAAGACCTCGCGTTCAGTGCGTTAGAGAAAGTAAAGAGAGTTAGAGGAGGCATGATCTATTGGTCTAGAGAACCGATTGACAATCTTGCAGTCATTTACGAGGACAGCCAGAGGCCTTACTTGCAGCCCAAAGGAGACAATAGGTGGGATGCTCACGCAGTCGAAACAACCGCTTACGCCCTTCTTGTCTACATCAAAAGAGAGGGGATCGGAATGGCGCAAGAGAACATAGTTCGGTTTCTAGCTACCATGAGGGAATTTGATGCTGGCTTCATTGCGTCTATTGACACCCTAGCAGCTAAGGAAGCTCTGGTGGAATACTCGTTTCGTGCCAGAATTAGAGACATTACCGACATGACAGTTCTAATAGAACCATCGGCTGATCAGAACACCTCCTTTGAAGTTACCATAGAAAAATCCGAAAATTTAGCGGAACTGAAATCATTTGATTTAGATCAAGTATTTGGTCATGTCAGCATCGTGGCTCGCGGTGCTGGTCAGGGATTGCTCCAACAGGATTACACGTACAGTGTTGACATTCCGGAAGAGCAGGAATACCCACCAGTTCCTTCTTTCGAAGTGAACATAACAACGAGGTACTCCGGCAGAAATAGCTCCTACATCACAATTAAGTCGTGCCAAAGCTGGATTAATACAGAGGAAACTGAGGCAAGTGGTCTAACGGTACTGCAAGTACACCTTCCCTCTGGGTACCACATTATGCAAGATAAGCTAATTGAACTAGTCAACGAGCGTACAGTTAGAAACCTCAGATGGGCGTACGTGACCAGTACTGATGTCAAGTTTTTGTTCACCAGGCTGGATTCGGATCCTGTTTGTGTGACGTATACAGTGGAGAGATGGTTTCCGGTTTCTAACCACTCAAGGATGAATCAGGTTCGAGTGTATGAACTGTTCCAACCAGAGAGATTTGAAATGGTGCTTTATGAAACATACCCTCTGTACAGTCTCGATATCTGTGAAGTGTGCGGATCTTTTCAGTGTCCTTATTGTCCATTCTACAGCGGCTCTAGTATCCCTAATCTTAGAGTTACGATCCTGATGATTTCTTATGGTATCATTTACTTCATTACAATGCTGTGGATGTCGTAAAGTATGAACCTGCGAAAGTAATATCTTGGTGCTGAAATGTAATACAATATGTAATATTTTGTGCTACTGCAGTTTAAAAGTTTAAAAACCGAACTGTGATTATTGTTTAGCGTCCTCACAGGTTTCCAGCTGTTTGGTATGGGTTGCTTTCGGATCTTAGACTATCCCTAGTCATGCTATATCGGATCTTCACCACTTTTTTATTATTTTACTTCCTTCTATGGTGTGATGTTAGTATTCCTCGCATTTGGTATGAATACCGCTTCTTTTATCCCTTTAATTAATTATAAATTAAAAACTGTGATTACTAATGTAGCTAATTGGCTGTTGTGTTTGATCAACGCGCTGACCAGTATTGTGATAAAATAATAAAATGATAAATGGATATATTGGATAGTTAGCAATGTGATATGTTTAACTTATATAACTTATATT
>Bragasellus_peltatus_3 ENA|HAEN01028236|HAEN01028236.1 TSA: Bragasellus peltatus, contig comp35042_c0_seq1
AAACCGGAAAGGGGCGAAAAACCGGTTTTCAAGCAACTCTCCATCCTGTACCAGAACCTTCTGACCTACCAGAACAGCGACGGAGGCTTCAAACACTTCGAAACGAGCGCGACGAGCTCCGTGTGGGTGACGGCGTTAGTGCTCAGGGCCCTGCACGAAGCATCATCTCATTTGCTCTATGTTGACCCGCAGGTCACGGACAGAGCGGTCAGATTCTTGCTGAAGCAGCAGTCCAGTGAGGGGTCATTTTGGGAACCGAATGGGGGGGTGGGTGTTCGGCACATGGACCCCCCTTCGTCCAGCTTCATCTTGAGTCAGCTGAGCACGAAAGGACTCAACCTGTCGTCCAGCGCCTTCACCTTGATGCAGCTTCTGTCGATCCAGGAACTACCAGAGCCTCTGGACGAGAAGGTGCGAGTCGCCATTGAGAAGGGCAGAAATTGGCTGGAGAAAAGCTTGAGTCTCGTGGCCACCGCGTCCCAACCCTTGGAAGTCGCACTCGTAGCGGTTGTGCTTCAGCTTCTGGGATCGCCCAAGAGGGAAGAAGCGTTCGGCATTTTGGCTAGAAATGCGAGGCAAGAAGTAAAATACGTCTACTGGGGCGAGGATCTCGTTCCGTTACCGTCTTACCGAGTGGAGTCGCAGAGACCACACCTGCAGCCCCGCAAGTCGCATCGTCACGACGCAGCCAACGTTGCTGCAACCGCCTGCGCCCTGAGAGTATACGCGGCCAGGGGGGAGCTTCTTACCCCCGCCATTGTCAGGTGGCTGGAATACCAGAGAGCTCACGACGGTGGATGGATGTCAACCTTGGACACGCTGTTGGCCTGGGAAGCCCTGCACGATTTCTCGACCCGCCGGAAGGGGGCGGAACAAACCCACGTGACCGTCACGGCTGAGTCGATGAGATCCGTTTCCAAACCGAAAGTTCTCTTCGTCAATCCCGGCAACGTGCTGCAGTTACAAACGTTCTCTATGGGTGACATCCGGGGCAGCATCCGCGTGCAAGGGAAGGGCAACGGATCCGCCGTGCTGCAGCTGACCACCGCGTATTACGTCACGGATTCCGTCGCCCTGAAACGTCCGCCCGAGGTCGTTTTCGCCCTGAAGACGCGAGCTCTGTCCAGCGGAAGAAATTCCTCCACGCTGAACTTCAGCTCCTGCGTCCGCTGGAAGTACACCGCCGCCGGTCCGTCCTCTGGAATCGCCGTCCTGGAAGTCGGAATTCCCACCGGTTACGGAGTTGCGGCCGACGAGTTGCGGCGATACGCGGCGTCTCGAGCGGTCCCCTCCCTCAGGAAAGCGCAGTTCACCTCCAGGAAAGCCACTTTCCTCTTCGACCAGATCGGAGTGGCGAATACTTGCGTTCAGTTCTCAGTGATCAGATGGTTTCCAGTGGCCAATTTGACCAAGTTGCTCGTTGTGAAAGTTTACGAATTCTATTCTCCAGAATTGTTCGCAACGGAACTTGTGGACATGTCCGACATAGCTCTGGACATTTGCCAAGTCTGCGGATCGTACCAGTGTCCAAACTGTCCGATTCTATCGTACTACAGCAGCGGAGGGGAAAGGCTCCTCCGTGTCACTCGGAATTATTCCTTTTGGATATTCCTCTATTTCTTGTGTTTCGACGTAGTTGATAGAATTCGCAGATGATTTCTTGTCTAGGTATTTCTAGCGAACCGTTCTAGTTATTTCCTCTAGTCTATCCTTCCTTACCGCGAAGATATTTGTAGTCAATTTGAACATTTGTGAACGCCGTAAGATTTTGATCGTGAAAAAAATCCTTTTTATTTGAAGACTTGAGTGGATACCCACCAAGTACCTACCTTGGATTGGGTACTGCAGAGGGTGGCGTTCGCTTACGCCTTTAGCGTTTGGGCCGCACGCTTTCGACGCCCAACGTAAAAGGATATGTTTAGCAAAGGTTGATCCTTCTTTTGTATTTTGGATTTCGTTTTGGACATTTTTTCTTATTTTTATTACGAAAGTGAGGCTTTTTGGAGCCATTTAT
>Bragasellus_peltatus_4 ENA|HAEN01029733|HAEN01029733.1 TSA: Bragasellus peltatus, contig comp36080_c0_seq1
ACGCAGAGTACGGGGGAGTCAGTTGCATTGTGGAGAGAAAAGGACGTGGATGTGCGAAATGAATCCACAATTTGCAGTGATTTTTCTATTTTTGACCTTGGGTTATCCACCTGAGGCGACTGCAGCTGGCGGGTATGTCATTACAACACCTAGACGATGGACAAGCACTGCCGATGCCCAGATCTGCGTAGCTCTACCGTCTGGGGCTTTCTTAGCTGGCGATACCCTGAAAGCGAACCTGCAAGAGGCAGTTCTTGTCAACGCTACCCAACTGTCAGAATCTCTGCTGGAGTTTACCGAAGGTGGAGACAACGAATGTGTTTCAGTGACCGTACCTGATACTAAAGAGAAATACTCTACTCAGATCACGTTGAGATTAACAGGAACTGTTGGGGGGAACGCCATTGACGAAAGCGTCAATCTCACCGTCGTTGGTATCGGAGGAAAAACCTTCGTTCAGACTGATAAATACCTGTATCAGCAAGGACAGAAAGTGCAGTTCAGAATTCTTACTGTCGGAGGTCCTTTCCTGAATGTTTCAACTGAAAATTACAAAGAAATATTTGTGGAGTCTCCGACAAGTACCAGAATCTTCCAGTGGCTCAATGTGGACAATTCCAAAGGTTTGATCCATCTTTCGTTTGATCTTTCGGATGAAGTTGACGAGGGCTTTTACACCATAGTGGTGAAAACCAAGGAAGATTCGGACCTACGTCAGACGTTCAAGGTCGAGGATTACGTCCTGCCTCGCTACGAAGTGACCATCGACACTCCCAAATACGTCCTTGGCAGTGACGAAGAGGTCACGCTGAAACTTTGTGCCCGATACACTTTCGGCGAACCAGTGAAAGGAAATGCGACGCTAAGTTTGGGGGCTGGTTCATGGCGTACCTACGCTAACCTCACCCAGAGCAAATTGATACAGAATGGCTGCGAAAACTTTACTTTTGCTACCAAGGAGCTCCTCTTTGACCAAAACAATTGTCATATTCGCATTGATCAGCTTCGAGCTCGAGCCGTCGTTGTGGAAGATGGAACTGAGGTGGAACTGTTCGGAGCAAACGACGCCATCACAGTTCACAGACGCGCCGTTCAGTTTACAGATGAAACTCCATCTTGGGTTCATAAGCCATTTGTCCCATTCAGTTTTAAGGTGAAGTCTTTCTACCCTGACAATACCCCGGCCAGAAATGAGACCATGCAAGTGTGCACCTTTTTGGACGGCGAACAGACGTGCAAGAACTTCACAACAGACAGTTACGGATACTTGAGTTTCCTCATGCCGTCATCGGAGAAGTACAGGGACAGAATAGAGATAAATGCAGTGAAGTACCCAAAAATTGAAAGGAACTGGAATGACGTCATGGAAAGTAGCTCATTCTACAAATACAGGTACGACAACCAACGCTACATTGACGAATCGAACTCGTCTCTCACTATTTACGTCGGGGACAAACTGGAATGCAAAACAGGCGAAGAAATTGAAATTACGCTACCTGTTATTTTCTACGTCGGCAACAACGTGAAATCGGCTGAAGTTCATCTGCAGGTGCAATCCAGAGGCCAAGTCCAGTTTATGAATAAAGTAAACGTAGATTTCGTACAGACTGACTTACCATTCAAAAAGGAACGAATATTTTTAGACCTAGATCCGGTACCGGAAGGAATAGTTAGCGGCATCTTTGAGATTCCAATGAAGCTTCCGCCGACAGTTTCGCCCAATATTCAAGTGTTGGTGTGGTACACCTCAGATAAAGGTGTGGTCGTTGCTGACTCCAAAGACATTTCGATCACGGAATGTTTGTCGAATAATGTGAACATTTCGTGGTCTGCTGAGAAAGGAGAACCTGGTTCACAAACTGTCTTGAAAATTCAAGGAGCGAGTAACTCTGTCTGCAGTATCGGTGTTGTTGACAAAAGCGTTGAACTTCTATCTTCACAAAACGACCGCTTAACAATCTCTGAAGTGTTGTCAGCCATTTATCAATCGCAGGTGTTGAGGTGGGATACTAACCAACTGAACCTTGAATATTGTTTAAGAAAATACAACAACAGCCTTGAACAAGCTGTCTATGCAATTAGTTCAACTCCAGTAGGAGGTTCCTCTGCAGATGGTTCCGGTTCCGCTTCCGGTCCTGTTAAATATATTATTCCCGACTTCCGAGGTTCAGACTATGAAGCTCTTCACATGTTTGACAACGCTGGCTACTTCGTGATGTCCAATTTAGTCATTCAGAAACAGTTTTGCGATAAACTTATAATTGATGCTATGAAAGCTGAAGATAGGAGGAAAGAGTCTTCTCGAGTTCCTGCCGTTGGGTATTCTGGGGGAGCAGTATCTTCGAAGTTTGGGGTAGCCGCAGCCCCCCCTTCCATGTCCTTTGCGCAACCCCAGTCAATTTCGGCCGACGTCGACACCAGTCTCGAGTCTGCGTCTTTGGCTCCGGCTGGTAAGGAAGGGACTGAAGAAGTGAGGGAGAGGAACTACTTGCCAGAAACTTGGTTGTGGCAGCTAACAACGTTGTCAGCTGCCGGGGAGTCATCTGAAACACTTACTTTACCGGATACGATAACAGAATGGGTTGGCCGGGCCGTCTGCGTCCACCCTACTGAAGGAGTTGGAATTTCATCAGCTTCTTCTGTGACAACATTTACTCCATTCTTTACTGACCTTACCTTACCCGCATCTATCAAAAGAGGAGAGATTTTGCCTCTAAAAATTTCTGTCTTCAACTACTTGAATGAAGATTTACCAGTGGTTTTGACCCTTGAACCTAGTCCTGACTATGCATTTGTACCGGACGGGGATGCAACTGAAACTGGTACAAGAACGATGTGTATCGCCGCTAAAGACAAATCTGTTCAGATCATCAAAATGAAGTTTAGAAATCTTGGCGACATAAATATCACGGTTGAAGCTGTTACTAACCCACGGGCCACTAACTGCGGTTCCGGGACACCCCCTACTAAAGCAGATCGATTGAAGAAGTCGCTGCCAGTCGAAGCTGAAGGGTTCTTAAGGGAAAAAACGTGGACTCAGTACATCTGCTCTGAGGATATTAAAGATCCTTCATCTCCCGTCGACACATGGAATATTGCAGCACCTGCAGACATTGTCCAAGGTTCTGACAGAGCTTGGTTAACTGCAATTGGGGACCTGATGGGACCAACGTTAGAGAATATTGGCTCCCTCGTGCACTTGCCCAGTGGATGTGGGGAACAGAACATGATTAACTTTGCTCCAAATGTGTATGTGATGCAGTATTTGGAGGCATCCAACCAAACTACTGCTGAAATCAGAAGTAAACTTGAAAATTATTTGACCTCAGGTTATCAGCGTCAGCTAACATACAGGCATAAGATAGATGGTTCTTACAGCGTTTTCGGAGAAAAGGACGCCAATGGTTCTACTTGGCTCACCGCTTTTGTCGTTAAGTCCTTCGCTCAGGCAAAGCCGTATATCTTCATTGATGACGAACTGCTGAATCAAAGCATCGAACTCCTGAAGCAACTCCAAGAGAAGTCAAGCGGCTGCTTCGAATCCCGGGGAAGGGTCGTCAATAAAATGATGGAGGGAGGCATTTCAAGCAGCGGTAACCCTGAAGTTCTCTTGTCCGCCTATGTTCTGGCTGCCATATTGGAAGCAAATTCAAGTCTCAATTCTTTGGATTCTGCAGTTTCGTGCATTGAAAAAGATTCTGCCACTCATCCGTACAGCTTGGCCCTAAGAGCTTATAGTTTAGCCCTTGCCAAAGCTCCCAGTGCTAAAACTGTTATTGGTCAACTTTTGGAATCCGCTGTTGCCAACGCCAGTTACATGCACTGGACTTTTGAAGCACAAGATAAAAACGAAGCTTTGCAGGTTGAAACTGCTGCCTACGCCCTTCTGGCTCTACTCAAGGACGATCCGGACAAGCACTCTGAGTCAACCCGTAAAATTGTTAGATGGTTGAGCAGTCAAAGGAGTGGTCGAGGGGGCTTCATCTCAACACAGGATACTGTAGTGGCCCTGCAGTCTTTGGCAGCATTTGAGAAGGTTCAGCCTCAAGGGAGCTTGAACATGGATGTCTCCGTGACAGTTGGTGAGACTAGTTTCAAATTCTTGGTTAAAGAAAATAATAAATTCCTGCAGCAGAGACAAGATCTTCAGGAAGTACCAGCATCAGTTGCATTGACTGTTTCCGGAACAGGATGTGGTCTTATCCAGGGAGTTCTTCGCTATAACGTGCTCGCGGAATCACCCAGTGACGCCTTCACCCTCCAAATCAAAGCTTCGGCAGCACCCCGACCCAAATGCAAGTCTCGACACATTGGGGCCTGTACCGCTTACACTCTTCCAGACGGGGCCTCCAGTATGGCGATACTTGAATTCAAACTCGTCTCCGGATTTATTCCCGTAAAAGACGATCTTAAGAAAATCGTCGGTGACGGAAAGGGAGTTTTTAAAAGATACGAAGTTGACGGATCCAAAGTTTTCTTTTACCTGGAACAGGTAACGAAGGACGAGGTCTGCGCTGACTTTGAAGTAGAACAGGTGGTTGAGATTGAAAATGTTAAGCCCGGATCTGTCACAGTTTACGATTACTATCAGCCAGAATACAAGACTTCCGGGAATTATACGTTCCCAGAGGGTTGTTAAATTGATTTTTTTGATTTTTCACTCACTTTGTCATACATTAAATGCCCTATGACGTCACGATCACGAAAAGGAAGATCAATCTATTGAAAGTGATCAGAAAAGAAACTGATAGACACACAGATAGACAGACAAGGAGAAATAATATTTTTAAGTGTAAGCCAAAAGCGATTTAGTTTTAATACTTAACAATACTGCTAAATAAGATAAAAAAAATGTAGATGACCCTTTAATAAACGTTAAATGAATTAAACCTATTTGTTTCTGTGATAAATTATTTTTAAAAAAATCAGTTCTTTAACTAATCCGCAAGAACTACGGTTCTTGATTTGTAGTTCTGATTCAGATTAGCTTGGACTATTAAATAAAAACTTAACTAATGTTTGTAGTTATTGTTTAGTAAATATCTAGCCGCAGTGACAATTACTAGTTAACTAGCGTTTCCATTAGAATAAATACATTTAATTGCATAATTGTAACCAAAATACATTAATGATTAATTAAATCACCCAAATTGGTATTTTTATAATTAGATTATCCATTAATAAAAATAATTATTCTAATTCTTTGCTGATACATTTTTGTTTTCTATCCATCAATATTGATTTAAAATTAATTTAGTATTGTTTTGTTTGTTTAAATATATATATTCTTCATACTTGCGCTAGTAGCTGTTGACCTTAAATATGGAGTGGCGTCTGTTGATGTCTGTCTCCTTTAAATTGATTTATTTAAAAGATTTAAAGTGACTTTTTCAATTTTATTTAGCACTAAAAGTCTCTCTAAATAGTTAAATTAAAACTTCCTGTTAATTTGTAGTGCTAAGTTGTGATGCTGGCGAGCGTGGCTTCTGAGTCACTCTAAACGCCCTTGAACTGCCCTCGCCAATTTGATCTCCCGTGGCAAATTTCACTGCTGCATTATTACAGTTAGTTGATACCGCAATTTTCCCTCTGAAATTTTCTCTCTGAAATTTTCTCTCTGAAAATTTCCCTCTGAAATTTTCCCTCTGATATTTTCTGTACTCAATTTTCTCTCCGCAATGAGGAATTGCAGTTCAATTTTAGAATTTAAGTAATTTTGCTTCAAGTAATAACATAAGATTAAAAAGCTCTGGTAAAAAAAAAGTGAAAAAAATAATGCGTTGATTAAAAGTTACTTTTTTTTAGTTAGGAAATTCACTATAGGAAAATGAGTCGATTATGTGAGATTTATTATAATACTTGTTGAATGTTCAGTTCCTTAGTAATAAACATTTTTAAGTAAAAAAAAAAAAAAAAAAAA
>Bragasellus_peltatus_5 ENA|HAEN01046861|HAEN01046861.1 TSA: Bragasellus peltatus, contig comp42962_c0_seq1
AACGCAGAGTACGGGGGAGTATCATTTTGCGCATTGAAGAGTGTGGACGTGAAAAAGTAAATTTAACTTTGGTCGCAGACTGCTTTTTTAACACCTGTCACTTGTGTTTTTGAAAAATAAGCAGTGATTAATACATTTTGGATTAACCAGTGTTTAAAAAGTGGTTGTGAAAATGTGGGCGGCGTCGTGGGCGTTGTTGTCTGCCTTCTTAATCCACTATTCCTACGCGCAAGGAACATACAGTGTCGTTGCTCCAAAAGTTTTGCGCCCGAACAGGGACTTCACCGTGGTCGTTTCTGCTCATGGCACCAAAGAACTCGTGAGGGTCACTGTAGAAGTCGGGGGTCGTCAGGACTCCTCCGGTGTCATCCTAAACAGACAAGTTACAGAAATATCTCCCGAATCTTCACAGACTATTAAATTTGAGATAGGAGAATTGGGCCCTGGTGATTACAACTTGACTGTAACTGGGTATGGCGGTTTGTCCTTCCATAACACCACTCGACTGCAGTACGAGGGAAAGTCTTACTCGGTTTTCATCCAGACCGATCGGGGGGTTTACAAGCCCGGAGACAGCATTAAGTTCAGAGCCGTCGTCGTGAACCCCCATCTGAAACCGTCGGTCACCGGAGCTATTGATGTTTACGTCACCGATGGCTCTGGCAACAGGGTGAAACAGTGGTTGAGGGTGTTTACGAACAAAGGAGTCTTCTCTGGGGAAGTCCCGTTGTCAGAGGAACCCGTTCTTGGTACCTGGAACGTAACCGTGGATGTCCTCGGCCAGAGAAGTACCGCTTCTGTACTCGTGGCCGAATATGTCCTGCCGAAGTTCGAAGTTATTGTGGAACTGCCGAAATATGCAACATTCGACGATGAACAGATTGTTGCCACCATTAGAGCTCGTTACACCTACGGTCGTCCCGTGAAAGGAGAGGTGACCCTTCAAGTGGCCCCAACATATAAATATGCCTACCTACAGGCCCCGTATGACAAACCTATCAGCGCCGTCAAAATGATCAAGGGAAAAACGGACATTACTTTTAACATAATTGACGAGTTGAGACTTAAGGAAGACTACATCCGAGAACTTGAGTTCACTGCTTACGTTAAGGAGGACTTAACCGACAGAGTCCAAAATGCTACAGCAAAAATCACCGTCTACAGATACCCGTATAAAATGGAATTCATCAGGACGTCAGACAGCTTCAAGCCTGGCCTCAAATATAGTGGATTTTTAAAAATGTCTTATCATGACGGAATGCCAGTTCGAGAAGGAGAAGTGATCGTTCGTCACGCGTTTTCCAGGGACCAAAGCGATTTTGTTGAATCTCGACACCAGATCCCTCCAAATGGCATCATTCCCCTGGCATTCTATCCCCCTCTGAATGACAACGTCCATAATCTTGCCATCGAAGCCCAGTTTGGCAACCTGACTCAGTGGTTGGCCGATCTTATCAGGGCTCAGTCTCCCAGCAACGCTTTCTTACAGGCTACTCTGTTAACACAAGACCCTCAAGTCGGAGGGGAAATCGCCGTGGCACTCAATGCCACTCAGTCGATGCTGTACTTCGTGTATGAGATCATGGGCAGAGGTGACGTCATTTATGCTCAAACCCTCCAAGCTCATCAGGGAATGACGCACACATTCAGGTTTGTGGCTACTCCCGCTATGGCGCCCAGGGCAAGATTAGTTGTGTATTACGTGAGGGAAGACGGGGAAATAGTGGCAGACTCCCTGCATTTCACTGTGGAAGGAGCTCTTCAGAACGAAGTGACAATCAGTGTTAATCCTGGTATGGTCGATGCTGGTGGGGACGTTGCCATCACTGTCACCACGAAACCGAACGCCTTCGTCGGGATATCGGCAATAGACCAGAGAAGCCTCTTACTGGGCAAAGGCAATGAATTAACGGAAGATGGCATCTTGCAAGAACTTGAATCCTACGATCCTGGCCGGTCTGACGCTCCGAGTCCATGGCACTACTTAGATAAAAGGAGAAAACGTTCTCTTTATAGCTGGCATGGCACTACCACTGCGGCGGATGTGTTCACGAACGCTGGAGTTGTGGTCCTGACAAATGGATTAGTCTATGATTATAATCCTTACGCTAATCGTGGTATTCCTGCTGGATACGGCCCAGTCGATGGATCCCTTCTATATGAACCTGAAAAGAGACTAGGAGCTGTTAACGGTCCGTTCGGCCGTCCTTTCGTTCCTATGGGCACCCCTACTTTGCGACCTGACCTTTACGGTCCTGGTGTTGGTTACAGTTCACCAACCAGGCCACCGCTTGCAGGACCCTATGCCTTTTCCTTCCTCCCACCTCCTCCCGATGATAAGCCCAGGATTTATCTCAATAGGGCACTTCCGGAACCTTGGATCTTCAAAGATGCTGCCACGCGCTTTAATGGAGTGGTCACCCTGAGAGAAAAAGTTCCCGATTCCATCACGTCTTTCGTTTTGTCCGCTTTCGCTATCGACGACTTCTACGGACTAGGGGTTCAAAATGTTCCTGCGAAGGTAACTATTTTCCGACCATTTTTCGCATCCCTCCATCTGCCTCCATCGGTGATTAGGGGAGAGGCTGTTGCTGTTGAATTGGTAGTTTTTAACTACGGCAAAAAGGCAGTTTCAGCTAACGTGACTCTCTTCAATCCGGGACCCGGAGATTTCCTTTTCCCGGACTTCTATAACGAAATTGAGCAAGGATCTCCAGAGAGGTCAAGAAGCAAGACTGTAGAAGTGCCCCCCGAGGATGGAGTGCCCCTTTCCTTCATGATCGTGCCCCAAGTTTTAGGGTCCATAGAAATTAAGGTCTCGGCCGTGGCGAATAATGCGGTGGACGTAGTTTCCAAAATGTTAATGGTGAAACCGGAAGGAACTGCCTTGACCATTAATCGGGCTCTCCTAGTTGACCTTCGCAGTGAGAAATCATTTACGGACGTCGTCAATATCACAACACCTCGAAATATTGTTCCAGATTCTCTAGATATATCTGTTTCGGTTATTGGAGATATTTTGGGTCCTGTTGTAAATGATCTAGATTCCTTGTTGGAAGTACCGACTGGTTGCGGAGAGCAGAACATGGCCAAGATGATTCCCAATATAGTTCTAGTTGAATACTTGAAAAATAAGAATGAGCTTCCAACAGCTTATATGGAGAAAGCTCGGCGGAATATGGAATTAGGCTATCAGAGGGAACTCACATTCAGACACGGCGATGGTTCCTTCAGTGCTTTTGGAAGCAAAGATAAAAATGGAAGCACCTGGCTAACTGCTTTTGTGATTCAAGCTTTTACTATGGCCAAGAAGCACATAGATATAGAAAATGACGTCATTACGAAAGCAGCCACTTGGCTGACTGAAAGCCAAGAACTGGACGGTAGTTTTAAGGAAAAGGGAGAAATTATTAACAAAGCCTTGCAGGGAGGGGCCACTGATGGGGTGCCTCTAACTGCATATGTTGCCATATCTCTCATCCACTTGCAGAATGCAGGACTTCAGAGGATGCGCAACTCCATCAACAGAGCCTTGGAGTATTTAGTGACACAGTTGCAAGTCACAAATGACCCATATTCTTTGGCCATAACGACTTACGCACTTCAACTGGCTTCAAACCCGTTAAGAGACACTGCTTTTTACAAGCTTGAAGGCAAAGCAAATGTTAAAGATGATCGTAAATGGTGGGAAGAATCTCCTATTCAGAAGACCATCGAAACCACTGTTGAATCGCGTCCATTGGATTCTGAGATGACTTCATACGCCCTCTTGGTTTATAGCTTGAGAGGCCTCGTTAAAGACTCTTTACCAGTTCTGAAGTGGTTGACTGCACAGAGGAACCAAAAGGGGGGCTTCCAGTCCACCCAGGACACTGCCGTTGGAATGCAGGCCTTAGCTTCTATGGCTCGACTGATGGCCAATGAAAATCCACGACTGGAGGTTCAGATTTTTGCTGGTTCCAGAGGAGAAACTATTCTAGTCAACAGTAACAACGCCATGATGATACAGAGGAAGGAGATTGTTAATGACACTGATTCTGTGATGATAAAAGCCAGGGGGTCAGGTTTCGCCGTCGTCCAAGTGACTTACTCTTTCAACGTTGAGGTCACTGGTCCGAGACCGTCTTTCAGTTTAGATCCTCAAGTAGACATAAATTCGGATAGCAACAAACTGCATCTAACAACATGCACTGGATATACAGGAGGCAACTCTAGCAACATGGCTGTGTTGGACGTTTCTCTTCCTTCCGGCTATGCTGTTGATGATGAATTAATTCATGGCTTGTACAAGTATGAACGTGTCAAGAGAGTGGAAAAGAAAGAAAATGGCGCCGGTGTTCTTTTGTATTTTGACTCTTTGACTCCCGTAGAAGTTTGTCCGACCATTTCTGCTTATAGGGTGAGCAAAGTGGCTTTCCAGAAGAGAGCAGCGGTCTCGGTCTATGATTATTACGATTTAACTCGGCGAGCTCGTCAGTTCTACACACCGTCACGGGCTACATTGTGTGACATTTGTGACCTGGACGAGTGTGACCCCACCAAATGTGAAAGACAGATCGTGGAATTAAATAGACAAAGGGGTGATATTGATGAGACATATCCCGGATTAGTGGAGCTCTTAGGAGGAAGTTCTTCAGTGATATCTTCCCTATCGGTCGTGATATTGACATTGTTGCTAGCATTGAGCTTCCAATGAGTCTCTAGGTGTTTCGGGTAAAAATATATTTGAGAGCCATTAGACTCAATGTGATAATTTAAAATTTTATAAACTCTGATAATTATTCCATTAGAGGTGCTTTTAATTGACTCATAAATATGTATCATAATGTCGCGTTTTAAATTTTTAGTTTTTGCTATAGCATAGGACGTTTTTTATTGAAGGGTATTTTTGTACATACATTATTTATAGGACATTTATAAATTAAAATTCGGTTTTATGCTGTTAGCTTCTTTTCAGTCATTGGTTGTAATATCTTCTTTTTATCATTTTCCACATAAAAGTGATACCGGGAATGAAGATTGGATCCCAGAATTGTTGTAATTACCAAACATAGAAAGTAATTCCAGAATTAGCTTTACCTCTTGCGTTCTTTTAGTAGCTTCAGTTAGCGACCTTTTATAATGCGTTTCATATAGCGCGCCTTTTGCCAATTATGTCTTCTGTCAATAAATAATTAATTATCAGAATTGAACATTCCCAAACACACCCCTGCTAAGCATCTTTTCCCTACCCCTATGCTGGGAGGTCAAACTGTTTCCTATTTTGATTCTTTCCTTAATTAAAGGTCAATCTGACCTTTTTGGGAAACTCTAGTTTTGTGTTATCTCTACTCTTCTTAATAGAGTAAGAATAGCTTCATGTAAATAGAGTAAGTTTTAACTGTAAGAAATTAATTACCAAAAATTCTATTTAATTTAGATATTTATTTATCCTCTTGACATTTACTTCAGTCTGCTGTAATAGTATGTCTTTTAAAAAAAAACTAAGATTTAAAGGTCTGCGTTCCCATGTTTTTATTCTTTTGGAAGAGAAGTAATATTTTCGCTGAAGAGGACTGATACATAGTTTCGCCAACAAATATTCCATACATTTGAAAATCATTCGTGACTTACCATATACAAAAATTTGGTTAACGACTTGGTTAAGCTGTAAACTTGTTCGTCATGAACTGGTGTGATATGTAAGTTTGTCCATTATGAACGGAGATGAGCTGTTACTGTCAGAGAAGTGAAAAAAATCTTCAAAGTTTCTAACACAACTAAATATTTATGAAATAAGACCACTATTTGCAGACTCGAGAAGTATTTGTTGAAAGGTTAAATTGTTAACGAACTTTTAAAACTTGTCCATTTTGTAAATGTCTAACGTACACCTTGCATTAAAGCCAAGGATTAACATCCAGATAATAAATTAAATTCAATCTGTTTTACTTAATTATGTTTTGTTCCATCCTTCTCTGAATAGTTTTCAGGTATCCTACATGCCTCGTATTACTCCACATTTTTTAAGTGCAAAATTTACGCCACAACGACACTTAAAGAAAATTTCTTTTTCGGTGGAAAAGGAATTCAGATAAGTTTTAAACTCTTCTTACTGACGGTCTTTAGTTTCCCAGGCGTTCATACTTGATAAGTTTCGTAAGTTTAATCAATTGCTGGTTGGCTGAATCTGTTCTCCTTTTTCTAGCAGTTTACCTGAATTTACTTCTACTGGTCCCAATTCGGTATCGGCTAAGACTCCTTGATTCAAATGCCAAGCGATGAATTCTAAGTCCCGAATCCTAGTTGCGGTAAAAAGATGTGCCATCTATTTCTGGTGCTAAGTTTTGTTTTATAGCACGAAAACTAGTTTTTCATACAGCACTTTATGATTAATTTTTGTGCTTAATATAAAAACCCACTGGCCTGGCATCAAATCTAAAACATTTGTAAGCTTTATGAGGTTTGAGTTTTAAAATTTAGTGACCGCAGCACCGTATGTACCTTTACACGAAAGGATTCGCGGCAGTTATGGCTCCCATTTATTTATGACTCCTTATGTGTGGATACATTTTAAATTGGAATAATTGTTTGTGATCCTTAGTAACGCTTTAAGTAATTGCGAAAGCTGGTCCTCATTAAAGTGCTCAATGAGCTCATTGAGATCGTAGC
>Bragasellus_peltatus_6 ENA|HAEN01049839|HAEN01049839.1 TSA: Bragasellus peltatus, contig comp43463_c0_seq1
AGAAGAGAATAAAAATTTTGCTTGAAGGGTAGAAAGTGAACCAATCATCTTGCGGTTGTTGCAACCCGGTTCAGCTCTGTTTCTCGATTGCATGATTGCAAGAAACAGCGATGCATTTGATAAAGTGATTACAAACGGCAAATGATAGAACTGAATATCAACAGGAAACGTGATAGAAATATCTAAAAGGTGACAATGAGTAAATACAAGCTTATTATTACTTTACTCGTCATCGTTATGAGCTTATTACGATCGGCGGCGAGCCAGACTAATCGCTCCTCCCATTTCGGTTTCGGTCTGAAGCCCAACGAAACCGAAAAGAAAACTCTGGATTATTACATGGAGGAGGAAGACGTGATATATTTCCATCCGTGGAGATCCGACAGCCTCGAGCAGGAAGAGGAAGAGGTCGATTTGACCCTCCCGAAATACGATGTCTTCAAGGAGGAGGGTTTAGCCCGGTGGGACGAAGATCGCAGGATGAGACCAGTCGATCATATTTTGGGACATTTTTCCAGGATAAACAATTCTTACTTGATTCTGGCTCCCATAATAGCTCGCCCATCGACTGTGTTTCGACTAGTCGTTCTTCCCTTCAAAACCGAGGAATCCAACAAAGAGATCGATTTGAGGGCCACGCTAACTTCAACTAAAGGGGAAGAACTGAGCTACGCCCTCGGAAAGGCGTCCGCAGGAGAGAGCTCAGAGCTCATGATGAAGCTCCCCGACGCTTTACCAGGGCCATATCTTCGCTTGAGGGTAGAAGGACGGCAGGGTCCTAATGTTGCTTTCGTTAATTCAACCATAGTTCATCCAAGTAATGATTTTCTGACCATAGTAGTATTCATGTCGAGACCCGCATATACAGGAGGCCAAAACGTTGAATTTCGAGTCGCGCTTATGACGAATTCAATGCTTCCTTATCAAGAACCAGTTGATGTTTTTATACTGGACCCCAATGGCTATGTAGTTCGAAGATGGATCTCAAGAGTCCCAATGGTTGGTTTCTTGGATTTAAAGTTCGACGCACCTCAGCTTCCAGCGACTGGTTTTTGGCGCGTTCGAGTGAAAGCCAAGACTCAAGTGAAGGATCACCCGTTCCTTGTCACGAAATATTTCGTTCCAAGGTTTGAGGTTATGTTTGAAGTTCAGCCATTCTTCTTGGAGAGCGACGAATCTATCACTGGAGTCGTCTTCGGCGTCGTCACGAGCGATTCGTTAATTTACGGTAACATCACGATGACGGTGTTCGTCAAGTATCCGTACGCAGCAAACAACTCAGAGTACCAACAAATCGGGGACCCGATAGAAGAAACGATGGAAAAAGGGGAATATGAGTTTGAAATTCCTATGTCGGACTTTGCCGGATATGTTCCTCAGTTGCCCGGAACCGAAGTCAAGGTCGATGTTGAGATCATTGATAGTTTCACCGGAACTACGACGAAAGGCTATTTCAGGACACGAATCATTTCAGGAGATGTTTCTGTCAATTTCGTAGGACCGGATCCTGTCATTTTCAGGCCTGGAATGCCACTGACTTTGTCTGTGAATGTTGCCTACGACGATTTGGAGAGTCTAGACCCCGAAGATCTGGCCAAATCTTCCCTCCGAATAACAGCGAGCGCTTCCAGGAGAGCTGGAGGGTCTATTGAGTTTCCTACTATATATATCCCTCCTGAAGAAGAAGAAGGAACGGAAGCGGACACTTACATGAGTCTGCAGAGGGAATATGAGCAGAACATGACCGGCTTGAACGAGGAAGACAACTACGTACACAGCGTCCAATTCGAATCGCTTCTGGCCAGAGAAACCTACATCCTGAAGAGCAAGTTCGACGAATTTCGACAGACTGGCATTTTCACGTTCATATTAGATATCCCAAAGGACTCTGTTTTACTCACTGTTAATGCAATATTTACCGACGCTGACGGTGCTCAAACTCCAGGTGCTAAATTGGAGGGAAGGTCCAACTTCCACCCAATGGACAAACAGCTGCACGTGACCTCAAGTACTGAAGTTGGAGTCGTGGGAGAATTTGCAGTTTTTCACGTCAGGACTAATTTTCCTTTGGAAAAATTCCACTACGTTGTGATGAGTAAAGGTATTCTCATTCACTCGGCCACCGAAGCTGTTCCTTTTGCTGGCGCTGAAGGAGTAGCGACTTTAGGAATTGCCTTATCAAAGGAAATGTACCCAACCATGACTTTCATTGCCTACCATGTGGATGCCAAAGGAGACTTAGCTTCTGACTACATCATAATCCCGATGGAATATCCTAATTTTATGGAGGCCGAACTGTTTATCAACCAACATAAAGACCATTCAAAAAGGACCGTTGAAGGTTTTGCCATGTCTCTACCCGGGGCATTTATGAGCATTTCGTGCGCCCGGACAATGAACTATCTGATGCAACCACGAAGTCGCTTAACCGCTGCTAAGTTATCATTGGAAGCTCTTAAGCTAGAAACATTCCAAAGAACAGTATCGCGAGTTCACAGGCAACCTCGGAACAGTCATGAGCCAGCCACAGTACGATTCCTACTTTCTGGAGACACTGAAGGAGAGGCTGTCAGAACTCTCCAGTCAGCAGGGATTTCCACACTCACAGATGCAAAATTCAAAGTCAGCTCGTACAGCACACAACCCTGCGAGATTTCTCTGGGGCTGCTGGAGTGTGGAGATGGAACGTGTTACCGGTACACAGATGTCTGCAATCACGTCAATGACTGCCCAGATGCACGAGATGAAATGCTGTGTCAGTACGAATTTTTCCCGTCACAGGCGCACAATGAAGGTATGGAGGAGATGGAGCTGTACCACCTGTTTCGGCTATCGTGGTGGAAAGATCTGTTTGACGAAGAAGATGCGGTTTGGGCTTGGAAAACCACATTTATTGGTCATGGAAGGGACGAAGATCTAGGTTTGGAAGTGCCAAGGACCCAGGACGAATGGGCGTTGGATTCTTTTGCTCTGCATCCTGAGTTTGGATTTGCCATTCTGGACCCGGTCTTGTATCAGTCTGATCCACCAGTTTTCATAGTATTAGAAGGACCAACCGTCTGCAGAAGAGGAGAACAGATATCAATTAGAACATCAGTGTTTAATTCGCTTCCTTACGACTTGATTGTACTGGTCATTTTGCCCCAGAGTGACGACTACCGGTTCATCCATGTGGAGGACAAGGGTGTGGTGGATGCCTACAACCCGAGAACCTCGTCAGGAGAGCATCAACATCTCATATTCGTGCCGAAAGGGGAAATGAGAGATGTCTTTTTGCCGATTGCTGTGGTTCTTCAGAGTGGAACGCTGGAAGTTGCAGTTAGAATGTCTTCTCAAATGGCTTGGGATGAAGAATCCTTAGAAATTGAAATAAAGCCTGAAGGAGCTCCGGTGTACAAACACACGTCCGTGCTGCTCGACCTGAAGAGCCGAGCCTTGTTTTACGAGTTCTTGAATATTCCCATCGATGAAAGTCCAGAAATCAGCTTAACAATTTTCAGAAGATTTGTGTACGGCTCACCTGAGGCGAAACTGACCCTTTCAGGCGATGTGTTCAATCCGATATCGGAAGAGATTTCTGTGAGCTACGAAACTGCGTTTAACGGGAGGCATTTGGAGAGCACGGATGGCTTGGCTTTCAACTTCGGAGCTACTCTCTGGACACTGCATTACTTGCGTCTCACGAACCAACTGGTCATGAGTGAATCGATTGGAACTTTCGAGTTCCTGAACGTTCAGATGGCTGGGATGCTCACCAGGTTCAGGGACGGAGGCTTCAAAATGTGGCATTATTCGGGTCCTTCTGTCTGGTTAACAGCTCATGTTGTAAATTTGTTGAAATCAGCCATGTTGGAAGATTGGGAAAATCTGATATTTGTTGACCCTCGAGTCTTAACCGATGCCGCCAATTTCATGCTCCAGCACCAAACCCCCCAGGGAGACTTTTTCGAACATGAGCTTTGTAACGTTACTCTTGACAGCAAATATGACTACAAAAGGAGCTACGATCGCAATGTTTCTATTGGGATAACAGCTTACGCTACTGCGACGCTTCAGGAAATATTAAATGCCCTACCTGGACGTACCCGCGCCAGGACAAGTCAGGCAATCTGGAGGGGCATGAGGTTCCTTGAGAGAGCATTTCCGTCACTGACTGATCCTTACGACATCGCAATCACCACCTGGGCTCTCTCCATCGTTGGCAGCTCCGAAAAAGAGGTCGCGGTTTCGAAACTTTTGAAAATTACCCGCAAACAAGATGGTTTCCGCTACTGGTCCAAAACTCCCATGACCATCCACAACAGAATCCGAGAAAATAATCAGAAGCCCTTTTTGCAACCGAAGGAGCCCCAGGAGTGGGACTCGCACGCCATCGAAGCCACTAGTTACGCCCTTCTTGTACTCCTGAATCGGGAGGGCGTCACTCCTCGCCAGGAGAGGATTGTTAATTGGCTCATCGCCGTCAGAGACTGGGATTACGCATTTTCATCAACTTCGGATTCTGTGGTTGCTTTAAAAGCGTTGACGGAATACAGCTACAGGGCACGACTGCGAGACGTGACGGATTTGACGGTGGAAGTTGAGGCGACGGCGTCGAAAGATAATTTCATGGAAAGAATTAGAATTGAACAGCCGTTCGTAGCCATGATACAGAAAGTAGTGATACCTAATCCATGGGGCCACATTGAAATTACTGGGAGAGGAGCTGGCCAAGCAATACTGCAGATGACAACAACTTGGGGCGTGGACCTATCTTCCTACCTTGAGAGGCCCCCCAGGGAATATTTCTCCCTGGTTGTTAAAGAATATCACCATCAACCCAGAAATAAGTCTAGAATAACAACAACTGTGTGCACACATTGGTTGGCGACCGACGTTTCGCCAACCAGTCACGCAGCCATGGTTGAAATTGAGGTTCCTTCCGGGTATTTCGCACATCAACCTGAACTGAACAGGGGGGTTCGGGAGGCTAAACAGTCCAAGTTCCCCGAAATAGCGGATGCTTTTATCTCAGATTCCTACATCTTCTTCCAGTTCAACTATATCCCGCCAACTGAGCAGTGCTTTTCGTATGACCTGCATCGTTGGCACCCAGTGGCCAATTTGACCTTCATCAGGAGTGCCATGGTCTTCGAGTTATACGCTCCAGAACACTTCGAACAGATTATCATAAATTCGACTACCCTTTCTGCTCTGGACATCTGTGAAGTTTGTGGATCTTATCAGTGTCCATATTGCTTTTTCTACAGTGGTGCAATGCCTGTTGCAAGCTCCCTTTTAGTCACCTATTCAGTTATTATTTTGTTACATGAAATAACGTGCTTGCTGTGGTCACAAAGGCTGTGGACTTCCATTTTATGGGACAATTTTACTTAGTTAAATATAGTAACCAAAGTTGATTAATACAGCTACATTTTATATTTTTATAATTGTTGCTCGACTTACATAAATATAGTATTGTGTCTGAAAATTTGTTGTGCTTTAGAGCAATGGTCTGAAGAGACGAAATGTTAAAGTGGAATTATCTTTATAAGTAAATGGAGAACAGGCAGACTGCGTGGTCACTATTTACAACATGGGTAAACCATTTTCTGTTTATATTACTGTCCCTTTCGTACACTGTTGCTCATAGGAATATTTTAAAAAGTTCATTAAAAGTAATTTATAGAGTATTATTTATTTCTTAAGCAAAAATAGCCATAATACTCACTGTGATAGATACATCGGAAGACAATAATATGCATAATGTGATTTAAAATATTAGTTGGTATCATGTACCAATCATTGTTATTAAAGTTTTTAAATATATAAATAATCTTGTTACTTCATTTCAGCTCATATTGTTTTTTTGTTCAGCTTTATCGAGTTCTTTTATCAACGATATCTTTGTTTCTCATACACTGTTATATTGTGCATTAAACCCTCTTTATTTAATAATGTTCATTAAACCATTATTTGTCAAAAAGAAAAAAAGAAAAAAAAA
>Bragasellus_peltatus_7 ENA|HAEN01051839|HAEN01051839.1 TSA: Bragasellus peltatus, contig comp43744_c1_seq1
CAGAAAGTACTTTCCAGAGACCTAGATCTGGAAACTTATTCCCTTTACTAATACCGGTTTGGCCGAGGATACAGTTACTTTGCCTGACACTATAACCGAGTGGGTTGGTAGTGCGGTTTGTGTCCACCCTACAATGGGAGTTGGTATCTCAGAGACAGCGTCCATCACTACCTTTAGAGACTTCTTCACTGACCTGACGCTTCCACCGTCGGTCAAAAGGGGGGAGACGTTTCCTGTGAAGATTTCCATATTCAACTACCTGACTGAACGATTACCGCTGAAAGTAGTCCTGGAATCAAGTCCTCAGTACGACATTTTGGCCGAGGAGGGAACTGAACTAGGATCTGGTGAGCGGACATCCTGTCTACCATCCGAGGACAAGGTAGTACATTCCATAAGAATTCGACCAAAAGAAATCGGAGATGTGAACATAACTGTCAGTGCTTTCGTGGACACAAACTCCTTGGACACCTGCGGGTTTGGAACTGGAAAAGTCAGAACTGATGTCCTCATCAAGCCAATCAGAGTTGAACTAGAAGGATTTCCGAAGGAGAAGACCTGGTCCAAATACATCTGTACTTCAGAAATAGAGGCAAAAGAGGATGAATTGGAGCCTTGGTTAATAGAGGCGCCTCCTGAAATAGTCAAGGACTCGGCTCGAGGATTCGTCATAGCAGCAGGAGATTTAATGGGACCCACTGTCGAGAATTTGGGAGGTCTGGTCAAAATGCCGTACGGTTGCGGCGAGCAAAACATGCTCAATTTCGCGCCAAATATTTTTGTAATGCAATACCTCGATGCAGCAGGAGAAAACACAGCGGAAGTTGCTGAAAAGTCAATTGGCTTTATGAAGAAAGGTTATCAACGTGAATTGAATTACCGTCATAAAGATGGTTCCTTTAGTGCTTTTGGCGAAACTGATGACTCAGGGTCAACGTGGCTTACGGCTTTCGTGGTGAAAAGTTTCGCTCAGGCCAGAGAGTACATTCAGGTGGACAATCAAGATCTGACCATGAGTAAGGACTGGCTTAAACTGCTGCAACTAGAGAACGGTTGCTTCAAATCGGTTGGAAAAGTTTTGCACAAAGGAATGAAGGGAGGTATTGGCAGTTCGGAATCACTATCTCAGCTAACGTCCTTTGTCCTCATCGCCCTGATGGAAGCCGGAGATAATCATGCTGATAAGGCTACCCGAGAAGCCCTATTCTGTCTGAATGCCGATAAGGACACATCAAATCCATACGCCTTGGCAGTTAAGGCTTATGCCCTCTCCTTAGCAAAGAGCCCTGATGCAGCATCAGCCATAACAGTTCTTCTTTCTAATGCCACTGAAAATGTGGCCACGATTCACTGGAAACTCCCTGAATCTATTGAATCAAGTAAGGGAGTCGGAGTGGAGACCGCTGGCTATGCCGTCCTGGCATTGCTTACCTTTGACCCTGTTCTCTATTTGGTTCAAGCAAGAAAGATAATAAAGTGGATGAACAACGAAAGAAATGGACAAGGGGGATTTGTTTCGACGCAGGATACAATTGTTGCCCTGCAAGCCATGGCTCTTTATGAACGCAGCATTAAGAAAGAAGACATTGACCTTACCGTGCTCGTTGCCATGGGCGCCGAAGCCGAATCCCAGTTTGCTGTAAATGAAAAAAATAAACTTCTGCAACAGAGGGTGGACATTCCTTCTATTCCTACTACAGTGAACTTGGATATTGCAGGAACTGGGTGCGTTTTGTTACAGGTAAGAAGAAACGGCTTTTTTATCAGTTAATTTATAAACTGTGGGTTGCATTTCATATTTGAATTTGGTGTTTGTGATATTGCCTTATGTATGTGCCTTATTAGTTAAAATTACGCTTGAGGAGATTGCTAGTTAAGTATTTGGATTGTTCATTGAGAAAAAAAATTTGTATTTTGGGTTCTCAGCTGAATAACAGTGCCATCGAAAGCATGGACATCTGCCAGAAGTAAATGCAATAGACTTGTAAAGTTATGTCTTTGTGGTCGACTCATGCTGAACATGCGTGATCTATTCAGTGACCTAATATTGACCATTAAAACCTTTCGTAACAAAACTTACAATTGCCGTTGAGCTTTCTTTGAGTTAGTTAGTTAATCCTGAAACTTTTGTCTAGTATCTTAGTAATATTTTATTTTCTGAATTACTTAAATGACTTCGAAACCTACAGGCTGTCCTGCGATACAACGTCCCAGAACCTGATGCCAGTGAAGCTTTTGGCGTGACTGTGGAAACAACCACTGAACCTGATAAGGCATGCAAAACGAAGAGGATCAAGGTGTGCGCCAAGTACCTGTTACCTGACCTGAAGTCAAACATGGCAATTATTGAAATTGACCTCGTTTCAGGATACATTCCTGAAAAGGCGGATCTGAAGAAGATCGTCGGCTACGGCACTGGTCTTTTCAAGCGCTACGAAGTCGATGGTAGCGTCGTGAATATCTATGTTGATGAATTCTCCCCTGAAGACATCTGCGCCAGCTTTAGAATTATCCGAGAGGTCGAAGTCGAAAATCCGAAACCGGGTTCAGTCAAAGTCTACGACTACTACAAGCCGGAATATTTCGTAACTGAAAAATATGAGTTGCCACCTACCACGGAATGCAAAGACGAGAAAGACGCGAATCTCCTCATTGAAAGTGAAATCATTGTGGCGGAAGCGGGCGACAAAACAGATCCAACGACAGTGCCACCTGCCAACAAGGAGGCACTCTTAGAAGAAATCGTGGGTGCCTTTGACGAACTTATTCCTTAACAATTTCCGATATTTCTCCTCCCAGGATATTTCTTAAGTTAATTTACAAATCTGTCCTAGAATGAAAACATTTTACTTTTCTGTCTTAAATAAGAAATTAATTCTATGCGACAGAAATCCATTCTGCTTTTTCACTCTATCGTAGAGGTGGGCAAACAATGGCCCACTTTAACTCCCTAAAAGGTGAACTTCAATAATTTTTGGCAAATTTTAATACAAAAGCTTTTGGATAATAATTGCGACAATAAATATTAATTTATTACAGTATTATTGTAAGCTACACAAAATACAGGCTTGTCAAGGCATTGAAATAC
>Callinectes_sapidus_1 ENA|GEID01075970|GEID01075970.1 TSA: Callinectes sapidus C_sapidus_gill_comp56867_c0_seq2 transcribed RNA sequence.
TGCGTGGAGAGGCTGTGGCAGTGGAGATGGTCATTTTCAACTATGGGAATCAGCAGGCCACAGCGCAGGTCACTCTGGAGAACCCCAATGAAGACTTCCTGTTTGCTGACTTTGCTAATGAGATCGACCAAGGCTCCCCAGCAGCAATGAAGAGCAGAGAGGTAGTGGTGGCATCAGGTACCGGCATGAGTGTCAGCTTTATGGTGGTGCCACAGACTATTGGCAACATCCCCATCACTGTCAGGGCCACCACTGCCACCGCTGCTGATGTAGTCACTAAGCAACTCCTTGTCAAGCCTGAGGGAACCAGACAGACGGTGAACAGAGCCATGCTGATTGACCTCCGCTCCGAGACTTCCTTCTCCACTACTGTCAACATCACCACACCGCCTAACATTGTCAACGGATCCAAGGCTATCTCTGTCACTCTTGTTGGTGATGTGCTTGGTCCTGCTGTGAGTGATCTGCAGAGTCTGGTGGAGCTGCCAACAGGGTGTGGTGAGCAGAACATGGCTAAGCTGGTGCCCAACATTGTGGTAATGGAGTACCTCAAGAACAAGAACCAGCTGGATGAGGCTCTGTTGGGGCGCGCCAAGAGACACCTGGAGACCGGCTACCAGCAGCAGCTCAATTACCGCCACCCTGACGGCTCCTTCAGTGCCTTTGGGAGTCGGGACAAGTCAGGCAGCACCTGGCTGACGGCATTCGTGGCCAAGTCCCTGGCAGAGGCTGGGCGACACATTGAGGTGGAGGCTGAGGTGGTGGATAAGGCAGTGGAGTGGTTGAGAAGCCAGCAGGTAGCAGACGGCAGCTTCCCAGAGGTGGGGGTAGTGAACAACCAGGCCATGCAGGGCGGGGCAGCCTTTGGGGCAGCACTCACAGCGTATGTGGTCATGGCACTGCTCACCACTCAGAACCCACCCAAAGCAGCCATCAGGAACAGTGTCAACAGAGGCCTGGACTTTCTGGCTGAGCGACTGGATGACATAGAGGACATTTACAGCCTGGCCCTCACCACCTACACACTGCACCTCGCTGACCACCCACACAAGGACGCCGCCTTCTTCAAGCTAGAGAGCAAAGCAAAAATACAAGAGAATGAGAAGTGGTGGGAGTCTGAGCCACTGAACAGGACAGTGGAGACAATGGTGGACACGCGGTCTGTGGACGTAGAAATGACAGGGTATGGCCTGATGACCTACGTCCGCCGTGGGCTGGTGCAGGACGCCCTCCCCATCATGCGCTGGCTGGTGCGGCGACGTAACACACACGGCGGCTTCATGAGCACACAGGACACAGTGGTGGCGCTGGCAGGCCTGGCTGGACTGGCCGAGCGTCTTTCTGCCGCTGACCCTCGAGTCAACTTGAGACTGATCTATGGCGCCCGGGGCAAGAACCTTCAGGTTAACAGCGCCAATACAATGCTGCTGCAGCGTGTGGAGCTGCCCAGTGACACAGAGCAAGTGGAGCTGAGTGCTAGTGGGACAGGTGTGGCAGTGGTGCAGGTGACGTACCACTATAACCTCAAGGTGACGGGACCCAAGCCAGCTTTCTCCCTCGACCCTCAACTGGACTTCTCTATGTCTGATACCAATCGCCTCAGACTCACTTCATGCATCGGGTACACTTCCGGCAACAACAGCAACATGGCAGTGATGGACGTATCTCTGCCCTCAGGTTACATTGTGGACAATGATCTTATCCCAGGACTGTATGACTATGAGGGTGTCAAGCTGGTGGAGAAGAAACCTGACAGCTCTGGTGTGCTGGTGTACTTTGACCACCTGACGCCTGTTGAAGTGTGCCCCACCGTGGCTGCTTACAGGGTCAACAAGGTTGCCTTCCAGAAGCCCTCCGCTGTCAGGGTCTATGACTACTACGATACTTCTCGACAGGCCCGCCAGTTCTACCGCCCACTGCCAGCCAAGCTATGTGACATCTGTGACCTGGATGAGTGTGACCCTCGTCAGTGTGAGGAGCAGATCATTGAGCTCAACAAACAGCTTCAGGACCCCGAGGATTTAGAGCGGCCAGCCACAGTGACGGAGATCTCCTCAGGCTCTGCTCTTGTCCCTGTCGTGACCATCACCTGCATGGCTCTTATCGCTGCTCTCCTTCAGCACTAGTTGTCTCATCTTTCATCTGCCCCAGCCTGGTCTCTCCTGCCCCATCCTGCTGGAGTCTGGTGTAGGTTGTGAGATGTTTGAGGGGTTTGTGATGGAGTTAAGTGGTGGCCAAGTCCCAGAAAAGTTGTTGAAGCTGCAAGGAAATCAAAACGTGAGACCTTGTGGGTGTGGAATGATAGTTTGTTCATTGGCTGTGTTTTTAGTAAATTTTTATACTATATTTTTGTATGCCGACATTTTTATACGTGACTTTTTAAATGGCAGATATTTTAGTGCTTACAGCAATTTAACTATGATAAAATGCAATTCTCAGATATCAGATCTCCACAACAGTGAGTAAAAAATATGTAAATATACAAGAGAAGGAAAGAATTTAAATAAATAGAAAGAATGGAGAATGAAACTTGTGTACATAGTTTGACCTGTAAATACAACACATGTCTTTCCTTCAGTGGGAGAGACAAGCTTGGTGGGGGTGGCAGGAGTGGGATGCATGGGTGTGTACAGTACGTGTGTGTGTGTACTCAAGCCACACACACCACACACTCTCCTTGCTGGGATGCTGAGGTTCAAAGTGCTGCTACATACACTCGCTCAATCTGTAGAAAGCGTCGAGTGAAGTGAAGCTCGAGTCATGACAGTCTCTACCAGTTTACAGGCTAACATTGTGAATTTCTCTCGTCTTATATTGATTGTGAAGAGTTGATGGAAGTAGGAAGGTTCTGAATTAGTGTAAAAAGACAATTGCTACCTTTTTATGGATTAACATTTTAAATCACTTTGCTTGTATTGATGTAAGGAGTTAAGGAAATACCAAAGTTAGGCTGGAGAGAAGTGTTCATTGTAGCAAAGTCATGACATTCATTAATTCACAGATGAGCATTTTGAATTTCACCTTTGTACTGTTGTAAAGAGTCAAGGGAACAAGGGAAGCTAAGGTGCTGGGAGCCACAGTGAGGTGGCCAGAGGTCCTCACACTGTATGCCACCACAATTACTACATGGGTGTCTGACAGGGAATTGTGAGGCCTCTACTCTGGGAAGCTTTTACTCACTTGTACTCACTTACTCACAACTTGGGACTCTTTACAATTGCTGTTGGTTAGTCTGGTCTGCTGTTTAGTGATTGGCTTGGACACTTTCCTTATTCAGTCATCTATTTAAAGAGTGTCCAGGCTGATGCAGCAGATAACAGACTTAACGGTTATTAAACATTTACTAATTATTAATACCTGTACCAAGCTTTAATATTCCAGGATGCAATGCATTCTGTGTACATGACGTGTTTGTGTGTGTTCTGCAAGATGAGCTTGTGATGTACTCGCTTCCTGCCCTAACAAGCAGCCTACCAGGGAAGGCTTGGGTGTGATGCAAGGCCTAAACATTCCATTACAGTCATTGCAAGAATATGTATTATAGAAAGTTGGTATGTGTGAGATGAGAAGCAGTTAGAGGGTCAGCAGCACCCAGCTCTCTATCAGTCCATCAGTTCGTCCACTGTGTCGTGTGATGTGCTCAGTCACTTGTCTGTCCACTGAAGCTAGTAACTACTGTGAGGCATCGTTCTATTGGTGTATTTACCCTGGTTAATTTATAATAAACTATACAAGTGTTGAAAAAAAAAAAAAAAAAA
>Callinectes_sapidus_2 ENA|GEID01036400|GEID01036400.1 TSA: Callinectes sapidus C_sapidus_gill_comp41207_c0_seq1 transcribed RNA sequence.
TTCTTCTCCCCACAGGTATTTGGTATTTCAACTATCACACCTGGATGATGTGTTCCACCTGGCCATCACTGCTTACGCCCTCACTGTGCTGGGCTCCCCTTCTGCAGACACAGCCGCCGCCAGATTGTACGCCAGGAGAAGACTGGAAGGTGACATGGCGTACTGGTCTAAGGTTCGCATCACCACGCACCGCCGCCGTCAGGAGAACAATCAGAGAGCGTTCCTGTTACCGCGAGAGCCTGAACAGTATGACTCGCACGCTGTAGAAGCCACGAGCTATGGTCTGCTGGTGCTCCTGACGAGGGAGGGAGTCACCACTAATTCTGAGCAAGTGATGAGGTGGCTGAATGCTGTGAGGGACTGGGATTTCGCCTTTGTGTCTACTTCGGACACAGTGGTAGCGATGCAGGCCCTGGCAGAGTACTCGTTCAGGGCGCGTCTCAGGGATGTTACCAATATAGAGTGTTCCTTCGAGGTTACTTCTCAACCAACCACCGCACTGCAGGTCACCATCACTAACGAGTCCCTGTCTGATTATTATTCCTTTGAGCTGGAGAACGTTTGGGGGCACGTGAACCTGATGGCCAAGGGGTCAGGTCAAGCCGTGGCACAGTTAGAGGCTTCCTGGGGCGTGGACGTGCTGGGCTTCATCGAACAGCCCCACAAGAAGTACTTTGAGCTGGATGTGACGGAAAAGTACCATCAGTTTAGGAACAAGTCTATCATTACTACGACTGTGTGTGCTAAATGGGTGGCAACTGAGGAAGGGAACACGAGCAGCGCCGCCCTGGTGGAGGTGGAGGTCCCTACTGGCTACATGTTCAT
>Callinectes_sapidus_3 ENA|GEID01043185|GEID01043185.1 TSA: Callinectes sapidus C_sapidus_gill_comp45823_c0_seq1 transcribed RNA sequence.
GGCGGTGGCGGTGGTGGCGGCGGCCGTGGGTGTGATGGTGGGCAGCACTGAGGCCAAAGGGACCTACAGCGTGGTGGCCCCCAGAGTGCTGCGGCCCAACCAGGTCTTCCATGTAGCGGTGTCAAGCCACGGTACGACTGGGGATGTGCAGGTGAGCGCTGAGGTAGGAGGAGAGCAGGATTCAGGCAACATCATCCTGCTCCGACAGATTGCGGACCTGCAGCCTGACTCCACACAAGTTCTGAAGTTTGAGATAGGAGACATTGGGCCAGGCCAGTACAACCTCTCCGTATCTGGCTTCGGGGCCCTCACCTTCAAGAACACCACGAAGCTAGATTACGTCCACAAGTCGTACTCTACCTTCATACAAACGGACAAGACGATTTACAAACCCGGGGATCTGATGCGGTTTCGTGTCGTAGTGGTGAACACGGTACTGAGACCCTTCGTTACTGGGTCCATTGATGTCTACGTGACGGACGGCGCAGGGCACAGGGTAAGGCAGTGGAAACGAGTCTTTACCAACAAGGGAGTGTGGTCAGGGGAGCTGCAGCTGGCGGAGGAGCCTGTCTTAGGGGACTGGAACATCACAGTGGAAGTGCTGGGCCAGAAGACTTCGCGAACAGTGCAGGTGGCTTACTATGTCCTGCCCAAGTTTGAAGTGATCGTGACGCTGCCGGAGTATGTCACGTTTGACCAAGGCGAGATGGTGGCGACGGTGGAGGCGAAGTACACGTACGGGAAGGCAGTAAAGGGCGAGGTCACAGTGCAGGTCACCCCCACCTACAAATATGGTTATCTACAGGCGCCCTACGATGACCCTATACGCGTGGTCAAGGCTATCAAGGGCAAGACTGATGTTACCATTGACTTGTTGAGTGATGCAAGACTCAAGGGAGACTACGCCAGGGAACTCGAAGTGACAGCGTACGTGAAGGAGGAGCTGACGGAGAGGGTTCAGAATGCCACATCTCACGTCACTGTTTACCGTTATCCTTACCGCCTCTCCCTCATCCGAACCTCCGACTCTTTCAAGCCTGGCCTCACTTACACCGCCTTTCTCAAAGTTTCCTACCAAGACGACACCCCGATCACATCAGGCGAGGTTACCGTCAGACACTCCTTTACCCGGGACCCCAGCGGCTTCACTGAGGAGGTTCACACTATAGAACCTTCAGGAATCGTCACTCTGCAGTTCACCCCGCCCCTGGATGAGAGTGTGGTGAGCCTGGCGTTGGAGGCAAGGTACAAGGACCTGACGCAGTGGCTAGGGGACATTGTGAGGGCCCAGAGTCCAAGTAATTCCTTCCTGCAGGCGACGCTATTGACAGAAAATCCAAGGGTTGGTGGTGAGATTCTGATTGGCCTGAACGCAACCCAGCCACTGGTGTATTTTGTCTACCAAGTGTTGGGGCGAGGCGATGTGGTGTTCAGCAATACCTTACAGGCTCACCAGGGCACCACTCACACCTTCAGGTTCCTGGCCACACGAGACATGGCCCCACGTGCCCGCCTCCTGATATACTATGTGAGGGACAATGGGGAGGTGGTGGCTGACTCCCTCCACTTCACTGTGTCCGGGGCAATTCAGAATGAGGTGACAGTTAACCTCAACCCGAACGTGGTGGATGCAGCAGGGGAGGTGGACATCACTGTCACCACCAAACCCAATGCCTTTGTGGGTGTGTTAGCAGTGGACCAGCGGGCTCTCTTGGTGGGCACCCATAATCACTTCTCCCCGGACGAAGTAATTGAGGAGCTGGAGACATACGACCCTGGCAGAAAGACCCTGGAGGCACCCTGGCACGCACTCAGTAGGAAGAAGCGGGCTCTCTTCAACTGGATGGGCACTACAACCACCAGTGACGTCTTTAAGAACGCTGGCATTGTGGTGTTGACGAATGGTTACGTCCATGACTTCAACCCGTTCTCCACAGCTGACCAACCTTCCAGTGACAACCCAGGCGAGATTCCCTTCCGCCGCCAGTCCGCTATCAATGGGTCCTTTGGCCGTGAGTTTGCCCCCATTGACGCCTCCACCCTGCGGCCTGACCTCGGTCCCGGCCTGGCCTACAATGCCCCCACTCGACCCCCACTGGCTGGCCCTTATGCCTTCTCCTACCTGCCCCCACCACCTGACTCCCGGCCACGTCTGTACCTCAATCAACACGTTCCGCCCACCTGGCTCTTCCTTGATGCCGAGACAAAGTTCAATGGTGTGGTGAGGCTACGGGAGAAGGCACCAGACGCCATCACCTCCTACATGATCTCGGCCTTTGCCATTGACGACCTCTACGGGCTTGGAGTGACGGAGCGCCCTACCAAGTTGCGAGTGTTCCGGCCGTTCTTTGTGTCGATGAACCTCCCTGCGGCGGGGGTGGGGCGGGGAGAGGCTGTGGCAGTGGGGATGGTCATTTCAACTATGGGAATCAGCAGGC
>Callinectes_sapidus_4 ENA|GEID01046467|GEID01046467.1 TSA: Callinectes sapidus C_sapidus_gill_comp47656_c0_seq1 transcribed RNA sequence.
CAACGCAGAGTACATGGGAGGGAACGTTGCAGCGACGGCCTATGCACTGCGGCTGTATTCCATGCGAGGCGAGATTATGACGCCCAGTATCATGAGGTGGTTGCAGTCACAGCGGTCACATGATGGGGGATGGATGTCAACGCAGGACACCCTGGCAGCTTGGGAGGCTCTTTATGAGTACTCCCAGCATGAGGGTGATGCGCGGGACACTAAGCTGAGTGTTACTGTGGAGCCGCTGCATGACCACTCTCAAGCAAGGACGTTTTTCATCACCCCAGACAACTTCCTTAGTCTTCAGATACAACAGGTGGACGGGCAGTGGGGCAGCGTTCGAGTCCAGGGTAAGGGACGTGGCTCAGCAGTACTCCAGCTAACCTCCAAGTACCACGTAGCTGACACACACCACCTCACCTCGCCCCCAACACCCGCATTTAGACTCAAAACCCGCGCAACCTGGCACGGTCACAATGGTTCAGCTTTGACCTTTGCTACCTGTGTGCGTTGGCTGTTCAGAGAGGCCGGGGACAGCTCAGGGGTCGTTGTGCTGGAGATGACCATTCCTACGGGTTATGGCATGGCGGCAGAGGCACTGAGGGAGCTGGTGGTGAAGGGAAAGGTGCCACATCTCAGATGGGCGGAGTTTGTGGAGAGAAAGATTATGTTCTTCTTTGAAAAGCTGACAGAGAGCAAGACCTGTGTGGAGTTCTCCGTAGAGCGCTGGTTCCCCGCCGCCAACCTGACCCGTGTCCTGCCCGTCAAGGTGTACGAATATTACTCCCCAGAGTTATATGAAGTGGAGCTGCTGGAAATGTCCTCAGTGGCCCTGGACATCTGCCAAGTCTGTGGGTCGTACCAGTGTCCAAACTGTCCCATTCTGTCGTACTACAGCAGCTCTGCCCCGCCCTGGCCCACTGTGGCTCCTCTGTGGGTCCTGCTGTCTCTCCTCTGCCTCCACTTTGCTGCAAGTTGAGGCTCCGATGGGGTAGAAGATGATGCTACAGCGACCCTCACTAAGACTGCTACTTCTTCTCTCTGCTCTGGCTATTAACTGGCTGTGCATTGAGATTCAGCAGCTGCCATCACTACTACTACTACTACTA
>Cancer_borealis_1 ENA|GEFB01000501|GEFB01000501.1 TSA: Cancer borealis DS01-Cborealis_contig_488 transcribed RNA sequence.
TCACCCTGCCACACACTATCACGGAATGGGTGGGCAAGGCAGTGTGTGTTCACCCAGAGAAGGGTGTTGGACTCTCTGAAAAGGCCTCAATCACCACCTTCACTCCCTTCTTCATCGACCTCACCCTCCCGCCCTCAGTACAGCGTGGCGAAATTCTACCCGTCAAGATCTCTGTGTTCAACTACCTAGGAGGAGCACTGCCGGTTCGCGTGGTGTTGGCCAGGAGCGATGAATATGAGATCCTTGAAGACCCTACTTCTGGTTTAACTGAAGGTACAAGAGCCTCTTGCATTCCCTCGCAAGAGAAGGCGGTACACACGGTGAAAATCAGGCCCAATGCACTCGGAGACGTCAACTTAACTGTGGAGGCGTTTGTGGATGAGTTCTATCCTGAAGTGTGTGGAGATGAATATGTCCTGAGTAAGAGGGACCACCTTATCAAGCCTATTCGAGTAGAGTTAGAAGGCTTCCCGCAAGAGAAAACCTGGACCAAGTATATGTGTACCAGCGACACAGAGCCAGAGGAGCAGCATGTATCGTGGAGGCTCGAGGCACCCTTAGACATTGTGCAGGACTCTGCGCGAGGCTGGGTGACTGCTGTCGGTGATCTGCTGGGACCTACACTCGATAACCTCGGCTCCCTCGTCAGGATGCCCTACGGATGCGGCGAACAGAACATGATCAACTTCGCACCAAATATTTTTGTGATGCAGTACTTGGAGGCATCCGAGACCGCCACTAAAGAATTGACTGATAATGCCATCAAATTCATGAAGAGTGGTTACCAAAGGGAGCTGCGTTACCGCCACTCTGACGGCTCCTTCAGTGCCTTCGGGGGCAGTGATTCATCCGGCTCCACCTGGCTGACGGCCTTCGTACTCAAGTCCTTCGCACAAGCCCAACAGTTCATATCGATCGACACCAATGACATCGCCATGAGCCGAGACTGGCTGAAGAAGGACCAGATGGAGAACGGATGTTTCCTCTCCAAGGGAAAGGTGTTCCACAAGTCCATGAAGGGCGGCATCGCAGACAATGACTCCCCAGTGCCTTTGACAGCTTACATCCTCACTTCCTTACTAGAGGCTGGAGAACTGACTGTAAGCAAACCAATAACAGAGGCTGCCTTCTGTCTTGTCTCGGATAAAAGTGAAGACCCTTACACCATGGCTCTTAAGGCATACGCCCTCGCCCTTGCTGAGGCCTCTGAAGCAGCCATCCACCTCACGCAGCTCCTGGCTAAGGCACAAAGAACAAAGGATGGCATGTATTGGGAGCTGCCTCCTACCAATGGTAAGAGCGCAGCAGCAGGTGTGGAGACAGCTGCCTATGCTCTCTTGGCCATGGCGACCCTAAGTCCATTGGAATATGTACAAGATATGCAGCTGCTCGTCAAATGGATATCCAGCAAGAGGAACGGACAAGGTGGCTTTGTCTCTACTCAGGACACTGTGGTTGCCCTACAAGCCCTCGCCAAGTATGAAATGATCTCGGGCCAGAAACCTGTGGATGTGACGGTGCTTATCGCCTCTACCGGCCTTGAACACAACTTCCGCATCACAAACACCACAAACCTCCTCCTGCAGCGTGTTGATCTACCTTCCTTCCCTACCGTCGTGACAGGAGACTTGGGCGGGGAAGGATGTGCGCTAGTGCAGGCTGTTCTTCGCTACAACATCCCAGCGGAAGACCCCAGTACAGCCTTCACCCTAACTACCACAACGGAGACGGCACCAGATGACAAGTGTGCAACAAAGCGCATCAAAGTCTGTGCTGCATACACGCTCCCGGACTTGAAATCTAACATGGCAGTCATCGAAGTCAATCTGGTCTCGGGTTACATACCAGAAAAGAGTGATTTGAAGCAGGTTGTAGGCTATGGGGCAGGACTTATTAAACGTTACGAGGTAGATGGGAGAAAGGTTACATTCTACATCGATGAGTTCTCTCCCGAAGATCTGTGCCTTGCCTTCAGGATTCTTCGAGAGGTAGATGTGGAGAATCCCAAGCCTGGCACTGTGAGGGTGTATGATTATTATGACCCTGACCAGTTTGTTAGCGAGAGCTACACCCTGCCGCCACCAGAGGAGTGTGTGTCAAGCATGGAGATTGCTGCTGAGATTGAAGGTCTTATCATTGATGCTGCCCCTCCGTTCTAGTGCCGCCCTTGGAGACAATTATAAGGAGGAGGAAGTGGGGGGGGCATGTGAGATCTGTTACTACTACTATTACTCCTTCTGGTGTTGTTGTGATCTGGAGTGGTGTTGTGAGGTAATTTTGATAGGAATTTGAGGTGTTACCTCCTCCTCCTCCTCCTCCTCCATTCTTCTTCTGTCGCTATGAACATATAGAATACAAATAACACACAAAAAAAACCTCCTTTCTGAAATATAACAACAACACTTATTATTAATATCATCTATTGGATAATGTTAAAAGACCAGTCTCTTATACCTGTTGATAAATGTATGTTACCTGGAAAAAAAACCTCCTTTCTGAAAT
>Cancer_borealis_2 ENA|GEFB01001327|GEFB01001327.1 TSA: Cancer borealis DS01-Cborealis_contig_1305 transcribed RNA sequence.
AGAGAGACAGGTACTCCTCCCCTTTCTTCTCTCCTCCCTCACCTCACTCTGCAGTCAGGTGTCGTGGAGGTAGGACGTGCCTCTCCTTCCTCTCCCTCAACATGGCAGGCTACTACTACTGGGCCTCTGTCACCCCTGCCCTTATACTACTACTAGCTGTTCCTCATGTACTGGGGAGCTACATGGTTACCACGCCTCGCCAGTGGATAGCTGGTGACGCTGCGCAGTTATGTGTGTACGTCCTTGACCCCGCGGCCCCCCAGACAAGCCTCAACGTGTCAATGACTGTCTATGTCTCCAGCAAACTGCCGGAAAATCGCAATACAACTGTTCTACAAGAGATTCATACAGCGGAAACTTACACCTGAAGGGAAACTTGAGTGGCTTGAAGGTGAATGATACAGTTACGGTCAACATCAAGCGGGACAATGATCAGATTTACATACAGACAGACAGATATAAGTACCGCCCCGGGGAGGAGGTTCAGTTCCGTCTACTAACTATCACTGGGAACAAGCTCAAGGTGTCCACTGAGAATTACACTGAGATCTGGGTCAACACACCTTCACGGACTAGAATCGCGCAGTGGAAGAATCTGCCTAACAAGGAAGGCATTGTTCACCTCGCCTTCCAACTGGCTGACGAACCTGAGGAAGGCACGTACAAGATACACATTAAGACAGCCAATCAGAGGACTTCGCAAAGATTCGTTGTAGAAGAGTTTGTTCTACCACGCTTTGAAGTCACCATCAAGACTCCATCTTACATCCTGGGGACTGATAATGACTTCACCTTCAGCGTGTGTGCCAACTATACCTTTGGCCAGCCTGTGAAGGGTAACCTGTCGTTCAGTATTCAAAATAACCAGAATAGGAAGTGTCTCGTCACCCAAACCACGAACACCACTATCCACGGCTGCAGCGATATTCTGTTATCTGCCACCGACCTTCTGATTATGGAGTGCAACGTGTACTCCCTCAGCGCCACTGCCTTGGTGGAGGAGGAGGGAACGGGTGTGCAGTTTAGTGACAGGAAGACCACCTCAATCACACGTAGCGCGATCAAATTCACCAAGCTGTACAAAGACGAGTTTATGAAACCTAATATTCCGTATAGTATCAAGATTCGTGCCGAGTTGCCTGACGGTACGCCCGCGCCTGGTGTGCCTGTGGAGGTGTGCGCCGCTGGAACCTGTACCAACGACACCACTACTACCACCGGCATCCTTGACCTGGTCCTTCCTAACTACAAGTCCTACAGTGTCCTGGTTAAGGCACTCAATTGTCGTGCCGGTATGAGCTCCTCTGAGTACACTGATCGCCTTGAACACTACTTCTCCCCGTCCAATTCCTCCCTGGTGATCGTGGCGCCTCAGAACAAGCTCGCGTGCTCCTCCAGGACCCCCATCAAGCACGTGTTACCTATCCTGTTCTCAGCTCGTGATATGCCGACTGCAGATATCACTGTTCAGGTAATCTCCCGGGGTCAAATCCAGTACACAGCCACACAAAAGGTCACACTAACGCCTGGTGACCTTCCCTTCAAGCCAACCAACATGGTGGAGCCCCTACCCCCCCCTATTAAAGGTACCACGAGGGGCGCCATTGAGCTGGAGATCACGCTGCCTCCCACTGCGTCTCCTAAGGCTCGGGTGTTGGTGTGGTATACGCGTAGTGACAGCGAGGTGGTGTCAGACATGCGGGAGCTGGAGGTGGATAGTTGTCTTGCTAATAACGTGACACTAAGCTGGTCCACACCCAAGGCACAGCCGGGCGAGGAGGCTTCACTCTCTCTTACTAGCGAACCTAACTCTGTCTGCAGCTTGGGCGTGGTGGACAAGAGCTCTGAGTTGCTGGCACAAGATCCTGACCCCATCAACTTAGAGAAACTGTTTAACTTTGCGGAAAGGTTCACCATCCCTAGATGGCGACAAGGACTGGTTAATGATGCTGACTACTGCAACAGGAGGAAGCAGGAGGAGGCAAAGGCGAACGCTAAGCTGGTTCTTGAAGGTTCGATCGGTGAAATTAGTCCTATCATTCCGTACTACTACGGTTACTACAGCAGCTACGTGGACGCCATTAAGATGTTCTCGGACGCTGGTCTTCACGTACTAACAGATCTCACAGTGGAGACGAGACCGTGCGAGAAAGGAGGTGGGAGTATCAGTCGACCTTTCCAAACAGCTGTGGGCGTGGCTGGTGGTTTCGGGGGATCTGCGGACGACATTTTCCCCCCTCAGGCTATATCTACCGGTGGTGATAGGGAGGAGTCTGACAATAAAGTGAGTGTTGGCAGCAGCAGCAGCAAGTCAGCAGAGGAGACCCCGAGGACTAATTTCCCTGAGACGTGGTTATGGGATGTGGTTGTGGTGCCTGCGAATGGAACAAGGAATCAGCAAGTTACCCTCCCCGACACCATTACACAGTGGATTGGGAAGGCGGTGTGTGTGCATCCTGAAGTGGGCGTGGGTCTGTCCGAGAGGGAATCCATTATTACCTTCACTCCATTCTTCGTTGACCTCACCCTCCCGCCCACTGTCAAGCGCGGGGAAACACTACCTGTCAAGATGTCTGTGTTTAACTACCATAACGAGGCTTTACCGATCGGCATTGAACTGAAGGATAGCGTTGAATACGAGATCCTTGAGGAGACCGGAACCGGAACCGGACCCGAAGCAGCCGCTGTACGTGGGAAGCGGAGTGTGTGCATCCCACCTAATGATAAGGCCGTCCTCACCGTCCGCATACGTCCGTTAGTGATTGCGGATGTGAACCTAACCGTATCTGCAGCCGTGGACGCAACCGATTTCCCGACGTGCGGTGCTGGAGCTAACTCACCCCAGAGAAGAGATGCGCTGATCAAGCCTATCAAGGTGGAGGCTGATGGCTTCCCAAGGGAGAACACGTGGACCAAATATATCTGTTCAAAAGACTTCGTGACGGGTGAAGATTCCTTAGAGGTGTGGAATCTAACACTGCCTCAGACCATCATTGAAGGATCTGCCCGGGCGTGGGTGACTGCTGTGGGTGACCTGTTGGCACTCTCTCTGGAGAACTTGGGTTACCTTATCCGGATGCCTTACGGATGCGGTGAACAAAACATGCTTAACTTTGCACCAAACATCTACTTACTGCGTTACCTGGACACCACGTTACAAGCAACACCTGAGGCCACCACCAAGCTGATGCGTTACATGAGAACAGGATATCAGAGGCAGTTGTTGTACAGGAGAAATAATGGGTCCTACAGCGCCTTTGGTAATGCTGATGACTCTGGCTCCACGTGGCTTACAGCCTTTGTGCTCAAGTCCTTCACTCAGGCCAAGGAATACATCGACGTTGATGAGAAAAAACTGAGTCAAACGCGAGATTGGTTGATGGATCACCAAGGGAAGGACGGCTGCTTCCTGTCTGTCGGCAAACTAGTACACAAGAGTATGCAGGGCGGCGTTAGTAACAGCCGGACCCCAGCACCTCTCACAGCCTACGTATTGATATCACTACTTGAAGGGGGAGAGGAGGCCACAGCGCCCCCTCTTGACCTAGCCGTGCAATGCCTTAACAGTGTCACCTCCACCCACCCCTACACCCTCGCCCTTAAAGCCTACGCACTGGCCTTAGCTAACAGGACCGAAGCTGCTGCCGCTGTACAAGCCCTGGAGACTGCTGCCACTACTACTAGCAACTCTATGTACTGGGAGCTGCCAGGATCAGGACGTCACAGTAACCGAGCGGCCAAGGTAGAGGTGGCCGGATACGCTGTCTTAGCCATGATGACCCACGATCCGGATGCATACGAACCCAAGGCCAGGAAGATAGTCAAATGGATGACCACTCAGAGGAATGGTCAGGGAGGGTTCTACTCTACACAGGATACAGTGGTGGCCTTACAAGCATTGACCTTATTTGAGAGTAGCCGCCACCAAGGACCTTTAAACGTGTCCACCACAGTCACGGCTCAAGGGCAAAACCACACCTTTACCGTCACCACAGATAACAAGCTCCTGCAACAACTGGTCACCCTACCCATCCTCCCTACCAATGTCACCCTAGATATGACTGGGGAAGGGTGTGCTGTCCTCCAGGCTGTTCAGCGTTACAACATACCTGACCCTGAGCCAAGTGACGCGTTTGACCTGACCGTCAACACCATCACCGTACCTGACCGTTTATGTGTGACCAAACGCATCACCGCCTGTGCCTCCTACCGCCTC
>Cancer_borealis_3 ENA|GEFB01012040|GEFB01012040.1 TSA: Cancer borealis DS01-Cborealis_contig_11903 transcribed RNA sequence.
GGGTCAGTCTGGCTGCTGACAACGAGCGAGACAGGTGGTTGCTGCGCGACTAGGATTTATACATAAGTGCTGACCTGTCACTAAGGCAAGATTGTGAGACAGTGTTTGTCGACGGATTATTGTGTTTATTAATTACCTTGCGTGGGCGTGTGTTCTCCCGTTACTGCTCTTGCTCCACACCCCATAGCACTGGCGTGAAGGAGTTGTGGTGATTTTGTGCCGACATATACAGAGTCGTGTTTGTGGAAGTGCCTGACATCCTCCCTTGGGCATGACGCCCTTGTGATGGTGGTGGTGATAGGATGCTGAGGCGCCTCGGCCACACTCCTGCCATGGGTGCCCTGGGGCCGCGTGACGTGAGTGGGGCGGCTCTCCTGACGGCGGCACTGACGTTGGCACTGCTGTGGGGTCATGCACTAGCTCAGAACCCTGATGAGAAAATCTTCTACAACGTCGTGCCTCCTGGTCGCCTCTATCCCGTCGGGTGGGAAGAGCTGCAGCAGGAGTACCGACAGTCTGCCCCGACCGACAAGAAGACCCATGCAAAGTGGGTTGTGGTGGCCGGGCGCCGCGTCGTGCCAGGATCCATCTACAGAGTGGTGGTGGAGGCCCTGAGGACGTCTGAACCCCTCACTGTAAGCGCTGCCCTCATCAGATCCAAGGAACAGGTCACTGCCAACAAAGTGATGCTGAAGAAGGGAGAAATAACCGAGATCCTACTCATGGCCCCGTTGGACAGCCTTCCGGGTGATTGGCAACTGCGGGTGGAGGGACGTGAGGGGACCGACACCATTTTCAAGCGAATCACCACCCTCGAGTTTCAGTCCAACTTCCTCACCATCCTCGTGCAGCCTTCACGCCCTGTCTACACTGCAGGACAGACAGTGTACTTCCGTGCCATCCTGCTGACCCGTGACCTCAAGCCTTACGATGACCCCGTGGACGTGTATGTGTTGGATCCTCGCGGTCGTACAATGCGTCGGTGGCCCTCCATGCAGACTGGCCACGGAGTGATCAACTTGAACTTCGAGCTGCCTGAGTACCCCTTGGTGGGAGCCTGGACGTTGAGGATCCAGGCGAGGACACAAACAGAAGACAAGACCATACAAGTGGAACATTACTTCAGGCCAAGGTTTGAGGTGTTCGTGCGGATGTCCCAAACCCTCAAGATATCCTCCGAGGTGGTGGAGGGTGTGGTGGTGGCCAACATGACCAACTGGAGGGACGTGTTTGGCAACCTGACCATCAAGCTTCAATTTGCACCCCCCGACAGTCACCAACCTCACGCCCCGCACCAAGACCTGCCTGACAACTTCACAGACATCCACCAAGAGTTTATCGAGGGCTTCCGAGGCTACCATCCCTTCGCGCTGCCCCTCGACAAGGTGAAGGACATGATGGCGGGATCCTCAGACCTACGAGGGTCCATAGTGCGGGTGTGGGCGGCCGTTGGAGACTCCTTTGGTTGGCAGGTGCAGAAGGGATGGGCGTTGGCTCGGTTGGTGGAGGATGAGGCAAAGGTAGTCTTCCTTGGGGACCAGCCACTCATCTTCCACCCCGGCATGCCCGTCACCATACAGGTGTTCGCCTCGTACCTGGATGACCACCCGCTCGAGGAGGAGGAGCTATTGGGCAGCAAGATCACCATCACCATCAGCATCGTAGGAGGCAATACTCAGGTGGATTTCCTGACTTTGTATGGCGGTGAGCTGGCCGATGGGGAGGGGGTCGGCCAGGTAGTTTTTGACATCCCAGAGAACGCCCTCAGCTTCAAAGTGGACGCCAGTCTGGTTACGGAGAGCGGCCTCACATCTTCCGACTCGATGATAGGCCAGGTACAACACTCGCCCAGGGACCGACATCTGCAGATCGAGACGTCCACTCCTGACGCCTCGCCTGGACAGTTCATTACCTTGCACGTCAGGAACAATTTTTACATGGAATATTTCAACTATGTGGTCATGTCTGAGGGTGTGCTTGTGTATAGTGGGCGTGAACCTGTGGGTGACTTGACTCCGCCTACCATCACCACCTTCTCGTTGACTGCCTCCGCTGAGATGGCACCTGCAGTACGCATCTTAGTGTGGACGGTGACGCTGGATGGCCAGATTGTGTCCCACGCCCTCTCTGTTCCCGTCAATCCCTTGGGGCGCCACGAGGTTGGCATCAGGTGGAATGAGCATAAGGACCACTCTGGCGGCAGCGTGGAGATGAAGATGCTAGGGGAGAGCGGCGCCTTCTTCGGCATCTCGTCCATGTGGGAAGAGACGCACCTGATGGACGCCGGGCACGAGCTGGATCCCGCCCGCATCTTAACCGAAATGATGAGGCTGGACCGACTACAGGACGTGGTGGCCATGCGACGCTCCAACACCTCAGTGCCTCACCTGCGACGGGCCTCAACCAGGTCACGTGACGGGGCAGGGGCGTGGGTAAGCTTCTTCGCCACCTCCATGGCTGGCCCGGACTCACCCACTACCTTCAACTTCACTGACCTCATAGTGCTGACTGACGCTGACCTCTTCTACCACCCACACCACGCGTCAGAATCACCAGACTGTCCCGATGATATGTTCAAATGTCTGACGGGCGGCTGCTACCCCTTGGAAGAACGTTGTAATGGAGAGTTTTTCTGCTCTGATCATTCCGACGAGGCAGGGTGTACTATCGATGTTGACCCTTTGAGGAACTTCCGTTTATATCGCTTGAGTCGCATGAACCGCTTCTACGACCCTATCGATGGTGACTGGGCGTGGATGGACGTGCGGAGCTTCGGTTCAGAGATCCAGGTGTTTCCCATCCCCAAGCGGCCGCAGACGTGGGTCGTGTCGATGTTCTCTGTCGGGAAGGAGCTAGGTCTTGGCTTGCTACAGGAGAAGATACAGTTTGACTCCGCGGGGCCGTTCATGATCACCTTGGAGGGTCCCACCGTGGCCCGCCAGTGGGAACAGGTGGGGCTGCGGGCGTGCGTGTTCAACTTCCACAGCAGCAAGGTGGGTGTGCTGGTGACCCTCCCAGAGTCCTCAGACTACCGCTCTGTCCTGGTGGAAGAAAACGGCGTCGTCACTTCTTACAAGCCTCGCACTGCCGCGGGGGAGCGACAGCATATTGTGTGGCTGGGCCCCGGGGAGTCTCGTGACGTGCACATCCCCATCGTGTTCACCCGCAAAGGCAGCGTGGAGGTGGAGGTGATCGGCTCCACCATGATGCAGAAGGACTCCGACAGCTTGGTCATTGACGTGATCCCCGAGGGCGTGTCCATCGGCAAACACACCTCCATCCTGCTTGACCTTAAAAACCGTGCGCTAGTGTATGAGTTCATGGACATCCAGCTGGACGAGGTGCCGGAGATCCCCTACTCGCTGGACCGACGCTACATCTACGACACGCCTTCCGGTCACGTCTCCATCACAGGAGACGTGGTGGGGCCTGCCTTCCCCGAGGTGCCCGTGAACAGCGCCTCCCTCCTTGGCTTGGAGATGATGGGTGCTGAAACGGCAGCCTACAATTTCGCCGCCAACCTGTGGACGCTGCATTACCTGCGTCTCACCAACCAGCTCCAGCCCACGCTGACCTATCAGGTCCTGACGGCGGTGAACGTGGAGTACGCCGCCATCTCACGCTACCAGGACGAGAACGGTGCCTTCAGGATGTGGCCCGACTCGGAGCCCAGCGTTTGGCTCACTGCTTACATCTTGCGGACACTGTGGCTTGCCAGCTTCCAGGACTGGGAAAACTTAATCTACATCGATCCCTCTGTGGTGGACGAAGCAACGGCGTGGCTGCTCGAGTACCAGACCTCCACCGGTGCCTTCATCGAGACCCCCAACTGCACCCACCCACTCGACTCCAAAACCAACCCACCGCCGTTCTCCAGATACAACTACAAGAAGGGCAGCATTCCCCTAACGGCGCAGATGGTGCTGACGCTGGTCGCGGTGATGCCCTCGGTGCAGGGGGATAACCGCGCACGACTCAATATCGCCAAGACCAACGCCGTCAACTACTTGGAGCGGGAGTTGGGGAGGCTCAATGATCCTTACGAACTGGCTCTGGTGGCGTGGGCACTCTCAAAGGCAGACTCAGGGAAGAAGGAGAAGGCCTTCAGTCGCCTCCACAACATGAAGAGGGAACACGGTAACAAAATCTACTGGTCTCGCGAGCCCATCTCCTTCAACAACATGGTATACGAGGACAGTCAGAGGCCGTTTATGCTGCCGAAAGACGACCAGAAGTGGGATGCACACGCCGTCGAGACCACCTCCTACGCCCTTCTCGTGTACTTGGCACGCGACGGCATCAACATCGTGCAGGAGAACATCGTGCGCTTCCTGGCCGTCATGCGGGAGCTGGACGGCGGACTCATCTCTACCCTGGATAGCTTGGTGGCGATGGAGGCGCTGGTCGAGTACTCTTACCGTGCGCGCCTCAGAGACGTGACGGACATGCGGGTCACCATCGAGCATTCATCAGACCCCAACTTCACAGTGAACGTCAAAATCGACGACGCCAATAACCTGGCAAAGCTCCAATCCTTCGATCTGAACAACATCTACGGGCACATCAGCGTGGTGGGGCATGGGTCGGGGCAGGCGCTCGTCCAGCTTGACTACAGCTACGGTGTGGACTTGGACCACCAGCTGGACTTCCCTCCCGTAAATGCCTTCGACTTTACCGTCCACTCGCAGTTCCATGGACGGAATAATTCTCATCTTCGATTCACCGCCTGTCAGAGGTGGATCAACACGGAGGAGGCAGAGACGAGCGGCGTGGCAGTGGTAGAGATGCACCTTCCCTCTGGCTACTACGTAATGCAGGATGATCTGATCCGCCTCGTGCAGACCCAAGGCGTGAGGAACCTGCGATGGGCTTACCGTACCAACACACAGGTCAAGTTCTTCTTCAACTATCTGGACACGCAGGAGACATGTGTGACCTACGATGTGGAACGTTGGCATCCAGTCGCTAACCACTCCCGGTACAACATGGCTAGAGTGTACGATCTCTATCAGCCAGAACGTTTCAACATGACATTGATGGAGGTGTATCCACTTTACGACCTCGATCTGTGTGAGGTGTGCGGCTCCTACCAGTGCCCCTACTGCCCCTTCTACAGCAGCGCGCCGCCCCAGCCTCCGCCAGCACACTTCGTCCTGCTGCCCTTAGTGATGCTGCTACTCCTCAGATCAGCGGCGGGTGGTGATCTCTGACTATGAGAGAAATAAAAAGGATAAAGAAACAGAGATTAGCATCGTGACTGACTGTTGTGCCAATGAAGAGAAATTGGAGGGAGGAAGAAGCACAGGATGGGGAGAGAAGATAAGAAGGAAGAGGAGATAAGGACAAGTAAGAAAGCATCTAGGACCGTCATCCGTTTTCTCCTTCCAATAGGTTCCATTAACACTTTCTTGGTCATCGTGCAGCCGAAGCGAGGCTCAGCCCAGGATTACCGTCACCAGTCTGCATCATGATTCACATAGAGAAAAGAAAAGATAAAGGATAACACTGTCATTGCTTGATTCTCTTCTGATGAAGACTTTTCTCTCCTGCTAGTCCCGCTGGAAGGGCGTGGGGCTGGGTGTGGTGTTGAGATTGTTTCCTAATTCACAATGTTCAACGGGTAGAAGACATAATGTTTCTGCTTCTTCACTTGAATACAGGAGGTGATGTGACTTCTGCTTCTTGAGGACTGTCATGGCCGCCAGCGCCGTGTAGTTGACTCAAAATACATTACAGTATATTACTGAAATACAGCTTGAGTTATATTTTAGAAAATTCAAAACAAATTTAAAACATCAATTTTGTACAAAAAACGAGCTAGAGCTATATATGTATGAGATAATGCATTAAAATACTAGTAGAGACTCTCTATATGGTGTTGAAAAGTATGAAGAAAGGTTTTTGTTAGGAAACATTGAAATTGCTATACTGAGTTTGTTCATTGTCTTTCTGCAAACAATAATTGTGTAGCGGCCATGAGTATCATCACGACTAGATTGCTTACTCGTATTCCTAAGTTTATGCTGATGCATGTGTAGCCTATTATGTTTATGTATATATGTGTGT
>Cancer_borealis_4 ENA|GEFB01013410|GEFB01013410.1 TSA: Cancer borealis DS01-Cborealis_contig_13258 transcribed RNA sequence.
AACAATAAATAACAAAAATCAAAACAATCCATAAAAACTATATATTGAGGCTTTGGATGAGTATATAGATACAAAAAACAGTGAATATACCTCGTGGAAGACGGTCTGAGTTCGTTCAAAACAGGGCGTGGGTAACCCGCTTAGCGTCACCGTGTTAAGTGTTCTATTTCTATCATTTACGTGGGATAATAGGAAATAAAACACCTTAATCCACTTTGTCCTAATTCCTCAGTATGTGTAGCAGCTTGTGAGGAGTGAGTGAGTCGCAGAAAAGTGGAAGGAAGATAGAAAAGAGAAAAGACAAGTGGATTTGGTTATGCAAAAAGTGGCGTCGATGTCTCTTTGTATTTCCGTCAAGTAGTTTTGAAGTGGTTTAAATTTTCAACGCGGCCTCAAAGGGAAGGAATACTACGAAATAAGAAGAAGGAAGAAGTGTGGGTTAGAAGAGGACGAGGAATGGCATGCAATCAATAAGATATAAGGGTGTGCACAGGTGTGAGCATGGCTGGAAGCAGGTGTGTGGTGGTGGCGTTGAGTGTGGTGGTGGTGTTGGTGGTGCTGCAGGGGGCAGGGGTGACGGGGCAGGATCTGGGCAGGGGCAAGGATGATCCCAGACGCATACCCTATGGCACCGATAACCGATGGAGGAACGTTCTCTACAATGAAGTGAGGATGAGGAACCGATACAACCACCCGACACACATCGTCGTGGCGCCCCGGACCCTGTTCCCCGGGGCTGTGTACCGGTGTGTTGTGTCCATCCTGTACCTGGACCATCCTGTGGATGTGCGTGCATTCCTCAGGAAGGATGGAGTGGAGATAGCAGCAGCCAGGAGCAATATTATCAAGGGTTATCCTGAGACACTACTGCTGCAGCTCCCCAGAACCAGCGTCTGGGGTGACTACCGGCTGCGTGTTGAGGGTAACGTCCCGGGCACCATCGGGGGAACCATCTTTGCCAACGACACCCAGCTTGCCTTCTCTACCAGGTTCCTCACTATTCTCATCCAAACCAACCGCCCTGTTTACACTGGGGAGCAAACTGTGCGGTTCAGAATCATCCTCCTGACCACTGAACTCAGACCGTACGATGACCCGGTTGATGTCTATATCCTGGATCCTGATGGCTACGTGATGCGGCGGTGGCCCTCACGCCCAACCAACGTGGGTGTGGTGTCCATGTCCTTTGACCTGCCCTTCCTGCCCAAGGTCGGGTGGTGGGGCATCAAGGCGCTCGTCAATGGACAGGAGGAAGTGAAGCGCATCAAGGTTGAGAAGTGGTACACGCCGCGCTATGAGGTCAAGATGTTTATGCCCAAATACTTCCTGGACACTGACTCGGCTATTGTCGGTGATGTGGGCGGTGAGTTCTCTAATGACAAAGGTGCTTACGGTAACGCGACCTTGAAACTCTTCATACGCAGCCGGGAGGAAGACAGGTGGAATTACGTCATGAAGCAGGAATTTGCGCCCCTTGACGCGGAGGACGAATTCAGCTTCCCAATGGAGGAGGTCGCCCGTAAGGTCCCTAAGCTTGATGGTTCCGAGGTGAGGATAGAGGCGGAGATCCACGAGTCATTCACGGGCATCAACGGCACTGGCTTCTCCATGGCTAAAATCATCAACTCCTCCATCAATTGTATGTTCCTCGGGTCTCCGCCTTACATATTCAAACCCGGCATGCCCTTCTCAGCATCAGTTGCCGTCTCCTACCATGACCTTATGCCGATGTCTACTGAGAAACTGCAGATCTCCCGGCTGGTGGTGAAGGTGGAGGCTGTGGCGGAGGCAGGAGGACGGAAGAAGATCTTTGAAGTGGAGATCCCACAAGTGAATGCCGAGGAAACAGAGACGGATTTCCTAGACGAGTCGTGGCTTTATAACAAGCGTCTCCAGGCTGTTCAAGCCGACCACCCTGACTACGACCCGGCCAAGTTTGATTACAACTACAACTTTGACTACGAGTCCGGCTCTCGCTACCTCACCGACGATGAATTGGTGGAGCGCAAGATGGAAATGTTTGTACGCAACCAACAATTTGAAAAATACCGGGACAAAGGAGTCTTTCACTTCACCTTTGACGTCCCTGACAAGACCAGTTCCCTGTCCCTCACCGCAGCCTACCAGGATGACGAGGGGGACATAGCCTCAGCCAGTGCACAGGCCATTGCATACTACTCATCACTGAAACAATACATCGGGGTGGAGACAAGCAGCAAAGGAGTGAGTGTCGGGGAGTTTGTGGTGTTCCATGTGCGTTCCAACTTCAACATGGACTCCTTCAACTATCTGGTCATGGCTAAGGACATGATACTATTCGCTGGGAAGGAGGTGCTCGACACTACCAGCCGTGCCAGTGTCAAGACCATATCAGTGCCGGTCAGCTCCGAGATGGCACCTGCTTTCCGCATCTTTGTCTACCACCTCACGCAGACACATGAGATTATATCCGACGTCATCACCATCCCTGTCGACGGCATCTCAAGGCACAAGGCCAAGCTAGTCATCAACCAGGACAAGGACCACAGCAAGCGTTCGGTGGAGCTTGGCACCTACAGCACCGCCGGGGCCTTCTATGGGGTGTCGGGGGTGAGGGAGTTCACCTACGCTATGAGGGGAGGCAACGAGCTCTCCCACGCCTCAGTACTGGCCTCCCTACACGGCTTTACCAATAATACCAGGGCGTTGCACAAGATGGCATGGAGGCCCCGCGAAGGCTTCCAACCCGAGGAGGTGGAATACTACACCTCAGGGAACTATGGACCCGATTCCAACAGGACCTTTGACTTCAGTGGACTCGTAGTGTTCAGTGATGCTTCTCTCGGGGTGGTGCCGGGATATGAGAACAATCGGTGCAACGCTACGCAGGGTTACTCAGCGTGCCTGATGGGAGGCTGTTACCTGACCTTCAAGCGCTGTGACGGCATATCAGACTGTGCTGATAACTATGATGAAGTGGACTGTGGTGATCGCCTGGCAGACACAGAGGTAGACTTCCGCATCCATCGCTATGTCAAGTTCTCGGACTTCTTCGACACGGAGGACGGTGATTGGCTGTGGCTGGACATTAACATTGGACACAAAGGACATGAGCAAAACAACATTGAGCTCCCGAAGGTGGATGATCCGTACGTCCTCAATGCCTTCAGTGTCTCTCAGGAATTTGGCTTCGGACTCATCGAGGCTCCCCAGGAGTACTCCGCCATGCCACCAATGTACATATCCCTTGAGATGCCTGATTCCTGCCGTCGAGGGGAGCAAGTAGGGATGCGTATCATGGTCTTCAACAACCTGCCTCTAGATATGATGATTCTGCTGGTGCTACATGGTGCTGACACTCATCGCTTTGTGGCTGTGGAGGATTATGGAGTGGTGGACTTCTACCGACCTCGCACGGAAGCAGGAGACCACCAGCACCTCGTCTCGGTGAGTGCAGACAGCAGTAAGGAGGTGATCTTCCCCATCGTGGCCACCATTGATCAAGGGGAGATAGAACTTACTGTATCGGCCATCACACAGATTGGCCGGGACGAAGAGACCGCCACACTCACCATCGAGCCTGAGGGAGCCACCATAGACCGCCATACCTCCATCCTCCTCGACCTCAAGAACAGGGCGGTTGTCTACGAGTACATGGATGTCATTGTGGAGGAGTCTTATGTCATCCCACTCAGCATCTTCCGTCGTTTTGTGGCTGGCTCTCCCCGCGGCCATGTGTCTCTGTGTGGCGATGTGGTTGGGCCGTCATTTCCCTATGGGGAACCAGTCAATACCATGCAGATGTTACGTAAGGAACTGAGAGGAACAGAGGCATCCACCTTCAACTTTGGCGCCAACCTCTGGACTCTTCACTACCTCCGCCTCACTAACCAGCTGGACCATGCCAACGTACAGGAAGTGTTCGACCGGCTCAATGTGGAACTGGCAGCTATCATGTATCGCTTCAGTGCCGACGGAGCCTTCAAGAACTGGGATACTGCTGGGCCTAGTGTGTGGCTCACAGCATGGACGACTCGCACCTTACAGCAAGCACAATTCCAAGACTGGGAGAATGTGTTGTTCATAGAGCCTAAAATCATCTCTAAAGCCGTGGGATGGATGTTACGCTGGCAGGATCCCTTAACCGGCGCCTTCAGGGAGACGCCACATTACGAGGTTGTGCCGCTGGATAAGAAAGCGTCGGCGTACATGTATGGATTGAAGTGGCGCGGACAGAAGAACATCACCTTGACGGCACAGTGTCTCATCACCTTGGAGCAGACCATTAATACTCTGCAGGGGAGTGTGCGTTCACGGGCTAACAATGCACGCTCACAGGCTGTCAGGTATTTGGAGAAGGAGCTTGTGTACATCAATGACCCTTATGAGCTGGCCATCGTGGCGTACGCACTCTCCTTAGCGAACTCAGTCGAGAAGGAGACGGCCTACGGGAAGCTGGACCGCAAGAAGAGGAAGGAAAACGGCCTCATCTACTGGTCAAGGGATAAGATGGAGGCTAACCGCCGCGTCTACGAGAACAACCAACGTAACCTTTTGCAGCCCAAGTTTGAACAGAAGTGGGACTCACACTCCGTCGAGGCCACGTCCTACGCCTTGTTAGTGTACCTTATCCGTGATGGTGTTGATATGGACCAGGAACGCATTGTGGAGTGGCTGAACGCGATGAGGATGCACGATGGAGGCTTTATATCCACTGTGGACACGCTGGTGGCCATGCAGGCGCTGACCGAGTACTCCTACCGTGCTCGGCTCAGGGACATCACGGACATGAAGGTGACAATAGAGGCAACGGGGGAGGACGGAAGAGACTCACACACTATCGTTGTATCCACCTCCACTGTGTCCGAGATGAACATCATTCCGATTGATAATGTTTGGGGCTTGGTGAATGTGGTGGCCAATGGTGCTGGCCAAGCCATCCTGCAGCTTGATGTGAGTTACGGCGTTGACTGGACTAACCTCAAGAAGCAGCCGCCCGTCGAGGCGTTCGAACTCACTATTGACGAAGATTACTCCAAATTTGGCAACAAGTCTCACTGCATTGTGACTATTTGTGCCAGGTGGATCAACACTTTAGAGTCAGAGACGAGCTCCGCCACCGTCATAGAGATCGAGGTTCCCACTGGCTACGTGGCGTTCCAGATTGACTTGGAACGCAGCATTCATGAAGCCCAAGTGTCACGCTCCTTCCCATCGCTGCGGGATGTCATTGGCGGCCACGGTGACACCTTTGCCAAGAAGACTGTGTGGTTCTTTGACTATATTCCTTCTAATGAGTCAATGTGTTTCAACTACGAGATGAAGCGATGGTACCCGGTGGCCAACCTTACCAGGGTGCGCATGGCCACTATATATGAACAGTACCAACCAGAACGGTTCCAAATGGTGATGATGAACTCTACCGTCAACACCCTCGACATCTGTGAGGTGTGTGGCTCCTACCAATGCCCTTACTGCCCCATCTACAGCTCTGCCCTCACCCTCGTCCCTCCTCCTCTCATCGCCCTCGTGTCAGTGTTCCTTGCGTCATTCATCTCGCAGCTCCTCGCGCCAACCACCATCCTCCCTGCGGCTGTAAAGAAAAGATAAGTTTGTGATTCTCTTCCCACTCCCAGAAGATTGATTGAATTGGCTGAGAAGTGATGCAAATGATCTTCTTGGTATAGCAGATCTGATTTAATTAAGGGCCTTACATTTTTCTGCTTTTGTTTTTATTAGTGGTCCAATGGTGTAGTGGTTAGTGCACTTGACTCACAGCCAAGAGGGATCAGGGTTGGAATTGTTTGCCGGTGGAGACAGTTTACGCTGGTGTTCTTTCATGCTGAGAATAGGGAGAAGCAGGAGGCAAGCTATCCTGTGTTGGTGTGACTGTCCAGGAGTGGATAGGATAGTCAACAACCTTGCTGTCCTGTGCGTGTGTGTGTGTGTGTGTGTGTGTGCGTGCGTGTGTGTGTGTGTGAGTGTATGGAGTTAGTATGTGTGAATCCTTGCTACGAATGACAGAAGTAGTCTATACGACACCACCAAAAGGGATGTGCAGGCAAGGTATTAAAAAGCTAAGAAAGAAATCTGTTGTGGATCTAAAAATGTCTTGATTCTACTTTTTTTTTCTGATCTTGGTTTCTCATAAGATCTATTTTTGTATCCTAATGTGATTCTTGTGTGCTGGGCCTTTTGTTTTTTGGATAATGCAAGTACAGTGTCTTTCCTAAATGATCCGTCCACTTTTAACTTTGACAACACTCACTAACACACTGGCAAGTACTTCTGTCAGGCTGTCACCACTTCCTCAATGCTTGGCCACAACCTCTCACTGGTAATGTTGAGTGCAATACTATCCTTCCGGCTGTTAAGTGACCAGTGTATGTCCTTGATGTTAGAACTGCCCACACTGCAGCTTGGTTCTAAGTTTCTATATGCCTTTGCTGTTAGAACTGTCCTCACCATTCTAATTCCACGCTTCTAAAAGAGGCGTGGAAAGCATTTTAAAGGAAACCTAAAGAAATAATTGAAATAAAGGTTGACGTAAACTGCATTGTAAAAGTATTTGTTATGTATCTATGAGTGATTTTATTTTGGCATCAAGTTCATATATGTTGTGGAAAATACTTGACTATTTTTGACTGTAATCATGTTTCGAAATTGACATGAATATTGTTAAAATGCTACCAGACGCAGTGTGGGCAAGGCAATGTTACAGCCATTCAACATCACGTAGATCACATACAATACACAGTAACCAAGAGGATCTGTTTTGGTCTAGTGATTGCAGTGCAGTATTCAGAGTGCCAACCTGTGCACTGCCTCAAGTCTTAATGATGTACAACAACAACAATTTTATAGGAAGTGAATGATTGAGTAATTAATGATCTATTTGTATGAAGTTTTAGTATTAAGTCAGAGTATACAAGACACAGGTGATGATCTGTGCAACACTTCTAAGTATTCATGTACAGCCTTACAATACAGGTGAAGGCAATTAATGATGCACTAATGAATGAAGTGAATGTGTATGAAGATTTAATGTTAATCAGTCTCTACAAGGCACAACTGATAGCCTGTGCAGCAGCAGCAGCAGCAGCAGCAGCTCCAAGTTTTAATTAATGTGCAGCTTCACAGTGCAGAAATGAAGTGAATAGAACAGTAGTTAATGAAAATGTGTACGAGTGTTAAGGTTTCCAGAACTATCTATAAAGCAGTGTTGACACTTATAAGGTTCTGGAACAAAGTATAAAGTAGTGTTGCCAATTGATAATGGGAGCTGAGTAAGCCATGATAAGGTGTAACCAAGGACTCTATACAAGGCTGCAGGTTAAGATAACATAAAATGATGCAGTATTCACATCATTGTCTCACTGTTTGTTGAGGTTTTGTTACATTTATCATTAATTAAGATGATATTTTAAAAAGATTTTTAGGTTATTGGCATTGTGTGAGATTTTTTTATATTATTTTTTTAATTAAGATTTTTTTCATCCTGTTTTTGAATTGCTTGTTAATTATGCAGAATTGATTTTTCTTCTTCCTTTTAGGAACTGAACCTTTTTTCTTACATAACA
>Cancer_borealis_5 ENA|GEFB01030921|GEFB01030921.1 TSA: Cancer borealis DS01-Cborealis_contig_30558 transcribed RNA sequence.
GCGTTTTGTGGCTGGCTCTCCTCGTGGTCATGTGACCTTATGTGGAGATGTGGTGGGACCATCCTTTCCTAATGGGGGAGCAGTAAACACCAGACAGATGTTGAGGAAACCATTTAAAGGGACTGATGAAACTACTTTCACATTTGGCGCCAATGTATGGACCCTTCACTATCTTCGTCTCACAAATCAACTGGACTACTCAGAGGTGCAAGATATCTTTGAACAGTTGAATGTGATGCTGGCAGCTATAATGTTCCGTTTTAACAGTAATGGATCCTTCAAGATGTGGGGCAATGTTGGACCCAGTGTCTGGTTGTCTGCCTGGACCATTCGCACCATCCAGCAGGCACAGTTCCAAGACTGGGAGAACCTTCTCTACATAGACCCACACATCATATCTGCAACAGTGAAGTGGCTCCTGCAGTGGCAAGATAAAAAAACTGGAGCTTTCCGTGAAACTCCCTATTACAGTGACACTCCTATTAACAGAAAGGCTGCCTCTTACTCATATGGCCTTGAGTGGCAGGGACCCAAGAACATCACCCTTACAGCCCACTGTCTCATTACTTTGGAGCAGACCATTAAGACTCTGGAAGGGTCTGTGCGTGCAAAGGCAAACCTTGCTCGAACGCGAGCCGTCAGGTACCTAGAAAAGGAGCTCCCCATCCTCATTGACCCTCTAGAAATAGCCATTGTGGCATATGCACTCTCCTTGGTTAATTCAGTGTCCAAGGAAACTGCCTTTAGTCTTCTGGACCTCAAGAAGAGATCTGAAAATGGACTGATATACTGGTCAAGGGAGCCGGTGCGGCCCAATCAACGTGTGCATGAAAACAACCAGAGGAATTTGCTTCAGCCTAAATTTGAGGAGGAGTGGGATTCACATGCAGTGGAAGCCACAGCCTATGCACTTCTTGTGTACCTTATCCGGGATGGCATTGACCTGCAGCAGGAGCGGATTGTGAAGTGGCTGAATGGTATGAGAATGCACGATGCAGGCTTTGTATCCACAGCGGATACCCTGGTGGCTCTACAGGCATTGACTGAGTATTCTTACCGTGCTCGCCTCCGAGACATCACAGACATGAAGGTGGTAATTCGTGCCACTGGAGAGGAGGGTGAACCACCCCATGAAGTGTTCATCTCGAGTGGAAATGTCTCCAAGATGATAAACATTCCAATACAAAATGTTTGGGGTATGGTGAATGTTTTTGCCACTGGAGAAGGCCAAGCCATCCTTCAGCTCGATGTGGAGTATGGGGTTGATTGGGATGGTTACAAGAAAGAGCCACCTGTTAAGG
>Cancer_borealis_6 ENA|GEFB01017800|GEFB01017800.1 TSA: Cancer borealis DS01-Cborealis_contig_17589 transcribed RNA sequence.
GTCAACACCTCCGAGGGTCTAGTACCGGGATCACACTTGGCTCACGTTACAGTGTTTGGTGATACTGTTGGCGCTGTCCATCTCACCTCCACGCCTGCCACGCCGGAACAACTACTTGGACTGCCTATGGCAGGATGTGAGCCAGTCGCCTTCAGCTTCCTCCTAACTGTGGTACAACTGCGGTACTGGAGAGAGATGGAGCAGCAGCCTCCACTAGACGAGAAGGAAGTGTTTAAGGGACTCTCTCTCCTCTATCAAACTCTACTTGTGTATCAGAATAGAGATGGAGGGTTTAAATACTTCAGGACCAGCAAGAGGAGCTCTGTGTGGGTAACAAGCTTAGTACTACGAGCTCTTAATGAGGTCTCTGTTACGTGGCCTCACCTGCTCTACGTGGACCCACAGGTGACCGACAAGGCGCTCAGGTTCGTGTTGGGTCAGCAGGCTCCCCACGGTGCCTGGGAGGAGCCTAGCGGGGAGGTGGGGGACCGTAAGCTGGTCCCCGCCCTCTACTCCCTCACCGGGGACACCACTAATGGATTGAACTTATCTACAACGGCGCACACCATGATTGGACTACACGCCCTCAAGGAATTGCCATCGCCGCTGGACGAACAAGTAGTAGCTGCCATATCCCACGGTCGAGGTTGGCTGGAGGACAACCTTGAACAAGTGAGCCAGGCATCGAGGCCGCTAGAGGTGTCCTTGGTGGCTCTGGCTCTCCACATGGGCGGCTCAAAAAGGGCGAACACAGCGTTTGGCTTCCTCACTAGAAATGCAAGACAGGAAGTCAAATACGTGTACTGGGGTGAAGATTTGGTTCCTCTACCTTCCTACCGCGTGGAGTCCCAGCGCCCACACCTCCAGCCGCGCACACCACACCGCCACGACGCAGGCAATGTAGCGGCCACAGCCTATGCCCTGCGCCTGTACTCAATGCGGGGCGAGATTATGACTCCGAGTATTATGCGGTGGTTGCAGTCACAGCGATCCCATGACGGGGGGTGGATGTCAACACAGGACTCCTTAGCCGCGTGGGAGGCGCTACACGAGTACTCCCAACACGAGGGTGACGCGCGGGACACCAAGTTGACAGTCACGGTGGAGCCTCTACATAACCACACCAAGTCCCACACCTTCTACATCACACCTGACAACTTCCTGCACCTGCAAACACAACAGGTAGACGCTGACTGGGGAAGCATCAGAGTCCAAGGAAAAGGTCGAGGCTCAGCTGTCCTTCAACTGACCTCAAAATACCACATCGCTGACCCCGAATACCTTATCTCACCTCCTACTCCAGCCTTCCGCATCTTGACCCGAGCGACCTGGCATGGGCATAATGGGTCTGCGCTGACCTTTGCTACGTGTGTTAGGTGGTTGTTTAGGGAGGCTGGTGATAGCTCTGGGGTCTCGGTGCTAGAGGTCACGGTTCCTACAGGATATGGGACGTCTAAGGATGTGTTGAGGAAGATTGTGATGGAAGGGAAGGTGCCGCATCTAAGGAGAGCGGAGTTTAAGGATAGGAAGATTATGTTCTTCTTTGAAAAGCTGACAGGGAGCAAGACGTGTGTGGAGTTCTCAGTAGAGCGCTGGTTCCCCGCTGCCAACCTAACCCGCGTCCTGCCAGTCAAGGTGTACGAATACTACTCCCCAGAACTATTCGAGGTGGAGCTTCTAGAGATGTCTTCAGTGGCGTTAGACATATGCCAAGTGTGTGGGTCCTACCAGTGCCCAAATTGTCCTATCCTATCCTACTACAGCAGCCACGCCCACCCCAGGACCCCCACGCCCACCCTAGGACTATCTATCCTACTAGCGGTTCTCTGGGTGTCTTTCTGGCTGCCCCCAAGTTGAAA
>Cancer_borealis_7 ENA|GEFB01000544|GEFB01000544.1 TSA: Cancer borealis DS01-Cborealis_contig_531 transcribed RNA sequence.
GGTGGTGGTGGTGGCTGTGCTGGTGGGCTTCTGTGGTGGGAGGTACATCATTACCATACCGAAGGAGTGGGTGTCAGGAGGCATGGCTCAAGTATGTGTAGATGTGGATGATCCCGCGGCACCTGCTGGCTACCTTACCGTCTCTGCTAACCGATCTTACTACTACGGAAAGAACCCTGAAGGAAGGATTACACTGAAAAATATCACCATTCCTGTACCTGCTGGGAGTGTTTACTTCTGTGAGGACATTGAAGTGCCCCATAAGAGTCTATACACATCTAAGCTATGGGTGCGAGGCCAGGTAGCAGGAGATTCCCTCAACAGGACCATGAGGCTCTCCTTCAAAGGCAGGAATCGTAAGACATTCATTCAGACGGACAAGTTCCTGTATCAGCCCAATCAGGAGGTGAAAATAAGACTCCTGACAATGCATTCCAATAACCTGACTGTCAGCACCGATCAGTATCCTATGGTGTATATCACAACGCCTTCTGGGACACGCATTGCTCAATGGACAGATGTAAACAACGCCGCTGGTCTGGTCCACTTGGAGATGACTCTTGCAGACGAACCAGAACAGGGAAGGTATAAGATCCGTGTGAAAGGCCTTGATGGTAATATTCATGTTAATTACTTCGAAGTGAAAGAATATACTGTTCCGCGCTTTGAAGTCACCATCACGGCGCCCAAGAATTTCCTTCCGTCTCACAAATCTTTCACCATGAAACTGTGTGCCAAATACACTTATGGACAGCCTGTGAGGGGAAATTTCACGATCGAAGTGGATAACCAACGTTCAGATGAGTGTTGGGTGTCCAAGAACATTACGGGCGAAGTATTCGGATGCAAGGATTTCGATGTGTGGTCAACTGACATGAGGGTAATTGACTGTTCAGTAAACACGCTGGGAGTACAGGTGGATGTGTCTGAGGCAGGTACGGGGGTGATACAGACAGGCAAGGCAGATATATCCATCTCAACCCAAGCTGTTACCTTCAAGAAGATCTACCAGGACACTGTCAAGAGGCAAGGACTCCCCTACACTCTCAAGGTGAAGGTGGACAACCCTGACGGTACACCTGCTGTGGGCGTACCTGTGGAGTTGTGTAAAGGTGATCGGTGCTCCAACCTGACTGTTCCTCACGACGGGATGATCATTACGGCAGCGGGAGGCGACGAGATCTCAAACATCAGAATGAAAGCCCTGAATTCTCGAGTTATGCTGCGTGAATCGACTTTCCAAACTAAGGTCAAACGATACAACTCTCCTGCGGGGACGAAAGGCTTTGAGTATCTCCTCCCAGTGTTCTTTGTCAGTGACCAACCCAAGGCAGCCTTCACTGTGCAGGTGATATCGAAGTACTATATCCAGTACTATACCAAGACACAAGAATTTGACCTGACCACTGCAGAGCTTCCCATCAGGACAGAGGAACAAGTGGAGCCTTTAGAAGATCCTCCCGCAGGCACAGTGCGGGGAGTGATCTACATTCCTATCACCCTCAACAACTCTATTTCCCCCTCGGCCAAGGTGATAGTGTGGATGGTGAGGCGTGATGATGAGGTGGTGTCAGATGCCAAGGAACTCGAGATGGATAGATGTCTCCCTAATGAGGCTGAGTTGGTGTGGTCTGAGGCTGTAGCTGAGCCTGGCCAAGGACTGGAGATGCTGGTTAAGTCTGCTCCCAACTCCATATGCAGTCTAGGTGTGGTGGACAAGGGCACAATGCTGCTAGACACACGCAGCAACTCACTCACCTTAGAGAATATTTTCCGTCCGATGGAGTACAACCGCCTTGGCCATTGGTTTGAACCCAACTACAATGATAGACAGTACTGCAAAGACAAGCTAGGACACAATGATGATGATTTTAGCAGATACTTCACTAGGTACTACGATGCTTTGGGAATGATAACTGGTTCTGGCCTCCACGTGCTGTCCGATCTGGTGCTGGAAACTCGGCCTTGTGAAAAATCTCCGAGGGTTAGGTCGATGTATTACTATCCGGACAGCATGAATTTCAACTCTGTGAGGAAGACCGTTGCATATCCCGGCACGTCTATTCCTGAGAGACATTCTAGCACAGAGAATGAAGGCAAGACGAGGAGCTTCTTCCCTGAGACCTGGTTGTGGGATCTCTATGTCCTCCCGACATCTGGCGTGTACTCCGACCGCGTCACTCTACCAGACAGCATTACGGAGTGGGTGGGACAGGCGGTGTGTGTGCATCCCCAGAATGGACTCGGACTTTCTCAACTCACCAACATCACGACCTTCACACCTTTCTTCATTGAACTCACCCTCCCACCTTCCATCAAACGCGGAGAAACACTTGGAGTTTTAATTTCCATCTCAAATTACCTGAAAACATCGCTACCTGTTAAAATTCAGGTTCACCCCAGCTTTGAGTACGAGATTGTCAAGGACCCAACAAGCCAGCGTGAAGAAGGGGTGCTGGAGGCGTGTGTGGAAGGCAATAACAAAGTCGTTTTAGAAGTCAAGATTAAACCCACAGCCCTTGGTGAGGTCAATATTACAGTGGGGGCATCAGTGGACCAGCGGGCGGATAATGAGTGTGGCATCTCCCCTGTGGATGTTGATGTTACTAGAAGGGACAGGTTAGTGAAGCCCGTTACCGTGAAGCCAGAAGGGTTCCTTAGAGAAAAGACCTGGAATAAATACATTTGCGTGCAAGACCTTGCCGACGGAACTGACTCACTTGGACGGTGGGCTGTGGAGGCACCGGAAGGAATTGTTGAAGGCTCGGACAGGGGCTGGGTGACTGTGGTGGGCAGTCTCCTCTCTATCTCTTTAGACAACCTTGGCCACCTCATCCGCATGCCGTATGGATGTGGGGAGCAGAACATGATCAACTTTGCTCCCAATGTGTTCATCCTTCAATACTTAACCAACACCCGTCAAGACACACCCGAAATCGTCACCCGTCTCACCAGCCTTATGAATACAGGTTACCAGCGTCAACTATTGTACCTGAGGAGTAATGGTTCCTATAGCGCCTTCGGAGGCGCAGATCCCAGCGGCTCCACCTGGCTCACTGCCTTTGTACTGAAGTCGCTGGCACAGGCTCAGCCATTCATCACCATTGACTCGGATAGTTTGACTCAGTCTATGGAATGGCTGAATGGAACGCAAGCATCTGATGGCTGTTTCAACTCTATCGGACAGGTGTTCAATAAGGCTCTCAAGGGCGGCAGTGAAGGCAGAGGCAGAGAAGCATTGACAGCCTACGTGTTAATATCCCTAATAGAAGCAGGGCAGGACAGTACTGATGTTGTGTTAAGTGGTGCCACCTGCCTTGCCACCTACACACCAGCCAGCCAACACCCTTACACCCTCGCTCTAAAATCCTACGCCTTGGACATTACAGGCACTAATGACGCAAGCTGTGGTCACCTCAAACTCTACCTATTGGGAACAGCCACAGAGTCACAGTAAATCGTTGTCGGTGGAGACTGCCGGGTACGCCATCCTAGCTATGATGACCTTGGATGCCCAGAGGTACGAGGATCAGATCAGGAAGGTGGTCAAGTGGATCACAGCTCAGAGGAATGGTCAAGGCGGATTCTACTCCACTCAGGATACAGTGGTCGCCCTTCAAGCCTTAGCTAAGTACGAGTCCACACAGTACCAAGGGGAGGTGGACTTCGTAGCCACCATCAAGGGTAAAGACATCAGCCATTCCTTCTCCATCAACGAAAACAACAAACTAGTCACTCAATCTCCATGGTGGGCAGCGGGTGTGCAGTGTTCCAATCTGTCCTGCGCTACAACGTACTACAACCAGATTCCAGCGACACATTCAGCCTCACCATCAAGACCCACACAGCAGCAGACAGGACGTGCACCACTAAATGGATCAACACCTGCGCTAAGTATCACCTCACCTCTGGGAAGTCAAACATGGCAGTCATTACCCTCGACCTTGTATCTGGTTATATTCCACTCAAGGATGACCTCAAGGATATCGTAAAGAACAGCCCCGGGGTGGTCAAGAGGTACGAGGTGAATGGTAGTGAAGTATCGTTCTATATAGAGGAGTTTGCAGAGGGGCAAGAGGTGTGTCTTCGGATGAGGGTGGTTCGTGTGGTGGATGTAGATGGGGCTAAGCCAGGCTCTGT
>Cancer_borealis_8 ENA|GEFB01000814|GEFB01000814.1 TSA: Cancer borealis DS01-Cborealis_contig_800 transcribed RNA sequence.
AAAAAACATATATAAATGACAATTCCAAAATAACGGAGGTAGCGAGAGTTGGCAAGTATTACATGAGGGTTGTCGTCTGTGTGTGTATATGTTGTTGCCTCTCTTGCCTCTCACTCCGTCGTAAGGTTCAGCGTGGGTTGAACCTGGACTAGAGAGCATTTGTGATTGTGTCTAGCAAGAGGAGTGAAGGTTACAAATTCTTTATCCATCCCTCACTCCTTCCACTGGGGTCATCATGGCGAGGTGGTATTCACTGACGACCTGTATTGCCCTGGTGACGTTGTGTACTGGGAGTTACATCATCACCACACCACGGAAATGGACGCCTGGGGAGGACGTGCAGGTGTGTATGTTCAACATGGGAGAACAGACGGTGGCGAAGAACGCAGCGCCCACAGACACCCCCCAGGAGACCGTACAAATAAAGGTGGTGGGTTCCCATATAAATCACGGCAACATATTCTCACGTTTCATTTCCATACCCACAGGCAAGAGTGAGGCATGTCAGAGTGTCGCCGTCCCTCCCGTTGACGTCGGGAGCGGCAAACTAATCATTGAGGGCATGATAGGCGGTAAAACGGTAAGCCACAACGAGAGGATAAACTTCGCTACCTCCGCCTCTGAGACCTTCGTACAAACTGATAAGTACTTGTATATGCCTGGCCAGAAGGTGCAGTTCCGTATATTGACCATCAAAGGACCTTACCTCAAGATATTCACTGGCTTGTATCCACAAATATGGATTGAGTCGCCTTCTGGCAGCCGCATCGCCCAGTGGGTTAACGTGGACAGCCCTGCCGGTCTAATCCACGAAGAATTCCAGCTCATTGACGAGCCCGAGGAGGGAACCTACAAGATCATAGTGGAGTCCCCCGTTGGAGGAAATAGAGCTGTGCAGACTTTTAAGGTGGAAGAATTCGTCCTGCCACGCTTTGAAGTGACTATAGAGGCACCTCCTTACATCCTAGGCTCCGATAAGGTGTTCCAATACAAGGTTTGCGCAACGTACACGTACGGCCAGCCAGTGAAGGGCAACGTCACCTTTAGAATCGAACGCAAAAACGGTCGTAACAGAGATTCCAACACGCAAACTAGGCCGATTTCCGGTTGTCGAGACTTCTTCATCGACGAAACTATCTTGGAAATTAACAGTGAAATTGACCTAGCCAGTACTGTGGGCGTTTCAGTCACAGTGGCAGAGGAGGGCACGGGTCAGGAGGCGACGCAGGAGTCCTTGATAGACGTACATCGACGAGCCCTCAAGTTTAAGCACATTGGGAAGGAGGATTACGTGAAGCCAAACCTTCCCTTCACAGGACAGTTCAAGGTCAAGCTGCCGTCGGGTGCCCCATCGGCCAATAATATGGTAGAACTGTGTGTTGGTACAGTCTGCAAAAATTACACCACGGATGCCAACGGGGTAGTGGAATATCTTTATCCCAAACACGAGGATTTCACTATCAGGATTACATCCCACGACTACCCAAGAATCCCCAATCCACATTCAAGCTATCGGCCCATAATGTTTGAGGCAGACTCAAATCACAATGTGAAGCAGTACTACTCGCCTTCCAATTCTTCCATCATCATCAAGTCTCCTGAGGTGCAGTTGAAGTGCCGGGTAGGAGAGAAGCAAGAGTTTTTGGTTCCTGTGATGTATGCAGCTGACAAGGATATAAAGGCTAATTTCACTATTCAGCTTGTGTCGAGAGGTCAGATTCAGTACTCCAACACCCAAGAGCACACCCTCACTGAAACGGAACTGCCAATTGACACTTCCCTCCTTTTAACCCCTCTGCCTGCCCCCTCCCGAGGCATGGTGAGGGGAGCCATCAACCTTCCTCTTGTTGTTCCCCTTACAGCCTCCCCAAAAGCCAAGATAATGGTCTGGTACACACGCTCGGACGATGAGGTAGTGTCGGATGCGCAGGAAATCCGGATAAGGAAATGTCTCACCAATCCTGTCCATCTCACCTGGTCAACCGAGCGGGCCGGACCAGGTGATGAGGTGGATCTGAAACTTGCTGCAGCACCTGAATCCCTCTGCAGCCTGGGCGTGGTAGACAAAAGTGTGGAGCTCCTCTCGAGTAAGGAGGAATCCCTAACCTTGGATGCAGTGTTTGAAGTGGCCGAGAAAGCGATGGTTGGCGACAGCGAGAACACGCAAATCAACGACGATAAATACTGCAGAGAAAACCATCCGCGTGAACCTCGTCCTCCTCGTCCTCCCTTCCCAGTTCCCTTCGACCCTGTTCCCTTCGCTGCTGAGGATCCCGAAACTAGGCTGGCCAAGAGGTCTATCTGGGGGGGTCATGGTTCTTACTACACTGAGCAAGTGGATGCTATTAAGATGTTTGAGAAATCTGGTCTGTTTGTGTTCACGGATCTGAAGGTGGAGACGCGGCCTTGCGAATTTAGGG
>Cancer_borealis_9 ENA|GEFB01007064|GEFB01007064.1 TSA: Cancer borealis DS01-Cborealis_contig_6984 transcribed RNA sequence.
CTCACTCTCACTCTCACCCTCACCTCCCTCTCTCTCTCTCTTGCCCAAAACTCCTCCCTTCCCGCGCACATAGACACCCCCGAACCTCCTCTCGCTCTTCCCCTCAACATGCCAGGGATAGAGGAGGAGGAGGAGGAGGAGGAAGAAGAAGAAGAGAAGGAAGAAGGACTAGAGGCGTTAGCGGTGTTTAACAGCAAGAAGGACGTAACCGCCTCCTTCGTACTGAGAGATCCCACGTACATGGTGGTAGCGCCGAGGCTGGTGAGAGCAGGACAAGTGTACCGAGCTGTAGTTAACATCCTCGCACCTTCTCCCGCGTTGGTAGTCCGGGCAACCATCTTCAGGGACAACATCGAACTGGCGGCCGTCGAACATGAGTGTGAGAGTGACTTCCCACACGTCCTGGCATTGATGATCCCTACAGGTGCGAGCGGGGGCAGATATCGCCTACGTCTTGAGGGGAACGAGATAGGAAGCCTAACAGGATCGTCTTTTGTTAACGAGACGGCTCTTAGTTTCTCCCCTCGAGGCGCCACCGTCCTTGTACAGACTGATAAACCCATATACAAGCAAGGGGATGTAGTTCGGTTTCGTGTGGTCGCCTTGGACACTGCGGTGAAAATGGTGGAGGATTCAGTTGATGTGTTTATATTAAGTCCTTCTGGTGTGCTGGTGCGGCGGTGGTTGTCAAGGCAGTGTCGCGAGGGTCCAGTCTCCCTGGGGTTCCCACTGAGCGATGAGCCTGAGTTTGGCAAGTGGAGCATTAGGGTGGAAGCAACGAACACCTTCACCCAGCATGTGTTCTACGTGGAGCTGTTCACCCTGCCACGCTTTGAGGTCCAGGTAACAGTGCTGCCCTACCTGGCCTCCGACGCGCCTTACCTAGACGGCGTGGTCACCGCTAATTACTCCTCAGGTGCGCCCGTCACAGGTAACGTGACTGTGCGTGCGTCCGTGCGCCCACTCACACTCAACGCACGCCCACCACCCACGCCCCAGCCCACCCTTGCTCAGCCCCACGCCATGTTTGCAGGTATCTTCTACTTCAAATTCCTGGTGTCTGAGTTGGAGGAGCTGCTCGTAGGAGGAGGAGATGGGGAGGTTCAAGTCACAGCTACAGTTGGAGATGCACACTGGGATACAACACACTCCGCTTACGCCTCTACAAGGATTTTTAGTTCAGCGATCAAGTTGCAGTTTTTAGGGGAGTCTCCTCAAATTTTACGACCTGCTATGCCGTTTAGGTTTTATCTCTCCGCCACTCAGTACGACGGCTCCAGAGTGCCGGAGTGGCGTCTGCACCGTCACCGCCTCCTAGTGTCGCCTGAAGTCCGTTTGGTGACAGGGGAGAGACAAAGGCTGTTGCCGCGCACTGTTAAGATGACACACGCGCGCTATGCTCTGTGGGAAGCCGAGATTGATGTCCATGTTGAATTGGCTAGTGTTGAGGCTGCGTCCAAGGTGGCGTCACTGTGGCTTGAGGCTGAGCTGAAGGACGCGGCTGGTGGGCGGTCACGCACCTCCCTTGTCACTGTAGCGCACCACTCACCCCGCGGACACCACCTGCAGGTCACCACAAGCACCAGGTCTCCCAAGGTGGGGGAGTACGTCATTCTACACGTGAGAAGCAATTACTACCTCGACACCTTCCGCTACATTCTACTTAGCAAAGGAATGGTGATTGAAGCCGGCCAGCAGACCATGGAGGCGTCCCTCAAGACCTTCCCCCTACCCCTGACCCCCGAAGTAGCAGGTGTAGCAACAGTAGTAGTATACACTATAGGGCGTGACGAGAACCTAGTAGCAGACGCTTTGACCTTCCCTGTGGACGCCCTCACCAGGAAAGGACTCCATGTTGACCTCCGGCAGGACTCGAAGGATACTCATAATCTCAAGATCACTATAATGGGTCTTCCTGGCAGTCGTGTGGCCCTGGCAGGATCTCATTGGGAGTCCTACAGTATGCAGGCTGGGAATGACCTTACGCATGCCCAGGTGTTATACCAGATGGCTCGGGACACGTCAAGGGTGGTGCAGGAACCCTTAGAGCAGAGATGGGTGTCGCAGGATGGGCTGCCTGAGAATATCCTTCACCTCCCAAGGACCTCACCTGGGATCGACCCTAATGCTACCTTCACATATGCTGACTTACTGGTGCTGTCTGACGGAGCTGTGCCTACCCTGGGGTCTGTGTGCGGGGGCGTAGGCGTGGGCGGCAGAGGTCAGTGTTTGCTGGGGGGCTGCTACACGTCTGTTGAAAGGTGTGACGGCAAGCCTGACTGTTTGGACCGGGTGGACGAGAAGGGATGCGGACTACGAGGCACAGAAGAGGAACACTTATCTTGGTACCGTCAACACCGAACTAGCAGACTCTCTCGTCACTACTCCGCCCCTTGGGTATGGAGGGACGTGTTGGTAGGGGACACAGGGACTGCTACCATCACTGTCCCTATCCCTTATGGTCCTGTACACCTCGCTCTCTCTGCATTCAGTCTTCACCCAGAGCAAGGAATGACTATCTTACCTGAGCCTGTGCAGTGGAAGGGGTCGGTTGGGGTGTGGATGGCTGTGGAAGCGCCGTCTCGTGTGGGAATATGGGAACAGATCGGTATTCGCGTAACAGCTGTCAATCATGGGACAGAGAGGGTCAGCGCTACAGTAGTCTTAGCAAACAGCGCTGACTATAAATTCGTGGACGTAAAGGCATTTCAACAGCCCCACACCAGCCAGGGGAGGGAGAGCAGGATGGTGAGCGGGGAACATGAACACAGGGTATGGGTGGAGGCAGGAGACGCCCGCACCCTCTACCTCCCCATAGCTCCCGTGAGGCTGGGCGAGGTGACAGTA
>Cancer_borealis_10 ENA|GEFB01021264|GEFB01021264.1 TSA: Cancer borealis DS01-Cborealis_contig_21016 transcribed RNA sequence.
CGCAACCAGCACGGAGGATTCCTGCAAACCACTAAAGTTGACTCGTTGGCTTTCAGGACACAGTAGTGGGTCTGGCAGGCCTGGCTGGGCTGGCTGGTAGGCTTGCTGCATCCAACCCACGGGTCAGCATGAGGGTCATTTATGGCTCACGAGGCAAGAACCTGCAAGTTAACAGCGGCAACACAATGATGCTGCAGCGTGTGGAGGTGAGTTCATTGCCCAGTGAGGGATGATAAAAGGTCAAGGAGTTGTGAACATAGTGAGGCAGTAGTCTATTGGTATTTGGTTTACAGACTCGTGCAGGTTTTGCCCACAAAAGCATGATTCCTCACACTTGAAACACTCCCTGAACCCAACAGCTGCCGAGTGACACAGAGCAGGTGCAACTGACTGCAACTGGTTCTGGCGTGGCTGTGGTGCAAGTCACATACCACTACAACCTCAAGGTGACGGGACCCAAGCCAGCCTTCACCCTTGACCCGCAGTTGGATCTCTCCATGTCAGACACCAATCGCCTTAGACTCACCACCTGTATTGGGTAACACATTCCAACCTTAGTGCTGGGAATGATAATGGGTTACTACTTTTTTACCAGTAAAATTCAAATTAGCAAGATGCTTGCAAAAATATGAAATTTTAATTTCTTTTGAGCTGTATAATTAGGAACATTTAAAAGATTGGAGGAACCTTGTTATTGTGTGTGGGTATAGAAAGGAAGAGTTTGTTATAGGATGAACAGGAGGTGATGAGCCACAGTAATAGTTATGCTAATGGTGTTGCATCCACAGATACAAGGAAGGGAACATGAGTAACATGGCTGTCATGGACGTGTCACTTCCTTCAGGTTACATCGTGGACAATGACCTTATCCCAGGTGAGATGACAGCCAGCTGGTGGTTATTTTCCTCCTTGACATTGTCACTCCTGTGGTGCTGAAATATATTGATAGGATGTCACCATACTACAAGCTACAGACAAGTGAAATTACATGATATCTAAACTTCATCTGATGCACTGTCACTTCCTCCTTCAGGGCTGTATGACTATGAAGGAGTCAAGCTGGTGGAGAAGAAGTCTGACAGCTCGGGTGTGTTGGTGTATTTTGACAACGTGAAGCCAGCTGAAGTGTGTCCCACAGTGGCTGCTTACAGAGTCAACAAGGTGGCCTTCCAGAAGCCCTCCGCTGTCAGGGTCTATGATTACTACGACACTTGTAAGTCATATGCCTCATAAAATTAGTTTTGTCTACCGCCAAGATAAAATGTGCAATGATGTGTAGTGTATCTGATTAAGCTTTAACATCTTTCCCTTGGATCTACATCAAACTACTACTACTACTAAAGCAAAAAATCATTAATTCATTACTACAATAAAAAATATACACCATTCACTAACCTGTGTTGTTTGTTATCCACAGCTCGCCAGGCCCGTCAGTTCTACCGTTCACTGCCAGCCACCCTCTGTGACATCTGCGACCTGGATGAGTGCGATGCACGCGAGTGTGAAAAGCAGATAATTGAGCTCAACCGCCAACTTCAGGTGAGATGCTGCACCCAATGCACTGAATCCCTTACTGATGTCTTTGGTTACTAATAGGGAGGCTTAAAACAACTGGCAGTTGCACTCAAACCTGATCAGTGTCTTGGTTCTTAATGTTTACAGACAAGCATGGCAGCCCCGCCATGCAGCGAGGCAAGCTATGACATCCTGCTTGGGTTGTCTAAGTCTTCTTTATATCTCAAATTATACACAGCTTTTATCCACAAAATCATTCAAGGCTTGAATGATTTTGTGGACAAAAGCAAATCAAAAGCTGTGTATAATTTGAGATATAAAAAAGACAGACTTTAATCCAAGCAGGATGTCACAGCTTGCCTCGCCACATGGCAAGGCCACCACACCCATCTGCAAACATTAAGAGCCAGAAATTGAAAAAGAACTAACATCTGGAACAACATACAAGCCTTTCTTGTCTCCCACAGGACCCAGAGGATGTAGAGCGGCCAGCCATAGTAACTGAGATTGATTCAGGATCAGCACTTGGCCCAACCCTGACCATCATTTGCTTGGCTCTCCTCGCTGCCCTCCTTCAGCACTAATTGTCTCACCACACCCAAGTCTGGTCCCTCCTGTTTTCCTCAACCTGCTGGAGTCTGATTGCAGGTTGTAAGACGATTGTAAGTGGTGCTCAAGTCCCATGAAAAGAAGAATGGTGTTGCCAGTG
>Cancer_borealis_11 ENA|GEFB01042040|GEFB01042040.1 TSA: Cancer borealis DS01-Cborealis_contig_41594 transcribed RNA sequence.
TGGATGCTGGTGGCGAGGTGGACATCACTGTCACCACCAAACCTAATGCCTTTGTGGGAGTGTTGGCAGTGGACCAGCGCGCCCTCATGCTGGGGACTCATAACCACTTCTCCCAGGATGAGGTCATTGAGGAACTGGAAACTTATGACTCTGGGAGGAGGAATCTGGAAGCTCCTTGGCATAGTTTGAAGCGTCGCAAGCGAGCACTCTTCAACTGGATGGGCACGACCACCACCAATGATGTCTTCAAGAACGCTGGCATTGTGGTGTTGACTAATGGATATGTGCACGACTTCAACCCGTTCTCCACTGCCAACCTGCCTCCCGCTGATGGTCCAATTGATGACTCCGCTTGGAATCCCTTCCGACGCCCTGCAGCCATCAATGGATCCTTTGGTCGGCAGTTTGCCCCCGTTGATGCCTCCACCCATCGACCTGACCTTGGTCCCGGCGTGGCCTACAATGCCCCTACCCGTCCCCCTCTGGCTGGCCCCTATGCCTTCTCCTACCTGCCACCCCCACCTGACTCCCGCCCCCGACTCTACCTGAACCGGGCTGTGCCACCCACCTGGCTCTTCCTCGATGCCGAGACAAAGT
>Carcinus_maenas_1 ENA|GBXE01071776|GBXE01071776.1 TSA: Carcinus maenas comp77498_c0_seq1 transcribed RNA sequence.
TTTGGCGGAGGAGCCGGTGGTGGATTTGGCGGAGGAGCCGGTGGTGGTCCACAGGCTCTTGGTGGCGTTGCCTTCAGTCCCATTGCTGAAGATGCTGGAGCTGACCGAGAAGAAGCAGATGCACCAAACTTCAGCAGCAAGGGCAAGGCCGAGGAGGCCCCCAGGACAAATTTCCCCGAGACGTGGCTATGGAACATCATAAAGATGCCAGCCAACGGGACACGTCAGATGGAGGTGACTCTGCCGGACACCATCACGGAGTGGGTTGGCAAGGCGGTGTGTGTCCACCCTCAGGCAGGTGTTGGTCTGTCCGCCAGGGAGTCAATCACCACCTTCACGCCTTTCTTCGTTGACCTGACGCTCCCACCAACTGTCAAGCGAGGAGAAACACTGCCTGTCAAGATGTCTGTGTTCAACTACCACGACCAGGCACTGCCGATCAGCATCACTTTGGAGGACAGCGTCGAATATGACATCTTGGAGGAACCTGAGACACCTGGGTTGAGAGGGAAGCGAAGCGCTTGCATTCCACCCAACGACAAGGCTGTGATAACAGTGCGAATCACTCCGAAGGTTATTGCTGACGTGAACTTGACAGTGTCTGCAGCCGTGGATGCCACAGACTTCCCGGCGTGTGGCGCAGCCGCAAACTCTCCGCAGAGAAAGGATGCTCTGATACGGCCCATCAAAGTGGAGGCGGACGGCTTCCCTCGAGAGAAGACTTGGACTAAATACATCTGTTCCAAAGACTTTGAGAATGGCACAGATGCTCTAGAAGTATGGAACGTGACACTGCCGCCCGAGTTTATACAGGAGTCCAAGCGAGGCTATGTGGAAGGATCTGACCGTGCCTGGGTGACTGCTGTGGGTGACCTGCTGTCACTCTCTCTCGAGAACTTGGGCCACCTCATCAGAATGCCGTACGGCTGCGGCGAACAGAACATGTTGAACTTCGCTCCCAACATCTACGTGATGGATTACCTGAACATCACCCTCCGGGCCACACGTGAAGCCACCGCCAAGCTGATGCGCTACTTGGACACGGGTTACCAGCGGCAGCTGCTCTACCGCAGAGACAACGGTTCCTACAGCGCCTTTGGGAATGCCGACGATTCTGGATCAACATGGTTGACTGCCTTTGTTCTAAAGTCCTTTTCACAAGCAGGCAAGAAATATATAGAGGTTGACGATGGCAAGCTGAACCAGACCCGGGATTGGCTGGTGCAGCAACAAGGGAAGGACGGCTGCTTCCTCTCTGTCGGCAAAGTATTGCACAAGAGCATGCAGGGTGGTGTGAGTAACAGCAAGACTCCAGCGCCGCTCACAGCCTACGTGTTGGTGTCACTGCTGGAGGCAGGGGAAAAGTCTACAGCCCCATCTCTTGACATGGCCATCAAGTGCCTCAATAATGTGTCTTCCCGCCACCCTTACACACTCGCCCTCAAGGCCTACGCTCTGGCCCTCGCTGGCCGTCCCGAGGCTGCGGACATTGTGACTGAGCTGGAGAACGCAGCAGTCGTCACTTCAAACTCCATGTATTGGAAGATGCCTGAAGACAGGAGCAGAGCAGCTGCCGTGGAAGTGGCAGGGTATGCCATCTTGGCACTGATGACCCTCGACCCTAAGGCCAACGAGCCCAAGGCAAGAAAGATCGTCAAGTGGATCACCACACAGAGGAATGGCCAAGGAGGATTCTACTCCACACAGGACACTGTGGTGGCCATGCAGGCACTGGCATTCTTCGAGAGCCACCGGCACCAGGGTACCCTCAACGTGGTGGCTTCTGTCAAGGCCGAGGGACTTGATCACACCTTCACAGTGAATGATGACAACAGGCTGTTGCAGCAGTTAAAGACGCTGCCTACATTGCCTACAGAAGTGAACATGACCATGACGGGCGAGGGATGCGCAGTGCTGCAGGCTGTCCTTCGTTACAACATTCCTGACCCAGAGCCAAGTGACACCTTTGACCTCACTGTCAACACCATCACAGTGCCAGACCGCCTGTGTGTCACCAAGCGGATCACCGTCTGCGCTTCCTATCGTCTTCCGGACGGCGCCTCTAACATGGTGATCATTGAGGTGGATCTTATCTCCGGTTACATCCCAGAAAAGAACGACCTCAAGCAACTACTCAAGCAGGATAAAAACCTCAAGCGCTACGAGGTAGACGGCAGCAAGATACACTTCTACGTTCATGAGTTGACAGAGAAGGACACCTGTGTGAACTTCCGGGTAATACGAAGTGAAGACGTGGAGAACGTGAAACCTGGCACAGTGGTGGTGTACGACTACTATCAGGAAGAATTCTCAGTCTCTAAGAGATACACACTGCCAGCCAACAACGTATGTCGCTAAGACAGCCGAGGGCAAGCTTGCTTAGTGAGGGTGTGCAGTGAGGTGTGTATCGTGTCTGTCATGCTGAGGGGCACCACCACATCTGTAGCAGCACCGCCTCGCCCCGCCCCGCCCGAGATCG
>Carcinus_maenas_2 ENA|GBXE01081017|GBXE01081017.1 TSA: Carcinus maenas comp81348_c0_seq1 transcribed RNA sequence.
CCGGCTGACCCTGGTGGTGAGAGGACGTGCAGCCATGACGTCCTCCTTCTCCTTCTCCAGCTGGCGATCTCCCGCGGTTCTCTGCCTGGCGTTCCTATTGCTGGGATCCTGCGCTGGGAGGTACATAATCACAACCCCGCGGGAATGGATGAAGGGGGGGACGGCCCAAGTGTGTGTGGAAGTGGACGACCCTTCAGCCCCTGCAGGACGCCTCACTCTCTCTGCCAACAGGACTTACTACTTCATAATGGATAAAGGAGGCAGGATTACAATGCCTGATATCTCCTTTGTTATTCCTCAAGGGAGAGTAAACTTCTGCGAGAACATACAGGTGCCGAACAAGAACCACTACAGCTCGACTTTATGGATACGAGGAAAGATCGGAGGAGAGAATCTGAACCGAACCCTCACTCTGAACCTACGAGGGAGGATCAAGAAGACCTTCATACAGACGGATAAATTCTTGTACCAGCCGGGCCAGAAAGTACATGTTCGGATTCTCTCGATGTTCTTAACTAACTTGACTGTCAGTACGGAGGAGTACCCCATGGTGTGGGTAACAACTCCCTCAAGGACCCGCGTGGCCCAGTGGACCAAAGTGGACAACACTGCGGGTCTGGTCCACCTTCAGATGACCCTCGCTGATGAACCCGAACAGGGTCAGTACAAGATTCGTGTGAAGAGATACGATGGTGAGACGCAAACTAATCATTTTGAAGTGAAGGAATATAATGTGCCGAAGTTTGAAGTGACAGTGTTGGGACCCGATAAGTTTCTGGCCAGTGATGCTACTTTGTCTGTCAAGCTGTGTGCAAGGTACACTTACGGCCAGCCACTTAAGGGAACGTACACACTTGAGATCAGCAACGGGATGTCGAGGGAGTGTTGGATGGCACACAATATAACAGGCCAGTTGGCGGGATGTGCTGAGGTGAGCGTGGCGGCCAGTAGTGTGCGGCTGGTGGACTGTGAGGTGCGGCGTGTGGTGGTGAGTGGTGTGGTGGTGGAGGAAGGGACAGGGGTGCAGATGTACAGTGGTGACAAAGTTATCCCTGTCTCGCGTCAAGCTGTCTTCTTCGACAAAGTTTATCAGGATGCCGTCAAAAGGGTCGCTCTGCCTTATATGGTCAAGGTGAGTGCGGAGAGGCCTGATGGAACACCTGCTGTTGGCGCACCTGTGGAGATGTGTAAGGGTGATGTTTGCTTCAACATAACAGTGCCGAGTGATGGAATGATTGTCACCAGTGTGGGCGACGAGGACTTCAAAACCATACGAATGAAGCACCTCAACACCCGCATTATGCTGGACCAGAGTCAGTTCTCCACCCAAATCAAGCGTTACTTCTCCCCGTCCAATTCCTCGGTGCTCATCTACACCCCTGAAAGGAAGCTCAAGTGTAGCGAGGGAGTGTGGGGCTCGCAGTACCTCCTCCCTGTGCTCTATGTCAGCGATCAACCCTCGGCTGTCTTCACGGTGCAGGTGATTTCCAAGTTCTCGGTGCAGTACTACGTCAAGACACAAGAGTTTACCCTGAGTGGCGGGGAGCTGCCTGTCCCTGAGGCGGAGGGACAGGAGCCCCTAGAACCTCCTCCCCTGGGCATGGTGCGAGGGATTGTCTATATCCCTATTACGCTGAACAACTCCATCTCCCCCTCGGCTAAGGTGTTGGTGTGGATGGTGCGGCCAGACGGGGAGGTGGTGTCGGATGCCAAGGATGTGGAGGTGGAGTGGTGCCTGCCTAACCAAGCTGAACTGGTCTGGTCCCAAACACAAGTTGAGCCGGGACAAGACGTGGAGATGAGACTCATTTCTGCACCTAACTCACTATGCAGTCTTGGTGTTGTGGACAAAGGTACGCTGCTCCTGGACAAACGCTCCAGGACACTCACCCTGGAGAACATCTTTAAGTCCTTAGAGATCAACAAACACACACGAAGGTTTGAGCCTCATTACGACAACTACCAGTATTGTAAAAACCAACTCGGAGGCGATGACAAAGGCGATTTCTTCACCAAATATTACGATGCTTTGGGAATGTTAACGGGGTCCGGACTTCACGTGCTGTCTGATCTGGTCCTGGAAACTCGGCCCTGTCAAAGAACTCCTCGGAGGCTGGGTTTCTATGACTCAGATGTGATGAGGCACCACACGGTTAGTTACTCAGGTTTAGGTTTGATTGAAACAAGAGGGGAAGCAAGTGGGAATAGAATAATTGGGTCAAGTCACATCCCCACCGAGACCAAGACCCGCACCGACTTCCCCGAGACCTGGCTGTGGGAGCTCTTTACCCTGCCAAACACAGGTGTATACTCAAGCAGCGTCACAGTGCCAGACAGCATAACAGAGTGGGTGGGAGAGGCAGTGTGTGTCCATCCTGAGCAAGGCCTCGGACTCTCCCCTCTCACTAACCTCACCACCTTTACTCCGTTCTTCCTCGACCTCACCTTACCTCCATCCATCAAGAGAGGAGAGACACTAGGGGTTCTCATCTCCATCTTCAACTACCTGGATACCTCTCTACCTGTCAAAGTAGAAGTGTACAATAGCCACGAGTACGACATCATCAAGGACCCGTCGACCCAGAATGAGGGAGCGGTGGTGGCGTGTGTGGAGGGTATCAGTAAGGTCGTGCTAGAGGTCAAGGTCAAGCCCACCGTCATAGGTCAGGTCAACATCACAGTGGGTGCCTCAGTGGACCACCAGGGGAACAGTGAGTGTGTGACCTCTGCTCCCGGGACTACAAGAAGTGACAGACTAGTGAAGCCAATTACTGTCAAGGCTGAAGGATTCCTGAGAGAGAAAACGTGGAATAAATACATCTGTGCTAAAGATGTGTCGGAGGGGAGTGACTCTCTAGGCCGATGGTCTGTGGAGGCTCCGGGAGGCATCGTGGAGGGTTCAGACCGTGGGTGGGTGACGGTGGTGGGCAGTCTGCTCTCCGTCTCCCTTGAGAACCTTGGCCACTTGATCCGAATGCCTTACGGGTGCGGGGAACAAAACATGGTCAACTTTGCGCCTAACGTGTTCATCTTACAATACCTGTCCATCACTCGTCAAGAAACACCTCAGATCAAAGCCAAGCTGCTCCAACACATGAACACAGGGTACCAGCGGCAACTGTTGTACCTCCGCAGTAACGGGTCTTACAGCGCCTTTGGTAATGCTGATGCTCTGGGCTCCACTTGGCTCACGGCTTTTGTGGTCAAGTCCTTCGCTCAGGCTCAGGAATTCATCACGATTGACTCGGACAGCTTAAGAGACTCGATGGACTGGCTCAACACAACACAAGCGGAGGACGGATGCTTCAACTCTGTGGGACAAGTGTTTAGTAAAGCTCTGAAGGGTGGTTTGGACGGACAAGGGAGAGAGGCGCTAACATCCTACGTCCTAATATCCTTACTGGAGGCCGGTGAGGAGAGGAACAGCAGCTCAGTGGTGACGGCTACACTGTGCCTCCTCTCCCAGGCCAATCAGCACCCCTACAACCTGGCACTCAAAGCTTATGCCCTGGCACTGGTGGGGGAGGCAGCAGCTGAGAAGACACTGAAGGCCCTCTTGTCTCAGGCTGTTGTCACCTCTAACGCCACCTATTGGGATCTGCCGAAAGGACATAGTCGCAGTGATTCCCTGTTAGTGGAGACGGCTGGCTATGCTGTCCTCGCCATGCTGACCTTAGATGCCCCGGGTTATGCTCCGGGTCATGCTAAGGAGGTCAGGAAGGTCATTAAGTGGATCACAGCACAGAGGAATGGTCAAGGTGGATTCTACACTACACAGGATACAGTAGTGGCTCTGCAGGCGTTGGCTAAGTATGAGGCCACACAGTACCAGGAAGACATGGACCTGGTAGCCACCGTGAAGGGTAGTGGCATTGATCACTCCTTTGCCATTACCGAGGACAACAAACTGGTGACTCAACGCGCCCCTCTCACCTCCCTTCCCACCTCCCTCTCCTTGACTATGGTGGGGCAGGGATGTGCGGTGTTCCAGTCAGTGCTGCGGTACAACGTATACGAACCAGACTCCAGCGACACATTCGGCCTCACCATCAACACCGATACAGCGGCCGACAGAACCTGCACCACCAAGCGCATCAAAGCCTGTGCTGTCTATCTCCTGCCGGGACAGAACTCAAACATGGGGGTGATATCTGTTGACTTAATCTCGGGTTACGTCCCGTTGAAGGAGGATCTGAAGGCGGTGGTGGCTGATAATCCGACGGTGGTGAAGAGATACGAGGTGGATGGCAGCCAAGTGTCCTTCTACGTGGATGAGTTTGTGCAGGGTGAGGAGGTGTGTGTACGGATGAGGGTCAGCCGCCTGGTGGATGTGGACGGAACTAAGCCGGGGTCTGTCACGGTCTATGATTACTACCAACCTGAGTTCTCTGTCAGTAAGAACTATAGACTCCCCTCCAATGACCAATGCATCTATACTTCCTGAGTCTTCGTGTCGCCTTCAGCCTCTACAAGTCAACACACACCTGCATCTGATATATACTGTAATGTCACTTGGCTCCATAGACAGTTAACTCTTTTGGATCTGTAACCCTTTTGATCTGTAACTCTTTGTAATACGGTCATCATTACGATCTTTGCGATTATCATTACAGCTCTGATATTCTAAGGGTTAATATAGCCGCATTTTTGTCGTCCAAGATCTTACTTATGATGACAACGTATGCTAGTGTTAATGTACTAAGTGACTCCAACAAATAATACAACTCATCGTTTTGTTGTTCCTGAGAGAGCACCTAAGAGAGAGAATCTAATAGCACTTGTTTGTTTGTTTTCACCTATTTGTGTTGATACAGAATTCAGTCTTGTTTAAATTGAAAGGTTTACCGTAGGCAGTGGGGAGAGTGTGTTATGTCCAGCCTGTGCATGTGTGTGTATGCATTGAGGCGGGTGTGGCTGATCCTCAGCCTGGTGATGGCAGTG
>Carcinus_maenas_3 ENA|GBXE01066399|GBXE01066399.1 TSA: Carcinus maenas comp74624_c1_seq1 transcribed RNA sequence.
CCAGTTAATTCCAGGCAGATGTTGAGAAAACCTCTTAAAGGAACTGATGATACGACTTTCACCTTTGGCGCTAATGTGTGGACTCTTCACTACCTTCGTCTTACAAACCAACTGGACTATTCAGAAGTGCAAGATATTTTTGACCAGCTGAATGTGATGTTGACCGCCATAATGTTCCGTTACAACAATAATGGATCCTTCAAGATGTGGGGCAATGTTGGACCAAGTGTCTGGCTGTCTGCATGGACCATCCGCACCATCCACCAAGCACAGTTTCCAGACTGGGAGAACCTTCTCTACATAGATCCAAAGATCATCTCTAAAACAATAAAGTGGATTTTGCAATGGCAAGATAAAAAAACAGGAGCCTTTCGTGAAACTCCATATTATAGCAACACTCCTCTCAACAGTAAGGCTGCTCCTTACTCCTATGGCCTCAAGTGGCAAGGACCCAAGAACATCACTCTTACAGCTCACTGCCTCATCACCTTAGAGCAGACAATTAAAACACTACAGGGACCAGTACGTGGTGAGGCCAACCTTGCCAGAACACGAGCTATCAGGTACCTGGAACTGGAACTTATTTACATCACTGATCCTCTCGAGATAGCCATTGTGGCATATGCACTCTCCCTGGCTAACTCAGTGTCCAAGGAAGCTGCCTTTACTATTCTGGACAGCATAAAGAGATCTGAGAATGGACTGACTTACTGGTCACGGGAGCCTGTGGAGGCCAATAAACGTGTCCATGAGAACAACCAAAGGAACTTGCTTCAGCCTAAATATGAGGGGGAATGGGACTCACATGCAGTGGAAGCAACAGCTTATGCTCTTCTTGTATACCTCATCCGTGATGGCATTGACATTCAACAGGAACAGATTGTCAAGTGGCTAAATGGCATGAGGATGCATGATGCAGGTTTTATATCCACAGTAGACACCCTGGTAGCTCTACAAGCCCTGACTGAGTATTCTTTCCGTGCTCGTCTCCGAGACATCACAGACATGAAGGTGATGATTGATGCCACTGGGGAAGAGGAAGGTCAAGCGCCTCATGAGGTGTACATCTCCAGCAGGAATGTCTCCAAGATGACCAAGATTCCAATAGAAAATGTATGGGGTTTGGTGAATGTGTTTGCCACTGGAGAGGGTCAGGCCATCCTTCAGCTTGATGTAGAGTATGGTGTTGACTGGGATGGCTTCAAGAAACACCCACCTGTTAAGGCATTCGAGTTTACTATTAATGAAAGATACTCCAAGTTTGGTAACAAGTCTCATTGTGAAGTGACAGTGTGTGCCAGGTGGATTAACACAAAAGAAGCTGAATACAGCTCAGCTACTGTGATGGAGATTGAAAATCCCACTGGTTATGTGGCATTTCAGCCGCATCTCATAGGCATCATCAAAAAGGCTCAGAAAGGAACTTTTCCCACCCTGAGAGACTCAATTGGCGGCCATGCTGATGCATTTGGCACAAAAACTGTCTTCTTTGCTGATTATGTTCCTTCCAATGAGACATGGTGTTTTACGTATCCAATGAAGCGATGGTATCCAGTGGCCAACCTTACTCGAATCCGCTTAGCCAAGATCTACGAACAGTACCAACCAGAGCGCTTCCAAACGTTGCTGATCAACTCAACTGTGAACTCGCTGGATATATGTGAGGTTTGTGGATCCTACCAGTGCCCTTACTGCCCTATATACAGCTCAGCACAAAGACTCAACCAGCACCCACTAGCTCCTTTTCTATTTGTTGTTCTCTTCATATATAAGTGTTATTCTTTCACTGATAAGATTATCCATTGGCAGTTAGAATGATTAAGAAATTAAGAAGTGTAATCACTTCCAATTTGTTAAATTTTTTTTAACGATTATGATGTTAATTTCTACAAGTTACATATTGAACTTCTAAAAAGAAGTCATGAGTTCCTAAAAAATAGATGTATTTATGATATTGTTAGTATCAGATTTACATTTTTCCTTGTTTATAGAATCATTTATACGGTCCATTAACTTTCCCAACTAGCACTTGAAGAAGTGTTAAAAAGTATCTTTTGTTGGATAGTAATTTTATTGATCACTAACTGAATTAATGATTATTCAGTAAGATAAGCAGTTATATGTGATGATATTGTGTGAATAAAACAGCATAATGATCGATTAGATATATGGTTGCAGAATGTAAGTATAGATGATTCATGTTTTTGTGAATGTTGTCCAAAATAGGGTAGGGAAGATACAAACTGTAGGCCAAGTTTGGCCTCTGAGATAACTTTTATGACACATCATGTAATGGAGCATATTACAGTAGTAACCCCAGTAAAGGGTGGTAGTAGGAGCTGCAGGACAGCTTGGATGTATTACCTGCCAATGATGGTGTGTGTCATAGAGATTTTGTTAGAATCTTACATGTACTGTACGTACTGATACTCATATTAAATATTTGTGGTGACTATCTATATACATATACACTTATGTACAGAAGTGTGAACAAAAGTGCCCATCCCTAGTCAAAAGGATGCATTATATACTCATAAGTATTATCTGTGTATTGATGAGAAAGGATATCTTTGCAGATACCATGTGTATGTATTTGCGGTGAACTACTTTGATTAAAATCC
>Carcinus_maenas_4 ENA|GBXE01096057|GBXE01096057.1 TSA: Carcinus maenas comp85313_c2_seq1 transcribed RNA sequence.
CCACTATGCCGAGCCTTGGGTGTGGCGGGAGGTGGTGGTGGGGGAGAGTGGCATCTCTACCCTCTCTGTGTTTATCCCCCATGGCTCTGTTCACCTGGCACTCTCAGCGTTCAGCCTACACCCCCAGCAAGGCATGACCATCCTCCCCCAGCCTGTGGAGTGGAAGGGCTCGGTAGGGTTTTGGATGGCTGTAGAGGCACCTTCCCGTGTGGGGGTATGGGAGCAGATTGGTGTTCGAGTGACAGCGGTGAACCACGGGCCAGAGAGAGTGAGTGCTGTGGTGGTGCTGGCCAATAGTGCTGACTACAAGTTTGTGGATGTCAAGGCTTTCCAACAGCCCCACCGCAGCAGTGAGGGGCGTGAGAGTCGCATGGTGAGTGGGGAACATGAGCACCAGGTGTGGGTGGAGGCGGGAGACGCCCACACCCTCTACCTGCCCATAGCTCCCGTCAGGCTGGGCCAGGTGACAGTGAGGGTCCAGGCTTCACTACGGGACAGGAAGATACAGAAGGAGGTGGAGATACTGGTGGAGCCCCAAGGAGCAGTACAGGAACACCACACGTCCGTCCTGCTTGACCTCAACAACCGCGCCTACTTCTTCACCTTCCTGGACGTGAACATCTCGGAGGGCTTAGTGGCCGGCTCAGAGCAAGCCCATGTGTCTGTGTTTGGAGACACTGTGGGGGCTGTACTCCTCTCCTCAGCCCCCGCCACTCCTGAAACACTCCTGGGACTGCCCTCGGCTGGATGTGAGCCGGTCGCGTTTAGTTTCCTGCTGAGTGTGGTACAGCTGCGGTACTGGAAGGAGATGGCACAGGACCCTCCCCTGGATGAGAAGGAAGTGTTCAAAGGACTCTCTCTCCTCTACCAAACACTCCTTGTATACCAGAACAAAGATGGAGGATTTAAGTACTTCAGGACCAGTAAGAGGAGTTCCGTGTGGGTGACCAGCCTAGTGTTGCGTGCCCTGAACCAGGTCACCGTCTCATGGCCTCACCTCCTCTATGTGGATCCTCAGGTCACCGATAAGGCTCTCAAGTTCGTGTTGTCCCACCAGGCCCCGCATGGTGCGTGGGAGGAGCCTGGGGGTGAGGTGGGGGACAGGAAGCTGGTGCCCCCCCTCTACTCCCTCACCGGCACCTCCACCCACGCACTCAACCTCTCCTCCACCGCACACACCATCATTGCTCTCCACGCACTCCAGGACCTTCCCTCGCCCCTAGATGAACAAGTAATAGGGGCAATCTCCCACGGCCGTAACTGGCTGGAGGACAACCTGGAGTTAGTTGGCCAAGCGTCCCGGCCCTTAGAGGTGTCCCTGGTGGCCCTGGCGCTACACATGGCCGGCTCCAAGCGGGCACACACGGCGTTTGGATTCCTGACGCGTAATGCCCGGCAGGAAGGCCCGGGAACTCCTGAAGGCGTAGCGGCCGTCAAATACGTGTACTGGGGTGAAGATCTGGTGCCCTTGCCATCTTACCGCGTCGAGTCCCAGCGGCCACACCTCCAGCCGCGCCAGCCACACCGCCACGACGCTGGTAATGTTGCAGCCACAGCCTACGCCCTCCGTCTCTACTCCATGAGGGGGGAGATTATGACGCCCAGTATTATGAGATGGTTACAGTCACAGCGGTCCCATGATGGAGGGTGGATGTCTACGCAGGACACCCTAGCAGCCTGGGAAGCCTTGTATGAGTACTCCCAGCGTGAAGGTGATGCCCAGGACACCAAGCTCACCGTCACAGTGGAGCCTCTTCATGACCACTCACAGGCACGCACCTTCTTCATTACTCCTCAGAACTTCCTGCACCTTCAGACACAACAGGTGGCAGGGGAATGGGGTAGCGTAAGAGTACAGGGCAAAGGTCGTGGGTCAGCCGTCTTACAACTCACCTCCAAGTACCACGTAGCGGACACCCACCACTTGACCTCACCTCCCACGCCAGCCTTCCACCTCAAGACACAAGCCACCTGGCACGGGCATAACGGTTCTGCCCTCACCTTCTGGACCTGCGTGAAGTGGTTGTTCAAGGAGGCAGGAGATGACTCGGGTGTGGCGGTCCTGGAGGTCACTATCCCGACTGGCTATGGGGCGTCTGAGGAGGTGCTCAGGAGGCTGGTCCGAGAGGGGAAGGTTCCGCATCTTAGACGAGCGCTGTTTGTTGAGCCCAAGATTATGTTCTTCTTTGAAAAGCTGACAGAAGCCAAGACATGTGTGGAGTTCTCTGTGGAGCGTTGGTTCCCCGCTGCCAACCTGACCCGAGTCTTGCCCGTCAAGGTGTACGAATATTACTCCCCTGAGTTGTATGAAGTCAAGTTACTGGAGATGTCCTCGGTGACTCTGGACATCTGTCAAGTGTGTGGGTCGTACCAGTGTCCAAATTGTCCCATCCTGTCCTATTACAGCAGCCCCGCCTCCCCCCGCCCCGCCCCTACACCCCTCCTCCTCCTCCTCCT
>Carcinus_maenas_5 ENA|GBXE01053375|GBXE01053375.1 TSA: Carcinus maenas comp65627_c0_seq1 transcribed RNA sequence.
GGGGTGGGTGTAGGCGGACAGGACCTGGGGAGGGGCAAGGATGACCCCCGACGCATCCCCTACGGCTCAGACAACCGCTGGAGGAACATTCTGTACAACGAGGCGCGCATGAGGAACCGTTACAACCACCCGACACACATCGTGGTGGCGCCCAAGACACTGTTCCCCGGGGCAGTGTATCGGTGCGTGGTGTCCATCCTGTTCATGGAGCACCCGGTGGACGTGAGGGCCTATCTCAGGAAGGACGGGGTGGAGATAGCAGCAGCCCGGAGCAGTGTGATCAAGGGCTACCCAGAGACTCTACTTCTACAGATCCCCGAAACCAGTGAGGGAGGGGACTACCGCCTGAGGGTTGAGGGTAACATTCCCGGCACCTTCGGAGGAACCATCTTTGCTAACGACACACAGTTAGCCTTCTCCACTCGCTTCCTTACCATCCTCATACAGACTAACCGCCCCGTCTACACTGGCGAGCAGACCGTGCGGTTCAGAATCATCCTGCTCACCACCGACCTCAAGCCTTACGATGACCCTGTGGACGTGTACATTCTGGATCCAGATGGGTATGTGATGCGTCGGTGGCCGTCCCGCCCGACCAACGTGGGTGTGGTGTCCATGTCCTTTGACCTTCCCTTCCTGCCCAAGGTGGGGTGGTGGGGCATCAAGGCTCTCGTCAACGGACAGGTGGAGATCAAACGCATCAAGGTGGAGAAATGGTACACCCCACGCTTTGAGGTCAAGATGTTCATGCCCAAGTACTTCCTGGACACAGACTCGGCCATCGTGGGGGACGTGGGGGGGGAGTTCTCTAATGACAAAGGTACTTACGGCAACGCTACACTCAAGCTCTTCATACGCAGCCCGGGGGAGGAGAGGTGGAAGTATGTGATGCAGCAGGACTTTGCACCCCTGGACGCGGAGGATGAGTTCAGCTTCCCGATGGAGGAGGTGGCTCGGAAGGTCCCCAAGCTGGATGGTTCGGAGGTGCGGGTGGAGGCTGAGATACACGAGACCTTTACGGGTATTAACGGCACAGGGTTCTCCATGGCTAAGATTATTAACTCCTCCATCAACTGTATGTTCCTCGGCTCTCCTCCGTATGTGTTCAAGCCTGGCATGCCCTTCTCTGCGTCGGTTGCAGTCTCCTACCACGACCTGATGCCCTTGTCGACGGAGAAGCTGCAGATCTCCAAACTGGTGGTGAAGGGAGAGGCTGTGCTGGAAGGTGGAGGACGGCAGACCATCTTTGAAGTGGAGATCCCACAGGTCACAGCGGAGGAGGCGGAGACGGAATTCTTAGACGAGTCCTGGAAGTA
>Carcinus_maenas_6 ENA|GBXE01060302|GBXE01060302.1 TSA: Carcinus maenas comp70768_c1_seq1 transcribed RNA sequence.
ATCAAACGTGGCGAGATTTTGTATCTACCGGTCACCATATTTGCAACTTATCCACCTGTATCCAATGGGATTAAAAATGGATGTTTGGACTTCCAACTTAGAACTGTAGTCAGTGATGAGGATTGGATACAAGTTGGTCCGAGTACCTATGGCGGTTGTGTATGTCCAGGTCGTAAGGAGACATTCCAGCTAGGTTTGTTACCAGAACGTCTTGGAGAATTGAATGTGACTGTTGAAGCATATGCAGAACATGCCGGTGAAAATTGTGAGTACGCGAATTCAAGAATCGGTGTCAAACACTCCGACATGGTACGCCGACCCGTACGAGTGGTTCCAGAAGGTAGACCGAAAGAATTGACTGTCGCAACAATGGTATGTTTAGAACCAGGTCAAACAGATGTAACTGAGTTTTTCCCGATCGAAATCCCGACGAATATTGTTCCCGGATCACTCAGAATTTATGTGTCATATAGTGACGAAGTCTTGGGACCAGCGATGCAAAATTTGAACAGCTTGGTCAGGTTACCTGTTGGGTGCGGTGAACAAAATATGTTACTTGTTGCTCCGAACGTCTACGCATTGGATTATCTGACAGCTGTACCGGTCGTCAACCCGAGGGAAACGGAACGCATAATCCGTGATGCGAAACATCATATACTCTCTGGCTACGAGCAACAGTTAAAGTACAGACATGATGACGGTTCCTACTCGGCCTTTGGCAAATCAGACAGTAAAGGTAGTACCTGGTTGACTGCTTTTGTACTACGAGTCTTTGCAAAAGCGCACAAAACAGATTCTACTGTTTCGATTGACTGGACGCGTTTGTTCAATGAGACTGCAACATTTTTAGCCACTCAGGCTGACTCAACCGGATGTTTTGTCGAACATGGCCGAGTAATTCACTCAGCAATGCAAGGTGGTTTGAGCGCTAGTTCT
>Cherax_quadricarinatus_1 ENA|HACK01003649|HACK01003649.1 TSA: Cherax quadricarinatus, contig transcript-80_3648
CTCAGAGTCTCGCGGCGAGTGGAGGTGTAGCTGCAGCCATGGCTGTCACTGGTGCTATCTTGTGTGCAGTGGTCGTCGCTCTGGCCCAAGTCACCTGCAGCGGGAATTATGTGATAACCACGCCCAGGGAGTGGGTGAAGGGACGCCCTACACAGGTATGTGTTTTGGTGAGTGATGCTGCTGCCCCGGCTGGTACCCTCCAGCTGGCTGTCAACACCACCTTCCATCACTATAAGAAGGAAGATGAGACCATCGTTCTCATCCCCGCAGTTACCATCCCAGTCCCTGCAGGAGCGGTGGACTTCTGTGAGCGAGTGGATGTTCCGGAAGGTGTTCGCAATTTCTATGACGCTGACCTTTACGTTACGGGGCGTGTGGCCGGGGTTAAGGTCAACCACACGGCTCAGCTCACCATCGACACCAGCAGCAGCAAAACCATCATCCAAACGGACAAATACCTCTACCAACCCGGCCAGAAGGTCCAGATTAGAATCCTCTCTTTCGACAACCCAAATTTTAACGTCTCGACCCAACCATACCAGCTGGTGTGGGTGAGGACGCCATCTCAGACTCGTGTGGCTCAGTGGACGAACGTGGACAACAGTGCTGGACTCGTCCACCTCACCATGACCCTGGTGGACGAACCCGAGCAGGGAACTTATAAGGTTTTTGTTAAGACTGCGGACAACAGAACAAGTAATGCAGAATTTAAGGTGGAAGAATATGTGCTACCACGGTTTGAAGTGGTTGTCACTCCTCCCAGATACATCTTTCCCACCGACACCAAGTTCAGCTTCAGAGTTTGTGCCAAGTACACGTTTGGGGAGCCAGTGCGAGGTAATCTCACACTGGAAGTGAGCAATGCACAGAGCAGAAACTGCCGGGTAGCTGTCAACAAAACTGACTCTATCTCTGGGTGTAGAGAGGTGGAGGTACATTCAGAAGAGATCCGGATGATAGACTGCAGTGTGAACACAGTGCAGGTGAAGGCTATAGTTAGTGAGGAGGGCACCGGGGTGCTTCTCACAGACACTTCCCATGTCACAGTCTCCAGAAGAGCTCTCACCTTCCACACTGTGTACGAAGATGACTACATGAAGCCAAATCTTCCTTACACCCTAAAGGTGAAAGCTGAACTTCCAGACAAGACTCCAGCAGTTGGCGCCGCAATAGAGATGTGTGCCGCTGAACGCTGCTCTAACCTTACGGTGCCACAAAATGGCATCATCACAGCTATACTTTTCTCGCCAACTGCCAAACGATTCACAATGAAGGCGGGCAGCCTCCGCGCCGTCATGGAAAGTACCACCTTCACCAACACCATTGAGCATTATTACTCTCCCTCCAACTCTTCCCTGCTGATCCACGCTCCGGAGGGTCGTCTCAAATGTAACCCGGGAGTATCGTACGAGCACCGCCTACCTGTACTCTTCTCGTCTGCTGGCCAGACCAAGGTGGCAATTACTGTCCAGATCGTGGCACGTAAAGAGATCAAGTACTCTAGCACCAAGGAGTACGAGCTGGTTGGCAGTGAGCTTCCTATCAACGAGGAACATGTGCTGGATTCTCGCCCTCCACTGCCCCTTCACACAACAACAGGCGTTATACACATTCCGCTCAGCCTTCCTCCCACAGCCTCTCCTCATGCCAGGGTACTAATATGGTATACACGTGACGATGGAGAGGTCGTGGCAGACACAAAGAATTTGGAGGTGGACAAATGTCTCTTGAACGCAGTGAATATCAGCTGGTCTGAGCAGAAAGCGCAGCCAAAGCAAAAGGCCGTATTAAAACTTACATCAGCGCCCAAGTCCATCTGTAGTCTTGGTGTGGTGGACAAGAGTGTGGAGCTATTGAACCAGCAAAGTGATCCCTTCTCTATCGAGGCTCTATTTAGCCATATTCAGTACTACCAGATCAGCATCTGGAGCCGCGCTCAGGTTGACGACTACAACTACTGCAGGAACCAACTGGGTTCCAGGGAAGAAACTTCAGCTGAATACTACACCAACTATGTGGACGCACTTAAGATGTTTGATAAATCCGGTTTGTTCATCTTTTCCAATCTGAAAGTGGAAACAAGGCCGTGTGAGAAGTCAGACTATCACATTTCAGTTATTAATCGCGTCCACTACGGCTCGGGTGGTGTATCTTCCTTTTCACAAAATCGTTTTGGTGGAGAAGTAATGAAGTTCGCTGCTCCACAGTACGACTCGCTGGACGAAAGCTCACCAGCTGGTACAACTGGGGATTCTCCTCGCACCTACTTCCCTGAGACCTGGTTGTGGGACCTGTTTGTATTACCGTCTGATGGTATAAGCAGCAAAGAGGTAACCATGCCAGATACCATCACACAGTGGGTGGGCAAGGCAGTGTGTGTCCACCCACAAGAAGGTCTGGGCGTGTCTCAGAAGTCTAATATAACCGCTTTTACCTCATTCTTCGTCGACCTCACGTTGCCACCCTCCATCAAACGAGGAGAAACGCTTCCAGTTAAAATTTCCATCTTTAACTACCTCGAGGATCCGTTACCAATTTCAGTGACTTTACTGAATAGTTTTAAGTACGAAATCTTGACATCTGACACGGAAGCACCAGGTCATCACACGACATGTGTAAACGCCCAGAGCAAGATAGTGCACACAGTGAAGATCAAGCCTTCTGTCATTGGCAGTGTTAACATCACTGTGGCAGCAAAGGTGGATCATCAGTCCACTCAGACGTGTGGCCCAAGAGACTCAACTGTTTCAAAGAGTGACACTTTGATCAGGGCCATTGATGTGGAAGCTGAGGGCTTCCCTAGGGAGAACGCTTGGACAAAATATGTTTGCGCCAGAGATATCAAAGCTGGCACAGACTCTTTGGAGTCTTGGGAAGTTGTTGCTCCACCAGCTATTGTGGAGGGCTCAGAGCGAGGCTGGATCACTGCTGTGGGTGACCTACTCTCTCTTTCACTGGAGAATCTGGATTCGCTAATCCGCATGCCAAGCGGATGCGGAGAACAGAATATGCTTAAGTTTGCCCCCAATATCTTCATCCTCCAGTACTTAAAAGCAACTAAACAAGACAACCCAGAGGTCACCAAAAAACTTGCAGACTACATGAATACAGGTTATCAGCGTCAACTCCTGTACCGTCGTAATGATGGCTCCTTTAGTGCCTTTGGGAAAGCTGATGACTCTGGCTCAACTTGGCTCACTGCGTTTGTCCTTAAGTCTTTTGCTCAGGCCAAGTCTTTTATATTGATTGATGAGGAAAGTCTCACAAAAACCCAGTCTTGGCTGCTTGGATCACAAAATTCAACTGGGTGCTTCTATTCAATAGGAAAAGTCTTCAATAAAGGCATGAAGGGAGGTATAGATGGCCAGAGTTCCCCGGTTCCCCTGACGGCTTACGTGATGATTGCCCTGCTGGAGGCTGGCTTGGATCCTAACGTTGAAGCAGTGTCGTCAGCTACTACATGTGTGACTGATGACTTGTCGCAGGATCCCTATACCCTGGCACTGAGGGCTTATGCTCTAGCTCTTGCCCAGCATCCAAAGACGCAGGAGGTGCTACAGCAGCTCACTGATGAAGCTAAAGAGACTAAGAATGATATGCACTGGGAGATATGGAGTGGAAATACTAAAAATGCAGCATTATCAGTTGAGACTGCAGGATATGCTGTCCTAGCTATGATGGCCAGTGACAGCAGACTGTACGAACAAAAGGCAAGGAAAGTGATTAAATGGATCTCCACGCAGAGAAATGGAAGAGGTGGCTTCTACTCCACGCAGGATACAGTTGTTGCCCTTCAAGCTCTCTCAAGCTACGAGACTCGTTTCTATGAGGGTGATTTAAACATGGTCGCCACAGTAAACGCAAGTGGTTTTGATTATTCTTTCACAGTGGACGAAAGCAACAAATTCTTGACTCAGCTAATGCCACTACCCGACCTTCCAACCAGAATCAGTCTTAATATAGTGGGTCAAGGCTGTGTCATGGTTCAGTCTGTTATCAGGTACAATGTTCCTGAGCCTGAAGCAAGCGACGCCTTCAAGCTAACAGTCAACACACACACAGAACCTGACAAGAACTGCATCACAAAGCGTATTAAAGCTTGCGCCACTTACCTACTTCCTGATGGCAAGTCTAACATGGCCGTCATGGAGGTCAAACTCGTCTCTGGCTATGTACCTGAAAAACTGGACCTTAAACAAATCACTAGAGATGTAACTGCCATAAAAAAGTATGAAGTGGACGGCAGCAAAGTGGCCTTTTACATTGATGAGCTGACACCAACAGAAGTGTGTGCAAGCTTCCGTATCCTGCGGGAAGTGGATGTAGAGCATACCAAGCCAGGAACTATTGTGCTCTATGACTACTATCAGCCAGAGTTCTCTGTTGATGAGACCTACAGGCTTCCCTTACCTACTGACTGCATCTATGCTTGGTGAGGCATGTACACGTTCCATCTCCAGTCTAGTGGTGTTGCCTTTCATACAAGAAATGTGGACATTTGTAACTTATAGCCTGTGCTTACCTCTAAGTACAAAACTAATTTGCAACATAAATCAAATTTTATTAGTAAAATGACATCTTTATCTACATGAAGATATTCAATTAAAAAGTGAAATGTGTAGTCAAAATTGAAACGTGCAAATGCAGAACAATGTTTTGCTCTTGTAACTTTTTTTTTGTTTAAAGTCAATAAAACAAATAAAAATAAACAAACGGGTAATTACACACGTTCATGCCCCCCACAGCCATATTAACTGTACACCTTAACTTTCACATGGTATATATCTATCATGTATCAGAAATAAATGTGCCTGCATAATGATAAATTACTAGTAATTAGGAACTTTAGTAATACAAAATGTTATAAGGTACTGTTTATATTTTGATATTGAAAAATCACAAACCATACCTTTACAATGTATATTGAGGATTAACACAATAAAACTGCATTTTGCTGGCAAGAAATTTCATATACTTTTGTTTAGTATTGTAGTAGCTAATATGCATGTATATATAACATCCTTCATCAAAACCAAGCACTAAATCAATATTATAATAAAAAATGAAGCACTAAACCACAAGGGCCAGATAAGGGTCATAAAGTGCTAATATACATGTATAGTCAATACCATCCATTATAATTTGTATGTCTTAGACCTGAGGATATTCCACAGAATAAAGAACATTTATTATTATTATAATCAAAAAGAAGCGCTAAGCCACAAGGACTATACAGCGCTGCAGGGCAGGAAGGAAGCGAGGG
>Cherax_quadricarinatus_2 ENA|HACK01007634|HACK01007634.1 TSA: Cherax quadricarinatus, contig transcript-80_7633
TGACGAGGTAAACCAAGTGTCTCATGCGAGGGGCGCTGCTCGTCCAACCCTTGAATCAGTGATTAAAGTGGTTCCATACCTTTTTTTTTTCTTTCAAGGGAAGCATAAGGCAGTGTTCGCGAAGCCATTACGTAAAATAGTTTGCATATACTCACCCCTCGACTCAGGCTGCGTGATACATATTGGTGAATATTTACAGAGAAAATGTCGACATAAGCAGTTGGACTGTTTCATTAACTTGCTTACCTCCACAAGACCCTGGACAGCAGCCCTGACCTCCCTTCACGCCACGCTATGTGAAACTCCGGGGGGTTGAACCTGGGTCCTTGCGTGTCTGTATGTTGTGTTGTGTCTGGGCACTAGTACAAGTCGTCGCTCACGACCCTCCTTCGTGTGGTCATGAAAGAGGTTGAACTGATGCTGGTATTTAGATCGAACGGGAGTCGAATGATGGCCCTGCTGGTGTTGGTGTGCCTCACCTTCACCGCTACCGCAGCCCTGGGTGACCCCGTTGTGTCCTCAAACGTGACCCCTAGTCTCTCTGTGACCTCGCAGCCCCTGCCAACAGAGGTCACAGAGGTTAAGCGTGTCACAGAGGCAGGCGGAGGCACCGGTCTCCTGGGAATGGAGATCTTGAATCAGCAGATGGACTCCATTTCTCACTACGTCCTCAGAGACCCGACGTACCTGGTGGTGACACCGAGGCTGGTAAGAGCCGGTCAGGTGTACCGTCTGGTGGTCAACATCCTGGAGCCTTCACCCTCGCTCGTCGTCAGAGCCACCATCTTCAGAGACAATATAGAGCTTGCGGCCGTCGAACATGAGTGTGAGAGTGACACTCCTCAAGTTTTGGAGCTCATGGTACCCCCCGGCAGCACCAACGGCAAGTACCGACTTCGTCTGGAGGGGAACGAGATCGGTGGTCTGACAGGGTCTTCCTTCATCAACGAGACAGTGCTGGTGTTCAGCACCCGGGGAGCCACAGTACTTGTCCAGACGGATAAATCCATCTACAAGCAGGGAGACACGGTGCGGTTCCGTGTGGTGGCGTTGGACACGGCCGTCAAGATGGTGGAAGACTCTGTGGATGTATTTATCCTCAATCCGCGAGGCGTCCTGGTCAGGCGGTGGCTGTCTCGACAGTGCCGGGAAGGTCCAGTGACACTGGAGTTCGCGTTGAGTGAGGAGCCAGACTACGGCAGTTGGACCATCAGAGTAGAGGCCAGCAACTCCTTCACTCAACACATCTTCAGCGTTGAGGAGTTCCATCAACCGAGGTTTGAGGTTGAGGTGCGTGTACCATCCTTCCTGGCTGCTGATGCAGACTACCTGGAGGGTGTCGTGGTCGCCAACTACACATCAGGTGCACCCATCACCGGCAACGTTACGGTGCGGGCAGCAGTGCGGCCTGTCGGACCCCGGGCGTACCCACATTACGGCCCTGACCCCTCAGTGGCCCAGCCTCATGCTATGTTTGCTGGAGTTTTTGCCTTCAAGTTCCGGATGTCAGACCTGGAAGAGCTGGTGTCGGCGACGGAGGGTCGGGAGGTGAGAGTGACCGCCACTGTAGGAGACGCCTACTGGGATGTGGCCCACTCTGGCTACGCCTCCACTAGGATCTTCAGCTCGACCATCAAACTCGACTTCCTAGGAGAGTCTCCGCAGGTCCTACGCCCCGCAATGCCCTTCAAATTTTACTTGTCTGCGACGCAGCACGACGGATCCAAGGTTCCGGAGTGGCGGCTCTCCCGACACAGACTGCTGGTGAGCCCCGAGGTGACACTTTACACCGGTGAGAGGCGGAAGCTTCTCTCCCGCACCGTCAAGATGACCCACGCTCGCTACGCTCTCTGGGAAGCTGAGATTGACCTCCATGTTGAGCTAGTGGACGTTGAAGTTGCCATGGAAATCGAGTCCATGCGCCTGGACGCCGAGTTGAAGGATGCCATGGGCAGTCGTTCCTACGCCTCCCTGATCACCGTGGCCCACCACTCTCCTAAAGGACGCCACCTTCAAGTCACAACCAGCACTAGGAGCCCCAAGGTGGGTGAGTACGTCATCCTTCACGTGAGGAGCAACTTCTACCTGGAGAGGTTCCGCTACGTCTTGCTGAGCAAAGGCATGGTGATCGAGGCAGGTCAGCAGCGCATGGAGGCCTCGTTGAAGACCTTCCCACTGCCGCTGTCAGCAGAGGTGGCTGGAGTGGCTACTGTGGTGGTATACACCTTGGGACGAGACGAGGAGCTAGTGGCTGACGCCCTCACCTTCCCCGTCGATGCCCTCACTAGGAAGGGCCTCCGTGTGGCTCTACAGGAGGACGCAGGCCACGAGGGCCTAAGGGTCACAGTATCGGCCCTACCCGGCAGCCGGGTGTCCCTGGCTGGGTCCCACTGGGCATCGTACAGCATGCAGGCCGGCAACGACCTCACCCACGCTAAGATCCTCTTCCAAATGGCGCAGGACACCACCATGTCGCAGCAGGAGCCACTGGAACAGAAATGGGTCTCTGAGGATGGACTTCCTGCTAACATCCTTCACCTGCCCCGGGCATCACCAGGAGTTGATCCCAACGCTACGTTCTCGTATGCAGACTTACTGGTATTGTCTGATGGTCTAGTGCCAACGCTGGGTCGAGCGTGTGGAGTTGGCACTGGTCGAGGTCAGTGCCTGCTGGGTGGCTGCTACAATGCTGTGGCTCGCTGCGATGGCAAATACGACTGTCTCGATCGCGTCGACGAGCAAGGATGTGGTGTACGAGGAGCCGCAGCAGAGAATCTGGCCTGGTACCGCCAGCACCGTGCCAGCAGACTGAGGCGCCATTATGACACACCATGGGTATGGCAGGAGGTCATGGTTGGTGATTCTGGCAGCACCACCATCACAGTTCCTCTCCCATTTGGGCCAGTCCACCTGGCACTCTCTGCCTTCAGCCTCCACCCAGAACATGGCATGACTATCTTGCCAGAACCTGTCGAGTGGAAGGGTTCTGTGGGGTTCTGGCTGTCAGTAGAAGCCCCAACCAGAGTGGGTGTGTGGGAGCAGGTTGGGGTGCGAGTAACTGCAGTCAACCACCACCGTTTTCCTGTCAATGCCATCATTGTCTTAGCCAATAACCCAGCTTATAAATTTGTCGATGTCCAGAGATTCGACCAAGTTACTCCCCCTGATGGTCACATGGAGCGAAGGATGGTGAGTGGAGAACATGAACACGCAGTGTTAGTGGAAGCCGGCGAGACCCACACCTTGTATTTGCCTATAGTGCCCATCCAGCTTGGGGAAGTCGTGGTCATTGTGCAGGCTTCATTACCCGGCAAGAAAATACAGAAAGAAGTCTCCATATTTGTTGAGCCCCTGGGAGCTGTACAAGAACACCACACATCTCTACTGCTTGATCTCAGCAACCGGGCCTACTTCTTCACCTTCCTGGATGTGAACATGTCAGAAGGGCTGGTACCAGGTTCTGATGATGCCCATGTATCAGTATTTGGTGACACAGTGGGAGCAGTCTTACCTAGTGGCCCAGCCACAGCACATAAACTTCTTGGGCTTCCCACAGTTGGCTGTGAGCCTGTGGTGTTCAGTTTCCTGCTGACTGTACTGCAGATGCGCCACTGGAAGGAAATGGCTCAGGAACCAGCCCTGAATGAACGGGAAGTTTTTCAGCACCTTGCTTTACTCTACCAGACGCTCCTTGTTTACCAAGGACGCGATGGTGGATTCAAGTATTACAGAACCAGCCAGACAAACTCTGTGTGGGTGACTTCACTTGTGCTCCGAGCTCTTAACGAGGTGTCTGTCAGCTGGTCTCACTTACTTTATGTGGATCCCCAGGTGACAGACAAGGCTTTGAAGTTTGTGTTGGCACAACAGGCATCACATGGGGCATGGTGGGAGCCCAGTGGTGAGGTGGGTGACAGGAAGCTGGTTCCCTCACCTTACTCCTTTACTGGTGAGACTACCCATGCCCTCAACCTCTCATCAACTGCCCACACCATGCTCAGCCTCCTAGCACTCAAGGGCCTACCCTCGCCACTTGATGAACATGTCTTGGCAGCCATCACTCGGGGAGCACGATGGCTGGAAGAAAATCTCTCTATGGTGGGCCAGGCCTCACGTCCACTGGAGGTATCCTTGGTGGCACTGGCACTCCACCTAGCCAAGTCCCCCAAGGCTGATACTGCTTTCGAATTTGTCACCCGCAATGCTCGCCAGGAGGTGAAGTATGTTTACTGGGGAGAAGACTTGGTGCCACTGCCTTCATATCGTGTCGAGTCTCAGCGTCCACATTTGCAGCCACGTCGTGCTCACCGCCATGACTCTGGCAATGTAGCAGCAACTGCCTATGCTCTCAGGCTCTATTCTCTCCGAGGGGAGATTTTAACCCCAAGTATTGTTAGGTGGTTACAGTCACAGCGCTGCCATGATGGTGGCTGGATGTCAACACAAGACACCTTGGCAGCATGGGAAGCTCTCTATGAGTTCTCACAGCGTGAGGGACGGGCACGCGACACCCAACTGACAGTAACTGTTGAGCCTCTTCATGATCACATGCAGGCCAGAACTTTTTATATCACCCCAGACAACTTCCTTCACCTCCAGTCACACCAGGTGAACGGGAAGTGGGGTAGTGTAAGGGTACAGGGTAAAGGTCGAGGAGCGGCGGTCCTCCAGCTTACCTCCAAATACCATGTTGCTGAGCCACACCATCTAGTATCACCACCTACGCCAGCCTTCCGCCTTCGCACAAGAGCCACCTGGCATGGGCATAATGGCTCAGCACTGACCTTTACCACGTGTGTGCGCTGGATGTTCAGAGAAGCAAGCGATTCCTCTGGTATATCTGTGTTGGAAGTGACAGTTCCTACAGGATATGGAGCATCTAAAGACGTACTGCAGCAATATGTTACATCTCGCACTGTGCCAAACCTCAGAAGGGTTGATTTTCAGCAAAGAAAAGTCACTTTTTTTTTTGAAAAGCTGGTAGCAACAGATACGTGTGTGGAGTTCTCTGTAGAGCGATGGTTCCCAGTGGCCAACCTCACCAAGGTGTTACCAGTGAGAGTGTATGAGTACTATTCTCCAGAGTTGTATGAGGTGGAATTGCTGGACATGTCATCAGTATCACTGGATATCTGCCAAGTGTGTGGGTCATACCAATGCCCAAACTGCCCAATTCTCTCCTACTATAGTAGCTATGCCCACCAGCATGGTCTACAAGTCCATGTCTATGTTCTTGCCTTCCTGGTGCTATTATTTGTATCCCACCAAGCTCCCAGTTGAAGCTCTGTGGAGATCTAGTCGTCCCAGGAGCTGTGTTCACTCCTTACAAGAATAGGACTGGCTTCCCCTCAGAGCAGCTGTCATCTGGGAATGTGTAGACAGCATTTTTGAATGATTTTTACAAACTTCAGTGCTGCCAGTGATGAGACAAGAGCATCACTGGTGGTTGTCTTGCCAGTAATGTGAAAAGTTTTACCAGCATGTTTGCTAATATAAACATTGTGAGTAACTCAAGATCAGCTTACTGATGAGCTGCAGGCAGAATTCTGCTAACTTTAGTACAGTATTACCACTGACTTGGCATATTTCATGAAAGATACTTTATAGTTTTTTGTTGGAAGTGGTGTAGAGTATGTTTGGAAGGCAATTTATGGTGAATTATAATACTGCTAGTCAAGTTTAACAATATATATAATTAAATAATTAAGATATGATAGATACAAAATACCTAAGAGGTATGCATGAACAGAAAAATGGATAAAATTTATTTCTGTTTCTTTTAATCATTTTATGTGGATGTCATAACACTAGTCAATGAAAAGAAAATTTAATTGAAATCAATCAAACCTTGTTTAACCAGTGATAATTAAAGTATGATCCATCACTTGGTGGATAAGCTTGTTAAGTCGTACAAAAATGAATGTTACACATGCACACAGTTGATATTTACCATGGGTAATTGTTTGTTCTTGTGTTGATTATTGTAAGGGAATGTTTTAAAATGCATAGTAAAAGGGAATAATGTACTGTAGGTAGGATTATAATATTGCATTCATTTTGCAATTGATATTACAACTTTCCAGATACAAATGGATATGTAGCCTTTAAAGTTAGTGGCATTTGAAGTTATGGGAAATGGCATCCATGATCCTTTAAACCATTTTGTTTCCATTTTACTTTTAGACTAATTATGTATTATGAATAAACCATGCAAGGTATATTTTGGTAGTGGAGTTACGAGTGGATTGGCTGCAACTTCCTTCATCGTTTCTAAACCATCATCAAAAAGCAAGAATTATATATTTTACATTTTCATCCTTGTATAGATACCAGATGCCTCTTCTTCAGAGAATGATTCTTTGTACGAGCCGCAGTCCATTTTCTATGCCTGATTTGTGGTCTCGTTTTCGCTCAAGTCCCCCCTAAAGTGCCTCGATCATTCAAAGGAGGACTACATTATTTTAGTCACAACACAAGTCAGACTAATGTGTGCATGTATCATAAGTATTTTGTATGATTGTGTATGTATGTGCATGTAATGTTCAAATGAGGAACACATGGCCATGTAAATATTCTACATTAAGGCAGAAAGTTTGATTGTGTTGAGGGTGTACATAATGAGATAGAATTCATAGGATTCTTCTGTGTAGGGAATTCTGGTATAACATGACAGTTTGAGGCTTTAAGGTAAAGTTTGACTGCGGTGACATTGAATACATTCTGGTTAGTCACAAAGCCCTGTTATTATATTTTGTATTACATGATTCCTTAGCATTCAACACCCCTGTCAGAGATTATTGGTGTATAAAGTTTAATAGCTTAATTTGCCATAGAGATCTATATATAAATATTGTTGTAGTAAAGCTGTTCTGAAGGATTGTATGGACAGTCATTGACAAATTCATGTCTTATTGCTCTAGTCAGTTATTTCTTTATACAATGTGATTATTTGTTTTTTTACAGATAATGTGTACTGACATTGACAGATTAAAGAAAACATAAATCCAGGTCATTGCTATCAGGTGACTACCACTTGTAGATCAACAGAGAGGATCTCTCTCGCCAAGTCTCTTATCTCAAGTGTAATGCTAGGAACACAGTTTAATTTGAATTCTTTAAGTCTTTAAGAAAAGCTTCAATACTGC
>Cherax_quadricarinatus_3 ENA|HACK01008844|HACK01008844.1 TSA: Cherax quadricarinatus, contig transcript-80_8843
GTAGAGTGTGGTGGTGTGATCATGGTCTGCGCAGCAGCCCTGGCTGTCTGCTGTCACTCTCAACGCTGGAGTCTGCGCAGCATCGCTGGCTGTCTGCTGTACTGACACTCTCAACACTGGAGTCTGGCAGCTTGTCTTGCTTCCTGGTTGTGAGCCACAGCCATGACGGCCACATCTCCATCTCTGCTACTCAAGATTAGTGTCATTTCTGTGATTACCACTTTGTGTTTTGGAAACTACGTCATCACCACACCCCGCAAATGGACATCTGGAGAAACTGTTCAAGTGTGTTCCTTTATTTTAAACTCTACATCTACAGAGAACTCGATCACAGTTGCAGTTACAAGCGTAGACGGCAGTGAACATCTTATACCTAACAGAGTCATCCAGATTCCAGAAGGTAAAACTGAACTATGTGAAAAAGTGTTTGTTCCTCCACTGAGACGTGACAAGGGTCTGCTGGAAATAACTGGATCTTTAGGAGGGAAACAAGTCCAGTACAAGAAGGACATATTACTTGTTTATAAAGTTGCAAAGACATTCGTCCAAACTGATAAATTTCTGTATAAGCCTAATCAAGATGTCAGGTTCAGAATACTGACAGTAGTGGGACCCTTCCTCAAGATTTCAACTGATAAGTATCCATTAATATGGGTAGAGACGCCATCAGGCAGTCGCATTGCTCAGTGGCGGGATGTTAACAATACTGGACTTATTCATCAATCTTTTATACTGTCAGACGAACCTGAAGAGGGTACATATAAGATCCATGTAAATCCACCTAATGGAGAAGCAGCAGAGGTTCGAACGTTTAAGGTTGAAGAATACGTTTTACCACGCTTTGATGTCACACTGGAGCCTCCTAATTACATCCTGGGAACTGATAAAAAGTTCAAATTCACTGTATGTGCAAGGTATACATATGGACAACCCGTAAAGGGTAATGTCATGCTCAAAGTTGACAATGGAGGATGGGGAAGCAGCAAGATTATTCATACAGTTAATGAACAGATTTTTGGCTGTAAAGATATTGAAGTCTTAGCTGAAGCTGTAGATTTGAATGGAGAGGATTACATTGTCCAGAGCTTGGCTGTGACAGCAACTGTGGTTGAAGAGGGAACAGAACAAGAGCTCCAAAAAGAGTTAAAGGTTGATATACATCGAACCGTACTAAGTTTTACATCAACTGGAAAAGAAGAGTTTCAGAAGCCAAATCTTCCCTTTACTGGACAGGTTAGGGTAACTTTCCCAGATGGTTCCCCTGCTGGAGGTAAACTTATGGAAGTATGTGCTGAAGGAAAATGCAAGAATATTACAACATCTTCAACTGGTGTTCTGGACTTCATTGTTCCACTTTCTATAAGCAAACATATACAGATCAAAGCCGTTGATTATCCTTCAGTAAAAAATCCCGTATCAAACTGGCGGCCTATCATGTACGAGTCCATCTTCATGTTACATGTTAAAAGTTACCACTCCCCATCACGTTCTTCCCTCATCATTTATGCTCCGAAGAAACATTTACCATGCTCTACAGAATACAGAGAGCTTACCATTCCCATTATGTTTGCTGCCGTTAACCAGAATAGAGCCACCGTTACCGTTCAGGTTGTATCACGAGGGCAAATCCAGTTCTCACGCACAGAAGAGCATGAACTACTTCCAACTGATTTACCACTCGATGAAGCACATTTAGTGGAACCTCTTCCTGAACCACCTCAGAACGTCGTAAGAGGATTCATTGAGATTCCAATTAGACTTCCACCAACAGCATCACCCAGAGCAAAGGTGGTGGTTTGGTATACCCGCGATGATGGAGAGGTTGTGCCAGACAGTAGGGAAGTGGATATAAATAAGTGCTTTTGGAACAAGGTCAATCTCTCATGGTCAAATTCCAGGGTTCAACCAGGGGAGCAAGTAAATCTTGATTTGTCTGCTGAACCAGAATCCATCTGCAGTCTGGGTGTGGTAGATAAGAGTGTTGAACTGCTGTCATCAAAAAATGATCATCTTACTGTGGACAGAGTATTCGAAATTGTTGAGAAATCCATGATTCAGAAGACGGAGAATCCACAGGTTGATGATTATATCTTTTGCGCACGTCGGGATTGGAAGCATGATAAAGAGCCTTCTGGTCCGCCTTCAGTTCCTGCTGGTATACCAGGCTCCAACTTTCCTGAAGCAGTCCCATTCAATCCAGAATTAGAGCCAGCAGGAGTTCCAGTTGAAGATTTGACTGCAGTTAGAATGCTGTCACAACATTTTCTTGTAAAACGATCAGGAGCAATGCGATGGCGGCTATTTTCTTACTCTGATGAAGTAGATGCTCTGAAAATATTTGATAATGCAGGACTGTATTTTTTCACTGATTTAATCACGGAGACAAGGCCTTGTACCAGGAATCGTGAAGGTCCACCATGGATCTCTTATGCAGCAGGAATGAGCGTTCGACATCCACTATTCGAGTCACCTCGTGTTCGTGTTGCAAATGCAGCTGTGGCCGATCACCTGCTAATTATCAATGAACATAATGAAGTTGACAGCGTGACACCTCCATCTCAGAAAATACCAACAAACCCTCGTGTCTATTTTCCGGAGACTTGGCTGTGGCAACTCTCTACTCTCCCTGTGTCTGGTGTGAGCAGTGAACAATTGACCCTACCTGATACAATTACTGAATGGGTGGGAAAAGCTGTTTGTGTCCATCCAGATAAAGGCCTGGGAGTATCAGAGCAAGCTCTAATAACAACCTTTACACCTTTCTTCATTGATCTCACCCTTCCACCATCTGTGAAACGTGGCGAGATCTTCCCAGTGAAGATTTCAGTCTTTAACTACCTGGAAGAAGCTTTACCCGTTAAAGTACAGCTTGTAAAAAGTGCTGAGTATGTGATTCTAGAAGATCTTGAAAGTGGACAACCTGAGAACCAACGTAGTTCATGTATCCCTCCCCAAGATAAGGTAGTTCACAGTGTGAAGGTTCGTGCTCTGTCACTGGGTGAAGTTAATCTTACAGTTATAGCTTCTGTTGATGAAGTCTACCCAGAGGTGTGTGGGTCTGAGTACGTCATAAGCAAGAGTGATCACATAGTGAAACCCATCACTGTACATGTGGAGGGCTTCCCAAGAGAGAAGACTTGGACCAAATATATTTGTTCTAAGGATATTGAGGAAAATGTTGACTCTTTAGAAAAATGGAACATTGAAACACCAACCGAAATAATTCAGGACTCTGCTCGAGGTTGGGTTTCTGCAGTTGGAGATCTTCTTGGACCTACGCTTGAGAATCTCGGCTCACTTGTGCGTATGCCTTATGGTTGTGGAGAACAAAACATGCTTAATTTTGCACCGAATATTTTCATTCTTCAGTATCTTGATGCCTCAAATCAGTCTACTCCTTCAGTTGGCGAGAAAGCTGTGACATACATGAAACAAGGTTATCAGCGTGAACTCAAGTATCGTCATGAGGATGGATCATTTAGTGCATTTGGAAAATCTGATAATTCTGGCTCAACCTGGCTAACAGCATTTGTTCTTAAATCATTTGCTCAAGCTCGTCAATTTATCCTGATTGATGGGAATGATTTAGATATGAGCCGAGACTGGTTAAAGCGCAAGCAGATGGAAAATGGATGCTTTGAATCAGTTGGGAAAGTTTTTCATAAAGGCATGAAGGGTGGTCTTGGTGATGATAGTTCCCCTGTGCCCTTGACAGCCTACGTACTTATTTCTCTCCTGGAAGCTGGTGAGCCACCGTCAAGTGCAGCTATCAGTGAGGCAGCTTTCTGCTTGCTTGCAGACCAGTCTCAAGATCCCTACACAGCTGCACTGAAGGCATATGCTCTGGCTTTATCAGGGCTATCTGAAGCACAATCAGTTATTGAAAAAGTAATCAATACTGCCATGGAAAATTCTCATTCTATGCACTGGGAAATTCCAGCTGGTGCAGGTAAGAGTGAGGGTGTGGAAATCGAAACTGCTGGTTATACACTCCTAGCCATGATGACTCTAAATGCAACACGTTTCCAAAACCAAGCTGTAAAAATTGTCAAATTTCTTTCTTCTAAGAGAAATGGTCAGGGAGGTTTCATCTCGACACAGGACACAGTTGTTGCTTTGCAAGCTCTGGCCAGTTTTGAAAGTCACCAAAATCAAGGCAATGTAAATTTGGTTATAACAGTTGAAGCTGAAGCCCTGGAGCATGACTTCCACATTGATGAGTCTAACAAGTTACTTCAACAAACAGCGAATCTACCAAAAATTCCAGCTCATGTTGTGTTTGGCTTGACGGGAGAAGGATGCGCTCTTGTTCAGGCTGTTTTGAGGTACAATGTTCCTGAGTCCAGCCCAAGTGAAGCATTTAGGCTCAGTGTCACTACAGAAACGGCACCTGATAAGAAGTGTGTGACGAAGAGAATCAAGATTTGTGCATCGTACCAGCTTCCAGATAAGAAATCCAACATGGCTGTCATAGAGGTCGATTTAATTTCTGGCTACATTCCTGAAAAAGCAGATCTTAAGCAGATTGTGGGTTATGGCACAGGCCTCTTCAAACGATATGAAGTTGATGGGAGTACAGTCACTTTTTACATTGACGAATTCTCCCCAGAAGACATTTGTTTGAGCTTCCGGATAATAAGGGAAATTGAGGTGCAAGATGTAAAACCTGGAACTGTGAAAGTATATGATTATTATCAGCCAGAATTTTCTGTCAGCACGAGTTTCGTCCTTCCACCAATAGATGAATGCAAGTCTGAGTCAGAAATTAATATTGAAGGCATTATTCCCTTTGAAAATGAGAATGTTGAAGGTGAACCAGCTGGGTCTACGGATGTGAATCCGGCAGATGTTGATGATTTATTATCAGCTCTAGATGGCTCGCTAAAATGAAAACTGAAAAGTTCCTTGAAATTGTTGAAAGAGAATTTCGCTGTTCCTGAGAACTACAATGTATAAATTAAGCAAATGTAAATAATATATATAGTGCCAGAAGTGTCAGCTGGCAATAATCAAGATTTGAAATTAAGATACATTTGATTATATATGTTTATATATTTTTCCACATATACTTTACAACAGCTATTAAGTGTGCTTTTTTTTAAAGCAGTAACTTAGCTGCATTGTTTAGCATCAAATTATTTATATTTAATGATCAGTTATAACTAACTTATATCTTCACTATAATAATGCATTTCTGGATAAATGTGGAAACTGAAAAACAATTAATCTTTTTATATTATACTCTAATAGAAAATATTCATGAATTAGGATATACATCTGTAAAATTAAATTATGAATTAAAATATGGTTTGCATCATGGTTTCTTTTCAAAATATTTTATTCTTTTTTGAAAACTTTACATATATAAATAATATTTACATACAATGACTTAAATACAATTGAATAATTTTAATTTTTTTATTCTTTTTTT
>Cherax_quadricarinatus_4 ENA|HACK01009276|HACK01009276.1 TSA: Cherax quadricarinatus, contig transcript-80_9275
CGTCGACCCAGACTGTCGTGTGCCCTTTCATTGGTGTTTCCTCGTTCCCTAGTGACTGGTACCTGGTAGGCAGTGTGTTCGTCTCCGATGAGTGAACCTGAACCTCGCATGTAGTGGCGCCCAGATTTTGGTGACTTCCAAACTGTACCTGGCCAATGACACACAGTGTCATTGTGGCGCCGCACGCACAACCACTCCCAATATCGTCTCTCAGCAACATTATGGTGTTTCGGTGACAACGAACAAAAAACTCTGAACAGTTATGACGTGTATGAGACACGTTGGCAACATGTTTGTGTGGTGGCTGGTTGTAGTGGTGGCCCTGGCAGTAGGTGCCGCACCTGACACTGGCTCTTCAAACTTCGACAACCATAGGGCCAAGAACGGCCTTCACGGCAGCTCCCGGCACTATGAGGAGCGTGAATATGAGGTCTCTCCTGTACGTCTGGCATATCCTCGAGACGGCAAGAAGACCGAAGCGAAGTGGGTTGTGGTAGGTGGCAGGAATGTGGTGCCAGGGTCAGTGTACAGGGTGGCTGTGGAGGCTCTCAGCACCTCTCAGCTCCTCACCATCAGAGCCTCCCTCCTCAACACCGGCGAGCAGGTCGCCTCCGACAAGGTCATCCTCCACTCAGGCGAGATCTCTGAGATCCTCCTCAAGGTGCCAGACTCCGTGGTGGGTGGAGAGTGGCAGTTGAGGGTGGAAGGGAAGGAGGGTGTCACCTCACTCTTCAAGCGTGCTGTCAACCTCAACTTCCAGGCCAAGTTCCTCACCATTCTCATCCAGCCATCAAGACCCGTCTACAACGCTGGTCAGACAGTGCGGTTCCGAGCCATCTTGCTGACCAGGGATCTGAAGCCTTACGATGAGCCTGTCGACGTCTTTGTCCTGGATCCCCGGGGAAGAAAGATGCGCCGCTGGCCCTCCCATCAGACAGGTCACGGAGTCATCAACCTCAAGTTCGATCTGCCCGACTACCCTTTGGTGGGGACTTGGAAGATCCGGGTGAGGGCTGGCAGCCAAGTGGAAGACAAGAACATAGAAGTTGAGCACTACTTCAGGCCCAGGTTCGAGGTGTTCGTGCGCCTCCCATTGACGGTGCAGACGTCGGCCGAGTACGTAGAGGGCGTGGTTGTGGCTAATATGACCAACTGGAGAGACGTCTTCGGCAACTGCTCCATCAAGCTGCAGTTCGCCCGTCACGACTACACACAGATTCCAGACACCTTCACTGATGCTCACCACGAGTTCATCGATGCGTTTCGTGGACACCACTCATTCAGTCTGCCGCTGTGGAAGGTGCGTGAGAAGCTGGGCAGCAGTGACCTGAGGGGCGTGAGTGTGCGAGTGTGGGCATCCGTGGGCGACTCCTTCGGATGGTGGGTGCAGGAAGGGTGGGCGCTGGCAAGGCTGGTGAAGGAGGAGGTTAAGATAGCCTTCCTGGGGGACCAGCCGCTCATCTTCAGGCCCGGCATGCCAGTCACAGTCCATGTGTTTGCATCGTACCAGGACGATCACCCGCTGGGAGAAGAAGAACTGTCAGATGCGCAGGTCACCCTGGTCATGAGCTCCACTGGACGCAGCTCTCAGGTGGAAAAGGTGGAGGTGTCGGGGCAGACGTTGTTGGATGGCTCTGGTGTTGCTCAAGTAATTTTCGATCTACCTGAAGGCACTCAGGCACTCAAGGTTGATGCCAGGTTGGTAAGCAGCAGTGGGATGACAGCATCAGCCACACTGGTGGGGGCGCTGCATCACTCACCCAAGAACCGTCACCTGCAGATCGAGACCTCAACCACGGACGCCACACCGGGGGAATTCATAATCCTTCACGTCAGAAACAACTTCTACACTGAATACTTCAACTATGTGGTCTTGGCGCAAGGTGTAGTGATCTACAGTGGAAGAGAACTGGTAAAGGATAATGGACTATCCACCATCACCACGTTTTCCTTGCCGGCCTCTACAGAGATGACCCCAGCAGTGCACATTGTGGTCTGGGTGGTGGCAAAAGATGGTCAGCTCGTCTCCCACGCCCTCGTCGTCCCCGTCAACCCACTGGGACGACACAAGGTGGACATCCGGTGGAATGAGCATAAAGACCACAGTGGTGGATCAGCGGAGATGAAGATGATCGGGGAGATTGGTGCATTCTTTGCCGTGTCCTCTGTCTGGGAAGAGACTCACCACATGGACGCCGGTCACGAGCTGGACGCCGCCAGGGTCCTCTACCACATGCTAAATCTGGAAAAGAACGACACTTTGTACGAAGGAAGCTCTAACATTTCCGTGCCCCACGTACGTCGAGCCGCTACCAGGTCCAGGGACGGCAATGGGGCCAAGGTGTTCCTCTTCCCCACGGCGATGGCCGGGCCCGATGCGCCCTCCACATTCAACTTCAGCGACCTCGTTGTGCTGACGGATGCTGACCTTTTCTATCATCCGCATCACGCTTCAGAGACCCCAGAGTGCGGCGAGAGGGAGTTCAAATGTCTTACCGGAGGTTGCTTCGGCTTCGAGCAGCGCTGTGACACCCACTTTGATTGTCTTGATCGCTCCGACGAGGCTGGCTGTCCTGTGGTGGAAGATCCTCTACGAGAATTCAGACTCCGGCGCCTGAGTCGTCTCCATCGCTTCTACGACCCTGATGACGGTGACTGGGCGTGGATGGACGTGCGTGGCGTGGGCCGGGAGATTCAGGTGTTTCCCATCCCCAAGAGACCTCAAAACTGGGTGGTATCCATGTTCGCCGTCGGTAAAGAGACCGGCCTGGGTATCCTGGAGGAGAAAATTCAGTTCGACTCTGCTGGACCATTCATGTTGACGCTGGAAGGTCCAAGGGTGGCGCGCCAGTTCGAGCAGGTAGGACTGCGGGCGTGCGTTTTTAACTTCCACTCCAGCAAGGTGGGAGTACTGATCACTCTGCCCGAGTCTGACGACTACCGCTCTGTCCTGGTGGAGAAGAATGGCGTAGTTATGTCGTACAAGCCCAGGACTGCAACCGGTGAACACCAACACATTGTGTGGCTGGATCCGGGAGAGTCGCGGGACGTTCATATCCCCATCGTATTTACACGGAAGGGCGAGGTTGAGGTCACCGTGAAGGGCTCCACCATGATGCAGGCTGACAGTGACACCATCATCATTGATGTTACTTCAGAGGGAGTAACCATCGGGAAGCACACGTCCATTCTGCTGGATCTCAAAAATCGCGCCCTCGTGTACGACTTCCTGGATATCGAACTGGACGAGTCTCCCATCATTCCTTACTCCCTCAAGCGTCGCTACATCTACGACACCCCCATCGGTCACATTTCCGTTACTGGTGATGTGGTGGGACCGGCCTTCCCTGAGGTGCCAGTGGGAAGTGACACTCTGCTGGGACTCGAAGTAATGGGAGCGGAGACCGCGGCCTTCAACTTTGCTGCCAACCTGTGGACTCTTCACTACCTCCGCCTCACCAATCAGATCAAGCCTGGACTCACCTACCAGGTTTTGACGGCGGTGAATGTGCAGTACGCGGCCCTGGCCCGCTACCAGGACGTGGACGGCTCCTTCAGGATGTGGCCTGAGTCTGAGCCCAGTGTATGGCTCACAGCTTATGCTCTCAGGACACTCTGGTTGGCCAGTTTCCAAGACTGGGAGAACCTAATCTACATTGACCCCGTGGTGATCAACTCAGCGGCCAAGTGGTTGCTGCATTACCAGACCTCGATGGGTGCCTTCACTGAGACTCCTAACTACACCCACCCACTCGACTCAAAGAGCAACCCCACTCCTGCTTACCAGCTGGAGCGGGATGGCTACAAGAACGTATCCTTAACGGCACAGGTAGTGCTTGCTCTTGTTGACATCCTTCCTGGCCTCCATGGAAATGTTAGGGCTAAAGTCAACATAGCCAAGGCCAATGCCATTGCGTACCTGGAGATGGAGCTGGAGAGCTTGCATGACCCCTACGATGTTGCACTGGTTGCCTGGGCACTCACTAAGGCTGACTCCACAAAGAAGGAAGCTGCCTTCGGAATACTAGACTCCATGAAGAGGGTGGAGAATGGTAAGATCTATTGGTCTCGTGAGCCAATAGATTTCAACCCCCTCGTATATGAGGACAGTCAGAAGCCCTACATTCGACCAAAGGATGACCAGAAGTGGGATGCTCATGCGGTGGAGACCACTTCTTATGCACTACTCGTATATATAGCCAGGGAGGGGATTGGCATCATTCAGGAGAACATTGTCAGGTTCTTTGCAGTAATGAGGGAGATTGATGGAGGTCTCATCTCTACCTTGGACAGTGTGGCGGCAATGGAAGCGCTAGTGGAGTACTCCTATCGTGCAAGACTTCGAGATGTGACAGACATGAGGGTGACCCTTGAACACTCCGCTAATCCTAATTTCACTGTCGATGTTTACCTTGGCGACTCCCTTGACCTCGCCGCCATGAGATCCTTTGATCTGGAAAACATCTGGGGCCACATTAGTGTAGTAGGTCACGGATCAGGGCAAGCATTAGTGCAGTTAGACTACAGCTATGGTGTGGACTACGAGCCTCTGCTAGACTATCCACCTGTGAATGCCTTTGACTTCACCGTAGTCTCCAAGTTCTCAGGAAGAAACAACTCCCATCTGGAGATCACCACCTGTCAGAGGTGGATAGACACGGATGAGTCAGCTACCAGTGGTGTGGCAGTGGTGGAGGTGCATCTACCCTCTGGCTACTACGTTATGCAGGACTACCTCATTGAACTAGTTAACTCGCGCACCATCAGGAACCTCCGCTGGGCTTTAAGGACAGACACACAAGTCAAGTTCTTCTTTAATCATCTGGACACAACTGAGACTTGTTTAACATATGAGGTACAGCGATGGCACCCAGTGTCCAACCACTCCCGCTACAACATGGCCAGAGTCTATGACTTGTACCAGCCAGAACGTTTTAACATGACCATGATGGAAGTGTACCAGCTGTATGACCTTGATGTCTGCGAAGTCTGTGGCTCTTATCAGTGTCCATACTGCCCATTCTACAGCAGCGGACGAGCCCTTAACAGCATCCACTTGATGATCCTGCTTGTCTTGGCCCTGATACTGACAAGGACAGCCCAGTGCTGATATTGCTTCTTGTCTGCCTCCTCAGTAACTACTGGGCAGTAGCCTCCAGCAGTCTCTCAAGTGCTGCTTGATCAGGAACACCCTTCACTTCTCAAGATTGATTCTGTGATCTGGTGTCACATTTCTCATCCTAACGATCTGGAAGATCATGGGAAATTTTATTGCTTGGTAAATTACCCAAGATGAG
>Cherax_quadricarinatus_5 ENA|HACK01010232|HACK01010232.1 TSA: Cherax quadricarinatus, contig transcript-80_10231
GCTGCAGGTAGGAGAGCTGGTGGAGGTGGATCTTAATGCCACACAAAATATGATCCACTTCGTGTATGAAGTCATCGGGCGAGGAGATGTCCTCTTTGCTGACACCCTCCAGGCTCACCAGGGCACCACTCATATCTTCAGGTTTATGGCAACAGCACCCATGGCACCCAGGGCTCGCCTTGTGGTCTACTATGTCAAGGACGACGGTGAGATTGTTGCAGACTCCCTGCACTTTGCCGTCTCTGGTGCCATCCAAAATGAAGTGTCAGTGAACCTGACCCCAGCATCAGTGGAGCCAGGTGGGGACGTCTCTATCACTGTCACTACCCGACCCAATGCCTTCGTTGGCCTCCTTGCTGTTGACCAGCGTGCACTCCTGCTTGGTACTCACACCCACTTCTCACAGGAAGAGGTGGTGGAGGAGCTGGAGAAGTATGACCCTGGCAGGAGGAACCTGGAGGGACCCTGGTTCCACCTTAGCCGCCGCAAGAGGGCGCTCTTCAACTGGCATGGCACCACCACTGCTGATGATGTCTTCAAGAATGCTGGTGTGGTGGTTCTGACTAATGGGCTTGTGTATGACTTCAACCCATTCTTGGCCAACATGCTGCCCTCTGGCGAGGGCCCTGTGGACGGATCATCTTGGGACCCCCACCACCGGCCGGCCGCCTTCAACGGTTCCTTTGGGCGACAGTTTGCACCAGTTGATGCATCAACGCTGCGACCAGACCTGGGTCCCGGACTGGCATACAACGCACCCACCAGACCACCACTGGCAGGACCCTATGCCTTCTCTTACCTCCCTCCGCCCCCTGACAGCCGCCCACGTCTCTACCTCAACCAAGCCGTCCCACCCACATGGCTCTTCCGTGATGCACAAACCAAGTTCAACGGTGTGGTGACCCTCCGGGAGAAGGCACCAGATGCCATCACTTCCTACATTGTCTCAGCCTTTGCTGTCGATGACTTCTATGGTCTGGGTGTCACCAAGCAACCCTCCAAGCTTCAGGTGTTTAGGCCATTCTTCACATCGGTCCACTTGCCTGAGGCTGGGGTGGTGCGAGGAGAAGCGGTGGCAGTAGAGATGGTCGTTTTCAACTATGGGGATGAGGACCTCACTGCAGATGTCACCCTTGACAATGCCAGTGGTGACTTCCTCTTTGCTGACTTTGCCAATGAAATTGACCAAGGCTCACCTTCAGGTCGCAAGCAGAGGCAGGTGAGAGTGGTGGCTGGCAGCGGTGTTCCTGTGAGCTTCATGGTGGTGCCTCAGACACTTGGTACCATCGACATCACTGTCACAGCCACGGCAGGGCCCAACGTTGACGTTGTCACAAAGAAGTTACTTGTCAAGCCTGAGGGGTCGAGGATGACTGTGAACAAGGCTGTGCTGCTGGACCTGCGTGCTCAGCCCACCTTCACCACCACCCTCAACATTACTACACCTCCCAACATCATCAATGGCTCCCGCTCTGTCGCAGTCTCTGTCATTGGGGATGTGTTAGGCCCAGCAGTAAGTGACCTACATAACCTGCTGGAGTTGCCCACCGGTTGTGGGGAGCAGAACATGGCTAAGCTCGTCCCTAACATTGTTCTCATGGAGTACCTCAAGAACAAGAATCAGTTGAGTGAGGCGCTACAAGGTCGGGCCAGACGCCACCTGGAGACAGGCTACCAGCAGCAGCTCAACTACAGACGTGATGATGGCTCTTTCAGCGCCTTTGGTAGTAGGGATGCCTCTGGAAGCACCTGGTTGACAGCCTTTGTGATCAAGTCTCTGGTGGAGGCAGGACGGCACATTGATGTAGAGGAGAAAGTGGTGAAAGCAGCCATGGAGTGGATAATAAAGCTGCAAGCAGCAGATGGCTCCTTTCCTGAGGTGGGCACCATTAACAATGAGGCCATGCAGGGTGGAGCTACCAAAGGCATCCCTCTTACTGCATATGTCATCATCTCCCTCCTCACAGCCCAGCGACCTCCCACGGCCAAGGTGCGTAATGTGATCAACCGAGCTGTGGATTTCTTGGCTACTAGTCTAGATGATATTGAAGACTTCTACAGCCTGGCTATCACTAACTATGCATTGCACTTGGCAGACAGCCCACTCAGGGATGCTGCTTTCTACAAGCTGGAAGGGAAAGCCAAGGTTCAAGACAAGGAGAAGTGGTGGGAAGCTGGAGGCCTAAAACTGACCCGAGAAACCACAGTGGAGTCACGACCTCTGGATGTGGAAGCCACCAGTTATGCCCTTCTCACCTACATCCTTCGGGGCCTTACTCGTGATGCTCTTCCCATCATGAGTTGGCTTGTTAGACAACGCAATCAGTATGGTGGTTTTCAGTCTACACAGGACACAGTGGTAGGGATGGCAGCTTTGGCAGCATTGGCAGGCAAACTGTCCACAACAGAGCCACAGGTCAATATTCGTCTCATCTACGGTGCTCGAGGCAAGAACCTGCAGGTCACCAGATCCAACACTATGTTGCTGCAGCGCGTGGAGCTACCCGATGACACTGACAAGGTGGAGGTGTCAGCATCTGGAACAGGTGTGGCAGTGCTTCAGGTGACTTACCATTACAATGTAAGAGTCACAGGACCCAAACCTGCCTTTTCTCTCGACCCCCAACTGGATGTTACTACTGATGCCAACCGCCTCAGATTAACCACTTGTACTGGATATATTAAAGGCAACCTGAGCAATATGGCAGTGATGGATGTGTCACTGCCCTCAGGATATGTTGTGGATAATGACTTGATTCCTGGCCTGTATGACTATACTGGGGTAAAGCTGGTAGAGAAGAAAACAGATGACTCTGGTGTGGTGGTGTATTTTGACTACCTGACACCAGTGGAAGTGTGTCCTACTGTATCTGCCTACAGGATCAACAAGGTGGCTTTCCAGAAGGCCTCACCTGTCCGGGTTTATGATTATTATGACACGTCTCGTCAGGCCCGCCAGTTCTACAAGGCTCTGCCAGCCACACTGTGTGACATCTGTGATCTGGACGAGTGTGACCCCGGTCAGTGTGAGCAGCAGATCATTGAACTTAATCGTCAACAACAGGACCCTGATGACATAGAGCGACCAGCCACAGTGACGGAAGTGTCTGGTGGAATGACGTATGGGCCCACCATCCTCTTGTCTCTCCTTACCCTGCTGGCTACAGTCTTCCTTCACTCTCCTTACTAGCAACTCTCCTCCTTCGCAGGACACACTCAGACACTGTGATAGATGAAATGCAATGCAAATCTCGGGGTTGTGTGCACTACACATGCTGTCGTAGCAATCCTAGAGTACCCAGCATGAAGGAAAATATTAATCCAAGGCTGTGTCAGGGTTGACCATGACAATAAGGCTTAAGTTAAGAGTCCAAAGAGTTGGCCACAAATGTGATGGCTTGATATTCTCTGGAGCAAAAGAAAAATAAGTATAATCTGTAAATAGTCTTAGCTTTGTAAATAAAATTTTTCTTACACTTAGGGTTATGGTGAAAGAGCTTTTTGGGTTTGCATCTGAAACCATGCTAGGTGTATAAAGGAAGCTAAGAATAATTATGCATCAGATGGTATGCAGGTGATTGTATGATTGTGATTTTGAGGGTGCAGGATTCCCTCTGGACCCAGATTCTTAATGATTTTGTGGAATCAAACTTTGGGCTGAAACTGATGCAGCACCAACATCACTGGTGTTGTATATAGAGCTAGCTGGATATGTTGCCATATTGCAGTTGAGAGAGAGAGTACTTAGAGCTATTTAAGAATCTGGGTCCTTGAGCACAGGGAACGACTTGTGTGGGCCTAAGAAATTTCAAAACTTTTCGTGGCCCCGAGTCGAGTCTTAATCCCGTTACACTCCTGAAAATTACACTGTTCACTTTAAGCTAAGGTCAGACTTTTTATTTTACAGGCAAAGGTGACTAATTCAAATTTATTTAGAAAATAAGAGCCAAATTATTCCACAAACTGTAGTTCTGAGCCGAGCACTTCCAAATATCAAAGGAAACATTTTCTAGTGGGGAAATTTTTACACCAGTCAGCAATAATATAGCCATTTTCAATTTCTTCTAAAATAGAAATATTAACTTCAGTTAGCCTGTAAAACAATAAGTCTGACCTAATGCACAGTAATGTTGTTAAGTACAGTAACTTGAGCTACTCACCAAAAAACTAGTGCTACTTGTTTGTATCTTGTACGTAACTCTTCTGTAACTCGAGGTACTTGTGAATATATTGCTCCATCAGGCTTATGGCATTTAAATTATACAGTGTAACTGACTCCCATGTATACCTCTGCTGTTGCTGTAAGATAATGTGTGTAGTTAATATACCATATTATTATGAGATTTCTTTTTCAACACATCGGCCATATCCCACCAAGGCAGAGTGACCTAAAAAGAAAAA
>Cherax_quadricarinatus_6 ENA|HACK01022873|HACK01022873.1 TSA: Cherax quadricarinatus, contig transcript-80_22872
CACTACTATGGTGCTCTTCACACCAACTCCAAGGCTCAGGGACTGATTAGATCATCTTCTGTATATAGTTCTACTGTCTTCCCATTATGTCCTTGAATTTGTATTGATCAAGTCACTGGATGTCGAAATGTCTACAGTAAGGTCACTCAGATGTTGCACATATATCTGTTTTTCTTCATACGTTCTGATATATTTTTTTAACCTACCCATATAAACTTAAAATAAAGAAAACAATGTAATTTTACAAGAAGCCTTAAAAACTTAAGTAGATTAACTCATAAGGAAATTAGCCAAGAAAACTCTGGATAGATTGAAGGTTAGGTGAACGAGTCTTCAATCAACGGTGAATGAACCTCTTTTATACTGCCCACACTGGTACGACTCAAGGTGAAAATTGGGCTACATAATCACCACGCCAAGACAGTGGGTGTCAGGAGCTTCTGCCCAGGTATGTGTCTACGTGGACAACCCTTCTGCTCCAGAAGGTAAGCTGACCTTCGCTGTGACGGCTTATGACTGGCAACAAGTTGATGAAGATCGGAACGTCACCGTTGTTCCGAACACTTCTATCCTGATTCCTGGAGGGAAGATAGAGACATGCTATGAAGTCGCAGTGCCAAGTTCGACATATTACTACGGTAACCTGCACGTCTTTGGCAGTGTGGCTGGTGTTAACATCAGTCGTACAGTGAGTATGTCTTTGAAGCGCTCCAACCAGGTTACCTTCATCCAGACTGACAAGTACCTCTACGAGCCTGGCGAGAACGTCAAGTTCAGAATTCTCACAGTGACTGGACCTTATTTAAACGTCTCTACTGACCAGTATCCGTTGGTATGGATCGAAACTCCTTCGCGCACACGTATCGCTCAGTGGAAGACAGTTGACAACACTGCCGGCCTCGTCCACCTCGACTTCGACCTCGCTGATGAACCCGAGAAGGGATTGTACACTATCTACGTGGACACTCAAGAGGAGTCACACTCGACCACAAACTTTAAGGTGGAGGACTTTGTGTTGCCTCGCTTTGAAGTGACATTGAAGCCACCCAGCTACATCTTGGCTACTGATGAGTCCTTCACCTTCACAGTGTGTGCCAATTATACGTTTGGTCAACCTGTGAAGGGCAACCTCTCGCTAACAGTCAACAACAATCAGAGGAAGAAATGTGAAGTCAGAGTCACTCACAATGTTACTTTCTCTGGGTGTCGAGAAGTGAAATTAACTGCCCAGGAGATGAAGGTGATCGGCTGTAACGTGTATAGTCTCCAGGCTTCCGTCATCGTCACAGAGGAGGGAACTGATGTAGAGATGAAACGTGAGGCTTCAGTTTCCATCACTCGCAATGCTGTCTCTTTCAAAACTATCTACGAAGACGAGTACATGAAGCCAAACCTTCCCTACACCCTCAAGGTGAGAGCTGAGCTGCCAGACGGTTCTGTTGCTGCTGGTGTTCCTGTAGAGGTGTGTGCAGCTGGTCGGTGCAACAACATGACCACAGCACCAGATGGTCTCTTCACAATAGTCTTACCAGACTACACTGCCAGTCGCGTCATTATTCTGGCTTTGAACTGCCGCGCGAACATGCAGCAGTCAGAGTTCTCCAAGGACCTAGACCATTACTACTCTCCCTCCAACTCATCAATCTTGATCCACGCTCCTGAAGGAAAACTAAAGTGTGTGTCCGGGGAAGCTCAGGAGTACATCCTGCCCGTGCTCTTCTCTGCCACCGGCCAGACCTCTGCAACTTTCATTGTCCAGGTTGTTTCTCGCGGGAAGATTCAGCACCAGAGTTCTCAAGAGTATGAGCTGAGTAGTGGTGAGTTGCCCATCAGTAAGGAACATTTAGTGGACCCTCTTCCTCCTCCCCCTGAGAACACCATCAGAGGAGTAGTCAATATTAAGGTCACACTTCCGCCCACAGCATCTCCTAAGATCAAGGTGTTGGTGTGGTACACACGAGAGGACGGAGAGGTGGTAGCAGACACCAGAGAGTTGGAGGTAGAGAAGTGTCTGCCTAACAAGGTGGACCTCACCTGGTCTGTTGCTAAAGCACAACCAGGAGCTGCAGCCTCACTGACTCTGTCATCAGAGCCACACTCTGTGTGTAGCCTGGGTGTGGTAGACAGAAGCACCGAGCTGTTGGCTGTTAACCCTGATCCCATATCACTTGAAGACATTTTTAACATTGCTGAAAGTTTCGACGTTTCGCGATGGCAGAACTCTCAGGTCAACAACTATCAGTACTGTGAAAACAAGAAACTGAGTGAAATAGCCAGAGTCGAAGAACACATCATATATCTTGATCGAAGATATTCTTATTACACCGACTACGTCGATGCTCTGCAGATGTTTGATAACTCAGGCTTGTACGTCTTCACTGACCTCACCGTCGAGACCAGACCTTGTGAGCAAGAACAAGAGTATTACCACTTCTCTATTGAGAGTGCGGCGTTCGGTGGTGCTGTTGGTGCTCTGCCTGTTGCCGAGGGCGCACTTCGCCCCAAGCCCTCGCCGCCTCTATCAACAACCACAGACACAGCTATTAGTGAGAAGGAAGGTAGTGATACACAGACAGACGCTCCAAGGACCAACTTTCCCGAGACTTGGCTGTGGAACATCGTCGTTCTTCCGTCTTCTGGTGTGAGCAGTCAAGACCTGACAGTGCCAGACACCATCACTCAGTGGGTGGGCAAGGCTGTGTGTGCACACCCAGAGAAGGGCGTGGGACTTTCCCAGAGGAAGTCCATCATTACCTTCACGCCCTTCTTCGCCGACCTCACCCTTCCACCCACTGTCAAGAGAGGCGAGATCCTTCCCGTCAAGATATCCATCTTCAACTACCTGAGTCAGCCAATACCTGTGACCGTACAAGTGGAGGAGAGCAGTGAATACGACATCCTTGAGGAACCTGGACAGCAAGGTCTTGGAAAACAAAGTTCGTGTTTGCCAGCGCAAGATAAAGTCGTCCGTACAGTGAGGATCAAGCCAGGTGTGATCGGTGAAGTCAACATTACGGTGACGGCGTTCGTGGATCACCAGTTCTCAGGGGCGTGTGGCTCAGGAGACACATCAATCACCAGAAGAGATGCTTTGATAAAACCAATCAAGGTTGAGGCTGAGGGTTTCCTGAGAGAAAAAACCTGGACCAAGTACATCTGCACTGAAGATGTAAAGTCGGGCGACGACTCTCTGGAAGAGTGGGAGCTGCAGACACCTTCAGACATCGTTGAAGGATCAGCGCGAGCCTGGGTCACGGCTGTTGGCGACCTTCTTGCTCTGACACTTGAGAATCTTGGAAACCTGATCAGAATGCCATACGGGTGTGGTGAACAAAATATGCTGAACTTCGCCCCCAATATTTTCATCATGAAGTACCTAAAGGCTACAAAACAATCTACACCGGAATCTACAAAGAAGCTTCTCACATTTATGAAGACAGGTTATCAACGGGAACTCTTGTACCGGAGACATGATGGCTCCTACAGCGCCTTCGGCAACGCTGATGATTCTGGCTCCACCTGGCTCTCAGCCTTTGTTCTAAAGTCCTTCGCTCAGGCTCAGGAATTCATTTTGGTTGATAACAAGGATTTGAACCAAACCAGCACTTGGCTCCAGCAGCAACAAAGAAGTGACGGATGTTTCAACAGTGTTGGCAAGTTGTTCCACAAGGCAATGCAGGGAGGAATCGAGTCAAGCAACTCTTCTGTACCTCTGACCGCGTACGTGATGATCGCAATGCTGGAGGCCGATGATGAATCGTGTAGCCCGTCTGTTTGTCAGGCTGCTCAGTGTCTACATGCTGACACCACTCAGCACCCTTATACCTTGGCGCTGAAGGCCTATGCTTTCGCCCTGGCTAAGCTTCCAGAGGCCGAAACCGTTTTCCAACAGTTGCTGAAGCTGGCCATTGTTGCTAAGAACTCCACCCACTGGGAGCTGCCTAAGGGTCCAGGAACATCTAATGCTGTGGCAGTGGAGACAGCTGGGTACGCCATCATGGCTATGATGACACTGGACAATGTCAAGTATCGGGATCAAGCAAGGAAGGTTGTTAAATGGATAACAGCCCAAAGAAACGGACAAGGAGGATTCTATTCCACACAGGACACAGTGGTAGCACTGCAGGCTCTAGCACTGTATGCTACGTACACTTACCAGGGACCTTTGTACGTTGTAGCATCAATGGAAGGTACTGACTTCTCCCACAGCTTCAATGTCACTGAAGACAACAGACTTCTACAACAGCTCGTAAAAGTGCCAGTACTTCCTACCGCCGTCTCTGTCACACTGGAGGGACAAGGATGTGCTGTTCTGCAGGCTGTTCTTCGGTACAATATTCCCGAGGCTGAAGCAAGTGATGCCTTTGATATGACTGTCAACACCATCACAGTCCCGGACAACAAGTGTGTTACTAAACGTATCACTGCCTGTGCTTCCTATATACTCCCAGATGGCAAGTCTAACATGGTAGTTATCGAAGTAGATCTCATTTCCGGTTACATTCCCGAGAAAGAAGATCTTAAGAAGCTTGTAAAGGATGATCTTAATATAAAGAAATATGAAGTTGATGGTAGCAAGATCACTTTTTATATTGATGAATTAACTGCAAAGGACACCTGTGTAAACTTCCGTGTGATAAGGGACATTGATGTGGAGAATGTCAAGCCTGGGACAGTCCGCATCTATGACTACTATAAACCAGAATTCCAGATTTCTAAGAGCTATACTCTTCCACCTTCCACTGAGTGCCGCTAGGAGGCCCAGTCTTCGTGTTAGTGCTCAGTTCGGCATAATCTGCTATGAAGTACTTTATGAAGAACTGATGCTAGAATCATCATAGCAGTGAGCTTAATAAACGACACTGATGTATCAAAGTCGTGGATGAGTTTATAAGCAATGACATCGTATTGAAGAATGAAAAATTGTTATTTCTCCATTGTTGTATTATTACGCTTTCCAATTATACTGGCATTGTTTAAAAAAAAAAAA
>Cherax_quadricarinatus_7 ENA|HACB02043547|HACB02043547.1 TSA: Cherax quadricarinatus, contig c45294_g3_i1
CCATGTCCTTCACCCTTCCATTCTTACCCAAAGTTGGTTGGTGGGGAATTAAGGCACTTGTGAATGGTCAAGAGGAAATAAAGAGGATCAAGGTTGAGAAGTGGTACACACCTCGCTTTGAAGTGAAGTTGTTTATGCCCAAGTACTTTCTGGAGACGGATGAAGCAGTGACGGGTGAGGTAGGAGGAGAATTTGGCAATGATAAAGGTGCATTTGGTAATGCTACTTTAAGACTGTATGTACGCAGCAAACACAGTAAAGACTGGGTCTTCGTAATGGAGGAGGAATTTGTTCCGTTTGATGGAGAAGATGAGTACAGTTTTCCTATGGAGGAAATTTCTAAAAAAGTTCCAGCACTGGATGGATCAGAAGTTCGCGTTGAAGCAGAAATTACTGAAACTTTTATGCTGGTCACTGAAACAGGTTATTCAATGGCTAAAATCATCAATTCGTCTGTTAACTGTCGCTTCTTAGGTTCTCCTCCATATGTCTTCAAGCCTGGAATGCCATTTGAAGCTTCTATAGCAGTTTCCTACCATGACCTGCAACCACTGGGGGTTGAGAAGCTGCATAGTTCCAAGCTGGTGGTGAGAGCTGAAGCTCAGGCAGAATCTGGCTCCAGACACACTGTCTTTAATGTGGAGATACCTCAAGTTAATGCCGAGGAAGAAGAAAATGAGTTCCTTAAATCATCTTGGCTCTACAATAAGAGGTTACAGGCAATTTTGGCAAAGGATCCTACCTACAAACCTGAAGACTATGACTCCAGGATCAGCATTGACTCTGAATCTGGGACACGGTACTTGACAGAAAATGAGCTTGTAGAAAAAAAGCTGGAAATTTTTGTAAGAAATCAGCATTTCCAGAAATATCGTGAGAAAGGAGTGTTCCATTTTACAGTGGATGTGCCAGACAAGACGGCAGGACTTACTCTAACTGCATCATATCAGGACGATTCAGGCTCAATTGCTTCAGCAAGTGCTCAAGCAATTGCTTATTATTCATCCAAGAAACAGTATATTGGTGTGGAGACAAGCAGCAAGGAAGTCACTGTTGGAGATTTTGTTGTGTTTCATGTCCGATCCAATTTTAACATGGATTCTTTCCACTACTTAATTATGGCAAAGGAAATGATTCTGTATGCTGCAAAGGAGGTGCTAGATAGAACCAGCCGAGCCAGTGTTAGGACAGTTTCTGTTCCTGTAAGTTCAGAGATGGCCCCAGCATTTAAGATCATTGTATATCATCTCACCCACAGTTACGAGATCATCTCAGATTCGCTTACTGTGCCAGTGGATGGAATTTCACGCCACAAGGTTCGGCTAAATATTAACCAAGACAAGGATCACAGTATTCGCTCAGTAGAGCTGGGCACCTACAGTACACCGGGAGCTTTCTATGGCATCTCTGGAGTACGAGAGTTCACCTATGCCATGCGAGGGGGTAATGAATTGTCCCGTGCATCTGTGCTCAACTCGCTACATGGCTTTGCTAACAGCACCCGATCCCTGCACAAAATGACCTGGCGATATCGTGAGGGCTACCAGCCAGAGGAAGTAGAGTACTATACTGCTGGCAACTATGGCCCAGATGCTAATAGAACCTTTGATTTTAGTGGCCTTGTAGTATTAACTGATACTAATGTTGGTGTTATTCCTGGTTATGCTGAAAGCAGGTGTAATGCAACAGACGGATATTCTTTGTGTCTCGTCGGTGGCTGCTATCCAACCAAGAAACGGTGTGATGGTGTTGTCGATTGTACTGATGGCTTTGATGAAGTGGATTGTTTTGACCCATTGGAAGACAAGGAATTGGACTTCCGTATTCATCGCTACATCAAATTCTCCGACTTTTTTGATACAGAAGATGGTGATTGGCTTTGGCTTGATATAAATATAGGTCATAAGGGACATGAGCAGAATGACATTGAGTTGCCCAAGGTGGATGACCCTTATGTGCTCAATGCATTTAGTGTCAGCAAAGAATTTGGGTTTGGTCTTATCGATTACCCACTAAAATACTCTGCAATGCCACCCATGTACATCAGCTTGGAGATGCCAGATTCTTGCAGACGTGGAGAACAGATCGGAATGCGGATTATGATATTCAACAATCTGCCACAGGAAATGATGATTTTGTTAGTCCTTCATGGGGCCGATACTCATCGTTTTGTGTTGGTGGAGGAACATGGAGTTGTTGACTTCTATCGTCCTCGCACCAAAGCTGGTGACCATCAGCATCTTGTTTCAGTTAATGCTGACAGTGCAATGGAGGTTATATTCCCAATAGTTGCAACTGTTGATCAGGGAGAGATTGAAGTAACGGTGTCAGCACTAACACAGATTGGCAGGGACGAAGAAACAGCCACGCTTATGGTAGAGCCTGAAGGAGCAACAATAGACCGTCACACTTCAATCTTACTTGACCTCAAAAACAGAGCTGTTGTCTACGAGTACATGGATATCATTGTAGAAGAATCCTTTGTTATCCCGTTGGATATTCGACGACGCTTTGTTGCTGGGTCTCCAAGAGGTCATGTTTCAATTTGCGGTGATGTTGTTGGACCATCCTTTCCAAATGAAGGCCCAGTAGACACACTGCAGATGCTACGAAAGGAGCTAAGAGGCACAGAACCATCTACGTTTAACTTTGGGGCTAACCTCTGGACCTTGCACTATCTTCGTCTCTCAAACCAACTAGACTATTCAGAAGTTCGAGAAATATTTGACCAATTGAATGTAGAGCTAGCAGCCATCATATACAGATTCGGCGCCGATGGGTCCTTTAAAATGTGGGATACTGCTGGTCCAAGCGTTTGGTTGACAGCATGGACAACTCGTATCCTACAGCATGCTCAGTTTCAAGACTGGGAAAACATCATTTACATAGAACCTAGGATAATTTCTAAGGCTATTGAGTGGCTTGTTAAGTGGCAGGACCCCATCACTGGAGCCTTCAGGGAGACGCCTTCGTATGAAAACGTTCCACTCGATAAGAAAGCCAGTAGTTATTCATATGGGGCTCACCATCGAGGTCCAAAGAATATCACCTTGACTGCTCAGTGCCTGATCACACTGGAGATCACCATATCTTCCCTACAGGGTCGTGTCAGAGGACAAGCTAATAGTGCACGCGCACAAGCCATTAGATATTTGTCGAGGGAGCTGAAGTCTCTATATGATCCCTATGAAGTAGCCATTGTGGCATACGCACTTTCTGTCGCCAACTCCGTGGATAAGGAAGCAGCCTTCAATGCACTGGATCGTTTGAAACGAGAAGAAAATGGACTTATTTACTGGTCTCGAGCACCCATCAAGACCAATACCCGAGTGTACGAGAACAACCAGAGGAACTTGCTGCAGCCTAAGTATGAACAGGAGTGGGATTCTCATGCTGTTGAGGCTACATCATATGCTCTGCTTGTTTACCTCATCCGTGATGGTGTCAACATTATTCAGGAACGAATTGTGGAGTGGCTAAATGCAATGAGGATGCACGATGGAGGATTCATATCAACTGTGGACACACTGGTGGCATTGCAGGCTCTAACAGAGTACTCGTACCGTGCACGTTTGAGGGATATTACTGACATGCGTGTAAATGTTGAGGCAACTGGAGAAATTGGGCGAGCCTCCCATTCTGTCGTAATTTCTAACACAAGTGTGTCCAAGATGAATTTAATTCCAATTCAAAATGTGTGGGGATTGGTGAACGTTGTGGCTCATGGCGCTGGTCAGGCCATCCTTCAGCTGGATGTGAGTTATGGTGTTGACTGGACACCCCTGAAGAAACAGCCACCAGTTTATGCATTTGAACTGGAGGTTAGGGAGTTCTATACACCATTCGGCAACAAATCTCACTGTAATATAAAAGTCTGTGCAAGGTGGATCAATTACAAAGAGGCAGAGCAGAGTTCAGCTACAGTCATAGAGATTGAGGTGCCCACTGGTTATGTGGCTTTTCAGATAGATCTTGAGAGGAGTATTCATGAGGCTCAAATCACGAAAACTTTCCCTTCCCTGCGAGATGTCATTGGTGGACACGGTGATGTGTTTGCCAAGAAAACTGTCTGGTTCTTTGATTATATTCCATCCAATAAGTCGTGCTTCACCTACCTGATGAAGCGATGGTATCCTGTGGCTAATTTGACTAATGTTAGAATGGCTACAATTTATGAGCTTTACCAACCAGAGCGATTCCAAATGGTGATGTTCAATTCAACAGTGAACAGCTTGGATATATGCGAAGTTTGTGGCTCATATCAATGTCCATACTGTCCGATCTACAGCTCATCACCCTCGATCAACTTTCCACCTTTGGGTGTTTTGCTGGCTCTGGCCATCTTCACCTATGTCTACCAGTCATTGCCAGTCACATGGCCAATATTTAATGCACTGTTTATGACCTCTGTTTGTAAGAGGTAACTACATATTTAAATTGACTCAATGTCACTAATTTTACTTGCTAGCAGTTGTGTATGACTACATATGTATAGTAAATGATAAGACTTATCAGGCACCCCATAACTCTTATATTTATTAATTTAAAGTTTTGGCATTATTTAAAGATAGGGCAATTAAAAAAAAATGAATATGTATAAATATACAAGTAGTATCATCAATTTTTTTTCATTCAGTTTTTGGGTTCAGTAAATCTTTACAAAATGAATTTCTGAGCTGTGATCAAGCTATTTTCTACTTGGATTGTGTGTTCATTTAGCATTCCTAGATTTGATAAAGAAATTATGGATGTGCCAGAGTGGTCTTATTACGCTGGACACCAACTCAAGACTCCCATTACTGTACAATTATGCAGTGCCATCCACAAGAAAAAGCCCATCATGGTAATAGCCAGATGGTAATTTTTTTTTCTTTAGACACATTGTAGATTAATTTTTACATGTATTATTGTATAACCAGGCAGCTACAATGTTACATATTTACTTTGTAACAAGGTAATTAAACTGTACATTATTGCAATATAACTGGACGCTCAGTTTACCAAAGCTGAACAAATGTCTTTGCAAAACATATCTGTTATGTAAAAGTTTAGCAAGAACTTTGATTATTTTGTTTTGCGAGGATTGAGCTTTAGCTCTTAGTCCCCTCTGAAACACTCTAACTCTTGACGGACAAACTGTGAGCTGTACGTACAGTATGTGTGTATGTAAGCAGTGTGCTATAACTACAGTTAATATTTTCATAACCAGTTTATTAAAACTGCATGAATCTTAATCAGGTTAATTCTGTGTTTATGTATAAAATTTTGCTCCAGTTTAAGTATTTTGCTACTTTACCAATTAGTTTAAAGTGTAGTCTCTACCAGTTAGTCAGAATTATAATTTTTATGATTTGTTTCATAACTGTTATTGT
>Cherax_quadricarinatus_8
TAATTACATCCTGGGAACTGATAAAAAGTTCAAATTCACTGTATGTGCAAGGTATACATATGGACAACCCGTAAAGGGTAATGTCATGCTCAAAGTTGACAATGGAGGATGGGGAAGCAGCAAGATTATTCATACAGTTAATGAACAGATTTTTGGCTGTAAAGATATTGAAGTCTTAGCTGAAGCTGTAGATTTGAATGGAGAGGATTACATTCAAATCTACAGCTTGGCTGTGACAGCAACTGTGGTTGAAGAGGGAACAGAACAAGAGCTCCAAAAAGAGTTAAAGGTTGATATACATCGAACCGTACTAAGTTTTACATCAACTGGAAAAGAAGAGTTTCAGGAGCCAAATCTTCCCTTTACTGGACAGGTTAGGGTAACTTTCCCAGATGGTTCCCCTGCTGGAGGTAAACTTATGGAATATGTGCTAGAAGGAAATGACAAGAATATTAC
>Echinogammarus_veneris_1 ENA|GARO01004526|GARO01004526.1 TSA: Echinogammarus veneris Echinogammarus_veneris_contig_3355_1 transcribed RNA sequence.
CTATTGCTAAATATATTTTGATATAAATTATGTGATTCTACTCGAGTGAAACTTTGACTGAATATGAAATATAAAATAGCTGCATTTGCTAGTATCTCTGTACTATATTTACCATTCTCCCTCTAACGGATCCTCTCACTGCCACCTCAAGGGAGTCTGGTACATCAGTCCAGGAGCTGACCCTTCCTAACACTGTGACGGAGTGGGTGGGTCGAGCAGTCTGTGTCCACCCTACCAAGGGCTTGGGCATCTCTCCTACTGCCCGAGTCACCGCCTTCACGCCCTTCTTCATCGACCTCACAGTCCTGCCCACCGTCAAGAAGGGTGAAATCATGCCAGTCATCATATCCGTCTTCAACTACCTCGACAACTCTCTGCCGGTCCGCATCACCCTCGAGGCAAGTCCTGAGTACGAGATCCTGGCCGCTGAGGGCTCTGAGGCTGCTGCTGTCCAAGAGGAAGCTGGAGTACGGTCAGCCTGCATCCCTACAGGAGACAAGGAAACCGTTACAGTGAGGATCCGCCCTCTGGTGGTCGGTGACGTCAATGTCACCGTGAGTGCTGTGGCGGACCCATCCTACCCTGAGGAGTGCGGCTCAGGAGCTGATGTCACCAAAGTGGACCGGATCATCTCTCCAATCATCGTGGAGTATGAGGGCTTCCCCCGCGAGAAAACCTGGACCAAGTACATGTGCAGTGAAGATCTGAACGAGAACTTGGACTTCTTTGACGAGTGGCGACTGGAAGCTCCAGCCGAGATCGTGCCAGAGTCAGAACGCGCTTGGGTTACTGTGGTCGGCGACTTGTTGGGACCCACTCTGGAGAACCTTGGTAGCCTGATCAAAATGCCGTACGGCTGTGGCGAGCAAAACATGTTGAACTTCGCACCTAATATCTTCGTACTGCAGTACCTTGAGGCCTCCAACCAAGCGACTGAGGCAGTGGCAGAGAAGATAACTCGCTTCATGAAGAGCGGTTACCAGCGTGAGCTGAACTACAAACACCGCGATGGTTCGTACAGCGCATTCGGTGAGAGCGACGCGTCCGGATCAACGTGGCTGACTGCCTTCGTAGTGAAGTCGTTTGCACAGGCCCGTCAGTACATCGAAGTAGACGGCACGGAGCTTTCAATGAGCACAGACTGGCTTAGGAACAAGCAGCTCGAGAACGGTTGCTTCGAGAGTGTAGGGAAGGTGCTGCACAAGGACATGAAGGGCGGTCTGGCGGAGGGCAGCAGCCCTGGCGTACTGTCGGCTTATGTAATGGCCGCTTTACTGGAAGCTGGCGAGGACCCCACCAGCAAGGCCGTGGCCAGTGCAGTCTACTGCTTGGAAGCTGCCACCAAGGAGTCTCAGGGTCCATACTATGCCGCCCTCAAGGCCTACGCCTTCAGCTTAGCAAGACTCCCTGAAGCAGATCTCGCTATTTCTGATCTCTTGGCCCTGGCTGTTGATAGTCCTACTGGCCTCTACTGGGAGTTGCCGTCAACATCAAACTCTCACCACGGGTCGGACAGCACTGTCTCTCCTGTTGCTGTGGAGACTGCAGGCTACGCTCTTCTGGCTATGATGGCCCGCGACCCTGAGAAATACAGTACTCACGGACACAGACTCGTCAAGTGGATCTCTGGGCAGCGCAACAGCCAAGGAGGCTTCATCTCGACACAGGACACCATAGTGGCACTGCAGGCTCTGGCTGCTTACGAGAGCTACCAGTCACAGGAGCCCTTAGACCTTAGCGTCACAGTCACCGGACAGGACCTCGTCGCGCAATTCAAGCTGGTGGAAAGTAACAAGCTTTTGAACCAGCGGGCTGAGGTGCCAACTGTCCCCACAAACCTCATCCTAGACATGGCTGGTACCGGGTGTACGCTGGTGCAGGCCGTGGTCCGCTACAACATTCTTGAGCCAGAGCCGAGCGAGGCGTTTAGCATCAGCGTTTCGACATTCTTGGACCGTGACAGTTGCAAGTCCAGCAGTATCCGCGTGTGTGCTTCTTACCTCCTCAACGACGAAGAGTCGAACATGGCTGTCATTGAGGTGGGGCTCGTGTCTGGCTACATCCCTGACAAGAAAGACCTCAAACGAGTTGTTGGCTACGGCACGGGGATCATCAAGCGTTACGAGGTTGACGGGAATAAGGTCCTCTTCTACGTGGATCAGTTCACCAAGAGAGAGACTTGTGTAGAGTTCAGCGCCATCGAGGAAGTCAAAGTGGAGAATGCAAAACCCGGCACTGTTAAAGTCTACGATTACTATGAGCCTGATTTCGCTGTCAGCGAGAAGTACGAATTCCCTCGACAGTGGTTCTGCAATCTTGGACCCGCAGTACCATCACCCGTCGAAGAAGGAATCCTCGACGACATTATTGTAGACGAAGAAGTGGTAGCCACCACCGAGGCTGGCGTCACTGATCCTGCCATGGACGACTTATTGGGAGCACTCGACTCTTTGCCTTGATGCGCTATGATGCGCTATGATGCGCTTTCTGATGTTCACAATTCAAAGGCTAGAATAAATGTTAGTGGCCCATGAACGAGATTTAGGTATCATAGCTTTGTTATAGTCTTCTTCACAATTTTGTTTGATTTACTCTTTAGGGTTGATAGCTTCGGTGACAAATCTTTGCATTGAATATTTTTATATCTAGCCTATTTTTACCTAAAGTTCTTCTACATTATGAGGCTTTTTATATTTTGTATGTGTTGTTGGATTTGTAGTGACCCAACATAATATGGTGGTTTTAATGTTGCTGGTATTACCTGCTGTAGTTACTCGTAAAGTATTCTTCTGTTTCAACTCTGTTGACGAAGACACCAATAACATTTATCAATTCCAATAGCTGTCGATTTTTTCTTCGAAATAAATTTATTCGTAAAAAAAAAAAAT
>Echinogammarus_veneris_2 ENA|GARO01020656|GARO01020656.1 TSA: Echinogammarus veneris Echinogammarus_veneris_contig_16079_2 transcribed RNA sequence.
ATTGGCTCTCAATCCTGAGGCTTACCGCACACAAGCACACAGGCTTGTCAAATGGATCTCCGAGCAACGAAACAGCCAGGGAGGCTTCATCTCAACACAGGACACTGTAATAGCACTGCAGGCCCTGGCGACCTACTCGAGCAAGCAGGGACAAGAGCCCCTCGACCTCACCGTTACCTTCACCGGGGACCAGCTACAGAAACAGTTTCAGATAGTAGAGAGCAATAGGATGCTGACCCAGCGCGCTGAAGTGGCCATTGTTCCTAACAGTATACAGCTGGGCATGACTGGGACAGGATGCGCTCTTGTTCAGGGAGTGGTGAAGTACAGCGTCAGTGACCCAAGCCCCAGCGAAGCGTTCAACGTGACTCTGGAAAGCGAATACCAAGCCGGCAACTGCAAGACAATCGTCATCACGGCGTGTGCTCTGTACCGCCTCAAAGATCTCGAGTCCAACATGGCAGTCCTGGAAATTGGGCTAATAACGGGCTATATCCCTGACAGAGAGGACCTCCGGAAGCAACTGTCTGGGCACATCAAACGGTTCGAGGTGGATGGGAACAAGATGCTTTTCTAC
>Echinogammarus_veneris_3 ENA|GARO01021421|GARO01021421.1 TSA: Echinogammarus veneris Echinogammarus_veneris_contig_16812_2 transcribed RNA sequence.
GTGTCAGAAGCATTGCTTTACGTTCAGGTGGTGTCTCGAGGCCAAATCCAGTACTGGAAGAGCGAGACTGTATCCTTTACTGAGAGTCCATTGCCAGTGGATGGAGCCATGCTTGTAGCTCCGATGCAGCCTCCTGTGTCATCCTTCACTGTCAGAGGTTCCCTGCAACTCGCCATAGAGCTGCCCCCCACAGTGTCTCCCTGACGGTGAGGTGGTGTCTGATGCCCGTGAGCTGAAACTTGGCAAGTGCTTGGAACATAAGGTTGGCCTGTCGTGGGCAGCAGCCAGGGCAGAGCAGGGTACACCCATCCCACTTACCATGACCGCC
>Echinogammarus_veneris_4 ENA|GARO01030601|GARO01030601.1 TSA: Echinogammarus veneris Echinogammarus_veneris_contig_29204_2 transcribed RNA sequence.
GAACTACAAGCATCGCGACGGCGCGTACAGCGCGTTTGGTGAAAGGGACGACTCCGGCTCGACGTGGTTGACTGCCTTCGTTGTGAAGTCGTTTGCCCAAGCCCGCCCGTACATCACTGTCGATGCCAAAGAGCTTACAATGAGCACAGACTGGCTCACGAAGAGACAGCTTGAGACTGGCTGTTTCGAGAGTGTGGGAAACGTGTTACACAAAGGCATGAAGGGCGGTCTGGCTGATGGCAGCAACTCTACAGAACTTACTGCGTACGTAATGGCGGCACTGCTGGAAGCCGGAT
>Eriocheir_sinensis_1 ENA|GBUF01010952|GBUF01010952.1 TSA: Eriocheir sinensis comp46193_c0_seq1 transcribed RNA sequence.
TCTCCGCCCGGCCGTCCACCTGGCAAGTCCTCCGCTCACCTGCTCCTCGCGTTACCTGTCCAGCCATGGCGGGTCCGAAGGTGTCGCCCGCCCCCGCTGCCCTCCTCTTCACCCTGTTCCTGGCCGCCCCGGTGTTCATTAGGGGGGACTACCTCGTCACCACGCCCCGCCAGTGGATCTCCCCCGGCACATCCCAGGTATGCGTCTTCGTGCAGGACCCCGCGGCGCCAGCAGGGAGCCTCAACCTCACCCTGGTCGATGGCTATAGTTCCACGCCCGACCCCAATAGCAAACTGGGGGAGAAGGTCTTTGATATCCCTGCCGGCAAGTACGAGCAGTGTCACGACATTACCGTCAACAAATCAGAGTCCTACTCAGTGACGCTCCTGATCGAGGGGAAGGTGGGCGGCGTGACGGTGAAGGACAAGAAGGACATCATTCTTCAGCGCAACAACGACGAGACCTTCATCCAGACCGACAGGTACCTCTACCGCCCCGGCGAAAAGGTGCAGTTTCGCGTGCTGACCATCACCGGGAACAAGCTGGAGGTGTCCAAGGAGGAGTACTCGGAGATCTACGTCACCACACCCTCACGCAACCGCATCGCCCAGTGGAAGAACGTCACCAACACGGATGGCTTGGTGCACCTCGACTTCCAGCTTGCCGACGAGCCCGAGGAGGGGTCGTACAGGATCCACGTCAAGACCCAGAGCGGGAGTACCACCCAGACGTTCAAGGTGGAAGAGTTCGTGTTACCGCGCTTCGAAGTCAAGATCAAGCCGCCCGCCTACGCCCTCCCCACCGATGAGAAATACTCCTTCCAAGTGTGCGCCAACTACACCTTCGGGCAGCCTGTGAAGGGCAACCTGTCGTTCACCATCCACAACCAGCAGGGGAGGAAGTGTCGCAAGGAAGTCACTCACAATGTCACCATCGACGGCTGCATCGACTTGGCGGTGACGTCCGAGGAGATGCAGGTGATCGACTGCTCCGTTTACTCCCTGGAAGCCTCGGCCACGGTGGACGAGGCGGGGACGGGCGTGCAGCTGGGTGGGAAGCAGCTGCTCTCCATCACCCGCTCCGTTGTCAACTTCAAACCTATATATAAGGACGAATTTATGAAGCCCAACCTCCCCTTCACGGTCAAGCTGCGCGCCGAGCTACCCGACGGGACCCCCGCCTCTGGCGTCCCCGTGGAGGTGTGTGCCGCCGGCCGCTGCAACAACGACACCACGGCCCTCGACGGCATCCTCAACATGGTGCTGCCCAACTACGATGCAAACAGTGTCCGCGTGAAGACCCTCAACTGCCGCGCCAGCACAGACTCCACCCAGTACACGGAAAACATCGAGCACTACTTCTCGCCCTCCAACTCCTCGCTGCTCATCGTGGCGCAGGAGAACACGCTCGAGTGCTCTCCCGCCGCCCCCAAGAAGCACCGCCTCTCCGTCCTCTTCTCCGCCCGCGACCAGCCCACCGCTACCCTCACTGTACAGATCGTCTCCCGCGGCATCATCCAGCACACGGCCACGCAGGAGGTGACGCTGACGGCCGGCGAGCTGCCCGTCAACGCCGCCAACCTGGTGGAGCCCATGCCGGCGCCCATCGAGGGGACCGTGCGGGGCGTGCTGAACCTGGACGTGGATCTGCCGCCCACTGCGTCCCCCAAGGCTAGGGTGTTGGTTTGGTACACGCGCGCCGACGGGGAGGTGGTGAGCGACGTGCGAGAGCTGCAGGTCAAGCGCTGCCTGGCCAACAACGTGACTCTGGGCTGGTCCACGCCGAAGGCACAGCCGGGAGACACTGCATCCTTGACCCTTGGCAGCGAACCTAACTCGGTGTGCAGTCTGGGCGTGGTGGACAGGAGCACAGAATTACTGACGAAGGAACCCGACCCAATCACGCTGGAGAGACTGTTCGACTTCGCCGACAGGTTCACCATCTACAAGTACACCCGCTCGCAGATCAACGACTACGACTACTGCAACGAAAAGCACCGCCCCAAGCCAGAGCCACTCACAGTCGATACAGAGGGTTCCATCGAGCCGCCAATTCTGCCACCCATCTACAGGTACTACAGCAGCTACGTGGACGCCCTCAAGATGTTCTCGGACGCCGGTGTGTACGTGATCACGGACCTCACGGTGGAGACTCGGCCGTGCGAGAAAGAAGAGTACCACCACCACGTTGGGTTCGGTGGAGGTGGCCCCTTCTTCGAGAGCGCAGTTAACGCACGACCTCCGCCTCAAGCCGTCGCTGCTGTTGCCGACACTGACTTCACCCTGGAGAAGGAAGGCGTCGACCAGGCTGACAGTGGCGCCACGCTGGACGCACCGAGGACAGACTTCCCGGAGACGTGGCTGTGGGACATCGTGGTGGTACCGGAGACGGGCAGCCAGGAGCAGCAGGTGACTCTCCCGGACACCATCACGCAGTGGGTGGGCAAGGCCATATGCGTGCACCCCCAGGCCGGCGTGGGCATCTCCGACAAGCAGTCCATCATCACCTTCACGCCCTTCTTCATCGACCTGACGCTGCCGCCCACCGTCAAGCGCGGGGAGATCCTGCCCGTCAAGATGTCGGTCTTCAACTACCACAGCGAGGCCCTGCCGGTCCGCGTCACCCTGGAGGACAGCACCGAGTATGAGATCCTGGAGGAGGCGGGGGCCCCAGGCGTGCGGGGGAAGCGCAGCGCCTGTATCCCGCCCAATGACAAGGCGGTGCTCACGGTGAGGGTCCGCCCGTCCGAGATCGCTGACGTGAACTTGACAGTGTCCGCCGCTGTGGATGCCGCGGAGGTGGGAGAATGTGGCGCCGGAGCAAACTCGCCTCAGAGAACCGATGCCCTGATCAAACCTATCAAGGTGGAGGCCGAGGGATTCCTGCGCGAGAAGACTTGGACCAAATATGTGTGCTCTGCCGATGACTTCGCGCCGGGCCAGACCTCCCTCACCCTTGAGTCCTGGGACTTAGTGCTGCCGGACGTGCTGGTGGAGGGGTCTGCGCGAGGCTGGGTGACGGCCGTGGGTGACCTGCTGGCTCTGTCCCTTGAGAACCTCGGCAGCCTCATCCGCATGCCGTACGGGTGCGGCGAGCAGAACATGATCAACTTCGCCCCCAACATCTACATCCTGCGCTACCTCAACACCACGCGCCAGACCACGCCCGAGGCCACAGAGAAGCTGCTGCGCTACATGAACACAGGTTACCAGCGCGAGTTGCTGTACCGCCGCAGCGACGGGTCCTACAGCGCATTTGGCAACGCTGATGACTCTGGGTCAACATGGCTCACCGCCTTTGTCCTCAAGTCCTTCGCCCAGGCCCGGGACAACATCCAGGTTGACGAAGAGAAGCTGAACGAGACGAGGAGCTGGCTGATGAAGCAGCAGGACACAGAGGGCTGCTTCATCACCGTGGGCAAGGTTCTGCACAAAGGCATGCAGGGCGGCTTGAGCAACAGCAAGACTCCTGCGTCACTCACCGCCTACGTGCTGGTGGCGCTGATTGAGGCCGACGAGGACCTCACCTCCAAGCCCGTGAACAAGGCCGTGCAGTGCCTCACCAGCGACACCTCCATCCATCCCTACACCCTCGCCACCAAGGCTTACGCCCTGGCCCTTGCTGGACGCCCCGAGGCCGCTGCCGCCGTGACTGCCCTGCTGGAGGCTGCCGTAGACAGCAAGGACGAAATGTACTGGAAGCTGCCAGAGAGACAAGGTAACAGCCAAGCCGCCGCCCTGGAGACAGCCGGCTATGCCATCCTGGCCCTCCTGACCCTGGACGCAGAGAAGAACGAGCCGCAGGCCAGGAAGATCGTAAAGTGGATTACTACCCAGAGGAACGGCCAAGGAGGCTTTTACTCCACCCAGGACACCATCGTGGCCCTCCAGGCGCTGGCCACCTTCGAGAGCTACCAGCACCAGGGGCCGCTCAGCGTGACCGCCACTGTCACTGCAGAGGGCTTGACGCACTCCTTCAGCATCAACGACAACAACAAGCTTCTGCAACAACTGGTGACGCTGCCCACGCTGCCCACCAACGTGACGCTGGGCATGGAGGGCGAGGGTTGTGCCGTCATGCAGGCCGTGCTCCGCTACAACATCCCGACACCCGAGCCCAGCGACGCCTTCGACCTCACCGTCAACACCAACACTGCACCCGACCATCAGTGCGTCACCAAGCGCATCACCGCCTGCGCCTCCTACCGTCTCCCCGACAACTCCTCCAACATGGTGGTGATCGAGGTGGACCTGATCTCCGGCTACATCCCCGAGAAGGAGGACCTCAAGAAGCTGCTCAAGGAAGACAAGAACCTGAAGCGCTACGAGGTGGACGGCAGCAAGGTGAACTTCTACGTGAACGAGCTGACGGCCAAGGACACCTGCGTCAACTTCCGGGTGATTCGCGAGGTGGACGTGGAGGAGGTGAAGCCCGGCACGGTGGTGGTGTACGACTACTACCAGCCCGAGTTCTCAGTGTCTAAGAGGTACACGCTTCCCCCCAATGATGAGTGTCGTTAAGCACCTGTGGAAAAAGGGCTGACAGGTGGTGGCGTCCTACCTGTCCATGACAACACCTGAAACTACCAGTGGGCGGAGAACCGACACCAAGGAGAGAAAATGGACAGGTGGCGAGATCTTACCTGACCATCTTTACCTGTCCACTATACCTGTAACTAACGACCCAGGAAACGGACGGCATGGACAGGGAATGGACAGAACAAAGCACCACCACCTCGTTCAGCCCCTATTCAAACCTTTTTATCTTGCACCTTTTTTTCCGACACATCCCTCCACAGACTGACTTAAGAGTATTTTTGTATATGCTCTGTGGATTACAAAGTCGCACCCAAACAGCTTTTTATCTTCGCTCTCTGCTCACAGATAAATTACTTAATACATACACCCACGCCTTCAGGAAGACTGTAGGTAGCGTTAGTGTTTGCGTTCGATGTTGTATGTCTGGCGGCAGTGTTTTTGGTGTTGCCATTTTTATGGCGTTTAAATTAGTGTTTTCCGGTGTTTTGTTCAGTTATAATTCTGCATCACTTTGTTTTGTGCAGTTTTCTCTTGCTTTGTTTGTCTGTTGTCAGTAGCCGCCACCACCACAGGTTACATTATGTAGAGAAGCTGAACAATGTTTTTAGTGTTGTAATAAATAGTTACCATTTAATTATTTAATGTTTTATATGATTCCTCACCACTTTGTGTGTGTGGGAGAGAGACATTGATGGAGGACACAAAGCACGGGACGAAGTGTGGCTGTGATGAAGGAGAGTTACTGTGACAGTCATAAAGAGAATTGTGTGATGTAAAGAAATCTTAAATGATCGACTACATAAGTAGTCCTGCACATCACACCGCCACTGATCTGTTCTAACGGGCCTCGCAACTATATCATGACTCTGACACACAGCGAACCACACGATACATGCACAAATACTCACCCCTCAGGCGGCGGTGACCATGCTGGTCTCTGTATCATAACAGCCTCCTTGCTGGCTCTCTCCTGCGTGGTGTTCACGCCACGGCTGCTGCATGGGGAGCGTCCTCCGCCGTGGCAGTGCTGTTCAACTCCTCCATGGTGGCGTGGAGGGTCGCGGACCCCAAGGCGCCAACACTAACAAGAGGCATCGCGTTCCGCCACGTGGCCATGGCAGACGCTGCTCACGGCCTGCTGCCTCGCCGTCAGCGCCTTCGCCACCTCCGCCAGGCCATGGCGTGCGTGGCGCCCCACGGCCGCACCGCCTCGAAGAAGAGAACACGGGGGCGTGAAGTTGCCCCCTGTCACCAGTCCCACTACATGGCGCCCTACAGGATCAGCAGGCTGTCCACCGCTACCCTGAACTCGGTGATGCCGTTTGACAGGCTGGCCAGCACAGCCGCCACGGGGCGTGGTGAGGACCAAGGTAAGGATAACGTAGCTATCTTTACCTTGGTCAGGAGGAGCAACAGCCACAGACGCGCCGCGGCGACAGCGCCTTCCACAGAATGAGACACACTGGCCAGCATCGGGGCGCGTAAACACAAGCGTCAGTGCTCACTGACCCTGCCAAAGAGACTATGTTTTATAGTCTCCTTGGGCCCTGCTGACCCTGCTCACCATCACAACAGAACACCACCAAACACACCACTACCTCTCACTCCTGACCCACCCCGTGTCAGCCCCGGCCCAGACGGGTGTGGCGGGGGCGGGGGTGTGGGGGGTGTCGCGGGGCGGACACAACTTCTACACGCTGAGGCTGAGCCAAGGATTCTCGAGTCTCCTTGGGCTGATCGGGCTCCACAGCCTCGCCCTGATGCTGGCCGCCAGGAACCTCGCCGTGGCCTTGACCTGCATCACAGTCGGTCATCTCGATAAGCACAACTATCACAAAACAGGATCAAACACTAAATTGTCCTCCAACATCTCGACTCGGTGAAGCTTCGAATCTCGTTTGGAAGCTTCACCGCGTTTTCTCTCACCTCTCAGCTTGCCGTTTTCCATGGCAGCCGCGCGTCACCTGCCAGGCTGCATCGCCGCCTTCACCTTCATCCTGGTCTCCTTCATGGCAGGAGGAGGAAGTTGAAAGAATAGAATCAATTCGTCTCCTCCTCCGTGTAAGTTCCTGTCATCGCATCACAAACATCCACCGCCGCAGCCTCCCTCACAGCGTTTTCTTTCACGCCGCCACGAGCCCTACGTCACCTCTCCACCGGTGTTCATGCCTGTCTGATGGTGAAGGGAAGCTGTGTGTAGGTTTTACACGGTCCCTAACTTGTCGACATAGAAATAACTTTATATAAAACCGTTCAACTCTTAGATACTAAAATATTATACGATCAATAAAATGCA
>Eriocheir_sinensis_2 ENA|GBUF01013638|GBUF01013638.1 TSA: Eriocheir sinensis comp48542_c1_seq5 transcribed RNA sequence.
GGGCTTCCGAGGGAGGATTACCGGGACAATCTCGACATTTTTAACCGAACGACGTACAAACAACTCACATCAAATCACCCATATTTTCCCTGGGGCTTCCTTGGTATGTACTATCCGGTACCGCTCCAGGCTTCCGTTGGACAATCTCCACATTTTCAACCAAACGACGTACAAACAACTCATACCAGATCACCCATACTTCCCAGACAACATTTTGTATGACGACGATGGCGGTCTACCACTCGTTAAAACTCGAAGCGGGTTCCGTAGAGGGAATCTAGGAGGGGACTCACTTGTCCTCTTGATTTAATTAACGGGGGCATGTGGGCCACGTGCGGATATACTGTACGCCCCCAACTTTACCTTTCTCTCTGTAGGCTGGTCATGGCACCGCATCTACGTGCCCTCTCCGTCACCCCCATCACACCGCCGCGCTAAGTAAGCCAGTCACGTTTTTCAACAGAGTACTACGCACTACCGCTACCGCTCCTTGCTTCCGAGGGAGGACTCCCGGGACCTTTCTTTATGAACGTAGCCGCCTCAAGACCCAGACCCCCGCCACCAGCAGCACCGCCGGCAAACGAAGCAGGACCAGAACCAACGAGCACCCGCTCCTACTTCCCTGAGACGTGGCTGTGGGAGCTCTCCTTCCTCCCGAACGGAACCCACACCCAGGAGCTCTCTCTGCCGCACACCATCACGGAGTGGGTGGGCAAGGCGGTCTGCGTGCACCCCGACCATGGCATAGGGGAGTCACCGAAGGCCTCCATCATCACCTTCACCCCCTTCTTCATCGACCTCACCCTCCCGCCTTCAGTTCAGCGCGGCGAGATCCTGCCCGTTAAGATCTCCGTGTTCAACTACCTGGATGAGTCCTTACCGGTCAAAGTGATCCTCGGGGCCAGTGAGCAATATGACATCCTGGACGCAGCTAACGGCACGCGGTCCTCCTGCATCCCCTCTCAAGACAAGGTGGTGCATACGGTGAGGGTCAAGCCAAAGGTGGTCGGGGACATGAACCTGACCGTGGAGGCGTTTGTGGACGAGTTGTACCCTGAGGTGTGCGGCCCGGAGTACGTCATTAGTAAGAGGGACCACCTTATCAAGCCCATCCGCGTGGAGCTGGAGGGCTTCCCGCAGGAGAAGACGTGGAGCAAGTTTATGTGTACCGACGAAGCCAGTAACGACCCCTTCGCCGCGTCCTGGAGGCTGGAGGCGCCCTCTGACATCGTGCCCGACTCCGCGAGGGGCTTCGTCACCGCCGTGGGAGACCTGCTCGGACCAACCCTGGATAACCTGGGCTCGCTGGTCCGGATGCCTTACGGGTGCGGCGAACAGAACATGATCAACTTCGCGCCCAACATCTTCGTGCTCCAGTACCTCGAGGCCGCTGGCAAGACCACATCGGACATCGCGGAGAAGGCGATTGAGTTCATGAAGAGCGGGTACCAGAGGGAGCTGCGTTACCGCCACGAGGACGGCTCCTTCAGCGCCTTCGGGCCGTCTGACGAGTCCGGCTCCACGTGGCTCACGGCCTTTGTGCTCAAGTCCTTCGCTCAGGCCCAGCAGTTCATCCCGATCGACACCGGGGACATCGACATGAGCAGAGACTGGCTGAAGAGGTCGCAGATGGAGAACGGCTGTTTCCTCTCCAAGGGCAAGGTGTTCCACAAGGGCATGAAGGGCGGCATCGCGGGCAACGACAACCCAGTTCCCTTGTCGGCCTACATTCTCACATCGCTCCTGGAGGCCGGCGAGCTGACAACAAGTCGGGCGGTGAGTGAGGCGGCCTTCTGCCTCGTCAGCGACAAGAGCAACCACACCTACACCCAGGCCCTCAAGTCCTACGCCCTCGCCCTTGCCGGAGACCCCCGAGCTGCCACCCTCCTCACTCAGCTGCTGGCCAAGGCGACCACCTCCGCTGATGGCCTCTACTGGGAGCTGCCTTCCAGTGACGGCAAGAGCGACGCTCCCAACGTGGAAGCTGCCGCGTACGTCCTTCTGGCCATGGCAACGCTGAGCCCCACCGACTACGTGAACGAGATGCAGCAGCTGGTGAAATGGATCTCCAGCAAGAGGAATGGGCAGGGCGGCTTCGTCTCCACCCAGGACACTGTGGTCGCCCTCCAAGCCCTGGCCAAGTACGAGATGGTGTTAACCGGAGGGCCTGTTAACGTCGCCGTGCTCGCGTCCTTCAACGAGCAGGAGCACACCTTCAGTATCAATGAGGACAACAAACTCCTGCTGCAGCGGACCGAACTCACCTCCTTCCCCACCACCGTCACGGCTGATGTGGCTGGGGAAGGTTGTGCTCTGGTGCAGGCCGTCCTGCGCTACAACATCCCCGCCGAGGCACCGAGCACCGCCTTCACACTGCGCACCACCACCGAGACAGCACCGGACGACGAATGCAAGACCAAAAAGATCAAAGTCTGCGCCTCATACACGTTGCCAGACCTCAAATCCAACATGGCAGTCATTGAAGTCAACTTAATCTCCGGCTACATCCCGAGCAAGGACGATCTGAAGCAGGTGGTTGGGTACGGCACGGGTCTCATCAAGCGCTACGAGGTTGATGGGAGGAAGGTCACGTTCTATATTGACGAGTTTTCCCCCAAGGAGCTCTGTGTGGCCTTCAGAGCGACGCGCGAGGTGGACGTGGAAGACGCCAAGCCAGGGACGGTGCGCGTGTACGATTATTACGACCCCGAGCAGTTCGTGAGCGAGAGCTACACCTTCCCCCCCAACGACGAGTGTGTGTCCAGCCTGGAGGCGGCAGCGGCGATTGAGGGGCTCATTATCGAGGATGTTATGGACTACTTAGTTAATTAAAGGTCCATGAGGAGGAGGAGACTGAGATCAACTTATTACTAAAGA
>Eriocheir_sinensis_3 ENA|HAAX01019790|HAAX01019790.1 TSA: Eriocheir sinensis, contig Unigene19883_A0A
TCCTCAGTCAGCCGGCGGTCCTGCTTGCGATAGGACGTGACCCGATGGCGTCCTGCAGGTTGTGGGCTGTGTGGTGGGCGGTGCTGGTGACCTTGCTGGCAGGGTGCTGTGACGGGAAGTATGTGGTCACGACGCCGCGGGAGTGGGTGCAGGGGGCCATGGCGCAGTTGTGTGTTGATGTGACGGACGAGCAGGCACCTCCAGGCCAGATCACCGTCTCGGCCTTTTATGACCGATGGGAAAGGGACGCAAGGGAACATGTCCGAGTCTTCTTCATCAACAATGTCACGGTTCCCATTCGTGCTGGCAAAGCACAGTTCTGCGAGGACATCCAAGTACCTCGACTGCCCCATGAGCATCGTTTCCACACCTACATGACCCTGTGGCTGCGGGGACACGTGGCCGGGGAGTTCCTCAACCAGACGCAGCAGGTGATCATGATGGGCCAGACGCAGAAGCTCTTCATACAGACGGACAAGTTCCTCTACCAGCCCGGGCAGACGGTGCGGTTTAGGCTCCTGACGATGCATCTCACCAATACCTCCGTCAGTACCAGAAATTACCCCAAGGTGTGGGTGAAAACTCCTAAGGGGACACGCATCGCCCAGTGGAACAACGTGGATAACTCAGCTGGCCTCGTCCACCTCGAGATGACTCTTGCTGACGAGCCTCTGCAGGGAGGGTATAGGATCCATGTCAAGACGGAGGGCGGCGACAAGGAGACCGGCCACTTCGAAGTCAGAGAATACAGTCTGCCGCGCTTCGAAGTCACCGTGGCCCCCAAGAAGAAGTACATCGCTTCGGACCACTCCATCATCGCTCGAGTTTGTGCTATGTACACATATGGCCAGCCAGTGAAGGGAAGCCTGACCCTGGAGGTGAACAACTTCCGGTCTGGCAGTTGCTGGAAGTCCATCAACATCACGAGCTCGATCCATGGGTGTAAAGAGCTTCAGATTGAGTTAGTGACCATGAGGGTGATAGACTGCAGGGTGAACAGGCTGCAACTAAGAGCCCTTATCGAGGAGGAGGGAACAGAGGTACTCCTGCAGGGCCTGTCCAGTGCCGAGATCTCCAGTTCTGCCTTCACCTTCAAGAAAGTCTTCCAGAGTGACTACAAGAAGCCCGGCCTCCCTTACACTCTCAAGGTGAAGGTGGAGAGGCATGACGGAACACCTGCAGTAAATGTGCCTGTGGAGATGTGCAAAGGTGATGCCTGTAGGAACGTCACGGTGCCTGATAATGGAATGATCATAACCAACGTGGGGAAGGAGACGTTCGAAAACATCAGAATGAAGGTCTTGCACAGCCGCATCATGCTGAACGACGCGAGCTTCTTGACAGACGTAAGGCGATACTTCTCCCCCTCAAACTCCTCGCTGATGATCTACACCCCGGACGAGGAGCTCAAGTGTGCCGACGGGGAGCCGAGCAATGAGTATAGCCTCCCGGTGTTATTCATCACTGATCAGGCCAAGGCTGCCATCACTGTCCAGGTCATATCCAAGCGCAGCATTCAGTACTTGAAGACTCAGGAGTTTGACTTGGTGCCCGGGGACCTGCACCTCGAACCCGATGACCTAGTTGAACCCCTTGAAGAACCTCCTGTGGGCACAAGACGCGGCATGCTGAACATTCCCATCACGCTGCCCTTCTCCCTGCACTCCGTCACCCCCTTGGCCAGAGTGTTGGTGTGGCTGGTGCGGCCTGACGGAGAGGTGGTGGCAGACGCGAGAGATATCAAGGTCCAGAAGTGTCTCCCTAACAAGGCTGAGCTGGCGTGGTCCCAAGACGTCGCTGAACCCGGAGAGGAGGTGGAGATGCGCCTCACCTCAGCACCTAACTCACTGTGCAGCTTAGGTGTTGTGGACAAGAGCTCCCTTCTCCTGGACACCCGCCCCAAGTCCCTCACCCTGGACAGCATCTTCAGTTCCCTCGAGAGCTTCTACATCCCCCGGTGGTACTCGAGGCAGTATAATGACATTGAACACTGCAGGGACCAGTTGGGAGATGTGGAGAGGTTCCGATCCTACTTCACCCGATACGTTGATTCCATGTGGATGTTTAGCCAATCCGGCCTCTACGTGTTCTCCGACCTGAGGCTGAATACGCGGCTGTGCGAGGTGATGGAGTTCCCCTACAGACAGAGTATAGGCCCTGGGTTTGGCTTGGTTGATGTGAGGGGGCAAGGGGGCATCGAGTCCTATGCGGACTCCACCTTAAGTTCTAATAGAATTGCTGGTAGTAGCCCGGTGCAGGAAGGACAAGAAGGAAGAGCTCGCACCGACTTCCCCGAGACATGGCTTTGGGATCTTTATGTCCTTCCGGACTCTGGCACCTACTCAAGCCAACTGACCTTGCCCGACACCATCACGGAGTGGGTGGGTCAGGCTGTCTGCGTCCACCCTCAGGAAGGTCTTGGCCTCTCGCAGTATTCTAATGTCACCACCTTCACCCCCTTCTTCCTGGACCTCACTCTGCCGCCCTCCATCAAGCGCGGGGAAACACTTGGAGTCCTCGTCTCCGTCTTTAACTACCTCCGAGACCCCTTACCTGTTATTCTTAAGCTCCATGGAAGCACCGAGTATGACATTGTGAGGGACCCGACAAGCCAGCTGCCGGATGGGGTCGTGGAGGTATGTGTGGCGGGCAGCAGCAAGGTGGTCATGAATGTGAAGATCAAGCCAACCAAGATAGGTCAGGTCAACATCACTGTGGGGGCGACGGTGAACCAGAATCCAGGGACGGAGTGTGGAAATTCCGCTCCTCAGGTCATAAGAAGCGACACATTGGTGAAGCCCATAACTGTGAAGGCTGAAGGTTTCCCGAGAGAGAAGACGTGGAACAAGTATATATGTGCCGATGACCTGGTAGATGGGACTGATTCGCTGGGCCCCTGGGACGTGAGGGCACCCGGAGGCATCGTCGAGGGCTCGGACCGTGGCTGGGTGACTGTGGTGGGCAGCCTCCTCTCCATCTCCCTTGAGAACCTAGGCCGCCTTATCCGCATGCCTTACGGATGTGGCGAGCAGAACATGATCAAGTTTGCTCCCAACGTGTTCATCCTGCAGTACCTGACCATAACGAGGCAGGCCACACCCGAGGTCACATCCAGGCTTACCAACCTCATGAAAACAGGCTACCAGCGACAACTGTTGTACCTCAGGAGCAATGGGTCGTACAGTGCCTTCGGGTCAGCTGACGACAGTGGGTCCACCTGGCTCACGGCTTTTGTGGTCAAGTCTTTCGCCCAGGCCCAGCCGTTCATCACAATTGACAGTAAGAACCTCCGTGACTCGATAAAGTGGCTGGTAGAGACGCAGGGACCGGACGGCTGCTTCCCCTCCATCGGCAAGGTGTTCAACAGGGCTCTGAAGGGTGGCGTGGAAGACCGAGGAGTCGAGGCGCTGACTGCGTACGCATTGGTGGCCCTTCTTGAGAGCGGGGCGCAAAACATCACCTCTGCCACCCTGAACGCCACCTCCTGTCTCCTGAACACTCGCTCCAGCCTAAGCCCGTACATCCTTGCCCTTAAGGCCTATGCGCTGGCCCTGGCGGAAAGGCCTGAAGCTATGGTGGTCCTGAATGAGCTGATGGCCCGGGCGGTTGTGACACCTAACTCCACCCATTGGAAGCACTCAACAGCATACAGTCAAAGTAACTCGGTGGCAGTGGAGACGGCTGGCTATGCTATCCTGGCCATGCTGACGCTGGACCCGAAGGAGTATGAACAGCCCGCGAGGATGGTGGTCAAGTGGATCACCGCACAGAGGAATGGCGCTGGGGGCTTCTACTCCACCCAGGACACAGTGGTCGCCCTCCAAGCCCTGGCCAAGTACGAGTCCACACAGTACCAGGGCGACATGGACTTTGTGGCGACCATCAAGGGCATCGGCATCGACCATTCCTTTGCCGTCACTGAGGACAACAAACTGGTGACCCAACGTGCCCCCCTCCGCACCCTCCCCACCTCCCTCTCCCTCACCATGGTGGGGAGCGGATGTGCTGTGTTCCAGTCTGTCCTGCGGTACAACGACCACGAACCTGAAGCAAGCGACACCTTCACTCTGAGCATCAGGACCCAGACAGCAGCGGACAAGACCTGCACCACCAAATGGATCAACCTGTGCGCCAACTATGTCCTTCCCGGTCAGAAGTCAAACATGGCCGTGATCGAGGTGGAGCTTGTGTCGGGCTACATCCCCATCAAGGACGACCTCAAGAAAGCCGTCAAGGAGAACCCCCTCACGATCAAGCGCTATGAGGTGGACGGAAGTAAGGTGATGTTCTATATTGAGGAGTTTACCGAGGGTCAGAATGTGTGTCTTCGGCTGAGGGTGGAGCGTGTGGTGGAGGTGGAGGAGGCTAAGGCAGGCTCCGTCACCGTCTACGATTACTACGAGCCGGAGTCTTCAGTGAGCAAGACCTACAATCTCCCGCCAAGCAATCAATGTGTCAACGCTTGATGAGCCTCAGATTCCAACATTCACCTTGATAATGATACTCCACTGATTACAAACTACTACTGGAAACTCCTACAAATGTTCACTTTAGTACTTTATCTACACTTTCTAGAGCATTTTTTACATTTCAGCAGCACTTAGAATGGTGTTTACAAATTAGCAAAATAAATGAAAAATGAAATGACAGATTCTTATATATTCAGGTCAACTGTATTTTTTTACTCAATATTTTCAGTATAGTTATTACAAGTTGTGCTTCAAGAGATGTTATTCATTGTTACAACTCTGTACTAATTGTTGTTATGTTGCTCAGTAAATAAAATGAAGGCTT
>Eriocheir_sinensis_4
CGGCCGTGGGTGTGCTGGTGGGCGATGCAGAGGCCAAGGGGACCTACAGTGTGGTGGCGCCTCGGGTCCTGCGGCCAAACAGGGACTTCCACGTCGGGGTGTCAACCTTCGGGACCGAGGGGGATGTGCAGGTCAACGTGGAGGTGGGCGGCAGGCAGGACTCAGGCGGCGAGATCCTCAACAGGCAAATTGCTGATCTCCGGCCGGACTCCACGCAGGTGCTCAAGTTCCAGATCGGCGAGCTGGGCCCCGGGCAGTACAACCTCTCCGTGTCGGGCTCCGGGGCGCTCACCTTCCGCAACACGACGGAGCTCCAGCATGTGCACAAGTCCTACTCGGTGTTCATCCAGACCGACAAGACCATCTACAAGCCCGGGGACCTCATGCGCTTCCGCGTGGTGGTGGTCAACCCGCACCTCAGGCCATCTGTCACCGGCGCCATTGATGTCTATGTTACGGACGGCGCCGGGAACAGGGTGAGGCAATGGAAACGGGTCTTTACCAACCGCGGGGTGTGGTCTGGAGAGCTACAGCTGGCTGATGAACCTGTGCTTGGGGACTGGAACATCACGGTGGAGGTGCTGGGCCAGACTACCTCCAGGACCGTCCAGGTGGCTTATTACATGCTGCCCAAGTTTGAGGTGATCGTGACCCTACCCGAGTATGCGACCTTTGATCAGGGCGAGATGGTGGCCACGGTGGAGGCGAAATACACCTATGGGAAGGCAGTGAAGGGGGAGGTCACATTACAAGTAACCCCCACCTACAAGTACGGCTACCTGCAGGCGCCCTACGATGACCCTATTCGCGTGGTCAAGCAGATCAAGGGCAAGACTGACCTCACAATTGACCTTCAGGGTGACGCCAGACTCAAGGGAGACTATGCACGCGAGATTGAGGTCACGGCGTACGTCAAGGAGGAGCTGACGGGGCGGGTGCAGAACGCCACCTCCCATGTCACTGTCTACCGCTACCCCTACCGCCTCTCCCTCGTCCGCACCTCTGACTCCTTCAAGCCCGGACTGAAGTACACCGCCTTCCTCAAGGTGGCATACCAAGACGACACTCCCATCACAGCCGGGGAGGTCACCGTGCGTCACTCTTTCACCCGCGACCCCAACGGCTTCAAGGAGGAGGTGCACCAGATCCCTGAATCGGGCATCATCACCCTGGATTTCCTGCCGCCACTGAATGATGAAGTGGTGAGCCTGGCCCTGGAGGCACGCTACAAGGACCTGACGCACTGGCTCGGGGACATCGTCAGAGCCCAGAGCCCCAGCAACTCCTTCCTTCAGGCGACACTCCTCACGCAGAACCCCAGGGTGGGACAGGAGGTGGAGCTCTCCCTGGTCACCACTGAACCGACCGGCGGGGAGATTCTGATCGGCCTCAACGCCACGCAGCCGATGGTCTACTTCGTGTACCAAGTGATGGGGCGCGGAGACGTGGTGTTTGGCGAGACGCTCCAGGCACACCAGGGCACCACGCACACCTTCAGGTTCCTGGCCACTCGAGACATGGCTCCTCGCGCCCGCCTCTTGGTCTACTACATGCGAGCTGATGGGGAGGTGGTGGCTGACTCCCTCCACTTCGCTGTGGGGGGTGCCATTCAGAATGAGGTGACGGTGAACCTGACGCCTAACCTGGTGGATGCTGGCGGCGAGGTGGACATCATCGTGACCACCAAACCCAATGCCTTTGTGGGGGTGTTGGCGGTGGATCAGCGCGCCCTCATGGTGGGCACTAACAACCACTTCACTCAGGAGGAAGTAATTGAAGAGCTTGAAAGTTATGACCCAGGGAGGAGGAACCTGGATGCTCCGTGGCACAACCTTCACCGCCGCAAACGTGCACTCTTCAACTGGATGGGCACCACCACCACCGCTGATGTCTTCAAGAATGCTGGACTTGTGGTGCTGACAAATGGATACATACACGACTTCAACCCATTCTTGTACTACCGGACGATAATGGATGATCCCAGAGACCTCAGGGCCATGGAGTCTAACCTGCCTGAAGCAACAGTGGCGGCTGGCCCTCAAACTCCCGCCCCGCGCACCAATTTCCCCGTCACGTGGCTCTTCTCCCATGCCGACTCAGGGTTCAATGGTGTGGTGAGGCTCCGGGAGAAGGCGCCCGATGCCATCACCTCCTACATGGTCTCTGCCTTCGCCATTGATGACTTGTATGGCCTGGGTGTGACGGAGCAGCCAAACAAGCTGCGTGTGTTCCGCCCATTCTTCGTGTCCATGCACCTCCCAGCAGCTGGCGTGGTGCGCGGCGAGGCGGTGGCTGTGGAGATGGTGGTGTTCAACTACGGGGACCAGCAAGTCACGGCTCAGGTCACCCTCGCCAATCCCAACGGAGACTTCCTGTTTGCTGACTTTGCCAACGAGATCGACCAAGGCTCCCCATCAGGAAGCAAGAGCCGGGAGATCGTCATTGCCTCCGGTTCTGGGGTCAGTGTGAGCTTCATGGTGGTGCCTCAGACCCTCGGCAACATCCCCATCACTGTCCGAGCCAACACCCCCACAGCTGCCGATGTGGTCACCAAGCAGCTTCTTGTAAAGCCTGAGGGCAGCAGACAGACCGTTAACAAGGCCATGCTGATTGACCTCCGGAGCGAGCCAACCTTCTCCGCCACCGTCAACATCACCACACCACCCAACATTGTCAATGGGTCTAAGGCCATCTCAGTCACCCTCATTGGTGACTTGCTGGGGCCTGCAGTGAGTGACCTGCAGAAAGTGGTGGAGCTGCCAACAGGCTGTGGAGAACAAAACATGGCCAAGCTGGTGCCCAACATTGTGGTCATGGAGTACCTCAAGAACAAGAATCAGCTGGACGAAGCGCTTCAGGGCCGAGCCAAGAGGCACATGGAGACAGGTTACCAGCAGCAGCTCAACTACCGCCACAAAGACGGCTCATTCAGTGCCTTTGGGAGCCGGGACAAGTCGGGCAGCACCTGGCTGACTGCTTTTGTGGCCAAGTCCCTCACTGAGGCTGGGAGACACATTGAGGTGGAGCCCGAGGTGGTGGCCAAGGCTGTGGAGTGGTTGATGCAGCAGCAGGCAGTGGACGGCAGCTTCCCTGAGGTGGGAATTGTGGTCAACGAAGCCATGCAGGGAGGGGCAGCCTTTGGGTCAGCACTCACCGCCTATGTGGTCATGGCGCTCCTCACCACACAGAACCCACCCACGGCACGCGTCAAAAACAGCATCAACAAAGGGTTGGACTTCCTGGCCACCAGACTGGATGACATTCAAGATCTGTACAGCCTCACCCTCACCACCTACGCCTTCCACCTGGCTGAACATGCACACAAGGATGCCGCCTTCTACAAGCTGGAGAGCTTGGCTAAAGTGAAAGAGAATGAGAAGTGGTGGGAATCTGAGCCACTGAACAAGACTGTGGAAACTGTGGTGGATGCCACATCTCTGGATGTGGAGACAACCGGGTACGCCCTACTTATCTATGTTCACCGCACCCTCACCCAGGACGCCATACCCATCATGCGCTGGCTGGTGAGGCAACGAAACCAGCACGGAGGGTTCCAGAGCACCCAGGACACTGTGGTGGGTTTGTCTGGCCTAGCAGGGTTGGCTGAAAGACTTGCCACCAGAAACCCACAAGTCAACCTGCGACTTATCTACGGTGCACGGGGCAAGAACCTGCAGGTGAACCGTGGCAACGCAATGATGCTGCAGCGTGTCGAGCTGCCAAGTGACACAGAGACGGTGCAGATGAGTGGCAGCGGGTCTGGAGTAGCACTGGTGCAGGTGACGTACCACTACAACGTGAAGGTGACGGGGCCCAAGCCGGCCTTCTCCCTCGACCCACAGCTGGACCTGGCCACCACGGACACCAATCGCCTCAGACTTACATCCTGTATTGGGTACACTGCCGGGAACGCAAGCAACATGGCAGTGATGGACGTGTCACTCCCTTCAGGCTACATCTTGGACAATGACCTCATCCCAGGACTGTATGACTACGAGGGTGTGAAATTGGTGGAGAAGAAGCCCGACAGCTCTGGGGTCCTGGTGTATTTTGACTACCTGACTCCTGTGGAGGTGTGTCCCACTGTGACTGCCTATCGAGTCAACAAGGTGGCCTTCCAGAAGCGCTCTGCAGTCAGGGTGTACGACTACTATGACACATCCCGCCAGGCTCGTCAGTTCTACCGCCCCTTGCCGGCCACCCTCTGTGATATCTGTGACCTGGACGAGTGTGACCCCAGCCAGTGTGAGGAGCAGATCATTGAGCTCAACCGTCAGCTGCAGGACCCTGAAGATGTTGAGCGACCGGCCACAGTGCTAGAAATTGACGCTGGCCAGGCACTCAACCCCACCTTGGCCCTCATCTTCATAACCCTGCTGATGGCCTTCCTCCAGCACTAACCTGTTGCTGCACCCCAATCTGGTCCTTTCTGTTCCCTCCTCAACAACACCGGGTGGATTCTGGCCGCAGGTTGTGAGGCAGCAATTTTTGTACTGGAAGCAAATTGCCACATCAAGTCCTTGATCTATGCTTGATTTTTAGAATATAAATTGAATGAGTATTGCTGTATTTAAGTGAAATTTCAAACTATTTTTATATATAATTGTACCAATTATTACCTTTTATGATTTGTAATTATATCTTTTAATTGACAATAACTAAAAGTAAGCAAGGGGATTTGAAAAATTAATGTATAGAAGTAGGAAACTGGGGGCAATAGTGTAAGTTATGACTGAGGAAGGAACTCACTGTATATAGTCAAAGCCGTTGTAAATAGTGTGGGTCCTCCACAGTGCTGACACAAGCTTGACAGGGCTGCAGGAGTTGGGTGCCAAGGGATGTGTTCACCATTTGGTGGAGGCCTGAGCACCCTCCAGGCTGGGATGGGGTTGTCACATGGAGGCTCAAAATACTGCGCTTGTCAATTATATCTGCAACATGTAAAGTTACAGTTTGACATGATTCTTAGGGAATCATTCAGGGTCATGACATTAACACGATATACAAACATGGAAGTGAGCATTTTCAATCATGCTGTAATTGTGTAAAGAGTCAGACAGGGAACAAGGGATGGCAAGGTGTTGGGAGCCACTGTCTTGTGGTGGCTGGAGGTCCTCAGTGTCTGCCACACAGCACGACACACACTGCCACGGGGTGCCCCACGGCACTGTGCTGAGGCCTCGGCCTCGGGAAGCTTTTACTCACAACTGACTCTTTGCATCCAAGGCTAAGCTTACTCATGAGTTCTTTAAACTGGGTAAACCCAGACATACTAACTACTTAATCAGTGGCTAGGTTGATGCAGCCATCATGAATTCCTTTAAAGTCACAAAAACAGGAACTCTTATATTATGACTGCTGGAAATCCTATTCATTGTATCAAGCTTTAATGTGTCAGGATGCAATGCATTCTGTGTATGTGTGATATGCATGTGTTTTGCATGATGAGCTTTAGCTGCACTCAAAGTTCTTTAACACCTTATCAAGATTAATCTATCATTACCTTTGAATAGCATTCATGGCAGTCCATTGTTCATTCTTAAAGTATGCATTGTAAGTAGTTGTGTAAGATGTACAATGAGAAGGAAGTAGTGTTGTGGAATTTAGACTGCATCCAAAGCCTTTACATTAAACCGACACTATAAATAGCAAAGAAATTTGCATCGAGTCTTATGGATAAAGCTGGAAACAAAGTACACGTGTTCTGGCCAAGGCACAGTGCATGCAGCTAGCAATGCCAATCACAACAAGGTGGAAGGTTTGGGTGTGGTGGAAGCTTTAAGTGGATATGAGAATGGATAAAATATTGGTTTAAAAAAATGTATACATGTGCTGAAAGTTTTTGTACCTGTAACTCATTGGCAGTGTTGAAGAGGCATGTCTTGGTGTGTTGCGATGCAGAGCCTCTTGGGGGGCCTGGCTGTGTTGTGATGAATGGCAGTGCTCGCCCAGGCTTTGGCCAATGCCTCTTAACTATTTGCTTGTGTTGTGCCTTCATTATTCCGTCCATTTCCCTTTGCTGTGTGTGAATGATGTGCTCAAATGTCGCTCCTGTCCGTCCAACACGCTGAAAACTAACGACTTGAGGCATCGTACTGGTGTATTACCGTGGTTAATAATTTATAATAAACTATACATGTTTTCAAATTGTTTGGTTACCCACTGAAGAGTAAGCACTAAGCTGCAGTTACAATCTTCTAAATACCAGTAACAATTTAGCATTTGCAAAACAGATACAGCTACAGTTACGTACATCACAGAACATCAGTAAGTCTCATATTCTGAGTCACTACACATGCATCACAGATCAAGCCTCCTACGCCTCGCATGTGAGATGAAAAGTGTGCATATATATGCAAGGGGACGACTGTGGAGAGAGAGAGAGAATGGAATTGGCAGTCTGAAAAGTTAAAATTGTAGCGTGTAGTCGTGGATGATAATGATCCGAAACAGTGATGGAGTTGGTTAATGGAAAGCATTTAGGTAGAGTGATGATAATGAATTAAAGTGTGGGGACGTTGGTTAACGGGGAGTACCTCGGCAGAATAGTAATTAGACACTAATGAAGTTGGTTCTAAGAAGGTAATAACTCCGACCACTCTATAAAGGGGTTGCACGTGACGTCATCAGCAGCGATCAGCTGATCACTTCTCAGCTGCCCTGCAAAGGTCCACCATTTTGGGAGGCACATATTTACCGCAAGAGAGCTCCTTAGCTTTTCCCCGACATGTTACTGTGTTGGTGGGTGTGTTAGCGGCCCATCTATTACTGTGTGGGTGTGG
>Eriocheir_sinensis_5
CCGGCTTATTGTGTTCAACAACCTTCCGCAAGACATGATGATTCTCTTAGTCCTTCATGGCACCAAGAATCACCGGTTTGTGGTTGTGGAGGAGAACGGCGTGGTGGACTTCTATCGCCCCCGCACCAAGGCAGGGGACCACCAGCACCTTGTCACAGTTGGTGCTGAGAGCTTCGTAGAAGTCATCTTCCCAATCGTGGCCATCATTGATAAAGGAAAGATTGATCTGAAAGTCTCGGCCATAACTCAGATTGGCCTCGATGAAGAAACTGCTACTCTTAAGGTTGAGCCGGAGGGAGCCACCGTTGACCGCCACACGTCAGTCATGTTGGATCTCAAGAACCGAGCTGTTGTCTATGAGTACATGGACATTATTTTGGACGAGTCGTACATCATCCCTCTGAGCATCCTGAGGCGTTTTGTTGCCGGCTCTCCTCGGGGCAGGGTGACCATCTGCGGGGATGTTGTTGGGCCGTCCTTCCCTACAGGAGGCCCAGTGAACTCCAGGGTGATGCTGAGGAAGCCCCTGAAGGGAACAGATGACACCACATTCACTTTTGGCGCCAATGTGTGGACCCTCCACTACCTCCGCCTCACAAACCAGCTGGACTACTCGCAGGCCCAGAAAATCTTTGAGAAGCTGAATGTGATGCTGACCGCCATAATGTTTCGCTACAATACTGACGGATCCTTCAAGATGTGGGGCAATGTTGGACCGAGTGTCTGGTTGTCTGCCTGGACCATCCGCACCATCCACCAAGCAGACTTCCCTGAGTGGGAGAATCTGCTCTACATCGACCCGCAAATTGTCTCCAAAACAATCGAGTGGCTCCTGCCGTGGCAAGACATAAAGACTGGTGCCTTCCGTGAGTCTCCTTATTACAGTGACACTCCTCTCAACAGAAAGGCTGCCCCTTACTCTTATGGCCTTAAGTGGCAAGGGCTCAAAAACATTACCCTAACAGCCCATTGTCTCATTACCTTGGAACAGACCATCAACACGTTGCAAGGGTCTGTGCACAACCAGGCCATCCTTGCTCGAAACCAAGCCATCAGATACTTAGAACAGGAGCTTGTCAACCTGAGTGACCCGCTGGAGGTAGCCATCACAGCCTATGCTCTCTACCTGGCCAACTCAGTGGCCAAGGAGTCAGCCTTCGCCGCCCTGGACCGCATAAAGAGATACGAGAATGGACTGATATACTGGTCCAGGGAGGCAGTGAGGCCCAACAGACGCGCCAATGAAAACAACCAGAGAAACTTGCTACAACCAAAATTTGAGGAGGAGTGGGACTCCCATGCAGTGGAAGCCACAGCCTATGCCTTGCTGGTCTACCTCATGCATGATGGCGTTCATATGGACCAGGAGAGGATTGTAAAGTGGCTGAATGGCATGAGGATGCACGATGCAGGCTTCATATCCACTGTGGACACCCTAGTAGCCCTGCAGGCGCTGACGGAGTACTCTCACCGTGCTCGCATCCGAGACATCACGGACATGAAGATCACGGTGGAGGCCACGGGGGAAGAGGGACGAGCCCCCCACGAGGTGTTCATCTCACCCGGGAATGTCTCCCAAATGACCAGCATCCCAATTGAAAATGTGTGGGGCATGGTGAACGTCTTTGCCACCGGGGAGGGCCAGGCCATCCTTCAGCTCGACATTGAGTATGGTGTGGACTGGTCTGACTTCAAGAAGGAGCCACCCGTGAAGGCCTTTGAATTTTCTGTTCAGGAATATTACTCAAAGTTTGGAAACAAATCCCACTGTGAAGTTAGAGTGTGTGCCAGATGGCTCAACACTAAGGAGGCAGAGTACAGCTCCTCCACTGTGATAGAACTGGAAAACCCCACAGGCTATGTGGCCTACCAGCCAGACCTGAAACGCATGATGAAGGCAGCGCAGACCTCGGGCACTTTCCCCACCTTAAGGGACTCCATCGGTGGGCACGGTGACACATTTGCAAAACAGACTGTCTTTTTTGTTGACTATCTCCCTTCCAATGAGACCTGGTGCTTCACCTACACAATCAAGAGGTGGTACCCGGTGGCCAACCTCACCCGCATCCGTTCAGCCAAGATCTTTGAGCATTACCAGCCCGAACGCTTCCAAATGGTGTTGATCAACTCAACTATCAACTCACTGGACATCTGCGAGGTGTGTGGGTCCTACCAGTGTCCTTACTGCCCTGCCTACAGCTCAACCCTTAGATGCTCACCGCCTCAAGTAGCCTTGCTGTTGTTTGTTGCTGTCTTTCTGTGTGCATGTAATCTTAAAACTACAGTGACTGCTCATTGGCAGTCTGTATAATTGAGTGTTATTGATTTCATTTTGTTATATCTCGAGTAAATCAATGTGTATCTCTGCTGGCTATAGTCCTGTAATGGTGTAGTTGTTCCCTGGTTGTGATGCAATATTTGACATCCTGAGTTAAGTGCTGATGTGTGTAAAAACTTCCATTTTCTAAGTTTAAAGCAACTCTGGCAGTTGGTGAGTTATGCATAATTCTATATAAGTATGTGATGGCTGGCCAGCACAGTGGTTGGTGGGAGGCAGGAAGCCTCAGTGCTCATGGAAGAATGGTACTGGAATATTTAACTTGTAAGATTTGGATGGGACATGAAGGTCAGTACATTGCTGTGATGTTGGAAACTATAACAATGTCTAACAGCGATCATCTAGTGACGTGCAAGGAGTTTTAGGTGTTACTTGGGATGGGGATGCACACTTGCACAGTCAACGTTCAGGAGCTACCAGGACATCACAGCTGTCCCGGGGAATGTGCAAAACTATCCTATGACTCAGTCACCGTGCTGGCTGAGGTGGCATTTCTTTTACTGTTAGTACCACAAAAGGATTGATTAGAACAGGTAATTTGGCTTTCTTGAACTTGTTATCTGAATTCTTAGCCTGGTAAGGTTTGTTAGTGTTTAAGGTGACTACATTTATAGAGATCTCCCACAGTGTGGGATGAGCCATGTACAAAGTTGATTGTTACTTTTCATATAAAAAATAAAT
>Eriocheir_sinensis_6
ACCCGGGTGCGTGACAAGGATGACCCGCGGCGCATCCCCTACGGCCAGAACATCCGCTGGAAGAACGTCCTCTACAATGAAGTCCGGATGCGCAACCGATACAACCATCCAACGCATGTCATAGTGGCTCCGCGCATCCTCCGGCCTGATGCTCTGTACCGCTGCATTGTGTCCATTCTCTACCTGGACCACCCCGTCGATGTGCGGGCGTTGCTGCGGAAGGACGGAGTGGAGATATCGTCGGCGCGGAAGGAAGTTATCAAAGGCTACCCTGAGACTCTCCTCCTGCAGATCCCCCGGACCAGTGAGGGGGGTGACTACAGGCTGCGTATCGAGGGCAACGTTCCGGGCACCATCGGGGGGACGATCTTCAGCAACGACACACAGCTCTTCTTCTCCACGCGCTTTCTCACCATCCTCATCCAGACCAACCGGCCGGTCTACACGGGAGAGCAGACGGTGCGCTTCAGAATCATCCTCCTCACCACCGATCTCAAGCCCTTTGATGACCCAGTTGACGTGTACATCTTGGACCCCGACGGCTATGTGATGAGACGCTGGCCTTCACGCCCGACAAATGTGGGTGTGGTGTCCATGAGCTTCGACCTGCCGTTCCTGCCGAAGGTGGGGTGGTGGGGCATCAAGGCGCTGGTCAACGGGCAGGAGGAAATCAAGCGGATCAAGGTGGACAAGTGGTATACGCCGCGCTTTGAGGTCAAGATGTTCATGCCCAAGTATTTCCTGGACACGGACGAGGCCATCAGCGGAGAGTTTGGCGGCGAGTTCTCCAACGACAAAGGCACTTACGGCAACGCCACGGTCCGACTGTACATCCGAGGCCGCGGGCAGGACAAGTGGAAGTATGTGATGCAGCAGGACTTTACCCCCCTTGACTCGGAGGATGAATTCAGCTTCCCCATGGAGGAGGTGGCTCGGCACGTCCCTAAGCTCGACGGGTCAGAAGTGCGCTTGGAGGCCGAGATATACGAGATCTATACCGGCATCAATGGGACCGGCTTCACCCACGGCAAGATCATCAATTCCTCCGTCAACTGTATGTTCCTGGGATCCTCGCCTTTCATCTTCAAGCCCGGAATGCCTTTCTCGGCCTCTATTGCTGTGTCTTACCACGACTTTCAGCCCTTGAGCCAGGAGAAGCTTAAGAACTCACGGATGGTAGTGAAGGGCGAGGCCGTGTTGGAAGGTGGAGGACGAAAGACTGTCTTCGAGGTGGAGATCCCTCAAGCGAATGCCGAGACCGAGGAGGAGGCGTTCCTGGACGAGTCGTGGCGATATAACAAGCGGCTGCAGGCGGTGAAGGCGGACGACCCGAACTACGACGAGTCCGTGTTCGAATATAACAACAACTTTGATTCCGAGTCCGGCTCCCGCTACCTCTCCGACGACGAGCTGGTGGAGCGCAAGATGGACATGTTCTTGCGTAATCAACAGTTTGAGAAATACCGCGAGAAGGGAGTCTTCCACTTCACGATGGACGTCCCGGAAAAGGCGAGCCAACTTGTCCTCACTGCCGCGTACCAGGACGATGATGGGTCCATGGCCTCCGCCAGCGCCCAGGCCCTGGCATACTACTCCCCACATAAACAGTACATCGGCGTCGAGTCCAGCAGCACGGGGGTGTCGGTGGACGAGTTTGTGGTGTTCCATGTGCGCTCCAACTTCAACATGGAGTCCTTCAACTATGTGGTTATGGCCAAGGAGATGATCCTGTTCGCCGGCAAGGAGGTGCTTCCCACATTCAACAGGGCCAGTGTCAAGACCCTGTCCATCCCGGTCAGCTCGGAGATGGCGCCGGCCTTCAAGATCTTCGTCTACCATGTCACCCAGACCCATGAAATCATCTCCGACGCCATCACCATTCCTGTCGATGGTGTCTCCAAGCACAAGGTGAAGCTCGTCATCAACCAGGACAAGGACCACAGCAAGCGTTCGGTGGAGCTGGGCACGTACAGCACTGCCGGGGCCTTCTACGGCGTGTCGGGGGTGAGGGAGTTCACTTACGCCATGAGGGGAGGCAATGAGCTTTCCCACGCCTCGGTTCTCCGCGCCCTACATGGCTTTACGATTAATGCCAGGACCATGCACAAGATGGCTTGGAGGCCCCGCGAAGGCTTCCACCCCGAGGAGGTTGAGTACTACACCTCAGGGAACTACGGACCCGACTCTAACAGGACCTTTGACTTCAACGGCCTCGTGGTGCTCTCCGACGCGTCCCTGGGAGTGGTGCCGGGCTACGAGAGAAACCTTTGCAACGACAGCGATGGGTACTCCGCCTGCATGATGGGGGGCTGCTACCCAACCTACAAGCGCTGTGACGGGGTGGAGGACTGTGCTGATGGTTTTGATGAAGTGGGGTGCTTTGATCCGCTGGAGGACACAGAGGTGGAGTGGCGAATTGAGCGTTACGTCAAGTTCTCCGATTTCTTCGACACGGAGGACGGCGATTGGTTGTGGCTCGACATGAATATTGGACACAAGGGGCATGAGCAGAACCATATAGAGCTTCCGAAGGTGGACGACCCTTATGTCCTTAACGCCTTCAGCATGTCCAGGAAATATGGCTTTGGCCTCATCGACGAGCCACTGGGGTACTCCGCCATGCCCCCCATGTACATATCCCTGGAGATGCCAGACTCGTGCCGCCGCGGAGAACAGGTCGGGATGCGCATCATGGTCTTCAACAACCTGCCGCAGGAGATGATGATCCTGTTGGTTCTGCACGGGGCCGACACTCATCGCTTCGTGGCCGTGGAGGAGCATGGCGTTGTGGACTTCTACCGGCCACGTGTCGAGGCCGGCGACCACCAGCACCTCATCTCGGTGAATGCCGACACCAGCCAAGAGGTGATCTTCCCCATTGTGGCCACCGTGGACCAGGGCGAGATAGAGTTGACCATCTCCGCCATCACGCAGATCGGCCGAGATGAGGAGACCGTCACCCTCACTGTGGAGCCTGAGGGAGCCACCATCAATCGTCACACCTCCACTCTTCTCGACCTGAAAAACCGCGCTGTCGTCTACGAGTACATGGACATCATCGTCGAGGAGTCCTACGTCATCCCTCTCAGCATCTTCCGTCGATTCGTGGCCGGGTCTCCGCGTGGTCACGTGTCCCTGTGCGGTGATGTGGTGGGGCCGTCCTTCCCAAACAAGCGGCCAGTTGACACCCTCCAAATGCTGCGTAAGGAACTCCGAGGCACTGAGGCGTCCACCTTCAACTTCGGCGCTAACCTCTGGACCCTCCACTACCTCCGTCTCACCAACCAGCTGGACTACGCCAACACTCAAGAGGTGTTTGACCAGCTGAACGTGGAGCTGGCGGCCATCATGTACCGCTTCAGTCCCGAGGGTGCCTTCAAGAATTGGGACACTGCTGGCCCGAGTGTGTGGCTGACGGCATGGACCACACGAATGCTGCAGCAGGCACAGTTCCAGGACTGGGAGAACTACATCTACATCCAGCCTAACATCATCTCCAAGGCTGTGGCATGGATGATCAAGTGGCAGGACCCTGTGCTTGGCGCCTTCAGGGAGACACCAGACTACGAGCGCATCCCCCTAGACAAGAAGGTGTCCCCATACATGTACGCTAACAAGGAGCGTGGCCAGAAGAACATCACGCTGACGGCCCACTGCCTCATCACCCTGGAGCAGACGATTAACACGCTGCAGGGTAACGTGCGCTCCCATGCCAATAACGCGCGCACCAATGCAGTCCGGTACCTGGAGAGAGAGCTGGCCTACGTAACCGACCCGTATGACCTGGCCATCGTGGCGTACGCACTCTCGCTCGCCAACTCGGTGGACAAGGAGACGGCCTATGGCATGCTGGACCGGAAGAAGAGGAAGGAGAACGGCTTGATCTACTGGTCGAGGGAGAAAGTGGAGACCAACCGACGTGTTTACGAGAACAACCAGCGTAACCTCCTGCAGCCCAAGTTTGAGCAGAAATGGGACTCACACGCTGTCGAGGCCACGTCCTACGCCCTCCTCGTCTATCTGATCCGCGACGGCATCGACATCGACCAGGAACGGATCGTGGAGTGGCTGAACGCAATGAGGATGCACGATGGCGGTTTCATCTCCACTGTGGACACGCTGGTGGCCATGCAGGCGCTGACGGAGTACTCCTACCGTGCCCGGCTGAGGGACATCACCGACATGCGGGTGTTGGTGGAGGCGACGGGTGAGAAGGGACGGCGGCCACACAATGTCGTGATCCCCAACAGCAACGTTTCCGAGATGCATTTCATCCCCGTCGATAACGTCTGGGGTATGGTCAATGTGGTGGCCAATGGTGCGGGTCAAGCCATTCTGCAGCTTGACGTGAGTTACGGGGTTGACTGGACCAACCTCAAGAAGCAGCCGCCAGTCGAGTCCTTTGAGCTCATGATTGACGAGGACTACTCTAAGTTCGGCAACAAGTCTCACTGCCTGGTGACTGTATGTGCTAGGTGGATCAATACTGTGGAGTCGGACACCAGCTCGGCCACAGTGATAGAGGTGGAGGTGCCGACGGGCTATGTGGCCTTCCAGATTGACCTTGAACGCAGCATTCACCAGGCCCAGGTCTCGCGCTCCTTCCCCTCGCTGCGAGATGTTATTGGCGGACATGGAGACACATTTGCCAAGAGGACTGTCTGGTTCTTTGACTATGTCCCGTCCAACACAACCTGGTGCTTTACCTACGAGATGAAGCGGTGGTACCCAGTCGCCAACTTGACCCGGGTTCGGATGGCTACCATATATGAGCAGTACCAGCCAGAGCGCTTCCAAATGCTGATGCTCAACTCGTCGGTGAATAGCCTGGACATCTGCGAGGTGTGTGGCTCCTACCAGTGCCCGTACTGCCCCATCTACAGCTCTGCGTTTGCCCTCACCCCTCCCCCGCTGTTGGCCCTATTTGTGGTATTCCTTGGCTCATTTGTGTCCCAGCTTCTTGCCCCGACCACCACTTCCCTCTCCGGGGCTGTGAAGAGACGATACACATAGCTGGAGGTGTTGGTAAAGCCCTCATGATAACATTGCAAGCTCTTTTGGACATGAACCTCTTTTTTTCTCTTATTGCCTTGGCCATCTCTTCCCTTTCTGTGGCAATGAAGAAAAGATACACTTACTTAAGGGTGTTGGCAAAGCCCTCACTCAGTCCCTAGCAAAGTGTTAGGTACTGCAACTTCTGTCGGATATGAACTTTTATTTTCTTCCTGCCTCAGCCACATCAGTCCCTCCTGTGGCTGTGAAAAGACAATGCACAGTTTGTGGTTTTGGTGTGGCCTCAAGGTCCAACCAAATCATAAACGTCAAGCAAGCTCTTTTTAAATCAGCGAATCTACTTTCCTTCTTGCCCTTGCCACTATTTTCTGCTGTTGCAAAGAGAAAATGCTAGTGGTTTTGGTGAGGCTGCAGCCCTTACCAAATCATGAAAGCAATACAAGCTCTTTCTGATGAACTGGATACATTTTGCTTTCTTCAGTACAAGTTCTTTCTGATTAACTGATTCCATTATGCTTTCTCTTGTTGTCTGGTAATTTGGTTTCACTTGCGGTCATTTCT
>Eriocheir_sinensis_7
ACTGCAAGGGCGCGGGCTTCAAAGTACCTGGACTACCAATTAGCGAACATTGATGACGTGTACCACCTGGCCATCACCACCTACGCCCTCACCACCCTCGGCAACCCCTCGGCGGACGCTGCGGCGGCGAGGCTGTACAGGATGAGACGGTACCAAGGCGACATGGCATACTGGGCACGCACTCGCATAACCACACACGCACGGCGGCAGGAGAACAGCCAGCGCGCCTTCTTACTCCCTCGTGAGCCGGACAAGTGGGATGCACATGCTGTCGAGGCCACGAGCTACGGCCTCTTGGTGCTGCTGACGAGGGAGGGCGTGACGGGCAACAGCGAGCAGGTCATGAGGTGGCTGAATGCGGTGCGGGACTGGGATTTTGCCTTTGTGTCCACGCCGGACACGGTGGTGGCTATGCAGGCGCTGGCCGAATACTCCTACCGTGCGCGCCTCAGAGACGTGACCAACATTGCCTGCACCTTGGAAGCCACCTCGCAGCCCCTCGAGCTCATGCAGTTCACCATCACCAACGAGTCACTCTCCACCTACCACTCCTTTGAGCTGGACAATGTGTGGGGTCATGTCAACCTGCTGGTGAAGGGGTCGGGTCAGGCGGTGGCGCAGCTGGAGACCTCTTGGGGAGTGGACGTCCTGAGCTTCATCGAGCAGCCCAACAAGAAGTACTTTGAGCTGAGTGTGTGGGAGAAATATCACCAGTACCGGAACAAATCCATTATTACCACGACGGTGTGTGCAAAGTGGGTGGCTACAGAGGATGGCAACGTCAGCAGCGCGGCGCTCATCGAGATTGAGGTCCCGACAGGCTACATGATTCTACAGCCCATCGCGGAGGAGACGCTGGCCTCCGTACAGCGCGCCGGAATCTTCCCACAGCTCAAGAATGTTCACGTCACCAAAACCATGACCTTCTGGCAGTTTGACTATATCCCGTCCCACGCCAGCCAGTGCTTCACCTATGAGCTGCGCCGCTGGTACCCGGCTGCCACCCCGAACACACACC
>Eriocheir_sinensis_8
CGGGCGAGTCAGGTGGCAGAGCGCGATTCAGTTTTGTGACAGGTGTTAACTCTCGCTGACGTGGAGATTCAGGGAGGCTTGTGACCGCAGAGGCTTGTGGTGGAGTGACTTTTTCTGTGTTATCTCCGCGTTGACAGTCACCGTCTCCGGGCCCTAGACGATTTTCAGTGACTGACATCCGTGCGTGACTGTAGCGATAAACTCGACATTGGTGTATGATGGTGGTACTCGTCGTGTTCTGAGCGTCTCCCTCCTCCCTCCTGCCATGGGTGTCCTCCGGCGACATGGCGTGGTGCTCCTGACGGCGGTGCTGACGGTGGCGGTGCTGGGTCGCCGCGCACAAGCTCAGAAACCAAAGGAGAAGTTCTACGAAAGACTACCCCCGGGCCGACTCTACCCCGTCGGCTGGGAGGAGCTGCAGCAAGATTATCGACGCTCTGAACCCGGCAAGGGAAAGACCATCGCGAGATGGGTGGTAGTGGCCGCTCGGCGTGTGGTGCCTGGCGCAGTCTACAGGATCGTGGTGGAGGCCTTGAGGACATCGGAGCCGCTCACCATCAGCGCCGCTCTCGTCCGATCCCAGGAGCAAGTGGCGGCCAGCAAGGTGACGCTGAAGAAGGGAGAGATATCTGAAATACTCCTGAAGGCCCCGGAAGGCAGCGTCCCCGGTTTGTGGCAGCTTCGCGTGGAGGGACGAGAAGGCACTGACACCATCTTCAAGCGGCTCACGACCCTCGAGTTCCAGTCCAACTTCCTCACCATTCTCGTCCAGCCGTCACGCCCTGTCTACAACGCGGGCCAGACAGTGTATTTCCGCGCCATTATGCTGACCCGTGACCTCAAGCCGTACGATGACCCGGTGGACGTGTATGTGCTGGACCCCCGCGGCCGCACGATGCGTCGCTGGCCATCAATGCAGACCAGTCATGGGGTGATCAACCTGAACTTCGACCTGCCCGAGTACCCGCTGGTGGGCCCGTGGACGCTGAGGGTGAAGGCCAGGACCCAGACGAACGACAAGATAATACAGGTGGAACACTACTTCAGGCCGCGGTTTGAGGTCTTCGTGCGACTGCCTCCCACCCTGAAGACATCCGACGAGGTGGTGGAGGGCGTCGTGGTTGCCAACATGACCAACTGGAGGGACGTCTTCGGGAACCTGACCCTCAAGCTGCAGTATGCG
>Eriocheir_sinensis_9
GGAGGGGAACACCTCGAAGTCGGCTGAGTCACCTTGATCCGAGGACCTGGGCGCATGGGTCCGTGGATGCGCATACACTCTTAGGACGAAGGAACCCGCTCCTAGTGGCTACGAGGAGCACCTACACCATCGTCGCCCCTCGCCTGGCCCGCCCCTCCACCGTGTACCGTGTCGCCGTGGGCATCTTGAGCGGCGCCGCCCCCGTGGAAGTAACGGCGCAGCTCACCTCCCCCGGGGCCAGCCTCAACCCTGCGAAGGCCACCATACCCCCGGGACACACCCAGGACCTTCTCATACAGGTCCCCCACACGTCCAACACACAAAGCTACACGTTGCTCGTAGAGGGACGCCGCGGGCAGACTCTGGTGTTCCGAAACTCTACCGAAGTCGCGGCCACTCCGACCTTTCTCACCATTCTCATCCAATTGTCCAGGGTGGTGTTCAACGGGGGCCAGGACGTGGGTATCAAGGTCATTCTCCTCACCACGGAATCGAAGCCATATGAAGAACCGGTAGATCTCTTCATCCTGGACCCGCGAGGCCACATTATCAAGCGTTGGGTGTCCAGGGCGCCGCGTGTAGGTGTGGTCACGGTGTCGTTCGGCCTCCCTGACCTGCCGGAGATCGGTTGGTGGCGCGTGAGGGTGTCAGCGCGCGGACAGGAACAGGAGAAGAAATTTTTGGTCCACAAGATGTACGAACCGCTCTATGAGATGTTCGTGGACCTTCCCTACTACGCCCTATCCAGCGACGAGGAGATCACGGGCGTCATCTCCGGCACGTACACCACGGACAAGCCCGTCTACGGTAACGCCACGCTGACGCTGTACGTGAAGGAGTCCTGGG
>Eriocheir_sinensis_10 ENA|GBUF01013530|GBUF01013530.1 TSA: Eriocheir sinensis comp48452_c1_seq2 transcribed RNA sequence.
TTCTTGTTTTGTACTATTTATTTAGAAGCTTTTCTTTTAATTATAGAAAATAGTCAACAGTATTGTTCAGCAGCAAAGCCATAATTGTAATACGCATAGAAATAAACCTTTCACTCAGACAATAGAGCAATAGGAACTTCAGATACTAAAAATAGATCATATCCTTTAAAAGCGGATATTTGTACACTCAGCAACTGCCCCTCTCAGACACTGTCCTCCACACTGTGTGCACCTGGAAGGCTGATACAGAACAAGCGTGCAGTGAGAGGTGTTTTGAAGAGGAGCCGAGGCACTTAACACAAGCACTTGGGTGGATATACTTCTTTTATTATATGTTTATCTGCACTAGCAAATCTCCAACATCCTCAACATTCAGTCCCAAGTGAAGTTTCCTACAGTTAAACCATCTCAGTTGTAGGTTACTATTTTTTCTTTGCACCACCTGGTTTCATCTCTCATTTAATTCTAGGTCATTTTCTTTTTCTCATTATTTTCACCTAGGTCCATTTTCCATCACCGGGTTTTTGGTTGTTCCACACATATTTGTTTTTCCTTGTTCTTTGCCGGCATATAATTTTTCACACCATGCATTATTAGCAAGCCTGTGTCCTTCACATTTATCTGATTTCCTCTCATCTTGCCAATCCTGCTTCATTGTTGCCTCATTTATCTTGTTTATTTCATTGGTCATTCTCTGCCTTGGCCATTTTTTCCATCCTGCAGTGTCTCATTCTGTTCACATTGTCACATAGAAGAGAGACAGAACATTGTCCAGGATCTCACCAAGCCAGTGTCGTTCTGGTGACTTGGGGACAATCTTGGTGATCTTCTCCAGCTTCAGGCCCAGTATCACCTCACCGTCCAGCTGCTCCAGGCGCTTCTCCAGCTCTTTGTTCTTGAAGATCATGAAGATGCTGTGGTAGATGCGGAAAACCGTGATCTTCAAGAGCTCCCTCCTTATTGTCACTTCAAACTCAGGGTTGCCTGAAGCCAACTTGACCCGTCCAATGTGCAAGGCATGGGAGGGTGTGAAGTAGCGTTCCATCCTCATCAGCTCATTCTCACTGCTCTGGCTCATGGCGAAGTTGTTCTTGAAGTCCGAGTAGGTCCTGTTGCCGAAGACGTACACTTGGTAGAGCACGTCACCTACCTCGTACTCGGTGATCACGTGGGTCCCGTACTGGTCCAGGAACTGATTCACCGATTCCATAGAGCCAACACGGATGCGGCCCACGGCACTCTTGAAGCTGCCCGTGAGTGCCAAGTGGCCCGCTAGCGTCGCCCGTCTGCTGCGGCGGAAGAGCCTGACCAGCACGAAGGAATACTCTGAGCTGAGGTAAGTCTGGTGGATGCCGAGGTGCTGCGCGGTGGCCTTGAGGGAGATGGAGCTGGTGAAGGCACGGTGGGGCTCCGGCACGCCCTCGATGTAGAAGTTATCGAAGTAAGCCACGAGCAAGTCCCGCACGTTGTCGCAGAAGTCGATGAGGAAGTGTGGGTCGTAAGGTCGTCGCGGGGTCTGGGAAGGGGCCGGCGTGGTGCTTGGCGAGTCTTCTGGGTTGTCTGGGTTCTGCGGGGGCGGCGGCGGCGGGGCAGCGGGCCTCACGGGGGTGTGGCGTGACCAGTACGAATTCTTCTCGAACACCTCGACAGTGTTCTCCCGGAAGAGCCAGTTGTTGTCGCCGCGATTAGAGAAAACTTTAATGGACAGCGTGAGGAAGCCGTAGCGAGGCATCAGGTTCAGGGAGCGGCCCACTTGGAAGTTGTCGCTGAGGAGTTCATTGTCGTAGTAGGCTTGACGCCTGGCCGCGGCGCTCGCCTCCGTCTCTCCGCACAGCACGCAGACCGCCACCACCAGGGTAACCCACGGCTCCGTCCTGCCCATGGCCATGGCTGTGTCACACCTTAGAGAGGAGGGGGATCCAGTGCCTTATCAGGGAGAGTTTGAGGTCGCTTCTGCTGCGGCCGCGACCTTCCTCCCGGGGACCTGCGCGTCTTGAACCAGTCTGGGCGTGTGTGTGTGTGTGTGATACTGCGTGCGTGTTTCCCGCAGGTGTAGAGTTCTTCATCCCCCTCTGATTCTTTAACTGTCACCTGCTCTTGGCTTTCTTTCCTTCCCATTTTTCTGCTTCCGTGGCCATGGGAAGGTGTGCCGCGGGACGCCTTCTTGGGCCCGCGACGATTGCGGTGCTGGCGGCCTGCTGTCTGGGGGGTTACATCATCACCACCCCACGGAAATGGCCCTCGGGGGAGAGAGTGCAGGTGTGTCTGTTTAGTGTGGACGGCGTGGCGGTGGCGAAGGAGGGGCCGGCGGCGGAGGAGGGGACGCCCGAGCGGGGGGTGGATGGCAGAGTGACGGTGAAGGTGAAGCCAAACTTTGGGGAGGAAGACCTTGTGCCCAACCAGGTCATCTCCTTGCCCCCAGGCAAGACAGAGGTGTGCCAGACAGTCGCCGTGCCCCAAGTGGACAGCACCCGAGGCAAACTGGAGATCCACGGTAACCTGGGCGGCAAGGCGGTGAGCCACAGCGAGACGCTCCTCTTCGCCACCACCGCCTCCAAGACCTTCGTGCAGACCGATAAGTTCCTGTACATGCCGGGCCAGAAGGTGCAGTTCAGGGTCCTCACCATCACGGGACCCTACCTCAAAGTCTTCACCGGCGTTTACCCGGCCATGTGGATCGAGTCTCCCGCCGGCAGCCGCATCGCCCAGTGGATTGACGTGGACGCCTCAGCCGGTCTCGTCCACCAAGAATTCCAGCTGATTTCCGAGCCCGACGAGGGAACGTACAAGATCCACGTGGAGTCGCCGGTGGGAGGCAGTAAGGAGGTGAAGTCGTTCAAGGTGGAGGAGTTCGTGCTGCCCCGCTTCGAGGTGACAGTGGAGGCCCCGCCTTACATCCTGGGCTCCGACAAACGTTTTTCCTACAAGGTCTGCGCCACGTACACGTATGGTCAGCCGGTGAAGGGGAACGTGACCTTCCTCCTGACGGCGAAGGAGTGGGGGAATGAGAACACCGCGCTTTTGAGGGAGGAGATCAACGGCTGCCACGTGCTGGACATCGACGAGACTGTGATCAAGCTGAGCAGAAATAGGTTCCAGGCCAATACCTTTGGGGTGACGGCGACGGTGACGGAGGCGGGCACGGGGCAGCAGGCCAAGGGGGAGAGCACCATGGACGTGCAGCGGACGGCGAGGAAGTTTGAACACGTCGCCAAGGAAGTCTACGTCAAGCCAAACCTGCCCTTCACGGGAGAGTTCGAGGTAAAGCTTCCCAGCAGCCTTCCCGCGGCGCACGAGAGAGTACAAATATGCCACGGTGACACCTGCAAGAACTTCACCACGGACAGCAGAGGACGCGTGAAGTACGTCTTCCCTGCATACGAGGAGTTCATGATCAGGATCAAGTCCCTGGATCACCCCAGGATCGAAAACCCGAGCTCCAGCTATCAGCCCATCATGTTCAAGTCCGATTCCACACACTCGGTCAAGCGGTACTACTCCCCCTCCGGCTCTGGGCTCGTCATACAAGCTCCCGAGGTACAGCTGAGATGCGAGACGGGAGAGAGCCAGAATATCTCGGTGCCCGTCTTGTACGCAGCCACCGAGGGGACAAAGGCTAACTTCACGATACAGCTGGTGTCACGCGGGCAGATCCAGTACACACACACCCTGGAGCACACCTTCACCCAGTCTGCCTTGCCCATCAACACCGCCCTTCTCCTCAAGCCAATGCCCCCCCCGGCTGAGGGCATCGTGATGGGGGTCGTCAACCTCCCCCTCACTGTTCCCCTCACCTCCTCCCCGACTGCCAAGGTGTTGGTTTGGTACACGCGCGAGGACGGCGAGGTGGTGTCTGACTTCCAGGAGATTGACCTCAAGAAATGCCTCACCAACCTCGTCAGCCTGAAGTGGTCGGCTGCTCGCGCCGGGCCTGGAGACACCGTGGACCTTGCTATGACCGCGGAGCCGCAGTCCCTCTGCAGTCTGGGCGTTGTGGACAAGAGCGTTGAACTCCTCTCGTCCAAGGAAGGAGCGTCATCCACTCTGGAGGAGGTGTTCACGGTGGTTAAGCTGGCGGGTGTTAAGCCCAACGAGAACTCCCAGATTGACAACGATGAGTACTGCTCGAAGAATAGACCTGAAAGCGAGCCTCCTACCCCCTTCCCCCGCCCCCCCTTCC
>Eriocheir_sinensis_11
GAGTGATTTCCCGCACGCCCTGGAGCTGATGGTGCCGCCCGGAGCCAGCGGGGGCCGGTACCGTCTGAGGCTGGAGGGGAACGAGATAGGAAGCCTCACTGGGTCTTCCTTTGTCAACGAAACTGCGCTGTTCTTCTCCCCGCGCGGCGCCACTGTTCTCGTGCAGACCGACAAGCCTATCTACAAGGAGGGCGATGTGGTGCTGTTCCGCGTGGTGGCGCTGGACACGGCCGTCAAGATGGTCGAAGACTCTGTGGACGTGTTCATTCTCAGCCCCTCCGGCGTGTTGGTGCGGCGGTGGTTGTCTCGGCAGTGTCGCGAAGGCCCCGTGTCCCTGAGCTTCCCCCTGAGCCGTGAGCCGGAGTTCGGGTCGTGGGTCATCCGCGTCGAGGCAACCAACACCTTCACACAACACGCCTTCACGGTGGAGCCCTTCACGGCGCCACGCTTTGAGGTTCAGGTCAGCGTGCCCCCCTTCCTGGCTGGGGACGCGTCTTACCTGGAGGGCGTGGTCACGGCTAATTACTCGTCAGGTGCGCCCGTGGCAGGTAACGTGACTGTGCGGGCGTCGGTGCACGCTGCAGGACTCCACGCCCGCCCCACGCCCACGCCCG
>Eriocheir_sinensis_12
TCGAGGTGGACCTGATCTCCGGCTACATCCCCGAGAAGGAGGACCTCAAGAAGCTGCTCAAGGAAGACAAGAACCTGAAGCGCTACGAGGTGGACGGCAGCAAGGTGAACTTCTACGTGAACGAGCTGACGGCCAAGGACACCTGCGTCAACTTCCGGGTGATTCGCGAGGTGGACGTGGAGGAGGTGAAGCCCGGCACGGTGGTGGTGTACGACTACTACCAGCCCGAGTTCTCAGTGTCTAAGAGGTACACGCTTCCCCCCAATGATGAGTGTCGTTAAGCACCTGTGGAAAAAGGGCTGACAGGTGGTGGCGTCCTACCTGTCCATGACAACACCTGAAACTACCAGTGGGCGGAGAACCGACACCAAGGAGAGAAAATGGACAGGTGGCGAGATCTTACCTGACCATCTTTACCTGTCCACTATACCTGTAACTAACGACCCAGGAAACGGACGGCATGGACAGGGAATGGACAGAACAAAGCACCACCACCACCACCTCGTTCAGCCCCTATTCAAACCTTTTTATCTTGCACCTTTTTTTCCGACACATCCCTCCACAGACTGACTTAAGAGTATTTTTGTATATGCTCTGTGGATTACAAAGTCGCACCCAAACAGCTTTTTATCTTCGCTCTCTGCTCACAGATAAATTACTTAATACATACACCCACGCCTTCAGGAAGACTGTAGGTAGCGTTAGTGTTTGCGTTCGATGTTGTATGTCTGGCGGCAGTGTTTTTGGTGTTGCCATTTTTATGGCGTTTAAATTAGTGTTTTCCGGTGTTTTGTTCAGTTATAATTCTGCATCACTTTGTTTTGTGCAGTTTTCTCTTGCTTTGTTTGTCTGTTGTCAGTAGCCGCCACCACCACAGGTTACATTATGTAGAGAAGCTGAAC
>Euphausia_superba_1 ENA|HACF01002841|HACF01002841.1 TPA: Euphausia superba transcriptome shotgun assembly, contig N13165
CCAAATATATTTATTCTACAATATTTAGATGCTTCAAATCAAACAACAAAAGAAATTGCAAAGAAAGCCACAGACTACATGAGGAATGGTTATCAACGGGAACTAAAATATCGGCATAAAGACGGATCCTTTAGTGCTTTTGGAGAAAGTGATGCCTCTGGCTCCACCTGGCTCACAGCTTTTGTACTAAAGTCATTTGCTCAGGCTCGACAGTATGTTCAGGTTGATGAAGATGATCTTCAAATGAGTCAGGAATGGTTGAAACTTCGACAGCAGGAGAATGGCTGCTTTGAATCTGTAGGAAAGGTCTTCCATAAAGGGATGAAGGGTGGTATAGCCGGTTCAGGATCCCCAGTTCCATTGACAGCTTATGTGTTGATCTCCTTATTGGAGGCAGGAGAACCCGGATCCAGTAAAGCCATTAGTGAGGCTGCTTTCTGTCTACGAGCTGACAAGTCCAAAGACCCATACACACAGGCACTCAAGGCCTATGCCCTATCTCTGGCTAATCTTCCCGAGGCTCAGTCTGCTGTTGATACTCTCTTAAGCATGGCTAATGAAGATAGCTCAAGCATGTCATGGGAGGTCGCCACCACTGTTGGTAAAAGCAAGAGTGTTGCAGTAGAAACAGCCGGCTATGCAATATTGGCCATGATGACACTTAATGCAGAAAAATACAATGTTCGCTCTAGAAAAGTTGTAAAATGGATATCTAGTCAAAGAAATGGGACAAGGAGGATTTATCTCTACACAGGACACAGTTGTAGCTCTCCAGGCAATGGCAAGCTTCGAGGCCAGTCAGGATCAAGGCCCGGTGGACATGACTGTAGTAGCTGTACTGTCAGAAACGTTTGACCACACGTTTGTTATCAACGAGGACAATAAACTACTGCAGCAAATGGTTACCCTACCATCTATTCCCGCAGCAGTCTCACTAGATATGGTGGGCACAGGCTGTGCACTACTGCAGGCTGTTCTTCGTTACAATGTTCCTGAACCAGATCCAAGTGAAGCATTCACTTTGACTGTTTCCGCACAAACTGAGCCTGATAGAAAATGCAACACAAAGCGTATCAAGACGTGTGCTTCGTACATCCTGCCGGATGGCAAATCTAACATGGCTGTGATTGAGGTCAAACTTATATCTGGCTATATACCTGAAAAAGCAGACCTTAAACAAATTGTTGGTTATGGCAATGGCCTCATCAAAAGATATGAGGTTGATGGTAACTTGGTCACATTTTATGTTGACGAATTTTCATCAGAGGATATATGTGTTAACTTCAGAGTTACTCGAGAAATTGATGTTGAGGATGCTAAACCAGGCACAGTTCAAGTTTATGATTATTACCAAACAGAATTTTCAGTTAGTAAGAGTTATACACTTCCTCCAAATGACGAGTGCCTGTCCATTTTGTCTCCGCAGCCAATTGATGACCTAATTATCAACATTGAAGAAGAATTTTTGATTATGTTGAGTTAGAGCCGGTGGCTCTCACTACTGCAGCTCCAGGGCCTAAAGTACAGATATGGAAGGACTCATAGATGCTTTAAGTGAATTTCAATAAACCATAGAGATTTCATTTAAGGAGAAAATAAATTTTATCAAAATTATGA
>Euphausia_superba_2 ENA|HACF01001661|HACF01001661.1 TPA: Euphausia superba transcriptome shotgun assembly, contig N10312
GGTCTCTCCCCAGCAACAGATCTGGGAGGACGTGTGTTCACGATGTCTCTACCGAATGTCCTGCTTTGCGGCCTCCTTGCCGCTACCCTGGTTACAAACACCCTAGGTGGTTATGTGATTACTACTCCTCGCAAGTGGTCGAGCAATGGTCTGGCCCAGGTTTGTGTGTACCTCACCGACTCGGAAAGTGTTGCTACGGGAGGGTCCATTACCGTGTCTTTAAATAAGAAAGCAGAACAAGGGTTTGGACGCCCATTTCCGGGAAGATTTAGAGATGGTGGGGGATCCGGCGAACCTCCACTCGAAAAAGAAAACAAAAAGATTTAATTACACCCAAGGTCATCACATTAGCTCCAGGTATGAGTGAACTTTGTGACAAGATCTCTGTCCCTCTAGAGAATGAATGGCAAGTTTATATGAAAGTAGAAGGAAAATTAGGCAATTCTAATGTTACATACAACAAACCAATCAATATTGGGAAGGAGATCCACAAAATATATGTCCAAACAGATAAGTTTTTGTACAAGCCCGGGCAGAAGGTTCAGTTCCGCATTCTTTCCATTACTGGTCCATTTCTGAAAATATCTGAAACCTCGTATGATAAGATATGGATTGAATCACCATCTGGGTCACGTTTGGCACAATGGCTCAACCACAACAATAACGACAGATTGATCCATCTGGAGTTCCAGTTGGCCGAGGAGCCGGAGGAGGGAGAATATAAAATCCAAGTTAAACAGGGAGAAAATTCACAGACCAAAATGTTTAAAGTGGAAGAATTTGTCCTACCAAGATACGAAGTCACGATCAAACCACCAAAATATATTCTTGGAACTGATGAGAAATTTAACTTTACCGTTTGTGCAAAATACACATATGGTGCCAATGTAAAAGGCAATCTTAGTATGACGCTAGACCATGTTGGTAGGAGTTTATACTCTTACAAAGTAGTAACTACTAAGACCTCTCCAATAAATGGATGTAAAGATATAGAGATTACTGCTGAAGAAATGAAAGTCAATAACAAGGAGTACTATGTAAACAATATAAATGTTGCGGCAACGGTGGTTGAGGATGGAACTGGCGTAGAGCTCAAAGGTGATTCTGTCAGTGCTTCCGTAGACCGGACGGCCATCAGCTTTAAGAATCAAGGGAAAGAAACATATATGAAACCTGCATTGCCTTTCACCGGAAAGGTAAAAGCCGAGTTTCCCAATGGATCTCCAGCAGCAAATGAGCCTATGCGCGTCTGCTTAGGGGAAACTTGTAAGAACATCAATACTGATGCCAAAGGCCTCCTGACATTTGTTGTTCCACCACAATCACAAAATACTGTGCAGGTGAAAGCAGTTAATTATCCACGCATCAAGTCAGATGAGTCAAATTGGCGTTCAATTATGTATGAGTCTTCACACAGCTACTATCGTAATCTGGTGTTTTCGCCTTCAAACTCGTCACTCATTATTAGGCCGCCACTGGGGACTCTTTCCTGCACTGGAGAAGCTAGCGAAATCACTCTACCCATTATGTTTGCTACCTCAAACCAAACAAAAGCAAACTTTCATGTTCAGGTTGTATCACGAGGCCAGATTCAGTTTATGAAAAGTGAAAAGGTAGAATTTGTTTACTGGAAATCTACCTATAGAAGAAGAATCCCTCTTAGCGGCAATGCAACCTCCCAGTTTGGATGCTATTAAAGGGTTATTAAATATCAACCTGCAACTTCCTCTTACAGTTTCTCCAAAAGCCAAGATTATAGTATGGTATGAAAGAGATGATGGGGAGGTAGTTGCTGACACTCAAGAAGTGGAGATGCAGAAGTGTCTAACTAATGATGTTGGTCTTTCTTGGTCAAAGCCCAAGGTACAACCCGGAGAACAAGCCACTCTTACACTTTCTGCTGAACCTAATTCTATTTGCAGTCTTGGAATTGTAGATAAGAGTGTAGAACTCCTATCATCTGATGAGGATGACCTCACCGTTGACAAAGTCTTTGATTTGGTTGAATCTGCAATGATCAGTGAATATGAAAACTCACAGAGTAATGATTATGACTATTGTGAGAAGAAACTTAAAAAGACTGAAAGTTCAACTACTGAACCTATAGATGGGCCAATCCACGCCCCAATTCCCACGGCCCGT
>Euphausia_superba_3 ENA|HACF01029495|HACF01029495.1 TPA: Euphausia superba transcriptome shotgun assembly, contig N59773
GAATCAGTGTTTCAGTTATCGGAGATATTCTGGGTACGGCTGTTCAAAACCTTGGTGATCTTCTTATACTACCAACTGGTTGTGGGGAACAGAATATGGCAAAATTAGTGCCAAATATTGTACTTATGGAATATTTAAAGAATAAAAACCAATTATCAGAGTCCATTATGGGCAGAGCAATTCTGAATATGGAAACAGGATATCAAAACCAGTTGAACTATAGACATAAAGATGGATCATTTAGTGCCTTTGGCAGCAGAGATGCATCAGGAAGCATTTGGTTAACAGCTTTTGTTGCAAAATCCCTTCACTTAGCTTCTCGTCATA
>Euphausia_superba_4 ENA|HACF01032123|HACF01032123.1 TPA: Euphausia superba transcriptome shotgun assembly, contig M2984
ACGGTGGTAATGGAGGACCAGTCGGTGGTTCTGCATCACAAAAGTGATTCTGGAGGACAAGGTGGTTCTGGAGGACAAGGTGGTTCTGGAAACCATGGTGCTTCTGGAGGAGCCGGTTTTGGAGGACAAGTTGGTTCTGGAGCACATGGTGGTTCCGGAGGACATGGTGGTTCTGGAGGACAAGCTGGTTCTGGAAGCCATGGTGGTTCTGGGGGACAAGGTGGTTCTGGAGGAGCTGGTGGTTTTGGAGGAAGCAGTGATCAAATAAGAGTATACTTTCCTGAATCTTTTTTGTGGAAACTTTATGATCCCAAAACTTCTGGTATAAATGAGCAACAACTGACACTTCCGGATACTATCACAGAATGGGTTGGAAAAGCCGTTTGCGTGCATCCGAAGCAGGGGCTTGGGTTGTCACAGAGTGCGGCTATCACCACATTCACCCCGTTCTTTGTGGACTTGACTCTACCTCCCACGGTTAAAAGAGGAGAACTACTTCCAGTGAAGATTTCAGTTTTCAACTATGAAAAACAGGATTTACCTGTTAAGATTGTTCTTGAACCAAGTGCAGAGTATGAAATTGTATCGTCAGAAGGTAAGGCGCCTCATGAAGCCGGCATTCGGAGCTCTTGTGTGACATCAGACGACAAATACGTCCACACTATCAAGATAAGACCAACTGTTCTGGGAGATGTCAATATTACAGTCACAGCCACTGTAGATGACGCCTTCCCTCAAGTATGCGGTGGGGAATATGTTGTAAGCAAAAGTGATCTTCTAATCAAGCCAATCAAGGTAGAAGCAGAAGGTTTTCCCCGTGAAAAGACCTGGACAAAATATATTTGCTCCAATGACATCGAAGAAAATAATGACTTTTTGGAGAAATGGCAAGTGGAGGCCCCTCCAGCGATTGTACCGGACTCTGCCAGAGGATGGGTTACTGCTGTGGGTGACCTTATGGGCCCAACTCTAGAGAATCTTGGCTCATTAGTTCGAATGCCATATGGGTGTGGTGAGCAAAATATGCTTAACTTTGCTCCAAATATATTTATTCTACAATATYTAGATGCTTCAAATACG
>Euphausia_superba_5 ENA|HACF01035550|HACF01035550.1 TPA: Euphausia superba transcriptome shotgun assembly, contig M12553
ATGAGTAGTAGAGCTAGAGGTGGTAGTAGAGGAAGCGGTAGAGGAAGCTGGTCCAGTGATTCTATTTCTAGTAAACGTTTTCTCGGAAAAAGTGTAAAAAGCAGCTACACACCAACTTATATGGCGGCAGGGCCAAGATTTAGAGTGAAGAATAAAAAGTATTCACATAAGAAACAGGAAGTTATTAAACCAAGATCTTATTTTCCACATTCTTGGTTGTGGGAAATAAAATCTGTTATAACTTCTGGTATAAATGAGCAACAGCTGACACTTCCGGATACTATCACAGAATGGGTTGGAAAAGCCGTTTGCGTGCATCCGAAGCAGGGGCTTGGGTTGTCACCGCGTGCATCTATTACCACATTCACACCGTTCTTTGTGGACTTGACTCTACCTCCCACAGTTAAAAGAGGAGAACTACTTCCAGTGAAAATTTCAGTTTTCAACTATGAAAAACAGGATCTACCTGTTAAGATTGTTCTTGAACCAAGTGAAGAATATGAAATTGTATCGTCAGAAGGTAAGGTGACTCGTAGAAGCCGGCATTCGAAGCTCGTGTGTGACATCAGACGACAAATA
>Euphausia_superba_6 ENA|HACF01042640|HACF01042640.1 TPA: Euphausia superba transcriptome shotgun assembly, contig M60102
AGNGTAATGATAATGACTATTGTGAGAAGAACTTAAAAAGACTGAAAGTTCATACTGAACCTATAGATGGGCCCATTTCGCGCTCCATTCCACAGCCCATGCCTGTAGAGCAACCCCTTGCTCCACCTGCTTTAGAAGAGGTGGATGCCTTTGCTCCTGATAATGCAGATGAAGCAAGTCGCAGCAAGAGATCATCATGGGGTCGACCTTATTATCGCACTTCTTACTATTCTGATTACTCAGATGCTTCTTGTAAAATTGTTTGATAYCTCAGGTCTCTACATTTTGTCTGACCTTACTGTGGAGACTCGTCCTTGCAAACAAAGGGTAAACTATCCAAGGCCACAATATCAAGCAYYACCGGCAGCACCACAACGTGATCAAATCAATGCTGTAATGGGGCCTCAATCACGACCACCACSACCATCATCACCTATAACAACAACAACCACGACTGTAAATGGAGGAGGCCAGAAAGTTATAGAGAAGGCTAGAACATATTTTCCTGAAACTTGGCTGTGGGATATTTTACCTTCGCTAASTTCTGGTATAAATGAGCAACAGCTGACACTTCCGGATACTATCACAGAATGGGTTGGAAAAGCTGTTTGCGTGCATCCGAAGCAGGGGCTTGGGTTGTCACCTCGGGCAGCTATCACCACGTTTACACCGTTCTTTATGGACTTG
>Euphausia_superba_7 ENA|HACF01049027|HACF01049027.1 TPA: Euphausia superba transcriptome shotgun assembly, contig M81954
CATCTAGACTTCTTATTACCGGAGGAACCAGAGGAGGGAGAGTACCAGATCCAAGTGAAAACCTCCATCTCATTTGCGAGCCAAAGATTCAAAGTGGAGCCCTACGTCCTCCCAAGGTTCACTGTTACCATCACACCACCCACTTATATTCTTGCTACGGATATGGAGGCCAATTTTACTATCTGTGCCAACTACACATTTGGTAAACCCCTACAAGGCCATTTTACATACAATGCAAGACCAAGCTATTTCTATCACCAACCAGAGGATGGTGAAAATAACAAGCTCCTTCTTTTTGATGGTTGTCGGGAGGTAACAATAACACCAAATGATATTTATGGAATGGCTACCTTGTTTAACCTTGGAAGCGACAGTTGAAGAGAAGGGGACAGGGGGTATACTAGCTCAAGGGAAAGTCAATGTTCAGATCCATCGTAAACAGTTGGTGTTTACCAAAATCACCAAGGACAAT
>Euphausia_superba_8 ENA|HACF01049830|HACF01049830.1 TPA: Euphausia superba transcriptome shotgun assembly, contig M86038
GGAGATATCCACCACTGTTGGCAGAAGCCAGGGTCTTGCTGTTGAAACAGCGGGTTATGCAGTCTTGGCAATGATTACCCTCGATGCAGCAAAATATAATGTTCAATCTAGAAAAGTGGTGAAATGGATGTCTAGTCAAAGAAATGGGCAAGGAGGATTTATTTCCACGCAGGACACAGTTGTAGCTCTCCAGGCTATGGCAAGCTTTGAGGCTACTCAGGATCAGGGCTCAGTAGACTTATCAGTTGATGCTGTGGCAGAAAATGTTGCCTACAGATTTAATATCAACGAGAGCAATAAGCTACTGCAGCAATTGTTCACCCTACCTTCTTTTCCCACATCAGTATCATTATATGTGTTAGGCACTGGCTGTGCATTAGTACAGGCTGTTCTGCGCTACAATGTTCCTGATCCAGAGCCATCTGAAGCATTCAGTCTGAGAGTTT
>Farfantepenaeus_aztecus_1 ENA|GEUA01069577|GEUA01069577.1 TSA: Farfantepenaeus aztecus comp177702_c0_seq1 transcribed RNA sequence.
CGCCGTCAACACGTGAGCGCTTCCCTGTTACCATGGAAACGCCCAAGAGATCACCGGTGATGCTGAGCGGCGTCGCCTTCGCCCTTCTCTGCGTCGCGCTGTGCGATGGAGCTTACTACATCACGACCCCGCGACAATGGAAGGCGGGCGAGGAGAACCAAGTGTGTGTCTACGTGCCCAACTCGGCGGCTCCTGAAGGCAGTCTCACTTTGAAGATGACTTCGAGGAGCTACAGGCACAGCGAATGGGTCAATAACACTCTCCTGGGCGACTACACGTTCCAGGTCCCGGCAGGAAAGACAGAAATATGCGAGGACATCAGGCTAGACCCAGCTGAAGACTACTCAGGTGACCTTCGGCTCACCGGCAAGGTGGGCGGAGCTGACCTGAATGAGACACGGAGCATCAGGTTAAGGAGGAGCTACAACCTGACCTTCATCCAGACGGACAAGTACCTGTACCAGCCAGGTCAGGAGGTCAAGTTCAGAGTCCTCACTGTGTACGGGTCGAAGGCACAGGTCGCTCTGGAACCGTACCCGGAAATCTGGATCACAACGCCCTCCAGGACCCGGATCGCCCAGTGGAAGAACGTCACCACTTCAGTCGGTCTCGTCCACCTCGCCTTCCAGCTGGCTGACGAACCCGAGGAGGGTTCGTACACCATCCACGTCAAGGGACCCGATGGCAGGACAAACACCAACAGATTCAAGGTCGAAGAGTACGTCTTGCCGAGGTTTGAGGTGACGATGACGCCGCCGAAATACGTCTTGGCATCCGATGAGAAGTTCGTCTTCACCGTCTGCGCAAAATACACTTTCGGACAGCCAGTGAAGGGCAACATCACCTTCGAAGTGAACAACGACCAGCGGCGAAAATGCAGAGTTGAGGCCCAGAGGAAAGAGAACATCACGGGTTGCAGAGACTTCGAGATGACCGCCGAGGAGATGCGCATCACGGATTGCAACGTGTACAACCTGCGAGCGTCTGCAAGGGTGGAGGAGGAGGGCACTGGGATCGTCCTTGATGCCGGAACCAGCGCCAGAGTTCTGAGGACGGCCGTCACCTTCGAGACCGTCTACGAGGACAATTATAAGAAGCCCAACTTGCCTTATACGCTGAAGGTAAAAGCTGTTCTGCCCGATAAATCCCCCGCAGCTGGCGTCCCTGTCGAAGTGTGTGCAGCTGGGAAGTGTAAGAACATGACAACAGCTGATGACGGTCTATTCACATCTGTGGTTTCTTCGGACAACACTAATAGGATCTTTATGTCAACCTTGAACTGCCGCGCCGACATGCACTCGTCCTCCTACTCCAAGGAACTCCAACACTACTACTCCCCCTCGAACTCCTCTCTCCTTATCCAAGTACCCGAAGGCCAACTCAAGTGCATCCCAGGCCAGGCCGGTAGCTACAACATGCCCATTTATTTCTCTGCCAATAACCAGGAGAGGGCTTCTTTCACCGTGCAGGTGATCTCACGAGGGAAGATCCAGAGCTGGCAGACCCAGGACGTGGAACTGCTCCCTGGCTCGCTGCCCATTGACGCCGAGCACCTGGTTGACCCCATCAGCGCGCCCGCAGCTGGCACAGTGACGGGCAAGATCGATTTCCCCGTCTCGCTCCCGCCCACGGCTTCGCCTACAATCAATGTCTTGGTCTGGTACACGCGCGATGACGGCGAGGTGGTGTCAGACAGGGCCGAGCTGAAGGTGGAGAAGTGCCTGGGCTACAGTGCCAACCTCACCTGGTCAGCGCCACAGGGTCAGCCAGGGGAGGCCACCACGCTCACAGTCTCGGCGGAACCCAACGCTGTGTGCTCAGTCGGCGTGGTCGACAAGAGCACGGAGCTCCTCTCCCCGCAGCCCGACCCCATCAGCCTGGACGAGATCTTCAGCTTCGTCGACGACTACAAGATCTACCCGTGGATCAACTCGCAGGTGAACGACAACGACTACTGCGCGAAGAAGGCGTTCGAGGAGGCGGAGGCGAAGGCGCAGGCGGAGGCGGAGGCGAGGCCGCAGGTGGAGGGGGAGGGGGAGATCCCGGAAAGAATATTTGTTGTTCCTCGTCGTTATAACTATTACAGTTACTTTGTTGACGCGCTGAAGATGTTTGATGATGCTGGCCTTTACGTGATCTCTGACTTCACCATCGAAACTCGACCTTGTGAAAAGGATGATCGAGGTTACGTCAGCTTCAGCAGGCCAGGAGGCTTCGGTGGAGGAGCTGGTGGTGCTAACTTCGGCATCCAGGAAGCGTCGCTTGACATCATGCCAGGTGCCCCTCCTCCTCCCTCGGCAGCCTTCGCCCCTACGGGTGATGCCGGACCTGAACTCGCGAAGGAGACCGTGGCGGAGACGGACCCCGACACTCCCAGGACCGAATTCCCCGAGACGTGGCTGTGGGACCTGGTGACTGTGCCAGCAAGCGGAGTTAGCGAGCAGAACCTCGAGCTCCCCGACACCATCACCAAGTGGGTGGGCAAGGCCGTGTGCGCCCACCCGGAGAAGGGCGTGGGGCTGTCCGAGCGGACATCCATCACCACCTTCACGCCCTTCTTCTCGGACTTGACCCTCCCGCCCTCCATCAAGCGCGGCGAAGTCCTCCCCGTCAAGATCTCCGTCTTCAACTACCTCGATCAGCCCTTGCCGGTGCGAGTGATCCTTGAGGAGAGTCCCGACCACGAGGTGGTGGAGGATCCAGCGCTCGGAACAGGGAACGAGAGGACGTCCTGCCTGGCGCCGCAGGACAAGGTGGTGCTCACGATCAAGATCCAAGCACTGGCTCTTGGCGACGTCAACCTGACAGTTTCTGCCTTTGTGGACTCCAGCATACCCGAGGCCTGCGACACGAAAGAGCTTGTCGTGAAGAGAGATACTCTGATCAAACCCATCAAGGTCGAGGCAGAGGGCTTCCCGAGGGAAGAAACTTGGACCAAATACGTTTGTGCTGAAGAACTGGCCGACGGCACGGACAGCCTGGAGGTGTGGCAGGTAGCGCCACCGGAGAAGATCGTGGCAGACTCCGCGCGAGGTTGGGTCACGGCCGTCGGCGACCTGCTGGCGCTGTCGCTCGAGAACCTGGGCTCCCTCATCCGCATGCCGTACGGGTGTGGCGAGCAGAACATGGTCAACTTCGCCCCCAACATCTACATCATGCAGTACCTGGAGGCGACCAACCAGGGGACGCCGGAGAGCACGGAGAAGCTCCTCCGGTTCATGAGGACGGGATACCAGAGGGAGCTCCTGTACCGACGAAGCAACGGGTCCTACAGCGCCTTCGGGAGCGCCGATGACTCTGGCTCCACGTGGCTCACTGCCTTTGTGCTCAAGTCCTTCGCTCAGGCACAGTCCTTCATCTCGATCGACCAAGAAGGCCTGGAGCAAACGAGAACGTGGCTCAGCAAGTCCGAGCGAGACTCCAACGGTTGCTTGATCTCCGTCGGGAAGGTCTTCCACAAGGGGATGAAGGGTGGGCTGGCTGACAGCGGGACGCCCGTGCCGCTGACGGCCTACGTGCTGACCGCCCTGGTCGAGGCCGGCACCCTCTCCACCGCCAGGATCGTGACGGACACCACTCGATGCGTGCTGTCCGACACCTCCAGGGACCCTTACACTGTGGCCGTGAAGGCGTACGCCCTTGCCCTGGCGAAGCACCCCGAGGCACAGACGCTCCTGCAGCAGCTGATCGACATGGCCGTGGTGGAGGAGAACGCCATGTACTGGGAGACGGAGACGGGAAGCTATAAGAGCAATGCCCTTGCCGTGGAGACCGCCGGGTACGCCATCCTCGCGATGATGACCCAGGATCCCGAGCAGTACGTCCTGAACGCGAGGAAAGTGGTCAAGTGGATCACCACCAAGAGGAATGGCCTCGGAGGATTCTACTCCACACAGGACACAGTCGTGGCTCTGCAGGCTATGGCCAGCTACGAGGCCAACACGCACCAAGGACCTCTGGACGTCGCGGCCACCGTCACTGCCCAGGACTTCTCTCACTCCTTCACCGTCAACGAAAACAATAAACTCTTGCAGCAGCTCCAGAAACTCCCGACCTTCCCGACCGACGTCACCGTCAACATCGAGGGCCAAGGGTGTGCTGTGATGCAGGCTGTCCTCCGCTACAACATCCCCGAGCCGGAAGCCAGCGACGCCTTCGCCCTCAACGTCACGGCGACCAACGACCCTAGCGGCGGCTGCGTCTCCAAGCGCGTCCAGGCTTGCTCCAGCTACCTCCTCCCCGACGGCAAGTCCAACATGGCCGTCATCGAGGTCAATCTCATCTCCGGCTTCATCCCGGAGAAGGAGGACCTCAAGGCCGTCGTGAACCGAAACCGCAAGGTGGTCAAGCGGTACGAGGTGGACGGCAGCAAAGTGTCCTTCTACATCGAGGAGTTCAAGGCCGGAGAGGAAGTGTGCGTCAGCTTCCGCATCTTGCGCGAGGTGGAGATCGAGAACACCAAGCCCGGGTCGGTGGTCGTCTACGACTACTATCAGCCCGAGTTCGCTGTCAGCAAGAGTTACAGCTTCCCGGCCATTGACGGATGCACGCGGTGAGGCGAAGGCAGCTGTCTCGTTTGAAGTGCAGCAGACAACACCACCAATTGCACTTTCCTCTCTCATCTGTAGTCGCACATGCACTTGAATCTTAGTTATGGCTACTTAGTTATTTCATATATTTTTATTCATTTATGACTCAATTTCGATGCAGCACAATAACAGCTGTGTTATAAAAGCATGAATAGACTAAACATGTTTCCACGATCATAAAAAGAAAAAAAAAATACTTAGAATTAAAAAGAAAGCACCTTTATAAAATGTGATGGGAGAGCAAGAATGACAGTACAGACTATGTTAAAAATCCTAGAGGATATCACAACATAGGTATTAATAATATCCTTTATTATCAGAATTCACTCTGAATCACATTTTGTGTATTATTTACCAATA
>Farfantepenaeus_aztecus_2 ENA|GEUA01060631|GEUA01060631.1 TSA: Farfantepenaeus aztecus comp95968_c0_seq2 transcribed RNA sequence.
CGGTGTACAGGACTCGCCCTCTGCCTCAATGCCGAGAAGAGAGCACTCAAATCTTTAGTCCACCCCACAACTTGCTGGCGTGGACACGGAAGGTATCTCTCTGTTGTGTTTTGGTATTGACGACGTTCAGGGCGTTACTATCTCAACCTCCACGATGTTACCAAAGGACCATTCGCTGCTTTTGCGGATTTTAGGTCTGGCTGTCCTCTTCAACCACTCTTACGGGAGCCATATCATTACAACGCCAAGGAAATGGAGCGTTGGGGAGGCCGCGCAGGTGTGCGCCTTCGTCAGCGGTGCGACGGCGGGCGACGGAGAGAACAAGGTCACCATCGAAGTGACTGCCGAGTCCGACAGCACCGAGGTCTTGACGTCAGGCCACATCGTCATTCCTCAAGGTGAAAAGGAAATGTGCGACAGACTTTTTGTGCCAGTAACTTTGCATAAAAAGGGACAGCTGTTGGTCACTGGAACACTTGGTGGCCAGACAGTTGATTATCAGAAGCCCATATTATTTGCTACTGGCATCAGGAAGACTTTTATACAGACAGATAAATACATTTATAAACCTGGTCAAACTGTGCAGTTCAGGATTCTCACAGTGACAGGTCCCTTCTTAAAAATATCCAAAGAAAGTTATCCTCTGATATGGGTAGAGACACCATCTTCAAGCCGCATTGCCCAGTGGACCAACGTGGAGAATTCAGTTGGGCTTATCCATCAGACATTCAAACTTGCAGATGAACCTGAAGAGGGGACATATAAGATTAAGGTTCAGTCAGCAGATGGCAGTCAATCAACGACTAAGGAATTCAAGGTGGAAGAATATGTCCTTCCGCGTTTTGAAGTCACTGTGGTGCCACCCAAATATATACTGGGTACAGACACTGAATTTACTTTCACTGTATGTGCCAAATACACTTTTGGACAGCCAGTCAAAGGCAATGTGACATTGGTAGTAGACAATGGTGGATGGGGAAGTAGTAAGAAAAAGCATACTGTTAATGACAAGATATCAGGCTGCAAGGAAATTAAAGTGGTAGCTGATGATATTATGGATAGTGAATTTTATGTATACAGATTAAGTCTAACAGCAACTGTAACTGAAGATGGAACAGGTGAAGAATTCAAAGGTGAAGCAGTAGCTACTATTCAACGCACAGCTCTGGAATTTTCATATATTGGCAAAGAAGAGTACAGTAAACCAAATCTGCCTTTCACTGGAAAGGTAAAAACTGTGTTCCCTGATAAAACGCCAGCTGCAAATGAACCCATGACTGTGTGTATTAGTGGAGAATGCAGAAACATTAGTACTTCAGCTGAAGGCATTTTGGAATTTGTTATCCCAAAATATTCAAGTTCCAATGTTATGATAAAATCCGTCAATTATCCAAGGGTCAAAGATGCGTCATCAATGTGGCGTTCAATAATGTATGCATCAGAATATCATCATCGCTTGAAAAAATATTATTCTCCTTCAAATTCATCTTTGGTGATCCGTGTTCCTGGGAATCGTTTGTCATGCAAAGCATCTGGTCATGATCATGATATACCAGTCCTTTTTGCTGCTGTGAATCAGACGAAGGCTACATTTACTGTTCAGGTTGTATCACGAGGTCAGATCCAGTACTCGAGTTCAGCGGAGTATGAACTGTCATCTGCTAACTTACCAATTAAAGAAGAGCATCTAGTAGAACCATTGCCACCTCCCCCAGAACATACAGTTAGGGGAGTTGTGAACATTCCAATAAAGTTACCTCACACAGCCTCACCCTCGGCTAAGGTTGTTGTGTGGTACACACGTCCAGATGGTGAAGTGGTTTCAGACACTCAGATCTTTGACATAGAAAAATGTTTGGATAATGATGTGAATCTTGTATGGTCAGCAGCCAGAGTGCAGCCAGGAGAACAGGCAACTCTAGATCTGTCAGCTGCTCCACAGTCTATTTGCAGCTTAGGTGTGGTTGACAAAAGTGTCGAATTACTCTCATCAGAGAATGATCGACTAACACTCGAAAGTGTATTTGATATTGTGGAGAATGCCATGGTCAAGGATTGGGAGCTAAGCCAGGCAAATGACTATGAGTACTGCAGAAAGTGGCATGAGATGGATGGTGGTGTATCCAAACGCTCTATCTTCCCAATGTTTTACACTGACTACATTGATGCTCTCAAAATGTTTGATAAGTCAGGATTGCATATCTTGACAGACTTGATTACAGAGACACGGCCTTGTGAAAGGGACCACACACCAGCGCTTTATTCAGGAGTAGCATATAGGAACCCAAGTCTAAGTATACCAGGTATGCCAGGTATGCATAATGAGGGGGTCGCAAGTGTCTTTGAAGCAGCACCAAGAAGAACAGTAACATCCTTCCGTGAGGAAAAAGAAACATCAGTAGAGCAGCGTACATATTTTCCTGAAACATGGCTTTGGGATCTTTTGGAAATCTCCTCCTCTGGTGTGTTGAGTGAGCAGTATACCCTCCCTGACACTATAACTGAGTGGGTTGGCAAAGCTGTGTGTGTAAATTCGGAAAAGGGTCTTGGCATATCACCCAGGGCAGCAATAACCACTTTCACACCTTTCTTTGTGGACCTGACCCTTCCTCCAACAATCAAGAGAGGAGAAATTCTACCAGTCAAGATTTCCGTCTTTAATTATCTTGAACAAGCTTTACCGGTCAAAGTTGTATTGGAAGAAAGCCCTGAGTATGAGATTATTGAGGAACCTGAGAGCCAGTTGCCTCTTGGTCACAAAATAGCCTGTATCCCACCACAAGACAAGGTTGTTCATGTAGTGAAAATTCGCTCTCGGGTTTTGGGAGATGTGAACATCACCATTGATGCATTTGTGGATGAGCTGTATCCTGAAGTATGTGGACCAGAGTATGTGGTCAGTAAAAGAGACATTCTAATCAAGCCAATCAAAGTGGAGGCTGAAGGATTCCCAAGAGAAAAGACATGGACCAAATACATATGTTCTAAAGATATTATTGAAAATGCAGACTTCTTAGAGATTTGGAAGGTAGAACCACCACCACTCATTGTGGAAGACTCAGCCAGGGGTTGGGTTACAGCTGTTGGTGACCTTCTAGGACCTACACTTGAGAATCTTGGATCCCTTGTAAAAATGCCATATGGTTGTGGAGAACAGAATATGTTGAATTTTGCACCAAATATTTTCATTCTTCAGTATTTGGATGCTTCAAATCAAACAACACCAGCAATTGCAAAGAAAGCTATTGACTACATGCAAAAAGGTTATCAACGAGAGCTGCGCTATCGCCATGATGATGGATCCTTCAGTGCCTTTGGAAACTCTGATTCATCAGGCTCAACGTGGCTCACTGCATTTGTCCTCAAGTCCTTTGCACAGGCACGCCAATACGTTCAGATTGATGAAGATGACTTGAACATGAGTCGTGATTGGCTGAAATTGCATCAGATGGAGAATGGATGCTTCCAATCTGTTGGGAAAGTCTTCCACAAAGGCATGAAGGGTGGTATTGATGGAAGTGGTTCTCCAGTGCCATTGACTGCATATGTGCTGATTTCCCTCCTTGAAGCGGGAGAGGTGACAAGCAGTCGTGCTGTCATGGAAGCAGCCTTTTGCTTAGATGCTGATACATCCAAGGATCCCTACACGTTAGCTTTGAAAGCCTATTCACTTGCTCTCTCTGATTCTCCAAAGGCAGAACAAGCAGTTCAGAACCTTATTAATGTAGCAGAAGAGACCACTAACTCAATGCATTGGGAGCTTCCAGCTGGTTCAGGAAAGAGTCAAGCTGTTGCTGTGGAGACAGCAGGTTATGCAGTTCTTGCAATGATGACTTTAGATGCAGCAAAGTTTGAACTTCAAGCCAGAAAAATAGTGAAATGGATATCTTCACAGAGAAATGGTCAAGGAGGATTCATATCAACTCAGGATACTGTCGTAGCTCTCCAAGCTCTAGCAAGTTTTGAGGCTCACCAAAAGAAAGAGGCTGTCAACTTGGTCATCACTGTGGAAGGGGAAGCGCTTGAGCATGCATTCTTTGTGGATGAATCCAATAAACTGCTTCAACAGCAAGTGAATCTGCCGTCACTACCTTCTAATGTCATTCTTGATATGGAGGGAGAAGGTTGTGCCCTTGTACAGACTGTTCTGAGATATAATGTACCAGATGCCACAGCAAGTGATGCCTTTTCCTTGTCAATCACCACTGAAACAAGCCCAGATAAGAAATGCATTACAAAGAAGATTAAAGCTTGTGCTTCATACTTATTACCTGATCAGAAATCCAACATGGCTGTTATGGAATTTAACTTAATTTCTGGATACATACCACATAAAGCGGACCTTAAACAAATTGTCGGTTATGGAACTGGCCTGATCAAACGCTATGAAGTTGATGGCAGCAAAGTAATGTTCTACATTGACGAATTTTCGCCTGAAGACCTTTGTGTTGAATTCCGAATAATTCGGGAAATTGATGTTGAAGATGCCAAGCCTGGAACTATTAAGGTGTATGACTATTATCAGCCTGAGTTCTCCATTAGTAAGAGTTATGTTCTACCACCACCAGATGAATGCAAAATCACTTTGGTTCCCATTGAAGCCATTGCCATTGAAGGAGATATCATTGTAGAGCCAGAAGATGGATCGACCACGCCCTCATCAGCTGTTGGAGATTTTGTTGCATTATTAGATGAAATGCCTTAAAGATAATAGAAAGCCAAATGAGTATTGTGTTTTAACATGAGAGGATGTCTAATAGTAGCATGCTTATTATAGATTACATAAATTTGTTGAAATAGTCTTGACAG
>Farfantepenaeus_aztecus_3 ENA|GEUA01032335|GEUA01032335.1 TSA: Farfantepenaeus aztecus comp79298_c1_seq1 transcribed RNA sequence.
GCCCGGTTGACAGGACCTTCATCCAGACAGACAAATACCTCTACAAACCTGGCCACGAGGTTCAGTTTCGGATACTTTCGCTCGAGGGTCCGTTGCTTCGAATCAACACAAGGGAGTATGACGAAGTTTGGATAACGACGCCATCTGACATCCGAATTGCGCAATGGAAAAATGTCGACAATTCCAACGGCCTTGTGCACTTGTCTATGACTCTGGCAGACGAACCTGAACACGGTACATACAGAA
>Farfantepenaeus_aztecus_4 ENA|GEUA01034540|GEUA01034540.1 TSA: Farfantepenaeus aztecus comp81416_c1_seq1 transcribed RNA sequence.
CTTCACGCCCTTCTTCACGGACCTGACCCTCCCGCCCTCCGTCAAGCGCGGCGAGATACTTCCCGTCAAGATATCGGTCTTCAACTACCTCGAGCAGCCTTTGCCGGTGACGGTCCACCTTCTGGAGAGCCCCGAGTACGAGGTGGTGGAGGACCCGTCGCCGCGAGGAGTCGGGAACCGTAAGTCGGCCTGTGTGGCACCGCAGGATAA
>Farfantepenaeus_aztecus_5 ENA|GEUA01040597|GEUA01040597.1 TSA: Farfantepenaeus aztecus comp85479_c0_seq1 transcribed RNA sequence.
CTTAACACGGCCTACACGATGATAGCTGTAGGAATCAGCGCCCACGACGGACCGCCCTCCCTCTCACCCTCCCGAGCCAGAGACTGCCTTGTGAAACACGTGTCTTCGGATCCCTTCGTCCTGGCGATAAAAGCGTATGCCTTGGCTTGCGTGCAGTACGAAGAAGGAGAAGATATGCTGAAGGACCTCTTTGCCCAGGCAGTTGAAACGGACAAGCATATCTTCTGGGAGTTGGGAGATGCCGTTGAGGAGGTACAGGTGGCGAGCTACGCAGCCCTGGCCATCATGAGAATGTACAACCGATTCGAATCAAAGTTGGAGAAACTGATCAGGTGGATCGCAGAACAAGAAAACAGCCAAGGAGGATTCAATTCTGTATTTGACACAATGACAGGGGTGAGAGCACTGATTTACCATGACAGACACCGAAGTAAGCTTGACGTGGAGGTGACCGTACAAACAGAGGACACGAAACGTACTTTAATCTTCAATGAAA
>Farfantepenaeus_aztecus_6 ENA|GEUA01046201|GEUA01046201.1 TSA: Farfantepenaeus aztecus comp89344_c0_seq1 transcribed RNA sequence.
GCTGCTTTACCTCCGCAGCAATGGTTCCTACAGCGCCTTCGGGAACGCTGACGATTCTGGCTCAACTTGGCTCACGGCCTTCGTCCTTAAGTCCTTTGTTCAAGCAAAGGAATTCATCTACGTCGATGACTCCAGCCTGAACCGAACCCGACTTTGGCTGATGGATTCTGAGCTAGACCGCAGCGGGTGTGTCATCCAAGTGGGGAAGGTCTTCAGCAAAGGCCTCAAGGGTGGCCTGCAAGGCAAGGGCTCGCCTGTGCCTCTGACTGCCTACGTGCTCATATCCTTACTTGAGGCAGGCGCGCCCGTTGACGCCCTTATCGTCCTCGAAACGACGCGCTGCGTTCTGGCCGATATGACCAGGGACCCCTACACCCTCGCCCTCAAGGCTTACGCTCTCGTCCTGGCCGGGCATCCCCGGTATACGGCCGTCCTGGAGCAGCTGCTCGAGTTAGCCGTCGAGGACGACGAGGGCATGTACTGGGAGCTGCAGCGAATGTTCTACAGGAGCAACTCCCTCGCTGTGGAGACGGCGGGCTACGCAATCATGGCCATGATGGCCAATCCCGAGAGATACTTACTGGACGTGAGGAAGATCGTCAAGTGGATCACTACCAAGAGGAACGGATACGGAGGCTTCTACTCTACGCAGGACACAATAGTGGCCCTGCAAGCCCTAGCCAGGTACGAGACCAATACGTACGAAGGGAAGCTTGACGTCGTGGCCACA
>Farfantepenaeus_aztecus_7 ENA|GEUA01053470|GEUA01053470.1 TSA: Farfantepenaeus aztecus comp93659_c2_seq1 transcribed RNA sequence.
CGTGCCCCCCAACGGCATGCGAGTGGCCGAGTTCATCGTCGTTCCCCAGGAGGCCGGGGACATCGGCCTCACCTTCAGCGCCTCCGTCGCAGGCGCCGACGATGACTGCGCCGCCGGGCACGACCTGCCGACGAAGAGTGACGTCATGATAAAGTCGCTGAAGGTGGTGTTCGAAGGAGTGCAAAGAGAGATAGTGCATGGCGTCTTCCTGTGTGGAGATGGCGAGAGCGAGACTTGGTCACTGTCGACGCCCTCTGGAATCGTCGAGGGATCTGAACGGGTGTTCGTGTCGGCCTCTGCGGATCTCTTGGGTCCTACCATCGAGAATTTGGGGCACTTGGTGAGAAAGCCCTATGGATGTGGAGAGCAAAATATGATCAACTTTGTACCCAACATTTATGTGGTTAAGTACCTTGACTCTATTGGGCAAGGTGACTCTGACATCGTCGATCAGGCCATCAGTTTTAT
>Farfantepenaeus_aztecus_8 ENA|GEUA01081324|GEUA01081324.1 TSA: Farfantepenaeus aztecus comp392222_c0_seq1 transcribed RNA sequence.
GAGAGCCAGGGGGAGAGGTGAAACTGGCGCTGGTTGGAGAGCCCGATGCCGTGTGCTCTTTGGGCGTCGTCGATAGAAGCACAGAGTTAGCGTCGCAGGAGGCTGACCCGCTGACCCTGGACACCCTCTTCAATTACGTGGCTGACTTCGAGGTGGGGGAAACCAGAGCACAGCTGAACACTCACGAATACTGCCAAAAAAAGTGTCAAGAAGAGAGGGCAGCGG
>Farfantepenaeus_aztecus_9 ENA|GEUA01082097|GEUA01082097.1 TSA: Farfantepenaeus aztecus comp400701_c0_seq1 transcribed RNA sequence.
ACGAGTCGCATCAGCGTCTGCACGAGTTACCTCCCGAACAGGCAGTCCAACATGGTCGCCGTTGAGATCACCCTCGTATCGGGTTACACTCCTTCTAAGGAGGACCTTGAAGCCCTTCTCAAAAGCAAGAACAGTGTCTTCGCCAAGCACGACATCAAGGGCAACAAAGTAATTCTCTACGTCGATGGCCTCTCGGCTGAGGAGGCGTGCGCGGACTTCGGCGTGGTTCGTGAGCTGGAGGTCGAGGACGCCAAACCGGGCGTGGTTGTGGTCTACGACTACTACCAGCCTGAATATGCTGCAAGCATGAATTATAGACTCGACACACCAGCAG
>Gammarus_chevreuxi_1 ENA|HADC01014318|HADC01014318.1 TSA: Gammarus chevreuxi, contig comp70190_c0_seq1
GGCTCTCGTGCGGTGAGGTTGTATGTGTGTCAGTCGTAGCTCCCGACCTCGGTTCGCAGCACCTGTTTTTATCCCATTCTTTGTTCGTGTTTAATTGCCTGGATATTTGTTTTTACCCTCCTTCAAGCAAGGAGACTGGTGATGCTTCCCTTTGACGATGGTGGAGGAGGGGGAGGTGACCGGACGTTGCCTAGCAACCTCAGAAACCACCCAAATTTGAACTCTAAGCGTCGTCACAACATCCCAATGAACAAAATACACCAGAACACTTCATCAGAAACAACAACACGTCTGAATGATGCTGACACAGCGTCAACAAAATTTATTTTAGACACTAATACAATCAGTAGAAAGAGACGAAGAAGAAGAAATGAAGAAGGTGCTGTAGAAAGGACGAGGGCAACCGTTACCGTTCGACCAATGGCGGCGCTTCTCAGCCCGGCGGTAGTTGTCGTACTTCTGGCTGTGTTCGGCAGCGGCGTCTCTGCCATGGGGACCTACAGCGTGCTCGCCCCCGCCGTACTCCGTCCCAACCGCGACTACAGCGTGGTGGTGACCGCCCACAACACCACCGGCCCGCTGAGGATGGGGATTGAGGTGATGGGCAACCTGCACGAGGGCGGGGCCTCCGGCCAGGGCTCCTTCACGACCCGACAGGAGGTGGCGGTCCAGCCCGACAGCTCACAGCTCGTCAAGTTCCAAATGGGTGACCTGAACAAGGGAGACTACCACCTCTCCATCAGCGGCACCGGCGGTGGACTCCCTCAGTTCCGCAACATCACGGCCCTGAAGTTCGAGCCCAAGTCCTACTCGGTGTTCGTCGAGACGGACCGCGCCGTGTACAAGCCCGGCGACCTCGTCCGGTTCCGCGTTGTAGTAGTCAACCCTAACCTCCGACCCTCCGTGACCGGAGCTATTGATGTCTTCGTCAAGGACGGGGCCGGCACCACCGTGAAGCAGTACCCGCGGGTGTTCACCAACAAAGGCGTGTGGACCACGGCCCTGCAGCTGTCCTCGGAACCAGTGCTGGGCCACTGGACCATCGGCGTCTCCGTGCTGGGCCAGGAGAACCGCGGCCAGTTCTTCGTGGCGGAGTTCGTGGACCCCAAGTTTGAGGTCGCGGTGACCCTGCCTGACTACATCTCCCTCGACGACGAGACGCTGCCAGTCACCGTCGAGGCCAGTTACCCGTACGGGCGCCCCATCAAGGGCGAGGTGACCCTGCAGGTGACCTCCCAGTACCAGTACGAGTACCTTCAGGCGCCCTACACGCCCCCCGTCAGCGTCGTTAGGGGCATCAAGGGCAGCACCAAGTTCATGCTCGGCCTCCGCGACGAACTGGGGCTGAAGGGCGACTACGCGCGTCAGCTGGAGGTCACGGCGTACGTGAAGGAGGAGCTCACGGGGCGCGTGCAGAACAGCTCCGCCTCCATCACCGTCTACAGGTTTCCCTACAAGATGGCCTTCATCAGGTCCTCCGACGCCTTCAAGCCGGGACTCAAGTACACCGCCTATATTCGAGTGTCGTACCAGGACGGTCGTCCCATCACATCGGGGGAAGTGACGGTGCGTCACGCCTTCGTCAGGGACGAGGCCGCCTTCGTCGAGACACGCCACGCCATCCCCACTGACGGTGTGGTCACCCTCGAGGTCAACCCCCCACTCGAACGCCCCGGTCCGTCCTGGACTCTTGCCTTCGAGGCCCAGTACCGCAACCTGACCCAGTGGCTGGGGGAAGTCCCCAGGGCCAGAAGCCCCGCCGGCGCCTTCCTGCAGGCCACGCTGCTCACCCCGCAGCCGGTGGTCGGCGAAGAGGTGGTGGTGGCCCTCAACTCGACGGAGAAGCTGGTGTACTTCGTGTACGAGGTGCTCGCCAGAGGCGATGTCTTGCATGCGTCCACCCTGCAGGCCCACCAAGGACAGCAGCACACCTTCAGGTTCGTGGCCAGCGGCCCGATGTTCCCCCGAGCACGGTTGCTGGTGCACTGCGTGAGGCCGAACGGTGAGGTGGTGGCCGACTCCCTGCACTTCGCCGTGAGACGGAGCCCCAAGGACAAGGTCACGCTTTCGGTGACGCCTCGGCGCGTGGACGTGTCGGGCGACGACGGCCGCGTGTCCATCTCCGTGTCCGCGCGGCCCAACAGCCTGGTGGGCGTGGCTGCCATGGACACCAACAGCCTCAACCTCATGGGAGACTACTACAGGATGGACAGGACCGACATCGTGTCCGAACTGGAGACCTATGACCCCGGCCAGACTTGGTCTGGTGAGGCGGCCAACGACAGGTTCCTCCGCAGGGTGCGCGGCCGCAGGGCCATCAGGAAGGAGATGGCCTGGCACGGCACCTCTACGGCCCACGATGTCTTCCACAACGCCGGCGTCGTGCTCATGACCAACGCCGCCGTGCACTACGAGGACCCAGTGATGTCGGGCACCTTCCTCATGGGAGCTGGGCCCATAGACGGTCGTGGGTGGGACCCCGCGGATCTGCCCCCTGCCCACAACGGGCCTTTTGGAAGACTGCCTCAAGCCTATCGTCCTGACACGAGCACCCTCAGGCCAGACCTGGGTCCTGGGCTGGAGTACGATGCTCCTCCTCGTCCTCCTCTGGCTGGCCCATACGCCTTCTCGTTCCTACCTCCTCCTCCAGACCACAAACCCCGCGTCTACCTCTCCCAGCTCCTTCCCCCAACCTGGCTCTTCACACACAGACAAACCGGACTCAACGGCATCCTCACATGGCAGGAGAAGCTACCGAAGACCCTCACTTCGTACACACTAACCGCCTTCGCTATCGACGACTTCGATGGCCTTACCATCGCCGACAGCCCTGCTGTCGTGACGGCGCACCGTCCCTTCATGGTGTCTGTTCGTGTGCCGCCCTCCGTGGTCAAGAACGAGGCCGTGGCCGTGGAGGTGGTCGTCTTCAATTACGAGGCGACCAACGCTACGGTGACGGTCACGCTGCACAACGCCGATGGGGAATTCCTCTTCCTGGACTTCAGCAACAAGATCGACCAGGGCTCCCCCGCAGCGGACAGGAGCCGCCAGGTGACAGTAGCGGGGGGCGGGGGCCGTACCCCCCTCTCCTTCATGATCGTGCCCCCCAATGTGGGGCCCATCAACATCAAGGTGACGGCGCAGGGCCCTGACTACACCGACACCAGTTCCCAGAGTCTCCTTGTCAAGGCCGAGGGGCACCGCCTGCACGTCAACAAGGCCGTGTACGTGGACCCCTCCCAGGAGCCCAGCTTCAACAGGGTCCTCAACGTGACGCTGCCGAGGAACATTGTCAACGACTCCCTCTCCATCGAGATCTCAGCATTCGGGGATGTGCTCGGCAGCGCCGTCACATCTCTCAAAGAGCTGTTGCGCCTGCCCAGGGGCTGCGGCGAGCAGAACATGGCCTCCATGGTGCCCACCATGATCACGCTCAGCCACCTGAACAGTGTCGGCGAGCTCAGTCGGTCCCTCAAGGAGCGCGCCATCCAGGACCTCGAGCTCCGCTTCCAGCAGCAGCTCACCTACCGTCAGCCCGACGGCTCCTTCGCCTTCTTTGACGAGTACCGCGGCTCCAAGGGCAGCACCTGGCTAACCGCCTTCGTCGCCAAGACCCTCCGCGCTGCCGCCGCCTTCATTGACGTGCCTCGTGACGTCATCACCAAGGCGCTGGCGTGGCTGGTGAAGCAGCAGCGTCCTGACGGCTCCTTCGTCGAGCCCTCGCCAGATGCTGCCAGCAGCCGCATCCGCCAGAACGGCGCCCAGGACCTTGGGTTCGGCAGCGGCGGCAACAGCAGCTCTAGCGGCGCTGTGCTCAGGGAGAGCCCCCTCGCCCTCAGCTCCTTCGTCCTGCTCGCCATCCTCGAAGTCGAGGACTACAGCAGCCCCGCAGTCCGCAACGCCGGCAACAGAGCTCTGGAGTACATCATCTCGGTGCTACAGGGGCAGCAAGAGGACGCCACCAAGGACCCCTACGGCCTGGCCGTGGCCACCTACGCCCTGCACGCCGCCGACCACCCCTACAGGGACACGGCCTTCTACATGCTGGAGCCGCTAGCCACCGTGGAAGACGGCCTCAAGTTCTGGCCTAGCGGCGAACCCTCCATCTCCACCGAGGAAGGCAACATCGTGAGCTCCCTGACCATCGAGCAGACCTCCTACGCCCTGCTGACCTACGCCAAGCGGGGCCTCGCCGCCGACAGCACCTCGCAGGTCACCCGCTGGCTCACCAGCCGACGCAACGCCCTGGGAGGCTTTGCCTCGTCACAGGACACCGCCGTGGGTCTGTCCGCCCTCTCCGCCCTGGCGCAGCTGCTCGCTGTCCAGTCCGCCGCCCAGGCTCGCTCCGCCCAGCTCACCATCCGCCTCGTGTATGGCGAGCGCGGGCACAGGTTCCTCATCAACTCCGGCAACGAGCGCGTCCTGCAGAAGCTGGAGCTCCCCCCCGACACCCGCAGCATCGAGATCACCGCGGACGGTGACCACCTCGCCATCGTCCAGCTCTCCTACTCCTACAACGTCAAGGTGACCGCCCCTCGCCCCGCCTTCAGCCTCGACCCGCAGCTGGACCGCACCACCGACTCCAACCAGCTGCGGCTCACCGCCTGCACAGCTCTGCTTGTGAGGGACAACAGCAGCGACCAGTTCAGCAACATGGCCGTCATGGAGGTTGGCCTGCCGTCTGGCTACGTCATCGATGATGACGCTCTGCCTGGTCTGTACGACTACCCCGGCGTGAGGAGGGTGGAGCGACTGCACGGAGATATGCCCGCCGACTCCAAGAGGCTTGTGAGCAGCGTGGAGAGGGGCATCGCCATCTACTTCAACGCGCTCTCGGCCTCGGAGGTCTGCCCCACCGTCGTGGCCTCGAGGGTTGACCGCGTGGCTTTCCACAAAAAAACTGTGGTTAAAGTCTACGACTACTATGACCTTACCCGCCAAGCGCGCCAGTTCTACGATGCGGCCCCGGCGACGCTGTGCGACATCTGCGACGTGGAGGAGTGCGACCCCAAGACCTGCGATGTGCAGATTGCCGAGCTCAACAGGCAGAGACAGGACCCGGAGGACGTTGGTTACCCCGCCACCATCATCGAGACGTCGGCGTCAGCCTCAACGGAGCCTCTACGCGTTTTATCTCAAGCCGCCATCACACTTATACTACTTGCGATTATGTATTGATTATAGTGGCTTGAACAAAATAACTTTATCATTCCACGAGTCGCAGCCTCATTACCTGTCCCGAAAGTCATGTGCAGCAGTGAACGTATACATTTATCCCGAAAGTCGTGCAGTAGCAGTAAACGTATACATTTATCCCGAAAGTCGTGCAGTAGCAGTAAACGTATACATCTATCCCGAAAGTGATGCAGCAGCAGTAAACGTCGGTTTCTTCCGCATATAATCGCTTGAATTGCAGTGTACTTTAGCACATTTTTCCTACTTGGCTTTTTCGTTACCAATTACGGGGGGATGTGAAGCTTAGAATTTATTGAGTAATTACAAGCTAGAATTGAATATTTAGATTATTTTTTCATGACACGCAACCATGAGTATAATTTTATATAAAATAATTCCCACAAAATTTTGAAGAGTAATTTCTATTTTACACAACCGTTAACGTATGAAATTTTATAGCAAGTTGTTTCCACGAATTTGTTAAATGTGACAGTTACCTTGAAAGATTCAATTTTATATATGACAAAAGTTTAACAGACTGTATCTAATGGAACAAGGAATGAGTTATATTAAGCTTCATCGAATGTATAAAAAAAAGTTAGTTGGTAGAGAAGATACTTTTTGCCATAATTTTTAATCGCTGACGAAGAAATGTGATTATTAGTGTTTAGGTAATTTTAAGAGGATTCTTTTGTATATTATATGAATTTAAGAAAGTTATTAATATAATGAGAATCAACTAACAAAGCTGTCAAATGTCTGCAATATTAATCGCTTCCAAATAAGTTTGAAAGTCTAAACTTCAGTCTGGAAATGCATTATATTTATTCAACATTTCTACCAGATCTTTAACCATAATTTTCTACAGCTATGCTACTTATATTTTATGAGCAAATAAAGTATTTCCACTAGTTATACATAACAATTAAGAGACTGGAAATTTCACACCGCTACCTCTAACTTCGCAATATGTAGTGTATTAACAGATGTATATCAGTGTATTAGATACCTATAAATTGTATAATATAGTAAAAATATGCATTCATTATCCGAAATTTGTGTATTTAGCCTATGCCTGTAACAAATGCCAAATAAAAATAAAACTCCGAA
>Gammarus_chevreuxi_2 ENA|HADC01025281|HADC01025281.1 TSA: Gammarus chevreuxi, contig comp68096_c0_seq1
CCGCGGACGGTCGTGAGGAGTGTAGTGCGTCGTTCTTCAGATTCTTGTTACCATGCGGGTTTCCTGCCGCACTACTCTGGCAGTTCTGCTGTCTTTACTACAACTTCACTGTGCCATAGGGGGTTATGTCATCACCACACCCCGCAAGTGGACCGCTGGCTCGCAAGCCCAGATCTGCCTGACCGTGTCTCCAGACTCTGCATCTGACCAAGATGAGATCAAGATCAAGGTCTTCACCCAGGATCAGCCACGGAACCACTTCGGGGGCGGCTTCTGGGGCCGGCCTCAACCTGATGAACCTCTAGAGGAAAATGAGGGCAAAGAACTCATACCTGAAAAAGTTCTCAAGCCACACGCTGGTATGTCCGTCACCTGCGACCAGCTGACTGTTCCCTTCACTCAAAACGAGTACGGTCGCATAGAGGTATCGGGCCGACTGGGAGGCGCTGCCATCAACGAAACAAAACAGATCACCTTTGCCACCAACGTGGCCGAGACCTTCATCCAGACTGATAAATACCTCTACAAGGCCGGCCAGAAGGTGCAGTTCCGCGTGCTGACTCTGCAAGGACCTTTCTTCAAGGTCTCCACCGAAATGTACCCTGAGATAATCGTGGAGACTCCATCAGGCTCCCGCATCGCCCAGTGGCTGAACGTGTCCAACCCGTCGGGCTTGATTCACTTGGACCTGCAGCTGATAGATGAGCCTGAGGAGGGCGTTTACCAAATCAAGGCAAAGAGTCCTAGTACCGGAGAGACGGTGTCCAAGTCCTTCAAGATCGAGGACTACGTGTTGCCTCGCTTCGAAGTGACTGTCAAGCCACCCAAGTATCTGCTGGCCGATGATGACCTCCTCAAATTGGATGTTTGCGCCACGTACACTTTCGGTCAGCCACTCAGAGGAAACGTCTCCATCAACCTGAGCAACAACGCCTGGGGACGACGAAGGATTGACATCAACTTGGATGATCAGCAGCTGTTCGGCTGCAAATCTATCGAAGTTCCTCTTCGTTCCTTCAACATCAACAGTCGCGATTACTTCGTGTACAGCATCTCCATCAAGGTGAAGGTGACAGAGGAGGGTACGGGCAACGTTGCCGAAGAAAAGTCGAGTGTCGAAATAACTCGCACCGTTCTCAGCATGGAAACTGTTGAAACTCAAACCTACCAGAAGCCGGAGTTACCCTATATCACTTCCGTGAAGGCCAGCTTCCCCGACGGCAGTCCTGCGGCTCTGGAGCCGATGAGCGTCTGTGTCAATGAAGAATGCCGCAACATGACCACCAATGACCAGGGCGTCCTCAAGTTCGCCATGCCACCCCACCTACAGACCACCAACCCATCGGTAACTTCGTTAAACTACCCCAGGAAGACGCTGCCCGGTGGCAGCTACCCTCGCACATACATGTACGAGTCTTCCTACCGTCCTTACAGCAGCAAATACTACTCTCCGACCAACTCTTCCCTGGTCATCAGCCCTGAGACGACTACTCTGCAGTGCGAGCCCGGCCAGACCATCTCTCTCACTGTCCCGGTCATGTTCTCCGCCACTAACGTCTCCGAGGCGTTGCTCTACGTCCAGGTTGTGTCGCGTGGCCAGATCCAGTACTGGAACAGCGAGACTGTCTCGTTCGCGGCTGGAGAGCTGCCTGTTGGCGACGACATCCTGGTGGCACCCATGCAGCCTCCCGCGACCCCTTTCACTGTGCGGGGGACGCTGCAACTGGCCGTCGAGCTGCCGCCCACTGTGTCTCCAACCGTCAGGGTTGTTGTATGGTACAGCCGTCCCGACGGCGAGGTGGTGTCCGATGCTAGGGAGTTGAAACTGGGCAAGTGCCTGGAACACAGCGTGGGCCTGTCCTGGGCCACCGCCAAGGCAGAACAGGGCACTCCCGTACCCCTCACCATGACCGCAGAGCCGAGCTCACTCTGCAGTCTCGGTATTGTGGACAAAAGCGTGGAATTACTTGGTGCCTCTCAAGATTCTTTGACCTTGGATAAAGTGTTCGAGCTCGCAGACAGGACGACTATTAGTCCTTGGACCAACTCTCAAATCGACGATTACTCCTACTGCAAGAAAAAAAATCCTGCTCCAAAAGTTCCTGATGAAGGTATCCCTCCCGGCCCGGTTGTTTTTGCCCCCGCCGTCGACATGCCCATGGATGCCCCCGTCACGGAGCTGCCAGAAGAGCCTGCCACGGATGCCCCGTTGGCGGGTGGCGGAGTTGAGGGTACTGTAGGGGCCAAGCCCCTGCTCTCCCTACTGGAGAAAGAAAGAGTAAAGAGAAGCATCGCTCCATTCTATCGCTACAACACAGAATTCGTGGATGCACTTAAAATGTTCGATGAATCTGGCCTGTACATCATATCTGACCTGACCTACGAGACTCGTCCCTGCACCCGCTATGAAGATCATCCATATTCCTCCAATGGGAATGAGTTTGCTATTTTGGAAGACAACGTCGATGCTGTTGACTCTGCCGACAAAGTGTACTACAAAGGATCCTCCGCCGTCGCTAATGACCAAGAAGCCCCTGCCAGGACTTACTTCCCTGAGACGTGGCTCTGGCAGTTGCATCAGTTCTCCCAGGAGTCCGGCACTTCGACGCAGGAGCTCACCCTCCCCAACACTGTGACGGAGTGGGTGGGGCGGGCCGTGTGTGTCCACCCGTCCAAGGGCCTGGGCATCTCGCCCCCCGCCCGCGTTACCGCCTTCACGCCCTTCTTCATCGACCTCACTGTGTTACCCACCGTCAAGAAGGGCGAGGTCATGCCTGTCATCATCTCTGTGTTCAACTACCTCGACGACTCTCTGCCCGTGCGCATCACACTGGAGGCGAGTCCTGAGTACGAGATCCTGGGCGTAGAGGGCCCTGAGGCTGTGACTGTGCAGGAGGAGGCTGGAGTGAGGGCGGCCTGCATCCCTAAAGGGGACAAGGAGACTGTTACTGTGAGGATCCGTCCCATGGTGGTGGGTGCCGTCAATGTCACCGTGAGCGCCGTGGCAGTCACCTCCTACCCTGAGCAGTGCGGCTCAGGAGCGAACGTCACCAAAGTAGACCGTATCATCTCTCCTATCATCGTCGAGTATGAGGGCTTCCCCCGCGAGAAGACCTGGACCAAGTACATGTGCAGTGAAGATTTGAACGAGAACTTGGACTTCTTCGATGAGTGGCGCCTCGAAGCCCCAGCAGACATCGTCCCAGAGTCGGAGCGTGCTTGGGTTACTGTGGTGGGCGATTTGCTTGGACCCACCCTTGAGAACCTCGGCAACCTTATTAAAATGCCTTACGGGTGTGGCGAACAAAACATGCTCAACTTCGCGCCCAACATTTTCGTGCTGCAGTACCTTGAGGCATCTGACCAGGCCACTGAACAAGTTGCTGAAAAGATAAGACGCTTCATGAAGAGCGGTTACCAGCGAGAGCTGAACTATAAACACCGCGACGGTTCGTACAGCGCGTTTGGCGAAAGCGACGACTCTGGGTCGACGTGGTTGACGGCATTCGTGGTGAAGTCTTTCGCGCAGGCGCGTCAATACATCGATGTAGACGCCACGGAGCTCGCAATGAGCACAGACTGGCTCAAGAACAGGCAGCTCGAGAACGGATGCTTCGAGAGCGTCGGTAAAGTGCTACACAAAGACATGAAAGGCGGTTTGTCGGAAGGTGGTAGCCCCGGCGTTTTGTCTGCATACGTGATGGCGGCTCTTCTGGAAGCCGGAGAGGACCCTACTAGCAAAGCTGTAGCCAGCGCAGTCTTCTGTCTCGAAGCTGCCGGCAAGGAGACGCCAGGCCCATACTACGCCGCTCTCAAGGCTTATGCTCTCAGTTTAGCTAGACTTCCCGAAGCAGATCTCGCCATTTCTAACCTGTTGGCAATGGCTGTTGACTCTCCAACTGGCCTCTACTGGGAACTTCCGGCAACTGCAAATTCACACCGCACACCAGATAGTTCCGTGTCTCCGGTGGCGGTGGAGACCGCCGGCTATGCCTTGCTGGCCTTGATGAGCCGCGACCCTGAACTCTACAGCACGCACGGCCACAGGCTCGTCAAGTGGATCTCTGGCCAGCGTAACAGCCAGGGAGGCTTCATCTCGACGCAGGACACCGTAGTGGCACTGCAAGCGCTGGCCGCCTACGAGAGCTACCAATCGCAGGAGCCGCTCGATCTCAGTGTCACAGTTACCGGTGAGGATCTCGCCGCTCAGTTCAAGCTGGTGGAAAGCAACAAGCTCCTGAGTCAGAGAGCTGAAGTACCCAAAGTTCCCACTAACATCCTCCTCGATATGGCTGGAACCGGCTGCACGCTAGTGCAGGCAGTGGTTCGCTACAACATCCGTGACCCCGAGCCCAGCGAAGCTTTCAGCATCAGTGTATCCACATCCCTGGACCGCGACAGTTGCAAGTCGAGTACCATCCGCGCCTGCGCCTCGTACCTCCTCAACGACGATGCCTCCAACATGGCCGTCATTGAAGTCGGACTCGTGTCGGGCTACATCCCTGACAAGAAAGACCTCAAGCGGGTGGTTGGTTATGGTACCGGGATCATCAAACGCTTCGAGGTAGATGGTAACAAGGTGCTCTTCTACGTGGATCAGTTCACCGCAAAGGAGACATGCGTTGAGTTCAGCGCTATCGAGGAAGTCCAAGTGGAGAACGCGAAGCCCGGCACCGTAAAAGTCTACGACTACTATCAGCCTGAATTCGCAGTCAGCGAGAAGTACGAGTTTCCCCGGCAATGGTTCTGCAACATTGGACCAGCGAGGCCGCCCGTCGAGGCTGACATCATCGAGGACATCATTGTGGAGGAAGAAGAGGTGGTGTCGACCACCGAAGCAGATCCTGCCTTGGATGGTCTTTTAGGGGCTCTGGACAGTCTGCCCTGAAGGAACCTTCCAACTTTTGTTAGTTTTACTTAGCATTTTTACTTAGCATCTTGAGGTTCTTGAATTGAAGACCAGATTGAAGGAGTTTGGGTAGGTGGTTAAATATAGATCGAACAATTCTTTTTACCTCAGTTGCTTCATTTAGTTAGAGCTGTGGAAAGTTTTTAATTATAGGTTTCGGCGTTCAAGAATTTTTATATCTAGATTTTTTTATACAGAATGATCATTCAGTTTTTGAGTCTCTTAATATTTTCCATAATAATCATCAGTGTTTACATTAGCAATGACACTAGCTCGTATCATGGGCATTTCATGATTTCACTTATAAATTGTTTTACCCGATATTCTTCCAATCGGTTCATCGTAAACTCTGCATTTTACTAATATATTATATGTTCGTTAACTCTGCATTTTCCTAATATACTAGGTTTGTTTCCTGTCTTGTTGAATTGGCCAATGTTTAAAAAAAAAATCTTGTTAACCGCACAGAACTATTCATAGTTTGTTGCCATGGTTGTAGATCTTCTTCACATATAATACACAATTTAGTACATGTAAAAAAAAAA
>Gammarus_chevreuxi_3 ENA|HADC01038579|HADC01038579.1 TSA: Gammarus chevreuxi, contig comp72491_c0_seq1
CACCCTGTGCGTGGAGTGGGTGTGTCCGTTGTGTGTTCGTTATGCAGTGACTCAACTGAAGTACTCTACCGGATGTTATAGACTACATTTTGAAGATTGGTGTGGAAGATGATTTGGCACAGCAGGACAGCCAGTGCACTTCTGTGCATCTTTGCTGCATTGCTCCTACAGCCACTCAGTGATGGCCAAGACCTTGGCAGGAAGGACGATGATGTACGAGGGCTCCCGTACGGAGCAGACATTTCCTGGCAGTATAGGAATGTGCTGCGCTACAATAAGAGATACGACCACCCCACGCACATGCTGGTGTGTCCGCGCACACTGCGGCCTGCCTCCGTTTACGCCTGCGTGGTGTCCATCCTGCACCTGAATCATCCAGTCTCTGTCAGGACCAGTATCCAGATGGATGGCGTTGAGATCGCGGCCGCCCGCGGTGACGTCATCAAAGGCTACCCTCAGACCATGCTCATGCAGATACCTGCGACTGTGTCGGACGGCCACTACCGCCTGCGTGTGGAGGGCAACTACCAGGGCAGTGTGGGCGGCAACATCTTCCTCAACAGCTCCGTGCTGCACTTCGACACGCGCTTCCTAACAGTCCTCGTGCAGGCCAACAGGCCCGTCTACACCGGCGAACAGATTGTGCGGTTCCGAGTGGTCCTCCTGAACACCGAGCAGAAGCCCTACGATGACCCCGTGGACGTGTACATCCTGGACCCCGACGGTTATGCTATGCGTCGATGGCCGTCTCAGCCCACCAACGTCGGCGTGGTGTCCATGTCGTTCCAGCTTCCCTTCCTGCCCAAGGAGGGCTGGTGGACCATCCGGGCCCTCGTCAACGGGCAGATACAGGACAAGAAGATCAGGGTCACCAAGTGGTACACGCCGCGCTTTGAGACGAAGCTGTACATGCCGAAGTACTTCCTGGAGTCGGACGAGTTCATCACGGGCTCCATCGAGGGCGAGTTTGGCAACGACAAGGGCGTCTTCGGCAACTGCACCATCAGGCTCTACGGCCGCAACAACAACATGCGCAAGTGGACGCTCGTCTCCACACTCGACGTGGAAGTGTTCGACGGCGGCTACGACTTCGAGCTGCCGATGGCCGACGTGACACGCGCCATCGACCAGCGCGCCCCCGGGGCCATGGTTCGCGTGGAGGCGGAGCTGCACGAGTCGTTCATGAACCTGAACCAGACGGGCTGGGCCGAGGCCAAGATCATCAACAGCTCCGTGGACTGCCGCTTCATAGGCAGCCCGCCCTTCGTCGTCGTGCCCGGCATGCCCTTCCACGCCACCTTGGGTGTTTCCTACCACGACGCCGAGCCTCTGAGCATCGAGAAGCTGGCTGGGTCGCGACTCATCGTGAAGGCCGAGGCCGTGCTGGAGACCGGCGGCAGGGAGGTCGTCCTCGAGTTGGTGATCCCCCCCACGGAGGAGGAGGCTTCCGAGAACCGTCTGCTGGACCGCATCTGGCGCACCAAGAAGCGCAGGAAGCAGTACATCAGCAGGCAGGGGCTGGCGCCGGACGCCATCACCGACTATGACTACTTCACCAACTACGAGTACGGCGACAGGTTCAAGATCACTGACTACGATTACAACGATAACGACTACCCAGTGAACCCCGACGACCCCGACGGTCCCCGCAAGACACAGCCCGGCGGCGCTGCTGGCCGCTCCCGCAACACTCCCCCGTACAGCTCCAGGGGCGTCCACGGCGGCGGCACCAGTGGTGGCCTGTACGGCAGCAGCGGCGGTGGGATGGATACCACGACGCTGCTGCGCATGAAGGAGCAGGAGCTCGTGGACAGGAAGCTGGAGATCTTCCTCAGAAACGTCCAGTTCAAGAAATACCGCGAGCGCGGCGTGTTCGAACTGGTGGTGACGGTGCCGCCCAAGACCACCTCCATGACCTTCACTGCCCAGTACAGCGACCAGGAGGGGGCCAACGCTGGCGCCACGGCTCAAGCCATCGCCTACTACTCCTCCAGGAAGGAGTACCTGAGCGTGGAGACGAGCACCAAGGACGCTCAGGTCGGGCAGTTCGCCATCTTCCACGTGCGGGCCAACTTCAACGCAGAGTCGTTCCACTACCTGGTGATGGCCAAGGAGCTGCTGCTGTACTCCTCCCTGGGCGTGTTCGAGTCGACGGAGGGTGGCACCGTCAAGACGCTCTCCATCCCAGTGTCGGCGGAGATGGCGCCCTCCTTCCGCCTTGTGGTCTACACCATGGCGCACCACCACGAGATAGTGGCGGACAGTGTAACCGTGCCCGTGGACGGCATCTCGCGCCATAATGTGACCCTGGTTCTTAACCGCGACAAGGACCACCGCCTGCGCACCCTGGAGCTGGGCACGTACAGCACCGCCGGAGCCTTCTACGGCATGTCGGGCTGCCGCACCTTCGCCTACGCCATGCAGGCCGGCAACGAGCTCTCGCACGCCGGCGTCATGGAGGAGCTCTACGCCTTCACCAACCACACCAGGTCCATCCACCGCATGCGCTGGCGCCACCGCGAGGGCCTGGAGCCCGACACGGCGCTCTACTTCGTGGCGCCCAACTACGGCCCCGACGCCAACAGGACCTTCGAGTTCAGCGGCCTCGTCATCTTCACGGACGGGCACGTCGGCACACTGCCGGGATACGCAGAGTCCCGCTGCAACGAAACGGACGGCATGCTACCCTGCCTCGTCGCCGGCTGCTTCCCCTTCTACGAGAAGTGCAACGGCATCAAGTACTGCGCCGACGGCTACGACGAGTCTGAGTGCGAGAGCAAGGACAAGGAGTTCGCCGAGGTCGAGTTCCGCGTGCATCAGTTCCTCTGGTTCGCTGATCTCTTCGACACGGAGGACGGGGAGTGGAACTGGCTCGACTACAACATTGGCTACAAGGGTCACGAGCAGACCACCATTGACCTGAACAAGGTGGACGACCCCTATACAGTGAACGCGTTCAGCATCAGCCCTGAGCATGGCTTTGGACTCATTCCCAAGCCCATGGAGTTCTTGTCCCTGCCGCCAGTCTACATCTCCCTGGAGATGCCCGACTCGTGCCGGAGGGGTGAACAGGTGGGCGTGCGAGTGATGGTGTTCAACACGGTACCGCGCGAGTTCATGATCATGCTGGTGCTGCACGGCTCCGAGGACTACGGCTTCGTCCAGGTGGAGTCCGACGGCGAGGTGGACTTCTTCAAGCCCACCGTCCTCAAGGGCGACCACCAGCACCTCCTCTCGGTGGACCCAGAGGGCTCGGTGGAGGTCATCTTCCCCATCGTAGCGCTCGTGGACCAGGGCGAGGTGGAAGTGGAGGTGTCCGCCATCACGCAAGTCGGCAGCGACTACGAGAGCGCGTCGCTCACTATAGAGCCTGAGGGCGCCCGCATCGACCGCCACACGTCGGCGCTGCTCGACCTCAAGAACCGCGCGCTGGTGTACGAGCACCTCGACGTGATCATCGACGAGAGCTACGAGATCCCGCGCAGCATCCGACGACGCTTCGTGGCGGGCTCCCCCAGGGGGCACCTCTCCATCAGCGGGGACATTGTGGGGCCCACCTTCCCGCAGGATAGTCCCGTGGACGCCCTGCAGCTGCTGCGCAAGCGGCTCCGCGGCACCGAAGCCTCCGCCTTCAACTTCGGTTCCAACCTGTGGACGCTGCACTACCTGCGCCTCACCAACCAGCTGGACTACAGCGAGCACAGGCCCGCCTTCGAGCAGATGAACGTGGAGTTGGCCGCCATCATGTACCGCTTCGACGCCACCGGTGCCTTCAGGATGTGGGACACCAGCGCCCCCAGCGTGTGGCTGACAGCCTGGACGCTGCGCCTCCTCCAGCAAGCCCAGTTCCAGGATTGGGAGAACCTCATCTACATCCAGCCGTCCATCCTGGCGCAGGGCGTGTCTTTCCTCATCCGCCACCAGAGCAAGGAGAGCGGAGCCTTCATGGAGACGCCTGAGTACAGCGACAACCCCCTCGACCAGAAGGCCAGTCCCTTCTCGTACGGTCTGCGGTGGCGGGGCGCCCGCAACATCACGCTCAGCGCACAGGTGCTGCTCACGCTGCACGCCACCATCAACTCCCTGCAGGGACCTGTCAGGGCCAGGGCAAACAATGCCAAGATCAGGGTGCAGAGGTACCTCGAGCGGGAGCTCCTCTCCATCCGCGACCCTTACGAGGTCGCCATCGTGGCCTACGCGCTCTCGATCGTGAACAGCGTGGACAAGGAGCTCGCCTTCAACACCCTCGACTCCATCAAACGCGAGGAGAACGGCCTGATCTACTGGTCCCGTGAGACCATCAAGACGAACACGCGCGTGTACGAGAACAACCAGCGCAACCTGCTGCAGCCCAAGTTCGAGCAGAAGTGGGACGCGCACGCCGTGGAGGCCACCAGTTATGCCCTGCAGGTGTACCTGATCCGTGACGGCATCAACATCATCCAGGAGCGCATCGTGGAGTGGCTCAACGCCATGAGGATGCACGACGGCGGCTTCATCTCCACCGTGGACACTCTGGTGGCGATGCAGGCCCTCACGGAGTACAGTTACCGCGCTCGCCTGAGGGACATCACGGGCATGTCGATAACCATCGAGGCGACGGGTGAGGCGGGCAGCGTGCGGAACAACGTCAGCCTCACCACGGAAGGCATCAGCAAGATAAACCTCATACCGATCAAGAACGTGTGGGGTATGGTGAACGTGGTAGCCCACGGAGCGGGACAGGCGGTGCTGCAGCTCGACGTCAGCTACGGCATCGACTGGACAGAGCTGAAGAAGCAGCCGCCCATCCCCGCCTTCGACATGACCATCCTGGAGCGCTACAGCCGCGCGGGCAACAAGTCTATCGCCACCGTCGAGATCTGTGCCAGGTGGGTCAACGTGGAGGAGGCTCCCAACAGCGGTGCCGCCGTCATCGAGGTGGAGAACCCCACTGGGTACGTGGCCTTCCAGCTGGACGCCGAGCGCAGCATCGCCCACGCCAGACACTCGGGGCGCTTCCCGTCCATCAGAGACGTGATGGCAGGCCACGGCGACACCTTCGCCACCCACACCGTCTGGTACTTCGACTACATCCCCGGCAACAACACGTTCTGCTTCGAGTACTCGATGCGGCGCTGGTACCCTGTGGCCAACATGACCGCAGTCCGCATGGCCACCATCTACGAGCAGTACCAGCCCGAGCGGTTCGAGGTGGTGATGTTCAACTCGAGCACCAACTCCCTGGATGTGTGCGAGGTGTGTGGCAGCTATCAGTGCCCCTACTGCCCCATCTACTCCACAGCGCTGGCCCTCGCTCCTCCCTCCCTGCTGCTGCTACTGTCCACGCTGCTGCTACTGCTGGGGATCTACACCACCACTTCTGTGGCAGATGTTAGAGGTGCTTCCAGACGCGGTGGTGGTTCGTTCGGGTAGACCTAGGAGTGTATACAAGCACTTCTAGGAACAGATGTTAGAGGTGCTTCCAGACGCGGTGGTGGTTCGTTCGGGTAGACCTAGGAGTGTATACAAGCACTTCTAGGAACAGATGTTAGAGGTGCTTCCAGACACGAATCAAGTACGTTTGGGTAGACTAGTTTCAGAAGGTGAATTTATGTAGTGTTGCTGATAAAAGAATTTTCTGTCCAGTCGTGGAACTTGAATGTTCGCATGCGGTGAAACCACGCACTAATCTTAAGGCCAAATAAAATTTATCCTTGTGACCTGCATAACATTGAGGTCATGGTAATCGGTAAATACTCAGACTCCCGACACGTGAAGTATCGGAAATGATCTTTGCAGCTTCAACTCACACGGGTAACGAGTAAATATCGAAAGGGGAAATTATGATTCGGCCATGAGATCGAACCTTGCTGACACGAAGTTAGAGTTTCGTTCTCCTAGGTTTCTTTCGAACCTGATATTATTAGAACGTTGTTTCAGTTACTCGGCATCTTTTGAGCCGAGTATTGAGAAGGTAAGGTTGCTGGTGCTTGCTAGGTGATGTCTTTGCTCAACTGTGTATATAGGCTACTGCATTTGTCTAAGTTTCCATGAAGTCTGTGCATCTATCAAAGATATTACATTACCGCACTTGGCAGCCACGAG
>Gammarus_pulex_1 Assembly of 2 reads: 6435, 4936
GTCACCGTAAGCGCCGTGGCCGATAACTCCTACCCTGAGAAGTGCGGCTCGGGAGCTGACGTCTCCAAAGTGGACCGCATCATCTCTCCCATTATCGTCGAGTATGAAGGCTTCCCTCGCGAGAAGACTTGGACCAAGTACATGTGCAGTGAAGATTTGAACGAGAATTTAGACTTCTTCGATGAGTGGCGTCTTGAGGCTCCAGCAGACATTGTTCCTGAGTCCGAGCGCGCTTGGGTTACAGTGGTGGGCGATCTGCTGGGACCCACTCTTGAGAACCTGGGCAGCCTAATCAAAATGCCRTACGGCTGTGGTGAACAAAACATGCTCAACTTTGCGCCCAACATCTTCGTGCTGCAGTACCTCGAGGCATCCAACCAGGCCAACGCAGCTGTTTCCGAGAAGATAACTAACTTCATGAAGAGTGGTTACCAGCGAGAGCTGAATTACAAGCACCGCGACGGTTCGTACAGCGCGTTTGGGGAAAGCGACGACTCCGGGTCGACGTGGTTGACAGCGTTCGTGGTCAAGTCGTTCGCACAGGC
>Gammarus_pulex_2 Assembly of 2 reads: 2300 (reversed), 6282 (reversed)
GTGGAAACTAACAAGCTCCTGAGTCAACGCGCTGAGGTGCCGAAAGTCCCTACAAACATACTCCTCGACATGACTGGAACCGGTTGCACGCTGGTGCAGGCAGTGGTACGCTACAACATCCGAAACCCCGAGCCCAGCGAAGCGTTTAGCATCAGCGTCTCCACGACTGTGGACCGCGACTCCTGCAAGTCAAGCAAGATCCGAGCCTGTGCCTCTTATCTACTCAACGACGACGCCTCCAACATGGCAGTCATTGAAGTGGGGCTAGTGTCTGGCTACGTCCCTGACAAGAAGGACCTCAAGCAAGTAGTTGGGTACGGCACTGGGATCATCAAGCGCTTCGAGGTGGWCGGTAACAAGGTGCTCTTCTACGTGGACCAATTCACCGCCAAAGAGACCTGCGTAGAGTTCAGCGCAATCGAGGAAGTCAAAGTGGAGAACGCAAAGCCCGGCACTGTTAAAGTCTACGACTACTACCAGCCTGAGTTCGCCATTAGTGAGAAGTACGAGTTTCCCCGGCAGTGGTTCTGCAACGTAAGCCCGGTGAGGCCGTTGATTGAGGACGACATCATCGTGGAAGACGAAGAAGTGGTGGTAACAACGGAAGCA
>Homarus_americanus_1 Assembly of 2 reads: 58351 (reversed), 4186
ACTTCGATCTGGCTGATGAACCAGAGATGGGAAACTACCGCATCCACGTGAAGACTCATGATGACCGGACTGAAGTTCGAGACTTCAAGGTGGAGGAGTTCGTATTGCCACGCTTTGAGGTGAAGCTGAAGACCCCCAGTTACATCCTGGCTGTTGACGAGGAGTTCACCTTTACCGTGTGTGCCAATTACACCTTTGGCCAACCTGTCAAAGGCAGCCTGTCACTGACTATTAGCAACGGTAAGAGGAAGAAGTGTCTAAACAAGGTCACCAACAATGTTACAATCTCTGGGTGTAAGGACGTGAAGATAACGTCAGCAGACATGCAGATCATCGACTGCAACGTGTACCAACTTACAGCAAACGCCATCGTGACTGAGGAAGGTACGGATGTGGAGGTGAGAGCCAACAGCCGCATCTCTATCACCCGGAATGCCGTTTCCTTCAAGACTCTTTACGAAGATCAATACGTGAAGCCAAATCTTCCTTTTACTCTTAAGCTGAGAGCAGAACTGCCAGATGGTTCTCCCGCAGTTGGTGTCCCTATGGAAGTGTGTGCAGCTGGTCGGTGTACCAACATGACCACAGCTCCTGACGGTCTCTTCACTACAGTCTTACCATCGTACAAGACCAACAGAGTCTTTATGAAGACCCTCAACTGCCGGGCTCGCATGCGTCAGTCTGAGTACTCTAAAGATCTGGAGCACTATTACTCCCCCTCCAACTCCTCCCTGGTGATCCACGCCCCCGAGGGTAAACTGAAGTGTGTGTCTGGACAAACTCAGCAACACGCCCTACCTGTGCTCTTCTCTGCCAGGAACCAAAACTCGGCAGTCTTCACTGTACAGATCGTGTCACGCGGGTTAACTCAACACTGGAGTAGCCAGGAGTATCAGCTGATTGGCGGAGACCTGCCCATCAGCGTAGAGCACCTGGTGGAGCCTCTGCCTCCTCCTATTGAGGGCACCGTCAGGGGAGTCGTCAACATCAACATCAACCTTCCCCCGACAGCCTCTCCCAGTGCCAAGGTGTTGGTGTGGTACACTCGTGAGGACGGGGAGGTGGTGGCAGACACCAGAGAGCTGGAGGTGGAGAAGTGTCTTGGTAGCAGCGCCAGTCTCACCTGGTCAGAGTCTCAGGCACAACCTGGACAACAGACCACTTTGACTCTCTCGTCAGAACCAAACTCCGTGTGTAGCCTCGGGGTGGTAGACAGGAGCACCGAGCTGTTGGCCTCTGACCCTGAACCCGCTACACTGGATAAGCTGTTTGAGTTTGCCAAAGAATTCGACATTTCCAGTTGGATTAACTCCCAGATCGACACCTTCAATTACTGCATAAATAAGAAAAACAGAGAGCATGAAGAAAAGATGGCTCGAATGGCAACGGGAGAGCATGTCATTCCACCACCACTTCCAATACACCCCAACTACTACAGCGACTACGTTGACGCTCTGGCGATGTTTGACAAATCTGGTTTATACGTTTTCACCGACCTGACAGTGGAGACGAGGCCCTGCTCTGGAAGACTGGTCCACTCGTACACTCATTCGACAAATAGAGTGGCGGTCTACAACATGCCGTCCCTGGCAGCCCCACCAGGCATGCCGCGCCGACCTGTGAGCAGCCCCAGCCTAGTTTACGACTCCCCTTACGACGGGGAGGACATGGGTGAGACGGTCATAGAATCAGTAGAGGCTCCCAGGACCGAATTCCCTGAGACGTGGCTGTGGGACATTGTCGTCCTTCCATCGTCTGGGGTGAACATCCAGGACCTGACACTGCCTGACACCATCACACAGTGGGTGGGCAAGGCCGTGTGTGCCCACCCAGAGAAGGGCGTGGCACTGTCTGAGAGGGAGTCCATCACTACCTTCACCCCCTTCTTCGTCGACCTCACCCTTCCCCCCACTGTCAAGCGTGGCGAGATACTCCCCGTCAAGATGTCCATCTTCAACTACCTAGACCGACCAATACCTGTAAGTGTTAGGGTGGAGACGAGTCCAGAATACGAGTTAATGGAGGGGTCAGGGACGCAAGGAGACCGTGGACGGCGTAGCTCATGTCTACCAGCACAAGACAAGGTTGTCCACACAGTCAAGATCAAGCCACTGGTGATCGGTGAAGTCAACATTACGGTGTCGGCGTTCGTGGACTACCAGTACCCTGAGCCATGTGGGTCAGGCGACACCTCCATCCACAGAAGTGACGCTCTGATCAAGCCCATCAAGGTTGAGGCTGATGGATTCCTAAGAGAGAAGACCTGGACCAAGTACATCTGTTCTAAGGACTTCGTTACGGGAGAAGACTCACTGGAAGCGTGGAATCTAGAGACGCCCTTGATCATCGTGGAGGGATCAGATCGAGCCTGGGTTACTGCCGTAGGTGATCTCCTTGCCCTCTCACTCGAGAACCTGGGACACCTGATCCGTATGCCGTATGGGTGTGGAGAGCAGAACATGGTTAACTTCGCTCCCAACATCTATATCATGCGTTACCTCGAGGCATCCAGTCAAACAAGCGAAGAAGCCAGCACCAAGCTCCTCACCTTCATGAAACTCGGCTATCAACGGGAGCTCCTGTACCGACGTAACGATGGCTCCTACAGCGCCTTCGGGAACTCTGATGATTCTGGCTCTACCTGGCTGACGGCCTTCGTGCTCAAGTCCTTCGCCCAAGCTCAAAATTATATCCAGATTGACACGAAGGGTCTCAATAAAACGACCAGTTGGCTTCTTGAGCAGCAGGGAAGTAATGGCTGCTTCCGGTCTGTTGGTAAAGTGTTCAGCAAGTCCATGAAGGGCGGTGTTGGCGAAAGTGACTCTCCTGTACCTCTGACGGCCTACGTGATGATCGCTCTGATGGAAGCTGGTGACTTATCTTGTAACCCCTTATTCTGTCCAGCTGCCGAATGCATACAGGCCAGCACCTCCCAGGACCCCTACACCTTGGCTCTGAAAGCATACGCCATGGCCTTGGCTGGATTGACTGAGGCCAATACAGTTCTCCAGAACCTGCTTGGCCAAGCCATCGTGGCCAAGAACTCCACCCACTGGGAGTTACCTAAAGGACCACGTAAAAGTCAAGCCGTGGAGGTGGAGATAGCTGGGTATGCTATCATGGCCATGCTCACAATTGATGCAAAGAAATACGAAGAGCAAGCGAGAAGGACGATAAAATGGGTCACAGCAAGAAGAAACGGCCAAGGAGGATTCTTCTCTACGCAGGACACAGTGGTGGCCCTCCAGGCTCTGGCCATGTATGAGTCACACACGTACCAGGGCCCCTTGAACGTGGTGGCAGCAGTGACTGCTACTGGGCTCTCCCATTCCTTCACTGTCACAGACGACAACAAACTCCTGCAGCAGCTGGTAACACTGCCAACACTCCCCACCACCGTCTCTATCACTATGGAGGGCCAAGGATGTGCTGTTCTCCAGGCTGTTCTTCGGTATAATATTCCTGAGCCTGAAGGAAGTGATGCCTTCAACCTGACTGTCAACACCAACACGGCTCCAGACAACAAGTGCGTCACCAAACGCATTAAGGCCTGTGCTTCCTATCGCCTCCCTGATGGCAAGTCTAACATGGCTGTCATCGAGGTGGACCTCATCTCTGGTTACATCCCTGAGAAAGAAGACCTGAAGAAACTTGTGAATGACAACGTCAACATAAAGCGTTATGAGGTGGATGGCAGCAAAGTTTCCTTCTACATCGAAGAATTAACTGCCCAAGACACCTGTGTAAACTTCCGTGCGATACGAGTGGTTGACGTGGAGGATGTGAAGCCTGGCACAGTGCGTGTTTACGACTACTACCAACCTGAGTTCGAGATATCCAAGAGCTACACACTGCCGCCTCCAGATGAGTGCAGTTAAGATGAACGGACCATTTTTGCTTCAACTGGGTCATATACACTCTGACGATGGCCATACCTGAATACGTGGGCTCTGGAGGCTACCACTGAGGTCATGCTTACTACTGTACCCAGATCTGAGGTCACCAGCTGAAAGGGAAAGGTCACCAGCTGAAGGGGAAGGTCACCAGCTGAAAGGGGAAGGTCACCAGCTGAA
>Homarus_americanus_2 ENA|GEBG01011586|GEBG01011586.1 TSA: Homarus americanus DS01-Homarus1_Transcript_9098.contig2 transcribed RNA sequence.
GTAACAGTTGAGCTAGAGAGCAACTCGGGCTACAAGATTCTGGAGGAGCCAGGTAGGGGAAGGCGTGGGCAGAGGTTATCTTGTTTGGCTGCACAGGAAAAAGTAGTCCACACAATTAAGATAGATTTTGTGGAACTAGGTGATGTAGACCTCATTGTGTCTGCTTTTGTTGACCACAACAGCCCTCTGCAGTGTGATACAGGACATGGCGACGTCAGTAGGAGCGATGCATTGATAAAGCCCATTAAAGTGGAAGCTGAGGGTTTTCCAAAGGAGAAGACTTGGACAAAGTACATCTGCTCGGAAGAACTGGAAAGCAAAGAGGATTTCCTGGAGTCATGGGAGGTAGCAGGTCCTTCAGTCATTGTGAATGGATCCGAGCGAGCTTGGGTCAACGTAGTTGGGGACCTTTTGGGGCCAACACTGGAGAACTTAGGATCCCTGATCCGGATGTCTTATGGATGTGGGGAGCAGAACATGATCAACTTTGCCCCCAATATCTTCATCCTGCAGTACTTGGAGGTCTCTCAGCAAAACACACCAGAAGTTCTAAAGAAGCTCACCACCTTAATGAATACTGGATATCAGCGCCAGCTTTTGTATCGTCGTGGAGATGGCTCCTTCAGTGCCTTTGGCAATGCCGACCCCTCAGGCTCTACTTGGCTCACTGCCTTTGTACTAAAGTCTTTTGCTCAGGCACGCCAGTATATAATAATTGACGAGTCAGGACTCGATGAGACCAGCGCATGGCTGAAGATGAAACAGGGGAAGAATGGATGTTTCTTATCTGTTGGGAAGGTCATCCACAAGGACATGAAGGGTGGGATAGAAGGGACCGAGTCTGCCGTGCCATTGACAGCCTATGTAGTGATCTCCCTTCTTGAGGCTGGGAATAATCCCTCTGATCCAGAGGTGTCTGAAGCTCTCCAGTGCCTTGGGGACAGCAAGACCACCATAAATGCCTACATTCTATCACTTAAGGCTTATGCTCTGGCTCTTGCCCATCATTCAGATGCACCACAGGTACTGCAGCAGCTTCTCAACCAGGCTGTGGTGCAAAGTAACTCTGTCTACTGGAAACTTCCACATGGACCAGGAAGAGGCCTTGGCCTGGAAGTGGAAACTGCTGGATATGCTGTCCTGGCAATGGTAACCCTCGATGTAAACAAGTATCGCATACAGGCCAGGAAGGTGATAAAGTGGATCACTGCACAAAGAAATGGGAGAGGTGGCTTTTATTCAACACAGGACACTGTAGTGGCTCTGCAAGCTCTGGCTGTCTACGAGACATCCCAGCACCAGGGACCTCTGAATGTGAATGTGGCAGTAACTGCTGCTGGGTTACTCCACACTTTCAGCATAACAGAGTCCAATAAGCTCCTGCAGCAAACGATAAAGTTTCCCAGTCTCCCAACTATTGTGTCTGTTGATATGGAGGGTCAGGGCTGTGTTGTTTTGCAGGTTGTACTCCGATACAACATTCCTATCCCAGAGCAAGGCACTGCGTTTAGTCTCACTGTAAAGACGAGGACTGAGCCTGATGTGGCCTGTGTCACGAAAGTCATCACAGTTTGTGCTGGTTACCATCTTGCTGATGGCAGCTCCAACATGGCTGTTATTGAGGTCAACATGGTTTCTGGCTATATACCTATGAAAGTTGATCTTAACGAGGTCGTTAAGGAAAGTAATATTATAAAGAAATATGAGGTGGCCGGAAATCTTGTATCCTTGTACCTGGACGAGTTGACGGCCACCAAAACTTGCTTAGAGTTCCGCTTAGTACGTGATGTGGAAGTTGAGAATGTTAAACCAGGCACAGTGGTAGTGTTTGACTACTACCAGCCAGAATTCTCACTGAGCAAGAGCTACAGCCTTCCACCTGCAGATGAGTGTAGATGATGTATCAGCTTGTATGCCACCACTACCTCAACAAAACTTAAATATGTCATGTGACCTGTGTTAGTATCGGATGCAACGGGCATGAAACTACCAATTCGGGTTCATTGTTAACTTATTAAATATTAATACTGTAACTTTCGTTTTTTGCTTCCTTGTCAAGTTATTGATCAACATTTTCCTTAAACAAGGGTACGGTTGCCAACAGATGTCCTGTTGCCTCTCCTGCAGCAGCTGTGGACTGAAGAATGCATCGGT
>Homarus_americanus_3 ENA|GEBG01001029|GEBG01001029.1 TSA: Homarus americanus DS01-Homarus1_Transcript_775 transcribed RNA sequence.
GCCCGTGGACGGGTCAGTCACCCACACACACACCTGAGTCGCACCACGAACCCTCTGTCGAGAAGGATTGTTTGGCGTTATGGCGCCCATGATCCTGACAGCGGCGGTCTTCACCTTGGCTGTCACCATCACCTTCTGTAGCGGGAACTATATAATCACGACACCACGAGAATGGGTAACCGAGCAGCTGACTCAGGTGTGTGTGTGGGTGACTGACCCGTCCGCCCCAGCTGGCTCTCTCCAACTGAACGTCAAGTACACCAGGACCCACACGAAGAAGGAGGACGAGGTGATCGTTGTGGTGCCTTCCGTCACCATCCCTGTCCCTGCAGGTAAGACCGAATTCTGTGAAGACTTGTATGTCCCAAAGACAGCAAAATTCTACTATGGGAGTAAGTTGTACATGACGGGCCAGGTGGCTGGCTTCAAAATCAACCAAACGGTTCCTCTCTCCCTCGACCACAATCGGCTCACCACCATCATACAGACGGACAAGTACCTCTACAAGCCAGGCCAGAAAGTTCAGATGAGGATGATATCTTACACCGGGCCTTTCTTTAACATCTCTAGCCAGCCCTACCGTGAGGTGTGGGTGCAGACGCCATCTCGAACCCGCATTGCCCAGTGGTTAAATGTTGACAACTCTGCTGGCCTCGTCCACCTGGATATGACTCTGGCGGATGAACCTGAGCAGGGAGTCTACACAATAATCGCTGAGAATGTGCACAACAGCACGACCAGAACAAGCTTTAAGGTGGAGGAATACGTCTTACCGCGCTTCGAACTGATAGTCACAGCTCCGAAACTTCTACTTGCCACTGACAAAACCTTCACTTTCACTGTGTGCGCCAAGTACACATTTGGTGAGCCTGTCAACGGGAATCTCACAGTGGAGGTCAGCAACATGAAGAGCAGAGAATGCCACGTGTCCTTGAACAAAACTTATACATTCACAGGTTGCAAGGACATCGAAGTATTTTCAGAAGATATCAAGATGATCGGCTGTAGGGTGAACACAGTGAGAGCCAAGGCTATACTGACAGAGGAAGGCACAGGGGTCGTGCTGTCAGGAGTCACTCGTGCCTCCGTCTCCCGCCGTGCTGTCGATTTCAAGACCATATTCAATGATAATTATATGAAACCAAATCTACCTTATACCTTGAAGGTAAAGGCTGAGCTGCCAGATAAGAGCCCTGCAGGTGGTTTACTGGTGGAGTTGTGTACTGATGAGAGCTGCACCAACATCACTACACCCCAAGATGGTGTGATTACTACAGTTCTTCCTCCTAGTAGTGTTAGAAATATCTTAATGAAAGCTCTTAACAGCCGAGCCATGATGTATGAGTCATCCTTCTCGACCACCATTGAACATTACTTCTCTCCTTCTAACTCCTCCCTGCTGATCCACGCACCAGAGGGTCGCCTCAAGTGTAGCGGTAACGACCTCCGCCACAGTCTCCCCGTCCTCTTCTCTGCCAACAACCAACCTCGTGCCTTCATCACTGTCCAGGTTGTGTCACGTAAGCAGATTCAGTATTCGAACACTCAGGAGTATGACTTGATTGGCAGCCCGCTTCCAGGTGATGCCCAGCAGCTACAGGAGCCTCTGTCAGCATTCTCCTCCACCACAACCACTGGCGTCATCTACGTCTCCATTACACTGCCGGCCACAGCCTCACCAAATGCCAGGGTAATAGTATGGTACACGCGGGCGGACGGGGAGATGGTGACGGACACTCGGGAGCTGGAGGTAGATAAGTGCCTTCCGAACACAGTTGACCTCAGCTGGTCGGAAGAGCAGGCACAACCAGGAGAACTGACCACTTTAAGCCTCTCAGGAGCACCACGGTCTCTTTGTAGCTTCAGTAAGAGCCGAATAATTAATTAGTAACATTATAAAGAGTTTGTATACAGTATTAATCCGTTAGTAGGGCAGTTACTCACTTTGGTATTTTATTCTGGCTAGCGCAGACGGTTTTATTCAGATGAGAGAAACCCCTGTCCTACAAAGGGTTAAAAGCATCACTATGTATTTTCGTCTTGATATTGACTATAACTAAATTCAGTCATATATTCTGACATTGTAAAAAATGACTGATATTTACCATTTTGTTGAAATCCTTGAGGTTGTGGTTGAGATGGCCACAGTTTAATAATACATTCAAGAACATCTTTTAACAGCTTGTTTAAATTTCAAAGACACGAAAAAGAACATCTTAGTTACAGCTCAGCAGAATCAGTGAGTGCTACAGTAACTTCTTTCTTGCCGTGAGCAGGTGTAGTGGACAAGAGCGTGCAACTTCTGCGCGGCGAGACGGATCATTTCTCCGTCGAGTCTCTCTTCTCCAGCATCAACTACTACAAGATCAGCAAGTGGAATAACGCACAGTCTGATGATCAGAAGTACTGTAGGAATCAACTAGGGAAAGGAGGAGAAAAGAATTTCTATAACTACTACAGCCCTTATGTGGATGCGCTTAAAATGTTTGACGAATCAGGTCTATATGTCTTCTCCAACCTGAAAGTGGAAACAAGACCATGTAAAGAAGGAGAACAGCCGTATTCTAATAATGGTGATCGTAGTACTTTTGATTCTCTGGGTATTTTTGGAACTCGTATCCATGGAGGCAAAACACCAGCAGTCCAGTCTTCTGTTAGCGCTGCGCCTGAGAGAGACTCCGTCGAGACGGTATCGGTGGATTCTCCCCGGACATATTTTCCTGAAACTTGGTTGTGGGATCTCACTGTTCTGCCGGTCTCTGGTATCAGCAACCAAGAAGTGACCCTGCCAGACACAATCACACAGTGGATAGGCAAAGCCGTGTGTGTTCACCCACAGGAAGGTCTTGGGGTGTCCCAGCAAGTCAATATAACTACTTTCACACCATTTTTTGTGGACCTCACCCTCCCACCCTCCGTCAAGCGAGGAGAAATCCTGCCAGTCAAAATTTCAGTCTTTAACTACCTCGACATCTCGCTACCTGTTTCAGTGGCTTTACTGGAGAGTGTTGAGTACGAGATCATACCATCTGGCCCTGGACCTCTAGGCCAAAATGAGATGTGCGTGAACTCCCAGAAAAAGATGGTGCACACAGTGAAGATCAAACCCTCGGTGATCGGAGACGTAAACATCACAGTGACAGCCTTTGTGGATCATCAGTATTCAGGGGCGTGTGGAGTCAGGGATACCACTGTCACTAAAAGTGACACCTTGATTAAGCCCATCACTGTTGAAGCTGAGGGTTTCCCAAGAGAGAAAACCTCGTCAGCTTATATTTGTTCAAGAGATATCAAGAATGGGATAGATGCTCATGGGACGTGGACGGTAGGAGCACCCCCAGCCATTGTAGAAGGATCAGACCGAGCTTGGGTGACGGCTGTTGGTGATCTCCTGTCTCTCACACTGGAGAATCTGGGCAACTTGATTCGTATGCCATCTGGGTGCGGGGAACAGAACCTCCTGAACTTCGCCCCCAACATTTTTATCCTGCAGTACCTAAACGCCACTGGTCAGGACAATAGACATACCGCCAAGAAACTTGTCGACTACATGAGGACAGGATATCAGCGTCAACTTCTGTACCGCCGTGATGATGGATCCTTCAGTGGCTTTGGGAATGCCGATGACTCTGGCTCAACTTGGCTCACTGCTTTTGTCCTGAAATCCTTTGCTCAGGCAGAACCATATATATATATTGACAGGGAGGAACTGGCAAGGACTAAGAGATGGTTATTATCAACGCAAAATGCCACTGGATGTTTCTCCCCAGTGGGAAAAGTGTTCAACAAGGGCCTAAAGGGAGGTATTGCTGGCAAGGACTCCCTGGTGCCCCTCACAGCCTATGTGATGATTTCCCTGCTGGAAGCTGGACTGACACCTTCTGGTCATCCCGTGTCAGCAGCTGTTAGGTGTTTGACTGCTGATGCGTCCCAAGATCCCTACACCCAGGCGCTGAAAGCTTACGCTCTGGCACTTGGCCGGCAGCCAGGGGCAGATCAAGCTATACTACAGTTAACTAAACAAGCAGTAACTACTAAGACTTCTATGCATTGGGATATATGGAGTGGTCAAAGCAAAAGTAGTTCATTGATGGTTGAGACAGCTGGGTACGCTATCCTAGCGATGATGACAGAAAACAGCAGGAGGTATGAGTATCAGGCAAGAAGAATAGTCAAGTGGATCTCTTCACAGAGAAATGGCAGAGGAGGCTTTGTCTCAACACAGGATACAGTTGTAGCCCTGCAAGCTATGGCTCTTTACGAGTCCCGTTTCTACGAAGGTGACTTAAACATGGTGGCTACAGTAAAAGCAGGTGGTTTGGAGCATTCCTTCGCTGTGGCTGAGCACAATAAGTTCCTGACACAACTGGTGCCACTACCCAACCTTCCAACCTCTGTCAGCCTCAGTATCGTGGGTCAGGGCTGTACCATTTTTCAGTCTGTTCTACGGTACAATATTCCTGAACCAGAAGCAAGTGACGCCTTCAGTCTCACAGTGACTAGCAAGACCGAGCCTGACAAGACCTGCGTTACTAAGCGCATTAATGCTTGTGCCAGCTATCGACTCTCAGATGGCAAGTCCAACATGGCGATCATGGAGGTGAACCTTGTGTCTGGGTATACACCTGAGAAAACTGACCTGAAACAAATTACAAAAGCTAATGGCAAGGTTATAAAGAAGTATGAAGTGGACGGCAGCAAAGTTTCCTTTTATATCGACGAGTTGACAGCAGAAAAAATGTGTGTGAGTTTCCGTACTGTGCGTGAAGTAGACATAGAGAACGTCAAGCCTGGGACCGTTGTGTTGTATGACTACTACCAGCCAGAATTTTCTATTAGCGAGAACTTCAGGCTTCCCTCGCCCGACCACTGTATCTACGCCTGGTAAGTGGTCTCGACCCCACCACCGTCACCCTGATGAAAGGATATAATCAGCGTCACGTCATTCCTGACTAACTAGTCTAAAAAAGAGTAAAAGAGATCATCATTAGTTGTAATTATCTGCACCACATTCATTCACATACATGGAAGGGGGAAAATGAAGAAGTTGGTTATATATATAT
>Homarus_americanus_4 ENA|GEBG01005152|GEBG01005152.1 TSA: Homarus americanus DS01-Homarus1_Transcript_3963.contig1 transcribed RNA sequence.
TGAAGTCACCTTGTTGCCTCAATATGACACACCGAAGTGTTCAGCTGTAATACAAAGTAGACGTTATCCATCACAATATCCTAGCGAAACACTCCATCTTCTCGTCGTTGAACATGATGAACACGAGAGTGAACAGTGTGCGGTGCTTAACCCTAGTAATCCTAGCATGCTTAACGCCGAGTCCTTGGGTGGCTGACGCACAGAACCAGGTCGGTGGAACTGGGCGGTCACTAAGTAATAGTGGTCTAAGTATAAACGGGCGTGTGGCGAGTGGTCGTACCCTTGATGGTGGTGGAAACAAATGGCAGCAGAATATGCCGCCGGAAGATCTTGAGAGAAATTATGAACGACGCGGCCACAGTGACAACAACAGCGCCTACAAGAAGATCCTCACCGGCCGTAGGGACGCCTTTAACGGTCTACACAGCAGGGCGAGCTACATAATCGCGGCGCCACGACTTGCTCGGCCCTCTACAGTGTATCGACTAGCGGTAAGCATCCTGTCTGGGTCCACCCCCGTCGACGTCACCGCCCACATGTCCTCCCACAGATCCAGCTTCAACACTGCCCGTGCCACCATCTCCCCCGGGGACACCCAAGACCTCCTCATAAAGGTTCCTAAAATTGCAGAGGACAGAGCCTTTACGCTATTGGTGGAGGGTCGTCGTGGCTACTCCTTGGTCTTCCGTAACTCCACCCAGGTGCTAGTGACGCCCACCTTCCTTACCATCCTCATGCACCTCTCCAGGCCCTGCTTCACCGGCGGCCAGCTCGTTAGCGCGCGGGTGATCCTCCTCACCACAGAACTCAAGCCTTATGATGAGCCCGTCGACGCCTACATCCTAGACCCACAAGGTAACATAATCAAGCGGTGGATGTCGAGGATGCCGCATGTTGGAGTGGTGTCTGTGAAGTACCAGCTGCCGGAGCTGCCACAGGCTGGATGGTGGAGAGTGAGGGTGTCTGCCGGCAGCCAACATCAAGAGACGCGCTTCCTTGTCCACAAGATCTATGACCCACTTTATGAGGTGTTTGTGGAGATGCCCTTTTATGGCCTGTCAGATGACGAGGAGATCCAAGGCACCTTGACTGGGAGTTACTTGACCGACAAGCCAATCTATGGTAATGCCTCCCTAACCCTCTACGTAAAGCAGCCCTGGACGTTGCCAGACTCAGATTTCAGCCGCGTCTCATCCATCTTCTACAATCATGTAGATGTGATGGTGGATTTCTCCTTCCCGATGGCGTCATTGCTGGAGTACGTGCAGCAGCTTGAGGGTGCTGAGGTGAAGGTGGAGTGCGATTTCTACGACATCTTTACCAAGATCAAGGCTGAGGGACACTCTAGGATGCGGATTCTGAGCCCTGGGGTGGTGGTGTCGGTAGTGGGCACAGAGCCCTTCATCTTCAGGCCTGGGATGCACTTCAGTGCTGCGGTGTCAGTGATAAAGGAAGAACGGCAACCCGTGGAGAAGTCACGTCTAGCGGGGTCATCACTAGTCATCACTCCCAGCTACACTACTTCCTCCGGCTCCTCCTCCACCCTCCCTCAGATCATCGTGCCAGCACTCACCACTGATGGTAAGTTGCAGGAGGAGACGTTTCAGGCAATCAGACATGGAATGAGGATGAGAAAGTGGGCTGCAGAAGGTGCTGTAGAGATACAGGAGACGAAGTGGGTGAATGAGATGGCATGGGCTGAGAGGGAGGTGCAAGATCTGATGCACAACTACACTAGAGAACAGTACTTCACTGAGTACCGTGAAACTGGCATCTACAGGTTTCAACTAGACATTCCCAAAGATGCAGCAACACTCCGTGTGGACGTGGTGTACCAGGATGAACACACTGAAGCATCCACCACGGCCCATGCCTACGCCCACTACCACCCGGGCAACAGGTATGTTCAAGTGACATCGAGCACTGATGAGGCCAAGGTGGGGGAATTTGCCATATTTCACATTCGCAGTAACTTCCCTGTACATCAATTTGTCTACCTGATCATGTCTAAGGGCATGCTGGTGCACTCGGCAAGGGAGGTGACTCATGGGGTTGATGTGGTGACAGTCAGTGTAGCAGTGGCCTCCTCCATGGCACCAAGGTTCACCCTTCTTGTCTATGTCACTACTGATGATGGGGAGGTTCTTGCTGATGCCATGGCTCTCCCTGTCAAGTTCTTCAATAGTATGGAGGTACAATTATCAGTGAACCAGCACAAGGACCATTCCAAGAAGACAGTGGAAATAGTGGTGGGTGCTCCCCCAGGCTCGTTCTATGCCCTCACCTGCCAGCGTGCCCTCAACTACTTCAAACAACATCCTAATGACCTCACCCACACTCGCATCCTTGATCACATGGTGGCGATGGAGCCCTCTCCCAGAACCTTCCATGGGGTGCTGCACCGATCTCGTGATGGAAATTATGATGATCGTCTAGTGTCCCTGGCTGCCTCCAGCTATGCAGGAGATGTTCTTGCCACTTTTCAAGATGCCGCACTGATTCTTCTTACTGATGCAATTATCTCCCTCACACCTGGCAGAGAGAGGCTGTGTAACATAACTGAAGGCTACTTGGAATGTGGAGATGGTATTTGCTTTCTTCATGAGCATCTCTGTGATGGAAATAACGACTGTGCCAATGGTGCTGATGAATTGGGATGCGAAAGGTTGTACCAGGATTTCCCACTGCAACATGAGGAGCAGGAAGACCCACTTGAGCTGACCTCAGACACACTCTTTCGGTTGCTGAGAAGTCACTTCATTGAGGACATCTTTGACGTAGATGATGTCGAATGGTGCAACTCTGAGATCTGGATTGGTCACCATGGCCAAGAGGAGATTCAGCAAGAGATAGCTAAGACTGAGGATGAATGGGTGTTGAGGGGCTATGCTATACACCCTGAACATGGCCTCTCCTTCACCAAGCAGCCCATTTTTTTTGCTAGTGACCCACCTTTCTACATCATGACTGAGGCTCCTACTGTGTGCCGCAGAGGAGAACAGATCTCCATCCGTGTGCTGATGTTCAACTTGCTGGACACAACCATTCAGGCTGTGCTGCTGCTCCACGACAGTGATGACTACAGCTTTGTGAATGTTGAGAAAGATGGCCTTGTGCAGTATTACAAGCCTAGACTATCCCGAGGCCAGCACCAGCACCTTGTGTTTATCCATGGCAATGGGGTAAAGGAAGTGATGCTGCCACTGGCAGTTAAAAGACAGTCAGGAATGATGGAGGTGACGATAGAGGGTGTGACACAGATCCGCAAAGATACTGAAACATTGGAAATAGAAGTTAAGCCTGAGGGCGTCCCAGTCAGAAAACACACATCACTCGTGCTGGATCTAAAAAACCGTGCTCTGGTGTATGAGTTTCTGGAAGTTCCTCTCGACCAGAGCCCTATCATCCCAACCGAACTGATCAGACACTTCTTATTTGGCTCTCCAGCTGCAAGGATCTCTATTACAGGTGATGTGTTCGGGCCCATATTGAAAAGTATCTCAGTGGATCATACACAGGTGTTCGGTGGGAGACACTTCAGGAGTACTGATGGTGTAGCCTTCAACTTTGGTGCTACACTTTGGACCCTTCACTACCTCAGACTAACAAACCAGTTGGTAATGTCAGAAGCCCAGGATGTGTTTGACTACCTGACAGTGCAGCTGGGTGGGCTGCTGTGGCGCAATTTCAATGGTGGTTTCAGCATGTGGGCCTTCACTCCACCAAGTGTTTGGCTTACAGCAAAAGTTATCAACATACTTCTGGAAGCACAACATGAGGATTGGGAAAATTTGCTGTTCATTGATCCAAAGATCATTCAAAAATCAGTTAAATTCCTACTTAAATATCAAATGCCTGATGGTGGTTTCAGAGAAGAAGGTGAAGTCACCCTGGACAGTAAGATGAAGAAAACTCGAGGGCAGTCATCCGTACCTCTCACAGCTCTGGTAGTCACCATTCTTCACAACAGCCTTAGTTCTCTGCAAGGAACCACTCGTCCTGATGCTGTTGACGCCCGGGCCCAAGCCACTAAGTTCCTTGAGATCAACCTTTCTACCCTTGATGACTGCTATCATGTTGCTCTAAGTGCCTATGCCCTTTCAATTATTGGTAGTCATTCGGCAGAAACAGCTGCAACCATGCTGAATAAAATGAAGAGGATTAAAGGAGACATGACATATTGGTCCCGTACACCGATTACAATACATAGAAGACAAGAAGAAAATAACCAGAAATCCTTTCTCCTCCCACGGGAACTTGAGCAGTGGGACTCCCACGCCATAGAAACGACAAGCTATGCTCTTCTGGTTTTTCTGATCAAGGAGGGTGTAACAATACACACAGAGCAGATTATGAGATGGCTTAATTCTGTTAGGGATTGGGATTGTGCCTTCATGTCCACTGTGGACACAGTTGTGGCAATGCAAGCCTTAGCAGAATATGCATTTCGGGCACGACTTCGTGATATAACAAATATGGAGTTCATTTTAGATATCACTGCTCAGCCCAGGCAACCTTACAGTGTTTTTATTAATAATAGTTCCACATCAACTTATCACAACTTTGAGCTGGAGAATGTATGGGGTCATGTCAACATGATAGCAAAAGGGTCTGGTCAAGCAATAGCTCAGCTGGACGTGTCATGGGGGGTAGATGTCTTGAACTTCATTGAGCAGCCACACAAGAAATATTTTGAACTTAGTGTCTTGGAAATATATCACCAGTTTCGAAATAAGTCTCTTATTACTACAACTGTGTGTGCCAGGTGGATGGCAACAGAAGATGGGATCATGAGCAGTGCAGCTTTAATTGAAGTGGAAATACCCACAGGTTATATGTTTTTCCAGCCTTTAGCTGACCTTTCAGTCTCATCAATTAAAGCGAATGGCAGCTTTCCTCAACTCCGGAATGTACATACCACACACACTCATGTCTTCTGGCAATTTGATTATATTCCATCAGACAAGAAACAGTGCTTCAGCTATGACATACAACGGTGGTATCCTGCAGCCAATCTCACATCTATACGATCTGCTACAGTCATGGAGCTCTTTGCTCCTGAGCACTTTGAGATGGTAATGATTGATGCATCACCACTGGCAAAACTTGATATCTGTGAAGTGTGTGGGTCATATCAGTGCCCTTATTGTCCCATCTACAGTGCTGTCCAGTCTACACACACAGTGGAGTTAACTAGTCAATTTGCTATTTTGAGTCTTTGGCTCCTCCTCCTACTATTTGGAAATGAGCAAATAACAAGAACACCTTAGTGTTAAGTGCACAAATTAAGTATGAAAACCAGTATTGTTAAAAAAAAATTATTGAAACTGATTCATTCAGGACATAACTATGATTTTCATTATCTTTCACACATTTTGACATTATTTTTGCTGATCACACCATGTGTCACTTGTAATGTAATATGAATTTTTATCTATTTTTTTAGGAGTTTTCCTTCTCGTTAAGATCATTGAGTTTCATTCCTAAAAAAGCACTTCATATACGGTATTTTATATATTTAAATGTACTGTAACTCCATGTCAGTCGATGCTAATTTTGCGAATCCAGATACACATACCCAAGTGTTATCCTGTACTGTAAAACATTCTCGTTTTGTATATGTCAGTGTGAGAATTTTTCTTTAAATATGTCACTTCATTGTGGTAAGTCAGAACTTTTAGTCATTATTTTATATGCATTTTATAGTATGGTTTATTCATGCTAATAATTTTTATTTTAATGCCAAAAATGAGTATTATATAAGTGTTGTTTTATATTGTATATATGAATAAGTTGACCTTATCCTCATTGTTATCATCATAGTCATCATCATCATCATTAACATTTTATGGCCATTTTCCACACTCGGGTGGGTTAGTACAATTTATATTTGAAGTATTATGCACAGTGCTTTTTTATTTATAATAATGAGCTGATGTGTCGGGTAACATAGTAAACCCTGGGGATAAGAATTAGGTAAAATATAATGAATTTTAGAAGAAGTTATATAAAGGTCCCTAAGAAGTTTGACTATTGACAAGAAAATGCTCATTCAGGTTATACAGTACTGTATATAATAATCATAACATACAATTTAGAATGTTTGAGAGATAGAATTGACAATATTATTAAAACTGAGATATTCTCACTCATGTATTAGAACCTTTTATGCCCCAAATTCAACCTCTCTCTCTAATGGGTAGTGCTTTGAAATTCTTATTTATAACTAACAACCGTAGTTAAGTTTTATTTTAATTTATAATGCAAAATTTTCAGCTGCTCTTTCAGCACAGCATTATTTTGAGAACTGTATTACCTGTATGTGTAATATTGACAGCCACTTACATTGCATGGTATTGTCAGTAAACTATGTACCTGCCTCAAGAATTCAGATAGTACCCTGAACAAGGCAAGCTTTTTGGGGATATTCTGGCAATTGGTCTACTTTATTAGGTTACTTAACCATCTCCTGTATTCATAGAATGGGATTTCATACTTCAGTGCTCTTTCTTGTGGTAATTCATTTTAATATTTTATAAGAAATCTTCATAATTTCATTACTGAAGCTGGTTCAATAAATGGAACCTGTTAAGATCTAAATTGGGATGTTTAAGAAAAATCAATAAATAAAATTAAATAATAATTGTACCACTACTGTGCCGGAGTGAAAAAATAATTTACTGCTTCTGTGATAAGTTATAATTAGCTTATTACAGTGTATTGCATTTAAGAGAAATATTATTAGAATACTATTCTAATTTCATAGAAAATTATGTCCACTATACTTTACAAATTACAGTATGGGTATCCTGCTAATACAGGTATTGTCTTATTAATGTAAATTTTACTTTTACAAGTTATCTTTTAAATAGTGTAAGGTACACAGTGTTCCTACTTTAAGGGGAATGAGCAGTACTAGTCAGCAATAATAGTTTTGTAGTGAGCATTTATTGCTAGTGCTTGTAACTGAACATGTTGTAGAGAGCATACTATATTGCTAGTGTTGCACTGAACATGTTCTGTTGAAGTAAGCATGTAGTGTTGTAGCAAACATAATACAGTAATAGTATTGCTATTGGGGTAAACATGTATTACTATTGTTGTAGTAAACAAGTACTAGTGTTGTAGTTAATATGTAGTACTACTGTACTGTATATACTGTTATATTTACCATGTACAGATAGTAGTAGTATTGAAAATGTAGTGTATAATGTTATAGTGTAAATGTAGTGGTAGTGAAGAGGTAATACCAATTGTGTTGTGGATATGTAGTGCTTGTGTTGTAATGAATGTGTTATACAGTAAAAACCTAATGGATTGTGAGTTTTGGCTTCATGATTTGCTGCATTGTGAGCAAGAGTGTAGTGTTACACAACAACAAGAGCACCAATTAACAGTTAACATTTTATACTGAGAGCATGAGTGCCACTGAACAGCTGTTACAAGCTTGGCCTTCAGGAACTGATTAGGGTGTGTCTTTGCATTGTTCCAGTTACTTGTCTAATATTTTGGGCTAAAATATTAATAGTGAGTGATCAAAATGATACTTTAAGATAATTAAAAGGTGCATTAGCTCTTAAAGAGATATTTACACACATCAGAAGATTGGGCTCTGCCATTCCCAGTAAAAGGCTCTGTATCAATGAATAAGCTTTAACAGTTCTGGCAAGGTGGTGTGCTGCTAAAACTGTGATTGGCAAGAGCTGAATCTAATGCCAAATAAGGTGTTAAGGAAATTGATCCTTGAGAGACGTAATAAACAAACGGTAAGCTCAAACGTGTTGATATCTCAGTTGGATTGGACTGATCTTCACCCAATTTGAGGATGGCTAACCCTAGGGCCACCTAGGCATGAATTTGTTCAAAGTGAGTGTAGACGTTGTCGCCAACACAATAACCACACCCTATGTTACCGAGCTGTATGACCTAGTGTTAAGGAATAAGCCAAGACTGGACAACTTGCCAACTGCACTGAGTAACAGGGTTGGAACATTTACACCTTTTTAAATCAATTACAATTACAATTTGAAAATCAAAAGTTCAATTATAATTACAAGTTTCTACATGCTAGCTCACCCTTTGAGAAGAAAACCGTCATGCTGTCTAGTTATAAGGGCTAAATCCATATTGATGAATATGTTTCACTTAAAGCTATTGTGAAAAAAGCAGACATAGGCTATCAAGATTCCAGTGCAGTCCATGCATACTACAAGTTACACATAATATTTACAAAGCTGGGAGTTTTTCAAATAATTCATCATTACACTTTATCATTAACAATGAACAGAAAGAAGCGACACCAAGTTGGGCCCTGTTGACTGAAATAATTTCCAGCAATGCTAAAAACACTCTGATGGAGCAGATATTGCATTACACCCCTTAAGCTCCCTTGCCAGGTTCTTCAGTGGGTGAAAAGTTCGGGACGCTTCTTTCCAGTAGAGCATTGAATTACTTGAAAATGGGATATTTCCTTCTACTACAATTGTTTCAAGAACAGACTCACTGTACTTCCCTCCGATGCTCGTTGATTTTGTGGCCGAGTTGGGAATGGTGGTACGAAGGAGAAAGGTCTGGGTCTTTTTGATTCGGGTAATCCTTCTGCTAGATCATTTTTGTCATTTTCTTCCTCTGTTGACCCCTCCTGAACTGCCTTCAATTCTTCCAACATTTCCTTGATATCAATCAGTACCTGGTCCTTCTGCTCCTGTGACGACAGCCAGTCCATTTTGAACCAAGGATCCAGAAAAGCTGCTGTTCGAACATCCCTCATTTCTATGCATGGGTCCAACCTTTTCTTCACAGAGTCCAGCAGGCCTCTAGCCAAAGGTTCACAGTACTGCAATTGGCTGTTGCTGGAAGACCCAGATGTAAGTAAGTGCTCCAGTGAATGTTTAAGTCCCTGAATCACTGGTCTAATGGCAGATATGGTTACCTTCTGCCCCTCCACAACTTCCATGGCCTCTTGAAAAGGTTCAAGGACACTGACAAGCTCCTTCAAGGCAGAAATCTCCATTGGTGTCAATATTTTTTTCCTTCTTCTCTCTTTCGGAGAGAAGATCAACTGCAGTATTTACCTCGACAGGATTCTTGGGTAAAGATTTCACCATTTTCAATTGTGAATTACACCGCATCACATTTTGTGTCTGGAGAACAATCCTTTAGTTCGAAGGTATGGAGCAACTACTGTTGACTTTCGAATTGAGTTGACCAAGGATGCAACTTTCTGAAGTGTTGATGAAAGAAGTGAAGTTTTAACATCTGGGTGAGTAAACCCATCCTTCACACTCAGTTGCTGAGTGTGTGCAAAGCAACTCATTCTTTGAGGGAGGAATGACAACATTTTCCAAGCTAATAACTTCTTCAAGGATGTTGGGGTCACCTCCTGAATCTTCATCCTTTGTTTGTTCCTGATCCATGTAGAAACTTGGCAGGGACGCGTCAAAAGCTTTCACCATGGAAGATGCATTATCTGCAACCACTTTCTTCACTTTTCCTTTAATGCTGAACCAATTAACAATTTCCTCAGGGGGCTGAGTTTACAATTACAGTACAGTACATGATATTTAAATTACAATTAACTGCTAACTTTTTCAATTACATATCCTATTTTCTTGTAATTAATTACATTTCCATTAAATAACAAATACAATTACTCCAACCCTGCAAAATCATTATCCCAGAATATAATCAACAAATTGATTAACTTCTAAGTTCCAAATAAAAAAAAATAAAAATAAAAACTTCCAAGTTCCTCATTACTATTTTGTAAACCGAGGCAGTGGCATAAGAAACTTGCCCATAGTTTCACATATAAAACTGTCACTACCCGGTATGTATCAACTATACAGTACATATTACACTTTCAAGCAAATTTTGAGTTTGTTCTTTTTAATAATTGTGTATCTCATTGATTATATACAACCTTTAAGGGGTGTGGCATCAAACTGGATTAACCATTCACCTCCTGTCTTAAGGGTCATTGGTGTGACCTCGGATCACCCTCCATTCCAGCTTTACAATTGGGAAAATGAAGGTGATTTAGTGCAGTGCTGGCCATGTGGCCTCATATCAGCTTTATGGGACCCCCCTTTCATTTAATTTATTTACCTAATGGCCACCCATGGGACCATGCTGAGGGTAGGAGGTCAGTAGCATGAGTAGGATCCCTCCTTTGTTCTTGATAGTTTTGTCTGGGACTGTTTTGAAGCCCAGTACCGTTCTCGATTCCACAGCTTGAGCCAGAAGACCATTCCTTAGATTTATCCACTTTCTGTGTAAAGAAGTATTTTCTTATGTTCATTCTGCTTGACAACTTGGTGAACTTTAAGTTACCGTATGTCCCCTAGTCTACTTGGATAATGGAGATGACATAATACCAGAATCAGTATACTGTAATTGCTCAGTGTTGCCTCTTTTCTTGGTATGCAGGCTTTTCTGGAGGTAGGGTTTCCATGCTTGTACAGTACTATATAATAATATAGAATATGAAACCTTGAAAGGAAAAAAGCCACATTTTTTTAATTTCTCAATCTACAGGTAGAGACCCAACCTGGCATGGTGTATACTGTTTATCTTTGTTTTTAAACATACGTAAATGTTAAATACTGTAAATGCAAGTAACAAGTGCTATATTGTAGTCTCTATCTTGCCGCCAGTTATAAGCCAACACACAAATGTGAATTTGGCTATTTTTACAGATACATATTGAATAGACAATGATTTCATCATTGCTTGGGGTTCTGTGGTCTCTTATACCCAGGTTGTGCAGATTAGCAGTGCCTGGCAGCCAGGATGTGCTCGGACTAGGGACCAGGGAAGTGATTTTTCATGTCAATATGCCCGGCAGACGCTAATATTTTGAGAGCAATTTGTAAGTTACTGTGTGACCCCACCTCACTGTACATGTTTAACCAGGGAGGTTCGTCAACGGACTGCTTGTCAGCAGTGTACCAGGATTATTGACCTACTCTTATGTCAGGTGCAGGGAATTTGTCTATTTAGTAAGCCTCCATTTAATCAGCTGGTATCAAGTTATCAACATTTTAAAGGAACCACCAAGCTGAGAGGCTGTAGATGTAAGGTGACAGGAGTTATGACCTCGCATGACAAGTGTTACCATCACTGACACCAGATTATTTGGGGGAGCGTGAGAAGGGAGGGAGTGGTAGTTTGGGTAGGTGATCATACTTTGAAGGTTGTGAGGTGCCGTAGCATTAGTTGTGACATCACATGACAAGGGTTAACGCCACTGACACCATTTAGATGGACACAAGTGATTTGTGAGCTGATACACATAATAAATTTAAATATTTAAAAAAAAATAACATTTGAATTTAAATTTTCCCATAAAAAAAATCTGGGTAAGCAAATTTCCTCCACTAATTTGTGAGGGCACTTAAAAAAAATAATCCAGGCAATTAAATTTCAAAAGTCACTTGTCTGTGACAAATAAATGTTCCACAGAGTCCACACAGCCTGCTTATACCTCAAGTAATATTTATGTGCTTGTATAACATTTGTATAGTACGAGTAATTCCTTTTATGGGTTAATTCTGTACAATATGATGAAAGCATGGAAGGAGGGTGATGAGGTTAGTCATGGTGATGACATTCTTCAACTTGACTGCTGTGAAATAACACTTTTCATTATACCTGTGCTTCATGCAATAGAGCTTCAATTGTTTTAAATACATTTCTGTATTGTATGTGCCACCACCATCACTAACTTCATCACCACTAACGACATCTCTATAATCACTAGCTTCATCACCACCAACACTAATATCAACACACCATCATCACCACTAATGTTATCAATACTACCACTGTCTCAAAATGGATGAATGATGGAGACAGCACACATAAAATCATGAGGAAATCTCATCTATTAACTCAGGAGCACATCAATGCATCTCGCTCAGAGGAAACAACCTCGCACATAAATGAGGATTTACTTAAGGGTGGAGTGGTGAAGTCAGTGGTTTATTGCTTCATTACCAGGGCCCCTCTCTGGTCACCCAGATGTGAATTAGGACAATAAAGTAAAGTGTTGGCCATGCTGTCTATAGGGGCCGCTTTCATTTTTCACTGTGCTGGCAGTCTCCGGGTAACGACCGACTGACTTACGAACACCCGTACTTATGAATGGGATCCAAATACATTCATCGCAAATTTATTTTATTAAAATCTAATTTTTTACATTATTTTCACAATTCTATATTGTTTAAAATCACTTTTTTTATAGTATTTACATTATTTGTTTTGTATGGGATATATTTTTTTTTTTATTGTATGGGCAGGGATGTGCTTTAACCTAACATAACCTCTGGAATTAACACTGTTCTGACTTAAGAACAAATTTACTTACGATCAAGGATAC
>Homarus_americanus_5 ENA|GEBG01035716|GEBG01035716.1 TSA: Homarus americanus DS01-Homarus1_Transcript_30060.contig2 transcribed RNA sequence.
GAGAGCAGATGTAATGAAACAGAAGGTTATTCTCGTTGTCTTGTTGGTGGCTGTTATGCAACCGTGAAACGATGTGATGGTTTTGTTGACTGCACTGATGGCTTTGATGAGGTGGATTGTTTTGATCCGCTGGAGGACAGGGAGTTGGATTACCGCATTCATCGCTACGTTAAATTCTCTGACTTTTTTGATGCAGAGGATGGTGATTGGCTCTGGCTTGATATGAATATAGGTCACAAGGGACATGAGCAGAATAATATTGAACTGCCCAAGGTGGATGACCCATATGTACTTAATGCATTCAGTGTCAGCAAAGAATTTGGTTTTGGGCTCATTGACACTCCACAAGAATATTCTGCAATGCCACCGATGTATATCAGCTTAGAAATGCCTGATTCTTGCCGACGAGGAGAACAGGTTGGTATGCGTATTATGGTGTTCAACAATCTGCCACAGGAGATGATGATTTTATTAGTCCTTCATGGAGCTGACACACATCGTTTTGTGCTGGTGGAGGATAATGGCGTGGTGGACTTTTATCGGCCACGTACAAAAGCTGGGGACCATCAACATCTTGTCTCGGTTAATGCTGACAGTGCAGTGGAGATCATATTCCCAGTAGTTGCCACCATTGATCAGGGAGAAATTGAATTAACTGTGTCAGCACTAACACAGATCGGCCGGGACGAAGAAACAGCCACACTCATGATAGAGCCTGAGGGAGCAACAATAGAACGTCATACATCCACCTTACTTGACCTCAAGAACCGGGCTGTTGTCTATGAGTACATGGATATCATCGTGGAGGAATCTTTCGTCATTCCACTGGACATTCGACGACGTTTTGTTGCCGGATCCCCAAAAGGCCATGTGTCACTCTGTGGAGATATTGTTGGTCCATCCTTTCCATATGGGGGCCCAGTCAACTCCGAGCAAATGTTACGTAAAACTCTAAAAGGAACAGAAGCATCCACTTTCAACTTTGGGGCTAACCTCTGGACTTTGCATTACCTTCGTCTCACAAATCAACTTGATTATGCAGAAGCCCGAGAAATTTTTGATCAGCTGAATGTAGAACTAGCAGCCATCATGTTCAGGTTCAGTGCTGATGGATCCTTCAAAATGTGGGACACTTCTGCCCCAAGTGTTTGGTTGACTGCTTGGACAACTCGCATCGTCCATCAAGCTCAATTCCAGGACTGGGAAAACCTCATTTATATTGAACCCAAAATAATTTCCACGGCTGTGGAATGGCTTGTCAAGTGGCAGGACCCTGTCAGTGGGGCCTTCAGAGAAACACCTGGATATGAGGATGTCCCTCTTGACAAGAAAGCAAATGGCTATTCATATGGGAATGAATGGCGAGGTCCAAAGAATATTACCTTAACTGCTCAGTGCCTCATCACACTGCAGTTTACTATGGACTCACTGCAAGGGAACGTCCGGGCAAAAGCCAACAATGCACGTACTCAGGCCCTCAGGTACCTGGAACGGGAACACAAGGCCATCCGTGATCCATATGAAGTGGCCATTGTAGCTTATGCACTCTCTGTTGCTAACTCTGTGGAGAAGGAAGCAGCGTACAATACTTTGGATAGTTTGAAAAGGGAGGAGAATGGACTTGTCTATTGGTCTCGAGCGCCCATCAAGACCAACAACCGGGTGTATGAGAACAACCAGAGGAACCTGTTGCAGCCTAAATATGAAGAGGAGTGGGATTCTCATGCTGTTGAAGCGTCGTCCTATGCACTGCTTGTGTACCTCATACGTGATGGTGTCAACATCATCCAGGAGCGTATCGTGTTGTGGCTGAATGCAATGAGGATGCATGATGGAGGCTTCATATCAACTGTCGACACACTGGTAGCAATGCAGGCACTGACAGAATATTCATACCGTGCACGTTTGAGGGACATTACAGACATGCGTGTAACAGTTGAGGCCACCGGAGAAGCGGGGCGAGCCTCTCACACTGTCGGGATTTCCAATACGAGTGTGTCTCGTATGAACTTTATTCCGATTCAAAATGTTTGGGGACTGGTGAATGTTGTGGCTAATGGAGCTGGCCAGGCTATTCTTCAGCTGGATGTGAGCTTTGGCATTGACTGGACTGAACTCAAGAAACAACCACCCATTGATGCATTTGACCTAACAGTTTATGAGCATTTCTTACCAGCTAGGAATAAGTCTGTCTGTAATGTGACTGTTTGTGCCAGGTGGACCAACACAAAAGAGTCATACCAGAGTTCAGCCACAGCCATTGAGATAGAAGTCCCCACTGGCTATGTGGCATTCCAGATTGACCTCGAGAAGAGTATTCATGCAGCACAAGTTGACAGAACATTCCCTACTGTTCGTGATGTTCTTGGTGGACACGGAGATGTGTTTGCCAAGAAAGTCGTCTGGTTCTTTGATTATATACCGTCCAATGAAACTTGGTGTTTCCACTATCTGATGAAAAGATGGTATCCTGTGGCCAATTTGACTGATGTAAGAATGGCTACAATTTATGAGCTTTATCAGCCAGAGCGGTTCCAAATGGTGATGTTCAATTCAACAGTGGGTTCCTTGGATATTTGTGAAGTGTGTGGTTCTTATCAGTGTCCATACTGCCCCATCTACAGCTCTGGCCCATCACTCAACCTCCCTCCACTGGGCATTCTGCTCTCTGTGGCCATCGTCACTTACATTTACCAGGTGTTGCCAGTGACATTTCCTCTGTTCAGTTTGCTCTGTATGAGTCCAGGTCGCAGAAGGTAACTATATATTGTGAAGTTGTCTCCTATGGAAGGAAAGATGCAGTGATTCTCATTACTAGTAATATATGGGTGTAATAACTGGCATAGGCTTGCCAAAGAGCGGGGGGGGGCGCGATCGCCTCCTCCCCTTGAGCTACTGTAACAAATTATTCCAAATAAAAATTTAACAACAAGAAACGAAAAAATAATAATGATAATAATAAAAATAATAAAAATAATAACACCAATAACAACATCAATAGCAACACAAGTATAACAGAAAAATATTAATTATCTCGTATTTCAACACCTCGATATGTTTAGTTCAAAGTAACCCCCCCCCCTTCTCCTCTTCCTCCTTAACAAATTTATTAGTATGCCACTGGTAAATGGTCAAATTTAGTTGTGCTAAAACATACCGTTGCTAATGTACAGTAATACTAAATGTAACCTTGAATATAAAATTTATATTTTGCTTAAAACTAGCTAGTATTTACAATTTATTATATTTATTAGATAAGCCATCATTGTGTAAATTCCACATCTTGGTATATGTGCATCCTCTATGTGTACTTAAGTATAAACCAGAAAATTAGTCGTAAAATATTTCTTTCTATAAAAGTTTCTGACATATTTATGAGATACATTATTGGTGTAATTTTTCATCCCAGATCTAAGGAGGTGTGATGAGAAATTTCTGTTCATAGTTCAATATTGATGATACAGTTTATCAGAAGGATTTGCTGCTAATAAACCTCCATCTCCTCATAATATGACTATTTGAATTTTGCGACTGGTGATAGGATCATCCAATTTTTTTCACCGTCCTTAAGGCTTATAACGGGTGTGCAACACAACCCTTGCTAGACACCATTGAGTTGCAGGGAGCAAAGCCATCACTCTGCTTAACACATTACTGTATATAATAAACTAAATGATATTTACCTGAGTGACCTGACCATTAATGTGTTACCTCACTCCTGGAGCTGTCTTACACTTTATAACCCACATGTGAGGTCTGACACTTCCAATGACCCCAAACAATAATATTAGGAAAGAAAGTTTTTATGTTGTCTATTTGATGTGACATTAATGGGTCATTTTGATATTTGCCAGTGGTGTTTTTGTCATTGTCATCAGCCACACCAAAAGGAAAAGCAATGTAATATGTATAAATCTAAATTGCTTCTGTAAATTTTCCATAAACGTGACAACATACAGTAGTTATATATTACAGTCAGCATTTATTGCGACTAGAGAAAAGTACAGGGAACGTCATTTTATGGTTGAAAGATGTTAACAAAAACCTTAATGCTTAGGATAACAAATGAGATTTTTTTTCTTCACATTTGGCATATTCTTTGTCATTACTAAGCCATAAACACCAACAATACCAGTATATGCATTAAATGATGCTCAAGGTCCCCTTTTTTCCTCCAGTAAGTTCACCAGACTTCAGCAAACTTCCACAGTTATTGATTAGAAAAATTGCTAAATCTTTTCATGCTATATTAACTGCTGGTATACATTATTAAGTCTCCCACAACCAAAGTTTGATTAGGGAGAACCAAATCTATGTCTCAAGGCCAGAGGTCAAGGTCACAGAAAGGTCACAAATAAGAATATGGTCCAGAGTACAGTATACATATGATGTTAGTACAGTACAGTATAGATATTTGTATGAAACTTCATATGAATCTGTACCACTACTGGGCAGAATGCTTTGTATTAAATTAAAATATCTGGGTCAAGGTCACACCTGACAGCCTAAGTTCAAACTCTACTTGGAGTATAAATCTTGTTTAAGAAATTTTAATGTCAACAAGGTGGTGTGTTACAAACAACTCCCAGGTTCCTGTCATGAAGGTCAAACTTTGGTGTCTGAGTAAAAAATGGGTAATTCCTCTGTTAGGGAGCCTCCATCTACTGATTTCACTGATTTTCTTGTTTTTAAAAGATTTTAAATTTATCTCGTTTCATATTGTTCAATCTTAGCATTGTCACTTTCGTCTCATATCTCATTTATATTCTAAATGTAAAAAGATAAAAACAAAATACTGTGTCCATAAACTGGAGCTTCACAAATTCAATATTCACTATTTAATGTTTTGGAATGATTCGATATTTTTTGTCAAGGTAGAATTCTCAAGATTTTTTCATTTTTGAAGAAAATAATTGAATTTGCCCAAAACCTTGAAATAACTGTACAGTACTGTATAATGTGAGATGTGTTCTTATGAGAAAAAAAGTCTCACTTTTTTGTTCTTTGAAGTTCAAATGTAAAAAAAAAATATGAAAAATTCACGCTTGCACATGAGATTAAAAAAAAAGGGGAGGTCTACTTGTAAATAAAACTGGGAATATATAATTATGAAACACACTTGTGAAAACAGTATAAAATGTAAGGTAAGGAAGACAGTACCCACAAAACTTGGATTTTGTTAAAAAATTATTCCAACATCTGTAATACTATTACAGTATTATAATATACAGTATTACAATTTATTACAGCACTGTATTACAGTATTCCTTCATCAACTGTGAGGGTTACATTCCTGGAAAACCCGACAGTTGGTTAGACTAAAGGCTTATGAGAAATGGAGGGTTAGGTTCCACAGCCACTGATAACACTCGTCAATGCCTAACCAAGTTACCTGTTCTTTCACACAACAGTACCTACATATAAAAGAGTGTAATTTAAATTAAATACTGTAGTAAAGTAAATTTAACAGTACAAGGGGTATTTACCTTTATAGAGGGCGATGGTGGATGAGGATGATGTGGAGGGAGCAGTGGTTGTTATAAGGAAGAGGGGAACACAGGCCCACTCTCTTTTGCACTTTTCCATGTGCCACCAGCAACACTAGCTTTTATCATAGCCTCACTTTTCTTAAGCGTACAAATCGAGGATTCATTTATCCCCCATGGTGCGTCTCACTGACACTACGCTCTTACCACGTGCTAGTCTATTGAGCACTTGACTTTCTTTCCTAGAGTCATTACGTTCCTTGCCCTTTACACTTGTTTCTCACCCTTAACACTAGTACTCAATGCACACTTAGAGGCCATTGTTAACCCCTACGCCCTGGGCTAGGGTGCCGCTGGCCGTAACCCCCCACGCGGGGTAAATCGAGAAAAATCAACTTTTCCAAAAATAATTTTTAACCTTTTTAAATGATGAAACAATAAAAAAGAAGTGAGAAAAACTATATATTGACCTTCTAGAAACTTCCCCTTATATATATATATATATATACACACACACACACACACAGTTGTACCCCGCTTTACGCGGTCAATTGAACCCACAGGGTACCGCGTTA
>Homarus_americanus_6 ENA|GEBG01008390|GEBG01008390.1 TSA: Homarus americanus DS01-Homarus1_Transcript_6525.contig1 transcribed RNA sequence.
TTTGCAGGGGTCTTTGCCTTTAAGTTCCGTATGTCAGACTTGGAAGAACTAGTGACGGCGAAGGAGGGGAGAGAGGTGATGGTGACAGCTACCGTAGGAGACGCTTACTGGGACGTCAAACACTCCGGCTACGCTGCTACCAGAGTCTTCAACTCAGCCATCAAACTCGACTTTTTAGGAGAATCACCCCAAGTTCTACGGCCAGCCATGCCTTTTAAGTTTTATTTATCGGCGACGCAACACGATGGTTCCAAGGTCCCAGAATGGCGCCTATCCCGACATCGCCTTCTTGTCAGCCCTGAAGTGACGCTAAATACAGGGGAAAGACGCAAGTTACTCTCCCGTACTGTAAAGATGACCCACGCTCGCTATGCTCTGTGGGAAGCCGAGATAGATCTACATGTTGAGCTGACGGACGTGGAGGTTGCCATGGAGATTCAGTCACTCCGTCTGGATGCTGAACTGAAGGACGCGGCGGGGAGTCGGTCCTACTCCTCCCTGGTCAGCGTCTCCCACCACTCACCCCGGGGACGCCACTTACAGATCACCACCAGCACCAGGTTCCCCAAGGTAGGAGAATACGTCATCCTCCACGTAAGGAGTAACTTCTACCTGGAGAAGTTCCGCTACGTCTTGTTGAGTAAAGGAATGGTGATCGAGGCGGGTCAGCAGCGGATGGAGGCGTCGCTGAAGACGTTCCCACTGCCACTGACGGCGGAGGTAGCGGGGGTAGCGACAGTGGTGGTGTACGCCGTAGGTCGTGACGAGGACTTGGTGGCCGACGCCCTTACCTTCCCAGTGGACGCCCTCACCAGAAAGGGCCTACACGTGTCCCTGGAGGAGAAGGTGCAGGAGGAGGGCCTCAGAATAACGGTGACGGCCCTGCCAGGGAGTCGTGTGTCACTAGCAGGCTCCCACTGGGCCTCCTACAGTATGCAGGCAGGGAACGACCTTACCCACGCCAAGATCCTGTTCCAAATGGCCCAAGACACGACTATGTCCCAGCAGGAACCACTGGAGCAGAAGTGGGTGTCGGAGAACGGATTGCCAGCCAACATCCTCCACCTACCCAGGGCGTCTCCAGGCGTCGACCCCAACGCCACTTTTACGTATGCTGACTTACTGGTGCTGTCGGACGGTGTGGTGCCTACGCTGGGCTGGGCCTGTGGGGACACACTGGGACGCGGTCAGTGCCTCCTGGGTGGCTGCTACAACACTGCCGCTCACTGCGATGGCAAGTTTGACTGTCTGGACCGCGTCGATGAGCAAGGATGTGGTGTTCGGGGAGCAGCGGCAGAGGACCTGGCTTGGTATCGCCAGTATCGCGCCAACAGACTCCAGCGCCACTATGACTCCCCGTGGGTGTGGCAAGAGGTCATTGTTGGGGACTCTGGTAGTACCACCCTCACTGTGCCTCTTCCTTTTGGCCCCACCCACCTGGCACTCTCTGCCTTCAGCCTCCACCCAGAGTATGGCATGACCATCCTGCCACAACCCATTGAATGGAAAGGTTCAGTGGGCTTCTGGCTGTCTGTGGAAGCCCCAACCAGAGTAGGCGTGTGGGAGCAGGTTGGGGTGCGGGTGACAGCGGTGAATCACCATTACCTGCCAGTTAACGCTATCATTGTGCTGGCCAACAACCCAGCCTACAGATTCGTCAATGTCCAGAGGTTCGACCAAATTGATCCCTCTGATGGCCACATCGAGCGGAGGATGGTGGGCGGAGAGCATGAGCACGCTGTGTTGGTGAATGGGGGAGAGACCCACACGTTGTACCTACCCATTGTGCCCATCCAACTGGGGGAGATTACTGTCATTGTTCAGGCTTCATTACCTGGCAAGAAAATTCAAAAGGAAGTTACTATTTTTGTTGAGCCCCTGGGAGCTGTTCAGGAGCACCATACATCGCTACTCCTGGACCTCAGTAACCGGGCCTACTTCTTCACCTTCCTGGATGTGAACATGTCTGAGGGTCTCGTACCAGGCTCTGATGATGCCCATGTGTCAGTCTTTGGTGACACAGTGGGGGCAGTCTTACCTAATGCTCCTGCCACAACGCAAGATCTCCTTGGACTCCCTATGGCTGGATGTGAGCCTGTGGTGTTCAGCTTCCTACTGACAGTGTTACAGATGCGTCAGTGGAAAGAGATGGCTCAGGAACCAGAACTCAATGAACGGGAAGTGTTTCAGCGCCTCGCTTTAATGTACCAAACACTCCTTGTTTACCAGAAACGAGACGGTGGATTTAAATATTACCGAACCAGCCAGACAAGTTCTGTGTGGGTGACATCGCTGGTGATTCGAGCTCTTAATGAGGTGTCTGTCAACTGGCCTAACATGTTATATGTTGACCCTCAGGTGACGGACAAGGCTCTAAAGTTTTTGTTGGCACAGCAGGCATCCCATGGGGCCTGGTGGGAGCCCAGTGGTGAGGTGGGGGACAGAAAACTGGTACCATCTCCATACTCTCTTACTGGAGAGACCACACATGACCTCAACCTCTCCTCCACTGCCCACACCATGCTCAGCCTCCTTGCACTTAGAGGTCTGCCCTCGCCTTTAGATGAACAAGTTCTGGCAGCCATCACCCGGGGAGCTCGCTGGCTGGAGGAGAATCTCTCCTTGGTTGGCCAGGCCTCACGTCCCCTGGAGGTGTCCCTGGTGGCCTTGGCACTTCACCTCTCGGAGTCGACCTTCGCTGACACGGCCTTCGAGTTCGTCACCCGAAATGCTCGTCAGGAGGTCAAGTATGTTTACTGGGGGGAGGACTTGGTACCTCTGCCTTCCTACCGCGTTGAGTCCCAGCGTCCACACTTGCAGCCTCGCCGCTCTCACCGCCACGATTCAGGCAATGTAGCGGCGACTGCTTACGCTCTCAGGCTTTATTCCATTCGGGGGGAGATCATGACCCCAAGTATTGTGAGATGGTTGCAGTCTCAGCGCTGTCATGATGGTGGCTGGATGTCAACACAGGACACCCTGGCAGCATGGGAGGCCCTGTATGAGTTCTCACAGCGGGAGGGCAGGGCTCGAGACACCCAGCTGACAGTGACAGTAGAGCCTTTACATGACCACACTCAAGCAAGGACTTTCTACATCACCCCAGATAATTTTCTTCACCTACAGTCACACCAGGTGAATGGCAAGTGGGGCAGCATGAGGGTGCAGGGTAAGGGTCGAGGCGCGGCCGTACTGCAGCTCACCTCCAAGTACCACGTTGCTGAGCCACACCACTTGGCCTCTCCACCCACACCGGCCTTCCACCTGCGGACAAGAGCCAATTGGCACGGACATAACGGCTCGGCATTAACATTTATAACGTGTGTGCGCTGGATGTTTAAGGAAGCGAGTGACACATCTGGAATTTCCGTGCTGGAGGTAACGGTGCCGACGGGATATGGAGCATCCACGGAAGTGCTGCAGGAGTACGTTGCCGCCCGCACCGTGCCAAACCTCCGAAGGGTGGACTTCCAGCAACGAAAAATCACATTCTTTTTTGAGAAGCTTGTTGGGACTGACACTTGTGTGGAGTTCTCAGTGGAGCGATGGTTCCCTGTTGCCAACCTCACCAAGGTGTTACCAGTGAGAGTGTATGAGTATTACTCCCCAGAGTTGTACGAGGTGGAGCTGCTGGACATGTCATCTGTATCACTGGACATCTGTCAAGTGTGTGGGTCATACCAGTGCCCCAACTGTCCTATCCTCTCCTACCACAGGAGCCATGGCCACTCACATGGCCCACATGCCCTTGCCTATTTTCTTAGCTTCCTGGTGCTAGTCTTCTCATCCCATCTAGCACCTAGTTGAAGCTCCATGGACTTCTAGTCATCCCAGGAGCTGTTCTCACTCCTTCCAAGAAGAGAAATATTTACCCTAAGAGCAACAGTTACCTGGGACTGTGTTCTGGGCGACTCACAGTGCTGCCAGTGATGTGACATTAGCTTCAGTGGTGGTCTGCAGACTACAGTCTTGCCAGTTAAGTGAAATAATTTTTCATAGCAGTTTTTGCTGACATTAGTGTTGTGAATTTCTCAAAATCAATTGCAGGGATGATTCCCTGTTGACTATAGTGTTACCAGTGAGTTGACCAATTTCCTGAAAGACTTGATTATTATCGTGATGTAAGTGATGTGAAATTTGCTTGAAAGGCAATTTTTGTGAATTACAATGTTACTAGTCATGTGAAGAAAAATAATAGTAATGCTGTAGATAAATTACTAGAACAAGGACCTAGAGCACTGTACTGTACCTCAGAGGTATGCATGAAGGATACAATATATTTCCTTATCATTTAATTTAAGGAAGTGGATGTCATTACACGAATCCAACTCTCCAGTAAATTAAATAACAAATAAATCATTGACACATCCCTACCAGTGACAGAGGGAGTGTAATTTACTGTATAATACCTTAGCTAAAACACAAGGTCACTGACACACAAACTATTCCATATTTATACATACATACATACATAACTGTACTGTTACAGATTGTGTTCATATGTTTTTGTAGACAATATTACCACATGATTTTATGCTGCTAAATGATTTTGTAAAGGATTTTCCCATACAGATCAATTATTTGTTTTAATATGATTTGCCTATTCATTTTTGCACCCTCTCTCTCTGTTCCTGCAGATATATATACTGTATATAACCTTAATTCTTCCAGTACAGTCAGTTCTGCTATAACTTATAGTTGTGTTCTTGTAAAACAT
>Homarus_americanus_7 ENA|GEBG01035390|GEBG01035390.1 TSA: Homarus americanus DS01-Homarus1_Transcript_29763 transcribed RNA sequence.
AGGGTGGTATTGTTGGGAAAGATTCTCCAGTCCCTCTGACGGCGTATGTGATGATATCACTGATGGAAGCTGGGGAGGAGCTTCACAGTCCAGTTGTGTTATCGGCTGCCGGGTGCCTGGCAGTTGACTCTTCTCACCACCCCTACACCCTAGCACTGAAGGCCTACGCTCTGGCCTTAGCCCGACTCCCTACGGCACAGGTGGCACTGCAACTGCTCTTAGACCAAGCAGTGGTCACCCCTGACTTTATGTATTGGGAACTGCCAAGCAGATACGGGAGAAGCAGAGCAGCTGAAGTAGAGACTGCAAGCTACGTCATCTTGAGTATGATAACACTGAATGCAGAGTGCTTCTTTCAACAAGCTACCAAGATTGTCCAATGGATCACGGCGCAGAGAAATAGCAGAGGAGGATTTTCTTCCACCCAAGACACGGTGGTGGCGCTGCAGGCTCTGGCCACCTATGAGACACACTTCTACCAAGGCCCAGTCAGTGTGGAGGCCAGGGTGACGGCTGCCTTCCTGTCTCACACCTTCACTGTCAATGAATCCAACAAACTTCTAGAGCAGCGGGTGACACTGCCGGTCATCCCTACCACTGTCCGCATTGTCGTGGGAGGTCAGGGATGTGCTGTTCTTCAGGCTGTTCTGAGATACAATGTGCCTCACCCTGAGCCGAGTGATGCTTTCAGCCTGACAGTCACAACCAAGGTGGACCGCGACCCAGGTTGCGTCACTCAAAGCATTTCTGCATGTGCCGCCTACCACCTCGCCGATGCTATCTCCAACATGGCTGTCATTGAAGTCAACCTGGTGTCCGGTTACGTTCCTATTAACCCCGAGACACCACATCTTACCAACGATACTGCTAGGAGGTACGAGGTGGAGGGCAGTAAGATCTTCATATACCTGGAGGAGCTGACGGAGAGAGAAACGTGCGTGGTGGTGCGAGTGAGGCGAGAGATCGTGGTGGAGAACGTCAAGCCCTCTGCTGTGGTCGTTTATGATTACTATGAGCCACAGTTTTCAGTCAGTCAGGACTACCGCCTAGTTGCTCCTGAGGACTGTGTGTAAACGACCGGGTCCACTTCCTGCCATTATTGTTGACACCTGAACTACGTGTCGTGGCAGAGCCCAGGTGGTGCAGCAGCGTTTGGTGCTGGTGTGAGGCGCACCACACCGCTTTACACCTATTCTACCTGGTGATACCCCAGGTGCAGGCGCCTGTATAAGCGAGAGAAAATGTAATATGATATTTACATTCGTTGATTTGATTGTTGAAGGAAGACCACAAACACTCCTCCGTGTAAATCTTAGTGTGGTTGACTTAATGGAGTACAGTAGGACCTACAGTGCACAAAAGTTTCTCTCATAAAAAAGTAGATGGGTGATGCACTTGTTATTTGCACACATTGTTACACAAAAGTTTTAATAAATATAATACACCAGCACTTGTTTGACTAGTTCTCGTGGTTGTTCGG
>Homarus_americanus_8 ENA|GEBG01005860|GEBG01005860.1 TSA: Homarus americanus DS01-Homarus1_Transcript_4514 transcribed RNA sequence.
GAAACTTGTGAATGACAACGTCAACATAAAGCGTTATGATGTGGATGGCGGCAAAATTTCCTTCTACATTGAAGAATTTACTGCCCAAGACACCTGTGTAAACTTCCGTGCGATACGAGTGGTTGACGTGGAGGATGTGAAGCCTGGCACAGTGCGTGTTTACGACTACTACCAGCCTGAGTTCGAGATATCCAAGAACTACACACTGCCATCTACAACTGAGTGCCGCTAGATAGTACAACCCTGGTGCCGGTGTCCCTGTGTTACTCCCTGGTCAGTGGATAATGCCGGGAGAACTGGCTCACCCTGGCGGCGTGATGATCAACTCAAGACTTCACCCTAAAGTCATCACTTTATATTTGTACTCTCAATGTTCCCCATTATCGTGACATCCACTGTATTACGTATTTCTCAGCTGCTTATGTTTACATCTATTACTCTTATAGTTCATTTGAAAACCCTTTACACTCTGCCATCCATAGTGAGTCGGCAGTGTGTTAACCTGAGCCTTTAAAGGAATTCGAGGAAATACTGAATAAATGTGACATATGTTAAGACGAACACAGAAAACCTTATGTAGTGTTTATTACTGCACCCAGTCGTTAGTGTGTTAGTAGCCAGACAGGTGCTGTATCTTGTCACCTTTATAGTGTAATACTTTAGCCTGTTTCCATAGTGTGAAATTGCTGATTATGTAGAGCAATAATATAACTCCTCACGAAGTAGTTGGTCATTTGATAATAATATAGAGTATTATCTAGTGTGAACCAAGGTCAATGAAAACATATAAAAATAAA
>Homarus_americanus_9 ENA|GEBG01009329|GEBG01009329.1 TSA: Homarus americanus DS01-Homarus1_Transcript_7274 transcribed RNA sequence.
CTAACTCAACAGCACCTGCAGGAGAACTGACATTCAAACTTACCCCTCAGCAAGTGTTCAACCAAGCCAACAGCACCTGCAGGAGAACTGACATTCAAACTTACCCCTCAGCAAGTGTTCAACCAAGCCAACGCAACCTTCGATCCTATTTCTATAATAAAAATTCCAGCAGGGAAGACAGAGGTATGCTACGAGGTGCAAGTACCAAAATTGACGGATTCTCGAGTTGAGTTGCACCTGTTCGGCACTGTGAATGGTGTCAACATAGACGGTTCACTGAAGATAACACTCAGGCAAACGAGGGATCTCACCTTCGTCCAGACCGACAAGCACTTGTATGAGCCTGGCCAGAATGTCAAGTTTAGGATCCTCACTGTGGTTGGGGCAAACTTGAAGGTCTCCACCGAGAATTATCCAGAAGTGTGGGTGACGACGCCTGCTAGCTCTCGTATCGCCCAGTGGAATAATGTGGACAATCCTAATGGGCTGGTCCATCTCGACGTTAGCCTGGCCAAAGAACCAGAGAAGGGAACCTACCGCATCCACGTGAAGGCTTCAGATGGCGGGACTACAACTAGAGACTTCAAGGTGGAGGACTTTGTGTTGCCAAGGTTTGAGGTGACACTTACGAAGCCCAAATATATCTTGGCTGTTGACGAGCAGTTCACCTTCACCGTGTGTGCCAATTACACATTTGGACGATCAGTTAAGGGCAACTTGACACTGACTATCAGCAACGGTGAGAGAAAAGATTGTGAAGCCACTGTCACCCACAATGACACAATCTCTGGTTGTAAGGACGTAGAGATTACGGCAAGACAAATGAAGACGATGCTTTGCAACGTAAACACCCTCTCGCTTTCAGCCAAAGTGACTGAAGAAGGGACCAACATAGAGCTCAGTGCCCGGGACTCTGCCACCATCCATCGCCAAGCTGTGTCTTTCAAGGTTATTCATGAGGATAAATACATGAAGCCGAATCTCCCTTTTACCTTAAAGCTGAGAGCTAGTCTGCCTGATGACTCTCCTGCTGCTGGTGTTGTCATGGAGGTGTGTGCTGTTGGACGGTGCAACAACATAACCACAACACCTGATGGACTCTTCACAACAGTCTTGCCTTCTTACAACACAGAGAAAGTCTTTAT
>Homarus_americanus_10 ENA|GEBG01017069|GEBG01017069.1 TSA: Homarus americanus DS01-Homarus1_Transcript_13667 transcribed RNA sequence.
CTCGTCTGGTGTGAGTAGTGAACCAGTGACAGTACCAGACACTATAACTGAGTGGGTGGGGAAGGCTGTGTGCATACATCCAGAGAAGGGTCTTGGCATCTCAGAAGAAGCCTCTATCACTGTTTTTACGCCCTTTTTCATCGACCTTACTCTCCCACCTTCTGTGAAGCGTGGCGAGCTTCTCCCCGTCAAGGTTTCCATATTTAACTTCTTGCAGGAAGACTTACCGGTAAAGGTTGTGCTTGAAGACAGTAGTGAATATGTGATAGAGTCTCATGGTGTGCACAGTGACTGTATTCCTTCAGAAGATAAGAAGGTGCACACAGTCAAGATCCGATCATTGGTTCATGGAGATGTTAACATTACAGTTAGAGCTTTTGTTGATGAGTTATACCCAGAGGTGTGTGGCTCTGAGTATGTCATTAGCAAGAGAGATGTTGTGATTAAGCCCATCAAAGTGGAGGTTGAGGGCTTCCCTGTGGAGAACACATGGACCAAATATATCTGTTCAACTGATATCGAGGAAAATTTGGACTATTTAGAAATATGGAAGATTGAGCTGCCACCAGGGATAGTGAGTGACTCTACACGTGGTTGGGTGACTGCTGTTGGTGACCTTCTGGGCCCTACACTTGAGAACCTCGGCTCTCTGGTGAAGATGCCTTTTGGATGTGGAGAACAAAACATGATCAACTTTGTCCCAAATATATTTATTCTACAATATCTCGAGGCCACAAACCTTACCACCCCAGAACTTAGTGAGAAAGCCATTGAGTATATGAAACAAGGTTACCAACAAGAGCTCAATTACCGTCACAGTGATGGATCGTTTAGTGCATTTGGGAGTAAGGATTCATCTGGTTCTACCTGGCTCACAGCTTTTGTACTCAAGTCCTTTGCTTTGGCCCGTCAGTTTATCCAGATTGACAGCGATGACCTGAGGATGAGTGTGGACTGGGTACGGAGGAAGCAGATGGAGAATGGGTGTTTTGAGTCAGTGGGTACAGTGTTCCACAAAGACATGAAGGTATACTGTATGTTTTAAGTTGTAAAGTAATGTTATGGGAGTTTTAATTTACTTACACACACACACACACACATGCATACATACACCAGCCCAACCGCATCCAACCCATACGAGCACGAACTGAT
>Homarus_americanus_11 ENA|GEBG01020020|GEBG01020020.1 TSA: Homarus americanus DS01-Homarus1_Transcript_16188 transcribed RNA sequence.
GGGAGAGTTACCAGGGGGGAGAGTTACATTGGGTGCTGGCGAAAATCAATTTAGAATATACTAATTTCACCAGATTTAATTCATGAGGCATATAAATTGAATGTTGTATTTACAATAATTATGAGAGTAGCTTCTCTGCAAGCACTAAATATGCTTTAACACTGCCATACAAATAATTTTGCTGTACTGTATAATTTTTTTATTTAAATAATCCACCATAGTTAACTTGAGAGATGGGTGTGGATCTATATCTGATTTTACAATATCCAGTGTAGTACTGTACCATTTTATATTGAATTAGTGTTAATGTAGTACCAATCTACTGTATATTCAGTGTCTTAGTATTGGGGGTAATGGTCTTATAACTTATGGAGTACTGGTGAGAAAAAGTTTGAAAACCTCTCTGCTAAGTCCTGTTAAATGTTGGTCAAAATCTGTCAGTCAAGTTTTAGGTCATTAGGAACCAATTTGATGAAGCATGGGTCCGTGGTGTACAGTAGTGTTCCCATCTTTATTTCTTCTTCAACATCAACAAACTACAGTAACTGAGAAGCTGGCACACATGACCAGTGGAATGGAAGGAAAGGTAAATTTGTTCAAGAGATATTTTGTTCAAGAGAAAGTGTGGCATCCCTTGGGTTTGAGTCTTGAGGTGTTGTTTGTATTTAGGATATAGAGAAATGTTATAATATTTAATTCCTGAAATAAATATTGCTTTAGATATTTTTGAATGGAAAGAATATTAACATGGAGTGTATGTTTTGTCATGACTTTGGTATTCTAAACAGCATCACCTTGGCCACTCATTTGACCAGGATAATGTAACTCTTTGTTCATAAGAAATAGTAAGATAATTGTACAGTAATCTGAATATTTCTCTGCAGCAGAATAATTGTATTCTCGATTTTTTCTTCAGGTACACGTATGGTCAACCTGTGAAGGGGAATGTGACTCTAAACATCAAATCCCAAAACAATAGAAGACGAGATGTTTTAAAATTAAGATCAGATTTCATGGCGAAACCTGGCTGTAAAAGCATTGAGGTGTTTTCAGGTTTCTTAATCCCGGGACCATATGATGTAATGCTCTCCAAGTTGGTTCTAATAGCAGTTGTTGTGGAAGATGGGACGGGACTGGAGATGAGTGGTGAGACAGAGGCTGTGGTTCACCGCAAGGCAATAACATTTACCTCTGTTGGAAGAGAGAAATTCAGAAAACCAAATCTGCCCTTCACTGGACGGGTTAAAGCAACTTTTCCTGATGGTTCTCCTGCTGGAGGTGAACCAATGACAGTTTGTGTTTCTACAACGTGCAAAACCATCCTTACACCTTCAGATGGTATCCTGGAATTCATTACCTCTACAGCTGATACTGTTGTGATTAAATCTAATAGGTACCAGGCCATCAGAATGCCAGCACTGAGATCCTTTGACTACGTCGAGTCACCTTTATACCGATACAGAGATATCATGTCTGAATCTAAATACATATACAGCGTGGACAATATGAAGAGCTACTTCTCCCCATCACAATCCTCCCTCATCATCTATGCTCCTGCGGGCCATTTAGCATGTCAAACAGGGGACTCAAGAGAGCATGTGATCCAAGTGTTGTATGCTGCAGTCAATCAGGCCAGAGCCAATGTTACAGTTCAGGTTGTGTCACGAGGACAGATCCAGTATTCCAACACAAAAGAGTATGAGCTTCTTATGACTTCCTTGCCTCTTGATGAAGGTCGGTTGGTAGAACCTTTGCCGCCACCTCCCAGTAACATTGTCAGAGGATTTATTGAAATACCTATCAGTATTTTACCCACAGTCTCACCCCTAGCAAAGGTGGTGGTGTGGTACATCCGTCACGACGGTGAGGTGGTGTCTGATGTTAAGGAGCTGGAAATACACAAGTGTTATAACAACAAAGTTGACCTAGCATGGTCGCACTCAAGGGTCCAGCCGGGGGAAGACGTGAATGTGAATTTGTCTGCAGAACCTCAGTCTTTGTGCAGCCTTGGCGTAGTGGACAAGAGTGTTGAGTTGCTGTCGTCCCAGAATGATGACCTTACTGTGGATGAAATATTTAAAATAGTCGAGAATTCCATGATTCTTGAGTGGGAAAATGCTCAGTCAGATGACACGAAGTATTGTCAAAGGCAGGCTGAACAAGGTTCATCAGGTGAACCTTGGGCTCATCGAGGAGAGTTTGGTTCAGTACGAAATCGTTTTTATTGGAATTTTCCCTCTACCACCAACCACGTCGATGCTATGAAGATGTTTGATAAATCAGGATTGTATTTCTTCAGTGACTTAACCACTGAGACGAGACCTTGTACATCAAGAA
>Homarus_americanus_12 ENA|GEBG01023312|GEBG01023312.1 TSA: Homarus americanus DS01-Homarus1_Transcript_19016.contig2 transcribed RNA sequence.
TGATCAAGCCCATCAAGGTTGAGGCTGAGGGATTCCTGAGAGAGAAGACCTGGACCAAGTACATCTGTTCAAAGGATTTCGAGACGGGTGAAGACTCACTGGAGGCGTGGGAGCTGAAGACACCCTTGACCATTGTGGAGGGGTCAGACCGAGCCTGGGTCACTGCCGTGGGTGACCTCCTCGCTCTCTCACTCGAGAACCTGGGACACCTGATCCGTATGCCGTATGGGTGTGGAGAGCAGAACATGGTTAACTTCGTCCCCAACATCTATATCTTGCAGTATCTCAAGGCCTCCAATCAGACTACCACGGAAAGCACACAGAAGCTGCTCAACTTTATGAAAACAGGTTACCAACGAGAGCTCCTATACCGACGTGACAACGGCTCCTACAGCGCCTTCGGGAACGCTGACGATTCTGGCTCTACCTGGCTGACGGCCTTTGTGCTCAAGTCGTTCGCCCAAGCTCAAGAGTATATCTCAATTGACAAGGCAGGGCTGGACCAAACAAGCAAATGGCTTCAGTCACATCAAGACAAAGAAGGCTGCTTCAGATCTGTTGGCAAAGTCTTTAACAAGGCCATGAAGGGTGGTATTGCTGGCAGTGACTCTCCTGTACCTCTGACGGCCTA
>Homarus_americanus_13 ENA|GEBG01027438|GEBG01027438.1 TSA: Homarus americanus DS01-Homarus1_Transcript_22601 transcribed RNA sequence.
TTTAGCACCATGAGGACGAGCCCGATTTCTGGGTGCAAGACCTTCCAAGTGAGTGCAGTAGAGGTGAAGGTGGTTGACTGCCAGGTGTACTTGCTCACAGCGCAGGCCAACGTGACCGAGGATGGCACTGGGGTGAATCTGATGGGAAAAAAAAGTGTCCAGGTCTTTCGCACTGCTGTCACCTTGACTCCTGTCTATGAGGATGAATACATGAAACCTAACCTTCCCTTTACTCTTCAGGTGAGAGCAGAACTACCAGACAAGTCCCCAGCATCTGGGGAGGCGGTGGAAGTATGTGCTGCTGGCAAGTGTACTGTAATGATGACCCCTGAAGATGGTATACTCACTGTCGTCCTTCCCTCTTATAACTCTAAGAAGCTGTTCATGAAAACCTTGAACTGTCGAGCAGACATGAATGAAGGCACGTTCCAAAAATACATGAAGCATTATTACTCACCCTCCAACTCCTCGTTGCTCATCTATGCCCCAGAAACACAGTTGGATTGTGTTTCTGGCCAGCCTCGCCAGCACATTTTGACAGTTTTATTCTCTGCCACCGGCCAGCCTACTGCAACCATCACTATCCAGGTGGTGTCCCGGGGAATGATCCAGTATTGGAGCACACGTGAGTATGAACTTGTCAACGTAGCGCTGCCAATCAAAGAGGAAAACTTAGTGGAACCTCTCCCAGCCACTCCTAGGAATATAGTAAGGGGCTTCATCAACATACCTGTTGATCTTCCTCACTCTGCTTCTCCCTCTGTAAAGGTAGTGGTATGGTATACGCGGCAGGATGGAGAAATTGTGTCGGATGCACGGGAGCTGACAGTAGAGAAGTGCCTGGCAAATCCAGTAGATCTGACATGGGGGGCTACAGAGGTGCAACCTGGTGACAATGCAGTGTTCACTCTTTCATCAGAACCCAACTCGCTCTGCAGTCTTGGTGTGGTGGACAAGAGCACCGAACTATTGTCAGTACGAAAAGACCCCATCACGTTGGATACCTTGTTTGATTACGTTGATGTATACAAGATCTATCCATGGATCAACTCCCAAGTCAATGATTATCTTTACTGTAGAGATCAATTTAATGACCTGTTGCCAGTTTTGCAACCAGGT
>Homarus_americanus_14 ENA|GEBG01033543|GEBG01033543.1 TSA: Homarus americanus DS01-Homarus1_Transcript_28082 transcribed RNA sequence.
GCCACCAAAGAGCCAGGACGTGCCTGCCTTGTTGCTATGGCGGTCCCGAACTCCATCTGTCTCTTGGCGTGGGTGCTGGCCCTCACTTCCACCTTAGGATATGGAGACTATTTGATCACAACGCCTCGGATGTGGCCCTTGGAAGCACCAGCACAGGTGTGTGTCTTGGTGAGTGACCCAAATGCTCCTGAAGGCAGCCTTACCTTCAGGATGTCGGCCGACATCTATGAATTCAACGAGAGGAAAGAGAACGTGACCATCATCCCCAGCACCGTCCTCCAAGTTCCTGCAGGAAAGTCAGAGGATTGTTATGAAGTACCAGTACCCAAGACGAAGAACCACTACGGTGATCTACACGTCATTGGCACTGTGGGAGGCGCCAAGATCAACCGCACTCTGAGTATGTCCCTAAAATCAAGTAATCAGATCACCTTCGTCCAATCCGACAAATACCTGTACAAACCTGGGCAGAATGTTAAGTTCAGGATCCTCACTGTGGTTCGGGCAGAGCTCAACGTCTCCACTGAGCAGTACCCGGAGATCTGGGTCACAACGCCCTCCAAAACTCGTATCGCTCAGTGGAAGAACGTGGACAACACCGCCGGTCTGGTCCACCTCGACTTTGACCTGGCCGACGAACCCGAGAAGGGACACTACCTCATCCACGTGAAGGCTCCGGGCGACGATATTTACACTAGACAGTTTAAGGTCGATGAGTTTGTGTTGCCACGCTTTGAGGTGAAGCTTAAGACTCCCAGTTACATCCTGCCGACAGATGAGAAGTTCACCCTCACCGTTTGTGCCAACTACACCTTCGGGCAGCCAGTCAGGGGCAACTTGTCACTGGTTGTCAGCAACGGGGAGAGAAAAAAGTGCAGAGTTGTGGTCACCAAAAATGTTACTATCTCTGGCTGTGAGGATGTGGAGTTAACGACAGCACAGATGCGAGTCATTGACTGTAACGTGTACAATCTTCATGCCGTTGCTACCGTGAGGGAAGAAGGTACTGACGTCGAAGCGAAACATTTGCGCCGATTAGACATCACTCGCCGATTTGTCACCTTCAAAACATTGTACGAGGACAGATACATGAAGCCTAACCTCCCCTCTACCATGAAGGTGAGAGCAGAACTGCCAGATGGTTCTCCCGCTGCTGGTGTTCTCATGGAAGTGTGCGCTGGAGGCGCGTGTACCAACATAACCACGGCTACTGATGGCGTCTTCACAACTGTCTTGCCGTCTTATGACACCAATAGAATCTTTATGAAGACTCTCAATTGTCGGGCTCCCATTCATGAGTCTGAGTTCAGCAAGTACCTGGAGCATTACTACTCCCCCTCCAACTCATCCCTCCTGATCAATGCTCCGGAGGGTAAGCTGAAGTGTGTACCTGGACAAGCCCAAGAGCACGTTCTGCCTGTGTTCTTCTCTGCCAATAAACAGAACTCCGCAATCTTCACAGTCCAGGTGGTGGCACGAGGGAAGATCCAGTACCGGAACTCCCAGGAGCTTCAGCTGACTGGAGGAGACCTGCCCATCAGTGTGGAGCACCTGG
>Homarus_americanus_15 ENA|GEBG01034774|GEBG01034774.1 TSA: Homarus americanus DS01-Homarus1_Transcript_29195 transcribed RNA sequence.
ACCAAACTCCGTGTGTAGCCTCGGTGTGGTGGACAGAAGTTCCGAGTTACTGGCCAAAGATGTTGATCCTATCTCGCTGGAGAAACTTTTTGACTTCGTGGATAACTTCGACATCAACCGCTGGATAAACTCCCAGATCTACACACCCGATTACTGCGAGAAGAAGAAACTGAGAGAGAAAGAGAAAGATAGAGCATCACTATCAGATTTAAATCCAATTATTTTCCCAGAACACAGGCCAAGCGTCAGCTACTACTCCAACTACGTAGATGCTCTCCAGATGTTTGAAGACTCCGGTTTGTACGTGTTAACTGACCAGACAGTGGAGACAAGACCCTGTGAGGAAGATGAAGCCCTATTCTTCGAGTATGATGGGCCACCAGAGGCACTTGGGATTCCCCAGTTGGCTGCCGACTTTGACACCGAGGACAGAATCGTTGGTGGTGCTGGCGGCGGTAACTCGTCTCCTTCGCCGTCTCCGCCACCTCCAGAGGACGCCCCAAGGACTGACTTCCCCGAGACTTGGATCTGGGACCTTGTCGTGCTGCCATCGTCTGGGGTGAACAGCCAGAACCTGACACTGCCTGACACCATCACACAGTGGGTGGGCAAGGCCGTGTGTGCCCACCCAGAGAAGGGCGTGGCACTGTCTGAGAGGG
>Homarus_americanus_16 ENA|GEBG01051874|GEBG01051874.1 TSA: Homarus americanus DS01-Homarus1_Transcript_45018 transcribed RNA sequence.
CTTCATGTGCCCCTCACCCTTCCCCATACGGCTTCTCCCACAGTCAAGGTGTTGATGTGGTACACTCGGGAGGATGGGGAGGTGGTGTCGGACGCGCGAGATCTGGAGGTCGAGCGCTGCCTGGGGAGTGAGGTGCGGCTGGAGTGGAGGGAAGATTCGACACAGCCCGGTGCCCTCACTGCTCTGTCCCTCTCCTCACGACCACACTCTCTCTGTAGCCTCGGTGTGGTTGACAGAAGTACAGAGCTGCTGTCAACGCGTGAAGACCCCATTACCCTGGAGAAAATCTTTGACTTTGTAAATACGTACGAGATCTACCCATGGGGCTTCAGGCCGGGTCCGTGCGAGAACCAAGAAACTGCATTTTCAGGCGATGCATCGCTCCGAGTGCAGCCGCTGCTGGGGTTCCCTCCATATCCGGTGTTCAGCGAGTACGTGGACGCAGCCTTCATGTTCCATACTGCGGGGCTACTGGTGTTCTCTGACCTAAGGCTGGTGGCCGCGCCCTGCGACTCTCCCGAATTGTTTGGAAATATTAAAGATGTAAATAATCCTGTGCTTGAGAGGTCGTCTTCGGGTGGCGGCGACGAGGGTATAGTTGACGCCAGGACCAGCTTCCCCGAGACGTGGCTCTTTGATCTGTTGCTGCTCCCGTCGTCCGGGGTCACGAGACAGGAGGTGCGAGCCCCCGACACCATCACACAGTGGGTGGGGAAGGCAGTGTGTGTCAGCCCGGACCATCATGTAGGGGTGTCTCTCAGAGCCAACCTCACCACCTTCACTCCCTTCTTCCTCGACCTCACTCTCCCGCCCTCTGTCAAGCGTGGCGAGATACTCCCCGTCAAGATCTCCATATTCAACTACCTCGACAGACCACTGCCAGTGAGAGTGAGGATGGAGGAGAGAAGCGAGTTCAAGTTGGTTGGGGAGGAAGGCCAGGAGGTGGCCGGGGAGCGCAGTGTGTGTTTGGCCGCTCAGGACAAGAAAGTCGTCACCGTTAAACTTGATATGCTCGCTCTTGGTGACATCAAAATCGGAGTGTCGGCCTTTGTTGACCAACAGATTCCTCTCTTGTGTGGCTCCAGGGATGACTCTATCAAGAGGAGGGATGCACTCGTGAAGCCGATTAAGGTGGAACCTGAGGGCTTTCCGAGGGAGAGGACTTGGACCTCCTACCTGTGCTCACAAGGACAAGAGCGTGTTAGTGGCGGGGAAGTGGTGTGGGAGGTGGAGGTCCCTGGCACTATGGTGGAGCGGTCAGCCCGGGCCTGGGTCACCGTTGTCGCTGATCTCCTTGGTCTCTCACTGCAGGTCAGTCAAGTTTCCACGGTTACTCGGATCATTGTCCACCCCAGGCTTCGGTGTTTAGTCTCTTGATATTTTCTGCATGCGTTTCCCTAAATTAACGTGTTTAATGCCCGAGGTAATGTTTTAGAAGTAGAGTAATAACAATCCTGCTGGGCTGTAACCGTTATATTGGCCACTCTAAGTCAGTGACATAGCAACTGGGCAGACTGCCTCCCTGGAAAAAATAGGGAAATAATTTGTTTCATATTGGAAGTTGTGAGAGAGAGAGAGATCGCTGATGGTCTGGCAGCTTCAGCCACCAGATGTAACTTGTACAGGTTTGTTGACATATTTTCATCATACGTTGTCACTTGTCAAGTTATCAGAGGCAACACTATATTAGGTCTTGAGCTGCCATGTGTGTGTAAGATCTATAGAATTATTCTATTTGTCTAAATAATTTCGAATGATTTTTTCAGTCCGTTTTATCTTCAGTGACCATTGATGAGTAAACTGTAGTAAGTATTAGGTAATGTTGACAAGGATTATAATGGTAAGTGACCTTTTAGACACTTATTATTACTTAATGTTATTTGCAGTAATTCTAATGATCAATAAATACTATTTACAATTCTATTGAACAACAAAGTATTTTTAATGACACTCCCTACTAATAGATATTACTATGGGTCATACACCTTCTTAGTAAGTTATGATGTACCGTAGCTAAAACAACTATCTGTGCA
>Homarus_americanus_17 ENA|GEBG01056299|GEBG01056299.1 TSA: Homarus americanus DS01-Homarus1_Transcript_49194 transcribed RNA sequence.
CTATCTGTGTATACTTTGTGGGAAACAATATGAGACCGTGGATGATAAATATTGGTACTATATGAGGGCTGTCACTAGTTACACGTAAAATTTCGGAGCATATCGACCCCCACCTGCACAGATAGTTGTTTTTGCTACTGTATAACTATTTTATTAACCAATGAATAACACTGAACATGACTGCTGCAGCACCTGGGGTCGTTGATCAGTATGCCGTCTGGGTGTGGGGAACAAAACTTGATCACCTTCGCCCCCAACATCTTCATCCTGCAGTACCTGAGAGCCACCGGGCAGGACACTCCAGAACTTACTGACAAACTGATAAGATTTATGAACACAGGTTACCAGCGTCAGCTACTGTACCTGAGGGACGACGGCTCCTTTAGTGTCTTTGGGAGAGCTGATGCCTCTGGCTCCACCTGGCTCACGGCTTTTGTCCTGAAGTCCTTCGCCCAGGCCCAGACCTTCATCTTGGTGAGTCCTCTCCATCATGACTACTCCTGCATCCTCCATGGAGATGCCTAATGAGAGAGAAGTGAGGGTGATAGTGACTAGTGGGAGCGGTAGTGATTAGTTTTTAACTGGATAAGGGAGGCTTTTGTAGTGATCACCGAAGGCGGTGATGTGAGTGATGAGCGTAGTACGAAAAGAAGGAATTTACAATATCAATACAGGTGCTTAAGATCCAGAGTGAACCTGACGGACTAGATATAAGTTCATTTATAAATACAATTTCTGTACATTTTGATATTTGGGAAGGGTAAAACTAGAGAGGCAGTATAGGGGTGGTGGCAGTACACAGTGGGCTGGATAATGTGGTGTCAATATTGTGTGCAGGGACTAAGGGGTGTAGCAGTGCATCCCCCCTTGTTGTATTGAAATGACTATCATTGTGGTGGTTTATTGTTGTGGATCAGTTTATTATTGTCTGAGATTATGTAAACACTTAAGTTGGACTTCGTACTGTGTTTGCTGTGACATGCTGAGATTTAGTGGCAGGGACACGATACGGCAGTTCATAGTATGGATATGAGCAAGTTTAGAGAGAGATACGGCCAACTCTGAAGACTTGTAATGTCCACCAACAGTGAAATATTACAAGAAGCATACGTTTATGGTTTAGTTAATGAACTGTGATGCAGGTGGACGAATCGGTCCTACGCAA
>Hyalella_azteca_1
CCCGCAACATAACCCTGACGGCGCAGGTGCTGCTGACCCTACACGCGACCCTGCCCTCCCTGCAGGGTCCGGTCAGGGCCCGGGCCAGCAACGCTAGGGTCCGGGCCCAGCGCTACCTCGAGCGCGAGCTACTGTCCATCAGAGACCCTTATGAGGTGTCCATCGTGGCCTACGCGCTGTCCATGGTCAACAGCGTGGACAAGGAGCTGGCCTTCAACACGCTGGACTCCATCAAGCGCGAGGAGAACGGTCTGGTCTACTGGTCCCGGGCCCCGGTCTCGACCAACACCAGGGTCTACGAGAACAACCAGCGCAACCTGCTACAACCCAAGTTTGAGCAGGAGTGGGACGCCCACGCGGTTGAGTCAACCAGTTACGGGTTGATGGTATATCTTATCCGTGATGGTATCAACATCATCCAGGAGCGTATTGTTGAATGGTTGAATGCCATGCGCATGCACGACGGAGGCTTCATCTCCACTGTTGATACCATTGTCGCCATGCAGGCTCTGACAGAGTACAGTTACCGCGCGCGTCTGCGCGACATCACCAACATGCGCGTCACCATCGAGCCTTCGGGGGAGGTGGGGGGCGTCCGACACAACGTCACCCTCACCACAGCCGGCATCAGCAACATGCACCACATCCCGATCCAGAACGTGTGGGGCATGGTTAACGTGGTCGCCCACGGGGCGGGCCAGGCCGTACTGCAGCTGGACGTGAGCTACGGCATCGACTGGACGGCCCTCAAGAAACAGCCGCCCGTAGAGGCCTTCGACATGACCGTCCACGAGCGCTACTCCCGCTACGGCAACAAGTCCATTGCGACCGTCCACATCTGCGCCAGATGGGTCAACACGGAGGAGTCCCCCACGTCTGGGGCCGTGGTACTGGAGGTGGAGAACCCCACGGGGTACGTCGCGTACCAACTGGACGCTGAACGGGCCATCGCTGAGGCCCGACGTACCAAGACGTTCCCCAGCATACGGGACGTCCTCGCGGGACACGGGGACTTCTATTCCACTCACACCGTGTGGTACTTTGATTACGTGCCCAGCAACGAGAGCTTCTGCTTCGAGTACTCGATGCGGCGCTGGTACCCCGTGGCCAACATGACCACCGTCCGCATGGCCACCATCTACGAGCAGTACCAGCCTGAGCGGTTCCAAGTGGTCATGTTCAACTCGTCGACGTTCTCCCTGGACATCTGCGAGGTGTGCGGCAGCTACCAGTGCCCCTACTGCCCTATATATTCTACTGCATCTACTGCT
>Hyalella_azteca_2 Assembly of 3 reads: 45030 (reversed), 94415 (reversed), 68029 (reversed)
CTGGAGGGCCCGGGCCCCACGTACACGCTGGGCCTGGAGGCGACGTATGGGGCCCTCACCCAGTGGCTGGGGGAGGTGCCCCGGGCCCACAGCCCCACCCGGGCCTTCCTGCAGGCCACCGTCCTCACCCCCGCCCCCACCGTAGGGGAGGAGGTACTGGTTGCCCTGAACGCGACGGAGCGGCTGGGGTACTTCACGTACCAAGTGCTGGCGCGGGGCGAGGTACTGTACAGCAGTACCCTGCAGGCCCACCGGGGTACTTCCCATGCCTTCAGGTTCATCGCCAGTCCCCCCATGTTCCCCCGGGCGCGCCTGCTCGTCCACTACGTGCGCCCCGATGGGGAGGTCGTAGCCGACGCCGTCCACTTCCCCGTCGCCAGGGGAGGCCGTGACAAGGTGGTGGTGTCGGTGACACCAACACAGGTGGACGCAGCCACCGGTGGCCGCGTGGCCATCACGGTGGCCGCCAAGCCCAACAGCCTCGTGGGCGTGTCCTCCATGGACGCCAGGACGGCGGCCATGTTGGGCGCCAACCACAGGATGGACGCCACGTCCATCATGGACGAGCTCGAGACTTATGATCCTGGCCTCCGGGATGGACAGTCCGTCGGCCATATCGAGGGTCTCATCCGGCGGACAAAACGGGACGGACAAACAAGCGCTTTGTCCTTCTCGTGGGCGGAGGACAGAGAAAAACGCGCCTCGGAATGGGCCATATCGGGACTCGGGCCCCAAACTTCGGGACTCGGACCCCAAACTTCAGAACCCGGGCCACGGTCCCGACGGGCCGCGCGACGTCCCGAGGTGACATGGTACGGGACAGCGACCGCGGAGGACGTCTTCCGGGACGCGGGCCTCCTGATCATGACCAACGCTCATGTCCCAGCGAGTGTCCCAATAACATCTGGGACATTCCTGCCGGGCACGGGCCCCATAGACGGCCGTGGCTGGGACCCAGAGGCCCTACCACGGGCCCACAACGGCCCGTGGGGCCGTTTCCCCGAAACCCGCAACCCGAACGCGGTGACTTTAAGGCCAGATTTGGGCCCAGGACTTGAGTATGTGGCCCCCCCGCGGCCCCCGCTCGCGGGGCCCTACGCCTTCTCCCACATCCCGCCGCCCCCGGACCACAGGCCCCGCGTGTACCTGCCCGTGACTCTCCCCCAGGCGTGGGTCTGGGCCCACAGGAGGGTGGGGCCCGACGGGCTGGTCACGTGGCAGGAGGAGGTGCCCCGTGGGGACCGTCTGGGGCCCTACGAGATCTCGGCCTTCGCGGTGGACGAATTTGAGGGCCTCACCGTGGCGGACACGGCGGCCACGGTGGAGTTCACCCGTCCCTTCTTCGTGTCCATCCGTCCTCCCCCAGCCGTGGTCCTGGGGGAGGCCGTGGCCATCGAGGCCGTCCTCTTCACCTCATCCCTCCCCCCCAACTCCCCCGTCACCCTCACCCTCCCCAACCCCGAGGGCAATTTCCTATTCCCCGATTTCCCCTCAAACGAAATCGGGGACACCGACGCTGCGTCCCCAGCGTCCCAAAAGTCACGGGTGATAACCGTCCCCGTGGGGGAGACCGCGGGGTCCCGTATCCCCGTATCTTTCATCGTCATTCCCCAAGTCACGGGGAAACTAACGGTTAAGATCACGGCTGAGAGTGATGGGGGACGGGTGCGGGACACGGGGCTAACGTACCTCGTGGTACGTCCCCAAGGCGTGGGGATCACCGTGGTACGGTCATTGCTGTACGTCCCCGCGGGGGAGGAGGGGGAGTTCACCCGCAGCCTCAACATCTCCCTCCCCCGGAACATCGTCCCCGACACCCTTGATGTACAGGTGTCCGCCGTGGGGGACATCTTGGGCCCCGCGGTGTCCTCCCCCGACGCCGCCCTCCTCCCCCACCCACGGGGGAGTGGGGAACAAAACATGGCCGCCATGTTGGTGATGGTGACCACTCTCACCCACATGCGGGGGGGCGGGGGCGCCCCCCAGAGCGACGGGCTCAGCAGRACGTTACAAGAACGGGCCACGGGTCAGCTACGTCAGCTGTGGCAGCAGCAATTAACGTACCGTCAGCCCGACGCCAGCTTCGCGTTCTTCGACGAGTACCGACGTGGCCCGTTAGCAACGGGCTCCTTGTGGCTAACGGCTTTCGTGGTCAAGGGTCTCAAGGCCGTTAACAGGTACATAGACGTACCAAGGACCGTTATAACGGAAGCTCTGGCTTGGATCGTGGATAAGCAGAATCCTGATGGATCTTTTACTGAGATAACGGGTCAGGGTGAGCCGTTAACGGGCGGGGCTTCTGTTAACGGACAGATTAACGGTCAGAAG
>Hyalella_azteca_3 ENA|GAJQ01003435|GAJQ01003435.1 TSA: Hyalella azteca contig07333 transcribed RNA sequence.
AGTACATGGGGAGTTGAGAGCCGTGCGGCGTACAGTTAGGTTGTAACTTTTGTTGTTCTCTGAACGGTTGCTATGCTGCTGCAGTCATTGAGCGGTGGCGTGGTGCCACTCCTCTTCCTTTGTGTGTTACAGTCAGCTATTGGAGGCTATCTACTGACATGGCCACGCAAATGGTCGGTGGGAGCACGGTCGCAGATTTGTATCGCGCTCGACAGCCCGGCGGCCCCCGACGACGCTATAACCATGCAGGTCATTGAAGGGGCTGGCCCTCGAAGCGGGGGCGGTCGCCCTTGGTTTGGGTTCAATTCTGAAGACGAGCCAGTGAAGGACAGAAAGGTTCTAATTGCAGATCGTCAGTTCAAGCCTCATGGAGACTCGGCGCTGTCGTGCGACGAAGTTCAGCTGCCGGCCACGACGGACCGGTACGCGGAGGTCCGGGTCAACGGACGTCTCGCTGGAGTCGATGTCAACGAAACTAGAACCATCCGCATCCAGGAGTCCGTTGGCAAAGTCTTCATTCAGACCGACAAATATCTTTACAAGGCGGCGCAGAAAGTGCAATTCCGAGTGCTTACTCTGCTGGGACCGTTCTTCAAAGTGTCTACGCTTCCTTACAAGGAAATCTTCATAGAGACGCCATCCGGCTCCCGCATCGCGCAATGGCTGGACGTTGCTAACCCGTCCGGCTTGATCCATCTCGACCTGCAGCTCATTGACGAACCTGAGGAGGGCACCTACAACATCGTGGTGCAGCCAACAGGAGGGGTCGAAAAGACCAGCAAGTCATTCAAGATCGAAGACTACGTCCTGCCTCGCTTTGAAGTCACACTCAAGCCTCCTCCGTACATCTTGGCTGACGCTAAATTGCTCAAATTTGAAGTCTGCGCTCAGTACACCTTCGGTCAGCCAGTTCGCGGCAACGTGTCTCTGAATATTAACAACAATGCTTGGGGTCGCTATAAGGTCGAAATGAACTTCCAGGACCAGTTGGTGGGCTGCAAAACTCTCGAGATTCCGCTTCGATCGTTCGACATCAACAGTCCCAT
>Hyalella_azteca_4 ENA|GAJQ01005207|GAJQ01005207.1 TSA: Hyalella azteca contig09153 transcribed RNA sequence.
ACTCTGCTGGAGTTTTCTGGGACATGAAAGGCCTGAACGGCAAGGATAACGCTGCGCTCGCGGTTGAGACGACGAGCTACGCTCTTCTGGCGATGCTGAACGCTGATGTGCCGCAGGCTCAGGATTTGGGCCCACAAATCGTCAAATGGATTTCTTCTATGCGGAATAGCCAAGGTGGATTTGTTTCAACTCAGGACACCGTGCTGGCCCTCCAAGCTCTGGCACTCTACGAAAGCCATCAGACTCAGGAGCCTCTCGATCTCAGCATCACCGCTGTTGGCCAAGGCCTCAGCGCTCAGTTCAAAGTGACTGAGAAAAACAAGCTGCTGACACAGCGCGCAGAAGTGGACGTGGTGCCGAACACGGTTACTCTGGACCTGGCCGGCACTGGATGCTCTCTCGTCCAGGCTGTGGTGCGCTACAATGTCCGAGAACCCCTGCCCAGCGAAGCCTTTACCTGAGCGTATCTACAAGCATTGATTATGACGCTAAAAAATGCGATGCAAACAAGATCAAAGCCTGCGCTTCTTACCTCCTCAACGACCTCGAGTCCAACATGGCCGTCATCGAAGTAACGCTCGTGTCGGGTTATATTCCTGATAAGAAAGACCTGAAGCGTATTGTCGGTTATGGCACTGGTGTCATCAAGCGATACGAGGTTGATGGTAGCAAGGTCCTCTTCTATATCGATCAATTCTCTG
>Hyalella_azteca_5
GTTCACGTCCACCCACGACAGCGTCTTGGCCACGGCCGCCCTGGCGGCCCTGGGGCAACTCTGGGCCGACCGTGGCAGCGGGGAGACGACGGTCAAGGTGGTGTACGGGGAGAGGGGACATCGCTTCGCCATATCCCCGGGCAACTCCCGCAACCTGCAGACATTGAAGCTGCCGGAGACCACCGCGTCCATCGACGTGTCTGCCAGTGGCAACCACCTGGCCATCGTCCAGCTGACCTACTCCTACAACGTCAAGGTGTCGGCCCCCCGCCCCGCGTTCTCCCTGGACCCCCAACTGGACCGCACCACCGATACCCACACCCTGCGCCTCACCACCTGCACGGGCCTCATCCAGCGCCCCACCACGGGCCCCACCACCACAAATACCACCAGGAATAATGTCCCCCAGGAGGGGGAGGCGAGTGGCATGGCGGTGATGGAGGTGGCACTCCCCTCGGGGTACATCGTGGACCACGACACCCTCCCAGGGCTGTACGACTACCCCGGGGTTCGCAGGGTTGAACCCCTGCGGGGGGACGACGACCCCCCCGGGGGTGAGATCAGGCGGGGGGTCGCCATCTACTTCGACTCCCTCACCCCCGCCGAGGCTTGCCCCACCGTCGTCGCCTCCAGGGTGGACGGGGTGGCGCACCCCCGCCCCGCCGGGGTGCGGGTCTACGACGTGTACGCCGGGGGGCTGCAGGGGCGCCAGTTCTACACCCCGCACCCCTCATCCCTGTGTGATATATGCGACCCCAGGGGGGAGTGTGGGGGTTGCCCGGACCCCACCACCCCTGGGGGGGCTCAACCCCCTAAACTGGACCGCCAGCGACAGGACCCCGACGAGGGGTTCGCGGCGACGGTCGTGGAGACGTCGGGGGGCGGCGCCCCTCCCGCCCCCTTCCTGCCCCTCCTGGCGCCCCTCCTGGCGCCCCTCCTTCTTAGGCTCTTCAATCAATTTATTTTTCTATGAATTTTTTAACATAATAAAAAAATTCGGTATTTTTCTAACATTTTTTCG
>Hyas_araneus_1 Assembly of 8 reads: 28957, 15371 (reversed), 3661, 17520, 32335, 12393, 16208, 11855
GCAGACTCCGCGTTCGGCTCCCTCCCTGGCAACACGTGAGCCCCTGCCTGCCCCCTGCTGCACCATGGCGTGCTCCTGCTGGCTACTGCTTGCCCCTGCCCTCGCCCTCCTGCTGCTGGCGCCCCAACATGCCCAMGGGAACTACATCATCACGACGCCCCGCCAGTGGATCTCGCCGGGCACGTCGCAGCTGTGCGTGTTCGTGACCAACGGCGCCGCCCCGGCAGGCAACCTGAACGTGTCCGTGACCGTGTGGGACTCAGACAGGCTGCCCGAGGACCGCAACCAGACCATCCTGACGCGCCCCTTCGACATCCCGGCGGGCAAGTACGAGAAGTGTCACGACATAGTGATGCCCAAGGTCACGACGKRCAGCGCCAACCTCCACCTRAAGGGCAGCGTGAACGGCCTCAAGGTGAACGACACGGTGGACATCAGGCTGCGGACCGACATCGAGAAGACCTTTGTACAGACCGACAAGTACCTGTACCGGCCCGGGGAGAAGGTGCAGTTCCGGGTCCTGACGGTCACCGGGAACAAGATGCAGGTGTCCACGGCTGAGTACCCCGAGGTTTGGGTGAACACGCCCTCCCGCACCAGGATCRSYYAGTGGAAGAACGTCTCCAACACAGACGGTCTGGTCCACCTTGACTTCCAGCTGGCCGACGAACCCGAGGAGGGTTCCTACACAATCTTCGTCAAGACGCCCTATAAGAGGTTCTCTCAGAGCTTCAAGGTGGAGGAGTTCGTGCTGCCGCGCTTCGAGGTCACCATCAAGACTCCCAAGTACATTCTGGCNTACCGACGACAAGTTCTCCTTCACCGCGTGTGCCAACTACACGTACGGACAGCCGGTGAAGGGCAACCTCTCCTTCACCGTGCACAACAACCAGAACAGGAAGTGCCACGTCTCGCAGACCACAAACGTCACCATCAACGGGTGCCATGAGGTGGTTGTGTCTGCCGACGAGATGAAGGTGATGGACTGCAGCGTGTACTCCATCGGCGCCTCTGCCCTGCTGGAGGAGGAGGGCACGGGCGTGGCGCTAAAAGACTCCACCTCCACCTCCATCACGCGCACCGCCGTCAAGTTCAAGACCCTGTACAAGGACGAGTTCATGAAGCCCAACATTCCCTACAGCCTCAAGATGCGCGCGGAGCTGCCTGACGGGACCCCAGCGAGTGGCGTGCCCGTGGAGGTGTGTGCCGCCGGCTTCTGCAACAACGACACCACGGCGACCGACGGCATCCTCAACATCGTGCTTCCTAACTACAAGTCCAACAGTGTGATGGTGAAGGCCATGAACTGCCGCGCCGSGATGAGAGCGTCAGAATTCACGGAGMACATCGAGCACTACTTCTCGCCCTCCAACTCCTCGCTGCAGATCATCGCCCCGGAGAACAAGCTGAAGTGTTCCCCCAAGACGCCCTCCAAGCACACCCTGCCCATCCTGTTCTCGGCGCGTGACATGCCCTCCGCAGACCTCACAGTACAGATCATCTCCCGCGGACACATCCAGCACACGTCCACCCAGGCGGTCACACTGAGGGCCGGTGAGCTGCCCTTCAACGCGGCGCACATGGTGGAGCCCCTGGAGGCCCCCATTCAGGGCACCGTGAGGGGCGTCGTGAACCTGGAGGTGACGCTGCCCCCGACCGCCTCCCCGAAAGCCAGGGTGCTGATCTGGTACTCGCGCGCTGACGGCGAGGTGGTGTCTGACGTGCGCGAGCTTGAGGTGGACAGCTGCCTGGCCAACAACGTGACCTTGGACTGGTCGACGGAGCGCGCACAGCCCGGCGAGGCGGCCACACTGACGCTGAAGGGCGAGCCGCTGTCTGTTTGCAGCTTGGGTGTGGTGGACAGGAGTGTGGAGTTGCTGGCGCGCGACCCTGACCCCATCACGATGCAGAAACTCTTCAACTTCGCSGATAGCTTCACCATTCACAAGKGGACGCGGTCACAGGTCAACGACCGCGACTACTGCAACAGACGCAAGCGACAAGAGGCAAAGGCTCAGGCGGCGGCACTTCAAGGCTCCATCGGCGAGGTGGTCCCCATCCCCATCCTGCCCTACTACGGGTACTACAGCAGCTACGTCGACGCACTCAAGATGTTCTCAGATGCCGGCGTGTACGTGCTGACCGACCTGACGGTGGAGACGCGGCCCTGCGAGAAACAGGATTACAGCGATGACCTCGGCCTCGGCCTCATAGAAATAAGGACCAGGCCCAACTCCCAGAACAGCGCCCATGACGTAAGGATCAGCGCCCATGAGGCCTCGGCCATAGGCGGCAGCGGCACCACGCAAGCACCCAGGACAAACTTCCCCGAGTCGTGGCTGTGGGACCTGGTGGTTGTGCCGGCGAGTGGGACCAGCCAGCAGCAGGTGACCGTTCCCGACACCATCACGCAGTGGGTGGGCAAGGCGGTGTGCGTCCACCCCGAGGCGGGCGTCGGGCTGTCTGACAGGAAGCCCATCATCACCTTCACGCCCTTCTTCGTGGACCTCACCCTCCCGCCCACGATCAAGCGCGGCGAGACCCTGCCCGTCAAGATGTCTATTTTCAACTACCACGATCAGGCCCTGCCGGTCAGCCTCACCCTGGACGACAGCATCGAGTACGAGATCCTGCAGGAGGCCGGGGAGACGGGCGTGCGCGGCAAGCGGAGCGCCTGCGTGCCGCCCAACGACAAGGCTGTGCTGACGGTCCGGGTTCGCCCAGAGGTCATTACCGACATGAACTTAACTGTTTCTGCCGCAGTGGACGCCACAGACTTCCCCAGCTGTGGTGCGGGAGCCAACTCTCCACAGAGAAGGGATGCCCTGATACGCCCCATCAAGGTGGAGGCTGATGGCTTCCCGCGTGAGGTCACTTGGAACAAGTACATCTGCTCTAAAGACTTCCAGACGGGCGAGGACTCCCTGGAGGCGTGGAACCTGACGCTGCCGGCCACGCTGGTGGAGGGCTCGGCGCGAGGCTGGGTGACTGCCGTGGGCGACCTGCTGGCGCTCTCCCTCGAGAACTTGGGTCACCTCATCCGGATGCCTTACGGCTGCGGGGAACAAAACATGCTGAACTTCGCCCCCAACATTTACCTGCTGCGCTACCTGGAGGCCACGCGCCAGGCCACGCCGGACGCCACCCGCAAACTCAAGCGCTACATGAACACAGGCTACCAGCGACAGCTGCTCTACCGCAGAAGCAACGGATCCTACAGCGCCTTCGGGAACGCTGACGACTCTGGATCCACGTGGCTCACTGCCTTTGTCCTCAAGTCCTTCACACAGGCCAAGAAGTACATTCAGATGGACGACGAAAAACTGAACCAGACGCGCGGCTGGCTGATGCAGCAGCAGGGCAARGACGGCTGCTTCATCAGGGTCGGCAAAGTGCTGCAYAAGAGCATGCAGGGCGGCGTGAGTAACAGCAAGACGCCGGCGCCGCTCACCGCCTACGTGCTGATGGCGCTGCTGGANGGCAATGAGACGGTTGCTTCCCCGCCTGTGGACAGCGCCATCAAGTGCCTCAACGCAGTGACAACCCTCCACCCCTACACCCTGGCACTCAAGGCCTACGCCCTGGCCCTTGCCGGCCACGCACAGGCGCCCGCCGCCCTGAAGGACCTGATGAACGTCGCTGTCAACACCACCAACTCTCTCTCCTGGAAGCTGCCCGAGGGTTCAGGCAGGAGCAGAGCCGCCTCCGTGGAGGTGGCCGGCTACGCCATCCTGGCCATGATGACCCTGGACCCCAAGGCCCATGAACCGCAGGCCAGGAAGGTGGTCAAGTGGCTGACCACTCAACGCAACGGCCAGGGAGGCTTCTACTCCACTCAGGACACCGTGGTGGCGCTGCAGGCACTGGCGCTGTACGAGAGTAACCGCCACCAGGGTCCCCTCAGCGTGTCCGCCTCAGTCACCGCCGACGGACTCAGCCACACYTTCAGCGTGAACGACGGCAACAAGCTGCTGACACAGCTGCAGACGCTGCCCACGCTGCCCACCACCGTGACGCTCGGCATGACGGGCGAGGGCTGCGCGGTGCTGCAGGCTGTCCTGCGATACAACATCCCGACCGCCGAGCCCAGCGACGTGTTCGACCTCACCGTGAACACCATCACCGTGCCGGACCGCCTCTGCGTCACCAAGCGCATCACCGCCTGCGCCTCCTACACCCCCACCGACGGCGCCTCCAACATGGTGGTGATCGAAGTGAACCTGATCTCCGGCTACATCCCCGAGAAGGAGGACCTCAWGAGSATCGTGGCGGAGGACCCTCGCCTCAAGCGCTACGAGGTGGACGGCAGCAAGATCAACTTCTACGTGGACGAGCTGCGCGCCGAGGACACTTGCGTCAACTTCCGGGTGACGCGCKYTGTTRACGTGGAGAACGTGAAGMCCGGCACGGTGGTGGTGTACGACTACTACCAGGAGGAGTTCTCAATCTCCATGAGGTACACGCTGCCGCCCAACGACGAATGCCGCTAAGCCGCCGCTAAGCCGGGGATGACGAGCAACGGGGGCGCCTTTATAGCAATCACACAGGCGGTCATCTGAAGGCCGCCGACCACGCCCCTGCACCTTGACACACACACACACACACACACACACACACACACACACACACACACACACACACACACACACACACACACACACACACACACACACACACACACACA
>Hyas_araneus_2 Assembly of 3 reads: 2545, 30747, 30753
AAAGAGTTCGGGTTTGGCATGATTGACGCTCCTATAGAGTACCTGTCTCTACCATCAATGTACATCAGTTTGGAGATGGCAGAAATATGTCGCAGAGGGGAACAGATTGGAATGCGCATCATAGTGTTCAACATGCTTCCTGAAGTGATGATGATTCTTCTGGTGCTGCAAGGAACGGACAGTCATCGGTTTATAGTGGTGGAAGAAAATGGAGTGGTGGATTTTTACATCCTCGCACCAAGGCAGGGAGATCACCAGCACCTTGTGACAGTTGGGCCGGAAAGTTCCCTGGAGGTGATTTTCCCCATCGTGGCCATCATAGACCAAGGCGATATTGACCTGACAGTGACCGCCACAACCCAGGTCGGGCGGGATGAGGAGACGGCCACTCTTACTGTCGAGCCTGAAGGAGCCACCATGGACCGCCACACCTCCATCATGCTGGACCTCAAGAGCCGGGCAATAGTTTACGAGTACATGGACATCACTTTGGATGAATCGTATGTCATCCCTCTGAGCATCCTAAGGCGCTTTGTGTCTGGCTCTCCACGCGGCCATGTGTCCCTGTGTGGAGACGTGGTGGGGCCAACCTKMCCTNNTGGCKGWNCASKMARNTYCAGAVAGCTDTTGAGAAAGHHTCTGAAGGGGACTGATGACACCACTTTCACATTTGGCGCCAATGTCTGGACGATGCACTACCTCCGCCTCACCAACCAGCTGGACTACTCGGAGTCGCTAGATATCTTTGATAAGCTGAATGTGATGCTGGCCGCCATAATGTACCGGCATAGAAGTGATGGGTCCTTCAAGATGTGGGGCAATGTCGGTCCCAATGTATGGTTGTCTGCCTGGACCATTCGCACCATCCAGCAGGCACAGTTTACAGAGTGGGAGAACTTTCTTTACATAGACCCAAACATCATCTCCACAACCATACAGTGGCTTCTACAGTGGCAAGATCCAAAAACAGGAGCTTTTCRCGAAACTCCMTATTATAGTGAAAWGCCTCTCAACMRAAAGGCCGCCCCTTACTCTTATGGCCTCAARTGGCAGGGMKMYAAGAACATCACCCTCACTGCCCACTGTCTGATCACCCTRGWMCAGACTATTAAMACCCTGCAAGGMCCTCTACGTGCTCAGGCCWACMWTGCRCGAWCAMGAGCCMTCAGATACCTKGGMRAGSAGCTTATCTACRTTCGTGACCCYTTAGAGATMGCCATMGTGGCGTAYGCTCTCTCCCTGGCTAACTCGGYGTYCAAGGAAGCKGCCTTTACWATTCTAGACAGYATGAAGAGRTCTGAAAATGGRCTGATCTACTGGTCMAGGGAGCCMGTRCGGCCAAATMRACGYGTKCAYGAGAACAACCAGAGGAACTTGCTTCAGCCCAAGTATGAGGAGGAGTGGGACKCCCATGCCGTGGAGGCCACRGCCTACGCYCTGCTKGTGTACCTCATCCGYGACGGCGTCCGCRYGGAGCAGGAGCGYGTTGTSAAGTGGCTGAAYGGCATGAGGATGCATGAYGCAGSCTTCRTATCCACCGTGGACACCCTGGTGGCCCTGCAGGCGCTCACCGAGTACTCCTTCCGYGCCCGCCTCMGRGAYATCACGGACATGAAGGTGGTGATASAGGCCACGGGGGAGGAGGGACARSMGCCCCACGAGRTCTTTGTCTWCAGTGGCAATGTCTCCAAGATGACCACCATCCCAATACAAAATGTGTGGGGCTTRGTGAATGTGTTTGCCACCGGCGARGGCCAGGCCATCCTTCAGCTGGACGTGGAGTATGGCGTGGACTGGGAGGGCTTCAAGAAACAGCCCCCCGTCAAGGCCTTTGAGTTATCYRTCGATGAAAGATACTCCAAGTTTGGTAATAAGTCACACTGTGATGTCACAGTGTGTACCAGGTGGCTCAACACCAAGGAATCTGAATGTAGTACAGCTGCTGTGATAGAAATTGAAAATCCCACTGGCTACGTGGCTTTCTACCCCTCACTCAAAGGTATCATCCGAAAGGCTCAGAGCTCGGGTACTTTTCCTACACTGAGAGACTCAAGAGGAGGCCATGCTGATGCCTACAGTACAAAGACGGCCTTTTTCATTGACTATGTTCCTTCCAATGAGACGTGGTGCTTCACATACAACATAAAGCGATGGTACCCAGTGGCCAACCTGACTCGGATCCGTTCTGCCAAGATTTATGAGCAGTACCAACCAGAGCGCTTCCAGATACTGCTGATCAACTCGACGGTGCGCGCCCTGGATATCTGCGAGGTGTGTGGCTCCTACCAGTGCCCTTATTGCCCGGTGTACAGTGCCGGCCACACCGCCACCCTGCCGCCACTACCTCCTCTTCTGTTAGTTGTTGTGTTCGTACAGACGTATTTGTTAGTTTTGACTGGACTGATTGTTCATTAACAGTGTGATTGTACAGTGTAATTTTTAACCGTTTTGTTATTTTTAACATGTATACATTCTCTTACGTTATACTGAAACTGAAAGTAGTGAGTAGTTCCCAAGTACAAATTCAAGAAATTGTATGATGTCTGCATTGCCAGATTTCATGTAATATACAATCATTCACATGACCCGTTTGCCCTCTCTTATTCCCTTGGTATTGATATCTTATAGAGATACTACTATATATAGCAAATCAGCTAGATCATCTAGAGCTTCTTGAGCGTTTTTCGAAGCTCATCAAGAAAACGGGAGGCGCACAGAGGGGGTTTATGGAACTGTCGCCGATGGTAATTCTCGC
>Hyas_araneus_3 ENA|HACH01024824|HACH01024824.1 TSA: Hyas araneus, contig c27836_g1_i1
CTGTGGGAGCTGTCCTTCCTGCCGACAACAGGCAACACCAGCACTACCCTCTCCCTGCCGCACACCATCACGGAGTGGGTGGGCAAGGCGGTCTGCGTGCACCCACAACAGGGGGTCGGCCTCTCCTCCACAGCCTCCATCGTCACCTTCACCGCCTTCTTCATCGACCTCACCCTCCCTCCCTCCATTCAGCGCGGCGAGATCCTGCCCGTCAAGATCTCAGTCTTTAATTACCTGGAGGGATCGCTGCCGGTTCGTGTCGTGTTAGCCCCCAGCGACGAGTACGACATTCTGGACGACCCCTTGGCTACCAGCGCCCTTCCCACCGGCTCCAAGTCCTCCTGCATTCCCTCGCAGGACAAGGCCGTACACACGGTCAGGATCCGGCCTAAGGTACTCGGTGATGTGAACCTGACCGTCGAGGCCTATGTGGACGAGTTGTTCCCTGAGGTGTGCGGATCCGAGTACGTCATTAGCAAAAGGGACCGCATCATCAAGGCCATCCCCGTGGAGCTCGAAGGCTTCCCGCAGGAGAAAACGTTTACCAAGTACATGTGCACGGATGACGCTGCCAACGAGGAGTCAGCAGTAGTGTGGACTCTGGAGGCTCCCGCAGACATCGTGCCGGACTCGGCGCGGGGCTGGATCACCGCCGTGGGGGACCTCCTGGGACCCACGCTCGATAACCTCGGGTCCCTCGTCAAAATGCCCTATGGATGCGGAGAACAGAACATGGTCAACTTCGCCCCTAACATCTTCGTCATGCAATACTTGGAGGCAGCTGACAGAACCACCCCGGAGATCGCAGACAAGGCCATCAAATTTATGGAGAGCGGTTACCAGAGGGAGCTTCGGTACCAACACAAAGACGGATCCTTCAGCGCCTTCGGATCCTCAGATGAATCCGGTTCCACATGGCTGACGGCTTTTGTACTCAAGTCCTTCGCGCAGGCTCAACAGTTCATCCCGATTGACACTGCTGATATTGACATGAGCCGCGACTGGTTGAAGAACAGCCAGATGGAGAACGGCTGTTTCCTGTCCAAGGGCAAGGTGTTCCACAAGGCTATGAAGGGTGGCATCGCGGGCAACTCGTCCCCCGTGCCCCTGACGGCCTACGTCCTATCCGCGCTCCTGGAGGCTGGCGAACTCAGTACCAACAAGGTGGTGAGCGAGGCCGCCTTCTGCCTCACCCAAGACACCAGCACGGACCCTTACACCCTGGCCCTCAAGACCTACGCCCTGGTCCTTGCTGACGCCCCTGAGGCAGTCACCCTCCTGACGCAGCTGCTGGCCAAGGCACAGGTGACCAAGGACGGCATGTACTGGCAGCTGCCCTCGAAGGACGGTAAGAGTGCGGCGGCAGGTGTGGAGGCCGCGTCCTACGCCCTCCTGGCCATGGCGACCCTCAACCCCGGCAACTACCTGGATGACATGCAGAAGGTGGTCAAGTGGGTGTCCAGCAAGCGGAACGGCCAGGGCGGCTTCGTCTCCACTCAGGACACCGTGGTCGCCCTTCAAGCCCTCGCCAAGTTTGAGATGTCGCTGGGCAAGACACCCGTGGACCTCGCGGTGCTCACCTCCTCCACAGGCCTCGACCACACCTTCCGCGTGACAGACACCAACAGACTCCTCCTACAGCGCATGGATCTGCCCTCCTTCCCCAGCACTGTGAACGCTGACGTGGCAGGGCAGGGGTGTGCGTTAGTGCAGGCTGTTCTTCGCTACAACATCCCGGCCGAAGAACCCAGCACAGCCTTCACGCTAAAAACCACGACAGAGACGGCCCCTGACGACGGCTGTGTCACGAAGCGCATCAAAGCCTGCGCCTCCTACACTTTACCGGACCTGAAATCCAACATGGCAGTCATAGAAATCAACCTGGTCTCTGGCTATATCCCGGAGAAGAGCGATCTGAAGCAGGTGGTGGGCTATGGCACGGGCCTGATTAAGCGTTATGAGGTGGACGGGAGGAAGGTCACGTTCTATATCGATGAGTTCTCCGCCGAAGAGTTGTGTGTGGTCTTCAAGGTTAAACGCGAAGTGGATGTCGAGGACCCGAAGCCAGGTACCGTGCGTGTGTACGACTACTACGACCCGGAGCAGTTCGTTAGCGAGAGCTACACGTTCCCGCCTGTGGACGAGTGCGTGTCGGGTTCTCTGATCGCAGCCGAGATCGAAGGTCTTATCGTCGCGCCGGAGGATATGGGGCCGCCATTCTAGACGCCCGGCCAAGGATGTTCCTCTTCTCGTTATGCAGTACAACCTTCATTTACAACTGTCTGTTTCTCCTGCTTGGTGTCATCATGTAAACAAATTAAACGATGTATAAGAGCATAGGTAAATAATGAATGATAAGATGAATAGTGAATACGACGAGTAAGTAATGTTAAGCGTTCTCTTCTTCTCCTGTTATCATTATTTTTGTTTACATCAAGGACTGGCCAAGGGCAAAAGAAATAGTTATGTTAAGCTTTCTGTTTGTCTTTTTTACACCACGAAGGACTGGCCAAGGACAAAACTATAGAAGTAAATGTTAAGCTTTCTGTTTTTGTCTTTTTTTACTTCTTACATCACAAA
>Hyas_araneus_4 Assembly of 2 reads: 54509 (reversed), 46924 (reversed)
CTGGACTTCCTGGCAGACCGGCTGGACGACATTGAGGACCTGTACAGCCTTGTGCTCACCACCCACGTGCTGCACCTGGCACAGCACCCCCACAAGGACGCCGCCTTCTACAAGCTGGAGAGCAGAGCCACCGTGATGGAAAATGAGAAGTGGTGGGAATCTGAGGCGCTGAACAAGACGGTGGAGACCATGGTGGACACGCGACCTCTTGACGTGGAGATGACGGGTTACGCCCTGCTGACCTATGTGGCGCGCGGCCTCATCCAGGACTCCCTCCCCGTCATGAGGTGGATGGTGAGGCAACGCAACGAGCACGGAGGATTCATGAGTACACAGGACACCGTGGTGGGTCTGGCAGCCTTGGCGGGACTGGCCGGTCAACTTGCCACAGCCAACCCTAGAGTCAGCCTGCGTCTGATCTACGGTGCACGCGGCAAGAACCTTCAAGTGAACGCCGGGAACGCAATGATGCTGCAGCGCATGGAGCTGCCCAGTGACACGGAGAAAGTGGAGCTGAGTGCGACTGGGTCCGGCGTGGCGGTGGTGCAGGTCACCTACCACTACAACCTGAAGGTGACGGGACCCAAGCCGGCCTTCTCCCTGGACCCACAGCTTGACCTGGCACACTCCGACACCAATCGCCTCAGACTCACCACCTGTATTGGGTACACGCAGGGCAACATGAGCAACATGGCCGTGATGGACGTGTCTCTCCCGTCCGGCTACATAGTGGACMACGATCTCATCCCAGGGCTCTATGACTACGAGGGCGTCAAGCTGGTGGAGATGAAGCCCGACAGTTCCGGTGTGTTGGTGTACTTTGACTACCTGAAGCCCGTTGAGGTGTGTCCCACCGTGGCCGCCTACCGGGTCAACAAGGTGGCCTTCCAGAAACCCTCCGCCGTCAGGGTCTACGATTACTACGACACTTCCCGTCAGGCGCGTCAGTTCTACCGTTCGCTGCCGGCCACGCTGTGTGACATCTGTGACCTGGGCGAGTGTGACCCCGGCCAGTGTGAGCAGCAGATCATTGAGCTCAACAGGCAGCTGCAGGACCCGGAGGACGTGGAGCGGCCGGCCACCGTGACGGAGATCTCGGCCGGGTCAGCCCCTGGGCCCCT
>Hyas_araneus_5
TATCAACGCAGAGTGCGCGGGCAGAAGAATATCACGTTGACGGCACAGTGTCTCATCACCCTGGAGCAGACGATTAATACGCTGCAGGGGAGCATACGCTCCGTGGCCAACAATGCTCGGTCCCAGGCTGTCAAGTACCTGGAGAAGGAGCTGGTGTACATCTTTGACCCGTACGAGCTGGCCATCGTGGCGTACGCACTCTCCCTGGCCAACTCGGTGGAGAAGGAGACGGCCTACGGCAAACTGGACCGCTACAAGAGGAAGGAGAACGGCCTGATCTACTGGTCCCGGGAGAAGGTGGAGGCCAACACCCGCATCTACGAGAACAACCAACGCAACCTTCTGCAGCCAAAGTTTGAGCAGAAGTGGGACTCGCACGCCGTCGAGGCCACGTCCTACGCCCTCCTGGTGTACCTGATCCGCGACGGCGTGGATCTGGACCAGGAGCGGATCGTGGAGTGGCTCAACGCTATGCGGATGCACGACGGAGGCTTCATATCCACCGTGGACACGCTGGTGGCCATGCAGGCGCTCACCGAGTACTCCTACCGGGCACGCCTCCGCGACATCACCGACATGAAGGTGGTCGTGGAGGCAACGGGCGAGGAGGGACGGAGCGCTCACAGTGTTGTCATATCCACCGGCAATGTGTCCAAGATGAGCATCATTCCGATTGAGAACGTGTGGGGCCTGGTGAACGTGGTGGCCAATGGGGCCGGCCAGGCCATCCTGCAGCTGGACGTGAGCTACGGGGTGGACTGGACCAACCTCAAGAAACAGCCGCCCGTCGAGGCCTTCGATATGACCATTGACGAAGACTTCTCCAGGTTTGGCAACAAGTCACACTGCACCATCACCGTCTGTGCCAGGTGGATCAACACACTGGAATCGATGACTAGCTCGGCCTCGGTGATAGAGATCGAGGTGCCCACCGGCTACGTGGCCTTCCAGATAGACCTGGAG
>Hyas_araneus_6
AGCCGGTGCTGGGGGAGTGGACCATCACGGTGGCGGTGCTGGGCCAGACCACCACCCGGGCCGTGCAGGTGGCCTACTACGTGCTGCCGAAGTTTGAGGTGATCGTTCCCCTGCCGCAGTATGCCACCTTTGACCAGGGAGAGATGGTGGCGACGGTGGAAGCTAAGTACAGCTATGGGCGGGCAGTGAAGGGGGAGGTCACCCTACAAGTCACGCCCACCTACAAGTACGGCTACCTACAGGCGCCCTACGACGACCCCATCCGTGTGGTGAAGGCCATCAAGGGCAAGGCCGACGTCACCATAGACCTGCAGAGCGATGCCAGGTTGAAAGGAGACTACGCCAGGGAGCTCGAGGTCACAGCCTACGTCAAGGAGGAGTTGACGGAACGCATACAGAACGCCAGCGCGCACGTGACCGTGTACCGCTACCCCTACCGCCTCACCCTCATCAGGACCTCAGACTCCTTCAAGCCAGGCCTGCCCTACACCGCCTTCCTCAAAGTGTCCTACCA
>Hyas_araneus_7
TGTTGCGATGATGTGTTAATGTGTATTTGTGTGTGTACAGACGGGGGGCGAGGTGTTGGTGAGCCTCAACGCCACGCAGCCGCTGCTCAACTTTGTGTACCAGGTGATAGGGCGAGGCGACGTGGTGTTCGGCAAGACCCTGCAGGCCAACCAGGGCACCTCACACACCTTCAGGTTCCTTGCCACCCGGAATATGGCTCCGCGCGCCCGCCTTCTCATATACTACGTAAGAGAAGACGGAGAGGTTGTGGCCGACTCGCTCCACTTTGCCGTGTTGGGTGCCATCCAAAACGAGGTGACTGTCAACCTCAACCCGAATGTGGTGGACGCGGGTGGTGAAGTGGACATCACCGTCACCACCAAGCCCAACGCCTTCGTGGGGGTGTTGGCGGTGGACCAGCGCGCCCTGCTGGTCGGCGCCCACAACCACTTCTCCCAGGATGAAGTGATCGAGGAACTGGAAAGCTACGACCCCGGCAGGAGGAATCTGGCGGCTCCGTGGCATAGTCTGAGGCGGCGTAAACGAGCGCTGTTCAACTGGATGGGCACCACCACTGCTAACGACGTCTTTAAGAACGCGGGCATTGTGGTGCTGACCAATGGCTACGTGCATGACTTCAACCCGTTCTTGACAGACAACCTGCCCCCCGGCGACGGCACAATCGACGACAACGCATGGAACCCCTTCCGTCGCCCGGCCGCCATCAACGGTTCCTTCGGCAGACAGTTCGCGCCGGTCGACGTGTCCACTCACCGTCCTGACCTGGGTCCCGGCGTGGCCTACAACGCCCCCACGCGCCCCCCCCTGGCCGGCCCCTCGAGGAACTGGAAAGCTACG
>Hyas_araneus_8 ENA|HACH01019463|HACH01019463.1 TSA: Hyas araneus, contig c24241_g1_i1
TAAACATGAACGCTCAGAGATATATTACGTAGCAACTCTAGCATTCCTTCACAGGTCCCAGCGCACACCCTAGTGAACTGTGCCTGTGTGGAAGGAAGTGTGACCTTGGTGTGTGTTTTGTGGTGTGTGGGTCCTTGTAGTGAGGGTTGAGTTCGTCCCTCCTTCCTATCATATTGACAGTCGCTTCTGAGATCCCAACATGGCGAGGTGGGGTTCCTCAAGGTGCCTTTTCGGCCTCTTGACGCTTGTATCCCTGGCTATGTGGTGTACAGGGAATTACATCATCACGACACCACGGAAATGGGCGGCGGGCGAGCAGGTGCAGGTGTGTCTGTTCAGCGTGGGCGGGCCGTCCAAGGCAGGGGCGGAGGTGGGTCCGGCGGGGGTGCCCGCGGAGAGTGTGGAGGTGCGCGTGAAGGGGAACCGTGAGACTGAAGATTTGGTGCCCCCCGTGTTTGTGTCTCTGCCCCCGGGCAAGACGGAGGCGTGTCTGAGCGTGACCGTCCCTGCCGTCACCTCCAAGACAGGCAAGCTACATCTGCGGGGTCTGATTGGCGGGAAGGCAGTCAAGCACAACGAGACCCTTCACTTCGCCACCGCCGCCTCAGAGACCTTCGTGCAGACCGATAAGTTCCTGTACATGCCAGGCCAAAAAGTGCAGTTCAGGATATTGACCATTACAGGACCGTACCTCAAAGTGTTCTCCGGCGTGTACCCCGCGATGTATGTGGAGTCACCGTCCGGCAGCCGCATCGCCCAGTGGATCAATGTGGATGGGAGTGGAGGACTGATCCACCAGGAATTCCAGCTGATTGACGAGCCGGAGGAGGGGACGTACAAGATCCACGTGGAGTCCCCCGTGGCAGGATCCAAGGCCGTGCAGACGTTTAAGGTGGAGGAGTTTGTGTTGCCGCGCTTTGAGGTCACCCTTGAGGCGCCGCCCTTCATCCTCGGCTCAGACAAGACCTTCAACTACAAGGTCTGCGCCACCTACACGTACGGCCAACCCGTGAAGGGCAATGTTACCTTTAAGGTCGAAGCCAAGGATTACGGCGATAGCCAAGCCACTCTGCAGAATGAAGTGATTTCCGGCTGCCGAACTTTCATCATCACCGAAGACATTCTGAAGGTCAGCAACGGGCGGTTCTTGGCCAATACGGTGGGCGCGACGGCGACAGTGACGGAGGCGGGCACAGGGCAGGAGGCCAAGGCGGAGTCACTTTTGGACGTGCAGCGACAGGCTCTGAAGTTCGACCACGTTGGGAAGGAGGATTATGTGAAGCCTAACCTGCCCTTCACTGGACAGTTCAAGGTCAAGCTGCCGTCGGGTGCCCCAGCGGCGCGGGAGGCGGTCAGGCTGTGTCGCGGGGAGCACTGCAAGACTTACACCACGGATGCCAAGGGTATCGTGACCTATAGCTACCCCAATTACGAAGACTTCTTAATCGAGATTTCATCACCCCGCTACCCAGAAGTCACGAACCCGGCCTCCAGGTGGCAGCACATCATGTTCAAGTCGTCCTCCAACCACCGCGTCACCAAGTACCACTCCCCCTCCAGCTCGTCCCTGGTCATCAAGGCGCCCAAGGTGCAGCTCAGGTGCCGCGCGGGGGAGACGCAGAACTTCACTGTTCCTGTGTTGTTTGCTGCGTCCAAGGGCACCACTGCTAACTTCACTATACAGCTGGTGTCGAGGGGACAGATCCAGTACTCCCACACACAAGAATACACCCTCGCGGAGACGGACCTGCCCATCGATGCCTCTCTGCTGCTCCTCCCTCTGCCGCTCCCCTTCCCAGGCACGGTGAGGGGAGCCATCAACCTTCCCCTCGTTGTTCCCCTCACGTCCTCGCCAACAGCCAAGGTGATGGTGTGGTATTCGCGGTCGGACGGCGAGGTGGTTTCCGACTCCCAAGAAATCAAGATCAGGAAGTGTCTGACCAACCCCGTCAGCCTCACTTGGTCCACTGACAAGGCCGAGCCAGGTGACAAGGTGAACCTGACCGTGACTGCTGCACCTGCTTCCCTCTGCAGTCTGGGCGTGGTCGACAAAAGCGTGGAGCTCCTCGCGTCGAACGAAGATTCTCTGACCCTAGACGGTGTGTTCGAAGTGGCCGAGAAAGTGATGGTTGGAGATAATGAGAACACGCAGATCGATGACAATGAATACTGCAGGGAGCACCACCCATATGGAGGAGAACCAGAACCCCTGCCAGTCCCCATCCCACGGCCCCGCCCCCCCTTCCCC
>Hyas_araneus_9
GGGTTAACGTTATCAGACGCAGTATAGGTGAAGGCGTTAGCGCTTAGGCATCTATCACTGACTGGTGGTTCTACATTTTGTGATGAGTTGTGCTGTATACAAGGAAAGCTTGAAGGTATAATATACCCATAACCAATAGGTATACCCATGTAACAGTCCTTCAACCAACCGTGATCCTTGTGTGAACCTTTAAAGAAGAAAAACTATAACAAAAACTCGTGACGTGAAAATGAATGCAAAATAGAAAATGTGCACCATGAATTGATCATACTGACAACAGTGGAATATTCAAGCGGGCTTTTTGTTACCTCTTTTTTTTTGCCCTTGGCAAGTTCTTTGTGATGTAAAAGAGAAAAAATATATATAGTGACAAGAGAGTGGTGACGTCTGTGAGTGAGTACCCAGTGTTTGAATGGTGATGGGGGGCGGGGGCGTGGTGGTGCTTGCGGCAGTGGTGATGGTGGTTGCAGCGGCGGCGGGAGCGAGGGGTCAGAACTTACGGCGCGCTGATTCTAGCCTGCGCGTGGACAAGCCCTACGCCGTCAACTTTCCACACGTCCTCCGTAAATACAGTCCCAGCCGATACAGCCACCCGACCCACATTGTCCTGGCGCCCCGCACTGTCAGGCCGGGCGCCGTCTACCGCTGCGTGGTGACCGTCCTGCGTCTGCATCACCCGGTGGACGTGCGCGTGGCCATCTTGAGAGACGGGCAGGAGATCGCCGACGCCCGCCACACCGTCACCCGAGACTACCCAGAAACCCTCCTGCTGCAGCTTCCTAAGAGCACTGCCGGGGGGAACTACCGCCTACACGTGGAGGGCAACATTCCCGGCACCATCGGCGGCACCATCTTCACTAATGAGACACAGTTGTATTTCTCTAAACGCTTCCTCACCATCCTCATCCAGACCAGCCGCCTGATATACAATGCAGGCCAGGCAGTGAATTTCAGGGTGATCCTCCTCACCATGGATGGCAAGCCTTACGACGACCCAGTGGACGTGTTTATTATTGACCCCCAGGGTTATGTGTTGCGTCGCTGGCTGTCGCGTTCCACTAATGTTGGCGTGGTGTCCCTGTCCTTAAACTTGCCCTCCCGCACCACCAAGACAGGTTGGTGGAAAATCAAAGTGTTGGCCAATGGGCAGGAGGAAGTGAAAGACATCAAACTGGAGGAGTATTACACTCCCCGTTTTGAGGTGAAGGTCTTCATGCCAAAATACTTCCTGGATGCTGATGAGGCCGTCACGGGAGAGTTTGGTGGAGAGTTCGGCAATGACAATGGCGCCTATGGTAATGCCACCGTACGGCTTCTAGTGCGCAGCAAAGACACAGAAGACTGGATATTTGTGATGCAGCAGGACTTTGCACCGCTGGATGCCGAGGATGCATTCAGCTTCCCCATGGCTGCGGTGGCTCGTAAGGTGGCCGTCATGGATGGCTGCACAGTGCGAGCTGATGTGAGTGTGCATGAAAGTTTTATGGGCATCAACGTGACTGGATTCAGCATGGCTAAGATCATCAACTCCTCCATAAGTATTCATTTTCTTGGCTCCCAACCCTACATCTTCAAGCCTGGTATGCCTTTCTCTGCATCAGTTGCAGTGTCCTACCATGATTTCCATCCCCTTAGTGTTGATAAACTTCAGAGTTCACACCTGATAGTGAAGGGAGAGGCTGTGTCAAAGGAAAATAACAAGATGACGGTCTTTGAGGTGAAGATTCCCCAGGTATCCGAGGAGACTGAGGAAAATGAATTCTTGGATCAGTCTTGGCTGTACAACAAGCGCCTTCAGGTCTTACAAGCTGAAGACCCAAACTACAAGCCAGAGGATGATGATTACACATCTGCCCACCGCTACCTCACGGGGGATCAGCTGGCAGAGAAAAAGGTGGAGATTTATCTGAGGAACGAACAGTTTCAGCTGTACCGCGAGAAGGGACTTTTCCACTTCACCTTTAATTTGCCGGAGAAGACCACTGGCCTGACCCTCGTGGCCACCTATCAGGATGACGATGGCGATGCGGCCTCGGCCATGGCTCAAGGGATGGCTTTTTTCTCACCTCAGGAACAGTACATAACAGTGGAGACGAGCAACAAACTAGTGGACGTGGGAGAGTTCGCTGTGTTTCATATCCGTTCCAATTTCAACATGGACGCTTTCAACTATGTGATCATGACCAAAGAGCTGATTCTGGTTGCTGGGAAGGAGGTTCTCGACCACACCACACAGGCCAACATCAAGACCATGACGGTGCCGGTGAGCTCGGAGATGGTGCCCGCCTTCACGGTGGTGGTGTATCACTTGGCGCAGAACAATGAAATCATCTCTGACTCTATCACCATCCCTGTCAACAGCATCTCCACACACAAGGTTGAGATGATTATCAACCAGGACAAGGACCACAGCATGCGCACGGTGGAGATCGCCACAGGCAGCTCGGTGGGCGCCTTCTACGGGATGTCAGGCACACGCACCTTCAGCTACGCTCTGCAAGGCGGCAACGACATTTCCCACGCCTCCGTGCTTCAATCTTTGCATAGCTTTACTCATAGGAAAAGACTGCTGCACAAGATGGTGTGGCGTCAGCGAGACAGTCCCGTGCCGGAGCAGGTGGAATACTACACCTCAGGGAACTATGGGCCAGATGCTAACAGAACCTTTGACTTCAGCGGCCTTCTGGTGTTTACGGATGCCTATGTTGGAGTGATCCCTACCTACAGGGGCAACCTCTGCAACAACACAGAA
>Hyas_araneus_10
GGCGAGATGCAGCATATTGTGTGGCTGGAGGCCGGGGAGTCGCGTGACGTACATGTCCCCATCGTGTTCACCCGCAAAGGCACGGTGGAGGTGGAGGTGATCGGCTCCACCATGATGCAGAGGGACTCGGACAGCGTGGTCATCGAGGTGAACACCGAGGGCGTATCCATCGGCAAACACACCTCCATCCTGCTCGACCTCAAGAACCGGGCGCTCGTGTATGAGTTCTTGGACATCCAGCTGGACGAGGTGCCGGACATCCCTTACTCGCTGGAACGCCGCTACATCTACGACACTCCTGCCGGCCACGTCTCCATCACGGGGGACGTGGTGGGTCCTGCCTTCCCTCAGGTGCCGGTCAGCAGTGCCTCCCTCCTCGGCCTGGAGATGATGGGTGCAGAGACCTCCGCCTATAATTTCGCCGCCAACCTATGGACGCTGCATTACTTGCGCCTCACAAACCAACTGCAGCCCCGTCTGACCTACCAGGTGCTGACGGCAGTGAACGTGGAGTACGCCACCATCGCTCGCTACCAGGACGAGAACGGTGCCTTCAAGATGTGGCCCGACTCTGAGCCCAGCGTGTGGCTCACCGCGTACATTTTACGAACGTTGTGGCTGGCTAGTTTCCAGGACTGGGAAAACCTGATTTATATTGATCCTTCGGTGATAAACGAGGCGACATCTTGGCTTCTTCAGTACCAAGTCCCCAGTGGCGCCTTCATGGAGACCGCCAACTACACCCATCCC
>Hyas_araneus_11
TTCCTCAAAGTTTCCTACCAAGACGACATGCCGATCACGTCCGGCAATGTCACCGTCCGCCACTCCTTCACGCGCGACCCCAGTGGCTTCACGGAGGAGGTGCACGAGGTCCCTGCCACGGGCGTGATCACCCTGGAGTTCCTGCCGCCCCTGGGGGAGGACGCCATCAGCCTGGCACTGGAGGCCAGATTCAAGGGCCTCACACAGTGGCTCGGGGATATCGTCAGAGCCCAGAGTCCCAGTAATTCCTTCCTGCAGGCCACCCTTATCACCCCGAATCCAAGGACGGGGGGCGAGGTGTTGGTGGGCCTCAACGCCACGCAGCCGCTGC
>Litopenaeus_vannamei_1 comp44482_c1_seq1 len=4700 path=[15799:0-31 15831:32-2534 23298:2535-2548 4015:2549-2561 26485:2562-2572 4039:2573-2661 4128:2662-2688 4155:2689-3006 4473:3007-3032 4499:3033-3050 4517:3051-3074 26626:3075-3076 26628:3077-3098 21334:3099-3542 21778:3543-3544 21780:3545-3761 11876:3762-3770 22005:3771-4016 10418:4017-4040 26927:4041-4042 10444:4043-4156 5629:4157-4180 10581:4181-4699]
TATGCAGGGATTCTAGGATGAGGAGGTCGAGTATGAGTTTCACAAGTACGCTGTACTCCGTGCAGTCCAGTTGGACTCTCCTGACCTGCGACGATGCTGGTCGGAATCCTCCTCAGCTTCAGCGCTCTCGCCTTCTGCAGCGGGTCGTACGTCGTCACGACTCCGAGGCAATGGATTCCCGGAGAAGACAGTCAGCTCTGCATAAACCTCCAGAACTCGCACTCTGCCGGGGGAGACCTTAGACTCAGCATGATCACACCGCAGGGCAGGTCGTATAAGGAAGAAGCTAACATTACGATCCTGCCCACGCAAACACTGACGATCGCTGCAGGGCAATCCCACCAGTGCTACGACTTCCGGCTTCCTGAGGGCGAATTCTACCGAGGCTACCTGGCCCTGAGCGGAAGGCTGGGCGGCGCCAGTGTCGAGGAGACGGTGGAGGTCTCCCTCAGGAGGAGCAGGAACCTGACCTTCATTCAGACGAACAAGTACCTGTATCAGCCAGGACAGGAGGTCAAGTTCAGGATACTTACCGTTTACGGATGGAAGGCATTCGTGTCCAGGGAAGAGTACCCCGAAGTATGGGTGACGTCGCCGTCGCAGACTCGCATCGCGCAGTGGAAACGCGTCGACAACTCGGCCGGCCTCGTCCACCTGGCTTTCCAGCTGGCTGACGAGCCCGAGGAGGGCACTTACACCATCAACGTGCGCAGCGCCGACAAGATGCTCAACACCAGGACCTTCAAGGTCAGGGAGTACGTCCTGCCCCGCTTCGAGGTCGAGGTCACACCGCCCAAGTACATGTTAGGAACTGACGATCGATTCAACTTCAGAGCCTGCGCCAACTATACCTATGGGCAGCCAGTCAAGGGCAAGATGACACTCGAAGTCTCCAACAATGAGCGAAGACGATGCCTATCCAAATACAAGAGAACTGTACTGGTCACAGGCTGCCATGACTTCGAAGTGACGGCCGAGGAGCTGCGCCTCATGGACTGTTCCGTTTACAGCGTGCGCGCGACGGCCACCATGGAGGAAGAGGGCACAGGGATCACCTTCAATGCCACCGCCAGGGAGAGAGTCCGCCGTACCGCCGTGACACTGAGGGCGGTGCGTGAGGACGCCTACAAAAAGCCAAATCTACCCTACGTCCTTCGAGTGCAGGCCTCTTTACCTGATAATACCCCGGCTCCTGGTTTGCCCATAGAGGTATGCTACGCTGGCCGCTGTAGGAACAGGACCTCGGACGCCGAGGGGAAGATCATAGCTGTCGTCCTGTCGGGAAATTTCCACAGAATCATAATGTCGACCTTGAACTGCCGCGCCGAGATGAGGGCGAGTGTTTTCTCGAAGAACCTGGAACATTACTTCTCGCCCTCGAATTCAGCGCTGCAGATCCAAGTGCCTGAGGAGTCGATATCCTGCACTTCAGGAAAGCACAAGAGATACCTCATCGATATCATGTACTCGGCCAATAACACGGCGTCTACGCGTCTAAACTGTCAGATCATAGCCCGCGGTAAGGTCCAAAAGTGGTGGAGCGTTCCCGTAGAATTCAAACCTGCTCAGCTCCCCTACGACACACAACAGTTAGTGGAGGACCCTTACACACCTGCCCACCCCATTGTCACGGGCGTCGTCAGAGTCCCCATCACCATTACGCCCACTAGCGCACCCTCAGTGCAGGTTCTAGTGTGGTACACCCGCGACGACGGCGAGGTGGTGTCTGACGCAGCGGAGTTGAAGGTGGACTCGTGTCTGCTCCACGAAACGCGCCTCACGTGGGAGACCCCGAAGGAACAGCCAGGAGAGAAAACCACGCTGTCACTGCAGGCTCGGGGTGATGCTCTCTGCTCTGTGGGCGTCGTGGACAAGAGCGCCGAGCTCCTTAACCCCGACCCGGACCCCATTAGGCTGGAGAGGGTCATCGACTACCTGGGTGACTACAAAATCTACCCGTGGATTAATTCACAGATCGATGACACCAAGTACTGCGAGAGGAAGATTTTCAGACAAGGTGGCGTTCAGCAGGATTCCGGACCTGGAACAGAAGACATACTTCCTCCAAATCGTCGACGATACTATAGCGAGTACGTTGACTCCCTCAGGATGTTCAGTGATTCTGGTCTCTACGTCTTCTCAGACCTCACTCTTGAGACGAGACCTTGCGAGGAAGATGTGTGGGACTTCTACGACCGACCCTACGACGGTGGGCCGGTCTACGCCAATATCCCTACATCCGCTATGGGACCCGACCGTGAATTCGACGAACCCGACCTATCCGACAGCGGGGCGAAGGAGAACCGTCCGAGAACCCGCTTCCCAGAGACATGGCTGTGGGACATCGTTGTCGTGCCGTCAAGTGGCGTCTTGAGCCAGAGCGTGACCCTTCCCGACACAATAACGGAGTGGGTTGGCAAGGCCGTGTGTGCCCATCCGGAAGTGGGTGTCGGGCTGTCGGAGAAGGTTTCCATCACCGCCTTCACGCCCTTCTTCACGGACCTTACCATCCCGCCCTCCGTCAAGCGCGGCGAGGTCCTCCCGGTCACGATCTCCGTCTTCAACTACCTCGATCAGCCCTTGCCGGTACGAGTGATCCTTGAGGAGAGCTCCGAGTACGAGGTGGTGGAGGATCCCTCGCTCGGAACAGGGAACGAGCGGACGTCCTGCCTGGCGCCGCAGGACAAGGTGGTGCACACGATCAAGATCCAAGCGCTGGCTCTCGGCGACGTCAACCTCACCGTCTCCGCCTTCGTGGACTCCAGCATCCCCGAGGCCTGCGACACGACAAAGCCCGTCGTGAAGAGAGACACTCTGATCAAACCCATCAAGGTCGAGGCAGAAGGATTCCCGAGGGAGGAAACTTGGACCAAATACGTTTGTGCTGAAGAACTGGCCGAGGGCAAGGACAGCATGGAGGTGTGGCAGGTGGCGCCCCCGGAGAAGATCGTGGCTGACTCCGCCCGGGGTTGGGTCACGGCCGTCGGTGACCTGCTGGCTCTGTCGCTCGAGAACCTGGGCTCCCTCATCCGCATGCCGTACGGGTGTGGCGAGCAGAACATGATCAACTTCGCCCCCAACATCTACATTATGCAGTACTTGACGGCGACGAACCAAGCCACGCCGGAGAACACCCAGAAGCTGCTGAGATTCATGAGGACAGGATACCAACGCGAGCTGCTGTACCGACGCAACGACAGCTCCTACAGCGCCTTCGGGAATGCCGATGACTCCGGCTCCACGTGGCTCACGGCCTTCGTCCTCAAGTCCTTCGCGCAGGCCCGGAGGTTCATCTCGGTGGACACGGAGAGCCTCGACCGGACGCGCCACTGGCTGAGCCTCTCCACCCGAGACCCGAGGGGCTGCATCGACCCCCGAGGGAAGATCTTCAGCAAAGGGCTTACGGGCGGTCTCGCAGGCCGCAGCTCCACCGTCCCGCTGACCGCCTACGTGCTCACCGCCCTCCTCGAGGCCGGCGTCCCCATCAACACGCCCATCGTGATGGACGCCGGCCGCTGCGTCCTGGCCGACTCCTCCAACGACCCCTACACGCTGGCCCTGAAGGCCTACGCCCTCGCCCTGGCCAAGGACCCCAACGCCCAGCGCGTGATCCAGGACCTGCTAAGCCTGGCCGTCGTCGAGAACAACGCGCTGTACTGGAAGCTGCCCCAGGGCAGCAGCAACGCCCTGGAGGTGGAAACGGCGGGCTATGCCATCCTGGCCCTGATGGCGCAGGACCCGCTGGCCAACACCCTCCAGGCCAGGAAGATCGTCAAGTGGATCACCTCGAAGAGGAACGGCCAAGGAGGCTTCTACTCCACGCAGGATACAGTAGTGGCTCTGCAGGCCATGGCCAGCTACGAGACCCACACGTTCCAGGGCCCATTGAACGTCGTGGCCACAGTCACGGCCACCGACCTGTCGCATTCCTTCACGCTGACCGAACAGAACAAGCTCCTGCAGCAGCTGGTGACGCTCCCGAGCTTGCCTACTAGCGTGAGCGTGAACATGGACGGCCAGGGATGCGCCGTGATGCAGGCGGTTCTCCGCTACAACGTGCCCGAGGCCGAGCCGAGCGATGCCTTCAGCCTGCGCGTGCGTCCCATCAACGACCCGCGCGGCGGCTGCGTCGAAAAGCGCCTCGAAGCCTGTGCTGCCTACCTCCTCCCCGACGGCAAGTCTAACATGGCCGTCATCGAGGTCAACCTCGTGTCCGGCTTCATCCCCGAGAAGGACGACCTGAAGGCGGCCGTGAGTCGAAACCCCGAGGTCGTCAAGCGCTACGAGGTGGACGGGAGCAAAGTCACCTTCTACATAGAGGAGTTCACGGCCCAGGAAGTGTGCGTGAGTTTCCGCGTCGTCCGAGAGGTGGAAATCGAGGACGTCAAGCCGGGATCTGTGGTCGTCTATGACTACTACCAGCCCGAGTTCTCCATCAGCAAGAGTTATAGCTTCCCTTTCTTAGACGGATGCAAAAGGTAAATGAAACATGAAAAAAAAACAAGAAAAACAGGTGCCTTACCCAATTCCTCCGTACACCGAATCCTGATATAGATTGTCAGGTGACTTATAGACTGCTTCGTAAAATGGGAACGTGACAGCTGAGCTACAACCAGGGTTTTCTATTATTATCATTTCGTCTGTCGTAAAATATTAAGTTACGAATAAAGCTTTATGTCACAAAAAAAAAAACAAAAAAA
>Litopenaeus_vannamei_2 ENA|HAAW01014678|HAAW01014678.1 TSA: Litopenaeus vannamei, contig Unigene17678_1_1
CGCTGTACTCCGTGCAGTCCAGTTGGACTCTCCTGACCTGCGACGATGCTGGTCGGAATCCTCCTCAGCTTCAGCGCTCTCGCCTTCTGCAGCGGGTCGTACGTCGTCACGACTCCGAGGCAATGGATTCCCGGAGAAGACAGTCAGCTCTGCATAAACCTCCAGAACTCGCACTCTGCCGGGGGAGACCTTAGACTCAGCATGATCACACCGCAGGGCAGGTCGTATAAGGAAGAAGCTAACATTACGATCCTGCCCACGCAAACACTGACGATCGCTGCAGGGCAATCCCACCAGTGCTACGACTTCCGGCTTCCTGAGGGCGAATTCTACCGAGGCTACCTGGCCCTGAGCGGAAGGCTGGGCGGCGCCAGTGTCGAGGAGACGGTGGAGGTCTCCCTCAGGAGGAGCAGGAACCTGACCTTCATTCAGACGAACAAGTACCTGTATCAGCCAGGACAGGAGGTCAAGTTCAGGATACTTACCGTTTACGGATGGAAGGCATTCGTGTCCAGGGAAGAGTACCCCGAAGTATGGGTGACGTCGCCGTCGCAGACTCGCATCGCGCAGTGGAAACGCGTCGACAACTCGGCCGGCCTCGTCCACCTGGCTTTCCAGCTGGCTGACGAGCCCGAGGAGGGCACTTACACCATCAACGTGCGCAGCGCCGACAAGATGCTCAACACCAGGACCTTCAAGGTCAGGGAGTACGTCCTGCCCCGCTTCGAGGTCGAGGTCACACCGCCCAAGTACATGTTAGGAACTGACGATCGATTCAACTTCAGAGCCTGCGCCAACTATACCTATGGGCAGCCAGTCAAGGGCAAGATGACACTCGAAGTCTCCAACAATGAGCGAAGACGATGCCTATCCAAATACAAGAGAACTGTACTGGTCACAGGCTGCCATGACTTCGAAGTGACGGCCGAGGAGCTGCGCCTCATGGACTGTTCCGTTTACAGCGTGCGCGCGACGGCCACCATGGAGGAAGAGGGCACAGGGATCACCTTCAATGCCACCGCCAGGGAGAGAGTCCGCCGTACCGCCGTGACACTGAGGGCGGTGCGTGAGGACGCCTACAAAAAGCCAAATCTACCCTACGTCCTTCGAGTGCAGGCCTCTTTACCTGATAATACCCCGGCTCCTGGTTTGCCCATAGAGGTATGCTACGCTGGCCGCTGTAGGAACAGGACCTCGGACGCCGAGGGGAAGATCATAGCTGTCGTCCTGTCGGGAAATTTCCACAGAATCATAATGTCGACCTTGAACTGCCGCGCCGAGATGAGGGCGAGTGTTTTCTCGAAGAACCTGGAACATTACTTCTCGCCCTCGAATTCAGCGCTGCAGATCCAAGTGCCTGAGGAGTCGATATCCTGCACTTCAGGAAAGCACAAGAGATACCTCATCGATATCATGTACTCGGCCAATAACACGGCGTCTACGCGTCTAAACTGTCAGATCATAGCCCGCGGTAAGGTCCAAAAGTGGTGGAGCGTTCCCGTAGAATTCAAACCTGCTCAGCTCCCCTACGACACACAACAGTTAGTGGAGGACCCTTACACACCTGCCCACCCCATTGTCACGGGCGTCGTCAGAGTCCCCATCACCATTACGCCCACTAGCGCACCCTCAGTGCAGGTTCTAGTGTGGTACACCCGCGACGACGGCGAGGTGGTGTCTGACGCAGCGGAGTTGAAGGTGGACTCGTGTCTGCTCCACGAAACGCGCCTCACGTGGGAGACCCCGAAGGAACAGCCAGGAGAGAAAACCACGCTGTCACTGCAGGCTCGGGGTGATGCTCTCTGCTCTGTGGGCGTCGTGGACAAGAGCGCCGAGCTCCTTAACCCCGACCCGGACCCCATTAGGCTGGAGAGGGTCATCGACTACCTGGGTGACTACAAAATCTACCCGTGGATTAATTCACAGATCGATGACACCAAGTACTGCGAGAGGAAGATTTTCAGACAAGGTGGCGTTCAGCAGGATTCCGGACCTGGAACAGAAGACATACTTCCTCCAAATCGTCGACGATACTATAGCGAGTACGTTGACTCCCTCAGGATGTTCAGTGATTCTGGTCTCTACGTCTTCTCAGACCTCACTCTTGAGACGAGACCTTGCGAGGAAGATGTGTGGGACTTCTACGACCGACCCTACGACGGTGGGCCGGTCTACGCCAATATCCCTACATCCGCTATGGGACCCGACCGTGAATTCGACGAACCCGACCTATCCGACAGCGGGGCGAAGGAGAACCGTCCGAGAACCCGCTTCCCAGAGACATGGCTGTGGGACATCGTTGTCGTGCCGTCAAGTGGCGTCTTGAGCCAGAGCGTGACCCTTCCCGACACAATAACGGAGTGGGTTGGCAAGGCCGTGTGTGCCCATCCGGAAGTGGGTGTCGGGCTGTCGGAGAAGGTTTCCATCACCGCCTTCACGCCCTTCTTCACGGACCTTACCATCCCGCCCTCCGTCAAGCGCGGCGAGATCCTTCCCGTCAAGATATCGGTCTTCAACTACCTCGAGCAGCATTTGAAGGTGACGGTCCACCTTCTGGAGAGCCCCGAGTACGAGTTGGTGGAGGACCCGTCGCCGCGAGGAGTCGGGAAGCGTAAGTCGGCCTGTGTGGCACCGCAGGATAAGGTCGTGCACGTAATCAAGATCCGGCCCCTGGCACTGGGCAACGTCAATCTCACCGTGTCGGCTTTCACGGACACGAGCGGCGTCTCTTCGTGTGGCGTCGGTCGTCCGGTTCAGAGGAGAGACACCCTTATTAAGCCAATCAAAGTAGAAGCTGAGGGCTTTTTAAGAGAAAAGACGTTTACCAAATACGTTTGTGCTAATGAGATGGGTAGCGAGCCGGACTCTGCCGTCCTGTGGGAGTTGTCGCCGCCCGCGGACATCGTCCCGGACTCGGCGCGCGGTTGGGTCACGGTTGTCGGAGACCTGCTCGCACTCTCGCTGCAGAACCTCGGCTTCCTGATCCGCATGCCCTCCGGCTGTGGTGAGCAGAACATGATCAACTTCGCCCCAAACGTCTACATGATGCAGTACCTGACGGCGACGAAGCAGAATACCCCCGAGAGCACAGAGAAGCTCCTCAGGTTTATGAAGCTGGGATACCAAAGGGAACTGCTTTATCTCCGCAGCAATGGTTCCTACAGCGCCTTCGGGAACGCTGATGATTCTGGCTCAACTTGGCTCACGGCCTTCGTCCTTAAGTCCTTTGTTCAAGCAAAGGCATTCATCTACATCGATGACTCCAGCCTGAACCGAACCCGAGTTTGGCTAATGGATTCTGAGCTGGACCGCAGCGGGTGTGTCATCCAAGTGGGGAAGGTCTTCAGCAAAGGCCTCAAGGGAGGTCTGCAGGGCAAGGGATCGCCCGTGCCGCTGACTGCCTATGTGCTCATCGCCCTACTTGAGGCAGGCGCGCCCGCCGACGCCCCGATCGTTCTCCAAACGACGCGCTGCGTGCTGGGCGATATGACCAGGGACCCCTACACCATCGCCCTCAAGGCCTACGCTCTCGCCCTGGCTGGGCATCCCCGGTATACGGCCGTCCTGCTGCAGCTGCTCGAGTTAGCCGTCGAGGACGACGAGGGAATGTACTGGGAGGTGCAGCGAATGTTCTACAGGAGCAACTCCCTCGCTGTGGAGACGGCGGGCTACGCAATCATGGCCATGATGGCCAATCCCGAGAGATACTTATTGGACGCGAGGAAGATCGTCAAGTGGATCACCACCAAGAGGAACGGATACGGAGGTTTCTACTCTACACAGGACACAATAGTGGCCCTGCAAGCCCTGGCCAGCTACGAGACCAATACGTACGAAGGGAAGCTTGATGTTGTGGCCACAGTCACATCTTTCAGCTTCCGCGAATCGGAGAAGGTCCAGCAGTCGCAGCAATTCCAACAATCACAAAAGTTGCAGTATAAGCGGTCCGTACCCACTGTCGGTAACCTCGTGCACGAATTCATTATCAATGAGGACAGCAAGCTTTTGCAGCAGCAAGTGAGTCTTCCGGACTTCCCCACCTACGTGAAGATTAGCATGGAGGGGCAGGGATGCGCCGTGATGCAGGCGGTCCTTCGCTACAACGTTCCCGTCGCCGAACCGAGCGATGCCTTCAGCCTCAAAGTCGACGGCGACAACGCACCTGGGAGGGACTGCGCCCGCAAGCGAATCCGCGCCTGCTCCGCCTACATCCTGCCGGACGGCGAGTCCAACATGGCCGTCATCGAAGTGAACCTCATTTCCGGCTTCATCCCCGTGAAGGACGACCTCAAGGCGGTCGTGAGGCGAAACCCTAAGGTCATAAAGCGCTACGAGGTGGACGGCAGCAAAGTGTCCTTCTACATCGAGGAGTTCACGGCCGAGGAGGTGTGCGTCGCCTTCAACATCTTGCGCGAGGTTGAGGTCGAGAACACCAAGCCGGGAACCGTGGTTGTTTACGACTACTACGAGCCCGACTTCGCCGTCAGCACGACATACGCCTTCCCGTACGTCGAAGGGTGCGACTGATGAGACTTCTTCGCCATTCGACACACACACACACACACACACA
>Litopenaeus_vannamei_3 comp39328_c0_seq1 len=4643 path=[4666:0-28 4695:29-2314 10922:2315-2317 10750:2318-2443 7155:2444-4642]
CTCAAACCTTTAGTCCACTCCGCAACTTGCTGGCGTGGATACGGAAGGTATACCTCTGTAGTGTTTCGGCAGTGACGACGTTCAGGGCGTTACTATCTCAACCTCCACGATGTTACCAAAGGACCATTCGCTGCTTTTGCGGATTTTAGGTCTGGCTGTCCTCTTCAACCACTGTTACGGGAGCCATATCATCACGACGCCAAGGAAATGGAGCACTGGGGAGGCCGCGCAGGTGTGCGCCTTCGTCACCGGTGCGACGTCGGGCGACGGTGAGAACAAGGTCACCATCCAAGTGACCGCCGAGTCCGATAGCACCGAGGTCTTGGTATTAAGCCACATCGTCATTCCTCAAGGTAAAAAGGAAATGTGTGTCAGACTTTTTGTGCCAACTTTGCATAAAAAGGGACAGCTGATGGTCACTGGAACACTTGGTGGCCAGACAGTTGATTATAAGAAGCCCATATTATTTGCTACTGGCATCAGGAAGACTTTTATACAGACTGATAAATACATTTATAAACCTGGTCAAACTGTGCAGTTCAGGATTCTCACAGTGACAGGTCCCTTCTTAAAAATATTGAAAGAAAGTTATCCTTTGATATGGGTAGAGACACCATCTTCAAGCCGCATTGCCCAGTGGACCAACGTGGAGAATTCAGTTGGGCTTATCCATCAGACATTCAAACTTGCAGATGAACCTGAAGAGGGGACATACAAGATTAAGGTTCAGTCAGCATATGGCAGTTCATCAACAGCTAAGGAATTCAAGGTGGAAGAATATGTCCTTCCACGTTTTGAAGTCACTGTGGTGCCACCCAAATATATACTGGGTACAGACACTGAATTTACTTTCACTGTATGTGCCAAATACACTTTTGGACAGCCAGTCAAAGGCAATGTGACATTGGTAGTAGACAATGGTGGATGGGGAAGTAGTAAGAAAAAGCATACTGTTAATGACAAGATATCAGGCTGCAAGGAAATTAAAGTGCTGGCTGATGATATTATGGATAGTGAATTTTATGTATACAGATTAAGTCTAACAGCAACTGTAACTGAAGATGGAACAGGTGAAGAATTCAAAGGTGAAGCAGTAGCTGCTATTCAACGCACAGCTCTGGAATTTTCATATATTGGCAAAGAAGAGTACAGTAAACCAAATCTTCCTTTCACTGGAAAGGTAAAAACTGTGTTCCCTGATAAAACGCCAGCTGCAAATGAACCCATGACTGTGTGTATTAGTGGAGACTGCAGAAACATTAGTACTTCAGCCGGAGGCATTTTGGAATTTGTTATCCCAAAATATTCAAGTGACACTGTCGTGATAAAATCCGTCAATTATCCAAGGGTCAAAGATGCATCATCAATGTGGCGTTCAATAATGTATGGATCAGAATATCATCATCGCTTGAAAAAATATTATTCTCCTTCAAATTCATCTTTGCTGATCCGCGTTCCTGGAAATCGTCTGTCATGTAAAGTATCTGGTCATGATCATGATATACCAGTCCTTTTTGCTGCTGTGAATCAGACGAGGGCTACATTTACTGTTCAGGTTGTATCACGAGGTCAGATCCAGTACTCGAGTTCAGCGGAGTATGAATTGTCATCTGCTAACTTACCAATTAATGAAGAGCATCTAGTAGAACCCTTGCCACCTCCCCCAGAACATACAGTTAGAGGAGTTGTGAATATTCCAATAAAGTTACCTCACACAGCCTCACCTTCGGCTAAGGTTGTTGTGTGGTACACACGTCCAGATGGTGAAGTTGTTTCAGACACTCAGATCTTTGACATAGAAAAATGTTTGGATAATGATGTGAATCTTGTATGGTCAGCAGCCAGAGTGCAGCCAGGAGAACGGGCAACTCTAGATCTGTCAGCTGCTCCACAGTCTATTTGCAGCTTAGGTGTGGTTGACAAAAGTGTTGAATTACTCTCATCAGAGAATGATCAGCTAACACTTGAAAATGTATTTGATATTGTGGAGAACGCCATGGTCAAGGATTGGGAGCTAAGCCAGGCAAATGACTATGAGTACTGCAGAAATTGGCATAAGAAGAATGGCGGTGTGTCCAAACGCTCTATCTACCCAATGTTTTACACTAACTACGGTGATGCTCTTAAAATGTTTGATAAATCAGGATTGCATATCTTGACAGACTTGATTACAGAGACACGGCCTTGTGAAATGGAACAGGAAGATGGACCTGTCTCTGAACCTGAGGCTCTTCCCATTTTGGGTCAGGAGACTGGAGGTAGCTCTAGCTCCAAGCTGCGTTCATACTTCCCTGAGACTTGGCTTTGGACACTCTTCTTTCTGACTGACTCCTCTGGTGTGCTGAGTGAGCAGTATACCCTCCCTGATACTATAACTGAGTGGGTTGGCAAAGCTGTGTGTGTAAATTCGGAAAAGGGTCTCGGCATATCACCTAGGGCAGCAATAACAACTTTCACACCTTTCTTTGTGGACCTGACCCTTCCTCCAACAATCAAGAGAGGAGAAATTCTACCGGTCAAGATTTCTGTCTTCAATTATCTTGAACAAGCTTTACCGGTCAAAGTTGTATTGGAAGAAAGCCATGAGTATGAGATTATTGAGGAACCTGAGAGCCAGTTGCCTCTTGGTCACAGAATAGCCTGTATCCCACCACAAGATAAGGTTGTTCATATAGTGAAAATTCGCTCACGAGTCTTGGGAGATGTAAACATCACCATTGATGCATTTGTGGATGAGCTGTATCCTGAAGTATGTGGACCAGAGTATGTGGTCAGTAAAAGAGACATTTTAATCAAGCCAATCAAAGTGGAGGCTGAAGGATTCCCTAGAGAAAAGACATGGACCAAATACATATGTTCTAAAGATATTATTGAAAATGCAGACTTCTTAGAGATTTGGAAGGTAGAACCACCACCACTCATTGTAGAAGACTCTGCCAGGGGTTGGGTTACAGCAGTTGGTGACCTTCTAGGACCTACACTTGAGAATCTTGGCTCCCTTGTAAAAATGCCATATGGTTGTGGAGAACAGAATATGTTGAATTTTGCACCAAATATTTTCATTCTTCAGTATTTGGATGCTTCAAATCAAACAACACCAGCAATTGCAATGAAAGCTATTGACTACATGCAAAAAGGTTATCAACGAGAGCTGCTCTATCGCCATGATGATGGATCTTTCAGTGCCTTTGGAAATTCTGATGCATCAGGCTCAACGTGGCTTACTGCATTTGTCCTCAAGTCCTTTGCACAGGCACGCCAATATGTTCAGATTGATGAAGATGACTTGGAGATGAGCCGTGGTTGGTTGAAATTACACCAGATGGAGAATGGATGCTTCCAATCTGTAGGGAAAGTCTTCCACAAAGGCATGAAGGGTGGTATTGATGGAAGTGGTTCTCCAGTGCCATTGACTGCATATGTGCTGATTTCCCTCCTTGAAGCGGGAGAGGTCACAAGCAGTCGTGCAGTCATGGAAGCAGCCTTTTGCTTAGATGCTGATACATCTAAGGATCCCTATACGTTAGCTTTGAAAGCTTATTCACTTTCTCTCTCTGATTCCCCAAAAGCAGAACAAGCAGTTCAGAACCTTATTAATGTAGCAGAAGAGACCACCAACTCAATGCATTGGGAGCTTCCAGCTGGTTCAGGAAAGAGTCAAGCTGTTGCTGTGGAGACAGCTGGTTATGCAGTTCTTGCAATGATGACTGTAGATGCTGCAAAGTTTGAGCTTCAAGCCAGAAAAATAGTGAAATGGATATCTTCACAGAGAAATGGTCAAGGAGGATTCATATCAACTCAGGATACTGTTGTAGCTCTCCAAGCTCTGGCAAGTTTTGAGGCTCACCAAAAGAAAGAGGCTGTCAACTTGGTCATCACTGTGGAAGGGGAGGCACTTGAGCATGCATTCTTTGTGGACGAATCCAATAAACTGCTTCAACAGCAAGTGAATCTGCCGTCGCTACCTTCCAATGTCATTCTTGACATGGAGGGAGAAGGTTGTGCCCTTGTTCAGACTGTTCTGAGATATAATGTGCCAGATGCTACAGCAAGTGATGCCTTTTCCTTGTCAATCACCACTGAAACAAGCCCAGATAAGAAATGCATAACAAAGAAGATTAAAGCTTGTGCTTCATACTTATTACCAGATCAGAAATCCAACATGGCTGTTATGGAATTTAACTTAATTTCTGGATACATACCACATAAAGCGGATCTTAAACAAATTGTTGGTTATGGAACTAGCCTGATCAAACGCTATGAAGTTGATGGCAGCAAAGTAATGTTCTACATTGATGAATTTTCGCCTGAAGACCTTTGTGTTGAATTCCGAATAATTCGGGAAATTGATGTTGAAGACGCCAAGCCTGGAACTATTAAGGTGTATGACTATTATCAGCCTGAGTTCTCCATTAGTAAGAGTTATGTTCTACCACCACCAGATGAATGCAAAATCACTTTGGTTCCCATTGAAGCCATTGCCATTGAAGGAGATATCATTGTAGAGCCAGAAGATGGACCAACCACGCCTTCATCAGCTGTTGGAGATTTAGTTGCATTATTAGATGAAATGCCTTAAAAATGATAGAAAGCCGAATGAGTATTGTGTTTGAACATGAGAGGATGTCTAATATTAGCATGCG
>Litopenaeus_vannamei_4 ENA|GETZ01051103|GETZ01051103.1 TSA: Litopenaeus vannamei comp157514_c0_seq1 transcribed RNA sequence.
[truncated: 866,275 more chars]
