# Supplementary material for: Comparative genomic analysis of innate immunity reveals novel and conserved components in crustacean food crop species
Source: BMC Genomics. 2017 May 18;18:389. doi: 10.1186/s12864-017-3769-4 (PMC5437397; doi:10.1186/s12864-017-3769-4)
Supplement: Supplementary file 24 — Fasta files of all sequences. (ZIP 3690 kb) [file 12864_2017_3769_MOESM25_ESM.zip › Additional file 12/6 C-type lectins.txt]

>Litopenaeus_vannamei_1
TTCTGTCAGGAGATGGGAGGAGATCTGGCCATATTCCGAGATGCCAATGAATTTGCTGGAGCTCTAGATTTAATAAGAGAACATAAATCGACCAGGCTCTCGTGGGTATGGATAGGCGGCAGTGACAGGGATGAGGAGGGAAACTGGAAATGGTTCACGGGTGAACCGATGCCTATGGGAACGCCCTTTTGGGGCTCGGTTCGTCACAGACGAGAGCCCCGGCAAGATAGAGCTAAAGAGGTTAATGACTGCGCCATTCTCTATGAGAACGACGACTACATGATTCACGATAGGTCTTGTTCTTGGGGGTGCAAACCTCTCTGTCAGTTCCATTTCTCGTAAGCATCTTCTGGTTTCACTCAAAACTCCGCTCGGAATCTCCTCTTGATTTCGCTTATGAGTTTGCAATCAAAAGATAGCAGTGTACATCGCACGCTGAAAATGTTCATCAACGGAGATTTCAGAAAATGATGCTCATTTGTGTTAAAGGAGTCTTAAATTGAATAATCGGAGATATTTAAAGAAAAATATGTATTTTACGAAAATCACAACACGGACCGGTCTATAATTGCCTAAAATGTTCGCACTCTTTTATTTCATATGACCTGATAAGCATCATACCCGTACTACCGTGGCAAC
>Litopenaeus_vannamei_2
ACCGCGTCCGAACGATAAGGTTAGTAGCCTCGCCGCCATGCAGTCGTTCGTTTCGTTCGTCGTGGCTTTGCTTGCCGTCGCCAGGGCGCAAGATTACTGTCCATCTCCCTTCGTCACAATTGGCAACGGGTGTTACTGGTTTTCGAGTGAGAAAGCCACATGGGGGTCCGCGCGGAGCGACTGCCTCAACAACACGATCGGCCTCGAGACGGACCTGGCCATGATCACCGACTGCGAGGAGCACCACCACTTCTGGAATTACGTCACGTACACCCTCGGCCAGACAGCGGAGTACTGGCTGGGTGGCTACGACGTCCTCGAGGAGGGCCATTGGAAGTGGCTGAACGGGCGTGACGTGCCCATGGGCGTGCCCTTCTGGTACCCCGGCGAGCCGAGCGGCGACGCGAACGAGGACTTCCTGGCATTCACGAGCGAGGGTTACTTCGGCGACCAAAATGAAAACGCCCTCCTGTACTACGCCTGCCAGGTGGTGTATATGAGGAAGGACTAGGCTGCGCCAGGGCTTCCACGGAGCCGCCGGGGAGGGTTCTCGGAGGGCGCAGCGACACGTGACGTTTTACTGAACGAAGGGAAGAAAAAAAAAGAAAAACGAGGGACTTTGGAGAAAAAGAACCTTAGAATTTTCACCAGTAACTTGGTACGACACGTCAACAGCAATGCCAAAGGAAAGCAAGATATATATATATACACTTTTCTTAAATAATCAAACTTGCCGAGTTTTCCTCCATTACCTGTAAGTACAGCTATGTGCTCAAATCTCACAATCTCACACCATAATTTGCGTTTCATTCCATCCGCTGATTAAAGAAATAAAAAGTTCATTCATCATCAAGAATCCACTGTTTATATTGATATAGATTTGGATTTGCTCACGTTGTTCTCAGTTTAAGAACAAAAAATGTCTTATTTTTTCAACTAAAAAGCACTTTGACTCATTGTTATTACTTGTCTCAGTTTGAAACCAGAAAATGTCTATCTTTTCAACTAATGAGTAATCTTAAAGAAGAAAGAGAAGACGGCAACGACGACGAAGGGGAGGGAGGAGAGGGTGTAAGAGAAAGAAGAAGAATGGGGTTATTCGAGAATGAATATTTTTTATTTTTTATTGAACGATATCTGCTGCGGTATTCCCTAAAAGTCATAGAATTTTCAATAAAAATATCAAGGACTTCCCCAAAAACAGTCTTTGCATTTAATATTGTCCCGGAATTTGTTCATGACTACAAACTGTCATTAGCGATTTCGTCTGAATCGCACTGCGCCACATTCCAAGGTTAACACAACTAGATCTGACATTTAAACCTATAATGATAATCCAAAGTGACACTGAAATCGAACAGCTATGCAATGAATCTTCATCATGTAATGACTACAATATTACACATTTAATATCTTAATATACTCGTATACACGCGGCACCCTCTACGTTTGTTGTCATCGAACAAAAGTGAATGAACATGGAGAAAACGAATTAATTACCATTTGACAGTACATGAAAAAAATTAATTACTGATGCGGGGTCATCTTCAAAAAAAAAAAGTAAATTCTAGTTATTGTTGTCAACATCTCTTAAGTACAACTTAAAGTCCTTAAACTTGAAT
>Litopenaeus_vannamei_3
CCGTGGAAGCCTGCCTGTGAGACCCGTACAGTACTTGAACCCAGTCTCAAACTACCGCTCGTCACTGGCAGACATCTCCTCTCTCTCCGTCTCTAAGATAGTGTCGTAAGACCCGAGCATTCCCGATGGCTTCAACCACGCAATGGCTGCTCCTGATGGCAGTACTCCTCGTTTTAGGAGAGAGAGCCTCCGCTTCCTGCAGATCCAACCAGATCCGTTGCAACAGTGACGACCGTTGCATCTCCATCTCCAGCGTTTGCAATGGGAGAGCGGACTGTCTGGACAAGTCTGATGAGCATCCGCAACTTTGCAAGTTATGGACTTTCGATACAGTTACTTGTGGCGGTTCCTCCGTGTACTGCCTTGGATGTATGAATTTCGACACATACTGTGACAGCCCTCACTGCCGGGTGAATGTGCAACCCCAGATATGTCAGATGGTGAAACAGAGGCAGTTGATCATAAAGGAAGAAGTTGAAGGGATGACTCTCTCGGATGAGGCCGTGGCTTTGATGACCGCTGTGGTGAATTCAACACTTACTCAAAAATACCCTGAATGTCCCATGCTATACAGACGAGTCGGTGGTAAATGCTTAGCCTTCTTTTCCCTTGCGAAGGTTCAGTGGCCGGAAGCTCGACAGTTTTGCAAATCCATTTTTGGTGACTTGGTGACATTCAAGAGCCTACAAGAATTTGGACTTGTAATTGACTATCTAAAGGAAACTTTACTAACGACTGACTTCTGGATCGGTGGGAGGTATGATATGGACGTCAATGCTTGGGCATGGGCCAGTGACGACTCTCCTATGCCTTTGGGATCTCCCTATTGGGCTGAGAAGTACAGCAGCTCCTGTGTGCCTCGGTCGCCTCCTCACACAGACCCCTTCAGCAACCCTCCAACTGCCCTCCCTGAAGCCCCGTGTTACAACTACATTCAGGCACCCAAGCAACGCAGCCAGGGATGGTGCAGTGCTATAACCTATGAGCACTTCTACTTCATCTCGGACGACGAATGCCAAAGTTCCCACAGTCCCCTGTGTCTCCTTGCCCACGAACCTGAGGGAGTCTAGTCAAGGATGGACAACAGCTGCTCACACCAGTTGAAGGGCTTGTCATTAGTTCATATATGTTAGGCAATAGGAATATATATACTTCAGGTGTGTGTGTGTCCGGGTGTGCAAGTTTTTTTGTTTTTTTTTTATAAATTTTCTGAGTGAATTGAGTAATTCCATTACAGAAGCATTTTTTTTTTTGTTAAGAAAAGTAATTTTAAATACATATATATTTTTTTCTTTTGTCATAATACTTCTTCTATCTTGAAATCAATGTCACCAGCAGTCTAATATACTAGTTGGTAAAATTACAGACGACAACTTCTAGATGCTTGACTTAATAGTCAGATTATAAAGGACTGCCTAAACCATAATAAATTTAATTGCATAATTGTAAAGAATAGACGCAGCAGTATTTGTCATCATTAGCATAATCTCTTCACATTACCTAAGAGTATCCCTTAAGAGAGCAATAATTTTTTTTTTAAATAAAATCAGGCTGA
>Litopenaeus_vannamei_4
CCGGGAGGGAAAGCTGTTCTAGTGCCACTGTCGTTGGCACTGTTGGTTGTGGCGGCGGACATAGACATTAACAACTTCCTAACCAGCCTGAATCATCTCCACACGACCATGGAAGAGTACGTAGGATGCGACCAGAGGATGGAGAGACTGTGGGAGGACATCATGACTCGTGGCAAGATCTTTAACCACCTGAATGAAAGGCTGCTCAGCAAGATGGACCAGCTGGCCAGGATCAGGGAGAGAAATGAAATCCAGAGCGAATGCAAGCCCCCGTTTCAAGTCTTCAGGGGAAACTGCCTCCTGGTCTATACAGAAGTGCCGTTAGACTGGCCACAAGCTAGGTTCGTATGCTGGGTCAAAGGCGGTGACCTCGCCTATCCCTGGAGCCTGCAGGACCTCAAGGATTTCCTACCCAAAACAGGTCGCCAGTTCTGGGTGGGCGCCCGGACGCTGCCGGAGCTCGAGTTCCCGGAGTGGAAGTGGGCGGACGGGCGCCTGGTGGAGAGCGACCACGACCTGTACACGTCGCTCCCGCAGGACGAGGCGGGAGACAAGTGCATCATGCTGGCTCGCAACGACACCCTCAAGCTCAGGGCAGCCAGCTGTGAGGACAGGAGGGCCTTCGTGTGCCAGATTCCCTACAGGAAAAACTGCCCGAGATCCTACACGGACGTGGGCGGGAGGTGCGTGAAGCTGCACAAGGTGCCGGGTGCCTCGTGGGCTGACGCCGACGCCCTGTGCCGCGAGGACGACGCCGAGCTGGCCCGCCCGCGCACCGCCCTCGACACCCGCGACTTCGTGGGGCGGCAGCTGCAGGCGGACTGGCGCGTGTGGATCGGAGGCGAGAAGCGCGAGAAGCGGTCGGCGTGGAAATGGACCAACGGCCGCCGGCTGAGCTTCCCCGACGGCTGGCACCACCGCGACACTCCCCCCGGGCAGTGCCTGGCACTCCTCGGCGCCGACGACTTCCAGAGCGAGACGGCGGAGTGCGACACCGCCCTGCCATTCCTCTGCCAGAGGATCGAGTGACTCCCCCTCCCCCTTCAGGAGTTAAACGAGAGGCTGAGGTTCCGAGGCGTTGGCTGGCATTGG
>Litopenaeus_vannamei_5
GATCTTTTTTTTTTAAATGTTTTGTATTTTATTTGCATTCAGCTAACAGTAAAAATAACATAGGAAGTGGCATTTAATCGGAATACAGTCAGAAATTCCGGGAAACTAATTGGAGGGCAACAATCAACAGAATAAAAGGAAAAGGGAAAAACTGCATGGAAGCACAGGTCAGAAAGTGGCTTCTGATCGCCTAAATCTTCTTAGGATGGACGCACAAGGGACTCTTCAGCTCTAGGCACTTCTCGTCGCTCATGTAGAAGTAGTTCTCGAAGTTGAGGGCGGCGCAGTGGCCTTCGGCGGGAGTGTGGGGCGCCTGCTGGTAGTGGTAGCAGGCCCCCTCGTTGGCCACGCGAGTAGAGTTGACTCCGACTGAGTAGGTGCGAGGTCGGCAGTCGGTGGTAGACCTGATGGTCCAGTAGGGGGTGCCCAGTTCCATGTGTGCACCATCGACCCATGACCAGCCCTCCGTCTCGTTCCTCAAGCTTCCTCCCACCCAGAAGTCTGTGGTGATATGGTGTTCGCGAAGGAGGTGGACGAGCTCGTGGAACTTCTCGGCGCCGTCGTGGAGGGTGAGAAGGTCGCCGCCAATCGTCTTGCAGAAGGAGCGAGCTTCCCCCCAGTTGACCTTTCCAAAGAAGAAAACGGACAGGCACCGGTCGCCGACGCGGGTGTAGAACTGAGGGCAGTCGGGGTGGTGCAGGATAGTGTTGACCTTTTCAAGGAATTCCTCTCCCAAAATCTCGGCCTCCTCCACGCTTGAGCGTCTCACAGCAGCTTCTTCTGTCGGCAGGACGATCTCTTCAAGAGGACGAAGCTTTTCTTCCCTCAACATCTGGCACAGGCGCATGTCCAGGTCCCCCTCACACGGCGGGTCGGAAATCTCGCAGTAGCGGCTGATGGTGACGCAGTTGGTGTCTCCCATCCTGCGACACCTGACGGAGCCTCGCTCGCAGTACTCATTGCGCCAAGCCCTGCAGATGCCGCTCTCCTCGTCAGAATAGTCGCCGCAGTCGTTGTCTCCATCGCAGATGTAGCGGATCCTCGTGCAACTATCGCTCGTCCCGCAGTGGATCTGCTCGCTCTCGGGACACGTCGCCGCGACTTGGGAAATGCAGAGAAGAGCTGCTAACAAGACCTTCATGACCTCCATGTTGCCTCTTTGGCCTTATCCAAAGCGAAGACTTTGAGATACTCCTGTGCAACTATCGCTCGTCCCGCA
>Litopenaeus_vannamei_6
CCCGGGGCCTTTTGTCTTAGTGAAGACATAGTCGTCAAGAGCCTCGACGTCCGAGGGCACAGCCAGGTCGCCGCCCATCGCCTGGCACTCCCGACGGGCCGCGTTCCATGGCAGGGCTTCGGTGCTCAGATAGAAGCATTCCATCCCAATCCTGATAAAGGGTTTGGGACACGAGATCTCGATCTCGCAGACGAAATGCTGTTCCACCGAGCAAATGTAATCGTTAACCGGAGGATTAAAGTAACTTCGGATCTCCAGGCAGTCTTCTCCTCCGCCATAATCGTCGGGCTGATTCCCGGACCAGTCCTGGGCCTTGATGGCGTCTCCGTTGAGGTAGTTCCACACGCCCTCGTTGTCCTGGTCGGTGCCGCCGATCCACACTCCGGGGCCCTCCACTCTGGCGAACACGAAGGTGTCGAGGGCACGCACGTCGGAGGGCACGGCGAGGTCTCCGCCCATGCCCCGGCACCGCCTTCGGGCGTCGTTCCAGCTTCTCTTGTCCTCACTCAAGTGGAAGCATTCGTCGCCGACCTTCGCGAAGGGCGGCGGGCAGGCGGCTCCAGCTGCGAGGGCGGCCTTCGCGGCGCAGATGGCATCCCGGGACA
>Litopenaeus_vannamei_7
GATAATGATGATGATAACAATAATAATATTGATAAAATATGGTAATCTTTATCATCATTATATACTGTTAAACCGCGGTCAGACGAGCATTTTTCGACAACAAGTCGGCAGTAATATCTAATTTTCCCTCTTCCACTCAGAGTTGCGAAGTCCTCTTCTTGCAACAGTTTTGTACGGATGGCTTGGGAATGTATTGCATATCCTTCGAAGCCGGTCATTTCTACAAGGAATTTCGCTTGACAGTGGCCGTGACCTCATCATCGTCTGCGGGCGCGCATCTTCCAACCTTTCTCGCCACAATCATCATCCTATTCCTTATCATTCTCTTTTGCCGAGTCAGAAACTGAACCTAAAGCACATTTTCACTTGTTTCTCTCCCGCAAGTGGACAGGGACGCAGATGAGGTTCCTTACATCTACGTAGGAGGCTCAGACGAGGACGAGGAGGGGGCTTGGCGCTGGCACACGGGGCAGCTCATGCCCGGCGGCGCGCCCTTCTGGGGCTCTTCTCTGACGCCCGGGTTCAGCAGCCAGCCAGACGGGGGGCGGCTTCAGAACTGCGCGGCGCTGAACAAAATGGACTCGTATTACCTTCACGACGGGGAATGCGACTTGCTTGCCTCGGCCCTCTGTCAGTTTTAGTCCGAGTGGAGTGGAGAGAAGAAAAAAA
>Litopenaeus_vannamei_8
GTGTGTGTATGTGTTTGTGTGTGTATGTGTTTGTGTGTGGTCGTGTGCTTGTGCGTGTGCGTATGTGTGTGTAAGTGTGAGTGTGTTCGTGCATGTGTGTTTGTCTATATACGATCGGTCATTTTTTGCCTATCCCCCCCCACACACACATTTATGTCCTATATATTGATGCTTATATATCGTATATCTGATATAATCAAATCCACTGATCACATATCTATACTGCTGGTGTATTCCCTGAACACATACTGAACCGAAGGGGAAGCACGACTACCTCCCACCACCAACAACCCTCTTAAGGGAACAAAGCACCACCACCTGGCCCTCCCGACGTGGCATCCCCACCTAGGGCGCAGCGGCAACACACAAGGGACTCCTCTTCTCGAGACAAAGCTCGTCGCTCATGTAAAAATAGTTGCCGTAGGTGAGGGCGAGGCAGTGACCCACCGGCGGATTCTGGGGCGCCTGCGTGTAGTAGTAGCACTCGCCTTCGTTGACGTGAAGGGTGATGTTACCCTTCAGAGTGATGTTCCTCTTGTGGCACTCCTCCGTGTGTCTGAGGGCCCAAAAGGGGGAACCCAACTCCACGGGGGCGTCGTCCAGCCAGGTCCAACCCTCCGTCTGGTTGCGCAAGAATCCTCCCAGCCAAAAATCGGTTACCATGTTGTTTTTCTGCAGGTGGGTAACAAGGGCATGGAAATCTTCGGGGTGTTGCAGCGTCAACAGATCACCGCCGACGATGCTGCAAAAGGCCTTAGCTGCTCCCCAGTCGACCTTTGCTGGAAAAAATATGGAGACACACCGACCGCCTACAAGAGTGTAAGGAACGGGACAGTCTGGGTGGCCGAAGGTTACGTTGACCTGGCTTAAGAAGAGGTCATGCAGCGCCTCCACGACCTCAAAAGTAACCTGGCTTATCTCCTCAGTGTTAAAAGACGATAGAGGTTGTAGCTTCCCACTAATTAAGATCTCACAAATACGCTTATCCAAGTCACTCTCACAAGGTGGGTGGGTTTGACTGCAATAACTTAGGACGTCGTAACAGGAGAGACTACCGAAGTTTGTGCAAGCAATGTAACCTTTACCGCACATGCTGTCTCCATGACTCCAAGCCTGACACAAGTCCTCCGCCTCGTCCGACCCGTCAGGACAGTCGTTCCCTCCGTCGCAAATGTAGTTGCCGTAGACGCACTGCCTGCTCTCCGCGCACTCCAGCTGGTGTGGGGGACACTCCGCCGCGGCCTGGCGAGCGAGGACAAGGGTCGCGATGGCCACTTGAAGGATTGCCATGGCTTCCTCCTGTCTTGCAATATCCTTCGAGATCCTGAATTCTTCTTCCCTTGCTGCAGG
>Litopenaeus_vannamei_9
TTTTTTTTAGCTTCATTTTTTTATTATTATTTATATTTGCTTACATATATAATAATTTTTCCCACGATAACTTCCGACTGAATTCCGCCCTATCTATTGCCTATATTCACACAAAGGAGAAAGTTCACCATAGTAGACACAAGAGTAGAAGTAATAGAAATGCTTCGAGAGCATGCAGGCGTATTCGGAGCCCGCGCCGTCGGTTGGCTCCTGGGTTTTCGAGTACCCCCAGAAGGGCGTGCCCATGTGGACGCCGCTCCCGTCGGGCCACTGCCAGACGCCCCCCGCCTCGTTGTTTGCGCCGATCCAGAAGTCGCTTCCGGTCAGCCCTTGACTGCGAATGAAGTCCACGACCGCCGTCAGCAGGTCAGCCGAGTCGATCTGCGCCAACTCGCCCAGAAACGAGTGGCAGAAGTTCCTCGAGTCATGCCACGTGCCCTTATTCATAGTGTCAAAGAAGAGGCACCGACCACCCACGGCTTGGTAGGGGATGGGGCAACTTATATCTGAATAATAATCATCTTTCCACGTATTTGGCGTTGCTATAGCTATGGACACAATGGCTGCAAAGACGGTGTACTTCGTCATGACGAGAGTTCGAGATCG
>Litopenaeus_vannamei_10
TTTATCAGTTCAGATTTATTTTTGAAGCTAGCTGATCTACTATCAGTCACAAAAGCAGAATGAAATAAACTTGCTTCCACTCGCCTCCTGGTCGCCAATGCCAGAAAACGAATTGTAGTTCAACATTAACAAAAGGAAAAGGAAACGGTGCTCCTCGGAAGACCTGGTCCCGCTCCAGATCGCCTCACGCCCTCTCGCTGGGTTCCTTTCCCGCGACGCAGAGAGGGCTCTTCTTCGCCAGGCAGTCCTCGTCGCTCATGTAGAAGAAGTTCTCGAAGTTAAGGGCGGTGCACATACCTACGGTGGGTTTCCTGGGTCGTTGCAGGTAGCGATTGCAAGATTTCTTCAAACTGATGGTCTGGTTGCGATAATTGCAGGCAGGGTTCGTTCTGAGGGACCAGTAGGGGGTGCCCAGTTCGATGGGGTTGCCGTCCACCCACGTCCATGTCTTGTTCCGCACGGCTCCCCCAATCCAGAAGTCCGAGGTGATGTTGTTCTCGTGAAGGTGGCGGGTGATTTCGTAGAAGTTCTCGAAGCCATCTTGAAAGGACAAAAGGTCGCCGCCATTCATCTTGCAGAAGGCCCGAGCTTCTCCCCAGTTGACCAGTCCAAAGAAAAAGATGGACAAGCAGTGATCGCCAACGCGTGTGTACAGGTGAGGGCAATCAGGATGTTCAATGGTAACGTTGACCTTTTCAAGGAACTCTTCACCCGAAACTTCGGCAAAATACACGTTCGTCCGCAACACGATCTCATTATAAGGTTCAAGCCTTCCATCCTCCACCATCTGGCACAGGCGTTCGTCTTTATCATCGCAAGGAGCCTCGCAGTACTCCCTGGGGGACAAGCAGGTCTGGCCTCTCCCTCTTTGGCAAAGGCGAGTGCCACCATAGCCGCAGCCCGTCTTGCGCCAAACGTCGCACAAGGTGGGTTCCTCGTCGGTGTTGTCCTCACAGCTGTCCGCTCCGTTGCAGAGGCTGCTGAAGTCCACGCAGTAATGGTTTGTCCCGCACTGGATCTGGTCCCTGTTGGTACACTCCGCAGCACCTTGGTAGATGCAAAACGATGCCATTAACAAGACCTTGAAAATGATCATGGTGTCTCGTTGACCTT
>Litopenaeus_vannamei_11
GGGGAAGTGCGTGCTGCTGGGGAGAGTTGTTATTCAGGAGTCACAGGGACAAGGCTCTTCCTTCTGCCTCGGTTGGACGCATCATCTGTTTCCGAGTCGTGACCATGGCGCTGTTTGTGCTGCAGGCGGCGATGCTCGTAGGCGTTGCCGCCAGTCTGCCTCCCGCCGTGGACGAGAGCACGGACGTCCGGACGCTGCAGAAGAGCTTCCTGGCGCCGCTCGATTCGGAATGCGCGAGTCAACCCTCCACACACAATGCACGGACGGATTTCGACTCGTGGCGGGGAAGTGCGTGCTGCTGGGGATTAGCACGAGGAAGAGCTGGGGTGACTCGCGCCTCTTCTGCCAGCAGATGGGGGCGGACCTCGCCACATTCGAGGACGCGGGGACCTACGCCGCCATCTTGGATTACATTAGAGAGATTATCGGGCTCGGTGAGCGGGTGAATGTGTGGGTGGGCGGGTCAGACGGAGCTGTGGAAGGCGTGTGGACTTGGTTAACGGGCCAGTTAATGCCACGAGGTCCGCCATTTTGGGGAACCAGGAACAATTACTTGCCTGAGCCAAGTGGAGGAACCAATGAAAACTGTTCGATTCTCTACAAGGCGGACTTCCATTACGTGCATGACATTAATTGCGACACAGCTGCTGCTCCACTTTGTATGAAACACAACTGAAGGCATCTATAAGGGAGGTGCCAGTATCCAAATCAAAATCTGTGGTAACAAATAACAAAATATAATTTTCCCCTGGTTGTTTGCAATATTCAGTGTAATAAAAATAACTCTGGAAGCTTAAACGAGTCTCGAATTTTTGTTGCACTCCTGACACTGACACTGACTATTAATTTAAAAGAATCAGTAAGTAGAAACATTTTTCGTTTCCTGAATGGTTAGCTGTGACTCCATTTGGATAACGTCACTAGGCTCAACCCCATTTTGACAGCATTAACTTGTGGTGCGGAAAGTGGTCTGTTTAAGTGTGTTGACATTTTACATAATTTTACGGTAATGGTGTCTTGTGCCTCAGGTTTTTTTCAGTACATTATAATGATTTAGGTGATAAATCATACCTTACAATCCGTTCCCTCAGAGCTCAGTGATTCCACGGATTGCAAGCACAAATGTTCATCAAATTTATTCAACTCACGTAGTTTATGTTGTAGACTTAAAGCTAGTTACGTTATTGGAATGAAATCTGACAACACCGAAGTGAGGAACTTTACAAACCATGCAACTGTGTATGAGTGCAAGCAGTAGCACTGTGAAAGTGGTGCGTGGCCAAGGCTGGCACCTGACAAATTATGATTTATCTATTGCTTGCCACTACACATATATACCTTCTATCCTTTCAACACAACGGGGGGACCTGCAAGTTATATATTATCTTTTACTGAGGTCTTTGTTGTTTAGCACAACTGAGGGACCCTCAAGTTATAAATTC
>Litopenaeus_vannamei_12
TTTTAAATCAAATGAAAGAGTATGCATGCCAGTTCTTTTTATAAGAAAACCCATTGCCCCTAAAGAACGTTGGTTTAATATGGTGCGTTTTTAGGCAAAGACACAGCGAACTTTTTAGATTATCAAGAAAGGGGAAACTCTCTGAAGTGGGAAGAAAAGATTACTTTTAACATAGCTTCGTCATCGCCTTTTAGAAACTTACAAACATGATAGATGACTCATTTTTGAACTGAAAGCGTAGAGTATGGTGTGGGGGTCCTCTCGGGGGGAGTTGTCGATGCCAAGGTGGGAGTAGTTGACTCGCTGGGAGTAGCTGACTCGCTGGGCATCGGCGAGGTCGTGGTAACATCGCCTACGGGAGGGAACTCGCAAATGGGATGGTAGTAGTTGATGCAGTTCTGGTCTCGCAAATAGAAATAGGCGTTCTTGGCCGAGACGAGGCAGTCGGCGTGGTCCCCGGAATTGGGTTCCACCACGTTCTCGCAGTGGAACCAGAGGGGAAAGCCCATGCGAATGTCGGTGCCGTCCACCCATTTCCAGTGGCCCTCCTTCTCCTCGTCCGTCCCGCCCAGCCAGTAGAATTCCTCGTTGTATCCTAGACACTGGATATGGTCGACGAGGGTTGTCATGAAGTTGGGGTCGTGCACCTTCGCCATGTCGCCGCCTCGCTCTTGACAGGCTGCCCTCATGTCATGCCAGATGCCCATGTTGTCCATATCAACCAAGATGCAGTGACCGTCCAAGTTGACGGAGGGCGGCGGGCACGTGATTCCATGCTGGGGCAGGGGAGCAGACGACAGCGAGGCGCCACACAGGCCACCTGACACTAGGATAAAGATCCAAAGCTTCAACGACTACGTTCGCGCC
>Litopenaeus_vannamei_13
AAAAAAAAATAGAAAGAAAAAAAGTGTATTTCATTTGGTGATGAATAAAAGGGGTTTAATGACGGTTGCTGCACTACATTACTTTGTGCTGAAGTAAGATAATTCTCCCAAGATGCTGCTCTATCTGCCTCTGATTTTTACCTGCTCTCTGTTCGTAGGGGAAGCAGAGGGTCGAGTTACCTGGACTCGAACCGACTTGGAGCCATTCCCAGCTGGAGTCGAACCAACTTGGAATCGAACCGACTTGACCCTGGGTTCGCAAGACTGCCCCGGAGGATACTCCCTCGTGGGCGACCAATGCCTCATGTTCGTGAACCACCTGAACCTGCCCCATGGAGAAGCGAGGGAGTACTGTCACGCTGTCGAAGGAGAGCTGGTCGCCATCACCACGGCCACGGACTTCAAGAATCTAGTCGATTACATCCACGACAGCGATTTCTTGGCCCGAACCTTCTGGGTGGACGGAACCGACGGAGAAGCAGAGGGCGTCTGGGTGACGTCGTCAGGAGGAGCCGTGCCCTTCGGAACCCCCTTCTGGGCCGCCTTCGAGTACCGGCAGCAACCTGACAACTCCGCCGGGAGTGAGCACTGCCTGTCGTTGCCGTCGCGATGGTTTCACTATATGAACGACGTCCTTTGCACTGACGCAAAGAACTTCATATGTGAAGCCACCATCCAGAAGGAGCCCGAGGTCGCAAGCGCAGCCCTGGCTCCCTTCGGCCCGTCGGCGGTGGGCGTTGGGTGCACCTTGCCCTTCGTGGAGGTGGGCGGCCTCTGCCTGATGTTCGTCACGTGGGCGGAGGAGACCTGGGAGGACGCTCGGCGGGCGTGCACGGGAGCCTCCGCCGAACTCTTGGCCATCACCGACGTCGAGGTGTTCCGAGCGCTGTACCTCTACATACATCAAGATAATTTATCAAGCCACGCCTTCTGGCTTGGAGGATCCGATTTAACGAGTGAAGGGACATGGGTCTACACCACAGGGGAGCCTGTTCCCATGGGCACCCCTTTCTGGGGTATATCCAATTTCGATGCTCCTATCCAGGAACCCGATGGAGGAACCGATCAAAACTGCCTTGCGATCACTGGAGAAGGTTATTTTAATTTCAGAGATTATTCTTGTGCTTCGACGTTTAACCCGCTGTGTGTCTATACTGGATGAGCAAATAGCGTGTGAAACATAGAAAAAATAGAAAAAAATAACAGAAAAGTATGTATAAAGGAAATAAATCTTTGACTTTTGTTTTGTAAACATTCTTTAGGGAAACTTTCAGAAGTTCTTAAGAGGTTCATTTACATACCATGACCATGGGTCTTGCTCCATCTACATCACAGGCTTCTCAGATTTGCTTATAAGACTTTTCTTTATTTCCATTTCTCTCAGTCTTCTCAACACATACATGCACATGAACAAACACTCAAACTTACACATGCACTTACACACACACACACACACATTCTCACTCTCATTCACACATACACACAAACCAAATTAGTGTTACATGCAAAAGCTGTGTCACGGTCAACAGGAGGCAAATAAAAATATATGTATGGATATGTTGTGGCAATGTTTTTTTTTCTATGATTTCAAT
>Litopenaeus_vannamei_14
AATGTAAAAATATTCCTAAACCACCTTCTCACACAACCGCGTTCGAATCGCCACCCGATCTGTCGACAAAACAACGTAAAAAAAAACATTCCTAAGCCAGCTTCTCACACACAGCCGCGTACGATTCGTTGCACAAGTTGTCGATGAAATAGTAAAACACCGACTGACCCATGGCGATGCATCTAAGAGAGGAATCGGACACCGGTCGTTGGGCCCCGCTCTCGTAGCTCCAATATGGCGTCCCTTGCCTAACCTTATCTCCGTCGAGCCAGAGAAATTCTCCCTCCGTGGTTGTTTCCGAGCCGCCTATCCAGTAGTTGTTGTCGTCAATTCCATTATCACGAATATACTTGACGAGGTGATACATGAACTCCAGCTGGTCCACCTTGGCCAGCTGACCTCCCAGCTGGTGGCAGAAGAGCTTCATCTCATCCCAGGTTCCGGAGATCACAGCATCCACGAGGACGCACCGGCCGGCCAGCACTTCGAACGGCAACTGGCAGTCTGCGCCGTCTTTCACTTGGAACGGAACGGTGAGCGTCGTCTGCAGCGCCCCTTCGTAGCTCACCCGCGCCGTGTAGTCGCCGTTGAACAGCTGATCGAACACAGCATGGCAGTCTGGAGCTTCCAAGCCACACGTGACGTCCTGAGCAATCGCCGGGCCTCCTTTATCTGGCAACACTTCCACTAAAAACTGCAATGGAACAGCTGTTTTGTCCCACGATACTTGTACACTCCCAGGGCCCACGTTACTTACTCGGATGTGCAGGTCTGTGACGGGAACCAGCGAAGAAATGCCTGGGTCACGTTGGGTCAAGAGAAGCTGTAGGTCTTTGACTTGACCTTCACCATTAGGATATGTAAGCGACTGAACGTTCTTTATTTTACAACCGTTGGTGAAGGGAAGACAATCTCCTTCGCCACTCTCAAGGACGTCACTGGGATCGAGAGCGTTAATAAGGACTCCCCTGAACCCTTCTTCCTCCACGCCCAGCCCTTCGTCAGCCGTTGCCGTGGTCGTCAGGGTCTTTGGGGGGCGTTCAGAGCTGGGTGAGGTCGTTTCAATGACGACACTCTCAATAGCCAGACCAGTCCAGTGCCGTTCCACAGACTGCCTTCTGCTTCTGGAAGTTTGAGTTATAGGATCCGTCACATCCAGGACTTCCGCCGCATATTCCCCGTACTTCTCCAGCCCGAGGAAGTAATAAGAACAACTACCATTCTTGCATCGAACATTTCCAGAAACGTCAACCACTACTGACGTTTCGGTTCGAGATTCGCCGACGATGCTGGTGGTGGCGAGAGGGGCGTGTCCGCGGGCTGGGGAAGGAACCGCCCAGATCTGAACGAGGTAGTTTCGTCCAGGTTCTTGGTTCCATCTTACACTCAGCGTCTCGGGACCCTCCTGTTGCACGGCTGCGGTGACGTTCTTAAGGGACAGCTCTTCCTGGGCCGCGGCAACCACAACATTGTCCTCCGACCTGGCCAGCACCAGCAGCACCACGTCCCCCTCGAAATACAAGTCACCCAAGACCACCGGCGCCAAGCAGTAGAGACTCCAGGTCCCCGTCTGGTCCGGCTCGAGGTGGAGGACGCTCGTGTTGACGACCTCGAAGCCGTCCTTGAGGAACGCGGATTCGTATTCGAGGGCGAGGTCTGGGGCGCCGCCGTCGGGGAGCGTGATGCAAGGGGACACGCCCTCTCCTGCGCTGTTTGTGATCCTTCGCACACTTAATTCATCTACTTGGTCATATGCAGAATAGGCCCAGGTCTTGTCACACAAGGCCACTACCACAAGCATAAGTACCAAATACCACATGATGCTGCTTCCGTTTTTGCTTTGCTTGTGTGTTCCTCTCAG
>Litopenaeus_vannamei_15
CAGTCCTCGTCGCTCATGTAGAAGTGCTTGTCGTAGGTGATGGCTGCGCAGAAGCCCTTCGGAGGGGTCTCGGGCGCCTGCGTGTAGTGGTAGCACTCGCCATTGTTCGCCTCTCGCACCTCGGACGTCCCCGTCAGCGTCACGTTGCGCGGGTTGCAGGAGTCGTACCGTCTGAGGCTCCAGAAGGGCGTCCCGCGGGGCATCGGGGTCCCGTCGAGCCACGTCCAGCTCAGGTCGTCCACCTCGTACCTCCCGCCGAGCCAGAAGTCGCTGGTGATGCGGTTATCGACAAGATGGTTGACGAGATCGACATAATGGTTGACATTTTGGATGCTGAGCAGATCGCCGCCTATGTGCTTGCAGAACGACCGCGCCTCGCCCCAGCTCGAGCTGCCAACATAGAACACGGAGAGGCACTGCCCGCCGACCCGGGTATAGAAGCGCGGGCAATCTGGATGGCTGAGAGTGCTGTTCAGGTTGAGGCGGAGTTCGGAGCCAAGTTCGACGCTCTTGTTGTACGCAACGCCGGGGTCGTTGGAGGGAGGCAGCCGGATGGAGCTCAGGGGAACCAAGCTCTTGTTCTTTATGATGGAGCAGATGCGGCGGTCGAGAGATCCATCGCAGGCAGGCTGAGTTCGGTGGCAATAGGCCTCGATGCTTATGCACTGATCGTCTCCGTTGGCGTGGCACTGTGCCTGGCCCTTCTCGCACTGCGTGTTCCGCCAGGCCAAGCAGAGGTCCGGACTCTCATCCGAGCCATCAGCGCAGTCGTTATCGGAGTCGCACAGGTACCGGTAGGGGACGCATCTCTCGCCGCTCGTGCACGCGATCTCGTCGCCCGTGCAGTCCAGGGCCGAAGCAAAGCCGAGACACAGGAGAAGCACAAATCTCTTCATGGGGGCGGGGATGGGCGTGCGGGCGTGGGCGTAGGGACAGCAATTTCCTGCTAGCAAGCGAAGCACCGGAGCACTGGGCGACGGCGGGCGGG
>Litopenaeus_vannamei_16
GGTCAGTCTGCGAGATTTCGGACGGGGCTTCGCAACCATCTCTCCATCACTCACGATGCATCGCAAAGCAGTTCTTCTTTGGCTCTTAACGGGAGCAGTCGTGGCGGGGGCGATCTTGGAGCAGGAAAGCGCGCAGGATCTCTTCAACAACCACTATCCACCTGTCAGTCCTAACTGTTCTCAGAGCTTGACAGACCTGCTCCTTCTCCGTCAAGAGGTCAGACTGGACGAAATGGTCAAGCTTCTGACTGACATCCGGGGGTCACTGGCATCGGAGGGCAAGAAGAGCACCTCGACCTGCCCCGCTGACTTCCAAGCCTTCGAGGGCCTCTGCCTCCACCTCGGGCCAGAGCGCACGAACTGGCACGACGCCCGCAAGTACTGCCTGTCCGTGGGAGGGACCTTGGTGAGCGGCCTCCGAAACGCGAGAATTGGCCGCTCGTTCGCCCAAAAATCGAACGCAGACCATATGTGGATCGGAGGCCACGACTTGTTTGAAGAAGGGCGATGGGAATGGCTCTCAGGGGAGGCCATGCCGACGGGAACCTCATTCTGGTCTTATTATCTGGGAGTACAACAACCGAACAATGGAGGAGATGGAGAGCACTGTGCCGTTCTCTACGTTCCGGACAACTACAATTTCCATGACTTCCCTTGCAGCTGGGATTGCTTACCGCTGTGCCAGGTGGAAGTCTGTGCTTGATTAGGAAGTAGGAGAGGAAGGAAGGGGAGGAGAGAGAAGGGGAGAGAAGTGAAAGAGATGGAGAGAGGTGAAGGAAGGGGAGGAGACAGAAGGGAGAGAAGTGAGAGAGAGAGAGAGAGGGGAAGTTAAGGAGAGAGATGGGGAGAAGGGAAGGGAGGGAGAGGAGAGAGAAGGGGAGAGGGGATGGTAAGGAGAGAGAAGGGGAGAAGGGAAGGAAGAGGGAGAGAGGAAAGTACAAGGTGAGGTACAAGTGTTGTCATTGATATATCCATAGAGCCGCTAGACTGGGTTTTAAAATCCGCCAGACATAAAATCTCACTTCCCCACTAAAAGAGAACTTAAAAATCATCACTAAATATACAGTTGACTCAAAAAAATCATTAAAAAATGAACTTTAAAAACATCGCTAAATATAGAGCAAGCTTACAATAAAATTTCCTGCTGGATCATAACTCAAAGACTAGACCTGGCTGGAAAATAGCTAGAATGGCAACACTGGCTGAGCGGTGCGATGATCTACGGGTTCATACACTTCTCTCTACTCCAAGGCATAGCGTGGTGACCTCTCTTCGTCTCTTCTCGCAGGAGGTCACTGGTGTGGGTCTGTAGTTGCGTTGTTGTAGCCTCAGGGCATAACTGCTTGTTGGCGCTGCCCAACATATGGCTTAG
>Litopenaeus_vannamei_17
TTTATTGCTATTACTCATTTTAGTTACATTTATTTGTTTCCAATACATTATATTAGCTTGTGGAATTGTTGGCATGTGGTGTTCAGTAATATCAATGCTGTATGTAAAGCTGTTGATGACACTTTCAATAGAAATTCACAAACACCACGGGGATGTACAAGAAAATATTTGACAAATATAACCACAGTAGTTCAATTATGATGCTTATCAAGCTTTATCAAAATAATCATACAGACACATTTCTACGGGGTGATTGTTATATGTTTCGTAAAATCTCTATATTTTACTTTAAACATCTCTAAAGTTACTGACTATGCAGACTTTTCAATTCAAACCTTCCTCTTGAAGAATCAGCGGCGACAGCGCTTCAACAAAAATGAATCTGAGGACGAGTATCACTCTCTGAAACCTCAGTGGGTGAGCGTCTCCGCGTCGCCCTGTGCATGGCTCAACATAGGCTTCCTTGGCTAACTCATGAACAAGAATGATGGAAGCCAGAGTATGCTTATGAGTGCGTGATCTGACAGAGGGGTTTGCAGCTCCACGAACAGGGCGCGTCATGGATCATAAAATCATCCGTGCCGTACAGCAGGGCGCAGTTCTCCCCTGCTCCGCCCCGGGGTTCTCTGCCGAAACCAATCGCGCCCCAGTAAGGCGTTCCCTTAGGCATTGCTTCTTTCGTGATCCATATCCATTTTCCTTCCTCAATCTGGTCGTAACCGCCTACCCATACATTCTTGGCCCGGGCTGTGGCCAGATTTCTTATATAATCTAGAGCAGCAGCAAATGCATTGGCATCTCGGAAGATGGCCAGATCTCCTCCCAGATCCTGACAGAATTGCCGAGCTGCCCCCCAGGCCACGTCGGTGTGAGTGGCGAGGTACAGGCAGGTGCCTCCGACGCTCGCGAAGTTGCCCGGGCACGATCCTGGGACTGGAGTTGGTCTTCCACGACTCGAAACGGCGCCTCCCGCACCTTGATCGAAGGTCAAGGAGTTCCTGATGTCAGTCAGAAGGTGCACCGCCTCCTTCAGGACTTCCGTTGACGTCTGCTCTGCCAACGTGAGCTCCGACAGTTTGGCTTCTTGGCGCAGCAGAAGGAGGTCTGTGAGGCTCTGTGTACAGTTAGGGTGGATAGGTGGATAGTGCTCGTCATAAAGGCTGTCCACCCTTTGGGGGCCAAGTGCCCGCACCGTCCCTGCGACCAACCACAGAACCACTGCGGTCGGACCCATCTTTCGAGGAAGGAAGAGCTCGACGTCGTCACTTAGTTCACTTCCGAGGATCCGCGTCGACTGAACTCGCCTCGATCCGCTCAGTGTTTATAAGAGCGATGCTTGTTTTTCTACGAGTTGGTAACTGTTTGTTTTCAGTTTAATGAAGACAGATAATCAGCGACGTCACTGCTCTGTTGATACCCCAGTCTCTTATGGTCAAGAGAGAGAGCGACCCGATATTCTTCACGCAAATGTATATATATGTATGTGTATATGTATGTACTTCACCTTTTCCTTCCTGATACTTCATCTTTTCCCCCCTGATACTCCACCTTTTCCCAGATCTCTAATCTCCAGTCAGTCCCCAGGTTCTCCCCCTTCTCACTCCAACATATTCATAATGGCTCTTTGATATAGTTGTAACAACATTTGATTTACCCCTGACTTGCCGATGCAGAGCCTCCAGAGAGAATGTGGCGAATCAAGGGATGACTCTTATAATCTTATAAGGTCATTGAATATTGTAACAAAATTTCTCCTTTATAATGTGCTATATTTATACCTACACTTGATATTGACTTTGTATTATTTCAGGGATATATAAGTAAGGTTGCTGACTTAAGAGAAATGTCTGCTATATTTTCTATAAATTGCTGACACTTTCGTATATGAAAGCTATGTATGTAATGTATACCGGAAGTTCGCAACGAAATTCAGTTCACTCGGATGTTGATGCATTAATACAATCTTACAGTGGCACTGTCTTTTCTGAACTGTATTTAATTATAACAAGTACAAATGAATATATCAAGATGGAATTTGTGTCTGCGATTCCTTTCAAAACTACGAG
>Litopenaeus_vannamei_18
CAGGTGTCAGGAGCGCCCTTTAGATGAAGAATTCCCTTGACTCGTGAGATTCTCCTCTCTATAGTTTTCACTCTTTCCTCGTCAGACAAAGTCAGCATCCGCAGTCGGCCTCACAGAGCGCTGTTATTTCCATCCCGTTGACCCATAAACCCAAGGATAAAGTATGGGCTCCACACCGCACACGTTCCCCGGCATCACCTTCCTCTTGCTGACTCTGGCCATCGCGGCGGCAGATCAGCGGAGACACCAGGCAGGGTTCCACAGCCAACCGGGGGTGAGCTTCGGCGAGGTTTCCGAGGCCGATTCGGCCTTCCGGTCCCTCAAGAACGACCTGTCCCGAATCACCTCCATCGACGACAACCTCGGCAACCTCAGCGAGCGCGTCAACGAGATCATCAAAGCCCAGGTCGAGCGAGCCAAGGCGCAGCAGCCAGCGAGTCAGCGTGGAGGAGGAGGATCTAACTGTCCGGCGCCCTTCGTGGAAGTGATGAGCGAGTGTTTTTCCCTGAGCAGGACGCGGCTTCCCTGGCACCACGCCCGCCACTACTGTCTTGGCATGGGCGGCGACCTGGCGACGCCCTCCTTCCTCTACGCCCTCAAGACCTACATTCTCGAGCGCGAAGGCGACGCTGACGTGTGGGTGGGCGGGTCGGACGAGAGATCGGAGGGGCACTGGGCGTGGATCAACAGCAACGAGGACGGCACCAACACGACCATCCCGCCCCACCACTGGGCGCCCGACCAGCCCGACAACGGCGAAGGCGACGGAGAACACTGCCTCATCATGCAGAAGAACGTCCACCCGCCGCTCGCAGACAGCTCGTGCGAGCGATACCTCTCCTTCGTCTGCCAGTACCGTGGGTAGAGGCAGAGTCTGTGCAGGTCTGTGTAGGTCTGTGCAAGGTCTCTTT
>Litopenaeus_vannamei_19
CCTCGTGGCGACTTCAGTCTTTGCGGTTCCTCCCTTGCGAGTTGTGCGAAGAGACCGTGTTTTCCGGCTTCTGGAAGATGCGTCTGACTGTTGCAGTCCTTTGGATGGTCACCGGGACGGCGTGGGCGCTGGAGACCAGTGAGAGCAACATTTACGATGAACATTTTCCGCCACTTCATCCTAATTGCACTCAGAGTCTCACAGACCTTCTCTTGCTGCGCCAAGAAGTCCAGCTGAAAGAACTGAAGCAGGCCGAGCAAGTCTCTACAGGAATCCTGAGGGAGATGGTGGACATCTTGACTGATATCAAGGTTTTTTTGATGCGGAGCAACACGTCTACAGGAGTATCCTGCCCTGGTAACTTCCTAAACTTCGGGGAAACGTGTTTGTATCTCGCTAAGGACATCGGAATAACTTGGGAAGCCGCTCTGCTCTTCTGCCAAGACTTGGGAGGACATTTGGCCGTGTTCCGAGACGCCAACGCATACGCACGCGCTCTTGGATACGTTAAAGCTTCAGGCATCGCAAAAACATCGAATGTCTGGATAGGCGGAAATGACCATTCGGTAGAAGGGGAGTGGAGGTGGGTGACCGGGGAGGAGATGCCGAGGGGAACG
>Litopenaeus_vannamei_20
TGCGAGAGGTTCGGTGATGCTTCGTGTGTCTCGATTCAGGACTACTGTGAAGCTTCGAGCCCGCCGTGCGCCGGAGCCCTTGACCCGAGAGTCTGCCAGATCTTAAGGGATGGGGAGATCCAGAATTTCTCATCAGTCACAGTCTCTGGTGCTACGACCAACCTTAATAAAAGCAAAATTCGCGGAGAAGAACTGAAACACATCGTGAACTTCACCCTCAGCCACCCTGCCTGTCCGCCTCTGTTCACCCTCGTCGGGGACCAGTGTCTCTCCATCCTGTTTGTCAATAACGTGACCTGGGGGGAGGCACGACACTTGTGCCAGTTTATCGGAGGCGATCTGATCACTTTCAGGAACGTCAGCCATTTTGCTTCCGTCATCCAGCACTTGAAGGAGACGAAGTTGACTGCGGACTTCTGGGCGGGCGGCCATTATGTGAACTCGGAATGGTCTTGGCTGGATGGCTCGCCTATGGAACACGGGTCGCCTTTCTGGACTGTTAAATACAGCGACGTTTGTAGGTATCGTCATGTGACCTCAGGCCTCAATATCACTCGACGAGTAAACGGCGGTTCTTGCTATCGCTATTATCAGGCACCCGGTGAATTCCCTGTTGGAGAATGCGTGGCCCTTACGTATCAACATTTTTACTACATGAGTGACGAGGACTGCCTGCACAGGAAGAGCCCCCTCTGCGTTGCCAGGGATCGGGATTAAGGGAGGAGGGAGATGTGGCCCTTTTCAAGGTTGTTTGATTTTTGTAGTTCTTTCCTATTCTTTTATTTTGGTTTTTCGTTTTTATACAGAGGTAGCGCTTGGAATTGCTTATTTTAAGTATTTTTTTGCCTCAAAGTGCCCATTCATTTATTTTTGATTATCGGTGAAGGTTATGTGTTTGTGCA
>Litopenaeus_vannamei_21
AATTGTACCCAGAGTCTCACAGATCTTCTCCTGTTGCGCCAAGAACTCCAGCTTAGAGAACTGAAGGAGGCCGGGGAAGTGTCCGCAGGAATCCTCAAAGAAATCCTAACAGAAATCAGAAGTTTATTGGCGAGGAACCGCACGTCGGCAGCATCCTGTCCAAGCAACTTCAGAAAATTCGGCGAAACCTGTCTGCATCTTGCTAAGGACACCGACTTGACTTGGGAAGCTGCTCGGCTCTTCTGTCAAGACTTGGGAGGAGATTTAGCTGTGTTTCTGGACGCCAATGCCCTCGCAGATGCCCTTGCATATACGAAGGGTTCAGGTCTCCCGCCCACTGCCAACGTGTGGGCGGGCGGGAGCGACCTCTCGGCGGAGGGGGAGTGGAGGTGGGTGTCCGGGGAAGCCATGCCGAGAGGAACGCCCTTTTG
>Litopenaeus_vannamei_22 comp10471_c0_seq1 len=923 path=[901:0-922]
GAGAGAGAGAGAGAGAGAGAGACATAGGCTATCGATAGTACCGTGAAAAAATAACTTTGCATGGGACTGAACTATCAAATGGTATCGGAAAAACTACGACACAATTGTATGCCATGACAGGATGTGTGCTGCATGCTTCGTCCTCATTTCTGGCAGAGCGGAGCCGCGGCGCCGTTGCATCGGAAATCGTGCATGTAATAATTATCCCGCTTGTACAGGCCAGCGCAGTTCTGGGACCTTCCGCCATCAGGAGCCGCGTCGTAGCCGTCCGTGGATCCCCAGAACGGTGTTCCTCGAGGCATAAGTTCGCCGGTCACCCAGAGCCACGTCCCCTCCAGAGCCTCGTCTGTGCCACCGAGCCAGACATCTGTCATATCATTCTGCGAATTGATTTTATTGACGTAATCGAGAATGGCGGCGTAACCAGCGGCGTCAGAGAAGCGAGCCAAGTCAGCACCTTTTCCGACGCAGAACTGACGTGCTGTCGCCCAGTCTTCCTTCTGGTCGAGACTCAGCAGCAGGCAGGAGTCACCGACGGGGCTGAAGGGGGGGTCGCAGGTCCTCCGTGTTTCAACAAGGGAGTTGCCTCCGACTTGGCTACGCTGCGTCAAAGTCTCGCTGACCTGGGACAAGGCGTCTCTGACCTGGGTTAGGACCTGCAAGTTTTCCCTCATCAGCTGGGTCCGAACCTCTTCCGCGGCGGCCATCTTGGACAGCTGAACCTCTTGTCTCAGCAGAAGGAAATCGGTGAGACTCTGAGTGCAGTTTGAGTGAATCGGAGGAAACATCTCACTCTGAAGGGTTTCCGGGTCCTTGACTGAGACGCTCGCCCCGAGGGTCACCAGCAGAAGCAGGGGTAGAAACGGCAGCATCCTCCCAAAATTTCGTTCTTTGGCGAGCTCTGCCTAAACCGTCGAATGGGA
>Litopenaeus_vannamei_23 comp10570_c0_seq2 len=764 path=[742:0-196 939:197-449 1192:450-763]
GCGATATCAGGCAGAAGAGAAACAAGAGGAGGGGTTGAGCTCCATTTACTGCTGTCCTGGGAAACGCAGGGTGGCGCCGGGCGTGACGCAGGCGAGGCGACCACCAGCGCCTTCCCAAGCACTGGTCTTTATAACTCACTCAAGCACGACCTTCATCCCACTCGTCATTGCACAGGTCTTGTCGACACTTCACGCAAGACCGTTATTTTCACCATGAAGTTCCTAGCGCCGGTTATCCTCACCGCGTTGATCTCTGTCGCCAGTGTTCGTTCGAATGACTGTCCTTACCCCTACGAGCCCTTGGACGATACGCGGTGCATTTTCTTGGACGCTTATGTCACCTACACTTGGCAAGACACGGTTGACCTGTGCAAGACCCACAGCGGAGAGATCCTGATGATCGAGGACTGCGAAACCTTCGTCCTCGTCTACGACTACATCAAGAGCAAGGATGTCACACAAGGCAAGCACTTCTGGTTAGGAGCAACAGATGAAGTAGAAGAAGGCACTTGGAAATTTGTAAACAACAGGGCAGTTCCACAGGGTGTACCTTTCTGGGGTAAAGGCGAGCCTAATAGTGGGAATACGCACAACTGCGCCATTATGCATGCTAGTTATAACCATTATTGGTATGATATCCAGTGTGAAAACAAGTATAACCCCATTTGCCTCAAGAAATATTAAATAGTACTGTACATCGGCGAGGTAGCATTCTGATGAAAGACAGAACTTGGAAATGAAGATAGAGCAAATAAAAAAAAAAA
>Litopenaeus_vannamei_24 comp24246_c0_seq1 len=651 path=[1:0-650]
ATAACAAGCGCCGTGGCGTGGGAACCGACGCTACGGCGAGAGGGTGATTCGTGGGCCTTCTTGAGGGTCCCTTTCGCACACTCGCGCCCCACTCGCTCGGAACCCGTAGGACGCAGCACAACCGGTTGCCAACATCATCATGAGTCACTTGGCGCTCGTCATTCTCGCTGGGATGTCTGCCCTCGTTGCAGGCGACTGTCCGCTGCCGTACGAGCCGCTGGATGACACCCGCTGCATTTTCCTGGACCCTTTCGTGAGCTACACGTGGCAGGGTGCAGTCGACCTCTGCAAGGGCCACTTGGGCACGCTCCTCTCCATCAGCGACTGCAACACATTTGCTCTCGTGTACGACTACATAGAGAGCCAAGAAGTCACGCGGGGTAAACACTACTGGCTCGGCGCCACTGACGAGGCCGAGGAGGGCGTTTGGAAATTCACGGATGGCAGCCCCGTGCCATTAGGAGTGCCATTCTGGGCGGCCGCCGAACCCTCCACTGATGCTCGATACAACTGCGCTTTCATGCACGCCTCTTATTATCACTACTGGTACGACACTACTTGCACTAGCAAATATTTTCCCATTTGTCTTAGGAATGCTTAATGTAACACTACTTGTGAACATATGGAATAAACATGCAGAGCGAAGAGGGA
>Litopenaeus_vannamei_25 comp24279_c0_seq1 len=761 path=[739:0-109 1642:110-132 872:133-760]
TTGGGATTTCATTTCCTTTCATTTCAGGGAAGGCTTCGCGTAGACTACCTAGCGATACATCACAGTCGAATTTTCATTATTAGAGACGGCGTTCGGCAGTTCACGAAGAGATTGTTTTTAGACCATCATGCAGAGGGGGTGGAGGACATCATTGCAATTATGATCGTTGAAATAGAACATGCGCTCGCCATCCAGAGCGAGGCAGTTCTCGGAAGTGCCACCAGAGGGCTCGTGGGACCAGCCGAAGAGACCGCTGTGAAGGGCCCAGAATGGCGTCCCGGGAGCAATTCCAGAGTCGTCCACCCAAGTCCAGTTTCCCTCCGCCTCGATGTCGCTCCCGCCAATCCAAAAGGGATCATGAAGATCGTATTTGACGAGATACATGTAGATCTCCCTGAGCGTGTTGGGTCGGTCGATGATGGCCAGGTCGCTTTTTCCGAGTTCCTGGCAGAGAGTCCTCGCATCCTGCCAGGGCATGCGGGTCTCCTGGTGGAAGTAGAAGCAGTCGGTATTCAGCTCCACCCATCCATCGTCGCACTGGGTGATGCAGTTGATCGCCACCAGTGGGAAAGCCAACAAAAACAGCAATTCCTTCATGTTGATGTTTCCTTATTATAACCGCTCGTTCTGTTCTCGTCGTCTGAATCGCCCGGGTTCGGCTTCAGTTCTCAGCCATCGCCTTCGATAAACCACCGCACGAGAGATCTGCGTTATATACTGCTGCCTCCCACTTCGAGTTTATCTGCGTGAGGGACAAGCAG
>Litopenaeus_vannamei_26 comp29296_c0_seq1 len=1005 path=[1:0-182 184:183-1004]
GTGAAGGGGCCTTTGACACCGGCCCTCGAGACTCCTCCCCGAAGGTCCTACGGGAGTGCCTGCGTCGAGTGCCACCCCAAAGAGCGCCCTAGTCTGCGGACTGACCTCCGAGGAGCCTGACTTGGGAAGGCGTCCGGGATCTCTCCTTCGAGGCGTCGCGACGAAAGCGGACTTTGACGCAAACAGAATGAAGACCCAGCAGCTGCTCCTCCGCGGCGCCCTGTGCCTGCTGCTCCTCGGCCTGTCCCGCGGCGGCGCCGTCCCCCGGAGGCAGCGCGAGTCGGCGGACGAGAAGAAGATGATCGCCATCAAGGCGCTGGTGGAGCTGCTCACCGAGGACGGGGGGGCGGCGGCGGGGGCGGGGGACGCGAAGAAGCCCGAGGGCGAGCAGGAGAGCGAGCTGGCGGCCCTGATGAAGGACCTGGCGAGCGCCGTCAGGAACAACACGAAGGCGCTGCTCACCACCATGGAGGAGAAGGAGGAGCTGCAGTGCGCCCCGCCCTTCTTCGCCGCCGGCGGCGAGTGCTTCTACGTCAACAACCGGAAGCGCCTCACGTGGGTCGAGGCGCAGACCTTCTGCCGGGGCCTCGGGGGCGACCTGGCCGAGCCCGACCGGGTGAACATGCTGAGGGCGGTTCTGCTGCAGAAGTATCCCGCGGACGAGAACCAGTTCTTCTGGGTCGGCGCCTCCGTCAACGGCACCGGGAAGGCGTGGAAGTGGGTGTCGGGGCGGAACGTGAGCCGCGGCGACTGGGGCACCGACCAGCCCGACGGAGGCAACGAGAACTGTGTGGTCCTGAGCCGAGACGAGTTCCCCGCGCTGCACGACTCGCCCTGCTACACCCAGACCATGTTCATCTGCGAGAAGGCGGTCGTCATCCCCAACTAGGGCGGGCGTGAGAGTGGGCGTGGGAGGAGGCGGAGGGCGATGGGGCAGGGTGTGCTCTTTTGCTGCGTCTGTGTGAGAGAGAAAGGGGGTGGGAGGGAAAGAGAGAGAGAGAGAGA
>Litopenaeus_vannamei_27 comp29964_c0_seq1 len=987 path=[965:0-986]
GTACAAGGTCTGAATCAAGTCTTCGGTGGAGGGCCAAGGTCGAAGTGTCTGGGGAAGGCTTAACGAACTTGCGACGAGGGAGATAGAGACAGTCACGTGCATCCTTCCCCGCCGATGTCACAATGAATCTAGCGCTCCTCGTTTTCCTTACTCTCGGTGTCGTTGGGACAGCCGTGGCAACCTTATACGAGAAAAGTGCTAATGAATCCAAGGCTGTCTGTTATAGCCCCTATACTCCCATTGGGAATCGCTGTTTGTTTGTCGAGCCCCAGACTGAGGGAACCTGGTATCAGATGCGGGATTTCTGTTACCTAGTGAACGGAAATTTACTCAAGTTGGACGATGCTAATCTCCTCACCGATATCGTCGAGTACATTACTTACCAAGTGGGTGTGAACAGGGACTACTGGATCGGGGGGAGTGATGAGAACCACGAGGGTCTTTGGCTGTGGATGGACGGAACGATCATGAGGACAGGTGTTCCCTTGTGGTACCATTGCACCTCCGTCGCTCAACAACCGAATGGGGGCGGCTCAGAAAACTGTGCCGTCATGCGCTGGGATTCATTTTACCATATCCATGACGAGTCTTGCTATACAGTTCGGTCTGTCATTTGTGAGAGCACCGCACATAAATCTGCTGACAAGTTTTGACCACAAAAGAGATAGTCATTTCTTTTATATCATACTGCGACACCATCCGAGATCATTAGCAGAGTATACATCTACCGAGTGATATCTATATACTATGAAATTTGTTCATCATGTAGCCTGTAGCCACTCTGCCTTAAACGTTTGTAAATTTTGTAATCTGTTCTGAAATCTGTTGTAACAACTGAATAAATATTATAAAGTGCACTTTGATTATCTGGCAATCTACAATTTTAATATACACTGCAACTGAATTGGCTAAAACTAAAAATTGGCTAAATTACTTTGTAAAGAAAGAAATATACATAAAATAAAAGTAGCAACAGAAAAAAAAAAA
>Litopenaeus_vannamei_28 comp31639_c0_seq1 len=640 path=[618:0-639]
CACGGATACCAGGGGAGTGGGTTTCGAACTCTCGTCATGATGAAGTACACCATCTTTGCAGCCATTGTGTCCATAGCTATAGCAACGCCAATTACGTGGAAAGATGATTATCCTTCAGAGAGAAGTTGCCCCATGCCCTACCAAGCCGTGGGAGGTCGATGCCTCTTGCTTGACAGTCTGGATGTGGGCACGTGGCATGACACGAGGAACTTCTGCCACGGATACCAGGGCGAGTTGGCGCAGATCGACTCGGCTGACCTGCTGACGGCGGTCGTGGACTTCATTCACAGTCAAGGGCTGACCGGAAGCAACTTCTGGATCGGCGCAAGCGACGAGGCGGAGGAGGGCGTCTGGAAGTGGCCCGACGGGAGCGACGTCCACATGGGCACGCCCTTCTGGGGGTATTGGACCTCCCCCTCCGCCCAGGAGCCAAAGGACGGCAGGGCCTCCAACTACGCCTGCATGCTGTCGAGGTATTTCTATTACTTCCACGATTGCCACTTCGATGATCAGCTTTCTCCTTTGTGTGAATATAGGCAATAGATAGGGCGGAATTCAGTCGGAAGTTGTTGTGGGAAAAATTATTATATATGTAAGCAAATATAAATAATAATAAAAAAATGAAGCTGAAAAAAAAAAA
>Litopenaeus_vannamei_29 comp31890_c0_seq1 len=965 path=[944:0-831 1777:832-964]
TTTTTTTTTATATCAGATGCCAAATGTATTTACTTTAAGCCGTAAGTACATTTTCACTACAGCAAACCTTATGATACGAGAGCATAAAGGCGTCTGTACAAAAATCTCAGAAACATACTCTGAAACTTATAAATGTTAACAATATATGTAAGAAAAGGCCAAGCTCGCCAAAGGTTTTGGTCGATAAGAAAAAGGCTTAATACATCCGAAAAGAGCAGGTTCAAGTAGACGCGATCACAGAGGATGCGAGGGCGCTAGGAGGAAGAAGCGGTGGAGAATAAAAAGGAAGAAGAGGAAGATGTTAAACCATGCACACGGGATGGAAGATGAGGTTGCAGTTGGCGTCGTTGAAGTAATATTTGCGCGACTCGTCCAGGATGAGGCAGTTCTCGTCGGCGCCGCCGCTGGGCTCGTGGTCCCAGCCGAAGAGCCCGCTGTGGATGGCCCAGAAGGGCGTCCCGCGGTCCACCCTGCTGTTGTCGTTCACCCACAGCCAGTCGCCCTCGAAGGTCAGGTCGGACCCGCCCAGCCAGTAGCTCCCGCTCAGACCATAGGTCATGATGTACTCATACAGTGTCCTAAGCACGTCGGCGTCGGCTACCTTGGCCAGGTCTCCGCCATAGCCCTGGCAGAAGGTCCTGGCGTCGGCCCAGGGCATGCTCTCCGTGAAGAGGCCGAAGCACGCGCCCCCGATGTCCACCCAGCCGCTCTCGCACCCGTGGCATCCTACAGCCAAGATGGCGACAGCAAGTAACGTGAGCCACTTCATCTTCTACGTTTTGTTCTGTTTATTTTATCTTGGTAATTATATGGTCGCCTTCTTGGAGTAGAATGTGAGGGCGAGCAGTACGTTATCCACTTTATATATAGTTTTCCCGCGCGGTTTTATCTGAACTGCTGGCTTACCTGTTGTCAATAAGGTCGACTTTCCCACACAGTAGCATTACCTCGTGGGCAGCAGCTGC
>Litopenaeus_vannamei_30 comp33223_c0_seq1 len=1581 path=[1559:0-1320 2880:1321-1335 2895:1336-1580]
AGAGAGAGAGAGAGAGAGAGAGGTCGAAGCAAGGAAGAGGAAAAGAAACACATACAAAGCGGGGCAAAAGACAATCAGAGGAAATATCGTGGCGCAATCCCGGCCAGCGGATGCGACGAACGGCAAGGCGCTGCTGCTCTTAGGCATAAAGAGGCTGTCAAGCTCATGACACTGTCACAGGAGCCGGGGACGTCAGCTCTCTCCATGCGCTTCTGCTTGGGAAGTTTGGAAGATCACTCCCGCTCGTGCCTGCTCTTTTGCACTAAGACGCAGCCTGCAGATCGAGCCGCAGGAATGGGGCGCCGTGGAAGTCTGGTGCTGGCACTGGCACTCCTTTGGACAGCTGCCGAAGCCTGCGACTCTGGATACATCAGATGTGCCTCTGGGGACAGATGTGTCAAACTTGCGTATCTCTGTGACGGTGACAACGACTGCGGTGACATGTCTGACGAAAACATCTGTTCGGTAACCAGGACAAACAGACAGCTGAAGCATCTCGAGACAATTCCAGGACAGACAAGCACCACAGGGATGATGACAACGACGTACGAGACCACACTTCCTCCGACCACCACTCTTCCCCCTCCTCCCCCGCCCAACAACGTGGAGGAGAGCGAGGCGCTGGGTCAGAGGTTCGCTCGGACCTTCAACGACACGCTCCACCACCCGAGATGCCCCAAGCTCTACACCAGCGTCGGGAACAAGTGCCTCTCCCTCCTCTACTTCGTCAAGGTCGGCTGGGGGGAGGCAAGCGCCCTGTGCTCGGCCATCGGCGGGAAGCTCGTTGCATATCCTTCGGCCTCCGAGGGAGAGTTCGCTGCCCTCCTGAAGTACCTGCGGGAGATACAGATGACGACGGACTTCTGGGTGGGAGGCCGGTACACGAAGGACACCGAGGCCTGGACGTGGCTGGACGACGCCCCGATGGACCTCGGCTCGCCCTACTGGGCCGTCAGACACACCAACAGCTGCAGCAGCCGCCAGCAGGAGTCGGCGCCACACGCCAAACCTGAAGACGTCGCCTACTGGACCAACACTTCGGCCTGCTACCACTACGAGCAGGCGCCGCGGCGCGACTCCCAGCAGCTCTGCGCCGCCGTCACCTTCCGCCACTACTTCTACATTAGCGACGAGGACTGCCTGGGCGTCAGGAGCCCTCTGTGTGAACATGTTCCCAGCACCGCTCATGACCTCACGCTCGCTGGCAGTCCGTGAGCACCTGATGCTTTTCGAAAGGAAAACTTGCCAGAAGTAAAATGCCTTTGATATAGTTATGAATGAATTCTATGAGCAACCATCCTGTAACGCTTTTTCAAATTATGTCATGATTTTCAGTTTAGCTTGTTTCCAGTAAAATCCACACCTATTTTTAACCCATATGCAATTGCTTTGATAGAAAGGGTTATGTCAAATGAGAATCAGTTTACGTAGCATGAAATGCAAAAAGACGTTTATCTTTTCATTTCTTTTAAAGTGACATTTGAGTGCATCGTAAAGTTAAAACATTCTTACAGAATATTTTTTAAGATAATGAAATGCTCTTAATAAAGCATCGTCAGTGTGTAGACCTATCAAAAAAAA
>Litopenaeus_vannamei_31 comp34680_c0_seq1 len=1151 path=[1129:0-643 1773:644-656 1786:657-709 2352:710-722 1852:723-1081 2211:1082-1094 2224:1095-1150]
TTTTTTTTTTCGCATCATGATCTCTTTATTACAGGTCCAGAACCTTCTAAATATACTGACATCAATTATCATATTCCGACTACCATCAGCAAACGAAGCCATGGGCCAGCTGTGTCCCTTCCTCCTGGCGCCGGAGACAAGGCCAGCGCACGGGGCCGCCTCCTGACGATCCGTGCGTCACGAACCTAAAGGCCGACCTCGCACACCGACTTACGAATGTCGCTGCAGTCGTCATCGGCGACGTAGTAGAAGTTGGAGCCCCAGAGCATGGCGCAGTGCTGCCTGCCCTCGAACGCGTTGGGCTGTCCGGGGCACCACAGGGGCACGCCCGGGCTGACGTACTCGCCGGAGACCCACCTGAAGGCGCCGGTCTCCTCGAAGTCCCTGGCGCCGATCCACAGCCAGTCCTGGTAAGCCGAGTTTCTGCCTTCCAGGTGGCGGGCGAGGAGCGAGAAGGCGTCGCACGTGTCCAGGACGGCCAGGTCGGTCACGTAACCCGAGGCCAGCCCTTGGCAGCTGGCCCTCGCCGCGTCCCACGTGAGGAAGTTGTCGTTCACGTACAGGCAGCGCTCGCCGACGGCCGTGAAGGGCTCGGGACACGCTTCCCTCGGGGTCCTCTCGGGCTTCGGAGCAGGGGAAGGACCGGCGGCCGAGGGCGGGACGGGGACCTCGCAGAGAGCAAGGGCCACCTGGCTGCACTCCTCCGACAGAAGGTATCCCCCCGTGGCCGACAGGAGAGCACAGGCGTGGGCGTCCTCCAGAGTCCTGAAGGGATCCCAAAGTGGGGCGCCGTAAGGGAGATCATCCCCGCTGTCACTCCACGTCCATTTGTCGTCCACGCGGGAGGCGCCCACCCAGAATCCCAGCCCTTGCGTGGCCAGACCTGCCATCTCGAGGTATCTAGACACGTGACCAAAGGCACCGCAGGAATCGAAGGACACCAGGTTGGCGCCAACACCCAGGCAGAAGTCCTCCGCTTCGCTTTGGACGAACGGATCCTGCCCGAAGAGGTAGCAGCCGTCGCCCAGGTGAGTGAAACCCTGGGGGCATTCGCCTGCGGCGACGCAGACGAGACACGCCGCCAGAATCGCCCGCGCAGTCACCGTCATCGTGGGAATCATAAAGCCACTCCACTCCACGTCCATTTGTCG
>Litopenaeus_vannamei_32 comp35247_c0_seq1 len=1226 path=[1:0-1186 1188:1187-1225]
AAAAAAAAAAAAAAAACAAAAAAACTTGCACACCCGGACACACACACACCTGAAGTATATATATTCCTATTGCCTAACATATATGAACTAATGACAAGCCCTTCAACTGGTGTGAGCAGCTGTTGTCCATCCTTGACTAGACTCCCTCAGGTTCGTGGGCAAGGAGACACAGGGGACTGTGGGAACTTTGGCATTCGTCGTCCGAGATGAAGTAGAAGTGCTCATAGGTTATAGCACTGCACCATCCCTGGCTGCGTTGCTTGGGTGCCTGAATGTAGTTGTAACACGGGGCTTCAGGGAGGGCAGTTGGAGGGTTGCTGAAGGGGTCTGTGTGAGGAGGCGACCGAGGCACACAGGAGCTGCTGTACTTCTCAGCCCAATAGGGAGATCCCAAAGGCATAGGAGAGTCGTCACTGGCCCATGCCCAAGCATTGACGTCCATATCATACCTCCCACCGATCCAGAAGTCAGTCGTTAGTAAAGTTTCCTTTAGATAGTCAATTACAAGTCCAAATTCTTGTAGGCTCTTGAATGTCACCAAGTCACCAAAAATGGATTTGCAAAACTGTCGAGCTTCCGGCCACTGAACCTTCGCAAGGGAAAAGAAGGCTAAGCATTTACCACCGACTCGTCTGTATAGCATGGGACATTCAGGGTATTTTTGAGTAAGTGTTGAATTCACCACAGCGGTCATCAAAGCCACGGCCTCATCCGAGAGAGTCATCCCTTCAACTTCTTCCTTTATGATCAACTGCCTCTGTTTCACCATCTGACATATCTGGGGTTGCACATTCACCCGGCAGTGAGGGCTGTCACAGTATGTGTCGAAATTCATACATCCAAGGCAGTACACGGAGGAACCGCCACAAGTAACTGTATCGAAAGTCCATAACTTGCAAAGTTGCGGATGCTCATCAGACTTGTCCAGACAGTCTGCTCTCCCATTGCAAACGCTGGAGATGGAGATGCAACGGTCGTCACTGTTGCAACGGATCCGGTTGGATCTGCAGGAAGCGGAGGCTCTCTCTCCTAAAACGAGGAGTACTGCCATCAGGAGCAGCCATTGCGTGGTTGAAGCCATCGGGAATGCTCGGGTCTTACGACACTATCTTAGAGACGGAGAGAGAGGAGATGTCTGCCAGTGACGAGCGGTAGTTTGAGACTGGGTTCAAGTACTGTACGGGTCTCACAGGCAGGCTTCCACGGGAACGCGACACCCATGGGGC
>Litopenaeus_vannamei_33 comp37418_c0_seq4 len=774 path=[86:0-180 267:181-188 275:189-204 291:205-429 516:430-550 2445:551-713 2495:714-728 815:729-773]
CTCTCTCTCTCTCTTTCTCCTTTTATTTCTTCTCTTATCTCTTTTCAACTCTTCCTTTCTCTCTTCTTATCTCTACCTTTTTCACTGTCTCATATTTTTCTCTTCTTCTTCTTCCTGACCTACTCTCCCTCTTTTCTCTTCCTCACTCTCTCTCTTCCTCGCTTTGTCTCACTTCTCCTCTCTTCCTCACTTTCTCTCTCTTCTCCTCTCTTCCTCCTCTTCGGCTTTTCGCTTCCTCCCTTCCTCTCTCTTCCTCAACCTACCCCTCCTTCTCTCCCTCCTTCTCCCTCCTTTTCCCTAACCGTTCCTGTGCTCAACTTGACACAGCGGTTCGTACTCTCTGTTACACGGGATGTCGTGGAGCTGGTAGTCGTCCGGGCCATAGAAGCAGGCGCAGTTCTCCCTTTTGCCTCCGCTCGGCTGCTTCATTAACAGGAAACTGCCCCATAAGGTCGAAGATCGTGGAATAGGGTCACCCGATAGCCACGCCCACCGGCCCTCGGCGCCCTGGTCATGGCCTCCCACCCACACGATGGAGTCCCCGGCGGGAGACGTATTCCGCACGAAGCTCTGGCCGACCTCCGCGTTCCAGAGGCCGTGGACCAGGTCTCCCCCGAGGCGCTGGCAGTACAGGCGCGCCTCCTCCCACGACACTTGCCTGGAACTTGCAAGGTGCAGGCAGACTCCGCCCACCTCTTGGAACTTGTCTGGACATGTGGGCGAGGACTTACTGGTTTCAGTCGCAGCAGTGGTAGAAGGAGCGTCAGCGTGTTG
>Litopenaeus_vannamei_34 comp37838_c0_seq1 len=848 path=[826:0-449 1276:450-467 2269:468-489 1316:490-494 1321:495-567 1394:568-589 1416:590-702 1529:703-719 1546:720-847]
CTTTAATGCTGCATTAATAATTTGCTAAGTAAATAGTAACGGCAAAGAACATTTGACTCCACGTATTACAAAAGACCTGTGACAACCATAGACGCATTGTACAACACAAAGATACGTGCCTCGCACCTGTGGAGGCGCGATTTGCCATCAGTAACAGTGTATGGCAGAACATAGAGTGATTGCATATAATTTATTTGAAGTGTTACGCAAATATCGGTGTTCATGTATTAAGAATTTATTTTTGCATTCCTCAACTAAAACTACATCTATTTCTCACAGATAATGCCTTCTGGAGCGCTACAATCATAATCAAAAAAGAAGAAGTGATCGTGTCTGGCCAAGAACACGCAGTTGTGGTTGTAATTACTGTCGGGCTCCTGAACCTGGTCAGCGCTGTCGCCCCAGAACGGCGTCCCCATCTTGACCGCCGTCCCGTCCGTCCACCTGAAGGTGCCGTCGTGGCCTTCCTCTGAGGCGCCGATCCAGTAATAGTAGCCGTCGAGCCCATTATTTCTGATGAACTTGACGAGGTAGTACATGAAGTTTGCGTCATCGACCTTGGCTAGTTTGGCCCCCATGTTAGAGCACAAGTTCTTCCCCTCGTACCACGAGACTTCCTGCGTGCGGAACTGGATGCAGCGGTCGTAAATGTTGTGAAAACCTCCATCACAAACTCTCTGGGCGTTGGGTGATTGAGATGGGATTGGAGAGCCTGTCAGCAGTGGCAGGAAGGACAGCAGGAGCACGAAGAACATCATTTTGCGCGTTTGTGTTGCCTTCAAGAGCAATGCTGTGCTTTATATTGGCCACCGAGTTGTTATGCGCTACCCTGAGATGGGAAGATCGAG
>Litopenaeus_vannamei_35 comp37936_c0_seq1 len=1125 path=[1:0-104 106:105-158 160:159-273 275:274-300 302:301-875 877:876-921 3158:922-974 976:975-984 986:985-1124]
AGCAACCCCGGGAGCCGCGTCCACACCACAGCTCCTACAATATCTGAGATACGTTATTTTGTTAAACAAGTGCAAGATGTTTCCGTATTTGGCATCAGCTTTTGTCTTGTGTTCATTCATAGTTGCCTCAGACAGCGAACCCTTTTGGAGCTTCGTCAGCCTGACCTCGGGAGACCAGTACTGTCCTCAGGGCTACTCGCTCGTGGGGAGCCAGTGCCTCATGTTCGTCACCTTCGCCGAAGAGAGCCACAGTGACGCCAGACAGGTGTGCCACGCTGCTTCGGGAGAACTGCTCGCTATAACTTCGCCAACGCAGTTTAAGGAAGTTGTAGATCATCTTTATGCTTACGGTTACACTGGACGGCAATTCTGGCTGGACGGCTCGGATGCGCAGGCGGAGGGCAGCTGGGTGACGTCTTCCGGCCAAGCAGTGCCTCGAGGAACTCCCTTCTGGGCGGCCTTCCAAGATTTCCAGCAGCCTGATAACGAACACGGAGGAGAACATTGTCTCGAGATGGAGTCTTCCGAGTTCTTCTACTTGAACGATGCCGTTTGCGAAGACAAGAGCAACTTCATATGCCAGTACAAGCCTCAGAAGCAAGATGAGCGAGACCCAGCCCCGCCCACCCAAGCTCCAGAAGAGGCAGCTCGCGAGGTCCACAGCGGCCAGTGTCCGACCTTCTACGCGGAAGTCGGGGGCCTCTGTCTGATGTTCGTCACGTGGGCCGAGCAGACCTGGCACGAGGCACGGCAGACCTGCGGAGACTCGAGCGACCTGCTGGCTGTCACTGATGCCGAGGTCCTGAGGGCCGTGTACCTCTACTTGCACGAGGAAAATATAGCAGCCCACAGTTTCTGGCTGGGAGGTTCCGATTCCACTGAAGGGCATTGGGTCTATACCACAGGAGAGTCTGTCCCAATTGGCACACCTTTCTGGGGTCTATATCGTGGAGACAGTTCTGTTCAGGAACCCCAAGGAGGAACTGGTGAGAACTGCCTGATGCTCCATGCTCCGGGTTCTCACTATTTCCGGGACGTGGCCTGTTCTTCTAAACTGAACCCTCTGTGTGTTTATCGTGGGTAATCACAGCCTTACGTGTTATAAGAGAGAGAGAGAGAGAGAGA
>Litopenaeus_vannamei_36 comp37998_c0_seq1 len=1787 path=[1772:0-148 1928:149-1084 2864:1085-1088 2868:1089-1201 2981:1202-1210 2990:1211-1786]
GCAAGATCTAGTCCTCTGCCTCCGCTCCTCCTCAGTGTCGCGCCAGACTCCTAAACGCGACGTCCCTGTTGACCCCGTTTCCTCTCCCTCGTTCGCCCAAAAGGAGGTGTCTCTCGCGCCCACCACGACGGCTCCAGCGCTTGAAGGGAACCCATGGGGCGCGCTGGCTTCCTCCTGCTGGCGGCGACGACGCTCTCCTGCCTCGGAACGACATGGGCTGCGTGCAAAGGCTCCACCAAGATCGAGTGCCGGACGAAGGGCCAGTGCATCAGAATGGAACACGTCTGTAACGGAGGACGAGACTGTACCGACAACTCCGACGAGGATCCCGACCTGTGCAAGATATGGAAATTCAAAACGGATTCCTGCTCTAACTCACGAGTGTCTTGCAAAGGAAGTTGCTACAGTTTCTCGCGTTTCTGCAACAGAAAGGAGTGTTCTTCCAAGATGCATCCGAGAGTTTGCCAGATGGTGAAGGAGAAGAAATTCAACATAGCAACGGAAGCAGAACCAGCATACACACCCGCACCGTTGCAAATGATGTCTATGATAAGCGAGGTGGAACACATCGCTGAACAAGCCGTGAACACAACACAAGTTGAAGAAGATCCACTTTCTTGTCCCAATCTGTACACGCGAGTCGGTGATCGCTGTCTGTCTCTCTTCTCAATTGCAAAGGTCCCGTGGCCAGAATCGAGGCAGTTTTGCAGGTCAATTTACGGTGACCTCGTGACCTTCGATGACGTCCAGAGCTTCGCCGACTTGCTCCAATATATGGCAGAAAAGGAGCTGACAACTGACTTCTGGATCGGTGGCAGGTTTGAGTCGGGAGTGTCAGCGTGGGCGTGGGTGGGCGCCGACAAGCCCATGCCTCTGGGTTCTCCGTTCTGGGCTCTAAGGCACAGCAGCGCGTGTGTCCCTCGTCCTCCTCCTCAAACCGACCCCTTCAGTGCCCCTCGGAACGCCACGCCGGGAGCACTGTGCTCTCACTACCTGCAGGCGCCGAAGGAACGCGCGCAGGGATGGTGCAGCGTCATGTCATACGAACACCACTACTACATAAGTGACGAGGAATGCCAAAACACTCATAGTCCTCTGTGTGTGTTGAAACGGGGATCTGACAGTCTCTGAAATGGGGACTGACTCATGTCCTCATTATGGGGTGGTCATTAAAGAAAAAAAATAATGAGAAGGGCGGAAATTAATTATGGTAATGATGGAGATTGAATCGTGGGAGAGGAAGATGGAGTAAGGTTTAAGAAAAGAAGAGGAAAGTGGTGTGGGAATATAAGGAAAGAGTTGAAGAATGAAGTAGAAGAAAGAGAAGGAGAGAATAGTGAAGTGAAATATGAAAAAGAAAAAAGAAGAGAAAGAAAAGAAACACGAGAAGAAAAGAAAAGACAAAATAAAAAGGAAAATAAAATAAAGAAGAAGATAAAGAAGAAAAGAACAACCCCCCAAAAAAGTAAATATCAAAAACAAAGAAATTGAATCTATTTTTTTCTTATTCTTCTTCTTATCTGGAATATTAAACATAATTTAGATTTGTGATAAATTATCTGCTGTATTTTGAATTCCTCAATCTCTTTTACAAATATAACGGCTTTATTATAACTCAATCACCTAACTGACAGCTAATAACTCCAAGATGATTATTTACATTTTTATATGATAGCAACAGGTTGACTGGAATTCCAGGAGATAAATTAGAGAATTAATTTAGTTTACAAATACGAAAAGGGGAGGATTAAGTATGTTGTCTGTCATACCTTGAAGATATTTACAGC
>Litopenaeus_vannamei_37 comp38637_c0_seq1 len=1055 path=[1:0-485 487:486-487 489:488-554 556:555-556 558:557-590 592:591-621 623:622-1054]
GGGAAATGGCACATGTCACTTCATGCTGCTTGCGAAAGCGGTATATAAAGACCTCAGCTGTGGGTTTGTCATAAGTACCATTGCAATTGCACGATGTGGCAACTGATGATCGCCATCTCCCTGCTCGGAAATCTCTCTCGGGTTCGAGCTTCCTGCACTTACCCGTATGTGACAGTGGGAGAAAAGTGCCTCTTCTTTGCAACAATGGCTGAGGTGCCACACAGTGAGGCTCGTCAGATGTGCCACTCAATGGATGGAGAGCTGGCAGCGCTTTTGACTCCCACTCAGTTCAAGGACTTTGTGGATTATATTAAGGATAACGGATTTTCTGGCCATCGCTTCTGGCTCGACGGCTCTGACGCGGCGGCGGAGGGCCTCTGGCAGACGTCCGCCGGGCACCCGCTCCCCATGGGCACTCCCTTCTGGGCAACGTTCTACGGTAACACGGAGCCAAATAACAAAGGGAACGAAGACTGCTTGGAAGTATATCCTACATATTTTAATTACATGAATGACGTCAGCTGTGATGCGATCCGAACACCTGTATGTGAGAAGAGCGTGGCATCCGCTTCTAGGAACGCGACGGCGCCCAAGGACTGTCCCATGCCCTATGTGGAGCTCTCCGGCCTGTGCCTGGCCTTCGTCACGTGGGCGGACCAAGGCTGGGCCGAGGCGCGCCAGACGTGCCATGGGCTGTCAGGGGAGCTGGCAGCCATCACTGACATCGAGCAGCTGAGGGCAGTCTACCTGTACCTGCACCAGGAGTCCATTGCTGGCCACAGCTTCTGGCTCGGGGGATCCGACGGCGAGGAGGAAGGCAGCTGGACGTGGGCGGGCGGGGCGGCTGTCGACATGGGAACTCCCTTCTGGGGGTTCATAGGGAGCGCCGAGGGCCAGGAGCCAAAAGGAGGAGCAGCCGAGAACTGCTTGTGTCTCGACGCTCGCGCCGGCCACTTCTTCTTCGACGCGCGGTGCGGGGCGTCGCTGAATCCCCTGTGTATGCTGGAACAACAATAAAGTGGAGGTGGAGACTATGCCACGTTGTTCAGACCGAG
>Litopenaeus_vannamei_38 comp41556_c0_seq1 len=1083 path=[1494:0-69 1564:70-285 4553:286-421 4689:422-430 4698:431-770 7911:771-772 7913:773-909 5177:910-918 5186:919-1082]
CTCGGGGAGCATTTCGGCGATGTCAGTCTGCGTCGGTCCCCCTCGCAGCCTTGTTGGAGGTCGGTCTCATCGCTTCCAGAAAAAAAGATGCGTCTGGTTGCCGTGTGTCTATGGCTGGTGGCAGGGACGGTGGTGTCACTGGAGAACGGTGGGGGCATCCTCCATGAGGAACATTTTCCACCCCTTCACCTTAATTGTAGCCAGAGCCTCACAGACCTGATCTTGCTGCGCCAAGAAATCCAGCTGAAAGAACTGAAGGAGGAGGAGAAAGCGTCTGCAGGGATCTTGAGGGAGATGGCGGACATCTTGACTGATATCAAAAATACTTTGAGGCAGAACCGCACGTCAGGAGTATCTTGCCCAGACAACTTTATGAACTTCGGGGACACTTGTTTATACCTTGCCAAGGACAAGGACGTAAATTGGGAAATTGCTCGGGTCTACTGCCAGGGCTTGGGAGGAGACTTGGCCGTGTTCCGAGACGCCAATGCATACGCAGATGCTCTTGGCTACGTTAAGGCTTCAGGCATTGATGGGTCGTCGGATGTGTGGGTGGGCGCGAACGACCTCTCACTGGAGGGGGAGTGGAAGTGGGTGACGGGTGAAGACATGCCAAGAGGAACTCCCTTTTGGGGACATCATAATAACAATCGCGAACCGACTGGCGGAGCATCGCAGAACTGTGGCTTCCTAAAGGGCAACGACGGCTTCCTGATCCACGACGCACCCTGTGATTGGAAGCGCAACCCTCTCTGCCAGAAGAAGCACGATCAAGGACATGTATCGGATTAAGTCTCTCTCTTCATCGGAAGGAGTTTATGTTAAGCGAAAGGAAGCAAATGACATAGCGACCTTCATAATGTGTAGAATACCTGCGTTTTGCACACACAGAACACATATATAGGAATAGATATCTATGCGTATACCCATTTCCATGTGTTAAAATGCAGTCACAGGGTTCATTCTGTAGTACCTTTTCGTGTATATTTTTTCGGATGTGCTTATTGCCAATGTTATAGAATTTTTAGAGAACTCTTCCATTATTCCCCGCTTATGAATAAAATCCCAGCTGCAAAAAAAAAA
>Litopenaeus_vannamei_39 comp43229_c0_seq3 len=3947 path=[1:0-891 893:892-1342 1344:1343-1349 1351:1350-3946]
GGAAGGGACAGAAGAGGAACCACCATTCTTTAACGACTCATAGAAAACGGGCGGGAGGCGTGAGGCTGTGCGCGCGAGAATCCCCCAGTGTCGCGGGGGGAGGCGCCGCGGTGGAACGGCAGCTCGAGGTGATCCTGCCGCTCTTGCAACGGCTCGCGCTGCACTGTTTCATGCCGACGGGGAAGGGACAGAAGAGGAACGGACCGCGCTGAGGAACAGCAGTTGGGGCGAGAAATTGACTGCATCGCTATCACCATGTGGCCTTGTGTCTTGATACTGGCGTGGGCGGCGCTGAGCGAGGCAACGACGGGGCCGCGATCTGCTTTTGTTCAGCGGCTCGAACCCATCGACTTCGTGGGCACTGATTACTATCTGACGGGCGGGAACGGCGCAGGAAGCGGGTCGCCCTCGATGCTGGAGGACTTGAGGAGAGGACACGAGGGTCTCATGGTCAAGCTCAACGATGTGACGAGAGCTCTCAAGGAGGACGAACTGAAGCTGAACAACGTCTTCTACAAGCTGGGCCGCCATGACAACGACTTGGAAGGCGTCAGCGACAATGTGCAGAAGCTCTCTTCATCGTCGAAGAAAATTGAGGCGAAACTTAACAAACACGCCTTCAACGTGGACTTCCTTCGGCGGCGCATCGAGCGGCTGCAGCGGGAGAAGAAGGCGGAAAACTCCATGGAAGCGCAATTAGCAGCCGCCAGGGAGATCATAGACCGCCTGGAAGACCGCCTCACCGACGCCCTCATCCGCCTCGGAAATGTGGAGAACACGACCCGCACTTTGGAGAAACGGTCGGTGGTTTCTCACTTCCCGGACCTGCTTGGCCCGCCCATCGCCGCCGCTGCCCGCCCGCCCACCTTAACCGTGTACCCGGCGACACACACAGGTGAGTGCAGCGGCGACTGGGAGAGGATCGGCCTCGGGTGCTACTGGTTCGGCGAGGAGGAGCTCACCTTCCCGGAGGCCGTGGCGTCGTGCGTGCGTCGCGGAGGCCACCTGCTGACCCTCAACCCGCCCGGCACCCAGCACGAACTGCTCATGGCCCGCCTCGCCGACGGTACTACCTACTGGACCAGCGCCACAGATGCCTTCAACAAGGATGACTGGGCCTTCCTCATGACAGCCCAGCCCGTGTTGCCTTCTCACTGGGGTGTCGACCAAGAGAACACTCTGGGCAGCCATCAGCGCTGTGCAGGCGTGTCTAACATAGGCCTCCTCAAACAACGCTGCACTCACCGTCAGCCGTATATCTGCCATATGTTTTGAAATGGTGCGAATGGAACGCAAGCTTGATTTGGAGACTGGCACATTTAGATCTTCAAAATTTTGATTTTCTTTTTTTACTATTTCTTTTTCTTAACCAGGTACGTAATTGGAAAAAATAGACGTGATATAACTCCCACTGCATACACCCTGTTCTGTAGTTTTGCGACCTTAATTTATTCTTAGAATAAAGAATATCTGATTCTCCATCCATTTACATTGTATAAAATGTGTCCAAGTAAAGATACAAGCTTCACTGTATCTGGGTTCAGAATGCTAACACATGGGGATATAAACATGAATAATCACACTTTAATCAAAATATTGATACAGGATTTTGACAATCTTCTGTAATCTACTTTATATTTCACAACCCAATAGGACCATTTTTGGAAGAGAAAATAAAACAATAGCCTAACTGTATCGTATTTTTTGGTATACTGAGCTAGTAAATCAGTATTTTTGCAGCACATTAAAATCATATATAATGAAAAGCATCATGATTACATAGTAATGATGGACACTAGGACCTTCCCTGATTTATTAAGTTTAATGTTGATAACCAAAATCACATTTCTGGACTTTTTGCTAGAATTCATTGTATTCCTTGACACATGCATATGGAATTATGACTTAACCAAATCATACAATCATCACTTTTATCATCATCATTTGTCTTTCTTACAGGAGCATTTAGTCCCTGTTAGTAACCTGTAAAAAGATTTCATACTTTTTCCAAAGATTAGTCATATTTCATACATGCTGTACATTGTACTTATAATCTGTAAGGTTCTCCATATAGTTAAACAAATAAGTGGTTTAAGTTATATGTAACTGCCTTTCACTAAAGCCTGCCTCATTATTATCTTTAAGGAAAATAATAATTCTGTTATTTTTTAATTACCAAATATTATATATAGTTAGTTTATAAAGTTAATGGGGCTAGTGCCTGGCCCTTGATATGATCCCAACTTATCACTGCAATGGGTTGTCTTTTTATAATAAAAACAAACAAATGCCCTTCTTTTATTTACTGACTTTACATGAATATTGCATTAGTTATTTTGTCAGTTAACAATTCATTTAATACCTAATGACACTTTATCCAAAAAAAAAACAAAAAAACAACAGGGTTTCAATTCAATTCAATAATTCAGTAAATCTTACAAATGCAGCAACATGATGACTAGTGGCATATTTTAGGCATAGTCTAGTTCATAACATTTTGTGGTTTAGCATTATTGGAAACAGTAAAATGAAAACGATTATTGATCATTTCTTTTCCACTTCAAGAAAAAAATGGTTAGTTTCATGTTGACTTGGTTTATACCTATCCTTGGTAAGGGATTAACAAAGTCCCTTTGCTTTCAGAGTTTTGGGTCTAGCATTTATGCTCGTTATCACAAGTAAAAAATATGGTCTGACAATATCCCAATATATATCAGTACATTCAGTGCCTTTCTGTATTTGTCTTCCAAATAAAATCAATAACAGTACACTAAGCAGCAAAAGTGAGATTTGTCCTTTTGGATTATTTCTGTTTTAATACCATAAATGAATTCAACTCTAGTCTATTCTGTCCTTAACTTTCATGATTAAATCATACATTGAATTTAATCTTAACAAGCAAACCTCTCAAAAGTATTTTACAAAAACTGCTGTTTTAGGATAATTAAAGACCAAATAAATGCAAACCTCTTTATTTCCCTTTCAAAGCTGAGGGAACACAGGGTGATTTCATCACCTGAAAATTTACTAGAAGTTGTGACGCACTGAATAGTTCCATTATCACATGAACTAAAAAATCAGACACAATTTTTTAACATATTAATTTTGAAAGTAAAATATTGTCTTGGAACACATTTTGCTTATAACAAACAATATCAGGCCATCTCAAAACTTCCAAAAGACATACTAAATATATTCATAAATATGCCATACTTCCTTCAGTAATCCATTAAATGGATCCATGATTCACTGTCTAATGAGCAACTGTCACATCTATAATTAGTAAATCCCCCAATATTGTATAAATAAATGTTTGTACTATTATAATTGTAAAAGTAATGATGATAGCTTAATATGTAATGATCTAAAATCAATAAAATGATTACTACATTGTGAAGACCTGGACAGAATTCATCCAAGCATGATATCTTCCACTATGAAAATACTATTAGATTTAAATGTGGCTATGACAGAAATCGCCTAAAAACCCTCAGTCTGCAATTCATCAATTCATTTTTTCGTTCGTGATTATCAAGTTACCTAATAAAAAAATAATAGAAATACCTAATAACACTGAAATAAAGTTGACCTGAGGGGGAGGAGCCAAAAGAAGAGAATGAAGAGGAGAAAGACAATGAAAAAGAGGAGGAGGAGGAGGAAGAGAAGAATAGAAAGGAGGAGGAGGAGGAGGAAGAAGTCGTCTGCCACATCCTCGCGGGGTGTTTTAAAGGTCTTTGTTCCTTGGAATTCCGTCGGATCCTGGGCCTGACCTTGCGACCTCCGTAAACTAGCAGGGTCGGCCGCCACTCTCCGACTGACAGACGAACAGGAAAACATCAGCTTGGCTCTACGTCCTTCGGGTTCATTTCGAGGCCATTCATCATATTCCGGACGTAAATCTCACGCATAAACAATGCCAGAACGAACAGGAAAACATCAGTCTGGGT
>Litopenaeus_vannamei_40 comp49175_c0_seq1 len=1242 path=[1:0-1241]
GTGAATACTGCAGGTGACACTCTCGCTGCGTTGACAATGGCCTGAGACTTTCGTGAGTGTATATATACTCCCAAGAGTTACCTGTAGGTTCATTTGACTCAGAATGAAGCTTTGGATCTTTATCCTAGTGTCAGGTGGCCTGTGTGGCGCCTCGCTGTCGTCTGCTCCCCTGCCCCAGCATGGAATCACGTGCCCGCCGCCCTCCGTCAACTTGGACGGTCACTGCATCTTGGTTGATATGGACAACATGGGCATCTGGCATGACATGAGGGCAGCCTGTCAAGAGCAAGGCGGCGACATGGCGAAGGTGCACGACCCCAACTTCATGACAACCCTCGTCGACCATATCCAGTGTCTAGGATACAACGAGGAATTCTACTGGCTGGGCGGGACGGACGAGGAGAAGGAGGGCCACTGGAAATGGGTGGACGGCACCGACATTCGCATGGGCTTTCCCCTCTGGTTCCACTGCGAGAACGTGGTGGAACCCAATTCCGGGGACCACGCCGACTGCCTCGTCTCGGCCAAGAACGCCTATTTCTATTTGCGAGACCAGAACTGCATCAACTACTACCATCCCATTTGCGAGTTCCCTCCCGTAGGCGATGTTACCACGACCTCGCCGATGCCCAGCGAGTCAACTACTCCCACCTTGGCATCGACAACTCCCCCCGAGAGGACCCCCACACCATACTCTACGCTTTCAGTTCAAAAATGAGTCATCTATCATGTTTGTAAGTTTCTAAAAGGCGATGACGAAGCTATGTTAAAAGTAATCTTTTCTTCCCACTTCAGAGAGTTTCCCCTTTCTTGATAATCTAAAAAGTTCGCTGTGTCTTTGCCTAAAAACGCACCATATTAAACCAACGTTCTTTAGGGGCAATGGGTTTTCTTATAAAAAGAACTGGCATGCATACTCTTTCATTTGATTTAAAATATACTACGTAAAAATATTCGTTCTACAACTTTAATCTTTTAAGATTCCTACACAATTTCCGATGATGATAATTATTTACCCGAACAACGGCTTGCCTACTTTACAGGGAACTGACATCCCTAACTCATGCCAAAGTCATTTTTGTTCTCATATTTCTCGAATGATTCTAAATTTACTCTCATCATATCCATCCTCATGAAAAACATCGGACAAAGACAGACTGAAAATTGCCCCCGATTGCCTCCGTCCGAAGCACAAACAGGAAACACAAACATTAGCAGAATTCCAAGCGCGGTGGCCGGAGG
>Litopenaeus_vannamei_41 ENA|GETD01015644|GETD01015644.1 TSA: Litopenaeus vannamei c23347_g1_i1 transcribed RNA sequence.
TTTTTTTAAAACCTGTATCAAATTTATTAACGTTGCAAACACATAACAGATCCCGACGAAATATCCCGCCCATTTCACAGTTCGGGCACGGGGTCGATCTGGCAGATGGCGTACCCGTTCTTGTCGCACTCGCCGTCGTGCAGGTAATAGCGGTTGGCCTTGTTGAGCGTGGCGCAGTTCTGCTCCGTGCCCCCAGATGGCTCTGCTATAAAGTCGGTTTGTCCCCAAAGAGGAACGCCCATCTTCACGGGCGAACCGTCGACCCAGTACCAGACTCCTTCGTCCCCCCTGTCGGTGCCGCCGACGAAGAAAGAAAAATTGTCAGGAATTTCCAGTTGTGAAATATGGATGTGTTTCACGAGAAGACTGAATTCTTCGCACGTGTTGAGAATGGCCAGGTCGGCGCCGAGGCTCTGGCACCTCGCCCTGCAGTTGTCCCATGTCCTGGACACTTCCAACTCAAAGTAGTAGCACTTGTCTTGCACACTTTCGAAAGGCTCAGGACACAGACCTTGCACAGAGACTTTCAGAAAGAAAATATAGAAAATCGAAGGAAATATGCCTCTCATTTTAGCGGCCGAACTGAAGGCGACACACGGTGAACAGCCCTTGG
>Litopenaeus_vannamei_42 ENA|GETD01022126|GETD01022126.1 TSA: Litopenaeus vannamei c30066_g1_i1 transcribed RNA sequence.
TAACGGTGTGGCAGGCGGTAATAAATACTCCAGGCGCAGTGTTCCGTCCGTTATTCCACTCCAACATGAGGTTCGGTATCCTCTCCCTGGTGTTGGCGGTGTGCGGTGCTGCTGAGGTGAACCTGCAGCCAAGAGCAGGACCTACCTGCGACCCACCCTTCCTGATAGTGGGCACGAGTAAGTGTGTTCTTGTGAATAACATCAGCGTTGGTTCCTGGCATGATATGAAGCACTACTGCGCACTTCTCGGTGCACAACTGGTCAAGCTCGACAGTGCATCGGATTTTGCTGCTCTTGTAAATTATATCAACGGTGAAGGATTGACGAAAGCCTTCTATTGGATCGGCGCCTCGGACGAAACCGACGAAGGCGAGTGGATATGGACCGACCTGTCCCCCGTCGCTATGGGCGCCCCCTTCTGGAGTCCTACTGGAAGTAGCTGCAGCGAAACGGAGCCCAAAGGAGGAGCCAACAGTGACTGCGCTGCCCTTAATCCTAACAAATTCTATTATTTTGATGATCTGCCTTGTTCAAATACAGCAGGTGTCATTTGCGAAAAGATATAGGTGCAGCTGATCCTTAATAAAATAAATCCGAAATCAAAAAAAAAAAAAAAAAA
>24529 ENA|GETD01024530|GETD01024530.1 TSA: Litopenaeus vannamei c32044_g1_i1 transcribed RNA sequence.
ATTTATTTATTTATTTATTATTTTGATGTTTCGAAATGCAACATCACCGTGACACAAAATGCCACACTTGTTCTCCTATTATAAAGCCTGTAGAGTTGAGACCAACCCAGGGCCAAAGTTGCAGCAGAAACAAAAGAATACAAGACCTCTTTTCAAAAGACTTCTTTCCTTTATTTGATTCATATTCTATATTATATTGGCATTTCCCCAAAGACAGGCACGCAAGCATTGACCACCAGTATTGGCAACAAGTCACATAGGAATGACGCAGCTTGACGCTCCTACTTCCATCTCCTCTCTTTATTCATTCCCTTCTATCCCTTTATCTCCCGTCTCTTATTTCTACATCAGTTGACATATGTAGCCCTGGTGGATGGTCTCCGCCTCGTCCGCGAAGTAGCCGCTCTTGGAGAGGGAGAGGAAGTTCTCGTCCACGCCGCCGTTGGGCTGGCCGGGGAACCAGAAGGGGGCGCCGCGGAGCACCTCGTCGCCAGTGGACCACCGCCAGTCGCCCTCGCCCGCCGCGTCGCTGCCGCCCAGCCAGTAGTCCCACTTCACGGTGATCTTCTCCCATAAGAGACCATGCTGATGGCAGTCACTGAGAACAGCCAGGCCGGATGTGCTGCCATCTGGAGCTAGGCTGGCGCACTCCGCCTCGGCTTCCGCTCTGGTTAGTGCCGCCTCGCTGATTACGTAGCATCCGGTTCCGATCGGCTGGAAGGGGACGGGGCAGTCATTCTGTGCAGCAACGGAGGCTATCAAGGCCAGCAAGACGGGTACGGCGGGCT
>29005 ENA|GETD01029006|GETD01029006.1 TSA: Litopenaeus vannamei c35302_g1_i1 transcribed RNA sequence.
TTTTTTTTGTAGAACGAATATTTTTACGTAGTATATTTTAAATCAAATGAAAGAGTATGCATGCCAGTTCTTTTTATAAGAAAACCCATTGCCCCTAAAGAACGTTGGTTTAATATGGTGCGTTTTTAGGCAAAGACACAGCGAACTTTTTAGATTATCAAGAAAGGGGAAACTCTCTGAAGTGGGAAGAAAAGATTACTTTTAACATAGCTTCGTCATCGCCTTTTAGAAACTTACAAACATGATAGATGACTCATTTTTGAACTGAAAGCGTAGAGTATGGTGTGGGGGTCCTCTCGGGGGGAGTTGTCGATGCCAAGGTGGGAGTAGTTGACTCGCTGGGCATCGGCGAGGTCGTGGTAACATCGCCTACGGGAGGGAACTCGCAAATGGGATGGTAGTAGTTGATGCAGTTCTGGTCTCGCAAATAGAAATAGGCGTTCTTGGCCGAGACGAGGCAGTCGGCGTGGTCCCCGGAATTGGGTTCCACCACGTTCTCGCAGTGGAACCAGAGGGGAAAGCCCATGCGAATGTCGGTGCCGTCCACCCATTTCCAGTGGCCCTCCTTCTCCTCGTCCGTCCCGCCCAGCCAGTAGAATTCCTCGTTGTATCCTAGACACTGGATATGGTCGACGAGGGTTGTCATGAAGTTGGGGTCGTGCACCTTCGCCATGTCGCCGCCTTGCTCTTGACAGGCTGCCCTCATGTCATGCCAGATGCCCATGTTGTCCATATCAACCAAGATGCAGTGACCGTCCAAGTTGACGGAGGGCGGCGGGCACGTGATTCCATGCTGGGGCAGGGGAGCAGACGACAGCGAGGCGCCACACAGGCCACCTGACACTAGGATAAAGATCCAAAGCTTCATTCTGAGTCAAAAAAAAAAAAAAAAAAAAAA
>29274 ENA|GETD01029275|GETD01029275.1 TSA: Litopenaeus vannamei c35481_g1_i1 transcribed RNA sequence.
ATAAAAAAAAAAAAAAAAAAAATTATTGCTCTCTTAAGGGATACTCTTAGGTAATGTGAAGAGATTATGCTAATGATGACAAATACTGCTGCGTCTATTCTTTACAATTATGCAATTAAATTTATTATGGTTTAGGCAGTCCTTTATAATCTGACTATTAAGTCAAGCATCTAGAAGTTGTCGTCTGTAATTTTACCAACTAGTATATTAGACTGCTGGTGACATTGATTTCAAGATAGAAGAAGTATTATGACAAAAGAAAAAAATATATATGTATTTAAAATTACTTTTCTTAACAAAAAAAAATGCTTCTGTAATGGAATTACTCAATTCACTCAGAAAATTTATAAAAAAAAAAACAAAAAAACTTGCACACCCGGACACACACACACCTGAAGTATATATATTCCTATTGCCTAACATATATGAACTAATGACAAGCCCTTCAACTGGTGTGAGCAGCTGTTGTCCATCCTTGACTAGACTCCCTCAGGTTCGTGGGCAAGGAGACACAGGGGACTGTGGGAACTTTGGCATTCGTCGTCCGAGATGAAGTAGAAGTGCTCATAGGTTATAGCACTGCACCATCCCTGGCTGCGTTGCTTGGGTGCCTGAATGTAGTTGTAACACGGGGCTTCAGGGAGGGCAGTTGGAGGGTTGCTGAAGGGGTCTGTGTGAGGAGGCGACCGAGGCACACAGGAGCTGCTGTACTTCTCAGCCCAATAGGGAGATCCCAAAGGCATAGGAGAGTCGTCACTGGCCCATGCCCAAGCATTGACGTCCATATCATACCTCCCACCGATCCAGAAGTCAGTCGTTAGTAAAGTTTCCTTTAGATAGTCAATTACAAGTCCAAATTCTTGTAGGCTCTTGAATGTCACCAAGTCACCAAAAATGGATTTGCAAAACTGTCGAGCTTCCGGCCACTGAACCTTCGCAAGGGAAAAGAAGGCTAAGCATTTACCACCGACTCGTCTGTATAGCATGGGACATTCAGGGTATTTTTGAGTAAGTGTTGAATTCACCACAGCGGTCATCAAAGCCACGGCCTCATCCGAGAGAGTCATCCCTTCAACTTCTTCCTTTATGATCAACTGCCTCTGTTTCACCATCTGACATATCTGGGGTTGCACATTCACCCGGCAGTGAGGGCTGTCACAGTATGTGTCGAAATTCATACATCCAAGGCAGTACACGGAGGAACCGCCACAAGTAACTGTATCGAAAGTCCATAACTTGCAAAGTTGCGGATGCTCATCAGACTTGTCCAGACAGTCTGCTCTCCCATTGCAAACGCTGGAGATGGAGATGCAACGGTCGTCACTGTTGCAACGGATCTGGTTGGATCTGCAGGAAGCGGAGGCTCTCTCTCCTAAAACGAGGAGTACTGCCATCAGGAGCAGCCATTGCGTGGTTGAAGCCATCGGGAATGCTCGGGTCTTACGACACTATCTTAGAGACGGAGAGAGAGGAGATGTCTGCCAGTGACGAGCGGTAGTAGATCGGAA
>29372 ENA|GETD01029373|GETD01029373.1 TSA: Litopenaeus vannamei c35543_g1_i1 transcribed RNA sequence.
ATTAAACCTTTATTCATATAATGTCATCAGTCTACTTATAATGATTTAGATAAATTGTGGTATTGATATTAGTGATATTAGCATTTTGATTAGTCTGAGGCTTTATTATTGTTGAGTCAAATAAAGAAAAAGGACGGAACAGAGAGGCTGAATATTGTAGACTGCAGTATAAATTGAAATAAAGTTACATAGAAATACAGCGATATGAAGATAGAGAGATGGAAAATGTATAAAGTAAGTGAGGAATCTCTCATGATAATTCCTGCAACTTGACGGGAAGGATTATTCGACGACATGCTCTTCCTTCTCGCATATGACGTGTAAGGCTTGATCGCAGGGCTCTCTCCTGAAGAATATGTGGTAGACGACGTGCATGAGCAGGCATCCCTCGCCCTTAGTGCCTTCGGCCAGGACTTCTGCAGGATCCTCGCCCGGGAAGGTCATCCTGGCCAGGGCGCCGTCGCGGAGGAAGTACTCGCCGTGGAAGGGCGAGTTCTGCACCCAGAAGCGGTTCACCTCGAGTTCTGCGTCTCGGAGGAAGATGAAGAGCTCCTTGACGAAGTTGTCGTCCCTCAGCCGCACCATGTCGCCGGCGATCTCGCGGCAAAGGCGCCTCATCTGCGCCCACGACCCCGCCACGGCCGTCACGGGGAGCACGCACCGCCCCGCCACGCTCGAGAACGGCGCGCGACACTCGGCCGTCATGTGTGAGTAAACAGCGCCGCCGCATGTATCACTCGCTCCTTCCGCAAACAATATCGAGAGGCTGAACAAGAGACCAAAAACGAAGACTTCTGCTGCCTTAGCCATGGTGACGAATGCACAGGGAGTCCTCCTAG
>30864 ENA|GETD01030865|GETD01030865.1 TSA: Litopenaeus vannamei c36529_g1_i1 transcribed RNA sequence.
TTTTTTTTTTTTTTTTTTGGCAGAGGGGAAACTTTACACATAGTCCTTACCGCATTATAATGACAGATTAGCGTGGATATATTACCATAAATCGATAGCTAATATGACAGACAAGTAGAGACAAACCAATGGCCAGGCAAGTTACAGAAAAAGATAAAGAAAAAAGAAACCACAAAATCAGTGAGAAGGAAATACACCTCAGAGACACGTATCTCTTTGACGAAGACATTTCTATGAGTCCACCGGCATCTCGAGTGTCCTACTGCCCCTCACAGATCCCATAATACTGAGAATCGCAGAGGACATCGTGGAGGAAGAAGCAGGATTCGGCCGCCATGATGGCACAGTTCTGGTTCTGGTCGCCGTCCGGCTGCTGGCTCGTGCACTGGTCCCACAGGGGAAAGCCCATGATCACAGGCGTGCCGTCCGGCCACGTCCACGCGCCCTCGTTGCCCTCGTCGTTGGCGCCCACCCAGAAGCTGCTGTCGGGGAAGTCGCTGTTTTTGATGTACTCCACGATGGCGCTCATGATTTCCAAGGAATCGATCTTCACCAGGTCACCGTTGAGCAGCTGACATATACCCCGCATGTCAGCCCAGGTTCCTTTCGTCACGGAGTCAACCATGAGGCAGCGGCCACCGATCTCGATGTAAGGAGAATTGCAAGCAACGGCTTTTACCGGACGCACGCTATGACTCCGGAGCCAAGAGTGCTCCGCGAACACACAGGCTGCAAGCAGTAAGATGCTAATGGCTGACTGCATCTCGGCTCCCCTGAAAGATCGG
>31710_(reversed) ENA|GETD01031711|GETD01031711.1 TSA: Litopenaeus vannamei c37053_g1_i1 transcribed RNA sequence.
GGTGCCATAGACGTGGGAAAACCAAGCTGCGTGTATATAAGGGAAATGGAACGATAATTATACACTACTGGTACATTTCTCAGGATGGATGTCTTACGCCTCGCGCTCATTCTTGTACTTGCGGCTGCCCCAGGGACTCTCGCCTGCTCCTTCGGCTTCACGGACATCAACGGGGAATGTCTCGAGTTCCATCCTGAGTTGCTGGTGCCGTGGCAAGACGCCGTGACTTACTGCCAGAACGGTACACAGACGGTCCTTGCTTCTGTCAAAAATGCGGATACGCTTAGAGATGTGTACACATACATTCTGACTTACGGCCTGACTGGGTCCTTCTGGCTGGGCGCGTCCGATTTGGAATTGGAGGGCGACTGGTCGTGGCTGGACGGCACGAGGGTGGACAGAGGCACGCCTTTCTGGGCCATTCACACGGGCCTCTTCGGCTGGGATCACGAACCCAACGGCGGGACGGACCAGAACTGCCTGGCGCTCGACTCCGAGAGGCTCTACTACTTCAACGACGCCGACTGCTCCTCGCTCTTCCACCCAATCTGCATGGAATAGACCCGGGCAGCCTCCTCTCTCGCGGGACATGCACGCTTGACCCTCTACAGGCAAGGCACAGACTGGATTGGAGGTGTTGCGTGTTCGGGCTTTCGTGAATTCATACCATATATGAATACACATAGACACACGCATACACAAACAGATCCATACCAGCGCCCGCATACTGACAAACATACCCAAAGTTATATCCATAGAAAACCCATATATCACCCATCAGACACCACCAACACGAGAAATGATAAGTGGCGAAAGGTAAGAAAAAAAATAAATAAAAATAGAGATGTTGAAAAAAAAAA
>38431_(reversed) ENA|GETD01038432|GETD01038432.1 TSA: Litopenaeus vannamei c40675_g1_i1 transcribed RNA sequence.
ACGACGAATCCCCTTATCACTACCCCCGCCACGATCCTCAGACTCACGAACTCTTCAGTCACCACAAGTACGATTCGCCACGCCGTTACAGAGAGGGTCCTCTCCAACACGGCAGTCACGATCACCTCCACCATCGCTTTTCTCCCTCGAGTCACCACCACGAAGGCAGTCCTCCCTTCAGTCCTTATCATTTCTGGCGTTCTCTCTTCAGCAGACAGAGCGATTCCCTCTATCACAACCCCTCTCACCACAGTCACCACATGCACAGTCAGCATTATCACCACAGATTCCATCCTCACCACCATCCCCATGACCACAAATTCGACAATCACCACGACCACAAACTCAGTCACCACCACAATCACCACGACCACAAACTCAGTCACCACCACAAACACCACGACCACAAACTCCACCATCACCACCGTCACTACGATGCCAAACTCAGTCATCACAACCTCACTGACAGCCGCGACGAAGACCAGAAATCACCCGTTAAACCTCCCCGTAGACGCTGCCCAATGCCCTATGTACCTGTGGGAAATTTATGCCTCTCGAGAGTCATATTCAGCCAGAAATCGTGGGAGGAAGCGAGACAGTATTGCAAAAGAATTGACGGTGATCTTTTAACGTTTTCCTCAGCCAACGAATTCGCTACAGTCGCTAGCTTCTTAAATAAAATGAACGTACCCCAAGATGTTGGATTTTGGATCGGAGGCAGAACCGTGAACAATATTTGGACTTGGGTCAACAACAACACTATGCCGCTGGGAACACCTTTCTGGGCAATCATTCCAATACTATTTGAATCTAACAACCGGCAGTCGATTGCTTATTACGTTCAGCAGGGGAAGTTTGTGAGTTCGAACCAGTGCGCCGCCATGTCGCCCGAATTCCACTTTTATCTGAGCGGCGAAGACTGTTGGAAGAAGAAATTTGGTCTCTGTCAACATAGCTCTGATGGAGAGGGCACTCGGCAACATGGCCATGAGGAGTCTCACCCCTGGAGAGGCCAACATGGATTCCAACATGGAGGGTATGTTGGGCATCATGGAGGTCACGGCGAGCATCATGACGGGTATGTTGGGCATCATGGGGGTCACGGCGGGCATCATGGTGGTCACTGGGGTCATGATGGAGGGCATCATGGTTACCATGGATATTTCGGGCATCATGGAAGTCCCGACAGACATCATGATGGTCATTTTGGGCATCATGGACTTTATGACGATCATCACCATGAATATTTCGGGTTCCATGGTGGGTATCACAATGAAAACGGCGAAGGAATCAAAGAAAACGGAGACGGCGACGAAGAAATCAAAGAAAACGGAGACGGAGACGAAAATAAAGAAAACGAAGAAGAAGACGAAGAAAACAGCGATGAAGAAGAAGAAAACGGAGACGAAGAATCCTCAGAAGAATCCTCGGAGGAGTCCTCAGAGGAATCCTCCGGGGATTTCTCCGGGGACACATACCCCGATTTCTATCCTCCGGAAGAACACGGATCAGGCGAAGAAGGTTCTGGAATGGTCGAGGATATTTACATTGACCTAGAGCTTTGATTATTGATTTTCTTTTCTTGTATTTTCTTTACTTCTTTTTTCTTCTTTCTTTTTTCCTTTTCCTTTTTTTGTCTTCTGTTTCTTTTTCTTTTCTCCTCCTTCCTTTTATTCCTCTTTTTGTCTTCTGTTTCTTCTTCCTTTCCTTTGTCTTTTTCTTCTCCTTTTTCCTCTCATTTTGTGGTGGTTATTTTTTATTTCGTCTTCGTCATCCTCTCCGTCTTCTTTTATTTCATCATATTTTTTCCTCTCTCTCTCTCTCTTACCGTAAACCAAAAAACTCTAAAATATGGATACGTAAAATTTATGACAGATGGTGACATGTAGGTTGTACAGGTAGAGACTACGTGTCATATGTATATGTCCAGAATTGTCTAATTCACAGATTAGATTCACAATCTAAAAGGAAAGCGTCAACTATTGTCAATCATCCACCGGAAGTGGAATTAACGAAGAAATGGTGAGCCGAAAGGACGGAGTTACAAAGACTTTATACGAAGGATAGGAAAGCATGGCAAAAACCTGTGGGCCGCAACGGTTGGCGGATAGTGTAATATCTGAACAATAGATGGCGTTGTGTACGCGATGGATCGTCTGTTTGTTTACATCTTGAAACGTCACTTACTTCAAACAGTAGGAAAGGGATTATTTTTTTCTTTATCTTTTTCATGTTTTATGCTTCCTGTATTTTAAGTGTAGGCCTGCTTTCATTAATACTTTCATTGATAATGTATTAAAAAACAAATAAATAAATGCTTTACAAAAA
>39025 ENA|GETD01039026|GETD01039026.1 TSA: Litopenaeus vannamei c40963_g1_i2 transcribed RNA sequence.
TTTTTTTAATTATAATTTTCCTTTTATTTCTTGTTTCTCCGTACTACACACTAACACATTCCAGTTCTAACACATAAGGCTCTGATTATCCTTGGTAGACACACAGAGGGTTCAGTCTCGAGGAACAAGCCACATCCCGGAAATAGTGAGAACCCCGCGTACTGATCATCAGGCAGTTCTCACCATTTCCTCCTTGGGGTTCCTGAACAGAACTGCTTCCACGATATAGACCCCAGAAAGGTGTGCCCATTGGGACAGACTCTCCTGTGGTGTAGACCCAGTTCCCTTCAGTTGAATCAGAACCTCCCAGCCAGAAACTATGGGCTGCTATATTTTCTTGATGCAAGTAGAGGTACACAGCTCGCAATACTTCCGCGTCAGTGATCGCCAGGAGGTCGCTCAAATCGCCGCAGGATTGTTGAGCCTCATGCCAGGTCAGCTCTTCCCATGTCAGGAACATTAGGCAGAGGCCCCCAACCTCCACGTAAAAGGTAGGACACTGGCCACTGCTCTCTTCAGTTTCAGGTGCCTGCAGAACCTCAGCACTGTGGGTTTCTGGGGAATCTTCTTGCTTTTGATTCTTATACTGGCATATGAAGTTGTTCTCCTTCGAGCACGGAACATCGTTCATGTAGTAATACTCCTGAGCACCAATCTCTAGACAGTGTTCATTTCCTTCGGAGTTATTAGGTTCTTGGAAATCTTGGAAAGCCGCCCAGAAGGGAGTTCCTCGGGGTACTGGATCACCAGAGGAAGTCACCCAGCTGCCTTCCGCCTGCGCATCTGACCCGTCCAGCCAGAAGTGTCGACCATTGTAACCGTAAGCGTAGATATGATTTACAACTTCCACAAACTGCGAAGGCGTAGTAATGGCTAGCAACTCTCCCGAAGCAGAGTGACACACTTGTCTCGCGCCGCTGTGGCTCTCTTGAGCGAAGGTGATGAACATGAGGCACTGGCTCCCCACGAGAGTGTATCCCTCAGGACAGCCCTCATTTCCCGAAGTCAAGTTGGCAAAACCCCAAAAGGGTTCCTCACTTGACTCAACTGGAATAAAACATAAGGCAAGGACCGACGCCAAATACCGAAA
>39084 ENA|GETD01039085|GETD01039085.1 TSA: Litopenaeus vannamei c40992_g1_i1 transcribed RNA sequence.
TTTTTTTTTTTTTTTTTAAACTAGGGAAGCAGATTTATTGAAATGATAAAGGTATTTACATGTCACAATATATCTGTATTGTTTTATTATTATACCTGATGACTATAAAGCATGATTTGGTAGATGAAAATACTTAGTTGTATGTTCCACTAATTTTGTGTTTGTACATGTGTTGAACTTACAAGACTAAAAGAAATCAAAGAGAAGTATATGTAATTGCACATTTTATTAGTCACTAACGCATTCAAGAAATGCTTGCAAGACAAAAGTAGTTTTATGTCCTTTTTATAAAATTCTACTCTGTATCATTATCATTTCATCATTCTTCTTTTACCTTTCCCATGCCACTTGCTCATCCAGTGTAGACACAAACAGGGTTAAATAACGAGTCGCACGAATAATCCCTGAAATTGTAAAAATTGCCGATCGCGAGGCAGTTCTCACTGGTTCCTCCATTGGGTTCCTGGACCGGAGCACTCATTTCACTAAGACCCCAGAAGGGGGTGCCCATGGGAACTGGCTCCCCTGTGGTGTAGACCCATGTCCCTTCACTCTCTACATCGGATCCTCCAAGCCAGAAAGTGTGGCCGGATAAACCACCTGTCTGTATGTGGAGGTACACAGCCCTCAACACCTCAACGTCGGCGATGGCCAAGAGGTCGCCGGAGACTGACGCACACACCTGCCGAGCCTCGTGCCAGGTCTCCTCCGCCCACGTGACGAACATCAGGCAGAGGCCGCCCACCTCCACGAAGGGCAAGGTGCACCCAACGCCCACCGCCGACGGGCCGAAGGGAGCCAGGGCTGCGCTTGCGACCTCGGGCTCCTTCTGGATGGTGGCTTCACATATGAAGTTCTTTGCGTCAGTGCAAAGGACGTCGTTCATATAGTGAAACCATCGCGACGGCAACGACAGGCAGTGCTCACTCCCGGCGGAGTTGTCAGGTTGCTGCCGGTACTCGAAGGCGGCCCAGAAGGGGGTTCCGAAGGGCACGGCTCCTCCTGACGACGTCACCCAGACGCCCTCTGCTTCTCCGTCAGTTCCGTCCACCCAGAAGGTTCGGGCCAAGAAATCGCTGTCGTGGATGTAATCGACCAGATTCTTGAAGTCCGTGGCCGTGGTGATGGCGACCAGCTCTCCTTCAGCAGCTTGACAGTACTCCCTCGCTTCTCCATGGGGCAGGTTCAGGTGGTTCACGAACATGAGGCATTGGTCGCCCACGAGGGAGTAGCCTCCGGGGCAGTCTTGCGAACCCAGGGTCAAGTCGGTTCGATTCCAAGTTGGTTCGACTCCAGCTGGGAATGGCTCCAAGTCGGTTCGATTCCAGGTAACTCGACCCTCTGCTCCCCCTACGAACAGAGAGCAGGTTAAAATCAGAGGCAGATAGAGCAGCATCTTGGGAGAATTAACTAAGGAGGAAAAAAACAAAGAATTTTAATGTGGGGAAAACGGATTTTTATACAGAACATTCATTTCCTCGTTTTCATTTCCATTTGCTTCCATTTTCTTGTTTTCCTGATTATTCATATACTTGACATATATACATTCTTTTTTACTGATTACTTTCACATAATGCTTTACGTATTTTCCATGACCTTATTATTGATTACCTTAGTACATAT
>39727_(reversed) ENA|GETD01039728|GETD01039728.1 TSA: Litopenaeus vannamei c41272_g2_i1 transcribed RNA sequence.
ACTGGTGGAGTACGGGGAATATGCAGCGGAAGTCCTGGATGTGACGGATCCTATAATTCAAACTTCCAGAAGCAGAAGGCAGTCTGTGGAACGGCACTGGACTGGTCTGGCTATTGAGAGTGTCGTCATTGAAACGACCTCACCCAGCTCCGAACGCCCCTCAAAGACCCTGACGACCACGGCAACGGCTGACGAAGGGCTGGGCGTGGAGGAAGAAGGGTTCAGGGGAGTCCTTATTAACGCTCTCGATCCCAGTGACGTCCTTGAGAGTGGCGAAGGAGAAGGAGTTGGTCCTCGGTTTAGGATTAAGACTAAACTTTTTTATCCATTTCGTGTTTGGATATTTAGATGCCTGGTTGGAAAGAGTCGGCGGGAAGGCAACGGTTGTAAAATAGAGAACGTTCAGTCGCTTACATACCCTAATGGTGAAGGTCAAGTCAAAGACCTACAGCTTCTCTTGACCCAACGTGACCCAGGCATTTCTTCGCTGGTTCCCGTCACAGACCTGCACATCCGAGTAAGCAACGTGGGCCCTGGGAGTGTACAAGTATCGTGGGACAAAACAGCTGTTCCATTGCAGTTTTTAGTGGAAGTGTTGCCAGATAAAGGAGGCCCGGCGATTGCTCAGGACGTCACGTGTGGCTTGGAAGCTCCAGACTGCCATGCTGTGTTCGATCAGCTGTTCAACGGCGACTACACGGCGCGGGTGAGCTACGAAGGGGCGCTGCAGACGACGCTCACCGTTCCGTTCCAAGTGAAAGACGGCGCAGACTGCCAGTTGCCGTTCGAAGTGCTGGCCGGCCGGTGCGTCCTCGTGGATGCTGTGATCTCCGGAACCTGGGATGAGATGAAGCTGTTCTGCCACCAGCTGGGAGGTCAGCTGGCCAAGGTGGACCAGCTGGAGTTCATGTATCACCTCGTCAAGTATATTCGTGATAATGGAATTGACGACAACAACTACTGGATAGGCGGCTCGGAAACAACCACGGAGGGAGAATTTCTCTGGCTCGACGGAGATAAGGTTAGGCAAGGGACGCCATATTGGAGCTACGAGAGCGGGGCCCAACGACCGGTGTCCGATTCCTCTCTTAGATGCATCGCCATGGGTCAGTCGGTGTTTTACTATTTCATCGACAGCTTGTGCAACGAATCGTACGCGGCTGTGTGTGAGAAGCTGGCTTAGGAATGTTTTTTTTTACGTTGTTTTGTCGACAGATCGGGTGGCGATTCGAACGCGGTTGTA
>7713 ENA|GETZ01007714|GETZ01007714.1 TSA: Litopenaeus vannamei comp32667_c0_seq1 transcribed RNA sequence.
CCCTTGACCTCCCTCGATACCTGACCCAGTCCTTATATTGTGGTATGACGGGCCTTCACTGAACATTTGGTGTGGTGAACTCTGTGGAGGCGAGGGCGACTTCTTGCTTCCCCTCCCCTCCCTTTCCCTTCCTTCCCTTTCCCTTCCTTCCCTTTCTCTTTTTTTTTGTTTTTCATTAGTTTTCCTCCATTTCCCTCTTTTCCCATCCCATCCTATCCTATTGGCATTTCTGTGATGATGTGGCGACTCCGGGGAACTGCAGTCGTGGGAACAAAGCATCTGGTGCCAAAGCTGATCCCAAGCAGAATATAAAGACAGACGGGCACTCCAGCGGCACTCTTCCTTCCCCGGCGCTCGCGATGAAGCTCTCGCTCCTTCTCGTGGTTTCGACAGCTGGCCTGTGGGTGGCTGTCGGTGCAAACAGCGTAGACAGCAAGCAAAGCAAAACTGACGTGTGTCCTCATCCTTTCGTGGACATCAACGGCCGCTGTCTCTTCATCAACAACTTCGCCCAAATGACCTGGGAAGCGGCGCGTGGCTTCTGTCAGGGTTTCCAGGCCGACCTCGTCGCGGTGGATGAAGCCAACTTCCTCGCCGATATTGTCGACTTCATCTACAACGAGCAGATAACCGATCGCAGCTACTGGACCGGCGGGAGCGACAGCGCGTTCGAGGGCGAGTTCGTGTGGACGGACGGCAGGAGCGTCCGCATGGGCACTCCCTGCTGGGGCGTCCTCAGCGACTATCAGCAGCCGGGGGGCCAGACGAACGAGAACTGCATCTCTCTCAGCAAGGACAATTACTTCTTCTTCGACGATTTAGATTGCAATGAAGAGATCTCGGTGATATGCGAGTACAAATTTCAGAAGAACTGAAGATTCGCGTTCATTTCGCGTTTGAGAAATGTTTCAAATAAACAAGTAAAACATGAAGTACTTTTTCTTAAACGTTATACCAC
>7915 ENA|GETZ01007916|GETZ01007916.1 TSA: Litopenaeus vannamei comp32778_c0_seq1 transcribed RNA sequence.
TGCTGCCTGGTCCGCTAGCCTGTGAACCCAAACCCCTGGCACCAATACTCCTGCTCTTTCTCCACCCCATAACATATTGATACTCCTGCCTGTTCAATAGAATCTGATACGTTATTTTCACCCGCTTTTTGTTTGCGACGGTGATGATAATAGGCTAAGGGAACCCCCAGCCCTCACTCTACGTATTTCACGTGAAGAGAAAACGTTGCGCGTGTTTCTCTCTCTGTTCCTCATCGTTACCATGGCTGCTTGCCTCCTGGTCGCGTTAGTTCTCCATTTCCTGGCCCAAGCTCCTCCGGTGTCGAGTTGCGGCCCGCCCCTGGACGCGGCGGCCGCCACCGTCGCCCCGTCAGAGTGCTCGGAGCCCCACATCGCGGTCGGCGACAAGTGCTACGCCTTCCTACTGGACTTCGCGCGCACGTGGGCCGAGAGCCGGGACTACTGCCAGAGCATCGGGGGAGACCTCGTCGTGGTGCAGTCGTGCGACGAATTCACCACGCTGGTTCGGAACATCCACATGCTCGGACAAGAAGTGCCAGACCGCTTCTCCTACTGGATCGGCGGGACAGATCTGGGAGACGAAGGTTCCTGGACCTGGATTGATGGCACTCCGATGGCCATGGGGGTGCCGTTCTGGGGGCAGGCTGGCGAAACGTTTGAACCGAACGGGGGGGAGACGCAGAACTGTGCTCAGATCTACAAGGACGACCGTTACTTCATCCACGACGGGGAGTGTGAGAAGCACGGCTACCCCCTTTGCCAGGAAGGTCTGGTGGCGCGTCTCGACAACCAGGGACAGCTGATCAAAGAGGAAGATTAAAAGCTTTGTCCAAAGGCAGAGCAATCGGAGTTGGGATATGTGAACTGATGCGTTGGTCAAGCGTGGGAAAAGGATTGTTCTAGCTTGTTCATTGTAAATAGAGGGAGGTCGTACCTGTATTCATCAATACTGAAATGTACTTTATTTTATTTTTCCTTTCTTTCAATGTTTCCTGTTCTCTACACAGCCTCCAAATTATCAATTCCTGTTCAAAAATACATGATTACCTATATGGTTTCATTTACAATTCCACGAATGTTGTGTTATAGCGTCCCACCTCA
>9600_(reversed) ENA|GETZ01009601|GETZ01009601.1 TSA: Litopenaeus vannamei comp33904_c0_seq1 transcribed RNA sequence.
GTAAAAGAAAGGTTATATAAAAATTACATGGAGGAATTTTTTTTATTCACATTTGCAGTTGAGCAGATAAGATAAAAGGAAATCAATTTTTTTTTTAAAAGCTGGATTTATCTCTTCCCTAACGACTGATACCTAGAGGTAAGAGTGAACAAGGTCGTTTGCCCTGACTACCCTCAGTGATCATAGTAAATTATTTTTAAATTATCTAAATGATAAACACCCTAATATAAAATCTACTCATGAAGTGGAATCTAATGGCAGTCTACCCTTTTTGGTTATTAACATTTCTCGTGACAATAATTATTTTACTACATCAGTGTACAGGAAACCAACTTACACCTTCAAACAGCTGGGGATGTTTACAAGGGCATAGGATACAATTACTTTATTTCTACAATGTTTTCCACAGAATTAAGACTCATTACCCTGGAAGTTCGCAAAGCACCCCGAAATTATCAGAGCAAAGTGCGTCCGCCCAGTACATGAAGTTGCTCTTGTCCATAAACACACACGTTTCCAAGTTGCCGTTGGGTTCCTGCCCTCCACGGTGGATGCCCCAGAACGGCGTGCCCATCTTGACCTTCGAGCCGTCGTGCCAGCGGAAGACGCTCTCGTGGCCAACGTTCGTGGCGCCAATCCAGTAGTTTGCTTTGTCCCAGACGTTATTCTTCAAGATGTTAACGAGGTCGTGCATGAGATCTGCGCTGTCTATCTTGATCATGTGACCGCCCTCTCTGCGGCAGGCGATGCTCATCTGGTCCCAGCTGCCCTTTTCGGTTAACAATTTTATGACTCTATCGCCGATATAGAACTGCTCCCCGTCACTGCCACAACACAGCAGCAGGAGGCAGAGGCTCAGCGGCAGGAGAAGCGGACGCATTGTAAACCTGATTCGGCTTTCAGACGTGTGTC
>19172 ENA|GETZ01019173|GETZ01019173.1 TSA: Litopenaeus vannamei comp47784_c0_seq1 transcribed RNA sequence.
GTGCTCTTCCGATCTCCACTTTATCAGTCGTCGATAGAGAGTTGCAGGAGGTTGACTTGTCTGACCAACACTCTGCGGATAAATTATCAGAATGTTGCTCTTCCTTTTGTTTATATCAAGTTTTCTGACTTCGCGGTGCAGTGCTCTTGCCCAAGACTCGACGGAGGAGAGAAAGTTTTCGAGCTCTGATGTCTGTCCGTGCGAACTCAAGTATGTGGACTCGGTGCTCCTCTGGGACTGCGATAAGCATAACCTGCACGAAGTTCCCCGCCAGTGTTGGTCGCACGGGAACTACTCCATCAGCCAGGTCATTCTGAGCAACAACTTCATCACTGAAATCCACGCGGATGATTTCGTGGGACTCAACACCCTGAAGGAACTCATGCTGAACAATAACAACATCTCGAGCGTGGCGGCTGGGGCCTTCAGACCCCTCGCCGGGCTCACCACCTTGGATCTCTACCACAACAACATCGTCCAGCTTCCCGATGACGTCTTTGCGGGCTTGCTTGACCTGGAGAGCCTCTGGGTCAGCCACAACTTGCTGAAAGACATCCCTGACATCTCCTTCGTGACCCAGGCCAAGGCGATTTCCTTCAGCAACAACAACATCGAGACGTTCCCCGAGCACCTCCTGGACGCCCCGAACGGCCCGCTCACTCTCTCGCTGCAGAACAACCTCGCGACGGAGATCTACGCCTCGGCCATCCTCAACCTGCCCGACTACAGCACCCTCTACATCGACGCCATCACCGTCTGGGCTTCGGACGCGCAGGAGGCAGAGGCGCTCCGGGCGAAGACCTGGTTCGGCACCGAGCTCGACGGCCTCATCCAGATCGGATCCCAGACCCACTGCCCTCCGCACTTCCACGACGTGCTCGGGGTCTGCCTGCTCGCGGAGCCCCTCTTCAGCGGCGACTGGGGGACCATGAGGTACTTCTGCCACGAGATGGGAGCCGAGTTGCTGAAGGTCGTCGACGCCAACTTCTTCCAACAACTACTCCATTACCTTCGCAGTGAAGGGATTGACCACCACGACTACTGGCTCGGCGGGAGAGACGAGGCAGAGGAAGGCAGCTGGAAATGGCTCGACGGGGACACCATCACCCGGGGAAGTCCCTTCTGGGCGACGCGGCCCCAGGGACCCGACTCTTACCAAATTGAACCCCTTGGAGGAACCACAGAAAACTGCCTCTACCTTGACAAATCCCGTTTTCTATATTTCGACGATGCCGCGTGTACAGAATCCAAAAATGTCATTTGTGAGAAGCAGTAATATATTGTTGGAATTCATCATCCTTTTCTCGGGATGGACATAGCTCTTCAGATAATAAAGAGTGTTGCTCT
>25552 ENA|GETZ01025553|GETZ01025553.1 TSA: Litopenaeus vannamei comp55883_c0_seq1 transcribed RNA sequence.
CGCCCGCAGATCCAGCTTGGCGACGCTCGAGTGCAGGATATGACTCGTGTGATACGTATTTTGCTCTCCGTGGCGGGGTTGGCGGCCGTTCTCCCCGTCGGCCAAGCGACCCCCCCCTCGTCCAGAGTTCAGAATGTGCCCCGAAATCCACCCGCGTGCACCTTGCCCTACCACAACATCGGGGGCCACTGCCTGCTGATCGACGACCTCCTGCTGGGGTCGTGGGAGCGGATGAGCACCTTCTGCGTGGACTTCGGCGGCACCCTCGCCAACCTGTACGATGCCAATGTACTCACGGCCGCCATCGCCTACATGGACGAGCACGGCCTCAGGGATCGGTGTTTCTGGGTGGGCGCCTCCGATGCCGCCGAGGAGGGCGTGTGGCGCTGGACGGACGGCAACCTGGTGAGGCGGGGGACGCCCTTGTGGGGGGACCTGGCCGACGAGGTGCAGCAGCCGACGGGGGGGACGGCGGAGAACTGCGGCCTCCTGCTGTTCGGGGATCACCACTTCCTCCACGACGCCGACTGCAGCGAGGAGCACGCGGTCATCTGTGAGCAAGTTGAAGCACAGGCTGTACATTACAAGTCGCCCAAAATAGACTGCCCGCTCCCTTACCAGTATATCGGCGGCCGGTGCCTCTTCGTTAACCCTTTCGGCACCAAGAGCTGGGGCGACATGAACGCCTACTGCCAGAACATGGGCGGACACATGGCCAAGCTCGACGATGCCAATCTGCTTGGCTACGTCTTTGATTACCTTACCGGCAACGAAGGCCTGGGCGACGTGTTCTACTGGATCGGAGCCACGGACGCCGCGACGGAGGGCGAGTGGCTCTGGCACGACGGCACCCGCGTCACGATGGGCACGCCCTTCTGGGGGGACGCGCCCAGCGGGAACCAGGCTCCCGACGGCGGCGAGGACCACGACTGCGCCTTCCTCAAGCCCACCGACCACTTCTTCTTCAACGACTACCTGTGCGAGGGCGACAACACACACTCCTTCGGCGTCATCTGCGAGTACTAGGCCCGAGGGGAGAGAGGACCCGACCCGACCGCATTCCCGACGGGGGGGGGGCGGGGTGAGGGAGCTGCCCGAGGTCGGCTTTCCCTCGCGGTTCGCGTGAGAGTTAGGGGCTGGTATGTGTGCTGTGGTTGCTTACTTATGTATGCATACAAAACACACACACACACATAAGAACGCACGTACACATACACACACACACAAGCACGCACACACACGCAAACACATACACACACGCCCACATAAGCACGCACGTACACGCAAACACACACACGCCCACATAAGCACACACGCACACACACACACGTA
>45001_(reversed) ENA|GETZ01045002|GETZ01045002.1 TSA: Litopenaeus vannamei comp64694_c0_seq1 transcribed RNA sequence.
AGACGCGGAAGCCCCGGGAAGCAGCTGGCAGATGGCGGCCTTGGCGCTGTCGCAGTCGCCGTCGTCCATGAACAGGAAGCGGGTCTTGTCCAGGAAGGCGCAGTCGCCGCTGCTGCTGCTGCTGCTGCTCGTGGTCGGCTCCTGCTCATAGTCATTGCTGCTGTAACGGTACAGCGCCCACAGGGGCGTGCCCATTCTCACGGGCGTCCCATCAAGCCACGCCCATTCTCCCTCCGTCTCGGTGTCGTTGGCGCCCACCCAGTAGTCGTGTCCAGCCAGACCTTTCGAGTTCAAGAAGTCCAGCAGCGCCGTGTAGAAGCTCAGCGACTCGAGGGTGACCAGGTCGGCCCCGAACTTCTCGCACAGGTACCTGGCCTCTGCCCACGTCACCGACTCGAAGATGTCCACCAGGATGCACTTGCCGCCCACGAGGTCGAAGGGAGAGGAACACTCGGCGGGGGGGGAGTCGGTGGTCGGGTAGTCGGTGGTCGGGTAGTCGGTAGTCGGGTAGTGGGTGCTCGGGTAGTCGGAGCTTCCGCACTGCTCCTCGTCCTCCCCCCAAGGGCAGTCGCTGGCGCCGTCACACACGTAGCTCCCGGGGATGCAGTTGCCGTTATGGCAGGTAAAGCCGTTGCAGGATGTGGTATACCCCATGGTCGTGTCTGTATTCCAGCAGTTATCCTCGTCCTCGCCGTGATAGCAGTCCAAATAACCATCACAAACCCACGAGTTTGGAATACAGTTTTCATTCATACACTCGTGGTACCCCGCAGGACAGTTCGAAGCCCGCTCGGTCTCGTTTTTGATCACCGCGCCATCTGTGAGCGCCGTCAGCAGCGCGAGGGCCAACGGGAGGAGCTTCACTGGATTCGCCATCGCTGTCGACTCGAGGTTCCGAGACCAGCGTCGCCGGCGGGATGTGGCGACCGGCCGACGCTGACGCCCCTTTATAGTGCCCATTGCTGATAAGAGAGCGGAGGAGGTGACGGCGGCGGTGCAGGAGGGAGGAGGAAGGGAGCGATCGGGATGAAACGCCGCCCTTGATATTATATTACAGCATGGG
>46417_(reversed) ENA|GETZ01046418|GETZ01046418.1 TSA: Litopenaeus vannamei comp65077_c0_seq1 transcribed RNA sequence.
ATCTATCAATCTCCCTCCCTCTCTCTTTCTCTCATAACTTGCACCTCACACTGGAAAAGCAATCGGAAATGCCACACGTTGCCAGTTAAGTGCCACCAAGGACCCCCCCCCCAAGTCGCCCCCTGCCAGAGAAGTTGGTTGGGACGAAGCCACCACGCCGGTTTTGATTTAGGTGAGGACTGGTGGGTTCAAAGCCCCAGCAGAACCAAAACCACACGTCTCGCTGTATGTAAACAATATATGCACGACAGGCATTTCCCAGAGGCATTTCCCAGATCCGCTAAAAGACGCTTCCATTTGCCGGGGACATAGCGAAGCGGTGGCAGCGAATGGCAGTTTTCGGTTCTCTAATTCACTGGTAAAATCTCAGTACAAAGAGCATGCGCATAGACTTCGTTATACTGATTTACAAGTTCCAGGCTAGACATTTTCGCGGAAACCAGTGAACTCTCCACAGACCCTGTTTAACGCCTTAAAAAAAAAAGCATTTTATCACAAGGTGTGTTTATTAGTTTGTTAAAAGTATTTGACACAATCACAGTATTTCATTTGAAAAATTACTTCTTTATGAACAAAAAAGTAGATACAATTTATTCATTGCACGCTAATGGTTGTATGTGGCGTTCATAAAGGACCCACTCTTGAATTCATTTCATTTTAGGGAATCAGTGACCCAGGCCACTGTGGCAGGGGATCACCATCATTAAATTTACACATGATACTATAGTATATCATCCTCATAGCAACAATAGTATTTTAAATCTACAAATCATTTATGCATATTGATCTAATCTATGTGCTGATGTGTGTGTGAGAGACAGACGCAGTCCAGAATCGGGCCTCAAGTCCACTTTCATGGAAAAGTACAAACAGCTGTTACAATGAAACTCTTTATCTGCCTTTGCAGCTGATTTATATTTTTTCGCAAATAGCGCCTGCTTGCGTTGTACAGCCTATATCATCAAAATAGTAGCTTCTTTTTGGATGGAGGGCAGCACAGTTCTGGCCGGTTCCTCCCTTGGGTTCCTGAACTGTGCACGAGCTGCCGGTCAGACTCCAGAAGGGCGTCCCCATTGCCACCGGGGTGCCGTCCAGCCACACCCAATTGCCTTCTGCCGCACTGTCCGAGGCACCGATCCAGAAGAATGTCTCAGATATCCCTGAATCCTTGATCTCCTGCACGAGGGCAGCGAAGACGGAGGCGTCGTCCAGCTTGGCCAGCGTGGCCCCATAGTAGCCGCACCAGTGGTTCGTGTCGGCCCAGGCCCCCTTGGCGAAGTTTTCCACGAGAAAGCAGCGGCCGCCGATGACTTTGAAAGGCAGGTCGCAGGCTGCATCCACGGTGGCAAAAGTACTGGCCCCCAAGACGAATAAAAGGAGAGAGAGCGCCATGATGAACTGGAGGAACTAAAATGAGAATGCCATAGCAGGCTCTTTTATACCCACGGCGTTGCGCTATCTCCGGCAAGTGTTGCAGCTTCCTACAG
>46450 ENA|GETZ01046451|GETZ01046451.1 TSA: Litopenaeus vannamei comp65147_c0_seq1 transcribed RNA sequence.
GTTTTTTCGTGTCGTGTGGGATCGAACAGGTGTCCCTTTCAGCCGAGCTAGAGATAAGCATTTATAACAAGGTCCGACGTCGCCTTTCGGTCCACTTTCGTGTGTTCTCCGCGATGAACCGGGTTCTTCACGTCGCTGCCCTGCTCGTTGTGCTTGCAGTCACGGCCGCTAGAGGCCAGGAGTGCACCCACCCCTACACGGCCATCGGAGGCTACTGCATCTACATCGACCCCTTCGAGACGGGGACTTTCGACGAGATCCGCGCCCTCTGCAAGTCCCACAGCGGAGACATCATCTGGTTCGAGGCCGGCCTGGACTGCGACCTCTTCCGGGATATCATAGAGCACATCCACGCAAACAGTCTGAACGAGCACGATTACTGGATGGGCATCACGGACAACGGACACGAAGGAGACTGGCGATTCGTGAAGACCAACCAAATAGTCCGGCTTGGCGCCCCCTTCTGGTGGGTCAACACGCCCACGGAAGCCACCAACAAGAACTGCGCCATCATGCAAAAATCCGTCGGTTACTATTTCGTCGACGTCGCCTGCAACGCCGCGACCTACAGTGCCATCTGTCGGAAGAATTGATCGGAGCGTTTTGGCGGGAAATGCAAACGGTTCTCGTGTTCGGTTCTTGATAAATGCAGCGTGATAACTTGAGTTTTATTCATTTTTCCCCTTAATTGAGGAGTTTGGTAACGTTAGATGAGGGATACATACAACACAAACTATTTTCTTTTCCTTTCCGTCTTGATAAAGGAAAAATAAAAACGTTTTGTTTTTATTTATGTTTTGTGCGATTGAATTGAAGTTAAAATATCATTCTTTTTTATTAGTCCGCTTAATTATTCATTGGATTACCCGTATGTGTGTCATG
>46519_(reversed) ENA|GETZ01046520|GETZ01046520.1 TSA: Litopenaeus vannamei comp65281_c0_seq1 transcribed RNA sequence.
GTTTTACGCGATGCCAGATACCTAAAACCGACTCCAATACAGAAGTGCAAGTGAGTGGGCAGTTAAATCAAGGAATAGGTTTGTTAAGAAGGCCAGGTCAAAACTATCCAAGGATATTCCTCCAAAGACAACTGTAATAAAACATGTTAGTTTAGTTTATCTTTATTCCCCTTTCTATTCAAGCACGAGGTGGGATCATGAACTCCCCGGTTCAGAGGAACCGCAGCTTGCAGATGTAGGGGTGTCTGTCGCCGCAGTGGACGTCCTGCAGGTAGTATCGCTTCTCGGCGGTCATGACGGTGCAGTGCTCGCGGGGCTGGTTGTCGTGGCTGTGGCTGGGCTCCCCCGTGGCCCAGTACGGGGGCCCGCCCGGGATGTTCTCGCCGTTGACCCACGTCCACTCCTCGTTGCCCGAGATGTCCACGCCGCCCACCCAGTACGAGTTCGCTTTCTCTGCGGCCTCCAGGTGATGCGCCATGTGTGTGAACTCATTGCAGCTGCTGGGGTAGTACAGTTCCCCTCCTATTTCATCGTACTGGCTTCGGCAGTTCCTCTCCGCCTCCTCCCAGGTTTCCAGTCGGTCATTGAACACGTAACAGAAATCACCCACCAGAATGCCGTGGTTTTCGCACTCCATGTCTCGTGCGCGCTTCGTTGCAGCCTGTTCTGCTTCGTCTTTTCTCGCAAGATGCTTCTCGCATACAAAGGATAACGGAAGCTCGCAGTGAGCGTCTACCAGCCGGTTGTAATAGTCCAAAGAGATGCTGACGCAGTCCCGTGTTCCATCGTAATCCTCATTGTAGTACCAGAAAGGCACGCCCGTCTGCAGGTCCTCGCCGCTTATCCACTGCCACATGTTGGGCGTGAAGGCCGAGTGCGCGCCCACCCACATTCCGCTGATATTGGGAGCGTTGAATTCAAGGTATCTGGAGAAAGCTACAAAATTATCGCAGGAAGGGAAGGAGGCCATGTCAGCCCCTCCTCCGTCGCCCGCGAGGCCCTTGCAAAAGTCCCTCGCCTCCGGCCACGACAGGCGAAGGTCCGACTCCACGTAGAGGCATTTGGACCCCACCATGGTGAACGGCGGGTTGCAAGCTTGGCCAGCCACAGCCACAGCCAAGCCCAGCACCAGCGCGAGAGAAAGCCTCTTCATCTCCATGTTGTTCTTCAGTGAAGCTCAGAAC
>46812 ENA|GETZ01046813|GETZ01046813.1 TSA: Litopenaeus vannamei comp66845_c0_seq1 transcribed RNA sequence.
AAAAAAAAAAAAAAAAAAAAAATGAAAAGACGAAGCGACAGGCACTCTCCAAGTGTGGGAAAAATCTCTTATTAGACAGAAGATACCGTACGTGTATATAAAGGAACCCGTCGGTCACGTTCCCATTCGACTCTGAAAGACAGAAGAGGATCCATTTAAGATGAAGGCCTTGTGTCTGCTTTTCGTCGCCGTTCTGGCCGTTGGTTGCCATGGGTGTTCTGATGGCTGGCTGGATATCAATGGTGTCTGCTTTTACTTCCATCAAGACCAGAGTATGCCCTGGGAGGATGCGAAGAGGTTTTGTGAAACAAGCGGAGCAGTTCTGGCCAAGGTAGCAAATGCACAGACTCTCAGGGAATTTTATGAGTACATCCTAACATATGGCCTATCAGGATCATACTGGCTGGGGGCCTCCGATCAGTCTTATGAAGGTGACTGGCTGTGGGTAGCTGATAACTCTAGGGTTAACAAGGGTACACCCTACTGGGCTATCCACAATGGAATCTTTGGCTGGGCTCATGAACCTGCAGGTGGCGCTGACGAAAACTGCCTTCTGCTTGATGAAACTCGCAAATATTACTTTAATGATGCCAATTGTAACCTGATTCATCATCCCATTTGTATGGTTTAAATGTAACCATAAATAAAGCTTGGCAATAAAATACCCTAAATGTGAGTTTTTAATGAAAAATACAAAAGAATGTGGCTATGGTTAACGGTTAAATATAGACAAGCTTGTACAGCAATTTCATGAAGTATAGTGGCAAAAAGGGTTAAGAATGATTCAAGTAAAGTCAGTGGCTGAACAGTACCAGAGGGGATTATGGTAGTGAAAATGGCAGAGTGGGGG
>47804 ENA|GETZ01047805|GETZ01047805.1 TSA: Litopenaeus vannamei comp78075_c0_seq1 transcribed RNA sequence.
GATTAAGGTTTATCGTCACGTCAGTCTCATACATTCATTGTCCGCTGAGAGGTGCTCTTGTGTCCCACTGTCTAGCCAAGCCTTCAAGATGCCCAAGCTCCTGTTGATGTTCCTCTTGACGCTGGTGACCTGCCAGTTCTCCGAAGCAGGTGAAGAAGCCGAGGAACCTGCCCTTCCACCTCTGCACCTGAACTGTACACAGAGCCTGACGGACTTCCTCCTGCTGAGGCAAGAGGCTCTCCTCAGCAGGATGTCCTCAGCGGAAGCGGCCACGACCCAGCTTCTGAAGGAGACCCTCGAGACGCTGGTTCAGGTCCGCGACGCCCTGAACGAGGTCAATGCCAAGATCGGAGGAAATGCGGATAAGGACGCTGATGGTGCCGTGTGCCAGCTTCCCTTCACACGAGTAGGGGAACGCTGCCTCCTGCTGGCCCTTCAGGAGAAACACACGTGGACTTCGGCGAGACAGTTCTGCGCAGGATACGGGGCAGACTTGGCTCACTTCTCGGACGCCAACACCTTCGCCGCCGTCCTCGCCCACGTGAACACCATCAACTTCCAGAAGAAAGCCATCAACGTCTGGGTCGGCGGGTCAGACGAGGCCGTTGAGGACACTTGGCTCTGGGTCACCGGGGAGCTGATGCCACGGGGGCCGCCCTTCTGGGGGACCTCCGATGGATATGCACTGCAACCAAATGCAGGCCCGAGTCAAAACTGCGCAGTTCTTTGGCAAGCAGACTATTACTACATGCACGATCTACCATGCACACACAAATGCGCTCCACTCTGCCAGAAATGAGGGAAATGTCACGCACACAAAAAAAAGAGGTGCGTTTGTATAAGTCTCTTCTTATGTTACTGGATATACCTATATACCTGTTTTATTTGCTTGATTTGATTCTCACTGCTATACATGTATATTATATTATCAAATCTACGTACGACTATTCAGT
>57632 ENA|GETZ01057633|GETZ01057633.1 TSA: Litopenaeus vannamei comp297739_c0_seq1 transcribed RNA sequence.
CAGGGGACGAACACGCGGATAGGCCTAGGCACGCAGCAGGTTTGGCAGAGTCAGCAACTTCCTCTGGTGCTGCTAAACCTGCTAGCTTCAGCGTTCCCACTGGGTTTAGCGAATCCAGCGCAAATCGCTAGCTTCGAGCAGATCCACCCGCTGTTGACGAAGAACCTCCAGTCGATCACTGAGATGAACAGGAACCTTTTCGATGCGCTGGAGGCGATGCAAGGCCGCCAAGGCGAGACTAAAGAGAGATGCCGGGAGAAGAAACTTAACATTGAAGACGGGAATCTCGCGCGGAGGTTCCTCGACTTGCATGATTCCTCGCTCGCCCTACAGATGGCGTTGTCCGAGCATCAGCTGGGAAAGAAGCCTGGCAAAGAAGTGAGAGGCCTGATAGGGATGATAAAGGAGGAATCAGGCAGACAGCAAGAGCGCCTCAGGATCCTCAGAGAAGAGGAGGAGGACAGAGAGCAAGGGCCGCCCGCCGGGTGCATGGAGCCCTTCTTCGCCGTGGGCGGGGAGTGCTTCCTCCTGGCGCAGGAGCCCAAGAGGAGCTGGCACGACGCCCGCGACGCCTGCGAGGCCATGGGCGCCCACCTGGCGCGCCCCGACGACGTGCGGGCGCTGGTCGAGGTGCTGCGGGACTTCCCCGGCAGGTACAACCGCGTGTGGGTCGGCGCCAGCGACGAGGCGCGGGAGGGCGCGTGGACGTGGCTCTCCGGCGAGCCCCTGGACGCCAGCGACTGGCGCCCGGGGCAGCCCAGCAACAGGAGCACGGGCGGCGAGGAGCAGGACTGCCTCTCGCTCGTCACCAAGAACAGACCCGACTCCACCATGGACGACCACTCGTGCCGCATGAAGAAGGCCTACCT
>16388 ENA|HAAW01016389|HAAW01016389.1 TSA: Litopenaeus vannamei, contig Unigene19448_1_1
AGCTGTGGAAAAAGAAGTCAGGCTTTCCATATATTTTCGTCTTAGATTTGGCAGATAGCATATATTTTCCGGTCATTGTCACAGCTGTGGAAAAAGAAGTCAGGCGTGTACAGACAAGCATAGTTCGCAGCTGTCCCGTGGTTAGGCTGTCCTGGGTACCACGGGGGGCTCTGCATGTCCATAGCGGTGTTGTCCGTTGCCCACAACCAGGTGCCCTCCCTTGCCGCGTCAGTCCCTCCGATCCAGAAAGCTTCGTCCATCAAGTCTGGGTTCTGATTAATATACTGGATGACCTGGAAGTGAAGATTGCCATCCAGTTTGGCCAGATCGGCTCCTTGGGCTTGACACATCTGTCGGAGGTTCGTCCACGTTCCCTTCCCGTATGTGGCGAAGCTTAAGCACACGGGGGTGACCGAGTCCAACCAAAAGTCGACGTAGCCAGTAGGACACGGGTTAACTTGTGCAGCGCAGAACGTTGCACACGTGGCCAACAGCACCAACAGAAGCTTCATGTTCGCGAACTTTCTCCAAGATGCGCCGAAGATTTACTCCGTGAGCTTCTTC
>Hyalella_azteca_1
TGCAGGAAAAGTCTTTTACTGTGGAATATATTGTACATAAAACTTTTATATATCCGGATTCATTTCATTCCTTCGAAATAGAGTAAGAAACATGAATACGTGATATTTTCCTCCAATTTTATTTGTAGGATTCGATTCATGTACACTGGAAACCTAAGTGAGATGGTATAGAATATCAAAAATCTTTCTTTAAGTGCCTAAAATTAGCTTTGAAAACAAATCTGTTATTCTCATTCAGGTAACTGCATGTTTGACTGTAGACTAATTCGTGTTGTTTTTTATTTGCTCTGAGACTTTTCAGAAGATTTAGACCCATCATTTGTCCCTGTGAGTCTTCTACAGGGGGCTGGTCTCGCAGATCACGCGTCGCACGTTGCCACAGAAGGTGTTGGAGAAGCGATACCTCCACAGGGAACTCAACTCCAGGCAGTTCTCCAAGCCGGGGTTGTCGGGTTCTAGCTCCCCCACTCCAGTCACTCCCCAGAGAGGTAGCCCCATAGCCGTCGGTGAACCGTCAGTCCAGCGCCATTGGCCCTCTAGGGCGCTATCTGAGGCGCCGACCCAATAACCAAGAGGTTTGTAATCTGTTTCGGCGAGGTACAGATAAACTTTTCGGTACTGGTCGCAGTCATCTAGCGTTATCAAATCTCCTCCAGTCACCCCGCACTGAGTGCGTGCAGAGCTCCATGCATAGGCAGTCGGGATCAAGAGAACGCACTGCGTACCCAACTCAATATATGGATTTGGGCAAATACCATCCACTGGAGCGATGGAGCACACAGGATAAATGCCGGAACTGGAACAACTGTAGTCGTGGATTGTCCAGCCATGATCGCGGCTTATGGCTGCGCAGTTTTGGTCCGTACCCCCGTGGGGTTCTCTTGTTATAACGTCAGTATTAGCTGCCCAGTACGGTGCCCCCATCTGCAGAGCCACACCGTCGCTCCACTGCCAGACGCCGTTTGTCGTCAAGTTGGTAGCGCCTAACCAGTAACCGTTTATGGCGTCTGATGAACCTCCATCGTCGATATAGGTGGCAACATCAGTGAAGGAAACACAATCGGAAAGTACGGGTAGCCTGCCGAACATTTGATGGCAGTATGTGGCCGCGTCTGTGTGCGTGAGATATCCTCCTTCAGAACGATGAATGCACATCGCTCCGACCACTTCATAGCCTGCTGGACACTCGGCTGACGCTGTGCTCATCACCAGCAGCAGCAGACTCATGATCCTGATCGGAATCATGTTGTTAAACTCACTACCAATTAATATAGTTGGGAGTTTCTCAGTCACTCGGGTAGGTGGTTCCTAACGCTACTTTACTCGGAGCAGCAGGCGGTGAAA
>Hyalella_azteca_2
AGTACATGGGAGTGTGAATCAGTATACCGAAGAAAGCTGTTCCTCCGATAATGTTCTCCTTGGCATAATTTTTTTCGCTCTGCTTGTGACGTCAGGTGAGACGTCAGCAGCATGTACTGAGCTGTTCAGTGAGGTAGGCACTCGCTGCCTGAGGTTCCTACCAGACGTTGAACTTGACTGGACTGATGCTCAGTCGCGTTGTGACGTCATCGGGGGACACCTCGCCCGGGTTGACGACTGTTCGCTTATAGCGGGGATTGCGGCCTACGTGGGAGCGCATGGTGTCCAACCGACGTCTGGGGCTTATTGGATCGGGGCGACCGACCGTCTGCAGGAAGGCAAGTTCATTTGGATCTCCAACAACCAAACCGAACTCTCTCTGGGCACTCCATTTTGGGGAACATCCGAAAACATTCGGGAGCCGAACGGAGGAAGTTTACAGAATTGCGTGGCGATGATGAAGAACCAAGCCTATCATTTTCATGACGTAGAGTGCAGTCTCAAACTAGGCGCTTTGTGCGAGCAAAATACAGATGCTGAAACGGACACCACAACTGGGGAGCCGCATTGTACAACTGGCGTTGCAAATGATGATGTAACCGCTACAACTAAAGAGCCATACACTCTAACTGAAGCGACTACGCCTACTGAAAGAACATCCAGTTCAGCTTTAGAGACAACCGGTAACACCGGCAAGACAGACACTACAACTGTAGAGCATTACAGTACAACTGAAAAACCAGTGTTGTGTCCCGACGGCTACACCAGCATCAGCTGGCAGGTGCTTCCTCTTCCTCACGGACGCCGTTGAGTCGTGGACGGCAGCGCGGTTAACATGCAGCCTCAATAACAGCGGCAGG
>Hyalella_azteca_3
ACGAGCGGCCACCTACCAAGACGTACGGACTTGTGCATAAACCATCCATTGGAGTTCTCGAGCACACAGAATAAATTGTTCGGCTAGAGGAACAACTCAAATCATTGAGCAGCCAGCCCCGACTATGGCCCATCGTAGCGCAGTTTTCACTCCCTCCGTTATTACTGGGCTCTGTCCTTCCATCTACTGGAGTATTGACCGCCCAGTACGGAGCCCCCATGTAAACAGGTGTACCGTCGTTCCACTGCCAGACGTTGTTGGCCGACGCGTCGGTGGCGCCTAGCCAAAAACCCATGTAAAGCGATTCTGAGTATCCATCGTCGACATAAGTGGCCACGTCCGTGAAAGAAGCGCAGTCAGACAATACGGGCAACTTTCCGAAGTGTTGGTAGCAGTAAACTACCGCATCCTCATACGTAAGATATCCATCGATCAAGCGGTGGATGCACTTAGACCCGACGACTTCATAGCCAGCTGGGCACTCAGCTGACACCAAGCTTGTTATAAGTAGTAACAGACAGATGATTTTTGTCGGAATCATAATTTTGGCTCAACGGGCAGAGTAACCAGCGTATGAGTTTAGACAAGCAGCCAAACTTATGAAACAAAT
>Hyalella_azteca_4
CCGTAGAACTCATACGCAAGTTACGTGACTTGCAAATCCATAATTATGAGTCTTAATAAAGTCTTCTGTCTGCTTGTGTTCGTCACAGGCGCCATGGCAGTTGAGTGCCCCGCTGGCTATGAGGTCGTTGGGTCCAAGTGCATCCACCGCCATCCTGGAGGTAACCTCACGCACGACGACGCGGTGGCTTACTGCCACCAGAACTTCGGCAGGCTGCCCGTGCTGCCGACTGCGCTTCCTTCATTGATGTTGCTACTTATGTCGACGATGGATACTCAGCGGACGCCACAACGGCTACTGGCTGGGCGCCACCAACTCGTCGGCTAACGGCGTCTGGCAGTGGAACGACGGCACCGCCGTGCAGATGGGCGCTCCGTTCTGGGCGGTCAATATTGCAGCAGATGGGAAGACAGAGCCCAACAATGCTCTTAGAGGTGAAAACTGCGCCATGATAGGCGCCACCAGGGGCTGGCTGCTCAATGACTTGAGTTGTACTAAATCAGGCTTCGTCGTTTACGCTGTGTGCTCAAGAACTCCAACGGAT
>Hyalella_azteca_5
ACGAGCGGCCACTTCTGTTGGTGGCCCTTCACAGATGTGGTGAAAATAAGTCTCGTCACAAGAATACGCCGCCATGTAGGGATTATCTCCATAGAAAGTTGCAGTGCAGCCACCCCCAATAGGCTCCCACCCGCCTTCCGCCAGCCGTTCCCCAGAAGGGTGCCCCCATGGCTATAACAGAACCGTCCAACCAATGCCATTCATCTCGGGTCACTGAGTACGTTCCTCCGATCCAGAAACTATCATGCATCCCGCCTGTTTCTTCAAGGTAGTGCACGGCGTCCGTGAAAATGTCGCAGCGGTCGAGGATGGCGAGTTCCCCGTGTAATTCGCGACAGAGGCTCTGGGCCTCGAGCGCGGGCAAAAA
>Hyalella_azteca_6
AAGCCACTGCGATATCTTCTCTGCCGCCGTGAACTACGTGACTGGTAACGGCCTGAACGACAGCTTCTGGGTGGGGGCGAGCTACTCGACATCCCGCGGTGCATGGCAGTGGCGGGACGGTACACTTGTGGGCCTGGGTGTGCCGTACTGGGGGCAGGCTGAGGGAGGCAGCGTGGAGCCTGACAGCAGTTACCCCACATACTGCGCAGCGCTGCACACCGAAGGGGGTTTCTATTTCGGAGACTACGCATGCAATGCTCCAGTCGGCATTGCTCCTTTATGTGAAACTCCGCCCAGTGGTGATGGAGTTTGTGACCTGCCTTTTGTGGCGGTTGGATCTCAGTGCTTGCATTTCGCCGTCGACCAATATGCTAACTTCAGCTTCTCTCGGGACTTGTGTCAGCGCGAGGGAGGAGACCTGGTCATACTTAAAGACTGTGCTCAATTCCGGGCTGTGGTTAATCACATTCACCAACAAGGTTTGGAGCCTTCGTACGGCTACTGGATCGGCGGTGGAGACCCAGCCGAGAACGGTGACTGGAGGTGGCTGGATGGCACGGCGATGGCCCTCGGGGTGCCTTACTGGGGGCAGTACCCCGGTGGTGAACTGTTGCCCAGCAACTCGACTTACGAGCGCTGCCT
>Hyalella_azteca_7
GACTGCGAACAGTTCCGCCAGATTTACTTGTACCTCGTCGAGCTAGAGGACGTACCCGATGGTTTCTGGATCGGCGGATCGGATTTAGCCCAGGAGGGGCAATGGCTCTGGATTGACGGTTCGCCGATGGCCATGGGGCGGCCTTATTGGGCAAATAGCGGTTTAGGCGCTCCAGAACCCGACAACCCCGGCGTGGAGAACTGCCTGGAGCTGAGCTCCCAGTGGATGTACCGCTTCTCCAACACGCTGTGCTCCAACACGCGGCGTGTGATCTGCGAGGCGCAGCCTCTCTAGATCTGCGAGGCGCAGACCCTCTAGATCTGCC
>Hyalella_azteca_8
TGACTCGTCGCATACGCCTTCTATGGCGTCAGAGTCTAGATAGTAGTAAGTGGTTTTGGGGGAGCGGCTTGCGTAGTAAATATTCTTCTCATCGACGTCAGTCCCATAGACTTGGGTCCCGGTGCGCAGCTCGCGTTCCATTAGTTTGGTCTTATTCTCAAGCTGCTCCGTCCTGAAAAGCGCCAGAGCAAGGGACTTCTGTAGTGAGTCCACCGATAACTTGAGGGCGTTTACTGTTGTCGCAGTGGCGGTACTCGTGTCCACTCCGCTCTTGAGTTCCGACACGTGTCTTCGTAAGAAGTCCATATTAAAAGACTGTTTGTTAAGTTTGTTCTCGAGCTTGCGTGCAGTGTTCTGTAGAGACATCTGTTGTGAAGTGGTCGACAGAATGTCGGTATCGTGTCGACCCAGTTTGTAGAAGACGTTGTTCAGTTTCAGCTCGTCTTCCTTTATTGCTTTTGACAGTTCCTCAAGTTGCGCTAGGAGGCCTTCATGTCCTCTCTGCAGCGAGTCCAGCAGACTGTCGGTGCCGTCCGTCAACATGCGGCTGAGCGTCCCGGAAC
>Hyalella_azteca_9
CCAACTCTTCAGCAAATGGCGTCTGGCAGTGGAACGACGGCACCGCCGTGCAGATGGGCGCTCCGTACTGGGCGCTCAACTCGCCAGCTGATGGGTTGACAGAGCCCAACAATTACGGAACGGGAGAAGACTGCGCATTGATTAAACCCGATAGGGGATGGCTGTTGAATGACGTACCCTGCTTACTTCCAAACCAGGATCTTTACCCAGTGTGCTCAAGATCTTCAACGGATGGTTTGTGCGCCGTTCCATACGACCTGGTGGGCACGCAGTGCGTTCACCTTCTGCCAACAAGTTACAACTTTACCGATGCACGCGCCGCGTGTGGGTCAACAGGAGGAGATTTGATAATTCTAGATGACTGCGAACAGTACAGCAGGGTTATCAAATACCTCATGGAGCTAGGCTACAGCCCTTTTGGATATTGGATCGGTGGCTCGGATAAAGTCTTAGAAGGACAGTGGCGCTGGATTGACGGTTCTCCAATGGCAATGGGGCTACCATACTGGGCAACTGAAGGTGTAGGAGACCCTGAGCCCGACAACCCCGGCGTGGAGAA
>Hyalella_azteca_10
CTGGGGAACGGCTGATGGAGGCACGTGGGAGCCTTTTGGAGGTAACTGCACTGGGATTTTCTATGGAGATAACCCCTACATGGGGGCGTATACTTGCGACGCGGAGTTTCATCACATCTGTGAGGGACCATCAACTGCAGAGGGTCGTTGCAACCTCCCCTTCACGCCGGTGGGCAGTCAGTGCCTGAGCTTTGAAAACGCAACGCAACAGTCCTGGCAGATCTCGAGGAATATCTGCCAGGTAGATGGAGGCGACCTTGTCACCTTCGACGACTGCGAGCAGTTCAGCATTGTGGCTAACTACATACTTGAGCATGATTTACAGTACATAGACCGGTACTGGGTGGGTGGCTACCTTGAAACTTGGGACACGGAGGACTGGTTCTGGCTCGATGGTTCCTCTATCCCTATGGGAGTTCCGCTGTGGGGGCAGTTCTACGTTGGAGAATTGCTCCCCGACAACCCGACAGTCGAGCGGTGTCTGGAACTCGGTTTAGAATATCGGCATCG
>Hyalella_azteca_11
CACACGTCTCGTGTTGTTGCACATAGTGTTGGAGAAGCGGTACATCCACACAGAACTGAGCTCCAGACAGTTTTCTACGCCTGGCTCGTCGGGTTCTGGTTCACCCTCACCACTATTGCCCCAGTAGGGGAGTCCCATGGACATCGGGGAACCGTCAGTCCAGCGCCATTGCCCCTGCACCGCCGCATCTGAGCCGCCGATCCAAAATCCAATGGGTCTGTAACCTTGCTTGGTGAGGTAAAGGTTAACCTTGCGGTACTGATCACAGTCGTTCAAAATGATCAAATCTCCACCGATATGTCCACACTGGGTGCGTGCGGCGCCCCAGTGATGTTCTGCCTGGATCACGTGCACGCACTGCGTACCCACGAGCACGAATGGATGTGCGCACAAGCCGCGAACAGGGATCCTAGAGCACACAGGATACACACCCGCCTCTTCGCAAGGGTAATCGTGCACTGACCAACCACGATGAGGACTGATCAGGGCACAGTTCTCCTCCACATTTGAGGGGGAGAGGCTGCTGGGTTCTCTCTCCACACTCACAGTGTTAGCCGCCCAATAAGGAGCGCCCATTTGTACTGCCGAGCCGTCGCTCCACTGCCAGACGCGTGACGCCGACAAGCTGTTTGCGCCTAACCAGTAGCCGTTTGTTGCTGCCGAAGATTCGCCATCGTCAACGTAGGTGGCTACGTCAGTAAACGAGGCGCAGTTGTGCAGCACGGGCAGCCTGCCGAAGTTCTGGCGGCAGTAAACCACCGCGTCGTCGTGCGTGAGGTAACCACCAGGCAGGCGGTGGA
>Hyalella_azteca_12
GCCGAGACAAAATCAATTGAACGTAACTTTCGATGCCTTTACAGAGGGTCTACAAGCTATTGACAGCATAGTTGTCTTTTTGTTCATTATTAAATAGGTTCTGAATATCCTAATTATCTGTTAGAATTATTATATTCGCAGGTTCTCCTAGCTCAATGTTTCCAATGAAAATCATCTGTCTGCTTGCGCTCGTCATGAGCGCCGTGGCAATCGAGTGTCCAGCTGGCTATGAGGTCGTTGGCTCTACGTGCATCCACCGCCTGCCTGGTGGGTATTTCAAGTACGATGATGCCGTCAATTACTGTCGCCGGAACTTCGGTAGGCTGCCCGTGCTGGCCGACTGCGCATCTTTCACTGAAGTCGCAACTTATGTCGACGATGGCGGCTCAACGGACGCCCACAACGGTTACTGGTTGGGGGCCACCAGCCCGGCGCCCAACCACGTCTGGCAGTGGAGCGACGGCACGGCACTCCAAATGGGCGCTCCTTACTGGGCGGCTAATACCAGAGACATCAAAAGAGAGCCCCATGGCGGGACCGGCGAAAACTGTGCTCACATCAATCCTGATCGGGGCTGGTCAATTCATGATTTCGCTTGTGACAGATCGAACGTTTATCCTGTGTGCTCCATTCTTCCTGTGCATGGCATCTGCCCAACTCCTTATGTTGAGGTGGGAACGCAGTGCGTTCATATAATTCCGTCTGCTCATCACTGGAGCTCGTCACGCAGTCAGTGTGGATTGACTGGCGGAGATCTGATCGTTTTTGATGACTGCGACCAGTACCGCAAGGTTAACCTCTATATCACCGAGCGAGGTTACAGCCCTGATGGGTATTGGATCGGTGGATCTGACTGCGCCCTGGAGGGACAATGGCGCTGGACTAACGGTTCTCCGATGGTCATGGGGCTTCCATACTGGGGAAATAATGGCATAGGAACACTAGAACCAGACCAACCTGGCGTGGAGAACTGCCTGGAACTCAGCACTCTGTGGAGGTACCGCTTCTCCAACACGCTGTGCACCAACACGCGACGGGTGATTTGTGAGGCTCGTCCTTTGTAGAGGCATACTATCCCGCATGACTCGCAACTAATCATAAAAATTCTTCTAGAAATGTCTTCGATATGAAAAGACTACAGAAAATCTGTTTAACATAACAACTTATAAGTCTTAGATTTACCTGCCAATCATTAACTGGATGTGGTTTGCAACAAAATGGGTTGCTTTCACAAAAAAGGCAAGCACCCTGTGAAGATCATTACCTTTATTTTAGTGCTCTGTGTCGTTACAGACGGATTGGATCTGGTAACCTCAGTTTCGCCATTTGCCTGTGTTATAGACTAGAGCGAAAATTCTAGAAGATTTTCGGAAACGATTAGAAGATGAACATTTAAAGCACTTTAAGTGGAGTTGAATAAATATTATATTATTTTATTTATTTGTAAGAGTTTTCTTCCTATGTATTCGGTACGT
>Hyalella_azteca_13
CTGGCAGTGGAGCGATGGCTCGGCTGTGCAGATGGGCGCTCCGTTCTGGGCTTACAATGCTCCATCGAAAGGGATATTTGAACCCAATGGCGGGAGAACGGAGGACTGTGCCGGGATCTATTCCTCTCGGGACTGGGCGGTCCATGACATATCTTGTAACATCAACTTTAATCCTGTGTGCTCGAGAAATCCGGTGAATGGCCTATGCGCACATCCATTTGTTTTGGTGGGCACGCAATGCGTTCACGTAATTCTCACGAAACACACCTGGAGAGACGCGCGCACTCAGTGTGGATTGGTCGGTGGTGACTTGGTCATTCTAGATGACTACGACAAGTACAGAAAGCTGTTCCTCTACTTCCAGCAGCGTAAAGATTGGAATCTAAGCGTACTGTGGATTGGCGGCTCAGACTTAGCCATGCAGGGACAATGGCGCTGGGTTGACGGTTCGAAGATGGCCATGGGGCTGCCATACCGG
>Hyalella_azteca_14
CAGCCCCATGGCCATCGGCGAGCCGTCAACCCAGCGCCATTGCCCCTCCAGGGCCACATCTGAGCCTCCAATCCAATATCCAGTGCTGGTGTTATTTTGCTCGACGAGGTAGAGGTAAATCTTGTTGTACTGCTCGCAGTCGTCCAAAACGATCAGATCTCCGTCTAGATATCCACACTGGAGGCGTGCATCATCCCAACTATATGTTTTTGGAATGAAGTGAACGCACTGCGTTCCCACCCAAACAAAAGGATATACGCAGAGACCATTCTCAGGAGGTCTTGAACACAGTGCTGATTTTGTCCCGGCGGTACAAGAATCGTCTCGGAATGCCCAGTCATACTCAGAATCTATAAAAGCGCAGTTTTCATGCGTGCCACCCGCGGGTTCTGTTGCCAAACTATGTTCGCCATTGCAGGCCCAGTACGGAGGGCCCATCTTAACGACGGCTCCGTCGCTCCACTGCCAGACGTTGTTTGCCGACAAGTCGGTCGCACCTAACCAGTAACCGTTGAAGACGTCCTTTGAGTATCCATCGTTGACATAAGTTGCGACAACTGTAAAAGAAGCGCAGTCTGTGAGCACAGGCAGCCTGCCGAAGTGCTGATAGCAGTAAGTGACCGCATTGT
>3339_(reversed) ENA|GAJP01003340|GAJP01003340.1 TSA: Hyalella azteca contig05566 transcribed RNA sequence.
CCCTTACACGGCGGTAGGAAGTCAGTGCCTGAGCTTTGAAAGCTCAGCCAGGCAGTCATGGGAGGCTCGAAGAAATATCTGCCAGGCGGATGGTGGCGATCTGGTCACATTCGATAATTGCGAGCAGTTCGGAGTAGTGGCTAATTACATCCTCGAGCAAGATTTGCAGCACATCACCTTATACTGGGTGGGTGGCTACCTGGTAGACGTGACGAACTGGTTTTGGCTCGACAATTCCTCGATTCCTATGGGACTTCCTTATTGGGGTCAGTACAACCCCGGAAAATTGCTCCCCGACAACTCACAGTCGAGCGGTGTCTGGAACTCGGTTATGAATATCGGCATCGGTTCAACGATCTTGACTGCCTAGAGTTGCGCCGGCCGCTCTGCATGGCATCGCCAGTTGAATGACAACTTAGTGGCATGAATCACATTTTCATAGCACAATCATAGTTTTCAAGGTAAAAACTTTCAGAGAATGCCATACCGAATACCAGAGATTACCAATAACATAATGTTTGAATATGTGATTTCGAGACCGCGAGTAAAGGTAACAAAGAACGAACACGGAGCTGCGAATCTTTGCTTTAGACATAATACTGACATTCAATTAATACGATATGAAAGCAAATAATTCAAATTTAACTAATTTTTCGCAGATGAGCTCGTAATCAGGCGTATCGTTGTTGGGGTCATTTCAATGAATAAACAATACAATAAATTGGCTGAAA
>3785 ENA|GAJP01003786|GAJP01003786.1 TSA: Hyalella azteca contig06013 transcribed RNA sequence.
CAATTCAGATGAAACGAGGTGTGCGCAAATTGACATGGAAGAGTGCCCTCCCCTGTACACTAACGTGTCAGGGCGATGTCTGCATTTCGACATTGTGACGGGAACTTGGTTCGAAATGCACTATCGTTGCAGGGAGATCGGCGGAGTAATGGTAGAAGTTGACGACGCCAACTTCTTCTACGATCTCGTCAACGTATTGAAGCAACAATTTGCTTCGAATACCAAAAATTTCTGGATTGGAGGCCAAAAACCAGCAGGGTTGGAATCGTCTTACGTCTGGAACACAACAGGAACCTTCATTGCTATGGGAAGTCCTTTTTGGGCCGTGTACGATTCCGGGTCGTCGACTGGTGATTATTCCCAGGAGCCGATGGAGTCCGCGGGGGCTCAGTACGTTTACCTCAACAAAGACAGGTTCCTGTACTTCAGCGCCGGAGATGCGGTCGGAGTAGCTGATGCCTCCGTCGTTTGTCAATTGGCTTAGAGAGACAGGGCACAAATGTAGTCGCATTTCAACGAACTTGACCACATCATGAGAATCAGCAATGCTAATCAAACTTTTAGTACGTCTTTCGATTGCAGCAAAATTAATCAACATAACGAAATGAAATGCCAACAACGTAACGCCTATATTGTGTCAGAACTATTATACACTGAAAAAAGAAAAAAG
>3234 ENA|GAJQ01003235|GAJQ01003235.1 TSA: Hyalella azteca contig07121 transcribed RNA sequence.
TCGGTACTTTTTTCTTTTTTATACGAAATATTGTTTATTTTATTCCACTGTCATATAAAAATGAATTTTACAAAGTGCTTCGACATTCTGCTAGAGGGTGTCAGCCCCTGGCTAGATGGGCTCAGTCCCTGTTCTAGATGGGGTCAGCCTCGCAGATAACTCGTCGCACGTTGTTGCAAGCTGTGCTGCTGAAGCGGTACATCCATTCAGAGCTCATCTCCAGGCAGTTCTCCACGCCGGGGTTGTCGGGCTCCTGCGGTCCTTCACCATTCGTCCCCCAGTACGGAAGCCCCAAGGACATGGACGAACCGTCAATCCAGCGCCATTGCCCCTCCAGCACTTCGTCAGAGGCGCCAATCCAGTATCCGAGAGGGTCGTGACTTTGCTCGTCGAGGTAGAGGTACACTCTGTGGTATTGGTCGCAGTCCTTCAGGGTGATTAAATCTCCACCGATCAGCGCGCACTGAGAACGCGCATCCAGCCAGTGGTAAACGGACGGAATGATGTGTACGCATTGCGTGCCCACCAACACGTAGGGATTATCGCAGATACCATCTATTGGAGCTTTTGAGCACAAGGGATAAGTTTCTCTCTCATTGTCACAAGTGGCATCTTGAACTACCCAGCCCCCACCCGGTTCAATGTAAGCGCAGTTCTCCAACTCCAGATAGCAACAAGGATCCACCAATGAACCGTTCCGAGAATGATACGCCCAGTACGGAGCGCCCATGGCCACGACCGAGCCGTCGCTCCACTGCCAGACGCCATTGGCGGACGGGCTGGTGGCGCCTAACCAGTAACCGTTGTAGGCGTCCGCTGAGTAGCCATCGTCGACATAAGCCGCGACAGTGGTGAAGGAGGCGCAGTCAGGCAGTACGGGCAGCCTGCCGGAGATCTGGTGGCAGTAAGTGACCGCGTTGTCGTACGTAAGATATCCTCCAATCAAGCGGTGGATGCACTTGGACCCAACGACCTCATAGCCAGAGGGGCACTCGGCCCTCGCTCTGCCGACGATAAGCATGAGCAGGCAGATGATCTGCACCACAAACATGATGTGTCAACAAAATAACCTGAGTATGAGTCAAATTTGACAGACAGAATGGATGTTTGGAAGCTGAATTTCAACCAAAAGAGGAATAGAAACATACACTGTGTAGAGGCATTAGTAGAGGTATTCTCTGCTGTCCCCATG
>11720 ENA|GEHV01011721|GEHV01011721.1 TSA: Hyalella azteca TR4410:c2_g1_i2 transcribed RNA sequence.
TGTTCTTCGAGGTAAGCGGTAACTTTAATGTACTGGTCGCAGTCATCCAGAATTACCAGATCTCCTCCTGTCGCTCCACACTGAGTACGCGCGGTGCCCCAGTTATAATCGGTCAGAAGTAAGTGAATGCATTGCGTGCCTACCAAGACGTACGGACTTGTGCATAAACCATCCATTGGAGTTCTTGAGCACACAGAATAAACTGTACTGCTAGTGGAACAATGCGCATCATTGAGCAGCCAGCCCCTAGGAAGGGCAATCACAGCACAGTTTTCATTCGTTCCGCCACTGGGCTCTATCCATCCATTATATCCTGCAATATTGACCGCCCAGTACGGAGCCCCCATGTAAACAGGTGTACCGTCGTTCCACTGCCAGACGTTGTTGGCCGACGCGTCGGTGGCGCCCAACCAATAACCCATGTAAAGCGATTCTGAATATCCATCATCGACATAAGTGGCCACGTCTGTGAAAGAAGCGCAGTCAGACAATACGGGCAACTTTCCGAAGTGTTGGTAGCAGTAAACTACCGCATCCTCATACGTAAGATATCCATCGATCAAGCGGTGGATGCACTTTGACCCGACGACTTCATAGCCAGCTGGGCACTCAGCTGACACAAAGCTTGTTATAAGTAGTAACAGACAGATGATTTTTGTCGGAATCATGATTTTGGTTCAACGGGCAGAGTAACCAGCGTATGAGTTTAGTCAAGCAGCCAAACTTGTGAGATACAAAAAAAAAAATAAGTGAAGAACTGTAGGATCTTCAGGGACGGTCTCAG
>Gammarus_pulex_1
TTTTTTTTTTCCAAGCTACCGCTTTAAATTGTAATTTTTGAGACATTTTTTATGAAACTACAAATCAATGTTGTTTTGTTTCGTTCATATTGCAGCTGTTTAATAAATCATTACAATATGAATTCATAAGACACAGATCGGAAGTTTATCAACTCTCTTCAGACTTTCTTCTATTCCTCTATTTGACTTCGGATAATTGGATTTGTTTCGCAGATTGATTCAAAGAGTCGAGAACAAGGAGCGTCGTGGAAGTAGTGACGGTCGAACCGATCGATTTCAAGGCAATTTCCAGCTGTGCCGTCACTTGGTTCATCCGGGCCATCGTTGCCTTCCTGGCCCCAAAACGGTGTCCCCATTGGAACAATTTCTCCGTTGACCCAGACCCAATTGCCTTCCTCCTCAGCATCAGTAGCTCCGATCCACATATAGTTTGCGGTCAGCTCTTCAGCGTTAATATACTTGACGACGTCCCTGAACAGGTTGCAGTTGTTGAGCACAGCCAGGTGTCCTCCCATTGCTCCACAGTAGGAATCAGCATCAGGCCAGGTCTGTTGAGTGCCGACAAAATGGAAGCAGGACCCACCTACGGGTACGAAGCCTTCCGGGCACAAGGTTTCGTCTGCTACAGTACCCAAAGCGCTGGTTATCACCAACACTGCTGCAGCGATGCCACTGGTATGCATCATTTTGGTTGAGTTGATCCGAGTGCTGCTCTTTGTTAATTATAATTATGAAAATG
>Gammarus_pulex_2
TTCCGCTTCTCAGAACTTTTTCCGATTCTGGCAGCCAGTTTATTTGGTCTAGGCGTTGTTGCCTGCGAGTGCCCAGGCAGCTACACCGAAGTTGGGGGCAGCTGTTTCCTGCTGTTAAAAGACGTTCGTGGTGATTTTCTGAAAGCCAGAGAAACCTGCCAAATCTACAATGGTGACCTTGCCATCATCAAAGATTGTGCTCTTTTAGGAGCCGTAGTTAAATACGTCATATCTCAAGATATTGGATCTCTTGGGCGTCTATGGATTGGAGGGAGCGACCTCGCCACGGAGGGGGAGTGGCTCTGGCTGGACGGCTCCTCCGTGCCCATGGGGGCCCCTTTCTGGGCGAGGAGGGAGGCCAACGACTTCAAACCAGAGCCATCTGGAGGCACAGGAGAGAACTGCGCCGCCTTGTCCGTCGAAGCCGGCTTTTATTTCAAAGATATCAACTGTGGAACTTTACCAAACTACGCGCCGCTTTGCCAAACTTTCCCTATTGCAGGCGCAAACGATACGTGCCCGTCACCCTACGTCTCCGTTGGCGGGTCATGTTTGAATTTCCTCTCCACCTTGGACATGACGTGGGACGACGCCAGGGTCGTGTGTCAGATAAATGGGGGAGACCTCGCCATCATCGACGACTGCCACCTCATGTCGGCTGTCATAAGCTACGCCCGCCAACACGGTCTTGTGCCAGTGAAAGGATTCTGGATCGGTGGCTCAGACGCGGCCACCGAAGGGGTGTGGACTTGGATCGACGGCTCAGCAATGGCCAAGGGAGTACCTTTTTGGGGACGGAGTGGCTCCGGCTCCCTACAGCCTGATAACTCCGGCAACGAAGACTGCCTGGTCCTTGTACATAGTGACCAGTACTACTTCAACGACTGGCCATGTTCAAATGAAGAATCCAGCGCACCTCTCTGTCAGGCTGATCCTATTTAAAAGCTTTCAGAAAACGAATGTGGCCGCTATTATCATCGCCGCTATTATCGACACCAATGTCTTCGTTTATCGGTTATATAGTGTCGCTAGACAGAGAATAATTATGGACGATAATACTACTCATTGGAAGGTGGTCGTAGATGAATGTTTTTTTACATTGTCGTCCCTTTAGTGGAATCTAATAAATTAATTATTGTGAAAAAAAAAAAAAA
>Gammarus_pulex_3
GTAGTGACGGTCGTCCCGATTGATAAGAAGGCAATTTCCAGATGTGCCTTCATTTGGCTCATCCTCTCCACTTCCAAACGTTGCCTACCTGTCCCCAAAAAGGTGTCCCCATCTGAACCATTTCTCCGGTGACCCAGACCCAATTGCCTTCCTCCTCATCATCAGTAGCTCCGATCCACATCCTGGCTGCAGTCAGTTCTTCAGCGTTGATATACTTGACGACGTCCCTGAACAAGTTGCAGTCGTTGAGCACTGCAAGGTGTCCTCCCATTGCTCTACAGTAGGAATCAGCATCAGGCCAGGTCTGTTTAGTGCCGACAAAATGGAAGCAGGACCCACCTATGGGTACGAAGCCCTCCGGGCACAAAGTTTCGTCTGCTACAGTACCCAAAGCGCTGGCTATCACCAACGCTGCTGCAGCGATGACGCTGGTGTACATTATTTTGGCTAAGTTGATCCAGTAAAACGTGGTAAAGGGAAC
>Gammarus_pulex_4
GCTTGGTTCAAATAAGGACACTGCAAAGAATCAAGATGGGTGCAGCGTTAAAGTGGAGCATCTTTGTTTCATTATTCTTCATAGTATCTCAAGGACCAAGCATGACTTCTTCCCAAATAACCTGCCCAGAGGGATTCAGCAACATCAATGATCGCTGCTTCCAGTTTGTTATTGATCAACCAAACACCTGGTATGCAGCTGAGGACACGTGTGAGTCGTTGGGGGGCTACCTCGCCGTGCTCGACAGCTGTAACGTGTTGAAGGAGGTGGTTAAGCGCATCAATGCTCAAGGAATGCAGGACCTTAATTTCTGGATTGGAGCGACAGACATCGCTGAAGAAGACACCTGGCTGTGGGTGACAGGGGCATCCGTTGAGATGGGAATGCCCTTCTGGGGAGGGCAAAGTGCAACGCCGGAACCGGATGGGGACCACACCGTCAATTGCGCCAATCTCTACCAGGGCAGTCGACACTATTTAGGCGACGGGTTTTGCACCGACATTTGGCCTTTCCTCTGCCAAGTGGGTACAAATCTGGCTCCTCCCAGCGATAATATTACAGCAGGTCCGGCATCACTTAATGCGTCATGTCCGGAAGGCTTCACGAATATCAGTGATCGCTGTTTCCAGTTTGTTATGGACGAAGGAATGAACTGGTACGTCGCTCAGGACAAGTGCGAAGAAATCGGAGGCTACCTCGCCGTTCTCAACGACTGTGACCTGTTGAAGGATGTTGTCAGGCGAATCCATGCCCAAGGGATGCATACGATCAATTTCTGGATCGGGGCGACAGACATCGCCGAGGAGGATAATTGGCTCTGGCTATCGGGAGACAGCGTCGAGATGGGAATGCCATTCTGGGGTTATGACTCGGGTTCTACTCAACCAAGTGGGGACAACTCCTATGACTGCGTCTACCTCGAAAGCTATAACCGACACTACATGCACTCCGCCTCTTGCACGACCGGAAAGGCCCGCGCCATCTGTCAAGTAGACCCAATAATTGTGTCATAGGTAGTGACACTTAGGACTGGAGTTAATACGAAATTACGAAAACACGTACCGTATCGAAAGAAATAGCTAACGACGAAAGTTAAAAAAGTATAAGATTTTTTGCTTTTCAATTTTTTAAATATTCGATTGGCAGATTCAATTATGCAATTACGTTCAGATATAAACGACGGAATACAAATTTATCTGAAACAAAATCAACAGTTGAAGAGCGATGTATATTTATTTATAGCGATGTATATTTATTCATCATTACCAATATTCTTTCATTCCTGTACATTGCTAGACTTCAGTAATATTTTTTGCATCTTAGATTTAGTGCAGCTGACCCGCTTGTTATGCGAAAGTGAACATCATTACAACAGGAAGTGTGCGAGAAGTATGTCGGCTGGTTAAATTACGCAATATGAAAGAGTATCACAAATAATCAATGTGCCCCACCGTGTAGTTATATTTTTTAACTTGGAGAAATGATTAAAGCTTATTCAGGTTCTAGGCTTTCTAAAACAAGTACGGCGCAATGCGATTTTATTCGAAACAATTATGTATGTGGCAGTAACGTGTTGAAAAGCTCATAAGAATTGTGCTCAGCAATAAGAATTGTGATAAAAAGTGCGAGCACCGGAATGAAAAACTTCTTCTATTTATGATGTGATTGATATACAGTGGGACGCATCGCAAAGGTTGGTTATGCACTTACTGTATTTGTAAACTGTTTTTCAGGACTTTAATAGTTATCACGACCTTTTTCACAAATAAATCCTCAAATCTTTTATAAATAATCATGTAGGAAACTCAGGAAAGTGTCCATAAGCAGCCGACATCGTAAGAGTAATCCAGACATCCCTTTAACAAAATCAGCATCATGCATGGTCAAAGCTTGTGAGCAGTCGTATAACATGCAGGTCCGAATAGTTCACCTACATAAATATATGTAAACACGACTGTCTTACATTTAGCTTTTGTCAGCGCTGGTGGGAGCATTATTTAGGGAAATAAAAGAAGTCAGATACCATGCATCACAACTGCGCACCACTTGAATTATCTCCATAAGCTGGTCATCAGATGCTGATATGTCAGTGTTAAAGAGCTATCAGTAACGCTCGGCATGTCTGGAAACGTGGCGGATCCGCCCAATATGTACTGTATATACATTTTGGATCTGCCTTTCATCAAGACAACACCATGTTTACCTACTGTCAAGCATGGGCGTGGTGACACAAGGATTTGACAGGGGAGCCCAGCTGTCACGCTAAAAATATTTCAGCACACGCGCACAAGCGCCACTTCAATACAGCTCACTGTTATAACCTGACACTCTCATATTCGCTACAAATCTTTAAGCACACGTACTTCTGCGGGGACAATGTTTCTGCCTATACGCACTAGAGTTACTTTTGCACAGCTCACTGTCAGAACCGGACAATGTCATAACCGTACCCTAGAAAATTATACGTACCTTTGCCCCGCGAGAAGAAGCACGCACAATTGAAGTCGCTTTGTGAGGAGGAGTTGACTAAAATTCACGTACAATGTTGCCAAGAATACGTGAAATTATATAGAAAACTTTTGAAAAATGCAGTTTCCCCTGCCGCTTCCAGTAATTTTTCCCCTACTCATCTTTCTGTCATCGTTTATAATTGTAATTTTCTACGCGGGAGGTTTAATACTGTATCTGTGATTAGAAATGCACAACATAAATACACAGCATGCGTGGCTATTACACGTGTACAACCTTTGAAGTATGTAAAATCAACTTCTTACAAGCGTTCAAATTATTTTTTTACCCCCTCTGTTAAGTGAAGCAAAAAAAAAACATCGCATAAGGGTATCTTAAGCATTACAATTAATTATGTTTTCGAAACCAATTTTGAACATCTGACTTAGACAAATATTATGTATCTAGCAAAATGTGATCACATGAAAATAACAGAACAAAAATATTCCTCTGTACCGGTAGTGAAGGAGCAATAAAGATTTATTTATCGAACTTGCTATAGTATTGTGGTCTATCGGCTGATCATTCGGTTTTCAAGGCTGCAACAGAATCACTTATGTACTCAGTTTGTTGTATCGGAATTAGCCCTTTCTTGCTGGTAACAATACCATTATCGGTATGCAATGCATCACATTATAAGCCGAACAAAATTTTTCATCATAATTTGGTAGATCTCAAGATTCCACAAATTAGTCGTCCGGACTAGTTTTTGGAAGAAAATTGAGCCACTCTCCAATGGTTGCTTGCCCCCTTTCAATACCTTTCTCAAGTGTTGTAGGCATTTAAATCTTACGCCAGGAATCATTGTAGTTATTGGTCACGAACGGACCCTTATTTTAACATCGAATAGACAGTTCTACTTGTCAGCTCATAGAATGACGATAGTTTTGTATCTCCTTTTTGAACGAAATCTGTATCCTGCTGATGATCATTTACCATATTTCATATCAGTTCGAATTATTTAGTACTGAATGTCCTACGACATCCTACAAATTGGTGTATACACTTTTACCATTAAAGTTTATTAATAG
>Gammarus_pulex_5
TTCATCAAACCGGATCTACCCCTAAAACTCTGGTAAGTTGTGCCAATCGTCCTAAAACCAGCATGCGGTTATAACGTCCGTGTTATCCATATTTAAATGATAACTGATAGTCAAATATTATGATATCGAGATAACTCATCTCAAGGGTTCTTCATAAAGTCCACCTCTTGGTCTCTAATAACTTTAAACAAAAGGATTCTCGTTTCAACACAAACTTGTGGATTGACACAGTTGCTATCAAAACTATTCATCGGTTCATCAATACTGATTTGAGTTGGCTTTGCGATAGCGATGACAAGAGAATATACCCGTTTGTGTTCATCAGTGAACACCGGAGGTAAATTTTAAATAGTGTTAACAATGTTCTTTATTCCCGACAAGGAAGAACGATAAATCTGGAAAGACTTTGTTTGATTTTTCTTCTTAGGCGAAACACGCGTATTTTTCAAAGTTGAAGCTGCAACTGTACTCTAAACAGTTGAAATCAACCTGATATGGCACCATTCATCAATCGTGTGACTGGGAACGCCGCAAATTGTGTATCAGTGTTATTGCAGCCCTTAATGGATGCAGAGTGGCTGCTTCTTCTGGAAGCATCCTTCGTCGCTGATGTAGTACATGTACTCGAACTGGAGGGCAGCACAGAAGCCTGCTCCTTCGCTGGTTGGAGCCTGCTGGTAGTGGAAGCAGCCTGGTAGGGCGCCCAGCTTGGGGCTCTGACGGGTAACGCAGGTGCTGTTGTGCTTTACTGCCCAGTAAGGGGTAGACGGAGGCATTTTGGGGCCGCTGGACCAGACCCAGTCATCCTTTTCCATGTCGTAGAATCCTCCGATCCAGAAGTTGGAGGAAAAGTCTGCTTTCACAAGGAATTGAATAACTTCGGTAAAAACTTCGAGAGATTCCACCTCAAAGAGTTTCCCAGCGATGCTTTGGCAGGCGGTGTGTGCATCTGGCCACGTGACAACGAAAGGCAGCGGTGCCAGGCATGTTTTGCCTATGGGGATGTAGAGCTGGGGGCAGCTGGAAGTTTGGTTGGTCAAAGCGCTGATCTTTTCCAGAGTGCAGTTGGCAATGGACATGAACGAGATGAGTTCTCTGTTGACAATCTGTGAGAGCAGAGTCTCAGGCTCCTCTTTCCCTGCTGCCGCTGGCAGAACACCGTTATTGAAGGCCGCGCACACATCAGGCAACAAGTCTGGTGAGCACAGGTGACCACAGAGCGCGTCCCACACAAGGCAGTCATCATAGTCGTCAAACTCGGGACACGACTTCGGTCCTGTTTCAAAACATATGCCGATGTCCACCCTGTAGAGCGCGCACCACGCCGTGTCTTCGTCTTCGCCGTCAATGCAGTTTCTGACGTTATTACACAGGACGCTGTGATGGATGCATTCAGACCCACTGGAGCACCGGATGGAGCCGTAGTCGCAACTGGCGTCGTCTCCCTCTTGCATAAAACTGTCATCGTAAAACTGTTGACTATCTTTGAGCAGCGCCAAGAGCAGCAGGCACGCGGCCATCCTTGACGTCGCCATCGTTTGAAGAGACTCCACAAATTTGTGTTTCAAGCTCCCCGGCCGCTACAGAGAGGACGATGTCAACTCCGCCTTCCTGCAAGGCAG
>Gammarus_pulex_6
TTCCGATCTGACTCGTAGCCGACGAACAGATGAAGTCTTATCTTGTAACTGGAACTAAACTCATCGACTTACATCATTAGTTTATTGAAGCATCATTAGTATACCCGTGTCGCATGGTGTTGCATTGGAGACGTTAGAGGACTGAGGGCTAGTTGGCGCAAGGGAAGACGATCGGAGGTTAGAAAACTTGGCATCAGATTACGCAGGATCAGACCAACCGGGATTAGGGATAATTCGCCATCAGATGTTATGACGATTTGAGGATAGTGCAACGTGGAAGAGTTGGATCAATGACTATGTACAACATAGGATTAGTTATCCCTTATGTTGACGGTGGGTTAGACGACCTAGGCGGGGATGGGGACAGCCTCGCACAGCGACCCGAACGCGTTGTCGCAAGACGAGTCGTGGAAGTAATGGCGGTCGACTGCGTTCAGGTTGGCACAGTTGCCCAGCTCCGCATCTTCGGGCTCCGGGATGCCGTCAGTCTGTCCCCAGAAGGGGGTTCCCATCTCAACACTGTCGCCGTTGATCCAGAACCA
>Gammarus_pulex_7
GATATGGGATAAGAGAGTAAACTGTCTTTCAGCGAGCCTTCGAGAATTGATTTGTTAGCAGGATCTCTGCTAGCATGCTGACAAGTACGTTCATTGGTGAGCAAAAACCATGTAAGCTTGGCATCAGAATACAAAACTAGTGATTAAAAGAGTAACTAGGCTAACTGTTTCTTTGACTAACAGAATACCTTACATAATAAATGGATACTTCTAAGAATTGTTTGTGGCTGGGAAGGGATTTAAACGAACTTGCATTGTCACGAAAATGTTTCCTATGATGGGTGAGTGAAAGGATTAACACAGATGATACAAATATATAAAATAAGTCCTGTGCATTTGTTAACAGTGGGTTGAACCGTAATGCGTTGATTATCAGAGTTACTAGGCAAGACTTTGTTAGAACGCTACTGACCTCAGTCATCTGTTTTACGGTTAACCATATTTTTGTTACCTGGTTCTTATACCCTGTCGTCTGTTTTACAGCTCAGCATGTTCAGAGGTCAGCAGTTCAGAGATCAGCAGTTCAAAGATCAGCATTTCAGAGTTCAGCAGTTCAGAGCTCAGCAGTTCAGAGCTCATCAACAGTTGGCTCCGTCTCAGCACCCCAAGGGTTAGCATGTCAATATGTCACCACCTCAACAGCTTGTTCTTTCTTGGTTGCTCCAACCTCCTCTCCGGCCGGGGTGCCCGACACAGCACCGCCCTCAACTCGCTGCACATGACGTCGTGGAAGAAGTACCGATCACGGGCGTCCAGTATCACGCAGTTCTCAATGTCCTGCCCGTTGGGTTCGGGGCCAGCAGTAGTCGTGCCCCAGAAGGGCATCCTGAGAGGCACAAGGCTGTCGTCCTCAGTCCACCGGAACAGTCCCTCGTCTGCCACATCCGTCGCCCCGATCCAGTACCCAAGACTGCCGGGCTGTAGTCCGTTCTTGTCAATGTATGCGGCCACGTCGGCCAGCATGCCACAGTCTCCTAGAGTTGCGAGGCTGCCCCCGTTGTTGGCGCAGAGGCGGTCAGCACCGGCCCAAGATACCAGGCTGTCCTGGAAGAACTGGAAGCAGGCGACGCCCACAAGCGTGTAGTCAGGAGGGCAGGGTTCTGTAGTTGGGGTCGTTTCAGGTGCCGTGGTGGTAGTTCCATCGGAGGTTTCGCCTGAAGAGCTGTCATCTGTTGTTTTAATAGCCAAGTCTGATGTCGTACTGGCGTCGAGGGTGGTCAACTTCGTCGCGTTCTGGTCAGGGGCCTCGCACAGCACCGACATCTGGCGGTCGCACTCAACGTCATGGAAGAAGTAGCGGTCACTGGACAGGAGGCCCAGGCAGTTCTGATACACTTCCCCGTTAGGCTCTGGGTAAGCATCTTCCTGAAGATAGTAGGTGCCCCAGAAGGGCATGTGGCGAGGCACCTCGGACCCGTCCACCCAGGTGAAGTTTCCCTCCGTGTTCTCGTCCGTGCCTCCAATCCAGTACCCTTGGTCGGGGGTCAGATCAGCGTCGAAGTCGATGTGCCTCGCTATCAGCCCAAGCAGGGCGCAGTCGTCCACCATGGCCAGAGAGCCGTTGGTTCTGGTGCAGGATGCGTTTGCCTCAGGCCACGTCAGGGCCAGGTTGGGGAGGAAGAGGAGGCACCGGCCCCCAAGCTCGGAGTACAGGGGGGGACACTCGACGGCCTGGGAGGGACCTGCGCTAAGAATGATGCAGGCAACAGCCACCAGAAACGATGGTCGCCAGCACATCGTGGTGACGTCACTCCAAAGACAGCCTCGGGAACTGAAGAGTCGGTTTCAAAGACAGCTCAAACTAATTTACTGAAAAGTAACTAAGAAATCACGCTCTATCATCAGTAAAACGTGGTAAAGAGATC
>Gammarus_pulex_8
ATCTGACGGAAGCAAAGGACACTGCTAAGAATCAAGATGGGTGCAGCGTTAATATGGAACATCTTCATTGCATTATTCTTCATAGTATCTCAAAGACTAAGTCTGACTTCTTCTCAAGTAATTTGCCCAGAGGGATTCAACAACATCAATGATCGCTGCTTCCAGTTTGTAATTGATGAACCTACCACCTGGTATGCGGCTGAGGACAAGTGTGAGTCGTTGGGTGGCTACCTCGCCGTGCTCGACAGCTGTAACCTGCTGAAGGAAGTGGTAGGACGCATCCATGCTCAAGGAATGCAGGACGTTAGTTTCTGGATTGGAGCGACAGACATCGCGCAAGAAGACACCTGGTTGTGGCTGACAGGGGCACCCGTCGAGATGGGAATGCCCTTCTGGGGAGGGCAAAGTGAAACACCGGAACCGAACGGAGACAACACAAGCAATTGTGCCTTCCTCTACCAAGGCAGTCGACACAACTTACACGACTTGTCATGCAATGGAATTTCACACACCATGTGCCAAGTGGGTGCAAATCAGGCTCCTCCCAACGAATATATTACAGGTCTGGCTTCACCTAAGGTGTCATGTCCGGAAGGCTTCACGAATATTAATGATCGCTGCTTCCAGTTTGTTATCGACGAAGGAATGAACTGGTTCGTTGCTCAGGACAAGTGCGAAGAGTTGGGGGGCTACCTTGCCGTGCTCAACGACTGTGACCTTTTGAAGGACGTCGTTAGGCGAATCAATGCTCAAGGGATGCATACGTACGATTTCTGGATCGGAGCGACAGACATCGCCGAGGAGGATAGTTGGCTCTGGCTAACCGGAGAGAGCGTCGAGATGGGAATGCCGTTCTGGGGTTATTGGGACTCTGGTGCTACTGAACCAAATGGGGACGATACCTCCAACTGCGCCTACCTCGAGAGCACTAACCGACACTACATGCACGACTACTCTTGCACTGATTCAATTGCCGGGCGTGCCATCTGCCAAGTGGACGCAATAGCAGTGACATAGCAAGCGACATTTATTACTGGAGATAATACGTAATCCTAAAAAAAAGGTGCTGTATCGAAACC
>Gammarus_pulex_9
CTGGATCAACTCAACCAAAATGATGTATACCAGTGTCATCGCTGCACTAGTGCTGGTGATAACCAGCACTTTGGGTACTGTAGCAGACGAAACATTGTGCCCGGAAGGCTTCGTACCCATAGGTGGGTCCTGCTTCCATTTTGTCGGCACTAAACAGACCTGGCCTGATGCTGATTCCTACTGTGGAGCAATGGGAGGACACCTGGCAGTGCTCAACGACTGCAACCTGTACAGGGACGTCGTCAAGTACATCAACGCTGAAGAACTGACTGCAGCCTATATGTGGATCGGAGCTACTGATGAGGAGGAGGAAGGCAATTGGGTCTGGGTCAACGGAGAAATTGTTCCGATGGGGACACCGTTTTGGGGACAGAACCCTGGCAGTGGCACAAATGAACCCTCGGACGGCACAGGTGGAAATTGCCTTGAACTCGATCGGGAAGACCGTCACTACTTCCACGACGCTCCTTGTTCTTGGCTCTTTGAATCAATCTGCGAAACAAATCCGGTCATTCTCTGAAGTTCAAAACGCCAGTACAGACGAGTCTAAAGAGAGTTGAGCAACTCGATATTTCTTTGGTATGAATTCATATATTATTTATTTACCAAATTGCTATATCA
>Gammarus_pulex_10
AAGGCATCATGTTGCAGAGCGTACTCTCAGGTGTCGTGGTGATCGCCTGCCTAGCAGGTTTGTCTTCGGCGCAATGTTCTGAACCCTGGATCGAGATTGAGGGAAGGTGCTTCGGCTTCATCCAGGCGCAAATGTTTAATTGGAACGAGTCCAACTACTACTGCGAGGAGCTGGGAGGCATGGCCGCCAAGGTGGAGAACGCTGACGAGCTGCGAGGCATCTACGAGTACATCGAGACCTTCGCTCTTGAGGGAGATTTCTGGCTGGGAGGCTCTGATCTCTCCACCGAAGACAACTGGCTCTGGAACGACTTGTCGAGAGTGGATCAGGGCACACCCTTCTGGGCCCTCCACAACGGTCTTTTCGGTTGGTCTCAGGAGCCCAAAGGCGGACCTGACGAGAACTGCCTGGCTCTCGCCGAGAACCGCTTCTACTACATGGACGACCGCGCCTGCGATTTGTTGTACCACCCCCTTTGCACGCAGTAAACTACTTACTGGCTTAACCCGACATGATGGGACGACCGCTGCTGTAACTCGTTGTACCAACCCATCTGCGTGCAGTAACCTGCTCACAGGCCCATCCTGAGAAGAGAGGAATAAAGCACGGGTTATAGTCGACCTACTCTTTGCCGACTATAGGCCGGCAAAGAGCCATCTTTGATTTCTAACTTCTAAATAAAACGGCCATTAAGGAAAAAAAAAAAAAA
>Gammarus_pulex_11
ATCATATATTACGCAGCATTGTTATAAATATTGTATTCTACAGGTTAGTCTCACATTTTACCCGAATTGTTCAGCCACTTAACAAGAAGCAGATACCGTTCATAATCGGTCCCATATTTCTTTGGTCGTGACATGCTTAGCCATAAAACAAGAGGCAGCTACCGTTCATACTCGGTCCTTTATTTCTTTGGTTGTGACATGTTCAGCCCAAGAACAAAAGGCAGCTACCGTTCATACTAGGTCCCATATTTCGTTGGTCGTAATATGTTCAGCCATAGAACAATAGGCAGCTACCGCTCAAACTCTGTCACAAATTTTTTGGTCGCTACATGTTCAGCAATAGGTCAAGAGGCAATTACCGTTCATACTCGGTCCCATATTTCCTTGGGTTTTGACATGTTCAGACATAGAACAAGAGGCAACTACCGTTCATACTCGGTCCCATTTACTCAGCTTGAAAATGTAATCTGAGTCGATATTCATATTGTTTCATTATATGTATTGTCAGATTTGTGTACATTTATGTATAATTTTAAGGTAAAAAAAAGGAATACCATACTACTCCATGTATGAATAAAGTTTTTTCTTTCTTTCTTTCTTTCTTAATTCGATAGATTTTTGTTACTCATTCTGATTTGATGGTCTGAACATATCATTATTCGCATTTTTTATTTATTGAGGATATTTAGGTATGGTTCTATCATGCCTCATGAATACCATACCGTTTTTGTACGAATATAAATTTTTGTTATGTTTTGTTTGAGGTTGGTTGTTAAGATGGAACAAGCCGGTTAGACACCAAATACGAGGACCTAAACAAGCCCGTTACACACCAAATACAAGGACCTAATTAGGCCGGTTACACCAAAAAAACGAGGACCTAAACAAGCTGGTTTCACGCCAAATATGAGGACCTTAACAAGCCGGTTACACACCGAATACGAAGACCTAAACAAGCCGGTTACACACCAAATACAAGGACCTAAATTATCAAATAGATCAAAAGTATGTTCGGCCTCTAGGCAAAAATGTATCTACGTCCATAAATGTTCACCTACACTATATGAAGGAATGTTTATTCATAAAAAATAGAAGCCACTATCAATTGCTAATCCTAAAATTAAAAACCTGTTGCATTTATACACGGGATCGTTATCTCAATACCTGCATACTACCACAAGTCGATTATAATCGCAATGTGATCTACTTATTGATACTATAAAAATGTAGTTCTCAAAATACAAAATTAAACACCACAAAGTCACTTTGTCTCAATTGGGTCCGCCTGGCAGAGAGGAAAAAATCCCTGATCGCATCGTGCGTCCTCGAGCAGAAAACGATCGCTGTTCCAGAGAATTACGCAGTCCTCATCTTTCGCGTTATCAGGCTCCAGATTCCCTTGTTTAACCCGGCCCCAGAAAGTTGCGCCCATATCCATTGCAGAGCCGTCCAGCCATGTCCATGTTCCTTCGCTAGCGGCGTCAGAACCGCCGATCCAAAACCCGTCGACCGGGACAGAGCCAGTTTGTTTGGCGAAATCAATAACTAATTTCATGAGCTGACAGTCGTTGATGATGGCGAGGTCCCCGCCACTGCTCTGACAAACTACCCGTGCGTTGTCCCACGTAGCGTCCACGGTTGAGAGGAATTCGAAACATTTGTCTCCGACATGCTCATACAGCCCCGGACAAAATCCGGAGGAGGGGTCTGGAACAGCCTCACAGAGCGGTGCGGACCCGGCGTATTGGTTACACTCGCGGTCCTGGAAGTAGTAACCCGCTCCGGCAACCATCATGACACAGTTCTCGTCAGTGCCGCCTTGCGGTTCTGGATCAAAATCTTCAGGATGTACCCGAGCCCAGTACGGAGCGCCATACTCCACGGGAGTGCCATCAATCCAGTACCACTGGCCCTCGGCTGCGAGGTCGCTAGCGCCCACCCTAACACTGTTTCCTGCATAGGAAGCTCGCAGATAATGTGAAAGACTCCCAAGCAGATGACAATCGCTCACAACGGCAAGATCCCCATTGTAGGACTGACAAATGTCTCTTGCTGAAGTAAAGTCAAACGGTGTCTCCACAACCAAGAAGCAGCCCCCGGCTATCTCAGTGTAGATTGGAGGGCAGGCGCCAGAAGCCAAACCAGAACAGATGACAAACGTGAAGAAGCTCAGCACAAGGGTTGAAACTGAGTGCATTCTCCCCAAATTCATTTAATCAACACGAAAAACCTTAATTAGCAGTCGAGACGGCTTTAGAGGCCCGGTAGACTTTCTAATACTATTTTCAACTAGATACGGAAGAATACTTGTAAGACCGACACACCATACCAGTAAAACGTGGTAAAG
>Gammarus_pulex_12
CGGGGACGGGCAGGTATCATTCGAACCATCTAGCGGCTCTATCTGGCAGAGCGGCGCGAACCCCGGCGTGAGCTGGCAGTCCAAGTCCTGGAAGTAGTAGCCGGCGCCTACGGACATGGCGGCGCAGTTCTCGTCGACTCCACCGGAAGGCTCCTTGGAAAATCCATCACGATCATCCCTCCCCCAGAAAGGAGCTCCCATCGTCACCGCCCTCCCGTCCGTCCAGCGATATGTTCCCTCACTGGCAAAGTCAGAGCCACCAATCCAGGCGTCTGGAACATTGACATCAGGCGAGGCGAGATAAGCTGCCAAGTCCCCAAGCAGAGCGCAGCCATCCACTATGGCGAGATCTCCGTTGTAATTTTGGCAGAGCTCCCTGGCGCTGAGGAAGTCGACGTCGGCATCTTTTAGGGCTAAGAAACAGCCGCCCCCGATCTCCGTGTAGCTCGGCAAGCAGCCGCCAGATACAAAACCGGGGCTGAGGACAGAGCTCAACATGATTAGTGATGCAAATAGAAGAGTTGCCATTTTTCAAAGTATTCGCTCTTATACCGCTCAACAGATCAAGATATATCGTAACGCTCAAGAGATCACTGTATGGCAAAGGAGGATAGGCAGTAGAACTGTCCGTATCTTGTTAGGGAGGACTGAGGAG
>Gammarus_pulex_13
AGCAATAGCAACGTTATTGTTCAGAGCAATAGCAACGTTATTGTTCAGAGCAATAGCAACGTTATTGTTCAGAGCAATAGCAACGTGCAGCGAACTGTAGCGAACTGCATGGAAAACTCTTGTCTGGAAAGCCTGTTTTTATTCTTGTCGTGTAAAAATATCCAAATACAATGGGATAAATAAGCAATGCTACAATTAGGAATAGTTTAAAGAAGCGCAAACAAAATGGAATGACATTTTATAAAGATATAACTAGAATATTTTCGAAACCGAACATCTGGCTGTTTTTATACCCCAGACCATTTCCGTACGTCTGGCCATCTAAACTCGATTTACCTACAGAGCAAGATTGAAGATAATCTCGATTGGAAAGCGTTTGATTTCTCGATCTTAGTCCGATTGAATTTTTTTACGCTAAGACAAAGGCGTTTTATCAAGCCTTTAATTGGATAGAATCCGATTGAGTAGACAGTGAGCCAAATCGAAAACGCATTTAGTTCCCGTTTCCAAACAAACAAATACAATTGTAGTTTAACAAACATGATTGACTTCCGTCCATGTTCGTGAGTAAGTGAATTTAAGTTAACTGGGATAATTGAGATATAAACGTCAATGAATAGATGACAGCTGGAAAACATGTGTAATTGGAAAACGGTTAATTTGCAATCTTTTCTATATTTCCGTTGGAATATCAAAATTTATGAATAAACAAAACAAAATAAGTACATTTCAAGAAAAAATATGAACTTTGGATTTTCCAAAACGTTTTCAATAAATTTCCCGTGGTTTACCCAGTATGTGCGACCGAACGTGTTTTGTACTATGTACATATCCCGTATTGAATTGGTTATGTCTCGCCAAGTCACACCGTTTCACCGTAATATTACCCAATCTATTTTGCATTTTACACATGTAAAATAATGGGTAGAGAGAAGTCAAGAACCAAAATTAGACCATGAAATAAAATATACTTAAGATTGCTTATGATGCATTTACATGTACAAAAAATTCCAGACGAAATTTCATTAATCAATCCGAAACTTCTATAAGCAAATTAACTTTTAGACATCTCTAAAACGCTATACGCTATGATAATACCTTGTACCGTATGCCTCTTTAGTAATGGTCCAGTATCGCAGGGTGTTACAATGTACGTATTTAGACAATTGAGGATTAGTTGTCACGTGGTCCAACAGTCGTAGGTGAGGCAACTTAATTAGTGTCAGATGAAGAAGCAGCGGATGATCGGGGAAAAGCAATAACTTTTTGTCAGATGACAATGGTCCAATAATATTTGGATGGTTATCTAAGAGTTAAACTTCAGACTAATAACTGGAGTTAGAGGACCGGAGGGGGGGTGGGGGGGATGGGGAAGGCTTCGCACAGCGACCCGAACTCGTTGTCGCAAGACGAGTCGTGGAAGTAATGGCGGTCGAGGGCGTTCAGGTCAGCACAGTTGCCCAGCTCCGCATCTTCGGGCTCCGGGATATTGTCAGTCTGGCCCCAGAAGGGTGGCCCCAACACAACACTTTCGCCGTCAATCCAGAGCCAGTTGCCTTCTTCTGCGACGTCGGTTGCTCCTACCCAGAAATTGCTATCTTGGAAACCCTGGAGGTTAATGTGTCTGACCACGTCTCCAAACACTTGGCAATTGCTGAGCACAGCCAAAGAGGCTCCTTGAGCGGCGCAATTTTCACTGGCCGCTTCCCAGGTCAACGGATCCGTCACAAACAAGAAGCAGGTCTGGTCAAAAATTTCGAAACCCTCGGGACAGGTGGGCCCCTGTGCTGAGGCCAAACCCGGTCCATAGACAACAGCCAGCAGAGCAGCCACAAAGACGTTGGCGTGAGTTGCCCAAATCATTGCGTTTCTAGCGGGCTGAGAATAGCGCTTACAATTACTGCTGAAAACACCTGGGGTGGCTGGGCTGATGTAATGACAGTTTGCTCCGGATTACTGAAGAGAACACTTGAGGAGCCTTGGCTACTGTGATCACAGTGCTTGATTTTGTGAGTTCTTGATGTATACCTTGTGTGTTGTTAATAAAATTCCAGATTACTGA
>Gammarus_pulex_14
CATCCGTAGCCAAGATACAACCTTTTTTATTCATTTTGGCAGCTATTTTGTGCCATTATTTTGGAACACAACTCTCACACGTGATTCATTAATTTGGGAACATCTCTAGGTCCAACCCTCGACGGGCGCTTCAAATCTGGCGAGTCTAACCCCCTTGCTAGCATGTCCTGGTAGAGCTGATTGTCTTAGGTATTACTGCCGCTCTTAATGGACGCAGAGTGGCTGCTTCTTCTGGAAGCATCCTTCGTCGTTGATGTAGTACATGTACTTAAACTGAAGAGCAGCACAGAAGCCTGCTCCTTGGCTGGTTGGAGCCTGCTGGTAGTGGAAGCAGCCTGGTAGGGCGCCCAGTGTGGGGCTCTGACGGGTAACGCAGGTGCTGTTGTGCTTTACTGCCCAGTAAGGAGTGGACCGAGGCATTTTGGGGCCGCTGGACCAGGCCCAGTCTTCTTTTTCGATGTCGTAGAATCCTCCGATCCAGAAGTTGGAGGAAAAGTCTGCTTTAATGAGGAACTGCACGACCTCAGCAAAGGTTGCGACGGATTCCACCTCCAGGAGTTTTCCAGCGATGCTCTGACACGCGACGAGAGCTTCAGGCCACGTGAGCACGAAGGGCAGCGGTGCTATGCACGTGTTGCCAGTGGAGGTGTAGAGTTGAGGGCAGCCGGAAGATTGGTTTGTCAAATCGCTGGTCCTCTCCAGACTGCAGTTGGCAGCAGACAGGAACGAGACGAGTTCTTTGATGTCAATCATTGGGGCGATGTCATCCGCTGGTTCTTCTTTCTTCTCGGGCAGGAGCTGCCTGTTGATAGCAGCACAAACTTCTGACGACGGTTTGCTCAGAGAGCACTGACGGGAGCAGGCGGTGCTCCAAGCTGTGCAACTGCCACTGCACAACGTGGATCCTCGACCGCATACTCCGTGTAAATACATCGCACACCAAGCCTTGTCCTCATCCTCTCCTCGGACAGGGCAGTCCGGCGTACCATCGCAGAGGTCGCTGTGTGCGATGCACTTGGACGAGCTCGAACACCTTATGGAGTCAGAGCCGCAACTGGCGCCGTCCGCCGGTAGGATGATTACCATCACCAGCGCCATCAGCAGCAGGCACTCTGCCATCCTTGCCGTCACCATCATCCGTACGTTCCAAGTGACTCCACCGAATTGTTCCGGAAGATAATTTCCTTATGAAGTTACCGGTCGTTTCCGTGAAACCGATGTTGTCTACAACCTTGTCAGGAAGGGCAGGAGAAACCTATGTTGACTACAATCTTGCCAGGAAGGGCAGGAGAAACCTATGTTGACTACAACCTTGCCAGGAAGGGCAGGAGAAACCTATGTTGACTACAACCTTGCCAGGAAGGGC
>Gammarus_pulex_14
CTCTGCCTCGCCGCCAGACGGCTCTCTGCCGTTGTCCTCCTTCCCCCACAGTGGCATCCGCATGGAGACGTTGCCTCCATTGATCCACTCAAACCGCCCCTCCTCCTGTTGGTCCGTCGCTCCCAGCCAGAAGCCCAGGTAAGGGCTGAACCCCATGTAGTGAATATGGTCGACGACTTCCCCCAGCTGGTGACATCCCTCTACCGTTGCCAAGTGCGCACCGACCTGCTGGCACCTCAGCTCGGCACACCACCACGAGTCTGTTACCCTGTCCAGGAACATCAAGCACTTGGAGCTGACAAACTCGAATCCACCCGGGCATCGGTCCGAGCCTGGGTGTGATCAGGAACGGGACATG
>Gammarus_pulex_15
CGCTTTGACAAAGTGGAACGACTTCCGAACTGCATTGTAGATCGTCGAAGTAGTAACGGTCATTGCCCAGACGAAGACAGTCTTGTCCCGCATCGCCCACGTCATCAGGTTGGAGAGGTCCTTCATTAATCCGCCCCCAGAAGGGCACGCCCATGGCCACGCTGGAGCCGTCGAGCCAAGTCCACGTCCCCTCACTCGCCGCATCGGAGGCGCCGATCCAGTATCCAATCGCTGGTTCCAATGCATCTAGTGGTGAGATCTGGCAGAGCGGCGCATGCGAGGAGTCGCACTCCCCGTCTTTAAAGTAGTAACCAGCGACCATCGACATGACGCCGCAGTTCTGATCAACTCCTCCCGAAGGCTCCGCGGAAAATGAGCTTGGATCCATCCTCCCCCAGAAAGGAGCCCCAATAGGCAGTTCCCTCCCATCCGTCCAGCGCCACGTTCCCTCGCTGGCCAGATCAGTGCCCCC
>Gammarus_pulex_16
TTTTTTTTTTCGAAAAGCTTCATTATTATATCATTAGATTACATTGCTTTGACAAAGTGGAATTGCTTCCAAACTGCATGGGTAATCGAGGAAGAAGTGACGGTCATTGCCCATGCAAAGACAGTCTTGTCCCGTAGTGCCCGCGTCATCAGGCTGGAGAGGTCCACCATCAGTCCGCCCCCAGAAGGGCACGCCCATGGCCACGCTGGAGCCGTCGAGCCAAGTCCACGTCCCCTCGCTTGCCACATCGGAGGCGCCGATCCAGAATCCACCCACTGGTTCCAATGCATTTTCTTTAGCGTAGTTGATCACTGCTGCCATCAGATGGCAGTCGTCAATTTTAGCGAGGTCTCCTCCATTAATCTGGCACACTGTCCTGGCGTCGACCCACGATACGTCCAAGGAGGGAAAGAACTCCAGGCAGCTTCCGCCAACAGACACGTACGGGGACGGGCAGGTGACATTCATATCATCAAGTGGCGAGATCTGGCAGAGCGGCGCGGACACCGACGTGAGGTCGCAAGCCAAGTCTTTAAAGTAGTAGCCAGCAGCTACCGCCATGGCGGCACAGTTCTGATCAACTCCTCCGGAAGGCTCCGCGGAGAATGAGTTCGGGTCGATCCTCCCCCAGAAAGGAGCCCCAAGAGGCAGTTCCCTCCCGTCCGTCCAGCGCCAGGTTCCCTCGCTGGCCACATCAGTCCCCCCGATCCAGACCATACCAATGTCGACTCCCGG
>Gammarus_pulex_17
CTTTACCACGTTTTACTGTACCAGATCAATAACCACTCTTTCATATAGACCAAGCCCTGATCTATTCCAGAGAGTCATGTCTAGAGCCCTGTGTCTAATTGCGGTGCTGGCGTCATGGTCACTTCCGGCGGTCGCCATCGCAACGACAACAGCAAGCACCGACTGTTTCCAGCCATTCCAGTACTTGGGGAATCGTTGTGTGTTCGTGGATCCCATCGTGGAAGGTACCTGGCCGGAGATGAGGTACCGCTGCACTCAGTTTGGATCCGTTCTGCTGGAGGTTAATGAACCCAATTTCTTCCTATCCGTTGTGCAGTTCCTCAAGGAAAATGGTCTTGAGAGCACCAGCTATTGGATCGGAGGCCGAAAGGACGCTGATGGAGACATCTATTACTGGGACGGCAGCAGGACCAACGTGACGATGGGAACACCTTTCTGGGCCATCTACAGAGACTCACACTCATATTTATATGAGCAGGAACCCGATGCCTCTGGTGGGGAGCAGTGCGTCCTTCTCAATAAGAACCGAAAAATGTTCTTCAGTGACGTGGACTGCGATGTTACCATTGCCGGAGTGATCTGTCAGAGAGACCCGGGTCCTGTAAATTCTCCTGCAGATCAGGTCACGCAATGTTATCCCGACGGCTTTGCTTGCGATTACACCAACTGCGTCTCCAGGTCCGAGGTCTGTGATGGAGTGAAGAACTGCCGCAACAATGCTGACGAAGGTTTCTGTCCTGGGGTACGCAGCACCAAAAATGGCAGCAGGGCATGCGGCGCTGACCTATTCGAATGTGATAACGGTAACTGTGTATGGGGCGATTATATCTGCGACGGCGACAATGACTGTGGTGACTTTTCGGACGAGAGAAACTGTGGTGCGACCTCGATCGATACCACAGAGACCTCTACCTCGACGACCTTTTCAGTGACGACCTCAACTGAGGTCGTTTCGACAACAGATGGTACTGTCACGGGGGACTGTTCCCCTCACCCACTCTACCAGTCCGTGGGTGGGAAGTGTATCTCCGTGGAACCCTTCGTGGATGGTTCGTGGGAGCAGATGCGCTATCGTTGTGAATCGTTCGGAGGGACTCTTCTTGAAGTGGAAGATCCTGACCTCTTTCGGGCCGTCGTGGAGTATATCATTGAAAACGGAATCGAAAAGCGCGACTATTGGATCGGAGGCCGAAAGGACGCGAATGATGACATCTTTTACTGGGACGGCAGCGGGACCAACGTGACGATGGGCACACCCTTCTGGGCCATCTATGAACCATCTGGCGGTAGTACTTACGAACAGGAACCCGAAACCGCAGTCGAGGAACTGTGCGTCTTCATGAACTCGGAGCGAAAGCTGTTCTTCAGCGCTACTCTCTGTGATGTGAGACCTTCTGGCGTCATCTGTCAGCGGAATCATGAGCAGTCATGAGGAGTGGTTCTTATGACTAGTCTTTTCAAACTGAAAAAATTCGAAACTCGTCGGTTTCAATGAGTCAATTTACTGGTGCCCAGCTAGCATAACAGTTAAATGCTCGAGAAAGTCGTCGCGAGTTTTAGCCTTCGTATTGAAAAGTGTATTGCAGCTGACAGCGGTCCTTTTGAAGGGTAACTGTATGTAAAAAATAAAATACAAATTGTTTCATTTTGAA
>Gammarus_pulex_18
CACTGGGCAAGCGGTCCCACACCAGTATCTCGGTCACCAATATTTATTTATCAAGCGAATCAATAATTAAATCAAGACAAGGAACAGGCAAGCCCCGGTCACTTTAACCTAATATATATGTTTTCCCGCTCGTATGGACGAGTTTTTTTTTGTTATTGGAACAAGACGGTTACACACCGAATGCAGGGACCTCAATTGTTAAATCTATCAAAACTGCTCGGCGTTCAGAAGAAGAATATAATTACGTCCATACCTGTTCACATACACTATAAGGTAATATTTGCTCACAGAAGATAGAAGCTAGTCTCGATTGCTGATACTCTCATTAAAAGAACTGCGGCATTTATACACATGATGGTCATCTCAATACCTGCCTACTCCTACAATTTGAAAATGATCGCAATGTGATCTGACAATCGATGTTCTAAAACTGTTGTCCATAGAATGTCTTTTTTTCACGACAAAGTGTCACTTTAATTTGATTGGTTCCGCCTGGCAGAGAGGAAAGTAAGCTCCAGTGCATTTCCAGTCAACGAACCGGAAAAGTTCGTGATGCCAGAGGAGCATGCAGTCTGCATCTCCGTTGTTGTCTGGCTTCAGACCCCCAGAGCCACTACGTCCCCAGAAGGTTACGCCCATATCCATTCCAGAGCCGTCCACCCATGTCCATGTTCCTTCGCTGGCGGCGTCAGAACCGCCGATCCAAAACCCGTTGACCGGAACAGAGTCATTTTGTTTGGCGAAATCAATAACTGATTTCATGAGCTGACAGTCGTTGATGATGGCGAGGTCTCCGCCACTGCTCTGGCAAATTACCCGTGCGTCCTCCCACGTGGCATCCACCGTCGAGAGGAATTCGAAACATCTGCCGTCTCCGATATGCTCATATAACCCCGGACAAGATCCGGAGGTGGGGTCCGGAACAGTCTCACAGAGCGGAGCGGAGCCTGCGTATTGGTTACATGAGCGGTCCTGGAAGTAGTAACCCGCTCCGACTGCCATCATGGCACAATTCTCGTCTGTGCCGCCACTCGGTTCGGGAGAAGAATTTTCAAGATAAATCCGAGCCCAGTATGGAGCGCCAAACTCCACAAGAGTCCCATCAATCCAGTACCACTGGCCCTCAGACGCGAGGTCGCCAGCTCCCGCCCAAACACTATTGCCTGCATAGGAAGCTTGCAGATACTCCGAAAGACTCGAAAGCAGAGCACAGTCGCTCACAACGGCGAGGTCTCCATTGTAAGTCTGACAAACTTGTCTTGCTGTAAGAAAGTTATACGGTGTCTCCACGACCAAGAAGCATCTCCCGGCAATCTCAGTGTAGAGTGGAGGGCAGGCGCCAGAGGTCAATCCAGAACAGACGAAAAACGTAAAAAAGCTCAGTAGAAGGGTTGAAACTGTGTACATTTTGCCCAAATTGCATTTGATCAGTAAAACGTGGTAAAG
>Gammarus_pulex_19
CTTTACCACGTTTTACTGGGTTCCAGTTTCTTGACTTGCAAGTGGATGAGCAATCAGCGGAAGTTATCTCATTCAGCCGCTCATAAACAATATGACGTTGGCCTCCGTAATCATCCTACTTACCTTCCTGTCTGGGACTGTTGCGGCGCAGTGTCCTCCAGGATACGCCGAGGTAGGCGGCGAGTGCTTCTTCTTCGAAGATGACGTCACATGGTCGTTCTCTGCGGGGCAGCTGCTGTGCGAGTTGCAGGGGGGACGACTCGCCTTCGTAGACGACTGCCTATTGTTGAGCGACGTCGTCTTGTACATAGAAGAAAATGGCCTGACGTCGTCTCCCGGTTACTGGCTCGGGGGGACAGACCTCCGCGTGGAGGGCAGATTTGAGTGGTTCAACGGGGACCCGGTACCCATGGGGACGCCCTTCTGGGGAGCGTCTGAGGGCATCTTGGAGCCTTCAGGGGGGGAGACGCAGAACTGTCTTGCCATGAATGCGGTGGACGGTTACTTTTTCGGAGACTTCGCCTGTGACTTGCCGCTTGGGGTCCTGTGTCAACCGGCCGAGGAGTCGAACGCCTCCACCAGCATCACCACCCCTAAGTGGAAAACCACCACACCTACGTGGTGGACCTCCTCCCGATTTACCAATACACCTACGTGGTGGACCTCCTCCCGATATACCAATACACCTACGTGGTGGACCTCCTCCCGATATACACGATCGACTGCCCCCTCAACTACGTCAGAAACCACTTCAGAGCCAGCCCGCTGCCCAGATGGGTTTGAGTTTGTCAGCTCGCGCTGTCTGATGTTCCTGGACGATGTAACAGACTCCTGGTCGACCGGCGAGCTTAGGTGCCAGCTGATCGACGCCCACCTGGCGATGGTGGATGGATGCCACCAGCTGGAGGAGGTCGTCGAATACATCGTCTACATGGGGTATAGTCCCTACCAAGGCTTCTGGCTGGGGGCGACGGACCTCCAGGTGGAAGGCCGGTTCGAGTGGATCAGCGGGGCTGAGGTCTCCCAGCGGATGCCTCTTTGGGGGACGGAGGGCAGCGTCAGAGAGCCCTCGGGTGGCGAGGCCGAGAACTGCCTGGCGATGATCGCAGCAGACCGCTACTACTTCCACGACCGGCTCTGCACCGACACCATGGGCGTGATCTGTGAGGTCCCTCCCATCGGGGCCGAGACGACCAGACAAGAACGGTTGGAAGAACCGATCAAGATCTAACTAAACGTCTTTGTTGGTCTGTTTCAAAAGAGAGTGCTTTAGGATTTCAACTTGAGTTAGGGGTCTCAATTGGGATTATGAGTAGTTATCACTAAAACTACCGGCCTAGGCAATCAGCCGACCAACTTCAAGATATCATTTTTCATTGTAGCAATAAACATCTGGCCGAACTCAGTTTTAACAGCACTGAGGCATATCTTTAGACATATGTGATGAAGCTCTGAAAGAGGACATGTAGTATGGGCTGTCATCGCTTGCGGAAAGGTTTATTTGATAAAAAAGTCGATTTGTCGCCCTCTCAAAACTAATGTTTCATAACACTCTTCAGATGACGAAACGTAGATTGCAAAATAAATCATTTACCTACATTTTTTGTTGGTAACATTTCCTGATGTATCAGCACGTTCAACTGAAGGGCACTGTCTTTTATTTATTTGCTTAGTTTAACTATGTTCAAAATTCAAGGTTTCTACCTGTTTGGTACCTTTGTAAATCATCTCGATTTATTCCAGCAAAATGTTACATTGAATGTTCAGCTCCAAGTCTTTTCAACAGAAGGGAGTGCGTAGGAATCTCTCCAAAGGTAACCATCCACAAGAACCCCCTGTGGGGTGAGCTTAGTGATTTGGCAATAAAATAGTAACCGTTGTAGGAAAAAAAAAAAAG
>Gammarus_pulex_20
GAATTGGAACACGGGGCGTCGTGGAAGTAGTGGCGGTTGTTCCTGTTGATTGCGAGGCAGTTGGTAGCTGTGCCGCCATTGGGTTCGAATGAATCGCCCGACTGTCCCCAATATGGGGTCCCCATCTCAACACTTTCTCCAGTGATCCATAGCCAGTTGCCTTCCTCCATTATATCAGAAGCTCCGATCCAAAATGCGTCAGCAGTCTTCACTTGAGCATTAATACGCTGGACGACGTCACGGAACAAACTGCAGTCGTCGAGCACTGCCAGGTGGCCTCCCAACGCCTCACAGTTGGCCTCAGCGTCCGCCCATTCCTGAAGTTCGCTCACGAACTGGAAACAGGACTGATCTATCGGTACGTAACCTTCCGGGCAGGAGATTGCGGCTGCTGTCATACCTAAAGCGTGACTGATCACCAGCACTGCCACAATGATGACACTGGTGAATAGCATTTTAGTTGATTTGGTCCTCAGTAAAACGTGGTAAAG
>Gammarus_pulex_21
GTTCCCTTTACCACGTTTTACTGAAATTTTCTTTACTAGTGGGTAAACAATCAGCGAAATTAAACTCATAATGCCACTCATAAACAATATGGTGTCGGCAGCCGTCCTTATCCTACTTACCTTCCTGTCTGGGACTATTGCGGCGCAGTGTCCTTCAGGATACGCCGAGGTAAGCGGCGAGTGCTTCTACTTCGAAGATGACGTCACATGGTCGTTTTCTGCGGGGCAGCTGTTGTGCGAGTTGCAGGGAGGACGACTCGCCTTCATAGACGACTGCGAATTGTTGAGCGATGTCGTCCTGCACATACGGGAAAATGGCCTGACGTCGTCTCCCGGTTATTGGCTCGGGGGGACTGACCCCCGCGTGGATGGCAAATTTGAGTGGTTCAACGGAGACCCGGTACCCCTGGGGACGCCCTTCTGGGGAGCGCCTGGGGGCATCTGGGAGCCTTCAGGGGGGGAGGCGGAGAATTGCCTGGCCATGAATGCGGAGGATGGCTACTTCTTCGGGGACTTCTCGTGTGACTCCCCTCTCGGGGTCCTGTGTCAGCCCGCGGCCGGGGAGTCGACTGCCACCAGCACTTTGTCTCCCACCGCCAGCACCAGCACCCCTTGGTGGTGGACCGCCAGCACCAGCACCCCTTGGTGGTGGACCGACGCCAGCACCGCATGGTGGTGGACTACCAGCCAAGGGAGCACCTCCACACCTACATGGTCGCCCCCCTTCACAACTACGCCTCAAACCACTACCGAGCCATCCCGCTGCCCAGCTGGGTTCGAGTTTGTCAGCTCCCGCTGCCTGATGTTCCTAGACGATGTTACCGACTCCTGGTCCTCCGGTGAGCTGAGGTGCCAGCTGGTCGACGCCCACCTGGCTATGGTGGAAGGATGCTACCAGCTGAGGGAGATCGTCGAATACATCTTCTACAAGGGGTATAGCCCCTACCAAGGCTTCTGGCTGGGGGCGACGGACCTTCAGACGGAGGGGGTGTTCGTGTGGATCAACGGGACCGTGGTCTCCAAGAGGATGCCACTTTGGGGGACGGAGAACAGCTTCAGGGAGCCCTCTGGTGGCGAGGCTGAGAATTGCATTGCGATAATCGGAGCAGACCGTTACTATTTCCACGACCGGCCCTGTACCGACACCATGGGCGTGATCTGCGAGGTCCCTCCAATTACGTCCGAAGCAGCCAGACAAGAACGGTTGGAAGACCCGAACAAGATCTAACTAAACGGCTTTGTTGATCTGTTTCGAAAAAGAGCCCTTCAGGATTTCAACTTGAGTAAGGGGTCTCAATTAGGTTTATCAGTATTTAGCACTGAAATGACCTGCCTTCGAAATCTGCCGATCAACTTCAAGATATTTTCATCTGTGCAGCAATAAACCTCTGGCCGATCTCAGTCTTAATAGCACTGAGGCATATCTTTAGGCATATGGTATGAAGGGTTGAAAGGCGACATGTAGTGTGAGATGTCATCTCGTGGGGTAAGGCTTATTAACTAAGCAAATTTAACCAACAATTCAATATACAAATTATTTTAATTTAAATCCAACGTGTCGCCCTCTCAAAACGAATGTTTTAAAATACTCTTGAGAGTGCAAAACATAGACTGAAATGTAAGGCATTTGCCTAATTATTTGCTGGTAAAATGTCCTGACGCATTAGCACGTTCAACTTTAGTGCACAGTAAATTTTTTATTTGCTTGGTAAACTCTATTCCAATTCAAGATTTCTATCAGTTTGATCCCTCGGTAAATCCTCTTGATTCATTCCAGTAGAATGTTACATTGGATGTTCAGCTCCAAGTCAGTTCAACTGAAGGGAGTGTATATGAATATCTACTATAAGGCAACCGTCCATCAGAACCACCTGTGGGACGCGCTTCGTGATTGTCAATAAATTTCCAACCGTTGTAGGCGTGTTTGATTAATTTACCTTGTGCTTGGTATAGTGTAGCTAACTGTTGGTATAGTGTTGCTAACTGTTGGTATAGTGTTGCTAACTGTTGGTATAGTGTTGCTAACTGTCTCCGTTGTTTTTTTCCTTATTATTTATTAAGATGCGATCGAAAAAAAATGGTTAGCGTAAATGTATTTCAT
>Gammarus_pulex_22
CATACACTATAAGGTAATATCTGCTCACTAAAGATAGGTGACAATCTTGATTACTAATGCTCACGCTAAAGAACTGTTGCATTTACTCATGATTGATAACTCAATACCTCCCACAACTTAATTATAATCGCCATGTGATCTAGCAATCGATACTTCAAAAATATTGTCCTTAAAAAGTGATTTTATGCTACAAGGTCACTTTTCTTTAATTGGTTCCGCCTGGCAGAGTGGAAACCTTTCGCCTGCACATCTCAAGTTAGCGTACAGGAAACGATCTTGGTTCCAGAGGATCAAGCAGTTCGCTTCTGGGTCGCTGTTAGGCTGCAGATCTCCAGAGCCACTCCGTCCCCAGAAAGTTACGCTCATATCCATGTCAGAGCCGTCCAGCCATGTCCATGTTCCTTCGCTAGCGGCGTCAGAACCACCGATCCAAAATCCGTCGACAGGAACAGAGTCATTTTGAGTGCTGAAATCAATAACTGATTTCATCAGGTGACAGTCGTCGATGATGGCGAGGTCTCCGCCACTGCTCTGGCAAATTATCCGTGCGTCGTCCCACGTGGCATCCACGGTCGAGAGGAATTCGAAACAGTTGCTGTCTCCGACATGCTCATACAACCCCGGACAAGATCCGGAGGTGGGGTCTGGAGCAGCCTCACAGAGCGCAGCTGCGTTTTGGTTACACGCGCGGTCCTGGAAGTAGTAACCCGCTCCGACGGACATCATGGCACAGTTCTCGGCAGTGCCGCCAG
>Gammarus_pulex_23
GGAAGCTGCTTCCTCTTCTTGAACGAAGCTGTGGCCCGTAGCTGGCAAGAGGCCAGGACCATCTGTCAGGATAACGGTGGTGATCTAGCCATCATCACGGAGTGCACCGTGTTCAGGCTGGTCGTCAGGCACATACACACCAACGGCCTGGAGGTTCCTGACCGCTTCTCTTACTTCATCGGAGGCACCGATGCCGGGGACGAAGGCTCCTGGTACTGGATCAACGACACCCCCATGTCGATGGGCATCCCCTTCTGGGGCTCGGCTAATAACACCACCGAGCCAGGTGGTGGGGAGTCTCAGAACTGTGCCCAGCTGTACAAAGATGACCGCTACTACTTCCACGACGGGGAGTGCGACAAGGCCGGGTACGCCCTTTGCCAGGCGACCATTGGGACCGGGCCCAACTCGAGCAGAGCAAAGGCATTAAATGCTTTTTATAATCTAGATTAGGATATTTACCTTAAACAGGGCATTGTGTCCTGTTCACCGCACTTGGCAGCCACTAGGTACACCAGAGTAATCTCTAGGAACACCACAGTAGCCACTAGGGAAATCACAGTAGCCACTATGGACATCACAGTAGCCACTAGGGACATCACAGTAGCCACTAG
>Gammarus_pulex_24
TCAAGGAACAGAGTGGTTAAGAGACCCTATCACCATGTTGCTGCTTCTGTCTACCCTGCTCTCTGCCCTGCTCGTGGCGTCGCCTGTTGGCGCTGTCGACTGCCCTGCCAACTACACCGATATCGAGGGAAGCTGCTTCCTCTTCCTGAACGATCAGGTGGCAACCACCTGGCAAGCAGCCAGGATCGCCTGTCAGGATAACGGGGGTGATCTGGCCATCATCACCGAGTGCAACGTGTTTAGGCTGGTCGTCAGGTACATACACACCAATGGCCTGGAGGTGCCGGACCGCTTCTCCTACTTCATTGGAGGCACGGACGCCGGGGATGAGGGCTCCTGGTACTGGATCGATGACACCCCCATGTCGATGGGCATCCCTTTCTGGGGCATGGCTGGTAACATCACCGAGCCAGGTGGTGGGATCGGCCAGAACTGTGCCCAGCTATACAAGGATGACCGCTACTACTTCCACGATGGAGAGTGCAACAAGGCAGGGTACGCCCTCTGCCAGGCGACCATCGGGACCGGGCCCAACGCCAGCCGAGCCAAGGCATTAAATGCTCTTTATAATTTAAACTAGCATCAATACCTTAAACACGTTATCGTATCATGTTTACCACAAATGACAGCCCTGGAAATACTGAAGTAGACGTCCTTCCATATTTTCTTAATAGGCCTGATACTTTTTTAATGAAATGATCCAGAGTCGAATAATCACGGCTGCCAACAGAGGGCGTTACAAAAGGAACTGCTTCGTTGTGAGAGTTCCGTATCTTAGTAACTAAACGGTCTTTGCGGTTCCTGCATTGAGGAGCGGGCCAATATAACTTGCAACATCAGATTAGGTGAGTTATGATTTGAAGAAATTTCAAACCGTGGTAACTTTGAGTTATCTATTTGTTTTTACACATTATAACTGGTAAAGTCTCTCTAATACAATGGAATACGATTTTTATATTGTTTAATGTAACTTGTGCATTGTAATTTTTGGTGTTACAACGTAGAATATTTATGTGAATGTTATATTTATTCTACATTCCCCGCGGTCGTGGTCTTTCGTGTAATAATTAATTGCTGGAGGAATCGAGGAGACTGAAACTAGAAAATAAACAAGAATTATAGCTATTTTGAACATTTTGAAGTCACAAGTGACTGGTGCTTTTCCGTATAATTTCTCTCGAGTTTAAATAACTCGAAATCTAATTGAAAAAGACCATGCCCTAGATAAATGCCTTCCGGAAAGTCATATCAACGTAACGTTTAATTATTCGCCCCAGATGATCTGTAAACTAACGTTGTTTATGGGAGCACCTAAGGAATGATGAGGC
>Gammarus_pulex_25
AGTACTTTGATTGTTACTGATACATTAGCTTATACAAAATTTTCAAATGAAATTTCATTAATCAATCCAAAACCTCAATATGCAAATAAACTCTTATATGTCTATATGAAGCTATACGAGAAGCTATACGCGAAGATAGTACATTATTTTGCACGCATCTCTAGTATTGGTACAAAATCGCAGGGTGTTGCATTGAAGATTTTTAGACAATTGAGGATTAGTTGTCACGTGGTCCGACTGTCGTAGGTGAGGCAACTTAATTGGTGTCAGATGACAAAGCAGCAGATGATCGGGGAATAGCAATTAGTTGTCACGTGGTCCGACTGTCGTAGGTGAGGCAACTTAATTGGTGTCAGATGATGAAGCAGCAGATGATCGGGTAATAGCAATAACTTTGTGTCCGATGACAATGGTCCAACCACTTTGGGATGGTAAACCAAGAGTTGTGGGAATTAGAGGACCGGGGGAGGAGGGGTGGGGAAGGTGGGGAAGGCTTCACACAGCGACCCGAACTCGTTGTCGCAAGACGAGTCGTGGAAGTAATGGCGGTCGAGAGCGTTCAGGTCGGCACAGTTGCCCAGCTCTGCATCTTCGGGCTCCGGGACATTCTCAGTCTGGCCCCAGAAGGGTGGCCCCAATGCGACACTTTCGCCGTCAATCCATAGCCAGTTGCCTTCTTCTGCCACGTCGGTTGCTCCAATCCAGAAATTGCTATCTTGGTAACCCTGGAGGTTGATGTGTCTGACCACGTCTCCAAACAGTTGGCAATTGCTGAGCACAGCCAAACTGGCTCCCAAAGATACGCAATTTTCACTGGCCGCTTCCCAGGTCAACGGGTCCGTCACAAACGTGAAGCACGTCTGGTCGAATAATTCGAAACCCTCGGGACATGTGGGCCCTTGGGCTGAGGCCAAACCCGGTCCACAGACAACAGCCAGCAGAGCAGCCACAAAGACGCTCGTGTGGGTTGCACAAATCATTGCTTTTCTTGTGTGTTGTTAGTAGCTCTCCAGATTACTGATGAGAACACTTGAGGCTGCTTGGCTGGTGTGATTACAGAACCTGATCACAGTGCCTGATGACAGTACCTGATGATTTATGTCTACTAGGAATAGCTCTCTAGATTGTTGAGGAGAAGCTTCAGGTAACTGGGC
>Gammarus_pulex_26
TCATATCTTTATTTCTATTAGAATCTTTAATCGATTTTTTTTTTTTAATACTGTCCCTATTTTTATAATTTTGAATTAACTTCAGTGCTAAGTGTCTCTTCCAATGACTCAACGATTACTGCGTCGACTTGGCAAATGCCGTAGGCCTTTCCGGTCGTGCAGGAAAAGTCGTGAATGTAGTGTCGGTTAAATTTCTCGAGGTAAGCGCAGTTGGAGGTATCGTCCCCATTTGGTTCAGTAGCACCAGAGTCCCAAAAACCCCAGAAAGGCATTCCCATCTCGACGATGTCTCCGGTTATCCAGAGCCAACTATCCTCCTCGGCGATGTCTGTCGCTCCGATATAGAAATTGTACGTATGCATTCCTTGGGCATTGATTCGTCTTACGACATCCTTCAACAGATTGCAGTCATTGAGTACGGCGAGGTAGCCTCCCAACTCTTCGCACTTGTCCTGAGCGGCGTACCAGCTCATTTCTTCCATAACAAACTTGAAGCAGCGATCATTGATATTCATGAAGCCTCCCGGACATGACGCCTTAGATGAAGCCAAAACTGTAATATAATCGCTGGGTGGAGCCTGATTTGCACCCACTTGGCACAGGGTGTACGAACTTCCGTCGCATGGCAAGTCGTGTAAGTAGTACCTACTACCTTGGTAAAGAAAGGCGCAATTGCTGGTGTGGTCCCCGTTTGGTTCCGGCGTTTCACTCTGCCCTCCCCAGAAGGGCATTCCCATCTCGACGGGCGCCCCTGACAGCCACAACCAGGTGTCTTCTTCGGCGATGTCTGTCGCTCCAACCCAGAAGCTAACGTCCTGCATTCCTTGAGCATGGATGCGCCTCACCACCTCCTGCAACAGGTTACAGCTGTCGAGCACGGCGAGGTAGCCTCCCAACGACTCACACTTGTCCTCAGCCGCATACCAGGTGGTAGGTTCATCAATAAAAAACTGGAAGCAGCGATCATTGATGTTGTTGAATCCCTCTGGGCAGGTTACTTGAGAAGAAGTCATTCCGGGTCCTTGAGATACTATTACGAATAATGCAATGAAGATACTCCACCGTAACTCTACCTCCATCTTGATTCAGTAAAACGTGGTAAAGGGAAC
>0_(reversed) ENA|HAFM01000001|HAFM01000001.1 TSA: Gammarus pulex, contig Locus_1000_Transcript_4/6
GACAAGGTGCAGTCATCGTCATGGAAGGTGAGTCGGTCGTTGACCCACAGGTTGGCGCAGTTCTGCTGCCCACCGTCGTTGCCGGGCTGGTTGGTGCCGTTGCCGTACCGTCCCCAGTAGGGTACTCCCATTTCCATGGCCTCGCCGTTCACCCAGTTCCAGTCTCCCTCGTTACCCAAGTCTGTGCCCCCGATCCAGAAGGAGCCCAGCACCTCCAGCTCGTTGATGTGGATGTAGTCGACCACCCCCTTGAAGAGCGCGCAGTCGTCGAGCACTGCTAGGTCGCCACCCAGAGACTGGCAGTGGTCGCGCTGGGTGCTCCAGTTGCCGCGGGCCTCCTGGTCGACCAGGAAACACTTGGTGTCGATGAGGGTGTACTGAGGGGGACATGGGGTCCCCGGCTGGTGGAAGGCGAGTTCACAGATGGCGAGGTAGCTGGGGTTCGCGCAGATATGGTCATGGAAGTAGTAGCGGTCTGAGGCCATCAGACCCGCGCAGTTCTCAAACTCTCCTCCAAAAGGCTCATTATCCAATTGGTCTCCCCGACCCCAGAAGGGCACCCCCATCTCCATCTGAGTGTCGTCGACCCATGACCAATCTCCCACGTCACCGTTGTCTGAGCCACCGATCCAGAAGGCCATCCCTGGCTCCAGGTTGTTGACGTGGATGTGCCTGACGAGGGTCTCGAACACGTCACAGTCCTTGATGATGGCCAGGTCTGCGCCATCGTCTTGACAGACGGTTCTTGCCTGCTGCCAGTCGAGCTCGAGGCCGGTTACGAAGCGCCAACACTCGCCCGCCACCGGTTCGTAGTCTGGCGGGCACTGCTGGGCCAGGGCCTGGCCAGCCAGGACAACGACCGCCAGGGCCACAAGTCGTGGTGAGAACTGCATCCTTAACTCAGGTACAGCTAAACTTAATAGGCGGTTGTGGTTAGAAAGTTTATGCACGCTGAGACGGTTGACTTCTTCGTGAGCCAGCAC
>883 ENA|HAFM01000884|HAFM01000884.1 TSA: Gammarus pulex, contig Locus_1255_Transcript_1/6
CACTCCATCACAGACCTTGGACCTGGAGACGCAGGTGGTGTAATCACAGGCAAAGCTGTCGAGATTACATTGCGTGGCCTGTTCTGCAGGAGAGTCTACAGAACCCGGGTCTCTCTGACAGACCACTCCGGCAAAGGTAGCATCGCAGTCCATGTCACTGAAGAACATTCTTCGGTCCCTATTGAGCAGGACGCACTGCTCCACACCGGAGGCATCGGGTTCCTGCTCATAGAAAGCAACGCTGGACACTGCGTAGATGGCCCAGAAGGGTGTGCCTATTGCCACGCTGGTCTTGCTGCCGTCCCAGTAGTAGATGTCATCATTGACGTCCTTTCGGCCTCCGATCCAATAGCTGCTGCTCTCAAGACCATTTTCCTTGATGAACTGCACAACGGATAAGAAGAAATTGGGTTCCTCAACCTCCAGCAGAACGGATCCAAACTGAGAACAGCGGTACCTCATCTCCGGCCAGGTGCCTTCCACGAAGGGATCCACGAACACACAACGATCCCCCACAAACTGGAACGGCAGGAAACAGTCGTTGCCTGGAGTGGCCGTTGACGGTTGATTTGTGACATCAGTAGTAGAAGAAGAAGTGGAGTTTGACGGTGAAAAACTGGAGCAGCCTTGTTCATCAGAACCATCTGAGCAGTCCGTGATACCATCACAGAACCAGTAGTCCGGGATGCAGGAGCCATCTGGGCATGTGTAGTCGCTCGGGGGGCAAGGAGAAGAAGTGGAGTTTGACGGTGAAAAACTGGAGCAGCCTTGTTCATCAGAACCATCTGAGCAGTCCGAGATACCATCACAGAACCAGTAGTCCGGGATGCAGGAGCCGTCTGGGCATGTGTAGTCGCTCGGGGGGCAAGGAGCAACTGTTGTTGTCGCTGCGAGGGCAACCGCCGGAAGTGACCATGAC
>1154 ENA|HAFM01001155|HAFM01001155.1 TSA: Gammarus pulex, contig Locus_13390_Transcript_1/2
TGTTGTTCGGTTCTAAGGGTCCCGGACCACTCTGTCCCCAGAAGGGTTCATCCATGTCCATTGGGTAGCCGTTGATCCACGTCCATAATCCTTCGCTGCCCGCGTCAGTGCCACCGATCCAGAACCCTGCCGCTGGTACAAAACCGTGTTGTTGGGCATAGCTAATGACTGCCATCATCTGGTGGCAGTCGTCGATGACGGCGAGGTCCCCTCCATTGTTCTGGCACACCGCCCTGGCATCGTCCCACGCCAGGTCCACGGTGTAGAGGAAGTCGAAGCAACTTTTGCCGCCGACAGACACGTAGGGAGGCTGGCACGAACCATTTGTACCCGCCAGTGTTGGAGTTTGGCAGAGCGGTGCGATGCCGGGATACGTTCCACAGTTAACGTCTTGGAAATAGTAGCCGCTTCCGACGTACATGGTGACGCAGTTCTCAGCGGTACCTCCTGAAGGCTCCGAACCGACGTCTTTAGCATCTACCCGCCCCCAGAAAG
>1988 ENA|HAFM01001989|HAFM01001989.1 TSA: Gammarus pulex, contig Locus_1612_Transcript_1/2
TTTTTTTTTTTTTTATATCTTGTTTTAATTATTAATATCATTTCCATGAAATGTACATGGTACTGCCTGGTTCCTCTGGAAAAGGTAAAACGGCTCACAAAAATTGGTCAATGGACGAATTTTCCAGGTAAATTTTTGAGGGTGACGAGCGGTTACATTTTAATACAGCATGAAACACGTCGTTTACAGTATGCAATTGAATGTTTTCTTCCTCTTCACGAATGTATTGCGCCAAAACGCCAATGATGTTTTCTGCGGGTGTGTACGAATGCACTACCCCTGCATGCACAGAGGGTGGTGAAGCTCCTGGCAGTCGCGGTCATCCCAGTAGTAGAAGCGCTCCTCTTCCATCACCAGGCAGTCTTCTCGAAAACCTCCTTGGGGCTCGTGAGACCAACCGAGTAGTCCAGGGTTGAGAGCCCAGTAGGGGGTGCCTCGCTCAATGCGGGTCAGGTCATTCTCCCACCTCCAATCACCCTCGGTTACTTGGTCAGTGCCGCCCAACCAGAAATCTCCTGTTAATCCGAATTCTCGAATGTATAAGTTGAGGCCCCTGGCAGTGTTCCCTGAGGTCACTTTGGCCAGATGTCCGTTGAGGTCTTGGCAGTAGTACAAGGACTCGTTCCAGTTGAGGAGTTGCAACTCGGCGAACCCGAAACACTCGCCGTTGATGTCTTCCCAACCAGAGTTGCACTGGGCGGAGCTTAGGCCGGCGAGTAAGGCCAGCACCAGTGCGCTGGAGATAATGTTTCGCAGCATTCTGAATATGTTTAGTTGGACCATGTACAAAATATCATCTATAACTGGAACGTTTTTAGGGAAACTGGATTTTTCTTGTAGAAACAATGTATTTCTTTCGATGTCCTCGGCTCACTTCGCCTCTACGACATGCTAAAAGTCTATCATTAAACTCAGATACAAAACCTCTGTCCACCGGCCCGAGAGAGGTTGTGGTGTCTTA
>4702 ENA|HAFM01004703|HAFM01004703.1 TSA: Gammarus pulex, contig Locus_2601_Transcript_1/2
TTGTTGGAGGTGGCACCACAGTGGTTGTTGGAGGGGGTGGCGTTGTAGGAAGAGGGTCCACCTGGCATAGAGGAGCCAGCAGAGACTCACAGTTCTCATCAGCGAAGTAGTACCTGTCATAAGACGTCAGGGTTAAACAATTCTGGTCACCTCCACCGTTGTTTGGTTCCAGGTCACCTGAGGAATTCCGTCCCCAGAAGGGCACACTCATTGCCGTGGCCGAGCCGTCCGTCCAGGTCCAGTTCCCTTCCCCTCCCGCGTCAGATGCTCCGGTCCAGTAGCCGTTGCTCGGCACCAGACCGGTAGTCACAGCGTGGTAGATGACTGCGGCCATCAAATTGCAGTCGTTGATGGTGGCTAGGTGGCCACCAGTCGCCAGGCAGACATCTCGTGCGTCGCCCCAGGTGACGTCAACAGTACTCAAAAACTCCAGACACCTTCCGTTCACCAGCACGTATTGGGATGGACATGTTCCGTTGACTCCTGGAGCGATTTCGCAGAGCGGCGCATAGCCAGTGGTTGTTTCACAATCACCGTCACTCAGGTAGAAACCGGCGTTTGTGTTCATGTAGGCGCAGTTTTCGTTGGGGCCTCCTGTTGGCTCGGGTGAGTAAAACTGAGGATTTTCCCGTGACCAAAATGGTGCTCCAATCGCTACGTCGGTGTCGTCGATCCAGCGGAATGTGCCCTCAACAATGATGTCTGAGGCACCCACCCACACCCCGTTGCCGAGATCATCAGGGTAATTCAAGAGGTGCGTTGACAGTGCCCCCAGTAAGTTGCAGTCGTGGATGACAGCGAGGTCGCCGCCTTGGTTGTGGCA
>5741 ENA|HAFM01005742|HAFM01005742.1 TSA: Gammarus pulex, contig Locus_3035_Transcript_1/1
CGATCTTTTTTTTTTCGTCAGTCCATTTTCTTCATTAGTCCAGATGGCTTTGTCCTACACGCTCTTCCAAAATTTCTACTAGATTCACGGTCATTTTTTCGGCACTCCCTCTCACTCCATGACTGTCACTCCATGCAGAGTGGTGGTAGTGGAGGCTGCGCCACTCCCTCTCACTCCAAGACTGTCACTCCATGCAGAGTGGATGGTAGTGGAGGCTGCCCCACCCCCTCTCACTCCAAGATTGTCACTCCATGCAGAGTGGATGCAAGTGGATTTGGCAAGCGCGGTCGTCGAAGTAGTAAGTGCGGGTTTCGTCCAACGCGAGGCAGTTTTCCTCACTCCCGCCCAGCGGTTCCTGGGACCAGCCGAGGCGACCGGGATCGAGAGCCCAGAAGGGGGTGCCCTGCAGTACGGGGGATCCGTCCAACCAGACCCAGTCCCCCTCACTGGCCTCGTCAGTGCCTGCAAGCCAGAACTCCCCTATGAGAGAGTACTCGAAAATGTACCCGAAGATGCCCCTGAGCGTGCTTGCGCGTGAGATCGTCGCCAGGTGTCCATTCTGTTCCTCGCAGTAATAAACAGAGTGGTTCCAGTT
>5872_(reversed) ENA|HAFM01005873|HAFM01005873.1 TSA: Gammarus pulex, contig Locus_31_Transcript_1/1
CGATACTGAGGAAAATTCAGACGAAGGTTCTGCGTTGGACGACAGAACACACTACTAGTTTCAAGACTAGTGCAGGGCAAGAAAACTACTGCAACATGTCCCGTCCCACCTACATCTTGCTGTTCATCTGGATAATGACCCTCAATCATTGTCCGGGGTCCGCAGAGTGCCCTCCTAGCTACACCGCTGTTGGGGGCGGGTGTTTTCGGGTGCTGGATGAAGTCAGCGCGGATTATATCACATCACAATCCGTGTGCCAAGATCTTGGTGGGGGGGACCTGGCGATTGTGAACGACTGTGCTCTCCTTGGAAGCCTCGCCAACTACATCAGCGGGCTGGGCCTCAGTTCAGTAGCCGGCCTCTGGGTCGGGGGAAGCGACCTTGCCGCGGAGGGAGAGTGGCTCTGGCTGAACGGCTCCCCCGTGCCCATGGGGGCTCCCTTCTGGGGGAGGACAGCTGCTAGCGACTTCAAGCTGGAACCCACGGGCGAGGCAGGCGAGAACTGCGTCGCCATGTCCACTGGCGGCGGCTTCTACTTCCAGGACATTAACTGTGGAGCGTATCCAGGCTACTCGCCCATCTGTCAAACCTCACCCATAATTGGTACAAACAGTTCGTGCCTGGCACCATTCGTGCCAGTGGGGGGCCGTTGTCTGGACTTCCTTCCCAACGTGGACATGACGTGGGACGACGCTAGGACTGTGTGTCAGGACGCGAAGGGCGACCTCGCCATCATTGAGGACTGCCATCTGATGGCGGCCGTTGTGGACTACATTCAGACAAATGGCCTGATCCCAGCTAAAGGGTTCTGGATCGGCGGAACCGATGCAGAAATTGAGGGGACGTGGACTTGGATCAACGGATCCCCCATGGGGATGGGTACACCCTTCTGGGGCCGGGCTGACGGGGGTCCCCTGCAGCCCGACAACACTGACAACGAGGAAGACTGCTTGGAGCTGCTGGTGGAGGAGAGGTTCTACTTCAACGACTATGTCTGCTCTAGGAGCCGAACGCCTCTCTGCCAGGCTGATCCTATATAAACCCTGTCACCGCC
>6104 ENA|HAFM01006105|HAFM01006105.1 TSA: Gammarus pulex, contig Locus_3193_Transcript_2/3
TTTTTTTTTAAAACGTCATTTTCATTTAATCAGCAAGATTGAATCTTTAGATAACTTTGCTTTGACAAAGTGGAACTACTTCCGAACTGCATTGTAGATCGTAGAAGTAGTAACGGTCATTGCCCAGACAAAGACAGTCTTGTCCCGCATCGGTCGCGTCATCAGGTTGGAGAGGTCCGCCATCAGTCCGCCCCCAGAAGGGCACGCCCATGGCCACGCTAGAGCCGTCGAGCCAAGTCCACGTCCCCTCGTTCGCCGCATCGGAGGCGCCGATCCAGTATCCAGACGCTGGTTCCAATGCGTTTTCTTTAGCATAGTTGATCACTGCTGCCATCAGATGGCAGTCGTCAATTTTGGCGAGGTCGCCTCCGTTGATCTGGCACACTGTCCTGGCGTCACCCCACGACACGTCTAATGAGGGCAGGAACTCCAGGCAGGTTCCGCCAACAGACAGGTACGGGGACGGGCAGGTGCCATTCAAATCTTCTAGTGGTGAGATCTGGCAGAGCGGCGCAAACGAGGTGTCGCACTCCCGGTCTTTAAAGTAGTAACCAGCGACCACCTCCATGACGCCGCAGTTCTGATCAACTCCTCCCGAAGGATCCGCGTAAAATGAGCTTGGATCTATCCTCCCCCAGAAAGGAGCCCCAATAGGCAGTTCCCTCCCATCCGTCCAGTGCCACGTTCCCTCGCTGGCCAGATCAGTGCCCCCGATCCAGACCGCACTAATATTGACTCCCGGCAGAGCCAGGTATGCTGCCAACTCCCCAAGAAGAGCACAATCATCCACAATAGCGAGATCTCCGTTGAAATTCTGGCAGAGCTCCCTTG
>6513_(reversed) ENA|HAFM01006514|HAFM01006514.1 TSA: Gammarus pulex, contig Locus_33684_Transcript_1/1
GGAAATGCTTTGGTCCCGACCAACGGGTTCTGGATCGGTGGTTCAGACGCGGCCAGCGAAGGGGTGTGGACTTGGATCGACGGCTCTAGCATGGCAATGGGAGAACCTTTCTGGGGGCTGTCTGGTGTCGGTTCTCTCCAGCCGGCTGACAGTACGGTGGAAGACTGTCTGGCGATGAGCTATGACCGTCACTACTTCGACGATGTACCATGCAACGGGACAAGAATTCCTCTATGTCAAAGCGATATTATCTAAAAATAGAGTCTTACTGAATGAATGGTCAAGGATTTCATTGTTCTCGATGTCCTAAGCTATGAAAGAAGAATTCCCACGACAAGAAAGAAGTTGTGGATAACTTGCAGTTTGTACCCATAAAAAAATATTAGACTTGTATAAATTGTTGGGGATTAAACAATAGAACCGTTAAAATTAACACATGCAGTGAACGTCGCCTGACACCTGAAGCTACTCTCTTCAGAACGACTGCGGAAGGTCGTTGAAGAACATCCTCGACAATGCGCATTCTTGATACACGGCAACCATTGCTTGTTAAATGGAATTTTAAACCCAT
>7147 ENA|HAFM01007148|HAFM01007148.1 TSA: Gammarus pulex, contig Locus_3669_Transcript_3/4
AGCTACAATCACAGCTGCATGTCGTCACTAAAAACAAGGAAAAGGAAACGTTTGTAAGAAGTAAGATCATTATATTACTGTAGTCTATATGGATAAGTTGACGAGCGTTTAAAGTGAGACATCGACGACGGACAATAGTACGATCTTGGGAGATTATGTTGGCTTTAATATGTAGTCTAGAATATTCGAAGAGCATTATATTGATTACGACGTACGACGATGTGTTTTCAGCTATGGTACATGCCTTCGATGATGAAAAACTCATAACGATAATTTTCACTAGATGGTACGACGATTTCGATTGACCGAAAATCACATTTGTTATTCCTTACAGTATTCACTTGAAGTGATGTCTCTTTAATATGGTTAAATTGTTGTATCTATCAAATTTCGCATAGGAAAAAGGCCTCATATCATATCCAAAAATCCAAAAGAAACGTCACTATTGAATTTTAGGACAAATAAAAGTGTTACACATTTTCTAGGAAAAGAAAAGAAATATGGTGTATGCGTAGTGACTCTGGTGTCTTGGAAGTGTCGGTGGGCCTGAGGCCCGAGCAGCGCCCAGGCTGTGTCCATGCCAACACCGCAGAGACGACGCACACCACTCCATCCCCACCGCTCGTCTGACAGATCGACGAACGTTTCCAGTGGTCAACTCCAGACGAGGATGAGCAGTAACCTTGACATCTGCTAGTAGTTTTGCAATTTGGAACGGAGTGCAAGTGTAAATATCTGCCTTCTGAAAATTTCCAATAACAATAGAATATCTTCTCTGGATAATAATGAAGTCCACTGTAAACTGTCAATAATTTGATTTGGATCGTGATACTGTATCTAACCAACAGAATCTAGTTTCAACAGCAAATCAAGGAAATTGTGACGTATTCAATTAATAATTCTGCTTCGTGCAAAAAAAGATCAGAAATATGTGAACACTGTAAACCTATTCTTGGTAGGCTTGATAATGTATTCCACTATAACCTAAGCGTTACAGACGTGACTGTATGATCAACTTTGTGACCTAAATTTCCCGTCTTCGTCTTCCAAAAGATGTCCGACCAACAGAGCTCACTCAGTTTTCCGTCCTTGTCTCGGATTACCCGAAATCCGTTGATTGGGAAGGCTCGCCGCCTCAACTTGGAGTATTATGAATTACCAGAACCCTACTATGTATAAAAAATATAGTACAAATAGAGTGAACTTTAAAATGATGAGAATTTATTACCGCATTAAATAAAATCTCATGAGAGCTTTTGACAATCTATTCGCTATGGGGAAGTTGAATTTACGAAAAATACGTAGCCAATGTAAAAGATCAGTTATAACGCCGGTATTTGAATGACTGGTCTCATCATCAAACTAGTTGAGTCGGGTAGCTGTCTAAATTGAGTGGCATTTCCCCAGAGTTACTATGTTCGCTTGGGTTTTTCTTTCCGATGTAGTGAGTCGATTCTTCCTCCGTGTGTAACGGCAGCGTGGGCACGACTTGACAGATGCTTTTGTGACCAACCTCACAATTAGTGTCGTGAAAGTAGTGCCGGTCATCAGCGGCCAGCATGGCGCAGTTCCCAACAAGTCCCTCTTCAGGTTCTGGATTGACCCCCGACCATCCCCAGAATGGTATCCCCATTTCCACATTTTCGCTGTTGAGCCACAGCCATACTCCTTCTTCGGCCAGGTCGGTGGCTCCGATCCAGAAATACGATTCCTTCATTCCTTGAGCGTGGATCCTCTTAACGACATCCACCCACAAGCGACAGTCGTTGAGTATGGCGAGGTATCCTCCCAACGCCTCGCAGTTTACTTCGGCTCCGCTCCAAGGCATTACGTCTAATACAAACATGAAGCACTTGTCGTCCACGGCAGAGAATCCGTCGGGACATGATACTTGGGCTTTAGTCGGGCTT
>7213 ENA|HAFM01007214|HAFM01007214.1 TSA: Gammarus pulex, contig Locus_3706_Transcript_1/2
CGTGCACATAATACAAATTTGTTAATTACTACACGTGCATAACTTGTAACCACACTTTCATATCTTGGTGATTTACTATAATTTTAAGAGATATTTTTACGTATCGTAAACACCTGTAATGCTCGACAACAAGTTATAGAAGCAACAGGTTGAAACACGTAATAGTGAAACTCATCAAATTACATCGGATTGACAACATGCTATAGAAGCAGCAGGTTGATTGAACTATGGAGAACTGAAATTCCTCAAATGACATCGGCTTGGCACAGGAACCCCAATTTTTCGTCGCCGCAGTTTCCATCGTCCCAATAATAGCGGTCAGCTCCGACTACAAGAGAAATTAGGACGCAGTCTTGCCCGTTTGAGTCGTCAGGCTGGAAAGGACCAGCATCGCTCCTCCCCCAAAAGGGGACGCCCATTGCCATGCTGGAGCCGTCGAGCCAAATCCATGTTCCCTCGCTTGCGATGTCAGATCCGCCGATCCAGAATCCATTTTTAGGGACTAATCCATTTTCTTGAGCATGGTCAATGACGGCCAGCATCATTCTGCAGTCGTCGACGATGGCGAGGTCTCCTCCATTGGTCTGGCACACAACTCTGGCGTCCTCCCACGACACGTCCACGGTGGAGAGGTATTCCAAGCACCTGCCACCGACAGGTACATAGGGGGCGGGGCACGAACCATCTAGAGGCAAGATCTCGCAGAGTGGCGCGTACCCCGACGACAGGTCGCAGTTCAAGTCCTGGAACAAGAATCCGGCCCCCACGGACATGGCGGCGCAGTTCTCAGCGGTGCCGCCAGAGGGCTCTTCAAATGAGGTGGTGTGATTGATGGACCGCCTGCCCCAGAAGGGCGGTCCCATGGGCATTTCTGTACTGTCCAGCCACCGCCATGTGCCTTCGTTGACAATATCGTTGCCACCGATCCAGATGCCGCGGACGCTGCCTGGCTGAATGCCCAAAGAAGCAAAGTAACTAACCAGCTCTCCGAAAAGAGCGCAGTCTTTCACGAGGGCGAGATCCCCACCCTTGTCCTGGCAGAGTTGCCTTGCTTCAACAAACGACACTTGAGCGTCTGCCTGAACCTGGAAACAGCCTCCTCCAACCTC
>7434 ENA|HAFM01007435|HAFM01007435.1 TSA: Gammarus pulex, contig Locus_3811_Transcript_1/2
GCCGAGAATAATTTCTGAGCACAGCAGCGATGGAATGTCATATAGAACTGATGTTGCGTCATTGCTGACGGATTCGATTACCAACATCATAAATACGTCAAATACTATAGCAAATGTATTTAGCAGCTTCCAATAATGATGTGGCAATGCAATATAACATTCATCAACTAACACCCTCGAATCAGGAGTATAATCGTCGATATTTATCCTCTGTATGGCGACAATATATCGCCGCGTAAAGCAGACGTCGATAAAGGCGGTGATAATAACACAAGCGGCGGCAGACAACATTAGACTTTGTATTCACTCGGCAAACGCGACCACATTCTTTGTCGAAAGAATTAAATAGGATCAGTTTGACAGAGAGGTGCCACGGCTTGTGAACATGGCGAGTCGTTGAAGTAGTACCGGTCATTATATTGGAGGGTCAGACAGTCTTCGTTGTTGTTGGCGTCATTAGGTTGTAGGAGCCCGGATCCACTCCGTCCCCAAAAAGGTACTCCCATGGCCATTGGTGAGCTGTCGATCCAAGTCCACACCCCTTCGGTGGCCGCGTCTGAACCACCGATCCAGAATCCTTGCAACGGCACAAGACCGTGTTCCCTGGCGTAACTAATGACAGCCGACATGAGGTGGCAGTCGTCGATGATGGCGAGGTCTCCTCCATTTATCTGACACACAGCCCTGGCGTCGTCCCAAGTCATGTCCAAGGTGGAGAGGAAATTTAGACATGACCAGCCAACGGAGACGTAGGGAGGCAGGCACGTGCCGTTTGTTCCTGCAATAGGGGAAGTTTGGCAGAGCGGCGCGTAGCCGGGATACGATCCACAGCTGATATCTTGGAAATAAAAGCCGGCTCCGACGGACATGACGGCGCAGTTCTCCCCTGTGCCTCCTGAAGGCTCAGGACTGAAGTTG
>7849 ENA|HAFM01007850|HAFM01007850.1 TSA: Gammarus pulex, contig Locus_4034_Transcript_3/5
CCCCAGAAGGGGACGCCCATGGCCATGCTGGAGCCGTCGAGCCAAGTCCACGTTCCCTCGCTCGCGATGTCGGATCCGCCGATCCAGAATCCACTTTCAGGGACCAATCCATTTCCTCTAGCATAGTTGATAGCTGCCAGCATCAAGTTGCAGTCGTCGATGATGGCGAGGTCTCCTCCATTAGTCTGGCACACAACCCTGGCGTCCTCCCACGACACGTCCACGGTGGAGAGGTATTCCAGGCAGCTGCCGCCGACAGGTACGTAAGTGGCGGGACACGAACCATCTAGCGGCGAGATCTGACAGAGTGGCGCGTACCCCGACGACAAATCGCAGTTCAAGTCCTGGAAGTAAAATCCAGCGCCCACGGACATGGCGGCGCAGTTCTCGGCGATGCCGCCAGAGGGCTCTTCAAATGAGACGCTGATATCGACATCATCCCTTCCCCAGAAGGGCGTTCCCATGGGCATTTCCGTACTGTCCAGCCACCTCCATGTGCCTTCGGTAACAATATCGTTGCCGCCGATCCAGATGCCCGAGACGCTGCCTCCTGGATAAATACCCAATGAAGCAAAGAAATTGGCCAGCTCTCCCAGAAGAGTGCAGTCTTTTACAAGCGCAAGATCCCCACCGTTGTCCAGACAGAGTTGCCTTGCTTCAGCAAACGAGGCTTGAGCGTCTGTCAGAACCTGGAAACAGCCTCCTCCAACCTCGGTGTAGCCTGGCGGGCAGGCGCTGTATACCAGGCCTGGAAATAGAGACCCGCACATCAAGAAAAACATCACAGCCAACGAGCCAGCCATTGTAACCGCAGCAGTCTCTTGTGCGGTCTTCCTCTTTGGACTGTTGACACGGCACTGTC
>7938 ENA|HAFM01007939|HAFM01007939.1 TSA: Gammarus pulex, contig Locus_4085_Transcript_2/3
TGCAACCGAATAGGTGGCATCATTTTAATTCAGACATGGGAGAGTCACATACTACTCTTTGGTTCTCAATCGAGTAGATTTTTTTTTGTCGGCAGCTGTCAACTCGAATGACATTATTTTCATGAGTAGGGCTATCCAGCATGGCTGAAAAACTCATGAAGCAGGTACTTCGCAGAGAGGACTCCGACCGCCGGTGGCTTCACACTCGACGTCGTTGAAGTAGTAGCGGTCCCGGGCCCAGAGCTCAAGGCAGTTCTGGCTGGCGAACTGATCATCGGGCTGGAGGGGGCCATCGCCTTCCCGACCCCAGAAGGGAATACCCATGGGCACTGACGACGTCCCATTTAGCCAGACCCAGTTGTCTTCGCTTTGACGGTCGTTGGCCCCGATCCAGAAGCCGATCTCAGGTAGCGTTGTTATTCCGTTGTTGATGTACTGGATGAGATCCCAGTGGACGTTACAATCGTCAACGATCGCGAGGTCTCCTCCTGAAGACTTGCAAATGTAGCGGGCATCCTCCCACGTCTCCTCCAGATAGACGAGGAACTCGTAGCAGCCCGCTCCAATAGAGACGTAGGGGGCGGGGCACAATCCTCCCACGGTGGCGATCTGGCAGAGAGGAGCCAGTCCTGCACTTGCTTCACAATCTCCGTCATGGAAGTAGAAGCCGTCTCCAGTGGCCATGATGGCGCAGTCTTCCGCTTCCCCGCCAGATGGTTCCAGTGGAGAATCTGGAGTCCTCCCCCAGAAGGGCGCTCCCACGGGAACCGAAGAACCGTCGATCCACAGGAAATTGCCCTCCTGTAGTATATCAGTTCCTCCTATCCAGTAGCCTTCGATCACCTCGAGACCAGCCTGAGCAATGTGTTCGCTAATGCGGCGGAGATCGTTGCAGTCTTCAATGACTGCCAGGTCACCGTTGGGGAACTGCTGGCAGATCTTCCGGGCCTCCAGGAAGGTGTCATCACTGTTGTCGAAGAACAGGTAGCATTTGCCACCTAGTTCAGTGAAACTTGATGGACAGGCTCCACTCACAGCATCAGGACCAATGACAAAGGCGAGCAGCATTGCTGCCGTATAGGCGACGAAGCGCTTCATGATCACTGCTATTTAGGACTGCAATGTCAGTAAAACGTGGTAAAGGGAAC
>8292_(reversed) ENA|HAFM01008293|HAFM01008293.1 TSA: Gammarus pulex, contig Locus_4276_Transcript_1/3
CGGAGGGTTTCGAATTTTTCGACCGGACCTGCTTCTCGTTCGTGACGGAGCCGTTGTCCTGGGAAGCGGCCAGAGAAAATTGCATGGCTCAGGGAGCTAACCTGGCCGTGCTCAACGATTGCCGACTGTTCAAAGATGTGGTCAGGCACATCAACGCCCAGGGTTACCATGGATACTATTTTTGGATTGGAGCTACCGACGTCGCTGAAGAAGGCAACTGGCTCTGGATCACCGGCGACATTGTTGAGATGGGGACCCCCTTCTGGGGACAGACTGACAATATCCCAGAGCCCGAAGATGCAGAGCTGGGCAACTGTGCCAACCTGAACGCCCTCGACCGCCATTACTTCCACGACTCGTCCTGCGTCAGCTTGTTCGGGTCGCTGTGCGAGGCTGTCCCCATCCCCGCCAGGGTTGTCTAACCCACCGTCAACATCTGGGATAACTAACCCTCAGAATTTGATCCCTATCGTCGTCCATTACCATGTTGTACATCGTCGTTGATCCAACTCTTTCAAGTTGCATGATCCTCAAATCGTCATAAAATCTGATGCTGAACGCTAATCCCCGATTGTTCGATCCTACGTCGCCTGATTCT
>8337 ENA|HAFM01008338|HAFM01008338.1 TSA: Gammarus pulex, contig Locus_4300_Transcript_4/5
AGGAAGTATTTGCTCACAAAGAATACAAGAAAATCTCGATTGATATTCCCCAAACTAAACAAATCGCATTTATACACATGATTGTTTTCTCAATACCTGCCTACTCTCACAACTCGATCATAATCGCAAAGTGATCTTGCAATCGCTACTTTGAAAATGTTATCCTTACAATGTCTTATTTTATGTCATAAAGTCACTTTTATTCAATTGGTTCCACCTGACAGAGAGGAAAGTGTTTATAATTGCAATCTCCGTCATTGAACAGGAAACGATCCGAGTACCAGAGAACCAAGCAGTTTTCATCACCCGTGTTGTTGTTAGGCTCCAGAACCCCAGAGCCACTCCGTCCCCAGAAAGTTGCTCCCATATCCATGTCAGAGCCGTCCAGCCATGTCCATGTCCCTTCGCTAGCAGCGTCAGAACCGCCGATCCAAAACCCGTTGACCGGAACAGAGTCAGTTTGTTGAGCGAAATCAATTACTGATTTCATCAGGTGACAATCGTTGATGATGGCGAGGTCCCCGCCACTGCTCTGGCAAATTACGCGAGCGTCGTCCCACGTAGCGTCCACGGTCGAGAGGAATCCGAAACATTTGTCTCCGACATGCTGATACAGCCCCGGACAAAATCCGGAGGTGGGGTCTGGAGCAGCTTCACAGAGCGGTGCGTAGCCTGCGTATTGGTCACACGCGCGGTCCTGGAAGTAGTAACCCGCTCCAACGGACATCATGGCACAGTTCTCGCCAGTGCCGCCGGACGGTTCGGGAGAAAAATTTTGAGGAAGGCTCCGAGCCCAGTACGGAGCGCCAAACTCCACGGGAGTGCCATCAATCCAGTACCACTGGCCCTCAGATGCGAGGTCGCTAGCTCCCACCCAAACA
>8361_(reversed) ENA|HAFM01008362|HAFM01008362.1 TSA: Gammarus pulex, contig Locus_4316_Transcript_2/3
GCGGGAGAGAGAGAGTGAGAGAGAGAGAGATATTGCAGTTTCTTCTCAATTATGATACTGTCATGCACAATGAATGGACGACATAAATGATAAAACCTTTAATTAAATATTATTGTTTAATATCCGGTAATATACCGCAAGTTTTTCAAAAGGATGTCATGGTAATATCGGCGCAATTTGACACAAGGATCCGTAGATATGTCCGCAAACCGCGTCGTAAAAGTAGTGTCTGTCTACGCTGTAGAGAAGAGAGCAGTCTGATCCATCTCCGTCGTTTGGCTCTGGACTGACACCGTCCCCTCCCCAAAATGGAAGTCCCATCTCCACGTTCTCGCCGTTCAGCCAGAGCCAGACTCCTTCCTCCTCAAGATCTGTGGCTCCAATGTAGAAGCTGGAACTGCCCATACCTTGAGCGTTGATCCTCTTAACGACATCCACCCACAGGCGACAGTCGTTGAGGATGGCAAGGTATCCTCCTAAAGCTTCACAGTTCGTTTCAGCCTCGAACCAAGTCATTCCCTCGAGTATGAACTTGAAACACTTGTCGTCAACAATAGTAAAACCATCAGGGCACGAAACTTGTGCCGTGACAAAACCTAGAATGTGGCTCACCACCAACACTGCCGCTGCGGTAGCAGGAGTATGCATCTTCTGATCGTCCTGTTCTGTTGAAATTCACGGGAAATATGAATTATTTTATCCTCTTCTGTAGCATGGGTTCGTAAATAAACCAGAAACTCGTGGTAGATTAATGAACTCAGTTTCTTCTGGAGAACGAGGGTCCCGGCAAAGTGTTTTTTGTTTTAATTGATAGATATACATCATAGTCAAAAAATTAAAAAGAAAAATTTTTGGGCTTACTGTTTCCAGATATGAAATCTTGATGTTTAAGGTTTGTGGCATCATGAACTATTTTTCATCATGAAC
>8972 ENA|HAFM01008973|HAFM01008973.1 TSA: Gammarus pulex, contig Locus_5525_Transcript_1/3
TTACTAATTAAGGTTTTCAGTGTTGATTAAATAAATTTGTTAAAAATGCACCCAGTTTCAACCCTTGTGCTCTGCTTCTTCACGTTGTTCATCTGTTCTGGATTGGCTTCTGGCGCCTGCCCTCCAATCTACACTGAGGTAGCCGGCGGCTGCTTCTTGGTTGTGGAGACCGGGTTCGACTTTACTTCAGCAAGAGACATTTGTCAGACCTACAATGGAGATCTTGCCGTTGTGAGCGATTGTGCTCTGTTTTCGAGTCTGTCGGAGTATCTGCAAGCTTCCTATCCAGGCAAGAATATTTGGGTGGGAGCCAGCGACCTCGCGTCCGAGGGCCAGTGGTACTGGATTGATGGCACTCTCGTGGAGTTTGGCGCACCATACTGGGCTCGGATAATTCCTGAAGATTCGTTTCCAGAACCGTCTGGCAGCACTGCCGAGAACTGTGCCATGATGTCCGTCGGAGCGGGTTACTACTTCCAGGACAGCGCGTGTAACCAAAACGCAGCTCCGCTCTGTGAGGCTGCTCCAGACCCCACCTCCGGATCTTGTCCGGGGTTGTATGAGCATGTCGGAGGGAGTAAATGTTTACAATTCCTCTCGACCGTGGATGCTACGTGGGACGACGCACGGGTAATTTGCCAGAGCAGTGGCGGAGACCTCGCCATCATTGACGACTGTCAGCTGATGAAATTAGTCATTAATTTCGCAAAACAAAATGACTCTGTTCCGGTCAACGGATTTTGGATCGGTGGTTCTGACGCCGCTAGCGAAGGAACATGGACATGGCTGGACGGCTCTGACATGGATATGGGTGCAACTTTCTGGGGACGAAGTGGCTCTGGGGGTCTGAAGCCAGATAACAGCGGGGAGGCAGACTGCATTCTCCTCTGGCCCCGCGACCGTTTTCGGTTCACAGACTGGAAATGCACTGCCACATACTCTCCGCTCTGCCAGGCGGAACCAATTGAAGAAAAGTGACACTTTGTGGTATACAATTTAATATTTAAAGGACACAATGTTAAAATATCGCTTGCCAGATAAAATTGCGATCATAATCAAGTTGTGGGAAAAGGCAGGTATCGATAACCATCATGTAATATATGCCACAGTTTTTTAATGTGAGTATCAACAATCGAGATTG
>10413_(reversed) ENA|HAFM01010414|HAFM01010414.1 TSA: Gammarus pulex, contig Locus_887_Transcript_1/2
CCGGAGGGTTTCGAATTATTCGACCAGCGTTGCTTCTCGTTTGTGACGGATCCGTTGACCTGGGAAGCAGCCAGCGAAAATTGCGCTGGTTTGGGAGCCACTTTGGCCGTGCTCAGCAGTTGCCAAGTGTTTGGAGACGTGGTCAGACACATCAACGGCGAGGGATACCAAGAAAGCAATTTCTGGCTTGGAGCAACCGACGTCGCGGAAGAAGGCAACTGGGTCTGGATTGATGGCGAAGTTGTTGTGATGGGGACACCCTTCTGGGGCCAGACTGACGGTATCCCGGAGCCCGAAGATGCGGAAATGGGCAACTGTGCCGACCTGGACGCCTCCGACCGTCATTACTTCCACGACTCGTCTTGCGACAACGAGTTTGGGTCGATTTGCGAAGCCTTGCCCACCTTCCCCACCCCTCCTCCCCCGGTCCTCTAACTCCCAGTCATCAGACTCAAATATAACTATCCCTCAGCTTTCATTCCCTAGGGCCATCAAACTAAAGTTGTCCATTGTCCTTGGACTAACTCTTAGTTTACAATCCAAAAATTGTTTGACCATTGTCATTTGACTCAAAATAATTTCAATTCCCCGCCCGATCATATGCTGCTTCGTCATCTGGCACCAATTAGGTTGCCTCAGCTACGACAGTTGGACAATGTGACAAGTAACCCTCATTTGTCTACAAATCTTCAATGAAACACCTTTCGATCCGGGACCAATACTAAAGATGCATACACAATAAAATAATCCCATAGCATATAGTGTTTTGTAGAAGTGCATAAATTACTTTGCGTATAGAAGTTATGGATATTGTATTGCAATTTCATTTGAAACATTTATGCAATTTAATGTATCGGTAACAATTAAAGTTCATTTTAAATCTCGCTTAAAAAAAAAAA
>10421 ENA|HAFM01010422|HAFM01010422.1 TSA: Gammarus pulex, contig Locus_8887_Transcript_2/3
CTCCAGGAGACGTGGGAGGATGCCCAGTATATCTGCATGGCCAGTGCGGGGAACCTGGCTGTCGTGGACGACTGCAACGTAATGGCTTCAATCATTAACTACATCAATGGAGGATTGAATGGAACCATGCCGAGCAAAGGCTTCTGGATCGGAGCAACGGACGCTGAAACCGAGGGCAACTGGACGTGGGTTAACGACGCGACCGTGGCGATGGGCGTCCCATTCTGGGGATCGGAAGGCGCTGGACCCCTCCAGCCGGACGATCAGCTTGCCACCCAGAACTGCCTCGAGCTCTGGTCCCGGGACCGCTACTACTTCAACGACGTCGAGTGCTCCCCGACCGACGGCCGGGCGCCGCTCTGTGAGACCGACCCCCTCTAAGCGGACCCTGCCCAGTTCCTGGGTCATTTGGGCATTGGTCTTCGAGTCTTTCCGGGCGATGCTGTTTACCCGGATTTCACCATCAGTGAAACAATTTCAATTGTATTCATCTAGTCGATTCAAGAGTATGAATGAATTGTTTCTCCGATAAGTATTACAAATTTGTTACATATATATTTTCATTAAGTTGCAATTTAAGTAATCCCACGTGGACTCTGAGACGCTTCTGATTCTCGAAATGCCCTGGCTATTCCGAGAAAAAAAGATTTCCTCATCGAATTAAAAGTGTGAAAAACAGAGGAGACGCTACTTAGAGGTCGCTCTGACTGCCCCCTTTTTT
>10569_(reversed) ENA|HAFM01010570|HAFM01010570.1 TSA: Gammarus pulex, contig Locus_9251_Transcript_1/4
AACCCCAGAGCGGCATTCCCATCTCGACGCTGTCTCCGGATAGCCAGAGCCAATTATCCTCCTCTGCAATGTCTGTCGCTCCGGTCCAAAAATTGTACGTATTCATCCCTAAGGTATGGATTCGCCTAACGACATCCTTCAACAGGTCACAGTCGTTGAGAATGGCGAGGAAGCCTCCCAACTGTTCACACTTGTCCTGAGCGGCGTGCCAGTCCATTCCTTCTTCCATAACAAACTGGAAGCAGCGGTCACTGATAATCGTGTATCCATCCGGACATGCCCTAAGTGATGCCTGACCTGCTGTAATAGAATCGCTGGGAGGAGCCTGATTTGCACCCACTTGGCAGATGAAAGACCCAATATCGTAGCAAAATCCGTCGCTTAAGTAGTGTCGACTACCCTGGTTGAGAAAGGCGCAATTGCTGGTTTCGTCCCCGTTCGGTTCCGGGGTCCCACTTTGCCCTCCCCAGAAGGGCATTCCCATCTCGACGGGTGCCCCTGACAGCCACAACCAGGTGCCATCTTCGACGATGTCTGTCGCTCCAATCCAGAAATTAAGGTCCTGCATTCCTTGAGCATTGATGTGCTTAACCACCTCTTTCAACAGGTTACAGCTGTCGAGCACGGAGAGGTAGCCACCAAACGACTGGCACCTGTCCTCAGCCCCAAGCCAGGTGGTTGGTTCATCAATAACAAACTTGAAGCAGCGATCATTGATGTTGTTGAATCCCTCTGGGCAGGTTACTTGAGAAGAAGC
>10783_(reversed) ENA|HAFM01010784|HAFM01010784.1 TSA: Gammarus pulex, contig Locus_9804_Transcript_1/1
CCCTTGTGCTGAGCTTCTTCACGTTCATCATCTGTTCTGGATTGGCATCTGGAGCCTGCCCTCCAATCTACACTGAGATAGCTGGGGGCTGCTTCTTGGTTGTGGAGACACCGTATGACTTTCTTTCAGCAAGACAAATTTGTCAGTCGTACAATGGAGATCTCGCCGTTGTGAGCGATTGTGCTCTGCTTTCGAGTCTTTCGGAGTATCTTCAAGCGTCCTATGAAGGCCATGACATTTGGGTGGGCGCTAGCGACCTCGCATCTGAGGGCCAGTGGCACTGGATTGATGGAACTCTCGTGGAGCTTGGCGCTCCATACTGGGGCCGGATAGAACCTGGAAATTTTTTTGCCGAACCGACTGGTGGCACTGACGAGAACTGTGTCAAGATGGTCGTCGGAGCGGGTTACTACTTCCAGGACCGCGCGTGTGACCAATACACAGGGTCCGCACCGCTCTGCGAGTCTGCTCCAGACCCCACCTCCGGATCTTGTCTGGGATCGTATGAGCATGTCGGAGACAGCAAATGTTTCGCGTTCCTCTCGACCGTGGAAGCTACGTGGGACGACGCACGGGTAATTTGCCAGAGCAGTGGCGGAGACCTCGCCATCATCAACGACTGTCAGCTCATGAAATCAGTAATAGATTTCGCTCAACAAACTGACTCTGTCCCGGTCGACGGGTTTTGGATCGGCGGTTCTGACGCCGCTAGCGAAGGGACATGGACATGGCTGGACGGCTCTGACATGGATATGGGCGCAACTTTCTGGGG
>Farfantepenaeus_aztecus_1
CTTCTGTCAAGACTTGGGAGGAGATTTGGTCATGTTCCAAGACGCCAATGCATTCGCAAATGCTCTTGGATACATTAAAGGTTCAGGACTTTCCAAATCTGCAAATGTGTGGGTGGGAGGAAGCGACCTCTCGCTGGAGGGGGACTGGCGGTGGATCTTCGGTGAAGACATGCCAAGAGGAACGCCCTTTTGGGGAGATTATAATTACGTTCGCGAGCCAAATGGCGGCACAGGGGA
>Farfantepenaeus_aztecus_2
TAAACTCTGCAACAAATGGGACAACTGCGGGGACAACACCGACGAGGAACCCACCTTGTGCAACGTTTTTCGGAAAAAGGGCTGCGGTTATAGCAGTACTCTCATTTGCAATAGAGCGGGTGACCGAACCTGCTTGTCCCCCAGGGATTACTGCGAGAGAACCAACCCCCCTTGCGATGATAAAGACGAACGCCTGTGCCAGATGTTGGAGGATGGAAAGCTTAAACCTTATGATGAGATCGTGGTACGCACGAACGTGTATTTAGCCGAAGTTTCGGGTGAAGAGTTCCTTGAAAAGGTCAACGTTACCATTGAGCATCCTGATTGTCCTCACCTGTACACGCGCGTTGGCAATCACTGCTTGTCCATCTTTTTCTTTGGTCTGGTCAACTGGGGAGAAGCTCGGTCCTTCTGCAAGATGAATGGCGGTGACCTTCTGTCCTTTCAAGAGGGCTTCGAGAACTTCTACGAAATCTCCCGCCACCTTCACGAGAACAACATCACCTCGGACTTCTGGCTTGGGGGATCGGTGCGGAACAAGACATGGACGTGGGTGGACGGGAACCCCATTGAACTGGGCACCCCCTACTGGTCCCTCAGAACGAACCCTGCCTGCAAGCATCGCAACCAGACCATCACTTATAAGAAATCTTGCAGTCGCTACCTGCAACGACCCATGACTCCCACCGTAGGTATGTGCACCGCCCTTACCTTCGAGAACTTCTTCTACATGAGCGACGAGGACTGCCTGGCGAAGAAGAGCCCTCTCTGCGTCGCGGGAAAGGAACCCAGTGAGAAGGCGTGAGGCGATCTGGAGCAGGACCAGGTCTTCCGAGGAGTACTTCCTTCCTTTGGTTAATGTTGAATTCCAATTCGTTTTCTGGCATTGGCGACCGAGTTGCGAGTGGAAGCAAGTTCATGTGATTCTGTGTTTGTGACTGATAGTTAGATCAGCTGACTTCAATAAGAAGTTTAAACTAGTTTTTTTCCCTTGATATACCTCTTCCATAACAGTGTGTGTAACACACGGACGCACGCTCGCTCGGGAACGT
>Farfantepenaeus_aztecus_3
AGAAGCCGGTACGTCCCTTTCCCATTCGCCTCTGAAGGATAGAAGAGAATCCATTCAAGATGAAGGCCTTGTGTCTGATTTTCGTCGCCGTTATGGCCGTTGGCTGCCATGGGTGTGCTGATGGCTGGCTGGATATCAATGGCTCCTGCTTTTACTTCTATCAGGACCAGAGTATGCCCTGGGAGGATGCGAAGAGGTTTTGCGAAGGAAATGGAGCAGTTCTGGCCAAGGTAGCAAATGCAAAAACTCTGAGGGGATTTTATGAGTACATCCTTACATATGGCCTATCAGGATCATACTGGCTGGGTGCCTCCGACCAGTCTTATGAGGGTGACTGGCTGTGGGTAGCTGATAACTCTAGGGTTAACAAGGGTACACCCTACTGGGCTATCCACAATGGAATCTTTGGCTGGGCTCATGAACCTTCAGGTGGCACTGAGGAAAACTGCCTTCTGCTTGATGAAAGTCGCAAACATTACTTTAATGATGCCAATTGTAACCTGATTAATCATCCCCTATGTATGATTTAAATGTAACCATAAATAAAGCTTAGC
>Farfantepenaeus_aztecus_4
ACGCAGTGGAGCATAAAAGGCACAGCGTCGCCCCGTGGAGGCAGAAAAGCAGCGCCATGAGGTCCTTTGCTCTCCTCCTGCCTTTCCTGCCGCTGTTGACAGGATCCGCACTCTCGTCTCATATTACCGAACAATGTCCTCTCGGATTCCACAATGTTGACGACCACTGCGTCCAGTTCCGCACGCAGTCTGCCACGTGGCACGAGATGAGCAACGAGTGCTTTAACGTCGGCGCCAGCATGGTCAAGATCGACGACACAAACTTCATGTACTACCTGGTCAATTTCATCAAAGACAATGGACTGGAAGGCCATCATTACTGGATCGGCGCCACAGACATTGAGGAAGAAGGTGTCTTCAGATGGATGGATGGAACGAAGGTCAAGATGGGGACGCCGTTCT
>Farfantepenaeus_aztecus_5
ATGCCCCTAGTCTGACTCTACTCCATAATATGTTGAGAATTCTGCCTGCTAAATAGAATCTGATACGTTATTTTCACCCGCTTTTTTTGTTTGTTTACGGTGGTGAAGATAATAGGCTAAGGGAACCCCCAGCCCTCACTCTACGTATTTCGCGTGAAGAGAGAACGTGGTGCTTGTTTCTCTCTCTTTCTCACCGTTACTATGGCTGCTTGCCTCCTGGTCGCGTTCGTTCTCCATTTCCTGGCCCAAGCTTCTCCGGCATCGAGTTGCGGGACGCCCCTGGACCCGGCGGCCGCCACCGTCGCCCCGTCGAAGTGCTCAGAGCCCCACATCGCAGTCGGCGACAAGTGCTACGCCTTCGTGCTGGACTTCGCGCGCACGTGGGCCGAGAGCCGCGAGCACTGCCAGAGCCTCGGGGGAGACCTCGCCATAGTGCAGTCGTGCGATGAATTCACCACGCTTGTTCGCAACATTCACATGCTCGGACAAGAAGTGCCAGACCGCTTCTCCTACTGGCTCGGCGGGACAGATCTGGGAGACGAAGGTTCCTGGACCTGGATTGATGGCACTCCGATGGCCATGGGGGTGCCGTTCTGGGGACAGGCCGGCGAAACGTTTGAACCGAACGGGGGGGAGGCGCAGAACTGTGCCCAGATCTACAAGGACGACCGATATTTTATCCACGACGGGGAGTGTGATAAGCACGGCTACGCTCTTTGCCAGGAAGGTCTGGTGGCGCGCCTCGACAACCAAGGGCGGCTGATCAAAGAGGAAGATTAAGAGCTTTTTCCAAAGGCAGAGCAGTCAGAGTTAGGATATGTGAACTGATACGTTGGTCAAGCGTAGAAAATTGAATGTTCTAGCTTGTTCATTGTAAAAAGAGGGAGGTCGTATCAGTATTCATCAATAGTGAAATGTACTTTAGGTATTTTTTTTTAAAATCAGTTTCCTATTCTCTACACAGCCTGCAAATTATCAAATCATCCTGTTCAAAAATACCTGATTACCTACCTGGTTTCATTTACAGTTCCACAAATGTTATATTATAGCGTCCTACCTCACCTCACATCACCTCACTCTCTCTCTCTCTCTCTCT
>Farfantepenaeus_aztecus_6
ATATTGTTTTTTTCTTATCGTGTGGGATCGAGCAGGTGCCCTTTTCAGCCGAGCGCGAGATAAGCATTTATAACAAGGTCCGACATTATCCTCGTTCCACTGTTGTGTGCTCTCCGCGATGGACCGGGTTCTTCACGTCGCTGCCCTGCTCGTTGTGCTTGCAGTCACGGCCACTAGAGGCCAGGACTGCATTCACCCCTACACGGCCATCGGAGGCTACTGCATCTACATCGACCCCTTCGAGACGGGAACTTTCGACGACACCCGCGCCCTCTGCAAGTCCCACAGCGGAGACATCATCTGGTTCGAGGCCGGCCTGGACTGCGACCTCTTCCGGGATATCGTAGAACACATTCACGCAAACAGTCTGAACGAGCATGATTACTGGATGGGTATCACGGACAACGGACACGAAGGAGACTGGCGATTCGTGAAGACCAACCAGGTAGTCCGGCTGGGCGCCCCCTTCTGGTGGGTCAACACCCCCTCGGAAGCCACCAACAAGAACTGCGCCATCATGCAGAAATCCGTCGGTTACTATTTCGTCGACGTCGCCTGCAACACCGCGACCTACAGTACCATCTGTCGGAAGAATTGATCGGAGCGTTTTGGCGGGAAGTGCAAACGGTTCTCGTGTTTGGTTCTTGATAAATGCAACGTGACTATTTGAGTTTTATTAATTTTTCCCTCCTTAATTGAGGTGTTTGATAGCGTGCAATGAGGATGCAATACAATGCAAACTTCTCTCTTTTCCTTTCCGTCTTAAATGTAAAATGAAAACCTGAGCTTTATTTTTATTCATTTGTGTAACTTAATTGTGGTTTAAATATTGATTTTTTTTTCATTAGTTCGCTTATTTATTTATTGAATGATCCGTATGTCAGTGCTTACCAAATCGTGTCATGAGGTCATGCCAGAAATACATATCTCATCATATAAATAACAATGTCA
>Farfantepenaeus_aztecus_7
GCCTTTTTAGTTTATTACGTCCCATTCGACGGTTAAGGCAGAGCTCGCCAAAGAAGGAAATCTCGGAAGGATGATGCCGTCTCTGCCCTTGCTTCTGCTGGTGACCCTGGGGGCGAGCATCGCAATGCAGGACCCGGAAACCCTCCAGAGCGAGATGTTTCCTCCGCTTCACCCAAACTGCACTCAGAGTCTTACCGACTTACTTCTGCTGAGACAAGAGGTTCAGCTGTCCAAGATGGCCGCCGCTGAGGAGGTCAGGACTCAGCTGATGAGGGAAAATTTGCAGGTCCTAACCCAGGTCAGAGACACCTTATCCCAGGTCAGCGAGACTTTGAACCAAGGCAGCCGAGCCAGAGGAAACTCTGTAGAAACCCGGAGGAGCTGCGACCCCCCCTTCTCCCCCGTCGGCGACTCGTGTCTGCTGCTGAGTCTGGACCGGAAGGAGGACTGGGCATCAGCGCGGCAGTTCTGCGTCGGAAAGGGCGCTGACTTGGCTCGCTTCTCAGATGCCGCAGGATACGCTGCCATTCTCGACTACATCAATACAATCAACTCGCAGAATGATATGACTGATGTCTGGCTTGGTGGTACAGACGAGGCTCAGGAAGGGACGTGGTTGTGGGTGACCGGCGAACTCATGCCTCGAGGAGCGCCGTTCTGGGGATCCTCGAACAGTTACAAGGCAGCACCTGGTGGCGGAACTACCTATAACTGCGCTGGCCTGTACAAACGGGATAATTATTACATGCACTCCTTTCGCTGCGACGGCTCCGCGGCTCCACTCTGCCAGAAATGAGGACGAGACGTACACCGCACACATCCTGCCGTGGCGTACATTATCTCATAGTTCTTCAGATACCCTTGGGTAGTACAGCCCCATGCAAGGTTATTTTTCACGGTACTATCGATTGCT
>Farfantepenaeus_aztecus_8
CACCTTGGCGACGCCCGAGTGCAGGATATGACCCTTGTAATACGTGTTTTGCTGGCCGTGGCGGGGTTGGCTGCCGTTCTCCCCGGCTGCCAAGGGACCCCCCCGCTGAAAGTTCATAATGTGCCCCGGAATCCACCCGCGTGCACCTTGCCCTACCACAACATCGGTGGCCACTGCCTGCTGATCGACGACCTCCTGCTGGGGTCGTGGGAGCGGATGAGTACCTTCTGCGCGGACTTCGGCGGCACCCTCGCCAACCTGTACGACGCCAATGTCCTGACGTCCGCCATCGTCTACATGGACGAGAACGGCCTGAGGGACCGGTGCTTCTGGGTGGGCGCCTCCGACGCCGCCGAGGAGGGCGTCTGGCGCTGGACCGACGGCACTCTGGTGAAGCAAGGGACGCCCTTGTGGGGGGACTTGGCCGACGAGGTGCAGCAGCCGACGGGCGGGGAGGCGGAGAACTGCGGCCTCCTGCTGTTCGGGGACCACCACTACCTGCACGACGCCGACTGCAGCGAGGAGCACGCGGTCATCTGCGAGAAAGTGGAAGCACAGGCTGTACATTATGAGCCGCCAAAAGCAGACTGCCCGCTCCCCTACCTGTATATCGGCGGCCGCTGCCTCTTCGTTAACCCCTTCGGCACCAAGAGCTGGGGGGACATGAACGCCTACTGCCAGAACATGGGCGGACACATGGCCAAGCTCGACGACGCCAATCTGCTGGGTTACGTCTTTGACTACCTGACCGGCAACGAAGGCCTGGGCGACGTCTTCTACTGGATCGGCGCCACGGACGCCGCGACGGAGGGCGAGTGGCTCTGGCACGACGGCACCCACGTCGCGATGGGCACGCCCTTCTGGGGGGACGCGCCGAGCGGGAACCAGGCTCCCGACGGGGGCGAGGAGCACGACTGCGCCTTCCTCAAGCCCACCGACCACTTCTTCTTCAACGACTACCTGTGCGAGGGCGACAACACGCACTCCTTCGGCGTCATCTGCGAGTTCTAGGCCCGACGGGGAGAGGATCCCGACCGCAGGCCCGACGGGGAGGGAGGTGAGGGCTGGTATATGGGCTGTGCGTTTGCTTACTTATGTGTATACGAACGAAATACACACACGCAAACACACAAGAACAAACGTACACACACACACACACACAC
>Farfantepenaeus_aztecus_9
ACTATTCCGACGAGGAGAGTGGCATCTGCAGGGTTTGGCGCAATGAGTACTGCGAGCGAGGCTCCGTCAGGTGTCGCAGGATGGGAGACACCAACTGCGTCACCATCAGCCGCTACTGCGAGATTTCCGACCCGCCGTGTGAGGGGGACCTGGACCTGCGCCTGTGCCAGATGTTGAGGGAAGAGAAGCTTCGGCCTATTGACGAGATCGTCCTGCCGTCAGAAGAAGCTGCTGTGAGACAGTCAAGCGTGGAAGAGGTCGAGATTTTGGGCGAGGAATTCCTTGAAAAGGTCAGCGCTACCATCAGCCACCCCGACTGCCCTCAGTTCTACACCCGCGTCGGCGCCCGGTGCCTGTCCGTCTTCTTCTTTGGAAAGGTCAACTGGGGAGAAGCTCGCTCTTTCTGCAAGACGATTGGCGGCGACCTTCTCACCCTCCACGACGGCGCCGAGAAGTTCCACGAGCTCGTCCACCTCCTTCGCGAGCACCATATCACCACAGACTTCTGGGTGGGAGGAAGCCTGAGGAACGAGACAGAGGGCTGGACATGGGTCGATGGTGCACACATGGATCTGGGCACCCCCTACTGGACCATCAGGTCTACCACCGACTGCCGGCCTCGCACCTACTCAGTCGGATTCAACTCTACTCGCGTGGCCAACGAGGGGGCCTGCTACCGCTACGAGCAGGCGCCCCACACTCCCGCCGAAGGCCAC
>Farfantepenaeus_aztecus_10
CACGACCACAAACTCAGTCATCACAACTTCACTGGCAGCCGCGACGAAGACCAAAAATCATCTGTTAGGCCTCCTCGTGCACGCTGTCCTAAGCCCTATAAAACAATGGGGAATTCATGCCTCCACATGGGACCTGTGTTTAGCCTGAGATCGTGGGAGGACGCGAGACAATATTGCAAGAAAATTGACGGCGATCTCTTAACGTTTTCCTCAGCCAACGAATTCGCTGCAGTCGCTAGCTTCTTCCAGAAACTCGACGTCCCCCGCGCCGGATTTTGGATCGGTGGCCGAACCGTGAACAACATTTGGACTTGGATCAACAACAGCACTATGCCGATGGGAACACCTTTCTGGGCGATCATTCCAAAACTGTTTGCATTTGACAGCCGGTATTCGATTGCATATTACGTTCAGCAAGGGAAGCTTATACAGTCGAACAGCTGCGCCTCCATGTCACCCGAATTCCACTTTTATCTGAGCGGCGAAGACTGCTGGAGGAACAAGTACCCTCTCTGTCAACATAACTCTGATGGAGAGGGCACCCAGCAACATGGCCATGACGAGTCTCACCCCTGGGGAGGCCAACATGGATTCCAACATGGCGGGTATGTTGGGCATCATGGAGGACACGACAAGCATCATGATGGGTATGTTGGGCATCATGGTGGGTATGTTGGGCATCATGGAGGTCACGGCGGGCATCATGGAGGTCACTGGGGTCATCATGGAGGGCATGATGATTACCATGGGTATTTTGGGCATCATGGAAGTCCCGACAGACATCATGGTGGTCATTTTGGGCACCATGGACTTTATGACGAGCATCACCATGAATATTTCGGGGACCACGGCGCTCATCACCTTGGAAACGGCGAGGGAATCAAAGAAAACGGAGACGGCGACGAAGAAAACGGGGAAGGAATCAAAGAAAACGGAGACGAAGAAAAAGAAAACGAAGACGAAGCCGAAGCCGAAGAAAACGAAAATGAAGAAAACGAAGACGAAGAAAACGAAGACGACGAAAACGAAGACGAAGAGTCCTCGGAAGAGTCTTCGGAAGAGTCCCTAGAAGAGTCCTCGGGCGATTTCTCCGGGGATTCCGACCCCGATTTCTATCTTCCGGAAGAACTCGGATCAGGCCAAGAAGGTTCTGGAACGCGCGAGGATATTTACATTGACCAAGAGTTTTAAGTATTGATTTTCTTCTTTTTTCTTGTATTTTAGTTCTTTTCGTTTTTTCCTTTTTTTCTTCCTTCCTTTCTTCCGTTTTTGTTTTCTTTTCCTATTTTTCTTCTCATTCTTTCTTTCTTTTCTCCTCCTCCTTCCTTTTCTTCCTCTTTTTATCTTGTGTTTCGTCTTCCTTTCCTTTTCTTCTCCTTTTTCCTCTCCTTTTGTATCTTTTCTTCTTTTTTTATTTCTTCTTCATCATCATTTCCGTCTTCTTTATTTCATCATATTTTTTTTAATATAACATAAATAATTATATCCAAAAGACAATAAATCGCCGATGTTATTTTCTTCACAAATATAAATAAATAAATAAAAACTAATAATAATGATAATAATAATAATAATAATA
>Farfantepenaeus_aztecus_11
CTGGCTGGACGGGTCAGATGCAAAGGAGGAAGGCAACTGGGTGACGTCCTCTGGCCAAGCAGTACCTCGAGGAACTCCCTTCTGGGCGGCTTTCCAAGATTTCCAACAGCCGGATAACGCTCAAGGAAAAGAACATTGTCTGGAGATGGAGTCTTCCGAGTTCTTCTACTTGAATGATGCCGTTTGCGAGGACAAGAGCAACTTCATATGCCAGTA
>Farfantepenaeus_aztecus_12
ACGATGTCGCGGGTGCTTCTGGCGGCGTGTCTCGTCTGCTTCGCCGCAGCTGAATGCCCCCCGGGTTTCACTCACCTGGGCGGCGGCTGCTACCTCTTCGGGCAGGATCCGTTCGTCCAAAGCGAAGCCGAAGACTTCTGCCTGGGTGTTGGCGCCAACTTGGTGTCCTTCGAGTCCTGCGGTGCCTTCGGTCACGTGTCTAGATACCTCGAGATGGCAGGTCTGTCCACGCAAGGGCTCGGTTTCTGGGTGGGCGCCTCCCGCGTGGACGACAAATGGACGTGGAGTGACAGCGGGGATGATCTCCCATACGGCGCCCCACTTTGGGATCCCTTCAGGGCTCTGGAGGACGCCCACGCCTGTGCTATCCTGTCGGCCACGGGGGGATACCTTCTCTCGGAGGAATGCAACCAGGTGGCCCTTGCTCTCTGCGAGGTTCCCGTCCCGCCCTCGTCCTCCGGGGCCCCCTCCCCCTCGAGGCCCGAAAGGACCCCAAGGGAACCGTGTCCTGAGCCCTTCGCAGCCGTCGGCGAGCGCTGCCTCTACGTGAACGACAACTTCCTCACATGGGACGCGGCGAGGGCCAGCTGCCAAGACCTGGCCTCGGGTTACGTTACTGACCTGGCCGTCCTG
>Farfantepenaeus_aztecus_13
GTCACTCCATGCGCTTCTGGTTGGGAAGTCTGGAAGATCACTGAACCCCGCCCGTGCCTGCTCTTTCGCACTAAGCCAGCAGAGCCGCTGTCCAGATCGAGCCGCTAGGATGAGGCGCCATGTAAGCGTGGTGTTGGCGCAGGCACTCCTGTGGACAGCTGCCGAAGCCTGTGACTCTGGATACATCAAATGTGCCTCTGGCGACAGATGTGTCAAACTTGCGTATCTCTGTGACGGTGACAACGACTGCGGTGACATGTCTGACGAAAACATCTGTTCGGTAACGAGGACAAACAGACAGCTCAAGCATCTCGAGACAATGCCAGGACAGACAAATACCACCACAGAAATAATGACAACGACGTACGAGACCACACCTCCTCCGACCACCACTCTGCCCCCTCCTCCTCCGCCCAACAACGTGGAGGAGAGCGAGGCGCTGGGTCAGAGGTTCGCTCGGACCTTCAACGACACACTCCACCACCCGAGATGCCCCAAGCTCTACACCAGCGTCGGGAACAAGTGCCTCTCTCTCCTCTACTTCGTCAAGGTCGGCTGGGGGGAGGCAAGCGCCCTGTGCTCGGCCATCGGCGGGAAGCTGGCTGCATATCCTTCGGCCTCCGAGGGAGAGTTCGCTGCCCTCCTGAAGTACCTGCGGGAGATACAGATGACGACGGACTTCTGGGTGGGAGGCCGGTACACGAAGGACACCGAGGCTTGGACGTGGCTGGACGACGCCCCGATGGACCTCGGCTCGCCCTACTGGGCCGTCAGACACACCGACAGCTGCAGCAGCCGCCAGCAAGAGTCGGCGCCACACGCCAAGCCTGATGACGTCGCCTACTGGACCAACACTTCGGCCTGCTACCACTACGAGCAGGCGCCGCGGCGCGACTCCCAGCAGCTCTGCGCCGCCGTCACCTTCCGCCACTACTTCTACATTAGCGACGAGGACTGCCTGGACGTCAGGAGCCCTCTGTGCGAACATGTCCCCAGCACCGCTCATGACCTCACGCTCGCTGACAGTCCGTGATCATTGTACTACTCCAAGCAATCTTTTTGACTTCTCTTATTCTAATCATGAATCAGTTACGCTTTTAATTTTGGCATGCATCTTGTGAAACAATTGCAT
>Farfantepenaeus_aztecus_14
GTGGAACACATAGCTGAACAGGCCGTGAACACAACACAGGTTGAAGAAGATCCACTTTCTTGTCCCAATCTGTACTCGCGAGTGGGAGATCGCTGTCTGTCTCTCTTCTCAATTGCAAAGGTCCCGTGGCCAGAATCGAGGCAGTTTTGCAAGTCCATCTACGGTGACCTTGTGACCTTCGACGACGTCCAGAGCTTCGCCGATCTGCTCCGATATTTGGTAGAAAAGGAGCTGACGACTGACTTCTGGATCGGCGGCAGGTTCGACTCGGGGCTGTCAGCATGGGCGTGGGTGGGCGACGACAAGCCCATGCCTCTGGGTTCTCCGTTCTGGGCTGAAAGGCACAGCGGCTCGTGCGTGCCTCGACCGCCTCCGCAGACCGACCCCTTCAGTGCCCCTCGGAACGCCACCCCGGGAGCACCCTGCTCGCACTACCTGCAGGCGCCGAGGGAACGCGCGCAGGGATGGTGCAGTGTCATGACCTACGAACACCACTACTACATCAGTGACGAGGAGTGCCAAAATACCCACAGCCCTTTGTGTGTGCTGAAGCGCGGCTCGGACAACCTCTGAAAAGGGGACTTGGTCATGACCTCATTCTGGG
>Farfantepenaeus_aztecus_15
TCTCTCCCTTCATTATCATTCTGAGGAGCCGAGATGCAGTCAGCCATTAGAATCTTACTGCTTGCAGCCTGTGTGTTCGCGGAGCACACTTGGCACCAGAGTCAAAGTGTTCGTCCCATAAAAACTCTTGTTTGCAGTTCTCCTTACATCCAGATCGGTGACCGGTGCCTCATGATCGACTCCGTGACGAAAGGAACCTGGTCTGATATGCGGAGCTTATGTCAGCTGTTCAACGGAGACCTGGTGAAGATCGATACCTTGGAAATCATGGGCGCCATCGTGGAGTACATCAAGGACAGCGACTTCCCTGACAACAGCTTCTGGGTGGGCGCCAGCGACGAGGGCAACGAGGGCTCGTGGACGTGGGCGGACGGCACGCCCGTGACCATGGGCATGCCCCTGTGGGACCAGTGCACGAGCCAGCAGCCCGACGGCGACGAGAACCAGAACTGTGCCATCATGTCGGCCGAGTCCTGCTTCTTCCTCCACGACGTCCTCTGCACTGCTCAGTATTACGGGATCTGTGAGGCGCAGTAGGCCACTCGAGACGCTGCTGGCCGACTCGTAAAAATGTCTTCGTCTAAGAGATACGTGTCTCTTGAGGTCTATTTCTTTCTTATTGATTTTGTTGGGCTCTTTACGCAGTCGTTCTTTATACGCATTATTTTCCTATTTTTCGATATGCCAGTTCTGTAACTTGCCTGGCTATTGGTTTGTCTCAAAATTAGCTATCGATTTATGGTAATATGTCCACGCTAATCTGTCATTATGACGCGGTAAGGGCAATATGTAAAGTCTCCCCTTTGCCTGATGCATTTTCGTTCCCTTGCTGGATATTTAAATTCATGAAAACTGTTTGCCTTAAATGATGAAGACGCTTACGACGCTGATGATGATGATGGGGAGGATAATGATATTGATGATGATGATGATGATAATATTAATGATAAGGACAATGATAAAGATGATAATGATAATGATTATGATGATGATGAAAATGATAATGATGATGATGATGATGACAATGGTAATGGTAATGGTAATGATATTGACAATGATGACAATGATAATGGCAATGATAATGATAATGATAATAATGATACTGATATTGATAATGGTAGTCGTTTTGTGGTTGGTGGTGATGACGAGGCGGAGCAGTTCGAGGCTGAATGTCATGATAATAACAATAATAACGATAATACACATATTCCTACAACTACAACCAATATCACTGACAATCCTAGTGACATTAACAACGAAAATTATGCGATGAACATAAGAATGGACCCAATACCAGTAGCCTGAGGGACTGGAATTCCTTCCTAAAAAGACCAGGAAGGGAAGAATGTTCTTAGTCATAAAGAATCTAAAGGTATCATAACAAGCACTTCGTATTGACTGACGTACAATCCTCGCAGGTCGTTCACCGTAAGCACCAGAGATAGCTGTTTCATAAATCACTACCTCTAAGTCATAGTTTGAATGACCCCGAATATGGTTAACTGTTGCTTCCAAATATTCAAGAAAAAAGGATATGTGTATTTTGTTTTACTATACTTATTTTCAATCTGAATCAAAGGAAGTCTGAATTTAAGATAATCAAAAGGGTCATATCTCATACATAATAGATACTTGATTTATGAGATACCACATACTGTGATCAATGTTGCTATGTGAAACGGCTCTAACGCTGAACCAAAATAGAAGAAAAAAAAAGTATGCCCCGTGCTGGTAGACGTGTCCGGTACATGTCTGGCGCTCTGATAGCTAGTGGTCTGTCTTCATTGCATATTTCAACACACTGCTTAGTAAGAAAAGACATACTACATTAATTGAGCATTGAAAATAAATATTAATTTATGGACTAATATGAAAAAAAATCACCAAGAAGGCCAGGTCATCAGAAAACCAGTGAAAAAATCATCTAAATAAAAGAAAAAAAAAATAGTAGCAATACTGACTGTGATTATTGCCAAAGCGGGAAG
>Farfantepenaeus_aztecus_16
CATACATATCATATGGAAATAAATAACAAATTTATCTATGATATACATTTATATATATTCTATAGTATACATAAACACACATAAATATGTGCACATATATGAATATGCACACATACATAGACATACACACACACACATATATGTATATATGCTCTATCTCTCTGTCTCTCTTTTAACCTCATCATGTGCCTTTTCCCATGTTATTCCGTTATCGTAGATAAAAAATCACAAGGAAATTGCTTTCCCCATCACATGTACTTACAAACACAAACACACACGTGAGTGAGAAAAAATAAAAAAGCGTGTGAAAACAGCCAGGCGTATTTCTGCAATCGCTGGCGGTATAAAAGACCGAAAGACAGAGGGAGGGATTCAGTGGGCTTCGAACTCTCGTCATGATGAAGTACGGCGCTTTTGCAGCCATTGTGTCCATAGCTCTAGCAACGCCAATTACGCGGAAAGATGGTTATCAGTCAGAGATAAGTTGCCCCATGCCCTACCAAGCCGTGGGAGGTCGATGCCTCATGTTTGACACTCTGGATGTGGGCACGTGGCATGACACGAGGAACTTCTGCCACGGGTACCTGGGCGAGTTGGCGCAGATCGACTCGGCTGACCTGCTGATGGCGGTGGTGGACTTCATTCACAGTCAAGGGCTGAGCGAAAGCAACTTCTGGATCGGCGCGAGCGACGAGGCGGAGGAGGGCGTCTGGAAGTGGCCCGACGGGAGCGACGTCCACATGGGCACGCCCTTCTGGGGGTACTGGACCTCGCCTTCCGTCCAGGAGCCAAAGGACGGCAGGGCCTCCAACTACGCCTGCTTGCTGGCGAGGTACTTCTTTTACTTCCATGACTGTCATGAAGATAATAGGATTTCTCCTTTGTGTGAATTTCGGCAAGAGCAACGCTAGAGAGGGCGGAAGTCAGTCGGAAATTATTATCGCAAGAAATGATCATATTTGTAAGCAAATGGTCAAATTTGTAAGTAAAGATGGACAAAAGGATATTCAGCCGAAAAAAGTAACGAATGGCAAATGAATAAATAAATATATTAATAAAGAAAGCTAATTGAATGA
>Farfantepenaeus_aztecus_17
TTTGCATATTTTCTCACCTTCTTGAACCAAACACTCCACACCGAGCCACTCACTGCCCGGCTCTGCAAGACGTCCCTATCTTCAGCCTCCGCCTTCGCTGCTATTTCCTATCTTCAGTAAAACTTCGGAGCCAGACCGTGCGCTTCCCAACGCCTCGCATGTGGGTAGCGCATAACAACTCTGTGGCCAATATAAAGGACAGCATTGCTCCTGAAGGCAACACAAACGCGCAAAATGATGTTCTTCGTGCTCCTGCTCTCCTTCCTGCCACTGCTGACAGGCTCTCCACTCCCACCTCAATCAGCAACCGCCCAGATAACTTGTGATGAAGGTTTTCACAACATTTACGACCACTGCGTCCAGTTCCGTACGCAGGAAGTCACGTGGTACGAGGGGAAGAACGAGTGCTTTAACATGGGGGCCGAACTAGCCAAGGTCGATGACGCAAACTTCATGTACTACCTCGTCAAGTTCATCATAAATAATGGGCTCGGCGGTCACGATTACTGGATCGGCGCTTCAGACGAAGGCCACGAAGGCGCCTTCAGGTGGACGGACGGGACGGAGGTCAAGATGGGGACGCCGTTCTGGGGCGACAGCGGGGACCAGGTTCAGGAGCCCGACGGCGGAAGTCGACAGAACTGCGTGTTCATGGCCAAAGGCGATCACTTCTTCCTTTTTGATTTTGATTGCAGCTCTCCAAAAGCATGTATCTGTGAGAAATTTGTGTAGTTTTAGTAGAGGAATGCAAAAATAAAATCTTGATACAAGAA
>Farfantepenaeus_aztecus_18
GCGGAAGGGGGAGAGGGAAAGGATAGAGAGGTGTTGCGAGCCTGCCTTCCACTGACAGCCGCTCGGCAGGAGAGAGGAGACGCGACCTAGCTCTTCCGTCCCCGTCGCTGGCGAAAATGGAGACGAGGCTCACGGCCGCCGGGCTGCTCTGGCTGGCGTCGCTGGTCGGAAGCACCGACTACTCGATCGCCGAAAACCCGACCACCAACTACCCCACGACCACCCCCTCCCCCCCCGCCGAATGCCACTCGCCCTTCGACCTCGTGGGCGGCAAGTGCATCCTGGTGGACATCTTCGAGTCGGTGACGTGGGCTGAGGCCAGGTACCTGTGCGAGAAGTTCGAGGCCGACCTGGTCACCCTCGAGTCGCTCAATTTCTACACGGCGCTGCTGGACTTCTTGAACTCGAAAGGTCTGGCTGGACACGACTACTGGGTGGGCGCCAACGACACCGAGACGGAGGGAGAATGGGCGTGGTTGACTGGGACGCCCGTGAGAATGGGCACGCCCCTGTGGGCGCTGTACCGTTACAGCAGCAATGACTATGAGCAGGAGCCCACCACGAGCAGCAGCAGCAGCAGCAGCGGCGACTGCGCCTTCCTGGACAAGACCCGCTTCCTGTTCCTGGACGACGGCGACTGCGGCAGCGCCAAGGGCGCCATCTGCCAGCTGCTTCCCGGGGCTTCCGCGTCTGCCGGGAAGCCTGAGCCACAACCCAAGAGGAAACCCAGACGCCGTCACTGATGCCCTTCGTCGGGAAACCCTGCGATGGCCGACGGCGACCCGAAGGACTCGCAAACGGGTTACCTCAATGACTCTGAAGCTTCATCTCCACAGAATGGCCCTTGCATATAGTCCTGTATCTTGATTTGACTTGTTATTGTTGTTGATGATGATGGAACGTGAATCCTGCAATGGCATCCGAGTCCTTCAGTCCACCCGGTGCTGCTCGAGGACTGGGAAACGAGACAACTGACTCTTAACCAATAAATGAGGCATCAGAAAAAAACTCTCACTGTCAACTGTTAAGGGATTCTACGTAAGATGATCTGCTCTTGGAGGAAGTGCACAGAAAGGAAGCTTACACGCACACGGACGCACACACATTTGCATACACAATATATGATATGATGTATGATACGATAAAATGAAATGATAAAAGCTAAGATAAAAAAGAAACAATGAACACCATAAGATATATAGAAAAAAATAAGAATAGGAAAATATGGAACAATAAAGACAGATAATTATAAGATAAAAGGTCATAATAATGTGATAATAAGATAAATCCTAATAGTGAGATAATAGTCAGATAAAGATCATAATAACAAAAGATAGTCAGAAATAAATCAGAAAACAAAGGATGATATAAAGATAATAATGGCAAGATAATCAGATAAAATATCAAAATAACAAATGATAGATAAAAGATCATGATAAATGATAATCAAATAAAAGTTCATAATAGCAAATGATACAAAAATCAGAATGGTAAGATGATGATAAGATTAAAAATAATAATAAATGGTAATTAAATAAAAAATCATGAAGATAAACGATAATTATACAAAAAATCATAATGAT
>Farfantepenaeus_aztecus_19
CACCGACATCGAAGTGTTGAGAGCGCTGTACCTCTACATACATCTAGATAGTTTATCAAGCCATGCCTTCTGGCTTGGAGGATCCGATTTAGCGAGTGAGGGAACATGGGTCTACACCACAGGGGAACCTGTTCCCATGGGCACCCCTTTCTGGGGTCTTTCTGATGCAAGTGCTTCGGCCCAGGAACCCAATGGAGGAACCAGTCAGAACTGCCTCGCGATCACCGGAGAAGGTTATTTCAATTTCAGAGATTATTCTTGTGCTTCGAAGTTTAACCCGCTGTGTGTCTATACTGGATGAGGAAATAGTGTGGGAAACATAGAAACGATGAAAAACATAATAGAAAAGTGGAGGCGTCGACGAGCAAACCTGGAGAGCTCCCTGAGTTGAGTGATGAGGTGAAAATGGCGCCCCGACTTCTAGAGGAAGAAAGACACTCCCAGACCGCCACTGGACCCTTCCGGAGGCGTCTCGGCAGATGCTGGAAAGCCTTGTGATTGGCTCTTGGGTATGACACAGCCAGGAGGGCCAGTCTAGGGCTAGGCTTGTGTTATCTCTCATTCAGTTTATAATGGTGTTATGATGATCAGTGATGCTAGTTATTATCCTTCTTTGCTGATGTAGTTGTTGATGTTATTGTAATTACCATTGTTATCAGTCTATCGTTATCATTGTTATTATACTTATTTCGTCTTTTCCTATTGTTATCATTTTAATGTCGTTATTATTACTATTGTCATTTTTATAGTACTATTATC
>Farfantepenaeus_aztecus_20
CTTCCGATCTCCTTACGTGCTGAAGTAAGATTGTGTCTCAAGATGCTGCTTTATCTGCCACTGATTTTAACCTGCTTTCTGTTCGGAGGGGAAGCAGAGGGCCGAGTAACCTGGAATCGAACCGACTTGACTCTGGGTTCGCAAGACTGCCCCGGAGGCTACTCCCTCGTGGGCGACAAATGCCTCATGTTCGTGAACCACCTCAATCTGCCCCATGTGGAAGCGAGGGATTACTGTCAAGTTACCGAAGGGAAGCTAGTCGCCATCACCACGGCCACGGACTTCAAGAATATAGTCGATCACATCCATGCCAACGGTTTATTTGGCACAAGTTTCTGGGTGGACGGAACCGACAAAGCATCAGAGGGCGTTTGGGTGACGTCGTCAGGAGAAGCCGTGCCCCTGGGAACCCCCTTCTGGGCCGCCTTTGAGTACAGGCAGCAACCTGACAACTCCGCTGGGAATGAGCACTGCTTGTCTTTGCCGTCGCGATGGTTTCACTATATGAATGACGTCACTTGCTCTGACGCAAAGAACTTCATATGTGAAGCCACCATCCAGAAGGAGGTCGCAAGCGCAGCGGTGGCTCCCTTCGGCCCGACGGCGGTGGGCGGCCGCGTCGCCTGCCCCACCCTCTTCGTGGAGGTGGGAGGCCTTTGCATGATGTTTGTCACGTGGGCAGACGAGACCTGGGACGGGGCTCAACAGGTGTGCACGGAAGCCTCCAGCGAACTCTTGGCCATCACCGATATCGAAGTGTTGAGAGCTGTGTACCTCCACATACAGGCAAATGATTTATCCGGCCACACTTTCTGGCTTGGAGGAACCGATCAGGCGAGTGAAGGGACATGGGTCTACACCACAGGGGAGCCTGTTCCTATGGGTACACCTTTTTGGGGTCTTTGGGAACCCGGTGGAGAAAGAGGTGAGAACTGCCTCGCGATCGGTATTTATTACTATTTCAGGGATCGTGTATGTGATTATACTTTCAATCCCCTGTGTGTCTATACTGGATGAGCAAATGGCATGGGAAACGTAGAAAACGATGAAATAGTAATAAGGATAATAGTAATTACTATCATTATTACTGTCATAAGTAAAATTAAAAGATGAACTAAATACGAAATGCAATAAAATAAGAGTATCAAAAAATAAATGATATACATTTTCCTATTGCTTGCATATGTTCATGACTAATAAAAGGTGCAATTT
>Farfantepenaeus_aztecus_21
TCCGATCTAATGTGGCAAGCATTGATCATCTTTAGTTTGCTCGGAAGTCTCTCCCGAGCTCGAGCTTCCTGCACTTACCCCTATGTGACAGTGGGGGAAAAGTGCCTCTTCTTTGCAACATTGGCCGAGCTGCAACACGATGAGGCTCGCCAGATGTGCCACTCGATGGATGGAGAACTGGCAGCGATTTTGACTGCTACGCAGTTCAAGGACTTTGTGGATTATGTTAATGATCACGGCTTTTCTGGTCATTATTTTTGGCTCGACGGCTCGGACGCGGCGGTGGAGGGCCTCTGGAAGACGTCGGGCGGGTATCCGCTCCCAATTGGCACTCCCTTCTGGGCAACGTCCTACTATTACACTGAGCCAAATAATGAACTCGGGAACGAAAACTGCTTGGAGGCAAATCCTGAACAATTTTATTATATGAATGATAAAAGATGTGATGCGATACGCACACCTCTTTGTGAGAAAAATATGGTTTCCGCTTCTAGGAACACGACGGCCCCCAAGTCCTGCCCCATGCCCTACGTGGAGGTTTCCGGCCTGTGCCTGGCCTTTATCACGTGGGCGAACCAGGGCTGGGCCGAGGCGCGCCAGACGTGCCATGGGCTGTCAGGAGAGCTGGCAGCCATCACTGACGTCGAGCAGCTGAGAGCGGTCTACCTGTACCTGCGCCAGGAGTCCATTGCTGACCACCACTTCTGGCTCGGGGGATCCGACGGCGACCGGGAAGGGAGCTGGACGTGGACGGACGGGGCGGCCGTCGACATGGGAACTCCTTTCTGGGGATTCATAGAAATTGATGTAGGCCAACAACCTGATGGAGGAACAGCGGAGAACTGCCTGTATCTCGACCATTGGGCCGGCCACTACTTCTTTGACGGACGATGTGAGTGGGCTCTGAATCCCCTCTGTATGCTGAAACAGCAATAAAGTGGGTATGGAGACAATGCCACATTGCTCAAATCAAGTGATTTTATTATGGGAAT
>Farfantepenaeus_aztecus_22
CAACTTCTTAGATCCACCAGTATGTTTACTGCAAGTAAGACGTTTCGGTGTTTGGCGTCGGTCCTTGCCTTATGCTTTATTCCAGCTGAGTCAAACGAGGAACCCTTTTGGGGTTTTGCCAACCTGACTTCGGGAGACCAGTTCTGTCCTGAGGGATACACCCCCGTGGGAAACCAGTGCCTCATGTTCGTTACCTTCGCTGAAGAGAGTCACAGTGATGCAAGACAAGTGTGTCACGCTGCTTCGGGAGAACTGCTAACCATTTCTACACCTACGCAGTTAGTACAAGTTATAAATCACATCCATTCTTATGGTTACAATGGACGACGCTTCTGGTTGGACGGGTCAGATACGAAGGAGGAAGGCAACTGGGTGACTTCCTTTGGTGAGCCAGTACCCCGAGGAACTCCTTTCTGGGCGGCCTACCAAGATTTCCAAGAACCTAATAACTTTGAATATCAAGAACATTGTCTAGAGATTGATGCTCAGGAGTATTACTACATGAATGATGCCCGCTGCTCGATCAAGAGCAACTTCATATGCCAGTATAAGAATCAAAACCAAGAAGATTCCCCAGAATCCCACTCTGCGGAGGTTCTGAAGGCACCTGAAACTGAAGATAGCAGTAGCCAGTGTCCAAGCTTCTACGTGGAGGTTGGAGGCCTCTGCCTAATGTTTATGACATGGGCATCAGAGGTCTGGCATGATGCTCGACAGTCCTGCGGAGACTCAAGCGACCTCCTGGCGATCACTGACGCGGAAGTATTGCGAGCTGTATATCTCTACCTGCATCAAGAAAATATAGCTGCTCACAGTTTTTGGCTGGGTGGCTCCGATTCAGTAGAAGGGAAATGGGTCTATACCACAGGGGAAGCTGTTCCTATGGGCACACCTTTCTGGGGTCTAGGTATTATAAGCGGCAGCAATGTTCAGGAACCATACGGAGGCTCTCGTGAGAACTGCCTTATGCTCCAGTCTCGAGGGTTTCACTATTTCCGAGATGTGTCTTGTTCCACGAGGCTGAACCCACTGTGCGTTTATCTTGGATAAGTAAATATCAGACTTGGAGTGTACTCTGAACGCCATACACAAATAAACGAGTATGATAGTAAGATCTTTTTATGTCATTCTACAGGAAAATGATGTTTGGTCC
>Farfantepenaeus_aztecus_23
CCGATCTCAGAGAGTTGCAGGAGGTTGACTTGTCTGGCCGACACTCCTCAGATAGATTATACAGGATGTTGCTTTTCCTTCTGTTTATATCAAGTTTTCTGACTTCGCGGTGCAGTGCTCTTGCCCAAACCTCGACCGAGGAGAGAAAGTTTGCGAGCTCTGATTGTCCGTGCGACCTCAACTATGTGGACGAGGTCCTCCTCTGGGACTGCGATAAACACAATCTGCGCGAAGTTCCCCGCCAGTGCTGGTCGCATGGGAACTACTCCATCGGCCAGGTCATACTGAGCAACAACTTCATCACTGAAATCCGTGTTGACGATTTCGTGGGGCTCAGCACCCTGAAGCAACTCATGCTCAACAATAACAACATCTCGACCGTGGCGGCTGGGGCCTTCAAACCCGTCCCTCGCCTCGACACTTTGGATCTTTACCACAACAACATTGTCCAGCTTCCCGATGACGTCTTTGCGGGCTTGCTTGACCTGGAGAGCCTCTGGGTCAGCCACAACTTGCTGAAGAACATCCCCGACATCTCCTTCGTGACCAAAGCCAAGGCGATAACCTTCAGCAACAACCAGATCGAGACGTTTCCCGAGCACCTCCTGGACGCCCCGGCCGGCCCGCTCACTCTCTCCCTGCAGAACAACCTCGCGACGGAGATCTCCGCCTCGGCCATCCTCAACCTGCCCGACTACAGCACGCTCTACATCGACGCCATCACCGTCTGGGCCTCGGACGCGCAGGAGGCAGAGGCGCTCCGGGCAAAGAACTGGTTCGGCACCGAGCTCGACGGCCTCATCCAGATCGGCCCCCAGACGGACTGCCCTCTGCACTTCCACGACGTGCTCGGCGTCTGCGTGCTCGCGGAACCCCTCTTCAGCGGCGACTGGGGGACCATGCGGTACTTCTGCCACGAAATGGGAGCCGAGATGCTGAAGGTCGTCGATGCCAACTTCTTCCAACAGCTACTTCATTTCCTTCGCAGTGAAGGGATTGACCACCACGACTACTGGCTCGGCGGAAAGGACGAGGCAGAGGAAGGGAACTGGAAATGGCTCGACGGGGACAACATCACCCGGGGAAGTCCCTTCTGGGCGACGCAACTCCAGGGCCCCGATTCTTACCAAATTGAACCCCTCGGAGGAACCATAGAAAACTGCCTCTACCTTGACAAATCCCGTTTTCTATACTTCGATGATGCCGCGTGTACAGATGCCAAAAATGTAATTTGTGAGAAGCACTAATATATTCTTGGAATTCATCATCCATTTATTTGTGTGGATACAGATTTGGAGATAATAAAGTGTTGCTCTAGAAAAGATTTTATTTTCCGGTGAAAAAGAAAGAAATAATTCTGACGTAGACGTAATTGATGAAAATAAAT
>Farfantepenaeus_aztecus_24
CACGCTCTGGCTTCACTCGTCCAAGGGCTGCTCGCCGTGTCACCTTCAGTCCGGCCGCTAAAATGAGAGGCATATTGTCTTCGATTTTCTATTTTTTCTTTCTGAAAGTCTCTGTGCAAGGTCTGTGTCCTGAGCCTTTCGAAAGTGTGCAAAACAAGTGCTACTACTTTGAGTTGGATGTGTCCAGGACATGGGACAACTGCAGGGCGAGGTGCCAGGCCCTCGGCGCCGACCTGGCTATTCTCAACACGTGCGAAGAATTCAGCCTTCTCGTGAAACACATCCATATTTCACAACTGGAAATCCCTGACAATTTTTCTTTCTTCGTCGGCGGCACCGACAGGGGGGACGAAGGCGTTTGGTACTGGGTCGACGGCTCGCCCGTGAAGATGGGCGTTCCTCTTTGGGGACAAACAAACAATATAGCAGAGCCCTCTGGGGGCACGGAGCAGAACTGCGCCACGCTCAACAAGGCCAACCGCTATTACCTCCACGACGGCGAGTGCGACAAGAACGGCTACGCCATCTGCCAGATCGACCCCGAACCGTGAAATGGGCGGCTCGAGTGCGGGAAATGTTGGGACGCAAAGACCTCGGGTTATTTCGTCTGGATTTGTTATCTGTTTGCAACGTTAATAAATTGGATACAGGTTTA
>Farfantepenaeus_aztecus_25
AGTACAGTGTGTAGGAAGACTCCCTGAGCATTCGTCACCATGGCTAGGGCAGCGGAAGTCTTCGTCTTAGGTCTCTTGTTCAGCCTCTCGATATTGTTTGCGGAGGGGACGAGTGATACATGCGGCGGCGTTGTGTACTCGCACATGACGGCTGAGTGCAGCGCGCCCTTCTCGAGCGTGGCGGGGCGGTGCGTGCTCCCCCTGACGGCCGTGGCGGGGTCGTGGGCGCAGATGAGGCGTCTTTGCCGCGAGATCGCCGGCGACATGGTGCGGCTGAGGGACGACAACTTCGTCAAGGAGCTCTTCGTCTTCCTCCGAGACGCAGAACTCGAGGTGAACCGCTTCTGGGTGCAGAACTCGCCCTTCCACGGCGAGTACTTCCTCCGCGACGGCGCCCTGGCCAGGATGACCTTCCCGGGCGAGGATCCTGCGGAAGTCCTGGCCGAAGGCACCAAGGGCGAGGGATGCCTGCTCATGCACGTCGTCTACCACATATTCTTCAGGAGAGAACCCTGTGACCAAGCCCTACACGTCATATGCGAGAAGGCAGAGCATGCCAGCGAATAATCCTTCCCGTCAAGTTGCAGGAATTATGAGAGATTCCTCATTTCCTTTATACATTTTCCATCTCTCTTTCTATCTCCTCATATCGCTCTATTTCTATGTAACTGTATTCCAATTTATACTGTAGTCTACAATATTCCGGCCTCCCTTTTTCCATCCTTTTCTTTAATTTACTTCTTCTTCTTCTTAGCTTTCTCCCATTTCTATAGCCTTTCCTTTATTTTACTGAGCAACAATAATGCCTCAGACTTCTCTAAATGCTAATATCACTCTGCATTTCTATTTGTCTAAAACAATATAAGTAGACTGATGACACTGTATGAATAAAGGGTTAATCAAATACATTGTTCAAAGACATGATCCGCCACATGTTGATCTGTGCGTGGGAAATGTTATGAAACGTAAAACACGTTCGATAAGGTCTTCACAGAAAAATAAATATCAAAGGAAACAGGAAGTAATGGAGATTACTGGAACCTAATGGATTGACGCAATCAGACGTCTTTCTTCCTAAAGCATGAAATGATTAATATTGGAATAAGGAAAAGGTATAAATGAAAATAA
>Farfantepenaeus_aztecus_26
AGGGGGGTACCAGAGGAAGGCAGAGAGAGAGAAGGCAGTAGTTTAACCGCCCGTCTTCAGTCCGTGTCTCGTCTTCAACACATCTGGATCACCTTCCCTGCTGCGCCCCGCCCTCGCAGCGAAGCTATTGGATATTCCAGGCGAGAAAAACAGGATTTGGAAATGGCTCGTCTCATACGGCATTTGCTCCTGTTGCTAACTTTCTGCGTTCTCGGAGGTCTCTCCGCCGAACTCTGTCAGTATGAGCAGATTGAGTGCAAAACGCAGGGCATCTGTATCAGAATGAGCGAAGTTTGTAATGGCCGACATAATTGCCTGGACGGATCTGACGAGGACCCGAATCTGTGCAAGATCTGGAAATTCTCACAATACGATTGCAATGCGAATAGGCCTGAGTGCAGTTTTAACCGTTGTGACAAGACTTTCAGCTCATTCTGCAACCACTGCGCTGGCCATGTGGATCCCAAGGCCTGCAAGATGGTGGCACAGAAGAGAATTGCTATCTTCGATGAAGCCATGCAACTGTCCGAAGACAATGTAGATCTACTGGCGACGGCGGTTAACGCAACACTGACTGCTAAACCGGGCTGTCCCATGCTTTACGAACGCGTTGGTAAACACTGTCTTGCTTTCTTTTCACTTTCTAAGGTCCCGTGGCCGGAAGCGAGGCAGTTTTGCAAGTCCATTTTCGGTGACCTTGTGACCCTGAATAACGTGCAGGAATTCGTGGAAGTAATACAACATTTGAAGAGTTCCCTGTTAACGACCGATTTCTGGATCGGTGGCAGATATGACATGGATGTGAATTCGTGGTCGTGGGTTGACAAAGACACTCCAATGCCTCTGGGTTCTCCATACTGGGGCGAGAAGTACATCAGCCCGTGTGTTCCTCGGTCGCCTCCTCACACCGACCCCTTCAGCGACCCCCCGAGTCCCCTGCCGGAAGCCCCCTGCTACCACTACGTCCAGTCACCCCAGCAGCGCCAGCAGGGATGGTGCAGCGCCATGACCTACGAACACCACTTCTACATCACGGACGAGACCTGCCAGAATGCCTACAGTCCTTTGTGCGTCCTTACTCACATGCCACATGAGTAGGGATAGGGACTTGCTCATAAGGTGTTACTCGTAGGTCCAGGACAGAGTACATTTTCCTTATAGTCATTCTTCTGCTCGACTATGTTTTGAGTTCTTTGCTGGGACATTTACTATCCTTAGATATCTTTGTGATGCATCTAGCGGCGATCACATGATTTGTACGATCGCCGTCGCAAACTCCCGTCGTATAAGGTCATCGCATTGATTGTGAATATGGCCCTAGATTCAAAGAAAAAAAGTGGCATATTTTGATTTTCCAGATTTCATTGGTTTGATTTTCCTCCATGAAGAATCTGTTTTAATAAAAAGCAGTGACAAGAAAAG
>Farfantepenaeus_aztecus_27
TCTTGTCCGCTGAGAGGCGCTCTTCTGTTCCACTGTCTAGCCAAGCCATGAAGATGACGAAGATCCTGTTGATGGTCTTCTTGTCCCTGATGACTTGCCAGTTTTCCGAAGCAGGCGAAGAAGGCGAGGAACCTGCACTTCCGCCTCTGCACCTGAACTGTACACAGAGCCTGACGGACTACCTCCTGCTGAGGCAAGAGGCTCACCTCAACAGGATGGCCTCGGCGGAAGCGTCCACGACCCAGCTTCTGAAGGAGACCCTCGAGACGCTGGTCCAAGTCCGCGACACCCTGAACGAGGTCAATGCCAAGATAGGAGGAGATAAGAATCCCGATGGTGTCGTGTGCCAGACTCCTTTCACACGTGTCGGGGATCGCTGCCTCCTGCTGGCCCTTCAGGAGAAACACACGTGGGCTTCAGCGAGACAGTTCTGCGCAGGGTACGGGGCCGATCTGGCTCACTTCGCGGACGCCAACACCTTCGCCGCCGTCCTCGCCTACGTCAACACCATCAACTTCCAGAAGAAAGCCATCAACGTCTGGATCGGCGGGTCAGACGAGGCCGTTGAGGACACTTGGGTTTGGGTCACTGGGGAGCTGATGCCCCGGGGGCCGCCCTTCTGGGGGACCTACGATGGATATGCGTTGCAGCCGAATGCAGGCCGGAGCCAAAACTGCGCAGTTCTTTGGCAAGCAGACTATTACTACATGCACGATCTACCATGCACACACACATGCGCTCCACTCTGTCAGAAATGAGGGAAATGTCACGTAAAAAAGATGTGCGTTTGTATAAATGTGTCCTTATGTTACTGAATATACTTATATACCTGTTTCATTTGCTTGTCTTCATTCTCACCGTTATGCATGTATATTATATTATTAAATCTATGTATCACTA
>Farfantepenaeus_aztecus_28
GTACAGTACTTCAACTCAGTCTCAAACTAACACTCGTCACATACAGACATCCTCGCTCCCTCTGTCTCTAAGATAGTGTAAAACCCGAGGATTCCCGATGGCTCCAACCACGCAATGGCTGCTCTGGGTGGCAATGCTCCTCGTTTTAGGAGAGAGAACATCGGCCATCTGCGGTTCCAACCAGGTCCGATGCAACAAGGACGACCGCTGCATCTCCATCTCCTCAGTCTGCAATGGGAGACCGGACTGCCCTGACAGGTCCGATGAGCATCCGCAACTTTGCAAGCTGTGGACTTTCAATTCATCTCCTTGTGGCGGTTCCTCCGTGTACTGCAGTGGGTGTCGAAGCTATGACAGCTACTGCGACAGTTCTCATTGCCGGGATAATGTGGAACCCCAGATATGCCAGATGGTGAAACAGAGGCAGTTGATTATCGAGGAAGAAGTTAAAGGGATGACTCTCTCGGATGATGCCGTGGCTTTGATGACCGCTGTGGTGAATTCAACACTTACTCAGAAATACCCTGAATGTCCCATGCTCTACAAACGAGTCGGTGGTAAATGCCTAGCCTTCTTTTCCCTCGCGAAGGTTCAATGGCCGGAAGCTCGACAATTTTGCAAATCCATCTTTGGCGACCTGGTGACCTTCAAGAGCCTACAAGAATTTGGACATGTAATTGACTATCTAAAGGAAACTTTGCTAACGACCGACTTCTGGATCGGTGGGAGGTACGATATGGATGTCAACGCTTGGGCATGGGCCAGTGACGACACTCCTATGCCTTTGGGATCTCCCTATTGGGCTGAGAAGTACAGTAGCTCCTGTGTTCCTCGGTCACCTCCTCACACAGACCCCTTCAGCAACCCTCCGACTGCCCTCCCTGAAGCCCCTTGTTACAACTACATTCAGGCACCCAAGCAACGCAGCCAGGGATGGTGCAGTGCTATAACCTATGAGCACTTCTACTTCATCTCGGACGATGAATGCCAAAGCTCCCACAGTCCCCTATGTCTCCTTGCCCACGAACCTGAGGGAGTCTAGTCATGGATAGACAAACAGCTGCTCACACCAGTTGAAGCCCTTGTCATTAGTTCATATATGTTAGGTGATGACAATATATATACTTTGTGTGTGTGTGTGTGTCTTGAGTGTGCAAGTTTGTTTTTATAAATTTTTTTGAGTGAAGTGACTAATTCCATTTCAGAAGCATTTTTTTTAGATAAATAATTTTAAACATATATAATTTTTTTCTTTTGTTATAATGCTTATACTATCTTCTAATATACTAGTTGGTAAAATTACTGAAGACAACTTGTAGATGCTTGACTTAATGGTCAGATTATAAAGGCCTAACTAAACCAAAATAAATTTAACTGCATAATTGTAAAGAATAGATGCAGAAGTAGTTGTCATCATTAGCATAATCTCTTCACATTCCCCAAAAGTATCCTATAAGAGG
>Farfantepenaeus_aztecus_29
CAGGTGTCAAGAGCGCCCCTTAGATGAAGAATTTCCTTGACTGGTGAGATTCTCCTCACCATAGTTTTCACTCTTTCCTCGTCAGACAAGGTCAGCATCCGCAGTCAGCCTCACAGAGCGAAATCCTATTTCCATCCCGCTGACCCATAGACCCAAGGATAAAGCATGAGCTCCACACCGCACAAGTTCCCCAGCATCGCCTTCCTCTTGCTGACCCTGGCCATCGCGGCGGCAGATCAGCGGAGACACCAGGCAGCGTTCCACAGCCAACCGGGGGTGAGCTTCGGCGAGGTTTCCGACTCCGATTCGGCCTTCCGATCTCTCAAGAATGACCTGTCCCGAATCACCTCCATCGACGAGAACCTCGGCAACCTCAACGAGCGCCTCAACGAGATCATCAAAGCCCAGTTCGAGCGAGCCAAGGAGCAGCAGCCAGCGAGTCAGCGTGGAGGAGGATCTGGTTGTCCAGCGCCCTTCGTGAGCGTGATGGGCGAATGTTTTTCCCTGAGCAAGACGCGGCTTCCCTGGCACCACGCCCGCCACTACTGTCTGGGCATGGGCGGCGACCTCGCGACGCCCTCCTTCCTCTACGCCCTCAAGACCTACATTCTCGAGCGCGAAGGCGACGCTGACGTGTGGGTGGGCGGGTCGGACGAGGGGTCGGAGGGGCACTGGGCGTGGATCAACAGCAACGAGGGCGGCACCAACACGACCATCCCCCCCCACCACTGGGCGCCCGACCAGCCCGACAACGGCGAGGGAGACGGAGAACACTGCCTCATCATGCAGAGGAACATCCACCCGCCGCTCGCCGACAGCTCGTGCGAGCGATACCTCTCCTTCGTCTGCCAGTACCGTGGGTAGAGGCAGAGTCTGTGCAGGCCTGTGCAGGCCTGTGCAGGGTCTGTGCAGGTCTGCGCAGGCCTGTGAAGGGTCTGTGCAG
>Farfantepenaeus_aztecus_30
CCTCGCGTGTTGTTTGGTGAGGTCAAGCTCTTCACTCTCCCAAAAGATGCGTGTGGCTGCAGCGTTTCTTTGGGCGGTGGCAGGGGCGGTGTGGACGCTGGAGGAGGAAGGTGTGGGCAGCCTTTACGATCAGCACTTTCCTCCTCTTCATCCTGATTGTACCCAGAGTCTCACGGACCTTCTCTTGTTGCGCCAAGAAAACCAGCTTAAAGAATCTGCAGGAATACTGAAGGAGATCCTGTCAGAAATCAAAGGCTCCTTGGCGCGAACTGCCACGTCGACAGAAGCCTCCTGCCCAGGCACCTTCGTAAAGTTCAGTGGAACGTGTTTGTACATTGCCAAGGACGTCAGAAAAACTTGGGAAGCTGCTCGGACCTTCTGTCAGGACTTGGGAGGAGACTTGGCTGTGTTCCGAGACGCCAACGCACTCGCAGATGCTATTGGATACGCTAAAGCTTCAGACCTCAAGGGCCTTGATGATATGTGGGTGGGCGGAACAGACCAGGCAGCCGAGGGGCAGTGGAAGTGGGTCTCCGGGGAGGACATGCCGAGAGGGACGCCCTTTTGGGGAATTTATAATTACGTCCGGCAGCCAAATACAGGACGAGGCGAGAACTGTGCCCTTCTCTTTGGCCCTGACGACTTCTTGATCC
>Farfantepenaeus_aztecus_31
TTGGATTTAAAAAAGTACATGGAGGAAAAAAATATAAATTCACATTTACAATTGAGCAGATATGATAAAAGGAAATTGAAATATTAAAAAGGCGGTATTTTTCTCCGTCCAAATGCATTATACCTAGAGGGAAGAATGAACAAGGTCATTTACCCTGAGGGTACCTACAAACAGCTGGGGATGTTTATAAGGGCGTAGGATACAATTAATTCATTTGTATAATATTTTGCACAAAATCAAAATCCATTACCCTCCAATTTCGCAAATCACCGCCATATTATCAGTGCAAAGTGCGTCAGCCCAGTACATGAAGTTGTTGCTGTCCATAAACACGCACGTTTCCAAGCTACCCCCGTTGGGTTCCTGCCCCCCTTGGTGGACGCCCCAGAACGGTGTGCCCATCTTGACCTCGGAGCCGTCCTGCCAGCGGAAGACGCTCTCGTGGCCGACTTCTGTGGCGCCGATCCAATAGCTTTCGTTGTCCCAGCCGTTCCTCTTCAAGATGTTTACGAGTTCGTGCATGAAGTCTGCGCTGTCAATCTTGACCATGTGACCGCCCTCCCTGCGGCAGTCGACGCTCATCTCCCCCCAGGTGCCCTTGTGGTGCCGCACTTTTATCAGCTTATCGCCGATGGAGAACTGACTACCGTCGCTGCCGCAGCACAGCAGCAGGAGGCAGAGACACAGCGGCAGGAGAAGCGGACGCATCGTAGAGCT
>Farfantepenaeus_aztecus_32
ATTTTATTTCAGTGAAGGCCTTGTTTAGACTACCTAGCGATACATCACAGTCGAATTTTTCGTTATTAGAGACGGCGTTCGGCAGCTCACTAAAAGATTGTTTTCTTCAGACCATCATGCAGAGGGGGTGGAGGACATCATTGCAATTATGATCGTTGAAATAGAACATACGCTCGCCATCCAGAGCGAGGCAGTTCTCGTCAGTGCCACCAGAGGGCTCGTGCGACCAGCCGAAGAGACCGCTGTGAAGGGCCCAGAATGGTGTCCCGTGAGCAATATCGGAATCGTCCACCCACGTCCAGTTTCCTTCCGCCGCGATGTCGCTCCCGCCAACCCAAAAGGGATCATGAAGGTCGTATTTGACGAGGTACTTGTAGATCTCCCTGAGCGTGTTGGGTCGGTCGACGATGGCCAGGTCGCCTTTCCCGAGTTCCTGGCAGAGGGTCCTCGCATCCTGCCAAGGCATGCGGGTCTCTTGGTGGAAGTAGAAGCAGTCGGAATTCAGCTCCACCCATCCCACGTCGCACTGGGTGATGCAGTTGATCGCCACCAGTGGAAGAGCCAAAAAGAACAGCAATTCCTTCATGCTGACGTTTTCTTATTATAACCGCTCGTTCTGTTCTCGTCGTCTTGTCTCGCCCGCGCTCGGCCTCAGCTGTCAGCCATCGCCTTGCCACCACACGAAAGAGCTGCGTTATATACTGCTGCCTCCCACTTCGAGTTTATCTGCGTGAGGGAGAAGCAGCTGT
>Farfantepenaeus_aztecus_33
CGCGGAATGAATGCGAATCTTCAGTTCCTGCTTTAGAATTTGTACTCGCATATCAATGCGATTTCTGCATTGCAATCCAAATCATTGAAGAAGAAGTAATTGTCCTTGTTGAGAGCGATGCAATTCTCGCTCGTCTGCCCCCCCGGCTGCTGGAAGTCGCTGAGGACGCCCCAGCAGGGGGTGCCCATGCGGACGGGGCTGCCGTCGGGCCACACGAAGTCGTCCTCCCACGCGATGTCGTTGCCGCCGGTCCAGTAGCTGTGATCGGCCATCTGCTCGGTGTTGATGAAGTCGACGATGTCGGCGAGGAGGTTGGCTTCGTCCACCGCGACGAGGTCGGCCTGGAAGCCGTCGCAGAAGGCACGCGCCGCTTCCCAGGACATCCGGGCAAAGTTGTTGACGAAGAGACAGCGGCCGCTGATGTCCACGAAGGGATGGGTGCACACGTCATTTTTGTTTTGTTTGCTGTCTACGCTGTTTGCACTGACAGCCACCCACAGGCCAGCTGTCGAAACCACGAGAAAGAGCGAGAGCTTCAT
>11450_(reversed) ENA|GEUA01011451|GEUA01011451.1 TSA: Farfantepenaeus aztecus comp47966_c0_seq1 transcribed RNA sequence.
CACACACACACACACACACGCACAAACACACGTCAATTTTCTGTCATTTTTTTGTCAACTGGCTCTAGTATCATTATACATCTCGTTATTAATGCGTAAATATTGACTATAAATTCGAGTCAGGGCTGAAACGACTCTTGCAAAATATTTTTTAAAAAATCATGAAACCAATTTTCGGAAATGATCATATGACGTCAAAGTGCATTTTCAGTTACGAGCAATAGCGTCAGAAATATCTTTATTTACAAATAAGAAATATCAGAAACGCAATTCAGCTTCCAAATCAATAAGAAGAAGAAAAAAATAACACGAAAAATAAACATTTCTAAACCACCCTCTTACACAACCGCGTTCGAATCGCTGCCCGAGCTGTCGACGAAACTATGAAAAATATTTCTAAACACAGCTGCCGCGTTCGAATCGCTGCCTGAACTCTCGACAAAACAGCGTAAAAAAAAAAAAAACATTCCTAAAGCACCTTCTCACACACAGCCGCGTTCGAATCGCTGCACGAGCTGTCGATGAAGTAGTGAAACACCGACTGACCCAGGGCGATGCACTCGAGAGAGGAATCGGACTTCGGCCGTTGGATCCCGCCGTCGTAGCTCCAATATGGCGTCCCTTCTCTCACCTTCTCGCCGTCCAGCCACAAGAAATCTCCCTCCGTGGATGTTTCCGAGCCGCCGATCCAGTAGCTGTGGTTGTCTATGCCATTATCCCGAATATACCTGACGAGGTGATACATGAACTCCAGCTCGTCCACCTTGGCCAGCTGACCTCCCAGCTGGTGGCAGAAGAGCTTCATCTCATCCCAGGTTCCGGAGATCACAGCATCCACGAGCACGCAGCGGCCGGCGAGGAGTTCGAAGGGCAACTGGCATCCTACGGCGCCGTTTTCCACTTGAAACGGGACGGTGAGCGTCGTCTGCAGAGTCCCTTCGTAGCTCACCTGGGCCGTGTAGTCGCCGTTGAACAGCTGATCGAACACAACATGGCAGTCTGATGCTTCCCAGCCACACGTGACGGTCTGAGCAATCGGCGGCCCTCCTTTATCTGGCAACACTTGCACCAAAAACTGCAACGGAACAGCTGTTTTTTCCCACGACACTTGTACACTCCCTGGGCCCACGTCTGTTACTCGAATCTGCAGGTCTGTGACGGGAACCAGCGAAGAGATGCCTTGGTCATGTTGGGTCAAGAGAAGCTGTAGGTCTGTGACTTGACCTTCTCCATTGGGGTATGTAAGGGTCTGAATATCCTTTATTTTACAACCGTCGGTGAGAGGTAGGCAGTCTCCTGCGTCACTCTCGAGGTAGTCACTTGGATCGAGAGCATTGATGAGGACTCCCCTGAACCCTTCCTCCACGACCAGCCCTTCGCCAGTCCTTGCCGTGGTCGTCAGGGTCTTTGAGGGGCGCTCAGAGCTGGGTGAAGTCGTTTCGATGACGACCCTCTCGATAGTCAGGCCAGTCCAGCTCCGATCCACAGACTGTCTTCTGCTTCTGGAAGTTTGAGTTCTAGGATCCGTCACATCCAGGACCTCTGCCGCATATTCCCCGTACTCCAGCAGATCGAGGAAGTAATAAGAACAAAGGCCATTCTTGCACCGAATATTTCCAGAAACCTCAACCACTTTGGGCGTTTCGGTTCGAGAGTCGCCTATACTGGTGGTGAGAGGGGCGTGTCCGTGAGCTGGGGAAGGGACCGCCCAGATCTGGACGAGGTAGTTTCGTCCTGGTTCTTGATTCCATCCTACTCTCAGCGTCTCGAGGCCCTCCTGGTGCACGGCTACGGTGACGTTCTTAAGGGCCAGCTCTTCCTCGGCCGCGGCAACCACAACATTGTCCTCCGACCTGGCCAGCACCAGCAGCACCAGGTCCCCCTCGAAATACGAGTCGCTCAAGGCCACAGGCGTCAAGCAGTAGAGACTCCAGGTCCCCGTCTCGTCCGGCTCGAGGTGGAGGTCGCCTATGTTGACGACCTCGAGGCCATCCTTGAGGAAAGCGGCTTCGTATTCGAGGTCGAGGTTAGGGGCCCCGCCGTCCGGGAGGGTGATGCAAGGGGACACGCCCTCTCCCTCGCTGTTTACGATCCTTCGGAGGGATAGTTCATCTACTTGGTCCTGTGCAGAATAGGCCCAAGTGTTCTCATACAAGGCCACTACCACAAGAATAGGTACCAGATACCACATGATGCGTCGTCGTTATTGCCTTGCCTGCGTATTCCTCTTAGTG
>29622 ENA|GEUA01029623|GEUA01029623.1 TSA: Farfantepenaeus aztecus comp75084_c0_seq1 transcribed RNA sequence.
CAGTGTCGAGGGGGGAGGCGCCGCGGTGGAACGGCAGCTCGAGGTGATCCTGCTGCTCTCGCAACGGCCCGCGCTGCACTGGTTCATGCCGACGGCGAAGGGACAGAACGGGAACGGAGCGCGCTAAGGACCAGCAGTTGGGGCGAAAAATTGACTGCATCGTTATCACCATGTGGCCGTGCTTCTTGATCCTGGCGTGGGCGGCGCTGAGCGAGGCAACGACGGGTCCGCGATCTGCGTTTGTTCAGCGCCTCGAACCCATCGACTTTGTGGGCACCGATTACTATTTGACGGGCGGGAACGGCGGGGGAAGTGGTTCGCCCTCGATGCTGGAGGACCTGAGGAGAGGACACGAAGGTCTCATGGTCAAGCTCAACGATGTGACGAGAGCTCTCAAGGAGGACGAACTGAAGCTGAACAACGTCTTCTACAAGCTGGGCCGCCACGACAACGACTTGGAAGGCGTCAGCGACAATGTGCAGAAGCTCTCTTCATCGTCGAAGAAAATTGAGGCGAAACTTAACAAACACGCCTTCAACGTGGACTTCCTTCGGCGGCGCATCGAGCGGCTGCAGCGGGAGAAGAAGGCGGAGAACTCTCTGGAAGCACAATTAGCAGCCGCCAGGGAGATCATAGACCGCCTGGAAGACCGTCTCACCGGCGCCCTCATCCGCCTCGGAAATGTGGAGAACACGACCCGCACTTTGGAGAAACGGTCGGTGGTGTCTCACTTCCCGGACCTCCTTGGCCCGCCCATCGCTGCCGCCGCCCGCCCGCCCACCTTAACCGTCTACCCGGCGACACACACAGGTGGAAATGTGGCAGGTGAGTGCGGCGGCGACTGGGAGAGGATCGGCCTCGGGTGCTACTGGTTCGGCGAAGAGGAGCTCACCTTCCCGGAGGCCGTGGCGTCGTGCGTGCGTCGCGGAGGCCACCTGCTGACCCTCAACCCGCCCGGCATCCAGCACGACCTGCTCATGGCCCGCCTCGCCGACGGTACTACCTACTGGACCAGCGCCACAGATGCCTTCAACAAGGACGATTGGGCCTTCCTCATGACAGCCCAGCCTGTGCTGCCTTCCCATTGGGGTGCCGACCAAGAGAACAGCCTGAGCAGCCACCAACGCTGTGCAGGCGTGTCTAACATAGGCCTCCTCAAACAGCGCTGCACTCACCGTCAGCCGTATATCTGCCATATGTTTTGAAATGGTGCGAATGGAACACAAGCTTGGTTTGGAGACTGGCACATTTAGATCTTCAAAATTTTGATATTTGATTTTTTTGTTACTATTTCTTTTTCTTATTCTGGTTCGTAATTGGAAAAAAATAGATGTGATATAGCTCCCACTGCATACATCCTGCTCTGTAGCTTTGCGACTTTAATTTATTCTTAGAATAAAGAATATTTTATTCTCCATCCACTTACATTGTATAAAATGTGTCTAAGTAAAGATACAAGCTTCACTGTATCTGGGTTCAGAATGCTAACACATGGGGATATAAACATGAATAATCACACTTTAATAAAAATATTGATACAGGATTTTAATAATCTTGTGTAACTTACTTTATATTTCACAACCCAATTTTGGAAGAAAAAATAAAACAATAGCCTAACTGTATCATATTTTTTTGTGTACTGAGCTAGTAAATCAGAATTTTTGCAGCACATTAAAAATCATATATAATGAAAAGCATCATGACTACATAGTAATGATGGACACTAGGACCTTCCCTGATTTTTTTTTTAATGTTGATAACCAAAGTCACTTTTCTGGACTTTTTGCTAGAATTCATTGTATTCCTTGACACATGCATATGGAATTATGACTTAACCAAATCATATAATCATCACTTTTATCATCATCATTTGTCTTTCTTACAGGAGCATTTAGTCCCTGTTAGTAACCTGTAAAAAGATTTCATGCTTTTTCCAAAGATTAGTCATATTTCATACATGCTGTACATTGTACTTATAATCTGTAAGGTTCTCTATATAGTTAAACAAATAAGTGGTTTATTAAGTTATATGTAATTGCCTTTCACTAAAGCCTGCCTCATTATTATCTTTAAGGAAAATAATAATTTTGTTATTTTTTAATTACCAAATATTATATATAGTTAGTTTATAAAGTTACTGGGGCTAGTGCCTGGCCCTTGATATGATCCCACCTTATCACTGCAATGGGTTGTCTTTTTATAATAAAAACAAACAAATGCCCTTCTTTTATTTATTGACTTTACATGAATATTGCATTAGTTATTTTGTCAATTAACAATTCATTTGATACCTAATGACATTTTATAAAAAAAACAGGGTTTCAATTCAATTCAATTTAATAATTCAGTAAGTCTGACAAATGCAGCAACATGATGACTAGTGGTAAATTTTAGGCATAGTCTAGTTCATAACATTTTGTGGTTTAGCATTATTGGAAACAGTAAAATGAAAATGATTATTGATAATTTCTTTTCCACTTCAAGAAAATTTTTTTTAGTTTCATGCTGATTTGAGTTACACCTATTCTTGGTAAGGGATTAGCAAAGTCCCTTTGCTTTCAAAATTTTGGGTCTAGCATTTATGCTCCTTATCACAAGTAAAAAATATGGTCTAACAATATCCCAATTTATATCAGTACATTTAGTGCCTTTCTATATTTGTCTTCCAAATAAAATCAATAACAGTACACTAAGCAGCAAAAGTGAAATTTGTCCTTTTGGATTTTTTCTCTTTTAATACCATAAAAGGATTCAACTCTAGTCTATTCTGTCCTTAACATTCATGATTTAATCATACAAACACTGAATTTAATCTTAACAAGCAAACCTCTCAAAAGTATTTAAAAAAAACTGCTGTTTTAGGATAATTAAAAAATAAATAAATGCAAACCTCTTTATTTCCCTTTCGAAGCTGAGGGAACACTGGGTGATTTCATCACCTGAAAATTTACTAGAAGTTGTGACGCACTGAATAGTTCCATTATCACATGAACTAAAAAATCAGACACAGTTTTTTTAACATATTAATTTTGAAAGTAAAAATATTGTCTTGGAACACATTTTGCTTATAACAAACAATATCAGACCATCTCAAAACTTCCAAAGACATACCAAATATATTCATAAATATGCCATACTTCCTTTAGTAATCCATTAAATGGATCCATGATTCACTGTCTAATGAGCAACTGTCACATCTATAATTAGTAAATCCCCCAATATTGTATAAATAAATGTTTGTACTATTATAATTGTAAAAGTAATGATGATAGCTTAATATGTAATGATCTAAAATCAATAAAATGATTACTACATTGTGAAGACCTGGACAGAATTCATCCA
>50317 ENA|GEUA01050318|GEUA01050318.1 TSA: Farfantepenaeus aztecus comp91874_c3_seq1 transcribed RNA sequence.
AGGGGCGGTGTGGGCGCTGGAGGACAGCAGTGTGGGCGGCCTCTACGATCAACACTTTCCTCCCCTGCATGCTAACTGTACCCAAAGTCTCACGGACCTCCTCTTGCTGCGCCAGGAAGTCCAGCTGAAAGAACTGAGGCAGGAGTCCGCAGGGATCTTGAGGGAGATCGTGCACATCCTGAATGACATCAAAGATTCTTTGGCACAGAACCACACGTCTACAGAAGTATCCTGCCCCGTTAACTTTAGAAAATCTGGCGAAACCTGCCTCTACCTTGCCAAGGACGTCAACGTAACTTGGGCAGCTGCTCGGCTGTTCTGTCAAGACTTCGGAGGGGATCTGGCCGTGTTCAAAGACGCCAACGCATTCGCACAAGCTCTTGGATACGTCAAAGCCTCAGGGATTCGGAAAGTAAATGATGCCTGGGTGGGCGGGAGCGACCTTGCGAAAGAAGGCGAATGGAGGTGGATCTCCGGGGAAGACATGCCCAGAGGAACGCCCTTTTGGGGAGACTTTTCTTACGAACGTGAACCAAATGGAAATACAGACGTTAACTGCGCCCTCCTTCATGGTCCCGATGACTTCTTGCTCCACGACGTCCCCTGCGAAAGGAAAGTTCATCCTCTCTGCGGGATCAGCCCCTCGAGAACGGGCTAGCGGTAAGGGCTCGATTCCAGCAGATATGAGTGGTGGATGGCCCTTAAGGGAAGGATGCAGAAGGAGGAGTTAACCCTGAGTGATGGTGAGGGGCTGTGTCCTAACCATCGCATCGGCATCGGCTTCGACGACGCAAGCAGCCAGGATTTTTTCCGCGCTTTCAAATGTTTCTGTTACTCTCGGCTTTTTCGGTTATGCCCATTTTAAGGTAATCGATATACATCTGTTTTGTAATCAGATTAAAATGCATGATTAATATTGCCAAGGGAAATTCATATCTTTCAGAAGAGAATGGGCAAAACATAATGTTTTAATGTTCGTTTGAATGTTTACACACACACACACACACAC
>65828_(reversed) ENA|GEUA01065829|GEUA01065829.1 TSA: Farfantepenaeus aztecus comp96811_c0_seq1 transcribed RNA sequence.
AACAAAACAATATTTGCTCTATCTTCATTTCCAAGTCCTGTTTTCCACCAGAGTGCTTCCTCACTGGCGTACAGTGTTTGTTTTAATATTTCCTGAGGCAAATGGGGTTATACTTGTTTCCACATTGGATATCATACCAATAATGGTTATAACTAGCATGCATAATGGCGCAGTTATGGGTATTCCCACTATTTGGCTCGTTTTTCCCCCAGAAAGGTACGCCCTGTGGTACAGCTCTGTTGTTTACAAATTTCCAAGTGCCTTCTTCTACTTCATCTGTTGCTCCTAACCAGTAGTGCTTGCCCTTTGTGACATCCTTGCTCCTGATGTAGTCGTAGACGAGGGCGAACGTATCGCAGTCTTCGATCATCAGGATCTCCCCGCCGTGGGTCTTGCACAAGTCAACCGTGTCTTGCCAAGTGTAGGTGACATAAGCGTCCAAGAAAATGCACCTCGTTTCGTCCAGGGGCTCGTAGGGGTAAGGGCAGTCGTTCGAACGAACACTGGCTGAGGCAGCGACAGAGATCAGCGCGGTGAGGATAACCGGCGCTAGGAACTTCATGGTGAAAATAACGGTCTCAACTGAAGCGACGACAAGACCCGTGCAACGCCGAGTGGGCTGAAGGTCGTGCTTTGGCGGGTTATAAGGACCAGTGCTTGGGAAGGCGCGGGTGGTCGCCCTGCCTGCGTCAGGCCTCGCGC
>65844 ENA|GEUA01065845|GEUA01065845.1 TSA: Farfantepenaeus aztecus comp96902_c0_seq1 transcribed RNA sequence.
ACAACAGGTAAGCCAGCAGTTCAGATAAACCGCCGCGGGAAAGTCATATATAAAGTGGATAACGTACTGCTCGCCCTCACATTCTACTCCAAGAAGGCGACCATATAATTACCAAGATTAAATAAACAGAACAAAACGCTGACGATGAAGTGGCTCACGTTACTTGCCGTCGCCATCTTGGCTGTAGGATGCCACGGGTGCGAGAGCGGCTGGGTGGACATCGGGGGCACGTGCTTCGGCCTCTTCACGGAGAGCATGCCCTGGGCCGACGCCAGGACCTTCTGCCAGGGCCATGGAGGAGACCTGGCCAAGGTAGCCGACGCCGACATGCTTAGGACGCTGTATGAGTACATCATGACCTATGGTCTGAGCGGGAGCTACTGGCTGGGCGCGACCGACCTGACCTTCGAGGGCGACTGGCTCTGGGTCAACGACAACAGCAGGGTGGACCGCGGGACGCCCTTCTGGGCCATCCACAGCGGGCTCTTCGGCTGGGACCACGAGCCCAACGGCGGCGCCGAGGAGAACTGCCTCGTGATGGACGAGTCGCGCAAATATTACTTCAACGACGCCAACTGCAACCTCGTCTTCCACCCCGTGTGCATGGTTTAACACCTTCCTCTTCTTCTTCTTCTTAATTTTCTACCGCTTCTTCCTCCTCGCGTCCTTGCATCCTCCGGGATCGCACCTACTTGAACCTGCTCTTATCGGATGTGTTATGCCTTTTTCTTATCGACCAAAACCTTTGATGAGCTTGGCCTTATCTTGCATATATTGTTAACATTTATGAGTTTCAGAGTATGTTTCTGAGATTTTAGGACAGACGCCTTTATGCTCTCGTATCATAAGGTTTGCTGTAGTGAAAATGTACTTACGGGTTAAAGTAAATACATTTGGCATCTGATATAAGCTTTCGTTTTTCTTGACCCTTATATGAATATGTACTTTTTCATCGCCGCCATTCGTTGGTGAAAATCGTTGCTCTAATAATTGATGTTGGTTTGATATAA
>65871_(reversed) ENA|GEUA01065872|GEUA01065872.1 TSA: Farfantepenaeus aztecus comp97012_c0_seq1 transcribed RNA sequence.
CCTCTCCCTACCTCCGTCTCCACCCACACCGAAAATATAAGAAATAAAAACAAGCAATTTCGCACGGTCAGAGGAAAATGAAGGATAAGTCAGGCTTCACGAATACTTTCGTCTTAGATTTGGCAGATAGCATAGATCTTCCTGTCATTGTCACAGCTGTGGAAAAAGAAGTCGGGCGTGTACAGACAAGCATAGTTAGCAGCTGTCCCGTGGTTGGGCTGTCCTGGGTACCACGGAGGGCTCTGCATGTCCATGGCGGAGTTGTCCGTGGCCCACACCCAGGTTCCCTCTCTTGCCGCGTCCGTCCCTCCGATCCAGAAAGCTTCGTCCATCAAGTCTGGGTTCTGATTGATATACTGGATAACCTGGAAGTGAAGACCGCCCTCCAGTTTGGCCAAATCGGCTCCTTGGGCTTGACACATCATTCGGAGGTTCGTCCACGTCCCCTTTCCGTACATGGCGAAGCTTAAGCACACGGGGGTCACCGAGTCCAACCAAAAGTCAATGTAGCCAGTAGGACACGGATTAACTTGTGCAGCGCAGAGCGTCGCACATGTGCCCAACAGCATCAACAGAAGCTTCATATTCGCGAACTTTCTCCAAGATGCGCCCAAGACTTTCTCCGCGAGCGTCTCCTCCTCCGCGATCTTTTATAGGCTTCGTGAGTTCTTTAATTAGGCTGCAGCAGATAACGTAACCTTGTATGACGGTGGGCAGATAAGGACAGGTGGCGATTCCCACGCGTATTTTGCAACGCACGTGGTCTTTCTCATGCCAGCGAAG
>65895 ENA|GEUA01065896|GEUA01065896.1 TSA: Farfantepenaeus aztecus comp97054_c0_seq1 transcribed RNA sequence.
ATGACTGCATGTCTTATTGTCCTCCAGATTCCATGATATAACTGCGGCTCCTCGTGAGATAAAGACATTGGACCGTGGACCATGAAGCCCGCCGTACCTTTCTTGCTGGCCTTGATAGCCTTCGCTGCTGCACAGAATGCCTGCCCCGCCCCTTTCCAGGCGATTGGAACGGGATGTTACGTCATCGACGACTCGGCACTAACCAGAGCGGAAGCCGAGCAGCAGTGCGCCAACCTAGCCCCAGATGGCAGCACATCCGGCCTGGCTATTATCAATGACTGCCATCAGCATGGTCTCTTGTGGGAGAAGATAACCGTAAAGTGGGACTACTGGCTGGGCGGGAGCGACGCGGCGGCGGAGGGCGACTGGCGGTGGGCCAATGGCGACGAGGTCCTCCGCGGCGCCCCCTTCTGGTTCCCCGGCCAGCCCAACGGCGGCGCAGCGGAGAACCACTTGTCCCTCTCCAAGAGCGGCTACTTCGCGGACGAGGCGGAGACCGTCCAGCAGGGATATATATGTCAACTGATGTAGACACGAGAGACGAGAGATAAAAGGAATAGAAAGGAATAAATAAAGAGAGTAGATGGCAGTAGGTGCGTTAAGCTGCGTCATTCATAAGTGACTTATACTGGTGTTAACGTTAATACACGCGACGGTAGTGCTTGCGTGACTCTCTTTGGGGGAAATGCAAATATGATATAGAATATGAATCAAATAAAGGAAATAAGTCTTTTGAAAAGAGGTCTTTTGTATTCTTTCGTTTCTGCTGCAACTTTGGCCCAGGGTTGATTTCAACTCTATAGGCTTTATAACAGGAGAACAAGTGTGACATTTTGTGTCACGGTGATA
>65964_(reversed) ENA|GEUA01065965|GEUA01065965.1 TSA: Farfantepenaeus aztecus comp97237_c0_seq1 transcribed RNA sequence.
CAACATGATTTTGTATTTATTTTATTATGGATCAGTCACACCTATATTTTTTCGCAAATGACAGCTGCTGCATTTGAACAAGGCAAATCATCAAAATAATAGAATTTGTTAGGATTAAGGGCAGCGCAGTCACTGTTGGCTCCTCCTTTGGGTTCCGTATCGCTGCAGCTACTTCCAGTAGGACTCCAGAAGGGGGCGCCCATGGTGACGTCTGACAGGTCGATCCACTTCCACTCGCCTTCGACCGTTTCGTCCGTGGCGCCGATCCAATAGAAGGCTTTCGTCAATCCTTCATCGTTGATATGGTTTACAAGATCAGCAAAATCTAATGCGTTGTCGAGCTTGACCAGCTTTGCACCTAGAAGTGAGCAGTAGTGCTGCATATCATGCCAGGAACCAACGTTGAGGTTATTCACAAGAAGACACTTTTTATTCGCTCCCACTTCCTGGAAGGGTAGGTCGCAAGTAGCTGCTCTTGGCTGCAGGTTCACCTCAGCAGCACCGCATACCGCCAACACCAGGGAGAGGAAAGTGAACCTCATGTTGGAGTGGAATAACGAACGAAGCCCTGCGTCTGGAGTATTTATTGCTGCCTGCCACTCCGTTATCAGTGCACGAATGGCAACCCCCTG
>66013 ENA|GEUA01066014|GEUA01066014.1 TSA: Farfantepenaeus aztecus comp97455_c0_seq1 transcribed RNA sequence.
CGTAGTAACCAAGCCAATGAACCGGCGGAACTTCGTATAAATAGACGTCGTTGAGTTCAGAGCTTCACTGGAGAACAACATGGAGGGGAAGAGGCTGTCTCTCGCGCTGGTGCTGGGCTTGGCGGTGGCTGTGGCGGGCCAGGCATGCGACTTGCCGTTCACCATGGTGGGGTCCAAATGCCTCTACGTGGAGTCGAACGTTCGCCTGTCGTGGCCGGAGGCGAGGGACTTCTGCAAGAGCCTCGCGGGCGACGGTGGAGGGGTTGACATGGCCTCCTTCCCCTCCTGCGATAATTTTGTAGCTTTCTCCAGATACCTTGAATTCAACGCTCCCAATGTCAGCGGAATATGGGTGGGCGCGCACTCGGCCTTCACGGCCAACATGTGGCAGTGGATAAGCGGCGATGACCTGCAGACGGGCGTGCCTTTCTGGTACTACAATGAGGATTACGACGGAACACGGGACTGCGTCGGCATTTATTTGGACTATTACAACCGGCTGGTAGACGATCACTGCGAGCATCCGTTATCCTTTGTATGCGAACAGCATCTTGCGAGAAAAGACGAAGCAGAACAGCCTGCAACGAAGCGCGCACGAGACACGGAATGCGAAAACCACGGCATTCTGGTTGGTGATTTCTGTTACGTGTTCAATGACCACATGGAAACCTGGGAGGAGGCGGAGAGGAAATGCCGAAGCCAGTACGATGAAGTAGGAGGAGAACTGTACTACCCCAGCAGCTGCCATGAGTTCACACACATGGCGCACCACCTGGAGGCCGCAGAGAAAACGAACTCATACTGGGTGGGCGGCGTGGACATCTCGGGCAAGGAGGAGTGGACGTGGGTGAACGGCGAGAACATCCCGGGCGGGCCCCCGTACTGGGCCACGGGGGAGCCCAGCCACGTCCATGACAACCAGCCACGCGAGCACTGCACCGTCATGACCGCCGAGAAGCGATACTACCTGCAGGACGCACACTGCGCCGACAAACACCCCTACATCTGCAAGCTGCGGTTCATCTGAACCGGGGAGCTCATGATCCTACCTCATGCTTGAATAGAAAGGGGAATAAAGATAAACTAAACTAACATGTGTTATTACGGTTTTCTTTGAATGATTATCCTTGGATAGTTTTGACCTGGCCTTCTTAACAAACCTATTCCTTGATTTAACTGCCCACTCACTTGCACTTCTGTAATGGAGTCGGTATTAGGTATTTGGCATCGCGTAAAACTGGCAAGAGGAAAACCTTCTTTTATATTCGAGGAACATATTTAGTATAATATATCCACGGAAA
>66040 ENA|GEUA01066041|GEUA01066041.1 TSA: Farfantepenaeus aztecus comp97629_c0_seq1 transcribed RNA sequence.
CGATCTCAAGTTTCATCATGGGGCTCTCTCTCCTTCTACTCGTCTTGGGGGCCAGTACCTTTGCCACCGTGGATGCAGCCTGCGACCTGCCCTTCAAAGTCATCGGCGGCCGCTGCCTTCTCCTGGACAACTTTGCCACGGGGACCTGGGCCGACACGAACCACTGGTGCGGCTACTTTGGGGCCACGCTGGCCAAGCTGGACGACGCCTCCGTCTTCGATGCCGTCATTCAGGAGATTAAGACTTCAGGGATATCTAAAACCTTCTTCTGGATCGGCGCCTCAGACAGTGCGAAAGAAGGCGAATGGAAGTGGATAGACGGCACAGATGTGGCAATGGGGACGCCCTTCTGGAGTCTGACCGGCAGCTCGTGCACAGTTCAGGAACCCAAGGGAGGAACCAACCAGAACTGTGCTGCCCTCCATCCAAACAGAAGCTACTATTTTGATGATGTACCCTGTACAACGCAAGCAGGCGCGATTTGCGAAAAACCATAAATCAGTTGCAGAGGCAGATAAAGTTGTCCTTCAGTGAAACAGCTGTTTGTACTTTTCCATGAAAGTGGACTTGAGGCCCGATTCTGGACTACGTCTGTCTCTCTCACACACACATAAGCACATAGATTAGATTAATATGCATAAATGATTTGTAGATTTAAAATACTATTGTCGCTATGAGAAGGATATACTATAGCGCCATGTGAAATTTTAACGATGGTGATCCCCTGCCATGGTGGACTGGGTCACTGATTCCCTAAAATGAAAGGAGTTCAAGAGTGGGTCCTTCACAAACGCCACACACAACCACGGACGGGCAATGAATAAATTGTATACGCTTTTCTGTTCATAATGAATTAATTTTTCAGATGAAATACTGTGATTGCGTCGAATATTTTAACAAACTAATAAACACACTTTGTGATGAAATGCTATTTTCTTTTTCTAAGGCGTTAAAACAGGGTTTGTGGAGAATTCAGTGGTTTCCGCAAAAATGTCTATCCTAGAACTTGTATATCTGATAACGAAGACTATGCGCACACACTGAGATTTTACAAGGAAATTAGAGAACAAAAAACTGCCATTCGCTGCCACCGCTTTGCTATGTCCCCGGCAAATGGAAATGTTTTTTCTTAGCGG
>66100 ENA|GEUA01066101|GEUA01066101.1 TSA: Farfantepenaeus aztecus comp98060_c0_seq1 transcribed RNA sequence.
TGTGAATACTGCAGGTGACACTCTTGCTATGTTGACAATGGTCTGAGACTTTCGTGAGTGTATATATACTCCTGAAAGTTATCTGTAGGTCCATTTGACTCAGAATGAAGCCTTGGATCTTTATCCTACTGTCAGGTGGCTTGTGTGGCGCCGCGCTGTCGTCTGCTCCTCTGCCCCAGCATGGAATCACGTGCCCGCCGCCCTCCGAGAACTTGGACGGCCACTGCATTCTGGTTGATATGGTCAACATGGGCGTCTGGCATGACATGAGGGCAGCCTGTCAAGAGCAAGGCGGCGACATGGCAAAGGTGCACGACCCCAACTTCATGGCAACCCTCGTCGACCATATCCAGTGTCGAGGATACAACGAGGAGTTCTACTGGCTGGGCGGGACGGACGAGGAGAAGGAGGGCCACTGGAAATGGGTCGACGGCACCGACATCCGCATGGGCTTTCCCCTCTGGTTCCACTGTGAGAACGTGGTGGAACCCAATTCTGGGGACAACGCCAACTGCCTCGTCTCGGCCAAAAACGCCTACTTCTATTTGCGAGACCAGAACTGCATCAACTACTACCATCCCATTTGCGAGTTGCCTCCCGAAGGCGAGCTTACCTCGACCATGGCGCCGATGCCCAGCGAGTCAACTACTAGCACCTTGGCATCGGCAACTGCCCCCGATGTGAGCAGCACATCATACCCTACGTTTTCAGTTTAAAATGAGACATATATCATGTTTGTCTGTTTCTAAAAGGCGATGACGAAGACATGTTAAAAAGTAATCTTTTCTTACCACTTAAAACAGTTTCCCCTTTCCTGATAATCTAAAAAGTTCGCTGTGCCTTTGCCTAAGAACGCACCATATTACCCCAATTTTCTTTAGGGGCAATGGGTTTTCTCTTAAAATATATGCTCTTTCATTTGAATTAAAAGATATTACATAAAATTATTCGTTCTACATCTTTAATCTTTTAAGATTCCTATACAATTTTCGATGATAATAATTATTTACCCGAA
>66122 ENA|GEUA01066123|GEUA01066123.1 TSA: Farfantepenaeus aztecus comp98156_c0_seq1 transcribed RNA sequence.
CCGATCTGCCGATGTCACAATGCATCCAGCGCTCCTCGTTTCCCTTACTCTCGGTGTCGCTGGGACAGCCGTAGCGACCGTATACGAGAAAAGTACCAATGACTCCAAGGCTGTGTGCTACAACCCCTTTACTTCCATTGGGAATCGCTGTTTGTTTGTCGATGCCCAGACTGAAGGAACCTGGTATCAGATGCGGGAATTCTGTAACCTCGTGAACGGAGACTTAGTCAAGTTGGATGATGCTAATCTCCTCACCGATATCGTCGAGTACATTACTTACCAAGTGGGTGTTAACAGGGACTACTGGATAGGGGGGAGTGATGAGAACCACGAGGGTCTTTGGCTGTGGACGGACGGAAGTATCATGAGGACTGGTGTTCCCCTGTGGTACCATTGCACCTCTGTCGCTCAACAGCCGAATGGGGGCGGCTCAGAGAACTGTGCCGTCTTGCGCTGGGATTCATTTTATCATATCCATGACGAGTCTTGCTATACACTTCGGTCTGTCATTTGTGAAAGCAGCGCACATTAATCTGCTGACAAGTTTTGACCACAGAAGAGATAGATAGTCATTTCTTTTATATCATACTGCGACACCAGCCGAGATCATTGGCAGAGTATACATCTACCGAGTGATATCTATATACTATGAAATTCGTTTACCATGCAACCTGTAGCCACTCTGCCTTAAACATTTGTAACTTTTGTAATCTGTTCTGAAATCTATTGTTGTAACACATGAATGAATATTCTAAAGTACACTTTATCTGGCAATCTACAATATTTAATAAACACTGGAACTGAATTGGCTAAAACTAAAAAATTGGCTAAATTACACTTTAAAGAGAAAGAAACATGCATTAAATAAAAGTTACAACAGAAAAAAATCTTGTTATTGAAATTCCTTGTTGTAGGGTATTTTTAATGTTCAAATAAACAATCACAGTAAAGCTCTGTTCAACGAAGCTTTCAAACAAATGTGTTTGTGTATATTGGGACTCTACAAAAAAATGACACATGACTGCCAACAGCTTCTAAGCATTTCGCTCTAATAAACATGAGTCTTATTGCCATTCTTATTTGAAACTATCAATCTCATTAATGAACATTTTCCTGGAGTATATATCATTCTTCTACCATATCTTCTAAGGGCTTCAGGTTTAATGAAATGTTACTACATGTATATATTTATTTTTATCTTTAATAGTAATGTTCAGGCACTAATGTCACTGACAGGAGGTTTCCGTTATCATACATGGATTGCACAAATGTAACAAAAAATAAGAAGTGAAATTTCCTTATAACTGGGCAAAAGAAACAAAAGTTATTAAATTAGTTATGTGTCAAATTGAATACAGTACATATCACAGTAGGTTTTACGATGTACATTCATTTCTATATGTGGTCATTGGTCAGAACATTTGCATAACAATTAGTTACAAAGAAACCATTCATCACACTCATTACTTAGAAAAGAACTGGTTTCTTTTCTGGGAAAAAGTCTTCACATCTTCAAGAATCATGTCTACTATCAAGCATGTTAAAATAAGAATTACCAGTAACACTGTGGGGTTCACATGAAAAAAGCAGCCAGAATTGCCACTACCCTAAATTCTGCATTTCATGATGTAAATAAAACCCAAAAAACATTTTCTGTAATAACCTTCAATTATCACTGACAATGATTTACTCTCATCAACTAATATATCTTTCATGGTCTGTACTAACTCAGAAGTAACTTTTTTTAAATGCCACAATATATGCCACTATGGCATTTTTTCCAACTTCACCCATTAACTTCAAACCCTTTTTCTTCTACTTGCTCTCTGCAAAACCTACACGATTGTTGCCCATGTCAAACTCTGTGTAGAAGCGACCGATGAAAATGTCTCCCAGAATCCAAATGGGTCCCATCGGTGGAGGAACATCCAGGCCAATGAAGCCAGAGAGGCATGTAGTCTGTCCAAACTGACTAACCTGTTAAAAGAAGAAATTAATTTTAGTATTATCAACTGCAAGAAGGATAGCATTGAAAACAAAGAATAGAGAAGACAAAATAAATGAAAGTTAAAATCTAATTACACATGTACAATCAACAAGAATAGCAGGATACACAAGAATAAATACCAACCCTGAGAATGTAGTCCTTTCCTTCCAGGGTAAATGGCTTCCCAGCAATAACAAATGAGATGGTTGGCAGGTGAGGAATCAAGTTACAGTCCACTGACCATTCTCCACCCATAATAGGCTTAGCACCAATCTTTTAAAAAATAAGAAATACAATTAAATGAGATTCAAAATTCAAGCGCTGCTTTCTTAACATGTGCTTTCAACAAAGTCACTGCTCTGAAACTATATGAAACCTTATCACATCTAATTTCACTATGAAAAGGGCTTTAGATTTTTTTAAAAACTAAAAATATTAGCATCTATGATCCTCAGATTCCATAAACACACAACTAACCTTCTTGTTGATGAGACGAGCCTCTTCGGAAGGAGCAGCAATAAGGGAAGTACCAGTATCAGCAATTGCCTCACATCCACCATCACAGAATGGTACTGGTGTTCCATTCATCTGAAGTCTAGTGACAAAAATATATTTAGTTTTTTTCTTCTTTTTTACTCCACATAAAATGAGACAAAGACAAACAAACAGAACGAGACACAGAAAATAATGCTTTTATTATGGTGACAGTATAACCCCAAAAATTCTGATAATTTAATAAATTAAACTTTTTTGCTTTTACCAACATGTACATACCAAAATGAATAAATATATGAATGCAAAGGAGTCTTCATTGTTTTTCAAAGTTCAGAA
>532 ENA|GADE01000533|GADE01000533.1 TSA: Cherax quadricarinatus Cherquad_hygd_c533 mRNA sequence.
TAGGTACAATGTACATCATGCACATAGTACTTGTCTGGATGCCACAGAATTGCACAGTTCCCTGCACGTCCATTTCCTGGCTCTGGTTTGTAACTGTGAAGACAAAACACCTTGATAAGTGAAGTAAATGTCTTTACAAGCTGGAAATTTAAAGTCATAACAAAATCAGAGGAAAGTTTAGGAGATGCATTGTTTGAAGCTTATGTAAACAAAAATTAATAAAAATTACCTGGAAGTTTTCAAGTATTCATCAAATAGTGTATTTGTTTTGTTCATGGCTAATAATGTACATCTATGTATGTGTTCGACTTATTTGTAATTATGAAGAACTGATGGTTTCTTACCCATCTGTTGATCCCCAAAATGGTGGTCCTCTAGGCATAAGTTCTCCTGTGATCCAGGTCCACACACCTTCCTCAGCTTCATCTGTTCCACCAATCCATACCCCTACAGGTATATTTTCTGTGTTGACTGAATTTATGTAACCAAGATACTCAGCATAAGTGTTTGCATCACTGAATGTAGCCAGGTCACCACCTCTGGCAGAGCAATATTGTCGAGCTGCTGCCCATGTGATTTTCTGCCCCGATGAGGGGTCGTGGCCGAGGTGGATTCCGTGGCCGTGGACCTCGTAGGTTCTACCGTGGTCGCTTCTTTGGGCGTGGACGTGGCCGTGGGGCAGGACGTGGTGGCTTTTATCAAAGCTACAATGATTATGA
>1552 ENA|GADE01001553|GADE01001553.1 TSA: Cherax quadricarinatus Cherquad_hygd_c1553 mRNA sequence.
ATGGTAACACAGTATTCGGAGTACAGACAAATAAGCAAAATTAACATATTCTACCCATTAATTTTTCTTGTGTGCGCCCGTTTGAATACCACAAAAAAACTTACCGGCATAGTTCATGTATTATTNTAAAAAAAAAACGAATCTTGAGAATATTATGATGTATACTGGCAGGCGAATCTCTGTTTGTTGCTGCATCTAGCATCGTTGAGAGGTGGGTGCCATTCAGGTCTAAGGTCCATGCAATGTTCATTTCCATCATAATTATCAGGTTGTGACCCACTCCAGTCCTCGCTTTTTATGGGTCGTCCGTTCAGCCATTTCCACTCCCCTTCTTGTCCTTCATCAGTGGCACCAAGCCAGACAAAAACGGAACCTCCTTTATCGTGGACAAATGATTCTAGGGCGTAGACATTTATTGGCATGGCCAGCGTCCCTTTCATTCCATGACAGTATTGACGGGCATGGCTCCATGATAGTTTCTCTGTGCTCAGATAAAAGCACTCGTCTAGTACCCGTTGGTAAGGGTACGGACAACACGTCTCTTCAAGACATGATGACTGAACATGCTCGGTACCATTCACCATTCGGAACAACACTTGTGCCTGTTGGGACAGAGCCAGTTGTGTAATCATCATAGAAGACCGCAGCTCCTCTAATTCTGACACCTCCACCTTAGCCACACAACCTCCTATCAGCAGGTAAAATGTAATGGCTATTATTGCAGCCATTATGACAACTT
>1583 ENA|GADE01001584|GADE01001584.1 TSA: Cherax quadricarinatus Cherquad_hygd_c1584 mRNA sequence.
TTATTACTGTAAAATTCTTGCGTAAAGCTATGTGAAACTCAATGATTCTTTATTATTTGTGCAATAAGGGGACCGGAAACTCTTCACAGATGAAGGGCCCGGCTTCCTCACAGTCATTGTCCCAGAAGTAGCCGCTGTACTTCTCCATATACAAGCAGTTTCTCTCTTCATTGTTGTATGGGTGGTCTGGGTACCAGAAAGGCAGGTCTCGTGGCACGGAGCCACCAGTCACCCAGTACCAATTGTCTTCTTGTGCAGCATCAGTGCCACCAAGCCAGTGCCAAAGAGGCCCATATTCCGAGACAATGTGGTTCCTGATTGCTGTCAACTGATCGCAGTCGTCCACCGATGCCAGGTCAGAAGTGAATTCTGAGGTGCCGAGGTTCTGGCAGTAGAATCTGGCATCGTACCAGTCCAGCCAGAGATCCTCATTAAAGTGGAAGCAGCCGCCTCCCAAGGACACGAAAGAGTCGTGACACGCTGCTACTGTCTTGGAGTTGCGTAATTCTCCTCCACGGCCAGTGAGAAACACTCTACACGTCCACGCCCCTGAGTCCTCGACGCTGACAGAGTCGATGACGATGCCACATTGGTTGTCTGTGAGGTCCTCGGGTGCTCTCATCCCAGGATGAACGCCGCTGTGGACATTATCAACCTGGAAACTCCTTCTATCTTCGTGGTCCCAGAAACAGAGATGAAAATCCTGCTTGACGCCACAAGAGAGAGTCAGGGACTCCCCTGATGTCACTGTTATGTCGGCAGCGTCGAAGATGAGGGAGGCGTCTAAAGAAGACGCCAGCGATAACACCACCGTCGCCAAGAGGCAGCCAAGACGTCCCATGTC
>4076 ENA|GADE01004077|GADE01004077.1 TSA: Cherax quadricarinatus Cherquad_hygd_c4078 mRNA sequence.
TTACAAACCCAACAAGGGGGAGTCAGCAGGTCAGACGTCAAGTGGTCAGCTAGGGATGAAAAACTATAATCATGTGGAAGGTACAGTGATGGTTAGGGACTGGAGAACCCATCAGGTCGTGTGGGTGGTGATCAGGGGCTCACGGTTGGTTCACCCTCAGGCTTGTTCTCCTCCATGTCAACCTCCAACATACAAAGAGGACTCTTTGCCTCCTGGCAGCTCTCATCACTGATATAGTAGAAGTGCTTGTAAGTCAGGGCGGAGCACCATCCTTCCTGGCGGTTCTCGGGTGCCTGCGTATACTCGTAGCAGGTGGCACCAGGCAGCGCAGCAGGTGGGTCGCTGAAGGGATCAGTATGAGGTGGAGGACGCGGGGTGCATGTGCTAATGTGCCTCTCAGCCCAGAAAGGAGAGCCCAGGGGCATGGTGGAGTCATCCACGGTCCACGACCAAGCATTAGTATCTAAGTCGAAGCGACCTCCGATCCAGTAATCCGATGTCAGCATTGACGCTCTCATGTACTGCAGCAGATGTCCCAAATCCGCTAAGTCATCAAGTTTCAACAGGTCGCCATAGATGGACCTGCAGAACTGTCTGGCTTCTGGCCACGACACCTTAGCAACAGAGAAGAGTGAGAGACAGCGGTCACCGACGTAAGTGTAGAGCAATGGACAGCTCTTTTTCTTGTTCTGAAGCGTAGAGTTGACGGCGGTGGCCAACGTCACGAGTTCCTTTGTCATGTTCATGCTTTTGGACGGCAGTGCCAGCTTCCTCTGTTTAATTATCTGACAAATACGAGAGTCGACGGGGCACTCAGACATTCTGTTACAAGCATTTTCAAATGAGTAGCACCCTGAATTACAGTACACATTCCCACTGCTGCAATACTGTTGTGTGTGCTTCCAAAACTTACAGATGGAGGGATCCTCGTCAGAGCCGTCACTGCACTGATTCCCGGAGGAGCACACATAA
>5024 ENA|GADE01005025|GADE01005025.1 TSA: Cherax quadricarinatus Cherquad_hygd_c5026 mRNA sequence.
AGGCATGTGTGACGGTGCTGGTGGTGGTGGTGGTTGGCAGTTTAGCGCAGCAAGACAGTTCTGGGTCTTGCCCCAGACCTGGCAGCGAGGGGTCCGAGCTTTGCCCCGGGGCAGGTGAGCAAGAGACCTTGGTCTGCCCTGACCCATACTTCCCGCTAGGAGACAGATGCTACTGGATCCCTGACGCAACAAGACAGATGGAGGACTCGCACTTGTACTGCGCTGTGAGGGAGCCAGACGGATACACCGCTAGGCTGGCTGTGCTGGATGACTGTCCCAGCTTTGCTGCCGTAGCTGATTATGTGGCCAGCACACTCAAGACGGAGACCAGCTACTGGGTAGGAGGGACCGACCTATTCGAAGAGGACCGTTGGTTCTGGATCAACAAGGCTGAGGTGGTGAGAGGAGCGCCCTTCTGGGAGACGGGCCAGCCGGATGGTGGTACCAAAGAGAACAACCTCATTCTTAACCATCGAGGTCGACTCGAAGATAGACACCCATCGGAGCTCCTACCGTTCATCTGTCAGCTCAAGTGATCTTCCGGCTCCGTTCTGGTGTATGGCTCAACAACACCATTATATTAAATCTGACAGACTTTATAATCCTCAATCCTGGTCGTCTACAATCAAGACTTTCTTTGCATTATGTGTCTTTAAACAAGCTCTGTTCTGCTTTGTGTTAGGTGTAATTACCTATTTATAATTACTTATCTGTAGCTACAGAAGCAGAGCTTTCTTCGTGGTGTCCAGTCGTCAATAATTTCTTTAATAATTCTTTTAAAATGTCCACTGTGTGTGGAGTTATGTACTATTGTTATCGCTATTCCCCTCACTATCACCATCACCCCATCTTCACTCTTCACATGTGGCAGATTTCAATAAAATACATGCTGCCTTGTATGAAGACTTGCTAATT
>5106_(reversed) ENA|GADE01005107|GADE01005107.1 TSA: Cherax quadricarinatus Cherquad_hygd_c5108 mRNA sequence.
TAGAAATAGTTAACGAAAATATTTTAATAATTACTCCCTTGGCTACCTACAAGCAGAAGGAGAATAATTTTACTCACATCCAGTAATTGCATTTTATATCTTTGTCATTTCCTGAACTTTGAAATAACATCTACTATTCAAATGCCTGGCAGACGAAATGGACCTTAATTTCACAGTCTTCATCGTCAAAGTATCCATGAGAGAAAGATAAAGAAAGACAATTTCCATTGCCACTTGGGTTTCCAGGATACCAGAAGGGTGTTCCAACTGGTACAGTACTTCCGTCTACAAAGTACCATGACCCTTCTTGTCCTAGGTCAGCGCCACCGATCCAGTACCTGGATGAGTTATAATACATGAGGATGTGGTCCCAGACAAGTGTAAGCTGATGACAGTCGTTCACTACAGCTAGATCCGTCCACGTTCCCATCGACAAACAGTATTCGCGAGCTTCTTCCCAGGTCTTTACGCCACTTTCATAAAAGTAATAACAGTGGTCTCCGAGTCGCACGAACGGCTCAATGCACTCTACGGCTTTTGTTTTACCAACTTTCTTTGATCCCACGAGAGATCTACCAGCCAGGAGCACCTTGCACGTCCACTTCCCGAGGTCCTCAACGCCAAGAGATTCGATGACGACGCCGCACTGGTTGTCTGTGAGGTCCTCCGGCGTTCTCATCCCGGGGTGAACACCGGCGTGGACATCTTCAACCTGAAAAATGTCTCCTCTGTCGTTTTCCCAGAAACAGAGTCGGAAGTCCTGCTTGACGCCACAAGTGAGTGTCAGTGACTGTCCTGGAATCACCTGCACGTCAGCGGTGTCGAAGATGAGGGAGGCGTCTGCTAACGCAGACGCCATCATCAGTACCACAATTATCGTCAGAACATAA
>15124 ENA|GADE01015125|GADE01015125.1 TSA: Cherax quadricarinatus Cherquad_hygd_c15126 mRNA sequence.
TTACCGTACATGCGTGTTGAAAAATTGAAGCCGATGAATGAGGCATTCTCGAATTATGAGCGAAATAATCCAGGAGGAAGAAAAGGAAGAAAAGAAAAGAAAACTCAGTGAGCTTCTTAAAGGACCTTTTTCGAGAATAATTAATTATCCGTTGACTGGACTGTAGCAGTTTCTTTAATTAATAAACAAGAAAAGAATGTTCTTAAGTAAATTACATCTTAGACTGCCTGCAAGAAGAATAAGAAAAAAAACTTAATTCACATTCAAAAGTAACATAGGTAACAGTTGGTCAATGGTAGCGATACTTATCACTGCCAGTCCAATAACAACACTAAATAATTATTTACTATAGAAATATCTGTTGACAAATGAAATGGCCAGTTTTTTCACAGTCATAATCGTTGAAATATCCATACGGTTCGGATAGGTCAAGACAATTTCCATCGTCGCTTGGGTTTCCAGGACGCCAGAAAGGTGTTCCGACCGGTACGGGACTTGCATCTACGAAGTACCAATAACCCTCCTGTCCCAGGTCGCTGCCACCGATCCAGTGCCAGGTTGCGTTATGATACATGATGACGTGATCCCATATAAGTGCAAGCTCATGACATTCGTCCACTACAGCCAAGTCCGCCAACGTTGTCATAGATCGACAATATTCGCGAGCGTCTTGCCAGGACTTGTGGCTACTCTCATGGAAGTAATAACACTCTTGCCCGAGCAACACGAACGACTCGTCACATGGTCCCATATTTGTTTTCCCAACGTTCCTGGAGCCCACAAGAGTACGGCCAGCGAGGTGCACCTTGCACGTCCACGCCCCGAGGTCTTGAGCGCCGATGGAATCGATGACAACGCCGCACTGGTTGTCTGTGAGGTCCTCCGGCGCTCTCATCCCGGCGTGAACACCGGCGTGGACATCCTCAACCTGATATATGTAACCTTTCTCATTTTCCCAGACACAGTACCGGAAGTCCTGCTTGACGCCGCACTTAAGCTCCAACGTCTCTCCCGTTGTTACCGCCACGTCAGCGGTGTCGAAGATGAAGGAGGCCTCTGCTAAAGCAGAGACCAAGGATAACAGAATAATTATCAAACCACAAGTCATGTT
>15383 ENA|GADE01015384|GADE01015384.1 TSA: Cherax quadricarinatus Cherquad_hygd_c15385 mRNA sequence.
TGAGGGACTGACCACCTCAGATACTGTTTCTCCAAGGTTAATGGACTGATAACATCATCTTTACTTCGTTATTACTCCTGTTGCTTCTGTATTTGACTGGAGAAGTTTACTGTATACATGAAACGTTGTACATGTGTCTTTTACTCATCAGTTTAATCTGTTTCATGAATTGCAGGGTTCATTAAGTTAAATTTGTTCACTGGTGTTCACATCCTAAGAGTTGTGAACACGGATGTTCATTGCTGGGAATTTCATTTGCATTTAATGTTCTTAAAATGTTTATATGCTGTTCTTATAGCGTTCTTATAGCAGAATGTTCTTGCGGTGTTCTTTCATCGTTCTCGGTGTTAGTGTTCTCAAAACGTTCTTTTAGTTTTCTTAGTGTTGTTGGAACATTCTCGTTGTTCTCAGTGTTCTCAGGATGTTCTGTTGCAGAGTTGATGAATGTTCTTTAAGGGAAAATTAAGGTACTTCTGATGGCTTATTTCTTGTATCTAACCTTCATGACGCTGGTGAGTGCCACCCATACCTGAGTGCCGCGCTGACGCTAATTGTGGTTCCTGGACAGCTGGCACTTTAGCTTCCTGGACAGTGTTGTGGCTGGGGTGAGCTTCCTTTACTTCTTTATTTTCTTGGTTTAGTGACTTCTTCTTCATCTCTTTCTCTCCGAGTGTTTTGGTGTCTTTATTATATTTTCCTGTGCCTCCATCCTTCACCCTCGTCGGGGTGAAATTCTTTTGATTTCCTTTGCTTTGTTTCCCTTCGTTAACTCCTCCTACAGAGCGTTTTTCGTCGCCTGCGTGACTTTCGTTGTGATTCCTGGCAATTTCGTGAACAAACGATTTGATTCTCTTTACTTCCTTGTTCGTCGAGGCGTCGTATGCGTGTCTTCGAATCGCTGAGGACCCCCACCCCTTCAACTGACAGATGGCTCCCTTATTGTTGTCGCAAACATCGTCGTTGAGGTAGAAGAATCTTTGTTGATCGAGGAAGGCGCAGTCTTGATTCACACCGGCACTGACATCAGGTTCCTGCGTGTAACTATCACTGTAATCACACTTAAGGGCCCACATTGGTGTACCCATGGTCACGGGTTCTCCATTAACCCATTTCCACACACCCTCCTCTTCAGCGTCAGAAGCGCCTATCCAGTAGCTCTCGGAATCCAGACCCTTCTCCCTGATAAACTGCAACAGTTTACTATAGAAGTTTAGGGAGTCGATGACCAGGAGTTCAGAACTAAACTTCTCGCATAAGTAGCGTGCCTCGTCCCAGGTAGTGGAGGTGAAAGGATCGACCATCACACAGCGACCGTAGATCAGGTCAAACGGCTCTTCACACTCGTTATCAGGAGTATCCGTTGTTTCAACGATGTCAGTAAACTCAGTGAAGTCGCAGTTAGCTTCATCGTCGCCTCCAGGACAGTCATAAACACCGTCACACAGCCATGAGAAAGGGATGCAGTTATCTGTGGCAACACAGATGTAATCACAGCTAGAGTCATCACTTAACACATGGTTCCCTGTGTGCTCCTTCAGCTGGTGTTCCTTTACAGAGGCTCCTGTACACAGGGACAGGAAGGTCACCAGTAGCGCCGCCTTCAGGAAAGTCCTCATCTTCTCGCTACGGTAGTGCCAGCAGAAGCTGCGAGACTAGCAGCAGAAGTGGTATTGGTAACAGCGTCAGCAACAGCAGTAGCAGCAGCAGCAGCAGATGTG
>17022 ENA|GADE01017023|GADE01017023.1 TSA: Cherax quadricarinatus Cherquad_hygd_c17024 mRNA sequence.
ATAATAATAATAATTTGTTGTGCTCAAGCTCCTGAACATCCCTTTGGTTGGTCTTCACCACCCGTCGTCGTGTCCCGGCCTTTGCACCACTACCAAAACCCGACGACTTAATTTTCAGGGATTGAGATTGAAAAGTTTACAGATGAAGTTGTAAGGTTGAAGAGTTGACAGATGAAGTTGTACTGTTGGGTTTCTAGTCCGTCGCCAAAATATCCGTTCTCGGACACTGTGAGGCGATTCTCCAGAGTCCCTCCGTCCGGCTGGCCTGTGAACCAGAATGGGACGCCCATGTGCACGTCTGTGCCAGAGTGGACCCACTTCCACGTCCCTTCCTCATGACTGTCTGATCCTCCAATCCAGTAATTCGTCCTTTTGTGCAGGTTGTAAGCAATGTAGTTCCAGAGACTGGACATTACGTCACACTCAAGAAATTCTGCTAGGTCCGCCGCGTAACCTGGAGGACTGTGGGTTACGCAGTAGTCTCTGGCGTTGGCCCAATTAAAGGGTTCGTCTAGATGGATATACAGGCATGTTGTGTTACCAATCAGGATATATGGTTCAGGACACGACACTTGTGCCATGGAGAGCGAGACCAGCGCCCCCACAATAAGAGTGGCCACCAGGAGTAACACGTCTCTCTTCATGTTGTTCC
>799 ENA|GAFS01000800|GAFS01000800.1 TSA: Pontastacus leptodactylus Pastle_hypoyo_c814 transcribed RNA sequence.
GTAACAAAAACATATGAGCAAATTCCATTCAACATGAAGATGAGACCAAGGTGTTGGAGTATTTTAACGACATTACAGTTTTGTACGTCATCTGTAACCAATAAGGTTATTCCTAAGAACTTGAAGGGGCGAAGCAAGAGTTCGCAAGATTGGTTGACCAGACAGCTCAACGATCCATATGTAAAGCTTGCTAAACAAAAACAATTTAGGGCTCGAAGTGCTTTTAAGCTGTTAGAGATTGCAGAAAAGCACAAGATCTTAAAACCTGGACAGGTGGTGCTGGAATGTGGTGCTGCTCCAGGTGCCTGGACTCAGGTAGCTGTCACTGGAACAAATAGTCTACCTCAAGATAAAAACAAGCCGCAAGGAATGGTGGTTGCTGTTGATATTTTATCCATTTACCCACTGCCAGGAGCAACGCTGCTTTGTGGCAAGGATTTCACTCTAAAGGAAACACACCAAGAAATACTAAATATACTACAGGGAAGAAAAATTGATGTAGTGCTTTCCGACATGGCACCAAATGCTTCGGGCATCAAGGAACTTGACCATGAGAACATCATCACACTTGCATATTCTGCTTTAACATTCGCCATTCAACATTCTGCATTAGAGTCCACGTTTCTCTGCAAGATATGGGAAGGCCATAGGGATGGCAAGCTTGTGAGTGACATGGAAAAATTCTACAGAACAGTTAAAGTGGTTAAACCATCGTCCAGTAGAAGCGAGTCTTCGGAAAAATTTTTGCTTGGCAAAATGTTTTGTGGTGTATGTACTAAGTAAACACTTTTTATTGTATATATTTTGTATTACTGTATATTATAAATATTATATACCGGTATACAGTATCAAATTAGGTTTTGTGCAATTTTCTGAAGCCTTTCACTTGTATAAATGCAATTGTAGGAGTACAATTGTTATATGCAATCTCAAAACATAAAATACTACAGGACCCACATATACACAAATGGCCAGTGTCTTATATTAGAAGACAAGGTTTACATAAAACAGGAGACCAAGGGTCCATAATATCATTTAATATTATCTGTACTCTGGTGTAACAGGGTCTGCTACCGATGTTTCATTCACTTTACACTGAGGTATAATCCAATCATTATACAATGTGGCATAATTCAACAGCAGAAAACAAGTCGGTACTTAAAAGCTAAATTACATTTTCCAGGATTGTTAATTTTTGTATAGTTATCACACATTGATATTACTATATTTTGTTTTGTTTTTTGGTTTTTAATAAAATTTTAAAATAATATAATCAGGAATGGATTATTTTCCTTACGTGCATGGATAAGTACAAAATTAGGGAAACAATAAGATTACATATGGGAAAATTGTATGTTGTATGTATATACAGTACAATATATTATGCCATACCAAATAGCCAGATGTGCCTAAAAAGCTGAATTTTGTTGGAATGTTTTTTTTTTTTTTCGAAGATTTTAACTTGAGTTTATATATATGTTAATGAGATGTAGCTAGACCATTAGGGGGTAAACAGAGCTGGAACCATGCAGGTATGACATCCATCTGGTACTATGGAAACTAAGGCCCATAGGAATAACTGAGTTTTTCAGGTACGTTCAATGCTTGTGTGTGATGGACGCCCAACCTTACAAACTACAAGTCGTTCAGAGCAAGCTTGGTGTGGCCAGATTACCCATCAGATAAGGATTTATATAAAGAATACTTGGGATGCCGACCAGTCGGTCAGATAAGTGACTATAGTGTGTTTGGGAGCATTTGAGGAGGTAAACTCACAAAGATCTACACAATGGGAAGATGAGACACCACGAGCGTAGCTCTTATCCTGTACCTACACTTAGGTAATTAATGTGTGATTGGGGTGACAAATGACTGGACAGTCAAGGGGCTGTACAATAACTGATTGGAATAGCATGTAGCTTACTAGTGAGGAAAGAAGTGTCACAATATCTCCATAGGGCATCAACTGGTTTGGATCATATGGTATTCTAAAAGACCAGATTGGGTTAGCCAGCCAAGATGTTGTTAATGTGCTTGCTTGGGGTGTTCGGCCGTCAGCACACACAAGGGACTTTTCTTTCTGAAGCAGTTCTCGTCCGACATGTAGTAGTAGTGCTTGTAGGTTAGGGCGCTGCAGTGGCCCACAGGCGGCACCTTTGGGGCTTGCACGTAGTTGTAACACACACCATCGTTGGCATCTCTAGTGGTGTTGAGGAGATCATAGCTGATGCTTCTGGTGGTGCACAGCTCCTCATGTCTGACAGCCCAATAGGGAGAGCCCAGAGGCATGGCGGTCTCGTCGACCCAGGTCCATCCTAGGGAATCGTTGACGTAGCGTCCACCTATCCAGAAGTCTGCAGTCATCTTGTGAAGAGTGAAGTGCTGCAGTAGAGTAGCGAACATGTTGAAATCCTTGCTGATGGAGAACAGGTCTCCCCCTATGGTCTGGCAGAAGGTCCGGGCCTCCATCCAGCTCATGTTACCGATGAAGAAGATGGAGAGGCAGTGGTCGCCGACCTTGGTGTATAGCCAGGGACAGTCTGGGTGGCGGATGGTGCTGTTGAGCTTCAGCAAGAACTGCTCGGACCAGTTCTCGTTCCTCACGTGGACAGACGCCTCCGTCGTGGTCGGCTCTGTGGGGGCAGGAGCGGTGGGTAACTGGATGGAGTTGAAGGGCTGGATCTTGCCGTCTTTCAGCATCTGACAGAGACGAGGGTCGACGGTGCCCTCACAGGGGGGGTCAGTCAGCGTACAGTAGTGACTAATGGTCACACAGTCGGAGCGGCCGCCCCTGACACACTTGGCGTTGTTCCGCTCACAGTCATTGTTCCTCCACGCCGCACAGAGGGCGCTCTCCTCGTCAGTACTGTCGCCACAGTCGTTGTCGCCATCACAGATGTATCGGATCCTGGTGCATCTGTCACTCGTCCCACAGTGGATCTGGTCGCTCTCAGGGCACGTGGATCGG
>1884 ENA|GAFS01001885|GAFS01001885.1 TSA: Pontastacus leptodactylus Pastle_hypoyo_c1915 transcribed RNA sequence.
TTTTTATTTAATATTATTTCAAATTACATGATCATGATAATTACAAGTCAGCATTGTTCCACCACTGACAGGAACTGAAGGGTCGTTAGGAGTGGTAGTTCATAATAGAGAGTCAGGGCAGGGGTCTTCTAGGTGGTCTTGGGACTCGTATCACCTGAGGGCCGCCACTGTATCAAGGTCAAGCACCTCAGTGGGTAAGTCTTGCCCACCTGCGCCACCTTGAACGACGCCTTCCCCATCCGACGCCCCATGCATTCCTTTTTATGTTCTAAATGCCTGACAGATAAAGCCGTACGGCTGGTCCTTCTGCCCGTCGGCTAAAAAGCCGTGCTTGGCCACGACGAGGTGGTTCTCCTCTTCACCTCCGTCGGGTTCTACGGTGAACCAGAAGGGAGCTCCCACCTGCACGGGTTCCCCGGTCCTCACCCACGTCCACGTGCCTTCTGCGCCTTCGTCTGTTCCTCCTACCCAGTAATTTTGCGACCTCTTTAGTTTGTATTTAATGTAGTTCCAGAGGCTGGACAGCAGGTCACATGACTGTATTTCCGCCAGGTCGCATACGTAAGGGTCAGGAAGCACGACGGCTTGGCAGCTGGTCCTGGCATCAGCCCAAGTCATGGCGCCGTCTGGAATATACAAGCATGCTTCACTGCCAATCAGGATGAACGGGGATGGACAGAATGTTATTTGGGCGGTGGCGACCGATACCAGCGCCACCACAAGGCCGGCCACAAGCGGTACTACGTCCGTCTTCATGATGCGCCTTCCACCGACTGACTGAAGCCTGCCACAGCGTCACAGCTATCTATAATAACGCT
>2886 ENA|GAFS01002887|GAFS01002887.1 TSA: Pontastacus leptodactylus Pastle_hypoyo_c2933 transcribed RNA sequence.
TTTTTTTTTTTGGTGATCAAGTTTTCTCTATTCTGAAATAAAAAATACAATCTGGCCACCAGTTAGTGGTAGTATAGTGGATTGTGGATACTACCTATATATTGTCAGTGACATGACCCAGGGAGTCAACATGTTGGAGAGAATCAACAAAAATGTCATGCATCCATATTGTGCTCACACACAAACCCAAACATTTCGTCACATTTGTGGTCATTAAGGTATGGATAAGCTATGGTGGTCATCACCAAGCAATCTTCATTCCCATTAGCATTGTTGGGTTCATTTGGTTTCCAAGGTGTGTGGTGAAGGTCAATCAGAGCGCCAGACACCCATTCCCAGTGGTGCTCTATGGTCAGGTCAGACCCTCCCAGCCAAAAGTCATTCTTGGTGATGCCTGGGTTCTGGTTCATCACAGCCACCAGGACCTCGACGGATGTGGGCTCGGCCAGGTCGCCCCCAAGCCTCTGGCAGAAGGCGGCGGCCTTGCGCCAGCTCAGATGAAACTTCTCCTGCACGTAGAAACACTCTGAATTGACCCGGAAAAATGGTGCCCGGCAACCTTTAGCGACGCCAGGACCTGCATGACTGGGAATCATGTTCGGCTTCCCAGCGCTGGCCTCGGCTGCTTCCTGCATCTTGATGAACGCTTCTCCCACATCCTTGAACGTGTTGAAGGCCTCTGTCATAGCGTCAGCCACTTGCTGCAGGTGGGTGAGGGCGTGACTCACCGTCTGGGTCAGGTTCTCGATGGCGTCCTGGGTGCCGCGGAGGGCGGCCACCTTCTGCGTCTCTCCTGTGTCGTCATGGTGGGAATCAGACTGGTGTCGGGAGGAGTTGACAAAATCCATGAGCAGGTTGCCCATCCGCTCCAGCACAAGCTGGTTGATCACCACTGCAGCTCGCATCTCTGTTTCCAGAGCTGTCTCTTCCTGAGCGGCCGCCCCGCCCCGCCATAACACTGCCAGCACCACCACCACCTTGGTCACGCCCGCCATCCTCACTGAGAGAGCGGTTTAGTCGGTGTGTGAAGCAGCAAGAGAGGTGCACTCAGCAGCAGTGAAATAACACTTGTGGAGAGGACAGCTGACCGCTGTGTGGGGCGGCTACGTCAACAATGTGCGCCAGCTTAGTCACCATATAAAATCAATGGAGAGCTAAGGAAGCGAGTTCTTTACTGC
>12162 ENA|GAFS01012163|GAFS01012163.1 TSA: Pontastacus leptodactylus Pastle_hypoyo_c12378 transcribed RNA sequence.
GATCGTCGACTTCATATGGCGTCACCCTCCACTTATTTATGTCTAATTTCGTTATAAAATGATATTATTTCACAGTAAAACCTACTAGAGATGATGACCAACTGATAAATACAAGAATAACAACTATTGTGCAGCCAACAGTGCAGACAGCATTTGGCAAAACTAAAAGAAAGATGTTAGGCCTCTAAGGCTGCACACTTGACACCATGGAAGACACCTGGAAAAGTAAATCATGGTGTGGGTGGAGATATCTGGCACAAAGTGCATAGACGGAGAATATAACTCGCCTGCATCACCTTGTGAGAACCCTCCTCCCAGGGTCCAGAGGCTACTTCTCGAGCTACTTTTTTATGCCACACATCAGCTACGTGCCAGGGGACAACCACACCAACCACCATACCAACCACCACAGCCAGAACCACACCAGCCACCACAGCCAGAACCACAGAAACCACCACAGCAATCACCAAACCCACCACCATGGCCACCTACACGGTAGCGATCAAGAAAGCAGTGGCGACAGACATAGTCAGATGCACAACCACGACCATGGTGCTAATAGAACTGCAGGAGAGGAGCGCCAAACGGCAGCACCTGTGTACATCTACAACATCAGCAGCGTCCACAGCCCTCACTGCCCCATGCTATATACCCGGGTTGGTTACCGCTGCCTCGCCTTCTTCACCGTCGCCAGGGTTCCGTGGAGTGCCGCCCGTGAGTTTTGCCAGGGTATTTTTGGCGACCTCCTCACTTTTAGCGACGTTCAACAATACACTGACCTGGTCGACTACCTCCAGACTGCTGAGCTGGGCGTGGAACTGTGGGTGGGTGGGCGTGAGAAGGTGGAGGAGCAGGACAGGTGGGTGTGGGTGGACGACACCCCCATGCCCATGGGCACTCCGTACTGGGCCATCAGATTGGCAATGGGCTACAGTACCACCACCATCACCCAGGCTCCTTTCTCGCAAGTCCACATGCACACTGTGGCTGAGGATCAGAATATCAGATGTGCTGCCATGTCGCCCAAATACTATTACTACCTGACGGACGAGGACTGCAAGGACTGGAAGAGTCCCGTGTGCGTCCTGAGGGAGGGGGTGCAGGTGTTGGTGGCTGCAGGAGGCAGCGAGAACACCTATCCGGGCATCTTCGTCCCCAAGCAGGACCTCCCCATCACCCCCACCACCGTTCTGCAGCCTGCAGCGACTCCCACATCGATCCCCAAAGAGGTTTTGGAAGGCTCAGGAGATGACCCGAGCCACAGGAAAAAACATCCGACTGATGACTCCAGCGAGGAGGACGACGATGAAGGCTCTGCGACATGGCCTGACATCTTAGATGACATCTTCTTGGATTTTTAGATCTCTTAAGACAATGTCAGTCTGATTTTAGTTTTCTTTCGTACAAGGTAGCTAAGTATTATTAATTTGATTACGGACTCATGCATTTGTTTAGTAGAAATAGTGTCCGGTACTTGCATAGGTTACGATGCAATT
>19184 ENA|GAFS01019185|GAFS01019185.1 TSA: Pontastacus leptodactylus Pastle_hypoyo_c19554 transcribed RNA sequence.
TGGGGCGTCAGCTGACAGTAACACCAGACCAGAACAAGATGCACAGGGAAGCCGTTCTTCTTGTGCTGCTGGGCTCGACTCTGATCAATGGGAAGCCGCCGGCAAGCGAAGAAAAACAACGAGATCTGGCTGCAACATGCAGCTTGCCGTACCACTCAGTTGGATCCAAATGTTTACTGTTTGGCATTTCTACTTCTGGCACCTGGCACGACATGGAGTTCTACTGTGAGGCTTTGATTGGCACCTTGGCCAAAATTGACGACGCAAATGATCTGGGACATATTAGTGACTTCATCGCCTCTCAAGGGTTTGCAGCCACACAATTCTGGCTAGGAGCGACCGATGAGGCATCTGAAGGCAACTGGGTGTGGAAACTGGACCAATCTCCTGTCAAACTCGGAATGCCGACTTGGCTCACCTGCTCGGGGGATATAGAACCAAATGGAGGCACCAGGGAGAACTGCTTGGCTATCACAAGTTCTACACACTACTACTTTACAGACACTGTTTGCACAAATATCATGACTCCAATTTGTGAACCCGTGTGAGTTGATGAGTTTGGCATGTCTTGGTGATCATGAGGACTGTGACGTCATCGAACACAGCTAGTTAAATCGATACCATTTCCTCTCTGGAAATAAGAACATAAGATAAAGGAAAAATGCAGAAGGCCTATTGGCCATACTAAGCAGTTCCTAATTAAACCCAACAAAATTCATTCATACATATGTCTATCCTTCGTTTGAAATAATCAGCATCATTTAATTAACATAATTTGTTTCTCATGGCACACTATGACATATTTTTAGGTAGAGCATAATAACACAATAATAACAGCTGTC
>32146 ENA|GAFS01032147|GAFS01032147.1 TSA: Pontastacus leptodactylus Pastle_hypoyo_c32818 transcribed RNA sequence.
TCCCATAGCTCAAAAATTTCTTCCAATTGGGCTTATTTTTCCTTTTGCGCTTTATTATTACAAGTCAGTTAAGAGTCCTTCTCACAGATCTCAATCACCTTGGTATTCTGGCTAATTATATTCACATATGACACCCATCAAATCCTCGCACGAGACGTCATGAATAAAGAAGTGATCATAGGAGTACAGAGAGGCACAGTTCTCTGCCGCTCCCCCTGAAGGTTCCTGGAAGTCAAGTCCGATGTTGCCCCAGAAGGGGGAGCCCATGGGCATAGTTTCTCCGTCTAGAAAGACCCAGTCACCCTCCTGGTCAATATCTGACGCTCCGATGTACACGGAGGACTCAGCCAGACCTTTATTGACAATAACGTCATAAATAACACCAAGAAGGTTGGCATCATTTAGTTTGATCATGTGACCTTGAAGCAGCTCACACAAGCGTTTGTGTTCCCACCAAGTACCATTGCTGGGCGAGACGATGAAGAGACAACGCTCGCCGATCTTCTCGTAAGGTGATGGGCACTCGATAAAAGGGAGTGGTGGGTCGCTGCTATCTGTGAAGCTGCTGCCATTCCTGCTGCTGGAAGCTCGCTCAGATCTCGGGGCAGTTGATTCACATAGGACGTAGTATTCGTCGGAACAATTGACGTCGTGCATGTAGAAGTCATCCTGGTGGTTAAGGATTGCACAGTTCTCCAGTTCTCCTCCAGTGGGCTCCTGGACTCCACGGTAGACCAGGTCCCCCCACAGTGGGGTGTTCATGTGAACCTGGGTATTATCGCGTCGTTGGCGTTCACCCAGTAACTAACGTCGGATAATCCATTGTCGTGCAGGTAGTGGAATATTGCATTCAGGACATTAGCGTCGTGAAGGTTGACCAACTCTCCGTGCAACAGCTGTAGTACCTGTAGCTGACCATGATGGGCCACTTGCAGCAGTCATGAGTAAGACGACAGTGAACAGAGACATGGCAGTCATGAAATTGTGTAGCATGCGCACCCCTAAATACGCCACCAGTAGGACTACGAAAA
>34000 ENA|GAFS01034001|GAFS01034001.1 TSA: Pontastacus leptodactylus Pastle_hypoyo_c34719 transcribed RNA sequence.
CCTCCACGCGTCATCGTCAACCCTCCACGCGTCATCGTCAACCCTCCAGGCGTCATCGTCAACCCTCCAGGCGTCATCGTCAACCCACCAAGCGTCATCGTCAACCCACCAGGCGTCATCGTCAACCCATCAGGCGTCATCGTCAACCCACCAGGCGTCATCGTCAACCCAAGACTTATCACCGTCAACCCAACACCTGTCACGGTCAACCCAAGACTTATCACCGTCAACCCAACACCTGTCATCGACAATACCGCTGCTTGAAGGTGTGAAGTTGAGCTGTAGTTCTTGAGACGATGGAGATGGCCTCTGTGGTGATGCTGGGGATGGGAACGCTGTTATTAAGACCAAATCCGCTGTGCACAGACTGACAACTGCGTCCTTCTTCGTTACGTGTGTGATAAGGATAGAGACTGCACCGACCAGTCCGACGAGGACCCCGTCCTCTGTTCTGCGTGGCGGAACGACTGCAGCCGTGGGGAGGCGCGGTGCAAGCGACGAGGAGAGTCCACCTGCGTCAGTATCCCCATATATTGTAATATGACAGACCCTCCCTGTGAGGGTGACCTCGACCTGCGGCTGTGTGAGATGGTACACGACAAGCAGCTGCAGCCTCTGAACTCAGTCATTCTTAAACACTTTGGCGTTAAAGAGACGAACTTGGAGATGGGTGAGCAGCGGGAGGAGGAGTTTCGAAGAGCAGTGAACCTGACGATGCAACATCCAGCGTGTCCAGCATTGTACACCCTCGTCGGCCAGCACTGTGTGTCTGTCTTCATCCCTGGAGCTGTGGGGTGGGGTGAGGCCCGGGCCTTCTGCAGGCTTCTTGGCGGCGACCTGCTCACCCTCAGGAATGTAACCGACTACTTTGATCTCCTCCGCCACCTTCAACAAGCTGGGATGACTGCGGATTTCTGGGTGGGAGGCAGATACGTTAACAAGGCGCTTGGCTGGACCTGGCTAGACGACTCCTCAATGGATATGGGCTCCCCGTACTGGGCTCTCAGACACGGAACCACTTGCCAGGGTCGTAACGTCACCTACGAGGACACAAGCCAGACGCGACCAGCTAACGACGGTGCCTGCTACCACTACCAGCAGGCGCCCCTCTCCGACCCCTCCGGGTGGTGCGCCGCCCTCACCTACCAGCATTACTACTACATCACCGACGAGGACTGCCTCCTGAAGAAGAGCCCTCTCTGTGTCTACGGCGACCCCCAAGACCTCTCCGAGGAGCTCCTGGCCTAACCTACATGCTCGAGTAACGTTGATTCTAGGTTACATTTACATCGTTTGCCCGGTTCCCCTCGGGGTGGGGAGGGGGGTG
>34229 ENA|GAFS01034230|GAFS01034230.1 TSA: Pontastacus leptodactylus Pastle_hypoyo_c34954 transcribed RNA sequence.
AGGAAGTGTGAGCGAGGTGGAGACTTGACAGATGGCGCCCTTCAGCAGGTCGCAGCTCTCGTCGACCACGTAGTAGAACCTCTTCTGGTCGAGGTAGGCGCAGTCTTTGTCTTCACCATCACTATCATGAGGCTCCTGGTAGTAGCTGCCGCTGTAGTATTCGATGGCCCAGAGTGGGGTGCCTCGCAGCATGGGTTCACCGTTGACCCACACCCAGTGCTGTTCCTCCTCCTCGTCCGACCCCCCTATCCAGTAGTCATGTGCGTCCAGACCCTTCTCCGTGATAAACTGTATGAGCTGGCCGTAGAAGTCGAGGGAGTCGATGACGAGGAGGTCAGCACCTAACTTGTCACACAGGTACCTGGCCTCCTTCCAGGTGGTGGAGGTGAAGGGGTCCACCAACACACACCTGCCGCCGGTGTAGGGGCAGGTATACTCGGAACATGTGTATGGGTAAGGAGATGTATAGTAACCTGGCCTCCTAGTCACACCCTCTGTACTCCGGTGAGGCAGTTCCTTCACAGCCGCTCCTGAGCACAGGGATAGACAGGACACCAGCAGTGCCACCAGCAGTGCCACCTCCAGGGCCACCATCCGCATCATCATCTTCACCACAAGTACTCAACACTGGTCGTGTCAGCAGCACCTGCAGTGGTCGCAGCAACACAACAGTGACACCAGCAGTGGTCGCAGCAACACAACAGTGAC
>37642 ENA|GAFS01037643|GAFS01037643.1 TSA: Pontastacus leptodactylus Pastle_hypoyo_c38449 transcribed RNA sequence.
TCTACATTGGAGACGTTGTCGTCGAGGCTAGCAAGGTAAGACCTCCAGGTAGACAACAGACGCTGTCGTCAAGGCTCCAGGTAGACGACATGATCAAATTTTATTGCCTGGGTAGGGCCCTTGGGGTTAGGTAGCCATGCACAGTGGGTACTGCAGGGTTTGGCAGTCCACAGCCCTAAAGTAATGCATTCCAGCTGCCTGTAGACCAAGGCAGTTAAGGGTAGTGTTCGGGAAGGGTTCTATCCAGGGAGCCGGGGTCGTAGCACCCCAGAAAGGTGAACCCATTGGAACGGGGTTTCCATTGGTCCAGAGCCAGGTTCCCTCCGTAACCATATCCGAGCCCGCCAGCCAGAACGATTTGCTCTCTATTTTTTGGTCGTGTATATGTAAGTAAATGCTTCTGAGCATCTCGATGTCGTCAAAGATGGCCAGGTGTCCCCCCAGCAGGCGGCAAGTTACCACAGCCTCCTCCCAGGACATGTGCTCCTGGGTGAGGAAGGTGAGGCACATGTCGCCCACGGCAGCGTACGGCGCCTCGCACACCACCTCCTGCACCTCCTCTTCTCGCTCTTCACTAACTGATGAAAACGGAAATTCACATAAAGCACAACTGAGGCGATCACAAGGTAGGTCATTTATGTAATGATGTTCAAACAAATAAAGTTCACTACAAGGGCCGTCACCAGTGGGTTCGGAATGGTTGTTGGATATTGATGCCCAGAACGGTGTGCCCATGGGCATTAACTCCCCTGATGAATACGTGTAGCGGCCCGTGTGGTAGTCCAACATGCCGTCTGTCCAATACGACTGGCTGGTGTCTCCGTCAGTATACAGGTAGTCCATGATGGCTTTCATCTGTGTGGCAGTCTTGATAACGACCAGGTTTCCTCCAAAACCTTGACACAGTGCCTGGGCGACGTCACGGGTGTCCAGCTGGAAGGTAACAAACAGCAGGCACTGGTCCCCCAGTTGTATGTAGGGACACTCGGCTCGCTCGTCACTGCTGCTCCAGTAACTTTCAGCTCCGTCCAGAACAAAACCTGCACAAGCAGTTGCCAATAAAATAAATTTCCAGCTCCACGTTCTTGGCGCCATGACGCTCTACGGCAGCTGGTTGCTATTCTACAGCAGCTTTCATTTACTCCTGGTTTTTCCGTTGGTCATCCTCCAACTATGCTGATGTCTTCCAATTCCGTGGGCGAAAACTGTCCCGTTTGGATCCACTATCACACCCAGAATTACCGTCTCCAATATCTTCTAAACAATCAAGAGTGTATGTACTGTGTT
>40096 ENA|GAFS01040097|GAFS01040097.1 TSA: Pontastacus leptodactylus Pastle_hypoyo_c40953 transcribed RNA sequence.
ATACGAGAGTTGCTGAACGAGGTGCAGTCCAACTTCAGCTCTGAACTAACGGCTTTGCAAGATGCTGTTAAAGGTTGTGGAAGAGAACGCGGGGATCAGCCTCACTCAGACGGGGTCGTAGAGTGCGTGTCACCGTTTACGTCCGTTCATGGTCACTGTATTGCAGTGGAAACAGCCTTGACGGGATCCTGGGAAACGGGTCGGAGGGAGAGATGAAGGTCACGAGGGATCTTTCTTCTGGACTGATGGTACCCGGGTCAAGATGGGAACACCCTTTTGGGGAGACGGGCTTAGTGACAATATTCAGGAACCCGACGGACAAGCAACTCAAAACTGCATAGGAATGTTCCGGGATGATCATTACTTTTTCTTCGATCTTCCTTGCCATGATAAATTGGGAGTTATTTGTGAGAAAATGTAAATGTCCATGGAATAACGCCTGCCTTC
>44810 ENA|GAFS01044811|GAFS01044811.1 TSA: Pontastacus leptodactylus Pastle_hypoyo_c45769 transcribed RNA sequence.
GCCAAGATGCCTCTCCTGCTCCCGGCAGCGGCCCTGGCCGTGGTCGCCCTCCTCACAGGAGCGAACGGCTGCTCTGTTGGCTTCGTTGAGATCAACGGCGAGTGCTTCGCCTTCCATACGGAGGTGGTTGCGTGGGAGACCGCTCACGACCTCTGCCTCAACCTCACCGGCTCGCCTCAACCTCACCGGCTCGCGCGGCCTGGCAGAGATCAAGTCTGCCAACACACTGAGGGCCATCTACGAGTACATCAGGAGCTACGACCTGAGCAGGTCCTTCTGGCTGGGTGCCTCCGACCGCGAGTACGAGGGTGACTGGATGTGGAACGACGGCACCAGGGTGGCCAGGGGCACTCCCTTCTGGGCCCTCCACTACAGCGTCCTCGGATGGGGCCAGGAGCCCTCAGGCAGCAACAAAGAGAACTGCCTGTCGCTGGACAAAGACCGCTTCTATTACTTTAACGACGCCCAGTGCGAAGAGGGGTACTACCCCATCTGCCAGGGGTCGTAGTTGCGCCACTCCTGAGGGTGTAGCTCCTGGCGACCTGGGCCAGGATTCATCAAGTGTACAAGTTTCATAAGTGGTTGCATTATTGTTTGATGAATCCTGGGACTGGGATTCTGAAGGAGCTGTTACTAACGACGATGATGGAGGAACTATCGTACGAACATAGTAGTGGCTATATGCGAGACTGTACCATTTACACACCAAGATTTG
>204 ENA|GAFY01000205|GAFY01000205.1 TSA: Pontastacus leptodactylus Pastle_hepa_c208 transcribed RNA sequence.
ACTCAAGCAGCGGAGACACCATGAAGGTGGTCGGAGTCCTCCTGCTTCTCTCGGGCTGTTGTGGTTGGAGCTGCCACGCCACAACGCTGCACGAACAAGCGGGTGCGGTTCAGGACCAGCAAGTGGACAACCAAAATAAATCAGCGTGTTTGTCGCCATTCGTGAGTGTGGGTGGACGCTGCCTCATGTTCGACATGGAGAACCAAGCCTCCTGGGTGGAGATGCGACAAGTGTGCCTGGCCTTGCACGCCGACTTGGCCAAGGTGGACAGCGCCGACCTCCTCGCTGATATCGTTGACTACATCCACGCTCATGATCTACCGGCCACTTTCTACGTGGGAGGAAGGTACATTGAGCTGGCGGGTGAATGGCAGTGGGTAGACGGCACCAAGGTGAGGATGGGCACACCGACCTGGTACCCCTTCGACGTTGGTACCCAGGAGCCAAGTTTCGAATCTGATAATGCATGTATTATTATATATAGGTATCGGCAATACTATTTTGCTGCAGACTTGTGTACTAACTTATTCTCGGCTATATGTGAAGTGACGTAAAGAACTAAGTCGAATGTAAAACATCGTAATTATATGAAATGGGAGCATCAAGGAGCAGGAGCCTCGTTCAAAGAATAATGGTGGCACAAAACGACTTA
>257 ENA|GAFY01000258|GAFY01000258.1 TSA: Pontastacus leptodactylus Pastle_hepa_c261 transcribed RNA sequence.
CTGGTTGTAAGAAATTAAATACTTATGATTTAATTTCACTGTATTAAGTGCATTATTATACATAGTTTTCACAGTTATACATAGTAATACTAAGTTATAAAAAGTATTACATTCTGATAATAGTTCAACATACACTAGTTTTACTTACTAATACATTGTTATACATAGTAATATATACTAATGTATAGATATACATAGCAATACATACAATACATAATAATTCATGGTTATACATAGTGTTTGTTATAGAGGAATAGCTATGAATGAAATAGTCTGACAAGACACGAAAGCAAATGATCAAAACTACTGCGTACCTGGTGTTAATATCTTATTATCTTACAGCGACATTTTGATGCGATCACTCTTGTTGTTGGCCGTTCAGTTTAGTTATGGTGCCATCAAAGCCAGGTTAGTTATGGTGCCATCAAGGCCAGGCTAGTTATGGTGCCATCAAGGAGAGATTAGTTACAGTGCCATCAAGAGGAGATTAGATATGGTGCCATCAAGTGGAGGTTAAAGTCACAGTTGTCGAATATGAGATTATAGTTATGGATAACCCAGCATAACCCAGCTGAGGACAGCGTCACCCAGCTGAGAACAGAGTCACCCTGTTGCATACAGTGTAATGCCTCAGACTTGTCCCTCAGGCTTGTTTCTCAGGCGTCCCTGTCAGTGTCAAAGTCAGCCTCCAGCATACAGAGTGGACTGCGCTTCTCTTGGCAGCTCTGGTCAGACAAGTAGAAGTAGTGTTCGTAGGTCATGGCGGAGCACCATCCCTCCTGACGGTTGATGGGAGCCTGGGTGTAGGTGAAGCAGGGGGCACCGGGCAGGGCAGCGGCGGGGCTGCTGAAGGGGTCAGTGTGGGGCGGGGGGCGCGGTACACACGGGCTGCTGTGCCTCAGAGCCCAGTAGGGAGTCCCTAGGGCCATAGCAGAATCGTCCACGGTCCACGACCAAGCATTGGTATCCAAGTCGAACCGGCCTCCGACCCAGAAATCAGTTGTCAGCCTAGAGCTCCTCATGTACTGCACAAGGTGTCCGAAATCTTCAAAGTTGTCAAACTTGACGAGGTCACCATAGATGGACCGGCAGAACTGTCTCGCTTCAGCCCATTTAATCTTAGCCGGGGAGAAGAAGGCGAGGCAGAATTGGCCGACCTGGGTGTACAGCATAGGACATTCATGCTTCTTGTTCTTCAGAGAGGAGTTGACAGCGGTGGTGAGGACGGACACAATCTCACTGGTCATGTTCATCCCCTTCGGTGGCAGGATCAGCTTACCCCCTTTCACCATCTCACACATACGAGTGTTCAGGACGGTGGTGCAGTCTGATCTGGAACATGCATCAGCTCTGTTGCGACAGCTATAGCCACAGTATACATTTACAGTGCCGCAATGTGGGTCCGATCTCTTCCAGATCTCACAGACGTAGGGGTCCTCGTCGGAGCCGTCGCTACATTGTATCCTGGAGTCACACACAGAGGAATGGCTGATGCACTGACCGCCCGTGTGACACTCGATCTGGTCAGAGGAGCCGCACCTTGCCTCTGCTCCTGCAAATATCATGGACGTAAGCCACAGCAGCGAAAGTTGTCCCACTTGAACCATGTCTGCGTCCTCTGCTGACTCTGTATTCACCGATCAACCAACAAGCCAGGAGTGGGTATCGTCGTCTGAGGCGCTGGGTGTTGCTTGTGGCACGGTGCCCTGGCGTGTGTG
>297 ENA|GAFY01000298|GAFY01000298.1 TSA: Pontastacus leptodactylus Pastle_hepa_c302 transcribed RNA sequence.
ATTACACTAATGTAATGCCCTTTATAACATATGGCATTACATTGTATTAAAGGGCATTACATTAGTGTAATAAAGGGAATCGCATTGTAGTAAATAGCATTACATTACAGTGAAGGGCATCACATTATAATGAGCATTACATCAGACTAAGGGGTTGTGGTTCTCCGTGAAGAACAGCATATAGTGAGGAGCCTAGTATCACAGAGGCGTTACTTCATGCAGATGGGGTGGTAGCCGAGATCACAGGCGGCGTCGTTGAAGAAGTACTTCCTGTCTTCATCAAGGGCCAGACAGTTCTCCCCGGCCCCGCCAGAGGGCTCCTGCTGGTATCCGAAGACTGTGTTGCGGAGAGCCCAGTATGGAGTGCCTATGGGCACCCTGCTTGCATCCTTCGTCCAGATCCAGTCACCCTCCAGCGCCAAATCTGACGCCCCCAGCCAGAACGACCCACTCAGTCCGAAGGTCTTGATGTACATCCATATGCCCCTGTGTGTGTCGCTGTCGATAACCTTGGCCAGGTCACCTCCGTTGCTCTGGCACAAGGCGCGAGCGTCTTCCCACGGTAACGCCATAGAAACGTGGAAGGTGAAACACGACCCCTCGATGTCCTCCCATCCCTCGTCGCAGCCGTGGACACCAGCAGCCAAGACGATCGCGAAAAGGTAAGCCAGTCCTTTCATGTCGATGCTCACTTGATGCTTCCCTTGTTAATGATGGATTTTCCGTGCCTCCGTCCAGGGATTAGTGCGTCTCCTGGTGAGTGAGTGAGAGCTCCGCCAGTTGTCTCTGCTCGTTATATACCTTATTCATCTTGCTTTTATCAGCGGGAGGGGCGACGTAT
>362 ENA|GAFY01000363|GAFY01000363.1 TSA: Pontastacus leptodactylus Pastle_hepa_c367 transcribed RNA sequence.
GTTGCTTTATGTGGTTGTTTGTTGACCTGGCCACAGTGGTCTTAGACTGCTGTTTGTGTTGCTTTATGTGGTTGTTTGTTTACTTTGCCACAGTGGTCTTAGACTGCTGTTTGTGTTGCTTTATGTGGTTGTTTGTTGACCTAGCCACAGTGGTCTTACACTGTTGTNNNNGTTGCTTTATGTGGTTGTTTGTTGACCTGGCCACAGTGGTCTTACACTGTTGTTTGTGTTGCTTTATGTGGCTGATTGTTTGTGTTTTCCTGGGTATCCTCTTGCTTCTGGGTGGGTTTGTTGCTTGAGTCTTGAGCTGCTTGTGCTGGAAGCTTGCGGACGGTGGCCGCACTAAGCTCCTCCTTCTGGGAGAGTCTGTGGCTCGGGTGGTCGCTCTCAACAGTCTTCTGTATAGGAGGTTTGCTTATTTGCTGTGTAATGTTTTTGTGATTTACGTTCTGAAACTTCTCGAGGTAAAGTTTTTCTCTCTCTTCGAGGCTCAGAGCTTTCCGCTCCGTGAGTTTCTGATGTATTATGCTTCTCTCCCCTGTATGGGCCAGGATGGCTTTATTTGGCCTCATTCTCTTGTGAGANNNNNNNNNACCCTGTGCTGGACCATGGCCAGCCTGTGCCGGACCATGGCCAGCCTGGACAGAACCATGACCAACCACTTCTGGACCATGTCCAGGCTTATCTACGTCTGCTGCGCTTCTACTTCGGTTCTGGTCAGTTTTCTGGAGGAGTGTTTCGAGAATGTGTACCTTCTGTTGCGTGGCTGCTGGACGATGGTGATGAGGAAGTGTGAGCGAGGTGGAGACTTGACAGATGGCNNNNNNNNNGCCTCGCAGCATGGGTTCACCGTTGACCCACACCCAGTGCTGTTCCTCCTCCTCGTCCGACCCCCCTATCCAGTAGTCATGTTCGTCCAGACCCTTCTCCATGATAAACTGTATGAGCTGGCCGTAGAAGTCGAGGGAGTCGATGACGAGGAGGTCAGCACCTAACTTGTCACACAGGTACCTGGCCTCCTTCCAGGTGGTGGAGGTGAAGGGGTCCACCAACACACACCTGCCGGAGATCACGTCGAAGGTCTCACTGCACGCAGGTGGAGCCGTCGATGTGGACGGAGGCTGGAACATTGTTGTCTCAGTGGTTGACGCCCCGCAGGTCGACTCATCCTCACAATAATATTGACAGTCACATACACCATCACAGAGCCAGTGCCAGGGGATGCAGTGGCCGGTGTAGGGGCAGGTATACTCGGAACATGTGTATGGGTAAGGAGATGTCGTATAGTAACCTGACCTCCTAGTCACACCCTCTGTACTCCGGTGAGGCAGTTCCTTCACAGCCGCTCCTGAGCACAGGGATAGACAGGACACCAGCAGTGCCACCAGCAGTGCCACCTCCAGGGCCACCATCCGCATCATCATCTTCACCACAAGTACTCAACACTGGTCGTGTCAGCAGCACCTGCAGTGGTGACAGAGAGCAGCTGAAGTTTTGTTTGTAGCAGTGACACCAGCAGTGGTCGCAGCAACACAACAGTGACACCAGCAGTGGTCGCAGCAACACAACAGTGACACCAGCAGTG
>388 ENA|GAFY01000389|GAFY01000389.1 TSA: Pontastacus leptodactylus Pastle_hepa_c393 transcribed RNA sequence.
AGAGCAATCACATTATTCATTGTCCTGGACCTTGATTTGGGTTTATATTCTTGTATTCCATCTCAGGATATGCTGGTCGCATGTGCCAGCGAGTTTCTCTCCTAACATTTTGGTTTTCAACTGGACGGTACAGGAGCAAAAATCGGGTGATAAGGAAGGCTCATGGCGGCCACCGTGGGAAACCAATTACGCCTGCCAGACTGGTATATTATGGGTCTCAGTGGTGGCCTCCTATCTACTCTTCGACGACCAGCCAAGATGCCTCTCCTGCTCCCGGCAGCGGCCCTGGCCGTGGTCGCCCTCCTCACAGGAGCGAACGGCTGCTCTGTTGGCTTCGTTGAGATCAACGGCGAGTGCTTCGCCTTCCATACGGAGGTGGTTGCGTGGGAGACCGCTCACGACCTCTGCCTCAACCTCACCGGCTCGCGCGGCCTGGCAGAGATCAAGTCTGCCAACACACTGAGGGCCATCTACGAGTACATCAGGAGCTACGACCTGAGCAGGTCCTTCTGGCTGGGTGCCTCCGACCGCGAGTACGAGGGTGACTGGATGTGGAACGACGGCACCAGGGTGGCCAGGGGCACTCCCTTCTGGGCCCTCCACTACAGCGTCCTCGGATGGGGCCAGGAGCCCTCAGGCAGCAACAAAGAGAACTGCCTGTCGCTGGACAAAGACCGCTTCTATTACTTTAACGACGCCCAGTGCGAAGAGGGGTACTACCCCATCTGCCAGGGGTCGTAGTTGCGCCACTCCTGAGGGTGTAGCTCCTGGCGACCTGGGCCAGGATTCATCAAGCATTTACGTAACCACTTACGAAACCTGTACATCNNNNNNNNNTAAGTGGTTGCATTATTGTTTGATGAATCCTGGGACTGGGATTCTGAAGGAGCTGTTACTAACGACGATGATGGAGGAACTATCGTACGAACATAGTAGTGGCTATATGCGAGACTGTACCATTTACACACCAAGATTTGTAACCAATGATACATTGTACTTATAAATAAATGAATACAATAAATAAATAACACTGTCATGATTTCGACTCCAAGCCTAATGTAGGCTGGCAAGCAAAAACCTTCTATTGAGAGCTGCTCGCTATCAAATCCTATTTAGTACGTGCTGAGAGGAGCACCAGTCGACTCTAGAGGAGTCAAGAGAGTGGGTAGATGAAGGATTTAAGAGAAGATGTTGTCCCAAAGGTGAGTTTATGTTTACTCTTGTGAGAAGGGAGATTGCAGGGTGTGGGGGCGCCCGGCGATTTTCCGCCTCTCGGGAGGGCGTTGAAAGCTTCGAGAAGCTTTTTGATCTGGGTTGTCATGGTAACCTCAAAGACGCCAATCGTCTTGACCAATCAGAGACGAGGGATCAAAGAGGAGACACCACCGGCAGCTAGAGACGCTGGGCGAGAAGTCGGTTGCACGGCAGTGATCTGAGGCGGCGGACGTGTCACCCACGCGCCACCTGTAGGCCTGAGTTTCCGTCTTCCCTTTGGTGAAATAGCAACCCAGAGGCATTGTGTAAGCCCAGCACAGTGGAGAACGCATGCAGAGATGTATGGAAGAGCGGGAAGCAGAGCCACAGCAGTGAGATACAGTGGCGGAGGCAAGTTGCAGTGAGACTGAGGAATCAACTAACAACGGTGAAGGGCAAGCAGATGATGTTGCAGAGGTGTGCCGTGGAGGCAGTCATATGTTCCTGAAGAGTCAAGTCATCTGGTAAAGGACGCTTAAGTTTCCCCGAGGTGCCAGTGGAGGCACAGTTGAAGTGCCAGTGTGCACATACGTCGTTGCTGCAGGGAAGGAGTTAATTTGTGGATGCCGAGAGAGTGCATCGTGTGCAGTACATATTTGGACAAGGACATCGCTACAGGAGCCCAGGATTCCCCAGGAGTGTGAAATACGCAACAAGTGCCAGAAGATATTCACCACTGCCAGGTGATCTGCCGGACCGAAGAAGTCTGCGAGGAAGCTTTTTTACTCGTCGTGGAGGATACAACCACCAGGAGGCCCAACATTCTTACTGACCTCGAAGCCCAACCACTTGGTCTCATCNNNNNNNNNCGGTCTCGCTTCGTGCAGGTCGGCGTTCAATCCCCGGCGGTCCAAGTGGTTGGGTACTATTCCTTTCCTCTGTCCTATCCCAAATCCCTTTCCTTATCCCTCCAAAGTGCTATATAGTCGTACTGGCNNNNNNNNNTCCCGATCATCACCTCACCTCTTACTGACCTCGTCTGATCTCAGATGGGTATTTACTATTGTATGTACTGAACTTTAGGCTCTCTGTCACTGTGTGACGGGCACGACACTTTCACTTCTCTCCCGCGTGGCAACTGCAAGCCGCCTTACTACGAGCGCTAATTTCCCACACCTACTTCTAAATTCACGCTTTAGCTAGACATTCACTGTAGGCCCGCCTCGGGGTTACACCCGTCTCGGTGCACCCTTGGGCATGTCACATTCGTGCACATAGTCTGGGTGCATGTATTAATTTATATATTTATACTCTTACTTGACTAAGAATTATACTTATATATCTTATAAACGAAATCCTTTTCTCTACGATTTATAATTAGGTATTTATTCTGCTGTAGTTAAATCAGCTTATCCTGTTAATTATTCACCCGGACAAGACTTATAATTATCTGTTATGTAAATCTCATCATTATTTTAATAAATTATAAAGTGCCCATTACAAAAAAA
>520 ENA|GAFY01000521|GAFY01000521.1 TSA: Pontastacus leptodactylus Pastle_hepa_c528 transcribed RNA sequence.
CATCAACCTGATGGCATACGACCACGGCCGGTGGTGGCGCTACGAAGTGTTCCGAGTAACTAGCCTGCTGTTTGATTCCATAAGAAGATCCCCTCTCTGGAGGTGCCGTCTGCTGAAGGAGGTCTTGCCGCTGGTACCTGCTGGAGGCTCTCCGTCGGTGGCTCTGCTAGGGCTCTGTCCTCTGGTTTACCGAAGCGCTGATCAACTAAAACTGTGTTCTACTGAAGCTCTGGTCTGCAAAATCTTTGGTCTACTGAAGCTCTGATCTACTTAAGTTTAATATACTCCGTATTTCGGGGGCTGCTGCAAGCTAAACAAGTCTGACAACAGAAATCGAAATCGACTACTGGTAAACTACAGGTAATCTGGTCAACAGAAGCTCTGCCCCTGGCGCTGCTTCCCTGAATCATGAAGATCTACCCACTCATCCTACTCCTCGGAACCCTCCTCCCAGGGTCCAGAGGCTACTTCTCGAGCTACTTTTTTATGCCACACATCAGCTACGTGCCAGGNNCACGGTAGCGATCAAGAAAGCAGTGGCGACAGACATAGTCAGATGCACAACCACGACCATGGTGCTAATAGAACTGCAGGAGAGGAGCGCCAAACGGCAGCACCTGTGTACATCTACAACATCAGCAGCGTCCACAGCCCTCACTGCCCCATGCTATATACCCGGGTTGGTTACCGCTGCCTCGCCTTCTTCACCGTCGCCAGGGTTCCGTGGAGTGCCGCCCGTGAGTTTTGCCAGGGTATTTTTGGCGACCTCCTCACTTTTAGCGACGTTCAACAATACACTGACCTGGTCGACTACCTCCAGACTGCTGAGCTGGGCGTGGAACTGTGGGTGGGTGGGCGTGAGAAGGTGGAGGAGCAGGACAGGTGGGTGTGGGTGGACGACACCCCCATGCCCATGGGCACTCCGTACTGGGCCATCAGATTGGCAATGGGCTACAGTACCACCACCATCACCCAGGCTCCTTTCTCGCAAGTCCACATGCACACTGTGGCTGAGGATCAGAATATCAGATGTGCTGCCATGTCGCCCAAATACTATTACTACCTGACGGACGAGGACTGCAAGGACTGGAAGAGTCCCGTGTGCGTCCTGAGGGAGGGGGTGCAGGTGTTGGTGGCTGCAGGAGGCAGCGAGAACACCTATCCGGGCATCTTCGTCCCCAAGCAGGACCTCCCCATCACCCCCACCACCGTTCTGCAGGAGGCGAGTGTCTCTCCAACCTCCTCCTCCCCTGCAGCGACTCCCACATCGATCCCCAAAGAGGTTTTGGAAGGCTCAGGAGATGACCCGAGCCACAGGAAAAAACATCCGACTGATGACTCCAGCGAGGAGGACGACGATGAAGGCTCTGCGACATGGCCTGACATCTTAGATGACATCTTCTTGGATTTTTAGATCTCTTAAGACAATGTCAGTCTGATTTTAGTTTTCTTTCGTACAAGGTAGCTAAATATTATTAATTTGATTACGGACTCATGCATTTGTTTAGTAGAAATAGTGTCCGGTACTTGCATAGGTTACGATGCAATTGGCATGTAACTAGCTTCACAAGATTGTTACTTGGTTAGCTGAATGAACTGTGGGGTTCAGTTCCTGAGCTCATTATGTGATTCTGTAACCCTTTCCACCACCGCCCACGGGATATGACTAAAAATCAGATGTAAATTACTCTGTATAGAGACTGTTGTGGGCTACCTCTTAAACCACTTGTGATATAAAATAATATTGATGTATATATATTAACTGTGTAACTAGCTTCACAAGATTGTCACTTTCGTAGCTAATTGAATTTTGTGGTTCAGTTCCTGAACCCATTATNNNNNNNNNACCACCCACAGGATGGGTATAAAGGTCCACTACAACCCACAGGATGGGTATGGGGTCCACTACCACCGACAGGATGGGTATGGGGTCCANNGATGTGTATGGGGTCCACTACCACCCACAGGATTGGTATGGAGTCCACTATCACCCACAGGATGGGTATGGGGTCACTACCACCCACAAGATGGGCATGGGGTCCACTACCACTCACAGNNNNNNNNNCCACTACCACCCACAGGATTTGTATGGGGTCCACTATCACCCACAGGATNNNNATGGGGTCCACTATCACCCACAAGATGGGCATGGGGTCCACTACAACCCACAGGATGGGTATGGGGNNCACTACCACCCACAAGATGGGCATGGGGTCCACTACCACCCNNNNNNNNNTACCACCCACAGGATTGGTATGGGATGCATAATAAATTAACTAAATCAAATTCAGTAATATAAATATGAATGAAGATAAATAATGCAGTTGTATATACGTAAAAGATATAGAAATGTTTAACTTATTACGGCTTTTACGATGAATAAAATTGGATTTGCAGCTAATTCTAACTTGCCCTGTATATTGGGGGTGATAAACAGCCCTAAGTCTGCCCTAATGTGACCTATGTGGGTCCCATTATCTAATTAGCTTTGAAAAAGTTCAAACTTTTTTCAGGAACCATCTGTAACCTACTATTGTATTCTAGTGTTNNNNACACCATCCAGGTGTCTGCTGGAATACCATCCAGGTGTCTGCTGGGAAATAAGAGATTAGCAAGCATAGCTAACTGTACCTTTAAACCCAATTAATGTATCGTAACGAAGGAATTAAAAGGCTTATATGAATCCCTTGAATAAAGTGGACTTGATCTTGGGCTAGATCTATATGAGGAGCTTTATTACTCATCATCTGTTTTCTGTTTACTTAAGTGCCTGTACTCAAGTGTTCAAGTGTGAAGTACTGCTCTCTCTTCCCTTGATGAGGCTTAACGTTACCCAAATGAATACTCCAGCATTCTTACTCAACTGAACAGTACTCAAGAATTATACAAGGAGTATTAGCACTTTACATTAATAAAAGGCAATAATATGAAATAGCACTTTTAACACTTAATTAACACTTCTGCAAGACTAGAGCACACATGAACACTTTAACAAGAGCTGCAGCAAACCAACCAAGATCAGTGACTCACTCCACTGAGTTTCCTTTAGGAATTTTACTTAAAAAACAATGACTGTATACTAATATTCGTTCAGGTACTTGTTAACGTCTTTAAAGGCAATAGATGTTAAGGTCGCTGCCACCACCCTTGATAGGCTGTGATTAGAGACACAAGACTCTTACTGGTATATTGACATACCAAAAGAACTACACTTCAACACCCTCCACTAGGAATCAAAGTAGCACTCGACTGATTGTTCTCACTGTAATTAACATATCAACTCATTAACAGAACAACATCTAATATATCTTGCACTCAGACTGACTCTCAACAAGATAATACCAGCCTTACTGGCTTTCACAAAAGCACAGACCCTCATTGGTTCACACTACATAATGAAAACACGAACTGGCATGTATTGAGGTCGTACAGATTATCTCCCACACATATACAACTTCCACTTTGTCTCTGGGAAGACACACACTAAGAAAAAACTCTTTCTCTTTGCCTTTTAACTCAGTGCTACATAGTTTTCCCAGCTTGGTGCCTTCTGATAATTACTTACTTTACCTTTTAGGCAGGAGGAATTTGTCAGCCACTCTGGATGAGGCTGGGTGACCCCTCCGAGGCTGGCAACCAGACACACACACATACACCAAGTGTCCGCACCAATGCTCCGCTCAAAGTTTCTCCCCTCAGTAGGCCGACTATATATACAGAAATCACGGCCTAAAGACCCGCCACTTCCCATGGGAATAAACCCAGGTACACACATTTCAAACAATTCCCAGCACTCTAGACATTAAATAGACAAACCCACTCATTCTCCCCTTACATGGTGCCAAAACTCATGCCAACCACAAAACTGCAGTTACCCTGGGCAGCTTCTCCAACCCAGGAAGGTTGTGGTCAGGACATATTAAGTTATCACACTCATGAAACACACTATATGATCTATCAACACAAGATTACTCTTGTTGTTACAGTACTTAAAGATTTTCTGCATAGTTCCTAAGCCAAATAAAAATATGGTTATTATTCTGAATAATATGAACAACCAAATTGCAATTGTATTTCATGACATAAAAAATGGAAATATTTGTCCAAAATTGTTCGTTTATGATATTCATATGATTTTTGTTTTCCGTCAATGGGTTTAAATAGTTCTGTCTCTCAATTCCAGCAGCGGCATTTAAGGGATTTTTAACTTATAAATTAATATGTGTTTTTAAAAATGCATAATATTTATAGATATACCTTACACATGCAGCAAATGTATGTATACAGCTGTGTGTACATGTATGTGCA
>1002 ENA|GAFY01001003|GAFY01001003.1 TSA: Pontastacus leptodactylus Pastle_hepa_c1014 transcribed RNA sequence.
CTGGCAAGACGCTCGGGAGGAGCATCATCATCATGGCTTACTTGTATTATATCGTGTTTACAATTGTTCTATCGTCGGCGTCTTCTTCAGCAGACGCCTCCCTCATCTTCGACGCCGCCGACGTCAAGGTGACGCCGGGCCAGTCGTTGACGCTTTCCTGCGGCGTCAGGCAAGACTTCCGTCACTGTTTATGGGAGAACGAGAGAGGAGACATCTTCCAGGTTGAGGATGTCCACGCCGGCGTCCACCTCGGGATGAGAGCGCCGGAGGACCTCACTGACAACCAGTGCGGCGTCGTCATCGACTCCGTCAGCGTCCNNNTCCATACAAGTACCTCCTTGAGCTGGCAAGACGCTCGGGAGTACTGCTGGTCCATGGGCACGGACGCCGACCTGGCCGTAGTGAATGACTGCCATCAGTTCACAGTTATCTGGGATCACATCCTCATATACTATACTGGAAAATGGTTCTGGATCGGCGGCACTGACCTTGGACAGGAAGGTGAATGGTACTTCATCGATGGGAGTCCAGTACCGATGGGGACGCCCTTCTGGCTCCCTGGAAGCCCCAACGACGAAGGAAATTGTCTTGATATCAGCGCTGCTTCTGGATACTTCAACGACTATCCCTGTGTCAATAAAGGCTTTTTCATCTGTCAACATTTGTTATAAACATAACTCAAGTGACAACGTTAACACTGACTTGACGAGGATATTTAACATTGACCTGACGAGAATATTTAACACTGACCTGACGAGGATAGTTAACATTGACCTGACGAGGATAGTTAACATTGACCTGACGAGGATATTTAACATTGACCTGACGAGGATATTTAACATTGACCTGGTGAGGATATTTACCATTAATCTCTCTTCTCAGTATTGTTAAATAAATTGTGTCAAGAAAGTTAAAGAAGGAATATTT
>1150 ENA|GAFY01001151|GAFY01001151.1 TSA: Pontastacus leptodactylus Pastle_hepa_c1162 transcribed RNA sequence.
CGTCAAGGCTCCAGGTAGACGACAGACGCTGTCGTCAGGCTCCAGGTAGACGACAGATGCTGTCGTCAAGGCTCCAGGTAGACGACATGATCAAATTTTATTGCCTGGGTAGGGCCTTGGGTTAGGTAGCCATGCACAGGGGGTACTGCAGGGTTTGGCAGTCCACAGCCCTAAAGTAATGCATTCCAGCTGCCTGTAGACCGAGGCAGTTAAGGGTAGTGTTCGGGAAGGGTTCTATCCAGGGAGCCGGGGTCGTAACACCCCAGAAAGGTGAACCCATTGGAACGGGGTTTCCATTGGTCCAGAGCCAGGTTCCCTCCGTAACCATATCGGAGCCCGCCAGCCAGAACGATTTGNNNNNNNNNCCTCCTCTTCTCGCTCTTCACTAATTGATGAAAAGGGAAATTCACATAAAGGAAAATAGAGGCGATCACAAGGTTGGTCATTTATGTAGTGATGTTCACGCAAATAAAGGTGACTACAAGGGCCGTCACCACTGGGTTCAGAAAAGTTGTTGTAATATGCTGCCCAGAACGGCGTGCCCATGGGCATTAACTCCCCTGATGAATACGTGAAGCGGCCCGTGTGGTTGTCCATCATGCCGTCTGTCCAATACGACTCGCTGGTGTCTCCGTCAGTATACAGGTAGTCCATGATGGCTTTCATCTGTGTGGCAGTCTTGATAACGACCAGGTTTCCTCCAAAACCTTGACACAATGCCTGGGCGACGTCACGGGTGTCCAGCTGGAAGTTGACAAACAGCAGGCACTGGTCCCCCAGTTGTATGTAGGGACACCCGGCTCGCTCGTCACTGCTGCTCCAGTAACTTTCAGCTCCGTCCACAACAAAACCTGTACAAGCAGTTGCCAATAAAATAAATTTCCAGCTCCACGTTCTTGGCGCCATGACGCTCTACGGCAGCTGGTTGGCGATTCTACAGCAGCAAGAGTGTATGTACTGTGTTAGTATCTGGGGCAGGTATGAGGGAGTGGTGGTGGAGCTGGTGG
>1218 ENA|GAFY01001219|GAFY01001219.1 TSA: Pontastacus leptodactylus Pastle_hepa_c1230 transcribed RNA sequence.
ATTGCAAACCATCCCAAAACAATGATTATGCTACAGGGAAACACAAGGGACGTAAGCCGCTCGGGCGTGGAAACGAGGTCTGGCACAGCTTCCCAACAAGCTCTCCGGCCATCTGGCTGGCCCTACCGCACTGGTCAACTATAATCTGACCTTCCCCAATCTACACTGCTACTTTCTATCTATGTTGAACTACAAAATAATCCCATTAACTAGAATGAAACGCTATAAAATGTGGAACACACCGAACTAAGAATGATCACTGTACTCCTAAAACTAAGATTAATACAACAAAATACAGCTGGCTGACTCCTGTATTATTTCAGGGAGCCACACACAGCGGGTTCACCAGCAGGGTACAGGAGTCGTCACGGAAGTAGTGGTAACCCTGAGCGTCCAGCAAGAGACAGTTCTGGGCTGTGCCTCCATCTGGCTCCAGCGCGTCATGGATGATATAGCCCCAGAACGGTGATCCCATAGTGACGAGCTGTCCGTCGGTCCACGTCCAGACGCCCTCCGTCGCCGCGTCGGAGCCNNNNNCGTCTCCTCCGCCCACGTCATGAAGGCCAGACACAGGCCGCCCACACTGACGAAGAAGGGCGGGCAGTCCAGGTCCTCGGGCGATGCTGGTGTTGTATGGACAAGCTGTGTCGCTTGTTCACACAGCGGCGACCTGAGGTAGGAGCAGTTTCTGTCGTTAACGTAGTATAAAAACCGGTCGAATAACTCCATGCAGTCTTCCTCCCCGAGATGTGGGTCATTATCCGGCTGTTGAAATATTTTGCTCCCCGCCCAGAAGGGCGTCCCCATGGGAACTGCCTGGCCGGAGGACGCACGGAAGTCCCCCTCCACCGCCCTGTCAGTACCGTCGATCCAGTAGCTTTTACCATTTAGACCGTTGCCATAAATGTAGTCGATGATGTTGTTCAAGCGGGTGGCTGTGAAGACGGCCGCCAGCTCCCCGTCCAGTGAGTGACACATCTGGCTGGCCTCCTCGTAGGCCACCTCGGCGAAGGTGGCGAAGTAGAGGCACTGGTCGCCGACGGCCAAGAAGGGCAGCGAGCACACGCCAGAGGTGTTGGCGGCACCCGCCTGGACCCCGGGCCACTGGACACTTTCGTACCCGCTGGCCAGTAAGTGTGTGCACATGAGGAGAGCGAGACCCCACATCTGAGGGAAGGAGCTCATGACGGGATCCCCAGCAGCAGAAGCTTGA
>1853 ENA|GAFY01001854|GAFY01001854.1 TSA: Pontastacus leptodactylus Pastle_hepa_c1868 transcribed RNA sequence.
CCCAGATAATAATTAACAAAATAGAACCTTATTAATAATAGTTAAAAAACTCTTAACAGACTTTCGTAAGGCTTTAGTTGCAGAGTTTTGAAGTGGAATTCTTAAAGTGGATCAAGACAAGGTTCAGAATTCACAGAGCTCTTGTGTGTCCACTTAGGAGATTTGTACACAAAATAATTGATATAAATTGTATAAGTTTAGATTTAGGAAAGACCTGGGGAAATTCTGGTTTAGAAATAGGGTGGAAGATCTATGGATCAGGTTGCTAGGTAACATGATAGATGTGGGATCACTTGATTATTTTAAGCGTAGGTGAGACATATAAATAAATGATTTTGGGTGGATATAAATAGGAGCTGCCACGTATGGGACAATAGGCCTTCTGCAGTTTCATTAATTCTTAAGTTCATATCTCGATGGCTGCGCCTTTGTCGGTATTTAGTAAATAGTTATCGAGCTCCAACGCGCTACAAGGTCGTCTTTCACTCAAGGTTATTAATATTATGGACGACCTCGTAGTGCTAAGTTCCTCGTCAACTGTTTAGAAACTAGCGACTAAGCCGCTATTATCGAGATAAGAGGAACAAAACTCGTAAATGAACTAATAAATACTTGCTGAGTCATGTTCACGTACTGAAAAATAGCAAGTCGGCTTAAATGTAATAAAAACTGAATAGAAAATAGTCTCAAGCGGAGTTCCACAAGGTCCTGTCCAGATAATTTTGTGGCCCCATAGAGACTATAATAATGGTCGAGACACAGGAGTAATATTCAGCATTAATATATGTGACAGTGACGATAAAATAGGGTTTAAACAAAAATTAGAGGAAGACTCAGGAACGGAACAGGACGAANNAAATATGATTATCTCATACAAACAAAATATGATTAGCAGGCATCAAACTAACAAAACATGCTTAATTAATCAGGTATAAAAGTAACAAAATCTGATTAACAGGGATCATACTACCAAAACATAATTAACGGAGATGAAACTAACAAAATAATACAGAAATGAAGGAAATAAAGCGAGGATATATGTCAGGAAGCGCAAGTAAACAAAAGTATAATGCTGTCCTTCATCCTTATCTTGAACCTCTTGTTGGACTTCATTTGGCAAGGGAAATATACTCCGAGTGATATACCATACTTCTCGGTGTATATTTACTGATTGTTTACTTAAGTGTTGAACTACGGTCCGGACAAATGTATACTTGCTGGTTTGTTATTAAGCTGGTGACCTTAATAACTCCCCAGAGGTTAATAGGCCCTAAACGCAACACCAAACCAAACCTCTCCTGGTGTTAGGTTACAGTTCTGGTCACTGTTATAAAACTGATCTTTGTTATCTTAATGGCAAACTGACAGCTGTTATTATTGTGTTATTATGCTCTACCTAAAAATATGTCATAGTGTGCCATGAGAAACAAATTATGTTAATTAAATGATGCTGATTATTTCAAACGAAGGATAGACATATGTATGAATGAATTTTGTTGGGTTTAATTAGGAACTGCTTAGTATGGCCAATAGGCCTTCTGCATTTTTCCTTTATCTTATGTTCTTATTTCCAGAGAGGAAATGGNNNGTAAAGTAGTAGTGTGTAGAACTTGTGATAGCCAAGCAGTTCTCCCTGGTGCCTCCATTTGGTTCTATATCCCCCGAGCAGGTGAGCCAAGTCGGCATTCCGAGTTTGACAGGAGATTGGTCCAGTTTCCACACCCAGTTGCCTTCAGATGCCTCATCGGTCGCTCCTAGCCAGAATTGTGTGGCTGCAAACCCTTGAGAGGCGATGAAGTCACTAATATGTCCCAGATCATTTGCGTCGTCAATTTTGGCCAAGGTGCCAATCAAAGCCTCACAGTAGAACTCCATGTCGTGCCAGGTGCCAGAAGTAGAAATGCCAAACAGTAAACATTTGGATCCAACTGAGTGGTACGGCAAGCTGCATGTTGCAGCCAGATCTCGTTGTTTTTCTTCGCTTGCCGGCGGCTTCCCATTGATCAGAGTCGAGCCCAGCAGCACAAGAAGAACGGCTTCCCTGTGCATCTTGTTCTGGTCTGGTGTTACTGTCAGCTGACGCCCC
>4950 ENA|GAFY01004951|GAFY01004951.1 TSA: Pontastacus leptodactylus Pastle_hepa_c4974 transcribed RNA sequence.
CACCATGGGTGTGGAGGAGGTATACATAGAGCGCGTGGGTCACGAGGAGCGGGAAGGGCTCTACACCTGCGTCACGCTACAGGGAGGTCACGACCCTGACCCCAGCCTCTTCTACTCCACAACCTTCATATTTACCCACTTGGGAATTCAAATCGGATGTTCCAACGACCTTCACCCCGAGCCAGACACAACAGGAGAGGGGATCATCCACTGCTCCACGCCATGCAACAACACCCACCAATATTATCTAACAGACTTCGAAATCATTTTCGTCGGTAGAGACTCGAATAATTCTATTGTTCAAATGGGGTCAACTCCTCACCTAAGCTTTCCCAGTGTGATGGTGTCTTCAAGAGAGCGCGGCGGGGGTGTGGTGGAGGTGGAGTGGACACCACAGTCTAATGGATCCTACCAGGTCCAGCTGTGGCTGGCGGAAGCCACGCCTCTCCCTCCTGTGGGCGCCACTCACAAGGAGACGTCTCCACACAGAGGAGCTGTGAACCACGACCAGGACAGCGTCCCACAGGCTGCTCCTGGCGTACCGTTCGTACAAGAGATCTCTGGGAAAATAGAGTGTCTGGAGGAAGCATGTCGGTATTACTTCATCGACGTCCCTCCGTCAGGAACCTACGCCAGCGAGGTGCTCCTTGTGACGGAGGAGATCGTATACTCATCTAGGACCACCCAACACCCCCTTCAGCCTAACTGGCACAGTGTGAATATGACGAGGGTGGTGATTGAGAGTTTAGGAGTGGAACCTGAGCCAGCAGTGAGGGCGAAGACGCTCACGGTGAAGGTGGGTGGTGAGGATGACGGAGAGTTCACCGCCCTGGTTGTGAATGGTCGTGACCACAGCAAAGCCCTGGAGAGCCGCCCTGGACAGTGTCTTCCACTCAGTAGTGGATGTGTTGTCCACGGTCTGGAGACCCTTGACGACCCGGCTGATGGCGGCCCCGTGACCCACCTGCAGCTCCTGCTGGCCCAGTACGACCACACCCTCTCCTCTACTGTCTCCGTGGCTGNNGGTACAGACTGCCAGGCGACATTCAGTGACCTGGTGAACGGTACGTACCTGGCCGAGGTGAGCTACGAGAGTGAGGTGCGTACCTTCGTCACCACACACTTCACGGTACAAGATGGTGCTAGTACCAATGACTGTAAGCTGCCTTTCAGCACCATCGGAGGAGCTTGTCTTATGGTGGAGACGGTGGTGTCCGGCACCTGGGCGGAGATGAACAACTTCTGTCATCAAGTGGGCGGTCAGCTGGTCAAGGTGGACGCTGATAATGCCTTCTTCAATATCGTCAAGTTCATAAACGACAATGGTCTGTACCACCATTCTTACTGGATAGGCGCCACCGACTCCGACACAGAGGATGATTTCCGGTGGCTGGACGCAAGTGTGGTGAAGCGAGGAACACCTTTCTGGGCCTATGGTAATGGGGTACAGGAGCCCTCTGGTGGTTCCAACTCCAACTGTGTCATCCTCGACAAATACAGCTTCTTCTATTTTGATGATGTTCCCTGTGACGCGCTATATACTGCTATATGTGAAGAGGTTTTCTGAGCCTCTTGACTCTCCTGCTACTACGCTACTTTTAAACTGACATCATTGTTTTATATGCAGGATCGTTGTACATTATACAGCATTATTCCACATTACACCGTAACTGTTTGTTAACCAATGCCAAGTAGTGGTGGATCACCTTTAATGATTACAACTGTGGAGCCCCTTGTATACTTAGCATTTGGGCCCCTGTATGATTAGCATTGATGGAGCACCTTGTATGAT
>5223 ENA|GAFY01005224|GAFY01005224.1 TSA: Pontastacus leptodactylus Pastle_hepa_c5250 transcribed RNA sequence.
TCAAGCTTCTGCTGCTGGGGATCCTGATCGTGTGGAGACTTCCTCGTCATGAGCTCCTTCCCTAAGATGTGGGGTCTCGCTGTCCTCACCCTCATGTGCACACACTTGCTGGTCAGCGGGTACGAGAGTGTCCAGTGGCCCGGGGTCCAGGCGGGTGCCGCCAACACCTCTGGCGGTTGCTCGCTGCCCTTCTTGGCCGTCGGCGACCAGTGCCTCTACTTCGCCACCTTCGCCGAGCTAAATGGTAAAAGCTACTGGATCGACGGTACTGACAGGGCGATAGAGGGGGACTTCCGTACGTCCTCCGGCCTGGCAGTTCCCATGGGGACGCCCTTCTGGGAGGGAAACAAAATATTTCAACAGCCGGATAATGCTCTATCTCTCGGGGGGGAAGACTGCATGGAGTTATTCGGACCGTATTGCTTCTACATTAACGACAGAAACTGCTCCAACCTCAGGGCGCCGCTTTGTCTGGCGTTCATGACGTGGGCGGAGGAGACGTGGGCGGGCGCCCGCCAGGCTTGTCACGGACTGTCCGGGGAGCTGGCCGCCATTACTGACATCGAGCAGCTCAGAGCTATATACCTCTACCTGCACCAGGAAGGGATCGCTGATCACTCCTTCTGGCTGGGTGGCTCCGACGCGGCGACGGAGGGCGTCTGGACGTGGACCGACGGACAGCTCGTCACTATGGGACCGCCGTTCTGGGGCTTTGTGACCTCTAATATGGTGGAGCCAGACGGGGATACAACCGAGAACTGTCTCTTGCTGGACGCTCAGGGTTACCACTACTTCCGTGACGACTCCTGTAGCCTGCTGATGACCCCGCTATGTTTGGCTCCCCAGTAGCCTGCTGATGACCCCGCTATGTTTGGCTCCCCAGTACCCTGCTGATGACCCCACTGTCTGGGGCTCCCCAGTACCCTGCTGGTGACCCCGCTGTGTGTAGCTCCCCAGTACCCTGCTGGTGACNNNNNNNNNGTGGCTCCCCAGTACCCTGCTGGGACAGGCAGCCATGTGCCAGGTCTACCAACGTGTCAGAGTTGGAGTTTGTATAGAAAACGAGCATTTATTGTTTTGAATTTCTTAAGAATTAGTGAGTGGAGACCTGGACAATACGCTCTGGGCTACGGGAGGGGCAATTCGTGTTTGAGTCAGTTAGGGACTTGTGAATTATTAGCTTTGCTGTATAGTCGAAGACGTGTTCCTGGATCCAGCTTGGTAAATATCATTGTGTTTACAGTTACTACATTTTATTACTTTGCAATATTTATTGATTCCCCCTTTGATTAATTGCCTGTAGGAAGAATATTTAGTTAGGTTATCATTATTTACATATTAAGGGCCTCGGTAGTCAAGCGGTTCCATTCTCNNCTCACACCTGAGAATCTCGGGTTTGATCCCAGGGCGGGGCAGAAATGGTTGGGC
>7290 ENA|GAFY01007291|GAFY01007291.1 TSA: Pontastacus leptodactylus Pastle_hepa_c7330 transcribed RNA sequence.
TATGACTGGCGGGTGTAGGGTGGGAGCTGACGAGAGCAGCCCCTGTACACTGCCAGTCATACCAGCGCTAGCGAGGGAGAGAGAACAGTGCCTGACCGAGGACGGGATACGAGAAACACAACACTCACTCATACAAGTCACAGGACCTCGAGACTCTCTCTTGAAGGTGTCGACAAGAAGAGAACAACACACTTTTCGTAGTCCTACTGGTGGCGTATTTAGGGGTGCGCATGCTACACAATTTCATGACTGCCATGTCTCTGTTCACTGTCGTCTTACTCATGACAGCTGATGCTCGCATCGATCTCAGTCCTAATCTTGATTGTCCCCCGCCATACCAAGCCATCGGCGACCACTGCATCTTCGTAGACAGCTTTCTCTTTGGCGACTGGAGTGCAATGAGAGATATCTGCACCGCGCTCAACGGAGAGTTGGTCAACCTTCACGACGCTAATGTCCTGAATGCAATATTCCACTACCTGCACGACAATGGATTATCCGACGTTAGTTACTGGGTGAACGCCAACGACGAAGAAGTGGAGGGGCGCTGGGTATGGGGCGATAATACCCAGGTTCACATGAACACCCCACTGTGGGGGGACCTGGTCTACCGTGGAGTCCAGGAGCCCACTGGAGGAGAACTGGAGAACTGTGCAATCCTTAACCACCAGGATGACTTCTACATGCACGACGTCAATTGTTCCGACGAATACTACGTCCTATGTGAATCAACTGCCCCGAGATCTGAGCGAGCTTCCAGCAGCAGGAATGGCAGCAGCTTCACAGATAGCAGCGACCCACNNNTTCATCGTCTCGCCCAGCAATGGTACTTGGTGGGAACACAAACGCTTGTGTGACCTGCTTCAAGGTCACATGATCAAACTAAATGATGCCAACCTTCTTGGTGTTATTTATGACGTTATTGTCAATAAAGGTCTGGCTNNNNNNNNNGGCAGAGAACTGTGCCTCTCTGTACTCCTATGATCACTTCTTTATTCATGACGTCTCCTGCGAGGATTTGATGGGTGTCATATGTGAATATAATTAGCCAGAATACCAAGGTGATTGAGATCTGTGAGAAGGACTCTTAACTGACTTGTAATATTAAAGCGCAAAAGGAAAAATAAACCCAATTGGAAGAAATTTCTGAGCTATGGGATATAAATCTTCAATTTATTTTATAAAATTTTGGGTATAGAAGATTTGATATCAGAAATTCTAGAATATGGAGAGAAGGGAAATTAAATAGGTGAAATATATTTATTTAGTCCCCGCTCATATGAAACAAAAATGTTTATAATTTACNNNNNNNNNATTTATGTGCACTTAAATTATGCAGTCAGGATTTATGTGCACTTAAATTATACAATCAGGATTTATGTGCACTTAAATTATGCAATCAGAATTTATGTGCACTTAAATTATACAATCAGGATT
>8408 ENA|GAFY01008409|GAFY01008409.1 TSA: Pontastacus leptodactylus Pastle_hepa_c8460 transcribed RNA sequence.
AAGGCCACCACAATAGCTTACTGAACAACCATCAAGTATACTTTAGTCCTGAACATAGTCCAGACTGAAGTAAACTGTTAACGTATATACACCGAGAAGCGAGATGCACCTCTTGGTGAATATATCCCTTGAATAACATTCCACTCACACTCTCCATTATACACTTCGTAAGGGCACTACACCTAAATTACATTACAATTAATAGAATTCTGAAATAATTATATACAAATTTCAATACATTACAATCCTTCATCTTTNNNNNNNNNTGTCCTGAAACAGAAAAGAGTTGACACCAGTCGAATCAATGGTGTCTGTAAATATCCTCATATGGTCTATGTTAACCTCGGTACTTGAGCTGTTTGGTACACCTGTTGACAGATGAAATAGAAAGGAGTTTCACAGGGATAATCGTTCAGGTATCCATGATCACTGGTTATAAGAAGACAGTTGCCATCGCCGCTGGGGTTTCCAGGATACCAGAAGGGCGTCCCCATAGGTACTGGGCTGCCATCTACGTAGTACCATTCACCTTCCTGTTCAAGGTCATTCCCGCCGATCCACCA
>18348 ENA|GAFY01018349|GAFY01018349.1 TSA: Pontastacus leptodactylus Pastle_hepa_c18509 transcribed RNA sequence.
CTGACCCCAGAAGGGTACACCAAGGGCCATAGGTACACCATCGAGCCAAAACCATGACCCTTCGTCTCCAAGATCAGTGCCACCCACCCAATAGGCCCACTGCGATGGCACTTCCTGTCCCGTCATGTGGATGTCTCTAACGAGGCCGCCGAAGTCGTCACAGGAGTGGATGACGGCCAAGTCCCCACCAATCCCTTGACAATATTCCCGACTCTCGAACCAGCTCATGGAGTCGTTAAGGGCGTAGTGGTAGCAGTAGAGGCCGACCTTCCTGTAGGGGACGGGGCACTGCCCTGGCTGGAGGGTGGTGAGGTCCTCCTCGTACCCAGACACGCCACACCCTTCACCAAGTGTCACGTGGAGGGAGAGGAGGAGTGCCAGCATGGAGGGTGACCTCATGATGAGTAGTGCCAGTGCCATGAGGCTACCTTATGAGGAGTGGAGTGGCACTAGTCTCCG
>24570 ENA|GAFY01024571|GAFY01024571.1 TSA: Pontastacus leptodactylus Pastle_hepa_c24869 transcribed RNA sequence.
AACCATAGATTTTCTATAGTACAGTTATGACGTACAAATGCAGACAGAAATCATTATTTACTTGTTAGTGGATACAATATAATGTTAAATATCAATCTTCGTACATACATCAGTGATTATTCCATATCTTAAATTATACTTTACAGTGGAGTCCTGCTTTATCATAACTAGTCCGCTGGGAGGCCGGATGCAATGGAGAGATTTTGTTCCACTGGTGAGTTTTTTGTAACCGGTAACTGTAGACTGCCAGTGGAGCGAGACCATGTCTTTGCTGGACCGGAATTTTATGCCGACAATCGGTAACAAAAATGGAATCGACAAAATATTTAAAAATGTACTTTCTAAAAGTAATTTTGGTATCAAAATGTGTGTAGAAAGTGTTCTATTGTTTAAAAAATACAAGCATAATGATGTCTGGCTAAAATAGCAATATATGGCAAAGTTTGGATGCAGTGGGATGGTCTAGTGCAAATATGTCTATTCAAGTGAGACTCTACTGCAATTTAAGAAATATTTTTGTATTCGATTCATGTGGTCATGCTTAAAGTGTTCATAAACTCTGCTTTGTATCANNATACACTAGGACAATTGATGGTTGAGAATGTATAGCATCTTGATGTCTTGATGGGTAGTTTATGGGAGGCCTAGTATGTGACACACGTAGGGTAGACGCTGGGTACACTTGTGTTTGACGAGTCCGGAGGAGGTGACACCAGCACAGTGGTGGTTATGTTCACCGCTTGAGGGTGAATTTTCTCCCTCTGCCCAGTGGAGGGGCATCACAGGTTGGGCCGTCATCAGAAAAGTCCAG
>6614 ENA|GAKD01006615|GAKD01006615.1 TSA: Melita plumulosa mira_c6827 transcribed RNA sequence.
GGGGACAGGCACAGGATTACTGCCAGCAGCAGGGGGGAGGCTTGGCGGCCCCGTACAACCCTGATATGCTGCTCAACTACTTGAGGACAAACTACCCTGAAGGCATGGAGTTCTGGGTGGGAGCGTCATACGTAACCAATTGGGGTTGGCTGAACGGTCGGCGAGTGAAGCCTCACGAATGGGGTTCTTCTGTCCCTGGTGACGAGGGCACGAAAAACTGCATGCTCTTCAGGACAACCACGCAGTACAGTGTTGTCAACAAACACTGTGGAGAGAAATTCTACTTTGTGTGTGATTACAGACAGGACTGATTCATGCTC
>7862 ENA|GAKD01007863|GAKD01007863.1 TSA: Melita plumulosa mira_rep_c8095 transcribed RNA sequence.
CCAAGGAAAGGCCACCTGTGAACGTTTAAACTCTAAGGCTGCCGTTATAAATAGCCGCGAAGAAAACGACGCACTTAAAGCTGCGCTACCCGTAAGTGTGTGGATTGCTTTGAACGACATTGCCCAAGAAGGAAACTTTGTTAATACGGACCAGGCATCAGCTACATTTAAAAATTTTGTTCATCCGGAACCAAACAACTTCAATGGCGACGAAGACTGCACAGTCCTTCTGGTTCCAGGACTCAGTTGGAACGATGCTCACTGCAACTCAAATTACAGGATGCTGTGCGAGCACGCACCAATCGCCGATACCCGTAAATACTATTGTCCCGAAGGCTACCTCCAGAGGTATGACTCTTGCTATAAGATGTCAAGCACTGCTGGTACATACGATCAAGGCGCAAGTTACTGCCAAACAATTGGAGGATATCCTGCTTTCATCAACTCACAGGCCGAACAGGATTACCTTGCAAGCACTCTGACGGAGAGCGCGCTCATTGCCTACACTGACCGAGCCATCGAGGGAACCTTCAGGGCTGAAAACTTTGGCGTACCCATCTACACGAGTTGGGGCACCGGTGAACCGAATGACTATGATGGAGAAGACTGCACCGAGCTGTGGTCTCAAATTAGCTACAAATGGAACGACCGCAAGTGTAACAACCCGATCAAAATGTTGTGCGAGGTTGCCGCAAAGCCAGTTCTGAGAGTAACTTGCCCCGAAGGCTTCCAGAAGCTTGGTGACTCCTGTTATTTGGCTTCGACCGAATCTGGCAGCATTACAGACGCAATCAACTTCTGTAACAGTCGCGGGGCTTCTGTGGCCAGCATCCTTTCGGCTAAGGAGCAAGAGTTGGTCTCAGGAATTTTGAGCGCTAACGTGTGGATTGGAGCAAACGACATCCAGCGTGAAGGTGCCTTCATCTGGCGAGACAACTCTCCACTCGTGTACACAAACTGGTACACAAACGAGCCCAATGACCTTAGGAGCAATGAGGATTGCGTGGAAATGTACAAGGACTTCGGTTACCGCTGGAACGACGAGAACTGCTCCGCTTCTCGCAGGTTCCTCTGCAAAGCGTCCACGATAATGGCTTGAGGAGGAAAATTCGTACTCTGTTCGCTGATAACACGACCTATAATGTCGCATAATGTAAAAAATCTCACTAAACCTTAGATGAATTTTATCTCAATCTAATTTTTTTCATAATTGTCAGTAGTGTATAGAATAAATAATTATTGCTATCCAATGAAATGTTAAAAATATAATTTATTATTATCACTAAAATATTATTCATTTATATATTTTCAACGATGT
>11354 ENA|GAKD01011355|GAKD01011355.1 TSA: Melita plumulosa mira_rep_c11799 transcribed RNA sequence.
CCAAAACCAAAGGTCTACGTCTGTCCATCTGGCTTCAAGAAATACAACGATCAATACTGCTACTGGCACAGCACGTCGAAGGCCTCTTGGACCAGTGCAAGCGACGACTGCCAGAGGCGTGGAGCGTACCTGGCTAGAATCAGGACTGTTGGCGAGCAGGCGTTCGTGTCAAGCATTCTGAAGGATGATACCTGGATCGATTACAATGACAGAAGCAGCGAGAAAAGATTCAGATTCACAGACGGATCCTATGGAACATACTCGAACTGGTCTAGTGGAGAGCCCAACAACGGGTTCTGGTTCTGGAGTAATGAAGATTGCGTCGAGATGATGAGGAGCCGCGGCTACCAGTGGAACGATGCCAACTGCGACGGCAGTCAATGGTATGTGTGCCAAGCCTCCACCACTCTCCAGTAACGCGGACCTGCTTCTAACTTCCTTCCTGATAACCGAAACATGAGAAGCCAATCATCTCTCTCTTTATTGTTGGATATGTTTTACCTATAAATCAAATATCTTATTGAGCTGCCTCAGTAATTACCAACTTATTTTCAGAAGTACCTTATA
>19936 ENA|GAKD01019937|GAKD01019937.1 TSA: Melita plumulosa mira_c20657 transcribed RNA sequence.
AAATTAATATTCTTATACATAAGTATCATAACAGCAACAGAATGTTAGTGTTTTGAATTAATATGCTAGATTTATTGCACTCGGTACCATATTGGAGGATTGGAACATTTTCAAAGACTATTTCGACATTCCATATCGTTTGAAGTTTTTAAAAAATAATTTACAACCAATTAATTCTTACTGTTACCAAAAGGGGATTTGGGTCACTAATTTCGCCAATTCCAGCCAATATTAACTTCACCGGTCTATAGCATCAGTTTGACAGAGAGGTGTCAGAGCACGGCTGCAATTATAATCATGAATGTAGTATCTATCGTTATTGCTGAGACGTGCACAGTTTTCATCTCTTGCTCCATTTGGTTCGTGCCTACCTTGATGAGATCCCCAAAATGGAACACCCATCACCATGTGTGTTCCATCGATCCAATACCAGTTTCCTTCTTCTTTTTCGTCAGTTCCACCAATCCAAATCTGTTCACCTCCATGGTTGATAGCATGGAGGTAGCCAACAATCTTGGAGAAGAGTGAACAGTCGTTCAAGACGGCCAGGTCACCATTGATGTGCTGACAGGC
>13122 ENA|GARH01013123|GARH01013123.1 TSA: Procambarus clarkii Prcla_ES_45053_0 transcribed RNA sequence.
CAAACATATTAAGTTAATTAGAGCGTTGCATGTGCAGCATAAGCCCTACATTAAGCTTACACCTAGGTTTACGCTTAATGTTTTTCTGCGTTTTGAATGTCTATGATTGCATTCGGATTAGGACTTTGCTTCTTTTCTGTTGCGCATTTCATTGCAAAGTGTTAACATTGCTATCTCTTGTTTTCAACTGGCAAAGAGGTGCCTCTTTTTCTGTGCACTGTATGTCGTGAAGATAAAGATCCTTTGCGAAAATGACGGCACAGTTCTGGCGTCTTTCTCCACCTGGCTCGCTTGTGTAGTTATTGGTATAATCCCAGAAAGGGGGTCCCATGGGCATCAGGAGGCCATTATTCCAGATCCAGACGCCCTCCACTGTCTCGTCACTCCCGCCGACCCACACATTCTCATGTGTTCTCGCACTTATGAGATTAATATAATGGAGGATAGCAGCAAAGTCATTGGCGTCGTAGATGATAGCCAGATCACCGCCATGCCCAACACAGTACTGTCTGGCTGCAGCCCAGGTCAGTTTCTCCCCTGGCGCCAGCAAGAGGCACCTTCTTCCCACCAGCACGTAGGGGCGTTCACATTCTACCGTTCCTGTGTCCTCTTGCTGAGGGCTACATTTCATAGTGTCAATCATGGCATCACGGATCTCCGTCAGGATCTTCGTAGCTTCCAGCAGCTGGATCTCTTGACGCAGAAGCAGGAGTTCCGTCAGACTCTGTGTACAGTTGGGATGCATAGGTGATAAGAGATCTTGGACGAGATGAGCAGCGTCAGAGGGGTTCACTTCCGCTGTCCCCCTCACCATCATCGTTGTCATAATCCCTATGGTCACCGTCACCATCATCTTCCCTATAACCACCATCTTTAATGCTTCCTTAACACACAAGTATGTGGACGTGAAAGTTGAAGCTGAT
>14533 ENA|GARH01014534|GARH01014534.1 TSA: Procambarus clarkii Prcla_ES_1291_0 transcribed RNA sequence.
CTGAAGTGGTCCACCACAACACCACCACCGCCGCCAGTAACGAATCCACGACTCTTCCGGCCACTTCGATCACTCCAGTGACACCCGTGGCAACTGTGACCACTGAGACCACGCCTATCGCAGCTACACTCATATTTCTATCTCCCACGACAACGTCTAATACTGCGAACTCCACGACGCCTCAATCAGAGGGACTTTCAGTGTCTATTCCTCCAGCCAAATCCACGTGCCCTGAGATTGACCAAATCCACTGTGGAACGAGTGACAGATGTACCCGGATCCGGTACATTTGTGATGGTGACAACGACTGTGGCGACAGCACTGATGAAGAGAGCTCCCTCTGTGCGGTATGGAGGAACAGTGACTGCGAGAGGAACCACGCCAAGTGTACCAGAAGCGGCCGCTCAGACTGTGTCACCATCAGCACCTACTGTACCCTCACTGACCCGCCCTGTGAGGGTACCGTCGACCCTCGTCTCTGTCAGATGCTGAAGGATGGCAAGATTCAGTCCCTGAACGCCATCCAGATGCCCACCCCCCCTGCTCCCACAGAGCCAACTACGATACAGCCATCTATCCACGTGAGGAATGAGAACTGGTCTGAGCAATTCTTGCTGAAGCTCAATAGTACCATTCACCATCCAGACTGTCCAATGCTATACACAAAGGTCGGGGAACACTGCCTCTCCATCTTCTTCATTGGTAACATGAGTTGGATGGAGGCCCGGACCTTCTGCCAGACTATAGGGGGAGACCTGTTCACCATCACCAAGGAGTTTAACATGTTCGCTACTCTACTGCAGCACTTCACCACTCACCAGGTGACTGCAGACTTCTGGATAGGTGGACGCTACATCAACGACACCTTAGGGTGGACCTGGGTTGATGGATCTCCCATGCCTGTGGGCTCTCCTTATTGGGCTGTCAGACATGAGGAGAGGTGCACCAATAGAAAAATCAGCTATGATCTCCTCAACGTCACTTTACCTGCCAATGATGGCGTGTGCTACAACTACGTGCAGGCCCCCAGGGTGCCACCTATGGGTCACTGCAGCTCCCTATCCTACGAGTACTACCACTACATGTCTGACAATAGCTGTTTCATCAAGAAAAGTCCCTTGTGTGTGCTGGTAGGCGAACACCCCAAGCAAGCACAGTAATAACATTTTGGCTGGCTAACCCAGTGTGGCCCTTTAAAATACCACATGACCTGACATTCTATGAGGCTCTTGACACAAATTTTCTCACCAGTAAGCTACATGCTATTCCAAGTGTACAACCCCTTGACTGGCCAGTCATCCATCACCCCAATCATTGTATAGTTCTTCGTGTGTTTACCTGGTCAAACACTTCAAACACACTGTGTAGTCACTTATCTGATTGGCCAGTCAGCATACCATGAATTCTTTATAGAAATCCTTGTTTGATTGGTAATCTGGCCACACTAAATCTTGCCCCCCAAAGACTGTGTAGTTTATAAAGCTGGACAACCATGACAATCAAAACTGTAATGCAACCGGTACAACAAGGCTAGTAGGCAGGGCATGAAGAACTAGCCCTCGCTTCCCCCATAGACACTAATAGGTAGGCACAAGCAAGCATTGAACATACCTACCTCTCTGTTTCCATAATACCAGCTGGATTTCATACCCAAGTGGTTCCAGTTGTTTTGACCCTAATGGTCTGGCTACATCTCATTAAACATATCTATCTCCTCAAGTTAAAATCTTAAAAGAAAAAATATGTTTCAACAAAATTCAGTATTTTACACAAATCTGACTATCTGATACGACATAATATACATATCTGCAGTATATACATACGGCATAAACTTTTCCCACGTGTACTCATATTATTTCCCTCATTTTTTACTTATCTATGTACACAAAGAAAATAATCTATTCTTAATAATATTTTTAAAATGTTATTACTGTAAAAACAAAATTACAAATGTGTAACATCAATGTGTGATAACTATACAAATATTAACGACCCTGAAAATTTTTATTTTACCTATACGTACTGACTCTTGCTTTCTGCAGTTAATTTTATACTTTTCTACATAACGTAACTAATGGATTATACCTTAGTATAGAGTGAATGAAACATCAGTAGGAGAGACTGTATCAGCAGGGTGCATATAATGCCATTATGGTCCTTTTAAGCTTCCTGATTTATGTAAATCCTGTCATGGGGAAGAGAAAAACTTGCAGAAACCACTCCAAGTACAATAGTCAAGTGTACACATTTTATATAGTGTATATATAGCATGCTACACAAGTCCTGTAGCACATTGGTCTACATTCTTGGTCCACACTTGAGGGACCATGTTCAGCCCCTGGGCAGGACAAACACAGTTGGGTTTGTTTCATTTTCACCTGATGCCTTTGTCCACCTGGCAGTAAAATAGTGTACCTGAGAGTTAGGTAACTGTAACTGTTGTGGGTTGTATCCTGGGAAAGGTCAGTAAACCTAAGGGAATACTGATAAGCCTATGTAAAGGATTCCTGTTCATGACAACTGGGAACACGTGTTCTAAGCAATTTCCAGTTTCTTCAGTATTTTATGTTTTGAGGTTAAATATAAGAGTGGTACTCACAAAAATTGCATTCTTACAAATGAGAGGCTTTAGAAAATTGCACAAACCTATTTTGATAGTTACAGTATTTATTATATAATACAATATAAATAGTACAATAAAAAAA
>15658 ENA|GARH01015659|GARH01015659.1 TSA: Procambarus clarkii Prcla_ES_32643_0 transcribed RNA sequence.
GTCTGCCGTGGCCATGTCACAGCTTGTCCTGGCCCAGCAGGCGCAGTTCTTCAAGGAACTCATCAATGTAACTAGAAGCAGATCCAGCTGTTGTGATAGCCTCGGGAGATCAGATCTGGAGGTGTTAGTGACGTGTCCCAAGCCGTTTACGGCAGTGGTGGGTGAGTGCTTCTACCTGTCCCCAAGTGTGTTGAGCTGGCACAGTGCAAGGCACTTCTGTCGCGGGATGGGCGGTGATCTCTCCGCCCCCAAGCACCTCTACGCACTCAAGGCTTTTATCACGGAAGAACGAGGGCCGAAAGGGGTATGGATCGGAGGAATGGATCTGGGTCTGGATGGTGGATGGCGCTGGGTGAACGGGGAGGTGGTGGATAGCGCTGACTGGGGCAACAGACAGCCTGACAATGACAACAGGCCAGTGGAACAATGTCTCACCCTCAGGAGTGACTGGCATCCCGTCCTCAACGACATGCCATGCCATCTAAATCAACGATTTGTCTGCCAATACGCCATCTAAGTCTGGTGACTGCTCGTGTGTTTATCATCACAAATAACTGCATTTAGTGCTCGGTAACAACCAGAATTCCCTCTTCTTTGTAAATAGTTTTCTTCAAACGCTAAAATCTCATCTTGGTGTCCACCACTAAGTGGGCTCTTATGTTCACATCGTAAGGATTCGAATACCACAAGTAACTGCAATTCTAATATCCAGGTGAGGAAGTTGAAGGCCAACAGGTGAGACTTGAGCTGCCTCACCAGACGACCTGCAGCAGGAGGAGCGTCCACAGGTGGCCAATTAACTGACGCCTGCTGTGAGTCACTACGGCTGGATCTGTAGTTAGTTTCCTGAGCCTCTGATGCACTCTTGTATTTAATGTCAATTCATTCTGTCTATTTATTGTTCCCGCGTGTTAGTGTGTTATGAGTTTATTGTTGTTAATAGTGCGTTT
>22687 ENA|GARH01022688|GARH01022688.1 TSA: Procambarus clarkii Prcla_ES_1936_1 transcribed RNA sequence.
TAAATTGTCATAGTCATTAAGAAAACATATACAGATCTGGAGGTAAAACTAAGAAAAAATAAAGTAATTTGGTGGTTTATTTAACACTGTCCATATTCTGTATACATTATTGGGGACGAATATTGAAGGGTCTACAGCAGACAAAATGTAAAATGGAATGAATGATATTTGTAATGAATTAAAATGTAAAACATAAGAGAAAATGAAATTATACAATAAAAATAAAGTTAAAACAAATTTATGTGTACTATAGTGCCAAATAATAATTATATGTACAATCAAAACCGAAAAGCCCTAGCACCTACACAAATATAAATGTACCTTCCCACAGTCATAGTATTGTGGCATATGCAAAATGCCCTTCAACATCATAGTTTGCTGACCATCTATACACTTGCAAGTGTTTTACACCCCACCCAGTAGTAATGATAATAACATGTATGTTTCTTTAGGCTACCACTTAAATGATGAAGTTGCTGCTTGCTTGTAATAAGATAAAAGAATGTTTGAAGCACCAATATGCTGACCAAGTGTAAGAAAAATGTTTTAAAGTAAAGGGAAATAAGGACAGAAAAAGAATATAGTAGAGTATGCACAAGCAAAAATATCTACATTTGAAGGCTAATATCAAGTGTGAAAGATATGTGCTGGACCACCAACTAGTGCAATAATATCACTGTAACTAAACAGTAATATACAGAATGCAATAATAAAAATAAATAGGGCAACCCTTCATTTCTCCCATATTAGTGCTTCCACAGGTGACCAAGGCAAGCAAGACTACTGCTTGGACACAAATTAAAGCTATTTAAATATACATTAAAATATACTTTTAGCTACAAGTAAAAATGCTTGAAGAAGAACCTGATTTTGCAGCTTATTTCAAGGAGGATAAATAGTAAACTTCAATAACAATAATTATGGAGCTGCTAAGAATTATGGCCAAAATTAAACCAAGTCATGATTTCAATTATTTGAACTCAACATATGTTATAACTTGTTCTGAAGAAATGATCAGCCACCTATCATTAAATAATCTCATGTTCATGATATTCAAGTGATAAATTTACATTTTCACATCCACCAGAAAATGACAAGATCAACAACTATGAACTTTAAGTAATCAGAAAACTCATTTAAAAGTCTAATGAGCATTTCTGATTGCTATCAATGATCCTACTCACAATCAAGGCAAACAATATGCCTTTAAAATTTACCATTAGATCATTAGGAATACATAAGTGAAACAAACACTATCTATGATTTATGATAGTATAGCACTTGTGCCAATATTTATCTCACCTCTATTTTATATATAATTCCTTGTTCTATTTGTAATACTGTACTAGTAAAACAAGTTCTTTTATAATTGTTGGCACTGTATATACTTAAAATCTTATTTCATTATAGTAAAATTAATAATACCTAGAAATACTAATAAGTGTAAGATCAACATTAAGTTATAACTGTCCTGACAGTTTAACAAAGTCATCTGTGGTATGACAGCTAAAGGAACAACAACAGTAGATTAAATGTCAGGTGGTCAAAGTAACCACAAATCCCATTCTGTATTCTATATACAGTAACATTAATACAACATTTATGTATATTTTTATATCTTAAGAGTCTGTCATCTGTGTTTATGATTTTATTTAAACAAATTTCCCCACAATAAACATGGATTTGTTGTGTGAAATGATGTGCTTACGTGCAATGGGTTATCATCCAGCTTTCAAAATTTGTAAGCAAACAATATTATAATACCATAGCTAAAATTATTAATAAAATCCATAAAAAATACTGTTTTCTTTAGGAATTTGTAACTGCTGTCCAGTACGTATATCCTTTAAAATCAAAATCATCATAAACAAACTAACAGAACTCCCATTGAGGATGGAACAGTCTTACTTATTCAGTGATAGTCACACTGCAGTGTACACCTCTTAGCTCTCACTGTTTATTATCATTAAAAGAATAGCATGAAATTAATGAAAAAATTACAGAAGTCTAGGAAGATTATTAACTTATACAATGCACTAAATTAAATCAAAGTACATTTGAGGAGTCAGTACAAAATTATTGTAGATTCAAATGGTGATAAATTTAAGTCAGTTAACCAATAAATCAAACTTTAACAAAAAAAAAAAAAAAAAATTGCGAAGAAATGCTGTACCGTATTCTTTTTTTTTAGATCATCCCAAAAATGGCTGACTTAGACTTGTGACCCCAGGAGTGACTAACCTAACCCTAGAACCTATTACCCTAGGAGTGGTTGCTGTAGCCCTAGAACCTGTGACTCTAGGAGTGTTGACCTAACTCTAGAGTTTGTAACCCAAGGTGTGGGTGACCTAGCCATAAAGCCCGTGACCCTAGGAGTGGTTGACATAACCATGTGATCCCCGGAGTGGTAGACCTAACCATAGAGCCTGTAACCCTAGGAGTGGTTTACCTAACCATAGAGCCCATGACCCAAGGAGTGATTGACATAACCATGTCACCCCAGGAATGGGTGACCTAACCCAAGAGCCCGTGACCCCAGGAGTGGCTAACTTTTCATATTGATCTACTATCATGAATGACATTTAGCAACATTAAGGCTATCTATGGTACAGTTAATATTGCTAAGTCTGTCTCCCACTCCTGGGGTCGGTGGTTTGAGACTCCTAGTGCCCAAGTGAATGAAATGTTATTATCCTTGGTTTTATGTAAACAAAAACTTCAGGTTTCAATTACAGTTTTTTTTGACAAAGAGGCACAGCATCAGTGTAGGTACAGTGAACATCATGCAAGTAGTACTTGTCAGGATGCCAGAGGATGCCACAGTTCCCGGCACGACCATTACCTGGCTCTGGCTTGTACCCATCAGTTGACCCCCAGAAGGGTGGCCCTCTGGGCATAGGTTCTCCGGTGACCCAGGTCCACACGCCCTCCACAGCCTCGTCCGTTCCTCCCACCCACACGCCAACTGCTGCATTTTCTTTATTGACTAAGTTGATGTAGCCGAGAGCGTCAGCGTAGGCGTTGGCGTCGCGGAACACAACAAGATCAGCCCCTCTGGCAGCACAGAACTGTCGAGCAGCGGCCCAAGTCAGCTTGTCAGACACAGCCAGCAGGAGGCAGGTGTCCCCAACTCTGGAGAATGGTGCTGTACACTGATCGCCTTGAGCAGGTCCGACAAGTTTGGTGGCAAGATCGTCCCTCAGTTGAGTGAGGAGGAGAGCCATGGCTGCGAGCGTGGCCCCGGACGACCTCTCCGCCTCCACCAACTGGTCCAGTCGGATTTCCTGTCGCAGCAACAGCAGCTCCACCAGGCTTTGTGTACAATTTTCGGGTATTGGTGTGAACAGCTGGTGAGTTTTGACTTCCGGTTGAACATTGAAGCCCACCACTATCGACCCGTTCACCATCACCACCACCGCCGCCCCGAACACCATCAGTCTATGCATCTTGAGGTCTCTCCCGTAGTGAGGAGCGTAGAGGGAGGGAAGTCTTCTCCAGCCTCAGGCCACCACAGGAATAAACA
>27463 ENA|GARH01027464|GARH01027464.1 TSA: Procambarus clarkii Prcla_ES_9186_0 transcribed RNA sequence.
CTCCAGTAAATTTTATAGTTACAATTCCATTCAGACATATTATAAGACTAGAAATATAATGGCAGGTCATACGTTTTAAGGACATACCGATAAAGGGGCATCACGACTGCCTGGTACAAGTTACTTTAGGGGATATGTAGTAAATTGTTATGTACACCAAGGATCAGTTATGGTGGCGAGTAGGCCTGGTAATACATTGGTTAAACTATTTACAAAACATGTCTTCCCAAATAGGCTCATCTACATTTTTATATATATAATGAGATAAAACTCAGCTAGATCTTGTGACATTCTGACATTCAAAGTCCTTCAATAATTGTCTTCTACATATATTTAATGCTTGAAGTAGAAATAAATTTTATTGAAATTATTTCAAAATGACATGTAATTTCAAGACTTTTTTTTTCCCCCAAGAAGGATTTAACAATCTGAGATGCAATATAGTAGCATCTTTATTCCACAATCCTTTTTATAAAGTTGATATGAAAAACTCTTTACGTAGCTAGTGGCTGGAATTATTGACAACTCCTGCCCCCTCTTCGTTAGACGTTATGTTTCCATGAAACATAACATGGAAACGTAATGTTTCCATGAAACATAACGTCGCCCTGAAAGGTGACATTGTGAACCAAAACTGCTGCCATTACATATAGAAATCAACACATACCAGTGTGACCAAATTCCAGGCACTGGTTCTGATTTAAGTGTCTTCAGGATTTTGTTGGCCTTGATAGATGCACAGGGGACTCCTCTTAGAGAAGCAGTCCTGATCAGTAATGTAGTGGTAGTGCGGGTAGGTGAGGGCTGCACAGTCGCCTACAGGAGGAGTGTTTGGAGACTGCACATGGTGGTAGCACTGTCCATTGTTGGCCTCTGTGGTGACTGTTGTATTAGGGTCTGGGCCTGGTATGGTGACCCTGCGGGGAATGCACTGCTCTACGTGCCTGACTGCCCAGAAGGGAGAACCAAGAATCATTGAAGAGTTATCAATCCAATTCCAGCCTGTAGACTCGTAGCGTCCTCCGATCCACAGGTCTACCGTTACCTGCTGTTGACTAAGATGGGTGAGGAGGACGGGAAAGAAAGTGGGGTCATCAGAGAGGGTCAACAGGTCACCACCGATGGTCTGACAGATGCTTCTGGCTTCCACCCAGTTCAGACTGCTGACGAAGAAGATGGAGAGGCAGTACTGGCCGACCTTGGTGTAGAGCTGGGGGCAGAGCGGGTGTCGCATCGTATTGTCCAGCTGCACCATGAACTGTTTCTCAAACAGTCCCTCCCTCATGGCGCGCGAGGCCACCTCATTCCAGCGCAACTCATTAAGTAGAGCACCCGCATGTGCTAAGTTCATTGGGCCTAGCGGACTGGTGGCGAGGTCGTCGCCACCTCTGAGGTATGTGGAGGCCTCGCTCGGTGTTGACCGCAGCGAGAGGCAACACAGCAGCAACAGCAGGAAACTCTCCAGCACTGCAACACAGCCCATGATGGCTCAGGATTGGCAACACTCGCGGTAATCTTCGCGACAGACGGCGGGGCACTCCTCCCTCATGGCGG
>32028 ENA|GARH01032029|GARH01032029.1 TSA: Procambarus clarkii Prcla_ES_17284_0 transcribed RNA sequence.
GTGCGTGTAGAGAGAGAACTACTGGTTTGATAAGAACTACTTAGCAAAACTAAAACACTTATATTAACGTTTTCTAGGCATCGACCACTATAGGTTTGGAGGGATGCTTGGGTTAGTAAGCTTCTGCTTAGACAAACCAGTTGCATTTTTTACGGAGTGGCTAAGTGGAGAGCAGGATCCGGATGTAGTGATCTAGACAGCGACACAGAGAGGACTCTTCTGCAGGAGACAGTCCTCGTCCGTCATGTAGAAGTAGTGCTGGTAGGAGAGGGCGGCGCAGTAGCCCCGCTCCGAGGGCTCCGGGGCCTGGCGGTAGTGGTAGCAGGTGGCGCGGTTGGCCTGGCGGGTGGTCTGCCCCGCTGTCGTCAGGTTCCTGGTCTGGCACTCCTCGTACTGCCTGACAGCCCAGTAGGGGGAGCCGAGCACCATGGGAGACTCGTCTATCCAGGTCCAGCCGTGTCCCTTCTCCATCTGGCGCCCACCCAGCCAGAAGTCCGTAGTCAGCTGGTGCTCCTGCAGGTGTTGGAGGACGGTGGAGAAGTGACTGACGCTCTTGAAGGTGAGGAGGTCGCCGTTGATCACCTTGCAGAACGCCCGCGCCTCCCCCCAGCTCACCTTGCCAACAGAGAAGACGGAGAGGCACTGTTCCCCGACGACAGTGTACATGTCTGGACAGTCTGGGTGGTTGATGGTGTTGTTAAGGATGGCCACCAGATCATCACCCAGCAGCTCGCTCCGTCGCCAGCTCTGCTCTTGGGCGTCGGCGTCAGGCAGGATGATGGAGGTGAAGGACTGGACGGTGTTGTCGAGCAGCACTCTGCACATCTTGGGGTCGACGTCGCCCTCGCAGGGTGGGTCGCTCTGCTGGCAGTAGTTGAGGACCCGCATACACTCCATCTGACCATTCCTGCGGCAGTTAACCTCGCCCTTGTCACACGTGTAGTGCGACTTGAACGCATAGCAGAGCTCCGGGTCCTCGTCCTCGCCCTCAGCACAGTCGTTGTCGCCGTCACAGATGTAGCGGAGCTTCACGCACTTCGACTCCGACGAGCAGGCGATCTCGTCCTCCCTCAGCGTGCAGTCCAGCCCAGCAACACAGGAGCCATGAAGCAGCAGCAGCAGCAGGAGTGGCAGAGAGGTAGCGTCAGCCATGGCGGTCAGAGGCAGACTGGCAGACACGGGGTCCATGCACACCCAACAAAGCAACAGGAAGCCTG
>37390 ENA|GARH01037391|GARH01037391.1 TSA: Procambarus clarkii Prcla_ES_24326_0 transcribed RNA sequence.
GGCCTGGTCGTCGACCAGGCCTCCCGGTGTCGGACTACCGACACTCTAATGGGCGTTCTGGACGACGGGCTCCGTGGTGCTCTTCTGGCAGATGAAGGTGGTGTGAGCGTAGCAGTGACTGTCGTGCAGGGCTGGGAACTCGTCTCGGCTCAACACCGCGCAGTTCTCGTTGCCTCCGTCGGGCTGGCCGCTCGCCCACTCCCTCCTCATGACTCGAGACTTCGACACCCACTCCCACACGCCCTCAATGGTGGTCTCTATGGCTCCGAGCCAAAAGAAGCGGCAGTCGTCCTCAGGGAACTTGTCGAGGAGCATGCCCCGGAGGCTATTGACGTCTTTGGGCGTGGCGAGGTCCGCCAGGAGACCCTGACAGAACCTGCGCGCCTCGCCCCAGCTCACACGCAGGTACTTGTTCACGTAGAAGCACTCCGAACCCAGCATAGAAAACGGCGGAGGACACTTTACACCTTCTTCTCTCCCCTGCTGCCCCTGCTGCTGCTGCTGCTGGAGGTGGTGGTGGTGGGGGCGGTAGGTCGTCAGGAGGCTCACATGAGTACTCTTCTCCTCCCTTATACTCCTCTCCACCCTCGAAACTGTAATCCAGGGAGGAGAAAGACACAGGAGCTGCCAACTCCTCCTCCTCCGTCTCGAGGTTGTACTCAACAGAGGAGAAGGAGATGCCCCTCTGTGGTGCTCCTTCAGCAGCGGCGCTGGAGGCTGTTGGTTCTCCCGTCATGCTGTCCTCAGCTCCGGGCTCAGGGAAGTTGGCGAAGTCAGCGTTGGCGGCCGTTGAGCCGCTCTCATCCGTCTCGATGTAGTTCTGCGGGATGAACCCAACCTCGCCCTTGTAGTTCCTGGCCTGGACCCAGCCATCTCCATCTCCTTCACCCATGACCTCCAGCTCTTCGTTCTCAACGATGGTAAGTTCATCCGGGTTCTGGGCGGTGTAATTGTACAAGACGGTACACTTGGGGTACGCGGCCTGGTCCTCGGGGGGACCGTTTGTGATGGGGGGGAGTGGTGAGGCAGGAACATCCCCCCAGTCCACACTGGTGGGGTCCCACATGCTCGGTTCAACCTTTCCATCTTCCTGTGACTGTGTGTAGTCCTCCTTGCCTGAGTCAAGAGACACAGGCTCTGCTGCAGAGTTGCTCGTCACGGTCTCCGTCTCGGCATGCTCCCCGTCGAAGTCTCCTCCTCCGGCCTCCAACTCCTCCCTGACGGAAAGCGTGGATCCGGACCGACTGAGCGAGGTGTCAAGATCCACCCCCAGACTATCACTGTCCAAGCTCTTGGAGTAGTCCTCAATCTCAATTCCCCCCTCTTTGATGAGTTCGAGTCTGGCCTCGGCCTTGGCCTTGTGAGTCTCCGCCTTCCGAATGATGTTCTTTAGTTCATCCAGCTTGAATTCCACGTCTGGGGGCAGCTCCGTCTCGTGTCGACCCGCCACACCCAGCTTCTGAATCTTTTTGGAGGCCTCGCGAATCACCTTGACTTCCTTCTGTATGGTGGTGACGCATTTTCTGCTCTCGGACTCGAGAACGGCTTGAGTGGTGTCGTCGTGGACGGTAATCTTATCAATGTTGTCACTATCACATGGCTCGAAGTCGTACTG
>40802 ENA|GARH01040803|GARH01040803.1 TSA: Procambarus clarkii Prcla_ES_791_2 transcribed RNA sequence.
GGAACTTGGCATACAATGAGACGGACTCCCCCAAAGATCACCGAGAGGTCGACATGGCAACATTCTCAGCCATCCTGCTGTCGGTGCTGGCGCTGGTGACGGCTGCCCAAGAGATTCAGACACTTCAAGATCTATCCAACACGCTGCTCCTCAACCAGCTGGCAATGTCCAACATGCTGGCTGAACGCGACTCCGGAACCAGAGTAATAAGAGAGTGGCTGAACGACCTGCAATCAAACATTACCTCCGAAATAGCGGCTTTGCAGAACGTTGTTAAAGCTAATGGTGTTCCCCAAGATGCTGGTAAAGGGGTCGTGGAGTGCATGGCACCGTTTGTGGACGTGTATGGTCACTGTATCTTGGTGGAGACGGCACTGACGGGATCTTGGCAAACAATGAGACGTCACTGTCAGCAGAAGGGCGGCGAGATTGTCAAGGTTGACTGTGGCAACTTCATGTATTACCTCGTCAGGTACCTTCACAGTAACGGTCTGGCTAAGTTGAATTACTGGGTCGGTGGGAGAGATGAAGGCCACGAGGGATCTTTCTTCTGGACTGATGGTACCCAGGTCAAGATGGGAACCCCCTTTTGGGGTGACGGCATTACTGACAATATTCAGGAGCCCGACGGAGGAACCAATCAAAACTGCATAGTGATGGCAACGGAAGATCATTATTTTTTCTTCGATGATTCTTGCAATATCAGTTATGCAGTTATTTGTGAGAAACTAAAATTGTCCTAGGAACAATACCTGCCTTCTGTCTTTGAAGTATCAGGTGCTTTATGTCCTCGGAGTAACACCTTCCTCATGACCTTGGAGTATCACCAGCCTCCTGATCTTGGAGGAGCACTTGCCTCCTGACTTTGGAGTAACACATGTGGGGAATTCTGACTCATGGGATTTTATTTATTTTATTTTAATTATTTTTAATTTATATATTTAAAGAATGTTTATTTATGATGTATAATTATTTCTTTTATTATTTCATTCGATAGCTTAGTGAATTGTATGCCTTATTGAGCGGACTGTATGGATTTAAATTCTCCCACATGTCATATCCAAACACAAGAGGGGGGTTAATTAATTATAGTACCTATCAATCGAGAACATATCAATTGACAGGAAAATTTATACTAAATTTTAGTTTAATAATCTACTGGTATTAGTTTTGTACTCAACGCCTTAACTGATTTGAAGGCTTCAGTGTGGGTACAACTGTTGGGTTATGAACAATCTGCCAAATAAGAGCCTCGTGGTCTATGGTGTCTGTTCTCATGTGAAACAACCGGTTGAGGTCGCTTGGTTTCCCTGGTGACCACAGAAGATTTGCCAGATGAATACAATATAATAACTGCAAATATACTTCCTATCACAGATATGGCACGTTAATTATGTTTAGTTGAGTGATTGTGAGAGGCTTACCGTGTTTTATTGGTTTACCTGACTCATCACCGGTTAGCTATAATTATTATATTATTGGGCCCTGTAATAAGATGTATTACTTTGACTAACCGGATACGAGGTACTCTCATTATTTAGAGGTTACGGCAGCTGAAGAACGTAGGGATGGCTCGGGTTACGAGTACAACTGTAGCTGCTTCTTTGTGCTACCTCACTTATTTATTATTAACATCTTTATTGACAAAATTAATTACAATTTTGCCTAATCTGAGGATTTCGATTAAGTCTTATTAATTATTAAAGTGAGGATAATGCTAATCCTCAGACGAGTGAGCACACCAACAGATTCACGACCATGAGAGAGAAAGCTAAAGCTGTCAGCTAAAGCTTGAATGAACTAAACCAAAAATTAATCATCTTGAAGGCCCTTGTGGAAAAGACAGATCACTGTGTAATACCACTCGTGCGCCCTAGTAGAGGAAAGACTGAAGGAGATGGAGTGAAGGAAGTATGTCTAGGAGTCTGGTCGCGGAAGGCATAACTAGGAAGCCACCAGACAACTTCTAGCAAGGATGACCTAAGACAAACTCAAGCTAGGCAAGATCAAACAAGCCATGATCGACTACTTCGGCCCGAGGTGTGCGGGGGCAGCTAACACATTTACTCTCACCCTAAAAAGTAAAAGATATGCAATGTACAAATGAAATGATTTAAGCAGTATTGGTAGATATACAGTGTATAGTGCTTAGGGTACACAGTAAGGAGAGCACGTGGTGGACAACCAGTCATGTATAGCCTCACAACACACACAGTCACAACATGGGGCAACACTGACGCCTCACAACACAACACACAGTCACAACACTGACGCCTCACAAGACACACAGTCACAACAGGACGCAACACTGACCTACACGAGGGGTAAACATTGAATGCATGATATTCTTGAGATAAATATTTATTATATAGCATATTCCCGAGAGCTCTCCGAGTTGGTGAGTGCCCTTAGCAACAGGTGGGGGGGTGGGGGTGGGGGAG
>44623 ENA|GARH01044624|GARH01044624.1 TSA: Procambarus clarkii Prcla_ES_6677_0 transcribed RNA sequence.
ATTTAACAAAGATTAAATCTTAGATATGTAGAAAGTGGTCGGTTTTGGTTAATAAATATAAAGGGAGATGAAACAATTTATTGCATAGAACGGCTATGATCCTTGAATATAAAATATGTCAAGATATCCTTGAGAGCGCAATGCTGAGTAAAACTGTGAATATATAAGCTCTCGTCTGGATACCTTATATAACTGAGTTGAATGTCAAACTACAGGGATCATTTATAAACCTTTTGACAAAGTGGCACAGCCGGGGAATATCCACAAGGACTATCATGCAAATAGTACTTGTCAGGATGATACATAATTATACAGTTCTCTCCGCGTCCGCCGTTTGGTTCTGGCCTGTAGCCGTCAGTTGATCCCCAGAACGGTGGCCCTTTAGGCATCAGTTCTCCAGTGACCCAAATCCAGACTCCCTCCTGAGCTTCATCTGACCCTCCAAGCCACACGCCAACGGCGGCATTTTCTGAATTGACAGTGTTGACAAAAGCGAGGTACTCAGCGTAGGTGTTGGCGTCAGTGAAGGTAGCCAGGTCGCCGCCCCTCGCAGTACAGTACTGACGAGCAGCAGCCCAGGGGAGCGGGTCACCAAGAGCCAGCAGCAGACACGTCTTCCCTACACTTGTGTACGGGGACGTGCAATGCTCCTTGTGAGGTGGGTCGGTGTGCTGAGGGATGACAGCATCAGTCAGTTGAGTGAGAAGGTTGACCACTGTGGTGAGTGTGGCAGCTGACTCCTTCTCTGTGGCCAGCAGCTGGCTCAGATGACCTTCCTGCCGCAGCAGCAGCAGCTCCGTCAGACTTTGTGTACAATTTTCGTGGATCGGGGAGAGTATGTGATGCGAGTTGACTTCTTGGTGAATGTTGTCGGTCCCTCCGGCGCTGGCCGCGGCGGCCGCCACCAGGAGCAGCCTCCACATCTTGACCTCACGACCGATGTGGTACTTCTGGGCAGAAGGTCAACAATGTGACACAATAACGCAGCACTTCAGCAGGGAGACGGAGCTGCGTCTGCTCCAACCGGTGGACACGAGACCAATGATGCTCACAGCTCAC
>45071 ENA|GARH01045072|GARH01045072.1 TSA: Procambarus clarkii Prcla_ES_3208_0 transcribed RNA sequence.
GCTTCCCCCTCCTCAGGCTTCCCCTCCTCAGACTTTCCCTTCAGGTTCCTCATCAAGTTGGTCATCATCATCGTCGGCCTCCAGCATGCAGAGTGGGCTGCGTTCCTCCTGGCAACTCTGGTCGGTCATGTAGTAGTAGTGTTCGTAGGTCAAGGCGGAGCACCATCCCTCCTGACGATTGGCGGGCGCCTGGGTGTAGGAGAGGCAGGGGGCGTCTGGTAGGGCAGCGGAGGGACTGCTGAAGGGGTCAGTGTGGGGCGGGGGGCGCGGCACACACGAGCTGCTGTGCCTTACAGCCCAGTAGGGAGTCCCTAAAGGCATGACAGATTCGTCCACGGTCCACGACCAAGCGTTGGTATCCAAGTCGAACCGGCCACCGACCCAGTAATCAGTCGTCAGCCTAGAGTTCCTCATGTACAGCACAAGATGTTCGAAATCTGATAAGTTGTCAAACTTCACCAAGTCCCCATAGATGGACCGGCAGAACTGTCTCGCTTCTGGCCACGGCACCTTGGCCGGGGAGAAGAGGGCGAGGCAGAGCTGGCCGACCCGGGTGTACAACATCGGACAGTCCCGCTTCTGGTTCTTCAGCGAGGTGTTGACGGCCGTCGTGAGCACTGCCACAATCCCACTGGTCATGTTCATCCCCTCTGGCGGTTTCTTCGGCAGGTTCAGCTTACCCGCTCTCACCATCTCACACATACGAGGATTTAACTGGTGGTTACAGTCTGCACTGCTACATGCATCAGGTATGCTGCGACAGTTCCAGCCACAGTATATATTTCCGACGCCGCCACAATTTCGGTCCGTTCTCGTCCAGGTCTCACAGACGTAGGGGTCCTCGTCGGAGCCGTCGCTACAATGTTTTGCGGAGTCACACACAGAGGTGATGGCGATGCACTGACTGTCCCTGTGACACTCAATCTCTGAAGTGGAGCTGCACCTTGCCTCCGTTCCTGCCAGGAACATGGCCGTAAGCCCCAGCAGTGAGAGAAGTTCCACGTGAACCATGTCTGCGTCCTCTGCTGCTGTGGGAGGAAAAGGTCAGCACTGCTGCTGTGGTGGGCGGCAGAGGTCACTGTTGCTGGCGTGGGTATTGTCGTCTGGGGCGCTGGGTGCTGACTGTGATGCGGTGCCCTGGCGTGTGTGTGGCGTGGTGCCCCGTCAGCGTGTGTGGCGTGGTGCCCCGTCGGCGTGTGGAGTAGGGCTCTGCTGTGATTACCCCCAACAGCCACGCACACACTGCCTCCAAA
>929 ENA|GARO01000930|GARO01000930.1 TSA: Echinogammarus veneris Echinogammarus_veneris_contig_703_1 transcribed RNA sequence.
GCCTCTTGTGACGCCGCCTGGACTGGTAGAACAGGTTTTTGTTGCACCCAATTGCTTGTTTAGATTTGTATTCATTATTAGAACTTCACCAGCGAATTGAGTCCCTCCCACCCCGTCGTCATGCTGCATCTCGTCGCCCTGCTCCTCGTTGCGCTCGCGGCGTCTCCTGCGGTGGCCGTAGACTGTCCCGCCAACTACACTGACATCGGGGGGAGCTGCTTCATGTTCATCAACGATGTGGTGGCCTTGGGCTGGCAGGACGCCAGGTCGACGTGCCAGGAAAACGGGGGCGATCTGGCCATTATCAAGGAATGTGATGTGTTCAGACTGATCGTCCGGCATATACACACCAATGGTCTGGAGGTACCGGACCGCTTCGGTTACTTCATCGGCGGATCAGACCTTGGCGACGAGGGGTCCTGGTACTGGATCGACGACACCCCCATGACGCTGGGCGTCCCCTTCTGGGGCTCCGTGGGCAACCTCACTGAGCCAAGTGGTGGTGAGAGACAGAACTGCGCCCATCTGTACAAGGACGACCGTTACTACTTCCATGACGGGGAGTGCGAACTGGCGGGCTACCCGCTCTGCATGTCCCCCGTGGAGGCTGGGCCCAGCGTCCGCTTGTCCCGCCCGCCTTACTGAGGCTTGGGGCCAATACAGTAACGAATAGTGCAAACCAATACAAGCAAGAGTAAATACTACGGGGCAAACACAAGGGGGAACAAACGTTCTACGAGATCAGTATAAGGGATTAAAATAGTTTTTTGAGGCATCTACTGTATATTGATAAGGGTTTGTAAAATTATTGAAAATTACAATATGTAAATACGAAAAAAAAAAAT
>2348 ENA|GARO01002349|GARO01002349.1 TSA: Echinogammarus veneris Echinogammarus_veneris_contig_1760_2 transcribed RNA sequence.
CTGGATTAGGAAGAGAGTCGTAGCTAGTAGATGCAGAGTGGCTGCTTCTTCTGGAAGCCTCCTTCGTCGCTGATGTAGTGTTTGTGCTGGATTAGGAAGAGAGTCGTAGCTAGTAGATGCAGAGTGGCTGCTTCTTCTGGAAGCATCCTTCGTCGCTGATGTAGTGTTTGTGCTGGATTAGGAGGAGAGCCGTAGCTAGTAGATGCAGAGTGGCTGCCTCTTCTGGAAGCATCCTTCGTCGCTGATGTAGTACATGTACTGGAACTGGAGGGCAGCACAGTACCCTGCTCCTTGGTGGGTTGGAGCCTGTTGATAGTGGAAGCATCCAGGAAGGGTGCCCAGTGATGGGCTCTGGCGAGGGGCGCAGGTGCTGTTGTACATCACTGCCCAGTAAGGGGTGGACCGAGGCATTTTGGGGCCACTGGACCAGGCCCAGTCTTCCTTTTCGATGTCAAAGAATCCTCCGATCCAGAAGTTGGATATGTAGTCTGCTTTCACGAAGAACTGCACAACTTCTACAAAAGTTTCGGCAAACTCTACTTCAAAGAGTTTTCCACCGATGCTCTGGCAGGCGATGCGAGCTTCCGGCCACGTCAGTTCGAAGGGCAGAGGAACTATGCACACATTGCCTACGGCAGTGTACAGTCGTGGGCAGCTTGAGGTTTGGTTTGTTGATGCGGCGGCATTCTCAATGCTACAATTGGCCACCGACATGAAGGAGACGACTTCTTTGATGTCTATCACAGGGGCGATCTCAGGTTCGGGTTCGTCTTCTTTCGTAGGTAAGATGTCGTTGTTGATCGCCTCGCATACGTCCACTGACGGGCTGTAAGGAGAGCACCTGCTCTGATGTTGGCAAGCTTGGGCCCACGTCTCGCAGTTGTAAGTTTGGCCGCATGGAACAGAGTCTCCAGTACAGTACGCCTTGTACTTCTTGAACGACGCGCACCAAGCCGTCTCTTCGTCCTCCCCTTCCGGACAGTCCGAAGAGCCATCGCACAGGTCGGTGTGGCGGATACACTTGGATGAGCTGGAGCAGCGTATGGAGTTGGCGCCGCAACTGGCGCCCTCCGTCGGTAAGACAGATGTCTCCATCAGCAGCACCAACACCAGCAAGCACACGACATTTCTTGGAGCCGACATCGTTTCAACACACCCGGTCGCTGTTGTCTGGTATAATATTTCGTCTCTTCAATGTTCTATGTTCGCAATATGTGAGCCCATCTAATAGTATAACCTTATGGTTAGCCGGCCAG
>16646 ENA|GARO01016647|GARO01016647.1 TSA: Echinogammarus veneris Echinogammarus_veneris_contig_12567_2 transcribed RNA sequence.
TAAATCTCCACAGTTCTTATCAGCAAAGTAGAATCTGTCTCCAGAAGCCATTGTTAGACAATCCTCAGCGCCATCAGCGTTGTTCGGCTCCAGATCACCAGACGAATTCCGTCCCCAGAAGGGTGCGCCCATAGCCATTGCCGAGCCGTCAGTCCAAGTCCAGTTGCCCTCCTGGCCAGCGTCTGAGGCCCCAATCCAGTAACCGTAACTGGGCATCAGTTCTGTGGTTTGGATGTAGTCGATGACTGCAATCATCAGGTTACAGTCGTTGATGGTTGCCAGGTTGCCG
>18241 ENA|GARO01018242|GARO01018242.1 TSA: Echinogammarus veneris Echinogammarus_veneris_contig_13946_1 transcribed RNA sequence.
ATCCTCAGGTTACAACCTTCGTGATCTGCATTATCTTGTCGTTCTAAGGGTTTAATGCTTTGTCATCTTCAACGAAGGCGCGACTTGACAGACACTATATCTCAAATAGTCACAGGTAATATCGTTGAAGTAGTGCCGGTTAGGAGCGTACAAAATTGCACAGTTTTCAATGGTTCCTCCACTAGGTTCCAGTTCCCCTTTATGCTCCCCCCAGAATGGTATTCCCATCTCCACAAGTTCGCCGTTTAGCCAGAGCCAGACGTCTTCTTCAACGAGGTCTCTAGCTCCGATCCAAAAATCGTTAGCTGACAA
>19894 ENA|GARO01019895|GARO01019895.1 TSA: Echinogammarus veneris Echinogammarus_veneris_contig_15401_2 transcribed RNA sequence.
ATAAAACTTAACTGGATGGACGCTCAAGCTCATTGCGAGTCGTTGGGAGGTAACCTGGCGATACTGGACGAGTGCAGCCTCTTCCGAGCGGTCGTCAAGTACATCAACGCTGAAGAGCTAATGCAAGAAGCGTTTTGGCTCGGAGCAACAGACGTGGTGGAAGAAGGCAACTGGCTGTGGATTACTGGGGAACTGGTCGAGATGGGAACTCCTTTCTGGGGACAGGACGCTGTCGGTCTCCACGAACCAAACGACGGTACCGACGGTAACTGTCTCTCGATGAACAGGTCTGACCGCTTCTACTTCCACGACTCCAGTTGCGCCGACTCCATGGCATCAGTTTGTGAAATAAAACTCTAGAGATGAGAACATACCAAGGAAAACGGTCGATGGAAAACTATGTCTCTTAACTCAGATAAAATACAAATTTGGTCAGCACTCCAGTAGTTCATTATGAAT
>20 ENA|GBEI01000021|GBEI01000021.1 TSA: Pontastacus leptodactylus Pl_CLC_21 transcribed RNA sequence.
AGACGACTGGGGCGTCAGCTGACAGTAACACCAGACCAGAACAAGATGCACAGGGAAGCCGTTCTTCTTGTGCTGCTGGGCTCGACTCTGATCAATGGGAAGCCGCCGGCAAGCGAAGAAAAACAACGAGATCTGGCTGCAACATGCAGCTTGCCGTACCACTCAGTTGGATCCAAATGTTTACTGTTTGGCATTTCTACTTCTGGCACCTGGCACGACATGGAGTTCTACTGTGAGGCTTTGATTGGCACCTTGGCCAAAATTGACGACGCAAATGATCTGGGACATATTAGTGACTTCATCGCCTCTCAAGGGTTTGCAGCCACACAATTCTGGCTAGGAGCGACCGATGAGGCATCTGAAGGCAACTGGGTGTGGAAACTGGACCAATCTCCTGTCAAACTCGGAATGCCGACTTGGCTCACCTGCTCGGGGGATATAGAACCAAATGGAGGCACCAGGGAGAACTGCTTGGCTATCACAAGTTCTACACACTACTACTTTACAGACACTGTTTGCACAAATATCATGACTCCAATTTGTGAACCCNNNNNCCATTTCCTCTCTGGAAATAAGAACATAAGATAAAGGAAAAATGCAGAAGGCCTATTGGCCATACTAAGCAGTTCCTAATTAAACCCAACAAAATTCATTCATACATATGTCTATCCTTCGTTTGAAATAATCAGCATCATTTAATTAACATAATTTGTTTCTCATGGCACACTATGACATATTTTTAGGTAGAGCATAATAACACAATAATAACAGCTGTCAGTGTTTACCGATGGTGGTCACATAAGATTAAATAAAAANNNNNTTGCCATTAAGATAACAAAGATCAGTTTTATAACAGTGACCAGAACTGTAACCTAACACCAGGAGAGGTTTGGTTTGGTGTTGCGTTTAGGGCCTATTAACCTCTGGGGAGTTATTAAGGTCACCAGCTTAATAACAAACCAGCAAGTATACATTTGTCCGGACCGTAGTTCAACACTTAAGTAAACAATCAGTAAATATACACCGAGAAGTATGGTATATCACTCGGAGTATATTTCCCTTGCCAAATGAAGTCCAACAAGAGGTTCAAGATAAGGATGAAGGACAGCATTATACTTTTGTTTACTTGCGCTTCCTGACATATATCCTCGCTTTATTTCCTTCATTTCTGTATTATTTTGTTAGTTTCATCTCCGTTAATTATGTTTTGGTAGTATGATCCCTGTTAATCAGATTTTGTTACTTTTATACCTGATTAATTAAGCATGTTTTGTTAGTTTGATGCCTGCTAATCATATTTTGTTTGTATGAGATAATCATATTTNNNNNTCAATATTTGCACATATTTTCCAAAATTGTGTCTATAATAAGTTTATTTACTTCGTCCTGTTCCGTTCCTGAGTCTTCCTCTAATTTTTGTTTAAACCCTATTTTATCGTCACTGTCACATATATTAATGCTGAATATTACTCCTGTGTCTCGACCATTATTATAGTCTCTATGGGGCCACAAAATTATCTGGACAGGACCTTGTGGAACTCCGCTTGAGACTATTTTCTATTCAGTTTTTATTACATTTAAGCCGACTTGCTATTTTTCAGTACGTGAACATGACTCAGCAAGTATTTATTAGTTCATTTACGAGTTTTGTTCCTCTTATCTCGATAATAGCGGCTTAGTCGCTAGTTTCTAAACAGTTGACGAGGAACTTAGCACTACGAGGTCGTCCATAATATTAATAACCTTGAGTGAAAGACGACCTTGTAGCGCGTTGGAGCTCGATAACTATTTACTAAATACCGACAAAGGCGCAGCCATCGAGATATGAACTTAAGAATTAATGAAACTGCAGAAGGCCTATTGTCCCATACGTGGCAGCTCCCATTTATATCCACCNNNNNCAATTTATATCAATTATTTTGTGTACAAATCTCCTAAGTGGACACACAAGAGCTCTGTGAATTCTGAACCTTGTCTTGATCCACTTTAAGAATTCCACTTCAAAACTCTGCAACTAAAGCCTTACGAAAGTCTGTTAAGAGTTTTTTAACTATTATTAATAAGGTTCTATTTTGTTAATTATTATCTGGGGNNAATTCTTATGTTCTTATGTGAGGCACAGTATCAAAAGCTTTGCTAAAGTCAAGGTACACAATGTCACAATTCTTTCCACTATCAACTTGTCCGTATAGGCCAATAGGCTCTTTGTAGTTTCCCTTATTTCTTATGTTCTTTCTTTTTCACGTCACCTGTAACCGTTCTATTCTTGGCTATATATAGCCCCTAAATGCATTATTAGTTACTTNNNNNGTTTTCACATTATTCATCACGATGCAACAGAATTCAGGGGACCGGAGACTAGCGCTGTTTTGCGTTGGAAATATGGTAGTGGCAGCCTTGTGCGTCCCTCGTCCACTGCGACTGTGGGACAGCGGAGACCAGCGCTGGGTCACTCCTCAGGGCTGGTGTCCTGTTTTCTTTACCACTGAGTGTCTCTGATGGAGACGGCCCCGGCTAGGATGAGAGCCTTGGAGCGGAGTTCCATCTCTACTGGGAAGGAGACCACCATCTCCTTCCTCCTGAGGTACGTGGACGATTTCTGCCGGTTCATCCGACCTACGGTGAACCTGTCCGTCGTCACCACCTGGTAATCCACTTTTCTGCAGCATCCAGTTGGCTCACATTCGATCAGATAGAGAAGGTCTCCTGAGGGATTATGAACAGAGAACTCCTTCTTCGCTCCCTGCACAACACCAATCATGTTTCCCGGTGGGAACATAACCTCCAGGTGCGTGGTGCTGGAACAGCACCTCTCAGCTTCGGAGGTTCTGTTTAGGATCAGAACCTCAAGGTTAGCGTTATTGAGGATCTTGATGTTGACGCCTCCATAGCCGTCCTTTTTCCTACGGACGATGTAGATCTGCTGATCACCATCTTTCAGTACGCGGTACGTCCGACCCTTCTTCCTGACAGTGATCTGGTTGAGTGAGGTAAGGTGCTCCAGACCTGGAGGGAAGAACTGGGCTGGTCCCGGTACCCACGACCACCACCCTGGACACACACCGCTGGTGTGGGTCAGTCCGCCGGCTGCAGGCTGCTGTGCGGCTCCTGCAGCAGCGGCAGTGGGCGGGACAGCGGCAGGAATACGAGCTGAATGGCTGGTGGTGACGTTGATAGTGGTCAAAGCCCCGTTGTGACCTGCCGGGGGTTCACACTGGGAGGCATGGCTCCAGGAGGGCCCGATGGTGGAGTATCTCGGGGGAGGTTCATCAGGCTGGAGAAGTAAAGATGTTTCTGTAGGGGTCGAGGCTTGGTCTTGCGTGGCCATGGTGGGGGCGCGTCGCAGGGCTGGCTGTTGTTCCTCTGGCACCTTACCAGAGGACATGGTGAGGGAGGCGTGGACGGTGACCGACACCGAGGGTCAGATCAGAGCAGCAGAGTAGATGGAAAGATTGGGGAGAAATGTGGTGTGGTGGGGCTGTGGTATAGTGTGGTGGTGTGGTGGGGGGGTGGTATAGTGTGGTGGTGTGGTGGGAGTATGGTGCAATGTAG
>156 ENA|GBEI01000157|GBEI01000157.1 TSA: Pontastacus leptodactylus Pl_CLC_158 transcribed RNA sequence.
GTTAGGTTAGGTTAGGTTAGGTTAGGTTAGGTTAGGTTAGGTTAGGTTAGGTTAGGTTAGGTTAGGTTAGGATAGGTTAGGGTAGGTTAGTTTAGGTTAGGTTAGGGTAGATTAGGTTAGGTTAGGTTAGGGTAGATTAGGTTGGGTTAGGTTAGGTTAGGGTAGATTAGGTTGGGTTAGGTTAGGTTTGGTTAGGGTAGATTAGGTTAGGTTAGGTTAGGTTAGGGTAAATTAGGTTAGGTTAGGGTAGATTAGNNNNNTATCCTCGTCAGGTCAATGTTAACTATCCTCGTCAGGTCAATGTTAACTATCCTCGTCAGGTCAGTGTTAAATATCCTCGTCAGGTCAATGTTAAATATTCTCGTCAGGTCAATGTTAAATATCCTCGTCAAGTCAGTGTTAACGTTGTCACTTGAGTTATGTTTATAACAAATGTTGACAGATGAAAAAGCCTTTATTGACACAGGGATAGTCGTTGAAGTATCCAGAAGCAGCGCTGATATCAAGACAATTTCCTTCGTCGTTGGGGCTTCCAGGGAGCCAGAAGGGCGTCCCCATCGGTACTGGACTCCCATCGATGAAGTACCATTCACCTTCCTGTCCAAGGTCAGTGCCGCCGATCCAGAACCATTTTCCAGTATAGTATATGAGGATGTGATCCCAGATAACTGTGAACTGATGGCAGTCATTCACTACGGCCAGGTCGGCGTCCGTGCCCATGGACCAGCAGTACTCCCGAGCGTCTTGCCAGCTCAAGGAGGTACTTGTATGGAAGTAATAGCACTGTCCTCCCAGCAGGACGAACGGCTCGGGACACGTCTGCAAAANNNNNGGACGCTGACGGAGTCGATGACGACGCCGCACTGGTTGTCAGTGAGGTCCTCCGGCGCTCTCATCCCGAGGTGGACGCCGGCGTGGACATCCTCAACCTGGAAGATGTCTCCTCTCTCGTTCTCCCATAAACAGTGACGGAAGTCTTGCCTGACGCCGCAGGAAAGCGTCAACGACTGGCCCGGCGTCACCTTGACGTCGGCGGCGTCGAAGATGAGGGAGGCGTCTGCTGAAGAAGACGCCGACGATAGAACAATTGTAAACACGATATAATACAAGTAAGCCATGATGATGATGCTGCAGCTGTAGAGTTGTCAGGTGTTATATATCCTGTAGCGCTGCAGTAGGTCAGACGATGTTATTGGTGGAGCTGATGGCGCCAGCCATAACACGCAAAAAGTCTCCGTTGTTCCCACTCTCTTATCAAGGGACATACACAAAAGTAATCCATATCAGCTCCAGGTGGAGGTTTAC
>282 ENA|GBEI01000283|GBEI01000283.1 TSA: Pontastacus leptodactylus Pl_CLC_284 transcribed RNA sequence.
TGACGTGTCAAACACCGGGACGTGGGCTACCATGCGTGACCACTGTAAGAGTCTTGGCGGCGACCTGGCCATTCTCAATGACGCAGAAGTCTACTCCGCCCTCATCCGCTACATACACGGCAGCGGATTCCCAGATCTTCAGTACTGGATCGGCGGCACAGACGGGGCCCATGAGGGACTGTGGCTGTGGGTGAACGAGGAACCAGTGCAGATGGGGACACCTTACTGGGCCAACTATGGCTGTGACAATTCCCAAATGCCAACTGGTGGAACTTCTCAAAACTGTCTCTTGGTTGATAGTAATTATCACTTGTATTTCAATGATGGAGTATGTTCAGCTTCAGCTCACGCAATCTGTGAGCAATAAGTCTATACTCCAGGTGGCATTTT
>542 ENA|GBEI01000543|GBEI01000543.1 TSA: Pontastacus leptodactylus Pl_CLC_544 transcribed RNA sequence.
CCCCAGAAAGGTGAACCCATTGGAACGGGGTTTCCATTGGTCCAGAGCCAGGTTCCCTCCGTAACCATATACGAGCCCGCCAGCCAGAACGATTTGCTCTCTATTTTTTGGTCGTGTATATGTAAGTAAATGCTTCTGAGCATCTCGATGTCGTCAAAGATGGCCAGGTGTCCCCCCAGCAGGCGGCAAGTTACCACAGCCTCCTCCCAGGACATGTGCTCCTGGGTGAGGAAGGTGAGGCACATGTCGCCCACGGCAGCGTACGGCGCCTCGCACACCACCTCCTGCACCTCCTCTTCTCGCTCTTCACTAACTGATGAAAACGGAAATTCACATAAANNNNNGTCCAACATGCCGTCTGTCCAATACGACTGGCTGGTGTCTCCGTCAGTATACAGGTAGTCCATGATGGCTTTCATCTGTGTGGCAGTCTTGATAACGACCAGGTTTCCTCCAAAACCTTGACACAGTGCCTGGGCGACGTCACGGGTGTCCAGCTGGAAGGTAACAAACAGCAGGCACTGGTCCCCCAGTTGTATGTAGGGAC
>673 ENA|GBEI01000674|GBEI01000674.1 TSA: Pontastacus leptodactylus Pl_CLC_675 transcribed RNA sequence.
TCATCAACCTGATGGCATACGACCACGGCCGGTGGTGGCGCTACGAAGTGTTCCGAGTAACTAGCCTGCTGTTTGATTCCATAAGAAGATCCCCTCTCTGGAGGTGCCGTCTGCTGAAGGAGGTCTTGCCGCTGGTACCTGCTGGAGGCTCTCCGTCGGTGGCTCTGCTAGGGCTCTGTCCTCTGGTTTACCGAAGCGCTGATCAACTAAAACTGTGTTCTACTGAAGCTCTGGTCTGCAAAATCTTTGGTCTACTGAAGCTCTGATCTACTTAAGTTTAATATACTCCGTATTTCGGGGGCTGCTGCAAGCTAAACAAGTCTGACAACAGAAATCGAAATCGACTACTGGTAAACTACAGGTAATCTGGTCAACAGAAGCTCTGCCCCTGGCGCTGCTTCCCTGAATCATGAAGATCTACCCACTCATCCTACTCCTCGGAACCCTCCTCCCAGGGTCCAGAGGCTACTTCTCGAGCTACTTTTTTATGCCACACATCAGCTACGTGCCAGGGGACAACCACACCAACCACCATACCAACCACCACAGCCAGAACCACACCAGCCACCACAGCCAGAACCACAGAAACCACCACAGCAATCACCAAACCCACCACCATGGCCACCTACACGGTAGCGATCAAGAAAGCAGTGGCGACAGACATAGTCAGATGCACAACCACGACCATGGTGCTAATAGAACTGCAGGAGAGGAGCGCCAAACGGCAGCACCTGTGTACATCTACAACATCAGCAGCGTCCACAGCCCTCACTGCCCCATGCTATATACCCGGGTTGGTTACCGCTGCCTCGCCTTCTTCACCGTCGCCAGGGTTCCGTGGAGTGCCGCCCGTGAGTTTTGCCAGGGTATTTTTGGCGACCTCCTCACTTTTAGCGACGTTCAACAATACACTGACCTGGTCGACTACCTCCAGACTGCTGAGCTGGGCGTGGAACTGTGGGTGGGTGGGCGTGAGAAGGTGGAGGAGCAGGACAGGTGGGTGTGGGTGGACGACACCCCCATGCCCATGGGCACTCCGTACTGGGCCATCAGATTGGCAATGGGCTACAGTACCACCACCATCACCCAGGCTCCTTTCTCGCAAGTCCACATGCACACTGTGGCTGAGGATCAGAATATCAGATGTGCTGCCATGTCGCCCAAATACTATTACTACCTGACGGACGAGGACTGCAAGGACTGGAAGAGTCCCGTGTGCGTCCTGAGGGAGGGGGTGCAGGTGTTGGTGGCTGCAGGAGGCAGCGAGAACACCTATCCGGGCATCTTCGTCCCCAAGCAGGACCTCCCCATCACCCCCACCACCGTTCTGCAGGAGGCGAGTGTCTCTCCAACCTCCTCCTCCCCTGCAGCGACTCCCACATCGATCCCCAAAGAGGTTTTGGAAGGCTCAGGAGATGACCCGAGCCACAGGAAAAAACATCCGACTGATGACTCCAGCGAGGAGGACGACGATGAAGGCTCTGCGACATGGCCTGACATCTTAGATGACATCTTCTTGGATTTTTAGATCTCTTAAGACAATGTCAGTCTGATTTTAGTTTTCTTTCGTACAAGGTAGCTAAATATTATTAATTTGATTACGGACTCATGCATTTGTTTAGTAGAAATAGTGTCCGGTACTTGCATAGGTTACGATGCAATTGGCATGTAACTAGCTTCACAAGATTGTTACTTGGTTAGCTGAATGAACTGTGGGGTTCAGTTCCTGAGCTCATTATGTGATTCTGTAACCCTTTCCACCACCGCCCACGGGATGGGTATGGGGTCCACCACCGCCCACGGGATGGGTATGGGGTGCACCACCACCGCCCACTGGATGGGTATAGGGTCCACCACCGCCCACGGGATGGGTATGGGGTGCGTAATAAATGACTAAAAATCAGATGTAAATTACTCTGTATAGAGACTGTTGTGGGCTACCTCTTAAACCACTTGTGATATAAAATAATATTGATGTATATATATTAACTGTGTAACTAGCTTCACAAGATTGTCACTTTCGTAGCTAATTGAATTTTGTGGTTCAGTTCCTGAACCCATTATGTGCCTCTGTAACCTTTTCCACTGCCTCCCACTGGATGGGTATGGTGTCCACTACCACCCACAGGATGGGTATAAAGGTCCACTACAACCCACAGGATGGGTATGGGGTCCACTACCACCGACAGGATGGG
>1705 ENA|GBEI01001706|GBEI01001706.1 TSA: Pontastacus leptodactylus Pl_CLC_1708 transcribed RNA sequence.
CTCGCGAACGCAGGTAGAGGTTATCCGCTAAACATAAACACAGCCAGAAGTCAGTTACTATCTAGCCTTCATGGTGTCAACACCAACAATCTTTTCGAGGCTAGTCTTGTTATATGACCACACCAAGTGCTATTGGACGACACTGACTACCCTGTCACAAGAGACGGACAGGAGTGCTCCACAACTGACTATCCAGGTTATGTACATACCCACACCTCTGTGTTGGCCAATACTACGAGTGTGGGTAACAAATGTACAGCGGGATAGGTTTAAGAAGCATAACATCAAAAATACCTTAGGAGCCACACACAGCGGGTTCACCAGCAGGGTACAGGAGTCGTCACGGAAGTAGTGGTAACCCTGAGCGTCCAGCAAGAGACAGTTCTGGGCTGTGCCTCCATCTGGCTCCAGCGCGTCATGGATGATATAGCCCCAGAACGGTGATCCCATAGTGACGAGCTGTCCGTCGGTCCACGTCCAGACGCCCTCCGTCGCCGCGTCGGACCCACCCAGCCAGAAGGAGTGATCAGCGATCCCTTCCTGGTGCAGGTAGAGGTATATAGCTCTGAGCTGCTCGATATCAGTAATGGCGGCCAGCTCCCCGGAGAGTCCGTGACAAGCCTGGCGGGCGCCCGCCCACGTCTCCTCCGCCCACGTCATGAAGGCCAGACACAGGCCGCCCACACTGACGAAGAAGGGCGGGCAGTCCAGGTCCTCGGGCGATGCTGGTGTTGTATGGACAAGCTGTGTCGCTTGTTCACACAGCGGCGACCTGAGGTAGGAGCAGTTTCTGTCGTTAACGTAGTATAAAAACCGGTCGAATAACTCCATGCAGTCTTCCTCCCCGAGATGTGGGTCATTATCCGGCTGTTGAAATATTTTGCTCCCCGCCCAGAAGGGCGTCCCCATGGGAACTGCCTGGCCGGAGGACGCACGGAAGTCCCCCTCCACCGCCCTGTCAGTACCGTCGATCCAGTAGCTTTTACCATTTAGACCGTTGCCATAAATGTAGTCGATGATGTTGTTCAAGCGGGTGGCTGTGAAGACGGCCGCCAGCTCCCCGTCCAGTGAGTGACACATCTGGCTGGCCTCCTCGTAGGCCACCTCGGCGAAGGTGGCGAAGTAGAGGCACTGGTCGCCGACGGCCAAGAAGGGCAGCGAGCACACGCCAGAGGTGTTGGCGGCACCCGC
>3020 ENA|GBEI01003021|GBEI01003021.1 TSA: Pontastacus leptodactylus Pl_CLC_3024 transcribed RNA sequence.
TTGGCAGAACCCAGGCGGAGGCGTGTCGAGAGCCCTTCGTCCTGCTGGGAGGACAGTGCTATTACTTCCATGCAAGTACTGCATTGGCATGGCAAGATGCTCGAGACTTCTGTCTGTCCATGGACCCTTCCGCCGACCTGGCTGTNNNNNTGGTGGATCGGCGGGAATGACCTTGAACAGGAAGGTGAATGGTACTACGTAGATGGCAGCCCAGTACCTATGGGGACGCCCTTCTGGTATCCTGGAAACCCCAGCGGCGATGGCAACTGTCTTCTTATAACCAGTGATCATGGATACCTGAACGATTATCCCTGTGAAACTCCTTTCTATTTCATCTGTCAACAGGTGTACNNNNNTCAACTCTTTTCTGTTTCAGGACAATGAGGCTCTATCGAGTTAAGGAGGCTCAAAGTTATAAATGCCATCGAGCACAAGTATGAGATTGTATTTACAATAGACTCCAGCATTACAATGAGTTGAATCTCTATCTGGCTATACACACAAGCATATTAAAATCATGACTTAAAGATGAAGGATTGTAATGTATTGAAATTTGTATATAATTATTTCAGAATTCTATTAATTGTAATGTAATTTAGGTGTAGTGCCCTTACGAAGTGTATAATGGAGAGTGTGAGTGGAATGTTATTCAAGGGATATATTCACCGAGAGGTGCATCTCGCTTCTCGGTGTATATACGTTAACAGTTTACTTCAGTCTGGACTATGTTCAGGACTAAAGTATACTTGATGGTTGTTCAGTAAGCTATTGTGGTGGCCTTAATAACCCTCCAGAGGTTCATAGGCCTTAATATCCCTCAAGTGGTTGATAGGCCTTAATAACCCTCCAGAGGTTGATAGGCCTTAATATCCCTCAAGTGTTTGATAGGCCTTAATAACCCTCCAGAGGTTGATAGGCTTTAATAACCCTCAAGTGGTTGATAGGCCTTAATAACCCTCCAGAGGTTGATAGGCC
>8520 ENA|GBEI01008521|GBEI01008521.1 TSA: Pontastacus leptodactylus Pl_CLC_8536 transcribed RNA sequence.
CAGCTGATGCTCGCATCGATCTCAGTCCTAATCTTGATTGTCCCCCGCCATACCAAGCCATCGGCGACCACTGCATCTTCGTAGACAGCTTTCTCTTTGGCGACTGGAGTGCAATGAGAGATATCTGCACCGCGCTCAACGGAGAGTTGGTCAACCTTCACGACGCTAATGTCCTGAATGCAATATTCCACTACCTGCACGACAATGGATTATCCGACGTTAGTTACTGGGTGAACGCCAACGACGAAGAAGTGGAGGGGCGCTGGGTATGGGGCGATAATACCCAGGTTCACATGAACACCCCACTGTGGGGGGACCTGGTCTACCGTGGAGTCCAGGAGCCCACTGGAGGAGAACTGGAGAACTGTGCAATCCTTAACCACCAGGATGACTTCTACATGCACGACGTCAATTGTTCCGACGAATACTACGTCCTATGTGAATCAACTGCCCCGAGATCTGAGCGAGCTTCCAGCAGCAGGAATGGCAGCAGCTTCACAGATAGCAGCGACCCACGACTCCCTTTTATCGAGTGCCCATCGCCTTACGAGAAGATCGGCGAGCGTTGCCTCTTCATCGTCTCGCCCAGCAATGGTACTTGGTGGGAACACAAACGCTTGTGTGACCTGCTTCAAGGTCACATGATCAAACTAAATGATGCCAACCTTCTTGGTGTTATTTATGACGTTATTGTCAATAAAGGTCTGGCTNNNNNAACTATGCCCATGGGCTCCCCCTTCTGGGGCAACATCGGACTTGACTTCCAGGAACCTTCAGGGGGAGCGGCAGAGAACTGTGCCTCTCTGTACTCCTATGATCACTTCTTTATTCATGACGTCTCCTGCGAGGATTTGATGGGTGTCATATGTGAATATAATTAGCCAGAATACCAAGGTGATTGAGATCTGTGAGAAGGACTCTTAACTGACTTGTAATATTAAAGCGCAAAAGGAAAAATAAACCCAATTGGAAGAAATTTCTGAGCTATGGGATATAAATCTTCAATTTATTTTATAAAATTTTGGGTATAGAAGATTTGATATCAGAAATTCTAGAATATGGAGAGAAGGGAAATTAAATAGGTGAAATATATTTATTTAGTCCCCGCTCATATGAAACAAAAATGTTTATAATTTAC
>12848 ENA|GBEI01012849|GBEI01012849.1 TSA: Pontastacus leptodactylus Pl_CLC_12870 transcribed RNA sequence.
GTGTTACTCCATGGACAGAAGGCAGGTCTTACTTCAAGAACAGAATGCAAGTGTTACTCCATGGACAGAAGGCAGGTGTTGCTCCATGGGCAGAAGGCAGGCGTTATTCCACAGACAGAAGGCAGGTGTTACTATATGGGCAGAAGGCAGGCGTTATTCCATGGACATTTACATTTTCTCACAAATAACTCCCAATTTATCATGGCAAGGAAGATCGAAGAAAAAGTAATGATCATCCCGGAACATTCCTATGCAGTTTTGAGTTGCTTGTCCGTCGGGTTCCTGAATATTGTCACTAAGCCCGTCTCCCCAAAAGGGTGTTCCCATCTTGACCCGGGTACCATCAGTCCAGAAGAAAGATCCCTCGTGACCTTCATCTCTCCCTCCGACCCAGTAATTCTTCGTAGCCAGACCGTTACTGTGAAGGAACCTGACGAGGTAATACATGAAGTTGTCATTGTCTACCTTGACAATGTCGCCGCCCTTCTGCTGACAGTGTTGTCTCATTGTTTCCCAGGATCCCGTCAAGGCTGTTTCCACTGCAATACAGTGACCATGAACGGACGTAAACGGTGACACGCACTCTACGACCCCGTCTGAGTGAGGCTGATCCCCGCGTTCTCTTCCACAACCTTTAACAGCATCTTGCAAAGCCGTTAGTTCAGAGCTGAAGTTGGACTGCACCTCGTTCAGCAACTCTCGTATTA
>24253 ENA|GBEI01024254|GBEI01024254.1 TSA: Pontastacus leptodactylus Pl_CLC_24308 transcribed RNA sequence.
CTTGGACTCATCGGTAGCGCGACGGTCTCGCTTCGTGCAGGTCAGCGCTCGATCCCCGATGGTCCAAGTGGTTGGGCACTATTCCTTCCCTCCGTCCTATCCCAAATACCTTTCCTTATCCCTCCCAAGTGCTTTAGTCGTACTGGCTGAGTGCTTACTCCCGATCATTACCTCTTAATTAAGTCATTAGACTATTTTGTGTGATTTTTATTAAGCATAACATCGAAGACTTCTAATGTCTATTCTAATTTATACAGGAGAGCTGGTAAAAGGTGCCAAGAAGTTGCCCTTGAAAATGGCACTTCTCTATTCTATACTGCTGGTGGCTCTGAATCAACTCATGATTTTTCACTAGTGTTTAAATAACTCTTCCTGCACCCCAAAACATAATTTTCAGCTCACCTTCCCCAGGATGCAAACCCCCACAATAAACTACGTAACTTCCAATCCCAGGTACCTATTTACTACTAGGTGAACAGAGGTGTAAGAAAACATGCCCAAATGTTTGTCCTGCGTGGGAAATGAACCCGTGATCATTCACTTGTGAACCAAACTGCCTCTTCCCATTTATAACTAACACCGCATTATTAACTAAATAATGAAGACTATCCCAGTACTGTATTGGCAGTTTCCTGTGTCTAGTACTGTAAGTAATTATTAAAAGAAGGCACCAAGAGTGGATGACTATTTAGCATCAGACATTAGTACTGAATTCGACTCACTACTAACGTCAGTAACTAATATTACATGTACTGTACATTACTAAGTTTCTGCCAAAGCTTCCATGTATTCGAATACATATAGGGATATGGATTTTTCTTTCGAAATTAGCACTACAGTACGTATATAATTCGTACAGAAATTGTGCTGTACATTAGTAACATTAACATATAACATTAGTACTCACCGTCAGGATACCAGAAACCAAAAGTTGATGATAAATATACATTTTTGGTTGTACACTATCCCGGTAGTATTATGCCAGTTTCTAAAAACAAAACAGGTCATTGGATTCTAGGTTAAAATTTGTAATAATATTAAAATAATTTACTCATAATTTGCTTAAATAATGCTTATGAAGGTATCACTATTTGTATATTTTGTAGCATTATAAATAAATGTGTGAAGGAATGATTTTGTTTGTATTCGTAATTTTGTTTGTATATTAACTTGTTTATGCCGAACGCTGTGTGTATTAGTGACTTTATATAACATTTATGTACCGACTAATTATCCACCACCATGTTCCTATGTATATTTTATAAATACAATTATTATTATAAATATGCTGTATAACTAAAGTGGTCTTAATTCAAACCATAGATTTTCTATAGTACAGTTATGACGTACAAATGCAGACAGAAATCATTATTTACTTGTTAGTGGATACAATATAATGTTAAATATCAATCTTCGTACATACATCAGTGATTATTCCATATCTTAAATTATACTTTACAGTGGAGTCCTGCTTTATCATAACTAGTCCGCTGGGAGGCCGGATGCAATGGAGAGATTTTGTTCCACTGGTGAGTTTTTTGTAACCGGTAACTGTAGACTGCCAGTGGAGCGAGACCATGTCTTTGCTGGACCGGAATTTTATGCCGACAATCGGTAACAAAAATGGAATCGACAAAATATTTAAAAATGTACTTTCTAAAAGTAATTTTGGTATCAAAATGTGTGTAGAAAGTGTTCTATTGTTTAAAAAATACAAGCATAATGATGTCTGGCTAAAATAGCAATATATGGCAAAGTTTGGATGCAGTGGGATGGTCTAGTGCAAATATGTCTATTCAAGTGAGACTCTACTGCAATTTAAGAAATATTTTTGTATTCGATTCATGTGGTCATGCTTAAAGTGTTCATAAACTCTGCTTTGTATCAGGGAAGATGTACAGTTCTGTATTTAGATAACTGTACATGAAAACATATGTATTGTTATTGACATTTTGTCAATATTTATGTAACCAGCCCTATGAAGGTCTAAATACACTAGGACAATTGATGGTTGAGAATGTATAGCATCTTGATGTCTTGATGGGTAGTTTATGGGAGGCCTAGTATGTGACACACGTAGGGTAGACGCTGGGTACACTTGTGTTTGACGAGTCCGGAGGAGGTGACACCAGCACAGTGGTGGTTATGTTCACCGCTTGAGGGTGAATTTTCTCCCTCTGCCCAGTGGAGGGGCATCACAGGTTGGGCCGTCATCAGAAAAGTCCAGTCCCCTTTGCTGAAGGAATCAGTACCACTAGTCCAGTATATAGTATTTTCGTGAAGGCGAGCGAGGAGGAGGTCCAGTTGTGTGCCTGGAGCCGGGAGAGTCAACAACTGCCCCCCGTGGCGCACACAGGCCGCTACGCCCTCAGGATACGTCAGTTCCTCTCCACCAAACCAATAACAGCCAAGTCCAACCTTCTCCCAGTCCAACCTGCATGTTTCTTGCTGTGGTGACGGGTAGACGGTGAGGGTGGGGGAATTACCTTGCTGTGGTGACGGGTAGACGGTGAGG
>49809 ENA|GBEI01049810|GBEI01049810.1 TSA: Pontastacus leptodactylus Pl_CLC_50160 transcribed RNA sequence.
CCAGCTTGAAGAACATCATCGACTATATTTATGGCAACGGTCTCATTGGTAAAAGCTTCTGGATCGACGGGTCCGACCAAGAGACGGAGGGAGACTGGCGGACGGCCTCCGGTGTGGCTGTCCCCATGGGCACGCCCTTCTTCAGTCCAGGGGAACCGAATAATGTGAATGGTGTTGAGGATTGCCTGGAGTTGTTGAAGGATGATTTTTTCTATTTTAATGACAGACCCTGCACCTATATTAATCAGCCACTGTGTGAGCAAGAACGGCATGCTGCTCAAACAGCACAAGCATCGCCCGAGGAGCTGGACTGCCCTCCCTTCTTCGTCAGTGTGGGCGGCCT
>60444 ENA|GBEI01060445|GBEI01060445.1 TSA: Pontastacus leptodactylus Pl_CLC_61214 transcribed RNA sequence.
CGCTCCTCCCACTACGCTCCTGAGGTCGGAGACAACACTCCTCCCACGACGCTCCCACTACGCTCCTGAGGCTGGAGACAACGCTCCTCCCACTACGCTCCATCAGTGACCCGAAGATGCGTGTCCTGGTGCGTCTGGTGGTGGCGGTGGTGGTGGTGGCAGCGCTGCGGNNNNNCAGGGACGCTCTCACCAGTAAACACACCGGCCCTACTCATGGCCCTACTCATGGTGATCAGTGTACAGCACCATACAACAGGGTGGGGGACACCTGCCTCCTGCTGGCAATCGGGGAGAAGGGAACGTGGGCTGCTGCACGTCAGTACTGCGCTGCCAGAGGGGGTGATCTTGCTGTATTCAGTGACGCTAATGCCTATGCTCAGGCTCTCGGCTACATCAACTCTGTTAATACAGAAAATATAGCTGTAGGAGTGTGGATCGGAGGAACAGATGAAGCTGTGGAGGGCGTGTGGACCTGGATCAATGGTGAACTTATGCCAAGAGGACCTCCCTTCTGGGGATCAGCTGATGGGTACAAACCACAGCCAGACGGTGCCGGCAACTGTGGCATCCTGTGGCACCCTGACAAGTACTACTTGCACGACGTCCACTGTACCTACACTGATGCTGTGCC
>68478 ENA|GBEI01068479|GBEI01068479.1 TSA: Pontastacus leptodactylus Pl_CLC_69781 transcribed RNA sequence.
GGAGCGTCAGCCACGTCTTTCAAATTGCAGCAGAAGTCAACAGCGAACAGCAGTGATGAAAAGCTAGATTGCCCTGGGCAGTTTGGAGACGTGGCTGGTCGCTGCCTCTACTTTGACAATGTAAACAAAGCTTCGTGGTATGAAACTCGCAAAATGTGTCAAGCAATTGGAGGAGAGCTCATCAAGCTGGAAAGCGGCGACCTGTACGCTGCTATCATCCGACACATGCACGGCAACGGTTGGCCCGACGCTTACTACTGGATCGGCGCTAGTGACGAAGGCCATGAAGGAGTGTGGACCTGGACCGACGGGTCGGCTGTTCAGATGGGAACCCCATTCTGGGCCAACTTTGGATGTGACAATGACCAATTTCCAAACGGCAATACAAATCAAAACTGCGCATTTCTTGATCCAGTTTTTCACTTGTATTTCAATGACTATAGTTGTGACGAGACAATAGCTCATGGAATCTGCGAAATTTAAGGTGACAGATGACATCCTCGCCGGAACCTGGGTGTCTCTGGCACTTATAACAACCATCTTCCTGGCCTCATGACACCCACGTGGTAACACTGGGAGTGCCATATGATGACTCATCTCTTGCAATTGCTCTCTCTTGAACCTTACCACGGATATAGCAAGCCTTGCCACCTTACCGCGG
>76722 ENA|GBEI01076723|GBEI01076723.1 TSA: Pontastacus leptodactylus Pl_CLC_78358 transcribed RNA sequence.
GTCGAGAGACCCGAGCACATCCGGGTATCACCCTGGGGGGGGTGGGGGGGGGAGGGTGTGATATAATTCAAATATCATGCATTCATTAATTAATTAAACAAAAGTAGACTAGTACTTAGGTTATAAACAGTGTGATTACAATGTTTGATCTGTCATAAGCTTTACATAAATAACCAGCCTAGTTTCCATCTAACAATGTGTTGGTTTTAAATTCTTTGCCATTTTAAGCAACATCCGGTGCTACATAGTTTTTCTGGCTTGGTGCCTTCTCCTGATAATTACTTACTTACTTTAAGCAACATCTTAGAAAAAAAACCCACTAGAAATGTTTAAGATTAGGTTAGACAAGTACATGAGTGGGAGTGGTCAGATGTAAATCAAATCTGGAATGCAAAGCCTAATTGGCCGTCTGCAGATTCCTTTATTCTTTATTGTAATTATTTTCTTAATTTCTCTAAAGGCTTCCTGACATAATTTTGTCCAGTAAATTTTATTTTACCATACAATAAATGTGTTGAGGGGTAACGTATGGCTACCAGCTTCTCTTCAGTACACTAGTTGGTAAAGGAAACTGTAATATAGATTGTAGCACGAGTGAATATTACTTGTCTAGAGTACTTGGTGATGTTCTATAATTACTTTATTGCTCTCATCAACTTGTGAGTTTTTGAAACGAAATATTTAATAACTAAGTCGGCATTCAGCTGGGGCTGCATACCTGACGGCAAGCTTGTCTATCACACGGTCCGATTTCCCATTAAAATAAACATAATGCTTGTCCATTAAAAGGTGGTTTGGGATAACTTGCGGTCTGCTACGATTATGTTTTCTGGCAAAGAGGAGAGGCCTCGTAGCTGCAGGGATAGTCGTGAAGAGCGTATAATTGTTTGTCTGACATAGCACCACAGTTCTCTAAAACACCTCCTGTGGGCTCCCGTTCCTCATATGTTGTTCCCCATAAGGGTGGTCCCCGAGGCACCATCTCTCCAGAGGTCCAAATCCACGTGTCTTCCTCAGCCTCGTCTGATGCACCCACCCACACTGGCGCTCGGGGATGCAGTTCGTTGGCGATGACGAATGACATATACTTGAAGAAAGTTGCTTGGTCGGAGAAGGAGGCAAGGTCTCCACCGAGGTTCCAGCAGTATTGCCGAGCAGCGTGCCATTTCAGCTTCTTAGCCCGACCCAGCAGGAGGCAGTTGGTCCCCACAGGCGTGTAGGGTGGCGCGCAGGCGATATCTATTTTTAGATGATATCGGTCCGGATTATTGGTGATGAGAGCATCATGGACCTCACTAAGCATCTCTGCCATCCTCTCCATGGAGGCTGCCAGGGTTCTCACCTCCTCCACCAGCTGGGACATGGCCAAGTGGGCACCGTTGGTGGTTTCGACGTCGGGCGTCGCCGGTGGCAGAGTCTCAAGCGACCCAAGGTGTTCATAACTGGAGCCAGACACGTTCAGTTGGTTGTATGACTGGTTGTTTTGTATGGTGTCTGGCTGGTTCAGTAACGCGTGATCAGAAGATGGCACTGCATGTGCTTCCACCGCTGCCACCATCAGTGCCACCACCACTGCCACCACCACTGCCACCACCACCGAGAACACACGCATTTTGTAGAATTGCTATTGCGCTACTCAGGAAGCTAGCCGATTGTCTAGGACTCCAGCAGCAGAAGACAAGG
>294 ENA|GBEV01000295|GBEV01000295.1 TSA: Procambarus clarkii Pc_301 transcribed RNA sequence.
TACATTGTGGCTTGTTGAACTTGAATCTGTTGTTCCATGAGTGTGTTACATCCGACCTTGTGAGTATAGTAGTATGGGTCAAGAGACTGAGTTGGCACATTACTCTCTGCTACACCAGGACGCTCACATCAGCTCGCCGCGATGAGGCTCTGACACGTAGGGACGGTTAAATGTAATTGGCAAATTGCATGGCAATATTCCATTTCCTTATATATCTATAATAATTTTTAATTATTTTGTTTACGTCTTTAGATGAATGTTATGGGGCAAATAGCAGTAAAATTGACCATTAACGTATATATAACAATTTCAGGCACAGTTCATTAATGTCCAGTAATATACATGATTATCATGCATTAACACAGCATCTGATGGGCCTTGATGGTTGAAGGATGGTTAATCAATATAACATTGTTTGCTAATAAATGTATATAACCATCAGAGAGAAACCATATTTATAAACAGACAAACAAGAAATCCGCTCGAAATCTTCCAAATCAATAACTTGTCCATCCTCCGTTGTTGTTTATAACCTCTTGCAACCTCTGAGGCGAAGTGGTTGTAGTTTAGCAGCGGGTTACAGTGGCACAACTCCAAGAACTAGATATTACAGGCACAACTCCAAGAGCTAGATAATACAGGCACAACTTCAAGAGCTAGATAATACAGGCACAACTCCAAGAGCTAGATAATACAGGCACAACTCCAAGAGCTAGATAATATAGGCACAACTCTAAGAGATAGGTAATATAGGCAAAACTCCAAGAGAGACAGAAGGCCATAAGGAAAATCGAGAGAAATGCGTCTCTTCTGACTAGATTGAAGGCAATTTTAAAGTCAAGCTTGACTAGTGTCTTCTGGTCTGAGAGATTAGCAATGAAGATATTGGCAGCGCTGCATGTGCTGCAGCTTTACAGCCTAGGGGGGACCCAAACCCGAGCTGATAATGTTTCAGTAAAGCGGCTGCTTCCTGACTGATTGACCTCACTGCGGCCTTAACTATGAGGCGTCGGAGGGTGTTGCCAATGGCATTTGTCCTGATTCCCCCATGCCTCATTTTTAGAGCATAGAGTGCTGCTCCATGGAAGAGAGGCCTGATGTCTTCAGGGACACCTCCACTACCTAACAGCTAGTGAAACACTAGCATCCAGTGCAACACTCACAGCCAGTGCAACACTCACAGTCAGTGCAACACTCACAGCCAGTGCAACACTCACAGCCAGTGAAACACTCGCAACCAGTGCAACACTCACAGCCAGTGCAAGACTCGCAGTGTAAGACTCAGAGATAGTGTAAGACTCAGAGATAGTGTAAGACTCAGAGACAGTGTAAGACTCAGAGTTAGTGTAAGACTCAGAGATAGTGTAAGACTCAGAGATAGTATAAGACTCAGAGATAGTGTAAGACTCAGAGATAGTGTAAGACTCAGAGATAGTGTAAGACTCATAGATAGTGTAAGATTCAGAGATAGTGTAAGACTCAGCGATAGTGTAAGACTCAGCGATAGTGTAAGACTCAGAGAGAGTGTAAGAATCAGCGATAGTGTAAGACTCAGCGATAGTGTAAGATTCAGCGATTGTGTAAGACTCAGCGATAGTGTAAGACTCAGAGAGAGTGTAAGATTCAGAGATAGTGTAAGACTCAGAGATAGTGTAAGACTTTAAGGTAGTGCAAAGCTCACAGCTATTGCTAGATTCCCCTAATTCTTGTTATAACAAGCTCTTCACTGTCTAACTACCTCATAATTTGTGATGGATTGAAACTTAACAATGTTTTTTTTTTCAGGATAATTAGCTAAGAGTATTTTGCAAATGCCTGTTATTTATACTACGTTAAAACATTAAAAAAGAACAAGATTAAACAAGCTAAGTCTTCCTTTCATAGAGAGGCGACTCAACATCCTTAATTGGGAGGGTGATATTGACAAAGAAATCGGTTCAAAAACGGGCAGGATTGATCATTGAGCATCCGGTCGAAATGCATTCGAATTTCTCCGCAGAATTCATCTCCTTTTCCGTTGTTGGGCTCGCCAGGTCCCCAGTCTGCGGCGTTGACTGGAAGACCATCCACCCACTTCCACGAGCCATCTCTTCTTTCGTCCCTCAAACCCACGAACACAAAAAGTTGTTCGACTCCTTCAACTTTTGCCACATCCA
>449 ENA|GBEV01000450|GBEV01000450.1 TSA: Procambarus clarkii Pc_459 transcribed RNA sequence.
TATTGACAAAGAAATCGGAACGAATGCGAGCAGGGGGTATCAATGAGCATCGGGGCGTAATACATTCGAAAGGCTCCGCAGAATTCCTTTCCTTCGTTGTTGTTGGGCTCGCCAGGATAAAAGTCTGCAGCGTCGACTGGGCGCCCATCCAACCACTTCCACGAACCATTACTTTCGACGTCCCTGACGCCCACGAACAAATAAACATCACTAAATCTTTCTACTTTGGCCACATCCA
>899 ENA|GBEV01000900|GBEV01000900.1 TSA: Procambarus clarkii Pc_910 transcribed RNA sequence.
TCGAGGTCCCGCTGGCAGATGAACTCCCTCTTCTTCCAGCAGGAGTAGTCGTCGAGGGGCGGACGGTTGTTCTCCACGGTCACCAGCGCCAGACAGTCCTGGACTTGGCCGCTACGACTCGTGTTACTGGGCTGCCCCGCCCGCCAGTCACCGTCTCTCACAGCCCGACCCGACGACCACCTCCAGTCACCTTCAGAGAGCTCGTCGGAAGCCCCCAGCCAGTAGCGCTTGTTGGCACCACTGAAGGCCCTGATNNATAGCAGCGAGGGCGGTGACGTTGGCAGGTTCAGCCAGGGTGGACTGCATCTCCTGGCACACGGAAGAGGCACCGTGCCACCCCAGCTTCCTCTTGTGGCTCAGGTAGAGGCACTCTTCTCCCAGCACCAGGAACGGCTCGCTGCACCGCCTCGCTTGGTGGGGGTGAGCGGTTGTCTCTCTCTGCATGCGGAGCTTCTCAAGGCGGCCACGCTGCCTCTCCATCTCCACGGTCAGCGACTGTAGCACCTTCCCCACGGCTGGTGCGGGTTGCTTCTTCATCCGACGGTGCACAATCGCCTCCTGAAGGCCCACCACGGACTCTTGAAGGGGTACGAACCCGGAGGAGAGAGACTCTGGGGCATCTCTTACTGGCCGGTTCGTACACCCGTTGGGCTCCTCTGCCTCAACGGGACCTTCTGTNNCTGTTGGTTGCTGACGTCGGTGGAGAGTTTTAGCGAGGTTTTCATTGATGTCATTGATGGTGCGAAGGTTGTGTGAGAGCAGTGTGTGGAGGTGGTCGTCACGCCTGAGGGAGGCCCAGTGGGTGTCGTCGGGGTTGTGGGACCCCACCAGCAGCAGTAGGCTGGCCAGCATCAGTGGGTTCTGCAGCAGGCTGGGGTGGAGTTGAGGTGGTTGAGGCAGGGGAGGCTGCAGGTGTGGACTATGGGTGGGCAGGACGGTATTGATGTGCTGTAAAGAGGCGGGACCTGCGGGAGTCTTCATGGCAACTATGACAGGTGAACACACTTAACCGAACGATGTATGTTTTTGTCATGAAGATGAACCAAACACGCTGGAAACAATACAAGCTGCTCCTGGAAACTCAGATGAATTAAGTCACCAAGGTGCTGAGGATACTCTTGTGTTATATAATGCCTGGTTGAGTTCTGTTAGACCCGAGACGGCTTCTCGAGATACACAATGACACTTGGCGGATACATTGTAGACGCTCTGATTAAATTTGTAAAATTTGTCTAATCCTGTGGAGGCTGCCAGTCCTGCTAGGGAGTCGAGAGCAGGTGAAGAGGGCTGGTGGATGACTAGCGGCTGGCACTCTGCTGGCACCCTGCTGGCCTCGTTGGACACTGGCGGAGACACAGCTGACGTAACAACGTCCTCGCTCGGTGCACCCGGGAGGATGACACACGCACTCATACTGAATCATTTTGAAAATCCCTTGAAGGATAGCTTCAGAGAGGAAATGTTTGTTAGAATTATAGAGGCGGCCGGGTATCCCGGGCGCCACATTGGTGTTTTCCCAGAGGGCGGTGCAGAGGCCGCCTTGTGGAACACTAAGGTGGAACTTCCAGTTGTTGCATTATATGTCAAATTGTACAAATGTAGATAAATAATTTGCAACATCTTATAAACTGCGTTTGATACATGTTTGTTCCTTGTGTTGAGCTGCCTTGGACGTCGGTGTGTGGTGTAACATACCCAGCCCAGACCTCCAGTCCGGCCCTCTCCTCAGCGCTGGTGGAGCTGGCTAACTCTTCC
>1626 ENA|GBEV01001627|GBEV01001627.1 TSA: Procambarus clarkii Pc_1644 transcribed RNA sequence.
CAAACTCTCACAAGTCAAGCCTGGCCTGCGGGCCGCTCCAAGCATCAGTCTGGTGGACCAAACTCTCACAAGTCAAGCCTGGCCTCGGGCCGGGCTTGGGGAGTAGAAGAACTCCCAGAACCCCATCAACCAGGTATCAACAATCAGTGTCCAATCACTTGGAGTCCACAAAATCGTCTTCTCACAGAATTGCCAGACCATTAAACAAAAATTTAAGATATACTAAGCCACCAGATTTTCACACAGAAGTAACAGACTATCATACATTCTCAAAGAGATAATAAGCTACACTAATCACCAAGATACCAAGTCTATACAGTACTTCACAGAGGCAGTAAGTCGCTCTATTAGCTGACAGAGGTAGCATTCTGCCTTATATCTACTCACAGAAGTACCAGGTAATTCACTAGGTACTTCTGGTACTTCTGTGTGAAGTACCCCAGCTCTNNAGGGCCACACAGTCACCGGACTCGTTGGTTTCGGCCCAATCGTCGTCGCTGGACTCGATCTCCCTTCCGTCTAGCCACGACCACTTCCTTGGCCCCGTGATCTTGCCCCCCAGCCACAGGTACCACCAGTCTGACCCCAATTTCAGTCGCAGGTAGTTCCTGACGGCTTTCAGGTTGTCAGGCGTGGCAAGGTCACCACCCTCCTGCTGGCACCTCTTCCTAGCTTGCTTCCACGACAAGCTGGGATTCTTGTGCGCCCAGAAGCACCCACCAGCAGCCTGCTCGAACGGCTCAACACACCCTTCTCCAGCGACTGTAGGTCTGAGGTTTTCACGGTACTGGAGAAACACATCCATAATCTTCTCCATATTTTTGACCTCCTCCTCCACCTCAGCCAGTCTCTCCCACTGTGTCTCCACTAGCTTCTCCAACTTCAGTACCTTCTTCTCCACGGGATCTGAGAGCCTGTTGTCGCAAGATACTCTTCGATCCTCGAGTAAAGTAGAGAGCTGGTTGACGCCGGAGGCGATGGTTGCCACAAGGGGAACTTGGTAGTCTACGAAGTCTTCTTCAGCGGGCAGAGCCGTGGCCGTCAGGGCCAACGCAGCCGACAGCAGGAGCCGGAGAGGAGGTTCACGTTCGAGTCTCATGACTGCTAATGTGTACTGAAGCGTAGGACAGACCTGCCACCCTCCCCCCCCCAACCCCCAAACCCTATTACTCCACTTAAACTCTGTTGCCAAACCCCGCG
>2506 ENA|GBEV01002507|GBEV01002507.1 TSA: Procambarus clarkii Pc_2527 transcribed RNA sequence.
TACTGGATGTGGCAAAAGTTGAAGAAATCGAACAATTTCATGTGTTCGTGGGCTTTAGGGACGCAGGAAGAAATGGCTCGTGGAGGTGGTTGGATGGTCGCCCAGTCGACGCCGCAGACTGGGGTCCTGGTGAACCCAGCAATTCAAAAGGAAATGAATACTGCGGACAGTTTCGATCGCATTTTGACCCGATGCTCAATGATATTTCCTGCTCGACTTTGACCCGATTTCTTTGTCAATATTACCCTCACAATTGAGGATGTTGAGGCGTCTCTCAATGAAAGGAATAATTGGTTTGTTTAATCTTGTTTTATTTTAATGTTTTCACGTAGT
>2722 ENA|GBEV01002723|GBEV01002723.1 TSA: Procambarus clarkii Pc_2744 transcribed RNA sequence.
CTCCCCTCCATCCCTTCCTCCCTCTTTCTCTCCCCACCCCCCTCTCTCTCTCTCTCCAGCAACAGACAAAAAATACGATACTTCATATAATCAAGATCCAGCTCCTGGGCGATGGCTGCTTTCACGAGGAAAATTGCCTTTTGCATGGTCGTGTGTTGGACCGTGGTTGCCATAGAGCCAACCACGGTCGACACCGCTTCAGACAAGAACCTCTGCGCCATGACAGAGGTGCTGGTCGCCATGAAGGGGCTGTTGGTGATGCTTAGCGGTGAGATTCGTGAGCTGAAGAAGCAGGTGCATGACAGCTGTCAGGCCGGCGGTGGTGGTGTGGTAGTGGTGGCCCCACCCGAGGACCACACCCCGGCCAACGCCACGGTGCCCGAAGACTTGTACCACAAGGACGAAGATATAGACCTACAGGAGGAAGAGGAGAACGAGACCCCGAGCATCACCAACATTACATCCNNNNNCCACCAACACATCCACCATTGCCACCACTGAACCCATCCTCGACTTGGATTACGAGGACTACGATTCACCTGAAGGTGACTACAACAACCCCGTCAACGACCTGGTGAGCGGCCTCTCCTCCTGGTGGCAGAGTGTGTCGATCTTCGCCCCCAAGCCTACTGGCTCGCCCAACACCACTACTGAGCAACCCGACGCTGGCGACCAAGACCTCAGAGCTCCTGACGAGGATCAGCAGCCTACCCGAACTTCTCCAGCGCCTCCTACCACCACTACCACTACCACCACCACTACCACTACCACAGAAACTCCCCTCTCCTTACCACCAGTCCCGAATACCTGTCCAGAACCGTTCCGTCTTGAAGCTGAGAGTTGCTTCCTGATACTTCACGACCAGAGGGACTGGAAGTCATGGGGCGACGCCCATGCTGTCTGTCAGAACTACGGCGGGGAGCTGGCCGCTCCCTGGAGACTCGCTCCCCTTCAGGAGTATCTCTCTCGCTATTATTCCGATGCATTCTGGGTGGGCGGCCGACAGAACCCCAACAAACGCTCTTCTTGGCAATGGTTATCTGGAAGGGAGGTTCAGAAGAATGAATGGAAACCAGGACAGCCGCAGAAGAACCCGGGCAAGAAGTGTATGTTCCTTGATAAATGGTCGGGTTATCATGCCAAAAACTTTTTCTGTGGTGAAAAGTATCCCTTCATCTGTGAATACCGCGCGGTATAAATCCAGCAAAAGTTATGTGTTGAAAGTCAATAGATAAGACTCTAAAGGTTCCAAGCACAATGGTATTTTGTTCATTTGGCTAATATATTTCTAATAAATGTAATATTGAAAGATTTCATTAAACTTAAATTATTTTCAAATTATGTTTCTCTAATGCAAAGATACATAGATTTGGATTTATTGCTTTGATAAAGGTCAAAAAGTATAACCTGTTAACAAGTCAAAATTTGTACAGTGTTTCGTGAATATGAAATTTATTTTACTGTTGTTGCTAACATTAGAATAAGATCATTTGTTAATTACTTTTAACGTTATATACAGCTATCGTATATTATGATTTTAATGCAGGTTCAATTAAGCTTTCAGTTTTTTTACAGAGATTATCAAAAGTTTGAAGGAAATATGTATGTTTAAATTTATATACCAGGTGCAAGATACATCGAAAATATAATTAGCTTATGAAATCACAGAATGATAATTAATTAGATAGCTTCGTACTATGCAAGTCAAGACAACCTTTAGAGTGTTAACGAACTACCTAGTAGATCCTGTTTA
>2945 ENA|GBEV01002946|GBEV01002946.1 TSA: Procambarus clarkii Pc_2968 transcribed RNA sequence.
AGGAGGAGAAGGAGGAGGAGGAGAAGGAGGAGGAGGAGGAGGTGGTGGATTGAGGCGGTGGGTTGTTCCTGCCCAGAGAGCCAGTCAGGCCCTGGCACCCAGCAGCAGCAGCAGCAGCAGCCACCTCTCCTGGCCCCCATTGAGCAGTTACTGGGCCCCTCCCCCGCACCAACACCCAGCCTCCAANNNNNATCAGAAATATAACAATAAGATTGTGGCCCGAAGCCCAGCTTGCCCGGGGATAAATATCCAGTGTATCTCAGTAGCGCCCACCAGGAGGACCCAGCACGATGCGCCTCACCCCCGCCACTCTCTACACCTGTACTCTCACCCTTATCCTGGTGGTAGATGTGGCGCTCGCGCAGAAGAACCCATCGAGGCCGCTGGAGGACAACGATGTACTAAGCGAGCGGATCCCCAACGGCGGAGGAAAGAGGTACGGCAGCTCGGCCAGGAACGATGTCAGGAGGTACGGTGTAGCGCCCACAGAGCTCCAGGTGCATGACGGACACCGCATGATCACCCGAGCCCTCTGGAGGATCTTCGATGCCCTCATGCAGAAGAAGGACCACTCGCAGCTCTACGGCAGGATGGGTTTCGTCGAGGAGGCCCTGAAGAAGATGATCTCCGTCGACTCTCAGCTCGAGGACGAGATCGATAAACTGAAAGACGACATGCAGACGTGCAAAGCGCAGATGACGACGGTGATGGAGGAGCTGGGTCGCTTCAAGAACTTGAATGCCCGTCTGGAAGTGTTGGAAGAGGGCCGCCACGACTTGAGCGAGCAGGGCGACCAACAGCAGGAGTGGGCGGCAGCAGCGTACTCGTCTTGCCCACAGCCCTTCGTCAAGGTGGATGGCGAGTGCTTCTACCTTGCTGCTCATGATTTGCTAGGTTGGGAGGACGCCCGCAGGGACTGCGGCAAGCTAGGAGGCGACCTAGCCTCCCCCCACAGCCTGCCCGCCCTCAGAGTGTACCTCGCATCTATCCCAGAACCTCCTGAGTACCTGTGGGTGGGCGCCTCCCAGCGCGACGATGGTTCCTGGGTCTGGTCTTCAGGTCCTCAGGCTGGAGTGCCGGTGGACATGAGCAAGGACACGTGGAACGAGGAAGTGCCAAGCGGCTCAGGCAAATGCATGGGACTCTTCGCTCAGAGTTCCTTCCGTGCCTACAACTACGACTGCCAGGAGAAGGACTTGTTCGTCTGCCAGTACTACTTCTAGCCGCCAGGGTCCTCCTCCTCCTCCTGGTGTGTCGCCATCCCTTCACACACNNCTAACTGCCATGGCCGCTTCCCGTACTTCCAGACTCGCTCTCTGCATCTCCAAAATAGAGAAGGTAAACCAGTGACTGTAATATGTCCTTCGCTGTAGAAGAACCTTAGTGAATGCAGAGCGTGAAGCCGAGGTGAGTGTGGAAGATATAAGAGCTAAGCTCCCGATATCGTTGTTCACGGGAGACATTTCCCGTCATCTTCATCAATCAATCGATATCGTTGTTGAGAGCCAGTAGTCTTCGCCTGCCCACGAGTACCCATACTCCACCTAGTGAATGTGGCTCTTATTATTTGGACCATAATATTTATTGTTCACTTTAAGTCCTGTACAGTTATGGTGTGTTATCTCTTGTCGTGCAAGTGACGTCCATCAATTCCTGGTGTGGGAGGCATCGGCAGGATGGCTGCTCCTGACATCATTGATAATCCCTGAGGTCATTAATGAGTGTATACTGTTGATGGTAGTGGAGCGGCTCGGTTATGTGTGAGGTTTCTATTAGACGTGATCCTCCAGACTAGTAAACATT
>12873 ENA|GBEV01012874|GBEV01012874.1 TSA: Procambarus clarkii Pc_12903 transcribed RNA sequence.
AGAACCGCCTGCCGAGGGCTCCCGCGATGCGTCTCCTGACCCTGGCGCTGATGGGGGCGCTCCTGCTTCTGCTGCCCCCGCCGGCAGAGACCCTCAGAGCGGAGAACAGTCTGCAGGAGAAGACCATCACGGCCATCCAACACCTGGCCGAGGTGCTCGGGGAACTCAATGAGTCCCTCACCCAGGACCAACCCTCCAGTCCTACCCCCAACCCCATTCCTGGAAGTGAGTGGACGGTGGTGGATATGGCGGGCAACCTGACGGAGACGCTGCTGCATCTCATCGACACCATCCAGGAGAACACCAGAGCTCTCACACACCTCCAGCAGCAGCAGCAGCAGGGGCAGCAGGGGAGAGAAGAAGGTGTAAAGTGTCCTCCGCCGTTTTCTATGCTGGGTTCGGAGTGCTTCTACGTGAACAAGTACCTGCGTGTGAGCTGGGGCGAGGCGCGCAGGTTCTGTCAGGGTCTCCTGGCGGACCTCGCCACGCCCAAAGACGTCAATAGCCTCCGGGGCATGCTCCTCGACAAGTTCCCTGAGGACGACTGCCGCTTCTTTTGGCTCGGAGCCATAGAGACCACCATTGAGGGCGTGTGGGAGTGGGTGTCGAAGTCTCGAGTCATGAGGAGGGAGTGGGCGAGCGGCCAGCCCGACGGAGGCAACGAGAACTGCGCGGTGTTGAGCCGAGACGAGTTCCCAGCCCTGCACGACAGTCACTGCTACGCTCACACCACCTTCATCTGCCAGAAGAGCACCACGGAGCCCGTCGTCCAGAACGCCCATTAGAGTGTCGGTAGTCCGACACCGGGAGGCCTGGTCGACGACCAGGCCGCGGGGACGCTAAGCCCCGGAAGCACCTCAAGGCTAAGGTAGTCAGCAGAGCTGCCTCTCGCATGGGCGGTAATCAAGCTAATGTTCTCTGCTACGTCAGTGGTATAGTTCTGTTAGCACCGACCAAAGATACTTTGGGAAAGTGTTATACATATCTGTGAATGATATAGTGCTGAATACAACCTCATGTTCAGTCCGCCCAAATGTGATATATTAATAGGAACTGCCTCGTATGGGCCAATAGGCCTTCTGCAGCTACCTTCTTTCTTTCCTCCACTTATTTTTGGTGGTNNCTCATGTTCAGTCCGCCCAAATGTGCTGCAGTTGCTTTTTAATTCACTGGACTAGTTTTTATCTAGATGCTGAAGTAATCTACCGGGCAGAGAGATCCCGGTAACATATTCCATAAAGGCATCTGAGTCATCTAACTTAAGCTACGAACAAATTTCATTATGAGTGAATTTGGTCGTCTTGATTCCCGGTCGAATGTAACGTTATTTAACAGTGTCTCAAATTGTTTGGAGGCGACCTATGGAACCTGTATAATGGTAACTTTGGTTAACTCAATTGTGTATTGAGGTAATGTTTAAGACGAACCGTAGGAGTCCATGCCACACACACACACACACACNNNNNCACACACACACACACACACAGCACTACTGCCTGACCTGATGCTAAGACAACATGATCATATCTAAACAGTGTGATAAGAGGGGGACACATCTACTTAACAGCTATGTTCATGATGCAACTTAGTGGTAGTTTAGAACAATAATTACCTATGCC
>15166 ENA|GBEV01015167|GBEV01015167.1 TSA: Procambarus clarkii Pc_15199 transcribed RNA sequence.
GTCAAATAAGAAATAAAACGTTATGGGGTTCGGGTGCCGCTGTCCTTCGCGGGTGTAGGGCCAGGCGGCGCGACTCCGCGAGCGCCAACTGCGACAGTATTGCCTTGGTCGTCAGTGAGTGAGGGTGTCGAGAGATTTGCTCCCGTGTTGACGTTCCACCACTCTTCCAGCTTCAACGTTCTTCGCCACCAAGGTTTGCGGTGATGTGGATGTGGCCGAGTTTGCTGTTGTTGGCGGCCGTGGGCACCGCTACGGGGCCTCGGGCGAACTTTGTCCACAGGTTCGAGCCCGTGGACTTTAACGGCGCTGACTACTATGTTAATGGAGGGAGTGGAGGGAACACCCCGGCCGTCTTGGAGGACCTCCGGAGGGGTCAGGAGGGTCTTATCGTCAAGATCAGTGACGTCACTAAGTCGCTCAAGGAGGACGAGTTAAAGTTAAACAATGTCTTCTACAAGTTGGGGCGCCACGACACCAACATCGAGGATGTCGTCTCCGACCTTGATCGACTTTCGACAGACTCGCGACGTATAGAGGCCAAGCTCAACAGACATGCTTTTAATGTGGATTTCCTGAGGCGGCGAATGGAAATGCTGCAGCACAGCTCAGAGTCAGAAGCGACGATGGAGGTACAGGTTGAGGCAGTGAGGTCCATCGTCAACCGCCTCGATGATCGCCTTACAGATGCTCTGGCTCGCCTCGGCCTAGTGGAGAATACTACCAAGACACTGGAAAAGCGTTCGGCTCCACATTATGAAGACTTTCATAGCCCTTTCCTAATGGCTGCTGCTGCCCGCCCTCCCACCCTCACAGTCTACCCATCACCCCAGCAAGAGACATGTAGGCTAGACTGGGAGAAGGTTGGACTTGGTTGTTATTGGTTTGGCGGAGAAGAGCTGACGTATCCTGAGGGAGTAGCAGCCTGTGTACGCCACGGGGGTCAGCTGTTGACTCTTCCAGCTCCTGGCACACAGCTGGACCTCCTCCTCGCTCGCCTTCACGATAGTACTATATATTGGACAAGTGGTACCGATTCCTTCAGCAAAGGGGATTGGACTTTTCTGATGACGGCCCAACCTGTGATGCCACTCCACTGGGCAGAGGGAGAAAATTCCTCAAGTAGCCAACCTAGTCATCATTGTGCTGGTGTCACCTCTTCGGGACTTGTCAAACACAAGTGTACGCACCGTTTACCATATGTGTGTCACATACTAGGCCTGCCATAAATTACCCGTCAAGGTAGCAAGATGCTATACATTCTCGGTCATCAGTTGCCCTAGTGTATCAAGACCTTCATAGGGCTGACTACACAAACATTGCCAAAATGTCACAATAACACACATTTGTTTTTAAGTACAGTTACCTAAATGCAGAACTGCACATCCTTTCCCGATACAAAACAGTTTATGAACACTTGTACATGAACAGACATGTTTGCACCGGTGCATCCCATGCCATCCAAACTTTGCTATATATTGCTATTTTCTACCACACATTATGTTTGTATTATGAAAACAATTTAACCACACTTTCTATGCACATTTTTTATATCAAAATTACTTTTAGAAAATACATCTAGAAATATTTTGTAGATTCCTTTGGTCACCATTTGTTGGCATAAAATTCTGGTCCAGGAAAGACATGGTCTCGCTTTGCTGGCAATTAACCATTGCTACTGAGGAACCCAATTTTAACAATGCATTCAACCTCATAGTATATTGGCCTCTGATCACTATAATATGTCATACACTGTGAAGCATAATTTAAGGTATGGAATAAACACTGCTGTTTGTAGCAAAACTGACCATCATATTGTACAGTATTCACTAACAACTAAATAATGGTTTATGAATGTATTTGTACAGTACAACTGTGCTAGAGAAACATCTATGATTTTAATCAAGACAACTATGTTAATATTTATAATAATAATTATAATAATTTTATTTATAAAATATACATAGGAACATATTAGTGGTCAATTACTAGATACATAAATTGTAAATTGTATATTAGATAAGACCAATAATACACCCAACCTTCTATTCATGCACATGCTCCAACCCCACAATGTAAACAAGTTAGCAATTATCCAAATGTGGTTAGAGGATGGGAGCCATGCTCGTGATCTCTCATCTTGTCAGTAGTGTACACAATCATGAGCACAAACAGTTACTCCTTCACACATTTATTTATAATGATACATGGTATACAAATACTGTACTTTACAGTAAGATTTCGGTAATCCGAATAAATTGAGTTCAAGTTTTTAGCTGCTCATCTCTAATAATAATTCACATTACCGAGATGTCTGCTGAACTCTAACCAAAATAAATTTGAGCTCGAGTTTTTGACTGTTCAGCTCAAATATAAATTCGAGTTACTGAGATTTTTGACAACGGGAAACCTGAATGAATTTAAATTTCAGTTTTTGACTGCTCAACACTAATGAAAATCTGGGTTACCAAGATTTCTGATAACAAAAACCCAGTTAAATTATATATTTTTCCATTTTTGGACTTTCCAGGTAAAAATTCAGCTAACTTGAATGTCCGCTTAACTTGAATGGAGTGGACCCCATGTAATTCAGATTATCGAGCATAGACAGTAGGTAGTGTTACCTTGCACAATAAGTCACAAGAACATGATACTTCAGAGAAAATATCAAAGCCATATTATGGGATTGAACCAACATCACTGGACACTGGTGCACGTGCTTGTTGAGTCCAGGAATTCAGGTTCGATCCCATTTTACAATTTTAATACTTTCTCAAGTGTTACCTTCATTAGCATTATTTATAGTCAAATTATGAGGAAATTATTTTAATGCTATTACAAATTTTAACCTAGATTCCAATGATCTGTTTTGTTTTTAGGAATTAACAGTATACAACCAGAATAGTGCACAAAAAATATATATTTATCGTTAATGCTTGGTTTCTCATATCCTGACAAAGAACTAAAGTACTGCACCATAGCTAATGAAGTAGTATATGCATGCTGTAGTGATAATTTTGAAAGTAAACCCCATATCCCTATACAGTATTTGAATATATGGAAGCTTTGACAGAAAATTAGTAATGTACAGTACACGTAAAATCAAAGTTACCGACACTACCAGCGAGTTGAGTATGTAACGTACGATTGTGTTACGTTGTTGGGTAGATTAGAACTGCCCACGCCGAGTAC
>19947 ENA|GBEV01019948|GBEV01019948.1 TSA: Procambarus clarkii Pc_19984 transcribed RNA sequence.
ACACACTGGTACACCCCGACCCAGGAACACACAGCCCACACATCCCGAGGCAACACATCGTCTCTGGCTCGCCTGGCTGGCTGATCCTGCACTCAGGATGATGGCTGGATTAAAGACAGTTGTTGTGTGGTGGTTGGTGATGGGTGGCTGTGTAGCCAAGCTGGACGTCCCGGAACTAGAGGAGCTGCGCTCAGCATTAGTGGTTACACAGTTGGTGCTCTCCGAGCAAGCTGAAACCTTGAAGCACCTGGTGAACAGCACACTACAGGCGAAAACCTCATGTGCTCCAGAGCGGTGCTGCCCCTACCCTTACAAACGGGTGCTGGACGAGTGTTTTTATCTGAGCAGCAAGCAACTGGCCTGGAGTCAGGCTCGTCACTACTGTCAGGGGATGAAAGGGGACCTGGCCACCCCTAAACACGTCTTCGCTCTCGTGTCCTTTGTCCTCGAGAATGGAGCAGGGACTGGTGCTGTCTGGATTGGTGCTACGGACCAAGGACGCGAGGGTGTCTGGCAGTGGGTGAACGGACAACCTATTGCCGCCGACCAATGGACCCCCGGACAGCCTGATAACACTGGAGGTGCTGAGAACTGCATGGACATCAGGCTGGCATGGCATCCGTCCCTCAACGATTTCAATTGTGTCATAAGTCAGCGATTTGTCTGCCAGTATAATGCATAATATAATGAAGATTCTCGTTCTGAGTGTATAATTTTCTGATCTTTCAAATTAATTACTTTAATGTGGATTAATTAGGTATATTATTTTTTGTTGGACTAAATACATCAACAATAATTACTCTGTTGTATATATATGTACTTTTAGAGGCAAATATGTCACGTTGGAGTCAGGTACTGTGTTTGTGGGACTGTTGAAGGACTGTTGAGTCTTGGTGTGTGTTGTTTGACTAATTTTGTAAATAGATGCCATATGGCACAACTAATAAGAAATCTTAAGCTTTAGTTCCTGACATGAGGGACAATATATCATATAATGTGTATTTTGATAGATAATTAGTTGAACGTGTCACCAAGCATAGTAGACAATAGACTGTATCATGATAGATGTGTACATGAACATGTCACGAGGTGTAGCAAACATTAGATTTGACCATGATAGATGTTTACTTGAACATGTCACCAAGTGCAGCAAACAATAGATTAGACTATGATAGATGTTTACTTGAACATGTTAGTAGTGAAATATGAGACTACGACCGTCCCAAACCTGAGGAGTACCTCAGTGGATCGAACTCGGTCATAGTCAAAAGTGGTGTGGGAGTCCGTAGAATGGGACGGGTTGCGTCAGGGGGGACGTTGTGGGTCGCAGAGGGTAAAATGTATGGCGCGTTGTGTGACATGTAGGTAAGAGGATAAGTATGTGGGCATGTGTACATCATCTCTAAGGTTTCTGGGGCTTCCTCGGATGTTTTGGCGCGTGGCTGACGCGTGGCGTCCGGCCAGGCATCACTTGAGAGAGTGTCATGTTGGGTAGGGGTTGGAAGCTATGTGGTTGGTATGCGGTCATGTAGGGAGGAGGAGGAGAAGAGAAGATGAATATGTTATTCCTGTGTGTGTGTAGATAGATGGGAGTATGTTGAGTGAAGGAGAGCATAGTCTTAAGATGGGTATAGGAATATGTAGCTTATGTTGTGGAGAACCACTTAGTTTGATGAAAGGGAGCAGTAGAGCAACAGAAGT
>35779 ENA|GBEV01035780|GBEV01035780.1 TSA: Procambarus clarkii Pc_35832 transcribed RNA sequence.
CCTACTATCCTCCAGCAGGTGTGGCTCGGGCAGCGGAAGCTCTGGGCGGACTTAGGGACGTCGTGGCTTCACTTCACGCCAGAAGCGTTGCATCTGATCATGGAGCCGCGTGTCCCTACCCATACACAAAGGTGATCAGCGAGTGCTTCTATGCCCACCAGAAGAAGCTGACGTGGTCACAGGCGCGGCGGGTATGTCAGGGTATGGGAGGGTACTTGGCGGAACCCGTCCATCCCTACGGTCTCCAGGCCTACCTCGCTGATTCCTACGGACCCGGGTACTTCTGGGTGGGAGGCACTGACGAAGGTGCAGAAGGTTCCTGGCACTGGGTGAAATCGGGTCGGTCCATTGACGCCGCTGACTGGCTCTTCTCCCGTCCGGACAATCGAGCTGGGAATGAACACTGTCTCGAGATAGTCATGTCTGACTACCCGGGGCTTTATAACGACGAGACCTGCTCTGTGTCGCAAAGGTTCATCTGTCAGTATAAACACAGCGAGTGAACCCTGAGTCTTTGGACAACGAGACCTGTGCTGTGTCGCAAAGGTTCATCTGCCAATATAAACACAGCGATTGAACCCTGAGTCTTTGGACAACGAGACCTGTGCTGTGT
>62977 ENA|GBEV01062978|GBEV01062978.1 TSA: Procambarus clarkii Pc_63045 transcribed RNA sequence.
CACGTCATTAACAACAAACAAAATTTCTTTAATAATTCTTCAAGACGATAAATCTGTTAATAATTAATAATCTTTTAGCATCACAATAGTCGCTCTTGCTGGCATATGAAAAACCTGCTCTCTCGGCATCCCTCGGCAGACGCCACAAACTTGTATGCAGGTTTGAGTGCCATACAGTGAGAGTGAAGGTCCTCGGGCTGGGTGCCGCCCCACACGTCTTCGCTCACAACGCGACCATCTATCCATGACCACGCACCTTCCTTGCCAACATTTGATGCTCCTATCCAGTAGGTGTATGCTCGGCTAAGTCTGAGTTTAAGAATGAAGACCTTGAACTGGTTGTATTGTTGTGGGGCAGCGAGGTCCCCCTGGATGCTGCGACAGTGTTCTCTTGCACTTTGCCACGTCAAGCGCTCTTCCCTGTTGACGTGGTAACACCCACCCCCGCCACGACGATACGGCCACACACAAATACCCTCAACACTGCTGTCCTCAATTGTAACGTTACTAAGCTGTGGTGTCAGAGTTGTTTTACTCCCCATTTCTTGCTTGAGGTTGTGCAGTTCCTCCTGGACAGCGTTGACCTTCCTCTTGACGAAGCTCAGATCCTTAAAGCTCTCCACCTCGCCCAGGCGATGATTGTAGCTCCAGGATTTATTGCCCACCTCACGACGCTCGCTTTCCAACGTTGTCAAGTTTCTGGCAAGACCATCAAGTTCACTCTTCTGTTCATTTTGAACTTTTTCCAGTTTTGCTAAAGAATTTCGAAGCTCATTACTAAAACACTGGCAGGTTGTAGAGGCATCTACAGTATTATGTTTGTCTGAAGTGGGTTCTTTTGAGAGTGTTGCAGCAAGAACTTCAGTACGCTCTGTAATGTTTATTTTTACTTCCTTCACTTCGTCTCTCACGGATTTTACAGTTCCAGTAAGATTCTTCACTATTTCTGTGAGGTCGTCTAGCGAAGACTTTGTTTCTTGAATCCTATCATCGATTTCAGTGATGTTCAGTTGCGACTCCTGAATACTCTCCTCCGTCAGGATATCGCTGTAATTCAAGACTACCTGAGGTTTGTGAGATCTTAATGAGCTCTCGACTTCTTGTAGTGATCGCTGGAACCTATTCATCTGCACTTCGAAGGTATGTGTTTGCTCCTGCACTCCCTGAAGCTTCTCTTGCAGCACCGTCAGTTGGTCACCCTGACTTGCTACCAACAGTTTCAGCATGGAAAACGTCTCTAGCACTAGATTTATTTTCTGGTTCATGGTTTCTTCTAATCTGTTAACGTTACTGGACAACCTGCCGATGGCGTCCTCTTTCTCGTCTCTCAGGTGATCTAGTCGTCGCTCAAGACTGTCTATGGAAGTGTGGTCGCATTTAGTGTGCTGATCTTGCCGAAGTGTGTCACGGATGTCCATTAGGAGAGACGTGGAGAAGCTTTCGTGACTGTTCACTAGTTTGTGTTGCTTAATTTGTGAAAGGAGTCCTTCCTGTTCTCCTTCACCTGATGCTTCGTCTTCAAGTACCCTACTTGAACCTTCCTCCGCCTCGGGTTTATTAAACCACTTAACATTCTTTAAGAGTTCGGTTTTACTATTGTTATAAACATCTACTTCCATTTCTGCTGTTCCTGCATCCCAGAGTTTATGTATTTTATTTTTGCGATTACTTGCACTTTTGTTCATATCTGATTTGTTTCTGTTGTTACTCTCAAGATTTGTTTCCTTGTTTATCCACTTCAGTGTTTCGTTAGTACTACTGGTTTTCAATATTACTGCTTCGTCTGAAGAATTTTCACTGTGTTCTGAAGAATTTTCACTGTGTTGTGTCACTCCTTCCCAAACATTCTTGGTGCTATTTATCATTTCAATGTCTCCGTCTATAGAATAAACTTCTGCAGTTTTATCGTTCATCGCTTCAGCTTCATCTAAAAAGTCATCATCATCATCTTGCAGCCTCAGATGTTCCACAGCTTTGCTCTTAACATCGGCTGCATCTCCGGCTTGCAATTGCAGAGGCTGGTGTCCGGTGTTGAGGTGGTGCAGACTGTGTATATCCTCCAGTCCAACACACACAGCTGTGAACGTCACTTCCAAGAACACCACTGTCACCAAGATGCGTTTTTCCCGTATGGCCAGCATCTTAATATATGATCCAGTTCCTCGACCAAGCCCCACACAGCACCGCTCCTATGCCAGG
>77730 ENA|GBEV01077731|GBEV01077731.1 TSA: Procambarus clarkii Pc_77806 transcribed RNA sequence.
CTCGGAACCACGAGGCACTCAGTATGTCGCCCTCAAATGCAGCCATCACTTGATACATGAATAGCCAAGAAGCAAGTGAGGCTGGGAAAATATTTGGCTATGAAAATCAATTAAAAATAATCGTATGTGGCTGTCCATCTTTGTGAGGGGGTGACCAGTTCAAGCCATATCAGGTCACAGATCCTTTCATGACACTTGACAAATGGCACTGAGCATAGCTTTGTGTGTACAGTCATGAAACTTGATGCTTCCAAGAGAATACACACACAGATGGTGCTGGTCTGAGGTGTTGTCTGGCTCACTGAGGTCCCAAGGCACTGACATCACCTCCATATTCCTGCCAGACACCCATTTCCATCCATCATCAATCTCACGCATGGCTCCCACCCAAAGGTACTCAGAATCTGTCTGCAAATCATAGACATAACTCCTGAAGGCTGACATCTCTGAGGGTTCTGCCAGGTCTCCCAAGCCACCCACTGCTGCACCGTGATCTTTGCATGCCTCCCTAGCCATCTGCCATGACATTCGTTCCTCCAGCAGGTAGAAACAGTCCCTTCCCACCTTGCGGTACGGTAAAGGACACAACATGAGTGGGGCATCCTCCTTGTGGTGCTGTAGAGTTACAATGGCCTCTGTCAAGTTTTTCAGGATAACCTGTACGTCACTGAGAGACCAATTTAGCTTCTCACTATTCTTCTTCATCTCAAGCAGCTGTGCATTTCCTTCAAATGCACTCTCGTTGAGAGCGAGGCACCAAGAGGTAAGGTTGTCAAGATGTGCCTCAAGTCCTATAGTGGTCTGGGTCATGTGAGTGTGGGTGGCAGCAAGGTTCCTGACAGTGTCTCGCTGGCGACGCACTTCCCGCTTGAGATTTTCAACTTCTCGCCGTATTTGATGGTGAAGACCCTGCAGGAGGGCGGTGTCCTCGCTTTGGGTTTTTACTTGCTCCTCCAGTGACCTCATTCTTGAGTCCAGTAGAGTGATCACATCAAGGTCTCCCTCCACTGCTCTCACCCTCTTCAACAGCTCCAGCAAGATCACATTGTGAGGTAATTCTGTGCTTCCCTGCAGGTCGAAAGTTGCTTCGAGGGCCAATAGCCTCTCGTGGTCCAATTTGAAATTCGATTCTAAGCGTTCCACCTTCACTTTCTCCTCCTCCAGTGTCCCGAGGAGAAGAGTCTCAAGTGCCAGCCTTCTGCTGGTCTCTTTCTTGAGGGAGTCTTGAAGAATACGCTGTGTCTGGGTTTGAGAGGCTACTAAGTCCTCTAAAGCATCGAGGCGTTCCTGGAGATGTTCGGCGCCGCCCACACCAACACACGTCAACACAAGCACCACCTGCAGGCAAGTCCTCCACATTGTGAGGCCAGTAACAGACTGAAGATATACCCCTCACTGGAGTCACTCCCATCAACAACGTTCTTAGGAATATCTTCACTGCTGTGCTATTTAAACATTCCAATTACCTCACAAAATATTTGTATCCTTAATTATTCGGATGGCATTCCGAAGCTGAGCGGAATCATGCATAAACTGATTCTCACACTGTAAAGATCTGTAATTTACTATAGATCTTTCTTCGAAACGCTTTCGTTGTACTAATTAATGATTATCACAGGTTCAGGTACTTTCCCGATCACAAATGTAATCTTCTCCGGTTGCTCCATATACTCGCCTTCCCT
>95272 ENA|GBEV01095273|GBEV01095273.1 TSA: Procambarus clarkii Pc_95354 transcribed RNA sequence.
CTCAGCTGCGGCCCACACACACCCCCTCCGAGATCTCCTCTCACTCTACGGGGTTCTAGTAAAGCATTTGTCCCGCCCACAACTCGCCCGTTCGTCTTTTATAAATCCGCAACGGTGGGGCGTCGCCCGCTAGGCTGTGATTCCACTGAGAGCGAATATCAGCTCGCCTCAGACGATATTGCTGAGCTCAACGCGCAAAAATGCCGTCTCTGCCCTGGAAGTTGAGCGTGGCGTTGGTGGTGGCCGTCCTGTGGAAACCCTCGCGACAGAACCTGATCATAAACGTGGAGTGGAACGCTACCGATATATTGAACGACGCTTACGAAGAGATTCTGGACATCCACCATGACCTGAGGCAAATGGCCTACTTCATCAGTTCCAGGATCGACAAAGCCTTGGCCGGATATTGCCCGACGCCCTTCATACCAGTAATGTCTCAGTGCTTCTACGTCAACACGAGGCACGCGCTCTCCTGGGAGGAGGGGCAGGCCTTCTGCAAGTTGATGGGGGGAGAGTTGGCTGAGCCCACACACTTCAACTCCCTCATGGCCGTCCTCATGGATAAGTATCCGACGGACCGGTCTATGTACCTCGGGGCGTCGTACCAAGGCGAAGGGGAAGGCTGGCGGTGGCTCTCCGGGAAGCCCGTGGAAACCGACGCCTTCAGGGAGCCCATGGGCTCCGAGGACACCGACGATAACAACATCACCATGAACATGGTGGCGTTGAAGAAGGTGGACATCTGCATGGTGGTGTGTCCGGAGGGCTGCGTGGCTGTGCACTCGGCCGCCGCTGCTCGGGACTGCAGCAAGAGGAGCGGCTTCATTTGCGAGTACACGCAATCGAAAGATTAGCAGCAGTGTATGTATCGTACGCAAAGCGCCACAGATGTCGTTGGCAGGGCACCAGAAGCAGCACAGACGTCAAACGTAGTTGGAAAGGCATCATTATACAGCGCCAGTAGCATAGATATCGATCGTAACACCAGCAACATAGATGTCATATGTAACACCAGCAGTGTAGATGTACGCAGCACTTACAGCACATGCAGCAACACAGACAGCACAAGTAACATCAGACGCAGAAATTTTAAATGTTTTTTAAGGATGAAATCTGAACATCAAATACATTAAATCTGGAAGTATCATGAATCTGAAAGTATGTCTACTACCTGTTGTTTTTTGTTCATATTAAAAATATCAAACAAAATGAAGACGATTTATGAAGCAGCATCGAACATTTCCCCGAAAACATGTTCATCTTCAAGTAGATGGTGATAAATCGTTGCATTATTTAATTTTTAACAATTTCTGTGAATTTACCGGTTATGAAAATTAGGAAAATTGGACGATAGCTGCAAAATACAGACTTCCCATTTTATGAACAAGTGTGATGCCGACAAATTTCTC
>2574 ENA|GBUF01002575|GBUF01002575.1 TSA: Eriocheir sinensis comp25760_c0_seq1 transcribed RNA sequence.
TAGAACCCGACTGACCCCTCTTTGGCCTTTAGAATTAGCTGATGTGAGAAGCAAAAGTGCCTTATAATACCGACCACAGTGAACCGTAACCAAACTACACAACTTGGCAAATGTAAGGGTGCCTCTGTGTGCAGGGTCGAGGCTCCAGGCCATGCTGAGTAAGTCCAGCACAGTGATGTGTGTGGGGTCCAAAGGGATTATTAGGCACGTTGTCATGGGTCTCGTTCCCCCCAAGCCAGTGCAGCGGCATGACGGGCTGGGCTGTCATGAGGTACACCCACGAACCGTGAGAGAATGCGTCCGTCGCCCCAGTCCAGTAGAAAGTGTCTTTGTTGAGGCGTGCCAGCAACAGGTGCAGCTGAGTGCCTGGTGCAGGGAGGGTTAGCAGGCCGCCACCTCGGTGTAGACAAGTAGACGTAGCCTCGGTGAAGGTCAGCTCTTCCCCCCCGATCCAATAACAGTCGTTGCCAACACGTTCATAGTCCAGCCGACACGACTCTCTCCAGGGCTGGGGGTACACGGTCAGGGTTGGGGGCCGTTCTGCTGCCTGAATATACCCGAGGTGCTCGTCGCTGTATATGACTTCAGGGTGACCGCCAGGAGCTGACCGCTTTTCCAGGGTCTTGGTGGTGTTTTCAACCAATCCTAGGCGGGCAAGGGCATCTGTCAGCCGGTCATCCAGTCGGTCGATGATAGAACGGACAGTTGCCACTTCAACCTTGACCCCTGCCTCACCCTCCCGCCGCCGCTGTAGCCCTTCCATCTGGCGGCGTAGGAAGTCCACACTGTACGCGTGTTTGTTCAGCTTGGCCTCGATGCGTCGCGAGGACTCGGTGAGGTGGCGCAGGTTTCCGTCCATTCCCTCCAGGTCAGTGTCGTGTCGCCCCAGCTTGTAGAAGACGTTGTTCAGCTTCAGCTCGTCTCCCTTAAGAGTCTTGATGACGTCATTCAGCTTCACAATCAAGCCGTCGTGACCCCGCCTCAGGTCATCTAGCGTCCCCGTGTACCCATTCCTGTTAGCAGAGTAGTAATTTTCATCCAAAAAGTCCAGTCTGTCCAGGTGACCAACGAAATCTGAAGGAGGCCCTGTCCCCGTGACCTCTTCCACCACCACCACCACCATCACCA
>4466 ENA|GBUF01004467|GBUF01004467.1 TSA: Eriocheir sinensis comp35313_c0_seq1 transcribed RNA sequence.
GTGATGCTGATGATAATGGTGGTGGTATAAAGCCGGGAGGCGTTGCCAGCCGGCCACAACTGCCAGCATGACTCGCATCGCTTGTGTCCTCATGGTGGCCGTAGCTGGCCTCTCTGCAGCGTCAGCTTGCCACTCGCCCTACAAGCGGGTGGGCGGCGGCTGCTTCTACTTCAGTGGCAATATCAAAAGGAACTGGTTCGGCGCACGAGACTACTGCAAGTCCCTGGAACAAGGGGGGTCTCTGGCAATAGTGGACGACTGCAGCCTGATGCGCCCGCTGTGGAACCATATCCTGTTTACATATGGCAAAAGCTCGCACTGGCTCGGCGCTTCGGACATGCACCATGAGGGTTCGTGGACGTGGGTGGACGGGTCGCCCGTCGCCATGGGCATGCCCTTCTGGTCATTCAACGAGCCCAACAATGATGGCCAAGAGCATTGTTTGGAATTCTGGAGCGCGAGGAATGGTTACTTCAACGATGGTCAATGTTCCAGAGTAGAATCCTTCATCTGCCAAGCCCCAAGGTCGAAAAACTCGTGGTCACGCTAAGACACAATCCAGATTCTAAGGAAAGGGAATTTTCTACACTAACACTGAACTTAGTCAGGAATGAATCAAAGACTTAACCTTGAAGTTGTTGTTATAGCACCTTATTAAACGTTTGAAACCACTTGAATGTTAATACCAAAACCTCTCTGTCCTTCACCCAGGCACCACCGGCAAAGCCACCGCCACCGCCATCATCATCACCAAAACCACGACGATCATCACCATTATTCTCTTCCACACGCCAATACCTATCAACGTCTCCGTCATCATCACCATCGACCTCCTCACCACCGCTGCCATCATCACCTTCACCTTCCTCCTAACTCCCAAAGTCACTTCAGTCACTTTCACGATCTCCTCACCACCACCATCATCACTATCAGCATCACCACTACCATTACCACTATTACCTTGCTCTCTTTCACTCCGTCAGGTCTATATACTTCCCCTCCACTACTACTTCTACTACTACTAC
>4712 ENA|GBUF01004713|GBUF01004713.1 TSA: Eriocheir sinensis comp36076_c0_seq1 transcribed RNA sequence.
TTTTTTTTTTTAAGTAGAGATGGTTTTATTCGAATGCATTATAAGGAGGGTTGTTCCCAAATTTAGTGAAAGGTGAAAGGGATGCAAAAAGAAAACAGTAGTTAACTCTTGCGTCAGTGAGGTGGACAGCACGAGCTTGAGTGGTGTCGTGTGCAGCCCGTGCCGCCGGATGGGTGGATCGAGGTAGTCGGTTTGCAAATCGCCCTACACGACGGAGTGCAGCTTGCAGATGAAGTAATGCAGGTTCATGCAGCCTTCGTCCTCCATGTAGAAGCGCTTCTTGTGGGACATCAGACCGCAGAAGTTGGAGAGGATGTGGTCGTCGGGCTCACCGGTGGCCCAGAAAGGCGCGCCCCCGGGCACCGTGGTGCCGGACACCCAGTACCACTCCTGGTCACCGGTGGAGTCGGCGGCGCCCACCCAGTGACTCCTGTCACGCTCAGCCACGTCGAGATGGTGCGCCACTTTGGTGAACTCGTCGCACGTGCTGGGGGCGAAGAGCTCGCCCTGGTTGCTGAGGAAGTTTGTGCGGCAGTAGTCCTCGGCGTTGGACCAGGTCTTCAGGTTACTGCTGAACCAGTAGCAGTACTCGCCCACCTGCACGCTATCGATCGGGCAGCTCAGGACCGGGATGGTGTTGTTGACGTCCTTGGTTTCCTGGTCACGGGTCATCTTGGCCTCAGGAAGCTCACACACAAAGCTCATGGGCGTGCTGCAGTCGAAGTCGGAGAGCTGGAAGAAGGAAGCGCTGTCCATGGCGGCGCAGTCCTCACCATCGTCGTGGCCCTGAGCGTGCGCCCAGAAGGGAACGCCGCTGGCCAGGGGCATGCCGCTCACCCACCGCCAGTTGTTGACCGTGAACTCTGTGTGCGCGCCGACCCAGAGCGTGGACTGTTCGTAAGTGTTGAAGCCGAGGTAGCCGGCCAGGAGTGTGAAGGTCTCGCAGGAATCAAAGACGGCGAGCTCTGCCACGCCGCCGTCCCCGCCCAGGTTGTGACAGAAGGTACGAGCTCCCGCCCAATCCAGCTGCAGGTTCTGTTCGACGTAGTAGCAGCCGCCGGCCACGGACTGGAAAGGCGCATTACACGCCAATCCCGTGGCAGCCCCAATCAGGAGAAGAAGAAGGGTCGTCGTCTTTGAGTGAGCCATGGCTGGTTACTTGCAGCTGGATTGGGGCTGCCACGGGATTGG
>4956 ENA|GBUF01004957|GBUF01004957.1 TSA: Eriocheir sinensis comp36773_c0_seq1 transcribed RNA sequence.
GCGGAAAGGGCAAGGGCAAGGGCAGTATATAAACCCTCGAGGAGCAGGGAGGCAGCACACAACTCCCACTGTACGAACACGCTCACCAAGACACCCCAACGGAGCCATGGTGATGTTCTCTCTCCTGATACTAGCTGGTCTGGTGGCCACGTCCCTCTCAAGCCCATTCCCTGCTGTCCGTGAATACCCTCGCCTCGAGTGTCCCGAGGGATGGGCGCTCATAGACCGGACTTGCTTCCTGTTGGCTGATGAAGCCGGGACTTGGGATGAGGGCCAGTCCTTCTGCAACCAACGGAGCGCCTCCCTGGCCACCATCTCGAGCCAAACACAGCAGGTCGCCATAACTGCCATGCTGAGCCAGAGTGTGTGGATCGGCCTCAATGACCTGAAGGAGGACCATAGTTACGGCTGGGCTGACGGCTCGGAATACAGCTACGCCAGCTGGGATGACGGCGAACCCAACAACTCTGGAGACGTTCTGTGGCTGTTCGGCGACAGTGAGGACTGCGTGGAGATGCGCCGGAAAGTTGGCTACATGTGGAACGACGAGCACTGTGACGAGAGCAGACAGTTCCTGTGCAGCATGGGACCTGAAGAAATCACCACCACTACCACCACGACCACAACCACCACGACTACCACCACCACAACCACCACACCCGCCCCCGTGTGTGAGGAAGGTTGGGAGATTTTTGAGGACGCCATCTGCTACAAGGTGAGCGAGGAAGTGGCTTCGTGGCCCAGAGCCCGCGACGCCTGTCTTGCCCAAGACGCCCAGCTGGCCGCCATCACCTCAGAGGGACAACAGAACTTCCTGGCTGCACGCCTCACCGCCAACACCTGGATCGGCCTGAATGACGAGGTGGAGGAGGGAGCCTTCACCTGGCCGGACGGCACGGAGCCCGGATACACCAACTGGGAGGAAGGTGAGCCCAACAACTCCTACGCCTACCTGACTCTTGGTGTGGGCGAGGACTGCGTCGAGGTGAGGCCTGAGGATGGCTACATGTGGAATGACGAGCTGTGCACCATGGAGAGACTGTTCGTGTGCCAAAAGCCCCCCCAGTAAGACCCGTGTCCTTCCCACGAGCCTGCCAGCATGCCAGCCTGCCAGCCACACTGGAGCCACACCATCGGCCACGTCTGACACAGCAATGATAGAAAAAGAACTGTAATGGGGCTACAGTCACCGAGACATTATACTTGATTGTATATTTATTATATTCATTAACTAACTGGATTCCTCTGCTTTTAATTATGATAGCGTTAAATAATAGTATCAGGTGTAACAACAGTACCCAGGTTCATATATATTTTCATTTAACTAATGCTATTAGTTATGATATTTATTTTTTTCGCTGTCGAGTGGCTGGTGGAAAAGATCTCCCTTGATAACCCTTGCTATACGTGACACATTATAGGAATATTATTTTCCTCATAAATGTGTTTTCAAATCAGATAACATCTCTATGAACCTTGACAGTTCTGTTGCTGATGTTGGGGTGGATCACGCAAATACAATATATTTCAAAAAAAA
>5153 ENA|GBUF01005154|GBUF01005154.1 TSA: Eriocheir sinensis comp37265_c0_seq1 transcribed RNA sequence.
TTTTTTTTAAGTAGATAAGATCTCAATCCTTTCTTCAGGGCTAACACTTTTTACAGCTTTGTACAGCAACACAGAGAGTTTGTGGGTGCAAGTTGAGTGTGTTTTCTAGGTCATGTACAAACTGGAGTCCAACATAAGCCAACCACTCACAACACTTATCAAAAAGGTAATACGGTTTGAGCAAATTTACTTCTGATATTTAAACAGAATAGGAATATCATGCTAAATTCTTAAGATCCATTCAACGCTGTCAGCCTCCAATACTGAACATTACTCATCTCGTTCAGTTAAAGCTACTGGGACAATTTGATTTTCATGTACATCTTAACCTAGACTAGGGGAACCAGCTGACCACTTAGCAGCATAGAAACACTATCGTCATCTAACCATTTACACCTTTAGCACATACAAGTTTGATACGATATTGAAAAAAGGTTTCCTCTGATGGCAGCCAACCTGTGAGAGAGGGCTACAGGACAACACTAACTACACTTGTTCTTCACTTTGCCCGACAGAAACACACACGTCAAATACTAAATAATACTCTTTGGGCTACAGACTAAGTCCTTGATGCCTGTGTTTCTCTTCCACATGTGTCTTGAACTGTTGTATTGTCATTCATGGGTGAGGACTTCTTGCAAGGTTGATATGTCACGAAGAAAAATGTAACTAATTGAACACACACACATACAGACACACCTCATCTCCAGCTGATGAGGTTCATGACCCTTGACTGCCGTGTGTGGCGTGTGAGCATGAGCACACACCAGCACACTTGTAAAAACAGCACCAACTTGCAGCCAACCACCCGCAGCCCTGGGTGATGAGTATTGAATGGTTCACACACCAGATACATGCCTACCTCCAAAAACCGACAAGTAATTTGGGACAATGAGCATATTGTGACCAAGAAACAGGAAGATGGTAAAATATGTGCTGAATTTCCGAAAAGGCAATAGTGACACGAGCCACCAGAGGGCTGAAACAGTCTTCTGATCCACAGCTTAATCACTGATCACAGTGGAAGGTTGATGACAGCTGTAAAGTATGTATTTATATATATATAGATCTATATATTTATATTTATATTTATATATAAGATTACTGTGACTCCCAAATCATGATCGTCCTGCAGTCGCGTCCATCCGTGGCCTAGACGGCCCTGAGACAGATGGTGAGATATTTGCTTGCGCAAGATACATCAACCCAGCGGTGAGTGTAGGAGTAGCTAAGGACGACGCAGTTATAGCTGGTGCCGCTGTTGGGCTCCCCGACGTACCAGAAGGGGCTGCCCATGGGGACGGGCTTCTTGTCGTGATCCCAGAGCCACACGCCTTCCTCAGCCTCGTCAGTAGCGGCCAGCCAGTAGTGATGTGACGCCAGACCCACCTCCGTCTGAATGTAGTCATAGAACAAAGTTTGATCGGCACAGTTATCAAAGTGCAGCAGCACGCCGCCGTGGGTCTTGCAGTAGGCGATGGCGTCCGTGTAGTTTTTTGCCACAAAAGGGTCCGTCAAGATGCAGCGCGTCTCATCCAGGCGATCGTAGGGTTCTGGGCAGCCGTCACTCTTGAAAAGATACCCTTGGGTCAGAGTGGCGCCCAGAGCGATAAGCAAAAACACCGAGGAAGTCTTCATGTCGCTGAACACGAGCGGGAGCAGAAGGAGGTTCAGGAGAGAGAATGAAGGGGCTTGGGAG
>5719 ENA|GBUF01005720|GBUF01005720.1 TSA: Eriocheir sinensis comp38605_c0_seq1 transcribed RNA sequence.
TTTTTTTTGACCCTTGTAAACTGTTTATTGAGGGTACCGAGGACACAGCAGCCAGTTAGTAGGTAGTACGTGTGATTTAGAATCGAGAAGCAAAACGAAGCATGAGAGAAAGATAAAATGAGTGAGACTGTGATTTTTAAGAACCAGTTTAGAACTAAGCCGGAAAGAGCCAAGAACCGGAGGAGGAAGCAGCCGTGATGTCAGCCAGGCCTCCCGCAGGTTCTAAAAGATCTGACAGATGGCGTAGTGCAGGGAGCTTCCGGGATAGTCCTTGTAGTAGTACATAGACGGACAAATGGCAAGGTAGTTCTCCGAGTTTCCCCCTTCCGGCTCCGGCTCACAGGGGTCCCAGTGAGGTCCACCGAGGGGTATATCCGTCTGGTCATTCTCCCACTTCCACTGTCCTTCAACGAGACGATCAGACCCTCCAATCCAGAAGCATTTGTCCGTCAATTCTGAATCAATAATGTGCTGATAGACGGCGTTGTGCAGGTCGCCAGTCACCTTGGCGAGGCTTCCGCCGACCATGGTGCAGGATTGGAGCTGGGTATCCCAAGTGCCATAGCTGGCGAGGAAAGCGAGGCACTCTCCTCCTACTTCAACAAAACCGTTCTGACAAGCTCTGGTCTGCCCTGAGGCGAGGCCCACCGCGACTGAGGCCACGGCAAGAGCAGCTATCCCCCTCATGGTCTGCTGGGGCTCTTGGGTCGGTCGGGGACGTCCTGAGGGTGTAGTTGAGGAGTGGGATGTTGTGATGGCCAAGGCTACGCTTACACTGGCGGCCGCATCGCCTCTTCCCTTT
>6030_(reversed) ENA|GBUF01006031|GBUF01006031.1 TSA: Eriocheir sinensis comp39274_c0_seq2 transcribed RNA sequence.
CTGGAGTAATGAAAAAAAAAACATAAATAGCTGAAAATCTATTTAACAAAAATAAAAGGGAACTCCCGAACTAGTGGCTTTTAATGATTATCAAATAGTCGTTTGGTAATCGCTTAATGATAATTTTAATTACTGAGAAAAATTACCATGTAATCGATGTAATCGATTACATGTAGCATGAAATGGCTTCTCGAAATGATATTCACCTACACACGAGGAAGCTTGAGACACTAGCTAGAGCACACAGAAAGGATGTGCGCTATCAAAACTACATTGGTAATCATTCAAGTAATGGTGGAAAAGTCCATGAAGCATGGCACAGTTCTGAGATGTTTTTCCGCTAGGCTCTTGAATGTTGTCACACCCTTGGTTGGTCCAGTAGGGCGTCCCCATGACGACGGGCGTGCCATCTATCCACACCCACAACCCCTCCACCTCCTCGTCGGAGGCACCGATCCAAAAATGGGCCTCTTCGGCTGGCGTACCTATCGTCCTTATGTACTGCTGACTGTCAACATAGAACTGCCCATCAGACAGGACGGCCAAGTCGCTGCCCAACTCTTGGCAGAGCTGCCGCATTTCCTCCCACGTGCCGGTGACGGTCAAGTCCAAGTGGACGCAGTGGACGCCCACCGGCGCGAAGGGACTTGGACAGGCCGAGGAGGAACAGAAGAGGGTAGTAGATCATGACTTTGAGGTTGTAGCTGATGATAAAGATGCTGCTTTGGTGAAGTCT
>6400 ENA|GBUF01006401|GBUF01006401.1 TSA: Eriocheir sinensis comp40114_c0_seq1 transcribed RNA sequence.
CCAGCTCAAGGGAGGAGTTATTCAAGATGTGGACGTTGAGCACTGTGCTTATCTTGTTCGGTTTTTTTACTGTTGGGTTGACAGCTCCGAACACCAGCTCAAGGGAGGTAGAGTTGCTGGAGGTAGAAAAGGAACAACGAAGTAAGGAATCAGAATGTCCATCACCGTTCATCAACATAAGCGACAGATGTTTATTCGTGAATCCCATTGAGGAGGGAACCTTTTCCCAGATTGAGAACTTGTGTGTGATGCTGCATGGACACCTTGTGAAGATTGAGTCAGGTCTCTTCTTGTCGGAAATCGTGCAGTACATTGAAGACAACGGACTAAACGCAAACTTCTGGGTCGGAGGATCCGACGTAGATAATGAAGGAAAGTGGACGTGGAGGGACGGGAGCCCTGTTCCTATGGGTACACCTTTTTGGGGTTACTACCCGGTGGAGCCCATCATACAGCAGCCCACGTATGACACGACGGCTAATTGTCTATGCCTTAAGGACTATTTTCTGTACTTCTTCATGGACTGCAATTGTTATAATGAATTTTCTCCCATCTGTGAGTATGACATATATGGAGGAGGACTCACTGGCAACGGATTAGCTCGATAAATGACGGTGTCTGATATGTTCTTTGTTACCACCTTAATGGAGGTCACGTCTCCGACACCTTTTAGGTGGCACATGCAGCTCTCTGAAGAAAACGAGCCATTCAGAAAAGGGAGAAAATGACACGTCGGTCTATTAAACGTGTTGAAGGAAAATATCTGCAAGTAAGGGAAATGCATTTTTTTCTAGAAATTATTTTGATTGTTTAAGCCTAAATTTGTCTTAGTTTCGTATTTCGATAAACTAGAAATTAAGAAAATACTCTGATAATTGCATAAATAGTTTAAGGACTTCTTTGATGTTTTAAACCGTATAACTTATAACTAGTCTCAAAGAATCTGCCTAGATACACTTTAAATACTGTAAAGAATAAGAATTTTTCAAATAAATTAAACACTCCACTGAAACTTGCAATCAGCTTATCAGCTTATCATTGTCAACACCTGTGCAAAAGAGGACTCCTACTGATGCACGTCACTACGCATAGTTCCCGATGCATCGTAAATGCAAAATGCAAAACATGTGACGAAATGTACCACATACAGATTCAAGCAAATAAATCAAAACAGAAAATAAAT
>7147 ENA|GBUF01007148|GBUF01007148.1 TSA: Eriocheir sinensis comp41449_c0_seq1 transcribed RNA sequence.
GCCACGGTAGGGCTTCAGAACACATCGCCGCCCAGCTGAGGCACCGCCGCTCCGAGCTCTCCGGCCACCGCTGCCACTTCGTCCGCCATCCTAAGACGCACACCCCCCTCGGCGGCACCTATGAGGTCGCTGCTCCTATGTCTGCTCCTGCTGGGCATCAGCTGGGTGGGGACGGATGCCTTCTTCGATGGTTTCTTTGGCATCAGTGACAACACCACCTCGCCTTCAGCCCCCTTAGACCACCCTCCCAGCCACGTCCATGGTCACAGCACGGTCGAGGAGAGTGACAATGAAGCCCACCATCACCACCACCACGACCATGATGGTATAGACGGGGATGTGCACGACCAGCCTAGCCACGCCCATCATGGCAATGAACATCCCTACATGGACGAATATGAAGACACCCCCTCAGATGACACTCAACACCACGGCCGCCGCCACCACAATCACACCCACAACCACACCCACCTTCACCACAACCACACTCACCACCACAACCACACTCACCACAACCACACCCACCATCTCCCTCCACACCAACATGGCCGCCACCCACACCCCCACCACCGTCACCATGGGCCGACCCGAGAAAGTGACCGCCGGATCTTCGAGTTAAAAAACCCGATGAGCTTGGACGAGCGACGCCAACGGAACTTGTGGGACTCCATCATTAGAAGGACAAACAACGGGTTCCAGTCGTCTGCAGGCTCCCACTATGACCGCAAGAACCCCCACTACATCCCTGACGGCCCTACACCCAACACTAACCCGGATATTCCCAGTGACCCAAGGCATATCTTTGGGATCTTCCCCGCGAGAAGACTTCCCTTCCCTCCTTATGGTCCCCACACCCACCACCAAAGTCCCCAAGCTGCTATCCCTCATATATCTCCCCCTCGCCACCACAGCCCTTCTCACCGATTCCCCCCTGAGGATGGTCGCAGCCCCCACCACGAGGATCCCCACTACTACGGCCCCAGGTATCACCCCCGTCCTCTCCACTCCAGCCTTCCCTACCCGCCACTTCCCTTCCCGTCACTTCGCATCCCGCCGCCGCCTCCGCCGCCCACGACCCCCCGGCGGAGGTGCCCGATGCTGTACTCCTCTATCGGCGGCCGCTGCATTGCCATATTCAGCATCGCCCGAATGTCATGGAACGACGCCAAGCAGTTCTGTGACGGCATCTTCGGGGAGCTGTTCACCTTCAGCCGCCCGCAGGAGTACCGCGACCTAGTGGTGTACCTGCGGGCAAAAGGGCTGAGTACGCCTCTGTGGGTGGGTGGCCGCGAAACCCCAAGCGGCTGGAAGTGGCTGGACCAAAGGATTATGCCGCTCGGGACGCCGTACTGGGCTGTCAGGGCCGCCCCCTTGTCGAGCGGCAGCCGAACCATGCAGTGTCCTTCCAAGAGGAGCGACGACTCTCTGTGGTGCGCGGCGATTGAAGCAGAGGACTACTACTACCTGAGCGACGCCGAGTGTGGCGCCCACAAGGCCCCGCTGTGTGTGCTGCGGGACGACGCCGAGGTGGTGGTTGCGCGCGGAGAAACCAACTACTTCTACCCTGCCCTCGACCCAGGCTTCTGCCGGAACTGGATGGTGACCGGCCAAGACGAGGATGGCAAGGAAATCTTCAGTGAGGAGACCGATCAAGGCGGCGAGGAAAGCAGTAGTGACGACGAAGAGATGAGCGAGGGTGAGAGCAATGAGAGCCAGGAAAGCAGTGACGAAAGCGAGGAGGAGGAAGAAGGGCAGGAAGATGAAGAGAAGGGAACGGAAGAAAATGAAGAGGAAGGAGCAGATGAAAATGACCAGGAAGAAGGCAAACAAACCACTTCTTCACCTACTCTTGGCGGAGATGTAGACAACGAAGAGGAAGACAGTACCGACACCGACCAGGAGACGAACTCAGGGTCAGGCGGCGGAGATGGGATGCATGAGGATGACGAGGACTTTGAAGTGGAGGGTTCGGGGTTCAGCTTATTGAACTCACCCATAGACGACTATTATTATGATGTGAATGACCCAGAGGACTACGATGCCATAGATAGCCTTTTCGATAACTAGTGCAAGAGGATGAACGCATGATAGACAGACAAGACATTTTTGTGTTGGTTTTTTTTTCTCAGTTTGCAGTGTGTGTGGAATTGTACGGGTGGGTGAGTAAGTGAGTTAAAGTGAGTGAGTGAGAACTTTATTAAACACAACGCTGAAGTGTATGGGTGAATAAGTGAGTGAACGAATGAGAGGGAGTGATGGAGTAGGCTAGTCTATGGTATTTGCGCGAGTTCGATTGCCTCGCTAATAATGCAAACTTTATTAATGTAGTTTTCATTTGAAGACGAGACTCTGCGACAATCTGATACCAAACAAATCCATGTGCTTTTGCTTTTAATACCACGAAAATTAATATAAAAAAATTATCGTAATACATGACACAACAATTTAGCTTCTTACTGTGTGTGTGTGTGTGTGT
>7238 ENA|GBUF01007239|GBUF01007239.1 TSA: Eriocheir sinensis comp41625_c1_seq1 transcribed RNA sequence.
GGGCGCCAAAGGGTATATGTACCGAGGCGTCGCCCTGAGGAACACCAGCAAGAATGAATTTCCTAGCCCGCTTCCTGGTGGTGGTGGGCCTCGCGTTCTCCTCGGCGGCAGGCGCCTCCCTCACCCTGGGCCAGGATGGCCAGGTCCCCTTAAAGTTCGGGGCACCGCTGCAGCTTGACTGTGGCGTCAATGGCCCGCTACGGCACTGCTTCTGGGAGACAGCGGACGGACGCATCGTGCAGGTGGAGGACGTGTACGCAGGGCTCCACCCAGGCCTGCGGGCGCCCGGCAACCTCACCAACAACCAGTGCGGCATCGTTGTGGAGCAGGCCAGGGCGGGGCACGCCGGGGAGTGGACGTGCCGCGCGCTGCTGGACGGCCAGGCGCTGCGGGGCTCAATGAGAGCTGCCGTGGAGTGTGTGTACCCCTTCGTGGCCGTGGGCGGCGGCTGCTACTACTTCAGTGAAACCCTCCTCCAATCCTGGGAGGATGCACGATCATTCTGCAAGAGCCTTTCTGTAGGGGCCGACCTGGCGGTGCTGGACGACTGCCACCAATTCCAGCTGGTGTGGGGCCACATCCTCGTGAACTACGAGGTCTCCGTGCACTGGATCGGAGGCCACGATGATGCGTCGGACGGAAAGTTCTACTGGGTGGACAACACCCTCATGGTGATGGGGACGCCCTTCTGGAAACCCAACTATCCCAGCGGCCTGGAGAGTTGTGTGGCCCTCAGCAACGCCGGCGGCTACTTCATCGACCAGCCCTGCACCGAGCCCCATCATTATGTGTGTCAGCAGCATTAAGAGAAACAAAGACAAAGCAAAAGGAGAAAAAAAAAACTGAAAGACAAAAAAACAATGGACCACAGGGATGCACGCACAGGAGAGGCGATTGCAGCCGTCACCTGACACACCACGCGCCAAGGCCGACCTTTAAAGTCACTGTCGTCACCTGTCCTGTTCTTACGCAACCCGCGTGGTGCGCACATCACGCAGCTGATAACCTGTATGGCCGCCCTCTGGGGACAACACGCCTCACAAACCTGCCCGGCATCTGACTGGTTCCCCCGCTTAGTGTTTTATTTTGCCTTTTGCGTGACGCCTTTATCAAGTGACTACGTAGGTACTTTACGTAGATTCAGAGAGTACCGAAAGAAATCCGG
>8034 ENA|GBUF01008035|GBUF01008035.1 TSA: Eriocheir sinensis comp42850_c0_seq3 transcribed RNA sequence.
CACAGCAATTTATTCCCCGTAATTAACCTTCAACGAGTACATGGATCCAAGCATTTTCATTTCTCCCTCGATGATGTGACAACGAAGACTGAGCCACCAGGACCTCGCCTCGGTGTCTCGGCTCCAGGGCTTTTTTTTTTTTTTTTTAATCAAGGGTATCGTAAGAAGAGGAAGTGGGTTAGTGGCGAAGGTACAGGTGGGGGAGAAGGAAAGACAGCAAGAGTGTACAGTTGTATGGTGTAGGTTCGTTAGTTGTTCCGGTGTTTCTTTATCAACGAACCCCTCAGTTTCCAATAGTTTCACGCATTCCCTTCGGCGAGCGCTCAGAGTTGGCAGATCCCGTAGTAGAGGTGATCGCAGGTACAGGCATGGAAGTAGAAGTCTGGCGGGAAGAGGCACAAACAGTTCTTCTTGGATCCTCCTTGTGGCTCATTGTCGCAGAGGAACCAGTGCGGTGGGCCCTTGGGAATTTCAGAGCCGTCGTTCACCCAGACCCACCTTCCTTCCACAGATAGGTCGGTTCCTCCTATCCAGAAAGCCTCGCTCTCCTCGCCAATGTGTCTCAATATCTTCTGATGCAAGGTATCCGTCAGCTTAGCCAGGATGCCCCCTAACGCGTTGCAGTAACTCAGCGTAGCGTCCCACGTGGCCTTGGCGCGCCTGAAGTGGAAACACAAAACCGCTTCTGTCTCGTCGTTCACGTTATCCCATCCTGGAGGACAGTCGGCGCGCGTTTCTGCCGGGGCGAGACACACCAGCGCTGCGGCCACGGCGAAAACTGCTGTCCACTTCATGTCGACTGGTGTGCGTCTCGAGTGTCCCCGTGCGGCACTGTGTCAGTTACGAGCGCGAGTGTGTGTGAATGTGTCGAAATCTGGAGAGCCAGGTGGGAACACTCCTCCCCGC
>8961_(reversed) ENA|GBUF01008962|GBUF01008962.1 TSA: Eriocheir sinensis comp44084_c0_seq1 transcribed RNA sequence.
AGAGAGAGAGAGAGAGAGAGAGAAGGTCCACTTTGCAACAATAACAAAAAAAGAGAAGTGTGTGGTCGCTTTCCCTTTCGGTCTGGTCGATTATGGGCACCTGGGGAAACCTGGGTAAGATAAACTGACGTAATATGCATGTTGCTCAGGTCCTGTGACCCGGGGTACTGGATCATCACCAGCCACAGCCTCAAGGGGCAAGGTGACGGAGATGAGAACAGAGGCCATGCGCAGCTCAGCGTATGCCACCTGATTCACCTGGTGCTGTCCATTACCTCGTGTTCCTGTGGCAGCGGCGAGCCCCGTGCCTCTTCACCGTCTAGGCCAGCCTTGTCTTGGCCCCCCGTCGCTGTCGCCAGTTTGTTCAGTTGTTCAGTATCGCAGGTTAGGTCGCGTGTAGCAGTAGGAAAGTGAAGAATCTTTATTGAATGCTTACTATGGCTACTGGGATTTTTCTCTGGTAGTCTTCAGGAATACAGTTTTGTTTGTATGAGTGTTTGTTTTGGTTTGAAATAGTAGCGGCAGCAGCATCAGAAGGATTAGTAGTAGTTCCCGAGCGTTACACCTGCTGGCACAGGACGTGGTTAGTTTGGGCACAGTTTGCGTCGGCGAAGAAGTAGTACCGCTTGGAGTCCATCAGCAGACAGTTCTCATCGGAGCCGCCATCGGGCTCGTGGGAGTAGCCGAGGATGCCGTAGGAGAGAGCCCAGTACGGGGTGCCCTTGTCAATCCTGGTGCCGTCCACGATCCACGACCAGTCCCCTTCCACCGCCGCGTCCGACCCGCCCAGCCAGAAGGACTCAGTCAGGCCGTAGTACTTGATATACTCGAAGGCGGCTCTGAGTTCGGACGCTGTTTTTATACTCGCCAGCACGCCGCCGTTGGCCTCACAGTACGCCTTGCCCTCGTCCCACGTCAGCGAGGCGCTCACGTAGAAGTTCAGGCATTTGCCCGCCACGTCCTCGTACCCAACATTACACCCGTGGCAGCCAGCCACGAACAGGGTGACGACGAGGCAGATCAGGCCCTTCATGATGCCTCTTGAGTCCTTTTCCCTCTCTGTCGCTCTCCCTTCACTGCCCTTGCTGCCCCAAGAGATAACACAGCTCCCTCTTGTTGCGGAGC
>11397 ENA|GBUF01011398|GBUF01011398.1 TSA: Eriocheir sinensis comp46581_c0_seq3 transcribed RNA sequence.
CCTCGCTCTTTGGAACTACAGGTAAAAGCAGACAAGTAGACGAACATATATTGATTACTTGACTTTGACGCCGATACTTCTGCTGCTGACACTGTGACAACCCTTCTGCTACCGCTGTTGCTCCTGACTCCTGCTGAATCTGCGCCTGCTGCTGCTACTGACACATCTGCTACACTTACTCCTCCTCATCCTGCTGCTACTACTACTACTAACAATAACAACGAGCAGAATGCGGAGTGCTATATGCATGGTAGCGGTACTAGCCTGCATGGGCCTAATAGAAGAAACCAGCGCAAGAAATTCGTGCTCCGAAAACCAGTTCCAGTGCGATAATGGTTACTGCATCCCCGACCGCTGGCAGTGTGACGGCTTCTCGGACTGCAGCCACGGGGAGGACGAGTACTATTGTGGCACCTCGGACTACTATACCGAATCTTCCGCGGAGCCCACGTGCGCCGATGACGAGTATGAGTGCTGGCAAGGATCGTGCATCCCAGAGCACTGGGTGTGTGACGACTACCAAGACTGCCCTTACGGCGACGACGAGGAAGACTGTGACTCCACAGGGATGACTGCCGAACCAATGTGCCCTGGTGACTATTACCAGTGCGACTACTATGGAGAGTGCATCCCTCACAACTGGGTGTGTGACGGTTACCCAGACTGCCCCTTCGGTACCGACGAGGAAGATTGTTATAATTCAACAACCGCCCGTTACTCCAGCACCACGCCTCCCCCACAGCAAGAGTGTAGGGACAGCTTCGACTACATTTACGACCGCTGCGTACTGGTTGACCCCTTCACAGCCACCAACTGGGACGAAGCGCGCTACCTATGCGAAAAGTTCAGCAGTGACCTGGTGGTACTGAACGACTACAACTTCTACGCCGAGCTCCTGCAGTACATCAGGGACAAAGGCCTGGACTCTTACAACTACTGGGTGGGCGCGACGGACCGGGCCGCGGAGGGGACGTGGCTCTGGGCTGACTCCTCCCCCGTCCCCTTCGGGGCGCCCCTCTGGGCCCTCTACGGCTGCACCGGGGACTACCAGCTGGAGCCGAGGCCCAGCGACGCCGCCAGTCAGGACTGTGCCCTTCTGGACAAGGACCGAGGCCTGCACATGACCGACGCCTCTTGCGACGAGAGCTTCCCCACCATCTGCCAGGCTACGAGTACCAAGAAGGAAACTATGGTTGAGGAACCTATCGAAAAGAAATCAGCATAATGACGGAGTATGAGTTCAATACAAAAAGTATTCTCAGCTAATTAGAAATGATAGATGATATGAATCGCTGAAAGTAGAGGCAGTGGGTGCCGTAATTAGATCATTATACAAAAACGCTGAAGTTCAAAGAAATACATATCATCCTCTTAATACCTCTACATCAAACCCCACCTCCACATCACCACTCCACTACAACCACACTCCCCTTTCAGCACGAACCACCACACTCCACACATACACACACCGCTTCCAAAAGGCGCTAAAGAATTCCCTGTTTCTCGAGATCGCCGCAAGCTGCAACAATGGCCACGGCGCAACACAGCCCAGGGCAGGACTGTGCAAACCGGGAACCTATGAATTGTGCCCCACAGGTGACCGGCTGGTTTGCTCCAACAATTGACTCATTTTCACGCCCATTAAACGAGCTTTACTCAAACGCCAGTGACCTCATACATGCAAAAAATAAAATGTCCTGTACTTACACCAGTCCATCACTTCCTTCGCTGCCTCCTTCCCTCATATCAGAAAATACTTTTCGGAAGAGAATTTCGCAGCATTTGATGGGTGTTTTCTCAATTTCTTTGCGTAGATAGGCAG
>27749 ENA|GBXE01027750|GBXE01027750.1 TSA: Carcinus maenas comp41102_c0_seq1 transcribed RNA sequence.
TGGATGTTCGAGGCAGAGTGATAAGTGTGATAGTCGCCAGGAGTGAGCTGACACCTGACGTACGCACTATATCTGAGGAGGGACGTCTGCCGCTCCCCATAACGTAGTACCACACACAGGCCGACATGAAGTGGGTAGCGACGCTTGCTGTGGCTGCAGCCGCTGTTGGCCTTGGTTCCGCGGTGGGTCTCTGTCCGGATCCCTTTGAAAACTATGACCCCGACTCAGTGGTGCCGAAGTGCCTTCTCTTCGCCACCAGCGTGGGTCCCTGGCACAGCATGCTCTCCATGTGTGAGATGTTGGGAGGCTCCCTTTCTACAGTGACAGGGGATCTCCACAATATCATATACAAACATATTACTGCAAATCCAGCCATGATGGACAGATGCTACTGGATCGGAGGCACAGACGAGCAGCTGGAAGGGCACTGGTTATGGGCACATGATGACTCTGTGATACAACTGGGAGGCCCTCACTGGGATCCCTGCGAACCAGAGCCCAACGGAGGTACCAAAGAAAATTACCTAGCCATCTGTCCTGATAGGTACTATTTCAAGGATTATCCAGGAGACCGCGAACACCACGCCATTTGTCAATACTTCCTTTAAGCTCGTTCACTCCTAAAATACGGTACCCAAGCCGATCTTTTGTGACAGCGCAACGGCGTTTGTAAGAGCCAATTATGTCGTGTATCTCATATGTCTAAAGTACATGCAATATGAATCTGGCTATCTCAATAAAATGGTCTGGTGAAAAATTATTATCTGTATAATTTCTTATGACACCAGTGACGGCAAATGAAGTACTCTCTAAGTTTAGGGAGATCTCTGTCTTTGTTAACTACTACAGCAATGTGTGAGAAAAAGCACATAAACACAAGGTAAATGTGAATACGGTGACTTATTTTATTTTGTCTTGTTACTTATTTCGCACAAGAATAAATTTAAAATAAACAGCTGATGTGGTGATCTTGATTGAAGTTTAAAGATTTTATGTAAGACTTCCAAACAATCGTAAGCTTATAATTATAAACATATCAATATTTGCCTTTTTTATGACAACAGTAACTGATATAATATATTTCCTGGTAGCTGTATTTCTTACCCTGAAAATTGATGAAAGATTATTAAAACCTTCCTTCATTCTTTAATGCGACACACTGACAGAGTACCATCCCCAAGGAAAGCTTAACAAGTAAAAATTTCTTTGTAGGCGGTGAACAAGCGAAACTATATAGTACGAGAGAGAGAGAGAGAGAGAGAG
>30801 ENA|GBXE01030802|GBXE01030802.1 TSA: Carcinus maenas comp44641_c0_seq1 transcribed RNA sequence.
CGATCTTTCAGGAAAACGCTACTTATTAATACTCTTTTTTTTCGATTAGTCATCATTTTAATCCTCGTGAAAGGAATGTTCCGGAAATACATCTCAGCACTATCTTTGACTGCTATTGCTTCCCTTCCAACTTATTGGTGGGATGATAATTATGTATATGATTGCAAATGTTGTTGTTGACTGTAGTATAAAACAATAATTTTTGTGCCTGTTCAGTAAAATCGTCCAGGACCGAGATTCTCGTTTTTAACATCTTTTGGGTATATAAAAAAAAGAAAAAAAGTTACATGGCAGGGGTAAATAATTGATGAACCTGATCACTGAATAATCATTCTGCAGTACTCTATACCGGGCCTCTCTGTTTTAAGGACAATTTGTCTGGTCTAGAGAAACAGCAAAGAAACTAGAAGGACCCATTCTAATAAAAATAAAAAATAATACATAAATAAAAAAAATTACCTTAACTATAGAAATAAAAATATTTGTGCATTACTTGTGTTCATTTTGGGGAAATTTCTTCTGATTGTTTTTATGTGCCTTTACGAAGGCTTTGAATTTTTTGCATGGGACTAAGGAGGTAAATTGGGAAATACATCAAACCGAGGGAGTTAATTGATTAAGGAACGGTTGAGAATCTCTGGTCTAGGATACCAAGTGTCAAGTTAATATCACCAAGCAAGTGTGTTTGTTATATTTGGCAGATACCACTGGAAAGTGTGTTGCCATCAAGACTGTGAAAGTACCAGTCCGGTGGAAGAAGGCTGAGATAGTTCTGTTTGGAGCCACCGTCGGGTTCTGTCCCATTGCAAGGATACCAGTGAGGCGTGCCGCGGGGAATCTTCTGGTCATTGGTTATCCATACCCATCTGCCTTCAAATTCTTCGTCAGTCCCTCCGATCCAGAAAGCTTCGCCCTTCAGTTCTGGCTGGTTTCTGATGAAACTTATTACTTTCTGGTGCAGGTCACCAGTCAACTTGGCTAGGTCGGCGTTCAACGACTTGCAGTAAGTTCTCGTTCCATGCCAAGTGCTGTTTTCAAATGCGAAAGACATGCATATCGGGCTAGAGCCGACCTCACCGAAGTTAGTGAAACCTTCAGGGCAGGGATCATAAGCCTGAACTGAGACGAGGCAGACTGTGGCTACGGCCACGGCGAGAGTCGCAGTCCACTTCATGTTGGCGTGTGCGTTGTACTCATGTGTATTTATGTGTGCTGTGAGACGTTGGTG
>31292 ENA|GBXE01031293|GBXE01031293.1 TSA: Carcinus maenas comp45213_c0_seq2 transcribed RNA sequence.
ATGGTTCGCTGTGATGTGTGGTCTGAAAGTGAGAAATAATGGGTCACAGAGATTTCTGGAAACACTACCGAGTTAGTTGGAAAGGGCTGCTCACGAGGTACTTCTACTGTTTGGTCATGATGAGAAAAAAATCAAGTAGGAATTATTTAAAGAATTGATAGATCTGAACAATATGAAATGATGTGCAGTTCATACATAAATGGGTTATGTTAAGGAGGCATAGCATAGGGTCATGCAAACATACAAAATGATGAGATGCATGCTATGGATAAAGAGCTAGAAATGATGTTTGGATAGTCTGAGGCAAGTACAAGGAAACCTGTGGTTGATGACAGCTGTGGAACCTTTGTAGAATAAAAACTAAACTCATTAAAAATATGAAACACAAATAGATTTGAGTGAATGCAATTGGAAGGAAAAACTCTACTTCAATCCTTCCAAAGTATGAACAAACAGGATAGTAGTGAGGTAGGGTGCTCGGTTAATGGGCTGAAGGTTGTGAGTTTGACCGTGGTTCACGGCAGTGTCTTGGTGAGAGAGGGAGCTCTCTTGTAACCCTGATGGGGATATGTGCTCTTGATACCTAGCTGGGTTTTTTTTTTTTTAATTTATTTATTTATAATGATACAATTAAGGATGCATAATACTACAACTACACAGAGCAGCTCATAATTCTTAATGTGCTTGCTGTTTTTTCTCCCCAGGCATAACACACAAAGGACTTTTCTTGGTGAAACAGTTCTCGTCTGTGAGGTAGAAGTAATGCTGGTAGGTAGCGGCGACACAGTGGCGAGTAGGTAAAGCTGGCGGGGCTTGCTGGTAGTGATAACATGCTCCGTCATTGGCTGGCTGTGTGTCGTTGAGATAAGGGATGGGACGGGTAGAGCACTCTTCCTTATACCTGACCGCCCAGAAAGGTGAGCCCGTCGGGAGTGGCGTGTTGTCCACCCATGCCCATCCTGCTGTCTCGTTGACGTAACGCCCGCCAATCCAGAGGTCTGCAGTCACTCCATTGGTAGTAAGGTGTTGGACGAGAGTAGTGTAGGAGGTAAAATCTTTTCCAAGAGTGAACAGATCTCCTCCAATGGCACGACAGAACGCACGGGACTCCAGCCATGTCATGTTGCCAATAAAGAACACGGACAGACACTGGTTTCCAACACGGGTGTAAAGTTGTGGACAATCCGGATGACTGATGGTGTGGTTTAGTTTCTCCTCGAAATTGTTGTTCCATATCTCCTCCAAAACATAGATAGGCATATGGGTGGTGGGCGCCATGGTGGTGAGGGCGGGCGTGGTGTACGGCTGTAATTCAGACAGAGGCTGAATCTTTCCGTTATTCAGCATCACACACAGACGCATATCCAGGTTGCCCACACACGGCGGGTCAGTCACGGTGCAATAGTTGGTGATGGCGATACAATCGGTGCGTCCCATGCGAGTGCACTTGGCAAGGTTGCGGTCACAGTCGCTGTTCCTCCACGCTTCACATAGAGAAGAAGCCTCGTCTGTGCTGTCACCGCAATCGTTGTCTCCGTCACATATGTATCTTATCCTTGTGCATCTGTCGCTGGTACCGCAGTGAATTTGATCAGACTCAGGACAGGTGGAGTAAGCTGAGTTAGGGAGTAGTAGCACTAGAAGCAGAAGAGGAATAGCAGGAAGGTTCATCATGGCTGCTTTCTTTCTCTCTCTGTCTCTCTCTGTGATTTGTCAGTTTTTTATTCGCCGTGATCTCGATTTGAACAAAATTTGCGATTGGAAAACCTTACGCCTTAGAAGCTGTCTGTTGTGTGGTGTGTTCCTCTCAATAAGCATGATTATTACCCTCCCTCTCACGCTCTCCGTTGGCTCATTGCTGACTAGGGATTGAGCAACAAACTTTCGATACGATTTCGAGTCTTCTGAGCCAATCACCTTCATGAGTATGAAAGGCCTGTCGTGATTGATTGAAAGAATAGCCTTCCGCCAATAGGACTTAGTGAGAGTTGTGTGGCTGGAGGGTGAGAAAGGGGAGGTGA
>41827 ENA|GBXE01041828|GBXE01041828.1 TSA: Carcinus maenas comp55690_c0_seq2 transcribed RNA sequence.
TAATTGACATTTTATTGAGAAAAATATTACCAAAAGTTCTTTTTGAAATGCACATTATTGCTATCACTTCCTGCAGCGTATGTCACATTCAAGGTGCAGAGGGAAAGAGTTGGCAAATCCCCATATAGTCTTTGTTACCATCGCAGCTGTGGAAGTAGAATTTAGGAGTGGGAAGGCACAAGTAGTTCTGATCATTACCGCCATCAGGCTCATCCCTTCTTTTGCAAGGGTACCAGTGAGGCGTGCCAAGGGGAATGAGCGAATTGTCTTGTATCCATTTCCAGCTGCCTTCATATCCTTCATCTGTCCCTCCTATCCAGAAAGTTTCGTCCTTCAGGTCCGTGTCTGGCTGGGTGTCGATGTACGCAATAACTTTTTGATGCAGATTCCCCGTCAGCGTGGCCAGGTCGTAGCCCAACACTTTACATTGTGTCCTCATGTTGTGCCAGGTGGTCTTGCCCCGGTAAAACAAGATGCAGACCTCCTTGCCGTCATCGCCGAGGTTAACGAGTCCATCAGGACACTTAGCCTGAACCGAGGCGAGACAGACCATGGCTGTGGCCACGGCGAGAATCGTGGCCCACTTCATGTTTGTGTGTGTTGTTCTTGTGTTGTGTGAGGTAGTGTGGCCCCGGT
>50086 ENA|GBXE01050087|GBXE01050087.1 TSA: Carcinus maenas comp63004_c0_seq1 transcribed RNA sequence.
ACTTTATTCTTTCTATATTTGCCATCACTTTAAGTTTAAAGCCTCGCAAATTGGACTTACATTCAGTGTAGCACAATTACGATTGTCAAAGAAATAAAAGAGTAAATAATCAAGACAAGCACAGGAATTAGCCGTCACACTATCAGGATATTGTTTGCCGTTATAAACGCCCCAGAAAGGTGTTCCCATCCTGACTGGCGTCCCGTCCGTCCATTCCCAATGTCCCTCGCTTGCCAAGTCTGTGGCGCCGATCCAAAAGTGCTTATTTCCCATGTTTAAACTGTTCATGTACAAGATGACGTCACCGTAGAACTCTAGATCAGCCAGTTTGACCAGGTCACCCCCAATCTCTTGGCAATATTGTCGCATCTCCTCCCAGGTGCCGGTGACGGAGTTGTCGAGGTGCAGGCAGCGGCCTCCCACCTTAACAAAGGGACTCTGGCAATCTGTGTATTCCGTTGAGTTATTCGGCGCTGCGTTCACGGCCATGATTCCCAGAAGGAGCAGTCCATAGTAGATCATGGTGTCGAAAATGTTGCTTCAAATATTTAAAGAAGCAGCACTTTAGTATAGTATCAGTTGGTGGTGGTGTTTGGTGTTCTTGGTGGTGGCGTGCTGTTGTTATTGCTGTACAGCCGATGGTGGTTATGTTGGTGGTGTGTGTGTGTGTGTGTG
>51576 ENA|GBXE01051577|GBXE01051577.1 TSA: Carcinus maenas comp64186_c0_seq1 transcribed RNA sequence.
AATATCTCATATTCTCACTGACTTTCCCTCCACCATGGCACCACTTCAGCAGCTCTTGTGCTTGGCGGCTCTACTGTCGCTAACCGTCACAACGACAACCGCTAAGGACATTCGCTGGACAACCTACCGGCCCTGGACGACCCCATGGTATCCCCACACCTCGTACACATGGCGACCCTACTCCACCACTAGCTCACCTCCACCTACTCACTGCTCACCGCCCTTTGACCGCGTGGGTGATCGGTGCGTCATGGTGATTGGCTTCGTGACGACCACGTGGGAGGAAGCGAGGTACTATTGTCACACCCAAGAAGCTGAGGCCGTACAAACAGACACACCTCAATTCTTCTACGAGCTACTTAACTTCCTCCGTGATCAAGGGCTGGACGAGCACAGTTACTGGGTCGGCGCGAGTGACATGGAGACGGAGGGAGAGTGGCGGTGGACAGTTGGCAATGGTCTTGTTCCGATGGGCTCTCCTTTCTGGGCTCTCTTGTACTACAGCGGCAACACCTACTACATGGAGCCGCACGGAACCACCGACTCGAACTGCCTACGGATGGACTCGACAAGATACCTTTACTTGGACGATGATCAGTGTAGCAATGAAAACGCGATCATATGTGAGAAGAGACTCCGAGTGTGATGATGATGATGATGATGAT
>53600 ENA|GBXE01053601|GBXE01053601.1 TSA: Carcinus maenas comp65809_c0_seq1 transcribed RNA sequence.
GTGTGTGTGTGTGTGTGTGTGTGGCTAGCTCGGTGGTTAAGTGTGTAGCCTGTACCGTTTTCATTCAGGCTCGATTCCCGTCAGGTCAAGAGCTTATGGTATGGTATGTAGGGTAGGTTGTTGCATATATTAGTTCTTAGTGAGGTGAGGTGTTAGTGACAATCTGACTCGTATATTTGTTTCGTAATATCGTAATGTTGTAACAGTGCTCGTGAAGCGGAGTAAAGGATCGTTAGTAATCATAATTATTGTAGAAACTTAGTATAGCATTGGCGATGGGTTTCTTTCCACTTATCCCTTTCACTCACGCACACTCTCTCACTCGATAAAGAGATCAAGCATATGGTCGTGGTTTAGTATAGTTTGGGAGGGTCTGTATCCTAGGAAGAGTTGTCCTGAACCTTCTGACAACTCCTCATCATCCCCAGCCTCCCCATAGCCTAATCCTGACCCACTCTCTTCCTCTGGTTTAGTACTCGTAGCTGCAGTACTTTCCTCTACCTTTACCTCAACCTCCTTCTCCTCCTCCTTATCTTTCTCCTCCTCCTTATCTTTCTCTTCCCCCTTTCCTTCCTTCTCATTCTCCCCTTCCTCATCTCTGTCGTCCTCATTTTCCCCTCCCTCGTCTTCGTCATCCTCTTCATCCTCCTTCTCTTCATCCTCACTACTTTCCTCACTGCTTTCGTCGCTGTCACTGTTACTGTCGTCACTGTTTTCTTCGCAGTTGCTTATCTTGTTCCATGGTTTGTTCTCCAGGGCTGGGTAGTAGTTGGTGTCTCCTTCCGCCACCACCACCTCAGTGTTTCGCCTCAACACACACACAGGGGCCTTCTTTTCATCACATCGGGCGTCGCTTAGGAAGTAGTAGTCTTGGGCATCCATAGCCGCGCACCATTGATCGTAGTCCGTGATGTCGGCGGTGGGAGTCTGAATGGCTTCGGAGTTGGAGCTGTTTTGCGTTCTGACGGCCCAGAATGGCGTGCCTAGCGTCATTAACCTTTGCTGGCCCACCCACATCCACCCCATGGACGTAGCGCGGCCACCAACCCACAGTGGCGTGCTCAACTCCTTGTCCTTGAGAAAGTCCACCATGTACTTGAAGCTCTGCACGTGATCGAAGGTTATGAGGTCCCCAAATATCCCGTCACAAAAATGCTCGGCGTCATTCCAAGTCATACGAGCGATGCTGAAGATGGCAACACATTCATGGCCAATTCTTGAGTATAGCATTGGGCATTTACGTGGTGGTGGTGGTGGTGGTGGTA
>54296 ENA|GBXE01054297|GBXE01054297.1 TSA: Carcinus maenas comp66396_c0_seq1 transcribed RNA sequence.
GGAAACTGTCTCTCTCCGTCAGTCTCTCTCTCATCACCATGGCGAAGACTCCTCCGTCTCTCCTCCTCCTCCTCCTGCTCTCCCTCACGTGTTTGGGAGATGCGTTTGAGTGCTCGCAGAAGGAGGAGGAGATCGCGTGTTCCTCGGAGGAGAAATGTGTCAAGCTGAGATACGTTTGTGATGGCGAGAGTGACTGTGAGGACGGCGAGGATGAGGACCCCGATCTATGTATGGTGTTCAAATCCCACTACGGATGTGAACGAGAGGAGGTGGCTTGCCGCAGGAATGGAGAGATGGAGTGCATGAGGCTGCAGAATTATTGCCAGATGACTGACCCACCGTGCCAAGGTCCGGTGGATGCCAAGATGTGCAAGGTGCTGAACGATAACACGATCCAAAAGTTTTCGTCCATTTTCATCACAAGTGACGGACCACCAGACCCAAGTTGGCGACGCAGTGAGGAGCTTGGTGATGACTTAGTGGCTAACCTGAACAACACCGTGAGTCACCCAGACTGTCCTGAGATGTTTACTATGGTGGGGGAGCAGTGCCTGTCTGTCTTCTCCGTGGGCAAGGTCAGCTGGGGTGAAGCGAGGGCCTTCTGCCGCGTGCTTGGCGGTGACCTGCTAACCTTCAAGAGTGTCACCCACTTCACCACGGTCATCAAGCACCTGCAGGACCACCAGTTGACCAGTGACTTTTGGCTGGGAGGACGACAAAGGGAAAAAGGGCGAGGATGGTCTTGGCTTGATGACACATCCATGGTTCTTGGCTCTCCTTACTGGGCCGTGAGACGCTACGAAGATTGCCAGGTACGCAACATCACCACTTCAACGCACGCAACACGAGAGGCCAACGGTGCTACTTGCTACCACTATCGCCAGGCTCCTGAACCTTCCTCCCGTGGGTTCTGCGCCGGTCTCTCTTACACTCACTTCTTCTATATGACGGATGAAGATTGTCTCACCCAGAAGAGTCCGCTGTGTGTCTCCGGCCAGCAGGGTGGTGGTGGTGGTGGTGGT
>54702 ENA|GBXE01054703|GBXE01054703.1 TSA: Carcinus maenas comp66722_c0_seq1 transcribed RNA sequence.
AAATGTTTATTCTAATCACAGAAATCCAAAGCATCGGTGTCCTCTTCATTAATATTATTTAGCCTATATATTTCGTTTAAGTTTTAATTTCAGTAAAAATAAACTTACGCGTATCATTTATTCGTAACACTACATAATAAGGTTGTGTAGATTTTTTGTGAACTTGTAATATTTATTCAATGCATCACATATGTGTATACACAACCAATTTGAATAGGTCGGTGAATCATTAGGTGAGTGAATGTCCTTTCAGTGTTCATTTATCCTCACATATTGCATAGATGCTCTCCTCGCATCTATAGTCATACATGAAATAAAAACCGTTCTTGAAAAGCATGCCGCAATGTTCGGTTGCCACTGCTGGCTCCTGATGATCATTTAGTGTGCCCCAGAAAGGTGTGCCCATCTTGACCTTGGTCCCGTCCACCCAATGGTATAGCTCGTCAGCATGCTCATTGTTTGCTCCGATCCAGTAATCACGACCAGACAATCCGTTATTATTAATGTACTGGACGATGTAGTAGTGAATGTTCTCCGTGTTAATGATTAACAACTGACCGCCAATAGTTTCACAAAAGTCCTTCATCATGTACCAGGATCCTGTGGTTGTCGTGCTCACAAATATGCATTTTCCTCCTACGTCGGTGAATGGCGGCGCACACTCTGTGAGGTCGTCCATGCGTGGATCTGCCCGAAGGTACGGTAGCATGGCGAACAGCAACACCAGCAGGAGGGGAAGCCGTGTGTTCATGCCCATGTTGAAAATTACAGATGGTTTGTTCCTTCCTGCTGCTGCTGCTGCTGGTGTTTGATGATGCTGGAGAGTTTGTTGTGGAGTCTTTGCGTCCGACACACTCACCCAACTTTTATAAATGCTTGTGCCAAGAAGGATCTATCTGGCTCATGTGGACTTATATACACCGATAAGCA
>60467 ENA|GBXE01060468|GBXE01060468.1 TSA: Carcinus maenas comp70874_c0_seq1 transcribed RNA sequence.
GCGAAGGGGGAGGGAAGGCCCAGGCTGACGATAACCCACCTCAGTATATCTTAGCTGGACTTGTATTTCTCAGCCACTCTCGCTCACCCTGCCTTCCACGATGCTGCCTCTGTTCCTTCTCACCCTCTCCATGGCCGTCCTTGCTGCCGGTCTGGATTGCACCCGTCCGTTTAATAACATCGGAGAGCGGTGCGTCTTCATCGACCCCTGGGAGTTGGGCACCATGGCACAAGTCCGTGACGTGTGCAAGATCTACGGCGGGGACATCATCTGGTTCGACAGCGATACGGACTGTGATTTCTACAGAGAGCTTCTGGTGCACATCCACGAGAACAGTCTTAACGAGAAGGACTACTGGATGGGAATTACAGATGAAGGCCATAATGAAGTCTGGAAGTACTTGAAGACCAACCAGCCAGTACGTGATGGTCTCCCATACTGGGCCACAGGTTTCCCTACCACCTCAACGACACAAAACTGTGCCATCCTCGCAACGAAAAAAGGCTTTTACTGGCAGGAGGTTCCGTGCACTGCCACCTACTTCACCATCTGTCGTAAAGCCTAGATCTGGGGCTGCTCACCTCAATTGAACACATGGCTGTTCATTTCCATGATACACAGTTTGTATAATTTTCCTAGGAAAAATTTGTCTATCATTCACAGCCCAAAACATGTAGCAATAGCTTGGCTAACTACTATTATATAATTAAAGAAGTAAAATATTACATAAAAGAAATTACTGTACGTGTTTTTTATGCATTTGAATCAATAGTGTGTGTGTGTGTGTGT
>63519 ENA|GBXE01063520|GBXE01063520.1 TSA: Carcinus maenas comp72890_c0_seq1 transcribed RNA sequence.
TGAGATTTGACATATGCACAAGTACCTATATATATACCAATGGAGAGACGATGATCTGCCTCAATCTTTGTAGGGTCGAGCATAGAGAGAGACAAGGACTAGAGGAAGAGGACACAGGCAGAAGTAGCTAGAAAGAATTACACGACACTACTATTTTCACCCGTCAATATGAAGAGCGTACTGTCATTTGTTGCTGCGGCTTTACTTGTTGCTTATTGCCAGGGATGCCAACAGGGCTTTGAGAAGATCGGGGATGAATGCCTGGCCTTCCATTTGGGCTCGGCATACAACTGGACAGAAGCGGACATTGTATGCGCTGAAGAGTACGGCGGTATACTGGCCAAGGTGAACTCTGCCTCAACCCTAAGAGCAGTCTACGAGTACATCATTACCTACGGGCTGACTGACTCGTACTGGCTGGGTGGGACTGATCACCTTTCCGAGGGTGACTGGTTGTGGATCTATGACGGTAGCAGAGTAGAGAAGGCCACCCCGTTCTGGGCTCTTCACACTGGCGTCTTAGGTGGCTTCTCCCACGAGCCATCTGGCGGCCGAGACGAGAACTGTCTCCTGCTGAACAAGAAAAAGAAGTACTTTTTCACCGACGAGGACTGCAGCAACCCTCACCACCTCATATGCATGCAGTTGTAACCTAACCTAAGCTAACACGGAGAATCATAAGCTTCTACATCCCCTCCCCGCGTCTAAATGTTATATAGCATGAAGAAATGCCACCGATCATTACAATAATAACATAAATCTCTTTAGCTCACATTCTGTA
>64399 ENA|GBXE01064400|GBXE01064400.1 TSA: Carcinus maenas comp73454_c0_seq1 transcribed RNA sequence.
ACTACTACTACTACTACTACCACGACCACCATCACCAATAATGCTGAACTACGGACTTCTACTACTCATGGGAACCTTGGCGGTGGACGCGGCGGTACATGTGAACACAACAACAGACGTGTCGTGTCCCCTTCCCTTCGAGGCGGTGGGAGGGCGGTGCATCTACTTTGACTTGACCGTGCCTGGCTCGTGGCATGAAACGTCAGGTCTGCCAAGCCATGCACGGGGATTTAGTCGTGCTGTCCGATCCACAGTTCTACGTTGACGTTCTGGACAAGATTCTTGGCTTAGGACTACATACACATTTATGGATCGGAGCCTCTGACCAGGTGATCGAGGGCTATTGGACATGGGTTGACGGCACCACTGTTAGGATGGGCGCGCCTTTCTGGTACACTTACGGGACTACTGAAAATAAACACCAGATGCCAACCGGAGGAGTAAATCAAAACTGTGGCATACTCGATGCAGACTGGCACTACTTCTTCAACGACTTGGGGTGCTCCCTTTCCCGCAATGCCATTTGTGAAGTACAGCCGTTGTAAACAATAAAGCTGTTTTCAGCATGTGTTTAAAAGCAAAGTATCGGTTGTTTTGTGCGTCCTATCTCTGAGTGATAAGATAACTTGTTTGTTAGTACACCCAG
>68264 ENA|GBXE01068265|GBXE01068265.1 TSA: Carcinus maenas comp75669_c0_seq1 transcribed RNA sequence.
ATAAACATACCTGTCTACACACATACATACATACGTATTACATGGTGTATGACACCAGTGACACAAACCCCTTCACGGCAATAGTTGTTCACATATTCCTTAACTTCTAAGTGAGTCACCCAGGTGCAGGTTACCATGCAAATTGCCCACGATAAGAGAAGAAACATTGGCTTGGACGACCCGGTGCGATAAGTGATAAATATTTGAAGAAAACAGGCGGGATATATCAGAGACACACCAGCACGGCAAGTTCCATTGCCACAGTACCACACCCCCTCGCCACACATCACCACGCTCGACATGCAGTGGGCAGTGACTATTGCCGTGGCTGCAGCAACGCTTGGCCTTGCATCATCCAATAATTCATCTTGTCCGCATGGCTTCGTTAATCTGAGTCATGATCCTTCCTCGCCGGAATGTTTGAGCTTTGTCATGGACGTGGGCATTTGGCAACACATGAACTACCTGTGCAGCATGATTAACGCCAAAGTTGCCAAGATAACTGGTGATCTCCACAACAGATTATTCAACTACATCCAAGAAACACCGGGTTTGTCGGATCATTGCTTCTGGATCGGAGGCTCAGACCATAAACAGGAGGGACACTGGGTGTGGGAGTCTGACGGCACTGACGTACCAATGGGCACACCTCACTGGGATGCCTGTGAGCGAGATCCCAACGGGTCCACTTGGGAAAACTACCTCTGTATCTGTCCCGATGATTACTACTTCCGTGACTGTGACAACGAAAAAATGATGTACGGCATTTGCCAAATCTAAATGAAGTATGCCAAGGTGAAGTAGGTGCCCTATGTAAGTTGCTTGGGCGCCCTACCTCCCTCTCCTTGTCCCCATCAGACGATAGTTACAAGATATTCAAGTCATTTAGTTATCCCAAAAACTCCTCTATGTGTATGTCTCTCTGTGTGTCAGCACTTTCCAAGAAACTATGCAGCTGTCTGATTACAAAATTCCTGTGAATTACAAGCGATATATATATATATATATATATA
>77720 ENA|GBXE01077721|GBXE01077721.1 TSA: Carcinus maenas comp80118_c0_seq2 transcribed RNA sequence.
TGATTCAAGCTTAAGATCGACTGGTACTCTTTATTCTCTCTTATCCAACATGCCATGGCTACATATTTTGTTGGCAGATGAAGTGCCATGCATGATTACAGTCATAGTCTAAGAAATAGCCATAATGACTGGACATAACGACACAATTCTCTAGTTTAGGATAACCAGGATACCAGAAAGGCATACCCATTACCACAGAGCTTCCATCCACCCAGTAGAAATTTTCATCCGTGTACTCGTTAGTTGCCCCGATCCAGTGAGCATTTGCGCCATAGTTAACGAGGATGTGGTTCCATACCAGCTGGAGGAGGTGACAGTCATCCAACACGGCCAGGTCAGCATTGGGAGACAGACTCTTACAGGAAGTGCGAGCGTCGGCCCAGCTTTTAGTGATGAACTCACTGAAGTAGAAACATCCCGTGCCGATACTCTCGAAGGGAGGTGTGCATGCTTGGCTAACAGTCCTCACACCCCTCAGCGAGTCTCCCTCCAGCAGCACGTGACAGGTCCACTCACCGGCGTCTTTACCACTGCCTTTCTCCACCACAATACCACACTGGTTGTGGGTGAGGTTGTGCGGCGCCCTCAGACCACCATGGAGGCCAGCGTGCACGTCCTCCACCTGGAACACGCGGCCATCGTGACTCTCCCAGAAACAGTGACGATAGTTGCCCTCCACGCCACACTCCAGCTGCAGCGGTGCCTCCAGCTGTAGCGGGATGGTACTAGCTGGGTTCAGGATGAGGGAGGCGCCTGACGCCGCGGAGAGGGCCACACCCGCCACCACCAGAACGTGAAGGAGTCGTGTCATGTTGCAGAAAATGAATCCTCCATTTTATTGCAGTCAGATCAAAGTTTGTATAATGTTACACAGTTATCAGAATTATAACTACAGATTATTACATTTAACAAACAATTCATAGAACATTTATCTTATTGTCTTTGTTTTCTTCAATCTATTGTTGTTATTAGTAGCGTTAGTAACATTCCTTCAGTGTATTCATTACTCAGTACAAGATAAGTTACCCGAATGTTTTCAGTAAGTTTTGAGGTGTGTTGTGAATGTTGCTGCTTTGTGCTTACATGTGTTGCAGTGTTGCACCGCAGCTCACCAGTACAGGGTTGTGATGCTGCATGTGTGTTAGTGCCAAATAAGTTATTGCTTCAGGAGTAATGAGTGTGGCTTGTAAAAGGAACCTTGCATAACACTAATGGCACTTTTTTTGTACATTAATATGTAATCCTCAATCTCAGGAAGCATAGTATGGCTTGCATGTTGCATTCCATCGCTATATTACAGAGCAACACCAAAAATCTTGTTTTGTGTTTGAAGAAGATGCACACAAGGGTCCTCAGTTTACAACACCATAACACCATGTCTTTATCAAGCATCACATTGAACCTTTCACTGCGCATCAGTGATGGATCTCATATTCTAGGACGTATATTTGATGATTCTAGGCTATGAATATCTCATGATTTCAGTGTCAAATTTATTTTATATTTTTGCAATAATGCTATAGATTATGATATACTAACAACTTGTGCAATAGTGGGTAATGAAAGTATTCATTAGTCTGTTTGTGAGAGAGAGAGAGAGAGAGATAGAGTGAGTGTAGGAGAGGTAGGGAGAGAGAAAGGTTTGGTGAGGGAGAGGCAGGGAGAGAGAGTGAGAGTGTGTGAGAGAGAGAAAGGTTTGGTTTGGGT
>79582 ENA|GBXE01079583|GBXE01079583.1 TSA: Carcinus maenas comp80831_c0_seq1 transcribed RNA sequence.
TTTTATTGTGAATTGAACAGTACATGAACAGATTTTTTCAGCTAACAAGATAAATATTTAGTCGCCCATTACTAGGCTATCACAGTTTTTCTTCCTACAAAATCACCACAGTGCGTCAGTCTCCCTGTGGGCGAGAGGGCGGCGCTGGTGCACGACTTCTTGACACACTGCGTGGTTTTGGAGGCTGCAGGGCAAGTCGTTGAAATAATACTTCCTGTCAGCGTCCAGGGCAAGGCAGTTCTCTTCGGCACCACCGTCAGGTTCCTGAACCCAACCAAGAATGCTGTTATGGATGGCCCAGTAAGGAGTGCCACGTGCAACACGGCTTCCATCTACCCAGTGCCAGTCACCCTCCACAGGCAGATCACTTCCACCCAGCCAGAACGAGCCAGTCAGACCGTAGGTCATGAGGTAGGTGTAGATGCCTCTCAGGGTTTCAGGAGACTTGATGGACGCGAGAACGATGTTGGAACCCATCTCGGAACACAAGACCTTCGCCTCCTCCCACGATACTGTCAGCCCAGAACGGAAGGCGAAGCAATGGCCATCAATTTTCTGGAAACCGATTGAACAATTTTCCCTTTCTGCTGCCGTGGCTGCAGCTGCGAGAGAAAGTACTGCCACTGCTACTGTTAGGACGCCCATGATGCCTCCTT
>80192 ENA|GBXE01080193|GBXE01080193.1 TSA: Carcinus maenas comp81070_c0_seq1 transcribed RNA sequence.
ACCACCACCACCACCATCACCACGACTGCAGGCCTAAGCACATCACCTCCGCCGAATACGTGCGAGAATCCCTTTGATTTAATCCACAACCGCTGCATCTTGATTGACCTCTTCACCACCACCACGTGGGATGAGGCTCGCTACCTTTGCCAACGGTTCGACAGCGACCTCGTGATGCTGGACGACTTGAACTTGTACTCGAAGATTCTGCAGTACATCCACAGTCGAGGTCTTGAGGATCACAACTACTGGGTGGGGGCAAGTGACACGGAGGAGGAGGGCGTGTGGCGCTGGATCGACTCCTCTCCTGTACAAATGGGAGCACCGTTGTGGGCCCTCTACTTCACAAACTATGGCACCGATTACAGCGTGGAACCGGAGCCGAGTTCTGCCTCATTCCAAGACTGTGCTTACCTGGACAAAGAGCGACAGCTGTACATGGCCGATATGAACTGTGACGCAAGATTCTCCGCCATCTGCGCGAAGCCAGCGACAAATGGGAAGGAAATTGAGAAGGAGACGAATAAGGAGGAGTAAGATGCCTAGACGAAGAGGGCACGTCCGAGGAGGAGACGGAGAGTAAAGAGAAGGCAGGTGTGGGAATAACAGAAGGAAAAATGAATGTGTATGTAAAGCAGGGAAAGGATGTGAATGGGAAATATAAATTGGCAGAGGATATGTCACTGAAAATGAAAGTATGGAGGAAGAAGAAGAAGAAGAAG
>81935 ENA|GBXE01081936|GBXE01081936.1 TSA: Carcinus maenas comp81670_c0_seq1 transcribed RNA sequence.
AGTAGTAGTAGTAGTAGTAGAGTAAGTACATTGTTAATATATCCACAAAGGTTACGCTGGACCAACTGAATTAGTCTAAAAAAGCGAGGCAGTCTTTACCTGAGGTGGACAAGTAACCCTTATAAGTTATCATTGCCTCCCGTATTGAAGGTACCTACATCAGTTTTCTCATCAACTCTCAAGGTGGTTGGTCACGAGGAGGAAATTAAATGTCAAAATACCTTCTAAATCAAAATTTATTGTAACATAATAAGATAACATAACATGTGTCTACAAACTTTTTTTTTCTTGGTCTTCATAGTTTTAGTTTCAGTATTACTCATTATGACATGGTTGAATTAGTAGTGGCAGTATATCTATAGCAGTATTAGGCGCAGCAGTATTGCTATTACACTATATAATGCTTGTTTATTGTATCACATTTACACACAAACTATGACCATCATCTATACAGAGTTCTTGTTTGTTATAATGACGATACCAAAGTAAAGGACCAAAGATAACAAAGGATGGTAAATCTTCGAGGGCCTTACCTGATCATAAGATGTTCTTTTTGTTTACAATTATAATTATAGTACGCCAGATGTGGCACATTTTTAATCCTTTAACTCACATATAGGATGGTACCATGCTGTACAGCTAACTTCGGTGAAGTAGTTGAAAAATTTTGGATATAAAGATATACAATTATAAGATTCCATTCTTGGTAGTTGGATATACTTGTCGGTGTCATAAGCGTATCCCCAGAAAGGTGTTCCCATCCTAACAGGGGTGCCGTCTATCCACACCCATTGGCCTTCCGACGCCTCGTCACTTCCGCCGATCCAGAATGTGACCTCCTCCACACTCAACATATTGATGTAGTGAAGAACATCAGCGTAGAACTGTGGGCACGATAGGACGACTAAGTCACTGTTCATTGTCTGGCAAAAACTACGCGAGTTATTCCACGTGCCGGGGTTGGATATATCAAAGTGAAGACAACGTCTTCCCACCTCCACGAAGTGCTGAGGACAGAGTGAGCGTGATGCATTCCGGTGTGTGGCTGCGTGCACCGCCAGGGCTCCCATGAGTAACAGAAGTCCATATTTAATCATGGTTGTTTCT
>83421 ENA|GBXE01083422|GBXE01083422.1 TSA: Carcinus maenas comp82191_c0_seq1 transcribed RNA sequence.
GAGGTATTAACAATTGTTTAATTGCAATGTGCTAGGTATTTCAGAATGAAAGAGTGGTGGTGTACCTTGCTAGTGGTGGTGGTGGTGGAAGTGATGGGGGCAGGTCCACCTTCGAACTTTGTTGGTCGACTAAATGGAATGGACTTTACGGATGAAGGCTACTACATGGTGGGCGGGGATAGCATGACGGCCTCATTGGACGATCTGCAACGGGGCCATGATGGACTCATTGTAAAACTGAACGATATCATCAAGAAAGTCAAGGAGGACGAACTGAAGCTGAATAACATCTTCTACAAACTGGGCCGCCATGACACCAACTTACAAAATGTTGACTCGAACCTCCACCAACTTGGCGAGTCCTCTAGACGAATTGAGGCCAAGCTGAACAAACACGCCTATAATGTGGACTTCCTCCGCCGTCGAATGGAGCAGCTTCATCGGCGGGGGGAGGGCGAGTTTGGCGTCCAGGTGGAGGTGGCAACAGTGCGCTCCATTACTGACCGATTGGATGACAGACTGACGGATGCCCTAGCTCGTTTGGGACTGGTAGAAAACACCACTAAGACCCTGGAGAAGAGATCAGCACCAGACCACCTTGAAGTCATCCAGGCAGCAGAGCGGCCTCCTACCCTTACTGTGTATCCGCAACCTAGCAGAGAGTCGTGTCGTCTGAATTTTGAGCGTGTAGGAAGTGACTGTTATTGGTTTGGTGGTGAGGAATTGACCTTCACTGAGGCCACAGCTGCCTGCTTGGGTCATGGAGGCAGCCTGCTTACCCTGCCTTCTCCTGGTGCTCAGCTTACCTTGCTCCTTGACCGCCTAAATAAAGACACCCTGTACTGGACGGGTGGAACAGACGCCTTTCGTCACGGTTACTGGGTGTACCTCATGACAGCCCAACCGGTCATGCCATTACACTGGGCGGGAGGGAATGATTCCAATCCACGCAACGCCCACATTCAGCCTGGCCCCCACACCCACCACTGTGCCGGCCTCATCACTCATGGCCTCACTCCACGCCCATGCACTCAACGACACCGCTATATATGCCATGCCGTGTGAAATAGTCACAGCACGTTAGGGTTATTGATTTATGTCAGTAATTGACGCATTAAAAAAAAACTATACAAGTATTTGATTTTGTAATTTGAATAGCAACTCAAAATGTTCACGAAAAAAAAATCATCTATGTTTCTTTTTTAACATGCATTTCATATAATTTTCGTTCATTTTTTAAATGTGCTTATTTTGAATTTGTGTAGCATTACAAAATATTTATACAAATTAATCCCTAGTACATTGGTGTGGTTATAGTGGTAGTATGGTATAGTAGTAGCAAAAAACATTGGTAGTATGTATTCTATTATTTTGTTATAGTGGTAGTATGGTAGTAGTAGTAGCCAAAAAACATTAGTAATATGTATTCTCTTATTTTTCGATGGGGTTAAAGGGTCATTTAAGATTTTACTTAGATAGGGATCAGTAGCATCAATATGGTTACGAATGATTAACACCGGTATATATTTCCAAACTGTTCAGTGTTCATTGCATAATATAGAGTACAATAAAATAGCAATGATAAAGTTATTATCTATTAAGACGATATATAGTAAAAATACTAAAAATACTAAATATATTTGCTAACATTAAGAGTAGATTGCAACTACAACATTTAACATCATCCACTGGCAAGGTTCCAGGATGAACAAGTCAAGCTCTGGAGGAAAGAGACCAAGCCAAGGATAATATACTCGACTCAAAAGAAGTGTATTTCTTTTTTTTCCGTCGTTATTGATCAACTTTAGACGTTGCAATTTGGCGTGTAGGATACATGTTCCAAGTACGAGTATGCACCTATAGAAATATGTTCATACAAAAATGTGATAGATAAGTTATCCTAAGTTTTGTGAAAATTCAAAGTGCGAGTATTGGTGAAGTCCTGTCATTTTTGCCTTGCACAAGTATCCTACTATGAAAAGTCTGAGTAGCTAATGACCAGTCAGCAGAATCCCACAACCAAATGGTGCGTTCCTGGTCCTCTTCTCGCATTGGGGCAATTTTGATGGTGGAGAGCACGGCGTGGTGGTCAGAGCTGCCAACACGGTCCAGTGGGCGGCACTGCACATATTCATCAGTTAGATCTGTCAGCACCGGGTCCAGTGATCCCCCACGCTAGTGTGTCGAGAAATCAACGTGGTTGTAGAGACCCCGTATT
>93490 ENA|GBXE01093491|GBXE01093491.1 TSA: Carcinus maenas comp84781_c0_seq1 transcribed RNA sequence.
GTGTGTGTGTGTGGGTGGGGGTGGATGGGTGTATGTGGATGGCTTAATTGTTTATGTATGGTATATTGCTTTCGAATGGTTGCACAGTTATTGCCTTTAAGCATTAAGTGGTACCTACATACAATAAAAGCTTTATTATTGTTTCAAACGTAGTACGTAGCAGGGATAAAATTATCTGCGGTCAATGCTTTACGCTTTTACAGTATAAAACGAGATTTATTTTCCCCTAAACGTAACCACACACAACACGAATGAGCACTAAACTGTTTTAAATTTCCGCTGCAGGAAACGTTCGTTATGTCGCCGCACCATTCACAGAAAGAAAAAAATAAAAATAAATTATCCTCGTGCTTGAGCGAGTAACTAGTGTGTGGTGGAGACAAACTCAGGAACGGACGCGCTCCTCAGATGATGAAGGCTCTGGCCGGTACTGGCACAGCGCCCGCAGCCGAGTCCCCGCCCAGCACGAGGAGAGGAAATGTTTGAGTCTGGCCCGTAGACAGATGGCCTTGAAGCGACCCGGGGCATCGCTGGGACGAGTGTTGGCTGTGGGCTGCTCGTGGCTCTGGACTGACCCTTCCCTCGCCACTCCACCTGTCGCGTCTAGTGAGGTGTGGCGAACCTGATCCTGACTACCTTTACTTGATATCCTTCCGTGTCCTTGGGTTATGCCAGTTATCCCGCCTTCTCTTGGTTCCTCGGGACTCCTGGAGCGGCCACGGCGAGCCTCTGGGGCAGAACCTTGGCGAATCTGCTGCAGGAGGATCTGATCACTTCTCTGCTCATTCAGGGGACTTTGTAACAGCCAAGGACGCCGCGCGGACTCAGTGGAGGCATGGGGAGGGACGTCACCTTCCTGTTGAAACGAAGTAGGTGGTCTTCGCTGCCTCGTCGTGAAGGGAGCGTAGATCTTCTTCAGGGACCGACCAGATCTTGATTTTGCGGTGCGATGAGAACCTACAGATCTCCGTGCGTGTAAGAACCTCCTGTTGGGTCTCCGTGGCAGCTCCTTGGGGCCACCATTGGGAGTTGGATACCACAGGGGCCCGCCGGGAGTAAGAGGTACACCGCTCACCCACCGCCACCCACCACTGCGCCGTTCACCGCCCACCCAGAAGGACGACTTTGCCAGATCTTGAGAGTGGAAGAGTCGCATGAGTGCCAGTAGAAAAGCAGCATTCTCGATCACCACCAGGTCACCGTTGAACCCTCGGCACTGTGACCTTGCCTTCTGCCATGACCTGGGTCCCCCTGGAGCCATCAGCACACAGTACTCCTGCACCACCTCGTAAGGAGCAGGACAGTCTTTCCTCGTCTCCACCTCCGTCACATTTGTTGTCCCTTCCTTCTGATCCACTTTAGAGGAACTTTGATTGCATGGTGATGCTTCTTTTGGCGGTGGTTCTGGGTATGAGGTGAGGGCGTAGTGGGTGATGAGGGTGGCGGGGCCCCGGGCTGGCAGCAGCGTCACCTCCGTGGTGTGCGAATAATGGAGCCTATTTGACGTCACTTGGCACCGGTACATCCCAAGATCACTCTCTGTCACTCCTCTGATGGTCAGTCCTCGCTCGTCCATCACCATCCGTGTGGTGGGTCTCAGCACCCGCCCTTGGAACAACCAGGTGGGCTTCAGGATGGGGACGAGACCTGGGCAGGGCAGTACGACTGTCCCACCTTCCACAGATACCTGCGTCACCTTGGTTACTTCTGGCACGCTGGGTTGACGGCCAGTCACCTCAATGGCCCTGAACAGCAACTGGCCCCTGTGCCTCACGTGGCAAGTAAAGTTACCGTCGGGCGCCTCCACTTCCCTTACCACCAAGAGGCTCGCATACCGCGCCGCTTGGGACTCCCGACCATTAAGACGACGCACTACATTGTCTACAGGACTACCGTCACTTCTTTGCCACGTGACGCTGCTGAAAGCTGAGGAAGCACCAGTGTGTATGGAGCAAAATAAATAAGAAAGTATTTTTCCTCCAGTCATTACATGGGAATTCCAGTACTGAGTCTCTATTCTTACTTCCTGAGCTCCTTCTCTGGGATTTTCCAGCTTGGTGACTTCTGGCAGCGTTATATTAGCACTGTCCTTGTGCCGCAGTGACGACAGCTGCGAGGCGTTGTAGTAGTAATGGTGCAGCGTGGCCTGGCCGATGGGTACCTCCGTGCCATGGATGATGAAGGTACAGTTATGCAGTGTATTGGTAATGTTCACGAAACGCTTACCGCCGAACTGTTCGAGAACGCCGTCACCGTGATAGGTAAAATACATCTTCCAGGTGCCCCGTGGGTCCTCCCCCCACATGTGGACGGTCATGAGTGGATGGTTATAGATGCCGTAAGGAGAGAGATCAAGTGGCCGCTGAGGGAGCAGGGTGGACTTGGTACCCAGTGGAGACTCCAGCACCACCTCCACCTGTCCACGAGTTCGTGCGCTCACCGACAAGTTCACCTGTACGTGTTCTGTCTGCACCACCTGGCACCCACGTACACTGAAGGGCACCACGAGGCGCTGGCCCGATACCAGAGATAGGTCGTGAATGGAAGCTTGCAGGCGGCATTGGAAGGCCGGTGGGACAGACGTCCAGCCGTGGGCTAGCCCTACCAACTTGCCGGCGTCAAGAGAACCAAACCCAAAATAATGGGAGTACTTTATGCCAACGCCGTTAGTGTTCCACTGTGAGGATGTTGGGTTGTGTGGAGCCGCCGCCTGAACCATCAAGTGTTGCAGGTCGCGCCACGTGAGCTCCTCGTTCATGTCTATAGCTAGTGCACACACTCCCGCTACCATGGCGGCAGACACTGACGACCCACGGAACGACTCTGTGCACACGCCTCCCGTGTCTGTGGTCACTATGCCGCTCACTTGTTCCTCCTCCAGATCGAGGTCCTCGTCAGCGTCGCCACTGTATGTTGATACAAAGGTGGCCGCGCACGTCTCGGCATACTCGGGAGGGTGTCCGGCGCGTGTGCTGCCGCTCACAGTCAAAGTGTACACGGAGTTGGAATAGCCGTCGGCGTTGCAATCATCGCCAACTAAGCCTCCATTCCCTGACGCCCAGATATAAATGGATCCACGGCCTCCGCGGCCAAGGACGATTCCCTCCGCCAGTGCCCGAGCCGCCAACACCCCGGGGCCCTCCATTACCGTGCCGGTGTCCACGGGACCCCAGGCCGCCACGTACACGTCCACGTGCTCACGTTCGTAGCCTAAAGCCTTCGCTTCCATTGCGTCCCACACCAAGTAGCCGAGCATCCTCACGGCGCCCACGCCAGACCACGGTGCCACGCCCATGCCGCACAAGCCGTTATGGTGAGTGGCGGCGATGATGCCTGCCATCTGGGTGCCATGCCGCGACCACGGCACGGGTGTGGGGTCTGGGTCAGCGTCCAGCAAGTCCCACGAAGCTGCCGGATCATAATTGAGTGCCAGGTCAAGGTGAGTCAGCTCCACCCCATCGTCGAGCACCGCCACGCTTACGCCGCCGCCCTTGATTCCCGCTTCCCACAGTCCCGTCACGTTGAGGTGCATCCCGCCTCCTGGCTCCAGGTACCACTGCCGCCACCTCAGCGGGTCCTTCGTCACCAGCAGGTCCCACGGTGACTTGGGACGTTCTTTGTTGAGGCCGCCAACGTCCCTCCTGTACCGACCCGTGAATGTTTTCGCCCACAGTGAGTCATCACCTCTGTCTTCATCTACCTTGTTAGTGTCCATCACTACAGGCTCAATCTTCCTGCGAGAACTTCGTCTGCGTCCAATCTGCCTCTCAGACCACACAACGAGGCGATGACGCAGCCACTCTTTTCTTGATATCGGCACCATATTGTTATGGACACTATT
>3028 ENA|GBYW01003029|GBYW01003029.1 TSA: Pacifastacus leniusculus comp5415_c0_seq1 transcribed RNA sequence.
AGGAGGGGGTCTGGCGATGGCTGGACGAGACGCCCATCCTCACCTCGGACTGGGCCGTCAACCAGCCCAACAATTTTCAGAGTTCTCAACACTGCCTGAACCTCCTGGTCGATTCCTACCCACCACTCAATGACGACAAATGCCGTGACAGCTATAAATATGTTTGTCAGTACAAGCGTCATAATTGAGACTGACGTATTGTCACAGGAATTGTACTGTAAACAACGGTGACGACGGCGGAACCGGCATGTCG
>5570 ENA|GBYW01005571|GBYW01005571.1 TSA: Pacifastacus leniusculus comp9455_c0_seq1 transcribed RNA sequence.
TTTTTGTCCGCGCAAGACCCCCCGTTTGGGGGCTGATTAAATTTAATTATCTATCTTAAAGTTGGAGAAATTATGCCTTTTTTATTTATGCATCCATGCTAATGGTTTTGATTTACTGACAAAATTATAAGCAACACATTTGCATATATATTGTGCAAAACCACTTCCTATTCACCTAACACAGATATTGTTAACTTCTGAATAGTTATTGTCTGAATAAATTTTTTTTCGTTATCATTTTATTTATTAAAGTATGAGAACGTACTAAATATCAAGCAGCAAGAGAGGGAATGAAAGGCCGAGAGGGTGAGCGTGGAAAGATGGCAATAAAACTTGAAAATAAAATACAAATGATCGTACATAATACGTAAAAAGGCAAGCGTTTCAATCACACACAAGAAAACACAAACATTTCCTAATCAGCTTATGTAACAAAGCCACATCCTTCGGTCTGTTTCACTTAGGGAAGTGATACTGACAAACAAATCGCAGGGTATTCGAACATATCATGTCGATGAGCATTGGTTGCTTTTTAGCAAAGAACCCGGCGCAGAATTCCTTTTTCCCAAGGTTGTTGGGTTCTCCCGGAGCCCAGTCACTGGCGTTGAAGGATGTACCGTCCAACCACTTGAAATTACCATTCTTGAACTCGTCCTCGCCACCCACGAACACCTCCAGGCCGCCTGCTTTGGCGCGGGCAGGGCTCCCA
>10671 ENA|GBYW01010672|GBYW01010672.1 TSA: Pacifastacus leniusculus comp17068_c0_seq2 transcribed RNA sequence.
TGGTTGAAGCACAGCTCTTATCGTTGAGCATCGGATGCCTGTTGAGGCGGAGATCGATGCATTCTTCGTTTTGCCCAAAGAAATTGTTGGGTTCTCCCCGTGAGAAGTCTGTTGGTGAAATCGGCCTTCCATCCAGCCACCACCAGCGACCGCGGAACTTCCTGCCTCCCAAGAACACTGCGTCAATCCCATTGTAATTTAAGAGGATGTAGGTCTTGAGGCTGAAGAGGTTGTTGGGTGTGGCCAGGTCCCCCATGATACCCTGACAGTGTTCCCGGGCCTGGTACCA
>21496 ENA|GBYW01021497|GBYW01021497.1 TSA: Pacifastacus leniusculus comp32189_c0_seq3 transcribed RNA sequence.
AGCGGCCTCGTAAGGACTGATAATCTCTTGAAGGTTTCGGCCTCCACGGGCTTCCCGGAGATCCATCGCCAGCCCTCTCCTGCACCCTGGTACGAGGCCCCGAGGTAAATCGACCGGTCTGTCGGGTACTTATCCATGAGGACGGCCATGAGAGAGTTGAAGTGAGTAGGTTGTGCGAGCTCTCCACCCATCAGCTTACAGAAGGCCTGGCCCTCCTCCCAGGAGAGGGCGTGCTTGGTGTTCACGTAGAAGCACTGGGACATCACCGACATGAAAGAAACACAGTGTCA
>21529 ENA|GBYW01021530|GBYW01021530.1 TSA: Pacifastacus leniusculus comp32229_c0_seq3 transcribed RNA sequence.
TTGCATCATATATATATTTCATTACCTAATTAACTCTCATTACAGTAATCCATTTAAAGAGTTTGACACCCAAACACTCAAAACAACAATCTTTATCACATTATTCACGATACTGGCAAACAAATTGCTGACTTATAATGCAGTTAAAATCGTTGAGAGATGGATGCCACCCTAGCCTGATGTCCATGCAGTTTTCATTACCAACAGCGTTATCAGGCTGTCCTGAAAACCATAGGTCGGTGCTGATGGGGCGTCCGTCCAGCCACTGCCAGACACCTTCCCTCCCTGCGTCAGTAGCACCAATCCAGACAGCAACAGAGCCTCCATTAGCGAGGACATAGGACAGGAGAGCGTAGACGTGTTTAGGTGTGGCCAGGTCCCCTTTCATCCCCAGACAGTATTGACGCGCCTGAACCCAGTTCAGGGGCTTGCTGCTCAGATAAAAGCACTCGTCTAGCACCCGTGTGTAAGGGTAAGGGCAGCATGGCTCTCTAGCACATGAGGTTTGTGCCTGTAGTGTAGTATTTACGAGACGGTTCAAGACTTGTGCTTGTTGAGAGAGCGCCAATTG
>28401 ENA|GBYW01028402|GBYW01028402.1 TSA: Pacifastacus leniusculus comp36052_c0_seq1 transcribed RNA sequence.
CACCTATCCAGATCTCACCAGACCCTTCGTTATCAAGGACATAGGACACAAGGGCGTAGACATGTTTAGGTGTGGCCAGATCCCCTTTCATCCCAAGACAGTATTGACGAGCATTAGTCCAGGTCAGTTGCTTGTTGCTCAGATAGAAGCACTCATCCATCACCCGCTTGTAAGGGTACGGGCAGCATGGCTCTTTAGCACATGAGTTGTGTGCGTGGAAAGCAATTTCATACGGGCCGTCCAATCTGGCTACACAACCCTCCATCATCAACCAGCACACAAGAAATGCTTTAAATACAGTGATCATCTTGAGTTGAGAACCGGCCAGCTTGAAGAACCAGAAACAACGTGCTGTTCAGTAGATGAGTGCGAGGTGTGA
>48974 ENA|GBYW01048975|GBYW01048975.1 TSA: Pacifastacus leniusculus comp47119_c0_seq1 transcribed RNA sequence.
GTAATTGGAATACACGCTTTTTACTCTCTCTGTCTCGGTAAGTGAAACTGACAAACAAATGTCTGAGACTTCATACAATCCTCGTCATTGAGAGTCGGGTGCCACTGGAGGCGCATCTCAAGGCAGTGCTCCTTGCCATAGTAGTTGTTTGGCTCGAGGTGGTGCCAGTAGCCGTCCAGGATGGGTCTACCGTCCAGCCAGTGCCAACTATGTTGACCGTTCTTAACGCCACCCAGGAACACGCCTGGCGTCGCCTGGAAGCCTTTCCACGAGCAAAACCGACATCTTCCTCCGTAGAAACGGTCTATGAGTTGCCACGCAGCTTGTTCATTAAAAACGAAGGACTTGAGGGCGTAGAGGTGCTTGGGAGACGCCAAATCACCATCCATTCCTTGGCAGTATTTCCTGGCCTCATTCCATGTAAGTGATACTTGACCCAAGTAGTAGCAGCTGTCTAGT
>57869 ENA|GBYW01057870|GBYW01057870.1 TSA: Pacifastacus leniusculus comp57362_c0_seq1 transcribed RNA sequence.
TTTTTACCATTAAAATGTGATATATTTATTTCCAAAAGTACATATAAGTTACAGCATAATTATTGTTGAAGCATTTATTCATATAATATTAACATTACCTAATTCACCCTCATTACTCTAATGTATTTAAAGAGTCTAAAAACCAAACACTTAAACAACAATCTTCATCCCATTATTCACGATACTGGCAGACAAATTGTTGACTTATGCTACACTTATAATCGTTGAGAGACGGATGCCACTCTAGCCTGAGGTCCATACAGTTTTCATCATCTCCAGCGTTGTCAGGCTGTGAGCCACTCCACTGGTCCTTGGCGATGGGTCGTCCGTCCAGCCACTTCCAGATACCTTCCCTCCCTTCGTCAGTAGCACCAATCCAAACAGCAACAGAGCCTCCATTATCGAGGACAAAGGACTCGAGAGCGTAGACGTGTTTAGGGGATGCCAGGTCCCCTTGCATC
>410 ENA|GCVG01000411|GCVG01000411.1 TSA: Macrobrachium nipponense c88667_g1 transcribed RNA sequence.
CAAGTTCTTTTGAAAGTTTGAGATAATCTTTATTGATCTCGTCAAAATTACATTATCATTGTGTGAATTTTGTCTATTCACGATCCATCAAACAGAAAATGAGATGTTTAGAATTTATCTTGTCTTGGATCTCCGTGCAAGACAATCTACAAGAAACAAAATTGATGTGTTTGAAGATCTCAGCTTTAGGTTACACTGAAATGACTAAGTTTTTGTTTAATGATTCACATTTATTAACCTCATATCGCCTTCCGGAATTCAGGATTTTTTGTTAAGTAAAATGTGTTACAAACCTGCTTATTTTCTTCTTTTTTTAGCATAATTTTCCGTTTTCTTGCGCCTCATTATGTATACAACATTATCATTAGTGTTATCATTCATAAGATGAACCCTTTTCATTTGGGACAGGCCTACCAAAGGAACCAATGACTTGAAATTCAAGTTTCCAAAGAATATGGTTGTCATTAGAGCATCATTCTCATGTTCGAGTTTACAGTTCAAACCAAGTTTTTATTGTGGAAATGCTATATAACTCTATAGCCCCGCTATGTGTTCATTTGATTACATGAATATGAAATTTAACTGAATGCAGTTTTATTGATTTTTTAATTTTTTATTTAGTTGACTTTAAGACGACCCAGGCTCTTAATTCTTGTGCAGTTCTTACCTTAGAAATATGAAATATAGATCCTAAGCTACTTGAGGTCATGAATTCTTTCACCTTTTGATGGCAACGTCGAACTTCAGCGAACTGACAGAAGCGTGACAGTTATAGGCCCATATGAAGCCTAATTCTCAAAAACGCTTCTGTAGCTGCTAACTACCAACGCTCACAATTTAAAGCTCTTGAAAAGGTGTTGATGACTAACGTGTCCTAGTTTTCCCAACAAGTTAAAGTCTTCCTGAGATTCGTTGCTCTGAAGTTGGTGTTTTCAGAAGTTTAAGCAGATGATGCGTCTAAAAGACTTTGATACTTTGAGACAGTATAGCGGAGGTCTCGCATGAAGTTAATAAAACTAAAGCTGTTTGCAAATGGCTCGCCTGATATTCTACAGTGCTTATAGATCTGTTTGTTGATGAGTTGCAAGAAACTGGCCACTTTACAGAACTGCTTGCCGATAACGGGGCCTGGTTTAGGCCAATGTTTAAGACAACTTTCGGGCGATGAGTTTGAAATTAGCCGATGTTTAGAACAACTTTTAGACGATGGGTTTCAAATTAGCGGATGTTTAGAACAATTTTTGGACGATGGGTTTCAAATTAGCCGATGTTTAGAACAATTTTTAGACGATGAGTTTCAAATTAGTTGATGTTTAGAACTAATTGAAGATGGTGAGTTTCAAATTAGCTTGAAGTTTGTGGTACGATGTTTCGAACCGATGCAGTACGTGTAGATGGCGTGATTGATGTTGGCCAATATTTAGCAAGAGCTGAAGATGTCATGATGCTTGATAGTCCAGATCCCTTTTGCAGATCGTAAACCGAGATTAGCATATGACGGTGGTGGCGGCTTGTAGGCCGAAGACCGAAGTTCTTAGAACCGTTTGCAGATGGATCGGCGCTCGTCCTCACAAGGGAAGTCTGTGAAGGGGTTCTCCCAGCCGTCGAACATGGCCAGACAGGCGCCATTACCGGAGGGCTCGTTGACGTGCCAGTGGCTGTCGTCGACCAGGTCTCCTGAGAGCCATTGCCAGACTTTCTCGCTGTAGATGCCGCCGATCCAGAAGTTCCGTCGACCCTTGCGCGGGTATCTGTTTCCGACGTAGTTCTTCAGCGCCGTAACGTTGGAAGGCTGGGCCAAGTCAGCTCCTATCTGGAGGCAGGCGTTCCTGGCGTTTGCCCAGGTCATGTCCTCTAGGATGAAGTTGTAGCAGTCCTGGCCGATCATGACGAAGGGCGGGGGGCACGCTAGGGATGCGAGATGAGACTGGAAATGGCCGTTGAGGTCCTTCAGCTCGTCCAGGATTTGCTGGAGCACTGAACCGCCTCTGGAAACGGGCATGGCGGAGCTGTTGGTTTTAGACCGGAACTGCCTCAGGGCGAGCATGATCTCGTCAGCGAGGGTCTTCAGAACCATATCGTCCTCTCCTCCTTTGGAAGCGGAAACGCTGAGTAGATCTACCTTCCCAGAGCCACTCAGGAGCTTCTGAAGGGCTGACTGGGACTCGACCAGGGCGTTAGTCGCTTGCAGGAGCCTGTCCTTCATCTCTGTTTCCGAGTCCACCAGATTCTGCACAGTCTCAGCCAACTGGGCAATAGAGTCCTCGCCGCTGGTGACAGGTGTCGCCGTGGACAAGACGACACACAGAACGACTATTTCTCCGGTCAGAAGCCACATGATGCCAGGTCGTGAAATCAGTCGAACTAAAGAAAACCCGATCTCTCTCGATCTCTTCTGATAGGCTTGTCCCTCTATCGACGCGAACTGCTCGACGTCTGGGATGGAAGTAAGTTAGTGGTCGAAGGCGACCGCCAG
>433 ENA|GCVG01000434|GCVG01000434.1 TSA: Macrobrachium nipponense c73129_g1 transcribed RNA sequence.
GTTCGGGAAGTTAGGATGTTATCTCAAGTGGTACTAGGTGTGGTTCTGAGCGCCATCGTCCTGAGTGGGAACAGTCAGGACTTCGTTCCCGTGGACATCCTCCTCCATGGCTTCATGGATAAACTGCAATACAACATCACCACGACCTTAGAAGAACCGACGGAGGAAGCCATGAGGTTCATGGATCAGCAGCGGAATGTCATGAGCGAGATTTTAAGGAAGTTGGACAACATAGAAAACGAGCTGCTCTCGCTACAAGAGTGTTGCAAGCACAACCAAGAGAGTATGGAATGGTCTAAGGGTCTCTGCTCGAGAGCCGCCAGGACGTGCCCTCGCGGTTGGCATACGTTTAACAACTCGTGCTATTACATCAGCAATACTCCTGGAACCTGGAAGGATGGGCTGGGATACTGCAGGAGCATAGGTGCGGACTACGTCCAGATTTCCAGCTTTGCCGAATGGGACTTCGTCTCCGGTCTGATAGAAGAGAAGACGTGGCTAGGTCTCAACGATCAGGACGAAGAGGGCACCTTCAGGTGGAGTTCTGACAAGAGCCTTCCTCAGTATAACAAATGGATGTCTGGCGAACCCAACGACTATTATGGAGACGAAGACTGCGTCATCTCTCACCCTTACTACGACAATCACTGGAATGACATCAACTGCGATTCTGAGTACAAATTTGCCTGCGAGGTGACCCTTGAAACAATGTACAGCTGAAGAACGTTCTTCGGATTACCTAGAAAATATTAAACTCTACTTGATTGTTCATTTTTTCAAACTTATCCTGAATTCATGTCTAAAAAAGATTGGGAAAATAGAAGATGAAGG
>1480 ENA|GCVG01001481|GCVG01001481.1 TSA: Macrobrachium nipponense c63764_g1 transcribed RNA sequence.
TTGTTGTTGTTGTTCTTGTTGTTGTTCTTGTTGTTGTTGTTGTTGTTCTTCGTTTTCTCCTTCTTCCCATTTTCTCTCTTCTGCTTCTTCTTGCTCTTCTTGTTCTCCTTCTTCTAGTTCTCCTTCTTCTTCTTCCTCTTCTTCTTTCTTGGTGTACTGGCTTCTTCTTCTTCTTGTTTTGTTCCTTAGAAGAAGTATTGGCAAACGAAGTAGTCGAGCTCTTTGCAGTCGTAGTTGTAGGCTCTGTAGGCCCTCTGCTTGAAAAGTCCCATGCATCTTCCCGGGCCACTGGGTACCTCGTCATTCCACGTCTCTTTGCTCATATCCACTGGGATTCCAGCCATAGGTCCAGAAGACCACACCCAGGAACCGTCAGTTGATTTGGAACCGCCAACCCAGAGGTACTCGGGAGCATTTGTGGTACTGTTGAGGTGGAGGCGGAGATCTCGGAGGCTTCGTGGGGAGGCCAAGTCTCCTCCCATCCTACCGCATTCTCTTCTGGCATCCTCCCATCCTTTCATCTCGGTTGCGGACAGATAGAAGCACTCTCCACCCACCTTCTCGAAAGGTGCGGGGCAGGAAGAATAGGCGGCGGCTGCCCAGCCAGCTTGGTGCTGGTCTCCTTGGGGCTGAGGCTGTGGTTGAGGCTCCGCAACATCGGACCCACTGAACCGGCTGTAGGCTTCCTCCAGTTGCTCCAGCCTGGAGTTGATGCTCTTGACCCGTCCGAGTTCTTCCGTCATTGCGCTGAGCTCTGCCTTGCAAGTCACCATGTCGTCCTTCAGCTTGTCGATCTCATCCTCGAGTTGAGAATCGACGGAGATCATCTTCTTGAGGGCCTCCTCCACGAAGGTCATCCTGCTGTACAAAGCCGAGTGATCCTTCTTCTGCATGAGGGCGTCGAATATCCTCCAGAGGGCGCGCGTGATCAGACGGTGCCCGTCGGACACGTGCATCGAGGGCACGGTTTCGTACCGCCTCACGTCATTCCGCACGGAGCTGCCGTAACGTTTGCCTTCGTTTAAGACGGCACTGTTCCTGATGACGTCACTGCCAGGCAGTGGCAGTGGTCTCGGCAGGTTCTTTTGCGCTACGGCTGACGTCACGGCGCACACCATGGCTAGCGTTATCGCGCATGTGCAAAGACACTTCGTTGTTGCCCGCATTTTTAATGATTAATGTCGATGGAAGTTCGTTAAGAATATTCCTTGTTTTTTTATATTATGCTTTCCAATTGAAGCTGAGTTTGGATTTGGATTAATTTCAGGAAATGTTCGAGTGAGTTGGCACAGTCAGCAGAGTTGCTGAGGCGATGTTCGTCTCTCGCTCGTGTGATCTATACTGGCACTGTCTGTGCCTGTGGCACTGAAACTGAAACCCAGTCTGACTAGTGAA
>15280 ENA|GCVG01015281|GCVG01015281.1 TSA: Macrobrachium nipponense c91220_g1 transcribed RNA sequence.
GGTTGGGGGTGGGGGTAGCGGCTGATGCATGTCAAGCAACGCACGCCCTCCTGATCATCTCTCTGGGAATTCAGACTTCAGTGAGAGGACGAACGCCATTAGAGCAAGAAGTACTACTAAGCTCACATCTCATACTCTACATACAGAGATGCAGTGTTCGAGCACGGCCGTTGCTTCTTGCTTGCGTCTGCTTGCGACCATTTTTCTCCTCCTTGCAATGGCTGGTCGCTGCCACTCGCAGCAATTGGATAATATTCAGCTCAGCAATATTCAAGGCTCCATCAAAGCCCTCACTCACGTGGTACAAGAGCTTTCGGAGAACGTCACCTCAGGAATCGGGAAGCTTTCGGACGTCACCGCAGGAATCGGGAAAATTTTCAACTTATTGGCCATAGATCATCTTTACTGTGAAAACGGTTGGGTGAAGCTGAGATCCTCCTGTTACTTCCTTGGCAAAGACATCAGCAACTGGGAACAGAGCCGTCAGAAATGCTTAGCCTTGGATTCCGACTTGGTCACAATCACTCGCGATGAGGAGTACAACTTCCTCCGTGATCTTGCAAAAGGTCACAACATGTATGTAGGACTGAATGACCTGCAGGAAGAAGGGACCTACAGATGGGTTGCAGATGGCACCATCCACCAAATCGTTGAATCATGGTGGGATGTAGGCGAGCCCAACAACCAAGGTTCACGAGAACACTGTATCCATTTCTATAACTACTTTGACGATCGCCTCAATGATGGCGATTGTGATGATGAGTTCAGATATATCTGCGAGAAACCTGCCCAACTGGATTGGAACTCTGCTTCAGTGCCAGAATAAGAAATGCCCACAGACAATGAAATGGAACATCCATTAGGACTAAGAATTCCTTCCAAGTGTCTACATAAAGTGAAATTGCCTGGTTTTTATGTACTTGTATTTCTTAAGCTGTATCCTGTTGGACAACTCCATAGTTCATGTTAACATTTCTTCAATTAACAGTAATATAAGAGCCATATTTAGGTTTTACTCACAAATTGATACACTGTACCTGTTTTAGAAAGGGGTCCTTTTGGCTACAAGCCACCCTCCACAGTAGTTTTCATGTGGAACGTAAGTATGTATAAAGTTATCTGATACCCATTTGGTAAGAAAACTGAAGTGCTCTGTGAACCAAGTTTCTTTCCAAGTAGTTTCTCTCTCTCTCCAGGTGAGCACAATCTCAGGCTTCCAGGAAAGTGGTTTTGTTATCTCAATAAACATTGGTTGAACTGATTCGAAATGGGGTCGACTTTCTCTCACCAGACACTTGAGTCTTTGTGTTTCTGTAAAGTGCTCTAATTCCCTAGATTACACTAAAAATAATACAAGTATTTTCAAGATGCATTTTTAAAATGATACCTTAAACAACTGTGCATACTTAGGTTCCCATTCTCTTTCATAGGGGATGTCTCCTTCAATTGGACGAGCAGACTCCATCCTGTATCCCACTGACAGCCTGCAACCAATTTCTGGTTCATTTCTTGCTGGGAACATTTTCAGATATCTTTGTAGGATGCGTGCATGCTGCAATGCAGAAGTTACCCAAGCAATATTACAATAAAACATTTCTATTGTTAGAGACAGAAAACTACATTTTGAATTCCCTACAAACACAGGAAAGCAATACTAAATTGAGAGACAAATTTTCTTAAAATCTGTGAAAAAAATCAGTCATGGATCAAGGAAATATACTGCATGCTCAACTACAGTAGCTCTTTTATCTCATTGCTTTCCAATATACCTATACTTTATGTTTTTTTCACTAACACTACTTCAAGACTAAGGCCAGACATGCAAATCATATTTAGTATTCTATTTTCATATTCTGAGTACCATCCTGCATTTATGTAACATCTCACCCATCAAAATTAATATCTTAAAAGACAAGAACTACATTTGCAGCATTATTGATCCGGATATATAAATAAAATTTGACTCGGTT
>21556 ENA|GCVG01021557|GCVG01021557.1 TSA: Macrobrachium nipponense c67677_g1 transcribed RNA sequence.
GTATTCAAACACTTTATTGAGAAAAAGAATTATATGTACAAATAACAAAAAGGGTAAAAATCAAACTTAAAATTATGAAAATACATGAACAATGAGATGCATAAAGTGTCACACATATTGGCACCTGCTCGTGGCATAAGTTTATGAAGTTTCTTCAGAAATAGGCAACATTCGCCTTTCCCATTTATGGTTGGTGTATCTCACACTGGAAGATGGGAGGAGCAAAGATGTAAACGGTAACATAATGAACTGTGTAATAAGGACCAAATAATAAGCCGTCCAGTGTAAGTTATTGAAGTCTAAGTCACTGCTGTGTTACCTGAGCTGTTCTGCAGCTTGTTGCCATAGGAGGAGTAGTTTTTATTGGACATTTTATCTGTTACTTATTGGTTTAGCTCAGTATAAAGCTAATTGCTATAATGGTTAGATGAAGACCCCTTGATTTGGTCCATGAAAATGGTATTTGTAGCAAACTTTGTGTCATTTTTAAAGCTCAGATGCTTTTAATATTTCCTTAATAGGTTTGATAAGCCTGTGAATATGCCGTTTAAATTGTTAGGATTAAAACGTGCACATTATCAAAATATATCTAATACCATCTATAAGGCGTTTCCCAGTTTCTACCTTAGAACAAGCTAAAGACTTTTCCAGCTAGAACTTGATCGTTATATAAACAGCTCTGTGTTCAGTTAAGAAAAAAATCTCGTCTCAATTACATTGGTGAGTGATGGTGAAAGTGACAAGAGTATCTTGTTGAAAAAAAAAATGTAAAATGAAAATGGACGATGCAGGAGAAATTCTATAAGAGAAAATAACTAAATATTATAGGCTGACCAGGCAACAAACTACGTGAAAGCTTTTTAGTTCTGTAATTAGAAAAAAAAATTATTTGGTGGAAGAATGAGATATATGATAAATACTAAGAAACTTAATGACAAACGAGATGAAAATTGATAACAAACAAGATACATACATAAGGAAAGGAAGACTTCGAGGAACAGACAAAAATTAACCTCGAATTGATATGTTTTGTTATACGAACCCTAATCTGGGAGCCGGTTGACACTATTGTACCCTACTTAGGCTGAAGTTAATGTACCTAACATAACTGTAATCATATAAAATACAACAACAACTACGGGTGCGACCGCGCTACCATAAAACATGTAAACAAAGGTTGGAAACTTATCGTGTGCACATCACAAAGAAGTCGACAACAAGTCAACGACCGTAAGTGGAGAACGAATCTTTGGCAAATGCTGGGTAATCACACGAAGCACACTTTAGAACCACCAACAAGGCGTCGACATGTATCCAACATCTTCGTGATGTGTGCTCGATAAGTTGTCAACACATTGAGCCTTTCCTAGGTGAGTTTCCTTTCGCACACGAAGTAGGTATGATTTTGGCAACCGAGATTGCCAACCTTGAACTGCTTGCCGGAGTCGAGGTAGAGGCAGTGCTGCAGCTTGCCGTCGGGCTGCCCAACCGACCACTCGTCGGCGTCCAGGTTCAATGGTGCGCCCGACGCCCATCGCCAGACTCCCGGGTTCTGTTCGTCCGTTCCTCCCAGCCAGAAGAATCCCCTGGCTGTGTCTTGTCGCTCCTGCAGATGATCCCTCAGAGAACGGACATCCTCGGGTTCAGCCAGATCTCCTCTCATGTGTTTGCAAAACTCTCTGGCCTCCGTCCAAGTCCTGACGTCCCCTGTGTGGACGTAGAAACAGCCGCGCCCTACGGTCTTGAACGGCGGAGGACACTCCCTCGGGATGCCTTGTGGATCTGTTTTGTTCTCTGATTCATCCAATACCGTGCCTGTACTTTTGACGCTATTGTTGGCGTAAACGAGGTACGTGGCCGTAGCAAGGGATTCGAGGCTCAGTTGGTTGTCGTCGTAGCTGCAACAGTTGGCCCTCAAAAACTCCATCTCTGCACTCAGGACGCCCACCCGCTCTTGCATGATCCTGAGCTCTTGGGATTTCGCCTGTAAAGACTCGTTCATCTCTTCGAGTCTGTCCCGGAGTTCCATCGTCACGAGGTCCTTCAGGAGGACCTCTTTCGCCATGGCGGCAAAACTCTCCTGCAGGCGCTTCACCGTGAGGTCGCGGTGTTCCATTCCTTTGGCCATGGCTTCGATCATGGCCCCTATGTCATTCTTAGCATCGTCTCGGGACACGATCTCCCTGGCCACCGTCTCCATGCTGTTGTGGATTTCGTTCACCCTGTTCAGGAGGTATGCCAGCAGCTCTCCGTGTTTGGTCGTTACACCCGTGAGCTCGTCCAGGCGGGTAGTGGTCGCGTTCACTAAAATGGAGAACTCTACAGTTTTGTTTATGGTGCTAACGCCGCCGTCGGCATCTCTGTAGTACCCCTCCTGGCTGCTGTTGTTTGCCTCTGCGAGCAGGTCTCTGATATCCAACAATGCCAGGGTTATCTTGTCGATGCCCTCTTTCTGGCCCGAAATGGAATTGGCATTGACCAGGAATGTTCCGAGGACGAGTGACACGTAAACAAATGACCTAACATACGTCATGGTTGCTAATGGGAACTGACGGTTTTGCCGGAAATGTGAACAGAAAAACCTAGGCCTACCTCCACAAATCTGATCTATTTCACCGATTTCAAAGTCTTCAGTCAATCAACTATATAGTTCTTGTGCTCTTAACTGCTTATATAGATTTTCTCCCAGATTTTGGTATGCTCACAGTCAATGCAGTTAAATTTTCAAGATGATATAACGTAACGCTGGTTACAGTTTCCTTGACAAGTCTTGCTAAAGTAACTGAGGTAACTTTCACTCGGTTTGTATTTCAAGAGCAGCAGCGAAGCACACGAGCATCAGACGAGCACCAAGATCATCACAAAATCACAAAGGTAAAATTAGTCTGGTGAAATTCAATCACACGAGATAACACGAGATGATCACGCAGTGTTCGAACTCGTTATGACTTCTCTCTTCAACTTACTGATGTTTTTACACTTTCATCTACAACTGGGAAGGTCCAGCTTAGGGAAATGAGGGTAATTTTCCTCCCTTTCCCTAACCATATGTTTCAGTCATGGTTTTTAGGTTGACAGTTCCTGTAAGGTATTTGCGCACAAATTCCAGGTGATATTATCACGATCTCGGAAACAATTCGCGCGAGTGAACCGCGTCGACACCACCGACTGACTCCTTG
>22616 ENA|GCVG01022617|GCVG01022617.1 TSA: Macrobrachium nipponense c88033_g1 transcribed RNA sequence.
GTATGTACTGCTAAAAATATTATTGATTTTAAACACTGAAATATTTAGAATATATGGTTACTTTTTCTATGAAATAAATTACATGTATAATGTTGTCAACATAAAACTAAAATGGTGATGTGATTATTTGCCAGTTAATAATGTTAGCACTCGTTTACCAAACCTGCTATATGAATGATACTTATGAACAATGACTCGGCAAAAGAATGTTGTCAGCGTGATCCAAGTTAAATAAACCCATCAACCTAAGAAGTGTCAATGATTAATGAACTTGTATTAAAATACATGGTGAAAAATTCACTCTGATCACTAAAATATGTCAAAATGGGGAAACATTTGACGACGTGTCAGTAATGAAAATACTGTAGTTTGATGGGTAAGATTAAGAGAGTCCACTGACGGTGGGAGCAGTAACAAGTAACCTAAACCCTAAGAAAATTCCCAGAAATGAGTGAACTGATGCTTGTTGAATAATTCTGAGTACAGTATTGTTCAACATTCACTGATGGAAGTTAATCTTTTAGAAACAGTAAACAGCATTGATGTACAGCATTTTACTTAGTAATATGTAATTATGAAGTATCACTGTGTTAATGAAAGCATTTACTGAGAATGACAACTTTTAGAGAAAGCATTTTAATAAGTATGAAATTTACAGAAATGGGTTATATGTGATTAGATTCGTCCCATGAAGAGTTATTTTCAAGTACTTTTGGCCACATGTGAGCAGATTCATCCTAAGAAGAGCTATTTTAAAATGCTTTATATATAGTTAACACTAAAACTAAAAGCAACTTTAGCATTTTCTCATGGTATGATTGTGATTTTATTAAAGAAAGCCAATAATTTTGTTTATCATTTACACATTACTCTTCATTTAAACCTATAGTTTGATAAACTGAAAGAGTTTTAGTTGCTTGGTTAAACAGCTTCTTAGAATCTTCCCTATCCCTTTTATATATCTCTTTTGAGGCCTCTCCACTTCTCTTTACATTAACCATTTAAGAATACCCCGTTCTCATCAAATTTTTTTTCACTTTGTGAAATTTCTGCATAGTTGATCAGTAGGACTGCAAAGTAACCCATGAGAAATTTGTTAAATCCTCAGTTGATGTTCAAAAATGAAGAATATATTATTCATTTCAGGCGTGAAAAGAAGTGTGTGAAGTGGCAGTGCCTTTGCTGCACTATTGCTAATCATCAGCTGATTAGGAATCCCAAAGGTGAACTTCAAATAATGTGGCAGATATATGGAAGGCGATGTGTGCATTTTCGCTTGATGAGACCATTAGGTGTGAGACCTGCACAGTGGTTGTTGTGATGAACAGTAGAGTTTACCTCGATGGCCCAATGGAGAGGCATTACAGGTGTAGCAGTCATTAGGAATTCCCAGTTCCCCTTATTGAAAGCATCAGTCCCACTTGTCCAGTAAACAATGTCTGATCTAAGACGGTTTAATAGAAGGCTCAGCTGACTCCCAGGGGGTGCAAGAGTTAGCAAATAGCCTCCATGTCTAATACAGTAAGATATTGCTTCTGTGTATGTCAGTTCCTCTCCTCCAAACCAATAGCAACCATCACCTACTTGTTCCCAATCAGCTCTGCACTCGCCTGTCAAGGCAGAAATTCCTGTATGTCTGTCTGGGTAAACGGTCAGAGTTGGTGGGCGGGAATGCAGCGCTAAAGTTGGGCCGTACTGGGGCACTGATCTTTTCTCCAATGTCTGGGTCGTATTTTCCACGGTGCCAAGTCGAGCCAGAGCATCTGTTAACCGATCTTCAAGCCGATTAATCAAAGAACGTGTAGCAGCAACTTGGACTTCCACTCTCTGCTCAGCTTCAATGTTCTCTTTCATTTCTTCTACCCTTCGGCGCAAGAAGTCAACATTGAACGCATGTTTGTTTAGCTTTGCCTCAATCCTCTTGGTTGAGGTGGACAGACGATCGAGTAAAGAGTCAACACCTTCCAGGTCTGTGTCATGACGCCCCAGCTTATAGAAGATGTTGTTCAGCTTCAGTTCATCCTCCTTTATGGAGCGCGTCACGTCGTTGAGTTTGATCATGAGTCCCTCCTGTCCTCTCCTCAGATCCTCCATCATAGCAGGACCCTCTCGCAGATCACCACCCAGGGCTGAAGACCCGGTGGATACGAAATACTCCGCGGTGGAAGAGAAGTCCCTTGGTTCCAGTCGCTCGACGAAAGCCGATCTGGGTCCACTTGACTCCACCGAACCTACCCACAACCCGAAGAGGCCCGCGATCCAAAGCCACATCTCTGCACCTCTGAGAAAATTGCCAAAATGCTAATTGCAATTCAATGAACACCGAATTCTTCCGTCTGGGTAATGACTTGGTTATGCCTGATTTATGGTTAGATGAATACAGTAACCTCCAGTGATTGTCCTCGCGGGTTTTAAAAAAGGCAGATGGGGCTCTGGACGAATCTTGACAAC
>28031 ENA|GCVG01028032|GCVG01028032.1 TSA: Macrobrachium nipponense c88882_g1 transcribed RNA sequence.
GTGTGTGTGTGTGTGTGTGTTACATGTGTGTGTATCTTTTCTCTCAAATGACCATAGACTAATGGACATAGCAAGGCACAGTTGATAAACGTGAAGACGTTATAAAAGTTACTAAAGCAGAGTTGCAAGCAGTTTTTGACATTTTTAGTGAGGGAAATTTCAAGTTTGAACAAAGATGTTCACAAACAATAAGCAGTTGCGCAGGCACTTTGTAATGGCGAAATCTCGCGAACTCATTTTACAGCTTCTCATAGTCTTAATGTGAATAGATTTCCTCCTGACTTTCAGGAGCCATAAACTGGCGTGAACATAGAGAATAGCTTGAATACATTGCGGAGAAATATACTAAGTTAAACAGTGACTCAACATGTATACAGTAACAGGCACAAAACAAAAAGCATATTATCATTCTTCTACATTTCTGCTCGTTCCCTGGACTTCCTGTGTGGAAGAGTTCACTCATCTCGAGATCCTCCTTTTTTCTCCTGCTGTGAAGCATCCTTTCTCCTGTATGCCGCTACGATTCCTCTCTTCCTCCTGCACCATGACCCCCGCAAAACCTTCCTCCGCCCCCTGAAAGCCCCCACGGCGTACTCCATTCGCTCACTGCTGAAGTCGCAGGACCCTCTCGCAGATGAAGAGAGTGTTGAGGTAGCAAGGGCTGTCGTGAAGGGGCGGGTAATCGTCGCGACTCAGGATGACGCAGTTTTCGTTCCCGCCGTCGGGTTGTCCCGTAGCCCAGTCCTTGGCCTGGAAGGGCTTCGTCGAGACCCACACCCACGAGCCCTCGGAGCCTGATTCCTTGGCTCCGATCCAGAAGGACTTGTACTGATCCTCAGGGAATTTGTCCAGTAGCGTTGCCCTCAAAGTGTTGACATCATTGGGCACAGCGAGGTCACCACCCAGACCCTTACAGAATTCGCGGGCTTCAGCCCACGAAACAAGCTTGTATCTGTTGACGTAGAAACATTCTGATCTCAAGGGGAAGAAAGGCGGTTCACATTTCGTCCTCCCTGGCAACTGGTCGCCGCTGAAAGGTTCTCTGTCTCCCAGTGCAGTAGCAATCATCTCTGTATTATTCATGACTGCAGACGTTAGATCTTGTATAGCTACCGTTAGATTAAGAGTTGCCTCCGATATATCTGGCTTCTCGGCACTGGAGGTCAGGCCCCTGATGTGTTTGAGCGCCTCCTCAAGCGCCCTCTCCACGTCCCTAGGAGATGTTTCCCCGTTGACGCGTTTGAGCAGCAAGAGGCCGTGGGCCACCACAGACACCACCACGATGTGTAGCAGCCGCATTTTGTCTCCGATCATCAACAGCCACCGAATCAGAACACGCCCCTCACACTGCTACAGAGTAGAGTACACTGTGGCTCCTCTCAGGACTGCCTGCCTG
>31996 ENA|GCVG01031997|GCVG01031997.1 TSA: Macrobrachium nipponense c82453_g1 transcribed RNA sequence.
AGAGAGAGAGAGAGAGAGAAAGCCTCCATAAAAGTAGATTAACACAAAATAAATCGTTAGCTTGAGACAGACTAGGCCTAGAGAGCACCACTTCGATTGAATGCCGAAGCTGAACCTTCAAGAGTTCTCGCATAAGAGGAAGAGAAAGTCAGCCTAAGAAGCAACAAATCTTTAACTTGAGACTAGTCTTGTGACTAGGCCGAAGAACACAATTTCGAATGAATACAGTCTTTAAAACCTTCTTCATGAGTTCTGGTCTAAGAGGAGAAATAAGAGGGAGAATTCAGTCGTTAAACCTTGAAAAAAGAGTTCTGGTCTAAGAGGAAAGAAGAAGAGGAGAGAAAAAGATGACGACGAAGAAGTCAGCCATGTCGGTACTGACAGATGAATCTCTGGACGACGGTGCAAGTCTCGTCGTTGAAGAGCTTCGGGTAGTCCGACATGACTATCTCCAGGCAGTTTTCGTCGCCCCCGAGGTTGTCCGGCCGAAGGAAGAGCCAATCCTCCGGGTCTATGGGACGCCCCGAGACCCAACTCCAGGCGCCGTCGCCGGAGTCCAGGCTGTTCCCTCCTACCCAGAAGTAACTCGGACCGAAAGTTTCCGCCAAGTACGTTTGCAAGGCGTAGACGTTCTGGGGCTCCGCTAGGTCGCCCCCCATACCCTGACATACCCTCCTGGCCTGGTGCCACGCCAGCTTCTTCGGGTGGGCGTAGAAACACTCGTAGACGACCTCCGTGTAAGGGTAGGGGCAGCCGTTCCTTTTAGTAGTAGGGCTCTCTCTCTCGAGTAGGGCAATAGCAGCTTCTTTTAGCCTCATTAGGGAATTCAGGCTGTTCGACACTCCTTCGGCGTAACACGACGAACACTGCTGGGTCCTCGTTGTATTCAGGATCTCCGCGAGAATTTCGGAGTGTTGGACCAGGGCCAGCTGGCTCATCATGATGGCCGATTGGAGCTCGACTTGCTTATCCGAATCGTCGTAGACTCCTGAGGTTGTGATAGGGAGAAGGAAGAGGACGAAGAGGAGAAAAGTTGCGTGGGATGGTGAAAGCATTTTTTTTTTTTTTTTT
>32214 ENA|GCVG01032215|GCVG01032215.1 TSA: Macrobrachium nipponense c77242_g2 transcribed RNA sequence.
GTGTGTGTGTGTGTGTGTGTATTTATATATATGGTTCTCAGCATGCCCTTTGCTGGGGTACTGTTGCTAGTCCCTAACACTTCTCTACAATTGACGTAAGGAAGTGGCCCATATGTGTTAGCGAGATGAAATTTCGATCCTCCTGGTGAGGCAAGTTGTTAATTATTGAGCTACCCCAACCTTGTATGCTTATATATTATGAAATATGTTCCTTCAAGGGCATAATTGCATGATTGCCATTCTCCATATGATTTCTTTCTATTTTTTTCGATTTTCAATGTCGACAGAACAGAACATCTTACGCTACGGACATTGGGAACAAAGTAATTTGTAATTGAAGACGGTACTTTTTCATCCGTTCTCACAAATTCTTTTGTGAAAAATTATAAGTCATCAAGTTGTAAGATTTATGTAAATTGGGAATAGGAAAGGTTTTTCTGACTTTTCAGCTGTCTGTTGATTTCCAAGGTCTGGTCATGAAACAATGGAATACATTTGGAAACTATATTATTTTAGTAGGTCAAAATAGAGGTTACCCCACCTTTTGAGATGTTAAGTGATACAAAGAGCCTTTTGACAGTTGAAGGCAACACCAGAATCCGAGTTCAGCGATTCTTCTCTCCAGAGAATCAGGAGGCAGCTAATTCATAAAGTAATATTTTTCACTTAAATTTAGGTTCTTACATCACTGACTATGGCACTGCTGATCCATTTTAGATCTGTTCTGGCTACAAACTATTTCATTTTACCTTTTTGGAAGACCAAAAATTGTCATCTGCATGTTATCATATTTTAAATTGTGGGCCAACAATCATTCGCTAACAAAACAACAAAAGACACCAGAAGAATTCCTGTGGAACAGGCAAATTTGGTACTTAGATCACAACTGCTGACACCTTTGTTACAAAATTTATACAAGCCATAAAGTTGACCAAATCAGAGCCTTCACTAAAATGTGTTTTGTGCATAAGGCAGGCCTTGATTACATCGTATGGTTGTCTTGAATGTAACAAGTTTGTTTGGAGTCTCATCATAAAAACAGTTGACAAGAATAAAACAGACAGCACTGGAAGGGTTGAAGAAGCATCGTATTCTACGGTTAGTCTCTTCATTTAGAAAATGTATTGGAAAATCACGGAAGAGAACAGAAGTAAGGTCATGAAGCTAAATTGTTGCCACGTTTGATTTTCTAGATTGTGGAATTTCCTTGTCCTGACGCTGTGTGAAGTGAAGGGATTTTCGAGTGCCTTTAGCGTTGCCATTTGCATACGTATTCTCTCCTTAACGAGCATTTGATATCGTTAAATTTTCCCCAGCTGGCTTTCAGGGCTATGCAGTCCTCCAGGTAAAGGTTATTTGGCTCTCCGCTCCCCCAGGGGATCCTGCGCATGCTCTCCCCGGAAAGCCACTTCCATGTACCCTCTCTCTCTCGGTCGCTGCCACCAATGTAAATCTCTGCGTCCTTCATTTTGTATAATTTTCCGTCATGTTGTTTATGCCTTCCGCATGCAAGCATACTCTTGACGGAAACTGCATGGTACATCATTAAAACGTCTATCTCTTGGTCTATAGGTCATGCAGTGCTCGCGGTCGTCGGCATTATTTGGTTCGCCTGCAGCCCAAGGGATGGATTCGATCCTCCGTCCAGAGAGCCACCGCCAGTTCCCCTCACTGTCTTCGTCTGACCCACCGACGTAGATTTCAGCATCGCCGTGCATATCCATTGCCGCTACTGCAGAAATGAAGTGGTCAAAAGTCGTGAATTCAGCGAGCTTTGCTCCCATTTCGAGGCAGGCTTGACGGGCGGCGTCAAAGTAGCGCATGGTCTCGGTTTCAACGTAAAGACAGTCCTCGCCTGCTAGGAAGAATGGCGCGGGGCATGGGCCATCGTCTTCGAATGCATTCAGTGCTTTCGTCGTTTTACTGAAGTCATCTTTGAAATGGCGCATGGTGTTGTTTAGGTCTTGGACTGCTCCAACTAGGACGGAGAATCCTTCCTTTATTGAATCTGTCAGTTGTTGTGCAGAAGTTCCTGTGCCTAAACAGCGTTGATTTGCTGTGACTGTGACCATGTTTTTCATAACTTCTGCTAGCCTTCGTATGGCACTTGCGTTATCTTCAGCTTGCTGTTGTAGTCTTGTGGAGGGTTCTTCATCTGCAGTCCCACCCAGGAAAACACTGGTTTCTTCTTCAGGACTTTCTGGCTCTGGTAAAGCAGATCCCATGGTGACTCCGAATATCATGCAGATGCTCATGGAGAGCATGAATAGGCGGATTACGTGATGTGCAGTCATATTGACTGAATGTCTGTCCAGTGAGAATGCTCGAGCAGTGTGTGTGTGGCGTGACAGGGTAACGTAGCCTTCGAAGTGTATTGCAGGACTAAAGATACCTTCGGACACTCCAACGATCCACGACTGGTTTTCACACCCCTCCAAGCCCCTATATCCTTGAGAGACAGAC
>34638 ENA|GCVG01034639|GCVG01034639.1 TSA: Macrobrachium nipponense c86561_g1 transcribed RNA sequence.
GGAAATGGATGGCCCCACAAGAGTGTGTTGGAGTGTTCAGTTGGACAGTTCACCAATCTGAGTCAGTTTAGTTTTGTAGGTGGTGACTTCAAGACAAGATGGTGAGACCATTTCTTTTAGCAGAGCTTTTCATAACCGTCTCTCTGTCGTTTTGGTCTGGTTGTTACTGCACCAGCGATGGAAGTAGACCGTACTTCTCTCCCTCTGGAGGAAGGTTAAAAGAGCTCGATGGCAGAACGCAAGACTGGAAAGTTTCTGAAGGAGTCAGACCTAGTCGCACAAATTCAGTGTCTCAAGTTCTTCCAGAGTTGTGGACGGACGTCGGGACAGAAGCGGAAACAGAAGTGTGCGAGATGGAAGACGCCGTCAGCACCGTCTGTGGAGAGTTATCAAGGAGGCGGGATTTCTCTGGGCAGGATTTTGGCTCACTGTTGAACCGGACCATCAGTCTACTTGAAGCAGAGGAGAACAAGTTCGTAAAAGCCATGGAGAAACTGTCTGGCATCGAGGCAGTTGTTAATGAAACTCTCACCAGGGCCCTTCAGCAATGGAAGAACATCAAACTTGAGCAACACTCCGCCAAGCCTTGCAAAGATGGATGGCACCACTTCGAAGGCTCTTGCTATTTCTTCAGCTTCACGGAAGGCAACTGGTCGCAAGGGCGCCAGGAGTGCCAGGAGATGGGAGGTGACTACGTCAAGATAGATAACACCAGAGAATGGAATTTTGTCGCAAGCCACGTATCGGGGAACTCATATGTAGGCCTAACTGACGCAGAGGAGGAAGGAACCTACAAGTGGATTTCAGACGGGACAGTTCACAGTGACTGGCAAGTTTCTTGGTGGCATCGCGGTCAACCAGACAACCACAACGGAGGAGAGAACTGTATCCACTACTGGCTCATTTACGAGAAACTTCTCTGGAATGATGCCTGGTGCAAGGACAGAATGAGACACATCTGTGAAATGAAGGCGTCGGACGTTGTGGCATAAGACTGAATGCACAGCAACCTTCCTTCAGAGTTAAGTAGGAAAGAAAGACAAGAAGGTGGATGCTGTCAAATCTGAACACCGGCAGTCAAAATAACGCTAATGATTTTCCCTGTCTGGTAGTCGTTACGTCCAGTGCGTTTTGATGGAAGGGAACTCGCCTTGGAAACATCTACTTTTAATTGGCCTGTGTAAAATTTCATCGTTAATTCTTAAATAAAATTCATCATAGCTATACTTGGAAGAGATGCCGATTCCTAAGAATTACTCTTCGATTCAATTACTTTCGGTCTTGTCTTAAAATAAAACCCAAGACAATTAGTTTCTGTTATTCTTATTCCAAGCTTATATGTCTGTTTAAGTGCCTACTAAAGAATAAAAGAGAAATTAAGATATGACTGTATATGAGCCTAGCTCATTCTCGTATGGCCGAAAGCTCATGTTCCAAACATAGAAGGTAAATATCTGAAGATACCATAACTACGAAGTTCGGTTTTCTCCCACCAGGCCCAGGGCGGCGCTGCAGGGCCTTGCGGCCAATTTGAAAGGTTTGGTTACGGTAACAGCGCACTACTGAGCATGTGCTTAGTGGGATTGTGATTTTTGTTAAATCCAGCTCGCAATAATGGTAAGATGTGTTAGAATATTAAACTTTTATTTATGATGAATTGGTGATGCTGATTATACGCTTGGGTGCAGTCATTTGTTTTACCCATAATTCTTGCGTTATGATGTGCGTGGCATGACGCCGCTTTTGAAAGTAGTGTAACCGGCAAGTTGACCGCCGAAGGTACTCTGTACTGCTGTATCTCCCACATTCTCCAATAAAGTGACTCATTTATGAAGTGATTGCTTATTTAATAACCCACCATCATGTCCTCGTCGGTCACAGGTTATGGGCCCAGCTCAAGCAAGAGGAACTTGTATTTTGATGGTGATGAGGAGAAATATGAGATGTGGGAGATAAAATTTCTAGCCCATCTGAGACTTCGAAAGCTTATCCTAGACGAAAGTGAAGATCGAACTTCAGCAGAATTCATCGACAAAAATGCTGACATTTTCGCCGAGATCGTTCAAGTTTTAGATGACAAGAGCCTCCAATTAATAATGAGAGATGCAGTCAACGATGGAAGAAAGGCATTAGTGATTCTACGGGAACATTACCAAGGTACAGGCAAACCAAGAATCATCTCCCTCTACACGGAGCTGACGTCACTGAAAATGAGAGGGGAAGAATGTGTGACGGATTATTTTCTTCGAGCTGAGACAACTTCTACTTCGTTAAAGTCAGCTGGTGAGACGATCAGCGACAGCCTTCTTATTGCTATGGTATTGAAGGGTCTTCCAGAGGAATTTACTCCATTCAATACTGTTGTTATGCAGAAGGATAGTGAGCCTACGTTTCTGGAATTCAAGTCTTTGCTACGGAGTTATGAGGAAAGCCTGAGGAGTCGAGAGGCACATAGGCCTAATGTAATGAGTGAGAACGTCCTTAAGGTGAATTATAAAAATCCTGATTTTCAGTGTGGTGGGTCTGCCAGTGGCTCATCAGTAAGGTGTTACTCATGTGGTAAGCCTGGACATAAGTCTTTCGAGTGTAGGTTGAAGAAAGACAGAGGTAAGTGGTGCAAAGAATGCAAAACCATTACACACAATTTTGATGAATGTAGAAAGGCTAATAGGCCTGCTAGATTTTCTAGTGCAACTGTGAATGTTTGTAAGCCTGGATCCACTAATAATTATAGTGATGAAGAATGTTGTTTCAAAATAAGTTGCTCTGTTGATAACATATCTACAGATGTATGTAATGTTCTTGTTGATTGTGGTGCTACTACCCACATCATTACTGATAAATCCAAGTTTAAGTGTTTTGATGAAGACTTTGATGAATCAAAACATATGGTTGAACTTGCAGATGGTGCAAGATGCAAGAATATTGTTAAAGGTAAAGGTAAAGCTAAAATTGTACTTTATGATACAAATGGTATAAAACAAAATGTTGTTCTTGATAATGCCTTGTATATTCCTACTTTTAAGCAGAATATATTTTCTGTACAATCAGCTGTTAGTAAAGGAGCTACAGTAAGCTTTAATCCTAATCATTCTGAGTTGATAAGCCCAAATGGTGTGTCTTTTGAAATAAATAAGAAAGGTAAGCTGTATTATCTAAATAATGTAAGCTCATGTAAATCTCGTTCACTAGAGGAGTGGCATAAGGTTTTGGGACACTGCAATGTTAAAGACATTTTGAAGTTAGAAGATAAAGCTGAAGGTATGAAAATTAGTGACAAAAGTAATTTTGATTGCATAACTTGTCATGAGGGTAAAATGCATTTATCTAGGAACAGATTACCAGATGAGAGAGCAAAGAGTAAAATGGAATTTGTACATTGTGATCTTGCTGGACCAATGAGTATTGAATCAAGGGAAAAATCTAAATATTGTATTGTTTTTGTGGATGATTATTCAGGGTCTGTTTTTGTTTATTTCTTGAAACAGAAAAGTGATGCACTTAATGCTACTAAGAAATTCCTTGCTGATACTAGTTCTTATGGTGTTGTTAAAAGATTAAGGTGTGATAATGGAGGAGAATTTACTTCTTCAGAATTTAAAGAATTTCTGGTAAGTAATAAGATTAAACAAGAATTTTCTCCACCAAATTCACCACACCAAAATGGTACTGCTGAGAGGATGTGGCGTACATTGTTTGAAATGGCTAGATGTCTCTTAATTGAAGCAAAGCTACCAAAATTCATGTGGAATTATGCTGTTAGGGCAGCTGTTTATATAAGGAATAGATGCTACAATTCTAGACTAGATAAAACCCCATATGAAGTGTTAATGTCTAAGAAGCCTAAACTTGAAAATATGCATATTTTTGGTTCCCTGTGTTATGCTTATGTAGAAAAGAAAGCTAAGCTTGACCCAAGATGTGAAAAGGGAATATTTGTTGGCTATGATTCATGCAGTCCTGCTTATCTTGTATATTATCCAGGAACTGACAGTTTGAGAAAGGTTAGGTTAGTACATTTTACTGATAAATTCAATTTTGATAATTCCCAATGTCTTAAGGAAGATGGTGAATCAGAAGATAGAGAATCGGATTCTGATAATGAGAATCAAAGTGATCCTGTTTCTAAACCTATCCTTGTTGAAGATGAGCATTGTGAAATTAATGCAGATTTGACTGAAACTGAAAGGGAAGGTGAGCCCCGTTATCCAAGTAGGGAGCGAACTGCTCCCAAATATCTTGAAGAATATGTTGATCCTGATAATGTTGATTTACTGGGCTATTCTGTTCATTATTGTTGTAAGGTAACTGAAATTCCTGAAAGCTATAGAGAGGCATTAAATTCACATGTGGCTCACAAATGGAAAGCTGCAATGGATGATGAGATTCAATCTTTAAGAGATAACAATACTTATGAATTGTGTAGTTTACCAAACAACCGTTGTATTGTAGGTGGACGATGGGTATATGCCATTGAAGGAGGGTTAAATGGTGAAGAGCAATATAAAGCTCGCTATGTTGCAAAAGGGTATTCTCAAATTGAAGGTGTTGATTATACTGATACTTTTTCTCCTACTGTGCGTATGACCTCAATTAGAATGCTTATGCAATTGGCAGTACAACATGATTTAATTGTGCATTGTATGGATTTTAAAACTGCCTATCTTAATTCTGATATTGATTGTGAAATATTTGTTCAACAGCCTGAAGGTTACAATGAAACTGGTAGTAATAATGAACAATTGGTTTGGGTTGATGATATGATCATTGCCAGTAGTAATGAGAAAGCTCTGTTTGACACTAAACGTGTATTATTTCATAGATTTAAGATGAAAGATTTGTGAAACTTTCATGGTTTTTGGATATTGAGTTTGTTTTTGATTACCATGATGCATATATTTGTTTGATGTGTAGTAATTTGCAGATTGATGAGAATAAAAGTTTATGAGGGGGTGTTAGAATATTAAACTTTTATTTATGATGAATTGGTGATGCTGATTATACGCTTGGGTGCAGTCATTTGTTTTACCCATAATTCTTGCGTTATGATGTGCGTGGCATGACGCCGCTTTTGAAAGTAGTGTAACCGGCAAGTTGACCGCCGAAGGTACTCTGTACTGCTGTATCTCCCACATTCTCCAATAAAGTGACTCATTTATGAAGTGATTGCTTATTTAATAACCCACCATCATGTCCTCGTCGGTCACAGGTTATGGGCCCAGCTCAAGCAAGAGGAACTTGTATTTTGATGGTGATGAGGAGAAATATGAGATGTGGGAGATAAAATTTCTAGCCCATCTGAGACTTCGAAAGCTTATCCTAGACGAAAGTGAAGATCGAACTTCAGCAGAATTCATCGACAAAAATGCTGACATTTTCGCCGAGATCGTTCAAGTTTTAGATGACAAGAGCCTCCAATTAATAATGAGAGATGCAGTCAACGATGGAAGAAAGGCATTAGTGATTCTACGGGAACATTACCAAGGTACAGGCAAACCAAGAATCATCTCCCTCTACACGGAGCTGACGTCACTGAAAATGAGAGGGGAAGAATGTGTGACGGATTATTTTCTTCGAGCTGAGACAACTTCTACTTCGTTAAAGTCAGCTGGTGAGACGATCAGCGACAGCCTTCTTATTGCTATGGTATTGAAGGGTCTTCCAGAGGAATTTACTCCATTCAATACTGTTGTTATGCAGAAGGATAGTGAGCCTACGTTTCTGGAATTCAAGTCTTTGCTACGGAGTTATGAGGAAAGCCTGAGGAGTCGAGAGGCACATAGGCCTAATGTAATGAGTGAGAACGTCCTTAAGGTGAATTATAAAAATCCTGATTTTCAGTGTGGTGGGTCTGCCAGTGGCTCATCAGTAAGGTGTTACTCATGTGGTAAGCCTGGACATAAGTCTTTCGAGTGTAGGTTGAAGAAAGACAGAGGTAAGTGGTGCAAAGAATGCAAAACCATTACACACAATTTTGATGAATGTAGAAAGGCTAATAGGCCTGCTAGATTTTCTAGTGCAACTGTGAATGTTTGTAAGCCTGGATCCACTAATAATTATAGTGATGAAGAATGTTGTTTCAAAATAAGTTGCTCTGTTGATAACATATCTACAGATGTATGTAATGTTCTTGTTGATTGTGGTGCTACTACCCACATCATTACTGATAAATCCAAGTTTAAGTGTTTTGATGAAGACTTTGATGAATCAAAACATATGGTTGAACTTGCAGATGGTGCAAGATGCAAGAATATTGTTAAAGGTAAAGGTAAAGCTAAAATTGTACTTTATGATACAAATGGTATAAAACAAAATGTTGTTCTTGATAATGCCTTGTATATTCCTACTTTTAAGCAGAATATATTTTCTGTACAATCAGCTGTTAGTAAAGGAGCTACAGTAAGCTTTAATCCTAATCATTCTGAGTTGATAAGCCCAAATGGTGTGTCTTTTGAAATAAATAAGAAAGGTAAGCTGTATTATCTAAATAATGTAAGCTCATGTAAATCTCGTTCACTAGAGGAGTGGCATAAGGTTTTGGGACACTGCAATGTTAAAGACATTTTGAAGTTAGAAGATAAAGCTGAAGGTATGAAAATTAGTGACAAAAGTAATTTTGATTGCATAACTTGTCATGAGGGTAAAATGCATTTATCTAGGAACAGATTACCAGATGAGAGAGCAAAGAGTAAAATGGAATTTGTACATTGTGATCTTGCTGGACCAATGAGTATTGAATCAAGGGAAAAATCTAAATATTGTATTGTTTTTGTGGATGATTATTCAGGGTCTGTTTTTGTTTATTTCTTGAAACAGAAAAGTGATGCACTTAATGCTACTAAGAAATTCCTTGCTGATACTAGTTCTTATGGTGTTGTTAAAAGATTAAGGTGTGATAATGGAGGAGAATTTACTTCTTCAGAATTTAAAGAATTTCTGGTAAGTAATAAGATTAAACAAGAATTTTCTCCACCAAATTCACCACACCAAAATGGTACTGCTGAGAGGATGTGGCGTACATTGTTTGAAATGGCTAGATGTCTCTTAATTGAAGCAAAGCTACCAAAATTCATGTGGAATTATGCTGTTAGGGCAGCTGTTTATATAAGGAATAGATGCTACAATTCTAGACTAGATAAAACCCCATATGAAGTGTTAATGTCTAAGAAGCCTAAACTTGAAAATATGCATATTTTTGGTTCCCTGTGTTATGCTTATGTAGAAAAGAAAGCTAAGCTTGACCCAAGATGTGAAAAGGGAATATTTGTTGGCTATGATTCATGCAGTCCTGCTTATCTTGTATATTATCCAGGAACTGACAGTTTGAGAAAGGTTAGGTTAGTACATTTTACTGATAAATTCAATTTTGATAATTCCCAATGTCTTAAGGAAGATGGTGAATCAGAAGATAGAGAATCGGATTCTGATAATGAGAATCAAAGTGATCCTGTTTCTAAACCTATCCTTGTTGAAGATGAGCATTGTGAAATTAATGCAGATTTGACTGAAACTGAAAGGGAAGGTGAGCCCCGTTATCCAAGTAGGGAGCGAACTGCTCCCAAATATCTTGAAGAATATGTTGATCCTGATAATGTTGATTTACTGGGCTATTCTGTTCATTATTGTTGTAAGGTAACTGAAATTCCTGAAAGCTATAGAGAGGCATTAAATTCACATGTGGCTCACAAATGGAAAGCTGCAATGGATGATGAGATTCAATCTTTAAGAGATAACAATACTTATGAATTGTGTAGTTTACCAAACAACCGTTGTATTGTAGGTGGACGATGGGTATATGCCATTGAAGGAGGGTTAAATGGTGAAGAGCAATATAAAGCTCGCTATGTTGCAAAAGGGTATTCTCAAATTGAAGGTGTTGATTATACTGATACTTTTTCTCCTACTGTGCGTATGACCTCAATTAGAATGCTTATGCAATTGGCAGTACAACATGATTTAATTGTGCATTGTATGGATTTTAAAACTGCCTATCTTAATTCTGATATTGATTGTGAAATATTTGTTCAACAGCCTGAAGGTTACAATGAAACTGGTAGTAATAATGAACAATTGGTTTGGGTTGATGATATGATCATTGCCAGTAGTAATGAGAAAGCTCTGTTTGACACTAAACGTGTATTATTTCATAGATTTAAGATGAAAGATTTGTGAAACTTTCATGGTTTTTGGATATTGAGTTTGTTTTTGATTACCATGATGCATATATTTGTTTGATGTGTAGTAATTTGCAGATTGATGAGAATAAAAGTTTATGAGGGG
>43910 ENA|GCVG01043911|GCVG01043911.1 TSA: Macrobrachium nipponense c87359_g1 transcribed RNA sequence.
ATGCAGCCTGACCTACCCTTAATCAGCTGCTGACCTATGACCTTGCACAGAGAAGTTCAGGAGGTCAAGATGGGTCATTTGAAAGGGTCATTGTCATTGACCAATGTCACTACAGCAGTTTTTGTTGAAACATTCGATGCTACTGGTATAAAATTTAGTCTTGGAAACGCTAAGCAAAGCCCTGTAGACGGAATGAATTTATGTAGGATTTTGAGTTGCTCTTTAGGACAATGTTTGGCCATGAAGACGAACTTCTAAAGTCACTCAGCAGCTGAGGTACCTACCAGCTAAGCCCTTTAGTGTTTCCAGAACTAGACCACTCCAAAGGTCATAGAATAATTCAGACGAAAATTGCACACAAGGTGGCCCTCTACTGACTAGTGACAAGTGACCAGCTTTTTGTGTAGATAGATAAATCTATCTTGGGAAGAAGGGAGCTTTTGGGGAGATGAGCTGGTCAGCCCTAAGCGAAGTTAGTGTCTTCAAGAGACCAAGAGATATCTCAACATATAGATAAATAAATAAATAAATTATGCTATACTAGATCACCCTGAAAATAAATGTCAACGAATAAATAAGCTCAGTTACCGAGCGACATCACAAAAGGCATCTTTCGTCTGAGAGGACGTTTTCCACGACACCTGCCAGCTTCCTTCAGCGTCCTGGAAAACGACCGACTTTCGTCCGAAGGATCCATGAGGACCCTCAGACGAGCCTCTCCTGTTGACAGATGAAGTAGCGACTGATCCTACACTCCTCGTCTGTGGCCAGGATCTCGTAACGATTGTTAGGCTTGAAGGACAGGCAGTTGGAGAAGCTGTTCTCGCTCGGGTAGTTCGGCGCCCACAGGGTTGAGTTCTGGAAGAGGGGCTGGCCGTTCACCCAGGTCCACGCGCCTTCCACCTCGAAGTCGGAGGCCCCCAGCCAGTAGGAGTATGTGCGGCTCATTCTCTGATTGCCGATGAAGTTCTTCAAGTCGTCGAAGGATGCCGGAGCTGCCAGGTCACCCTGGATGGTCCTGCAGTAGTCCCTGGCAGCCTTCCAGTTGAGGCGTTTGGTGACCTGGATGAAGAAGCAGCTGTCGCCATTCCTGGTATAAGGCCACACGCACAGGCCTTTCATTCCCAGGTTGACGAAGGAACTCCCAAGGACGCCCTTGACCCCGGCCACGCCCCCGAGCTCCTTCTGGATGGAATTCAGGTTCTCCTTGACGGCGGTCACCTCCCTCCTGACGGCGTTGAGGTCCCTGAGCGACCCCTCCACTTCCCCGAGTCTGTTCGTGAAAGTCGAGTCGACCCTCTGGCGTTCCTGCCCCGTCAGGAGGGTCAGGTTCTTCCTCAGCTCGTCAGCGAAGCTCCTCTGCGCCGCCTGCTCTTCTTCTATCTTCTTGATGGACGCCCCTACGCCCTCTAGGTCGCATTGGCACTGCTTGTGGTCTTGTGGCGCCGGCAACGACGCTGGAGATCCCGCGGGAGTGGCAGAAGAAGCGGGGGGCGCAGAAGGTAGGAGGGACGGTGAAGAGGAGGCAGGTTTCTCGTGGACCGTGATCACCTGGGACAGGGCCACCAGCTCCGTCACGTTCACCCTCAGGCTCCTGACCTCCTTCTGCAGCGTGTTCACCGTCCTGGTGAGGTCGACGATCTTGTTGTTCATGATTGTGACGCCTGTAGGAGGAGGCACCTCTACCACCCCTGGTCTCTGTCCTCCGAACCTCTCGCTGGTCCTGGTCGGCCCGAGGGGCGTCTGGGCTTCGGATACCTGGCTCTCCAAGATGTCCGCCCTTCCCTCCAGGGCTTCCAGCCTGTCCAGGGCCTCTTTCAACTGGCTGCCCTGGCTGACAACCAGAAGCCTCAAGGTGGCGAACGTCTCCAGAACCAGTTGGATCTTCTCGTCAGTGAAGGCCCTGTATCGCTCGACGTCCTCGGCCATGGCTCTGACGGACGCCTGGGCCTGTTGCGCCATGTCCTCCAGACTCTGGTAGTGCCCCTGTTGCGTCTGGCCCTTGTTCTGGTCCTCCCGCAGACTGTAGAGGAGGCCTCTGATGTCCGTCAGGAGAGAGATCGAGTGGCTGTCGGTTGGGGCGTCTCCTGACGCTGCTACTTTCTCCTCTCGAACGTCCTGCAGGGACGGGACTTCTTCTTCCTCTATTTTTTCTTCTGTTGATTTTCGATCGAGATTCGTCGTGAAGGAGGTGGTCACTTCGAGACGCTCCTTCTCGCTCTCTTCTTCTTCTAGGATCTCGTCGTAAGTATTCGTCACTGGGGCCTCTTTCAAGTAGGCAGCCAACTGCTTCTTGATTCTGTCCAGTTTAGACGCCCGCGTTCGTCCAGAGGCGAAACCCAGCAGGAATATGGCCAGGAGGAACAACGTCTTCGTCCTCATGCTTGTGAAACTGCAGTTGGTTGAAAGGTGGAAAAAAAAAACTGTGAAAAAAGACGTTAACAGTTCGTCGGAGAAGTTGCACAAACCTGTTTACTGGTTGCTCGGGGTTCCGTTTTCACTCTGGTCAATTTCACCCTGACCACTTGTGGAAGAACTCTGCACTCGCGCGTGCGTCTAGATCGATAGAACGATGATTATAGTGTCTGAATGCCACTGCAACATAGTGAAACAATACCTCCAAATTGCTGCTGTTTCTGTTGAAGAGAGAAGAACAAATGCGGGAGGATATCCCAGCGAGAGTTCCTTGTATACCTAGCAACAGGACATCCCCAAACCAGAGAGAGAAGAATGTTTTCTAGAGAGTCCAGTCTCCTTTCGAGACGCTCGCAACAGACGCCGCAGGAACCCTCCAGGAGGAAGGGCGAGATCCTCAGCTGAAGATTCCTGAAGGACCGAGAGTCCAAAGGAGTCCAGAGTGAAGTGTCCACTATACCCCGAACTCGCGCGAGA
>58913 ENA|GCVG01058914|GCVG01058914.1 TSA: Macrobrachium nipponense c79575_g1 transcribed RNA sequence.
ATAGATAGTTGTTAGTGCCAGTGAAAACATCTCGTGGCTCGTCTCCTCCTGTGGAGGGGAAAAGAAAACAAAAACTTTCCTTCGGACGTTCTGCATTTACAGATAAAGCATGACGATGGCTCCTACGCTGGAAGGAAAATTCGCCTTGACCCTGATGGTGGGATTCCTCCTCTTCTTGTCAGCAGCCGAGAGAGAGGTCCTGGGCCAAGAGACCAAACCGTCAACGGAAGACGCAGGCCTCGTTAACGCCCTCCGTCAGTTGTTCGAAGAAGAGACGAAAGGTTTCAGGAACTGCCCTCCGCCCTACACCCACGTCCTCGGCGAGTGCTTTTACATCCACATGTACATCCCCCTCCTGACGTGGAAGGAAGCGCAGACCTTCTGCAAGCAGGCAGGAGGCATCCTCGCTGAGCCCAAGCACTTCGGAGCAGTCGTGGCTCAACTGTACAACAGCGGAATGGCCGAAAAAATCTTCCGAGGCATCTTCAACCGCCTGTGGGTCGGCGGAGAACGGGTCAGCCCCAACAGCACCGAATTCAAGTGGACCTCCGGTCGTCCCATCGACGACCCCGTCTCTGGACTGGACCCAGTCTACGACGACGGGCCAGGCGACTGCGTCATGCTGACGATGTACAAGGACGGGCCGTTCGAACTGAAGGCCAAGGACTGCCAGATCAAGACGCATTACGTCTGTCAGTTGCCCTAGGGAGGAAGGTGCATCAAATGTTGTTGATTTCTTGGAAAATCTTAAGGTTGTACCAACTGATTGATTGCTTTAAGGCTACTAAAACTGACGTCACAAGTGTAAAAATGTTCGTAATTAATCGAATGTATTGAGGTTGTTTTATTGATTGATGCACGGCGTCACAAAAGATTGTCGCGAAGTGTGAAATTTATCATAAACAATTTCTAAACTGAGCTCTCGTGTTTTTCGATCGAGCTGGAAAACTGGAAGTTAATTTTATTTAGCCATTATTCAAATGGGACTTGACATTTAAAAATG
>60418 ENA|GCVG01060419|GCVG01060419.1 TSA: Macrobrachium nipponense c56383_g1 transcribed RNA sequence.
AGTCGATGTTGCTTCATATGGAGATGCAGAGGGAGAGTCTGCGTAGGATGAAAACCATTCACGTGATGGCTGACGCCCAGGATTCCAGAAAGAAGAGAGCGAGTACGAGGTGCAAGGACCCGTATTTCCCCGTCGGGAGCGAATGCTTCCACGTGGCCTACGAGGACAAACTCGAATGGCACGAGGCTATTTCGGCTTGTCATAAACTCCGAGGTCATCTTGCAGAACCCGAAAATCCCAAGGAGCTTGTCCGAGCCCTCAAGAAAATCAAGGGGCGATTCAACCGAGCCTGGATCGGGGGAAGCGACGAAGAGGAAGAGGGGAACTGGAGGTGGCTCTCGGGACGCTCCTTGTCCGACAGCCAAGACTGGCGTCAAGGGCAGCCCAGCAACTACAGCAAGCACGGCGACGTTCAGCACTGCCTGGCCATCGTGCGACAGACGCCGTCGGGAGATCCGCCCCTGGCCGATTTCTCCTGCTGGGCACAAAGGGCGTACGTGTGCGAAACTGAACCGGAGTGTTAGGAAAGGGGACGGGCGAAGGAATGGAACGGTTTCGGGGCG
>4174 ENA|GDFV01004175|GDFV01004175.1 TSA: Neomysis awatschensis My_CDS_04069-1 transcribed RNA sequence.
ATGAAACAGTTCGGGTCATTTGCACTAGTGTTCGCACTTGCAGCTCTTGCTAGTGGACAAACAACGTGTCCATCCTTGTTTGAGGATCTTGGGGGAAGATGTTATTTCTTTTCATCGCTTTTGAATGAAGAAAAACCCTGGTTGGAGGCACGACAGTTCTGTCTTGGTCTAGGAAGTAATATCCCTGATGGTAAAGTGGATCTGGCTATCCTAGATGATGACTATGTAGATTATAAGAATATTGTCGACTATCTTATTGGCCATAATGTTAACAACTTCTGGTTGGGAGCAACCGATCAGGATCACGAACATGACTGGCGTTGGGTAGACAACAAGCAGGTGTCTTTGGAAAGCCCATTGTGGAAATGCACCGATCCCAGAGATAGCGCTGGTTACAACTGCGCTGGCTTGGAGGAAGAAAAGATTATCTTGAACAATTATCCTTACACACGGTTCAGAATGTACAACCTTCCATGCAATTACAATCTTCATTTCATTTGTCAATTTAGGCCTAATTAA
>4609 ENA|GDFV01004610|GDFV01004610.1 TSA: Neomysis awatschensis My_CDS_04501-1 transcribed RNA sequence.
ATGTTCCGATTATTTGTGATAGGTGTTTCCTTGATACAAGGATTCATATCAGTGGAGAGTTACTGTTCAAATGGTTATTTTGATTGTCAGGATGGTCATTGTATTTCTAACAGCTGGGTATGTGATGGGTATACAGATTGCAGCACCGGCCTTGATGAATGGCACTGCTATGCGACCACAGAAGAGATTGAGAATCTTGATTGTCGAAGTCCATTCGTTGAAGTTGGCGACAAATGCATTTTTATAGATAATTTAGTGAGTGCAAGCTGGGATGATTTGGAATTTCTGTGTTTTGAACTTGGAGCTCGATTGGTCAATATAGATGATGGAGAATTTTACGATCAACTTTTAGATTACTTAAGGGAGCATAATATTGATACTCATCATTATTGGATTGGGGGGCGAGATACGGAACAGAACCTTAGTTTCAAATGGCAGAATGGTACACCTATGCCCATGAAGAGTCCATTCTGGGCTATGCGTGAAGCTGGGACAGACAAATATATCTTTGAGCCCACCAGTGCTTCAAAGGGACAATGTGTTCATTTGTGTGTTAATAGAGGACACTATTTTCACACCCAGGGATGTGAAATAATGGCCTCTGGTATTTGTGAAAAAGTTGATCAAGCAATTTTACCAAATCAAAGACTTGAAAACCAAGAAATTGAGGATCCAACAGAGATC
>4731 ENA|GDFV01004732|GDFV01004732.1 TSA: Neomysis awatschensis My_CDS_04621-1 transcribed RNA sequence.
ATGTTTTCCAAAATACAGCAAATTATTATTGTTTTTTCGTTTGTTGTTGCAATTCTAGCAAATGAACACCCTAACCACATGAAACCAGACCCGCTTGGCATAAAAGGTCATTTAGATGCAATCACCGTATCTTTACAAGAATTAGTTGTAGTTCTGAAGGATATGCAAGTTAACCAAAAAGAAACACCGAATCCAATCTGCGATAAAACTGTTTTAAAAACTTTTATTGATGAAGTTACTCATAATAAGACACAAAATGGAGAATGCCGAAAGCCATTCCATAGAATTGGGAATAGTTGTATGATGGTAGACTATAGTAAAATGACATCATGGGCTGGTGCAAGAGCCTATTGTAATAACCTGGGAACTGACCTTGCTGTAATAAAAGATGCTAATACGTTTGCGGAAGTAATTAAATATATAAAAAAACTGAATAGTCAATCTGAGGGGGTTTGGATTGGAGGAAGTGATACTGATGAAGAAAATGTATGGAAGTGGGTCGATGGAACAAAGATGCCACTTGAATCACCGTTTTGGGCTACGACAAATAAATTCAAATCAGAGTTTGAGCCAAACGGTGGTACATATGAAAATTGTGCTTTTCTCTACAAAAGAGATGGATATTATATACATGATGCTAATTGTGATCGTAATGGCTGGCATTGCTCTCCTCTTTGTCAATATTTTGACGCTTGA
>6659 ENA|GDFV01006660|GDFV01006660.1 TSA: Neomysis awatschensis My_CDS_06501-1 transcribed RNA sequence.
ATGAAGCTCTTTGCTGTTCTTTTACTTTCTGCCCTTGCTGTTGGGAGTCATGCAGCTTGCGAAACAGGCTGGGAAGAGGTTGCTGGAGGGTGCTATACCTTCAATGCCGACGTATCAGTTCACTACGTTGATGCTGTTGATTACTGCGCGTCTTTCGCTGGGGCCTCAGTGGCCATAGTAAGAGACTCAGGCACTCATCGAGCTTTGTATGAATACATCCTTAATTATAATCTTGAGGGCAGCTTCTGGCTCGGAGGATCCGATGCGGATTTTGAAGGTGATTGGAAATGGCTTGATGGAAGCAGGGTGGAAAAAGGCACTCCTTTCTGGGCCATCCATAATGGACTTTTTGGATGGGCTTCTGAACCTAATGGGGGCCTTGAACAAAATTGCTTGGCTTTGAACGCTGACCGGTTGTGGTACTTTGATGACGTCAGTTGTGTATCCACCTTCCATCCACTTTGTCAGTTGAACTGA
>6864 ENA|GDFV01006865|GDFV01006865.1 TSA: Neomysis awatschensis My_CDS_06696-1 transcribed RNA sequence.
ATGGGGTTGAAAGCGTTTTTATTGGCAACCTTCTTAGCGGTTGGATATTGTTGTGATCCTGGTTGGGAATCCATCAACGGAGGTTGCTTCCAGTTTCACCCGGAGAGTATGATGCAATGGTCGTCAGCCGTTGATGTATGTACCAACCTAGGAGGTTCCCTTGCAACAGTCAAGGATGGTGACACATTGAGAGGAATTTACGCTTACATACTGACATATGGTTTGTCTGGTACATATTGGATCGGAGGGTCTGACGAGAGTGCAGAAGGGGACTGGAAGTGGATCTCGGACGACACTAGGATCGACAAGGGAACTCCATTGTGGGCTTTACATAATGGACTATTAGGTTGGAGTCATGAGCCCTCTGGTGGCAGAGATGAGAACTGTTTGGCTCTAAATGAAGAGAGAGTATATTATTTTGAT
>9248 ENA|GDFV01009249|GDFV01009249.1 TSA: Neomysis awatschensis My_CDS_09021-1 transcribed RNA sequence.
TGTATTGATAAGTCCTGGGTCTGTGACAGAAACAATACTTGCTCGGAATCTCTTCGAGACCTTTACTGTCAATCTGCTTTAGAGAAAATAACTGCATGTGAACATCCATACCTTGAGGTTGGAGGCAGATGTATTTATGTTTCAATATCAGAAACATATACTTGGGAAAGTTCAGATTTCATGTGTTTTGAATGGGGAGGTGGACTTGTAAATGTAAACAGCGCTCAGTTTTATAAGGATCTGCTTGATTTCTTGAGAGAACATGATTTACAACATCGAACATATTGGATTGGTGGACGTGATGTCGATGGTAACCATAACTACAAGTGGAAAGATGGCACACCTATAGCGATGGGGAGTCCTTTCTGGGGTGTATACTGCGACAAACACGGGCACCCAGCTCAAGAGCCGGATTATAATGGAAAATGTGTAGATCTATATGAGGCCCGAGAT
>9361 ENA|GDFV01009362|GDFV01009362.1 TSA: Neomysis awatschensis My_CDS_09136-1 transcribed RNA sequence.
ATCTATTTAGATGATGTCTTAAAGTCAATATCTGAATCAAAGAAAAAAGATTTTCAAATTGACATTGTTCAAAATACAGTGAGTGACCTTGAAAATCGTCTATCAAGAGCACTATCTAGACTCGACTTATTAGAGAGGTTGTCCCCTATTGAACAAGAAAATAATAAAAACAATGTTTATTACTCCTCTCGAGCACCAACAGTAGTAACTAAAGCTATTACGGAAAAGGAGAGTTGCCCCACCGGGTGGATAGTGGCAGGAACGGGCTGTTATTGGGTGAGCGGAGAGGAGTCAAACTTCGTTTCCGCCGTTGCGGCTTGTATCAAAATGGGAGCCAGGCTAAGTGGGTTGCCGCCGAAAGTAAATCTCGGCATTTTACGAAACTCAATGTTACAAGACAAAAATTACTGGACAAGTGCCACCAATGCCTACAGCGCCAGCCAACAGTGGACCTATCTCATGACTGGCGACCAGTTAAGCAACATGTCTTGGGAAACTGGAGCTCCTTGGAACAATAGAAACCTGCATTGCGCAGTTCTTGGTAAATCTGGTCTAGTTGCTACAAGGTGCTCCAGAAAATATAAATACATTTGTGAATCTCATACATGA
>11275 ENA|GDFV01011276|GDFV01011276.1 TSA: Neomysis awatschensis My_CDS_10961-1 transcribed RNA sequence.
GATCTCTTCTCTGTGGTTTACGGAGGTTGCCCATCCCAGTATACCCAGGTAGGAGGCGAAGGAGGATTATGTATTTATGTGGACAACACCCAACAACTCTCCTTCGCTGACGCCAGGCAGTACTGTAAGGATCTAGCAGGACCCGGGGGTGAAGGAGACCTACTATCCACAGCAACATGTGATGAGTTTACCCTCCTTTCAGACTATTTGGAAATAAATGATCCAAACGGCCCCGACGCCGACTCGAAATACTATATGGGTATAACTCGGGCTGCTGGAGCTTGGAGTTGGTTGAACCTTCAGGCATGCCCCCTTGGACCCCCCTTCTGGGCATACAATGAGGGCAACATGGACGGCATGGATTGTGCTTACGTCAGCCAATCTAAATACTACCAATTAGGATGCAGTATGTGCAGCATGGAGAGAAACTTTATCTGCGGTGTACCCAACGATGCCCCAGCACCTCCCCCAATGAAAAAGAGTTCTAGAGCATCATGCCCATCAGGTACAATCCAGGTTGGAGAACATTGCTATAAATTCATCAACAACGCCGTCACATGGAAAGAAGCAGAGACAGATTGTGAAAGCGGGGATCATGCAACCAATGGCTTCCTCTTCTATCCTGACAACTGTGATGATTTCTCCCGAGTCATCAGACATGTCGAATCAGAGGAGGAATTGGTAGACTACTGGGTTGGAGCTTCTGATCCTACTGGCCAGTCGTGGTTCTGGTCCGATGGAACTCCAATAGAAGGGGGTGTCCCTTTCTGGGCTTATGATGAACCTGATCATGATGATCATGCCGAAGTCAGAGAACATTGTGGAGGAGTGGCTGCTGATAAAAAATACTATCTGTCTGATTATCACTGCGATGAAAAAATGGCCTACATCTGCAAATTTAACGCGGATATAGAATAA
>11524 ENA|GDFV01011525|GDFV01011525.1 TSA: Neomysis awatschensis My_CDS_11208-1 transcribed RNA sequence.
ATGAGCGTCTACTATTTCTTACTGACGTGTTTGGTGGTATACACAGAAGCCAGTTTTACACCTCTGGACTTTGAGGACACCGACTACTATCTCACGTTAGACACATCCAGTGCCCCCGAAGCTCTGATCGAAGGCATAAAGAGAGGCCATGAAGGACTCCTGGTGAAGGTGCAACAGTTAAACAGGGCTCTAAAGGAAGACGAAGTAAAGATGAACAACGTGTTTTACCAGCTCGGCCAGCACAACAACGACCTCAAGTCACTGTCCACTTTCCTTCACAAGATGGCGGACACCACAAGAAACACGGAGTCCAAAATCAGTAGACAGAGCTATAATGTCGATACCCTGCGGAAAAATTTAGATGACGTC
>11841 ENA|GDFV01011842|GDFV01011842.1 TSA: Neomysis awatschensis My_CDS_11520-1 transcribed RNA sequence.
[truncated: 839,916 more chars]
