# Supplementary material for: Comparative genomic analysis of innate immunity reveals novel and conserved components in crustacean food crop species
Source: BMC Genomics. 2017 May 18;18:389. doi: 10.1186/s12864-017-3769-4 (PMC5437397; doi:10.1186/s12864-017-3769-4)
Supplement: Supplementary file 24 — Fasta files of all sequences. (ZIP 3690 kb) [file 12864_2017_3769_MOESM25_ESM.zip › Additional file 12/7 scavenger A.txt]

>Litopenaeus_vannamei_1 comp44021_c0_seq3 len=3339 path=[10168:0-51 1843:52-75 10243:76-88 12914:89-102 6010:103-204 12931:205-224 6132:225-260 6168:261-632 6540:633-651 6559:652-657 6565:658-1274 7182:1275-1640 7548:1641-1647 7555:1648-1889 7797:1890-1911 7819:1912-2432 8340:2433-2451 8359:2452-2675 8583:2676-2724 8632:2725-3242 9150:3243-3338]
TTTCTTTTCTTCTTTCTTTCTTTTCTTGACATTCGCTCTTCCCTTGTAAGGCTTTATTTCTTCTGTCTGTTTCTTCATTTCTTTTCTTATTTCTTTCTTTCCTTGACATTAGCTCTTCCCTTGTGGTTTATTTCTTCAGTTTGCTTCTTTCTTTCTTTCCATCTTTCTTTTCTTCTTTGATATTCGTTCTTCCTTCGGGGTCTTACATGTTGGTGAATCCTTGTGAGTGTTCATGACAAGTGTTCGTGTGTGTTTATCTGGTTATTTGTAAGTCTAAATACAAAGGATACACAACTATTTATCATATTAGCGCATGTTAGAGTATACCCAAGATAGGTATTTCGTGAGTTTAGTGTACACCCCCGGTTTATTGGCTCTGGCGCACCCGTGGCCCCAGCTCGTGATGCCAACAACAGTATGACGACCATCCACTATACAGACCATAGGGCCCCCTGAATCACCCTGGCACGTGTCAATTCCACCCTCCATGTAGCCTGCACAGTACATGCCCTCTGTTAGTCTCGTTGGGCCGTAGACATAGTCCGCCCTGCACGTGGAGTCCGGGAGGATGGGCATCGCGGCGCTTTGGAGGACCTTGGAGTGTCCCAGCTCAGGACCGAGACTGCCCCAGCCTGCCACCGTGCAATTCAGATACGACGGGTAGTTCCAGCCAGGGGGGACGAGGCACAGGGGCTGCACGTACTTTCCAAACCTTATCCCCTTCCCAGACTTCCTCTTGACGGTGAGAATAGCGATGTCGTTGTTGAGGTAAGGCCCTTTGTCGAACTGTGGGTGAAGGGTCATGGAGGACACGTGGAACTGCTGCTCGTCTTCCTCTTCCTCATGGCTGTTGTAATCTCCGACTTTGAGTATGTACGCCTCGGCTGGGAACTTGTAGACGCAGTGGGCGGCGGTGAGGATGTGGTCCTCCCCCAGGATGGCGCCCCCACACCACTGCGATGGCCCCGTATTCGTCCGTACCTTAATGGCAACCATCCACGGGTGGGCGCCGGGCGGGGGCGTGTGACCGCTGACGACCTTCGGCCTCTCCATGGGCGCGGTGGGCGTGTCCTCGACCTCCCGCCGCCCGCACGTGAGGGGGAGGGAGGGTAGGTCGGGGACGGTATTGTCTGACGGATCGGAGAGGGCTGACCCGACGGAAACCGTCGCCGGCGTATCCGAACACAGCAACCCGACGTCCTCAGTGTGGTCGCAGTTGTTCTGACCCCAAGGCAGGTGTTGGCAGTCAGCCACCGACGACTCATACCCGAGGCACCTGACGTCATCGAGCCACACCTGGCCCTCACCTGGCCCGAAGGAGTTGTTCTTGTAGACGAAGGCGGCGCCCTCCCAGCCCAGCATGCGGCAGATCACATGCCCTTCCTCCAAACTGAAGTCGTCATCGCACACCGTCCCCCAGATGCCCAGGTACCGCACCTCCACTCTCCCAGCTGACACTCTCCCGTCTGCGTCCTCTGCGCCTCCGACGAGACGAACCTCCACGGTGGCCTGACACATGTCCCTGACCTCATCCGAGTTATCCTTGCAGTCGTCTATGGTGTCGCACAGGTACTGCAGGCCGACGCAGCGCCCATTCCCGCACTTCCACTGGTGGCGCCCGCAGTCATCTCCCGGCTTGAAACACTGGACGCCCGCAGCCTCGGACGTCTGGCAGTCGTGTTCTCCCCAGCCCGCGAAATCACAGTCGGCGAGGCTCTCTTCGTTGCCGTGGCAGTTGAGATCGTCCATCAAATACTGGCTATTTCCCGAACCGAATTGTGAGTCGACAAAGATATCCTTAGCTCCCGTAGGAAAGCCCAGCTGATGGCAGACCACGTCCCCCTCAGGCAGACCCCACATGTCATCGCAAACGGGACCCCAACGACCAAAAACTTTGACCTCGACGCGACCCTCATAAGCACCAGACCCGTTGACGAGTCTCACTTCAAAATTGAGTCGACCTTCGCAGTCAACTTCATCTTCGCTCAACTTGCAATCTTTCCGTCCGTCGCAGCGCTGCGTCGAATTGATGCATTTGCCGTCATTGCAAACGAACTTATCCGTGCAGTCGACAGCCAGGGACTTCCTCTCGTAGTATTCCCACGTCGGGTCGTCTACAAGTCCTCCTGACCGCCCGATGTTGCCGTCGTTCAGGATACAGGTCTGTGTTGACTGTTCATAGTTGAAGGACATGCACACGAAGTTCTTGGCCCTCGCACATCTGGAGGCGCACGCAACTTTGACGGTGTGCAGCCACTTCTCTACCTCGCGGCCCTGCAGCCTCTTTCGCAACACTTTGACGAACTCCTTGCTGTAGTCCCGACAGCCTCGCTCGTCGCTACCGTCCTCGCAGTCCTGCTGGCCGTCGCAGTGCCACTCGCGGTGAATGCAGGTGCCAGAGGAACAGGTGAACTTGTCTGCCCCGCATGTCGTCTCCTCAGCTGTCTCGTTGCTCTCTCGCCAGTCGCACCTCGGAATATCGCAAAAGTCCGTGGTGCCTTTGGCTGTGAAGCAATAAGGTTCATCGTCCCCGTCAAGATTCCTGCAGTAGTTGTGTCTGAGGTCGCGAGTTATTCCAAAATGAGCAACTTTGGGCCAAACTTCTGGGTGGCTCCAAGGCAAACACACCAGGCCTTTCGACGTAATGTTTGCCGTGCCTTCATAAGTCTCCCCTCGCCCTTCGATACATCCGATGTCAAGTTCGTCGGTTTCACATACGTAAGGTAATTTTAAACCGCAGTTCGAGAGCTCCCAAAAATAGTACTCTGCGGGGGCTGAGGAACGGGCGTCGACCTGTGAATCGACGGGGAAGTTGTCGTTGATGGTGATGCAGTGAGTCGGGTTGTCCGAGATCTTGGCAAGCTGGGCATTCAGGGCGCGAGCCTGGCTTGATGCACTCACGTTCCATCCTGGCCACCAAGCAGTGAAGGAGAGTTCAAGCTGAGGCTGAACGGTCGTGTTCTGCCAGAGCCAGAAGGCCTCGTCGAATATCTGCTGTCGAACCCCTCCCGTGTGGAATCCTTCGCTGTCTCCTGCCACCGCCGACAAGAGTTCCGACACGAAGTCATTCTCCTCCTTGGAAGTAATAGAGAGAAGCCTGGCGCCTCGGGTGGAGCATCTCATCCTGGCTTCGGCGTGAGTAAAAAGGGAAGACTTGTGCACGTAATAGCACTTGGTACCCCATCGGACTCCTCGCGGGCCGCACTCGGACACCCAGTTCCTGTAACATCTGACTCCCACGACTTTTTTGTTTACGTCCTCGGGTACTCCTCTCTCCAGCGAACATTCCCCCAGGCTCTCCTCGTCGCCCTGGCACTCCACTCGCTTCAGCCTCACGTC
>Litopenaeus_vannamei_2 comp44287_c0_seq3 len=4923 path=[3907:0-219 4127:220-290 4198:291-398 8343:399-419 4327:420-443 4351:444-487 4395:488-560 4468:561-563 4471:564-1221 5129:1222-1229 5137:1230-1371 5279:1372-1375 5283:1376-2249 8500:2250-2617 8872:2618-2671 11526:2672-2685 8940:2686-3243 6157:3244-3564 6478:3565-3582 6496:3583-4055 6969:4056-4063 6977:4064-4185 7099:4186-4203 7117:4204-4459 7373:4460-4471 7385:4472-4922]
AGAGAGAGAGAGAGAGAGAGTGTGCGTGTACTCGACCGTGTCCTCGCTTCGGTGCGCATTTCGCTGCCCCGTTTCGAAAAGCTGGTCAGCGATCGGCACTCGTGGCAGTGACCTCAGAGCCTCGTCCACCGACTGGCTAACCCTTTCCCGACGTCGCGTCACGGTGATTCACATACATTTCCCAACGTCGCGGCGTCACTGACATCGCCTGTGTCACCCGCCCGCGATCTGTGCCAAGTCTTTCGTGTGTGAGGATTTTTTATTTTTTTTTATTTTAGCAATCCTTGTTTCAAACGCAGGTCGATCTCCGTGCGCCAGTGTTACGTGACGTCCAGAGCCCTCCCGAGTCCGAGCGAGGCGTGCCCGTATCAGGTGGCCCCGGGAGGTTCGGGGACCAGGACATCTGCGGAGGCACCCGTCCAGCTCCTTGCCACATGCACACATCCCCTTCCCCTTGAACTGCACATTTTCACATCCATAACTGTGGTCGCTGATAATCTTCACTATTGATTGTATACAAAGTACGGTAGTTCCAAATGCTGGACAGTTGACTGAATAGACCTCGGGGAAAAATATAAGTTATTGTGAAGCGACGAAGAAGAGTGACAACAGTTTAGCAGAAATCCGTGGAGGAGGACTATTCACGCCCTGCGGAAACAACCGACCTTCCCTCCACAGGAACGCGCCCTCTCGCACCTCCTGCTGCCCTCCCGCCGGAACGCGTGGCCTGAGGAGTCCGTCGCCAGCGAACCATGTCTCCCTCGCGTCTCCTAACGCTCCTCCTGCTTCTCCTGCTGGTGTTCACGCTCCTTGCAGACGACGTGGAGGCCGCCCGCCGCCGCCGCCGTCGCCGTAGGAAGCACAGGCCGGCGGGCGGCGAGGGGGCGGCGGGGGCTGTGGGCGCCAAGAGTATTCGCAGGATCAGGCACGCCTCGGGCAGGAGGGCGGAGTTCGTCAGGAGGAGGCTGAGGAAGGCCAAGATGCAGCAGGACGTCGAGGGCAACATCAGGCTCGTGGACGGCCGCGCGGACTACGAAGGCAACGTGCAGATCTTCCACAACAACCGCTGGGGCAACATCTGCGACGACGAGTGGGACAAGCGAGAGGGCGAAATCGTGTGCAAAATGCTGGGTTTTCCTGGACTCAAGAAAGTCACTCACAGCGGGAGGTACGGCCATGTTCGAGGAAGCTATTGGATGGACAACCTGTTCTGCTACGGCACAGAGGAGAGGCTGTCCGAGTGCCGGTTCGACGGCTGGGGCACCCACGATTGCGAGCTGGACGAGTCGGCGGGGGTCGTGTGTGAGACGCACTTCTCGACGACCACTGTGGCCCCTACTCTTCCCCCGAGAGACGAGCCCGTTATCACCAACAAAACAAAATTATCGCATGCCATTGAGGGCAAGACGAAGCTGAGACTAATCGGAGGGCGGTCGGACCAGGAGGGCCGTGTAGAGGTCATGCTCCCTGGAAGCAATGGCACTTGGGGACTCATTTGTGGCGATGGATGGAGCCTTTTGGAGGGCATGGTGGCGTGTCGGCAGCTGGGGATGCATTATGCCCAGGCAGCCTTATCAACAGGTTATTTCGGAGGAAATATGAGTAACGTGGTTATAAGTGGCATCAAGTGCCATGGCAATGAAGAAAATCTTGACCAGTGCCTTCACGAAGACGTAGGAGAAGTATTTTGCCCACATCCAGGCTCAGACCCCAACATCGCTGGAGTTACTTGTGTGTCCAAAATAGCTGACCTGGTTCCCGATCACATGGAGCTGGCTCGTTCTGCACACTTAGAGGATAAGCAGCTATTTTTCCTACAGTGTGCAATGGAGGAAAATTGCCTTGCACAATCTGCAGTCAAAGTACAGGAAACTGGCTATGGTTGGCATCTGGACACGAGACGTCTTCTTCGTTTCACAGCACGTATAGTCAACCAGGGAACTGAGGCATTCCGTCCCATCCTTCCAAAGCAGTATTGGGAATGGCATGCCTGTCACATGCACTATCATAGTATGGAAGTGTTCGCTCACTACGATGTCATAGACGCAGATGGAAACAGGGTGGCCGAGGGGCACAAAGCTTCTTTCTGTCTGGAAGATAACAACTGTGTTCCTGGGGTAGAACCAGTCTTCAAGTGTGCCAACTTTGGTGACCAGGGCATTAGTCCTGGTTGCACAGACACCTATGCGTACAACATTGACTGCCAGTGGATTGACATCACTGACATCAAGCCAGGCACTTATACTTTTAAGTTAGCAGTAAACCCAGAGTTCAAGGTGGGAGAGATGTCCTTCGATAACAACGCGGCTGTGTGTGAACTCATATATTCGGAGACTACTGCATGGGTCGGCAATTGTTCTCTCGCCCGGCCTTGATGCTATCTCAAACGCAGCACCTCAGACAGAGACCTCTTTTTCCCAATAATTACAGCATCCTCTGGTCTCTGAGATTCACAATGCATGAGGCAATATCTGTTACTAATGCTTTTGGTTCCCTGAGGCATTTGTGATGGAGGTCATGGCTCTGTTGTTGAATCTTTTTACAGTCTGTTTTCTTTTCCACATTGGAGAAACCAAGTGAACTGCACAGCTAACCCACTGGATTCTGTGCCTTTACTACAGTGTGTTTGTCTAGCAGAAAGAGAGTGCTTCTAAATCTAAAAAGTTATGGCTGTTTATGTTACTTCTTCAGCTTGATTCACTTTGGGTATTCACATTGAATATCAATTGTTATATCTTCTCCATCTGTCATTTCCTAGTCTTTGTAAGGTGAACAACACATATCACTCTCATTTAGACTATTATTAGACTATCCTTACATATACATGAATATTTATTATTAAGTAGCTGTGAATGCTTTATTGATCTTATTCATATCATGTACTATGTATTTGAAAAGCAGCAGAATCTCAGGAACTAAAAAAGATCTAAAGAAAATATATTGATGTTTATGTTATTGATGATGTAGATTCTCAATTATATTTTCCACTCCACTGTGCATTATACATTATGTTCAGATCTTACTTCATCTAATGCATGACTACAACTTTGTAAAATATGTAAGTTTTGTGATTTTTGTCATAACTTTTTTCTCCTTGATGAAATCATGTTATATCTTGTTTTAAAAAGTCATGGAACAATTACCAAAGATGATTGTTCCAGTGATGTCACAAGGAAGTATTACAGTATTTTTAGCTTTATTATATTTCTAATGCTGTTAACAACAAGATTTTGAAATGGTTTTCAGCTGGCAATAAACCCCGAATTCAAAGTAGGAGAGATGTCATTTGACAACAATGCTGCCGTCTGCGAGTTCATTAATACTTTAACAAGTGTCTGGCTTGGAAATTGCTATCTGACTCGACCGTAACACAAAGGCTAGAGTGATTGTTGATGTTTTTGTTTGTTAAACTGTACATTCATCTAATTAGTATTGTTATTTTTCTCTTATTTTGTTAATGAATACATTAACATCAAAATGTAATTATCAAAATACCTTCATGAGAGTAAAATGTTATATATTGTATATATATATGCAGCTAACATTTTAGAATAGTTGAAATATAATATATCTTGGTATTTTGAGTGAAGTAAATCATTTTAATTGTGATGATAACTTCAGATTAAGATTCAAATACATTATTAATCTTAGTTAACCAACTCAAGTTCTCATGGTAACCAATTTCTATGATATGATAGTATTTGCCAGTATCTGTAACTAGTCTTTGCCCAAACTTATCATTGGGTACTAAACTCACTGCCAATTCACACACTAGTATCTGTGTGTGCTTGTTAAGTAGATTAGTGTATTTTTGCTGAATATTTAAATAAATGCTATTGCCTTATAACACTCTTGGGATATTACTTACCAATAGTAGGGTAAGATATTGTACTTAATAATTATGTAAGTTATATTAACATATAACCAGAATTGAATCTATTAACGCAAAAAAAAACAATCTTTTTAAAAACAGTTTTGCTCATAAGAATGTATATTTGATTTTGACATTTATTTTTGTTTCTAGGCATTATTATGAGATTTTTGCATTTCCTCAACCGCAGCATATATTTATGGGGGAAATGTACTTTACATAATAAAAGGGTGTTAACAAGTAGACTTTATTTTTTATTAGCACCTTTAAAAATGTATGTTCAGTACATTACATTTTTGTCCTTAAATATTTTTCACCTCAAAATACTGTATGTTTTGTTTTTTCCTCAAGATTTTTTGATGTGATGCATAGGTCCTGTAATTAGTACTCAGTTTCTTATTTTTATTGTGATGAGTATAATATTTTGTAGTATTATATACATGATGTTGGTTATAATTACTTAGGGAATTCTGCCTAGTATGTGTGATAAAGCAAAAACTATATTGTTAATAAAACTTATAATTGTTGGAAGGGTTTACTTTCCAGTACTCATGAAGTGTTTCTTCTTTACTTTTATCTGGAAAATTTCCAATACTTTATGAAAATGGCAACTTCAATGCATAGATCTAGTTCAAAGATAAAAGCATCGCCACAATGCTCAGTGGATTTATTTACTTTAATTACTTTACCTTTGTAGAGTTATCTTATTTTTGACTACTGTAGAATCTAATGATTTTGTAGTTATTCTCATTCTAGAGTACAGATGTCACATAAAAACTCTTTGTGAATAAATTTTTATTTCATTTTTCATTTGCAAAGCAAGTGAAGGCCATTAGTTTAATACCCATTTTAGAGAATTGAACATGACCTGCCCTATGGAAACTTCAGAATAGTTTTGTGGAAAGAATAAAAAGCAATGCATCAGGATTGTCATATCAGTTGATGTTTACAATCATGTAACAATTGACATACACAGAATAAATTAATTTGTATGATTGTAAGAAGAGAAAAAAGGTTGAAATAAACACAGCATATTGCATAATGCCCATGAG
>Litopenaeus_vannamei_3 comp45572_c3_seq6 len=10679 path=[2013:0-3919 5933:3920-3929 5943:3930-4834 24015:4835-4850 6864:4851-5048 7062:5049-6019 8033:6020-6302 8316:6303-7405 9419:7406-7466 9480:7467-8003 10017:8004-8558 32418:8559-8559 23043:8560-8763 10573:8764-9153 10963:9154-9169 10979:9170-9343 11153:9344-9665 11475:9666-9678 11488:9679-10678]
GTGGTAGTGTGGTAAGCAGTTCAAGCTGAGACGTGATCATGGGCGGATGGTGACGCCCGCTGCTCCGCGATAGTAGTGTGTTACCGCGTGTGACAAAGCATGGTCTGGACGCGTCGTGGTAGTGTGGTAGTGATGTGGTGCGCGGTGGTGAGTGTGGTGACGGTGCTGTTGTTCACCGCGCCGTCAGTGGAGGCCTTCGGGGGCATCATCGCTGACAATGTCGTGTACGATGTGAGCGGGTCGCCCTACATGATAACGCAGGATATCACCATAGAGAAAGGGGGAGTCCTCACCATCGAACCCGGGGTCACCGTCACGTTCGATCCGGGTGTTGGCGTGACAGTCAAGGGAATCCTACGAGCTGAGGGCACCCCGACGAATAGGATTAAGCTGACCAGCAGCCAGCCTCCGGCCGGTCCTCTGAGGGAGACGGGCCTCAGGCTGGTCGACGGGCCCACGCCGCTGCAGGGGAGGCTCCAGATGTACTACAAGGACAAGTGGCGCTCCATCTGCTCCAATTCGAGGAACTGGACGGCGGAGGACAGGGCCGTGGCGTGCCGGCAGATGGGCTACACGGGCGGCAAGTACTGGGAGTGGCACGACAGGGCCAACAACGACACGGCGACGATCCTGTACGAGGCGCCGCTCTGCTCGGGCATCGAGGACGACATCACCAAGTGCGCGTGGAACACCCACTCCATGGGCGGGGGCGTGTGCGACATGCACCCTGACATCGGCCTGGACTGCGACGGCTACCACGCCTACTGGAAGGGGACGAACTACTGGCGGGGAATCATGTTCCAAGATGCTGAGTACGAGGAGCAGCTCTTTCAGGAGAACACGCTCTATCAGAAGGTCTCGAAGTCTATCCTGAGCTACGTGGACCTAGAATACGCAGGAATGGGTCCGCAGCGAGAGGCCGAGTCCGCCATCATGAGCCGGAAGGTCCCGCCTCGCATCAGTCACGTGAGCATCTCCAACAACGCCTTCAATGGCATCAACGTCACGCTGCCTGGCACCTTCTTCCGCCTGCAGGAGTCGACCATCTCGGGGAATAATGGCTACGGCGTGTACATCAACTCCTCGACGGGCTCGGTGCTGGTGGACACCAACACGAGGGTGTCCGACAACCGCGGCGACGGCATCAAGTACAACTTCCACCGGCGGGAGCCCGACCGGTCCGCCTCCGACACCTTCCAGGACTTCTGCTCGGGGGCGTCCAACCCCAACCAGGCCTACCCGATCGTCACCGTCTACAACCAGGACAGGTTCTCCGTCAACGACCTCACGTGCAGCAGGAAATTTTACATCTCCAAGGCCGACTTCGTCTTCTCAGTCCACTTCACGTACATGCAGACAGACGAAGACGCGGCCGGCACCGTAGAAGTCAGGGACCGTGACGAATGGGGCGACTTGCTGACCAAGTTCGAGATCAGGAACGACACGTACCCGCCGTCTGTCGTGTCTCGCGGGAACAGACTCTACATCAGAGTGTCCGCCAAGAGGATGAAGCAGAGCGTCGTCTTCATGGAGGTTGTTGCTAGTAAATATAAAATGTTCGACCTGAGCCTCCGGAACTCGTTCGTGGCTAACAACAGCGGCCATGGCGTCGCCGTGGAGAACATGCGCAGCCTCGTGCACGTGCACCACTCGAACCTCACCCGCAACTTCTTCGGCTCGGGCCTCAACATCCGCGGCGGCGCCGGCGATGTCAACGTGACGTACTCGACCGTGGACCAGAACGTGGGCGACGGCGTCAACATCACGTATGAGGGCGGCTTGCAGAACGTGTCGTGGAGCCGCATCGCCAACAACGACCTGCGCGGCGTCGCCGTCTGGTTCAACGAGAGTGGCCTGGACGCGCAGATCCGCCAGGAGACGGCCGTTGCGTATTCGGCCATCGAGGGCAACCTCGGCGTGGGCGTCCGGGTCGGGAACTTCTGCAGGGAGGCCTTCGTTAACATCAGCGGCAATCATTTCTCGGAGGGACAGGCGGCGGCGCTCGAGGTCGAGTCCTGCTGGCTGAAGGACGGGGAGCTCCGCACCGTCCAGATCGGCCAGAACCTCTTCAACAGGAACCACCGGCTGGCCATCAAGATCTCCCCGGCCGTCAACATGAACCTGACGATCGAGTACAACGAAATGAATGAAAACGACCGCGGAACGTTAATGGTCTACAACGAGGATAAGGTGGAGCTGCTGCTGCTGCCCTTCACGGGCTTGATCAGAAGGAACAACATCAAATACAACACGGGCTGGTTTGTGCTGCGGTTGGGGCTCACGCTGCGGGGCCTCGACCAGAGCCTCCTCGTGCAGAGGAACGCCATCAAAGACAACGTTGTTCAGGAACTGTACAGCAACATCCAATCTCGCAGCCGCTCCGCAGGCGTGGTGTGCGTGGGCTCGTCGAACGTCGTCTTGTACCGCAACCTGATCGACAACCCCGGTTCGCTGTACGAGGTCAGCTCGCACGCCAGGGACCAGAGCACGCCCATCAACGCCACCTTCAATTGGCTGGGCAGCAAGCGGGAGACGGATATCTTCGAGCGCATCCTTGACCGGCGCGACCGCTACAACCTAGCCCTCGTGCTGTTCCACCCGTTCCTCCTCAGCAGCACCAACGTGGACACGCCCGTCACGGAGCCGGGCCAGGTGAGCGAGCCCGAATTCTTCGACCCGGCGGACAACCGCGTCATCGGCGGCGAAGTCAACGGCGAAATCACGCTGCACGACGGCGTCTACACCGTCACGCGCGACATCTACGTCCACGACACTGGCACGCTCACCATCGCCTTCGGGTCGACTCTGGAGTTCGCCGAGGGCATGGGCATGATGGTCGCCGGCCTCCTGAGGACGGAGGGATCCGGCGCAGAGGCCGTTCGCTTCACGCTCAGGGGCACGACAGCGAAGGAGCAGGATGCCGCGAGGGCTCTCCTGATGAAGGAGGACGACCTGCTGGCGCTGAACACTACGGACGCTCTGAACATGACCGCGGACGCCATGGCAGCCAACTTCACGGAGGGGCCGGCCGTCCCCGTCAAGCTGGTGGGCGGAAGAGACGAAATGGAAGGCCGCCTGATGGTGTACATCGGCTCGGAGTGGGGCACGGTGTGCAACCACGGCTGGAAGGAGGAGATGGCGGCCGTGGCGTGCCAGCAGATGGGCTACGTCCTGAACCCCGAGGACTGGTTCATCGAGCCCGGGTCCATGCCGCCAGAGGGGCAGGACGCCAGGATTCTGCTCAGCAACCTGCAATGCGACGAGTTCGACACCGACCTGACGCAGTGCAAGAGCGACCAGTTCTGGGAGCTGGAGAACTCGTGCTCGCATGCGGAGGACGTGGGCATCCGCTGCTACCCGGCTACTTGGTCGGGCATCCGGCTGGGCATGACGGCGCACGAGAGCCACATGAAGGGCGTGGTCATCGAGAAGGCCGGGCTGCTGGACTACACGACGCGCTCCTTCAAGCCGGCCTTGCAGATCGACTTCCACCACCACGTCATCCAAGAGATCGAGGTCCGCGACAACTCCCAGGACGGAATCGGCGTCATCTACAGCAACCAGTACGCCATCGCCAACCCGGAGGCGCGAGTGTTCAAAGGGTGCACCTTCGCGAGGAACAAACGCCATGGCATCAGCATGAGGCAGCTGGGGGTCAACATCACAGGATCTTTCTTGAAGGAAAATTCGGGTTCGGGCCTTCATTTCAACCCTTTCCTCACCCGAATTGAACAGAGAGAGTTGACCGGTTGGATGAAACTGAAGGAGGAGGATTACATTAAAATCCCAGATAATCCGTCGCCGATTGTCCTGACGAGCAACAACCCGAAGGTGCTGATCACGCAGGAGCTGAGGGGGAGGCAGACGTCGATCACCCTCCATGTGTCTACGCAACATTCCAACGTGATCGGAATTCAAGTCCTCAACCCTATTGTACCCGAGAGCACGGAACAAATTGTGATTTATGACTATCAGGAGATCATCGAGAGTGAGGACATTGCCCGGTGGGACGTCCGCGGGGACCTGGTGGCCTTCCCGACGACCTCGGGGAGTTACGCGATCACCCTCCAGTACGCCTCGGGGCCCTTCGCTCTCGGTGACGTCATCATCATGCTCACGGCCGTCGATCGCAAAGACATCGCCCAAGCAGGAGATCTTCGCAACTTCCGGTCCAAATGGCCGATGGTGTACATTGAAGATTCGCAGATAAGTGATAATGACATCGGGATATCGACACTCCACTATAACAGGTATCTGACCGACCACGAGGACCACCTGCTTCGATCCGCAAACGAGAGCATTTTGGTCATGAATTCACAAATCACCAACAACAAGAACCAGGCCGTGTATGCCCTGTCACCCTTCAGAGCGAGGATGGACAACGACGACATCGGCGAAATCACGTTCATGTTCAATAGCACCTCGATATCAGGGAATGGAAGGGGGATCGATCAGTACAGCTGGGACGTTCGCGAATCCAACAACCTCTTCAACTGGATTCTTGAGGACGTCGTCATGCAGAACAACGGCGGCGGCGGCATCAACCTCGTGCTGCCCTACGTGTGGCAGTACAGCGAAAACTTTACCCATACCGTCTATGTCAACGCATCAACGTTCGTGAGCAACGCTCAGTTTGGGTTCCAGGTGGATGGCCACTTCGCTCGCATCAACGTGACCTACTCCAAGTTTGAACAGAATACCTGCCACAAAGGAGTGATGTCCCTGAAGGGCATGGAGAAGGAGCTGTTCATCCACGACAATGAAATCATTTCCAACATCGGTTCTTACGTGGTGGAGTTCGACACGGACAGCCAGAGCGGCATTCTTGGCGTTGTTAGTGCCTATTTTGAATACAACAGAGTGCAAGGGAACAGGCACATGACCCAGCTGAGGAGCAGTGGATCCCGCGCATACCAGCCGGCAAGTTACACCATAGCTGTTCGAGGACTTCAGAAGATCAACATCACGCACAATCAGTTCGGCTCCAACGAGATGGACTACGAGCTGCTGGCGGGGCTGTACACGAGCAGAATCGACAACTACCTCAACGTGGAGGCCAACTGGTGGGGCTCGCGAGACCCGGAGGTGATCCGCGAGAGGATCTTCGACTTCGACGACTGGAACAATTTCGCCCTGGCGGACTACCTGCCGTACCTCATCGAAGACAGCCTGTCGGCGCCTGTGTCGTCTGTGGGAGGGGCGGGAACCGATAGGAACGTGATGGACCTGAATTCTCTGGGAGGACGCCTTTTGCAGAACCTGAGGTTGCCAAGACGCTCGGAGCCGTACGTCGTGAAATCCGACCTGACCGTGATGCCCGGAGTGACCCTGGTGATCGAGCCCGGGGCGACGCTCGAGTTCTTCCCGAGCGTTGGCATCCTCGTCCTGGGCCGCCTGGAAGCCATCGGGAGGCGGGACGACCGCATCACCATGAGGCCCATCGACACGTCCACCGCCACGCACTACCGCATCGGTCGGCAGACGAGGTCGGCTTTGGAGGCCGTAAGGCTGTGCGTGGAAGGGCAGTGTGAAGGAAGAAGGGATGGATTCCTCGACATATTTAATGGAACCACTAAGCAGTGGGTTCCCGTCTGCGACGACCGTTTCACAGAGCGAAATGCCGAAGTCGTGTGTCATCAGCTGGGTTATAATAAAGTCAACATTTTCTACAGTCGCAACAAACGGACGGAAATGTTTCCCAGTGCTCTTATCCGCATCCGGTCATGGCCTGACCCGATCCAGTGTGATGGTTCCGAGTCGAGGCTGGACGAGTGCCCGCTTCGGATGAATGGCCAGATATACGACCACAGCTACGAGTGTGCCTGGAATGGGGACTTTGTCTACGTTTCCTGCGGGGAACACAACCTGGAGAATGACCATCAAGAATATTGGGGCGGAATCAGATTCTCGGTGCCGAATTTCGAACACATGGACGTGTACCACCGACTTCACCACCAGCACGACCCAGGCAACATCCACACTCATCCCTACATCCACGGCCAATCCGAAGTCAACATAAACCCCTCTGTCATGGAGTGGGTGGACATCATCGGCGCAGGAATCCTACACAATGACAAGTCACCAGCTGTCATGTCCTTCCACGATACGCCTTCTCTGCGCGGAGTGACGGTCAGGAACTCTGCTTCCGATGGCGTCTCCATTGTCTCGGCAACGAAAGGATTTGAAATGCTTTATAATAAATTCGTCAACAACCTGGGCGTGGGCGTCTCGCTCCTGGGCCTGACGGGGGAGACCCGCGAGACCGAGGAGTCGTCCTTCTTCCCCGTGGCCAAAGTGCGCCTCCCTTACCACATGTTCGGGATGGTGGACATGTGCGACTCCACCAAGGAACTCATGATCGAAGAGAGAATCCTGCTGTATTATAAGTACGATAACAGACCGGTGGACTGCGTGAAGATATTCTCGTCCGTGTTCAACGTGAAGAATTTCGGTTTCAGGCTCCTTCAGTACAACTCGTACAACTCTACCATGGATCCCATGATGCCAGACCGCATTGTCCTTTATGATGGCGATATCTACAACTACACGACCGATGTCTTCGCCGAAATCCACATGAACAGCAACAACCTGATGAAGTTCTTTAAGACGGAGGGAACGAGCATCTCGGTCGAACTCCATGCTACGGGAGCCTCGGGGGACCTCGGCTTCGTGGCTGAAGTGGTGACGCTTCCGATCTCTAATCTGGGAATCAACCGTAACATCCTCCACAACATGACATACAACGAATACTACAACAATAACGAGGGCGCTATCTTCGCGGCCACAGCTGGTGAGGTGAATCCTTGGCTGTGTTTCTCTTACAGCCGCATAGAAAATAATGGTAAGCAATTGTATGGAAACTTCACCACCACGAGAGCAGCTGTCCACCTCGACCTACAGAACATGCAAGACGTCTACATCAAGAATAACCTAATACGGAACAACACGGGAGGGGCGTACATCTTGGCAGGATCCATGGGAGCAGCAACAAAACTGCAAGCAAACATCACCAACAACCTGTTCGAGGCCACAAAGCACTGGCCGGCCCTCTACGTCGCCTCCCGGGAGAACTCTGCGTATCAGCACGCCCTCATTGCCTATAATGACTTCAGTTGGTCCCAAAGTCCTTACCATGATGTCATTACTTTGGCTCAGGTTGTCTCCATCTTCACCCACAACTATGTTCACAGCAACCTTGGAAGGCACATCCTTGACATTTATGGATTCCAGAAGGTTCGCCTGCCGGTCTACCAAACCACCTCCCATAACAGTTTGGCCAAGAACATGGCTGTTGACCCAACCTACCAGGGTACTGTTATAGCTGGAAGTGCCGGCCAGCAGTTTGTTGAGAATGTTTTCTATAATTTGGACAACGCATACGAAGTTGTTGCTGTAAATGAGTCGGTACGCTGCAACTCCTCTACAGAATGTTCAGAAATGGATGTCTACATGGAATCGGGTCAGGAGAGATCTGATGTGTGGAAGACACCTATTGATGCTCGCAACAACTGGTGGGGTTTCAACACATCTGTGGCTGTGTCTGGCCGTATCCATGACAAACTGGATGATGAAACACTGCTGAGTGTAGATTATAGCCAGTGGAAGTTGAATAACTACACACTGCTTCAAGGATGTGAGCCAGGTTATTCCTTAGTGGGTGATGCATGTTACTTGTATGTGGGGGCTCCAGTTACCTATGAAGAGGCTAAAGCATTCTGCAAAAAGGATAACGCATCCCTGCCTTTCCTACAGAAGTGGTATTGGGAAGTACAGTACTGGATCCTATCTCAGCAACCTGAGTATCTTTGGGAATATGACATGGTTTGGGTTCAGCATCTTGATGTTGTCAGTGGATGTGCAGCTTTTGTCTACAGACAAGTTCGTTCAGTTGACTGTAGTCTAAATCTTCCCTTTATCTGTGAATCTGACCCTGATGAAACAATTGACAAGTTTGCTTGGGCATCGGACACTTTGGCACTGGCTGCCATTGCCGCCACGGCTGGTTGCCTTATTCTGGTTGCAGCCTGTGTATCATGTTGGGTGTGCAAATCCCGTCAACGACGCAAGGAACGAATAATCCGCAGAAATTCTATCCGTGCTTCCATCCGCTCCAATAGGTCTGCCATGTCAACCACCAGTGGAGGATTCAGTGACAATGGGAGAAGAAGAATAATTCAGGACACACAAAGAGCAATTCCCATGAAGGGTACAAGTTCAGATGATGGCGCTGCAAGAGTCAACGGCATTCATGGATCTTTTGATTCCATCACCAAGTCCAATTTCAACTCCTCAGTCGATGAGGATCCAAGCTTTGTCGTTTATGAAGAAGGATCGCACTCGCCACCAAGATATACTTCCGAATTAGACAATAGATTTGCCAGGGATCCAAACTTGGAGAATGCCAATGTTAATGCCATGGTTCACCCGAGCTTTAATATGACCTTCCAAAACCAGGGATTCAGAGACAACTCCACTTTTGCTTCCCGAGAGAATAGCACCTTTATCTCTCAGGCTCCTTCTGAACAGTGGAATGGATCAAATAATAACATTGCTCCTTCAAGTTATGGCCACCCTACTTTTTCCACTTATGGCCATGCCCCACGCCTGCCTTCCAACAATCAGCCAAATTTGTTGCAGCCTCAACCTATGAGGCAGAGGCCACATCTGCCCCCTCCTACATGGAGAGTTACGCATGCTCAAAGCCGTCCATACAGGCCCAGTAACTACAATGTAAATGCTGGTGTTCGACCCAAGTCAATGCACGGCACAACCTCTAGTTTCAAAAACGAATCGCTCCATGGCTCAAACCAGCAATTGGGTCCCAGCAGCAATGCCACAGACTCAACACTTGAGATGAAGAAGGAGATGGACCTAGCCAGAGACACACAGGACCCACACTTGGCTGCAACCTTGCCAAGAGACCAAGCACCTCCATTCCACTATGTTTCAGCAGACGTTCTGTCGGGAAGAAACTCAAATGCAGCATCCGTAGACTCACAAGACTTTTTCTCTCAAGGTCGGTCACAAAGTCAGCCTCTGGAGACAGCGATGTAAGATAGATCTATAATCTTGTTATACAACATTTTGATAAAAAGATAGAACTATTTTGAGGTACCTATGGTTACTTCAGTGTGAATGTTTTTAGTACAAAATGGATAGTTTTCAGTCTCGTTCTTATATCATCTTGAAAAAAGAATTGAGTACATCTACTCATGATTTACCAAATACGTCATTTATTATATGGTTACTGAAGGTGTGGCAATTACACAATTAACAGAATAGATATAAATACTTTTCCAATTAATCTGGAAATTCTTTGTAGTGTATATATCTGATTTGATCTCAAAATCTGGCATCACAGATACCAGTGTGGAAAATAGTGTAGTAACTCTAAAAACTCTGAAAAAGATTAAGCTAAAAAGGATTGTCTTGCTGTGTGCCGCAATGAGAATAGCCTAGTTTTGTATCTATAAAGATTGTACCCTATAACCTAGTCAGTTTTGCAATGAAAATGAAAAATTGGCAAAATATTGTTGCTCTGTTGCTTCCTTTGTGTATTCCATGGTAATGCATTTGTTTTAAAAGTTTAGTTGTAAACATACCTGTATCATTCCATATAGATGTTGAAAATATAATTCCTAGAAACAATTTTAGGCACAATTTTTTTCTGGTCATTTCAAGTTGCAAATAATGATGAACAGTTGCCTTTATCATTGCTTGTAGTAAAGATATAGTTACTTTTTTATATGCTTCAGTACTTCTTTATATTTTCTGCATTACTTTATACTTGACAGGTCACAAACATGAATACACATTTCATTTTCTTTTGTTTACCCAAAACATTTTAGGTTGTATAACTAACAAAGTGTATGATTTATTGTCCAGTAATAGCCTATCTAAAATGTATGAACCAAGATTCAGTAACCAACCCTGATGCAGTCTTCATCATTGATGTAATTACTCAATTGCTGTGACCATAAACTGTTCAGAGGTATTATGAATGAAAGCTTCTGTATATAGTATGACGCAATATTGCAATCTGATCTTGTTAAATGTATCATACTTGCTTCTGTCACTGGTTTTGTAACCAGTGACCCTATGGAATATGATTGAAAGAGAAATATTTATACTCTACTGTATTTTGTACATATTGTTATGGTGTTTTATTTTTTCAAATGAATATTTGAATACTGTATTTTGTACCCAACTAAACACAAGTGATTTGCATCTTCCAGTTTTATCAGAAGTTCCTTTTATCAATACAAATGAAACAAGTTAGGCAATTAATAATGCCCTACTATCACTTCCATCACCAGCTAAGGTTAAACAATTATAGATTTCTCCACATTTTAAATAGAGTATTTGATAAGAACTTTTGATTAGAAGAGTTGAGCTTGTAACTGTGATGGAATTAGTATCAGACAGAAGAAAAAGTAGATGAAAGGTAGATATATTACTCTATTATTTTACATACACAAAAATACTTTGTGCTTCTAGTTCCGTCCAAAGTTAAGGGATTTGCAAAGATTACTATTTTATATTATAACATAAATGCTAAATACATAGGACATCACATAACCAACCAGTCTTCTATATTACATAGGAATTCTTTTGAATGGAAAACAATGTATGTTTTAAATTGGTGTAACTAGTCACTGCATGTGTTTATGTATGTATGT
>746 ENA|GAFS01000747|GAFS01000747.1 TSA: Pontastacus leptodactylus Pastle_hypoyo_c761 transcribed RNA sequence.
AGACCAAGTTGCTCGGGGGGTTGGAGACCAAGTTGCTCGGGGGGTTGGAGACCAAGTTGCTCGGGGGGTTGGAGACCAAGTATTGGCCTCAGTCTGCCTTTACGAGATTGTCTACAAAGGCCCCATGGGGAGTAGGGTCTAATACCTGAGAAAAGTATGTACCACTTTACGTCATCACTCACCCATCCTAAACCAAACGAAAATAAGAGATAAAACATTGTGTTTTATATATGGTGTGCACGAGGTGTGTGACGTCACTATGACGTTATAATATTTATTCTGGTACAGGTTTTAGGCCCTACTGGGCCTCTTGATCCAATAACTAAAGGCCAAACCGAAGAATATGGACCAATAAACGAGTGACCTAGCCTAGTCGAGGTATATCATCTGGTAGACGTAGAGTCACTGGATGGCGAAAGATCTAGAAGTAGATCGACTCGACTGGTAGACAAGAGTTAGCTCAAGCTGGAGTAGATCCACGGGAGGTAGCGGGTAAGCTTGGTGTAGACGCCAGGCTTGTTGGGTCTGGCACACCCGTGACCCCAGCTGGTGATGCCTACCGCTGTGTACCGTCCGTCGACGTAGCAGACCAGAGGGCCACCGGAGTCCCCCTGACAGGTATCGATGCCGCCCTCAAGGTAACCAGCGCAGAACATTCCTTGCGTCAGACGCGTCGGGCCGTACACGTACTCAGCTCCGCAGATCGTCTCCGGCAGGATGGGCAGAAGGGCTGACTGCAGCACCTTAGAATATCCCAGGGTGACGCCGAGGCTACCCCAGCCCGCCACGGTGCAGTTGAGGTACGGAGGGTACGTCCACCGGGGGGAGACCAAACACACCGGCTGCACGTGCTTGCCGAACCTGATGCCCATCCCGTTCTTTCTAACAATCTTCAGGAGAGCAACGTCGTTATTAAGGTAGGGGCCCTTATCGAACTCCGGGTGGAGGAGGACTGTCGACACCCGGTATTCCTGCTCCTCCTCTTCATGCTCGAGAGTGTTGAAGTCTCCTATCTTGAGGAGGTAGGTGGAGGCCGGATACTTGACGACACAGTGGGCTGCTGTGAGGACGTAGTCGTCAGTGAGGACCGCTCCCCCGCACCACTGGGACGGACCGCTCTTCGTCCTCAGGTTGATCGCCACCATCCAGGGGTGGGCTCCGGCCGGGGGAGTGTGGCCGTCCACCACCTTGGGGCTCTCGAGGGTGAGTGTGGGCGGCACGTCCTCCACCGCCCGCCGCCCACACGCCGCCGGCAGCATCTCCGTCAGCGGCGTCATGTTGGTGAAGCCGTCCGCCTCATCCCTCACAGTCGGAGCTGGAGTATTGGAGCAGCGGAGTCCGACGTCCTCGGTGTGGTCGCAGTTGGTCTGCCCCCACGGCAGGTGCTGGCAGTCGGCGACGGAGATCTCGTAGCCCAGGCACCGCACGTCATCCAGCCACACCAGGCCACTGCCGACGCCGAAGGTGTTGTTCTTGAAGACGTGGGACGACCCCTCCCACCCCATCATCCGGCATATCACGTGTCCCTCCTCGAGGCCGAAGTCATCGTCGCAGACGGTGCCCCAGACGCCTAGGTAGCGCACCTCCACACGCCCCTGGGTGGAATGGGTGTCTCTTTCCCCGTGTCCTCCACCCACCAGGCGTACCTCCACCGGCGCCTGACACATGGTGCGCTCCTCGTCGGAGTGGTCCTGGCAGTCGTCAACAGTGTCACAGAGGTATCTCAGCCCCACGCACCGTCCGTTGCCACACTTCCACTGCTCCCGTCCACACGCCTCTCCGGACCGGAAGCAACGGACCCCCGCAGCCTCTGAGGGTTGACAGTCGTGTTCGCCCCAGCCACCGAAGTCGCAGTCAGCCACCGATTTCTCGTTACCGTGGCAGTTGAGGTCGTCCATGAGGTACTGGCCGTTGCCGGACCCGAAGTACGAGTTGAGGAAGACCTCCTTGGCCCCCAGTGTGAAGCCCAGCTGCTGGCACACCACGTCCCCGTCTGGCACCCCCCACATGTCATCACACACAGGGCCCCACCGACCGAACACTTTGACTTCGACGCGGCCCTCGTTTTCGGACGAGCCGTTAACGAGCCTGACCTCGAAGTTGACCTGGTTGTCGCACTCCAGCTCGTCCTCGTTATCCTTACAGTCACGTCGGCCATCACACCGCTGAGCCACGTCGATGCACTTCTTATCCTTACAGACGAACATGTTGGTGCAGTTGACCGTCATATTCTTGAGTTCGTAGTACTCCCAGCCCTTAGCTGCCACCAGGCCCCCGGAGAGCCCCACGTTGCTGCTGCTTAGAATACACGTCTCCGTCGACTGTTGATAATTAAAGGACTTGCAGATGAAGGTCTTAGCCTGGACGCAGCGGGCGGCGCAGGTGGTCTTGATGGTGTACAGCCACTTCTCCACCTCCTTGCCCTTCAGCTGCTGGTTCACACGCTTGCTGAACTCGTGACTGTAGTTCGGGCAGCCCAGCTCGTCGCTTCCGTCCTCGCAGTCCTGCTGGCCGTCACACTGCCACTCGTTGTGGATGCAGCTGCCAGACGTACAAGCAAACTTGTCAGCTGGGCAGCCCGCTACCTCCGTCTCCTCCACCTCCGTCTCCTCCCTCTCACACCTGGGTATGTCGCAAAAGCTTGCCCGTCCTCTTGAAGTGAAGCACCAAGGGATGTCATCGCCGTCAGGGTTGGCGCAGTAGTTGTTCCTGAGGTCGTGTGTCGAAGCAAAATCTTTGACTTTTGATTGAAGGTCTGAGTGTGTCCAGGGAAGGCATCGGTCGCCCTGAGCAGTGATGTTGGCCGTGCCTCTGTAAGCCACCCCTCGATTCTTGATGCAACCAACGTCGACCTTATTAGTTTCACAAACAAAATTCAGCTTCTCTGCACAATTGGATAACTCCCAGAAGAAGTATCCAGCTGGAGTCAGGGAACGAGCGTCTTGCCGCTCGCCCTCAGTGACGGGGAAGCTGTCTCGTATCACCACGCACTTGGTGCCGCTATATTCCCCCGTCGCGCCTGTTGCCGCCCCTGTTGCCATCCCTGTTGCCGCCGTCCCTGTAGCCGTCCCTGTTGCTGTCGATCCCGTTGCAGGTCCGCCGACTCCCGTCACGTTCCAGCCTGGCCACCAGAACGTGTATGGGAGCGTTGCAACAGGAAGAACAGTGAAGTTCTGCCACAACCAGAAGGTGTTGCCGAAGATCTTGGTCCTGACGCCGCCGGTGTGGAAGCCGAGGCTGTCGCCGCCCAGAGCGTGGAGCAGCTCTGACACGAAGTGGTTCTCGGCCTGCGAGGTGATAGAGAGGAGCCTGCCGCCCCTGGCCGAGCACCTGGCCCGGGCCTGAGCGTGAGTAACAAGGGCGGAGGTCTGCACGTAGTAACACTTGTCACCCCAGCGGACGCCCCCCACGGCGCTGCACTCCGACACCCAGTTCCTCAGGCACCGCACTCCGACCACAGTTTTATCGAGGTCCTCGGGAGAGCCCAGCTGCAGGCGACACTGCAGCAGGTGCTCCTCGTGGCCCTGGCACTCCACCTGGCGGACCCCGGCGCTCCGCACAGCCAACACGCCGAAGACCAGGCCCTGGGTCGCCGCCTCGGCTCCTCTGGTGAAGCCGAGGCTCCTACACACGACCGTGGCTTCGTCTCTCGTCCAGCCGTGGGGGGCGTCGGCCATGTGGTGCCAGCCGTCCCGGTCTCCGCTCACCTGCACATATCCTGCCCAGGGCACAGTGCCACCCCTGAGTCGCAGCTTCTGGCCTGACGGGGGAGGCACCACGTACGTCACTCTGGCATCCCCGTCCACCGCCCTGCTCCTGGGACACACAGTTCTCCCAGGAAAGTCGCACCTGGCCTTGGCCGGGTTGAAGAGTGTGCCCGTGGCACATCTCTGAAGGCTCGCACGACCCCGCCAGCAGTTAATGAACTTGGCACAGTCCTTGACGTACGCGAACTGTCCGTCGGGTCGCGGACACAACACAGCCGGGTCCCTCACGCCGAGCTGCTTCAGAAGTCTCTTTCCTTTGTCCTTCGTCTTCCCGAATTTCCTGTTAAGGTTGTCCTTGATGTCGTTGACGATCTCCACGACGGTGCCGGCGGCGGACTTGGCACTCTCTGATATCTGAATACCAAAGCGTGACCAAACAGAGCTCGTTTTGCTGGGGGGCGTGACCCTAGGGGGCGTAGCCCTGGTGGGCGTAGCCCTGGTGGGCGCGGCCCTAGTGGGCGTGGGCCTATGAGGCGATGCCCTGAGAGGCGTGGCAATGGGGGGGTTGGCGCAGGTCACGGCATGGGGCCAGTCACAGTTACCGATGTCCCAGTTGAACAGTGTACCAGGCCCGCACGACTGTAGGTGAGGACGACCTCCCGCACAGTTGATAAACTTTGCACAGTTCTGAGGGTATGGGAATAAACCATTAGGTTCAGGACAGGTCAGCACGCCAGGTACCACTTGAGCTGCTTCCCCGAGACCTGAAGACACGGGACCTGAAGACACGGGACCTGTTGACACGGGACCTGAAGACACGGGACCTG
>35370 ENA|GAFS01035371|GAFS01035371.1 TSA: Pontastacus leptodactylus Pastle_hypoyo_c36125 transcribed RNA sequence.
GTGTAGTGTAGGTGATGTTATACGTTCCGTGTACGATACTCTCATCACACACTACACGGGCTGTTCCAACAAGCGTTGTTATATCACATTCATTGACGTTGTGATTAGTAGCAAGACCAGACATATGATAACTTATTAAGTGGTTGCCTAGTGTCAGTTCTATAATAACAAACTTAGACCAAAATTAAAAAATTTCGCACTTAGGAAGTGTGAGGACAAAATGTCGCCATCCCGGGTGTTGACGCTGTTGCTGGTGCTAATGGTGGTGATGGCGCTCCTGACGGACGACGTAGAGGCTGCTCGTCGGCGTCGTCGTCGTCGTCGCCAGCGAGGGAGGAGGACGAAGGAGGGCACAGAGACGAGGCGTGGCGCCCGTAGGATCAGACATGCGGCGGGCAAGAGGGCCGAGTTCGTCAGACGGCGGCTGAGAAAGTCTCGACCTACTGACGAAGAGGGCAAGCTGAGGCTCCTGCAGGGACGGGAGGACTGGGAGGGCAATGTGCAGATCTTCCATGATGGTCGGTGGGGGAACATTTGTGATGACGAGTGGGACGAGCGCGAGGGGGATATAGTGTGCAGGTCCCTTGGCTTCCCTGGCCTCAAGAAAGTCACCTACGGCGGCGTCTACGGCCATGTCAAAGAGAGGTTTTGGATGGACAATCTGTTCTGTGTTGGCCACACTGCCCCCCAGGGACCAACCCATCATTGTTAACAAGACAAAGTTGGTGCACTCCCTGGACGGCAAGCTGAAGCTTCAAATCAGAGGCGGCAGGACGAAGTCCGAGGGCCGTGTGGAGGTCCAGCTGCCTGGAACAGATACATGGGGCCTTCTCTGCGGTGATGGCTGGGGCTTACTTGAGGGTATGGTTGTATGTCGCCAGCTGGGGCTAAATTATGCGCAGGGAGCAGTGTCCACGGGTTACTTTGGAGGCAACAAGTCCGATATCATTATTAGTGGTATCAAGTGCACCGGTAATGAAGACAAACTTGACCAATGCCTGCATGACCGTATCGGGGAGGTGTTCTGTCCAAACCCCAGCTCTGACCCCAACATTGCTGGGGTCACTTGTGTCGACAAAATGGCCGACCTGGTTCCCGACCACCACGAGTTAGCGAGATCAGCACACCTGGAAGACAAGCAGCTCTTCTTCCTTCAGTGTGCCATGGAGGAGAACTGTCTTTCCGGCTCGGCCACTAAAGCTCAAGATGGTGGCTATGGATGGCACCTTGAGACGCGTCGTCTGCTGCGCTTTACAGCCCGCATTGTGAACCAGGGTGATGAAGCCTTTCGTCCCTTCCTTCCCAAGCAGTACTGGGAATGGCACGCCTGTCATATGCACTACCACAGCATGGAAGTGTTTGCCCATTATGACATTATTGACTCCGAGGGCCACAGAGTTGCAGAGGGCCACAAGGCATCATTTTGCTTGGAGGACAACAACTGCATGCCAGGGGTTGAACCAGTCTTCAAGTGTGCTAATTACGGGGACCAGGGAATCAGCCCTGGATGTACCGACACTTACGCTTATAACATTGACTGCCAGTGGATTGACATTACCGACATAAAGCCTGGATCATATACATTTAAGCTGGCAATAAACCCTGAATTTAATGTATGGTTGGGTAACTGCACTTTAGGTAGACCATAGATGTGCCTCACCCACATAATGTATGGTTGGGTAACTGTACTTTAGGTAGACCATAGATGTGCCTCACCAACATACTGTATGGTTGGGTAACTGTACTTTAGGTAGACCAAAGATATGCCTCACCAGCATAATGTATGGTTGGGTAACTGTACTTTAGGTAGACCAAAGATGTGCCTCACCCACATAATGTATGGTTGGGTAACTGCACTTTAGGTAGACCATAGATGTGCCTCACCAACATAATGTATGGTTGGGTAACTGCACTTAACGTAGACCATAGATGTGCCTCACCAACATAATGTATGGTTGGGTAACTGCACTTTAGGTAGACCATAGATGTGCGTCACCAATATAATGTATGGTTGGGTAACTGCACTTATGGTTGGGTAACTGTTCTCAAAGTATACCATAGACTTGCCCTAAACTCGGAATGTACGGTTGGGCATTGATAAAAAACTTGCCTCAAACACAACTTCGTCATTCCCATGTCACAAAAAAGATGTCAATGGGTCAAAATTATTTTAGATATGTGGAATATATAAAGCCATTACTGTACATTTTGCTGGGGG
>54944 ENA|GAFS01054945|GAFS01054945.1 TSA: Pontastacus leptodactylus Pastle_hypoyo_c56111 transcribed RNA sequence.
CAACAGCTGGCATGCATCCGAATAATGTAACCGAAGGTCCGGACATCTATGTCAAGCTTTTGGGTGGCAGGAATGCCCTTGAAGGAAGGCTCATGGTGTATGGAGATGGTGAGTGGGGAAGCGTGTGCAGCCACGGCTGGACTGTGGATGCTGCTGAGCCAAGTCACATGCCGCCAGATGGTCAAACTTCAAGGATTCTCCTCAGCAATGTGCAGTGTGATGAGTTTGACACAGACATAACCAAGTGCAAGCATGATGTGTCTTGGGAACTGGAGAACTCGTGCTCCCATGCTGAGGACGTGGGAATCCGCTGCTACCCGGGAACATGGGCTGGCATACGCTTAGCGATGACGGCACATGAGAGCCACATCAAAGGTGTCATCATTGAGAAGGCCGGCCTGCTCGACTATACCACCAGGACATTTAAACCAGCGCTGCAGATCGACTTCCACCACCATGTGATACAAGATATTG
>22523 ENA|GAKD01022524|GAKD01022524.1 TSA: Melita plumulosa mira_c23431 transcribed RNA sequence.
AGGTTGCCGAGGGGCATAAAGCTTCCTTCTGCCTAGAAGACAACAATTGCTTGCCAGGAGTTGAACCCTACTATAAGTGCGCCAATTTTGGAGACCAGGGCATCAGTCCTGGCTGTACGGACACCTACGCATACAACATTGACTGCCCAGTGGGTGGATATCACTGACCTAAAGCCTGGTCACTACACTTTCAAGCTTACAGTGAATCCTGACATGAAGGTTGGCGAAAAAAGCTTCGAGAACAACTCTGCCCGCTGTGAAATGATCTACACAACCACCAGCGCATGGCTAGGCAACTGTACACTTGCCAGACCAGACATGATCTAGTCCGTCAGTCACAGCCGCATGTTCTATCCTAACTCATACAACATCACCATGAATGCACTCACTCTTGCAATCTTAATTAGCTGGTGGAGATAAATCCAGATTTCAAGGTAGCAGAGAAGAATTTTGACAACAATGCGATACTATGTGAGTTGCAGTACAGCTTGCACAATGCTTGGCTTGAAAACTGTACATATGCAAGGCCCGGAGGTGTGTGATGCCGCATCTCTCAATGAGCCAATTTGCACCAAAAAGCTCTGAAATATTTGTGAAGATTGAATTGTTAACTATTGTATAGCTGACATCAAGCTGACATTTGCAGATACATTTGGTTGCAAGTAGCTATAGTTATGATACAATATTTGCTTCAGCAATGCAGCATTGTTTATAAGCAAGTTATTGTTTTTAGC
>24790 ENA|GAKD01024791|GAKD01024791.1 TSA: Melita plumulosa mira_c25927 transcribed RNA sequence.
CTCTCCGAACAAATTGTGAGTAATATTAACCTTTTGCAGCCCCTTGACAACTACTGCGGTGCTAGCTGGTTGGTAGGTGCGTGAGCCGATGCGCTCTAGTGAGTGGTGTCTGTTCTTCTGTACAACATTGTATTCAAAATATGCCAACACGTCACCGAGAATTCCACTCTGACTGTCCATATTAAACTCTACCATGAATGTGCCATCATTTCTCTCAATTCTATTATCGTATATGAACATCTGCTTCTCCATACCTCTCATAGCTAACGTTCCTTGAGCACACGTGTTATCTTGGAAATTAGAAAATGTGATGTTTACACGTGAAAAATGACCGTCAACGGTGAAACCAAAAGCTGTATTGCTGATGAACTGTGACTGGTTGACATAAATAGTGTGAGTGAAGTTTTCATTGAATTTCCAAACGTAGGGAAGAGAAAGCGAGACACCACCCAAATTGCCTTCAAATTTCACATTCTCGAACACCCAGTTGAACAGGTTGTTGGATTCTCGAATATCCCAGCTCTGTTGAAGAATACCA
>4657 ENA|GBEV01004658|GBEV01004658.1 TSA: Procambarus clarkii Pc_4680 transcribed RNA sequence.
CTGCCCTGAACCTAATGGTTTATTTCCATATCCCCAGGACTGTTCAAAGTTCATCAACTGTGCGGGGGGTCGGCCTTACCTACAGTCGTGTGGCCCAGGAACACTTTTCAACTGGGAGACTGGCAACTGTGATTGGCCCCACGCGGTGCCCTGTGCCAAAACCCCCATAGCCACGTCTGACAGGGCCACGTCCACCAGGGCCACGCCCACCAGGGCCATGCCCTTAAGGGCCACACCCACTAGTGATACGCCCCGCAGGGCCACACCCCCTACCAAAGCGACCTCTGTTTGGTCACGATTTAGTAGTAAGCTGTCCGGGAGCGCCAGGTCTGCCGCCGACGCCGTTGTGGACCTCGCCAATGATATTAAGGAGAACTTGAACAAGAAATTCGGAAAGACGAGGGACAAAGGGAAGAGACTTATGAAGCAGCTCGGAGTGAAGGACCCGGCCGTGATGTGCCCTCGGCCTGACGGACAGTTCCCCTACGTCAAGGACTGTGCCAAGTTCATCAACTGCTGGCGAGGACGGGCAAGTCTCCAGCGGTGTGCCACTGGCACTCTCTTCAACCCTGCCAAAGGCAGGTGTGACTTCCCAGGGAGAACGGTGTGTCCCAGAAGCAGGGCGCTGGAGGGGGATGCCAGAGTGCAACATGTGGTGCCTCCCCCGTCAGGTCAGAAGCTGAGGCTCAGGGGTGGCACTGTCCCCTGGGCAGGATATGTGCAGGTGAGCGGAGACAGAGACGGCTGGCGTCTACTGGCCGACGCCCCCCAGGCCTGGACGAGGGACGAGGCCACTGTTGTCTGCAGGAGCCTCGGCTTTACCAGAGGGGCAGAGGCGGCGACCCAGGGCCTGATCTTCGGCCTCTTGCCCATGAGGAGTGCGGGGGTCCGCCAGGTGGAGTGTGAGGGTACCGAGCAGCACCTCCTGCAGTGTCGCCTTCAGCTGGGCTCTCCGGAAGACCTCGACAAAACGGTGGTCGGGGTTCGCTGCCTCAGGAACTGGGTGTCGGAGTGCAGCGTCGTGGGAGGCGTCCGTTGGGGCCACAAGTGCTACTTCGTACAGACCTCCCCCCTGGTGACGCACGCAGAGGCCAGAGCCAGATGCTCAAGCAGGGGCGCCAGGCTTCTCTCTATCACATCTCAGGAGGAGAACGACTTCGTGTCGGAGCTGTTGAACGCCCAGGGCGGTGACAGCCTCGGCTTCCACACCGGCGGCGTCAAGACCAAGGTCTTCGGCAACACCTTCTTCCTCTGGCAGAATTCCTCCACTCCTCCAGTTCCAGCTTTCCCATTCACGCACTGGTGGCCTGGCTGGAACGTAACAGGAGCGGCCGGAGCAGGAGCGGGGCCTGGAGCCCTGGCAGCAGCAGCAGGAGGAGAGGCTGGGGACGCCAGCGCCACCACCAAATGTGTGGTGATTAGAGACAGCTTCCCCATCCTTGAGGGCGACGGGGGAGACTCGCTCTCCAACGGTCCTGCTGAGTACTTCTTCTGGGAGTTGACTAATTGTGCGCTGAAGCTGAATTTTGTTTGCGAAACAAATAAGGTTAACGTAGGTTGCATCAGGGGTCGAGGGATGGCGTACAGCGGCACGGCCAACATCACTGCTCAAGGCGACCGCTGCCTTCCCTGGACGCACCCAGACGTCCAGCCTAAAGTCAAGGATTTTGGATCGACTCACGACCTGAGGCACAACTACTGCGCCAACCCGGACGGTGACGACACTCCCTGGTGCTTCACCTCCACAGGACGGGCAAACTTTTGCGACATACCCAGGTGTGCGCGGGAGGAGACAGTGGAGGCGGTGGCACCGACGGAGCCCAGCGCCCTCCTCAAAGTCTGTACCGCTGATAAGTTCACCTGCACGTCTGGCACCTGTATCCACAAGGAGTGGCAGTGTGACGGCCAGCAGGACTGTGAGGACGGGAGCGACGAGGTGGGGTGCCCGAACTACAGTCACGAGTTCAGTAAGCGCGTGAACTACCAGCTGAAGGGCCAGGAGGTGGAGAAGTGGCTTTACACCATCAAGACCACTTGCGCTGCTCGCTGCGTCCAGGCCAAGACCTTCATATGCATGTCCTTTAATTATCAACAGTCGACGGAGACATGCATCCTGAGCAACAGCAACGTTGGGCTCTCCGGAGGCCTGGTGGCCGCCAGGAGCTGGGAGTACTACGAGATGAAGAACAAGACCATCGACTGTACTAAGATGTTCGTCTGTCAGGACAGCAAGTGCATCAACCACACTCAGCGGTGTGACGGCCGTCGGGACTGTAAGGAGAACGAGGACGAGCTCGAGTGCGACAACCAGGTCAACTTCGAGGTCAGACTCGTCAACGGTTCGTCCGATAACGAAGGCCGCGTTGAAGTCAAAGTGTTCGGTCGGTGGGGTCCTGTGTGTGATGACATGTGGGGTGTGCCAGACGGGGACGTAGTGTGCCAACAGCTGGGCTTCGTAAAGGGTGCCAAGGAAGTCTTCATCAACTCATATTTCGGGTCTGGCAACGGTCAGTACCTCATGGATGATCTCAACTGCCACGGTAACGAGAAATCTCTCGCTGACTGCGACTTTGGTGGCTGGGGAGTACACGACTGTCAGCCCTCAGAGGCTGCGGGGGTGCGTTGCTTCCAGTCTGAAGAGTCGTGCGGGAGGGAGCAATGGAAGTGTGGCAACGGACGGTGTGTGGGGCTCAGGTTCCTCTGTGACACCGTCGACGACTGCCAGGACAACTCCGATGAGAACCGCACCATGTGTAAGGCGCCGGTGGAGGTACGCCTTGCAGGTGGAGGAGACGCTGGAAGAGACCTCCAGTCCAGCCAGGGACGAGTAGAGGTGCGCTACCTGGGCGTCTGGGGCACCGTCTGCGATGATGACTTCGGTCTGGAAGAGGGACACGTACTCTGCCGGATGATGGGGTGGGAAAGGTCTTCGCACATTTTCAAGAACAACACCTTTGGAGCAGGCACGGGCATGGTGTGGCTGGACGATGTGCGCTGCCTGGGCTACGAGGCCTCCGTCGCCGACTGCCAGCACCTGCCGTGGGGCCAGACCAACTGCGACCACACCGAGGACGTCGGCCTCCGCTGCTCCAACATATCAGGGAGGGAAGAACCAGATGAGTACGTAACCTTATCGCCTGAGAAGGAGGTGCTGCCGGAGACGTGTGGGCGGCGGGCGGTGGAGGACGTCCCTCCTACTCTCACCCTAGAGAGCCCGAAGGTGGTCAGCGGCCACACGCCCCCAGCAGGAGCTCATCCCTGGATGGTGGCTATCAACCTGCGGACGAAGTCTGGCCCGTCGCAGTGGTGTGGAGGAGCCGTGTTGACGGAAGACTACGTCCTCACAGCCGCCCACTGCGTCTTCAAGTACCCGGCCTCCACCTACCTCCTCAAGATAGGAGACTACAACACTCTCGAGAAGGAAGAGGAGGAACAGGAGTTCCGGGTCTCAACAGTCCTCCTGCACCCGGAGTTCGACAAGGGCCCCTACCTTAACAACGACGTTGCTCTCCTGAAGGTCATGAGGAAGAACGGAATGGGCATCAGATTTGGCAGGTTTGTGCAGCCTGTGTGTCTGGTCGCTCCCAGATGGAAGTACCCTCCGTACCTCAACTGTACCGTGGCGGGCTGGGGCAGCCTGGGCATCACCGAGGGATATTCCAAGGTGCTGCAGTCAGCCCTTCTACCCATCCAGCCGGAGACGACGTGCTCGGCTGACTACGTCTACGGCCCGACGCGCCTCACGCAGGGCATGTACTGCGCCGGCTACCTGGAAGGGGGTATTGACACCTGTCAGGGCGACTCCGGCGGCCCAATGGTCTGCTACGTCGACGAGCGCTACACAGCGGTGGGCATCACAAGCTGGGGGCACGGCTGTGCTAGGCCCAATAAGCCTGGCGTCTACACTAAGCTTACAAGATATCTTCAATGGATCTACTCCAGCTTGGGCTGACTCCTGACCTCCCATGGATCTACTCCAGCTTGGGCTGACTCCTGACTTCTCGTGAACCTACTCCAGTTTGGGCTGACTCCTGACTTCTCGTGAATCTACTCCAGCTTGGGCTGACTCCTGACTTCTCGTGAATCTACTCCAGCTTGGGCTGACTTGTGTCTATCAGCCGAGTCGATATACTGCTAGATCTTTCGCCGAACAGTGACTCTACTTCATCTACCGGCCAATATACCTCGACTAGACTAGCACACAGGTCTACTAGTCCATGGTCTTCGGCGTGGCGTGGGTCTAGTGGACCAAGGGGCAGTCGGGTCTAAAACTTGTACCAGAATGTAAATTTCGTCATTGTGACGTCACACACACGTCGTGTACACGTATATAAAACACACTGTTGACCAAACCACACGCTNNNNNNTGGGTTAGGTATGGTTAGGTTTGGTATGTTAACAACAAAATTAGCAATGACATATTTACAAAGGGATGTAAATTTTTACAGGTTTTAGACCCGACTCTTTAACAGGACCATTGTAGAAAATCCCGTAAATGATCACGTTGCTGGAGCCTCTCGGGCTGTGCCAACACCAACAACCTGCTAGAACACACAACCAATAGAACAAGAGAACACAATGACTATTTTGCAGTGTCATGCTTTATGCTAATTAAGTGTACATATAAAACAGGTCTTTTTTTCCCCCCTTCGAGTCTTCACCGGCGCTCTTCTCTAAATAATATCCAGGAACGAATTTCGTATTAACAAAATATTACTCAATTGTTAATCCACTTGTATTTT
>28632 ENA|GBEV01028633|GBEV01028633.1 TSA: Procambarus clarkii Pc_28679 transcribed RNA sequence.
GGGACACACCAAACTGGCAGCACACGTCTCTAAATACAGAACAGACATCAAAGAACTCTGCATCCACTGTCAGGTGCCAGAAACAATCGCACACTATCTCCTTCACTTTTTCCGACCATAATGCCAGAGTAAACTTCAAACAAGTACTGGTTCAATGTGGCCATTGTCACTGCAGTAAGGCCCAGGTCAAAATAACTACCTGTAATCAAATTTACTGCAACACTTGCAACGACAAACTTATGAAACGTTGGAGTAGCTTTGAAAATAATGCTGAAGCAATTGATGAGAATGACGATGAAATACCTGATGAAAAATAAAAAGAAGCAAGTTTTGTGAATAAAGAAGGATCTATTGATTGTTGAGGAAGTAATCAATGAGAATAGGGATGCAATAATGAAGGAACTGATTGAAGGTCATAAGGCATTGAAAGAGTTGCAGGAGGAATGGAAGGCTTTGATGAAACAATTTGTAAACCTTAAACATTAGAAAATACACATATAGGCAGGCTTCCCGAGGCCAACCAGGTAAATCTGGGGAAAATCGGACATTGGGGGACCTTAGAGACTGCAGGGCTGTAGTAGATATGTGGGCCTTCGGGCAGCTCCAAGCAACAGCCTGTTGGACCAAGCTCTATCATGTCAAACATGGCCCCTAGCTGGGCTTGGGAAATAGAACTCCCAGAACCCCACCAAGGTAAAGGTGACAGGCGGGGCAGAGCAAGGGTCAACAGAGGGGGATGTCGATAAGACTAACACTATGGATTCAGAATTTAGTACAGGTACTGTATTTCTGAAGAAGATTCCACAGAAGTAAGGAGCCTGGAGTCCCATTTCAGAAATATTGTGTCATATGACTGCCTGATAAACTTAACTTGTAGTAGGTAGAGTTAATTTAAAAGGGGAGGAAGTTAATTTTACTATTTTATTAAGACCTGATGCTAAGAGATGTATCTAGGTTATTCTTGTCAACATTCTCAAAGGCAGAGTTTGAATATGTTACAAGAAGTAAGTAAATACCTGGCAATACATCCCTGGTAATACAAATTCCTGGCAATACATCCGGCAGCGCACTTCCACAGGAAGTTTGCTGCTGGATGTATTGCCAGGGATGAGGTGAAGGTGAAGCACCTCACTTATGGGCCAATAGTCACATTGAAGCTTACTAATCTCCTACATTTCTATGACGGATAGAGCAATACAGTGTATGTTTCATTGTGTTTTTGAAAATGGTAGTTCGTAATTTTATGTTATTTAGCTGTTTATAGTTGGCTTGGTTTGCTTGATGAATAATGTCTGTTCTTAGGCTTATCATCATTAACATCTTCCCCCCCCCCCCAGGACAACTGCATATCCTTCTCCAGAATACAACCCAAACAGTTGTCCAACTCCCAGGTATCTATGTTACTGTTAGTGTTAGGTGAACAGACACATCAGAAGAATGGAAATGTGCCAACTGTTTCTGTTCTACCTAGGCATTGAACCTTGACTGTGAGCCCAAGATGTAGGCCATTGTGTTACAGGACTCATAGTATAAGCACCAGTCATTGGGGTACCTTTGTGTGTTGTCTAATGTGCTTGGTGCTATCACAAAAGTTTGTTAATACTTAGAATGCTCTAATTGCTATTTGTGTTCTAAATGTGTTCTCCACAGGCAATGTGCAGATCTTCCACGATGGTCGGTGGGGAAACATATGTGATGACGAATGGGATGACCGAGAGGGGGAAATAGTGTGCAGGTCCCTGGGCTTTCCTGGCCTCAAGAAAGTCACCTACAGTGGTGTCTACGGCCATGTCAAAGAGAGGTTCTGGATGGACAATCTCTTCTGCGTTGGCACAGAGAAGAACTTGACTGAATGTAAGTTTGATGGATGGGGTGTCCACGACTGTCAGAACAGTGAAGCAGCAGGTGTAGTGTGCAAATCACACTTTGCCACCACCACCGGCCCACCCACACTGCCTCCCAGGGACCAGCCCATCATTGTCAACAAGACAAAGTTGGTGCACTCCTTGAATGGCAAGCTTAAGCTTCAAATCAAAGGAGGCAGAACAAAGTCCGAAGGCCGTGTGGAAGTACAGCTGCCCGGTACAGATACCTGGGGCCTTCTCTGTGGTGATGGCTGGGGTTTATTTGAGGGTATGGTTGTATGTCGCCAGCTGGGGCTAAATTATGCCCAGGGAGCCGTATCCACAGGTTACTTTGGAGGCAATAAGTCTGATGTTATCATTAGTGGGATCAAGTGTACCGGTAATGAAGACAGACTAGACCAATGCCTGCATGATGGGATTGGGGAGGTGTTTTGCCCAGACCCCAGTTCAGACCCCAATATTGCTGGGGTCACTTGTGTCGACAAAATGGCTGACCTGGTTCCTGACCACCTCGAGTTAGCAAGATCAGCGCACCTGGAAGACAAGCAGCTCTTCTTCCTTCAGTGTGCTATGGAGGAGAATTGTCTTTCTGGTTCTGCCACTAAAGCTCAAGATGGTGGCTATGGATGGCACCTTGAGACACGTCGTCTTCTGCGCTTTACAGCCCGCATTGTGAACCAGGGTGATGAAGCCTTCCGTCCCTTCCTTCCCAAGCAGTACTGGGAATGGCATGCCTGTCATATGCACTACCACAGCATGGAGGTGTTTGCCCATTATGACATTATTGACTCTGAGGGCCACCGAGTTGCAGAAGGCCACAAAGCATCATTTTGCTTGGAGGACAACAACTGCATGCCAGGTGTTGAACCGGTCTTCAAGTGTGCCAATTATGGGGACCAGGGAATCAGCCCGGGATGTACTGACACATATGCTTATAACATTGACTGCCAGTGGATTGACATTACTGATATAAAGCCCGGAACATATACATTTAAG
>29486 ENA|GBEV01029487|GBEV01029487.1 TSA: Procambarus clarkii Pc_29534 transcribed RNA sequence.
CTGTTGTCAAGTTCCGACGTGTACCCAGGGGGCGACTGAGTCGTTTCCTCGTAAACAACAAAGCTTGGGTCATCATCCAAGGACGAGTTGAAGTTAGATTTGGATATAGAGTCGAACGACCCATGGAGACCGTTCATCCGTGCTGCTCCTCCCATCGAGCCTCCACCCTTCATCGGTATTGCTCTCTGTGGGTCCTCAATGATTCTTGTGTGACCAATATCACTGAAGCTACCACTGGCAGTTGACATGGCAGATCTGTTAGAACGAATGGATGCACGAATGGAGTTTCTTCGCATTATGCGTTCCTTGCGCCGTTCTCGTGATTTACAAACCCAGCACGAGACACATGCAGCTACGAGGATCAAGCAGCCAAAAGTAACAGTTATGGCCGCCACAGCCAATGGGTCAGAGGTCCAGGCGAATTTGTCAATTGTTTTGTCGGGGTCTGATTCACAGATGAAGGGAAGATTGAGGTTACAGTCAACAGAGCGAACTTGTCTGTAGACAAAGGCCGCACATCCACTGATGACATCCAAGTGCTGCACCCACACCATGTCATACTCCCATAAGTACTCAGGTTGCTGGTCAAACAGCCAGTACTGTACTTCCCAGTACCACTTCTGTAGGAAGGGCAGAGAAGCATTGTCCTTCTTGCAGAATGCCTTAGCTTCTTCGTGTGTGACTGGAGCACCAACGTAAAGATAACAAGCATCGCCAATTCTCGTGTAGCCAGGCTCACATCCTTGTAGCAATGAGTAGTTATTTAGCTTCCACTGACTGTAGTCAACACGAAGGAGAGTGTCGTCGTCCGTTTTATCGTGGATACGGCCAGACACAGCAACTGAGGTATTAAAGCCCCACCAGTTGTTCTGGGCATCAATCGGAGTTTTCCACACATCTGATCTNNNNATAGACTCATTAACAGCAACAAGTTCATAAGCGTTGTCCCAATTGTAGAAAACATTTTCCACAAACTGCTGGCCGGCGCTGCCCGCTATGATGGTGCCCTGGTAGGTCGGGTCTACCGCCAGGTTCTTGGCAAGACTGTTGTGAGATGTAGTTTGGTATACAGGAAGACGAACTTTTTGAAACCCGTAAATATCCAAAATGTGTCGGCCAATATTACTATGTACGTAATTATGAGTGAACTCGGATACCACCTGAGCTAAAGTGATGACATCATGGTACGGTGAATACGACCAACTGAAGTCATTGTAAGCAATGAGCGCATGTTGATACGCTGAGTTTTCCCTGGTGGCTATATATAAGGACGGCCAGTGAAGTGTTTCTTCGAACAGGTTGTTGGTGACATTGGCTTGTAGTTTGGTAGCAGCACCCATAGATCCAGCCATGATGTAAACACCTCCAGTATTGTTGCGCACTAAATTATTCTTGAAATAAATATCCTGCATATTCTGCAGATCTAGATACACTGCTGCTCTAGTGGTGGTGAAATTCCCATAGAGTTGCCTTCCGTTGTTTTCTATGCGGCTGTACGACAAGCACATCCAGGGATTCACCTCGCCTGCGGTGGCAGTGAAGAACGCACCCTCAACGTTGTCATAATATTCGTTGTAGGTAAAGTTGTGTAGAATATTGCGATTGATGCCAAGATCTGATATGGGAAGTGTGACAATTTCAGCAACAAAGCCAAGGTCGCCAGATGCTCCGGTAGCGTGCAGCTCCAGCGATAAACTTGTTCCTTCAGTTTTAAAAAACCGCATATGATTGCCGCTGTTCACATGAATCTCGGCAAACTCCACGGTTGTATAGTTGTATATGTCACCATCATACAAGATAATTCTGTCTCTTACAACAGAGTCCAGAGTGGAGTTGTAGAGGTTGAACTGAAGAAGCCTGAATCCAAAATTTTTAACATTAAACACCGAAGAAAATATCTTGACACAGTCCACAGGCCGATTGTCATATTTGAAATAGACAATAATTCTTTCCTCAATCCTGAGTTCCTTGGTTGAGTCACAGACATCTACCATCCCGAACATGTGGTATGGAAGACGCAAGTGACTGAGGGGGAAGAATGATGACTCCTCAGACTCGCGCGTCTCCCCAGTCAGACCCATAAGTGTCACTCCAACACCAAGGTTATTTTCAAATTTGTTGTACAGCATATCAAATCCATCCGAGGCCGAGACAATTGACAGACCATCATAAGCAGAATTCCTTATGGTAACTCCTCTTAGTTTTGGTGTTTCGTGGAAAGAAAGGATTGATGGAGACTTGTCATTGTGAAGTATGCCTGCTCCAACAACCTCGACCCATTCCATCACAGACATAAATACAGTAGAGTGTGAGGAACCATGCACCTGAGGGTGCGTGTGTGCATGTTCCAGATTGTTTGCGCTGTGAATCCTCTTGTACACATCCATGTGCTCAAAATTAGGGATTGAAAACCTTATACCACCCCAGTATTCTTGGTTCTCATTCTCTAAATTGAGATCTCCACAAGAGATATAAACAAAGTCACCATTCCAGGCACAGTCATAGGTGTGGTTGAAGATCTGGCCATTCATCCGAAGAGCACACTCGTCAAGACCTGCCTCCGTGCCATCACACTGAATAGGGTCTGGCCACGATCGAATACGGGTGAGAGCATTTGGGAACATCTCGGTTCTTTTATTACGGCCATAGAAGGTGTTGATGGTGTTGTAGCCTAACTGTTGGCACACTACCTGGGCGTTACGCTCACTGAACCTATCGTCACAGATAGGCACCCACTGCTTTGTTGTACCATTAAAGATGTCCAAGAAGCCATCTCTCCTTCCATCACAATTTCCTTCCACACATAACCTAACGGAGTCTAAGGATGATTTGATTTGTCGTCCAACTCTATAGTGTGTTGCAGAAGAGGTATCAATTGGTCGCATAATGATGCGGTTGTTTCTACGACCCACGGCTTCAAGACGACCCAAGATGAGCATGCCAACACTTGGGAAGAATTCCAGTATAGCACCTGCTTCTATTACCAATGTCACTCCTGGCATAACAGTCAAGTCTGATTTGATTACGTACGGCTCGGCGCGTTTGGGTAATCGTAAATCGTGTAGAAGTCGGCCACCGAGGGAACTCGTATCCATTGTTTTTTCTTTCATAGAAGAAGCCAATGATGACACAGGTGCAGAAAGACTGTCTTCTGTGAGGTATGGAAGATAGTCAGCAAGGGCAAAATTGTTCCAGTCATCGAAGTCAAAGATGCGTTCTTCAATCACCTTAGGGTCACGAGAACCCCACCAATTAGCTTCAACATTGAGATAATTATCAATCCTGCTGGTAAATAGCCCTGCTAATAATTCATAGTCCATTTCATTGGATCCAAATTGGTTGTGAGTTATATTGATTTTCTGAAGTCCCCGGACGGCTATAGTGTAGCTGGCCGGCTGGGAGGCTCGAGACGCACTGCTCCTGAGCTGAACTGCATGACTGTTTCCTTGAACTCTGTTGTATTCAAAATAAGCTTTTACAACTCCAAGGATGCCACTTTGACTGTCGGTATCAAACTCCACAACATTTGAGCCGACGTTTGAGACAAACAGGTTTTCATATATAAACATTTCTTTTTCCATGCCCTTCAGTAGCAAAAGACCTTGCTGACAAGTGTTTTTTTCAAATTTTGAATATGTAATGTTTACACGAGCAAAGTGCCCATCCACCTTGAACTGGAACTGAGCATTATTCATAAAGGTTGACGAATTCACATAAATAGAATGAGTGAAGTTTTCCGTGTATTGCCAAACATACGGCAGCATTAGCACAACGCCGCCACCTCCATTATTTTCCATTATTGTATCCTCCAGCACCCAATGGAAGAGGTTGTTGGACTCACGAACATCCCAGCTGTACTGATCGATGCCTCTGCCATTGCCCGAGATAGTGGTGCCATTAAACATGAACGTTATCTCTCCGATGTCATCATTATCCATTCTGACTCTGTAAGGCGAGAGTGTAAACACCGCCTGATTCTGGTTCTTGGTGATCTCAGAGTTAACCACCATCATGCTCTCGTTGGCGCATCGCAAAAGATGGTCTCCGTCATTTGTTAGGTATCTGTTATAATGAAGAGTAGAGATGCCAATATCATTTTCCCGAATCTGAGTTTTGTCAATGTACACGGTAGGCCATTTGGCACGAAAGTTTCGTAGGTCTCCTGCCTGGGCAATGTCTCTTCTATCAACAGCAGTGAGGACAAAAATAACATTTCCCAGAGCATAGGACCCAGAGCTATACTCAATAGTGATGGCATAGCTGTTTGAAGTTGTTGGGAAGGCCACCTGATCTCTTCGCAGATCCCAGCGAGAAATATCCTGACTCTGTATAATTTTCTGGTAATCATATATCACTATTTCCTCAGTGCTCTCGGGTACGATGGGGTTCAGGACCTGGATCCCGATCACGTTGGAGTGTGATGTCGAGATATGGATGACAGATGTTGTTTCTGTGCCTCGCAATGTCTTTGTGATGAAATACTGTGGTAAATTAGTTGTCAGCTGGATATCCTTCGGCCCTCCTGGAATTTTTATGTATTTATCTTCCAGTAATTTTAGCCAGCCTGTCAGTTCCCTTTGGTCAGCACGAGATAAAAATGGGTTGAAATGTAGCCCAGAACCATCATTTCCATGTAGATCAGACTGAGATATGTTGACTCCCATCTGCTTCAGACTTAGGCCGTGTCTTTTATTACCAGTAAAGGAGCAGCCCTTGAAGACACGAGCGTCGGGGTTGGCAATAGCATACTGGTTACTGTATATGACACCTACACCATCATGGGAGTTGTCCCGGACTTCAATATCTTGTATCACATGGTGGTGGAAGTCTATCTGCAGTGCTGGTTTAAATGTCCTGGTGGTATAATCCAGCAAGCCAGCCTTCTCAATGATGACACTCTTGATGTGGCTCTCGTGTGCCGTCATCCCTAAGCGTATGCCAGCCCACGTTCCCGGGTAGCAGCGGATGCCCACGTCCTCCGAGTGAGAGCAAGAGTTTTCCAGTTCCCACGACACATCATGCTTGCACTTGGTTATGTCTGTATCAAACTCATCACACTGCACGTTGCTGAGAAGAATCCTTGAGGTCTGACCATCTGGTGGCATGTGACTTGGCTCAAGGAACCAGTCCTCTGGGTTGAGAACAAATCCCATCTGTTGGCAGGCGACAGCGGCAGCGTCCACCGTCCAGCCGTGGCTGCACACACTTCCCCACTCACCGTCTATATACACCATGAGCCTTCCTTCAAGATCATTCCTGCCACCCAGAAGCTTGATGTAGATGTCTGGACCTTCGGTTACATTCTGATGCGTGCCAGCTGTTGCATTACCGTTTTCTGTTGCATTGAGCATAACAACACTTTGTTCTGCTTGGAGTGCCGCTCTTGACATTGCTTCTCTTTCCGAAGTACCTTGAAGGGTGAAGCGCACATCACGTTTCCCAGAGCCTTCAGTGCGTAGGAGTCCGGCCACCATCATGCCTGTACCCTCAGCAAACTCCAGCGTGGTGCCAAAAGCAATTGTCAAGATACCAGTTTCGTGGACATATATATCACGTGTAACACTGTAAATACCATCATGCAGTGTTATTTCACCATTCACTTCCCCGCCAATGATATGACTGTTAATTGGATCAAAAAAATTTGGTTCACTGACTTGTCCAGCTTCTGTGACGGGGGTCTCGACATTGTTGTTACTCAAGAGGAAAGGGTGAAACAACACTAACGCGAGGTTGTATAGATCACGACGATCCAAAATACGCTCAAATATATCCTTTTCAAACTTGCTACCAAGCCAGTTGTAAGAAGCATTGATTGGTGTGCTCTGGTCAGTCATATGTGAACTAATTTCATAAGTGGAACCAGGGTTTTCAATTAAATTCCTGTAAAGCACGATATTAGAAGAGCCCACACACACAACTCCCGCCGCACCACTTCTCGATTGAATGTTGCTGTACAGCTCTTGGACAAAATTGTTTTTTATTGTATTTTTTTCTACAAGAAGGTTTTGATCAAGTCCACGTAGTGATAGTGCAAGACGAAGGACAAACCAACCGATGTTGTCTCTGAAGTGATTTCTTATAATATTCCCTACAAATGGTAAACTTGGCAGCTCTACTTTGTCCTCATTGTATATCATGATCGTACCTTTGTAGTTTTGTCGGAACTCATTGTATTCAATAGTCAGGTTCATGTTAACAGCTGGAGATATCTTCACTGCTAGCCGATGATTTCTCTGGAACAAATTTTGACCAATTTGAACAACTCGCTTCCCACCATTTCTATGCCAGCACGACTCAATCTCTACAGCTGCTCTCCGGCCATCTGTAAATGTGTTGGTGCTGATGTTCACAAAACTATTGCGGCAAAAATTTCCTATTCGCAGACCAACATCTAAATTCCCCCTAAAATAGGAATAAGCCACACCAGTCTCTTGCTTTATTTTAGTGTCTAGTCCAGTTTCATTAAACCAAACAGCAACTCCTCGGAGTGTGTTGTCTGTAACACTGCTCCAGGTAACGTTCTGGAGACCTCCTTCATAGGTAATGTTTACACCGTCTCCAACATTCTTACTGATAGTTGAATGAGTCACATTCACGTCTCCGGCACCCATTTTCACGTTAAGACCCGAGCCAAAAAAGTTGTGTGTCAAGTTTGATTGGTGAATATGCACGAGACTTCGCATGTTTTCAATTGCAACGCCATTGCCACTGTTGTTGCCTACCCATGAATTCTCAAGCCTCAGATCAAACATTTTATATTTACTAGCCACCACCTCCATGAATATGAAGGAGAGTTTTTGGGACTTTGCCGTAAACTTGATCCAGATGCTGTTCCCACGTGACACCACGGAGGGCGGGAAGGTGTGGTTCCTCAGCTCAAACCTGGTCAGAATGTCACCCCACTGGTCACGATCCCTGACTTCCACAGTAGCAGCACCGTCGCTCTCTGCCTGCATGTAGGAGAAGTGAACGGTGAAGACGAAGTTGGTTTTCCTCGTGTAGAACGACCTAACACAGGAAAGGTCATTGAAGGAATATCTGTCCTGGGTGGCCACAGTGACAACAGGGTAAGCCTGGCTCGGGTTGGAGGCTCCGGCACAGAAGTCTTGGAAGGCGTCCGACGCCGAACGATCGGGTTCCCGGTGGTGGAAGTTGTACTTGACGCCATCAGCATCGTTGTTCTTCACTACTGTTGACTTGTCTATCAGGACGGACCCAGTTGACGTATTGACGTACACCCCGTAACCGCTGTTTCCGGTGATAGTAGAAGCTGAGAGATGGACGAAGGTGCCAGGTAAGGTGAAGTTGAGGCCACTGGAGGCGCTGGAGGTGACGGTAAGGTTAGTGATCCTGGGCGGCACTTGGCGGGTCATCAGGGCGGACACGACCTCCCGCCGGGGTCCCATGCCAGCGAACTCCACGTCCACGTAACTCAATACTGACTTCGACACCTTCTGGTAGAGCGTGTTTTCCTGGAAGAGTTGACCCTCGTACTCAGCGTCTTGGAAAGTGATGCCTCGCCAGTGGTTGGTGCCTCGCCAGAGGGCGTGGTACCCGTCGCAGTCCACGCCCAGGTCTGGGTGCATGTCACAGACGCCGCCGCCCATGGCGTGTGTGTGCCAGGCACACTTGGTGATGGTGTCCTCGTGGCCGGTACAGTGGGGCGCCTCGTAGAGGAGGGAGGTGGTGTCGTTGTTGGCCCGGTCCTGCCACTCCCAGTACTTGCCGCCCGTGTACCCCAGCTCCCGGCACGCCACGCTCATGTCCTCCGCTGTCCAATTGCGCGAGTTGGTGCATATTGAGCGCCACTTGTCTTTGTAGAATATCTGGAGTCTGCCCTGCAGGGGCGTGGGGCCGTCCACCAGCCTGAGGGCGGGTGAGGCGTGGGCGGCCGTGGGCGGCTGGCTGCTCGTCAACAGCACACGCTTGGTGGGCGTTCCCTGGGCCTCGAGGACGCCCCTGACGGTGAGGCCGACGCCGGGGTCGAACTGGACAGTGACGCCAGGCCGGATGGTGAGTCTGGCTCCTGGCATGATGGTGATGTCCTCCGTGACCAGGTAAGGCGAGGCCGCCTCGTCGTACACCACGCTGCTGGTGATGGTGCCGCCCGACCACACGGCTCCTGCCCCTCCTACCACAACCACCACAACAACCACAACAACCACAACAACCACAACAACCACAACAACCACAACAACCACAACCACCACCACCACCATGGTTGCAGGA
>5347 ENA|GBUF01005348|GBUF01005348.1 TSA: Eriocheir sinensis comp37705_c1_seq1 transcribed RNA sequence.
TAGTAGTAGTAGTAGTAGTGGTTGGCGGTATGTTTGTGATGACCATTTCGACTACCATGCAGCCGACGTGGTATGCCGTGGTCTGGGCTTCGAATCCGCCTCTAAGTTCACCAGGAACAACCACTATGGATTGGACAGTCTGGAGTTGAGGCGGTCTGCTCCTAACTTTTGGCTCGATGACTTGTCCTGTACTGGTAGCGAGGACTCTCTTCTGAAATGTGCGCACAGGGGAATCAGCGTACACGACTGCGCTCCAACTGAGATTGCAGGCGTTGAGTGCTTCACCAAAAACTATCCCTGCAAGAGTAACCAATTTTCCTGCACTACTACTACTACTACTACTA
>6104 ENA|GBUF01006105|GBUF01006105.1 TSA: Eriocheir sinensis comp39446_c0_seq1 transcribed RNA sequence.
CGTGACGATGGGAGGGTGTTGACGGCGGCCGTTCTTCGTGTGTGCTGGGCGTTTGCAGTGGTTGTGACAGTGATGAGACGTGCGGTGATGTGGTGGGTGTGGCTATGTGCCGTGACCGTGCTCCTGGCGAGGGGGGCGGCGGCGTGCAGGCTCGGGGGCAGGATCTCTGGGAGGATGGAGTGCGGGGTGGCAGGCTCCCCGTACACCGTGACGCAGGACGTGGAGGTGTCCCGCGGGGCTTCCCTCGTCTTCAGACCCGGAGTGACCGTCATGTTCGACCCCGGGGTGGGCATGACCGTGAGAGGAACGCTGGAGGCTGAGGGCACGGAGCTTCAGCGCATAACCTTCACTAGTAGCCAACCGCCCGCCGTCCAGCCCCCCGCCCCCGCCCTTCGCCTGGTGGATGGCCCAACTCCCATGCAGGGCAGACTACAGATCTTCTACAAGGACGAGTGGCGCTCCATCTGTACCAATTCGAGAAACTGGACGGCGGCGGACATGGGCGTGGCGTGTCGGCAGCTCGGGTTCAGCGGCGGGAAGTACTGGGAGTGGCAGGACCGCGCCAACAATGACACCAAGACGCTGCTCTACCAGGCGCCGCGCTGCTCGGGGCTCGAGGGCGACATCACCAAGTGCGCCTGGCAGACTCACGCGATGGGCGGCGGCGTGTGCGACATGCATCCAGACCTTGGCGTGGACTGCGACCCCTACCATGCCCTCTGGCGCGGCACTAACCACTGGCGGGGCATCCACTTCCAGGACGCAGAGTACGAGGGCCAGCTCTTCCAGAACACGCTCTACCAGAAGGTGTCCAAGTCAGTGTTAAGCTACGTGGACATCGAGTACGCGGGGATGGGTCCGCAGCGGGAGGTTGTGTCCGCCGTCATGACCCGCAGAGTACCGCCCCGTCTGCGTCACGTCACGGTCACGAACAGCGCTTTCAACGGCATCAATGTGACCCTGCCCGGCACCTTCCTGCACCTCGAACACGCCGTACTCAAGGAAAATGCAGGGCATGGGCTGTATGTCAACACCTCAACCGGGTCCGTGCTGGTTGACCGCAGCTCCGAGGTGGCTGACAACCAGGCTGACGGCATCAAGTACAACTTCCACCACCGGGAGCCAGACAAGTCAGCCTCGGACACCTTCCAGGACTTCTGTGCGGGGGCGTCCAACCTCAACCAAGCCTACCCGGTGGTGATTGTGGCTACCCAAGACCGGTTATCCCACAACGAGCTGAACTGTGAGAAGCATTTTGTGATACGGGACACGGCTTTCGTCTTCACTGTACACTTCTCGTACATGCAAGCGCAGGAGCTCAACGCAGGAACGGTGGAAGTCAGGGACAGGGACAAGGACGGGAGAGTCTTGACCAAGTTTGACCTGCGGAACAACACCTTCCCGCCCTCTGTGGTGTCCCGAGGCAACAGGTTATGGATCAAGGTCACCGCCAAGCCCCGCCAGCTGTCCTTTATCTTCATGGAGGTCGTGGCCAGCAAGTACAAGATGTATGACCTGAGCCTGAGGGACAGCATGGTGCGCAACAACAGCGGTCACGGGGTGGCTATCGACTACATGCGCAGCCTCGTCCACGTCCACCGCTCGAACCTCACCCACAACTACTTCGGCTCGGGGCTCAACGTGCGGCAGGGAGCAGGCGACGTTAATGTGACGCACTCCACCATTATGCATAACATCGGCGACGGCGTGAACATAACATACGAGGGAGGGCTGCAGAATGTCACCTGGAGCACTGTGGCGGCCAACAAGCTTCGTGGTATGGCCGTGTGGTTCAATGAGAGTGGTCAGAACACGGGGATTCACCAGGAGACGGCGGTTGCGTACTCGACGGTCTCGGATAACTTCGACGTTGGGTTACGCGTTGGAAATTTCTGCCGGGCGTCCTTCATCAACATCAGCAGCAATACGTTCGCCGAGGGTCGCGCCGCCGCCCTAGAGATCGAGTCCTGCTGGAAGCGTGGCAGCGAGGGGCGCACGGTTCAAATCGGGCAGAACATGTTTCGGGAGAACCGTCGCCTGGCCGTCAAAATCTCTCCAGCCGTCAACATGAACCTCACCGTCGAGTATAATGAGTTTAACGACAACCACAGAGGGACGGTTCTGATCTACAATGAGGATAAGGTCGAGTTGCCCGTCCTGCCGTTCTTAGGGATGATGAACCGTAATAATTTCCGCGGGAACACCGGGTGGTACGTCCTTCGTCTTGGGCTGTCCTTGCGCGGC
>8585 ENA|GBUF01008586|GBUF01008586.1 TSA: Eriocheir sinensis comp43620_c2_seq1 transcribed RNA sequence.
CGGAGTCCCCTTGGCAGGTGTCCACGCCCCCCTCCAGGTACCCCGCGCAGTACATCCCCTCCGTCAGCCTCGTGGGGCCGTACACGTGATCGGCCTGACACGTGGACTGCGGCAGGATGGGCAGCAGGGCGGACTGAAGCACCTTGGAGTATCCAAGAGCGATTCCCAAGCTGCCCCATCCCGCCACGGTGCAGTTGAGGAGGGAAGGGTAGGTCCAGCGGGAGGGCACCAGACACAAGGGCTGCACGTTGCGTCCAAACTGTATGCCTCTGCCGTTCTTCCTCTTGATCCTCAGAAGAGCCACGTCGTTGTTGAGGTAAGGTCCCTTGTCGAACTTGGGGTGTATGGCGATGGAACTCACCCGGAACTCCTGCTGCCCTTCCTCCTCCTCCTCCACGTTGAAGTCGCCGATCTTCAGTATGTAGGTGGAGGGCGGGTACTTGACGACGCAATGAGCCGCCGTCAGCACCACATCCTCGCTCAGAACGGCGCCGCCACAGCTCTGCTTCGGCCCCGTCTTCGTGCGCAGGTAAATTGCCACCATCCAGGGGTGAGCGCCGGGCAGGGGTGTGTGGCCGCTCACGATTTTGGGCTTTTCCATGATCGGGGCCATCGGGTTGTCCTCCACCAACCGCCGGCCGCAGGTCTCTGGCAGGGCCTCGGTGGGCGTGGCGGGTGACGGATCTCCTTCACCCGCTGCAGGCAACTCCGGGGACGAGCCAACAGGGTCTAAGGAAGAGGAGTCGGTGGCGTCGGTGGGGACGGTGTCATTGGTGCACTGGAGACCCACGTCCTCGTTGTGCTCGCAGTTGCTGAGTCCCCACGGCATGTGCTGGCAATCCTCCACCGAAGACTCGTAGCCGATGCAGCGGAGGTCGTCGAGCCAGATGGAGCCTGTCCCTGGGCCATACGTATTGTTCTTGTAGACGTGCACGGCTCGCTCCCACCCCATCATGCGACACAGCACATGCCCCTCCTCGAAGCCGAAGTCGTCATCACACACGGTGCCCCACATGCCCAAGTAGCGGACCTCCACACGGCCTGATGTCATGGCCGTCCCTTCCCTGCCCTCGGAGGCGCCGCGGCCGGGCTCCTCGTCCCCAACCAACCGGACTTCCATTGGCGACTCGCACATGGCTCTGTCCTCGTCGGATGAGTCGCGGCAGTCGTCTACGGTGTCGCAGAGGAAGGTGATCTCCACACACCTCCCGTTATTACACCGCCACTGGTCACGCCCGCACTCGTCCCCCTCCGTGAAGCAACGCACTCCCGACACCTCCTGTGCTGCCCGACAGTCGTGTTCGCCCCAGCCCGCGAAGTCACACTCGGCAAGCGTAGCCTCGTTGCCCTTGCAGTTGAGATCATCCATCAGGTATGGGAGACCTCCTGAGCCGAAGTACGAGTTGAGAAACACTTCCCTGGCGCCGAGGTGGAAGCCGAGGGACTGACACACCACGTCGCCCTCCAGCATCCCCCACATGTCATCACACACCGCGCCCCAACGACCGAAGGCTCGACTCGACCCTCATTCGGCGAAGACCCGTTGACCAGGCGAACGGCGAAGTTGATATCGTCCTGACAGCCATCCTCGTCCTCCCCCTCCTTGCAGTCCCTCCGGCCGTCACACCGCTGCGTAGAGTTCAGACACAGGCCGTCGCCACAGACAAAGCTGGCGGTGCAATCCATAGCGTGGGTGTGCATCTCGTAGTACTCCCAGCCCGGCGCCTCCTCCAGCCCGCCCGAGCGACTCACGGTGCTGCCACTCAGAACACAGGTCTCCGAGGACTGCTGGTAGTTGAAGGACATGCACACGAAGTTCTTGGCCTGGACGCAGCGGGCGGCACACGTGGTCTTCAGGGTGTAGAGCCACTTCTCCACCTCCCGCCCCGTCAGCTTCTGGTTCACGCTCTTGCTGAACCCGAGGCTGTAGTCCCGGCAGTCTACCTCATCGCTACCGTCCTCGCAGTCCTGGTGGCCATCGCAGTACCAGACGCCGTTCACACAGTCACCTGAGGCACACCTGAACTTGTCGGCCCCGCACTCCTCCTCCACCATCGTCTGCCTCTCACACCTCGGGATGTCGCACACGCTGGCTCTGCCCTGGCCTGTGAAGCACCAAGGAAAGTCGTCACCATCAGGATTGGTGCAGTAGTTTTCGAGGAGGGGTTGGTGGGGCAGCAGGTCCCTCACTTTCAGCCGCAGCGAGTGGTGGTCCCAGGGCAAACAAGCCTCGCCCTTCCCCGTCACCCTGGCCGCCCCTGTGTAGTTGACGCCCCTCTCCAGCACGCAGCCCACGTCCAGCTTTTCCGTCTCGCATACGAAGTGGAGTTTTTCCTCGCAGTCAGTCAGCTGCCAGAAAAAGTACTCTGCGGGCGCGTCTCCCCCTTCGCCCCCCTGCGTAATAGGGAAGTTGTCCTTGAGAACCACGCACTTGTTCCCCGACACGGCAGCCG
>8699 ENA|GBUF01008700|GBUF01008700.1 TSA: Eriocheir sinensis comp43765_c0_seq3 transcribed RNA sequence.
TTTTTTTTCATATAAGAAAGTATAATTCAAATGGCAGTGAAACTGCTGCTCTCACCACTCACTACTCCTGGACTGCTGCTACAAGGACCCTTATAGAACAAGTTGAGGCTCCTACTATAACATGATCAAAGTACACTTTTCATTAATTCTCAGAAGCTTAAGTACATAAATTTCTTGGAAAGTTTAATCTTAGATTGTATGCCATAAAGTGAAGATACAAGTAAAATAGACTAATAAATAGTTGCAGAGTAAAGTAGCCTATGAACACATATGGTGAAAATAAAATTATATTTCATTCATCTATTTTAGTTATATCTATCATTCTTTTCAGTAAACCAAATATATGTGCAATGACAACACTTGTACTGCACACAAAAATATATGTAAAACAATAGGCATAAATGTCACTGATTTAAAAAAAATAATTCCATTAATAAACTATAACTAATTACATTTGTAGGGGACCGGGTGACACTGTGGGTATGTACTGTGTTCAGCTTGTGACCGAAAGATTACAAGTTTGATCCTGGCTCGCAGCAGCTTCTTGGTGTGAGAGGTAGCACTCTCCTATATCCCTACCAGGGCTACATGGTCTTGGCTGCCTAGTTCAAAGAAATTCTCCAATTACCTCTTTTAACATTATGAAATAAGGATATACCTATGCAGGACATTAGCCACTTAAATCTTCACCTGCATTCATGATATTTATTTGTTGGGATGGCGTTAAATTCATTGAGAAAATCTGTTTTACTAATGGCATTAACCAAAACCTTTCATCTTAACTTGTACACAGCAAATGCCCAAATATTAGTTGGGTAAACAGTTGTCTTGCCATATACCTAAACCTGTCTTTCCTGCAGTGCAATTCTGTTCGGTAAGGCCTGAACTAATGTGTTGGAGTCTGTATATGTGAGTGAGTCTTCATTAAATAACGTATATGTTTCATCTTTTCTTCAGTGAGCACAGCAACCACTGTCTCATAACAGTTTGAGCCAGTTGTTCTCAACCTTTTCTGTGTCCCACACCACTAGGAAATGTTTGACTGATGTTTGCACACCCTACAATAGTTATATCACATTAAAAAATGAAGAAATCTAATTTATAATCTTATAACCACAAATTGAATCACATACAACATTACAGGTGAACGAATTAAACTCAAATATATGTTTTAACTCAGTGCATTAGATGTATATATTAATTAAACAGATTATAATTTATTCAGAAAAAGAATGTACACAGTAGAATCACTTCACACAAGCCACTCTTTCTTGCACTCCCTGGGGATGTGGGCACCCCAGGTTGGAACCCCTGGTTTAAAATCTTATAAAAGTCATTATTTACTTGGATTTTTAATGTTTCATTTATTTAAGGTATAGGGCAAACATATATTTGATTAAGGTTGGAAAACCTGGTTTAAAATCTTATAAAACAGCCAATATTTACTTGGATTTTTTAATTTGTTTCATTTATTGAAGGTATATTCATGGCTTATCACGATTAGGAAAACATAGGGGAAAAACTGATTGAAGTTTAGTATATCACCAAATTAAAGAGGACATATATTAACAAAGGGCCACTGAAATACACATGATCTGCAAGAATTTAGAAATGAGTTATTAAACCTCAGTCTTAGGGTCTTATGAGAGTGCAGTTACCTATCCATACATTCTGGTGACCATAGATCATTTCACACGCGGCAGCATTGTTGTCAAAGGTCTTCTCTGCAACCTTAAACTCTGGATTTATTGCCAGCTGAAATTGTAAAGTAATTGACTAGTTAATGTTGCTCTCAAGCATTCCACACCATCTATGAAGTTGTGCTCTAAAAATTTTGTGAATAGGTTTCATGGTTGAGTTTTAACTGGTACTCAGATATTTATAATTACCTACCTATAGTTCAGAGAAGTCAGAGATGGAATAAATGTTGATGCAGTGGTATTTCTGACTTAATATGAGTAACTAATTGATACTTGCACAACTGTTAAAAATATTAACACCATATTACAAAATATCATACAATAAATAAATAAATAAGTACATATAACTAATTAAACAACAGCACTTTTTAGAATGAATTCAGGATGAGAAACAGAAGAAAAGCAGGACAGGTGGCAGTAATGGAGCTCCAGCCACCATGTTGCTCAAGGTCGTGCCAGAGTGCAGTTCCCCACCCATGCACTGGTCTCCCCATATATTAATTCACAAATGGCAGCATTGTTATCGAAACTCTTCTCTGCTACTTTGAGCTCTGGATTGACTGCAACCTTAAATGTGTATGTGCCTGGCTTGAGATCAGTGATGTCAACCCACTGGCAATCAATGTTGTAAGCATAAGTGTCTGTGCAGCCAGGACTGATGCCTTGGTCACCATAGTTGGCACACTTGAACACAGGTTCCACATCTGGCAGGCAGTTGTTATCCTCCAGACAAAATGAAGCTTTGTGGCCTTCTGCTACTCTGTTTCCTTGAGAGTCAATGATGTCATAGTGAGCGAACACTTCCATGCTGTGGTAGTGCATGTGACAAGCATGCCATTCCCAGTACTGTTTGGGCAGGAGTGGTCTGAAGGCTGCATCCCCTTGATTGAATATCCTGGCCGTGAAACGCAGCAGCCGCCGAACGTTGAGGTGCCAGCCATAGCCACTCTTCTCTTCCTCTGCAGCTGAAGTAGCCAGACAATTTTCTTCCATGGCACACTGCAGGAAGAAGAGTTGCTTGTCCTCCAGGCGAGCTGACCGAGCCAGCTCCATGTGGTCTGGCACCAGGTCTGCCATCTTATCAACACAGGTGACTCCCGCAATACTGGGGTCTGTGGTTGGGCTAGGGCAGAAGACATCCCCCACGGCATCATGGAGGCACTGCTCCAGCCTCTCCTCGTTCCCTGTGCACTTGATGCCGCTGACCGTGATGTCTGAGGTGTTTCCGCCGAAGTAGCCTGTGGACAGAGCTCCCTGGGCGTAGCCATATCCCAGCTGGCGGCACACCACCATGCCTTCCAGCAGCGACCAGCCGTCCCCGCACACCAGCCCCCACGTGTCCGAGCCGGCGAACTTCACCTCCACGCGGCCCTCGGTGTCTGTCCGGCCACCTTGCAAACGCAGCTGCAGCTTCCCCTCGACTGCATGGTTTAATACGGTCTTGTTTATTATGATGGGCTGGTCCCTCGGCGGCAGCGTGGGCGGCGCGGCGGTGGTGGCGAAGTGGGACCTGCACACCACGCCGGCGGCCTCGTCCTTCTCGCAGTCGTGGATGCCCCAGCCGTCAAACTTGCACTGCGTCAGGTTCTTCTCTGTTCCCATGCAGAAGAGGTTGTCCATCCAGTACCTCTCTCTGGCGTGACCGTAGACTCCAGTGTAGGTGACTTTTTCGAGCCCCGGGAAGCCCAGGGCGGTGCACACCATCTCGCCCTCACGCTCGTCCCACTCGTCGTCACAGATGTTGCCCCAGCGGCCCTCGTGGAATATCTGGACGTTTCCCTCCCAGTCCGCGCGGCCGTCCGTCAGTCTGAGGGTTCCCTCCTCCTTGTGCCGCCTCGCCTTCTGTAGTCGCCGCCTCACGAACTCGGCTCTCCTGCCTATGGCGTGCCGAAGCCGCCTGTTTCCTTTGCCGCCATCAGCCCGCCCCCTCCTGCCCCTTGGCCGCCGCCGCCGCCTTCTCCGCCTAGCTCCTTCAACCTCCTCCGTCAGCAGCGTCAGCACCGCCAGGAGCACCAGCAGGATGGTGAGTACCCGCAGTGGAGACATTGTGTGTTTTTGGTTTCTGGAAAGTTGCACGTCATGTATTGCTGTGGGTCTTCATTCAATGCACCCGTTTAGAAAGGCATTTGTTGCCTGTACATGTGTTTTATCGTCGGCGACTTCCACCACGAGAAAATATTGAAGTTTCCTTTTTTTCCTGCATTGAGAATTCTAATTTCACAAAAGCAAATCGTACAAATTCTGCCAGGAAATTCTCGTGGTGCGCTGCTGTTCACTTGGGCTACCACAAGAATTACTGGAGTGCCATGGCAATGGCCCGCCTACCGCTGTGCCGGCACTGGAGGCACTGCGAGTGTTGACCAACAGGCTGCTGGCAG
>15897 ENA|GBUF01015898|GBUF01015898.1 TSA: Eriocheir sinensis comp50117_c0_seq2 transcribed RNA sequence.
ACACACACATACACATACACACACTCATGAACAAGGCACATATGGACGGACAGGTTGAGACACACACACACACACAGATCAGTAAATACACACACAGTAATAAAACAGTAAAGACTTAGGAAGTCATAAATATAAAATGAGGGCGTGGGAGTGGTCCTCTTTCCTTCCCGTCCTCTCCCAGCTCTCACCACTCCTCTCTTCCACGCTGCTATCAGTAACTTGATAAGCCTCGCCAGCATTCACACATGTGATTATCCTCAGGATGATTAACTATGTACAAGTGTGTAGGAAAGGTACACTACCAAACAGTCTTCAACACACTGACAACACAGCAGTGTTGCCTCTATAAAGTGAAGGCCCAAGGGGCTCCACTAGTGTCTTGAGTGCGTCAGTTCAGTCACTGGCGTTTGAGCAACTCTGTCCCACCCTCAGCTGCCTCCCACCACACCTCGGGCAGCTGTACAGCACTAACTGCAGCGATCTGCTAAACCATTGCCAAACTGTGACCCTGGTCATGGCAGGGATGCCCACATGATCCACTGCCTATTTGCGACCCAAGTTATGTGGATGCTCAGCTGATCCTTTGTGACCCAAGTTCTGTGGATGCTCAGTGATCCTTTGTGACCCAAGTCATGATATGTACACTCGGCTGACAATGATTCTCCTCAACTCCAATAAATGCTTTTAAAATAGGAACATGCCATTGCATGTGTAGCTTCTTGCTTTCTTCCTTTGCTTGCTGTTTGAAATTATACAATCAACAGAAGCAAGTTTTGTCAACTGAAAAGATTGTAAATGCTGTCTATAAATGCTCTCCACCGAGCCTCGGCATTGTTGCAGCACTGATATACGTACTAAGCAAGCAAGGGAGTCATCTTGTGATGCAAAGATTGCACGTTGCCCTGACTCAGGAAATTGTTTTGTTATAAAACTCTGAAGAGTGACTCACTACAGACTCACCAACTTGATGAACGAAGAGGCAGATATTTCACAATGATGCAATTATAGATTCTATGTACAGTACTCAGAGGCTGCCCTAACTGATAACCACTTGAATAACACATGAGTCAAAGCAGAAACTTGAGGAAAATAAGTCAGCCTCGTCAGCATGGAGGAGATTAAATCACTTGCTCCTGCAGTGGAATGTGTTCTACAGGGGAACGCTCAGAGGCGAGTCCATTTGATCCATTCGTGACCTCAGGAAGTGAGATGCCACTGATGGCTGTGTCTTGCTGCACCATGCAAGTCTGTCACACTCCTGACACACCACTCACTGCCACTCATTGTGTTGTGGAGCCAGGCACATGGAGTCACTCTGGTCCGCCACGGTCAGGCCTCACATGGCGGTCTCCAGCGGCTGACTCTGGGACCGCCCCGAGAAGTATCCTTGTGTGGAGTCATCGGAGTCCGAGTGTGAGCGTCCGCTGGGCAGAGCGTTGACGGACATGTACTGGAAGGGCGGCGCCTGGTCACGGGGCAGTGTGGCTGCCAGGTGGGGGTCCTCAGGCTCCTTCTTCATCTCTAGTGTGGAGTCCGTGGTGATGCTGCTCCCGGCAAGCTGCATGGTGGAGCCACGCAGCGAGGACTCCTCCGGCTGCAGGCTGGATGCACCACTTGGGGGCTGCTGGTCAGGGTGGTGCCACTGGTCGGACACGGCTTGTGGCATAAAGGTCGAGTTTTCACGTGAGGGGAAGGCGGAGTTGTCGAGGAAGCCCTGGTTTTGGAAGGTTATGGCGAAGCTCGGGTGGAGGATCTCATTCACATTCTGATTCTCAAGCTGGGGGTCGCCGGAGAACCTATCATCCAAGTGCGAGGAGTAGCCAGGGGGGATGGAGGGCGTGGTCTCTTCATACACCACATAGCTCGGGTCTTCATCCAGGGAGGAGTTGAGGCCAGACTTGGCGATGGAGTCAAAGGATCCCGATAGCCCGTTCATCCTGGCAGCCCCGCCCACGGCCTCCTGTCCCTTCATGGGCATAGCGCGCTGGGGGTCCTCTATTATCCTCCGCCGGGTGAGGTCGCTGAAGCCGCCGGTTGTCGTGGATGTGGATATGGCTGAGCGGTTGGAGCGGATGGACGCACGGATGGAGTTACGTCGTATGATCCTCTCTTTGCGACGCTCCCTCGACTTGCACGCCCAGCAGGACACACAGGCAGCCACCAGGATGAGGCAGCCCATGGTCATCGCTATGGCAGCCACAGCGAGGGGGTCTGAAGCCCACGCCAGCCGGTCTATGGTCTCGTCTGCGTCAGACTCGCAGATGAAGGGCAGCTTGAGATTACAGTCAACCGAGCGGACTTGTCGGTAGACGAACGCGGCGCAACCCCTGATGACGTCCAGATGCTGCACCCAAACCATGTCGGACTCCCACAAGTATTCCGGTTGCTGATCCTTCAACCAGTGCTGCACCTCCCAGTACCATTTCTGCAGGAAGGGGAGCGAGGCGTTGTCCCTGCGGCAGAACTCCTTGGCCTCCTGGTGAGTGACGGGCGCCCCAATATATAAGTAACAGGAGTCCCCGATGAGGGTGTAGCCGGGCTCGCACCCTTGGAGCAGTGAGAAATTGTTCTTCTTCCAGTTGCTGTAATCGACGTGGAGGAGCGTTTCGTCATCCGTCTTGTCGTGAATGCGCCCAGACACCGCCACGGAGGTGTTGAAGCCCCACCAGTTGCTGCGTGCGTCTATGGGGGTCTTCCACACGTCGGACCGACGTAGTCCAGACACAGACTCATTGACGGCCACAAGCTCATATGCGTTGTCCCAGTTATAGAATACATTGTCCACGAACTGCTGCCCGGCGCTGCCCGCAATGATGGTGCCCTGGTAGGTGGGGTCACGCGCCACATTCTTGGCCAGGCTGTTGTGTGAGGTTGTCTGGTACACTGGCAGGCGCACTTTCTGGAAGCCATAGATGTCCAGGATGTGGCGGCCAATGTTGCTGTGAGCATAGTTGTGCGTGAAGACCGACACAACCTGGGCCAGTGTAATGACGTCATGGTAGGGGGAGAGTGACCAGCTGAAGTCATTGTAGGCTATGAGGGCGTGCTGGTAGGCAGAGTTCTCCCTTGAGGCCATGTAGAGAGCCTGCCAGTGCTTGGTGCCCACGAAGAGGTTGTTGGTGACGTTGGCCTGGAGCTTAGTGGCCGCCCCAATCGACCCAGCGTAGATGTACAGCCCGCCGGTGTTGTTGTGGACGAGATTGTTCTTAAAGTAAACATCCTGTATATTCTGGACATCGAGGTGGACGGCTGCTCTCGTGGTGGTAAAATTCCCGTAGAGCTGTCGGCCGTTGTGCTCTAAGCGGCTGTAGGCGAAGCAGAGCCAAGGGTTGACCTCCCCCGCCGTGGCCGCGAAGATGGCGCCCTCGACATTGTTGTAGTACTCGTTGTAGGTGAAGTTCTGGAGGATGTTCCGGTTAATGCCCAAATCCGAAATCGGCAGGGACACGACCTCCGCCACAAAGCCGAGGTCACCGGAGGCTCCCGTGGCGTGCAGCTCTACCGACAAACTGGTCCCAGCCGTCTTGAAGAACCTCATATGATTGCCTGACCGAGCGCTGATCTCCGCGAAGGCCTGGGTCGTGTAGTTATAGATATCCCCGTCGTAGAGAACCAGCCGATCGTGGACCTGAGATGCGCCGGCGAATGTAGAGTCGTACAGGTTCATGTGGAGCAGTCTAAAACCAAAGTTCTTCACATTGAAAACGGAGGAAAATATCTTGATGCAGTCAACAGGGCGGTTGTCATATTTATAGTACAGCAACACCCGCTCCTCAATCCTCAGCTCCTTGGTCGAGTCGCACATGTCCACCATCCCAAAGGTGTGGTAGGGGAGCCGCACCTTGCCCAGGGGGTAGAATGATGACTCCTCGGTCTCCCGCGTCTCCCCAGTCAGGCCGAGCAAGGTCACACCCACGCCGAGGTTGTTTTCGAATCTATTATACAGCATCTCAAAACCGTACGTGGCCGAGATCAACGTCAGACCATCGTACGCTGAGTCCCTCACGGTCACCCCTCGAAGATGAGGCGTCTCGTGGAAGGAAAGGATGGCAGGCGACTTATCATTATGGAGTATGCCCGCGCCTATGACCTCCACCCACTCCAGCAGGGACGGGTAGATTGGGGTGTGGGGTTCGCCGTGGACTAAGGGGTGGGCGTGCGCGTGATGAGGGGCTTCGCTGTCGTGGATTCGGTTGTAAATGTTCGTGTGTTCGAAGTTGGGGATGGAGAACCTTATGCCACCCCAGTAGTCCATCTCAGGGTCTTGGAGGTTCAGGTCGCCGCAGGATATGTAAACAAAGTCTCCATTCCAGGGGCAGTCGTAGGTGTGGTCGAAGATCTGTCCGTTCATCCGCAGGGAACACTCGTTGAGGGCGTTCTCGGTGCCCTCGCACTGTATGGGGTCAGGCCAGGAGCGGACACGGATGAGGGCATTTGGGAACATCTCGGTCCGCTTGTTCCGCCCGTGGAAGGTGTTGACGGTGTTGTGGCCCAGCTGGCGGCACACCACCTCCGCGTTGCGCTCGGTAAACCGGTCGTCGCAGATTGGCACCCATTGTTTAGTAGTGCCATTGTAGATATCCAGGAACCCTTCACTCCTGTTGTCACACTCCCCCTCCACGCAAAGCCTCACAGCCTCCAGCGTGGTCTTGACATGTCGCCGGCCCCTAGACTGCATAGCTCGATTAGGGTCAACTGGGCGCATGATGATCCGTTTGTCCTTGGTGCCGACAGCATCCAGGCGGCCCAGGACTAACAACCCCACACTCGGGAAGAACTCAAGGGTAGCCCCGGCTTCGACAACCAGCGCCACTCCGGGCATAACGGTCAAATCGGCCTTGACGATGTACGGTTCCGAGCGCCTTGGCAACCGTAGATCGTGTAGCAACCGTCCTCCTAAGGGTTGGGTGAGATCGGTGGTTTCCTGAGCGGCGGATGAGCCAACGGATGACACTCGAGCAGAGATGCTGTCGTCAATGAGATACGGAAGGTAGTCGGCAAGTGCGAAATTGTTCCAGTCGTCGAAATCGAATATCAACTCCTCGATTTCTTGAGCTTGACGTGTCCCCCACCAGTTAGCTTCGGCGTTTAGGTAATTATTGACGCGTGACGAGTACAGACCAGCCAGCAGCTCGTAATTCATCTTGTTATACCCCAGAAGATTATGCGTGATGTTGACCTTCTGCAATCCACGCACGGCGACGGTATAGCTATCCGGCTGGTGGGCACGCGACGCCGAACTCCGGGTGATGGACACAGGCTTGTTATTTTGGACACGGTTGTACTCGAAATAGGCGAAGACGGACCCAAGAATCCCGCTCTGGCTGTTAGTGTTGAACTCCACCATGTACGACCCCATGTTGGACTCAATGCGATTGTTGTGGATGAACATTTCCTTTTCCATCCCCTGCACCGATAGCAACCCGCGCTGACACACGTTCCGCTCGAAAACGGAGTGCGTCATGTTGAACCGTGCGAAGTGGCCGTCGACTACGAAACTGAACTGGGCGTTGTCGCGGAATGTGGAGGCATTGACGAAGACGGTGTGGGTGAAGTTCTCCGTGTACTGCCAGACGTAGGGGAGGGCCAGCGCGACGCCACCCCCTCCGTTGTTTTCCATGACCACCTCCTCCAGCACCCAGTGGAAGAGGTTGTTGGATTCTCGGATGTCCCAGCTATACTGATCGATGCCTCGGCCGTTCCCGGAGATCGTCGTCCTGTTAAACATGAACGTAATCTCCGCCATGTCATTATTGTCCATGCGAACCCTGAAGGGGGACAGCGCGTAGAAGGCCTGGTTCTGGTTGTTGGTGATCTGCGAGCCCACCACCATGATGCTCTCGTTGGCGCAGCGCAGCAAGTGGTCGCCATCGTCTGTCAAGTACCTGTTGTAGTGAAGGGTGGAGATGCCAATGTCGTTGTTCTTGATGCGTGTCTGGTCGATATACGTCAGCGGCCACTTGGCTCGGAAGTTCCTGAGGTCACCAGCCTGCGCGATGTCCCTTCTATCGACAGCGGTGAGGAGCAGAATGATGTCCCCGAGGGCAAAGGGTCCCGAGCTGTAGTCTATGGTGATGGCGTAGGTGCTGGAGGTGGTGGGGAAGGCAACTTGGTCCCCTCGGAGGTCCCAGCGAGCGATGTCCTGGCTCTCGATGACCTCCTGGTAGTCGTAAATAACCAACTGCTCAGTGCTATCAGGCGATATCGGGTTGAGCACCTGAATGCCGATTACATTGGAGTGCGACGTCGAAATAACGATGGTGGCCCGGACGTCGCTGCCTCTCAGGGTCTTGGTGATGAAGTACTGGGGCAGGTTGGTCTCCAGTCTCATGCTCTTGGGCCCATCTGGTATCGTGTAGTACTTGTCCTGTTGCAGCTTGAGCCAGCCCGCCAGCTCCCTCTGCTCCGCCCTGGACACGAAGGGGTTGAAGTGCAGTCCGGACCCGTCGTTGCGCTGCAGGCTGGATGCAGTAATATTGACACCCAGCTGCTTCAGGGTAATGCCGTGTCGCCTGTTCCCGGAAAACGTACATCCCTGGAACACCCTGGCGCTGGGGTTGGTGATGGCGTACTGGTTGCTGTACATCACGCCCACCCCATCCTGGAGGTTGTTCCGCACCTCCACGTCTTGTATAACGTGGTGGTGGAAGTCTATCTGAAGTGCTGGTTTGAAGGTCCTGGTCGTGTAGTCAAAGAGGCCGGCTTTCTCAATGATCACGCCCTTCATGTGGCTTTCGTGCGCCGTCATGCCCAGCCGAATGCCCGCCCAAGACCCCGGGTAGCAGCGTAGTCCGACGTCCTCATTATGGGTGCAAGAGTTCTCGAGTTCCCAGTAATGATCGCTTCGGCACTTAGTGAAATCGGTGTCAAATTCATCGCACTGGACGTTGCTCAGAAGGATGGGGTTGGTCTGGCCCTGTGACGGCAGCTGGCTAGGTTGAAGATCCCAGTCCTCGGGGTTGAGCACAAGGCCCATCTGGTGACACACGATGGCTGCTGCGTCTTGGTTCCAGCCGTGGTTGCAGACTGTCCCCCACTGGCCGTCCACCCACACCATGAGCCGCCCCTCCAGACTGTCCCTGCCGCCCATCAGCTTGAAGGGGACGGTCGGGGCTTCATCTCCCTCCCTCGTCAAGTTGAGCGTGTGCACCTCCGTCAAAGTCTCGTTCCCTGTGACATTGAGGGCCGTTGCGCCTCCCTCCTCCTCTGGGAAGTACGCGGCCCTCTCCAGCACCTCCTCTTGCGCTGTGGTGCCTTGCAGGGTGAACTTAACATCCTTACTGCCCGAGCCTTCCGTGCGGAGTAACCCGGCGACCATCATGCCCATACCCTCGGCGAATTCCAGCGTGGTGCCGAACGCGATGGTCAGAGTGCCGGTTTTGTGGACGTAGATGTCTCGGGTGACGGTGTAAAGCCCGTCACGTAATGTAACCTCCCCGTTGACCTCCCCTCCGATGATGTGGGAGTCAGAGGGGTCAAAGAACTCTGGCTCACTCTCCGGGCCATCCTGCATCACCGGAGTTTCCACGTTGTTGTCGCTCAGGAGATATGGATGGAACTGCACCAGGGCTAAGTTGTACAGGTCCCGTCGGTCGAGAATCCGCCGGAAAATCTCCCGTTCGAACTTGCTGCCTAACCAGTTGTGTGTGGCCACGATGGGGTTGCTCTGGTCTGTGGTGTGCGACGCGAGTTCGTACCGCGAGTCAGGGTTCTCCAGGAGGTTACGGTAGAGGATTATGTTTGATGAGGCGACGCACACCACCCCCGAGGCACGGCTACGCGAGTGGAATGCCGGGAACAGCTCCTCCACGGTGTTCCCTTTGATGATGTTACGCTCCACCCGCATGCTCTGGTCCAGGCCGCGCAAGGACAGCCCAAGACGGAGGACGTACCACCCGGTATTCCCGCGGAAATTATTA
>81274 ENA|GBXE01081275|GBXE01081275.1 TSA: Carcinus maenas comp81451_c0_seq1 transcribed RNA sequence.
AGGAGGAGGAAGAGGAGGAGGGGGTTATGCTGGTGACAGGGGAGGAAAGTGAAGGTACAGATGATGAAGGGAGGGACTGGAATGAGGTGGAGGAGGAGAAGGAGGAGAGGAAGGTGGAGGTTTGTGGTATTTGAGCGTCATCCTAGGTTAGAGTAGAGCCAGGTGAGGTAGTGGGTGAGCTTGGTGTATACTCCAGGCTTGTTAGGTCTGGCACATCCATGGCCCCAGCTGGTGATGCCCACGATGTTGTGACGACCATCCACGAGACACACCATAGGGCCCCCAGAATCTCCTTGACAAGTATCCACGCCCCCTTCCAGGTAGCCAGCGCAGTACATCCCCTCCGTCAGCCTCACGGGGCCGTACACGTGGTCTGCCTGGCACGTGGACTTGGGCAGGATGGGAAGCAGAGCAGACTGGAGCACCTTAGAGTATCCCAGCGAGATGCCCAGACTGCCCCAGCCGGCCACCGTGCAGTTGAGGTACGACGGGTAAGTCCAGCGGAGGGGCACCAGGCACAAGGGCTGCACGTTCTGACCAAACTGTATTCCTTTGCCGTTCTTCCTTTGGACTCTAAGTAGGGCCACGTCGTTGTTGAGGTAAGGCCCTTTGTCGAACTGCGGGTGTATGGCGATGGAGGACACATGGAACACCTGCTCCCCTTCTTCCTCCTCCTCCACGTTGAAGTCACCAATACGCAGGATATAGGTGACGGGAGGGTACTTGTTGACACAGTGAGCGGCGGTGATCACCAAGTCCTCACTCAGCACGGCGCCGCCACAGCTCTGCTTCGGGCCCGTCTTGGTGCGCACCTGAATGGCCACCATCCAGGGGTGAGAGCCAGGCAGGGGTGTGTGACCGTCCACTATCTTGGGTCTCTCCATGATGGGGGCTGTTGGGTTGTCCTCCACCAGTCGCCGCCCACACGTGGCTGGCAGCTCACTGGGCGGGGTGGTGCCTGTTGACGGGTCCTCACCTGAGATGGGAACAGACGAGGACGAGGAGGAGCCGTTGTCGTCACTCACGCAGCGCAGACCCACGTCTTCATTGTGCTCACAATTGTTGTTTCCCCACGGCATGTGCTGGCAGTCCTCCACCGACGACTCGTATCCCAGGCAGCGCAGGTCGTCCAGCCAGATCAAGCCGGAGCCCGGACCGTAAGTGTTGTTCTTGTAGACGTGTGTGGAACGTGACCAACCCATCATTCGGCACAACACGTGTCCCTCCTCAAGACCGAAGTCATCGTCACACACAGAGCCCCACATCCCCAGGTAGCGGACCTCCACGCGCCCTGAAAACACTCCTCTTCCTCCTTCCTCGTCCTCGATCAGGTTAGTGGAGGCACCGCGGCCTGGCTCCTCATCCCCTACCAGGCGAACCTCCACTGGTGAGTCACACATGGTCCTGTCCTCGTCTGAGCCGTCACGACAGTCATCCACCGTGTCACACAGGTAGGTAATCTCCACACACCTGCCGTTCCCGCACCGCCACTGTTGCCGCTCACACTGGTCGTCCTCCGTGAAGCACCGCACACCAGCCATCTCCTTGGAAGCATCACAGTCGTGTTCGCCCCAGCCAGCAAAGTCACATTCGGCTAGGGACGACTCGATGCCCCTACAGTTGAGGTCGTCCATGAGGTAGTGCAGATCCCCCGAGCCGAAATATGAGTCAAGAAACACTTTCCTGGCGCCCCTTGAGAAGCCTAAGGACTGACACACCACGTCCCCCTCCAGCAGGCCCCACATGTCGTCACACACGGCGCCCCACTGACCGAAGGCTCTCACCTCGACGCGCCCTTCACTGGGAGAGGAACCATTAGCTAGGCGCACTGAGAAGTTGACCTCGCCCTCACAGCCTGCCTCGTCCTCACCACCCTTGCAATCCCTCCGCCCGTCACAGTGCTGAGTTGAGTTGAGACACTGCCCATCCGTACAGACAAAGCTACTTGAACAGTTAATGGCAAAAGTGTGCATCTCGTAGTACTCCCAGCCCTGCTCCTGTACCAGTCCACCGGAGCGCCCCACGGTACTGTCACTCAGAACACACGTCTCCGAGGACTGCTGGTAGTTGAAGGACATGCAGACGAAGTTTTTGGCTTGGACACATCGAGCAGCACAGGTTGTCGTCTTGAGGGTGTTGAGCCACTTCTCCACCTCACGCCCCTTCAGTCTCCGATTCACCGCCTTGCTGAACCCGTCACTGTAATCCCGGCAGTCCCTCTCGTCACTGCCGTCCTCACAGTCCTTTCGGCCGTCACAGTACCACACGCCGTTCACACATTCACCGGAGGAGCAACGGAACTTGTCAGCACCACACTCTTCCTCTACCATCGTCTGCCTCTCACACCTTGGGATGTCACAGGGACTGGCGCTCCCCTGGGACGTGAAGCACCAGGGTAAGTCATCACCGTCAGGGTTGGCGCAGAAGTTCTCTACTAAAGAAATGTGAGGAGACAGATCGCGTACTTTCTGCCGTAGCGTTGGGTGGTTCCAGGCTATGCATTCCTCACCCTTGACCGTCACCTTGGCTGCTCCTGTGTAGTTGACGCCCCTCTCCACCACACAGCCTACGTCTCGCCTCTCTGTCTCGCAAACGAAGTGGAGTTTCTCGTTGCAGTCAGTCAGTTGCCAAAAGAAGTATTCAGCTGTGGCGTCTCCCTCCTCCTCCCTCTCTGCATGGATGGGGAAGCTGTCCTTGAGCACCATGCATTTATTACCTCCAGTTTCTTCCTCCGTCACCACGTTCCCTACAACCTCAGCCACCCTCCCTACCTCCCTCTCCCTCTCGTCGGTTACGTTCCACCCTGGCCACCACTTGGAGAAAGGCAGCGTCTGGGTGGGCGGTGTAGAGGTGTTCTGCCAAACCCAGAAGGTCTGTTCAAACACCTGTGTCCTGACGGCGCCTGTGTGGAAGCCCGGCGTGTCCCCAGCCATCGAGGACAGCATGTCGGACACGAAGTCACTCTCAGCTTGTGAGGTGATGGAAAT
>88359 ENA|GBXE01088360|GBXE01088360.1 TSA: Carcinus maenas comp83617_c0_seq1 transcribed RNA sequence.
ATACTTTGCGTTGGGCAGGAGGGCGTGTGGAGGGTCAGGTGTCCGACGGGCACTCAGCCTGCTGGTCACCAACTCAGTGCCAACAGCCCCGGCACTGCGATAGGAGGGCTGACTGTTAACGCTGCACTGTCTTGTGTAGCACTGGAGAGTCAACAGCCGTGTGCCGCGAAACCCAGCTGAGTGAAATAATTTTGAACGAGAAGAAATTATTAATATCTCGCAGACATTACATTTTTGAAAAATCAAGAAATACATTTTTTTTTCATAGTGAAAGTTCCAGAACAAAATACCCACTAGGGAGCGACGGAAAGCAAGATCCTCAGGTGGACGAGTGCACTGTGTCTCAACTCACATAAATTAGTGACGTGCACCTGTCGTGAGTCACAATGTCTCCACTACGGATACTGACACTCTTGCTGGTGCTGATGGTGGTGCTGGCGATGATGACGGAGGAGGTGGATGGAGCACAACGCAGAAGGCGGCGGCGGCGGCGGCCTCGGGGCAGGAGGGTGCGAGTGGATGGTGGAAATGGAAACCGGAGGACTCGACACGCGTCAGGAAGAAGAGCAGAATTCGTGCGGCGGCGCCTAAGGAAAGCACGGAGGCGTAACGGTAACCAGGAGGGCTCGCTGCGGCTGATTGACGGCCGGGCGGAGTGGGAGGGAAACGTTCAAATATTCCACGAGAACGGCTGGGGTAACATTTGTGACGACGAGTGGGATAACCGGGAGGGAGAAATGGTCTGTAAAGCTTTGGGTTTTCCTGGCCTTGAAAAAGTGACCTACAGTGGAGTCTATGGACATGCCAGAGATAGATTCTGGATGGATAACCTTTTCTGCATGGGGACGGAGAAGAACCTCACCCAGTGTAAGTTTGACGGCTGGGGAATCCACGACTGTGATCGGGATGAAGCAGCTGGGGTGGTTTGTAGGAGTCACTTTGCTTCAACTACTCCATCACCCACTTTACCTCCGAGGGACGAGCCAGTCATCACAAATAAAACCGTATTAACACACGCAATAGAAGGAAAGGTGAAGGTTCGTTTACATGGAGGACGGACTGATTACGAGGGTCGTGTGGAGGTGAAGCTGGCGGAGTCTGAGGAGTGGGGACTGCTGTGTGGGGATGGCTGGTCCTTGCTGGAGGGCATGGTAGTGTGTCGCCAGCTAGGATATGGTTATGCCCAAGGAGCTTTATCCACAGGCTTCTTTGGAGGTAATAGATCAGACATTGTGATCAGCGGTATGAAGTGCACTGGCAATGAGAAGACGTTAGAGCAGTGCCTTCATGATGCTGTGGGGGATGTCTTCTGTCCTGATCCCTCCTATGATGGTAACATTGCAGGAGTCACTTGTGTACAAAAAATGGCAGATTTGGTGCCAGACCACATGGAATTAGCTCGGTCAGCTCGTTTGGAGGACAAGCAGCTCTTCTTCCTGCAGTGTGCCATGGAAGAAAATTGTCTAGCAACCACCACTGCAGAGGTTGAGAAGAGTGGTTATGGGTGGCATCTCAATACTCGGAGACTCATGCGCTTCACTGCCAGGATATTTAACCAAGGAGACACAGCATTCAGACCTTTCCTGCCCAAGCAGTACTGGGAGTGGCATGCTTGTCATATGCATTACCACAGCATGGAAGTCTTTGCTCACTATGACATCATTGACTCTCAAGGAAACCGAGTAGCAGAAGGACACAAAGCTTCATTTTGTCTGGAGGATAACAACTGTTTGCCAGACGTGGAGCCTGTGTTCAAGTGTGCCAACTATGGTGACCAAGGGATCAGTCCTGGCTGCACCGACACCTATGCCTACAATATTGACTGCCAGTGGGTTGATATCACTGATCTCAAGCCAGGCACATATACATTTAAGCTGGCAATAAATCCAGAGTTTAAGGTTGCAGAGAAGACGTTTGACAACAATGCTGCTTCATGTGAAATGATCTATGGTGCCACAAATGTGTGGATAGGAAATTGTACCCTCGGCAGGCCCTAGTACAGTATTAAGATTGTCCAATTCTGACCAAAACATATTGTGTACCAATTAGCTTGATGACGATAAAACATTCTTGAGAAGTTTAGCAAGATAAGTTTTTATGTAGCTGAAGTAAGACACTGAGTCTATCAAAACTATTTCTTAGTTCCAGATTAGATGGTTATTAATGTACAGTTATCAGTTATCACATCATTTATATTAGATATTCAAGAGAATTTTTTTCTATCGTTTAAGAACTTGAACATTTGGCATCATAGCAGTTGAATGAACCTATGTACAGGTATTGTATAACTATGTATATCTCAGTTAATTCTTCAGAACTAGGATTAGACTACATTGCAGGTTAACGTGCACATAAAGGTATGCATTAAGTGCATACATACATAAAACAGCTTTTTTGTGATGCATTTCTTACCTTGGTCATCAGAGAAATAAAACTGTTAATAGGAAAGAATGATAAACTTCAGTGCACATTGATATAAACGTGTAGAAATTAAAACTTAATTTCTCTTATTGATTTTCAAAGCCGTTTTTGTAATGTAATAAAAATAAAATCTTTCCGTCATT
>88361 ENA|GBXE01088362|GBXE01088362.1 TSA: Carcinus maenas comp83617_c0_seq3 transcribed RNA sequence.
GGGATTGTGAGTCATGTGTTACACTGCATACGATTCCTGAACTGTCCATATTCAACTCCCACAGATAGATTCTGGATGGATAACCTTTTCTGCATGGGGACGGAGAAGAACCTCACCCAGTGTAAGTTTGACGGCTGGGGAATCCACGACTGTGATCGGGATGAAGCAGCTGGGGTGGTTTGTAGGAGTCACTTTGCTTCAACTACTCCATCACCCACTTTACCTCCGAGGGACGAGCCAGTCATCACAAATAAAACCGTATTAACACACGCAATAGAAGGAAAGGTGAAGGTTCGTTTACATGGAGGACGGACTGATTACGAGGGTCGTGTGGAGGTGAAGCTGGCGGAGTCTGAGGAGTGGGGACTGCTGTGTGGGGATGGCTGGTCCTTGCTGGAGGGCATGGTAGTGTGTCGCCAGCTAGGATATGGTTATGCCCAAGGAGCTTTATCCACAGGCTTCTTTGGAGGTAATAGATCAGACATTGTGATCAGCGGTATGAAGTGCACTGGCAATGAGAAGACGTTAGAGCAGTGCCTTCATGATGCTGTGGGGGATGTCTTCTGTCCTGATCCCTCCTATGATGGTAACATTGCAGGAGTCACTTGTGTACAAAAAATGGCAGATTTGGTGCCAGACCACATGGAATTAGCTCGGTCAGCTCGTTTGGAGGACAAGCAGCTCTTCTTCCTGCAGTGTGCCATGGAAGAAAATTGTCTAGCAACCACCACTGCAGAGGTTGAGAAGAGTGGTTATGGGTGGCATCTCAATACTCGGAGACTCATGCGCTTCACTGCCAGGATATTTAACCAAGGAGACACAGCATTCAGACCTTTCCTGCCCAAGCAGTACTGGGAGTGGCATGCTTGTCATATGCATTACCACAGCATGGAAGTCTTTGCTCACTATGACATCATTGACTCTCAAGGAAACCGAGTAGCAGAAGGACACAAAGCTTCATTTTGTCTGGAGGATAACAACTGTTTGCCAGACGTGGAGCCTGTGTTCAAGTGTGCCAACTATGGTGACCAAGGGATCAGTCCTGGCTGCACCGACACCTATGCCTACAATATTGACTGCCAGTGGGTTGATATCACTGATCTCAAGCCAGGCACATATACATTTAAGCTGGCAATAAATCCAGAGTTTAAGGTTGCAGAGAAGACGTTTGACAACAATGCTGCTTCATGTGAAATGATCTATGGTGCCACAAATGTGTGGATAGGAAATTGTACCCTCGGCAGGCCCTAGTACAGTATTAAGATTGTCCAATTCTGACCAAAACATATTGTGTACCAATTAGCTTGATGACGATAAAACATTCTTGAGAAGTTTAGCAAGATAAGTTTTTATGTAGCTGAAGTAAGACACTGAGTCTATCAAAACTATTTCTTAGTTCCAGATTAGATGGTTATTAATGTACAGTTATCAGTTATCACATCATTTATATTAGATATTCAAGAGAATTTTTTTCTATCGTTTAAGAACTTGAACATTTGGCATCATAGCAGTTGAATGAACCTATGTACAGGTATTGTATAACTATGTATATCTCAGTTAATTCTTCAGAACTAGGATTAGACTACATTGCAGGTTAACGTGCACATAAAGGTATGCATTAAGTGCATACATACATAAAACAGCTTTTTTGTGATGCATTTCTTACCTTGGTCATCAGAGAAATAAAACTGTTAATAGGAAAGAATGATAAACTTCAGTGCACATTGATATAAACGTGTAGAAATTAAAACTTAATTTCTCTTATTGATTTTCAAAGCCGTTTTTGTAATGTAATAAAAATAAAATCTTTCCGTCATT
>21108 ENA|GCVG01021109|GCVG01021109.1 TSA: Macrobrachium nipponense c74330_g1 transcribed RNA sequence.
GAAGGTATGGGCATGATGGTAGCTGGCTTGCTGAGAACAGAGGGTTCAGGCAGCAATGCTGTTCGGTTTACCCTCCAAGGGACCACCTTGAAGGAACAGGCTCTTCTGACGGCGCCTCTCTTTGGAGAGGATGAGCTGATAATGACCAATCTGACAGTGCTGAATGCGACAGGATCGCAGGATGCCATGAACAAGACGACGACGGAAGGTCCTACGATTCCTGTGAAGTTAGTAGGAGGTAGAGATGAGATGGAGGGAAGGCTTATGGTCTACAAAGATGGCGACTGGGGAACAGTCTGCAACCATGGCTGGAACCAGGACGCTGCTGCTATCGTCTGCCACCAAATGGGCTATGTGCTGAATCCCGAGGACTGGTACCTGGAACCAGGTGTGATGCCCCCAGATGGTCAGGATGCCAGGATTATTTTGAGCAACGTCCAGTGTGACGAATTCGACACAGACATCACCCAGTGCAAAAGCGACAACGCCTGGGAGCTGGAAAACTCCTGCACGCACGGGGAGGACGTCGGCATCCGCTGCTATCCTGGAACTTGGGCTGGAATACGGTTGGGCATGACCGCCCGCGAGAGTTATATTAAAGGAGTTATTATCGAGAAGGCTGGATTGCTGGATTATACCACGAGAGCCTTCAAACCCGCCCTGCAAATCGACTACCACCACCACATCATCCAAGACATCTCCGTGAGGGACAACTCCCACGACGGTGTCGGCGTCTTGTACAGCAACCAATACGCCATAGGGAACCCGGACGCCCGGATCTTCAAAGGGTGCTCCTTCACCAGGAACAAAAGGCACGGCGTCAGCCTCCGGCAGCTGGGCGTCAATATCACAGGATCCAATCTGCAGCAGAACGGAGGATCTGGGCTCCATTTCAACCCTTTCATCACGCGAGCCGAGCAGAGGGAGCTGACCGGCTGGCTGAAGCTGAGACAGCAGGATTACATCGAGATCCCTGGATCCCCGAAGGAGATTCAGTTGACCATCAACGTTCCTAAGGTCTTCATAACGAAGACGCTACGAGGCGAAGAGAAACAAGTCACTGTTCACATTTCGACTTCACACTCGAATGTCATTGGGATCCAGCTGATGAATCCTATTGCCCCAGATAGTACGGAACAGATCACCATTTACGATTATCAGGAAATTATCCAGAGTAAAGACATTCGCCGCTGGAACGTCAGAAGCGACCAAGTAGCGTTCCCGACGACTTCGAACAGTTACGCCGTAACTATCGAGTATAATTCGGGTCCTTACGCCCTTGGTGACGTCATCTTAATTCTCACTGCCATTGATCGCAGAGACATCGCCCAAGCAGGGGACATGAGGAACTTCAGGGCCAAATGGCCCATGGTGTTCATAGAGAACACGAGAATCCACGAAAATGACATCGGGATATCAACCTTGCACTACAACAGGTACTTCACAGACGACGGCGACCATCTCCTGCGCTGCTCCAACGAGAGCATCATGGTGGTGAACTCGCACATCGTGAACAACCAAAACCAGGCCATGTACACCCTGTCCCCCTTCCGGGTCAAGCTGGACAACGACGACATAGGAGAGGTCACCTTCATGTTCAACGGCACGACGATCTCGGGCAACGGCCGTGGCGTCGATCAGTATAGCTGGGACGTCCGCGAATCAAACAACTTATTCCACTGGGTGTTCGAGGACATTATTATGGAAAACAACGGCGGAGGCGGAATAACGCTGATGCTACCTTACGTGTGGCAATATAACGAAAACTTCACCCACACAGTCTACGTCAACTCCTCGACTTTCTTGAACAACGCCGAATTCCAGTTCAAGATCGACGGCTACTTCGCTCGTTTCAACATGACCTACTCGAGGTTTGAGGACAACACCTGCTACAAAGGGCTCCTGTCAGTTCGCGGGATGGAGAAGGAGATGTTCATCTACGAGAACAGCATCCTCTCCAACATAGGCTCCTATATGGTCGAATTCAACACCGACAGCCAGAGCAACATTTTGGGGTCGGTGAGGGCCTACTTCGCCAGCAACAAAGTGCAAGGGAACCGACACATGATGCAGCTGAGGAGCAGCGCCTCTCGTGCCCACCAGCCCGCCAGCTACACGATCGGGGTGCGGGGTCTGCAGAAGGTCAACATCACCCACAACCTCCTCGGCTCCAACGAGATGGACTACGAGCTCCTGGCGGGGCTCTTCACCAGCAGGATCAACAACTACCTGAACGTCGAG
>26891 ENA|GCVG01026892|GCVG01026892.1 TSA: Macrobrachium nipponense c86663_g1 transcribed RNA sequence.
TCCTGATATCCCTGTTCAAAATTATTTTTGTTACATAAGTTTATATTCAGAACAAATATTAATTGCCATTTGGTGACCAGCAGTAAAATATTATTTAGGAAAAAATATAATTATGGTAGAACCTCGAGTACCAAATCCTTGTAACATATCATGTAGAGATTATTTTACCCTTAATTTTATGTGCACACTGGATATATACAATGAACAGTAATTCAACTGCTATCTAAGCATTTTTACAAAAAATAAAATCCCTTTTGATGCACGTAGAACTACCTGCTCAAGAGACACTGTTCCTGATGTATGTTCACACATTTTTTTTCTTGAAGTGTTTCACTTTGGAAGAATTGAGGATGGCATTCCTTTTTGTTTGGTATGATATAGTAGTAGGATAATTTTGAGATCTTACTAATTATGGCCTAGTCAGACTGCAGTTTCCAAGCCAGACACTTTGAGAAGTAAAGATAAACTCGCACAATGCTGCATTGTTGTCAAAGGACATCTCTGGGACTTTAAAGTCAGGATTAATTGCCAGCTTAAAAGTATAAGTGCCAGGTTTAATATCGGTAATATCTATCCATTGACAGTCAATATTGTATGCATATGTGTCTGTACATCCAGGACTGATTCCTTGATCACCATAATTGGCGCACTTGAAAACCGGCTGTATTCCTGGAGCGCAGTTGTTATCTTCCAAGCAAAAGGAAGCTTTGTGACCTTCAGCTATACGATTTCCTTTCTCGTCTATGATGTCGTAGTGAGCGAAGACTTCCATACTATGATAATGCATATGACATGCGTGCCACTGCCAGTGTTCCTTAGGCAAGAAAGGCCTAAAGGCCTCGTCTCCTTGATTTACAATGCGGGCAGTAAATCTTAGGAGTCGTCTGGTCTCCAGATGCCATCCATAACCAGTCTCCTGTGCTATTACTGCTGACTGAGCAAGACAGTTTTCTTCCATTGCGCACTGTAAAAAGAACAATTGCTTGTCTTCCAAATGAGCCGACCTCGCCAGCTCTATGTGATCCGGGACCAAGTCAGCCATTTTTTCTACGCATGTCACACCCGCTATGTTCGGCTCGGACCCTTCGTCAGGGCAAAAGACATCGCCCACAGCGTCATGCAAACAGTGATCCAGTTTCTCTTCGTTTCCATGGCATTTAATTCCACTGATTGAAATGTCTGACTTATTTCCCCCGAAGAAGCCTGCAGACAATGCTCCCTGTGCATACTTCATGCCAATATGCCGACAAACAACCATGGCCTCCAAGAGAGACCATCCATCTCCACACAAGAGAGTCCAGTTCGTAGAACCTGGTAGTCTGACCTCTACGCGGCCCTCAGTGTCAGTCCTTCCACCCTTTAATCTTAATTTCATTTTTCCATCAAGTGCATGCGCAATTTTTATCTTATCAGTGAAGATTGGCTGGTCTCTTGGAGGGAGCGTTGGAGTTGGTGTGGTAGTTGTGAAGTGGGATTTACAGACAACTCCTGCAGATTCAGTTCCCTCGCAGTCGTGGATTCCCCATCCATCGTGCCTGCATTCAGTGAGGTTCTTTTCTGTTCCGTAGCAAAATAGGTTGTCCAACCAATAATTACCCTGTGCATGCCCATATGTACCGCTGTAAGTGACCTTCATGAGACCTGGAAAACCCAACTGTCTGCAAACTAATTCTCCCTCTCGTTCATCCCATTCGTCGTCGCAAATATTACCCCATCGGCCTTCGTGGTATACCTGCACGTTTCCTTCATATTCTGCTCGACCTTCCACGAGGCGAACTGAACCTTCCTCCACCTTCTTCCTCCTTCGGCGCGCCTTCGTCAGCGTCCTTCTGACGAATTCTGCCCTCCTCCCCGACGCGTGTCTTATCTTTCGAGAACCCGCCTCTTGCATCTGCCCTCGCTGACGGCGACGTCTTCGACGCCTGCGTTTAGCAGCATCGACAGCTTCGCACAGCAACGTCAAGACCAGCATGAGTGTTAAAAGGATTAAAAGTATGCGCGTTGGTGACATGGCTGTGCGTGGACCCCTCCCCTCGTTCGTCCTGGGACAGGATCTTTTAAATATCTTGCAATTCGGCGACCGCCGAGTATTCTAGGGTAATCCAGGCGTTTACTTATACTTATTTTTGTATGTACAGTGTATTTTCTTGTTTACGGTAGCGTCCGGCGCTCACAGTTTATATACCATTCTTTTTCAAGCTCTTATGACTGCAGTCTTACGAAAGTTGCTGGTTACATGTCACGACGTATGGCACCTGTTTGTAAGTAACGTAATACTAAGCTCGATTTCCTTGATTATTCTGTGTCTACAGAAAACTATATCACTTCATAATAACCCATTCACTCTAATATTATCGGTGAGACTCAAGTGGCGTAGTCGATTTCGTTCGGTAAATCAACGGCGCAGATGTAACGTTCAGTCAAGACTGCTGCCACTGCTTTATGAGACACAGCTGGCCGTTCAAGTGCCAAGTGACATCTGACCTGTGCCGTGGCTGTGCATACCTCCTGGCCTGGG
>27405 ENA|GCVG01027406|GCVG01027406.1 TSA: Macrobrachium nipponense c85670_g1 transcribed RNA sequence.
GGTGCCAATCTGCGACGACCGCTTTTCCGAGAGGAACGCCGAGGTCGTGTGCCACCAGCTGGGGTACAACAAGGTCAACGTCTTCCTGGGTCGCAACAAGAGGATCGAGATGTTCCCGAACGCCCTCATCCGGGTTCGGTCCTGGCCCGATCCTATACAGTGTGATGGTAGCGAAGCCGGGCTGGACGAGTGCAACGTTAGGATGAATGGACAGATATATGACCACAGGTACGAGTGTGCTTGGAATGGCGACTTTGTTTACATCTCCTGCGGTGATCTCAGCCTTCATAAGGATGATCAGGAATACTGGGGTGGCATAAGGTTCTCCATCCACAAATTCGAGCACCTGGACGTCTACAACCGCATCCACGACCCGAACAGCCCCAATCACGCCCACGCCCATCCGTTCGTCCACGGCGCCACGACCTTCTCCGCCCACCGCTCCATCCTGGAGTGGGTGGAGGTGAGGGGCGCGGGTATCCTGCACAACGACAAGTCCCCCGCCATCATGTCCTTCCACGAGACGCCCGCCCTGAGGGGCGTCACCGTCAAGGACTCCGCCCACGACGGAGTCACTATTGTGTCTGCTACGGACGCCTTCGATATGCTCTACAACACCTTCCAAAACAACCTGGGCTTCGGAATCTCCCTGATGGGGCTGACGGGTGAGACGCGTGAGTCGGAGGAGTCCTCCTTCTTCCCCCTCACTCACCTGCGGCTCCCCTACCACATGTTCGGCATGGTCGACATCTGCGACTCGACCAAGGAGCTGGTCATCGAGGAGCGAGTCGTCCTTTACTACAAGTACGACAACAGGCCCGTCGACTGCGTCAAGATATTCTCGTCCGTGTTCGACGTCAAGAATTTCGGGTTCAGGCTCCTACAGTTCAACCTCTACAACTCGACCGAGGATCCCATGCTGCCGGACAGGATCGTCCTCTACGACGGAGACGTCTACAACCAGACGACCCAGGTCCTGTCGGAGATCCACATGAACAGCGGGAACCACATGAGGTTCTTCAAGACCGAAGGGACGCGCCTCAGCATCGAGCTGCACGCGACCGGAGCCTCCGGGGACATGGGATTCACCGCAGAGATCGTCACCCTGCCCATCTCTGATCTGGGAATCAATCGTAACATCCTCCACAACCTGACGTACAACCAGTTCTACGACAACGTAGGGGGCGCCGTGTTCGCCGCCACCGCGGGGGAGGTGAACCCCTGGGTGTGCTTCTCCTTCAGTAGGATCGAGAACAACGGCAGGCAGCTCTACGCCAACTTCACCACCACGAGGGCGGCTCTTCACCTCGACCTTCAGAATATGCAGGATGTCTACTTCAAGAACAACCTGGTCCGCAACAACACCGGGGGCCTGTACATCCTCGCCGGCTCCATAGGAGCCGCAACGAAGCTCCAAGCCAACGTGACGAACAACCTCTTCGAGGGAACGCACCACTGGCCCGCGCTCCATATCGAATCGCGGGAGAACTCGGCCTACCAGCACGCCCTCATCGCCTACAACGACTTCAGCTGGTCCTTCTCGCCTTACCATGACGTCATCACGCTCGGGCAGGTCGTGTCGGTGTTCACCCACAACTACGCCCACAGCAATATCGGCAGACACATCCTGGATATTTACGGCTTCCAGAAGGTTCGCCTTCCAGTCTACCAGACGACCTCTCATAACAGCTTAGCCAAGAACATCGCTGTAGACCCAACATACCAAGGAACCATCATTGCTGGAAGCGCTGGCCAACAGTTCGTTGACAACGTCTTCTACAACTGGGACAACGCCTACGAGATGGTAGCAGTCAACGAGTCTGTACGCTGCAACATTTCCTCGGAATGCCTGGAAAAGGATATCTACCACCTTTGGGATAAGGAGAGAGCCGACGTCTGGAAGACGCCAATCGACGCTCGCAACAACTGGTGGGGATTTAATACGAGCGTCGCCGTCTCCGGCAGGATTCACGACAAACAGGATGACCGCACCCTCCTAAGTGTTGATTACAGCGAGTGGAAACTGAACAACTACAGCCTCCTGCGAGGGTGTGAGCCGGGCTACACCCGCGTCGGGGACGCCTGTTACCTATACGTGGGCGCGCCCGTCAGGTACGAGGAAGCCAAAGCCTTCTGCAAGAGGGACAACGCCTCGTTACCCTTCCTGCAGAAGTGGTATTACGAAGTACAGAACTGGCTCCTGGAACAGCAGCCGGAATACCGGTGGGAATACGACATGGTCTGGGTACAGCATCTGGATGTTGTAGGCGGGTGCGCTGCATTTGTTTATAGGCAAGTTCGCTCGGTGGACTGCCTACTCAATCTGCCCTTCATCTGCGAATCGGACCCGGACGAGACCATCGACAAGTATGCCTGGGTTTCGGACACCTTAGCCCTGGCTGCCATAGCCGCCACCGTCGGCTGCCTGATCCTGGTGGTGGCCTGTGTCTCCTGCTGGGTGTGCAAGTCCCGTCACCGGCGGAAGGAGCGGATTATTCGCCGAAATTCCATCAGGGCTTCCATCCGGTCAAATCGGTCGGCCTTGTCGGCCATGTCGACGACCAGCGGCGGATTCAGCGACAACGGAAGGAGGAGGATTATTCCCGACTCCCACAGGGCGTCCCCGATGAAGGCCAGCGGGGGCGGCGGTGTGGGGGGCGGTGGG
>21619 ENA|GDFV01021620|GDFV01021620.1 TSA: Neomysis awatschensis My_CDS_21060-1 transcribed RNA sequence.
AAACAGTTGTTCTTCTTGCAATGCGCCATGGAGGAGAACTGCCTCGCTAAGTCAGCATACACCGCGCAGGAAGCAGGCTATGGGTGGCATCTGGAGACCCGGAGACTGCTCAGGTTTACTGCCAGGATAGCTAATCAAGGCGACGATGCATTTCTTCCTTTCCTACCAAAATCTCACTGGGAATGGCACCAGTGCCATTTGCACTATCACAGCATGGAAGTATTTGCTCACTATGATGTCATTAATTCGAAAGGTGACAGAGTAGCCGAGGGTCACAAGGCCTCTTTTTGTTTGGAAGACAACAATTGCATGCCTGACGTCGAACCAGTCTACAAGTGTGCGAACTATGGTGACCAGGGAATCAGTCCAGGTTGCACAGACACTTATGCTTACAACATTGATTGTCAGTGGATTGATATCACTGACATTGAACCTGGCTCATATACCTTTAAGCTCTCAATAAACCCCCAGTTCAAAGTGGGGGAACAAAGTTTTGACAACAACGCTGCCATCTGTGATCTTCAGTACACTAATCAGAATGCTTACATCAGAAATTGTACTTATGGAAGGCCATAG
>27920 ENA|GDRN01027921|GDRN01027921.1 TSA: Scylla olivacea Ref_Crab_Transcript_28026_1558 transcribed RNA sequence.
GGCAATAGTGGGTGGTACGTTCTTAGGCTTGGCCTTTCCTTGCTTGGCTTGGACCAGAAGCTGCGGCTAGAGAGGAACGTCATCAAGGAAAATACAGTAGAGGAATTGTTCATGGCCTTCCACTCCCGCAGCCAAGCATCAGGGGTAGTGTGTATTGGTTCCTCCAACATTGTCCTTTACAGGAACTTGTTAGATAACCCAGCTTCTAGATATGAGTTGGCCTCCCACACCAGTGATCAGAGCATCCCCATCCAAGCTACACACAACTGGCTTGGTAGCAAGTTTGAGCAAGAGATCTTCAGGAGGATCCTTGACCGTCGAGACCTATACAATTTGGCGCTTATACATTTTCATCCTTACCTGCTGAGCAATAACAATGTGGAAACACCTGTCATGCAGGAGGGCCCTGAGAGTGAACCAGAATTCTTTGACCCAGCAGACAACCACATTATTGGAGGAGAGGTGAACGGTGAGGTGACACTACGCGATGGCCTCTATACTGTCACACGAGACATTTATGTTCACAAGACAGGCACGCTGACTATTGCCTTTGGCACTACACTTGAGTTTGCTGAAGGCATGGGCATGATGGTGGCTGGGCTGTTGCGTACGGAAGGCTCTGGAACTCGTGATGTCAAGTTCACTCTCCATGGCACTACTGAGCAGGAAGAGGCACTGGAGAGGGCTGCATATTTCTCTGGGGAAGAAGAAGCCATACCTCTCAATGCCACAACCAATGTGACTCTAACTGAAGTGCACAACCTCAATGTGACACAGGAGGAGGACATGACCCCTTCTGTGCTTGTTAAGCTAGTGGGTGGCAGAAACAGCCATGAAGGCAGACTAATGGTTTGGGTTGATAGCCAGTGGGGAACTGTGTGCAACCATGGCTGGAACCAGGATGCAGCAGCCATAGCTTGCCACCAGATGGGACTGGTGCTGAACCCTGAGGACTGGGATCTGCAACCCAGCCAGCTGCCATCTGAAGGCCAGACCAGCCCCATTCTTATAAGCAATGTCCGGTGTGACGAATTTGACACTGACCTCACGAAGTGTATCAGTGATCGGTACTGGGAGTTAGAGAATTCGTGTTCCCATGCTGAGGATGTGGGCATCCGTTGCTACCCTGGCTCCTGGGCTGGCATCCGCTTGGGCATGACAGCACATGAAAGCCACATGAAGGGCGTGATCATAGAGAAGGCTGGTCTCTTTGATTACACTACCCGCACTTTCAAGCCAGCCCTTCAAATTGACTTCCACCACCACGTCATCCAGGATGTGGAGATCCGTAACAACCTGCAGGACGGAGTGGGTGTGGTGTACAGTGACCAGTATGCCATTGTAAACCCCAGTGCCAGAGTATTCCACTCCTGCACCTTCTCTGGGAACAGACGGCATGGTATCACCCTCAAGCAGCTGGGTGTAAACATTACTAACTCCAATTTGGAGCGTAATGATGGTTCTGGCCTGCACTTCAATCCTTTCTTGAAGAGAGCAGAGCAGAGGGAACTGGCTAGCTGGCTCAAGCTACAGCAGGATCAATATTACAAAATACCAG
>59302 ENA|GDRN01059303|GDRN01059303.1 TSA: Scylla olivacea Ref_Crab_Transcript_59458_1840 transcribed RNA sequence.
GTGGAACGTGACTGAAGAGAATCAGGAGGCGGGCAGGGCAGCAGAGGTCAGCGGGAACGTGGTGGTGGCGGAAGAAACAGAGGGACATAAGTGTGTAGTACTCAAGGAAAACTTCCCCATCAGTCCAGGGGAGGCGGAGGGGGGAGACGCCCCTGCTGAGTACTTCTTCTGGCAGCTGACTGACTGCAACGAGAAACTCCACTTCGTGTGCGAGACGGAAAAGTTGGACGTAGGCTGCGTAGTGGAGCGGGGTGTCAACTACACGGGGTCTGCCAGCGTGACGGTCAAGGGCGAGAAGTGTCAGGCCTGGAACCACTCAACCCTGCAGCGGAAAGTGAGGGACCTGTCGCCGCACATTCCCTTAGTGGAGAACTACTGCGCTAACCCCGACGGCGATGACGTGCCCTGGTGCTTTTCGTCCCAGGGAATTGCTAGTGCGTGCGACATCCCGAGGTGTGAGAGACAGACGATAGTGGAGGAAGAGTGTGGCCCAGACAAGTTCCGCTGCTCCTCTGGGGAATGTGTGAACGGCGTGTGGTACTGTGACGGCCACGAGGACTGTGAGGATGGGAGCGACGAGAGGGAGTGCCGGGACTACAGTGATGGGTTCAGCAAGGCAGTGAACCAGCGCATGAAGGGGCGCGAGGTAGAAAAATGGCTCAACACACTCAAGACGACCTGTGCTGCCCGCTGTGTGCAGGCCAAGAACTTCGTCTGCATGTCCTTCAACTACCACCAGTCCTCGGAGACGTGTGTTCTGAGTGACAGCACTGTGGGTCGGTCAGGCGGGTTGGTGCAGGAGGCTGGCTGGGAGTACTACGAGATGCAGACTTACGCCATGAACTGTGACTCCAGCTTCGTCTGTAGCGATGGACAGTGTCTCAACTCCACCCAGCAATGTGACGGGAGGAAGAACTGTAGGGAAGGGGAGGACGAAGACGGCTGCGAGAGCGAGATCAACTTTGAAGTGCGTCTCGCCAACGGCTCGTCTCCCAGTGAGGGTCGCGTTGAGGTCAGAGCCTTCGGTCAGTGGGGCGCCGTGTGTGACGATATGTGGAGTTTGTTGGAGGGGGACGTGGTATGTCAGTCCTTAGGCTTCCCCCGCGGCGCCAAGGAGGTGTTCATAGACTCACACTTTGGCTCCGGCGGTCTTCACTACCTGATGGACGACCTCAACTGCAAGGGCATGGAGTCGTCTCTGGCTGAGTGTGACTTCGCCGGCTGGGGAGAGCACGACTGTGTTATTTCCAAGGAGACGGCAGGTGTGAGGTGCTTCACGGACGAGGACGAGTGCAAGCAACAGCAGTGGCAGTGCAAGAACGGCAGGTGTGTGGAGATCACCTACCTGTGTGACACTGTGGATGACTGCCGCGACGACTCCGACGAGGACAGGACCATGTGCGAGTCACCGGTAAAGGTTCGGCTGGTGGGGGATGAGGAGTCAGGGCGCAGTGTCTCCAGTAACCTGATAGAAGACGAAAAGGAGAGGACTGAGTTTTCAGGGCGCGTGGAGGTCCGCTACATGGGGATGTGGGGTTCTGTGTGCGACGACGACTTCGGTCTGGAGGAAGGACACGTGTTGTGCCGCATGATGGGTATGTCACGCGCCACACACGTCTACAAGAACAACACGTACGGCCCGGGCTCAGGTTTGATTTGGCTGGACGACCTTCGCTGCCTGGGATATGAGTTATCAGTGGAGGACTGTCAGCACATGCCCTGGGGGGAGAACAACTGCGAGCACACAGAGGACGTGGGTCTGCGCTGCGTCAGGGACGAGGACACTGCTTCCTCGCCCTCCTCAGTAAGTTAGGCGGACTTTTGGTTTGTGAGTGTTTTA
>91180 ENA|GDRN01091181|GDRN01091181.1 TSA: Scylla olivacea Ref_Crab_Transcript_91366_1483 transcribed RNA sequence.
TTTTCTTATTAATGAAAATTCACTGAGTAGGTAACTTTACAAGGATGTTTTATCATCAGCAAGCAAATAGGCACACAACATGCTTTAGTCAGAAATGTGAAAGGCTTACTTGATTTTAATAATGTATTAGGGTCTGCCCAGTGTACAGTTCCCTATCCACACATTCTGGGTACCATATATCATTTCACATGAAGCAGCATTGTTGTCAAATGTCTTCTCTGCGACCTTAAACTCTGGATTTATTGCCAGCTTAAATGTGTATGTGCCTGGCTTGAGATCAGTGATGTCAACCCACTGGCAGTCAATATTATAGGCGTAGGTGTCAGTACAGCCAGGACTGATACCTTGGTCACCATAGTTGGCACACTTGAACACAGGTTCAACATCTGGTAAGCAGTTGTTATCCTCTAGACAAAAGGAAGCTTTATGCCCTTCTGCTACTCGGTTTCCTTGAGAATCAATGATGTCATAGTGAGCAAACACTTCCATGCTATGGTAGTGCATATGACAGGCGTGCCACTCCCAGTACTGCTTGGGAAGGAAAGGTCGGAAAGCTTCATCTCCTTGGTTGAATATCCTGGCAGTGAAGCGCATGAGTCTCCGAGTATTGAGGTGCCACCCATAGCCACTCTTCTCAACCTCCGCAGATGAGGTGGCTAGACAATTTTCTTCCATAGCGCACTGCAGGAAAAAGAGCTGCTTGTCCTCCAGGCGAGCTGACCTAGCCAATTCCATGTGGTCTGGCACCAAATCTGCCATTTTTTGAACACAGGTGACTCCAGCAATATTCCCATTTGCAGATGGATCAGGACAGAAAACCTCCCCCACATCATCATGGAGGCACTGTTCTAACCTTCCCTCATTTCCGGTGCACTTCATGCCGCTGATAATGACATCTGATCGATTTCCCCCAAAGAAGTCTGTGGACAAAGCTCCTTGGGCATAACCATACCCCAGATGGCGGCACACCACCATACCCTCCAGCAGGGACCAACCATCGCCACACAGAAGCCCCCACTCCTCAGACCCCGCCAGCTGCACCTCCACTCGACCTTCGAACTCCGACCGTCCTCCCTGCAGGCGAAGCTTCACCTTCCCTTCCACCGCGTGTTTTAATACGGTTTTATTTGTAATGATTGGCTCATCTCGTGGAGGTAAAGTGGGCGATGGAGTAGAGGAAGAGAAGTGACTCCTGCAAACCACCCCAGCTGTTTCGTCTCGCTCGCAGTCGTGGATTCCCCAGCCGTCAAATTTGCACTGTGTCAGATTCTTCTCCGTCCCCATGCAGAAAAGGTTATCCATCCAGAATCTGTCTCTGGCATGACCGTAGACTCCACTGTAGGTAACTTTTTCAAGGCCAGGGAAACCCAAAGCCTTGCAGACCATTTCACCCTCACGGTCATCCCACTCATCGTCACAAATGTTACCCCAGCGGTTTTCGTGGAATATTTGCACGTTTCCCTCCCACTCCGCGCGGCCGTCA
>15050 ENA|GDUJ01015051|GDUJ01015051.1 TSA: Talitrus saltator comp43640_c0_seq1 transcribed RNA sequence.
GTTACCCTCATCTCCGCTGTTGACCCATTCGACATGCTCTACAACAGGTTCGAGAGGAATTTAGGATATGGCATCTCAGTAATGGGCTTGACTGGAGAGACCAGAGAATCGGACGAGTCGTCTTTCATCCCTCTGACCCACGTTCGGCTGCCTTACCATGTCTTCGGCATGGTCGACATTTGTGACTCGGCTAAGGAGATGATCATCGAAGAGCGAGTCTTGCTTTACTATAAATACGATAACAAGCCTGTCGACTGCGTCAAGATATTTTCTTCAGTTTACGACGTTAAGAACTTTGGTATTAGGTTCCTTCAGTTCAACTTGTACAACTCGACTTGGGACTCATCTGCGGTCCTTGATCGACTGTTGCTGTACGATGGTGAACTGTACAACGAAACCAGCACGCTATTGGCGACTCTTCACGCCAACACCACAAATCACATGAAGCTTTTCAAGACCATCGGCACGAGACTGTCTGTGCAACTTCATGCCCCCGGAGCCTCGGGAACATTTGGCTTTGTAGCCGAGGTACTCACGCG
>29389 ENA|GDUJ01029390|GDUJ01029390.1 TSA: Talitrus saltator comp73102_c0_seq1 transcribed RNA sequence.
CGAAGTGCCCAAAATTTTCTTCTCGGAAGTGCCCAAAATTTTTTCGTCTTAGACATGTCTCCGACAAAGCTGCTGGTGTGCATCCTTCTCGTCATGCTCGTCATTGCGTTCGTCACTGACGAAGCAGACGCAGTCAGAAGACGTCGACGGCGACGCAGGAGGAACAAGCAAGAAGGCACGAACGTATTACGTCGCAGTGGGAGACGGAACGCACGTCGCGTACGTCATGCTACGTCTCGGCGAGAAGAGTTCGTCAAACGCAGGCTCAGGAAATTCCGAAACAGAGACGGCGACTACGAAGGAAAGACTCGTCTCGTAGACGGCAGGGCTGAATTTGAAGGCAACGTGGAGGTGTACCACGACGGGTCGTGGGGCAACGTGTGTGACGACGAATGGGACCTCAGAGAAGGCGAGATCGTCTGCAAAGGCCTCGGGTTCCCTGACGTCGACAAGGTCACCTACAACGGCTACTACGGACACGTCAGACATAAGTTCTGGCTGGACAACCTCTTTTGCTACGGCAACGAGAAGAACCTGACTGCTTGCAAGCACGACGGGTGGGGCAAGCACGACTGCCAGCCCGACGAGGCAGCCGGTGTCGTGTGCAGGACCCACTTCACGACGACCACTGAGGCGCCCACGTCGCCAGCGCCCACCGTCCCCATCAGGGATGAACCTGCCTACATCAGGAGATCCAAACTGACGGAGACGTTTGGTAAAGATACAATGGAGCTGCGAGTGGCCGGAGGCAGGGTGAAGGAAGAGGGTCGAGTGGAGATCGTCATCCCGAGCTCCAACTCCACAGGACTCATCTGTGGAGATGGCTGGGGTCTGCTGGAGGCGGCTGTTGTGTGTCGCCAGCTCGGTCTCGGGTATGCCCAGTCTGCGCCGTCCACGGGTTACTTCGGCGGGAACGCATCTCAAATTTCGCTGTCGGGCGTGAAGTGTCGGGGCGACGAGCGGCGGCTGGACGACTGCCTGCACGCGGTGCCTCAGGAGCCTGGCCTGGTGGACTGCCTGGGGCCTCCTGGGGACCTCAATATCGCCGGCGTCACCTGCGTCAAAAAGATGGCCGACCTCGTGCCTGACACTCACGAGCTCATGAGGTCCGTCCACTTGGAAGACAAGCAACTGTTCTTCCTGCAGTGCGCTATGGAGGAGAACTGCCTCGCCTCCACTGCATATGAAAAGCAGAACACGGGCTATGGGTGGCACCTCGAAACTCGGCGTCTGCTGCGCTTCACAGCCCGCATTGCCAATCAGGGAGACGATGCCTTCCTGCCCTTCCTGCCCAAACATTACTGGGAGTGGCACCACTGCCACATGCATTACCACAGCATGGAGGTGTTCGCACATTACGACATCATAGACGCGAGAGGCAACAAAGTGGCGGAAGGTCACAAAGCTTCGTTCTGTTTGGAGGACAACAACTGCTTGCCGGGGGTTGAGCCGTACTACAAGTGTGCCAATTTCGGAGACCAGGGCATCAGTCCAGGCTGCACCGACACCTATGCCTACAACATCGATTGTCAGTGGGTTGACATTACGGACCTCGACCCTGGCGACTATACCTTCAAGCTCGAGATAAATCCCGATTTTAAAGTCGGGGAGCAGAGTTTCTTCAACAACGCGGCTCGTTGTGAGCTTAAATACTCTGCATACAACGCCTGGATCGGCAACTGCACTCTGGAGAGGCCTGGACAGAATTGAGCTGCAATGTGACGTCACAAGACCACGTGACGCCCCTGGACCACAAGACGCCCCTGGACCACGTGACGCCCCTGGACCACGTGACGTCCCTGG
>17832 ENA|GEBG01017833|GEBG01017833.1 TSA: Homarus americanus DS01-Homarus1_Transcript_14323.contig3 transcribed RNA sequence.
TGTATTCAGGATTAACTGCTACCTGGTGGGTGGTATGGTATTAATTAACAGTTACTTTTGACAAAATAAATGAAGAGGCACTCAATTAATTCAATTGCCTTCAAATTCAATAAGGATACAGATCTAAAACTAGATGGCCAAAGACAGTGATGTTTGCCACTTGAGAATTTCTAAACAGGAACCAAAACACTGGGAAAAAAATAATACAATAATTAAATTTAGTCAGGTTGGTGGATATTAAGAGCAGGGCCCATGTGACTGGGAGTAACAAACAAACAACACAATTGCTATCATGACCCACCAATGATAAAGAATGTATCATTGCCGATATGTATCATTCTTCCTTTATAATTCATAATATTTTTATACGATTTTACACCACTCATTCATGATTTAACAGTGCAATGATGTTCAAGAGTATTTTGAGACAGGGAGGGGAACATTAAATTTGTCATGCAGAAAATAAAGATCACTTTCATTTCTCTCAAAGACCTGTATTTGTGTCATAATGTAAACAATGTAACGATTTTATCTTGTATGTACAGATAATTTATCTTTTTTTTTTCCTTCAAAGTGGCAGCTATCCTCACTCAGCTGTTGTGTGGCCATCATTAAACTCATACCCTCAACCACTAAACTCTCCCTCCCCACCTCTCCTTGCCCTCAGGTAGTCATATACAGTACAGTACATATAATTCAAGCTTCAGTAACTTTACACAGTTCTGTTATAATAAAACCCTACATATGAAACAAGAGACTGAATGTGAAGACTAGTTGACCTGCCTGAGAGAGTCCAAACTTCATTAACAAAAATTAGTGTCAGATAAAACACCGTTGCATCATGCTATGTTCCTGATCATTAAGAGTCAAAGCATAAACGTGGACCTCAATAATATATACTTAAGGAGCTCGTAGAGGATACAATGATGAGGCATAGGAAAGACAATGAAGGATAAAGATGTACTGTATATACCGAGTAGTCTACATCAGAGGGATCTTGGGGAGGAGGATGCTGGAGTATAAGAGTATGGTGAAGGAAGGTACAGTAATGATAACTCAGGTGAGGATTTTGAGAGGGAACTGAGTGAAAAGTATGTTCAGATTAAGAGCCTGAAAAAGTCATTAGATGGATAGGAAATATATTCTTGTATATAATTAGAGCATTTAAAACAACAGAGGGGATTAATATACTGTACAATGGTCATGGTAGTATATTTAATATCCAGTTCTTACCTTGAATGTGTATGTCCCGGGCTTTAGATCAGTAATATCAACCCACTGGCAGTCAATGTTGTAGGCGTAAGTGTCGGTACATCCAGGGCTGATACCCTGGTCCCCAAAATTGGCACACTTGAAAATAGGTTCAACCCCAGGCAGGCAGTTGTTGTCCTCTAAACAAAATGATGCCTTGTGTCCCTCAGCGACTCGGTTGCCCGCAGAGTCAATGATGTCATAGTGAGCAAACACCTCCATGCTGTGGTAGTGCATATGACAGGCGTGCCACTCCCAGTACTGCTTAGGAAGGAAGGGACGAAAAGCTTCATCACCCTGGTTGACGATGCGGGCAGTGAAGCGCATCAAACGGCGTGTCTCCAGGTGCCAACCATAGCCACTATCCTGAGACTTGACAGCAGAGGCAGCGAGGCAGTTCTCTTCCATGGCACACTGCAGGAAGAACAGCTGCTTGTCCTCCAGATGTGCCGATCTTGCCAGCTCAATGTGGTCAGGAACTAGGTCAGCGATTCTGTTGACACAAGTGACCCCAGCAATGTTAGGGTCAGAGGTTGGGTCTGGACAAAACACATCACCAACAGCATCATGGAGGCAGTGCTCTAGTCTGTCCTCATTGCCAACACACTTGATACCGCTGATGACAACGTCTGACTTGTTGCCTCCAAAGTATCCTGTAGATAAAGCTCCCTGGGCATAGCCTAGTCCCAGTTGGCGGCACACAACCATACCCTCAAACAAACTCCATCCATCACCACACAGCAGACCCCAAGTGCCGTTCCCTGGCAGCTTCACCTCTACACGACCTTCCGTCTTCGTCCTGCCGCCCCTCAGACGCAGTTTCAACTTCCCATCGAGGGCATGCGTAAGTTTGGTCTTGTTGACAATTTGTGGCTGGTCCCTGGGTGGCAGCGTGGGCGGGGAGAGAGTGGTAGCAAAGTGGGACTTACACACCACCCCAGCAGCTTCATCGTTCTCACAGTCGTGTACCCCCCAGCCATCAAACCTACACCCGGTTATGTTCTTCTCCGTTCCTACACAGAAGAGGTTGTCCATCCAATATCTGTCTTTAACATGGCCATAGACGCCACTGTAGGTAACCTTCTCGAGACCCGGGAAGCCTAGGAGCTGACACACTAACTGGCCCTCCCTCTCATCCCACTCATCGTCACAGATGTTGCCCCACCGACCCTCATGGTAGACCTGGACGTTGCCCTCCCACTCAGCACGACCGTCGATAAGCCTCATTTTACCCTCCTCATCGTTCCTTCTTGCCTTCCTCAGTCGCCTCCTGACAAACTCCGCTCTCTTCCCTGCTGCATGGCGTATCCTACGAGCTCCACGCCTCACTCCGCCCTCCCTCGCTCTTCTACCTCGCATACGGCGGCGACGACGACGACGACGGGCAGCCTCGGTGTCGTCTGTGAGTAGCGACAACACGACAAGCAACACCAGCAGGAGCGTCAACACCCGCGACGGAGACATACTGCACCCACACCTCAACTCTCTTATTGGTCAGTTTTCAGTTCTTAAGAATTTTGTTGACTATCACTGACTATAATAACAACTTAAGCTAACCTCGACACTTGTGTATGAGATGGCCTGCTTAGTATATTTTAGAATTATTACTGCAAAATAAAGTTTTCATACGCTAGCACCACCTGGGAAGCCTCGTGGACAGTATCTAATTGCAAACTCTTCCTCTGTGCTGTACATGTTCATCTATGGCACTACTGTATTCATAGTCTGTGAGGTCCCAAGTGGCACTGGGCGGGAGAGAGCCACTGATATCAAGGGTCCTTGCCTGACATCTGA
>21070 ENA|GEBG01021071|GEBG01021071.1 TSA: Homarus americanus DS01-Homarus1_Transcript_17097.contig1 transcribed RNA sequence.
CTATTATCAAGCTCTGAGGTGTAACCGGGGGGAGACTGTGTTGTTTCCTCATACACCACAAAGCTTGGATCCTCGTCTACTGAGGAGTTGAAGTTAGACTTGGATATGGAGTCAAAAGATCCATGGAGACCATTCATTCTAGATGCTCCTCCAACTGAGCCTCCACCCTTCATGGGCACCGCTCTCTGTGGCTCCTCGATGATCCTCCTGCGTCCTATATCACTGAACCCTCCACTGGTGGTAGACAAGGCAGATCTGTTGGAGCGGATAGATGCACGAATGGAGTTCCTGCGCATTATGCGTTCCTTGCGTCGATTTCGTGACTTACACACCCAGCAGGAGACACAGGCAGCAACAAGGATCAAGCAACCAAAAGTCACTGTGATGGCTGCCACAGCCAATGGGTCAGAGGTCCAGGCAAATTTATCAATAGTTTTATCTGGGTCAGATTCACAAATGAAGGGAAGATTCAGGTTGCAGTCGACAGAACGGACTTGCCTATAGACGAAGGCAGCACATCCACGTATAACATCCAAGTGCTGCACCCACACCATATCATATTCCCACAGATACTCAGGCTGCTGGTCTAACAACCAATACTGCACTTCCCAGTACCACTTCTGTAGGAATGGTAAGGAGGCATTGTCCCTTTTGCAGAATGCCTTAGCTTCTTCATGTGTGACTGGACCACCAATGTACAGATAACAGGCATCTCCGACTCTAGTGTAGCCTGGCTCACACCCTTGTAGTAATGAGTAGTTGTTCAGCTTCCATTGACTATAATCAACACGAAGAAGAGTCACATCGTCTGTTTTATCGTGGATACGTCCGGACACGGCCACGGATGTGTTGAACCCCCACCAGTTGTCTCGAGCATCAATGGGAGTCTTCCAAACATCTGACCTACTGAGTCCAGACACAGATTCATTGACAGCGACAAGTTCATAAGCATTGTCCAAGTTGTAGAAGACATTATCTACAAACTGTTGTCCAGCGCTGCCAGCTATGATGGTGCCTTGGTAAGTTGGGTCCATGGCCATGTTCTTGGCAAAACTGTTATGAGATGTAGTCTGGTACACGGGCAGACGGACTTTCTGGAAGCCATAGATGTCTAAAATGTGTCGGCCAATGTTGCTGTGAAGGTAATTATGAGTGAACACAGACACCACCTGAGCTAAGGTGATGACGTCATGGTACGGTGAGTAAGACCAACTGAAGTCATTATAGGCTATGAGTGCGTGCTGGTATGCCGAGTTTTCCTTGGAGGCTATGAAGAGGGCCGGCCAGTGAAGAGTGTCCTCAAATAGGTTGTTGGTGACGTTGGCTTGCAGCTTCGTCGCAGAACCCATGGATCCAGCATTAATGTAAACGCCTCCAGTATTGTTGCGCACCACATTATTCTTGATATAAACATCCTGCATATTCTGAAGGTCTAGGTAAACAGCTGCTCTAGTAGTAGTGAAATTCGCATAGAGTTGTCTCCCGTTGTTCTCTAAGCGGCTGTATGATAGACACATCCATGGGTGCACCTCCCCAGCCGTGGCGGTAAAGAAGGCACCTTCCGCGTTGTCATAATACTCATTATATGTAAAGTTATGCAGAATGTTTCGATTAATGCCAAGATCTGATATGGGAAGGGTCACAATTTCAGCAACAAAGCCAAGATCACCCGAGGCTCCGGTAGCGTGAACCTCCACAGATAAGCTCGTTCCTTCCGTCTTGAAGAATCTCATGTGATTTCCGCTGTTCATGTGAATCTCGGCAAACTTCACAGTTGTATAGTTGTACACGTCTCCATCATAGAGAACGATGCGGTCCTTCACAACTGGGTCATCAGTGTGTACGGTGGAGTCATACAGATTAAACTGAAGAAGCCTGAATCCAAAATTTTTTACATTGAACACCGATGAAAATATCTTGACACAATCCACAGGTCGATTATCATATTTGTAGTAAAGGATGATCCTCTCCTCAATCCTGAGCTCTTTGCTAGAGTCACAGATGTCTACCATCCCGAACATGTGGTATGGGAGACGCAGCTTGGTCAGAGGGAAGAACGATGACTCTTCAGTTTCACGTGTCTCTCCGGTGAGGCCCATGAGAGTGACACCCACACCCAGATTATTTTGAAACTTGTTGTATAACATATCAAAGCCGTCCTTAGCAGAGACAATGGACAGGCCATCGTATGCCGAATTCCTTATGGTAACTCCCCGTAGTTTTGGCGTCTCGTGGAATGAAAGAATTGCTGGAGATTTGTCATTATGAAGTATTCCTGCACCTTCAATATTTACCCATTTCATCACAGAAGGTAACACAGTTGTGTGTGAGTTACCGTGCACTAGCGGGTGGGCGTGAGCATGTTCTGGGCTGTTGGTGTTATGGATCCTCTGGTACACATCCATGTGTTCAAAATTAGGGATTGAAAACCTAATGCCACCCCAGTATTCTTCATTCTCATTCTCTAAGTTGAGATCTCCACAAGATATATAAACAAAGTCACCATTCCAGGAACATTCATAGGTGTGGTTGAAGATCTGGCCATTCATCCTGAGGGAACATTCATTTAACGCCATCTCTGTACCATCACACTGAATAGGGTCAGGCCACGATCGAATGCGTATTAAAGCATTGGGGAACATCTCAGTCCGCTTATTGCGACCATGGAAGACGTTGACTATATTGTGTCCAAGTTGATTACACACTACTTGGGCGTTGCGCTCAGTGAATCTATTATCACAGATTGGTACCCACTGCTTCGTTGTACCATTAAAGATGTCCAAGAACCCGTCTCTTCTGCCGTCACAGTCCCCTTCTACACATAGTCTTACAGATTCTAAAGATGATTTTGTGTGGCGGCCAACTCTGTAGTGCGTTGCCGTTGAAGTATCAACAGGTCGCATGGTGATGCGGTTATCTTTGACACCTACTGCTTCTAAGCGACCCAGAACAAGCATTCCAACGCTGGGAAAGAACTCCAATGTAGCTCCTGCTTCAATCACCAAGGTCACTCCCGGCATGACAGTTAAGTCAGACTTTATGACATACGGTTCAGAACGTTTTGTTAATCGTAAATCATGTAGAAGTCGACCACCAATGGCCTCCAGATCCATTGTCTTCTCTTTTGTTGTAGATGATCCCACTGATGACACAGGTGCTCTCAGGTTGTCTTCAATGAGGTATGGAAGATAGTCGGCAAGTGCAAAGTTATTCCAGTCATCAAAATCAAAGATGCGCTCCTCAATTACTTTAGGGTCACGGGAACCCCACCAATTAGCTTCGACATTTAGATAATTATCAATCCTACTGGTAAAGAGACCAGCCAGTAATTCATAGTCCATTTCATTGGATCCAAACTGGTTATGAGTTATGTTTATTTTCTGAAGACCTCGCACTGCTATAGTGTAGCTGGCTGGCTGATATGCCCTAGATGGGCTGCTCCTAAGCTGAAGAGCATGTCTATTTCTTTGAACTTTGTTGTATTCAAAATGAGCTTGTACAACCCCAAGGATATCACTTTGACTGTTAGTGTTAAATTCAACAACATATGAGCCAATATTTGAGGTTATGGTGTTATCATAAATGAACATCTCTTTCTCCATGCCCTGCAGCGATATCAGACCTTGTTCACAAGTGTTCGTCTCAAATTTGGAATCGGTCATGTTTATACGAGCAAAATGGCCATCTACCAAGAACTGGAACCGGACGTTATTTAGGAAAGACGATTGATTGATGTAAATAGTATGGGTGAAGTTCTCAGTGTACTGCCACACGTATGGCAGCGTTAGTACTATACCACCACCACCATTGTTTTCCATTACAGTCTCCTGCAGCACCCAGTGGAAGAGGTTGTTGGACTCTCGAACATCCCAACTGTACTGGTCAATGCCTCGGCCATTGCCTGATATGGTGGTACCGTTGAACATGAAGGTTATCTCTGCAATGTCGTCATTATCCATCATGACTCTAAACGGTGAGAGTGTGTACACTGCCTGGTTGTTATTGTTTATAATCTTAGAGTTAATGACCACCATACTCTCATTAGCACATCGCATGAGGTGATCGCCATCATCTGTCAGATATCTGTTGTAATGCAGTGTAGAGATGCCAATATCATTTTGTTGAATGTTTGTTTTGTCAATGTACAGCATGGGCCACTTAGCACGGAAGTTGCGTAGATCTCCAGCCTGGGCGATGTCCCTCCTATCTATAGCTGTCAGTACAAAGATGACGTCACCAAGAGCATAAGGTCCTGAGCTGTACTCAATAGTTATGGCATAACTACCGGAGGTCGTAGGGAAAGCCACCTGGTCCCCTCGCAGGTCCCAGCGCGCAATATCCTGGCTCTCAATAATCTTCTGGTAGTCATATATCACAATCATCTCGGTGCTCTCTGGTGTGATCGGGTTCAACACTTGGATTCCGATTACATTGGAATGTGACGTCGAGACGTGGATGGTCATCTTGGTGTCAGCGCCCCGTAGTGTCTGTGTGATGAAATATTCTGGCTCATTGAGTGTCAGCTGGATATCCTTTGGAGTGTCTGGAATTTTTCTGTATCTGTCATGCAGCAACTTGAGCCACCCTGTTAGCTCCCTCTGATCAGCTCGAGACAAGAATGGGTTGAAGTGGATGCCAGAACCATCATTGCCTTGTAGCTCCGAGTCAGTTATGTTGACCCCCATCTGCTTCACACTGATGCCGTGTCTTTTATTCCGGCTAAAGGAGCAGCCCTTGAACACCCGAGCGTCAGGGTTGGCAATGGCATACTGGTTACTGTAAATAACACCCACGCCGTCCTGTGAGTTGTCCCGGACTTCAATATCTTGTATAACGTGGTGATGGAAATCAATTTGCAGAGCAGGCTTAAAGGATCTTGTGGTATAGTCAAGGAGCCCTGCCTTCTCGATGATAACACCCTTTATGTGACTCTCGTGAGCTGTCATGCCTAAACGTATGCCTGCCCAAGTGCAAGGGTAGCAGCGGATACCTACATCTTCAGCGTGCGAGCAAGAGTTCTCTAGTTCCCACGAGGCATCACTCTTGCATCGTGTTATGTCTGTGTCAAACTCATCACACTGTACATTGCTCAACAAAATCCTGGCAGTCTGACCCTCTGGTGGCATGTGACCAGGCTCCAGGAACCAGTCCTCTGGGTTGAGAACATGACCCATCTGTTGGCAGGCAGCCGCAGCAGCATCTTGGGTCCACCCATGGTTACAAACAGTCCCCCACTCACCACCTACATATACCATCAGTCTTCCTTCAAGGTCATTCTTGCCTCCTACAAGCTTAACAGGAATGACTGGGCCCTCCGTTACATTGGACACCAGTACGCTAGTTGTTATATTAGCATGCTCTGTACCATTCAGCACTACCACCTCTTCTTCTGCATAAAGTGCAGCTCTGGCAAATGTCTCTTCCTCTGTGGTACCTTGGAGGGTGAAACGGACATCACGTTTTCCAGATCCTTCAGTGCGTAGGAGTCCTGCCACCATCATGCCCATACCTTCAGCAAACTCCAGTGTGGTGCCAAATGCAATGGTCAGTGTTCCAGTCTCGTGAACATATATGTCCCGAGTCACAGTATAAACTCCATCGTGGAGCGTAACCTCACCGTTCACTTCTCCACCAATAATGTGATTATCAACTGGATCAAAAAAATTTGGTTCACTCATCTGCCCTGGTTCAGTCACAGGCGTTTCTACATTGTTGCTGCTTAAAAGAAACGGGTGAAACACCACTAATGCCAGGTTGTAGCGGTCACGGCGGTCAAATATCCTATCAAAAATAACCCTCTCAAATTTGTTTCCAAGCCAGTTGTAAGTAGCATTAATCGGTGTGCTCTGATCCGTTGTATGTGAGCTGATTTCGTAAAATGAACCAGGATTTTCAATTAAGTTTCTGTACAGAATGATATTTGAGGAACCAACACATATAACTCCTGAAGCACGACTTCTGGATTGAATGTTAATATAAAGTTCTTTGACAACATTGTCTTTTATTGTATTCTTTTCTACACGAAGGGTTTGATCTAGTCCGCGTAGGGAGAGAGTTAGACGAAGAACAAACCATCCAGTGTTGTCTCGAAAATGATTCCTTACTATATGCCCAACAAAAGGTAAACTTGGCAGCTCTACTTTGTCTTCATTGTAGATCATCACAGTCCCTCGGTCATTCTGTTGAAACTCATTGTACTCAATAGAGAGATTCATATTTACAGCTGGAGTAATTTTTACAGCTAATCGGTGGTTCTTCTGAAACAAATTTTGGCCTATTTGAACTGTTCGCCTTCCACCGTCTCTAAGCCAACAAGACTCTATCTCTATTGCTGCTCTGTGACCTTCCGTGAATGTGTTACTGCTAATGTTCACTAGGGCATCCCGGCAAAAGTTACCAATTCGTAGACCCACATCTAAATTTCCAGTTATAATTGAATAAGCCACACTGGTCTTATGTTGAATCTTGGTATCTAGTCCACTTTCATTGAACCACACAGCAACACCTCGAAGTGTGTTGTCAGCAATATTGCTCCATGTAACATTCTGGAGACCTCCTTCATAAGTTATATTTACACCATCGCCAATATTCTTGTTGATGGTAGAGTGAGTCACATTAACATCTCCCGCTCCCATCTTCACATTCAAACCTGATCCAAAAATATTCGCTGTCAAGTTGGACTGATGAATGTGGACGAGGCTGCGCAGGTTTTCTACAGCAACACCGTGACCAATGTTACCTCCAACCAAGGAATTGTGAAGACTAAGATCAAACATTTTATATTTGCTTGCTACCACTTCCATGAATATAAAGGAGAGCTTCTGAGACTTGGCTGTAAACTTGATCCATATGGTGTTTCCTCGTGACACAACAGAGGACGGGAAAGTGTGGTTCTTCAGTTCAAACTTGCTCAATAAGTCCCCCCCTTCATCACGATCTCTGACTTCCACTGTACCAGCTCCATCCTCCTCAGTCTGCATGTATGAGAAGTGAACTGTGAACACGAAGTCTGATTTTCGGATGTAGAATGATTTAACACAAGTAATGTCCTTGAAGGAATACTTGTCCTGAGTGGCGACTGTCACAATAGGATAAGCTTGGTTAGGGTTGGAGGCTCCTGCACAGAAGTCCTGGAAAGTGTCTGACGCTGAACGGTTTGGTTCACGGTGGTGGAAGTTGTACTTGACTCCATCAGCGTTGTTGTCCATCACTACAGACGACTCATCTATCAACACTGAGCCAGTTGATGTGTTCACATACACACCATAACCGCCATTTGCTTTAATGGTAGCATCTTGTAGGTGAACAAAGGTGTCTGGTAGGGTAATATTGATGCCATTGAAGGCATTGGAGTTGATGGTGACATGGCTGATGCGTGGAGGGACTCTGCGACTCATCACTGCAGACTCCACCTCTCTCTTGGGCCCCATGCCAGCATACTCCAAATCCACATAACTTAAAACTGATTTTGAGACCTTTTGATATAATGTTTTCTCCTGGAAGAGCTGCCCTTCAAACTCTGCATCATGGAAGAGGATCCCCCGCCAGTGGTTGGTGCCCCGCCAGAGGGCATGGTAGCCCTCACAGTCCAGCCCCAGGTCAGGGTGCATGTCACAGACACCTCCGCCCATGGAATGTGTGTGCCAGGCACACTTGGTGATGTCATCCTCGAGGCCGGTACAGAGAGGAGCTTCGTACAGAATTGTGGAGGTGTCATTATTGGCACGGTCCTGCCACTCCCAATACTTGCCACCGCTGTAACCCATCTGACGACAACCAACAGTCATGTCTTCCGCCGTCCAATTGCGGGAGTTGGTACATATAGAGCGCCACTTGTCCTTGTAGAACATCTGTAGTCTGCCCTGTAGTGGTGTAGGACCGTCTACCAATCTCAGTGTAGGTTTGGGCAGGGGTGTACTGGGCGGCTGACTGCTCGTAAACGTGATTCTCTTCATTGATGTACCCTCAGCGTGTAGGACGCCCTTCACAGTGACGCCCACACCCGGGTCAAACTGGACGGTCACCCCAGGCTCGATGGTTAGTCTCCCTCCTGGTTGTATGAGGATGTCCTGGGTGA
>35662 ENA|GEBG01035663|GEBG01035663.1 TSA: Homarus americanus DS01-Homarus1_Transcript_30010 transcribed RNA sequence.
GATCTACCACCCAGGCACCGCCAACAGGTCTCCCAAGCATAAGGAGCGTGTCGTACTCAAGCCCTTAAATGACCACGTGTCCTCTACGACAAATGAACCTCCTGTGAGAGTGTACAGCAGAGGCCGCGCTCGAAAGCCACCTCCTGAGAGAAATGTTGCGGGCCGACAAGAAGACATCGATGATACGACTAGTTCTTTATTGGCGTCTAGACGACCCGAAGACACTGCTCGCCACGCCCAAACGCCTACACGCCACACAGACAGAAGTTACACATCCAGTGGTCAAAGAACTAGAGGTCCCAAACCCGGAAGTCAACTACCTATGGGTCATACGCGAGCAGGTGACAGTCAGGCTGTGCCCGGAGTATTGACCTGTCCGGAACATAATGGACTCTTCCCCTACATACAGGACTGTTCAAAATTCATCAACTGCGCCAATACACGTCCACACCTTCAGTCATGCGGTCCAGGTACCCTCTTCAATCTAGCTACCTCCACTTGCGACTGGCCACACGCTGTTACCTGTGCTACAGCAGAAGACGTGGACATCACAGCCTCCCACACGTCGGACACACAAGGACCACCCCCCCACGCCAGAAATAGACAAGAAACCCCCTCTCACGCCACGGACACACAAGGACCACCTCCCCACGCCAGAAATAGACAAGAAACCCCCTCTCACGCCACGGACACACAAGGACCACCCTCTGGACCAAACAGAGGAGGTGGCAGAGGTTCATCCGCGTGGTCTTTTCGTGATGCTGTGTCAGAGAGTGCCAGGACAGCGGCAAATTCAGTGGTCGGAATCTTCAATGACCTCAGGGATAAGGTGGAATGGACATATCAGAAGACAAAGGACAAAGGAAAGAGACTCCTGAAGACGTTAGGACTAAAGGATTCCATTACTATGTGTCCTAAGCCGAATGGAATCTTTCCTTATCTCAAGGACTGCAGTAAATTCATCAACTGTTGGCGTGGACGGCCGAGCCTACAAAGATGTGCCCCAGGGACGCTCTTCAATTATGCCAAGGGAATCTGTGACTTCCCATCCAAGACTGTGTGTTTCACGAGCAGATCATCAGTGAGGAGTGACACCGTCTCCTACGTGGTTCCTCCTTCATCGGGTCAGAAGATCAGGCTGCGGGGAGGTGAAGTACCCTGGGCCGGTTATGTTCAGGTGAGTGGAGGACGAGGTGACTGGAGGATGGTGACGGACACCCCTCACCTGTGGACCAGAGACGAGGCCTCCGTCGTCTGCAGGAGCCTCGGCTTTACCAGAGGAGCGGAGTCGGCATCCCAGGGGCGTACCTTTGGCCCGGTGCCTGGAAGGAGTGCCGGAGTGCGCCGTGTGGAGTGTGAAGGACACGAGGAAAATCTTCTACATTGCCGGTTACGATTAGGCACTCAAGAGGACCTCGATAAGACCGCTGTCGGAGTAAGGTGTCTGAGGAACTGGGTGTCTGAGTGTGGTGAGAACGGGGTGCGATGGGGGGACAAGTGCTACTACGTCGACACATCCGTCCTGGTGACACACGCCCAAGCCAGAGAGTTCTGCTCTACCAAGGGTGCCAGGCTTTTGTCCATCACCTCCCAGAATGAGAGCGACTTTTTGTCGGAGTTGCTGGAAACACTGGCAAGGGACACTGTTGGCCTCCACACAGGCGGTGTCAGAACCCAAGTTTTCGGCGACACCTTCTGGTTGTGGCAGAATTCTTCCACCCGACCCGCCCCATCCCTCCCGTTCACCCTTTGGTGGCCAGGCTGGAATGTGACGGTGGGCGTACAGCAAAACGGGAATCAAAGAGTGACGGATGAAGATGTGAAGAATGGCGATGTGATGAGCGAGGAGAGTGTGACTCAGTGTATAGTGATACGAGACAACTTCCCTATCCAGCAGGGCGAGGGCAGCAACAAACGAACCACAGCCCCGGCCGAGTACTTCTTCTGGCAGCTATCTGACTGTGCCCAGAAACTGCATTTCGTGTGTGAGACTGATAAAATCGACGTTGGTTGCATCGAAGATCGAGGGATGACTTACGCAGGCACAGCCAACATTACTGTTGATGGAGAACCTTGCTTACCATGGAAAGACCCACATGTTCAACCGAAGATTAGAGATTTTACTCAGACTCGCGGACTGACGAATAACTACTGCGCAAATCCAGACGGTGATGACATCCCTTGGTGTTTCACTTCAATAGGAAGGGCTAACTTTTGCGATATTCCGAGATGTGAACGAAAGGAGACACACCATGAGATCGTTGAGAATGTGTGTCCCTCTCATATGTTTGCTTGTGCGTCAGGTGGCTGCATCCATCAAGAATGGCAGTGCGACGGACAGAAGGACTGTAACGACAATAGCGATGAGCAGGAGTGCCAGGATTACAGTGAGGAGTTCACCAAGCTTGCGAACCATCGGCTGGTGGGGGAGGAGGTGGAGAAGTGGCTCTACACCCTCAGGGTTGCCTGTGCTGCCCGATGTGTACAGGCCAAGAACTTCATATGTATGTCCTTCAATTATGAACAGGCCTCTGAGACGTGCATCCTGAGCAAAGGCAACGTGGGGTTGTCTGGGGGTTTAGTGTCTTCAGGAGGCTGGGAGTACCATGAGATGCGGAAACTAGTGGTGAACTGTAGCAACATGTTCGTGTGTGGGGACGGGAAGTGCATCGATGCAGCCCAGAATTGTGATGGCCGACGGGACTGTAAGAAAGGAGAAGACGAAATGGATTGTGAGGACAAGGTCAACTTCGAGGTTAGGCTGGCCAATGGGTCTGACGTGCATGAGGGCCGCGTCGAGGTCAAAGCATTCAGGCGTTGGGGAGGTGTGTGTCACGACATGTGGGGAGAGCTTGAGGGGGACGTGGTGTGTCGGCAGCTGGGTTTCTCCCTCGGTGCCAGGGAAGTCTTGCTTAACTCTCACTTTGGGTCAAGCCGTGGGCAGTACTTGATGGACGACCTGAACTGTCAAGGCAACGAAGCGTCGCTGGCTGAGTGTGACTTTGGTGGCTGGGGAGTGCATGATTGTCAGGCCTCCGAGGGAGCAGGCGTACGCTGCTACAAAGTTGGAGACGAGTGTAGTCGTGAACAGTGGCAGTGTAGCAACGGACGATGCATCGGGCTGCCCTACCTTTGTGACACCGTCGACGACTGTCACGACGGGTCTGATGAGGAGAGGGGGATGTGTCAGGCTCCATTGGAAGTGCGCTTGGTGGATGGTAAAGATATGGAAGAAGTAGCAAGAGGAGAGGGGGAGTTGAAGAAGAGGCAGGGCAGGGTAGAGGTGCGTTACCTGGGCATCTGGGGCACGGTTTGTGATGATGATATCACTCTAGAGGAGGGACACGTTCTGTGTCGAATGATGGGCTGGGCTGGGGCCTCTCACGTGTACAAGAACAATTCCTTCGGGGCAGGAGTTGGTATGGTGTGGCTGGACGACGTGAAGTGTCTGGGCTACGAGGCCTCCGTCGTGGACTGTCAGCACCTACCGTGGGGCCAGACCAACTGTGACCACACTGAGGATGTCGGTCTTCAATGTTCCGACGTCCCAATTACTTCGACAGACACTACAGACAGCGTCCCTCCTGACGGGCCACTGCCGGAGTCGCTGCCGTCAACGTGTGGTTTGAGGGAGGTAGATGATAACCCAACCACATCCATCGTAGCCAGAGTGGTGAGCGGTCACACCCCCCCACCAGGTGCTCACCCATGGATGGTGGCCATCAACCTGTTAACGCGTACAGGGCCTACCCAGTGGTGCGGAGGAGCTGTGTTGGGGGAGGAATACGTCCTGACTGCGGGTCACTGTGTCTTCAAGTACCCGGCCACCACCTACCTCCTCAAAATCGGAGACTTTAATACTCATGAAGAAGAGGAGGAAGAGCAAGAGTTTCGTGTGTCGGCTGTGGTCCTGCACCCAGAGTACGACAAAGGTCCATACCTCAACAACGACATCGCCTTGCTGAAGGTAGAGAAGAAAAACGGGCGAGGCATTCAGTTTGGTAGGTTCGTGCAGCCCCTGTGTATGGTTCCCTCCAGATGGAAGTACCCCCCTTACCTCAACTGCACCGTGGCAGGATGGGGTAGCTTGGGTGTCACGCTTGGGTACTCGAAAGTCCTACAATCAGCTCTTCTACCCATCCTGCCAGAAGAGACATGCGAGGCGGACCACGTATACGGCCCGGCTCGTCTTACACAGGGAATGTACTGTGCTGGCCACATGGAGGGCGGGATAGACACCTGTCAGGGCGACTCTGGTGGGCCAATGGTCTGCTTCGTTGAGGGTCGCTACACCGCCGTAGGAATCACCAGCTGGGGGCACGGTTGCGCTAGACCCAACAAACCTGGCGTCTATACCAAGCTCTCGCGGTATATACCCTGGATCTACTCCAACATGAGGTAAATTAATCGTCTTCAACTACCTGTACTTCAACGTGGGGCGATTAACTGTCCACCATTTCTATCATTCCAACTTCCTGCAACTTCTACCCCAATATCGACAAGCTCTGATAACTACCACTTAGCCCCTTCCAACCTGGGATAGTCAACCATCTACTTATACGTTTACTTCAACATGGACCAACTCAACTATCTACTATCACAGTTACTCCAGTCTAAACTAGTTCAGCGATTAAGAAATGGACTCTCTTGGCAGTATGAATAAATTTTCAATTGCCAAAAATAATATAGCCAGAAATTAACTCCTATGAATTAAAACTTCCAAACTATGCAGCTGTACTTCACATTATATCGTCACTGTCTGTTTAATAAATTGTATTTTTAAAAAAAAA
>4877 ENA|GEFB01004878|GEFB01004878.1 TSA: Cancer borealis DS01-Cborealis_contig_4821 transcribed RNA sequence.
GGTACGACACTTTCCACTGGGCAGAAGGGCGGCTGAGGGGTCAGGTGTCCGACGGACACTGGCACTCAGCCTGCCGGTCACCGACTCAGTGCCACCAAGCCTGGCACAGCAGAACGTGAGCCGACTATCACGCTGTACACTGTCCAGTGAAGCACTCGAGTGTAAACAACCGCAGCCTCGAGTATCATACGATTGTAATTTTGGTAAATTAAATCTGGCTTAGGGTAGAATTTCATAAGATGGAAAAGAATTAATATTTCGCTGAATTTTTTTAAAGGAAATATATTTTTTTTCGTGGTGAAAATTACGGAACAAGTAAGCACTAAGGAAAGGTGGAGAGTGAGATCCTGAGGTGGACGAGTGCACTATATGATAAACCACAAACACTGGTGACGTGCACCCTTCCGTGAGTCACAATGTCTCCGCTGCGGATACTGACAATCTTGCTCGTGCTGATGATGGTGCTGACGATGTTGACGGAGGAAGTTGACGGAGTCAGACGCAGAAGGCGGCGGCGACGGCCTCGAGGCAAGAGGGTGCGTGCTGATGGGGCAAAAGGAAGCAGAAGGCTTCGACACGCGTCGGGAAGGAGAGCAGAGTTTGTTCGGCGGCGACTGAGGAAAGCACGGAGGCTTAATGATGAAGGCGCACTGCGGCTGACAGACGGCCGAGCGGAGTGGGAAGGAAACGTGCAAGTCTTCCACGAGGGCCGCTGGGGTAACATTTGTGACGACGAGTGGGATGAACGCGAGGGAGAAATGGTATGCAAGGCTCTGGGTTTCCCTGCCTTAGAAAAAGTTACTTTCAGTGGAGTCTACGGGCATGCTAGAGACAGATTCTGGATGGATAACATGTTTTGCATGGGGACTGAGAAGAACCTGACGCAGTGCAAGTTTGACGGGTGGGGCATCCATGACTGTGAGAGGGATGAAGCAGCAGGAGTGGTTTGCAAAAGTCACTTTGCTTCGACCACTGCAGTGCCCACTCTGCCGCCTAGAGATCAGCCAATTATTACAAATAAAACCGTATTAACACACGCAATAGAAGGAAAGGTAAAGTTACGTTTACGCGGTGGGCGGACAGACGAGGAGGGTCGGGTGGAAGTGAGGCTGACAGGGTCAGACGAGTGGGGGTTGTTATGTGGGGATGGCTGGTCCTTGCTGGAGGGTATGGTGGTGTGCCGCCAGTTGGGCCTCGGTTATGCCCAAGGTATTACGTCCACAGGCTTCTTTGGAGGAAATAAATCAGACATCGTTATCAGCGGCATGAAGTGTACTGGGAATGAGAAAAAGTTAGAACAGTGTCTCCATGATGCAGTGGGGGATGTGTTCTGCCCTGATCCATTATTTGATGGTAACGTTGCTGGAGTCACCTGTGTTAAGAAAATGGCAGATTTGGTGCCAGACCATATGGAGTTGGCTCGGTCAGCTCGTTTGGAGGACAAACAGCTCTTCTTCTTGCAATGTGCTATGGAAGAAAACTGCCTGGCTACCTCAACAGCAGAGGTGGAGAAGAGTGGCTATGGGTGGCACCTAAATACTCGACGGCTGCTGCGTTTCACTGCCAGGATATTCAACCAAGGAGACGCAGCTTTTAGGCCTAACCTGCCCAAACAGTACTGGGAGTGGCATGCCTGTCATATGCACTATCATAGCATGGAAGTGTTTGCTCATTATGACATCATTGATGCTCAAGGAAACCGAGTAGCAGAAGGGCATAAAGCTTCTTTTTGTCTCGAGGACAACAACTGTCTGCCAGATGTGGAACCTGTGTTCAAGTGTGCCAATTTTGGTGACCAAGGTATCAGTCCTGGCTGCACTGACACCTACGCTTACAATATTGACTGCCAGTGGGTTGATATCTCTGATCTCAAGCCAGGCACATATACATTCAAGGTGGCAATAAATCCAGAGTTAAAGGTTGCAGAGAAGACATTTGACAACAATGCTGCATCATGTGAAATGATCTATGGTCATCAGAATGTGTGGATAGGTAACTGTACACTTGGCAGACCTTAGTATAATACTGTGATCAAGTAAGCCCTTCACAATTCTGACCAGAACATGTAGTGTGCTTATTTGCTTATTGTTGATCAAACATTCTTGTGGAGTCACTTAATAAGTTTGAATATGATTTTGTAACTTACTCATAATAAAATCGTTCAGTCATTTTCTATGAAAATGATGATATTCAAAAAAA
>7929 ENA|GEFB01007930|GEFB01007930.1 TSA: Cancer borealis DS01-Cborealis_contig_7835 transcribed RNA sequence.
GCTGAGTACGAGGGCAAGCTGTTCCATAACACACTGTATCAGAAGGTGTCCAAATCTGTGCTGAGCTACGTGGACATCGAGTATGGTGGGATGGGGCCTCTGCGGGAAGTTTTGTCTGCCCTCATGACCCGTAAGGTGCCGCCCCGCCTACGCCACGTGACCGTCACCAACAGTGCTTTCAATGGCATCAACATGACCCTCCCAGGCACATTCGTCCATCTGGAGCACACTATACTAAAGGAGAATGTCGGCCATGGTCTGTACGTAAACACCTCAGTGGGGTCAGTGCTAATGGATCGTGACTCTGAGGTGGTGGACAACCAAGCTGATGGCATCAAGTACAATTTTCACCATCGGGAGCCAGACAAGTCTTCATCAGACACCTTCCAGGACTTCTGTGCTGGGGCATCTAACCTCAACCAAGCATACCCCATTGTGACAGTGGCCACACAGGACCGATATTCCTTCAAAGACCTCAACTGTAAGAAGACGTTTGTCACCCGAGACAGTGATTACGTCTTCACTGTGCACTTTTCCTACATGCAAACTGAAGAGCACAAGGCAGGCATGGTAGAGGTCAGAGAACGGAACAAGAATGGGAAGGTCTTGACCAAGTTTGACTTGAAAAATGACACTTTTCCTCCTTCTGTTGTGTCCCGAGGCAATAGCATCTGGATCAAGGTGACTGCTAAGCCTCGTGTCTTGTCCTTCATCTTCATGGAAGTGATTGCCAGCAAGTATAAGATGTATGACCTCAGCCTGCGAGACACAATGGTGCGAAACAACAGTGGTCATGGAGTGGCAGTAGAATACATGAGGAGTCTCGTGCACATCCACCGCTCCAACCTGACCCACAACTACTATGGGTCAGGCCTCAATGTGCGGCAGGGAGCTGGGGATGTGAACGTGACGCACTCCACCATAATGTATAATGTTGGAGATGGTGTCAATATCACATATGAGGGTGGACTGCAGAATGTTACCTGGAGCACTGTAGCTGCCAACAAGCTGCGTGGTGTGGCTGTCTGGTTCAATGAGAGTGGTCAGGACACTGGAATCCACCAAGAGACAGATGTGGCATATTCCACGATATCTGGCAACCTGGATGTGGGGCTGCGTGTGGGAAACTTTTGTCGGCCATCTTTTGTTAATGTGAGCAGCAACATATTCAGTGACGGGTATGCAGCTGCCCTTGAGATTGAGTCATGTTGGCTAAGAGGCAATGAAAGAAGAATTGTGCAAATTGGTCAGAACTCATTCAGGGATAATCGCCGTTTAGCTGTAAAAGTGTCGCCAGCTGTAAATATGAACTTCACTATGGAATACAATGAGTTTCATAATAATCAGCATGGCACTATCCTTATATATAATGAAGATAAAGTGGAGCTTCCCCTCCTCCCATTCAATGGCATGATACTGAGGAACAACTTCCGAGGCAACCGGGGGTGGTATGTACTGCGGCTTGGCCTTTCCCTGCTTGGCTTGGACCAGAGTTTGCGGCTGGAGAAGAACGTTATCAAGGAAAACACAGTAGAGGAACTGTACAAGGCTTTCCACTCCCGCAGCCAAGCATCAGGGGTGGTGTGCATTGGCTCCTCCAATGTTGTTCTTTTCAGGAACCTGTTAGAGAATCCAGAATCCAGGTATGAGTTGGCTTCCCACACCAGTGATCAGAGCATCCCCATCCAGGCCATGCACAACTGGCTGGGTAGCAAGTTTGAAAAAGAGATCTTCAAGAGGATCCTTGACCGTCGAGACCTATACAATCTGGCACTTGTACATTTCCACCCTTTTCTGCTGAGCAACAACAATGTGGAAACACCTGTCCAGCAGCAGGGTCCTGAGAGTGAACCAGAATTCTTTGACCCTGCAGACAACCACCTAATTGGAGGAGAGGTGAACGGTGAGGTGACACTCCGTGATGGCCTCTACACCGTCACACGCGACATTTATGTTCATAAGACAGGCACCCTTACTATTGCCTTTGGCACCACACTAGAGTTTGCTGAGGGCATGGGCATGATGGTGGCTGGACTGTTGCGCACAGAAGGCTCTGGGTCCCGCGATGTGAAGTTCACTCTCCTTGGCACCACAGAGCAGGAGGAGGTGCTGGAGAGGGCTGCATATTTCTCTGAGGAAGAAGAAGGGACATTACTCAATGCCACAACCAATATGACCCTAACTGAAGTGCACACCCTTAACCTGACCCGCGAGGAAGATGAGACCCCCACTGTGCATGTGAAGCTGGTGGGTGGCAAAAACAGCCATGAAGGGAGACTAATGGTTTGGGTTGATGGCCAGTGGGGGACAGTGTGCAACCATGGCTGGAACCAGGATGCAGCAGCCATTGCCTGTCACCAGATGGGACTGGTGCTCAACCCTGAAGACTGGGACCTGCAACCCAGTCAGCTGCCATTTGAAGGCCAAACCAACCCCATTCTTATAAGCAATGTCCAGTGTGATGAGTTTGACACAGACCTCAGCAAGTGTCGCAGTGACCAGTACTGGGAATTAGAGAACTCCTGCTCGCATGCTGAGGATGTGGGTATCCGTTGCTATCCAACGTCATGGGCAGGCATCCGCTTGGGCATGACAGCACATGAGAGCCACATGAAGGGTGTGATCATAGAGAAAGCTGGCCTCTTTGATTACACTACCCGCACTTTCAAACCAGCTCTCCAGATTGACTTCCATCACCACGTTATCCACGATGTGGAGATACGTAACAACCTGCAGGATGGAGTGGGTATAGTGTACAATGATCAATATGCCATTGTAAATCCCAATGCCAGAGTGTTCCACTCCTGCACCTTCTCAGGGAACAGGAGACATGGCATCACCCTCAAACAGCTGGGTGTAAACATTACAGACTCCAGGTTGGAGCGTAATGATGGTTCTGGCCTGCACTTCAATCCTTTTCTGAAGAGAGCTGAGCAGAGGGAGTTGGCTAGCTGGCTCAAGCTGCAGCAGGACAAGTTTATTAAAGTACCAGATGGCCCCAAGAAACTGATGCTTGAAACCAACCGGCCTCAGTACTTCATCACCCAGACCCTGCGTGGCAATGACATCAAAGTCACCATCACTGTTACGACATCTCAATCTAACGTGATCGGGATTCAGGTGCTGAACCCTATTACTCCTGAGAGCACTGAACAGCTGGTAATTTATGACTACCAAGAAGTCAATGAAAGAGAGGACATTGATCGCTGGGACGTGCGAGGGGACCAGGTGGCCTTCCCTACCACCTCTAGCGGCTATGCCATCACTATCAACTACAGCTCAGGATCCTACGCTCTTGGGGATGTCATCATACTCCTCACTGCCATTGATAGACGAGACATCGCCCAAGCAGGAGATCTCAGGAATTTCCGACCCAAGTGGCCAATGACGTATATCGACCAGACACGCATCCAGAACAACGACATTGGCATCTCAACTCTCCACTACAACAGGTACCTCACAGATGATGGGGACCACTTGCTGCGGTGTGCCAATGAAAGCATCGTTGTGGTGGGTTCTCGCATCACCAACAACCAGAATCAGGCTGTCTACGCCCTGTCGCCTTTCCGAGTACGCATGGACAATGACGACATAGGAGAGATCACCTTCATGTTCAACAATACTATGATTAATGGCAATGGGCGTGGCATTGATCAGTACAGCTGGGATGTGCGGGAGTCCAACAATCTGTTCAACTGGATCCTGGAGGAGGTAGTAATGGAGAACAATGGTGGAGGTGGGATTGTACTGGCACTTCCCTATGTCTGGCATTACACAGAGAACTTCACCCACATTCTTTATATCAATTCTTCATCCTTCATCAATAATGCTCAGTTCCAGTTTGTGGTGGATGGCCACTTTGCACGCTTCAATATGACTTACTCAAGGTTTGAAAACAACATCTGCCAGAAAGGTTTGTTAGCAGTGCAGGGTATGGAGAAGGAAATGTTCATTCATGACAACATTATTGTAAACAATGTGGGATCTTTCATGGTTGAGTTCAATAGTAACAGCCAGAGTGGAATCTTAGGCTCAGTCAGTGCTTACTTTGAGTACAACCGAGTACAGAACAATAAACGCATGCCACAGACTTTGAGCTCTGCATCACTGGCTCATCAACCTGTCAGCTACACCCTGGCTGTGCGTGGCCTGCAAAAAGTGAACATTACCCACAACCTCTTGGGTTACAATGAGATGAACTACGAGCTGTTGGCAGGCCTCTTCACCTCCCGATTGAACAACTACCTCAATGTAGAGGCAAACTGGTGGGGCACCCGCAAGGCAAAGGAGATTGAGCAACTAATTTTTGACTTTGATGACTGGAACAACTTTGCCCTGGCAGACTACCTCCCTTATCTCATAGAGGACAGCATCTTGGCTGCTGTGTCATCTCTTGGATCCTCTGCAGCTCAGGAAACCACAGACGTCAGTTCTCTTGGAGGCCGCCTGATGCATGACGTGACTTTGCCAAAACGAAAAGAGCCATATGTGGTAAAGTCTGACTTGACAGTTATGCCAGGAGTGACACTGGTGGTGGAAGCAGGTGCTACCATCGAGTTTTTCCCAAGTGTGGGATTACTGGTGCTGGGCCGCCTGGAGGCACGCGGCACCAAAGCCCAGCACATTACTATGCGGCCTGTACACCCCTCCAGGGCCTTCCAACACAGACACAGGCGCCATGCCAAGACCTCACTTGAAGGTGTGAGGCTGTGTGTGGAAGGGAAGTGTGGTGACCGGAGGGAAGGGTTTTTGGACATCTACAATGGGACCACCAAGCAGTGGGTGCCCATCTGTGACAACCGCTTCACTGAGCGTAATACTGAGGTGGTGTGTAAAGAGCTTGGTTTCAACACCATTCACACCTTCTATGACCGCAACAAGAGGACAGAGATGTTCCCCAATGCTCTTATTCGTATCCATTCTTGGCCTGACCCCATCCAATGTGATGGCACTGAGGACGCGTTGAATCAGTGTCCTCTCAGGATGAACGGACAGATCTTTGACCACACTTATAACTGTGCCTGGAATGGAGACTTTGTGTACATCTCATGTGGAGACTTGAACCTTGAGGACACCAAGCAGGAGTACTGGGGTGGTATCAGGTTCTCCATTCCCAACTTTGAGCATATGGATGTATACAATCGCATTCATGACCCCAACGCCCCGCACCACTCCCATGCTCACCCTTTGGTACATGGAGAACCTCCCAGCCCAATCTTCCCTTCCATTTTGGAGTGGGTGGATGTAGTAGGTGCTGGCATCCTCCACAACGACAAGTCTTCGGCAATCCTTTCCTTCCATGAAACACCTGAACTACGCGGTGTCTCTATAAAGGACTCCGCCTATGATGGACTTACTCTTATTTCAGCAACATACGGAGTTGAGATGCTCTATAACAAGTTTGAGAACAACCTTGGAGTGGGAGTGACACTGATTGGCCTGACAGGAGAGACACGAGAGACAGAAGAGTCGTCTTTCTTCCCTCTAACCAGTGTGCGGCTGCCCTACCATACCTTTGGGATGGTGGACATGTGTGACTCAACCAAGGAACTGCGGATTGAGGAACGTGTTTTGCTCTACTACAAATATGACAACAGACCTGTTGACTGCATCAAAATATTCTCTTCTGTGTTCAACGTGAAGAACTTTGGCTTCAGGTTACTCCATTTCAACCTGTATGACTCCACCTTTGCCGGGGAGCCAATTGTGCGGGACCGGCTGGTGTTGTATGATGGGGACATATATAACTACACCACCCAGGCCTTTGCCGAGGTGCATGCCCGTTCAGACAACCACATGCGCTTCTTCAAGACTGCTGGTACCAGCCTCTCAGTGGAGCTTCATGCTACTGGGGCCTCAGGAGAGCTTGGTTTTGTGGCTGAAGTGGTGACGCTGCCCATCTCTAACCTGGGAATTAATCGCAACATCCTGCACAACTTCACCTACAATGAGTACTACAACAACATAGAGGGAGCTGTGGTGGCTGGCACTGCCGGTGAGGTAAACCCATGGCTCTGCTTCTCCTATAGCCGCATAGAGCACAATGGGCGGCAGCTGTATGGCAACTTCACCACAACTCGAGGTGCTATACGCCTTGATGTGCAAAACATGCAAGATGTCTACTTCAAGAACAATCTGGTGCGTAACAACACTGGTGGGCTACATATCATCGCCGGCTCCATTGGTGCAGCTACCAAACTGCAAGCCAATGTGACCAACAATCTATTTGAGTCGACTCGGCACTGGCCAGCCCTCTACATGGCAACAAGAGAGAACTCTGCCTACCAGCATGCCCTTATAGCCTATAATGACTTTAGTTGGTCCTATTCACCTTATCATGATGTCATCACTCTGGCACAGGTGGTGTCTGTCTTCACACACAACTATGCTCACAGCAACATTGGCCGCCACATCCTGGACATCTACGGCTTCCAAAAAGTCCGCCTTCCAGTATACCAGACCACCTCACATAACAGTCTTGCCAAGAATGTAGCCTTAGATCCCACCTACCAAGGCACTGTTATTGCTGGGAGTGCAGGACAACAGTTTGTGGACAACGTTTTCTACAACTGGGACAACGCGTACGAGTTGGTAGCCGTCAACGAGTCTGTGTCTGGACTGCGTAGGTCTGATGTGTGGAAGACACCCATCGATGCACGAAACAACTGGTGGGGCTTCAACACAACTGTGGCAGTGTCTGGCCGCATCCATGACAAGACTGATGATGAGACACTCCTACACGTGGATTACAGTAACTGGAAGCTGAACAACTACTCACTGCTGCAAGGGTGTGAACCAGGCTACACCTTAATAGGAGACTCCTGCTATTTGTATGTTGGGGCGCCTGTCACCTATTATGAAGCCAAAGAGTTCTGCAGGAAAGACAATGCCTCACTACCATTCCTTCAAAAATGGTATTGGGAAGTCCAGCACTGGTTGGTGGAGCAGCAGCCGGAGTACCTGTGGGAGTCTGACATAGTGTGGGTTCAGCACCTGGACGTCATCAGTGGCTGTGCTGGTTTTGTCTACCGTCAGGTGCGCTCTGTTGACTGCAACCTGAAACTGCCCTTCATTTGCGAGTCTGATGCAGACGAGACCATTGACCAGCTGGCTTGGGCTTCAGACCCCCTGGCAGTAGCAGCCATTGCCATGACCATGGGCTGCCTCATCCTAGTGGCAGCTTGTTTGTCATGCTGGGTGTGCAAGTCTCGTGAGCGCCGCAAAGAAAGGATCATGCGCCGCAACTCAATCCGTGCTTCCATCCGTTCCAACAGATCAGCTATTTCTACCTCAACCACCACTGGGGGCTTCAGTGATCTCACACGCCGCAGGATAATTCAGGACCCTCAGCACGCAATGCCAGTAAAAGGGCAAGAAGCAGTGGGAGGAGCTGCCAGGATGAATGGACTCCATGGTTCCTTTGACTCTATTGCAAAGTCTGGACTCAACTCATCATTAGATGAGGACCCAAGTTTTGTTGTGTATGAGGAGACCACTCCCTCAATCCCTCCTGGTTACTCTACTGAACTGGATGACAGGTTCACCGGTGACCCCCAGCTTGAGAATCACAATGTGAATGAACTCCTTCGGCCAAGCTTCAACATAACCTTCCAGAACCAGGGCTTCAGAGACAACTCAGCATTCACCTCTCGTGAAAATTCCACATTCATGCCCCAGACTACTTCTGAGGCTTGGGTCACTGATGATCAGCCAGCAAGTTATGGCCAACACTCTTTTACTACCTATGGTCATGACTCCCGCCTGCCTCCCCTCCACCAGCAGCTGCCCTCAATGCCCAGGCCTTTGCCCAGGCCCTTGCCCAGGCCCTTGCCCAGGCCTTTGCCACCCCCACCCTCCAGGAGGGATTTCCCAGGTCCGAGGTAGGCAGACCAAGGGACTCAGATACTGCGGGTGATTGTCTTTCATCCATGATTGTTAATTAGCAAGTTTGTATTCAGGTGCATGACAAATTACAAAATTGTATGCAATAATTTTAAGTTAGAATCTAGAAGTACGGTTTTTAAAGCCATTTTATAATGCATGTTTTATAATGTTAAACATCAATAATTGCTTCTCATAATGCATGGCAAATTATTATGGCCGAATCTAACAATACTTGCAAGCTACTGTACTTTATAGATATTGGAACTCAATCATTGCAACAATAATGTATGCATGCTGAATGTCCCTTCAGCCTAGAAAGCTACAACTCATTTCTTGGACTGAGACAATTTACATCAATCGCACATTGACACTAGCATGCATTCATAGTCCTTCATGTCAGTCATAGCTAGCAGCATATTGGTAGCCAATTACAGTCCTTTGTAGGAGTAATAGAATCATAGTCTACAGTTCAGCAGCTACTAATATGGTAATAGTAACAAAGGTAAAAGTACAGAGGAAATTGAATTAATCATTCTGACACTTGCAGCCACCATCAAAGTGCCAGCACC
>4474 ENA|GEFN01004475|GEFN01004475.1 TSA: Palaemon argentinus c12733_g1_i1 transcribed RNA sequence.
GGGCAAACATCTGCGATGATGAGTGGGACGAGAGAGAGGGTGAAATAGTCTGCACCCAGTTAGGCTTCCCAGGATTGAAAAAGGTCACTTACAGTGGTACATATGGACATGCTGCAGGTAACTACTGGCTGGATAATCTATTTTGCTATGGAACAGAAAAGAATCTCACAGAATGCAGGCATGATGGATGGGGTATCCATGACTGCGA
>9591 ENA|GEFN01009592|GEFN01009592.1 TSA: Palaemon argentinus c17430_g1_i1 transcribed RNA sequence.
AATGGAAGAAAATTGTCTAGCCCAATCAGCAGCTATAGCACAGGAAAGTGGTTATGGATGGCATTTGGAAACTAGACGCCTCCTGAGGTTTACAGCCCGCATAGTCAACCAAGGTGATGAGGCCTTCAGGCCTTACTTGCCTAAGGAGCATTGGCAGTGGCACGCATGTCACATGCATTATCACAGTATGGAGGTCTTTGCTCACTACGACATCATAGACGAAAAAGGAAATCGTATAGCGGAGGGACACAAAGCTTCCTTTTGCTTGGAAGATAATAACTGTGCTCCAGGAGTACAACCAGTGTTCAAATGTGCCAATTATGGCGACCAAGGAATCAGTCCTGGATGTACCGATACCTATGCATACAACATTGACTGCCAATGGATAGATATTACAGATATTAAACCTGGTACTTATACTTTTAAGCTGGCAATTAACCCTGATTTAAAAGTCCCAGAGATGTCCTTTGACAACAATGCAGCAGTGTGTGAGTTTATCTTTAATTCCCAAAGTGTCTGGCTTGGGAACTGTAGTCTGACAAGACCTTAATTGATGAGGTCTCAGAATAATTCTCACCAGCAGGACACACACAGGAATGCCACCCAAAGTTCACCTGACATTAAATGATTCAAGAAAAAATAGGAGATCATTAGCTCAAACAAATACTGTAGTTCTCTTAATGTCAGTGTCTCAAATAGAGCATTTATACACTGTATATATATTAAGAACATTTATTTATCTGTAAAAG
>28181 ENA|GEHV01028182|GEHV01028182.1 TSA: Hyalella azteca TR12127:c0_g1_i1 transcribed RNA sequence.
CACTACGACATCATGGATGCCAAGGGCAAGAAGGTTGCTGAGGGCCACAAAGCTTCTTTTTGTCTCGAGGACAACAACTGTCTACCAGGGATTGAACCTTATTATAAATGCGCTAACTTCGGCGACCAAGGCATCAGTCCGGGCTGCACCGACACCTACGCCTACAACATCGACTGCCAGTGGGTGGACATAACCGACCTCGAGCCCGGCGACTACACCTTCAAGCTGGAGATAAACCCGGACTTCAAAGTTGGTGAGCAGAGTTTCATGAACAACGCGGCACGCTGCGAGCTCAAGTATTCGGTGAACAGCGCCTGGATCGGCAACTGCT
>38434 ENA|GEHV01038435|GEHV01038435.1 TSA: Hyalella azteca TR16320:c0_g1_i1 transcribed RNA sequence.
CCCCACCAGGCCGTTGGTCGTGCTACTCGCTGCGGTCGTCGGGTGGGACCGAGCGTTTGGGTTCTCGAGAGTGCCCCGGTTGTGACTAGCGATGCTGTAGCCGCTTGTGGAGGCGGTTGAGATGCAGCTTCGGTTGGAGCGGATGGAGGCGCGGATGGAGCTGCGTCTGGAGAGCCTGTCCTTGCGTCGGTCACGACTCTTGCAGACCCAGCACGACACGCACGCCACCACCAGGATCAGACACCCGATCGTGGCTGCTATGGCACCAAGAACCAGCGTGTCTGAGGCCCACGCGTACGGGTCCACTGAGTTGTTCGGATCACTCTCGCATATGAAGGGCAGGTTCAGAGAGCAGTCAGTGGAGCGCACTTGTCTGTTGACGAAGGCAGCGCAGCCGGTGACCACGTCGTAGTGCTGTACCCACACGGCGTCCGTCTGCCACAGGTACTCCAGCTGGATCTCCTTCAGCCATAACTGGACTTCTCCATAATATTTCTGGAGGAAAGGCAGGGAGGCGTTGTCTCTCTTGCAGAAGCTCTTAGCCTCAGCGTAGGTCATGGGGGCACCCACGTAGTGGTAGCAGGCGTCCCCGATGAGCGTATAGCCGGGCTCACATCCGAACAGCAGCGTGTAGTTGTTCAGTTTAAACTCGGAGAAGTCGACGCTGAGGAGAGTGTAGTCGTCGAGTCTGTCGTGTATGCGCCCCGACACGGCCACGGTCGTGTTGAAACCCCACCAGTTGTTGCGCGCGTTGATAGGGGCCTTCCACACGTCAGACGTGCTTGTAACGTCGGGCTGATACATCCAACTGTCCGAGCACTCGGTGGAAATGTTGCACCGAACAGACTCGTTGACAGCGACCATCTCGTATGCGTTGTCCCAGTTGTAGAAGACGTTGTCAACGAACTGCTGGCCCGCGCTGCCCACGATGATGGTGCCCTGGTACGTCGGGTCCACTGCCTGGTTCCTGGCGAGACTGTTGTGCGAGGTAGTCTGGTAGACAGGTAGACGCACTCTCTCGAAGCCGTAGATGTCGAGGATGTGGCGGCCTAGGTTGGCATGGGCGT
>79294 ENA|GEID01079295|GEID01079295.1 TSA: Callinectes sapidus C_sapidus_gill_comp57358_c0_seq4 transcribed RNA sequence.
TGTGTGTGTGCGTGTGTGTGTACTACATATGTATCACATGTGTGCGTGTATGCTATGCGCATATGCATGTGTGTGCGTTTGTACAGCATGTGTATGTGTGTGCACACAATGCATATAGAATCTATTTATGTGATACATTACACAGGCCATATACATGTAAACTGTTAGTGGTAGCAGGCTTGGAAAATGTGAAAAAAATCCCTTGGATAACTCAGGTTGGTCTTCTCCCAATTGGTCTGAATTGCGTGGGAGTTACTATAGTTTTCCTTTCAACTTTACCATCATTTACAATGTGCTTCCCTTCCTCTCAAATGCTTTTTCATGTAGGTCTTCATTTAAACTTTTTAATGACTTGAACTTTATAACCTTAATTAATTTCATCCTCAACTGTTCCAAATTATTAAGTTCAGTCAGTTTCTACTGACTCTATGATATGAAAAAAAAGACATTGTTCTGTGCTGTATCTTGAGGAAAAGTTTTGTGTCTAATAATGCTTGATGTTCCCAAAATAGAGTTTGTTGCAAGATTGACTTTCCTAAATGATAAGTGACTTAGCTTAGTCTTTTCTAAAGTGTGAGCAATGCTCATATGTCTAATTTGCCCAATCTTATGCACCCCCTGGCACCCTTGACTGGCACAGGTCTGGACTGCGTAGGTAAGCTCACGTCTCAACAGGTGTGGTGGCACAGCAGGTGTGGTGGAGGTGCAGAGTAGCTTTCTTGCATGAAATTTTTCATCACAAGCATGACTTGTATTTCAGGAAATATATTCTTCAGTAGCTTTGTTAACTAAATTCTATAAAAAACTGAATTGCTTTGGATAAGATAATAGTTTGAATAAGTTCACTTTATTGAAATTTGAGTATTTTCTTAATTTCATAAGTAGTCTATCATCTACACTAATATTGTTTGAGCAACAATATCTCCATGGTTCACCCTCAAAATTTAGAGAACAAATAACAGAATGCATAGTTTAACAATGTATTTTGGAGCTCAATTAACTTCACACAACAGTACAGTAAATGCTTTACCATGCTTAGTAAAGATCTGTTAATTTTATTGTAGTACAATACATACATAGTAATTCTTGTGAACCAAAATCAGAGTTGGAAATAGTTACAGATTTCCTGGATCATCACTTCCACAATTGTAATTCAAGGCAGTTGTTACCCTCAAGATAGACAACACTCAGATATCTAAAGACAACTGTTAGTTTCAGAACAGACATTAGCCACATGACTACAGGTTATCAGTATTTAGTTCTTTATTACATAGACACTGTTCAAAAGCCAGACAGATACAAATATATTGCTGCTATTGCTGTCCCTCCTGCTTTGCATGCCTCCTCCCTCCCCTTTCCTCCCTCATGGTACATGGTAGTAGTGATGATGTGGTTAAGTACACATTAAGGTCCTTTCATTGCATGCTGCTTTATCATTGCTTGTTGTTGTATTGCACTTGCAGGCGGTGCAACATTTCAACCGAGTGCACTGATTCTGAGAGCTTCACCTTGGAGAATGTAGTAGTCACTGACAGGTCTGATGTATGGAAGACTCCCATTGATGCTCGAAACAACTGGTGGGGCTTTAATACTTCTGTGGCAGTGTCTGGTCGTATCCATGACAAGACTGATGATGAGACCCTCCTACATGTGGATTACAGTAACTGGAAGCTGAACAACTTCTCACTGCTGCAAGGATGTGAACCAGGCTATACCTTAATAGGGGACTCTTGCTACTTATATATAGGGGCACCTGTTACTTATCATGAAGCTAAAGAATTCTGCAGGAAAGACAATGCCTCACTACCATTCCTTCAGAAGTGGTATTGGGAAGTCCAGCATTGGTTGTTAGAGCAGCAGCCAGAATACCTATGGGAGTCAGACATCGTGTGGGTGCAGCACCTGGATGTCATCAGTGGCTGTGCTGGGTTTGTGTATCGCCAGGTGCGCTCTGTTGACTGTAACCTGAAGCTGCCCTTTATATGCGAGTCTGATGCAGATGAGCAGATTGACCAGTTAGCCTGGGCTTCAGACCCTCTGGCAGTAGCAGCCATTGCTATGACTATGGGTTGCCTCATCCTGGTGATTGCCTGCTTGTCTTGCTGGGTTTGCAAGTCTCGTGAACGGCGCAAAGAAAGAATCATGCGTCGCAACTCAATCCGTGCCTCCATCCGTTCTAACAGATCAGCCATTTCCACCTCCACTACCACTGGGGGCTTCAGTGACCTCACACGCCGCAGGATAATTGAGGACCCACAGCATGCAATGCCAATGAAGGGACAGGAAGCAGTAGGGGGTGCTGCCAGGATGAACGGACTCCATGGCTCCTTTGACTCTATTGCCAAGTCAGGACTTAATTCTTCCATTGATGAAGATCCAAGCTTTGTTGTATATGAAGAGACCACTCCCTCAATCCCTCCTGGCTACTCATCTCAGCTGGATGACAGGTTCTCCGGTGATCCCCAGCTTGAGAATCACAATGTGAACGAACTCCTTCGGCCAAGCTTCAACATAACCTTCCAGAATCAGGGCTTCAGAGATAACTCTGCATTCCCTTCTCGGGAAAACTCCACCTTCATGCCCCAGAATACTTCTGAGGCCTGGATAACTGATGATCAACCAGCAAGGTCAGTAAAAGTGATATGTCTTTTA
>49466 ENA|GEME01049467|GEME01049467.1 TSA: Penaeus monodon WSV_Locus_1_Tr_1239/20090_Len_2704 transcribed RNA sequence.
GTGAGAGTTGAAGCTGAGACGTGATCATGGGCGGATGGTGACGCCCGCTGCTCCGCGATAGTAGTGTGTTACCGCGTGTGACAAAGCATGGTCTGGACGCGTCGTGGTAGTGTGGTAGTGATGTGGTGCGCGGTGGTGAGTGTGGTGACGGTGCTGTTGGTCACCGCGCCGTCAGTGGAAGCCTTCGGGGGCATCATCGCTGACAATGTCGTGTACGACGTGAGCGGGTCGCCCTATGTGATAACGCAGGATATCACCATAGAGAGAGGGGGAGTCCTCACCATCGAACCCGGAGTCTCTGTCACGTTCGATCCGGGTGTTGGCATGACTGTCAAGGGAATCCTACGAGCTGAGGGCACCCCGGCGAATAGGATTAAGCTGACCAGCAGCCAGCCTCCAGCCGCGCCTCTCAGGGACACGAGCCTCAGGCTGGTCGACGGCCCCACGCCTCTGCAGGGGAGGCTCCAGATGTACTACAAGGACAAGTGGCGCTCGATTTGCTCCAATTCAAGAAACTGGACGGCAGAGGACAGGGCCGTGGCGTGCCGGCAGATGGGCTACACGGGCGGCAAGTACTGGGAGTGGCACGATAGGGCCAACAACGACACGGCGACGATCCTTTACGAGGCACCGCTCTGCTCGGGTATTGAGGACGACATCACCAAGTGCGCGTGGAACACTCACTCCATGGGGGGAGGCGTGTGCGACATGCACCCTGACATCGGGTTGGACTGCGACGGCTTCCACGCCCTCTGGAAGGGGACGAACTACTGGCGGGGAATCATGTTCCAAGATGCTGAGTACGAAGAGCTGCTCTTCCAGGAGAACACACTATACCAGAAAGTCTCGAAGTCTATTCTGAGTTACGTGGACCTGGAGTACGCGGGGATGGGTCCGCAGCGAGAGGCCGAGTCCGCCATCATGAGCCGGAAGGTCCCGCCTCGCATCAGTCACGTGACCATCTCCAACAACGCTTTCAGTGGCATCAACGTCACCCTGCCTGGCACCTTCTTCCACCTGCAGGAGTCAACCATCTCGGGAAATAATGGCTACGGCGTGTACATCAACTCCTCGACGGGCTCGGTGCTGGTGAACGACAACACGCAGGTGTCCGACAACCGCGGCGACGGCATCAAGTACAACTTCCACCGGCGGGAGCCCGACCGCTCGGCCTCCGAAACCTTCCAGGACTTCTGCTCGGGGGCGTCCAACCCCAACCAGGCCTACCCGATCGTCACCGTCTACAACCAGGACAGGTTCTCCCTCAACGACCTCACGTGCAGCAGGAAATTTTACATCTCCAAAGCCGACTTCGTCTTCTCAGTCCACTTCACTTATATGCAGACGGACGAGGACGCGGCCGGCACCGTAGAAGTCAGGGACCGTGACGAATGGGGCGACCTGCTCACCAAGTTCGAGATCAGGAACGCCACGTACCCGCCGTCCGTCGTGTCCCGCGGAAACAGGCTCTACATCAAAGTGTCCGCCAAGAGGATGAGGCAGAGCGTCGTCTTCATGGAGGTTGTTGCTAGTAAATATAAAATGTTCGACCTGAGCATCCAGAACTCGTTCGTGGCCAACAACAGCGGCCATGGCGTCGCCGTGGAGAACATGCGCAGCCTCGTGCATGTGCACCACTCGAACCTGACCCGCAACTTCTTCGGCTCCGGCCTCAACGTTCGTGGCGGCGCCGGCGACGTCAACGTGACGTACTCGACCGTGGACCAGAACGTGGGCGACGGCGTCAACATCACGTACGAAGGCGGCCTGCAGAACGTGTCGTGGAGCCGCATCGCCAACAACGACCTGCGCGGCGTTGCCGTCTGGTTCAACGAGAGTGGCCTGGACACGCAGATCCGCCAGGAGACGGCTGTGGCTTATTCGGCCATCGAGGGCAACGTCGACGTGGGCGTCCGAGTCGGGAACTTCTGCAGGGAGGCCTTCGTCAACATCAGTGGGAATCACTTCTCGGAGGGACAGGCGGCGGCGCTCGAGGTCGAGTCCTGCTGGCTGAAGGACGGGGAGCTCCGCACCGTCCAGATCGGCCAGAACCTCTTCAACAGGAACCACCGCCTGGCCATCAAGATCTCCCCGGCCGTCAACATGAACCTCACGATCGAGTACAACGAAATGAATGAAAACGACCGCGGAACTCTTATGGTCTACAATGAGGATAAGGTGGAGCTGCTGCTGCTGCCCTTCACGGGCCTGATCAGGAGGAACAACATCAAATACAACACGGGCTGGTTTGTGCTGCGACTGGGCCTCACGCTGCGGGGCCTCGACCAGAGCCTCATCGTCCAGAGGAACGCCATCAAAGACAACGTTGTTCAGGAACTATACAGCAACATTCAGTCCCGCAGCCGCTCGGCCGGCGTGGTGTGCGTGGGCTCGTCGAACGTCGTCCTGTACCGCAACCTGATCGACAACCCCGGCTCGCGCTACGAGATCAGTTCGCACGCCCGGGACCAGAGCACGCCCATCAACGCCACCTTCAACTGGCTGGGCAGCAAGCGGGAGACGGACATCTTCGAGCGCATCCTGGACCGGCGCGACCGCTACAACCTGGCCCTCGTGCTGTTTCACCCGTTCCTCCTCAGCAGCACCAACGTGGACACGCCCGTCACGGAGCCGGGCCAGGTGAGCGAGCCGGAGTTCTTCGACCCGACGGACAGCCGCGTCATCGGCGGCGAAGTCAATGGCG
>61160 ENA|GEME01061161|GEME01061161.1 TSA: Penaeus monodon WSV_Locus_1_Tr_8851/20090_Len_4661 transcribed RNA sequence.
GTTACGCGCGACATCTACGTCCACGACACGGGCACGCTCACCATCGCCTTCGGGTCGACTCTGGAGTTCGCGGAGGGCATGGGCATGATGGTCGCCGGCCTCCTGAGGACGGAGGGATCCGGCGCAGAGGCCGTTCGCTTTACGCTCAAGGGCACTACAGCGAAGGAGCATGAGGCAGCAAGGGCACTCCTGATGAAGGAGGACGAGCTGCTGGCGCTGAACATAACGGATGCTCTGAACATGACCGCGGACGCCATGGCAGCCAACTTTACGGAGGGGCCGGCCGTCCCCGTCAAGCTGGTTGGCGGAAGAGACGAAATGGAGGGCCGCCTGATGGTGTACATCGGCACGGAGTGGGGCACGGTGTGCAACCACGGCTGGAAGGAGGAGATGGCGGCCGTGGCGTGCCAGCAGATGGGGTACGTCTTGAACCCCGAGGACTGGTTCATCGAGTACGGTTCCATGCCGCCAGAGGGACAGGATGCTAGGATTCTGCTCAGCAACGTGCAGTGCGACGAGTTCGACACCGACCTGACGCAGTGCAAGAGCGACAATTTCTGGGAGCTGGAGAATTCGTGCTCGCATGCAGAGGACGTGGGCATCCGCTGCTACCCGGCTACTTGGTCGGGCATCCGGCTGGGCATGACTGCGCACGAGAGCCACATGAAGGGCGTGGTCATTGAGAAGGCCGGGCTGTTGGACTACACGACGCGCTCCTTCAAGCCGGCCCTGCAAATCGACTTCCACCACCACGTCATCCAAGAGATCGAGGTCCGCGACAACTCCCAGGACGGAATCGGCGTCATCTACAGCAACCAGTACGCTATCGCCAACCCGGAGGCGCGAGTGTTCAAAGGGTGTACCTTCGCGAGGAACAAACGGCATGGCATCAGCATGAGGCAGCTGGGGGTCAACATCACAGGATCTTTCTTAAAAGACAATTCAGGTTCGGGCCTTCATTTCAACCCATTCCTGACCCGAATCGAACAGCGAGAGTTGACCGGATGGATGAAACTGAAGGAGGAGAATTACATTAAAATCCCAGATAATCCATCGCCGATTGTCCTGACGAGCAACAGCCCGAAGGTGCTGATCACGCAGGAGATGAGGGGGAGGCAGGCGTCGGTCACCCTCCACGTGTCTACGCAACATTCCAATGTGATCGGAATTCAAGTACTCAATCCTATTGTACCCGAAAGCACCGAACAAATTGTGATTTATGACTATCAGGAAATCATTGAAAGTGAGGATATTTCCCGGTGGGACGTCCGCGGGGACCTGGTGGCCTTCCCGACGACCTCGGGCAGTTACGCAATCACCCTCCAGTACGCCTCGGGCCCCTTCGCGCTCGGGGACGTCATCATCATGCTCACCGCCGTCGACCGCAAAGACATCGCCCAAGCTGGAGATCTTCGCAACTTCCGGTCCAAATGGCCGATGGTGTACATTGAAGATTCGCAGATACGTAATAATGACATCGGAATATCGACATTGCATTATAACAGGTATCTTACCGACGACGAGGACCACCTGCTTCGATCCGCCAACGAGAGCATTTTGGTCATGAATTCGCAAATCGTCGACAACAAGAACCAAGCCGTCTACGCCCTGTCCCCGTTCAGAGCGAGGATGGACAATGACGACATCGGCGAAATCACTTTCATGTTTAACAGCACCACGATATCCGGGAACGGAAGGGGTATCGATCAGTACAGCTGGGATGTTCGCGAATCCAACAACCTCTTCAACTGGATTCTTGAGGACGTCGTCATGCAGAACAACGGCGGCGGCGGCGTCAACCTCGTGCTGCCCTACGTGTGGCAGTACAGCGAAAACTTTACCCATACCGTTTACGTCAACGCATCGACGTTCGTGAACAACGCTCAGTTTGGGTTCCAGGTGGATGGCCACTTCGCTCGCGTTAACGTGACTTACTCGAAGTTTGAACAGAATACCTGCTATAGAGGAGTTTTGTCCCTGAAGGGCATGGAGAAGGAGCTGTTCATTCACGACAATGAAATCGTGTCCAACGTCGCCTCTTACGTGGTGGAGTTTGACACGGACAGCCAGAGCGGTATTCTTGGCGTTGTCAATGCCTACTTTGAGTACAACAGAGTACAAGGGAACAGGCACATGACCCAGCTGAGGAGCAGTGCATCCCGCGCATACCAGCCGGCAAGTTACACTATAGCTGTTCGAGGACTTCAGAAAATCAACATCACGCACAATCAATTCGGCTCCAACGAGATGGACTACGAGCTGCTGGCAGGGCTGTATACGAGCAGAATCGACAACTACCTCAACGTGGAGGCCAACTGGTGGGGTTCGCGAGACCCGGACGTGATTCGCGAGAGGATTTTCGACTTCGACGACTGGAACAATTTCGCCCTGGCCGACTACCTGCCGTACCTCATCGAAGACAGCCTCTCGGCGCCTGTGTCGTCTGTGGGGGGAGCGGGAACCGACAGGAACGTGATGGACCTGAATTCTCTGGGGGGACGCCTTATGCAGGACCTGAGGTTACCAAGACGCTCGGAGCCGTACGTCGTGAAATCCGATCTAACCGTGATGCCCGGAGTGACCCTGGTGATCGAGCCCGGGGCGACGCTCGAGTTCTTCCCGAGCGTTGGCATTCTTGTTCTGGGCCGCCTGGAAGCCATCGGGAGGCGGGACGACCGCATCATCATGAGGCCCATTGACACGTCCACCGCCACGCATTATCGCGTCGGTCGGCAGACGAGATCGTCTTTGGAGGCTGTAAGGCTATGCGTGGAAGGGCAGTGTGAAGGAAGACGAGATGGATTCCTCGACATATTTAACGGAACCACTAAACAGTGGGTTCCTATCTGCGACGATCGTTTCACCGAGCGAAATGCCGAAGTCGTGTGTCATCAGCTGGGATATAATAAAGTCAACATTTTCTATAGTCGCAACAAACGGACGGAAATGTTCCCCAGTGCTCTTATCCGCATCAGGTCATGGCCTGACCCAATCCAGTGTGATGGCTCTGAGTCGAGGCTGGACGAGTGTCCGCTCCGGATGAATGGCCAGATATACGATCACAGCTACGAGTGTGCCTGGAATGGGGACTTCGTCTATATTTCGTGCGGGGAACATAATCTGGAGAATGACCTTCAGGAATATTGGGGCGGTATCAGATTCTCAGTGCCGAATTTCGAGCACATGGACGTGTACCACAGAATGCACCACCAGCATGACCCAGGCAACATCCACACTCATCCCTACATCCACGGCAAGTCAGAAGTCACCATAAACCCCTCTGTCATGGAGTGGGTGGACATCATCGGCGCAGGAATCCTGCACAATGACAAGTCGCCAGCCGTCATGTCCTTCCACGATACGCCTTCTCTGCGCGGCGTCACGGTCAGGAATTCTGCTTATGATGGCGTCTCCATTGTCTCGGCAACGAAAGGATTTGAAATGCTTTATAACAAATTCGTAAATAACCTGGGCGTGGGCATCTCGCTCCTGGGCCTGACGGGGGAGACCCGCGAGACCGAAGAATCCTCCTTCTTCCCCGTGGCCAAAGTGCGCCTCCCTTACCACATGTTCGGGATGGTGGACATGTGCGACTCCACCAAGGAACTCATGATCGAAGAGCGAATCCTGCTGTATTACAAGTATGATAACAGGCCCGTGGACTGCGTGAAGATATTCTCGTCCGTGTTCAACGTGAAGAATTTCGGTTTCAGGCTCCTACAGTACAATTCCTACAACTCTACCATGGATCCTATGATGCCGGATCGAATTGTCCTCTATGATGGCGATATCTACAACTACACGACCGATGTCTTCGCCGAAATCCACATGAACAGCAACAACCTGATGAAGTTCTTTAAAACGGAGGGAACGAGCATCTCAGTCGAACTTCATGCCACGGGAGCCTCAGGGGATCTGGGTTTCGTGGCTGAAGTGGTGACGCTTCCCATCTCTAATCTGGGAATCAACCGTAACATCCTCCACAACATGACATACAACGAATACTACAACAATGACGAAGGCGCTATCTTCGCGGCCACAGCTGGTGAAGTGAATCCTTGGCTGTGTTTCTCTTACAGCCGTATAGAGAATAATGGTAAGCAATTGTATGGAAACTTCACCACCACGAGAGCAGCTATTCACCTCGACCTACAGAACATGCAAGATGTCTACATCAAGAATAACTTAATACGGAACAACACGGGAGGTGCGTACATCTTAGCAGGATCCATGGGAGCAGCAACAAAACTGCAAGCAAACATCACCAACAACCTGTTCGAGGCCACACAGCATTGGCCGGCCCTCTACGTCGCCTCCCGGGAGAACTCTGCGTACCAGCACGCCCTTATTGCCTATAATGACTTCAGTTGGTCCGACAGTCCTTACCACGATGTCATTACTTTGGCTCAGGTTGTCTCCATCTTCACCCACAATTACGTTCACAGCAACCTTGGAAGACACATCTTGGACATTTATGGATTCCAGAAGGTTCGCCTGCCGGTCTACCAAACCACCTCGCATAACAGTTTGGCCAAGAACATGGCTGTTGACCCAACTTACCAGGGCACTGTTATAGCTGGAAGTGCAGGCCAGCAGTTTGTTGAGAACGTTTTCTATAACTTGGACAATGCATATGAGGTTGTTGCCGTAAATGAATCAGT
>73953 ENA|GEME01073954|GEME01073954.1 TSA: Penaeus monodon WSV_Locus_1_Tr_5469/20090_Len_4661 transcribed RNA sequence.
ACTGATTCATTTACGGCAACAACCTCATATGCATTGTCCAAGTTATAGAAAACGTTCTCAACAAACTGCTGGCCTGCACTTCCAGCTATAACAGTGCCCTGGTAAGTTGGGTCAACAGCCATGTTCTTGGCCAAACTGTTATGCGAGGTGGTTTGGTAGACCGGCAGGCGAACCTTCTGGAATCCATAAATGTCCAAGATGTGTCTTCCAAGGTTGCTGTGAACGTAATTGTGGGTGAAGATGGAGACAACCTGAGCCAAAGTAATGACATCGTGGTAAGGACTGTCGGACCAACTGAAGTCATTATAGGCAATAAGGGCGTGCTGGTACGCAGAGTTCTCCCGGGAGGCGACGTAGAGGGCCGGCCAATGCTGTGTGGCCTCGAACAGGTTGTTGGTGATGTTTGCTTGCAGTTTTGTTGCTGCTCCCATGGATCCTGCTAAGATGTACGCACCTCCCGTGTTGTTCCGTATTAAGTTATTCTTGATGTAGACATCTTGCATGTTCTGTAGGTCGAGGTGAATAGCTGCTCTCGTGGTGGTGAAGTTTCCATACAATTGCTTACCATTATTCTCTATACGGCTGTAAGAGAAACACAGCCAAGGATTCACTTCACCAGCTGTGGCCGCGAAGATAGCGCCTTCGTCATTGTTGTAGTATTCGTTGTATGTCATGTTGTGGAGGATGTTACGGTTGATTCCCAGATTAGAGATGGGAAGCGTCACCACTTCAGCCACGAAACCCAGATCCCCTGAGGCTCCCGTGGCATGAAGTTCGACTGAGATGCTCGTTCCCTCCGTTTTAAAGAACTTCATCAGGTTGTTGCTGTTCATGTGGATTTCGGCGAAGACATCGGTCGTGTAGTTGTAGATATCGCCATCATAGAGGACAATTCGATCCGGCATCATAGGATCCATGGTAGAGTTGTAGGAATTGTACTGTAGGAGCCTGAAACCGAAATTCTTCACGTTGAACACGGACGAGAATATCTTCACGCAGTCCACGGGCCTGTTATCATACTTGTAATACAGCAGGATTCGCTCTTCGATCATGAGTTCCTTGGTGGAGTCGCACATGTCCACCATCCCGAACATGTGGTAAGGGAGGCGCACTTTGGCCACGGGGAAGAAGGAGGATTCTTCGGTCTCGCGGGTCTCCCCCGTCAGGCCCAGGAGCGAGATGCCCACGCCCAGGTTATTTACGAATTTGTTATAAAGCATTTCAAATCCTTTCGTTGCCGAGACAATGGAGACGCCATCATAAGCAGAATTCCTGACCGTGACGCCGCGCAGAGAAGGCGTATCGTGGAAGGACATGACGGCTGGCGACTTGTCATTGTGCAGGATTCCTGCGCCGATGATGTCCACCCACTCCATGACAGAGGGGTTTATGGTGACTTCTGACTTGCCGTGGATGTAGGGATGAGTGTGGATGTTGCCTGGGTCATGCTGGTGGTGCATTCTGTGGTACACGTCCATGTGCTCGAAATTCGGCACTGAGAATCTGATACCGCCCCAATATTCCTGAAGGTCATTCTCCAGATTATGTTCCCCGCACGAAATATAGACGAAGTCCCCATTCCAGGCACACTCGTAGCTGTGATCGTATATCTGGCCATTCATCCGGAGCGGACACTCGTCCAGCCTCGACTCAGAGCCATCACACTGGATTGGGTCAGGCCATGACCTGATGCGGATAAGAGCACTGGGGAACATTTCCGTCCGTTTGTTGCGACTATAGAAAATGTTGACTTTATTATATCCCAGCTGATGACACACGACTTCGGCATTTCGCTCGGTGAAACGATCGTCGCAGATAGGAACCCACTGTTTAGTGGTTCCGTTAAATATGTCGAGGAATCCATCTCGTCTTCCTTCACACTGCCCTTCCACGCATAGCCTTACAGCCTCCAAAGACGATCTCGTCTGCCGACCGACGCGATAATGCGTGGCGGTGGACGTGTCAATGGGCCTCATGATGATGCGGTCGTCCCGCCTCCCGATGGCTTCCAGGCGGCCCAGAACAAGAATGCCAACGCTCGGGAAGAACTCGAGCGTCGCCCCGGGCTCGATCACCAGGGTCACTCCGGGCATCACGGTTAGATCGGATTTCACGACGTACGGCTCCGAGCGTCTTGGTAACCTCAGGTCCTGCATAAGGCGTCCCCCCAGAGAATTCAGGTCCATCACGTTCCTGTCGGTTCCCGCTCCCCCCACAGACGACACAGGCGCCGAGAGGCTGTCTTCGATGAGGTACGGCAGGTAGTCGGCCAGGGCGAAATTGTTCCAGTCGTCGAAGTCGAAAATCCTCTCGCGAATCACGTCCGGGTCTCGCGAACCCCACCAGTTGGCCTCCACGTTGAGGTAGTTGTCGATTCTGCTCGTATACAGCCCTGCCAGCAGCTCGTAGTCCATCTCGTTGGAGCCGAATTGATTGTGCGTGATGTTGATTTTCTGAAGTCCTCGAACAGCTATAGTGTAACTTGCCGGCTGGTATGCGCGGGATGCACTGCTCCTCAGCTGGGTCATGTGCCTGTTCCCTTGTACTCTGTTGTACTCAAAGTAGGCATTGACAACGCCAAGAATACCGCTCTGGCTGTCCGTGTCAAACTCCACCACGTAAGAGGCGACGTTGGACACGATTTCATTGTCGTGAATGAACAGCTCCTTCTCCATGCCCTTCAGGGACAAAACTCCTCTATAGCAGGTATTCTGTTCAAACTTCGAGTAAGTCACGTTAACGCGAGCGAAGTGGCCATCCACCTGGAACCCAAACTGAGCGTTGTTCACGAACGTCGATGCGTTGACGTAAACGGTATGGGTAAAGTTTTCGCTGTACTGCCACACGTAGGGCAGCACGAGGTTGACGCCGCCGCCGCCGTTGTTCTGCATGACGACGTCCTCAAGAATCCAGTTGAAGAGGTTGTTGGATTCGCGAACATCCCAGCTGTACTGATCGATACCCCTTCCGTTCCCGGATATCGTGGTGCTGTTAAACATGAAAGTGATTTCGCCGATGTCGTCATTGTCCATCCTCGCTCTGAACGGGGACAGGGCGTAGACGGCTTGGTTCTTGTTGTCGACGATTTGCGAATTCATGACCAAAATGCTCTCGTTGGCGGATCGAAGCAGGTGGTCCTCGTCGTCGGTAAGATACCTGTTATAATGCAATGTCGATATTCCGATGTCATTATTACGTATCTGCGAATCTTCAATGTACACCATCGGCCATTTGGACCGGAAGTTGCGAAGATCTCCAGCTTGGGCGATGTCTTTGCGGTCGACGGCGGTGAGCATGATGATGACGTCCCCGAGCGCGAAGGGGCCCGAGGCGTACTGGAGGGTGATTGCGTAACTGCCCGAGGTCGTCGGGAAGGCCACCAGGTCCCCGCGGACGTCCCACCGGGAAATATCCTCACTTTCAATGATTTCCTGATAGTCATAAATCACAATTTGTTCGGTGCTTTCGGGTACAATAGGATTGAGTACTTGAATTCCGATCACATTGGAATGTTGCGTAGACACGTGGAGGGTGACCGACGCCTGCCTCCCCCTCATCTCCTGCGTGATCAGCACCTTCGGGCTGTTGCTCGTCAGGACAATCGGCGATGGATTATCTGGGATTTTAATGTAATTCTCCTCCTTCAGTTTCATCCATCCGGTCAACTCTCGCTGTTCGATTCGGGTCAGGAATGGGTTGAAATGAAGGCCCGAACCTGAATTGTCTTTTAAGAAAGATCCTGTGATGTTGACCCCCAGCTGCCTCATGCTGATGCCATGCCGTTTGTTCCTCGCGAAGGTACACCCTTTGAACACTCGCGCCTCCGGGTTGGCGATAGCGTACTGGTTGCTGTAGATGACGCCGATTCCGTCCTGGGAGTTGTCGCGGACCTCGATCTCTTGGATGACGTGGTGGTGGAAGTCGATTTGCAGGGCCGGCTTGAAGGAGCGCGTCGTGTAGTCCAACAGCCCGGCCTTCTCAATGACCACGCCCTTCATGTGGCTCTCGTGCGCAGTCATGCCCAGCCGGATGCCCGACCAAGTAGCCGGGTAGCAGCGGATGCCCACGTCCTCTGCATGCGAGCACGAATTCTCCAGCTCCCAGAAATTGTCGCTCTTGCACTGCGTCAGGTCGGTGTCGAACTCGTCGCACTGCACGTTGCTGAGCAGAATCCTAGCATCCTGTCCCTCTGGCGGCATGGAACCGTACTCGATGAACCAGTCCTCGGGGTTCAAGACGTACCCCATCTGCTGGCACGCCACGGCCGCCATCTCCTCCTTCCAGCCGTGGTTGCACACCGTGCCCCACTCCGTGCCGATGTACACCATCAGGCGGCCCTCCATTTCGTCTCTTCCGCCAACCAGCTTGACGGGGACGGCCGGCCCCTCCGTAAAGTTGGCTGCCATGGCGTCCGCGGTCATGTTCAGAGCATCCGTTATGTTCAGCGCCAGCAGCTCGTCCTCCTTCATCAGGAGTGCCCTTGCTGCCTCATGCTCCTTCGCTGTAGTGCCCTTGAGCGTAAAGCGAACGGCCTCTGCGCCGGATCCCTCCGTCCTCAGGAGGCCGGCGACCATCATGCCCATGCCCTCCGCGAACTCCAGAGTCGACCCGAAGGCGATGGTGAGCGTGCCCGTGTCGTGGACGTAGATGTCGCGCGTAAC
>84837 ENA|GEME01084838|GEME01084838.1 TSA: Penaeus monodon WSV_Locus_18017_Tr_1/1_Len_387 transcribed RNA sequence.
CAGCCTTATCTACAGGTTATTTCGGAGGAAATATGAGTAACGTAGTTATAAGTGGCATCAAGTGCCACGGTAATGAAGATAATATTGACCAGTGCCTTCACGAAGACGTTGGGGACGTATTTTGTCCCCATCCAGGCTCAGACCCCAACATCGCTGGCGTTACTTGTGTTTCCAAAATAGCTGACCTGGTTCCGGATCACATGGAGTTGGCTCGTTCTGCACACTTGGAGGATAAGCAGCTATTTTTCTTGCAGTGTGCAATGGAGGAAAATTGCCTTGCACAATCTGCAGTCAAAGCTCAGGAAAGCGGCTATGGTTGGCATCTGGACACGAGACGCCTCCTTCGTTTCACAGCACGTATAGTCAACCAGGGAAATGAGGCATTCC
>35172 ENA|GETT01035173|GETT01035173.1 TSA: Meganyctiphanes norvegica TRINITY_DN107618_c0_g2_i1 transcribed RNA sequence.
TGTGTATAAAAGTCAAAGAAAACGTCTGTTGTAAAGTCCTTGTCTGAGGATGCAGTTGTCCCGCATCGCCCTACTATGTTCCTTGTTGATGGCGATGCTGGTGGCCGTCCTGGCCTCCGAGGATGAGAGGGGCAGCTCAGACGAAAGCGACGGGACCCCACAGCGACGGCATCGGCGTCGATACCGACGTCGCCGAGGTCCGGACGGTCAGCTACTGCAGGGGGTCCGACGGACCATCAGGCACGCCCGGGGACGCACCACCGTCGAGGCCAAGGGCAGGAGGGCAGAGTTCGTCAGAAGGAGGCTGAGGAAGGCCAAGCTTAGGCTCAAGGACAAGATGGAGGGAATGGTCAGACTTATCGACGGCCGCGCCGAGTGGGAAGGTAACGTCCAAGTCTACCACGACGGCAAGTGGGGCGCCATCTGCGATGACGAATGGGATAATCGCGAAGGAGAGATCGTCTGTAAAGCTTTGGGATTCTCAGCTGTGGAAAAGGTCACCTACAATGGATTTTATGGCAAAATCAGAGGTCAGTATTGGATGGACAACCTGTTCTGCAATGGTGCAGAGAATAACCTCACGGACTGCCGCCATGATGGTTGGGGAAAACATGATTGCCAGACTGACGAATCAGCGGGCGTAGTTTGTAAGACCCACTTCTCAAGCACAACCACACCGGCACCTGACCCAGATGTAGCAGCTAAAGATGAACCAGCAATGAATTTGACAAGATTAGATCATGCAATATCTGGAAAGATAAAGGTTAGATTGCTTGGAGGTAGAAACACAGAAGAAGGTCGTGTTGAAATACTTGTTCCCGGTTCCGACACATGGGGCCTCATGTGCGGGGATGGCTGGAGCCTGTTTGAGGCTACAGTGGTGTGTCGACAGCTTGGAATGGGCTATGCTCAATCAGCTATGTCTACTGGATACTTTGGCGGCAATTCATCAAACATAATCCTAAGTGGATTGAAGTGCACAGGCAATGAGAAGAACATAGATCAGTGTCTGCATAACAACATTGGTGATGTGTTTTGTCCTGGGCCTGCTTCCAACCCCAATATAGCTGAACTTACTTGTGTTGAGAAAATGGCTGACCTGGTCCCCGATGTATTCGAGCTGGCTCGATCAACTCACCTGGAAGACAAGCAGCTCTTCTTCCTTGGCTGCGCTATGGAGGAAAACTGTCTTGCATCATCTGCTGATTTAGCAAAGGAACAAGGATATGGATGGCATTTAGAAACACGGAGACTGATGCGATTTACAGCTCGTATTGTGAATCAAGGAGATGAAGCATTCAGACCATTTTTGCCTAAACAAAACTGGGAGTGGCATGCTTGTCATATGCACTACCACAGTATGGAAGTATTTGCTCACTATGATATAATTGACGCTAATGGTAAAAAGGTCGCAGAGGGACACAAAGCCTCCTTCTGCCTTGAGGACAACAATTGCCTTCCTGATGTGACTCCCACATTCAAATGTGCCAATTACGGGGACCAAGGAATCAGTCCCGGCTGCACTGACACCTATGCATATAACATTGATTGCCAGTGGGTTGATATCACAGATTTAGAAGCTGGCACGTATACATTTAAGCTGGCAATAAACCCAGAGTTCAAGGTTGCAGAGAAAAACTTCGACAACAATGCAGCCATCTGTGAACTTGTTTATGGTCATCAAAACATTTGGATTGGAAACTGTAAACTTGGAAGACCTTAATAAAAGTGTATTAAAATAGTTGATTTATAAATTATATTTAAGAATAAACCCAGAATTCAAGATTGCGGAGAAATCCTTCGACAACAATGCAACCATCTGTGAACTCAATTAAGGTCATCAAAATATTTGGATGGGAGAATGTAAACTTGGAAGACCTTAATA
>93572 ENA|GETT01093573|GETT01093573.1 TSA: Meganyctiphanes norvegica TRINITY_DN113503_c0_g1_i5 transcribed RNA sequence.
TGTGCTCTTCCGATCTGCGAGGAGGGGAGTTGGTTGGTCACTGCCGAGTGCCTTCTAGTGCCTTCAGCCCAGTACCTGATGATATGGGCGTTGTGTTAGTTCCAACAGTGAGCTGAATTAATCACCAACCACTTGTACACTGAGGTGAACATACACCAAAAAACTTTTTTTTAAATTAGCTCCAAGTTCGGAGAAAAGTAGTGGTGTGCCAAATGCCAAATAAAAGTGAGCTGAATACACTTTGACATCGACATATCTGCGTAGCTACTAGGGTGGAGAGGGACTACCAATCTAACTAAATATGGATTTCAATTATCGGAAAACTCATTTCTATGTGGTATTTGCAGTTATTTTGGGTACAAGTAATTCTATATTTCGATCAGATGAAAGTACTCCTAATCCCAAACATCGTCAAATAGTACCACTCAGCTTCCCTGAAGAATCAGAATTTAGATCTTCTGAGGAAGGTCTTGGGGTAGAACGTTTTAGCAATAAAATTGGAGATGACTCAAGTTTTAACAGAGGATTTATTAATAACGATGCATGGGTTTGGGGAAGTTCATCTATACAATCCTCTGACAGACGACAAGGTGGAAAGCTCAGGGAGTCACATAGTTCTTTAGAAGAAGATTCTGCTGTGAAGTGTCCGATGCCTAATGGACTTTTCCCATATAGTCAGGATTGTTCAAAGTTTCTTAACTGTGCCAATGGAAGATTTGCCTTGCAAAGTTGCTCTCCTGGCACATTGTTCAACCCCTCCATAGGAGGTTGTGATTGGCCGAACAATGTTGTCTGTACCCAAGAAACAGAGAGGGATGAAGACCAATACAAGGAAAATACTACACCAACCCCAACTTCCACCACAACTGAAACTTCCATAAGAAGTGCTTTATTTAATGTATGGGATTCTGCTGTTAATAAGGCTCGAAAGGTAAAGAATAAGGTAAAGCAGAAGTTCAACCAATTTGCCAACTTAACAGTGGATGAATATACTCGAGCCAGTAACACTGTTGGAGGTGTATATACTCGAGCCAGTAACACTGTTGGAGGTGTCCTTGAGCAGGCTGACTGGACAGTGACTCGAACAAAAGATAAAGGGAAACGTTTCCTCAACAAGATTGGAGTTAGTGACTCACAGACACTATGCCGCAGTCCAACCGGACAGTTTGCATACCCCAAGGACTGTTCAAAGTTTGTTAACTGTTGGGGTGGTCGACCTTACCTTCAAAATTGTGCACCGGGAACCCTGTTTAATATTGATAGTCAAATGTGTGACTGGCCATCTAGAGTTGTCTGCGTTAAGGACAAGGCTGATAAAGTTGATCCATCAACAATTGCCTATGTGGAACCTCCTGTATCAGGACAAAAGCTTCGTCTGCGTAGTGGTAATGGACATTGGGAGGGAAGAGTTGAGGTATTTGTAGATGGAAAGTGGCAAGTTGTCACAGACGATCCTGGTGCTTGGACAATCACTGATGGTCATGCAGTATGTCGTCAACTCGGATATCACAGGGGATGTGAATCTGTGAACCAAGGACGTCTAAGAGCATCTGGCAGAACAGCGGGACTACGTCAAGTAATTTGCTCAGGAACTGAAAAAAACATTGAAGAATGTCAACTGATATATGGCACACAAGACAATGTTGCTAAGACCTTAGTTGGTGTGAACTGTGCAGAAAACTGGGTCTCAGAGTGTGGACCTGGAGGGATCAGTTGGGGTGACAAATGCTACCATGTGTTTCCTAAAGAATCATTATCATATCCTGATGCTAGTAAGAGCTGCAAAGTTAAAGGAGGAAGACTTGTCTCAATTGCATCTCAGGAAGAGAATGATTTTGTGTCAGACCTTTTAGAAGTTAAAGGTGGTAGTGCTGACGGTTTCCACACAGGTGGAATTAGAACTTCAGTATTTGGAGATGTCTTCTGGTTATGGCAAGGTTACCGAAATGGTGTTATTCAACTACCACTGGCTAATCTTAATTTTGTTAACTGGTGGCCAGGATGGAAAAATAGTATAACAAGAAATGCAGCAGAAGAATATTTAAGCCCTGTTTCAAGTAGCATGGCATCCCACTGCATTGTTCTACGTGACACATTCCCACTTAATGCAGATAGTCAGGACCAACGCAGCCGTGCACCTGCTGATTACTTCTTCTGGCAGCTTTCAGACTGTAATAAAAAGTTTGCCTATATTTGTGAGATGGACAAAAAAGATATAGGTTGTATCCATGGGAATGGAGCAAACTACGAAGGGGGAGCTGATGTTACTGCCAATGGATTAGCATGTCTTAACTGGTCTGACCCAAAGTTGGTCAGCAAGGTTAAACGCTTCTCACTTCCACAAAGCAACCATTGTTCAAACCCAGATGGAGATGATCAACCTTGGTGCTTTGTCAAGGATGGAGTTCAAGACTTTTGTGATATTCCCAGGTGTGTAGATGCTACTACAGAAAGCAAGGATGAAACTGATAACTTCATTGAGTTTCCTGATTCTTGTCCTGCAGATCACTTTACCTGCGACTGTGGAGATTGCATACTTCAGGAATATTTATGTGATGAACAGATAGATTGTTCTGATCAGAGTGATGAGAAAAATTGTCCTGACTACAGCAGTGAATTTACAAAACTTGCTGGGCACCAACTTACTGGTAATGAGGTAGAAAAATGGTTGCATACTGAGAAGAAAGCATGTTCTCGTCGTTGTGCAGAATCTAAGAAGTTTGTCTGCATGTCCTTCAACTATGAGGAGTCTAGTAAAACCTGCATTTTAAGCTCAAGTAATGATGGAGCATCAGGCGGTTTGGTACAAATGGCCGGCTGGGAGTACCATGAGCTCAACGCACTTAAAACTGACTGCACCAACAAGTTCACATGCCAAGATGGCAAATGCATTAGCACAGATATGCTATGTGATGGAAGGAAAAGTTGTGCTAAAGGTGAAGATGAAAATGATTGCAAAAGTAAAGTTAAATTTGAAATCAGATTAGTCAATGGGTCAGAGCCACATGAAGGAAGAGTTGAAGTTAAAGCTTTTGGAATATGGGGTCCAATCTGTGATGATATGTGGGGTGAAGAAGAAGGTGATGTTGTCTGTCAAGAACTTGGCTATGAATTAGGAGCCAAAGAAATACACACAGATGCAAGATTTGGTGCTGGTAATGGCAAGTATATAATGGATGACCTTAACTGCCATGGTAATGAAAGTAGTCTGCAAGATTGTTCCTTTGACGGCTGGGCAAACCATGACTGTTCACCAATAGAGGCAGCAGGTGTAATTTGCCATCGAGAAGGAGATGACTGTGGACCTAATCAGTGGCGATGTATTAATGGCCGCTGTATTACTGTTAATTATCTCTGTGATGGCATTGATGACTGCAAAGATGAGAGTGATGAAGATAGAGAAAATTGCAAGGTACCACTGGAGGTGCGTCTTTCTAATAGTGAAACTTATGAACGATCTGGAGACACCGCCATGGGACGAGTGGAAGTCCGCTACCTTGGAGTATGGGGTTCCATTTGTGATGATGATATCAGTATTGAGGAAGGAAATGTGTTATGTCGAATGATGGGATGGAATCGATCAGTATCCATTTTTAAAAACAATACTTTTGGAAAAGGTGAAGGTCCAGTTTGGTTGGATGATCTTCAATGTGTTGGAACAGAGAGAACCATTGAGGAATGTCTTCATCTTCCCTGGGGTCAGAATAATTGTGACCACACAGAGAATTTAGGACTACAGTGTACAGCACAAGGTATACCTGAGGAAGAAGAAAGTATATCAGAAGGTACTTCGGTTTCTCCAATAAATGTCTCAGCCCTGCCACCGACATGTGGCTACCGCTCTGTCACAGACACTCCAAAAACACCTCCTTTAGAGAGGCCAAAGGTTGTCAGTGGATATACTCCCACTCCAGGTGCACACCCTTGGATGGTAGGAATCCGTGTTCGTAAAACATCAGGATCACAGCATTGGTGTGGTGCAGCCATTCTTGGAGAGGATCATATTCTTACTGCTGCACACTGTGTCAGCAGGCACTCAAGAACTGCTTATATTCTCAGAGTTGGAGACTTTGATACAATAACTGATGAGAATGAAGAAGAAGAATTCCATATTGAGCATATATTCATACATCCTGAGTTTGATAAGATACGATACATGGACAATGATATTGCTGTTGTTAAGATAAAAAGAAAGCGAGGAAAAGGATTAAGTTTCAGCAAAATGGTTCAACCTATTTGTCTTCCTGATCCTCAATGGTCATACCCCAGTTACATGAACTGTACTGTAGCTGGCTGGGGAAGTCTTGGAAACACCTTAGGGTTTTCCCGAGTACTTCAAGCAGCAGTTCTACCACTTCTTCCGCATAGCACATGTTCTTCATCACCCGTGTATGGTCCAAGGAGACTTGGACCTGGCATGTATTGTGCAGGATATCTAGAAGGTGGAGTAGACACTTGTCAAGGGGATTCAGGTGGACCAATGGTCTGCGATATCAATGGTCGCCTTACTGCAGTGGGAATAACAAGCTGGGGCCATGGCTGTGCTCGTCCAAACAAGCCCGGAGTTTACACTAAAGTATCCAATTATCTTGATTGGATGTACTCTGTATTATCATAATAAGATAAATTTACTGAATTATTAAAAGAAACGGATATTTTATACTGGATTCTCATCAATAATGCAGCTGTTCTGCATACCTTGACAATATTTAATGAAGAAGAATGTTATGCCTTTCTTGTAAATATTTTAGAAAATTTAGTGTGACTTTGAAAACAATTATATATATATATATAACACCCTCATAGCG
>65585 ENA|GEUA01065586|GEUA01065586.1 TSA: Farfantepenaeus aztecus comp96649_c0_seq4 transcribed RNA sequence.
GTAACACTGTCAGGCCAGTTGAGGCTGAGACGTGATCATGGGCGGATGGTGACGCCCGCTGCTCCGCGATAGTAGTGTGTTACCGCGTGTGACAAAGTATGGTCTGGACGCGTCGTGGTAGTGTGGTAGTGATGTGGTGCGCGGTGGTGAGTGTGGTGACGGTGCTGTTGGTCACCGCGCCGTCAGTGGAGGCCTTCGGGGGCATCATCGCTGACAATGTCGTGTACGATGTGAGCGGGTCGCCCTACGTGATAACGCAGGATATCACCATAGAGAAAGGCGGAGTCCTCACCATCGAACCCGGGGTCTCCGTCACGTTCGACCCGGGTGTTGGCATGACTGTCAAGGGAATCCTACGAGCTGAGGGCACCCCGACGGATAGGATTAAGCTGAGCAGCAGCCAGCCTCCGGCCGGTCCTCTGAGGGACACGGGCCTCAGGCTGGTCGACGGCCCCACGCCTCTGCAGGGGAGGCTCCAGATGTACTACAAGGACAAGTGGCGCTCCATTTGCTCCAATTCGAGGAACTGGACGGCGGAGGACAGGGCCGTGGCGTGTCGGCAGATGGGCTACATGGGCGGCAAGTACTGGGAGTGGCACGACAGGGCCAACAACGACACGGCGACGATCCTGTACGAGGCGCCGCTCTGCTCGGGCATCGAGGACGACATCACCAAGTGCGCGTGGAACACCCACTCCATGGGCGGAGGCGTGTGCGACATGCACCCTGACATCGGCCTGGACTGCGACGGCTACCACGCCCTCTGGAAGGGGACGAACTACTGGCGGGGAATCATGTTCCAAGATGCTGAATACGAGGAGCAGCTCTTTCAGGAGAACACGCTCTATCAGAAGGTCTCGAAGTCTATTCTGAGCTACGTGGACCTGGAATACGCAGGAATGGGTCCGCATCGAGAGGCCGAGTCCGCCATCATGAGCCGGAAGGTCCCGCCTCGCATCAGTCACGTGACCATCTCCAACAACGCCTTCAATGGCATCAACGTCACGCTGCCTGGCACCTTCTTCCACCTGCAGGAGTCGACCATCTCGGGGAATAATGGCTACGGCGTGTACATCAACTCCTCGACGGGCTCGGTGCTGGTGAACGCCAACACGAGGGTGTCCGACAACCGCGGCGACGGCATCAAGTACAACTTCCACCGGCGGGAACCCGACCGCTCCGCCTCCGACACCTTCCAGGACTTCTGCTCGGGGGCGTCCAACCCCAACCAGGCCTACCCGATCGTCACCGTCTACAACCAGGACAGGTTCTCCTTCAACGACCTCTCGTGCAACAGGAAATTTTACATCTCCAAGGCCGACTTCGTCTTCTCAGTCCACTTCACGTACATGCAGACGGACGAGGACGCGGCCGGCACCGTAGAAGTCAGGGACCGTGACGAGTGGGGCGACTTGCTGACCAAGTTCGAGATCAGGAACGACACGTACCCGCCGTCTGTCGTCTCTCGCGGAAACAGACTCTACATCAAAGTGTCCGCCAAGAAGATGAAGCAGAGCGTCGTCTTCATGGAGGTTGTTGCTAGTAAATATAAAATGTTCGACCTGAGCCTCCAAAACTCGTTCGTGGCGAACAACAGCGGTCATGGCGTCGCTGTGGAGAACATGCGCAGCCTCGTGCACGTGCACCACTCTAACCTCACCCGCAACTTCTTCGGCTCGGGCCTCAACGTCCGCGGCGGCGCCGGCGACGTCAACGTGACGTACTCGACCGTGGACCAGAACGTGGGCGACGGCGTCAACATCACGTACGAGGGCGGTCTGCAGAACGTGTCGTGGAGCCGCATCGCCAACAACGACCTGCGCGGCGTCGCCGTCTGGTTCAACGAGAGTGGCCTGGACGCGCAGATCCGCCAGGAGACGGCCGTGGCGTATTCGGCCATCGAGGGCAACGTCGACGTGGGCGTCCGGGTCGGGAACTTCTGCAGGGAGGCCTTCGTCAACATCAGCGGCAATCACTTCTCGGAGGGACAGGCGGCGGCGCTCGAGGTCGAGTCCTGCTGGCGGAAGGACGGGGAGCTCCGCACCGTCCAGATCGGCCAGAACCTCTTCAACAGGAACCACCGCCTCGCCATCAAGATCTCCCCGGCCGTCAACATGAACCTGACGATCGAGTACAACGAAATGAATGAAAACGACCGCGGAACGTTAATGGTCTACAACGAGGATAAGGTGGAGCTGCCGCTGCTGCCCTTCACGGGCTTGATCAGGAGGAACAACATCAAATACAACACGGGCTGGTTTGTGCTGCGGCTGGGGCTCACGCTGCGGGGCCTCGACCAGAGCCTCGTCGTGCAGAGGAACGCCATCAAAGACAACACTGTTCAGGAACTGTACAGCAACATTCAGTCTCGCAGCCGCTCCTCCGGCGTGGTGTGCGTGGGCTCGTCGAACGTCGTCCTGTACCGCAACCTGATCGACAACCCCGGCTCGCGCTACGAGGTCAGCTCGCACGCCAGGGACCAGAGCACGCCCATCAACGCCACCTTCAACTGGCTGGGCAGCAAGCGGGAGACGGACATCTTCGAGCGCATCCTCGACCGGCGCGACCGCTACAACCTGGCCCTCGTGCTGTTCCACCCGTTCCTCCTCAGCAGCACCAACGTGGACACGCCCGTCACGGAGCCGGGCCAGGTGAGCGAGCCCGAATTCTTCGACCCGACGGACGACCGCGTCATCGGCGGCGAAGTCAACGGCGAAATCACGCTGCACGACGGCGTCTACACCGTCACGCGCGACATCTACGTCCACGACACGGGCACGCTCACCATCGCCTTCGGGTCGACTCTGGAGTTCGCCGAGGGCATGGGCATGATGGTCGCCGGCCTCCTGAGGACGGAGGGATCCGGCGCAGAGGCCGTTCGCTTCACGCTCAGGGGCACGACAGCGAAGGAGCAGGATGCCGCGAGGGCGCTCCTCATGAAGGAGGACGAGCTGATGGCGCTGAACACCACGGACGCTCTGAACATGACCGCGGACGCCATGGCTGCCAACTTCACGGAGGGGCCGGCCGTCCCCGTCAAGCTGGTGGGCGGGAGAGACGAGATGGAGGGCCGCCTAATGGTGTACATCGGCACGGAGTGGGGCACGGTGTGCAACCACGGCTGGAAGGAGGAGATGGCGGCCGTGGCGTGCCAGCAGATGGGCTACGTCTTGAACCCCGAGGACTGGTTCATCGAGCCCGGGTCCATGCCGCCGGACGGACAGGATGCCAGGATTCTGCTCAGCAACGTGCAATGCGACGAGTTCGACACCGACCTGACGCAGTGCAAGAGCGACCAGTTCTGGGAGCTGGAGAACTCGTGCTCGCATGCGGAGGACGTGGGCATCCGCTGCTACCCGGCTACCTGGTCGGGCATCCGGCTGGGCATGACGGCGCACGAGAGCCACATGAAGGGCGTGGTCATCGAGAAGGCCGGGCTGCTGGACTACACGACGCGCTCCTTCAAGCCGGCCTTGCAGATCGACTTCCACCACCACGTCATCCAAGAGATCGAGGTCCGCGACAACTCCCAGGACGGAATCGGCGTCATCTACAGCAACCAGTACGCCATCGCCAACCCGGAGGCGCGAGTGTTCAAAGGGTGCACCTTCGCGAGGAACAAACGCCACGGGATCAGCATGAGGCAGCTGGGGGTCAACATCACAGGATCTTTCTTAAAAGAAAATTCGGGTTCGGGCCTTCATTTCAACCCATTCCTGACCCGAATTGAACAGAGAGAGTTGACCGGGTGGATGAAACTGAAAGAGGAGAATTACATTAAAATCCCAGATAACCCGTCGCCGATTGTCCTGACGAGCAACAACCCGAAGGTGCTGATCACGCAGGAGCTGAGGGGGAAGCAGGCGTCGATCACCCTCCATGTGTCTACGCAACATTCCAATGTGATCGGAATTCAAGTACTCAACCCTATTGTACCCGAGAGCACGGAACAAATTGTGATTTATGACTATCAGGAGATCATCGAGAGTGAGGATATTGCCCGGTGGGACGTCCGCGGGGACCTGGTGGCCTTCCCGACGACCTCGGGGAGTTACGCGATCACCCTCCAGTACGCCTCGGGGCCCTTCGCCCTCGGTGACGTCATCATCATGCTCACGGCCGTAGATCGCAAAGACATCGCCCAAGCAGGAGATCTTCGCAACTTCCGGCCCAAATGGCCGATGGTGTACATGGAAGATTCGCAGATAAGTGATAATGACATCGGGATATCGACACTGCACTATAACAGGTATCTGACCGACGACGAGGACCACCTGCTTCGATCCGCAAACGAGAGCATTTTGGTCATGAATTCCCAAATCACCAACAACAAGAACCAAGCCGTCTATGCCCTGTCGCCCTTCAGAGCGAGGATGGACAACGACGACATCGGCGAAATCACGTTCATGTTTAATAGCACCTCGATATCAGGCAATGGAAGGGGGATCGATCAGTACAGCTGGGACGTTCGCGAATCCAACAACCTCTTCAATTGGATTCTTGAGGACGTCGTCATGCAGAACAACGGCGGCGGCGGCTTCAACCTAGTGCTGCCTTACGTGTGGCAGTACAGCGAAAACTTTACCCATACAGTCTACGTCAACGCATCAACGTTCGTGAACAACGCTCAGTTTGGGTTCCAGGTGGATGGCCACTTCGCTCGCATCAACGTGACCTACTCCAAGTTTGAACAGAATACCTGCCGCAGAGGAGTGATGTCCCTGAAGGGCATGGAGAAGGAGCTGTTCATCCACGACAATGAAATCATATCCAACACCGGTTCTTACGTGGTGGAGTTCGACACGGACAGCCAGAGCGGCATTCTTGGCGTTGTCAATGCCTACTTTGAGTACAACAGAGTGCAAGGGAACAGGCACATGACCCAGCTGAGGAGCAGTACATCCCGTGCATACCAGCCCGCAAGTTACACCATAGCTGTTCGAGGACTTCAGAAGATCAACATCACGCACAATCAGTTCGGCTCCAACGAGATGGACTACGAGCTGCTGGCGGGGCTGTACACGAGCAGAATCGACAACTACCTCAACGTGGAGGCCAACTGGTGGGGCTCGCGAGACCCGGAGGTGATCCGCGAGAGGATCTTCGACTTCGACGACTGGAACAATTTCGCTCTGGCGGACTACCTGCCATACCTCATCGAAGACAGCCTGTCGGCGCCTGTGTCGTCTGTAGGAGGAGCGGGAACCGGCAGGAACGTGATGGACCTGAACTCTCTGGGAGGACGCCTTCTGCAGGACCTGAGGTTGCCAAGGCGTTCGGAGCCGTACGTCGTGAAATCCGACCTGACCGTGATGCCCGGAGTGACCCTGGTGATCGAGCCCGGGGCGACGATCGAGTTCTTCCCGAGCGTTGGCATCCTCGTCCTGGGCCGCCTGGAAGCCATCGGGAGGCGGGACGACCGTATCATCATGAGGCCCATCGACACGTCCACCGCCACGCACTACCGCATCGGTCGGCAGACGAGGTCGGCTTTGGAGGCAGTAAGGCTGTGCGTGGAAGGGCAGTGTGAAGGAAGAAGGGATGGATTCCTCGACATATTTAATGGAACCACTAAGCAGTGGGTTCCCATCTGCGACGATCGTTTCACGGAGCGAAATGCCGAGGTCGTGTGTCATCAGCTGGGTTTTAATAAAGTCAACATTTTCTACAGTCGTAACAAACGGACGGAAATGTTTCCCAGTGCTCTTATCCGCATCCGGTCATGGCCTGACCCAATCCAGTGTGATGGTTCCGAGTCGAGGCTAGACGAGTGCCCGCTTCGGATGAATGGCCAGATATACGACCACAGCTACGAGTGTGCCTGGAATGGGGACTTTGTCTACATTTCCTGCGGGGAACACAACCTGGAGAATGACCATCAGGAATATTGGGGCGGAATCAGATTCTCAGTGCCGAATTTCGAACACATGGACGTGTACCACCGATTGCACCACCAGCACGATCCAGGCAACATCCATACTCATCCCTACATCCATGGCAAATCCGAAGTCAACATAAACCCCTCTGTCATGGAGTGGGTGGATATCATCGGCGCAGGAATCCTACACAATGACAAGTCGCCAGCTGTCATGTCCTTCCACGACACGCCTTCTCTGCGCGGAGTGACGGTCAGGAACTCTGCTTCCGATGGCGTCTCCATCGTCTCGGCAACGAAAGGATTTGAAATGCTTTATAACAAATTCGTCAACAACCTGGGCGTGGGCATCTCGCTCCTGGGCCTGACGGGGGAGACCCGTGAGAGCGAAGAGTCGTCCTTCTTCCCGGTGGCCAAAGTGCGGCTCCCTTACCACATGTTCGGGATGGTGGACATGTGCGACTCCACCAAGGAACTCATGATCGAAGAGAGAATCCTGCTGTATTATAAGTACGACAACAGACCGGTGGACTGCGTGAAGATATTCTCGTCCGTGTTCAACGTGAAGAATTTCGGTTTCAGGCTCCTTCAGTACAACTCCTACAACTCCACCATGGATCCCATGATGCCGGATCGCATTGTCCTTTATGATGGCGATATCTACAACTATACGACCGACGTCTTCGCCGAAATCCACATGAACAGCAACAACCTGATGAAGTTCTTTAAGACGGAGGGAACGAGCATCTCGGTCGAACTCCATGCCACGGGAGCCTCGGGGGACCTCGGCTTCGTGGCTGAAGTGGTGACGCTTCCGATCTCTAATCTGGGAATCAACCGCAACATCCTCCACAACATGACATACAACGAATACTACAACAATGACGAGGGCGCTATCTTCGCGGCCACAGCTGGTGAGGTGAATCCTTGGCTGTGTTTCTCATACAGCCGTATAGAAAATAATGGTAAGCAATTATATGGAAACTTCACCACCACGAGAGCAGCTGTCCACCTCGACCTACAGAACATGCAAGATGTCTACATCAAGAATAACCTGATACGGAACAACACGGGAGGGGCGTACATCTTGGCAGGATCCATGGGGGCAGCAACAAAACTGCAAGCAAACATCACCAACAACCTGTTCGAGGCCACACAGCACTGGCCGGCCCTCTACGTCGCCGCCCGGGAGAACTCTGCTTACCAGCACGCGCTCATCGCCTATAATGACTTCAGTTGGTCCGAAAGTCCTTACCATGATGTCATTACTTTGGCGCAGGTTGTCTCCATCTTCACCCACAACTACGTTCACAGCAATCTTGGAAGACACATCTTAGACATTTACGGATTCCAGAAGGTTCGCCTGCCCGTCTACCAAACCACCTCCCATAACAGTTTGGCCAAAAACATGGCTGTTGACCCAACTTACCAGGGTACTGTTATAGCTGGAAGTGCCGGCCAGCAGTTTGTTGAGAACGTTTTCTATAATTTGGACAACGCCTATGAAGTTGTTGCTGTAAATGAGTCGGTACGCTGCAACTCCTCTACAGAATGTTCAGAAATGGATGTCTACAAGGAATCGGGTCAGGAGAGATCTGATGTGTGGAAGACACCTATTGATGCTCGCAACAACTGGTGGGGTTTCAACACATCTGTGGCTGTGTCCGGCCGTATCCACGATAAACTGGATGATGAAACACTGCTGAGTGTAGATTATAGCCAGTGGAAGTTGAACAACTACACACTGCTTCAAGGATGTGAGCCAGGTTATTCCTTAGTGGGTGATGCTTGTTACTTGTATGTGGGGGCTCCAGTTACCTATGAAGAGGCTAAAGCATTCTGCAAAAAGGATAACGCATCCCTGCCTTTCCTACAGAAGTGGTATTGGGAAGTACAGTACTGGATCCTATCCCAGCAACCTGAGTATCTTTGGGAATATGACATGGTTTGGGTTCAGCATCTTGATGTTGTCAGTGGATGTGCAGCTTTTGTCTACAGACAAGTTCGTTCAGTTGACTGTAGCCTAAATCTTCCCTTTATCTGTGAATCTGACCCTGACGAAACAATCGACAAGTTTGCTTGGGCATCGGACACTTTGGCACTGGCTGCCATTGCTGCCACGGCTGGTTGCCTTATTCTGGTTGCAGCCTGTGTATCATGTTGGGTGTGCAAGTCCCGCCAACGACGCAAAGAACGGATAATCCGCAGAAATTCTATCCGTGCTTCCATCCGCTCCAATAGGTCTGCCATGTCAACCACCAGTGGAGGATTCAGTGACAATGGGAGAAGAAGAATAATTCAGGACACACAGAGAGCAATTCCCATGAAGGGTACAAGTTCAGATGATGGCGCTGCAAGGGTCAACGGCATTCATGGATCTTTTGATTCCATTACCAAGTCCAATTTCAACTCCTCAGTCGATGAGGATCCAAGCTTTGTAGTTTATGAAGAAGGATCGCACTCACCACCAAGATATACTTCCGAATTAGACAATAGATTTGCCAGGGATCCAAACTTGGAGAATGCCAATGTTAATGCTATGGTTCACCCGAGCTTTAATATGACCTTCCAAAACCAGGGATTCAGAGACAACTCCACTTTTGCTTCCCGAGAGAATAGCACCTTTATCTCTCAGGCTCCTTCTGAACAGTGGAATGGATCAAATAATAACATTGCTCCTTCAAGGTAGGCGGTCGGGGTCTCTCAGTGGTAGACACAAATCCTTTAATCCTTGAAATTAGGGCATGTAATTTCTTTGTCAGAGGTAAGTCAAATTGTATATGGATATAGGTATTGTTGTTCTCTATTTAGGAAGATCCATTTTTGTCTCAGTTTGCAAACGGACTGAAGGTCTTTGAGGTATGTATTTTACATATTTTTTAGATGTAATTGCCTGCCAATTTCTAAAAATTTTGG
>72036 ENA|GEUA01072037|GEUA01072037.1 TSA: Farfantepenaeus aztecus comp239816_c0_seq1 transcribed RNA sequence.
TGAGGAAGGCCAGGATGCAGCAGGACGTCGAGGGCAATATCAGGCTCGTGGACGGCCGCGCGGACTTCGAAGGCAACGTGCAGATCTTCCACAACAACCGCTGGGGCAACATCTGCGACGACGAGTGGGACAAACGAGAGGGCGAAATCGTGTGCAAAATGCTGGGTTTTCCTGGACTCAAGAAAGTCACCCACAGCGGGAGGTACGGCCATGTCCGAGGAAGCTACTGGATGGACAACCTCTTCTGCTACGGCACCGAGGAGAGGCTGTCCGAGTGCCGCTTCGACGGCTGGGGCACCCACGACTGCGAGCTGGACGAGTCGGCGGGGGTCGTGTGTGAGACGCACTTCTCGACGACCACTGTGGCCCCTACCCTTCCCCCAAGAGACGAGCCCGTTATCACCAACAAGACGAAATTATCGCATGCCATTGAGGGCAAGACGAAGCTGAGAGTCGTCGGAGGGCGGTCTGACCAGGAGGGCCGTGTGGAAGTCATGCTCCCAGGAAGCAATGGCACATGGGGACTGATTTGTGGCGATGGATGGGGCCTTTTGGAGGGCATGGTGGCGTGTCGGCAAATGGGGTTGCACTATGCCCAGGCAGCCTTATCAACAGGTTATTTCGGAGGAAATATGAGTGACGTGGTTATAAGTGGCATCAAGTGCCATGGCAATGAAGAAAATATTGACCAATGCCTTCATGAAGACGTCGGGGAAGTATTTTGCCCACATCCAGGCTCAGACCCCAACATCGCTGGAGTTACTTGTGTGTCCAAAATAGCTGACCTGGTTCCCGATCACATGGAGCTGGCTCGTTCTGCACACTTGGAGGATAAGCAGCTATTTTTCCTACAGTGTGCAATGGAGGAAAATTGCCTTGCACAATCAGCAGTCAAAGTACAGGAAACTGGCTATGGTTGGCATCTGGACACGAGACGTCTTCTTCGTTTCACAGCACGTATAGTCAACCAGGGAACTGAGGCATTCCGTCCCATTCTTCCAAAGCAGTATTGGGAATGGCATGCCTGTCACATGCATTATCATAGCATGGAAGTGTTCGCTCACTATGATGTCATAGACGCAGATGGAAACAGGGTGGCCGAGGGGCACAAAGCCTCTTTCTGTCTGGAAGATAACAACTGTGTTCCTGGGGTAGAACCAGTCTTCAAGTGTGCCAACTTTGGTGACCAGGGCATTAGTCCTGGGTGCACAGACACCTATGCGTACAACATTGACTGCCAGTGGATTGACATCACTGACATCAAGCCAGGCACTTATACTTTTAAGTTAGCAGTAAATCCAGAGTTCAAGGTGGGAGAGATGTCCTTCGATAACAACGCGGCTGTG
>11864 ENA|GEUT01011865|GEUT01011865.1 TSA: Scylla paramamosain Unigene19096_All transcribed RNA sequence.
ATAGTGTTTATTTTTTTTTCGTTGAGTATCTCAAAAATCCACGTAATTTGTAAATAACTGCTCTGCGCCATTTTAGATGCTTGTAAACATCCTCGTCAGCCCGTAATGGATTGAATAATGTCACTGCACGTTTTTCTCTATATCTTCATAACAGCAAAAATTGATGCAAAATGGAAACAAAAAACTTATATAATATTCTACAACGTTCTTACATAAAACGCAGCAGTAATAGCTTCTTAGTATTATCAGTGTTTATTTAAATGTCATTTTTTTTTTCTCAAATTTGGGTCATGGATTTAAACATATTTATTTCCGAAAAAAAAAAAAAAAAATGAGATATGAAGGGCGTGCGAGCAGGCTGACAGTGAGGATGATACGGTTTCTTGGTAGGTAGGTAAGGTTCTCTGTTGCTAATGTTGAGTAACATGTTGAATTGTACAAGTTAACGAAACTAGCTTCGTGTCCTTGGTTTTTAAGATTTGGAGCAGAAAATATTAGATTTATATTTTATTTAAGTTTCTTCAGGTACCAGTTTATTTTGTACAGAACAGGTCACTCGATTCTGTTAACTGAAAGTTGCACTAACCATTTCCTGTGTCAAGTAATTTCTACAGCACGTGATGAATAGTAAACTTAATGTCTGAAACTACCCGTTTAGGGTGAATCTGCAGAACCAAGGACGTGGATGGTGTATAGCTGGAAAAAAAAAAAAAAGCTTGCAGTCCATGCAATAATTATTTTCCTAAGCTGGGGTGATTATTTATCCAGTCTGATTAGATGGGACTGTCCGGCCCTCTCATGACCCTCTCATTAATCGTTTCACTTGCGGACAGTAAGCAAAACATGTGCTTTACCAAAGAACACTAGAAGTGCGGATTGATATTCAATGCACTTCAGGCTAACGACAAAGGTCAGAATAGTCAGTGAAGCATATGAGTCGCTAACCATGAGTCACCAGGGTATATCCTAGTAACTCATGATGAACGAGTAGCGTCTGTTCATGGCTTATCAGGTCTCCTGTATTATTCATAGCGATTCATACATAAAATTTAATTTCCTTCAGTATATATAATTTGATAAAAATAACCAAGAGTAAAATGTTCTTTCTTAAAATATACATTTTTGACTATGTTAGAACAGCTATGAGAAGAATCTTGACATTCCCTGCATTGTTTGAAAATCAGAGGGGGAGATGATAGAGTCCATATCATGGGTAGTCACACTCAAAATTAACTGCTCTTCGACATCTTGTCGTAAATCCACCTTAAATACTTGGTGACGCGAGTGAGGCTGTCTGGAGCCAAGAACGGTTTGCAGCTGTTGCCAAAGGAGACAATACCGTAGAGCGACTTCTTGGTCTCTCCTGGTCGCCTGCAGGAAAAGGGCCCACCGGAGTCACCAACGCAGGAGTTGACAGTACCCAAAGGACTTCCGGCACACACGAAGGACGACGTGAAGTTATTGGTGCCTTTGACAAAGGCCTCCTCACAGTCATGGTCTGGTCTGATGATGATTTTACCGACATTGGGTTGATTCGAATCCGCCTCTAGAAGTGAGGTGGGTCCCCAGCCGACGATGGAACAATCCTGGAGGCCCTCGTAACTCTCACCAACGTGCGGCAAACACAGGGGCATGACTTTTGAGCTGAACCTTATTCCACGGCCATCCTTCGGCTGCACTTTCAGGAGAGCAACGTCGTTATCATTGAAAGAATATAGTGAGAACTCCTCGTGCTTCCAAATCTTGTCAATGAAATACTCCTCTTCGCTCTGCTCGCGGAGGTTTGCCGTGTGGTCCCCGACGCGCACCACAAGGTTAAGGGAGCCAAGATGTGAGAGACAGTGAGCCGCTGTCACTATGTAGTACTCTGAAATGATGGTGCCACCACACTGCAATACACCCTCTTGGGCAGAACCAAGTCGCTGCCGACGAAGAGACACTAACCACGGGTGGTCAAAGCGGGTGGGGGTTTCGCCGAAGCGAACCTTAGCCAGACGGGTGAGGAAGAATTGGGAGGCATCCTCTGCTTCGCCACACTGTTTCGGCAGCAGCGATTGCAAGCCAGAATTCAGGGTTCCTGACGTGGAGGAGCACACGACTCCGGCGGTGCTGCTACAGGTTTCGTTGTTGAACCTCAAGCGGCACTGTTGTACGTGGGTCTCGTGGCCGAGACAGTCCAGGTGCATCTGCCACACAGTACGTGCGGCACCTCCAGCCTGTTTGTACGCCCGACTGTCGTCCCCATTGTAACCCAACATCTTACACACTACCCAAGCATCGAAATCATCAAAGCGAGAGTCGCACACAGCGCCCCATTCACCTCCAAGACGCATCTCCACGACTCCAGCAGCCCCTTGCGCTCCACCATCCGCCAGCCGCACCTCCGCTTCCCCATCATAGCAGAAGACGCTGGCATCCTCAATATGGGCGCAAAAAATTTCACCCGATCTTTCAGGTGCACACTGGCCAATCCACTCTTCATCCCCGAGGCAGCCTGGCGAGCCAACCCATATCGGGGTCTCCTCGCTGCCCACCCCGAAGTAACCCCTGCTGAACGCCAGACTCCATCCACCCTCGTATCCGAGACTTCGGCAGATAACCTTGGCATCATTATTGTCAAAGTCAGTATCGCACACGGTGCCCCACACGCCTTCAAACTTAATGTATACTAGTCCCAGGGCAGCGCCAGGGATGTTGGCATTAGCGAGGTTTGACGTCAGCCTGGTGACGCCCACATCCAAACAGAGTGTCTCAGCCTCGTCACTTCCGTCGTCACAGTCAGTAACGTTGTCGCATACTGACTCGCGAGGCAAACACTCGCTTCCTGTGCTGCATGGGAACAGGTTTGCCTCGCACTGTGCCTCCTCCCTTCGACACGACACGCCTGCGATCTCAGTGGGGCCACACTGGTGTTGTCCTAGCCGAGCAGAGGTGCAGGTAGTGAGGCTGGTGGCCAAAGAACAGTTGACGTCACTTAGCCAAAACTTGACTGAGCTTCGACGCCATGCTGCAGAATTATCACCGAAGTGGTTGTTTCGAGTGAACGCCTCCGCCACGTCGTAGCCGAGCTCCTTGCACACTATGTCAGCTTCATCGAAACCGAAGCCATCATCACAAACGTAGCCCCACTCACCGTCCACCTCGACCTGTATATTGCCCTCGTGAGGTCCTTGCCCCCCGGAGAGACGCACCAGGTCAACACGTTCCGTCCCGCTCTGAGCAGCAGCGAAGGGAAGCAACAGGGACATCAAGAGGACGCCAGGCAATTTCCACCGTTCCAGTTGGCTGTCTTTCTTCATGGCTTCACTACAGGGAAAGCTAAGTAGAGTACCGCACTGCCACACGCTGGAAGGAAGGCTCGCACACACACACACACACACA
>9726 ENA|HACH01009727|HACH01009727.1 TSA: Hyas araneus, contig c12501_g1_i2
TCAACGCAGAGTACGGGGGTCATGACCATAGGTAGTAAAAGAGTGTTGGCCATAACTGGCTGGCTGTTCTCCCGTCACCCAGGCCTCGTGTGCAGCCTGGGGCATGAAGGTGGAGTTGTCACGTGAGGAGAATGCCGAGGTGTCTCTGAAGCCCTGGTTCTGGAAGCTTATGTTGAAGCTTGGCCGAAGGACCGCATTCACATTCTGATTCTCAAGCTGGGGATCAGCGGAGAACCTGTCATCCAGCTGAGAGGAGTAACCAGGAGGGATAGAGGGAGTAGTCTCCTCATATACAACATAGCTCGGGTCCTCATCCACCGAAGAGTTGAGCGCAGACTTGGCAATGGAGTCAAAAGACCCATGGAGTCCATTCACTCGGGCAGCGCCTCCCACTGCTTCCTGGCCCTTCATGGGCATTGCATGCTGAGGGTCCTCAATTATCCTGCGACGGGCAATATCACTGAAGCCTCCAGTGGTGGTGGAGGCGGAAATGGCCGATCGGTTGGAACGGATTGAAGCACGAAGAGAGTTCCGGCGCAAAATTCGTTCCTTGCGGCGCTCCCGAGACTTGCAGACCCAGCAGGACAGACAGGCGGCCACCAGGATGAGGCAGCCGAGCGTCACGGCGATGGAGGCCACGGCCAGCGGGTCCGACGCCCACGCCAGCTGGTCTATGCTCTCATCCGCATCAGACTCGCAGATGAAGGGCAGCTTGAGGTTGCAGTCGACGGAGCGCACCTGACGGTACACGAAGCCCGCACACCCGCGGATCACGTCCAGGTGCTGCACCCACACGATGTCAGACTCCCACAGGTACTCGGGCTGCTGCTCCAACAACCAGTGCTGGACCTCCCAATACCATTTCTGGAGGAATGGCAGCGAGGCATTGTCCTTCCTGCAGAACTCCTTGGCCTCATGATAGGTGACCGGCGCCCCAATGTACAGATAGCAGGAGTCCCCAATCAGGGTGTAGCCCGGCTCACAGCCTTGCAGGAGTGAGTAGTTGTTCATCTTCCAGTTACTGTAATCCACATGTAGCAGAGTCTCATCATCCGTCTTGTCGTGGATGCGGCCGGACACCGCCACCGTGGTGTTGAAGCCCCACCAGTTGTTCCGCGCGTCAATGGGCGTCTTCCACACGTCAGACCTCTCATCCACCACTACACTCTCCAGGGTGAAGCTCTCTGAGTCAGTGCACTCGGAAGAAATGTTGCAGCGCACAGACTCGTTGACGGCCACCAACTCGTACGCATTGTCCCAGTTGTAGAAAACGTTGTCCACAAACTGTTGTCCGGCACTTCCAGCAATGACAGTGCCTTGGTAGGTGGGATCCGAGGCCACGTTCTTGGCAAAACTATTATGTGAGGTGGTCTGGTAGACGGGGAGGCGCACTTTTTGGAAGCCATAAACGTCCAGGATGTGGCGGCCCAGGTTGCTGTGCGCGTAG
>20910 ENA|HACH01020911|HACH01020911.1 TSA: Hyas araneus, contig c25402_g1_i1
GGGTGGTGTAGTCGAAGAGTCCGGCCTTCTCTATGATGACGCCCTTCATGTGGCTCTCGTGTGCCGTCATGCCCAAGCGGATGCCGGCCCAGGAGCCGGGGTAGCAGCGGATGCCCACGTCCTCGGCATGGGAGCAAGAATTCTCTAACTCCCAGTACCGATCGCTGCGACACTCGGTGAGGCCGGTGTCAAACTCATCACACCGGATATTGCTTATAAGGATGGGGTCGGTTTGTCCCTCGGATGGCAGCTGGTTGGGTAGCAGGTCCCAGTCCTCAGGGTTCAGCACCAGGCCCATCTGGTGGCAGGCGATGGCCGCGGCGTCCTGGTTCCACCCGTGGTTGCACACTGTCCCCCACTGCCCGTCAACCCAAACCATCAGTCTGCCTTCATGGCTGTTCCTGCCGCCCACCAGCTTCACAGGCATGGTGGGCGTCTCGTCTCCCTCCACGGTCAGGTTAAGGGTGTGCACTTCAGTCAGGGTCATGTTGAGTGTGGCATTGAGGGACGCCCCTTCTTCCTCCCCTGAGAAATAGGCAGCCCTCTCCAGCACCTCCTCCTGCTCTGTGGTGCCCAGCAGAGTGAACTTCACATCGTGGGTCCCGGAGCCTTCTGTGCGCAGCAGTCCAGCCACCATCATTCCCATGCCCTCGGCAAACTCTAGGGTGGTGCCAAAGGCAATGGTGAGGGTGCCCGTCTTGTGAACATAAATGTCTCGCGTGACGGTGTAGAGTCCGTCGTGCAGCGTCACCTCGCCGTTCACCTCGCCGCCAATAATGTGGTTGTCCTCCGGGTCAAAGAATTCTGGTTCACTCTCGGGCCCCTGCTGCATGACGGGTGTTTCTACATTGTTGTTGCTTAACAGGTAAGGATGAAAATGTACAAGGGCCAAATTATACAGGTCTCGACGGTCAAGGATTCTCTTGAATATCTCCTTCTCAAACTTGTTCCCGAGCCAGTTGTGTGTGGCCTGGATGGGGATGCTCTGGTCCCGGGTGTGGGAGGCCAACTCATACCTGGAGTCCGGGTTATCCAGCAGGTTCCTGAAGAGGACTATATTGGAGGAGCCGATGCACACCACTCCGGACGCCTGGCTGCGGGAGTGGAAGGCTTTGTGGAGCTCCTCTACCGTGTTTTCCTTGATGACATTCCTCTCCAGCCGCATCTTCTGGTCCAGGCCGAGCAGGGAGAGGCCGAGGCGCAGCACATACCACCCGCGGTTGCCTCGGAAGTTGTTCCTTTGTATCATGCCGTTGAATGGGAGGATGGGAAGCTCTACTCTGTCCTCATTGTATATAAGAATGGTGCCATGCTGGTTATTGTGAAACTCATTGTACTCCAAAGTAAAGTTCATGTTTACAGCTGGCGACACTTTGATTGCCAGACGGTGATTATCACTAAACAAGTTTTGGCTTATCTGCACTTTTCTTCCCTCGCCGTCCCTCAGCCAACACGACTCAACCTCCAGGGCCGCCGCGTATCCGTCGCTGAACGTGTTGCCGCTCACGTTGACAAAAGACGGACGACAAAAGTTCCCCACACGCAGCCCCACGTCCAGGTTACCAGACACGGTAGAGTACGCCACGGCCGTCTCATGATGGATCCCTGTGTCCTGACCACTCTCATTGAACCAGACAGACACACCACGCAGCTTGTTGGCGGCCACAGTGCTCCAGGAAACATTCTGCACCCCACCCTCATAGGTAATATTAACACCATCGCCTACATTGTACATGATGGTGGAGTGAGTCACGTTTACGGCCCCAGCACCCTGTCGCACGTTGAGGCCTGAGCCATGGTAGTTATGAGTCAGGTTGGAGCGGTCAATGTGCACAAGGCTCCTCATGTAGTCCACGGCCACGCCATGGCCGCTGTTGTTCCGCACGATGGTGTCCCGCACGCTCAGGTCAAACATCTTGTACTTGCTGGCCACCACCTCCATGAAGATGAAGGACAGGACGCGGGGCTTGGCCGTCACCTTGATCCAGATGCTGTTGCCTCGGGACACGACAGACGGAGGAAAGGTGTTATTTTTCAGGTCAAACTTGGTCAAGACTTTCCCATACTTATTTCGATCTCTAACCTCCACCCTGGCTGTCTTCTCTTCCTCGGCTTGCATGTAGGAGAAGTGCACAGTGAAGGTGAACTCACTGCCCCGAGTCACGAACACCTTCTCACAGTCGAGTTCTTTGAAAGAGTATTTGTCCTGCGTGGCGATGAGCACGATGGGGTAAGCCTGGTTGAGGTTGGACGCCCCGGCACAGAAGTCCTGGAAGGTGTCTGAGGCGGATTTGTCCGGCTCGCGGTGGTGGAAGTTGTACTTGATGCCGTCCGCCTGGTTGTGCGTCACCTCGGAGTGCCGGTCCACCTGCACGGAGCCCGTCGAGGTGTTGACGTACAGCCCGTGGCCGGCATTCTCCTTCAAGACGGTGTTCTCCAAGCGGACGAAGGTGCCGGGCAGGGTCATGTTGATGCCGTTGAAGGCACTCTGGGTGACGGCCACGTGACGCAGGCGGGGCGGCACCTTACGCGTCATGATGGCAGACACGACCTCCCTCTGAGGCCCCATCCCAGCGTACTTGATGTCCACGTAGCTCAGCACACATTTGGACACCTTCATGTATTGTGTGTTGTCGAAGAGCTGCCCCTCGTACTCGGCGTCCTGGAAGGTGATACCGCGCCAGTGGTTTGTGCCGCGCCACAGGGCATGGTAGGGGGCGCAGTCCACACCGATGTCAGGATGCATATCACACACCCCGCCACCCATG
>39022 ENA|HACH01039023|HACH01039023.1 TSA: Hyas araneus, contig c35209_g1_i1
AGACGGCCCATAAATCATGTCACAAACGGCAGCATTGTTATCGAAGCTCATCTCTGCTACCTTGAACTCTGGATTGACTGCCACCTTCAATGTATATGTTCCTTGCTTGAGATCTGTGATGTCCACCCACTGGCAGTCAATGTTGTAGGCGTAGGTGTCGGTGCAGCCGGGACTGATGCCTTGGTCGCCAAAGTTGGCACACTTGTACACGGGCTCCACACCTGGCAAACAGTTGTTATCCTCCAGACAGAAAGAAGCCTTATGCCCCTCTGCCACTCTGTTCCCTTCAGCGTCAATGATGTCATAGTGAGCAAAAGTCTCCATGCTGTGGTAGTGCATATGACAGGCATGCCATTCCCAGTACTGTTTGGGCAGGAAAGGTCTGAAGGGTGCATCTCCTTGATTGAATATCCTGGCTGTGAAGCGTAGCAGTCTCCGAGTGTCGAGG
>26508_(reversed) ENA|HACK01026509|HACK01026509.1 TSA: Cherax quadricarinatus, contig transcript-80_26508
CACTCTCACCCTTCAGAGTCAGAATGGATAATAATGACATTGGAGAGATAACGTTTATGTTTAATGGTACTACTATATCAGGCAATGGCAGAGGCATTGATCAGTACAGTTGGGATGTTCGTGAGTCTAACAACCTCTTCCACTGGGTGCTAGAAGACACTGTAATGGAGAATAATGGTGGAGGTGGTATAGTACTGATGCTGCCATTTGTATGGCAGTACACTGAAAATTTTACTCATTCACTCTACATTAATTCTTCGACCTTCATGAATAATGCTCAGTTTCAGTTCATTATAGATGGTCATTTTGCTCGTGTAAACATAACATATTCAAAGTTTGAGAAGAACACATGCCAGCAAGGTCTCCTGTCACTGAAAGGCATGGAAAAAGAGATGTTTATATATGATAATCTTTTTGTTTCAAACATAGGCTCCTATGTTGTAGAATTTGATACTGACAGTCAGAGTGGCATCCTTGGAGTTGTAAAAGCTTATTTTGAATACAACAAAGTTCAAGAAAATAGACAAGCTCTTCAACTGAGGAGTAGTCCATCTCGAGCCTTCCAACCAGCTAGTTATACAATAGCAGTTCGAGGACTTCAGAAAATCAACATAACTCATAATCAGTTTGGATCCAATGAAATGGATTATGAATTATTGGCTGGGCTATTTACTAGCAGGATTGATAATTACCTTAATGTGGAAGCTAATTGGTGGGGATCACATGACCCTAAAGTGATTGAAGAACGCATCTTTGATTTTGATGACTGGAACAATTTTGCTCTTGCTGACTATCTTCCATACCTCATAGAAGACAGTCTTTCAGCACCTGTATCATCAGTGATTTCTTCTGCTAAAAAAGAAAAACCAATGGAACTGAATTCCCTTGGGGGCCGACTGCTACATGATTTACGATTACCAAAACGCTTTGAACCATATATAATAAAATCTGATTTGACTGTTATGCCAGGAGTGACTTTAGTGATTGAAGCAGGTGCTACACTAGAGTTCTTCCCAAGCATTGGAATGCTTATTTTAGGCCGCCTTGAAGCTGTGGGTCGTAGAAACAACCACATCATCATGCGACCTATTGATACTTCATCTGCTACACATTATCGAGTTGGCCGCCAAACAAAATCGTCCTTAGAATCTGTTCGGCTGTGTGTGGAAGGGGACTGTGATGGTAGAAGAGATGGCTTCTTGGACATCTTCAATGGTACAACAAAGCAGTGGGTGCCAATTTGTGATGATCGGTTCACTGAGCGTAATGCCCAGGTAGTTTGTCAACAGTTGGGGTATAACACCATCAATACCTTCCATGGTCGCAATAAAAGAACAGAGATGTTTCCCAATGCCCTCATTCGCATTCGATCATGGCCTGACCCTATTCAATGTGATGGTACAGAGACACGTCTAGATGAGTGTGCCCTCAGAATGAATGGCCAGATTTAC
>28233_(reversed) ENA|HACK01028234|HACK01028234.1 TSA: Cherax quadricarinatus, contig transcript-80_28233
CCGAGACGCATATTGCTTCTCTTATTTCTCATTTTTGTGCTGTTTTCTCTGCTTGTGGAGGAAGTAGAGGGCAGGAAGAGGGTCAGGAGGAAGCGGAGGAGGGGCAGGGGCAAGCAGGGGCAGCCAGGGGCACGCAGGATCCGCCATGCAGCAGGAAAAAGGGCAGAATTCGTCAGGAGGCGACTGAGGAAGGCGCAGCCGGAGAGGCGAGAGGCCCAGCTGCGTCTGGTTGATGGTAGAGCTGACTGGGAAGGTAACGTCCAGATCTACCACGAGGGACGCTGGGGTAACATCTGTGATGATGAATGGGACACCAGGGAAGGAGAGATTGTCTGCCGCACCCTGGGTTTCCCTGGCTTACAAAAGGTCACCTATACTGGCTTGTATGGTCATGTTAAAGACAGGTACTGGATGGACAACCTCTTCTGCGTGGGGACTGAAGAGTCCCTGACAGACTGCAGGTTTGACGGCTGGGGCGTCCACGACTGTCAGAATGATGAGTCAGCAGGTGTGGTCTGTCAGTCCCACTTTGCTACCACCCCAGGGACCCCCACACTGCCCCCCAGGGACGAGCCTATCATTGTCAACAAGACTAAACTAGGGCACTCTGTGGAGGGAAACATCCAGCTACGCGTACTAGGAGGCAGGACGGACTCAGAGGGCCGTGTGGAGGTCAAGCTGCCGGGCTCTAGCTCCTGGGGCCTCATCTGTGGTGATGGATGGAGCTTATTTGAAGGCATGGTGGTCTGCAGGCAGCTAGGCCTAAAATATGCCCAGGGGGCGGTCTCTACTGGATACTTCGGAGGGAACAAGTCAGAGATAGTGATCAGTGGAGTGAAGTGTACCGGCAACGAGGAGTCACTGGATCAGTGCTTACATGACCGTGTTGGTGACGTCTTCTGTCCAGACCCAGCGCCAGATCCCAACATTGCTGGAGTCACCTGTGTGGGGAAGATGGCAGACCTGGTGCCAGACCACATAGAGCTCTCCAGGTCAGCTCACCTGGAGGACAAACAACTCTTCTTTCTGCAGTGTGCCATGGAAGAGAACTGCCTGGCAGGTTCCGCAAGCAAAGTTCAGGACAGTGGGTATGGCTGGCACCTGGAGACCAGGAGACTACTCAGGTTCACAGCCAGGATAGTCAATCAGGGAGACGAGGCCTTTAGGCCCTTCTTGCCCAAGCAATATTGGATCTGGCACGCCTGTCACATGCACTACCACAGTATGGAGGTATTTGCCCACTACGACATCATTGATGCCTCGGGCAGCCGTATAGCAGAGGGACATAAGGCATCTTTCTGCCTGGAGGACAACAACCGCC
>32555 ENA|HACK01032556|HACK01032556.1 TSA: Cherax quadricarinatus, contig transcript-80_32555
TGTGGATTGTATTAAGATATTTTCATCAGTGTTCAATGTTAAAAATTTTGGGTTCAGGCTCCTTCAGTTCAACCTGTACAACTCCACATTGGACCCTGTTGCAAGAGACCGTATTGTCCTCTATGATGGTGACATATATAATTATACAACGGTGGAATTTGCAGAAATTCATGTAAACAGTGGCAATCACATGCGATTTTTCAAAACTGAAGGGACCAGTTTATCAGTGGAGCTTCATGTCACTGGAGCCTCGGGTGACCTTGGCTTTGTTGCAGAAATTGTTACGCTTCCCATATCAGATCTTGGCATCAATCGCAACATTCTACACAACTTTACTTACAATGAATATTATAACAATGTTGAGGGTGCCTTCTTCACTGCCACTGCTGGAGAGGTGAATCCCTGGATGTGTCTCTCTTACAGCCGCTTAGAAAATAATGGTAGACAGCTCTATGGTAATTTCACCACTACTAGAGCAGCAGTTTACCTAGATATACAGAACATGCAGGATGTTTATTTTAAGAATAACCTGGTGCGCAACAATACTGGTGGTGTTTATATCATGGCTGGATCCATGGGTGCTGCCACCAAGCTACAGGCCAATGTCACCAACAATTTATTTGAGGAAACTCTTCACTGGCCATCCTTGTATATAGCCACCAGGGAGAATTCTGCTTATCAACATGCACTTATCGCTTACAATGACTTTAGTTGGTCATATTCACCATACCATGATGTCATCACCTTAGCTCAGGTAGTGTCTGAGTTCACTCATAATTACCTGCATAGCAATATTGGTCGACACATTTTAGACATTTATGGGTTTCAAAAAGTTCGTCTTCCTGTATATCAAACTACATCTCATAACAGTCTTGCCAAGAACATGGCAGTAGACCCAACCTACCAGGGTACCATCATAGCAGGGAGTGCTGGCCAACAATTTGTAGACAATGTTTTCTACAACTTAGACAATGCATACGAACTTGTTGCTGTAAATGAGTCTGTACGCTGCAACATTTCTACGGAATGCTCGCAAGTGGATATCTACGATGTCTTGGTTGATGAGAGATC
>70998_(reversed) ENA|HACK01070999|HACK01070999.1 TSA: Cherax quadricarinatus, contig transcript-80_70998
GGAGGACAACAACTGCCTGCCGGGGGTGTCACCAGTGTTCAAGTGTGCTAACTACGGTGATCAGGGGATCAGTCCCGGCTGTACCGACACTTACGCTTACAACATTGACTGTCAGTGGATCGATATTACCGACGTTAAGCCCGGCACTTATACCTTTAAGCTGGCCATTAACCCGGAATTTAAGGTGGCAGAAAAGAATTTTGATAATAATGCTGCTTACTGTGAGCTGATCTACGGTAGCCAGAATGTGTGGCTGGGAAACTGTACCCTGGGGAGGCCATGAGTGCTCCATGGTCCCTGGGAGGTGCCATGAGTGGTCC
>73442 ENA|HAEM01073443|HAEM01073443.1 TSA: Bragasellus molinai, contig comp76247_c0_seq1
GACCTACTCGACTATAGCAAACAACATAGGTGACGGAGTTAATATTACATACGAAGGGGGTCTTCAGAACGTCACTTGGAGTACAGTCTCCAACAACCAGGGTAGAGGCGTGGCTGTATGGTTTAATGAAAGTGGACTGGACACAAAAATTCATCAAGAAACCGCAGTTGCTTATTCAACGTTTGAAGGAAATTTAGACGTGGGACTCTTGGTTGGGAACTTCTGTAGAGAAGGCTTCATTAATGTGAGTACAAATACATTTGAAGAGAGCGTCAGAGCTGCCGTAAAAATTGAATCATGCTGGCTGAAGGAAGGGAAAGTAAGAAGATTTCATATTGGTCATAATTTATTCATCAGAAACCGCAGATTAGCAATATCTATCCATCCTGCTGTTAACATGAATCTGACCATCATGTGGAATGAATTCCACGAAAATAAAAGAGGAACTTTGGAAATTCATAATGAAGATATTCTCGATTTAGTGCAGTTTCCTCTTAATGCTCGAATCTTTGAAAACACGTTCATGTACAATTCTGGAATCTATGTAATGCTGTTGACATTGAACCTTAGAGCTCTGGATCAAAACATTTTTGTGACCAGAAATACTGTTAAAAACAATATCATTTTAGAAGCATATCCCACCATTTCTTCACGTAGTAAAGCATCTGGAGTAATCTGCATCGGCTCTTTCAATGTGGAGCTGTTTAGAAACTTAATTGAAAATCCTGAATCTCTTTATGAACTCACTTCTCACGCTTTAGATCAGAGCGCTCCCATAAATGCCTCGTATAACTGGCTTGGAAGGAAGGACGAAAGGGAAATATTTGATAGAGTATTCGATAGACGAGACCGCTATAACTTGGCAGTCATAGAATTTCATCCGTTCCTTCTTAGCGATAATAACATGGACACGCCTGTAACGAGTCCTCCGCAATACGCTGAGCCCAATTTTTTCAATCCCTTGGATGACTCTATTATTGGAGGCGAGATTAATGGCAACATTCCTTTGCATAAGGAGTTCTATACTGTTGTGAAGGACATCTATGTTCAACATACTGGAATCTTGACTATTCCATTTGGTACTACGTTGGAGTTTGCAGAAGGTGTTGGAATGATGGTAACAGGTACTTTGCGAACAGAAGGTTCAAACAATAAAAGAGTCCGTTTCACGTTATCAGGAACAACAGAGAAAGAAAAGATAAAAGCTCTTATTGAAAGAGGTCACATCGATGTTCTGCCTGAAAACATGACCGCAACAAATCAGACGGTTGATAATGAATTGCATCCAGCTGATGAAAGCGTAACCTATGTAGGTCCTGAAGTGCCTGTTAAGCTTGTGGGTGGAAGAGACGAAATGGAAGGCAGACTCCAGGTTTACATTAACGGCGTTTGGGGAACTGTCTGCAACCATGGATGGACCGAAGATGCTGCTGCAATTGCATGTCAGCAAATGGGTTATGTTTTGAATCCAGAAGATTGGTATCTTGAACCTGGGGAGTTGACCTCCACTGGGAGTGACTCAAAAATTTTATTAAGTAACGTGGTTTGTGATGAATTTGATATCGACATCCTTCGGTGTGAGAATGACCTTGAACCTGAGCTCGAGAATTCTTGCAGCCACAGGAATGATGTAGGACTTCGATGTTACCCTAGGACTTGGGCTGGTATTCGATTTGGTATGACTGCCAAAGAAAGTCACGTGAAAGGAGTTATTATCGAGAAAGCTGGGCTTTTGGATTACAGCCGAAGGGAATTCAAGCCTGCTCTCCAAGTCGACTTCAACCAACACGTTTTGCAAGAACTGATTGTTCAAGACAATTCTCAAGATGGGATTGGGATTATTAGGAATAATCAGTACGCCATTTCTAACCCAGAAGCTAGAAGGCTTAAAAACTGTTTCCTCAGAAATAATAGGAGACACGGAATTTCTTTCGCCCAGCTGGGAGCAAACATTACAAATTCTAGGCTGTCTGACAATAAGGGATCTGGACTGCATTTCAATCCCTTCATTCTCCGGGAACAGCAAAGAGAGTTAACTGGATGGATGAAGCTGCGTCAGGATGACTTTGTGAAGATAACACCGGACATCCAACCTCGAATTACAGTTATCAAAGATCTCCATGTGGTTTTTACAACTGTGAACATGAGACATTCTCCAGAAACAAAAATTAGTTTTACAGTTTCTACGATACATTCAAATGTGATTGGAATTCAAATTCTTAATCCAATCAATCTTTTAAGCACGGAACGTCTCCTAATTTATGATTATCCGGAAGCCAGAGTAAGCGAAGATATTGCTTTATGGGATTTGAAGCAAGACCTTAGTATTTTCCCCACTACCTCAAGCAGTTACGCCATTACTTTTGAATACATTTCAGGAAACTACGCTCTTGGCGACTGCATTTTTGTTCTCACAGCGATTGAAAAGCGTGACATCGCTGAAGATGGTTATTTGAGAGAATTTCGACCCAAAGTTCCTATGGTCTTTGTTGAAAACTCAAAAATTTACAGAAATACTATTGGCCTTTCAACTTTGCATTATAACAGATATTTGACAAATGACTCAGACCATTTGTTGCGAAGCAGCAATGAGACCATCGCAATTATTCGAAGTATGATCATTGATAACACGAGACAGGCTGTATTCACTTTGTCCCCGTTCAGAGCTGAATTGGACAACCGTAATATTGGGGAAATCAAGTTTATGTTTAATGACAGCATCATTTCTAGAAACGGAAGAGGAATTGAGCAATTTAGTTGGGATATTCGTGAATCAAATAATCTGTTTCACTGGATATTTGACAACATCACTATGGAAGGAAATGGAGGCAGCGGTATAGCGTTGGCATTACCTTATGTGTGGCAGTACAATGAAAACTTTACTCACACAGTTTTTGTAAATAAATCAAGATTCTACGATAACACAGATTTTGAATTCACTGTTGATGGACATTTTGCTAGAGTAAATGTCAGCTTATCTCGATTTGAAAAGAACGTTTGCAGTAAAGGTGTTTTTGCCATAAAAGGAATGGAAAAAGAAATGTTTATTCGAGAAAATGTGATTATTAACAATGTTGGTTATTATATGGCTGAATTCAATATTGATAGTCAAAGTGAAATTTTGGGTCATGTTTATGCATATTTTGAATTCAACACTGTGCAACATAACCGTCATCCGCCGCAGTCAAGAAATACTGCTAAATCTTACTTGCCAGCAACTGTAGCAGTAGCTGTCAGAGGACTGCAGACGTTAAACATTACTTATAATCTCCTTGGTGATAATGAGATGGACTATGAGCTTCTTGCTGGCCTTTATACTGCCAGAATTGACAACAAGATAAATGTAAGAGCGAATTGGTGGGGATCCGGTGAAGTTGAATTTATAAGAGAAAGAATTTTTGACTTTGATGACTGGAATAATTATGCCGTTGCATTCTTCCAGCCCTTCCTCATTCAAGGAAGTTTTGATGCTCAGGTTTCGCATGGACTGAGAGACAGCAGAAATTCGTATGTTAAAGATGATACAATCGGAGGCAGGTTATACGAAGACTTGCTCCTGAAATGGAGGCCGGAGCCCTACATTGTTAGGTCAGATGTAACAGTGATGCCTGATGTCACCTTAAGAATAGAACCAGGCGTTATTTTGGAGTTCTTCCCAAGCGTTGGCATTCTTGTTTTGGGTAAACTCGAAGCCATTGGTGACAGAGACAAAAGAATCATAATGAGACCGATTGATATAGCTTCTACGACACGCTATCGCGTAGGACGTCAAGCTTATCAACAACGAAAACTCGACATTCGACTATGCGTAGAAGGAGATTGTGCAGGCAGAAGTTCTGGATTTTTGGATATCTACAACTACACCACTCAGCAATGGATTCCCGTTTGTGACAACAGATTCACCGAAAGAAATGCTGAAGTTGTTTGTAATGAACTTGGATACAATCGAGTGAACGTGTTTTATGCCTGGGACAAAAGAACTGAGATGTTCCCAAATGCTCTCATTAGAATTAGGTCATGGCCAGAACCTATTCAGTGTAGAGGAATGGAATCAAAATTAGAAGTGTGTCCTATTCGCATGAATGGCCAAATCTTCGATCATCATTATGAGTGTCCGTGGAATGGAGACTTCGTATACGTTCACTGTGGGGACCTTAACCTTCCTGGAGATAATTATGAATACTGGGGTGGAATAAGGTTCTCTATTCCCGATTTCGAATTTAGTAATTTGTATGATCGGATTCATGATACCAATGTACCTCACACTCATCATCATACCCATGAAGTCATACCTGATCCTTCCATTTTGGCATGGGTTGATATCATGGGAGCCGGGATTTTACATAATGAAAAAAGTCCTGCTATTTTGTCTTTTTACGAAACTCCTAAACTGCTTGATGTGTCCGTTACAAATTCTGCTCATGATGGGGTAGCTCTTGTTTCTGCCCATGAAAGTTTCGAGATGCTGCACAACAGGTTTGAACATAACCTTGGAGTTGGGGTCTCCTTGATTGGCCTTACTGGAGAAACCAGAGAAGCTGCCGAATCATCATTCACCCCTGTAAAGGAGCTGCGCCTTCCGTACCACATGTTTGGAATGG
>85087 ENA|HAEM01085088|HAEM01085088.1 TSA: Bragasellus molinai, contig comp79378_c0_seq10
TACTCTGCGTTGATAATTATTGCATACCAATTATTAAAATAAATATTTGATCAATTGAAAAATATGGAAGAATGTCTTAGTAGTCAATTGTGTTTCGTTACTTTCTGAGGTTGTTAAGCAGTATTACGAAACTTCTTCAATTATAAAACAGCTACACTAAATAGAGCAATATAAGCAGTGTTCGTGTCAATACTATAACTATATTGCAGTAACTGATCTAACTACACGTTCAGTTTTCAAGTCTATCTGCTATAGATAGCATAAAGCTTTACAAAGTCTGGAAATGTAACTTCAATAAGAAGTTGTCTTTGGAACACAATTCTCGTGGGAACTTAATAAATCACTAATAATTTGTCTTTCGCTTTAATAGTTATTATCACAAAAGGTAACAGACGCGAATCACGTCGTCTCTGGAAATGTGCCTATGATATCACAAATGTATTAGACTAGGCTAAATAAAAGACATCCACTGAAACATTCTTTCCCTTTTTTCACATTGCAGTCTCTAGCGGCTGACTTTGCGAAAGACCCTGCTCAAAATTATCTTCCAGGGAGTGATTAGCATGATGAGTCCGCGGATTTAACACATCGGCAGACACAAACCTTTGAGCCGGAGCCTGATCACGTGGTAGTGTGGATGCCATATGGATGTCCTCTCTAAATAAGGACGGTGAGTCGGGGCCAACAGTCTCGCTTGGCGGATGCGCTGCACCTAATTGAGTGGTAGATCCCCCGATGGACCGGTCTCTAAAACTGGATGGGGTGCTTGAACCTGGTAAATTGTTGTTGGATCCAGCCCAAATATTTTGAGTAGGATCAAAGCCATTAGCTGAAGCTTCTGTCGATACAAAAGTAGAATTATCTCGAAAGCCTTGATTCTGATAAGCCATGTCAAAAGATGGTTGTAGCATGGCATTCACATTAGCATTTTCAAGGTCAGGATCGTGCGCAAACCTTGTATCTAAGTTCTGATTGAAGCGAGGTGGGCTTTGGGTCGTTTCGTAGACAACATAACTTTGATCCTCATCAACGGAATAATTAAGATTTGATTTCGATATAGAATTAAAAGAACTGTTGAGACCGTTGGATCTGAGAGTACCATTTGTGATTCCCTCAGCGCCTTTGATTGGCTGAGTTTTGTTGGGTTCCTCAATCATCCGTCGTCGATGGCCAATATCTGTAAATCCACCACTGTTAGAAGATAGCACCGATCGGTTAGATCTTATAGAAGCTCTGATAGAATTCCTTCTAATTATTCGTTCATGGCGACGCTGCTTAGACTTGCAGCCCCAACAGGACAGACAAGCGATTACCAGTAGAATACATCCAATTGTTGCAGTAATCGCGGCAATTACGAGAGTATCTGACACCCAAGCAGTGGCATCAATTTTGCCATCAGAATCTGATTCACAAATGAAAAGTAGATTGAGATCGCAATTGACTGATCGTACTTTATAGTCAACAAATGCAGTGCATCCAGACAAATGATCATAGTGGGCTACCCAAACCATATCGTAATCCCAGAGATACTCTGGCTGTTGCTTCTTAATCCATACTCTCAGTTCATTATAGTCCCTTTGTAAATAAGGTAGAGAGCCATTGTCTCTCTTGCAGAAGTTTTTGGCTTCATAGAAAGTGATCGGAGCTCCAACATAATGATAACAAGCACTGCCAACAAGAGTGTAACCTGGTTCACAACCATGAAGTAAACTGAAGTTATCTAATTTCCATCCCTGGTAATCAACTTTAAGTAGCGTTAAATCATCGAGTTTATCGTGAATTCTGCCACTGACTGCAACACTTGTGTTAAAACCCCACCAGTTACTCCTAGCATCAATTGGAGTCTTCCAAACATCAGACCTCTTCAAACCAGACACAGATTCGTTTACTGCAACCAATTCATATGCATTTTCCAGATTGTAAAATACACTGTCAACGTACTGCTGTCCAGCGCTGCCAGCTATTACTGTTCCCGAATAAGTGGGGTCCACCGCTTTGTTTTTGGCAAAGCTGTTATGTGATGTTGTTTGATATACTGGAAGCCTAACTTTTTCAAATCCATAAATGTCTAAAATGTGTCGGCCTAAATTGCTGTGAACATAGTTGTAGCTAAAATCGGAGACGATCTGAGCCAACGTGACGACGTCATGATATGGAGAATAAGCCCAACTGAAGTCATTGTTAGCAATTAGTGCTTGCTGATAGGCAGATCTTTCTCTCGACTCAATGAAAAGTGAGGGCCTGTGTTTAGTACCTTCGAATAAATTGTTAGTTATGTTTGCCCATAGTTTGGTTGCTGCTCCATTAGATCCAGCAACTATATTCAGACCACCAGTGTTGTTACGAACAAGATTATTCTTGAAATATAGATTCCTCATATTTTGCAGGTCTAACTTCACAGCTCCAACAGTAGTTGTAATATTTTCGTAGAGCTGCATTCCATTTTCTTCAATTCTACTCCATGCAATAGTTAGCCAAGGATTGACTTCTCCAGCTGTGACTGCGAATATTGCGCCTTCTTGATTGTTGTAGAACTGGTTATAAGTCATGTTGTGAAGCAGATCGCGGTCTAATCCAATAGTTGATATAGGAATAGTTACAATCTCAGCAACAAATCCGTAAGTGCCCGATGCCCCTGTTGCGTGCAATTGGACAGATAATCTTGTCCCTTTAGTTCTGAAGAACATGGAGCTAAGTTTTGAAGTTGAACTCAATTCGCTGATAACTTTCGTTGTTTCATTGTAAAGATCCCCATCATACAATATGATGCGATCAGGTACCATAGGATCTGCACTCGAGTTGAACAGGTTAAACTGAAGTAACCTGAAAAAAAATGG
>7849 ENA|HAEN01007850|HAEN01007850.1 TSA: Bragasellus peltatus, contig comp10387_c0_seq1
AAGTGGACAGAAACGACTCCTCGACGCTAGAGGTGAGGGAGAGAAACCAGTACGGACGAGTGTTGACAAGATTTCCTGTCCGCAATTACACCGTGGCTCCTTCTGTCGTGTCAACCACCAACAGCATCTACGTTAGCTTCAAGGCGCAGCCAAGATACCAAGTCGTCATGTACATGAGAGTCATTGCCCACACCTATAAGAGCCCGGATCTTGTGGTTAATAACTCAAGGGTTGAAAGAAACATCGGCCACGGCGTGTCAGCGGACGACATGATAAGCCTGGTTCTTATTCATAAATCGAATCTGACTGATAATTTTTATGGCTCCGGTCTGAATGTCAGAGGCGGGGCTGGAGACGTTAACGTGACTTATTCCAACATAGCAAACAACATTGGTGACGGAGTTAATATTACGTACGAAGGCGGCCAACAGAATATCAGCTGGAGTACTGTGTCCAACAATCAGGGTAGAGGAGTGGCCGTTTGGTTCAACGAAAGTGGAGTTGACACGAAGATTCACCAAGAAACGGCCGTTGCTTATTCAACGTTCGAAAAGAATTTGGACGTTGGACTTTTGGTAGGAAACTTCTGCAGGGAAGGGTTCATTAACGTGAGCACGAATACCTTTGAGGAAAGTGTCAAAGCTGCTCTCAAAATTGAGTCCTGCTGGTGGAGGACAGGCAAGGTGAGACGATTTCATATCGGCCATAATTTATTCATCAGGAACCATAGATTGGCCATATCAATCCATCCTGCCGTTAATATGAACTTGACCATCATGTGGAATGAGTTCCATGAAAACAAAAGAGGAACTTTGGAAGTTTACAACGAGGACATCATTGATTTGGTGCGACTTCCACTTAATGCCCGAATCTTTGAAAACACTTTTATGTACAATTCAGGGATTTATGTGATGCTACTGACGTTGAATCTGAGAGCCTTGGATCAAAGCATTTTTGTGACTAGAAACACCATTAAAAACAACGTTATTTTAGAAGCATATCCTTCTATCTCTTCCCGAAGCAAAGCATCTGGCGTAGTTTGCATCGGCTCGTTTAATGTGGAGTTATATAGAAACTTGATTGAAAATCCAGAATCCCTTTACGAACTGACGTCACACGCCTTGGACCAGAGTTTTCCTATCAACGCTTCTTATAACTGGCTCGGTAGAAAGGACGAAAAGGACATTTTCGATAGAGTCTTTGATAGGAGGGACCGCTACAATTTGGCCGTCATTGAATTCCATCCCTTCCTCCTCAGCGACAACAACATGGACACTCCTGTCACCAGTCCACCCCAGTACGCCGAACCGAATTTTTTCAACCCTTTGGACGATTCAGTTATTGGAGGAGAAATCAACGGAAACATTCCTCTACACAGGGACTTCTATAGCGTAGTGAAAGATATATATGTCCACCATACGGGAATATTGACCATTCCATTTGGTACTACTTTGGAATTCGCTGAAGGCGTTGGAATGATGGTTACCGGTACTTTGCGGACAGAAGGATCGAATAACAAACGTGTCCGCTTTACCCTATCGGGGATAACCGAGAAGGAAAAGATAAAGAATCTTATTGAAAACGGTCACATCGACGTCCTGCCCGAAAACTTGACCTCGACCAACCGGACGACGGACAACGATCTGAATCCAGTGGATGAAAACGCGACATACGCGGGTCCTGAAGTTCCTGTTAGACTCGTCGGTGGAAGAGACGACATGGAAGGTCGGCTCCAGGTTTACATCGACGGGGTTTGGGGGTCGGTCTGCAATCACGGCTGGACTGAAGATGCAGCCGCCATTGCATGCCAGCAAATGGGCTACGTTCTAAATCCGGAAGATTGGTACCTGGAGCCTGGGGAGCTGACATCCACCGGAGGCGACTCGAAGATATTATTAAGTAACGTCGTTTGTGACGAGTTCGATGTTGACCTCCTTCTGTGCGAAAGTGACCCCGAATCTGACCTGGAGAATTCCTGCAACCACAGAAACGACGTTGGACTCCGGTGCTACCCCAGGACTTGGGCGGGTATTCGCTTCGGGATGACCGCCAAAGAAAGTCACATGAAAGGAGTCATAATAGAGAAGGCGGGGCTCCTGGACTATAGCAGAAGGGAGTTCAAACCAGCCCTCCAAGTGGACTTCAATCAGCATGTTCTGCAGGAACTGGTCGTTCAAGACAATTCTCAAGATGGAATTGGAATTATCAGGAACAACCAGTACGCCATTTCGAACCCCGAAGCCAGAAGGCTTAAGAACTGCTACCTCCGGAACAACAGACGACACGGAATTTCATTCGCCCAGTTGGGGG
>16903 ENA|HAEN01016904|HAEN01016904.1 TSA: Bragasellus peltatus, contig comp25773_c0_seq2
AATAAATAAATAAATAAATAAATAGATCAGTGGTTTCAACGAGAAATAAATTGTAGATTGTCTGCCGTGTTAAGTTACCCCGAAAGGATTCTCTGAAGATCATGAACATCACGAAGCTAATCCAGATTGTGCTGATCATCATCTTCCTCCTTTACGTCCTGGCTGATGATGACATAGAAACCAAACGCCGCCGAAGGAGACGAAGGAGACGTTTTCGAGAAGGACTCTCCCGTCAGCGTAACGGCACCGCCGCTGCACCTCCCCAGAAGGAAGACGTCCTACGTCAGTTAGAAGGTATTCCTCCGCAGCGCAAAGGAGTCCCTCGAAGAACGGCCAGGAGGTTGCGGCACGCAGGGAAACGCCGCATGTCATTCGTGAGGAGGCGGCTGACGAAATACAGAAACCGACAGGGGCCGCAAGAAGGACAGCTGCGATTGGTCGATGGTAGAGAAGAATCGGAAGGAAACGTCGAGGTTTATCACGAAGGTTCTTGGGGCAACATCTGTGACGACGAGTGGGACCTACGAGAAGGTGAAATCGTTTGCAAAGAACTCGGTTACCCAGACGTCCAGAAAGTCACGTACAACGGCCATTTTGGACAAGTCCGGCACAAGTACTGGTTGGACAACTTATTCTGTTACGGAACTGAGAAACGAGTGAAAGACTGTCGTCACGATGGCTGGGGCAAACACGATTGCGAGCGAGATGAGGCTGCAGGGGTCGTCTGCAGGGATGATTTGAAGACGACGACAGCGCCCCCCACAACGATGTTGCCCCCACAAGATGCCCCGAAAATTCTCAAAAAAGATGTGTTAATGGACACTTTCCGAGATAAAATCAAGGTTCGACTGGCAGGGGGCCGGATCAAGGAGGAAGGAAGAGTAGAAGTTTTCCTGCCGGGAGCGACGAAGTGGGGCGTCCTATGTGGGGACGATTGGAGTCTCTTGGAAGCCATGGTTGTTTGTAAGCAGTTGGGTCTTATCTGGGCACAGTCAGCTCCATCTACAGGTTACTTTGGCGGAAATACAACTGATATGGTTTTAAGTGGAGTGAAGTGCAACGGCAATGAAAACTCTCTAGACAAATGTCTACACGATGCTGTGGATGAAATCAGCTGTCCGGGCCCAATACCCAATTCAAACATAGCAGGAGTCACATGCGTGAACAAAATGGCTGATTTAGCCCCTGATCATATCGAGCTAGCAAGATCTGCACATTTGGAAGACAAACAGCTTTTCTTTCTTCAGTGTGCAATTGAAGAAAATTGCTTAGCATCGAGTGCTTATAAGCACATGGATTCTGGGTATGGTTGGCATCTGGAGAGTCGTCGTCTGCTGCGTTTTACTGCTCGGATTGTGAATCAAGGAGACGACGCCTTTATGCCACTGCTGCCTAAATCTCACTGGCAGTGGCACCAGTGCCACATGCATTACCATAGCATGGAAGTCTTTGCCCACTACGATATAACTGATGCCAACGGAACGAAAGTGGCTGAAGGGCATAAGGCATCGTTTTGCTTAGAGGATAACAACTGTGCTCCTGGCATCACTCCAGTCTTTAAATGCGCCAATTTTGGTGATCAGGGCATCAGCCCTGGATGCACTGACACGTACGCTTATAACATTGATTGCCAATGGATTGACATCACTGACCTTGAACCAGGCACTTACACATTTAGGCTGTCTGTGAATCCCGAGTTCAAAGTCGCTGAGCAATCATTCGATAACAACGCTGCTGTTTGTGAACTTGTCTATAGCTTAACTCATGCATGGCTTGGCAACTGCACCCTTGCACGACCAACCTCAGATAGATGATTAGTGCATGGTTCAATATCGTAAACAGTTGAGCAAGTTTGTCTGCATCTAATAGTGCCTCTTAGCTTAAGAAGTGACATCGCTGACCCCATGTTAGCGTAGTGAAGTATTTGACCCTTGTGCTAAGACATCGCTCAATT
>45848 ENA|HAEN01045849|HAEN01045849.1 TSA: Bragasellus peltatus, contig comp42769_c0_seq1
CGTTTTGTCATTCTACGAAACTCCTAAACTGCTCGACGTTTCGGTTACGAATTCTGCTTACGACGGGGTGACTCTGGTTTCTGCTCACGAAAGCTTCGAGATGCTGCATAATAGGTTTGAACACAACCTTGGTGTTGGAGTGTCCTTAATCGGCCTTACTGGAGAGACCAGAGAGGCTACTGAGTCTTCGTTCAGCCCGGTGAAGGGACTGCGTCTGCCGTACCACATGTTCGGGATGGTGGACATTTGCGACACCAGCAAAGAACTTATCGTGGAAGAGAGAGTCCTTCTCTATTACAAGTACGATAACCGACCCATCGACTGCGTCAAGATATTCTCTTCAGCTTTTGATGTGAAGAAATTTGGCTTCAGGCTGCTTCAGTTCAACCTCTTCAATTCGAGTGCGGATAAAATGGTTCCGGACCGCATTATCTTGTACGATGGCGATCTTTACAATGAGACCACAAAAGTTATTAACGAATTGGACTCATCTTCACAACTTAGCACTATGTTCTTCAAAACCAAAGGAACCAGACTATCCGTTCAGTTGCACGCGACGGGGGCGTCTGGCGATTACGGATTCGTTGCTGAGGTTATAACTCTTCCTGTATCAACTATTGGACTTGATCGCGACCTTCTTCACAATATGACCTACAACCAGTTCTACAACAACCAAGAGGGGGCGATTTTCGCGGTCACCGCTGGGGAGGTCAATCCATGGTTGACGGTCGCCTGGAGTAGGATCGAGGAGAACGGAATGCAACTCTACGAAAATATCACGACCACCGTCGGGGCCGTTAGGTTGGACCTGCAGAATATGAGAAATCTCTACTTCAAGAATAACCTTGTTCGCAACAACACCGGCGGTCTGAATATCGTAGCCGGATCGAACGGGGCGGCCACCAAACTCTGGGCCAACATAACCAACAACTTATTCGAGGGGACGAAACACCGACCTTCTTTATTCATCGAGTCCAAGGAGAGATCCGCCTACCAGCAGGCCCTCATCGCCAACAATGACTTCAGTTGGGCGTACATCCCATACCATGACGTCATCACGTTGGCTCAGATCGTCTCCGATTTCAGCTACAATTACGTCCACAGCAATTTAGGTCGACACATTTTGGATATTTACGGATTTGAAAAAGTCAGACTTCCGGTATACCAAACGACGTCGCATAACAGTTTTGCCAAGAACAGGGCAGTGGACCCTACCTATCCGGGAACAGTTATAGCTGGCAGCGCTGGACAGCAGTACGTCGACAACGTCTTCTACAATTTGGAAAATGCCTATGAAATGGTGGCAGTGAACGAGTCAGTAAGATGCAACTATTCCACTGAATGTGCTGGCATTCCATGGTACCAAGACTTCCAAGGGTACATTTTTGACCTAAGGTCTGACGTTTGGAAAACCCCCATCGACGCTCGGGGTAACTGGTGGGGCTACAACACCACCGTGGCGGTCAGTGGTAGAATCCACGATAAACTGGACGATTTAACTCTGCTCAAGGTGGACTACCAAGGATGGAAGTTGGATAACTTCACTTTGCTTCACGGGTGCGAGCCTGGGTACACCCTAGTGGGCAATGCCTGTTACCATTACATCGGTTCCCCGATTACGTTCTACGAGGCTAAGGACTTCTGCAGGAGGGACAACGGTTCGCTACCCTATCTTCAAAGGGACTATAATGAACTACGAGTGTGGATAAAGAGGCAGCAGCCTGAGTACCTCTGGGACTACGACATGGTCTGGGTAGCCCACTACGACCACCTGTCCGGCTGCACCGCCTTCGTCGATTATAAAGTGCGATCAGTGAACTGCGATCTCAATCTCCCGTTCATTTGCGAATCAGATTCTGACGACAAAATCGATGCCTCTGCTTGGGTGTCGGATACGTTGGTCATTGCGGCTATTACCGCCACAATTGGGTGCATCCTGTTGGTGATCGCTTGCCTCTCCTGTTGGGGCTGCAAGTCCAAACAGCGTCGCCACGAACGGATTATCAGGAGAAACTCAATCAGGGCTTCGATCAGGTCCAATCGATCGGTGATGTCTTCGAACAGCGGTGGATTTACTGATATTGGCCACCGGCGACGAATGATTGAGGAGCCCACTAAAGCCCAGCCAATCAAAGGAGCCGAAGGATTCACCAATGGCACGTTGAGGTCAAACGGCCTGAACAGTTCCTTCAATTCCATAACGAAATCTAATCTCAATTATTCCGTGGACGAGGACCCGAGTTACGTCGTCTACGAGACCACCCAGAGCCCCCAAAACTACAATCAGAAGATTGATTCAAGGTTTGCTCATGACCCCGACCTGGAAAACGCGAACGTGAACGCCGTACTGCAGCCCACTTTTGACATGGCCTTCCACAATCAAGGATTCCGGGATAATTCAACACTAGCATCGATAGAAGCTTCCAATGAAGGCTTCGACCCTTCTCAAAGTATCTGGGTTGAATCCAACAGTAACTTGCCAGGTTCAAGCACTCCTTCCAGCTTTAGAGACCGGTCCGTCGGGGGGTCAACAACTCACATAGGGGCGTCGCATCCCCCAGTGGATGTCCTCGGACTGGACTCTCCGTCCCTGTTGAGGGATGACATCCATTTGACTGCCACTCTGCCACGTGACCAGGCTTCTGCGCAGAGGTTCGTGTCGGCCGATGTGCTGTACCCGCGAACGCACCCCACGACCCACACATTGGGGGAGAATTTCGAACAGGGTCTATCTCAAAGTCAACCGCTGGAGACCGCGATGTGAGACACCGGGACGCTGTTTCTAATTCGAAGTTTTGTTTAGCCTAGTCAGACGCATTTGTGACATCATAGAGACACAGTTCTAGAGACGCCGAGAAGCGCGTCAGGTACCCGATGTGATAATAATAACTTTTAACGAAAGACACGAATCGGTGATTGCTGTGACCCTCGATTAAGGAGTGGCTCTTTCGTAGGAGTAACTCCCGGAAGGACTTGCAGTCCATTGACGAGCACAACTTCTGGTAAGAGAAATCTTGCGATTGTTCGATTGATGGGAGCGGATCGAATGATTCAAGTAACTGTTACGTGGAGGCACAATAACTCTATCTTAGAGGCAGCTAATGGAGCAATTCCACGCAGTGAGGCGTTGGCTATCGTCTTCCTGCTATGGCAGCGCAAGGAAACTGATTCGCCCCCTGTCTTCCTCCCAAAATGGAGGCAGAAGACTGTTCTGTCAAGGAGGGGATCTGTCACCCCCCGAAGAAGGGGAACCTTTTCCCACTAGGCATTAAAGGGGATTCTGCGAGTAACGACCAATCTATATTAACGAGCTGCTCTGCGGAACCAAATGTGCTCGTTAATCGGGGGTCCGCTGTACTTCAGTATCCAGAAACTCTACGTTCCACAGAAAACTTTGCAATTTAATTAAGTTTGCAAACTACGTCACATTTTACACTCACTCCCTTTTTGTGCATTACTGTGTAATACAGCAGGTAGACTTTATTAAAATCAGTTTGTAGTAAGCTACGAAAATGCATTAAATTTTAATTATAGTAACTTTAACTCTGCGTTGATACC
>55249 ENA|HAEN01055250|HAEN01055250.1 TSA: Bragasellus peltatus, contig comp44116_c0_seq1
GATACTGTACTTACTGTAATTGATTGCATTGAAAGTTTATTCATGTGGAAACTATGCAATTCTAATGCTCTAACTAATGCTCTAAATCAAGGGTCTCCAAATTACAGCCCGCAGGCCAATAACGGCCCGTAACCGCTGTCTGGACATGCCCGGTGTCCGGCCCACTGAAGCTTATTTCGATTACATTGTAAAATTTACACTATTTGAATTTTTATTGCCTGGAAAAATGAATTTATGTTATGTTTTAGTTCATAGCTTCAATCTTTGGCGAAGTGGAAAGGAAGCTGGTCTATTTTATGAATGTCGGAATTTGCCTTATCTTATTGGAATTGTTATTTTATAAAAAAGTCTCGAGTATTGTTTATTAAACTTTCTCTATTTTCCCCGTTTCCGCACTCTCTTTATTCTGCCAGGAGAGGAAAAAAAAGAACTTCCCTTTTTCTGTTCACAAAATGCTGAAAGCTTTGCATTTAATTAAGTTTAGATTGTTTGAAATTCCTAACCTGTGTTGTTAATTATTATTTAAAAAGATTTCATGAGAACTGGTCACTAAATAAAACTTACAATTAGCTCGATACTTTAATGACAGTTAAGAATATACTATTAATAAATGCTGGAGGCTCACTTCTATGATGTGCAGTTTCTTGGTTTTTCTTATTCTGAGGCAGTAGTAAAGTTCTCCAGTCAGTTTGCAATAGAAACAGTTAACTGAAATGACCATACTGAATTTTGAATTTACTGACATTGTAGACCAATTAATTATGCATACAAAGCTGATAAGAGGGAACTAACTAATTTCATTCCTAATTTAGAATATAGGCCCTGTTGATCAGCAACGTTGAATGTCAAAAAATATATAAACAGTTTTTTTATTAATCCAAACAAAAGGAGTGCCGATAAAAGCTCTGGCAAAACCTCGTAAGACGAGGCCGAGAGATCTAATCTGTTTCGTACGTCTCCTTCTGTTCAGCTGGGAACGATGGGGCGATGTGCTGACTTGAATGTTATAGATGGATGGAGACGGATAAGGAGCTGCACAATTCTTCATCCTTAATACTTTTTGAATTAATGCTTTAAGTTTCTACGTCGACAAGTTATGTTTAAATTACATGCTTGATCTGATTAACATTTCAGAAGATTAATATAATTTTATGTTAATAAAAGAAGTACAACGTTGATCATGGCATAGCCAGGCCTACTTATTAAGTGATATACAAATATGTAAAATTTATATCCCCCCCCCCCATATCTTTACATTAAATAATGTTACGTTTTTGGTTTTTTAGTAGCCTCCGTCATGTTGTAAATCCAGCGGAGATAATGAGAGAGCTTCGTGTACACGCCCGGCTTGTTTGCTCTTGCGCATCCGTGGCCCCAACTGGTAATGCCCACTGCTGTATACTTTCCGTCAACGTAGCAGACTAAGGGTCCCCCAGAGTCTCCTTGACAGGTGTCGATACCCCCTTCCATATATCCTGCGCAGAACATTCCCTGTGAAATTCGTGTTGCGCCGTAGGCCTGGTCAGCCCTGCACACCTGACTGGAGAGGATTGGAAGGAGCGTCGATTGCAGGATTCGGGAGTAGCCTGTATTCGAGCCCATCGTACCCCATCCGGCAACTGTGCAGTTGAGCCCTGGCGGATATTCCCAATTTGGCTTCACCAGGCAGATTGGCTGAACTCTTTCACTAAACCTGATTCCTTTGCCATCTTTTCGTTTGATCCTCAACAGCCCAACGTCGTTATTGAACAGAACCTGCTTGTCGAATTCGGGGTGAGTAGCTATGCTCTCCACGCGCCATTCCTGTTCGTAGGAGTCCTTTTCCTCGTTATTATAATCTCCGGTTCTGATTATGTACTCTGACATCGGGTACTTAAATATGCAATGAGCCGCAGTCAGAATCAGATCTTCTGACAGAATCGAAGCCCCGCATTCGTGAGTGGATCCCGGTCCGGTTCTGCGGCGAATTCCAACCATCCACGGTTGGGCTCCTGGACGAGGAAAATATCCACTGACGATCCTGGGTGATGCCAACACCTCGTGTGGTTCGTCCCTGACGAATCTCAGGCCACATTTCGTCTGGGAAAGTTCGTTACCTTCCGGCAGAGCAATCGCAGGTTCCGCTTGTAACGATTTGCCAGTTGGGGTCTCGGAAAGAATACTGTCGGAGCAGGAAACTCCCAAGTCCTCGCTATGGTCGCAGTTAGTTTTTCCCCAAGGCTGGTGTTTGCATTCCGAAATGGTCCTTTCGTTCCCTTGGCACTCCAGCCCATCCATCCAAACAGGGCCATTTCCGGAGCCAAAAGTATTATTTTTGTAGATTGACGAAGCCCCTTTGAAGCCAATCATGCGGCAAATAACGTGTCCTTCTTTGAGTTCTACGTTGTCGTCGCAAACCGTGCCCCAGATCCCTTTGAACCGAATTTCTACCCTTCCTTTAATGCCCGTCAATGAGAGCTGCCCGGATTTCTTGGGTGCGAAGTATTCCGTTCCTTTGGGTATACCGGAACCCTCGGGGGGTGCAACAACTCTCATCTCGACAGGTGATGAACACAGTTCTGGATTCTCGTCGCTGCCATCCCCGCAGTCGTCGATCTGGTCGCAGTAGTAGGAGAAGCCGATGCAGCGTCCGTTCCTGCACTGCCACTGCGACGCCGAACACTTCTCGGAATCCAGATAGCACAGAACCCCGGCAGCCTCGGTTTTCGTGCAGTCATTTTTGTTCCAGCCGGCGAAATCGCAGAGAGCCAGACTCTCTTCCGTTCCTTTGCAGTTGAGGTCGTCCATCACGTAGTACCCGCTTCCGGTACCGAACCGTGAATTAGTGAATGTCTTTTTAGCTCCTTTTGAATAGCCGAGGTGTCTGCAAACGAGTGCCATGGG
>9322 ENA|HAEO01009323|HAEO01009323.1 TSA: Proasellus aragonensis, contig comp22242_c0_seq1
GACTGTGGAGACGGTAGTGACGAAAACCCCGAACAATGCTCTTCTCCTGTCGAGGTACGCGTGGTCAGTCTCAAGGGATCGGACACTCAGTATTATAAGCCCAAGAACCTTGGAAGAGGGGCGGCGACAGACAGAATGGAAGGAAGAGTGGAAATTCGCTTTAAGGGGCTTTGGGGCACCGTATGCGATGACAACATTGAAGTCAAAGAAGGGCACGTCTTATGTCGTATGGTAGGTTATAAGGGAGCTGCAGCTGTCCACAAAAACAATTCGTTCGGGTCCGGTAGTGGACCCGTTTGGATGGACGGATTGGAATGTCAGGGGAAAGAAAAAGTCATCACTGAATGTAAACATCAGCCGTGGGGAAGAAGCAATTGCGATCATAATGAAGATTTGGGAGTTACTTGTACTAATCAACTTCCTACTGAGGACTCACGGGGTAAGTCTTTACAATCTGAGACTACGACAAGTTTACCCAAAGTGAATGAAATTTTCAAAACAAAATGTGGGGCCAGATACGTTGAAGATTCCCCCCATGAAGTGCTTGCTACGCCAAGAATCGTAAGCGGTTATTTTCCCCGCCCTGGAGCTCAGCCATGGATGGTTGGAATTCGTCGCAGAACAGGGGCGGGAACAATTCACGAATGTGGTGCGTCAATTTTATCAGACGATCTCATTTTAACTGCTGCTCATTGCATTTTTAAATATCCTATTTCTGAGTATGTTGTCAGGACAGGAGATTACAATAATGAGGAAAGAGACGTCTACGAGCAAGAATGGCGAGTTGAGAACATCGCCATCCACCCAGAATTTGACAAGCATGTGCTATTTAATAATGATGTAGCGTTGATAAAGATCAAAAGAAAAGATGGAAAAGGAATTACGTTCAGCGAAAGGGTTCAACCAATATGCCTCGTGAAGCCTAACTGGGAATATATTCCAGGACTCAACTGCACAGTCGCTGGTTGGGGTACTATGGGCTCAAATTCAGGTTATTCGCGAATACTCCAATCTACTCTTCTGCCTATTATTTCCAAAGATGTTTGCAGAGCAGATGAAGCATACGGTTCAACGCGAATTTCAAAAGGAATGTTTTGTGCAGGATATATGGAAGGAGGTATAGACACATGTCAAGGAGATTCTGGTGGGCCATTAGTCTGCTACATTGACGGAATGTACACCGCAGTTGGGATTACAAGTTGGGGTCATGGGTGCGCAAGGGCAAACAAGCCTGGAGTGTATACAAAGCTGACTCACTATCTCAATTGGATATACAATATGTCACTGGCAATTCAAAAAACTAAACAAAAATAATTCATTTATGAAAATGTATGCT
>29248 ENA|HAEO01029249|HAEO01029249.1 TSA: Proasellus aragonensis, contig comp43236_c0_seq2
AGATATATCTTTATAAAAAAAATATGATTGTGAATACTTTGAAGCTGCACGGTTTTTCTTAATAATGTAGTGATACAAACATTTAAGAAAATATACAAACTATTGTACACTAGTAAGACAGACAGTGTTCCAATTAACTAACTCTTCTTTATTACTTATTTCTTAATGTTTACTGCATGTACAAAGCTACCGCAAGTGTAGAAACCTATTGGAATAAGCTTATAATATCAACATTACACAAAATAGTCAATCTATGCTTAAATGAATTTAAAGTACAACAAAAATGGGAAGTTCATCATGTTTCCAAACAAAAATAACACCACGTGGTGGTTTTGTAGTTAACCTAATTGCCCCAATAATATTTGTGGAAGCTCATATCAAAGTTTGACGAAGTGACGTCTTACTGTTTCCCTTGAATAGTAACTTCGCCTGCACGCCTGGATTAAAATGTCAAAAAAATTTCCAATGTAAACACATTTTCTAAAAAAAACTACAGGGTCCCTTTAAAAATCGTGTCTTTTATAAAAAGTTATTATCACATTAGGTACCTGGTGTGGTTGACATCATCATTTTAACAATATCACATCTGCATTAGACAAAGCTAAACAAGATAAGTTCGAAGGAAATAATAGAATTACTTTACATCGCAGTTTCGAGAGGTTGACTCTGTGAAAGACCCTGCTCAAAGTTATCCCCTAAAGTGTGGGCCTCATGATGGGTTCGTGGGTTTAAAACATCCGCCGATACGAACCTCTGACCTGGAGCTGCGTCACGAGGTAAGGTGGCTTTTAAATGAATGTCATCTCTGAATAAAGAAGGAGAATCGAGCCCAGACGTTTCATTAGGATGATGAGCTGGGCCTAGTTGAGTCGTGGATCCTCCGATTGACCGATCTCGGAAACTCGAAGGCGTGCTAGTACCAGGCAAGTTATTGTTTGATCCTGTCCAAATATTATTAGAGAGTTCGCCCGAATAAAAGCCGTTGACAGAAGCCTCTGCGGAAGCAAATGTGGAGTTGTCACGGAAGCCCTGATTCTGATAAGCCACATCGAAACTTGGTTGCAGCATCGCATTTACGTTGGCATTTTCAAGGTCAGGGTCATGCGCAAATCTTGTATCCAGGTGTTGATTGAAAGTTGGTGGGCTTTGAGTGGTTTCGTAAACTACATAACATGGGTCATCATCAACGGAATAATTCAGATTTGATTTTGAAATGGAATTGAAAGAACTGTTGATACCGTTTGACCTTAGAGTACCATTTGTAAGCCCCTCTGCCCCCTTAATGGCCTGAGTTCGGTTGGGTTCCTCAATCATTCTTCGCCGATGGCCAATATCTGTGAATCCACCACTATTGGAGGACATCACTGATCGGTTAGATCTAATTGAAGCTCTAATTGAATTTCTTCTGATGATCCGTTCATGTCGGCGCTGCTTAGACTTACATCCCCAACACGACAGACAAGCGATTACCAAAAGAATACATCCGATTGTAGCAGTTATGGCTGCGATTACAAGCGTATCGGAAACCCATGCAGAAGCATCAATTTTGTCATCAGAATCTGATTCACAGATGAATGGCAAGTTGAGATCACAGTTCACGGTGCGTACTTTATAATCAACAAATGCAGTGCAACCTGACAGGTGGTCATAATGAGCAACCCAGACCATATCATAATCCCAAAGATACTCTGGTTGTAGTTTCTTAATCCAGACTCTTAGTTCATTATAGTCCCTTTGCAAGTAAGGTAAAGAGCCATTGTCCCTTTTGCAAAAGTCCTTTGCTTCGTAGAATGTTATAGGCGATCCAACGTAATGATAACAAGCATTCCCAACCAGCGTGTAACCAGGTTCGCACCCTTGTAACAAACTGAAGTTATCTAATTTCCAACCCTGGTAGTCAACCTTGAGAAGACTTAAGTCATCCAGTTTATCACGAATTCTACCGCTGACAGCAACAGTTGTATTAAAGCCCCACCAATTACTGCGAGCATCAATTGGAGTTTTCCAAACATCTGATCTTAGGACACCCAAGTACCCTTGATAGTCTTGGAACCATGGAATGTCATCACATTCACTGGAATAGTTGCATCGTACTGATTCGTTCACAGCGACCAATTCATAAGCATTCTCCAAATTATAAAAGACATTGTCCACGTATTGCTGTCCAGCACTACCAGCTATAATGGTG
>66094 ENA|HAEO01066095|HAEO01066095.1 TSA: Proasellus aragonensis, contig comp659857_c0_seq1
GACCTGCGTCAACAAAATGGCCGATTTAGCTCCTGACCACTATGAGTTATCAAGATCAGCACATTTAGAAGATAAACAACTGTTCTTTCTCCAGTGCGCGATAGAAGAAAACTGTTTAGCATCAGGTGCTTATAAGTATATGGATTCTGGTTATGGTTGGCATCTGGAAAGTCGACGCCTGTTGCGCTTTACAGCGAGAATTGTGAACCAGGGAGATGATGCTTTTATGCCACTTTTACCTAAATCCCATAGGCAATGGCATCAGTGCCTCATGCATTACCACAGTATGGAAGTATTTGCCCATTACGACATTACGGATGCCAATGGAACAAAAGTGGCTGAGGGGCACAAAGCGTCATTTTGTTTGGAGGACAACAATTGTGCCCCAGGAATCACTCCCGTTTTCAAATGTGCTAACTTCGGCGATCAAGGAATTAGTCCTGGTTGCACTGACACATACGCCTATAATATCGATTGCCAGTGGATAGATATTACAGATTTACCCGCTGGCACATACACATTTAGACTTGAAATTAATCCAGA
>60939 ENA|HAEP01060940|HAEP01060940.1 TSA: Proasellus assaforensis, contig comp367859_c0_seq1
GAGAATTGTAAACCAAGGAGATGATTCTTTTATGCCACTTCTTCCTAAGTCCCATTGGCAATGGCATCAGTGCCATATGCATTACCACAGTATGGAAGTATTTGCCCATTACGACATTACTGATGCCAATGGGACGAAAGTTGCTGAGGGGCACAAAGCGTCATTTTGTTTGGAGGACAACAATTGTGCCCCAGGAATCACTCCAGTTTTCAAATGTGCAAACTTCGGCGATCAAGGAATTAGTCCAGGTTGCACCGATACATACGCCTATAATATCGATTGCCAGTGGATAGATATTACAGATTTACCTGCAGGCACATACACATTTAGACTATCAGTGAACCCTGAATTTAAAGTGGCTGAGCAAACCTTCGATAACAATGCTGCTGTTTGTGAACTTGTCTATAGCAGTACTACAGCATGGCTTGGCAATTGCACCCTTGCAAGACCAACCTCTTATAAATAAGGGGCACTTATTCTTTATAG
>85811 ENA|HAEP01085812|HAEP01085812.1 TSA: Proasellus assaforensis, contig comp918462_c0_seq1
ATAACTCTACAACTCAACAGTGGATTCCTGTATGTGATAATAGATTCACTGAAAGAAACGCCCAGGTGGTTTGTAATGAGCTCGGATTCAATCGTGTTAATATATTCTATGCTTGGGACAAGAGAACTGAATTGTTTCCCAATGCACTGATCAGAATTAGGTCGTGGCCAGAGCCTATTCAATGCAAAGGTATGGAATCTAAACTTGAAGACTGTCCAATTCGTATGAATGGCCAAATCTACGATCATCACTATGAGTGTCCTTGGAACGGTGACTTTGTATACATTCATTGTGGTGACCTCAATGTTCCAGGCGATAATTTCGAGTACTGGGGTGGAAT
>44647 ENA|HAEQ01044648|HAEQ01044648.1 TSA: Proasellus arthrodilus, contig comp61788_c0_seq1
GTAGAAGTGGGCCTTATGAAGGACAGGTCCGATTAGTTGACGGCAGAGAAAATTCAGAAGGAAATGTGGAAATTTATCATGAAAATCGATGGGGTAATATTTGTGACGACGAATGGGATTTGCGAGAAGGCGAAATCGTCTGTAAGGAACTTGGCTTCCCAGATGTTCAGAAAGTAACGTACAACAGCCATTTTGGACAAGTCAGACATGCCTACTGGTTGGACAATTTATTTTGCTATGGAACTGAAAAACTACTGAAGGAGTGTCGCCATGATGGATGGGGCAAACACGACTGCGAACGGGACGAAGCGGCGGGAGTCGAATGTCGGAGCGAATTGAAGACCACACCTGCACCTGCTACGACGATGCCGCCCCCAAAAGACGCTCCTAAATTGCTGAAAAAAGATGTCATAATGGATACTTTTGGAGGGAAAGTTCAGGTTCGTCTAGAAGGGGGTCGAATCAAGGAAGAAGGAAGAGTAGAAGTGTTGTTGCCTGGGACTTCAAAATGGGGAGTTCTTTGTGGTGACGATTGGAGTTTATTAGAGGCCATGGTTATCTGTAAACAGTTAGGTTTAAAATGGGCTCAGTCAGCTCCTTCAACTGGATACTTTGGAGGAAATTCAACTGATATGGTCTTAAGTGGAGTAAAATGCACCGGAAACGAAGATTCCATAAATAGATGCCTCCATGATATCGTTGATAAAGTTAACTGTCCAGGACCAATCCCAAATTCAAATATAGCAGGAGTGACCTGCGTCAACAAAATGGCCGATTTAGCTCCTGACCACTATGAGTTGTCAAGATCAGCACATTTAGAAGATAAACAACTGTTCTTTCTTCAATGTGCAATAGAAGAAAACTGTTTAGCATCAAGTGCTTATAAGTATATGGATTCTGGTTATGGCTGGCATCTGGAAAGTCGACGACTATTGCGCTTTACAGCGAGAATTGTGAACCAAGGAGATGAAGCTTTTATGCCACTTCTTCCTAAATCCCATTGGCAATGGCATCAGTGCCACATGCATTACCACAGTATGGAAGTATTTGCCCATTACGACATTACTGATGCCAATGGAACGAAAGTTGCTGAGGGGCACAAAGCGTCATTTTGTTTGGAGGACAACAATTGTGCCCCAGGAATCACTCCCGTTTTCAAATGTGCTAACTTCGGTGATCAGGGAATTAGTCCAGGTTGCACTGATACATACGCCTATAATATCGATTGCCAGTGGATAGATATTACAGATTTGCCTGCAGGCACATACACATTTAGACTTGAAATTAATCCAGAATTCAAAGTGGCCGAGCAGACGTTTGACAATAATGCTGCAATATGTGTTCTCATCTATAGTTCACAGAGTGCTTGGATTGGTAATTGTTATTTGGGTAGACCAGGTCCTCAAATAACTGAAAAAAGTGACACAGATACACAGACTTTTGAACAGACAACTACAAGTGTTGTCAAAGTAAACATGACTGAGACAATGAATGCCGAGTCGTCTTTAACTACGTCAGAGTTTAAAACACAGAAAATTCCTGAAGTAACTTCAATAAATACATCTTTACCAATGACTGAGGCTCCAGATGAGGAAACCAATGAGATAAAATGAATTTGGTTTTAATGATTTGTTTTCAATGAAGCCAGTCAGGACTGTTTAAAAATGTGTTCATTTTAGCCAAAGCCTTAGTATGTAATAGCGTGTCCCTTTTTCATTTAAAAAACACTGCCAGAATTTTATTCCGATTGGTAAAAAATTGAATTATTAGACTATGCCATTTATTACTTATATAGTAGTAGATATAGTTTTGTATTATTGTATAGTCTTTATGAAAAGTTAACTGTAGATCTTTGAAAGTATAAAACAAAAGATTATTGATCAAATCTAAAGTGAAGCAAACTTTGAAAATTATGTTTGTACGTACTCTCACAACTACAGTCCCACTCAAATCTGAGACATTAGTTGAGTTGGACTTAATCGGAACATTATTTTATAAATTACAATGGTTAAAATTA
>51368 ENA|HAEQ01051369|HAEQ01051369.1 TSA: Proasellus arthrodilus, contig comp63601_c0_seq1
GCAGCGACCAAACTATGGGCTAATATAACCAATAACTTATTTGAAGGAACTAAACATCGGCCTTCACTGCATATTGAATCCAAAGAAAGATCTGCCTACCAACAGGCGCTTATTGCTAACAATGATTTTAGTTGGGCTAATTCTCCTTATCATGATGTTATCACATTAGCACAGATTGTCTCAGATTTTAGCTACAATTACGTTCACAGCAATTTAGGGCGTCATATACTCGACATTTACGGATTTGAAAAAGTTAGACTCCCAGTTTACCAGACAACATCACATAACAGCTTTGCAAAAAATAGAGCCGTGGACCCAACTTTTTCAGGCACTATAATAGCAGGTAGTGCAGGACAGCAATACGTGGACAATGTCTTTTATAATTTGGAGAATGCTTATGAATTGGTCGCTGTGAACGAATCAGTGTCGGGTTTAAAGAGATCTGATGTTTGGAAAACTCCAATTGATGCTCGCAGTAATTGGTGGGGCTTTAACACAACTGTAGCTGTCAGCGGTAGAATTCGCGATAAACTGGATGACTTAAGTCTTCTCAAAGTTGACTACCAGGGTTGGAAATTAGATAACTTCAGTTTACTACAAGGATGCGAACCTGGTTACACGTTGGTTGGGAATGCTTGTTATCATTACGTTGGATCGCCTATTACATTCTACGAAGCAAAAGACTTTTGCAAAAGAGACAATGGCTCTTTACCTTACTTACAAAGGGACTATAATGAACTAAGAGTCTGGATTAAGAAACAACAACCAGAGTATCTTTGGGATTATGATATGGTTTGGGTTGCTCACTACGACCACCTGTCAGGTTGCACTGCATTTGTTGATTATAAAGTACGCACCGTGAACTGCGATCTTAACTTGCCATTTATCTGTGAATCAGATTCTGATGACAAAATTGATGCTTCTGCATGGGTGTCTGATACACTTGTAATCACAGCCATAACTGCTACAATCGGATGTATTCTTTTGGTAATAGCTTGTCTGTCGTGTTGGGGATGTAAGTCTAAGCAGCGCCGACATGAACGGATCATCAGAAGGAATTCAATCAGAGCTTCAATCAGATCTAACCGATCAGTGATGTCCTCTAATAGTGGTGGATTCACAGATATTGGCCATCGGCGAAGAATGATTGAGGAACCCAACCGAACTCAGGCCATCAAGGGAGCAGAGGGGCTTACAAATGGTACACTAAGATCAAACGGCATCAACAGTTCTTTCAATTCCATTTCAAAATCAAATCTGAACTATTCCGTTGACGAGGATCCAAGTTATGTAGTTTACGAAACCACTCAAAGCCCACCTGCTTTTAATCAACACTTGGATACAAGATTTGCGCATGACCCTGACCTTGAAAATGCCAACATAAATGCTATGCTGCAACCTAGTTTCGATGTGGCTTATCAGAATCAGGGCTTTCGTGACAACTCCACATTTGCTTCTGCAGAGGCTTCTGTCAACGGCTTTGATTCGAGGGAACTCTCTCATAATATTTGGACGGGATCAAACAATAATTTGCCGGGTTCTAGCACGCCTTCGAGTTTCCGAGATCGGTCTATCGGAGGATCCACAACTCAACTAGGCCCAGCCCATCATCCTCATGAAACGTCTGGGCTCGATTCTCCTTCCTTATTCAGAGATGACATTCATTTAAAAGCCACCTTACCTCGTGACGCAGCTCCAGGTCAGAGGTTCGTATCGGCGGATATTTTAAACCCACGAACCCATCATGAGGCCCACACTTTGGGGGATAACTTTGAGCAGGGTCTTTCTCAGAGTCAACCTCTCGAAACTGCGATGTAAAGGAATTCTATTATTTCCTTTGAACTTATTTTGTTTAGCTTTGTCTAATGCCGATGTGATGTTAAGATGATGATGTCAACCACACCAGGTACCTAATGTGATAATAACTTTATATAAAAGACACGATTTTAAAAGAGGGACCCTGTTGTTTTTATAGGAAATATGTTTTTCATTTAAAAAAAATTTTGACATTTTAATCCAGACGTGCAGACGATGGTACTCTTCAAGGGAAGCAGTAAGACGTCACTTCGTCAAACTTTGATGTGAGCTTCCACAAACATTTTTGTGGCAATTAGGTTTATTACGAAACCAACACGTGGTGTTTTTTCTGTTTGCAAACATGATGAACTTCCTATTTTTGTTGTACTTTAAATTCATTTAAGTATAGATTAACTATATTTTGTGTTATGTTGATATTATAAGCTTATTCCAATAGGTTTCTACACTTTCGGTAGCTTTGTACATACAGTAAACATTAAGAAATATGTAATAAAGAAGAGTTAGTTAATTGGAACACTGTCCTACTTGTGTACATTAGTTTGTATATTTTCTTAAATGTTTGTATCACTACATTATTAAGAAAAAACGTGCAGCTTTAAAGTATTCACATTCTTATATTTTTATAAAGATATATCTTTTGTACATAACTAAACGTTTTCTCCCTTTTTATATTTACAAGACTGTTATTAAGTAACGTTGTTTCTATTTATTATTATTTTTACCTTTAAATCATCACGAATGAAGTAAGTACAAAAATAGAAACATTATATTACAAGCGTAACTGTTTAATTATTTATACATTGCCATTTTTCTGTTAGAAGTTTTTATATACCTGCCTTGAAATTGAACACATATTCAAATCCATTTTATTTGTAGTTTTAATTAAGATTGTCATGTGTGTGGCGTAAGAGAGAAGGCTTCGTTAGGTTTATCTAATTTTTGTTGTGAATTTATATTAGTTGGCTTAGTCAACCAATTCTCCTTGCACTGCAGACGTCAATCCGTCCACTTTGCCTTGTGAAGAAAATTGTTTATCGAACATAACATAGAATTGCGATTCTATTTTAATTTTTTAACATTTAAATCAATACTGTAGAGTGTAGAATGTTTAGTTTTTACTTGTAATGCAATAGTTTGCTATAAAATTTTTTGTTTAACTCATCATTTTATGTTTGCTTAATTTAAATTAATGTTTAAGGAAGAAGTAATTAAATCTATTAAGTTTTGTAGATATAAATGAATTTAAAAATGAATAAATTAGGGCTCATTAATTAAATGTTCAATTTAGAATTTTAGATATTGATAAATAAGTTTTAACGTTAATCTTATTGATCATTACAGAAAAGGTCTCCTTTTTACATTTTATTATATTATAAAGTAATTAATTACATAATAGAACCACGATAAGTAAGCCACTGCCATTTCTTACGTTAGTGGTACATAAATTTCCTATAATACTCTTTACAATAAAAAAAACGTATTACATGTTTTATAATTAACGGTCTTAATTTAGTTTTAATGGCTATTATTTATAGAAAATTAAGAAAATTCCTCAATAAACTCATTTTTTGGACAATAACCGAAGTCCGCTGGAAAAAATAGTTGTAAGTTGAATTCAATAATTTGTGAAATGAAATGATCTTGCTTCAACTGTTAAAATAAGTTTCACTTTTGTATAATTTTTTCCTTAGCTTATGTCGTTGTACAAATGAACATTATTTATTTCCTAGTCACTGTACTATATTTTGCATTAAGATTTTGTTTTATTGCAATCCGCCTTGAATTGGGAATCACTGAAATCAATCAAGTTTATAGTTTTTCTTTTACAAACAAAATGCCACATTGATCTTGACTACCTATCTGATATTCTTGAGACAGATTTGATTCTCTATTCTCTGGTACTTCTGGCATTGTATATATACACATGTTGGTATATATTGTATCGAAGTTGTATTTTATGTACATATTTTTGCAATATTTTCCTTAGTATTCAATAATTTAAGGTCTTGCAGTAATTATATTATTATTTTAAAAATGCTGAAACCTAAAAAAGCCTGTTATTTTCTATGACTGGAATAAT
>1581 ENA|HAER01001582|HAER01001582.1 TSA: Proasellus cantabricus, contig c1793_g1_i1
TGGTAGTGAAACCGAAAAATGGGTATTTTCACCGAAAACGACTTGCGCAAGTAGATGCATCCAGGCTAAAAATTTCGTGTGCCATTCCTTCAATTACGAAGAATCATCTTCCACTTGCGTTTTAAACAAAAATAGCGCAGGGGCAGTTGGGGGCCTGACTGAGGCTTCAACGTGGGAATATCACGAAAGAACTGAAATGGCTCCAGATTGCTCGCAATTATTCGTGTGTTCTGATCATCAGTGCATTGAGAAAGAAATGGTTTGTGATGGAAGAAGAGACTGCAACGAAGGCGAGGATGAAAACGATTGTCTCGAATTGGAATCGTTGGAAGTAAGACTAGTTAATGGAAGCGGTCCACACGAGGGAAGAGTGGAAATAAGAGTTGAAGATGAATGGGGTCAAGTGTGCGACGACATGTGGGGTCTCCGAGATGGAGATGTTGTCTGCAGACAACTCGGCTATTCAAAGGGGGCAAAAAAGACGTTCACAAACTCACGGTTCGGAAGTGGCGAAGGTAATTTTTTGATGGATGATTTGAACTGTAAAGGAACCGAAGAAAGTTTGGCTCTTTGCGACTTCGCTGGATGGAATAAAAATGATTGCACAAAAACTGAGGCTGCCGGAGTCCAGTGTTATCTCGACTCAGAGAAATGTTCAGCCACTCAATGGCAATGCAAAAATGGTCGTTGCATCGGATTTTCGTACTATTGTGACCAAATAGACGACTGTGGAGACGGTAGTGACGAAAACCCAGAACAATGCTCTTCTCCTGTCGAGGTACGCGTGGTTAATCCCAAGGGATCGGGCACGCAGTATTATAAGCCCAAGAACCTTGGAAGAGGGGCAGCTACCGACAGAATGGAAGGAAGAGTGGAAATTCGCTTTAAGGGGCTTTGGGGCACTGTATGCGATGACAACATTGAAGTCAAAGAAGGGCACGTGTTATGTCGTATGATAGGTTATAAGGGAGCTGCAGCTGTCCACAAAAACAATTCGTTCGGATCTGGTAGTGGACCTGTTTGGATGGATGGACTGGAATGTCAAGGGATAGAAAAAATCATCACTGAATGTAAACATCAGCCGTGGGGAAGAAGCAACTGTGATCATAATGAAGATTTGGGAGTTACCTGTACCAATCACTTGCCTACTGAAGACTCACTGGGTAAGTCTTTACAATCAGAGACTACGACAAGTTTACCCAAAATGAATGAAATTTTCAAGACAAAATGTGGGGCTCGATACGTTGAAGATTCACCTCATGAAGTGCTTGCTACGCCAAGAATCGTAAGCGGTTATTTTCCCCGCCCAGGAGCTCAGCCATGGATGGTTGGAATTCGTCGAAGAACAGGGGCGGGAACAATTCACGAGTGTGGTGCTTCAATTTTATCAGATGATCTCATTTTAACTGCGGCTCATTGCATTTTTAAATATCCTCTTTCTGAGTATGTTGTTAGGACAGGAGATTACAACAATGAGGAAAGAGACGTTTACGAGCAAGAATGGAGAGTTGAGAACATCGCCATCCACCCAGAATTTGACAAGCATGTGCTGTTTAATAATGATGTAGCGTTGATAAAGATAAAAAAAAAAGATGGAAAAGGAATAACGTTCAGCGAAAGGGTTCAACCAATATGCCTCGTGAAGTCCAACTGGGAATATATTCCTGGACTCAACTGCACTGTAGCTGGATGGGGTACTATGGGCTCAAATTCAGGTTATTCACGAATACTCCAATCTACTCTTCTGCCTATTATTTCCAAAGATGTTTGTAGAGCAGATGAAGCATACGGTTCAACGCGAATTTCAAAAGGAATGTTTTGTGCAGGATATATGGAAGGAGGTATAGATACATGTCAAGGAGATTCCGGTGGGCCATTAGTCTGCTACATTGACGGAATGTACACCGCAGTTGGGATTACAAGTTGGGGTCATGGGTGCGCAAGGGCAAACAAGCCAGGAGTATATACAAAGCTGACTCAATACCTCAACTGGATATACAATATGTCACTGGCTATTCAAAAAACTAAACAAAAATAGTTCATTTATGAAGTACGTATTTTTAATTAAAGTCATG
>15775 ENA|HAER01015776|HAER01015776.1 TSA: Proasellus cantabricus, contig c17546_g1_i1
ATCAATTCTGGCAGTGTATAGACCTGCCAGCAGTTCGTAATCCATCTCATTATCACCTAAGAGATTATAAGTAATGTTTAATTTTTGTAATCCTCTCACAGCCACAGCTACACTAGCAGGTAAATAAGGTTTGACGTTTTTTCTAGATTGCGGTGGATGACGATTGTACTGCACAGTGTTAAATTCAAAGTAAGCGTAAACATCTCCCAATATTTCACTCTGACTGTCGATATTGAATTCAGCCATGTAATAACCAACATTGTTAATAATAGTATTTTCCCGAATGAACATTTCTTTTTCCATTCCTTTGACAGCAAAAACACCTTTGCTGCAGACGTTCTTCTCAAATCGCGATAAACTGATGTTCACGCGGGCAAAATGACCATCAACGGTGAATTCAAAGTCAGTGTTGTCAATGAATCGAGATTTATTTACAAAAACTGTGTGAGTAAAATTTTCGTTATATTGCCAGACATAAGGAAGTGTCAAGGCAACACCACTGCCTCCATTTCCTTCCATTGTAATGTTGTCAAAAATCCAGTGAAATAGATTATTTGATTCACGAATGTCCCAACTAAACTGCTCTATTCCTCTTCCATTTCTAGATATAACGCTATCGTTAAACATAAATTTGATTTCCCCAATATTGTGGTTGTCCATCTCTTCTCTAAATGGAGACAGTGTGAATACCGCCTGCCGCATGTTGTCTACAATCATGCTTCGTATAATTGCTATGGTTTCATTACTACTTCGTAATAGATGATCGGAATCATTCGTCATATATCTGTTGTAGTGCTGCGTTGAAAGTCCAATCGTGTTTCTGTACAGTTTTGAGTCTTCAAAAAATACCATCGGGACCTTAGGTCGAAAATCTCTCAAATAACCATCTTCTGCAATGTCTCGTTTTTCAATCGCTGTCAAAACAAATATGCAATCGCCTAAAGCGTAGCTCCCTGAATTGTATTCGAATGTGACTGCGTAGCTGCTTGAAGTAGTTGGAAAGACGCTTAAATCGTGCTTCAAATCCCACAGAGCGATGTCTTTGCTGACTCTAACTTCAGGATAATCGTAGATTAAAAGCTGCTCAGTACTAATTGGATTTATTGGATTCAAAATCTGAATACCAATCACATTTGAATGCAAAGTCGAAACAGTGAAACTAATTTTCGTGTCAGGAGAATGTCTCAAGTTGATTGTTGTGAAAACTACGTGTCGATCTTTTATTAAAGTCATTCTGGGTTCGATGTCTGCATTTATCTTCACAAATTCTTCTAAGCGTAGCTTCATCCACCCAGTAAGTTCTCGTTGCTGTTCACGACGTATAAAAGGATTGTAGTGCATCCCTGATCCCTTATTATCAGACAATCTGGATTTAGTGATATTTGCTCCAAGTTGTGCAAAACTAATGCCGTGTCTTCTATTATTCCGGAGAATACAATTCTTAAATCTTCTAGCTTCAGGGTTTGAAATAGCATATTGGTTATTCCTAATAATTCCAATCCCATCCTGAGAATTGTCTTGGACAATTAGTTCTTGTAACACGTGCTGATTAAAATCAACTTGGAGAGCAGGCTTGAATTCCCTTCTGCTGTAGTCCAATAGCCCAGCTTTTTCGATGATTACTCCCTTTACGTGGCTTTCCTTTGCAGTCATACCAAATCTAATGCCAGCCCAGGTCCTCGGGTAACATCTAAGGCCAACATCGTTTCTGTGGTTGCAAGAATTTTCAAGTTCAAACTCATCATCACTCTTGCATTGGAGGATATCGATATCAAATTCGTCGCATTCGACGTTACTTAAAATAATCTTTGAGTCAATTCCTGTTGAAGTTAACTCTCCAGGTTCTAGATACCAATCCTCTGGATTCAGAACAAAACCCATTTGCTGACAGGCAATCGCGGCGGTATCTTCCGTCCATCCATGATTACAAACTGATCCCCAAATGCCGCGAGAGAAAACCTGAAGTCTTCCTTCCATTTCATCTCTTCCACCTACTAGCCTCACCGGAATTTCCGGACCAAAAGTGGTATTTTCGTCCGCAGGATTAATTTCGCCATCAACGGTCTTGTTAGATGATGTCATGTTGTCAGGCAATTCATCAATGTGACCTCTTTCGATAAGAGTCTTTATTTTTTCCTTCTCAGAAGTTCCAGATAAAGTAAAACGAACTTTTTTGTTCTTTGATCCTTCAGTTCTCAAAGTACCGGTGACCATCATTCCAACTCCTTCAGCAAATTCTAAAGTTGTTCCAAATGGAATAGTTAATATTCCTGTATGCTGAACATAAATGTCTTTTACCACACTATAAAAATCTTTAGTTAAAGGAATGTTGCCATTGATTTCACCTCCAATGATTGCATCATCCATTGGGTTGAAAAAGTTAGGCTCTGCATACTGAGGTGGACTAGTGACAGGTGTGTCCATGTTATTGTCACTGAGAAGGAATGGATGAAATTCTATGACCGCTAAATTATATCGGTCCCTTCTATCAAACACTCTGTCAAATATTTCCCTTTCATCCTTCCTTCCCAGCCAATTGTAAGAGGCATTGATTGGAGAACTTTGGTCTAAAGCATGCGAAGATAATTCATAAAGGGAATTTGGATTTTCAATTAAATTTCTGAAAAGTTCAACGTTAAACGATCCAATGCAAATTACACCGGACGCTTTACTTCGAGATGATATGCTTGGATATGCCTCTAAAATAACATTATTTTTCACGGTGTTTCTAGTTACAAATATATTCTGATCCAATGCTCGGAGGTTTAATGATAAAAGCATAACGTAGATCCCAGAGTTGTAAGTAAAGGTATTTTCAAATATTCTGGCATTCAAAGGAAGCTGCACCAAATCTAAAATATCTTCATTGTGAACTTCCAAAGTTCCTCTTTTATTTTCGTGAAACTCGTTCCACATGATTGTTAAATTCATGTTAACCGCTGGATGGATCGAAATGGCGAGTCTTTCATTTCTAATGAACAAATTGTGACCAATATGAAACCTCCTAATCTTACCTTCTCTCCTCCAGCACGATTCGATTTTAAGTGCAGCATCCACACTTTCTTCAAAAGTATTCGTGCTTACATTAATAAAGCCTTCTCGACAGAAATTGCCGACCAAGACACCAACGTCTAAATTTCCTTCAAATTTAGAATAAGCCACTCCAGTTTCTTGGTGAATCTTAGTATCGAGGCCACTTTCGTTAAACCAAAGTGCCACGCCTCTTCCCTGGTTATTGGAAATAGTACTCCAAGTTATATTCTGTTGCCCGCCTTCGTATGTTACATTGACTCCGTCGCCGATGTTGTTGACGATATTGGAATAAGTCACGTTGACATCACCTGCTCCACCTCGAACATTTAAACCAGAACCAAAGACATTATCAGTCAGATTAGATTTATGGATGAGAATCAAGCTTCTCATGTCATCCGCAGATACACCATGGCCAATGTTTCTTGCAATCCTTGAATTGTTAACAACAAGATCGGGACTTTTATACGTATGTG
>33649 ENA|HAER01033650|HAER01033650.1 TSA: Proasellus cantabricus, contig c29454_g1_i1
AAAATGAAAATTCTGTAGCAAACTATTGAATTACACTTAAAAATTAAATATTATACAGTATTAATTTAAGAATCGCGATGCTATATTATATATGTTCGATAAACAACTTTCTTCACAAGGCAAAGAGGACGGATTTACGTCTGCAGTGCAAGGCTGAACTGGTTGATTAAGCCAACTAATAAATTCACAAGAAAAATTAGACAAACCTGACGAAGCCTTCTCTCTTAGGCCACAAACAAAACAATCTTAATTTATATTACAAACAAAATGGATCCGAATATTTGTTCAATTTCAATGCAGGTATTAAAAACTCATTAAATATTTCTAACAGAACAATGGCAATGTAGAAATTATTAAACAGTTACACTTGTAGTATAACGTTTCTATTTTTGTACTCACTTCATTCGCGATGGTTTAAATAATAAATAGAAACAACGTAACTTAAGAACAGTCTTATAAATATAAAATGGGAGAATACTTTTAGTAATGTACAAAAGATATATCTTTATAAAAAAATAGGATGTGAATACTTTAAAGATGCACAGTTTTTCTTAATAATGTAGTGATACAAACATTTAAGAAAATATACAAATTATTGAACACTTAATTATTGTTCCAATTAACTAACTCTGCTATATTTATTACTTACTTGTTAATGTTTGCTGCATCTACAAAGCTACCGCAAGTGGCTTACAAATAACTGCGATTTTAGTGTAGCATTCTATTTGAATAATCTTATAATATCAACATTACACAAAATATAGTCAATCTATACTAAAATGAATTTGAAGTACAACAAAGGTAGGAAGTTCGTCATGTTTGCAAATAGAAGTAACACCACTTGTTGGTTTCGTAATTTACCTAATTGCCACAAAAATGTATGTGGAAGCTCGCATCAAAGTTTGACGAACTGACGTGTTACTGTTTCCCCTGAAGGGTAACTTCGTCAGCACGCCTGGATTAAAGTGTCAAAAAATTTTCCAATGAAAAACATATTGCCTAAAAAACTACAGGGTCCCTTTAAAAATCGTGTCTTTTATATAAAGTTATTATCACATTAGGTACCTGGTGTGGTTGACATCATTATCTTAATAATATCACATCTGCATTAGACAAAGCTAAACAAAATAAGTGCGAAGAATAGAATTCCTTTACATCGCAGTTTCGAGTGGTTGACTCTGTGAAAGACCCTGCTCAAAGTTATCCCCCAATGTGTGGGCCTCATGATGGGTTCGTGGGTTTAAAACATCCGCCGATACGAACCTCTGACCTGGAGCTGTGTCACGAGGTAAGGTGGCTTTTAAATGAATGTCATCTCTGTATAAGGAAGGAGAATCGAGCCCAGACGTTTCATAAGGATGATTGGCTGGGTCTAGTTGAGTCGTGGATCCTCCGATAGACCGATCTCGAAAACTTGAAGGCGTGCTAGAACCAGGCAAGTTATTGTTTGATCCTGTCCAAATATTATGAGAGAGTTCCCTCGAATCAATTACATTGACAGAAGCCTCTGCGGAAGCAAATGTAGAGTTGTCACGGAAGCCCTGATTCTGATAAGCCATATCGAAACTTGGTTGCAGAATAGCTTTTACATTGGCATTTTCAAGGTCAGGGTCATGCGCAAATCTTGTATCCAAGTGTTGATTGAAAGTTGGTGGGCTTTGAGTGGTTTCGTAAACTACATAACTTGGATCCTCGTCAACGGAATAGTTCAGATTTGATTTTGAAATAGAATTGAAAGAACTGTTGATGCCGTTTGATCTTAGAGTTCCATTTGTAAGCCCCTCTGCCCCCTTGATGGCCTGAGTTCGGTTGGGTTCCTCAATCATTCTTCGCCGATGGCCAATATCTGTGAATCCACCGCTATTGGAGGACATCACCGATCGGTTCGATCTGATTGAAGCTCTGATTGAATTCCTTCTGATGATCCGTTCATGTCGGCGCTGCTTAGACTTACATCCCCAACACGACAGACAAGCGATTACCAAAAGAATACATCCGATTGTAGCAGTTATGGCGGCGATTACAAGCGTATCGGACACCCATGCAGAAGCATCAATTTTGTCATCAGAATCTGATTCACAGATGAATGGCAAGTTGAGATCGCAGTTCACGGTGCGTACTTTGTAGTCAACAAATGCAGTGCAACCTGATAGGTGGTCGTAATGAGCAACCCAGACCATATCATAATCCCAAAGATACTCTGGTTGTAGTTTCTTAATCCAGACTCTTAGTTCATTATAGTCCCTTTGTAAGTAAGGTAAAGAGCCATTGTCCCTTTTGCAAAAGTCTTTTGCTTCGTAGAATGTAATAGGTGATCCAACGTAATGATAACAAGCGTTCCCAACCAGCGTGTAACCAGGTTCGCATCCTTGTAGTAAACTGAAGTTATCTAATTTCCAACCCTGGTAGTCAACTTTGAGAAGACTTAAGTCATCCAGTTTATCGCGAATTCTACCGCTGACAGCAACCGTTGTGTTAAAGCCCCACCAATTACTGCGAGCATCAATTGGAGTTTTCCAAACATCAGATCTTAGGACACCCAAGTACCCTTGATAGTCTTGGAACCATGGAATGTCATCACATTCACTGGAATAGTTGCATCGTCTCTTTAAACCCGACACTGATTCGTTCACAGCTACCAATTCATAAGCATTCTCCAAATTATAAAAGACATTGTCCACGTATTGCTGTCCTGCACTACCTGCTATTATGGTGCCTGAAAACGTTGGGTCCACGGCTCTATTTTTTGCAAAGCTGTTATGTGATGTTGTCTGGTAAACTGGGAGTCTAACTTTTTCAAATCCGTAAATGTCGAGAATATGACGCCCTATATTGCTGTGAACGTAGTTGTAGCTAAAATCTGAGACAATCTGTGCCAATGTGATAACATCGTGATATGGAGAATTAGCCCAACTAAAATCATTGTTAGCAATAAGTGCCTGTTGGTAGGCAGACCTTTCTTTGGATTCAATATGCAGTGAAGGCCAATGTTTAGTTCCTTCAAATAAATTATTGGTAATATTAGCCCATAGTTTGGTCGCTGCTCCATTGGATCCAGCCACAATATGCAGACCCCCTGTGTTGTTCCTTACAAGATTGTTCTTGAAATATAGAGTTTTCATATTTTGCAGATCCATTTTTATTGATCCCTCAGTAGTAGTAATATTTTCGTACAACTGCAATCCATTTTCTTCTATTCTACTCCAACCAATCGCTATCCAAGGATTGACTTCGCCTGCAGTGACAGCGAAAATGGCACCTTCTTGATTGTTATAAAACTGATTGTAGGTCATGTTGTGCAAGAGATCCCGGTCTAAACCAATAGTTGATATGGGCAGAGTTACTATTTCAGCAACAAACCCATAAGTACCAGAGGCACCAGTAGCGTGCAACTGCACGGATAATCTAGTCCCTTTAGTCTTAAAGAACATCGAACTCATCATTGAAATAGAACTCAATTCATCGATTACTTTTGTTGTCTCATTGTAAAGATCTCCATCGTAAAGTATAATACGGTCAGGCACCATTGGATCGGTACTCGAATTAAAAAGATTGAATTGAAGTAACCTGAAGCCAAATTTCTTAACATCAAATGCTGAAGAAAAAATTTTGACGCAATCGATTGGGCGGTTATCATATTTGTAATAAAGAAGAACTCTTTCCTCCACAATGAGCTCCTTGCTGGTGTCACAGATGTCCACCATTCCAAACATGTGATAAGGAAGACGTAGTTCCTTAACAGGAGTGAATGATGATTCTACAGATTCTCTAGTTTCGCCAGTAAGGCCAATCAGAGATACTCCTACACCCAAGTTATGTTCAAATCTATTGTGTAGCATCTCGAAACTTTCATAGGCGGATACAAGAGTTACACCGTCATAAGCAGAATTTGTCACTGATACGTCCAATAGTTTTGGCGTCTCATAAAATGACAAAATTGCGGGGCTTTTTTCGTTATGAAGTATACCGGCACCCATAATATCAACCCATGCTAAGATGGAGGGATCAGGAATGATTTCGTGAGTGTGGTGGTGAGTGTGTGGTACGTTTGTATCATGAATTCTGTCATACAAATTACTAAACTCAAAATCGGGAATGGAAAATCTAATTCCACCCCAGTACTCGAAATTATCGCCTGGAAGATTGAGGTCACCACAATGAATGTATACAAAGTCACCGTTCCAAGGACACTCATAGTGGTGATCGTAGATTTGGCCGTTCATACGAATAGGACAGTCTTCAAGTTTAGATTCCATACCTTTGCATTGAATAGGTTCTGGCCATGACCTAATTCTGATTAGTGCATTGGGGAACAATTCAGTTCTCTTGTCCCAAGCATAGAATATATTAACACGATTGAACCCGAGCTCATTGCAAACTACCTGGGCGTTTCTTTCAGTGAATCTATTATCACATACAGGAATCCACTGTTGAGTGGTAGAGTTATAAATGTCCAAAAACCCAGAACTTCTGCCGCTACAGTCTCCCTCAATGCATAGTCTAATATCAAGTTTTCTAGGTTGATAATGGTGAGCTTGACGTCCCACACGATAGCTTGTGGTAGACGCAATATCGACAGGTCTCATTATAATCCTTTTGTCTCTATCGCCAATGGCTTCTAGTTTGCCCAAAACTAATATACCAACGCTAGGGAAGAACTCGAGAATAACTCCTGGTTCAATTCTTAGGGTAACATCGGGCATTACTGTAATATCTGATCTAACAATGTAAGGTTCTGGTCTATATTTTATGAGAAGGTCTTCATTCAATCTGCCCCCGATAGAATCATCTTTCACATATGAATCTCCTTTGTCACGTAATCCATGCGACACTTGGGAATCAAAACTTCCTTGAATCAAAAATGGTTGAAAGAAGGCAACGGCATAATTGTTCCAATCATCGAAGTCAAAAATTCGCTCTCTAATGAACTCCACTTCTTTGGAGCCCCACCAATTTGCTCTCACATTAAGCCGGTTATCAATTCTGGCAGTGTATAGACCAGCCAGCAGTTCGTAATCCAT
>49680 ENA|HAER01049681|HAER01049681.1 TSA: Proasellus cantabricus, contig c41321_g1_i1
GCGGGAGTTGTCTGTCGGAGTGAATTGAAGACCACACCTTCTCCTGCAACGACGATACCGCCCCCAAAAGATGCTCCTAAATTGCTGAAAAAAGATGTCATAAAGGATACTTTTGGAGGGAAGGTTCAGGTTCGTCTAGAAGGGGGTCGAATCAAGGAAGAAGGAAGAGTAGAAGTGTTATTGCCAGGGGCTTCAAAATGGGGAGTTCTTTGTGGTGACGATTGGAGTTTATTAGAGGCCATGGTTATTTGTAAACAATTAGGTTTAAAATGGGCCCAGTCAGCTCCTTCAACTGGATACTTTGGAGGAAATTCGACTGATATGGTCTTAAGTGGAGTAAAATGCACCGGAAACGAAGATTCCATAAATAGATGCCTCTATGATCCCGTTGATGAAGTTATCTGTCCAGGACCAATTCCAAATTCAAATATAGCAGGAGTGACCTGTGTCAACAAAATGGCCGATTTAGCTCCTGACCACTATGAGTTATCAAGATCAGCACATTTAGAAGATAAACAACTATTCTTTCTTCAGTGCGCGATAGAAGAAAACTGTTTAGCTTCAAGTGCTAATAAGTATATGGATTCTGGTTATGGCTGGCATCTGGAAAGTCGACGACTACTTCGCTTTACCGCGAGAATTGTGAACCAGGGAGATGATGCTTTTATGCCACTTTTACCTAAATCCCATTGGCAATGGCATCAGTGCCACATGCATTACCACAGTATGGAAGTATTTGCCCATTACGACATTACTGATGCCAATGGAACGAAAGTTGCTGAGGGGCACAAAGCGTCATTTTGTTTGGAGGACAACAGCTGTGCCCCAGGAATCACTCCCGTTTTCAAATGTGCTAACTTCGGCGATCAAGGAATTAGTCCTGGTTGCACTGATACATACGCCTATAATATCGATTGCCAGTGGATAGATATTACAGATTTACCCGCAGGCACATACACATTTAGACTATCAGTGAATCCTGAATTTAAAGTGGCTGAGCAAACCTTCGATAACAATGCTGCTGTTTGTGAACTTGTCTATAGCAGTACTACCGCATGGCTTGGCAATTGCACCCTTGCAAGACCAACCTCTGATAGATAAGAGGAACTTTTCTTTATAGGCCTCTTCTATTTAAATTTCAATTGTTAACAACTTCGAGTGAAGTCTTGTCACTGCCTTGTATTTTAATTGATCTCAAAGTCCAAGTTGGATTGTAAATGCTTTTTTTTCGTTCAATTGCAAGTTATTAATTAAAA
>65814 ENA|HAER01065815|HAER01065815.1 TSA: Proasellus cantabricus, contig c57803_g1_i1
AAATCACGAATTGCGGATGGCAATCTCATGCCATGGGAGGGGGCGTTTGCGATATGCATCCTGACATGGGCTTGGCTTGTGATGAATATCACGCACTTTGGCGTGGTACGAATCATTGGAAAGGGATAACTTTTCATGAAGCTGAATTTTCCGAAGATTTAGTGCAATACGGAACCCTTTTTATGAAGGTATCTAGATCAGTTCTTGAACATGTGGTTGTAGAATATGCAGGAATGGGTCCACAAAGGCAATTAATGGGTGCAATTATGAGTTACCGGGTACCTCCTAAACTTCGCCATGTAACTGTCACAAAGAACGCTTACACTGGAGTCAATTTTACCATGCCTGATACTATGGTTAACATTTCTCATTGTGTAATAACTAAAAATAGCGGAATTGGCATTTATGTGAACACTTCAGTTGGATCTGTTTTTGTTGAAGACGAAACTTTGGTCGCTGATAACTTTCACGATGGAATCAAATATAATTTGCATCACAAAGAACCTGAATTAAAAAATTCTGAGCAATTTCTGGATTTCTGTTCTGGGGCATCGAACCCCGATTTGACTTACCCTCTTACTACTGTTGCCAAGCAATCTAGATATAGTTTTCAAGATCTTTTTTGCCCAAGAAGTTTTTTTAATGCGGATCCTAATTTTGTGTACACTGTTCATTTCACGTTCGCTGAAGTGGACAAAAATGATTCGTCTACGTTAGAAGTCAGAGAAAGGAATCAGTATGGACGGGTGTTGACGAGTTTTCCCATTCGTAATTACACTGTGGCACCTTCAGTTGTTTCAACCACCAATAGCATTTACGTTACTTTTAAAGCTCAGCCACGACATCAAGTGGTTATGTACATGAGAATCATTGCACATACGTATAAAAGTCCCGGA
>13427 ENA|HAES01013428|HAES01013428.1 TSA: Proasellus cavaticus, contig comp25707_c0_seq1
TTTTGTTATTACACAATGGGAAATGTTAACCATTGTATCTGGCATGGTAAAATTGACTCCAGTGTATGCGTTCTTCGTGACTGTTACATGACGAAGTTTTGGAGGTACATGATAGCTCATAACAGCGCCCATTAATTGCCTTTGTGGGCCCATTCCTGCGTATTCCACCACCACATGTTCAAGAACTGATCTAGATACCTTCATAAAAAGGGTCCCGTATTGCACCAAATCTTCGGAAAACTCCGCTTTGTAAAATGATATTCCTTTCCAATGATTGGTGCCACGCCAAAGTGCGTGATATTCGTCACAGGCCAAACCCATGTCAGGATGCATATCGCAAACACCCCCTCCCATGGCGTGGGACTGCCATCCGCAATTCGTGATTTCACTCTCATGGCCAACGCACGCAGGACTTTCATAGAGAATCGTTGCTGTGTCATTATTAGGCCTATCTTGCCACTCGTAGAAAAATCCACCAGAAAAACCGAGCTGTCGACAAGCTACCTCTCGATCAATTTCGGTCCAATTTTTAGAATTAGTACATATAGACCTCCATTTGTCTTTATAAAACATTTGAAGTCTTCCCCTTGTTGGAGCTGGTCCATCAACCAATCGCAAGCTTGGAGGGTCTGACTCTCCAACAGGTGGGTTGCTACTGGTTAGGATAATTTTATTATCTTCTGTTCCCTTCGCTGTTAGAATCCCTCTGACCGTAATGCCGACTCCAGCATCAAATTTTAATGTTATTCCAGGCATTAGCTTTAGGTGTCCCCCTTTTTCTATCACAATTTCGTCTGTGATCAGGTAGGGTGAACCTGATGCATCGTAAACTACGTTATCGTCTATCACAGCTCCATGAACACTACTTCGTAATATTTGCACACATAAATATACACACCACCACTTGTGTAATAGTAATAAAACGTATTCCCCTTTTGTCCTCATATTATTGCACGGCATCTTATTTAACACTAATTTAATACACTACGAAATATTACCGCGTCATCTAGTACATCCTCGCATCATCATCCTTAACAATCAACTCCCCCGTACTCTGCGT
>19573 ENA|HAES01019574|HAES01019574.1 TSA: Proasellus cavaticus, contig comp37667_c1_seq1
ATTCGCTGGAATAGTTGCATCGTACTGATTCGTTCACAGCCACCAATTCATAAGCATTTTCAAGATTGAAAAATACATTGTCCACGTATTGCTGTCCTGCACTGCCCGCAATTATGGTGCCAGAAAACGTTGGATCCACGGCTTTATTTTTAGCAAAGCTGTTATGAGATGTCGTCTGGTAAACTGGAAGTCTGACTTTTTCAAATCCGTAAATGTCCAGAATATGTCGCCCTAAATTGCTGTGAACGTAATTGTAGCTGAAGTCTGAGACAATCTGTGCCAAGGTGATAACATCGTGATAAGGAGAATTTGCCCAACTAAAATCATTGTTAGCAATTAGTGCCTGTTGGTAGGCAGATCTTTCTTTGGATTCAATAAACAGTGAAGGTCTATGTTTAGTTCCTTCAAATAGATTATTGGTTATATTAGCCCATAGTTTGGTTGCTGCTCCATTCGATCCAGCCACAATATGAAGTCCCCCCGTGTTGTTCCTTACAAGATTATTCTTGAAATACAGAGTCCTCATATTTTGCAGATCCATTTTTACAGACCCTTCAGTAGTTGTAATATTTTCGTACAGCTGTAATCCATTTTCTTCTATTCTACTCCAAGCAATAGCTATCCAAGGATTGACTTCTCCTGCTGTGACGGCGAAAATGGCACCTTCTTGATTGTTATAAAACTGATTGAAGGTCATGTTGTGCAAGAGATCTCGGTCTAATCCAATAGTTGATATGGGCAGCGTTATTATTTCAGCAACGAACCCGTATGTCCCAGATGCGCCAGTAGCGTGCAACTGCACGGACAATCTAGTTCCTTTAGTCTTGAAGAACATTGAACTCAGTTTTGAAGTTGAACTCAGTTCGTCGATGACTTTCGTTGTCTCATTGTATAGATCGCCATCGTAAAGGATTATGCGGTCAGGCACCATTGGGTCCGTACTCGAGTTAAATAGATTAAACTGAAGTAACCTGAAGCCAAATTTCTTAACGTCAAATGCGGAGGAGAATATTTTGACACAATCGATTGGGCGGTTATCATATTTGTAATAGAGAAGAACCCTCTCTTCCACTATGAGCTCCTTGCTGGTGTCACAGATATCCACCATTCCGAACATGTGATATGGAAGACGAAGCTCCTTTACAGGAGTGAAGGATGATTCAACTGATTCTCTAGTTTCTCCAGTAAGGCCAAGCAAAGATACTCCTACTCCCAGGTTGTGTTCAAATCTATTGTGGAGCATTTCGAAACTTTCGTACGCGGATACAAGAGTTACTCCATCATAAGCACAATTTGTCACGGATACATCCAATAATTTTGGAGTTTCGTAAAACGACAAGACAGCAGGACT
>33906 ENA|HAES01033907|HAES01033907.1 TSA: Proasellus cavaticus, contig comp51591_c0_seq2
AAGAGTTTTGTGATAAGTTTTGTATTTACTATTAAGCTTTTATTATGCACAACGGTATTCATTGCATGCATGCTTGCTGCCATTGCAGACGATGCAACTATTCCAGCGAATGTGATGACATTCCATGGTTCCAAGACTATCAAGGGTACTTGGGTGTCCTAAGATCTGATGTGTGGAAAACTCCTATCGATGCTCGCAGCAATTGGTGGGGCTTCAACACAAGCGTTGCTGTCAGTGGCCGAATTCGCGATAAACTAGATGACTTAACTCTGCTCAAAGTTGACTACCAGGGTTGGAAATTGGATAACTTCAGTTTGCTTCAAGGCTGCGAACCTGGTTACACGCTGGTTGGGAACGCTTGTTACCACTACATTGGGGCGCCAATTACATTCTACGAAGCTAAGGACTTTTGCAAGAGGGATAACGGCTCGTTACCTTACTTACAGAGGGACTACAATGAATTGAGAGTCTGGATAAGGAAGCAGCAGCCGGAGTATCTTTGGGATTATGATATGGTTTGGGTTGCTCATTACGACCACCTGTCGGGTTGCACTGCGTTTGTTGATTATAAAGTGCGCTCTGTAAACTGCGATCTCAACTTACCATTCATTTGTGAATCAGATTCTGATGACAAAATTGATGCATCTGCTTGGGTGTCCGACACACTTGTAATAGCTGCCATAACTGCTACAATCGGATGCATCCTTTTGGTAATTGCTTGTCTTTCGTGTTGGGGATGTAAGTCTAAGCAACGTCGACATGAACGTATTATCAGAAGGAATTCAATCAGAGCTTCAATAAGATCTAACCGATCAGTGATGTCTTCAAATAGTGGTGGATTTACAGATATTGGTCATCGGCGAAGAATGATAGAGGAACCCAACCGAACTCAGGCCATCAAAGGGGCTGAGGCTCATACGAATGGTACTTTAAGATCTAACGGCCTCAATAGTTCTTTCAATTCTATTTCCAAATCAAATATGAACTACTCTGTCTCTGTTGACGAAGATCCAAGTTATGTCGTCTACGAAACCACTCAAAGCCCGCCCACTTTCAATCAACACTTGGATACAAGATTTGCGCATGACCCTGACCTTGAAAATGCAAACGTAAATGCTATGCTGCAACCAAGTTTCGACATGGCTTACCAGAATCAAGGTTTCCGGGATAACTCCACATTCCCTTCCGCAGAGGCTTCGATCAATGGCTTTGATTCGAGGGAACTGTCCAATAATATTTGGACTGGATCAAACAGTAATTTACCGGGTTCTAGGTAAGTAGTTGACGCTGATGATGCTGTGCCAAAGATCAGATCTGATTGCTGATCCTTTATTAATTTTATTTTGAAGGATTTGTGCAGTAGAAATGTCAGAGCAGCTCAAACTATCCTTACATTGGTTTGCGAATTACCAAACATGATCACTTATTATTTCATTATTT
>42953 ENA|HAES01042954|HAES01042954.1 TSA: Proasellus cavaticus, contig comp56755_c0_seq1
TAAGACTCGTCAATGGAAGTGGTCCACACGAGGGAAGAGTTGAAATAAGAGTGGAAGATGAATGGGGTCAAGTGTGCGACGACATGTGGGGTCTCCAGGATGGAGATGTTGTCTGCAGACAACTCGGCTATTCAAAAGGGGCGAAAAAGACGTTCACCAACTCACGGTTCGGCAATGGCGGAGGTCATTTCTTGATGGATGATTTAAATTGCAAAGGAACCGAAGAGAGTTTGGCCCTCTGTGACTTCGCCGGATGGAATAAAAACGATTGCACAAAAACTGAGGCTGTCGGTGTCCAGTGCTATCTCGACTCAGAGAAATGTTCGGCTTCTCAATGGCAGTGCAAGAATGGTCGCTGCATCGGATTTTCTTACTATTGTGACCAAATCGACGACTGTGGAGACGGCAGTGATGAGAACCCTGATCAGTGCTCTTCTCCTGTTGAAGTGCGAATTGTTAGTCTTAAAGGATCTGATACGCTGCAGCATTCTAAGCCCAAGACCCTTGGAAGGGGGACATCG
>45142 ENA|HAES01045143|HAES01045143.1 TSA: Proasellus cavaticus, contig comp57626_c0_seq2
ATTAAAAGAGATGTTTTTTTAAATCAATAATGAAAAATCAAAATCAAATATAATTTTTTATATGATACACTATCCTAAATATGAACGTTTCAAAGCTGATGCAAGTTGTTTTAATAATGTTTTTTTTGATGTCTGTGCTAGCTGATGACTTAGAAATTGCCCGTAGAAGGCGCAGACGAAGAAGGCGTTTTCGCCATCGCGAAGGAGCGTCCAGCCAACACGAAGGCCCTCCACCACAACATGATGGACCCCTTCGTCAACGCGAAGGGGCTCATCCTCGACGTGAGGAAATGCTTCCTCGTCGCGAGGGAGCCCTTTCACGACGTGAAGGGGCCCCTCGCAAAAGAGTAAGAAGATTACGCCACGCTGGAAAACGGCGCATGGAATTTGTTAGAAGGCGACTCACGAAATCTAGAGGCAGAAGTGGCCCTTACGAAGGACAAGTCAGACTAGTTGACGGCAAAGAAAATTCAGAAGGGAATGTGGAGATTTATCATGATAGCCGATGGGGTAATATTTGTGACGACGAATGGGATTTACGAGAAGGTGAGATTGTCTGCAAGGAACTTGGCTTTCCGGACGTTCAGAAAGTCACGTACAACAGCCATTTTGGGCAAGTCAGACATGCCTACTGGATGGACAATTTATTTTGCTATGGAACTGAGAAGCGTTTAAAGGATTGCCGTCACGATGGCTGGGGCAGACACGACTGCGAACGTGACGAAGCGGCAGGAGTCGCTTGCCGAGACGAAACGAAGACTACGCCTGTACCTACAACAACGATGCCGCCCCCAAAAGATGCCCCTAAACCGCTTAAAAAAGATGTTATTATGGATACTTTTGGAGGCAAGGTTCAGGTTCGCCTAGAAGGGGGCCGAATCAAGGAAGAAGGAAGAGTGGAAGCGTTGTTGCCTGGGTCGTCAAAATGGGGAGTCCTTTGTGGGGACGACTGGAGTCTACTGGAAGCCATGGTTATTTGTAAACAATTAGGTTTAAAATGGGCCCAGTCAGCTCCATCTACAGGATACTTCGGAGGAAAGTCAAGTGATATGGTGTTAAGTGGTGTAAAATGCACAGGAAACGAAGAATCGATAAATAGTTGCCTCCACGATGTCGTTAATGAAGTTAGCTGTCCAGGACCAATTCCAGATTCAAATATAGCAGGAGTGACCTGCGTCAACAAAATGGCCGATTTAGCTCCTGACCACTACGAGTTATCAAGATCCGCTCATTTAGAAGATAAACAACTCTTCTTTCTTCAGTGCGCGATAGAAGAAAACTGTTTAGCTTCAAGTGCTTATAAGTACATGGATTCCGGGTATGGCTGGCATCTGGAGAGTCGTCGGCTACTACGCTTTACTGCTAGAATCGTGAATCAGGGAGACGAAGCTTTTATACCCCTTCTGCCTAAATCACATTGGCAATGGCATCAGTGTCACATGCATTATCACAGTATGGAAGTATTTGCCCATTATGACATTACTGATGCCAATGGAACGAAGGTTGCAGAAGGGCACAAAGCGTCCTTTTGTTTGGAGGATAACAACTGCGCTCCTGGAATCACACCCGTATTCAAATGTGCCAACTTCGGGGATCAAGGAATTAGTCCCGGTTGCACTGATACTTATGCCTATAATGTCGATTGTCAATGGATTGATATTACGGATTTACCCGCTGGCACTTACACTTTTAGACTTTCAGTGAATCCTGAATTTAAAGTTGCAGAGCAAACCTTCGATAACAACGCTGCCGTTTGTGAACTTGTCTATAGCACTACAACCGCATGGCTTGGCAATTGCACCCTTGCGAGACCAACTTCAGATAGATAAGTGGGACTTTCCCATTATAGACCTCCTATATTTATATTTAAAGTGATACCAACTTCTCTTGAAGACTGGTCACTGCCTCGTATCTTAATAGATCTCACTATAAAAGTAAACTTATTAAAAGCTTTTATTACGTTCAGTTTTAAGTTCTGAATGTGAATCAGCATCACCCTGATTATCTGCATTTTTA
>22388 ENA|HAET01022389|HAET01022389.1 TSA: Proasellus coxalis, contig comp30788_c0_seq1
GAAAATATCCAAACTGATAAAGATTGTTTTAATAATGTTCTTTTTGATATCTGTTTTGGCTGACGACTTAGAAATTACTCGACGGAGACGCAGGCGGAGAAGGCGCTTTAGGCACCGCGAAGGATCTTCCAATCAACACGAAGGCCCCACACCACAACACGATGGGTCCCTTCGTCAACTCGAAGGGGTTCACCCTCGACGCGAAGAAGAGCTTCCACGGCGTGATGGGGCCCTTCCAAAACGTGAAGGGGCCCCTCGAAGAAGAAGATTACGTCACGCTGGAAAACGTCGCATGGATTTCGTTAGAAGACGACTCACTAAATTTAGAGGCAGAAACGGACCTTATGAAGGACAAGTTAGATTAGTTGACGGCAGAGAAAATTCAGAAGGAAACGTAGAGATTTATCATGACAACAAATGGGGCAATATTTGTGACGACGAGTGGGATTTACGAGAAGGCGAAATCGTTTGCAAAGAACTTGGTTACCCAGACGTTCAGAAAGTCACGTACAACAGCCATTTTGGCCAAGTTAGGCATGCTTACTGGATGGATAACTTATTTTGCTACGGAACTGAAAAACGTTTACTAGATTGTCGTCACGATGGCTGGGGCAAACACGACTGCGAACGTGACGAAGCGGCAGGAGTAGCCTGCCGGGACGAGAGGAAGACCACGCCGGCCCCCTCAACAACAGTGCCACCCCCAAAAGACGCCCCTAAGCTGCTAAAGAAAGATGTCATTATGGACACTTTTGGAGGTAAAATTCAGGTTCGCTTAGAAGGAGGCCGTATAAAGGAAGAAGGACGAGTAGAAGTTTTGATGCCAGGAGCTTCAAAATGGGGAGTCCTTTGTGGTGATGACTGGAGTCTATTGGAAGCCATGGTAATTTGTAGACAATTAGGTCTCAAATATGCGCAGTCAGCTCCTTCAACAGGCTACTTCGGAGGGAAACAGGCCGATATGGTGCTAAGCGGAGTAAAGTGCACCGGAAACGAAGAGTCCATAAACAGTTGCCTTCATGACGCCGTTGATGCAGTTAGCTGTCCAGGACCAATTCCAGATTCAAATATAGCAGGAGTCACCTGCGTCAACAAAATGGCCGACTTAGCTCCTGACCACTACGAGTTATCAAGATCTGCACATTTAGAAGATAAACAGCTCTTCTTTCTTCAGTGCGCGATTGAAGAAAACTGCTTAGCTTCAAGTGCTTATAAGTACATGGATTCCGGATATGGTTGGCATCTGGAGAGTCGTCGATTACTGCGCTTCACGGCTAGAATCGTAAACCAGGGAGATGACGCCTTTATGCCACTACTACCTAAATCCCATTGGCAATGGCATCAGTGCCACATGCATTACCACAGTATGGAAGTATTCGCCCATTACGACATCACTGATGCCAATGGGACGAAAGTTGCCGAGGGACACAAAGCGTCGTTCTGCCTGGAAGACAACAACTGCGCTCCAGGAATCGAACCCGTTTTCAAATGTGCCAACTTCGGCGATCAAGGAATTAGTCCTGGATGTACCGATACGTATGCTTATAATATTGACTGCCAGTGGATTGATATTACGGATTTACCAGCTGGCACCTACACTTTTAGACTTGAAATTAACCCAGAGTTCAAAGTCGCTGAACAGACCTTTGACAATAACGCTGCGATTTGTGAACTCATATATAGTTCACAGAGTGCTTGGATTGGTAACTGCTATTTGGGAAGGCCGGGTCCTCAAATAATTTCAAAGGGTGAGGCGGATATCCAGACTTTAGAACAGACAACTCCAAGTACCAAAGTCACCATGACTGAGACCATAACTACCGAATCGACTTTAATTACCACCGAGTCATCCACAACGGAAGTTCCTGCAGCGACTTCACGAACTACATCCTTGTCACCTACAGAAGCTTCTGGTGAAGAAACGAATGAATGAAATATAGATGCATTTGACTTCGAAGAGGCCACATCAGTGTAAAAATGTGTTCATTTTAGCCAAAGCCTTATAGTTTGTAATAGCGTATCTTCATTCAATCACAGCCCTGCCAAGTTATTTATTTAAACACTTCGCATATATCGACGGAAAACGTGTGACCCTTTATTAATGACACGTAAATAGTTATCCGGTGTCCTGCATGTCATCTCTGTTGTTGAATAGGATTTAACAAAATGTGGTTTATGAGAAATATAATACCTTGTGATCTTTACAAGAGGGAACATGTCTGTCTAAATTATAAGAGGATGTTTTTAAAAGGAGTGTTATAAATGGACTGAGTGCATTAAATCCCTGGTATATGTTAATTATAATGGGGCTCAAGTCATATATGCATTGTTCGAGTCTATAATGAAGCGAGCCCTGAATAGCTTGAAAATGCTTAAAGGAAAAAATGAAATTAACTGGATTTGAGCCGAGACTAATTATCTATCTAATA
>30750 ENA|HAET01030751|HAET01030751.1 TSA: Proasellus coxalis, contig comp36257_c0_seq1
AATTTGAAACATCCTTCAAGTAAAGTTGACTGTCGCTAAAATACGATGCAACTATTCCACTGAATGTGATGACATTCCATGGTTCCAGAACTATGAAGGGTACTTTGGTGTCCTAAGATCTGATGTTTGGAAAACTCCCATTGATGCTCGTAGTAATTGGTGGGGCTACAACACAAGCGTTGCTGTCAGTGGCAGAATTCGAGATAAACTAGATGACTTATCTCTACTCAAAGTTGACTACCAGGGTTGGAAATTGGATAACTTCAGCTTACTTCAAGGTTGCGAGCCAGGTTACTCTCTGGTGGGAAACGCTTGCTACCACTACGTTGGGTCGCCAATCACATTCTTCGAAGCAAAGGATTTCTGCAAAAGGGACAATGGCTCATTGCCTTACTTACAAAGAGACTACAATGAATTGAGAGTTTGGATTAAGAAGCAGCAACCAGAGTATCTATGGGATTACGATATGGTCTGGGTTGCTCATTACGACCACCTGTCAGGTTGCACTGCATTTGTTGACTATAAAGTACGCACTGTTAACTGCGAACTCAATTTACCTTTCATATGTGAATCAGATTCTGATGACAAAGTTGATGCTTCTGCTTGGGTGTCCGACACGCTTGTAATCGCAGCCATAACTGCAACGATCGGATGTATACTTTTAGTGATTGCGTGCCTTTCTTGTTGGGGCTGCAAGTCGAAGCAGCGTCGTCACGAACGGATTATCAGAAGGAATTCCATCAGGGCTTCGATTCGGTCTAACCGTTCAGTGATGTCTTCCAATAGCGGTGGATTTACAGATATTGGCCATCGACGCAGGATGATAGAGGAGCCAAATCGAACTCAGGCCATCAAAGGGGCTGAAGCTCTCACGAATGGTACTCTAAAATCTAATGGCCTAAATAGCTCTTTTAATTCTATTTCAAAATCAAATCTGAATTACTCCGTTGATGAGGATCCAAGTTATGTTGTCTACGAAACCACTCAAAGTCCACCCGCTTTCAATCAGCATTTAGATACAAGATTTGCTCATGACCCGGACCTAGAAAATGCAAATGTAAATGCTATGCTCCAACCTAGCTTTGATATGGCTTATCAGAATCAAGGCTTCCGGGATAACTCTGCGTTTGCTTCTGCAGATGCTTCTGTCAACGGGTTTGATTCGAGGGAATTATCTCATAATATTTGGACTGGATCGAACAATAATTTACCCGGTTCTAGCACGCCTTCAAGTTTTCGCGATCGGTCAATCGGAGGATCAACCACTCAGATGGAACCAGCCCATCACCCTCGTGAAACATCTGGGCTCGACTCTCCTACCTTATTCAGGGATGACATCCATCTAACAGCCACATTACCTCGTGACCAAGCCTCGAGTCATAGGTTCGTATCTGCCGATGTGTTGAACCCTCGAACTCACCATGAACCTCATACGTTAGGGGAGAACTTTGAACAGGGTCTCTCACAGAGTCAACCTCTCGAAACTGCGATGTGAAAGAGATAATTTATGTTTTGAACTTCTTTGTCTAATGCAAATGTGATATTATATGGATGCTGATGTCAACCACTCCAGGTGCCTAATGTGATAATAACATTACAGTATATAAAAGACACAATTTTTAAAAGGACCCTGTAGTTTTCTAGGAAATATGTTATTCAATTGAAAGTTCGTTGACATTTAGAGTCATGCATGCTGACACAGTTGCCCCACCAGTGGAAATAAGTTGCATGTCTTTGTCCCCCTTTGATGTGAGCTTCCATCTACATTTTTGTGGAAATTAGGTTAAACAAACTGATTTTTATTTTTAATTCTGTTTGCAAACAAGATAAACGATCGTATTATCGTTGCACTTTAAATACAATTAAGTATAGATAGACTATATTTTACACTTCTGACTCCTGAA
>40002 ENA|HAET01040003|HAET01040003.1 TSA: Proasellus coxalis, contig comp40375_c0_seq1
TCCCGAGTAATCTGTCCCACCCTTGCATACTGCGTCGTCCACCATGGGAATACCGAGACTTAAATCACTTTATTTCACAGCTTTAAAGTGATTTTACCCCCAAAATGAGTGCATATGGTGTCAGTACTCATTGGTATCTTAAATATAACATCACTAACTCATTTTTGACAAAGGTGGTTTTACCCCTAGTCCCCTCATATATGAATTTATTTAACACAGTGCTTATACTCACTGCATATTGAGGTTTATTGCTAAAATTTAAGTACGATTTTTTTTGTATTGTATGTATCAAGTATCGTATCAAATGCACAGGTTTATTTGAATTTTTTTTCCAAGGATCACTTTAATTTTTAGTATAAAAGGAACTATTTTTTTTTGCAGCACAAAACTGAAGTTAGCGGAAAGTTTTGTCTTGAAATTATAAATCATAATTTTTCAGGTAACTGACGAAGAGGCCTAATTAGATATGCTTATAAAAATAATTTATGGAGAGCCATATTGGGTCAAATGAATATTTGGAATTCAAAACTTGCATTTAAAAATAAATCATTTTAAGCATTGAATATCATACCTAAACTTTCTATTTTTTGCTGGAAAGATTTTTATTTTAACATCAAGTATAGCTTCTAATTGGCTGTAAATTATATTTTTATATAGAGATGCAACCTCTTCGTAAATCCTGTCTCATGTCAAAATAATTGAATGACAAGGCAGGACTTGTTCATGTTTAGTTTTCTTAACTAATAAGATCTGTTAATGTTCAACATGCTTTATATTGTTGAAAAGACTGACTAAATTCTATTTTTCAAGCCTTGTATCTAATGAAAGACCGTTATATATTAACTGTTGATTCATGTTATTTTATTATGTAATAAACGTTACAATTGAATCCATTTTTTGCTTTGTACTTTAAAGGAATTTTTATTCTAGTATATATCTTAATGCCGCTGATCTTTTTCTAAAGGGCGAAATGACAATATGTGCTTTGACATAATTTATGTTTGTTTAGGTTTTTGAATAGCCAGTGACGTATTGTAAATCCAGTTAAGATATTGAGTCAGCTTTGTATAAACTCCAGGCTTGTTTGCTCTTGCACATCCGTGGCCCCAACTTGTTATCCCAACTGCTGTGTACATTCCGTCAATATAGCAGACCAATGAGCCTCCAGAATCTCCTTGGCACGTATCGATACCTCCTTCCATGTAGCCGGCGCAAAACATTCCTTTGGAAATTCGCGTTGAACCGTACGCGTGTTCTGCTCTGCAAACATCTTTGGGTATGATGGGCAGGAGCGTCGACTGTAATATTCGCGAGTATCCTGAATTGGAACCCATCGTACCCCATCCTGCAACGGTGCAATTAAGCCCAGCAACATATTCCCAATTCGGTTTCACGAGGCAGATTGGCTGAACCCTCTCGCTGAATGTGATTCCTTTGCCATCTTTTCTTTTGATCTTTAACAATGCTACATCGTTATTGAATAGAACGTGTTTATCAAACTCAGGGTGGATAGCAATGATCTCAACTCGCCATTCTTGCTCATAAACGTCTCTTTCCTCATTATTGTAATCTCCTGTCCTCACAACATACTCTGAAATAGGGTATTTAAAAATGCAATGGGCGGCGGTTAGAATGAGGTCCTCAGATAAAATTGACGCTCCACATTCGTGAACAGTTCCCGCACCAGTTCTACGTCGAATTCCAACCATCCATGGCTGAGCTCCTGGGCGGGGAAAATAACCGCTTACGATTCTTGGCGTAGCCAGAACTTCATGGGGAGAATCTTCCACGTATCGCACCCCACACTTTGTTTTGAAAAGTTCATTTACATTGGGTGTTTTTGTCGAAGTTTCAGCTTGTAACGATTTACCTATAGAAGAAGGCAGGTCATTTGTGCAGGAAACTCCTAAATCTTCAGTGTGATCGCAGTTGCTTCTTCCCCATTGCTGATGTTTACATTCCGTTATGACATTTTCTTTCCCTTGACATTCCAGTCCATCCACCCATACTGGTCCATTTCCAGCGCCGAATGAATTGTTTTTGTGGACTGCTGAGGCCCCCTTATAACCAGCCATGCGACATAGTACGTGTCCTTCTTTGACTTCTATATTGTCATCGCAGACGGTGCCCCAAAGCCCCTTAAAGCGAATTTCTACTCTTCCTTCTGCTTTATCGGTCAGTGCTTTCCCTCCATGGCTCTTGGGTTGATAGTACAGCGAGTCTGAACTTTTGACATTGACTACACGTACTGCAACAGGAGAGGAGCATTGATCAGGATATTCGTCGCTGCCGTCT
>29001 ENA|HAEU01029002|HAEU01029002.1 TSA: Proasellus coiffaiti, contig comp47589_c0_seq1
GTTCTACGAAGCTAAAGACTTTTGCAAAAGGGACAACGGCTCGTTACCATACTTACAAAGGGACTACAATGAATTGAGAGTGTGGATTAAAAAGCAGCAACCTGAATACCTTTGGGATTACGATATGGTCTGGGTTGCACATTACGACCACCTGTCAGGCTGCACTGCGTTCGTTGATTATAAAGTCCGCACTGTGAACTGCGAACTCAACTTGCCGTTCATTTGTGAATCAGATTCCGATGACAAAATCGATGCATCCGCTTGGGTGTCGGACACACTTGTGATCGCAGCCATAACTGCCACCATTGGATGCATCCTTTTGGTAATTGCTTGCTTATCCTGTTGGGGATGTAAGTCGAAACAGCGCCGACATGAACGGATCATCAGAAGGAATTCGATCAGAGCTTCAATCAGATCTAACCGATCTGTAATGTCATCAAATAGCGGTGGATTTACAGATATTGGTCATCGGCGAAGAATGATAGAGGAACCCAACCGAACTCAAGCCATCAAGGGGGCTGAGGCGCACGCGAATGGTACTTTAAGATCTAACGGCCTTAGCAGTTCTTTCAATTCTATTTCAAAATCAAATATGAACTACTCTGTTGACGAGGACCCAAGTTATGTAGTCTACGAAACCACTCAAAGCCCGCCCGCTTTCAATCAACACTTAGACACTAGATTTGCACATGACCCTGACCTTGAAAATGCAAACGTAAATGCGATGCTGCAACCAAATTTCAACGTGGCTTATCAGAATCAGGGTTTCCGGGATAACTCTGCATACGCTTCAGCGGAGGCTTCGGTCAATGGATTTGATTCGCGGGAACTATCCAATAATATTTGGACCGGATCTAACAGCAATTTGCCTGGTTCTAGCACACCTTCCAGTTTTCGAGATCGTTCTATCGGAGGATCCACGACTCAAATAGGACCAGCCCATCATCCCCGTGAAACCTCCGGTCTCGATTCCCCTTCCTTATTTAGAGATGACATTCACTTAGCATCCACTTTACCTCGTGACCAAGCCCCGGGGCAGAGGTTTGTATCTGCAGATGTGTTAAACCCTCGAACCCATCACGAGGCCCATACTTTAGGGGACAACTTTGAGCAGGGGCTTTCACAAAGTCAACCTCTTGAAACTGCAATGTGAAGGAAAGATCAGTGATTTACCCTTGAACTTATTTTGTTTAGCTATGTCTAATGCAAATGTGATATTGTAAAGATGCTGATGTCAACCACGCCAGGTACCTAATGTGATAATAACTTTTATAAAAGACACGATTTTTAAGGATATCCTGTAGTGTTCTACGAAACATGGTTTTCATTAAAACATTTAATAACTTTAAAGCCAAGTGTGTTAAGTGACGGCTGACACAGTTACCCTCCAGATGGGAAACATCTTCCCTTCCTAAAATTTTTAAGTGAGCTTCCACCTACATTTGTTTCTGTGGCAATTAGGTTAATGAAACGTACAGTAGCCTATATAATTATGTTATTTCTGTTTGCAAATATGATGAACTTTTTGCAAAGATGATGAACTATCTTTAGTTTTGTTGTACTGTACTTTAAAATCATATAGGTATAGATCGACTATATTTTGTGTAATGTTGATATGATAAGTTTATTCCTATAGAATACGTATTAAACTAAAACTAGTTATTTTTAAAGCCCTTTACGGTAACTTAGTTGATACTCTTTACACTAATGAATATTAAAGAATTTACTAATTGGAATACTGTACGCCTTAATAGTGTACATAGTAGATACGTTGTATATTTTACTAAAGTTAAAACCTCACATTGGTAAAGGAAAACCTAGCAGCATTAAGGTATTCGCATTCAATATTTTTTATAATGATAGGCTACATTAAATATTTTTGCATTTGATAAGTTAAGACGAGTTTAAATGTATATTTGTACATTATTATACATTTGTCCTATTT
>32702 ENA|HAEU01032703|HAEU01032703.1 TSA: Proasellus coiffaiti, contig comp50586_c1_seq1
GAGTTCTGCGATATTCCAAGATGTCAAACTTCAGAGCCTGTAATAACCTACAGTGCGACTACATCAGCTTGCGGATCTGATACTTTTACATGTTCTAGTGGAGAATGTATTCATCGGGAGTGGGTTTGTGATGGGCAAGTTGACTGCAAAAATGGAAAGGATGAAAAAGGCTGCCCTGATTACAGCAACTTATTCTCAAAACATTCCGGAAAAATGTTAGTCGGAAGTGAAACTGAAAAATGGGTTTTTTCGCCGAAAACAACGTGCGCTAGTCGATGCATCCAGGCTAAACACTTCGTATGCCACTCATTCAATTACGAAGAATCTACTTCAACTTGCGTTTTGAATAAGAATGGAGCAGGGGCTATTGGTGGTCTCACGGGGGCGGCCACTTGGGAATACCACGAAAGAACTGAAATGGCTCCAGATTGTTCACAATCATTCGTATGTTCAGATTATCAATGCATTGAGAAAGAAATGGTTTGTGATGGAAGGCGAGATTGCAACGGAGGGGAAGATGAAAATGATTGCCTCGATTTGGAATCAATCGAAGTAAGACTAGTCAATGGAAGCGGTCCACACGAGGGAAGAGTTGAAATAAAAGTTGAAGACGAATGGGGTCAAGTGTGCGACGACATGTGGGGTCTCCAAGATGGTGACGTTGTCTGCAGACAACTCGGCTATTCAAAGGGGGCGAAAAAGACGTTCACCAACTCACGATTCGGCAATGGCGGAGGTCATTACTCGATGGATGATTTGAACTGTAAAGGAACCGAAGAGAGTTTGGCTCTGTGCGACTTCGCCGGATGGAATAAAAATGATTGCACACAAATTGAGGCGGCCGGAGTTCAATGCTATCTCGACACAGAAAAATGTTCAGCCACTCAGTGGCAGTGCAAGAATGGCCGCTGCATCGGATTTTCATACTATTGTGACCAAATCGATGACTGCGGGGATGGTAGTGACGAAGATCCAGAACAATGCTCTTCTCCTGTTGAAGTGCGAGTAGTCAATCTTAAAGGATCAGAAACGCAGTATTATAAACCCAAGACCCTCGGAAGGGGGGCATTGACCGAGAAAATAGAAGGAAGAGTGGAAATTCGGTTCAAAGGCCTTTGGGGCACCGTGTGTGATGACAACATTGAAATCAAAGAAGGGCACGTATTATGTCGTATGGCAGGTTATAAGGGAGCCGTAGCTGTCCATAAAAATAATTCATTCGGCTCTGGTAGCGGACCGGTATGGATGGACGGACTGGAATGTCAAGGGAAGGAAAAGCTCATTACTGAATGTAAACATCAGCCTTGGGGAAGAAGCAACTGCGATCACAGTGAAGATCTGGGAGTCTCCTGTACCAATAACTTGCCTTCTGAGGATTCACGTGGTAAGTCATTACAAGCTGAAACTTCGACCAATTTACCAAAAGTTAATGAAATTTTTAAAGCAAAATGTGGAGTTCGATACGTTGAAGATTCCCCCAATGAAGTGCTGGCTACGCCAAGAATTGTAAGCGGTTATTTTCCCCGCCCAGGAGCTCAGCCATGGATGGTGGGGATTCGTCGCAGAACAGGGGCTGGAACAACTCACGAATGTGGCGCGTCGATCTTATCAGAAGACCTCATCCTAACTGCAGCTCATTGCATTTTTAAATATTCTATCTCTGAGTATGTAGTGAGGACAGGAGATTACAATAATGAGGAAAGAGACGTTTACGAGCAAGAATGGCGAGTCGAAAATGTTGCTATCCACCCTGAATTTGACAAACACGTCCTATTTAATAATGATGTGGCATTGTTAAAGATAAAAAAAAAGACGGAAAAGGAATCACGTTCAGTGAAAGGGTTCAACCAATTTGCCTCGTGAAACCCAATTGGGAATATATTCCTGGTCTCAACTGCACTGTCGCTGGATGGGGTACGATGGGCTCAAATTCAGGTTATTCGCGAATACTCCAATCGACGCTTCTGCCAATCATTTCTAAAGACGTGTGCAGAGCAGATGAAGCATACGGCGCAACAAGAATTTCAAAAGGAATGTTTTGCGCAGGATATATGGAAGGAGGAATTGACACATGCCAAGGAGATTCTGGAGGACCATTAGTCTGCTACATTGACGGAATGTACACAGCAGTTGGGATAACAAGTTGGGGCCACGGGTGCGCAAGAGCAAACAAGCCCGGAGTGTATACAAAGCTGACTCAGTATCTCAACTGGATATACAATAAGGCACTGGCAATTCAAAAAACTAAACTAACATAACTATTATTATATCAAGAACTTTAATTAAAGACATGCATTTATTTTATTTAAAAAATAACTGTTATTTTTATCCCTTAAGATACATCTCCGCGACTAGCGTGATAAAAATTTTCAAATGCGTAGAACGAAGAAAAGCAGAAACAATTATAACATTTATTAAAGAATAAAATAACATTAATCAATAGTC
>33533 ENA|HAEU01033534|HAEU01033534.1 TSA: Proasellus coiffaiti, contig comp51246_c1_seq1
ATCCATATACTTATAAGCACTTGACGCTAAGCAGTTTTCTTCTATGGCGCACTGAAGGAAGAAGAGCTGTTTATCCTCTAAATGTGCAGATCTTGATAACTCGAAGTGATCAGGAGCTAAGTCGGCCATTTTCTTGACGCAGGTCACTCCAGCTATATTTGAATTTGGAATCGGTCCTGGACAGCTAACTTCGCCAACGGCATCGTGGAGGCAACTGTTGATCGATTCTTCGTTGCCTGTGCATTTTACACCACTTAACACCATGTCACTCGAATTCCCTCCGAAGTATCCTGTAGAGGGAGCTGACTGGGCCCATTTAAGACCTAACTGCTTACAAATGACCATAGCTTCCAATAGACTCCAGTCATCCCCACAAAGGACTCCCCATTTTGCCGACCCAGGCAATAACACTTCCACTCTTCCCTCTTCCTTGATTCGGCCACCTTCTAGGCGAACCTTAACCTTACCTCCAAATGTATCCCTAATAACATCTTTTTTAATAAGTTTAGGGGCATCTTTCGGAGGCGGCATCGTTGTGGCTGGCGCAGGCGTAGTTTTCAATTCGTCTCGGCAGGCAACTCCCGCCGCTTCGTCTCGTTCGCAATCGTGTTTGCCCCAGCCATCGTGACGACAGTCCTTTAAATGCTTTTCAGTTCCATAG
>38916 ENA|HAEV01038917|HAEV01038917.1 TSA: Proasellus escolai, contig comp85568_c0_seq1
AAAGGGAAATATTTGATAGTGTGTTTGATAGAAGGGACCGATATAATTTAGCGGTCATAGAATTTCATCCATTTCTTCTCAGTGACAATAACATGGACACACCTGTCACTAGTCCACCTCAGTATACAGAGCCTAACTTTTATAACCCCTTGGATGATGCAATCATCGGAGGTGAAATCAATGGCATCATTACTTTAACTAAAGATTTTTATAGTGTGGTAAAAGACATTTATGTTCAGCATACTGGAATATTTACTGTTCCATTTGGAACAACTTTAGAATTTGCTGAAGGAGTTGGAATGATGGTCACAGGTACTTTGAGAACTGAAGGTACGAACAAGAAAAAAGTTCGTTTTACTTTATCTGGAACTTCTGAGAAGGAAAAAATAAAGGCTCTTATCGAAAGTGGTCACATTGATGAATTGCCTGACAACATGACATCATCTAACAAGACTGTTGATGGCGAAATTTATCATGAGGACGAAAATACCAGTTTTGGTCCTGAAATTCCGGTGAGGCTCGTAGGTGGAAGAGATGAAATGGAGGGAAGACTTCAGGTTTTCTCTCATGGCATTTGGGGATCAGTTTGTAATCATGGATGGACGGAAGATACAGCCGCGATTGCCTGTCAGCAAATGGGTTTTGTTCTGAATCCAGAGGATTGGTACCTAGAACCTGGAGAGTTAACTTCAACAGGAATTGACTCAAAGATTATTTTAAGTAACGTCGAATGCGATGAATTTGATATCGATATCCTCCAATGCAAGAGTGACGATGAGTTTGAACTTGAGAATTCTTGCAACCACAGAAACGATGTTGGCCTTAGATGTTACCCGAGGACCTGGGCTGGCATTAGATTTGGTATGACAGCAAAGGAAAGTCACGTAATGGGAGTTATCATCGAAAAAGCTGGGCTATTGGACTACAGTAGAAGGGAATTCAAGCCTGCTCTCCAAGTTGATTTTAATCAGCACGTGTTACAAGAGCTAATTGTCCAAGACAATTCTCAGGATGGGATTGGAATTATTAGGAACAACCAATATGCTATTTCCAACCCTGAAGCTAGAAAATTAAGGAATTGTGTGCTCAGGAATAATAGAAGACACGGCATTAGTTTTGCACAACTTGGAGCAAATATCACTAACTCAAAATTGTCTGATAATAAAGGATCAGGGCTGCACTACAATCCTTTTATACGTCGTGAACAGCAGCGAGAACTTACTGGGTGGATGAAGCTACGCCTTGAAGAATTTGTGAAGATAAATGCTGACATCGAACCAAGAATCACTTTAATAAAAGACCGACACGTAGTTTTCACGACAATCAATTTGAGACATTCTCCTAACACAAAAATTAGTTTTACTGTTTCGACTTTGCATTCCAATGTGATTGGTATACAGATTTTGAATCCAATAAACCCATTAAGTACTGAGCAGCTTTTAATCTACGATTATCCTGAAGTTAGAGTCAGCAAAGACATAGCTATGTGGGATTTGGAGCGCGATTTAAGCGTCTTTCCAACAACTTCAAGTAGCTACGCAGTCACGTTCGAATATAATGCAGGGAGCTACGCTTTAGGCGATTGCATATTTGTTATGACAGCGATTGAAAGTAATTATTTTATGTTTTCTTTTTTATTTTACAAATGTAATTCCTCTGACGGACCACCATA
>40232 ENA|HAEW01040233|HAEW01040233.1 TSA: Proasellus ebrensis, contig c32793_g1_i2
TATCAACGCAGAGTACAGGGGGGGATTACGAGACAAAGGAGATTCATATGTGAAAGATGATTCTATCGGGGGCAGATTGAATGAAGACCTTCTCCTAAAATATAGACCAGAACCTTACATTGTTAGATCAGATATTACAGTAATGCCCGATGTTACCCTAAGAATTGAACCAGGAGTTATTCTCGAGTTCTTCCCTAGCGTTGGTATATTAGTTTTGGGCAAACTAGAAGCCATTGGCGATAGAGACAAAAGGATTATAATGAGACCCGTCGATATTGCGTCTACCACAAGCTATCGTGTGGGACGTCAAGCTCACCATTATCAACCAAGAAAACTTGATATTAGACTATGTATTGAGGGAAACTGTAGCGGCAGAAGTTCTGGGTTTTTGGACATTTATAACTCTACCACTCAACAGTGGATTCCTGTATGTGATAATAGATTCACTGAAAGAAACGCCCAGGTAGTTTGCAATGAGCTCGGGTTCAATCGTGTTAATATATTCTATGCTTGGGACAAGAGAACTGAATTGTTCCCCAATGCACTAATCAGAATTAGGTCATGGCCAGAACCTATTCAATGCAAAGGTATGGAATCTAAACTTGAAGACTGTCCTATTCGTATGAACGGCCAAATCTACGATCACCACTATGAGTGTCCTTGGAACGGTGACTTTGTTTACATTCATTGTGGTGACCTCAATCTTCCAGGCGATAATTTCGAGTACTGGGGCGGAATTAGATTTTCCATTCCTGATTTTGAGTTTAGTAATTTGTATGACAGAATTCATGATACAAACGTACCACACACTCACCACCACACTCACGAAATCATTCCTGATCCCTCCATCTTAGCATGGGTTGATATTATGGGTGCCGGTATACTTCATAACGAAAAAAGCCCCGCAATTTTGTCATTTTATGAGACGCCAAAACTATTGGACGTATCAGTGACAAATTCTGCTTATGACGGTGTAACTCTTGTATCCGCCTATGAAAGTTTCGAGATGCTACACAATAGATTTGAACATAACTTGGGTGTAGGAGTATCTCTGATTGGCCTTACTGGCGAAACTAGAGAATCTGTAGAATCATCATTCACTCCTGTTAAGGAACTACGTCTTCCTTATCACATGTTTGGAATGGTGGACATCTGTGACACCAGCAAGGAGCTCATTGTTGAGGAAAGAGTTCTTCTTTATTACAAATATGATAACCGCCCAATCGATTGCGTCAAAATTTTTTCTTCAGCATTTGATGTTAAGAAATTTGGCTTCAGGTTACTTCAATTCAATCTTTTTAATTCGAGTACCGATCCAATGGTGCCTGACCGCATTATACTTTACGATGGAGATCTTTACAACGAGACAACAAAAGTAATCGATGAATTGAGTTCTACTTCAATGATGAGTTCGATGTTCTTTAAGACTAAAGGGACTAGATTATCCGTGCAGTTGCACGCTACTGGTGCCTCTGGTACTTATGGGTTTGTTGCTGAAATATTAACTCTGCCCATATCAACTATTGGTCTAGACCGGGATCTCTTGCACAACATGACCTTTAATCAGTTTTATAACAATCAAGAAGGTGCCATTTTTGCTGTCACTGCAGGCGAAGTCAATCCTTGGATAGCGATTAGTTGGAGTAGAATAGAAGAAAATGGATTGCAGTTGTACGAAAATATTACTACTACTGAGGGATCAATAAAAATGGATCTGCAAAATATGAGAACTCTATATTTCAAGAACAATCTTGTAAGGAACAACACAGGGGGTCTGCATATTGTGGCGGGATCCAATGGAGCAGCGACCAAACTATGGGCTAATATAACCAATAATTTATTCGAAGGAACTAAACATCGGCCTTCACTGCATATTGAATCCAAAGAAAGGTCTGCCTACCAACAGGCACTTATTGCTAACAATGATTTTAGTTGGGCTAATTCTCCATATCACGATGTTATCACATTGGCACAGATTGTCTCAGATTTTAGCTACAATTACGTTCACAGCAATTTAGGGCGTCATATTCTCGACATTTACGGATTTGAAAAAGTTAGACTCCCAGTTTACCAGACAACATCACATAACAGCTTTGCAAAAAATAGAGCCGTGGACCCAACGTTTTCAGGCACCATAATAGCAGGTAGTGCAGGACAGCAATACGTGGACAATGTCTTTTACAATTTGGAGAATGCTTATGAATTGGTAGCTGTGAACGAATCAGTACGATGCAACTATTCCAGTGAATGTGATGACATTCCATGGTTCCAAGACTATCAAGGGTACTTGGGTGTCCTAAGATCTGATGTTTGGAAAACTCCAATTGATGCTCGCAGTAATTGGTGGGGCTTTAACACAACGGTTGCTGTCAGTGGTAGAATTCGCGATAAACTGGATGACTTAAGTCTTCTCAAAGTTGACTACCAGGGTTGGAAATTAGATAACTTCAGTTTACTACAAGGATGCGAACCTGGTTACACGCTGGTTGGGAACGCTTGTTATCATTACGTTGGATCACCTATTACATTCTACGAAGCAAAAGACTTTTGCAAAAGGGACAATGGCTCTTTACCTTACTTACAAAGGGACTATAATGAACTAAGAGTCTGGATTAAGAAACAACAACCAGAGTATCTTTGGGATTATGATATGGTCTGGGTTGCACATTACGACCACCTGTCAGGTTGCACTGCATTTGTTGACTATAAAGTACGCTCCGTGAACTGCGATCTCAACTTGCCATTCATCTGTGAATCAGATTCTGATGACAAAATTGATGCTTCTGCATGGGTGTCCGATACGCTTGTAATCGCCGCCATAACTGCTACAATCGGATGTATTCTGTTGGTAATCGCATGCCTGTCGTGTTGGGGATGTAAGTCTAAGCAGCGTCGACATGAACGGATCATCAGAAGGAATTCAATCAGAGCTTCAATCAGGTCGAACCGATCGGTGATGTCCTCCAATAGCGGTGGATTCACAGATATTGGCCATCGGCGAAGAATGATTGAGGAACCCAACCGAACTCAGGCCATCAAGGGGGCAGAGGGGCTTACAAATGGAACTCTAAGATCAAACGGCATCAACAGTTCTTTCAATTCTATTTCAAAATCAAATCTGAACTATTCCGTTGACGAGGATCCAAGTTATGTAGTTTACGAAACCACTCAAAGCCCACCAACTTTCAATCAACACTTGGATACAAGATTTGCGCATGACCCTGACCTTGAAAATGCCAATGTAAAAGCTATTCTGCAACCAAGTTTCGATATGGCTTATCAGAATCAGGGCTTCCGTGACAACTCTACATTTGCTTCCGCAGAGGCTTCTGTCAATGTCTTTGATTCGAGGGAACTCTCTCATAATATTTGGACAGGATCAAACAATAACTTGCCTGGTTCTAGCACGCCTTCAAGTTTTCGAGATCGGTCTGTCGGAGGGTCCACGACTCAACTAGGCCCAGCCCATCATCCTTATGAAACGTCTGGGCTCGATTCTCCTTCCTTATTCAGAGATGACATTCATTTAAAAGCCACCTTACCTCGTGACACAGCTCCAGATCAGAGGTTCGTATCGGCGGATGTTTTAAACCCACGAACCCATCATGAGGCCCACACATTGGGGGATAACTTTGATCAGGGTCTTTCACAGAGCCAGCCACTCGAAACTGCGATGTAAAGGAATTCTATTCTTTTCATCGCACTTATTTTGTTTAGCTTTGTCTAATGCAGATGTGATATTGTTAAGATAATGATGTCAACCACACCAGGTACCTAATGTGATAATAACTTTATATAAAAGACACGATTTTTAAAGGGACCCTGTAGTTTTTTAGGCAATATGTTTTTCATTGTAAAAATTTTTGACACTTTAATCCAGGCGTGCTGACGAAGTTATCCTCCAGGGGAAACTGTAAGACGTCAGTTCATCAAACTTTGATGTGAGCTTCCACATACATTTTTGTGGCAATTAGGTAAATTACGAAACCAACACGTGGTGTTACTTCTATTTGCAAACATGATGAACTTCCTACCTTTGTTGTACTTCAAATTCATTTAAGTATAGATTGACTATATTTTGTGTAATGTTGATATTATAAGCTTATTCCAATAGAATGCTACACTAAAATCGCAGTTATTTGTAAGCCACTTGCGGTAGCTTTGTAGATGCAGCAAACATTAACAAGTAAGTAATAAATATAGAAGAGTTTGTTAATTGGAACAATAATTAAGTGTTCAATAATTTGTATATTTTCTTAAATGTTTGTATCACTACATTATTAAGAAAAACTGTGCAGCTTTAAAGTATTCACATCCTATTTTTTTATAAAGATATATCTTTTGTACATTACTAAAAGTATTCTCCCATTTTATATTTATAAGACTGTTCTTAAGTAACGTTGTTTCTATTTATTATTTAAACCATCGCGAATGAAGTGAGTACAAAAATAGAAACGTTATACTACAAAGTGTAACTGTTTAATAATTTCTACATTGCCATTGTTCTGTTAGAAATATTTAATGAGTTTTTAATACCTGCATTGAAATTGAACAAATATTCGGATTCATTTTGTTTGTAATATAAATTAAGATTGTTTTGTTTGTGGCCTAAGAGAGAAGGCTTCGTCAGGTTTGTCTAATTTTTCTTGTGAATTTATTAGTTGGCTTAATCAGCCAGTTCAGCCTTGCACTGCAGACGTAAATCCGCCCTCTTTGCCTTGTGAAGAAAGTTGTTTATCGAACATATATAATATAGCATCGCGATTCTTAAATTAATACTGTAGAATATTTAATAGTTTAATAGTTTGCTACAGAATTTTGAGATAAACTTTTCATTTTATGTTTTCTTAATTTAAATTAGTGTTTAAGGAAGAATTAATTATTCTATTAAGTTTTGTAGATCAAAATGATGTCAATGAATAAATTTGGGGTCATTAATTAAATGTTCAAGACTTTAACTTAGATACTGATAAGTTTTAACGTTAACCTTCTTTCTATCATTACAGAAAAGATCTCCTTTTTACATTTTAGTTTATTATACAGTAATTAAATAATAGATCCACGGAAAGTAAGCCACTGCCATTTCTTACGTTAGTGGTACATAAATTTTCTTTAATACTCTTTACAATCAATAAAAATGTCTTACATGTTTTATAAGTAACTGACTTAATTAAGTTTTAATAAGCAACTGTGGCTATTATTTATAGAAAATTAAGATCAATCTTAAAAAATTCCTCAATAAACTCAATTTAGGATAATAAGCGTAGTTCACATGAAGAAATATTTGTAAGTTAAATTTAATAATTTTTTAAATGATCTTGCTACAACTGTTTAAATAAGTTTCACTTTTGTATAATTTTCTTTCGTTAGCTTATACCTTTGTACAAAATGAACATTATTTATTTCCTAGTCACTGTACTATATTTTTGCATTAAGATTTTTTTATTGCAATCCACCTTGAATAGGGAATCACAGGAATCAATCTAGTTTATAGTTTTCCTTTTATAAAAAAATGCAACATTGATCTTGACTACTTATCTGATATTCTTGTGACTGATTTGATTCTCTATTCTCTGGTAAATTCTGGCATTGTTTATATACACATTTTGGTGTACATTGTATCTAAGTTGTATTTTATGTACATATATTTGAAATATTTTCCTTAGAATTCAATAATTTAAGGTCTTGCAGTAGTTATATTAATATTTGTAAAATGCTGAACCCATAAGAGCTCTGTTATTTTCTATGACTGGAATAATTTTATAACTTTGTATATTTAGAATATATGGTTTCAATATATGATTTTAT
>89234 ENA|HAEW01089235|HAEW01089235.1 TSA: Proasellus ebrensis, contig c69200_g1_i1
GCTGGCATCTGGAAAGTCGACGACTACTTCGCTTTACAGCGAGAATTGTGAACCAGGGAGATGATGCTTTTATGCCACTTTTACCTAAATCCCATTGGCAATGGCATCAGTGCCACATGCATTACCACAGTATGGAAGTATTTGCCCATTACGACATTACTGATGCCAATGGAACGAAAGTTGCTGAGGGGCACAAAGCGTCATTTTGTTTGGAGGACAACAGCTGTGCCCCAGGAATCACTCCCGTTTTCAAATGTGCTAACTTCGGCGATCAAGGAATTAGTCCTGGTTGCACTGATACATACGCCTATAATATCGATTGCCAGTGGATAGATATTACAGATTTACCCGCAGGCACATACACATTTAGACTATCAGTGAATCCTGAATTTAAAGTGGCTGAGCAAACCTTCGATAACAATGCTGCTGTTTGTGAACTTGTCTATAGCAGTACTACCGCATGGCTTGGCAATTGCACCCTTGCAAGACCAACCTCTGATAGATAAGAGGAACTTTTTCTTTATAGG
>360 ENA|HAEX01000361|HAEX01000361.1 TSA: Proasellus grafi, contig c377_g2_i1
GAATATTAAAGAAAATTTATGTACCACTAACGTAAGAAATGGCAGTGGCTTACTTTCCGTGGTTCTATTATTCAATAACTGTATAATATATTAAAATGTAAAAAGGAGATCTTTTCTGTAATGATAGCAAGAAGATTAACGTTCAAATTTATCAAAATCTAAGTTAAAGTCTTGAACATTTAGTTAATGACCCCTAATTTATTCATTTTATATTCATTGACATCATTTAGATCTACAAAACTTAATAGAATAACTAATTCTTCCTTAAACATTAATTTAAATTAAGTAAACATAAAATGAAAAGTGTATCTCAAAATTCTGAAGCAAAACTATTAAATTACAAGTAAAAATTAAATACTCTACAGTACTAATTTAAGAATCGCGATGCCATATTATATATGTTTGACAAGCAATTTTCTTACCAAGGCAAAGAGGACGGATTTACGTCTGCAGTGCATGGCTGAACTGGTTAATGAAGCCAACTAATAAATTCACAAGAAAAATTAGACAAACCTAACGAAGCCATCTCTCTTAGGCCTCAAACAAGACAGTCTTAATTTATATTTCAAATAAACAGGATCCGAATAATTGTTCAATTTCAAGGCAGGTTTAAAAAGCTCATTAAATATTTCTTAACAGAACAATCGCAATATAGAAATTATTAAACAGTTTCTATTTTTGTACTCATTTCATTCGCGATGGTTTAAAGGTAAAAAATAATAATAAATAGAAACAAACGTTACTTAATAACAGTCTTATAAATATAAAATGGGAGAAAACGTTTCGTAATGTACAATAGATATATCTTCATAAAAAAAATTGGATGTGAATACTTTAAAGCTGCACGGTTTTTCTTAATAATGTAGTGATACAAACATTTAAGAAAATATAAAAATAATTGAACACTTAATTATAGTTCCAATTAACTAACTCTTCTATACTACTTATTTCTTAATGTTTACTGCATCTACAAAGCTACCGCAAGTGGCTTACAAATAACTGCGATTTTAGTGTAGAATTCTATTGGAATAGCTTATAATATCAACATTACACAAAATATAGTCAATCTATACTTAAATGAGTATGAAGTACAACAAAAATAGGAAGTAAATCATGTTTACAAACAGAAGTAACACCACGTGTTGGTTTCGTAATTAACCTAATTGCCACAAAAATGTTTGTGGAAGCTCACATCAAAGTTTGACGAACTGATGTCTTACTGTTTCCCCTGAAGGATAACTTCGTCAGCACGCCTGGATTGAAGTGTCAAAAAAATTTCCAATGAAAAACATATTTCCTAAAAAACTACAGGGTCCCTTTAAAAATCGTGTCTTTTATATAAAATTATTATCACATTAGGTACCTGGTGTGGTTGACATCATTATCTTAACAATATCACATCTGCATTAGACAAAGCTAAACAAAATAAGTGCGAAGGAAAGAATAGAATTCCTTTACATCGCAGTTTCGAGAGGTTGACTCTGTGAAAGACCTTGCTCAAAGTTATCCCCCAATGTGTGGGCCTCATGATGGGTTCGTGGGTTTAAAACATCCGCCGATACGAACCTCTGGCCTGGAGCTGCGTCACGAGGTAAGGTGGCTTTTAAATGAATGTCATCTCTGAATAAGGAAGGAGAATCGAGCCCAGACGTTTCATGAGGATGATGGGCTGGGCCTAGTTGAGTCGTGGATCCTCCGATAGACCGATCTCTAAAACTTGAAGGCGTGCTAGAACCAGGCAAGTTATTGTTTGATCCTGTCCAAATATTATGAGAGAGATCCCTCGAATCAAAGCCATTGACAGAAGCCTCTGCGGAAGCAAATGTGGAGTTGTCCCGGAAGCCCTGATTCTGATAAGCCATATCGAAACTTGGTTGCAGAATAGCCTTTACGTTGGCATTTTCAAGGTCAGGGTCATGCGCAAATCTTGTATCCAAGTGTTGATTGAAAGTTGGTGGGCTTTGAGTGGTTTCATAAACTACATAACTTGGATCCTCGTCAACGGAATAGTTCAGATTTGATTTTGAAATGGAATTGAAAGAACTGTTAATACCGTTTGATCTTAGAGTTCCATTTGTAAGCCCCTCTGCCCCCTTGATGGCCTGAGTTCGGTTGGGTTCCTCAATCATTCGTCGACGATGGCCAATATCTGTGAATCCACCACTATTAGAGGACATCACTGATCGGTTGGATCTGATTGAAGCTCTGATTGAATTCCTTCTGATGATCCGTTCGTGTCGACGCTGTTTAGACTTACATCCCCAACATGACAGACAAGCGATTACCAGTAGAATACATCCGATTGTAGCAGTTATGGCTGCAATTACAAGTGTATCGGACACCCATGCAGAAGCATCAATTTTGTCATCAGAATCTGATTCACAGATGAATGGCAAGTTGAGATCGCAGTTCACAGTACGTACTTTGTAGTCAACAAATGCAGTGCAACCTGACAGGTGGTCATAATGAGCAACCCAGACCATATCATAATCCCAAAGATACTCTGGTTGTTGTTTCTTAATCCAGACTCTTAGTTCATTATAGTCTCTTTGTAAGTAAGGTAAAGATCCATTGTCCCTTTTGCAAAAGTCTTTTGCTTCGTAGAATGTAATAGGCGATCCAACGTAATGATAACAAGCGTTTCCAACCAGCGTGTAACCAGGTTCGCATCCTTGTAGTAAGCTGAAGTTATCCAATTTCCAACCCTGGTAGTCAACTTTGAGAAGACTTAAGTCATCCAGTTTATCACGAATTCTACCGCTGACAGCAACCGTTGTATTAAAGCCCCACCAATTACTTCGAGCATCAATTGGAGTTTTCCAAACATCAGATCTTAGGACACCCAAGTACCCTTGATAGTCTTGGAACCATGGAATGTCATCACATTCACTGGAATAGTTGCATCGTACTGATTCGTTCACAGCTACCAATTCATAAGCATTCTCCAGATTATAAAAGACATTGTCCACGTATTGCTGTCCTGCACTACCTGCTATTATGGTGCCAGAAAACGTTGGGTCAACGGCTCTATTTTTTGCAAAGCTGTTATGTGAAGTTGTCTGGTAAACTGGGAGTCTAACTTTTTCAAATCCGTAAATGTCGAGAATATGACGCCCTAAATTACTGTGAACGTAATTGTAGCTAAAATCTGAGACAATCTGTGCCAATGTAATAACATCGTGATAAGGAGAATTAGCCCAACTAAAGTCATTGTTAGCAATAAGTGCCTGCTGGTAGGCAGACCTTTCTTTGGATTCAATATGCAGTGAAGGCCAATGTTTAGTTCCTTCAAATAAATTATTGGTTATATTAGCCCATAGTTTGGTCGCTGCTCCATTGGATCCAGCCACAATATGCAGACCCCCTGTGTTGTTTCTTACAAGATTGTTCTTGAAATATAGAGTCCTCATATTTTGCAGATCCATTTTTATTGATCCCTCAGTAGTAGTAATATTTTCGTACAACTGCAATCCATTTTCTTCTATCCTACTCCAACCAATCGCTATCCAAGGATTGACTTCGCCCGCAGTCACAGCAAAAATGGCACCTTCTTGATTGTTATAAAACTGATTGAAGGTCATGTTGTGCAAGAGATCTCGGTCTAAACCTATAGTTGATATGGGCAGAGTTATTATTTCAGCAACAAACCCATAAGTACCAGAGGCACCAGTAGCGTGCAACTGCACGGATAATCTAGTCCCTTTAGTCTTAAAGAACATCGAACTCAGCATTGACGTAGAACTCAATTCATCAATTACTTTTGTTGTCTCATTGTAAAGATCTCCATCGTAAAGTATAATGCGGTCAGGCACCATTGGATCGGTACTCGAATTAAAAAGATTGAATTGAAGTAACCTGAAGCCAAATTTCTTAACGTCAAATGCTGAAGAAAAAATTTTGACGCAATCGATTGGGCGGTTATCATATTTGTAATAAAGAAGAACTCTTTCCTCCACAATGAGCTCCTTGCTGGTGTCACAGATATCCACCATTCCAAACATATGATAAGGAATACGTAGCTCCTTAACAGGAGTGAATGATGATTCTACAGATTCTCTAGTTTCGCCAGTAAGGCCAATCAGAGATACTCCTACACCCAAGTTATGTTCAAATCTATTGTGTAGCATCTCGAAACTTTCATAGGCGGATACAAGAGTTACACCGTCATAAGCAGAATTTGTCACTGATACGTCTAATAGTTTTGGCGTCTCATAAAAAGACAAAATTGCGGGGCTTTTTTCGTTATGAAGTATACCGGCACCCATAATATCAACCCATGCTAAGATGGAAGGATCGGGAATGATTTCGTGAGTGTGGTGGTGAGTGTGTGGTACGTTTGTATCATGAATTCTGTCATACAAATTACTAAACTCAAAATCGGGAATGGAAAATCTAATTCCACCCCAGTACTCGAAATTATCGCCTGGAAGATTGAGGTCACCACAATGGATGTATACAAAGTCACCATTCCAAGGACACTCATAGTGATGATCGTAGATTTGGCCGTTCATCCGAATAGGACAGTCTTCAAGTTTAGATTCCATACCTTTGCATTGAATAGGTTCTGGCCATGACCTAATTCTAATTAGTGCATTGGGGAACAATTCAGTTCTCTTGTCCCAAGCATAGAATATATTAACACGATTGAACCCGAGCTCATTGCAAACAACCTGGGCGTTTCTTTCAGTGAATCTATTATCACATACAGGAATCCACTGTTGAGTGGTAGAGTTATAAATGTCCAAAAACCCAGAACTTCTGCCGCTACAGTCTCCCTCAATACATAGTCTAATATCAAGTTTTCTAGGTTGATAATGGTGAGCTTGACGTCCCACACGATAGCTTGTGGTAGACGCAATATCGACGGGCCTCATTACAATCCTTTTGTCTCTATCGCCAATAGCTTCTAGTTTGCCCAAAACTAAAATACCAACGCTAGGAAAGAACTCGAGAATAACTCCTGGTTCAATTCTTAGGGTAACATCGGGCATTACTGTAATATCTGATCTAACAATATAAGGTTCTGGTCTATATTTTAGGAGAAGGTCTTCATTCAATCTGCCCCCGATTGAATCATCTTTCACATATGAATCTCCTTTGTCCCGTAACCCATGCGACACTTGGGCATCAAAACTTCCTTGAATCAAAAATGGTTGAAATAATGCAACTGCATAATTGTTCCAATCATCGAAGTCAAAAATTCGTTCTCTAATGAACTCCACTTCTTTGGAGCCCCACCAATTTGCTCTCACATTAAGCCGGTTGTCAATTCTGGCAGTGTATAGACCAGCCAGCAGTTCGTAATCCATCTCGTTATCACCTAAGAGATTATAAGTAATGTTTAATCTTTGTAATCCTCTCACAGCCACAGCTACACTAGCAGGTAAATAAGGCTTGACGTTTTTTCTAGATTGCGGTGGATGACGATTGTATTGCACAGTGTTAAATTCAAAATAAGCGTAAACATCCCCCAAAATTTCACTCTGACTGTCGATATTGAATTCAGCCATGTAATAACCAACATTATTAATAATAGTATTTTCCCGAATGAACATTTCTTTTTCCATTCCTTTGACAGCAAAAACACCTTTACTGCAGACGTTTTTCTCAAATCGCGATAAACTGATGTTCACTCGGGCAAAATGACCATCAACGGTGAATTCAAAGTCCGTGTTGTCAATAAATCGAGATTTATTTACAAAAACTGTGTGAGTAAAATTTTCGTTATATTGCCAGACATAAGGAAGGGTCAAGGCAACACCACTTCCTCCATTTCCTTCCATTGTAATGTTGTCAAAAATCCAGTGAAATAGATTATTTGATTCACGAATATCCCAACTAAACTGCTCTATTCCTCTTCCATTTCTAGATATAACACTATCGTTAAACATTAATTTGATTTCCCCAATATTATGGTTGTCCATCTCTTCTCTAAATGGAGACAGTGTGAAAACCGCCTGCCGCATGTTGTCTACAATCATACTTCGTATAATTGCTATGGTTTCATTACTGCTTCGTAATAGATGATCGGAATCATTCGTCATATATCTGTTGTAGTGCAGCGTTGAAAGTCCAATCGTGTTTCTAAACAGCTTTGAGTCTTCAAAAAATACCATCGGGACCTTAGGTCGAAAATCTCTCAAATACCCATCTTCTGCAATGTCTCGCTTTTCAATCGCTGTCAAAACAAATATGCAATCGCCTAAAGCGTAGCTCCCTGAATTGTATTCGAATGTGACAGCGTAGCTGCTTGAAGTAGTTGGAAAGATGCTTAAATCGTGCTTCAAATCCCACAGAGCGATGTCTTTGCTGACTCTAACTTCAGGATAATCGTAGATTAAAAGCTGCTCAGTACTTATCGGATTTATTGGATTCAAAATCTGAACACCAATCACATTTGAATGCAAAGTCGAAACAGTGAAACTAATTTTCGTGTCAGGAGAATGTCTCAAATTGATTGTTGTGAAAACTACATGTCGATCTTTTATTAAAGTCATTCTGGGTTCGATGACTGCATTTATCTTCACAAAGTCTTCTAAGCGTAGCTTCATCCAGCCAGTAAGTTCTCGTTGCTGTTCACGACGTATAAAAGGATTGTAGTGCAGCCCCGATCCCTTGTTATCAGACAATCTGGAATTAGTGATATTTGCTCCAAGTTGTGCAAAACTAATGCCGTGTCTTCTATTATTCCGGAGAAGACAATTCTTAAATCTTCTAGCTTCAGGGTTTGAAATAGCATATTGGTTATTCCTAATAATTCCAATCCCATCCTGAGAATTGTCTTGGACAATTAGTTCTTGTAACACGTGCTGATTAAAATCAACTTGGAGAGCAGGCTTGAATTCCCTTCTGCTGTAGTCCAATAGCCCAGCTTTTTCGATGATTACTCCCTTTACGTGGCTTTCCTTTGCAGTCATACCAAATCTAATACCAGCCCATGTCCTGGGGTAACATCTAAGGCCAACATCGTTTCTGTGGTTGCAAGAATTTTCAAGTTCAAACTCATCATCACTCTTGCATTGGAGGATATCAATGTCAAATTCGTCGCATTCGACGTTACTTAAAAGAATCTTTGAGTCAATTCCTGTCGAAGTTAACTCTCCAGGCTCTAGGTACCAATCCTCTGGATTCAGAACAAAACCCATTTGCTGACAGGCAATCGCGGCGGTATCTTCCGTCCATCCATGATTACAAACTGATCCCCAAATGCCGTGAGAGAATACCTGAAGTCTTCCTTCCATTTCATCTCTTCCACCTACTAGCCTCACTGGAATTTCCGGACCAAAAGTGGTATTTTCGTCCGCAGGATTAATTTCGCCATCAACAGTCTTGTTAGATGATGTCATGTTGTCAGGCAATTCATCAATGTGACCTCTTTCGATAAGAGCCTTTATTTTTTCCTTCTCAGAAGTTCCAGATAAAGTAAAACGAACTCTTTTGTTGTTCGATCCTTCAGTTCTCAAAGTACCAGTGACCATCATTCCAACTCCTTCAGCAAATTCTAAAGTTGTTCCAAATGGAATAGTTAATATTCCTGTATGCTGAACATAAATGTCTTTTACCACACTATAAAAATCTTTAGTTAAAGGAATGTTGCCATTGATTTCCCCTCCAATGATTGCATCATCCATGGGATTGAAAAAGTTAGGCTCTGCATACTGAGGTGGACTAGTGACAGGTGTGTCCATGTTATTGTCACTGAGAAGGAATGGATGAAATTCTATGACCGCTAAATTATATCGGTCCCTTCTATCAAACACTCTGTCAAATATTTCCCTTTCATCCTTCCTTCCCAGCCAATTGTAAGAGGCATTGATCGGAGAACTTTGGTCTAAAGCATGCGAAGATAATTCATAAAGCGAATTTGGATTTTCAATTAAATTTCTGAAAAGTTCAACGTTAAACGATCCAATGCAAATTACACCGGACGCTTTACTTCGAGATGATATACTTGGATAAGCCTCTAAAATAACATTATTTTTCACAGTGTTTCTAGTTACAAATATATTCTGATCCAATGCCCTGAGATTTAATGTTAAAAGCATAACGTAAATCCCAGAGTTGTAAGTAAAGGTATTTTCAAATATTCTGGCATTCAAAGGAAGCTGCACCAAATCTAAAATATCTTCATTGTGAACTTCCAAAGTTCCTCTTTTATTTTCGTGAAACTCGTTCCACATGATTGTCAAATTCATGTTAACCGCTGGATGGATCGAAATGGCGAGTCTTTCATTTCTAATGAACAAATTATGACCAATATGAAACCTCCTAATCTTACCTTCTCTCCTCCAGCACGATTCAATTTTAAGTGCAGCATCCATACTTTCTTCAAAAGTATTCGTGCTTACATTAATAAAGCCTTCTCTGCAAAAATTGCCGACTAAGACACCAACATCTAAATTTCCTTCAAATTTAGAATAAGCCACTCCAGTTTCTTGATGAATCTTGGTATCGAGTCCACTTTCATTAAACCAAAGTGCCACGCCTCTTCCCTGGTTATTGGAAATAGTACTCCAAGTGATATTCTGTTGCCCGCCTTCATATGTTACATTGACTCCGTCGCCGATGTTGTTGGCGATATTGGAATAAGTCACGTTTACATCACCTGCTCCACCTCGAACATTTAAACCAGAACCAAAGACATTATCAGTCAGGTTAGATTTATGGATGAGAATCAAGCTTCTCATGTCATCCGCAGATACACCATGGCCAATGTTTCTTGCAATCCTTGAATTGTTAACAACAAGATCGGGACTTTTATACGTATGTGCAATGATTCTCATGTACATAACCACTTGGTGTCGTGGTTGAGCTTTAAAAGTAACGTAAATGCTATTAGTGGTTGAAACAACTGAAGGTGCCACAGTGTAATTACGAATGGGAAAACTCGTCAACACCCGTCCATACTGATTCCTTTCCCTGACTTCTAACGTAGATGAATCATTTTTGTCTACTTCAGCGAACGTGAAATGAACAGTGTACACAAAATTAGGATCCGCATTAAAAAAGCTTCTTGGGCAAAAAAGATCTTGAAAACTATATCTAGATTGCTTGGCAACAGTAGTAAGAGGGTAAGTCAAATCGGGATTCGATGCCCCAGAACAAAAATCCAGAAATTGCTCAGAATTTTTCAATTCAGGTTCTTTATGATGCAAATTATATTTGATTCCATCGTGAAAGTTATCGGCGACCAAAGTTTCGTCTTCAACAAAAACAGATCCAACTGAAGTGTTCACATAAATGCCAATTCCACTGTTTTTAGTTATCACACAATGGGAAATGTTAACCATAGTATCTGGCATGGTAAAATTGACTCCAGTGTAAGCGTTCTTTGTGACAGTTACATGACGAAGTTTAGGAGGTACCCGGTAACTCATAATTGCACCCATTAATTGCCGTTGTGGACCCATTCCTGCGTATTCTACAACCACATGTTCAAGAACCGATCTAGACACCTTCATAAAAAGGGTTCCGTATTGCACTAAATCTTCGGAAAATTCAGCTTCATGAAAAGTTATCCCTTTCCAATGATTCGTACCACGCCAAAGTGCGTGATATTCATCACAGGCCAAG
>41963 ENA|HAEX01041964|HAEX01041964.1 TSA: Proasellus grafi, contig c31884_g1_i1
TGAAGCTAAACAATTTTCTTCTATCGCGCACTGAAGAAAGAACAGTTGTTTATCTTCTAGATGTGCTGATCTTGATAATTCGTAGTGGTCAGGAGCTAAATCGGCCATTTTGTTGACACATGTCACTCCTGCTATATTTGAATTTGGAATTGGTCCCGGACAGATAACTTCATCAACGGGGTCATGGAGGCATCTATTTATGGAATCTTCGTTTCCGGTGCATTTTACTCCACTCAAGACCATGTCAGTCGAATTTCCTCCAAAGTATCCAGTTGAAGGAGCTGACTGGGCCCATTTTAAACCTAACTGTTTACAA
>51708 ENA|HAEX01051709|HAEX01051709.1 TSA: Proasellus grafi, contig c41812_g1_i1
ATTGTTTAGCTTCAAGTGCTTATAAGTACATGGATTCTGGTTATGGCTGGCATCTGGAAAGTCGACGACTACTGCGCTTTACCGCGAGAATTGTGAACCAGGGAGATGATGCTTTTATGCCACTTTTACCTAAATCCCATTGGCAATGGCATCAGTGCCACATGCATTACCACAGTATGGAAGTATTTGCCCATTACGACATTACTGATGCAAATGGAACGAAAGTTGCTGAGGGGCACAAAGCGTCATTTTGTTTGGAGGACAACAACTGTGCCCCAGGAATCACTCCCGTTTTCAAATGTGCTAACTTCGGCGATCAAGGAATTAGTCCTGGTTGCACTGATACATATGCCTACAATATCGATTGCCAGTGGATAGATATTACAGATTTGCCCGCAGGCACATACACATTTAGACTTGAAATTAATCCAGAATTCAAAGTTGCCGAACAGACATTTGACAATAATGCTG
>25822 ENA|HAEY01025823|HAEY01025823.1 TSA: Proasellus granadensis, contig comp50692_c0_seq1
TTTTTTTTTTTTTTTTTGTTTACATAATTTATTTTTACGTAGTCGTAAGCACATTTACAAATAATCTTTCATAGCAATTCAACTAGTAACAATAAAAAAAAAGGAAAAAGCACTTTTAAGCAGCTAGTAAGCAGTGTTTTGACAATCATTTAATGATTACTAAAAAAAGAAAATCAAATTGATGCTTGATTTAATTAATATTTTGCTACAAAACGTACGAAAGGCATTCACAATCCAATGTGGACATTGAGATCAAATAATATACAAGGCAGTGACAAGAAAGACTCCATTCGAAGTTGTTAACAATGGAAAATTAAATAAAAGAGGTCTATTAAGAATAAGTCCCCCTTATCTATCAGAGGTTGGTCTTGCAAGGGAGCAATTGCCAAGCCATGCGGTAGTACTGCTATAGACAAGTTCACAAACAGCAGCATTGTTATCGAAGGTTTGCTCAGCCACTTTAAATTCAGGGTTCACTGATAGTCTAAATGTGTATGTTCCAGCGGGTAAATCCGTAATATCTATCCACTGGCAATCGATATTATAGGCGTATGTGTCAGTGCAACCAGGACTAATTCCTTGATCACCGAAGTTAGCACATTTGAAAACGGGAGTTATTCCTGGGGCACAATTGTTGTCCTCCAAACAAAATGACGCTTTGTGCCCCTCAGCCACTTTCGTTCCATTGGCGTCAGTAATGTCGTAATGGGCAAATACTTCCATACTGTGGTAATGCATGTGGCACTGATGCCATTGCCAATGGGATTTAGGTAAAGGTGGCATAAAAGCATCATCTCCTTGGTTTACAATTCTCGCTGTAAAGCGCAACAGTCGTCGACTTTCCAGATGCCAGCCATAACCAGAATCCATATACTTATAAGCACTTGATGCTAAACAGTTTTCTTCAATCGCGCACTGAAGAAAGAACAGTTGTTTATCTTCTAAATGGGCTGATCTTGATAATTCATAGTGGTCAGGAGCTAAATCGGCCATTTTGTTAACGCAGGTCACTCCTGCTATATTGGAATTTGGAATTGGTCCTGGACAGGTTACCCCCCGTACTCTGCGTTG
>87357 ENA|HAEY01087358|HAEY01087358.1 TSA: Proasellus granadensis, contig comp166265_c0_seq1
GGGCTAAGTGTGCCGTGGCAGTCAGCCAGAACATTAGGCTAATCGAAGGAAAAGCTGCCCACGAAGGGAATATACAGATTCAAATCCAGGGGGAATGGGGCTATGTTTGTGACGATGACTTTGGTTGGGAGGAAGCTGACATCGTTTGTAGGAACCTTGGGTATCCAGGGGCCTCCAAATTCACACGAAACAATGAATTTGGAATAACTACCAAAGAAATGTTGAGAAGTTCGCCACGTTATTGGTTATCTAATTTGAATTGTTCTGGGCATGAATCAAATATTGCCGAATGTCCCTCTTTGGGGTTGGGGCATCATGACTGTGGACCCACTGAGATTGCTGGAGTAATCTGTCGAACCGGTAAAGAGGAATGCGCTGAAGATCAATTCCAATGCAATGAGAGAAGGACGTGTATCCCAAGAACTCACGTCTGCAACAATGTAATGAATTGCCCAGATTCAAGTGACGAGTTTCCCGTACTCTGCGTTGATA
>25752 ENA|HAEZ01025753|HAEZ01025753.1 TSA: Proasellus hercegovinensis, contig comp65339_c1_seq1
GTTGGCATTTGGAGAGTCGTCGATTACTGCGCTTTACAGCTAGAATCGTGAACCAGGGAGATGACTCTTTTATGCCACTACTGCCTAAATCCCATTGGCAATGGCATCAGTGTCACATGCATTACCACAGTATGGAAGTATTCACCCATTACGACATCACTGATGCCAATGGAACGAAAGTTGCTGAGGGACACAAAGCGTCGTTCTGTTTAGAGGATAACAACTGCGCTCCAGGAATCGAACCCGTTTTCAAATGTGCCAACTTCGGCGATCAAGGAATTAGTCCTGGATGTACTGATACGTATGCCTATAATATTGATTGCCAGTGGATTGATATTACGGATTTACCAGCTGGCACATACACTTTTAGACTTGAAATTAATCCAGAGTTCAAAGTTGCTGAACAGACGTTTGACAATAATGCTGCAATTTGCGAACTCATATATAGTTCACAGAGTGCTTGGATTGGTAACTGTTATTTGGGAAGACCGGGTCCTCAAATAATTTCAAAA
>50236 ENA|HAEZ01050237|HAEZ01050237.1 TSA: Proasellus hercegovinensis, contig comp86860_c0_seq3
GTCAAATTCATGTTAACTGCCGGATGGATCGAAATGGCAAGTCTTTCGTTTCTGATGAACAAATTATGACCAATGTGAAACCTTCGAACTTTTCCATCTTTCCTCCAACAAGATTCAATTTTGAGAGCAGCATCCACACTTTCTTCGAATGTATTCGTGCTCACATTAACAAATCCTTCTCTGCAGAAGTTGCCAACTAAGACACCAACGTCTAAATTTCCTTCAAATTTAGAATAGGCCACTCCAGTCTCCTGGTGAATCTTAGTATCAAGACCACTTTCATTAAACCAAAGAGCCACACCTCTTCCTTGGTTATTTGAAATAATGCTCCAAGTGATGTTCTGTTGGCCTCCCTCGTATGTTACATTGACTCCATCGCCGATGTTGTTTGCGATATTTGAATAAGTCACGTTAACGTCGCCAGCTCCACCTCGAACATTTAAACCAGAACCAAACAAATTATCAGTTAGATTAGATTTATGTATGAGAATCAAGCTTCGCATGTCGTCCGCGGAAACCCCGTGGCCAATGTTTCGTGCAATCCTCGAATTGTTAACAACAAGATCGGGACTTTTATATGTATGAGCAATGACTCTCATGTACATAACAACTTGATGTCGTGGCTGAGCTTTAAAAGTAACATATATGCTATTGGTGGTTGAAACAACTGATGGGGCGACAGTGTAATTACGAATAGGAAAGCTCGTCAACACTTTTCCATTCTGATTTCTTTCTCTTACTTCTAACGTAGAAGAATCATTTTTGTCGACTTCAGCGAACGTGAAATGAACAGTGTATACGAAATTAGGATCCGCATTAAAAAAGTTTCTTTGGCAAGCGAGATCTTGAAAACTATATCTAGATTGCTTGACAACAGTTGTGAGAGGGTACGTTAAGTCACGATTCGATGCCCCGGAACAGAAGTCAAGAAATTGCTCGGAATTTTTCAATTCGGGCTCTTTGTGATGTAAATTATATTTGATTCCATCGTGAAAGTTATCTGCGACTAAGGTTTCATCCTCAACAAAAACAGATCCAACCGAAGTGTTCACATAAATGCCTATTCCACTGTTTTTAGTTATTACACAGTGGGAGATGTTAACCATAGTATCTGGCATGGTAAAATTGACGCCAGTGTAGGCGTTCTTCGTGACAGTCACGTGACGAAGTTTAGGGGGCACTCGATAGCTCATAATGGCGCCCATGAGTTGCCTTTGGGGACCCATTCCTGCGTATTCAATAACAACATGTTCAAGAACTGATTTTGATACCTTCATAAAAAGAGTTCCGTATTGCACTAAATCTTCGGTAAATTCCGCTTCGTTAAATGTGATTCCTTTCCAATGATTGGTGCCACGCCAAAGTGCGTGATACTCATCACAGGCCAAACCCATGTCAGGATGCATATCGCAGACACCCCCTCCCATGGCATGGGATTGCCATCCGCAGTTCGTGATCTCGCTCTCATGACCCAAACACGAAGGGCTTTCATAGAGAATCGTTGCGGTATCATTATTAGGCCTATCTTGCCATTCGTAGAAAAATCCACCAGAAAACCCGAGCTGTCGACAAGCTACTTGTCGGTCAGTTTCGGTCCAATTTTTAGAATTAGTGCAAATCGACCTCCATTTGTCTTTATAAAACATTTGAAGTCTTCCCCTTGTAGGAGCCGGCCCGTCAACTAATCGCAAGCTCGGAGGATCAGAATCTCCAACAGGTGGGTTGCTACTAGTGAGGATAATTTTATTATCTTCTGTTCCCTTCGCTGTTAGGATTCCTCTCACCGTAATGCCGACTCCAGCATCAAATTTTAATGTTATTCCAGGCTTTAGTTTTAAATGTCCCCCTTTTTCTATTACAATTTCGTCTGTGATCAGGTAGGGTGAACCTGATGCATCGTACTCTACGTTATCGTCTATCACAGCTCCATGCACGTTACTTCGTAAGGTTTGCACACATAAATATACACACCACCACTTGTATAATAATAATAAAACTTGTTCCCCTTTTGTCCTCATACTATTGTGCGGCATTTTATTTAACACTACTAAATATTACCACGTCATCTAGAACAACCTCGCATCATCATCCTTAAAATTCAACTCCCCCGTACTCTGCG
>62455 ENA|HAEZ01062456|HAEZ01062456.1 TSA: Proasellus hercegovinensis, contig comp91690_c0_seq2
GTAATTTTGCGATGGATGATTTAAATTGTAAAGGAACCGAAGAAAGTCTGGCGCTCTGTGACTTCGCAGGATGGAATAAAAATGATTGCACAAAAACTGAGGCTGCGGGAGTCCAATGTTACCTGGACTCAGAGAAATGTTCGGCTTCTCAATGGCAGTGCAAGAATGGCCGTTGCATCGGAGTTCCTTACTATTGCGACCAAATCGACGACTGTGGAGACGGTAGCGACGAAGACCCTGATCAATGCTTCTCTCCTGTTGCAGTACGTGTAGTCAGTCCCAAAAGTTCGGAAACGCTGTACTATCAGCCCAAGAGCCATGGAGGGAAAGCACTGACCGATAAGCTGGAAGGAAGAGTGGAAATTCGATTTAAGGGACTTTGGGGCACCGTATGCGATGACAACATAGAAATCAAAGAAGGGCACGTCATATGTCGCATGGCAGGTTATAAGGGGGCCTCAGCAGTCCATAAAAACAATTCATTCGGCTCTGGTGGTGGACCAGTATGGATGGACGGACTGGAATGTCAAGGGAAAGAAAATGTCATAACGGAATGCAAACATCAGCCGTGGGGAAGAAGCAACTGCGATCACACTGAAGATTTGGGAGTTTCCTGCACAAATGACCTGCCTTCTTCTGTAGGTAAATCTTTACAAGCTGAAACTTCGACAAACTTACCCAACGTGAATGAAATTTTCGGAACAAAATGTGGGGTCCGATACGTGGAAGATTCCCCCAATATAGTGCTGGCTACGCCAAGAATCGTAAGCGGTTATTTTCCCCGCCCAGGAGCTCAGCCATGGATGGTTGGAATTCGGCGTAGAACCGGGGCGGGAACGGTTCACGAATGTGGAGCTTCGATTTTATCTGAGGACCTCATTTTAACCGCCGCCCACTGCATTTTTAAATACCCTATTTCAGAGTATGTAGTGAAGACAGGCGATTACAATAATGAGGAAAGAGACGTTTATGAGCAAGAATGGCGAGTTGAGAACATTGCTATCCACACTGAATTTGACAAACATGTTCTATTCAATAATGATGTAGCATTGTTAAAGATCAAAAGAAAAGATGGTAAAGGAATCACGTTCAGCGAAAGGGTTCAGCCGATCTGCCTCGTGAAACCGACTTGGGAATATGTTGCTGGGCTCAACTGCACCGTTGCAGGATGGGGTACGATGGGCTCCAATTCAGGCTATTCGCGAATACTACAATCGACGCTACTGCCTATCATTTCCAAAGATGTTTGCAGAGCAGACCACGCGTACGGCTCAACGCGAATTTCGAAAGGAATGTTTTGTGCAGGCTACATGGAAGGAGGTATCGATACATGTCAAGGAGATTCTGGAGGGCCATTGGTCTGCTACATTGACGGAACGTACACAGCAGTTGGAATAACAAGTTGGGGTCACGGATGTGCAAGAGCAAACAAGCCTGGAGTTTATACAAAGCTGACTCAATATCTCAACTGGATATACAATATGTCACTGGCTATTCAAAAACCTAAACAAACATAAATTATGTCAAAGTATTTTTAATTACAGTCATGCATTTATTTTCTTTAAACACTCATTGTCATTTCGCTCTTTAGAAATAGATCAGCGACAATAAAGTAAAGGCTAGAATCAAAACTCTCTTTAAAGTTCAAAACAAAAACAGATTCAAATGTAACGTTTATTACATAATAAAATAACATGAATAGTTAATATATAACAGTCTTTCATTAAAAATATAATTTAGTCAGATTTAGTAAACAAAGAAGTTTTATTTTTTTATTTTCAACGATATATATTGCCTACTAAGTATAAATACAGACCTTAATATTATGGAAAATAGGCATGAATGCATCCTGACTTTTGTCACTCTATAAGTTTGCCATGTGACAAAATTTCCCGACAGGTTGCACCTCTCTATAAAAATATAATATCAGTTACAACCATAATAAACATATATTTCCAACAAAATAAGGTCTAGGTATGATTTCTATTTGTACGCTTTGAATTCCAAATACTAATTAGCCCCAATAGGTCTCTCCAATGCAACAGTTAACCTAAAAAATTATTGATTGTAATTTCAATTTCAAAACTTCCTGCTAACTTCAGTGTTGTGCTGCAATAAAAATAGTTTCCTTTAAACTAAAAAATTGAAGTGATTCTTGGAAAGAAAACACAATCACCCAGTACAATTGATACAATACAGAATATATATACGATAAAAAAAACTTCATACTTAAATTTTAGCAATACTCCTCAATATGCAGTGAGTACAAGCTTCATTTTTAATAAAATCATAATAGTATATTGAGATACGAATATTCATTTCAGAGTCCACGAATCACTTTTTCTTTTAGTTGTATAAATTTAGCAGAGAAAATACGTCTAAATGTAATTTGATTTTTATGTTTCCTTTAATACCTTTCTATGTGCGCACTAGACAAACGCATATCTAAACTAAAATAGTCAAATGTTCATACCACTATCTTGCTATCCAAAGCACAGTAGCTACATAGAATATAGACAAGGTGATACATATAATCTAAATGAATAGCATATTGCTACCCTAGAACATATAGAAATATATACAGTCTCTATTGTTGATGTTAGGTTATAAAAATATTTCTTATGTATATAAATGTAACATAAAAAGATGTATGTACTTTCAAATCTTATAAAATAGACAGATTAATTCCAGTAACATATGATATACCTACCAGCTAATACGTAAAATTGTTAATTTTATAAAAACTACTATCCTATTAAAAAATACTTTAATTGCAGACAGTATCTTTTTTATACGGGAACGAGACAACGCAAACAGTTAATATGGCGAAGAAAAATTAACTTTCTGTTTAAAGTTTACCACTAATTAAATTATTGTAAAAGAGAATGTAAGATAAGAGAACAATCTCCCTACCAATTTTCAACAAAATAATAAAACCTAATATTTAGCACATTTCAATATTTCAATTCTCATTTCATTTATTTTTATATAAAAAAAATTCTAAATGAGATTTTTAAGCAAAACTATACTATTAAAAATACAGGTTCATTGAGATAAGCGTAAGTTTCATTATAATTACTATTAAAAGCACAACTGGTTATTGATTATGACTATAATAAAGGTATATGTATTTAAATTCATTAGCTAAACATTAACATCAATATATTGAATATAGATTTCTGAAGTCCAGACCAGTATTTTCTACCAAGTGAACTTTAACGTCATTCAACGGAAAAATTCATGAAACTAGTGTCATTGTCAGTAGAAATCTCATTAACTTCTTCCGCACGATGACTCGCCTGTATGAGCCAAATATTTTGTGTTGAATACTTCAACAACTCCTCTGTAAAAGCCCAGCAGTTTTATATCAGTAACTTGTTTTCGGCATTTCCAAAATCATTGAGAAATTATCATTTGAACTTTGGAATGGTTATAGGAGCAATGTGGGTATATTTATTTCAACCAGAGCCCACAAAAAATTTATAAGGCGAATGCCAAATTGAGTGAAAAAGGCCGTACATTGGGATCAATAATTTAATTGATGTTTAAAACGCAAAAGGAGTGTTTCGTACCTTTTATTGTCCATATGAGGAATAATAAATATATATATATATTTACGTAAAAAAGTAATAAATGACTAATTATATCATTTGCGCAATATATTTTTTAAAAAACCAATGGGAATAAACCCATTATTTTGATCCTGTGGGGAAAGAGTTAACCTAATCTAAAAAAAATTTGTTTGGCTAAAAATAGATTTTAATTTAATAAAATATTTTTATAAAAGTCATTTGAATAGCATAGGTGCAGTAA
>97298 ENA|HAEZ01097299|HAEZ01097299.1 TSA: Proasellus hercegovinensis, contig comp96581_c1_seq2
GGAGACTGTGGCGGCAGGAGTTCCGGATTTTTGGACATTTACAACGCAACAACTCAACAGTGGATTCCTGTATGTGACAATAGATTCACCGAAAGAAATGCTCAAGTCGTTTGCAACGAGCTCGGATACAACCGTGTTAATATATTTTATGCTTGGGACAAGAGAACTGAATTATTTCCCAATGCGCTCATCAGAATCAGGTCATGGCCAGAACCTATTCAATGTAGAGGTATGGAATCTAAGCTCGAAGACTGTCCTATTCGCATGAATGGCCAAATCTACGATCATCACTATGAGTGTCCTTGGAACGGTGACTTCGTATACATACATTGTGGTGATCTCAATCTGCCTGGCAATAATTTCGAGTACTGGGGCGGAATTAGGTTTTCAATTCCTGATTTTGAGTTCAGCAATTTGTATGACAGAATTCATGACACAAATGTGCCCCATACCCACCACCACACTCACGAAATCATTCCTGATCCTTCCATCTTGGCATGGGTTGATATAATGGGGGCCGGGATCCTTCATAACGAAAAAAGTCCTGCTGTCTTGTCATTTTATGAAACTCCCAAACTATTAGATGTATCTGTGACAAATTCTGCCTATGATGGAGTAACTCTTGTATCCGCTCACGAATCTTTCGAGATGCTCCACAATAGATTTGAACATAACTTGGGAGTAGGAGTATCTTTGATTGGCCTTACGGGTGAAACTAGAGAATCTGCAGAGTCATCCTTCACTCCTGTGAAGGAGCTACGTCTTCCTTATCACATGTTTGGAATGGTGGATATTTGTGATACCAGCAAGGAGCTCATAGTTGAGGAGAGGGTTCTACTCTATTACAAATATGATAACCGCCCAATCGATTGCGTTAAAATTTTCTCATCTGCATTCGACGTTAAGAAATTTGGCTTCAGGTTACTTCAGTTTAATCTCTTTAACTCGAGCACGGACCCAATGGTGCCCGACCGCATAATACTTTACGATGGTGATCTCTACAATGAAACTACGAAAGTCATCGATGAATTAAGCTCAACTTCTAAACTGAGTTCCATGTTCTTTAAGACTAAAGGGACTAGATTGTCTGTGCAATTGCACGCTACTGGCGCATCTGGGACGTATGGATTCGTTGCTGAAATTTTAACTGTGCCCATATCAACAATTGGATTAGACCGGGATCTCTTGCACAACATGACCTTCAATCAGTTTTATAACAATCAAGAAGGAGCCTTATTCGCTGTCACTGCAGGCGAAGTCAATCCTTGGATAGCGATTGCTTGGAGTAGGATTGAAGAAAATGGATTACAGCTGTATGAAAATATTACCACCACCGAGGGAGCTGTAAAAATGGATCTGCAAAATATGAGAACCCTTTATTTCAAGAATAACCTTGTAAGGAACAACACAGGGGGCCTGCATATTGTGGCTGGATCGAACGGAGCAGCGACCAAACTGTGGGCTAATATAACAAATAATCTATTCGAGGGAACTAAACACAGACCTTCGCTTTTCATTGAATCTAAAGAGCGATCCGCCTTCCAACAGGCACTAATTGCAAACAATGATTTCAGTTGGGCAAATTCTCCTTACCACGATGTTATTACATTGGCACAGATTGTCTCCGATTTTAGCTACAACTACGTTCACAGCAATTTAGGACGCCACATTCTCGATATTTACGGATTTGAAAAAGTGAGACTTCCGGTTTACCAGACGACATCACATAACAGCTTTGCTAAAAATCGAGCCGTGGACCCAACGTTTTCTGGTACCATAATAGCGGGCAGTGCTGGACAGCAGTACGTTGACAATGTATTTTACAATCTTGAAAATGCTTATGAATTGGTTGCCGTGAACGAATCTGTACGATGCAACTATTCCACTGAATGCGATGACTTTCCATGGTTCCAGAACTATGAAGGGTACTTTGGTGTCCTAAGATCTGATGTTTGGAAAACTCCCATTGATGCTCGCAGTAATTGGTGGGGTTTCAACACAAGCGTTGCTGTCAGCGGTAGAATTCGCGATAAACTAGATGACTTATCTCTTCTCAAAGTTGACTACCAGGGTTGGAAATTAGATAACTTCAGTTTGCTTCAAGGTTGCGAACCTGGTTACTCTCTGGTTGGAAACGCTTGTTATCACTACATTGGGTCGCCTATTACATTCTACGAAGCTAAAGATTTCTGCAAAAGGGACAATGGCTCATTGCCTTACTTACAAAGAGACTATAATGAATTGAGAGTTTGGATTAAGAAGCAGCAACCAGAGTATCTTTGGGATTACGATATGGTCTGGGTTGCTCATTACGACCACCTGTCAGGTTGCACTGCATTTGTTGATTATAAAGTACGCTCTGTAAACTGCGGTCTCAACTTACCTTTCATTTGTGAATCAGATTCTGATGACAAAATTGATGCTTCAGCTTGGGTGTCCGACACTCTTGTAATCGCAGCTATAACAGCTACGATTGGATGCATACTTTTAGTAATTGCATGCCTTTCTTGTTGGGGCTGCAAGTCGAAGCAGCGTCGACATGAACGGATTATCAGAAGGAATTCTATCAGAGCTTCAATCCGGTCTAACCGTTCAGTAATGTCTTCGAATAGCGGTGGATTTACAGATGTTAACCATCGGCGAAGGATGATAGAGGAACCCAACCGAACTCAGGCCATCAAAGGGGCTGAGGCGCTCACGAATGGTACTCTTAGATCTAACGGCCTAAACAGCTCTTTCAATTCTATTTCAAAATCAAATCTTAATTACTCCGTTGATGAGGATCCAAGTTATGTAGTCTACGAAACCACTCAAAGTCCACCTGTTTTCAATCAGCATTTAGATACAAGATTTGCGCATGACCCTGACCTTGAAAATGCAAATGTAAATGCTATGCTCCAACCTAGCTTCGATATGGCATATCAGAATCAAGGCTTCCGGGATAACTCCGCGTTTGCTTCCGCAGAGGCTTCTGTCAACGGTTTTGATTCGAGGGAATTGTCTCATAATATTTGGACTGGATCGAACAGTAATTTACCAGGTTCTAGCACGCCTTCAAGTTTTCGAGATCGGTCTATCGGAGGATCCACGACTCAAATAGAACCAGGCCATCAACCTCGTGAAACATCTGGACTCGATTCTCCTTCCTTATTCAGGGATGACATCCATCTAACATCCACCTTACCTCGTGACCAAGCACCGAGTCATAGGTTCATATCTGCCGATGTATTAAACCCTCGAACCCATCATGAACCCCATACGTTGGGGGAAAACTTTGAACAGGGCCTTTCACAGAGTCAACCTCTCGAAACTGCGATGTGAAGGAAATAATTTCTCTTTTGACCTTCTTTTGTTTATCTTTGTCTAATGCAAATGTGATATTGGAAAGATGCTGATGTCAACCACTCCAGGTGCCTAATGTGATAATAACTTTAAATAAAAGACACTTTTTAAAGGGACCCTGTAGTTTTCTAGGAAATACATTTTTCAATAGAAAGTTTGTTGACATTTAAAGTCATGTGTTCTGACACAGTTGCCCTCCCAGGAGAAAGAGTTACATGTCCCCTTTGTCTTTGATGTGAGCTTCCATCTACATTTATGTGGCAATTAGGTTAATCAAACTGACTTATATTGTTACTTCTGTTTGCAAACCAGATGAACTATCATAATTTCGTTGTACTTCAAATTCATTTAGGTATTGATAGACTATATTTTGTGTAATGTTGATATTATAAGCTTATTCCTGTAGAATACTACACCTTAAACTCAGTTATTTTATAGCCCTTTACGGTAGCTTCGTAGAATAGATACGGTATACAATAATGATTTTATGAACCTAAAAATAATTATATAATTAGATTATTGTATGGCCTTTGTAACACTACATTGGCAAAGTAAAGCCTAGCGGCATTAAGGTATCCACATTCTTATTTTTATGACATATATAAAATATTTTTGCATTTTCTAAGTTAAGACAAGTTTAAACGTATTTTTGTACATATATTAAACGATTTCCCACTTTTTATTTTTATAAGACTGTTAATAAGTAAAATCGTTTCTATTTATTATTTTTTGTATTCATTAAGATTTAAACCATCGAGAATCAAATAAGTACAAACATAGATCGTTATATTACAAGTGTGATTTTTATTTACGTAATAACTACAGTGTCTTCGTTTTTTATTCATATTGTTTGGTTGAACTCCTTAATTAAATGCTTTTTGAACGCATATTATGCCCCGTTTTAAATTTTAAAAGGCGGTCTAGTAGAATTTTTTGTGAATTACTAAGTCATCCAATCAACCAGTTCAGCCTTGCATCGCAGACGTAAATCCGTCCAGTTTGCCTTGTCAAAAAAATTGCAGTTATCCGTTTTATTATTTTTTAAATATTTTATACGGTTAGAGTAATTAATTCTCACTTGCAGTTAGTTCTAAAAGTAGAGGCAGCAGACGTTATACATTTTAAGGCATTGTGTGTTAACTTCATTTATGCCAGATTACCTTGTTTAAAGAAGAAAATCAATTTAAGATGAGTTAAGATCTAAATAATTTCATTATTGATTGTAGAATTTAAAAAGTTGTGCTCATTATTTAAATAAGTAAATTTTGATTGTTCTAAGTGTTCAAGAACTTAAGTTAGACTTTGTATTTAATTTTAGCCTTGATGATCATGCTATCATTACGGGAAAGATCTCTACTTATTTTACACATAAATATACACAATAATGATTGTTTTGAAAATCACTTAAGTAAGCCACTGCCAGTCTTACATGTGGTATAAATATCTTTTAATACTCTCCGCAATCATTTAAAATATATTACATATTAGCTTATTTTATTATTTTTTAATTGTGTAATTTTTTTTATTACCAAGTTTGGGTTATTATTTTAAGAAAATTACGACCAATTTTTAATACTCTTCAATAAACTCACATTTTGATAATAAGCGAGGTCCACAAGTAAAAATATTTCAAAGTTGAATTAAATAGCTTTTGTATTTTTCAATTTGTATGATTTTTTTTCGTTAGCTTACGCCTTTGTATAAAATGAACATAATTTTTTTCCTAGTCACTGTACTATATTTTGCATTAAGATTTTGTTTTATTGCAGACTTGCAATCCACCTTAAAATAGAGAATAAATCGAATCAATCTTGTTCGTAGTTTAAAATTTCTAAACAAATGACTCGGTGAGCTAATTTTTATTTGTGCTTGCCTACCTGCCCAACATTCTTGCGACTGATTCGATTCATTATTCTCTGGTATTTTTTGGCATTGTACATATACACTTGTTTGTGTATATAATATCTTAAGTTGTATTTTTTGTACATATATTTGCAATATTTACTTAAGTGTTCCATAATTTTAGGCTTTGTATTATTGATTTTAATATATAGGTAACGTGCTGAAATTTTTTCTGCCTTTTAAAGAATTGACTAAAATAGTTTTATAACTTTTTTGTATATTAAGAATACGTATATGATTTCAATATATGATTTTATAGG
>94915 ENA|HAFA01094916|HAFA01094916.1 TSA: Proasellus ibericus, contig comp355862_c0_seq1
ATAAGGCTGGTAACTCAATCTTCAAAAGTATTTGTGCTTACATTAATAAAGCCTTCTCTGCAAAAGTTGCCGACTAAGACACCAACGTCTAAATTTCCTTCAAATTTAGAATATGCCACTCCCGTTTCTTGGTGAATCTTGGTATCGAGGCCACTTTCATTGAACCACAGTGCCACGCCTCTTCCCTGATTATTGGAAATAGTACTCCAAGTGATATTCTGTTGACCACCTTCATATGTTACATTGACTCCGTCGCCGATGTTGTTGGCGATATTGGAATAAGTCACGTTGACATCACCTGCTCCACCTCTAACATTTAATCCAGAACCATAGACATTATCAGTCAGATTAGATCTATGGATGAGAATCAAGCTTCTCATGTCATCCGCGGATACACCATGGCCAATGTTTCTTGCAATCCTTGAATTGTTAACAACAAGATCGGGACTTTTATACGTATGTGCAATGATTCTCATGTACATAACCACTTGCAGTCGTGGCTGAGCTTTGAAAGTAACGTAAATGCTATTGGTGGTTGAAACAACTGAAGGTGCCACAGTGTAATTACGAATGGGAAAACTCGTCAACACCCGTCCATACTGATTCCTTTCTCTGACTTCTAAAGTAGATGAATCATTTTTGTCTACTTCAGCAAACGTGAAATGAACAGTGTACACAAAATTAGGATCCG
>3728 ENA|HAFB01003729|HAFB01003729.1 TSA: Proasellus jaloniacus, contig comp9023_c0_seq2
GCTTATTGCTAACAACGATTTTAGTTGGGCTAATTCTCCTTATCATGATGTTATCACATTGGCACAGATTGTCTCAGATTTTAGCTACAATTACGTTCACAGCAATTTAGGGCGTCATATACTGGACATTTATGGATTCGAAAAAGTTAGACTCCCAGTTTACCAAACAACATCACATAACAGCTTTGCCAAAAATAAAGCTGTGGACCCAACATTTTCAGGCACCATAATAGCAGGTAGTGCTGGACAGCAATACGTGGACAATGTCTTTTATAATTTGGAGAATGCTTACGAATTGGTCGCTGTGAACGAATCAGTACGATGCAACTATTCCAGTGAATGTGATGACATTCCATGGTTCCAAGACTATCAAGGGTACTTGGGTGTCCTAAGATCGGATGTTTGGAAAACTCCGATTGATGCTCGCAGTAATTGGTGGGGCTTTAATACAACTGTTGCTGTCAGCGGTAGAATTCGCGATAAACTGGATGACTTAAGTCTTCTCAAGGTTGACTACCAGGGTTGGAAGTTAGATAACTTCAGTTTATTACAAGGATGCGAACCTGGCTACACGCTGGTTGGGAACGCTTGTTATCATTACGTTGGATCACCGATTACATTCTACGAAGCAAAGGACTTTTGCAAAAGGGACAACGGCTCTTTACCATACTTACAAAGGGACTATAATGAACTAAGAGTCTGGATTAAGAAACAACAGCCAGAGTATCTTTGGGATTATGATATGGTCTGGGTTGCTCATTATGATCACCTGTCAGGTTGCACTGCATTTGTTGATTATAAAGTGCGCACTGTGAACTGCGATCTCAACCTGCCATTCATCTGTGAATCAGATTCTGATGACAAAATTGATGCTTCTGCGTGGGTATCCGATACACTTGTAATTGCTGCCATAACTGCTACAATCGGATGTATTCTTTTAGTAATCGCTTGTCTGTCGTGTTGGGGGTGTAAGTCTAAGCAGCGCCGACATGAGCGGATCATCAGAAGGAATTCAATCAGAGCTTCAATAAGATCAAACCGATCTGTGATGTCCTCCAATAGTGGCGGATTTACAGATATTGGCCATCGGCGAAGAATGATTGAGGAACCCAACCGAACTCAGCCCATCAAAGGGGCAGAGGGACTTACAAATGGTACTCTAAGATCAAACGGCTTCAACAGTTCTTTCAATTCCATTTCAAAATCAAATCTGAATTATTCCGTTGACGAGGATCCAAGTTATGTAGTTTACGAAACCACTCAAAGCCCACCAGCTTTCAATCAACACTTGGATACAAGATTTGCGCATGACCCTGATCTTGAAAATGCCAATGTAAATGCTATGCTGCAACCAAGTTTTGATGTGGCTTATCAGAATCAGGGCTTCCGTGACAACTCCACATTTGCTTCCGCAGAGGCTTCAGTCAACGGTTTTGACTCGAGGGAACTCTCTCATAATATTTGGACAGGATCAAACAATAACTTACCGGGTTCTAGCACACCTTCGAGTTTCCGAGATCGGTCGATCGGAGGATCCACGACTCAACTAGGCCCAGCCCATCATCCTCATGAAACTTCTGGGCTCGATTCTCCTTCCTTATTCAGAGATGACATTCATTTAAAAGCCACCTTGCCTCGTGACGCAGCTCCAGGTCAGAGGTTCGTATCAGCGGATGTTTTAAATCCGCGAACCCATCATGAGGCCCACACTTTGGGGGATAACTTTGAGCAGGGTCTTTCACAGAGTCAACCTCTCGAAACTGCAATGTAAAGGAATTCTATTAATTTTCTTAGAACTTATTTCATTTAGCTTTGTCTAATGCAGATGTGATATTGTTATGATGATGATGTCAACCACACCAGGTACCTAATGTGATAAT
>10610 ENA|HAFB01010611|HAFB01010611.1 TSA: Proasellus jaloniacus, contig comp22166_c1_seq1
GAAATAAACGAAAAGCTGTTTAGAAAGAAATTTATTTTTTGTTATAAATAAATTCAATTACTCAAAATGAACGTCTCAAAGCTGATCCAGATAGTGTTAATTATACTATTTCTGATATCTGTTTTGGCTGATGATTTAGAAATCGCTCGACGAAGACGCCGACGGAGGCGTCGATTTCGCAATCGCGAAGGATCCTCCAACCAACGAGAAGGTCCTACACCACAGCACAACGGTCCTCTTCGTCAACCCGAAGGGGCTCAACCTCGACGCGAAGTAACGCTTCCTCGGCGTGAAGGAACCCAACGTCAACGTGAAGGGGGCCCTCGTAGAAGAGTAAGAAGATTACGTCACGCTGGAAAACGTCGCATGGAGTTCGTTAGAAGACGTCTAACAAAAATGAGAGGCAGAAGTGGACCTTATGAAGGACAGGTCCGATTAGTTGACGGCAGAGAAAATTCAGAAGGAAATGTGGAAGTTTATCATGAAAATCGATGGGGTAATATTTGTGACGACGAATGGGATTTGCGGGAAGGGGAAATCGTCTGTAAGGAACTTGGCTTCCCAGATGTTCAGAAAGTTACGTACAACAGCCATTTTGGGGAAGTCAGACACGCTTACTGGTTGGACAATTTATTTTGCTATGGAACTGAAAAACGGCTGAAGGATTGTCGCCATGATGGATGGGGCAAACACGACTGCGAACGGGACGAAGCAGCGGGAGTCGCCTGTCGGAGCGAATTGAAGACCACACCTGCACCAGCAACGACGATGCCGCCCCCAAAAGATGCTCCTAAAAGGCTGAAGAAAGATGTTATAATGGATACCTTTGGAGGGAAAGTTGAGGTTCGTCTAGAAGGGGGTCGAATCAAGGAGGAAGGAAGAGTAGAAGTGTTATTGCCTGGGGCTTCAAAATGGGGAGTTCTTTGTGGCGACGATTGGAGTTTATTAGAGGCCATGGTTATCTGTAAACAGTTAGGTTTAAAATGGGCCCAGTCAGCTCCTTCAACTGGATACTTTGGAGGAAATTCAACTGATATGGTCTTAAGTGGAGTAAAATGCACCGGAAACGAAGACTCCATAAATAGATGTCTTCATGATCCCGTTGATGAAGTAACCTGTCCTGGACCAATTCCAAATTCCAATATAGCAGGAGTGACCTGCGTCAACAAAATGGCCGATTTAGCTCCTGACCACTATGAATTATCAAGATCAGCCCATTTAGAAGATAAACAACTGTTCTTTCTTCAGTGCGCAATTGAAGAAAACTGTTTAGCATCAAGTGCTTATAAATATATGGATTCTGGTTATGGCTGGCATCTGGAAAGTCGAAGACTGTTGCGCTTTACAGCGAGAATTGTAAACCAA
>15883 ENA|HAFC01015884|HAFC01015884.1 TSA: Proasellus karamani, contig comp27944_c0_seq1
GGAGAAGCCACTGTACCAGGTGGAGTTGAATTTTAAGGATGATGATGCGAGGTTGTACTAGATGACGTGGTAATATTTAGTAGTGTGTTAAATTAGTGTTAAATAAAATGCCGCACAATAATATGAGGACAAAAGGGGAACAAGTTTTATTATTACTATACAAGTGGTGGTGTGTATATTTATGTGTGCAAATATTACGAAGTAGCGTACATGGAGCTGTGATAGACGATAGCGTAGTTTACGATGCATCAGGTTCACCCTACCTGATCACAGACGAAATTGTGATAGAAAAAGGGGGTCATTTAAAACTAATGCCTGGAATAACATTAAAATTTGATGCTGGAGTCGGCATTACGGTCAGAGGAATCCTTACAGCGAAGGGAGCAGAAGATAATAAAATTATTCTTACTAGTAGCAACCCACCTGTTGGAAATTCTGATCCTCCAAGCTTGCGATTAGTTGATGGACCCGCTCCAACAAGGGGAAGACTTCAAATGTTTTATAAAGACAAATGGAGGTCGATTTGCACTAATTCTAAAAATTGGACTGAAACTGACCGACAGGTAGCTTGTCGACAGCTCGGTTTTTCTGGTGGATTTTTCTACGAATGGCAAGATAGGCCTAATAATGATACCGCTACGATTCTCTATGAAAGCCCTGCGTGTTTGGGTCATGAGAGCGAGATCACGAACTGCGGATGGCAATCGCATGCAATGGGAGGGGGTGTATGCGATATGCATCCTGACATGGGTTTGGCCTGTGGCGAGTATCACGCACTTTGGCGTGGCACGAATCATTGGAAAGGAATTACGTTTCACAAAGCAGAATTTTCCGAAGATTTAGTGCAATACGGGACTCTTTTTATGAAGGTATCTAAATCAGTTATTGAACATGTCGTTGTAGAATACGCTGGAATGGGTCCCCAAAGACAACTCATGGGTGCCATTATGAGCTACCGAGTGCCCCCCAAACTTCGTCACGTGACTGTCACGAAGAACGCCTACACTGGCGTCAATTTTACCATGCCAGATACTATGGTTAATATCTCCCACTGTGTAATAACTAAAAACAGTGGAATAGGCATTTATGTGAACACTTCAGTTGGATCTGTTTTTGTTGAGGACGAAACCTTAGTCGCAGATAACTTTCACGATGGAATCAAATATAATTTACATCACAAAGAGCCTGAATTGAAAAATTCCGAGCAATTTCTTGACTTCTGTTCCGGGGCATCGAATCCTGATTTAACGTACCCTCTCAC
>36881 ENA|HAFC01036882|HAFC01036882.1 TSA: Proasellus karamani, contig comp56984_c0_seq1
AAAACGCGAAGGGACCCCTCGTAGAAGAAGATTACGTCACGCTGGAAAGCGGCGCATGGATTTCGTTAGAAGAAGACTCACTAAATTTAGAGGCAGAAACGGACCTTATGAAGGACAAGTCAGATTAGTTGACGGCAGGGAAAATTCAGAAGGAAACGTGGAGATTTATCATGAGAGTCGATGGGGAAATATTTGCGACGACGAATGGGATTTACGAGAAGGTGAAATCGTTTGCAAGGAACTTGGTTACCCAGACGTTCAGAAAGTCACGTACAATAGCCATTTTGGCCAAGTCAGGCATGCTTATTGGATGGATAATTTATTTTGCTACGGAACTGAAAAACGTTTGAAGGATTGTCGCCACGATGGCTGGGGCAAACACGACTGCGAACGTGACGAAGCAGCAGGAGTCGCCTGTCGGGACGAGAAGAAGACGACACCCGTGCCCTCAACAACGATGCCACCTCCAAAAGAT
>57394 ENA|HAFC01057395|HAFC01057395.1 TSA: Proasellus karamani, contig comp72150_c0_seq1
AGGTAGATGCGTCCAGGCCAAAAATTTCATCTGTCATTCATTCAATTACGAAGAATCAACTTCAACTTGCGTGTTAAATAAGAACAGCGCAGGAGCTATAGGCGGTTTGACGGACGCAACTACCTGGGAATACCACGACAGGGCTGAAATGGCCCCTGACTGTTCCCAATCCTTCATTTGCTCAGATTACCAGTGCATTGAGAAAGAAATGGTTTGCGATGGAAGACGAGATTGCAACGGAGGCGAAGATGAAAATGATTGCCTTGATTTGGATTCCATGGAAGTGAGACTAGTCAATGGAAGTGGGCCTCATGAAGGAAGAGTAGAAATTAGAGTTGAAGATGAATGGGGTCAAGTTTGTGACGACATGTGGGGTATTCAAGATGGAGATGTTGTCTGCAGACAACTCGGCTATTCAAAGGGGGCGAAAAAGACGTTCACTAACTCACGGTTCGGGAATGGCGGAGGTAATTTTATGATGGATGATTTAAATTGTAAAGGAACGGAAGAAAGTTTGGCACTCTGCGACTTCGCAGGATGGAATAAAAATGATTGCACAAAAACTGAGGCTGCCGGAGTCCAGTGTTATCTTGACTCAGAGAAATGTTCAGCTTCTCAATGGCAGTGCAAGAATGGCCGTTGCATCGGGTTCTCTTACTACTGCGACCAAATCGATGACTGTGGAGACGGTAGCGACGAAGACCCTGATCAATGCTCCTCTCCTGTTGCAGTACGTGTGGTCAGTACCAAAAGTTCGGAAACGCAGTACTATCAGCCCAAGAGCCATGGAGGGAAATCACTGACCGATAAGTTGGAAGGAAGAGTGGAAATTCGCTTTAAGGGACTTTGGGGCACCATATGCGATGACAATATAGAAGTCAAAGAAGGGCACGTCATATGTCGCATGGCAGGTTATAAGGGGGCCTCATCAGTCCATAAAAACAATTCATTCGGCTCTGGTAGTGGACCAGTATGGATGGACGGACTGGAATGTCAAGGGAAAGAAAATGTCATAACGGAATGCAAACATCAGCCGTGGGGAAGAAGCAACTGCGATCACACTGAAGATTTGGGAGTTTCCTGCACAAATGACATGCCTTCTTCTGTAGGCAAATCGTTACAAGCTGAAAATACGACAAAATTACCCAACGTTAATGAAATTTTCAAAACAAAATGTGGGGTCCGTTACGTGGAAGATTCCCCCAATGAAGTACTGGCTACGCCAAGAATCGTAAGCGGTTATTTTCCCCGCCCAGGAGCTCAGCCATGGATGGTTGGAATTCGGCGTAAAACTGGGGCAGGAACAGTTCACGAATGTGGAGCTTCGATTTTATCTGAGGACCTCGTTCTAACCGCCGCCCACTGCATTTTTAAATACCCTATTTCTGAGTATGTAGTAAGGACAGGAGATTACAATAATGAGGAAAGAGACGTTTATGAGCAAGAATGGCGAGTTGAAAACATTGCTATCCACCCTGAATTTGACAAACACGTTCTATTCAATAATGATGTTGCATTGTTAAAGATCAAAAGAAAAGATGGTAAAGGAATCACGTTCAGCGAAAGGGTTCAGCCGATCTGTCTCGTGAAACCGAATTGGGAATATGTTGCTGGGCTCAACTGCACCGTTGCAGGTTGGGGTACGATGGGCTCCAATTCAGGCTATTCGCGAATATTACAATCGACTCTACTTCCTATCATTCCCAAAGATGTTTGCAGAGCTGACCACGCTTACGGTTCAACTAGAATTTCGAAAGGAATGTTTTGTGCAGGGTATATGGAAGGAGGTATCGATACATGTCAAGGAGATTCTGGAGGGCCTTTGGTCTGCTACATTGACGAAACGTACACAGCTGTTGGGATAACAAGTTGGGGTCACGGATGTGCAAGAGCAAACAAGCCTGGCGTTTATACAAAACTGACTCATTATCTCAACTGGATATATAAGATGTCACTGGCAATTCAAAAACCAAAAACATAAATTATATCAAAATTTTTAAATTTATTT
>59633 ENA|HAFC01059634|HAFC01059634.1 TSA: Proasellus karamani, contig comp73326_c0_seq2
ATGCTTAGTTTTCTAACTACAAATTGTTGACTATTATATTTCTTCTCCGCTTAAACTTTTCTAACTCATTTAGTAATTTTTTTTTTTATATTTGATAATTGTAATCAAATAACTTTTTCACTAGACTAGATAAAATGTCTCTGCTCATATTCAGTTGTTTTTTCACTTCTTTCGATGGTTTTCAAACTATTTCGGGCCTCGTTTCCCAAAAACTAAAAGGGATTAATTCCTCATATAGGGAATGATTCCCCATAATAATTAATATACCAGGATTGTGATATAAACAGTCCATTCACATCCCTTCCCTAGGAGCTATACCTTTTATAATTTAGAGGATTTCAGACGCTCATGATCCCTCATTGTCATTACTTTTTGCATAGATCATAAGGTTATACTTTTCGTAACCCACATTTTGTTAATCCTATTCTGCAGTAAATAGGACAGGACACTAGCTAACTGCTTCTATATTTTTAACAATGGGCATACGTTTTCCATCGCTGCCAAAAGTATAAATAAATATCTTGGCAAAGTTGTGATATAATGAAAATATTACATACAAATATGGCTTTGGCTAATATGAACACATTTTTACACTGTTCTGGCCTCATCGAAACCAAATTCATCTATATTTCATTCGTTTCCTCTTCAAAAGCCTTTGTCGTTGAAGAGGGGGTCGTTAACAGAGTCACTTCAGGAATTTTCAATGGTGGCAAATCGGAGGTAATTAAAGTCGATTCAGCATTTATGGTCTCGGTCATGATGACTTTGGTACTACTTTGAGTTGTCGGTTCTAAAGTCTGGATAGCTGCCTCACTTTTTGAAATTATTTGAGGACCCGGTCTTCCCAAATAACAGTTACCAATCCAAGCGCTCTGTGAACTATATATGAGTTCGCAAATGGCCGCATTATTGTCAAACGTCTGTTCAGCAACCTTGAACTCAGGATTAATTTCAAGTCTAAAAGTGTATGTTCCAGCTGGTAAATCCGTAATGTCAATCCACTGGCAATCAATATTATAGGCATACGTATCAGTACATCCAGGACTAATTCCTTGATCACCGAAGTTGGCACATTTGAAAACGGGTTCGATTCCAGGAGCGCAGTTGTTATCCTCTAGACAGAACGACGCTTTGTGCCCCTCAGCAACTTTGGTTCCATTGGCATCAGTGATGTCGTAATGGGCGAATACTTCCATACTATGGTAATGCATGTGGCACTGATGCCATTGCCAATGGGACTTAGGCAGTAGTGGCATAAAAGCGTCATCTCCCTGGTTCACGATTCTAGCTGTAAACCGCAGTAGTCGACGACTCTCTAAATGCCAACCATATCCGGAATCCATATACTTATAAGCACTTGAAGCTAAACAGTTTTCTTCAATCGCGCACTGAAGAAAGAAGAGCTGTTTATCTTCTAAATGTGCAGATCTTGATAACTCGTAGTGGTCAGGAGCTAAATCAGCCATTTTGTTGACGCAAGTGACTCCTGCTATATTAGAATCTGGAATTGGCCCTGGACAGCTAACGGCATCAACGGCGTCATGGAGACAACTATTTATGGCCTCTTCGTTTCCAGTGCATTTTACTCCGCTTAGCACCATGTCAGCCTGTTTTCCTCCGAAGTATCCTGTAGAAGGAGCTGACTGTGCATACTTTAGACCTAATTGTCTACAAATGACCATGGCTTCCAATAAACTCCAGTCATCACCACAAAGAACCCCCCATTTTGAAGCCCCCGGCAACAAAACTTCCACTCGTCCTTCGTCCGTGATACGGCCTCCTTCTAGGCGAACCTGAACTTTACCTCCAAAAGTGTCCATAATAACATCTTTCTTTAGTAGTTTAGGGGCATCTTTTGGAGGTG
>3051 ENA|HAFE01003052|HAFE01003052.1 TSA: Proasellus meridianus, contig comp4387_c0_seq1
AGAAGGTCTTCATTCAATCTGCCCCCGATAGAATCATCTTTCACATATGAATCTCCACTGTCCCGTAATCCATGCGACACTTGGGCATCAAAGCTACCTTGAATCAAAAATGGTTGAAAGAAGGCAACGGCATAATTGTTCCAATCGTCGAAGTCAAAAATTCGTTCTCTAATGAACTCAACTTCCTTGGATCCCCACCAATTCGCTCTCACGTTAAGCCGGTTGTCAATTCTGGCTGTGTATAAACCAGCCAACAGTTCGTAATCCATCTCATTATCACCCAAGAGATTATATGTTATGTTTAATTTTTGTAATCCTCTCACAGCCACTGCTACACTAGCAGGCAAATAAGGCTTGACGTTTTTTCTAGATTGCGGTGGATGACGATTGTACTGCACAGTGTTGAATTCAAAGTAAGCGTAAACGTCTCCCAATATTTCACTCTGGCTGTCGATATTGAATTCAACCATATAATAACCAACATTGTTAGTAATAGTATTTTCCCGAATGAACATTTCTTTTTCCATTCCTTTGACAGCAAAAACACCTTTACTGCAGACGTTCTTCTCAAATCGTGATAGACTGATGTTCACGCGGGCAAAATGACCATCAACGGTGAATTCGAAGTCTGTGTTGTCAATGAATCGAGATTTATTTACAAAAACTGTGTGAGTAAAATTTTCGTTATATTGCCACACGTAGGGAAGAGTCAAGGCAACACCACTGCCTCCATTTCCTTCCATGGTAATGCTGTCAAAAATCCAGTGAAATAGATTATTTGATTCCCGAATATCCCAACTAAACTG
>12174 ENA|HAFE01012175|HAFE01012175.1 TSA: Proasellus meridianus, contig comp23950_c0_seq1
GTTTTAAACAAGAATAGCGCCGGGGCTGTTGGAGGCCTGAAAAAGGCTCCAACGTGGGAATATCACCAAAGAACTGAAATGGCTCCAGACTGCTCGCAATTATTCGTCTGTTCCGATCATCAATGCATCGAAAGAGAAATGGTTTGTGACGGAAGAAGAGACTGCAACGAAGGTGAGGATGAAAATGACTGTCTCGATTTGGAATCGTTGGAAGTCAGACTAGTTAATGGAAGCGGTCCATACGAGGGAAGAGTGGAAATAAGAGTTGAAGATGAATGGGGTCAAGTGTGCGACGACATGTGGGGTCTCCAAGATGGAGATGTTGTCTGCAGACAACTCGGCTATTCAAAGGGGGCAAAAAAGACGTTCACAAACTCACGGTTCGGAAGTGGTGAAGGCCATTTCTTGATGGATGATTTGAACTGTAAAGGAACCGAAGAAAGTTTGGCACTTTGCGACTTCGCTGGATGGAACAAAAATGATTGCACAAAAACTGAGGCGGCCGGAGTCCAGTGTTATCTCGACTCAGAGAAATGTTCAGCCAGTCAATGGCAATGCAAAAATGGTCGTTGCATCGGATTTTCATACTATTGTGACCAGATAGACGACTGTGGAGACGGTAGTGACGAAAACCCAGAACAATGCTCTTCTCCTGTCGAGGTACGCGTGGTCAATTCCAAGGGATCAGAGTCAGACACTTTTAAACCAAAGAACCTTGGAAGAGATGCGGCGACAGACAGAATGGAAGGAAGAGTGGAAATTCGCTTTAAGGGGCTTTGGGGAACTGTATGCGATGACAACATTGAAGTCAAAGAAGGGAACGTCTTCTGTCGTATGGTTGGTTATAAGGGAGCTGCAGCTGTTCACAAAAACAATTCGTTTGGATCGGGTACTGGACCCGTTTGGATGGACGGACTTGAATGTCAAGGGAAAGAAAAAGTCATCACTGAATGTAAACATCAACCGTGGGGAAGAAGCAATTGTGATCATAATGAAGATTTGGGAGTTACGTGTACCAATCACTTGCCTACTGAGGACTCGCGGGGTAAATCTTTACAATCTGAGACTACAACAAGTTTACCCGAAATGAGTGAAATTTTCAAAGCAAAATGTGGGGCCCGATACGTCGAAGATTCCCCCCATGAAGTGCTTGCTACGCCAAGAATCGTAAGCGGTTATTTTCCCCGCCCTGGAGCTCAGCCATGGATGGTTGGAATTCGTCGCAGAACGGGAGCGGGAACAGTTCACGAATGTGGTGCGTCAATTTTATCAGACGATCTCATTTTAACCGCTGCTCATTGCATTTTTAAATATCCTATTTCTGAGTATATCGTTAGGACAGGAGATTACAATAATGAGGAACGAGACGTATACGAGCAAGAATGGCGAGTTGAGAACATCGCCATCCACCCAGAATTTGACAAGCATGTGCTGTTTAATAATGATGTAGCGTTGATAAAGATCAAAAGAAAAGATGGAAAAGGAATTACGTTCAGCGAAAGGGTTCAACCAATATGCCTCGTGAAGTCCAACTGGGAATATATTCCAGGACTCAACTGCACCGTCGCTGGATGGGGTACTATGGGGTCAAATTCAGGTTATTCGCGAATACTCCAATCTACTCTTCTGCCTATTATTTCCAAAGATGTTTGTAGAGCAGATGAAGCATATGGTTCAACGCGAATTTCAAAAGGAATGTTTTGTGCAGGATATATGGAAGGAGGCATAGATACATGTCAAGGAGATTCTGGTGGGCCATTAGTCTGCTACATTGACGGAATGTACACCGCAGTTGGGATTACAAGTTGGGGTCATGGGTGCGCAAGGGCAAACAAACCTGGAGTGTACACAAAGCTGACTCAATATCTCAATTGGATATACAATATGTCACTGGCTATTCAAAAAACTAAACAAAAATAAATAATTTTATGAAGTACAGTACGTATTTTTAAGTCATGCTCTTTATTTTCTTAAAAAAAAAATAGTTTTTGTCTCATTAAATAGATTTCATAAAT
>16258 ENA|HAFE01016259|HAFE01016259.1 TSA: Proasellus meridianus, contig comp33104_c0_seq1
AGTACTTTTTTTTTTTTTTTTCTTTGTTTACACAATTTATTATTAAATAAACGTAAGCACATAACAAATAGCAATGATAAAAAAGGTAAAAGCACTTTTAAGCAGTAGGCAGTATTTTTCCAATCATTTTATGATTACTCAAAACAGGAGGAAACAATCAAATTGATGCTTGATTTAATTAATAACATGCTACATACAAAACGTAAGAAAGACATTCATAATCCAACTTAATTGGACATTGAGATCAAATAATGAACAAGACAGTGACAAGAAAGACTTCACTCGAAGTTGTTATCAATTTAAATTTAAATAAAAGAGGCCTATAAAGAAGGAGTCCCCCTTATCTATCAGATATTGGTCTTGCAAGGGTGCAATTACCAAGCCATGCGGTAGTACTGCTATAGACAAGTTCACAAACAGCAGCATTGTTATCGAAGGTTTGCTCAGCCACTTTAAACTCAGGATTCACTGATAGTCTAAATGTGTATGTGCCAGCGGGTAAATCTGTAATATCTATCCACTGGCAATCGATATTATAGGCATATGTATCTGTGCAACCAGGACTAATTCCTTGATCGCCGAAGTTGGCACATTTGAAAACGGGTGTTATGCCGGGGGCACAATTGTTGTCCTCCAAACAAAATGACGCTTTGTGCCCCTCAGCCACTTTCGTACCATTGGCATCAGTAATGTCATAATGGGCAAATACTTCCATACTGTGGTAATGCATGTGGCACTGATGCCATTGCCAATGGGATTTAGGAAGAAGTGGCATAAAAGCATCATCTCCCTGGTTCACAATCCTCGCTGTAAAGCGAAGCAGTCGTCGACTTTCCAGATGCCAGCCATAACCAGAATCCATATACTTATAAGCACTTGATGCTAAACAGTTTTCTTCTATCGCGCACTGAAGAAAGAATAGTTGTTTATCTTCTAAATGGGCTGATCTTGACAATTCATAGTGGTCAGGAGCTAAATCGGCCATTTTGTTAACGCAGGTGACTCCTGCTATATTTGAATTTGGAATTGGGCCTGGACAGGTAACTTCATCAACGGGATCATGGAGACATCTATTTATAGAATCTTCGTTTCCGGTGCATTTTACTCCACTTAAGACCATATCTGTCGAATTTCCTCCAAAGTATCCAGTTGAAGGAGCTGACTGGGCCCATTTTAAACCTAACTGTTTACAAATAACCATGGCCTCTAATAAACTCCAATCGTCACCACAAAGAACTCCCCATTTTGAAGCCCCCGGTAACAACACTTCTACTCTTCCTTCTTCCTTGATTCGACCCCCTTCTAGACGAACCTGAACTTTCCCTCCAAAAGTATCCATTATCACATCTTTTTTCAGCAATTTAGGAGCATCTTTTGGGGGCGGCGGCATTGTCGTAGCAGGTGCAGGTGTTGTTTTCAATTCGCTCCGACAGGCGACTCCCGCCGCTTCGTCCCGTTCGCAGTCGTGTTTGCCCCATCCATCGTGGCGACACTCCTTCAGTCGTTTTTCAGTTCCATAACAAAATAAATTGTCCATCCAGTAATCATGTCTGACTTGTCCAAAATGGCTGTTGTACGTGACTTTCTGAGCGTCTGGGAAGCCAAGTTCCTTACAGACGATTTCACCTTCTCGCAGATCCCATTCATCGTCACAAATATTACCCCATCGATTTTCATGATAAATTTCCACATTTCCTTCTGAATTTTCTCTGCCGTCAACTAATCTGACCTGTCCTTCATAAGGTCCATTTCTTCCTCTCATTTTAGTTAGTCGTCTTCTAACGAACTCCATGCGACGTTTTCCAGCGTGACGTAATCTTCTTACTCTTCTGCGAGGGGCCCCTTCACGTTGAGGTTGGGATCCTTCCCGCCGAGGAAGCGTTTCCTCGCGTCGAGTGGGAGCTCCTTCAGGTTGACGAAGAGGCCCATTGTGTTGTGGTGTAGGGCCTTCGTGTTGGTTGGATGTTCCTTCGCGATGGCGGAAACGCCGCCTTCGTCTGCGTCTTCGTCGAGCGATTTCTAAGTCATCAGCTAACACCGATATAAAAAAAAGCATAATTAACACTATCTGGATCAGCTTTGAGACATTCATTTTAATTAAGTATTAGTTATTTATTAAAAAATTAAGTTTATTTCTACCAATCAAATCGTTTA
>57456 ENA|HAFE01057457|HAFE01057457.1 TSA: Proasellus meridianus, contig comp66850_c1_seq1
GAAGGAGTGTGGATTAAGTCGCCTAAATATCGGAGAAAGTGGCAAAATTCCCTCGTCGAGTGAGGCATTCTACGAAATACCATCGAGGAAGATGTCTTGTTCATCGAAATTCCAATGCAATAATGGTCGATGTGTGTCGAAGACACTTTTCTGCGACGGTAAAAATGATTGCGGTGACAATAGCGATGAGGCTAAGTGTGCCGTGACAGTCAGCCAGAACATTAGGCTAATTGAAGGAAAAGCTGCCCATGAAGGGAATATTCAGATTCAAATGCAAGGGGAGTGGGGCTATGTTTGCGACGATGACTTTAGTTGGGAGGAAGCCGACATCGTTTGTAGAAATCTTGGGTATCCAGGAGCCTCAAAGTTCACACGAAATAACGAATTTGGAATTACTACCAAAGAATTATTGAGAAGTTCGCCACGTTTTTGGTTATCTGGTTTGAATTGTTCTGGGCACGAATCTAATATCGCCGAATGCCCCTCTTTGGGGCTGGGGCATCACGACTGTGGACCCACCGAGATCGCTGGAGTAATCT
>24959 ENA|HAFF01024960|HAFF01024960.1 TSA: Proasellus ortizi, contig c24149_g1_i1
GGCGCTTGTATTCGATTAGGATTCAACAGGGGTGCTCATTCCGAAACAAGGGGATACATTTTTGGTGGAAAAGATAAGCTCGCAAGAGTCCAAGAAGCTGCCGTCTGCGCCTCAAACAGCTTCAATTTCTCAGATTGTCCTGTCAAGCTTTTGAAAAAGGAGGATATTATACTTTCAGCTGTTGGCCTACGTTGTAGGAGAAATACGGTTTCAGAATGTCCATCTGGATGGCTTCGTTGGGGAAAGAAATGTTACCGAACAGAATCTACGGAACTGATTAATCACGCAGATGCCAGGGAAAAGTGTGAAGCTGAAGGTGCTAGATTACTCAGCATAACATCGCAGGAAGAAAACAACTTTTTGTCAGATCTTCTGTCTTCAGTCTCTTCCAATCCCAACGCTGGCTTCCATTCTGGAGGAGTGAGTCTTTTTATGCATGGATCAAATTACTGGATTTGGGAAGACACAAAAATGCCTCCAGTAACTCAACTTTCTTTTACCAAATGGTGGTTGGGATGGAAAACGCCACCTGTGAAGTTCCAGAATCCAAAGAATCATGAACCACCAGAAGACTATGACGCTCTACCACTTTGTATTACACTTCACAGGATGTTTTCCTTATCGCAGTCGCAAAAGAAGCAGCAGACAGAGAACCAGTCGGCGCAGTTCTTCTTCTGGAAGTTAAGTGATTGTACTGACAAGCTCGGCTACGTTTGTGAACGTGACCCTAATGACATAGGTTGCATCGTTGGAAGAGGCGAAAATTACAACGGTACAGCCAGTGTAACTACTTCCGGATCTTCATGTCTGCCGTGGAAAGCAAACGCAGGAGCTTATCGAGGCTTATCGAAAGTTCGACAACTGAGAGAGAACTACTGCTTGAATCCTGACGGAGATGACCTTCCCTGGTGTTACGTAGAAGGAGGAACCACTGAATTCTGCGATATTCCAAGATGTCAAACTTCTGAACCAGTAGCATCCTACAGTGTAAGTACATCAGCTTGCGGATCTGATACGTTCAAATGTTCAAGTGACGAATGCATTCATCTGGAGTGGGTTTGTGATGGGCAAGTTGACTGCAAAAATGGAAAAGATGAAAAAGGCTGCCCCGATTACAGTAACTTATTCTCAAAACTTTCTGCTAAAAAATTAGTTGGTAGTGAAACCGAAAAATGGGTATTTTCACCGAAAACGACTTGCGCAAGTAGATGCGTCCAGGCTAAAAATTTCGTGTGCCATTCCTTCAATTACGAAGAATCATCTTCCACTTGCGTTTTAAACAAGAAAAGCGCAGGGGCAGTTGGGGGCCTGACTGAGGCTTCAACGTGGGAATATCACGAAAGAACTGAAATGGCTCCAGATTGCTCGCAATTATTCGTGTGTTCTGATCATCAGTGCATTGAGAAAGAAATGGTTTGTGATGGAAGAAGAGACTGCAACGAAGGCGAGGATGAAAACGATTGTCTCGAATTGGAATCGTTGGAAGTAAGACTTGTTAATGGAAGCGGTCCACACGAGGGAAGAGTGGAAATAAGAGTTGAAGATGAATGGGGTCAAGTGTGCGACGACATGTGGGGTCTCCAAGATGGAGATGTTGTCTGCAGACAACTCGGCTATTCAAAGGGGGCAAAAAAGACGTTCACAAACTCACGGTTCGGAAGTGGCGAAGGTCATTTTTTGATGGATGATTTGAACTGTAAAGGAACCGAAGAAAGTTTGGCCCTTTGTGACTTTGCTGGTTGGAATAAAAATGATTGCACAAAAACTGAGGCTGCCGGAGTCCAGTGTTATCTCGACTCAGAGAAATGTTCAGCCACTCAATGGCAATGCAAAAATGGTCGTTGCATCGGATTTTCGTACTATTGTGACCAAATAGACGACTGTGGAGACGGTAGTGACGAAACCCCAGAGCAATGCTCTTCTCCTGTCGAGGTACGCGTGGTTAATCCCAAGGAATCGGGCACGCAGTATTATAAGCCCAAGAACCTTGGAAGAGGAGCAGCTACCGACAGAATGGAAGGAAGAGTGGAAATTCGCTTTAAGGGGCTTTGGGGCACTGTATGCGATGACAACATTGAAGTCAAAGAAGGGCACGTCTTATGTCGTATGATAGGTTATAAGGGAGCTGCAGCTGTCCACAAAAACAATTCGTTCGGATCTGGTAGTGGACCTGTTTGGATGGACGGACTGGAATGTCAAGGGAAAGAAAAAGTCATCTCTGAATGTAAACATCAGCCGTGGGGAAGAAGCAACTGTGATCATAATGAAGATTTGGGAGTTACCTGTACTAATCACTCGCCTACTCAGGACTCATTGGGTAAGTCTTTACAACCAGAGACTTCGGAAGTGGCGAAGGTCATTTTTTGATGGATGATTTGAACTGTAAAGGAACCGAAGAAAGTTTGGCCCTTTGTGACTTTGCTGGTTGGAATAAAAATGATTGCACAAAAACTGAGGCTGCCGGAGTCCAGTGTTATCTCGACTCAGAGAAATGTTCAGCCACTCAATGGCAATGCAAAAATGGTCGTTGCATCGGATTTTCGTACTATTGTGACCAAATAGACGACTGTGGAGACGGTAGTGACGAAACCCCAGAGCAATGCTCTTCTCCTGTCGAGGTACGCGTGGTTAATCCCAAGGAATCGGGCACGCAGTATTATAAGCCCAAGAACCTTGGAAGAGGAGCAGCTACCGACAGAATGGAAGGAAGAGTGGAAATTCGCTTTAAGGGGCTTTGGGGCACTGTATGCGATGACAACATTGAAGTCAAAGAAGGGCACGTCTTATGTCGTATGATAGGTTATAAGGGAGCTGCAGCTGTCCACAAAAACAATTCGTTCGGATCTGGTAGTGGACCTGTTTGGATGGACGGACTGGAATGTCAAGGGAAAGAAAAAGTCATCTCTGAATGTAAACATCAGCCGTGGGGAAGAAGCAACTGTGATCATAATGAAGATTTGGGAGTTACCTGTACTAATCACTCGCCTACTCAGGACTCATTGGGTAAGTCTTTACAACCAGAGAC
>71919 ENA|HAFF01071920|HAFF01071920.1 TSA: Proasellus ortizi, contig c62440_g1_i1
GGACATCTGTGACACCAGCAAGGAGCTCATTGTTGAGGAAAGAGTTCTCCTTTATTACAAATACGATAACAGCCCAATCGATTGCGTCAAAATTTTTTCTTCAGCATTTGATGTTAAGAAATTTGGCTTCAGGTTACTTCAATTCAATCTTTTTAATTCGAGTACCGATCCAATGGTGCCTGACCGCATTATACTTTACGATGGAGATCTTTACAATGAGACAACAAAAGTAATCGATGAATTGAGTTCTACTTCAATGCTGAGTTCGATGTTCTTTAAGACTAAAGGGACTAGATTATCCGTGCAGTTGCACGCTACTGGTGCCTCTGGTACTTATGGGTTTGTTGCTGAAATAGTTACTCTGCCCATATCAACTATTGGTTTAGACCGAGATCTCTTGCACAACATGACCTACAATCAGTTTTATAACAATCAAGAAGGTGCCATTTTCGCTGTCACTGCAGGCGAAGTCAATCCTTGGATAGCGATTGGTTGGAATAGGATAGAAGAAAATGGATTGCAGTTGTACGAAAATATTACTACTACTGAGGGATCAATAAAAATGGATCTGCAAAATATGAGAACTCTATATTTCAAGAACAATCTTGTAAGGAACAACACAGGGGGTCTGCATATTGTGGCTGGATCCAATGGAGCAGCTACCAAACTATGGGCTAATATAACCAATAATTTATTTGAAGGAACTAAACATCGGCCTTCACTGCATATTGAATCCAAAGAAAGGTCTGCCTACCAACAGGCACTTATTGCTAACAATGATTTTAGTTGGGCTAATTCTCCTTATCACGATGTTATCACATTGGCACAGATTGTCTCAGATTTTAGCTACAATTACGTTCACAGCAATTTAGGGCGTCATATTCTCGACATTTACGGATTTGAAAAAGTTAGACTCCCAGTTTACCAGACAACATCACATAACAGCTTTGCAAAAAATAGAGCCGTGGACCCAACGTTTTCCGGCACCATAATAGCAGGTAGCGCAGGACAGCAATACGTGGACAATGTCTTTTATAATTTGGAGAATGCTTATGAATTGGTTGCTGTGAACGAATCAGTGTCGGGTTTAAAGAGACGATGCAACTATTCCAGTGAATGTGATGACATTCCATGGTTCCAAGACTATCAAGGGTACTTGGGTGTCCTAAGATCTGATGTTTGGAAGACTCCAATTGATGCTCGCAGTAATTGGTGGGGCTTTAACACGACGGTTGCTGTCAGCGGTAGAATTCGCGATAAACTGGATGACTTAAGTCTTCTCAAAGTTGACTACCAGGGTTGGAAATTAGATAACTTCAGTTTACTACAAGGATGCGAACCTGGTTACTCGCTGGTTGGGAACGCTTGTTATCATTACGTTGGATCACCTATTACATTCTACGAAGCAAAAGACTTTTGCAAAAGGGACAATGGCTCTTTACCTTACTTACAAAGGGACTATAATGAACTAAGAGTCTGGATTAAGAAACAACAACCAGAGTATCTTTGGGATTATGATATGGTCTGGGTTGCTCATTACGACCACCTGTCAGGTTGCACTGTATTTGTTGACTATAAAGTACGCACCGTGAACTGCGATCTCAACTTGCCATTCATCTGTGAATCAGATTCTGATGACAAAATTGATGCTTCTGCATGGGTGTCCGATACGCTTGTAATCGCCGCCATAACTGCTACAATCGGATGTATTCTTTTGGTAATCGCATGTCTGTCGTGTTGGGGATGTAAGTCTAAGCAGCGCCGACATGAACGGATCATCAGAAGGAATTCAATAAGAGCTTCAATCAGATCTAACCGATCGGTGATGTCCTCCAATAGCGGTGGATTCACAGATATTGGCCATCGGCGAAGAATGATCGAGGAACCCAACCGAACTCAGGCCATCAAGGGGGCAGAGGGGCTTACAAATGGTACTCTAAGATCAAACGGCATCAACAGTTCTTTCAATTCCATTTCGAAATCAAATCTGAACTATTCCGTTGACGAGGATCCAAGTTATGTAGTTTACGAAACCACTCAAAGCCCACCAACTTTCAATCAACACTTGGATACAAGATTTGCGCATGACCCTGACCTTGAAAATGCCAATGTAAAAGCTATTCTGCAACCAAGTTTCGATGTGGCTTATCAGAATCAGGGCTTCCGTGACAACTCTACATTTGCTTCCGCAGAGGCTTCTGTCAATGGCTTTGATTCGAGGGAAGTCTCTCATAATATTTGGACAGGATCAAACAATAATTTGCCTGGTTCTAGCACGCCTTCAAGTTTTCGAGATCGGTCTATCGGAGGATCCACGACTCATCTAGGCCCAGCCCATCATCCTCATGAAACGTCTGGGCTCGATTCTCCTTCCTTATTCAGAGATGACATTCATTTAAAAGCTACCTTACCTCGTGACGCAGCTCCAGGTCAGAGGTTCGTATCGGCGGATGTTTTAAACCCACGAACCCATCATGAGGCCTACACATTGGGGGATAACTTTGAGCAGGGTCTTTCACAGAGTCAACCACTTGAAACTGCGATGTAAAGGAATTCTTTTCTTTCCTTCGCACTTATTTTGTTTAGCTTTGTCTAATGCAGATGTGATATTGTTAAGATAATGATGTCAACCACACCAGGTACCTAATGTGATAATAACTTTATATAAAAGACACGATTTTTAAAGGGACCCTGTAGTTTTTTAGTAAATATGTTTTTCGGGTGAAAAATTTTTGACACCTTATTCCAGGCGTGCTGACGAAGTTACCCTTCAGGGGAAACAGTAAGACGTCAGTTCGTCAAACTTTGATGTGAGCTTCCACATATATTTTTGTGGCAATTAGGTAAATTACGAAACCAACACGTGGTGTTACTTCTATTTGCAAACATGATGAACTTCCTACCTTTGTTGTACTTCAAATTCATTTAAGTATAGATTGACTATATTTTGTGTAATGTTGATATTATAAGCTTATTCCAATAAAATGCTACACTAAAATCGCGGTTATTTGTAAGCCACTTGCGGTAGCTTTGTAGATGCAGCAAACATTAATAAGTAAGTAATAAATATAGAAGAGTTAGTTAATTGGAACAATAATTAAGTGTTCAATAATTTGTATATTTTCTTAAATGTTTGTATCACTACATTAATAAGAAAAACTGTGCAGCTTTAAAGTATTCACATCCTATTTTTTTATAAAGATATATCTTTTGTACATTACTAAAAGTATTCTCCCATTTTATATTTATAAGACTGTTCTTAAGTAACGTTGTTTCTATTTATTATTATTTTTTACAATTAAACCATCGCGAATGAAGTGAGTACAAAAATAGAAACGTTATACCACAAGTGTAACTGTTTAATAATTTCTACATTAATTACCATTGTTCTGTTAGAAATATTTAATGAGTTTTTAATACCTGCATTGAAATTGAAAGAATATTCGGATCCATTTTATTTGTAATATAAATTAAGATTGTCTTGTTTGCGGCTTCGTCAGGTTTGTCTAATTATTC
>73783 ENA|HAFF01073784|HAFF01073784.1 TSA: Proasellus ortizi, contig c64319_g1_i1
AGCCCAACCTCAACGCGAAGGGGCCCCTCGTAGAAGAGTAAGAAGATTACGTCACGCTGGAAAACGTCGCATGGAGTTCGTTAGAAGACGACTAACTAAAACTAGAGGTAGAAATGGACCTTATGAAGGACAGGTCCGATTAGTTGACGGTAGAGAAAATACAGAAGGAAATGTGGAAATTTACCATGAAAATCGATGGGGTAATATTTGTGACGACGAATGGGATTTGCGAGAAGGTGAAATCGTCTGTAAGGAACTTGGCTTCCCAGATGTTCAGAAAGTCACGTACAACAGCCACTTTGGACAAGTCAGACATACTTACTGGTTGGACAATTTATTTTGCTATGGAACTGAAAAACGACTGAAGGAGTGTCGCCATGATGGATGGGGCAAACACGACTGCGAACGGGACGAAGCGGCGGGAGTTGCCTGTCGGAGTGAATTGAAGACCACACCTGCTCCTGCAACGACGATGCCGCCCCCAAAAGATGCTCCTAAATTGCTGAAAAAAGACGTCATAATGGATACTTTTGGAGGGAAAGTTCAGGTTCGTCTAGAAGGGGGTCGAATCAAGGAAGAAGGAAGAGTAGAAGTGTTACTGCCAGGGGCTTCAAAATGGGGAGTTCTTTGTGGTGACGATTGGAGTTTATTAGAGGCCATGGTTATTTGTAAACAGTTAGGTTTAAAATGGGCCCAGTCAGCTCCTTCAACTGGATACTTTGGAGGAAATTCGACTGATATGGTCTTAAGTGGAGTAAAATGCACCGGAAACGAAGATTCCATAAATAGATGCCTCCATGATCCCGTTGATGAAGTTATCTGTCCAGGACCA
>74187 ENA|HAFF01074188|HAFF01074188.1 TSA: Proasellus ortizi, contig c64728_g1_i1
CAATTGCCAAGCCATGCGGTAGTACTGCTATAGACAAGTTCACAAACAGCAGCATTGTTATCGAAGGTTTGCTCAGCCACTTTAAATTCAGGATTCACTGATAGTCTAAATGTGTATGTGCCTGCGGGTAAATCTGTAATATCTATCCACTGGCAATCGATATTATAGGCGTATGTATCAGTGCAACCAGGACTAATTCCTTGATCGCCGAAGTTAGCACATTTGAAAACGGGAGTGATTCCAGGAGCACAATTGTTGTCCTCCAAACAAAATGAAGCTTTGTGCCCCTCAGCAACTTTTGTTCCATTGGCATCAGTAATGTCGTAATGGGCAAATACTTCCATACTGTGGTAATGCATGTGGCATTGATGCCATTGCCAATGGGATTTAGGTAAAAGTGGCATAAAAGCATCATCTCCCTGGTTCACAATTCTCGCGGTAAAGCGAAGTAGTCGTCGACTTTCTAGATGCCAG
>12836 ENA|HAFG01012837|HAFG01012837.1 TSA: Proasellus parvulus, contig comp25242_c0_seq1
TGCACTGGAAACGAGGAGTCCATAAACAGATGCCTCCATGACGCTGTGGACGCCGTTAGCTGTCCAGGACCAATTCCAGATTCAAATATAGCGGGAGTCACCTGCGTCAACAAAATGGCCGATTTAGCTCCTGACCACTACGAGTTATCAAGATCCGCGCATTTAGAAGATAAACAGCTGTTCTTTCTTCAGTGCGCGATTGAAGAAAACTGCTTAGCTTCGAGTGCTTATAAGTATATGGATTCCGGATATGGTTGGCATTTGGAGAGTCGCCGATTACTCCGTTTTACGGCTAGGATCGTGAATCAGGGAGATGAATCTTTTATGCCGCTGCTTCCTAAATCACATTGGCAGTGGCATCAGTGCCACATGCATTATCACAGTATGGAGGTATTCGCCCATTACGATATCACTGATGCCAATGGAACGAAAGTTGCAGAGGGGCACAAAGCGTCGTTCTGCCTGGAGGACAACAACTGCGCCCCAGGAATCGAACCAGTTTTCAAATGTGCTAATTTCGGCGATCAAGGAATCAGCCCTGGATGTACCGATACGTATGCCTATAATATTGATTGCCAGTGGATTGATATTACGGATTTACCAGCTGGCACATACACTTTTAGACTTTCAGTGAATCCTGAATTTAAAGTTGCAGAGCAAACCTTCGATAACAACGCTGCTGTTTGTGAACTTGTCTATAGCACCACTTCTGCATGGCTTGGCAATTGCACCCTTGCCCGACCAACCTCTGATAGATAAGGGAAACTTTCCCATTTTAGATCTCATATATGTTAATGAAAATGATGGCACGTTCTTATGAAGCCTTAACACCGCCTTGTATTCTTAAAGATCTCAATTATTTA
>38418 ENA|HAFG01038419|HAFG01038419.1 TSA: Proasellus parvulus, contig comp65825_c0_seq1
CTTTGCGTCTCTTCTCCTTTTTCGTGGCTTTCCTTCGCTGTCATGCCAAATCTAATGCCAGCCCAAGTCCTTGGGTAACACCTAAGCCCTACATCGTTTCTATGGGTGCAAGAATTCTCAAGTTCAGACTCATCATCACTCTTGCATTTGAGGATATCGATGTCAAATTCATCACATTGCACGTTACTTAAAATAATTTTCGAGTCTTTTCCCGTGGATGTTAACTCTCCAGGTTCAAGGTACCAATCCTCTGGATTCAGAACATAACCCATTTGCTGACAAGCAATTGCTGCAGTATCCTCTGTCCATCCATGATTACATACAGATCCCCAAATACCATGAGAGAATACCTGGAGTCTTCCTTCCATTTCATCTCTTCCACCAACAAGTTTCACCGGAATTTCAGGACTAAAGGTGACGTTTTCATCAACAGGATTCAGGTCGTTATCAACTGTCCTGTCAGTTGATATTATGTTTTCAGGAAGTTCATCAATGTGGCCTCCTTCAATGAGAGCTTTTATTTTCTCCTTCTCAGTTATTCCGGCTAAAGTAAAACGAACCCTTTTGTTGTTGGATCCTTCAGTTCTCAGAGTACCTGTGATCATCATTCCAACTCCTTCGGCAAATTCTAAAGTTGTTCCAAATGGAATAGTTAATATTCCAGTATGCTGGACATAAATATCCTTTACCACACTGTAAAAGTCTTTAGTTAACGGAATATTGCCATTGATTTCACCTCCAATAATAGAATCATCTAAGGGATTAAAAAAGTTAGGCTCTGCATACTGAGGAGGACTGGTAACAGGAGTGTCCATGTTGTTATCGCTGAGAAGGAACGGATGAAATTCTATGACCGCTAGATTGTATCGGTCCCTTCTGTCAAGCACTCTGTCGAATATTTCCCTTTCATCTTTCCTTCCTAACCAGTTATAAGAGGCGTTGATTGGAGCACTCTGGTCTAAGGCATGCGAAGACAATTCATAAAGAGAATTTGGATTTTCAATTAAGTTTCTGTAGAGTTCAACGTTAAATGAACCAATACAAATTACACCAGAAGCTTTGCTGCGAGATGATATGGTTGGATATGCCTCTAAAATGGCGTTATTTTTCACAGTGTTTCTAGTAACAAAAATATATTGATCTAGTGCTCTGAGGTTCAATGTTAACAACATCACATAGATACCAGAGTTGTAAGTGAAGGTATTTTCAAAAATTCTGGCTTTCAAAGGCAGCTGCACTAAATCCAGGATATCTTCATTATGTACTTCCAATGTTCCTCGTTTATTTTCGTGAAACTCGTTCCACATGATAGTCAAATTCATGTTAACTGCCGGATGGATCGAAATGGCCAGTCTTTCGTTTCTGATAAACAAATTATGACCAATGTGAAACCTCCGAACTTTTCCATCCTTCCTCCAGCAAGATTCAATTTTGAGAGCGGCATCCACACTTTCTTCAAATGTATTTGTGCTTACATTAATAAATCCTTCCCTGCAGAAATTGCCCACTAAGATACCAACGTCTAAATTTCCTTCAAATTTAGAATATGCCACTCCAGTTTCTTGGTGAATCCTAGTATCGAGACCACTTTCATTAAACCAAAGAGCTACCCCTCTTCCTTGGTTATTTGAAATAACGCTCCAAGTGATGTTCTGTTGGCCACCCTCGTACGTTACATTGACACCATCGCCGATGTTGTTTGCGATATTTGAATAAGTCACGTTAACGTCACCAGCTCCACCTCGAACATTTAAGCCAGAACCAAACAAATTATCCGTTAGGTTAGATTTATGAATGAGAACCAAGCTTCTCATGTCGTCGGCGGAAACCCCGTGGCCAATGTTTCGTACAATCCTCGAATTGTTAACAACAAGATCGGGACTTTTGTATGTATGAGCAATGACTCTCATGTACATAACAACTTGATGTCGAGGCTGAGCTTTAAAAGTAACATATATGCTATTTGTGGTTGAAACAACTG
>72242 ENA|HAFG01072243|HAFG01072243.1 TSA: Proasellus parvulus, contig comp85816_c0_seq6
CGATTTGCGGGACCTTGCAAACTATTTAAATGTAAACGTTACAATTGGAAAAAAAATTATCAACGTGCCTTCGTTAAATAAAATAGCACGGGTAAGTGTAGTTACATATATTTATTTTACCTTCAATGTAGCAAACCAATGACCCTCCAGAATCTCCTTGACATGTGTCGATACCTCCTTCCATGTATCCAGCGCAAAACATTCCTTTGGAAATTCGCGTTGAACCGTACGCCTGCTCTGCTCTACATACATCTTTGGAAATGATTGGCAGTAGCGTTGATTGTAATATTCGCGAATATCCTGAATTGGAACCCATCGTACCCCATCCTGCAACGGTGCAATTGAGTCCAGCAACGTATTTCCAATTCGAATTCACGAGGCATATAGGCTGAACCCTTTCACTGAATGTGATTCCTTTACCATCTTTTCTTTTGATCTTTAGCAATGCTACATCATTATTAAACAGAACGTGTTTATCGAATTCAGGGTGGATAACAATGTTCTCAACTCGCCATTCTTGCTCATAAACGTCTTTTTCCTCATTATTGTAATCTCCGGTCCTCACTACGTACTCTGAAATAGGGTATTTAAAGATGCAATGGGCGGCGGTGAGAATGAGGTCCTCAGATAATATCGACGCTCCACATTCGTGAACAGTTCCCGCCCCGGTTCTACGTCGAATTCCAACCATCCATGGTTGAGCTCCTGGGCGGGGAAAATAACCGCTTACGATTCTTGGCGTAGCCAGTACTACATTGGGGGAATCTTCCACGTATCGGACCCCACACTTTGTTTTGAAAATTTCATTCACGTTGGGTGTTTTTGTCGAAACTTCAGCTTGTAACGATTTACCTACAGAAGAAGGCAGGTCATTTGTGCAGGAAACTCCCAAATCTTCAGTGTGATCGCAGTTGCTTCTCCCCCAAGGCTGATGTTTGCAATCCGTTATGACAATTTCTTTCCCATGACATTCCAGGCCGTCCATCCATACTGGCCCACTACCAGAGCCGAATGAATTATTTTTATGGACTGCTGTGGCCCCCTTATAACCAGCCATCCGACATATGACGTGTCCTTCTTTTACTTCTATATCGTCATCGCATACGGTGCCCCAAAGTCCTTTATAACGAATTTCCACTCTTCCTTCCA
>21697 ENA|HAFH01021698|HAFH01021698.1 TSA: Proasellus racovitzai, contig comp34399_c2_seq1
TGCTTTTAACATTAAACCTCAGAGCATTGGATCAGAATATATTTGTAACTAGAAACACAGTGAAAAATAATGTTATTTTAGAGGCATATCAAAGCATATCATCTCGAAGTAAAGCGTCCGGTGTAATTTGCATTGGTTCGTTTAACGTTGAACTTTTCAGAAATTTAATTGAAAATCCAAATTCGCTTTATGAGTTATCTTCGCATGCTTTAGATCAAAGTTCTCCTATCAATGCCTCTTACAATTGGCTGGGAAGGAAGGATGAAAGGGAAATATTTGATAGAGTGTTTGATAGAAGGGACCGATATAATTTAGCTGTAATAGAATTTCATCCATTTCTTCTCAGTGACAATAACATGGACACACCAGTCACTAGTCCACCTCAGTATACAGAACCTAACTTTTATAACCCCTTGAATGATGCAATCATCGGAGGTGAAATCAATGGAATCATTACTTTAACTAAAGATTTTTATAGTGTGGTAAAAGACATTTATGTTCAGCATACAGGAATATTTACTGTTCCATTTGGAACAACTTTAGAATTTGCTGAAGGAGTTGGAATGATGGTCACCGGTACTTTGAGAACTGAAGGAACGAACAAGAAAAAAGTTCGTTTTACTTTATCTGGAACTTCTGAGAAGGAAAAAATAAAGGCCCTTATCGAAAGTGGTCACATTGATGAATTGCCTGACAATATGACGTCATCTAACAAGACTATTGATGGCGAAATTAATCATGAGGACGAAAATACAACTTTTGGTCCTGAAATTCCGGTGAGGCTCGTAGGTGGAAGAGATGAAATGGAAGGAAGACTTCAGGTTTTCTCTCATGGCATTTGGGGATCAGTTTGTAATCATGGATGGACGGAAGATACAGCTGCGATTGCCTGTCAGCAAATGGGTTTTGTACTGAATCCAGAGGATTGGTACCTAGAACCAGGAGAGTTAACTTCAACAGGAATTGACTCAAAGATTATTTTAAGTAACGTCGAATGTGACGAATTTGATATCGATATCCTCGAATGCAAGAGTGATGATGAGTTTGAACTTGAAAATTCATGCAACCACAGAAACGATGTTGGCATTAGATGTTACCCGAGGACCTGGGCTGGTATTAGATTGGGTATGACAGCAAAGGAAAGTCACGTA
>24606 ENA|HAFH01024607|HAFH01024607.1 TSA: Proasellus racovitzai, contig comp37037_c0_seq1
GGAGTTTATTAGAGGCCATGGTTATATGTAAACAGTTAGGATTAAAATGGGCCCAGTCAGCTCCTTCAACTGGATACTTTGGAGGAAATTCGACTGATATGGTCTTAAGTGGAGTAAAATGCATCGGAAACGAAGACTCCATAAATAGATGCCTCCATGATCCCGTTGATGAAGTTACCTGTCCAGGACCAATTCCAAATTCAAATATAGCAGGAGTAACCTGCGTCAACAAAATGGCCGATTTAGCTCCTGACCATTATGAGCTATCAAGATCAGCCCATTTAGAAGATAAACAACTGTTCTTTCTTCAGTGCGCGATAGAAGAAAACTGTTTAGCATCAAGTGCTTATAAGTATATGGATTCTGGTTATGGCTGGCATCTAGATAGTCGACGACTGTTGCGCTTTACAGCGAGAATTGTGAACCAGGGAGATGATGCTTTTATGCCACTTTTACCTAAATCACATTGGCAATGGCATCAGTGCCACATGCATTACCACAGTATGGAAGTATTTGCCCATTACGATATTACTGATGCCAATGGAACGAAAGTGGCTGAGGGGCACAAAGCGTCATTTTGTTTGGAGGACAACAATTGTGCCCCAGGAATCACTCCCGTTTTCAAATGTGCTAACTTCGGCGATCAAGGAATTAGCCCTGGTTGCACTGATACATATGCCTATAATATTGATTGCCAGTGGATAGATATTACAGATTTACCCGCTGGCACATACACATTTAGACTTGAAATTAATCCAGAATTCAAAGTTGCCGAACAGACGTTTGACAATAATGCTGCAATATGTGTTCTCATCTATAGTTCACAGAGTGCTTGGATTGGCAATTGTTATTTGAGTAGACCGGGTCCTCAAATAATTGAAAAAAGTGACACAACAATAAAGACTTTAGAACATACAACTACAAGTGTAATAAAAGTAAGCTTGACTGAGACAATGAATGCCGAGTCGTCTTTAACTACTTCCGAGTTTAACACACAGAAAATTCTTGAAGTAACTTCAACAACAACATCTTTACCAATAACTGAGGCTCCAGATGAGGAAACTAATGAGATAAACTGAATTTTTTTTCAATGATTTGGTTTCACTGAAACCAGCCAGGACTGTTTTAAAATGTGTTCATTTTAACCAAAGCCATAGTATGCTATAGTATTTAGCATGTCCTTTTTTCATTTTAAAAAACACTGCCTGGATTTTCATCCATTATT
>38104 ENA|HAFH01038105|HAFH01038105.1 TSA: Proasellus racovitzai, contig comp45187_c0_seq1
AACAATAATTTTTTAAGAAAATAAACGCATGACTTTAATTAAAAATACGTACTTCATATATGAATTATTTTTGTTTAGTTTTTTGAATTGCCAGTGACATATTGTATATCCAATTGATATATTGAGTCAGCTTTGTATACACTCCAGGCTTGTTTGCCCTTGCGCATCCATGACCCCAACTTGTAATCCCAACTGCGGTGTACATTCCGTCAATGTAGCAGACTAATGGTCCACCTGAATCTCCTTGACATGTATCTATGCCTCCTTCCATATATCCTGCACAAAACATTCCTTTTGAAATTCGCGTTGAACCATATGCTTCATCTGCTCTACAAACATCCTTGGAAATAATAGGCAGAAGAGTAGATTGGAGTATTCGCGAATAACCCGAATTTGACCCCATAGTACCCCATCCAGCGACGGTGCAGTTGAGTCCTGGAATATATTCCCAGTTGGGCTTCACGAGGCATATTGGTTGAACCCTTTCGCTGAACGTAATTCCTTTTCCATCTTTTCTTTTGATCTTTATCAACGCTACATCATTATTAAACAGCACATGCTTGTCAAATTCTGGGTGGATGGCGATGTTCTCAACTCGCCATTCTTGCTCATATACATCTCTTTCCTCATTATTGTAATCTCCTGTCCTAACGATATACTCAGAAATAGGATATTTAAAAATGCAATGAGCAGCAGTTAAAATGAGATCGTCTGATAAAATAGACGCACCACATTCGTGATTTGTTCCCGCCCCTGTTCTGCGACGAATTCCAACCATCCATGGCTGAGCTCCAGGGCGGGGAAAATAACCGCTTACGATTCTTGGCGTAGCAAGCACTTCATGGGGGGAATCTTCAACGTATCGGGCCCCACATTTTGCTTTGAAAATTTCATTCACTTTGGGTAAACTTGTTGTTGTCTCGGATTGTAAGGGTTTACCACGTGACTCCTCAGTAGGCAAGTGATTGGTACAGGTAACTCCCAAATCTTCATTATGATCGCAATTGCTTCTTCCCCACGGATGATGTTTACATTCAGTGATGACTTTTTCTTTCCCTTGACATTCCAATCCGTCCATCCAAACCGGTCCAGTACCAGATCCGAACGAATTGTTTTTGTGGACAGCTGCAGCTCCCTTATAACCTACCATACGACATAAGACGTGCCCTTCTTTGACTTCAATGTTGTCATCGCATACGGTGCCCCAAAGTCCTTTAAAGCGAAGCTCTACTCTTCCTTCCATTCTATCAGTCACCGCCCCTCTTCCAAGGTTCTTGGGCTTATTATACTGAGTGTCCGATCTATTGGAATTGACCACGCGTACCTCGACAGGAGAAGAGCATTGTTCTGGGTTTTCGTCACTACCGTCTCCACCGTCTTCTATTTTGTCACAATAGTACGAAAATCCGATGCAACGACCATTTTTGCATTGCCATTGAGTGGCTGAACATTTCTCTGAGTCGAGATAACATTGGACTCCTGCAGCCTCAGTTTCTGTGCAATCATTTTTGTTCCATCCAGCGAAGTCGCAAAGAGCCAAACTTTCTTCGGTTCCTTTGCAATTTAAATCATCCATCAAAAAATGACCTTCACCACTTCCGAACCGTGAGTTTGTGAACGTCTTTTTTGCCCCTTTTGAATAGCCGAGTTGTCTGCAGACAACATCTCCATCTTGGAGACCCCACATGTCGTCGCACACTTGACCCCATTCATCTTCAACTCTTATTTCCACTCTTCCCTCGTGTGGACCGCTTCCATTAACTAGTCTCACTTCCAAAGATTCCAAATCGAGACAATCGTTTTCATCCTCGCCTTCGTTACAGTCTCTTCTTCCATCGCAAACCATTTCTCTCTCAATGCATTGATGATCAGAACAGA
>13170 ENA|HAFI01013171|HAFI01013171.1 TSA: Proasellus rectus, contig comp29245_c0_seq1
TGCATTGGAATTGATCTTCAGCACATTCTTCTTTTCCAGTTCGACAGATTACTCCAGCAATCTCTGTGGGTCCACAGTCATGATGCCCCAGCCCCAAAGAGGGACATTCGGCGATATTTGATTCATGCCCAGAACAATTCAAACCAGATAACCAGTAACGTGGCGAACTTCTCAACAATTCTTTGGTAGTAATTCCAAATTCATTGTTTCGTGTGAATTTGGAGGCTCCTGGATAACCAAGATTTCTACAAACGATGTCAGCTTCCTCCCAACCAAAGTCATCGTCGCAAACATAGCCCCACTCCCCCTGCATTTGAATCTGAATATTCCCTTCATGGGCAGCTTTTCCCTCAATTAGCCTTATGTTCTGGCTGACTGTAGCGGCACACTTTGCCTCATCGCTATTGTCACCGCAATCATTTTTACCGTCGCAGAAAAGTGTCTTCGATACACATCGACCATTATTGCATTGGAATTTCGATGAACAAGACATCTTCCTCGATGGTATTTCGTAATATGACTCACTCGACGAGGGAATTTTGCCACTTTCTCCGATATTTAGGCGACTTAATCCACACTCTTTCTTTTGTTCGTCATACAATATTCCTTTGCATTGAGAATTGTCCAGGCATCTCTTTGCGCAAACGCCTAATTCCTCTCTGTAAAGGACTTGAATCAAGTTCCTCACAATCATTGTTGACGAATGATGTTCCTCCAGAGTTGAAATGAACCTTTTACAAGCTCTTTCATCGTCTCCTCTAGGGCACTGCCTAGTGCCATCACATATCTGGTCTGCTGTTATACAGGTACTTGATCTCTCGCAGTGGTATTCAGTTGGATTGCATCGAACCTTAGAAGCATCCAAATCTTCAAAATTTGTTGGTTTAGGATCGAATGGTTTTTGATTCGAAAATGTTGGTGGGCTTACTGGTTTTAAGGGCTTTAGTAACGTTGGTCTTATACCAACAGCTGGATTTATATTGGCATTATTGGAATTAGGCACTGGTGTTATTCTTGGACTATGTTCAACGAAGGTTTCACCACCGTTGCCTCCTCCATTTTGCGGAAATACACTTGTTCTGGTGTCAATATCAGCGCAGTAAGGTACATCACATTCTTCCGTAACTTCAGGACCAACGAAACACCAAGGTCTAGGTGAATTATTAGGGTTCCTGCAGAAGTTATGGTTTCCCAAAAGACTTACATCAAAGGAAACTGTCGATGATCTAGCGTGAGCATTTCTGCCAAGCAAGTTATTTATGTTAGGGTCTGCCCAATTTAGGCAGGGTAGTCCTGTTACTGAAATATTGGCATAGCCTGAATATGTTGATCCAATTCCATTTCTACATCCGAAATCAGTAAGTGGAGCTTCGCAAATGAATGGTCTAGGAGTCGAACATTCTGTGACGCTGAAGAAGTAGAATCCCGCGTCGTATTGAGCAACTTCATTTGACGACTCCAGACGATCTTTATTCTTTGCTAAAGGGAAAGATTTCTTAAGACTTAAACAAGCTGGGGATGGAACTGAATTTGGCAAAACAGGAGAATTCAAACGTTCTGTAACGTTCCACCCTGGCCACCACCTTTGATAACGTAAAGGAAATCTTGATGACTGCCATGCCCACATCATTCCACCTCCAGCTAATAAGACTCCCACTCCATCTGTATAGAATTCAAGATCTTTATCCATGTTCTTTAACATGGAGGATATAAACTCGTGTTTCATCTGTTCATTAATAGTAATTAAGTTGCCTCCAAATCTTTGACACATTGACTGTGCTTCATTTCGTGGCAAGGCAAATGCATTTTTGGCCAAATAACAAGTATTACCCCATCTATGCCATAATTTCGAGGTCTGAGGGCACCTCGAGGATGACTCCACCGTACATCTTAAGGATACTGAGTAGTCTTTGTCACTACAACCGTTATCACAGACAACTGAGGAGCAGGAGTCAAGAGTTCTTGCTCCTACTGGACACCTTAAATTAACACTCAAGGCCTCCTTGCTCGGAGTGATTTTAGTGGAAAACCAAGTGGAAAATCCAATATAGCCTAGTCTTTGGCACAAGAGGGACGCAACTGCATCATTAAAGGAAGATGGTGTAACTTGGGCCCATCGACTTCCCGTATGAAGAACTTGAACTTGACCAGCTCCCTGCTGCCTGCTGTGAACCAATCGGACATTTTCTCCTGTAGGGGGCGCTCCTATTTTTACCCCTGGACAATCTATACCCCCTTGGCAGGACTTTGTGACGGGGTTAAAAACTAAGTTCCTCCCACAGGAAAGAGAGAACCCTCTTCCCCCCCAGCAAGATATGTACCTGTCGCAGTCTGTTGGATGGGGGTACAATCCAAAGTCTGTTGGGCATCGAGGATCAGCTGCCAGCGATTTGGAAAACCCAAGAATGTAGATGATGATGGCAAATGAAATGGACAAAGCTTTGTGAGTTGCAAATGACACGAATTTCGTCATGTCGTCGACCAAACTATAAATAACTTATTAGCGAGCCAGCGAAAACGTAGTGAGTAATTAGGTTCGATCAAAAGTTCTTAGTTATATAAATAGTTCTTAGTTGCAATCAGAAATTTAATTTAATTATTATTAGT
>14623 ENA|HAFI01014624|HAFI01014624.1 TSA: Proasellus rectus, contig comp32399_c0_seq1
AAATGAAAAAGGGACACGCTAATACATACTATGGCTTTGGCTAAAATGAACACATTTTTAAACAGTCCTGACTGGCTTCATTGAAACCAAATCATTCAAACCAAATTCATTTTATCTCATTGGTTTCCTCATCTGGAGCCTCAGTCACTGGTAAAGATGTAGGTATTGAAGTTACTTCAGAAATTTTCTGTGTGTTAAACTCTGACGTAGTTAAAGACGACTCGGCATTCATTGTCTCAGTCATGTTTACTTTGAAAACACTTGTAGTTGGCTGTTCAAAAGTCTGTGTAGCTGTGTAACTTTTTTCAGTTATTTGTGGACCCGGTCTACCCAAATAACAATTACCAATCCAAGCACTCTGTGAACTATAGATGAGAACACATATTGCAGCATTATTGTCAAACGTCTGTTCGGCTACTTTGAATTCTGGATTAATTTCAAGTCTAAATGTGTACGTGCCTGCAGGTAAATCTGTAATATCTATCCACTGGCAATCGATATTATAGGCGTATGTATCGGTGCAACCAGGACTAATTCCTTGATCGCCGAAGTTTGCACATTTGAAAACTGGAGTGATTCCTGGGGCACAATTGTTGTCCTCCAAACAAAATGACGCTTTGTGCCCCTCAGCAACTTTCGTTCCATTGGCATCAGTAATGTCGTAATGGGCAAATACTTCCATACTGTGGTAATGCATATGGCACTGATGCCACTGCCAATGGGACTTAGGAAGAAGTGGCATAAAAGAATCATCTCCTTGGTTCACAATTCTCGCTGTAAAGCGCAACAGTCGTCGACTTTCAAGATGCCAGCCATAACCAGAATCCATATACTTATAAGCACTTGATGCTAAACAGTTTTCTTCTATCGCGCATTGAAGAAAGAACAGTTGTTTATCTTCTAAATGCGCTGATCTTGACAACTCATAGTGGTCAGGAGCTAAATCGGCCATTTTGTTGACACAAGTCACTCCTGCTATATTTGAATTTGGGATTGGTCCTGGACAGGTAACTTCGTCAACGGGATCATGGAGGCATCTATCTATGGAATCTTCGTTTCCGGTGCATTTTATTCCACTTAACACCATATCAGTCGAATTTCCTCCAAAGTATCCAGTTGAAGGAGCTGACTGAGCATATTTTAAACCTAACTCTTTACAGATAACCATGGCCTCTAATAAACTCCAATCGTCACCACAAAGAACTCCCCATTTTGAAGCCCCAGGCAACAACACTTCTACTCTTCCTTCTTCCTTGATTCGAGATCGGAAGAGCGTCGT
>27038 ENA|HAFI01027039|HAFI01027039.1 TSA: Proasellus rectus, contig comp50634_c0_seq1
GTTAATGGAAGCGGTCCACACGAGGGAAGAGTGGAAATAAGAGTTGAAGATGAATGGGGTCAAGTGTGCGACGATATGTGGGGTCTCCAAGATGGAGATGTTGTCTGCAGACAACTCGGCTATTCAAAGGGGTCAAAAAAGACATTCACAAACTCATGGTTCGGTAGTGGCGAAGGTCATTTCTTGATGGATGATTTGAACTGCAAAGGAACCGAAGAAAGTTTGGCACATTGCGACTTCGCTGGATGGAACAAAAATGATTGCACAAAAACTGAGACTGCCGGAGTTCAGTGTTATCTCGACACTGAGAAATGTTCAGCCAGTCAATGGCAATGCAAAAATGGTCGTTGCATCGGATTTTCGTACTATTGTGACCAAATAGACGACTGTGGAGACGGTAGTGACGAAAGCCCAGAACAATGCTCTTCTCCTGTCGAGGTACGCTTGGTCAATCCCAAGGGATCAGAGTCAGACACTCAGTATTTTAAACCCAAGACCCTTGGAAGAGTGTCGGCGACGGACAGAATGGATGGAAGAGTGGAAATTAGCTTTAAGGGACTTTGGGGAACCGTATGCGACGACAACGTTGAAGTCAAAGAAGGGCACGTCTTATGTCGTATGGTAGGTTATAAGGGAGCTGCAGCTGTGCACAAAAACAATTCGTTCGGATCTGGTACTGGACCCGTTTGGATGGACGGACTCGAATGTCAAGGGAAAGAAAAAGTCATCACTGAATGTAAACATCAGCCGTGGGGAAGAAGCAATTGTGATCATAATGAAGATTTGGGACTTACCTGTACCAATCACTTGCCTACTGAGGACTCACGGGGTAAATCTTTACAATCTGAGACTACGACAAGTTTACCCAAGATGAATGAAATTTTCAAAGCAAAATGCGGGGCCCGATACGTAGAAGATTCCCCCCATGAAGTACTTGCTACGCCAAGAATCGTTAGCGGTTATTTTCCCCGCCCTGGAGCTCAGCCATGGATGGTTGGAATTCGTCGCAGAACAGGGGCGGGAACAATTCACGAATGTGGTGCGTCCATTTTATCAGACGATCTCATTTTAACTGCTGCTCATTGCATTTTTAAATATCCTATTTCTGAGTATATTGTTAGGACAGGAGATTACAATAATGAGGAAAGAGACGTGTACGAGCAAGAATGGCGTGTTGAGAACATCGCCATCCACCCAGAATTTGACAAGCATGTGCTGTTTAATAATGATGTAGCTTTGATAAAAATCAAAAGAAAAAATGGAAAAGGAATTACGTTCAGCGAAAGGGTTCAACCAATATGCCTCGTGAAACCCAACTGGGAATATATTCCTGGACTCAACTGCACCGTCGCTGGATGGGGTACTATGGGATCAAATTCAGGTTATTCGAGAATACTCCAATCTACTCTTCTGCCTATTATTTCCAAAGACGTTTGTAGAGCAGATGAAGCCTACGGTTCAACGCGAATTTCAAAAGGAATGTTTTGTGCAGGATATATGGAAGGAGGTATAGATACATGTCAAGGAGATTCTGGTGGGC
>61822 ENA|HAFI01061823|HAFI01061823.1 TSA: Proasellus rectus, contig comp67211_c0_seq4
GCGATAAACTGGATGACTTAAGTCTTCTCAAAGTTGACTACCAGGGTTGGAAATTAGATAACTACAGTTTACTACAAGGATGCGAACCTGGTTACACGTTGGTTGGGAACGCTTGTTATCATTACGTTGGAGCGCCTATTACATTTTACGAAGCAAAAGACTTTTGCAAAAGGGACAATGGCTCTTTACCTTACTTACAAAGAGACTATAATGAACTAAGAGTCTGGATTAAGAAACAACAACCAGAGTATCTTTGGGATTATGATATGGTTTGGGTTGCTCACTACGACCACCTGTCAGGTTGCACTGCATTTGTTGATTATAAAGTACGCACCGTGAACTGCGATCTCAACTTGCCATTCATATGTGAATCAGATTCTGATGACAAAATTGATGCTTCTGCATGGGTGTCCGATACACTTGTAATCGCAGCCATAACTGCTACAATCGGATGTATTCTTTTGGTAATAGCTTGTCTGTCGTGTTGGGGATGTAAGTCTAAGCAGCGCCGACATGAACGGATCATCAGAAGGAATTCAATCAGAGCTTCAATCAGATCTAACCGATCAGTGATGTCCTCTAATAGTGGTGGATTCACAGATATTGGCCATCGGCGAAGAATGATTGAGGAACCCAACCGAACTCAGGCCATCAAGGGGGCAGAGGGGCTTACAAATGGTACACTAAGATCAAACGGCTACAACAGTTCTTTCAATTCCATTTCAAAATCAAATCTGAACTATTCCGTTGACGAGGATCCAAGTTATGTAGTTTACGAAACCACTCAAAGCCCACCAGCTATTAATCAACACTTGGATACAAGATTCGCGCATGACCCTGACCTTGAAAATGCCAACGTAAATGCTATGCTGCAACCTAGTTTCGATGTGGCTTATCAGAATCAGGGATTTCGTGACAACTCCACATTTGCTTCTGCAGAGGCTTCTGTCAACGGCTTTGATTCGAGGGAACTCTCTCATAATATTTGGACAGGATCAAACAATAATTTGCCGGGTTCTAGCACGCCTTCGAGTTTCCGAGATCGGTCCATCGGAGGATCCACGACTCAACTAGAACCAGCCCATCATCCTCATGAAACATCTGGTCTCGATTCTCCTTCCTTATTCAGGGATGACATTCATTTAAAAGCCACCTTACCTCGTGACGCAGCTCCAGGTCAGAGGTTCGTATCGGCGGATGTTTTAAACCCACGAACCTATCATGAAGCCCACACTTTGGGAGATAACTTTGAGCAGGGTCTTTCTCAGAGTCAACCTCTCGAAACTGCAATGTAAAGGAATTCTAGTATTTCCTTTGAACTTATTTTGTTTAGCTTTGTCTAATGCAGATGTGATAATGTTAAGATGTCGACCACACCAGGTACCTAATGTGATAATAACTTTATATAAAAGACACGATTTTAAAAGGGACCCTGTAGTTCTTTTAGGAAATATGTTTTTCATTTGAAATTTTCTTGACATTTTAATCCAGGCGTGCAGACGATGTTACTCTTCAAGGGAAGCAGTAAGATGTCACTTCGACAAACTTTGATGTGAGTTTCCACAAACATTTTTGTGGCAGTTAGGTTAATTACGAACCGAAACGTGGTGTTTTTTCTGTTTGCAAACACGATGAACTTTCTATTTTTGTTGTACTTTAAATTCATTTAAGTGTAGATTGACTATATTTTGTGTAATGTTGATATTTTAAGCTTATTCCATAATTTTCTACACTTGCGGTAGCTTTGTACATGCAGCAGACATTAAGAAATATGAAATAAAGAAGAGTTAGTTAATTCTAACACTGTCCTACTAGTGTACATTAGTTTGTATATTTCCTTAAATGTTTGTATCACTACATTATTAAGAAAAACCGTGCAGCTTTAAAGTATTCATATTCTTATATTTTTATAAAGATATATCTTTTGTACATAACTATAAACGTTTTCTCCCTTTTTATATTTACAAGACTGTTATTAAGTAACGTTGTTTCTATTTATTATTATTTTTTACCTTTAAACCATCGCGAATGAAGTAAGTACAAAAATAGAAACATTATATTACAAGCGTAACTGTTTAATTATTTCTACATTGCCATTGTTCTGGTTGAAGTTTTTATATACCTGCCTTGAAATTGAACATAGTTTCAAATCCATTTTATTTGTATCGTAAATTAAGATTGTCTTGTTTGTGGTTTAAGAGAGACGGCTTCGTTAGGCTTGTCTAATTTTTCTTGTAAATTTATTAGTTAGCTTAGTCATCCAATTCTCCTTGCACTGCAGACGTCAATCCGTCCACTTTGCCTTGTGAAGAAAATTATCAAAAATAACATAAAATTGCGATTCTATTTTAATTTTTTAAGATTTAAATTAATACTGTAGGATGTAGAATGTTTAGTTTTTACTTGTAATTCAATAGTTTGCTACAAAATTTTTTTGTTTAATTTGAATTAATGTTTAAGGAAGAAGTAATTAAATCTATTAAGTTTTGTAGATCAAAATGATGTCATAAAGAATTTAAATATGAAGAAATTAGGGCTCATTAATTAAATGTTCTATTTAGATATTTTTCATTACAGAAAAGATCGCCTTTTTACATTCTGTTATTTTATAAAGTAATGAAACCACGATAAGTAAGCCACTGCCATTTCTTACATTAGTGGTACATAAATTTCCTTTAATACTCTTTACAATCAATAAAAACATATTACATGATAATAATTAAATGACTTAATTTAGTTTTAATAAGAAACTATGGCTATTATTTATAGAAAATTAAGAAAATTCCTCATTAAACTAATTTTTTGGATAATAACCGAAGTCCGCAGAAAGTAATAGTTTTAAGTTGAATTTAATAAATTGTGAAATGAAATGATCTTGCTTTAACTGTTAAAATAAGTTTCACTTTTGTATAATTTTTTCCTTAGCTTATGTCGTTGTACAAATGAACATTATTTATTTCCTAGTCACTGTACTATATTTTGCATTAAGATTGTTTTTATTGCAATCCGAATTGAATAGGGAATCACAGGAATCAAGCAAGTTTATAGTTTTTCTTTTACAAACAAAATGCCACATTGATCTTGACTACCTATCTGATATTCTTGAGACCGATTTGATTCTCTATTCTCTGGTACTTTCTGGCATTGTATATATACACATGTTGGTGTATATTGTAATTGTATCTAAGTTGTATTTTATGTACATATATATTTGCAATATTTTTCTTAGTATTCAATAATTTTAGGTCTTTCTGTAATTATATTATTATTTTAAAAATGATGAAACCCGTAAAAGCTGTTATTTTATATGACTATAAGAATTTTTTAACTTTTTGTATATTTAGAATACATGGTTTCAATATATGATTTTATAGAAACTTAAAAAAAAAAAGTACTCTGCGT
>33087 ENA|HAFJ01033088|HAFJ01033088.1 TSA: Proasellus solanasi, contig comp51087_c0_seq2
AATGAGCTGACCCTTGACCCCAAGGGTTTGGTCAACCAGTTCATGAGTCAGTTATTATTATTACCTTTACAGTATTCGCTCCTGAGGTTCTCGAATAGCTTCAGAAGAAAATAGTGTCTGGTCACGTTTCCGCAACAGTTGAACGGTGATATTAATTGTGCCATCTACCCCGTTAATTATTCAGCTGAGTGCCCAATGCCCATGGTTTGTTAATAGTCATTAATTATTATCAATTCACAAAAATTTTATTTGAACTAAACGAAAAGCTGTTTAGAAAGAAATTTATTTTTTGTAATAAATAAATACAATTACTTAAAATGAACTTCTCGAAGCTGATCCAGATAGTGTTAATTATGCTATTTCTGATATCTGTTTTGGCTGATGACTTAGAAATCGCTCGACGAAGACGCAGACGGAGGCGGCGATTCCGCAATCGCGAAGGATCCTCCAACCAACACGAAGGACCTACACCACAGCACAATGGTCCTCTTCGTCAACCCGAAGGGGCTCAACTTCGACGCGAGGTAACGCTTCCTCGGCGTGAAGGAACCCAACCTCAACGTGAAGGGGGCCCTCGTAGAAGAGTAAGAAGATTACGTCACGCTGGAAAACGTCGCATGGAGTTCGTTAGAAGACGTCTAACAAAAATGAGAGGTAGAAGTGGACCTTACGAAGGACAGGTCAGATTAGTTGACGGCAGAGAAAATTCAGAAGGAAATGTGGAAATTTATCATGAAAATCGATGGGGTAATATTTGTGACGACGAATGGGATTTGCGAGAAGGTGAAATCGTCTGTAAGGAACTTGGCTTCCCAGATGTTCAGAAAGTTACGTACAACAGCCATTTTGGGCAAGTCAGACATGCTTACTGGTTGGACAATTTATTTTGCTATGGAACTGAAAAACGACTGAAGGATTGTCGCCATGATGGATGGGGCAAACACGACTGCGAACGGGACGAAGCAGCGGGAGTCGCCTGTCGGAGCGAATTGAAGACCACACCTGCACCAGCAACGACGATGCCGCCCCCAAAAGACGCTCCTAAATTGCTGAAAAAAGATGTTATAATGGATACTTTTGGAGGGAAAGTAGAGGTTCGTCTAGAAGGGGGTCGAATCAAGGACGAAGGAAGAGTAGAAGTGTTATTGCCTGGGGCTTCAAAATGGGGAGTTCTTTGTGGTGACGATTGGAGTTTATTAGAGGCCATGGTTATCTGTAAACAGTTAGGTTTAAAGTGGGCCCAGTCAGCTCCTTCAACTGGATACTTTGGAGGAAATTCAACTGATATGGTCCTAAGTGGAGTAAAATGCACCGGAAACGAAGATTCCATAAATAGATGTCTTCATGATCCCGTTGATGAAGTAACCTGTCCAGGACCAATTCCAAATTCCAATATAGCAGGAGTGACCTGCGTTAACAAAATGGCCGATTTAGCTCCTGACCACTATGAATTATCAAGGTCTGCCCATTTAGAAGATAAACAACTGTTCTTTCTTCAGTGCGCGATTGAAGAAAACTGTTTAGCGTCAAGTGCTTATAAGTATATGGATTCTGGTTATGGCTGGCATCTGGAAAGTCGACGACTGTTGCGCTTTACAGCGAGAATTGTAAACCAAGGGGATGATGCTTTTATGCCACTTTTACCTAAATCCCATTGGCAATGGCATCAGTGCCACATGCATTACCACAGTATGGAAGTATTTGCCCATTACGACATTACTGATGCCAATGGAACGAAAGTGGCTGAGGGGCACAAAGCGTCATTTTGTTTGGAGGACAACAATTGTGCCCCAGGAATAACTCCCGTTTTCAAATGTGCTAACTTCGGTGATCAAGGAATTAGTCCTGGTTGCACTGACACATACGCCTATAATATCGATTGCCAGTGGATAGATATTACGGATTTACCCGCTGGCACATACACATTTAGACTATCAGTTAACCCTGAATTTAAAGTGGCTGAGCAAACCTTCGATAACAATGCTGCTGTTTGTGAACTTGTCTATAGCAGTACTACCGCATGGCTTGGCAATTGCACCCTTGCAAGACCAACCTCTGATAGATAAGGGGGACTTATTCTTAATAGGCCTCTTTTATTTAATTTTCCATTGTTAACAACTTCGAATGAAGTCTTTCTTGTCACTGCCTTGTATATTATTTGATCTCAATGTCCACATTGGATTGTGAATGCATTTCGTACGTTTTGTACCAAAATATTAATTAAATCAAGCATCTATTTGATTTTCTTTTTTTTAGTAATCATTAAATGATTGTCAAAATACTGCTTACTAGTTGCTTAAATGTGCTTTTAACTTTTTTTTTATTGTTGCTAGTTGAATTGCAATGAAAGAGTATTTGTAAATGTGCTTACGACTACGTAAAAATAAATTATGTAAACAAAGTGAAGTCTATTACTATTTTTTCTTTGACAGCTTGAAATTAATCCAGAATTCAAAGTTGCCGAACAGACGTTTGACAATAATGCTGCAATATGTGTTCTCATCTATAGTTCACAGAGTGCTTGGATTGGTAATTGTTATTTGGGTAGACCGGGTCCTCAAATAATTGAAAAAAGTGACACAACAACACAGACTTTAGAACAGACAACAACAAGTGTTGTCAAAGTAGACATGACTGAAACAACGAATGCCGAATCATCTTTAACCCTAAAAATTTCTGAAGAACCTCCAATAACAACATCTTTACCAATGACTGAGTCTGAGGAAACTAATGAGATAAAATAAATTTGGTTTCAACGAAGTCAGCCATGACTGTTCAAAAATGTGTTCATTTTAGCCAAAGCCATAGTATGTAATAGCGTCTCCTTTTTTCATTTTAAAAAACACTGCCAATAGATTTTCATCAAGTATAGGTAACAGTGGAATACTTGTGTCATATATGTATATTTTATAGGAACATCTATTGTTTTGTGTTGTCTAAGACTCTAAGTTATGACAAGATAACAGTAGATCTTTGAAAGTATAAAGCAAAAGATTTTGGAGCAAATCTTTAGAAAACCAGGAAAAAGTATGATTATATTTTTTCATAATAAATGGAAAATTAATTTAGTTTATTTTATTA
>43521 ENA|HAFJ01043522|HAFJ01043522.1 TSA: Proasellus solanasi, contig comp56896_c1_seq1
TTTTTTTTTTTTTTTAAGAAAATAAACTCATAACTTTAATTAAAAATACATGATGTACTTCATAAATGAATTATTTTTGTTTAGTTTTTTGAATTGCCAGTGACATATTGTATATCCAATTAAGATATTGAGTCAGCTTTGTATACACTCCAGGCTTGTTTGCCCTTGCGCACCCATGACCCCAACTTGTAATCCCAACTGCGGTGTACATTCCGTCAATGTAGCAGACTAATGGCCCACCAGAATCTCCTTGACATGTATCTATACCTCCTTCCATATACCCTGCACAAAACATTCCTTTTGAAATTCGCGTTGAGCCATATGCTTCATCTGCTCTACAAACATCTTTGGAAATAATAGGCAGAAGAGTAGATTGGAGTATTCGCGAATAACCTGAATTTGACCCCATAGTACCCCATCCAGCGACGGTGCAGTTGAGTCCTGGAATATATTCCCAGTTGGACTTCACGAGGCATATTGGTTGAACCCTTTCGCTGAACGTAATTCCTTTTCCATCTTTTTTTTTTATTTTTATCAAGGCAACATCATTATTAAACAGCACATGCTTGTCAAACTCTGGGTGGATAGCGATGTTCTCAACTCGCCATTCTTGCTCGTATACGTCTCTTTCCTCATTATTGTAATCTCCTGTCCTTACAATATACTCAGAAATAGGATATTTAAAAATGCAATGAGCAGCAGTTAAAATGAGATCTTCTGATAAAATTGACGCACCGCATTCGTGAACCGTCCCCGCCCCTGTTCTGCGACGAATTCCAACCATCCATGGCTGAGCTCCAGGGCGGGGAAAATAACCGCTTACGATTCTTGGCGTAGCAAGCACTTCATGGGGGGAATCTTCAACGTAGCGGGCCCCACATTTTGCTTTGAAAATTTCATTCGCTTTTGGTAAACTTGTCGTAGTCTCGGATTGTAAAGATTTGCCCCGTGAGTCCTCAGTAGGCAAGTGATTGGTACACGTAACTCCCAAATCTTCATTATGATCGCAATTGCTTCTTCCCCACGGCTGATGTTTACATTCAGTGATTACTTTTTCTTTCCCTTGACATTCCAGCCCGTCCATCCAAACCGGCCCGCTACCGGAACCGAACGAATTGTTTTTGTGGACAGCTTCAGCTCCCTTATAACCTACCATACGACATAAGACGTGCCCTTCTTTGACTTCAATGTTGTCATCGCATACGGTGCCCCAAAGTCCTTTAAAGCTAATTTCCACTCTACCTTCCATTCTGTCTGTCGCTGCCCCTCTTCCAAGGTTTTTGGGCTTAAAATACTGAGTGTCCGATCCCTTGGAATTGACCACGCGTACCTCGACAGGAGAAGAGCATTGTTCAGGGTTTTCGTCACTACCGTCTCCACAGTCGTCTATTTGGTCGCAGTAGTATGAAAATCCGATGCAACGACCATTTTTGCATTGCCATTGAGTGGATAAACATTTCTCTGAGTCGAGATAACACTGGACTCCTGCAGCCTCAGTTTTTGTGCAATCATTTTTGTTCCATCCAGCGAAATCGCAGAGAGCCAAACTTTCTTCGGTTCCTTTGCAGTTCAAATCATCCATCAAGAAATAACCTTCGCCATTTCCGAACCGTGAGTTTGTGAACGTCTTTTTTGCCCCCTTTGAATAGCCGAGCTGTCTGCAGACAACATCACCATCTTGGAGACCCCACATATCGTCGCACACTTGACCCCATTCATCTTCAACTCGTATTTCCACTCTTCCTTCGTGTGGACCGCTTCCATTAACTAGTCTCACTTCCAGAGTTTCCAAATCGAGACAATGGTTTTCATCCTCTCCTTCGTTACAGTCTCTTCTTCCATCGCAAACCATTTCTTTTGCAATGCACTGATGATCAGAACAGACGAATAATTCCGAGCAATCTGGAGCCAATTCGGTTCTTTGCTGATACTCCCACTTTGGGTCATCGGTCAGGCCTCCAACAGCCGCTGCGCTATTCTTGTTTAAAACGCAAGTGGAAGATGATTCTTCGTAATTAAATGAATGACAGACGAAATTTTTAGCCTGGACGCATCTAGTTGCGCAAGTCGTTTTCGGTGAAAATACCCATTTTTCGATTTCACTACCCACTAGTTTTTTATCGGAAAGTTTTGAGAATAAGTTACCGTAATCGGGGCAGCCTTTTTCATCTTTTCCATTATTGCAGTCAACTTGCCCATCACAAACCCACTCCAAATGAATGCATTCGTCATTAGAACATTTAAACGTATCAGATCCGCATGCAGATGTACTTCCACTGAAGGATGTTGCAAGTTCTGAAGTTTGACATCTTGGAATATCGCAGAATTCGGTGGTTCCTCCTTCTACGTAACACCAGGGAAGATCATCTCCGTCAGGGTTCAGGCAGAAGTTCTCCCTCAGCTGTCGAATTTTCGAGAATCCTCGGAAAGCCCCTGCGTTTGCTTCCCACGGCAGACACGAAGCTCCGGAAGAAGTTACGCTGGCTGTACCGTTGTAATTTTCGCCTCTTCCAACGATGCAGCCTATGTCTGTAGGGTCACGTTCACAAACGTAACCGAGCTTGTCAGTGCAATCACTTAACTTCCAGAAGAAGTACTGCGCAGACTGGTTGTTAGGCTGCTGCTTCTGTTGCGACTGCGAGAGGGGAAACATCCTGTGAAGTGTAATACAAAGTGGTAGAGCTTCAGGGTTCTCTGGTTGTTCTGGATTCTTTGGATTCTGAAACTTCACAGGTGACGTTTCAGAATCCAAAGAAGATCGGAAG
>30430 ENA|HAFK01030431|HAFK01030431.1 TSA: Proasellus spelaeus, contig comp28817_c0_seq1
ATTGGTGGGGCTTTAACACAACTGTTGCTGTCAGCGGTAGAATTCGCGATAAACTGGATGACTTAAGTCTTCTCAAGGTTGACTACCAGGGTTGGAAATTAGATAACTTCAGTTTGTTACAAGGGTGCGAACCTGGTTACACGCTGGTTGGGAACGCTTGTTATCATTACGTTGGATCGCCTATAACATTCTACGAAGCAAAGGACTTTTGCAAAAGGGACAATGGCTCTTTACCTTACTTGCAAAGGGACTATAATGAACTAAGAGTCTGGATTAAGAAACTACAACCAGAGTATCTTTGGGATTATGATATGGTCTGGGTTGCTCATTACGACCACCTGTCAGGTTGCACTGCATTTGTTGATTATAAAGTACGCACCGTGAACTGTGATCTCAACTTGCCATTCATCTGTGAATCAGATTCTGATGACAAAATTGATGCTTCTGCGTGGGTTTCCGATACGCTTGTAATCGCAGCCATAACTGCTACAATCGGATGTATTCTTTTGGTAATCGCTTGTCTGTCGTGTTGGGGATGTAAGTCTAAGCAGCGCCGACATGAACGGATCATCAGAAGAAATTCAATCAGAGCTTCAATTAGATCTAACCGATCAGTGATGTCCTCCAATAGTGGTGGATTCACAGATATTGGCCATCGGCGAAGAATGATTGAGGAACCCAACCGAACTCAGGCCATCAAGGGGGCAGAGGGGCTTACAAATGGTACTCTAAGGTCTAACGGCATCAACAGTTCTTTCAATTCCATTTCAAAATCAAATCTGAATTATTCCGTTGATGAGGACCCATGTTATGTAGTTTACGAAACCACTCAAAGTCCACCAACTTTCAATCAACACCTGGATACAAGATTTGCGCATGACCCTGACCTTGAAAATGCCAACGTAAATGCGATGCTGCAACCAAGTTTCGATGTGGCTTATCAGAATCAGGGCTTCCGTGACAACTCCACATTTGCTTCCGCAGAGGCTTCTGTCAACGGCTTTTATTCGGGGGAACTCTCTCAGAATATTTGGACAGGATCAAACAATAACTTGCCTGGTACTAGCACGCCTTCGAGTTTCCGAGATCGGTCAATCGGAGGATCCACGACTCAACTAGGCCCAGCTCATCATCCTAATGAAACGTCTGGGCTCGATTCTCCTTCTTTATTCAGAGATGACATTCATTTAAAAGCCACCTTACCTCGTGACGCAGCTCCAGGTCAGAGGTTCGTATCGGCGGATGTTTTGAACCCACGAACCCATCATGAGGCCCACACTTTAGGGGATAACTTTGAGCAGGGTCTTTCACAGAGTCAACCTCTTGAAACTGCGATGTAAAGGAATTCTATTATTTACTTCGAACTTATCTTGTTTAGCTTTGTCTAATGCAGATGTGATATTGTTAAAATGATGTCAACCACACCAGGTACCTAATGTGATAATAACTTAATATAAAAGACACGATTTTTAAAGGGACCCTGTAGTTTTTTTATAAAATATGTTTTCATTGGAAATTTTTTTGACATTTTAATCCAGGCGTGCAGGCAAAGTTACTATTCAGGGGAAACAGTAAGACGTCACTTCGTCAAACTTTGATGTGAGCTTCCACAAATATTTTTGGGGCAATTAGGTTAACTACAAAACCAACACGTGGTGTTATTTCTGTTTGGAAACATGATGAACTTCCCATTTTTGTTGTACTTTAAATTCATTTAAGTATAGATTGACTATATTTTGTGTAATGTTGATATTATAAGCTTATTCCAATAGGTTTCTACACTTGCGGTAGCTTTGTACATGCAGTAAACATTAAGAAATAAGTAATAAGGAAGAGCTAGTTAATTGGAACACTGTCTGTATTACTAGTGTACAATAGTTTGTATATTTTCTTAAATGTTTGTATCACTACATTATTAAGAAAAACCGTGCAGCTTAAAAGTATTTACAATCCTATTTTTTTTTATAAAGATATATCTTTTGTACATTACTAAACGTTTTCTCCCTTTTTATATTTATAAAACTTTGTTTAAGTAACTTTGTTTCTATTTATTATTATTTTTTACCTTTAAACCATCGCGAATGAAGTAAGTACAAAAATAGAAACATTATATTATAAGTGTAACTGTTTAATTATTTCTACATTGCTATTGCTCTGTTAGAAATATTTATATACCTGCCTTGAAATTGAACACATATTCGAATCCATTTTATATTTAATGTAAATTAAGGTTGTCTTGTTTGTGTCCTATGAGAGAAGGCTTCGTTAGGTTTGTCTAATTTTTCTTGTGAATTTATTAGTTGGCTTAGTCAATCAATTCAGCCTTGCACTGCAGACGTCAATCCGTCCACTTTGCCTTGTGAAGAAAATTGCTTATCAAGCATAATATTGCATCGCGATTCTTATTTTTCATTTTTTAACATTTAAATTTAATACTGTCGAATATTTAATTTTTATTTGTAATTCAATAGTTAGCTACAGAATTTTATGTTGAACTTTTCATTTTATTTTTACTTAATTTAAATTAATGTTTAAGGAAGAATTAATTATATCTATTAAGTTTTGTAGATTTAAATGATGTCATCATGAATTTTATAATTAATATATTTGTGCTCATTAATTAAATGTTCAGGGCTTTAACTTAGATTTTGATAAATAAGCTTTAACGATAATCCTCTTGCTATCATTACAGAAAAGATCTCCTTTTTATATTTTAATATTTTATAAATTAATTAATAATAGAACCACGGAAAGAGCCACTGCCATTTCTTACGTTAGTGGTACATAAATTTTCTTTTATACTCTCTACAATCAATAAAAATGTTTAAGATATTTTATCAGTAACGGACTTAATTAAGTTTTAAGAAGCATCTATGACTATTATTTATAGAAAATTAAGATCATTCTTAAAAAATTCCTCAATAAACTCACTTTTGGACAATAACCGAAGTCAACAGGAAGAAATATTTGTAAGTTTAATTCAATAATTTTTAAATGATCTTGCTATAACTATTTGAAGAAGTTTCTCTTTTGTATCATTTTTTTCGTTAGCCTTTGTACAAATGTACATTATTTATTTCCTAGTCACTGTACTATATTTTGCATTAAGATTTTTTTATTGCGATCTGCCTTGAATAGGGAACAGAGGAATCAATCAAGTTTATAGCTTTCCTTTTATATACAAAATGCCACATTGATCTTGACTACCATATCTGATATTCTTGAGACAGATTTGATTATCTATTCTTTGGTACTTTCTGGCATTGTATATATACACATTTTGGTGTATATTGTATCTAAGTTGTATTTTATGTAAATATATTTGCAATATTTTCCTTAGTATTCAATAATTTAAGGTCTTGCAGTAGTTATATTAATATTTGTAAAATGCTGAAACCCGTAAGAGCTCTGTTATTTTCTAGACTGGAATAATTTTATAACTTTTTGTATATTTAGAATATATGGTTTCAATATATGATTTTATAGAAACTTAAAATATTTTTCTTTATACCAAACTTAATGTATTTGATAGATACCTTAGTTAGTTATTGCACG
>84332 ENA|HAFL01084333|HAFL01084333.1 TSA: Proasellus beticus, contig comp98743_c0_seq20
ATTGGCGATAGAGACAAAAGGATTATAATGAGGCCAGTAGATACTGCGTCTACCTCAAGCTATCGTGTGGGACGGCAAGCTCACCATTATCAACCTAGAAAACTTGATATTAGACTATGTATTGAGGGAGACTGTAGCGGCAAAAGTTCTGGGTTTTTGGACATTTATAACTCTACCACTCAGCAGTGGATTCCTGTATGTGATAATAGATTCACTGAACGAAACGCTCAGGTTGTTTGCAATGAGCTCGGATTCAATCGTGTTAATATATTCCATGCTTGGGACAAGAGAACTGAATTGTACCCCAATGCTCTAATCAGAATTAGGTCATGGCCAGAGCCTATTCAATGCAAAGGTATGGAATCTAAACTTGAAGACTGTCCTATTCGTATGAACGGCCAAATCTACGATCATCACTACGAGTGTCCTTGGAACGGTGACTTTGTGTACGTTCATTGTGGTGACCTCAATCTTCCTGGCGATAATTTCGAGTACTGGGGTGGAATTAGATTTTCCATTCCTGATTTTGAGTTTAGCAATTTGTATGACAGAATTCATGATACAAACGTACCACACACTCACCACCACACACACGAAATCATTCCTGATCCATCCATCTTAGCATGGGTTGATATTATGGGTGCCGGTATCCTTCATAATGAAAAAAGTCCTGCAATTTTGTCCTTTTATGAGACACCAAAACTATTGGACGTTTCTGTAACTAATTCTGCTTATGATGGAGTAACTTTTGTATCCGCATATGAAAGTTTCGAGATGCTACACAATAGATTTGAACATAACTTGGGTGTTGGAGTATCTCTGATTGGCCTTACGGGCGAAACTAGAGAATCTGTTGAATCTTCATTCACTCCCGTGAAGGAGCTACGTCTTCCTTATCACATGTTTGGAATGGTTGATATCTGTGACACAAGCAAGGAGCTTATTGTGGAGGAAAGAGTTCTTCTTTATTACAAATATGATAACCGCCCTAGCGATTGCGTTAAAATTTTTTCTTCTGCATTTGATGTTAAGAAATTTGGCTTCAGGTTACTTCAATTCAATCTTTTTAATTCGAGTACCGACCCAATGGTGCCTGACCGCATTATACTTTACGATGGAGATCTTTACAATGAGACAACAAAAGTAATCGATGAATTGAGTTCTACTTCGATGCTGAGTTCGATGTTCTTTAAAACTAAAGGGATCAGATTGTCAGTGCAGTTGCACGCTACTGGTGCCTCTGGTACTTATGGGTTTGTTGCTGAAATAGTAACTCTTCCCATATCAACTATTGGTTTAGATCGAGATCTCTTGCACAATATGACCTTCAATCAATTTTATAACAATCAAGAAGGGGCCATTTTCGCTGTCACTGCGGGTGAAGTCAATCCCTGGATAGCGATTGGTTGGAGTAGGATAGAAGAAAATGGATTGCAGTTGTACGAAAATATTACTACTACTGAGGGATCAATAAAAATGGATCTGCAAAATATGAGGACTTTATATTTCAAGAACAATCTTGTAAGGAACAACACAGGGGGTTTGCATATTGTGGCTGGATCCAATGGAGCTGCGACCAAACTATGGGCTAATATAACCAATAACTTATTTGAAGGAACTAAACATCGGCCTTCATTGCATATTGAATCTAAAGAAAGATCTGCCTACCAAAAGGCGCTTATTGCTAACAATGATTTTAGTTGGGCTAATTCTCCTTATCATGATGTTATCACATTGGCACAGATTGTCTCAGATTTTAGCTACAATTACGTTCACAGCAATTTAGGGCGTCATATACTGGATATTTATGGATTTGAAAAAGTTAGACTCCCTGTTTACCAAACAACATCACATAACAGCTTTGCAAAAAATAAAGCCGTGGACCCAACATTTTCAGGCACCATAATAGCAGGTAGTGCTGGACAGCAATACGTGGACAATGTCTTTTATAATTTGGAGAATGCTTACGAATTGGTCGCTGTGAACGAATCAGTGTCGGGTTTAAAGAGACGATGCAACTATTCCAGTGAATGTGATGACATTCCATGGTTCCAAGACTATCAAGGGTACTTGGGTGTCCTAAGATCTGATGTTTGGAAAACTCCGATTGATGCTCGCAGTAATTGGTGGGGCTTTAATACAACTGTTGCTGTCAGCGGTAGAATTCGCGATAAACTGGATGACTTAAGTCTTCTCAAGGTTGACTACCAGGGTTGGAAGTTAGATAACTTCAGTTTATTACAAGGGTGCGAACCTGGTTACACACTGGTTGGGAACGCTTGTTATCATTACGTTGGATCACCGATTACGTTCTACGAAGCAAAGGACTTTTGCAAAAGGGACAACGGCTCTTTACCATACTTACAAAGGGACTACAATGAACTAAGAGTCTGGATTAAGAAACAACAACCAGAGTATCTTTGGGATTATGATATGGTCTGGGTTGCTCATTATGATCACCTGTCAGGTTGCACTGCATTTGTTGACTATAAAGTGCGCACTGTGAACTGCGATCTCAACTTGCCATTCATCTGTGAATCAGATTCTGATGACAAAATTGATGCTTCTGCGTGGGTATCCGATACACTTGTAATCGCTGCCATAACTGCTACAATCGGATGTATTCTTTTGGTTATCGCTTGTCTGTCGTGTTGGGGGTGTAAGTCTAAGCAGCGCCGACATGAGCGTATCATCAGAAGGAATTCCATCAGAGCTTCAATTAGATCAAACCGATCTGTGATGTCCTCCAATAGTGGCGGATTTACAGACATTGGCCATCGGCGAAGAATGATTGAGGAACCCAACCGAACTCAGGCCATCAAAGGGGCAGAGGGACTTACAAATGGTACTCTAAGATCAAACGGCTTCAACAGTTCTTTCAATTCCATTTCAAAATCAAATCTTAATTATTCCGTTGACGAGGATCCAAGTTATGTAGTTTACGAAACCACTCAAAGCCCACCTGCTTTCAATCAACACTTGGATACAAGATTTGCGCATGACCCTGATCTTGAAAATGCCAATGTAAATGCCATGCTCCAACCAAGTTTTGATGTGGCTTATCAGAATCAGGGCTTCCGTGACAACTCCACATTTGCTTCTGCAGAGGCTTCAGTCAACGGTTTTGATTCGAGGGAACTCTCTCATAATATTTGGACAGGATCAAACAATAACTTACCGGGTTCTAGCATTTCACATTCCACTTTTTACCCCTCTGTCGCTGCCACAACATTTGGCACTATGCCTTCGAAAGGTGCCACGAGATCTGTGAGGCCGTGTGCGCCTGCGCCGTTACCTCCACGATCAAATCCTGTACGACAAAACCAATTCCCAATTTTATCGTACCATCAATATCCTGTGCAACAACCGTACTTGTCCTATGATGATATTTACGAGGAAAGCACACCTTCGAGTTTCCGAGATCGGTCGATCGGAGGATCCACGACTCAACTAGGCCCAGCCCATCATCCTCATGAAACTTCTGGGCTCGATTCTCCTTCCTTATTCAGAGATGACATTCATTTAAAAGCCACCTTGCCTCGTGACGCAGCTCCAGGTCAGAGGTTCGTATCAGCGGATGTGTTAAATCCGCGAACCCATCATGAGGCCCACACTTTGGGGGATAACTTTGAGCAGGGTCTTTCGCAGAGTCAACCTCTCGAAACTGCGATGTAAAGGAATTCTATTAATTTCCTTGGAACTTTTTTCATTTAGTTTTGTCTAATGCTGATGTGATATTGTTATGATGATGATGTCAACCTCACCAGGTACCTAATGTGATAATAACTTCTTATAAAAGACACGATTTTAAAAGGGACCCTGTAGTTTTTTTTTAGAAAATATGTTTTTTCTTGAAAAAATTTCTTTGACATTTTACCCAGGCGTGGAGACGAAGCTACTATTCAAGAGAAACAATAAGAGGTCACTTCGTCAAACTTTGATGTGAGCTTCCACAAACAATTTTGTGGCAATTAGGTTAATCTGGAAACCAACACATTGTGTTATTTCTGTTTGTAAACTTGATGAACTTCCTATATGTGTTGTAAATTAAATTCATTTTTTTAAGTATATATTGACTATATTTTGTGTAATGTTGATATAATTAGCCTATTCCAATAAGGTTTCAACACTAAAATTGCAGTTATTTGTAAGCCACTTACGGTAGCTTTGTAGATGCAGTTTTCATTAAGAAATAAGTAATATAGTAGGGTTTGTTCATTGGAACACCGTCTGTCTTAATAGTGTACTATAGCTTGTATATTTTCTTAAATATTTGTATCACTACATTATTAAGAAAAAACGTGCAGCTTTAATGTATTCACATTAATATATTTTTTATAAAGATTTATCTTTTGTACATTACTAAATGTTTTCTCCCTTTTTATATTTAAAAGACTGTTATTAAGTAACGTGGTTTCTATTTATTATTATTTTTTAACTTTAAACAATCGCGAATGAAGTAAGTACAAAAATAGAAACATTATATTAGGAGCGTAACTGATTAATTATTTAATTAGTTCTACATTTCTATTGTTTTGCTAGAATTTTTATACATCTGCCTTGAAATTGAACACAAATTCGAATCCATTAATTAAGATTGTCTTGTTTGTGGCCGAAGAAAGAAGGGTTCGTTAGTTTGTCTAATTTTTCTTGTGATTTTAATAGTTGTCTTAGTCGAGAGTCAATCAATTCAGCCTTGCACTGCAGACGTCAATCTGTCCACTTTGCCTTGTTAAGAAAATTGTTTATCAAATATAATATAGCATCGCTATTTTTGCTTTTATTTTTTAACATTTAAATCAAATACTGTGAAATTTTTAATTTTTACTTGTAATTCAATAGTTTGCTACAGAATTTTATGTTAAAATTTTCATTATTTGTTTGATTAATTTAAATTAATGTTTAAGGACGAATTAATTAAATCGGTTTTTGTTTAGTTGATTTTTATAATGTCAAAATAAATTTTAAAATTAAAAAATTTGCGATCATTAATTAAATATTTCAAAGTTTTAATTTAGATTTCCGATTTTTAGTAATAAGTTCTTGCTTTCATCACAGCAAAGATCTTCTTTTAGCATTTTAATATCTTATAAAGTAATTACATAATAGAATCACGATAAATAAGCCACTGCCATTTCTTACGTTAGTGGTAGGACTACGTGAATTTCCTGTATGCTCTTTACAGTCAATGAAAAGTCTTAGCGAAGTTTTATCTGTAATGGACTTAATTAAGTTTTAATAATTATTTTATAGAAAATTAATGTTCATTCTTAAAAAAATCCCGAATAAATTCACTTTTGGATAAGAATCGAATTCCACAGGAAAAGAAATCAAGACTTATTTGTAAGTTTAAATCAATAATTTTTTTAATAATCTTGCTGCAGCTGTTTAAACAAGTTTCACTTTTGTATTATTTTTTTTTTTCGGTAGCCATTGCCATTGTACAAATAACCATTATTTATTTCCTAGTCACTGTTCTATTTTTTACATTAAGATTTTTTTATTGCAATCGGCCTTGAATAGGGAATCACAGGAATCTATCAAGTTTATAGTTTTCTTATTAAATACAAAATGCCACACTTATCTTTGATATTCTTGAGGTAGATTTGATTCTCTATTCTCTGGTACTTTCTGAAATTTTATGTATACACACCTTGGTGTATATTGTATCTATGTCGTATTTTATGTAAATATATTTGCAATATTTTCCTAAGTATTCAATTATTTAAGTTCTTGCAGTAATTATATTAATATTTGTAAAATGCTGAAACCCGTAAGAGCTCTTTAATTTTATATGACTGGAATAATTTAAAAATTTTATAACTTTTTGTATATTTAGAATATATAGTTTCAATATATGATTTTATAGAAACGTAAAATATTTTTATTCATACCGTACTTAATGTATTTGTTACATAGGCTGCCTTAGTTAAATTTTGTTCGAAAGCCCTACTAAAATTTACAACTATGATATTTTAAACAAAGGAATATTT
>Parhyale_hawaiensis_1 phaw_30_tra_m.007729
ATTAAAACTATATTATCTAGCAGTGGAGACCTAGCTTAAGAATATCTTTGATCCTACTAAGAAGCCTAATGCAATTTCTAGAAATGTACAAAAATATAATTTTAGTGACTGTCTTTCACTTTGCTATATAATAAAGGAGCTAATCCACAACCTAATCATTAAAGCAGTATAGAGACAAACGAACATCGTCGATCTTGCAGCGGTCCGCATCACGCCACTGCAGACAAAAGAAACCATGTGGCCAAAAAGGTTTTTTGCGTATTTCATGTTATTTATTTTGATAATAGCATTCATTACTGACGATGCAAGCGCCGTTAGGAGACGAAGAAGACGAAGGAGGCGAAACAGACCAGACGAACTAAACGCAATCCGGCGAGGAGGACGACGGAACGGAAGAAGATTGCGTCACGCCACGTCGCGTAGGGAAGAATTTGTGAAACGTCGCCTCAGAAAATTCCGGAACAGGAGTGGAGACTACGAGGGAAAGACGCGCCTGGTAGACGGCCGTGCTGACTTCGAAGGCAATGTAGAGATCTACCACAACGGACGCTGGGGCAACGTCTGCGACGATGAATGGGACCTGCGGGAAGGTGAAATCGTCTGCAAACTCCTGGGTTTCCCCGACGTTAACAAAGTCACCTACAACGGATACTACGGACACGTCAGACACGACTATTGGCTGGATAACCTGTTCTGCTTCGGGAACGAAAAGAACCTGACCTCGTGCAAGCACGATGGGTGGGGCAAGCACGACTGCCAGCCCGACGAGGCTGCGGGGGTGGTGTGCATGACCCACTTCACCACAACCACCACCACAACTACCGAGGCTCCTGCTCCCATGTCCCCCTTCATGTCCATCAGAGACGCCCCTGCTGTGCCACGAGCACTTCTTCAGGACACCCTGGGCGGAGATAAGGTGGAACTTGGAGTAGCAGGAGGCAGAGTGAAGGAAGAAGGTCGCGTGGAAGTGTTTATGCCCGAGCAGAACACCACCGGGCTTATTTGTGGGGACGGCTGGAGCCTATTGGAGGCGGCTGTGGTCTGCAGACAGCTGGGCTTCGGCTACGCCCAGTCAGCCCCATCTACAGGTTACTTCGGAGGGAACATGACGCAGATTGTGCTGTCGGGCGTGAAGTGCCGAGGTAACGAAGAGAGGCTGGACCACTGCCTCCACGCGGTACCCCAGGAGCCAGGGGTAGTCGAGTGCTTGGGACCCCCGGGGGATCTCAACATAGCAGGAGTAACCTGCGTAAATAAAATGGCTGACCTGGTGCCGGACACGCACGAGCTCATGAGGTCAGTGCATCTAGAAGACAAGCAGCTGTTCTTCCTACAGTGCGCAATGGAAGAGAACTGCCTCGCTTCCACCGCATACGAGAAACAGAATTCGGGCTACGGTTGGCACCTCGAGACCAGGCGACTGTTGCGCTTTACGGCTCGCATAGCAAACCAAGGCGACGAAGCTTTTCTGCCCTTCTTACCCAAGCAATACTGGGAGTGGCATCACTGCCACATGCACTACCACAGCATGGAGGTGTTCGCCCACTATGACATCATTGACTCCAGCGGCCGCAAGGTGGCGGAGGGGCACAAGGCATCCTTCTGTCTCGAGGACAACAACTGCCTGCCTGGAGTGCAGCCAGTGTTCAAATGTGCTAATTTCGGGGACCAGGGCATCAGTCCCGGCTGCACCGACACCTATGCCTACAATATTGACTGTCAGTGGGTGGATATCACCGACCTCGACCCTGGCGACTACACTTTCAAGCTGGAGATCAACCCCGAATTTAAAGTGGGAGAGCAAGATTTTTATAACAACGCGGCTCGGTGCGAGCTCAAGTATTCCATCTACAGCGCCTGGATCGGCAACTGCACACTCGGAAAGCCTGGCGACGATTAACTTGCCAATATGCGGCACCTAATCCACCTGAACTCCGCACGAGACACCTCATGTCAACGTACTCTTGGTATCGATGTTAACTGCCATATTTAGCTCGTTAAGATGTAATATGATGTATGGTGTGAATATATATATGTAGACATATAAGTTCAGG
>Parhyale_hawaiensis_2 phaw_30_tra_m.017531
CCGCCTCCTCCTCCTCCTCCCCCGCCTTCCCATACTCTTACGTGTCCTGCTCCTGATGGTCTTTTCCCCTATCCCGGAATCTGCAGCAAGTACATTCAGTGCGCCCACAACCGGTTGTTCGTCAGAGACTGTGGCCCTGGAACTGTCTTCAACTCACAGTTGTCCATCTGCGACTGGCCTTCTAATGTCGACTGCCACCGGCCGCCTGGTCCTCACCATGGCCAGCCTCATTCTGGCCCAGATCCCCACCATGGCCACCCTTCTTCCGGTCCTGGTCCTCACCATAGCCATTCTCCTCACAACTCTGGGCCTCAGGGGCGGTCAGGCCATTCTCCTCCAAACACAGACCGGCATTCGGGAGAGCATCCGGAATCGGACAGCAGGAGGGATGACGAGAGAGGGTCATCGCGAGAAGAGCCCAGCGGGTCAATGTTCGACTCCATCTTTGATAAGGCTAGTGACGTCACTTCTCGGGCTGTGGGGACACTGAGAGACACCGCATCATCGATAGCTGGAACTGTGAACAACGTGATCGAGGAGGTGGACTGGGGTGTGACCAGAGCACAGGACAAAGGCAAGAGAATCCTGCGAAGTCTGGGGCTCAACACAAGGATACTTTGCCCCGAACCTGACGGCCAGTTTCCCTACTATAAGGACTGCCGTAAGTACCTCAACTGCTTCAGGAACCGGCCGCATCTGCAGTCCTGTCCTCCTCAGCTGCTGTTCAACGGCGCCACCGGCACCTGCGACTGGCCGGGGCGGGTCGTGTGCCCCACTGCCAGGGTTGTCGTAGGTACAACACCCTACGTGGTGGTGGCGCCCCCTACCGGCCAGCACGTCAGGCTCCGGGGAGGAAGCGTTCCTTGGGCGGGCTATGTCCAGACCTACCGTCCAAGTAGCGGCAGTCAGCCAGGTGGCTGGGGGCTGGTGGCTGACACGCCAGGTGGCTGGACGAGAGTTGATGGAGATGTGGTGTGCAAGCAACTCGGTTACAGCAGAGGGTCATCTTCAGTATCGCAAGGCAGGATGTTTGGCCTGATACCGGACTTGCCAGTGTACCTAACCGGTCCTAACTGTACCGGCACCGAGCCAGCACTGGACCAGTGCCCTCGAGTTACACTTGCCAGCACTGACAAGGCAGCGGATCGCAACACCGCGGCGGCAGGGGTTCGCTGTACCCCGAATCCTCCCTCGGAGTGCGGCCCCGGCGGGGTACGATGGGGGGAGAAATGCTACTACGTCCCTGCACTCCCTGCTAGTGAAAGCGGAGCTTCATCTTCAGGTACTTCAGCACCATCTCGGTCTAACCGCCATCATCGGCATCACAGGGATACGCGATCCGCGGGGATCCAAACAAGCCTGCTGGGAGCCACATCCGCCCCCAGCGGTGGTGGTTCCAGTGCACTTCCCGAGCCCGTCATCCTAGACCACACCCAGGCAAAGGATTTTTGTGAAAAAGATGGCCAAAATCTCGTCACAATCAGATCTCAGGAGGAAAGTGATTTTGTGTCGGAACTTTTGCTATCATTAGCTCCCCTGCACAGTGGGGGGTACCACACGGCGGGGGTGAGGACGTCCCTGCTGGGGGACACATTTTGGCTGTGGCAGGACAACCGTCACCCTCCTGCACCCCAGCTACCCTTTGTCAAGTGGTGGCCAGGCTGGAACACGACAGGCAGCACAGACATGTCACCGTACACCACTCCCGGTCTTCGTGCCGGCACGGCCAGCACCCTCTGCGTGCTGCTAAGGGAGAACTTCCCTGTGGGGTCCCGGTCCACTGACAGGGTGCACGCTAACTACTTCTGGTGGGAGCTTGGGTCGTGTGAGGAGAGGCTGGCTGTCGTATGCGAAGGACGGCCTCGAGATGTCGGTTGCGTGATGGGCCGCGGCGCCTCCTACAGAGGGACCGCCAGCACCACCAGCACTGGGGCTCCCTGTGTAGCTCCCCCAGAGAGCTCCGAACTCCATCAGTCCACCCATTACCTCGCCTCCCTGCACCCAAACATATCCCAGATGCCGGCGCATTCCTTGGCGACGGTGTCGAGGACCTCCCCACTCTACCCCTCTACTTTCTACTGCCGCAATCTGGACAACGAGGACATGCCCTGGTGCTACGTCGCTTCGGGAGTCTTTGAGTACTGCGATATTCAAAGGTGTCCGGAACAGGAGCTGCCTGCTACCGGAGGACCCTGTCCAGAGGGGGAGATCACGTGTCCCGGCTCTGCGGACTGCATCTTCCCTGAATGGCTGTGTGATGGCAGACAGGACTGTCCGGGCGGGGCTGATGAACAGGCCTGTCGGGATTACACTAGCGAATTCTCTGGGCCTCTTGAGGACCGGAGGCTTAAGAGCAGGGAGGTGGAGAAATGGCTCTTTACGCCTCTGAAGACGTGCGCCGCACGTTGTGCGCAGGCGCGTAGCATTGTCTGCAAATCCTTCAACTACCACGCTGCGACGGAGACGTGCATCTTGTGCGAAGGCGTAGCCGGAGAAGTGGGAGGCCTGGTACCGGAAGAAGGTTGGGAGTACCGGGAGAGATCCCGGTACACCCTGCGCAACTGTACCAACCAGTGTACGGACGGCAGGTGCTACAGTACCCAGCAGGAATGTGACGGCAGCAGGGACTGCAGGGACGGTCAGGACGAGCGCACATGTGACGGGCGCGTCAACTTTGAAGTGCGGCTGGTGAACGGGTCCGTCGCTCATGAGGGAAGGGTCGAAGTCAGAGTGCTGGGTCGCTGGGGCTCCGTCTGTGACGACCTATGGGATCTTCCTGACGGAGACGTGGTGTGCAGGCAGCTGGGGTTCTTCCTTGGGGCGCGGGAGGTTCATGGAGGGAACAGATTTGGAGGCGGTGGAGAGCCCGGCCAGCGTCCGGTGTACCTCATGGATGACGTCAACTGCGGGGGAGAAGAAGACGGACTTCAGCACTGCGACTTCGCCGGGTGGGGGGAGCACGACTGCGCCACTGGCGAGAGTGCGAGCGTGGAGTGTGCGGTGGAGGGCTCGACGTGCAGCAGTGCTGCGCAGTACCGCTGCGCCAACGGCCGCTGCATCACCCACTCGCTTCTCTGCGACGGCATCAACGACTGCTACGACAACTCTGATGAAACCGAACAGCTCTGCAACGCGCCAGTGGAGATCCGGCTGTCAGGGGGCAGGAGGGATGGACAGACCGCTGCAGTGGGCAGGTCCTCAGGCGGGGCGCGGGCGGTGCTGGAGGGGCGGGTGGAGGTCCGCTACAAAGGAGTCTGGGGGACCGTCTGCGATGATGATTTCGGATTGGAGGAAGGACATGTGGCATGCAGGGCGGCAGGACTCGGGGGTGCGTCTGTGATATACAAAAATAACACCTTCGGTCCAGGTACCGGCAAGATCTGGATGGACGACGTGCGGTGCATGGGGCATGAGGAGTCGCTAGAGCGCTGCTCCCACCGCGGGTGGGGCCTCAGCAACTGTGACCACAGTGAGGACGTGGGGGTGCGGTGCCTCGAGCAGGGACAGCGCGGGGCTCTCTCATCCACCATGCAGAACGGAGGCAGTTCCCTTTCGCCTCCACCGCCCCCTGCACTAGGGGGTCTGCTCCCCCAGGAATGTGGACGGAGATTCGTCGAGGACAGGCCCATCACCATCACCGAAAGTGCAAGGGTTGTTGGGGGATACAACCCCCGACCGGGGGCTCACCCGTGGATGGTGGGTGTGCGGGTGCGGACCACCGATGGGTCCCAGCACTGGTGCGGGGGAGCGGTCATCACCCAAGACGCAGTTCTCACAGCTGCTCACTGCCTCGCCTATCCCACTTCTACCTTCATCGTAAGGGTGGGCGACTACGACAACGAGCGCCAAGAGCCTTTGGAGAAAGACTTCTACGTGGAGCGAGCCATCAAACATCCTCACTTCGACGAGGGTCCCTTCTACAACAACGATATCGCCGTGCTCTTCATCAAGCGAAAAAATGGCCGAGGCATTACGTTCAGTGAGCGCGTGCAGCCGCTCTGCATCGTTGGCCATGAGTTCGATTACCCGCCAGGGCTGAACTGCACAGTCGCGGGCTGGGGGGCCGTCGACCAGGACAAGGGATTTTCTCGAGTGCTGCTGTCGACGGCGCTGCCCATCATCCCCGACGCGGTGTGTCGGAGCGAGCGGGTGTTTGGTGCGACGCGGCTGTCGGAGGGCATGTTCTGCGCCGGGTACTTGGAGGGGGGCATCGATACGTGCCAGGGGGACAGCGGGGGGCCCCTGGTGTGTCAGTACAACGGACGACTGACAGCGGTGGGCATCACCAGCTGGGGGCACGGCTGCGCCCGACCCAACAAGCCTGGGGTGTACACGCGCCTGTCCCGCTACCTGTCATGGCTGCAGTCCGTGCTCTCGCCCTGAGGCGGCGTTAGTACAACTTAACTTCCCACGAGGATTTCAGGGCCACTCTCATACAGTATTATTCCTACGGAAATTGATATTAAACACTACGTTAGTTACGCGTTTTGACACAAGCAGCGTTAGATCAACTGAGTGCTTTACTGGCCAGGTGGACCTGAAGATACACTTTCAGATAGTACTAATCCTACGACACTTGATATTAAACCCTATGATAGCCGGGTGTTTCAATATAAAATTTCGCTACAGATGAGTACACAGGAATTACTAACACTCGAACGTTTTCGGGATAGCCAACGGCGCACCCTCAATAATGTTAGGTTAATGGAGACGGTTAACGATTCATCTCTTCACTGTCGCAATGTCGAGCGGACACGTTTTCCATCTGTTGCATTTTTCTCGTAACAATTCGGGAGAACTTCCACAAAGAGCGTACACATATAGCGAAAAAGGTCCCATTATAGAATGTGGCCTACATAAGAGTATATGTTGCGTAAGAACAGGTAAGATTAACAACAAATAGGTGAGGATAAGGCGGGTTCGGCTAGAATAGGCGGCTAATCTTGAAGGCACACGTATTATACCAGAATCTCAGATACGTCACATACTGTCCCGCAGCACTCTCATTGTTCGCGACTATTCTGTGTACGTGCATC
>Parhyale_hawaiensis_3 phaw_30_tra_m.019345
CTCTAGCAATGGTGGAGTGAGGTGATGTCGTGACGCTGCGGCTACTCTGACACTCCCGTCATGTGATTTGTACGAAACGGTGAAACTAGATAGTGCATTAGTAGTTTGTTATATACGGTATTGGTGTTGCATTCACAATGAAAGAAAGAAAACACAAGCTGTGTGTAAATGTAGAAACTGTGAGGAGAAGACCCAGAACCAACGATTGGTCCAGAAAGATGCCATTCTTGAGATACGCTGTAGGATGGTCTTGGTTGACCACAGCGTTAGTACTTACCTTAGTGTTCTCCGTAGCTACCTGTGATAACGGTGAGGTTGATTCCCGGACTGTGCATGAAGTGTCCGGAACAAGCAGTGCAGAAAATGTTGCTCAATATTTGTTCGATAATTCGTGGTGGTCACCGCAATCATCACGTCGGAGGCGCGGGGCTGGTGATTCCAACGGACGGTTGGAGAAGCGGTCGACTCAAAACTTATATTTTGATCGCGTCAACTCGCCGTACCACATTCAAGACGAAATTGTTGTGCCAATTGGTGAACAAATGACCATTGAATCTGGAGTTACTATGAGATTTGATGCAGGAGTGGGCATCACAGTGCGTGGAGTACTGAGAGCGAAGGGCACACCAAGTGAACGCATCACTTTGACCAGCAGCCGACCTCCAGCAGAGCCCTTACCGGGACTCACGGCCCGGTTGGTGGACGGTCCCACCCCAGTGCTGGGCAGGCTGCAGGTCTACTACAAGGACCAATGGCGGGGCGTCTGTACCAACTCCAGAAACTGGACGGCAGCGGACCTGTCGGTGGTGTGCCGGCAGATGGGCTTCACAGGCGGCCAGTACTACGAGTGGCAGGACAAGCCCAACAACGACACCAAGAGCCTGCTGCTGGAGGCGCCGGCCTGCACGGGCTCTGAGAACAGCCTGCAGCAGTGCGCCTGGGGCTCCCGTGCCCTGGGGGGCGGCGTGTGTGACCTGCACCCTGACCTGGGCGTGGCCTGCGGGGAGTACCACGCCGACTGGCGGGCCCAAGACTCCCACTATTGGAAGGGCATAGAGTTCTTCGATGCAGAGTTCACTTCGGAGCTGCAGGACGATCGCACGCTCTTTTTCAAGGTGTCCAGATCAGAGTTGTCGTACATTGATATCCTGCATGCGGGGTTCGGGCCCCGTAGGGAAGTGACCGCTGCCGTGCAGGCGTTCCGTACCCCGCCGCGCCTCGACAACTTCAGCATCACAGGGTCTGTGTACAATGCCATCAACTTTACCATGCCTGGCACGTTCGTCACCATGACAGCTGCCAATATCACTCATAACAGAGGCTACGGTGTGTACGTGAACAGCTCCACAGGGGGCGTACAGTTGAAAGGCAACTCTGTGGTGTCCCTCAACCAGGCCGACGGTGTCAAGTACAACTTCCACAACAGGGAGCCCATCCGCTCTGCTGATGAGTCCTTCATGGACTTCTGCCAAGGTTCTTACAATCCCGACCAGACCTATCCTCTGGTCATGGTGGCCAAGCAAGAGAGGAATTCCTACACCTCACGCAAATGTGAGAAGACTTTCACGACCTTCACAGACGGCTACGTGTTTACCTTACACTTCAACTACATGCTCAACGACCCGGGGTCTGACGCCAGCGTGGAGGTGCGGGACAGGGACAGCTCTGGGGAGCTGCTGACGGCCTTTAGTCTGCGCAACAGAACCTATCCTCCGTCTGTTGTGTCCCGAAGCAACCAACTCTACGTCAAGTACAAGGCACCGGCCAGGAAACAGGCAATCATATATATGGAGGTCGTCGCTAGCAGCAGTAAAATGCCCGACTTGAGCGTCAACGAAACGTTGGTTTCTGAAAACGTCGGTCACGGCGTGTCGGTGGAGAACTTGCGCAGTGCGGTGTACATCCACCGCTCCATGCTCACCAACAACCAGTTCGGCTCCGGTTTGAATGTCAGGCGAGGTGCCGGCGACGTCAACGTTACCTATTCCACCGTCACCAACAACATCGGTGATGGTGTCAACGTGACTTACGAAGGAGGCCTTCAGAACGTTACATGGTCGACTGTTACGCACAACAAGCTGAGGGGCGTTGCTGTTTGGTTCAACGAGAGCGGTCAGAACACGAGCGTGCGGCAGGAAACTGGCATTGCCTACTCCACCATCAGCAACAATCTGGAGACCGGAGTCCTAGTTGGTAATTTTTGCAGGCAGGCCCTTGTTAACATCACCAGTAATAAATTCTTCTCTGGCGAAGAGGCTGCCGTGGAAATTGGCTCATGCTGGAACCGGACCGATCAGCAGAGGACGGTGCTCATCACCAATAATCGCTTCGAGAACAATAAGAAACTTGCCGTGAAGGTCAGTCCCGCTGTGAACATGAATCTCACCATTGAGTGGAATCAGTTTTACGGCAACAAATTGGGAACTGTTTTAGTACGAAATGAGGACCTGCCGGAACTGGATTTGCTGCCACTTGTTGGCAGAATTGCTGAAAATATATTCCAGAGAAATACAGGCAAGTATGTGATGCTCTTGAGCCTCACCACTCCAGGCATCTACCAGTCGCTCCTGGTGACCCACAACACCATGCAAAACAATATCGTACAAGAGCCGTACGAGACGATGTCTTCCAGGAGCCAAGCGGCTGGTGTCCTTTGCTTGGGGTCCAATAACATTGAAATCTACCGAAACTTATTCCAAAATCCGGAATCTTTGTACGAACTGAGCTCGCACTCGTTTGATCAAAGCGGTCCGATCAACTGCACGTACAACTGGCTTGGTGAAAAGACTGAAAAGCGAATCTTTGAGCGCATATTGGACCGAAGAGATCGCTACAACCTGGCGCTAATATCTTTTCATCCATTCCTCTTGAGTGACACCAACGCAGATACCTTTGTGATCAGCAACGACCAGATGGATGAGCCTGACTTTGCGAACCGTGACGACACAACCATCATTGGCGGTGAGATCAACGGGCGCGTTGTGTTGACAGAACCGAAGTACACGGTCAGGAAAGACATTTACGTGCACACAACGGGCGAGCTCATGATCGCTTTTGGCACCGTGCTTGAGTTCGAGGAAAGCATTGGCGTCATGGTGGCGGGGCAGATCAAGGCGGAGGGCAGCAGGTCAGGGAGGGTGCGCTTCACGCTCTCTGGCACCACCGCCGCTGAGGAGCAGAAGAGGTTGGATGAAGAGGCGCGCATCGCGGCTGAGAATGAAATTGAGGAGTCGACGGATGAGGAGCTTCTGGCTGAGGATATGACCGAGCGTACCGTCAATATGACTGATATGCCTCCTGATATGAGTGTTAAACTCGCTGGTGGTAGTGATGCACTGGAGGGACGTCTGATGATCTACAGTGGGGGCCGGTGGGGCACCGTGTGCAGTCATGGGTGGACTGAGGACGCTGCTGCTGTGGCATGCCAACAGCTCGGCTACGTCCTCAACCCTGAGGACTGGCTCCTGCTCCCTGGAGACTTGCCTGAGGAGGGGGAGGACGCGCCCATAGTGAGAGGGAACGTGGTGTGCGACGAGTTCGATACGGACGTGTCCCAGTGTCGGAGCGACAGCGAGAGTGAGCTGGAGAACTCCTGCCGCCACACGGACGACGTGGGTCTACGCTGCTACCCCCGGTCCTGGGCCGGGGTCAGGCTCGGCATCACGGCCAAGGAGAGCTACATCAAGGGCGTCACCATCGAGAGGGCGGGGCTGCTCGACTACTCCACTCGATCGTTCAAACCTGCTCTGCAGGTGGATTTTCACCAGCACGTGCTACAGGACCTGGAAGTTAAAGACAACTCCCATGACGGTGTCGGGGTGGTGTACTGCGACCAGTACGCCATCAGCAACCCAAACTCTCGCATCTTCCGCGACTCATACTTCTACCGCAACCGGCGCCACGGCATCTCCTTCGTGCAGCTCGGTGCTAACATTTCCGACTCGTCGCTGGCGTACAATGGCGGCTCAGGACTGCACTTCAACCCGTTCCTGCGACGGTCGGAGCAACGCGAGATGACGGGCTGGCTGAAGCTGCTGGACTGCTACACGCAGCTGCCTGGCACCCAGACGCGGGTTACGCTCGAGAGGGACAAGCCCATACGCATCTGCACCAAGACACTCAAGAACGGACAGTCGCAGCAGCAGACCATAACATACACGACTGACCAGACCAACGTGATCGGCATCCAAGTGCTGAGTCCCATAAACTTTGAAAGCACCGAAAAGATCATCATCTATGACTACCAGGAGATCACAAATCGTAAGGACATCGCCCGCTGGGACCTGAGCCAGAATCAGGTGGCGTTCCCGACCACCACCTCCAGCTACGCCCTAACTCTGCAGTACACGTCAGGGACCCTAGCTCTGGGGGACGCCATCATACAGCTCACCGCTGTCGACCGACGACACATGGCGCAGGCTGGCGATCTGAGAAATTTCCGCGCCAAGTGGCCCATGGTCTTCCTCTCCAACACGCAGGTCGCCAAGAACGACATCGGCATCTCCACACTCCACTACAACAGATATCTAACCGAATTAGACGACTTCCTGCTGCGCTCTTCTAACGAAACCATTCAGATCTACAACTGCACCATTAAGGATAACATCAACCAGGCGTTGTACGTGTTGTCGCCGTACCGCGTGCACCACGACAACCACGACATGGGCGAGTTCACCTTCATGCTCAACAATACTCGCATCACCAACAACGGTCGAGGCATTCGTCAGAAGAGCTGGGACATACGCGAGTCCAACAACTTGTTCCACTGGGTGTTCGAATCTGTTACAATGGAGGAAAACTCCGGCGGTGTCATCCTTTCCCTGCCGTATGTTTGGAAATTCAACGAGAACTTCACACATTCTGTGTACGTCAACGAGTCGAGCTTCAGTCGTAACACAGGCTTCACATTTGTGGTGGACGGACACTTCGCCAAAGTGAACATCACATTCTCTAAGTTTGAAGACAACACATGCAGGCAAGGAACGTTGGCCATGAGGGGAATGGAGAAGCAGATGTTCATTTATGACAACAAGATTCTCAGAAACGTTGGCTCCTTTATGGTCGAATTCAACATGGACAGTCAGAGCGGCATTCTGGGTGACGTCTTGGCCTATTTTGAGTACAACATCGTGCAGAACAACAAACATTACCCTTTTACTACGTTAGGCTCTCGGACCTTCCAGGCTGCTAGCACAACCATCACCGTCAAAGGTCTGCAGAAAGTGAACATCACGCACAACTTGCTGGGCAGTAACGAAGTTGACTACGAGCTCTTGGCGGGACTCTACACGGCCCGTATTGAAAACTATGTCAATGTGGAGGCCAACTGGTGGGGGAGTGCAAACGCTTCTTATATAAGGGAGAGAATATTCGACTTCAACGACTGGAACAATTACGCCATTGCTGATTATCAGCCGTTCCTCATCGAGAACAGCCTCTCTGCTCTTGCAAAGTCGGAGGGTGGCGGCCATGCTCATCAGCAGATTGATTTCAACGCTTTAGGTGGTCAGCTGTTCAACGATCTAACACTGCAGTACCGTCCTGAGCCTTACATCGTCAAGTCGGACTGGACAATCATGCCTGGAATCACCCTTACCATCAAGCCTGGTGTTAGACTGCAGTTCTACCCGAGCATTGGCATTCTGGTCCTTGGTCGTCTGCTCGCTATCGGCATGCGAGGCAGCCACATCTACTTCTCGCCCGTGGATCTGTCGCGTACTGTCGACTACCGCTACGCCCGCAGCACAGCACACCCCAGGTTCCGTAGGACGATTGACCCGTACAGTGACGATGTGTTCGACTCCATTGTAGACGCTTGGGACCGGGACCGACCGACTCGCTCCATTCACTCGTCTCGGTCTTCTCGGGTGCCCATCGACGTGCGCCTTTGCATAGAAGGAGAGTGCGGCAACAGAAGAGACGGCTTCCTGGAGCTGTATAATGTCACCACCCGCCAGTGGGTGCCGGTGTGCGACGACAGGTTCACCGAGCGCAACGCCCAAGTGGTGTGCCATCAGCTGGGCTACAATAAGCTCCACTACTTCATGGGGCGCAACATCCGTACTGAAATGTACCCTAATGCCCTGGTGCGAGTGAGGACCTGGCCTGAACCCATCCAATGTCAGGGAAGTGAAATTAACCTGAGCGAGTGCCCCATCCGCATGAATGGACAGATCTTCGACCACCGCTACGAGTGTTCGTGGAATGGCGACTTTGTATACATTGCCTGCGGTGAGCGGCACCTCCCCAACCCTGACCAGGAGCATTGGGGTGGCATAAGGTTCTCGATACCAAGTTTCGAGCACAGTCGCGTGTACAGCCGCATCCACGACCCGCACACGCACGTACACGGACCCTACAACAACTCAGCGTGGGCCTCCGCTATGGAGTTCGTTGACGTGGTGGGTGCAGGAGTGCTGCACAACGAGTTCTCCCCCGCCATCTTGGCTCTTCACGACCCTCCTAGGATGCGGGGCGTCTCCGTCAGCTACTCGGCTCACGATGGTGTCTCGCTCATATCTGCAGTTGATCCCTTCGATATGCTCTACAACAGGTTCCAGAACAACTTGGGCTACGGCATCTCGCTGATGGGTCTGACAGGAGAGACGAGGGAGTCGGAGCAGTCTTCGTTTGTGCCTCTGACGCACGTGCGGCTGCCGTACCACGTCTTCGGCATGGTGGACATTTGCGACTCTGCCAAGGAGATGGTCATCGAAGAGCGGGTGCTGCTATACTACAAGTACGACAACAGACCTGTGGACTGTGTCAAGATCTTTGCTTCCAACTATGATGTCAAGAACTTTGGTATAAGGTTCCTTCAGTTCAATCTCTTCAACTCTACGTGGAACGAGTCAGCCATACTGGACCGGATAGTGATGTATGACGGTGATATCTACAACGAAACTAGCACCCTCATCTCCACCCTGCACGCTAACAGCACCAACCACATGAAGCTCTTCCGGACCGTAGGGACGCGCCTGTCGGTGCAGCTGCACGCCACGGGCGCCTCGGGGTCCTTTGGTTTTGTGGCTGAGGTGCTCACGCTCCCAATCTCCAACATCGGCATCGGCCGAGACGTGCTTCAGAACTTCACGTACAACGAGTATTACAACAACGAGCAAGGTGCCATGTACTGCGCCACTGCTGGGGAGATAAACCCATGGATCACCCTGTCATGGAGTCGCATCGAGCACAACGGGGCCACTCTCTACGGCAACTTCACCACCACTCGTGCTGCCCTCTACTTCGATTTGCAGAACGTTCAGGATATCTTTATTAAGAACAATCTAATCCGCAACAACACGGGTGGTATATACATCCTGGCGGGCTCAATGGGCGCCGCCACCAAGCTACAGGCGAACATCACCAACAACCTCTTCCTGGAGACCAAGAACCGCTCGGCTCTCTACATAGAGTCCCGTGCCCTGTCTGCCTACCAGCACGCTACCATCAAACACAACGACTTCAGCTTCTCTTATTCTCCTTACCATGACGTTATTACTTTGGCTCAGGTAATCTCAGACTTCAGCTACAACTACGTGCACGCCAACCTCGGTCGCCACATCCTCGACATTTACGGCTTTGAGAAAGTGCGCCTTCCCGTGTACCAAACCACTTCCCACAACAGCCTCGCCAGGAACCAGGCGGTAGACCCGACCTACCAGGGCACCATCATTGTGGGGAGCGCAGGCCAGCAGTTTGTGGACAACGTCTTCTACAACTGGGACAACGCTTACGAAATGGTCGCTGTCAACGAGTCGGTATCTGGGCTGCATAGATCAGACGTATGGAAGACCCCCATCAACGCCCGCAACAACTGGTGGGGTTTCAACACCACCGTGGCGGTGTCCGGCCGCGTCCATGACAGGATTGACGACATCACACTCCTCAGAGTCGACTTTACGCAGTTCAAGCTGAACAATTACTCGCTGCTGTTTGGGTGCGAGCCAGGCTACACCCTCGTGGGGGACGCCTGCTACCTGTACGTCGGTGCCCCCATGACGTACTACGAAGCCAAAGAGTTTTGCAAGCGCGACAACGCCTCGCTTCCGTTCCTCCAGAAATACTACGGGGAGGTTCAGGAGTGGCTGAAGGAGATCCAGTTGGAGTACCTGTGGCAGACAGACGCCATATGGGTGCAGCACTATGATGTCGTCTCAGGCTGTGCTGCCTTCATCAACAGGCAGGTCCGCTCCATCGACTGCCAGCTCAACCTGCCCTTCTTGTGCGAAAGCGATCCTGACAACACGGTGGACCCGTACGCCTGGGCGTCGGACACCTTGGTGCTGGGAGCCATCGCTGCCACCATCCTGTGCCTGATCCTAGTGGTGGCTTGTGTGTCTTGCTGGGCGTGCAAGAGCAGGGACAGGCGCAAGGAGAGGCTGTCCCGCCGCAGCTCCATACGGGCCTCTAACCGCTCCAACAGGAGCGTCATCTCCAGCACCTCCACCAGCGGCTTCAGCGATGTAACCAACGATCGTGTCATTCTCGAGAACCCGAACGCTCGGTCGTACCCGACGTCCATAAACAACAGCACCAACAACGGCGGCCCCACCATCCTGGGGGCAGAGGGTGGCCACCGACCCATGAGAGGAGGCTTTAACCGAGGCCTTAGCGGCTCTCTGGACTCGATTGATAAGGATCGTCTCAACGGCTTCGCTGACGACCACACCGACATGACTTCTTTCGATGCGCAGAGTCGTGACAGACCTTTTAATATGGAGCTCGATGACCGGTACGGTCACGACGGCGCGCTAGAGAACGCCAACATCAACATGATGGTACGGCCAACATTCGACACCACATACCAGAACGCTTACTTTATGGACAATTCCACTGTGGCGCTAGGGAACATTCAGGGCGGTGCGTCGCAGCAGCTCACGTCCGAGCCCAGCATTGGAGCTGACCAGGCCAGCAATAAAGTTTCAAGCTTCTGGGGCGGCAGGAAGGCGGCTAACAAACGAGCGTCGTCTGTGGACCCTGGCCGCCCATATATGATGTCTAAGAGTCAGAATAACATTTATAACACTCTCAGTTCACAAGACGGCTTGACGCACCAACCTTTCTACGAGGTGATTGAGATCCCCCGGAGACCATCCGTCGACTCGCAGGCCAGGAGCCGTCATGACCAAGGCAAAGTGTATCATGCTGTGCAGCAGGACGATGAGCCCCATAGCTGGCGGCCCAAATCTGTGGCGGGTCTGGCGTCGAGCTACCGGTACGGGTCAGTCGGTGGTGGCTCGACACAGAACCTACCAGAGTCCGCCGTCCCCCCTGCCACAGGGTATCGCGGTACTCCTGCAGACGGCAGCAGCGTCATCTCTGGTCACTCGGGAGGACCGAGGCACATCAATGACGTCACGCCGCCTGACGAGATGTACCAAGCTGCCACCCTGCCGCGTGATCAGCCTCCGCCTCCACGGTATCCATCGGAAGACAACCTGCACAATGGTGCTCCCTACAGCCGGTACACTCCCGACACGCACGATGGTCTGCCACCCGTGAGTGCTCCCAACTACAACCAGTTCCCCCCCACCAGTCAACCTTTCAACATGCAGAGCGAGTCGCAGCTCGCTAACAGCAGATCGCTTAGCTCCAGTCAGCCTTTAGAAACATCCATGTAGCCTGCTTGCCTTCTCTGCTCTGTGATGAACTTGTAGCTTTAGAAATTCTGGGCATGGTAGTACCCGCAAGCTAGACAACCCTACATTTTGCCGAGTACTTCCGTAAAAGCATTCGCGCTGTGAAAAATGCAGGTTCTCTTCGCCTTTCAAGGATAGTTCACTGAGGCTACTAATACTGCAGTACGGAAAAATAAGGCCAAATGAAATCACCTTTGTTTGGTGAGACATCACATTTTCTTTAGGGCCTCTTATTCTAAAATCATTCTGCTACATAGGTACCCTGCGATATTTGATCCATTGTATTGATTCACAAAGAAGGTTTCTTAACAACTTCTTCTATGTAAAAATGGATGTAAAGTTTACGCTATGTTAAACCACAATTGCCAAAAGTTATAACGAAACTGTAGCCACTCAAACCGCAGTAAACAAGGGATACCCTTGAAAGCTCCCATCGAAAGAATGCCATATAAACTCATTGAATGTGAGCTTTGTTCTTTTTATGTATATTTATTTCCAATAAAACGCAAGTGTTAGCTACGTATATGAAGGTACTTTGGTTACGAATGCTGTGGTGTATAAGCCGGTGCTACTACCTCGCCTCTGAAGACAACCCTTGCGCTCAAGCTTGTTAACGCTAAGAAGACTTTCTCTCGCAGCTTATTTCAATTTCGGATCCAAGCGTCGAGAGAACTCAAGTTAAATCAAGACTATATATGCTATACTTCAGCATATATCTCCTCAAAATACGACCAAATGTGTTGGAACCCAACTGTGAACCTTCACCCCTGTCGTAGGCTGCGTGTGTTCAATTGGGTAACTCCATAGAAATAATCTAATTCGCTTAGCCTTTTCTAATCCGAGACTTTAGTTGTAACTGAACGACGCCGATTTGAGACCGTTTCAAGCGTAATCGGTTTGCGAAAAGCACTTGAAACTCAATCCTAAGTGACGAGTGCAGCGTTCACAACTCCAATCTCAGACAAATTGAGACTCAGCGCATTAAATCGTCTCGATGGAGGTGAGCCAATCAAACCCGCCTGTATTGTGCCCTACTACGTGCTCATTCACTACAGCGTGACAGACAGACAGGCATAAAACGCTTTTATTTTACCCTATATAAGCTAGATTATAGAGCGATAAGAAAATCTTCATGTACAAAAGTAGGAAGAAGCGTAGATTTGTAAGGAGCATAATTTATTTCCGGGACTTCCAAAACTAGACTTAGAGAACACAAAGCTTCTGCACAAATGATAATATTTTCGGACCGTGCAGTCCTTATATTGATGATAACTCGTAGCACCTCAAACGTGGTCATGTAAAGTGAACTGTTTTTGTATGTGTGCTTAGTAACAATAACAGTAGCTTTGTTATATGGATATATTGATAGTATATATATTTTAATTGAATTTCATTCCGTAGAGGTAATATCGAATAACCAGTTTTCCACCGAGACACAGCTAGATGAAGATCAAATATGTACATATTACACATAACGAGACAGCTGCTGATGCCCGTGCTTGCGACACGTCTCTCCCCAAGATTCCAGCTACCGTAACGGAGGGTGAAATTTAAAAGGATTACTTGAAGGTTTCCAAAAGGCTTTTGTTTGTAATGTAAAATATAGGTATTTTGAACTACGGCGTTAAGCGCATGCCACTGCACTCAACGCCATAGTTTTATATATATTTTACATATTACATTAAAAATAAAAGCGTTGTGGAAACCTTTCCAAGTAACCCTTACTCTCAATTTCACCCTCCTTTACGTAACGGTACTTGCGCTTGGGTGGTCGCCCTATAGCACTTGTCTTCTGCATCAACGTGAGCTGAGTTTACTGCGATACCAATGACCAGTGCTAGAGGGCCGCCGCCGATACGAAAATGGATGGAATCTAGGGGCGATACGTCGCAAGCACGGGCAATCAGCACCTGTCGCACTATAGGTATGTAATATGGGCATTTGCAGCTGTCTGATACCAATTCATCTTGTTCTGTGATCCCAAGCAGAGTGCTTTGTGTTGGCGGCCATGTCTTCAGCTATTGTTCTTCTTTTAAAGTCAACTTGGGGTCACTCTCGTCGCTTATATACTCATGTTGCTGTTCTCATGGAGTAGGATTAAAGTTCAGGAAAGTAGCGGCATAGTCCTCCAGAGATTGCATTTGTTAGGTACGGATGATGGTGTTAAGAGTAGTGAGAGTAACGATAGATGCTCTGCTGCTGGCATTACATGAACTGTCAAAGTTGTTTTTAGGGATTTTCTTGGCTCAAGAGCCAAATTTATCGTCAGAATAACGCAAAGAAAGGAAGAATGGTCATAGTTTTAGAACACGGCTTGTTGCTGTACCAGAGTGCTCGGATGTTTGTAATCTCATGGCAGTGTGGCTGTACTGGAGTGCTCTGAATCTTGTAATCTCATGCAACCACATGGCGGTGTGGCTGTGCCGGAGTGCCCTGAAGTTGTAATCTCTTTAACGTCACAAATATTCGTCTTGTTGCCTTCACCTGAACTGCGTTGAAAGTGCTTGCGTGCTGCTAAAACTTAGTCAATTTTATTGCAATTAGGACACCTGTTTGGGCTGAATTTTCTCAAGTTGACCAGACATCTACTGTCGCGGAGGCACATTTAATGTTCGTAATTTGTTACGTCAATCTGAATTTTAATAGTTACTTGCAGTCGTTGGCGGTTGTAATGCTGTACAATTGAAGCTCTGCAGTATTTTGTCTAATTGTATGAATGCTTCTTGTCCCGTTTGAGATCTCACTACTGCCCATAATTTTGGGTATGAAATGAGATAGATTTGCCAATCAGAGCTAGTTGTGATTATGCAATGCACTACCTCGTTTGATCGTTAATCCTGCCCGAAAGTTTGTCTGCAATTTCACTAACGTCACTAGTGACTGAAACCTTTGCATTTGGTCTGGGCATTGTAAAGTGAATGAAATTCAGTGATCTGACACAATGTAGGTAGCTTATACATTTAATAAAAATTAAGCTCGCTGCTTGTCCTCGCAGGAAGATTAATGTTGAGACATAAGTTCGAATTTGCTCCATCTGTGACTGTAATGTGAAATTTCAGCTGTCAACTCAGTGCACATGAAGTGGGTGAAAATATCAGATTGAATTTTTGAGTGCTAGCTGTTCAAATTTCCATTGTGTTGACAGAGTATTAAATACATTTCAGATCGAAGACAGCGTCCGTGACGAAGTTCTCTTTGAGAACTTGAGCACTCTGTTCTTTGTTAAATGCGAGATAGTTTATTTGTCTGGGAGACAATTGTGCATACGTGAATGTTATATTACTGATAACATATTAATGCAGCTGCTGCATATTAGTGCAGGTGTCTGCGCAATCTAAAGGCAGCTGCGAGCATACTACCAATGCATTGCGCTGCATATTATTACTGGTATATACCGTGGCCTGGCCACGCGTGTTCTCAAGACTTGTTGACTTGTTAATCTATTGTGCATGCCGTGGTTTTTGACAGTCATTCCCTCCTTTTTTGAGTTTTCATTTTAATTTTTTTTTTCACTAACGACAGTTATCCTGTCACTGCATTTTTAAGAAGTGGTGTTTCTTTTTTGCGTTTATTAATTTTAGTTTTTTCCTTGATTTAATATTTTGATTGTAGTAATCAATTGACTAACCGTGAGTTATCCTTATTGTTCATGATATTATTGTAAGGTTTTTTCCTCGAGTTCATCAAAGTAGATTAGCGTGGCATTCTTAATGTTATGCATTGTAGGCTTATTCATATAACCCATTATGATTATAATGAGGCTACACAGAACATTTTCCCCTTGCTGCTTCTTGTACCTGAGCTGCTTCGGAAAAATGTCCTTTTGTTTCCTTACTTTTTTTAAACATTTGCTTGAAAACTTATTCATAATGCATTGAATAGTGTTATTCTTTTTTGTTTAATATGCATTTAGAGTCAATGCATGAGTCCTGCCGTCATGAAGCCGTTGAGTGTTTATTTGCTTCGCTTTTTTATCAAGTCAATGTGCACTGGATTTTTTTATTCTTCATAAATATCCGTGCGCAACTTGAGCCTGACTGTATTTGAACACAATAAAGTGAACCAAAGCTTGAAAAAAAAAAAAAAAAAA
>Parhyale_hawaiensis_4 phaw_30_tra_m.019518
CGTTTTACTGGTCACATGGAACAATGGAGGAAAGACTACTTTATCCGTAGGGTAAGATGATTTTAGGTGTTTCCTTTATCATTTTAACTTTGACTTTACAATAGGTAGTGATTAGTGTGGGTGGTGATTATTGACTGTTTACTAGTGAATCAAACTAGAACGAGCTAAATTTTAAGACTGACTTCTAGCACTTCTAGTCACAGTGAGACGATCGGGTGTGAATATTGAAATCGCAAGTACTACGAAGTGAATTTGTCAAATTCTTGTGCGGTTTCTCAACAATATTATTGAAACTGTGAAGTTTTGTGCAAGTGAAGGTTTAAAAAAATATCAAGAATGAAGCTGGTACAGTTTGTGCTCACGCTCTTTATATGGACAACGCTACGCTCACCAGTGCTCGCCCGGGATCCAAGATGTGGTGCAAATTTCGGCAGTTTCCCCGATCCCGATCACTGCGATCGCTATGTGGCCTGCTGGGACGGCAGAGGTTTCTCTCAGCGCTGCGGGGACCGGATGATCTTCAACCCCGTCACACGGAGGTGCCAGCTGGGACTACAGTGTCCTGGAGCGGTGTCAGGAGCTCCTCCATCAGGAGAAGTGCTGCGGCTGGTGCAGGGTCTCAACCCTCGCGAGGGTCGCCTCACGGTCCTGTTCAACGGCCGGTGGGCCTACGTCCATGCTACGGGGCTACAGCCAGCGGTGGCACGGCTCTCCTGCAGGCACCTCGGCCATCCCAATGCGGAGAAGAGCGGCGTATCGGTGCCCGTAACACGGGGCTCGATGCCCCTGGTGGTGATGAGATGCCCAGCAGAAGCCACGACCATCACGCAGTGCAAGACGCAGGAGTGTAAAGATTGTCCCGACAACGTCCCACTTGCTACCGTCAAGTGTATGAGGGAGTCGTCATCCCGGTGTCCCGATGGGGGAGTGGGACGGTGGGAGGCCTGGCAGGGATCCTGCTACTTAGTGGGGAGCAAAAGTCCCCACCGAGGGGGAGCCGCCTCTGCTTGTCGGTCCACGGGAGCGCAGCTCTCTGATATCAGTTCCAAGGCGGAACATCACTGGCTGTCGGCGTTGGCCAGCCACGAGTCGGAGGATGGAATGTACTACACGGCCGGTCAACTGGAATCAGACTTGGAATGGCGGTGGCGGGAACAGCGGCAGCCTCTCACCTACGCACGATGGTGGCACGGCTGGAATAATTCCGCAGACGCGACTAAGGCCCCAAAGTCCCAGTCGGCCTCTACTTGCCTTGTGCTGCGTAAGTCCTTCCCAGTCGCAGGAAAATCTTCGGGGTCTTTTGATGCGGGCTTCTTCTTCTTCAGTCCCGAAGACTGTCTCTCCCCGAGAGGCTTTGTCTGCAAGGCGCCCAAGAAAGATGTTGGCTGTCGAGTTGGTCCCGGGTTTGAGTACGGTGGCACGGCCGATATTTCCATCTCTGGCCGCGCCTGTATCAGGTGGGATGACCGCCGCCTCAACAGCATCGAGACAAAGTCGAGACAAGGTCGATCCAGAGCTCCATTTGACCTCACACTGCTTGGCAACCACAACTTCTGCCGCAACCCTGACGGGTCTCCCGTCCCTTGGTGCTACGTAGCTCCGGACGTTCCTGAGCCTTGCGACGTTCCAGTGTGCGAGGCGCAGAATGGCGTCACCCAGAGTCCGGCGTTGCCATCGCAAGGAAGAAGCACTTCCGGGTCCCTTTTGAGGCCTTTCCGTCCCACCCGCAGCCCCCAGGGGACCACCAGGTCACCATCTAGCCCCACTACCATACGGCGGCCCAGCACCACGTCCATTCTACCGTCCATATTGGCCATGATGGCCAACAGTAGGAACAATAACAGAGCTACCAGCGTGCCTGTCACTGCGAGTTCTTCCACTTCTGTAAAAGTTCGCTGTCCGTCGGACCAGTACCAGTGCCAGGATACCAACCAGTGTTTGCCTTCCAAGCAGTTGTGTGACGGCGTCCGTCAGTGCCGCCGCGGTGATGATGAGAGATCGTGCAGCAGGTTCCTGCAAGGCTTCCAGCAGTTCAAAGGCAAGACGCTGCTGCTGCAGCTGGTGTCTGAAGAAGTCAAAGGCAAGGACTTGGCCGTGTGTGCCAAGCTGTGCCTGGACAAGCCGCAGTGTCGCGGTATCATTCACGATCCAGCCTCCAATAAGTGCCAGCTGACCCGCGTAGGGGTCGCTTCAGGGGCCCTCAAGGCTTCTGACAGCGAAACCTTCTACGAGCTTTCTTCCAGAAAATCTTCGTGTGAAGGGCGCCTGCAGTGCGAAAACCTGCGCTGCGTGCACGCGACGGCCCGCTGCGACGGCAAGGACGACTGTGGAGACAACAGTGACGAGAAAGGCTGCCCTCAGTCCTCTCAGTACAAGCTACGCCTCGTGGGGGGAAGCGGCAACCACGAGGGTAACGTGCAGCTGCTGGTGAAGGGCGAGTGGGGCCACGTGTGTGACGACAGCTTCGGTTGGCCCGAAGCGGACCGTATATGTCAGGACTTGGGCTACTCTGACGCCGCTTCCTACACAAAAAATAACTTCTTTGCCCGCAGTAGAAAAGAGGCTGCGAGAAATGGAGTGAGGTTCTGGCTCGATGGTGTTACGTGTCGAGGGCAAGAGAAATCTTTCTTCCAGTGCCACTCCCGTGCCATTGGTCGGCACAACTGTGGGCCTACGGAGGTAGCGGGAGTTATCTGTCGCACCCAACCAACATCGTCCTGCAACGTTGGAGAGTTCCAGTGCGGCCGCAGTCCTGTCTTCAGTTGTATTCCTCGCACTCAGGTGTGCGACGGCACCTCTAATTGCTTCGACGGCAGTGACGAACAACCTGTGCTGTGCGAGGATGTCGGGGTTGTAAGACTGGAAGCGGGATCTACAGTTCGTGCCAGAGGCACCGAGGCGCTTGGGACCATCTACGTCAAGCATAACAACCGTTGGGGCACAGTTTGTGACGACGGTTTCGACACTGACCACGCCAAGGTTGTGTGTCGCAGTTTGGGATACGAGGACGGCTGGGCCATACCCTACTCACGGGCTGCTCTTGGGCGAGGACGAGGCCCTGTGCTGGTGGACGAGCCCCTGTGTCGGGGGTCCGAACAGTCACTCAACGAGTGTCGGGGCATCAACTGGGGCGTCACAGACTGCGACCATTCTGAAGATGCCGGAGTCTTCTGTTCTGACCCCGAATCCATCCGCCTGGTGGGAGGTGCAGGGCCTCATCAGGGCCGAGTGGAGGTGAAGCTGTCCGGCGTCTGGGGGACCATCTGCGACGACGACTTCGATGACTACGACGCTACCGTGGTATGTCGGTCCATCGGGTTCATGCACGGGGGCATCGCCCACAAGCGGGCGCGCTTTGGTGCCGGGTCCGGGGTGATCTGGCTCGATGCCCTCGACTGCACCGGCACCGAGACTAGCCTGAAGGAATGCATCAAGCGGGCACCCGGTACCGGCAACTGCTCCCACATGGAGGACGCTGCTGTCACCTGTTATACCGACAGGCGAGCCAGGACATTGGACCTGCAGGCCGTCTCTACTCGCCTGTCGTCTGCTTGTGGTCGCCCTACGCCTGCAGGCAACCTCCTGACTCAAAACTTGGCGAAGATCGTCGGCGGACGCATCATTGCGCCCAGGGAGACACCCTGGTCCGTCTCGCTCATGATCAGGGAGGGGACAAAGTTACGGCACAATTGTGGTGGAGTCATAATCTCTGAGGACCTGGTTCTCACGGCCGCCCACTGCTTCAAGAAGCACCCCAAACAGAACTACGTCATCAGGGTGGGAGAACATGACCTCCTCGCTAATGACGAGGGGCAGCAGGACTACCTCATCGACAAGCTGTGGGTCCACGATGAATTCGACACCAACACAGAATTCAACAACGACATCGCCGTGCTCAAAGTCATGCGAGTCAACGGCAGAGGCCTGCAGCTCGGCAACGGGGCAGTGGAGGCGGTGTGCCTGCCGTCTGGAGAAGTTCCCAACTCAAATCTCAAAGGCTGCACCATCGTCGGCTGGGGGACCCTCAACGAAAACGCTCCTGCCGTGCCTCAGCGCCTGCCCCGCGTTGGGGCCGTGCAAGTGTACGAAATGTCCGAATGTACAACTTCCAACGGCTACGGGGAGTTTGAGGTCACGTCAGGTATGACCTGTGCCGGGAGACTGGACGGTAAGGTGGACACCTGCACAGGGGACAGCGGCGGCCCGCTCACCTGTATGGAGAACGGCCGGCAGGTGCTGTACGGTATCACGTCTTGGGGCAAAGGCTGTGGTCAGAGAAGCAAGCCCGGCATGTATACCAAAATTACAAAGTTCCTTAGATGGTTAAATCAGTTTGTTACGTAACTTAGAAGTAATTTATACTCCCATTAGAAACTACCGCACTGTCAGGTCCTTATTACTTTCCTATAACTGATGAACATTCGACATTTTTCCCAGATTTTCAGATCTTCGATTATCGAAACTTTCACTGACGATAACGTTTTTCAAATATTCTCGTTATTGATATCGGGGCCGAGATCGAGCAATCGAAGGCAATAACTAAAAAATGCTGAGAAGGTTGCGTTTTAAAACGCTACTGAATTACGGTACTGAAAAATTCTTGAGTGTTCATCACTACCTCCCTAGGTTCAATGGGCATGGGTTTAGCTTTATGTGAATTTTTCACGCTAGTTAAACTTTATCCAAACCAGTTTCAGGACCTTTACGTCATAAACTAACATCAATATTCGCCGAAATAGCTCAATTATCAAAGAGGAAACCTTTGTACTTTTAATCGTTAACCTTACTCATACTAGCCTGTGTTATTTTGCTGTAAGGGTCCTTTGTCTTATTGTATTCTTACGAGGAAGAAAAACCTTTGTAGCGGAATACCACAGCCTGGTTAAGAGAGAGGTAAGGTTTAAGGGCCCGTTCAACTGGGTCATCAAAGTCAATTTAGAACAATCCCATTTGCTTTGACTTGTCCGGAAATACAGGCAGGAATTTTGGTTTCGTCACTTTGGTTCGTGTTGTAGGTGTTGGAAGTAACCTATGTTAAGCCGCCAGAAACTCCAATTTACAGGGTAAGAGTGAATGCTTGCAAGTCTCACAGGAAAATCGATTAAGCGCAAACGTCTGATTCTCAGATCAACTGCTCGAAGCCAGCGCGCCTGTCTGAGGTTTCGGACAAGTCAAGCCTCAAAGGTCTAATTTCCTGGCTAAGTGAATGGGTTCTCGATCGCAACAGTCTATTTATGCTGTTTGTTTCCTAACGAGGGTGAAGGATTTCGTAGTTGTACCCATTCAAGTAAACTATAATTTGAATTATTTTGAAGCGTCTCAGTGTCATCATACCATTTCAGACGATTTAAATAATGCTATACTGTACTTATTTGTGAACTGTACATAAAACTAAGTTGTATTGTGCAACTGAAGCTTACTGCCGCTGCTTTATAAGTCAAGGAATACTTGCAAAATACAGCAGCTTCATTTATGTTTTGACTTAAATTAAGTCCCGTGTAAGTTTCAAAGTATTACGGATGCTATCTATAAATACACAATAACATCCTATCGATTAGGGAGTTATCCACAAAGTTAGAGAAATGTCCAAGTATTTTGGACAATATCCCATCATTGAGGATAATATTTGAGTATTTTGGAGAATATCCAATTGCTTAAAGAAGTCTAGAGATGATTTGGATAATGTCCAGACGGTTAGGATAATATTTTAATGCTTACGATATTATTCAAGTATTTAGGATAATATCCAAACATTTCGATAATATCCACTTATTTTCATAATCACCGAGACATTTTGGATTATATATCAAAACACTTCGAATAATGTCGAAAGAAATCCCATTGCCACGAGTATTGTTTCTTAGCTTTTGGCAAGTTATCTCAGGACAAACTAGTGTAACTAACTTCAAATGTGAGATTCAACAACGTGCTCTGTTATTTTAACTAATAACCTGTTTGTTATTCAGAGTAATTAATATTTCGTGAACCGATCTACAAAGTATGCTGACTGCCAGCTGCTTGCTATAAACTTGTTTGCTTGGTAACATATTTCGAATTCCGAAAGCAAAATAGAAAACGACATTAGACCTACTCTCAACGGCAATGCGGAAAAGGATGATGGCGATGTGACAGGGGTACTGTATACTGGTATGATGTAAACGAATTTAATTCTTTATTGTGCCAACTAGTTAGTATTATTTTATTTACCAGTTGAAGTAATATTTGGTGAAACACGTTTTTGAAGCTGGACAGCCGTTCTTAATTGTGACATTACTGAAGTGAACATATTCATCTTCAAATTTAAACCTCTGAAGTTTAAATAGAGTGTCAAAAATCATAATATTTTGTGGTAAATTTGTTTAATATCAAATGTAAAGTATCTAAGCATTTAGGTTAGATTCAAAGCATATGAGAAAATTTTTCATGATAGGCTTAGTAATGTTCAATTATTTTGCGTATTGTATTATCCATTCATTTGGGTTAATATCCACATATTTTAGATGAAGTTGTAATACTTTGGATTAAGTCCAAATATTTCGGATAATATTGAAACTGTTTCGATTGTGTCTCAAAATTTCAGTTGTAATCGAAACGTTTCAAATAACACCCACACACCCACATCATTCAGATATCATATCGACAGCACGAAACGTTTAAGGTAATGTACAAAAAGTTGAAATAATATCCAAATAAGTTTTACCTCTTGAATGAAGTGACATAAAACTAGAAATTTAAAGTATAGTTTGGCCTTCTTGTGTTAATTTTTTTTTGTAAATTGAGACTTCGATTCTTTTAATTTGAGAGTGGAAAAGCATAATTTCATATAAATATTTTCGACAAAGTTTGTTTCTCCATCAACAAGTGAATTCCTGACATTGTTGACCTCAACACTAACAGTAATTTTTTTCTGAAGTAAAAGCTATGAGGTAGTTTTCATGTACATATTGCTGTTTGTAGCCCTAATTTTTATGGCCTAGATTTTTTTTTTGCATTGTTAAGCTGTTGGTTGGTTCAGCAATGCCTGGTTGTTCCAACACTCCGGAATTTCTGCAAGCAAAGAACGTTTCCCGTTCGTGTATACTAGCTATGCTGGATAATAGATGTCAAGTATGTACTTGGGCGCATGTTTTTGGCCCAATTGTTACAAAACTTGAGAGAATATTAGCCGCGCTGTACTACAGCAGATTACCGTCTTCATTACTGGCCAATCTTATCTTATCTAAAAAAAAAATGAGATTTTTTGCTGAAAACTCTGGCTTTATCCCTACCTTAACCTGTCGATATGATTTGTGATATTTTTCCGGGGGAAAATGCAA
