# Supplementary material for: Comparative genomic analysis of innate immunity reveals novel and conserved components in crustacean food crop species
Source: BMC Genomics. 2017 May 18;18:389. doi: 10.1186/s12864-017-3769-4 (PMC5437397; doi:10.1186/s12864-017-3769-4)
Supplement: Supplementary file 24 — Fasta files of all sequences. (ZIP 3690 kb) [file 12864_2017_3769_MOESM25_ESM.zip › Additional file 12/8 scavenger B.txt]

>1448 ENA|GAJQ01001449|GAJQ01001449.1 TSA: Hyalella azteca contig03313 transcribed RNA sequence.
CAAAATTTATTTAATCTAAGATTTAATAAAGCCATTCCTTTTCAGATATTTAATGCACATTAGCAATGCGCCTTCGGATGTCGAATAGGCACCGCTCGTTGTTTACACAGACGATCTCTTGAGTTTGTAACGCTTGTAACCACCCACGCCCATCATCGTGCAGCCAACGAGCGTCAGTATGCCTGCTACGATGTAGACAATCATCGGAATGTCCAGCCCCAACTTAATCATCTTGGCGTCGTCGCTGCTAACTTCAGCCCACTCGTCGGCCCAGAAGACAGGAAAGTTGTATTCCCTGTCGATGTTTTGGAAGGAAGGAAGCTTGCCGAACTTGCGCAGTGGTAGGTTGATCTGAATTCTTTTGTGCGCCGCCAAAGGTACTCCGAACGACGTTTCGAGGTCGAGGTATGTTTCGTGCAACTCCTTCTCTGGTTCGATGCCGACATACATGTCTACATCAGTGTAGTTTCCTTGGTAGAAGTGAGGCGTAGACATGATGATCGGGATTTTAGCACACGGCGTCATCTCGAGCAGGCTGTCGCCGAGACAGCCCAGTGTGCTGCAGTAGCACGCGTTGTCAGGGTTGTTGAGAGGCGATGCAAGCATTTCTTCAGGAGGTATGAAACGCTGCGTAGTCACGCCGTACATATCCACGTCCTTCTCGTACCACAGGTAGAGAGACCTGCATAATTGCGGTACGAATATCCGGACGACAGAGTTTTCGTCCATGCGGAAGGGTGGGAACTGAGTACCATCTGTACCATTGATCATGTCACAGTAGGTATCATTCCAGTAGTGCAGCTGTGTAT
>9232 ENA|GAJQ01009233|GAJQ01009233.1 TSA: Hyalella azteca contig13236 transcribed RNA sequence.
CGTGAAGTTTCCTGGCTCTGTCTTCAGGAACCAAAGCGTTCTCGTCTAGCCACAATAAGGGGAAAATCGCTGGGGTCACGTTGGATAAAATCGGTAGATTAGCATAAGGTTTCAAGGGCATGCTGATTTGAATTCTTTTCACGGCTCTGAAAGATACTCCGGTGTTGGGTTCTATGTCCAAAAATGTTTCATGTTCTTCTTTTGATGGGTGAAGCCCATCAATAGCAGATACCAATTCACTGTCACCCATGTAAAAATGAGGTGTGGACGCGATTACTGGAGAACCGGCTCTGCATGGAGCCAAATTCACCAATGATGCTTTGCACGTAAAGTTATCGGTGCAGTAGCATTGGTTTTCCGGTCGATCGGCAAGCACTTCGTTCGGTAGAGAATAACGCAACAGTTCCAAGCCTCCGTGGTTGATGCTCTTTTCGTATGTCAAATAAAGCGAACGGCAGAGATCGCCTGAAAACATT
>8 ENA|GAKD01000009|GAKD01000009.1 TSA: Melita plumulosa mira_c9 transcribed RNA sequence.
AGTAGTCTAACCGGCTGGTCTGTCCCTGCTAGAGTTTGCCATTGATCTAATTCACGGGAATTTGTTACGATGAGTTCTGTCGATGAGCAAGAGAATTTGTCCGTGTCCTCGGCGGCGTCGAGCGCGAGCGATCGCGGCAGCTGCCCCAGTCCACAGACTCCGAAATCTGACCCAAACCTCACTGAAAACTCCCACTCCTCACCCGTCGATAGGCAGGGAAAAAGCCCTCCAAACCTCGAGGAGAACAACCAAAGATCGTCGACTCCATCAGGAGAAAAGGATGAGTACCCTCCTGATGATGACGTCAACAACCTCAGTCATGCGTCTTCTAACGCAGTCCTCGTCATCCCCGACGACCCCAAGTCCGACACTGAAGAAGAGAGAGTTGAGGTGTCTGACGAGTCTAGCGAGAAGCTTTCGAAGTGCGTCCTGGCGACCTGCCTGATCGGAGCCTTCTTGCTCCTGCTGGGGATTATCATGATTGCCGGAGCCTTCCAGGCGATATTTAACGCTATCCTGCAAGCGAAAATGGAGGTCACCGAAGGTTCGATGGTTTACGATATCTGGAAGAACACGCCAGTACCAATCACGATGTCAATATACCTCTATAATTTGACCAATCCAGACGAATTCTCTAAAGGCGATAAGCCGATTCTGCAAGAAGTTGGTCCCTTCGTTTACCAGGAGTTCCACAACAAGACTGGCCTGGACTTCCACGACAACAGGACGGTGTCGTACTATCAGCGCCGTTGGTGGGTCTGGGACCAGGAGGCGTCCGGCAACAACAGAGAGGACGACCTGATCTCCCTGATGAACCCCGTGCCCGTGTCCGCAGCGTACTCGGTGAGCTCCCCCATCGGCCTGTGGGGGCTGAACCAAGTGATGAACCTCATCGGGGAGCAGCTCACCATTGTCAAGCCGGTCCGCGAGATAATCTTTGACGGATTCGAGGACCCCCTGCTGGATTTGGTGCAGAACGCTTCTCATTCCAATCTATCACACTTGCTCGATATGATTGATCTTCCTGACGGCCTGCTCGATTACGACAAGATGGGCTGGTTCTACAACAGGAACATGAGCGACGAATATGACGGTCACTTCAACATGTTCACTGGAGAAGATTCCTTGGATAATATTGGGAGTATCGACTGGTGGAACGGCGAGCAAGAGACTGACTTCTACGGCTACCCCTGCAACCGCGTCTTTGGGTCTGCGGGCGATCTTTGGCCGCCCGGACAGACCGCTACCAGCATCTCCCTCTACAGCTCCGACCTCTGCATGACGCTGACAATGCCATACAAAGAAGAGATCATAGACAGCAACGGCATCTCTGGCTACAGATACTGGGCGGACAACCGTACGTTCGCCTCTCCTGAAGTCGTTCCAGAAAACTTCTGTCACTGCACCGATAACAGTTCTTGTCCAGTTTCTGGGTTGCTGGATGCGGAGACCTGCCGTATGGGGGCGCCGGCCTACATCTCTTT
>1248 ENA|GAKD01001249|GAKD01001249.1 TSA: Melita plumulosa mira_c1253 transcribed RNA sequence.
ATTTAATAACAAATTGTCATGATATCTTTTAGGAATAAAAGCTTATTAAATTACTTGAATTCGCTCAGTACTTTACCTTCCACATTACTAATATATCCATTTTTTATTTAAATAGTTTTATTGTTAGGAACCCAATATGAGCAGCAATTGAGCCGACTGCACAGCAATGACCAGCAGCCGAATAACCTGAACACTAAACTATATTATACACAACAGTAAAATACGAACACCTATACAGTAAGATTGTGATATAAAATTACAAAACCTATTTTGTTCACTTTCTTCAACTAGTTAATGTTTCTGTCTCCAGAGAGCAGCAGTGATAAGCATAGCTAAACCGACTAGGATAAACAGGCTCCAGAGTACAACAAAGAAAGGAGACCGCATGAAGAAGAGGACTGGCTTGAGCTGATGGGCCATTTCTTCAGAGAGGGAGGCAGTCACTTCAAACCAGAGCAGAGGAAGCATCACGTCATGCACTTTGGACAGCAGGTCGACTTTCCGGTAGCGAGTGACTTGCATGTTGATCTGCATCCTCGCTTTCACCTGAAGAGGCACTCCAAGCTCGGGAATCATGTCTAGGATGAACTGGTCCCTCTCTTCCACGGGGCGGCTCACGTTTGCGAAACCATCGAACAAACTCTCGTCCGCGAAGAGGAAGTGAG
>21260 ENA|GAKD01021261|GAKD01021261.1 TSA: Melita plumulosa mira_c22051 transcribed RNA sequence.
GCGACGGAGCGGGCTGGCCGCCCAACGTGGAAAGGGACATGACCCTGCACCTGTTCAACCAGGGCATGTGTCGCTCCATCCCCCTCACCTACCAGCGAGACACCGAGAGATTCGGTATCACGGGATACAGATTCACGCCGCCGAAGGACGTGTTTGCGTACCCCGAAGAGAAGCCAGAGAACGATTGCTACTGCCTGGAGGGCCCGCCATGCGTCGGTGGGGGACTCTTCAACATCAGCATCTGTCAGTTCGGATCCCCGACGGTGCTGTCGTGGCCTCACTTCTATCAGGCTGACCAGAAGTATCTCGATGATGTGGTGGGACTTAGTCCCGATGCTGACAAGCACGAATTTTTCGTCGAGCTTGTACCGCGTACTGGCGTCCCCCTGCGGGC
>22534 ENA|GAKD01022535|GAKD01022535.1 TSA: Melita plumulosa mira_c23445 transcribed RNA sequence.
GAGCTCTGCAGATCGCTGTACCTGACGTTCGAAAAGGAGTTCAAGTACCGTGACATTGTGGACGTGCTTAGATTCGTTCCGCCCTTTGCGTTGTTCGAATCTCCTAACACCAACCCCGACAATAAGTGCTACTGCTCCACCCTCGGCTGCCTCGGTGATGGCTTCCTCGAAATGACTCCTTGTCTCACGGTGCCAGTAGTGACGTCTACACCTCACTTCTACCAGGGTGACGCGAATGAACTCAATAAATTCATTGGCCTCAATCCAAACAAGCAGGACCATGAGACAGTTCTTGATATCGAACCCACGTTCGGAGTGCCTGTGAATGCTCACAAGCGCATACAAGTCAACCTGCCGCTGGGGAAGTACGGAAATCTGACATCCTTCATGAACTTCAATGACTTACTGTTCCCCGTGA
>25381 ENA|GAKD01025382|GAKD01025382.1 TSA: Melita plumulosa mira_rep_c26557 transcribed RNA sequence.
AGATCAGCTGGACGAAACGCGGCACAAATCGCACCTGCCACACGGCCGTCACCATGGGTACGTTGAGGACGGTCAGCATGTCGCTCTCCAGCCCCACAGACAGGCTGGGCTCGAAGAAGAAGTACTTCTTCATGGCGGAGGAGACGGTGCCGTTGTCGTACAGCGTCACATTCTCCCTCGTCCAGGATTGTCTGTACACGTAGGGCCCGATCTCGTGCAGCACGGGGCGGTCCCCCCGCAGGAACTCCGTGGGGTTGGTCACGTTGAAGAAATAGACCTTAAGGTACGGCGTGACCGGGGGAACCTCGAAGTTCCGCAGCATGTCGGTGCCGGGCTCCAGCTGCATCTCCTTATAGACGATCTTGTTGACGAATGGGTCGAAGAAGACCACCGTGAGGGCACCCACCACCAGCAGCGCCACCCCCACACCAGGGAGCAGCCTGCACATATACTCTTCTTAAGTGATCTTGACATGGTCGATCCCTATTGACAACGG
>2597 ENA|GARO01002598|GARO01002598.1 TSA: Echinogammarus veneris Echinogammarus_veneris_contig_1941_2 transcribed RNA sequence.
CACGTCCCGAAAATCTCTGTTACTGTTCTGACAAACTGACTTGCAAGGCATCCATGGTGAACCTGTCACCGTGTCGAGACGGCGCTCCCGTGGTGGCCTCCACTCCACATTTCTATATGGGGGACGCAGAAACAATTTCTTCTGTCGATGGTCTGCAACCTGTAAAAGAACACCACGAAACCCATATTGACGTCGAACCTAACACCGGGGTGGCTTTTGAAGCCATAAAAAGGATTCAAATCAGCATGCTTTTGAAGCCCTACGCAGATCTGCCTGAACTTGCCAATGTCAAAGAAGTTGTCCTCCCAATATTCTGGCTCAACGAAAGCGCCATCGTGCCTGACGACAGAGCTCAAATCCTTCATGGGAAACTTACAAAACCACTTGAAATCGTTCAAATAGTTTGCTATGCTCTGTACGCTGTTGGAAGTTTGCTGATACTTTCACCGATAGTTCTGATGATTGTCTCGAAATGCTGCAAGAAAAAGGATACTCACGATTTCACGCCTCCACAGCGGTCTGGTCAGCCGCTGAAGAGCGACACACCACACGCA
>3064 ENA|GBEI01003065|GBEI01003065.1 TSA: Pontastacus leptodactylus Pl_CLC_3070 transcribed RNA sequence.
GGACCGACCCCGCGGGAGGCAGGCTGGCCGGGCCTCAGTAGACCTCAGCGATTGGTAGTGTGGAGATGCACGTCGATGCTCTTCTTGTGACATAGTGATATATCATGCGGCGATCAGTTATATTAGGATGTCTTGGGGCATTAGGGCTGCTTCTACTAATCTTAGGTAGCATTGTTGCAGGATTCTTTGATACACTCGTAGATTCCTTCGTGCATAAGGAACTTGTCTTGCGCAATGGGACAGATGTATACAAAAAATGGAAGCTTCCTCCAGTTGTGCCTTACCTTTTCGTCTACTTTTTTAACGTCACAAACAAGGAAGAGTTCCTTGAAGGATCAAAACCAGTATTACAAGAAGTTGGACCCTATTGCTACAGAGAGCGCTGGGAGAAGGTGAATATTGTATTTCATGACAACGGCACAGTATCGTATGAGACACAAAAGCATTATTTCTTTGAAAGAAAAATCTCTGTTGGATCTGAAGATGACATCATCACCACTCTAAATATCCCAATGTTGAGTGCGGTATCTCAATGGAGATTTGCGCAGAGATTAGCTAAATTGGCTCTGTCATCGATGTTGGAAGTATTGAATGAAAAGCCTTTCGTGTCTAAATCTGTTCGTGATTTGATGTGGGGCTATGATGATCCACTCCTGAGAATAGCAAAGGATATTATTCCACCAGACCAACGTTTGCCTTATGACAAGTTTGGATTCTTCATTGAGAAAAATGGATCCACTGATGGGCTGTTCAATGTTTACACTGGAGCGAATGATATGACAAAGTATACCACCATTGACACCTTCAACCATGAACGAGAGCTTTCCTACTGGAAAACTGATGAATGTAATGACATTAAAGGAACTGATGGGTCGTCTTTTCCACCGGGAATAACAAGAGATTCTACACTTTACATGTTCAATGAAAATCTGTGCCGTTCCATTCCTCTCACCCTATTGAAAGATGTTGAGGAAGATGGCATAAAAGGAATGAGGTTTTCCCCTCCCGCTGATGTATTTGGTAATGTTTCCATTAAACCTGAAAATGAGTGTTATTGTGTAGGGGGACCACCTTGCATAGGTGGAGGAGTCTTCAACATTAGTACCTGCAAATATGGTTCTCCTACAATAATATCCTGGCCACATTTCTACCAAGGAGATGCCAAATTCTCCGATGCAGTTGAAGGTCTCAAACCAGATGCAGCAAAGCATGCGCTTTATATTGATGTATCCCCGCGTACAGGGGCCCCTCTCAGAGCACAGGCTCGTTTACAAATTAACATTGCTGTTCCGCACGTCCCAGAAGTGAAACCAGCTGCTAAACTAAGGGAAATAATTTTTCCTGTATTGTGGTTTGAAGATGGTGTGGCGGGACTACCAAAGGATCTTGTAGAGTTGCTTCAGTTTGCTGAAAATGTTCCAGCCGTAACAAAATCCAGTTTAATATTGGCATTCTTCATCATTGGAGGAGTTCTTGTTGTAGCTGTGGGCATTTCCTTGTTGGCAATGTATCTTAAGCTATTTATCCCATTCTTGAACCCTGGTGATGAAGACAGAGGTGAAGGCAAAGTGAATGATGTTAAACCAACTCTATCCACCAAACCTGAGTTAGTGGGACACAGTAATTCCCTAGTTACAGAATATCCAGAAAGTGATCCTGCTTGATATCAGGGGACAGTCCCATACATGAAAAGACAGCTTGGGAGAGAAAATCCTTACCCAGAAAATTATCAAAATTCTTATTATATGCATGCACTCCATAGGAGGCAGCCTGGTATGGCAAGTTCAATCGGTGGCAATGGGGTTTCTCGCTGGGATCCTTTCCAGCAACCATACCCCATGTTCTGTACGTATCGATCAAATTATGATTATTATTATTCCCAGCCTTATCCAACATATCCAAGAAGGATGCAAATTGCACACCCTGACATTATTTCATCAGGCACTGCAAAATATGATCGTAGAAGAAATCAAATTTTGTTGTAACGAGCATAAGTTGTTCCTTTTAAGATTTTATACGAATGGCATATTTTTATATAATGGAAGCGATAGCTGTTTTAATTTACTCTGGGTTTGTTTTCATGTGTGTGACTGTCCAGGTCATGACTTAGTTTTAGCACTGCTTGAAGAAGGCAATATTTCAAATTTTAATTAGTTTTCAACTTTCTATATTGAGCAGCATATTTTGCTACAATATTGATTACAGATAAAATGTTAAAAATTTAATAGTGTTCTGTATTAGAAAACTTGCAACTACTTTCGACTGTTCAGTCTTCAAAGTTTTAATAGTTGAAAGACAAAATTTATTTTTATATAAACCTATTTAATGGTATATTCCTATGTTTATAAGCCTGTGTACTATGTACATCGAGAAATTGTCAATGACTAAGGAAAACTGTTAATTTTGCTCTGTACCTTTTAATCAGCAATATTGTCATATATATATATATATATATATATATATATACCCTGTATATATATATAATTTTTTATTAAATATGACAAAGGGTAGGATCAATGATTCAAGCACGAATCTTCTCTGTATTTCTTATGTTTTTCTTCACTCGAGAAGGAAGTTGTAAAATTAACTCTCCAAAATTAATTTTTTATTTGGCCTCCCTCCGCCTCTGTTCCACCCCACGACAACATGGACGGCAGCGACCCAGGTGTTTGCTGGTAGCCAAGGTTGAGCTTTAGCACTGGGCCAGCAAAGTAGTCTTCTCGAGTGAAGAAAAACAT
>4609 ENA|GBEI01004610|GBEI01004610.1 TSA: Pontastacus leptodactylus Pl_CLC_4616 transcribed RNA sequence.
CCTCGTGCCTCTCAGTGGTGACCCATGATCGTCGGTGGTGACTTATATGCTTCGGTAGAGGCTCATGTTCCTTGGTGGTGACTCGTACGTGTCATACAAGAAAGATGGAGAATTCCCAAGACACCGCCAAGCTGATCCAAGAGGAAGGCGAGAGGGCGGCAGAGGGCAGAGCGGGCAAGGTCAAGAACAGCAGCACGATGCAACACCCTGTTGGGGGTGAGTCGCCTGACACCTCGGTCAGCAGCTCTGACACCAGTTTTGCCGCAGCCAAAGATTTTGTGTTGAAGGAGATTGCCAAGTTGAGATGGCTGACACCCTGTCAAGTGGCCGTGGTGGTGTTGGCGTCGCTGCTGTTCGTGTTGAGCGCGGCCATGTTGGTGGGGGGGTTCCAGGCTATCATCAACTGTATTCTCCACTCGCGTTTGGAGGTCGTGGAGGACTCGGAGTCGTACGACATGTGGAGGACTACCCCGTTTCCTCTGATACTGAAGTTGTACCTCTTCAACCTGACCAACCCCGAGCAGTTCAAGAGAGGAGAGAAACCCGCCCTGCAGGAGTGTGGGCCCTACGTGTGGAGAGAGTACCACGAGAAGGTGAACGTGACGTTTAATGCCAACTCTACGGTGACGTACCTGCAGCAGCGGTGGTGGGTGTGGGACGCCCAGCTCTCGGGCAACGCCTCTCAGCACGACGTCATCTTCAGCCTCAACACTGTCCCTGTGTCGGCCGTGTGGGCGGTACGGGACCACGAGCTGTACATGGCTGCTCTCAACAGGATGTTCAACGACTTGGGTGAGAAGCTTGTCATCTCCTCCACAGCCAGCGACATAGTCTTCAATGGCGTCAAGGACCCTGTGCTGGACTGGATACAGGAAGAAGTGGTCGCCAAGAATGGCACATACCACTTCCTCTTGTCTATAATCGGCGAGGATTCTGCAATCGTCAACTTCGACAAATTCGCCTGGTTCTATAATCGCAATATGTCTGCGGACTATGATGGCTTATTCAACATGAAGACTGGAGCAGACACAGTAGCAACCTTGGGTGACATAGACTGGTGGAATAAGGAGCGGGATACGCCCTACTTCCCTCCCCCCTGCAACCACGTCAACGGGTCGGCCGGAGAGCTCTTTCCACCCGACAGTAGCAAGAAGCCTCGCATAGTCTTCAGTTCAGACCTCTGCACGAGCATGGAGTTGTTCTACAAGGAAACGACCTACGCCAGCGGAGTGCGTGGTTACCGCTACTGGGGCACCAACCACACCTTCGCCAACGGCAGCGTTGTCCCCGGCAGAGAATGTTACTGCGTCAAGGGCACGTGTGCCCCTACAGGTCTACTGAACGCAGAGTCGTGTCGTATGGGCGCCCCGGCCTTCGTCTCCTTCCCACACTTCTTGAAGGCTGACCCCTTCCTTCTCAAAGCAGTCACTGGTCTCTCTCCAGACGAGAGGAAACACTCATTCGCAATCGACATCATACCGGAGCTGGGGGTGCCGATGAGGGTGGCTGCCAGGCTGCAGATCAACATGCGTGTTCTTCCCTACCCGGGCCACAACATGATGCACTTCGACAGGATAGACATCTTGAGAAGAGTGCCGGATGTGTACCTTCCAATGTTGTGGTTTGAAGTGCTGGCAGAAATGACGCCAGAGATGGCTAAAAATCTTCGGATAGTCTTGTTTATAATAAAGTCTCCCATCACCACCAGCCTCATGTGGTGGGTGATGTTAGTGTTGGCGGTGTTCATCGTGTTGACGGTGATCACCATCCACTACAGGCGGGTGGGCCGCCGCTTGAACCTGGAGTGACAGTGTAAACATTCTCTTTCAGAGCTGCAATGGTGCTTGGAGCATTTTTTGACCAACACACTAAGCTTTACCATGTATAGTACTGCGAAACCATGCAATTAGTCTTGTTACCTGAAACTTCCATCACATTTTTAAGATGAGTAGAAGTTATGTCTGGTTTTCATTGTTAAAATAAGTATTTGACGGAGCTGTCATGCATTCACGACAGCTGCATTATACATTTACGGTATCCAAAGATTCTTATTCATATTCCTTGTGCGAAAATATTGTTAATGATTATTTAATGATTTGTGCATATTATCATCAGTTTGATATTGAACTTCCTTTATTTTATTTGTACAATTTTATTATATTAAACAAATATTGTGAAAAAAAAAAA
>4933 ENA|GBEI01004934|GBEI01004934.1 TSA: Pontastacus leptodactylus Pl_CLC_4940 transcribed RNA sequence.
CACCCTCCTGCAGCAGTGGTAGTCCTTACTACACCCTCCTGCAGCAGTGGTAGTCCACACTACACCCTCCTGCAGCAGTGGTAGCTCATACCAGCCCGATATTGTGTTCGAGAAGACGGAATAACTACAGTACCATGATAAGCACCACGTAGGGGCTTAACACTGATATAAACAGTTGGAAGAGGAGCTGGTGACTTGGGCTCAGTAAAGGCGTGTTGTCAGTGCCACCATGGTGCCAATTAAGCAGGTGACGGTGGTGGCGAGTGTAGGCACCATCTTGGTGGTCCTCAGTGCCGTCTTTATGGGCGTCTTCCCTGTTATCTTCAGCTCCATTGTAAACAAGATGCTGGTGTTGTCTGAGAACGGGAAGACCCTGGAGGCCTTCATCAAGGCGCCCGTGCCCATCTACATGCAGATCTACCTCTTCAACGTCACTAACCCAGACGCCATCCGGTACCACGGGGCCAAGCCTGTCCTCCAGCAGGTCGGCCCCTACACCTACCAGGAGGTTCGCGAGAAGTACAACCTTGACTGGAACCACGAGAACGGCACCGTCTCCTATATCCAGAACATTAGCTTCTTCTTCAAAGAAGAGATGTCCAATGGCCTCAAGGAGACCGACTACATAACTACCATTAATGCAATCATGGTTATTGCAGCCCAAGTCTTTGGCACCCAGAATGATCTGATACTGAACACAATCTGGAGTCAGTTGGAAAAAGGACTGGATCTCTTTGAAGGACACAATGTTGGTGAACTCCTCTTCGATGGGTATCTTTTGCCGGAATTCGACTTCGACTTCTCACACCTGTCGCCCAAATTAAATTTCACGCAAGACTGGACTGGGACAATCTATGAGATTTTGCAGAAAATGGGCGTGCCTAATATCCCTTCTATTTTGCAAGAGAACAAACTGAGCCTCTTGTTTGGGCGTAACAACACCAACGATGGGACGCACACAGTCAGCACCGGTGAGAAAGACATGAGCACCTACCTGGAGACCCAAGAATGGAATGGCAAATCGGCCCTCGGGTACTGGAAAAGCAAGTACTGCAACATGATCAACGGAACAGATGGCTCACAGTACCCTCCCAAGGTCACTAAGGACAGCATACTTAGGATCTACACGTCAGAACTCTGCAGGTCACTGTACCTCACCTTTGAGAAGGAGATCAAGCACAATGGCATCCATGCCTTACGCTTCACGGCACCAGAGAAAATGTTGCAGGCTGCCAGTGAAAACCCCGACAATGCCTGCTACTGCTATCCTGATATGAATCACTGTCTAGGCAGCGGCATGCTCAACTTGGAACCATGTGCGAAAGGTGCAAAAGTGATCATGTCAACACCACACTTCTACATGGGTGATGAGATTGAACTTGCAAAGCTAGTGGGGTTGAACCCTAGTAAGGAAGAACATGAAACCTTCTTGGACGTAGAACCTAGGACTGGTGTAACCATGAAAGCAGCCAAGAAAATCCAGATAAATGTACCTTTAAGACCCTATGGCAACCTTCCTTCTTTCAAAAATGTTCCTGAAGTCATCTTTCCTATTCTTTGGGTTAATGAAAGTGCAGAGGTTAATGCAACAGTGTCCAAAGAGGTTAGAAAAGGAGTGTCTCTGCCCTTCGTCGTTGTCAATGCCATCTGTGGCACCTTAATAGCTCTTGGACTTGTTCTTCTTATTGTTGGAGGAATTAAATTCAGCAGAATCAGAAAAACCCGAGGGCAGCAGAAGCTTTAAACTTGGAGTTCGTGTGAAGGTGGGCCGAAGCTGTGGACTGTGATAAACACTTAAGTTAATCAGAAAAACTTCTTGCCTTAAAAATTGGCCTTCAGGATGCCACCATTGAACACCGCAATACTAAAATTTCTTAGAGTGCAAAATGTGGCAGTTTGACCATATAAGTATATACGGATGTATATAGACTGTGTACTGTAGTTCAATTTACCTGAGGGCCACCATCTCTAGTGGTCTCACCGAGACCAGGAAGCCATCAGCTTGTCAAAGTTCCCCCTATATTATCCCTGAATACATACACATGTAGACATCATTGAGAGGTCTTTAATTGAGCTGATACCTAAATCACACTTTAAAGACATATTTTGAAAATCTATAATGGTACAGTATTTGCAATTACAGCAATATTCATGTTTGCAGCTGCGTCGCATCTGCTCTTGTACCTCTGATTGCAATTGATGTACAGTACTTCCTTTTTTTTACTTGTTTTAGTGCTTCCATTTGTGTGTGTAGACAGATTTATTCTGACATCAGCTGTTGTTATTTCCAATGAAAGCTGTTTTATTTCCAATGACAGCTTCTTTTTTTAAATGACAGCTGTTGTATTTCCAATGTCATCTTTTGTATTTCCAATGACAACTGTTGTATTTCTAATTACATTTTTTGTTTTTCATGACAGCTGCCATTATGTTTACAATGACAGCTATGCATTTCATTGGCAGCTACTATTGTATATTTTCAATGACAGATGCTATTCTATTTCCATTGACAGCTGCTGCTGTGTTTTAAATGACAAATGTTGTAATCCCAATGAACAGGTTTTGTGTGTCCAACAGCAGTAGCTGTTGTATTAACACTGACAAAGTTTATGTTGTATTTACAAGTGCATCTGCATTGTATTTTCAGTAATAGCTGCTACTGTATTTCTAATTATGGCTACTTTTGCATTTCCAATGATAGCCACTATTATTTTTTCAATGCCAACTGCTGTTGTATGTTTAGTGACAGCTTGTTGTATTTCCAGTGACATTTGATACAGTATTGTATTTCCAATGACAAATGCTATATTTTAAGTGATGCCGGTTGTATTTCCATTGACAACTATTGCATTTCCTAAGATATCTGATGTTGTATGTCGAGTGACCTCTTGTATTTTCAATGACAGCTGCTGTATTTACAGTGACAGCTATTGTTGTTTACATTGACAGCTGTTGTTGTTTACAGTGACAGCTGTTGTTGTTTACAGTGACAGCTGTTGTTGTTTATGGTGACAGCTGTTGCTGCATACAGTGACACCTGTTGTGTACAGTGACAGCTGTTGTTCTTTACAGTGACAGCTATTGTTGTTTACAATGACAGCTTTTGTTTGCAGTGGCAGCTGTTGATTACAGTGATAGCTGTTGTTTACAGTGACATCTGTTTTTGTTTGCAGGGACAGCTGTTGTTGCTTACAGTGACAGCTGTTTACAGTGATGGCTGTTGTTATTGTTTACAGGGATAGCTGTTGTTTACAATGAGAGCTGTTATTGTTTACAGTGACAGCTGTTGTGGTTTACAGTGATAGCTGCTGCTGTTTACAGTGACAGCTATTGTTATTGTTTACCCAGACAGCTGTTGTTTATAGTGACAGCTGTTGTTGTTTACAGTGCCAGCTGTTGATATTTACAGTGAAAGCTGTTGTATCCAGGGACAGTTGTTTACAGTGCCAGCTGTTGATATTTACAGTGAAAGCTGTTGTATCCAGGGACAGTTGTTTACAGTGACAGCAGTTTTTTACAGTGACAACTGTTGTTTACAGTGACAGCCATTATTTACATATACAGCTGTTGTTTACAGTGACAGCTATTATTGTTTACAGTGACATCTGTTGTTTTCAGTGACAGCTATTGTTGTTTGCAGTGATAGCTGTTGTTTACAGTGACAGCTGTTGATGTTTATAGAGACAGCTGTTGTTTACAGTGACAGCNNNNNTTACAGTGTCAGCTGTTGTTGTTTCCAGCAACCGCTGATTCTGTATCCCTTGACAGCTGTTGTCCTTCCTGTTACAAGTAATATTTAGATTCATAATTACTTCTGTCCTCAGAGTTAACTGTTCATCCTAGAAAAGAATGACAATAATGTGTATGAAATTCCCAAAGTCTGTATATTTATGATATTGGTGATATTATGTCACATCCATGGGTCTCATTTGCTTCATGTATTGTATTCATATTTGATTACACACTGTGGGACTTTAGAAGTTCAAAATAAGATAATATATGTACTATATGTAAAATTAAGAATGTACATTACAGTATTTTATCCATATTCTTTTGCTGGATATTTCGGCTTAGAAATCCTTGATTTGTTGCTCTAAAATGCTACAAGTAAAACTATTTAAGGGTGTTATATTTTTTGTACAGTAGTTAAATCAAGATTTTAATAACTATGTGCAATTCTGTATTGACTACAAATAATATTCCATAAATTATTTCTGTGCGTATATGCCAGCTGTATGTGTATACTGTATATGCATGTGTGTGTATGTACATATTT
>5437 ENA|GBEI01005438|GBEI01005438.1 TSA: Pontastacus leptodactylus Pl_CLC_5444 transcribed RNA sequence.
CGCGAGGGAGATATCTAGCTGAAGTTGGCTGCCACACTCCCCCAGTCACGTGGTGAGCGTCGCCGAGTGAGTGTACTCCTCCCGTCGCAGGTGTAAATCCCTCACACACATACACACGCACTCAAACACTTACCACAAAGCACATGCGCATACGCACACCTTCCCCTCGCCCAGCATCACCCCCCACCGTGTGCTTAGCCCACACTGCCAGACCGTGAGGAGGGGGAAGCAAGCAGAGCTCCGACTGGAGACAGCATATAGTGGTAGTGTAGTCGCAGTGCGGGAGCTTGGCCCACACCACGTGTTCCACTACAACACATGCACCCGCCCACCCGCCCCGTGGAACACCACCACGCTATGTGTGGGTTGTGAGAGCTACACCTGCCACGTGTGTGTGTGTATGGTGAGCCCAGAGTCTGCCTAGCACCTGTTTACAGAGGCAACTACCGCTGACGCGATACATGGACGACTGCGCCAGTGCGGTTCAATGTGAATTTTGAGAAACTTTAATAAAGTGAACTAAATGTTGTGTGACAACATTACACTCGTGATTTACTCTGGGCCATGTGTGTGGTGAGGTGAGTGTGGGAGGTGCCGGTGTGCGTGAGGGTACAGAGGATGCAGGTGAAGGTGCAGGTGGCGGTGCTGCTGGCGGTGGGGGTCATACTGATCGCCGGCAGCATCGTCTTCCAGAAGTGTTTCTCAAACATCTTCAACAAGATGCTCTCCAACAAGCTTCTCCTCGTCCCGGGGTCAAAAACGCTGGAATCCTTCAAATCCCCGCCGGTCCCAATCTTCATGCAGTTTTATTTCTTCAACGTGACCAACAGCGAGGCGGTGCTGGAGGGGGCGGTGCCGGTGCTGCAGCAGTTGGGACCCTACACTTTCGAGGAGAAGCAGCTCAAGTATAACCTCACCTTCGACGACCAGGAAGGCTCTGTCACTTACATTCAAAATAAGACATTTTATTTCAGAGAAGACTTGTCGAAGGGTTACAAGCTGAGTGACCGGGTGACCACAGTTAACGCCGTAATGATGACATTAGGGGCCAAATTCGAGGCCCTGAAACCTGCCCTTAAAGCTTTGATAGAAATATGGTTTGTACGTTTCGAGGTGAAACCCTTTATCACGAAACCAGTCGGTGAACTTCTGTTCTACGGCTACGACGAGCCCCTGTTTAAAGTGCTCGCTCCTATGACCAACGATCCCGTTCATGCTACGGGCAAATTTGGATTTTTTTATCCAAAAAATAACTCCAACGACGGAACATATACGGTGTACACTGGAGTGAATGGCATGGCCGAGTACCAGAACATCGTCAGGTGGAAAGGAAAAGAAAATATAGAGTTCTGGAAGGAGGACGTATGGGGCGGCAACTCCTGCAATATGATCAATGGCACCACTGGCAACCAGTTCCCTCGACCCATCAGTAAGACTGAACCGCTGCGGCTGTACACGGCGGAGCTGTGTCGCTCTATCTACGCTGTGTACCAGAAGGAAGTGAGGCACGGACACCTCACCCTTTACCGCTATGTCCTGCCTCCCCAACTACTTGCTGACAACCTAGAGAACCGGTGTTACTGTACCGATAACTTCACCTGTCGCGCCTCCATGATCAACGTAGCTCCATGCAGGAAAGGAGCACCTGTGGTCATGTCCACTCCACATTTCTATCAAGGAACACCGGAAGATGCCCAGGAAGTGGTCGGTTTGAACCCTCAAGAGGAGGAACACGAGACCTACCTGGACATAGAGCCCACGACGGGAGTCACCTTCCGCGCTGCCAAGAGGATCCAGGTGAACATCCCTCTCCGGCGATACAGCAACCTACCCACCTTCAGGAGCGTCCCGGACGTCATCTTGCCGGTGCTGTGGGTGAACGAGAGTGTAGAGGTGCCCCTGGAACGCACCGTTGCTCTACATCGCACTCTCACCCTTCCCTTCACCCTCGTCGACGTAGCCACAGGACTTCTAGTTGCCTTGGGGGCTACACTTATCTTGGTAGCAGCAGTTAAGGTAGTTTTGGCTCTCAGACACAGATCTTCAGACCCGAAGAAAAAGAAAAAGAAAAAAGCAGAGAAGGAGAGGGACAAAAGCCTGACGGAGAAGCTGAACGACGAGAGCTACAACTAAAGATGTGTAGAATGTGTTCGAGTCTACTTCAGTGCAGTGTTGACGTAGATAAGAGAGACGGCAAGAGGCTGCTCACCAGTGCCATCTAGTGTGTAAAATCGCAGTGTTTCCTGTGTTGCTGCTAGTATATGGTTATGACGCGTGTGAACCTTTGACTTAAATAGTTCATTATAACGTTGCTAGAGAATATGTAGATGAAGACGTTGTGATCAAAGTGTGCATCTCATAAATCTCGAGTTATTAAAGAGCTAAAAGTTATATAGAAACAGAATAACGCATTTCTTTTTAAACATAGAAAAGATGTTATAGCTGAGGTAGCAACAGTTCCCTTGACCCTGTGTGGCTAGAACTGTGCCCGGGAAGGACACAAGTGTCCCCAGGTTCCCTAAGAA
>13998 ENA|GBEI01013999|GBEI01013999.1 TSA: Pontastacus leptodactylus Pl_CLC_14020 transcribed RNA sequence.
ACATATATCACACTGGTGGATGAATACGGTTGTTTAAGTGTATCCAAAACAAAGTCTGTTGTGACACAGCTGGTCTTTAGTCACGCTGTGTTCAACCCAGCGTGACTAGCGGTGTTCATGTGCTCCTTGCAGCTGAAGAATGGCATTGGAGAACACACGTCACCCAGAGCGCTCNNNNNGCGCTCCATCAGAACACACGTCACCAAGAGCTCTTCGTTGTGTTAACCCAGACAACTCGTCTCAATCAGTAGATTATGATCTGCTGCTCCTCCAGTGCGCGTAGAAGACGAGGAGGATGGTGAGGAGGCCGAGCACCAGAATTATTGAAAGTATGATGGTGACGGTCGGGGTGTTCATGATGAAGAGCAGAGCCTTGAGTTGCTCGGCCAGGTCCTCGGGCATGCCGGCCGTCTCCTCGAACCACAGCAGGGGCAGGTACACCTCCGACACCTTGCTCAGGATGTCAATTTTTCCAATTTGAAATACAGGGTTTCCTTTGTAGGGGATGACATGCATGTTGATCTGCATCCTGGCGGCCACCTGCATGGGCGTCCCTACCTCCGGTATGAGGTCCATAAAGAAGGCGTGTTTGTCGGGGTCAGCTGGATCGAGCCCTTCAACGCCGTCCAGCAGGAAGGGATCTGCGTTGAAGAAGTGGGGGAAGGAGATGAACGCCGGGGCGCCCATGCGACAAGACTCCGCGTTCAGCAGACCTGTAGGGGCACACGTGTTCTTGACGCAGTAACAATCGTTGCCGGGGACGACGCTGCCATTAGCGAAGGTGTGACTGGTGCCCCAGTAGCGGTAGCCGGGAAGGCCATTGGGGTCGGTCGTCTCCTCCTTGTAAAACAACTTCACACTCATGCACAAGTCGGAGCTGAAGAACTCAACGAAGTCCTTCTGTAAGCCTGGAGGCCACAGTTCGCCCGCGGACCCTGTAACTTCGTTGCACGGGTAGTCGAAGAACGAGGTGTTGTGCTCTCTGTTCCACAAGTCGATCTGCCCTAAATTGTCGAGAGTGTCTTGGCCGGTGCGCATGTTGTAGAGGCCGTCGTACGTCAGGGATAAGTTACGCTTATAGAACCAGCCGAACTTGTCGTAGTCAATGAGGCCTGGTGGGAAGTCTATATAATCAGGCAGGATGGGGTTGATGGAGCCGTTCACCACCACGTGCTCCTGCATCCAGTCGAGGAGCGGGTCCGTGTACCCGTTGAACAAGGTGTCGCCGACCGTTGCTTCTACGGTCAGTTGTTCTTGAAGAATTTTGAAAACTAGATTGAGGCCGGAGAGGAGGGTAGGATCGCCATGAACACTCCACGCGGCTGACACAGGGACGGTGTTGAGGCTGATGATGATGTCGTCCTGACTGAGGTTGCCGGAGCTCTCCTGGTCCCAGACCCACCACCGCTGCTGGTAGTACGTCACTGTCTGGTTGTCGTTGAATGTCAGGTTCTGCTTCTCGTGGTACTCCCTGTAGGTGTAAGGTCCCACTTCATCCAGGATGGGCTTGGCTCCCTGCTCGAAGTCCTCCGGGTTGGTTATGTTGAAGAAGTAGAAGCGGAGGAAGAGTGGAACCGGGGTCAGGCGCCAGATATCGTACGCCCGAGACCCGGGTTGAATCTCCAATTGAGAATGCAGGATGTAGTTGAAGAGCGCCTGGTAACCCCCCGCCAGCATGGCTACCGCAAACATGACCCATAACACGCCCAGGGTCAGGAAGGTCACCTGGCAGCACGTCCACCTGCTGGATCGCCTCCATCCTTTACTCGGGAAGACTTTCTTGTCATGACTATAATTCATAGTGAAGCTGGACGGTGATTACGGTGAGGTNNNNNGCTGGACGGTGATTACGGTGAGGTGGAGAGAGCGTTGAAGATCATCGTGTCGACGAGAGCTTGAGATAATTTCTAATGAAACACCTACTGTCCCTCCCGACCTGTTTTTCACGAATAATTAAGCTTACGTTAATTAAGCTTAAGAGTGCATAGCATAAACAGGGTTCACGCAAATTATACTTTAGAGTGAATCAACGGAAGTTTTGCACATGAACACTGGCACTCCTTTGAGTACCTTAGGCACTCACACGCCTGGCAGTGACCAGGCTGTGCACCTGATGTTGGACTTGACAGTGTCCAGCAAGAGTCACGTCTCGACTGAGGTGATCCCTGAC
>32457 ENA|GBEI01032458|GBEI01032458.1 TSA: Pontastacus leptodactylus Pl_CLC_32562 transcribed RNA sequence.
GTGGTGATAACGGCGGGGGACACGGCTATGTATGCTTGGTTCCCCTTGTGACGGCCAGTGTGTCGCCGGTACTGCTGCTGGGTGTTGTGTTCAAGTGCTCCTGGCCCACTCGTTAATGGTGCAATATAACGTGTCTGTGGTGATGTTCTCCGTACATTGTCACGTGTCCGGTAGTGTATGGTGACCCTCTGAACAACACCTGCACATTGTCACGTGTCCAGTAGTGTATGGTGACCCTCGGGACAACACTGGCACATTGTCACGTGTCCAGTAGTGTATGGTGACCCTCAAGAAAACACCGGTACATTATCACGTGTCCGGTAGTGTGTGGTGACGCTCGGGACAACACTGGCACATTGTCACGTGTCGAGTAGTGTATGGTGACCCTCAAGAAAACACCGGTACATTATCACGTGTCCAGTAGTGTGTGGTGACCCTCGGGACAACACTGGCACATTGTCACGTGTCCGGTAGTGTATGGTAACCCCCGGTCAACACCGGTACATTGTCGCGTGTTTAAGAATTGTATGGTGACCCTCAAGACAGTACAGGTAAATTGTCATGAAGCCAGTGGTGTATTTTGTAATGCCGTGGTATACGAAAGATTGTGTTGTGATTGTACTTGATCAGCGGTTGGAGGCAGACACAACGGTGTGGGGTTAGTGATTCTGTAGTGTGCGACGCTTCACCGATATATGTCTTACAGCGACAAAGCTCAAGAGCTACAGTGGTATCCAACACGGGCCAGGATTGACTGTTACTAGGAGCTCAGTGGTGTCCGTCCGCCTGAGGGTGTTGGCCCTACAGGTAAACAGCCCTCTGTGTGTATAGGGAACTTGAGTACACCCACGACACCAGCGCGCGTGTTGCTGGGCGACAGGTGTCCGTCGCTTGTCGGTCTGTGGTGGAAGCTGCACGCGAGTATCAAGACCTGCATTCTGTATAGCACATGTGTCAAAGTTAATTATCAGGAGAAAGCGCTGTCAGTATGACTATATAGCACGTGGAAGCGAATAACGGTAGATTAGAAGCTGGGATATGAGGCCGGAGTGAAGGAATAATGCCAAATTACTTTGACCGTCGGAGATCGAATCACATCACATGAAGTATTATTAGTGGGAAATTAAGTGATAATAAATGGAGTGGAGTCAAGACATGGAGGGATCGAAAATGAGAGAGACCATTGAAGAGGCGGTCGAGATGATAGAAAACGAAACGGAAACGGCCGAGGAGGAAGACTATATGAGTGAGGGGGAGGCCGAGGAGGAAGATATGACTGAAGAAGAGTTGGTAGTTCATATGGGGTCCGAGAGGGTAAAGTGTTGCATATGTACGAGTGAAGGCAAGAACAGACGACGCCGCAGAAAACGGTCACATGAACTGATAGACTACTATTACGATGAAACACATTATTACCCACGTAAGCGCAAGTGTTGTTGCTGTCGCTGGTGGATTCTCTTGGCGCTGATGCTCTTGTTTCTGAGCATCTTACTGGCTGTGTTGGCGTGGTGGGACGTGGCGGTGCAAATTGGTGTAATGGACACCATGATCATGTCGGAGGGCTCCCAGAAAGACCGTATGTGGAAAACGGCCCAGATCAACGTCCACTACACCGTTTACATCTTTAACTTGACAAATTCGAGGCAGTTCATGGCGGGGGCACGACCCAGAGTTCAAGAGGTCGGGCCCTATGTGTACACCATGAAGGAGGTTAAAGAAAACGTGGTGTATCGGGACGATGGGACGGTTGAGTACCAGGGTAGGCCCATGTATTTCTTCCAAAAACATTTATCATCAGGGTCCGAGGAGGATATGGTCACCACTGTCAACATACCCTTCGTCAATGCTGCAGATTTGGTGAAGGACGAGGAGGCAGTGAAGACTGTGCTCAAGATGATCAAAAAAATGTATGGATTTAACACCATCAGAACGCTCAGTGTAGGCGAGCTCTTGTGGGGTCACAAGTCACGGGTGTTAGACTGGGCAAGGACTCTCCATGAACTACCTTACCCACACCAGCTGTTTGGCCTCCTAATGGGGCTCAACAACACCCTTCAACCGCGATACGTCATGCACACTGGCAAGGGAGACTCTGCCAAAATGAACAAAATTTTAGCTTGGAATGGACACGAGGTGCTCCACTTCTGGTACGGTGATGAGTGTAACATGATTCGGGGCACTGATGCCAACGGGTTCCCTCCAGGGCTCTCCAAGAACGAGACACTGTACATCTTCAACGGTCAGCTGTGTCGCTCGTTACCGCTAGTGTACAATAGTACTGTCTCCCACGGAGGGCTTGAGGCCTACCGATTCGTGCACCCGGAGGACATCTTCACCTATGGCCCCGCTCACCCAGAGAACTCTTGCTTTTGCGGCAAGCAGGGGTGTCCTACAAATGGTGTGCTGGACATGAAGCCGTGTTACTTCGGGGCTTCGATTGCCTTTTCATTCCCGCACTTCTACAAAGGCAACCCAAAGCTTCGTCACCTAGTACAAGGGCTCAGACCGGACCCAGAGAAGCATA
>52412 ENA|GBEI01052413|GBEI01052413.1 TSA: Pontastacus leptodactylus Pl_CLC_52824 transcribed RNA sequence.
TGGTACCTACCTTGCCGTGACCCTGATACTTAACCTATGTTGACCGCTGCGTATCCCAAGATGAGGTGGGCATCATTGGCTTGAGGTCTGCTTTCTGAACTGATAATTGCAATGTACAAGAGCAGATTATGGCATTTTAAAGGTGACATTACTGATCTGATTAGGAAAACACACAGCCTTCAATAAAAGGATTTTATGAAGCTCATTGTGATAATTGTTTTATGTGACATATTTAATGACTGGTCGAAGACAATTAACTAATATTTGCATTGCATTAAGATTAATTGACGTCCTTTGATTGTATGTGTTTTAGCGAATATTTATAGACAGGATCAAAATGGGTAAAATGCCAGAAGAAAATGTTGACTCGCACAGCGCCACTCGAATGCAGAATGTTGTGGAACAGATGAACAGGAGTGCCAGATGCCGGTGCTGCCTGTGGATGGTGGCACTGTGGTGTGCCGCCACGGTTATCTTCATGTTGGCGGGCTACGACTCCGTCGTTCATTCTGTCGCCGTGGATCAGATGGTACTACGCCAGGGAGGTCAGAAGTACGAGTCGTGGATACACACTCCTGTTCCAGTTTATTACCGGGTTCATGTCTTTAACCTGACCAACCCCAGCCAGTTCATGGCAGGCGAGAGACCCAGGGTCCAGGAACTCGGGCCCTACGTCTACCTTATGAAAGAAAGCAAAGAAGAGATTGCATTTCACAAGAATGGCTCTGTCTCTTATCGCTCCAGACCCATGTATTATTTCCAGCCCAACATGTCAACTGGCTCAGAGGAAGACACAATCATATCAGTCAATATTCCCTTTGTAAACGCGGCCGACGCGGTCAAGGACCAAGGGTTCCTGCGAATAATCATACAGGTGGCCAAAAAAATCCACGGCTTCCAAACTGTACGAAAACTCACTGTTGGGGAGCTCCTGTGGGGCCACAAGTCTCGGGTTATGGATTGGGCGAGGACTCTCCAGGAGTTGCCTTACCCACACCAGTTGTTCGGGCTCCTGGTGGGGTTTAATGACTCTGTGCAGGAACCCTACACCATGCACACGGGCAAGGGCAATGCCGCGATGATGAACCAGATATTAGCTTGGAACGGCCGGCAGACCCTGGACTTTTGGAGTGGTGATCAGTGTAACGAAATAAGAGGCACGGATGCCAATGGGTTTGCCCCTGGAGTGTCAAAAAAAGACAAATTGTACATCTTTAATGGCCAGCTTTGTCGAGCAATTCCCTTGGTGTACAATGACACAGTCGACCAGTCAGGCATTGCTGCTTACCGCTTCGTGCCCCCTGACGATGTCTTCTCCTACGGCATCAACCATCCCGAGAACGCGTGCTTCTGCAGCGAAGGTGGGTGCCCTCCCACTGGGATCCTGGACATGAAGCCCTGCTACTGGGGTGCCTCCGTCGGCTTCTCATTTCCTCACTTCTATAAGGCTGATCCAAAGCTACGGCATATCGTCCTTGGTCTCAGACCGGACCCAGAGAAGCATA
>2307 ENA|GBEV01002308|GBEV01002308.1 TSA: Procambarus clarkii Pc_2325 transcribed RNA sequence.
GCTGAGCCCGACCCCGGGGGAGGCAGGGCCGGCCTGCCTCAGTAGACCTCAGCCACTGGTCGTGTGGAGATGTTGACGCTCTCGCTCCTCTTGTGACCTTGTGATCAATCATGCGCCGAGCAATATTTTTAGGATGTCTTGGGGGATTAGGGGTGGTTCTACTGATCTTAGGTTGCCTCGTTGCAGGACTCTTTGATACAGTTGTAGAGCACGTAGTGCATCAGGAACTTGTCTTGGAAAATGGGACAAACGTATACCAAAAATGGAAGCTTCCTCCAGTTGTACCTTACCTTTTTATCTACTTTTTCAATGTCACAAACAAGGAAGAGTTTCTTGAAGGATCAAAACCAGTATTACAAGAAGTTGGGCCCTATTGCTACAGAGAGCGCTGGGAGAAGGTGAATATTAAATTTCACGACAATGGCACGGTATCGTACGAGACGCAAAAGCATTATTTCTTTGAAAGAAATATTTCGGTTGGATCTGAAGATGACATAATCACTACACTAAATGTCCCAATGTTGAGTGCAGTATCTCAATGGAGATTTGCCCAGAGGTTGGCTAAATTGGCCCTCTCGTCGATGCTGGAAGTATTGAATGAAAAACCTTTTGTCTCCAAGTCTGTCCGTGACTTGATGTGGGGCTACGATGATCCACTCCTGAGAATAGCAAAGGATATTATTCCACCAGACCAACGAATGCCTTATGACAAGTTTGGGTTCTTCATTGAGAAAAATGGATCCACTGATGGTCTGTTCAATGTTTTCACTGGAGTAAATGATATGACAAAGTATACCACTATTGATACCTTCAACTATAAACGAGAGCTTTCCTACTGGAAAACCGATGAATGTAATGATATTAAAGGAACTGATGGGTCTTCTTTTCCACCGGGAGTAAAGAGAGATACTACACTTTACATGTTTAATGAAAATCTGTGCCGCTCCATTCCTCTCACCGTATTGAAAGAGGTTGAGGAAGATGGCATAAAAGGATTGAGGTTTTCCCCTCCAGCCGATGTGTTTGGTAATATTACTGTTAAACCTGAAAATGAATGTTATTGTGTAGGGGGACCACCTTGCATAGGTGGAGGAGTCTTCAACATCAGCACTTGCAAATATGGTTCGCCTACAATAATATCCTGGCCACATTTCTATCAGGGAGATCCAAAATTCGCTGATGCAGTTCAAGGTCTAAAACCAGATGCCGCAAAGCATGCACTTTACATCGATGTATCCCCGCGTACGGGGTCCCCTCTTAGAGCACAGGCTCGTTTACAAATAAACATTGCTGTTCCGTACGTCCCCGAAGTAAAACCAGCTGCTAGACTAAGGGAAATAATTTTTCCTGTATTGTGGTTTGAAGATGGCGTGTTGGAACTACCAAAGGATGTTGTAGAGTTGCTTCAGATGGCTGAAAATTCTCCAGATGCGGTAAAATCCAGTTTATTATTGGCATTCTTCGTCATTGGAGGAGTCATTGCTGTAGCTGTGGGAATTTCCTTGATGGCAACGTACTTTAAGCTATTTATACCCTTCTTGAACCCTGGTGAAGACAGTGAAGGCAAAGTGACTGACAAACCCACATTTACCACCAAACCCGAGTTGGGCCACACTAATACACTAGTGACAGAGTACCCAGAAAGTGATCCTGCCTGATATCAGTGGACAGCCCCATACATGAAAAGACAGCTTGCGAGAGAGAATCCTTACACAGAAAATTATCGAAATCATTATTATATGCATGCACTCCATAGACAGCAGCCTCCCGTGGTAAGTTCAATCAATGGCTCTGGGGTTTCTTATCTGAATCCTTGCCAGCCACCTTACCCCAGGTTCTGTACATATCCATATCCATCCAATTATTATTATTCCCCATCTTATCCAACATATTCAAGAAGGATGCAGACTGCACAACCTGACTTTATTTCATCAGGCACTGCAAAATATGATTGTAGAAGAAATCGAATTTTATTGTAATGAACGTGTATTGTTCCTTTAGAACTTTACCGAATGGTATATTTTATGTAATGGAAGTGATAGCTGTTTTAATTTACCTTGGGTTTGTTTTCGTGTATGTGACTGTCCACGTCGTTAATTAGTTTGCCAGCACTGCTTGAATGCAGTATTTAAACTTTTTAATTTGGTTTTAACTGAGCAGCATATCTTGCTGAAATAATTAGATGAAACATTTAAAGAAAATTTTAATACTCTACTGTATTAGAAAAATAGCAACTACATTTGACTGTTTATTCTCCAAAGTTTTAATAGTTGGAAGATAAATGTATTTTTTATGTAAACCTATTTAATGGTATATTCACGTTTTGAATCTGTGTACTATGTACATAGACATGGTCATAGTCTAAGGAAAACTGTTAAATTTGCTCTGTACTGTACCTGTTTAATCGGTAACATTGTCTAATTATAATATATATTATATATATACATAGAGAATTATTTTGCAGTAAACTGTAATAAGCAGTAGAGTATAAGTGGCTTGATTTTCTGATAAAGAATATAAGTATATTTTGAATTTTTATAGGATGTAGATATTTTTATACTGCAATTAAAGGAATTTTTATTGTAAAAAAAAAAAAAAA
>11345 ENA|GBEV01011346|GBEV01011346.1 TSA: Procambarus clarkii Pc_11374 transcribed RNA sequence.
TTTTTTTTTTTTTTTAAAGGATAGACAACTTTATTTGTCCATCAGTAAACATGGTTGAGGACTGATCAAGTTGGGCTGGGATTCCGCTCCTATAGACTCTTGTACAGCTACACTTGAGGACGACACTATATTGATATTCACTTTACGGTGCATTCTTAGCACACAATCTCTGATATTGGTCACACACAGGTCACTGTCAGTTTCTAAAGCGTGGCAACCTTAGCGGGTGACCTGGAGACACCTGTGTCCTTCCCCACCACAACTGAAAGGGAACTTGCCTCAGATATTGTTTTGTTATCTATATATTTAACAAAAAATGGTGTGTATAGACTACGCGCTATCCTGTTTCTATATAACTTTTCCGTTCAATAACACGAGTTGGGTACTTTGGGCACAAAGTCTTCATCTATTTACAAAGTCACGTTGCCAGGAACTACGTAAGTCAAAGGTTCACACACGCGTCATAACCATGCTAGTAGCAACACAGGAAACACTGCGATTTTACACCCTAGATGGCACTGATGAACANNNNNNTCTGTCAGGCTTTTGTCCTTCTCCTTCTCCTCTCCTTTACTCTTTTTCTTCTTCTTCGGGTCCGAAGATCTGTGTCTAAGCGCTAAAACTGCCTTAACTGCGGCTACCAAGATAAGTGTAGCCCCCAAGGCCACTAGAAGCCCCGTGGCTACGTCGACGAGAGTGAAAGGAAGGGTGAGAGTACGATGGAGAGCAACGGTGCGTTCCAGAGGCACCTCCACACTCTCGTTCACCCACAGCACCGGCAGGATGACGTCCGGGACGCTCCTGAAGGTGGGTAGGTTGCTGTATCGACGTAGAGGGATGTTCACCTGAATCCTCTTGGCGGCGCGGAATGTGACTCCCGTAGTGGGCTCTATGTCCAGGTAAGTCTCGTGTTCGTGCTCTTGAGGGTTCAAACCGACCACTTCCTGGGCATCTTCTGGTGTTCCTTGATAGAAGTGAGGGGTGGACATGACCACAGGGGCTCCTTTCCTGCACGGAGCTACGTTGATCATGGAGGCGCGGCAGGTGAACTTATCGGTACAATAACATTCGTTCTCTAGGTTGTCGGCGAGAAGTTCAGGAGGCAGGACATAGCGGTAAAGGGTGAGGTGCCCGTGCCTCACTTCCTTCTGGTACACAGCGTAGATAGAGCGACACAGCTCCGCCGTGTACAGCCGCAGCGGTTTAGTCTTACTCACGGGCTGAGGGAACTGGTTGCCAGTGGTGCCATTGATCATATTGCAGGAGTTGCCGCCCCACGCGTCCTCCTTCCAGAATTCGATATTCTCTTTCCCTCGCCATCTGACGATGTTCTGGTACTCGGCCATGCCATTCACCCCCGTGTACACCGTGTAAGTACCGTCGTTGGAGTTATTTTTCGGGTAAAAGAAGCCGAATTTACCTGTAACATGAACAGGATCGTTGGTCATCGGCGCGAGCACTTTAAACAAGGGCTCGTCGTAGCCGTAAAAGAGAAGTTCCCCGACTGGTTTCGTGATAAAGGGTTTCACCTCGAAACGTACAAACCAAATTTCTATCAGGGCTTTAAGGGCAGGTTTCAGGGCCTCGAATTTAGCCCCCAATGTCATCATTACGGCATTAATTGTGGTCACGTGGTCGCTCAGCTTGTAACCCTTCGACAAGTCTTCCCGGAAATAAAATGTCTTATTTTGAACATAAGTAACGGAGCCTTCCTGGTCATTGAAGGTGAGGTTGTACTTGAGCTGCTTCTCCTCGAAGGTGTAGGGTCCTACTTGCTGCAGCACTGGCACCGCCCCCTCCAGCACCGCCTCGCTGTTGGTCACGTTGAATAAATAAAATTGCATGAAGATTGGGACGGGCGGAGATTTGAAGGATTCCAGCGTCTTTGACCCAGGGACGAGGAGGAGCTTGTTGGAGAGCATCTTGTTGAAGACCCTCGAGAAACACCTCTGGAAGACGATGCTGCCGGCGATGAGGACGACCCCCACCACCAGCAGCACCGCCACCTGCACCTTCACTTGCATAGTCTCTACTCTCACTCACACTCACCTGGCCACACACATGGTCTCACTAGCCTCAAGAGTCAATCACGAAAGCAATGCTCTCACACAACATTGAGTTCACTTTATTTGAATCGCACTGGTGCAATGATCCGTGCAACAAGTCACCGGTAAACAGGTGTGTCTAGAGTTATCACCTGTGGCAGGCAGACTCTGGTCTCGTCACACGTGGCAGCAGCAGCTCTCACAACCCAGGCCTCGCGGGCTGGTCCTCGAGGCGGGTGCGCGAGGAGCATGTGTGTGTGTTGCAGACACACACACACGTGGTGAGGGCGAAGCCCCCGCACCGCCACCACAACACACTAGACGCCTGGAGTCGCTGCTCGGCTGGGTTGCCCTTCTCACGGGTGTAGCACTGCTAGACACACGCTGGGTGAGGGGAAGATGTGCGTATGCGCATTGTGGCAAGTGTGAGTGAATGAGTGCCTGTGTGTATGTGGGATTTACACCTGCGGCGAGAGGAGTACACTCACTCGGAGACGCTCACCACGTGACTGGGAGAGTGCGGCAGCCAACTCCCCCTAGATAGCTGCTCCCTCGCGCCAGCTCCATCCCTCCCTCCCCACGCCCCTCCC
>12768 ENA|GBEV01012769|GBEV01012769.1 TSA: Procambarus clarkii Pc_12798 transcribed RNA sequence.
TATGCTTCTCTGGGTCCGGTCTGAGACCAAGAACGATGTGTCGTAGCTTTGGATCAGCCTTATAGAAGTGAGGAAATGAGAAGCCGACGGAGGCCCCCCAGTAGCATGGCTTCATGTCCAGGATCCCAGAGGGAGGACATCCACCTTCGCTGCAAAAACACGCGTTCTCGGGGTGGTTGATGCCGTAAGAGAAGACATCGTCAGGGGGCACGAAGCGGAAGGCAGCAATACCTGATTGGGTGACTGTTTCATTGTATACTAGAGGTATTGCTCGACAAAGCTGGCCATTAAAGATATATAATTTGTCTTTTTTTGACACTCCGGGGGCGAACCCATTGGCATCTGTGCCTCTTATTTCGTTACACTGATCACCACTCCAGAAGTCCAGTGTCTGCCGCCCGTTCCAGGCTAATATCTGATTCATCATAGCAGCATTGCCCTTGCCCGTGTGCATGGTGTAGGGTTCCTGCACAGAGTCATTAAACCCCACCAGGAGTCCAAACAACTGGTGAGGGTAAGGCAATTCCTGGAGAGTCCTCGCCCAATCCATAACCCGAGACTTGTGGCCCCACAAGAGCTCCCCAACAGTGAGTTTTCGTACAGTTTGGAAGCCGTGAATTTTTTTGGCCACCTGTATGATCATACGCAGGAACCCTTGGTCCTTGACCGCATCGGCTGCGTTTACAAATGGAATATTGACTGATATGATTACGTCTTCCTCCGCACCAGTCGACATGTGGGGCTGGAAAAAATACATGGGTCTAGAGCGATAGGTGACAGAGCCGTTCTTGTGAAAGGCAATCTCTTCTTTGCTCTCTTTCATAAGGTAGACGTAGGGCCCGAGCTCCTGGACCCTAGGTCTCTCTCCAGCCATGAACTGGCTGGGGTTGGTCAGGTTAAAGACATGAACCCGGTAATAAACAGGAACTGGCGTGTCTATCCACGACTCATACTTCTGACCGCCCTGGCGTAGTACCATCTGATCCACGGCGACTGAATGGACGACGGTGTCGTATCCCGCCAGCATGAAGATGACCGTGGCAGCGCACCACAGTGCCACCATCCACAGGCAGCACCGGCATCTGGCACTCCTGTTCATCTGTTGCACAACATTCTGCATTCGGGTCGCGCTGTGCGAGTCAAAATTTTCTTCTGGCATTTTACCCATTTTTGATCCGTGTCTATTCGCTAAAACACATCTAATCGAAGAACGGCAATTAACTTTTTTTGATTGTCTTCGAAGTCAAAACAGTATTTTCACGTAATGCAATTGTCACAAGCTTCATAAAATCATTTTGTTCCCTTGATCGTTCAGTTCAATTCAGTTCAGAAAGCACACCTCACCTTGGCACATGCAGTGATCGACATAGGGGCGGTGTCGAGGACACTGCTAGGTAGGTTCCAGGGTCATTGCTGGGTATGCACCAAGGTCACTGCTAG
>27338 ENA|GBEV01027339|GBEV01027339.1 TSA: Procambarus clarkii Pc_27384 transcribed RNA sequence.
GATGGTGGTGTTGGTGGTGATGATGGCGACGGTAATAGTGATGGTGACGGTTATGCTCAGCTCTCGGATGATGACGCAGTGGGCAGGAAAAACGAGCGAGAAAGCAGTGCGGAGAGAACGACAAGTGTGGAGGGAGACGCAGAAATAGAGCGAGGGAGTATAACCAACGAAGAAAGAGAAGAGAACAAACTAGTCCAAGATGTCAGAAAACAGGTCCCAGAAGACGACGAAGTCATGACCAGCAGGAGNNNNNNAGTACTAATGTTCAAAGTCTGGCGTCGTTTTCGTCGGGACATCTTCCCCTCTCCGTCCCCACCGTTAGTGCCACTGCTGAGGTAGAGTGCCAGGGGGATGACAAGACTAAGTACCACCTACTTCTGGACTTCAGCGGCGGCACTTTAGAAAGCGACTCCTCTGCCGACAACGAGAATCCTCCTGATACGGCTGGGGACACTGTCTTCACCCTGAAGAGTTTTGCCGCTGAAGACGTTCAATCGCCTTGTAGAAATGTACAGGGTGACGAGGCCTCAACACTCGAGCAACANNNNNACTCGAGCAACACCCGGGTAACGAGACCTCTACACTAACGAGGTCGGTCATTGCTAGAACTAAGACACTAAAAAAGTTATTGATGCAACAGATATTGGCGCGTGTTAAAACATTCAATGACACATCGGAGGCGCTCAGAAAGGGGCCGAATGACGACACAATAACTAACATCAATTCGTTGAATGATGAAACAGTAGTACACGAAGTGACACAAAATGAAGATAATGAAATAAATGAACAAACACAAAAAGAAGATGGTTCATTAAATTTGAGATATCTCCTCAGGAATTGCGATCAGTATTCAACACAACCTTATGAAAGAATTCTAAAGAAATCCTCTCTGGAAACGTTATCAGCAAGCCACCCGCCATCTGAGGATCCCACGGGAAACGGACATCCAGAAATTGACGGAGCCTCTCAAAGTACAAATTCAGGGACTCGTCTCAGAAGCACTACAAATTCTGCAGCCGGTGCTGTAACATCAGCAGAGACCGTTACCAGCGGCAACGACTCGCATGATATTGACATGAACGACAAGGATGCCACAGCACTGAGAAATAGCAAACTGGTTGATAATATCGAGTATCGAGTAAAATTTCGACAACATAATGAACGGAGAACTAAAGCCGGTCGTTTAGCCCCGCCAGCCAAGCCTCCCAGGAGTAGACACTCGAGCAAGACAGTCTCGTCTGTGACCTCCCTCACCACTGCGACCCGCCGAACGCTCCTGGACACCAGGCAATTCACTCCTCAAGAGGCTCTGGCTCGCATATTTCAGGATAGCCAGGAACTTAAGAAGTCAGATGAAACGGTCACTAGACAAACTGAAGAGGAGAACCGACACCCATTCCAGAATGAAGATTACAGATTAGATTTCAATAAAAATTCTGCCGATGGTATTACATTAGGAGATAGCAGTGGCATGAGTACTAGTCTTCGATGTAGTCCTGTCGTATCTCATGTTGCACATACCTATGACGAAGATGATATATGCAATACTACAACAGAAACTGCCGACGGCCTGAGAGTTCTGCACAAGCCTCCCTTGCTGAGTGCAACCGACAACAACACGCTGCATTCCCATCGAAATCGAATTAAGTTTAGCAGAGCAGGGTTCGTCAGGAAGCGGGTGAAGGAACCTGCCTCCGGCTCCACGACCCAGACGACCCCCAGACCCCAGCCACAAGGCAGCGGAGAGGGCGGCAGCTGCACACCCAACAAGCCGGCACGAACCAGCCTCCACTGCCTCACCTCCGGCAGCCTGGAGAAGGACCAGGAACCATGCCCGGACCACGGCGCGGCGCTCAACTTCTACTGCGTCAAGTGCCGGGTGGTGGTGTGTCGGGACTGCACGGTGGTGGCCCACCAGCAGCAGGAGGCCCACAGAGTCCTCGACACCCCAGATTCCCTTGCCACCCTACGCACCGAGGCCGTCACGCTCCTGCGTCATTATACGCTTCTCAAGTCCCTCCACGATACGCTCACACAAGTTTATTCCAAGTACATCTCGTACTCTACGCAGACAACTGTGAACGAGGCCATCTTCTCCAGCCTACGCTTGAAGGACTGTTCGTCCCTGGCGGAGGTGGTGCAGGAGGTGGAGGAAGTGGTGGCATCCGGCCGGAACCTGAGAAGGATTCGTCAACAGCTGCAGGAGTGGGAGAAGCACCAGCATGACTGGGACGACCTCGTCTTCCTCTCCTTACGCTGTTCACTCCTCGCCAATCTCGCCACAGCCACGGACAAAGTCTACCTCAGGATGGGGGACTGGGTAATGCCAACACCGTGGGTTCACCTGATCCACCTTCTCCAGCCCTACCTGTCGGAGAGTCCGCTCCGCAGCCGGGACGTCCTTCAGGTCTCCCCGTCAGCCAGGAAGCGGAGCCCGAGCCCAGGTAAAGGGAGACCTTGTGGGGGCGCGACGGAGGAGCCCTTCCCCCACAACGCCCGCCACGCCGTCCTCTCCACCCTCGTCCCCTACATCATCTTCAACCCGGACATCAGATACTTCATCCAAGTGAGTGACCACGAGCACCTGGACATGACTATGATCATGGTGCCGGCTGAAGACCATATAAGAGAGTACCTGAAGCGCCGGCGTCGCGTCGCCACCATGTCTCCGGCTACACTACGTCAAAAAGGCTTCGCTCCCTGTGAAGACACATTTACACTGGTGGAGAAGCAGCTGATGATGGGTGGGAAGTACAGGACACGTCTCGTGGCTTCCTACTCAACAGTCGGCGCTTCTGGGACACCGTCCGCCCAGTTGGCAGTGAAAGTTAGCTTCCCCGGTGTGCAGGTGGTGGACGGAGGGTACGGGCTCCCACCTGCTACAGGCGGAGTGAAGCGAGGGGACGTGATAGTGAATTATGACTCTAGCGGGCGTCCTAACCTGTGTGTGGCAGTGAGAGACGTGGGGGACATCCCTGCCCTCCGCCTTGGTCGCGTCATACTGGGCTTGGACGGCCTCACCTGCATGGTGGAGGCCGAGGACACAAGGAAAACAGAAAATACTAGCTTGCGAGCCAAGTTCATGGCGACTGTGAGACGAGAAGAGGAAGCTGTGTATCAAGTCACAATTGGGATGGATCTTTAACAGTTTTATTTGGTCGTCTTCAATGCAATGACCTTTCACTTTAATAAAATTGTACATTGCTTGCACTATCTAGTTGGAATAAAATGTCAGTGATCTAGGTTTTTCGTCCGAGGGGGGAGGGCAGTTTGGGACTGGATAAGTTCTTAATAACTATGCAGACTACATCTACAAATTCTAAGCTAGCGGTTGTCTCTACAAATCAAAAATCATTCTGGTTAAAAAGTATTAAACAAATGTGCGCATATTTCACTCTACTGTATTTTTATTAAATCGCCCAAAGATATTTCATATTAGCAGATTTCTTAACATTTTCTAGACTTCCATCGTCGTTCTTCAGCTCTCCCCTCTAGCTATACATTTTTATTGGAGGTGTAAAAGGAAAAATTACACACTAATACGTTGACTAGAATTTGCAGGTTGCATCTCAATGTTTGGATAATCAATCAGTTATAATTGACATTTTTTTTAGATATAATATAAAATTGTACACGTAAAACAAAGTACAGCATCAAAAGATATTAATATGCTCAAATCATAATTAAATAATGATTAACTTGTTTCACACAAGGAATAAGAATCTTCAGATAACGTAAACGTATAATACAGCTGTCGTGAATGCATGACAGCTCCGTCAAATATATATTTTAACAAAATGAGAACCAGAGATAACCTTTCTACTTAAAATTTCAAAGTTTATGGTAACAAAACTAACCATTGTTCCTGGGCACTATACATGGTAAAGCTGTGCACAAGCGCGCGCAAGAAAGATTTAAGCGTCATTGCAGCTGAGGAATTTGGAATGTTTACAGTGTTACTCCAAATTCATGGTGCGACCCACCCGCCTGTAGTGGAATGTGATCACGGCCATCACTATGAACACCGCCAACACCAACATCACCCACCACACGAGGCTGCTAGTGATGGGAGACTTTATAATAAACAAAACTATCCGAAGATCTGTAGCCATCTCTGGTGTCATTTCAGCCAGCACTTCAAACCACAACATTGGAAGATACACATCCGGCACTCTTCTCAAGATGTCTATCCTGTCGAAGTGCATCATGTTGTGGCCGGGGTAAGGAAGAACCCGCATGTTGATCTGCAGCCTGGCAGCCACCCTCATGGGCACACCCAGCTCTGGTATGATGTCGATTGCGAAGGCGTGTTTTCTCTCGTCCGGAGCGAGGCCGGTGACTGCTTTGAGAAGGAAGGGGTCGGCCATCAAGAAGTGCGGGAAGGAGACGAAGGCCGGGGCGCCCATGCGACACGACTCTGCGTTCAGTAGACCAGTGGGGGAACAGGTGCCCTTGACGCAGTAACATGCCCTGTCTGCAACAACGCTGCCATTGGCGAAGGTGTGGTTGGTGCCCCAGTAGCGGTAACCACGCACTCCACTGGCGTAGGTCGTCTCCTTGTAGAACAACTCTATACTCGTGCAGAGGTCTGAACTGAAGACTGTGCGAGACGTCTTGTTACTGTCAGGTGGAAAGAGCTCTCCGGCAGACCCACTGAGATGGTTGCAGGGGGGAGGGAAATATGACGTATCTCGCTCCTTATTCCACCAGTCTATGTCACCCAGGTTAGCGATGGAGTCGGCACCAGTCTTCATGTTGAACAAACCATCGTAGTCCACAGACATATTGCGCTTGTAGAACCAGGCGAATTTGTCGAAGTTGACGATGGCCGAATCCTCGCCGATTATAGATAAGAGGAAGTGGTATGTGCCATTCTTGGCCACCACTTCTTTCTGTATCCAGTCTAGTACAGGGTCCTCGACGCCATTGAAGACAATGTCGCTGACGGTGGAGGAGACGACGAGCTTCTCATTCAATTCGTTGAACATTCTGTTGAGAGCCGCCAAGTAGAGCTCGTGGTCCCGCACCGCCCACACGGCCGACACAGGGACGGTGTTGAGGCTGAAGATGAGGTCGTGCTGAGAGGCGTTGCCGGAGAGGTGGGCGTCCCACACCCACCAACGCTGCTGCAGGTATGTCACCGTTGAGTTGGCATTAAACGTCACGTTCATCTTCTCGTGGTACTCTCTCCAGACGTAGGGCCCACACTCTTGCAGGACGGGCTTCGCTCCTCTCTTGAACTGTTCCGGGTTGGTCAGGTTGAAGAGGTACAACTTCAGTATCAGAGGGAACGGGGTAGTCCTCCACAAGTCGTACGACTCAGAGTCCTCCGCGACCTCCAAACGCGAGTGCAGAATACAGTTGATGATGGCCTGGTAGCCGCCGAGCAACATGGCCATGCTCAACACGGACAACAGCACCGCCAACGTCAACACGGCCACCTGACAGGGCGTCAGCCATCTCATCTTGGCGATCTCCTTCATCACAAAATCTTTGGCTGCGGCAAAACTGGTGTCGGAGCCGGTGACGGAGGTGTCGGGCGACTCGTCCTCCACACGGTGCTGCATCGTTCCGCTGTCCTCGCCCTCTGCTCTCTCGCCTTCCTCTTGGAGCAGCTTGTCAGTGTCTTGAGAGGTCTCCATCGCTGCTGTATGACACATACGACCCACCACCAAGGAACACGACACACCACTGAGGCTTGTGAATCACCACCAAGGAGTATATAAGTCACCACCAAGGA
>61426 ENA|GBEV01061427|GBEV01061427.1 TSA: Procambarus clarkii Pc_61494 transcribed RNA sequence.
CATTGCATGAAATACAGTATCAAATGTCAATGAAAATACAAGCTATCATCAAAAAAATACAACAGAAACTGTCATTGTATATACAATATCAAATGTTACTGGAAATACACCAACCTGTTGGTAAAAATACAACAGTAGCTGGTAATGGAAATACAATAGCAGCCATAATTGGAGATACAATATCAGGTGTTACTGGAAATGCAATGGCAGATGCACCTGTAAATGCAGTGATATGTCTTGGCAATAGAACACCTACTGCTGTTGGACATACAATACTTGTTCTTTGGGATTACAACAATTGTTAGTTGAAATACAGCTGCAACTATCAATGGTAATACAATAACATCTGTCATTGAAAATACAGTATATAATAGTCACTATCAGTGAAATGCATTAGCTATCATTGTAAACATAATGGCAGCAGAAATTGTAAAACCAAACAATGTCAATAAAAATAAAACAGTTGATAGTGAAAATACAATAGCTGTCATAAAATGTACCAGGTTTCATTGGAAATATGACAAATGACATTGTAAATACAACAACTGTCATTCATAAAGCTGTTATTGGAAATACAATAGAAATCTTTGGAATTACAACAGCTGACATCAGAATAACTGTCAACATAAACAACTGCAACTGGAAGCACCCAAACAAGTATAAAACATTGCCATCCCAGCTGCAATTAGAGGTACAAGAGCAGGCACAGCTGCTGACACAATCGCATCTGTGATTGGAAATACTGAACAATTATAGATTTATAAAACATCTTTCTTTAAAGTGTGGTTTGGGTATCAGCTCATCTAAAGATCTCTCAATGATGTCCACATGTGTATGTCCTCAAGAATAAAATAGGGGAATCTTTGACAAGCTTCCAGCTTCCTGTGTTTGTTGAGGCCACTAGAGCTGGCTGTCTTCAGGTAAATTCAAGTAAACTTGATACACAATCTATTCACACCTGTCTATGTTTGTATGGTCAAACTGCTACATTTTACACTTTAAGAAATTAGAGAAGTGCTGTGTTCAATGGTAGCATCTTGAAGGCCAAATTTTAAGGCAAGAGATTTTTCTGATTAACGTAAGAGTTTATCACAGTTGATGGCTTCTGCCCACCTTCACACGAACTCCAAGTTTAAAGCTTCTGCTGCCCATGGGTTCTTCTGATTTTGCTGAATTTAATTCCTCCAACAATAAGGAAAACAAGTCCAAGAGCTATTAAGGTGCCACAGATGGCATTGACGACGACAAAAGGCAGACTAACTCCTTTTATAACCTCTTTGGACACTGTTGCATTAACATCTGCACTTTCATTAACCCAAAGAATAGGAAAGGTGACTTCAGGAACATTTTTGAACGAAGGAAGGTTGCCATAGGGTCTTAAAGGTACATTGATCTGAATTTTTTTCGCTGCCTTCATGGTCACCCCAGTCTTGGGTTCAACATCCAAGAAGGTTTCATGTTCTTCCTTGCTAGGGTTCAGCCCCACTAGCTTCGCAAGTTCAATCTTGTCCCCCATGTAGAAGTGTGGTGTTGACATGATCACTTTTGCACCTTTTGCACATGGTTCCAAACTGAGCATGCCACTGCCAAGACAGTGATTCATATCAGGATAGCAGTAGCAGGCGTTATCTGGATTTTCACTGGCAGCCTGTAACATTTTCTCCGGAGCTGTGAAGCGGTAGGCGTGGATGCCATTGTGCTTGATTTCCTTCTCATAGGTTAGGTACAATGACCTGCAGAGTTCTGATGTGAATATCTTAAGTACGGTGTCCTTAGTGACCTTGGGAGGGTACTGTGAGCCATCTGTTCCATTGATCATGTTGCAGTACTGGTCATTCCAGTAGGTGAGGGCCGATTTGCCATTCCATTCTTGGGTCTCTAGATAGGTGCTCATGTCTTTCTCACCAGTACTAACTGTGTGTATCCCGTCATTGGTGTCGTTACGCCCAAACAAGAGGCTCAGTTTGTTCTCTTGTAAAAAAGCAGGGATATTCGACACGCCCATTTTCTGCAAAATCTCATAGATTGTCCCAGTCCAGCCTTGCGTGAAATTTAATTTGGGCGACAGGTGTGAGAAGTCGAAGTCGAATTCTGGTAAAAGAAAACCATCGAAGAGGAGTTCACCAACAGTGTGTCTGTCAAAGAGATCCAATCCTTTTTCCAACTGACTCCAAACTGCATTCAGTATCAGATTGTTCTGGGTGCCAAAGACTTGGGCTGCAATAACCATGACAGCATTAATGGTAGTGATGTAGTCAGTCTCCTTGAGGCCATTGGACATCTCCTCGTTGAAGAAGAAGCTAATATTCTGGCGATAGGAGACGGTGCCTTTGGTGTGATTCCAGTCAAGGTTGTACTTCTCACGGACCTCCAGGTAGGTGTAGGGTCCGACCTGCTGGAGGACAGGCTTGGCGCCGTGGTAGCGGATGGCGTCGGGGTTGGTGACGTTGAAGAGGTAGATCTGCATGTATATGGGCACAGGTGCCTTCAGGAAGGCGTCAAGGGTCTTCCCGTCCTCTGACAACACCAACATCTTGTTGACGATGGAGCTGAAGATGACGGGGAAGACGCCCATGAAGACGGCACTGAGCACCACCAGGATGGTGCCGACACTGGCCAGCACCGTCACCTGCTTGACAGGCACCATGGTGCCACTCTCAACACTCGCTGACACTCAGTGCCACACTAGCCCGTCCTCCGGGTGAGTATGTATATCGCTTAGTGGTGCCTGGCACTGCTGTATGGCACTCTAGTTATCTTCTCAACACGAGATGTGACTCCTCTCAAGTATCACTGCTGTAGGAGGGTGTAGTGTGGTTATCATT
>73907 ENA|GBEV01073908|GBEV01073908.1 TSA: Procambarus clarkii Pc_73981 transcribed RNA sequence.
GACGGTGCCCCTTGGTGGAGAGTGATGTCAAGCACCAGGTGCACGACCCGGTCACTGCCGGACGTCGGGGCCTCAGCTACTCAACTGTTATTGTGTAAAACTGACGTTGAAATATTCTAAGGTTGAGTTTTTTGTGGAAAAAAGTTCGAAAGGGACAGTAGATAGTTTCTTGTGAAATTCAAGATCATATTTAACCTATCAGATAATCTCTCAAATTCTCACCGACACGGCGATCTTCCACGCATAGTCTACTGTTCAACTTCACCGTAACGTCACCGTCGAGCTGCACCGTAGTCATCGTCTCGCTACACCATAAAGTCACCATCCAGCTTCACCATGAAGTATACGCATAACAAAGGAGTGAGAGGAACCAAGTGGACGTGTTGCCAGGTGGTATTCCTGTTCCTGGGCTCCGCCTCTGCAATCTTTGCGATAGTGATGCTGGCGGGGGAGTACCAGGAGCTCTTCGACGCCATCCTGCATTCCCAAATGGAGATTGACGGCGAGTCTCGGGCGTACGATATCTGGCGCCTGACGCCCGTGCCACTCTTCCTCCGCTTCTACTTCTTCAACATCACCAACCCGGAGCAGTTCCAGCAGGGAGACAAGCCCATCCTTGATGAGGTGGGACCCTACACGTACAGAGAGTACCACGAGAAGCAGAACCTGACGTTCAACACGAACCAGACGGTGACGTACTACCAGCAGCGGTGGTGGGTGTGGGACCAGGAGGCCTCGGGCAACCTGAGCCAGGACGACATCATGGTCAGCCTCAACACCGTCCCTGTGTCTGCCGCGTGGAGTGTGCGCGGCAACCCGACACTCCTCTCCGGACTCAACCTTGTTTTCCAGTATCTGGGCGAAGAACTAACCGTGAAAGCAACGGTTCGAGACACGTTGTTCAACGGCTACACGGACCCGCTCCTGGACTGGATGCAGGATTACGTAGTGGTGAACGGCTCCATCAACCCCATCCTGCCTCCTGGGATCAACTTTCCTCCTGGTCTCATTGACTACGACAAGTTCGGGTGGTTCTATAAGCGTAACTTATCTGTGACGTACGACGGCCTCTACAACATGTACACTGGGCAAGACTCTCTCGACAATTTAGGGAAAATCGACTGGTGGAACAGGGAGCAGAACACGTCGTTCTTCGACTACCCGTGCAACAAAGTTACGGGGTCCGCGGGCGAACTGTGGCCTCCAGGCTTGCAGAAGGACTTCGTTGAGTTCTACAGCTCCGACTTGTGCATGAGTGTGACGTTGTTTTACAAGGAGGAGGTCACCGACGCTAACGGCCTGCCCGGCTACCGCTACTGGGCCACCAACCATACCTTCGCTAATGGTAGTGTCATCCCTGGCAACGAGTGTTACTGCGTCAAAAACACGTGTGCCCCTACAGGCCTGCTGAACGCGGAGTCGTGCCGCATGGGGGCCCCGGCCTTCATCTCCTTCCCCCACTTCTACAACGCTGACCCCTTCCTCATGGACGGCGTTGAGGGCCTCACACCTGCCGACCCCGACCAACACGCGTTCTATATGGACCTCATACCGGAGGTCGGGACGCCCATGCAGGTGGCGGCCAGGATGCAGATCAACATGCACGTCATCCCGTACAAAGGAAAACCGTTTGTGCACTTGGGAAAAATCGATATTCTGAGCGAGGTGTCGGAGGTGTACCTGCCCTTGCTCTGGTTCGAGGAGACGGCCGCCATGCCTCCCGACTTGGCCAAGCAACTCAAGGCTCTCCTCTTCATCATGAACACCCCGACGGTGACCATCATATTGTCTGTGATCCTGGCGCTCGGCCTCCTCACCGTCGCCATCATCTTCGCCATCCACTGGAGACGAAGCAAGCGGAATTAACAGATGGTGACGAGTCTTGGAGGTCAGGAGAGCGCTTGGTGAAGAGTTCGGCTGGAAACTCCTGTCTTTTGCAGCTTGGGGTTCAGGCTTGGGGTGTGTTCTTTACCGTTGACCTGCAAGAAGCGAGTGAACACTATTGTTCAGCCGCAAGGGGAGCAAGAACACTAACACTGCTGAATGTTGCAACACTATTTTTAGTGCACTTAAAAAGCAATATTCATCCACCAGCGTACCTTCATCCACCAGTGTGAGCTATGTGTTGTGACGTACGTACGTCACCAGTGAGACGTACCTCGGGGTAGCTGAAGTGTTGTGACGTACCTCGGGGTTAGCTGACGTGTATGTTGGCTAGCTGGTGTGTTGTGACGTAAGCTG
>1246 ENA|GBUF01001247|GBUF01001247.1 TSA: Eriocheir sinensis comp15636_c1_seq1 transcribed RNA sequence.
GCGGGATAGGAAATGCCGGCCCGTGAGAGGACTCACCAGTCAGTGATTTGGATACTGCTTACCACCTGAGTGTCAGCCTTATCACCGAGATGGAAAAAGTGACTGAGAAAAATACTATGAGCAACGGTGCTCCGGCGGGCATGAATAGAGTGGTGTCTCGCGTGAACAGGAGCGCGAGGTGCCGCTGTTGCCTGTGGATGGTGGCCTTGTGGTGCGCCGCCACAGTGATCTTCATGCTGGCGGGATACGACAGCGTGGTGCACTCGGTGGCCGTGAATCAGATGGTGCTGCGTCAGGGCGGCCAAAAGTATGAGTCCTGGATAGACACACCTGTCCCCGTGTACTACAAGGTGTACGTCTTCAACCTGACCAACCCGAAGCAGTTCATGGCGGGCGGCAGACCAAGAGTTCAGGAGCGTGGCCCCTACGTGTACCTGATGAAGGAAAGTAAAGAAGAGATTAAGTTTCACTCCAACAGCTCCGTCACCTACAGAACCAAGCCTTTGTACTTCTTCCAGTCCGACATGTCGAATGGCTCCGAGGACGACGTACTGGTCACTGTCAACATTCCATTCGTCAACGCGGCAGACGCCGTCAAGGACCAGGGCTTCTTTCGGGTAATCATACAGATGGCAAAGAAGATTCACGGCTTTGAGACGGTGCGAACCCTGACGGTCGGAGAGTTGCTGTGGGGCCACAAGTCGCGGGTCATGGAGTGGGCCAGGACGCTGCAGGAGCTGCCCTACCCGCACCAGCTCTTTGGCCTCCTGGTCGGGTTTAACGACTCCATCCAGGAGCCGTACACGATGCACACAGGCAAGGGCGACGCCGCCAAGATGAACCAAATCCTCTCCTGGAACGGGCGCCAGCGACTGGACTTCTGGAGCGGCGACAAGTGTAACGAGATCCGGGGCACCGATGCTAACGGTTTCGCTCCGGGAGTGACGAAGGAAGATAAATTATACATATTCAACGGGCAGCTGTGCCGCGCCATTCCACTAGTGTTCAACGAAACCGTCATGCAGTCTGGCATCGCCGCCTACCGCTTCGTGCCGCCTGACGATGTGTTTGCCTACGGCAGCAACCACCCCGAGAATGCGTGCTACTGCAGCGGGAGCGGCTGCCCCCCAACGGGCATCCTGGACATGAAGCCGTGCTATTGGGGGGCCTCCATCGGCTTCTCATT
>9117 ENA|GBUF01009118|GBUF01009118.1 TSA: Eriocheir sinensis comp44241_c0_seq1 transcribed RNA sequence.
CACGGCAACACGTTCTCTTCGACTCATCCACGAACTGTTGGAGCGTCTCATAGCGTCAAGTGGTGCCGAGTGTGATGTGATCCGACCCTTTGATTAGAGGTGACAGTGAGCCTCGCGTGGCTGTGAGGTGCGCCTGTGTTTAATTACTGAGGCCTGTGTGTTCCACTGGTGCAATCTGCATATAACTGAACGAAATCGTGTGAGAGCAAACAGAACTCACTATTTTGAAAAAAAAGCTAATATTGAAATTATGATAAGGCCTGATTAATGTACAGCGGTGCGTCAAGAGTTCCTACGTCGCCCTAGTCACACGTTTGCCTCCGGCGCCTGCACACCGCCTGCAGCATCGGCTCTGTGGCCTCGCTTCTTAATGGTGTGAACACAACTACCGAGGAGGAACCGGCGATTTCCGCTTGCGAGCAGGTGTCGTGGTTCCTTGATAACTCATCATGGAGCGGGACGGCGAGTGGGGCTACAGGAAGGAGGACGTGGACGAGATGAAGGTGGGCTTTGACGAGGAGGAGGATAGCTTGTCCGAGTATGACGACCAATCCTCTGACGAAGAGATAGAAAAGCTGGAAAAGCCGCCAGAGAAAGAGTTGGTGTCTAGTCTTCGCGCTGAACCAGTGGAGTGTTGTGTGTGCATGAGGGACGGCGGTGCGAAGCGATGGCGGCGCAGGCACACTCCCGAGGAGCAGCGTGACCTTATAGGATACTACTACGATGACGACGACGACGATGTTGACTTACCCACGAACAGGAGAAGGTGTCTGCGATGGTGCTGTTGTCGGTGGTGGTGTTTGCTTCTGATGGCCATAATAAGCTTCGTGGCCCTGCTGGCAACGGTGTTTTGGGGTGAGTCTACCATGCACGCCGGAGTTATGAAAGGCATCACCCTTTCGGAGGGTTCGAACAAGGATCACTTGTGGCGGGCGGCAGAAATCAATGTTCTCTACACCGTGTATGTGTTCAACTTGACCAATCCTGATCAGTTCATGCAAGGAGCTCGCCCGAGGGTCCAGGAGCTCGGCCCGTATGTCTACTCCCTCAAGGAAACAAAAGAAAACGTGAAGTACTTAGATGACGAGACTGTTGTGGAGTATCAGGGGAGACCAACCTACATCTTCCAGCCTCACCTGTCTAAAGGGAGCGAGAACGACCCCGTCACCACCGTCAACATCCCCTTCGTCAACGCGGCGGACATGGTGAAGGACAGCAGGTTGGTCAAAACAATCCTGAAGATAGTGAAGAAAATTCACGCCTTCGACACCATCAGGAGGCAGACGGTGGGCGAGCTGCTGTGGGGCCACCGCTCCGAGGTGCTGGACTGGGCCCGGAAGGTCCAGGACGTGCCCTACCCACACCAGCTGTTCGGCCTGCTGATGGGCCTCAACCACACCCTGCAGCCGCCCTACCGCATGCACACGGGTAAAGGCGACCCCTCCAAGATGAACAAAATACTGGCTTACAACGGCCACGAGGTCCTCTACTCGTGGTTCGGCGACACTTGCAACATGATTCGAGGCACCGACGGCAACGGATTCGCTCCAGAACTGAGCAAGGACGACACGCTTTATATTTTCAACGGGCAGCTGTGTCGCTCTCTGCCTCTTGTCTACAACACTACAGTAAAAACGAAGGGACTGGATGCCTACCGCTTCGTGCACCCCAAAGGCCTCTTCTCTTACGACGCAGCACACTCGGAAAACCATTGCTTCTGTGGCAAACAGGGGTGTCCGCCCGAGGGCGTGTTGGATATGAAGCCCTGCTACTTCGGTGCCTCTGTGGGATTCTCCTTCCCGCACTTTTACAACGGCGATCCCAAACTCCGACACGTGGTGCTGGGCCTCAGGCCTGATGAGGAGAAGCACAGGACGGAGTTCGATATCTACCCCGACCTTGGTGTTCCTCTCCGCGTCAAGCTCAGAATGCAGATGAACGTCATGCTGGACCGTAACCAGCCTCTGGAGCGCGCCAGGCACTTCGACGTGGTGCTGCCGGTCTTCTGGTTCGAGGTGGGCGTGGACTCGCTGCCCGGGGACGTGGTGGGCTTGCTCAAACTCGCCCAGAATCTGCCGCCAGTCGTCAAAACAACCAGTGTCACTCTCTGCACAGCTCTCACGCTAATATTCTTGCTCCTCCTCCTTGCTCAGACAATAGCTACGTGGTGTGGCTGGGGCACCTCCAAGGCAATGAAGCGACCACTCACCCCAGAGGACCTCCCGCACCTCTCCCCCTGCCGCCCCATGAGCACCCAGTGGCAGTATGATGAACTCCACAAACCACCGAGGTGTGGGAATTCGTTCCATTCCACTCCCAGTGTCAAGAGCTCGACAACCCCCCAGCCACTTACCCCAGGCCTTGACATACCGATAATAGACAACCACACCTTGCTCCCTCCGTACAGGCCCCGTGGTGAGGGGGGCCATGAACCCCTGCCACAGCCTGAGGACGGCGAGTACAGCATCGACCAAGTGCCTCCACCTTACAGCCCAGGGCCACAGCAGCGCACATCTTCCACAGTGTCCGTAGAAATCCATACCACAGCCTCGGATGATGAGCTACAGGACCTTCCCAGTGGCTCCACAACAGCGAGGTCGCCAGTGGACACTTCGCCCGATCATGATTCAGCAGCGGACGGTGAAGTGACTGAGCCTGAATCTCCCACAGCTCCACTAGCAAGACTAGAGGAGGAGGAGACGTCAGATACTGAGGAGAATTCAGAGCCCTCGCCAGAGTACCCATCTGAGCCCCAAAGGTCGCCGGGAAGCCCTGCCCCCCTCGCCACCTCTAGTCCCCAGGGCTCAGTGGCTAACACGAGTAGGCGGAGTGAGATGCCGCCACCGCTTGAGTCAGACTTATGAGTGCGTGGCATTGAGACTCGTGCGGATGTGTTGTATTTATTGGATTGTCTTCCTGTGTTCACAATCTCAGTGAAGGCTAAACTCGTCTGCTAATATTTGCGGTCACTAGCAAGCTTGCAGTCCTTCAGTGATATGTAGTTTTCTGCTTTTTTACAGTTTTATACTGGAGAGAACACAGTACACGAAGGTTAAATTTGGTCTAACTGTTTGTATTGGGCTGGACAAAAGCACTATTCTCCCCCATACTTTAGTCATTTTTATCTATCAGTGTTGGTGTAATTTATAAGTTTTTAGCAATGAAACCAATGAAGAATTTAGGTAATTGCAACTGTGTTCAAATATGGGATCCAAGAATTCTTTTTAATAATTGCTAAAAAGGCTCAGCATTTTGACCATAAATAATTTATTTTGTCATGGAAACAGGCCATGATTTGAAGACGTACCTTATTCACTCCGGATTCCATAGACACCTTGTTTTTAATGGATTTTTACATCTCAGATTTTATCAGTAGGTGTTTATTAACTTTATTTATTTTGATAATTTTTTTGAAAATATTTAAGATGAACTTTTGCAACTTTTTTCCATAAACAAAGGATCATTGATCTTGTATTTGATGCTATAAAATCTGCGCTCACACTCTTATTTTTGCTTACGCGGTTAAAAAAGCAAACAAGCATTCAGGATCTGTATATTGAAATGTGCATAAAGCTTAAAGTTAGCTTCCTTGCTATAATCTGGCTTTTAACTTTGATGTATTTCATATATCAGAGAGTTAATTAAGGGAAGGCATTGCAATTAGTTATTACGTACTATTTATATTTTATTTAATTTATCTGAGGAATGTTATGTATGTTAGCACTCACTGTTTTGTTATCCTCTTCTTAGAGTAGTTACCTATCTAACTTTATTTCATTGGCAAAATGCATTTTTTTCTTTTTGGTTAAATGAAGAATTACCACATACAAAAAAAAAGTAAAAAACACTTGTGCTTGATTGGAATTGCAAGGATTTTAAGATATATAAAAGTGCAAAAGAATGTGTGATTTTAAGATGCCTGTAAGTATAAAAATACCAGATGTAGCTGAGTAAGATTTACAGAGCATCATGTGATATATGGTAGTGTAATGAATCTATCCTATACCTGCTTGTATAGTTGCCAGTCATGTGTCTTTCAGTGCATTGTTGCAGTTATTTTATGTCCAAGCTTGTGACTAATGATACCTTTGTAAGAAGATAAGAAAGCTCTGTGTGTGTAGCATTGTGGTCCAGCCTCTGACAAGCATTCAGTCTTCTTGAATGTGCTTAGTAAGACTCATGAAGCTTGTGTGAAGGGAACTGTTGGCCTGACAGAAAAGCACTTGAGAGTATTTTGTCTCCTTATAAGTCATCTTCAGATAAGTTTGTTATCTTTATGTATTGATGACGTCATCTTCAAACACCTGAAAAAGAGTGTTGTTGACAGTCTTGATATGCCTTAGTGGACTCTCAACACAAGTGGATGGAATACACTCAATAATCTTCATGCTAAGTGCTCCAGATATAATGGAACTGTGAATACATATTGAAAAGTAGCTACAGTGATGGAACACATAAATCTTTTAAAGAAAAAATGAACTTATCTATAGGAAAATTAATTTTACACATAACTGAGCAATGCATCGTGCATATATTCATTACTGTTGTTGTGTCTTCCAGACACAACAGTTTTTACTAGCATTGTAGCTCTTTGCTTCATGAAATGAGAATCTTACCTTATCAAGTTTTTGTGTGTAATTTAGCTTTTGATATGTATCCAAATCTGTTGATAAAATATTTTAACATGAAAACCTAGTAAATTACATTGGAAAAATCAATAGGGATGAAATTTCCCTTTTAATAATGGAAAGACCGTATTATTTATTTTATCCATGATCGTTCTGGAGATGTGCTGCCAGCCTGGGTGAGACGAGGCTGTGGTAATGCAGAGCACTACATACAATAGGTTTTTGAAGCATATCTTTGCTAAGGATTTCATTTCCAATTTGTTTGGAATTTACATTGCAGTATTGTGGACTGTGGCTGTGAAATTCACTAGGTATGCATTGCCTCCTCCATCCACAGTTGTTCATCTTATCTTATTCATTAGCACTCTAATTTTAAGGACACTGTAAATAGTTTATACTGTTGTGAACAAGGCCCAGGAGACATAGTGATTATGATCTGTTGTGGCAGCCAGTAATCCTGTCAATGTATCTACAATAATGTTAGTTACCATGAGTGTATGTACACGACTAGGCAGCCAGAAATATTCTCAGCAAAGGCTAAATGCAGTGCTGCTGTATGTTTCCATTAAATTCAACCTTTCTCAAACTGTTATTAATATAAAGTGCTGCCTGGTTGATATCACTTCATTGCTTGTTCCTGATTTTGTTTTAAGTTTTCCTGTGAGCACCAGGCATTGGGCCCCACCGTGGATATTGCTTTTCTTGGACAATCAATGCCTACATTGATGGCTAATTCAGATTGTATTGTTGGTCAATCTGTGTACCTGAATGACTTTTTTCAGGTGCCAGTCCTCTCATTCCACTTATGCATTAAGAATAAAGCAGTGTGGGTAGTACTGTACTTCAGCAAAAGAGAGATTACGCTTAAGGTCGGTGCTGTCATGTGGATCAAGTTTATTGGTCAGTTGAATCTGCAGTGTTGAGAGGTGAAGTAATGTGCCATAACTGTCTCAATGCATCACCATGCCAAGGAATGTTATGATG
>9752 ENA|GBUF01009753|GBUF01009753.1 TSA: Eriocheir sinensis comp44962_c0_seq1 transcribed RNA sequence.
TTTTTTTTGAAATGATGCGAAATATATTTTTAACATTCAAAACAAACTTAAGAGTTGGGGTCAGGCTGGTTATATGAGCTCTTTGCCGTTCGCGCCCTCTTGAGGGCGGCGTGATGAGCAGGTGTCACCTTAAATATTACTAAATACCCTCCCAATTATAGTATTTACAGTTTACTTGTTGTTTCCCTGTCCACACACCCCCTAAACCAAATTTAGTTTTTGTTCACTCACACTCGGTGGCACACCACTGCCCTCACTACCCACGACCTGCACCAATAAGCCTACAGCCCCACACCTGCCACTTGAGCATACGCTGACGACTCCACTGCCTTCCTGCACGTATTCAACACTATGGCATCCTCAGCCCGCCAGCACCCACACCACCCAGCTCCACGAGGCCCTTCTATAGTTATGTAACATCGTCACGACTCTTCTTTATTGCTCTGTAGCGGAAGAAAAAGACGAGCGTCGCACCAATACATCCCAGCGCCACTACGCAGCCGAAGATGATGTTGACCAGCGGTGTGTTCATGATGACGAGCAGCAGCTTGAGCTGCCACGCCAGGGAGTGGGGCATCACCGCCTCCTCCTCGAACCACAGCAGCGGCAGGTACACCTCCGGCACGTGCCTCAGGATCTTGATCTCCTTGTAGGGCCGCACCAGGAGGTTGATCTGCATCCTGGCCGTCACGTGCATCGGAACGCCCACCTCAGGGATGATGTCGAGGTCGAAGCTGTGTATGTCTTCATCGGGTTCGAGGCCCACTACTTCGTCCAGGAGCGAGGGGTCGGCGTGTGCGAAGTGCGGGAAGGACACGAAGGCCGGGGCTCCCATGCGACAGGACTCAGCGTTGACGAGGCCCGAGGGGGCACACACGCCCTCGACGCAGTAGCAGCCGTCGCCGGGCAGCGTCTGGTTGGTGCCCCAGTACCTGTAGCCCGGCAGGCCGTTCACGTCCCTCGTCTCCTCCTTGTAGTAGAGTGTCATCGTCATGCAAAGGTCGGGGCTGTACAGAGACACCAGGTCCTTCTGCTGGCCGGGGGGCCACATCTCCCCCGCCGAGCCGTTCACAACGTTGCACGGGTACTCGAAGTATTCCGTCGTGTTGCTCTCGTTCCACCAGTCAATCACACCCAGGTGCTCCAGCGTGTCGTGCCCCGTGAACATGTTGAATTTTCCGTCGTACGTCACCGACAGGTTACGCTTGTAGAACCAGCCAAACTTGTCGTAGTCGGTGAGGCCGGACGGCAGGCCAGGCGGCAGGAGGGACGCGTTGGACAGGGACTGCGTGAAGTCGAGGAGCGGATCCGGGAAGCCGTCAAACAGGAGTTGCCTCACAGGAACACTGAGGGTCAGATTCTCATCCATCTGCTTGAAGAATAGATTGAGACCCGAGAGGAGGCCTGAGTTCTCCCGTACAGCCCATGCCGCCGACACAGGCACGGTGTTGAGGATGATCACTTCGTCGTCCTGGGTGTTGTTCCCCGACGCCTCCTGGTCCCAGTGCCACCACCGCTGCTGGAAGTACGTGACGGTGTCGTTGGGGTTGAAGGTTATGTTTACCTTCTCGTGGAACTCCCTGTACACGTAGGGCCCCACCTCCTGCAGCACCGGCTTGGCGCCATTCGTGAACTCGTCAGGGTTGGTAAGGTTGAAGAGGTAGAAGCGGATGTAGAGCGGGATCGGCGTGTAGTGCCACAAGTCGTAGGAAAAGGACCCGGGCAAGACCTCCATCTTCGCTTCCAGGACGGCGTCGAAGATATAAGGAAAAGCAACGATCAGTGAGACGCCTGCCACCACGGAGGACAGACACCAGACCACGAGCGCTATCTGGCAACAAGTCCATTTCTCCTTCGCTTTCTTCGTCTTCGTCTTCTTCTCCTCAACTTCAAACTTCTCTGTCACCGCCCCAACCTTCCCGTCATCAGTGAAGCCATGATTATCGTTCCCTTTAGAATCCATGGCTGGGGCAAAGACGGCGAAGAAGAGGACGAGGACAAGGAGGGCCTTGTTTCACTCGCTTGTTCTTCGGCACTGTTTATAATCACTTTATTACTCTTTATCCATCAAGTACTTTACCATTTCCGTAAGATAAATCCAATAGTAGTTAAAATGATTTAGCTACCGTGAAAGATAAGTGACTGTGTTCCGCCGTGTCCCCTTCCTGCAGGTGGTTTGTTCCGAGACAGCCGCTGATGGTCACCGCTGCCGCATGCCAGTAACACCACCGACGCCGGGCACTATCAAGAGGAG
>12019 ENA|GBUF01012020|GBUF01012020.1 TSA: Eriocheir sinensis comp47191_c0_seq2 transcribed RNA sequence.
CCTTTTCTTTCCCTCTCTCTCTTTTCTTTGCTGTAATTCCTTTTCACTCTTTCTAAGCTCAAATTTCCATTGTTTAACTTCCTCACTAACTCTTTTTTGCTATCTCATTTTCACATTTTTCGTCTCTGCTTCCCTTTCTTCATCTCTTGTTTCACCTCTTCCTTCCTTCCTTTTCTTTCCCTCTCTCTCTTCTTAGCTGTAATTCCGACTGTTCAGCTTCTCCGTCACACTCTTTTCCTTGTCCTTTCCTGGTCGTCGGTTCTTGGGCTTCTTTGCACCTCCTCGCCTCGCCAAAACCACCTTGACCAAAGCCACCAGGATCAGTACCACTCCCAGCGTCACCAAAACCGCCACGCCGACCGTCACCAGCATGAAGGGCAGGTTAAGGGTGCGGTGGAGTGCGTGAGTGCGTTCTACGGGCACCACCGCGCTCTCGTTGACCCAAAACACGGGTAGGACCAATTCAGGGATGTCCCGGAAGGAGGGCATGTCCCCGTACCGTTTGAGAGGGATGTTAGCTTGGATTCTCTTAGCTGCACGGAAGGTTACCCCGGTGTTAGGTTCGATATCAAGGAAGGTCTCATGCTCTGTGGCCACGGGGTGTAGTCCCAGCTGCTCGATATCCTCTTGGGCACCCTGGTAGAAGTGCGGAGTGGACATGACAACTGGGGCACCCTTCCGACACGGTGCTACGTTGATCATGGATGCCCTACAGGTGAACTTATCAACACAGAAGCAATCAGTATCAGGTGTCCTAGCGAGCATACGATCAGGAAGGACGTGCCGGTACAGTGTCAGAGCCCCATGCTGGACATCCTTCTGGTACTCCACGGAGATCGAACGGCATAGCTCGGCCACGTAGAGGTCAACCTTCCCGTGGCGTTCAATAGGTCTAGGGAATTGGTTACCAGCCGTGCCGTTGATCATGTTGCAGGTGTTGCCCCCGTAGAGATCCGGGTGCCAGAAGTCGATCATCTCCTCCCCTCTCCACCTCGCGATGTGCTGGTAGTTGTCCATTCCCTTCTCCCCCGTGTAGACCGTGTAAGCGCCTCCATTCGTGTTGTTCTTCCGGTAGAATCCAAATCTACCAGTCGCGTGTTCCGGGTCATTTGTCAAGTCCGCTAACTGGAGGAGAAGCGGTTCATCGTATCCGTCAAATAGGAGTTCCCTCACGGATCTGGTGATGAACGGCGTGACCCCGAAGCGTTGGAACCAGACCTCCGCGACAGCAAGGAACGTCTCTGATTTTAAACTAAGCTTCGCACCCAGGCTCATCATGACAGCATTAACGGTGGTCACTTTATCGCTGAGATCGACGCCTGGGGAGAGATCCTGCCGGTAGAAAAAGGTCTTGTTCTGGAGATACGTGACCGTCCCTTCGTCGTGGTTGAAACTCAGGTTGTACTTCAGCTGTTTCTCCTCGTATGTGTATGGTCCAACCTGCTGTAGTTTCGGAATAGATCCCTGGAGGACATCTTCGCTATTCGTCACGTTGAACAGCCAGAACTGCATGAAGATCGGTACTGGGGGCGACTTGAAGTTCTCCAGCGTTTTAGAACCTGGGAGGATCATCAATTTCTTCTCCAGCATTGAGTCGAAGAGGCGATCGAAGAAGAATTGAAAGGTCAGGCTCCCCGCTATCATGAGGATCCCAACCACCACCAACACGACCACTTGGGTTCTGAGCTGCATCATGGTGGGTTCTGGTGCTGACAAAGGGTTCAAGGGTGGGACAAGGGTGTTAGATGCTGATTTACCCTTCCCAGCACCCTTTCTTGGTCCCCACAAAGATTTCTAAGGGTGGGCAAAGGGTGAGAGATGCTGATTCACCCTTTTATCACCCTTTTTTGGTCCTCACACAGAATTCCAAGGGTGGAAATAAGGGTGATAGACGTAGATCCACCCTTAACTTCACCCTTTTTTCTTCTTGCAGTGTCCTAAGGGTGGAAAAAGGGTGACAGATGACGGTTCACCCTTTCCAATCACTCCCTTGTTGCCACACTCGTTCTAAGGGTGAAAAGGGCGCTTGAAGTTCACCACCCTTAAATTCACCCTGCCTTCAGTCTCACACTCAGTCTAAGGGCGGAAAAAGGGTGCTAAAACAGTTCTTAATCACCCTTCACGTCTTACACACACAGCTCAAGGGTGAGAAGTAGTGCTTAAGTAGTTCACCCTTAAAAATTACACTCCCTGGAAACACTCGAACGTTTTTGAGAAACGGGAGGGACAGGAAACACGTGGAGGAGGTTGAGGCTCCCGCGCGTGTGTGAGTGTGTGCGTGGACCAAGCGTGTGTGTATGTGTGTGTGT
>15288 ENA|GBUF01015289|GBUF01015289.1 TSA: Eriocheir sinensis comp49689_c3_seq1 transcribed RNA sequence.
TTAGCGCCCGTCTTGACTTCATAACGTTTGTCGTTGGTGTTGTTGACGGGGTAGAATATCCCGAACCTCCCGTTGTTGCCGCGGGGGTCGCCGAAGAGCCGCGTCAGCTCGGCCAGCAGCGGCTCGGGGTAGCCGCGGAAGAGAAGGTCGCCGACTGCCCTCCGGATGAAGAGCGTCTGACTGAAGCGCAGGAACAGCAGCTCCAGCAGCACCAGGAGGGCTGGGTGCTGCGCAAGGCTGGCTGCAAGGGACACCATGAGGACGTTGATGGTGGTGATGGGGTCGGACTCCTTCAGGCCGTTGGAGAGGTCTTCGCGGAACATGTAGCTCTTGTTTTGCAGGTACGACACGGTGCCTTCGTAGTCGTCCCACTCAAAGCTGTACTTCACGCGGACCTCCTCGTAGGTGAAGGGTCCGACCTCCTGCAGCACGGGCTTGGCGCCGGAGAATCGGATCTCGTCTGGGTTGGTGACATTGAAGAGCCAGAACTGCATGTAGATTGGAACAGGCGGGGACACAAAGGCGTCGAAGACCTCGCTGTCGTTACGGACCACCAGCATCTTATCGACAATGGAGTTGAAGATGACGGGAAAGACACCCAGGAAGACGGAACAGAGGATGACCAAGACGGACCCCACCCCCATCATCACCTTCACTTGGGTCATTGGCAACATCGTGAAGGCACCGGCGTCGGGACTACTCGAGGTGGCTACTCTATTACTCAATCTCTATGTCACGCCCTCACATACACACGCACCAGTGGCTTCAGTGGCGTCAGGGGTGCTTGATCTCTATGTCACGCCTCATATATACACACACAAGGCTCCAGTGGCGTCAGGGGTGGTTGATGTGGCTACTCTATGACTGTATCTCTTTGTCACGCCCTTTATATAAACACATACGCCTCTATACAACCTCTGTTATGGGTGTTACCGGCGTCAGGGAGTGCTTGATATCGCTGCTCTATGACTGTATCTCTATGCCGGCAACTTATATATGTACACACACACGGGTATTAATACTACCAAAAGCTAACTCAAGCCCTCATTAGTCTTGATTTTACCGCGGGATTGTCTTTAATCACCTAATCTTTCTTACTTCGTTGCGATTTAGAGTATTTGGTGAGGGCTTTCAATGTTTGCGTTAGGGATTAGGGTATTCCAGGCTTGGGTTATGTTATTTTGGGATATAATGCGTATTTTCTCCGTTCTCAAGGGTAGAAGTAGGGTTCGTTAAAGCGGTTTCAAGTAATATCCCAGAAATGAGGTGAAAAAATAACTTGCTAGAAGAGTTGTTTACACTTTGTCGCTGTTTTGTGATCCCGTTGGAGAGGAGGGAAAGGTTACTATGTTTGGGGTACCTGAGGCATCAATATTGCACAGAGCTCCCGGGAAGAGTGACTTGGGGTTTTCGAGTCGGTTTCTGGTTATTTTAAGGCTTAATTCCTGTTCTCCACGTTCTCAGGGGTAGTAGAAAGGAAGGTTATAATTGTGTTTCGAGTTACAGTTAAGTTAGAGGCAATGTGGTCAAGGAATCAACGGTAAGGTCGCAGAAATTAGATAAATGACTTGCCAGTATAGTTGTTTACGTCGGTGTTTTGTGATCCCGTTGGCGTGGAAGGAAAGATTACAGTGTGTTTCGGGTTACAGTTAAGTTACAGGCAGTGTGGTCAAGGAATGAACGCTAATATCACAGAAATCACTGGAATCATTTATTTACACAACGTCGCTGTTTAGTAAGCCCGTTAAGCCGAGTGACATTTGTTTACAAGTTCACGACCAAGACCAAGACCACTCAAGGGGGGGAGGGAGGAGGATGACCCGTAGCCCCTTTGACACACGTAACACACACACACACAGACACACAGACAGACTATCACAGCGCGGGGAGGTATCACAGACGCGGAGGAGGCGATTTCTGAAGTCAGAATGCACTTGTTAATTCTCCCTAGCCAGCACGGAGCCACTGAGGTATCGGGAGCCGGGTAGCGCACAGCCTCCCCTTCTGACGGCTGGCGTGTCACTGCGGCCAGGTGATCGCTGCCGCTGGAACGGTGTCTGCGGTGTTGCCAGCGAGGGGACGAGACCTTCCTCCTTCCTTCCTCTTCTGTCTCATCTCCCTCCCCT
>190 ENA|GBXE01000191|GBXE01000191.1 TSA: Carcinus maenas comp216_c0_seq1 transcribed RNA sequence.
GGTGTGGGACGCAGAGGCCTCAGGGAACCATTCCATTGATGACCCCATCGTTAACCTCAACACCATCCCCATATCTGCGGCGTGGAGTGTGAGGCATTCTGGTGTTCTGCTCAGCGGCCTCAACACGTTTCTGAACCAGGTGAAGGAGCCGCTAATCCTCACTGCCACGGCTGGGGAAATTATTTTTGAAGGATATCAGGACCCGTTGCTGGACTGGATGCAGACAAGTAACATTCCTGATTTCGTCGACCTCCCTCCAGGACTCACAGAATACGACAAGTTCGCCTGGTTCTATAAACGTAACCACTCCCTGGAATACGACGGAGAGTTCAACATGCACACTGGCCATGCCAACCTC
>48514 ENA|GBXE01048515|GBXE01048515.1 TSA: Carcinus maenas comp61817_c0_seq1 transcribed RNA sequence.
AACGGTGGTGGCGCACGTGCTAGTCTTCCTGTCCTACTCTGCTCTGCCTGCTGGGTGGCGACGCGGCAAGGACAGGACTCTCTCGTCATGCTCCTCCACGGCAACACACGTTCTCCTCTCCTCGCTTAGGGAACTGTAGCAGCGACTCATAACGTCAAGTGGTGCCAGAGTGTGATGTGATCCGACCCTTTGATTAGGTGTGACAGTGAGCCTCGCGTGGCTGTGAGGTGCTCCTCGGAGTGCTTTTAATTACTGTGGTTTATGATACGTTTCATTGCTGCAATGTGTACATAACGCTGAACGATAGTGTATGATAACAAACACTACTCACTATTCTGAAAAATAGCAAATGTTGAATTTCTGATAAGGCCTGATTAATGTAGAGCTGTGCGCTAGCGTTCCTGCCTCGCCCTAGTCACACGTTTGCCTCCGGCGCCTGCACACACCCTGCAGCATCGGCTCGGTGGCCTCGTGTCTTAATGGTGTGAACGCAACTACCGGGGAGGAACCAGTGATTTCCGCCGTACAACAGTTGTCTTAGATCCCTGCTAGCTTATCATGGAGCAGGACGATGAGTGGGAGGACGAGAAGGACTTAGACGAGATGAAGGTGGCCTATGATGAGGAAGACAGTACGTCTGAGTATGACGAACTTACAACGGATGATGAAAAAGAAAAACACGAGAAGCTTGAAGAGGAATTGGCGTCAAGCCTTCGTACTGAGCCAGTACAGTGTTGTGTGTGGGTGGGTGATGGTGGTGTGAAGCGATGGCGGCGCAGACACCCTATGGAGGAGCAGCGTGATCTAATAGGATACTACGACTACGACGATGACTTTCCTCGGAAGAGAAGGAAGTGCTCCAGGCGGTGTTGCTGTTGCCGGGGGTGGTGTTTGTTGGTGATGGCCATAATAAGCTTCCTGGCCCTGATTACAACGGTGTTTTGGGGTGAGTCCACCATGCACGCGGGGGTCCTGCGTGGCATCACCTTGTCGGAAGGCTCAAACAAGGACCACATGTGGAGGGCGGCTGAAGTTGACGTCCTTTACACTGTGTATGTCTTTAATCTCACCAATCCCGATCAGTTCATGCAAGGAGCTAGGCCGAGGGTGCAAGAGCTTGGCCCTTACGTCTACACTCTTAGAGAAACCAAAGAAAATGTAAGGTATGAAGACGATGGTACAATAGTGGAATATCAAGGAAGACCAACCTACTTCTTCCAGCCCCACCTATCGAGAGGAAGCGAAGATGATCCCATTACCACCGTCAACATCCCATTCGTGAACGCGGCGGACATGGTGAAGCAAAACAAACTAGTCAAAACAATTCTTAAAGTAGTGAAAAAAGTGCACGGTTTCAAAACTATTAAAAGACAGACGGTAGA
>55897 ENA|GBXE01055898|GBXE01055898.1 TSA: Carcinus maenas comp67613_c1_seq1 transcribed RNA sequence.
AGCCTAGGACAATGGAACGCAAGACTTTTACTGTCTCGCTTTTACTCTTGGTAACCTTTTTTATTACTAGCCTTCTGGCTCTGATATTGTTGAACCCGGTTTTGTGGTTGGCAGTCTACGACACGACCGAATTGGCACCGGGAACAGTCGCCTACTCACAATGGACAGAACCTCAAATTGATATTTTGTTCGAGGCTTACTTTTTCAACTTGACAAATCCTGCGGAATTTCGAGCAGGTCAGAAACCTCATGTCCAACAGGTTGGTCCCTATACTTACAGAGAAAAGAGAAGAAAAGTAGATGTTGCCAACCATTGGGTTCCGAAGACGTTGGAATACAGAGAAATCAAAGAATACCACTTCGAGAGGGATCTTTCAGTTGGTCCGGAGTCTGATAATATCACCACCGTTAGTTTGGGTTACTTGGCGATCGATGCCAAATTCGGTTGGCTCCCAAGTGTTGTTGATAGAGTGATCGAATTCTTGGAGAATCAGACGTCGGAACATTTAATTCTAAATCTAAGTATTAAAGAATTACTCTGGGGTTATGAAGATCCGTTTTTGAAATTGTTGAAGAGTGTCTTCATTCCGGTTCCCACGACGATGATTGGATTATATTTAAACAAAAATCAATCAGATGATGGCATAATCGAAATCTATTCGAGTAACAAAGATCCACAAACATTTGGACACATCCGAAGGTATCACGGTGCTTCTACTCTATCTTGTTGGAAATCGGAGCAAGCAAATCAAATCAATGGCTCAGACGGATCGCTATTCCATCCATACATGGAATGGGTCGAAGAGCCCTACATATTCTCGGCAGATATTTGTCGATCTATCCAGTTGAAACCAGCCAGTAAAGTGAAGTCACAAGGTGTACCGGTCTACAAGTATTTACCGTTTGAAGATACGTTCAGCTCGCCACTAACGACAGAAAAAAATCGAGGATTTTGTATCGATTGGCCCCATTGTATGAAGGACAATATGGTTGATGTATCGACTTGTTATCCGGGGAGTCCAATCACAATGTCATTGCCTCATTTTCTTCACGTACTCTTCTAACCAAGCGAGACGATTTTCAGTTACGCCATGTGCTCGTAACTTTTTTAGCAGTAGATCGTGATTTACGCGATCAAAAGCTTTCGATATATCAAGGAAGCAGGAGTGGATGCAGTCACCGCTGTCAAGTGTTGATGTCCAATCGTCTCGCGTTGTTAACAGGTTGGTTAAACACGAGCGATGTTTTCGGAAACCATGCTGTGCGGCCGATAAAAGGTTTTGAGATTCTAAATGGTTTATGATCCG
>60606 ENA|GBXE01060607|GBXE01060607.1 TSA: Carcinus maenas comp70958_c1_seq1 transcribed RNA sequence.
TGGTGGTGGTGGTAGTAGTGGTGGGGTTGATCGCGTGATAGAGGTGTGTTTTTTTAATATACACACACACACACACACGTACATGGACGCACACGCATTATGGCACTGAGCAATGGCTATGGCACTGTCTAGGGGCACTGCACTCACGCACACACGCACGCACGCAAGATGGCGTCGCTCAGCTGTAGTTCCTGCTGTTGAGTTTCTGAGTGAGTGTGTTGTCCTTGTCCTTGGTAGGCCGCCTGTTCTTAGCGACCTTGTCAGCCCGCAGCGCCAGGCACACCTTGATGGCCGCCACCAGCAGCAGCACCACGCCCAGGGTCACCAACACGCCCACGCCCACCGTCACCAGCGTGAAGGGCAGCGTCAGGGTACGGTGGAGGGCGTGGGTACGCTCCACGGGCACCACGGCGCTCTCGTTGACCCACAGCACGGGCAGGATCACGTCAGGCACGGCACGGAAAGCTGGCAGGTTGCCGTACTGCTTGAGTGGCATGTTCACCTGGATCCTCTTAGCGGCACGGAAGGTGACGCCCGTGTTGGGCTCCACGTCCAGGTATGTCTCGTGCTCCAGGGCGTGAGGCTCCAGACCGTGCAGCTGTGCCACGTCCTCGGCGCTGCCTTGGTAGAAGTGTGGCGTGGACATGACTACCGGCGCGCCCTTCCTGCACGGCGCCACGTTGATCATGGAGGCACGGCACGTGAAGTCATCGGTACAGTAACACTGGTTGTCCTCCGTCTTGGCCAGCAGGCGCTGCGGCAGCACGAAGCGGTACAGTGTGAGGGCGCCGTGCCGCACGTCCCGCTGGTACTCGGCGAAGATGGAGCGGCACAGCTCGGCCACGTACAGCCGGAGTAACGTGTGTCGCGTGACGGGCCGTGGGAACTGTGAGCCTGCCGTGCCGTTGATCATGTTGCAAGTGTTGCCGCCTGCAGCATCAGGCTTCCAGAAGTCAATGGTTTCCTCGCCTCGCCAGCGTGCGATGTGCTGGTACTGTTCCATGCCCTGCACGCCCGTGTACACACTGTACGTGCCGCCGTTGGTGTTGTTCTTCCTGTAGAAGCCAAACTTGCCCTCTGCGTGCTCGGGCTTGCCGGTGAGCTCCGCCAGCTGCAGCAGCAGAGGCTCGTGGTAGCCGTCAAAGAGAAGCTCCCGCACCGTCTTGGTGACGAAGGGCTTCACGCCAAACCTGTCAAACCAAACCTGCACGATGGCGGCGAAGGCTGGTGGGCGTGAGGCGAGCAGGTTACCTAGGCCCATCATGACGGCGTTGACGGTGGTGATGGAATCACTCAGGGACACACCGGGGGACAACTCACTCCGGTAGAAGAAGGTCTTGTTCTGAAGGTACGTGACCGTGCCCTCCTCGTCGTTGAAGGACAGGTCGTACTTGAGCTGCTTCTCCTCGTACGTGTAGGGCCCCACCTGCTGCAGCACGGGCGTGGCTCCCTCCATCACAGCCTCGGCGTTGGTCACATTGAACAGCCAGAACTGCATGAAGATTGGCACCGGTGGAGACTTAAAGTTGTCCAGCGTCTTGGATCCAGGCACCAACTTGAGGCGCTGCTCCAACATGGCGCCAAACACCTTGTTGAAGTAATGATGGAACACCACACTCCCCACCACCAACACCACGCCCACACACACCAACACGCCCACCTGGACCTTTAGCTGCATGGCGACGGCGGGGCGACACTCACCACATGCACCACCACCAGACGCACACACTCACACACTCCCTCACACACACACACA
>61225 ENA|GBXE01061226|GBXE01061226.1 TSA: Carcinus maenas comp71358_c0_seq1 transcribed RNA sequence.
GTGTGTGTGTGTGTGTGTTGTAAATGTATACTGTATGTGTGTGTATGGTAAAATGATCTGCATTTGGGTGTATAACTGTTGCGTAATTGATTAGAGAGACGAGCAATCCCTCTTAAATATTTTCCAGCTGCAGGCACATACATGTCTTGTCCTTCTTTATAAACAACTTCATCTATTTTAGCCTTGTCGTGACTGTAAACTGTTTCGTAGTTATAAGATCCTCTTAAATTTCTCCTTATAATGTCTCTTTCTCGTCGGTATTGCCACACGTCCTCTACAGTGGTGGAAATGTCAGTCACGCGTTTATCATTGTAAAGGTTAAGATTTGGACACACTTCCTCGGCTCCTCTTGGCTTTCTTATTGTGACACAGAATGACTAAGGAGGCGCCAAGAATTCCCACCACCAACATGACAGAGAAGAGGATGTTAATGAAGGGCGTGTTCATGATGAAGAGGAGAAACTGAAGCTGCCACGCCATGTAGTCAGGGATCACCGCCTCCTCCTCGAACCACATCAGCGGCAGTAGGACCTCCGGCACGTGCTTCAGGATATCGATTCTTTTGTAAGGTCTGATGAACATGTTGATCTGCATCCTGGCCATCACGTGTATGGGGATGCCAACCTCCTGAAGGCGAGACAAACGATCTGGGGCGAGACCTTCCACAGTGTCCAGGAGGGAAGGATCCGCGTGGAGGAAATGAGGGAAGGACACAAAGGCAGGAGCTCCCATACGACAAGACTCGGCGTTAACAAGACCTGTCGGAGCGCACACGTCATTAATACAATAACAACCATCACCAGGTAAAGTCTCGTTAGTTCCCCAATACCTGTAGCCCGGCAGACCATTGTCCTCCGTGACCTCCTCCTTGTAGTACAGCGTCATGGTCATGCACAGATCGGGGCTGAAGAGCGACACATTGGTCTTCTGTTGTCCCGGCGGCCACATCTCCCCCGCCGAGCCTTCCACCGCGTTACAGGGAGAGCCGAAGTAGTCTGTTTCCTTCACATAATTCCACCAGTCGATCACACCCAGGTTGTCCAGAGTGTCATGGCCGTTATACATGTTGAACAAACCATCGTACGTGAGTGACAAGTTACGCTTATAGAACCAGCCAAACTTGTCGTAGTCAGCAAGGCCCGGCGGGAGGAAGGAAGGGAAAGTGCTGTTATTGAGATGAGTGGCGTTCAGAACTGGATCCGTGAACCCTTCGAAGAGAACCTTCCCCACCGTGGTTGTGAGGGTGAATTTCTCGTCGACTAGATTAAAAAATGTGTTCAGGGCGGCGGGCATCAGTGGTATATTCCTTATTGTCCACGCGGCTGCCACAGGCACAGTATTGATGATGATAACTTGGTCGTCCTGAGAGTGGTTGCCTGAAGCTTCCTGGTCCCATGTCCACCACCGCTGCTGATAGAAGGTGACCGTGTCGTTGTCATGGACGGTAATGTTCTGCTTCTCGTGGTACTCCCTGTACACGTAGGGCCCCACCTCGTCCAGCACTGCCTTGCCCCCCGCTGAGAACTCGTCGGGGTTGGTGAGGTTGTAGATGTAGAAGCGAAGGTAGATTGGCACCGGTGTGTAGTGCCATAACTGATACGAGTACGACCCTGGCACTACTTCCATTTTAGCGTTCAAGATGGCGTCGA
>76114 ENA|GBXE01076115|GBXE01076115.1 TSA: Carcinus maenas comp79476_c0_seq1 transcribed RNA sequence.
CAGACAGACACACACAGACAGACACACACAGACACACACATGGATCTAAAATAACAATAAAAAAAAAAAAAATCTGGATCTTTTAAAAAAATATGCACTTCAAAAAATCCACACAAAATCACATTTAAAAATCTTCATGTTGAATGGTTTCCAGCACCACCTGAGGCAGTCACAGGTCATATCTTTTTGGAATGCACACAGACAACGCTGGACTGGACTGCTAAGGATAGACCATGTGATTGTGTGTGCGATACGCTGCAACTTGTACTGGGGGGTGTGGTTTCTGGGGCGAAGAGAGATGAAGTGTTTGGCCGGCAATTTTATAAGACGCTCCATCACCAAACAGGGACCTCATCATTCTAGGCTGAGGTTGAGCGCTGCGTACGTGTGGCGGTCTTTGAGATTCCGGCAAGTGATTTACTGAGTGGTGATGATTGTTGCGCCAAGACTGTGCGTGTGCATGTGTGTCTGTCCCGTGATGTCAGGCGTTGTCATTTTCCGGGTTATTGGACACCATAGTATTGACATGACCTGATAAGTCTGATCTGTGCGGTGAGCTTGTTGAGTTGTTCACTTTTGAGGTCTTGCCGTCCTTGTGAGTGTAGTTGGGGTTGAAGTAAGGAACGGGCAAGTTGTAGCGCGTGGCTAGGAATATGATAAGCACAAACAGGACAGTTGTGAATCCGATGGTGAAAGTCGCTAAAAGCATACTCATTTTGGCAACCGGTGGAGTATTTTCACTCATCCTTAGCAAATCCAACACATCTTTGGCAAGCTCCATTACACCATCTTCAAACCATAAAACTGGGAAGATCATCTCTCTGAGCTTGGCTGCAGGATACACTTCAGGAACGTAAGGAATGGCTATGTTAATCTGAAGCCGAGCCTGTGCCCTCAGTGGTGTTCCGGTGCGAGGAGCAACATCAATGAACATGGCATGCTTCTCAGGGTCAGGCTTCATGCCGACAACAGCATCTCGGTATTTGGCTTCCGCTTGATAAAAGTGCGGCCACGAGATTAACGTTGGGGAGCCAAATTTACAAGAACTGATGTTGAACACGCCACCCCCAATACACGGTGGACCTCCTGAGCAATAGCAGTCATTTTCAGGCTTCACGGACACATTGGCAAAGATATCACGAGGAGGAGAAAATCTCATGGCCTCTATGCCAAATTTATCAACGTCATGCCAGTATGTGAGAGGAATTGAGCGGCAAAGGTTATCATTGAACATGTAGAGGAGTGAATCTTTCCTCACGTCAGGAGGGTAGGAGGAACCATCAGTGCCTTGGATTTTGTTACAAGCGTCAGTCTTCCAATAATGCAACTCTGACTTGTAGTTGAAAGAGTTGATTGTCAGGTACTTGGTCATGTCGTCTTCTCCAGTGTAAACGTTTAATAATCCGTCCGCTGATCCATTTTTCTCAATGAAAAACCCAAACTGTTCATAAGGCAAACGTTTATCAGGAGGAATAATATCCTTGGCTATCTTGAGCAGTGGGTCATCATAGCCCCACATGAATTGCCCGACAGTTTTGGTCACAAATGGTTTGGTGCCCAATACCTCCAGCATGGATGAGAGAGCCAACTTAGCGAGTCTTGCTGCAAATCTCCATTGAGACACCGCACTCATCATTGGAATATTGATTGTGGTGATGAGATCATCCTCGGATCCAACAGACATACTTCTCTCAAAGAAATAAAACTTCTGAGTCTCATAAGATACACTTCCATTGTTATAAAATGATATGTTTACTTTCTTCCAGCGTTCTCTGTAGCAGTAAGGACCCACTTCCTGGAACACTGGTTTGCTTCCTTCCAAGAACTCCTCCTTGTTGGTGATGTTGAAGAAGTATATCTTGAGGTGAGGCACAACTGGTGGGTCTTTCCATTTTTTGTATACGTCTGTGTTGTTACGGATAACGAGCTCCTTAAAAATGAAGGAATTAATCATAGGATCAAACAACAGTGTGACTAAGACTCCAAAAACGATGAGCAGGAGTCCCACCACACCCAGGAACAAATTACAGTTCTTGGCCATGTAGATACCAGTAGTAGGCTATGTAACTGATGGAGTGGTGCTTGGTATTGCAGGTCGTGAGCCGTTTAATATATTTGCATCACCACCTTATAAACTTTTCACACAGGGCAAATATTTGGTGAGGACACGAGCACCATGGAACGCGCCAGACACGAGCAGTCCGTTAATCCAACTGTTGTCTGGGGGCGGCATACACGAAGCTGCCT
>93929 ENA|GBXE01093930|GBXE01093930.1 TSA: Carcinus maenas comp84874_c0_seq1 transcribed RNA sequence.
CAAAACTATTAAAAGACAAACGGTAGGTGAGCTTTTGTGGGGCCACCGGTCTGAGGTGCTGGACTGGGCCCGAACACTTCAGGATGTGCCTTACCCGCACCAGCTGTTCGGCCTTTTGATGGGGCTCAACTACACCCTGCAGCCACCCTACCGCATGCACACGGGGAAGAGTAACCCAGGCATGATGAACAAAATACAGTCTTATAATGGCCACGAGGTGCTCTACTCCTGGTTCGGTGACACGTGCAATATGATAAGAGGGACTGATGGTAACGGGTTTGCTCCTGGACTGTCCATGAACGACACACTTTACATTTTCAACGGACAACTGTGCCGCTCGCTGCCGCTCGTCTACAACGCCACCATACAAAAGGAGAAGGGACTGAAGGCCTACCGCTTCGTGCATCCCAAAGGAGTCTTCTCTTACGACTCAGCTCACCCGGAGAACCATTGTTTCTGTGGCGAGCAAGGGTGTCCGCCTAGAGGTGTACTGGACATGAAATCGTGTTACTTCGGAGCTTCTGTAGGATTCTCCTTCCCTCACTTTTACGACGGCGATCCCAAACTGAGACACCTGGTGCGCGGCCTCAGACCAAACCCAGAGAAGCATAGAACGGAATTCGACATATACCCTGACCTTGGCGTCCCTCTCCGAGTCAAGCTTCGGATGCAGATGAATGTGATGTTGGACCGTAACCAGCCTTTGGAGCGAGCCAGGCACTTTGATGTAGTGCTGCCAGTGTTCTGGTTTGAAGTTGGAGTGGACTCATTGCCAGGAGATGTTGTAGGTCTGCTGAAACTTGCCCAGAATCTGCCCCCAGTCGTGAAAACAACCAGTGTCACTCTTTGCACTGCACTCACCCTAATATTTTTGCTCCTCCTACTTGCTCAGACAATAGCCACTTGGTGTGGTTGGGGTACTTCCAAGGCACTGAAACGTCCTCTTGCACCCGAGGACCTCCCAGATCTTTCACCATGTCGTCCTATGAGCACCCAGTGGCAGTATGATGAACTACATAAACCACCAAGATGCGGAAACTCCTTCCATGATACACCCAATGAGAAGAGTGCTCTGACCATCCCACAGCCACTTACCCCAGGCCTTGACATTCCAATAATTGATGACCACACCTTGCTTCCTCCATATAGAGCTCGTAGGGGAGGTAGTCCAGATGTTTTACCACAACCTGAAGATGGTGAATACAGCATTGACCAAGTACCTCCACCTTACAGTCCAGGACCACAGCAACACACATCTTCAACAGTATCAGTAGAAATTCACACCACAGCTTCTGATGATGATCTACAAAACCTTCCTGAGTCTAGTACAGTAAGAACACCTGTGGAAGACTTGCCACCTGATCACACCTCACCAACGGAATCCCAACCAGCAGTTAGTGAAGAGAATGGACCCCAGTCTCCTTCTGCTCCTCTTGCCATACTAGAGGAGACAACAGATAGTGAAAGCAATTCTGTATCCTCCTGTCTACCATCCTCACCAGAACTCCCACCCGAGTCTGAGTCCCAAAGATTACCAGGAAGTCCTGCTCCTCTTGCCACCTCTAGTCCCCAGGGATCCATGAGTAATAATAACAGGCGTAGTGATATGCCACCTCCCCTTGAATCAGACTTGTGAGTGTGTCGCAATGAAACTCGTATGGATGTGTTATATTTATTTTAGCTTTTTCAAAGTGGACTATCTCAGTGAACGTTATGAAAGTTCTCTGCAAGTTTGATCATTGTTGCAAGTTGTACAGTGTCTCAGTGATATGTGGTGGTATAGTTGTGTGTTTTACCAGTTTTCTTTTATTTTACATCAGTGCCTTAATTAGCGAAGGTAATGGAAAGGTATGGATTTTATACGGTTTGTTTTAACTTGTTGAAATTTCCATAACAGGAGAGATTTTTATAGGCATTATTTGCACACTTAATATTATTTTCATTAAGCTTTTACCATTACGTATGTATGTAGTATTATATATACCTAATTTATTGATGGTTTAACTATGCCAGTCATACAGTAAGTTATGAGGATAAGGGTGAATATTGTCTTAGTATTGAAAACAATGCTAATTTTGTAAAGATGTATGTGCTCAAGTGAATGCATCCAGAGCCTAATTGCAAAGAGTAAAGAAAGGCTCAAAATATGTTTGGATAAAGTACTGTACATTATTTGAAAGATGTTCAAACGTAGTCCATTGGAAAATTTAGCTTAATGACTTCTTACCAGTCAGTTTTGAACATTTGTATGTATTGCGATTATTCAAGTTCTTATGTACAGTATGTCAGTACATACTGTATGTCTTATTGAAAGATGGTAAATGGTCTGATAAAGATTTTTATATTCATTATCTCCAGTTAATGGAATTAATGGCTTCAAAACATTTCAAGTTATGTCAGTATTTTAATGATTTGAATGTTTAAAGACCAACTTATGGCTACTTACTTTTCTATGTGTAAAAGTAGCAAGCTGTCATATAGAAGAGTTTGTGCTTGATTCTATATCATAAAATTTCAAGTGGAGGCATTGTTTTATGTACTATTCTACTTATATTCTATCAAGCTTATCAGAGGGTTGTTTTTGTATACATTAGCTCCCAGTTTCGTTATTATATTTTAAAGTTATATTCTACATTCTTTTTATAATGAATCACAATGTTTAGTTGTGTTGTTATCCATTTGAGAGAAGCATTACTGTTGAACTGCTGAAAACATGCCCTGTAGCCTATAGCATATAACTAAAAAACTTCTAACCCTTGCCATGATGCAATTGCTTGGTCAGATGCATTGCAAGCTAGAGAGTGAGTGGTCTATAATATCTTTGTGACTTTAATATGTACTGATGAAAATTTCCCCTGCAACATGTGATATAAGTATAGAGTAGTGAAATGAACTTATTCAATTTGTTCTTGCAGTGCCAGTCATGTGTCTTTTATTGTGTAATTGTGTTATGTGGTATTTCATCCAATATTGTGGTGTATGATATCTTTGTCACAAGGTGTGTGTGTGTGTGTGTGT
>4033 ENA|GBYW01004034|GBYW01004034.1 TSA: Pacifastacus leniusculus comp6765_c0_seq1 transcribed RNA sequence.
CACGATGCAGCACCCTGTGGGGGGTGATTCGCCCGACACCTCTGTCACCAGCTCTGACACCAGTTTTGCCGCAGCCAAAGATTTTGTGTTGAAGGAGATTGCCAAGCTGAGATGGCTGACGCCCTGTCAGTTGGCCGTGGTCGTGTTGGCGTCGCTGCTGTTCGTGTTGAGCGTGGCCATGTTGGCGGGGGGCTTCCAAGCTATCATCAACTGTATACTCCACTCGCGTTTGGAGGTTGTGGAAGACTCTGAGTCGTACGACATGTGGAGGACTACCCCGTTCCCTCTGATACTGAAATTGTACCTCTTCAACCTGACCAACCCCGAACAGTTCAAGAGAGGAGAGAAACCCGCCCTACAGGAGTGTGGGCCCTACGTCTGGA
>6123 ENA|GBYW01006124|GBYW01006124.1 TSA: Pacifastacus leniusculus comp10390_c0_seq1 transcribed RNA sequence.
ATTGTTTATAACCTACATGGTCACTCAAATTGGCGACAGTATCAAAAAAATTAGTGTGAGTGCCGTACACAGAGTAACACTAGTCGTTTTCACCACAGGAGGCAAGTTCTGGGCCAATTTGAGCAATCCCACTACTTCTCCAGGCAAAGAATCAACTCCAACTTCAAACCAGAATATGGGTAAGACCACATCAAAGTGGCGGGCTCGTTCAAGAGCTTGGCTGCGGTCGAGCATGACATTCATCTGCATACGAAGCTTGACCCGTAGAGGAACGCCCAGGTCTGGATAGATGTCGAATTCGGTCCTATGCTTCTCTGGGTCCGGTCTGAGCCCTTGTACTAGGTGACGAAGCTTTGGGTTGCCTTTGTAGAAGTGTGGGAATGAGAAGGCAATCGAAGCCCCGAAGTAACACGGCTTCATGTCCAGCACACCATTTGTAGGACACCCTTGCTTGCCGCAAAAGCAAGAGTTCTCTGGGTGAGCGCGGCCATAGGTGAAAATGTCCTCCGGGTGCACGAAGCGGTAAGCCTGGAGCCCTCCGTGG
>13334 ENA|GBYW01013335|GBYW01013335.1 TSA: Pacifastacus leniusculus comp21854_c0_seq1 transcribed RNA sequence.
GACCACGTTCTGTTCTGCCCTACCCGGGCCACAACATGATGCACTTCGACAGGATAGACATCTTGAGAAGAGTGCCGGATTTGTACCTTCCAATGTTGTGGTTTGAAGTGCTGGCAGAAATGACGCCAGAGATGGCCAAAAATCTTCGGATAGTCTTGTTCATAATAAAGTCTCCCATCACCACCAGTCTCGTGTGGTGGGCGATGTTAGTGTTGGCGGTGTTCATAGTGTTGATAGTGAAGTGGTAGGTGATATCCGCCCACCCGGCGGCGAACAACCTCGGACATAAGG
>42877 ENA|GBYW01042878|GBYW01042878.1 TSA: Pacifastacus leniusculus comp39967_c0_seq1 transcribed RNA sequence.
CGCCCCGGCCTTTGTCTCCTTCCCACACTTTTTGAAGGCTGACCCCTTCCTTCTCAAAGCAGTCACTGGCCTCTCTCCAGACGAAAGGAAACACTCCTTCGCAATCGACATCATACCGGAGCTCGGGGTGCCCATGAGGGTGGCTGCCAGGCTGCAGATCAACATGAGAGTTCTGCCCTACCCGGGCCACAACCGCCTTGGCCGTGTGATCTGTGG
>58591 ENA|GBYW01058592|GBYW01058592.1 TSA: Pacifastacus leniusculus comp58193_c0_seq1 transcribed RNA sequence.
AGGGAGTGATATTCCGTAACTAGGGAATTACTGTGTCCCACTAACTCAGGTTTGGTGGCCAGAGTTGGTTTAATATCATTCACTTTGCCTTCACCTCTGTCTTCATCACCAGGGTTCAAGAATGGGATAAATAGCTTAAAATACATGGCCAACAAGGAAATGCCCACAGCTACAACAAGAACTCCTCCGATGATGAAGAATGCCAACATTAAACTGGATTTTGTTACGGCTGGAACATTTTCAGCAAACTGAAGCAACTCTACAAGATCCTTTGGTAGTCCAGACACACCATCTTCAAACCACAATACAGGAAAAATTATTTCCCTTAGTTTAGCAGCTGGTTTTACTTCTGGGACATGTGGAACAGCAATATTAATTTGTAACCGAGCCTGTGCTCGGAGAGGGGCCCCCGTACGCGGGGATACATCAATGTAAAGTGCATGCTTTGCTGCATCTGGTTTGAGACCTTCAACTGCATCCGAGAATTTGGCATCTCCCTGGTAGAAATGTGGCCAGGATATTATTCGACACAGTGG
>19972 ENA|GCVG01019973|GCVG01019973.1 TSA: Macrobrachium nipponense c90324_g1 transcribed RNA sequence.
CATTATCACTGTTTTTGGTCTCATTCACATTAAAACGACAACCTTTGGTACATGAAATGGAGGAAACGACAAATGAGTGCTCGGACATTTGTTGACAACACCTCATCTATGAACAATTACAAAATAAAGTAGTACACAAATACAAATAAAAGAGTCATCTCCATCCAGCGACAGTAAACATCACGTTTATGTAACAATAAATAATAAATAAAATTCTTACAACGCACAGTCACCATACCAATACCAAGTCATGATTCTCAATTCTTGAGTATTGTTCCTTCCATACTAGAGGACAAATATTCTTGCATTGTTGCACTGCATCAGCGCCTTTGCAGGCACGTCAAAACAAAGAAACTATGGACAGTCTCACAATTACTGATCTAGCTAAAAAGGGAAATCTTAAAAGATTAAAAATTGTTTTTAATATACTTCACTAAACATAGTCTCCTCATTCACGACTGAAAAGTCTTTAATGCTCAAATTTAAGAACTTCTATGCAAGAGCTCACAAGGCCTATATATCCTCCTTTGTCAATTCTAATGATTCAATCACTCATACTTTTGTCGTTTTCTCTCGCACTATAAATTGTCCTTTAGGAACTTCAATTCTTTCTTTGTATCAAAATATGGCACAGTTTATCTCTTCCCCAATGTGGGGTATCAATCACAGCTATGTTATTCAGCTATAATTAGCCGAATTCAGTTTTTCGCTCAGAACCGTATGTTTTTCTTTCTCTTTGTCATTCTGGGCTCTGTTATTGGCCGTCGGGGATTTTTTCAACCGGTGCTTGTGCCTCATCAACAGCCCCAATTTGATGAGCCCTGCCAGGATCAGTACCACACCCAAAACGACTAGGACGCCCGTCGCCACTTTGACGAGCGTGAAGGGAAGGTTGAGAGTGCGATGCAATGCATAGGCGCGCTCCAGGGGCACCACGGCGCTCTCGTTCACCCAGAGGACTGGAAGGATGACCTCTGGGACATTGCCGAACGAGGGGATTTCACTGTACGGACGAAGAACCATGTTCAGCTGGATCCTCTTGGCAGCCCGGAAGGTGACACCTGTGTTCGGCTCGATGTCCAGGTAAGTCTCGTGTTCCTCCTGTCTCGGGTTCAGTCCCTCCACGTAAGTCAGGTCTTGGGATGACCCTTGGTAAAAATGAGGTGTCGACATGACCACTGGAGCGCCCTCTCTGCAAGGGGACACGTCGATCATGGATGCCCGGCAGGTGAAATCGTCGACGCAGTAACACTCATTGTCAGGTGAGTCCGCCAGGAGGTAGTCTGGAAGGACGTATCGGTAGAGGGTCATGGGGCCGTGGATCACCTCCTTCTGGAATACGGCGAAAATAGACCGACACAACTCGGCGGTGTAAAGCTCGAGACGCTTGTGTTTGGAGATCGGCCTCGCAAACTGATTCCCCGACGTCCCGTTGATCATGTTGCAGGTGTCGCCTCCCCACATGTCCCTCTTCCAGAAATCGACTGCCGGCTTCCCTTTCCAGCTGACGATGTCCTGGTAATCCTCCATGCCCTGGACGCCGCTCTTGATGGTGTAGTACCCTCCGTGGGTGTTGTTCTTCGGGTAGAAGAAACCGAACTTTCCCCTCAGGTGTTCTGGTTTCTTGGTCAGCTTACCCAGCTGTGCCAAGAAAGGCTCGTCATACCCATGGAAGAGGAGCTCCCCGACGGGCTTCGTGATGAAAGGCTCGATCTGGAACCTCTTGAAGAGGATCTCGACGATGGCCTTGACGGCGTCAGGTAAGGTCGCGAACTTCACTCCGACGGACATCATGACGGCGTTGATCGTCGTGATCTTGTCGTTCTCCGTGAGCCCCCCCGACAATTCGGGTCTGAAGACGAAAGACTTGTTCTGGAGGTAGGTCACTGTCCCGGCCTCGTCGTCGAAGGAGAGGTCATACTTGAGCTGCCTCTCGGCGTATGTGTAAGGACCCACCTGTTGCAGAGCCGGCTTGGCGCCGTTGTCCACCACGTCGTCTTTGTTGGTGACGTTGAAGAAGTAGAACTGCATGAATATCGGCACCGGCGGCGACTTGAAGGATTCGAACGTTTTGGAACCGGGCTGCAGAACCAGTTTACTGGACAAAATCTTGTCGAACATTTTGTCAAACTGCATCTGGAAAATGATACTCCCCACGATCAGGAGTATCCCCACCACCACAAGTATCCCCACTTTCACTTGAATCTGCATTTTGGAAATGGGTCACGGAACTTCTACTACAACAACTGATGAATTAGATAACCATGACATAAACATCTCACCACAAACTCGTAGTACTACTCATTTGATCACATGTTTTGCCGGAACATCAACGATTGATTTCATGTTCCAAGTCAGGATTAAGTAAACAAGTTACGAGATTTATATTCCTCTCGTGATTATCTTAATTAAGTAATACTGGCAAGCACCCCTTCAGTTTTTCCAGTTTTCTAAATAACACCTCCGTTTTCACACGAATAAAGAAAACTGAACCTCTTACAGCTCAACCACAACAATCAACGGAATCCCTCCAAATCACCAGCGATTTGGCCTAAATACTTCGCCTTCTCTCCCTAACCGGCCAATCTTCAGCCAACACTTTACTGTGCCATGTAAATATCACCACATGGCAACAATAAAACACACTTTTCGGCCACTATCATACCAGTCAAATAAAGCACTGATTTATCTTTGTTTGTGTCGCCACGTCGTCTTGAATCATCACAAAACTCGCTTTTTCACATTAAATCCTTTTCATTGAGTGTGAGTTCCTCTGAGAAGGGCAAAAGGCTATGAGCAAGAACTGTCATCTCCTTTGCAACTACGGCTCATAATCTACTACTACTAATGCTAGTACCGGTACAGCCGCCGTTGCTGTCGCCTCTGCCTCACGCAGACAGCGCGCATATGTTGCCAGTGCCAGATCTCGCTGGG
>22858 ENA|GCVG01022859|GCVG01022859.1 TSA: Macrobrachium nipponense c76485_g2 transcribed RNA sequence.
AACAGCCGTCGCGAGTAGGTGTCAGAAAAACGTTGAAAGGACTAAAGTTTTAAATTTAAAGGTCTATAAATTGGTCGAGTGAAAAGTTTAAACCTGTAACTGTATTGGCGCTGTGCTCCGTTGCCTTGTCACAGCAGAAGTCCATACAGAGTATACAAAGAATAGAGACAGAGAGTGCGAGAGAGAAAGAGAGACACAAGAGACAATTGCAGAGACAAAACAAAACAAAAAAATCACCGCCAAGATGCTGCCTATGAAGCAAGTTACCATCATGACAGTCATCGGTTCGATACTGGTTCTACTTTGCAGTATCTTCCTGGGCGTCTTTCCGTCCATATTTAATTCTATAGTGAATAAGATGCTGGTCCTGAGTAGGGACAGCGCGACCTTGGGCGACTTCATCTCGCCGCCCGTGCCAATCTACATGCAGTTCTACCTCTTCCACGTCACGAACCCCGACGACATCAGATTCCACGGCGCCAAGCCCAAACTCAAGCAGGTCGGGCCGTATACTTACGCGGAAGTGCGCACCAAGCACAACATGACGTGGAACGACGACGATGGGACGGTCACCTATTTGCAGGACAAGTCTTACTTCTTCAGGGAGGACATGTCCCATGGCCTGAAGGAGTCTGATGAGATCACGACTATCAACCCCATCATGGTGGCCATAGCCGCTAAGGTACAGAAATTACCCATAGCCATACAGGCGATAGTCGAACTCGCGTTCCTGCGGTTTCGCGAGTCGCTCTTCATCACCAAGAACGTGGGCGAACTGCTCTTCAAAGGCTACGACGCCCCTCTCCTCTCGGAGCTGATCAAGTACGCCGGCGACCCCACTAACTCCAAGGGGAAGTTCGGCTTCTTCTACCCAAAAAACAACACAGATGATCATCCCTACGAAGTCAAGACAGGCGCCCAAGGCCTGGACGACTACTTACACATCGTAAGTTGGAATGGGAAGAGTTCCCTGAGCTACTGGAATGACGAGTACTGTGACCAGATCAATGGTACAGATGGTACCCAGTTCCCTCCACAAGTCAGCAAAGACCAGGCGTTGTATATTTATACCTCCGAGCTTTGCAGGTCCCTCTATCTGACGTACGAGAAAGAGGTAGATGTCCACGGTGTCACCACCTACAGATTCATCCCTCCAAAAGATGCCTTGGAGGACCCCCTGGTCAACCCAGACAACCAATGTTTCTGTTACCCCAATGTGAGCTACTGTCTTCATGCCAGCATGCTGAATATGGCTCCCTGTGCCTTTGACGCTCCCATTGTCTTGTCAACACCCCATTTCTATCAAGGAAATCAAGAAGATATTGATAGCATAGATGGTCTGTCACCTCACAAGGAAGAACATGAAACCTACTTGGATATAGAACCTAATACTGGTGTAGCCATGCGTGCTATGAAGAAAATGCAGTTGAACGTCCCATTAAAAAGATATGGCAGCTTTCCTTCTTTCAAGAATGTTCCAGAAGTTATTTTCCCAATTGTGTGGGTCAATGAGAGCGCGCAGATTGATGAAGATACTGCAAGCAGTGTTCGCAAAGCTCTCTATTCTCCATTCACGATAGTAGATGCAATATGTGGGACTCTGATTGGGATCGGTGCGTTGCTGATTCTTGTAGGTACCTGGAAGTTCATTGGTGTCAGGAGAGCCCGGAACCAGCAAAAACTTTAATGAAAACACATTCAACCTCGTAACCAGGAAGGTTATGGAGGCAAAGAAGACTGTGATAGATGTTTTAAAGATACAGCTTTTAAGTCTTTCTGCCTTAGATTCGGCCTTTGACGTGTTTATTCTTTAAGGCTGTGACTCTGATACCCTGACAAGGTCATTCATTAGGTTATCCCC
>26524 ENA|GCVG01026525|GCVG01026525.1 TSA: Macrobrachium nipponense c81074_g1 transcribed RNA sequence.
GATGTCAGTGAGGTTGGATGTACGCTCTCAATATAATGCGATAGTTGCGATTGGTTTAACTTTTTACGATGGGGAAAATTTGCACAGGGTGTGTTTTGGGTCTTGGGGTAGTCCTGGTTGGCTTAGGCATAATCACCGTGGTATTTTTTGATTCTGCTATCAACAAACTTATATATAAGGAGCTTGTGATTCGTAATGGAACAGACGTCTACAAGAACTGGAAGCATCCACCCATCACGCCACACCTACGCATGTACTTTTTTAATCTTACCAATGAAAAAGAATTTTTAGCTGGAAGTAAACCAGTCTTACAGGAAGTTGGGCCTTACTGTTATAGGGAACATTGGGAAAAGATCAACGTAAAGTTCCATGACAATGGGACAGTTTCTTACGAAACTCAGAAGTTCTATTTCTTTGAAAGAGAAAAGTCTATTGGATCTGAAGACGATGTGATTGTCTCCCTCAATATTCCTATGGTGGCTGCAATATCCCAGTGGAGATTTGCTGCTCGAATAGCAAAACTCGCTCTCTCATCCATGTTGGAAGTATTGAAGGAGAAACCAGTCGTTGCGCATACGGTTGGGGAACTGATGTGGGGCTATGATGATCCTCTCCTGAAAATTGCCAAGGATATTCTTCCTCCAGACAAAAGATTGCCATTTGATAAATTTGGATTCTTCATCAATAAAAATGGTTCAACAGATGGCTTGTTTAATGTATTCACTGGAGAAGAAACAATGAAGAAATATGGCATTATAGATAGCTTTAATTACATGAAGAAATTGGATTATTGGAAAACGAAAGAGTGCAACATGCTCAATGGAACAGATGGATCCATATTTCCTCCTGGAGTCACGGACGACACCGTTTTGTATATGTTTAATGATAATCTTTGTCGTTCCGTGCCCTTGACTTTCGCTGGTGATATTGAGCAGTATGGAATCATATCAAAACGGTTTGCCCCACCTAAAGATGTGTTTGCTGATGTCGATAAAAATCCAAATAATGATTGCTTCTGTGTAGATGGCCCTCCTTGCCTTGGTGGAGGATTGTTCAACATTAGTGCCTGCAAATTTGGTTCTCCAACTGCAATATCATGGCCACACTTTTACCAAGCAGACCAGAAGTACTTAGATGCTGTTGTGGGCCTCAAGCCTGATCCAAAGCGGCATGCATTTTACATGGATATAAGCCCACGCACTGGAACACCAATTAGGGCCGAAGCTCGTTTGCAGATCAACATTGCTGTGGCTAGTGTGCCAGAAATCAAACCAGCTGCTGGACTCAGAGATATGATGTTTCCAATTGTCTGGTTTGAAGATGCTGTCACAGAGATGCCAGGGCATCTGGTAAAACTTCTGCAGACTGCTGAAAATGTTCCTGCTGTAACCAAAGCTAGTATGACTCTAGCATTCTTTGTCATTGGAGGAGTTTTCGTTGTTTTAGCAAGTATATCAATACTTGCAACTTACTTCAACCTTCCTGTACCTTTCCTCAACTTGAACTATAAAAGTGATGAGAAGAGCGATGATAAGGTCCATCAGATTAACCCTACGGAGAGGAATGCTTCAAGACCAGAATTAACAGGACATGATAATCCAGCAGTTGCTGACAAAGATGAAGCATGACAATATGGGACAGTCCCACACACGTACAATAGATGGCAAAGAAATGGCCATTATCATCCAAGTAGTTATTGCAATACTAGTTATTATCCTAATCCTCATTTTGCTAATAATTATTCATTGCCATATTCAAATACATACCATCCGTCCCAAGCAGATTTGTATCGTGCATGTAGGGGATCAGGAATGTCTTCATGGGCATCATGGCAGGCCTATCCAATGCATTCCTATAACTCTTATTCAGAATACCCCTGCCAACCAATATATGGCTACCATACAATCCAGCATCCGAGGTCTTCCTCAAATAGATATAGATAGAAGATCTAGTTTTTGAATCAGGTTTTGTATTATTGAATTTTAAATGCAGTAAAATGAATCCATCTGTGAACAGGGAAATAGTATTCAGTGGTAATGATATATCTTGTATTCCATGGTAATATCTTGTACACGAGGTCATGGAAATTGACCTTAAGATTTGCTTATGATAAGCTACAGAAATTATTTTTATATGATTTAGAGCTTAAGGCATGTCATTTTTG
>54633 ENA|GCVG01054634|GCVG01054634.1 TSA: Macrobrachium nipponense c84749_g1 transcribed RNA sequence.
CTCTCTCTGAGAAGCAGAGAATCTCCTTCTCAAGATATTCGTCAAGGAATTTCTCAAAGTGAAGCCAAAAATCAACCAATGGCAGCTCGCTTGTGAAACCTAGACCCATTGCGAGTCGTTTCAGAATCCCTATTCGGTTACCGACTAGGGAGGCTATAATATCTGTGATAACGCAGCCATGCAGTCACTAGGGAATACCTTGAGATATGGAATCCCTGCCCCACCTTAGCCTGTGATGCCCAGAACGACTTCGGGAGTGGGCGAGGAGGTAGTAAGGGTACACTCTAGACTTTGGTATGGTTTGAGTAATTGACGAATCAGGATAAGTTCTCTGTATACTGTTGTTGTTGGTACTACAGTTCTGACGTTTTTTTGGGCGAATTTTAGGTGACTTGGAGTCTATACAGCCTTCGATGTCTACGACTTTAAACGACATTTTAAACAATAACGCTGCCGAAGGTGCCTCTGGCTCGGAAGAGGACTCTGAAGAAACCGGCACCACCCCAAACATCGTCAAGGACCCTAGAGCCCAGGGAGAACTGGTGGAGGTGGGCCCCTTATTCCTCGGGCGAGACGTCATTCTGAATCTGCCCTTCGCGCCCTTGGGTCTGGGGGACAAACAGCTGCTGAGGATTATAGGAGAACGCAGGAAATTATCAAAAGGTGCTGAGAAGAAGAGAAGGAGGAACTTCCCCTCCGTCGTGAAGGACATGGAACGCGAGAACGACCCGCTGATCCACAGCAGGAAGAAGCAAGGAAAATGTCTGCTCTCCAACTGTCAGATCGTCATATTCGGGCTGGGCCTGGTCCTGGCTGCCTTCTCCATCGGCATGATGGCTGGGGGGTGTCGTGCTATCTTCTCTACAGTCATGAAGAGCGAGATGGAGGTGGTTGAAGGCTCGTTATCTTACAAGATGTGGAAGAAGACTCCCATTCCTTTGGTTCTAAAGTTATACATTTGGAACATCACAAACCATGAAGCTTTCATTCAGGGCGAGAAACCTGTGCTGCAGGAGTGTGGCCCTTATATTTGGAGAGAATTCCATGAGAAGAAGAATCTGACTTTCCACCAAAACAACACAGTTACTTACATGCAACAACGTTGGTGGATCTGGGATGAGAAGCTCTCTGGTAACCGTTCGCGAGATGATATTGTCTATACACTAAATCCTGTTCCTATTTCTGGTGCCTGGGCTGTTCGAAACAATGCAATTTATATTGCACTGCTGAACAAGGTGTTCAATGAAGTGAAGGAGCAAGTTGTGCGTCGCACTACGGTAGACGAAGTTCTGTTCTCTGGTTTTGAGGACCCTGTACTAGACTGGATTCAGAAGAATGTCATTGCAGAGAATGGGACCTTTCACCCATTACTCCCCCTCATGAACCTTCCCTCTGGTATTGCACAATTCCACAGATTTGGATGGTTTTATATGAGGAACATGACCCTCTATTATGATGGAATTTTCAACATGATGACTGGCTCAGATGATATCAGGAATGTGGGTCGGATTGATATGTGGAACTACACGAGAGAGACCAGTTTCTTCAACCCGCCTTGCAACAAAGTCACCGGGTCTACTGGCGAGTTTTTTGAGCCTGGTCTCGAAAGGGACAAGATAGTGTTCTACACTTCAGACCTTTGCATGAGTTTGTCGTTGCACTACCAGAAAGATGTGAAGTTGGAAGGAGTGAAAGCCTATAGATTTTGGGGAAGTAACCACACATTTGCCAATAGTACTATGGTTCCTGAGAATGAGTGCTTCTGCGTTGCTGGCACGTGTGCTCCAATGGGCTTAATCAATGCTGAGTCGTGCAGGATGGGTGCTCCAGCCTTTGTATCCTTCCCGCACTACTTCAATGCTGATCCTTTCTTGCTAGACCAAGTCAAGGGGCTCTCGCCCAACGAAGAAAAGCACGCATTTGTCATGGACATTGTGCCGGAAGTAGGAATTCCCGTCAATGTCAAAGCTAGATTGCAGATCAATTTGAGAGTGAAGCCTTACCCTGGTGAAGGTATCATGAACACAAGGAAAATAGATATCCTGAAGGCTGTACCAGACATCTACCTTCCGATGCTGTGGTTTGAGGAGACAGCCGATGTTCCCCACAACATGACCAGACAACTGAAGGGACTCCAGTTTGCCCTGTCAACCCCAACCATCACGATATGCCTGTCATTTCTTCTGCTTGTTGGGATCATCATCATGACGTGTATAGTCTACTTGGCATACAAAGTGAAGTACAGACCAGACGAGGAATTCGATGACCGGTTCCCCCAGAGTATTTACGGGAGCACCAACTGAGAAATGTGATTGTGATTTGGTTTTGCTCACTACAAATGTACAAGAGTTTACTGCATTGTTATTCTGAAGCTTCTGCCATGATTTTTGAGACTTCACATGTGTGGGAAGTCCAAAGTGCCAAAAAGAGTTGTTAAATGTAAGTGAATGTTTTATATTCACTTGGTATAAATTCCTCATTTTCGAGGAGATTGTTGATCTTGAGTGAATGGTGCGGAGTTGAATGGAAGCAAAGTGTGTGCGCGCGTGTGTGTGTGTAGATTTTTAAGAGAGGAGGAGAATATCATGCCTTAAGTTAAACTGAGATTTGATTAGCTTTACTAGGACATAAGATAATCCTATCCTATATCAAGAATAGTTTGTGGTGTTTTAAGAAG
>11361 ENA|GDFV01011362|GDFV01011362.1 TSA: Neomysis awatschensis My_CDS_11045-1 transcribed RNA sequence.
ATGCTAAAAAAACAATGCTGTTTAGTATGTTCGGGAGGCATCACTGGTCTAATACTACTCTGCTTAGGAGTCGTCACATTATGTTTGTTTGATCAAGCGGTAAATGACATCATCAAAGAGAATCTCATAATTAGAAATGGCAGCGAAGTGTACAAAGTTTGGAAGGACCCTCCCGTGGTTCCCTATCTCTACCTCTACTTTTTCAACATCACGAATGCTGAAGAATTCAAGAATGGTGAAAAACCGGTGTTAGAGGAAATAGGACCTTATTGTTATAGGGAACATTGGCAGAAGGTAAATGTTTCTTTCCATGAAAATGGCACAGTCGCGTACCAGACCCAACGATTTTACTTTTTCGACCCTGTCAAGTCGAAAGGAACAGAAGCGGACATTGTACAACAAATCAATATTCCAATGATTAGTGCCATAATGAAAATGCGCTTTATGCCCCGTTTAGTGAAGCTTGCGTTGTCTAGTATGTTAATTGTGTTAAAGGAAGAGACCATTACCCGGCACACCGTTAATGAACTCGTCTGGGGATATGAAGATCCCCTAATGAAACTTGCGAAAGATATTTTACCTCCTGATAAAGCATTCCCTTTCGACAAGTTTGGTTTTTTTTACCAGAAAAATGGGTCCACTGATGGTCTTTTTAATGTATACACTGGTGAAACAGGAATGCAGAATTATACTACAATAGATCTTTTTGATCATGAACGAGAACTAACATTTTGGAAAACCAAAGCCTGCAATATGATAAATGGCACAGATGGATCTTCCTATCCACCTAACTTAACCAAGAAGTCCAAGTTGTATATGTTCAACAAGAATCTATGTCGTTCATTACCTCTTGTTTATTGGAAAGACGTTCAACATTATGGTGTCGATGGATACAGATTCACTCCACCATCTGACGTGTTTGCATATCCAGAAGACAAACCTGAGAATGACTGTTACTGTCCCCATGGTCCCCCTTGTGATGGAGGAGGAGTGTTTAATGTAAGCTCCTGTCAATTTGGAGCTCCCACTCTCATGTCCTGGCCCCACTTCTACCAAGCTGATCAAAAATACTTGGATGCTGTTATTGGACTGAAACCAGATCCTGAGAAACATGCTTTATATATTGATCTTGCTCCTAGAGCTGGTATTCCACTTAGAGCCCAAGCTCGTGTTCAAGTCAACATTGGAATGACAGCAGTTCCCCCGATTGAACAAGCGCTTCACCTCCCCACAATGGTGCTTCCACTATTCTGGTTTGAAGATGGTGTTTTGAATATGCCGGATGACCTTGTTAAAAAGATTCAACTCTCTGAAAACGTACCTAAAGTAACTAAGGATACACTTCTATCTATATTCTTTGCATTTGGAACAACCTTGGTTATTCTTTGGTTTGTATCATTTATTGCCGGTTTATTTAATATAAATATTAAATATTTAAATCCAATTGCCGAAGAAGATACACCAGAACCTAAAAATGTTCACATTAAAGGATATTCAAATCCAACGATGGAGACAGGAAGACACGTTGATAATCCATGA
>16384 ENA|GDKY01016385|GDKY01016385.1 TSA: Asellus aquaticus Contig_16546scavenger transcribed RNA sequence.
CCATCTTCAAACCAGATGACAGGAAATATTATTTCAGGCATATTTCTAACTGCAGTTACCCTGTCCAATCTAGTGGTCTTGAAATTTATTTGTAATCGTGCTTGAGCTTCTAATGGCGCACCAATAGTTGGGTTCACATCCACATAAAAAGTATGTTTTAGTGGGTCTGGATTAAGGCCAGTTACATTATTTAGATATTCCTCTGCATTTAAGAAATGTGGAAATGACATAATAGTAGGTGTATTAAATTTGCAAACACTGATGTTGAAAACCCCTCCTCCAATGCAAGGAGGACCATCAATACAGTAGCACTCATTTTGAGGATTCTCAGATATGTCTGCAAATACATCTAGTGGAGGAATAAATCTGTATATAATTTGTTTGCTCAAACGAGGAAGTCCGTTCTTGCGTCATTTTTGTCGATTCACTTCGATGATGGATTACAAAATGTTTCTTTCAAGTACAAT
>17973 ENA|GDKY01017974|GDKY01017974.1 TSA: Asellus aquaticus Contig_18152lysosome transcribed RNA sequence.
GGACCTTGTTAAATTTCTTGGCGTCGGCTTCTGATATTTCAGCATTCTCGTCTGCCCATAAAATGGGGAATATGGCTTCTGGAACATTTTGAAAGGAAGGAAGGTTTCCATATCGTCTCAAAGGAAGATTCAACTGAATTCTTTTTGATGCTTTCATTACTACACCAGAGATTGGTTCGATGTCAAGGAACGTTTCATGCTTCTCCTTTTCAGGATTTAATCCTACAAATTTTTCTAACTCATCACCATCTCCTTGGTAGAAGTGAGGGGTCGAAAGGACAATAGGGGCTCCTTTTTTGCAAGCCTGGATGTTCACCATTGAATCTTGGCAAGTAAATTCATCTTGACAAAAGCACTGTGTTGCAGAATGAATGGCTAATGCAGCGTGGGGCAAAGTGAAGCGATACAGGTTTATATCGTGTTGGATCCTTTCTTTTTCAAAGGATATGAACAAGGATCGGCACAGATTGGCCGCTCGT
>25811 ENA|GDRN01025812|GDRN01025812.1 TSA: Scylla olivacea Ref_Crab_Transcript_25909_2344 transcribed RNA sequence.
GTAAAACTTCAGAGACTCAAGGAACAGGTTGTAACTTGCCGCCGAATGAGAAGCAGATGAGTGTTGCCTAAAACGCTGAAGCCAAAGTCGGTGAAGTGAGCGGGAGGGAGCGAGACACAGCTGGCCCAGAGTGAGTCGCCAGTCTGGGGTTCCTCCCACCTCAGTTTATGGCGATGACTCGGACGGGGAGGATGTGTATAGAAGTTCTCCGTAGCCTGTGATAGTTAAGCAATAAGGAAAGCCTTCAAGATGCACAGATCATGTTGCTTAGTGTTCCTTGGTGTGGTAGGGGTGCTGCTTATTGCATTTGGAGTGTTAATTACTGTGATGTTTGACCCTATGGTTAACTCCTTAATTTTCAAGGAACTTGTTATTCGCAATAATACTGATGTCTACAAAAACTGGAAGGACCCTCCCATCGTGCCTCACTTGAAGATATACTTCTTTAACATCACCAATAAGGAGGAGTTTTTGGAGGGGAGCAAACCAGTGTTCCAGGAGGTGGGCCCATACTGCTACAGAGAACACTGGAGGAAAATAAATATATCATTTCATGACAATGGCACTGTTTCTTATGAGACCCAAAAGTTTTATTTCTTTGAGAGGAGTGCTTCTGTTGGATCAGAGGATGATCTCATCACTACCCTCAACATCCCAATGATGACTGCTGTGTCTCAATGGAGATTTGCAGCAAGGCTTGCTAAGCTGGCACTCTCATCCATGCTGGAGGTGTTGGGCACAAAGCCATTTGTGACAAAAACTGTCGGGCAGCTAATGTGGGGCTATGATGACCCGCTGCTCAAGATTGCCAAGGACATCATTCCCCCTGATAAGCGTTTGCCACATGAACAGTTTGGGTTTTTCATTGAGAAAAATGGATCAACTGATGGATTACTGAATGTGTACACTGGAAGAGACGACATGACCAAGTACATGACAATCAGTACCTTCGACTACAAGTGGGAGTTGCATTATTGGAAAACTGATGAGTGTAACAAAGTTCAAGGCACTGATGGCTCTTCCTTCCCTCCTGGTGTGAAGAAAGACTCAGTCCTTTACATGTTCAATGAAAACTTGTGTCGCTCAATTCCTCTCACATATTGGCATGACGTGATGGACTTTGGTCTTGAGGGGATGAGGTTCTCTCCTCCATCTGATATCTTTGCCAATGTGTCTGTCAAGCCTGAGAATGAGTGTTACTGTGCCGGTGGCCCTCCTTGCATTGGTGGTGGCGTGTTCAATATCAGTTCATGTAAATTTGGTTCCCCAACGCTGATCTCCTGGCCGCACTTTTACCAAGCGGATTCCAAATACCGAGATGCTGTCATTGGCATGAATCCTGATCCTGAGAAGCATGCCATGTACATTGATGTTGCTCCTCGCACCGGAACACCTTTGAGAGCACAGGCTCGGCTCCAGATCAACATTGCTGTCCCACATGTCCCAGAAGTGTATCCTGCAGCCAAGCTCAGAGAAATGATCTTCCCAGTTATATGGTTTGAAGATGGTGTTACAGAGCTTCCTGGAGATCTATTGGATTTACTGAGGCTTGGTGAAAATACACCACCGGTGGCCAAAATGAGTATGCTTTTAGCAGCATTCACCATTGGATTCACAACTGTCCTGTTCGTGATGGTTATATTCTTTGCCACTCACTACAACTTGCCTGTTCCTTACTTCAACCCGAACTATATTCACAAGGATGGCAAAACAACAAAGATCAACAATGCACAACCTCAGGCACACAGACCAGAGTTCTCTGGTCATGTCAACACTATGGTGTCCAATAACCCAGAGAACGATGATGCCTGACATCACGGGACAGACTCACACTCAAGCACACACTCCTGGAGGAACAATCATCACTCAGTTGGTCACTTCCAAGAATCTCAAAGAGCCTCCCAGGGCAGCAGCCAGCCTCAGCCCAGAATGATGAGGTCCCTCTTTGGAGATGGAGCGTCCTACAACATTGCTGGACAAACCCTTCATCTCTCCTCATCCCAGAACCCACACTCACAAGTACAAGCTGCATCATATCGTGCACACAATTATATGGTTTATTCATAACTTCAGCATTATCAGCATGTATTAAAACAAAAAGAGTTGATCCGTGACTGCTCTCAGGTGATGCTGCAAACTGTTGTAGGAGGAGAGTTTTGAACAGTATGATTTTTTAATAATTTTGTAGTGCCTGTTTTTCAGAAGAACCAAGAACATATAATTTTTTATCCATGTGTGTGCCTGTCTGTGTGTCTGTCCTGTTATTGTAATAGATGTAGATTTTATATATATATATATCACAGTCTCTAGTTTAGTTCAAGCAAATACAAATATCAAATGTATT
>40449 ENA|GDRN01040450|GDRN01040450.1 TSA: Scylla olivacea Ref_Crab_Transcript_40575_1987 transcribed RNA sequence.
TGATTTTAAAAGCTACATTAATATGCACATAAAAATGCCCTTACGGTGTCTCTTGCCCCGACGTGCAGCTCACTGCCTGGCGCACGATGAAAATCAAGCAATAGTTCGTTCCCGCCCGTCCATTATAGGAACACCTGCACACAGCAAGGCAACACTAGGTATAAAATCGAACGTAGCAAGTGTGTGGTGCGTTAACATCCAGCTAAACGTTATCTTATCGAGAAGGAGAACAATGAGCGAGCGGTCACATGTGTACGAGAGCAAGATTCGTGCCTGGCAACGTGGGGTGAGCGCTAGTGTGATCCTAGTTTGAAGAGTGTTAGTATTGATCAGCCTTCATGAACGTTTTCCAAGGCTGCATAACATTACCTGTATCAGTATAACGTCACAAGGTGCGCCATGTAGCTCGGCTATTTCCAGGATTCCACGTCACCGTCACTCATGGCATCACTGAGCGAGGTTGCCAGGATATTTTACAGTGTGTCCTGAGCCCTGACTGGTCGCATACATTGTCCCAGGAGTGACCGGAACTTCTTTGTGATGGGAATCGAGGAGCAGCTACAAAGGACAAAACTGTAAGTGAAAATACGAGAGCAGGCGAGCATCAGCGTCACGTGCAGGCAAGCGTGGTGACGGCAGGCAGGTGACGCGTGAGAGGACAGCCACAGATTATCAGTGACGGGACCATAAATTTGTTTACACACGTGAAAGTAATAAACGGCGATTAGAAGTGAGAAAGAAATGCCGACCCCTGACAGGACTAACGGGCCAGTGACTTAAATATTTATACAGCACCTGAGTGTAATACTGCCGAGATGGAGATGGAGAAAAATATGGCCAATGGGACACCGGCGGGCATGAACGTTGTGGTGTCCCGCGTGAACAGGAGTGCGAGGTGTCGGTGTTGTCTGTGGATGGTGGCCGTGTGGTGTGCCGCGACCGTCATCTTCATGCTGGCAGGGTACGACAGCGTTGTGCACTCGGTGGCCGTGAACCAAATGGTGCTCCGTCAGGGCGGCCAGAAGTATGAGTCCTGGGTAGACACACCTGTTCCCGTGTACTACAAAGTTTATGTATTTAACATGACGAATCCCAAGCAGTTCATGGCTGGGGACAGACCACGGGTGCAGGAGCGAGGCCCCTACGTGTACCTGATGAAGGAAACCAAAGAGGAGATCGAGTTTCATTCCAACGGCTCCGTTACCTACAGGACCAAACCGTTGTACTTCTTTCAACCCGAAATGTCAAATGGAACCGAGGAAGACGTTCTGGTCACCGTCAACATTCCCTTCGTGAACGCAGCGGACGCAGTCAAAGATCAGGGCTTCTTCCGTATGGTTATACAGATGGCTAAGAAGATCCACGGCTTTGACACAGTGCGAACCCTAACCGTCGGGGAGCTGTTGTGGGGCCACAAGTCGCGAGTGATGGAATGGGCCAGACAGCTGCAGGAGCTGCCCTACCCGCACCAGCTATTTGGCCTCCTGGTTGGGTTTAACGACTCCATTCAAGAGCCATACACAATGCACACAGGCAAGGGTGACGCCGCCAAAATGAACCAGATCCTCTCCTGGAACGGGCGACAGCGGCTGGACTTCTGGAGTGGTGACAAGTGTAATGAGATCCGCGGCACCGATGCCAACGGGTTCGCGCCCGGGGTGACGAAAGAGGACAGGTTATACATCTTCAATGGTCAGCTCTGCCGCGCCATTCCGCTCGTGTTCAACGACACCGTGATGCAGTCCGGCATCGCCGCCTACAGGTTCGTGCCGCCCGACGATGTATTTGCCTACGGTACCAACTTCCCTGAGAATGCGTGTTACTGCAGTGGAGGTGGCTGTCCGCCCTCGGGAATCCTGGACATGAAGCCCTGCTACTGGGGGGCTTCCGTCGGCTTCTCATTTCCTCACTTCTACAAGGGGGACCCCAAGCTGAGGCACATGGTTCTCGGACTTAGGTAAGCAAATGTTTATTCTCAACTTCCGAT
>51832 ENA|GDRN01051833|GDRN01051833.1 TSA: Scylla olivacea Ref_Crab_Transcript_51979_2178 transcribed RNA sequence.
CTCACCCGCCTGGTCCCGCCTGGCCACAGTCGTTCGATAAGTCAGGTTGGAGATATAGTTTTCCCGCGGTCATCTTCCCGGTTATCTGAACAGCAAGAAGAATGCGTGATATCAGTGGAAGCAAATGAGAGTGTTGTGGCTTGATGATAAAGGCATATGAGAGAGGAATGAAGGTCGTGTGTGTGTGTGTGTATTAGTGGTGTGCACTGCTCGCGGCTTTGTGAGTGCTGGTACAGTGACAGTAAACGCGTAACTCAACGCTGCCAGCTGTCAGTGTCCTTTTTCCAAAGGTCCTGCTCGCTTTATCACGACCGGCCTCGGCTGTCCTCGCCTCCCGCAGCGTGACTCCAGGATTCCCTTCACGACATGGACGTGGAACCGCTGCTCGGGGGCGCCTCTTCAACGCCTGATTACGGATCTAACGACAACAAGCGGAATGGTGGTTCCAGGAATGCCACCGACGAGGATGACAATGGGGCTACTGTAGTGGCTTCTCCAAAATGGTACCTGAGTGCCTGTCAGATAGCGGTGGTGGTGCTGGCGGTGCTGGCGACTGTGCTGAGCGTGGCTATGCTGGCTGGGGGCTACAAGGCGATTATCAACGCAGCCCTTCATGAGCAACTGGTCATCAAGGAAGGCTCAAAGGCGTACAACATCTGGAAGTCAACTCCTGTCCCTTTGTCGCTGAAACTTTATGTCTTCAACCTGACCAACCCTGAGGACTTCCAGAACGGGTCCAAACCAGTGCTGCAGGAGGTGGGCCCTTATGTCTGGAGGGAGTACCACAAGAAGCAAAATGTGACCTTCCACCCCAACGACACTGTGACCTACCTGCAGCAGCGGTGGTGGGTGTGGGACCAGGAAGCCTCAGGAAACTGCTCCCAGGACGACCTCATCATCACCCTCAACACCATCCCTGTGGCTGCAGCGTATGGCATGCGGAACTCCCTCTTCCAGGGCGCCCTTGAGTTTGCCTTCAAGAGTGTGGATGAGCAGCTGACTGTCCACACCACTGCCAGGAAGCTTGTGTTTGATGGAGTGAAGGACCCTCTGCTTGACTGGGTCCAGGAGAATGTGGTGAACAATAAAGGAAATTATCACTTCCTGCTTCCATTCTTCAAGGGAACTGCAGTGGCTGAGTTTGAAAAGTTTGCCTGGTTTTATAAGCGTAACCTGTCCCTGACATATGATGGAGAGTTCAACATGATGACTGGGGAAGATACTCTGGACAACCTAGGGAGGATTGACAAATGGAATGGTCGTAACAGCACCAGCTTCTACACGCCTCCCTGCAATGAGGTGACAGGCTCAGCAGGGGAGCTCTTCTCCCCTCACCTCAGCCGAAAGGATCTCATTTTCTTCAGCTCTGATCTCTGTATGAGTGCCAAGCTATTCTTCAAGGAGGAGGTGAAGGACTATGGGGGATTGGCTGCCTACCGCTATTGGGGCACCAACCACACCTTCGCCAATGGCACTACTGTCCCTGGCAATGAGTGCTATTGTGTTGGCAAGACATGCGCCCCTATGGGTCTCCTCAATGCTGAGTCTTGCCGCATGGGTGCCCCAGCCTTCGTCTCCTTCCCTCACTTCTATGCCGCTGACCCGTTCCTGCTGGAGGGCGTGGAGGGCCTGGCACCAGATAAGAAGAAACATTCCCTCTTCCTGGACATTGTGCCAAACTTAGGTGTGCCTGCTACTGTGTCCATCAAGCTGCAAATCAACATCCATGTTACACCTTTCAAAAGTATCAGCCTGCTGGAGCATGTACCTGATGTGTACCTGCCCATGCTATGGTTTGAGGTGCAGGGCGGCATGACACCAAGCATCGCCTCTCAGATGAAGATGCTTGTCTACTTCATGACCTCCAGCGTGCCCAGTGTGGTGGTGTGGTCAGTGATCATCTGCCTGGCGGTGCTGACAGTGTTGGTGGTGGTGCTGGTCGCCTGGAGAAGGAATAGTAGCTACGACCTGGCAACTTTGTTAGTGAATGAGTGAACCATGCATTGTGTTGTTGCATAATAGTGACCATGTCTTGTTCTGCTGCCACTGTCTTCTCTTCCTACTTTTCTTGTCTGTTCTCCTCTTTTTCCTCTCCTTCTACTACAGTTACTACAATAACTTCAATTACAGCTTCTGGTTTCACCACTGCCATTATTTTCTTCTCCTCCTCCTCCTCCT
>66014 ENA|GDRN01066015|GDRN01066015.1 TSA: Scylla olivacea Ref_Crab_Transcript_66170_2078 transcribed RNA sequence.
CATAACGCTGAACGATAGTGTTTGATAGCAAACACTACTCACTATTCTGAAAAAAAGCGAATGTTGAATTTTAGATAAGGGCTGATTAATGTAGAGCTGTGCGCTGGCGCTCCTGCCTCACCCTAGTCACACGTTTGCCTCCGGCGCCTGCACACAGCCTGCAGCATCGGCTCGGTGGCCTCGTGTCTTAATGGTGGGAACGCAACTACCCGGGAGGAACCGGTGATTTCCGCCACCGAGCACTTGTCTTAGATCCTTGGTAACTCATCATGGAGCACGACGATGAGTGGGACGACGAGAAGGACTTGGACGAGATGAAGCTGGCCTTTGATGAGGAAGACAGTGTGTCAGAGTATGACGAACCGACGACTGATGATGAAAGAGAAAAACACGAAAAACTTTCTGAGGAGTTGACGTCGAGCCTTCGCACTGAGCCAGTCGAGTGTTGTGTGTGTATGAGTAATGGTGGCGTGAAGCGGTGGCGGCGCAGACACCCTATCGAGGAGCAGCGTGACCCTATAGGATACTACTACGACGATGACTACGACGATGACTTTCCTCGGAAGAGGAGGAAGTGCTCCAGGCGGTGTTGCTGTTGCCGGTGGTGGTGTTTGCTGCTGATGGCCATAATAAGCTTCCTGGCCCTGATTACAGTCGTGTTTTGGGGTGAGTCTACCATGCATGCGGGGGTCCTGCGTGGCATCACCCTGTCGGAGGGGTCAGACAAAGACCACATGTGGAGGGCGGCTGAAGTTAAAGTTCTCTACACTGTTTACGTCTTCAACTTGACCAATCCCGATCAGTTCATGCAGGGAGCCCGGCCCAGAGTCCAGGAGCTCGGGCCGTACGTCTACACCCTCAGAGAGACCAAAGAAAATGTAAGATACGAAGACGATGGGACAATAGTAGAGTATCAAGGGAGGCCAGCCTACTTCTTCCAGCCCCACCTATCGGAAGGCAGCGAAAATGATCCCATTACCACCGTCAACATTCCATTCGTGAGTGCGGCGGACATGGTGAAAGAATACGAACTAGTCAAAACAATCCTGAAAGTAGTGAAAAAAGTTCACGATTTCAAAACTATCAGAAAACAAACGGTGGGCGAGCTTCTGTGGGGCTCCCCCTCTGAGGTGCTGGACTGGGCCCGCACGATGCAGGATGCGGTTTACCCGCACCAGCTGTTTGGCCTTCTGATGGGACTCAACTATACCCTGCAGCCGCCCTATCGCATGCACACGGGGAAGGACGACCCAGGCAAGATGAACAAGATTCTAGCTTACAATGGCCACGAGGTGCTCTTCTCCTGGTTCGGCGACACGTGCAACATGATAAGAGGGACCGACGGTAACGGCTTCGCTCCCGGACTGACCATGAACGACACACTCTACATTTTCAACGGACAGCTGTGCCGCTCCCTGCCACTCGTCTACAACGCCACCGTGCAAAAGGAGAAGGGACTGGAGGCCTACCGCTTCGTGCATCCCAAAGGTGTCTTCTCCTACGACGCAGCCCACCCGGAGAACCAGTGTTTCTGTGGCGAGCAAGGGTGTCCTCCCAGGGGCGTGCTGGACATGAAGACTTGTTACTTCGGGGCTTCTGTGGGGTTCTCCTTCCCTCACTTTTATGACGGCGACCCTAAACTGAGACACATGGTGTTTGGCCTCAGGTAAGTCACGGGCGGCGCCACCTGTGTTTGGGGCGTGTGTTATGGTGGCGGCGGTGGTGAGGGTGTTTGATGCTCTGAATGCTCTTATTATTTCAGTCATTTTAATTCACTGTTTCTTAAGAGGGTACGGACACGTCTTCCGGACATCACCTGCACGAGGCACGTAGCTCCGACCACCCGGACAGAGAGGCCTTAAGGCTGCACGGATAAGCGGACAAAATGGATCGACAATTTATTTACATAACGTGATAGCGGCGTTGTGTATGTTTGTGTTGAGCGTGGCAGATCTTGCGGCCCAATGAAGCCTTGTTGGCCGAATCCCGGTCGTATCCGCGCGTGATTGTGGGTTGTTGAGTGAGTCACAGACGGCCCGAGGCCCAGGGCGGCGGGCACAGTGGCTGGGATTTACTCC
>76258 ENA|GDRN01076259|GDRN01076259.1 TSA: Scylla olivacea Ref_Crab_Transcript_76435_1951 transcribed RNA sequence.
CCTCGCCGCGCCCCCTCACGCCACCCCGCGCCACACCGCTTCACAGCCACGCCAGCTGCCTGCGGTCCGCACACTCGTCGCGCTGCGCCCCGACACACTCCACGTGCTGCTGCTGCCCCCCGGAGCCCTTCGCCTCGTGTAGCACCGCCGCACCGCTGTTGCTTCGTGGCGCCCTCCCTGCCGAGGATGGCGCTGGTGTGAGTGTGGCCGTGGCGGAGTGTGTGCGTGGCCGCTGCTGTGAGCGTGAGCGTCAGTGTTGAGGTGTGCCGTGCTGTGCCGCGTCGCCCGACGGCAGTATGCAGCTGAAGGTGCAGGTGGGCGTGCTGGTGGTGGTGGGCGTGGTGCTGGTGGCGGGCAGCCTGGTGTTCCACCACTTCTTCCACCGGGTGTTCGGCACCATGCTGGAGCAGCGCCTCATGCTGGTGCCGGGCTCCAAGACCCTGGACAACTTCAAGGCGCCGCCCGTGCCCATCTTCATGCAGTTCTGGCTGTTCAACGTGACCAACCCCGAGGCCGTGCTGGGCGGCGCCACACCCGAGCTGCAGCAAGTGGGGCCCTACACGTACGAGGAGAAGCAGCTCAAGTACAACCTGACCTTCGACGACGAGGAGGGCACGGTGACCTACCTGCAGAACAAGACCTTCTTCTTCCGCCCAGAACTGTCCCCCGGCGTGACACTGGCAGACCGCGTCACCACCATCAACGCCGTCATGATAGGCCTGGGCAACCTGCTGGCCTCGCGTCCTGCACACTTCGCCGCTATCGCGCAGGTCTGGTTCGACAGGTTTGGCGTGACGCCCTTCGTCACTAAGACGGTGCGCGAGCTGCTGTTTGACGGGTACGAGGAGCCGCTGCTGCTGCAGCTGGCGGACCTGACGGGCAAGCCGGAGCATGCCACGGGCAGGTTTGGCTTCTACAGGAAGAACAACACCAACGACGGTACGTACACGGTGTACACGGGCGTGCGGGGCATGGACCACTACCAGCACATCGCGCGCTGGCGCGGCAAGCCCGTCATTAACTTCTGGAAACCTGACGTGGCTGGCGGCGACACGTGCAACATGATCAACGGCACGGCAGGGTCGCAGTTCCCGCGTCCTGTGACGCGCCACACGCTGCTGCGCCTGTATGTGTCCGAGCTGTGCCGCTCCATCTTCGCCGAGTACCAGCGCGACGTGCGGCACGGCGCCCTCACGCTGTACCGCTTCGTGCTGCCGCCGCGCCTGCTGGCCAACACGCCCGAAAACCAGTGCTACTGCACAGACCCCTTCACCTGCCGCGCCTCCATGATCAACGTGGCGCCGTGCAGGAACGGCGCGCCCGTGGTCATGTCCACGCCGCACTTCTACCAGGGCAGCGCAGAGGACGTGGCGGAGCTGCGGGGCCTGGCGCCGCGCGCAGTGGAGCACGAGACCTTCCTGGACGTGGAGCCCAACACGGGCGTCACCTTCCGCGCCGCCAAGCGCATCCAGGTGAACATGCCGCTGCGCCAGTACGCCAGCCTGCCCGCCTTCCGCGCCGTGCCCGACGTGGTACTGCCCGTGCTGTGGGTGAACGAGAGCGCCGTGGTGCCTCTGGAGCGCACCCACGCCCTGCACCGCACCCTCACGCTGCCCTTCACGCTGGTCACGGTGGGCGTGGGCGTGCTGGTCACCCTGGGCGTGGTGCTGCTGCTGGTGGCTGTCATCAAAGTGTGCCTGGCGTTGAGGGCGGAGCGCGGCGGGAAGAACAGACGCCCACAGAGAGACAAGGACAAGACCGTCACTGAGAAACTCAACAGCAGGAACTACAGCTGAGCGGCGCCACGCACGGCAAGCAGACTGCCTGCTGCTGCTGCCTGCCTGTCGCTCTGCCCCGCTGCCTGCCGCCCTGCCTGCGTGCGTGCCTGCAGTGCCAATAGACAGTGCCATAGACATTGCTCAGTGTCATACTGTGTGTGTGTGTGTGTGTG
>78299 ENA|GDRN01078300|GDRN01078300.1 TSA: Scylla olivacea Ref_Crab_Transcript_78477_1438 transcribed RNA sequence.
AGAGGTAAGGGTGAAATACGCCTTTGATTGGAGTAAGGAAGGCAGTGTATCGTATCTACAAAACAAGAGTTATATATTTAGTCCTGAACTATCCGGAACGAGGCGAGAGAGTGACCTAATTACTACCATCAATGTGTTAATGGTGCTGGCAAGCCATATATTTCAAGCGAGACAAGACTTAATATCTAACACAATATGGACGCAATTAGAAGCTTCCCTGGATTTATTTGAGACCCACGAGGCAGGGGACATATTATTCTACGGTTATGACTTGCCTGCATTTAATTTTGACTACTCTGGGCTTGAGGATTTAGTACCAAAATTAGGTGACACGGAAGGATGGAGCGGTACAATAGCGGACATAATGGATGCAATGGGTGTACAAGACATTCCTCAAGTTATACTCAACAATAAACTAGCGCTGCTCCTTGGGGTCAACAACACAGATGACAAGGTATACGAGGTGAAAACAGGTTCAGAAGGAATGGGAGACTTCATGAACATACAGACGTGGAACGGATCCTCAACCCTTCACTACTGGAAGGGTGAAGGGGCCCAGTACTGTAACATGATTAATGGTACGGATGGATCCCAGTACCCGCCGAGGCTCACCAGGGACTCTGTGCTGCGTATCTACACCTCAGAACTCTGCAGATCACTGTACCTGACGTACGAGAAGGACCTGTACCACCACGGCATCCCTGTGTACCGCTATGTACCGCCGAGGGAGGTACTTGAGGACCCTGAAATTAATCACGATAACTTATGCTACTGTGTGCCTGATAGAGAGCATTGTTTAGGGGCTGGTATGCTGAATTTACAGCCCTGTCTGGGACTCCCTCTGGTGCTGTCTACACCCCATTTTTATCAAGGAGATGAAGAGGAGCTGGCGAAGCTGGTTGGACTTAACCCAATTAAAGCAGAACATGAGACAACTATAGATGTTGAACCGAGGACAGGAGTGGCAATGTACGCGGCAAAGAAGATGCAACTGAATATTCCACTTAAAAGATATGGCAACCTTCCTTCATTTAAGAACGTGCCAGAGGTCATCTTCCCTATACTCTGGGTGAACGAGAGTGCCAATGTGGATGCTGACATGGCGCGGGAGGTAAGGAATGCAGTGTTTGTTCCATTTGTGGTGGTGGACGCCATATGTGGATCACTAATCGCTGTGGGGGCCCTTCTATTGGTCCTTAGTGGATTCAGGTTCCTCCACATTAAGAGGTCAGCTCAGCAAGACAAGCTGTAGCAGGAGGTTGAGCTAGGTCACCTTAGCAGCGGCGGCGAGAACAGGTGACCCGACGCCCCACGGGAGGTCACAGCAGGTCATAGGTCACAGGAGGTCACAGAGGAAGGTTATACTGGTGACCTAAGTGAAAAGTATTAGTATAAGTTGTATTGTGAAATTGTGGGTAAATTTTAAGGAATTATGCGT
>4170 ENA|GDUJ01004171|GDUJ01004171.1 TSA: Talitrus saltator comp8236_c0_seq1 transcribed RNA sequence.
TTCTTGCTGTAAAGCGAGAACATGACGGTGACCTAGTTGTGGTATTGAAATTTATAAGAAATCAGACGCACATAGACATAAAGCAATCGTTGACCCAGTATATCATAACGACTCAAGGTTTAAAAGAGCGGCCTCGAAGACAATGCTTACACAGGGATGTCCTACTATTTCTTCGTGTCTCCTGCATTTTCTTCAACGTCACTGCAAATCCCGTTTACCTCATCCAGAACATTCCAAATCCCCTCACGTCCTCCCACATTTCATGTCCTTTCGGAACTTTCGATTCACATAATCTTGTCGACAACCGCCCAGAATGCCCAGAGGAAAACTTGAGTTCCACACGTCAATCTCCCCTTTCTTTCATACTTCTGTCAGAGTTCATCTCAAGCATCCCTACTACACACACATCAACCACACGTATCGATGCTTTCAAATTTTAAATGATCCCTAGAAACATCAACGGAATCCAGCATTTCTAATAACTTTGCTCTTTTAGACGCAGTTGTTCAAAGGAAGTCAAGCGGTCCATGGCCTCCAACATTTTAGAAGAAAGAATCTCCACCTCTACGTTCATCCACACTGTCAGATTTAAAAGGCACTCGACTACACTGTCCTCGAGTAAGTGCTGATGAGCAAACCAAGGAAGGCATTTTAGACCTCGGCTGTAAGTTTAGCTTCGGTCGTAGGCGCCTTGGTGTATACAACATTTCTGTTCTTGGTGACCAGATCCTCAGTTCGACGAGTCTGCCTCAGATAGTTGATCAATAATCCTGCCCCGATGATAGTCAGAATCAGGCCGAATAGAATGACAACAATCAAACCGATCCTTGCGAGGCCTGGGTAACCAAGAACCTTCTTTAGGAAGCTCACTACCCCAGGACCAGCCTCGACATACATTTCTTGCCAGAACAGAGGAAGAATGACCTTAGGAAGGCTATCCGCATCAAAAAGATCCATGGGAATAATTCGAACGTTAGCTTGAAGTCTTCCACGAACAGAAACGGTCATCCCAGTTGTCGGTTCATGATCCATAACGAACTCGTGCTTCTCTTCAACGGGTTCCATTCCCTTAATATTCTCGCTATATGAAGGATCTGCATGAAGAAAATGAGGCATAGACATCAGAATTGGAGCCCCCTTCTTGCAAGGACCAACCTCGGCAGTTCCCGAAGGAAGACCATACTGTTTATCGTAACAGAAGTTGTCAGGGTTGATTTTGCTGCTCTCGAAGTTATCCTTTCCAAGAGAGAAGCGTG
>5789 ENA|GDUJ01005790|GDUJ01005790.1 TSA: Talitrus saltator comp12804_c0_seq1 transcribed RNA sequence.
TACCACGTTTTACTGATTACCCTGGCACTTCGTTAGAAAATAGTGCTAGGACCATAGTAACTTTTTAACTCATACAGACGACTCATCGTACACAGTTTTTTAATGAACGGAAATGGCGTCGGCATCTGGATTTTCAAACCTGTCTTTTACGAACGATCTGGCTACTGATGATGAAACATGTAAGTCTAAAGAAACAGTCGAAGAAAAGAAAGAATCGCTCGAAAACTTCGGGGCAGATGAAGTTGTAGAGACCAAAGGCAATCTTGACCTGCAATGTTCAACGTCAGAATCTTCGTTGTCCGACAATTCAGAAGAAACTTCCTCGGATAGAAACCAAGACTCAAAACAACAACGTAATTTCCAGACCCAAAAAGAAGTTACACACGTTGAAAGACTGCGGAAGAGCAGCAATGGATGTTCTATCGCAGAAAAATCGAACAAGGATACAGAAAAAGGTTCGAATATAAAACAAAAAAAATCGTGTTGCAAGGGAACGAAATTGTTTTACGTTGGAGTCATCGTATCAACGTTGACGCTTGTCTTCGGCGTCGCGATGCTGGCTGGTGGATACGATGCCATGTTCGACGCCATCTTGAAAACGCAAATGGAAGTGAAACCTGGGTCTCGGGCTTACGACATCTGGAAGGACACGCCAGTGCCGCTCTCGCTCAGCTTTTACCTTTTCAACTTGACAAATCCTGAAGATTTTCAAAACGGAGCCAAGCCCAGCATCTCTGAAGTTGGGCCTTATGTCTATCGAGAATATCACAAGAAGACGAATTTGACCTTCCACGACAACAGCACGGTGGCTTTCTACCAACAGCGATGGTGGGTGTGGGACCAGGAGGCATCCGGGGACCGGCATGAGAATGATTCCATCTGTATCTTGAACACAGTCCCAGTGTCGGCTGCATACTCGGTCAAGGACTGTCCCCTCTTGCTTACGGGCCTGAACCACGCGATGAACAGCATCGACGAACCCTTAACTCTCATGACCACCGCTCAGGAGACGCTCTTTGTCGGCTACTCTGACCCACTTCTTGA
>47069 ENA|GDUJ01047070|GDUJ01047070.1 TSA: Talitrus saltator comp89322_c0_seq2 transcribed RNA sequence.
CACTTCGTAGTCAAAGTGTTAAATCCAAGAAAAGGATTATATAACAGTACACAATTTGTGAAATCACTTCATGAACATTTCATCCAAGCTAAAACATTCAGAAGCGGCCACGAAGGCGTCTCTGTTGTCATCCCAAGAACTCATTTTTAGTTCTCAGTGATACTAATTCAAAACTAAATCTAATTCATTCAAACCTGTTAGATACCAATTTTCGATTCTGCCTGCGTTTGCATTCACTATTTACGAATCTCAAGACATCATTACAACAGAGTTCGATTGTACATGTTCCGTTTTTGGTGACAGTCGACTCCACGTTGCTCTTTGCAGAACAACAAGACAACATTTTAAAATTTTCGTGCGACCAATTGATCATCGCGGAAAGTCATTTAAGACCGAAAAAGTTTTCACAAAAATATTGTAACATATGCGTATTTCTAAGCTAAGTAGTTATTTTTATAAATGTTTCTTCAAAAATATGGGGAGGAGAGAATATCTGTAGTCATCATAAGGAATTTCTGAGACGAAATTATCTATAAAAATTTAAACTATATCGTTATTATACATGAAAAACGCATGAAATTTCAGGGGAAACGATGAGGTAGATTAGTGGCCCATTACATGCTTCAGTAGAAAAATACGAGTATATCCATTTTAAGAATAAACATAGGAAGCTTGACGTATGCTATCAGTCTCTATCGTGAATATGAGATGACTAGCTAGTTTTATTTCTTGTAGAAAAGAAGCATGACTCCTGAAATTCCTCCGACGATCATGAGGATCCAAATGATGGTTGTCGTGGGCGTACGCATGAGGAACACAACAGGCTTCAGTTCACGAGCGAGTTCCTTCGTGAGTCCAGCCTTCACTTCGAACCACAGCAATGGCATCACCACTTCTCGCACATTGGCCAGCAGGTCAATCGTGCCTGCGCCCCTGGAATCGCCCGGGTAAGGCACCACGTGCATGTTGATCTGCATCCGCGCTCGTACGTCGATAGGGACACCCAACTCGGGAATCATGTCGATGTAGAGCTGGTCCCTCTCTTCGTCCGGCTCCAAGAGGCCGTCGATAGCCTCAGTCAGCGAGGGGTCGCCGTGCAAGAAGTGAGGGAAGCTGATGTAGGCTGGAGAGCCCATGCGACACGTCTGGGCGTCCATGAGTCCTGAAGGAGGGCAGTTCTCAATATTGTTGTCGAGGCAGAAGCAGACGTTCTCAGGAACCTTGTCTGGCGAGGCGAAGGCTGTCTCGTCAGCCCAATATCGGAACCCCTCCAACCCGAATTCGTCTGTGATATCTTCTTTGTACATCAATGTCAATGTAGAGCACATGTCGCTGCACCAGAACGAGATGTTAGTCGCCGTCTGGTAGGGAGGCCAAATCTCGCCGGCTGACCCGAAGATGCCGTTGCACGGAGATGTGTAGTACTCAGTCTCATTCATCATGTTCCACTTGTCAATGTTGCCGACATGATCCAGAGTGTCCGTGCCCGTGAACATGTTGTACAATCCATCGTAAGTCTCGCTTAAATTTCTCTTGTAGAACCAGGCCATCTTGTCGTAATCGCGCAGACCGGAAGGAATCGAAACGTTGTCATTGCAGTCAAGGAAGCCGTCAAGGAAGCCGTCAAGGAAGCTGCCAAGGAAGCCGGCGACGAAGGGATGATCCTCAGGGAAATTGTGGACTAAATCAAGAAGTGGGTCAGAGTAGCCGTCGAAGAGCGTCTCCTTAGCGGTGGTCATAAGAGTTAAAGATTCGTTGATGCTGCCCAGTGAGAGGTCCAGGCCCGTGAGCAAGAAGGGATCGTCCTTGACCGAGTACGCAGCCGACTGGTGGAAACAACAACCGTGCATTTGAAATTTGTGTTTAATAGCAGCCATTCCTTATCGTAAAATGGAATATGCAAACGTAAAAATTAGAGGTTTACGCATCATCTCAGCTTGATCGCTTGGTTTTCG
>51957 ENA|GDUJ01051958|GDUJ01051958.1 TSA: Talitrus saltator comp92214_c0_seq3 transcribed RNA sequence.
CTTTACCACGTTTTACTGTCATTTCCAGGCGGTCAAGAAAACTGAGAACGATGAATGTATGTGGCATAATGTCATTGAGCCTTTTTGGCTTGTTGATCTTAGTGTTAGGTGTCGTGTTTCCACAAGTGTTTCCTGGTATCATGAATTCTCAACTAGAGAAGAAACTAGTGCTGAGCGAGGACAGTCCAACCATTGGAAACTTCATTTCTCCGCCCGTGCCTATTTTTATGCAGTTCTATTTCTTCAATGTAACCAATGGTCCAGAGATTCTTGAGGGAGCTAAAGCCAAACTTGAACAAATCGGTCCCTTTACTTATGAAGAGAAAAGGTTGAAATATGATCTCTTATGGGAAATGGAAGACAAGACTGTGACATACAAACAGAACAAAACGTTCTTTTTCCGTCCCGACATGTCAAACGGACTCACCGAAGACACCATGTTAACTGTGATTAACCCTATTCTCATTTCTTTGGGTTCTAAAATCAGTAAAGCTCCAATGCTTGCGTACGTTATCCTCAGTTTGTTAACGTTGCGTCACGATGTTGATCCATTCATAACCCGCAAAGCTGGCGATCTCCTCTTCAACGGTTATGCGGAACCGCTTCTTGAACAACTTGCCCCACTGACCGGTAATCCTGTCCATGCCACCGGAAGGTTTGGTTTCTTCTACCCAAAGAACAACAGCAATGATGGTAGTTACAGGATTCATACTGGCGCTAATGGTCTTGATACACTGCAAGTTATCGATGAATTTAGAGAGGAGCCGACTCTTCCTTACTGGAGTACTGACGCTTGTAATATGATCAACGGAACAGAGGGTTCGCAGTTCCCGCAACCAATAACTGAGGATCGGAGGCTGATGATGTATTCATCTGATTTATGCCGGTCTCTGTACTTGACTTTTGAGAAGAAACTCTTCCATGGGAATCTGGAACTTTACCGGTACACTCTGCCGTTCGAAGGACTAGCCAAAAGTCCCGAAAACAACTGCTACTGCTCTGATGACTTCACGTGTCAAGACTCAATGGTGAATCTATCTCCTTGTAAAGGCGGGTCACCCGTGGTAGCTTCGACTCCGCATTTCTACATGGGCACTGAGGAAACCATTAACAGCGTGGAAGGCCTCAGTCCTGCGAAAGAAGAGCACCAGACTTATCTGGACATCGAGCCGAACACGGGAGTTACATTCAGGGCTCACAAGCGCATACAGATCAGCATGCCTCTGATGAGGTATGATGCGGTGCCCGCGCTGGCCGATGTCCGTGAAGTGGTCTTGCCGATTTTGTGGCTAAACGAGAGCGTTGTTGTCCCAGAAGAGAGAGCCAATGCACTCCACTCAAAGTTGACGGTCCCTGTGATTGTGGTCTGGTATGTTTGTCTTGCCATGGTTGTGACGGGAGCGCTAATCCTCCTCTTGGCCTTAGCCTTCATCGTGCGGATGTGCAAAGCACCGAAGAATGAAAAGGAAAAAGACAACGATAAACTCAGGAAAGAAGCTATCAGTGACTACGACAGAAGCGAGGTGTACAGCCACCTGTTCACGAAGACCTAAGCTGTTGCGAACATTATTTATGCTTCATGTATGTTTTGTACTATACGCGTTTGTGTTCCTATCTAAGCAGTTTATTGACGTTTCTTTGTGGAACTTTTTAATTTTTTTTTGGAATTATAACTTTTAATTATAGAAATTAAAAGAATTTTATTTTGAAAGATGGATTTTGCAATAGAAAATGCTCTCGCTTTTCTCGATATAGGTAGGTGATCGAGGCTTTATTACATCGTTTTTAGGAGATAGATTTGTAAAATGTACATATTTTGAGTTTGAAATGTTTCAGTTGCGTGTTCAGTGTTGTCAGTTATGTAGTGGGTGTTGTGTTTTAGTTTTGAAGTTTATGCTCTTAAGAAAAAAAAATCATTTTTCGACTTGCGCATTTATATTCAACGTAGATTCTTCTATGTCGAAGCTGGAGCTAACACACCAATTTGTCATCTCATTTTTGCCATTTACCAATATATCGCTTATGAGCTTACTGTAGTACAGATTGGAAAATTAGGTCAAAAAGAAACATTCATGGGTTTCAAGGTTACAGCGAACTTCCTGAAGCTACGCTGCCTGATCTGATCAAAGCTGTCGCCAGGTCGGGAAACTTTCTTTTCAACTATAGAAATGGACGCCTTCAAATTCATCAGGTTTCTTCTGGAAGAACAGTTTCTTAAACATCCGATTGTCCTTGATGAGATCCAAAACATGTCGAAATTTTTGCCTTCGTCTTGGAGATTTGAGCAAATCGACCTTGTGTGAAGTCGACACAATGACAGTTGTCAAACACGTGTCTATTCATTTGCTTTTTCTGGTGATATTCTACATACTTTCGAATATGCTGAATAATAACTTCTGATATAAAATTTTATTCTATTAGGTCGTCGCTAATTGTGAACCTGTCGATGTGTAATTTTAATGCCTAGAAGAGTTTCTGCGCAGGCGAAAGCACCTCTTCTTGACGTACACTCAAGTTTTTGTAATTATGCTATGTTACAGGTATAAACTGACTTTCCTAGTGTGAATAGAGAAATAAGTAATATTCGAGCAATTCATTTATTTTCGTTCAATTGATACTAACAGTTATACGCTAATTTATAAATACGTCCGTAATACGGTGATGCATTAACTCAATATTTTCATGCAGCATGGTTTGCACGATGCTCAGTTAGGAGGATGCCAACAGTTAGTCCGTTTTGAGAGCGGAAGCGTCCCTGCTCCGATTTCCTCGTTCCGTATGAGCGGACGCGTTCGCACTCTTGCCTGTTCATCTGCACTCGAGTTGGATCCCTTTACCACGTTTTACTGCGTCTGACTAGACACAATGAAGCGCGTGTCGGCAACTGTGTTGCTGTGCCTGTGCGTGACTGCAGCTCTCCTTCACTCTGCTGAGAGCAAGAAGGGCAGAAACAAGAACAGCAGAATCAGCGAAATCGAGAAGAAACTTGATGCCCTTCTCGAGTTGGAGGCCGAGCTTGAGAATGAAATAGTGGACGCCACTGGGGACCAGGCGGAGGAACAGCCCATTTTCTACCAGATCGAAGAGCAGGCTGATCCATGTGAGGGCGTGAGGTGCTCGGCAGGGAGGTCATGTGTGGTGACAGTGTCCGGCAAGGGCGCATGTCGGTGCGTCGAGGGCTGTGAGGAGGAGACCGACCCACGGCGGAGGGTCTGCAGCAACCACAACGAGACATGGATGACAGATTGCGACCTGCACAGGCAACGCTGTCTCTGCACCGACAACCTGCCAGGCTGCCAGGATGAGAAATACAAGCACTTGCACATTGACTACTACGGCCAGTGTCAGCAGCTACCGGAGTGTGGTGATGAAGAACTGGCAGACTTCCCTCGACGCATGCGCGAGTGGCTGTTCAGCGTGATGCGCGACATGGCTGATCGCCAGATCCTGTCCGAGCATTACGAGAAGTTGGAGAGGGAGGCCGAGGAGGACGAGTCTCAGAAGTGGAGCAACGCTGTCGTCTGGAAGTGGTGTGATCTGGACGGCCATCCTAAGGACAAGATCGTGTCCCGACACGAACTGTTCCCTCTGAGGGCACCACTGCTGACGCTGGAGCACTGCATCGCACCCTTCCTGGACTCCTGCGACCCAGACAACAACCACCAGATCACCCTCAAGGAGTGGGGCATGTGCCTTCAACTCGATGAGGAGGATCTGTCGGACATGGACGACCTCTGTGAAGACATCCGGGACCAGGAGGTCAACACGCCGGACTTCTTCTAAAACTTGAGAAAGGCTTCAACTTCTCTTCATTCTGACGCTTTTTAATTAGGGCCTTGGTGTTATTATAGTTTTATAAACAAAACAAAAATATTTCGGATTTCAAGCTGCTGTTAAATTTCCAGATCATAGAAGAAGCCTTGATCTTTATTGACGCTTGTGGCCTAAAATGCAAGGTTTAGAACAACGTTAATCTCCAATTAGCTCGACCAGTTAGCACCTTAATGTAAGATGTCGCGTAATTCTTTACATAACTGTAAGAACTCCTCATACTCGAGGATTTTTTTTCTGGTACTATTTTCTTGTGATCACTCACGGTTTGGTCCAACATATTTTTCTGGTACAATATTTTTGTGTTCAATTGCAGTTTGGTCCAACACATTTTTCTGATATTAATCTTTCTGGTACTTTTTAGTGATCACTCGCAGTTTGGCCCAACATATTTGAGAGTTTAGTGCACGGTTTGTTCGCAACTTCGCATCCATTTTACTTGATGATTATCTCATTTGCAATGCATTACAAACAGGACCATTTTCATTCCAGCTTCTTCGCTCACGAAGCTTCGCATAAAAGGGCCTAACTCACAAAAGTCAAAGTTCACAGTTGGATAAGTGAAATGTAGTTTTAAGTTGAAAAGATAATTAGATTTTATCAGTGTAATCATAAACGGATATTTTACAGCCGAGAATATTTTGTGAAACTATGTAGCGCTTTATCTTTGACTCCTTGTATTTCTCCACAAAAATTTGTTAGAATAAAGATGCGCTAGCTAATGAGTGTGCTATGAATTGATCCTTTGTGATTAATCCGTGTATAGAACTTATTTTATTTCAATAGACTGTATTCAGAAATTGAAATTTACGTGATACAATGAGGTAGCGAACAATATTACCAAAAGTCACTTAGAAATTCATTCTCAATATCTTCTTACGAAAAATGTTGATCTTCTGTAGAGGTCCGACGAACAGACTATGCGAAGAAGTTCAATTTTTATTTTCTCATAGTAATCATGAAAAAGGCTTCAACTTCTTTTGATGCTGACGCTTTC
>77866 ENA|GDUJ01077867|GDUJ01077867.1 TSA: Talitrus saltator comp101211_c0_seq2 transcribed RNA sequence.
AGCAAATAAGTGCAGGGCTGTCGACATTGGTGGGCGTGGGCCTGCTCGTGCTGGGGGGCCTCACCATCGTCCACTTCGACCCCCTCATCAACAAGTATATCTACCAGGAAATGCTGACAAGCATGGATGGGGCCCTGTTCAAGCCGGGCTCTGTCCTGGACATCAAACCCGTTATGAAAATTTACTTCTTCAACGTCACCAACAAGGAAGAATTTTTGGCCGGTAGCAAGCCCATCCTTCAAGAAGTTGGTCCGTATGTTTATTGGCAGAGGTGGATCCGCGTGAACTCCGTAGTCAACCCAGAGAACAACACGGTGTCTGGTTCCATCAGGAAGATTTACTTCTTTGACCGAGAAGCTTCCTACGGTTCTGAGAGCGATCTCATCACGACGCTCGATGTGCCCATGGTGACGGCGGTGTGGCAGGTGCGCTTCACGCCTAAGTTTATCCAGCTCATCTTCTCAAGCATGCTAGAGGTGCTCAAGAAGACTCCCTTCACCACCCGCAATGTGAGCGATCTGGTCTGGGGCTACGAAGACCCGCTCCTCAAGATGGCCCGGGACATTCTGCCTCCGGAGCAGCGCTTCCCTTCGGACTCCTTTGGCTTCTTCATGAACGTGAACAACACTGACCCCGGAAACAACTTGAGAAATTACTACCTGGGCACGCCTGAAAACATGACAAATTACATGGATATTTACTCTGATAACTTCAAGACTGAGCTGAGCTTCTGGAAAGCAGAGAAGTGCAACAGGATCCACGGCAGCGACGGCACAGGCTTCCCTCCTGCCGTTAATCGCACGTCTACGCTCAACTTCTTCATACCAGCTTTGTGCCGCGTCCTTCCTCTCGAGTTTGTTCGAGATATTGAGCATTATGGCATGAAGGGCTACAGGTTCAGCCCTCCGGAGAACGTGTTCGCGGATGAAGTCACTAACCCTGACAACGAGTGCTACTGCGTGGGGAGCCCTTGTATTGGAGGCGGCCTCTTCAACCTCAGCATCTGCCAGTTCGGTGCTCCGGCCGTGGTGTCATGGCCTCACTTCTTCCAAGCGGACGAGAAGTACAGGGATGCCGTCATTGGCCTCAACCCCGACCCTGAAAAGCATCAGTTCTCGATGGACATCGCTCCTCGCACAGGTTCCGTGCTCTCGGCCGTTGGCAAGGCGCAGATCAACTTCGCTCTCACCAACGTGTCCGAGGTGAAGCCTGCTCAGGGACTGCGGCCCATGATCTTCCCCGTCGTCTGGTTTTCTGATGGCGTGGCGGAGTTGCAGCCGAACCTCGTCTCTCAGCTGCGCATGGCCATCAATTTGCCTGAGACACTGAAGACAACAATATTGTCGCTTTCATTCATCTTTGGATGCGTGATGTTCGTTGGAGGCGTGACGATCTTCGTGATGATGCTGTACCGTAAGAGCGTGTCCTCCTCGGAAGACATCAGCGTCGGGGCTGGTAAAGCTCCGGCAGACCCCCACCGTTTGCACGGCGTTTCGAATCCCGCCATGGAAAAAGATTGACAAATGTGGACAGTTGACCAGGCTCCGAGACCGTGCAAACTTCATCCTCACTATTACCAACAGCAACTTCAGTACCACCAGCAGTACCAGCAGCACCAGCAACAGCAACAATACATTCAGCAGCAACAGCAACAGCAGTATCTTCACCAGCGGCCGCCAAGCGTTGAAGAACAGAGTGTGGGGCCTCGCGTAGGAGGTTCCCTTAACTTTGGAGACGACAGTACCGTTCCTCGTCGGCCCGTGCTAGATGATCCATCTCATTACATTGAGGCCGGCTACCCCCGCGTGCCCCGCTGGGTCAACTGGCGATCTCCGTACCCTCAAGACGATCAGGATACAATACGTTTAACCGATTAATCAAGTCCTGAAAGCTCATTTGTGTGCAAATGTTTTTCTGTAGTTAAAATAACAGATGAATCTCAATTCCCGTAACGTGTACTGTGTTCTCTTTTCTACAGTTCCATGGTTTGAATATAACCCTGCAGATGGAGCCGGTCAACTGTCGTGTATTTAGCGTAAGATTAAGTGCCTTGTCTATGTAAGAAGAGGGCGGTAGCGCGCTGTAGACCGGCATCGCAACATGCAGGCTCAGTGCTGATAGCTCGTAGCGTTATGTAAGGAATCAACTCGGTGTACAGGTATTAAGGTTGGTTGCCATGTCGGTCGGATGGGACCTGAGAATAAAAATGAATACTGTATCTTTACCGTGGGTTGTGTAGTGCAACATTAGGACGTGAGATATTCATCTAGGTCGTAGTGCACCTTGGTGTTTTCGTACTTTTTGGGCTAAAAAGTCACTATTACAAATTTTTAACGATTAAGTGTTTCTGCTAATTAATTATCGTGACTACTCTCGCACAGGGTGCCTCATTCAAAATGTAACAATGTTTATTTGTTACTGCAACAATGTTTAAGAATCACAGGTACGTGTAGAAGTTAGAGGCAGCTCGAGTGGTTTCATTAGTCTTACTTGCTTGCTAGTTTGACCACTCGATCTTTGTTGGAGTCCTTTGTTGAAGTTTCGTGTGCCATTTGATGATTCGTCATTGTTTTTTTTTTCTCTTTCCTTGCTAAAAAGAACTGTGATATAGAAGTGTGGACGCCTCTTGTGATACACTGCGCGCTGGTGTACTTATTTCGTGACGCACCTTCACTTTCATCGTTGCGATCTTGCTCTGGGTTTCTGCTCTAGTTGCTGACTTTTCATTTTCATTATAGTATTATATCGTATTAAAGCGACGCTCATGACATCGTGCAATAATTCAAGGTAGAAGTTTGGTCCCAACAATCTTAGTGCTGTCTGTCTTCATTGGTGAAGAAACTCGCGTCCATTTGCTTACTGTAATTTTGAGCCATGAATACTATTACTTCATCCACAAATGATCAGTTGTGTATGAGCCCTGGCATGTTCCTGACGGGGAGAAGCGTTCCAATCCGTAGTGTGAAGGTGTTGAAGCTGCACTGTGGTCGGGACGTTGACAAGACGTAGTTTTGTGTTGAATTATTGGATGATGCGACCATATTCATTATCTTTTTTACGATGGTAAAATTTAAGTTTAGTCTTCGTCTTGGCAAATAGCCAGTAGAAATTACAAGAATGAGAGGCTTTCATCTCCCACGATGGATATTTCCAGAGCTGATGTTGTGGTTTAGTGTCGCTGGACTGTGTCCTGGATTACTGGCAGGTATTTCGCTCACTAGTGCGTGACATAGCATTTGTGTCATTGAGAACAGACCTGTGATATTTGTGAATGTTTTCACAGTTCGTTCTTTGGCATTTTAACGATATTAAAAATATTTAACTTTTTATAGAGTTTTTGGTCTCTCTTAAGTATTTGCCGTTGGAATTTCCGTAAATAGAAAGGATTTTGCTCTAAAATGCTTGTCTTCATTCTTGTTCAATCGTCGCGCTTACTTCTAGGAGGCGGCAACATCATTGTTTCTTCTTGTGAAAATTGAATACAAAATTTTCTAGCAACATTAGTTTACAACGGAGCATCATTACTTGTTTTTCCTTGAATTTTTCAGTAGTATTCATTCGTTTCCTGAGGAGAAGATCGGATTTCATAAACTTTTATTTTAAAACTATGGTTGGATGCGAAGCTTGGACGGGTGTTATTGCAGCGAGCTACAAAATGACCGAATCGTGGTATCAGAACACATTCTTAGACTCTGTGATATTCTGGATATTTGATTTTTTGTAATTTTCTTAATGTTGGCAATAAATGGTTGTGACATTGGCGTCATGTACGAATATTTTGCTATTTTAACGTCTTGGTCTGGGAGGCGCACTTAACTCTGTGGAAGATTTTCATTCCTCCATCTTTGGTTGATTTACTGAAAATCGATTTCCTAGAGGTTGTGTTTCTTTTTCGATAACTCATTAATAATTTAGTTAGGAATTTATATATGTATTGTAGGGTATAAATTGGTACTTATAAGTGTGTGAATTGTATAATTTTGTTTGACTACTGCGGTACCAGTATCCCGTTTCTTCACGAGAAATTGCGGCAAAGGACATTAGGAAAATTAAGAAAATATGTTCCTCGTATAACGCGCTCGATGTATTATGTATGTATGTACGTGTGCGTGTAGAGATTTTCTCTTAGATATAATTTTTAAAGACGAATGCAGTTCATCAACATATATCCTTAGCACACTACCTGAGAGAACTTCTATTTGTCCTCGAATAATTTTAAGTGTTCTTAAAAATTAGCTTATGATTTTGAATTGGAGTGCCCAATGACTACAATTCTCCTGATTGTCACTCTTCTTGCATCGCTATTGTGCACTGGTCTTGTTTACTGTTGTGTGTTTAGAAGAACTTTATGATTTTATTAGATAGCATGAATATTCATTTTCATATACCGTGTTACACTTAATTACATTCCTCATATCAACTTCATCTATCTCGCTGTAAACACAAATGTTCAGAAATTTATGTGCTGTTTCTAACGTCGCACGTGGTGTCGTTCTCTGTCTCGTACTGCAAAAGTTGTCTTCCACTCAACCTGAATTTCACACAAATGCTGGATATTTTCATTCGGTGTCGACTTAGAGCCTACATATATGATATATATTTTTCTATGAATTGTTGTGAATAGATGTCTGTTAGGTCGCAACTATTCTGAAAGTAAATTAAATATGTATTCGGATAAAAAAA
>6145 ENA|GEBG01006146|GEBG01006146.1 TSA: Homarus americanus DS01-Homarus1_Transcript_4744.contig1 transcribed RNA sequence.
AGGAACTTGTCATCCGCAATGGGACAGATGTATACCAAACATGGAAACATCCTCCAGTTGTGCCTCACCTCCGTATTTACTTCTTCAATGTCACCAACAAAGAGGAGTTTCTGTCTGGGGAAAAGCCAGTTTTGCAGGAAGTGGGGCCCTATTGCTACAGAGAACATTGGGAAAAAGTGAATGTTGCATTCCACGACAATGGCACAGTGTCATATGA
>12868 ENA|GEBG01012869|GEBG01012869.1 TSA: Homarus americanus DS01-Homarus1_Transcript_10153 transcribed RNA sequence.
TATCTATCCAAGAAAAGGGTGAATTTCCATGGTCCGGCACCGGTCAGGTCCCGAGGTTGCCGGACTAGAGAGGTACAACCTGTATAAAGAATAAATCTCTCATTGTAAATCCTTTCCTTCTACATTGCAGGCTGGTAATAGGGAAATGTGTTAAAAAAATAATACTGTACTGTACACAAGTTAGATCATCATTATAAAAAGTAATACTTTGATGATGCTTTCAATAAAAAAAATTACAAACTGCACAGACAACAAGTTTGGTGACAAAGTAGTCTAGCTTTATCAAATGGCTTTCTTCTGACCATATCATGAAGTTTTCAGATACAGTAGTTTAGTTTCCTCTAACTTATGTAACTTATGAGGCCACAGAGTTTCTTCAACCAAAACTCACATTATAAACTTCAGATCATGTCTTAGATAACAAGGGGCTCAACATATTAGAAACATTATTCTTGAGTAATAAACATGGCTATTTCAGTGTTTGTAATATTAGCACTGGAGAACTATGATAATAGTGGATGTTCTTTAAAGTTCACTCAGGTAGTATAAAATCTCTCTCTTGGCATAGCCAATATAAAGTGATAGGCATTACTGTGTGGAGTTCACCATGTTGTACCGATTTCGGTTTCGCCAGTAGTGGACAACTAACACCAGTACCAGTGTCAGTAGTGCAAGAGAGAGCAGAACACACCAGATGATTGTGTTGAGGATGGGTGACTGAAGGATATAAACAAGGGTGTTCAGCTGACCTGCTTGATCTTGTGTGATATCTGCCAGAATTTCAAACCACAACATTGGTAGGTACACATCAGGAACCGATTTCAGTATGTCAATCTCATCTATATGAAATTTACCATGCTGTGGGTAAGGTAGTACACGTAAGTTGATCTGTAGCCTGGCTGCCACCTTCATGGGCACCCCGAGTTCCGGTACAATATCAATGATAAAGGAATGTTTGCCTTCTTGGGGGTCCAGCCCACTGACACCATCCAGCAAGAATGGGTCAGCATTAAGGAAGTGCGGAAAGGATACGAAGGCTGGAGCACCCATACGACATGACTCTGCATTCACAAGACCTGTGGGGGCACAAGTGTGTTTGACACAATAACATTCATTGCCGGAAACAACACTTCCATTGGCAAAGGTGTGGTTGCTGCCCCAGAAACGGTAACCCTGAAGTTTGGCAACATCTGTGATATCTTCCTTGTAGAACAGCTTCATACTCATGCAAAGATCAGAACTGTAGAAGATGATGTGGTCCTTGCCCGGATGGGGTGGGAAGAGCTCACCAGCTGACCCAGTTACATGGTTGCAGGGGGGTGAGAAGAAAGGTGTCTCCCTTTCCTGGTTCCACCAGTCAATGATTCCTAAGTTTTCCAGAGTGTCTACACCAGTCTTCATGTTGAACAACCCATCATAATCCATGGACATATTACGCTGGTAGAACCAAGCAAATTTGTCATATTTGATGACGGCAGAGTTGGGACCAAAAAATGGCAACAGGGTGTGATAGCTGCCATTCTTTGCAACAACATTCTCTTGAATCCATTCTAGTACTGGATCCTTGACTCCAGTGAACATAATTTCACTGACAGTGGAGGTGACAAAGAGCTTCTCCCCAACTTCGTTAAACATTACGTTTAAAATTATTTGGGCGAGGCTGGAGTCCCGCAATGCCCACGCTGCTGACACAGGAATAGTGTTGACGCTGACAATAACATCATCTTGAGTGTTATTGCCTGAGAGCTCCTGGTCCCATATCCACCATCGCTGCTGCTGGTATGTGACTGTGTTGTTGGGGTGGAAGGTCAGGTTCTGCTTCTTGTGGTACTCCCTCCAGACAAAGGGCCCACACTCCTGGAGGACAGGCTTGTGACCCAGCTGAAATTGCTTGGGGTTGGTCAGGTTGAAGAGGTACAGCTTCAGTAGTAGTGGGTCTTGGGTTTCCTTCCATACTTTGTAAGACTGGGATCCCTCACGAATCTCCAATTGGGAATGTAAAATGGACTGCAGGGTGGCTTGGTAGCACCCCGCCAACATGGCCACACATAAAATCAACACCACCAACGCCATCACCATGACAGCGATCTGGCAGCCAGTCAGCCATCGCAGCTTAGCCAAATTCTCCTTCACGGCATCCCTTATCTTCTTCAATCGTCCTCCCTCAGGTTCCACCACTACGTCCTCTGTTGGTTCCTCCATCAGTGACTACAGTTAATTGAGTCTTGAGGCACTTGATACAGGTCACAGACTTTGGGCTACACCACTGTCCTGTCGTCCACCACTGGAAACTGAACTCTGTGAGTCTGTAGTTTGTACTGGAGCTTTGTTGGTCTCTGACACTGTACAGTCACCCAAAAGAGTCCTGTCGCGAACCACGATTCAGACTCGTGA
>14197 ENA|GEBG01014198|GEBG01014198.1 TSA: Homarus americanus DS01-Homarus1_Transcript_11256 transcribed RNA sequence.
TCGAGATTTAAAGATACAGTACCTGTATGAGTTGATTTCACCATTCCTTTAGTGTTCCCCTCACACTGGTCATTAGCTGCAACATTACAATACTTTTCCATGTGTGAACAGTACTGTATACCCATAGAAGCTTGATGAATTACAGTACCATTACAGTACAGTACAGGTACTAAAAGGACTAAAATAGTATTTATATCATGGATGCCAGTGCTGTGGAATGGTGATAAAACACAATGAGCAAAGTTTACTTTATTTGCATGAACAAAATGGTTTTGTTGCACAGTAAACCAGTTATCAAAAATATATCTTACAGTCATTCTTATGATGAATATTTGGGACAAAGGCACATTTTATTCATTCAAAGTATAGTACCTGTGTGAACAAAAAAGATACAGTATAATCCAGAATATTGCTCAAGGTAAATACTGTATGTGCAGCAAAATCTTGTGATATGTATTCCTTGGTTGAACCTTAAATCATATTGTTCAAGAAAAATCTCCTATCAGTGATAATATTGAAGTAATGACTGCTAGATTCAAAGATAAATACTGGAGTAAATTGGCGTTTTTCTGCACTATTTGGATGCTGAATTTTTCAAATTTCATGGACTTTTACTGCAATTTCAGTATTGCTTTTGTTTTTAATAACAACTAAATTAGCATCTGATTTAATGAAGTAATGTCTCTCCCTGGATAAAACCAATCTATAATCAAGACTAACAAGAGACTTCTCAGAAAAATATTGCATAAAATGCTGCTGAAAGCAAGTACATGTGTGAAAGCTGAGGCACAGTTAAGCACTGTTTATAAGGAATCATTTGCAAAATATGACTGAAGATTCTTTTCAGTAAAATGTTACACAATGCCATTAAAAACACCATACAAATAAAAACACCTACTGTACAAAATAAATTGTTGTAGCCAGCTTAACCTTGTACTTGGCAGAACATGTTTCATGTGGGTTTAATAAGAATTTTTTTTTATTAAAGTAACATTCACATGAATGATATTCCCTAAAATTTCCCAAATCCTTCATTATGAAGGATAATTAATACTGCTAGTACACTTGGATACTGTAAAACACCTTACATACATAAAATACAATTTAACCTATTTTGGCAGATACAAATTCATACGATATTCATAGTATTGCAAGCATTCTACATTTGAACTGAATTTCAAAATTAAAATCTACAACCATCTACATACTGTAAAAGATTCATGATAAGTGATAACTCCATTCATTTCAGTCATACAAGTGGCCACAGAAGTATATAAAACATTTTCTCAGCAGTGAATTGAATGTGGATCTAGAAAGCTGTCCTTATCTCCACAATGAGGAAAGGATTTGAAATACTTGTACAACTGACTTCAGACATACTACTTAAACACATTGCAAGGATGAGAATACATTCACCACAAAAATAAATAATGGCAGTACAAGTACAGTATATGATACCCTTGCTATTTAGGTCTGTTAGGTTTGATATCCTCATACTGAGCAAACAAGTCAATGACATAAAGCACAGTGCAGTATCTGTACAGTATTTGCTGCAGGCAAGTTTAAAGTTTTGTTGCTACAATTGAAAATGGTTCAGTACTCTGTGGTTGAGACAAGCTGCAGTAATGATTATGTATGGCCATCCAATACTGTAATGTGACATCTTCGTCACCATCACTGTTTTACAGTCATTTCCCACACTTGCCAGAGTTACTCATAACTGGGGTTCTATAGAGCTCACATAACCGAGTATCACAAAACAAAAAGTCACTAGTGAGCCAGGCAACAGATACACATCAACTATAAGTAATGTATCTGTACAGTACAGTAATTATAAGATGAAAGACATGTGACTGGGTATCAAAGGACCCTATGATTAAACTCCCAGTACTGTACTGTATATAACATTATGCATTAATAAATACAGTTAAATACCTGTACATTAAACTTAAAATGTTACCATAGCACATGGAGAACAAATACATTCCATAAACAATCATGATATGGTTGAGAAAATCCTAAACATGATGTGTGAACAATGAGAAGTCTTAATTCTTAATCTGCACATAAATACCTCAGTGAAGGCTTAAGCCTAAAGATTAAGTGATAAAAACCCTAACTCATCCAGTTATCAAATTCAGTCTGTTAAATTAAATGAATATGAAAATCGCTAAGTGCACAGATCCAAACTTTCCTGTGTAAACTGAGTGCCAGTGCACAACCTATGATGGTCACAAAACATAAGAACATTCAATTCTTATAATACAAAAAACTAGAGATCTTTGTGGATATTTTTTAAAAGTACCAACTTCAGTACTGTACATGTTCCACATGAATCTTTTGAATGTTAAAGAACTGGGTGTAATTACGTTACCATTTATGAATAGGAAGTCCTTATCAGATAAATTCCTAATTCCTCACCCAAAATAAAATTCTGATTCCATTCAAAACGATTGCAAACCCAGTGTAATTAGTTTCCTTATTATTAACAAATAATCCCACAACTACAGTAGGTCTCAATTTTGAGAAAAAAAATCTTGCTTCAGTTTACACAAAACCCAAAGGGTTGGAATAATTTGTGACCCAAGTTCACTGTTAACACTACAGCATGGAGACTTTGTGAGCAGATGGTTAACACTGAGAAAAAAAATAGAGGAAAAAAGTTACAACAGACACTTGTCATGTTGTCAAATCACAGCATTAAAACAAAAACTGTACTAAAATATAATAGTACTTGTCATCATTTGCACAATAACTTTCACTAGTGTTTGTGAGAATCTTACTTTTCCTTTAAAAAAATGTCAAACTATAATAAAGGAAACCACTCAGAAATTAGAAGTTCATCATTAAAAGTGACATCGCCTCATAAATCTGATTCCAGTGGTGGAGGTAATTTACTGTGACTGGTATTGTTGCTACCATCTGATCCTTGGGGACTTGAGGTGGCTAGTGGGGCAGTAGTTTTGGGAGAAGGAGACTTGCCAGGGTCTGTTGGTGATTCTGAATATGCAGGTGGATCATCAGGTGGTGGGGGTGGATGGGAGGATTCAGAATTCCCCTCCAAATCTAAGGTATCTTCTCCTCGTGCTAGTGGAGCTACAATATGCTCTCCAGGGAGGGGTGGTGGTGTGGTTGGAGTTACTCTATCTGGCTCCTCTTTCTCATCATCCTCCTCCTCATCGGGAGAGAGCTGAGTTTCCTGTTCATAGTCAGGTGGACACTCCTCTAAAGGAATGCTGTTTTTTATTGGAAGATCAAGGGGCAGATCTGGCAGTTCGTCATCAGAGGCTGTAATATGAATTTCCACTGAAACTGTAGATGGTGTGCGAAGCGGTGGCCCAGGACTGTAGGGAGGAGGTACTTGATCAGCGTCAATACTCTCATTCACTTCACATTCTAGGTGTGGTATAGAATCAGGAATGTCCTGGTTGTGGGTACGACGATAAGGAGGAAGCAAAGTGTGGTCATCTATGATGGGAATGTCAACACCACGATGGGGAAGGGTTGGAGTGAGAGAGTCCTTGTAACTCGATGAAGAAGCAATCGAGTCACCTCGTCTAGGGGGTTTCTGTAATTCATCATATTCCCATAAGGGAGGAGAGGGGCGATAGTGGGTATGGTGAGGAAGGTCATCGGGGGTATGTGGACGTTTCCGTGCCCCGGCTGACCCCCAGCCACACCATGCAGCCACCGTCTGGGCCAGAAGCAGTATCAAGAAGATGAGTGTAAGTGCAGTACACAGGGTAACACTAGTTGTTTTCACCACTGGAGGCAGGTTCTGGGCCAGTTTCAGCAAGCCCACTACTTCCCCAGGAAGGGAATCAACCCCAACTTCAAACCAAAATATGGGTAGAACCACGTCGAAGTGTCGGGCACGTTCGAGAGCTTGATTGCTGTCCAGCATCACATTCATCTGCATACGGAGTTTGACTCGTAGTGGGACACCCAGATCAGGGTAAATGTCAAACTCAGTTCTGTGCTTCTTTGGGTCTGGTCTGAGACCTCGGACGATGTGTCTGAGATTTGGGTCCGCCTTGTAGAAATGAGGAAACGAGAAGCCCACTGAGGCGCCCCAGTAACACGGCTTCATGTCCAGGATCCCACTAGGGGGACATCCGCCCCTGCTACAGAAGCAGGCGTTCTCTGGGTTTTTGACACCGTAGTCAAACACGTCGTCAGGCGGCACGAAGCGATAAGCATCAATACCAGATTGGACGACAGTTTCGTTGTACACTAGGGGTATCGCCCGACAAAGCTGGCCATTGAAAATGTATAATTTGTCTTCTTTCGACACCCCGGGGGCAAACCCGTTGGCATCGGTGCCCCGTATCTCGTTGCAATGATCGCCACTCCAAAAGTCAAGTGTCTGCCGCCCGTTCCAGGCGATGATCTGGTTCATCTTCGTAGCGTCACCTTTGCCCGTGTGCATAGTATATGGCTCCTGCACCGAGTCGTTGAACCCCACCAGCAGCCCAAACAGCTGGTGAGGGTAGGGTAGCTCCTGGAGGGTCCTCGCCCAGTCCATGACCTCCGACTTGTAGCCCCACAAGAGCTCCCCAACAGTAAGTTTTCTTAGCGTCTGGAAGTTATGGAGTTTCTTTGCCACCTGGATGATCACGCGTAAGAATCCTTGGTCTTTGACAGCATCGGCGGCGTTCACAAAGGGAATGTTGACCGATACAATAGTGTCTTCCTCCGCGCCAGACGACATCTGGGGCTGGAAGAAGTACATGGGTCTGGAGCGATAAGAAACAGAACCGTTCTTATGAAACTCGATCTCTTCCTTGCTCTCCTTCATAAGGTAGACGTATGGTCCCAGCTCCTGCACCCTCGGTCTGGCGCCGGCCATAAACTGGCTAGGGTTAGTCAGGTTGAAAACATGTACCCGGTAGTACACTGGCACGGGCGTGTCTATCCACGACTCGTACTTCTGACTACCCTGACGTAGCACCATCTGATCCACAGCGACGGAGTGCACTACGGTGTCATAGCCGGCCAGCATGAAAATAACAGTGGCAGCACACCACAGCGCCACCATCCACAAGCAACACCTACACCGTGCACTTCTGTTCATCTGCTCCACAACATTCCTCATACGGGTGGTGCTGTGAATGTCATAGTTTTCTTCCGACAATTTCCCCATCTTGACTAAAAGTCTGACTGTCAGATTATAAAAAACCAACTAACACGAGATTATATAAAATTCACTGGCATTTCTTCGTGTTGGTTATAAACTACAAAGGGAATGTCGCTGTCTTTGTAATCTTTCAACGTTGAACTTAGTCATTTTGCAATGCATTTCTCGAGCAAGTCCAGTCGTAGGTAGAAGTATTTTTTGTTGTCATTCAGCGATGTCACTCGGTAATACCAGAGTTTGTACCGGTACTTCACCTCTAAAAAATCACCAGATGAATGGCAACATACACCCCGTGATCCCAGGGTCAATGTCAGTCTCCTCTCACATCACGAGGGCGGTTCTGGTCACTCAAGATTTTCCTTGGAGGTGGTCAAGAACTGAACTTAAAGAGAGAACTCAGGTTACAAAATTCTCATTAAATATCTTTAAAATGTATTATCCATAAGTCCCATGACAGAACATGCATTTCAACTTGTCTAATGCTCAATGTCAACGAATTGTTACGTTTAAGATTCTGACATAACGCACAAAATAAATATGATTTTAACATTCAAGAAGGTTGGACAAACACTAACACCATCCCAACACACATTCACACACACTCACACAAACACACTCACACAAACACACACATAAACAAGGCTATGTAAACCTTCTCG
>15335 ENA|GEBG01015336|GEBG01015336.1 TSA: Homarus americanus DS01-Homarus1_Transcript_12222 transcribed RNA sequence.
GGTTCCCCTTCAATAATATCCTGGCCACATTTCTACCAAGCTGACCCAAAATTCTTGAATGCAGTTGATGGTCTCCAGCCAGATGCAGAAAAACATGCGATGTACATTGATGTGTCCCCACGCACAGGATCTCCTCTCAGAGCACAGGCTCGTTTACAAATAAACATTGCTATTCCACATGTTCCCGAGGTCAAGCCAGCAGCCAGGCTTAGGGAAATTATCTTCCCTGTATTATGGTTTGAAGATGGTGTGTCTGAGCTACCAGCAAATATTGTCGAGCTACTTCAGTTTGCTGAAAATGTTCCAGCTGTAGTAAAATCCAGTTTGCTCATGGCATTTTTCATTATTGGAGCAATACTGGTGGTAGCTGTAGGTGTCTCCTTGTTGGCAGAATACTTCAACTTGCCTATTCCATTCTTGAATCCCAATTATTCTATTGAAACTATTGAAGGCAAAATGAACAACACCCCACCAACTCCAACCCATAAACCTGAGTTAACTGGCCACACTAATACTATGGTGTCAGAAAACCCTGACAATGACTTTGCCTGATATCACTGGACAGTCCCATACATGAACAGACAGATATATAGTAACAGCCATTACCCAGCAGGTTATTCAGCTGGTTATTATCCAGATCATCTTTACTTGCATGCACACCACAGACCACAGCCTGGCGTCGCAAGTTCCGTCAGTAGCTCTGGGGTTCCTCAGTGGGCTACTTGGAGGTCACCATATCCCAGGTATCCACAAGATAGTCATCATTATATTACAACATATCAATCACAAAATCATGGTGTTCATTTACATGCCCAGCCTTATCCTACATATCAACGGAGGATGCAAATGCTACATCCTGATGTCATTTCAGCTGGTACTGGAAAGTTTCATGTCAGAAAAAATAATTTTTTAATGTGAGAAGCAATCTCCAAGATCTGTTACTATTTTAAAGATTTTTAAATCTTGGATTTATTTTTTATAATTTTGATCTGCCATGTTTGTTCGTGTGTGTGTGTGTGACTGTCCTACTGATATATAAACTTTTCATAGTGACTGATGAATTATATGTATATTCAGATGTTGTTTACAATGTGAGTTAGTTACGATGTAAAGTCTCAATTTGAAATGTTAATATTTAGGGTTTTAATTATCTGACCATTTTGCCGTATAAATCCATTAACCATTGTTTAGTTTTAGACTGTCAAAACTTTTAAGTGGTAAAAGAATGAAACACACCTCTGCTCGGTTATTTTCCCAATATCTGACGATCGGTTGATCATCTAAATGTATTTTTATAGAAAGTCCTTTTTAATAGTGTTCTACCATACTGTGTACTATGTACATCTAGAAGATATGAAGCAAGGGAGTTCATTTGCTCTACACAATCAATGACATTATGTCTATTTTTCTGTATATTTTGGGTGTAAACATCACAGTTAAAGCTGTGAGTAAAGTATATTTTGGATTTTCATAAAATGTAGATATTTTTTATACAGTTATTAAATTGATAAGTTTTAAAAAAAAA
>30719 ENA|GEBG01030720|GEBG01030720.1 TSA: Homarus americanus DS01-Homarus1_Transcript_25544 transcribed RNA sequence.
GGGCCAGGTGGGTTAACTCATTAGTCCAGGGCCAGGTGTCATCACACAGTCCGCTGGTAGTGGTTGTTACCGAGTCATTACGTCACTGTATGTCACCAGAGCTTAGTTAACTGTTCCTTCTGTGTGTTAATGTTCCCTGCCTTGACCTGGCCCACGACACCCAGGTCACAACCTTCAACTTTAAATACATTTACACTGTTAAAATGACCTGGGAGTCGAGGCCCTCAACACCATCACCTTGGCATTATTTTTCACACACTAGATGGCGCTGACACACAACCTCTATGCGTCATTACACTTACTGGCCTTCATATGGTGCACTGTTAACACTCAAGACTCAACTGTAATTCTTATCATTCAACTTTTCAGTCACTGCGCCATCTTTATCTTTTTCATTAACTGTTCTTTTCTTTGGGTGTGATTTTCTGTGTGTGAGGACGACCTTGACCACAGCCACAAGGATGAGTATGACCCCGAGGGTGACCAGCACCCAGGTGGCCACGTTGACCAGAGTGAAGGGTAGGGTGAGGGTGCGGTGGAGGGCGGCAGTGCGAGCCAGAGGTACCTCCACGCTCTCATTTACCCACAGCACCGGCAGGATCACGTCAGGTACACTCCTAAAGGAGGGCAAGTTGCTGTACTGACGGAGAGGGATGTTCACCTGGATCCTCTTAGCGGCGCGGAAGGTGACACCTGTTGTGGGTTCTATATCCAGGTAAGTCTCGTGCTCCTCCTCTCGTGGGTCCAGACCGACCACCTGTTGAGCATCCTCGATCTCCCCCTGGTAGAAGTGTGGTGTCGACATCACCACAGGAGCTCCCTTCCTGCAGGGGGCCACGTTGATCATGGAGGGGCGGCAAGTGAAGTCGTCGGTACAGAAGCACTTGTTTTCGGGGCTGTTGGCCAGTAGTTGGGCGGGCAACACGTAGCGGTAGAGGGTGAGGTGGCCGTGTGTCACCTCCTTCTGGAACACAGCGTAAATGGAACGACACAGCTCGGCCGTGTACAGCCTCAGAGGTTCGTGTTTACTCACGAGTGGCGGGAACTGGTTACCTGTGGTGCCGTTGATCATGTTGCACGAGTTGCCACCCCACATGTCCCTCTTCCAGAAGTCGATATGTTCTTCTCCTTTCCACCTGACGATGTGTTGGTACTCCGCCATGTCCTTCACGCCCGTGTAGACGGTGTACGTCCCGTCGTTGGAATTATTCTTCGGGTAAAAGAAACCAAACTTTCCTGTGGCGTGGACGGGGTCTTTGGTCATGGGCGCGAGCTGCTTCAACATGGGCTCGTCGTACCCGTAGAATAACAGCTCCCCAACCGGCTTGGTGATGAAGGGCGTCACACTGAACCTTACAAACACTATTTCTATTATACCCTTGAGGGCGGAGGGCAGACCCTCGAACTTGGAACCGATGCTCATCATGATGGCGTTAATGGTGGTGATCTTGTCGCTCTCCTTGTGACCCTCCGACAAGTCTTCCCGGAAGTAAAAACTTTTGTTTTGCAGGTAAGTAACTGACCCTTCATGGTCGTGGAAGGTAAGGTTGTACTTGAGTTGCTTCTCCTCGAATGTGTAAGGTCCCACTTGTTGGAGGACAGGGACGGCACCCCCCAACACCTCCTCACTGTTGGTCACGTTGAACAGCCAGAACTGCATGAAGATAGGTACGGGAGGACTCTTAAAGGACTCCAGCGTCTTGGAGCCCGGCACAAGGAGGAGCTTGTTGGAGAGCATCTTGTCGAAGACGCTGGAGAAATATCGTTGGAAGACGAGGCTTCCAGCGATGAGGGCGACACCCACCACCACCAACACCGCCACCTGCACCGCCACCTTCATCCTC
>35318 ENA|GEBG01035319|GEBG01035319.1 TSA: Homarus americanus DS01-Homarus1_Transcript_29694 transcribed RNA sequence.
TCATGTTTCTTAAGAAAGTTAAATTTGTACAGCGTTCCGGAAATCACCTGTGAGAAGAGAGTGATAGTTGTGTCAGGTGGTATACGTAGCGTGTGATGCAGGACGTTGTTATTGACCGAGAGTCCGACCACACGATTTGTTACCAGTCATTCACCTCCGAACGCCAGCAACCACGACTCAGCTCTTCCTCTTCCACTTGAAAACACTCCCAAACTACCAGGAATACCTAAACCATCAGCGTCAGTAACTAAACACGAAAAGAATTTTGATACAAAGTGTGCAGGAGACAGCTGGATAAACAAGAGGTGGTGTGGCGGTGCGTGATCAGTAAGATCGGCTAAAGGAGAAAGTATAAAAATAAGATAATCTCTAAAGGTGTGAGGTAAGGGAGAGAAGGACGATGATGCCTATGAAGCCAGTGACAGTGTTGTTGAGTGTGGGCGCCATCCTAGTGACTTTGTGTGCAGTCTTCATCGGCGTCTTCCCCGTCATCTTCAACTCTATCGTCAGCAAGATGTTGGTGGTGTCGCCGAGCAGTAAGACCTTCGATTCCTTCATCACCCCGCCCGTGCCTGTCTACATGCAGATATGGCTCTTCAACGTTACCAATCCGGACGATATTCGCTACCACGGTGCCAAGCCCATCATTAAAGAGGTCGGCCCCTTCACCTATATGGAAGTGAGGAAGAAGTTCGACTTTGTATGGGATCATGACAGAGGGACGGTCACCTATCGGCAGAACATCTCTTATTATTTCGACGAGGAGATGTCTTATGGTCACAAGGAGAGCGACAACATCACTACCATTAATGCCATCATGGTTACTATAGCAGCAAAGGTTGACAAGTTGGGGCCAGCAATACAACTAGCGGTGGAACTGGGGTTTATGAGGTTCAAGGAGTCGCTCTTCATCACGCGGACCGTAGGCGAACTGCTCTTCCACGGCTACGAGGAACCTCTCCTCAATAAGCTCACCCAGTACCTTGGTGACCCGACCAATTCCAACGGCAGATTTGGCTTCTTATATCCAGTGAGTTAAGGAGAGTTGTGAAAGGCGTCGACATTATAATAGCCTGCATTATTAACTTGCTAAACCTTTGCATCACACACATATGACCTTTAGTTGTTACTGTATTGATTTATTGTTGTGAATTTTTCTTTTATGCACCATCATTTATTTGACGTTTGTAATTATGTCTCGTGCGGTGCGGCCACTGTAGTAAACCGTGGGAATGGTTAATAAACTAATAATAAAAACAAACACATGAATAACATCAACTTCTTCTCATCACTGGTGTATTTAGGGGGTTCACCTGTCCCTTCAAGAAAGAAACCTCCTCCATTTTTTTTTATTTTGCTTTTTTTTTTAATATCATTCGCAATAAGATTAGGAAATAACAAAATGGGAAGGTAGATTAGGTTGATAGATTTATAAATAACATAGAAAAAGTGTAATTATATTTAGGAAATGGTGAAAAAATGTAATTACGTTGGAAGTAAAGGACATCCACAACGAAAAACCTTCCACAAACCTAAGCAACTGAAGACTGATGTTGTATGTGTAAATGTCTAAAATAAATTATTATTTGTTGCATGTCTGGGTACATTGGTGGCTTGCTTGTCTAATTATGCTCCATGGTTTATTTTGCATGTCTTTCTGTGACCTGTAACTTGTGTGAAATGTAGAAACTGTAAGTCACTTGTACAAGATGGTCCCAGAAAAAAATGTACAGTACCGGATATATACACTGCTTTGGAGATCACTCGAATGCTTGTATTACACCATCAACATTGTCTTATCCTTACTTGTTGATGTATGAAGCCTCCCATAATTGAGGACAATGTTGTTTGTACAGTGAACCCTCGAAGATCCGGACCCTGTAAATCCGGATTTCG
>44063 ENA|GEBG01044064|GEBG01044064.1 TSA: Homarus americanus DS01-Homarus1_Transcript_37709 transcribed RNA sequence.
TCTGTGCTTCTTTGGGTCTGGTCTCATACCGTGGACCATGTGACGAAGCCTGGGGTGACCCTTGTAGAAATGTGGGAATGAGAAACCTATCGAAGCCCCGAAGTAGCAGGGCTTCATGTCCAAGATGCCCCTAGAGGGACATCCACCCTTGCCACAAAAGCAGTGGTTCTCTGGGTTGGCGTGACCGTAGTTGAAAATATTGTCCGGGTGCACAAAGCGGTAGGCCTCTAGTCCATGGTTGGTGACGGTACTGTTGTAGACCAGCGGGAGGGAGCGACACAGCTGACCGTTGAAGATGTAGAGCATGTCGCTCTTGGAGATGCCCGGTCTGAACCCGTTGGCATCAGTCCCCCGGATCATGTTACACACGTCACCATACCAGAAGTGGAGGACTTCGTGGCCATCCCAAGCTAAAATTCTGTTCATCTTGGAGGGGTCTCCCTTACCGGTGTGCATGAGGTAGGGCGGCTGCAGGGTGTTGTTGAGCCCCAACAGGAGACCAAACTGCTGGTGGGGATACGGCAAGTCCTGGATTGTCCTCGCCCAGTCCAACACCCTCGACTGATGGCCCCACAAGAGTTCGCGCACACTAAGCCTCCTGAGGGTGTCGAACCCGTACAGCTTCTTGATCATCTTCATCACCGTCTTCGCCGCCTCCTGGTCCTTCACCATATCTGCAGCGTTGATGAAGGGGATGTTGACGGTGGTCACCATATCCTCTTCCGACCCTGATGATAAATGTGGCTGGAAGAAATACATCGGCCTCCCTTGGTACTGAACAGAACCATCGTCATGATACACTACGTTTTCTTTAAGCTCCTTCATGGTATATACGTAGGGCCCCACCTCTTGAACCGTTGGCCGACCTCCTGCCATGAACTGACTCGGGTTAGTCAGGTTAAAGATGCGGACGGTGTAGAGGGCGCTGATTTGGGCAGTCCTCCACATCTCGTCCTTCTGGGAGCCTTCGGTCATGGACAAAGTTTTCAGGACCCCAACGTGTACCCCCACGTCCCACCACGTCAGTACCATCAGCACGAGAATCAAATTCACCAGCATCATCGTCAGCAGACACCACCAGCGGCAGCAACAGCATCTGCGTCGTCTGGGGTAGTAGTGTGTTTCGTCGTAGTAATGATGTATCAGGTCGTCTTCCTCGTGTTTACGGCGTTTTTTCTTACCGTCTCTCATACAGACACAACACTTTACTCTCTTGGTACGTATACGAGCTATAAACTCCTTCTCTGTCAATTCACGTATTTCTCTTTCCCCTTCTGTCATTTCTTCTTCCTCTTCAGTCATTTCCCTTTCACCTTCTGTCGTTTCTTCCTCCTCATATAACATTTCTTCCTCGTTCTTCGTCACCTTCTCTTCTTCCGTTGTCGTCTCCTTTTTATCTTTCATTATATTCAGGTCTTGGTGCTGATTCACCGTGATTTTCAATATAATTTTCCACAAGGACAACCTTACCTCATAAAGTGGTTACCTTTGTGTCCAAGAAATTTATTCTCTAAATATATCGCAATACAGCATCGAAGTATTGTCGACGTCACCATCACCTGACACCACACACGCACACTCACCGACCGGACACCTGTGCACAGACGTATTCATACCACGCCAATAGGGACACTTGTACTGTGAGCATCGGTAATATTACCTGTACCGTAACCAGAACACGGCCAGCCAGAGCTCACACAGCCGACGGTGATGGTTGACAGGGCTGGTGAAAACTGTCCATAACAACGAACAGTTATGCTGTTAATTGACACTGTCTGGTGAGGCAAGTAGCTGGTGAGTTTTCAGTATAGCACCAGACATTACTTGTAAGAGATAGCCTGTAGTGTCTGCCACTGTAGCCCCGGCCACTATTACTGTGTATCATTAAGCACACACGTATGTCCACTAAAGTACTTCACTGCACCTCAATGACCACATGGCGAACAAAGCCAGCACGGGCAGTCAACAGCGTCTGGCGTTTCTCTCTACTCCAAAATAGCACACTTAGGGAAGCTACGCCAGACGAACGTTCGCTTGCTTCTTGTCAACAGTGAGACTCCTTTATGACACAAGCAGATACACAAGTGATGCCGGGGAGCGTCAGCACGTGGCGCCTAGCACACCGTCCA
>59515 ENA|GEBG01059516|GEBG01059516.1 TSA: Homarus americanus DS01-Homarus1_Transcript_52270 transcribed RNA sequence.
AACCTGCAGCCGTGTGCGAAGGGTGCGCAGGTGATCATGTCCACGCCACATTTCTACATGGGAGACAAGGTCGAGCTGGCGAAGCTGGAAGGTCTTCACCCCAATAAGGAAGACCATGAGACCTTCTTGGATGTTGAACCTAGGACTGGGGTGACCATGAATGCAGCTAAGAAAATTCAAATTAATGTACCATTAAAAAAGTATGGTAACTTACCCTCCTTCAAGAACGTGCCTGAAGTTACCTTTCCAATACTCTGGATCAATGAGAGTGCAACTGTTAATGCCACAATGTCTAAGGATGTAAAAAAAGGCATTACCTTGCCTTTTGTTGTGGTCAACGCCATCTGTGGTAGTCTCATAGCCATCGGGGCCATTCTTCTTATTGTTGGCGTCATCAGGTGTATCAGAATCAGAATGTCTCGTAAACAACGGAAGCTTTGAAATTAAGGGATTACGTACGTGTTGTTGGAATGGGAGGAGCCGGTGGCTGTGATAAAAGTTAAGTTAACAAGAAAACCTCTCGCCTTAGATTGGCCTTCAAGTCTTTCTACCATCTAATGCAGCTGCGTTGTTTCCGTTATGTGGTGTCATGTACTAAAATGCCACGATCGTTGTGCAAGTAACTAACTCACCTGTTGTTCAGTATAGTGATGCCCAAACCAGACTTTTAAGTATCATTGACAGTTGCAATTACTGCAAGTGTTCCTAATTAGAGATGCAGTTGTGTTTGTTGTTGTCATTATAATTATGTTTCTAATTTCTAACTGAGTTTTCTCCTTTTCTCCTGTTATGTTTCCTATGGCAGTGGCAGACATGCTTGACAATGACAGCTGCTGTTTTGGTAGCGGTTGTAGATATTGCATATTTAAGACAACATCTGTTCTCTTACTTGTGAATATGTTGGTGGTCAATAAGTCACAAGTTATCACATAGATCACTTAAAGCACTCTATGAATAATATTGGCCGTGTAAAATACTGTACCATATATGGTTGTTTTTATAGCATTTTGTATGAACACTTTGAGAGAGGTAAGAAATTTGAAATGATGGAAGTCTTTAAAGTAGTCGTACTGTACTGTATAACGTATACAGTAATTCACAAACTCTTTTGAGTGTAATGCCTATATTTGATCATTTAACTAAAAAAAAAGAGATACAAAACCATGATATTAATTGTTTTATGGTTAGGTTAATTAAGTTTAT
>3203 ENA|GEDF01003204|GEDF01003204.1 TSA: Astacus astacus TR9391_c0_g1_i1 transcribed RNA sequence.
GTTGTTCTCATATGTTTACACTTTTACCAGAGGAAGGCGAGGGGGCAGAGGGCAGAGCGGGCGAGGTCCAGAACAGCAGCACGATGCAACACCCTGTTGGGGGTGAGTCGCCTGACACCTCTGTCACCAGCTCGGACACCAGTTTTGCCGCAGCCAAAGATTTTGTGTTGAAGGAGATTGCCAAGTTGAGATGGCTGACACCCTGTCAAGTGGCCGTGGTAGTGTTGGCGTCGCTGCTGTTCGTGTTGAGCGCGGCCATGTTGGCGGGGGGGTTCCAGGCTATCATCAGCTGTATTCTCCACTCGCGTTTGGAGGTCGTGGAGGACTCAGAGTCGTACGACATGTGGAGGACTACCCCGTTCCCTCTGATACTGAAGTTGTACCTCTTCAACCTGACCAACCCCGAGCAGTTCAAGAGAGGAGAGAAACCCGCCCTGCAGGAGTGTGGGCCCTACGTGTGGAGAGAGTACCACGAGAAGGTGAACGTGACGTTTAATGCCAACTCTACGGTGACGTACCTGCAGCAGCGGTGGTGGGTGTGGGACGCCCAACTCTCTGGCAACGCCTCTCAGCACGACCTCATCTTCAGCCTCAACACCGTCCCTGTGTCGGCCGTGTGGGCGGTACGGGACCACGAGCTGTACATGGCTGCTCTCAACAGGATGTTCAATGACCTAAGTGAGAAGCTTGTCATCTCCTCCACAGCCAGCGACATAGTCTTCAATGGCGTCAAGGACCCTGTGCTGGACTGGATACAGGAAGAAGTGGTCGCCAAGAATGGCACATACCACTTCCTCTTGTCTATAATCGGCGAGGATTCTGCAATCGTCAACTTCGACAAATTCGCCTGGTTCTATAATCGCAATATGTCTGCGGACTATGATGGTTTATTCAACATGAAGACTGGAGCAGACACGGTAGCAACCTTGGGTGACATAGACTGGTGGAATAAGGAGCGGGACACGCCCTACTTCCCTCCCCCCTGCAACCACGTCAACGGGTCGGCCGGAGAGCTCTTTCCACCCGACAGTAGCAAGAAGCCTCGCATAGTCTTCAGTTCAGACCTCTGCACGAGCATGGAGTTGTTCTACAAGGAGACGACCTACGCCAGCGGAGTGCGTGGTTACCGCTACTGGGGCACCAACCACACCTTCGCCAACGGCAGCGTTGTCCCCGGCAGGGAATGTTACTGCGTCAAGGGCACGTGTGCCCCTACAGGTCTACTGAACGCAGAGTCGTGTCGTATGGGTGCCCCGGCCTTCGTCTCCTTCCCACACTTCTTGAAGGCTGACCCCTTCCTTCTCAAAGCAGTCACTGGTCTCTCTCCAGACGAGAGGAAACACTCATTCGCAATCGACATCATACCGGAGCTGGGGGTGCCGATGAGGGTGGCTGCCAGGCTGCAGATAAATATGCGTGTTCTTCCCTACCCGGGCCACAACATGATGCACTTCGACAGGGTAGACATCTTGAGAAGAGTGCCGGATGTGTACCTTCCAATGTTGTGGTTTGAAGTGCTGGCAGAAATGACGCCGGAGATGGCTAAAAATCTTCGGATAGTCTTGTTTATAATAAATTCTCCCATCACCACCAGCCTCATGTGGTGGGTGA
>41882 ENA|GEDF01041883|GEDF01041883.1 TSA: Astacus astacus TR44298_c0_g1_i1 transcribed RNA sequence.
TGCTTTGTGGTAAGTGTTTGAGTCACGTGGTGAGCGTCGCCGAGTGAGTACTCCTCCCGTCGCAGGTGTAAATCCCTCACACACATACACACGCACTCAAACACTTACCACAAAGCACATGCGCATACGCACACCTTCCCCTCGCCTACCATCACCCCCCACCGTGTGCTTAGCCCACACTGCCAGACCGTGAGGAGGGGGGAACCAAGCAGAGCTCCGACTCGAGACAGCATATAGTGGTAGTGTAGTCGCAGTGCGGGAGCTTGGCCCACTCCACGTGTTCCACTACAACACATGCTTCACAGCACCCGCCCACCCGCCCCGTGGAACACCACGCTATGTGTGGGTTGTGAGAGCTACACCTGCCACGTGTGTGTATATGGTGAGCCCAGAGTCTGCCTAGCACCTGTTTACAGAGGCAACTACCGCTGACGCGATACATGGACGACTGCGCCAGTGCGGTTCAATGTGAATTTTGAGAAACTTTAATCAAGTGAACTAAATGTTGGGTGACAACATTACACTCGTGATTTACTCTGAGCCATGTGTGTGGTGAGGTGAGTGTGGGAGGTGCCGGTGTGCGTGAGGGTACAGAGGATGCAGGTGAAGGTGCAGGTGGCGGTGCTGCTGGCGGTGGGGGTCATACTAATCGCCGGCAGCATCGTCTTCCAGAAGTTTTTCTCAAACATCTTCAACAAGATGCTCTCCAACAAGCTTCTCCTCGTCCCGGGGTCAAAAACGCTGGAATCCTTCAAATCCCCGCCGGTTCCAATCTTCATGCAGTTTTATTTCTTCAACGTGACCAACAGCGAGGCGGTGCTGGAGGGGGCGGTGCCGGTGCTGCAGCAGTTGGGACCCTACACTTTCGAGGAGAAGCAACTCAAGTATAACCTCACCTTCGACGACCAGGAAGGCTCTGTCACTTACATTCAAAATAAGACATTTTATTTCAGAGAAGACTTGTCGAAGGGTTACAAGCTGAGTGACCGGGTGACCACAATCAACGCCGTAATGATGACATTAGGGGCCAAATTCGAGGCCCTGAAACCTGCCCTTAAAGCTTTGATAGAAATATGGTTTGTACGTTTCGAGGTGAAACCCTTTATCACGAAACCAGTCGGTGAACTTCTGTTCTACGGCTACGACGAGCCCCTGTTTAAAGTGCTCGCTCCTATGACCAACGATCCCGTTCATGCTACGGGCAAATTTGGTTTTTTTTATCCAAAAAATAACTCCAACGACGGAACATATACGGTGTACACTGGAGTGAATGGCATGGCCGAGTACCAGAACATCGTCAGGTGGCAAGGAAAAGAAAATATAGAGTTCTGGAAGGAGGACGTATGGGGCGGCAACTCCTGCAATATGATCAATGGCACCACTGGCAACCAGTTCCCTCGACCCATCAGTAAGAATGAACCGCTGCGGCTGTACACGGCGGAGCTGTGTCGCTCTATCTACGCTGTGTACCAGAAGGAAGTGAGGCACGGACACCTCACCCTTTACCGCTATGTCCTGCCTCCCCAACTACTTGCTGACAACCTAGAGAACCGGTGTTACTGTACCGATAACTTCACCTGTCGCGCCTCCATGATCAACGTAGCTCCATGCAGGAAAGGAGCACCTGTGGTCATGTCCACTCCACATTTCTATCAAGGAACACCGGAAGATGCCCAGGAAGTGGTCGGTTTGAACCCTCAAGAGGAGGAACACGAGACCTACCTGGACATAGAGCCCACGACGGGAGTCACCTTCCGCGCTGCCAAGAGGATCCAGGTGAACATCCCTCTCCGGCGATACAGCAACCTACCCACCTTCAGGAGCGTCCCGGACGTCATCTTGCCGGTGCTGTGGGTGAACGAGAGTGTAGAGGTGCCCCTGGAACGCACCGTTGCTCTGCATCGCACTCTCACCCTTCCCTTCACCCTCGTCGACGTAGCCACAGGACTTCTAGTTGCCTTGGGGGCTACACTTATCTTGGTAGCTGCAGTTAAGGCAGTTTTGGCTCTCAGACACAGATCTTCAGACCCGAAGAAAAAGAAAAAGAGAAAAACAGAAAAGGAGAAGGACAAAAGCCTGACGGAGAAGCTGAACGACGAGAGCTACAACTAAAGATGTGTAGAATGTGTTCGAGTCTACTTCAGTGCAGTGTTGACGTAGATAAGAGAGACGGCAAGAGGCTGCTCACCAGTGCCATCTAGTGTGTAAAATCGCAGTGTTTCCTGTGTTGCTGCTAGTATATGGTTATGACGCGTGTGAACCTTTGACTTAAATAGTTCATTATAACGTTGCTAGAGAATATGTAGATGAAGACGTTGTGATCAAAGTGTGCATCTCATAAATCTCGAGTTATCTAAGAGCTAAAAGTTATATAGAAACATAATAACGCATTTCTTTTTAAACATAGAAAAGATGTTATAGCTGAGGCAGCAACAGTTCCCTTGACCCTGTGTGACTAGAACTGTGCCCCGGAAGGACACAAGTGTCCCCAGGTTCCCTGAGAAGGACACAAGCGTCACCAGGTCCCCCGGGAAGGACACATGTACACAAGTGTCCCCAGGTCCCCCGGGAAGGACACATGTACACAAGTGTGACCAGGTCCCCCGGGAAGGACAAATGTACACAAGTGTCACCAGGTCTCCCGGGAAGG
>44054 ENA|GEDF01044055|GEDF01044055.1 TSA: Astacus astacus TR63182_c0_g1_i1 transcribed RNA sequence.
ATTTTTCAACTTCCTTCTCATATGAAGGAAAACATAAGATAGAGAAGATTCGTGCTAGAATCACCGATCTTACCCTTTGTCATATTTAATAAAAAATTATATATATATGACAATATTGCCGATTAAAAGGTACAGAGCAAAATTAACAGTTTTCCTTAGTCATTGACAATTTCTCTATGTACATAGTACACAGGCTTATAAACATACGAATATAATATTAAATAGGTTTATATAAAAATAAATTTTGTCTTTCAACTATTAAAACTTTGAAGAATGAACAGTCGAAAGTAGTTGCAAGTTTTCTAATACAGAACACCATTAAATTTTTAACATTTTATCTGTAATCAATATTGTAACAAAATATGCTGCTCAATAAAGAAAGTTGAAACCTAATTAAAATTTGAAATATTGCCTTCTTCAAGCAGTGCTAAAACTAAGTCATGACCTGGACAGTCACACACATGAAAAACCCAGAGTAAATTAAAACAGCTATCGCTTCCATTATATAAAAATATGCCATTCGTATAAAATCTTAAAAGGAACAACTTATGCTCGTTACAACAAAATTTGATTTCTTCTACGATCATATTTTGCAGTGCCTGATGAAATAATGTCAGGGTGTGCAATTTGCATCTTTCTTGGATATGTTGGATAAGGCTGGGAATAATAATAATCATAATTTGATCGATACGTACAGAACATGGGGTATGGTTGCTGGAAAGGATCCCAGCGAGAAACCCCATTGCCACTGATTGAACTTGCCATACCAGGCTGCCTCCTATGGAGTGCATGCATATAATAAGAATTTTGATAATTTTCTGGGTAAGGATTTTCTCTCCCAAGCTGTCTTTTCATGTATGGGACTGTCCCCTGATATCAAGCAGGATCACTTTCTGGATATTCTGTTACTAGGGAATTACTGTGTCCCACTAACTCAGGTTTAGTGGATAGAGTTGGTTTAACATCATTCACTTTGCCTTCACCTCTGTCTTCATCACCAGGGTTCAAGAATGGGATAAATAGCTTAAGATACATGGCCAACAAGGAAATGCCCACAGCTACAACAAGAACTCCTCCAATGATGAAGAATGCCAATATTAAACTGGATTTTGTTACGGCTGGAACATTTTCAGCAAACTGAAGCAACTCTACAAGATCCTTTGGTAGTCCCGACACACCATCTTCAAACCACAATACAGGAAAAATTATTTCCCTTAGTTTAGCAGCTGGTTTCACTTCTGGGACGTGCGGAACAGCAATGTTAATTTGTAAACGAGCCTGTGCTCTGAGAGGGGCCCCTGTACGCGGGGATACATCAATATAAAGCGCATGCTTTGCTGCATCTGGTTTGAGACCTTCAACTGCATCGGAGAATTTGGCATCTCCTTGGTAGAAATGTGGCCAGGATATTATTGTAGGAGAACCATATTTGCAGGTACTAATGTTGAAGACTCCTCCACCTATGCAAGGTGGTCCCCCTACACAATAACACTCATTTTCAGGTTTAATTGAAACATTACCAAATACATCAGCGGGAGGGGAAAACCTCATTCCTTTTATGCCATCTTCCTCAACCTCTTTCAATAGGGTGAGAGGAATGGAACGGCACAGATTTTCATTGAACATGTAAAGTGTAGAATCTCTTGTTATTCCCGGTGGAAAAGACGACCCATCAGTTCCTTTAATGTCATTACATTCATCAGTTTTCCAGTAGGAAAGCTCTCGTTCATGGTTGAAGGTGTCAATGGTTGTATACTTTGTCATATCATTCGCTCCAGTGTAAACATTGAACAGCCCATCAGTGGATCCATTTTTCTCAATGAAGAATCCAAACTTGTCATAAGGCAAACGTTGGTCTGGTGGAATAATATCCTTTGCTATTCTCAGGAGTGGATCATCATAGCCCCACATCAAATCACGAACAGATTTAGACACGAAAGGCTTTTCATTCAATACTTCCAACATCGATGACAGAGCCAATTTAGCTAATCTCTGTGCAAATCTCCATTGAGATACCGCACTCAACATTGGGATATTTAGAGTGGTGATGATGTCATCTTCAGATCCAACAGAGATTTTTCTTTCAAAGAAATAATGCTTTTGTGTCTCGTACGATACTGTGCCGTTGTCATGAAATACAATATTCACCTTCTCCCAGTGCTCTCTGTAGCAATAGGGCCCAACTTCTTGTAATACTGGTTTTGATCCTTCAAGGAACTCTTCCTTGTTTGTGACGTTGAAAAAGTAGACTAAAAGGTAAGGCACAACTGGAGGAACCTTCCATTTTTTGTATACATCTGTCCCATTGCGCAAGACAAGTTCCTTATGCACGAAGGAATCTACGAGCGTATCAAAGAATCCTGCAACAATGCTACCTAAGATTAGTAGAAGCAGCCCTAATGCCCCAAGACATCCTAATATAACTGATCGCCGCATGGTATATCACTATATCACAAGAAGAGCATCGACGTGCATCTCCACACTACCAATCGCTGAGGTCTACTCCCCCCGTTAACATCA
>2070 ENA|GEFB01002071|GEFB01002071.1 TSA: Cancer borealis DS01-Cborealis_contig_2039 transcribed RNA sequence.
GCGTGTGAACCACCACCAGGGAGCCAGTCGGTTGATAAGACGTGTTGGAAGCGGAATTTACTTGGTTAATACGATCTTCCCGTTATGAGACTGACCCGTGTTTATCAGGCCAGCAAGAGAAAAATGCGATATCAATAAAACAAACAAGTGTTGAAGATTAAAGATAAAGGCGTGTGAAAGAAGAATGAAGGCAGTGTGTGGTGTAAAGGCGTTTGCGGCAACTGCACCATCAACACCACACGCTCGTACACACACACACACTCACACTCACATCAGCTGCCGGTATTAATTTTCCCAAGGTCTTGGTCTCTGCATCACGTCCTGCCAGACCTCTCCTCGTCCTCCCGTAGCTGCTCCTGACGGGTTTCCTTCACGACATGGAGACCGATCACTTGCTGGGTGGTGCCTCTTCACTGCCTGATAACCAAACCATCGACAAGAGGAATGAGGCTTCAAGAGAAGATTCAGACCAAGCGGGTACTATCTTCCCTTCCGGCAGAGGCTTTCGGCTGGGTACTTGTCAGATCGTGTTGTTAGTGCTGGCGGTCATGGCAATTGTGCTGGGCGTGACCATGTTGGCGGGAGGCTATCAGGCCTTGCTTTCTCATGCCCTCCATCAGCAACTGACCATCAAGGAAGGCTCGAAGGCATACGAAATGTGGAAGAATACGCCGGTCCCGCTGTCCCTGAGACTCCATGTGTTCAACCTGACCAACCCAGACGAGTTCAAAAACGGATCAAAGCCAGTGTTGCAGGAGCTCGGCCCGTATGTCTGGAGGGAGTTCCATGAGAAGCGCAATGTTACCTTCCACCCCAACGCCACGGTGACTTACCTGCAGCAGCGGTGGTGGACGTGGGATCAGGAGGCGTCCGGAAACCTGACGCAGGACGACCCTATCATCACCCTCAACACCATTCCTGTGGCTGCAGCGTACAGCATGAGGGACTCCCTATTCCTGCCGGCCCTTCAGTTCGCCTTCAAGAGTGTCAATGAAGAACTGATGGTCCACACCACCGCCAAGAAGCTTGTATTTGATGGTGTACAGGACCCCCTGCTTGACTGGATACAGAAGAACGTGGTAGCCAATAACGGGTCGTACCACTTTATGTACCCTCTGCTGAAGGGAAATGCAGTCACACAGTTCGATAAGTTTGCCTGGTTTTACAAGCGTAACCTGTCCTTGACCTACGACGGAGTGTTCAACATGATGACTGGGGAAGACACGCTGGACAACCTGGGAAAAATTGATATGTGGGACGGGCGGAACAGCACCAGCTTCTACACTCCACCATGCAATGAGGTGACAGGCTCGGCGGGGGAGCTCTTCTCACCTCACCTCAGCCGCAAGGACCTCACTTTCTTTAGCTCTGACCTCTGTATGAGTGCCAAGCTGTTCTTCAAGGAGGAGGTGAATGACTATGGCGGGCTGACTGCGTACCGCTACTGGGGTACCAACCACACCTTTGCCAATGGTACCACTGTCCCCGGCAACGACTGTTACTGCGTCAGCGGCACCTGCGCCCCGATGGGTCTCCTCAATGCAGAGTCCTGCCGCATGGGCGCCCCTGCTTTCGTTTCCTTCCCTCACTTCTACGCCGCTGACCCCGTCCTGCTGGACGATGTGGAAGGCCTGATGCCTGACGAGGAGAAACACTCTTTTTTCCTAGACGTTGTGCCGGGGGTGGGGGTGCCCGCTACTGTATCTGTCAAGCTGCAGATCAACATTCATGTGACACCTTACCCGAGTATCAGCTTGCTCAAGAATGTACCTGACGTCTACCTCCCAATGCTGTGGTTTGAGGTCCAGGCTGGAATGACGCCACAACTAGTCTCACAGATGAAGATGCTCCGCTACTTCCTCACCTCGCCCGTGCCCAGCGTGGTGGTATGGGGCATCTTGGTTGGCCTGGCAGTGCTGACGGTGCTGGTAGTGCTGCTGGTGTCTTGGCTGAGGAGGAGTCTCTATGAACAAGTGTCGTAGTCCTTCACTGTATTGTTACTTTGTCCCCTTGTTCTTGTCTTCATTTTTGTTATGATTGTTATTGTCCTCCTCCTACTTCTACTACTACTTTTTTTTCTTTTTTTATATACATTAAGTGTACCGGCCAAGGGCAAACAAAAAAAAAAGTTAAAAAAAAAAAAGAATCCCGCTTTTTGCAAGACCCTGTAAAGAGGACAGGGGCTGGAGGTCTAATTTAGCATGGTGTCTTGACAGTCCTCTCATCTCTCCAGAGGGAGAGAAGGATGGGGAGAGAGCCTTGTTCTGTTATATCCTGTTCTCAAACTCTTAGTGTACTTGTAGTAGTATGTAGTACAGCAGATATTCTAGTTATAGACCAATAGGTTTTCTGGTGTCTGTTCTTCTCATGTATTCTCCTCTTGAAAGAATTCAAGTCATAGGCAGGTGGAAAAACAGAATAAGGAAGAGAGTTCCAGAGTTTACCAGTGTAAGGGATGAAAGGATGAAAATAATAGTTAACTCTTGCATTAAAAAGGAAGAGAAGATGAGGTTTAGTGGAGGAGAGATGGTGTTCCAGATATTGGAAATTAGATCTAAGACCACGAAT
>2825 ENA|GEFB01002826|GEFB01002826.1 TSA: Cancer borealis DS01-Cborealis_contig_2788 transcribed RNA sequence.
TTTTTTTTTAACAAATATCCTTTTATTGTCACTGTAAAAAAATATCTACATCATATAAAAGTTTTTTCTATCACAGCCTAACTATTAGTTCATGTGATATGGATTCCCAAAACATACGGAAAGGTCAATCGTTTCACATATTTGTTAAAACTTAACAGTATAACTAATATCAAATCACTCGACTTAAATGATGTGAATTAGTCAAATTGTATGCATGAAAATAAATCAAGCCAAGCTTCCCCGGCATGCATTTCTTGAATGTTGGAAATTTAAGTACTATTATAGTATCATCTTGAGCACACGAGAACCATGAATTCAATTAAAATATCTAAATACAATTTGATATTTATATTAACCTTCTTGAACTAAACTAGAGACTGTGCTATATATACGTATATACTTTTTTTCCATTTTATCACACACACATGGATCTACAAAAATTACGTGTTCTTGGTTCTTCTTTTAAAATAGGCAATGAACCATAAATACAAAATCACACCACTAGTAATCCTAAAATGGTATCCAGCACCAACTGAGGGCAGTCACAGGCAGAAAGAACCTTTGTCAGGATAAATACAGTTAACGCTGCTGGAGTTATGAATAAACCATGGGATTCTGTGCATGATAAGCTGCAACCTGAACTTGTGAATGTGGATTTTGTGGGCTGAAAAGATGAAGTGTCTGCCCAGCAATTTTATAAGATGCCCCATCCCCAAAGTGAGACCTCATCATTCTAGGCTGAGTGCTAGGTACAGGGTAGGGTCTCCGAGACTCTGGATGACCTTGAGTGTGATGATGATTATTCCTCCAAGATTGTGTGCTTGTGTGTGGGTCTGTCCCGTGATGTCAAGCGTTGTCATTCTCCGGGTGATTGGATACCATGGTGTTGACGTGCCCTGACAATTCTGATTTACGGGCTGAACTTTGTGTGTTATTGACCTTTGTTGTTTTGCCGTCCTTGTGGGTATAGTTGGGGTTGAAGTAGGGGACGGGTAAGTTGTAGTGTGTGGTTAAGAATACAATAACCACAAATAATACAGTTGTGAATCCCATGATGAAAGTTGCTAACAGCATACTAAGCTTTGCCACCGGTGGAGTATTTTCCCCGAGCCTCAGCAAATCCATCAGATCTCCAGGAAGTTCAGTAACACCATCTTCAAACCATAAAACTGGGAAGATCATTTCTCTAAGCTTGGCTGCCGGATACACTTCAGGCACATGAGGAACAGCAATGTTGATCTGTAACCGCGCCTGTGCTCTCAAAGGCGTTCCAGTGCGTGGAGCAACATCTATGAACATTGCATGTTTTTCTGGGTCAGGATTCATGCCAACAACAGCTTCACTATACTTAGGATCCGCTTGATAAAAGTGTGGCCAGGAGACTAGCGTTGGGGAACCAAATTTACATGAGCTTATGTTGAACACACCGCCTCCAATGCAAGGTGGTCCTCCTGAACAGTAGCAGTCATTCTCAGGCTTAACGGACACATTGGCAAAGATATCAGGTGGAGGAGAGAACCTCATTCCCTCAATACCAAAGTTTTCTATATTGTGCCAGTACGTGAGAGGAATTGAGCGGCACAGATTTTTGTTGAACATGCGGAGGACGGTATGTTTCCCGACGCCGGGGGGGAAGGAGGAGCCATCCGTGCCTTGAATTTTATTACAAGCGTCTGTCTTCCAGTAATGCAACTCCCACTTGTAGTCGAAGGTGTTGATTGTTGTGTAGCGGGTCATATCGTCCTCACCAGTGTACACATTCAATAGACCGTCAGTTGACCCGTTTTTCTCAATAAAGAATCCAAATTGTTCATGAGGTAAGCGTTTATCAGGAGGGATGATGTCCTTCGCTATCTTGAGGAGAGGGTCATCATACCCCCACATAAGTTGCCCGACAGTCTTGGTCACAAATGGCTTCGTGCCCAACACTTCCAGCATGGAGGAAAGGGCAAGTTTAGCGAGTCTTGCAGCAAACCTCCACTGGGACACAGCAGTCATCATTGGAATATTGAGAGTGGTGATGAGATCATCTTCTGATCCAACAGAAGCATTTCTCTCGAAGAAATAAAACTTCTGAGTCTCATAAGAAACACTTCCATTATTATGAAAGGATACATTCACTTTTCTCCAGTGTTCTCTGTAGCAGTAAGGCCCCACCTCCTGCAACACTGGCTTGTCCCCTTCCAAGTACTCCTCCTTGTTGCTGATGTTGAAGAAGTACACCTGCAAGTGAGGCACAATGGGAGGCTCCTTCCACTTCTCGTACATGTCAGTGTTGTTGCGTATAATGAGTTCCTTGAATATGAAGGAGTTAACCATAGGGTCAAAGAACACTGCCACTAGTATTCCAAACACGACAAGCAGCAACCCAACCATCCCAAGGAACACTAAGCAAAACGATCTATGCATCTTGGAAGAGCTGGTCCATGTGGTGGTGGTGGTGGTGGTGGTGGTGGTGGTGGTGGTAGGTGTTAGTGGTGGTGGTGGTGGTGGTGGTGGTGGTGGTGGTGGTACGCCTCAATCTGTAGCTGCTGTGCTGCTGCTGCCACCACTGCTGCTGCCGCTGCCGCCGACGCTGCTGTCGCTGCCCCTGATGGTGGAATTGTGACTGCTGCTGGTCACGGACTTGCTGTATGAGGCGCTCTGCTCGCCTCTGAACCTTGTCCAGCAGCGTGAGATGCCCCTGGGCGCTGCTCATCCAGGCGAGGGGACTACTCCATGATTGGCCTCACTTGAGCTTTGTACACTGTACAGTCACAGGAGGCCATCAGCGTCGAGCAGGTGTCTCACACGACGCAGGAGTGTCACACTCAGAGAGGAAGTGCCAAGCTACACGGCGATCTGCAGGTCAT
>3507 ENA|GEFB01003508|GEFB01003508.1 TSA: Cancer borealis DS01-Cborealis_contig_3464 transcribed RNA sequence.
GTCTAAGGCACAGTCTAAACGCACACACACACACACACACACACACACACGCACACGAACGCACACGCACTATGGCACTGACCAATGACTAGGGCACTGTCTAGAGGCACGCACACGAAAACGTACACACACGTACACACAAGGGGGGAGGGGGGTGGGTGGGGACAATTCTTCAACTATAGTTCCTAGCATTGAGTTTTTCCGTCACCGTCCTGTCCTTGTCCTTCTGTGGGCGTCTGTTCCCGCCCTTGCCCGCCCGTACAGCCAAACACACCTTCACGCCCGCAACCACAATCAGCACCACGCCCAAAGTCACCAATACAGCCACGCCCACAGTCACCAGGGTAAAGGGAAGTGTCAGGGTGCGGTGGAGGGCGTGGGTTCTTTCTATGGGCACGACAGCAGACTCATTCACCCATAGGATAGGGAGAATCACATCGGGTACGGCACGGAAGGCTGGGAGGCTGCCGTACTGCCGCAAAGGAATATTGACTTGTATTCTTTTAGCAGCACGGAAGGTTACTCCTGTGTGTGGCTCGATGTCAAGGTATGTTTCGTGTTCTGCTGCGTGTGGTGCCAAGCCTTGCAGGAGTGCCACGTCCTCAGGGGCACCGTTGTAGAAGTGTGGTGTGGACATGACAACAGGTGCTCCCTTCCTACACGGCGCTACGTTAATCATGGACGCTCGACAGGTGAAATTATCGCTACAGTAACACTCATTAGCTTCTGTTTTTGCTAGGAGACGCGGGGGCAGCACGTAACGGTACAAGGTAAGAGCGCCGTGCTGCACGTCCTTTTCGTACTCTGCGTAGATAGACCGGCACAGCTCTGCTACGTACAGCCATAACAACGACCGTCTAGACACAGGACGAGGGAACTGACTGCCAGCCGTACCGTTGATCATATTGCACGTGTTACCCCCTGCATGGTCAGCCTTCCAGAAGTTCAGCACGGGTTCGTCCCTCCACCGTGCTATGTGTTGGTACGTGTCCATGCCTTGCACGCCCGTGAAGACCGTGTACGCCCCTCCGTTCGTGTTATTCTTCCTGTAGAAACCGAATTTGCCTGTAGCGTGTTCCGGGTCGCCAGTCAGGTCTGCCAGTTGACGTAGTAATGGTTCTTCATAACCATCAAACAACAGTTCCTTCACAGTTCTGGTAACGAAAGGTGTCACGCCGAATCTATCAAACCACACTTGTACCACAGCTGAGAAGGCAGGTGGTCGTGTGGCTAGCTTGGCGCCCAAACTCATCATAACAGCATTGATAGTCGTCACGGAGTCCCGCAGGTCCACGCCGGGAGACAGATCAGGTCGGTAAAAGAAGGACTTATTTTGAAGATACGTGACTGTACCTTCTTCGTCATTAAACTTCAAGTCATACTTCAACTGCTTCTCCTCGTAGGTGTATGGGCCGACTTGCTGGAGTATAGGCCTATCCCCTGCTAGCACGCCCATCTCATTGGTCACGTTGAAGAGCCAAAACTGCATTAGTATAGGCACGGGCGGTGATTTGAAGGACTGAAGAGTTTTAGATCCTGGCGTGAGCATCAGGCGCTTGTCTAACATAGCGCCAAAGAGTTTGTTGAAATAATGATGAAATACCACACTTCCTACCACCAACACCACGCCCACGCCCACTAACACACACACCTGCGCCTTCACCTGCATGACTACCACACACACATACACATACACATACACTCACA
>5109 ENA|GEFB01005110|GEFB01005110.1 TSA: Cancer borealis DS01-Cborealis_contig_5051 transcribed RNA sequence.
TGGTATGTGGCATGACTAGTGTGATCTCCGTTTGAAGAGTGTTGGCATTGATCAGCCTTCTTAAACGTTTTCTGAGGCTGCTTCTCGTTACTTGAATATGTATCACGCCATGAGTTGTGTGTAGCTCAAGTACCATCAGGGTTATAAGTCACCATCACTCATGCCGCCAGTGAGGGAAGCTGCCATGATACACGCTGCGTCCTGAGTCCTGGCTGGCCAGACACACACACACATTGTCCCTAGAATGACCGGAACTTCTTTGTGATGGGAATCGAGGTGCAACTACAAAGAACGAACATGTGAGTGCAAACACGAGACCAAGTCGAGCATCAGTGTGACGTTGACGGTCGTGGTGACGGCAGGCGAGGTGACGCGTGAATGGACATCCACCCATTATCTGTGAGGAAGCCATAAACTTGTTTACACACCTGGAAAGTAATAACAGGTGATAAGCAGCGAGAGGGAAATGCCGGCTCTTGACAGGACTACTTAGCCAGTGACTTGGATACTGATTCAGTAACATTGTGTCACCGTCGAGATGGAGAAGCTGACGGAGAAAAATATGGTGAACGGCTCCCCCGCGGGCATGAACCAAGTGGTGTCCCGCGTGAACAGGAGTGCGAGGTGTCGGTGTTGCCTGTGGATGGTGGCGTTATGGTGTGCCGCGACGGTCATTTTTATGCTGGCCGGGTACGACAGCGTTGTGCACTCGGTGGCCGTGAACCAAATGGTGCTACGGCAGGGCGGACAGAAGTACGAATCCTGGATTGACACACCTGTCCCCGTCTACTACAAGGTGTATGTTTTTAACCTGACCAATCCCAAGCAGTTCATGGCGGGTGGCAGACCAAGGGTGCAGGAGAGAGGACCTTACGTGTACCTGATGAAGGAAAGTAAAGAGGAGATTGAGTTTCATTCCAACGGCTCCGTTACCTACAGGACCAAACCGTTGTACTTCTTCCAGCCTGAATTGTCCAACGGAGCCGAGGAAGACGTTCTGATCACCGTCAACATTCCCTTCGTGAATGCAGCTGATGCAGTCAAAGATCAAAGCTTCTACAGAATGGTTATACAGATGGCAAAGAAAATTCATGGTTTTGATACAATTCGAACCCTGACCGTCGGTAAGATGTTGTGGGGCCACAAGTCCCGGGTGATGGAGTGGGCCAGGACGCTACAGGAGCTGCCTTACCCACACCAACTCTTTGGTCTCTTGGTTGGATTTAACGACTCCATTCAAGAGCCGTACACAATGCACACGGGCAAGGGTGACGCAGCCATGATGAACCAGATCTTATCCTGGAACGGGCGGCAGCGGCTAGACTTCTGGAGTGGTGACAAGTGTAACGAGATCCGGGGCACCGATGCCAACGGGTTCGCGCCGGGGGTGACTAAAGGAGACAGATTGTATATATTCAATGGTCAGCTTTGCCGCGCCATACCACTGGTGTTCAACGACACTGTCATGCAGTCTGGCATCGCCGCCTACCGGTTCGTGCCGCCCGACGATGTCTTCTCGTATGGCTCCAACAACCCTGAGAACGCGTGTTACTGCAGCAAGGGCGGCTGTCCACTCACAGGGATCCTGGACATGAAGCCTTGCTACTGGGGGGCTTCCATCGGCTTCTCCTTTCCTCACTTCTACAAGGGTGACCCCAAGCTGAGGCACATGGTCCTAGGACTAAGGCCAAACCCGGAGAGGCATCGGACGGAATTTGACATCTACCCTGATCTTGGAGTCCCTCTTCGCGTCAAGCTTCGGATGCAGATGAATGTGATGTTAGACCGTAACCAGCCCTTGGAACGTGCCAGACACTTCGATGTGGTGTTACCAGTGTTCTGGTTTGAAGTGGGAGTCGACTCACTGCCTGGGGACGTTGTGGGCTTGCTGAAGCTGGCTCAGAATCTGCCTCCAGTAGTGAAGACAACCAGTGTTACTCTCTGCACAGCACTCACCCTCATATTCCTGCTCCTCCTCCTTGCTCAGACAATAGCTACTTGGTGTGGTTGGGGTACTTCTAAGGCACTGAAACGTCCCCTCACCCCAGAGGACCTCCCACACCTGTCACCATGTCGTCCCCTCACCACACAATGGCAATATGATGAACTACATAAACCCCCAAGATGTGGAAATGGAAACTCCTTCCTCGCTACACCCAGTGAGAAGAGTGCCCTCACCCCTCCACCACTCACCCCAGGGATTGACATGCCGATAATTGATGACCACACTTTACTTCCTCCATATAGAGCACGAAGACAAGGTAGTCCGGATGTTTTACCACAGCCTGAAGATGGTGAATACAGCATTGACCAAGTCCCTCCACCTTACAGCCCTGGGCCACAGCAGCGTTCATCTTCCACAGTGTCAGTGGAAATCCACACCACAGCTTCTGAGGATGACCTGCAGAACCTCCGCCTCGAGTCCACGGCACCAAGATCACCTGTAGAAGATACACCACCGGATCACAGCTCACCTACAGAATCCTTACCTGCAGTTAACGAGGAGAGTGAACCTGAGATTCCTTCAGCTCCTCTTGCCAGGCTCGAGGAGGACACTTCGGATAGTGAAGGGAATTCTGCGTCACCCTGTCTACCGTCCTCACCAGAACTTCCACCTGAGCCCCAAAGATTACCTGGAAGTCCTGCTCCTCTTGCCACCTCTAGTCCGCAGGGTTCAATGAGTAATAGTAACAGGAGGAGTGATGTTCCGCCTCCCCTTGAATCAGACTTGTGAGTGTGCGGAAGTGAGACTCGAGTGGATGTGTTGTATTTATTAATTTTTTCATTGTATCTCAGTGAGTGTTTATGAAAGTTTGTAGCAAGTGTTAGTGTGTTTCAGTGATACATGGTGGAACATTAGTCTGTTTTACCAGGACTTATTTGACTTCAGTGCCTTAGTGATTTACTGAAGGGAAGGAAAAGTGATGGATTTTGTTTATGGATTGTATTGAAATCACCAAAACAGGAGAGACTTTTCTAGGCATTTTCTGCACACTTAATATAATTGTTTCATTAATCTTGTACTGTACTAGTAAGTTTTTTTTATAATTTATTGATTTAAATATGCCAGTCATACAGTTAGTTATGAAGGTAAGGGTGAATATTGTTTGAGAACTGAAAGCAATGGTAATTTTGTAAGTATAGCTTCAATGTGGATAAATTATACGTGCTCAAATTTATGTTTCCAGACTAACTCAAGGAGTGTTAGAAAAAAGCTCAAGTAATGATTGATTAAAACACTTTTTTTTCGAATGATGTTCAGACATACTGTGTGCTATTGAAAAATTTTACACTTCAGTTTTCAATATATGTATTTTAATTATTCAATTTCTTATGTAACATTATGATCAAGAACATATTGGAAGACGTTAATATTGTTTCTGATCAGCATTTTTGTTTTTCATATTCAAGAATTTATGGCTTCAATATATTTAAATTTGTGTTTGTATTTTGAAGAATGTTTTTAAAAAGGAACTTATTGTTATTTTGTATATGTAAATACAAGTCAGTTTTCATATGGTAAAGTGTGTATGATAGAATTTCAAATGGAGGCATTATTTTGTGTACTAATATTACATTATATTTGAACAACTATATCCAAGGGTTGTTTTGTGTACATACAATAGCTTCAGGCTTTGTTATTTTATTCTATTTCGAAGTTATTTTCTTCATATCTTAAGAGGAATAGCAGTGTGTTGTTTTGTTATTCTTGTGGAAAAAAATGTACCTACTGTTAAAAAAAAATTGTTTTGTATAGAATATAAATGAAAATTCCAAACCTTTGCCTTAATCAAGTTAGGTTTGTCAGATGGATTGGAAGTCAAAATAATATGTGATTCGTAATACTTGTGAATTGAACATGTACACACTTGGTAGTGATTACACATGCCCTACTACATGTGATATATATATTTACTAGGGTAGTGTAATGAATTTATTCCATTTGCTCCTGTAATTGCCAGTCATGTGTCTTTCAATGTGTTAGTATAGATGGTAGTTTTATCCAAGCTTGTGATGTATGATTTCTTTGTGTTGGAAGTACACTAAAGAATATGTGAGTTAAATCATGGTAGGTAATGACGAAATTCTGCATCATGGCAACTTATTAACCCATTTGTATGTACAGTATTACATAGTAAGTTTCAAGGGAGAAGGAGATCATGTCCTTCTACTAAGATATGCAAACACGTAATGATTATCTATTAATGAAAGTTTTGAGTTTCTGTTCAGAAATTTTCAGAAAGAATATCGTGATTGTGTTCAAATAGTTGAGTGTTTGGTGAACCTTTTTTATTTACATTAATATTAATTTAAAGTAATAAATAAAACTAATTTGCTTGCTCATAACTTTCTTGCTTATGTTGCATATGTTGTTGATTGCATTTTACTGAGCTTTAAAATCAAACACAAACTCACCTTTGCATGACTGAATTTAAAGGATTTCAAATACATATTAATGTTACACTTCAACGCTAAAGGATTTTATATTATTGAAAGCCTATCTGTGACTTTTTCAAACATTGAAAAGCTGATCTTTTAAATAAGTTTATAGTTCATTTTGCTGTAATTTTTCATGCTTTTTATATAGGTATGCTACTGGCATGGAAATTTAAAATTAATTTATAATAATCCAAATGCTTACATACACTAGGGTTTTGGAGTACGAGTGTAATATGTAGTGAAGATTACACATCCAGATGGTTCCTGGCTTACTGCAGTATTGTCGAGTGTGGCTGTGAAAGTATTGACTTGTGCATTGCCTCCACCCTTCAACATTAATTTGTATTTCTTAGTTGACTAAAAAAGATATGCTTTGGACATGATTCCTACAATACATTAACCTGTTGTGTCAGCTGGTAATGATGTGTTTAAGTAAATGTATTTGTTGTAACTTGATCGAAAAATTATTGCACAAGAGGAACCAAGATGAATTTGATATAATTTTGTTGTAGTCATTCATTATAATTCAAGCTGTCAAGATCATTGTAAGAACTTGCTGCTGGCTGACACCTTAGGCCAAGATGATATGCCTTGAATTGATCATGATTCTAAAGCTTAAGTTATTCCTTGAAAATCAATCACTATTATGCCAGAAATTGTTTTAGTTGATTGATCTATGTTAATTGTTTCTCATTTGAAGAAAAAAGGGAATTCGGAAAACAATTTATAATAATTTTGTATATGTAAGTGACTGGATGATAATGACAGCCAGTTCTCTCCTTCCATGATGTATAATGAATGAGGTAATGATGATATTACTTCAAACAAATGAGACTAAGTTTAAGTGTAATGTTGGTAATTGTGATGTGATTCAAGGTTTGATTACCATTGAGATGTGAAGAGAGGTTAAGAAGTACCATTGATGTGCCATAACAGTGTGAGTGCATCGCCTCTGCAAGGAATGTTATGATGTACTGAATGCATATATATCCTGTTGATTGTTACTCTTTACTAAACCTTCCTTTCCATTTTTATAGTGAAACTTTTAAGTCTTTTTTTTTTTTGCTCATGTGTAGTTCTTTTTATGTCTTTAGACTATAAGCTTTCTGAATTAATTGCAATAATGTATAAAGCTTTTCCATATTACTGTTATGATGGTGATTGCTGTAACAGGTTGTACTTTACTTTACTGAATGGACACAGAGTTAATATTCTTCTGCTGCTTCAGGCAATAATCATTAGTCACTACTGGTTCCAAATTAATATTTCTGTTTGTCAAATTCAGGAAGTGTTAATACTTTTTTTGATATACAGTAGTGCCATTTTTATTATATCAGGCATGTAGGTGTGTATGTGCAAAGTATACATGAAATTATTACTGCCTTACATTGCTTCCGTGATGCGTCGCTAACTGTCACCTCGGACCATTCTTGGCTCCTTCGGTATCAAATTATTCTAGTATTTCCTTACACTTTCTATATATTACTTATAGTCATTTTCCTTTTTGCAATGCAACCAGTAAATGCAAGTAGGTTTTTATTCATCAAAAATAAGTGAGGTGTTTTTTGTTTAATTATTATTACACATAATACAGTACTACTTGTATATAACATATATGTATTATGAAGCTACGTAGCATGTTTTAAAGTAATCAAAGTTGCATTAATATAATTGTATATTTCAGTGATGTATATGGAATTAAGGCGAAAGTTACAATATAAAGCTATATTTCTAGTGCATAGAATAACAACAGCTTCGACCAAGGAACACATATCATAAGAAGCAAGATACATATCCGTACAATGTGTATAATGTACTTTATGTATCTTTTAACAACACTTGTTAATGGTTTTTGATCTCATCACACAGTTGAGCCTATGATGAGGTAATTGTAAGGACTACCAATTACTATATATTTTTGTATTACTGAAATATTGTGTCATCTTAATAATGTAAATATTCCCTTTTTTTAAAAAAAA
>14968 ENA|GEFB01014969|GEFB01014969.1 TSA: Cancer borealis DS01-Cborealis_contig_14797 transcribed RNA sequence.
TTAGATCTATAATTTGACTTTAATCCACAACCTCATTACTTATTAATACATACCTGGTGTTGATAATTACTTAAACTCTTTGTGGTCTTAATGATACCCTCGAGGAGTCATTAGCGTGGGTCATTAACGAGATAATTGAGGTTATTTAGGGAAGTGTCAACGGAAATCATGTTACCAATTACACAAGTTAAGGTGATGACCGGGGTGGGCGCCATCTTGGTCGTCCTCTGCTCTATATTTATCGGTGTATTTCCGGTTATATTCAACTCCATTGTCGATAAGATGTTAGTAATACGTGAGGACAGTAGTACCTTTGAAGCGTTCGTCACCCCACCGATCCCTATCTACATGCAATTCTGGCTGTTCAATGTTACCAATCCTAATGATGTCAAGTATAAAGGCGTTAAACCCAACCTGGTAGACGTGGGACCTTATACTTATGAGGAAGTAAGGGTGAAATACGACTTTGACTGGAGTGGAGATGGAACAGTGGCGTATCTGCAGAACAAAAGTTACGTATTTCGTGAAGATCTCTCGGGAGGACTGAAGGAAAGCGATTTGATTACTACTATCAATGTGCTGATGGTGTCCCTAGCAGCCAGCATCTCCACCCTCCACCCATCCTTCCTCCTCGTCCTTGAGCTCCTGTTCCTCCGTTTCAAGGAACAGCTCTTTATAAGGAGGAGAGTCGGAGAATTGCTATTTAAGGGCTATCCTGAACCCTTACTAGCGGAGGTGACGCGGCTATTTGGCGACCCTAAGGGGAACAATGGACGGTTTGGCATCTTCTACCCTGCCAACAACACTAATGACAAAGTGTACGAGGTTAAAACAGGTGAACGAGGGATGAGTGATTTCCTTAACATCGTCGCTTGGAACGGTGCAGACAAATTAGATTACTGGTACGAGCCCGGGAAGAAATATTGTGACATGATTAACGGAACAGACGGCTCTCAGTACCCGCCCAGGCTTACTAGAGACAGGGTGTTGCACATTTACACCTCCGAGCTGTGCAGATCGCTGTACCTAACCTACGAGAAGGATTTGTACGTACACGGCATCCCTGTGTATCGCTTCGTGCCTCCCAGAGAAGTTTTAGAAGACCCAGAGATTAACAACGATAATTTATGTTACTGTGTGCCCGACCGTGATCATTGTTTAGGGGCGGGCATGCTGAACCTACAACCCTGTCTTGGCCTTCCACTGGTCCTCTCCACTCCACATTTCTACCAGGGTGATGAAGTGGAATTGGCTAAGCTAGAAGGGCTTAACCCACGCAAGGCTGACCACGAAACTACAATTGATGTGGAACCGAGGACCGGGGTAGCCATGTACGCGGCCAAGAAGATGCAGCTGAACATACCCCTAAAGAAATATGGAGGATTACCGACCTTCAAGAATGTACCTGAGGTCATATTTCCTATCCTATGGGTCAATGAGAGTGCCAAGGTGGATGCAGACTCCGCCCGTGAGGTTAGGAACGCAGTCCACCTTCCCTTTGTGGTAGTGGATGCAATATGTGGCTGTTTGATAGGTGTGGGCGCCCTGCTGCTACTTATAAGCCTGGTCAAGTACCTCAACATTAAGCCCGAGTGGAAGTTCATTGTCCTCCACACACGCCCACCACGCCCACAAAACGGGGTGAAACGGGCGGCCAAAAGTGTGAGTAGGTCAGCTGATCTCAACAAGATGTAGCAGGAGGCTGTTGACCTGAGTGACCTTCGCAGTGGTGCCAACAGTGACCTCTGCAGTGTTGCCAATGCTGAGTCCTGACCCCACACCCCCCCAATAGAAGAGGAGGAAGAGGAGGAAGATTATTATTATTATTAGGAGGAGGAGGAGGAAAGGGGGCGGGGCTTGAGGTCAGGTCAGGTCAAAGGTCAATCTTGATGCACTGAAATATGACAAGAATGTGTTT
>21962 ENA|GEFB01021963|GEFB01021963.1 TSA: Cancer borealis DS01-Cborealis_contig_21707 transcribed RNA sequence.
CATTCATCTGCATCCGAAGCTTGACGCGAAGAGGGACTCCAAGATCAGGGTAGATGTCAAATTCCGTCCGATGCCTCTCCGGGTTTGGCCTAAGGCCGTGCACCAAGTGTCTGAGTTTGGGGTCACCGTCGTAAAAGTGAGGGAAGGAGAAGCCCACTGAAGCCCCGAAGTAACAAGGCTTCATGTCCAGCACACCCTTAGGCGGACACCCTTGCCTGCCGCAGAAACAATGGTTCTCCGAGTGGTCAGCGTCGTAAGAGAACACGCCCTTGGGATGCACGAAGCGGTAGGCGTCCAGTCCTTTAGTTGGTATGGTGGCGTTGTAGACGAGAGGCAAAGAACGGCACAGCTGACCGTTAAAAATGTAGAGCGTGTCATTCTTAGTGAGTCCAGGAGCGAACCCATTACCGTCAGTGCCTCTAATCATGTTGCACTTGTCCCCGAACCAAGAGAAGAGCACCTCGTGGCCATTGTAAGCCAGTATCTTATTCATCTTGCTTGGGTCGCCTTTCCCTGTGTGCATGCGGTAGGGCGGCTGCAGCGTGTAGTTGAGGCCCATCAGTAACCCGAACAGCTGGTGCGGGTAAGGCACGTCCTGCAGGGTTCGGGCCCAGTCTAACACCTCAGAACGCTGGCCCCACAGAAGCTCGCCCACCGTTTGTCTTCTGAGGGTATTAAAGCCATGCACTTTCTTCACTATTTTCAGAATGGTTTTGACTAGTTTGCTTTCCTTCACCATGTCAGCGGCGTTGATGAAGGGGATGTTGACGGTGGTGATGGGATCATTTTCGCTGCCCTTCGAGAGGTGCGGCTGGAAGAAGTAGGTTGGTCTTCCTTGATACTCTACTATTGTCCCGTCGTCTTCGTATTTCACATTTTCTTTGGTTTCTCTGAGGGTGTAGACATAAGGGCCGAGCTCCTGGACCCTTGGGCGAGCTCCCCGCATGAACTGGTCGGGATTGGTGAGGTTAAAGACATACACCGTGTACAGAACCTCGATTTCCGCCGCCCTCCACATATGGTCTTTATCCGAGCCTTCCGACAACGTGATGCCGCGCAGGACCCCCGCGTTCATGGTGGATTCACCCCAAAACACCGTTGTAATCAGGGCCAGGAAGCTCATTATCGCCATCGCCAGCAGACACCACCACCGGCAACAGCAGCAGCGCCTCGAGCACTTCCTCTTGTTCCGTGGAAGGTCCTCGTCATCGTCATCGTAGTATCCTATGAGGTCACGCTGTTCCTCGTGAGGGTTCCGGCGCCGCCATCGCTTGACGCCGCCATCACTCATGCACACACAACACTCGACGGGCTCAGTGCGAAGACTCAAACCATATTTTTCCTGAAACAGTTTTTCTTGTTTTTCTTTTTCGTCGTCAGTGGTGTGTTGGTCGTATTCTGAAACACTGTCTTCCTCGTCATAGTCCACTTTGAGTTCATCTAAGTCCTTATCATCCTCCCACTCTTCCTGATCCATGATGAGTTACAAAGAATCAGACAGCTGCTCTACGACGGAAATCACCGGTTCCTCCCCGGTAGTTGCGTTCACACCATTAGGAGGCGAGGCCACCGAGCCGATGCTGCAGGCTGTGTGGAGGCGGCGGAGGCAAACGTGTGACTAGGGCGATGCAGGAACACTGACGCACGGCTCCACATTAATCAACTCTTATCAAAAATTCAACATTAGCTTTTTTTTTCGGAATAGTGAGTGGCGTGTGTTATCATACACTATCGTTCAGCGTTGAGTACACATTGCAGCAACGGAACGCATCATAAACCACAGTAATTAAAAGCACTCCGAAGCGCACCTCACAGCCACGCGAGGCTCACTGTCACACCTAATCAAAGGGTCGGATCACATCACCCTCGGTCTCGGGCACCACTTGACGCTATCAGACGCACCAACAGTTCTTGGGTGAGGAGAGCAGGACGTGTTGCCGTGGAGGAGCATGACGAGAGAGTCCTGTCCTTGCCGCGTCGCCACCCAGCAGGCAGAGCAGCGTATTACAGGAAGACTAGCACGTGCGCCACCTCCGTTCCCCACGCCGCCGCCGCCAACACACTGACCCTCCGATGGGAATTATGCAGAGCTCTGTTCCGCGTTATCACCACACGGTCATGATAATAGTATGGCCACCGGAACCCC
>21238 ENA|GEFN01021239|GEFN01021239.1 TSA: Palaemon argentinus c7569_g1_i1 transcribed RNA sequence.
GTGCATTATACATATATACTTATATATGCTTACAGTCTGATTGTATTTTTGGAAACCATTCTACTTCTTCAGTATTACATAGACCAAATAGGACAGGATCCCAAGACCGATGAGAAGAGTCACGGAAAAACAGATGGGTATGACGGCCGTCGACTTGATGATCTGGAGCCCCCTCAACTGGCTAATTATGTCGTCTGGAACTTCCGCCACCACTTCGAACCATACCATCGGCAGATATATATCGGGAACCTTCTCCAGTATGTCAATCTTGACTTGACCTTTCTCGGTTCCTGGATATGGGATTACTCGCATGTTGATTTGCATTCGAGCTTCGACGTTCACTGGGACACCGGCCTCTGGCATGATGTCCATGATAAAGGCGTGTTTGTCTTTGTCAGGCGAGAGTCCCTCGATTTGGTCCAGTAGGAAAGGATCTGCATTCAAGTAATGCGGGAAGGATATGAAGGCTGGTGAACCCATCCTGCAGGACTCTGCATTCAGCAAACCAGTTGGAGCACAAGTCCCCAATACGCAGTAACACTCGTTTCCCGGGACCAGAGAGCCATTGGCAAAAGTATTGTTGCTTCCCCAAAATCTGTAGGCATTCAGCCCACCCACGTCTACGTCTTTCTGGTATTCCAGCATCATGCTTATGCAAAGATCGGAGCTGTAGAATACTAATTTGTCCCTGTCCAACTCAGGCTCGAAATATTCTCCGGCAGAACCGACAACGGCATTACAGGGGCTTTCGAAAAAGGTCGTCTCTCTGGTATAGTTCCACATGTCGATCTTACCAATTCTATGGTAGTCATCCGTGCCTGTCATCATGTTGAAGACCCCATCGTAATATATAGACATATTTCTCATATAAAACCAGCCAAATCTGTCGTAGTCAGAGAGTCCTGGAGGAAGGTCTATGTACGGAAGGATATAGTGTAAGGACCCATTAGGGGAAACTAACGTTTCCTGTATCCAGTCTAAGATGGGATCCTGAAAACCCTCGAAGGCCATCTCCTTCACGGTAGTTTTCACGACGGCCTTTTCATCCATGTCATTAAACA
>23663 ENA|GEID01023664|GEID01023664.1 TSA: Callinectes sapidus C_sapidus_gill_comp29395_c0_seq2 transcribed RNA sequence.
GGGTTTGCGCCCGGAGTGACGAAAGAAGAAAGGTTATACATCTTCAATGGTCAGCTCTGCCGCGCCATTCCACTCGTGTTCAACGACACTGTGATGCAGTCTGGCATAGCCGCCTACCGGTTCGTGCCACCCGACGATGTGTTTGCATATGGCACCAACTTCCCTGAGAACGCGTGTTACTGCAGCGGGAGTGGCTGTCCGCCCTCGGGAATCCTGGACATGAAACCCTGCTACTGGGGGGCTTCCGTCGGCTTCTCATTTCCTCACTTTTACAAGGGGGACCCCAAGCTGAGGCACATGGTTCTCGGACTCAAGCCCAACCCAGAGAAGCATAGGACGGAATTTGACATCTACCCTGACCTGGGCATCCCTCTTCGTGTCAAGCTTCGTATGCAGATGAATGTGATGTTGGACCAAAACCAGCCCTTGGAGCGTGCCAGGCACTTTGATGTGGTTCTGCCAGTGTTCTGGTTTGAGGTTGGGGTGGATTCACTGCCAGGGGATGTTGTAGGCCTGCTGAAACTTGCTCAGAATCTGCCTCCTGTTGTGAAAACAACCAGCGTTACCCTTTGCACAGCACTCACCCTCATATTTTTGCTACTCCTACTTGCTCAGACCATAGCTACGTGGTGCGGCTGGGGTACTTCTAAGGCACTGAAACGTCCCCTCACACCTGAAGATCTTCCACATCTTTCACCATGTCGTCCAATGAGTACTCAGTGGCAGTATGATGAGCTACATAAGCCACCAAGATGTGGTAGCTCCTTCCATGCCACACCCAGTGAGAAGAGTGCACTCACCACTCCACAGCCTCTTACTCCAGGGCTTGACATTCCAATAATTGATGACCACACCTTGCTTCCTCCATATAGAGCTCGTAGGGGAGGTAGTCCAGATGTATTACCACAGCCAGAAGATGGTGAATACAGCATTGACCAAGTACCTCCACCTTACAGTCCAGGGCCACAGCAACGCACCTCTTCCACAGTGTCAGTAGAGATTCACACCACAGCTTCTGATGATGATCTGCAAAACATTCCAGGATCCAGCACAGCAGTAACACCAGTAGAAGACTTGCCACTTGACCACAGCTCACCAACAGAATCCCTACCAGCAGTTAGTGAAGAGAATGAACCTGATTCTCCCTCTGCTCCTCTTGCCAGACTTGAGGAGACATCAGATAGTGACGGTAACTCTGCATCTGATCTACCATCATCACCTGACCTCCCACCTGAGTCTGAGTCCCAAAGATTAACGGAAACCCCTGCTCCTCTCGCCACCTCTAGTCCACAGGGATCCCTGGGCAACAATAACAGGCGGAATGATTTACCACCTCCCCTTGAATCAGACTTGTGAGTGCTTGGCAATGAAACTCGTATGGATGTGTTATATTTATTTTAGTTAATCAGTGTGTGCTATTTCCGTGAGCATTGTGAAAGTTGTGTTTGATCACTGTACCAAGTTTGCAGTGTTTCAGTGATATGTGTTGGTAGTACATTTGTTTGTTTTATCTGTTCTTTTTTACTTCAGTGCCTTAATTACTGGAGGTAGTAGAAATTATGAAATTTGTAGGATTTGTTTTAACTTGTTGGAATCACCATTACAGGAGAGATTTTTATAGGCATTATCAGTACACTTAATATTATTGTATCATTGATGTTTTACTAGTAGTACAGTACGTTTTATGCATAATTTATTGATGATTTAATTAAGCCAGTCATACTAATAGTTATTATGATAAGGGTGAATTTTGTTTTAGTATTGAAAGCAATGCCGATTTTGTAAAGATAGATTTACAATATGTGCTCAAGTGAACGCATCCACAACTGAATTGAAGGGGAAAAAAGAAAAAAGTGCCGGCGTCGACTCTGCGTTGATAC
>49105 ENA|GEID01049106|GEID01049106.1 TSA: Callinectes sapidus C_sapidus_gill_comp48994_c0_seq1 transcribed RNA sequence.
ACGCAGAGTACATGGGGAGTGCACCGTTAGCTGTCGAGAGGGGAGGACGTGCGCTCATTCCCTCCGAGCCCACCTGAACACCCCCAATCTGAAATCTGTGAAAAAAGGCTTAAAAAGTTCAAAAAAAAGGTCTTATCTTGAACCGACTGCTGTGATAGTCCCCCGGCTGTGATATTCCTGCATGAGGTGCTAGTGGTGTAGTACCCCCCCTCTCTCCCCCCCCACCGTGCCTTCAACACCACTTAAAATGCTGCCCATAACCCAAGTGAAGGTGATGACTGGTGTTGGGGCGACTCTGGTGTTGCTGTGTTCGATCTTCATTGGTGTGTTCCCCGCCATCTTCAACTCCATAGTGGATAAGATGCTGGTAATAAGAGAAGGATCCGATACTTTTGAGGCGTTCGTCACCCCGCCCATCCCCATCTACATGCAGTTCTGGCTGTTCAACGTGACCAATCCTGAAGAAATAAGGTTCAACGGCGCCAAACCTATTCTGGAGCAAGTGGGACCCTATACGTACGAGGAGGTACGGGTGAAATACGCGTTCAACTGGACCACGGAGGGCAGTGTGTCTTATCTGCAGAACAAAAGTTACATATTTAGCCCAGAATTATCGGGAGAGAGAAAAGAAACGGATCTCATTACCAGTATTAACGTCCTTATGGTGTCCCTAGCGGCGAAGGTGAGCACGTTACACCCGCTGCTGCTGCTGTTGCTGGAGTTGGTGTTCCTGCGGTTCTCAGAGAAGCTGTTCATCAGGAGGCCGGTGGGGGAGCTGCTGTTCAAGGGGTACCCGCAGCCCCTCCTGGCTGAGATCACCAAAATATTCGGTGACCCCATGGGAAATAACGGGAGATTTGGCATTTTCTACCCCGTAAGTGTCAGGGAGAGAGAGAGAGAGTGTGCGTCCGCTCTCCCTGCCTACACATATCAGACTCCCCATGTACTCTGCGT
>95 ENA|GEME01000096|GEME01000096.1 TSA: Penaeus monodon Ctrl_Locus_1_Tr_754/26829_Len_1896 transcribed RNA sequence.
ACATGTACTCAGATATCTCTAAAGTACTAAACAATAACAACCATTCTTTATATATGTTAAAGTACAAGAAATTGTTTAATAATCTTTATATTTCACAAATAACAATGAATCTGCTTTCACACTCACTTGACTCAATATGCCACAAATGTAGTTAAGTCATATCACTTACATAACAAATATCACATGTGCTAAACACTCATTGGTTACATATGATGTACAAAACACTTGAGAAAAAGCCTCTTTCATCCCATTTGCATGTAACAATTCAAATTTGTGACCGAACATTGCAAACGTTTCCTTTTTTCACCCCTTTCTTTTAACTAGGTTTTTATTTGCTCTAGTAATATACATAACATTTGCATTAAAAATACAATTCTAAAGATTCCTTACTAAGTTTCTCCATCCAAAGACAGAGCCTTACAAAAATTGGTAAATGTTAATTTATAAAAAAAATACTGGTTTGAAAATTGTCACAGCATAAATAGGCAAAATTCCTTCATATCAAAGAGACTTTCTGCTCTTACATCAAGTCATTTATAAGGATTCTCACTCTTTGTTACATTAAAGGATCAAGGAGTGGATCGTATGCCCGATGTCGTCGCCAGTGGTCCAGCAGAATGCCAATCACCACTATGACCCCAATAGCCACTAACAGAGACCAGACAATGGTTAATGTTGGAGTGTTTAAGAGGAAGAGAAGAGTTTTGATTGAAGGAGCCATGTCTGGGGGCATTTCAGCCTTCTCCTCGAACCACAGCATGGGCAGGTAAGCATTTGGCAGGTCCTTCAGGATGTCAATGCGATGGAAATGGAACTTTCCTGTTCCTTCATATGGCTGGATGCGGATGTTGATCTGTACTCTTGCTGCCACATTCATTGGTGTTCCCAGTTCCGGAATAATATCCATGTAGAAAGCATGTTTCTCTTCCTCTGGCTTTAGACCATTGACCATGTTTAGGAGGTATGGATCGGCATTAAAGAAGTGCGGGAAGGAGATGAAGGCAGGAGCACCCATCCTACAGGACTCTGCATTTAGCAACCCTGTTGGAGCACAAGTATCCTTGACACAGTAGCATTCATTGCCTGGAACAACTGAGCCATTTGCAAAGGTGGTATTACTACCCCAGAACCTGTAGCCTTTTATTCCGTCATTGGTTACATTCTCCTTGTAATGTAACTTCACACTCATGCAAAGGTCAGAACTGTAGATGATAACATGGTCTCGTTTCTGGTTAGGAGGGAACATCTCACCAGCAGAGCCAGTGACACTGTTACATGGAGGAGAGAAGAATGGAGTTGATCGTGTCTTGTTCCACCAGTCAATCTTGCCTAAGTTTTCAAGCGTGTCTACTCCAGTTTTCATGTTGAACAACCCATCATAGTATGTTGTCAAATTACGACCATAAAACCAAGCAAATTTATCGTAGCTGGTAAACTCTGAAAATGGTGGGTGCTCTTTCAGCCAATCCAGCACAGGATCCTCATAACCAGTAAAAAGGATTTGCTCAGCAGTGGTGGTGATAATGGCTTTTTCCTTGACAGCATTAAATATGCCATTCAGCATACCAAGGAGAAATCCACTAGCGTGTACATTCCATGCTGCTGCCACAGGTACTGTATTGAGAGTGACAATGACATCATCTCGTGAATTATTGGCCGACAGTTCCTCGTCCCAAATCCACCACCGCTGCTGGAAATAGGTGACGGTGTTGTTGGCGTTGAAGGTGATGTTCTTCTTTTCGTGGTATTCTCTCCACACATAGGGTCCGCATTCCTGCAGGTCGGGCTTCGCTCCCTTCTCAAAAGCCTCGGCGTTGGTGATGTTGAACAGATAAACCTTCAGGATCAGAGGGAATGGCGTCTTCCTCCAGATTTCATACGATCTGGAGCCTTCCT
>2199 ENA|GEME01002200|GEME01002200.1 TSA: Penaeus monodon Ctrl_Locus_1_Tr_8849/26829_Len_952 transcribed RNA sequence.
GGGGAAGCATGCGTCCGCTGCGCGTCTCTCGGCCGGATCCACGTGGAGCCGCACTTACCAGGTGTGGTGGATTGGAGGGTATTTTAGTGCGGGTTCTGTCACCTGCGCGGAGCCTCGTGAGAGGGCGACGTGTGGCTTGAACGCGAGAGGAGTGGCCGTGGTGTTGCAGTGGCGGTGTGTGTATGTGTGGAAAAAAGGAGACTTGTTTATTAAGAGTGTGGTGATGCGACAGGTGATGTACGTGTGAGGGTAGTCTTCTTCCCCTTGTTGTGTTGCGTTGTGATGACTCATTTGTTCCAGTGGGGAAGGAAAAAGAATATACGTACAGTAATATTACACATCGTCCTGTGAATTCGCAACCTAATTACAGGCGTCAAAGAACGGTGGGACGATTTTAGAAAGGCGAACGACCAGAAGCATACTGCCGGCGAGCAGATTCTGAGCCTCGGAGTCACGACAAACGTTCAGGCAAGATGAATCTGAAGATCCAAGTGGCGATCTTGGTGACGGTGGGCGTCGTCCTCATCGTGGGGAGCTTGTGCTTTCAGGCCAAGTTCCAGAGCGTGTTCGACAACATCCTCGCCAACAAGCTGATGCTCAAGCCGGGCTCCAAGACGCTCGAGTCCTTCAAGTCACCGCCCGTGCCGATATTCATGCAGTTCTACCTCTTCAACCTGACCAACAAGGAGGAGGTGCTCGAGGGCGCCAAGCCGGTGCTGCAACAAGTGGGTCCCTACACGTACGCGGAGAAGCAGCTCAAGTACGACCTCAAGTTCGACGACGAGAAGGGCACGGTCACGTACCTGCAGAACAAGACCTTCATCTTCCGCGAGGACCTGTCGGAGGGCCTCCTGGAGAGCGACCAGATCACCACCATCAACGCCGTCATGATGAGCCTCGGCTCGCGCTTCTCCAACTTCTCCGGCGGCGTGCAGGCGCTGGTGGAGATGTG
>23055 ENA|GEME01023056|GEME01023056.1 TSA: Penaeus monodon Ctrl_Locus_11098_Tr_1/1_Len_710 transcribed RNA sequence.
TCCTCACTTCCTCCGGCAGAAGTTCAACCCAACCAGGAGCCCGACGGTGAAAGACCCCAGGAGAACCATGGTCGAAAACATGACGTCCATGGTGGGCGTGGTCATGATGAAGAGCAGGGCCTTCAATTCACTCGCCATGTCGCGGGGCATCTCCGCTATCTCCTCGAACCACAGCATCGGCAGATACACGTCGGGGACTTCGCTCAGGATGTCAATCTTGCCTCCGAGAAACCCTCCCTTGTACGGTATGACGCGCATGTTGATCTGCATCCTGGCTGCCACATACATAGGCGTTCCAAGTTCCGGTATGACATCCATGAGGAAAGCGTGTTTGTCCTCGTCCGGCTCCAGGCCATCCACCTGCCCGAGGAGGAAGGGGTCGGCGTGGAGGAAGTGAGGGAAGGAGATGAAGGCAGGAGAGCCCATGCGACAGGATTCTGCGTTGAGGAGACCCATCGGAGCGCAAGTCCCTTTCACGCAGTAACACTGGTTCCCCGGAACAGTCGAGTCGTTGGCGAAGGTGTTGTTTGTACCCCAGAACCTGTATCCCGGGAGGCCGTTGGAATCACGTGACTCCTCCTTGTAGAAGAGTTTCATGGTCATGCACAGATCCGGGCTGTAGAAATCGACCAGGTCCTTCTTCAGGTTGGGTGGCCACATCTCGCCCGCCGACCCGGAGACCCGGTTGCAAGGCGCGTCGAAGAAGTCGG
>24053 ENA|GEME01024054|GEME01024054.1 TSA: Penaeus monodon Ctrl_Locus_1_Tr_4503/26829_Len_1896 transcribed RNA sequence.
AGGAAGGCTCCAGATCGTATGAAATCTGGAGGAAGACGCCATTCCCTCTGATCCTGAAGGTTTATCTGTTCAACATCACCAACGCCGAGGCTTTTGAGAAGGGAGCGAAGCCCGACCTGCAGGAATGCGGACCCTATGTGTGGAGAGAATACCACGAAAAGAAGAACATCACCTTCAACGCCAACAACACCGTCACCTATTTCCAGCAGCGGTGGTGGATTTGGGACGAGGAACTGTCGGCCAATAATTCACGAGATGATGTCATTGTCACTCTCAATACAGTACCTGTGGCAGCAGCATGGAATGTACACGCTAGTGGATTTCTCCTTGGTATGCTGAATGGCATATTTAATGCTGTCAAGGAAAAAGCCATTATCACCACCACTGCTGAGCAAATCCTTTTTACTGGTTATGAGGATCCTGTGCTGGATTGGCTGAAAGAGCACCCACCATTTTCAGAGTTTACCAGCTACGATAAATTTGCTTGGTTTTATGGTCGTAATTTGACAACATACTATGATGGGTTGTTCAACATGAAAACTGGAGTAGACACGCTTGAAAACTTAGGCAAGATTGACTGGTGGAACAAGACACGATCAACTCCATTCTTCTCTCCTCCATGTAACAGTGTCACTGGCTCTGCTGGTGAGATGTTCCCTCCTAACCAGAAACGAGACCATGTTATCATCTACAGTTCTGACCTTTGCATGAGTGTGAAGTTACATTACAAGGAGAATGTAACCAATGACGGAATAAAAGGCTACAGGTTCTGGGGTAGTAATACCACCTTTGCAAATGGCTCAGTTGTTCCAGGCAATGAATGCTACTGTGTCAAGGATACTTGTGCTCCAACAGGGTTGCTAAATGCAGAGTCCTGTAGGATGGGTGCTCCTGCCTTCATCTCCTTCCCGCACTTCTTTAATGCCGATCCATACCTCCTAAACATGGTCAATGGTCTAAAGCCAGAGGAAGAGAAACATGCTTTCTACATGGATATTATTCCGGAACTGGGAACACCAATGAATGTGGCAGCAAGAGTACAGATCAACATCCGCATCCAGCCATATGAAGGAACAGGAAAGTTCCATTTCCATCGCATTGACATCCTGAAGGACCTGCCAAATGCTTACCTGCCCATGCTGTGGTTCGAGGAGAAGGCTGAAATGCCCCCAGACATGGCTCCTTCAATCAAAACTCTTCTCTTCCTCTTAAACACTCCAACATTAACCATTGTCTGGTCTCTGTTAGTGGCTATTGGGGTCATAGTGGTGATTGGCATTCTGCTGGACCACTGGCGACGACATCGGGCATACGATCCACTCCTTGATCCTTTAATGTAACAAAGAGTGAGAATCCTTATAAATGACTTGATGTAAGAGCAGAAAGTCTCTTTGATATGAAGGAATTTTGCCTATTTATGCTGTGACAATTTTCAAACCAGTATTTTTTTTATAAATTAACATTTACCAATTTTTGTAAGGCTCTGTCTTTGGATGGAGAAACTTAGTAAGGAATCTTTAGAATTGTATTTTTAATGCAAATGTTATGTATATTACTAGAGCAAATAAAAACCTAGTTAAAAGAAAGGGGTGAAAAAAGGAAACGTTTGCAATGTTCGGTCACAAATTTGAATTGTTACATGCAAATGGGATGAAAGAGGCTTTTTCTCAAGTGTTTTGTACATCATATGTAACCAATGAGTGTTTAGCACATGTGATATTTGTTATGTAAGTGATATGACTTAACTACATTTGTGGCATATTGAGTCAAGTGAGTGTGAAAGCAGATTCATTGTTATTTGTGAAATATAAAGATTATTAAACAATTTCTTGTACTTTAACATATATAAAGAATGGTTGTTATTGTTTAGTACTTTAGAGATATCTGAGTACATGT
>46191 ENA|GEME01046192|GEME01046192.1 TSA: Penaeus monodon WSV_Locus_1_Tr_11824/20090_Len_1377 transcribed RNA sequence.
GTGTATGTGTGGAAAAAAGGAGACTTGTTTATTAAGAGTGTGGTGATGCGACAGGTGATGTACGTGTGAGGGTAGTCTTCTTCCCCTTGTTGTGTTGCGTTGTGATGACTCATTTGTTCCAGTGGGGAAGGAAAAAGAATATACGTACAGTAATATTACACATCGTCCTGTGAATTCGCAACCTAATTACAGGCGTCAAAGAACGGTGGGACGATTTTAGAAAGGCGAACGACCAGAAGCATACTGCCGGCGAGCAGATTCTGAGCCTCGGAGTCACGACAAACGTTCAGGCAAGATGAATCTGAAGATCCAAGTGGCGATCTTGGTGACGGTGGGCGTCGTCCTCATCGTAGGGAGCTTGTGCTTTCAGGCCAAGTTCCAGAGCGTGTTCGACAACATCCTCGCCAACAAGCTGATGCTCAAGCCGGGCTCCAAGACGCTCGAGTCCTTCAAGTCACCGCCCGTGCCGATATTCATGCAGTTCTACCTCTTCAACCTGACCAACAAGGAGGAGGTGCTCGAGGGCGCCAAGCCGGTGCTGCAACAAGTGGGTCCCTACACGTACGCGGAGAAGCAGCTCAAGTACGACCTCAAGTTCGACGACGAGAAGGGCACGGTCACGTACCTGCAGAACAAGACCTTCATCTTCCGCGAGGACCTGTCGGAGGGCCTCCTGGAGAGCGACCAGATCACCACCATCAACGCCGTCATGATGAGCCTCGGCTCGCGCTTCTCCAACTTCTCCGGCGGCGTGCAGGCGCTGGTGGAGATGTGGTTCATGCGCTTCGGCGTCGAGCCCTTCGTGACCAAGCCCGTGGGCGAGCTGCTGTTCCACGGCTACCGCGAGCCCATGCTGGCCAGCATCGGGGCCCTGACGAAGGACCCCGTGCAGCTGACGGGCAAGTTCGGCTTCTTCTACCCGAAGAACAACACCAACGACGGCACCTACACGGTGTTCACGGGCGCCAAGGGCATGGAGGACTACCAGAACATCGTGAGCTGGAGAGGCGAGAGCGACGTCAAGTTCTGGAAGGAGGACCTGTGGGGGGGCAACACGTGCAACATGATCAACGGCACGAGCGGCAACCAGTTCCCTCGGCCCGTGCTGAAGAAGAAGCCGCTGCGCCTGTACACGGCCGAGCTTTGCCGCTCGATCTTCGCCGAGTTCCAGCGCGAGGTGAGCCACGGCCCCGTCACCCTCTACAGGTACGTGCTGCCCGACCGCCTGCTGGCCAACACGCCCGAGAACAAGTGCTACTGCACGGACGACTTCACGTGCAGGGCGTCCATGATCAACGTGTCCCCGTGCCGGAAAGGCGCGCCCGTGGTCATGTCGACGCCCCACTTCTACCAGGGCGACCCCGAGGACGCTCAGCA
>54818 ENA|GEME01054819|GEME01054819.1 TSA: Penaeus monodon WSV_Locus_13411_Tr_1/1_Len_1732 transcribed RNA sequence.
CACACACACACACACACACACACACACACACACGCTCTCTCTCTCTCTCTCTTTTCCCCTCATTCACCCCCTCATTGTCTACCTAAGTAAGTTTTCCTTACATATCATTTAAGTTAAGAGAACAATAAATCACAGAATTAATTAATGATACAAATAAATCAAAGCTGCCTGAGAGCTTTCCACAAGAGAAATAGGAGTCTAAGCACGAGAAAAAGACACAAAAAAAAGAGAAAAAAAATATGGATTACAAAACCTCGACGAAAAGGATAATGATCTCGATTGTAGTTTTCATCTTCTCGTTCTTCTCTACGGTTTTAGACTTGGCAAGAATATCCCAAAAGGAAAAGGAAGATTTGAAAAAGGCCAGCTATATTAAGGCAGATAGGTTTCTCTTCACATTGACTTGTATCACAGTTCGGTATCTTTTTTTTTCACTACATCTTCTACGCCTCCGTCTCTTGGCGTTACCGCACTTTCTACAAAATTAATATTTTCCGTCGCAGTGAACACTACCAGTTTGACGTGGTTAGTTAGGCCGCTAGAGAGATGATTATATATTTTGGTTCTTTTCTGTTTTCATTTCTTGTTCTTTTTTATACACATGAGAGCTCGTTAAAGCCTTAGGCAATCGCTCTTTCTGCCTGCTTTCTGCGGCGAAATGGCGTTCCGTCGGCGCTTATAATTTCTCCTGTCTTCGCGAGTTCTTGAATCTGTAGAATTTGAAGGCCCCGACAATTATCAACACGACCCCGATGGCTATGAGGGAGCCGCACACAGCGTCCACGACGACGAATGGCAGAGTGACCCCTTTCCTCACTTCCTGGGCCGTCGCCTCGTCGACAACGGCGCTCTCGTTGACCCACAGGATGGGGAAGATGACCTCAGGCACATTCTTGAAGGAGGGAAACTGGCCATAAGGCTTCAGAGGAATATTAATCTGGATTTTCTTGGCCGCCTTCATGGTTACCCCCGTCCTAGGCTCGACGTCCAAGAAAGTCTCGTGCTCCTCCTTCCTCGGGTCGAGTCCCACGAGCTTCGCCAGTTCGACCTCGTCTCCCTGGTAGAAGTGGGGCGTCGACATCACGATTGGGGCGCCCATAGCACAGGGAGCCATGTTGAGCATCCCGGCACCCAGGCAATGGTCGATATCCGGAGTACAGTAGCAGAGGTTGTCGTGGTTAATGAGGGGGTCCTCCAGCATGTCTCGGGGCGGGATGAAGCGGTAGACGTGGATGCCGAAGTGGTTGCGGTCCTTCTCGTAGGTCAGGTACAGGGATCTGCAGAGTTCCGAAGTGTAGAGCCTCAGCACCGTATCCCTCGTGACTTCCGGCGGGTACTGAGAACCATCTGTGCCGTTGATCATGTTGCAATATTGATCTCCATTCCAGTAATCAAGTTCAGTCTGACCTTTCCATTCCACGATGTACTGGTAATCGTCCATTCCTCTGGCACCTGTATTGACCTTGTATGTGCCGTCGTTAGTGTTGTTACGCCCATAGAACAACCCGAACTTGTTCTCGGCAAGCCATTCGGGCGGATCCAACCCGAGCTTCTCCAGCAACTCGTAAATCGTTCCGTTCAAGCCCTCGGTCATCTCCAAGCCGGGGATGAGGGAGAAGTCGAAGTTAAATTCCGGGAATTCGAAGCCGGCGAAGAGCAGCTCGTCGATCGTGTGGACTTCGAAGAGCTCGAAGCCGCGTTCGATTTCCGACCAAATGACGCCCGAGACGAG
>58152 ENA|GEME01058153|GEME01058153.1 TSA: Penaeus monodon WSV_Locus_1_Tr_14692/20090_Len_1825 transcribed RNA sequence.
CGCGGCGGACAGGTGTGCACGTGGCGCTTCCCTCGTGCCTTCGTCACCGGAACTCGCTCGGCCAGCTTCCATTTATCAGTCTCATTTCCACAACAAACACCGGCCGGATAGTTTTCCGTGTTTGTGTCAGTGTGGCTTTGTTCCTCGTGGCGGGAGGAGGTTGGGTTACACGTGGCGGCTGTTGGGGCTGACGGCGTGACGTGAGGCGCCTCGTGGTCCGGCGGAACAGGAACGTGTTTTGGCGTTTCGTCCTGACGTGGGAGCGGGCGCTGAAGGGGCGATGTGTCGGGGGTGAGCCGAGTTGTGTTAAATGTGTGCGCTTTCAGTGTGAGTTGCCGATTTTTAAGCAGACAAGATGGAACGTCACCGAAGCAAACCGATGTATCCGGAAGAGGAAACCACAGAAGACGAGGAGGAGGAGGAGGAGGAAGAGGAAGGGGAAGAGTATCTTCCGGAGGAGGAGCTGGTAGCTCGAGTTCGCACCAAGAGGGTGAGGTGCTGCGTTTGCCAGAGCGACGACGAGGGCGAGGTGGGGCACGCGCTCGGCGAGGCGAGCGACCTGATGGGCACAGCAGCACCCAGCAGGAGGAACAGGAGGTGCTGCTGCTGCTGTCGCTGGCGCTGTCTGCTGATAATGATGATGCTGAGTCTGCTGACCTTGCTGGCTCTGTGGGCGTGGTGGGATAACGCCGTGCACAGCGCCGTCGTGGGCGCGCTGGTCATGAAGGAGGGCTCTCAGAAGGACGACGTGTGGAGGAAGTCGGAAATCAGGGTCCTGTACAGCGTCCGAGTGTTCAACCTGACGAACCCGAAGCAGTTCATGGCCGGCGATCGGCCGAGGGTGCAGGAAATCGGCCCTTATGTGTACACCATGAAGGAAGTAAAAGAAAATGTGGTTTACCAAGCGGACGGAACCGTGCGCTATCAGGGCAGGCCACTCTACTTCTTCGAGCCGGAACTGTCCGTCGGCTCGGAGGACGACGTGGTTTTCACGGTCAACATTCCCTTCGTCAACGCCGCCGACATGGTGAAGGGCGATGGGGCCGCCAAGACCATCCTCAAAATCATCAAGAAAATCCACGGGTTCGAGACGCTCAGGCAGCTCACCGTCGGGGAACTGCTGTGGGGCCACAAGTCGCGCTTCCTGGACTGGGCGAGGAGGCTGCAGGAGCTGCCGTACCCGCACCAGCTGTTCGGCCTCCTGACGGGCCTCAACAACACCCTGCAGCCGCCCTACGTGATGCACACCGGCGAGGGCGACCCGAGCAAAATGAACAAGATAATGGCGTGGAACAACCATGAGCGTCTCGATTTCTGGTTCGACGACGTCTGCAACATAATACGCGGGACGGATGCCAATGGCTTCGCTCCAGGCCTGTCCGTAAACGATACCCTCTACATATTCAATGGGCAGCTGTGTCGCTCGATCCCCCTGGTGTACAACAGCACCGTCCAGAGCGGCGCCCTCGAGGCCTACCGCTTCGTGCCGCCGGAGAACATCTTCTCCTACGGGCGAGCCAACCCCGAGAACTCGTGCTATTGCGGCCCTCAGGGGTGTCCTCCGAGGGGCGTCCTGGACATGAAGCCCTGCTACTTCGGGGCTTCGGTGGGCTTCTCCTTCCCTCACTTCTACAACGGCGACCCGAAACTCCGTCACGTGGTCAGAGGCCTGAGACCGGACGAGAAGAAGCACCGGACGGAGTTCGACATCTATCCGGACCTCGGGGTTCCTCTGCGAGTGAAGCTCCGCATGCAGATGAACGTGATGCTGGACCGCAGCCAGGCCCTTGAGCGTGCCCGCCACTTCGACGTGGTCCTCCCCATC
>60364 ENA|GEME01060365|GEME01060365.1 TSA: Penaeus monodon WSV_Locus_1_Tr_4181/20090_Len_2095 transcribed RNA sequence.
GCGCTCGTGACCGCGGTCCTGGCGGCGTGTCTTGGCGTGGCGATGCTGGCTGGGGGTTACAACGCCCTCTTCGACGCTGCGTTCAAGTCGCAACTAGAAATAAAGGAAGGCTCCAGATCGTATGAAATCTGGAGGAAGACGCCATTCCCTCTGATCCTGAAGGTTTATCTGTTCAACATCACCAACGCCGAGGCTTTTGAGAAGGGAGCGAAGCCCGACCTGCAGGAATGCGGACCCTATGTGTGGAGAGAATACCACGAAAAGAAGAACATCACCTTCAACGCCAACAACACCGTCACCTATTTCCAGCAGCGGTGGTGGATTTGGGACGAGGAACTGTCGGCCAATAATTCACGAGATGATGTCATTGTCACTCTCAATACAGTACCTGTGGCAGCAGCATGGAATGTACACGCTAGTGGATTTCTCCTTGGTATGCTGAATGGCATATTTAATGCTGTCAAGGAAAAAGCCATTATCACCACCACTGCTGAGCAAATCCTTTTTACTGGTTATGAGGATCCTGTGCTGGATTGGCTGAAAGAACACCCACCATTTTCAGAGTTTACCAGCTACGATAAATTTGCTTGGTTTTATGGTCGTAATTTGACAACATACTATGATGGGTTGTTCAACATGAAAACTGGAGTAGACACGCTTGAAAACTTAGGCAAGATTGACTGGTGGAACAAGACACGATCAACTCCATTCTTCTCTCCTCCATGTAACAGTGTCACTGGCTCTGCTGGTGAGATGTTCCCTCCTAACCAGAAACGAGACCATGTTATCATCTACAGTTCTGACCTTTGCATGAGTGTGAAGTTACATTACAAGGAGAATGTAACTAATGATGGAATAAAAGGCTACAGGTTCTGGGGTAGTAATACCACCTTTGCAAATGGCTCAGTTGTTCCAGGCAATGAATGCTACTGTGTCAAGGATACTTGTGCTCCAACAGGGTTGCTAAATGCAGAGTCCTGTAGGATGGGTGCTCCTGCCTTCATCTCCTTCCCGCACTTCTTTAATGCCGATCCATACCTCCTAAACATGGTCAATGGTCTAAAGCCAGAGGAAGAGAAACATGCTTTCTACATGGATATTATTCCGGAACTGGGAACACCAATGAATGTGGCAGCAAGAGTACAGATCAACATCCGCATCCAGCCATATGAAGGAACAGGAAAGTTCCATTTCCATCGCATTGACATCCTGAAGGACCTGCCAAATGCTTACCTGCCCATGCTGTGGTTCGAGGAGAAGGCTGAAATGCCCCCAGACATGGCTCCTTCAATCAAAACTCTTCTCTTCCTCTTAAACACTCCAACATTAACCATTGTCTGGTCTCTGTTAGTGGCTATTGGGGTCATAGTGGTGATTGGCATTCTGCTGGACCACTGGCGACGACATCGGGCATACGATCCACTCCTTGATCCTTTAATGTAACAAAGAGTGAGAATCCTTATAAATGACTTGATGTAAGAGCAGAAAGTCTCTTTGATATGAAGGAATTTTGCCTATTTATGCTGTGACAATTTTCAAACCAGTATTTTTTTTATAAATTAACATTTACCAATTTTTGTAAGGCTCTGTCTTTGGATGGAGAAACTTAGTAAGGAATCTTTAGAATTGTATTTTTAATGCAAATGTTATGTATATTACTAGAGCAAATAAAAACCTAGTTAAAAGAAAGGGGTGAAAAAAGGAAACGTTTGCAATGTTCGGTCACAAATTTGAATTGTTACATGCAAATGGGATGAAAGAGGCTTTTTCTCAAGTGTTTTGTACATCATATGTAACCAATGAGTGTTTAGCACATGTGATATTTGTTATGTAAGTGATATGACTTAACTACATTTGTGGCATATTGAGTCAAGTGAGTGTGAAAGCAGATTCATTGTTATTTGTGAAATATAAAGATTATTAAACAATTTCTTGTACTTTAACATATATAAAGAATGGTTGTTAGTGTTTAGTACTTTAGAGATATCTGAGTACATGTCTGAATGTCAGTCTAGTCAAGACTATACAGTGTCTCCAAATCACCATGATTTATACACACTTTTATACTAAAGGTTAATGCATTTATTCATAAAAG
>4432 ENA|GETD01004433|GETD01004433.1 TSA: Litopenaeus vannamei c6638_g1_i2 transcribed RNA sequence.
AGCAGTTGGCCGACCATCTCCTCTGGGACTCCGGCTGCCACTTCGAACCACATGAGAGGCATGTACACTTCGGGGACTTCACTTAAGATGTCGATCTTGCCGCGTCCAAGGGCGTTCCCAGGATAAGGACGAACCAGCATGTTGATCTGCATCCTCGCCGCCACCCACATGGGCGTCCCCAGCTCCGGAATCATATCCATAACGAAGGCGTGTTTGTCTTCCTGCGGGTCGAGTCCTTCCACGGTGTCCAGGAGGTAGGGGTCGGCGTTGAGGAAGTGCGGGAAGGAGATGTAGGAGGGGGAGCCCATGCGGCAGGACTCGCCGCTCAGGAGGCCAGTCGGCGCGCACGTTCCCTTGACGCAATAGCACTCGTTCCCGGCCACGACGCTCCCGTTCGCGAAGGTGAGGTTGCTGCCCCAGTACC
>14613 ENA|GETD01014614|GETD01014614.1 TSA: Litopenaeus vannamei c22146_g1_i1 transcribed RNA sequence.
GCCCGAAATACCGTGGGAATCCTCGATCTCCTCCTTGTAGTGCAGCTTCATGGTCATGCACAGATCCGAGCTGTAGAACTGCACGAAGTCCTTCTGCAGGTTGGGCGGCCACATCTCGCCGGCAGAACCCTCCACGACGTTGCAAGGGTAGTCGAAAAACTGGGTCTCACGGGTTTTATTCCACCAGTCGATGGCACCTAAATTATCGAGAGTGTCTTCGCCTGTCATCATGTTAAACTGCCCATCGTAAGACAGAGACAAGTTCCGGCCATAGAACCATCCGAATCTGTCGTAATCCTTAATCCCCGGAGGAATAGGAAGGATTGGGAGAATAGGATGATAGGGCCCGGTCTCGTTCATCACGTTGTCCTGCACCCAGTCTAGGATGGGGTCCGCATATCCGTCGAAGAGGAGCTCCCCGGCCGGCACCGCCACAATGAGCTCTTCCCCAAGGTCGTTGATCATCTTGTTGAGGTTGTTGAGGGCGGGGTTGAACTTCCTGACGCTCCAAGCTGCCGACACAGGGATGGTATTTAAACCAACAATGATATCATCAACCGTATGATTGCCAGACATCTCCGCATCCCAAATCCACCATCTTTGCTGGAAGAAAGTCACCGTGTTGTTGGGGTGGAAGACAATCTCCTTCTTCTCGTGGTATTCTCTGTAGCAAAAAGGCCCCACTTCTTGCAATATAGGCTTTGCACCCTTGACAAACTCATCGGGATTGCTGATGTTGAAGAAATAGACTTGCAAGTAGAGAGGCATAGGAGGTACTCGCCACATGTCGTAAGATGCTGAGCCCTCTGCAACCGCCATTTGCGATTTCATAATAGCGTCGAACATGGCCTGGTACCCTCCAGATACCATAACGATACCCATGACA
>33429 ENA|GETD01033430|GETD01033430.1 TSA: Litopenaeus vannamei c38084_g1_i1 transcribed RNA sequence.
TTTTTTTTTCTTTTTTATCGAATTTTATTGACAATCAGATACAGACTGTACAAGAGACAAGAAACATCTTATCAGAATCTCGATAAGCAGAGGCCCCCTGGGTGAAAGGGGGGAGTACAAGGTCCATCATTTCACAGAAATAAATAATAAAACGCATTTCACTTTGGCTCTGAGCATTTTATAGCGTCTGACGGATTTTCTAATCTACTTACTGGCCCTCCATGAACTCGAGAAAACGGTTCATCACGCACACTTTGAAACGCACTGTTCTCTCACTATAAAATCGACACATATCTGCTTTTCTTATATATACACTATGGATTCAGACTCTCACTGCGCCCCTGGGATAACTGTGCAGCGTCTATGAGCCTGACGATAACACATACTTCATCACACTTCTGACATACCACGAGAGAGCTGTCACTATATCACCGGGACCGGACACCATAACCACAGCCGATGGCACTTTACTTTTCGCTACAGTGTGGTTGGGTTTGTGAGGTTCGGCACCACTATCGCACACACTGGTTGACTACTAACACACTCTATATACATATATTTCTTTCATTCTCTCTTTCTAGCTGTAATTCGCCGTGTTCAATTTCTCACTGACACCGTTCTCCTTGTCCCCCTCCCTCCCGCGTCTGTTTCTGAGGGCGGCGCCCTTCTCGCCCGCGCCCTTGCCCCTGAGCGCCAGCCCGACCTTCACCGCCGCCACCACGAGCAGCAGGATGCCTAGGCCTACCAGCACCCAGGTTCCTACCGTGACGAGGGTGAAGGGCAGGGTGAGGGTGCGGTGGAGGGCCTCCGTGCGCTCGAGAGGCACCACGGCACTCTCGTTCACCCACAGGATGGGGAAGATGACGTCAGACACGTTCCTGAAAGAGGGGAGGTTGCTGTAGCGCCTGAGGGGCATGTTCACCTGGATGCGCTTGGCCGCCCGCATGGTCACGCCCGTGGTCGGCTCCACGTCCAGGTAGGTCTCGTGCTCCTCGGCGCGGGGGCGGAGGCCCTCCACCTGCTGCGCGTCCTCGGGGTCGCCCTGGTAGAAGTGGGGCGTGGACATGACCACGGGCGCGCCCTTGCGGCACGGGGACACGTTGATCATGGACGCCCTGCACGTGAAGTCGTCGGTGCAGTAGCACTTGTTCTCGGGCGTGTTGGCCAGCAGGCGGTCGGGCAGCACGTACCTGTAGAGGGTGACGGGGCCGTGGCTCACCTCGCGCTGGAACTCGGCGAAGATGGAGCGGCAGAGCTCGGCCGTGTAGAGGCGCAGCGGCCTCTTCTTCAGCACGGGCTGCGGGAACTGGTTGCCGCTCGTGCCGTTGATCATGTTGCACGTGTTGCCCCCCCACAGGTCCTTCTTCCAGAACTTGACGTCGCCCTCGCCTCTCCAGCTCACGATGTTCTGGTAATCCTCCATCCCGTTGACGCCCGTGTACACCGTGTAGTTGCCGTCGTTGGTGTTGTTCTTCGGGTAGAAGAAGCCGAACCTGCCCGTCATCTGCACGGGGTCCTTCGTCAGGGCCCCGATGCTGGACAGCATGGGCTCGCGGTAGCCGTGGAAGAGCAGCTCGCCCACGGGCTTGGTCACGAAGGGCTCGACGCCGAAGCGCATGAACCACATCTCCACCAGCGCCTGTACGCCGCCCGAGAACTGGGAGAAGCGCGAGCCCAGGCTCATCATGACGGCGTTGATGGTGGTGATGCGGTCGCTCTCCGAGAGGCCCTCCGACAGGTCCTCGCGGAAGATGAAGGTCTTGTTCTGCAGGTACGTGACCGTGCCCTTCTCGTCGTCGAACTTCAGGTCGTACTTGAGCTGCTTCTCCGCGTACGTGTAGGGACCCACTTGTTGCAGCACCGGCTTGGCGCCCTCGAGCACCTCTTCCTTGTTGGTCAGGTTGAAGAGGTAGAACTGCATGAATATCGGCACGGGCGGCGACTTGAAGGACTCGAGCGTCTTGGAGCCCGGCTTAAGCATCAGCTTGTTGGCGAGGATGTTGTTGAACACGCTCTGGAACTTGGCCTGAAAGCACAGGCTCCCGACGATGAGGACGACGCCCACCGTCACCAAGATCGCCACTTGGATCTTCACATTCATCTTGCCTGAGGGTTGGTCGTGACTTCGAAGCCGCTATCACAGAATCTGCTTATCGGTAGTATGCTTTCTTTGCTTGCCTTTCTAAAATCGTCTCACCATTCTTTGAGACCTGTAATTCGGTTGTGAATTCACAGTACAGTATGTAATATTTCTGTATGTACAGCTTTTATCCTTCCACACTGCTACAAATAAGTCATCACAACGCAACACACTGCCCGAACACGTTCATCACCTGTCGCATCACCACACTCTTACAGACAAGTCTCCTTTTTTCCACACGCGCGCCACTGCAACACTACAGCCACTTCTCTCGCGCTCAGGCCACACGTCGCCGTCTCACGAGGCTCCGCGCAGGTGACAGAACCCGCACCAAAATACCCTCCAATCCACCACACCTGGTAAGTGCGGCTCCACGTGGATCCGGCCGAGAGGCGCGCAGCGGACGCATGCTTCCCCACACGCGCGCTCTCTCAGAATGGCTGTGGTCGCTGCGCCGCGCGGTGTGTGGCGGCGGCGGCTGAGGCAGTGGCAGCGAGGAGAAGGAGGAGGAGCAGGAGCAGACACGAGTGCAGCGACGCCCCCCTAAGCCAGTCCGAAGCAGCAGCGAGTCTCCGCCA
>33596 ENA|GETD01033597|GETD01033597.1 TSA: Litopenaeus vannamei c38175_g1_i2 transcribed RNA sequence.
GCGGTCCAGCATGACGTTCATCTGCATGCGGAGCTTCACCCGCAGAGGAACCCCGAGGTCCGGGTAGATGTCGAACTCCGTCCGGTGCTTCGTCTCGTCCGGTCTCAGCCCTCTGACCACGTGACGGAGTTTCGGGTCGCCGTTGTAGAAGTGGGGGAAGGAGAAGCCCACCGAAGCCCCGAAGTAGCAGGGCTTCATGTCCAGCACGCCCTTCGGAGGACATCCCTGGGGGCCGCAGTAGCACGAGTTCTCGGGGTTGGCTCGCCCGTACGAGAAGATGTCCTCCGGCGGCACGAAGCGGTAGGCCTCGAGGGCGCCGCTCTGGACGGTGCTGTTGTACACCAGGGGGATCGAGCGGCACAGCTGCCCGTTGAATATGTAAAGGGTATCGTTAACGGACAGGCCTGGAGCGAAGCCATTGGCGTCCGTCCCGCGTATTATGTTGCAGACGTCGTCGAACCAGAAATCGAGACGCTCATGGTTGTTCCACGCCATTATCTTATTCATTTTGCTCGGGTCGCCCTCCCCGGTGTGCATCACGTAGGGCGGCTGCAGGGTGTCGTTGAGGCCCGTCAGGAGGCCGAAGAGCTGGTGCGGGTACGGCAGCTCCTGCAGCGTCCTCGCCCAGTCCAGCACCCGCGACTTGTGCCCCCACAGCAGTTCCCCGACGGTGAGCTGCCTGAGCGTCCTGAACCCGTGGATCTTCTTGATGATCTTGAGGATCGTCTTGGCGGCCCCCTCGCTCTTCACCATGTCGGCGGCGTTGACGAAGGGAATGTTGACCGTGAAGACAACGTCATCTTCCGACCCGACGGACAGTTCCGGCTCGAAGAAGTAGAGCGGCCTGCCCTGATAGCGCACGGTTCCGTCCGCTTGGTAGACCACATTTTCTTTTACTTCCTTCATGGTGTAAACATAAGGGCCGATTTCCTGCACCCTCGGCCGATCGCCGGCCATGAACTGCTTCGGGTTGGTCAGGTTGAACACTCGGACGCTGTACAGGACCCTGATTTCCGACTTCCTCCACACGCCGTCCTTCTGAGAGCCTTCCTTCATGACCAGCGCGCCCACCACGGCGCTGTGCACGGCGTTATCCCACCACGCCCACAGAGCCAGCAAGGTCAGCAGACTCAACATCATCATTATCAGCAGACAGCGCCAGCGACAGCAGCAGCAGCAGCTTCTCCTGTTCTTCCTGCTGGGTGCTGCTGTGCCCATCAGGTCGCTCGCCTCGCCGAACGCGTGCTCCACGTCGCGCTCGTCGTCGCTCTGGCAGACGCAACACCTGACCCTCTTGGTGCGAACTCGAGCCACCAGCTCCTCCTCCGGCAGATACTCCTCTTCCTCTTCTTCCTCCTCCTTCATCTTGTCCTCTTCTTTATCCTTCTTCTCTCCCTTCTCTTGTTCTCCCTGGCAGGATGAGATGCCAGAGATGTTGGACATGTTTGAGTCCTCTCCCCTGTGCTCCATCATGGACCTCATTGCCGCATTGTAGATTCTCTTGCGGGCAACGCTCCTGCGCAGTTTTCTGATCCTGGCATCCAGCTTCCACTTCTCCGTCTTTAGACCGTTGTGTCTATCAAGTGACTCTTCGATCTGTCGCACAACTGCCTTGTTCTGCAGGAGCTCATTGCACACATAGGCCACAATCTCACTCTTCTGAGTCGGATTGAGGGCGAGGAAGGGCAGGTGCATCAGCCACTGGGACATCTTGTAAGCATCCATTTCTGCCAATTTTGCATCCCATTCCTGGGCCTTTTTGGGGTTTTCGCGACGCTCCTTCTCTGTGCCCAGAAGACCATGTATGATGCGAACCTCTCCTGTGGCATTGGCATTCAGGTAAACTCTCAAGATCTCGGAAATGTTGGCGTGCGTGATATCAGCTCTGTTTAGAGTCTGGCCAAGGATGGTGGTATGCCGCTGTGCAGACGGGATTCCTGGATCTTCAATGGCACATACAAGCAAGTGAGACAGCACACTCAAAAGCTCCTCCTCGCTTTCATTATCATTCAGGAGAGCCATCTGCAAGCTCTGAATTGATGGTAGTGACTCCATGTCAAACCCTAAGGTTTCCCCAAAATTGTGCAGGAATTCGAAAACCATGAGGATGTTTCCAAATGCCTCCGGGGGCAGTCTCAGGCCATCTAGTCGGGAGATCTCGGGTAGATCACTGTGGTCCGTCAGTTCCATGTCCTCCTTCACCTCCTTCATAAGCTGGTGGATCTCCCGCGCCTGCAAACGCTCCTCACGCTTCCTTTCTCTGGTTGCCCTTTTCTCTTCCTTCATCTCCTCTCTCCGTCTTTCTCTTTCCTCGTATCTTTTCCTCGCTTCAATGGCACGCACTAGAACGCCATGGTATCTCCTCCTCTCTCGCTCCTGTTCCTTAATTAACTTCTGCTTCTGTTTTTCTTGTTCTCTTTCCTGTGCTTTTCTCAATTGCTCGTAGAGTCTCTGCCGGTTCTCTTCCTCCCTTTGTTTCCGTAATTCCTCTTTTTCCTTCCTGAGTTCCTCCTGTTTCTTTAATCTTTCCTGTTCTCGCTGTAATCTGTTCCTTAATTAACTTCTGCTTCTGTTTTTCTTGTTCTCTTTCCTGTGCTTTTCTCAATTGCTCGTAGAGTCTCTGCCGGTTCTCTTCCTCCCTTTGTTTCCGTAATTCCTCTTTTTCCTTCCTGAGTTCCTCCTGTTTCTTTAATCTTTCCTGTTCTCGCTGTAATCTGAGTTGTTGTTGTTCTTCTAACTGTGCTCGGTATTCCTTCCGAGCCTTCTCAGCCTCCTCCTCGGCCTCTAACCGCCGGAGGATGGCCTCGGCCTCCACTTCTAGGGCATCTCGG
>34653 ENA|GETD01034654|GETD01034654.1 TSA: Litopenaeus vannamei c38769_g1_i1 transcribed RNA sequence.
CCCACACGACCCACACTCCTTCCTCCCCTTCCTCACTCACTCACTTCCTCCCCTTCCTCCCTCACTCACTTCCTTCGGCAGAAGTTCAACCCGACCAGGAGCCCGACCGTGAAGGCGCCCACCAGAACCATGGTCGAGAAGATGATGTCCATCGTGGGCGTGTTCATGATGAAAAGCAAGGCCTTCAGTTCGGCCGCCATGTCCTTTGGCATCTCGGCGATCTCCTCGAACCACAGCATCGGCAGGTAGACGTCGGGGACCTCGCTCAGGATGTCGATCTTGCCTCCGAGAATACCTCCCTTATATGGTATGACGCGCATGTTGATCTGCATCCGAGCTGCCACATACATTGGCGTTCCGAGCTCCGGTATGACATCCATGAGGAAAGCGTGCCTGCCCTCGTCCGGCGCCAGGCCCTCCACCTGCGCGAGGAGGAAGGGGTCGGCGTGGAGGAAATGAGGGAAGGAGATGAACGCAGGAGAGCCCATGCGACACGACTCGGCGTTGAGGAGACCCATAGGAGCGCAAGTCCCCTTGACGCAATAACACTGATTTCCCGGTACAGTCGAATCGTTAGCGAAGGTGAGGTTCGTCCCCCAGAACCTGTATCCTGGGAGGCCGTTGGGGTCGCGTGCATCCTCCTTGTAGAAAAGTTTCATGGTCATGCACAAATCGGGGCTGTAGAAATCGACAAAATCCGGCTTGAGATTGGGCGGCCACATCTCCCCCGCAGACCCAGAGACCCGATTACAAGGGGCGTCGAAGAAATCTGTCTCGCGCCGCCGATTCCAGAGGTCGATTTTGCCCAATTCGTCTAAATTGTCTTCTCCGGTTTTCATGTTGAATTCTCCGTCGTAAGTGAGCGATAGATTACGGCCGTAAAACCACCCGAAGCGATCGTAGTCGGTGAGTCCGGGCGGAATCGGCAACAGATCGGTCATATTGTGCAGACTCCCGTTTTCTGCGACCATGTTCTCCTGCATCCAGTCCAGCAGCGGATCCTGAAATCCATCGAAAATTATCTCGCCGGCGGTGGCTCTGACGATCAGCTGTTCGCCCAGGAGGTTAAACATGGCGTTGAGACTGCTGAGGGCGGGCTTCAGGGATCGCACACTCCAGGCCGCCGAGATCGGCACTGCGTTGACGATGGTGATGACGTCATCCCTCGTATTATTGCCAGACATTTCCTGATCCCAGTGCCACCACCGCTGCTGAAAGAAGGTCACGGTGTGGTTGCGGTGAAAGGTCAAGTTCTGTTTCTCGTGGTATTCTCTGTAGCAGTACGGGCCCACCTGCTGTACAATAGGCTTCGCTCCTTTCTCAAATTCATCTGGATTGGTAAGATTGAAGAAATATAGACGTAAGAACAGCGGCACGGGAGTTAGGCGCCAAATTTCATAGGCTCGTGATCCTTCCGTCACCTGCATTTGCGACTGCAACACCGAATCAAAGATGGCGTCGTAGGCCCCGACCAACATGGCGAAACCAGTCCCGGCAGCTAACAGGCTGAGGACGAGCAGAACGATGTGGCACACTGACATTTTCTTCCGTTTTGGGCTCGATTTGAAGGACTGAGGAGTACTCTCGCCTGGAGAACTGCTTTCTTGCACAGTAAAAGCAGTGTTGTC
>39938 ENA|GETD01039939|GETD01039939.1 TSA: Litopenaeus vannamei c41364_g1_i1 transcribed RNA sequence.
GTCGAAGGTGTTTATTACAATAATTCAAAATGGCAGAAAGGTGATGTCACAGCTGGTGGTCCTATGTTGCAAATAAATCCGCTTTCGAAATGTTGTTAAGGCTATTTTCAGGTCTGTCCCTTCCTGTATGGTCGAAGTTTATGCGAGAACCAGAATTAACCAAGAATAATCAACCACATGATACTGTTTTTTTCTTCCTCTCGCTGTTGAAGGACTTTTCACAACATGGTCAAGATCAACAGTCAAAAAATTAAGCAAGAGATTGTATAATGTTTATTATGATATAAAGACTGTAAAGACAAAACGTTGTTATAGCTTCTTAGAAACACACTAAGGCACTGAAGGCACTGAACAGGAGACAGATGCGAAAGTCACATTACCTTCTTCGCAACAATATAATTTGTTTCACTATTTTTACATTAAACTGGCTATTAAGTCTGAAAAATCATACCCGAGGCACCAATTCACATCCCATATTCAGAGAATATTACGCATACTTGATTTTTTTCATCCTTATTTATCAACAAACTCTACATTACCTATTACACCTGGAAGATTTAAGTCTTAAATGATACAAATGAAAACAAGCATCGAAACCATTGGTGTGCAGAAGGGAGGGGGGTGGGGGGGGATGGGGTTGTGGTCCAGGGCATCCAATTAGAGGGGGTTATAAGATTGTGATTTTAAAATTTATTTTTAAATCAAATTAAGCGTTTATTTCTTGCTTCATATGTACTTACATATTCAAAATCTCTCCTTTTCTCATATTTCTCAGTACTAGGCCTTGTACTCAAATTTTGGGGCATACAACCATAAAACCAGACTTCTACACGCCACTGATTAAAACTAACTTGAAGCATTTATTCTGTATAAACTTTGTACCATTTCTATATTAGCAAATATAGTTCATTTTGGATCATCTTTATATCAAAAGCATTTATGTATACTTCCATTTGCATGTGTCACTGTTCCCTCCAACACTTCCTAGCATATTAAATATATTCCAACATAATATACCCTTCAATGGGATATCTTTATTCGTCATATACTTCAATTACCTCAGTCCACCTCCCAAAAATTAAACTTCAAAGAAATTAACATTTTTTTTCTACCATTCACTTCTTAAAATCAGACTAACAACATGCAAACTATTCCCATATGAAACAACCACCCCATCAGAAGTCAAGTTCTATCATTTGATTATTTAAAACTATTTGCAGTCATCTAATTTATATGACCAATAGACAAATGATTAAGGTTTTAAACAAATAAATAATGTGTTATACATCAAAGCCAATAAACAAAAGGCTTGGCACAACATAGTATATTCCAATGGCAAGTTATAAAATGGATTTACAAGCTCCGGTCTTAGTGTCGAATTTTCATTAAAAAGTTATGATGGGGTCTTGAAGATGTGGGTTTAGATAATTTTTAAAAAATAAGTAGAAACAGTAATATCACAATCAATATTTTCTTAAATTAGTATCACCTAGATCTGCCAATGCAACACTAAGGACCCATTAAGTATATACATTTTCTACTGTTTGAACATGTAAATAAAACAAATAGAACATATATTATACTTTTATGAATAAATGCATTAACCTTTAGTATAAAAATGTGTATAAATCATGGTGATTTGGAGACACTTGTATAGTCTTGACTAGACTGACATTCAGACATGTACTTGGATATCTTTGAAGTACCAAAACACTAACAACCATTCTTTATATATGTTTAAGTGTAAGATTGTTGAATTAACTTTATATTACACAAATAACAAAGAACCTGCTTTCACACTCATTTGACTCAATATGCCACTAATGTAGTTAAGTCATACCACTTACATAACAAATATCACATGTGCTAAACACTCATTGGTTACGTATGATGTACAAAACACTTGAGAGAAAAGCCCCTTTCATCCTATTTGCATGTAACAATTTAGATTTGTGACCAAACATTGCAATGGTTTCCTATCTTTCCCTTTAAACAACTAGGTTTTTACTAGCTCTTGTAATATGCATAATATCTAATTAAAAATACAATTCTATATTTTCTTTACAAAGTTTCTCAATCCAAAGACAGACCTTTACAAAAACTAGTACTGTTTATTTATAAAATAATACTGGTTTGAAAATTGTCACAGCTTCAATAGGCAAAATTCCTTCATATAAAAGAGACTTTCTGCTTTTACATCAAGTCATTTATAAGGATCCCCATTCTCCACTACATTAAAGGATCAAGGAGTGGATCATACGACCGATGTCGTCGCCAGTGGTCCAGCAGAAGGCCAACTACTACTATGACCCCAATAGCCACTAACAGAGACCATACAATGGTTAGTGTTGGAGTGTTCATGAGGAAGAGCAGAAATTTGACTGAAGGAGCCATATCTGGGGGCATTGCGGCCTTCTCCTCGAACCAAAGCATGGGCAAGTAAGCATTTGGCAGGTCCTTCAGGATGTCAATGCGGTTGAAATGGAACTTTCCTGTTCCTTGGTATGGCTGGATGCGGATGTTGATCTGCACTCTTGCTGCCACATTCATTGGGGTTCCCAGTTCCGGAATAAGATCCATGTAGAAAGCATGTTTCTCTTCCTCTGGCTTTAGACCATTGACCATGTTTAGGAGGTATGGATCAGCATTAAAGAAGTGCGGGAATGAGATGAACGCAGGAGCACCCATCCTACAAGACTCAGCATTTAACAACCCTGTTGGAGCGCAAGTACCCTTGACACAGTAGCACTCATTGCCAGGAACAACAGAGCCATTTGCAAAGGTGGTATTACTACCCCAGAACCTGTAGCCTTTTATTCCATCATTGGTTACATTCTCTTTGTAATGTAGCTTCACACTCATGCAAAGATCAGAACTGTAGATAACAACGTGGTTTGGTTTCTGGTTAGGTGGGAACATCTCACCAGCTGAGCCAGTGACATTGTTGCAAGGAGGAGAGAAGAATGGTGTCGCTCGTGTCTTGTTCCACCAGTCAATCTTGCCTAAGTTTTCAAGTGTGTCTACTCCAGTTTTCATGTTGAATAATCCATCGTAGTATGTTGTCAAATTACGACCATAAAACCAAGCAAATTTATCGTAGCTGATACCACTTGCAAATGACGGGTGTTCTTTCAGCCAATCCAGCACGGGATCCTCATAACCCGTAAAAAGGATCTGTTCAGCCGTGGTGGTGACTACAGCTTTTTCCTTGACACTATTAAACATGCCATTCAACATACCAAGGAGAAATTCACTGGTGTGCACAGCCCATGCTGCTGCCACTGGGACGGTGTTGAGCGTGACAATGACATCGTCTCGTGAATTATTGCCAGATAGTTCCTCATCCCAAACCCAATACCTCTGCTGGAAATAGGTGACTGTGTTGTTGGGGTTGAAGGTGATGTTCTTCTTTTCACGGTATTCTCTCCACACATAAGGTCCACATTCCTGAACATCGGGCTTGGCTCCCTTCTCAAAAGCCTCGGCGTTTGTGATGTTGAAGAGATACACCTTCAGGATGAGAGGGAATGGCGTCTTTCTCCAGATTTCGTACGATCTGGAACCTTCCTTGATTTCTAGTTGCGACTTGAGCGCGGCGTTGAAGATGGCGTTGTACCCCCCGGCCAGCATCGCCACGCCCAGACACGCCACGAGGACCGCCACCACCACCGCCGCCACTCTGCACCCGGACATCCCTCCACATCGGCCCATCGCTGCAGGGTCTTCGGCTGCTCCTCCTTCGTCCTGCGGGGAGTAGTGGGGTTCTCCGGCGGCCGCTGCAATGCCGTTGTCAGTCTCCAGTCCGGAGCCTGTAACCTCTTCTCCGGACATCTGGGAGGCGTTTGACAAAGGATCAGATACTGGAAGAGGTTGACAACTTCTGTTTACTTCGTTTCCTGGCCACCAGGGGGATAATTACGTAGCCATGGCAGTAAGGACGCTGGGAATACAGTCCTGAATTCGATTTTCAGATGGGAATATCCGTTCGTAATTTGAGTTTGGGGGATACAGATGTGATCCGTGTTTGCTGGCTTTCAGCGGGTACAATAACACACTCGGAATTCGTAAATGTCACGGTAGTTCTACGTCTGGCAGGCAAGATGCATGAATCAATCCCTGGGAAAAGCAGTCATACCGTCAATGTTATTGAAGATATTTGAAGTCAAAACACTTTCTCTATAGTTCATAACTGTCGGAATTAAATTCGTAAAATGAATGCATCGCAAATTAGATCAGTCACTCTACAGAAAAACACTTAACAAAGCTAGGAACGAAGCACCGGTGAAAGGACAGTAACCCAGCGTGGGTACCAGCGAACCTCCACACGCAGATAACACCGACATTGATAAGACGATAATCCATGTAATAACGAATCGAGGTAATGGAATGGAGGCCCA
>40631 ENA|GETD01040632|GETD01040632.1 TSA: Litopenaeus vannamei c41672_g1_i1 transcribed RNA sequence.
CCTCCTCCTTGTCCTTCTCGGCGGCTTTAGACTGGGCAAGAAAATTACAAGAGGAAAAAGATTTGAAAAAAAGGCCAGCTATATTAAGGCAGATTGGTTTCTCGTCACACTAACTTGTATCACAGTTCGGTTTCTTTTTTTCTTTTTTTTTACACTACTTCATCTTCTACCTCCTCGTTTCCTAGCGTCTAATCAGTCTACAAAATCCGTTTTTCTCAATCACAGAAAACACCAGCTCTTCGACTTTGGTAGTTCAGCCGCCGGGGAGAAAATGGTCATTTCTCTCATTTCTCTCTTTTCTCTTTTCTTGCTCTCTTTTTTTGGAAAACACCTGAGAGCTCGGTTAAACCTTCAGGCAGACTCTGTGACCGGGTGCGTTCTGGCTGGCAGCTGTGGCGAACTGGCGTACTGTTGGCCCTTATGACTTCTGCTGCTTCCGCGCGTTCTTGAACCTATAAAACTTGAAAGCCCCGACGATGATCAGCAGCGCCCCGACGACGATGAGGGTCCCGCACACGGCGTCCACGACGACGAAGGGCAGCGTCACCCCCTTCTTCACCTCCTGCGCCGTCGCCTCGTCCACGAGGGCGCTCTCGTTGGCCCACAGGAGGGGGAAGATGACCTCGGGTACGTTCTTGAAGGAGGGGAACTGGCCGTAAGGTTTCAGAGGGATATTAATCTGGATCTTCTTGGCCGCGTTCATGGTCACGCCCGTTCTAGGCTCGACGTCCAGGAAGGTCTCGTGCTCCTCCTTCCTTGGCTCGAGGCCCACCAGCTTCGCCAGCTCGACCTCGTCCCCCTGGTAGAAGTGGGGCGTCGACATCACGATCGGGACGCCCATAGCACACGGAGCCATGTTCAGCATCCCGGCGCCCAGACAGTGGTCCTCGTCGGGCTTGCAGTAGCAGAGGTTGTCGTGGTTGACGAGGGGGTCCTCCAGCATGTCTCGGGGCGGGATGAAGCGGTAGACGTGGATGCCGAAGTGGTCGCGGTCCTTCTCGTAGGTCAGGTACAGGGATCTGCACATTTCCGAAGTGTACAGCCTGAGCACCGTGTCCCTCTTGATCGGCGGCGGGTACTGAGACCCATCCGTCCCGTTGATCATGTCGCAGTATGTGTCGTTCCAGTAGGTCAGCTCCGTGTGACCTTTCCACTCCTGGATGTACAGGTACTCGTCTATTCCCAAGGCACCTGTTTTGACCTTGTATGTGCCGTCGTTGGTGTTGTTTCGCCCATAGAGCAAGCCGAACGTGTTCTCGGCGAGCCACCCGGGCGGGTCCAGGCCGAGCATCTCCAGCAGCTCGTAGATCGTCCCGTTCAGCCCCTCGGTGGCCTCCAAGCCGGGCACGGAGGAGAAGTCGAAGTCGAATTCCGGGAACTCGAACCCGGCGAAGAGCAGCTCGTCGACGGTGTGGGATTCGAACAGGTCGAAGCCGCGCTCGATCTCCGACCAGATGACGCTCGCCACCACGTTCGGACCCCCGCGAGCCAGGGCGTCGGCTGCGACCACCATGACGGCATTGATGGTGGTGATCTCGTCCTCCAGCGACAGCCCCGGAGACATCTCAGGGACGAAAATGTACGACTTGTTCTGCAGGTAGGTGACGGTGCCCTCTGCGTCGTCCCACTCGAGGTCGTACTTGAGGCGCTTTTCCTCGTAGGTATACGGCCCGACCTCCTGCAGCACCGGCTTGGCCCCGTGGTACCGAATGGCGTCCGGGTTGGTCACGTTGAAGATGAAGAACTGCATGTAGATGGGCACGGGCGGGGACAGGAAGGCCTCCAGGGTCATACCATCCTCCGATAAGGTCAGTATCTTGCTAGTAATGGAATGGAAGATGAGAGGGAAAACGCCGATAAAGATGGAACAGAGCAGGACCAAGACGGAGCCGATCCCCACCAGGATTTTCATTTGCGTCGTCGGGAACATGGCGGCACAGCGACCAGGACGAGCGGGTGGTGCGTGTGTGGTGAGAGTGCAATCTTCCTCTCTCTCTCTCTATGGTGCTACGATCGCATGTGCACAGCCAAGTGTGGATAAGAGAGACGAGAACGTAGCAGAGACTGAGTTATGTTTTTTTTATTCGCCTCTTTTAGTACTGCGGTGAGGTCGGGGAACGTTTGTTTTTAAAGGGTTAACGTTTGTTGATGACGGAAGAGGTACTTAAACGTTCGTTGTTGTTTGTATCATTTATTTATCGAGGACTTTCGTTCTGGTGGAACAAACGACGCGGTCTTCAATTTCAATTATAAATAAACATTCTGGCGTGGCCGTGTATATATGCACGAGTCAGGGGGGCTGTGGTTTGTTAAATATATTTATTTATTTATTTCTGTCCCACTCGCCGGGAAATACGTCGGAGACAACCGAACTTCAACTGTATTCGTCCAGTAACTTGAATTTCCGAACTCCGACCATGCCCTTCCTCAAGCACTTTTTTTAGTTTAAGATCGGGGTCATAATGGTCAAACCCTGCAGTAGACACGCACGACCGCGGAACCAAGGACGTGCGACTACTCCCCAGATCGG
>75091 ENA|GETT01075092|GETT01075092.1 TSA: Meganyctiphanes norvegica TRINITY_DN118674_c1_g3_i11 transcribed RNA sequence.
ATCGTGGCTCTTAAATATATATAAATTTGCTTGGTGATGCTGTCACCTAACCCGGCTTTTGGAGTCCTAGGCCTTATAGAGTATTCAAGAGTGCCCTGGAGGTTCGGTTGTTACTGCCATGAAAAAGTGGTGTCAAAGGCAGGTAGTGCCACATGCAACTAAAACAGTACCAAGAAGAAGAAAATTGTAAACAAAACAATTGTCGGACAGTTTTATGTATACATGCCCTGGAAAACAGTTTTTCCTTCTATTCCCCATAATTGCATAGTAAACCATGATGAACCATGACAAAGTTGTGGATCATACAGAAGACAGTGTAGCTGATGACTCCACACCACTACTAATAACTCGACAGAAGCCTAAGAGAAAATGTTCCTGTTGCATGATCTTCCTGATGATATTGTCCATCCCGTTAATGGGAGGTAGTGCATTCATGCTCGCAGGAGGATTCAAAAACATCTTCGATGCTATTATTAAATCTCAACTTGAATTGAAAGTAGGATCAAATTCATACCCAATATGGAAGCAACCAGAAATGCCTATTTACACAAAATTTTATTTATTTAACCTCACAAATCCAGAAAGTTATAGCCAAGGAGAAAATGCCAAACTTCAAGAAATTGGACCTTATGTTTATAGAGTGTTCTCAGAGAAGGAGAATGTGACCTTCTATAGTAACAACACAGTAAGTTACTATAAGAACAGTTGGTGGGTATTCAATGAAGAATTGTCAGGTGCTCAATCAGAGGATGATGTCATCACTGTACTGAATCCTATTCCTTTGACTGCGGCTCATTCAATTGACAGTGATCTAATGCTCAAAGGCTTGAACTTTGCTTTTAATGCTATTGGTGAGAGTCTTACTGTTACCTCTACTGCAGGAGATATGCTATTTACTGGATTCACAGATCCTTTATTAAATCTTACAGAAGAATTCTCAAAATTTGCTCCACCAGGAATGAAGAATTTTGATAGATTTGCATGGTTTTATCAGAGAAATATGTCAGCAACCCATGATGGATTATGGAATATGCATACAGGACAGGATTCCTTAAATAATTTAGGTAAAATGGACTTATGGCAAGAGAAGAATCATACTGACTTTTTTGATGCGCCTTGTAATGAGCTTAGCGGAACTGCTGGGGAGCTCTTCCCTCCTGGACTCAATAAGACATTTATACAGTTCTACACCTCAGATTTGTGCATGTCTCCAAAACTTTATTTCAAAGAAGAGTTACGAGACAAGTGGGGTGTTCGTACATATCGTTATGCTGCTGATAATCACACATTTTCAAACAGTTCAGTGGTTCCTGAAAATAAATGCTATTGTGTAAAAGGAAATTGTGCACCAACAGGAATGCTAAATGCAGAATCCTGTCAAGTTGGTGCTCCTGCATTTGTTTCGTACCCACATTTTTACTTAGCTGACCCAATTGCTTTGACCAACCTGGAGGGTATCAAAGAACCAGACCCAAATAGAGATATGTTCCACATAGATATGATTCCTGAACTTGGTGTACCTACCCAAGTAGCTGCTAGAGTACAAATCAACTTGCGCGTACATCCATACAAAGGGAAACCTTTTTGTTGGAAGCTTACAACCTACACACCCGGATACTGCAAACCAGGCATCTTTAGTGGTGTCAATATAACACTTGGGAAACTTGATATCTATGAAAATGTGACAGAAAGTTATATGCCAATGCTTTGGTTTGAAACAATAGTTGCTGTACCAGAGGGCATTGCTTATCAGCTCAACACTGTGGCCTTTATAATCAGAACTCCAACAATGACAATTGTATTTTCTGTGATATTAGTACTTAGTTTCTTAATGTTTACAATTACGCTTTTGAAGATTTGTAAAAGTACAGAAGAAAGAAGTGAATATGATGAACTAATTTCAGATGACAGTTTGCAAGAACAGTGCACTAGTAGCAATTATGGTGTATATCAAACATGATAGATTGTTAGAGAAATTGTTCGAATTTTGTAAAATTCAACAAAATGCTGAGAGTACAAGGAAAATATGGAAAGTTGAATTTCAATCTTTTAAAAAAATGGTTATTATGTTTTATGTATTCCAATATAAGGATAAGATAATAACTTTAACTGATTAAAATATTTTCTTCACTTGAGTATCCAGTTGTGCATAATCTGTCATCACATCCAAGTGGGTCTTGTGTGAAGAGACTATTCAACCAAGATCTTTGTCATGAGCTACGAGATAATATGATAATTCTCGAACGTTTATCATTTTGTAATATTCACCAAAGACTGAGTTATGTCTCACTATTGTTCATATTCAGTATAAATATTGACTCTTGTTAATTTTAGTGATAGAAAACCTTTCCATCGTAAGTTATTCATTATAGCGAGGGAACGACCACACAGCTGTTCAGTTTCCTCGCATTATTGGCAAAAATATTACGCTTTGGTTCGGTATGTTCTATTTATGCTAATAATGAAAAGTGGGAATTATGAGACATACATGCCGTATATGAGCTGCAACTCAAGGGATATTGCAAAATAGCATCAAAATCTGCCAAGTCATTTAGCTACATTAGCCGCACAAATAAGGCTACTAAAAAAAATTAGGGAAAAGAGTAATCTTAGGGAGGTTTTCCTTGCGACCTACAGGCAGGGCTGTCCCCATTGGGGGGTGGGGGGAGATAACCCCCCTCCCCCCCAGTAATTTTTCGGAGTTGGTCAGAACCCTCCAAAAATAATGGTGTTTTTTAAAAGAAATTACGACAGAT
>10414 ENA|GEUA01010415|GEUA01010415.1 TSA: Farfantepenaeus aztecus comp47321_c0_seq1 transcribed RNA sequence.
GTAAACTGCATCACGTGTGACCGAGGTGCGTGTATTTTACTTGTGTGAGAAAGAAGAAAGAAGCCCGACAACAACAAAGTAACCTATTTTCCTACAGACACTTCATCTTCGACACCGTTATTTTCCAGAGATTGAATTCCTTCGTTCCTCATCGCTCACAACACTGCATGGCTAACCCTCAAGGTATGCTGCAGGTGAAGGAAATAACACCCAAAACGCATCACAACAGACAAGTCCACGCTGTCGCTAGGCGTGCGAGTGTACCGAGTGTGATGGCAGCGCGTTTTAGCTCGACGGACGCCCGGCAGTGGGTGGGTGACGCTACAAGTTCACTCTCAGTTGCACCGCTGTGTTGAACAGTTGTGACGGAAAAGCTGGGCCTCCTTTCCATTATCTCGAATTCTTGATGCATGGATTATCGCCTTATCAATGACGGTGTTATCTGTCTATGGAGGTTCGCTGGTACCCGCGCTGGGTGACTGTACTTCTACCGGTGTTGCGTTCTTAGCTTTGTTAAGTGTTGTTCTGAAGAGTGACTGATCTCATTTGCGATGCATTCATGTTACGAATTTCAATCCGAAAGTTATGAACTTTAGAGAAAGTGTCTTGACTTCAAATATCCTCAATAACATTGACGGTATGACTGCGTTTCCCAGGGATTGATTCATACATCTTGCCTGCCAGACGTAGGACTACCGTGACATTTACGAATTCCGAGTGTGTTATTGTACCTACTGAAAGCCAGCAAACACGGACCACATCTGTATCCCCAAAACTCAAATTACAGACGTATATTACCATCTGAAAATTGAATTCAGGACTGTATTTCCAGCGTCCTTAGTGCCATGGCGACGTAATTATCCCCCTGGTGGCCAGGAAACGAAGCAAACAGAAGTTGTCAACCTCTTCCAGTATCTGATCCTTTGTCAAACACCTCCCAGATGTCCGGAGAAGAGGTTACAGGCTCCGGACTGGAGACTGACAACGGCATTGCAGCGGCGGCCGGAGAGCCCCACTACTCCCCGCAGGACGAAGGAGGAGCAGCCGAAGACCGCGCAGCGATGGGCCGATGTGGAGGGATGTCCGGGTGCAGGGTGGCGGCGATCGTCGTGGCGGTCCTGGTGGCGTGTCTGGGCGTGGCGATGCTGGCCGGGGGGTACAGCGCCATCTTCGACGCCGCGTTCAAGTCGCAACTAGAAATCAAGGAAGGTTCCAAATCGTACGAAATCTGGAGAAAGACCCCATTCCCTCTCATCCTGAAGGTGTACCTCTTCAACATCACAAACGCTGAGGCCTTTGTGAAGGGAGCGAAGCCCGACGTTCAGGAATGCGGACCCTATGTGTGGAGAGAATACCGTGAAAAGAAGAACATCACCTTCAACGCCAACTACACGGTCACCTATTTCCAGCAGAGGTATTGGGTTTGGGATGAGGAACTATCTGGCAATAATTCGCGAGACGATGTCATTGTCACTCTCAACACCGTCCCAGTGGCAGCAGCATGGGCCGTACACACCAGTGAATTTCTCCTTGGTATGTTGAATGGCATGTTTAATAGTGTCAAGGAAAAAGCTGTAGTCACCACTACAGCTGAACAGCTCCTATTTACGGGTTATGAGGATCCCGTGCTGGATTGGTTGAAAAAACACCCGTCATTTGCAGGTGGCATCAGCTACGATAGATTTGCTTGGTTTTATGGTCGTAATTTGACAGCATACTACGATGGATTATTCAACATGAAAACTGGAGTAGACACGCTTGAAAACTTAGGCAAGATTGACTGGTGGAACAAGACACGATCGACGCCATTCTTCTCTCCTCCTTGCAACAAAGTGACTGGCTCAGCTGGTGAGCTGTTCCCTCCAAATCAGAAACCAGACGAAGTTGTTATCTACAGTTCTGACCTTTGCATGAGTGTGAAGCTGCATTACAAAGAGAATGTAACCAATGAAGGAATAAAAGGCTACAGGTTCTGGGGTAGTAATACCACCTTTGCAAATGGCTCTGTTGTTCCTGGCAATGAGTGCTACTGTGTCAAGGGAACTTGTGCTCCAACAGGGTTGTTAAATGCAGAGTCTTGTAGGATGGGTGCTCCTGCGTTCATCTCGTTCCCGCACTTCTTTAATGCTGATCCATACCTCCTAAACATGGTCAATGGTCTAAAGCCAGAGGAAGAGAAACATGCTTTCTACATGGATCTTATTCCAGAACTGGGAACACCAATGGATGTGGCTGCAAGAGTGCAGATCAACATCCGCATCCAGCCATACGAAGGAACAGGAAAATTCCATTTTAACCGCATTGACATCCTGAAGAACCTACCAAATGCTTACTTGCCCATGCTTTGGTTTGAGGAGAAGGCTGCAATGCCCCCAGAAATGGCTCCTTCAATCAAATCTCTGCTCTTCCTCATGAACACTCCAACACTAACCATTGTATGGTCTCTGTTAGTGGCTGTTGGGGTCATAGTAGTAGTTGGCATTCTGCTGGACCACTGGCGACGACATGGGTCGTATGATCCACTCCTTGATCCTTTAATGTAGCGGAGAATGGGGATCCTTATAAATGACTTGATGTAAAAGCAGAAAGTCTCTTTTATATGAAGGAATTTTGCCTATTCAAGCTGTGACAATTTTCAAACCAGTATTATTTTATAAATAGAACAGTACTAGTTTTTGTAATGGTCTTAGTCTTTCAATTGAGAAATTGTATTTTTTAATTAGATATTATGCATATTACAAGAGCTAGTAAAAAGCTAGTTGTTAAAAGGGAAAGATAGGAAACCATTGCAATGTTTGGTCACAAGTCTGAATTGTTACATGCGAATAGGATGAAAGGGGCTTTTCTCTCAAGTGTTTTGTACATCATATGTAACCAATGAGTGTTTAGCACATGTGATATTTGTTATGTAAGTGGTATGACTTAACTACATTAGTGACATATCAAGTCAAATGAGTGTGAAAGCAGGTTCTTTGTTATTTGTGTAATATAAAGTTTATTCAACAATTTCTTACACTTTCACATATATAAAGAATGGTTGTTGTTAGTGTTTTGGTACTTCAAAGATATCCAAGTACATGTCTGAATGTCAGTCTAGTCAAGACTATACAAGTGTCTCCAAATCACCATGATTTATACACATTTTTATACTAAAGGTTAATGCATTTATTCATAAAAGTATATTATGTTCTAATTGTTTTATTTACATACTGGTGTTTAAACAGTTGAAAATGTATAAACTTCATGGGTCCTTCTTGTTGCATTGGCAGATCTGATGTAAGAAAATATTGATCATTGTGATATTACTGTTTCCAATTATTTTTTAATCATCTAAACCCATATCTTCAAGACTGATCATAACTGTTAATGAAAATTCAAGACACTAAGACCGGGACTTGTAAACCCATTTTATAATTTACCATTTGAATGTACTATGTTGTGCAAAGCCTTTTGTCTATTGGCCTTGATGTCTAGTACATTATTTATTTGTTTAAAACAGTGTTGTCCAAACATTTTCGTCTATTGTACCCTTTACTACCTTCTTGTACTGTTACGTACCCCCCTCCCCCGTCCACCATGACTAAAACTGTTTGAATTAGGATAATGCAAATAAAGTACTAATTTGGAAAAGACTGCATTACAAGAGTGTTGGTCAATAAATTCGAATTTTGTACACAAAAAATATGACTTAAGAAAATGTTTGAAAAAACAACTTAATGTGAGATGTGAGGCGCGTGTGTTCCTTGTTCACGTACCCCTATGATCTATGTTGCAGACCCCAGTTTGGAGAACACTGGTTTAAAACGTTAATCATCTGTCCGTTGGTCTGACAAATTAGATGACCATTAATAGTTTTAAATAATCAAGTGATGGAGATACTTTTGACTTCTGATGGAACAATAAATACTGGGGTGTTTTGCATGCTATTCTGAGTTTAGAAACTGAATTGTAGAAAAAAAAAGAAAAAGAAAATTCAAGGGAAGATTAAACTTTGGGAGGTGGACTGAGGTAATCGAAGTATATGACAAGTAAGATATCCCATTGGAGGGTAGTGTTATGTTGGAATATATTAAATATGCTGGATAACATTGATGGGAACAATAACACATGCAAATAGAAGTATACATAAATGCTTTTGATATAGATGATCCAAAGCGAACTATATTTTAAAATATAGAAACGATACAAAGTTTATATAGAACAAATGCTTTGAGTAGGGTTTGGTCAGTGGCGTGCATAAGGTTGTATGGCCCCTAAAACATAAGGCCTAGTACTAAGAAATAATATGAGAAAGAGGGATATTTTGAACATGTAAATACAGATGAAGCATGAAATAAACTCAATTTGATTTGAATATAAAATTCAAAATCACAATCTTATTACCCACTCTAATTGGATGCCCTGGACCACCGCCCCATCTCCCCCAACCCCTCCGCTCCCCTCGATGCTTCAGTTTTCATTTGAATCTTTTAAGGTATAAATCTTGCAGGTGTAATAGGTAGTGTAGAGTTTGTTGATGAATAAAGAAGACAAAAAAAATCAAGAAAGTATGTGTAATATTCTCTAAATATGGGATGTGAATCGGTGCCTCAGGTACGATTTTTCAAACTTAGTAGCCAGTTTAATGTAAAAATAGTGAAACAAATGTGATATTGTTGCAAAGAAGGCAAGGTGACTTTCGCAACTGACTCCTGTTCAGTGCCTTAGTGTGTTTCTATGAGCTATAACAAAGTTTGTAATCTTCGCAGTCTTTATATCTTGATATACATTTTATAGTCTCTTGCTTAATTTTTTTTACTTGATCTTGAACCATATTGTGAAAAGACCTTCTTTAACAGTGAGAGGTAGTATCTTGTGGGTAATTCTTGTCACTCAGTCTTGTCCTCGCGTAAACTTCAACCATGCAAGAACACATTTGGAACATCAGGACCACCAGATAAGACTTCACCTTTCTGCCATTTTGAATTAT
>10765 ENA|GEUA01010766|GEUA01010766.1 TSA: Farfantepenaeus aztecus comp47558_c1_seq1 transcribed RNA sequence.
TCTATCGGTAGTATGCTTTCTTTGCTTTCCTTTCTAATATCGCCTCGCAATTCTTTGAGACCTGTAATTCGGTTGTGAATTCACAGTTCGGTATGTAATATTTCTGTATGTACAGCTTTTATCCTTCCACACTGCTACAAATAAGTCATCACAACGCAACACACTGCCCAAACACGTTCATCACCTGTCGCATCACCACACTCGTTCTTACAGACAAGTCTCCTTTTTTCCACACGCGCACCACTGCAACACTACAGCCACTTCTCTCGCGTTCAGGCCACACGTCGCCGTCTCACGAGGCTCCGCGCAGGTGACAGAACCCGCACCAAAATACCCTCCAATCCACCACACCTGGTAAGTGCGGCTCCACGTGGATCCGGCCGAGAGACGCGCAGCGGACGCATGCTTCCCCACACGCGCGCTCTCTCAGAATGGCTGTGGTCGCTGCGCCGCGCGGTGGGTGGCGGCGGCGGCTGAGGCAGTGGCAGCGAGGAGGAGGAGGTGCAGGACCAGACACGAGTGTTGCGACGCCCCCCCGAGCCAAACCAAGCCAGTCCGAAGCAGCAGCGAGTCTCCGCCACCTCCTCTCCCACGCTGCCACGGAGAGGAGGTGGCGGAGACTCGCTGCTGCTTCGGACTGGCTTGGTTTGGCTCGGGGGGGCGTCGCAACACTCGTGTCTGGTCCTGCACCTCCTCCTCCTCCTCGCTGCCACTGCCTCAGCCGCCGCCGCCACCCACCGCGCGGCGCAGCGACCACAGCCATTCTGAGAGAGCGCGCGTGTGGGGAAGCATGCGTCCGCTGCGCGTCTCTCGGCCGGATCCACGTGGAGCCGCACTTACCAGGTGTGGTGGATTGGAGGGTATTTTGGTGCGGGTTCTGTCACCTGCGCGGAGCCTCGTGAGACGGCGACGTGTGGCCTGAACGCGAGAGAAGTGGCTGTAGTGTTGCAGTGGCGCGCGTGTGGAAAAAAGGAGACTTGTCTGTAAGAACGAGTGTGGTGATGCGACAGGTGATGAACGTGTTTGGGCAGTGTGTTGCGTTGTGATGACTTATTTGTAGCAGTGTGGAAGGATAAAAGCTGTACATACAGAAATATTACATACCGAACTGTGAATTCACAACCGAATTACAGGTCTCAAAGAATTGCGAGGCGATATTAGAAAGGAAAGCAAAGAAAGCATACTACCGATAAGCAGATTCTGTGATAACGGCTTCGAAGTCACAACAAACCCTCAGGCAAGATGAATGTGAAGATCCAAGTGGCGATCTTGGTGACGGTGGGCGTCGTCCTCATCGTCGGGAGCCTGTGCTTTCAGGCCAAGTTCCAGAGCGTGTTCAACAACATCCTCGCCAACAAGCTGATGCTCAAGCCGGGCTCCAAGACGCTCGAGTCCTTCAAGTCGCCGCCCGTGCCGATATTCATGCAGTTCTACCTCTTCAACCTGACCAACAAGGAAGAGGTGCTCGAGGGCGCCAAGCCGGTGCTGCAACAAGTGGGTCCCTACACGTACGCGGAGAAGCAGCTCAAGTACGACCTGAAATTCGACGACGAGAAGGGCACGGTCACGTACCTGCAGAACAAGACCTTCATCTTCCGCGAGGACCTGTCGGAGGGCCTGTCGGAGAGCGACCGCATCACCACCATCAACGCCGTCATGATGAGTCTGGGCTCGCGCTTCTCCCAGTTCTCGGGCGGCGTGCAGGCGCTGGTGGAGATGTGGTTCATGCGCTTCGGCGTCGAGCCCTTCGTGACCAAGCCCGTGGGCGAGCTGCTCTTCCACGGCTACCGCGAGCCCATGCTGTCCAGCATCGGGGCCCTGACCAAGGACCCCGTGCAGATGACGGGCAGGTTCGGCTTCTTCTACCCGAAGAACAACACCAACGACGGCAACTACACGGTGTACACTGGCGTCAACGGGATGGAGGACTACCAGAACATCGTGAGCTGGAAAGGCGAGGGCGACGTCAAGTTCTGGAAGGAGGACCTGTGGGGGGGCAACACGTGCAACATGATCAACGGCACGAGCGGCAACCAGTTCCCGCAGCCCGTGCTGAAGAAGCGGCCGCTGCGCCTCTACACGGCCGAGCTCTGCCGCTCCATCTTCGCCGAGTTCCAGCGCGAGGTGAGCCACGGCCCCGTCACCCTCTACAGGTACGTGCTGCCCGACCGCCTGCTGGCCAACACGCCCGAGAACAAGTGCTACTGCACCGACGACTTCACGTGCAGGGCGTCCATGATCAACGTGTCCCCGTGCCGCAAGGGCGCGCCCGTGGTCATGTCCACGCCCCACTTCTACCAGGGCGACCCCGAGGACGCGCAGCAGGTGGAGGGCCTCCGCCCCCGCGCCGAGGAGCACGAGACCTACCTGGACGTGGAGCCGACCACGGGCGTGACCATGCGGGCGGCCAAGCGCATCCAGGTGAACATGCCCCTCAGGCGCTACAGCAACCTCCCCTCTTTCAGGAACGTGTCTGACGTCATCTTCCCCATCCTGTGGGTGAACGAGAGTGCCGTGGTGCCCCTCGAGCGCACTGAGGCCCTCCACCGCACCCTCACCCTGCCCTTCACCCTCGTCACGATAGGAACCTGGGTGCTGGTAGGCCTAGGCATCCTGCTGCTGGTGGTGGCGGCGGTGAAGGTGGGGCTGGCGCTGAGGGGCAAGGGCGCGGACGAGAAGGGCGCCGCCTTGAGAAACAGACGCGGGCGGGAGGGGGACAAGGAGAACGGTGTCAGTGAGAAATTGAACACGGCGAATTACAGTTAGAAAGCGAGAATGAAAGAAATATATGTATATAGAGTGTGTTGGTAGTCAACCAGTGTGTGCGATAGTGGTGCCGAACCTCTCAAACCCAACCACACGGTAGCGAAACGAAAAGTGCCATCGGCTGTGGTTATGGTGTCCGGTCCCGGTGATATAGTGACAGCTCTCTCGTGGTATGTCAGAAGTGTGATGAAGTATGCTCTATCAGGCTCACAGACGCTGCACAGTTATCCCAGGGGGTACAGTGAGAGTCTGAATCCATAGTGTATATATAAGAAAAATCAAATATGTGTCGATTTTTATAGTGAGAGAACAGTGCGTTTCAAAGTGTGCGTGATGAACCGTTTTCTCGAGTTCATGGAGGGCCAGTAACTAGTTTAGAAAATCCGTCAGACGCTATCGAATGCTCATAGCCAAAGTGAAATGCGTATTATTATTTATTTCTGTGAAATGATGGACCTTGTAACTCCCCCCTTTCACCCAGGGGGCCTCTGATTAACGAGACTCTGATAAGATGTTTCTTGTCTCTTGTACAGTCTGTATCTGATTGTCAATAAAATTCGATAAAAAAGATAAA
>31216 ENA|GEUA01031217|GEUA01031217.1 TSA: Farfantepenaeus aztecus comp77377_c0_seq1 transcribed RNA sequence.
CCCGCACCAGCTGTTCGGCCTGCTGGTGGGCTTCAACGACTCCATGCAGGAGCCGTACACGATGCACACGGGCAAGGGCGACGCGGCCAAGATGAACCAGATCATCGCGTGGAACGGCCGCGAGCGCCTCGACTTCTGGAGCGGCGAGCGATGCAACGAGATCCGCGGCACCGACGCCAACGGCTTCGCCCCCGGAGTCAGCAAGCAGGACACGCTCTACATCTTCAACGGGCAGCTGTGTCGGGCGATCCCCCTCGTCTACAACGACACCGTCATCCAGTCGGGCATCGCCGCCTTCCGCTTCGTGCCGCCCGACGACGTCTTCTCCTACGGCAAGGCCAACCCACACAACAACTGCTACTGCAGCGGCGGAGGATGCCCGCCCGCAGGCATCCTGGACATGAAGCCGTGCTACTGGGGCGCCTCCGTCGGCTTCTCCTTCCCGCACTTCTACAAGGCGGACC
>46855 ENA|GEUA01046856|GEUA01046856.1 TSA: Farfantepenaeus aztecus comp89811_c0_seq1 transcribed RNA sequence.
ACATGATAAATGGCACAGATGGTTCATCATCTCCTCCTGGTGTGACAGAGGACTCTGTTCTTTACATGTTTAATGAAAATCTGTGTCGTTCTATCCCTCTTACCTTCTGGCACAACAAAGAAACCTTTGGAATGAAAGCACTAAGGTTCTCTCCCCCAAGAAATGTCTTTGATGTCACACCAGAGAATGACTGCTATTGTGTAGGAGGTCCACCATGCCTTGGAGGAGGTGTTTTTAACATCAGTACTTGCAAATTTGGGTCACCCACAGTGGTTTCATGGCCCCATTTCTACCAAGCGGACAAAA
>55981 ENA|GEUA01055982|GEUA01055982.1 TSA: Farfantepenaeus aztecus comp94553_c0_seq1 transcribed RNA sequence.
TTACCTTGGGTCTCCAGGTGGCGAAGCAAACAGCTGATTTTACGAGAGTTTCTGTAGCGGTCAAGAAGTCATACGAGACGGAGGTGAAACAGTGGGCAAGACATCGAGAGATAAAAAAATGGGGGGATCTGGCTACGACAACACTGCCTTTACTGTGCAAGAAAGCAGTTATCCAGGCGGGAGTACCCAGCCCTTCAAATCGACCCCAAAACGGCAGAAAATGTCAGTTTGCCACATCGTTTTGCTCGTCCTCAGCCTATTAGCTGCTGGGACTGGTTTCGCCATGTTGGTCGGGGCCTACGACGCCATCTTTGATTCGGTGTTGCAATCGGAAATGCAGGTGACGGAGGGATCACGAGCCTATGAAATTTGGCGCCTAACTCCAGTGCCGCTGTTTTTACGTCTATATTTCTTCAACCTTACCAATCCAGATGAATTTGAGAAAGGAGCGAAGCCTATCGTGCAGCAGGTGGGCCCGTACTGCTACAGAGAATACCACGAGAAACAGAACTTGACCTTTCACAAGAACTACACCGTGACCTTCTTTCAGCAGCGATGGTGGCACTGGGATCAGGAAATGTCTGGCAATAATTCGAGGGATGACGTCATCACCATCGTCAACGCAGTGCCGATCTCGGCGGCCTGGAGCGTGCGGTCCCTAAAGCCCGCCCTCAGCAGTCTCAACGGAATGTTTAACCTCCTGGGCGAACAGCTGATCGTCAGGGCCACCGCTGGCGAGATCATTTTCGATGGATTTCAGGACCCGCTGCTGGACTGGATGCAGGAGAACATGGTCTCAGAAAACGGGACTCTCCACAATATCACCGATTTGTTGCCGATCCCGCCCGGACTCACCGACTACGACCGCTTTGGGTGGTTTTACGGCCGTAATCTGTCGCTCACTTACGACGGAGAATTCAACATGAAAACCGGAGAAGACAATTTAGACGAACTGGGCAAGATCGACCTGTGGAATCGACGGCGCGAGACAGATTTCTTCGACGCCCCTTGCAATCGGGTCTCTGGGTCTGCGGGCGAGATGTGGCCGCCCAATCTCAAGCCGGATTTTGTCGATTTCTACAGCCCCGATTTGTGCATGACCATGAAACTCAACTACAAGGAGGATACGCGTGACTCCAACGGCCTCCCAGGTTACAGGTACTGGGGCACGAACACCACCTTCGCTAACGCCTCGACCGTACCGGGGAACCAGTGTTATTGCGTCAAAGGGACTTGCGCTCCTATGGGTCTCCTCAACGCGGAGTCCTGTCGCATGGGCTCTCCCGCTTTCATCTCCTTCCCTCACTTCCTCCACGCCGACCCCTTCCTCCTCGACCAGGTGGAGGGCCTGGAACCGGACGAGGACAAGCACGCCTTCCTCATGGATGTTATACCGGAGCTCGGAACGCCAATGTATGTGGCAGCCCGGATGCAGATCAACATGCGTGTCATACCGTACAAAGGAGGTTTTCTCGGAGGCAAGATCGACATCCTGAGTGAGGTCCCCGACGTCTACCTGCCGATGCTGTGGTTCGAGGAGATCGCCGAGATGCCCAGGGACATGGCGGGCGAACTGAAGGCCCTGCTCTTCATCATGAACACGCCCACCATGGACATCATCTTCTCGACCATGGTCCTGTTGGGCGCCTTCACGGTCGGGCTCTTGGTCGGGTTGAACTTCTGTCGTAGGAAGTGAGTGAGGGAGTGAGGAAGGGGAGGAAGGTGTGAGTCGTGTGGTGTTGGGAAGAGAGAGGGAGACTTTTTTGACTTTGTCACGTTTATTGAGACAAAAGAAAAATTACATCTCAAATGGATGAGGTAACTTAGGTTATCCTCACCCATATCTTAATAAGTCCCTGTGTGGGCTCACAATTCACAAACAAAGCGAGGGAGAGGGAGAGGGAGGGAGGGAGAGAATGAATAATAGAGGAGGGATTTGTTGGTGTCTTTCTTTTGTCTGGTGTGTGTGTGTGTGTGTGTGTG
>63011 ENA|GEUA01063012|GEUA01063012.1 TSA: Farfantepenaeus aztecus comp96382_c0_seq1 transcribed RNA sequence.
AGAGGGAGGCACCTCAACAAATCGCACTTGGATTTTCCCTTTTTTCTTCTCTTTTTCCGTCGACGCATTCTCCACAATGGGAACTAAAACGAAAGATAAGATTTTGATGCGAAAGATCAAGAAGACGCAGACCAAAAAGCTAAAACTGATCCAGGAGAAGGAGAAGGAGAAGGAAGCGAGTGGAGAATCTACCACAGTTGAAGAGCCATTGCCTGAGGACGAGGCAGAAAGACTCATCCACCTTCATCCAAATCTGAGCAAACGTCCTGCGGAAGAAGAGGAACAGCGGCCAAAGAAAAAAAAGAAGAAGCAGCCTCTGAAAGACCTAGAAAAAGCCCTTGATGATGGGGCTGATAATGAACCAGAACCAGAACCAGAGCCAGAACCAAAGGTGAAGGGCAAGAAGGGAAAAAGAAATGAGGAAGCAGAAGAGGAGGAGGATGGGGAGGAGGAAGAGGAAGAGGAAGAGTATCTGCCGGAGGAGGAGCTGGTGGCTCGAGTTCGCACCAAGAGGGTCAGGTGTTGCGTCTGCCAGAGCGACGACGAGCGCGAGGTGGAGCACGCGTTCAGCGAGGCGAGTGACCTAATGGGCACAGCAGCACCCAGAAGGAAGAACAGGAGGTGCTGCTGCTGCTGTCGCTGGCGCTGTCTGCTGATAATGATGATGTTGAGTCTGCTGACCTTGCTGGCTCTGTGGGCGTGGTGGGATAACGCCGTGCACAGCGCCGTCGTGGGCGCGCTGGTCATGAAGGAAGGCTCTCAGAAGGACGACGTGTGGAGGAAGTCGGAAATCAGGGTCCTGTACAGCGTCCGAGTGTTCAACCTGACCAACCCGAAGCAGTTCATGGCCGGCGATCGGCCGAGGGTCCAGGAAATCGGCCCTTATGTGTACACCATGAAGGAAGTAAAAGAAAATGTGGTCTACCAAGCGGACGGAACCGTGCGCTATCAGGGCAGGCCGCTCTACTTCTTCGAGCCGGAACTGTCCGGCGGGTCGGAAGATGACGTTGTCTTCACGGTCAACATTCCCTTCGTCAACGCCGCCGACATGGTGAAGAGCGAGGGGGCCGCCAAGACGATCCTCAAGATCATCAAGAAGATCCACGGGTTCAGGACCCTCAGGCAGCTCACCGTCGGGGAACTGCTGTGGGGGCACAAGTCGCGGGTGCTGGACTGGGCGAGGACGCTGCAGGAGCTGCCGTACCCGCACCAGCTCTTCGGCCTCCTGACGGGCCTCAACGACACCCTGCAGCCGCCCTACGTGATGCACACCGGGGAGGGCGACCCGAGCAAAATGAATAAGATAATGGCGTGGAACAACCATGAGCGTCTCGATTTCTGGTTCGACGACGTCTGCAACATAATACGCGGGACGGATGCCAATGGCTTCGCTCCAGGCCTGTCCGTAAACGATACCCTTTACATATTCAACGGGCAGCTGTGCCGCTCGATTCCCCTGGTGTACAACAGCACCGTCCAGAGCGGCGCCCTCGAGGCCTACCGCTTCGTGCCGCCGGAGGACATCTTCTCGTACGGGCGAGCCAACCCCGAGAACTCGTGCTACTGCGGCCCTCAGGGATGTCCTCCGAAGGGCGTCCTGGACATGAAGCCCTGCTACTTCGGGGCTTCGGTGGGCTTCTCCTTCCCTCACTTCTACAACGGCGACCCGAAACTCCGTCACGTGGTCAGAGGGCTGAGGCCGGACGAGAAGAAGCACCGGACGGAGTTCGACATCTACCCGGACCTCGGGGTTCCTCTGCGGGTGAAGCTCCGCATGCAGATGAACGTCATGCTGGACCGCAGCCAGGCCCTTGAGCGCGCGCGCCACTTCGACGTGGTCCTGCCCATCTTCTGGTTCGAGGTGGGCGTGGACTCCTTGCCCGGCGAGGTGGTCGGCCTCCTCAAGCTGGCGCAGAACCTGCCTCCCGTCGTCAAGACCACGAGCGTCACGCTGTGCACGGCCCTCACTCTCATCTTCCTGATGCTGCTGCTGGCGCAGACGGTGGCGGCGTGGTGCGGCTGGGGCTCCTCGGGGACCGGCAAGCGCCCCCACACGCCCGAGCACCTCCCGGCCCACCACCACTACCGGACGTCGACGCCGCCGTGGGACTTCGAGGACATGCACAAGGCCAGGAACGGGTCCCCGAACGGCTACAAGGAGCCGCTGCCCGCCGCCCTTCCTCAGCCCGGCATAGACATCCCGATCATCGACGACCACACCCTGCTTCCTCCCTACCGCCGGCGGGACACCTCGGACTCGGCCAACGCCTCGGCGCCGCCCGACGAGGACGACGACGACCACGACCACGACCACGTGGACGGCGACCAGATCCCGCCGCCCTACAGCCCGGGCCCGCAGCAGCGCACGCCGTCCACGGTGTCCGTCGAGATCCACACGACGGCCTCCGACGACGACCTCCCCGACCTCCCTGTGGATCCTCCGCTCATGCACACGGTGCCCTTGGACCAGTGTCCGCCGGAGTACGACGAGGCGACGGAGGACCTCCCTCCTCCCGAGGACATGGACGAGCCCCAGAAGGTGACGCCGTCCACGCCCCCGCCGCAGCCGGGCGAGCCCGTCGTGGCGCCCTTGGCTCGCATCGACGAGACGCGCATCGACGGCAGCTCGGGGCCGTCCAACCCGCCGACGCCTCCCCAGCGCCCCCCGAGGTCTCCCAAGTCGCCGAGACGACAGTCGCCGTCGCGCTCGACGCCCTCGCCGAGGCCGACGGCGCCGCTGGCGACCTCGAGTCCGCACGGGTCCAATGGTGTTAGTGCTAGTCGAGGCGATCTGCCGCCGCCCCTCGAGTCGGACTTATGAGGGGCGTGGACAGTAATTCACTTTTCTCTTATCATTTTCAGTTATCGCCATTGGCCGGGCACAGACAGCGCTCGAGTGTGCACGTTGCCTGGCCGATAGAAAGCTTACACAATTGAAGAAAAGCTTAGATAGCAATTAAGTGCTTTCCTGCCATAAGTATTCATTATTCGCTGTGATCTTACGACATGACAATCATTCGTCCTGCGTTTGCGCCGAGGACCCCGCTCTCCTTAGGATTCAGTCAAGTTGCTCACACAGTTGCCATACTGTTGTTAATAGGCATTATCAACTGCGGCTCCATGTCATTCCTGACCTACGGGTTTCCCTCTGTGTATTATTCTGGCCAAGTATAACAAAGAGGACCATTCGCACTGTGGCTTCCGGCTGTAGGCTATTTCCGTAAAAGGGGAATGAGCTGTTAATGCAGGGCAATGTCTGTGGCACCAGCTTGATTTTTTTAAGAAGAATTCTGTCGAGTATTTTATTTTTTCTTCCCAAAGCGAAAGACATGTTTTAATCACCTTTTCCCCACTACCTTTGATCTCATTCTTTGTTCATACATGTGTAATGAGGAATTTTCTCTCTCTCTCTCTCTCTC
>67319 ENA|GEUA01067320|GEUA01067320.1 TSA: Farfantepenaeus aztecus comp114754_c0_seq1 transcribed RNA sequence.
GTGAGTACTTGCATGCCCTTGGTTCCGCGGGCGCGTGTGTCTGCTGCAGGATTTGACCATCATGACCTTGATCGGAAACTAAGAAAGTGCTTGAGGAGAGGCATCGTCGGAGCTCGGAAATTAAAGCTACTGGTAGAATACAGTTGCAGTTCGCTTGTCTCCGACGTATTTCCTGGCGAGTGGAACAGAAATAGATAAATAAATATTTTTAACAAACCACAGTCCCTGACGTGCATATTTACGACCACGCCAGAATGTTTATTTATAATTGAAATTGAAGGCCAGGTCGTTTGTTCCGCCAGAACGGAAGTCCTCGTTAAATTAATTAAACAAACAACGCCAACGAACGTTTAATCACCTCTTCCGTCAGCAACAAACGTTACCCTTTTAAAAACAAACGTTCCCCGAATTCATCGCAGTACAAAAACGGGCGAAAAAAAAACATAACTTATTTTCTGCTACGTTCTCGTCCCTCTTATCCACACTTTTCTGTGCACATGCGATCGTAGCACCATAGATAGAGAGACGAAGATTGTACACACAAGTAACTGTGCTCTCACCACCTGCCCGTCCCGCTACCTCTGTCACCATGTACCCGACGAAGCAAGTGAAGATCCTGGTGGCCATAGGCTCAGTCCTGGTCCTGCTCTGTGCCATCTTCATGGGCGTTTTCCCTCTCATCTTCCATTCCATTGCTAGCAAGATCCTGACCTTATCGGAAGACAGCCTGACCCTGGAGGCCTTCTTGATCCCGCCGGTGCCCATCTACATGCAGTTCTGGCTCTTCAACGTGACCAATCCGGATGCCATTCGGTACCAGGGGGCCAAGCCGGTGCTGCAGGAGGTCGGGCCGTATACCTACGAGGAAAAACGCCACAAGTACGACCTCGAGTGGGACGACGCAGAGGGCACAGTCACCTACCTGCAGAACAAGTCGTACGTTTTCGTTCCTGAGATGTCGCCGGGGCTCTCGCTGGAGGACGAAATCACCACCATCAACGCCGTCATGGTGGTCGCAGCCGACGCCCTGTCTCGCGGGGATCCGAACCTCGTGACGAGCGTCATCTGGTCGGAGATCGAAAGCGGCTTCGACCTGTTCGAACCCCACACCGCCGACGAGCTGCTCTTCGCCGGGTTCGAATTCCCGGAATTTAACTTCGATTTCTCCTTCGTCCCCGGGCTGGAGATGACCGAGGGCTTGAACGGGACGATCTACGAGCTGCTGGAGATGCTGGGCTTGGATCCGCCCGAATTGCTTGCCGAGAACAAGTTCGGGTTGTTCTACGGGCGAAACAACACCAACGACGGCACATACGAGGTCAAAACGGGTGCCCAAGGAATAGACGATTACCTGTACATCCAGGAGTGGAAAGGTCACACGGAGCTGGACTACTGGAACGACACCTACTGCGACATGATCAACGGCACGGATGGGACCCAGTACCCGCCGCCACTCAAGAGGGACTCGGTGCTCAGGCTCTACACTTCGGAAATGTGCAGATCCCTGTACCTGACCTACGAGAAGGACCGCGACCACTTCGGCATCCACGTCTACCGCTTCATCCCGCCGCGAGACATGCTGGAGGACCCCTTAATCAACCACGACAACCTCTGCTACTGCAAGCCGGACGCAGAGCACTGCCTGGGCGCCGGGATGCTCAACATGGCTCCGTGTGCTATGGGCGCCCCGATCGTGATGTCGACGCCCCACTTCTACCAGGGGGACGAGGTCGAGCTGGCGAAGCTGGTGGGACTCGACCCGAGGAAGGAGGAGCACGAGACTTTCTTGGACGTCGAGCCTAGAACGGGCGTGACCATGAACGCGGCCAAGAAAATCCAGATTAATGTTCCTCTGAAACCCTACGGCCAGTTCCCCTCCTTCAAGAACGTGCCTGAGGTCATCTTCCCCATCATGTGGGTCAACGAGAGCGCGCTCGTGGACGAAGCGACGGCGCAGGAGGTGAAGAAAGGGGTGACGCTGCCGTTCGTCGTCGTGGACGCCGTCTGCGGGACCCTCATCGCCGTCGGGGCGCTGCTCATCATCGTCGGGGCTTTCAAGTTTTATAGATTCAAGAGCGGACGAGGACAGCAGAAAGTATAAAGGCCGACAGTACGCCAGTTCGCCACAGCTGCCAGCCAGTCCGCAGAACGCACGCGGCCAAGGAGTCTGCTTAAAGCTTTAATCGAGCTCTCAAGTGCCCCCCTCCCCCCCAAAGAGAAAAGAGAAAAGAGCTAAATTACAGTTTTCTCTCCTGCGGCTGAACCACCTCCGTTGAACTGCTGGTGTTCTCCGCGACTGAGAAAATAGTGTTAAAAAAAAAGATACCGAACTGTGATACAAGTTAATGTGAAGAGAAACCTATCTTGCCTTAATATAGCTGGCCTTTTTTTCAACTTTTTCTTGCCAAGTCTAAAACCGCCGAGAAGGACGAAGGGGGGTCAAGACGACGAGAATCGAAAGAGGTTGGAAGTTGTAGAAACAAAATGGATGGTGTGGGAGACGAGGTGGATATGGTCGGGATATTAATGATCATCTCGCGGTGTTTTTGTCATTTTTTTCTTTTTCATTTTTTTGGTGTCTTTAAGTGATAACTTTAAGTGATAAGCGTAAAAGTGGGATACTTAATAGCGAAAACATACTTAGGTAGAGAATAAGAGAAGGAC
>69220 ENA|GEUA01069221|GEUA01069221.1 TSA: Farfantepenaeus aztecus comp167901_c0_seq1 transcribed RNA sequence.
CAGGCTGATCTCTAGCCAAACGAGTCTGATACTGGTCAGTTGGATCATAAAAGAGGGAAAGACAGAGAGAAAAAAGACAAAAAGACAGAGAGAGAAAAAAATGGGTTCGTATACCTATGATAACGAAGCCTATTCTGGTGGAGGGATTCGGACGGGCATCGACAGCGCCCCAAAGAGAAGCAAAAAGAAGCTGTCCTGCTGTGAGATCACCCTAATAGTCCTCGGTACCCTCTCTGCCGTCATGGGCATCGTTATGGTATCTGGGGGGTACCAGGCCATGTTCGACGCTATCATGAAATCGCAAATGGCAGTTGCAGAAGGCTCAGCATCCTACGACATGTGGCGGGTCCCCCCGATGCCTCTCTACTTGCAAGTCTATTTCTTCAACATCAGCAATCCGGATGAGTTTGTTAAGGGCGCAAAGCCTATATTGCAAGAAGTGGGTCCTTATTGCTACAGAGAGTACCACGAGAAGAAGGAGATTGTCTTCCACCCCAACAACACGGTGACTTTCTTCCAGCAAAGATGGTGGATTTGGGATGCGGAGATGTCTGGCAATCATACCGTTGATGATATTATTGTTGGTTTAAATACCATCCCTGTGTCGGCAGCCTGGAGTATCAGGAAGTCCAACCTCGCCCTCAACAACCTCAACAAGATGATCAACGACCTCGAGGAGGAGCTGATCGTGACGGTGTCGGCCGGGGAACTCCTCTTCGACGGATACGCGGACCCCATCCTAGACTGGGTGCAGGACAACGTCATGAACGAGACCGGGCCCTATCATCCTATTCTCCCAATCCTTCCTATTCCTCCCGGGATCAAGGATTACGACAGATTCGGATGGTTCTATGGCCGGAACTTGTCTCTGTCTTACGATGGGCTATTCAACATGAAGACTGGCCAAGACACTCTCGACAATTTAGGTGCTATCGACTGGTGGAACAAAACACGTGAGACCCAGTTCTTCGACTACCCGTGCAATGTCGTCGAGGGTTCCGCCGGCGAGATGTGGCCGCCCAACCTGCAGAAGGACTTCGTGCAGTTCTATAGCTCGGATTTGTGCATGACCATGAAGCTGTACTACAAGGAGGAGATCGAGGATTCCCACGGCATCTCGGGCTACAGGTACTGGGGCAGCAACCTCACCTTCGCGAACGGGAGCGTCGTGCCCGGGAACGAGTGCTACTGCGTCAAGGGAACGTGCGCGCCGACAGGCCTCCTGAGCGGCGAGTCCTGCCGCATGGGCTCCCCCTCCTACATCTCCTTCCCGCACTTCCTCAACGCCGACCCCTACCTCCTGGACACCGTGGAAGGACTCGACCCGCAGGAGGACAGACACGCCTTCGTCATGGATATGATTCCGGAGCTGGGGACGCCCATGTGGGTGGCGGCGAGGATGCAGATCAACATGCTGGTCCGTCCTTACCCCGGGAACGCCCTCGGACGCGGAAAGATCGACATCTTAAGCGAAGTCTCCGAAGTGTACATGCCTCTTATGTGGTTCGAAGTGGCCGCTGGAGTCCCCGAGGAGATGGTCGGGCAGCTGCAGTCCCTCCTGTTCATGATGAGGACCCCGACCATGACGATCATATGGTCGGTGATGATCGCGGTCGGGACTCTCACGGTGGTCGGTGTTCTGACGAGGCATTTTATGAAGAGGAGGGATACCTTGGTGTGATGGGATTTG
>3964 ENA|GEUT01003965|GEUT01003965.1 TSA: Scylla paramamosain Unigene29081_All transcribed RNA sequence.
CACACACACACACACACAGTATGACACTGAGCAATGTCTATGGCACTGTCTATTGGCACTGCAGGCACGCACGCAGGCAGGGCGGCAGGCAGTGGGGCAGGGCGACAGTGAGGCAGCAGGCGGTGTGCTTGCCGTGCGTGGCGCCGCTCAGCTGTAGTTCCTGCTGTTGAGTTTCTCAGTGACAGTCTTGTCCTTGTCTCTCTGTGGGCGTCTGTTCTTCCCGCCGCGCTCCGCCCTCAACGCCAGGCACACCTTGATGAGAGCCACCAGCAGCAGCACTACGCCCAGGGTGACCAGCACGCCCACGCCCACCGTGACCAGCGTGAAGGGCAGCGTGAGGGTGCGGTGCAGGGCGTGGGTGCGCTCCAGAGGCACCACGGCGCTCTCGTTCACCCACAGCACGGGCAGCACCACGTCGGGCACGGCGCGGAAGGCGGGCAGGCTGGCGTACTGGCGCAGCGGTATGTTCACCTGGATGCGCTTGGCGGCGCGGAAGGTGACGCCCGTGTTGGGCTCCACGTCCAGGAAGGTCTCGTGCTCCACTGCGCGCGGCGCCAGGCCCCGCAGCTCCGCCACGTCCTCTGCGCTGCCCTGGTAGAAGTGCGGCGTGGACATGACCACGGGCGCACCGTTCCTGCACGGCGCCACGTTGATCATGGAGGCGCGGCAGGTGAAGGGGTCTGTGCAGTAGCACTGGTTTTCGGGCGTGTTGGCCAGCAGGCGCGGCGGCAGCACGAAGCGGTACAGCGTGAGGGCGCCGTGCCGCACGTCGCGCTGGTACTCGGCGAAGATGGAGCGGCACAGCTCGGACACGTACAGGCGCAGCAGCGTGTGGCGCGTCACAGGGCGCGGGAACTGCGACCCTGCCGTGCCGTTGATCATGTTGCACGTGTCGCCGCCAGCCACGTCAGGTTTCCAGAAGTTAATGACGGGCTTGCCGCGCCAGCGCGCGATGTGCTGGTAGTGGTCCATGCCCCGCACGCCCGTGTACACCGTGTACGTGCCGTCGTTGGTGTTGTTCTTCCTGTAGAAGCCAAACCTGCCCGTGGCGTGCTCCGGCTTGCCCGTCAGGTCCGCCAGCTGCAGCAGCAGCGGTTCCTCGTACCCGTCAAACAGCAGCTCGCGCACCGTCTTAGTGACGAAGGGCGTCACGCCAAACCTGTCGAACCAGACCTGCGCGATAGCGGCGAAGTGTGCAGGACGCGAGGCCAGCAGGTTGCCCAGGCCTATCATGACGGCGTTGATGGTGGTGACGCGGTCTGCCAGCGTCACGCCGGGGGACAGTTCTGGGCGGAAGAAGAAGGTCTTGTTCTGCAGGTAGGTCACCGTGCCCTCCTCGTCGTCGAAGGTCAGGTTGTACTTGAGCTGCTTCTCCTCGTACGTGTAGGGCCCCACTTGCTGCAGCTCGGGTGTGGCGCCGCCCATCACGGCCTCGGGGTTGGTCACGTTGAACAGCCAGAACTGCATGAAGATGGGCACGGGCGGCGCCTTGAAGTTGTCCAGGGTCTTGGAGCCCGGCACCAGCATGAGGCGCTGCTCCAGCATGGTGCCGAACACCCGGTGGAAGAAGTGGTGGAACACCAGGCTGCCCGCCACCAGCACCACGCCCACCACCACCAGCACGCCCACCTGCACCTTCAGCTGCATACTGCCGTCGGGCGACGCGGCACAGCACGGGACAGCACGGCACGGCACACCTCAACACTGACGCTCACGCTCACAGCAGCGGCCACGCACACACTCCGCCACGGCCACAGTCACACCAGCGCCATCCTCGGCAGGGAGGGCGCCACGAAGCAACAGAGGCGCGGCGGTGCTACACGAGGCGAAGGGCTCCGGGGGGCAGCAGCAGCACGTGGAGTGTGTCGGGGCGCAGCGCGACGAGTGTG
>2700 ENA|HACF01002701|HACF01002701.1 TPA: Euphausia superba transcriptome shotgun assembly, contig N12883
AGTGCCACAGATGCTCTGCCAGCGAGAGCATGAGGGACTAAATACATATACATAGCTCAACCAGACCATGAATTAATGTGAACATTATTACTAGAACACACACTAATAGAACTGATTCAAATGGACATCGTGATATAAATTACATTTAATAACAAACCAGGAAATTTAGTTAAACATAGTAGTGTTATTATAAAGTGTGACAATTAAGTGATTCCAAATGATAAACCCAGCATGTACTGATGGCTTGGCCGGTGTAGATAAACATTTATATAATGAATAATATGACTTTGATATCTAAACATTTGGACAAGAAACAATGTGACATTATTCTGTGACTTTCTGATAGACATTCGGATAAGGAAGAATGTGACATTAATATGTGACCATCTGAACCATAAAGGCGCCCAGGATAATTTGTAATTCACTTTATATAAAGACTGACCAAGTCGACTGACTTTTTGTGACTCAACATGGCGTGTTGCTCAGCTCGAACAAAAGTCATCATTCTCATATTGGTGGGCGTTATTCTTATCGCAGGAGGTTTGGTCTTCCTTACCAGCTTTCCTTCAATATTCGAGAAGCTTCTGACCAAGAAATTAATACTAGCCCCAGGAACTGAAACACTCGAGTCTTTTATATCTCCACCCATACCTATTTATATGCAATATTATATGTTTAACTTAACAAATAAAGATGATGTTGTTAATGATGGGGCAAAGCCCAAACTACAACAAGTAGGGCCATATACATATGAAGAAGGTAGACTTAAATATGACCTAAAGTGGAATGATGAACTTGGTATAATAACCTTCCGTCAAAATAAGTCTTTCTACTTTAGGGAAGACCTCTCTGAAGGCCATACAGAAAATGATAAAATAACAACTCTTAATGCTGTTATGATTTCTCTGGCTACTAAAATTAGTTCTCTTCCTACATTTGTCCATGGGCTTGGACAATTATATTTCGATAGGTTTGATACAAGTCCTTTTGTGACAAAGACCGTGGGAGAACTGTTATTTCATGGGTATGATGAGCCAATGGTAAAAGAACTTGGTAAACTTACCAAAGATCCAATAATGAAAACTGGAAAGTTTGGTTTCTTCTATATGAAAAATAATACAAATGATGGAACATACACTGTTTATACTGGTGCACAAGGAATGGATAATTATATGAACATTTATTCATGGAAAGGCCAAACAGAAGTAGACTTTTGGAAACTAGATAATAAATTAGTAGATAGATGTAATAAGATCGATGGGACAGAAGGTTCACAGTTCCCAAGACCCCTTCTCCGAAAAGATAATGTGAAGATGTTTACAGCAGAACTTTGCCGATCTATATATGCAACATATGAAAAAGATGTACAGCATGGGCCATTGACTTTATACCGATATGTTCTACCAGATGAACTTTTAGCTGAAAGTGATGAAAACAAGTGTTACTGTCCAGATGATTTTACATGTCGTGCTGGAATGATGAATGTTGGACCATGCAAGGGAGGTAAACCTATTATCATGTCCACGCCACATTTCTATCAGGGTAATATTGAGGATGCACGTTTATTGGACGGGCTCAACCCTATCAAGGAAGAGCATCAGACTTATTTAGATTTAGAACCCAATACTGGTGTTGTGTTTAGAGCTGCTAAGAGATTGCAGGTAAATATGCCTTTGCGGAGGTATGCTGATATGCCCAGTTTGAAAAATGTACCAGAACTTATCTATCCCATTCTCTGGGTCAATGAAAGTGCAGTTGTACCCATGGACCGTACTTTAAAGCTTCATACAGCACTAACCCGGCCAAAATATCTTGTCAAGGTAGTTTGTATGGGACTAGTTGGACTCGGTGCTCTTCTTATTTTGATAGGGATAGTGATAGGGATTGTGATATGCATTCGCTCAAAAGGTGGTGATAAAGTACAAATAGCTAAAAATAGGAAGGAAACATCCGATGCCAAGGACAATGGTGTTACTAGTCAGCCGCTAAATAGTGAGAAACCTAAAGCAGCGTATTGGGAATAGTGCCAAAATTATTTAAATAGATTATTTATTCATTTAGTGCCAGTTGTATAGTAATAAATAATAATTATATTTTATATTGTACATAAATGTATATGCCAAAGTTTATGTTTGTACCGGTGAATGTTTTTAAATTATGTTTGAATGAGTGAGTGTATTGTTATTTTTTTGTTTTTGCACAAAGCAGCATTACAAAATTGCTTTGAATATGATCTTATCTTTAACCTTAGTGGGCATTATCTAATGTCTTTAATATAGATAATGAGTGCCTACAAATTAAATTCTCACTGCTTATTATCAATCTCAAGAAGATTGTTACCAAATTCAAGTTAAATTATCTTTACTGATAAGATACACAATGTTATCCATGACAAAACTTTTAAAAAATCATTATTTTCTGTTGAATTATCAATGTAATAGATATATTGATATAAATTAAGGTTATGTTATTTTCAACAAATCAGCAAATTGTTAAACCATTGTCAGTAAATGTATAAATTTTGTTTGTAATTTTTGTAGAATATTTTGTATCATAAAATAAATGCCTTAAGTAAAATGTACTATTTTGT
>2861 ENA|HACF01002862|HACF01002862.1 TPA: Euphausia superba transcriptome shotgun assembly, contig N13207
TTGGTATGAGAACTACAACAGTGAGCTACATGCAGGAGGCGCTGGTGGACCTTCCAATGCCGAGAAATACAATTGTTGGTGAAGATGATATCATCTGCACACTCAATACTATACCCGTACTCTGCGGCCTACTCAACTCGCTGGAGTTGGTTGATGCTAGAGAGGCTCAATGGAAACATACAGGATACTGGTGAGGAGCTCTTTATGTACGTAACAGCGGGTGACCTGCTCTTTAATGGCTTCTATACCCCATTGCTCAACTTCACTCACGACATTATGAGTGGGGAAGGCCTACCAGACGTGTCTAATGTGACCCTACCTGATGGGGTACAGAACTGGCTGGATAAGAACAACATGAGCCTGCCAACTGCGGATGATTTAATTAACATCTTTCCAGCAGGACTCACAGAATATGATAAATTTGGATGGTTCTATGGGCGCAATCACTCAAAGACATTTGATGGCCACTGGAACACGTACACAGGAGCCGACGATATTTCCAAACTAGGTGACATAGGCACCTGGAACTACCTGACTGAATCAAACTTTTTCCCTGCTCCGTGCAACCAGATGAGGGGGTCTGGAGGGGAATTGTTTTCTCCGAACAAGCCCAAAACCTACTTTGAATTCTGGTCACCGGACCTCTGCATTACGATGAAGATGTACTTCACAGAGGATTTTGTAGATGAAAATGGATTGGGGCTGTCTCGTTACGTTGCCGACAATCGAACCTTCTCCAACGGCTCCACCTGGCCAGAGAATGAGTGCCTTTGTGTACATGGAACATGTGCTCCTATGGGCACAATAAATGCTGAGTCGTGCAGATATGGTTCTCCTTCGGTAATATCTTTCCCTCACTACTACTTGGCTGATCCTTGGGCCGCCTTCAACGTAGAGGGGATACATAATTCCTCAGAGAAGGATTTGTTCCACTTTGATCTCATACCAGAAATGGGAATTCCTGCTCATGTGGCTGTGAAGATGCAAATCAACATGCGGGTGATGTCTTACCCGGGGGAGACATATTGTCTTAAGACTCTTGCTGGTGCTCCTGTTTCATTCGACAAGGGTCCATGTCCAGATAAGAGAGCTGGAGACATTTTTACATACGAAGAATTTCTCCTTGGAAAAATAGACATGTTCGAGAACATCAAGGATGGTCTGATTCCATTGCTCTGGTTCGAGGAGACAGCAGATCTGCCTGATGAGTATGTGGGCCAGATGAAGATGCTCACGTTCATCATGAGGACTCCGACGATGACCATCTTCTTCAGTGTGTCACTTGTGCTCAGTATTGCCATTCTGGTCGGGTGCAGCTACAGGGTGCGCAACGGCAAGAAGAATGCAAAAAATGCGCAAATTGAAGCATTAGGGTTTTATTATTAAGATATTTAAACAAATTCCTAAATGCATTTATTTATGAAGGAAACTAGTGAATTTATTATGATCAAAATCTATAGTTAGTGTGAAAAGGAATATTTAAGAAATTAAAGACACTAAACTATGTAAATTACATTGTCATGGTTACAATGGTGCTAATAAAGGAATACTTATTATCAGGAAACAAGAAAGTGA
>7816 ENA|HACF01007817|HACF01007817.1 TPA: Euphausia superba transcriptome shotgun assembly, contig N22055
ATCCAGCAGGCGTCACTGGAAGTGGTTATACGACCACAACCTCTCCATAGAGAACCTGACTGGCGCACGAGGGGTTAGACCTGCTGCTGCAGAAGCTGTGATACCTTAGCTATAATTAAGTGAATTACTCCGTTATATTCAGGCTTTAAACTGTTGTAAAACCTTCTATAGGTTTAAGTGTATGTTTTAAAGACTAGTGAAGACATTATATTCGGTTATATCCAGACTTTCAACTTTTGGGAAAACCTTCTATAGGTTCGCGTGTATGTATTAAAGACAAGTAAAGGTTTCACCAGTGCTCCACAATGAGTCCTGGCGGTTGTGTGACGTGCATGTCCATCTTCGGGAGCATCCTCGTCATACTGGGGAGTGTCTTCCTTGGATGCTTCCCCATGCTCTACACCTCCATACTCAATAAGGTGATGATAGTCTCTGAAGACGGTCCAGCCTATGAGGCCTTCTTGTCCCCTCCTGTACCAATATACATGCAGTTCTTCTTCTTCAACGTCACCAACCCAGATGAGATTCGAATGAATGGTGCAAAGCCTAATCTCACTACAGTGGGTCCTTATACTTATCTGGAAGTTCGGCAGAAGTACAACTTAACATGGAATGAAACAGATGGAACGGTGGAATATTTAGACAACAAACAATACTTCTTTGACGAGTCTCTGTCCAATGGTCACAAAGAATCAGATAAAATCACTACAATTAATGCTGTTATGGTGACATTAGCATATATTGCATCCATAAATGATGTTGTTGGGACGTACCTTTGGCCAGAGCTTGAGAGAGGATTTGATCTTTTTGAAACGCATGAAGCCGCTGAACTTCTGACAGATGGATTTGACTTGCCTGAATTTGACTTTGACTTTTCTGACCTGTCTCCAATCTTGCCCATCTTGAATGAAACTGAGGGGCTTAGTGGAACCATATATGAGATTCTTGACAAATTGGGACTTTCACCTCCAGAATTTTTGAAGCCAAACAAAATTGCATATTTTCCTAAAAATGATACAAGTGATAAAACTTATCGTGTGAAGACA
>8945 ENA|HACF01008946|HACF01008946.1 TPA: Euphausia superba transcriptome shotgun assembly, contig N23772
TAAAAGAAGAACCCTTTGCTCCCCACACAGTCAAGGAGTTAATGTGGGGTTATGATGATCCTCTTATAAAAATTGCCAAAGAAATAATGCCACCAGATCAACAAATGCCATATGACCAATTTTGGATTCTTTATAGATAAAAATGGTTCAACTGATGGTTATTTTAATGTTTGGACTGGTGAGCATGATATGGGAAGATATACTGAAATTAATAATGTTAATCATCAGTCATCTCTATCATTCTGGAAAACTGATGAATGTAACAAAATTAAAAGGATCAGATGGCACTTCCTACCCACCTGGCGTTACAAAAGATTCAACTTTATACATGTACAACGTAAACTTTTGCCGTTCAATGCCAATAACTTATTGGCATGATATTGAGAAGTATGGAATTAAAGCCTATAGATTTACTCCCGCATTTGAAGTATTTGGTAATTTGTCCGTAAATCCTGACAATGAGTGTTACTGTGTGGGTGGTCCTCCATGCTCTGGTACAGGGCTGTTCAACGTTAGCATCTGTCAGTTTGGCTCTCCAGTAATGTTGTCATGGCCCCACTTTCATAATGCTGATCCTAAATATCTTAATGCCGTGGATGGACTGAAGCCAGATCCAGACAAGCATGCCATGTTTATGGATATCACACCGCGAACTGGTATACCCATTGGAGCAGAGGCCCGTCTTCAGATAAATGTTCAAATAACTCGTACCCCTGAAATTAAGAAGGCTGCAAGGTTACAAAATATGATATTTCCAGTAATCTGGTTTGAAGATGGAGTCACTGAAATGCCTAATGACATAGTGGAATTATTGCAAATGGCGTCAAATCTTCCTGAGGTAACGAAAAATACAATGCAGACTATCTTCTTTGTAAT
>10224 ENA|HACF01010225|HACF01010225.1 TPA: Euphausia superba transcriptome shotgun assembly, contig N25825
CAGGTCTATGTATCTAACATATGAGAAAAATTGGAGTTTCATGGCTTGCCGGTGTTGAGATTTATTCCCCAGAAGAAATGCTGGCAGATCCAGAAGTAAACAATGATAACCTCTGTTACTGTTATCCAGATAGAAGCAATTGTCTTAAAGCTGGATTTTTAAACATGGCACCATGTGCTCAAGGAGCTCCAGTGATCATGTCAACACCTCATTTCTATCAGGGCGACGATGAGGAACGTAATAAACTTATTGGGCTTAATCCTGTCAAAGAGGAACACGAAACTCTCCTTGATGTTGAGCCTAGAACGGGTGTCACAATGCGTGCAGCCAAGAGGATTCAAGTTAATGTTCCTTTACGACAGTATGGAAATTTGCCATCTTTTAAAAATGTTCCAGAAGTTATTTTTCCTATTCTATTTGTAAATGAAAGTGTGGAACTTTCTAAAGAAGATATAGAACTCCTCACGAAGGGAGTAGTTCTGCCATTCACAATAGTGGATGCCGTCAGTGGTGTTCTGATAGCACTTGGCGGAGTTCTTCTTATTACGGCAATAACTAAACATTTTAGAAATAAGAAGAACTGAGGATCAATCAAGAAATAACACAATGATAATGGAAGGTCTGTGATATAACTGTGATAAATAGAAAATGGAAGCCTTAAAAACATTTTATTTCATATGCTTTGATGCCTTAATTTCTGTGAAATCACAACAAAAAAGTTGTTATCTTTTTTGTATAATAAAAATATATATTATA
>22326 ENA|HACF01022327|HACF01022327.1 TPA: Euphausia superba transcriptome shotgun assembly, contig N46701
GGATTCACCGATCCTTTATTAAATCTTACAAGTCAATTTGCCCCTCCAGGAATGAAGAATATGGATCGGTTTGGATGGTTTTATAAGAGAAATATGTCAGCAACCCATGATGGCTTATGGAATATCTATACAGGACAAGATTCCTTAAATAATTTAGGTAAAATGGATTTATGGGACCAAAGAAATCACACAGACTTTTTTGATGCACCTTGTAATGAGCTCCGAGGAACTGCTGGTGAGCTCTTTTCCTCCTGGCCTCAATAAAACTTTCAATACAACTCTACAACTCGGATTTTTGCATGTCTCCAAAGCTTTACTTCAAAGAGGAGTTAAAAAGATGATCTGGGTCCTCGTATATATCGTTATTGGGCCGATAATCGCACATTTTCAAACAGTTCCGTGGTCCCAG
>5615 ENA|HACH01005616|HACH01005616.1 TSA: Hyas araneus, contig c7185_g1_i1
GCAGAGTACGCGGGAGTGTGATCCTTGTTTGAAGAGTGTTGGTATTGCTCACGTCACCCTCAAAGAACGTTTTCTTGAGGCTGCATGTCACTGAACGCCTTGGTACTACGCCAGGAGGAACAACATGTAACTCGAGGCACCACAGGACTCCCAAGTCACCATCACTCATGGCATCGGTGAGGGAAGCAGCCAGGATATTTTATGGTTTATCCCGAATCCTTGGTGGTCACACACGTTGTCCCTCAGAGTGACCGGAACTTCTTTGTGATGGGAAGGGAGGTACAGCCACGAAGGGCGAACCTGTGAGTGAAAACACGTGAGCAATCGAAACATCAGTGTCGCGGTGAAATCAGCGTGGTGACGACAGGCGAGGTGGTGCGTGACAGGACACCAGCCGATTATGACGAAGCCACAAATCTGTTTACACACGTGAATGTAGTGATTGGCGATTATCAGGTGGACAGAGAAATGCCGATCCTTGACAGGACTAACCAGCAAGTGACTGGAATACTTATTTAACTCTTCAAATACAACTATATTAGTGATACAGCGTCGAGATGGAGGAAAAGAAAATGATGAACGGGGCTCCTGTGGGTATGAATCGTGTGGTGTCCCGCGTGAACAGGAGTGCGAGGTGTCGGTGTTGCCTGTGGATGGTGGCGCTGTGGTGTGCGGCGACGGTCATCTTTATGCTGGCCGGGTACGACAGCGTTGTGCACTCGGTGGCCGTGAGTCAAATGGTCCTCCGTCAGGGGGGCCAGAAGTACGAATCTTGGATAAACACACCTGTTCCCGTGTACTACAAAGTATATGTGTTTAACCTGACCAACCCCATGCAGTTCATGGCTGGCGATAGACCGAGAGTTCAAGAGCGGGGTCCCTACGTGTACCTGATGAAGGAAACCAAAGAAGAGATCGAGTTTCATTCCAACGGCTCCGTTACCTACAGGACCAGACCGATGTACTTCTTCCAGCCTGAAATGTCAGACGGAGCCGAGGAGGACGTTCTGGTCACCGTCAACATCCCCTTCGTGAATGCAGCGGACGCAGTCAAAGATAAGGGTTTCTTCCGTATGGTTATACAGATGGCAAAGAAGATTCATGGTTTTGACACGATACGCACCCTGACGGTCGGTGAGCTGCTGTGGGGCCACACGTCGCGGGTCATGGAGTGGGCCAGG
>8116 ENA|HACH01008117|HACH01008117.1 TSA: Hyas araneus, contig c10332_g1_i1
GTGTGGCTATGACTGGCAGTGAGGGGATGTGCGGCTCTGTGTCTACGTAGTGTGTGATAGCAAACCAATAAGCAAAGAAACAAACCACCAAGATGCACAGACCATATTGTTTAGTGTTCCTGGGGATGGTGGGGCTGCTCTTCGTCATCCTAGGCGTGGTGGTGACCGTGGTGTTTGACCCGGTGGTGAACTCCTTCATTTTCAAGGAGCTCATGATACGCAATAACAGTGACATGTACAACAAATGGAAGGATCCGCCCATCGTGCCTCACCTGCAAGTGTACTTCTTCAACGTGACGAATAAGGAGGAGTTCCTGGAGGGGGACAAGCCGGTGCTGCAGGAGGTGGGGCCCTACTGCTACAGAGAACATTGGAGAAAGTGAACATTTCATTTCATAATAATGGCAGCGTTTCTTACGAGACTCAGAAATTCTACTTCTTTGAAAGAAATTCTTCTGTTGGATCAGAAGATGATATCATCACCACCCTCAATATTCCAATGATGAGTGCCGTGTCTCAGTGGAGGTTTGCGGCGAGACTTGCCAAGCTTGCTCTGTCATCCATGTTGGAGGTTTTGGGCACAAAGCCATTTGTGACAAAGACTGTTCAGCAGCTGATGTGGGGCTATGACGACCCCCTCTCAAGATAGCCAAGGACATCATTCCGCCTGATAAACGTTTGCCTTATGAACAGTTTGGGTTTTTCATTATGAAAAATGGATCCACTGATGGTTTATTGAACGTGTACACTGGGGTGGATGACATGACCCAGTACTCCACCATCAACACCTTCAATTACAAGTGGAAGTTACATTACTGGAAGACTGACGCTTGTAACAAGGTTCAAGGCACTGACGGCTCCTCCTTCCCCCGGGTGTGGGGAAAGACACTCAACTTTACATGTTCAACGAAAACCTGTGTCGCTCAATTCCCCTCAACTACTGGCACCCCATTGCAGACTTTGGTATTGAGGCAATGAGGTTTTCTCCACCACCTGATGTCTTTGCCAATGTGTCTGTGAAGCCTGAAAATGACTGTTATTGTGTCGGAGGCCCACCGTGCATTGGTGGCGGTGTATTCAACATCAGCTCTTGTAAATTTGGCTCCCCAACATTAGTGTCTTGGCCCCACTTTTACCAAGCAGATCCTAAATATCGCAGAGCAGTTATCGGCTTGAATCCTGATCCTGACAGACATGCGATGTTCATTGATGTTGCTCCGCGCACAGGCACGCCCCTGAGAGCCCAGGCGCGGCTACAGATCAACATTGCCATTCCTTACGTGCCGGAAGTGTATCCTGCAGCCAAGCTCAGAGAAATGATCTTCCCGGTGTTATGGTTTGCAGACGGTGTTGCTGAACTTCCTGAAGATCTAATTGACTTGCTGCGGCTTGGAGAAAATACTCCAGCGGTGGCCAAACTGAGTATGCTTTTAGTATTCTTCACCCTTGGATCTATAACAGTCATATTTGTGGTTATTGCCTTCTTAACCACACACTACAACTTGCCTGTTCCCTACTTTAACCCGCGTACTCTGCGTTGAT
>11693 ENA|HACH01011694|HACH01011694.1 TSA: Hyas araneus, contig c14999_g1_i1
AACGCAGAGTACGCGGGGGTGTCACTCTGCGAGTCTGTGTATCGTTGTGTTGGTGTCACCGGCAAATCTTAGCTGGTTATCGGTATTATAAGCCTGACTCGAGGTTATCAAGGCATCGAGCGGTCTGTGTGATATCCATAGAAGCAAATGAGTGTTTGAGATATAGAGATAACAGTGTGGGAAGGCAGTGTAATATGAACTTGAAAACAGTGGTTGGCGTGGGGCGGTGAGCGGAGCAGCTTGTGTGGACAGCTGACAGGAACATTTTCAAGGTCACTCGCACTCAAAATCAATAGACTTAATAGTCTAATGCAGAGAAAAGGTTCAATCCTGCAGCGAAAGGGTTAATAATAGTGTTAATTAATCTTGACTCGCATTCTCCCACCCTGTCAATCCTCGCCTCCTGAAGGAATACACGAAGACATGGAGACTGAAAATTTACTCGGTGGCGCCTCCAGTGATTACGGAACCAGCGAGAAGAGGCGGAATGAGTCAGTGGACCAACACGAAGAAGGCGGTGACGATGCAGAAGCTGTCACCGCCTCTCTGTCACGGAGGCCGTCTCTGTGCCGGCCCTTGCGTGGTTGTGAGATAGCAGTGGTGGTGGTGGCGGCCTTAGCGATGGTGTTGGGCGTGGCTATGCTGGCTGGAGGCTATCACGCCCTTCTCAATTACGCCCTTCGTCAGGAACTAGCGATCAAGGAGGGCTCAAGGGCTTACGGCATGTGGAAGTCAACCCCCGTCCCTCTGTCCCTAAGACTTCACGTGTTCAACCTGACCAACCCGGAGGAGGTGAAGGGAGGGGCCAAGCCAATCGTGCAGGAGGTCGGCCCTTACGTTTGGAGGGAGTACCACGAGAAACGCAACGTGAGCTTCCACGACAACGCCACGGTGACGTACCTGCAGCAGCGGTGGTGGGTGTGGGACCAGGAGGCGTCAGGGGGCCTCTCACAGGAAGACTCCATCATCACCCTCAACACCATCCCCGTGGCCTCCACCTACAGCATGAGAGACTCCCCCTTGTCCCTCTACTTCCTGAATAGAATATTTAAGACTACGAAGGAACAGCTCACCGTCACCACCACCGCCAGGAAGCTTCTGTTTGACGGAGTGCAGGACCCACTGCTTGACTGGGCCCAGGCGAACATCGTGGCAAAGAACGGCTCCTACCACTTCCTCATGCCCTTCTTGAAGGACTCGCCGGTCGCTCAGTTCGAAAAGTTTGCCTGGTTTTATAAGCGTAACCTGTCGTTGACCTACGATGGAGTGTTCAACATGATGACGGGACAGGACACTCTGGATAACCTGGGGAGGATTGACAACTGGGACGGACGCAACAGTACAAGTTTCTACACGCCGCCCTGCAACGAGGTGACGGGCTCGGCCGGGGAAATGTTCTCGCCGCACCTCAGCCGCCAAGACCAGGTGTTCTTCAGCTCCGACCTTTGTATGAGCGCCAAGCTGTTCTTCAAGGAGGAGGTGCAGGACGCGGGGCTGTCCACCTACCGCTACTGGGGCACGAATCACACCTTCGCCAATGGCTCCACCGTCCCCGGCAACGAGTGCTACTGCGTCAGCGGCACCTGCGCCCCCATGGGTCTTCTCAATGCGGAGTCCTGTCGCATGGGAGCGCCGGCCTTCGTGTCCTTCCCTCACTTCTACGCCGGCGACCCCTTCCTGCTGGACGGCGTAGACGGTTTGGCGCCGGACGAGAAGAATCACTCCTTCTACCTGGATGTTGTGCCGGGTGTCGGAGTGCCGGCCGCTGTCTCCGTCAAGCTGCAGATCAACATTCACCTGACGCCCAACCCTGCCATCAGCATGTTAAGCAAAGTGCCTGAAGTGTACCTCCCAATGCTGTGGTTTGAGGTGCGGGCCAACATGACGCCAGACCTCGCCTCACAAATGAAGACCCTCCTCTTCTTCCTCAACTCACCTGTGGCTAACGTGGTGGTGTGGGCTGTGCTGGCGGGTGTGGCGGTGCTGGCGGTGCTGGCGGTGGCGGTGCTAGCCAGGCGAAGGAATACTACTGCCGCCTATCAACAGGTGTCCTAGGCTTGGGTACCCTATCAACAGGTGTCCTAGGCTG
>34704 ENA|HACH01034705|HACH01034705.1 TSA: Hyas araneus, contig c30540_g1_i1
AAAAAGAAAAACACGAAAAATTTACTGAAGGAGTATTGGTGTCGAATATTCCCAGTGAGCCAGTGGAGTGTTGTGTGTGCGTGAGTGCCGGCGGGGCGAAGCGATGGCGACGCCGGCAGTCCCCTGAGGAGCAGCGTGACCTCATAGGCTACTACGATGACGACGACTACCTGGATGACTTTCCCCGGAACAAGAGGAAGTGCTCGAGGCGGTGTTGCTGCTGCCGGCCATGGTGTTTGCTGCTAATGGCCATCGTAAGCTTCCTGGGGCTCGTTACAACGGTATTCTGGGGTGAATCCACCATGCACGCGGGGGTCCTGCGCAGCGTCACCCTGTCGGAGGGCTCAAACAAGGACCATATGTGGAGGGCGGCTGAAGTTGAAGTTTACTACACTGTGTATGTCTTTAACCTGACCAATCCAGACCAGTTCATGCAGGGGGCGCGGCCGAGGGTCCAGGAGCTCGGGCCGTACGTGTACATCCTCAGAGAAACCAAAGAAAATGTGAAGTATGAAGATAGCGAGACAAAAGTAGAGTATCAGGGTAGACCAACCTACTTCTTCCAGCCCGATCTGTCGTCAGGCAGTGAAAATGACCCCATCACCACCGTCAACATCCCATTTGTCAACGCGGCTGACATGGTGAAAGAAAGCAAAAAAAAAAAAAAAA
>46077 ENA|HACH01046078|HACH01046078.1 TSA: Hyas araneus, contig c42795_g1_i1
GTCATGGAGTGGGCCAGGACGCTGCAGGAGCTGCCCTATCCACACCAGCTGTTTGGCCTCCTGGTGGGCTTTAACGATTCCATCCAAGAGCCTTATACAATGCACACAGGCAAGGGTGACGCCGCTAAGATGAACCAGATCCTCTCTTGGAACGGGCGGCAGCGACTGGATTTCTGGAGCGGTGACAAGTGTAACGAGATCCGGGGCACCGATGCCAACGGGTTCGCGCCAGGAGTAACCAAAGATGACAGATTATACATATTTAACGGTCAGCTGTGCCGTGCGATACCACTGGTGTTCAACGACACGGTCATGCAGTCTGGCATCGCCGCCTACCGGTTTGTGCCGCCCGACGATGTGTTCTCGTACGGCTCCAAACACCCCGAGAACGCGTGTTACTGTAGTGGGAGTGGCTGTCCCCCCACGGGCGTCCTGGACATGAAGCCCTGCTACTGGGGGGCTTCCGTTGGCTTCTCGTTTCCTCACTTCTACAAAGGGGACCCCAAGCTGAGGCACACCGTCCGAGGACTCAGGCCTGACCCAGAGAAGCACAGGACGGAGTTTGACATCTACCCTGACCTTGGCGTTCCTCTCCGTGTCAAGCTGCGGATGCAGATGAATGTGATGTTGGACCGTAACCAGCCCTTGGAGCGCGCCAGGCACTTTGATGTGGTGCTTCCAGTGTTCTGGTTTGAAGTAGGAGTGGACTCCCTGCCAGGGGAAGTTGTAGGTCTACTAAAACTTGCTCAGAATCTGCCTCCGGTTGTGAAAACAACTAGTGTTACTCTTTGCACAGCACTCACTCTCATATTCTTGCTGCTCCTACTTGCTCAGTCAGTCGCCACGTGGTGTGGCTGGGGTACTTCCAAGGATCTGAAACGTCCCCTAACCCCAGAAGACCTCCCACACCTGTCACCATGTCGCCCCATCAGTAGTACCCAGTGGCAATATGATGAGCTACATAAACCACCAAGATGTGGAAACTCCTTCCATGCTACACCCAATGAGAAGAGTGTTCTGTCTCCACAGCCACTCACCCCAGGGCTGGACATTCCAATCATTGATGACCACACTTTGCTTCCTCCATATAGACCCCGTAGGGAAGTTGGTCCAGATGATGTACTACAACCTGATGATAGTGAATACAGCATTGACCAAGTGCCTCCACCTTACAGTCCAGGGCTACAGCAGCGCACATCATCTACAGTGTCTGTAGAAATTCACACTACCGCCTCTGATGATGACCTGCAAAACCTTCCCACTTTGTCCAGTACTTCAAGAACACCAGTAGAAGACATGCCTTCTGATGACAACTCACCTGCAGTTAATGAGCAGAATGAACAAGAGTCTCCTTCTGCTCCACTTGCCAGACTAGAGGAGACAACAGATATTGAAGGCAATTCTGCATCCTCATGTCAACCTTCCTCACCAGAACCTCCACCCGAGTCCCACAGATCACCAGG
>61278 ENA|HACH01061279|HACH01061279.1 TSA: Hyas araneus, contig c59229_g1_i1
ATTAGAGGAACTGACGGCAACGGGTTCGCTCCTGGAGTGTCTATCAACGACACACTCTATATTTTCAACGGACAGCTGTGCCGCTCCTTGCCTCTAGTCTACAATGCCACGATAAAAAATAAGGGTCTGGAGGCCTATCGCTTCGTGCACCCCAAGGGAGTCTTCGCTTACGACGCAGCCAACGCGGAGAATCTGTGTTTCTGTGGCAAGCAAGGGTGTCCGCCCAGGGGTGTGCTGGACATGAAGCCGTGCTACTTCGGGGCCTCTGTGGGCTTCTCCTTCCCACACTTTTACGACGGCGATCCCAAACTCAGACACTTGGTGCGCGGCCTTAGGTAAGTCTTTTACCCTCGTTGGATATATCACAGACAGGAACGTCCTTACGGGGAAGAGTGTGGTGGTGGTAGGGAGCTTGACGCTTTTATAG
>63523 ENA|HACH01063524|HACH01063524.1 TSA: Hyas araneus, contig c61662_g1_i1
GAGTGCACCGTTAGGTCTCACAGAGGGAGGGTGTGCGCTCCTCGGCTCCCGGACCTATATTTACTACCTTGCACTTATCTGTGACTTAGCGACTTAACTGACTTACGAAACAAGTGCTAGTTAGTAGTTTCCTGTACGCCTGTGATATTAATTCCCCGCCTGTGATACTACCTCTGGATTTAAGCGATTTTATAACCTAGTATTGACATTTTATCACTACAACGGGGTTACTAAACCAACGTAAACAGAGACACATAGATATATTATACTCATATATACGTTATAAAGAGTACATAGCTATTAATTATCGTTATATAATACGCCTAAGTACTATATCGCCTTATATAACACTGGTTTTAATATTGAGTTAAGTATATATAGCGTTAAAATCCGTGCCTTCAATATGCTGCCTGTGACACAAATCAAAGTGATGACTGGAGTCGGCGCCATCTTGGTCGTCCTCTGTTCCATATTTATCGGGGTTTTTCCTGTGATTTTCAACTCCATCGTGGATAAGATGCTGGTGATCAGAGAAGACGCCGCTACCTTCGAGGCCTTCGTCACACCGCCCATCCCAATCTACATGCAGTTCTGGCTCTTCAATGTGTCCAACCCGGAAGAGATACGATACACGGGGGCCAAACCGATACTGCAGGAGATTGGGCCCTATACCTATGAGGAAGTGCGGGAGAAATACAGCTTTGAGTGGAGCCCCGAACTCGGTACCGTGTCTTATCTACAAAACAAGAGCTATATATTTCGTGAAGATATGTCCAACGGGTTAAAAGAGAGCGATTTTGTGACCTCCGTG
>10779 ENA|HACK01010780|HACK01010780.1 TSA: Cherax quadricarinatus, contig transcript-80_10779
CCTGCCTGGTGGTGTGAACTTACTGAGTGCTTGTAGGGCGCACACACTCCTCTTCAGTGTGTATGTGTGTAGCAGCAGCCAGGTGAACAATGGTGTGGATAACGAATTCATAAATATACTTAAGTTGAAGTTGCGGGAGATTTTTTTATCTGAGAAAAAAGACAAGATAGGAATGCTAACACAGTTAAGAAGTTATCAAGTTCTTGCTGACTCGAAGTTCGTGGATCATCTTTTCTCGGCTCACTGACGTCACAGCCCTGCCGCCTGACATCACAGCCCGGCCTCCTGATATCCCAGCCCTGCTTCGTGACACAAGTCCTGTCTCGTGACATTACAGTCCTGCCTCGTGATATCACAGCCTTGCATCCTGACACAAGTCCTGCTTCGTGACATCACAGCCATACCTCGTGACACAAGTCCTGCTTCGTGAAATCACAGCTCTACCTCGTGACACAAGTCCTGCTTCGTGACATCACAGCCCTGCCTTAGTAACACAAGTCCTGCCTCCTCACTTCAAAGTCTTGTCTCGAGACACAACATCTCTGCCTCGCGACACAACATCTCTGCCTCGCGACACAACATCTCTGCCTTCCGACACAACATCCTTTCCTCACCATGACTACAGAAAAAAATGTCAATCTTGTAAACATGAACATCAGTACAAAATCTGACTATGACAACCATGGCTTCTCCGATAAAGAAGAAAGTGTAGCCATCAGCTACCCGGTAAATGTATCAAAGAGCAGCAGCAAGAAACTTAAGTGGACATGCTGCCAGATGGTCTTCATCATCCTGGGTTCTCTCTTCGCCCTGGTGGGGATCATCATGCTGGCCGGGGCGTACCAGGCACTCTTCGACGCCATCCTGAAATCTCAAATGGAGATTGAACCTGGATCTCAGGCGTATGATATCTGGCGGCTGACCCCTGTTCCACTCTACATCTGCTTTCATATATTCAATCTAACTAACCCGAAGGACTTCCAGAAGGGATCCAAAGCTATTCTGGATGAGGTTGGACCCTACTGTTACAGGGAATATCACGAGAAGCAGAACCTGACCTTCCACGACAACAAAACTGTGACCTTTCTGCAGCAGCGCTGGTGGATCTGGGACCAGGAGGCCTCCGGTAACCTCAGCCAAGACGACGTCATCATCACTCTCAACACCATCCCTGTGTCTGCCGCGTGGAGTGTGAGAGACAAACCATTAATGCTCTTCGGCCTCAATACGATGCTGGTAACCATCAATGAGGAGCTTACCGTGGAGACGACCGTCGGAGAAATCTTGTTCAACGGTACCTCGGATCCCCTGTTGGACTGGATGCACGACCAAATGGCCAACAGCTCCATCAACCTGCCTGATGTGATCGACATTCCTGCAGGGCTCCTTGACTACGACAAGTTCGGCTGGTTCTATAAGCGAAACTTATCACTGACGTATGACGGCCTCTACAACATGCACACTGGTCAGGACACTCTACAGAACTTAGGGCTGATAGACTGGTGGAACTACGAATACAACACCACGTTCTTCGACTACCCTTGTAATGAAGTGACGGGATCTGCGGGCGAGCTCTGGCCTCCAGGCCTGCAGAAAGACTTCATTCAGTTCTTCAGCTCAGACCTATGTATGAGCGTGAAGTTGTTCTACAAGGGGGAGATCACTGACAACAACAATGTGGCTGGCTACCGTTACTGGGGCACCAACGAAACCTTCGCTAATGAAACTGTTGTCCCGGGCAACGAGTGTTACTGCGTCAAAGGCACTTGTGCCCCCACAGGTCTTCTGAACGCTGAGTCGTGTCGCATGGGGTCCCCAGCGTTCATTTCCTTCCCTCACTTCTTGAACGCTGACCCTTTCCTACTGGACGGCGTGGAGGGCATGACGCCTCCTGAAGAGGAAATACACTCCTTCTTTATAGACATCATACCGGAGGTTGGAACCCCCATGTCAGTGTCGGCCAGGATGCAGATCAACATGCACGTTGTGCCTTACCCGGGCACCAAGTTTCCTTACATGGATAAAGTGAACATCCTCAGCGAGGTGACGGAGGTATACTTACCATTGCTGTGGTTCGAGGAGACGGCTCAGTTACCCCCAGACATGGCCAGACAACTCAAGATTTTGCTTTTCATCATGAACACCCCGACCACCACCGTCATATTCTCTCTATTTATTGGTCTTGGTCTCCTCACCGTCATCATCGTCCTGGGAGAACGATACAGGACCAAGAAGCACTCGAAAGTTTAAGTCGAATCTGTGGGTTAACGCTCTGTGTTGCTTCAAGTGCGGCATCTTGATGCCAGCAGAAACCTCTTCATCCAAGAAGCAGCAGCTACTGTCTCCCCCGGGCATTGTAAGATACCTATGGTAATGGAACAGCGAGTAGGTCTACTGCCATCCACACTGTATTGAGATATAGGATTTTGAGAAGACGCGACGTATGCAAAATGCATGTTTGTTAGTGTCATCACAAAAAATAGGCTTAGCGCTTTTCCCATTGAATACAACAATAATACTAATAATAAACACTGTAGGTTTTGACCTGAGGTTAAGGATTAAATTAAAATTAAATAATTATTGTTAAGCGCTAAGCCCATGCGGAGGATTGATCCTCCAGAACAAAAACAGAAGGGACTCACAGGTAAGGACCAACTAGTGGTGAGGGGAAATAGGGATAGTTAAAGAATAGATGGTGGAGAGTAAAGAATTACAGAGAAATGAAAAGAGTCTGGGTCAGACCCAACACCAAGGGCATTGTAAAGTATTATGTAAGACTTGGGTTGGTGCTCATCATCGTCTCTTCTCTTCAGCAAGACTGGTAGCGCAAGTCTGACAAAATGTCGGACTGTGTGGTGGCACCAAACGACACTAGGTAAGCTATTCAACTGAGCTGTACAGACGCCCCTCTACGGCTATGGCATTTGAAAAGAGAAGATGGAGAGATATAAGAATTAAAAGCAAAGGATGGTAATTACTTTAAGATCATATAGGTATAAAAAGCATGAAAAAAGTGCAAGAAAAGAACAAGAAAGTGCTTCAAAACGAGCAAGATAAGTGGCTAGGGAAAGTTAAGTGTAAAGTGGTGGAAGAACAGGATTGTTAAGAGCTCTGAAGAGGTTTTCAGGATTGTTAGGGTGTCTGAAAGTGTTGTCAAGGAAGAAAGTCCGACAGTCATGGTGTTTCTCTAGTCTATCGAGCTGTCTATCGCTAAGTGTTTTTCAAAACACATTCAGAGCTGGTATGCCAGTCCTGAGGTGGAGTGACTCGCATGTGGCGTAGTCCTGCTACCTCACGCCCAGCACCCACCGCAATGCCCGGTTCTGGATACGTTGTAGCTGTAATGCGTTAGTCTTAGCAGTCAGTGTTAAAGCAAGTGGAGTATAAGTGATGAGAGGTCTGATGATAGCAGTGTGTAAATAGTTTCGTGGCGGGACGTTCACCTCTTAGCTTGTAGAGCTGTCTTAGAAGTGATGTTTACTTTCATACGCAACTTGGAGTCAAGGTTGACCCCAAGTACGACTGTGGAAGGTGTGCCTGGTATAGGTGTTCGTGAGACACTGGTTCCGAGTTCGACAGGAGCAGTGATGCCTCGTCTTTTATGGAAAAAGATAATATTAGACTTGCTGGCATTGGTTTTTATACACCATAATAGTTCCCATGCGCTAATCCTGTCTACATCGTGTTTTGTTCTGTGTGTGAGGAATCTGGTGTTTTCATGTGCAGGGAGTTGTGTTCATCCTCCATTTGCTGAGCGCGAGACACACGCTTCGTGTTGGTACTCGTCTAGATGTCCTCAAATTCAGTATCCCAGATTCTTCTCTGCGTCTCGAGTCTCCACTTGAAGCCAACAAACTCCTGGACACCCTTACTCCTGGTAGTCTGTTTTTATAATCAGTTGTGAAGGTGCAGTATGCGGCTGCCCTACTATGAGCTGCATCAGGGTTAGAAGGTCGACCAAAATAACTAATTATAGTTACTGTAGCATATCCACTGAGTGATGGCGCTGTGAAGCCGTCATGCAGGATGGTTCTCATTAATGAGAAAATTAACCACCATCATGGAGGATGATTCTCATCCATGGGACAGTGCAGTCTGTCAGCCCGCCGTGAG
>13375 ENA|HACK01013376|HACK01013376.1 TSA: Cherax quadricarinatus, contig transcript-80_13375
CCTCAGTCAGTGCACCTCGGCAGCTGAAGGAGGGAGGGCGCACTCAGTTGCCTCTCCGTCTGTGATAGTATTTTTACTATGCGCCGTGTGGTTATCTTAGGATGTTTGGGGGCATTAGGACTACTACTGGTTGTTTTTGGGAGTATTGTTGCAGGATCTTTTGATACATTTGTAGATAACATTGTGAAGAAGGAACTTGTCCTGCAAAATGGAACAGATATATACAAAAAATGGAAGCTCCCACCAATTGTGCCTCACCTCCTTGTCTACTTTTTCAATGTGACAAATGCAGAGGAGTTCCTCTCTGGATCAAAACCAGTACTAAAGGAAGTTGGTCCCTATTGTTACAGAGAACACTGGGAGAAAGTGAACATTACATTCCATGACAATGGCACAGTATCATATGAAACACAAAAGCATTATTTCTTCGAAAGAGGGAGCTCAGTTGGATCTGAAGATGATGTAATAACTACACTGAATATCCCCATGCTGACTGCAGTGTCTCAGTGGAGGTTTGCACAACGCTTGGCAAAATTGGCCCTTTCTTCAATGCTAGAGGTATTAAGTGAAAAACCTTTTATCTCTCGCACTGTTAGTGACCTGATGTGGGGCTATGATGATCCACTTCTCAGAATTGCAAAAGATATAATTCCTCCAGAGCAGCGCTTACCTTATGATAAGTTTGGATTCTTCATACAAAAAAATGGATCAACTGATGGGTTGCTTAATGTTTTTACTGGAGTAAATGATATGGCAAAGTATACTACTATTGACACCTTCAACAAGGAACGAGAGCTCAAATACTGGAAAACAGACGAATGCAATAAAATTAAAGGCACGGATGGATCTTCTTTCCCACCTGGTATAAGAAGAGATACTGTCCTTTACATGTTTAATGAAAATTTGTGCCGATCAATTCCTCTTACTTTTTGGAAAGAGGTTGAAGAAGATGGCATAAAAGGCTTCAGGTTTTCCCCTCCGGCTGATGTGTTTGCTAATGTATCCATTAAACCGGAAAATGACTGCTACTGCGTAGGAGGCCCACCATGCATAGGTGGTGGCGTCTTCAACATCAGCACATGCAAATATGGTTCTCCTACAATAGTATCATGGCCACATTTTTACCAGGGGGATCCAAAATTCCTAGATGCAGTTGAAGGTCTCAAACCAGATGCAGAACAACATTCACTTTACATTGATGTTTCCCCGCGTACAGGAAGCCCTCTCAGAGCACAGGCTCGTTTACAAATAAACATTGCTGTGCCTCATGTTCCAGAAGTCAAACCGGCAGCCAGACTCCGGGAAATAATTTTTCCAGTATTGTGGTTTCAAGATGGTGTTTCTGGATTACCAGAGGATGTTATCGAGATGCTCCGGATGGCTGAAAATGTTCCGGAAGTAACAAAAGCCAGCCTAATTATGGCATTCTTCATTATTGGAGTAGTCATTTTATTGGGTGTGGGTATCACCATATTAGCTGAATACTTCAAGCTGCATATTCCATTCTTGAATCCCAGTATAGAAGTTAAAAAAGAAGGCAAAGTAACTGATGGAAAGCCAACACTCACCACCAAGCCTGAACCAGCAGGCCACATTAATCCCTTAGTAACAGAAAACCCAGAAAGTGATATTGCATGAAATTTTTGGACAGTCCCATACATGAATAGACAGTTTTGCAGAGAAAATCATTATTCAGTAAGTTATCCAAATCCTCATTACATGTATGCACACCGTAGAATGCAGCCTAGTATGCCAAGTACTATCAGTGGCATTGGGGTTCCTCACTGGGATCCTTGGAGGTTATCATATCCTTGGTACAGTACTTATCCATCAAATCTTGGTGTTCATTATTATGCCCAGCCTTCTTATTCAACATATCAACGTAGGATGCAATTTGCTCATCCTGACTTAATTTCATCTACCACTAGAAAGTATTGTAGAAAGAACAAAATTTTAATGTAACACTCATAACTGGGTTTTTATAATTATTTTGAATTTGTAATAGTTTTGTATACTATAATGGAAGTGATAGTTATTTTTACTTCTGGAGTTGTTTTTTCATGTGTGTGGCTGTCCTGTTCATTGTTTTTGTTTTTACTGACACTGCAAAATGGCAAGTTTTAAGTTTGACTACCATCATTTTGCATCATGTTTTGCTAAAAAAGTAATTCAAGTAATAACATTAATAAATTTCAGTAAAATCAGAAATACCTCTGGACTTAATATTACTATTCATTTTTGACGAAAATCAAAATTATTTTTGTAAAAAAAGTGTCCTTATTAGTATTTTGCCATGTTTATATGCCTGTGTACTGTTTACAGTTTCTTTGTGTACTATGTACATTAGGAAACTGTTATTATCTAGGAAAATTATTATTTGCTTTCTATATAACATTGATATATTTGTGGGGATGTTGTTGAGTCTGTAGAGGGAGAAGTTTATTAGTGGATGTAAAAATGTGAATGAATCGCTGTACAGTGGTGCCAACACCTGTGTATAAGTGTAATGCATGACCTTCAAATGTTGCAGAAGAAGAGACTGGATGCAGTAAAGATGTTTGTCTGAGATTGATGTGACGTAAATATGCAGAGAATAAGGAGTGAAGAAATTAGAAGACATCATGGTGGTATGAATGGAAGCAGAAAAGTTGTTGAAGTGTTTTTGTCATTTAGAAAGGCTTCTACAATGTAAGTTAACTAAGTGGGTGTATAAATCTAGGGTGAATGAAAGATGGTGTAGGTAACATCCAAAGAAGATATGAGAATCAGTTTTGAAAGGTAGGAGCTTAAATATCTAGATCATGTTAGATCAGAGTGGAAGCAAATGTTTTTGGTATATGACATGTGTGCAGGGTAATATCTATGAAATAATTCAAGGAAAATGGTTAGTCATATGTGTTCTGGAGGTGAGAAGCAGTGGCTGCACTCTGAAGGGTGGGTGGGTATGTTGCAGTTTGGTGGATCATTTTCTTTACAATACCGGCATTCTTCTGGAAAGACAGCTACTGAATGGGCGAATAGTGAATGTGTTTTCTTTCTACAAGTCATCATGCTTTGGTGGGAAATGGCCAATGTTAGGTTAAAAAAATGTGTGCATGGGCGTTGACCACCGAAACCCTCTCCCTCTCCAGGTAATATAAAATGTAATACAAATGGAGATGTTGATACAGAAAATAATGTTTACATTCATTTTATTTTATGTAATGTGGCTAATATATGTGTGTGTTTGATTGATTGATTGTGTGTGTGTGTGTGTGTGTGTGTGTGTGTGTGTGTGCGTGCGGGT
>15333 ENA|HACK01015334|HACK01015334.1 TSA: Cherax quadricarinatus, contig transcript-80_15333
TTTTTTTTTTTAAAATATGAACATGTTTATTTGTACATCAATAAAGAGAGTTTCGGGCAGGTCCAGTTGAGTGTAGGCGCCACAGATCACTCCTCGCGTCCACACTGCATTCTGTGATGTCACAACAGCCATCTCTTTCTTTACTGACTCACGAAATCATAATAACACGATTGCCTCACACCCATATAATATCTTATTGACCTTCGCGCCCTATGTGAGGCAGGACGTAACTGTGGTCCTCACAGGTCAAGGGGTCACGGCCCAAGTTTCTAAGTGTCAGTCATCCAGTGTTGCTGCATCTAACACAAGATTCTTATAAACAACATAAATATCATAATGGACCACACACATAATGGATCCACCGGGAGGCCTAGTCGTGGACCTGGCCGCGGGGACGTTGATCCCCGGAATACCCTCCAGGTAGAGTCTGTTTTCATAACTTTTGTCTCTTAATGCCCACAAATTTACGTTTCCACACACAGATGATAAAGTCTTCATCTTAGGTTACAACCACGCTGTTATACTGAACTACCCACCTAAAAGTTCACATATTTTGCACACTAGATGGCACTGGTAAGCATCCTACCCACGGCTGCTGCTCTAGCACTGCACTGAAGTTCAAAGTAGACCTAGCTAACACTTAACACTTTCTCAGCTATAGTTCCTGTCATTCAGCTTTTCCGTCACACTTAGATCCTTATCCTTTTCCACTTTCCACTTCTTGTTTGGTTTTCTGCCCCTGAGAGCTACAATGACCTTAACTATTGCCACTACGATAAGGGCGACCCCCAGAGTCACGAGGATGCCCGTAGCCACGTCGACGAGGGTGAAGGGGAGGGTGAGAGTGCGGTGTAGTGCAGCTGTACGTTCCAGGGGCACCTCCGCACTCTCGTTCACCCACAACACCGGCAGGATCAGGTTCGGCACATTCCTGAAGCTGGGTAGGTTGCCGTAGCGCCGTAGAACCATGTTCACCTGGATCCTCTTGGCTGCGCGGAAGGTGACACCAGTTGTGGGTTCTATGTCTAGGTAAGTCTCGTGTTCCTTTTCCTGAGGGTTCAAACCAACCACTTCCTGGGCGTCTTTGGGGTTTCCTTGGTAGAAATGCGGCGTGGACATGACGACAGGTGCTCCCTTCCTGCACGGAGACACGTTGATCATAGAGGCGCGACAGGTAAAGTTATCGTGGCAGTAGCAGTAATTTTCGGGGGCGTCACTGAGAAGCTGTGCTGGCAGGACATAGCGGTAGAGTGTCAGGTGACCATGGGTCACCTCCTTCTGGAACTCAGCATAGATAGAACGACACAATTCCGCTGTGTATAACCACAACTTTTCATGTTTACTCATGGGTCGAGGGAACTGGTTGCCGGTGGTGCCGTTCAGCAGGTTGCAAGAGTTACCGCCCCACATGTCTTTTTTCCAAAACTCTAAATTTTCTTTTCCTCTCCACCTGACGATGTTCTGATATACGGCCATATCTTTCACTCCTGTATACACTGTGTACGTCCCATCATTAGAGTTATTTTTGGGATAAAAAAAGCCGAATTTACCTGTAGCGTGGATGGGGTCGTTAGTGAGCGACGCCAGCTGCTTCAACAAAGGTTCGTCATAACCATGGAACAGAAGCTCTCCCACAGATTTCGTAACAAAGGGTTTCACGTCAAAACGCACGAACCATATTTCTATGGGGACTCTGAGGGCGGATGAAAGAGCCTCGAGCTTGGCACCTAGTGACATCATGACAGCGTTGATGGTGGTCACTTGGTCATTCTCCTTGTGGCCCTCAGACAGGTCTTCTCGGAAGTAAAAGGTTTTATTTTGTAGGTACGTGACCGAGCCTTCTTGGTCGTGGAAGATGAGATCATATTTTTGCTGCTTCTCCTCGTAGGTGTAGGGTCCTACTTGCTGCAGCACTGGCACCGCTCCCTCCAGCACTGCTTCGCTGTTGGTTACGTTGAACAGCCAGAATTGCATGAAGATCGGCACAGGCGGTGACTTGAAAGACTCCAGCGTGTTGGAACCAGGGACGAGGAGGAGCTTGTTAGAGAGCATCTTGTCGAAGACGCTAGAGAAGCAGAGCTGGAAGATGAGGGTGCCGGCGATCAGGACCACCCCAACCACTACCAGCACCATCACCTGCACCACCACCTGCATCCTGTCTGTCTTGTCTCACACACACGTGGTACTCACAACACCTGCACCACACACCTGCGAATGGTCTCACAATGCCTCATGAGTAACTCACGTGTGCATTTTCGATACGTAATAATTAGCACACGTTTTGTTTGGTAAACGTCACTAAAGCACAATAACGCGAGCAGCACTGGTGCGGTGCTTTGCATATATTTAGCTGCCGGTACTTGTGGCTCAAGTGTGGTGGAGGAACGAACACTGGTGCCAAGCAGAGGTGAGTGTCAGTGCACACTGCACCAGTACAGGCGGACGCAGAGTGGCACGCACTCACCAACACACACCCCGTCTTCAACTGTGTTGCTTGTTGTGAGTGAGGAACACGTGTTGCTTGGGGTGAGTCAGAAGCACGCGTGTGTTGCTCTGAGTGAGTCAAGACCACGCGTGTGTTACCGCGTGATATGTGGGGGATCAAGCACCCTGCTAGCTGCCTCGCTGTGTCTGCCAGTCCTGTCGCAGCTCCGCCTGGCTCTCTCCTGCCGGTGTAAACACACAGTGGTAGCGTGCTGCAGTAGCTTGTGTATGCGTCAGTGTGTGTGTGTGAAGTAGTGGGGTGTATGGCGGAGGACACTCACCAGCTGACGCTTACCATGTGACTGAGGAAGTGCGGCAACCAACACTAGCTAGCTATCTCGCCAC
>27621 ENA|HACK01027622|HACK01027622.1 TSA: Cherax quadricarinatus, contig transcript-80_27621
CGAAGGTGTAGGGCTAACTCAACTTTCTTGAATATTATTTATTGCTTTATTATGGTGCATCTTCTTGCTATCTTATGCATGAGAATCCGTTTAAGATGAGTAGCGGCCAAGTTCAGATGTACGTTCTCTCATGGGATTCTTAAATAATGCTTTATAAAGGAATTTGATATAAATTTTGCAACCGGAGTTATCTGAAGTAAAGCCTTTGACCGCCCACAAGGTAACTGTGACCAGTCAGTACCCAGCGGTGTTTGAGGTGAGGTGGGCATGACAGTGACTCAGGTCTTGAGTGTGTGTGTTCTGTCTTGTGAATTCAGAAGATACAAGGGCTGACGATGGCATAAAACTGAATCAATGAACTGATCAAAGAAAGATTGTTTTTAAATGAAATATTTGTACGAATTCATGCTGACTACATAAGGATTTTGTTTCAATAATGTTTTTATCAAATAAAGCCCATTCAAGAAGTGTGAGAACAGATATTTGAAATGCAGTGATCTTCGATTAGATGTATTTAGCAAATCTGGCAGAATTATGGTCAAGATGGGTAAACTATCTGAAGAAAACTATGACACTCACAGTGCAACCCGCATGCACAATGTTGTGGAGCAGATGAACAGGAGTGCTCGTTGTCGCTGTTGTCTGTGGATGGTAGCTTTGTGGTGTGCTGCCACCGTCATCTTCATGTTGGCTGGCTACGATACCGTAGTACATACTGTTGCTGTGGATCAGATGGTGTTGCGACAGGGTGGTCAGAAATACGAGTCATGGGTAGACACCCCAGTCCCAGTCTATTACCGGGTGCAAGTCTTCAACTTGACCAACCCCAGCCAGTTCATGGCGGGGGAAAGACCGAGGGTGCAGGAGCTAGGACCATACGTCTATCTTATGAAAGAAAGCAAAGAAGAGATTGAATTCTACAAAAATGGCTCTGTCAGTTATCGCTCCAGACCCATGTACTTTTTCCAACCCCACTTGTCAGCGGGTTCAGAAGAAGACACTATCATATCAGTCAACATTCCCTTTGTTAATGCAGCAGACGCAGTTAAAAACCAAGGGTTCCTCCGCATGATCATACAGGTGGCTAAAAAAATTCATGGCTTCCAAACAGTACGTAAGCTCACCGTAGGAGAGTTGCTGTGGGGCCACAAGTCTCGAGTGATGGACTGGGCTAGGACTCTACAGAAATTACCTTACCCGCATCAGTTGTTTGGGCTCTTGGTAGGTTTTAATGACTCTGTGCAGGAACCTTACACCATGCACACGGGTAAGGGTGATGCTACCAAGATGAACCAGATATTAGCTTGGAACGGTCGCCAGACACTTGACTTTTGGAGTGGAGATAAATGTAATGAAATACGG
>27838 ENA|HACK01027839|HACK01027839.1 TSA: Cherax quadricarinatus, contig transcript-80_27838
AAAGTCACTGATAACAGCTTGGAGATTGAGCAGATTACAGCAATCCTTAAAACATAAAAACGAGGTTACAAATGATGCTATTGTAACAATCAAATCACAGAACAAAAATGTAAACTTAATGCAGAAATTGGAGCACTTTTAATGATCACGCAAGTTTCAATACTGTTAAAGAGAATCGTCAAGTTTTTCTTGAAAACCTTTCAAGTCTATAATACAAGGAAAATGCAAGAAGAATTAATGAAATATTCATTAAAACCGATGTCACCTCATAAGTCTGATTCCAAAGGTGGAGGTAAATCACTGCGACTATTATTAGCATCAACTGACCCCTGAGGACTTGATGTGGCCAGAGGGGCTGATGATTTGGTATATCTAGGTGGATATTCGGGTGATGAGGAGAGACAGGAGGATCCAGGATTTCCCTGCATGTCTAAAGTATCGTCCTCCACTCGCGCCAATGGGGCTACAACATTTTCACCTGGGAGAGGAGGAGGCGTGGAGGGAGTCACTCTCTCTGGTTCCTCATCTTCAACTGGGGGTAGGCGAGCTGTAGATTCGTAGTAAGGTGGACACTGTTCTATAGGAATATCCTTCCTAACTGGCGGATCGTGAGGTAAGTCTGCGAGTTCATCATCGGAGGCTGTAATGTGAATTTCAACAGAGACAGTCGAGGGTGTACGATGTACTGGTCCAGGACTATATGGAGGAGGTACTTGGTCAGTGTCAATGCTCTCATCCCCTACGCTGTCTGGACGTGGCGCATCAGGAATATCTAGGTTATGACAACGACGGTAGGGTGGCAGTAAGGTGTGGTCATCAATAATAGGAATGTCTACACCTGGCTGGGCTAGGGTGGAAGGAAGAGATTCTTTGTAGCTACCTGAAGATGCGGTCGAGTCTCCTCGTCTAGGAGGCTTGTGTAATTCGTCGTATTCCCACATAGGAGGGGTGGGACGGAAGTGAGTGTGGTGCGGGAGATCATCCGGGGTAAGAGGGCGCTTCTTGGAGCTTACAGCACCCCAGCCACACCACGCAGCCACCGTCTGCGCCAACAGCAATATCAGGAAGATGAGAGTGAGTGCCGTGCACAAAGTAACACTTGTTGTTTTCACCACAGGAGGTAAGTTTTGAGCCAATTTGAGCAAACCCACTACTTCTCCCGGCAGAGAATCAATTCCAACTTCAAACCAAAATATGGGAAGTATTACATCGAAGTGGCGGGCTCGCTCGAGAGCTTGGCTACGGTCCAACATAACATTCATCTGCATACGGAGCTTCACCCGTAGTGGCACTCCCAGGTCAGGGTAGATGTCGAACTCCGTCCTATGCTTCTCTGGTTCCGGTCTGAGACCAAGGACGATGTGTCGGAGCTTTGGGTCAGCCTTATAGAAATGAGGAAATGAAAAGCCCACGGACGCGCCCCAGTAACAAGGCTTCATGTCCAGGACACCAGTTGGAGGACACCCTCCTCCACTGCAGAAACAAGCATTCTCAGGATGATTGACACCGTATGAAAACACATCATCTGGGGGCACGAAACGGTAGGCAGCAATGCCAGACTGGATAACAGTGTCATTGTACACCAATGGTATGGCTCGACAAAGCTGACCATTAAAAATATACAATTTGTCTTTTT
>28452 ENA|HACK01028453|HACK01028453.1 TSA: Cherax quadricarinatus, contig transcript-80_28452
CAAAAACAAGTATAGTACCACATGTAAAAAAATCATAGCTGCATGCAGAGGCACAAGAGCAGATATGGCTGCAGGCATGAATACAGCTGTAACTGGGATTACAATAACAGCTAAGTACTGCACAATCCTTCAATGTGTAGTTTGGGTATGACTTAGTTTAAAAAATACATCAGAGTACAGTATGGTGTGTAGAGTCATTACAAATAACTCTGTGGACAATACCAGTAAGAAAAGAGTCACTTTTTGCAATCCCAGAAGTTAGAGAATTGTATTAAATAGTAGTGTGTCTCAAAGGCCAATTTTTAAGGCAAGAAGTTCTTCTCATTAATTGAACGTATATCACAGTCGAATGCTTCCTCCACTTTACCATGAATGCCAAGCTTAAAGTTTCTGCTGCCCATGTGAGTTTCTGACTCTGCTGAACTTAACTCCTCCGGCTATAAGGAGGATGGCTCCAATAAATATTAAGATGCCACAAATGGCATTGACAACAACGAAGGGCAAAGACACTCCTTTTCTCACTTCCTTAGATAATGTTTCATTAACATCTGCATTCTCATTAACCCACAGAACTGGAAAGACGACCTCAGGAACATTCTTGAAAGATGGAAGGTTGCCGTACGGTCTTAAAGGTACATTAATCTGAATTTTCTTTGCTGCTTTCATGGTCACCCCAGTCCGGGGTTCAACATCCAAGAAGGTCTCATGGTCGTTCTTATTAGGGTTCAAGCCCACCAGCTTTGCTAGTTCAACCTTGTCTCCCATGTAGAAGTGTGGTGTAGACATGATAATGTTTGCACCTTGTGCACAAGGTTGCAGGTTCAGCATGCCACTACCCAGGCAGTGTTGTTGGTCAGGGTAGCAGTAGCAAGCGTTGTCAGGGTTCTGGTCCGCTGCTTGTAACATTTCCTCTGGTGCAGTGAAACGGTAGGCATTAATACCATGGTGACTGATCTCCTTCTCGAAAGTCAGGTAAAGTGACCTGCACAGTTGTGAGGTGAAGATCCTGAGCACTGTGTTCTTGGTGACCTTGGGTGGGTACTGTGAGCCATCTGTGCCATTGATCATGTTGCAGTAAGTGCTGTTCCAGTAGCTGAGGGTATGGTTGCCGTTCCATTCTTCAATATTGAGGTAGTTGTCCATCCCATTCTCGCCTGTTCTGACCTTGTATGTCCCGTCGTTGGAGTTGTTCCGCCCATACATGAGGCACATTTTGTTGTCTTGCAAAAATTCAGGGATATCTGGTACACCCATCGCTTCCAAAATCTCATATATTGTTCCACTCCAACCTTCTGTGAAATTT
>48351 ENA|HACK01048352|HACK01048352.1 TSA: Cherax quadricarinatus, contig transcript-80_48351
TGATACCACTATGACCAGCTCTGGAACCAGCCTTGCTGCAGCCAAAGAGTTTATTATTAAGGAAGTAGCGAAGCTGAAGTGGCTGACGTGCTGTCAGATGGTGCTGCTGGTGCTGTCTGTGCTGCTGGTCGTCCTCAGTGTGGCCATGCTGACCGGGTGCTTCCACGCCATTATCAGCTGTATTCTGCATTCGCGTCTGGAGGTAGTGGAGGGCTCGGAGGCGTACGACATGTGGAAGGTTACCCCGATTCCTATGTTATTAAAGATGTACCTCTTCAACTTGACGAACCCAGAACAGTTCAAGAACGGAAAGAAGCCAATCCTGCAGGAATGTGGTCCTTATGTCTGGAGAGAGTACCACGAGAAGGTGAATGTGACCTTCAACAGCAACAACACTGTGAGTTACCTGCAGCAACGATGGTGGGTGTGGGACCAGCAACTCTCTGGCAAGAACACTCAGGACGACCTCATCTTCAGCCTCAACACTATTCCTGTGTCTGCTGTATGGGCGGTGCGAGACGAGGAGATCTACCTGGCTGTTCTCAATAGAATGTTTAACGATTT
>21503 ENA|HADC01021504|HADC01021504.1 TSA: Gammarus chevreuxi, contig comp71657_c1_seq1
TTTACCACGTTTTACTGATCACTTCGCTATGTGAGACTTCGACAAATTGTCGCAATTATAATTTTAAGGAACTGCTCCTGATTCCGAACAAAAGTGCTTTTGCCATTCAGGTTCCTAAATTGTGCAGTTTTATCTTGAGATGGTAGCAGCACGTTCTTTTTTTTGACGAAGTCTTCTAGTTGAAGCTTGCAAATGGACGTTCACGGGGATCGTTTTTATGAATAAGACTAGAGCTTATTGTGTAGTGAGTGATATAGCGATATTTCTTCATTTGTGATCCAAGAGAAATTCTGAAAGTGTTCATTTAATTTGCAAGATTTGGACGAGAACTTTGGAGTGTACATTCAGATTGGGACATCCTTCAGAACCAGAATTGGTCTGTGGAATTTCAAGAGGAGTCTGTTGACAGAAAAATTCGCAAAACTTTCTTACTCAGGGACACTAATTTGGCAGAAACTCTTATAATCTTCTCTGTGAAAACCTCAACACGAGTGACTCCTACCTACGTAGTTTTTCGTGCAATGGACACTAGGCAACTGCCTATTTTACCAGCTTCACGAACCCCTACTTCCGTGATCCCAGTTGCCAACGGAGTGATCTGCCAGTCCATCGACCCTCTGGGAGTAGCCAACACCTCAGGATCAGAAACGTTTGCCTTTGAGGTGCGTACTGCTCGATCTCACAAACTTTCCGCCAAGAGAAAAGTCAATTCCAAAAGGTTTTCTACAGGACCAACTGTAAAGCGATTGATCCCTGAGGCGATCTCATCTTCGGTAGCTGTCGATACCGAGAATGAGCCTCGTGAAAATCTTGACCAGAGTCACAACCGAGGGACACCAAATCATATCTCCTATATCAATTTGGTAGCTAAAAGCGAACCAAAGGTAAAAACCACGCCGCTTAACAGCTCTCTCAAGAAATCGGGCTCTAAAGCCCTCCAGTTGGCCCTGAGTGATCGTCCAATCATGGACCTGAACAAGCCGAGCATGTCACCCATTTCCACCATATCTGGTCCAAAATCTGAGGACGAGTCACCCGACTCCAATTCTAACAATACGCCGCCGCGCCCACCAGATGACACTTGCGTTGAATCGATGGGGTCCATCCCCAGTAGCAAAACCAACAGTCGAGTGCACCGCATGGCGGATAGGGTTAATAGAAACAGGTCGTGCCGCTGCTGCATGATCCTAATGGCAGTTATCTGCGCCATCAACGTTGTCTTTTTCCTCTTCGCCTATGATAAGGTCGTCGAAACGGTTGCTGCTGGTCAGTTGGCTCTTCACGATTCAGGGGTCAAGTTCGAAGCTTGGACCAAGACAACTGTTCCTGTTTACTACAAAGTGACCATTTTCAATTTGACCAACCCTACAGCTTTCATGGATGGAGATCGACCCAGGGTTCACGAGCTTGGACCTTACATCTATAGAATGACGGATGAAAAGGTCAACGTAACTTTCCATGACAATGGGACAGTAACCTACAGATCAAAACCGGCTTACTTCTTCGAACCAACTTTGTCTTCCGGCTCTGAAGACGATTTATTGTGGACGGTGAACATCCCCTTCATTAACGCAGCTGATGCTGTAAAAGACAACCCTGTTTTGAAGACTTTTATCAACTATGCGGCGAGTATTCACAACTTCCAAACCCTACAGCATCTGACCGTCAAGGAGCTTCTTTGGGGCCACCCCTCGAACGTTCTGGACTGGGGGCGGTTGTTCCAGAAATTACCGTACCCTCACCTGCACTTTGGTCTTCTTGTTGGATTCAACAACTCTGCTCAAGAATCGTACACGATGCATACAGGAGTGGACGACCCCAACAAAATGAACGCGATCCACGCTTGGAACGGGCAAACCAAACTGGACTTCTGGAGCGGGGAGTCTTGTAACAAGATCGATGGCACTGACGCCGGTGGTTTCAGTCCGGGGGTTACACCCAAAGACATTCTGCACATCTTCAACGGGCAGCTTTGTCGCAGTATCCCGCTGGTCTACCAGAAGAGCGTTAGGCAAGGTGGAATCGACGCCTACAGGTTTGTGCCTCCGAGTGACGTCTTCAGCTACGGACCGGCGAACCCCGAGAACATGTGCTTCTGCTCGGGGGGCCACTGCCCCCCTCAAGGGGTGCTGGACATGAAGCCCTGCTACTGGGGGGCTGCAATCGCCTTCTCCTTCCCCCACTTTTACCAAGCGGACCCCGTACTGAGACACATGGTCCGCGGACTCAGGCCTGATCCATCAAAGCACAACACGGAGTTCGACATCTTTCCTGACCTCGGCATCCCCCTGCGGGTGAAGCTCCGCATGCAGATGAACGTCGTCTTGGACCGCAACCAGGCTCTCAACCGCGCCCGACATTTTGACCTCATCTACCCCATCTTTTGGTTCGAAGCAGGAATCGATAGTCTCCCCACCAACCTCGTCGAGAAGCTGCAAATGGCACAGGATCTACCGCCCCTCATGAAAACCATCTTCCTGGGACTATGCGGGGTGCTCACCATAGTCTTCTTTGTTCTTCTCGTGGCTCAGACTGTTCTGAGCTGGTGCAGCAGCGGGCTCAGCAGTTTGAGGAGTCTCAGCAGCCGAGGTAGTTCACCTCACGACACCAGATCAAACACTCCAGACCTCAACGGCGATCATGGGAGAGAACACTTGAGCGCATCTCACATCACTGGGAAAGTGGAACCTCCAGCCGGTGGAACCTATCGGTCCTTTGAACGCCCTCACATCAGCGCAGTAGACAATGTTCCTGTGATGATCACAGACGCTCATACTTTGCTGCCTCCGTACAGGGCCGCGGGAAGAAAGGAACCCATAGCTTCCATCAGTGCTGCCGTGGATCGGCTCGGATTCGACGTCGGAGATTCTTCCGGCGCAAGGCAAGTTGCTGAAGTCGGACTTGCTTCGGATGAGAACAGCAGCCCGGATTATGATGCATGCTACGACTATCCTCCTTCTTACGCGGTTGCCGCACTTCCTGGGGTGTACACCTCCTCGTCTACTAGTCCCAATTATGTTTCCGTCTCAGTCTCTGCCGAAGTACATCACTCTGCTTCTTACGTTGATGTTCGTGGGGTTGGTCGAACTTCTCCAAACGCTACTGAAACTAGATCCAGCGATTCCCAGGCTCCGAACGTTTCCTCGCGACCAGTTCAAGACGAGTATCATCAACTGGAACACAAGCCCTTGGTTCTTTCTGCCATACCGAAACCAGTGCAAGATAACTTGACAAAGCAAGCTCCTCAATCTTCCTTTGGAACTAGAGGGCCTCTGGCTACCTCATCTCCACATGACACTACCGAAGACATCCAGCCATCCCACCTCAGCGCAGAGCATCCCTCTGGCCCACCCAGAGTTGTACCAGAGATCTCGGAATCAGTACAAGAAACCTCTCGTGCTTGCCTTAGTTCCCCGACCAACGTCCCTGCGCCAAGATCTGCTGGACGGTTTCCCCCTTCTAGACGGAGCCCGTCGATGAAAATGTCTGAACCTCCCCCGCTTGAGTCAGATCTTTGACCGCTAGGAGCCGTAATGGTTAATTACTCACTCCCCTGTATATAAGTATCGTTATATGAGCAGCTTAGGTAGATTTCCAAGTTGATATCTCTCGAGGAGATGATGTAACTTGATGAGGAAATGCTATGGGAATTATTACTTCAATTCCAATTCCAATAGCTGCAATGCATTAAGATTTGTGATTAAGAATTTCATTCCATCTGTAGTTTACTCTTTCAAGTTATTTATTGAACTTGGCGACAGATGTATTTGGAATAACTTAATCAACTAAGAGTAGGTACTGCGTTAAGTTTCGCAGCAATGCTTAAGTTATACTTCCCACTATTTCTAAGCTAACTTATCTTTGGCTAGAACAAAGTTCTGTAAGGCAAACTTTCTTTAAGCTGTGCCGCAACTTTGTAATCACTAGCCCAACTTGTTATATTTTAACGCTAGGTCGTCTAAGCCTATTGTTTTTAGGTTTATCCCTATTTTGACCTGACCACGCTGCTATTTGCGACTTACTAATAATTTTAAAGTAAAACTGATACACATTCTCAGTCTTACGTGGTTTTGAAACCAGTTTCTACCATATATTAGACCCGTGTGAAGTATTCCTAATGTGATTTCTTTTGAATTTCAACAGTGAAATTTAAATTTTGATCAATTGAAATTTGCCAATGACCTCACTGCGGTAAGAGTGTTAGTAATACAATGTTTTCTACAGCTTTCTGGCAAGATCACTTCTGACGAAAACAGACATTATGGCAGCTTTTTCTGGCAAAATGGTCAAGATTCCTAGTCTGTATTTAGTCCGAAAGAAATACGGTTTAGTTGCAGTATGAATCAGCCAAATTTGATCTCCATCATAAGCTAGTGAAAATGAAAAACATAGCAATCTCTGTTTTCATTCCTTGAATGCTCTTTCCACCGCATGTAGCGTTGCTCTTGCCCTCTGGTGGAGTACATCTCCTAAGCATTTCACCTGAAATTTGGAAATCAATGAAGGTGGTTTACTATCTCTTCTTCTTTTCGACGCTCACCGGACCAATTGTCCATAGTCTAATAGTGTGATCTGGCAGGGGAAGGCGCCGCCTCGAGGCTCGTGATTCTAGGCATCCAAAATCAAAAATCAAAATCATTTATTGTTGA
>25093 ENA|HADC01025094|HADC01025094.1 TSA: Gammarus chevreuxi, contig comp67509_c0_seq1
GTGGTGCGGTGTTGTGCTGTTGTAGAACGGCTCTGATGCGGATTGTGTTTTTTCTTCACATCAGTCTATAGCTGCTAGCTATAGAAATATATTTTGCCACCATGAAGTGTATATGCGCAGGTCTGTCCACCATCGTGGGGGCGGCGCTGCTGGTGCTGGGCGCCCTCACCATCACTCACTATGACTCCTTGATCAACAAAGTCATCTATCAGAACATGCAGATCGTGAACGGCACAGAGATGTTCGAACAGTTCGTCCACCCTCCCGTGGTGCCGTACCTCAGGATCTACTTCTTCAACGTCACCAACAAAGAAGAGTTCCTAGAGGGCAGCAAACCCATTCTTCAGGAAGTGGGGCCTTACTCCTACAGACAACACTGGGAGAAAGTGAACGTAACTATCCATGAGAACAAAACTATATCTTCTGCTCTGAAAAAGACATTCTTCTTCGACCGAGAGCAGTCCATCGGTCCAGAGAGCGACAAAGTTACCGTGCTCAATGTGCCCATGGTGACGGCGGTGTGGCAGGTGCGCTACACGCCCCGCTTCATCCAGTTGATCTTCTCGTCGATGCTGGAGGTGCTGAAGGAGCAGCCCTTCGCCACTCACAACATCAGCGAGTTGATGTGGGGCTACGAGGACCCCCTGCTCAAGATGGCCCGGGACATCCTGCCCCCGCACCAGAGAATGCCCAGCGATTCCTTCGGCTTCTTCCTTAACCGCAACAACACAGCAGACACGCTGATCAACGTCTTCAGTGGTGACGAGTACGACATGAGCAAATACCTTAGCATAGACTGGGTCAATAAGAAGCACTCGCTCGACTTCTGGTTAACGGACGAGTGCAACCGCATCCGGGGCTCCGACGGCTCGGGCTGGCCGCCCAACATCAGCCGCACCGACACGCTAGAGATCTTCAACCCCGCACTCTGCCGCTCCCTGCCTCTCGTCTACGAACGCGACGTGGAGCGCTATGGCATCAAGGGATACAGGTTTACGCCCCCCGCGAACGTGTTCGCCGATGTGTCTGTGAAGCCCGAGAATGAGTGCTACTGCGTGGGCGGCCCTCCCTGCGTGGGCGGAGGTCTCTTCAACGCCAGCATCTGCCAGTTTGGTTCTCCAGCAGTCATTTCATGGCCCCACTTCTATCAGGCCGACCCTAAATATTTGGACGCCGTCGTGGGCCTCAGTCCTGATCCAGAGAAACACGCCTTCTACGTTGAAGTGGCTCCGAGCACGGGTGTCCCCCTGTCCGCGGAGGGCAAGATACAGATCAACATGGCGCTCACCAACGTCTCTGAGATCAAGCCTGCCAAGGGGTTGCGGCCGATGATTTTCCCGGTCGCATGGTTCCAGGACGGTGTACCAAAAATGCCTGATGATGTGGTGGCCAAGCTACGGATGGCCGCTAACCTTCCAGAGACACTGAAGATCACGATGCTGACGTTGCTGTTCGTGTTCGGTTGCGTGATGTTCGTCGGTGGCGTGACGATATTCGTTACGATGTTCTACCACAGCCACTGTTCCAACGACGACGATGAGCCGCCGCCCGCCAACCCAGAGATGCTACGTGGCCGCGCCAACCCCGCACTCGACCGCTACCCGGAAAAGGATTGACAATTATGGACTGTTGATCAGCAACCGTGCAAGCTGCATCCTAATAACCACAAGCAGCATTTGCTGTATCAACAAAAATACCAACAGCAACAGCAATACCTCTACCAACAGCAACAGCAAGAAGAGTATCACGAGAACTACAGCGCAGCCCCTCCCCAGTACCCAGGTTACCCCAGCGACGAAGAGGAATACTCTGTGGCCGTGCAGCGAGCGGAGCCTCCTACCACTAGGACCCGTAGCAGACCCAGGGAGAGTGAGCCTGGCCGCCCCCCTCACCTCGACCCGCCCAGAGAGGGCAGACGGGCCCACGCGGTGTCGGGGGAAGGTGAAGAGGCAGTGGAGGCCACACTGCGTCCTGAGCCGCCAAGGACTGCCAATCCGTACCTGCAGTACATTGAGGCGGGCTACCCTCGCGTGCCGCGCTGGGCCACCTGGCGGTCACCCTACCCCCAGCATGATGAGCCCGACACTGTTCCTATTGCGGGGGAATAGGGAGGGATGGTCAACTCAACAGCATTATTATTACATCCTAAACCATTTAGCTACTTCTTTTTCGTGTTTACTCTATAGCCGAATGTTTATTCCCAATGCGGAAGTATATCGTCTATTTAGGTACACGATAAGTACATCTCCCTGTTGACTTTGAGTATAATGAATCAATTCTATTCTCACTAGCGATGGTAAACTTTTTGCAGCATGTTGCTCGTTGCCACATATTTTTTAATTTAATGAGTTTTAGGCAACAGATATATACGGAACTTAAATTTTTTCTTGGTTCAAATTCATTTAGTATGTATTGTTGCTTTATTTTTCCGTGGAGTTTATAAGCGTAAAAAATTGTATGTGCCTAATTTAATTTGACATTTTTTACCTTGAATATGCTGATCAACTGTCCGAATATTGACGTTCTTTTTTCTGCCTATTAGGAACAGTAGCTGCCTCTGACTAAGAGCGTGGTTGCTTCCTAATACACCCCTTTCAATTCCCTATCGGATACAAACTGTCTCTGCTCGTATTGAAAGTAGAATAGCGTTGCTCTGCCGTTGGCACACTCGCACTACCTGATTTTGGCATCAATATCGCTTCTGTGTTTAGCATTCCTTACAGTAGCTCTTGTTATCTGTAAAGACTGCACGACACGGCGGCCTAATGGTCTTCCTTCTTCTGGAGTGCGTTTTGCTCTCCTGTATTCTATTGTGATTTTGACACAGGATATTTCCAGACTTGTTAATTTAGTTGTGATACGAATGACGCACTGAAAGACTATTGCGTGTAGGCGACTCCGCTCGATGGCCCCGATTTTGCGTGAATCATTCTCATTGAAGTACTCAAGCTCTGGCTGTTACTGGTCTTTGAACAATTACTCAAAGTATAACATTGTACTAGTTTCGAAACAACAGTAATATGGCTATTATTGTTGACTTAAAGCTCTGAGAGTGTCAGAACATAGTCGTGTCCTGCTTATTACAGTTGTGCCTGAATCTCTTCTATGGTTGCGTTTGGTGGCCTGTTGCCCGAACTGTTACACGGATTGCCCACCTTGTATTTCAGGTGATACGAGGGCATGTTAAGGAGGTAATATGTGCTGATTTCAGCTGTGGATTTTGTGACAAAACCTTTGTTTCCATAATGGTGTATATTAGCAACGAAGCTCTTTCTCGTGTGTTTATATGGCCTCTTATTCTCTTGCTATAAGACCTAGTTGGAAGAATCGATCTGCCTTGATTTGTGATAGTATCTCTAGCGTTCTCTGGCAATAATTTGGCAGCTTAAGCGGCATCCAACTTAGCTCATAGAGGTCTCGTGCGTCACTAATTATACTGTAATTATGTGTATCGTAATCTTAAGATAGGTAGCTGTACTCTTGAATAGTTCTAATAAACGCGAGAAAAGTTTCTGCAACAGGAACATTCTCGTTATGATCCGCTAGCTTCACGTACGATGTTGCCCGGCGCCACGTTCTCCTTTGTGCCATGTGCCCTCGCAATCGGCATCGCTGTGCGAACTCTACTAAGATCTTGAATATATTACAGTTTATTTCGTATCTGTAAAGAATGAAACACATTTAATGATCCTCGGCTTTGACCATTCCAACCGGACCTCCACGGTTAGACTCTCTAAGTTTTATTCAAGATTAACTTTCCTTAGTGTATCCAGTGCTTCCCTTTGTTAATACTTTACATCCAACCTCCTTACCAGAGGCTCGTACTTTACTCTTTAGCGTTAGTACCCAGTACAAATTGTTGGATTCGTGAAACTTAATACGTGGAATAGGTTTTCCTGAACTTTCACAGGTGTTACTTTCCCATAGAGCTGCTTCCATCATATATTAGTTAACCTGTAGGGATTATGGCGTTATTGTTGAACAGATACGTTTCGGGAGCGTTGCAAAATTGATCCTGCATATCTTTTTAATATTGAATGTTGAATATACTGTTTATACACGCATGACTGATCAAGTACCGAATGAACAATCTTGTTAAAACGAGGAAGGCTTCTGAGTTTCTCTACCTAAGCCGGCACGAAGTTACAGCCTTCGGTCGAAGTTGTCTCCTGCAATGAAATCTCTGTCGTATCCTTGTAAGTGCACAGTTCTTCTTCTGTTTTGCTCTACGTTAGAAGCCATTTGGTTCCTTCATTCGATTGTCTAAAATGCCACTAAAAAAGTTCTTGTCATATGTCAATTGAATAAGCTTACTGCAGAACATCGCTTTACCATAAAATTTATTAACGAGGGTAATGATATCACTTTATATAATATTATTTACTCGAAACATAGACAAAGTTGTTTATGAATAACTGAACCTTAATTGTTTGTGCGTAATGTGTAACTCTTGAATTTGTCCGATGGTCATTAGAAAGTGTCTGATTTGAGCTGCTTGTTACTTGTCTACAGAGCGGAATTTTTCAATTGATGCTTGTGAAATAAATGTTAAATAGCCAAGGATGCAATCATGAAACTCGATCCGCTCTCGTTTGAAGAAGTACTGGTCTTACTTTGTAATGACGCCATTTGGTTTGTTAACGTTATTCGCAGGAGGTATTTTGGTAGGGCGGTTTTTTGCAAGTTGGAACTGATACTCTGCGTTCAATGGTGCATTTACGATGTTTGGTGACATTAATGAAAATCTTATTCTCTCCAACAGTAGATGGGTGAACTAATGTGTAAAGGATGTACGTTTTCTAGTACTGTAAGAAATGTTTCGTACTCCTTTTATAATGGCATGTAATAGAATATTTTTATACATTTGTTGAAGTTATGTGTAAATTCGAAAATTATTAATGAAGCTATTTGATAATGAAAAAAAAAAAA
>28127 ENA|HADC01028128|HADC01028128.1 TSA: Gammarus chevreuxi, contig comp69410_c2_seq1
AGGAATAGCATTAAGAGAGCCTTGTAGTGAGCCCACTTTGCATCTGGGCCCTCCAATGCTTCCTTGGGTTTCGTCACGCTGACGCGAGACGGGCTTCGATTAAACTGTTTGTCTCAGCTTGGAGCGCTTCTTCAGGCCGACCCCCATGATGATGAGGGCGATGAGGAGCAGCACGCCCCCTACGCTGTAGATGATGGTGAAGGGCAGTGTCAGGGCCTTCTTCAGCGTCTCAGTGTCCGACTCCAACAACTCCGCCGACTCATCGGCCCACATCACGGGGTAGATCAACAGACCCTCGAAGTTCATAAAGGAGGTGAGGTGCCCGTACTTCTGAAGGGGGAGGTTCACTTGGATGCGCTTGTGAGCTCGGACGGGCACCCCCAGTGTCGTTTCGATGTCTAAGTAAGTCTGATGAAGTTCCTTGTCCGGTTTAAGACCAACGTAGTTTTGCTCGAAGTTTTCGTCGCCCTGGAAGAAGTGCGGAGTCGACATGATGACAGGAATATCCAGGCAGGGCGTCATCTCCATCATGCTGGAGGGCAGGTTGCCCAGAGCGTCCACGTAGCACTTGTTGGCTTCGTTGAGGAGGGGGGACTGGAGCATCTCCGCGGGAGGCACGAAGCGCTGGGCGGTGACTCCGAAGTAGTCGAGGTCAGACTCGTAGTTCAGATACAGCGATCTGCAGAGTTCCGTGACGAAGATCCTGACTGTGGAGGTCTCCGAGATGGACCGTGGCGGGAACTGCGTGCCATCTGTTCCGTTGATCATGTCACAATAGGTATTGTTCCACCAGGACAGCTCGGGTTCATTGTTCCATTCGAGGACGTCGATGTAGGTCGAGATGTCTGATTTACCTGTGGAAACCTTGTAGAGCCCGTCAGTGGTTCCATTTACGAAGGAGTAGTAGCCTATCTTGTTTCCCTTGACCAGGTCAGGAATGTCCGCGTCATGGACACCCAGCTGGAGCAGCACGTCGTACAGGGTCCCGGTCAGCTTGATGCCGGCAAGCGGGAAGTCGAAGTTGAAGAGCGGCAGCTCCCAGCCCTCGAAGAGCGCCTCCGAGATGCTGAACGTCTCGAACACGTTCATCGTGCGCTCTATTTCGGGCCAGATCAGACCGATCTTGGGGATGTCGTACCCCAGGGCCGCCAGCATCACCATGACTACGTTAGCTGTGGTGACACGGTCCGTCTGTTTCCGCCCAGGGTTCTTGTCATCCCTCCAGAAGTACGTCTTCGACTGAAGGTACTTCACAGATTTGCCGTCGGATGCAAAATCCAAGTCAAACTTTTCTCTCACTTCCTCAAAGACGTAAGGCCCCACTTCCTCGAGGATGGGCTTGGCCCCGTAGTATTGCACGTCCCTGGCGTTGGTGAGGTTGAAGAAGTAGAAGCTCATGTAGATGGGCACGGGAGGGGTGATGAAGGCATCCATGATGGCCTTGCCCTCTTCC
>23961 ENA|HAEM01023962|HAEM01023962.1 TSA: Bragasellus molinai, contig comp39649_c0_seq1
ACCGGATGAATGGGTTAGGTTAAGGTCGAATACCAAAGGAATGGAACGGCACATTTGGCCGCTGAAAATGTGTAAAGTTTCTGATGTTAGAATTCCGGGGTGAAATCCCCCAACGATGGTACCTTTCAGTTCATTACAAGTCTCGGAATTCCACAAATTTAATGACTTTCTTCCATTGTAAGCTTTCACTTTCAAAAGCTCTGATAAGCCAGAAGCGCCAGTTGCAACAGTGTATGGCTTTTGTATCGTGTTGTTGACACCGACCAATAAGCCAAAATACTCATGAGGGTAAGGAATATCTTTAAGAAGACGAGCCCAATCCAAAACTTCCGATCGATGACCCCACAATAAATTCCTGACGCTGACCATCATCAAGGGTTCGAATTCGTGGATTTTGGTAGCGACTTTAAAGATCTTTTCCAAGACCACATTTCCTTCTACATGGACGCCAGCGTTAACGAGTGGTAGGTTAATGGTCATAATAAGATCTCGCTCGGTTCCAACAGACTGAAGAGGAAGAAACTTAAACAAGGGTCTTGGGAAGAAAGTAAGCGTATCTTCATCTTCGTATGCTGTGAACTCTTTAGTTTCTCTAACTTCGTAAGTATATGGGCCAACTTCTTTTACACGAGGCCTTGCTCCTCGAATAAATTTCTCGCCATTAGTTATATTAAAAAAATAAATACGGTACAAAATAGGAGGTTCTCCTTCCTTCCAAGCTAGATACTGAGTCGATCCTTCTCTAAACACCATTTGACGTTCAATAAACTTTTCGACAACAGCTTCCAAGAAAAAGTAAGAAAAGAAAATCCCAAACAAGCACAACAGCAGTCCAATTATTAAGCAAGGCTTACATCGCGTTGTGAAGCGACCACTACAATTGTAGCTGCGCTCTATTTGGTTTCCAACGATCTTTGTTTTTCGGAGTAGAGACCTATCTGAGTCTTCAGAAGCATAACTGCCATTGTCGGTAGTTGGTAAAGATTTTTGAAATGGTAAGCTCTCGTCTGAAACATCATCAGGTACTGGATCGCATGAATCACCCACTGAAATTTTCATTATGACAAAGGAGTCTGAAGTTGCTCGTTACTTAACATCAAATTTAACTGCTTAGTACTGTAAGAGGTACAATAGTAAACAGAACACTGTGCTATGTAAATAAAGACTACGGAAATGCAAATGTTTCAAGAAGCTATTGATAACAGCTAATCACTAATCAGCGTTATCTATTTATTTCAGACTTAATTCTAATAACTTTG
>43691 ENA|HAEM01043692|HAEM01043692.1 TSA: Bragasellus molinai, contig comp59595_c0_seq1
AGTCAAGCTATCTACATATTTTTCATCAGCATATAAGAAGTGAGGCCAAGATATGATTGTTGGTGTGCCAAATTTGCAGGCATTGATGTTGAAAATACCTCCTCCAATGCAAGGGGGATCCCCAACGCAGAAGCATTCGTTGTCAGGTTTCACTGAGGTATCAGCAAATACGTCAGCGTCAAGTACAAATCTGTATGCTGTAAGCCCATATAATTCTAATGTGTTGTTATACACCAGAGGCAGAGATCGGCAGACATTTTCATTGAACACATACATAACATCTTGCATCTTTATGTTGGGAGGAAATGAAGTTCCATCGGTGCCATTAATCATGTTGCATTCTGGAGTCTTCCAATAAGGCAGTTTATCGGCGTGATTGAATGTATTAATCAATGTATAATTTTTGAAGCCTTTTTCGCCTGTGTTAACATTCATAATTCCATCCAGTGACCCGTTTCTACCATTAAAGAACCCCATCTGGTTGTAGGGAACATCAGGCAAAAGAGTGCTTCCCAGACTAAGTAGAGGATCTGGATAACCCCAAACCATCTCTCTGACAGTTCTCTGGACAAATGCAGCAAACCATTCTTCAAAATTTGTGCCTTGTTTTCCTTATGTTTATTTTATTTAAATTATTACTATCATTTTGTTTTTATCTCTAATTCATTATATTATATTT
>51418 ENA|HAEM01051419|HAEM01051419.1 TSA: Bragasellus molinai, contig comp65342_c0_seq1
GCATCAGTTAGCTGTAAAATAACTGTAAAATAACCGACTAGTCAGGAATTATTTGCTACATACGCGCTTACTGACAAATTGACCATAGCGTGAAATGGGGAAAATTTCAACAATTTGTTTCATCTTTACCATAGCGGTTGGATGTCTAGTTGTTGCATTATCCATTGCAATGGTGGCAGGTGGATACGACAAGCTGTTTAACTTGATACTTCATAAGAAATATCAGATAAAGGAAGGAACTCAAGTGTACGATATTTGGAAAACAACACCTGTCGCCATGTTTCTGCGGGTCTATTTCTTCAACTTAACCAATCCTGGCGCTTTTGTTAATGGGGCTTTTCCTATTATAGATGAAGTAGGTCCTTATATTTACAGAGAATACCATGAAAAACAGAATATAACCTTTCATTCAAATGAAACAGTAACATACTACCAAGAGCGATGGTGGATTTGGGACTCGGAAAACCCAGAAGGCAAGGACCCATCCGATCTAATTACAGCAGTTAACATACTGCCTGTGACTGCCGCTTTCACAGTGGAGGATAGTGACTTACTTCTGACGTCCTTAAACTCATTTTTCAAGCAAACAAACGAGGAATTGATTGTAAAGAGACCTGTTCAAGAAATGCTCTTTGACGGATTTGAGGATCCTTTATTAGACTTCACTCAAAATTATGTCTTTGCTGAAAATGGTAGTTTTCACTGGGTACTGAATGCTTACCCAGTTCCTCCGGGGATAGCAGATTACGACAAATTTGCATGGTTTTACAAGAGAAACCATTCCATTACATACGACGGAATTTTCAATATGTATACGGGGGCGTCATCCCTTGAGGATGTTGGAAGATTGGATTGGTGGAACTATTCCAAATCCACCAGCTATTTCGGTTACCCTTGCAATGAAGTAAAAGGCACCACTGGAGAAATATGGCCACCAGGAGTCGACAAGAGTACAATTGAGTTTTACAGCTCAGATCTGTGCATGACAATGAAACTCTACTACGAAAATGACATTTACGATCCGTTTGGCATCAAGGGCTACAGATTTTTTGGCAGCAACCAAACATTTACAAACCAGACTTACATTCCTGAATACGACTGTTACTGCATCAAAGGAAATTGTGCACCATATGGTTTACTGAATGCTCAAACATGCAGACTTGGAGCCCCAGTATACATATCGTTTCCTCATTTCTATAACGCTGATCCAGAGCTTCTTCAGCACGTATCAGGTCTTCATCCAAATTCTCAAATTCACAGCTTTTATATTGACTTAAATCCGGACTTAGGTACTCCACTGTCAGTAGCAGCTCGACTACAAATCAATATTCATATTAAACCTTATAACGGCATTGTTGGATCTATACAAATGTTGAGAAAGGTTCCTGACCTAATTTTGCCAATCTTTTGGTTTGAAATTGTTACTGGATTGAGTGAAGAGCTATCACAGCAGTTGAAACTGGTTCTCTTCCTGCAAAATTCTTTCTGGCCAATTGTTATTTTTAACCTACTTGCTGTAGCAGGAGCTATTTTTATTGTAGCTGTTATCATACAGTTTTTAAAATACCAGAATCGTCAAAAAGGAGAAGCTAATTTTTCAAAGTCA
>58586 ENA|HAEM01058587|HAEM01058587.1 TSA: Bragasellus molinai, contig comp69747_c0_seq1
AGTGGTATCAACGCAGAGTAGTGAGACATAGATTGATAAGGAACGTAGTTTTTTATTCTTCCTTCCTGATATTGTGATAACATAAGTTGTTTATTAAGATATGTGACTGATTTAAATTACTTTTGCAGTAATAAACAGTCATGATGTATCGCGTCCCCCTGATATTAACCATAGTTGGTGCTCTTCTCATTGTGGTGGCTGTGGTAATTCCTTTTGTATTTCCTTCAATTTTCAATTCAAAACTGAATGAGAAGCTAACTATCAGACCTGATTCTGCTATGCTGAAAAGTTTTCAACATACCCCGATTCCAATAACCTTCCAAATTTGGATTTTCAACGTGACAAATACCGATGAAATATACGACGGTGCTAAGCCGATACTTCAGCAATTGGGACCTTATACCTACAGGCAGCAGAACACCAGAGTTAACATAAGATTTAATCATGAAAAAGGGACAGTTGCTTTTAGGTCGAAGAAATTTTATTATTTTGATGCTGAAAGATCAAAAGGTTCAGAATCAGATGTCGTTACAACAATCAATCCAGTATTCATGACATTGGCATTGAAACTAAGTGGAAATGGCACCGTGGAAGCTGCTAAAGGGCTTGCAAATTTGTGGTTCATGAGATTTAATATAATGCCCTTTATGACTCGGACCGCTGGTGAACTTTTGTTTCATGGATACGATGAACCGTTATTGGGAACACTGTACCAGTTAACCGGCGATCCGAAGTACGCCAGAGCGAAGTTTGGCTTTTTCTTTAATAAAAATGGCACAGAAGGTGTAGAGACTGAGATATTCACAGGCGAGCACGGTATGGAAAATTATCAAAACATAGTTAAATGGGATAACTTAGAAAGATTACCACACTGGCCTGAAAAACGCTGCAACATGTTCAATGGAACAGATGGAGGCCAATTCCCTAGACCAGTGAAAAAGGACCAACCAGTTCGTTTATTTGTTGCTGACCTGTGTCGCTCAGTATATGCGATATACGAGAAAGATGTTTATCACGGACCATTAACTATGTACAGATTTGTACTACCACGTGAATTACTTTCCGTCGAAAAAGACAAATGTTTTTGTACTTCTGACTTCACATGTCGCAATTCTGTGGTTGATGTTACCCCATGCCGACAAGCTCCCGTTGTCATTTCAACACCCCACTTTTACCAAGGTGATGAAAAAGACATCAACGAAGTGGTTGGCCTCAATCCCGTCAAGGAAGAGCATGAGACATACTTAGACATTGAACCCAATACAGGAGTAGCTATTCGTGTGGCTAAAAGAATACAAGTAAATATGCCCCTGAAGAAATTCGTCAACTTCCCTTCATTTAAAAATGTTACCGAGGTTATTTTGCCGATTCTATGGCTAAATGAAAGTGTCTTAACTCCTCTTGAGAGAGCTGAAAAACTACATTCAACACTAAACACTCCTTTACGTTTAGTTAATTATGGATCATGGGCTGTATTAATCATTGGTCTTATTCTTATTATTACTGCTGCCATTCTACTGTACAGAACATTAAAGAAAAATGCTGAACTGTCTAAAAGGAGGCAGGAACTAAGTGACACGAAATTAGACGGCAGGAACAAGAAGCTAATGGAAACAACTAAAACCTAGAAAGTAATATGTACAAAATTAGTTTTAATATAGTTTGTGACGTGTTTTGTAATAAAGTATTGTAAAATTGAAAAAAAAAAAAAAA
>79078 ENA|HAEM01079079|HAEM01079079.1 TSA: Bragasellus molinai, contig comp77933_c0_seq3
AAAATAATTAATATATTGTAATGCGTTGCCTTCATTAATTAACACTCTAATTAAAAAGTTCAATTAGATATACTAATGGTCTTTTATATTGTTTAGTTCTGGTACTCAGTTTGTCGACAAAATGAATCCATCGACAAAAGTCAAAGTTCTAATTGTGACCGGTTCAGTTATTATTGTATTATGTGTACTGTTCGCTTCCTGCTTCAATCTTATTTTCAACAAAATCCTGTATAATGCACTGATAATAGCAGAGGGCAAACCTATTTTCGATCAATTTACATCGGCTAGCACGCCTATCTATATGGACTACTATTTCTTCAACGTTACTAATCCAGTTGAAATAAAAAGTTATGGAGCGAAGCCTATACTCGAGGAAGTGGGACCGTATGTTTATAACGAACAATTTGATAAATTCGATTTCGAGTTTGACGATGCAGAAGGTACTGTCAGCTACTATCAGAACAGTACTTACTTCTTTAATCCAGAAAGATCTAATGGAACTGAACAAGATCTGATAACCACTCTAAATGCGGTGATGGTGATTACAGGAGCACTTGGTTATGACGTTAGATTGGTACAGGAACTCCTGTGGCCAGAGATTGAAGCTGGGATGGATCTCTTCGAAACGTTTACTGTTGGGGAGCTCCTGTATTACGGTTGGGATTTACCCACTTTCGACTTTGACTTCTCTGAAGTACCTGGTGCTGGACTATTCCCTTTTCTAAATAGAACATCTGGCCTGCAAGGAACTTTGTATGAAATTCTTTTTGATTTGGGCGTCGAGGTACCCGGTCTGGAAGAAAATAAATTTGGATTATTATACGGGTCTAATCACACAAATGACGGATTGTACAAAGTGAACACAGGAGCAAAAGGAATGAGTGAATATCTTTACATTCAGGAATGGATGAATGATACTCATCTAAATTACTGGCAGGACCAATACTGCGACATGATCAACGGTACAGATGGCACCCAATTCCCCCCAGGTGTCAGTAAAAATGATGTCATTCGATTATATACTTCAGACTTGTGTCGCTCGATGTACTTAGGTTATGAAAAAGACTTACTGTATTTTCGTAAATGTATTTTATTTAAATCTGTTTGTCGTAAAAAGACATTTGTCAAACTTTATTTATTTTTTCTTGAACACAATTACGATATAAAACCATTTATAAAAAATTATGTGTAAAATTGCTTGTGAAAATATAGATAAAGGAAAATTCAGTATTCTTTGTCTGTTAAAATTGTCTTGAAGAATACTTTTGCGTATCTTTAATAAATCCATAGTTTTTAACGCAACTGATCGTTTACGTATATCCATTTATATCACCACTGTCACTGCAGTAAATTAGAATGGCAGTTATTTTTTTCTAACCTTGTACTTACTGCATATTTTTCATGCTCTCTCATTCTCACTCTGTGGCAAGAACGTGTGCTCCACGCATTACTTGGATCTTTGTACACTGATGAAGATAGTTTGACTCTTCACAGAAGATATTTAACGCTAAGCTATTCTTACTCTAAGGTTACGTAAAAACTATTTTATCATGCTAAAGCAGTTGGTTATGATCAAGCCAGTGTTAAAACTCGTGGACTCCTCAGCACCCACTATTACCCAGAAATTCCTATTTTTTTTCTTTCGATACCACACCTGTGCTTCCTTAAAATTGTACTTAATATTATATTTTTTAATGGTTTACCACAGAGCCAAGTCAGACGAAATCTCATTTGTCAGCCATAACTGGCCAGTGACCCAGGGACCACACGGTTGGAGAAAACCATACCTACAGTTCCTAATATTAAATAGTAATTAATTTACATTTTTAATCAGTGAAAACGTATTGCAGCACACTGTCAGTTTGCCGGTAAATTTTTTATAGAGACGGCTAAGAACACAGCAGTGTTGTTTTGCCAGTAATAAAAATTTTGTAATTGTAATTCTCATTACTAAAATAGGTACTGTTAATGCCTAAAGAAGATAGTAAATAGTTTTGCAAAAAAAAAAAAAAAAAA
>79080 ENA|HAEM01079081|HAEM01079081.1 TSA: Bragasellus molinai, contig comp77933_c0_seq5
AAAATAATTAATATATTGTAATGCGTTGCCTTCATTAATTAACACTCTAATTAAAAAGTTCAATTAGATATACTAATGGTCTTTTATATTGTTTAGTTCTGGTACTCAGTTTGTCGACAAAATGAATCCATCGACAAAAGTCAAAGTTCTAATTGTGACCGGTTCAGTTATTATTGTATTATGTGTACTGTTCGCTTCCTGCTTCAATCTTATTTTCAACAAAATCCTGTATAATGCACTGATAATAGCAGAGGGCAAACCTATTTTCGATCAATTTACATCGGCTAGCACGCCTATCTATATGGACTACTATTTCTTCAACGTTACTAATCCAGTTGAAATAAAAAGTTATGGAGCGAAGCCTATACTCGAGGAAGTGGGACCGTATGTTTATAACGAACAATTTGATAAATTCGATTTCGAGTTTGACGATGCAGAAGGTACTGTCAGCTACTATCAGAACAGTACTTACTTCTTTAATCCAGAAAGATCTAATGGAACTGAACAAGATCTGATAACCACTCTAAATGCGGTGATGGTGATTACAGGAGCACTTGGTTATGACGTTAGATTGGTACAGGAACTCCTGTGGCCAGAGATTGAAGCTGGGATGGATCTCTTCGAAACGTTTACTGTTGGGGAGCTCCTGTATTACGGTTGGGATTTACCCACTTTCGACTTTGACTTCTCTGAAGTACCTGGTGCTGGACTATTCCCTTTTCTAAATAGAACATCTGGCCTGCAAGGAACTTTGTATGAAATTCTTTTTGATTTGGGCGTCGAGGTACCCGGTCTGGAAGAAAATAAATTTGGATTATTATACGGGTCTAATCACACAAATGACGGATTGTACAAAGTGAACACAGGAGCAAAAGGAATGAGTGAATATCTTTACATTCAGGAATGGATGAATGATACTCATCTAAATTACTGGCAGGACCAATACTGCGACATGATCAACGGTACAGATGGCACCCAATTCCCCCCAGGTGTCAGTAAAAATGATGTCATTCGATTATATACTTCAGACTTGTGTCGCTCGATGTACTTAGGTTATGAAAAAGACGTCACATTGCAAGACGCCGTTACTGCGTACCATTTTATTCCCCCAGCAGAGATGCTAATGGCTCCCAGCAAAAACCCTGACAATGCTTGTTTTTGCGTCCTAGTACCTGGTGATGAAGGTTGCATTGGTGACAGCATGATGAATATGGCGCCTTGCAGTAGTGGTGCTCCAATTATATTGTCGAGTCCCCACTTTTATCAAGGAGATGGCGGTGAATTGGCGAAATTTGAGGGATTATTCCCAACGAAGGAACTACATGAAACATTCTTAGATATTGAGCCTATATCTGGAGTGGTGATGTCAGCAGCAAAAAGAATTCAACTTAATCTTCCACTAAGAAGATATGGCAATTTACCCTCTTTCCAGAATGTTCCGGAAGTTGTATTCCCAATCTTATGGGCAAATGAGAATGCCGTGATATCGAAGGAAGATGCGGACAAGTTTAAAAAAATTGACCACGTTACCTTTCATTATCGTTTATTCTATATGTGGAGCTCTTATTTTAGTTGGACTCATTTTGGTTATTGCTGGAATAACTAAGCACAGGAAATTAAAGAAGGAGCCAAAATTCGAAGCAATAAAGAAATAAAACCTACAGAACCACTAGAGAAAAACATTTTATTTTGTCAATGCATTTAAAACAACCAAGCAACCATGAAAATGTCGTATTGGTTGAATACAGTATTAATGTATACATAATTCGTAGTGTCTAATAGACAGCAATATAGTTACAAATTTGTAAGAAAGCGAAGATAATTAGCTACATCTTGAATAACTCTGAGATATTCCTAGCAGATAAAAAGTTAATGATGACACTGTAAATGATTTTAAAGCCGATGTTCGTAACCTTTCTTCAAAATCAGCCAGTGTGATTATGCAAATAGTAATTTACTTAAAAGAACAGTGTTCGATATTTAAAATAACAATTCAGTCAGTAGATTGAATTAGTATGTTGTTGATACGAGTGAAAGGTTGCAAACTACTGCTTTCAAACTAGCGGAAATTACATAACTGTTTTTATTTTAAATTTGCAAAATACTGATCTAGCAATGCCTTTCTAAAAATTGATTATTGTTTAACCACTAAATAGAAACGATCAGCGATGAATTAGATTTTATCATTTTTTGACATAATTT
>90124 ENA|HAEM01090125|HAEM01090125.1 TSA: Bragasellus molinai, contig comp80325_c0_seq1
TTTTTTTTTTTTTTTTTCAAAATGAAATTTTAATAACCCAACAAATTAGAATTCAGATAAACAACTGAAATATTATTAACCAAATAAAAAGGAATTTGGAATATTGTTTTCCAGTACTAAGTCGCAAAATAATAATGAATAAATTTTAGCAAGCCCTATTTGTGTAGCATCACATACAGGAAATAAACTGAATTATTACAAATTTAACAATTTAATTAATGGTATAAATGGTATACAGTAAAATCCTGTGAAAAATATAATTAAAGTAAAAGTGGGTTAGATAAAAACCGCAGTAAAAAATAAAACTTTCTCAATGACTGCAAACATGCAATCTAGACTAAAGTTGAATATGACTAACACTAACAGACTTCACTGTGCAGCACTGATGAAGCGCATGTGCTTAATAATAATCTGCTAGCCTATTTAAATACAAAATGCCTCTGAAGAAAATGTTTGCTAAATATATAGTATTTTTGTTCCGGCACAGTGAAGAGCTTAACATTAATACCATTTGAAAAGTACCTAGAAAAGTCCTTCTGCATAATAGACATTAATACCTGACAAAAAAAGTTACTGTAATCAGTAGCCATTTAAAAAAATGAAAACTTTATTAAACGCTCTATTCACCGAATATAACAGTTTTTGTTCAGAAAAGTAATTGAGAGTAAAGCAGAATGACTATCCTTAATATCAAACTATTTTACAAAATAACATTACATATCTACATACATTATAAATAAATGGCAAATAATATAAATCTACTTTATCACAGACAAAGAAGAGTGAATTTATTACTGAGACAAGTATAATATAAATATAACAATATACATTATCATAGCAAAATATTAACAATATTTTATGCTATTATTTTACATCTTCCTTTGCATAATTTAATGATATTAAGTCAACAATATGTATCATAATTAAAAGCTGTAATCAAAAATGTAGTCAACTTCCATTAATATCTGCAGACTTTGCAATTTCCATTTTTTTTAAGAGGCAATGTGACAATAAAATTAACTTACAAAAATATATGAAAGTATTGGTGACGTTGAATCTAACAAATAAGCTATTGATTGACAGAACCATCGAAGTAGCAGTCTTTCTGCCCCAGATGGGACCAGTTACGAGTTTGCACGTTGACAGAAAACCTATGAATTTCGAATGATAAGACTGAAGAATTCTGTTAATTATTAAGTTGCAGCAACATCGTTCATTTCAACTATTACAACATAAAATGAAAGTATTAAAGAGTTTATACATAATTATCCAACGACATTATATAACGAAAATTTAAATCATTCAAAAGAAGTTAGAAATGTTTCTTTACAGCAACTGCATTTTGAAATATCTAAAAATTATACACAACCATTTGGCCCCTCGCATTTTAAAAGTCTTCTCAACGAAAACAGATTTTTTAGTTATCACAGAGCTGTGTGCGTTTATATACATATATTTTTTTTATACTATAGTTAATGATAAGTGACAGGCTAAAATTCACAATACCTAGATATGATAAATATTAATAAGTAAAAAAATAAGAAGTGGCATCTCTTTTCGCATGCTGGTAGGTATTTTATTAAAGAGTAACGAAAGAGTGGAAATACATCATAACCCAAAGCCTGATTCAGTTAACTGAAGGCCAGTCTAAACAAATTTTTGATACCAATAAAGTCAAATAAAATATGAAAAGCAATAACAATTCTAAGATTAACATAAGCTATAACAAAATATGGATTAACTTTATTTACAGCTTTCAATAAATATACAAAACATCTAAAACATTAATGAGAAAAGATTTAAAGTTACGAAATTATTTGTAAAACAAATATAATTAATAAAAGACGCAAATGCACGATCTAAAATAAGAAGACAAAATGCAGAACTAAATGATAGTTTTAATAAGGCACCTGGATATATCATTAAACGAAATAAGTGTGCCGTAATTCCTTGCAATGAATATGCATGAGACCTAATCATTATAGGCTATTATATAAAAAAAATTTGCATTAAATGTTACAGTCTATTTTCAGACTCCTCAGTATTCTACACAGGAGTCTTCATAATGAATACAAAGGATTATTATTACTTAAATATAGTTACATAATGCAATACAAAAATGTAGCAACTAATGTCACTGGAATTATATTCAGGTACTCAGTGCTGGAATACTTTAATCGAGAGCTGTTCTTCAGAGCTGAACTATGGAAAGCAACATTAATAATAAAAATAATGTTGAGCTTTCTTTCTAAGGCACTAAGATAAAGCATAAGTTATGTAGCAACGTGCAATAAAAAGTAAGCCTAAATGCTAAAATTAAATAGTAACTACAGTGGCTCTAATGAATTAAGTTGGATGAAGTACAGCTAAGAATTAAGCGTCAGGATTGTAAGGCGAAACTGTTGGATTGACTTGACTAATGTGCTCATCATCCGATAAATCTAGAGAAGAAGATCGTGAAGGATTTATAGCAGCCTCAGATGTAGATTTGCGATCAATGGTCAATGTGGCAGTCTTTCGACGGAAGAAAACTTCACATATTACCAGCATGACCATAAGAAGAACGCCTATGAAGGCTAAGGCAATGATAAGAGCTAATTTAATTTCTTGTGGCACAACCGTAGACATTCTGAGGAGATGAATCACATCTTCGGGTAATGAGGCAACACCATCTTCAAACCAAATAACAGGAAATACCATTTCCGTTAAATTTCTTACAGCTGCTACTTTTTCCAATCTTGTAGTTTTGAAATTAATCTGCAGACGAGCTTGAGCAGCTAAAGGTGCTCCAATGGTTGGATTAACGTCAATATATAGAGTATGCTTCTCTGGATCAGGATTCAAACCAGTCAAGCTGTCCAAATATTTCTCATCTGCATTTAAGAAATGTGGCCAAGACAAGATAGTTGGAGTGTCAAATTTACAAACACTGATATTAAATACACCACCACCGATGCACGGAGGTCCACCAACACAATAGCATTCATTTTCAGGATGGGTGGAGACATTAGCAAATATGTCTCGGGGAGGGATAAATCTGTATCCAGTAAGCCCATATTTTTCAACGGTATTGTTGTACTTCAATGGAAGTGATCGACACAGATTTACATTAAACAAATAAAGAGTGTCATTCTTTTTAACATTTGGCGGGTATGTAGTGCCATCTGTACCATTGACTGAATTACACTTAGGAGTATTCCAATACTTCAATTCTCTGGTATAGTTGAATGTATCAATTACTGTATAATTTTCAAGACCATTTTCACCGGTATATACGTTCAACAGGCCATCAGTTGAACCATTTTTTTTATAAAAAAAGCCAAATTCTGTATAAGGAATATTTGGTAAAAATCTGTGTCCAATTACAAGAATGGGATCGCTGTAACCCCATACTAAATCTTTAACAGATTTATGAACAAAGGCAGTCTCGTTCAAAACTGTCAACATAGAACTCAAAGACAACTGAATGAAATTGCCCAAATTTTTTACTCTGTCAACAGCAACTGTAACAGGAATATTCAAAGTATGAATTATGTCACTATCAGGTCCAGCAGATTTGCTACGATCAAAGAAGTAGGTTTTCTTCGTCTGATATGATACTGTGCCATTTGAATGAAAAGAAATGTTCACTTTATCCCAATGTTCTCTGTAAGAGTACGGTCCAACTTCCATGAAATTTGGTTTCTCACCTTTCATGAAAGCATCAGCATTTGTTAAATTAAAAAAGTAAACATTTAGATATGGAATGATAGGCGGTTCAACCCATGATTCAAAAATTGCAGACCCATTTCTAATAATTAGTTCCTGATCAATATAAGAATTGATGAGTGGATCAAAGAAAACTGCTACTACAATGCTAAGAATCAGAAAGATAATACCACAGATTCCAGACGATACTGAGCAGCACAATTTCAACATACTTCGTTCGCTATGCGGCCGCAACCCTCCACCATCAGAGCCAATACGAATCTCCCCCGTACTCTGCGTTG
>20449 ENA|HAEN01020450|HAEN01020450.1 TSA: Bragasellus peltatus, contig comp29209_c0_seq1
GCTCTGTTCGTCTCAGAAGTTAGTCAGCTGCGGACGTGTCAAGGTGCCACTTGTGAACGGGGATTATGCGGAAGTTCAGTTTATTATACCCATCTGGGGTTTTTGGAGTTCTGTGTTTATTGTGTGGCAGCTTCATAGGAATATTCTACGACTCTTTTATCAGCTCGTTCATCAGCCAAACTATGATTATTCGAAATGGGACTGGAATATACGAGCCTTGGACTGCACCGCCCGTCGCCCCTTACTTGAAAGTTTATTTTTTCAATTTAACAAATACTGAAGAATTTTGGCAGGGAGAGAAGCCTCATTTTGAGGAAATTGGTCCTTTTGCTTACAGGTAGGTTCTTAGTTTTCGTAAATATCGCTTTGTAACACATTCGAGTCGATTTATTATACTTTCGTGTAGATACGAATAGATGGAAGCTCCGCAATTGTATCACATTATCCACAGTATACTGTGATTGGAAGCAAATGTAATGTATGTAATATGATATATTTGTGTTCGCAGACAGACGTGGAAGAAAGTGAACATAGTCTTTCACGATAACGGAACAGTTTCGTATCAGACGCAGAAACACTTCTATTTTGATGAGAGCAAATCAGTTGGATCTGAAGATATGATTATTAATACCCTGAATGTTCCTCTCAATGCAGCTGTTGACAAAGTGAAAAATATGAGGTCTGTGTACCACATGGCGCTTTCATCTATGTTGTCTATGCTGAACCAGAATGCATTTGTCCAAAAATCTGTCAGGGATCTTGTTTGGGGTTACCCAGACTCTCTGCTTAGCTTAGGAAGCACCCTACTGCCTGATGTTCCTTATAACGAGATGGGATTCTTCCATGGCAGAAACGGGTCTTTAGATGGACTTATGAATATCAACACCGGCGAAAAAGGCTTCAAAAACTATTCGCTGATTAACACCTTCAACCACGTGGACAAGCTGCCTTACTGGAAGGCTCCGGAATGCAACATGATAAACGGGACCGACGGAACATCCTTTCCTCCCAGCATCAAAATGAACGATGTTCTCTACGTCTTCAACGAGAACGTCTGTCGTTCTCTTCCTCTTATATACAATAACTCTTTGGAACTGTATGGACTCTCAGCTTACAGATTTGTGCTCCACCCAAACGTATTTTCTGACACGTCTGTGAATCCTGACAATGAATGCTTCTGCGTAGGGGGTCCCCCCTGCATCGGTGGGGGAGTTTTCAACATCAACGCTTGCAAATTTGGCACACCAACTATTGTATCTTGGCCCCATTTGCTTTTTGCTGACGAGAAGTATTCCGGAAGCATGACTGGTCTTAACCCAGACCCAGCGAAGCACATATCATTCATGGATGTTCAACCGAAAATGGGAACACCGTTGGGGGGACAGTTTAGGTTCCAAATAAATTTTAAGACTTCGAGAGTAGAGAATATTGAAGCTGTTGAGAACATGACGGATATGATATTTCCCGTCATCTGGTTTGATGAAGGAACAACTGAACTTCCAGACAGCGTTGTCAGTGGCTTACGGACAACTCTCGTTCTGCCAGATGACATTAAATTGTTCCTTCTGGTTATTTTCTTCGCTTTTGGAGGGATGTTAACCTTTGGATCCATCTTGGCCTTTTCTCTCATGGACAACAAAGAAAAGCTGAACAAAAACCTGGTTTACAAACTCCCAGTTTGCGTACCACTAAAGACGTCTTTTTTGGACTGTGAAGACATTCAAAGTCTCACGGATGCCAAGATATCCCCTTGCAGTCAGTTGTTGCTTAAATGATATTGTAACGCTTTCTAAGCAAATAAATATGTAATGTTAATAAACAAACACAGGGCATTTTTTGTAAGTT
>26392 ENA|HAEN01026393|HAEN01026393.1 TSA: Bragasellus peltatus, contig comp33779_c0_seq1
TTTTTTTTTTTTTTTTTTCTAAATTCAAAACAATTTTATTAAAAAATAGGTACCACAAATTCTACAAAAAAATTATGTACAAAATATCTTGCTAGACATTGGTTTTTTCTAAAAGGTTTTTGGTTCGACCATCTGCAGTTTTATCACTTAATCCCTGTCTCCTTTTGGTTAAGGCGGCATTTTTCTTAAACGCTTTGTACAGCAGGAGGACAGCAGCGAAAATGAGCACAAGACCAATGACCAATACAGCCCATGAGCCGTAGTTCACTACCATCATTGGAGTGTTGAGCGTCGCGTATAGTTTCTCTGCTCGTTCAAGTGGAGTGAACGCACTTTCGTTCAACCACAGTATTGGCAGAATAACCTCCGAAACGTTTTTGAACGAAGGGAAGTTCACGAATCTCTTTAGGGGCATGTTGACCTGTATCCTTTTAGCCACACGAATCGCCACTCCCGTATTTGGCTCAATGTCCATGTAAGTCTCATGCTCCTCCTTGACGGGATGTAGACCGACAACTTCGTTTATGTCCTTTTCTGCCCCATGGTAAAAGTGGGGGGTTGAAATGACAACGGGGGCTTGACGGCATGGGGTAACGTCCACCATCGAATTGCGACAGGTAAATTCGGAAGTGCAAAAGCATTTGTCTTTTTCCACGGACAGTAGCTCGCGTGGCAGTACATACCTGTACATCGTCAATGACCCGTGTTGGACGTCTTTCTCGTAAGTGGCGTAAATGGAGCGACAAAGGTCGGCAACAAATAAGCGAATAGGCTCCTCCCTCTTTATAGGTCGTGGGAACTGACCTCCATCCGTTCCATTGAACATGTTGCAACGTTTCTCAGGCCAGTGTTGCAGCCGTTCCAAGTTGTTCCATTTTGAAATATATTGGTAATTTTCCATGCCGTGTTCCCCTGTGAATATCTCAGTTTCAACTCCTTCTGTACCATTTTTGTTAAAGAAGTAGCCAAACTTAGCTCTGGCGTACTTCGTTTCGCCGGTCAACTGGTAGAGTGTTCCCAAAAGTGGTTCATCGTACCCGTGGAACAGAAGTTCCCCCGCAGTCCGGGTCATGAAGGGCATTATATTAAATCTCATGAACCACAAATTTGCAAATCCTTTTGCTGCAGCCAACGTACCATTTCCGGCCAGTTTTGCAGCAAGTGTCATGAATACTGGATTGATCGTTGTAACTAGATCGTCCTCTGACCCTTTTGACCTTTCTGGGTCAAAATGATAAAATTTCTTTGCCTTAAAAGCAACTACTCCTTTCTCATGGTCGAATTTGATGTCGACTCTGGTATTCCTCTGCTTGTAGGTATAAGGCCCCAGTTGCTGAAGTATCGGTTTCGCGCCGTCGTAGACCTCATCAACATTTGTGATATTAAAAATCCAGATTTGGAACGTTATTGGTATCGGAGTCTCCTGGAAGCTTTTCAACATGGCCGAATCCGGTCTAATGACCAGTTTCTCGTTCAGTTTCGAGCTAAAAATGGATGGAAACACGAAAGGGATCACTATGGCGACCACGACGAGAAGAGCACCGACTACGGTTAACACCAGCGGAACTCGGTACAACATGATTTTATTTCTGGGAATTTGTTATTATCTGAAAGTGGTCACATATCTTCACGAAACGACAAACATTGTCACAATATACAGGAAGGAAGATGTTACGAAAGTACACGCTCCCTTATCATCAATCGAAGTCACACTCCCCCGTACTCTGCGTTG
>47369 ENA|HAEN01047370|HAEN01047370.1 TSA: Bragasellus peltatus, contig comp43076_c0_seq1
TAGTGTTATTGTTAGTGTTAGTGTAAGTGTTAGTGTTAGTGTTAGTGTTACTGTTTTCTGTTCAGGAAGACTTGATTGGTGGAATTATTCCCAGAACACCAGTTACTTTGATTTCCCCTGCAATGAGGTCAAAGGTACGACAGGGGAAATGTGGCCGCCTGGAATGGACAGGAGTAGCGTTGAGTTCTACAGCTCAGATCTGTGCATGACAATTAAACTGTACTACGAGAAGGACATCTACGATTCTTTTGGCATAAAAGGATACCGATTCTTTGGTAGCAACGAAACATTTACAAACCAGACATATATTCCCGAAAACGATTGTTACTGCATCAATGGAAACTGCGCTCCGTCTGGTTTACTGAATGCTCAAAGTTGCAGACTAGGGGCGCCTGCGTTTGTATCATTTCCTCACTTCTATAACGCTGACCCGGAGCTCCTTCGACGTGTGTCAGGACTCCACCCAAATGCCCAGATACACAGCTTCTATATTGACGTAAATCCGGACTTGGGAGCTCCCCTGGAAGTAGCAGCTAGAATTCAAATCAATGTTCATGTAAAGCCTTATAAAGGTTTTCTTGGATCCATTCAAATGTTGAGGAACGTGCCTGATGTGATGGTGCCACTTTTTTGGTTTGAAGTAGTTACTGGGCTTACTGAGGAGTTATCTCAGCAAGTTAAACCGGTTATCTTTCTTTCCAATTCATTCTGGCCCGTGGTTATTTTTAGTCTATTTGCATTAGGAGGAACAATATATATAGTTTTTATGGTCCTGTATATTAGAAAATATAAAAAACGAAAATCTGGAGATGCCGTTTCTTTGATATCTGCTGTATATAAGTAGCTCCTAACTGAAACTTTCAAA
>54275 ENA|HAEN01054276|HAEN01054276.1 TSA: Bragasellus peltatus, contig comp44039_c1_seq1
GTTCCATTGCGCTTATATACGAGGCTAACCTGACCCATTCATCTGGCTTGAACGCGTATCGTTTCGTGCCTCCTCCGGACACGTTTTCCTACGGGCCGGATAGTCCCAACCAGTGTTTCTGTGCCAAAAATAAGCGGTGTCCTCCCGACGGTGTTTTAGAGTTGAAGCCGTGTTACTTCGGAGCGTCCATCGCTTTCTCGTTCCCTCACTTCTACCAAGGAGATCCTTCTCTTAGGCACGTCATCCGAGGCCTCAGACCTGATCCTGAACTTCACGGGACGGAGTTCGATATTTACCCGAAACTGGGAGTTCCCCTGCGAGTGAAGTTGCGTATGCAGATGAACGTCGTGATAGACAAGCAACAGGCCCTGCAGAGGGACCGCCACTTCGACATTGTTTTCCCCGTCTTCTGGTTCGAAGCCGGGATCGATTCGCTGCCCCAGGAAATGGTGGGCAAATTAAGGATGGCCCAGGATTTGCCACCGGTCGTGAAAACCACCTCGCTGACAATTTGTACGGCTCTGTCAGTCCTATTCCTCGTGCTGCTATTTGCGTCGTCAATGGCCGCCTGGTGCGGAATCACCGAAAAACACTCTCGCACATCAACACCGGAGCATTTGCCAAATACCCCTTGGCCCGTCAAGCATACCCAGCGCCCGAATACTGAGCGGGCATTTTTTGACGCTTCAGGCTACGCACCCGGATCGATGACTTCTCTAACGAACGGCGTAGTCGACTCCTTTCCTAAACCTCGGACTCTTTATCCAACCGATGAAGTGGACGCTCTCGCCAACCGCACATTCGACCACCCCCCTTCGGAAGACCAGCCACCCGCTTATTCATCCAAGTTGGACACTAAAGCGTCCTCTGCTTCCCTTCTGTCGGTGGAAGTCCACAAGTCTGCTTCCACCCGCAGCATCAACTGCCCCTCCACTCCCACCGAAGTTAACGAGGACGAATTCCTGCAGAAGAGGTGCAGCTCAGAATACGACGACTGCTTTTTCAACGACGAAGATCCGCAGAGGGTGACTCCATCGACGCCCCCCGTTCCATTGGGGTCGCCCGTCTTCGCCCCCTTGGCTACGAGCGAGAACTCTAATTTGGACAAGACTCCCCATGTGGAGGAGGAGGAGGAACCGTTGGCCACGTCATCCCCTCAAGATTCTCCTTCAGGTGACGCTCCATCCGCGCCTCCATCCGCGCCTCCAGGTGAAAGCGACGATTGCGGCAGTTACGGCAAGAAGGTTTTACCGCCCCCCTTAGAGTCTCACCTCTGACACGGGTTATTCTTATGAAAGTCCTTTGCTCAAAAATCCTATACTATTACCTGTTGTTACCTGTACCGTTGGCATTCGTATCCTTTGAGGAAATGAGGAAATCGTAAGGTCAGAGTGTCGAAATCGTAGCTTCGTCTCCATTCGTATTTCGGACACCTGAAGAAAAGTTGGAGCAAAACTTTATTTTGTAATTA
>55052 ENA|HAEN01055053|HAEN01055053.1 TSA: Bragasellus peltatus, contig comp44109_c0_seq5
TTTTTTTTTTTTTTTTATTCAAAAGGAAATTTATTTGTGGCTCTACAGCCAGTACAAAAATTTCTTTATTTTTTTCAATTCACTTGAAAAGGAACTCTAAAATACAATTTTATTTTAAGGTTGCTTGATTTAAAATTTATAAAAATATCAAACGCTCCAATATTCTACTAAAAGGATTTAAATAAAAAAATAAGGGACAAAAATGATATACACTATTAGACAGGTACTATGTGAACATTTTCTCAAATGGCTAAAAGACGAGTTCCAGTAATGAACAAATTCTAGCCTAGTAATTCAAAGCCTAAGTTAGGTCACTGCTGATTGTTGTCCTATAAAGACAGTAGTCACATTGAAATATAGCCCATATGAGACTCGATCCAGATCTCGTCCAGATCCATAAGAAACTCATGGATTTATAATAACTCATTCCACAGGGATGACAATATTGATTTGATTGTTAAATCCAAAACCAGGCCCATAATTTCATGTCTACATACTAGGAATAATGGCTTTAAATTAAAAGGAGGGAAATTCCAAAGCGACATAGCTAAACACTTTACGAACAGAGTCCTGTATCGCCTGGATTTAGCTGTCATCAGCTCTTTTGTTGATATGTTTAATACCCGATTATACAAATATTATGCGAAAACAGATATTCACTAATCGGTATGAGGTTGAAAATAAATAAAAATTAATTTAATATAAAAATAATTTTTTTGTGCAAATTTTACAATTTTACAAAAGCTAAGACCCGTCAAGAAATATTACCATTTATTTCTAGCAGCTTCTTACTTTGGATATCTGACACTTTATCACTTAGATCCTGTCTTCGTTTTGTTAATTCACTTTTTTTATTTATGGTTAACATGATTTGTACTGTGGCAACAGTTATCAATAAAACTCCAACGCTTAGCAAGATCCATGAACCGTACATCACCACTATTGAAGGAAGCGTCAAGACTGTATGAAGCATTTCCGCTATATCAATGGGCGCTTGGGCACTTTCGTTTACCCATAGTATGGGAAAGATTAGTTCTGGAACTTTTGCCAGAGATGGGAAACTAGCATACCTTCTCAAGGGCATGTTTATCTGGATTTTTTTAGAAAATCTAACTGCATGACCCGTGTTTGGCTCGACATCTATATAAATCTCATGTTCTTCTTTGCGCGGTTCAAGACCTTCAACTTTCCTAATGTCTTCTTCTTCCCCCATGTAGAAATGGGGGGTTGAAATAACCACAGGAGCATTTCTGCAAGGGGTGACGTCAATCATAGAAGTGCGACAAGTGAAGTTCGAGGTACAGAAGCACCGTCGATTTTCTGGAGTGAGCAACAGAATATCGCGATCCACGACGAACCGATGCAAATCTAGTGGACCGTGTTTAACGTCTTTCTCGTAAACGGCGTACACAGAGCGGCAAAGTTCTGGCGTGAAGAGTCGTATTGGTTGCAATTTGGTTACTGGCCTAGGAAACTGGGATCCGTCACTTCCGTTAAGCATGTTGCAATGGTCACCATTCCAGTAATTCAGTTTTGTTGAGTGATTCCATTTCAAGAACGTTTGATAATTTTCCATGCCAAGTTCACCAGTAAACACTTCCGATTCCTCTTCAACGGTACCGTTTTTTCCGTAGAAGAAACCTGCTTTAGCCTTCGCGAGTAAAGGATCGTTGGTCAGTTGGTACAATGGCCTCAGCAAAGGTTCGTCATATCCACGAAACAACATTTCCCCAACGGTGTGAGTCATGAAGGGACGGAACCCAAATCTGACGAACCACAGCTGTGCAATTGCTTTGGCAGCTGAAGGTACATCTTTCCCGCTAACTTTTGATGCCAATGTTATAAAAACTGGATTGATAGTTGTGATTCGATCTTCTTCTGATCCCCTTGATAGGGTAGAATCGAAATAAAAATGTCTTTGGACATTGAAAGTTACTGTACCACGTGCGTGGTTCCATTTGAAACCAATTCTTCTTTGCCTCTGTCTATATGTATATGGACCCACCTGCTGAAGCTTGGGCTTCGCTCCCGTATAAATTTCTTGGGTATTTGTGACATTAAATAACCAAATTTGAAAATATATAGGAACAGGAACTTCTTCAAATATTTCCAGCATCTCTGAGTCTGGTTTAATGACTAGCTTTTCATTCAGTTTCTTCTCGAACAGCGCTGGAAACACTATTGGAACTGTCACTGCAATGGATATTAAAAGACTTCCGGCAAATACTAGTATTATGGGTCTTTGGTACAGTTGACGCTGCATAGTAACAAACTCCTAGAGTTTAACTGCTATTGAAAACTTGCTGAATTCCAACTGTCGGAAACCGTTGCTTGCATATTCGGTAAATGTCAGCCCGATAATTCCATGACGAGAGAAAATATCGATCACTCCTGGACACATCCAAGAACGGTTCAGTTCTGAAGTCCCCCGTACTCTGCGTT
>57962 ENA|HAEN01057963|HAEN01057963.1 TSA: Bragasellus peltatus, contig comp44264_c0_seq2
ACATCAGAGTTTAATTAATGTGCCGTAGATTCTCTAAATTCTCATCAAATGACCGTTATCGAAATAATCTGCGTTTCCGTATGCTTTAATGTCACTCACCCCTTTAGGAAAAGAGCAATCTGAATTAAGTAGTACATTTGTGTGAATACTGTGTTCATAGAGTAGAATTGACATCAATTGACTATATTGTCTACCGTGATTAACTAAATTATTATTAACTTAAACCTTTTCGGCTTCTACTTCTTTATTGCTTCGAATTGCGGCTCTTTCTTTAATTTCTTGTATTTAACGATTCCAGCTATGACTAGAATTACCCCCAGTAAAATTAGAACCCCGCATATCGAATAAACGATAATGAAAGGCAAAGTCAAAACTTTATTGAACTTATCGGCGTCTTCCTTCGATATCATGGCGTTCTCATTTGCCCATAATATTGGAAATATAGCTTCTGGAACATTTTGGAAAGATGGTAGGTTGCCATAATTTCTTAATGGTAGATTCAGTTGAATTCTTTTTGCTGCTGACATTACAACACCTGATACTTGCGGAGCAAGGCGCCATACTCATCATGCTGTCCCCGAGGCAGCCTTCATCGCCAGGAATAAGGACGCAAAAGCATTCATTATCAGGATTATTATCGGGTGCCATAAGCATGTCTGGAGGGGGAATAAAATGGTAGGCGGAAACGGAATCTTGTAGGGTGACGTCCATTTCATACCCTAAGTACAGCGATCGGCACAGGTCCGAGGTATACAACCGGATGACTTCGTTTTTATCAACGCCTGGTGGGAATTGGGTACCATCCGTGCCATTGATCATGTTGCAGAACTCATCGTCCCAATAACTCAAATGAGTGTCATTCATCCATTCCTGTATGTATAGATACTGTCCCATTCCTTTGGCTCCTGTGTTCACTTTGTACAATCCGTCGTTTGTGAAGTTAGAATGAAGGTAATAGGCAAATTTACCGCTGAGCTGTGATGGATCTCCTGTTATCTGACCCATGAGGTCAATGAATGGGTCATAGTATCCGGCGAATAGCAACTCTGAGACGCTTCGTGTGATGAACAAATTGTCATTTAGATTGAATCTCAGAAAAAGAAGTTCGCCAATAGCTCTCAGGGCAGGACTCAGGTTGGCAATCCTGCTTCCCAGAATCACCATCACTGCGTTTAGAGTCGTTATACGGTCTTCTTCTGTCCCAACTGACCTTTCTGGATTAAAGAAATAAGTGGCGTTCTGGTAGTAGCTAACGGTTCCAGCCGGATCGTCAAAGCTGAAGTCGAATTTTTCAAATTGTTCG
>2180 ENA|HAEO01002181|HAEO01002181.1 TSA: Proasellus aragonensis, contig comp4952_c0_seq1
TGGATTACTCGTTGGATTTAATAATACCCCTCAAGAACCTTATACTATGTATACAGGTGGATCAAATCCAGAATTTATGAATACCATCTATGCCTGGAATGGTAAAACTAAACTTGATTTTTGGCCAGGAGATGAGTGTAACGCTATTCGAGGAACTGATGCTAGTGGATTCCATCCAGGGGTTAAGACAACCGACAAATTGTACATTTTTAATGGCCAACTATGTCGTTCCATACCTTTGGAGTACCAAGAAACAGTTGTTCACTCTGGAGTGGAAACATACCGCTTCGTTCCACCAGAAGATACATTTGCTTATGGAGATAAGTACCCCCAGAACGATTGCTTTTGTAGTAAGGAAGGGTGTCCGCCAAAGGGTCTTCTAGATATGAAACCTTGCTACTGGGGAGCTGCCATCGCATTTTCATTTCCACACTTTTATCAAGGCGATCCTACTTTACGTCACGTTGTAAGGGGTCTCAAACCTGACCCTGAGCTTCATGGAACTGAATTTGATATATACCCAAAACTTGGGGTTCCTCTGCGAGTGAAG
>30785 ENA|HAEO01030786|HAEO01030786.1 TSA: Proasellus aragonensis, contig comp44091_c0_seq1
GAGTGGCCTTACGGCCGCGGGACAATGCGAACGGCTAATGTTCTGGCACTTGATGTTTTTGTTATCAAAGTGATCCTATTTCTTTAAGGATATCTTATTTTTATCGCTTCGAAAGTTCATTGCACTAGACATCGTAAAACTATTTGCAGACTTTCATTTATATTTCATCTTGGATAACACTGATAAGAATAATATGTGAGGGATAAAATTATAATAAATTGCTCATTGCATTTATTTAAAATTTAGATGTAGAATGATGATGCCGTGATAATCTTACTTCCACAAAGCAGATATGAAGTCTCAGCCATACCGTACACCTTCGATATTATTATTTGTAGGTGGATTCCTAATAATTATAGCAGTGACTTCCCCTTTAGTGTTTCCAGTATTATTCGAAATGAAAATGAATGAAAAACTTGTGATTAAGCCGAACTCCGAAATAGTGGAAAATTTCGAGGAAGTGCCAATACCTATATTTTTTCAAGTGTGGCTATTTAACATTACGAATACGTTTGAAGTTTATAATGGTGGCAAGCCCAGGCTTCAGCAAGTAGGCCCTTATACCTACAAACAAACATTTAGAAGAATAGGCCTGAAATGGAATAACACACTCGGAACTGTGAGCTTCCGTCTACAGAAACATTATTATTTCGATTTGGAGCGATCAGCCGGATCCGAACATGATGTTGTAACAACCGTCAACCCAGTTTTCATCACAATGGCTTCTAAAGTTAGCGGCTCTGACGTTCCACCTGCTGTTAAGGCACTGACACAAATGTGGTTCCTAAGATTTGGGTTTAAGCCCTTTATGACTCATAAAGTTGGCGAATTATTATTCCATGGCTATGATGAACCTTTATTGGGACCACTTTATCAGTTGACAAATGACCCACTGCTCGCAAAAGCAAAGGTAGGTTTCTTTTATTCAAAAAATGGAACCACTGAAGAAGAAACCGAAGTGTTCACGGGGGAACTCGGGATGGAAAAATATCAAACAATCTTCAAATGGAATCAAAAAACAAAATTAGAATACTGGAATGATAACTACTGCGACATGATAAATGGAACAGACGGTACTCAATTTCCGAGACCCGTCTCAAAATTGCAGACAATTCGATTATACAACGCGGATCTTTGCCGATCCATTTATGCAGTATACGAGAAAGATGTACAGCATGGAGCACTAACTTTAAACAGGTTCGTTTTACCACGCGAATTGATGTCAGGTTCTTCAGAGAATAAATGTTTTTGTACAAATAACTTTACTTGCCGAACGTCAATGATGGACTTGACTCCTTGCAGAAATGCTCCAGTCGTTATATCAACACCCCACTTCTACATGGGTGAAGACGAGGACATTAACAGTATCGAAGGTCTTCATCCGGAGAAGGATGAACACGAGTCATACATGGACATCGAGCCTAACACAGGTATAACAATGCGTGCTGCCAAAAGAATACAGATAAATATGCCCATACGAAGATACGCCAATTTCCCTTCTATTAAAAATGTTCCCGAATTAATTATGCCAATTCTTTGGTTAAGCGAGAGTGCTGAAGCTCCAATTGAAATAACGGAAATGCTTCACGGCGTCTTAACTATCCCATTACTTGTAGTGATATATGGTTCATGGGCGTTGTTAGTGATAGGGTTTCTGCTGACTTTTATTTCCTCAATTATTTTCCTAGTGAAAATAGGAAGAAAAAATCCAGATTTACCTATTGGAAGGCAGTTTATTACTGACATTTTATTAGATCCTTCCTGCGAGAAACCTTTAGTTTCAATCTCGAGGAATTTCTCTTGATATTTGCTTGTGTATATATTGTACAGTTATTGTTATGTATTTTATATTTTATTCTATTTAATTAAACAATTTTTGTTGAAAAAAAAAAAAAAAAAA
>35353 ENA|HAEO01035354|HAEO01035354.1 TSA: Proasellus aragonensis, contig comp46316_c0_seq1
GACCTCGCTCTCTCTGATAGCACTATGATATAGTATATTACATTATTACAAGGCTCCTCTTATACATCATTAATAATTCTAAAGGTATTCGTATATTGATCCTTAACAGTTTCATTTTGAACCAGAATTTGTTTTGACTATCTTTTTGAGTTTAGTTAAATGACTAAATGTTTTTTACTTCAATTTTGGTCCCCTCTTTATTTTTTTGTATAAAATAAGTCCTGATATGACCAAAATTATTCCAACAAAAATTAGAATGCCACATATAGAATAGACTATTATGAAAGGTAATGTCAACACCTTGTTGAATGTAACAGCATCTTCTTTTGAAATAATCCCGTTCTCATCTCCCCAAAGAACAGGAAATATGACCTCAGGCACATTTTGAAATGAGGGAAGGTTGCCATATCTTCTTAATGGAAGGTTCATTTGAAGTTTTTTTGCTCCTGACATCAAAACACCAGTTGTTGGTTCAACGTCTATGAACGTTTCATGCAACTCCTTGCTTGGACATAAACCTTCAAACTTTGCCAACTCGATGCCATCGCTTTGATAAAAATGAGGTGTTGACAATATTACTGGAGCACCCGAAAAGCATGGGGCCATATTCAGCATACTATTTCCTTGACATTCTTCAACATCCGAAGGAATTGGTTCGCAAAAGCACTGATGGTCATTGTTATCAGGAGGAACCATTAGTAACTCTGGAGGAGCAGTGAAGTGATATGCAGTTATTGCATCTTGAATTACTACATCATTTTGATACTCCACATAAAGCGATCTACAAAACTCTGGAGCGAATATTCGCAGGAGTTCCGATTTGCTGACTCTTGGGGGAAACTGACTGCCATCCGTTCCATTAATCATATCACAGTACTGGTCATGCCATACATCCAAGGTCGTTAAATTATCCCATTCCCTAATAGAGAGATATTCATGCATTCCTTTGGCACCAGTGTTCAC
>45759 ENA|HAEO01045760|HAEO01045760.1 TSA: Proasellus aragonensis, contig comp49958_c0_seq15
CAGCGGGGTTGCCAATCAAAAACACAAGGTGTCGCCACCTTTTTGCCTTGACTTGTTTTTAGTAAGGTATACGCAAAGGTGGGGTTACTGGCCCCACGCTCTATAAAGGAATGTAGTTACTGAAAATACTATCATTAAAATATGTTGAGGATTCTTCATTAAGGCACTGAATAAATGAAAGTCAAGTAAATGCGTAGCTTAATTTACAAAGATAGTCTATAACATCGCAGTAACAAGAATTAAAATTAGGTATCTGGATTATATGGCGAAATGGTTGGGTTTGTATGGCTGATTGGTTCATCATCTGATAAATCAATTGAAGAAGACCTAGTTGAAGGATTAATATTTGCCACTGAATCTGATTTGCGACCTATGGGCAACGTGGCTTTGCTTCGACTGTCGCAGATTACATGCATCATTAATGGTACCATTAGTAGTATACCTCCCAAAGCAAAGAAGATTATCAAAAATGCCATTTTTAATTCCTGTGGTATGACCGTAGACATTCTGAGTAGGTGAATCAATTCATCTGGTAACGATGTAACACCATCTTCAAACCATATGATAGGGAACACCATTTCTGTTAGATTTCTTACAGCAGCTACTCTTTCCAACCTTGTTGTTTTAAAATTTATCTGCACACGAGCTTGAGCTGTTATAGGTGCGCCAATTGTTGGATTAACATCTATAAACAATGTATGCTTCATTGGATCTGGTTTAAGACCGGTCACTCCTTCTAAATATTTTTTATCAGCATTTAAAAAGTGCGGCCATGACAATACTGTGGGCGTATCAAATTGACAGATGCTAATGTTAAAAACACCTCCTCCCAAGCATGGAGGACCACCGACACAATAACATTCGTTTTCAGGAACTTCAGAGACATCTCCAAATACGTCAACAGGTGGGATGAATCTGTATGCAGTGAGGCCAAACTTTTCAACTGTATTGTTGTACTTCAATGGAAGCGAGCGACACAAATTTCTATTAAATATATAAATTGTATCATTTTTTAATACATGTGGCGGGAAGGAAGTTCCATCAGTGCCATTCACCATATTGCATTCTGGAGTATTCCAAAATTTCAATTTATTTGAATAATTAAAATTATCAATAATAGTATAATTTTCAAGTCCATTTTCTCCCGTGAACACATTAAAAAAACCATCAGTTGAACCATTTTTTTTATAAAAAAATCCAAATTCAGTGTAAGGAATATTGGGAAGAAATCTGTGTCCTATAGCAAGAATAGGGTCAGTATAACCCCACACTAAATCACTGACAGATTTATGAACAAATGTAGTCTCATTTAATACTGTCAACATAGAATTTAATGACAACTGAATAAAATTGCTCATGTTTTTCACTCTATCAACAGCAACCGTTACAGGAACATTCAAGGTGTGAATTATGTCACTATCTGGTCCAAAAGATTTGCTAAGATCAAAGAAATAAGTCTTTTTTGTTTGATATGTTACAGTGCCATTTGAATGAAAAGAAATATTAATCTTCTTCCAATGTTCTCTATAAGAATATGGACCAACTTCAACAAAGTTTGGTTTGTTCCCTTTCATGAAATCTTCCGTATTTGTTAAATTAAAAAAATAAATATTTAAATATGGAATGACAGGTGGGTTAGACCAGGTTTCATACATTTCAGATCCATTTCGAAGGATTAATTCCTCATCTATATAAGCATTAATTAATGGATCGAAAAGAACAGCTACCAATATGCCAAGTATGAGGAAGATCACTCCCAAGGCTCCAGATGAAACTTTACAACATAATTTCCACATCCTTCGTTCACCATATGAGACCACCACCCTATCACTACCGGAGCCAATACGAATATAAGTTTGATCATTGGAAGCAGTCGTCCGAATTTCTTGCATAACTACGATTTACTCAGATCAATTCTGTAAATTTTATAGTCTGATCGTCTCTGTTTTCGAGGAGAAAGCTGGTTAGAATCTGAATTAGTGTTGCAACAGCAGTTCAATGGAGTTAGTATATAAGTCAAATTAGAATCCCGCGGCCGTCCACTCT
>52534 ENA|HAEO01052535|HAEO01052535.1 TSA: Proasellus aragonensis, contig comp51156_c0_seq10
TATATGTAAATTATTTTTAATCGATTACCTATAAAAAGAGCAATAGACTTAATGTCATATAATGAAATATTTTGTACATTGTGTACATACAGTAAATGCATGAAAGCATCAAAATTCTACACCAATAATTCATTAGTATAAATCACAAAATATTGCCCCACTATGAATTGAAGATTTTGTTTGGTTGCCATAGTGAAATATAAATTATGGCTTTTATTTAATCAACATGTGATATGAACTACCAATTGAAATCATTTACATTTTAAATAAAATAAAATTTAAAACCAAATTGTATTCATCTATATAATAGAACTGTATCTATTATTTATTTTACGACATTACAATTAAAAACAATTACAAATGCCGTAATTCAATTGTAAATGTTTAAAATTAATTTTTGCGAGAACGAGAAATAAATTTTTATGAATCTTTTCTACATAGGCCGAACTAAAAATAGTGTCTTAAACACATTAAGAAATCCAATATTTTAGAACCAACTTCATAAATAAATTTCCAATAAAGGTTGCTTGAAAATTTTATCTGTCAAATAATTTATATTTTTCTAATCTTCTTTAAAAAAATCATTGTTAATATTACATTGTTAATAGTGCTTATGTACAAATGTATCAATAAAACCATAAAAGTATTTCGCCAGTTGTTGTTTCAGGTTACAAATATTGAACCTTAGAATATTCAATAGGGTTAAAAATTTACACAAATGTTCTACAAAAGTTGATGAATATTTACCCAAAAAGTGCTAATTTTAATTATACTCGCATAAAAATTGTTTTATTATCACGTTAATAGTTAAAAATTTTAAAATGTTTTAAAGCTTAAGGTAATTTGCACACCTGAAGCACCTTCCCTTTTGTATATAAAATTATAAAATTACTATTATATTTTACGCTCTCTCTAGATATAAATTGTTTTATTCCTGCGTTATTTAGTCGTTGAAGAGGCGTTGTAGTTGCAGTATACAGTATTTATTGAGCACCAATGCTTAATAATGTAATAGAGTTAATCCAATTTACTTATATAGTCAGGCGACTAAATTTATTCAACTGTTCTAGTGGTCTTTATTTCTTCAGTTTCGATTCCCTCTTAAGCTTTTTGTAAATAACAATTCCCGAAATGACCATGATAAGTCCCACCAGAATTAGAACACCACATATAGAATAGATTATTATGAAAGGTAATGTCATAGCTTTATGGAATAAATCTGCGTCTTCTTTCGTAATAATTGCGGTCTCATCTACCCAAAATATAGGAAATATCACATTTGGCACGTTCTGGAAAGAGGGAAGATTGCCATATCTTCTTAATGGAACATTTAATTGAAGTTTTTTAGCTCCTGACATTGCAAAACCAGATGTTGGTTCAACGTCTATATATGTCTGATGTAACTCCTTGTGTGGTGATAACCCGACAAATTTAGCCAACTCAGTGCCATCACTATCAAAGAAATGAGGATTTGACACTACAATTGGGGCACCATAAAAGCAGGGTGAAAAATTCACCGTACCATCTGGCGGGCATTCATCTGCGTCATCAGAAGGGACTGGATTGCAAAAGCACTGATTGTTTTCATTCTCAGATGGAGCCATAAGCAACTCTGCAGGAACAACGAAGTGGTTGACAGTGACAGCATCTTGTAATACTACATCTCTATCGTATATCATATAAGACGATCGACAAAACTGAGGAGAGAACATAGTCAGACGTTCATCTTTTTTGACTCCTGGGTGGAACTGACTACCATCAGTTCCATTAATCATGTCACAGTATGTGTCATTCCAAAAGTCCAAACTAGTTAAATTATTCCATTCCTTAACGAAGAGATATTCATCCATTCCTTTGGCACCAGTGTTCACTTTTAAAAGTCCGGTATCTGTCCCGTTCACCCCCTTCATAAATCCAACCCTATTATCTTCAAAGTATGGAACATCAATACCAAGATTGGATAATATTTCATACAATGTTCCTTGTAAGGCACTTGTACCATTGAAGATAGGGAATGGATAGTTGCTAAGATCATAGTTAAATGTAGGCAATTCAAATCCTCGAAAAAGAAGCTCATCCACGGTGAATGTTTGAAACAGGTCCATTCCCGCTTCAATTTCAGGCCATATCAGTTCCCTCACTATGAAGTTGTCATATCCAAGAGCAGCCACAAGCACCATTACTGTATTTATAGTTGTTATTGTATCATTTAAAGTTCCATTCGTTTTATCTGGATTATAAAAGTAAGTATATTTCTGGTTGTAACTCACAGTGCCAGCAGCATCGTCAAATTCGTAGTTAACTTTATTGTACTGCTCCTTGTAAACGTATGGTCCAACTTCTTGGAGTATCGGCTTCGCTCCATAGTTCTTGATTTCTTCGGGATTAGTAACATTGAAGAAGTGATAGTTCACATCTATTGGTGTAGTTGGTGCTGTAAATTCTTCGAAAAGTTGGCTACCCTCCCTTATAACTAAAGCGTTGTTTAGAATTTTATTGAAGATTAGTCCAAAGCAGGAAGCGAATACTATACCCAATACCATTAATATCGTGCCAACATAAAGTAACACTTTCATTTTCGTATGTGGATTCATATTCAAAAAGTATGATTTTAATTAGCT
>58323 ENA|HAEO01058324|HAEO01058324.1 TSA: Proasellus aragonensis, contig comp441880_c0_seq1
TCAGCCGCATTCACCAATGGAATATTCACAGTTCTTATTACATCGTCTTCTGAGCCCACGGACAGAGAAGGCTCAAATAAATACATGGGTTTAGTTCGGTATGTAACCGTATTATTATCAAAAAACTCCACGTCAATCTTTTCTTCTAACATTCGGTAAGTATAAGGGCCACATTCCTTTAATCTTGGCCGGGCACCATTCATAAATTCAACGGGATTAGTTAAATTAAACACTGTAACTTTATAGTACACAGGCATCGGAGCTTGCATCCAAGCTTCGTATTTTGGTCCACTCCCCTCTTGCAAAACCATTTGCCCTACGGCCACCATATTTACCATGCGGTCATATCCTATTAGCATAAACATAATATTGCAAGCACATATTACTGCTAGCAACCATATACAGCACCTGCATTTCGCGTTAGAATTCACTTTATTAACAACACGTCTGAAACTACTTGTACTACTACTCGTCGATGGATCAACACTTTCCACGCCCCAATCATCGTGAGAGTGACCCATTTTCATTTGCTAGATTGCACAACTACGGTAATATGAAAATACCGTAGTTTTCTAATACCTAAACAGAACCCCCGCGGCCG
>66076 ENA|HAEO01066077|HAEO01066077.1 TSA: Proasellus aragonensis, contig comp659553_c0_seq1
GTTGGTGGGCCTCCCTGCATTGGAGGTGGTGTATTTAATATCAACGCGTGCAAATATGGAACACCAACCGTCATTTCTTTGCCACATTTTCTTCATGCTGATGAAGAATATTTGAACAGCGTTGTTGGACTTAAACCCGAACCATCTAAACATGGGACGTTCATTGATGTGCAGCCAAAAATGGGAACAACTTTAGGAGGACAATTTAGGTTTCAAATCAATTTCAAGACATCCAAGTTAGAAAATGTTGAAGTTGTTGAGAACATGACTGAAATGGTGTTTCCCGTTATATGGTTTGATGAGGGAACCACTATATTACCAGACAGCGTTGTCAGTGGGCTTAGAACTACTCTAGTTCTACCTAACGACATAAAGCTTTTTCTTTTAGTTATCTTCTTTTCTTTTGGTGGCATGCTGACAGTTGGCTCTATTTTGGCATATTCCTTCCTGGAGCATAAGGACAAGGCTAAAGCAAATATGATCTGCAAAATTCCAGCGTGTGTTCCATTAAGTTCATCATTCTCCGATTCCGAAGAAATCGAGTCACTCACCACAGAAAAAATTTTGCCCTGTAATCAATTACTACTGAAGTGA
>17521 ENA|HAEP01017522|HAEP01017522.1 TSA: Proasellus assaforensis, contig comp29483_c0_seq1
ATGCAATAAAAATGGATCCTAATATTGCGAGCAGACTGAATATAACGGTGGGCCAAAATGAATTGCTGAGGTAAATAACAGGTTTCACTTTCTGCGATAACTCTTCAGTCATCGCACTCACAAACTCGAACCAAAAAATTGGCAGAATCACTTCTGGAACTTTCTTTAAGATTGAAATGGCTCCCAGGCCATTGTATGGTTTCACTTTAATGTTGATTTGCATTCTACCAGCCACCTCCAAAGGAATTCCTAAATCTGGATTAATGTCAATATAAAATTTGTGGATTTGAGGGTTCGGGTGAAGCCCTGAGACGTGTTCCAGCAATTCGGGATCAGCGTTGTAGAAGTGAGGAAATGATATGAAGGCTGGGGCACCTAATCGGCACGTCTGCGCGCTTAGTAAACCAGAGGGTGCGCAATTCCCATTGGTGCAATAACATTCGTATTCTGGAATGTAAGTTTGATTCGTGAACGTTTGATTACTGCCATAAAATCTGTAACCTTTTGTGCCAAATGAGTCATAAATATCTTTTTCGTAATAAATCTTCATCGTCATGCACAAGTCAGGGCTATAGAACTGAATGAAACTCCTATTAATTCCTGGGGGCCAAAGCTCCCCCGATGATCCTGTAACTTCATTGCAAGGGGATCCAAAATAGTTGGTGTTGTTCGAATAATTCCACCAATCAATCCTTCCCATATCAGATAATGATGACTCTCCTGTGTACATATTGTAAATTCCATCGTATGTGAGTGAATTATTTCTCTTATAAAACCATGCAAACTTGTCGTAATCTTCGATTCCAGAAGGAATTTGGGGAGTGTCAAGCATCCAATGTAGGCTTCCATTTTCGTTCACTACGTTATTTTGTACGAAATCTAACAACGGGTCCTCAAATCCATCAAAAAGCATCTCATGGGCTGTCTTTGTCACGATCAATTCTTCGCCGGCTTTGTGGAAAAACTGGTTGAGACCTGTCAGTAACGTTACACTGTCCTCCACAGTAAAAGCCGCAGTCACAGGAATAATATTGACAGTCGTTATGAATTCGGTTGGGTCCTTGCCGTAAGGATTTTCTGAATCCCAGATCCACCATCGCTCTTGAAAATAAGTCACAGTCATGTTATCATGAAATGTTATGTTCTTCTTTTCATGATACTCCTGGTAAATGTAAGGGCCTACTTCATTTACAACAGGCAATGCCCCCTCGTTACTAAATGCATACGGATTCGTCAGATTAAAAAAGTAGGTCCTTAGCAGTATTGGCACGGGAGTAGTCCTCCAAATATCAAAAACTTCGGAGTCTTCTGTAATTTGTATATTCTTATGTAGTATCAAGTTGAAAAGCTTATCAAACCCGCCGGCTGCCATTGCAATTGACATAACCACAGCTAAAACTCCAATTGAAAGGGTGGTGACGAAACATATTACTGTTATCATA
>26298 ENA|HAEP01026299|HAEP01026299.1 TSA: Proasellus assaforensis, contig comp36425_c0_seq1
GGTGTATTACAATTTGCTGCAGTAATCGTCCGAGCTCTTTAAACGCTAGTTTAATATTTTTGGTCATTGAGGATCAGTTCTCATTTATCTGATGAAATAAAATAATCAATAAAATCATGATGTATAGAATTCCATTAGCACTGACTATAATAGGAGCACTTCTGATTGTGGTTGCTGTAGTTATTCCATTTGTATTTCCATCCATTTTCGAGTCTAAATTAAACGAAAAACTCACAATCAGACCTAATTCTGAAATGTTGAAAAGTTTTGAAAAGACTCCAGTTCCAATAACGTTTCAAATATGGATTTTTAATGTAACAAATTCTCTTGAAGTGTACGAAGGGCAGAAACCGATACTTCAGCAAGTAGGCCCCTACACTTATAATCAGCAAAACACACGTGTTGGGATCAAATGGGACCACGAACGAGGAACAGTGTCGTTCAGGTCCAAAAAATTTTATTATTTTGATAAAGAGAGATCGAAAGGGTCTGAAGAAGATATGGTAACCACTATTAATCCAGTTTACATTACGTTAGCATCTAAAGTAGGAGGCGAAAATGTATCTGCTGCGGCGAAAGGATTAGTAAATTTAGTATTTTTAAGATTTGATTTACTGCCGTTCATGACGAAGAGCGTAGGTGAGCTTTTGTTTCATGGTTATGAGGAGCCATTACTTGGAACACTTTATAAGTTGACGGGAGAAGAAAAGTACGCTAGTGCAAAGTTTGGTTTTTTCTATAACAGAAACGGTACTGAAGGAGTAGAGCTTGAGGTTTTCACAGGTGAATACGGTATGGAAAACTACCAACATATCTTTCGTTGGAACGGAACGTCAAAGCTAGAACATTGGCCCAAAGATTACTGCAATGCATTCAATGGCACTGATGGATCAATGTTTGCAAAACCGGTGAGGAAAGATCAACCAATGAGGATGTTCGTTGCAGATTTGTGCCGCTCAATATATGGAGTGTACGAGAAAGATGTAATGTTAGGCCCTCTGACATTGAACCGATTTACCTTACCACGTGAAATACTTTCCGTAGAGAAAGAAAAGTGTTTCTGTACATCCAACTTCACTTGTCGAAATTCCATGGTTGATGTAACGCCTTGTCGAAAAGCTCCGGTTATAATTTCAACTCCACACTTTTACTATGGGGACGAAAAGGATATCAATGGAGTTGTTGGTCTTCGTCCAGTGAAGGAAGAGCACGAAACATGCATGGATATCGAACCAAACACAGGAGTCCCCATACGAGTATCTAAGCGGATCCAAGTGAATATGCCATTGAAAAAATTCGTTAACCTCCCATCCTTTAAAAATGTACCTGAACTAATTATGCCCATTCTGTGGTTAAATGAAAGCGTCAATACACCCCTTGAAAGAGTTGAAAAACTATATGCAACCTTAAATACTCCAATAATAGTAGTTAATTACGGCTCATGGGTATTACTAATAATTGGACTTTTGCTAATTCTAACAGCTGCCATTCTTCTTTATAAAACTTACAAGAAAAATGCTGATTTGTCAAAGAGGAGACAAGAACTAAGTGATAAATCTATAGATGAAAAGAGTAAACAACTTCTAGAAAATAACAAATTCTATTAAACTGAAATAATTGTACATTTTTTTTTATATTTGTTATGTATTTTGTAATAAAATATCAATCAAAAAAA
>29600 ENA|HAEP01029601|HAEP01029601.1 TSA: Proasellus assaforensis, contig comp38131_c0_seq4
CTATTTGATAACACAGATTTTTTTTTGAAAATTAGGGAGGTTGCCTACAGCAATTTTCAACCAAAATTTTGAAAATGCAGCCACAAACAAAAATGAAAGTGTTTCTGTATGTTGGCACAATTTTAATTGTAGTGAGTGTGATATTCGCCTCATGCTTCGGATTAATCTTCACTAAAATTCTTAATAACGCTTTAATCATAGCTGAGGGTAAACCAATTTTTGACCAATTCACGGAACCTTCAACACCAATTTATTTGGACTACTACTTCTTCAATGTTACTAATCCCGATGAAATCAAGAACTATGGAGCAAAGCCAATACTCCAGGAAGTTGGACCATACGTTTACAATGAGCAGTTCACTAAATTTGATTTTGACTTTGACGACGCTGAAGGCACTGTGAGTTACTACCAAAACACAACTTACTACTTCAACCAAGAGAGATCGAATGGGACTGAAAATGATAAAATAACAACTTTAAATGCAGTAATGGTGATTCTTGGTCATAAAATTGACAGCTTAAGTCCTGGTTTGAAAGCCATAGGTGAGCTTTTGTTTCTGAGATTTAATCTAGATAACAATTTGTTCATCACAAGGACTGTTTCTGAATTATTGTTCAAAGGTTATTACGACCCGTTTATAGACCTTATTGGACAAATAACAGGAGATCCTAAGCAGTCCGATGGTAAATTTGGATTTTTCTATCCAACCAATGGCACAAACGATGGATTATATAAAGTGAACACTGGTGCCAAAGGAATGGATGAATATCTCTATATTAGGGAATGGAGAAACGCCACTAGCTTGGACTATTGGAATGACACATGGTGTGACATGATTAATGGAACAGATGGTACTCAGTTCCCTCCAGGAGTGAAAAAGGAAGATATCATCCGTTTATACACTTCAGATTTGTGTCGATCGCTTTATTTAGAAAGTGAGCGAGATATAGTATTACAAGATGCCGTCACTGCTTATCATTTTATTCCCCCTCCTGAGATGCTTATGGCACCTCCCGGGAATCCTGACAATCAGTGTTATTGCGTTCCAGTTCCTTCTGACGTAGAAGACTGCCAGGGGGATAGCATGCTGAATATGGCACCATGCTCATCGGGTGCACCTGTAATACTGTCAACTCCTCATTTTTATCAAGGTAATGAGGCAGAGTTGGACAAATTCGAAGGATTATCACCTAAAAAAGAGTTGCATGAAACATTTTTAGATATCGAACCAACATCTGGTGTTGTGATGGCCGCTTCTAAAAGGATTCAGTTGAACCTTCCATTAAGAAGATATGGTAACCTTCCATCCTTCAGGAATGTGCCAGAGGTTATATTCCCAATACTTTGGGGAGATGAGAATGCAATGATTTCGAAGGAAGATGCAGATAAATTCCAGAAGGTGTTGACATTACCTTTCATAATCGTCTATTCAATATGTGGAGTTCTTATTTTGGTGGGACTAATATTAGTCATTTCAGGTCTTGTTATGTACAAAAAGCTTAAGAGAGAACCCAAATTCGAATCAATAAAGAAGTAAAAATTACCTCAAATGAATTTTTAACAATAAGTCATGTAAATTAAATTATCGGATTCTAAATAAAATAATTATTTTATCTTGAAGTACCTCCAAACAAGAGTTAGTCTGAAATCTACATTCGCATACATTCAAACACAGGAGAAGGCAACGTGTTATTTTGAAAACTCCTAAATGACAACAGGTTTTTTCTTTTATTGTCTCATGCATATTAAATGTGATACTGGGCGTTGTCAGGTGGGGATCAAGGGCATAGGGACCATAACACCACCAAGAAAAATTATTATTAATACCATAGTTTTTAACCTTCCCCCACAAAGAAAATTTATTTGTTATTTATCCTGCTTTACTGTGATTTTCTAATTTTATCAGGCTTGACCCCATGCATAAGATAAATTTTCTCTTATTTTAATATGATTTCTATACAAAAAAAAGATAACAAAGATGCCCCCCCCTATAGCGAAGTTTATAACATGTAGTATCTGCATAATTATAAGACTTAAAAAAAGATGATACTTCTAATAAAACATCAGAAAAAATATAATTTTTTTTGCCTTAGTGCACGTTATTAATGTAACGCTTAAAGTACACAAAGTGCCATACAACGCGTACACTTACAAATGTCATATATTACAGTGCTTTCGTTTCTTCTAATTCTTCTCAAGCATTAATAGTGTAATAGTTGGATATTTTTTTTTTTTTTTTCAAGTTA
>46651 ENA|HAEP01046652|HAEP01046652.1 TSA: Proasellus assaforensis, contig comp44390_c0_seq1
GGGCTTCACAACGCGAACGGCTAATGTTCTGGCACTCAATGTTTTGTTATCAAAGTGATCCTATTTCTTTAAGGATATCTTATTTTTTATCGTTTCGAAAGTTCATTGCACTAGACATCGTAAAAGGATTTGCAGACTTTCATTCGCATCTTTCTTATAGATAACATTGATAAGAATAAATGCAAAGGATAAAATTATAATAAATTGCTCGTCGCATTTATTTAAAATTTAGATGTAGAATGATGATGCCGTGAAAATTTTACTTCCACTAAGCAGATATGAAGTCTCAGCCATACCGAACACCTTCGATATTACTATTTGTAGGTGGATTCCTAATAATTATAGCAGTGACATCACCTTTAGTGTTTCCAATATTATTTGAAATGAAAATGAACGAAAAACTTGTGATTAAGCCAAACTCCGAAATTGTGGAAAAATTCGAGGAAGCACCAATACCTATATTTTTTCAAGTGTGGCTTTTTAACATTACAAATACAATTGAAGTTTATAATGGTGGAAAGCCTAAGCTTCAGCAAGTAGGCCCTTATACATACAAACAAACATTTCGAAGAAGAGGTCTGAAATGGAATAACCCACTCGGAACTGTGAGCTTCCGCCTACAGAAACATTATTATTTCGATTTGGAGAGATCAGTAGGATCCGAAGATGATGTTGTAACAACCGTCAACCCAGTTTTCATCACAATGGCATCTAAAGTAAGCAGCTCTGACGTGCCATCTGCTGTTAAGGCATTGGCACAAATGTGGTTCCTAAGATTCGGGTTTAAGCCATTTATGACTCATAAAGTTGGCGAGTTATTGTTCCGTGGCTATGATGAACCTTTACTATCACCACTTTATCAGCTGACAAATGACCCATTGCTCGCAAAAGCAAAGGCAGGTTTCTTCTACTCAAAAAATGGAACCACTGAAGAAGAAACTGAAGTGTTCACGGGAGAACTGGGAATGGAAAAGTATCAAAATATCTTCAAATGGAATCGCACATCAAAATTAGAATACTGGAATGATAACTACTGCGACATGATAAATGGAACAGATGGTACTCAATTTCCGCGACCCGTCTCAAAATTGCAGACAATTCGATTGTACAATGCTGAACTTTGCAGATCCATTTATGCAGTATACGAGAAAGAAGTGCAGCATGGCGCATTAACTTTAAACAGGTTCGTTTTACCACGCGAATTGATGTCAGATTCCCCAGAGAATAAATGTTTTTGTACAAATAACTTTACTTGCCGAACGTCAATGATGGACTTAACTCCTTGCAGAAATGCTCCAGTCGTTATATCAACACCCCACTTCTACATGGGTGAAGAAGAGGACATTAACAGTGTCGAAGGTCTTCATCCAGTGAAGGATGAACACCAGTCATATATAGACATCGAACCTAATACAGGTGTGGCAATGCGTGCTGCCAGAAGAATACAGATAAATATGCCTTTACGAAGGTACGCCAATTTTCCCTCTATTAAAAATGTTCCAGAACTAATTATGCCCATTCTTTGGTTAAGTGAAAGTGCTGAAGCTCCAATTGAAATAACGGAAATGCTTCACGGCGTTTTAACTATCCCATTACTTGTAGTGATATATGGTTCGTGGTCTTTGTTAGTGACAGGATTTCTGCTGACTTTTATTTCCTCAATTATTTTCCTTGTGAAAATAGGAAGAAAAAATCCAGATTTACCGATTGGAAGGCAGTTTATTAGTGACATTTTATTAGATCCTTCCTGCGAGAAACCTTTAGTTTCAATCTCGAGAAATTTTTCTTGATATTTGCTTGTGTATATATTGTACGGCTATTGTTACGAATTTTATAATTTATTTTATTTAATTAAATATTTTTTGTCAATAAAAAAAAAAAA
>49613 ENA|HAEP01049614|HAEP01049614.1 TSA: Proasellus assaforensis, contig comp165702_c0_seq1
ATGATATAAATTGTTTCATTCCTGCTTTATTTATTCGTTGAAGAAGCTTTGTAGTTGCATTACAGTATTTATTGAGCACCAATGTTTAATACTGCAATTGAGTTAATCAAACTTACTTATCTAATCCACATAAGTTTGCACAAAGTAATTAGTTTAGACAGGCGGCTATAATGGTCTTTAATTCTTGAGTTTCGGTTCCCTCTTAAGCTTTTTGTAAATAACAATTCCCGAAATGACCAGGATTAGCCCCACCAAAATAATAACACCACATAAAGAATAGATTATTATGAAAGGTAACGTCATAGCTTTATGGAATTTATCTGCGTCTTCTTTGGTAATTACCGCAGTCTCTTCTACCCAAAATACAGGAAATATCACATTTGGCACGTTCTGGAAAGAGGGAAATTTGCCATATCTTCTTAATGGAACATTTAATTGAAGTTTTTTAGCTCCTGACATTGCAAAACCAGATGTTGGTTCAACGTCGATATATGTCTGATGTAACTCCTTGTGTGGTGATAACCCAACAAATTTAGCCAACTCAGTGCCATCACCATCAAAGAAATGAGGATTTGACACTACAATTGGGGCACCGTAAAAGCAGGGTGAAAAATTCACTGTACCATCTGGTGGACATTCATCTGCTTCATCAGAAGGCACTGGATTGCAGAAGCACTGATTGTTTTCATTCCCAGAGGGAGCCATAAGCAACTCGGCTGGAACAACGAAGTGGTTGACAGTGATAACATCTTGTAATACTACATCTCCATCGTATACCATATAAGACGATCGACAAAACTGCGGAGAGAACATGGCCAGAAGTTCTTCTTTTTTGACTCCTGGGTGGAACTGGCTACCATCAGTTCCATTAATCATGTCACAGTATGTGTCATTCCAAAAGTCCAAACTAGTTAAATTATTCCATTCCTTAACAAAGAGATATTCATCCATTCCTTTCGCACCAGTGTTCACTTTCAATAGTCCGGTGTCTGTTCCGTTCACCCACTTCATAAATCCAACCCTATTATCTTCAAAGTATGGAACATCAATACCAAGAGTGGATAATATTTCATACAATGTTCCTTGTAGGTCACTTGTTCTATTGAATATAGGGAATGGATAGTTGCTAAGATCATAATTAAATGTAGGCAATTCAAATCCTCGAAAAAGGAGCTCATCCACGGTGAATGTTTGAAACAGGTCCATTCCCGCTTCAATTTCTGGCCATATTAGTTCACTCACTATGAAGTTGTCATACCCAAGAGCAGCTACAAGCACCATTACAGCATTTATAGTTGTTATTTTATCATTTAAAGTTCCATTCGTTTTAT
>78338 ENA|HAEP01078339|HAEP01078339.1 TSA: Proasellus assaforensis, contig comp693046_c0_seq1
AAAAATCATTATATTTAACAGCATCAGCAGCATTCACTAATGGAATATTAACAGTTCTTATTACATCGTCTTCTGCGCCCACGGACAGAGAAGGCTCAAATAAATACATGGGTTTAGTTCGGTATGTAACCGTATTATTATCAAAAAACTCCACGTCAATCTTTTCTTCTAACATACGATAAGTATAAGGGCCACATTCCTTTAATCTTGGCCGGGCACCATTCATAAATTCAACGGGATTAGTTAAATTAAACACTGTAACTTTATAGTACACAGGCATCGGAGCTTGCATCCAAGCTTCGTATTTTGGTCCACTCCCCTCTTGCAAAACCATTTGCCCTA
>5522 ENA|HAEQ01005523|HAEQ01005523.1 TSA: Proasellus arthrodilus, contig comp11160_c0_seq1
GGAGAAAATGGAATTGAAAATTATACTATAATTGATACATTTAATTATTCAACGAAATTGAAATTTTGGAATACTCCAGAATGCAATATGGTGAATGGCACGGATGGAACTTCCTACCCTCCACATCTAAACAAAAATGATACAATTTATATATTTAATAGTAATTTGTGTCGCTCGATTCCATTGAAGTACAACAATACAGTTGAAAAGTTTGGCCTCGCTGCATACAGGTTTATCCCACCTGTTGACGTATTTGGAGATGTCTCTGAAGTTCCTGAAAACGAATGCTATTGTGTTGGTGGTCCTCCATGCTTGGGAGGAGGTGTTTTTAACATTAGCATCTGTCAATTTGATACGCCCACAGTCCTGTCATGGCCGCACTTTTTAAATGCTGATAAAAAATATTTAGAAGAAGTGACCGGTCTTAAACCAGACCCATCGAAACATACTTTATTTATAGATGTTAATCCAACAATTGGTGCGCCTATAACAGCTCAAGCTCGTGTGCAGATAAATTTTAAGACAACAAGGTTAGAAAAAGTAGCTGCTGTAAGAAATCTAACAGAAATGGTGTTCCCTATCATTTGGTTTGAAGATTACTTCATGGTGTTACATCGTTACCAGATGATTTGATTCACCTTCTGAGAATGTCTACTGTCATACCGCAGGAATTAAAAATGGCTTTTTTGATTATCTTCTTTGCATTAGGAGGTATACTACTATTGGTACCATTAATGATTCATGTAATCTGCGACAGTCGGAGCAAAGCCACGTTGCCCATCGGTCGCAAATCGGATTCAGTGGCAAATATTAATCCTTCAACTAGGTCTTCTTCAATTGATCTATCAGATGATGAACCAATCAGCCATACAAACCCATCCATTTCGCCATATAATCCAGATGCTTAATTTTAATTCTTGTTCAT
>16905 ENA|HAEQ01016906|HAEQ01016906.1 TSA: Proasellus arthrodilus, contig comp39341_c0_seq1
CAAGCCTGATAAGAATTAGAAAATCATTGTAAAGCAGGATAAATAAGAAATAAATTTTCTTTGTGGGGGAAGGTTAAAAATTATGGTATAAATAATAATTTTATTAATACCACGCCACGCCCTTTATCACATTCAGTATACATGAGACAATATATGCAAAAGCTTGTTGGCATTTTGGAGTTTACAAAATTACACGTTGGCCTTCTCTTGTGCTTGAATGAATGCGAATGTTGATTGCAGACTAACTCATGTTTGGATGTACATCAAGTTAAAATAATATTTTATTTAGATTTCGATAATTTAATTTACATGACTCATTGTTAAAAATTCATTTGATGTTATTTTTACTTCTTTATTGTTTCGAATTTGGGTTCTCTCTTAAGCCTTTTGTACATAACAAGTCCTGAAATGACTAATATTAGTCCCACCAAAATAAGAACACCACATATTGTATAGACGATTATGAAAGGTAATGTTAACACCTTTTGGAATTTATCTGCATCTTCCTTCGAAATCATTGCATTCTCATCTGCCCAAAGTATAGGGAATATAAGCTCTGGCACATTCCTGAAGGAGGGAAGATTGCCATATCTTCTTAAAGGAAGGTTCAACTGAATCCTTTTAGAAGCGGCCACCACAACACCGGAAGTTGGCTCGATATCTAAAAATGTTTCATGCAGCTCTTTATTAGGTGATAGTCCTTCGAATTTGTCCAATTCTGCCTCGTCACCTTGATAAAAATGAGGAGTTGACAGTATTACAGGCGCACCTTGCTTGCAAGCCTTAACGTTCACCATCGAATCTTGGCAAGAAAATTCATCTTTGCAGAAGCATTTAGTTTCAGATGTGATTGCTAAAGCATTTCGAGACAAGATAAAGCGGTATAAAAGAGTTTCATGAATCAATCTTTCTTTCTCAAAGTTGACATAGGCAGAACGACACAAGTCTGAAGTGTATAAACGGATGATATCTTCCTTTTTCACTCCTGGAGGGAACTGAGTACCATCTGTTCCATTAATCATGTCACAGTATGGATCATTCCAATAGTCCAAACTAGTGGCGTTTCTCCATTCCCTAATATAGAGATATTTATCCATTCCTTTGGCACCAGTGTTCACTTTATATAATCCATCGTTTGTGCCATTTGTTGGATAGAAAAATCCAAATTTACCATCGGACTGCTTAGGATCTCCTGTTATTTGTTCAATAAGGTCTATAAACGGGTCGTAATAACCTTTGAACAATAATTCAGAAACAGTCCTTGTGATGAACAAATTGTTATCTAGATTAAATCTCAGAAATAAAAGTTCACCTATGGCTTTCAAACCAGGACTTAAGCTGTCAATTTTATGACCAAGTATCACCATTACTGCATTTAAAGTTGTTATTTGATCCTGTTCAGTTCCATTCGATCTCTCTTGGTTAAAGAAATAAGTAGAGTTTTGGTAGTAACTCACAGTGCCCTCAGCATCGTCAAAGTCAAAATCAAATTTAGTGAACAGCTCGTTGTAAACGTATGGTCCAACTTCGTGAAGTATTGGCTTTGCTCCATAGTTCTTGATTTCATCGGGATTAGAAACATTGAAGAAATAATAGTTCAAATAAATTGGTGTTGAAGGTTCCGTGAATTGGTCAAAAATTGGTTTACCCTCAGCTATGATTAAAGCGTTATTAAGAATTTTATTGAAGATTAGTCCGAAGCATGAGGCGAATATCACACTCACTACAATTAAAATTGTGCCAACATACAAGAACACTTTCATTTTTGTTTGCGGCTGCATTTTCAAAATTTTTGATGAAAATTGCTAATTTAAAAAAAAAATCTGTGTTATTAATATTTAT
>20292 ENA|HAEQ01020293|HAEQ01020293.1 TSA: Proasellus arthrodilus, contig comp43740_c0_seq1
TATGAAACGTGGTCTAAGCCACCTGTCATTCCATATTTAAATATTTATTTTTTCAATTTAACGAATACGGAAGATTTCATGAAAGGGGACAAACCAAACTTTGTTGAAGTTGGTCCATATTCTTATAGAGAACATTGGGAAAAAGTTAATATTTCTTTTCATTCAAATGGCACTGTTACATATCAAACAAAAAAGACTTATTTCTTTGATCTTAGCAAATCTTCTGGACCTGATAGTGACATAATTCACACCTTGAATGTTCCTGTAACGGTTGCTGTTGATAGAGTGAAAAACATGAGCAATTTTATCCAGTTGTCATTAAATTCTATGTTGACAGTATTAAATGAGACTACATTTGTTCATAAATCTGTCAGTGATTTAGTGTGGGGTTATACGGACCCAATTCTTGCTATAGGACACCGATTTCTTCCAAATATTCCCTACACTGAGTTTGGATTTTTTTATAAAGTAAGTAATTTATCTGATTT
>30028 ENA|HAEQ01030029|HAEQ01030029.1 TSA: Proasellus arthrodilus, contig comp53881_c0_seq1
ATAATTATTAATAACACAATAAAATAATCAATAAAATCATGATGTATAGAATTCCATTAGCACTGACTATAACAGGAGCACTTCTGATTGTGGTTGCTGTAGTTATTCCATTTGTATTTCCATCCATTTTCGAGTCTAAATTAAACGAAAAACTCACAATCAGACCAAATTCTGAAATGTTGAAAAGTTTTGAAAGGACTCCAGTTCCAATAACGTTTCAAATATGGTTTTTTAATGTAACAAATTCTCTTGGAGTGTACGAAGGGCAGAAACCGATACTTCAGCAAGTAGGCCCCTACACTTATAAGCAGCAAAACACACGAGTTGGGATCAAATGGGATCACGAACGAGGAACAGTGGCTTTCAGGTCCAAAAAATTTTATTATTTTGATAAAGAGCGATCGAAAGGGTCTGAGGAAGATATGGTAACCACTATTAATCCAGTTTACATTACGTTAACATCTAAAGTAGGAGGCGACGGTGTAGCTGCTGCTGCGAAAGGATTAGTAAATTTAGTATTTTTAAGATTTGATTTAATGCCTTTCATGACTAAGAGCGTAGGTGAACTTTTGTTTCATGGTTATGAGGAGCCATTACTTGGAACACTTTATAAGTTAACGGGAGAAGAAAAATACGCTAGTGCAAAGTTTGGTTTTTTCTATAATAGAAACGGTACTGAAGGAGTAGAGCTTGAGGTTTTCACAGGTGAATACGGTATGGAAAACTACCAACATATCTTTCACTGGAACGGAACGCCAAAGCTAGAACATTGGTCCAAAGATTACTGCAATGCATTCAATGGCACTGATGGATCAATGTTTGCTAGACCGATGAGGAAAGATCAGCCAATGAGGATGTTCGTTGCGGACTTGTGCCGCTCAATCTATGGAGTGTACGAGAAAGATGTAATGTTAGGCCCTCTTACATTGAACAGATTTACTTTACCACGTGAACTACTTTCCGTAGAGAAAGAAAAGTGTTTCTGTACCTCCAACTTCACTTGTCGAAATTCCATGATTGATGTAACGCCTTGTCGAAAAGCTCCGGTTATTATTTCAACCCCACATTTTTACTATGGTGACGAAAAGGATATCAATGGAGTTGTTGGTCTTCATCCAGTGAAGGAAGAACACGAAACACGCATGGATATCGAACCAAACACAGGTGTCCCCATGAGAGTAGCTAAGCGGATCCAAGTGAATATGCCATTGAAAAAATTCGTTAACTTCCCATCCCTTAAAAATGTACCTGAACTAATTATGCCCATTCTGTGGTTAAATGAAAGTCTCAATACACCACTAGAAAGAGCTGAAAAACTATATGCAACCTTAAACACTCCAATAATAGTAGTTAATTACGGCTCATGGGTATTTCTAATAATTGGACTTTTACTAATTCTAACAGCTGCCATTCTTCTTTATAAATCTTACAAGAAAAATGCTGATTTGACAAAGAGGAGACAAGAACTTAGTGATAAATCTATAGACGAAAAGAGTAAACAACTTCTAGAAAATAACAAATTCTATTAATCTGAAATAATTGTTCATTTTTTTTTTATATTTCTGTTATGTATTTTGTAATAAAATATCAATCAAGAAAAAAAAAAAAAAAAAAAA
>35345 ENA|HAEQ01035346|HAEQ01035346.1 TSA: Proasellus arthrodilus, contig comp57493_c0_seq1
GGTCAATTTCGTCAATATGATATAATCATCTTAAATTGTAAATAACAACTACAATTTAAAAATAATTGTGAATACAGTCCTAAGAGTAGGACCAATACTTGATATATGAGTTATTCAAGTTAAGATCTGAATTATTGGGTTTTGTGTTCTTCTTAATTAAAAGGGTTATATCAGTCATTACCAAACAACCCCACAAGGCCAATACCTAAATTCGTAATAAGGCCAACTTTTAAAGGTTACGAAGACGGATAACTTTAGTGTAATAAATATACAAATCATTTTAATTTTGTAACTTGTACAATTAGAACTGATCGCTACACCCAACAAGCGTTAGAAGCTCTCACTTGGGGCAACGTCACTCGTATCAATTCCAAGTTTTACAATTATAGGTTTTCACTGTTCATATAAATACATTTATTGAATAAAATTATCTAATCTTATTTTGTTTTTAAATATCTAGTTTCATTTTGTATTGTCCTTTTGAAGAAGACAAAAGCGGATGTCATCATCATCAACAACGATAAGATTAGTTAGTCAAGTGATAAGAGGAACTTTTTACTTCTGTGGGGTGAGGGAACAAAGTAATCAGCTTAAGACTACGACCTTTCAAGAGCCATATTCGAGCAAATAAATTAAATAAAGCTTAGTTTGCTTTGAAACCGAAATCGAGCCACCAAATAGTTTTCGGCTTAGTGGTCTCAAATTTGAAGCTACTCCCACGTTAACGATTCATGCCTTTATATTGAAGATCTTACTAGGCATAATACATCACGAATAACAATAATTAAAGCGAGAAATAGGTGACATATTACCATTTCAGATCATCTGTAAGTTCGTTAATTATTATAAGGGTATCAGATTGGCTGTGCCAAGAGCTAAATAATAATTTACGAAAATTTCTTACTTTTGAATGCCTTTAACTAGGTTCTTATTTATGTAACTTAATTACATAAAGAAAACAGTTTAATATCCTTTCAAATTCTGAACTTCAGGGTTAATAAAACTTAAAAAAAATACTCGTTTAGAATTCCTAACATGAATTCACTACAGTAGTAATTGATTACAGGGCAAAATTTTTTCAGAGGTGAGTGACTCGATTTCTTCGGAATCGGAGAATGATGAACTTAATGGAACACACGCAGGAATTTTGCAGGTCATGTTTGCTTTAGCCTTGTCTTTATGCTCCAGGAAGGAATATGCCAAAATTGATCCAACTGTCAGCATACCACCAAATGAAAAGAAGATAACTAAAAGGAAAAGTTTTATGTCGTTTGGTAGAACTAGAGTAGTTCTTAGTCCACTGACAACACTGTCTGGTAATATAGTGGTTCCCTCGTCAAACCATATAACGGGAAACACCATTTCTGTCATGTTCTCAACAACTTCAACATTTTCTAACTTGGATGTCTTAAAATTGATTTGAAACCTAAATTGTCCTCCTAATGTTGTTCCCATTTTTGGCTGCACATCGATGAACGTCTCATGTTTAGATGGATCTGGTTTAAGTCCAACAACGCTTTTCAAATATTCTTCATCAGCATGAAGAAAATGTGGCAAGGAAATGACGGTTGGTGTTCCATATTTGCAAGCGTTTATATTAAATACACCACCTCCAATGCAGGGTGGCCCACCAACGCAAAAACATTCATTTTCAGACCGGACTTTAGCACTTGCGAACATATCAATATGAGGCACAAATCTATATGCATCGAGGCCATATATTTCCATCGTGTTGTTGTAAACCAAAGGAAGAGACCGACAGACATATTCATTAAAGGCGTAGAGAGTTTCCTGTTTCTTTACGTGAGGGGGAAACGAGGTTCCATCGGAGCCATTTATCATATTACACTCTGGAGCTTTCCAGTATGGCAACTTGTTGGCGTGGTTGAATGTGTTAATCAGCATGTAATCTTCAAAGCCATTTTCACCAGTGTTGACATTCATTACACCATCCAAGGAACCATTTCTACCATAGAAGAATCCCATCTCGTTGACTGGGATATTAGGCATAAGACTGCTTCCCACACTGAGAAGAGTATCAGGATATCCCCAGATTAGTTCCCGGACAGATTTTTGAACAAAAGTAGTTTGGCTCATCATGGATAACATGGACGAAAGAGCCATATGAGTTAAGTGACCCATGTTTTTCACCTTATCAACAGCAGCATTAAGGGGAACATTGAGAGTCTGAATTATAGCATCTTCCGAACTGACTGATTTACTTCTATCAAAGAAGAAATGTTTCTGAGTTTGATAAGAAACTGTACCATTGTCATGGAATGCAATATTGACTCTTCTCCAACTTTGCTTGTAGGAATAAGGACCGATTTCTTTAAAGATTGGCTTCTGACCCATCATAAATTCCTCCGCATTTGTTAAATTGAAGAAATAAACTTTTAGATACGGAACGACCGGTGGTTTAGTCCATGGCTCATAAATGCCAGTACCGTTTCTGATGATCATTGTCTGGTCTAATAATGAGCTGACGAAGGAATCATAACAAATGCCAATGAAGCTGCCGCATAACAGGCACAGAACACCGCAAACACCTGATGGATATAAAAAATTAAATTTTCTCATGACTCCTTCGTTCACTGACAGCTTCTTAACACGTTCCAAACTGACTGGCTTCTGCC
>44164 ENA|HAEQ01044165|HAEQ01044165.1 TSA: Proasellus arthrodilus, contig comp61597_c0_seq1
ATAACTGTACAATATATACACAAGCAAATATCAAGAAAAATTTCTCGAGATTGAAACTAAAGGTTTCTCGCAGGAAGGATCTAATAAAATGTCACTTATAAACTGCCTTCCAATCGGTAAATCTGGATTTTTTCTCCCTATTTTCACAAGGAAAATAATTGAGGAAAAAAAAGTCAGCAGAAATCCTATCACTAACAATGCCCACGAACCATATATCACTACAAGTAATGGGATAGTTAAAACGCCGTGAAGCATTTCCGTTATTTCAATGGGAGCTTCTGCACTCTCACTTAACCAAAGAATGGGCATAATTAGTTCTGGAACATTTTTAATAGAGGGGAAATTGGCGTACCTTCGTATAGGCATATTTATCTGTATTCTTCTGGCAGCACGCATTGCCACACCTGTATTAGGTTCGATATCTATATATGACTGGTGTTCATCCTTCACCGGATGAAGACCTTCGACACTGTTAATGTCCTCTTCTTCACCCATGTAGAAGTGGGGTGTTGATATAACGACTGGAGCATTTCTGCAAGGAGTTAAGTCCATCATTGACGTTCGGCAAGTAAAATTATTTGTACAAAAGCATTTATTCTCTGGAGATTCTGACATCAATTCGCGTGGTAAAACGAACCTGTTTAAAGTTAATGCTCCATGCTGCACTTCTTTCTCGTATACTGCATAAATGGATCTGCAAAGTTCAGCGTTGTACAATCGAATTGTCTGCAATTTTGAGACGGGTCGCGGAAATTGAGTACCATCTGTTCCATTTATCATGTCGCAGTAGTTATCATTCCAGTATTCTAATTTTGATGTGTGATTCCATTTGAAGATATTTTGATATTTTTCCATTCCCAGTTCTCCTGTGAACACTTCAGTTTCTTCTTCAGTGGTTCCATTTTTTGGGTAGAAGAAACCTGCCTTAGCTTTTGCGAGCAATGGGTCATTTGTCAGCTTATAAAGTGGTCCTAGTAAAGGTTCATCATAGCCACGGAACAATAACTCGCCAACTTTATGAGTCATAAATGGCTTAAACCCGAATCTTAGGAACCACATTTGTGCCAATGCCTTAACAGCAGATGGAACGTCAGAGCTGCTAACTTTATATGCCATTGTGATGAAAACTGGGTTGACGGTTGTTACAACATCATCTTCGGATCCTACTGATCGCTCCAAATCGAAATAATAATGTTTCTGTAGGCGAAAGCTCACAGTTCCGAGTGGGTTATTCCATTTCAGGCCTGTTCTTCGAAATGTTTGTTTGTAGGTATAAGGGCCTACTTGCTGAAGCTTAGGCTTTCCACCATTATAAACTTCAATTGTATTTGTAATGTTAAAAATCCACACTTGAAAAAATATTGGTATTGGTGCTTCCTCGAATTTTTCCAATATTTCGGAGTTTGGCTTAATCACAAGTTTTTCGTTCATTTTCATTTCAAATAATATTGGAAACACTAAAGGTGTTGTTACTGCTATAATTATTAGGAATCCACCTACAAATAATAATGTCGAAGGTGTTCGGTATGGCTGAGACTTCATATTTGCTTAGTGGAAGTAAAATTTTCACGGCATCATCATCCTACATCTAAATTTTAAATAAATGCAACGAGCAATTTATTATAATTTTATCCTCTTGCATTTATTCTTATCAATGTTATCTAAGAAATATGCGAATGAAAGTTTGCAAATCTTTTTACGATGTCCAGTGCAATGAACTTTCGAAACGATAAAAAATAAGATATCCTTAAAGAAATAGGATCACTTTGATAACGAAAACATTAAAGTGCCAGAACATTAACCGTTCGCATTGTGAAG
>91146 ENA|HAEQ01091147|HAEQ01091147.1 TSA: Proasellus arthrodilus, contig comp646524_c0_seq1
GAATAAAATTAGTCCCACCAAAATTAGAACGTCACATATTGAATAGCTGATTACGAAAGGTAATGTCAAAGCCTTGTTGAATAATTCTGCGTCTTCCTTCGAAATAATCCCATTCTCATCTACCCAAAGAACTGGAAATATAACCTCAGGCACATTTCGGAAAGAGGGAAGGTTTCCATATCTTTTTAATGGAAGGTTCAGTTGCATTCTTTTAGAAGCAGCCATTACAACACCAGATGTTGGCTCAATATCACAGTATGTTTCATGTAGTGCCTTTTTAGGAGACAATCCTTCTAACTTCGCCAACTCGATGCCATCAGTTTGATAAAAATGAGGCGTTGACAATACAATTGGGGCACCTTTCTTGCAGGACTTCACATTTATCATCGAGTCTTGGCAAGTAAATTCATCTACGCAGAAGCACTTAGTTTCAGATGTTATTGCTAAAGCATTTTTAGGCAAAGTAAATCGGTATAAAAGAGTTTCATGAATC
>6057 ENA|HAER01006058|HAER01006058.1 TSA: Proasellus cantabricus, contig c6845_g1_i1
GATGGACGTGGAGTTTTTTGATAATAATACGGTTACATACCGAACTAAACCCATGTATTTATTTGAGCCTACTCTGTCCGTGGGCTCAGAAGACGATGTAATAAGAACTGTTAATATTCCACTAGTGAATGCGGCTGATGCTGTTAAATATAATGACTTTTTAAAGACTGTGATTCAAGTTGCCCAAAAAATACATGGCTTTAAAACTTTACGAAAACTAACAGTGAAAGAATTGTTGTGGGGTTACAAATCGCATGTGATGGATTGGGCAAGAACTTTGCAAGAACTGCCATATCCCCATCTTCAGTTTGGGTTACTCGTTGGCTTTAATAATACCCCTCAAGAACCTTATACTATGTATACGGGTGGATCAAATCCAGAATTTATGAATACCATCTATGCCTGGAATGGCAAAACTAAACTTGATTTTTGGCCAGGAGATGAGTGTAACGCTATTCGAGGAACGGATGCTAGTGGATTCCATCCAGGGGTTAAGACAACCGACAAATTGTACATTTTTAATGGCCAACTATGCCGTTCCATACCTTTGGAGTACCAAGAAACAGTTGTTCACTCTGGAGTGGAAACATACCGCTTCGTTCCACCAGAAGATACATTTGCTT
>17757 ENA|HAER01017758|HAER01017758.1 TSA: Proasellus cantabricus, contig c19436_g1_i1
AGTTGATATTTTATTACAAATACTTAACAATAATATAAAAAAAATTGTACAATTATTTCAATTTAATAGAATTTTGTTATTTCTAGAAGTTGTTTACTCTTTTCATCTATTGATTTATCACTTAGTTCTTGTCTCCTCTTTGACAAATCAGCATTCTTCTTGTAAGTTTTATAAAGAAGAATGGCAGCTGTAAGAATTAGTAAAAGTCCAATTATTAGTAATACACATGAGCCGTAATTAATTACTAATATTGGAGTGTTTAAGGTAGCATATAGTTTTTCAACTCTTTCAAGTGGTGTATTGACACTTTCATTTAACCACAGAATGGGCATAATTAGTTCAGGTACATTTTTAAAGGATGGGAAGTTAACGAATTTTTTCAATGGCATATTCACTTGGATTCGCTTAGACACTCTAATGGGTACTCCTGTGTTGGGTTCGATATCCATGTATGTTTCGTGTTCTTCCTTCACTGGATGTAGACCAACAACTCCGTTGATGTCCTTTTCGTCGCCATAGTAAAAGTGTGGGGTTGAAATAATAACCGGAGCTTTTCGACAAGGAGTTACATCAATCATGGAATTTCTACAAGTAAAGTTGGATGTACAGAAACACTTTTCTTTCTCAACGGAAAGTATTTCACGTGGTAAAGTAAATCTGTTCAGGGTCAGAGGGCCTAATTTTACATCTTTCTCGTACACTCCATAGATTGAGCGGCAAACATCTGCAACGAACATCCTCATTGGCTGGTCCTTCCTCACTGGTCTAGCAAATATTGATCCATCAGTGCCATTGAATGCATTGCAATAATCTTTGGGCCAATGTTCTAGCTTTGACGTTCCGTTCCAGTGAAAGATGTGTTGGTAGTTTCCCATACCATATTCACCGCTGAAAACCTCAATCTCTACCCCTTCAGTACCGTTTCTATTATAGAAAAACCCAAACTTTGCACTAGCGTACTTTTCTTCTCCCGTTAACTTATAAAGTGTTCCGAGTAATGGCTCCTCATAACCATGAAACAAAAGTTCACCTACGCTCTTAGTCATGAAAGGCAGTAAATGAAATCTTAAAAATACTAAATTTACTAATCCTTTCGCAGCAGCAGCTACACCATCACCTCCTAATTTAGATGCTAACGTGATATAAACTGGATTAATTGTGGTTACCATATCGTCTTCAGACCCTTTCGATCGCTCTTTATCAAAATAATAAAAATTTTTAGACCTGAACGCAACTGTTCCTCGTTCGTGATCCCATTTGATCCCAACTCGTGTTTTTTGCTGTATATAAGTATAGGGACCTACTTGCTGAAGTATCGGTTTCTGCCCTTCGTATACTTCAAGAGAATTTGTTATATTAAAAAACCATATTTGAAACGTTATTGGAATTGGAGTCTTTTCAAAACTTTTAAACATTTCAGAATTTGGTCTGACTGTGAGTTTTTCGTTTAATTTAGACTCGAAAATGGATGGAAATACAAATGGAATAACCACGGCAACTACAATCAGAAGTGCTCCTGTTATAGTCAGTGCTAATGGAATTCTATACATCATGATTTTATTGATTGTTTTACTGCTTCAGATAAAT
>18004 ENA|HAER01018005|HAER01018005.1 TSA: Proasellus cantabricus, contig c19654_g1_i1
GTAGTTATGCAAGAAATTCGGACGACTGCTTCCAATGATCAAACTTATATTCCTATTGGCTCCGATAGTGATAGGGTGGTGGTGTCATATGGTGAACGAAGGATGTGGAAATTATGTTGTAAAGTTTCATCTGGAGCCTTGGGAGTGATCTTCCTTATACTTGGCATATTGGTAGCCGTTCTTTTCGATCCATTAATTAATGCTTATATAGATGAGGAATTAATCCTTCGAAATGGTTCTGCAATGTATGAAACGTGGTCTAAGCCACCTGTCATTCCATATTTAAATATTTATTTTTTCAATTTAACAAATATGGAAGATTTCATGAAAGGGGACAAACCAAACTTTGTTGAAGTTGGTCCATATTCTTATAGAGAACATTGGGAGAAAGTTAATATTTCTTTTCATTCAAATGGCACTGTTACATATCAAACAAAAAAGACTTATTTCTTCGATCTTAGCAAATCTTTTGGACCTGATAGTGACATAATTCATACCTTGAATGTTCCTGTAACGGTTGCTGTTGATAGAGTGAAAAACATGAGCAATTTTATTCAATTGTCATTAAATTCTATGTTGACAGTATTAAATGAGACTACATTTGTTCATAAATCTGTCAGTGATTTAGTGTGGGGTTATACGGATCCTATTCTTGCTATAGGACACCGATTTCTTCCAAATATTCCTTACACTGAGTTTGGATTTTTTTATAAAAAAAATGGTTCAACAGATGGTTTTTTTAATGTGTTCACGGGAGAAAATGGACTTGAAAATTATACTATTATTGATACATTTAATTATTCAAAGAAATTGAAATTTTGGAATACTCCAGAATGCAATATGGTGAATGGCACGGATGGAACTTCCTACCCACCAAATGTAAACAAAAAAGATACAATTTATATATTTAATAGTAATTTGTGTCGCTCGCTTCCATTGAAGTACAACAATACAGTTGAAAAGTTTGGCCTCACTGCATACAGGTTTATCCCACCTGTTAACATATTTGGAGATGTCTCTGAAGTTCCTGAAAACGAATGTTATTGTGTTGGTGGTCCTCCATGCTTGGGAGGAGGTGTTTTTAACATTAGCATCTGTCAATTTGATACTCCAACAGTCCTGTCATGGCCACACTTTTTAAATGCTGATAAAAAATATTTAAATGGAGTGACTGGTCTTAAACCAGACCCAATGAAGCATACTTTATTTATAGATGTTAATCCAACAATTGGCGCACCTATAACAGCTCAAGCTCGTGTGCAGATAAATTTTAAAACAACAAGGTTGGACAGAGTAGCTGCTGTAAGAAATCTAACAGAAATGGTGTTCCCTATCATTTGGTTTGAAGATGGTGTTACATCGTTACCAGATGATTTGATTCACCTTCTGAGAATGTCTACGGTCATACCACAGGAATTAAAAATGGCATTTTTTATTATCTTCTTTGCTTTGGGAGGTATACTACTAATAGTACCGTTAGTGATTCATGTAATCTGCGACAGTCGAAGTAAAGCCACGTTGCCCATCTGTCGCAAATCAGATTCAGTGGCAAATATTAATCCTTCAACTAGGTCTTCTTCAATTGATTTATCAGATGATGAACCAATCAGCCATACAAACCCAACCATTTCGCCATATAATCCAGATACTTAATTTTAATTCTTTTTCGTGCGATGTTATTAAACTATCTTTGGAAATTAGCTATGCATTTACTTGACTTTCATTTATTCAGTGCCTTAATGAAGAATCCTCAACATATTTTAATGTTAGTATTTTCAGTAACTACAATTCTTTATTGTGGTGCTGTATTCATGATTCCACTTTCATGTACCTGAATGATTTTAGTTTACTGTGCTAACTTTAGAGTAACTACTAACATTTATAATCCTATATTTATAATATTCATATCCATATAATATACTTATACCGTCCAAACTGATATAAATAGTCTCAGATTATCATTGTTAAATCAAAACATGACATTTTGTAAGTGCCTTATAAAATACATCTAAATTTATAATTTATTTGATATTGTTCGTTTCTGAATACGCACAATGTAATGCTGCATACTTTTTTGCGTCCATCAAAACTATTTAACTTTTTTTTAAATATTTAAATGTCATTTTATGTGTTTCTGTATAAAATTACTAGATGCAATACACGTTAGCTCTATTTTGCCAAGTGCATTTTTATCCAAGAAAGGTTTGCAGTGATGTGCATATTAATTCATTTTAGCGTTAATTTAATTGCATATTAAGACGTTCTCTTTAAACGTTACTCTGTACAAAGAAAAGTATTTGCGTGTTACTTTTTGTTTTACAGTCTGTCTCATTACGTAACTCATTTTCTGTGATGATAATTATTTCGTCTGCACAAAATTGAACAAAGCTGGATGGTTTCATGTTAAAATA
>18962 ENA|HAER01018963|HAER01018963.1 TSA: Proasellus cantabricus, contig c20544_g1_i3
ATTTGTAATGATCAATAAAAAAATGACTGTATTGGGATAACACTGATAATAACAGTCTTCGGTCGTCTCAGTGGTCAATTTCGTCCATTTAATATAATCATCTTTAATTGTAAATAACAACAACAATTTACAAATAGCCGTGAATACGGTCGTAAGAGTAGGAACAATAATACTTCATATATGGGTTATTCAAAATTAAGATTGGAATTATTGGTTTTTGTGTTCTACTTAAATGGGTTAAATCAGACATTACTGCTTAACCAACCCCACATGACCAGTACTTAGATTCGTAATAAGGGCAAATGTATCAATTTCATAGTTGAAACTTTTAAATATTATGAAGACAAACTTAAGTGGAAAACATGTACCCAACATTTTAATTTTGTAACGTCGCTCGTATTAATTTCAAGTTTTACAATTATTCTGTAGGTGTACACTGTTCATTTAAGTACAATTAGTAAAATCTAATCTTAGTTTGTTTTTAAATATCTAGTTTCATTTTGTATTGTGCTTTTGAAGAAGACAAAAGCGTGACGCTGTTATCATCAACAACGATAAGATTAGGTAATCAAGTGATAAGAGGAAATTTTTACCTCTGTGGAGGGTGAGGGAGCCCCGTAATCAGTTTCAGACTACGGAACTTTCAAGAGCCATAATTCGACCAAATAATATTAAATAAACCTTAGATTGCTTTGAAACCGAAATCGAGCCACCTAATAATTTTTTGCCTAGTGGTCTCAAATATAAAGCTACTTCCCATGTTAACGATTCATGCCTATGCTTTATATTGTCGATCTTACGCGGCAAAACACAGCACGAATAACAATCACAAGAGCGAGAAATAGATGATATATTACCATTTCATCCCCTCTGTAAGTTCGTTAATTATTATAAGGGTATCAGTTGGTCTGTGCCAAGAGATAAATAATAATTTACTACTAACTTCTTACTTAGGAATGCCTATAACTAGGCTCTAAGTTATGTAATTTAATTACATAAAGAAAACAGTTCAATATCTTTTCAAATTCAAAACTTGAAAATATATTCGTTTAGCTCCTAAAATGAATTCACTTCAGTAGTAATTGATTACAAGACGGAATTTTTTCAGTGGTGAGAGACTCAATTTCTTCGGAATCAGAGAATGAAGAACTTAATGGAACACACGCTGGAATTTTGCAGATCATGTTTGCCTTAGCCTTGTCCTTACGCTCCAGGAAGGAATATGCCAAAATAGAGCCAACTGTCAGCATACCACCAAAAGAAAAGGAGATAACTAAAAGAAAAAGCTTTATGTCGTTAGGTAGAACTAGAGTAGTTCTTAGCCCACTGACAACACTGTCTGGTAATATAGTGGTTCCCTCGTCAAACCATATAACAGGAAACACCATTTCAGTCATGTTCTCAACAACTTCAACATTTTCTAACTTGGATGTCTTGAAATTGATTTGAAACCTAAATTGTCCTCCTAATGTTGTTCCCATTTTTGGCTGTACATCAATGAACGTCTCATGTTTAGATGGATCGGGTTTAAGTCCACCAACGCTATTCAAATATTCTTCATCAGCATGAAGGAAATGAGGCAAAGAAATGACGGTTGGTGTTCCATATTTGCACGCATTGATGTTAAATACACCACCACCAATGCAGGGAGGCCCACCAACGCAGAAACATTCATTTTCCGGTCGAACTTTAGCACTTGCAAACATATCAATATGAGGCACAAATCTATATGCATCGAGGCCATATATTTCCATCGTGTTGTTGTAAACCAAAGGAAGAGACCGACAGACATATTCATTAAAGGCGTAGAGAGTTTCCTGTTTCTTTATGTGAGGGGGAAACGAGGTTCCATCAGAGCCATTTATCATATTACACTCTGGAGCTTTCCAGTATGGCAACTTGTTGGCGTGGTTGAATGTGTTAATCAGCATGTAATTTTCAAAGCCATTTTCACCAGTGTTGACATTCATAACACCATCCAAGGAGCCATTTCTACCATAGAAGAATCCCATCTCATTGACTGGGATATTAGGCATGAGGCTGCTTCCCACACTGAGAAGAGTATCAGGATATCCCCAGATTAGTTCTCTGACTGATTTTTGAACAAATGTCGTTTGCTTCATCATGGATAACATGGACGAAAGAGCCATATGAGCTAAATGGCCCATGTTTTTCACCTTATCAACAGCTGCATTAAGAGGAACATTGAGTGTCTGAATTATAGCATCTTCCGAACCGATTGATTTACTTCTATCAAAAAAGAAATGTTTCTGAGTTTGAAAAGAAACTGTACCATTGTCATGAAAGGCAATATTGACTCTTCTCCAACTTTGTTTGTAGGAATAAGGACCGATTTCTTCAAAAATTGGCTTCTGGCCCATCATAAATTCTGCAGCATTTGTTAAATTGAAGAAATAAACTTTTAGGTATGGAACGACCGGTGGTTTAGTCCATGGTTCATAAATTCCACTACCGTTTCTGATGATCATTGTCTGGTCTAATAATGAGCTGACGAAGGAATCATAACAAATGCCAATGAAGCTGCCGCATAACAGACACAGAACACCGCAAACACCTGATGGATATAAAAAATTAAATTTTCTCATGACTCCTTCGTTCGTTCACTGACAGCTTCTTAACACGTTCAAAACTAACTGGCTTCTGCC
>31392 ENA|HAER01031393|HAER01031393.1 TSA: Proasellus cantabricus, contig c28511_g1_i1
GACATGAAATGTTTAATTAAATAAAATAAAATATAAAATTCATAACTATAACTGTACAATATATACACAATCAAACATCAAGAGAAATTCCTCGAGACTGCAACTAAAGGTTTCTCGCAGGAAGGATCTAATAAAATGTCACTAATAAACTGCCTTCCAATAGGTAACTCTGGATTTTTTCTTCCTATTTTCACAAGAAAAATAATTGAGGAAATAAAAGTCAGCAGAAATCCTATCACTAAGAAAGCCCATGAACCATATATCACTACAAGTAATGGGATAGTTAAGACGCCGTGAAGCATTTCCGTTATTTCAATTGGAGCTTCAGCACTCTCACTTAACCAAAGAATGGGCATTATAAGTTCTGGAACATTTTTTATAGAAGGGAAATTGGCGTATCTTCTTAAGGGCATATTTATCTGTATTCTTTTGGCAGCACGCATTGACACACCTGTGTTAGGTTCGATGTCTATATATGACTCGTGTTCATCCTTCTCCGGATGAAGACCTTCGACACTGTTAATGTCCTCTTCTTCACCCATGTAGAAGTGGGGTGTTGATATAACGACTGGATCATTTCTGCAAGGAGTTAAGTCCATCATTGACGTTCGGCAAGTAAAGTTATTTGTACAAAAACATTTATTCTCTGGAGAATCTGACATCAAGTCACGTGGTAAAACGAACCTGTTTAAAGTTAATGCTCCATGCTGCACTTCTTTCTCGAATACTACATAAATGGATCGGCAAAGTTCTACGTTGTACAATCGAATTGTTTGCAATTTTGAGACGGGTCGCGGAAATTGAGTACCGTCTGTTCCATTTATCATGTCGCAGTAGTTATCATTCCAGTATTCTAATTTTGATGTGTGATTCCATTTGAAGATTGTTTGATATTTTTCCATCCCGAGTTCTCCCGTGAACACTTCAGTTTCTTCTTCAGTGGTTCCATTTTTTGGATAAAAGAAACCTACCTTTGCTTTTGCGAGCAATGGGTCATTTGTCAGCTGATAAAGTGGTCCCAGTAAAGGTTCATCATAGCCACGGAACAATAATTCGCCAACTTTATGAGTCATAAAGGGCTTAAACCCGAATCTTAGGAACCACATTTGTGTCAATGCCTTAACAGCAGGTGGAACGTCAGAGCTGCTAACTTTAGAAGCCATTGTGATGAAAACTGGGTTGATGGTTGTTACAACATCATCTTCGGATCCAACTGATCGCTCCAAATCGAAATAATAATGTTTCTGTAGACGGAAGGTCACAGTTCCAAGTGTGTTATTCCATTTCAGGCCTATTCTTCTAAATGTTTGTTTGTAGGTATAAGGGCCTACTTGCTGAAGCCTGGGCTTGCCACCATTATAAACTTCAAACGTATTCGTAATGTTAAATAGCCACACTTGAAAAAATATAGGTATTGGCGCTTCCTCGAATTTTTTCACCATTTCGGAGTTCGGCTTAATCACAAGTTTTTCATTCATTTTCATTTCGAATAATATTGGAAACACAAAAGGTGTAGTCACTGCTATAATTATAAGGAATCCACCTACAAATAATAATATCGAAGGTGTTCGGTATGGCTGAGACTTCATATCTGCTTAGTGGAAGTAAGATTTTCACGGTATCATCATTCTACATCTAAATTTTAAATAAATGCAATGAGCAATTTATTATAATTTTATCCTTCACATGTTATTCTTATCTATGTTATCCACAAGAAAAATGCGAATGAAAGTCTGCAAATCCTTTAACGATGTCTAGTGCAATGAACTTTCGAAGATATCCTTAAAGAAATAGGATCACTTTTTGATAACAAAAACATGAAGTGGCAGAACATTAGCCGTCGTTCGCATTGTGAAAC
>58203 ENA|HAER01058204|HAER01058204.1 TSA: Proasellus cantabricus, contig c50027_g1_i1
AGTTCCCTCCAGGAGTGAAAAAGGAAAATGTCATCCGTTTATACACTTCAGACTTGTGTCGATCGCTTTATTTAGGACATGAAAAAGATGTAGTATTACAAGATGCCGTCACTGCTTTCCATTTTATTGCCCCTGAGGAGATGCTTATGGCACCTCCCGGGAATCCGGACAATGAGTGTTATTGCGTAGCAGTTCCTTCTGACGTACAACCCTGCCAGGGGAATAGTATGCTGAATTTGGCACCATGCTCATCGGGTGCTCCTGTAATCTTGTCAACTCCTCATTTTTATCAAGGTGATGATGTCGATTTGAACAAGTTCGAAGGATTATCTCCTTCCAAAGAGCTACATGAAACATTTTTAGATATCGAGCCAACTTCTG
>81207 ENA|HAER01081208|HAER01081208.1 TSA: Proasellus cantabricus, contig c73553_g1_i1
AAGAGAAATCATTCACTTACATACGATGGAATTTACAATATGTACACAGGAGAGTCATCATTATCTGATATGGGAAGGATAGATTGGTGGAATTATTCGAACTGCACCAACTATTTTAGATCCCCTTGCAATGAAGTTAAAGGTTCGTCAGGGGAGCTATGGCCTCCAGGACTTGATAGGAGTTTTATTCAGTTCTATAGCCCTGACTTGTGCATGACGATGAAGCTTTATTACGAAAAAGACATTTATGACTCATTTGGCACGAAAGGTTACAGATTTTATGGCAGTAATCAAACGTTCACGAATCAAACTTACATTCCAGAATATGAATGTTATTGCACCAAAGGGAATTGCGCCCCCTATGGTTTACTAAACGCACAGACGTGCAGATTTGGAGCACCGGTCTTCATATCATTTCCTCACTTTTACAACGCCGATCCTGAATTGCTGCAACATGTCTCAGGGCTTCACCCAAACCCACAAATCCACAAATTTTATATTGACATTAATCCAGACTTAGGAATTCCATTGGAGGTGGCCGGTCGAATGCAAATCAACATAAAAGTAAAACCATACAATAGCATTGTGGGAAGCATTTCAATCTTAAAGAAAGTCCCAGAAGTGATTCTGCCTATTTTATGGTTCGAGTTTCTGAGTAAGATGACTGAGGAATTATCACAGCAAGTGAAACCTGTTATTTACCTCAGCAATTCATTCTGGCCAACCGTCATATGCAGTCTGTTTGCGGTTTTAGGAGCTTTATTTATTACATTTGTTGCAATAAAGTTTATTAAATACAG
>26787 ENA|HAES01026788|HAES01026788.1 TSA: Proasellus cavaticus, contig comp45477_c0_seq1
AACTATGGAGCCAAGCCGATACTCCATGAAATTGGACCTTATGTTTACAGAGAGCAGTTCAATAAATTTGATTTTAAATTTGATGATCCTGCTGGTACTGTAAGCTACTTCCAGAATACAACGTTTCTCTTCGTTCCAGGAGAATCTAACGGGACGGAAGAAGATAAAATAACTACATTAAATGTATTAATGGTGGTTCTTGGAAGTGGAATTGAGGAATTAAATCCTGGCTTAAGAGCTTTTGGTCAACTTCTGTTTCTGAGACATAACTTAAAGGACAATTTATTCATCACAAAAAAGGTTTCCGAATTATTATTTGCAGGATTCTACGATCCACTAATTGACTTTTTAGGGTCGATAACTGAAGATCCAACGATTTTTACCGGCAAATTTGGATTTTACAGCAATGTTAACTACACCAACGATGGATTATATAAAGTGAACACCGGAGCCAAAGGCATAGATGAATATATGCGTATTAAGGAATTTAGAAATGAATCACATTTGAATCTTTGGGGTGACGAATACTGTGGGATGCTTAACGGCACCGAGGGTAGACAGTTCCCTCCAGGGGTAAAAAAAAATAACGCTCTCTATATTTTCCTTGGGGAAGCGTGTCGGAGCTCCCGTTGTAGTGTCGGCACCTCATTTTTACCAAAGAGACAGTGAAATGTTGGAAAAGTTTGAAGGATTGTCTCCAAACAAAGCGTTGCACGAAACATTTTTAGATGTTGAGCCGGTTTGTAAAAGTTGATTATCTAAAATTGAATAAAAAAAAGTGTTTCCTTATATATTATTAACTGAAATATGCGTAACACATTCAATTTTTATCTATCACCAGATTTTAGATGCTCTGTACTACATTAAATGATGTAATGGCAATCAATGGTGCACCTGGAACTTTTTTTCGGAGGGTGGAGAAGGAGGGTTGTAACTTTTGATAAATTTATGCAATTTTTTTTATTTAAAAAAAGTATATTGA
>32018 ENA|HAES01032019|HAES01032019.1 TSA: Proasellus cavaticus, contig comp50261_c0_seq3
TGGTGAAGATGAAGCTTTTTCTGATAAGAACGTTTTTTTTCTTCCTTCGAGATTAAATTTACCGGGAATAAATATTTCCAGAGAAATTCTCGCTGAACCTTTGTAAATCGTAATACAAACTTCCCATTCCCGACATCAGTGGACAGGCAGCTAGCGAGTTACTTAACATTTTCTATTTTAGGACTTAATCATAAGTGTATTTAGAAAATGTTAATACTGTTTTTGTAATATCAAACCTTAATGGCGAGTATAATAATAGTGTATTAAATTGCTTGAAAACATCTCAGATTTCTTGATTTTATGATAGGTTAATTTTCTAGTCTTCTTTTAGCTGATTTAACTGGTTTAACAGGCAAGAGATCATTTAGTATTCATTGTTGCTCGTTAGAAAGAACAGCTAATTATTAAAGAAGATACATTTATTTTAGGGTTTTAAACCAGGGGTGTCGAACCTGATTTTATCGCGGACCGCATTGAACAGACTGCTGCATCTCGCGTGCCAGAAGATGTAGACTGCCGATAGCGAATAAAATCTAACCTCTACTAAGCAGATATGTATTCTCAACCGTATCGAACGCCTATTATTTTATTATTTGTTGGAGGGCTTCTGATTACGATAGCCGTGATAATACCTTTAGTGTTTCCAATGTTTTTCGAATCAAAAATGAAAGAGAAACTTATTTTAAAACCACAGTCAGAAATATTGGAAAAGTTCGAAGAAGCCCCATTACCCATATTTTTCCAAGTATGGCTTTTTAACATTACAAATTCTAATGAAGTTTACAAAGGCGTCAAGCCTAGGCTTCAGGAAGTAGGCCCTTATACCTACAAGCAAACGCTTCGAAGAGTAGGCCTGAAATGGAATCACACACTCGGAACCGTGAGCTTCCGTGTACAGAAACATTATTATTTTGATTTAGAACGATCCGTTGGCTCTGAAGACGATCTTATAACAACTGTCAACCCAGTTTTTATAACAATGGCTTCAAAAGTTAGCAGCACTGACGTTTCACCTACCGTCAAGGCCTTGACTCAATTATGGTTCCTCAGATTCGGGTTTCTGCCTTTTATGACTCACAAAGTGGGCGAATTATTGTTCCGTGGATATGATGAACCATTACTGGGAACACTTTATCAGCTGACAAATGATCCGTTACACGCAAAGGCTAAGGCAGGTTTCTTTTATCTAAAAAATGGAACCGTAGAAGAAGAAACTGAAGTATTCACAGGAGAACTCGGGATGGATAAATATCAAACCATTTTCAGATGGAATCACACATCCAAATTAGATTACTGGAACGACGTTTACTGTGATATGATAAATGGAACGGATGGATCTCAGTTTCCTCGACCAGTCTCAAAATTGCAGACCATTCGTTTGTTCAATGCGGAACTTTGCCGATCAATTTATGCATTATACGAGAAGGACGTGCGGCATGGGGCATTAACTTTAAACAGGTTCATTTTACCACGCGAATTGATGTCTGCTATTCCTGAAAATCAATGTTTTTGTAGAAATAATTTTACTTGCCGAATTTCAATGCTGGACTTAACCCCCTGCCGAAATGCTCCAGTCGTTATTTCAAACCCCCATTTTTACATGGGTGCAGACGAGGACATCCATAGTGTCTTTGGTCTTCATCCAACGAAGGATGAGCATGAGACGTACCTCGACATTGAGCCTAACACAGGTGTAACAATGCGTGCTGCACGAAGAATACAGATAAATATGCCTCTTCGAAGATACGCCAATTTTCCTTCCATAAAAAGTGTTCCAGAAGTAATTATGCCCATTCTTTGGTTAAGTGAGAGCGCTGAAGTGCCAATTGAAATAACTGAAATGCTTCACGCTGTCCTAACTGTTCCCTTACTTGTAGTGATATATGGTTCGTGGGTGTTGTTAGTGATAGGATTTCTGTTGACTTTCATTTCCTCAATCCTTTTCCTTGTGATATTGGGGAGAAAAAACCCAGATCTTCCAATAGGAAGACAGTTTATTAGTGACATTTTATTAGATCCTTCGTGCGAGAAACCCTTGTTTGCAATCTCTCGGAATTTATCCTGAAATTTTCATGTGTGTAAATATTTTACAGAAATTGTTATCTAA
>37579 ENA|HAES01037580|HAES01037580.1 TSA: Proasellus cavaticus, contig comp54056_c0_seq4
GACCAGTAGACTAGAAATCTTATCTTTGTTATCTTCTCTATATAGTTAATCCCCATTGTGACGCTCAAAATGACATTTATATGAACACTATAAATATATATGTATATAAACTTTACTCTGAAATTTTAGTGTTTGATCAAAAGTTTAGTTACAGCTTAGTGATAGCTAGTTTTAAATGAAAGGTGATCTCGTTGTCTATTACAATTGCTGATGTAAACGACAGTTCTCTTTAAACGCACGTTGTAATATATTTGGGCATTGAAGAGCTGTTATCATTATCTTAAGCATTGAGTATTGCTTTGAGTGAAGATAAGAAAACTCTTTCGATCTTCCTTCCTGTGTATATTAAATCATGATGTACAGAATTCCACTAGCACTGACGATAACAGGAGCGCTTCTGATTGTGGTCGCCGTAGTGATTCCATTTGTGTTTCCATCCATCTTTGAGTCCAAATTAACCGAAAAACTCATCATCAGACCAAATTCTGATATGCTGAAAAATTTTGAAGAAACTCCTATTCCAATAACTTTACAAATATGGATTTTTAATCTAACAAATTCTGGTGAAGTGTACGAAGGGGAGAAGCCGATACTTCAGCAAGTAGGCCCTTACACATATAAACAAATAAACACAAGAGTTGGAATTAAATGGGACCACGAACAAGGAACAATCGCCTTCAGGTACAAAAAATATTTTTATTTTGAGAAAGAGCGATCGCGAGGATCTGAAGATGACATGGTGACAACCATTAATCCAGTCTACATTACCTTAGCATCTAAATTAGCAGGTGATGGCATATCTGCAGCTGCAAAAGGGATAGTAAATTTAGTCTTTTTAAGGTTTGATTTACTGCCGTTCATGACCAAAAGTGTAGGTGAACTTTTATTTCATGGATACGACGAGCCGTTACTAGCAACACTTTACGAGATCACAGACGAAGAAAAGTACGCTAGTGGAAAATTTGGTTTCTTCTATAAGAGAAACGGCACTGAAGGAGTAGATATGGAGATTTTCACTGGTGAACACGGTATGGTAAATTATCAACATCTTTTTAAATGGAATGGCACTTCAAAATTAGAACATTGGCCCGAAAGCCGCTGCAACGCGTTCAATGGCACTGATGGATCAATGTTTGCCAGACCAGTGAAAAAAGATCGACCTCTGAGGATGTTTGCTGCAGATTTATGTCGCTCAATCTATGGAGTGTACGAGAAAGATGTCCAATCAGGTCCTCTGACTTTGAGCAGGTTTACTTTACCACCTGAATTACTCTCCGTAGAGGAAGATAAGTGCTTCTGTACATCCAACTTCACTTGTCGAAATGCTATGGTTGATGTAACTCCTTGCCGAAATGCTCCAATTATTGTGTCAACTCCACACTTTTACCATGGCGACGAAAAGGACATCAATGAAGTTATTGGTCTTCATCCCCTGAAGGAAGAACACGAAACCTATATGGATATCGAACCCAACACAGGAGTACCCATTAGAGTAGCCAAACGAATCCAAGTAAATATGCCATTGAAGAAATTCGTAAACTTACCATCATTTAAAAATGTACCAGAATTGATTATGCCCATACTGTGGTTAAATGAAAGTGTCAATACCGCATTGGAAAGAGTTGAAAAACTTTATTCAACCTTAAACACTCCATTAATAGTAGTTAATTACGGCTCATGGGCTTTATTAGTTATTGGTCTCTTGCTAATTCTTACAGCTGCCATTCTTTTATACAAAACTTACAAGAAGAACGCAGAATTGTCAAAAAGGAGACAGCAGCTAAGTGATAAATCGGTGGAAGAAAGAAGTAAAAAACTCCTAGAAAGGAACAATTTCTATTGAATTTAAATAACTGTACAAACATTTTTTTTATTTCTGTTACGCATTTTGTAATAAAATATCAGCTAAAAA
>39200 ENA|HAES01039201|HAES01039201.1 TSA: Proasellus cavaticus, contig comp55000_c0_seq1
ATACTGCTTATCAAAATTTATTTTTAATACTTATCGTTAAGAAATGTTGGCATCATTCGTTGAAACGTTCGCTTTTCCTTGTGTTTTTTCTGTATTTAATAAAACTATTAGTAACTATTGCAATAAAAATGGCTCCTAAAACAGCGAACAGACTGCATATAACGATTGGCCAGAATGAATTACTGAGGAAAATAACAGGCTTCACTTGCTGTGAAAGTTCTTCACTCATCCCAGTCAGTATTTCGAACCAAAAAATGGGCAGAATCACTTCTGGAACCTTCTTTAAGATTGAAATGGTTCCCAAAATGTCGTTGTACGGTTTAACCTTAATACTTATTTGGAATCTAGCAGCCACCTCCAGCGGAATGCCCAGATCCGGATTTAAATCAACATAAAATTTGTGAATTTGAGGATTTGGATGAAGTCCTGAGACGTGCTGCAGCAGTTCAGGATCGGCGTTAAAAAAGTGAGGAAATGAAATGTAAGCTGGTGCTCCAAGTCGGCACGTCTGTGTGCTTAGCAGACCGAAGGGGGCGCAATTCCCTTTGGTGCAATAACATTCATATTCCGGAATATAAGTTTGATTGGTGAAAGTTTGATTACTGCCGTAGAATCTGTAGCCTTTGGTGCCAAATGTGTCATAAATGTCCTTTTCATAGTAAAGCTTCATAGTCATGCACAAGTCAGGACTGTAGAACTCTATAGAACTCCTGTCAAGATTCGGTGGCCATAATTCACCGGATGACCCTTTAACTTCATTGCAGGGGGAACCAAAGTAGTCGGTGCTGTTCGAATAATTCCACCAGTCAATCCTTCCCACGTCAGATAAGGACGATTCTCCTGTGTACATATTATAAATTCCATCGTATGTAAGTGAATGGTTTCTCTTATAAAACCATCCAAACTTGTCATAGTCTGCGATTCCTGGAGGAATTGGGAAAGCTTCAAGAGTCCAGTGAAGACTTCCATTTTCGCTCTCAATGTTATTTTGTATGAAATTTAACAACGGATCCTCGAATCCATCAAAGAGCATTTCTTGGGCAGTCTTAGTCACAATCAACGCTTCGTCAATCTTATGGAAAAATCTGTTCAGGCCTGTCAGTAAGGTAGCACTGTTTTCCACAGTAAAAGCCGCAGTCACAGGTAGGATGTTGACAGTCGTAATGAGTTCGGATGGATCTTTCCCATAAGGATTTTCCGAGTCCCAGATCCACCAGCGTTCTTGAAAGTAAGTCATAGTCATATTATCATGAAATGTTATATTCCTCTTTTCATGATATTCCCTGTAAATATAAGGGCCAACTTCATCTACAATAGGCAAAGCTCCCTCATTGCTAAAAGTATCCGGATTAGTCAAGTTAAAGAAGTAGGCCCTGAGCAATATAGGCACAGGCGTAGTCCTCCATATATCATACATCTCGGAACCTTCCTTAATCTGTAATTTCTTGTGAAGTATCATGTCAAATAGCTTATCAAACCCTCCAGCTGCCATGGCAATCGACATTGCAACAGCTAGCACACCAATGGAAATAGTAGTGATGAAACATATCGTTATTGCAGCCATTTTCATTGAAAGTTAGAGGAATATCGGATCATATTAAACCTGTAATTAAGATGAATCTCATCTCGCTGTGTTATCAAATAGATAAT
>53175 ENA|HAES01053176|HAES01053176.1 TSA: Proasellus cavaticus, contig comp60013_c0_seq1
TTATCTATTTGATAACACAAATCATTCCGTAAAAGATGATATTATGTGATCTTGGAAAAATGTGCCAAAGTAGGATGTATTGGCTAAGTGAACCAAGAATTCTTTGAATAAACAAGTTAATAAATTTTTCAATGACCTTAGGATTTATAATTCAATTTAGGTATTAGAGATCTACGGTAATTTACCGTAGTAGTGCAACAACACAAATGAAAATGGGGCACTCTCACGATGATTGGGGTGTGGAAAGTGTAGATCCCTCGACGAGTAGTAGTACAAGTAGTTTCAGACGTGTAGTTAATAAAGTGAACTCTAATGCGAAATGCAGGTGCTGTTTATGGGTGCTAGCTGTAATATGTGCTTGCAATATTATGTTTATGTTAATAGGATATGACCGTATGGTAAATACGGTGGCTGTAGGGCAAATGGTTTTGCAAGAAGGGAGTGGACCAAAATACGAAGCTTGGATACAAGCTCCTATGCCCGTGTACTACAAAGTTACAGTGTTTAATTTAACTAATCCCGATGAGTTTATGAATGGTGCCAGGCCAAGATTAAAGGAGTGTGGCCCTTATACTTATCGCATGTTAGAAGAAAAGACTGATGTTGAGTTTTTTGATAATAATACGGTTACATACCGAACTAAACCAATGTATATATTTGAACCTTCTCTGTCTGCGGGCTCAGAAGAAGATGTAATAAGAACTGTTAATATACCATTAGTGAATGCGGCTGATGCTGTCAAATATAATGACTTTTTTAAGACTGTGATTCAAGTTGCCCAAAAAATCCATGGCTTCAAAACTTTAAGAAAACTAACGGTGAAAGAATTGTTGTGGGGTTATAAATCTCACGTAATGGATTGGGCAAGGACTTTGCAAGAACTGCCATATCCCCATCTGCAATTTGGATTGCTCGTGGGATTTAATAACACCGCTCAAGAACCTTATACTATGTATACTGGTGGTTCAAATCCAGACTTTATGAATACCATCTATGCCTGGAATGGTAAAACTAAACTTGAATTTTGGCCGGGAGATGAGTGCAACGCTATACGAGGAACGGATGCTAGTGGATTCCACCCTGGGGTTAAGACTACGGACAAATTGTACATTTTTAACGGTCAACTATGCCGTTCCATACCTTTGGAGTACCAAGAAACCGTTGTTCACTCTGGAGTGGAAACATACCGCTTCGTTCCACCAGAAGACACATTTGCATATGGAGAAAAGTACCCACAGAACGACTGCTTTTGTGGTAAGGAGGGATGCCCACCAAATGGTCTTCTAGATATGAAACCCTGTTACTGGGGAGCTGCTATCGCGTTTTCCTTCCCACACTTTTATCAAGGCGACCCTACTTTACGTCACATTGTAAGGGGTCTCAAACCTGATCCTGAGCTTCACGGGACTGAATTTGATATATACCCCAAACTTGGAGTTCCCCTTCGGGTGAAGTTGCGTATGCAAATGAACGTCGTGATTGATGGAAATCAAGCTTTGCAAAGAGATAGACATTTCGACATTGTGTTCCCTGTCTTTTGGTTCGAAGCTGGAATCGATTCTTTACCACGTGAGATGGTTGGCAAGCTGCGAATGGCTCAAGACTTGCCATCAGTTGTAAAAACAACATCTTTGTCTGTTTGTGCCGCTTTATCAGTACTGTTCTTGGTTCTTCTTTTTGCCTCGTCAATAGCTGCCTGGTGTGGGATTACAGAGAGACATTCGCGTACTTCTACACCTGAGCATTTGCCAAATGCGCCCTGGCCTGTTAAGCACACTCAGCGTCCAAATACGGATCGTGTATTTTTTAACTCTTCGGGTTACGCACCTGGATCAATGACTAGTCTGACAAATGGAGTCGAATCATTTCCTAAGCCAAGAATGCTGTATCCTGCTGATGAAATTGACACTCTTACAAACCGTACATTTGATCATCCTCCCTCCGAAGACCAGCCTCCTGCATACTCTTCAAAATCGGACACTCAGACATCCTCCGCTTCTCTCCTCTCCGTGGAAATCCACAAATCTGCTTCCGTTCAGTGCATCGATAATCCTACGGCAACTCTCAATGCTCCCGAAGATGAGTTTCTACAGAAAAGATATAGTTCCGTTTCCGATGACAGTTGCTTCAATGATGACGAAGTAGAAAGAGTTACCCCTTCTACACCCCCCGTACCGTTGGGCTCTCCCGTCATCGCTCCTTTAGCAAAGAGTGAAAATTCTAATTTGGATCAGCATGCTGTGGAGCCGCTAGCGACATCATCTCCCCATGATTCGCCAAATTCGTCTGCGATGTTGGAGGCCGATCTTCCATCGGCTCCACTTCATCTGGAGTTGGAGAGGAGTTACGATCAGAAGAGTGCGTTACCACCACCTTTGGAGTCTCACCTCTGACAATGGTAATCCTTATGATGAAGTCTTTGCTCAAACTGCATTCTACTTCGGTGTTTCCTGTTATGATGGCATTCGGATTCTTTATGGAGATAGCTCTAGAAATTAGAGTCTAGATAGTAAGGCCAGAGTGATCCTAGTCTAAATCTATTCAGTCTGGTTATTAGTTCGTCGGTTATGTGGCTCAAAACAGTTTATTGACAAAACTTGGAAGGTAAAATATATATAGGTGTAGATTCTATTAATTAGGCCTATATCTATCTAGTGTACGTTGCTTAGTTTTCAAGTTATATTAAGGGATTGAGAGAGTAACCACGTGAATTTCCTAACCGCAAACGAGTCCTCTTGGTCGTGTCGAATGATCCTGCGTCGAATGATCCTTATTTACGTTCGGTTGCAAACACATTGTCTATTGATATAAATATAAAGATTTTGAGAGCACAGAGTAGGCTAGTTCATTATTTTTTTTATTTTTTTTTAGTTAAATGCACATTTTAAATAGCAAGCAGGGCTATCGCAATTTTGGAATCAATAAACAAAGACTATTTATTTGCTTCGGGGAGGGGGGGGCGCTGTGACCATAGTTTAAATTTAATTGTAATTGTTTATTGGCATATTCTAGGCTATCTTAAAGATTTGGACAACATATTGTATTTTCTAAATTATAAAGTGACTAGAAGAAGAAATTAATGCCCCATAGCCATATATATTAGGAAAAGCTCATTTGGCCTACTCATTTTAAATTTTTTATGTCCACTCCCATCTTTAATGATAATATACTATATTATGGCTATACATATGGAGTGTAATTAGGTATTTTAGAGCTACTTTGAAAGGGAACAATTTTTTGTAGTTTAAGTAGTTTCATTTTTATAAGGAATTCTATCAAAGTAGTCGCACGTGTCTGGAAATGTATTCTTGTTTCATATGGCTGGAGTTCTTTGAAGATATTGTTTAGCCCACGGCATATATAAATGTTCCTCGGCCTAGCCAATATACTCTTTAACATGTTTGTGCCAATAAAAAATTAGGCTTTTAACTCATTCTTAATACGGCATTTCAAATGACTCATTTGTGCATAGGTGTAGTAAAGTTAGTCTCAAGTATTACAATGTCCCACGTCCATGGGCCCAATGTACTTAAATCTATGAGATTGATCTAAGGCCTAAGGGTGACTGCAAAGATTAATTTTTATAAATAAATGAATATTTTACAGAGTTTCAAGAGCTCTATATTTGAAACAGCAGATATATCTGACTTCATTTATGTCTTTTATATATGTTCCTTTAAAATCAAATCATTAACTTTTGGATTGTATTTACCGTAACTAGCAATGGCCTTTAAATCTGAGGAGTGTTTGCTAAGCATTTATTACGATAGCAGTGCAGGTGCATCGAGGTAATTATTAATATTGTAAATATCTAGTTTTCAGACCAATTTATTTATTAAGTGTTTATATAAATATACTGTGATCTCTATTAATTGTAGCAGAAATACTTTGTGCTGTGATCTTTGTTGATCTCCGCTGTTCTATCCTATTATATCAAAGCGGCGTCTCTAAGGTTGGTTCCTGTCTGCCTGAAGAAATTTAGATTTTAAGAGTAGACAAAACCAAGACGATAACGTCAGCTGTAGAATATCTCGTGCCTTAAGTGTCTCAACCTACGTATGTATTTATTTCTATGTCACTTAATGACCTTGTTCCAGTATACAATATTTAAAGATATAGATATGGTGAAATTTGTGTTCTCAAAAATGTTACTATGGCTTCCAATTGACAAATACCTATTAGACATATCGATAGTGTATTTTGAGATTTTTTTTTTTAAATATTCAGTTACTTTTTATTAATTGGGTACTGTTTGTAACTGAAATATTGTGTGCATTACGTTATGGGTCTATATTTCATAATTTTCATATTCTAAATCCTAGCATAATCAATTAGTTTAGTCCAGGATCTTTTTTTAAATAAAGACTCCATAGATTCAAATAAAAAATGAGAAGCTGCTCTAACTATTTTTGCGATTATAATAATTTTGTCTGTAAGGAACAATAGTATAATAGGCTATGCCGTAGTTGTTAATACCAAATTAATTTCTTCAATACTGGGTTTACCGATGCAAGTAAATAGTAAACTAAGAAAGAATTTAACTTTAAGCGGAAGAAAAGTTGTTCGAGTTTCATTGATTTAATAACTTTATTCTCATTTTTGTATTGGCATATTTAAATAGCTCATTTTGTAAGGCTTATTTTAACTTGTGACATATTTTATCACTGGGTTCCATTGTAAGTTTTAGGTTTTCATTTTGTTCTTGCTTCCATCCAAATTACTAGTCCTATGCAGATTTGATTATCCGTAATAACTACTAATGTCCCACACACTTGTCCGTCGCCCTATGTTGAGAAATTGCTTAGTCATCCTCACACCTTCTCTCTCTCTATGGCGTGTGAATATGGACTACTTTTATTCAAATATTATAAACGTATGTGCGTTGTACCAATTTTCAATCTATTGCCATCCGCTACGTCCCTTGAACATTAAGCTCATTGCCTCATAGTTTAGGCAAGTTAATCACTGTACGTTCATATAAATATTTTTAAAGTGGAATTTCGTTGGTATTTCTGTAACGATTAGTTTTATCGTTGTGCTAATTTGAAGTTTAATTTATTAAATGAATTTAAGTTAGTTACTTTGCAAGGCTCATGTAAAGAAAGCAGTTGCTGCCATTATAGGACTAAAATAGTTTTGTTTCTTGAAAGAGTTAAGCCTATAAAATTTCAAAAAAGAATATATTAAGAAATGACTGTAGTTCATCAGATTTATAAGGTTATCTTCATCAGTAACCACATATTAAATACAGTATTGCAACGTAATTTTGAAAATTAAACTTCTAAGCTGTAAGTGTAAGTTTTATTCTAGTTCATCCAAAAGAATGGGTTGTTCGGCAACTTGTTCCTTGGTTATACGGACCTAAATGCAGTTTATCTCATAATGAAAATTGATTCTGTAAATAAAATAATTTTGAAGTTTAGAACCTTCCTTGTTGGTGGCCTAAAGAGCTCTATAGAAACTTTCTGTCACTTCAGCTGTGCAATTTATGCCATGACCTAGATTCTCGTTGTATGTAGAGTAAGTTCACACATTTTCTCTTGCACATGTTTAATAAGAGGTCTCGTTAGATAGTATGGCATTAAATAAGAAAACTGTCTAAATATAATTAGTTAATAATCAAATACGTAATTCTCTGTAGCTACTAGCTATCAGCTATTTTTCGAAGCACCTGCAATGGCCGCAATGTCGCTTTTTGCCCTAATAAATTTGTTATAACTTGGGTTACTATTGTATTCAGTAAGATGTACGTTGTGTGCACCTTGGCTGGAGTAACACCTTGATTTTATTTTATTTTTGATATATTAATTAAAAACACTTTATTGATCATTCTTACGAAAATATTAAGTGTTCCAAACAATAAATAAGCTAGATATTGAAGATGCGCGGGTACGGTTCGAATTCAGTATATTTTTCTCAGATTGATCACTCTTAAAGAGACTCTTTGGGGGTCGGACTTGTACCCCGCTGCTTAGGTCGCTTTGCTCCCGAGTGATATTGACTGTATTCGTACAGCACGCGCGTACCTTTAATCATTATCTCAATTACAGTTTGAGATACTTAATTTTTTAGTCACTTGGACTAATAAAGCGTTATGTAACTCCCGTCAAAATGTACAGTTACCCTTTGAGGAATGAAATTTCACGTATTTTGAGATTTTTGTCATTGAAGAATTCTTTAGTTCAAAACAAATTCGGCGACGAATTTTTTAATAAGACTCATTAGTGGTGATCTTAGAATCACGACTGAGCTCTAGAGACTGAAGAGGATAAGTAACCAGAACAACGTTAATTTACTTCGCTCAGCGTAGTGCTGTGAGCAACTGTCCGTGTCTCTTCTATGTCCTGTCTTAACCATTAATGTTGGTTTGCATTTAAGACAGTGCGATGTCTTAACGTAGTCCTGCACTTTCATTTAATGATCACAGGGCTCAGGGGATCAAAATTTTTTCTCAATGGAAGTCTAAATTAAATTTATGGAGATATTTTTATTTTACGAATACTAATATCGATTGCACTTTGATATTACTTTATTAATATTTTTTACGGCTCACTGAAGATTTCTAATTTTCAAATAAGAAGTATTAGCCCCCCACGCACGAAATATTCAGCATATCGCCATGTTTACCGTAAAAAATATATTGTACTTTATCATTCCAGAACGATCGTTCGTACTTAATTTACCAAACAATTAAGTTTCTAAGTAAAATTAATAAAACTTCCTTAATGCTGTATAACGTAGATGTATTATCTGCCATGCCCTGACAAATGGTACTGTCCTATAATATAATATATTCTTGTGATATATCTTGTAGATCGTGATAGCGATATATTTCACAACCTATCGTACAATTTATTGTTAGTTATTATTCAATGAATGAGTTAAGAGTATTGAAAAGATTATAGAAGAAATTTTTTATTTAGTTGCTAGTATTATAGGTTATGCGGCGTATTTTCTAATGTACTGCTGATTGGATAGCAACTGTTACTTTAATATTATTTTTATTCATAATTATTTATTTATTTTGATTTTAATTCCAGAACAAAATAGTTAAGTTTTGATTACATTCCATTATCATTTTACTAAATAGGGCTGACAATAAAGATTCGGAGGGTATATTTTTTATCGGTAGTTTTCGCAATTTTTTTTTTTTTAATTGACAAGCTACGTTTGAGAGTGTTTTATATGTAACTAAAGAGTTGTTTGTGATTATACTAGTTTTGCCAAAAACAAAAGTTATCAAACGAAAGGCCAAATCCTTTTTCAATGGTGCCATATAGCCTGGCCAATTAATTAATAATTTTGACAATAACGTAGCGTAAATATTTTTTGGCATTTTTAATCTTAAATATTGATTAGCTATACATATTACAGTTGGGATACTATAGAAATGCCTACTGTATTTGTACCGTATTAGTAACTGTATTCATAGACATTGTAAGTTATATTTTTTTCTCTAGAAAATAATTTTTTTATGTATTCTCTTCGCCTGTGAGGTAGACTAAAGGAAAATAACTTTTTATATGAAAAGTAAATTATTGAATTGAAAAAAAAAAAAAA
>57979 ENA|HAES01057980|HAES01057980.1 TSA: Proasellus cavaticus, contig comp60969_c0_seq7
GACTTTGTGACAGTTGTGATCGCTGACAGTACATGACGTTTTTGAACATCTTCACTGCTTGACAAACTTCATTAATCTGCCGTTGCAACAGTTTTATTCAGACTGCGGCTTTCTCTTCTGAAGCTGAGACGATCAGAAAATAAACTTTACAGAATTCATCTGACTCAATCGCAGTTATGCAAGAAAACCGGGCGACTTCCTCCAATGATCAAACTTACATTCGTATTGGATCCGATAGTGATAGGGTGCTGGTGTCATATGGTGAACGAAGAATGTGGAAATTATGTTGTAAAGTTTCATCTGGAGCCTTGGGAGTGATCTTCCTGATACTGGGCATATTGGTAGCTGTTTTTTTTGATCCATTAATTAATGATTACATAGATCAGGAATTAATATTACGAAATGGCTCAAAAATATATAAGACTTGGTCAGAACCACCTGTCGTCCCATATTTGAATGTTTACTTTTTCAATTTAACAAATACGATAGATTTCTTAAAAGGGGACAAACCAAACTTTGTTGAAGTTGGTCCATATTCTTATAGAGAACATTGGGAGAAGGTTAATATTTCTTTTCATTCAAATGGCACAGTTACATATCAAACCAAAAAGACTTATTTCTTTGATCTTAGCAAGTCTTTCGGACCTGATAGTGACATAATTCATACCCTAAATGTTCCTGTAACAGTTGCGGTTGATAGAGTGAAAAACATGGGCAATTTCATTCAATTGTCATTAAATTCTATGTTGACAGTTTTAAATGAGACTACATTTGTTCATAAATCTGTCAAGGATTTAGTGTGGGGTTATAGTGACCCTATTCTTGCTATAGGACACAGATTTCTTCCAAACATTCCTTATACTGAGTTTGGATTTTTTTATAAAAAAAATGGTTCAACAGATGGTCTTTTAAATGTGTTCACAGGAGAAAATGGACTTGAAAATTATACTAAAATTGATACCTTTAATTATTCAAAGAAATTGAAATTTTGGAATACCCCAGAATGCAATATGGTGAATGGCACAGATGGAACTACATACCCTCCAAATGTAAATAAAGATGATACACTTTATGTGTTTAATAGTAATTTGTGCCGTTCGCTTCCATTGAAGTACAACAATACAGTTGAAAAGTTTGGTCTTACTGCATACAGGTTCATCCCACCTCTTGACATATTTGCAGATATCTCTGAAGTTCCTGAAAATGAATGTTATTGTGTTGGTGGTCCTCCATGCTTGGGAGGAGGAGTCTTTAATATTAGTGTCTGTCAATTTGATACACCAACAGTACTATCATGGCCTCACTTTTTAAATGCTGATAAAAAATATTTAAATAATGTTACTGGCTTACTTCCAGACCCAACGAAGCATACATTTTTTATAGATATTAATCCAATCATTGGTGTGCCAATATCAGCTCAAGCTCGTGTGCAGATAAATTTTAAGACAACTAAGTTGGAAAAGATAACGGCTGTGAGAAATCTAACTGAAATGGTGTTCCCCATCATCTGGTTCGAAGATGGCGTTGCATCATTACCAGATGAGTTGATTCAGCTTCTGAGGATGTCTACAGTCATACCACAGGAAATAAAATTGGCCTTTTTAATCATCTTCTTTGCTCTTGGAGGTATATTATTAATTGTGCCACTAGTGATTCACATAGCATGTGAGATTCGAAATAAAGCCACATTGCCAATCGGACGCAAATCTGATTCTGTGGTAACTATTAACCCTTCGACGAGGTCTTCTTCACTTGATTTATCTTATGAGGAGCCAATTAGCCATACAAACCCAACCGTTTCGCCATACCATCCTGATGCTTAATCTTAGTTCTTGTGTAAATCTTAGTTGCAAGGCTACGCCTATCTTTTCTACACAAAATAATACGCATTTATTTTTATATATATTCAGTGCCTTGATGAAGAACCTTAAAACCTATTATAATGTTAGTATTTTACAGTTTCTACTGTCCTTTCATGTAGTGCTGCATTCATGATTCCA
>63544 ENA|HAES01063545|HAES01063545.1 TSA: Proasellus cavaticus, contig comp61737_c1_seq73
ATCTTATTTGATAACACAATTTCATTTTTTAATTTTGGATTCTAGAAAATTTCGAATATTTTTTTTAAATCGAAGAAATAATTTAAAAGAAAAATTCAGAATGAATCCACATACAAAGATGAAGGTGTACCTGTCCGTTGGATCCATTTTAATTGTAATTAGTGTAATATTCGCATCTTGCTTTGGTCTCATCTTCAATAAAATTCTTAAAAACGCTCTAATCATCGACCAAGGCAAACCAATTTTCGACCAATTCACGTCACCTTCAACGCCAATTTATATGGACTACTACTTCTTCAACGTTACTAATCCAGATGAAATCAAAAACTATGGAGCCAAGCCGATACTCAAGGAAATTGGTCCATATTCTTACAACGAGCAGTTCAATAAATATGATTTCGTTTTTGATGACGCTGCTGGCACTGTGGATTACTACCAAAACTCAACTTACTTTTTCAATCGAGAAAAATCGATAGGATCTGAAAGAGATAAAATAACAACTCTAAATGCAGTAATGGTGACTCTTGGCCATAAAATTGACAGCTTAAGTCCTGGCTTGAAAGCTATAGGTGAACTTTTATTTCTGAGATTTAACTTAGATAACAATTTGTTCATCACAAGAACCATTTCTGAGTTGTTGTTCAAGGGATATTATGATCCATTTATAGACCTTATGGAGCAAATAACAGGAGATCCATCAAAGTCGGATGGAAAATTTGGGTACCACCTTCATTCGAACGGCACTAACGACGGATTATACAAGGTGAACACGGGTGCCAAAGGGATGGACGAATATCTGTATATTAAGGAGTGGAAAAATGCAACGAGCTTAGATTATTGGAACGATGAATACTGTGATATGATTAATGGAACGGACGGTAGTCAGTTTCCCCCAGGAGTTCGTAAAGATGAAGTCATCCGCTTATATACTTCAGACTTGTGTCGATCGTTATATTTAGGATATGAACGTGATGCAGTATTACAAGATGCCGTCAATGCTTACCACTTTATTCCTCCTGCTGAGATGCTTATGGCACCTCCTGGAAATCCCGACAACGAGTGCTATTGTGTAGCTATTCCCTCCGACGAATTTGATTGCCAAGGGAGTAGTATGCTGAATTTGGCACCGTGCTCATCTGGTGCACCAGTTGTATTGTCTACTCCTCATTTTTACCAAGGCGACGGCGTTGAATTGGCTAAGTTTGATGGATTGTCTCCCACCAAGGAGTTGCATGAAACATTTTTAGACATTGAACCTACGTCTGGTGTTGTGGTGGCTGCTTCAAAAAGAATTCAGTTGAACCTTCCATTGAGAAGATATGGTAAACTTCCCTCTTTTCGAAATGTGCCTGAGGTTATATTTCCGGTACTTTGGGCAGATGAGAATGCGATTATTTCTAAGGAAGACGCTGATACATTCAATAAAGTGTTGACTTTGCCTTTCATCATCGTTTATACAATTTGTGGTGTTCTCATTCTGGTGGGACTAATTCTACTCATTATGGGAATACTTTTATACAAAAAACTAAAGAGAGGACCAAAATTCGAAGCAATAAAGACGTAAATCTCTGAATAAATTTAATCATAGGTGCCAAATATTGAATAAAAACACCATCAAAATAATTCTGATAAATCCGAATAACGAAATATTGCAACTAAAACT
>67542 ENA|HAES01067543|HAES01067543.1 TSA: Proasellus cavaticus, contig comp62141_c2_seq24
ATCAACGCAGAGTACGGGGGCGCAGAAGCCAGTCAGTTTCATACGTGTTGAGAAGCTGTCAGTGAACAGAGGAACCATGAGAAAATTTAATTTTTTATATCCATCAGGAGTTTGCGGTGTTCTGTGCCTATTATGCGGCGGCTTCATTGGCCTCTGTTATGATTCCTTCGTCAGCTCATTATTAGACCAGACAATGATCATCAGAAACGGAACACCCATTTATGAACCGTTTGCTAAGAATCCTGTGACTCCTTATTTAAAAGTTTATTTCTTCAATTTAACCAATGCTGAAGAATTCATGAGGGGTCAAAAGCCAATTTTTGAAGAAATTGGTCCTTATTCTTACAAACAACGCTGGAGAAAAGTCAATATTGCCTTTCATGACAATGGTACAGTTTCTTTCCAAACTCAGAAACATTTCTACTTTGATAGAAGTAATTCAATTGGTTCAGAAGATGCAATAATTCAGACTCTCAATGTTCCTCTTAATGCAGCTGTTGATAAAGTGAAAAACATGGGTCACTTAGCGCACATGGCCCTTTCCTCCATGTTGTCCATGATGAACGAGACGGCATTTGTCAAAAAATCTGCCAGAGAACTAATCTGGGGGTATCCTGACACTCTTCTTAGGATGGGTAGCCGTTTAATGCCTAACATTCCAGTCAATGAGATGGGATTCTTCTATGGAAGAAATGGGTCCTTAGATGGGATTATGAATGTTAACACAGGCGAACATGGCTTTAAAGATTACATGCTGATAAACACATTCAACCACGCCAACAATTTACCATACTGGAAAGCTCCAGAGTGCAATATGATAAACGGCTCTGATGGAACCTCCTTTCCTCCTCACATTAAGAAACAGGACATGCTCTATGCTTTTAATGAATATGTCTGTCGTTCACTTCCTTTGGTTTACAACAACTCATTGGAAGTATATGGCCTCGATGCCTATAGATTTGTGCCTCATACTGATATGTTCGCGAGTGCCAAAGTACGGCCAGAAAACGAATGTTTCTGCGTTGGAGGTCCTCCGTGCATTGGCGGTGGCGTATTCAATATCAACGCATGCAAATATGGCACACCGACAATTATATCTTTGCCACATTTCCTTCATGCTGATGGCGAGTATTTGTATAGCGTTGAAGGCCTCAAACCAGAACTGTCTAAACATGGGTCGTTCATTGATGTACAACCAAAAATTGGAACTACTTTGGGTGGACAATTTAGATTTCAAATCAATTTTAAGACATCCAAATTAGAAAATATTGAAGTTGTAGAGAACATGACCGAAATGGTATTTCCCGTCATCTGGTTCGATGAGGGAACAACTATCTTACCAGACGGCGTTGTCAGCGGATTGAGAACAACTCTAGTACTCCCTAACGACATTAAGCTGTTTCTATTAGTTATATTCTTTGCCGGTGGTGGTATGTTGACTGTTGGGTCCATTTTGGCATATTCCTTCCTGGAGCATAAGGACAAGGCAAAAGCGACCATGATCTGCAAAATTCCAGCTTGTGTTCCATTAAGTTCATCATTTTCTGAATCCGAAGACGCTGAGGATCTCACTAATTCAAAGATTTCACCTTGTAACCAGTTGTTACTGGAGTGATTTCATTTTTGAACTGAGTTTTATCGACTGCTGAAGTTCAGTATTTTCAAAGAAAGAAAACTATTTTCTTAATTTAATTAAGTTACGTAAAGGAACGTCTAGTTATATAGGCATTCCTAAGTAATTATTTACTCTTGTGATTTAATATGTCTGTTGGCGATAGCAACAGATTATATTAATGAACTTTCGGAGGGGATGAAATAGTAATTTATGAGGTCTAATTATTCCTCGCTTCAGTTATTTATATGCTTTTGCTGAGGAGTGCCTTTATATTTGAGACCACAGTGCCAAAAATACTGTATGGCCAGAGTTCTGTTTAAAATTAACAGAATTATAATGCTTATTTCAGCAAAAAGTTGACAGTGGCATAATATGGATCTTGAAAGTCCATAGTTTCGAACTGATTCTGAAGCCCAACCATAAGGAATACTATAAAGCTACTCTTATTGCATGTCATTGTACGTTCCAAATTGTTCTAAAGTACTGTACAATACAGTATCAAACTAGATGTGTATAAAGTAAAGAAAGAAAGAAAAATCTTTATTTCTGCCACAGAGGGCAGGTATTACATTACATAATTAATTTACAAGTTGATTTTACCAACATCATACATTATATCACAAATCATTAACAATAACAATATTAGCAAAAGGAACATATTTTCTAAAAAAACAAGAACAAACAAAAACAAAAAACTTATTAAACATAAATACAAAGCATGCCTAGTTTTCTTGTGACATCAAATATTTTATCAAGTGTGACTTAAAAGAAAAAATAGTCTTCTGATTTTTAATGGTTTGAGGTAAACTGTTCCAGAGTTTAGGCCCGGAGCAAAAAATCGATCTTCTTCCCATATTTGTCTTTTTAGGAGGCACAAAAAGGTCAAGATTGTTTCTCAGTTGTTTGTGAGAATATTTGTCTTTATTTGTAGGAAACTTTGCAATCCATGGCGGAGTACGATGATTAACAACATTATGGATTAAAGTACATTCTTTCATGACAAAATGCTGTTTCATGGGAGGCCACCCAAGGCTTTTCCTGAATGGTGTGGCTCGATCACTCTTTTTACCATATCCACACGCCACCTTGGCCGCAAAATTTTGAACTCTCTGAATGTCCAACAATAAAGATTTATTACATTTGCTATAAATTAACGAACAATAATTCAATTGGCTGACTACTAAACTCTCTACTACCATTTTCCTACTCTCTTTGTTAAGCTTGTTCTTGATGCTTTGAAGATATATTAGTGTGGATTTGGCTTTTTTACAAAGATCCTGTACATGCTTTTCGAAGGACAAGTATTTATCTATTACTACACCTAAGCTCTTTACCGTATCTGAAAATGCTATTTGATGTCCATCAAAATTTAAACATAAATGTGGATCAATTTTATCAATTATGTGTTTTGATCCGACAAACATGCACTTTGTTTTATTGGGATTTATTTTTAGCCCTAATGACGTATATATAGATTTTAGTTTAAGGAGATTTCGTTCTGTGTTATTTATAATACTTTTGATACTACTAAAGTAGTTGACTAGACTTATGACAGCTTATTTTTAATTTTATTTTGAACGTTTGTGTAAACACTTTGGGCTTGCTGTGTTTATCACAAAAATAGAAATCCATCGCAATTAATCGTTAGGCTTAGGCTATAGCTTCAAATTATTAGTTTTAGTTTTGTCTAGACGTTTGTCTATCCACCCTTCAGCACCCCCCGTACTCTGCGTTG
>14530 ENA|HAET01014531|HAET01014531.1 TSA: Proasellus coxalis, contig comp23359_c0_seq1
TATCAACGCAGAGTACGGGGACAACGCGAACGTTCGTGCAATTGTTGTTTGTGTCATCAAAGCGATCCCATTTCTTTGAGGTAATTGAATATATTCGGTCCTTAAAAAGGTCGTTGCACTTGACTTTTTTAAAGGATTTGCAGAGTATTATTTGCATTTATATCGCGATAAGACAGACTATAAAATGTCATGAAGTGGGACAGATTTATGCAAAATTGTTTTATGCATTTGTGAGATGTAGAAAGACGATACAGTAAAAATCTAACCTCATCTACACAGACATGTATTCTCAGCCGTATCGAACACCTTTAATATTATTATTCGTTGGAGGAGTTCTTATAACCATAGCTGTGACCATACCTTTAGTGTTCCCTATTCTGTTCGAAAGAAATATGATAGAGAAACTTGTAATAAAGCCAAATTCTGAAATAGTGGAAAAATTTTCAGAGGCTCCTTTACCGATATTTTTTCAAGTATGGTTTTTTAATATTACCAATACTTATGAAGTTTATAAGGGCGCCAAACCCAGGCTCCAACAAGTAGGCCCTTATACCTACAAGCAAACGTTTAAAAGAATAGGCCTAGTCTGGAATCACACACGTGGGACAGTGAAATTCCGTGTGCAGAAGCATTTTTATTTCGATCCAGAAAAATCCATTGGATCTGAAGATGATCTTGTGACAACCGTCAACCCAGTTTTCATTACAATGGCTTCTAAAGTTAGCAGCGAGGATGTGTCACAAACTATAAAGGCATTGGCACAGTTATGGTTCATCAGATTCGGGTTTAAGCCCTTTATGACTCACAAAGTAGGAGAATTATTATTCCGTGGCTATAATGAACCTTTATTGGGGACACTTTATCAGCTGACAAATGATCCATTGCTCGCAAATGGTAAGGCAGGTTTTTTTTATCCCAAAAATGGAACAATAGAAGAAGAAACTGAAGTATTCACGGGAGAACTTGGAATGGAAAATTATCAAACCATCTTCACGTGGAATCATACATCGAAATTAGATTACTGGAAAGATAAATACTGCGACATGATAAATGGAACTGAAGGCTCTCAATATCCGCGACCAGTCTCAAAATTACAGCCTATTCGTTTATATAATGCGGATCTTTGTCGATCAATCTATGCAGTATTCGAGAAGGAAGTGACTCATGGAGCATTAACTCTAAACAGGTACGTCGTGCCACGAGACATGATGGCAGATACACCAGAAAATCAATGCTTCTGTACAAATAACTTTACTTGTCGAACGTCAATGTTGGACGTAACTCCTTGCAGAAATGCTCCAATTGTTATTTCAACCCCTCATTTTTACATGGGAGAAGACGAGGACATTAAGAGCGTCCTAGGACTCCATCCTACAAAGGATGAACACCAGTCCTATATAGACGTTGAGCCTAACATAGGTGTGGCAATGCGGGTCGCCAGAAGAATTCAGATAAATATGCCTCTAAGAAGATACGCCAATTTTCCCGCGGTTAAAAATGTTCCTGAACTAATTATGCCCATACTATGGTTAA
>28332 ENA|HAET01028333|HAET01028333.1 TSA: Proasellus coxalis, contig comp34909_c0_seq1
GCAATAGACATGGCAGCTGGCGGTTATGACAAGCTTTTTACTTTGATTCTTCATAAGAAAATACAGATTGCAGAAGGTTCCGAGGTTTACGACATTTGGAGGACCACGCCTGTCCCAATAATACTCAGAGTGTACTTCTTTAATTTGACAAATCCGGATGCATTTAGCAATGAAGGGGCCTTACCTATTGTAAATGAAGTAGGTCCTTACATTTACAGGGAATATCACGAAAAGAAGAACATAACATTTCATGATAACATGACTGTGAGTTATTTTCAAGAACGCTGGTGGATCTGGGATTCAGAGAACCCTTACGGCAAGGATCCTTCCGAACTCATTACGACTGTCAATATTCTACCCGTGACTGCGGCTTTTACTGTGGAAGACAGTGATGCTTTACTGACAGGTCTCAACAGGTTCTTTCACAAGGTGGACGAAGCGTTAATCGTGACAAAGACTGCCCAAGAAATGCTCTTTGATGGATTTGAGGACCCGTTGTTAGATTTCACTCAAACCAACATAGTGAACGAAAATGGGACCCTCCATTGGGCTCTTGATACATTTCCAATTCCACCAGCAATCGCAGACTATGACAAGTTTGGATGGTTTTATAAGAGAAATCATTCACTCACGTACGATGGATATTTCAACATGAACACCGGAGAATCTTCTTTATCTGATGTGGGCAGAATAAATTGGTGGAATTATGCGAACAGCACTAAATACTTTAACCCTCCTTGCAATGAAGTTTATGGGTCCTCGGGCGAGTTATGGCCGCCTGGGCTAAGTAGGAGTACTATTGAGTTCTACAGCTCTGACTTGTGCATGACTATGAAGCTTTACTACGAAAAAGACATCTATGATTCATTTGGCATCGAAGGCTACAGGTTTTACGGCAGTAATCAAACCTTCACGAATCAAACTTACATTCCAGAATACGAATGCTACTGCACCAAAGGGAACTGCGCCCCCTCTGGTTTATTAAGTGCTCAGACATGCAGATTTGGTGCTCCAGCATTCATCTCTTTCCCTCATTTTTTCAATGCTGACCCTGAACTGCTGCAGCACGTCTCAGGACTACATCCAAATCCACAAATTCACAAGTTTTATATCAGCTTAAACCCGGATTTGGGCATCCCACTGGAGGTGGCTCACGATTACAAATAAATATTAAAGTTAAACCATACAATGGCATCCTGGGAACCATTTCGATCTTAAAGAAAGTTCCAGAAGTAATTCTGCCCATTTTCTGGTTCGAAATCGTTAGTGGAATGACTGAAGAGCTTTCCCAGCAAGTGAAGCCGATCATTTTCCTCAACAACTCATTCTGGCCAGTCGTCCTCTGCAGTTTGCTCGCAGTTTTAGGAATTATTTTTATCGCAATCGTCGTTAAATATTTTATTAAACACAGAAAAAATAAAAAAGGAAAAGCGAATTTTTCAACGGTCACCAAATTTTAAAAA
>32838 ENA|HAET01032839|HAET01032839.1 TSA: Proasellus coxalis, contig comp37346_c0_seq2
AAATATTTCAACGACTTTGAAATTCATGCTTCAGTTAAGGTATTAATGACCTACGGTGTCTTACCGTAATAGTGCAGTCGTACAAATGAAGATGGGGCACTCACACGATGATTGGGGTGTGGAAAGTGTTGATCCCTCTACCAGTAGTAGCACAAGCAGTTTCAGGCGTGTAGTAAATAAAGTGAACTCTAATGCGAAATGCAGGTGCTGTTTATGGTTGCTAGCTGTGATTTGTGCCAGCAATATTATGTTTATGCTCATAGGATATGATCGCATGGTCAATATGGTGGCCGTAGGGCAAATGGTTTTGCAGGAGGGTAGTGGACCAAAATATGAAGCTTGGATGCAAGCTCCTATGCCTGTGTACTACAAAGTTACTGTTTTTAATTTAACTAATCCCAATGAATTTATGAATGGTGCCAGGCCAAGATTAAAGGAGTGTGGCCCTTATACTTATCGTATGTTAGAAGAAAAGACTGATGTGGAGTTTTTTGACAATAATACGGTTACGTACCGAACTAAACCCATGTATATATTCGAGCCTTCTCTGTCCGTGGGTTCGGAAGAAGAAGTGATAAGAACTGTTAACATTCCATTAGTAAATGCGGCTGATGCTGTTAAATATAATGAATTTTTTAAGACTGTGATTCAAGTTGCCCAGAAAATACATGGCTTTAAAACATTAAGAAAACTAACTGTGAAAGAATTGTTGTGGGGTTATAAATCTCACGTGATGGACTGGGCAAGAACTTTGCAAGAGCTGCCATACCCCCATCTTCAATTTGGGTTACTCGTGGGCTTTAATAACACCGCGCAAGAGCCATATACTATGTATACCGGTGGATCAAATCCTGACTTTATGAATACCATATATGCTTGGAATGGCAAGACCAAGCTTGACTTTTGGCCTGGCGATGAGTGCAACGCTATTCGAGGTACGGATGCCAGTGGATTCCACCCTGGAGTTAAGACAACGGACAAATTGTACATTTTTAATGGCCAATTGTGCCGATCCATACCTCTTGAGTACCAGGAAACCGTTGTTCACTCTGGAGTGGAAACATACCGTTTCGTTCCGCCAGAAGACACATTTGCGTATGGAGAAAAGTATCCCCAGAATGATTGCTTTTGTGGGAAGGAGGGATGCCCACCTAGGGGTCTTCTAGACATGAAGCCTTGTTACTGGGGAGCTGCCATAGCTTTCTCCTTCCCTCACTTTTATCAAGGCGACCCTACATTACGTCACATTGTAAGGGGTCTCAAGCCGGATCCGGAACTTCACGGGACTGAATTTGATATTTACCCCAAACTTGGGGTTCCTTTACGGGTGAAGTTACGTATGCAGATGAATGTTGTAATTGACGGAAATCAGGCTTTGCAAAGGGATAGGCATTACGACATAGTGTTTCCAGTCTTTTGGTTTGAAGCTGGGATTGATTCTCTACCGCGGGAGATGGTTGGTAAGCTACGAATGGCTCAAGACTTGCCATCAGTTGTAAAAACAACATCCTTGTCTGTTTGCGCTGCTTTATCTGTATTGTTCTTAGTTCTGCTCTTTGCCTCGTCAATGGCTGCATGGTGTGGGATTACAGAAAAGCATTCCCGTACTTCTACTCCCGAGCATTTGCCAAACGCACCATGGCCTGTCAAGCACACTCAGCGCCCAGCTACTGACCGTGTATTTTTCAATGCTTCCGGCTATGCACCCGGGTCAATGACTAGTCTGACAAATGGAGTGGAATCATTTCCTAAACCAAGAGTGCTTTACCCTACAGACGAGATAGACGCACTTACAAACCGTACTTTTGATCATCCGCCTTCCGAAGACCAGCCTCCAGCATACTCATCAAAGTCGGACACTCAGACATCTTCCGCTTCTCTGGTTTCTGTAGAAATCCACAAATCTGCATCAATTCAATGCATCGATAACCCACCAAATTCTCTTTTAAGTCCCGAAGACGAGTTTCTACAAAAAAGATACAGTTCCGTTTCTGATGACAGTTGCTTCAATGACGACGAAGTGGAGAGAGTGACTCCTTCTACTCCTCCCGTACCTTTGGGGTCACCAGTCATCGCACCCTTAGCGAAGAGTGAGAATTCAAATTTGGATCAAACTCCGCTCGCTGTGGAGCCGCTAGCAACTTCGTCGCCCCATGATTCACCTAATACTTCTGCGATGTTAGGATCTGATCCTCCGTCGGCACCATCTTACCCAGAGCTGGAGGGGAGTTACGATCAAAGGAGTGTGTTACCGCCACCTTTGGAATCTCACCTTTGACACTGGTAACCCTTCTGAAGTCTTTGCTCAAACTACATTCCACTCTAGATGTTTCCTGTTATGATGGCATTTGAACTCATATTTGAGTTGAGATAGCTCTATATAGTTAGGCCAGAGTGATCCTAGTCTAAAACAAATAAGCCGGATATTAAGTTGTCGGTTATGTGACTCAAAACAGCAAAAAGAACCAGCTTGGAAAGCAAAAAAAGATATTGAAGCTAAGTCTACTAATTAGGCCTATATCTAGTGTACATTTTTTAACTTTCGCGTTGTATTAAGTGACAGTATGCGAGTATTCGCGTGAGTTTCTTACTCCCATGTGTGTCATCTTGGCCTTTACGGATCGGTATTCTAGTTAGGTAACAAATAGATTTATAAATAACAATAAGTTGTGATTCTGTAAGCAGGTCAATTATATTAACATTAGTTGTTTATTTATAATTTGGAAAGGCTGAATTGTCTTTAGTATCCTAATTTTTCGAAGAAAAATGTTAAATAGCAAATTGCCTTTCACAAGTTTCTAGTCGGACCTGGCGAAAAGCATAGTAAAGTAGAATGTTTTTGTTTAACTATTAAAGCTTATAAAAGGTATGTGACTTAATTTATATTTGATTTGGACGGAGCATTTTATTTGAAAAAGTTAAAGTAATTCTAAGAGAAGAAGATAATATTTTTTTAAGGAAATGTTCAATAAGACCTCTGACTATATCGATTGTAGTTACAATATTTACTTTTAAAGCTACTTTGAAAAGGGAACAATTTGTTTGGAACGTTCCGTTCCTGCACTTTAAATGGCATTTTAATATATA
>42181 ENA|HAET01042182|HAET01042182.1 TSA: Proasellus coxalis, contig comp41038_c0_seq15
ACAGTTTCACACGTTTACAGTAAACTATATGGAACGGTTCTTAAATGAATTCATTTTGGAAGAAATTGAAATTCATAATTATATGCAGATTCGCAGTTTAATAAACTCTTTCTGTGCCATTTGATAAGGCATTAAATTAGAAGAATTGAAACATTTTATTTGAAGTTGACTTATTTGAATAATTTTTTACTAATTAAAGTTTCAAAACAGGCCGTTGGAAATTGTGTTGATTACTTCTTAAGAGCTTCGAATTTTGGGTCCCTCTTAAGTCTTTTGTACAGTATATATCCATATATGACTAGAATTAATCCCACTAGGATTAGAACACCGCTAATAGTATAGGCCACTATGAAAGGTAGCGTCAATACCTTCTGGAAGCTATCTGCATCTTCTTTTGAAATAATTGCGTTCTCATCTGCCCACAGTACAGGAAATATAACCTCAGGAACATTGCGAAAAGAGGGTAGATTACCATATCTTCTTAATGGAAGATTCATTTGAATCCTTTTGGAAGCTGCCATCACAACACCAGATGTCGGTTCAACATCTAAAAACGTTTCATGTAACTCCTTAGATGGAGATAATCCGTCAATCTTAGCCAATTCGACACCGTCGCCTTGATAAAAATGAGGAGTTGATAATATAACAGGAGCACCCGAAGAGCACGGTGCCATATTCAGCATACTGTCCCCCTGGCAACTTTCTTCGTCAGAAGGAATTGGTGTACAAAAACACTCATTGTAATCATTCCCGGGGGGTACCATGAGCATCTCCGGAGGGGGAATAAAATGATAACCAGTGACGGCATCTTGCAATACTACGTCACGTTCGTATCCTAAGTAAAGTGACCGACACAATTCTGATGTGTATAAACGGAGGACTTCGCCTTTGGTGACCCCCGGGGGGAACTGAGTGCCATCAGTCCCATTTATCATGTCACATAATGTGTCATTCCAGTAGTCCAATGTAGAAGAATTTTTCCATTCCTGTATATAGAGATATTCGTCCATTCCTTTGGCACCAGTGTTCACTTTCCATAATCCGTCATTAGTTCCATTCGAATGAAGGTAAAATCCAAATTTACCATCAGATTGTGAGGGGTCCCCTGTTAATTGTCCCATAAGGTCAACAAATGGATCGTAATATCCTTTGAACAGTAACTCAGAAACGCTTCTTGTAATGAACAAATTGTCATCTAAGTTGAATCTCAGAAATAAAAGTTCGCCTATAGCTTTCAAGCCAGGACTTAAGCTGTCAATTTTATGGCCAAGAATTACCATAACTGCATTCAGAGTTGTTATTTTATCTTGTTCAGTCCCATTCGATTTATCTTCATTAAAGAAGTAAGTTGAGTTCTGGTAGTAACTCACGGTGCCCGCAGGGTCGTCAAATTCGAAGTCATATTTATTGAACTGCTCTTTGTAACTGTAAGGTCCAACTTCCTTGAGTATTGGCTTCGCTCCATAGTTTTTGATGTCATCAGGATTAGTGACGTTAAAGAAGTAGTAATCCAGGTATATTGGCGTGGTAGGTGCAGTGAATTGGTCAAAAATTGGTTTGCCTTGATCTATAATTAACGCGTTGTTAAGAACTTTATTGAAGATCAGGCCGAAGCAAGACGCGAATATTACACTCAATACAATTAATATGATGCCAACGGTAAAGAACACTTTCATTTTAGTATGTGGATTCATCTTTGAGATTTATTTTTGTTCTGTATTAAAAAATATATATTCTAACGTCCGAATTTATAATGCAATTGTGTTATTAATAGTAATA
>50912 ENA|HAET01050913|HAET01050913.1 TSA: Proasellus coxalis, contig comp42620_c0_seq5
GAGATTCGTGTTGGATCGGAGAGTGATAGGGTGGTGGAGTTATATGGTGAACGAACAATGTGGAAATTATGTTGTAAAGTTTCATCTGGAGTCTTAGGAGTCATCTTTCTGATACTGGGGATATTTGTAGCTGTTCTATTTGATCCATTAATCAATGATTACATTGACAAGGAATTAATCATTCAAAATGGCACTCAAATATATGAAACATGGTCTAAGCCGCCTGTCATTCCATATTTAAATATTTACTTTTTCAATTTAACGAATTCTGAAGATTTCCTGAACGGTGACAAACCAAACTTTGTTGAAGTTGGTCCGTATTCTTATAGAGAGCATTGGGAGAAGGTGAATATATCTTTCCATTCAAATGGCACAGTTACATATCAAACAAAGAAACTCTATTTCTTTGATATTAGCAAATCTTTTGGACCCGATAGTGACATTATTCACACCTTGAATGTTCCTGTTACGGTGGCTGTTGATAGAGTGAAAAACATGGGCAATTTTATTCAATTGTCGTTAAATTCTATGTTGACAGTTTTAAATGAGACTACATTTGTTCATAAATCTGTTAAGGATTTAGTTTGGGGCTATACTGACCCAATTCTTGCTATAGGACACAGATTTCTTCCAAATATTCCATATACAGAGTTTGGATTTTTTTACAAGAAAAATGGTTCAACTGATGGCCTTCTTAATGTGTTCACAGGGAAAGAAGGACTTGAAAATTATACTGTAATTGATACCTATAATTATTCAAAGAAATTAAAATTTTGGAATACGCCGAAATGCAATATGGTGAATGGTACAGATGGAACTACGTTCCCTCCAAATGTAAACAAAGATGATACACTTTATATATTTAATAGCAATTTATGTCGGTCTCTACCTTTGAAGTACAACAATACAGTTGAAAAGTTTGGTCTTACTGCATACAGGTTCATCCCTCCTGTTGACGTATTCGGTGATGTCTCTGAAGTTCCTGAAAATGAATGCTATTGTGTTGGAGGTCCTCCATGTTTAGGAGGAGGCGTATTTAACATAAGTGTCTGCCAATTTGATACACCAACTGTTTTGTCGTGGCCACACTTCTTAAATGCGGACAAAAAATATTTAAATGGTGTAACTGGTCTTAATCCAGACCCTACGAAACATACTTTGTTTATAGATGTTAATCCGACAATTGGTGCACCAATAACAGCCCAAGCTCGTGTGCAGATAAATTTTAAGACAACAAGGTTGGAAAAAGTAACCGCTGTTAGAAATTTAACAGAAATGGTGTTTCCTATTATCTGGTTTGAAGATGGTGTTACATCATTGCCTGATGAATTGATCCACCTTCTAAGAATGTCTACTGTCATACCACAGGAAATAAAATTGGCCTTTTTAATTGTCTTCTTTGCCTTGGGAGGTATACTAGTTATTGTGCCATTAGTTATTCACGCAGTGTATGACAGTCGCAGTAAAGGTACATTGCCCATCGGTCGCAAATCTGATTCAGTTGCAGCTATTAACCCTTCGACTAGGTCCTCTTCTATTGATTTATCTGATGATGAGCCAATCAGCCATACAAACCCAACCATTTCGCCATACAATCCAGATGCCTAACCTTAATTTTGATTTTAACATATTTCTTAAGTTTTCTATAATATAAAAAATATATGCATTTACATAACTTTCAAATATTCAGTGCCTTGATATTGAGCCTTCACCTTATTTTTTATGATGGCATTTTTAATTAACACTAATCCCCTTGCTGTAGTGCATTCATGATTCCACTTTCATGTACCTGAATTTTTTTTATATGCTAACTTTGGACAGCTAATAATTTACTATGAATGCAATCAATGTACATAATTGTGTAATATTCTGTCGAAACAAATTAAACATGATTTTTAATGTGGGTTAAAATACTGGTAAATGATCATTTGTAAATAAGAATGGCATTTTGTAACACTGCAACAATACTTTTTGATGGGATATCTATTGCTAAATAACATGCAAATTCCCTTTAATGGTCATACTTACAGTAACATTTTTTCACCTGAACGAAACATAGCTAGCTTTTTGAGAAAATCTTCCCCCATCAATAAGGTTACTAGGCAAAGCTGTGATATTGCCATTGGATTTTAACTAGTACTGTATGGTGCTCATTAAGCATAGGTGAGGTTAACAACCTCTCGTTGGTTTTTTTTTTAGTTTTCCTTCACCTATTACCTTAATTTGTTCTTACTGCACTGGATATCAGTCCGCTAG
>58150 ENA|HAET01058151|HAET01058151.1 TSA: Proasellus coxalis, contig comp48254_c0_seq1
ATTATTACTATTAATAACACATCAGCGTCCCGACGACGAAGTCCATTATCATTATCAATGACATTCATACGAGCGACGTTTATACTTTTAACTGTACTCTAAAATATTAGTGGCCGATGAATAGTCAAGGTGCAGCTTGGTGATAGTTTTATAGGTAACATGATATCGTGATGTATATTACATTCGCTGCTGTAAATGATATGGCGATCTTCCAATGTACGTTTAGTAATGCTGGTGAATGAAGAAACTGTACATATCTGAAGCATTGGGCATTGTTTGCAAAGTGAAGATAAGAAAACTGTTCTAAGTTCTTCTTCCTGTGCCGTAACAATTTGTTGATATTCAGGTGGTCTGAATATTTGGTTTAAATCAAGAAAAAGGTTAAATTTAATGCTAAAGGCCAAATCAATCTATCAATCATGATGTATCGAATTCCATTAATTCTCACGATAACGGGAGCACTTCTGATTGTGGTGGCTGTGGTGATACCCTTCGTGTTTCCATCCATTTTCGTGTCGCGATTAAACGAAAAACTCATCATAAGACCAAATTCTGATATTTTGAAAAGTTTTGAAACGACTCCTTTTCCAATTACTTTACAAATGTGGTTTTTTAACGTGACCAATTCTCCTGACGTGTACAATGGTCAGAAACCGATACTTCAGCAATTAGGCCCGTATACTTATAAGCAAATTAACACAAGAGTTGGAGTCAAATTTAACCACGAAGAAGGAACAGTCGCCTTCAGGTCTAAAAGGTTTTATTATTTCGATAAAAAGAGATCGAAAGGTTCTGAAGAAGATTTGGTGACAACAATCAATCCGGTTTACATTACATTAGCATCTAAATTAGCTGGTGATGGCGTGCCTTCAGCTGCACTAGCGTTAGCAAATTTATACTTTTTAAGATTCAATGAAATGCCATTCATGACCAAGAGTGTTGGCGACCTTTTATTTCATGGATACGACGAGCCGTTACTAGGGGAACTTTACAAATTAACAGGCGAGGAAAAGTACGCCAGTGCAAAGTTCGGTTTTTTCTATAATCGAAACGGCACAGAAGGAGTAGATATGGAAATATTCACCGGAGAACTTGGCATGGAAAACTACCAACACATTAGTAAATGGAATGGCACATCTGAATTAGAACACTACCCGGAAAATCGCTGCAATGTGTTCAATGGTACGGATGGATCCATGTTTACAAGACCAGTGAGGAAGGATCAGCCAATAAGGATGTTTGTTGCTGATTTGTGTCGCTCGATCTATGGAGTGTTCGAGAAAGATGTTAAAATAGGCCCTTTGACTATAAGCAGGTATGTTCTACCATGTGAATTACTTTTCGTTGAGAAAGAAAAGTGCTTTTGTACATCGAACTTTACATGCCGAAATTCTATGGTCGACGTTTCACCTTGTCGAAAAGCTCCCGTTGTAGTCTCATCTCCGCACTTTTTATACGGAGACGAGGAAGACATCAATAACGTTGTTGGCCTTCATCCCACAAAGGAAGAACACGAAACCTTCATGGATATCGAGCCAAACACAGGAGTGCCCATTAGGGTAGCTAAGCGAATCCAAGTGAACATGCCCTTGAAGAAATACGTCAAACTTCCATCCTTTAAAAATGTACCAGAGTTAATTATGCCCATACTATGGTTAAACGAAAGTGTCCATACCCCAATTGAAAGAGTGGAAAAGCTTTACGCAACCTTAAACACACCCTTTTTAGTGGTTAATTACGGATCCTGGGCATTATTAGTTATTGGTCTCTTGTTAATTCTCACAGCATCCCTTCTCTTATATAAAACTTACAAGAAAAATGCAGAATTGTCAAAAAGAAGACAAGAGCTTAGTGATAAATCTATAGAAGAAAGAAGTAAAAAACTTTTGGAAAAGACTAATTACTATTGAGTTAAATTGACTGTATATTTTTTTTTATATTTCTGCTACGTATTTTGTAATAAAATGTAAACTTGGATATCTTTAGTCTTCGATTCTACGAGAGGAAAACAGATCCCTAATTAAGAGAGTGAACATATTATGATAAAATTTAATTAGGTTATGTAAATTTGCTTTACTCTCAAGAGTAAAAATTGTTAGTTTAGTAACAGACAACAGGAATTAACGGTAAACAAACATGGCAATTATCACAACTCTCTCGTTATTTTTTTAAGAATAATTAAGTTTATTTACTATTAAACCAATAAGGCAGAAATTTCGAGTTTGCCGCAGAACTAAGGTACGTAGTTGAACCGTTTTGTTTAACGCTGCAAACGTAGGCATAAATTTTTAAAACCATATTACTTTTACATATAATGTCTTAGTTTTCAACTAAAATAAAACTCACGCAATGAAGGTGGCAAGTATGTAATCAGATCCATTACGATGTTCACTTAATGAACTGTCTTGATGCATTTCATTAAAAAAAAATGTTTGAGTCGCGTGATCAAAAAA
>30838 ENA|HAEU01030839|HAEU01030839.1 TSA: Proasellus coiffaiti, contig comp49090_c0_seq1
ATTATCTATTTGATAACACACTAAGTGTAGAGATAATATTAAATCCTGAATATTCGTGAACTTTTTTTTATCAAGTTAATTATAAAACGATGTATCAGTCTACTAAATCGAAAGTGTTATACAATTCTTGTTTAGTTATGATTCTTTCGTGTGTAGTATTCGCTGCGTGTTTTGACAATATTTTCTCCAGCGTACTAAATTACGTGCTAGTTTTGAGAGAAGGAACATTTGTGTTTGGCCATTTTACTGCACCTAAATCTGAAATTTCAATGAACTTTTATTTCTTTAACGTAACTAATCCGGACGAAATCACAAACTACGGAGCAAAGCCGATACTCCATGAAATTGGACCTTATGTTTACAGAGAACAATTCCATAAATTTGACTATAAATTTGATGATGCTGCCGGTACTGTAAGCTACTTCCAGAATGCTACGTTTTTCTTCGTTCCAGAAGAATCTGTCGGGACAGAGGAAGATAAAATAACTACACTCAATGTGTTAATGGTGGCATTAGGAAGTGGTATCGACGAATTAAATCCCGGCTTAAGAGCTTTTGGTCAACTACTTTTTTTGAGATATAACTTAAAGGAGAAATTGTTCATCACCAAAACGGTTTCAGAATTATTGTTTACCGGGTTTTATGATCCACTAATAGACTTTTTAGGGCCTTTAACTGAAGATCCAGCCCTTTCCAGCGGCAAATTTGGATTTTACATCAACATTAACTACACCAACGATGGATTGTATAAAGTGAACACTGGCGCCAAAGATTTGGATGAATATATGGCTATTCAGGAATTTAGAAATGAATCTCACTTGAGTCTTTGGGGTGACGAATACTGTGGCATGATTAACGGCACTGAGGGTAGGCAGTTTCCTCCTGGGGTCAAAAAAGATAAAACTCTTCATATATTTATTGGAGAAGCGTGTCGTTCCTTTAAGTTAGCTTACGAGAAGGAACGAACTCTTCACGGCATTCTTTTGTATCGTTTCTCGTTGCCACCTGAATCTTTAGCAATCTCGACAGATGCTTGTTTATGTAGTGACAAACTCACCTGTAGTGCTTCGATGATGAGCATTAAACGATGCAAAAAAGGTGCTCCTGTTGTAGTGTCAGCACCTCATTTTTACCAAAGAGAAAGTGATATGTTGGAAAAGTTTGAAGGATTGTCTCCAAGCAAAGTATTGCATGAAACATTTTTGGATGTTGAACCGACTACTGGCGTTATGGTGTCTTTTGCCAAAAGAATTCAGGTAAACCTTCCATTAAAAAGATATGGAAATCTTCCTTCATTTCAGAATGTTCCTGAAGTTATCTTTCCAATTTTTTGGTTTGATGAGAATGGAGCAATGTCTAAGGAAAATGCGTATATATTTCATTTAGTACTTCACGTGTTATTTGTCATCGTTTATTCCACATGTGGCATTCTAATTCTTCTTGGAATATTAATGGTTGGACTTGTGGAGTACCATAAACTTCAGAATGTGACAAAGTTTAGGGAAATAAAAAATAAATTCTCATTTGAAGAACAAAAGTGCTGTTTATCAAGCTGATGAACTTTCTGGAATCTTTATTTTAAAAACTTTATCACCACAAAGCTGACCTGCATCATATCGGTGTTATTATAATTTACAATCCATCGTGTAAAAGTAGGGCTTAGCACTGAAACATTTAGTGATGTCAATATATTTTGTCTGAATGGATTTACACAGGGATCATATTTAGGTCCAATTATTTAAATTGTTTACTCTAATGTTATACTTATGCCTATATGCCAATACCTGGTGAGCTATATAGGCGAAGTCTTGTAAGAGATGACTCATCATTCTAAAATAGTTAAAGTGATTTATCTGTGATATTTGTTATGATGTAATTTAAGGAAATACCTCAATTTTGGTTTACATTGCGAATGCCAAACAGTTCAACAAATTTCCATGACGAAGAAAAACAAATTTGTTATAAACTATTTAAACTCGTATCTTGCATTGGATAAAAAAATACTTTTAATTGACTTTTAATTATATATTTAAGGAAACTAAACTTTAATTTATCATATTGATAGACGAAAAGCCAACTTTTTCCCGAGAAAATGTACAGAAAATGCA
>36053 ENA|HAEU01036054|HAEU01036054.1 TSA: Proasellus coiffaiti, contig comp53028_c0_seq1
ACGCAGAGTACTCTTCTTTTTTTGACTTTTTTGACTTTTTTTCTGCTTTTGATAAATTTGATCGTAACTATTGTTATAAAAATGGTTCCTAAAACAGCTAATAGACTGCAAACGACGGTCGGCCAGAAGGAATTGTTGAGGAAAATAATTGGCTTCACTTGCTGAGAAAGTTCTTCGGTCATTCCAGTCAGTATTTCAAACCAAAAAAGGGGAAGTATCACTTCTGGTACTTTCTTTAAGATTGAAATGGTTCCCACGATGCCATTGTAGGGCTTCACCTTAATGCTGACTTGAAATCGGGCAGCCACCTCTAAAGGAATGCCCAAATCCGGATTTAGATCGATATAAAATTTGTGAATTTGAGGATTTGGGTGGAGTCCTGAAACGTGCTGCAGGAGTTCTGGATCGGCGTTATAGAAGTGAGGAAATGATAGGAAGGCTGGTGCTCCAAATCTGCATGTCTGGGCGCTTAAGAGACCAAAGGGGGCGCAGTTCCCTTTGACGCAGTAGCATTCATATTCTGGAATATACGATTGATTTGTGAAGGTTTGATTGCTGCCAAAGAATCTGTAACCTTTGTTGCCAAATGAGTCATAAACGTCTTTTTCATAGTACAACTTCGCTGTCATGCACAGGTCAGGACTGTAGAACTCAATTGTGCTCCTATCAATGCCCGGGGGCCATAATTCTCCCGAGGAACCTTTTACTTCATTGCAGGGGGAATCAAAGTAATTGGTGCTGTTCGAATAATTCCACCAATCAATCTTTCCCACGTCAGATAAGGACGATTCCCCTGTGTACATATTGTAAATTCCATCGTATGTAAGAGAATGATTTCGCTTATAAAACCATCCAAACTTGTCATATTCTGCGATACCAGGAGGAATAGGAAAAGCGTCAAGTATCCAGTGAAAACTTCCATTTTCATTCACTATGTAACTTTGAGTGAAATCTAACAACGGATCCTCAAATCCATCAAAGAGCATTTCTTGTGCAGTCTTAGTCACGATCAGCGCTTCGTTGACCTTATGGAAAAATCTATTCAGGCCGGTCAGTAAAGTAACACTGCTCTCTACCGTAAAAGCCGCAGTCACAGGTAGAATGTTGACTGTAGTAATGAGTTCGGATGGATCTTTTCCGTATGGGTTTTCCGAGTCCCAGATCCACCAGCGTTCTTGAAAGTAAGTCACTGTCATATTATCATGAAATGTTATATTCTTCTTTTCATGATATTCCCTGTAAATGTAAGGGCCTACTTCATCTACAATAGGCGAAGCTCCCTCATTACTAAAAGCTTCCGAATTCGTCAAGTTAAAGAAGTAGGCCCTGAGCAATATAGGCACAGGCGTAGTCCTCCAAATATCATACACTTCGGATCCTTCCTTTATCTGTATTTTCTTATGAAGTATCACGTTGAATAGTTTATCAAACCCTCCAGCTGCCATGGCAATCGACATAGCTACAGCTAACACACCAATGGAAATGGTAGTGATGAAACATATCATTGTTACTGCGCCCATTGTTCTAAAGCCTCTGCTCCAAATGGTGCACACGTTATTGTAAAATTTCCCATCTCCCCCGTACTCTGCGTTG
>41769 ENA|HAEU01041770|HAEU01041770.1 TSA: Proasellus coiffaiti, contig comp56441_c0_seq2
TATTGCGCCTGAAAGGGTTAAGAAGTACTATTTGCTGCATAAGAAGACAAATTTTAATGCATTTAAGTTAAAACAACTTTTGGGATTGTTGCTTATTGAGAACTTTTTTTACGTATCAATCTTGTCTGCGGTAAAGTTCTTCGATGAAGTTTAAGAGCTGGCGTGGATATAGGTAGCTTATCAAAGGTCTTTATAGAGTGCATGTTTCAAATAAAAAAAGTTAACAAATTTTTACTTATACAGCCATACCTCTATCGCACGTCGTGATACGTTCCACGCCATTCTTAATTAAGGATTGGGATTCGCTAGTAAATAGTAGACTAATCAATAATAATTTTATAAGTTACGAATCATTCAGTTACTTAATTAAAATAAATAAATAAATAGCTAAATACAAAATATAGTATCATGAATCAGAACTAGGGTTGACATATCACTGTCTCAAAAATACCAGACACCAGTGAACTTGGATGCTTTTAATAATTTCCTGTTTTTCAAAATAGCTTTCTTGAATTATATGCAAGTATAAGGTATGCAAAAAAATACACACATCAACGCTCATCCGATTCCGTTTATTCGTTCACACATTTCTCATAACAGATAACACTAAAAATCCTCTCTACGCATGCATTTGACACGGGAATTGACAAAAATTAAAGTTATACATGTCCAGTATAACTTCTATTTTTTTACAGAACAAATAGCTGTAATACCGGACTGTCCGGTTCAAAACCGGACATCTGCATGGAAACTCTAATCAGAACTCAATATCTCATTTCGTCAGAGATACTTTTTGTTTATAGCATTTTGCGCTACAATGACTATCTAGTATCTACATTATATATTATCATGAACATATAAACATGATAGATATCATTCAAAGATCAAAGAATTGTTTTGTCATTAAAAATGTAACTGAAGTATAAAATACAGTATAAATGCTATGTTTTTTTACAGTTTAAAAAAATAATATAATATCTTTACAAACATATGCTAAATTCTGTTTAGTTGAGGTGAGTCAAATGACTTGGAAAAATGGCACCTTGAAGAACTGTACTAAGTATTTAGAGTCTGATCATACATAGTCAATATTATTTATGTAAGGCACGGATCACAATATATCAAATTAAGAATCAATAATTATAAATACAGTAGTTATTATCCTTTGGTTGTAAATCGACTGGTATTGATGACGAGTGTAAAATTTCGAGCATCATACCTAGAGAATTATATTAATAAATAATATTTCTAATTTTAAAGGTAGGCCTATTTTTATCCAGATTTAAGACTCATCCGGTTTACGTTTGGCAATTCTTTTTAAATTTATTCAGCGAATTACTTCTTGATAGCTTCGAATTTTGGTTCATTCTTCAATTTTTTGTACATCCTAAGTCCCATAATAACTAAAATTAGCCCCACCAAAATAAGTACTCCGCATATTGAATAGACGATTATGAATGGCAACGTCAGAACTTTCTGGAACGTGTCTGCATCTTCCTTCGAAATAATTGCATTCTCATCTGCCCAAAATATTGGAAATATGACCTCAGGCACATTTCGAAAAGAGGGTAGATTTCCATATTTTCTTAATGGAAGGTTCAATTGAATTCTTTTGGAAGCGGACATCACAACACCAGACGTTGGTTCGATATTTAAGAAAGTTTCATGTAACTCCTTGGATGGGGATAATCCTTCAAACTTAGCCAATTCAATGCCATCCCCTTGATAAAAATGAGGAGTTGACAATACTACTGGGGCACCCGATGAGCACGGTGCCATATTCATCATACTATCCCCTTGGCAAAGTTGTTCATCAGAGGGAATCGGTACGCAAAAGCACTGATTTTGTAGATTTCCAGGTGGTGCCATGAGCATCTCAGGTGGAGGAATATAGTGGTAAGCAGTTACGGCGTCTTGTACTACCACATCAAATTCATATCCTAAATAAAGCGATCGACACAAGTCTGAAGTGTACAAACGGATTATTTCATCTTTGGAGACACCAGGAGGGAACTGAGTGCCATCCGTGCCATTGATCATGTCGCATAATGTATCGTTCCAATAATCCAAGCTCGTCTCGTTTTTCCATTCCCTAATGAACAGGTATTCATCCATTCCTTTGGCACCTGTATTCACTTTATATAAACCGTCGTTTGTGCCATTTGACCCTTTGAAAAGTGAAATTCTATTATCTTCAAAGTATGGAACATCCATATTCAGTTCGGATAATATTTCATACAAGGTCCCATTTAGGCCACTTGTGACGTCCAAGATTGGGAACGGAAGGTTTGAAAGGTCAAAGTCAAATGTAGGTAATTCCCATCCAAGGTAGAGAAGCTCTTCCACGGTAAACGTTTCAAATAGGTCCATTCCCGATTCCATTTCCGGCCACAAAAGTTCCTTCACCACAAAGTTATCATAACCAAGTGCGGCCACGAGCACCATTACTGCATTTAACGTCGTAATTTGATCTTGCTCAGTTCCATTCGATTTTTCTTCATTAAAAAAGTAAGTAGCGTTTTGGTAGTAATCCACAGTGCCAGCATCGTCGTCGAAAACGAAATCAAACTTGTTGAACTGTTCGATGTAACTGTATGGTCCAATTTCCTGAAGTATCGGCTTGGCTCCATAATTTTTAATTTCATCTGGATTAGTTACATTAAAGAAATAGTAGTCCATATAAATTGGTGTAGTAGGAGCCGTGAATTGATCGAAAATTGGTTTCCCTTCATCTATAATTAGAGCGTTATGAAGAATTTTATTGAAGATAAGTTGGAAGCAAGAAGCGAATAATACACTCAGTACAATTAATATTGTGCCAACAGACAAGAACACTTTCATCTTTGTGTGTGGATTCATTTTAATTTATTA
>52833 ENA|HAEU01052834|HAEU01052834.1 TSA: Proasellus coiffaiti, contig comp60637_c0_seq3
ACCAGTACAGTAGTCTTGAAATCTTATCTTTGTTATCTACTCTACAGTCAACCATTGTGGCTGTAAAGACTAAAAATGACTTTTATATAATAAAAACTCTATTTATATCTATATAACTTGCTCTAAGTGACTCTGATCAAAAGTTTATTTACAGCTTAGTGATAGATAGTTTTAAATGTAAGATGATCTCGTCTTTTGTGTTACAAGTTCTAATGAAAACGACGGTGTTCTTCAAACGCGCCCTATAAGTTTCTGGTCATCGAAGAGAAGTTATCATTATTTGAAGAATTGAGTCTTGCTTAATAAAAAGTGGAGATAAGAAAACTGTAACATCTTCCTTCCTGTGTGAAATAAATCTATTGTCATGATGTATAAAATTCCATTAACACTGACGATAACAGGAGCACTTCTGATTATAGTCGCCTTAGTGATTCCGTTAGTGTTTCCATCTATATTCGAGTCAAAATTGAATGAAAAACTTCTCATCAGACCAAATTCTGACATGTTGAAAAGCTTTGAAAAGACACCTCTTCCAATTACCTTCCAAATATGGTTTTTTAATCTTACAAATTCTCGGGAAGTGTACCACGGGCAGAAACCTATACTTCAGCAAGTAGGCCCCTACACATATAAACAGGTGAACACCAGAATAGGGATTAAATGGGACCACGAACAAGGAACTATCGCGTTCAGGTACAAAAAATATTATTATTTTGACAAAGAGCGATCACGAGGAACTGAAGATGACATGGTGACAACCATCAATCCAGTTTACATTACCTTAGCATCTAAATTAGCTGGTGAGGGCATACCTGAGGTTGCAAAAGGGTTAGCAAACTTAGTTTTTTTAAGACATAAGTTACTTCCGTTCATGACCAAGAGTGTAGGGGAACTTTTATTTCACGGATACGACGAGCCTTTACTAGAAACACTTTATGAGATCACAGACGATGAAAAGTATGCTAGTGGAAAGTTTGGTTTTTTCTATAATAGAAACGGCACCGAAGGAGTAGATATACAGATTTTTACCGGAGAACATGGTATGGCAAATTATCAGCATATTGTTAGATGGAATAACACTTCAAAACTAGAACACTGGCCCGAAAATCGCTGCAACATGTTCAATGGCACTGATGGATCGATGTTTTCTAGGCCAGTGAAAAAGAATCAGCCTCTGAGGATGTTTGTCGCAGATTTGTGTCGCTCAATCTATGCCATGTACGAGAAGGACGTCAAACTAGGCCCTTTGACAATGAGCAGATTTACTTTACCACGTGCATTATTATCCGTCGAAGAAGATAAGTGCTTCTGTACATCTAACTTCACTTGCCGAAATTCTATGGTTGATGTAACTCCTTGTCGAAAAGCTCCCGTTGTTATTTCAACGCCACACTTCTACTATGGCAACGAAAAAGACATTAATGAAGTTGTTGGTCTTCATCCCGTAAAGGAAGAACACGAAACATATATGGATATCGAACCCAATACAGGAGTACCCATTAGAGTAGCCAAAAGAATTCAGGTTAATATGCCATTAAAAAAATTCGTCAACTTTCCATCATTTAAAAATGTACCGGAGGTAATTTTGCCCATACTGTGGTTAAATGAAAGTGTCATGACCCCGATGGACCGGGTTGAAAAACTTTATTCAACCTTAAATACTCCATTAATAGTTGTTAATTACGGTTCAATTGCATTATTAGTTATTGGTCTCTTGCTAATCCTTGCAGCTGCCATTCTCCTATATAAAACTTACAAGAAGAACGCAGAATTGTCAAAAAGGCGACAAGAGCTAAGGGATAAATCTATAGAAGAAAGAAGTAAAAAACTTCTGGAAAAGAATAATTTCTATTGAATTTAAATAACTGTACATATTTTTTTCTTATTTCTGTTACGAATTTTGTAATAAAATATAAACTAAAAATCTTTAGTTCTCAGACA
>57233 ENA|HAEU01057234|HAEU01057234.1 TSA: Proasellus coiffaiti, contig comp61449_c1_seq1
GGCTATCATCACGAAAAAAAAAGGAAAAAATTTAAAAATTAGGAAAGATCAAACTAAACATGTATGAATAAATTTAAAAAATAAACAATACTTTATTTGCACCGAGATACTTATTGAAGAGTATCTCCAATATGCAAATAATGCTTATTAATGCTTGTTAATTTAAGACTAACAAGGACAGTCTTCTTGTGTATAGATTCATAATTTCACATAATACACCCTATAATATTTTAAAACAAATCCAATTTTTAAGCAAAATTCAATCATTTAGATAGAAATAAAAGAAAGAATGTAAGCAGATTTACAAATTGTTTAGTTTACAAAAAAAGTTTGAATTTATTATAAGGCCACTTGTTTTGATCTGCTAGTAATTTAAAAATTGTAAATAAGTAATTATTAAGTTTAGGCAGTATAGAACATGATTAAAACATTCAGGTACATTAAAGTGGAATCATGAAGGCAGCACTACATTAAAAAATCGTTGTCGCTGCATTATACTAACATTAAAATATGTTTTAAGGTTCATCATTAAGGCACTGAAATTCTTTAAAAAAATGCATCCTATTTTTGTAGGTTCAGAACTACGTAAGCAGGAGAGTTAGGATTACGCATCTGGATGGTATGGCGAAACGGTTGGGTTAATATGGCTGATTGGTTCCTCATCCGATAAATCAAGTGAAGAAGACCTTGTTGAAGGGTTAATAGTGGCAACAGAATCAGATTTGCGTCCAATGGGCAATGTGGCTGTGTTTCGAATGTCACATACTACATGAATCACTAATGGCACAATTAACATTATACCCCCAAGGGCAAAGAAGACTATTAAAAAGGCCAATTTTATTTCCTGTGGTATGACTGTAGACATTCTCAAAAGATGAATCAAATCATCTGGCAACGATGTAACACCATCTTCGAACCAGATGATAGGGAATATCATTTCTGTTAAATTTCTCACCGCTGTTATTTTTTCCAGCTTCGTTGTTTTAAAATTTATTTGCACACGAGCTTGGGCCGATATTGGTGCTCCAATTCTCGAGTTAACATCTATAAAAAATGTATGCTTAATTGGGTCTGGGTTAAGGCCAGTCACGCTATTTAAATATTTTTTATCTGCATTTAAAAAGTGAGGCCACGACAGAACTGTTGGTGTATCAAATTGGCAAACACTTATGTTAAATACACCTCCTCCCAAGCATGGAGGCCCACCAACACAATAACAATCATTTTCAGGAACTTCTGAAACGTTTGCAAATATGTCAAGAGGGGGAATGAACCTGTAAGCATTGAGACCAAACTTTTCAACAGTATTGTTGTACTTCAGTGGAAGCGAACGGCACAAATTACTATTAAACACATAAAGTGTATCATCTTTGTTTACATTTGGAGGGAATGAAGTCCCATCAGTGCCATTCACCATATTGCATGCTGGAGTTTTCCAAAATTTCACTTTCTTTGAATAATTATATGTATCAATTTCAGTATAATTTTTAAGTCCATTTTCTCCAGTAAACACATTTAAAAGTCCGTCTGTTGAACCATTTTTTTTATAAAAGAATCCAAACTCAGTATATGGTATGTTTGGAAGAAATCTGTGTCCTATAGCAAGAATAGGGTCACTATAACCCCAAACTAAATCATTTACAGATTTATGAACAAACGTAGTCTCATTTAAAACTGTCAACATAGAATTTAATGATAACTGAATAAAATTGCCCATATTTTTCACTCGATCAACAGCAACCGTTACAGGAACATTTAGGGTATGAATTATGTCACTATCAGTCCCGGAAGACTTGCTAAGATCAAAGAAATATGTCTTTTTGGTTTGATATGTGACTGTGCCATTTGAATGAAAAGAAATATTTACTTTTTCCCAATGTTCTCTATAAGAATATGGACCAACTTCAACAAAGTTTGGTTTGTCCCCTTTCAAGAAATCTTCAGTATTTGTTAAATTGAAGAAGTAAACATTTAAATATGGAACAACAGGTGGCTCAGCCCAAGTATTATATATTTTTGTGCCATTTCGAAGGATTAGCTCCTGATCAATGTAAGCATCAATAAATGGATCAAAAAGAACAGCTACCAATATGCCCAGAATCAGGAAGATCACTCCCAAGGCTCCAAATGAAACTTTACAACATAATTTCCACATTCTTCGTTCACCATATGACACCACAACCTTATCACTATCGGATCCAATACGAATCTC
>61884 ENA|HAEU01061885|HAEU01061885.1 TSA: Proasellus coiffaiti, contig comp62037_c0_seq1
CAACGCAGAGTACGGGGGACAATGCGGACGACATAAGATGTACTTGCACTTATTATTTTCTTTTGTTATCAAAGTGATTCTATTTCTTTAAGAATATTAAATTTCCTTTGCTTAGACAGGTCAGTGCTCTAGACAACATAAGAAGATTTGAAAACTTTAATTTGCGATTTACTGAGGGATAAAAATCATAAAAATTACAAAATGCTTTTACTGCAAATTTAGATATAGAATGACGATAACGTAAAAAATTTTAATCTCTACTGGGCAGATATGTATTCTCAGCCGTATCGATCGCCTTTTATATTATTAGTTGTTGGAGGGCTTCTGATAACGATAGCAGTGATAATACCTTTAGTATTTCCAATACTTTTCGAATCAAAAATGAACGAAAAACTTGTAATAAAACCACACTCAGAAATATTAGAAAAATTTGAGGAAGCCCCTCTACCCATTTTTTTTCAAGTATGGCTTTTTAACATTACCAATTCGTATGAAGTTTACAAGGGAGCCAAGCCAAAGCTTCAGGAAGTAGGCCCATATACCTACAAGCAGACGCTTCGAAGAATAGGCCTGAAATGGAACACCACACTTGGAACCGTGAGCTTCCGCCTGCAGAAACATTATTATTTCGATTTAGAACGTTCCATTGGATCTGAAGACGATCTGATAACAACCGTCAATCCCGTTTTCATCACGGTGGCTTCAAAAGTTAGCGGCACTGACGTTTCACCAACTGTCAAGGCCTTGGCACAATTGTGGTTCCTCAGATTCAGGTTTAAGCCTTTTATGACACACAAAGTGGGCGAATTATTGTTCCGTGGCTATGACGAACCTTTACTGGGCACGCTTTATAAGTTGACAAATGATCCGATGCACGCAACAGCTAAGGCAGGTTTCTTTTATCCAAAGAATGGAACTATAGAAGAAGAAACCGAAGTATTCACTGGAGAACTCGGGATGGAAAAATATCAAACCATCTTCAAATGGAATCACACATCCAAATTAGATTACTGGAACGATACATACTGCGATATGATAAACGGAACAGACGGCTCTCAGTTTCCTCGACCAGTCTCAAAATTGCAAACAATTCGTTTGTTCACTGCGGAACTTTGCCGATCAATTTATGCAATATTCGAGAAGGACGTGACACATGGGGCCTTAACTTTATATAGGTTCGTTTTACCACGTGAACTGTTTTCAGATATTCCTGAAAATCAGTGTTTCTGTACGAATAACTTTACGTGCCGAACTTCAATGATGGACGTAACCCCCTGCAGAAATGCTCCAATAGTCATTTCAACCCCCCATTTTTACATGGGCGAAGATGAGGACATCCACAGTGTTATAGGTCTTCATCCGACGAAGAATGAACACGAGTCGTTCATCGACATTGAACCAAACACAGGTGTGACAATGCGTGTTGCGCGAAGAATACAGATAAATATGCCCCTGCGAAGATACGCCAAATTCCCTGCTATTAAAAGTGTTCCCGAACTAATTATGCCAATTCTTTGGTTAAGTGAGAGTGCTGAAGCACCAATTGAAATAACTGAAATGCTACACGCTGTCCTAACTGTTCCTTTAATGGTAGTGATTTACGGGTCGTGGGTGTTGTTAGTGGTAGGATTTTTGTTGACTTTTATTTCCTCAATCCTTTTCCTTGTGACAATGGGAAGAAAAAACCTCGATTTACCCATAGGAAGACAGTTTATTAGTGACATTTTGCTGGATCCTTCCTGTGAAAAACCCTTAGTTGCAATCTCGAAAAATTTCTCCTGATATTTACATGTGTGTATATATTGTACAAAATCTGTTATCAATTCATATTTATTTTTTTAATAAAACATTTCATGTCAAAAAAAAAAAAAAAA
>63170 ENA|HAEU01063171|HAEU01063171.1 TSA: Proasellus coiffaiti, contig comp62179_c1_seq11
ACTATACAGTATATGACTTCCATTTTCAAAATTTGCAAAATCTATAAGAATACAGCAACATTTTTTGGCCAGATTACTGAAATTTAGAATCTGTTTTGTAATTAACTGCGTTTTTTTAATTTAGTCATGTGGCTAATTTTTTTTATTACTTCAGGTTTTGTTCCCTAATTAGTTTTTTGTACATAACTAGTCCTGAACCGACTAAAACTAGTCCCACCAAAATAAGAACTCCGCATATTGAATAGACGATAATGAAAGGCAACGTCAACGCTTTGTTGAATCTAATTGCATCTTCTTTAAGAATAATCCCATTCTCATTTCCCCACAGTATAGGAAATATAACCTCAGGCACATTTTGGAAAGAGGGAAGATTACCATATCTTCTCAATGGGAGACTCATTTGAAGCTTTTTAGCTCCGTTCAGCAAAAGACCAGTTGTAGGCTCAACATCTAGAAATGTTTCGTGTAACTCCTTAGTTGGAGATAATCCTTCAAACTTGGCCAGTTCGATACCATCGGTTTGGAAAAAGTGAGGACCGGACAAAATAACTGGGGCCCCCGCATAGCATGGGGCCATATTTAGTAATCCATTTTCCAGGCATTCTTCAACATCAGTAGGGACTGATTTGCAAAAACACTGATTGGCGTCATTATCAGGGGGAAGCATTAACATCTCGGGAGGTGCAGTATAGTGGTAGGCAAAGACAGTATCTTGAACCAAAACATCTTTTTCATAACTTGCATAAATCGACCTACAAAATTCTGGAGCGAATATTCGCAGGTATTCAGTTTTGCTGAGATTCGGAGGATACTGACTGCCATCAGTTCCGTTAATCATGTTACAGTATTGGTCGCCCCAAACATCCACCCTAGTTTCGTTATTCCATTCTCTGACAAACAGGTATTCGTTCATTCCTTTGGCACCAGTGTTCACTCTCCACCAACCGTCGTTTGAGTTGTTTAACGTTTTGAAAAATCCAACTCTGTTATCTTCCAAGTATGAAACTTCAATTCCAAGATGTGATAATATTTCGTACAAAGTCCCTTGAAGCCCACTTGTGGCATTCAAGATTGGGAATGGATAGTTTGAGAAGTCATAATTAAATGTAGGTAATTCCCATCCCTTGAATAGAAGTTCTTCCACGGTAAATGTATCAAAAAGGTTCATTCCAGCTTCAATTTCCGGCCATAGAAATTCATTCACTAGAAATTTGTCGTAAGTAAGAGCAGCTGCAATCGCCATAACTGCATTCAGCGTTGTTACTTTATCACTTTCAGTTCCATTCGATCTACCTGGATTAAAGTAGTACGAAACGTTCTGGAAGTAACTTACAGTACCAGCATCATCGTCAAAAACAAAGTCAAATTTGTCGTAATGCTCGTCGTAGACATATGGTCCAAGTTCCTTGAGTATCGGTTTTGCCCCATAGTTTTTGATTTCATCAGGATTAGTGACATTGAAGATGTAGTAGTCCATATAAATTGGTGCAATAGTAGGTGACGTGTATTGGCCGAAAATTCGACTGCTCTCACTTATAACTAAAACGTTGTAAAGAATTTTATTGAAGATAAGACTGAAGCAAGAAGCGAATAATACACCCAAGACAACAAATATGGAACCAACAGACAGAAATACTTTCATTTTTGTGTGGGGATTCATATTCAATATTTTTTATTAGCTACCGAGTCGAAG
>9958 ENA|HAEV01009959|HAEV01009959.1 TSA: Proasellus escolai, contig comp24281_c0_seq1
AGGCCTTACTTAATAGCTGGGCTTTTGACGAGCGCAATTGGAATCTTATTTTCTTATTTTTTTATCGAATTGGCTGTTGAACGATTCGTGGAGAGCCAAATGGTGTTTAGAGATGGCTCCAGTCAGTTCTTGGCGTGGAAGAATGGCGAGCCTCCTATTTTATATCGAATTTATTTCTTTAACATAACAAATGGTGATAGCTTCATGAGAGGAGCTAGGCCTCGCATACAAGAACTTGGCCCTTATAGTTACGAAGTGAAGGAGACTAAAGAATTTACGAACTTCGAAGATTCAGATACACTTACATTTTCCCCGAGACCCTTTTATAAGTTTCTTCCTCATCTATCTGCTGGGCCCGAAAGCGATGCCATCGTTACTATTAATATGCCACTGGTTAACGCAGGAGTCCAAGTGGAAGGTAATTTAGTCATGGAAAACATTCTTAGAGTGGCTTCAAGAATCCATGACTTTGATTCTTTGAGGAGTGTTAGCGTTGGTGAACTTTTATGGGGACATCGATCCGCGGTTTTGGAATGGGCACGTCAATTTAAAGACATTCCATACCCTCACGAGCATTTCGGTTTAATGGTAGGTGTAAATGACACCGTACAAAAATCTTACACTGTTGCCACCGGTGCATCCGATATCACAAAAATCCTCGAAGTTAAAGCTTACGACGGCAAGAAGACATTAAATGCGTGGAACTCTAATTCTTGTGACAGAATTAAGGGCACCATCGTCGGGGGATTTCACCCCGGAATTTTGCCATCGGAAATTCTCAATGTCTTCAGTGGCCAACTTTGCCGGTCTTTACCGTTAGTGTTCGTTAGATTATGAGAAGTTTAAGCCCACATTCGTGAATCTTTGAAGCGATTTAGCCACACCAAAAAGTCCCA
>11869 ENA|HAEV01011870|HAEV01011870.1 TSA: Proasellus escolai, contig comp29337_c0_seq1
GAGGAGCAGCTGCTGCAGTTGCAGAGGAACCCCAAGTTTCGGGTATATGTCAAATTCAGTGCCATGAAGCTCAGGGTCAGGTTTGAGACCCCTTACAACGTGGCGTAAAGTAGGATCGCCTTGATAAAAGTGTGGGAATGAAAATGCGATGGCCGCTCCCCAGTAGCATGGTTTCATATCTAGAAGACCCTTTGGTGGACATCCTTCCTTACTACAAAAGCAATCGTTCTGGGGGTACTTATGTCCATAAGCAAATGTATCTTCTGGTGGAACGAAGCGGTATGTTTCCACTCCAGAGTGAACAACTGTTTCTTGGTACTCCAAAGGTATGGAACGACATAGTTGGCCATTAAAAATGTACAATTTATCGGTTGTCTTAACCCCTGGATGGAATCCACTAGCATCAGTTCCTCGAATAGCATTACACTCATCTCCAGGCCAAAAATCAAGTTTAGTTTTACCATTCCACGCATAGATGGTATTCATAAATTCAGGATTTGATCCACCCGTATACATAGTATAAGGCTCTTGAGGGGTATTATTAAAGCCAACGAGTAACCCAAACTGAAGATGGGGATATGGCAGTTCTTGCAAAGTTCTTGCCCAATCCATCACATGAGATTTATAACCCCACAGCAATTCTTTCACGGTTAGTTTTCGTAAAGTTTTAAAGCCATGTATTTTTTGGGCAACTTGAATCACAGTCTTTAAAAAGTCATTATATTTAACAGCATCAGCCGCATTCACTAATGGAATATTAACAGTTCTAATTACATCGTCTTCCGAGCCCACGGACAGAGAAGGCTCAAATAAATACATGGGTTTAGTTCGGTATGTAACCGTATTATTATCAAAAAACTCCACGTCAATCTTTTCTTCTAACATTCGATAGGTATAAGGGCCACACTCCTTTAACCTTGGCCGGGCCCCATTCATAAATTCAACGGGATTAGTTAAATTAAACACTGTAACTTTATAGTACACAGGCATCGGAGCTTGCATCCAAGCATCGTATTTTGGTCCGCTCCCCTCTTGCAAAACCATTTGACCTACGGCCACCATATTTACCATGCGGTCATATCCTATTAGCATAAACATAATATTGCAAGCACATATTACTGCTAGCAACCATATACAGCATCTGCATTTCGCGTTAGTATTCACTTTATTAACTACACGTCTGAAACTACTTGTACTACTACTCGTCGATGGATCAACACTTTCCACACCCCAATCGTCATGAGAGTGACCCATTTTCATTAGCTATTAGCTAGATTGCACAACTACGGTAATATTAATATTAAGTTTCCTAATACATAGACAGAACCATAAATTCTAAT
>13980 ENA|HAEV01013981|HAEV01013981.1 TSA: Proasellus escolai, contig comp35452_c0_seq1
ACAATAGAAGTTTATAATGGTGTCAAGCCTATGCTTCAGCAAGTAGGCCCTTATACCTACAAACAAACATTTCGAAGAACAGGCCTGAAATGGAATAACACGCTCGGAACTGTAAGCTTCCGTCTACAGAAACATTATTATTTTGACTTGGAGAGATCAGTAGGATCCGAAGATGATGTTGTAACAACCGTCAACCCAGTTTTCATCACAATGGCTTCTAAAGTTAGCGGCTCTGACGTTCCATCTGCTGTTAAGGCATTGACACAAATGTGGTTCCTAAGATTCGGGTTTAGGCCCTTTATGACTCATAAAGTTGGCGAGTTATTGTTCCGTGGCTATGATGAACCTTTGCTGGGACCACTTTATCAGCTGACAAATGACCCGTTGCTCGCAAAGGCAAAATCAGGTTTCTTCTACCAAAAAAATGGAACCACTGAAGAAGAAACTGAAGTGTTCACGGGAGAACTCGGGATGGAAAAATATCAAAATATCTACAAATGGAATCACAAATCAAAATTAGAATACTGGAATGATAACTACTGCGACATGATTAATGGAACAGATGGTACTCAATTTCCTCGACCCGTCTCAAAATTGCAGACAATTCGATTGTACAACGCGGAACTTTGCAGATCCATTTATGCGGTATACGAGAAAGAAGTGCAGCATGGAGCATTAACTTTAAACAGGTTCGTTTTACCACGCGAATTGATGTCAAACTCTCCAGAGAATAAATGCTTTTGTACAAATAACTTTACTTGCCGAACGTCAATGATGGACTTAACTCCTTGCAGAAATGCTCCAGTCGTTATATCAACACCCCACTTCTACATGGGGGAAGAAGAGGACATTAACAGTGTCGAAGGTCTTCATCCGGTAAAGGATGAACACCAATCATATATAGACATCGAACCTAACACAGGTGTGACAATTCGTGGTGCCAAAAGAATACAGATAAATATGCCCATACGAAGATACGCAAATTTCCCCTCTATTAAAAATGTTCCAGAACTAATTATGCCCATTCTTTGGTTAAGTGAAAGTGCTGAAGCTCCAATTGAAATAACGGAAATGCTTCACGGTGTCTTAACTATCCCATTACTTATAGCGATATATGGTTCGTGGGCGTTGTTAGTGATAGGATTTCTGCTGACTTTTATTTCCTCAATTATTTTCCTTGTGAAAATTGGAAGAAAAAATCCTGATTTACCGATCGGAAGGCAGTTTATTAGTGACATTTTATTAGATCCTTCCTGCGAGAAACCTTTAGTTTCAATCTCGAGGAATTTCTCTTGATCTTTGCTAGTCGATATAATTATATTGTACAGTTATTG
>25508 ENA|HAEV01025509|HAEV01025509.1 TSA: Proasellus escolai, contig comp66021_c0_seq1
GTTTTAATAACGTTTCAAATATGGTTTTTTAATGTAACAAATTCTCTCGAAGTGTACGAAGGGCAGAAACCGATTCTTCAGCAAGTAGGCCCCTACACTTATATGCAGCAAAACACACGTGTTGGGATCAAATGGGACCACAAACAAGGGACTGTGGCGTTCAGGTACAAAAAATTTTATTATTTTGATAAAGAGCGATCGAATGGCTCTGAAGAAGATATGGTAACCACTATTAATCCAGTTTACATTACTTTAGCATCTAAAGTAGGAGGTGACGGTGTAGCTGCTGCAGCGAAAGGAATAGTAAATTTAGTCTTTGTAAGATTTGATTTACTGCCTTTCATGACGAAGAGCGTAGGTGAACTTTTGTTTCGTGGCTATGAGGAGCCACTACTTAGAACACTTTATAAATTAACGGGAGAAGAAAAGTACGCTAGTGCAAAGTTTGGTTTTTTCTATAATAGAAACGGTACTGAAGGAGTTGAGCTCGAAATTTTCACCGGTGAATACGGTACGGAAAACTACCAACACATCTTACAATGGAACGGAACGTCAAAATTAGAACATTGGCCCAAAGATTACTGCAATGCATTCAATGGCACAGATGGCTCAATGTTTTCTAGACCGGTGAGGAAGGATCGGCCAATGAGGATGTTCGTTGCAGATTTATGCCGCTCAATCTATGGAGTGTACGAGAAAGATGTAAAGTTAGGCCCTCTGACATTGAACAGATTTACTTTACCACGTGAACTTCTTTCCGTAGAGAAAGAAAAGTGTTTCTGTACATCCAACTTCACTTGTCGAAATGCCATGATTGATGTAACTCCTTGTCGAAAAGCTCCTGTTATTATTTCAACCCCACACTTTTACTATGGTGACGAAAAGGACATCAATGAAGTTGTTGGTCTACATCCAGTGAAGGAAGAACACGAAACATGCATGGATATCGAACCAAACACAGGAGTACCCATTAGAGTATCTAAGCGTATCCAAGTGAATATGCCATTGAAAAAATTCGTTAACTTCCCATCCTTTAAAAATGTACCTGAACTAATTTTGCCCATTCTGTGGTTAAATGAAAGTCTCACTACACCACTTGAAAGAGTTGAAAAGCTTTATGCAACCTTAAACACTCCAATATTAGTTGTTAATTACGGCTCATGGGTGATACTAATAATTGGACTTTTATTAATTCTAACCGCTGCCATTCTTCTTTATAAAACTTACAAGAAGAATGCTGATTTGTCAAAGAGAAGACAAGAGCTAAGTGATAAAGCTATAGATGAAAAGAGTAAACAATTGCTAGAAAACAATAAATTCTATTAATCTGAAATAATTGTACTTTTTTTTATATTTCTGTTAAGTTTTTTGTAATAAAATATCAATCAAAAAAAAAAAAAAAAAA
>36858 ENA|HAEV01036859|HAEV01036859.1 TSA: Proasellus escolai, contig comp83002_c0_seq1
TGCGATAATTCTTCAGTTAAACCACTCGCAAACTCGAACCATAAAATAGGCAGAATCACTTCTGGAACTTTCTTTAAGATTGAAATGGTTCCCAGAATGCCATTGTAGGGTTTCACTTTAACGTTGATTTGCATTCGACCGGCCACCTCCAATGGAATTCCTAAATCTGGATTAATGTCGATATAAAATTTATGGATTTGTGGGTTCGGGTGGAGCCCGGAGACGTGTGCCAACAACTCAGGATCAGCGTTGTAAAAGTGTGGAAATGATATGAAGACCGGGGCACCAAATCGGCACGTCTGCGCACTTAGTAAACCAGAGGGTGCGCAATTCCCTTTGGTGCAATA
>42498 ENA|HAEV01042499|HAEV01042499.1 TSA: Proasellus escolai, contig comp89615_c0_seq2
AAAGTTTGGCCTCACTGCATACAGATTCATCCCACCTGTTGACGTATTTGGAGATGTCTCTGAAGTTCCTGAAAATGAATGTTATTGTTTTGGTGGCCCTCCATGCTTGGGAGGAGGAGTTTTTAACATCAGCATCTGTCAGTTTGATACGCCCACAGTACTGTCATGGCCACACTTTTTAAATGCTGATAAAAAATACTTAGAAGAAGTGACCGGTCTTAAACCAGACCCAATGAAACATACTTTATTTATAGATGTTAATCCAACAATTGGTGCACCTATAACAGCTCAAGCTCGTGTGCAGATAAATTTTAAAACAACAAGGCTGGAAAGAGTAGCTGCTGTAAGAAATCTAACAGAAATGGTGTTCCCTATCATTTGGTTTGAAGATGGTGTTACATCGTTACCAGATGATTTGATTCATCTTCTGAGAATGTCTACAGTCATGCCTCAGGAATTAAAAATAGCTTTTTTGATAATCTTCTTTGCATTAGGAGGTATACTACTAATGGTACCATTAATGATTTATGTAATCTGCGACAGTCGGAACAAAGCCACGTTGCCCATCGGTCGCAAATCAGATTCAGTGGCAAATATTAATCCTTCGACTAGGTCTTCTTCAATTGATTTATCAGATGATGAACCAATCAGCCATACAAACCCAACCATTTCGCCATATAATCCAGATTCTTAATTTTAATTCTAGTTCTTGCGATGTTATTAGACTATCTTTTAAAATTAAGCTATGCATTTACTTGACTTTCATATATTCAGTGCCTTAATGAAGAATCCTCAACAATTAAAATCGATAATAATT
>26197 ENA|HAEW01026198|HAEW01026198.1 TSA: Proasellus ebrensis, contig c25454_g1_i1
GTTCGATCGAAAGTTTAGTCGCAGCTCAGTGACAGTTCATTTTTAATGAAAGATGATATCGTTTTTGTATTACAATTTGCTGTTGTAATTATCAGGGCTCTTTAAAAGCTAGTTTAATATTTTTGGTCATTGAGGATCAGTTCTCATTTATCTGAAGCAGTAAAAGAATCACTAAAATCATGATGTATAGAATTCCATTAGCACTGACTATAACAGGGGCACTTCTGATTGTGGTTGCCGTGGTTATTCCATTTGTGTTTCCATCCATTTTCGAGTCTAAATTAAACGAAAAACTCATAGTCAGACCAAATTCAGAAATGTTGAAAAGTTTTGAAAAGACTCCAATTCCAATAACGTTTCAAATATGGTTTTTTAACACAACAAATTCTCTTGAAGTATACGAAGGGCAGAAACCGATACTTCAGCAACTAGGTCCCTATACTTATATACAGCAAAACACACGTGTTGGGATCAAATGGGACCATGAACGAGGAACAGTTGCTTTCAGGTCCAAAAAATTTTATTATTTTGATAAAGAGCGATCGAAAGGGTCTGAAGACGATGTGGTAACCACCATTAATCCAGTTTATATCACGTTAGCATCTAAATTAGGAGGTGATGGTGTAGTTGCTGCTGCGAAAGGATTAGCAAATTTAGTATTTTTAAGGTTTAGTTTACTGCCTTTCATGACGAAGAGCGTAGGTGAACTTTTGTTTCATGGTTATGAGGAGCCATTACTTAGAACACTTTATAAGTTAACGGGAGAAGAAAAGTACGCTAGTGCAAAGTTTGGGTTTTTCTATAATAGAAACGGTACCGAAGGAGTAGAGATTAAGGTTTTTACCGGTGAATACGGTATGGGAAACTACCAACACATCTTTCACTGGAATGGAACGTCAAAGCTAGAACATTGGCCCAAAGATTATTGCAATGCGTTCAATGGAACTGATGGATCAATATTTGCTAGACCAGTGAGGAAGGACCAGCCAATGAGGATGTTCGTTGCAGATTTGTGCCGCTCAATCTATGGAGTGTACGAGAAAGATGTAAAATTAGGCCCTCTGACCCTGAACAGATTTACTTTACCACGTGAACTACTATCCGTTGAGAAAGAAAAGTGTTTCTGTACATCCAACTTTACTTGTAGAAATTCCATGATTGATGTAACGCCTTGTCGAAAAGCTCCGGTTATAATTTCAACCCCACACTTTTACTATGGCGACGAAAAGGACATCAACGGAGTTGTTGGTCTACATCCAATGAAGGAAGAACACGAAACAACCATGGATATCGAACCCAACACAGGAGTACCCATTAGAGTATCTAAGCGAATCCAAGTGAATATGCCATTGAAAAAATTCGTTAACTTCCCATCCTTTAAAAATGTACCTGAACTAATTATGCCCATTCTGTGGTTAAATGAAAGTGTCAATACACCACTTGAAAGAGTTGAAAAACTATATGCAACCTTAAACACTCCAATATTAGTAGTTAATTACGGCTCATGGGTATTACTAATAATTGGACTTTTACTAATTCTTACAGCTGCCATTCTTCTTTATAAAACTTACAAGAAGAATGCTGATTTGTCAAAGAGGAGACAAGAACTAAGTGATAAATCAATAGATGAAAAGAGTAAACAACTTCTAGAAATAACAAAATTCTATTAAATTGAAATAATTGTACAATTTTTTTTTATATTTCTGTTAAGTATTTGTAATAAAATATCAACTAAGTAAAAAAAAA
>32675 ENA|HAEW01032676|HAEW01032676.1 TSA: Proasellus ebrensis, contig c29305_g1_i3
TTTTTTTTTTTTTTTTTTCACTCCTGGAGGGAACTGAGTACCATCAGTTCCATTAATCATGTCACAGTATTCATCATTCCAATAATCCAAACTAGTGGCGTTTCTCCATTCCTTAATATAAAGATATTCATCCATTCCTTTGGCACCAGTGTTCACTTTATATAATCCGTCGTTAGTGCCATTTGTCCCTTTAAAAAGTGAAATTCTATTATCTTCGAAGTATGGAATATCAATACCAAAACTGGATAATATATCATATAAAGTTCCTTGTAGGCCACTTGTGACATTCAAGATAGGGAATGGATAGTTTGAAAAGTCATAATCAAATGTAGGTAATTCCCAACCAACGTAGAGAAGCTCTTCCACGTCAAATGTTTCAAATAGGTCCATTCCAGCTTCAATTTCAGGCCACAGTACTTCTTTTACCAGAAAATTGTCATACCCAAGAGCTGCCACAAGCACCATTACCGCATTTAAAGTTGTTATTTTATCATTTTCTGTTCCGTTCGATCTCTCTTGGTTAAAATGGTAAGTAGCGTTTTGGTAGTAACTAACAGTGCCCTCAGCGTCGTCAAAATCAAAATCAAATTTATTGAACTGCTCGTTGTAAACATATGGTCCAACTTCGTGGAGTATCGGCTTTGCTCCATAGTTCTTGATTTCATCAGGATTAGTAACATTGAAGAAGTAGTAGTTCATATAAATTGGTGTTGAAGGTGCCGTGAATTGGTCAAAAATTGGTTTACCTTCACTTATGATTAAAGCGTTATAAAGAATTTTATTGAAGATTAGTCCGAAGCAAGAGGCGAATATTACACCCACTACAATTAATAGAGTGCCAACATACAGGAACACTTTCATTTTTGTTTGCGGATGCATATTCAAAATTTTGATTTCAAATTGCTGTTGGCAATCTTCTTATTTTCAAAAAAATCCAAATTAAAAATGCGTTATGAAATAG
>32676 ENA|HAEW01032677|HAEW01032677.1 TSA: Proasellus ebrensis, contig c29305_g1_i4
GTAGCTGTCAAATAATTTATATTTTTCTAATCTTCTTTAAAAAAATCATTATTAATATTACATTGTGATGAGTACTTATGTACAAATGTATCACTAAAACCATAAAAGTATTTCGCCAGTTGTTGTTTCTTAAGGTTACAAATATTGAATCCTAGAATATTCAAAAGGATAAAATATGTACACAAATGTTATACAGAAATGGTGAATATTCACCCAAAAATGTGCTAATTTTAATTATATTCACATAAAAATTGTTTTAGCATCACGTTAAGAATAACAAATTTTAAAATGTTTTAAGCTTCAGTTCATACATATACACGCATGATGCATCTTCCCTGTTGAATATAAAATTATTATTTTTGTGTTATACTATAGATATAAATTGTTTTATTCCTGCGTTATTTAGTCGTTGAAGAGGCGTTGTAGTTGCAGTACAGTATTTATTGAGCACCAGTGATTATTACTGTAATTAGGGTAATCCGACTATGTTATCACTAAGTAGTTGGTTTAGTCAGGCGACTAAATTTATTCTACTATTATAATGGTCTTTATATCTTCAGTTTCGGTTCCCTCTTAAGCTTTTTGTAAATAACAAGTCCTGAAATGACTAATATTAGTCCCACCAAAATAAGAGCCCCACATATTGTATAGACGACTATGAAAGGTAATGTCAACACCTTTTTGAATTTATCTGCATCTTCCTTCGAAATCATTGCATTCTCATCTGCCCAAAGTATAGGGAATATAGCCTCTGGCACATTCCTGAAGGAGGGAAGATTGCCATATTTTCTTAAAGGAAGGTTCAGCTGAATTCTTTTAGAAGCGGCCATCACAACACCAGAAGTTGGCTCGATATCTAAAAATGTTTCATGCAGCTCTTTGGTAGGAGATAATCCTTCGAACTTGTTCAAATCGACATCATCACCTTGATAAAAATGAGGAGTTGACAAGATTACAGGCGCACCCGATGAGCATGGTGCCAAATTCAGCATACTATTCCCCTGGCAGGGTTGTACGTCAGAAGGAACTGCAACGCAATAACACTCATTGTCAGGATTCCCGGGAGGTGCCATAAGCATCTCCTCAGGGGCAATAAAATGGAGAGCAGTGACGGCATCTTGTAATACAACATCTTTTTCATGTCCTAAATAAAGCGATCGACACAAGTCTGAAGTGTATAAACGGATGATATTTTCCTTTTTCACTCCTGGAGGGAACTGAGTACCATCAGTTCCATTAATCATGTCACAGTATTCATCATTCCAATAATCCAAACTAGTGGCGTTTCTCCATTCCTTAATATAAAGATATTCATCCATTCCTTTGGCACCAGTGTTCACTTTATATAATCCGTCGTTAGTGCCATTTGTCCCTTTAAAAAGTGAAATTCTATTATCTTCGAAGTATGGAATATCAATACCAAAACTGGATAATATATCATATAAAGTTCCTTGTAGGCCACTTGTGACATTCAAGATAGGGAATGGATAGTTTGAAAAGTCATAATCAAATGTAGGTAATTCCCAACCAACGTAGAGAAGCTCTTCCACGTCAAATGTTTCAAATAGGTCCATTCCAGCTTCAATTTCAGGCCACAGTACTTCTTTTACCAGAAAATTGTCATACCCAAGAGCTGCCACAAGCACCATTACCGCATTTAAAGTTGTTATTTTATCATTTTCTGTTCCGTTCGATCTCTCTTGGTTAAAATGGTAAGTAGCGTTTTGGTAGTAACTAACAGTGCCCTCAGCGTCGTCAAAATCAAAATCAAATTTATTGAACTGCTCGTTGTAAACATATGGTCCAACTTCGTGGAGTATCGGCTTTGCTCCATAGTTCTTGATTTCATCAGGATTAGTAACATTGAAGAAGTAGTAGTTCATATAAATTGGTGTTGAAGGTGCCGTGAATTGGTCAAAAATTGGTTTACCTTCACTTATGATTAAAGCGTTATAAAGAATTTTATTGAAGATTAGTCCGAAGCAAGAGGCGAATATTACACCCACTACAATTAATAGAGTGCCAACATACAGGAACACTTTCATTTTTGTTTGCGGATGCATATTCAAAATTTTGATTTCAAATTGCTGTTGGCAATCTTCTTATTTTCAAAAAAATCCAAATTAAAAATGCGTTATGAAATAG
>38151 ENA|HAEW01038152|HAEW01038152.1 TSA: Proasellus ebrensis, contig c31929_g1_i1
TTTTTTTTTTTTTAAAATTTAATAATTTATTAACAATATAAAATTCACTTAATGATTACAATAGAAAGACTATATAAGCAAAGGTTATAGAACTGAATAAATATGTAAAAAAATGCATGTTCAATATAGATAGATGTCTGTAAATGCAAAAGAAGGCCACAAACAAAAGTCCATAAAATTAATTAGGCCTATACTGTAATAATATATGTGCTTTCATCCATTTGCATAAAGTTTTCCTCTTCGGAAAATCTTTTAAATATTAGATTCTCTCATGTGGCGTCGAATAAAGAGAGTTCGAGAAAGAAATGTAAAATTATCAACCGACTAAAGTCCGGTACACAATTACGTGGTACTGCCGTATGAAAGTTTAATAAGTCTTACTAGCATTGTGTGTAAAGTTACATCTACAATAATCTGCCAAATTACTTTCAGTTAAAATCTTAAAATTATATTTCATTTAATGAATTGTAATTTAAAATATGCTACAGTTTCAAAAAATATATACAATGTATAGCATTTATTTCATTTATCACAGTCGTAGAGAAAGTTTACTACAATTGCTACTTGCTGGTGTCCTGATAAACCAACATAATTAGCTAAAAACCGGAAACGAAATAAGAATAAAAAAATATATTGATAAAATATAACAATGAAAAAACTAAAACTGCTAATATAAAAATAAAATATTGTAATTCCTAAACTCAATTATATATTTATTAATAAATTTGACCTATTTGCAATCACAAAATAAGAAAAAAAAATATGAAGGTTAGCAATGCTTCTCATAAGTAAGCCTAAGATATATAATTTTATAATATCAAATTATAAAAGACCCAGCCAGCTATGCCAAAGTTTCTTTTTAATTTTACAATCCTATTAATTTGAGTTTTAATAAAAAGATGTATAAAATGTCTATAAAATTACGGTCTTTTGAAGTTAATATAATAATATTTAGTTAAAGTAAAAACGACTGAAGTTAAGATGAAAATATAAAAAAATAATAATTACAAAAATCTCTAATTTTTTTACTTTCGTTTCTAATATTAACCGAATCATTAAAACGGACATAAAATTTTTGAAAATAAATTACATTTGTAAAAGGTTTTGATAAAAAACTTTGAAAATTCAATAAATGTAGATATTAAAATAGTACCCAATTACTCACTTCATCTATATCACATTATATTTACGTATATCTACAAGTTAATAAAGTATCAAGGTCAAATATATCTATTCAAATAAATTGCTTATTTATCCGGCAGCTTTACAAAGGAACAAGTTTCTTTTTATTTATTACAAAAGTTACAAGAATTTAAAATAATTTATATTTCTACATGAAACCCCATCCAGCTTTGTTCAATTTTGTGCCGACGAATTAATTATCGTCACAGAAAATGAGTTACATAATTAGACAGGTAAAACAAACGCGCAAATACTTTTCTTTGTACAGAGATAACGTTTAAAGAGAAGTCTTAATATGCAATTAAATTAATGCTAGCATGAATTAATATGCACATTACTGTAAACCTTTCTTGGATAAAAATGCACCCTTGGCAAAATAGAGCTAACTTGTATTGCATCTAGTAATTTTATACAGAAACACATAAAATGACATTTAAATATTTAAAAAAAATAGTTAAATAGTTTTGATGGACGCAAAAAAGTATTCAGAAACGAACAATATCAAATAAATTTAGATTTATTTAAAAGGCACTTACAAAATGTCATATGTTTTGATTTAACAATGATAATCTGAGACTATTTCTTTCAGTTTAGACGGTATAATTATATTATATGAATATGAATATTATAAATATAGGATTATAAATGTTAGTAGTTGCTCTAAAGTTAGCACAGTAAACTAAAATCATTCAGGTACATGAAAGTGGAATCATGAATACAGCACCACAATAAAGAATTGTAGTTACTGAAAATACTAACATTAAAATATGTTGAGGATTCTTCATTAAGGCACTGAATAAATGAAAGTCAAGTAAATGCATAGCTAATTTTCAAAGATAGTCTAATAAGATCGCAAGAACAAGAATTAAAATTAAGTATCTGGATTATATGGCGAAATGGTTGGGTTTGTATGGCTGATTGGTTCATCATCTGATAAATCAATTGAAGAAGACCTCGTTGAAGGATTAATATTTGCCACTGAATCTGATTTGCGACAGATGGGCAACGTGGCTTTACTTCGACTGCCGCAGATTACATGAATCACTAACGGTACCATTAGTAGTATACCTCCCAAAGCAAAGAAGATTATCAAAAATGCCATTTTTAATTCCTGTGGTATGACCGTAGATATTCTCAGAAGGTGAATCAAATCATCTGGCAACGATGTAACACCATCTTCAAACCAAATGATAGGGAACACCATTTCCGTTAGATTTCTTACAGCAGCTACTCTTTCCAACCTTGTTGTTTTAAAATTTATCTGCACACGAGCTTGAGCTGTTATAGGTGCGCCAATTGTTGGATTAACATCTATAAATAAAGTATGCCTCATTGGGTCTGGTTTAAGACCAGTCACATCGTTTAAATATTTTTTATCAGCATTTAAAAAGTGTGGCCATGACAGGACTGTTGGCGTATCAAATTGACAGATGCTAATGTTAAAAACACCTCCTCCCAAGCATGGAGGACCACCAACACAATAACATTCGTTTTCAGGAACTTCAGAGATATCTCCAAATATGTTAACAGGAGGGATAAACCTGTATGCAGTGAGGCCAAACTTTTCAATCGTATTGTTGTACTTCAATGGAAGCGAGCGACACAAATTACTATTAAATATATAAATTGTATCTTTTTTGTTTACATTTGGTGGGTAGGAAGTTCCATCCGTGCCATTCACCATATTGCACGCTGGAGTATTCCAAAATTTCAATTTCTTTGAATAATTAAATGTATCAATAATAGTATAATTTTCAAGTCCATTTTCTCCCGTGAACACATTAAAAAAACCATCTGTTGAACCATTTTTTTTATAAAAAAATCCAAACTCAGTGTAAGGAATATTTGGAAGAAATCGGTGTCCTATAGCAAGAATAGGATCCGTATAACCCCACACTAAATCACTGACAGATTTATGAACAAATGTAGTCTCATTTAATACTGTCAACATAGAATTTAATGACAATTGAATAAAATTGCTCATGTTTTTCACTCTATCAACAGCAACCGTTACAGGAACATTCAAGGTATGAATTATGTCACTATCAGGTCCAAAAGATTTGCTAAGATCAAAGAAATAAGTCTTTTTTGTTTGATATGTAACAGTGCCATTTGAATGAAAAGAAATATTAACTTTCTCCCAATGTTCTCTATAAGAATATGGACCAACTTCAACAAAGTTTGGTTTGTCCCCTTTCATGAAATCTTCCATATTTGTTAAATTGAAAAAATAAACATTTAAATATGGAATGACAGGTGGCTTAGACCACATTTCATACATTGCAGAACCATTTCGAAGGATTAATTCCTGCAGAAAAGTAATTTAAATCAGCATAATGCATAGTCCTAGTAGTTCCTTGCCATAACTTATAAACATCTGCGTCAGTAATTAATATGATCAAATCATTTTCATATTACAATGTTCTCTTGATAGTACATTCTAAAACACACACATGGGCCTAAAAACCTTCATATATATTCTTGTTACTTGCATTTCACATTTCTAAATTAAGGTCGTCACATGCTAGATTATGTTTTGACAAAATCCGCTAATTAGCGATGCATCCCTATAGCAAGTTAGCAACTAAAAAAAAATACACTAATTTGGCAAGTAATGAAGAGGATTCATCAGAACCCGCCCTCCCACATGTCATTATGCATATCTTGAAGTTTGAAGTACTGTAGTTAGTCCTACAGAATTAATGGGTTGTCTATATATACCACTTTAATAGGAACCCTAAAATTCTTAAATTCAAAAGAAAAAAATTGACCAATGCATATTGTATGAAACTCAATATGCCAATACAGTAGACTATACAATTATAAATATGTTACAAAGTTATAAGGATCCAATACTAAAGAATAGGGATGGGATGATTAGTAAAATACTAGTCAAGCAGAATGCAAATCACAACAAATGGAATCTTATCACTCTGAAGATTAAACTCCCTCATAGACAAGCCAAGTCTGATTTTTACAAATGGTTTAAAATATATTTAACTATCGCCTATACATGTATTGAATATATAAAG
>62006 ENA|HAEW01062007|HAEW01062007.1 TSA: Proasellus ebrensis, contig c41492_g1_i1
TGAAGCTCAGGATCAGGTTTGAGACCCCTTACAACGTGACGTAAAGTAGGGTCGCCTTGATAAAAGTGTGGGAATGAAAATGCTATGGCAGCTCCCCAGTAACATGGTTTCATATCTAGAAGACCTTTTGGTGGACATCCTTCCTTACTACAAAAGCAATCGTTCTGGGGGTACTTATCTCCATAAGCAAATGTATCTTCTGGTGGAACGAAGCGGTATGTTTCCACTCCAGAGTGAACAACTGTTTCTTGGTACTCCAAAGGTATGGAACGGCATAGTTGGCCATTAAAAATGTACAATTTGTCGGTTGTCTTAACCCCTGGATGGAATCCACTAGCATCCGTTCCTCGAATAGCGTTACACTCATCTCCTGGCCAAAAATCAAGTTTAGTTTTGCCATTCCAGGCATAGATGGTATTCATAAATTCTGGATTTGATCCACCCGTATACATAGTATAAGGTTCTTGAGGTGTATTATTAAAGCCAACGAGTAACCCAAACTGAAGATGGGGATATGGCAGTTCTTGCAAAGTTCTTGCCCAATCCATCACATGCGATTTATAACCCCACAACAATTCTTTCACTGTTAGTTTTCGTAAAGTTTTAAAGCCATGTATTTTTTGGGCAACTTGAATCACAGTTTTTAAAAAGTCATTATATTTAACAGCATCAGCCGCATTCACTAGTGGAATATTAACAGTTCTTATTACATCGTTTTCTGAACCCACGGACAGAGTAGGCTCAAATAAATACATGGGTTTAG
>82324 ENA|HAEW01082325|HAEW01082325.1 TSA: Proasellus ebrensis, contig c62154_g1_i1
ATACTGTGACATGATTAATGGAACGGATGGTAGTCAGTTCCATCCAGGAGTCAAAAAAGAAGAACTTCTGACCATGTTCTCTCCGCAGTTTTGCCGATCATCTTATATGAGATATGATCGAGATGTAGTATTACAAGATGCAATCACAGTTAACCACTTTGTTGTTCCTGCGGAGTTGCTTATGGCTCCATCTAAGAATGAAAACAATCAGTGCTTTTGCAATCCAGTTCCTTCTGATGACGCAGATGAATGTCCGCCAGATGGTACGGTGAATTTTTCACCCTGCTTTTATGGTGCCCCAGTTGTAGTGTCAAATCCTCATTTCTTTGATGGTGATGGCACTGAGTTGGCTAAATTTGACGGGTTATCACCACACAAGGAGTTACATCAGACATATATAGACGTTGAACCAACATCTGGTTTTGCAATGTCAGGAGCTAAAAAACTTCAAATAAATGTTCCACTAAGAAGATATGGTAATCTTCCCTCTTTCCAGAACGTGCCTAATGCGATATTTCCTGTATTTTGGGTAGATGAGACAGCGATTATTACGAAAGAAGACGCAGATAAATTCCATAAAGCTATGACATTACCTTTCATAATAATCTATTCTATATGTGGTGTTCTAATTTTGGTGGGACTAATCCTGGACATTTCGGGAATTGTTATTTACAAAAAGCTTAAGA
>95238 ENA|HAEW01095239|HAEW01095239.1 TSA: Proasellus ebrensis, contig c75349_g1_i1
TTCTATTCAGTTCTATAGCCCTGACTTGTGCATGACGATGAAGCTTTATTACGAAAAAGACATTTATGACTCATTTGGCACGAAAGGTTACAGATTTTATGGCAGTAATCAAACGTTCACGAATCAAACTTACATTCCAGAATATGAATGTTATTGCACCAAAGGGAATTGCGCCCCCTATGGTTTACTAAGCGAACAGACGTGCAAATTGGGAGCACCGGTCTTCATATCATTTCCTCACTTTTACAACGCCGATCCTGAATTGCTGCAACATGTCTCAGGGTGTCACCCAAACCCACAAATCCACAAATTTTATATTGACATTAATCCAGACTTAGGAATTCCATTGGAGGTGGCCGGTCGAATGCAAATCAACATAAAAGTAAAACCATACAATGGCATTGTGGGAAGCATTTCAATCTTAAAGAAAGTTCCAGAAGTGATTCTGCCTATTTTTTGGTTCGAGTTTGTGAGTAAGATGACTGAGGAATTATCACAGCAAGTGAAACCTGTTATTTACCTCAGCAATTCATTCTGGCCAACAGTCATATGCAGTCTGTTTGCTGTTTTAGG
>95707 ENA|HAEW01095708|HAEW01095708.1 TSA: Proasellus ebrensis, contig c75821_g1_i1
GTGTAACGTTATTGACTGGTCTCAACAGTTTTTTCCGCAAGGTAGGCGAAGAGTTGATCGTGACAAAGACAGCCCATGAAATGCTATTCGATGGATTTGAGGATCCGTTGTTAGATTTCATACAAAATAACGTAGTGAACGAAAATGGAAGCCTTCATTGGACGCTTGACACTCTCCCAATTCCTCCTGGATTCACAGAATACGACAAGTTTGCATGGTTTTATAAGAGAAATCATTCACTTACATACGATGGAATTTTCAATATGTACACAGGAGAGTCATCATTATCTGATATGGGACGGATAGATTGGTGGAATTATTCGAACTGCACAAACTATTTTAGATCCCCTTGCAATGAAGTTAAAGGTTCATCAGGGGAGATATGGCCTCCAGGACTTGATAGGAGTTCTATTCAGTTCTATAGCCCTG
>8329 ENA|HAEX01008330|HAEX01008330.1 TSA: Proasellus grafi, contig c9147_g1_i1
GGTAAAAATTGTTGGTTCTTTATAGAAATTCGCTCCGCCTTTTTTACTTTTTCTGTATTTAATAAACTTTACTGCAACAAATGTAATAAAAAAGGTTCCTAAAACCGCGAATAGACTACATATAACGATTGGCCAGAATGAATTGCTAAGGAAAATAACAGGCTTCACTTTTTGAGATAATTCTTCAGTTATCTTACTTAGAAACTCGAACCATAAAATAGGCAGAATCACTTCTGGAACTTTCTTTAAGATTGAAATGCTTCCCACAATGCCATTGTATGGTTTTACTTTAATGTTGATTTGCATTCGACCGGCCACCTCCAATGGAATTCCTAAATCTGGATTAATGTCAATATAAAATTTGTGGATTTGTGGGTTTGGATGAAGCCCTGAGACATGTTGCAGTAATTCAGGGTCGGCGTTGTAAAAATGAGGAAATGATATGAAGGCCGGTGCTCCAAATCTGCACGTCTGTGCGCTTAGTAAGCCATAAGGGGCACAATTCCCTTTGGTGCAATAACATTCATATTCTGGAATGTAAGTTTGATTAGTGAACGTTTGATTACTGCCATAAAATCTATAACCTTTCGTGCCAAATGAGTCATAAATGTCTTTTTCGTAATAAAGCTTCATCGTCATGCACAAGTCAGGGCTATAGAACTGAATAGAACTCCTATCAACTCCTGGAGGCCATAGCTCCCCCGATGAACCTTTAACTTCATTACAAGGGGATCTAAAATAGTTCGTGCAGTTCGAATAATTCCACCAATCTATCCTTCCCATATCAGATAATGATGACTCTCCTGTGTACATTGTAAATTCCATCGTATGTAAGTGAATTATTTCTCTTATAAAACCATGCAAACTTGTCGTATTCTATGATTCCAGGAGGAATTGGAAGAGCATCAAGCGTCCAATGAAAGCTTCCATTTTCGTTCACTACGTTATTTTGTGTGAAATCTAACAGCGGATCCTCAAATCCATCAAAGAGCATTTCACTGGCTGTCTTTGTCACGATCAGCTCTTCGCCGACCTTGCGGAAAAAACTGTTGAGACCTGTCAATAACGCTACACTGTCCTCCACAGTAAAAGCCGCAGTCACAGGTAGAATATTGACAGTCGTAATGAGTTCGGATGGATCCTTCCCATTAGGATTTTCAGAATCCCAAACCCACCATCGCTCTTGAAAATAAGTCACAGTCATGTTATCATGGAATGTTATGTTCCTCTTTTCATGATACTCCTGGTAAATATAAGGGCCTACTTCATCTACAATAGGCGATGCCCCCTCATTACTAAATGCATCCGGATTCGTCAGATTAAAAAAGTAGGCTCTTAGCAGGATAGGGACAGGAGTAGTCCTCCAAATATCAAAAACTTCGGAACCTTCTTT
>13301 ENA|HAEX01013302|HAEX01013302.1 TSA: Proasellus grafi, contig c14737_g1_i1
GGGGGGGCAGAAGCCAGTCAGTTTTGAACGTGTTAAGAAGCTGTCAGTGAACGAACGAAGGAGTCATGAGAAAATTTAATTTTTTATATCCATCAGGTGTCTGCGGTGTTCTGTGTCTATTATGCGGCAGCTTCATTGGCATTTGTTATGATTCCTTCGTCAGCTCATTATTAGACCAGACAATGGTCATCAGAAACGGTACTGGAATTTATGAGCCATGGACTAAACCACCAGTTGTTCCATACCTAAAAGTTTATTTCTTCAATTTAACAAATGCTGAAGAATTTATGATGGGACAGAAGCCAATTTTTGAAGAAATCGGTCCTTATTCCTACAAACAAAGTTGGAGAAGAGTCAATATTGTCTTTCATGACAATGGCACTGTTTCTTATCAAACTCAGAAACATTTCTTCTTTGATAGAAGTAAATCAATCGGTTCGGAAGATGCTATAATTCAAACTCTCAATGTTCCTCTTAATGCGGCTGTTGATAAGGTGAAAAACATGGGCCACTTAGCTCATATGGCTCTTTCGTCCATGTTATCCATGATGAGCCAAACGACATTTGTTCAAAAATCTGTCAGAGAACTAATCTGGGGTTATCCTGATACTCTTCTCAGTGTGGGAAGCAGCCTCATGCCTAATATCCCAGTCAATGAGATGGGATTCTTCTATGGTAGAAATGGCTCCTTGGATGGTGTCATGAATGTCAACACTGGTGAAAATGGCTTTGAAGATTACATGCTTATTAACACATTCAACCACGCCAACAAGTTACCATACTGGAAAGCTCAAGAGTGTAATATGATAAATGGCTCTGATGGAACCTCGTTTCCCCCTCACATAAAGAAGCAGGAAACTCTCTACGCCTTTAATGAATATGTCTGTCGGTCTCTTCCTTTGGTTTACAACAGCACGATGGAAATATATGGCCTCAATGCATATAGATTTGTGCCTCACATTGATATGTTCGCAAGTGCTAAAGTCCGGCCTGAAAATGAATGTTTCTGCGTTGGTGGACCTCCATGCATTGGTGGTGGTGTATTTAACATCAATGCGTGCAAATATGGAACGCCAACTGTCATTTCTTTGCCTCATTTCCTTCATGCTGATGAAGAATATTTGAATAGCGTTGTTGGACTGAACCCCGACCCATCTAAACATGAGACGTTCATTGATGTGCAGCCAAAAATGGGAACAACATTAGGAGGCCAATTTAGGTTTCAAATCAATTTCAAGACATCCAAGTTAGAAAATGTTGAAGTTGTTGAAAACATGACAGAAATGGTGTTTCCAGTTATATGGTTTGACGAGGGAACCACTATATTACCAGACAGTGTTGTCAGTGGGCTAAGAACTACTCTAGTTCTACCTAACGACATAAAGCTTTTTCTTTTAGTTATCTTCTTTTCTTTTGGTGGTATGCTAACAGTTGGCTCTATTTTGGCATATTCCTTCCTGGAGCATAAGGACAAGGCTAAAGCAAACATGATCTGCAATATTCCAGCGTGTGTTCCATTAAGTTCTTCATTCTCCGATTCCGAAGAAATCGAATCTCTCACCACTGAAAAAATTCCACCCTGTAATCAATTACTACTGAAGTGAATTCATTGTAAGAACTAAACGAATATA
>16649 ENA|HAEX01016650|HAEX01016650.1 TSA: Proasellus grafi, contig c18431_g1_i1
[truncated: 205,226 more chars]
