# Supplementary material for: Comparative genomic analysis of innate immunity reveals novel and conserved components in crustacean food crop species
Source: BMC Genomics. 2017 May 18;18:389. doi: 10.1186/s12864-017-3769-4 (PMC5437397; doi:10.1186/s12864-017-3769-4)
Supplement: Supplementary file 24 — Fasta files of all sequences. (ZIP 3690 kb) [file 12864_2017_3769_MOESM25_ESM.zip › Additional file 12/9 ClipSP.txt]

>17 ENA|GAKD01000018|GAKD01000018.1 TSA: Melita plumulosa mira_c18 transcribed RNA sequence.
AATAAAAAATAATTAAAGCTAGAAGCCTGCTACTGTAGACTCTCGTGTCCCTCATTGGTCGGTCGCGTGGCTCCTCCCCCCTGCGGTCACCCGCTAACGTTGGTTAGGATCCAGGGCAGGAAGTACGCCACCTTGGAGTAGATGCCCGGGGAAACCCCTCTCGGCGCACCTGAAGCCCAGCGACACCACGCCCCGCAACACGTACTTGGTCTGGAACATGAACTGCTCCGGCGCCATCAGAGGCCCACCCGAATCACCCTGACAGGCGTCCTTGCCGCCAGCCGGCCAGCCAGCGCAGATGGTCCTCTCGTCGATCGTGAGCGAGCCAAACCGGGAGTAGTTCCTGGCGCACTGCTGGGTGTCGAATACGGTCACCTGGACGTCCCGCAGAACGTTGGAGGTGCGTTGGTTGAATCCGACGGCCCCCCAGCCGGCCACGAAGGGCATGGACCACACCGGCAGCGGGTTGGGGAAGTACTCGGGTAGCGGGAGACACGCGGGGGAGATGTGCTTCTTGAAGGTGACGTCTCGATTGAGCTCGAGGATGGCGATGTCGTTGCGGAACTGGTCGTTGTAACCCTCGTGGACGATCCTCCGCTGTATCTGGAAGTCCTCGTGCGCAGCTTCTGTCGTGATGGACAGGTCATGCTCCCCGAGCCTCACCATCCTCAGGCTGGGTTGCCCGTGCACGCAATGGGCTGCGGTGAGGACGTGTCGCCGGGTGATGAGGGCTCCCCCGCAGGAGAACCTCCGCTGGTTCGCCCCGTCCACGTACCCCAGGGCCGCCTGCCATGGCCACGCCCCCTGGTCAGCGATGCGGCCCCCACTATCCTGGGCAGCGAAACGTTCGAGTTGCCGCATTCCGTGATGCGGGGCACGATCTCGGGGCGAGGGGGCTCTGCTGACACCTCTGTCGATGCCGCTCCACTATCCGCTCCCTCCACCTCTGGAGACACTCCCGAGTTTCCCTCCGAAGCAGCCATGGGATTCAGACTGTCACTGGTATCCTCCCCTGGGGCTCCTGTTGCTAAGTCTGTAGACTCGCCGGATGATACGTCGGATGGTTCATCGGGTGTAGGTGGAGTTGTGGGAGGTGGAGTAGGTGGCACAGTCGTTG
>298 ENA|GAKD01000299|GAKD01000299.1 TSA: Melita plumulosa mira_c300 transcribed RNA sequence.
CAGTTTCTTAGTTATGTCATGGATTGAATATGTATTTAAAGTTAAAGCATAATATAGGTCAACTATTGTTAAATTATTGCTACTCGTGAATCAACGTGGCTAACAAAATGGCTGAAAAACACTGATGTGATTCAGTATTCAAACCGGTTGAATATAAAGACTTGCGCATATTGAACAACTATTTTAAATTATAATAAGCTCGTAAAACAATTATTATCTATGAATTTTTCTGAAACGACTCGACAAACAGTGAAAACCAAAGCTAACCCATTTAAACTGTGGACACACACTCTTATATAAATTCGAATAAAAATGATACCACCATAATTTAAATAACCCGCAATGTATTCATTCCAGAGTTTACGAAAGTTGTCATCGATAGCAGCGGAGAGTCATCAGTTGGAGGTCCATTAGGGGCAGGTCAGGCCGTCCTTGATACCTCTCTTGATCCAGTAGATATATTTGGTAACGCGGGCGTACACCCCGGGATAGTTTTCTTGGGCGCATCCTTCACCCCAGGACACCACTCCAATCAGTTCATGTCGTTGTTCAGCGTCCGCCCATACGAGAGGGCCTCCGGAATCCCCCTGGCAAGAGTCCACCCCCTCCTCTTCAGCGCACAGCATCTTCCCGGTGATATTGTTGGGATTATAGTCGGTTTCGTATTTGCAGTCTATGTATGGCATCACCTTTACTTCAACCTTTCTCGAAATGTTAGGGAAAGGTCCGGTTTCATTATATGTTGAACCCCAGCCGCTAACCGTAGCTCGATTGCCGTTGTAAGTGCGACTCCTTCTCGTTGGTAGACACACAGGCAGCAGGGTTGGCGAGAACTGAACTGGAGAGTCTAGTGTCAGTAGAGCGATGTCGTTATCATATCGTGCACGGAGGCGGTACTTGGAATGGTTCACGATCTTGATCACATTCTTCGTCACTACTTCTGTCTCCGATGTCTCGGACAAGTCATGTTCCCTTAGTCTCACCATCAGTTGTGACGCTGTCAAACCCTCAGTACAATGGGCAGCGGTCACCACGTGCCGGTCCGAGACGAGCGAACCCCCCGCAGATTCCAACAGTGCCATCGCTGATGAGATGGACCAGCCACGGGTACTCGTTGACGCCGACATCTTCACCGCCAACGATTCGCGCACCGGAGTATTTCTGGCCACAGGCGCACGTCCAGAATACTCTTTCTTCTGTCAGAGTGTTATCATCATCGAAATCTCCCTGGGCCGCCTGATGTCCCTCCTGCAAGAGTCCTC
>1014 ENA|GAKD01001015|GAKD01001015.1 TSA: Melita plumulosa mira_c1018 transcribed RNA sequence.
TTATCTATTATAAAATAGAAATGGTTACTTCATACACCATCATATAATTCTTATCTGAGACTAATAAGATAAAGCTTTAATAGCCCGACACGATGAGGAGCGCTGAAGGAGCAAACGTCGCGTCTATGACGTGATTGACCGGATCCAATCGACGTAATAGGGCACGTCGACGTAGATGCCGGGGATGCCTCGCTCTCCACAGCCCAGGCCCCAGCTGACCACCCCCGCAAGCTGGTACTCTCCAGAGCTGGCCTTGCAGACCAGAGGGCCGCCGCCGTCACCCCTGCAAGCGTCCTTGTTCTCCTCTCCGCCTGCGCACATCATGCCCTCGTGGAGGGAGTATCCGGTGCCAAGCCTGGTCCTCCTCAGGATGCTCTGACAGACGTCCCTCCTGACGACGGGCATCTCTGTCTCTTTAAGGATGGCCTGGAATTTACCGTCGTTGCCCCAGCTGTCCTTTCCCCATCCGGACACGCGGCAAACCCTTCCGGAGAAGTCGGTGTTGCCAGCGGGCAGACAGACGGGCGAGATGTGGGGGTACTTGTCGAAGACGATCCTCTCAGGGATACGCATCACCGAGATGTCGTTCTCGAGGTTGCCCTCGTAGAACTGTGGGTGGGTGAAAATCTGCTGAACGGGATACTCGACGTGTGGGTAAAACTCTGTCTTCTCCCTGACGTCCCACTCTCCGAGACGAACCTTGAGTGCGTTCACGTCCAAATCCTTGATGCAGTGAGCGGCGGTGATGAGGTGCTGGTCGTCGATGAGCGTCGCCCCGCATACGTAGACCATGTTATTGTCCTCCCTCCTCAGGATGGCGGCCTGCCAGGGGTACTCGCCGAAACTGGCCTGTCCAGCCGTCTCGGTCTTGGTCTTGATTCTGCCGTGGATGTTCTCGTCGTGGGAGATGCCGCAGACGGGGAGGGCGCGGGCGGGGTTGTACACGGGCCGCCTGCAGCAGACGGTGCCAGCCCTGCAGCCGCGAGCACCTGGTGTGTAACCGTTGAGCTGACGTCCTTGAACATCGCTGAAGTTCTCCGTCTCGTTGGCATCTCGCCTGCGCCTATGAAGGGCTGGTTCGGCCATCGTGTCATTCTCGACGTCATAAGTATCGTACTCATCATAGACGGGAGTGGTCTCGTCAAACTCAACATCGGTCTCGGTAACGAAATCGGTTTCGTTGGCGGCATCGAACTCAAAGGCGCGACTCCTCCTGGCGGAGGGAACCTCTGTGGTGGTGGTTGCGTTGGAGAACACGGAAGTCTTCTGGTTACGGGCGTCGATGACTCCGCTCAGGTCTCGGTAAGGAAGAACAATGTTATCGGGTGAGCAGAACTGCTCAGAGATGCAGTGGCAGTCTGACCGGTAGATAGTTCGGGCAGCTGACGACAGTTGGTTCTGGCTAATAATGTCTTCAATGGTCATTGAAGGCTTGAATCCGAACTCTGTGTGGGGAGCTCTGAAGTTATTGTTCTGGAATCCATGAACTTGACCCTGAGTATTTTGGCTCTCATGGATGAAGGCGGTGTGAGAAGAGAAGCCATCGCCGTGGCTGTGGGACGAGTGATCATGATTGTTGTGACTCTTGTTGTTGTCGAATGGGTTTCGCTGAGGTCTGTTGTTCTGTCCGATGTTCTGAGTTCCGGACGATCCGAAAAGAGGACCAGTTGAACTTGAGGCAAATCCGCTACCTGAGCTGAAAGAATCACTAGACGGAGGGATGACACCTGCACCGTCATGGTACTGATTTCTTGTGGAAGTGGTTATCGTATCCGCCACCAGAACCATAACTGCTACCACTGTAGCCCTCGTCACCAGGCTTTATGACCTGTGCGCCGTGGTAGACGTGGGTCGTGTGAGTGGATGTGCTGCACTTTGGTAGCGTCGACAGGGCCAACTTTCTGGGCGTAGACGGTGGAGATTTTGGGTAGGGGCATAGGCCACGTTGGGCTTCACTGGCTTGATGACTAGGAGGCACTGTAGCTGGACTCTACGTATGCTGGCTTAGTGATGCCCCAA
>1210 ENA|GAKD01001211|GAKD01001211.1 TSA: Melita plumulosa mira_c1215 transcribed RNA sequence.
GCTCTTCAAGAGGCAGACCAACTCCTTCGTCAGAGCTCAATCGCGTCGCTTCACCACCGGCTACCCGCCCAGCACGGACGGCTGCCTGAGAGGGGACGTCTGCTGCCGCCAGCACAGCCGGTCTGACCGCAGCGGGGGAGCCACTCGCTGCGGCCGCCGCAACTCCGCCAACATCGTGGGGCGCGTCAAGACACCGTACTACGAGGACGGCGATACGGAGTTCGCAGAGTACCCGTGGCAAGCCGCCATCCTGAAGAAGGAGCGTTCAGACATGGTGTACGTGTGTGGGGCGACGCTCATTGACGACAGACACGTCATCACCGCCGCTCACTGCGTCTACAAACTGAAGGGGTACGACCTGCAAGTACGACTGGGCGAGTGGGACGTGAAGCACGAGGACGAGTATTACCCCAACGTGGACTTTGACGTGATCGAGCTGATCCTGCACCCGGCCTACTACCCTGCCATGCTGCACAACGACATCGCCATCCTCAGGCTCGACAAGACTGTGGACTTCAGCAGAAACCCCCACATCTCCCCCGTGTGCCTGCCTCCCTCACGTGCTCGGTACGATGGTGAGACCTGCACAGTAACCGGTTGGGGAAGGACGCGTTCGGCAGCTCGGGTAACTTCCAGCAGGTGCTGAAGAAGGTGGACGTGCCGTTCATGCGCAAGAGCAGGTGTGAGGACTCGCTAAGGAGGACCAGACTGGGCAGAAGCTACAGCCTGCATGAGGGCATGAGCTGCGCGGGAGGCGAAGAGGGCAAGGACGCGTGCAAGGGCGACGGTGGCGGCCCCCTGGTGTGCAGAAACAGCAAGGGAGAATTCGAGCTGGCCGGAATCGTGTCCTGGGGCATCGGGTGCGGTGAGAGAGGCGTGCCGGGAGTCTACGTGGACGTGCCGCACTACGTCGACTGGATAAAGGACATCGCTAGAATATAGACATCCCTCTACATCCGACAGTGCTGTGATACTCGGGAGGGTTTCGAAACCGGAACCCAAATACAGCGATCGAATGGTTGGGCGACAGTCGCCGCGTGGTTGTGCAATCGTCGCCCCTCATTCGATACAAGTCATCACGTGAAAGTAAAATGATCGAAAAATGTGGTAAAATTTGATCAACATGCCCGACCCACAATCAGAATTTAGCCCGAACGAAACATTTTTGAAACCGGTAGTGAAATCGACTGATTCAACAATTCAACCGAGAGTGACATTTAGCCACAATTTTTGACAAATTTCGACCAGTAACGATTAGAGAACACTCGAACGATTACTCTATCCATTTGTTACGATTAGGAGCCTGTTTCATTCCCTCAGGACTTCTGATCAGAAACCAACATACAGTAAAAATGTAGGTCTCAAGATGAGGAATGAGTATACAAGAAGCGATTTTTAGCATTTGAATACCTTAATAATAATTTTAAAAAATCAGTTAAGTATTTTGCTTCAATTTTGATATACGTAGTTTATATTTTTGTTGAATACTGTTACCGTTAGATATTTATATAATGTTATCTGATCTTTAATAACAAATAGGTTGTTGTTTTATTTCGGTCCGAGCTTCAAAAAACTGTTTATAGCAATGAGTCTGCGGCCGTCTATGGTGATGGCAGCAGCGACTTGTAGTCAATATTTGATGCTCTGTTTGCCAAATACTTGTGTTTGTCTCTGCCCTAAACCTACGTGTGCAATAACACCTATGTGCCTGTATGCGTGCAATAATACGTGTGTGTATGTGTGTAATAATAGTTTATTATAATACCTACGTGTGTGTCAGTTTGTAAGTATAATTATACTAACTTATTGATAGGTGCACGTGGTACAATATGAGCA
>1584 ENA|GAKD01001585|GAKD01001585.1 TSA: Melita plumulosa mira_c1589 transcribed RNA sequence.
AATAGGGTCTCAACATCCTATTAAAACTGTACAGGCTTCAACTGCATCCTATTCTGAAGTAAAATCTAAACTATTCTTAAAATCTTCCATAAGACAGACAAAATTAGCAGTAAATTCTGCATGCTTGGACTCGTCAAGTCGATGAACTTCAATCTTGTAGAGACTATATAAAGAATATTTATTGAACGTATTGCACGATATCGATGAATCGCGGTCGTGGTGAGATTAGTCTAATCTGAATCACCGGAAAGTCAGTCTACAGCTTCAGACTGATATATGGCCCCATATCCAGTCTACGTACGAGGAGACCCTCGTATAGACCCCGGGACTGTTCATATGCGCGCAGTTCACGCCCCAGGAGATAATACCGGCAAGCTGCCAGACCGTACCTCGCCTGACTACCAGAGGGCCGCCTGAATCACCGTTGCAAGCGTCTGTTTTCTTTCCATCCTTTATGCCGCAGAGATGAAATGGATAAATTTCCACACCAAAGCCTCCGCTAGCAAACAACTGCCGGCATTTTTCGTTCGTAATGACAGGAATGGTGGACTTCATGAGTACTGTGGAACGGTCTGAGGTATCTGTTGATGTAACTCCCCAACCTGTTATTGTGCCATTTTCACCACTAAAGTCTGAGCGTTTATCGGGTAAACAAACTGGTAGAATATTCTGCGTGTAGTCCACATATCTGGTCAGCCTGACTAGCGCCAAGTCATTTTGGTAATAGCGGGCGGTGAAATTAGGATGGATAACTATCTTCATCACCTCGAAGTCTGAATGTGGTAAAACTTCCTTATTTGACGCCAAGTCCAATTCACCAAGTCTTACAGTAACGTCCTTCATTGCGACCTTGAGAACGCAGTGAGCGGCAGTGACCACCCAGTGGTGGTTTAAAAGAGTTCCACCGCAACTGTGGACCTTTTTGAACATCAGAGAAGCCTGCCAAGGCCACTCCGCTTCCTCTGCCGCCGTGCCGCCTATAATACGGCCTGACCCGAAGCCGACAGGCCGCCCACAGATTGGAGAGTCTAAGTT
>7027 ENA|GAKD01007028|GAKD01007028.1 TSA: Melita plumulosa mira_rep_c7248 transcribed RNA sequence.
TATTTTTATTGTTGCTTGATAGGTTTGAATTGGTTAATATCCTTCTTAGGGATCAACAACGATTCCAGTGTGAGACTCGATCCAGTCAAGGTAGTGCTCGACGCGAGTGAAAGCGTCAGGGGCGCCTGACTCGCAGCCAGCAGAGGATCCGAATGAGGTGATACCACGAGTGGTGTATTTGCCGCCGTCCATGAAGTTCAGAGGTCCGCCAGAATCTCCGTTGCAGGTTCCGTGGCCTCCAATAGAGTCGATGCAGACAATATCTCCATTGATGATAGTATCACCGTAGTAGTCAGCACACACTTGGTTGCTGGTAACGGAGACTGTCACTTGGTTCAGGGTGTCACTCACACCTCCGATGCCATCATGAGTCTTGCCCCATCCGGTTGCGGTAACTTCGTCACCGGCCATCAGGTCGGGAGTGCTGTAGGTTGGCAGACACACTGGCTGGATGGCATCTGTGAAAGTGATTGGCGAGATACGAATAAGGGCGATATCCTGGTGAATGATAAGGGGCTGCCAGTTCTCATGCGTGAAGAAATCAGTGGAGATAGTGGATACTTGAGTAGCTTCAATAGCCGTCAAGTCGTGGGCTCCAGCAACCACTCTGACCTCCCGGGCGCCGTCCATGCAGTGAGCGGCTGTCAGCACCCACTCGTCGCTGATCAAAGAACCGCCGCAGAAGTAGGTGGCGTCAATGTACAGGGCCACCTGCCAGGGCCAGTCGTGGGGTGTGGCCTCAGTGCCTCCCACAATGCGGCTGCTGTCAGCAGGGACGGGACCACATCCGGCAACAGCCTTGTATCCAGGGATGCGCACTTGGGGCTTGAAGTATCGTGGCTGTGGCTCCGAGGGCAGGCCGAGTGTGTTGGGGGTGACGGTCACCCTCTTGTGGATGTA
>7064 ENA|GAKD01007065|GAKD01007065.1 TSA: Melita plumulosa mira_rep_c7285 transcribed RNA sequence.
CCCTTCCCCCTTTTTTTTTTTTTGTATATTACTTCATTTTATTCTTTCGAAAAATCCATTCCATATCCACTTAAGCGTTAGCCTCAATCCAGTCAACGAAGTAAGCAACTTCAGTGTAGACTCCAGGGTATCCAGCCTGAGCGCAACCTCTGCCCCACGACACGACACCGCAGAGGTAAGTTCCGCCGGAACCTTCGCAGACCATGGGTCCTCCAGAGTCTCCCTGGCAGGAGTCCATGCCACCCTCATCCAAACCGGCACAGATCATTGAATCGGCAACAGCAAGCTGTCCATAGGAATCTCTGCAGGAAGCGTCACTCACAATGGGGACAGTAACCTTCTGAAGGATGTCGGCAGCATTGCCTCCCTGGCTTGTAGCGCCCCAGCCGGTGATTGTTGCGTCTCCGGTGGAGTCTTGTCCTTGTGATGGCATGCCGACAGCGCCGACGGCACTACCGAACATCAGGCTGCTCTCCAGACCAAGCAGGGAAATATCGTTGTAGAAAGTGGCGCTGTTGTAGTCCTCGTGTTCGACGATTCTGTTCAGCATGATTGCCTGCTCAGTGCCGTCGTCGACCGTCATGTCGTATTCACCAGCGACAATCCTGAGTCCAGCGCCACCGGGATCATCTCCATGGACGCAGTGGGCGGCGCAGATGATGGTATTCTCGTTGTAGACGGTACCTCCGCAGAAGTGGAACCAGCCACCAATGAAAGGTTCCTGGAAGCTGACTTGCCACGGGAACTCACCAGGGGCGGCATCAGTGCCTCCAACGATCTCGCTGCGACCACGGTGGTAGCGCGGCCTCAGACGAGGGGCAGCAAAAGCTGTTGCGGCGAGC
>7085 ENA|GAKD01007086|GAKD01007086.1 TSA: Melita plumulosa mira_rep_c7306 transcribed RNA sequence.
CCTCATCCTGCTGTTTGCAGCTGCAGCCAATGGTTTCAACATCAACCTCGGCTGTAAATGCGGCGACAAAACCTTCACTGGGAGGATCGTTGGCGGCGGGCCGGCAACCACCAACGAGTGGCCCTGGATGGCTGCCCTCATGTATGGAGAGAGCCAGTTCTGCGGAGGCTCCCTCATCAACGACCGCTACATCCTGACGGCCGCTCACTGCGTCGAGGGAATGACTGCCAGTAGTGAATTCAACGTTCGTCTTGCTGAACACAAATTGTCGAATCCGTCAGAGACGCAAATGGTGGAGAGAAATGTTGCGGAAATCACCGTGCACGAAAATTACAAACCTGGTACTGAGGAGAATGACATCGCTCTCCTGAGGCTGGACTCCCCTGTGCAGTACAAGACAGGAATTTTCCCAGTTTGTTTGGGTTTGGAAGCCCCAACTTACGCCAACAGGGTAGCAACCGTCACAGGATGGGGCACCACTTCATCTGGTGGATCTCCCTCTGATGTTCTCAAAGAAGTCCAAGTCAACGTGCTGAACAACGCTGATTGTTCGGCGAAATACGGAAGTGGAATGATTATCGACACAATGATCTGTGCTGGTTCCCCAGGTTTGGATTCTTGCCAGGGAGATTCTGGTGGCCCTCTTGTCTTCGAAAATGGTGGCGGATACTTCAACCAGATCGGAGTGGTGAGCTGGGGAAGCGGTTGCGGAGGAAGTCACCCCGGGGTCTACACGAGAGTCGGTTCCTACAGGAACTGGATCGAGTCGCAGACCACCGATGCGACCTACTGCACGGGCTCTGGGATGGTGTAAAGAAAAGAGCGAAACCCAACGGAAAACGACATGACTCTCTGTTTATTCAATCTTATTGATTCATTGCCAGCTTAAAATAAACATTATGCTTATATACTGGATTTCACTCACATTGCCTATTTTATTTAGTTGTATTACTTCGATT
>7338 ENA|GAKD01007339|GAKD01007339.1 TSA: Melita plumulosa mira_rep_c7561 transcribed RNA sequence.
ATTGTTGTATGAGCTTGTGGGATCAGAGCATTCAGGGGTCCACAGCGATTCCGGTGTGACTCTCGATCCAGTCGAGGTAATGGGTGACGCGGGAGAAGCCGTGGGGTCCTCCTGACTCGCAGCCAGCAGAGGACACGAAGGAGGTGACTCCGCGGGTGGTGTAGCGACCGCCGTCCACGTAGTTCAAGGGTCCACCAGAGTCTCCACTGCAAACTCCTTGGCCTCCAGCTGAGTTCAAGCAAACAATGTCATCTGTGATGGTCGATCCGTAGTAGTCGATACATTCTTGTTGGTCCAGAATTGGCACAGTCACTTGGTTGAGAGTATTACTGACGCCTCCAGCAGAATCGCTTGTTTTGCCCCATCCGGTCGGTGTGACCATTTCTCCGGTCTGCAGGTCGGGAGTGCTGTAGGCGGGCAGGCACACTGGTTGAATTTCAGGTGTAAGAGTGAGGGGAGTGAGCTTGATGAGGGAAAGATCGTTCCTGAGTAGAAGGCTGCCCCACTCCTCATGGACCACGTAGGTAGTGGAGATTTGGCTCACTTGAGAAGCCTCTGACTGGCTCAAGTCGTGGGCCCCGGCAACTACTCTGACTTCAAAGGCTCCGTCCATGCAGTGAGCGGCTGTCAGCACCCACTCGTCGCTGATCAAAGAACCGCCGCAGAAGTAGGTGGCGTCAATGTACAGGGCCACCTGCCAGGGCCAGTCGTGGGGTGTGGCCTCAGTGCCTCCCACAATGCGGGTACTCTCCTTGGGCATGGGGCCACATCCGGGGACGGCCTTTGCTCCAGGAATGCGGACCTTTGGGTGGAAGTAGCGAGGTTGTGGCTCGGACGGCAGGCCCAATTTGTTGGGAGTGACCTCAACCATCTTGGGGATGTAGTCCTT
>7535 ENA|GAKD01007536|GAKD01007536.1 TSA: Melita plumulosa mira_rep_c7762 transcribed RNA sequence.
GCACCCAGTGCACGCACATGGAGGACGCGTCCGTCACCTGCTACACCGACAACCGCGCTCGGACCCATGACCTGATGGCCGTGTCGTCGCGCCTGCCCGCCTCCTGCGGCCGCCAGACCCCCGCTGGGGCGATATTCACCCAGAATCTGGCCAAGATCGTGGGGGGCCGCATCACCGCTCCCCGTGCCACCCCCTGGTCGGTCTCCCTCATGATCCGCGAAGGGACGAAGCTGAAGCACAACTGCGGCGGTGTGGTGATCTCCGACGAGCTCGTCCTGACGGCGGCTCACTGCTTCAAGAAGCACCCTAAGCAGAGCTACGTGATCAGGGTGGGGGAGCACGACCTGCTCGCTCACGACCCTGGCCAGGAGGATTACCTGATCGACAAGCTGTGGGTGCACGACGAGTTCGACACAAACGTTGAGTTCAATAACGATATTGCGGTGCTGAAAGTCATGAAGAAGAAGGGTCGAGGTCTCGTAATCGGTAACGGCGCCGTCGAGCCGGTCTGCCTCCCCGACGCCGAGGTGACCAACTCTAACCTCAAGGACTGCATCATCACGGGCTGGGGGACGCTCAGCGAGAACGCGCCCGCCGTGCCTCAGCGCCTTCCCCGCGCGGGTTCGGTGAGAGTCTATGACATGTCGGTGTGCACCACCCCTACGGGATACGGCAAGTTCGAGGTGACCTCAGGGATGGTGCACACCGACATGTCATAGACTCTCACCGATCCCGCGCGGGGAAGA
>7991 ENA|GAKD01007992|GAKD01007992.1 TSA: Melita plumulosa mira_rep_c8229 transcribed RNA sequence.
CATCAAGGACAGGTCACGCCGCCCCTAATTCTTCTCTTGATCCACCTTATATATTGGGTGACTCGAGCGAACACCGACAGAGTGTCACCGTGGGCGCAAATTGGGCCACCGAACGACACCACGCCGATCAATTCATGCCTCTGATTGGCGTCGGCCCACACGAGTGGACCCCCGGAGTCCCCTTGACAGGAGCCCAGGCCGTCCGAGCCCGCGCACAGCATCTTCTTGGTGATCTGGCTGCTGCCCCAAGCCAGATTGTTCCTGCACGCTCTGAGCGACAGCACCTTAACTTCAACCTCTTGCAGAACGTCAGCTAGCGGCTGCCCGGTGCCAAGTTTCCCCCAGCCTGTAATCACAGCTTGCTCGCCGCTGTACATCCGTCGCCTGTTCGTCGGCAGGCACACAGGCAGCAGGGTTGGCGAGAACTGCACAGGCGAGTGGAGCGTCAGAATAGAGATGTCGTTATTGACGGTTTGGCTGTCGTAGTTAGCATGCTGCGCTACCCTGATCGCCCTCCTCGTCACCAGAGCGGTCTCCGATGGCGTCGACCGGACGTGGTCCATCAATGTCACAGTTATTGACGTCGCGCCCTGGGTGCAGTGGGCAGCGGTCACCACGTGTCTGTCCGTGACGAGCGATCCCCCGCAGAAAAAGTTGCCCTCGCTCGTCGCGATGAGGAGATGGACCTGCCAGGGGTACTCGTTAACGCCGGTGTCATGGCCGCCAACGATCCTCGCGCCGGTGTACTTCTGTCCACAGGCGCACGTCGGGTCTTGGTACATAGTTATATTTTCATTTTCTTCATCCAGAGTGATATCATCATCAAAATCGTCTCCCCATTCCTCCAGCAACAGTCTTCTCCCCGACTGCGGGACTGGAGCAATGGTGCTTGCTAACGCCGTCTCGCCCAGGAGCGCCGCCGACAGCAGCAAGATTAGGTATGGAGTCATCCTCGTAGAAACTTTTGTTGGAGTAATTGATATTTGAGTATAACCCTTTTTAAATATCTTTTTGAAAATCTGCTGATATTTCGTACAGTATCTCCTTATATGCAGTGAAGCTACCAACAGGAACACAGCTCTGCTACCCCCTTGTGTTCCTCCTGCACCATACTGTGCTCCTCCTGCACCATACGGTGCTCCTCCTGCACCATAATGTGCTCCTCCTG
>9117 ENA|GAKD01009118|GAKD01009118.1 TSA: Melita plumulosa mira_rep_c9401 transcribed RNA sequence.
AAATAATATGCATTATACATCATTGCTTTTTGCTTGATAACAAAAGATAGAGTGTCTACAAACCAACTGTTAACTGCAACAGTTTATGGTAAATTCTGAACAGTAAAAGCTATAAAATTGTACACAAATATAACTTGTGCAGCAGCGAAGTTTCTTTACGGATAAATTAGGCAAGAGTTTTCAACATTGAAGTAAGAAACTGTTCCGAGAAATAATTGCACACAGGTTCATGTCAAGCACTTGTTAAGATGTCTTACTCGAAATCCAATCAAGATATCTGTCAACTCTAGTGTAAACTCCAGGATTTTCTGCCTTCGCGCACTCAATGCCCCAAGAGACAACTCCTATTACATACCAAGTTCTTTGGGGAAGGAACTGCGTCTGAAGAGGACCTCCAGAGTCTCCCTGACATGAATCCTTTCCACCGGAGCGCAGACCAGCGCACATCATGTTAGGAAAAACTTTATCAGGATAAGCCTCAGAACACTGACTCTGGGGCCAGACGGGAATCTGCACCTCCAGCAGTGTGTTCGAAACAGGACCTCCAAATGCAGTGGTGCCCCAACCAATAACAACAGAGTTGAGGTTGTCAAGAGTGACTCCTGGTGGAGGAAGACAGGCCGGCTGCACAAACTGGTTGAAGGTGATGGGCGTGGCCAGCCGGAGAATGGCAATATCGTTCTCTTGATTCTTGGAGTTGTAGTTTTCGTGAGCAATAACGGTCTGGACGTTGTGGTCTGCGTGAGCCCCGTCGTTAGTTGCTTGACGGTTGTACTCTCCCACTCGGACTCTAATGTCGTTTGCGCTAAACTGATGGACGCAGTGAGCGGCGGTCAGGATGTTGAATCTGTCTATGACTGTGCCGCCGCAGTAGTTGGTGCTGGTGGCGGCCATAAGCAGCATGGCGATCCATCGCCAGGCTTTCGGGTCGGAGGGGACGCCGCCGACAATGCGCACGTTCTCCTTGATATTCCTTTGTGGGTTGTCTCCACAACGGTTAATCGCCGAGGAAGGAGGCGGTGGAGTACCAGCTCCTCCTCCACCTCCACCGCCGCCGCCGGTGCCTGTGAACTGGCAAGCGTTCCCGTTGACGAGTGTGTACCCTGGCTGACACTGGCATGCGAAGGACCCCGCCTGGTTGACGCAAGTCTGCTGGCAGCCTCCATTACTGAATTGGCACTCGTTGACGTCTATGCACGAAAATCCGTCTTGCCCAATTTGGAAACCACGACTACAACTGCA
>9487 ENA|GAKD01009488|GAKD01009488.1 TSA: Melita plumulosa mira_rep_c9794 transcribed RNA sequence.
TAGGGCCTCGATATGGTCAGATTCTCAAATTTCAAATGTTCTATAAACTGAAATAGTAAAATATTTTCGATGTCACCATAATTTTATTGACCCGTCCATCTAATGAATCCGTAGTCCATCGTTTAAGTGTTTCCGAAAGAGTTCCTGGCCAGCGACAGCAGCAAAGCAGTTGTCCTCAGCTGAGGGAGGTCAACCCATCAAGGACAGGTCACACCACCCCTAATTCTTCTCTTGATCCACCTTATATATTGGGTGACTCGCGCGAACACCGACAGAGTGTCACCGTGGGCGCAAATTGGCCCACCGAACGACACCACGCCGATCAATTCATGCCTCTGATTGGCGTCGGCCCACACGAGTGGACCCCCGGAGTCCCCTTGACAGGAGCCCAGGCCGTCCGAGCCCGCGCACAGCATCTTCTTGGTGATCTGGCTGCTGCCCCAAGCCAGATTGTTCCTGCACGCTCTGAGCGACAGCACCTCAACTTGAACCTCTTGCAGAACGTCAGCTAGCGGCTGCCCGGTGCCAAGTTTCCCCCAGCCTGTGATCACAGCTTGCTCGCCGCTGTACATCCGTCGCCTGTTCGTCGGCAGGCACACAGGCAGCAGGGTTGGCGAGAACTGTACAGGCGAGTCCAGCGTCAGAATAGAGATGTCGTTATTGACGGTTTGGCTGTCGTAGTTTGCATGCTGCGCTACCCTGGCCGCCATCCTCGTCACCAGAGCGGTCTCCGATGGCGTCGACCGGACGTGGTCCATCAAAGTCACAGTTATTGACGTCGCGCCCTGGGTGCAGTGGGCAGCGGTCACCACGTGTCTGTCCGTGACGAGCGATCCCCCGCAGAAAAAGTTGCCCTCGCTCGTCGCGATGAGGAGATGGACCTGCCAGGGGTACTCGTTAACGCCGGTGTCATGGCCGCCAACGATCCTCGCGCCGGTGTACTTC
>10979 ENA|GAKD01010980|GAKD01010980.1 TSA: Melita plumulosa mira_rep_c11407 transcribed RNA sequence.
ACTGAGAGCAATAACAGGTCTGTGATGCCCTTAGATGCCCTGGGCCGCACGCGCGCTACAATGCCGGACGCAGCAGGCGTTTTCCCTACTCCGAGAGGAGCGGGCAACCCTCTGAAAGTCCTCACTCGGTTATGCATATCTCTTTACGTGGGGTGCGCGTGCCTCACGGTGCGTGCGCCCCACTCGGCGTGCTAGGGCCTGGGGCTTGCAATTCTTTCCCACAAACGAGGAATGCCTAGTAGCGGCGAGTCACTGAGCTTGCCACGGCTTAGTCCCTGCCCTAGCTCTTTTCTTTACACCATCCCAGAGCCCGTGCAGTAGGTCGCATCGGTGGTCTGCGACTCGATCCAGTTCCTGTAGGAACCGACTCTCGTGTAGACCCCGGGGTGACTTCCTCCGCAACCGCTTCCCCAGCTCACAACTCCGATCTGGTTGAAGTATCCGCCGCCATTTTCGAAGACAAGAGGGCCACCGGAATCTCCCTGGCAAGAATCCAAACCTGGGGAACCAGCACAGATCATCGTGTCGATAATCGTTCCACTTCCGTATTTCGCCGAACAATCAGCGTTGTTCAGGACGTTGACTTGGACTTCTTTGAGAACATCAGAGGGAGATCCACCAGATGAAGTGGTTCCCCATCCTGTGACGGTTGCTACTCTGTTGGCGTAAGTTGGGGCTTCCAAACCCAAGCAAACTGGGAAAATTCCTGTCTTGTACTGCACAGGAGAGGCCAGCCTCAGGAGAGCGATGTCATTCTCCTCAGTACCAGGTTGGTAATTTTCGTGCACGATGATTTCCGCAACATTTCTCTCCACCATTTGCGTCTCTGACGGATTCGACAATTTGTGTTCAGCAAGACGAACGTTGAATTCACTACTGGCAGTCATTCCCTCGACGCAGTGAGCGGCCGTCAGGATGTAGCGGTCGTTGATGAGAGATCCTCCGCAGAACTGGCTATCTCCCCACATGAGGGCGGTCATCCAGGGCCACTCGTTGGTGGTGGCCGGCCCTCCGCCAACGATCCTCCCAGTGAAGGTTTTGTCGCCGCACTTACAGCCGAGGTTGATGTTGAAACCATTTGCTGCAGCTGCGAACAGCAGGATGAGGAAGGG
>12428 ENA|GAKD01012429|GAKD01012429.1 TSA: Melita plumulosa mira_rep_c12931 transcribed RNA sequence.
TATTTTATTGTTGCTTGATAGATATGAATTGGTTTAACATCCATCTTAGGGATCAACAACGATTCCAGTGTGTGACTCGATCCAGTCAAGGTAGTGCTCGACGCGAGTGAAAGCGTCAGGGGCGCCTGACTCGCAGCCAGCAGAGGATCCGAATGAGGTGATACCACGAGTGGTGTATTTGCCGCCGTCCATGAAGTTCAGTGGTCCGCCAGAATCTCCGTTGCAGGTTCCGTGGCCTCCAGTAGAGTCGATGCAGACAATATCTCCATTGACGATAGTATCACCGTAGTAGTCAGCACACACTTGGTTGCTGGTAACGGAGACTGTCACTTGGTTCAGGGTGTCACTAACACCTCCGATGCCATCATGAGTCTTGCCCCATCCGGTTGCGGTAACTACGTCACCGGCCATCAGGTCGGGAGTGCTGTAGGTTGGCAGACACACAGGCTGGATGGCATCTGTGAAAGTGATTGGCGCAATACGAATAAGGGCGATATCCTGGTGAATGATAAGGGGCTGCCAGTTCTCATGCGTGAAGAAATCAGTGGAGATAGTGGATACTTGAGTAGCTTCAATAGTCGTCAAGTCGTGGGCTCCAGCAACCACTCTGACCTCGCGGGCGCCGTCCATGCAGTGAGCGGCTGTCAGCACCCACTCGTCGCTGATCAAAGAACCGCCACAGAAGTAGGTGGCGTCAATGTACAGGGCCACCTGCCAGGGCCAGTCGTGGGGTGTGGCCTCAGTGCCTCCCACAATGCGGCTGCTGTCAGCAGGGACGGGACCACATCCGGCAACAGCCTTGTATCCAGGGATCCGCACTTGGGGCTTGAAGTATCGTGGCTGTGGCTCCGAGGGTAGGCCGAGTGTGTTGGGGGTGACCGTCACCCTCTTGTGGATGTACCTCTTAGGGTCATTCTCAGAGATGCGGAATCCCGCAGCAGAAATGACTGCAATACAAGCAATAATAAGGGCTGTCCTCATTGTGATGTCTGCCA
>12972 ENA|GAKD01012973|GAKD01012973.1 TSA: Melita plumulosa mira_rep_c13492 transcribed RNA sequence.
GTCCCTGCTGACAGCAGCCGCATTGTGGGAGGCACTGAGGCCACACCCCACGACTGGCCCTGGCAGGTGGCCCTGTACATTGACGCCACCTACTTCTGCGGCGGTTCTTTGATCAGCGACGAGTGGGTGCTGACAGCCGCTCACTGCATGGACGGCGCCCGGGAGGTCAGAGTGGTTGCTGGAGCCCACGACTTGACGGCTATTGAAGCTACTCAAGTATCCACTATCTCCACTGATTTCTTCACGCATGAGAACTGGCAGCCCCTTGTCATTCACCAGGATATCGCCCTTATTCGTATCTCGCCAATCACTTTCACAGATGCCATCCAGCCTGTGTGTCTGCCAACGTACAGCACTCCCGACCTGATGGCCGGTGACGTAGTTACCGCAACCGGATGGGGCAAGACTCATGATGGCATCGGAGGTGTGAGCGACACCCTGAACCAAGTGACAGTCTCCGTTACCAGCAACCAAGTGTGTGCTGACTACTACGGTGATACTATCATCAATGGAGATATTGTCTGCATCGACTCTATTGGAGGCCACGGAACCTGCAACGGAGATTCCGGCGGACCACTGAACTTCATGGACGGAGGCAAATACACCACTCGTGGTATCACCTCATTCGGATCCTCTGCTGGCTGCGAGTCAGGCGCCCCTGACGCTTTCACTCGCGTCGAGCACTACCTTGACTGGATCGAGTCTCACACTGGAATCGTTGTTGATCCCTAAGATGGATGTTAACCAATTCAAACCTATCAAGCAACAATAAAAATA
>13142 ENA|GAKD01013143|GAKD01013143.1 TSA: Melita plumulosa mira_rep_c13662 transcribed RNA sequence.
ATTGGTTTAACATCCATCTTAGGGATCAACAACGATTCCAGTGTGTGACTCGATCCTAGTTCTAAGGTTAGTTGTCTTCGTACGTCGTAGTTGTAAAGTCTTTCTAGGGGGTCGCCTTGACTTCGCAGTCCAGCTAGAGGATCCGAATGAGGTGATACCACGAGTGGTGTATTTGCCGCCGTCATGAAGTTCAGTGGTCCGCCAGAATCTCCGTTGCAGGTTCCGTGGCCTCCAGTAGAGTCGATGCAGACAATATCTCCATTGACGATAGTATCACCGTAGTAGTCAGCACACACTTGGTTGCTGGTAACGGAGACTGTCACTTGGTTCAGGGTGTCACTAACACCTCCGATGCCATCATGAGTCTTGCCCCATCCGGTTGCGGTAACTACGTCACCGGCCATCAGGTCGGGAGTGCTGTAGGTTGGCAGACACACAGGCTGGATGGCATCTGTGAAAGTGATTGGCGAGATACGAATAAGGGCGATATCCTGGTGAATGATAAGGGGCTGCCAGTTCTCATGCGTGAAGAAATCAGTAGAGATAGTGGATACTTGAGTAGCTTCAATAGCCGTCAAGTCGTGGGCTCCAGCAACCACTCTGACCTCCCGGGCGCCGTCCATGCAGTGAGCGGCTGTCAGCACCCACTCGTCGCTGATCAAAGAACCGCCGCAGAAGTAGGTGGCGTCAATGTACAGGGCCACCTGCCAGGGCCAGTCGTGGGGTGTGGCCTCAGTGCCTCCCACAATGCGGCTGCTGTCAGCAGGTGGCCCTGTACATTGACGCCACCTACTTCTGCGGCGG
>16193 ENA|GAKD01016194|GAKD01016194.1 TSA: Melita plumulosa mira_rep_c16774 transcribed RNA sequence.
CTGCCCCTCGTCTGAGGCCGCGCTACCACCGTGGTCGCAGCGAGATCGTTGGAGGCACTGATGCCGCCCCTGGTGAGTTCCCGTGGCAAGTCAGCTTCCAGGAACCTTTCATTGGTGGCTGGTTCCACTTCTGCGGAGGTACCGTCTACAACGAGAATACCATCATCTGCGCCGCCCACTGCGTCCATGGAGATGATCCCGGTGGCGCTGGACTCAGGATTGTCGCTGGTGAATACGACATGACGGTCGACGAAGGCACTGAGCAGGCAATCATGCTGAACAGAATCGTCGAACACGAGGACTACAACAGCGCCACTTTCTATAACGATATTTCCCTGCTTGGTCTGGAGAGCAGCCTGATGTTCGGTAGTGCCGTCGGCGCTGTCGGCATGCCATCACAAGGACAAGACTCCACCGGAGACGCAACAATCACCGGCTGGGGCGCTACAAGCCAGGGAGGCAATGCTGCCGACATCCTTCAGAAGGTTACTGTCCCCATTGTGAGTGACGCTTCCTGCAGAGATTCCTACGGACAGCTTGCTGTTG
>18725 ENA|GAKD01018726|GAKD01018726.1 TSA: Melita plumulosa mira_c19377 transcribed RNA sequence.
TTACTTTACTTTCCTTTTTCCCTTTTTTTTCCTTTTTTTTCTTTTTTTTNTTTTTTTNTTTTTTTTTTGTTTACTTTTCAGGAAAGTAAATAAACTTGAAATACGTAATACAGTCTGCCAGACGTCAAACTTCCTGCTCGCACCACAGATAGGTTTACAAAATGACAAATTTAGTGGTCTGAACAACTAAAAATCTTTCAATTTCTAAGTTGCGTCTCTGTTTAAATGAGCGAGTGATATGTTCATCCTATAGCTAGACTCTTCACGAGACAAAATGACTAATAAACTTAACAAACAGGCACAGTACATTACTCATCTATCACAACAGCATCTTTTGTAACTGATCTCAGAACATTTTGGAGAGTATCCAAGGAACAAACGTGGTCACATCTGTGTAGAGGCTCTGGACACCAGGCAACCCGCACACTTCATTGCCGTTTGATGTAATTCCAACGAGGAAGAACCTCTGTTTGAAGCCGTCACTGAGCATGAGCGGACCGCCCGAGTCTCCTCTACAGGTGGCCTGGTCATCTCCGAGTGCGCACAAAAACGTTCCTGAGTAACTGCAACTTTGCAATTTCAGCTTTGCTTGCTTCAGCTGGTCAGACTGCCTATCATTTTCTCTTTCTCCGTAAACACTGCCCCAACCCGCAGCTGTTGCCGTCTTGCCTATGAACGCCTGCTTGCTGAAACCCATTTGCCTCAGTGGATCAGCAGGCAAACAAATGGGTGTCAAATATTCGCTCAGAGATGGTTCTCTCTCCAGCCTGATCAGGGCAATATCGTTGCAGAACCTGCAACTACTGCGAGGTTGAAACTGCTCGTGGATGATGACCGCAGCAGGCCTGATATCCTCCGGAAAGGGAGCGCAAACGGCGGCTCCGAAGTTTAATTTCTCACAGTCTCTGTCCCGCGAAATTGTGTGCTCTCCCAATCGTACCAACTCAACACTGTTGCCGTTGCCGTTAGGGAAGCAGTGTGCAGCGGTGACGACGAAGCGGCTGCTGATTAGAGTTCCGCCGCAGAAGAAAGTCTTGGGAGTCAATGGATTGTCACTGCCGTATAGGAGTGCCATCCACGGCCAAGCTCCCACTTTGGCGATTTCTCCGCCCACGATTCGGTCCGGGTTGGGACTGAGGCCGCATTTCTCCGGAAGTGCAGGCGCGGGTCTCGGTTGAGGTGCGGGCACTGCAACGGGTCGTGTACTGAATTGGGGTCTCGGTTGAGGTGCGGGAAGTGCAACAGGCCGTGTACTCGATTCTGGGCAGCAGATGAGAGGGACGTGGCCGCTCCGGCCGCAGAGAAGGCTTCGTAACTGACTGAAGGTACCCGAGGGCACTCGTCCGAGTTTCGCCGCCTCGATGACTCTAGTGTAAAGCCCGCAGCGGTTCGGGGGATCAGGCGCGGCTGCTGCAGGAGGCTTGGGATGTAGCTGACTGGAAGTTGAATGCAATCAATGTTAAGAAGAGGACTATGGCCACACTACTGACAAACCTCATGATGAAGAATTCAGTTATATTCTTTAGAACCAATGAGTGTAGATCCTGTTTGGTTCAGACAGAGGCTTGTATAGCT
>21568 ENA|GAKD01021569|GAKD01021569.1 TSA: Melita plumulosa mira_c22372 transcribed RNA sequence.
GCAACGTCCAGTTCTGCGGCGGCGCCCACATCACCAACAGACACGAGCTAACCGCCGCCCACTGTGTCCACAATTTCGAAGCCTCCTCAATCATCGTCCGCCTTGGCGAATACACCTTCGACCAGCCCGACGACAGCGCGCACAAAGACTACACCCCTCTGCGGATCGCTGAGCACGAGAACTACAACACGACGACCTTCGTCAACGACATCGCCGTCATCACTCTCCCCGAGGCCGCCGTGTTCAACGATGACATCTGGCCCGTCTGCCTGCCGCAGCCTGGATCCTTGTACGTCGATGCGGTCGCCACCGTCACAGGTTGGGGGACCATTTACTACGGCGGCCCTGTGGCGAAAACCTTGCAGGAGGTGACGATACCCGTATGGACCAACAAGGACTGTGACGACACCTACGAGCAGACTATCGTGGACACCGTGCTGTGCGCGGGGGCCAAGCAGGGGGGGCAGGACTCGTGCCAGGGCGACAGTGGAGGACCTCTGCTGCTCCAGGAAGGTCCGACGGGCCGGTACGTCATCATCGGAGTCGTGT
>24677 ENA|GAKD01024678|GAKD01024678.1 TSA: Melita plumulosa mira_c25806 transcribed RNA sequence.
CTTTATCCAGTCGATGAAGCTGGTGACGCGCGTGTACACGCCCGAGAGATCCTTGTCTGTGCAGGATCCAGAGCCGAAGGATACGATGCCTACCTGAACATATTTGCCGCTGTTCTTGGGGTACTCCATGATGGCGGAGCCGCCGCTGTCGCCGTTGCAAGAGTCGCCGCCCGCTGCACTGAGGCACATCATGCTAGAGTGAATGAGAGATGAACCTCCTCCCTGCGCGCTCCATTGCTGGGAACACACATCGTTGGACACGCTGATGCTGTCCAGTTTCTTCAGTTTCGTCTCCAGCTGCCTGTCTTCGTTTCTGCCCCAGCCAGCTATTGTGATCAGCTCATTGTCTGTGTGGATATGTCCATCTGGAAGACAGATCGGTCTGATGCGATCAGAGAAGGTGAGGGGATCCCGAAGGATAAGCACAGCGAGGTCGTTGCGCAGATTCCTCGTGGAGTAACTTGGATGGCAGATCGCCCTTGAGACTCGTCCTTCGATGTACTGCCCGTCCTGATTGTTGCTCAGATCGTAGTCGCCAAGACTGAGTCTGATTTCGCCGACTCTGTTTACATAGCTCGTGACACAGTGGCAGGCTGTCAAAATAGTTCGTGCACTGATAACAGAGGCTCCGCAGTGGTACTTCGAGTTGATGAACATAGCCACCTGCCATGGGAATTCTCGAATACCCGTTTCTTTACCATATGTCACTCGAGATGTCACGCCCCTGGGAGGCATATGCTT
>502 ENA|GARO01000503|GARO01000503.1 TSA: Echinogammarus veneris Echinogammarus_veneris_contig_384_1 transcribed RNA sequence.
ATAGCACCATACTGAGCAGCAATGGTTGGGACACGCTGCATTGCGGCCACAGCCGCCATCTTGTTCTTCTTGGTTCAGGTTGGAGCACAAGGGGAAAACCCCCCACCCCACACCTTGTCTCCTATACGGCCCAAGGTTACTCTGCACCCTATCCAACCGAAAGCATCACCAGTCTGCAGCAGCCCTCTCACCACGGTGACGATCCCCGCGGGGGGCTCTGTGACGGTGACGTCCCCCACCGCCCCCAGGACCGCTGCCCGTGCCATTGACTCCATCTGTGGTTGGGTCTTTAAGACTGAGGTAGGAGAGACGCTGTCCATCTCCTGCTCTCCGTTCTCTCTGTCCGGAATGGACAAGCTGATTGTGACAGAGAGGCTCGTATCCACGAGACGCTTCAGTTACTCCAGGAGTACAAGATCGGTGAACGAAGAACTGGCCACCAATTTAGCCAACATGGCGTTCAGATATGACTCCACCGGCACAAAGGGTTACTTCACTTGTGAGGTTAGGGCTTCTGGAGGGGCCGGTGAGATTGTACCCACCACGACAGTGGCACCACCCACCACCGGTTGCAGGTGCGGCATCGTCAACAGGGCCTCAAGGATTGTCGGTGGCACCAACACCGAGGTGAATGAGTACCCCTGGCAGGTTGGCCTGATCACCACGTACAGCAAGGATGTGTTTTGTGGTGGTACTCTCATCAGCGACCGACACATTCTCACCGCAGCTCACTGCACAGCAGACCTCACCACCTCCAACTTCCGCCTACTGCTGGGAGGCCACTCCACCTCAAGCTCAGGATCCTCAGAGCTCATCGTCAGGCCGGTCAAGATCACCGATCACCCAAATTACAATTCAGTAACAATCAACAATGACATGTCCATCATCGAGATCGCTCCTCTGAACTTCGACAACCTGGGTGTTGGTGTCCGCCCCGCCTGCCTGCCTGACTCCACCGAGAGTTACGATGGGGCCTTGGGTACAGTCACTGGCTGGGGAACACTCAAGTCGGATGGAGCGCAACCGGCCATTCTGCAGGAAGTGGATATTCCTGTGGTCTCGAATGCTGCTTGTCAGGCGGTGTACGGCACCTCTGCCATCACCAACCAGATGCTGTGCGCTGGCACCAGTGCTGGTGGCAAAGACTCTTGTCAGGGTGACTCCGGAGGACCCTTCGTCGCTCGTGATGGCGCCAACTACGAACTCATTGGCGTAGTGTCCTTTGGGGCAGGGTGCGGTGATCCCGGAGTGCCGGGAGTGTACGCCCGTGTCACAGCTCTGCAAAGTTGGATTACAACTAACACAGCTGGCTCCCAAACCTGCGGCCGCTAGAGAGACCAGCTGTTGGATTGAGTGCAAATCAACTTGATCGATGGGGGGCGCCACGAAGCTAAGATATCTTTGCGGGTCATGGAGCTTACGCGTGTTGTTGAAGTTATTTGGTTATTTGCTCACTTTCAATGCTTCAGAAATTAAAGAGAAAAATTTGGTTACGTTTATTTCATATTTATTCAAATTCAAATTCAAATTCATAAGTTTATTTAGGTAAAATGACAAGTTACAGAGTTACAAGACACTTCTAATACACAGCCGTTTTGAAAACAACATAATCACTCAATACTACTTAAGATTAATTTATGCTAAAGAGGAATTTCCTAAATTTACTAAGGATTGGCTAAATTACAGATAGTCAAGTATTTGTACACTGGTATGTGACTAGTGGTAATTTTGGATGACGCAATAAACAGATGAAGTTTGAATTTGGTGTGCTAAGGCTTGGAGCACTGAATAACGACAACAAGGGGACTTGTACAGGCTAACGCA
>1118 ENA|GARO01001119|GARO01001119.1 TSA: Echinogammarus veneris Echinogammarus_veneris_contig_829_2 transcribed RNA sequence.
GTCTTCTTCGTCTTCTCCTTTGATGGATTCAGAAGAAGAAGAAAATGGACCGAGGGAGGCTAGAGTTACCGAAGTCTCAGCATCCGAGAGAGGCGGCAGATCAGAGCGCAAAAGCGCTTCTAAAGGTGAAAGAGGAAGAGCCAAGGGAGGCTCCAAAGGCAAGGGAGGCTCCAAAGGCAAGGGAGGCTCCAAACGCAAGGGAGGCCCCAAACGCAAGGGAGGCCCCAAAAACACGGGAGGCCCCAAAGACAAGAAAAGGACTATGAGGCTCCCAGAGATTCCAGGACTAGCTTCCCGCCACATGGATATATCATCCAACTTTACTTCATCCTGTCAGTGTGGAAAGAAATACTCAAAAAGGATCATAGGCGGTGTGCCAACCACCAGGAACGAGTACCCATGGCAGGCAGCCTTGTTCTACAACGATTTTTTTATCTGCGGAGGAACGGTCATCAACGATCTCCACGTCATGACTGCGGCGCACTGTGTATATGGAGTTCCCCCCGAGTACATCACTATTCGCCTGCGAGAACACAATCTGGACAAGCCTGACCAAGCGAAAGAAATTACCAAGACAGTTGCGAAAGTAATCGTACACGATTGTTACAATATATTCACATATAAACATGACATTGCTCTGCTGGAGTTGAATGAGAGGATTGAGTTTCCGAAGAGAGGAAATCTGCGGCCTATCTGCCTGCCATCGATACGGACAGAACTTTACGAAGGAAAGAGGGCCGTTGCAACAGGCTGGGGAGTCTCCAACTTAGACGAATTTGAAGAAACTAATCTGCTTATGGAAGTCAAACTAAAGGTCGTCGACAATGATGTTTGTGAAGACGTTTATGGCCAGTACCAGTTTACCATTCAGAGATCAACTATCTGCGCGGGAAATATGAACAAGAACATCTGCTTCGGAGACTCAGGAGGTCCTCTGGCTTATGAGAACTCAGACGACAGATTTGAACAGATTGGTATCACAAGCCTCACTATTTCCTGTGGAGCTGAAGATTCGCCGAGTGTTTTCACCCGCGTCACCAACTATCTCCGCTGGATACAGAGGAAGACAGTATCCGCCACCTACTGCGAAGGATTCACCTTCCCTGAAGAAGAAGAATGATGATCATGGAGGGTTCAATTTCTAATGAGATTTTGAGGGGGTTTAACTCTTTCTGGTGATGAATGAATACTTTGGAGGCCTCAGGTTGCAGCGACCAAGACATTCCTGTCTATTTAAGGGCGTGTTAGCTCTACAGACAAAGAATATAGAGATAAAATGGTTAGTATTCCACCATTGTTGAACGAAGATATTGTGGTTGTTTAGATCTTGGCGGTGAAGAATGAAACTCTCAGAGTACCAGCATTACTCAATTTATAAAAGTAGAAAATCTACGAGTACTAGTTAGATAGCCCGAGACTCGTCAAAGCTTTATTTCTTTGTAAAAGTTAGGCTCTATTTTTCAAAGCAAATAAACTGATTCAAGAAAAAAAAAT
>1296 ENA|GARO01001297|GARO01001297.1 TSA: Echinogammarus veneris Echinogammarus_veneris_contig_963_1 transcribed RNA sequence.
ATGCAAAGTTTCGATGACATGTGTGAAGGAGTGCGTGTGTGTAACTGATTATTTTTTTGTCTGATAGCCAATTTCTGCGGTTTAATAGTACCTTGCACATTATTTCATATGCGTTTTTTATGAATAATTAGGGTATTGGTGTTAACACGTTTTTTTTGTTCATATATGGTAACTTTTAGTCTTTCTATTTCATTACAAATATAGCGGAATAAAGAGCATCAAACTTCATTTCACGGATAGCTGTATTAAATATTTCACTTGATCTATACTCTCTCTCTCTCTCTCATCAATAATCGACAATAATAAACCCAGATAATGTGTTCGTCCCACAGTTAAACATTGACTCTTTTAAATTTGTATATTCAATTAATTCACAACTTTATAAGGTTGTAAGTTACCTGAATTTAGTTATAATGTCCGTTGGCTTGGTCAATAAACAGTAGTGAATTAGGAGGTCGTCCAAGTTCGTCGTGAATGATTTTTGTGTCTCTGTCATGCACATGAGCTGCTTAAGATAACTCAATATTTCTTCTTGCATCAGGCATTTAGAACGCTGTCTTATCACATCATTGAAAAATGAAACAAATCTTTAGCGGTATGTATTTTTATTCCAGGAAAACGTTAACAGTCAATAATGAAATCGAATTTCGAAAATTTTGAAAATACAATGGGTATCGTATTAATTTAGAATTTCTCTGTAAAATAGTATTGAAACACAAATCAAATTAGGTAAATTTCGACTATCAAAAAATAATAAGCCAATGATGAAGATAGACGAAAGTCCACTGCATAGCCATTCAGCAATCATTTCACCATGAGTTACATCAGCCTGTCACAATATTATCTCACTCAGGTGTTTAGGGGCTGTGGCACATTTGCTTCCACACAGTTGCCGTTTAAAATCCAGAGCAGTAGACTCCATCCTGAGTTTTGGAGTCAATCCAGTCGAGATATTTGTTGACTCGAGTGTACACACCAGGGTATCCAGGGTCTCCGCAACCTTTGCCCCAGCTCGTCACGCCGATCTGGTCGTAGTTTGAACCACTATCCTTGAAGACCAAAGGTCCGCCAGAATCTCCCTGGCACGAATCTAGCCCAGTGGATCCCGCACACAACATATTTGCCGTGATGGCGCTTCCGTATGAGCTTTCACAGGCAGTGTTGCTCAGAACCGGCAAGGTAACTTCCCTGAGGACATCAGACACTGATGAGGCACCAGAACTGGTCAATCCCCAGCCAGTAGCAGTGGCCTCTTGGTTTGCGTACGTTGGAGTGGGAGGAGGAAGGCAGACGGGCAGCAAGTCTGATGCGACCTTGACTGGTGAGGACAGCTTGAGAATGGCAATGTCGTTCAACTCATCTCCAGGAGAGTAGTTCTCGTGGACAATAATCTCGCTGACAGATCGGGTAACTTTGGTTGTCTCAGTAGAAGAAGACAATGTGTGGTCCGAAAGCCACACATCGAAGTCACCAGCTTTGTCATCTGAGACACAATGAGCCGCAGTCAACACGTATCGATCGTTGATGAGGGAGCCACCGCAGAAGAGGCTTGTGCCAACCACCAAACCAGCTTGCCATGGCCACTCATCCACGGAGGCAACTGTCCCTCCAACGATACGAGCCACACTCTTCTGGCCACATCGGCAAGAGGCCGTCTTTGTGAAGCCTTGCACTGTGACTGCCACAAGGGCGAGGAGGGTGAGTGTTCGGAAGACCATGGCGATCAGATAGCGAGGCCAAAATGAACTCACCAAACCAGCTTGCCAAT
>3391 ENA|GARO01003392|GARO01003392.1 TSA: Echinogammarus veneris Echinogammarus_veneris_contig_2522_1 transcribed RNA sequence.
ATTTTTTTTGCAATTTCAAACACACTTTATTTCAAATTTTTCTCCAATTGCTTCTCAATCATGTTTATGGAATTTAACGTTTGTTTAATTGATCTGAAAGGAGAAACTCAAAGGAAAACTGTTTTGAAGGTCAAGTGCTAAGGCCTATTTTTTAATATCTATGAAACGGACACATCAAAAGCACAAGACAATTTTTTTTAACTCATTCTAATTGATTTTTTTTTGACACGCTGAGATTAATCAAATTATTGGTGACTGCAAAAGTAATAATATACATCTTGCTTTCTAGTTGAAAAAAGTTGTCGACGAAATAATTTTGTATCAATGTTGTGGTTACGCCAACACATGTGATCAACAACTGAACTGATGTGAATAAGTTGGTTAATATCAATAAAAAATAGTATGTTGTGAATCTAGAGTTAGAAAAAAAGAAACTTTTGCAAGCCCACAAAAAATGTTCCGTGATCAAATGCTTTTGAATTTTTTTTTTTTAAGAATTTCGATATTTTTGGCTGCACCTAATGCTAAACATTCTATGATAAGTAAAATTAATCCATTATCCAGCAGAAATTATTTTCCATATGCACGTGTGTCCAGTGTTTTCTTGGCACCATTTAGCGATGACAAATGTTGGAGTTAGCAATGGTTGCCTCAATCCAGGCCTGCAATGCTGTGACACGAGCATACACTCCCGGCACCCCAGGGTTACCGCACCCTGATCCGAAGGACACGACGCCAACAATCTCGAAGTTGGCGCCGTCAGGAACGATCAGTGGACCGCCGGAGTCACCCTGGCATGAGTCTTTACCTCCAGCTGCAGTACCAGCGCATAGCATTGCACTGGTGATCGAGGCATTACCGTACACTAAGGAACAGTTACTGTTGCTGACAATAGGGATGTCCACTTCTCGGAGGTCCGTAGATGAAACTCCCCCGGACGATGTTTTGCCCCATCCTGTGACCGTCGCCAAGACGCCATCGTAGGTGTCAGCAGAGTCTGGCAGGCAGGCTGGTTGTATTCCATAGACGAATGACACAGGAGCGATCTCGATGATGGAGATGTCGTTGTTGTTCGAATTGACGTCTTGGTAATCCGGATGGTCAATGATTCGGGTAGGATTGACGATTTTCTCGCCTGGAACGAAGTTGTATATGTTGTGGGTGCCCAAACTCAGTGAAATCTTAGATATATTTTTCCCTGCTGTGCAGTGAGCTGCTGTGAGTACGTGTCTGTCACTGATGAGTGTACCGCCACAGAACTGAGTGTTTGGTTTGTCCAGCAGGGCTACTTGCCACGGGTACTCGTTCACGCCAGTAATGGTGCCACCAACAATTCGTGCTGGCCGGTTGACAATGCCGCACCTGCAATTTAGAGTGGAAGGTGTCGCAGTGGTGGTGGGTGTCGCAGTGGTGGTAGGTGTCGCAGTGGTGGTAGGTGTCGCAGTGGTGGTAGGTGTCGCAGTGGTGGTAGGTGTCGC
>4993 ENA|GARO01004994|GARO01004994.1 TSA: Echinogammarus veneris Echinogammarus_veneris_contig_3706_1 transcribed RNA sequence.
ATCATCATTCCAGCTCAATCTGCAAGAGGAGAAACAAGTCCTGTGTGTGTTCTGACTGACCGAGATTAGAAAAACACATCAAGTTCTTCGAGTCAAGAGTGTTTCGGTTCAGCAGTGAAGGCGACGGACGCGTTAAACAATTACCATGGCCTTGCATTTGAATATCGCAGCAGCGCTGCTGTTGACTACGTTCATCTCCTTAACTCACGCTTGTAGCGTCAACAATGCTGTTTTGGTGTCCAACCAAGTCTACACATTAAGCTCTGTCAACTTTCCTTACCCATACCCTTCCCGAACAAGTTATTATTGCATCTTCACTGGAACAGCCCCCGCTGCCCACAAAGTTGTAATGTACTGTGACGCGTTCGATCTTCACTACAGTCCGCAATGTGACAAAGTGTGGCTTGCTTATTCTGCATCCGGTGACGAAACGTTCGTTGATAGCATCCGTTACTGCGGATACTACCAAAATATAACTCTGACAACGACTGGAAATAAATTTGCAATGGCATTTGTCAATAACTTATTTTTAACATACAATCCGTACCAAGGGTACAATTGCTATGTCGCTGCTATACCGGACTCAACAACCCCGCCACCAACTACCCAGGCACCAACTACCAAGGCACCAACTACCAAGGCACCAACTACCCAGGCACCAACTACCCAGGCACCAACTACCAAGGCACCAACTACCCAAGCTCCTCCACCATCAACATGTACTTGTGGCATAAAGTACACTGGATCTAGGATTGTTGGTGGAACAACAACCACATTGCATGAGTATCCATGGATGGTGGCTTTGGTTGGCAAGACTACCGGAACACCGTATTGTGGAGGCACCTTGATCGACAGCCAGTGGGTCCTCACTGCAACTCATTGCTTGGAAGGTTTCTCGGCTTCTGATATCGTTGTTCGACTCGGGGAGCACCAGGTGGACAGTACAACCGAAACAGCTCACACAATTAGCCGAAATGTTGCCCAGGTAATCGTTCATGAAAACTATGACACTGTAAGTGTCGACAACGACATTGGTCTGGTGAAACTCTCATCTCCAGTCCCCTTCACCAACCAGATCGCTCCCGCTTGCCTGCCTTTCAAATTTCCTCAGGCTACCTTCAACGGCGAACAGGCTACGGTCACTGGATGGGGCACGACTACATATCAAGGAACGGTGTCGACCATTCTACAGGAGATCACCTTGCCAGTCCTCGGGAAGACGCAGTGCGAAAGTTTCTCATCAGTCACTGGAAAGTTGACATCCAACATGTTCTGCACCTACCAGCTAGGCAAAGATTCCTGCCAGGGTGACTCGGGAGGCCCCCTCGTATACGAAAACGCTGGTCGGAACTACCTGATTGGGGTTGTGTCATGGGGTATAAAGTGTGCCGAAGAAAACAACCCGGGGGTGTACGCAAAAGTCAACAACTACTTAGGATGGATTGAGAGCAAGACTGGGGCGACCTTCTGCAAAGCATAAGTGCTGGTGATTGATAAACGCTGAGTTGTTGCCCTGATGACATTTTTCAAACTATGTTCAGTTTCTTCAGTTCTGCATAATCATGCCGAGATACTTTTTTCACAGTGAAACAACAGGTTACATTCCGAAGAACCCACTACTGGGTTTGGTTAAAATTATATTTATATTATCTCAGTCATGTGAAAATTAAATCAACAGTTCTTAGTTAAATTCATGTTAAGCTCTGTGAAATTTATTTTCATGATGTTATTAGTGCATTTTTCTTTTGGCGGATTCTGACAATAACAATAATAAGTGTGAAATCTTTCTATCTTATGGCGTGTGATGTGTTAGAGTTGGTATATTTTTCATTTCTATTAATGAACCATCAAATACTAAATCACCAAGTGAAACTGTTATTTGGAAAACTCGTATTTAACCAACCAAAAATCGTTTACAGTCAACGGATGAAAACGACTGATCAACTGAGTTCTGTACAGCAAAAGACATTTTTCTTTGAAAAATATTGGTGTGTTACAGCAATAGATTCAACTTCAAATTATGATTAAATCAACAAATACTACTAATTAATTGGTATTCAATTTTAGGTCGTTTAAGCTTGGATCTGAAACTTCTAACTAAAATAGATGTGAGAGATTGTATGGAAAAAATAGAAGAACTGTCAGCATCTCTGGTAGGGTTTGAGAACATTTTAAAGCTTCAGATGAAATGTTTTTGGCTTCTATTAAGTGTGTAAAACTTACTTTGTACGAGAACAATTATTTATGAGTGTTTGAGTGAATTAGTGTTAATATCTGCAAAGAGCATCTTTATCTAATACCTGGGCTTAGAGTTGCTATAGTTGAAGTTTACGTTGCGGTGTGGCGACGAAGAAATCCCTCGAATTATTCATTATCACTGGCAATTGCTCTACAAAATCCTGTTCTATTGTTGGATTCAATATACATAGATATGATTAGAAAATATAATATCTTCCAGATTGACCCAATCATTGGTCAAATAATTTTGTCCCTCTCAAAATTGCTTTTCATAACTTTGACTTAATCCATCGTCTCTTAAGTTCTGCTCTCCATTTCCTCGATGATGTTGCGTTTTATTTATGATAACCTAAACTTTTATCTTCAAGTATATAAAGAGAAATACAACAGAAGCGGTTTGATCTGAAGAGAGAGACGGCCAAGATACCACATCAAGACGAGAAATTAATATCTGTGTTACGAAAAAATGCACTGAAAAAACAAATCCTTCTACCCTTTAAATTGACCTGAATTTTTTTAACATTAAATAGTAACTTTGTAGCTTTACGTTTTTAAAAAATGGATATTTCTTATGGTCCTTCTTGTCTAATAAAGTCTCGGATAATTCATAGGTGTATAGCAAATCCTGAAGGATGTAGTTAATTTTTGGAATATACGTTTTTCTTACAATTTGAAGTTTTCAGACCACCAAACAATACTTTCTGAAACATTTGTGCTTCATTATAGTCAAATTTAAAATTACATGTCTATCATATTGTTGAATTGTAAAATTAATTAGGTTGAGAAATACTATCTTTTAGAGTAGAATTGTAATTATTTTTTCTGTAGCCTGCAGCGTAACCGAGTTGAGTGGTTTTATTTATTTATAAAATGCTGATTTTTAGTAATATTTTGTTTCTTTACGTTATTTTCCCTTACACTATTATTCATTTATTTTTATTCACCGAGAACTTAAGATAGTGTTGAGTGAGTGTGTTTTATTGAAGGTGCACACAGAGGCGTTGTGCATTCCCGCCCTGCGTTACATCGTGTTACAATAGTTTTATTTTAGCAACTCGCTCTTTGCTATCTAATATGTACATGATGGTATACCAATCCACAAAATAGCCTCAGCTAAACAACAAGAAGCTATTTCCCTAAATGCTTTTACTCTATTTTGGATACCTAACAGAATAGGCATCAAGCAAAAAATAAAATCACCACACGACCGATTTTAAGCCTATTTGATGTCATACCAAATAGCCATTCTTGTCAGCCTGTGTGAGTTCCTTATGTGTTCAGTTTTCAATTTACCTCAACATTTTAGTTCTGAGCGAAACTGCAATGGTTATTTGACTAGATTTCATGAAATTAGTGTTTTATCTGATATGTTGGGGAGTTAGACGAAACAAAATGGTTTCTTGGATATTAGGCGCACAAGTGAGGCTTAGATTGTGTTTGATTTTAATATTAATTGGCAGAGATATTACCCTTTGAGGTCATTTAATATCAGTGTTATAATTTGGTTGCCTCTGATGTAGGTATATTATCCACTACATAACAAATTAAGGGGACCTACTTAAACTGATTTGCAAATATAATATACGGGTAATGTAACATGGCACACTACAACTTTTATTTAAAAAATCCTTATGAGCGTTCATATCACTGCAAAATTATATTTCTTTCCGGAATCTTTTTACATGATTGTAAGACTTTCCTTTGATTCCATAATCTCTGGTTCTAAGCTCACTTCGCTGGCAACATTTGCTAGGAAATGTTGGACAAACTCCAATTGCAGCCGAGCTGTTATAGGTTAGGATTTTGAAAGGTTATTTCCACCGAATGCTGAGAACACCTGTGACGGTATCACCAGGCTGCATAACAAGTCAACAGCTCTAGTCATTGCTGGTACTGAATAACTGATGCAAGAGGCAGGATGGGTAAAAAATTAGGTTGGAAAGAGTGAAAAATTATTATTTCATGTGTATTTTAAATTAATTTGTGTTACTAAAATTCATTGATGAATTTCATGGATTAGAAATTTTATCTGTTTGTTCAAATTTGCATATCTGAAATGAATTGATATGTTTTTTATGGTTTACAAAATTAAAGTTTTGGAACTGGTGTTAGAGGTTTTTCGTTCACCCCTTAACTCAAGGTTACATGTCCAGCTCATGATAAGTTGAGGGCGAACATGGGTAAAGTTATTCTCGTAGAACACCTGTTGTCAGTATCACCTGGCTAGTACCGGATAGATGCGTGTGTGCACTATCGGTATCAGGAATACGTTCACAGTGGTAGAATTGGACAACCTCTTCATTGAGCTCACAGTGCTTGCTTCAGTGTAGTTTTCACATTCAGCATCTGTCATGGTGAGACATTGCTTATTCAGAGTCTTCAGGAGAAACCATGTAATATCGGTTCTACAAAAAGGGTTCCAAGTTTCACCAAAGTAACGGTGTTCCTGCACCCTACAGTACATACTGTAACGAAATAAAATGCATTTATGATATCACGATACTCGGAACATTATTACATATTATAGCTCAACAGAGATTTGATGCATCACATTCATTTGGGAATTTTGCTTGGTTGTATGAAATGAAGTATTTTACGTTGAGTAGAAATTGTTCATTATTTTTCGGTTATAAATTAATCAATAATTAATTTTATTTTGTCACTGTACATACATACATGTTTACCTGATCATCTCAATTATAGCTAAACGGGTGTCATGGCTAAAAAATCTGTAAATTTGGAATTCCTTTCAGTATTCTTCACCTACATCTTCAACTAAATAAACGGTATTATATGTGTGTATGTT
>5985 ENA|GARO01005986|GARO01005986.1 TSA: Echinogammarus veneris Echinogammarus_veneris_contig_4444_2 transcribed RNA sequence.
CGTCGGTGTCCGCTGGGGATTGCCTTGCCTCTCCCAGCAATATCACCATTCCAGTTGGAGACTCTGCATTTTTCACGAGCCCTAACTACCCCAACCACTATGGAAGTTTTCAGCAGTGTTCGTGGTTCTTTCAAACGGATGTTGGTGCACGACTGGTAATGTCTTGTAATCCTGTCCAAATGAGCTGGTTCAGCGAGTTGTATGTTGATGACGCGGGAACGAGAGAATCGAAGAAGTGTTTCTTCTGTAACGCTCCCTCTACCTACACTCGCAAATTCCAGTCCAACACAGCCACTGTTGGCCTCGCAAACCACCTGTGGTTCACAAACATAGGATTTTCTTGTTTAATAAAGGCACAGCCGATTCCTTACAATGATGGCTGCAAATGTGGAGTCATCAAATCCACTACCAGAATTGTTGGCGGGCAGCAGACGGTGGCAAACGAATACCCTTGGATGGTGTTGTTGGTCAGACCAGGTGCCGATGACAACTTTTGCGGAGGGTCGCTGATAACATCCAAATTTGTGCTAACGGCAGCCCATTGCACTGCCCGGTCAAGCGCTGCAACAATCCAAGTTCGTCTCGGCATTCACTACAAGCTCATCACTCCTGTTGGATCCCTCAGAAGAGACGTACTGGAGATTATTAATCATCCTAATTACAATATCGCGGTAACAGAAGACTTCGACGCGTCCCTGCTGCGTATCGGTGAAATAGATTTCTCATTTTACGACAACATCCAGCCAATCTGTCTTCCCACTGGGTCGTCTTCCTATTCAGACCGTCAAGCCATCACAGCAGGCTGGGGCACCACTACCGCGGGCGGCTTTACCTCCAATGTACTGATGGACGTGACGGTGCCTGTCATCAACAACATTCAGTGCAACGATCTACTGCCGGCAACAGTAAGCGACTCGATGTTGTGCGCCGGCATTGTTGGCCGCGACTCGTGTCAGGGAGACTCCGGTGGTCCGCTCTTCCTGTCCGGGAGCAGCGGCCTCTACCAAGAGATCATCGGGATTGTGTCCTGGGGTTACGGGTGTGGCGACGAAGGCTTTCCTGGAGTGTACGCCAGGGTGACCAGCTTCAAGGCCTGGATTGACACCCAAGTGGCTAGTTCGACCACCTGCTCGCCACCTTAGAGAAAAAGATTTAGAGTCCATACATCTTGGATGGTGTGTTTCTGATCGCAGCTCCACTAAGTAAATGCAGCTTGGAAAATAACCCAAGTTTACCCTTACTAAGACTTGTTTTGGAAATAGATTTGAAGGCTTGGAATACAGTACAGAATACATACAAACAATTTTGAAAAAAAAAATTACTTATGAACGGATCACGTTTTGTGTTTTAATCAATCAAATCAATCCAAACTGTTTATTTGGTAAAACTAGTTATGTTTACAACCAAACAGATTTAGGGTGGACAAACAAAGTATACATACCATGTCTTCCTCAGAGCGAGCTGCTTGGAAGACGATAACTTATAACTGAAAATTAACTTTACAATAGAGACTATCTCATCTTCTTTATTTCAGCAATATGCAGATAGTTTGGACATTTGTTACGCTCCAAAATTTGAATTGAGAGAAATTTAAAAGCAAATAACAACTCTGACGAAACTCCTTGTTTGATATTGCATGACAGTTTTGAAAATAATGTCAGAGAGTGAATTTGACAACATGAAAGTGATTAAATGGCGCATCAGCACATCAGTTTCTTCAATTCACTTTCCCATTGCTTTTCTTCTGTTCTCCAGTGCTTTCTATTGATATGTTAGTTCTTTTTATTTTGATTGAAATAAAATTGCAATATAAAATCAAT
>7028 ENA|GARO01007029|GARO01007029.1 TSA: Echinogammarus veneris Echinogammarus_veneris_contig_5222_1 transcribed RNA sequence.
ATAGCGAAGTAAATTATCATGCTCATCACAGCCATCTTTTGTGTATTAGTTGGTCTTTCGACTGCTGCCAATTGGCCCATTAACACCTGTGGTAAACGTCCACTCATTGCTGGTGTTAGAGACGATAAAATTGTCGGTGGTACAACAGCGGTAGCTGGTGATTGGCCATGGTCTTGCTCTATGCTCTACGGCGGACGACACATCTGCGGTGGTTCATTGATCAATGACAGATGGGTTGTCACAGCCGCTCACTGCGTGAGTGTAACAACTCCAGCTTCTTACGTCTGGGAATGTGGTGTACATGATCGAACCAACAAGGAATCATGGGTTCGTCGATTTCCATCAGCCCGAGTGATCCCACATCCAAATTACAACAGTCGATTGATTCAAAATGATATCGCTATCTTCCAACTTACGGTATCAGCTACACCCTACGATGATTATATCATTCCAGCTTGTTTCCCTCCTATTGGCAGAGATTATGCTAATCAAAATTCATGGGCTACTGGATGGGGTAGCACGGCATCTGGTGGAAGTGTTACTCGTTATCAAATGCAAGTTCAAATGCCCATTTTGACTGATGCTGCTTGCAAAACCAAATTCGCTGGAACCAACAATATGTTAGATCCCGCAACTCAAGTCTGCGCCGGTATTTCTGGTCAAAACAAAGACACATGTCAAGGTGATTCCGGTGGTCCATTGGTTGTTAGACATGCTGATGGTTATTGGTATTTGATGGGTTTGACATCATGGGGTTATGGATGTGGTGATGGTGGTGTGTACACACGTACTTCAGCATACCGTACCTGGGTTGAGTCATACACTGGTACACTTTCCGGTCCTATTGGCAACTAAGCCGTGTTTTCAATTGTTCATCTTACTTAAACTGAAAGATCTATTAAATGACGAT
>7194 ENA|GARO01007195|GARO01007195.1 TSA: Echinogammarus veneris Echinogammarus_veneris_contig_5335_1 transcribed RNA sequence.
ATCACTGGTTCAGGATGCAGACTGCAGCAGTACTCGCCCTCCTATGCGTCATCGCCACTGTGACGGCTAACCCCGCCGCCAACACAGAGTGGCGGTGGAAGTCGCGCATGCCCACCGTGTCCAGTAACCCCAGAGCCTTGCCCTTCCAACGCTTCGTGAAGAATGTGGTGAAGCAGCCTAGGGTCCCCGGTACCAAGCTGGTCCCTGGCTGTGGCCCCACCAAGATGACGTCTGCCCGCATCGTGGGAGGTGAGGAGGCAACCCCCAACTCCTACCCTTGGCAAGTGGCTCTCTTCATCGATGACTCCTACTTCTGCGGAGGCTCCATCATCAACGAAGACTACATCCTCACCGCTGGTCACTGCTTGGACGGAGCCCGATCCGTGGAGGTGGTCGCTGGTGCCCACAACATCCGCGAGAACGAGCCCACCCAAGTGACTGTCGTGTCCACTGACCTCACCGTCCACGCTGACTACAACTCACTGCTTCTCCGCAACGACATCGCTTACATCCGCCTGCCTTCACCACTCTCCTTCACAGCGGAGATCGCCCCCATCTGCCTGCCCGGCTACAGCACCCCTGAGCTCAACGTCGGCGAGACTGTGAACCCCTCAGGCTGGGGCAAGCGATCCGACAGTGCCCTGGGCATCAGCAACGTGCTTTACCAGGCCACCAACACCATCATCAGCGTGGCAGACTGCGCTGATGTCTACGGTACAGCCATCATCACCGACGCTATCGTCTGCACGGACACTACTGGCGGTCACGGCACCTGCAACGGTGACTCTGGCGGTCCCCTGAACTACGTTGACGGCGGAGTGACGTACACCAGAGGAGTGACGTCCTTCGTGGCTTCTGACGGCTGCGAGGCTGGACTGCCTGATGGCTTCACCAGAGTCATCAGCTTCCTGGACTGGATCGAGAGCCAGACCGGCATTGCCATCGATCCCTAGACTCGCTCTCTTCTAAGCTCACTGGAATGAAATAAAAACAAGCCCTTCGAAAAAAAAAT
>8518 ENA|GARO01008519|GARO01008519.1 TSA: Echinogammarus veneris Echinogammarus_veneris_contig_6310_1 transcribed RNA sequence.
ATATTCAGTTATCAAAAACATGTATTTGCCATAAAATAAATAAGTACATAAATATTTAAATACAATTGCACACGTTTTGGCGGGGTCTGAAATATAACAGTGGAGTATAGAGTGAAAACTATGTAGTCCCACAAAAAATTTGCTCACTACACGATATATTGGATTGAGAAACACATTTTGTTTTTAACATTCTTAAAACGCACCCTCAAATTTATTTATCAAAACACGTATTTTACAATTTATTTGAATATAATCAGTGAAATATATTTGCCAGTCATTCAAAACATACATACCTACTCTTAAATTTAACCATGTTAACGGTTCTCTTATGATCGAGTATATACTGTACTTATTCCATTTACACAACCCTTTCAAATTCATTGTCTACGTATGTGTTTAACCAAAAATATATGTAAAACATGAATATGGTATGATCATTGGTCTTCCATATAACAACTAGGTCTGATTATTTTTTCTTCAATAAATGTTTGTATTGGAGGAGAATTACTGTTGTTGATGATTTTGCAATTGGACCCACAAAATTACAGAACAGGACCACACCACGCCACACTGTTTTATTTTGAATACACCACACCCCAAACACACCTCATGGTTGAATTATGAATCAATACCACACCCCAAACATGCCTCATGGTTGAACTATCAATCAACCAATCCCCAAACACGCCTCAAGTTTAAATTATGAATCCACTACACTCCAAACACACCTTTTGGCTATATTCTGAATCAATACCACACTCCTGTCACACCTCTCAGTTGAATTATGAGTCAACACCACACCCCACCACAGTTGACATATGAATCAGAGCAGTTAGGGTCCATTGCAGTATGTTGCTCCCTCGGTTTTCCTGTCTATCCACCGCAAGAACTTGTTGACGCGGGTGAACACTGACGGCTCGTCGCTCTGGCCACACGCCAGCCCAAAACTGAAGATGCCGATCTGTTCATAGTTGCCCTCGTTATTGAGGTAGGCCAGGGGACCTCCTTCGTCCCGCTGGCAGACGTTCCTGTCTTCGTTGCCCGCGCACAACATATTTTTCCTGATCATTTGTGGGTCGTAGGCACCTGACTTGCGGCAACGGCTGTTGGTGATCACCCTGAGTTTGACCTCTCTCAGAACATTGGACTCGTCTCCAAAGAGTTCCGTCAGGCCCCATCCTGTGGCGATGGCTTTCTCTCTCTCGTAAAGGTTCCTGCTGTTTTCAGGTAGGCAGATAGGGTTGATCGTCTGCAGAACAGACAACGGTAGAGCTTTCTTGAGTTTGAGGAGCGCGATATCAGAGCGGACAGATGGCGCGTCGAATTTCTTGTGCACGATGATGTCGGACACCATCAGGCTGATCTCCCTGAACTGGTTAGGCTTGTTGAGGTTATGGTCTCGGAGACGAACCGTCAGGTCTTCAGGGTTTCTTACATAGCTCGCCACACAATGCGCTGCTGTCAGAATATACAGGTTGTTGATGAGTGATCCCCCACAGAGCAAATCCTCTCTACCTGTCTTCAGTATTGCCGCTTGCCATGGGTACTCATTGCGCAGTGTGGGCTCTCCTCCCACAATGCGAGTTTTTGGCATTTTTTTCCCACACGAGCACTCGGTGGTGTAGTCGGGGGGGCTGCCATGAACACGGGTTGGCTTACCCTGTTTGTTTCTGTTGCCCTGTTTGTTTTTGTTGCCCTGTTTGTTTTTGTTGCCCTGTTTGTTTTTGTTGC
>10234 ENA|GARO01010235|GARO01010235.1 TSA: Echinogammarus veneris Echinogammarus_veneris_contig_7569_1 transcribed RNA sequence.
ATTTCAAAATGATCAGGACTGCTGTAGTAGTGCTTGTATGCGCCGCAGCTCTTGCTGCCGGCAACCCCGCGGCTGGAGTGAAGGAATGGCGCTGGAAGCCTCGGCACGCCACAGTGTCTCCCAACATTATGGCATTGCCCTTCGAAAAAATGATCAAGACCTTTACTCCTAAAGTCCGCATTCCCGGCACAAAGGCTGTTGCAGGCTGCGGTCCCACTAAGACCGAGACCCGCATCGTCGGTGGTCAGGAAGCAACCCCCCACTCTTACCCCTGGCAAGTGGCCCTCTTCATTGATGATCTGTACTTCTGTGGTGGATCCATCATTAATGAGGAATGGATCATGACCGCTGCTCACTGCATGGATGGTGCTGGATTTGTCGAAGTTGTTGCTGGGGCCCACAACATCCGCGAGGATGAGGCTTCTCAGGTTTCCGTGGTATCCACGGATTTCTTTGTTCACGAGGACTGGGGCAGCATCCTCCTCAGGAATGATATCTCTCTGATCAGACTTCCTTCGCCCTTGTCCTGGACCGCTGAGATCGCTCCCGTGTGTCTGCCTTCCTACAGCACCGCTGACCTGGCTACTGGCACACTCGTGAACCCTTCAGGATGGGGACGCCCCTCTGACAATGACAACTCCATCAGTGACGTCCTCCGTGAAGTGACTGTCCCTATCTTGGATCACGCCGATTGTGAGTCTGTTTACGGATCCACCATCACTGACAACATTGTTTGCATCGACTCCACCGGCGGTATGGGGACTTGCAACGGTGACTCTGGAGGCCCCTTGAACTACGTCGATGGAGGAGTGACTTATACCCGCGGTATTGTTTCGTTCGGATCATCGTCTGGCTGCGAGACTGGATACCCTGATGGCTTCACCCGCGTCA
>13476 ENA|GARO01013477|GARO01013477.1 TSA: Echinogammarus veneris Echinogammarus_veneris_contig_10020_1 transcribed RNA sequence.
ATGTTCTGCACTAAACCATTTATTTTTTGGATGCACATATTCTTTGACATTCACTGAAGATGGTATTTCTTTTAAACGGCATTGGCAAGGATCCAGTCAACGAAGAAGGAAACTTCAGTGTACACTCCAGGGTAGTCAGGACGAGCGCAGCCGTATCCCCAAGAGACAATACCACATTGGTAGGTAGAGCCACCGGATGTGCAGGCCATGGGTCCACCGGAATCTCCCTGGCAGGAATCGAGACCATCGGAACCAGCGCAGATCATGCTGTCGAAGATGTCGCTCTCGCCATAAGAAGCTCTGCAATCAGCATCACTGACGATGGGAACAGCAACAACTTGAAGAACATCGGCAGCGTCACCGCCCTCAGTGGTGGTACCCCAACCAGACACTCTGGCTTCACCGGTGGAGTCCTGGCCTTGCTCGGGAAGGGCAACACCCTGGACGTAATCGTCGAAGGACAGAGCGGACGCAATTTGGAGCAGGGAGATGTCGTTTTCGACAGTACGGCTGTTGTAATCTTCGTGCTGGATGATGCGGACAACTTCAACAGCTTGTTCAGTTCCTTCTTCCTCACTCAAAACATTGTCACCAGCAACGATCCTGAGGTTCTGAGGGTTTTCGAAGTCTTCTCCTGCAACACAGTGAGCAGCGGTGATCATCCATTCATCAGTGTAGACAGAGCCACCGCAGAAGTGGAAGTTCGATCCGAAGCTGGTGTCCTGGAAGCTGATTTGGAAAGGAATTTCTCCGGGAGCAACATCAGTGCCTCCGACGATCTTGTTGAGACCTCTCTTGAACATGGGCTTGCCAGATGGCGCAGCTGCACAGGTTTCACAGTTTATTGTTTATGAGCTGATACAAAAATTTCAGGGATTAGAGGAACATTAATGAA
>13823 ENA|GARO01013824|GARO01013824.1 TSA: Echinogammarus veneris Echinogammarus_veneris_contig_10287_1 transcribed RNA sequence.
ATTTTGTATAATACGATGGTGTTTATTCCAGAAGTGAAAACAACTATTGGGCACAACTGTTGATTACTTAAAGAAAACTCTTAATCCAATCCAAATAAGCTGAAACTCGAACATAAACATTCGGGGCTAGATCTCCGTGCGTTTTACAATCTCGCACAAAACTAGCGACACCTTGGACAACCCATTGACCATTGTGTTGTTGTAACATTGGACCACCACTATCACCTTGACAAGCGGAATCACCAGTCACATTATGTCCCGCGCAAATTTGTTTATCTTCATCGATTTGTCCCCAATATCGATAACAATCACCGACGACTTTAACTCGCGTTTGTTTCAACAGTTGATAAGGACTTCCTCCCATCTGTTCTGCTCCCCATCCAATTAAAACGACATTAGAATCAGGTTTTGGATCAGGACCAGGTAAACAGGCTGGTTGAACAAATCGATTAAATTGAACAGGTTGAGCTAATCGAAGAATAGTCAAGTCATTTGTCAATTGCTGACTATTCCAACCCGGATGCACGTAGATACGTTCGACAAGTCGTTTTTGTCGTGTATCTGTTTCACTAAGCTTCTTGTCATGAAGACCAGCTATGATAGTAATAAGAGATCCATTTGTTGTTCCAATACAATGAGCAGCTGTGAGAACATGACGCGAATCGAGTAAAGTCCCACCACAGTTGCCGGTGCACATTTGATTGGTACCACATGGTTTTGATTCTTGATATAACACTTGCCATGGCCATGAATTAGCAATAGCATGTGAACCACCAAAGATACGAGACGTTTGAAGTGATGCTTGGATTTGGGCACGACCGCAAGTACTACTTAGGATGGGTCGTGGTGTTGTGGTTGTTGTCGTAGTCGGTACAAACTCAGTACTAGGACAACAGAATCGCACTTGATAATCAATACCAGCAGTAGCGGACATAAATCCTGAAATAATTCCATTTAT
>21366 ENA|GARO01021367|GARO01021367.1 TSA: Echinogammarus veneris Echinogammarus_veneris_contig_16769_2 transcribed RNA sequence.
GGGCGCTTTGTCAACCAGGGCGACTGGCCGTGGGTGGCCGCCCTGGGCTACTCTAACGGCCGGGGTGCCATCAGTTACTCCTGTGGGGCGGCTCTGGTCACCCGGCGACACGTGCTCACAGCGGCACACTGCGTCAGCGGGCAGCCCTCGCTCCGCGTGGTCCGGCTTGGGGAGCACGACATCTCTACCACCGCAGACGCTGTCCACGAGGACTACAATATCACTAGGAGGATTATCCACGAGGGCTACAATGAGAACTACCGAAACGACATCGCCATCCTCGTTCTCGACAGAGACGTCACCTTCAAAAAGCACATCTCCCCCATCTG
>22361 ENA|GARO01022362|GARO01022362.1 TSA: Echinogammarus veneris Echinogammarus_veneris_contig_17716_2 transcribed RNA sequence.
CTAAACTAGTTAGAGATGCCAATGGGCACCCGATTATGAGTTCAGCGGACCGGAGCAAATCACTAAAGTTCGGGTAGTTCTTGACCCAAAAAAACGATGTCTATTGAACAAACGGTTAAAATGTGTTCGTAGGTATTAGAGACAGGTCCATGGATAGGTATCTTGCCATTTTTGTTGGTGCTGCTGGGATGGCGTGTGGTGGACGGATCCATGGCGTGGCGCTGCAGTGGCAGCCTAATCAACTCGAGGTGGATTGTGACCGCCGCGCATTGCCTCATCGAAAGTCTCCCACAAGTGGTGCGTGTGGGGGAACTCGATTATTCAAATGATACTGATGGCGCAAAACCCGCGGACTTCGGGATCCAGAGAACCGTCTTCCATCCTGACTACTCCCCTTCTGTTGCCTACCACGACATCGCACTGCTGGAGCTAGATAGGGCCTTCCAGCTACATCCTAACGCTATTGCCAGACCCATCTGCCTTCCTTGGGATATAGAGAGAACCGCGACAATACCCGGACGGAATGTTGTCCTCACAGGATGGGGCTCAACCCAATTTGGAGGCGAACCCAGCCCAGTTCTGCAAGTGGTGATACTGGAAGCGTTTAATGCCTCCACGTGCGACGATGGCTACCGAACTCTGCCAAGTTACGAGAGGGATTTCCCGAAAGGCATCCGTGACGGCGACTTTGTGTGTGCAGGAGACAAGAACGGCGGCAAGGATGCATGTAAGGGTGACTCAGGCGGTCCTATTTCCTACAACTCCATCGATCACGGCATCGTACTGGCAGGAGTTGTATCAAGAGGATATGGCTGCGGGTTGCCTGATTTCCCAGGCCTGTACACGCCGCTCCACAGAGAAGACTACCTCAGCTGGATCAAAGCCACTGCTTTCTCATAAGCCACGGAACTGATCAGGAAAATGTCATAGGTTTTCCGAAATAATTCTCAAAGAGGTTTACCATTTACCTGTAATTGTTATCATTATTTTCCAATTCCAACGAT
>533 ENA|GBEI01000534|GBEI01000534.1 TSA: Pontastacus leptodactylus Pl_CLC_535 transcribed RNA sequence.
GCGACGGGGAGTGTCTCCGTGGACTCCGAGGAGGAAGGAAGTATCATCATGAAGGAGACAACACCGGCTACCCTGTTGCTTCTGGCCTCTGTTGTGTTGGTCTCTGTTGCCAGCACCCTGGCTCAAGGTAACGTCACTGTTGCCAGCACCCTGGCTCAAGGTAGTTGCACGCCTCGTACAGGAGGTCGGGGCAGGTGCGTAGAAATTCGCAAATGCCCGAGTGTTCTGAGGACCTTCCGCCGCTCCCCTCCCGTCATTTGTGACTCCAGTGGCGAGTTTCCAGTCGTCTGCTGTCCCACCACTGGAGGTGGGAATCCGACGGCCACAGAGGACATCTCTCCACCTACAGTCAACTTTCAGTGTGGACAAAACAGCCAGCGAACCTTCAACTTACTCCTCAATCAGATTGGACAGGCTGACATCCTCCGACCAGAATCTGTCAACAGTGGAGCGCCCGGGAGTGGGATAGTCACCCGAGCCCAGAGGCCAGGACGGCGCCCCGGGGTACCTCAGTCCGCAATGGACGATCCTAAGTCATCAGTGCAGCGACAGCCGCCCCGACCTGCGCACTTACCAGCTTCAGATTTGGGCGTGTTAGTGGTCGGTGGAGTGACGGCGAAGAAGAACTCTTGGCCGTGGATGGCGCTGCTGGGGGAGCGGAACGGTGTGACCAACACCTGGTTCTGTGCAGGAGTCCTGATCAGCAACCAGTGGGTACTCTCAGCTCTTCACTGCTTCGTCGAGGCCACCAAAACAGTGCAGGTGGTTCGTCTCGGCGAACACGACTACAACGACGACGACGACGGTGCTGATCATGAAGATTTTGGCGTAGCTGAGTCCATTTTGCATCCCGACTACTTATTCCCACAGAGCTACCACGACCTGGCTCTCGTCAAGCTGGACCGGAAGGTTAATTTGAAGCCAGCCATCAGCCCGGTGTGTCTGCCGTGGGGAAGTGCGAGCAGCCACAGTCTAGTTGGACAGAACGTCACACTAACTGGATGGGGCAACACCGAGTTTGCTGGTATTCCCAGCTCAGTGCTGCAGGAAGTGAACGTGACAGTGTTCCAGGCCTCAGAATGCAACAAGAGCTACTCTACTCTGCTAGAGTACCCCAGGACCTGGCCTCAGGGTATTGGGCAGGAGACGGTGTGTGCAGGAGACCGCAGTGGAGGCCGAGATGCTTGCCAGGGTGATTCCGGGGGGCCCATCGTGACCCGTAACTCAGCAGGGCGCTTCATCCTGGCTGGGGTGGTGTCGCGCGGGTATGGCTGTGGCCTTAAGGACTTCCCTGGCCTCTACGTCAACCTCCGCCACCCACCATACCTCGCCTGGATCAAGAAGGTCGCCTTTAGCTAGCTACACTGAACTGAGAACTATATGTACGGCCAGCATAAAACATCCAACAGACAGTGTGGCATTGTAATTGCCAGACTCAGGCTGGGAAATAGTTACTTATATCAGGTGGCTGCAGGTGATCTCCTAACAGTAGGCACTACAGTTAAGAACTCTGTGAACAACAGCTAGGACACACTCTTCAACACTATATTTGTGAATGAACTGTTATCAAAGATTTTACACCAAATGGCATGAGATACTTTGAGCTTTGTAATTATTTCATTCGATCACGGATATTGGAAGATATTCTCGTGCTCTACACAAAGTTTGCTTTTGCAGGCTCACATCTCATGTTTTTCCCTGATTCCATGTATGACTAATCATCCTG
>818 ENA|GBEI01000819|GBEI01000819.1 TSA: Pontastacus leptodactylus Pl_CLC_821 transcribed RNA sequence.
CCAGCAGGCGTGGGAGCGTCAGCAGGCGTGGGGGAGTCAGCAGGCGTGGGAGAGGCACCAGGAGGAAGAGACGAGAGACAGTACTCTGCAGAAGAGCCCGGCCATTAAGGAGTGCCACCGGTGCTGAGCCAGGATGGCACCTGTTGTAAGAGCCTCTTGGGCCTCGCTGCTCGCCGTGGCCCTCTTCTCCACCTTCACCAACTCTCAGTCCTCTGTCCAATGCACGGACAAGGACGCGTTATGCAAGACACTGGCTGCACGTGGCAACTGCAGTACCCACCCTAAGGAAATGCAGGTCCTCTGTCCTGTCTCTTGCAACTTGTGCAAAGTTGAGCGCCGTACAATCAGCAAGCCAGATTTTGCATGTGGCTTGCCAATCAGCCCCAGGCTTGTTCCAAGTATCCCCAGGAGATCTACCTTCCCTAGCAACACCTGGAGACAAAACTTTCCATGGAACGCGCCCCCCTTCAGGAACTCCGGCCACCGACGCCCCGGGAACAACCCTGGCGGGAGTCGCAGAAGCTCCAGAGAGGCTCATCCCCAGCTTGGCGTCCCGAAGATCACAACCACGCAAACCTCTGCTGGGAACCAAGACCAGCCGCAGCCGCAGGTACAGAAACTGAGGGTCGAGGACACCTTCTGCGGGGCGACTCCCATCTCCGACAGGTTCCTCGTGACGGCGGCCTACTGCGTCTTCGACCCCGACCACCCGCTCAGCTCTGTCAGGCTCGGAGAACTGGACTTCTCAAAGGACAACGAGACCAACTCTCGTCCAAGAGACTATACAATTGAAGCCATATACGTCCATCCTAATTATGACAAAGATTCGCCTATACGGTACAACGATATAGCGTTGCTGCAGACAACAGAGAAGATTGAGTTCAACGAATTTGTGTTTCCTTACTGCGTGGCCAACCAACGCCCCGCCCCTAACGCCTGGGTCACTGGCTCTGGCTTCGGACTCGTTAATGAAACCCATCAGTCACCCATCCTGCAAGAGGTGGATTTACAGGTAATGACTCCAGAGAACTGTGAAGCGGTGTTCCAGAATGCTCAGTATGAGAAGCCGCTGAAGGCAGCCTACCCCAGCCTGCTGCAGGGCAAGGATGTCATGTGTGCTGGGTACCCAGGCCGGGGACTTTGTAAGGGTGACGAAGGCGGTCCCTTGTCTCTCACATTCCCTCCGAAGGGCGGCCCCCGCTTCCTGGTGGGCATTGCCAGCTTCGCGGGCACCTGCGAGAAGGACACCGTCATGCCCAGCGTCTTCACCAGCATCGCTGATCACATCCCATACATTGATAGCGTCTTGTATGGTGCCTGAGGAGAACTCTGCACGTGTGTTCATCAGGTGGCACTGCCAGCAACTTGTTCTTCAGTGCACCAGAACCATTACCTCCTGTGTAAAGCAAGTGGTATTCTGCCCACCTTCAACCTGATTCTAAAATTGTGTTATCTTGTACCTTCTTCAAACACTGATGTCATTTGAAATGTGTAAGTGTGTATGCCCATGTCAGACACAGGTCTCTCCCATGTCAGAAACAGGTCTCGCCCATGTCAGAAACAGGTCTCTCCCATGTCAGAAACAGGTCTCTCCCATGTCAGAAACAGGTCTCTCCCATGTCAGAAA
>1501 ENA|GBEI01001502|GBEI01001502.1 TSA: Pontastacus leptodactylus Pl_CLC_1504 transcribed RNA sequence.
TTTTTTTTGTCTTTCTCTTTTGTTTTATTCAATGAAAAAAATTAACTTGTATATACAGGATTTACAGCTAAGTATAGGATGCGGTTCCAGCCGCAGGACACGGATCATTAAAACATTCATCCAGCACAACAAACTCACTCAGTGGACCAGCAGAGGGAAAATGTCTCTGAATTAGATATTCCATAATGTTACAGAATACAAAGAAATATTTGTAAAAGAATTATATACACATACACAATAATACATACATACAGTATATATATAAACAATGGTGGAAAAAGTTTATGTTGGCCAAGTTCTCTTGCTAATAATTTCAATAATAAACAGTGCCTAATACGTATTATACAGTACTGTATACTGAACGTCAAACACCAACAAAATAAAAATTAAATTATTTCTTGCATAAACTGGTAAACCAATTACTTTTACATGTAATTTATTATTTAGACTTTTACTATGAAATATTATGATCTTTTATGGCATAATATAGGAAATGCTATACAGCATAACATTTTAAATAGGCCTTCAACAAGCACCTATCAAAAAGCAAATCTTATAAATGTCTACTTGCTTTCGTAGTATTAAAAAACGAAATTATGCAATAGTTTGCTTGATCACTTTACTAGTACAGTAGAATGCTTTGATTGAGCTATTGATTCTTGAATCTAAGAACTTGCATCTATTTACCAATAATTGGCAGTCACTTTGTTTTAATAGTTCTTTGGTAAGCTTTCATTAAAGAAATAATAAACATTGATATACTCAATAACATGGTAATTGTCATCTAAGTTAATGTATCTTGCCCTGAGAAATCCTACAGCATGCCACAGCAACAATGGCACAAGTACACTATCTTATCACTATATACAACAGTTGATGGTAATGGTTAAACCTACACAATACTTTGCTTACAGGAAATATCATTTTCTAAATTTCACAAAGATTAAAAAAAAAAAATTATTGCTTGCAAAGCATAAATGTTTTAAGAACCATTGTAATCTTGAAATTGTTAAGTACCTAAATATTTACATTCCTTGACTGTTTTTAATAATGAGCATTTTGATAACTAATAACCCACAATGTATTAAAATCTTATATTATGAATACATATAATCATGTGCACTTACATAGGTACATGTATGGACCTAGCTCAATATGAGGTGGTATCACAGGGTGGAGAGAAGCTTCAATGTATTCCTCACAATGAGGTTCCCTAAATGGGTATTAGGTCAGCTACAACATTATCCTAAAACATACCCAGTCGATGGATTATCTAATTTGGACTAGTCAAATATTAAAAATTTGAGTGCTGCAGATAAATCTTCATGGATAAAAACATTATATCATTAGCTTATATTTGTATTTTTAGATTAAATTATATAAAATTGATGAAGTCTTAACTTCCTGACTGTGACCTTAGGAAACCATCATTGGCGAGTTGTCTGTAGTCTAGGTGCTTGCCGCCCACGAGATCCAGTCAGACGTGTACGACACTTTGTGATATATACCTGGTTGTTTGCCTTGGGCACAAGAATACCCAGCAGACACAATGCCAGCCAGGTACCAGCGTCCCCCATCTTGTATCATGAGTGGACCTCCTGAGTCGCCTTGACAAGAATCTTTACCCCCGTCACCATACCCAGCACACATCATTTCATCATATATAATGACATTGATGCCTTTTTGCCTGTGCCAGTCCTCACAAAGGCGAGAATCCAGGATAGGCACATCTACAACCTGCAATGTTTTGGGTCGTAGGCGTGATCCAGATTGTAATGCTCCCCATCCGGCAGCCCAGGCATAGCTTCCTAGCCAATCTGCTCCTTTCTCTGGCAAACATATAGGCTGTACATGAGGCTGGTAGTGTACAGGAGCATCCAGAGTGATTACTGCCACATCAAACCTGTCAGCTTGTGGTGTAAACTTGAACTTTGGATGGACCTTTATCTCTGTTGCTCCGAAGGTAAGTGGAGTAAGTGGTTCCCGGTCTGAGTTAAGGACGTAGTCACCAAGGGTTACCCGAATCTGGTGCGGTCGTGCCCTGGCAACACAATGGCCAGCAGTGACCACATGATACTGATTGATGAGTGATCCTCCACATCGACTTGAGCCAATCCGGATGTATGCCTGCCAAGGGAAGGATCCGAAGCCAGCCTCGGTGCCACCAACAATCCTTCGCTGGGCACTAAGGCGGCTGCTGGCACTCAGACCACAACCATGATCATTCCGGATAGGGCCATAATCGACAGGAATAAGACCCACACTGTCATCTCTGAAAGATTCTGGACCACGTTGTCCTCTCTGGTTGGGTCGGTTACAGCAGGCAAAGAGGAAGCCACCACAGCCCCCATCGATCAAGCCTCCGCCCATCCAGCACAGGAGGAAAAATTCACAAGATCCAGAGTAGCAGAGAGACGGGTCGCCCAAGAACAGACGCTTGGTAGCATGGGTGAGACTTGATCCGAAGGTTCTTTGAGGCGTAGTGCGAATATTTCTGTCGAGGGGCAGTGCTTGGGGTCTGTCATGAGGGCCTCCAGGACCCTGTAGGTCTCCCCCAAGCATCAGCTCGCGCTCAAGCTCCGCCACCCCGGCTCCCGCCAAGCCCAAGCGCTCTGCTATTTGAGTTGCTTGAAGGGCATCCAAGCTAAACCTAGTTAAGATACTGTTGAACTCTTCTTGTGTAAGAGTGGCCGATTCTTTGTCAACGGATCTCTTGAGCATTGGGGAGACATCGTCGAGTGCCGTCGAGTTGGGGTGAGGAGCATTAGAGGCGGTGATGGTGGTGACCGCGTTGGTGGGGGCTGCAGAGNNNNNGCAGAGACCGCGTTGGTGGGGGCTGTAGAGACAGTGTCACCCCGCTTCGGGAGGGAAGGTTCGACTTGGGATGTAGTAAACGGAGGTGCAGAGGAACGGATAATATAATCAGAAGAGGAAGATGGATTCAATGTAAGACTCTCTGTTGTTACGAGGCGATCAGTCTTTGATATAACTAGTAGTTGGGTTGTTGTGGAGTGGCTGATATTGTAAGTGACGGGGTTTGGGTCATGTGATGACGATAGACTCAAATTATGACGCTGGTAGGTGGTCGATGATGACTGCAATTCATGTGTAGGGATAAGATCGTAATGGGATAGAAACACTGGGGCTGTGCTTAGTGATTGATCAAAAACTTGAGTGTGCTTAGCCTGACTGCGAGTGTAGGGGGGTTTACTCGTCTCGTGCAATGATGCCAGGTGTGTCGGAACAGGGGCCAAGTCTGAATAGCGAGTAGGATCATGCCCGGACAGAAGGATTAGATCTTCACTAAGAGAGGGAAGCAAGTTGTGGGTGGAAGAGTAACTTAGTGAGGTATGGAGAAGGTCCTGCCCTGCTGTTGAAGATACCCACACAAGTATTACGACCGCCACACACTCCAACATGGCCGCAGCCCGGCCCGTCATACTACGAAGCTGCTGCCGGTAGCCGCATTGACCT
>1752 ENA|GBEI01001753|GBEI01001753.1 TSA: Pontastacus leptodactylus Pl_CLC_1755 transcribed RNA sequence.
GGATCAGGTTGGTGAATGAGGGGGATGAAATGGGAGTGGCACAACTATATTAGATGGGGGGTGAGTTTGATACTGTTAATGATTAGTATGTAAATGTATGCTAGTGGGAGAAAGCTGCCAGGGTTGGCTGGATAGNNNNNATTTTTTTTTTTTTTGCGGGTATATAAATAGCCTGCACCAACATACACACTCAAGCGCGCTCACATTGGCATATGAGCTCACCCCCGTGCATACGTCAATTCACATTATTGCATGTTTTCTTCCTTCTCTTCCTCTTGTTTACCTTATTTCCACCTCTTAAGCGCTGTTTTCGTTGGGTTTTTCTGTGTCTCAAATTTTCTTTATTGAGTTTCTTTTGCCTCCGCCTTTTTCCAAATTTTCCTTGGTCCTTCCCTTGATTCCGGTGCTTGATGTTTTTCCCTTTCCTTTTTCTCTGCATTTCCATATTCCTATTCCTTGAGTTCTTTTTCTTAAGCTTGCCTCTGAAGCTTTTTTTATTCTTTTTAATCTTCTCGAACGGTAAAGGAAAGTAAGCTCCTGGCTTCACCAAACCGTTATTCCATTGATTCCCATGCTTTATGTTGCCTTTCGTTTTGGTTTTGGTTTTCTGTTTTATCTTCTTAATGTCTGCCTGAGGGTTGTACGAGGCGCAGTAAGTTGACCCGCTAGTGGTAGCGTAGATCCAGTCCAGGTATTTGAACAACTTCGTATACACTCCTGGGTAGTTAGGCATACCACATCCGATGCCCCAGCTGGTGACTCCTATCAGGAAGTAACGCTTCTGCTTTTCGTCATACCAAGTGAGGGGACCGCCGGAGTCGCCCTGGCAGGTGTCCTGGGTGTCACTCAGCGCACAGAACATGTTGGAGGTTATCTCGTCTGAGTGGAACTTGAAGTTGTGGCGACAGTTGCCCATGGCCAGGATCTTGAGGTAGGCGTGTCTGAGGCGGGGTGACCCCAACTTGGCCTTCTCCCACTCCTTGCCCCAGCCCATGACAATGACCCTCTCCCTGTAGAAGGTGAGGTCGGGCGGGGTGAGGCAGATGGGGTTGATCCTCCAGGTCAGCGCCAGGGGAGTCTTCAGTCGCAGTATAGAGAGATCGTTGTCAGTCGTCACTCTGTTGTACCCAGGGTGCTGGTAGATCTCGTAGACAGGCAAGGAGAGCTCGCGGGAAACGTCATTGGTAGTCAGGTCGTGGTCACCGACCTTCACCAACAGCTCAAACGGCATCAACATATCAGTACAGTGAGCGGCGGTGAGGATGAAGCTGTCACTGATGATGCTGGCCCCACAGAAGTGCTTCCTGGTCTTGGAGAGTTGCACCGACACCATCCAGGGGTAGTGGTGCTCATGGGTCTCCTCTCCTCCCACGATCTTGTGCTGGGGAGAGTTGGAGACCCCACACTCACAGTTGTGGTTAACTTTGGCTGGTTCAGGTTGCAAAGTTCTATGGTCAGGAAATACCAGCTTCTGCAGAATTCTAACTCGATTACTGGCAGTTACTTCAACTTCATTTTCCTTTTCTATTTCATCTTCCTCGTAGTCGTTAGTTTCATTATATTCAATACTTCCATTATTTTTTACATAATCACTCTGCATGATCATCCTCATCCAAGCTTCGTAGTGATTCTTCAAGCCTTGTGTCGGGAATCGGTCGTCCGGTGGAGTTTGTGTGGTGTTCCCAGCAGCAGTTGTACTGATCTCGTCCGTAGCAGCGCCATCTACGTCCTCACTCCGGCCGTTGGGGCTTGGGTTCCCTCTTTCCTCCTCTCTCGTATTTTCTAATATATCTATTTTACCATCCATAATATCTGTTGTGTTGTGTCTCGCCTCTTCAGTCGCCGCTAGAGCAGGGGTTAAAGTTAATCCAAAAGCAAAGGTTGAAGTCACACCCAAAGCAGAGTTGAAAATTATGAAGGGAAATAACCTGCAGAACAGTTGTATTCCCGCCATGATGACGTATTGACGGATGTAGCTACAAATGTGAAAGTCCTTCACAGCAACATTTTCCCATAAATCTGTCTCCCACTAAGTCTTGCAACAGGGCGTGATCAAGTCTTCTATCACGGCTCGTTATCTGCCGTGTAGTATCACATCTTGTTGGGTTGGCTTTACTGTAGTGTAGGCTTGATGGAGACAGCTTAGTTATTCTTGGCTTTATTGACAAGTCAGTATATATGTAATATATGGCTGCCTGCCCGAGGTCGGGGTCTAGAGTGAGTAGTTGGTCTCTGGTAAGAGCGGAGCGGTAATGAGGCAGGGAGAGGGTCGTGAGCTCTGAACTCAGTGCCCTTGTGACGTCACTGCCCTGGTGG
>3950 ENA|GBEI01003951|GBEI01003951.1 TSA: Pontastacus leptodactylus Pl_CLC_3957 transcribed RNA sequence.
CACTCCTACCACACCAAGACTAAAAATACCAACAACCCCAACCAAGGCTTTCTCAATTCCAGTGTACAAATTTTTAATAGCCTATTCTCCAAAGGAAACTTCGAATACTCTTAGGATAAGTGAAGTTGAGAAAAATCTGGGCAATATTCCATCTGATAAATCTACCTTACACTTACAACTCATAATTCGTGGATACTTCAGGATCTTACCTGCCAAGATGCCGCAGTCAAGATGGCTGAGGGTGTTAGTGGTGGTGTTGATGGCGGTGTGTTGGAGCCACCATGGCGAGGCTCACACACTCAAGAGANNAGAGAGTCAGAAGACAAGGTAATAGAAGTAGGATAGAAACTATAGTTTTCAACGCCCCGACGCTTCTAGACCCCGACCAGTGTAGGACTCCAAACGGTGTCAAGGGCAAGTGTGTGATCCTATTCAACTGCCCCACGCTCTACAGCCGACTCAGATCAAACCCAGCTCCAGAAGTTTTAACTTTTCTTAGGTCGAGCATCTGTAGATTCGAAAAGTCTTCTCCTGTCATCTGCTGCAGTCTTCAGGACCTTGCCCCTGGGACCAACACTTCTACTACTGCCTCCATCACTACTGCCTCCACCACTACGGCCTCCACCACTACAACATCCCCGACTACAACTTTACCCATAACCACGCAGCTGCCAACCACGACAGTAGTGGTCCCAGTAACCAACGTTGACACCAGACACGACGCCACAGATGAGGCTACCACAACACCAGAGCCTACGACCACTCAGCCACCTCACACTGGATTAAAACTTCTGTTGCCGGATACCTGTGGGATAACCAGTGTCAATGTTCTTAGGATAGTAGGAGGAACACCTCCCCCAAAAGGTTTGTACCCGTGGCTGGCCGCCCTGGGGTACGCAGACGGTCAGGGTAAGCTTGAGTTCCTGTGTGGCGCTGCTCTGGTTACTCGCCAACACGTCGTCACAGCTGCCCATTGTGTCAGGAACCGAAGCGACCTGAAGGTGGTGAGGCTGGGAGAGCACGACCTTAGCAAACAGAACGAAACTGTTTCCGAGGACTTCGGTATCTTGACGAGGACCTTCCACGCTGACTTCAACCCTGTGTCATATGCCAACGACATCGCTATTATCAAGCTTGACAAACCTGTCACTTTCAGGAAAGGTATCAACACGGTGTGTCTTCCGCTACCTGGCAAGTTCCACAACAACTCCCTGGTTGGGATCCCCGGCATCGTCGCTGGCTGGGGCGCTGTTTCCTTCAATAACGTGTCGTCGCCTGAGCTGCTTCATGTGATGCTGCCAGTAATCAGTCAAGAAGAGTGCGCTCTCAAGTACACCCGCTTCAGGCAGGTCCGCATTAACAGCTCCATCCTGTGTGCAGGCGTTGGAGGCAAGGATGCCTGCCAGGGCGACTCCGGAGGTCCTATGGTAATGCACTATGGAAGTCAGACCTACCTGACCGGCATCGTCTCCTTTGGGTTTCGGTGTGCGGAGCCCAACTTCCCTGGAGTCTACACCAGGGTGACCGCGTTCCTGGACTGGATCCTCGCCATGCTCAACTAGCAGCGTAGAGTGCTTGTACATCGACAGGAACTCTCAGTACTCAATTAGCTGTGTAGAGGTTGTTTAGAACTCGGGCTGCGTCTGGAAGCCTTTCATTACTTAACTATTGGAGTACAGGTTTTTTCAGAGATTGTACAGTATCCATTAACTAGTATGATAACACCAAGCCTGGGGAAGCATTTGGATGCTGTGGGGAGGTACACATAACATGCACCATGTATGATAACATCAAGCCTGGGGGAGCATGTGGATGCTGTGGGGAGGTACACATAACATGCACCATGTATAACTTTAGGTGGTCCGTCGCTCTTATATATTAAGGCCAGACTATTTATGCTGCGTTTTTTGTAGCACTTAGGATTATTCGACGCCTAATACCGTTAGTATTACATGTAATAATATATTGTTAAGGTTTCATCTGTATCATGGCATTTTCTATGTAACATGCTAAAATGTGCATGTAAATCATATATGTTTAGCTATAATATTTGACAAGTCATTATATTTAACAATATATAATAGGCATTTATTTAGTTTCCATGATCTCTATAAACGTGTGACTTACAAATCTGAGCGATAAGATATGCTCGGACTCTACACCATCTACTCTATGTAGGGCAACATGCTAATTGCAGAATATTATCAGTAGTACAGTAATTTTTTTTCACAGGTTTAGGTTTTTAAACTTTATATACTCTTAAGAATGTTCATATATATTCAGCTTTTGTTAAATAAAACTAATGTTTTTGGTTTGGTTTGGTGTTGGGCTTAATTTAGACCTATCAACGTTTAGGCCACAAGGGCTTGCTTGTGGAAAATAGTTGAAAGGGAATTCCCAAAACAGGCTTCTAGCAGAGTATTCTGTCCAGTCGAGGCGTAAATCCGACAGTAGCCTGATACTGCTCGTGGTTCAAAACTGGACATAGAAAAACTAAGAGTTTAAAGCAAATATCAATAAAACTACGTCCTTTTGGGACTTGAACTGGGAAATAAAATATTAAATATAACTACTTCTAATCTTGATATGTTACTATAAACAAAACCGGTAGTTCACTTGGCATCAGTCAGTCCTGATTGCAGGATGCTGTTTGTTGCTCAAGGGGTGGACTATAATCAACCTGCAAGCCATGAGACAAAATTGATAATTTAAGGAGCAACAAATGTCTCCAGTCATGGTTCAATTTTATAGCAGAGATCAGGTATCATTCAGAATGTTATCATTAAACAAATTAATTGGCTCGCCGATTTGTGGGTTTTATCTAAGGCCGCCTCGTTACCAGTACGCTCGTGTACATAGGCTAACCAATCTTAATGCTAAGTGGCCACTAAATTCTCTATGAATATATGCCTTTCACTTCTATCTCATCCTACCGGGCATGAGAGTGGTGATCTTGATGCACAGTTTATAGACTCAAGCTCAGTTCTTTGCAGAGCTGTCACGCAGTATTTTATTTAAGATGCAAGCCCAAACGGTGGCTTTCTTGAGTCTTGAGCACCACAGATCAAAACCTCCCTGTTCTGACCCGTGAGCTATTGACTTGCTTGCAGAGCTGTTGCTGTAGGCGGCCGAGCTATGGTGACTTTTCCTCTTCTCGCTTGGACAATAACAAGCTAAGGCAACCAAATAACCCCAGCTCATTTGCCGTTGACTTCTCGTTGATACTAATTAAATTACGTTATGCACTTGAGTGTTGCAACACATTCAAGAACGATGGGAGATATTGCACATTTACAGTACTTTACATTTAAGATAATATCACTAGAGTTATGCTTGTTAGTGCAAAAAAAAATGATAAATGACTGCTCTGGGTGAATTCTCAACACGCGGTAATGACGGCTGTCCGCATGCTATGAGATATCAAGATGCAGCAGTCCGCACACTATGAGGAATCAACACTCAGTTCTGGGTGGGAGCGTGCCTCTTCCTTACTCTGCATAAATCATATGAACTTCTCTTATTTAATCAAATGGCCTTAACTGCCTCCTCGTGTACTTACACATGTATTTCTAATTAATTTATGAATTCAAAGGGTCTAAATTAAAGATTCTCAAGAGCGCCTTTAAAAGATTAATATTATTTGGGATCGCGCAAAATTATTGTGTTTCTACTGTTAGCACGCATTTTTATAGGTATTGCCACGCTCCAATATTTATCTACATTCTCTGAATAATTGTATGATTTATATTTGCTAATATTTATAAGTGATGAACTGGTTCACTCCCTAAAGCATTATTTGATTAAATACTCAACGTTTTCATCTGGAAAATATATAAACAGATTGGCAACACCATCCGCCCTCTGGACGCCTGGAAACATGTATACTGCGTCGGTCACATAAACCAACGCGTATGGGACAGGTACATTTAATCTGATCGTATAGCCCACGGCTATTTATTAAATTATAGTGACATTATTACTATTTTTATAAATGGATTTTAGTAACCGTGGAATATTTATGGGCTAACGGGCAAATTATTTAATAATCTAGCCTAACCTTATATTGTTGATTCGACATGAGATTTTATTATTTAATTATATAAATTCACTAATTTACATTAACTAGTGGGAAAATTTCCCACATTGCTGACCAACCAGCAAGTACACTTTAGTTATGAACACAATCCAGGACTATAGTAAACTCAAAAGTGTATATAGACCGAGAAGTGGGGTACACCTCTCGGTGTACATATCCCTTGATGTTATGAATCACATACATATCACTTTTTAATAACATTCACAAAGTTACAATTCTGCACTTTAACTTAAGTTATTTTTCTATAATCAGTATTTTTCACCGGTAAATAAATACACGTGCATATCAAATTAATAAATTGTTGATAAATAACAGTATGTATATGAACTTTTTAATGTGTACAATACTTGTGCAAATGAACATTAATTAATTTCAGGAGTTTCAGGTAAGACTGCTTGGTTTGTTTTGTTTCGTTTTCTTCCCGTATAGAGTGCGCTTAACGGTCAGATTTGTAGTGTATAAGAAATATATAGGTTTGCTTTTCATGGTTGGCTCGTTATCTTCATGGCTAATTAATCACTATTGGGCTGAATTTTGTAAACTAGTTAAATGCTAAAATTTGTGTTTGTAAATAGCCAATCATACCACGAGATGGTTATCATATATCTTCTCTAACTTGGTAATTGAAACGCACAAGTGCTAGTTATTTTCCTACCTGGCACAGTTAACATCAAACCTGATATTTAGATTAACTAAAAATCATTAACATTTTCAGTTCACGCATTTTGAACCGAATGTAAATTGTATTCATTCTTGGACTCAATAATCAACATGATATTGGACTGAAACATGGGTACCAGCCAGGTTTACTGAATTGTATGTAAGTTCCTGTAATAAGTGTTCTTATTATAATAGTAATCTACAAATATTATCAGGTTAAGAATGTTATATGTACTATTCGTGTATTTTATATGGGTTCAAGCAACATCGTGCACAAGACGGTTCCCCACCAACCTCACCCAAAGTCTTCCCAGCTTAGTGCCTTTTGATTATTACTTATTTACTTAACCTTACCCAACCTAACCTAACCCAACCGAGCCTAACCTAAGCTAATACATCCCAACCTAACGATATATACGGTTTTGACAATNNNNNAGTTTCTTTGCCAGCTAAGCATTTTGATGTTTTTAGTGTTATTATTTTAAATAGTATCCATAGCCAGGCACTTATTACTCATTTTTTATAATTGATATGATTGTTTAGGGTTTTGTTAAGATTCACCGAGATTGTCAGATTTTATGTTACTTAAAGCTAATATTAATTGCTCGTTAAGGGTAAAGGTTTCTTATATATATAATTTCCTTTTATCGTTGGGTGTTTCTATCCTT
>6507 ENA|GBEI01006508|GBEI01006508.1 TSA: Pontastacus leptodactylus Pl_CLC_6517 transcribed RNA sequence.
CACATAGGTATACCAACAACTACGGTACACAATGCGACACATGAGTGTGATGCGTTGAATGATTTCTGGTCTCCGGGCAAAATTATATGACCTCAACTTTTACCAACACTTTTAAACATAGTGAAACACTAACCCGTCCTCTCAACTAGTACATGGTGTTTTGTACGTTATTGTAACCTACGTCCAAACTACAGGGTACTATGAGAAGTAGCGGCTCACAAAAATATCCGTTTTCTATGCATCACAAAAGACCCTTTTTCAGGTTATGTTCGTTCGGTCGGATAGTACCCCCTAAAACACCTGCTAGCTGTGTAGGTTAGGTTCGTTCGGTCGGTTGGTTAGTGCCCCCTAAAACGGCCGTTGGGGACAATCGTGAGGTCGGGCTGGTACTTCAAGCTGTTATCTCAGCCCGGCGTCTTGATTTCCCGTACGTCATTTTTCTCATGGTCTCTGTACGAACTACTGCATCCTATCTAACCCAACTGATCTAGTCCGACGTAGAGAAACGAGTATTTCAGTCATTTTCGTGGGCAGCTAATATTTCTTAATACGACGCATATGTACTTTGGTGCAATTCCGGTCAAAACACAGTGTACAGTTGAGAGGACGGGTTGGATTTGTTTACAGAGTAGCGATGACGTAGACGGATACATATTTTCCTCAGGTCTTAGACCTTAAACCACAATTGCTGCAAAGCGTCATATATGAAGTGATTTTGCATAGCCAGAAGCGTTCGAACCTTGACAATCCACTTAACCTATCAAGGCAGATAGCGTTTAAATTGCGGTGCATTGTGAGGACAGGTTGCTGAGGGAACACAAGGTATTGTTTTGATGCCCGATTTCGAATCTCCGATGATCCATGTGAATTAAATTATATTACCCACGTTATTTTGGATGTTCATATCAACTGTATCAACTAACTTTCCTCTCCATGTTACAATTCCGTCGTGACAATCCTTTGTTGCTCAATTTCCCTGCGATTGAAGTAATTAAGAATTAGATTCTTCATCTTCGTAAATTTTGCCACACTAGACATAGCCATCAGGTAATTTGATCTCATCAAACTCTTCCTGGAGTTCAATTCCCTTTCAGGACGAGATGCTTGGGCTCGTTTTCTTACATCTGATGCCTCTATTCACCTAGTTGTAAAGAGGTATATGGGAGTTAGGTATCTGTTGCATGATCATTAATATTGTCTTAATTTCTGCTTTTCTGATTATCTTGGATTATTTTGTTATATTGTTGATCTAACCTTGTGTACGTCCCCTAATGGTGATTAGGTTGATCTAATCATCAGTACCACGTTCCAGTCATTGAACTGCACGTCCCAGCTGGTGTTAGAGTTGATCTAATCTGGTGTACCACGCCACAGGGTCGGTGAGCTGCACGTCGCCAACCGGTGTTCGAGGACGGTGTGTGGGGGTTCGCCAGTGTCCCAGTGTCCTGAGGACCTTCCGTCGCATGCGTCCCCCTTCCTGTGGCGGTGATAACCTCATCTGCTGCTTCGCTGCTCCGGGTACCAGCCCGGGGAATATACTTGACATCTCTCCCCCCATTGTTAACTTTCAATGTGGACAGAACATCTTTCAAGTCTTCAACCTGGCTTCGGAACCTGTCGGTGAGGCTCTAAGCCTTCGGGAAGGATCTACTGACGGTGCTGGTCTCGACTCGGTTGCGTTTCCTAGATCAGGAACGCCACCGAGGCGGCCAGGGATTCCTGATGTGGACGACACTAAGATTTTTTCCCCGCGTATTGGACCTAGCAATGGAACGATTGTCAATATAGCGTTGCATGTGATTGGTGGTGTCATCGCCCTCAAGAACGCTTGGCCATGGATGGCGCTGCTCGGAGAGCGTGACAATGATAACGTTAACTGGTTCTGTGCTGGCGTTCTTATCAGTGATCGGTGGGTCCTGACAGCTCGTCATTGTCTCACCGCTAAGACAGTTGAAGTGGTCCGTCTTGGAGAACATGACTACAATGATAATACTGACGGAGCTCCACACGAGGATTTTAAGGTGGAAACGACTCTCCTTCACCCGGAGTACTTCCTTCCACAGGCCTATCATGACCTGGCGCTCGTCAAGCTGGAGAAGAAGGTTAAGCTCAAGTCAAATATGAACCCTGTGTGTCTGCCGTGGGGGAGTGAGAGTACCCAGAGTCTGGTGGATCAGAAAGTAATTTTAACAGGATGGGGCGATACAGAATTTGCTGGCTCTCGAAGCTCTGTGCTACAGGAGGTGGAGTTGACCATATTTAAGTCTTCAGAGTGTGACAAGAGCTACTCCAAACTGCTGGAGTACTCCAGATCCTGGCCACAGGGTATTGGAGAGGAGACGGTGTGTGCGGGAGACCGCACTGGTGGAAGAGATTCCTGTCAGGGTGATTCTGGGGGACCAATCGTGGCTCGTAATGCAGATGGGTTCTACACCTTGGCTGGCATCGTGTCCCGTGGTGTGGGATGTGGTCACAAGGACTTTCCTGGTCTCTATGTTAACGTCCGTCTCCCTTCCTACCTCGCATGGATCAAGAAAGTTGCATTCAGTTAATTATCCTGACCTCTACGTCGACTTCCATCATCCACCAGTAAACTACTGGATCAAGAAGGTCACTTTGGATTGCCTATGATCAACCTGGAGGCAGTAAAATACCAAGAATTTCAGCAAGATTTAATACGCCTGAGACGAAGTGAAATTTAAACTACCACCATACTACTATTCAGGAAGATCCATGTATCGTTGGGTCATCCATTACAGACAATTGTACTGATCGGTACAGCATCAACCTCACTTCTTGCAGGTCGGTGTTCGATCCCCGATGGTCCAAGTTGTTTGGCTCCATTCCTTCATTCTGTCCTAACCTACTTCCTTGTCCACTTATCCCTTCAATGTGCTGTATAGTCGTACTGGCTTAGCACTTTCTCCTCATGATTACCCTCACCAATACAGACTGCATGCATCAAGACGTTACTGCTGCTAGGCTTAGGCTCAGCTACAAATACCTCTGGAAATTTGCACCACCTGCTGTAGATCTCACGAATAATTTAATTTTGCCAACAAAACTTTCAGTTACCTTACGTTAATATGTAATTGAATGTGTAAAATTCAAGAGTTTAGAGACAACTCTGTCACTAATTTTCAAGAAATGTCCACGTATTTTTATTAGATATAACATGTTACCTAAAATCCAAAACTTGTCTATTATAATAATATTAATTTGTCTAAAATATACACAGGAGCAAGCTACAGTGGTTACTACTAAGATTCATAAAATTTATATTATATAAACCCACTAATTATGCACAGGATTTCGGGCTTATTGTTGATAGTACACACTGTATCGAAGCTTACACTAACCTCAGTCTGCTGTGCTCCCCTCTGACTCTCGGTTTCGTGTCTCTCCCCAATCCTCCCCTCGGTCTTCTGCCCCCCTTTGGTCTGTGACTACCCGAGCTGATGTCCATTCCCGTCCTTACCGTCTCCATCCCATCCGCTATCGTTCCCTCTCCCCCTCTGAGACTTTGGAGGCTATTACCCAGTTCCTTGCCACTCAATTGCCCAAGACTTCCTTTCTGAAACGTAATATTGGTTCCTCTCCCTCTTCCTCCCCAGCAGGTAAGAGGGTCTCGACCCCCACCCTGGCTTCTTCTTCCGTCCTTTTTTCCGAGTCTTCTTCAGTCTCGACAGAGGAGTTGGTTGTGCTAGAGGAACTGGTTGTGCTCCCTATGGAGACTTCCTCTGCCCCTAAACCTACCTCTGGTGATGCCCTTGCTCAAGGTTCCGCTGCTTTTCCTGACCTTCCTCAGTCCCAATCCCTTGACCATCCCTTCCTGCCACCTCCTTCCTCCTCGGACCCTGGTGGTTCGCCACCCTCGTCCAATCCGTTCCTGCTTGAGCTGGCTTTGCCCCCCAACCCTGATTTATCTGAGCCTAATCCTGATCCCCCCTAGCGTTCTGTGCCCTCCTTTGTTTTTGTTTTTGTTCCTCTCTCTGATTTTTGATTTCACCTATTCTCCACTATGTCTATTCTTCAGTGGAATATCTGTGGATTTTATGCCAACTTTAATGAGTTCCAACTTCTAATTTCACAGTTTTCGCCGCTTTGTGTTTGTCTCCAGGAGCCGATGATCGGCACTCGCCCTGGTCGCTTCCGTGGTTATTCCTTTCTTTCCTCCCCCGCAGCTTTTATGGGTTCACCTAACTCTACTGGTCTCTTGATCCGGAATGATGTTCCCTTTGTCCCTCTTCTCTTTCAGTCGAACGTTCATTCCTCTACCGCTCGTACTTTTGTGGGCAAGTGGTATACTGTCTGTTCAGTTTACCTCCCTCCACGTATTCCTATTTCTCTTCCTGATCTTAAACACCTCTTAGACTCTTTACTGGAGCCTGTGCTCTTCTTGGGTGATTTTAACTGCCGACATGCCCTCTGGTGCGATACTCTTACCAGTACCTGTGGCCGTCTTTTGGAACCTTTCATCATTTCTTCTCCCTTGTCGCTACTGAATTCCGCCAAGCCGAATCATGTCAACTCGAGCACTCGCACTCTTTCCTGTATTGACCTTTCTCTCTGCTCCCCCTCCATTTATATAGACCTGACATAGAGGGTCCTCGATGACTTCCATAACAGTGACCATTTCCCCATCCTCGTCTGTCTTTTCGTTCCGCCTGCCTCTCTCTTTCCCTCGATGGTAATTTGATACAGCAGACTGGAATCTTTTCACCCTTCACACTACTCTTCCCAGATTGTCTGATCTGCCTCTCCCTAACTCCCTCCATCTTTTCTACGACACCTTACTGGCTGCTGTTTCCCGGCTTTGTATCTTTTGATAATTACTTGCTGGACGAAGCTCACTGCTCTGTTCCGCGCTATGCCTCCCATAGCATGCGGAAGTGCGTTCCTTGGTGGAATTCAGACTGTGCTCGGGCTGTACTCTGTAAATATGCAGCCTGGAAAAGATAACGCCTCTGACAGATGCCTGATTCATTTATTCTGTTTCAGAGAGCGAGTGCGGTGGCCCATATGGCCATCCGTTTGGCTAAATGGAAAAGTTGGACATCATACATCTCCACCATTGCTGTTGACACCCCTCTCCCACATGTCTGGAAGAAAATCTGTAAGATTGTGTTGTTGTTGATCCGGCATTGGTCGCGAATGAACTAGGTTCGCACTTTTCTGCCATGAGCTTCGGTTCTCTTCTTCCTCCTCCTATCCTTACTCCTAAACCCCTTATTGAATCTCACCACCTTGGACTTTTGCTCTCAACTCCAGCTTTCCTATAACGATCTCTTCTCTTTTTCTGAACTCCAGTCTGCCTTGTACCTCTCGGTTCTACCGCAGCGGGCTCAGATTGCCATCCCCTATGAGATGTTTCGTCATCTCCCTCAGGCGCCTTTCGGTATTTGCTGAGTATCTATAACCATATTTGGGAGTCGACAGTGGTCCCTGAGGATTGGCTCGAGGCTGTTGTTCTTCCCATCCACAAACCTGGTACCCCGGGGACATGCCCTACGGATTTTCGCCCCATTGCCTTGACGAGTTGTGTTTGCAAACTTTTTGAATGTATTGTTAATGTACGTCTCATGTGGTTCTTGGAACATCATCGTTACCTCACCCCTTCACAGTTTTGCTTTCGCAAGTGTCGCAGCACAACGGATGTCTTAGTGGACTTAGAGGTGTACATTTATACTGCTTTTGCTGTGAATACCTCCGTTATTGCCGTTCTTTTTTACCCAGAAGAGGGTTATGACACCACCTGGAGGTACAATATTTTGGTTCAACTGCATTCTTTTGGCCTCCGTGGTAACCTCCCACTTTTCCGTCAGAGTTTCCTCTCTCACCGTTCCTTTAAAGTGAGATTTGGTACCACTTTCACTGCCTCCTTTCGACTGTTTGAAGGAGTTCCCCAGGGTAGTATTTTGAGCACTACTCTTTTCCTAGTGGCCCTAAATGGCCTTCCTCCCTTCCCTCTGGCATTTTCTCAGCCCTTTATGTTGATGATCTCACTCTCTGCTGTCGTGGTGACGACTTCCCTGTCCTCCATCGCCAACATAAACTTGCAATTGATAACGTGTTGTCCTGGGCCACCAATAATGGCTTCAAGTTCTCTGCTACTAAAACTTGTGCTATGACCTTTACTCGGAAACATCTAGTTCCTCGTCCTTCATTGTCACACTATGGTTCTCCCCTTCAGTATAGGCATAATGCTAAACTCTTAGGGTTGGTCTTTGACACTCGTTTGTCTTGAACACCCCATGTGTCTAACCTCAAAGATGACTGCTCTAAAGCCCTTATCCTACTTAGTCTTGTCCCATACTTCCTGGGGAGCTGATAGGCGCACGCTCCTCTCTTTACACTCCTTTCTCGTGCTGTCTAAACTAGACTATGGTTGCCCAGCCTATTCCTCTGCCTCCCCTTCGATCCTTCGTTGTCTTGATGCCCTGCATCATGCTGGGTTACACCTCAGCTCTGGTGCCTTTCGTTCGTCTCCCGCCCAGAGCTTGTATGTCGAAACTGGCGTCCCCTCCCTGCAGTATCGTCGTGATAGTTACTGCCTTCGGTACCTCACACGGTCCCTACAACTTCTGCTTGTGTTGCACTGTAACTACTGCCCCTCAGGTAATCCCTGTTCACTCTCCCTGCCTTTTTTTCCTGTTAGGATGGCCCATCTGCAGGATTCCCTCTCTGTTCCCATTTGCAATGTCTCCCCTCGTGTTGTTTTTGCCTTGCCCCCATGGAGGGTCCCTCTTACAAAATTTTGCAAAACCCTGACCCATATGGTGAATGCTCTACCCCTCCGACTGTTCTCAAACATCTTTTCCTTTAACAATTTTCCTCTCACCGTCAGTTCATTCCTCTGTTTACAGACGGGTCCAATTCTGCCGACGGTGTTGGCTACTCCGTTGTTTTCCCAGATCAGACCTATATGTGTTGTTTACCCCCCAGAGGCTAGCGTCTCACAGCTGAGCTTTATGCAATTTTGTTTGCTCTTTGTCAGCTACTTCTCTTACGCCATTAACGTTCCTTTGTTATTGTGGTCGACTCTAGCAGTGCTGTCGCAGCTGTGGAGTCTTAACCCTGACCATCCTGTAGTGGTCGAAATCCAATATTGGCTATGTCTTATCTCTAGCAGGTTTAAGACGGTCAACTTTCGCTGAGTATCCAGCCATAGTGGAGTTCCCTCGAAAGAACTTGTGGCCGCTAAGGAGGCCATTCAAACTTGTCCCCTTTCCCAAAAAGGGATCCCATATTCGGATTTCTATCCAGTTATTAATTCTGCCATCCACGACCGCTGGCAAGGTCGTTGGTCTGGCATTATCAGAAACCAACTGCGCACTCTTCGGGGTGACCTGTCCCCTTGGACTTCCTCCTACTACCGTAATAGGTAGTGGAAAACGGATCTTGCTCGGTTACGTATCGGCCACACATGCTTAACTCATGGGCACTTAATGGAGCGACGCCCTGCTGCTGCTTGTCCAAACTGCATTGTCTCACCTACAGTCGTGCACCTCCTGTAGAATGCCTCTATTTTCGGGCCGATCCTTCGTATTGCTTTCCTAATGTCCCCACGTGTCGCTTGACCCTCGCTAGAATCC
>8962 ENA|GBEI01008963|GBEI01008963.1 TSA: Pontastacus leptodactylus Pl_CLC_8979 transcribed RNA sequence.
AAGCGACTCCCACCGGCGGACATCTCATTCGCTCGCTGGGACAGTGGTTGAGAAGTTGGTGACGGACAACTTTCAAGAGAAGGGCCAGCTATAAGGATGTGGTCGCTTATAGCGCTGGTAATAACGGTGGTGGCCGTGGTTACTGCCACTCCAAGGGAACGTAGACAGGCTAGTGACGAATGCTTCTGGTGGGAGCCTGGCTGCACCAACCCTGTTGATCCAGCTAAAGAAACTAGTAACCCATCCGGGCCTGTGCCTGTCGAAACCCCAACGGCTGTGGAACGTGTTGTGGAAGACGGTAACTATGCGATCTGCAACAATGGCGAGGGCAGCTGCGTGCCCTACTACCTATGCAGAGAAGGAGATATCGTTACCGACGGAGCTGGACTCATCGACATAAGATTTGGAGGCAACACCACCGTTACCCGCTCGAGTTCAGAGTGTCCGCAGTTCCTGGACGTGTGTTGCAACCACCCACAAACCATTGTGCCTCCCACTCCCATACCCTACACCTCCGACTGTGGCCGCCGCAACCCACAGGGAGTCAACGCACGCATCCTCGGCTTCAAGGATAACCAGGCCCAGTTTGGTGAGTTCCCGTGGATGATTGCGGTCCTGAGACAGGAAGAAGTGGTGGTTGACAAGCCCGTTAACCTGTACGTATGTGGAGGTTCGCTGATCCATCCTTCCGTGGTGCTCACCGCCGCCCACTGCGTCGCCTCCTGGGACGCCGGCGTGCTCAAGGTCCGGGCTGGCGAATGGGACACCCAGCGCACCTATGAGCTCTTCCCACACCAGGACCGTAACGTGGCCAAGGTCGTCGTTCACCAGGGCTACAAGTCTGGTCCTCTCTTCAATGACTTTGCCCTCTTGTTCTTAGATCAACCATTTGAGTTGGCGCCCAATGTTGATACACTATGTCTCCCTAATCAGGACCAGAGCTTGCTTGGTGCAGAGTGCTGGGCTACAGGTTGGGGCAAAGATAGATTTGGAAAGGACGGAGAATTCCAAAATGTTTTGAAGAAGATTAAACTGGGTCTTACTCCCAACGACAAATGCCAAGCTGCTCTAAGAACCACAAGGTTGGGTAAATTTTTCGTTCTGGACAAATCTTTTGCCTGTGCTGGAGGTGAAGCCGGGTTGGACACATGTAAGGGTGACGGTGGCTCCCCATTGATGTGTCAGGTCTCGCCAAACAAATACGTGCAGGCTGGCATCGTAGCATGGGGGATTGGATGTGGAGAAGGTGGCATACCAGGAGTATATGCCAACGTGCCCTATGCCAGCAAGTGGATCAAAGATACATCAAATTCAATACTAACTGAATTGAAGGTCACCGTTGGAAATTATTGGAATTATATACCATCGTAAGTTTGCAAATTGTCTTGTGCGAGAGTTTTTCAGCCATCTAAAGTAAGGAGAGTATTTAAACCCTATGGTAAATGTCTTGGGAGAGAGGATTTGGTAGTGTAGAAACATCTAGCATAGCAACAGCTAGGTATTGACGCCACAGGAAATATACAGGTCAATGCAAATAAACACACCAGGAAATATACAGGTCAATGCAAATAAACACACTTTAGTATCGAATATCTAAGATTCGAAATTAAATGTATAACTATGTCAAGTAAGGCCATAACAGTGATGTAGATTTTGCTATAAAGTGCATAGAGCCACAATGATGGACCTGGACCTGTGCTGATGAACCTTCCGTCTATAATATCCTGACATTGGCAACATCAAATTGTCGTCGATAAGCACGTTTGACTCTTGCCCATGTTCTATATTTAAGCTTAATATATTTATGTAAATAAATCACAAAATGTAAATATTGGTATTTATTCCAGTGCATTCTTGCATGAGTATGCTCTAAGAAAAGATGACCTTACTAACATTAATTTTTTCGGTGTATGGAGGGAAACGCACAACAGTGGTAATAATTGTTATTAATAAAATAAAGGTGTCATGCTAGAATCTTGTTAAACATAAGGACACCCTCTTGATAGGGTAGACCATAAATAAAGTGGTAGACCCTAGTGTTAACATTAATAAAAAAAAGCGGGTATTTACATGCATGTAGTGGTCTGGACGGCCCGCGTTACTTGACCAGCGCGCGGAATTTCCCCTTGATAACGGCTTAGGAGGAAGCCGAGGGAGGTCGCGACCTGAGGCCCCAAATGACACTTAACTTAATGTTAGCACATTCTGTCAGTGGCACATCTGCACA
>10261 ENA|GBEI01010262|GBEI01010262.1 TSA: Pontastacus leptodactylus Pl_CLC_10279 transcribed RNA sequence.
CTAAACAAGACAAAATGTTGTCTCTTCATATTAGTAATATACTTAGAGCCAAAGAAAATATTTTACAATGTTACATGTATTTTACTCGAAGAAATAAGAGACTTGTATAATGCTGCACTGAATTCCGTAATAATTTTTTAGCACCATGTAAATGTGTGTATCATGTCATCTTGCCAAGCACAGTTCTGCATTACTTTGGGCAAAGCTCATCCAATTTGTGTGTAGTATATGAGTTAAAAGAACACAAGTTAGGTCATAATNNNNNATATACTTTATGTCAGGGACAGGAAGCCTGTGTATATATATACTTTCGACTTGTATCGAGGTCCCCCCATGGTCGACCTACTGACCCTCCCCAGGATGTAACCCCACAAAAGTTGTCTAACTCCTAGGTACTTATTTACTGCTAGGTAAACAGAGGCATCAGGTGTAAGGAAAGACTCACAGCTGCTGAGAAACTGTTGTCATCTGGCCTTGAGCTACTTGCTGGTGAAGCCTTTCTTCTATTTCATTGGACTCTTGGTGACGAGATGTAATACAGTGGTGGGCAGCTCCGAAGTAGTGTAGGAAGCCCTTCCAGAGGTTAAGGTCAAACTGGAAGCCCTGATCTGTGGTAATAATGGAATGTTTACCAAACCAGGAGACCGAGTCGTGGAGGAAGGTGTGGACAACTGTATCGACAGATTTGTCACGACGTGATTAGGGTCAGGAGGCAAGAGGCGCTATATAGTCGTAATGGCTTGGTACTTTCTCCTGATAATTAGCTTACCTAACCATAGGATGGTGAGAGGGGTCATCATGTGACAAATCTTGGAATGCTTGCAATGGAGGCAGTAGCAGGTCCAGCAATGAATAAAGTGTTATTTCCAGGCAACACCACTCGGTGAGGAGCCATTGCATTATGAGTATGCAAGGAGGGGAAGATTTTTAAAGATCTCAGTGGTGCAGTTATAGGATATTTAGGTCAGTGCCAGACTGAAAGGTACCACAATAAATACTATGGCTGTAGTGGGTAAATGATTCCGAACACTGAAGATGAATGACCTCTGCACACATTAGAGCCGAGTCACATTGTTGTTGATAGTGCTGAGGCTGTGGAGGACTACACTGAAACATGGATATGATGAAAGTCTGTAGTGTATTAAGAAGTAGCATAGGTGGTGAGGAATGGGAGTCACCACTGGTGACCATGGCGTGCATCAGAGGCTTGTGTTCGGTGAGGATGTGAAGCAGTGCTCTCCAGGAAGTCTGTCTATGTCTCTAATGATGTGGCAATATTAGCTGCAATGTTCTAACTGTCATGGCAAGCACTGGAGAATAGTATCTCGAGGGTTTCAGAGTTGCAAGGACCAGTTAACATCTGTAACCAGCCCGTCCTCACAATTTGACAAGTGCCAAATTTGAAGTAAATTTGCCTAACCAGAAGTGTTCAAACCTATGCAACTCGCCTATCTAAGCCAGTGCTCGTTAGTTCGAGAATGTGTCAATATGACAGTGCTTTTAATTTCACTGAAGCACAAGCATTTTAATACTGGTTGAGCATAAAAAAATAGAGTGCATCATGTGAGGACAGGCTGCTGTAGCAGGTGCTGCATGTGGCAGGAGTTGAGCTGGTATGCCGTTCCTGAAGGCAAGGCTGGAGAAAAGTTGACCATGCTGTGAGTGTCTTAAGGAAGGGCATCAAACTTCTTGGTTGTTGGGTATAGGTCCTGAAAAGGTGCTGATATTTTGTTTAGTGTGTCTGTGGTAAGGACTAAATAAAGACATAGGAACCGGAAGTCATTCTCTGATGTTATTCACGGTGAAGAATGCTTCTGCCTGCAGAAGCTAGTGTATGTGGGCAGCTTCCCATTTTGGGTCATGTTCATTATTGTCTTAGCTTGGACCACTCCATTAGTGCAAACAATAGCAGTAGGATCCAAAACCTGTGCCGGCCTAAACATTATGACATCATAGCGACGTCACATACTTCGTGCATGCCATATATAACAACATTTGATCTCTTATTCTCATTGGGTTAGGATAGGTTAGGTGGACTGGGTAGGATTAGGTTAGTTTAAACTTGAAAAATAGTAGTGATGAGAGGGTTACACACTTTTCTCAGGTCTTGGACCCTACTCGACAATAGAACACACTTTAGAACACATTGTAATTCACAATCACTTGGAAATGCACATTTTAATAATACAAAAAAAAATGAATTTTTCTCAGGTTTACTGCACTGTATTCCAGTCCAGGGAATACCCGACCCTGCTTGATCGACACAATCCCAGTCTTTTTTTTCTCATTGCATCTGAGCTTGCCGATCTTGTGACCGAAGCAGTCTCTCCATTTCCTCTGGTCTTCCACTGAACCATTTTTCGATTGAGCGAGGTTTCACTGTTCAGTACAGCACAGCATTATGATTTTTTGTTTAGCTTCATCTAACAATTTAACAAGTGTCCAATTTGTTTGCTTTTAAACAGCGCTCACTCACCCTCCTAAACTACCAAGACCGGTGCTTGTTAGTTCGGTAAATGTATACCCCGGTACATTGTATGCCTGTATCCTTAGCGGATAATTATAGTTGCCTATACAGTACTATGCCTGTAATGTGGAGGACTGTTGATTTTTTAATACAGTTCATATTTGTGTGGATATATTTTGTTCCTAAGCCCATACTTGTTCATGTTTCTTATGTATTTAACTTGATATGTGTATCGTTGATTTGTTCATCCATAATATAGACATTTATCCTTCTTTATTATAACATTTATTCTTTCTAACTGCATGTTTCTAATTACACAACCAACTACTGTATAATTTATTAAATCATCTCACATAAATGATACCATAATTACTGCACCTTGTACTGTGCTCATGTAAATAAGTCTTTGTTTTTCATCTTTCTTTCCCTGTGCATCTGTTATCCCATTCCTCACTTCCTACTCTGCCTCTCGCCTGTGCTTTCCCTTTCCAGGGAATTGACTCTGTTACCTCATACTGTGCTCGTGCAGTTTATACAGTCTTCTTTCCTCCTTTTTTTCCGTTTCTCTTTCCTGTTCTTCACTTCCCACTCTGCCTCTTGCCTGTGTTTTCCATTTCCAGGGATATGGCTCAGTTATGAGTGATGATCTGCTTGATCCAGGGGACATAGTTGACCACCTTGGTGTAAACGCCGTACCTGCCACTGTCGCCACACCCCATCCCAAAGGAGGTAACGCCGTGAACCGTCCACACCCCTTGCTTGTCCTCGCATACCAGTGGCCCTCCCGAGTCCCCAGCACATGCATCGGTGGAGCCCTTCTTGTAGCCAGCACAGATATGGTTATTGGTGATGGGGTGGTCGGGATATGCTCGTCTGCATGACGACATGGCAACGATGGGCACCCTACTCTCACTCCCTGTATGATCCTTACTGCACCCAAAACTGCAGCCCACCAGCGCCATTTACTCGCCCTGGCATAGTTTAGAACGTCGGAGCCAAAGATGTGTGCTTCCCTCTCCTTGCCCCAGCCTGCTATGACACACTTGATCTTTTTAGGGGGCTGTGTCCCTCTTCGTGGTAGACAAGCACTGTTGATGTGTCTGCTGTACGTTACTTCCCACGGCAGCTTCAGGAGTGCCAGATCATGTTCCAGGGTCTCAGGGTCATAGTCGGGGTGTTCAAAGGCCTGGTCTACCCGCATTTCTGTTTCATGTTGGTCGTGGGTCGTCAAGTCGTGCTCTGCTATCCGAACATAGAGCCGCTTTTCTATACAATGTGCTGCAGTCAGGACCCATTGAGGGGCAATAATGGTACCACCGCAAATGGCATCCTTAACCCTATTAAGAATGACTACCTGCCAGGGCCATTCTCCTTTCCTAGCCTGCCGTCCCCCTATGATCCTTAGAAGGTTATCACGGGTCTTGAAACTCTTCTTTCCGCAGCGTTTTTCTTCCTCATGCAGCTGGTGTTCCTCCTCCTCTTCCTCCTCCTGNNNNNCTTCCTCCTCCTCATGATTGCCTTCTATAGTGTTTGAGGAATCACCACCTGTATTGCCAGTTTGGTAGTCAAACCAACCATAATCGTAGTTGTCACTATCATTGATATCTTTATCAGAAGTGTCNNNNNCAGACTCTTATACTTGCATTTCCTTACTCTCCTAACAATGCAGGACCTGGTGCAGCGTCCCCACTGAGCCTCCTGGTCGTAGAGGAGCGAGGCCAGGGTCAGGTCCAAGGGCTCGGCATTACTGTCCTCCACCATGATGACCACCATGGACTCCTCCTCGTGCTTGTCGTTGCTCCCACTGCGACACTCACGTCCATCACATTTCTTCTTCTTGCTCGCTGCGCCATCCCCATCG
>13250 ENA|GBEI01013251|GBEI01013251.1 TSA: Pontastacus leptodactylus Pl_CLC_13272 transcribed RNA sequence.
AACAGACCACATCTAACAGACCACAGCTAACAGACTATATCTAACAGACCACATCTAACAGACCACATCTGACCCATCAGGAGCTACCTGCCCAAACCCGTGCATCCCACTCTCACAATGTCCCGAGCTGCTGGAGCTGCTCAAGAAACCCACCTCTGAGAACATCGGTGCTCTTCAGCGAGCCACTTGCTCTTTTGAAAGAGATCCCAAGGTATGTTGTCCGTCCAAACCTCCATCACAGCCAACCTCATTGTTGCCCAGGAAATGTGGTTTGGGTCCAGACCTCAACAGGATCATTGGCGGAACCATTACACCTATTAATACTCATCGTTGGATAGCTGCATTAGGATATTCAGAGGTTGGGTTCCCAGAGATACAGTTCCGTTGTGGCGGGTCGGTTATTAATGAGAGATACATACTGACTGCTGCGCACTGTGTGCATTCTTCTGCATTAAATGGAAAGAAACTTGAAATCATCCGCTTAGGAGAATGGAATTTAACATCTAACCCGGACTGTGATGGAAAAGTCTGTGTCCCCCCTGTCCAGGACTTTACCATCGAAGAGGTCGTATTTCACCCCAGCTATAATACTAGAGTACAGTTTTCTGATGACATTGCTATCATCAGACTTAGCAAACCCATTAACATTTCTACACCATGGATTCATGCAGTATGTCTACCACCTCAAGGTCTAGATGTTTCGAACCTGGCTGCTCAACGGGACTCCTTTATAGCTGGCTGGGGCTTGACAGAGAATGGGACTGGCAGTAACATTCTCTTGCACGTCTCCTTGCCATATGTTAGTAGAGAGAACTGCAATATTAACTACAAAGGAAATATTGTTGCTGAACAGATCTGCTTAGGAGGCCGCAAAGGACAGGACTCTTGTGGAGGTGACTCTGGTGGTCCTCTAGTGATGTCAGGCCCATTTGGTCCTCCCTTCCTACAGATTGGTGTGGTGTCTTATGGTCCCGTAAACTGTGGTCAGAAAAATGTACCTGGTGTTTATACATCTGTTGCTCATTACAGGAATTGGATTGAAACGAATATTAGACCGTAAAGTACTGAGAATACGTAATTAAAGATTACCCAAATTCTTAGAATAGGCCTAAAAGAAAACTGGTGTATATAAAAAAGCATTGTTTAATTTAGTGCAACTTTGATTAAATTGCCAAATAATTACTTTGTATCCAATAGCTGCTGGTAAGTTAAAGGATGGATATAAAGCACTGTGTTCTTATGGATATTACAAATGAAATATAATTTTTTTTTAATTTGATGGTTTTATTTTTTATGACAATTTCTAAACATTATTACTGAATAGTAATGAATAACAGTGAATTAAATTGGAGATATATGTACAAAAATATAAAAACTGTACAATGAATGTAAACTTTACTGTACTGTATTACCTATGTATATTTTCATGAATAAATATATTGTTATTAAAAAGACTTGCCTTTATGGCTAGAAATAATGTCAAGTTATTTTTGCATAAAATGAGTAAATGTCTTGTAAACAAAATTAGCAAGTTTATATAAAGCAAGTTGAATGTAGTTGTAATTTTAATTTCTTTTTGTAGTCATGTTTTAATGTACAACATTTCTAATGCTTATTCATGTATATAAATAAATATAAGAATTTAAAAAAAAAAAAAAA
>17373 ENA|GBEI01017374|GBEI01017374.1 TSA: Pontastacus leptodactylus Pl_CLC_17407 transcribed RNA sequence.
CGTACACACACACACACACATACTGTACAAGAAGGAAGTAATTATCAAAAAAAGGCGCCAAGCCGGGAAGAATATGTAGCACCGTCTGTGTTGCAAGATATTCAAAAGGTGCTAAATATCACTCAGGATGACAATACGAGAACAAAAGGACATAAGGCGAGTGACATCAAAGGTATTTGGTTCACCAAGTAGTTTATTGTGGGATAAGTGACCCGGAGGGACATTAGGAAAACAAGATGTACGATCATCCTGAAAATCTGGATATTCTACAAGGAGGTGCTGATACGCAACCTAACCAGAGCTGTTTCCCACCACCTTTTGCGATGGTAGGAGGATGGCCAAGGGGATAGGTCACCTTTAAGAGTGGGTAGTTTGTTATCTGTAATGTTAGACCAACGACTCTGCCCACGGTCACGGAGTGCGGAATGACTTACTGGGTAGAAATCCGAATATGGAATCCCTTTTCGGGAAATGGGACAAGTACGAATGGCCTCCTTAGCGGCGGTATATATATACAAGAAGATACAATAGGTTGTGAAAGTACATATGTTATTGATTAAGTGGTACATTCTTGCAAAGTCACTAACATGCATAGCATTCTCCTCTGCTAGTGTGGTAAGCTGCTATGCGTAGTAACTAGTTCAGTGTCTGTTTCTTCTCTGAGGTATCTATAGCTTTAACTGGATTGGTGTTACAAAAATCATTCTACGACACTGATATTTGAAAAAAAAAAAAATAGTTTTGGTTTTGTGGAAACTCTCTAGTGATATAACATACTGCAAAACCAGTAATTTTAAATTTTTATTTTATCTATATCTCTTGTTGCTTTGATAACAAGAAGAGAGTATGTTCACTCCCAGTAATTTGTACTTATGTCTCCTCTTATTTAATTTAAATTTTCCTTTCTTCCCCAACCTCTCTACTAAAAATATAAATTTTGGTCTTTCAGAATTATACCTATATACGTCATGGAGAAGTGAATATATAATTATGTGACAATAATATAAAATACATATATTACACGAATAGTGAGAATGTAACCATGGCATCTACAATAACAACGTTCCGTGTACTATTGAGCATTTCTGACAATCCAGTCTAAGAAAGAGGAGACTCGTGTGTAGACTCCGGGGAACTCTGGCCGAGCACATCCAACACCGAAGGACACAATGCCCACTATGTAGTACTTGCCATTGGAGCCCTTGTAGTTGAGGGGTCCACCGCTGTCACCGCTGCACGAGTCCTGACTGGCGGAGCCTGCGCACAGGTGTCTCTGGTCCACCACAGGCTTGTCTCCCTGAGCTGCCTGGTAGTTGGTGTTGCAGGTGCGGGTGTTCACCACCGGCACTTTGGCCTCCATGGGCACATCAGAGAGTGTTCTGCTGTCAAAAGTTGTCCTTCCCCAGCCAACAACGGTAAGGCTACTTCCTTCGAAGTTGTTGTTGCGTTCGTTGAAAGGCAGACACGCTGGCGCGATCTTATCAGTAAACTGAACGTCACGGTCCATGATAAGAAGCATGATGTCATTTTCTTTAGTCCTTCGGTTGTATCCACCATCACGGCGGCTAGCGATCCTGAAGTCCTGTGGGGTTCCACCGTCGTTTGATCGGGTCAGACTGAATTCCCCGAGCCGGACATCTTCCGGGTCTCTCTTGCCAGGCTCGTTGAAGCAGTGAGCGGCCGTAAGAACGTGGTGACGGGTGATGAGAGTGCCACCACAGTCAGACCGGAAGGTGCCGTCCGCTTGTCTGAACCCTACGGCCGTCAGCCACGGCCAACGCCCAGGGTATTCGATTACATCGCCTCCAACAACCCTATTTCCGGAGGGAGAACCACAGATACTCTCCGGAGGGATAATGGAGCCCAGGTTGGAGTTAGTGGGTCTGGGGAGCCCCACAGTAGGACTTTGGTTACCTAGCGGGCAACACACAAACACTGTCCTCTGCAAAAACCTGCATATACGACTCCTGAAGAAGCGGATGACTTGTGGCTGTCTGATCTGACCAAAGAGGTGAGCGTAAGCCCGACACTGACTCAGTGCTCCACAAGTGCCTCTCTGTCCTTCGGGGGTGCTGCAGCTGTTGCCAAAGTTAGAACTAGGAAAGTTAAAATTCTGTCGGTTTTCCACCCTCACTACATTGTTGAGCTCCGTGTCAACGTCCTTGGTCTCGTCAGGGAAGGCAATTTGTGCCTGGGCGGTCGCGAGGAAGAGCACCACACATCCAAACAACTTCATTTTATCGTTGAAGAAATCCTCAGCTTGCGAGTTAAACCTCCTTGCCACGCGTACGGAGACGGACTCGCAAGCTGAGGATTTCTTCAA
>17741 ENA|GBEI01017742|GBEI01017742.1 TSA: Pontastacus leptodactylus Pl_CLC_17776 transcribed RNA sequence.
AAAAATCATGGTGGGTTTGTTTACATTTTATTAACAGTTTACGAGCTTGGAAACAACCTTATAGTGCTTCGGAGCTCATAAACTGTTTAATCAATGTTAACAAAGCCGCCATGATTGAGAAAAGATGCACAGGTCACGCAAGTGGATAGGTAAATGCTTGATGAATCCTGGCCCTGGTTCGTAATGGGACAGATCCTATTTCCAAGAGGTTGTGGTGGATACCGGGAAGAAACTGCCAGCGTCCGGGGCCGTGAAGAAGCTAAGGTCTGAGGTTCTCGAGGATCCACTGGCGGTACTTGGCGATGTTGGTGTAGACCCCAGGGATGCCTGGTGTGCCACACTGGGTCCTTCCTCGCGACACCACACCGATCAGGGTGTAGGTGACGGAGGTGACACCCGCCCCGAACAACGGACCGCCAGAGTCACCCACACAGGAGTCTCGCCGACCTGCTCCTCCGAAGCACAGCTCATCCGGGGTCACGTTGCCCTCGTACAGCGTCTTGCACTGCTCCAGGTCAACCTGAGGAAGCTGGACCCTCTGCAGGATGTCAGAGTTGGCGGCGTCTTGGGTGCGTCCCCAGCCTGCAACCGTGGCATTCCTGCCCCCCAGGAAGCTCTTCACGTCGAACCCAGCAGGAGGCAGGCAGATGGGCTGGACGAACAAGTTGAATGTCGCCTTCTTCTCCAGCTTGATGAGTGCCACATCGTCGCTGGAGTACAAGCGCGTGTTGAAGTTGTGGTGCTTGTAGATGGCAGCCGGGGCAATGTCCTGGACGGGGTCCGCACACAGCATCCCGCTGGTCCTAATCTGTTTCTCACAGTCGGTGCTGGTGGCTAAGTTGTGCTCCCCCAACCTCACCCACACAATTGAGAAGCCAGCAGTGAAGGCCGGGTCGACACAGTGGCCGGCGGTGACAACGTAGGTGTCGGTGATGAGGGCTCCTCCACACGCCCAGAAGGGACTCGCCTTAGTTCCGTATCCCAGGAGAGCCATCCAAGGGTGGTCACCGAGTTTAGCGTCCTCGCCGAAGAAGATCCTGTTGTTACTTATTCCCACTTGGCCACAGGTCTTCAGAAGGAGGGCCTCGCTGACTGTTGGGTCTACAGTGGACGTGGGTGCTGGTGGTGGGGTGGAAGCCGTGGGCGTGGGCGTGGGTCTGGGCGTGGTAGGGGAAGTTACTGGCGTGACTTCGCTAGACTTGGGGCAACACACCATAGTGTTCCTGCGGTCGGTGTTGCAAACAGCTCGACGGATCAACCTGGTGGCTTCTCGTGATCGAGGCCCCTTCAAGAGGTCCTGGAAGTGCTTGCAGGAGGTGAGGGAGATGCAGGACGTGTCTGGACTGCATGTGGCCGCCTGCCTGGGGCGTCTGGAAGCCATTGACTGGGCAGCGGGGCCCGCCACCAGCCCCACCATCAGCCA
>19038 ENA|GBEI01019039|GBEI01019039.1 TSA: Pontastacus leptodactylus Pl_CLC_19077 transcribed RNA sequence.
GCGCCACCCTCGGCCAGAACCCGCCGCGGCCGCCACCAGGACACACCTGCTGTGTCTGCTACTGAACTACTTGTCACGCCGCCTCAATATTCCATCCAGGCTTAGAAATGATGTTGATGATGCTGGGGGCGGTGATGGTGTTGATGGTGGGTGTGAAGGCCCAGGCTGATGGTAGCTACTGGTGGTTGCAGCACACCACACCACCACCTCCCCCCATCAGCACCACCCTCCGTGGGGCTGTGTACTGCGAGTGTGTCAAGTACTTCCTCTGTGTTGATGGTGTCATCAGCACCTCAGGAGAAAATATCCTCGACGTCCGCTCTTCCGACGACGAGTTCCCGCCAATCACCAACGTCGACAAGTGCCCCGGCGATTTCGACGTCTGCTGCGGTCTGCCGTCGAATCAAACAACCACAGCGACCACTCTCCAGACCACACTGGCCCCAGACACACCCTGTGAGTGCGTTCCTTTTATCAACTGCACGAATGGACGGCTGGTGAGTGACGGGCTTGGCAACACTACGCTGGAGTTATTGGGCCTCCATTTCTCGCACTCGAAGTGCCCCCTGGTGCTGTCTGTGTGCTGTGCGCTTGACACCGCCACAGCGCCCCCCACTCCACAGACCACCTCCCCCGCGACAAAGAACTGTGAGTGCGTGGAATACTTCCAGTGTGATAATAGTGGCTACATCATCACCCATGGCGTCGGCCTCTTAGACGTTCGATCTGGGATGCGCCCCCGCGTCGGCCCTCTCGATAATGGGTCCTGTGAGGACCCAACCCATGTTTGCTGCCTCCTTCGTGGAGACCATTCCACCATCAATACAACCACCACCATCAATACAACCACCGCCAGAAATACAACCACCACCAGCAATACAACCACCACCAATATTACGACGACTAGCAATACAACCACCACCACCACCACAACCCCGACTACTACCACAATCCAGGAACCTGCGCCCAGCTGCGGTACGAGGAATTCTGATGGAGTGCAAGTGCGCATCCTGGGGTTCGAAGGCGGCGAGAGTCAGTTCGGAGAGTTCCCGTGGGTGGCAGCCGTGCTTACCTTGGAGCAGCTCATGGGCAAGACCATCAGGAGGTTCGTCGGGGGAGGCAGCCTCATCCACCCTCGGGTCGTCGTCACCGCCGCCCACAAGGTTCTGGGGTATGAGGGAGGTATGATGATGGTGCGGGTGGGGGAGTGGGATACACAGTCGGAGATTGAGCCATTACCTCACCAGGACCTGGAGGTGCAGGAGGTGGTGATTCATCCACGCTTCCACCCTCGGTCACTCCATCATGACGTTGCTCTTCTCTTCCTCAAGGAAGAGGCTCAGCTGATGTCACACGTCGGCACAGTCTGCTTAGCTGAGGATCTAAGTCTAGTCAACCACAATGCCTGTGTCATCAATGGCTGGGGGGTCAATGCCCTTCAAGATGGAGATTACCAGAAGATAATGAAAAGTTTGACACTTCCATTAGTTAACCCCAAGAGCTGCGTTGCCAGCCTCCGAACTACAAGGCTTGGCCGATTCTTCCAGCTGCACAAGTCCTTCACTTGTGCTGGAGGAGAGAAGGGCAGGGATGCCTGTAGAGGAGATGGTGGTGGACCTTTGGCGTGTCCCCGAATAGATAACCCAAAACGGTACATGTTGGTGGGTATGACTGCCTGGGGCATTGGCTGTGGTGAAGACGGTATACCTGGTGTGTATGTCAGCATTCCTGAACACTATAATTGGATCATCAGGCACATCTATGACCGTTACCTAACTACAACTACTTCGACTACAACTACAACTGCAAGGCCTTTAATTCCACACTATTTACAAGACTTAAAATATCAAAATGGTAATAGCAATAATGAATGGTCAGAGAGCACAGAGCAGTTAGATGTCAAACAAACAGGAAGAAAACAATACTTGGAAGGAGGACAACAAGAACAAAGGGTACACCGACACAGAGAGAAACAACAACAAAAAGCTCTCCGACGTCAGGAAAGGAGGAGGCAGCAAGAAGAAAAACATAGGCTTCAAGAAGAAAAATAGAGCCAGATAGAGAAGGCAACAGAAGAGATGTGAAATAATTAAAGATTTTTAAAAAGCATGTGAAAGGTTGAGAAAGTAAGAAATAACTAAGAGTAGAGATCTGGCTGCTATAAAGTATTAAATTCTAGAGAAACTTTTATTAATGGAATGTAGTAACTATATGGGTAGAACACACTACATCTTTAGAACTCAAATGTACACAATTAACTAATTATGTAGCAATTACAGTATGTTTTTAATTGCTACAGAATAAGAAACATTGATATAGAATGTCACAGCTATGCAGCATAGCCTTAAAATATTTTGAGATGTAATTTAAAGATATTCCTGTAATCCTGCCTCTACTTTTAACATTAAAAATATACAGGAAGTTTGGTTTTAATTTAATGTTCAACTGAATTTTTTATTTTTCTAATTCAATTTTGT
>19898 ENA|GBEI01019899|GBEI01019899.1 TSA: Pontastacus leptodactylus Pl_CLC_19939 transcribed RNA sequence.
GTGTGTGTTCAGTGACCCGCCGTGTAGGGCGTCAACACGGCCTATCACCTTCATGGACAGCGACACTAACGAAATAAGTTATTGTGTTGTGTGTTCATTTTAAGGCGATGGTAGAAAAGTCTCATTGGAAATGAGAAAGTGCTCTGGTCTGAGGGACAGATCTAAGGAATTTTATGACAGAAAAATATAAACAGTGACAGACTGGTGAATGACCAAACCAGCACTGACTAGAAGTTGTCAGGTGAACTATCATGAAGGTTCCCCCATCACTAGTGACTGAATTAACATAATATGACGACTTGTCACCTGAAGTGAACCCAGTTTGTGCCATATTGAGATGAGTTAATGAACAGTCCACTCAATTCACTTCACAATGTCCTTGTATAATGAAGCACAGTGGCCTGTTGCAACCATACAATGACCCAAGTCGAACTTTAGTGACTTCGATAAAGGTGTGGTGGCCAGTGACTATGTTGGGAAGACCTGGAAAAAATGAGAACCTCGCCGTCAGAAGGCAGCCGGACGGAGATAGAGCGCGGGTGCAGGAGAGTGTGGGAGCCCTTCCGTAGTGTGGTGGGGGCAGCGGCGTTGGTGCTCAGCTGCCTGGCCTCGACCACAGTCCTCGCTACAATCAACCACCGTTCATACTGCGGGGAGTCGTCCTATAGTCACCGCTATTACATGAGAATCGTGGGCGGGAGGAGCGTGCTGGCTGGGGAGTGGCCCTGGCAGGTGGCGCTGCAGCAGAAGGATCCCTTCAGCGGGCGACGCCTCGGTCAGCACTGTGGTGGCACCCTCATCCACCCCTCCTGGATCCTCACCGCTGCACACTGCATCGTCGACCCGATCTTCAAGTTTGCGCTGCCTCCCCCTTTCTGGACAGTCAGAGTGGGAGAGATCAGTCTCTCAGCTGAGACTTTACGCCTCTACCCTGTCTCTAAGATCATCACACATAAGCATTTCGACTCCAAAACCTGGGACAATGACATCGCTTTAGTCCAGCTGCGAAAGCCCTTGGATCTGGAGGAGCATGCTGGCCTGGTAAACACGATCTGTTTACCTTCCAGGAACATGTCTTTCGTCGGCCTCCAGTGTTCTGTTACTGGTTGGGGCAGGACCAAGAAGCATGGGAGCAACTCGGACCTACTACAGACAATTCGGGTTCCCATCATGGCTAACAAAAAGTGCCAACGAGCTTACAGGAAGATCAGCCCTGTAAGCAGCAGCATGATTTGTGCTGGCTGGGAGGACGGTGGCATGGGGCCATGTGTGGGTGACAGCGGCGGGCCATTACAGTGCCGGATGAAAGGCGGGCCTTGGATCCAGGCTGGCATCACCTCCTGGGGGGTAGGGTGTGCCGAACCTTCTTACCCAGGTGTCTACATCAGGGTCACAGACTACCTCGACTGGATCTACAAGCACCTTGAGAAGATCTAGTAACTGCAATGTAGAAAATGGCTTGACAATTCAAGCAGGTATTGATGTATAGTAATTTATATCGACTTTAATGGGTTAAGATGGGTATCCGGGGTTAACCCAGGATGCTGTTTCGATCATACCGTCTTGCTCCAAGAAGATTTTCATAGATATATTACGTTGATTTTATTGTATATGTAGGAAAGACAAAATTATCAGGTTTCTGGGGGAGCCACCGGGTGGCTCCCCTAAGGTTGGTCTGTGCTCTGTGCTCCATACAGGCT
>20334 ENA|GBEI01020335|GBEI01020335.1 TSA: Pontastacus leptodactylus Pl_CLC_20375 transcribed RNA sequence.
GGATGCTGTTCTCAATCGTATTGGTTCTTGTAAGCACCTCTTGGCCGCTACTGGCAGAAGGTTGCGGGAGGCGCCCCGCGAGTTCTCGTGTCGTCAACGGTGCAAACGCCCCCCAGCACGCATGGCCCTGGCAGATATCACTCCGCACTAACGGTCAGCACATCTGCGGCGGATCCCTCATTACGCCGGAATGGGTTTTGACAGCTGCACACTGCGTTGACCACTATCCCTACCCCGGAGCATACACTGTGGTGGTCGGTGCTCACTGGAAATATTATCGCACTACCAATGTCCAGCGGTCTTACCGTGTTGTTCAGCTGCACAGACATGCTGATTTCAGCATGCGCCACTTCCGGAATGACGTCACTCTTCTCAAGCTCTCCAACCCGATTCAATCCAGTCCTTATGTGAATACGGTTTGTCTGCCGCCACGTGGCAGCCGCATCCCTGCCGGAAGCCGATGTTACATTACAGGATGGGGCCGTACCGTAGGGGGAGGACAGGGTGCCGAAATACTACAGCAGGCTATGCTCCCCGTTGCCTACGACAACCACTGCATGCAGCGAAACAATCAGTTGATGCGCGTCGACCCTGTATCCATGATCTGCGCAGGCGGCCAGCGTGCGGCTGGCGGTTGCCAAGGCGACAGCGGTGGGCCTTTTGTGTGTAACGAGGGCGGCAAGTGGGTCCTGAGAGGGGCCGTCAGCTGGGGCCACGAAATGTGCAGAACTGATTACTACACTGTGTTCGCACGTGTCAGTTCGTTCATTGATTGGATCAGACAGAGAGTAGGAGGGTAGCGTATCATTTAACAGGCAAATACAAGCGTGGATGTCATTATGAATAAACGCAAGCAAAACAAAAAAA
>20520 ENA|GBEI01020521|GBEI01020521.1 TSA: Pontastacus leptodactylus Pl_CLC_20561 transcribed RNA sequence.
TCTCCGAGGACTTTGCCATGAAGACAGCACTCGCTTTTCTCCTGTGCGCTCTCGTTCCGTCTCTGATTACAGCGCAATGCGGGCAGAGGCCCGTGAGCGCGCGTGTGGTCGCCGGTACTGATGCAGTCCCTCACTCGTGGCCCTGGCAAATCTCCTTAGAAACCACAAAGGACAGGAACAGGGCACGTCAGTGGATGTCAAGGGGACTCATCTCGCCTGAGTACATCGTCACGGCTGCCCACTGCTTCCCCAATAACCCTGACGTCACCATGTTCCGGGTTGTCGTCGGTCAGCATGACCGCCTCAATGGGGGAGACGGTCAGACGCCTATCGCTATACACGAAGTCATTAAGCACGAATCCTTCAGCATGCGACATCTGCGCAATGACATTGCTCTAATCAGACTCGTCAAACCAGTGACGCTGAGTGAAAGGGTGGGTACTGTCTGTCTTCCCTCGCATGGCGACAGGATCACACCAGGAACAAAGTGCTTCATTACAGGGTGGGGTCGCACGGTGGGCGGAGGTCAATCTGCCAGAATCCTTCAACAAGCAGAAATGCCCATCGCTTCCCACAAGGACTGCAGTGCGGCTAATAGCCGATTAGTGCCAGTCCACGAGGAATCCATGCTTTGCGCGGGCCATGCTACCACAGGGGTGCACGTCAGTGGATGTCAAGGGGACAGCGGAGGACCATTTGTGTGCGAGGAAAGCGGGAGGTGGGTGCTGCGAGGAGCGGTCAGCTGGGGAAACCCTCGGTGTCTCGCGGAGAATTTCTATACGGTGTTCGCACGAATGAGCTCGTATGTGAACTGGAT
>22658 ENA|GBEI01022659|GBEI01022659.1 TSA: Pontastacus leptodactylus Pl_CLC_22704 transcribed RNA sequence.
AGTCCTGGTCGAGCACACTTCGGACGAGGTAATGGCCAGATCTGGATGGATGATGTTCACTGCATGGGATACGAAAGATCTTTAGACAGCTGTTATTTCCCAGGCTGGGGAAGACACAACTGCATACATAGCGAAGATGCGGGTGTCGTTTGCCAGACACGAAATACAACCGCTATCCCTCCCCGCCCAACTACCTGGTGGCCCCCATACACGACGCCATCATATAACCCAGTGAGGTTGGTCAATGGCAGTAGTTTCAACGAAGGTCGTGTAGAAATCTATCACAACGGTACCTGGGGGACAGTTTGCGATGACAGCTGGGATATAAGTGACGCTCAAGTTGTTTGTCGCCAACTGGGATATCCCGGAGCGGTATCAAGTCCTGGTCGAGCACACTTCGGACAAGGTTATGGCCAGATCTGGATGGATGAGGTTCGCTGTGGAGGATCGGAGAGTTTTCTGTCAATGTGCAGTCACTTCGGCTGGGGACGACATGACTGTTCACATAGCGAAGACGCGGGTGTTGTCTGCCAGACACGAAATACAACCGCTATCCCTCCCCGCCCAACTACCTGGTGGCCCCCATACACGACGCCATCATATAACCCAGTGAGGTTGGTCAATGGCAGTAGTTTCAACGAAGGTCGTGTAGAAATCTATCACAACGGTACCTGGGGGACGGTTTGCGATGACAGCTGGGGAATGGATGATGCCCATGTCGTCTGTCATCAGCTGGGCTTCAGAAGAGCGGTATCTAGTTATGGTAGCGCAAGGTTTGGGCAGGGACGTGGTCCCATATGGATGGATGATGTTAGCTGCACAGGATACGAACCATCCCTGGCAAGCTGCAACTTTCCAGGCTGGGGAAGACACAACTGCAGACATAGCGAAGACGCGGGTGTGGTCTGCCAGGTCCATGGTAACACAACAACCATCCATCCTCCAGGGGCAACTGTTCGTCTAGCCGGTGGAAGGGGTCCTTACGAGGGTAGGGTAGAGGTTTACCATAACGGTGCGTGGGGAGTGGTCTGTGACGACAGCTGGGACCTGCAAGATGGCCATGTGGTGTGCAAGTCTCTTGGGTATTACGAGGCCAAGGAGGTCTCCTGCTGCTCAAGGTATGGTACAGGCAGCGGAAACTTCCACTTGGACGACGTCCAGTGCCGGGGCAATGAATCAGCTATCGAGCAGTGTCCTCATCTAGGGTGGGGCAGTCATAACTGTGGGAGTAGTGAAGTAGCCGGGGTCAGATGCGGGAACTATACCCCTACATTCAGGCCAACCCCTCCACATGTACCAGTATGTGGCCACAGGCCACTCTCGCGTATCGTTGGTGGCAGCACCGCGCCGCCTGGAGCGTGGCCATGGCAAGTGATGCTCATCTATAACAGCGGACGACAGTTCTGTGGCGGGACTCTGGTCACACCTGAATGGGTCATTACGGCGGCTCACTGTGTTGTGGATAAAAATCCCGCAAGTATCCAAGTGCGTCTTGGAGCCCAAAACAGAACCAGTCCGGACCCGTCGGTGGAAATGCGAATCAGCATCCGAAGCATTCATAATCACCCCGACTATGGCAGCCCAAAACGATCGAGTAACGACATCGCCCTGCTCCGTCTGTCCCGCCCTACCATCCTCACCCATCGTATCAACCTGGCGTGCATGCCAAACGACACGGTTCACTTCCCTAATGGCACCATGTGCTACATTACGGGATGGGGCACCCTTAGCTCCGGAGGAAGCCAACCAGAAGCACTAAATCAAGCTGTGGTCCCACTGCGTACTCGCTCCGAATGCGAGAGGTCGTATCCGGGTAAAATCAGTGCTGATATGATCTGCGCCGGAAATCCAGAGGGTGGGGTAGACACGTGCCAAGGTGATTCAGGCGGTCCTTTGGTCTGTCAACATGGCAACCAGTGGTTTTTGACCGGCGTGACGAGTTGGGGTCATGGTTGCGCGTTTGCTGGCAAATACGGCGTGTACGCAGGTGTACAGCAGCTGAAGCAATGGGTCTTCCACGTGATGACCAACGCCCCTTAAACAAAAAAAAGACACCCGAAACAAACAGAGGCATAAACCCAGGCGTTGTACTCGGAAACGGCGATTTAAGAGAATATATAATTCCATACCCAAAACATACCCGGTTCAAGAATTGTTATCCACGTAAAGAAAAAAACCATTGGTTGCCATGTTGACAGACCAAAG
>22917 ENA|GBEI01022918|GBEI01022918.1 TSA: Pontastacus leptodactylus Pl_CLC_22964 transcribed RNA sequence.
CATCTCAGCGAGGCCACAGGCAAGCGTTTCCAGAACCTGAGGACAGCTGCTTCTCCGGCGAGCCCTGCATCCTCCTTGAGAACTGCCCCACCTTCGCTGCCATTCTTCAGGGCCGACCTTCNNNNNCCAACAGTTCCTGGGCGACCCACAGTTCCAACACCGCCCACGGCCCGGCCCACGGTCCCCACCCTACCTCCCAGCAACCCTGGTGATGGGGAAGCACTGTTGCCAGGATCCTGTGGCTCGCCCAGTAACGGTCAGACTCGCATCTTCTTCGGCGAGGACGCTCCGATCGGCGCCTACCCCTGGATGACACTGATGGGCTTTACCTCGAGCAGCCAGCCCCAGGTGGTGTGGGCGTGTGGGGGCGCCCTCNNNNNCACCCTCAGTTCACCTCTAACCGCGACCTGACGGTGGTTCGCCTGGGAGAACACAACCTGGCCACGGACCCGGACTGTGTGGACGGTACGTGTGCTCCGTCCCACCAGACCTTCTCCCCAGCAGCCATCATCCGTCACCCGTCCTTCAACACCCGCGGCACCGTCACCGACGACATCGCCCTCGTCAGGCTCAACGGGACCG
>25217 ENA|GBEI01025218|GBEI01025218.1 TSA: Pontastacus leptodactylus Pl_CLC_25275 transcribed RNA sequence.
GACGACACGTCGCCGTACTTTCTTCTGCAGTTCTCGTGAGACGCGATCGGTAACATGGCCTGCTGGAGGATGTCGGGGGATTGCTGGGTGTCGCCATTAATGGCACCCCAACCTGTGATGTAGCATCGTTTTCCTGGGGCTGGTCGCTGGTCCGTCAAGCAAACAGTGCCGACTTTTCCTGCGCTGTCAAACTGCACAGGAGTCGCCAGCTCTAACAGGGCGATGTCATTGACGATCCTTCTATCGTTGTACTTAGGATGCTCGATAATCTGAGACAGTCTTAGACTTTGCTGAACACTAGTGCTTCCTCTCTTCTTGTGGGCACCGACAACGACGGTGTACCCCCCGGGGTTCTTGTTCCTGTGAATGCAGTGGGCAGCGGTGACGACCCATCGGTCACTGATCAGGGATCCCCCACAAGTGTGGAAGCCAGATCTACCCCTGAGGGAGATCTGCCACGGCCACGAGTGAGGCTGAGCGTTCTGACCATTGATGATACGGGCGCCGGCTGGTTTACGGCCACACTTTCCATTAGATGGAGGCAGGGGGGGTCCACTTGACGGTGGAGGGGGTGGTGGAGGTGGAGCTGGTGTAGATGGTGCACCACATGTATTACAAGTCTTTTTACACCATTTGTTCTTTATGGATGGAAGAAGATTGCAATATTTCTTGAGCGACGCACAGTTTGATGCACGGTCATTGCAATCTGAGTTAACGAGGGAAGCCCCGACAAGAGCCACGAAGCAGAATAGAAGAAAA
>25961 ENA|GBEI01025962|GBEI01025962.1 TSA: Pontastacus leptodactylus Pl_CLC_26025 transcribed RNA sequence.
CCGTGGCCATCACTCATGGTCAGGGGCTGGTGTATGAGCGAGAGGGGGACCCGTGTAAGCTCAGTAGCGGGATGCCCGGTCATTGTCTGGATATTCTCGCCTGTCCGGCTGTATACGAGGATTCCAACACAAACCCTCCTGATATATGCTGGTACAGTTCAACGTTCCCCATAGTTTGCTGCCCTATATCTGAAGGAAGTGGGATTGAAGGTGATGTCAAGGACCTCCTGCTGGATACATCACCACCAACCTTCAACTTTGAGTGTGGTTTAAGCAAGCCTCAGATCACTTTTATACCATTCGACAATAATGGCTTTAACATACAACCAAGACGAGGCAGCCCAGCAGAAGACATCGTCAGTAGCAGAAGGGTCGGAGTTGTGAATGTGATTGGTGGTAAAATGGCCAAAATCAACGCATGGCCTTGGATGGCGCTACTGGGAGAACGTAAGGGCCCGGATATCGACTGGTTCTGTGGCGGTGGTCTCATTAATGACCAATGGGTCCTCTCAGCTCTACACTGCCTCGAAGCCAATGAAGCGCAGGTTGTCCGTCTTGGCGAGCACGACTACAAGAACGACAACGATGGCGCTCCTCACGAGGACTTCGGCGTGGCTGACACCGTCCTGTACCCAGACTACATCTACCCTCAGGCCTACCACGACCTGGCACTTCTTAAGCTCGACCGGAGAGTCAAAATACAGAGGTACAAAATGCCTGCGTGTTTACCATGGGGGAATGAGATCACCAGCAACCTCACGCGGGAGAAGGTTAAACTAACCGGATGGGGGGAGACAATGTACGGTGGGTCTCCCAGCTCGACTCTACAGGAGGTGGAGCTGACCGTGTTCCCATCGTCAAGGTGTGATCGCAGCTACTCCCAGCTGGTCGGATACAGTGACAGATGGCCTCAAGGTATAGGAGATAAAACCATCTGTGCTGGGGATGAGAAAGGAGGAAGAGACGCTTGTCAGGGTGACTCCGGGGGTCCCATCGTAACCCGTAACTCAGCTGGGCGCTTCACCTTGGCCGGCGTAGTGTCTCGTGGGTATGGATGTGGTCACAAGGACTTCCCGGGCCTCTATGTTAATCTCCGTCACCCACCACACCTCGCATGGATCAAGAAAGTCGCTTTTAGTTAACTACCCTGGCATCNNACTTGGTCCAACAGGCTGTTGCTTAGAACTGCCTGCAGGCCCACATATTCACTACTTTCCGGTTGGTCCGGCACTTCTTGCAGGGACTTGCCTATTTTTTTCTTGAACACATCTACTTTTGTTCTGGCAATATTTTTTAGATATGTTGGGAGGATATTTAATAGCCGTGGACCTCTGATGTTCATAGTGTTCGCTGAGTGACTATGGTACCTCAACTCTTCACTGGGTCCATTCAACATTTTCTAGCATATAATTCGCTCCAGTATGTTATTTTGCTTTGCGAATTTGGGACCAGGCCATCCAGTATCTTCCATGTGTATATTTTGTTATAAGTCTCTCGTCTCCTTACTAGAGTACATTTTGAGAGCTTTGAAAGCGTCCCAATAATGTTAGCCTTAGCAAAGCGTAATACCTAGCCTGGATCACTGGCATGTTTAAAGTAACGAAATCCTTATATACTGGCACTGCTATGTCACAGTATCTGTGTGCTTGTCTGTGTCATGGGGCTGCTTGCCTAATGAATAGTTCCAGCACTTGAGAGATTTCTACTACAGAGACCATAATAAACGTGAAACCAAATTATTTTTGTTAGACTAGAAATTATTGTATAAAGTACTGTATTTTATAAAGAATATAACTGGTTTAAAGTTAATAAAAATGGCTCTTCCAGATAATCATCTCGCACTAAGCACTATTTTTTTCCCCGCAGTAGTAAGTAGTACCTTTTCTCTGTGATTGGTGTGAAATATCTGATAGATCAAATTAAACAAATCAGCACGAGGTTGACAAGAATCTGGATTGCCACTATTGGTTGACCTGTGCACTCTTGATTGCTCAATCTGCTTGCATAGGTTGAAGGATGAGGTCAACTGCGTCCTCTCAAATAGTAAGTCGTGTTCTATACGTTATCTTAACGAACGTACAAAATACAGGGTATAAAGAAAAGTAGCAGAACTAAAAAAAAAAAAAAAATTGTATGCATTGAACTAGATAGGTTGGTTGCTTGGGTTCGTACAAATATAACATCGGAAAAGTGCATGTACGTGAAAATCAAGACAGGCTGAATTAGGGACTTCAAACTTAGATATCCAGAAAGTGGAACCGAATGGAGAGGGTTGAAAATCTGGCGGACATTGGACAGTTAGTTTCAAGGGTTCCTCGCTATTGCTTAAATGCTTCTGCATGGTGCAGGGGTTGTTGGGGCATTTGATTATTTGGCACAGGAGTTACAGCTTAAATCCCATTGTTGGAATTTTGTTCTTTCTACCAGACGTGGCAATTCATTTATACAATGCTAACCAGCATATATACATTTATACAATGCTAACCAGCATATATACATTTTCTTCTGTCCTCTATTGACAATGTTAGAGATCTGTTAGGCAACATGCAGTATAGTCTGTTATTAAACATTCAAGCACAGAGGTATTTGAAGTGCTTTTACAATGCTAACCATCATTCTGGTGGATGACGGACATCAGAGTTTAGTGTATACTAAGCAGACCACATACAGTTAACGAAGTCTAAATCCATCACTGAACCCCGTCACTCCCTTCAAAAAGGATTAATCAGCGAATCTCACGAATATTATNNNNNGGTCTCGCCCACCCCCCTGGCTTCCTCCCATGTCCTTGTTCCTGCGTCCCCTCCTGTCTCGGTAGTGGGGCCGGTTGCCCTCCCTGTGGTGGGTTCCGCCGACCTCTTTTCTACCTCTGGTGCTGGCCCTGATTAGGGGACACTGCCTCTTCTGGTCTTCCTCAGCCCCCTCCTCCTCTTTCGGATGTCCTCCTCTGACTCTTCCTTCTTCCTTGGACCCTACTCCCCTCGACCTGTCCATCCCCACAGAATTTACTTAAGCCTAATACGCTGATTTCTCTGACCATGGTCCTGATTTCCCCTAGCTTCCTGTGTCACTGTTTATTATTCAATGGAACAGACAAGGTTTTCTTTGCCAATTTTATTGAGCTCTAACTTTTGAGCCCACGGTTCTCAACATTGTCTTAGAGCCGATGCTTGGCGCTCGTCCTGGTGTAATGATTAGCCTCTATTCATATAATTATTCGATGTACTTT
>26326 ENA|GBEI01026327|GBEI01026327.1 TSA: Pontastacus leptodactylus Pl_CLC_26391 transcribed RNA sequence.
TGGGCAAAGATACATTCGTAAACATATATTTTTTTTCATCTCTGAATATATTTTCTGGGAGATTTATGATGCAGCTGTTGTTTGACCACTAACTACAAAGGCGTAATTAGAATACTCTATGGGGGAAGGTAAGAGATGAAAATTGCCATAACCTATTTAGCCTAGGAATAGGGGGCCATAAACTTCTCGAAATGTGATGGGTGCCACAAGAAAAATTACCCACTACCATCTTAAATTTAAGTAGGCAACCTTATTTATTTCGTTTCAAAGGACGAAGTTTACTACCTTCATGACTTGTTATATTCGACACTAAGGATAAAGATCCATGACCTTTCTGAGCCAGGGCAGGAAGGTGGTGAGCCTGGTGTAGACGCCAGGGTACCCAGGACGAGCACACCCTCGCCCGTAGCTTACCACACCAACCACTGTCCAGGGGGCCGTGGAGTCCTGCTGGTGGGTCAGTGGGCCCCCGGAATCACCCTGACAGGTGTCGGTTCTTCCCACGAGATATCCTGCACAGATCATCTTTTCGGGCAGGAAGGATCCAGGGTACGATGTCTGGCAGGTACTCTCCTGTAGGACTGGAATATGGGCCTCCCTCAGGATATTACTAGAGGCTCCTCCCTCATGGGTAGCGCCCCAGCCCACCACCGTTACTACGGATCCTGCCACACTGTAGTCTGGACCAGGAAGGCAAGCAGGCATGAGGTTGAGCCTGGGGTCTAAGGCAGCCGACAGCACCAGCAGGGCAACATCGCTGTCGAACTGAGCTTCCTTGCCAAAGTCAGAGTGGAAGAGTGCGTANNCTACCCCTAGGGTCTGGCTGGGGCTCTCGCTTGGGTCCATCAGGTCGTGCTCTCCTACCCTCACACTGATTGGGTACATCTTCTCTATCTCTTTCCCGGTGGTGCAGTGGGCCGCTGTGAGGACATGTCTCAGAGAAATGAGAGTCCCTCCGCAGAACGGCTCACCGTGCTTGTTGGATATCAGCACCGCCCATGGCCACGCCCCAACTTCAGACTCAATGCCGCCTACGATACGCCCACTCAATCCACACACCGTACCAGTGAGGCCATCGGAAAGGGAAGCGGAGGTGTTGATAGAGGAAGCTGGAGTAGTAGTGACCGTGGTGTTGGCCTCGAGGCTCGCACTTTTGTGTGGCCACCATCCCAGAAAGCGCTCAAGTGGAGGAGAAGAGATGCCGTCCACTACAGGTGTGGTCATAGG
>26896 ENA|GBEI01026897|GBEI01026897.1 TSA: Pontastacus leptodactylus Pl_CLC_26965 transcribed RNA sequence.
ACCACCACTACCACCACCACTTCCACCACCACCACTACCACTATGTTACCCAACATTACCGAGACCAGGGGCATTTTTGAATTCTTGGCAAATCCCTTCGCTATCCCGCAGAAGTGCTGGTACAAAAGTAACCAGTATGACTGCGGACTATCGGTTTCCTGTGTGTTCCAGGGCTCTAAGCCAGTCGATCTATGTTCCGGGGGCATGATCTGGTCATGCTGTGTGCCACGAAACAAGGTAGATGCTGTCGACGAAAATCTTGGAGCCATCGGCAATGACGTCAGTCACCACCAGTTCTTCAGCGATGCCAGCCGTCCCAGCTCCTCCTTCAGCCATCACAGCAATCGACCCCTTGACAGACCCTCACACTTTGATTCTGACTTTGAGAACGACGATGATAGCTTTTTCCCCAATACACACAGACCCTCTTCTATTCTCAGACCACACCGGCCTCACGATAGACCTCACAGACCACCCCATAGACCGCCGCGGCCGCCCCCTTTCCGTCGACCAGAAACCGCGAGACCCATTCACGACTTCGACGATAATTTTAGTACTTTTAATCGGCCGCAAAATACTTTTAACCACTTTGACTCGTTTGACAACCGACCTCTCGACTTCCCTCGCCCAGGATCGAGTCGTCCACGTCCGCCGTTTTTGCCTGATGGTCCTACCGGGTCTGCTGTTAATCCAAATGGGTGCGGGGAGACGTACACGAGGACCAACAGGATCGTAGGAGGAAGCGATGCGGCATTCGGGACACACCCGTGGCAGGTGGCCATCATCAAGGAGTCCTTCCTGAGCAAGCGAATAGCATGCGGAGGAGCTCTTCTCAACGAGTTCTGGGTCATCACGGCGGCTCACTGCGTGTACTCGACGCCCATCAATAACATGAAGGTGCGGTTGGGGGAGTGGAACGTGAGGCAACAGAGCGAGAAGCTGCCTCACGAGGACTTCGATGTCGCCAAAAAGGAAGTACATCCGCAGTACCAGGCGGCGGATTTCCAGAACGACGTAGCACTGGTGAAGGTCACCCGGAAGATCATCTACAAGGAGCATATCATCCCTGTGTGTCTACCGACACAAGGTTCCTCTTTCGTAGGGGAGTACGGTACAGTGACAGGATGGGGGCGCCTCTCTCATGGAGTGTCGTCGACGCCAGAGGTGCTACAGGAGGTGGACGTCGAGGTCCTGAGGAACGACGTGTGCCAGACATGGTTTAAGGCTGCTGGAAGGAGAGAAACCATCTACGATGTGTTCCTCTGTGCTGGCTACAAAGATGGTGGCAAGGATAGCTGTCAGGGGGACTCTGGTAGTCCGTTGACCCTCATGAGTAACGGCCGTCGTCAACTGATTGGTCTAGTCAGCTGGGGTATTGGATGTGCTCGCCGTCACCTGCCTGGAGTCTATACTAATATTGCCTTGTTTTCTGACTGGATAAGGAAAACTATAAAAACATGAGCTTCCTTAAAAGTAGTAGGAATTTTGTAGAATGAAATCTTACTGCTTTTGTTTGTTACTATTTATTTTAAGTGTTTTGTGGTTCTTCTAGTGTCACAGAAATGCAAGTCAGGGATGTGTCTTGTAGATAATATTTTTTTTTAATATGTTCATTAGAGGATTTAATAAGTATTTATCATTCTTCCTTGAGTTCAGATGATTTAGCTGTGATAGGAAGGTATCATTAGTGTCAGGCATTAGGATAATTTGTCTTGTACCAGCCAGTGTGTCTGATGCACTTTCAAGTATTGTTCTGTACAGTACTGTATCTCACTTCTCAGTGTCTTTACCATACAAGGAGCTGGATCTCCGATACCTTTGTAAATAATAGTACATTTTTATATCACCATCTATACACACTGTACATAGCTTGTACACACGTTTTTTAACTTATGAATGTTTGCATTGTGTAGCTACTTCATATTCTTTGTAAAACTTCTGTAATTAAACTATTTTTCAAGAGCATAATTATTATTCACACAGCATTGTTAACCACAATAAAGTCTTATTTAATTTAAATATAAACATGTAACCTTAAAAATGCNNNNATGCTTTCTTCAAATAAAAAGTTTGAGGTTTTTCATTTTATAAATATTTAGAATACTGTATGCCCCATGGCAGCTACTGTGGTGTGATGATGGGGCTCGAGTGCTTTGTTAGAGCCCGGCAGGCTCAGTTCGCTAGTAACTTCGATTGCCTGCTGGGAGAGAAGCAAGCAGGAACAAAGCTGTTTGTGGCTTTCCTACCCATTCTTTTCAAGTGCATGGAGATTCATTTATTTGTTTACCTCCTGAGAGTTGAGCCCACCCAACAGCTTGTGGTTTAAACGAGGTAACACGTTTCTTTGGTGTAGGGGCAAAACGTAAGGTTCAATAGGGACTGACTATATCAATCTGCTTGGTCTAGATGGATTTAGATGAAGCAGGCTTTGATTGGTTGTTATCCCTATAGGTCCCTGGGTCGTCATTCAGCCTCTTTCTGGTTACCTATTTATGCATTCCCTGTTGCCCCTGGGGTTGCTTTCCCTTGTTGGGTCCGTGGTGGGTAGCAGTGAAGGGAGGTAAAGTTTGTACTCGACTTTTTAGCCTTAGATTTCCAAACACTTCTGGAAGATCTGTCCTCCTTACCCAGAAGGGAGGTCCCTGCTGGCCCCACAGTTTCAGCGGTGCTGGGCCCCAACTCTGCCCACTGATTACCCTAATGAATCTCTACCCCCTCCCTCCCGTCACTTGTCTCTATTGATAATACTACGTCACCCAACGTGACCAGCTCTCCATAAGAGTTTCTCGATTATTGTAACGCCGGCAATATATACCCCCTTGCTCCTCGGGGATCACAGCCTCAGCCCAGCTAATATAAATGGATACANNTTTTTTTTATATATAGTAAATTTAATTTACAGGTTCTAATTATTTACAGGCATTGCAATACTAATATAAATGGATACATCCCAAAAGGAGGGATATGAATTATAAAGATAACAATATAATAAATTACAATAGTGGTGATAATCAAAATGTCTGATATAAATTTAATGATTTAGAAAAGCATAAGCAGAGTTAGAGTTCAGTATTATGATGTGGTTCAATTGTTTTGGTATCAAGTAATACAATAATAATAATTTGACTTTGAAAAGCAGAGGCTATTATGAGAATATGGTGGTAATATTGGATGCATATATAATATTAATTAACATGAAAATATTGAGGCAATTCGATGGGTTCCAACATGCGTCCTTGGTATTACTACACACACACTACCCACTCTACTGGTGAGCTATAATTAACTAGTAGTTCTACNNNNNGTTTTAATTTGACCAGAGTTTGAGCGGGTAACATTTATAAATTGGATTGTGGGTACCAGCTAGGTGTCTCCCAAACCCCAGGTATATTCGGTAGTACATCTGGTTGTCTGACAGATCACATATATGTTGTTGAGCAATATTGCAGGTCTTGGGTAATATCAGAGACGTGTGTTCAATCCTATCTAATTGCCTCGAATTTAACCCACTAAGAGCTAACCATAAGGTTTGAGTTCTTATCTAGCTGCTAAGCTTACCAAAATAAGAAAAACTTATTAATCTCTCTACAATAAAATTATTGTTGTGAATCATATAAAATGTAAATCATCAAGTACCCCAAACAATAATATTTAGACTTTCCCTCCCTCCCTCAAAAAAAAAAAATTCAAATATTAATTACATTAAAATATCGGCAAAAAGAGTAATAGGTGTATTGTAAAAAGGATTACAAGAATACAATAACAGCGATTTAAATTATAAATGCGATAATTATAACAGTTATCTGCTATACGAGTACAGTATTAAATAAGTAAATTGGCATAATAAGGCAATAATAATACTATTACCATTACTGCCACTATTATGCTAAAATTATACTATTCACTTTTACCATAAATATTTGTAAAGATGTAAAAGCAATTTATATTTAAATTTAATAGCATACTGTATTGAGTTTACCTTAAAAATTAGCACACAATCATACACATGTATTCCTAACTAAATTATGTTCAAGACATCTTTCACTAATACACACTCATGTTCAAAACATTACAAATACAGTACAGTATATATGTGGCACTACGAGTCCTGCTGGTGAGGTCATTTGAGGCGAATACTTTTCATAAATAAAAACCAAGCGTTGAACTTAGTGAAACGCCTATTTCTGGGGGAAGTTCACCGGGTGGCTCCCCGGCCCTCCCGCCATTACGGTTCGGCGGGGTTCCAGGGTCTTTCTACAT
>28318 ENA|GBEI01028319|GBEI01028319.1 TSA: Pontastacus leptodactylus Pl_CLC_28396 transcribed RNA sequence.
AGGCATGATGGTCAGGGTGCGAAGCGCGGGGGTACTACTGCTTCTGCAGATCCTGCACACATCAGCACGTAGGAATATACACTCAGCCGCCACTCCTGCTGAAACGCTCCTGTTTAACTTGCTGGGTGGCGGACGGACGCACTTCCTTACACTCTCCAACCGCAACGCTAACACTCCCGCTGAGTGCATCATCAACCTCAATAATGCAGCAGGCACCTGTAAGCTGCTGAGTGAGTGCCAGGCTTTCCAGCACTTAATATCTGACATCCGAGGCAACATTGAGTTCTTCAGGAGTCGTGTCTGCAGAATGACAGACGAAAATGTTCTTCTTTGCTGTCCACTGACGACCAGTCGCCTGCCAACGGTCACCAATATAGGACTGCGACAACCACCGTCTACTCCGTCTTCCCTACCGCCCTTGTCTGGTCAGGGCGGAGGGACAGGCGGGAGAGCCCCTTCTACGGATCACAGACCTACTGAACACTCTATAGGTTTCCCAGTTCAACCCTCTTCCAGTCCCTCTCTTCAACCATCCAGACAACCTCTTCAACCATCCAGATTACCTTTCCAACCACCTCAAGCCGGATTCAATCCCCAACCGACCCAACCATCCAGTAACTTCATAAAAGTTTTGCCTGGCGATAGAGAGCCTGGAGCGCAGATTACGCCTGACCATACCGTTATTCCTGAGAAAGCCTTCACCATTCCTCCGGAGACCGAGTGTGGAACACGGTCCAACACTTCCTTAACAAGGAATCCAGGGTACTGGCCATGGCTTGTGAGTTTGGGAAGATCTCAAGGTACGCAGTTTGAAGCCATATGTGGCGGAGCTCTGATCACCAGCCGACACGTCTTGGCTGCTGCTCATTGCATGATGGACAGAAGGATTAACAAGCCGACGCACGTTCGACTCGGGGGATTTGACAGATTAAACAGCCAAGACACAGCGTCAGCCAGGGATTTCGCCATCGCTACCTATGTCGACCCGGGCTACAACAATAACACATATCAGAATGATATTGCCATCATCACTCTGTCGGATGTCGTGACCTTCAATGATCTCGTCCAGCCGGTGTGTTTACCCTTCAGGTTTGAGTACGATGGATTCCGTAACCAGATTCTTGACTTGGTTGGCTTGGGACCTATCATCACTACAGGAGAGAACAGAATCCAGCAAGTGACGCAGAAGAACGTTAATCTGTCGATCGGTGGGCTGGACATCTGCAAGAGAACCTTCCGAATGTACAAGACACTGGTCTTTGATCACAATAAGATGTGTGCTTCTGGGGTGTCCAGAGAATCTTGTGTGTCCGACAAAGGTGCTCTCGTTTTCTTTTATGACGAAGAAACCACTAAGAAGTTCTTCTTGGTGGGCCTCGTGTCAGTTGGCTTTGGGTGTACGGAACCCGAGAAGCCTGGTGCCTACACTCGAGTGGGAGCCCATGTTCCGTGGATACAGCAGCAATTAAACTGAACAGTTACATCTACATATGCATGTGGAACACTTGATACTTAAACTACTCTCTCGCACCCTACAAGCATGTAGAACATGTAATAGCTATATTCTTAATTGTTTTTTTATATTTAAAATAAATCTGAGATTTTATAATAATTGTTAAATAAACTAAGAAACCAGTTTGAATAAAAAAAAAAAA
>28428 ENA|GBEI01028429|GBEI01028429.1 TSA: Pontastacus leptodactylus Pl_CLC_28506 transcribed RNA sequence.
TTGTCCAGTGTCTCATTATAACAAGATCCGAGCAGCGGTGGACATGGGAGCCATGAAGACCATGAGGACGATGGCAGCTGTGCTGATCGTGATCTCAACCAGTACACGTCACGTTCACACCCGTACAGGTTACGGTCACGCGGCCCAGGGAGCCGTACACAGTGGCGGCTGGTGCTCAGTCCCTGGAGAGACTTGTGTGCCACTGACCAGCTGCCCGGCGCTGCTGGCACTCACCAAGGTCGGCACTAAGAGAGATCTCCAGAAGCTCCGGATGGCCCATTGCAGTACTCATTCGAAGCAGGCCATGGTATGTTGTAACCCTTCGACGCCTCCCGCTACAACCACAACCACAACCACAACCACGAAGCGACCGGCGCCAGCTCCTAAGCCAGGCCCGGCCCCGGTACCCGGCGGTGGGGAGGTCCTTCTGCCACGTCAGTGTGGGCGACCTGCCGCCACTGAGGGAGTTCGTATCTACTTCGGAGAAAACGCTAATCTGGCCGCCTACCCCTGGATCGCCCTCCTGGGGTATCAGACTCCCACAGGAGACCTGGGCTGGTTGTGTGGGGGAGTCCTCATCACCAGCCAGTACGTCCTCACCGCTGGCCACTGCGTCAGTCCACAGTTCAACTCCAACAGGACATTGTTAACCATCCGTCTTGGAGAACATGACCTGAGTCAGGAGCCCGACTGTCAGGTCAAGTGTGCCCCGCCCACCCAAGACCTGGTACCTGCTCAGGTCATCGTCCACCCATCCTTCAACCAGCGAGGGGCTGTCAGCGACGACATCGCTCTCATCAAACTGGAGAGTCCTGTCCAGATTACAGACTATGTCCAACCTCTGTGCCTGCCTGCGGCTGGTCAAGCCCCGACCTCGCAGGCTGTAGTGGCTGGCTGGGGGGAAACACAAAACGGGAGCCAGTCAGCGGTCCTGCAGAGGGTGGTCCTGCCCCTGGCCACCGTGGAGGTGTGCAACCCACACTACAAGAACGCCCTGCTGGCCGAGCAGATATGTTATGGAGGAGCAAGTATGATGGACTCTTGCTTCGGAGACTCTGGCGGCCCGCTCTTCAGCACCTCAGTCTACCCCAATGTGTTGGTTGGCATCGTGTCCTACGGAAGTCCTACATGTGGGGTGATTGGCGTCCCTGGCGTCTACACCAAGGTCTCCGCCTACAGGAACTGGATCATCAGCAACCTAACACCATAACCTAACACCATAACAGGTCACAATAACGAATACCATGATACACGACACCATAGCCGGCCACCATAATGAACCCCACGGTACATGACACCATAACCGGCCACCATAACGAACACCATGATACATGACACCATAGTCGGCCACCATAATGAACCCCACGGTACATGACACCATAACCGGCCACCATGATACATGACACCATAGCCGGCCACCATAATGAACCCCACGGTACATGACACCATAACCGG
>29269 ENA|GBEI01029270|GBEI01029270.1 TSA: Pontastacus leptodactylus Pl_CLC_29349 transcribed RNA sequence.
GACACATATCTGCCCATAGAACACGTCACTGCTGAATATGAGACAAAGGTTCACACACACACATTGAGGCAGACAACATGAAGAAGGAAATCAAACAAGGATTCATATGAAGAGTTGAAGAGGCGGGGTTGACAGATGAAGGGAGGTAATGGTCAAGGTCTAGCAAGAAGGGCGGGTTAATATAGATGTAGTTGATGGGGTAGGAAAGTTAATGTCGTAATAGGTGGGCCACCTCAAGTAGAAAATCAGATTTTTTTAGATTTTCCCTTTTAATCCCATTCAGCTAGGGCAAGACAGTGGGACTGATTTTGATTTAGTCTATAAAGAAGGCCATCTCTGCGTAGAAAATTATATCTTCCTTTCTATACCAGCCTACAGCAACTAGAAGATGGCATTACTCTTGATCCAGTCGACATAGAGAGCCACCTCAGTGTAGACTCCAGGCTTCTCAGGCAGGGCGCACCGCTCGCCCCACGACACCACCCCAGCAACGTACCATCGACGACTGCGGAAGTCCTGCACCTGGAAGGGTCCTCCGGAGTCACCCTGACATGAATCCATGGCCCCTGTTTTGCTGCCGGCACACATCATTCCAGTCAAGATCTTAGTAGGGTAGGCTGAGCTGCAATCCTCCTTGGACCAGACGGGCACAACCACCTCCTGCAGCACCTGGCTCACGGGGCCCCCGAAGTATATCGTGCCCCAACCTGTGACATAGCCATCGCGCCCCTGGTAGGAGGTTTGTGGTGGAGGTAGACACACTGGCCAGATGGCCTCGCTAAAGGTGGCAGGCTTGTCCAGCTTCACCAGAGCGATGTCGTTCTCCTGGGTCTTCGAATCATACCTCTCGTGCATCCGGATGTCTGAGACGCCGAAGTCGATGGCATCACTGCTGACTGTCTGGTCAAAGGTGTACTCCCCGAGCCTCACCCGGATATCCTTGGCTGTGAAGGGTTTGAGGCAGTGGGCAGCTGTAAGAATGTGTCTGTCTGTGACAAGAGTGCCCCCGCAATACTGGGTGTTAGTTGAGCTCTTCAGGAGGGCAGCCATCCATGGCCAGTCCTTAGGGTCCGCAGGCTTACCCCCTACGATGCGGTTGAAGAGTGATTTCTTTGTGTTGATGCCACAACCGCGGGTTGGCCGAGGTTCCCCGCCTCCAGTTGATGGTTTTATGGTTGTTGTGGTTGTGGTTGTGGTGGTGGTTGTGGTGGTGGGTGGTGGTGTCTGGATAATGGGCTGGCAGCTGCCGTCATCGAGCAAGAGGAAGCCACCGGCACACTTGCACTGGAAGGATCCCGGAGTAGTGACACAGATCTGCTGACACCCACCGTTGTTGAAGCCACACTTGTCCAGGACCTGACAACTTCGTCCATCGCTCGCTAGTGTCTTGTCGGGGCCGCAGGAGCAGACGGCTCCCTGCTGGGTGCTGGAGCAGGTTTCCTTGCAGCCGCCATTGTTGTTAAGGCAAAGATCTAACTGGAGGCACTGGCCGTCACGCCCCACCGTGGACCCGGGGTGACATAAACACTTCACCCCTTCCTCACTCTCCAAGCAGATCTCTGAACACCCTCCGTTGTTGATGGAGCAGGTGATTCCCTCACCGAAGCAGATGCGTTGGTTGGGCTGTAGGTTCCCTTGTGTGCACGAGCACTCGAAGGAGCCCGGGGTGTTGATACACAGATCACTACACCCACCATTGTTGAATCGACACTCGTCCAGGTCTGAGCAGGTCTGGCGGTCGGGGTTGAGGAAGTAACCCTGCCTGCAGAAGCAGCGGATGCCACGGCGGGTGTGGCGGCATACCTGCTCGCACCCACCGTTGTCCCGACTGCATCCTGCACCCGCGCTCTGTCCAAATGATATACCGATGCCATTCTGCCCCCCCGTGACCGTGACGGGCACCCCGGCGATGTTCACATTACCCAGCTCGGTACTTCCGGGTCTGCTGGGCTGGCCGTTAGGGTTAGGATTCTGCGGGGGTCTGATGAACCCGTTGATGAAGGAACCGATGGCGGAGGCGATGGGATTGTTGTTTTGCCTCTCGTCTATGTTGCCTCCTGCGCCAAACACAGGAATCCCGAAGCTGATGCCATCCTGCCTCTTGTAGCGACCTTCACCAGGACGTTGGGCGGAGGTTCCCAGGACCACTCCCACCAATACCCTCCCAAGGAGCAACCAGCCACGTTTTCCAAGCATCGCCAGAGCTCCTAGAAACCTAGCCGGATGTTAAACAATCCTTCCTGGGCCAGCTTTGTGCCCAAAATGTTTCTGCAACACCGTTCAGTCGATGTTATTGTTGCAGCTGTGTTAAGTCCGTCCCACCAGTGCTTGTTCGATATCTGATGAGAAGTATATATATATACAGGGATCTGATACTGGTGGCGCGTGCCAGTAGACGGAGCAGACCACAACAACACGACCGACGTGGACGGAGTGCGGGC
>31151 ENA|GBEI01031152|GBEI01031152.1 TSA: Pontastacus leptodactylus Pl_CLC_31242 transcribed RNA sequence.
GTGGAGGTGGTGTTTGTGGTGGGGGTGGGGTCTGCGGTGTACCACCTGACATGTGCCGGTCGATCCAGTTCCTGAAGTGAGCCACGCGCCCGAAAACCGTGAACATCTGACTACTGTCGCAGCGACCTGAACCCCAGCTGACGTCACCCTGTAACACGTAGCGACCATCGGGCTGTATGCACACGTATGGGCCACCGCTATCACCATGGCAACCGCTGACGACACTTCCGGGGACTCCAGCACAGACCATGGAGTCGGTGATCTGAATACCGAATCCGGCCTGTTGGACCTTCTTCTTACACGCGTCTTGGCTAAGGGGCGGCATCATGGCTTGCTGGAGAATGTGATGAGATCCTCCGGGGTGTCTGATTTTTCCCCATCCCGTGATGAAACATTTAGAGCCCACAGAAACTTGGTGACCCTGTGGTGGAAGGCAGACGGGGTTCACCCTGTCGCTGAGGGGGACTGGGCTGGAGAGCTCGATGAGGGCGATGTCGTTGCTGAGTTGAGGACTGTTGTACGTGGGATGCGTGATGATTCTCTTGACATCGTGGGTCTGTTCGGTGCCCTCGGGCGAGTTACGAATGTGTTCTCCGGTGACGACCTTGTAGCTCGGTGTGTGACTAGATCCTGCGATGCAATGAGCTGCGGTGACCACCCATGTGGGGCTGACCAGCGATCCTCCGCAAATAAAACTTCCAGATCTCTCTAGGGCAATCTGCCAAGGCCACGCCCCACTTTGGGCATTGACGCCTCCGATGACTCTTTGATTGACAGGTGTCCAGCCGCACGGACGGGCTGAGAAGGCGGTCTTGGCCAGAACCAGAATCGCAAGAAAGCTGATCCACATCTTGGTGTGTCCTCTGAATTTTAT
>32007 ENA|GBEI01032008|GBEI01032008.1 TSA: Pontastacus leptodactylus Pl_CLC_32109 transcribed RNA sequence.
CACAACGCGAATATGAAGTCGGTGCTTGGGGTGCTTTGTCTATGCGCTATTGGCCTGGTGGCTAAAGCACAAAGTGACTGTGTCGATGTGGATCAACAATGCTCATTCTGGGCTAACAGTGGTTTCTGCAAGAGTCATTATGATTACATGAGTAAAAACTGCCGAAAGAGCTGCGACTTTTGCGGTGGATCATGTCGAGATAATGATAAAAGGTGCCCTTCATGGGCAAGTTCCTGTAATTCCAACCAGTATGTGAAAAACAACTGCAAGAAAACATGTGGCACGTGCGGAGACCCGCCTCCTCCAGCAACTCCCCCGCCACCAACGATGCCACCCACTCCTCCCCCTCCACAAACACCAGCTCCCCCCGGACCCGATACGCCAGCGCCCCCAGCACCAGGTGGCTGTGGAGCGAAGCCCCACACGCGTATAGTGGGGGGTACCAAGGCACCACCAGGGGCATGGCCTTGGCAAGCGATGCTCAGGTCCAACTACGGCGGGCAATTCTGCGGGGGAACTTTGGTGCATCCACAATGGGTGATAACCGCTGCCCACTGCGTATACCGCAGAGGACCCAACGACTTCAAGATCTGGATGGGAGCTCACTTCCGCAAAGGAGACTATGGAACAGAGCAGGACTTCAGCCTCAGTCGGGTCATCACTCATCCAAGCTACCACAAGCCAACTCGTTATGCGCACGACATCGCTCTCATTGAGTTAGCCAAGCCAGCGGTGATCAACAAAGCCGTGGGCTTGGCCTGTCTAGCAGACCCCAGTTTCCCCATCGACGACGGCAAGAAATGTTGGGTTACAGGCTGGGGTAGACTGTCATCTGGTGGGGCCGCACCAAACCAGCTTATGCAGGTCTCCGTACCGCTGGTATCTCGCGGGCGCTGTAACCGCTCGTACCCAGGGCAAATTCACGAATCGATGGTTTGCGCAGGTTTGGATGAGGGAGGCATTGACTCCTGTCAAGGCGATTCCGGAGGCCCAATGGTTTGCGAAAACAACGGTCGCTTCTATCTGGACGGAGTTGTGTCTTGGGGTCATGGATGCGCGGGGCGTGGCAAGTTTGGCGTCTACGCTAAGGTCA
>37020 ENA|GBEI01037021|GBEI01037021.1 TSA: Pontastacus leptodactylus Pl_CLC_37168 transcribed RNA sequence.
CGCGAGTTAATTTTTACTTCCAAATAAGGTCGTTTTGACGACTTAGGAAGAACTATCCCTGATGGATTGTCGACTGAACCCAGTATTTCAGATCCATCATATCAGCGTACACACCATATCTACCCCCGCGCGCGCATCCCACTCCCCAACTGATTGCGCCCATTAGGTACCAGACATCACCCTCTTTACAGACCAGCGGTCCCCCACTGTCTCCTTGACATGCGTCGATTCCGCCGGCGCCATAGCCAGCACAACGCATGCGTGATGAGACTTTGTAGTGCAGGTCATTGTAGGCTTTTTGACAGGTGTCACGTGATACCAACGGGACAGCAGCCTGGTGCAGTACCCAAGGCCCGTGCCCAGCCTCCTGTNNNNNTATTCTCTTCTAGGTCTTCTTTAAGTGAAGGGAGGCATACGGGCCTTACGCGGTCGTTGTATTGAAGTGGAGACGCAAGCTTAATGAGTGCTACGTCGTAGTCGTGGTTGTTGTGGGGCGCGTACTTCGGGTGAAGGATGATGCGCTCGACGTCGGGTCGCTGCTCGTAGCCGTCCGTGGCATTAAGATCATGCTCGCCGACCGCTATAGTGTAGTCCTTGGCGTCTTTACTATACGCGAAGCAGTGAGCGGCGGTCACTATCCACCCAGGGGCCACGACTGACCCCCCGCAGATGTGCGGTGTCTTGGTGACTTTGTTATGGACGTAGTTCATGCTGATCTGCCACGGCCAAGCGCCCTTCTTGGCACGAGTTCCACCAACAATCCTCGTGTTTCCTTTGCCCTTGGTTCCGCATTTTACACTTCCTGGGTCAATAGGTCTTTCTGTGCGTGGGAGTGTCGTGGGTGCTTGTGTCGTCGTCGGGACTGTACAGAATTCGCAATATTTGTTGCACCAATGTCGCATTGCACCCTCGTATTTAGGTACCTTGCAAAAGTTCTTGTATACTGCGCATTTGGTGTGTTTGTCGAAACATGGTTTGACACAGAAGTCACAGGTCTTTTTGCAGTTCTNNNNNTCTGTTTCAACCAATCCACGTAATCCTTGTCTTTACAGTAGGCTTTGTATGACGAACAGTAGCTGTTCTCATCTGCGCATGCCCCTCTTTTTCTTCTTGACGTTTCCTTTTCAAAGAGTTCTTGAAGCTCATCTATTGTCTCAACTCTCTCAGCTAGAGATGATCCAAAAAGCAACGCGAAGCAAACGAGGAAAATCATGGCGCCGTGTACCACAACGCAAG
>38046 ENA|GBEI01038047|GBEI01038047.1 TSA: Pontastacus leptodactylus Pl_CLC_38203 transcribed RNA sequence.
TACGGGTCCCACTTGGCTTACTGCCACAAGAGCCTGTTGGTGGAGGCGGGGTCTGTGGCGGGGAAGGAGTCGGGGCGGCTGTGGTTTTCACTGGTGGCGGAGGAGTTGGTGCATCCGTGACTGGGGGCGGTGTTGGTGGTGCAGCCCCCATGATGCCTTGCACCCAAGCCTTCAGGTAGCGCACATGCGCATACACTCCGTACTGATTGGGTGACGCACATCCGTAGCCCCAGCTTGTAGCGCCCTCTATGTGCCAGCGTCCGTTGTATTCACAGACCAGCGGTCCGCCAGAGTCTCCTTGACATGCGTCAATACCACCAGCGTCCAGGCCTGCGCAAAGCATGCTGTCGTGGATCTTGTTAGGGTACGCTGTGTTGCATTTGCTCTGAGACACGAGTGGTACTGACGCCTGCATTAGCTTGTTAGGCTGATTTCCGCCGGATGCAAGTGTGCCCCAGCCTGTTATCCAGCACTTTTGGTTCAGGTCATCCAGCGGCAGTTTTTGGATTGTGTCCGGAAGACAGACGGTACCCACACCATTACCCATAATAGCGGGCGTGGCTAGCTTGATGAGCGCGATGTCGTGTGAGTACTGCAGAGGGGAGTTGTAGCTCGTGTGGGAGACGATCTTTGACACCTTGATGTCTTGTTCTGTTCCGACGGTGTCGTCGATGATGCGGTTATGCGCGCCGAGTCTTATCTCGATATCAGAAGGCTGAGTGTTCTCCAGACAGTGGGCAGCGGTCAGTACCCATTCAGGGTGGATCAAGGAGCCCCCGCAGAATTGTGAGCCTCCCGCTGACCGGAGCATGGCCTGCCAGGGCCATCCGTTGACTGGTGCCTCGGTGCCTCCCACGATACGGGTCCCACCTGGCTTACTG
>38655 ENA|GBEI01038656|GBEI01038656.1 TSA: Pontastacus leptodactylus Pl_CLC_38820 transcribed RNA sequence.
GTTGCTTTCTGTTTATTTCAATTTTTCAAATAGGGATTACCAGGGGAAATCTTGATAGAACCTCTTAACAAAGTTTGCAGGTCTTCTTGCAGGCTTGTCGAACATAACGATGCCAGCTACAATATCTTTTCCAGTATTTGCATCTTTGGTGCCTATCCGCACAAGATCCTCCACCTCCGCCACCTCCGCCCATCTTGCCGTTAATCCAGCTAACAAAGTTGCTGATGCGAGCGAATACGGTGTAGTGATCTGTTCTGCACATGGAATGGCCCCAGCTGACCGCGCCTCGAAGTACCCATTTGCCACCCTCTTCACACACGAACGGGCCACCGCTGTCGCCTTGGCAACCGCCTTTCCCCTGTCCACCGGCGCAGATCATGCTCCTCGAGTCCACGGGGACGAGTCTTCCATTCGTTCTCTGGCAATCGGAGTCACCAGCAACGGGAAGCATGGCTTGTTGGAGAATACCGGCAGCCGAGCCACCGCCCACCGTACGCCCCCATCCTGTAATATAACACCTCGCCCCAGCCTGCGCGCGGCTTCCCGAGCTAGGTAGACAGACGGTGTTGACTTTGTCACTGGCCTTGACTGGTTCATGGAGCTGAAGAAGTGCTATGTCGTTTTTCAAGTGACGCATGCTGAACTGCTCGTGCTTGAAGAGTTGCTTGAGTCGGAAGGTATTTTGAACAGGTGTGTTTCCAGTGCGGTGATGCGCACCTACAACAACAGTGTAGCCGCTGGGTGTGGGGTTCCTGTCAACGCAATGTGCAGCAGTCACGACCCAGTCTTTCGCGATCAGGGACCCCCCGCAGATGTGTCGACCGTTGACTCGCAGACTGATCTGCCATGGCCACGAATGTTGCTGCGCGTTGTCGCCATTCACCACTCGCGACGTGCCATAAGGGCGCTTTCCACACGCATCTATGAAGCTTGGCCCTAACAGGGCAAGTGCTAGAAGTAGGGTGTACATCGTTCAATGGTTTGAAG
>39693 ENA|GBEI01039694|GBEI01039694.1 TSA: Pontastacus leptodactylus Pl_CLC_39873 transcribed RNA sequence.
GCGGCCGTGGGCGTGGGGGAGACGCGGGCGGACGCCCACAGCAGAGTCAAGAGGCAGTCCGACTTCATCCCACCTGGCAACCGCGGGGGTAACAGAAGACGCCCCAACAGACCCAGCGCTCAGTTAGCAAACCTAGATAACGGAAATTTCTGTCAGCGAAGGAAGAACAGAAACAGGGCGGAGTGTATCAACGGGGAGAGTCAACAGTTGACTGAAGGACATACCCTCAACGACCAGCTCTCGTGGTTCAACGATGTCGTCAAACGAAACGATAACAACCGAATTGCTTTGGTTGGTCTCCCAAGAACCCCGAACAGACAGGCACAGGGCAAGTTTTTCCAGCTGGGTGTTGGGCGGCCCGACACGCCCTTCCAGCAGTGTGTGACTCCCAAGTTTGAGCTGGGTCATTGTCGCTTCCTGCAGCACTGTATCCTGCCGGAGTTTGCACAGAACTTCCAAGTCTTCCTGCAGTATGTGTGCTTCATTGAGGGCACGTACGTGGGTGCCTGCTGTCCCACCACCGTCAATGGCAACGGAGTGACAGCGCCCCCACCGCCACCCCCAACACCCGCCCCTACACCTCGCCCCACGACCCCTCCAAGCGAGGCTAGAGGTTGTGGGTTGGTGGCTAAGAGACCTCCAACCCGCATCGTGGGTGGGAAGCCAGCCGACCCACGCGAGTGGCCGTGGGTCGCTGCCCTCCTGAGGCAGGGAAGCACTCAATATTGTGGTGGAGTCCTTGTTACCAACCAGCACGTGCTTACTGCTGCCCACTGTGTCCGTGGATTTGACCAGACGACGATCACCATCCGTCTGGGGGAGTACGACTTCAAACAATCCAGCCCAGGAGCCCAGACCTTCGGGGTTCTGAAGATCAAGGAGCACGAGGCTTACGACACCACCACCTACGTCAACGATATCGCGCTCATCACCCTAGACAAGAGCACCGAGTTCAACGCCGACATCTGGCCCATCTGTCTGCCGGAGAGTGACGAGTCTTATGTTGACAGGCAGGGCACCGTCGTCGGCTGGGGCACCATCTACTATGGGGGTCCAGTGTCCAGCGTATTGATGGAGGTGTCTATTCCCATCTGGACCAATGCTGACTGTGATAACGCCTATGAACAAGATATTATCGACAAGCAACTGTGTGCTGGTGATAAGGCAGGGGGCAAGGATTCCTGTCAGGGAGACAGCGGCGGGCCGCTCATGTTGCAGCAGGGAGGTGCCAACAGGTGGGCCGTGGTGGGCGTAGTGTCCTGGGGCATACGCTGTGCCGAGGCTGGCAACCCTGGTGTCTACACCAGAGTCAGCAAATACACCGACTGGATCAGAGCAAACCAATAGGCAATCCACACCTTCCACCCTCCACAATGGCTGACAAATGGGATCCTCCAGGAAACACCAAGCACTCTCACCAACGTACTTCAAGACCTAATACGGACCTATTCCTAACCCATCCTCAGGCTATGCTCGTATAAACTGCGACCGACCACAAAGATGCATTCGCAAATTTTAACGTACTGTGTAGCCAAAAACGCTTTTTTCTCGAATATAAATTAATATTCAGGTATGGTAGAATTGTGTGTGTTGCTAGGCCTAGAATAGGTTACGTTAGGTGCTTTTGTTTTGTTGGTAATTATTTGTATTTCTAGTCCGTGGGTGAAGCTTTTAGAAGTGCTATTCGACCACAGGAAGAGAGCGAAGTACTGTTCAAGAAAAAATTGAACGTAATCAGTTAAGTGTTTTGTAAAGTGTTCTTCATTCAGAAAAAGGGGGTTGGGCGGCAGGATTTACGAGCATTTGACCATTGTTTATGAGGACTGGTTGCATCTTCAGTCCATGAACCTTGAAGCTTCGGCCGAACTCAAACACATTCGTAAATTGTTCTGTATTTTTCAAGAAAAAACGATACTTTTCTCAAATATAAATAAATATTATTATTTATTATATTTTTGTGTATAGTTATGCCTAGGGAAAGTTAGGTTAGGTATTTTGATTGTTGGCAATTAATTTGTATTTGCAGTACGTGGGTGGGATTCAAACATGACAAGTGAATGAAGCACTCTTCGAAAAAATATCGAACGTAATCAGTAGCATGTCGTGTAAAGTATTTTTAATTCATTAACAGGGAACTAGCTGCTGGATTAACGAGTATTTGGCTTATGTTTTGAGGATGGGCTATGGCAAAGTATGTGGGATCAACGACTCATACCACGAGGAGAGCGTTTTAGAAGGGTTAATAAATATTTCTAGTATAAATTGTCATTCTTTGAGTGGGATTCGAACCTAGAGAGTACGCTATTAGAACCGTGCTACGGAGGTTGAATTTCCTCGTGAACACCAGATTTGATCTGTGAAAATTATAAATAACGATGCCATGAACAAAATATGTAAAAGTTGAACTAGAAAAGCTGGGTAGAACCTCTAAATAAGAAGGTTAAATGAACACTGAGGAACCCACTCCATCAATTTTAGCCCCTAAACAGCATAAATATTTAACCCTTAAACTGCTAAGCTATTTCAAAGTCCTACATTCAGGTGAATATGGAGAAAAATTTATTTAAAACCCATAAGGATCAATTGCAGATAGCGATTGGAGCACAGAAGGAAATCACCGAGGGCAATTAAACCACAAGAGGATTGAAAGTACTACACCGAGGTGCGCATGTCTAAAACTAGTTAAATAAAATTTGAAAAAAAAAAATGGCATATGGCGTTTGGAGCAGTGTAAGGGTTAAACGTAACCAAACTATGTTTAAGAAGAGAAACAGATAATACTCAAGTGGGATACACAATGAAATAAAAAGAACGTGATGTATCTCTCAGAAAATATTGGGGCAATACGATGGTATCGAACCCGCATCCCTGGACTCCC
>40015 ENA|GBEI01040016|GBEI01040016.1 TSA: Pontastacus leptodactylus Pl_CLC_40198 transcribed RNA sequence.
ACATGTACATCGAGACATCCAGCCCAAGAAAACGCAACGACAACGCAATGCTGGCGAAGGGAGGCCTCCACTTCAACAAAAATACATGTATCAGGTTTTTCTACCACATGCAAGGTGCCAGCATGGGAGAGCTTCGCGTGAGGATCGGAACAAAGATTGTCCTAACACTTACTGGTAGCCAAGGAAACGCCTGGAAGAAGGCAGAAATCGCGTTCAAGGACGTCGGAGTCGGAGTCGGCGACAATACTCTTGTGTTTGAGGGAATCAGAGGCAACGGATGGTCCAGTGACATAGCAATTGATGACGTATCTGTGGAATCATGTGGAGGACAACCAAACACTCCTCAGCCTCCAACCAACCGACCGACGGCCCCTCCAGGCGGTTTGAAATGCGGCTACACACCTATTACACAGTCACGTGTTATCGGAGGCAAGGACGCCATCCCTGGAGCATGGCCTTGGCAGATCGCTTTGAAATCCAGAGGTAACTTCATATGCGGTGGCTCCCTTGTTTCTTCCACATGGGTTGTAACCGCTGCTCACTGTGTCGCACGCTCAAGCAATCCTGCCCAATACCAAATCATCGTAGGGGAACATAATCGAAATGTTAACGAGGTAACCGAGGAAACGCTTAACGTGAAGAAAGTAATCGCTCACCCACAATACAACAATCCGCGACTGAGCAACGACATCGCTCTTATTGAGCTTGCAAGCCCCGCTAAACTGAGCAGCCGCGTGAACCCTGTATGTCTCCCCCCGCACGGTTACAAGCTGCCTGCCGGATCAAGGTGCTTCATTACTGGATGGGGCAAGATCAAGCACCCAGGCTCCTCGCATCCAATCCTTCAGCAAGCCATGATTCCGTCTCTCAGTGAGGCCCAGTGCAAGCAAAAGGCACAGCAGTCTGGATTCGGCATCCAAATTACCGATAGCATGCTTTGCGCTGGGGTCCAAAACTCTATCCTTAGCAGTTGCCATGGTGACAGTGGTGGTCCGTACGTGTGCGTACAGCCAGACGGTCGCTACGTACTTCAGGGTGATGTCAGCTGGGGCTCGGGCAAATGCGACGCCAAGCAGATGTTTACGGTTTTCGGCCGCGTGGCGCACTTCAGAAACTGGATCGACCACCACATGGGAACCCCGCCCCCTCCAAACACAC
>40152 ENA|GBEI01040153|GBEI01040153.1 TSA: Pontastacus leptodactylus Pl_CLC_40339 transcribed RNA sequence.
CGAGTGCACACGCCTCAACGATTAATCTTATTTACAGATGACTTATTTATAAATTTCTTATTTCCACATTAACTTAGAGATATTTAGTGATTTAAGCAAGCAATCATTTACAAGAATGATAAAGATAAGTGGGAGCGTGGCGGCGTGTCTGCTGCTGGCGACGACCGCTGCTGCAGCCGCTGACGACTGGTCCTGGGGGGCTGACACCTCCTCCGGTACTTCAGCGTCTGGTCGAACCCTCCCCGACACCTCCAAGGTACCGCAGCCACTCCCTCTAGAGCCTCACTCTCGCCAGAGTGTCCCTAACCAGGAGACTACTGAGGAGGACCGTCAGCCAAGGTTCCTGGGACTCGGTCACAAGCTTTGCTCCATCGGGATCGGTGTTGATTGCAACAAGAAGACTCCCCAGCTTGGCTCCAACTTTATCCCCGTCAGCTCTTACTCCAGCGTTCCAGTTCCTGGACCTTTTCCAGCACCAATCCAGGGATCATTCTCTGATGTTCGTCCCTTCATGGTGCCCCCTCAGCCTGCTCCAGGGCACCATACTATTCACCGCCAGCCACCACAACAAACTGTGGTCGAACATCATCACTCCCACACCCACATTCACCAAATCGGCGCAGGACGTCCTGAAGTTATTTCTGGTCCAGTAAACCCTGGTGAATTCCAGTCCTCTTTTATCGATCAAAATACGCTATACCGGCCTGAGATTCCCGCTTACCGCGAAGAGTGTCAGTGTGTGCAAGCCTCATACTGCCAGTCCTACGATGTCGTGGGAAGGAACAGTCCCGGGGATATTAGGGACCTCATCGATGCCCGTAACCATGGCTCAGATATTATATCTAATGCGACAGATGTCGAAGAAGATGTGACGACCACAGTGGCCCCTGAAGATGTTATCAACCAGAGCTCTGCTCGTCGGGCAAAGGTTTTATCGCTTACTGACTCACACAATGAAACTCGCTCCAAGAGGGACACTCTCGACCATATTGATGCACCACTAAACGCCACCTTCGACGTTCAGGGCAGGACACTGACATACTATCCGGGACAGGTAGGCTGTGGTGCAGCTTACGTCTGTTGTCGACACCCTCAACTTCCTCCCCCACCTCCCAAGTACACCTGTGGTCGCCGCGACTCCAGAGGGGTCCTGGCGCGCGTTAAGACACCACAGTATGTGAAGGGCGACACAGAGTTCGGGGAATATCCCTGGCACGTGGCCATCCTCAAGCTTGACGATGAGTACGTGTGTGGCGGTGCTTTGATCGACGAGCGACACGTCCTGACCGCTGCTCACTGCGTTGACGGACTGAGCCCGCAGTACCTGAAGCTCCGACTGGGTGAGTGGGACGTAAGCGGACCCATCGAGTTCTATAGTCACGTGGAATTAAAGGCAGAGTATGTGGTCGTCCACCCAGATTACTACGCAGGGAATCTTCGCAATGACATCGCAGTCGTCAGGATGCAAGGCTATGTCGACTTTCCATCAAATCCACACATCTCGCCCGTGTGTCTGCCAGACGCCTACAGCAGCTTCGTGGGTCAGCGCTGCTACTCTACTGGCTGGGGAAAGGACGCCTTCGGCAGTAACGGCAAGTACCAGAGTGTGCTGCAGGAGGTGGAGTTGCCCGTGGTAGATTACCACCAGTGCCAGGAGGCTCTCCGACACACTCGCCTGGGACCCAGCTTCACCCTCCACCAGGGTATGCTGTGTGCTGGGGGCGAGGAAGGTCGCGACACCTGCAAGGGTGACGGAGGCGGCCCCCTGGTGTGCCCGGGTCCAGAGGGCAGGTTCTACCTGGCTGGTCTGGTGTCGTGGGGCGTGAGCTGTGCCCTTACCGGCATCCCTGGGGTCTACGTCGACGTGGTCACTTACCTCCAGTGGCTTCACGCCATCACATCAGCACCATAACCGCTCAACACAACCTGAAAGTCAAACATCACTCAGCTGTCGGAACGCTGCTCCCATCACATTGTGTCACTGTGTTATAAGAACTTTATTTTAATGAAGTGTGTAAGCATAAATTATGCAATAAATATTTCACTATGTTTATAATAAACGACTTTTACGAGTAAAAAAAAA
>41750 ENA|GBEI01041751|GBEI01041751.1 TSA: Pontastacus leptodactylus Pl_CLC_41961 transcribed RNA sequence.
CTTGGAAGGGATATGAGGAAAGGGAGCTGGGATAGGACGGAGGGAAGGAATGGTGCCCAACCACTTGAACCATTGGGAATCGAACCCCGACCTTCAAGATGTGAGGCCGTCGTTGAACCTTGTACTCAGAATTAATTAAAAACTAGAAGCCACAGTGACACAGATCCTGCAATTAAGAGCCGTGCATGTAGAGCCATGAGCTCTGAACTTGCTGGATGGTAGAGTTTACAATCTAATGGTCTGGATGATCCAGTCTAGGTAATAAACGACGTTAACATAGACGCCGGGGACACCAGAGGACCCGCAGCCTATTCCCCAGGACACGATCCCGGCCAGCTGGTACCTGCCGTCCGGACCCTCACATGCCAGGGGGCCCCCTCCGTCACCCTTACAGGCGTCCTTGCCCTGCTCGCCCCCAGCACACATCATGCCAGGGTGGAGGTGGTAGGTGGGGCCCAGCCGCGTCTGCTGCAGCGCCCCCTGGCACACCACCGCTGGTACCACCCTCACGTCAACCTCCTTAAGGACGTTCTGGTATTGGCCGGCCTCGTCGAAGCTGTCCTTGCCCCAGCCCGACACCCAGCACCTCTGACCAGAGAAGTCGGCCCTGCTAGGCAGACACACTGGTCCTATGTGCGGGTTTCTGCGGAAATCAACTGGAAGTTCGATTCTGACGACGGCGATGTCGTTGATGAGGTTGCCAGAGAAGAACTCTGGGTTGACGAAGACAGCCCTGACATCGCTCTCGTAGTACGGGTAGTACTCCGTGTCTCGGTTCACGTCCCATTCTCCAAGACGGATGCGCAGCTCTGAGGCTTCGTACCCCTGGACGCAGTGGGCAGCCGTCAGGACGTGGCGCTCGTCGACGAGGGTGCCAGCACAGACATAGACGTTATCGAAGCCCTCCTTCTTCAGCACCGCCGCCTGCCACGGGTACTCCCCAAATTCAGAATCTCCTTGCTCCTGACGGGGCCGGTTGATGCGGCCGACGAGCCCGTCCGCATTCTTGAGACCGCAAGTGCCCGCGCTGTTGCTGACGGTATTAAGGTTGGTGGAGAAGGCGCCCTGGTAGAGATCAGAGCTACAGCATACCTCAAACACCCCGCAGTTCATGGGTCCGCTTGCAGCAACACCACCCACCTGACCCTGGCAGTAGGGCGCAAGCGTGGCGCAGCTGACGAAGTAGCAGAAGCTCTCACGGTGCCCAAGGAGGCTGAGGGAAGGGCGCCCGGGAAGGAGATGGTACTGACGAAGCCCACCATGCAGAGGTAGAGGCGGCCATCCAGCAGGACCATGCAGTGCCGCAGGTGACCCTACCTTCTCGTCGACTAACGTCAGAGGTCGAGGGTGTCGAGAGGGAGGTAAGGCGGAGAAGGAGGCCATGCCAGGAGACAAGGAGGTCAAAGCGGGGGGCACAGGAGGACGGAGTTGAGAGAGCAGTCCTACTGACGGTGAGAGAGGCGAGGGTATCCCAAGAGCAGGTAGAAAATTAGATGAGGAACCTGGATAGGCATGGGAAGAACCTAAAAGGGAAGACATAAGGGATGGGAAGGCACTCGAAGAACCTGAGATGGGAGACATGAAGCTTGTAGGGGCATTTAGGGAACCGGTGAGAGTAGATCCCAGTGAAGAGGACAAACCCACAGGGGGGTCGTGGAGGGGCCCCCCACGATGCAGAGAGGGGTGAAGTGCTGGGTACGAGTAAGGGGAGAGGGTTGGGTTAGTATAATGAGGCAAGTTGGCCAGGTGGAGGGTGATGCCGATGGGCAGGTTGCCGAGGATGTTGCCGAGGGGTTCCAGGAGGCGGAAGGAAGCCTCATCGTGATGGTGGGGGTGAGAGCGTCGCTGCACCTCCTGCCTCGACGAGACCTTGTGAGGGACACGTACACGCTCCTACAGAATACCGGTCTCATAGCCTCAATCTTTTTGGCTACAATCATGTTATCGAAACAGTGTTAAGTCCCCACTACAGTGGGATGTTTCCACTACAGCAGGGTGTCCCCACTACAGCAGGGTGTCCCTACTACAGCAGGGTGTCCCCACTACAGCAGGGTGTCCCCACTACAGCAGGGTGTCCC
>45957 ENA|GBEI01045958|GBEI01045958.1 TSA: Pontastacus leptodactylus Pl_CLC_46236 transcribed RNA sequence.
CTTGGAGGTAGACCCAGCACCCTCCTGCAGCGCGCCCCACCCACTGATGGTGCACTTGGTCCCCGGTTTGAACTCGTCGTCGGCTTCAGGAAGGCAGATGGTGTTGACTCGCTTGTTCAGTGTGGCGGGTCGATCGAGTTTGATCAGCGCCATGTCGTTGTCCGTAGTCTTCTCGTCGTATTTCGGATGAATGTAGTATTTCTCAATGTAGAAATCTTGCTCTGTGCCCTCGTCCTCGTTGAAGTTGTGCTCTCCTAGCCTGAGCATGTACTGTGACTTGTCTTTGGTGATTTCAAAGCAGTGTGCAGCCGTCAGAACCCACTCCGGGTCGATTAGGGACCCCCCGCAGAACTGCGCACCCTTGTCGTGCCCTTTCGCCCATATCAGAGCCACTTGCCAGGGCCATGCGCCTGGCTTTGCCNNNNNCTTGCGCCTTGATCTCCCCGGGAGAGTCAGTGCCACAAAACCGACCCAGGGATGGAGAGTCTTTCTTGTCTCCTTCCCAGATCTCCACCGAGTCGTACTTGCATTTGCTGCTGCGTTCGATGTTAAACACCTCGAAGGTCAAGGTCAGAGCATGGGTGATGGGCACTTTAATGATCCACTCGCAGTCCACGTTAGCGGGGTAATTACTGGGGAACATAGGGCTGGTCATGGTACCCGTCAGGTTACTGAACACGCCACCGCACTTGATATCACGTGACGCGGTCCTCCAAGTCGCACGGAAACCCTTGCCGGTATCACCGTCATCTGACGTCAGCTTGACGTACATGGAGTTCCCGGATGAGCGGATGGCGGCCTTGGGTGGCTTGGTGCCACAGAACGCGCCAAGCTCGGGAGACTTGGAGTTTGGCCCATCGTTGATTTCAAGGCTGTCGTNNNNNACCCGAGATCCTGTCACTCTGCCACCGCATGATGATTTTGATTTCTTGGGAGCTCGGACATCTCGAATCAAGGCTTTCTGAGTCCAGTCCTCCAAGGGTACCGCTTCCGCTACCGCCAGTAGGATGGTCAGAGCTACTCCAATAGTCCACTTCATGGTGCTTGCCATGTTGTGCTAAGAGAGATGTAGATACCGACCGTCC
>48479 ENA|GBEI01048480|GBEI01048480.1 TSA: Pontastacus leptodactylus Pl_CLC_48800 transcribed RNA sequence.
GTTGACATAGAGTCCCGGGTAGTCCTTGTGGCCACACCCATATCCCTGTGATACAGTACCAACCAAGGTGTAGCGCTCAGTCGAGCTCTGGTATAAAAGTGGGCCTCCAGAGTCACCCTGACATGCATCTTTCCCACCGCTTGGGTCTCCAGCGCAAGCCGTCTCCTGCTGTATGCCTCGAGGCCACGTGAAGGGGTAATCCGGCAGTTTAGAGTAACTCTGGTCACATCTTGAAGATGGGAATAGTGTCAGGGTCACCTCTTGTAGAGTTGAGCTGCGGGAGCCACCGTAGAAGGTGTTGCCCCAGCCAGTCACCTTGACACTCTGACCCGTTATGTTGGTGGCGCTCTCCTGCCCCCACGGCAGACACGCTGGCCTTATGTCACTCTGTATGTTAACCTCCCTGGAGAGCTTCAGGAGGGCCAGGTCGTGGTAGGCCTGGAGGGGGATGTAGTCAGGATACAAGATGGTCTCAGCAACATCGTAGTCCTCTGGAGTTGCACCGTCTGCGTCACTGTTGAAGTCGTGTTCTCCCAGACGCACTACGTCAGCTTTTCGTTGGAGGAAACAGTGTTGGGCCGTCAGGACCCAATGTTGGTTGAGAAGAACACCACCACAGAACCAGGAGATGTTGCCCATGGCGTCCCGCTGCCCGAGCAACGCCATCCAGGGCCAGGCATTGATCTCCGCTGTCTTCCCTCCGACCACTTCTGGCCTGTTCTGACCTACTCCAGACTCCAGACGCGGAGCGGCTCCCTCACTGCCAGTCTTCTCAGCTCCTCCACGCTTAACACGCTCTGCAAAATCCAGATGGACGATCCTAGGCCTGCTTATACCACAATCAAAATTAGTGGTGGGTGAGGCGATGTCCAGAACGGGGTGAGGGGCGCTGTCATCAGTCCCAGTGTCCGTCTTGTTGACGCAGCAGACGATGGGTATTTTCCCGCTGAACCCGCATATGACAGGAGGATTGACAGTGAATGTCGCCATTGCAGACGGACAGGAATTTATCTTAAGGCAATTGCCCTTCTCCCCATTTTTCAGTAAACATTCTTCTCTGTCCTTCTCGAAGACGATGTCTTGAGGGACACTGTTGACCCCGGAGAACAATAAAACACCTGCCACAACACCATATATACTGACCTTGAGGAACACTGTTGACCCCGGAGAACAATA
>49043 ENA|GBEI01049044|GBEI01049044.1 TSA: Pontastacus leptodactylus Pl_CLC_49374 transcribed RNA sequence.
GTCCTCAGTCAACGATGATCTATTTCGCACTTGTCTTCGCCCTTTTGGGTTCGTCCGAAGGCTGTGGGCAGCGTCCGTTCCAGTCCCGCGTCGTCAATGGTGACAACGCGGCCCAACATTCATGGCCCTGGCAAATCAGCCTGCGAGTGAACGGGAGACATATCTGCGGGGGGTCCCTCATCACACCTGAATGGGTACTCACCGCTGCCCACTGTGTGGAAGACTTTCCGCACCCGAGTGGGTACACCGTGGTTGTTGGTGCGCATAGGATAAAAGAAAGGTCCGCTATCCAGCAGGAATTCCGTCTCACCAAGTTGTTTAAGCACAAGGACTTCAGTATGAGTCACTTAAAGAATGATGTGGCACTGCTGAAACTCGATAACCCCATCCAGCCAAGCGATAAGGTTAACACGGTCTGTCTACCGGAGAGAAACAGCCGCGCCCAAGTTGGTGCCCAGTGCTTCATCACGGGTTGGGGTCGTCTTGTTGGCGGCGGTCAACCCTCTGAAATTTTGCAGCAAGCCATGCTCCCCGTCGCGTCTCACTCGGCGTGTGATCGCAAGAACAGCTACCTCGTCCCCGTGGAGGAAAAGTCCATGATCTGTGCAGGTGGAATGGGTATGGGCGGTTGCCAAGGCGACAGCGGTGGCCCCTTCGTGTGCAATGAGGGCGGTAGATGGGTACTTAGGGGTGCGGTCAGCTGGGGTCAACCAATGTGCGGGACGGACCACTACACCGTCTTCGCGAGAGTCAGCAGCTTTATCGACTGGATTAACGACATGATGTCTGGAGCCGGTGGTAGCGGAACTGGAGGTGGAGCGGGGGGTTGCCGCGACCGTAGCTCCATGTGCCCTACGTACAGGCGCTACTGCCATATGTCCAACATCCAACAAGCGTGCCCAAAAACATGTGGCCGATGTTAATTTCCTTGGCGAGAAAAATTCAAA
>49168 ENA|GBEI01049169|GBEI01049169.1 TSA: Pontastacus leptodactylus Pl_CLC_49501 transcribed RNA sequence.
GAGCCGCCAGTTGTCAACAATCCCCTTGTTCGGCCTCGATTCCCACCTCGTCGTCCCAGACCTTATTTTCCCCCACGAATTTGGGGCCCTAAACGACTGCCAGTTGGCGTGGGCCCTGCTGTAGGTCCTCCTGTAGGCCCTGCTGTGGGCCCTGCTGTGGGCCCTGCTGTAGGCTTGGCCCGACAGCCCTTCCAGGTCCCCGAGGTGCCAAGGCTTCAACAACCGACCCTTGTGAACCATCCAGAATGTGGCATTCAAAGAGTATCTCAGTTTGCCAAGAGGATCATTGGTGGGGATGAGGCCAAGTTTGGGGAGTTCCCTTGGCAGGCTCACATCCGTATCTCCGGCTACCAGTGTGGGGGAGTCCTCATCAACCACTACTTCGTCGCTACAGCCGCTCACTGCGTCCATAAAGCACGGCTGAACCAGATCACCGTCCACCTAGGGGAGTTTGATACCAAAGATACGGGGGAGTATGACGAACCCTTCCCCAAGGAGACCTTCTCCGTTCTCGAGAAGCGAATACACCCAAGTTTTAAGTACATGCTCACTCAACCAGACAGGTTTGACATAGCTGTACTGCGTCTCAATCGTCCAGTTGTGTACAGAGAAAATATTTTACCTATATGCCTTCCGGATGCCAGTGATGATTTTAATGGAGATGTGGGCATTGTGGCTGGCTGGGGCAAGACTGACAATTCATTTGGAAAAACGGGCACGAATATATTGCGGAAGGTGATGGTGCCAATCATCACCAACGAGGAGTGTCTAAGCTGGCATCATCGCAAGGGTATAGACGTCAAGCTCCATTATGAGATGTTCTGTGCTGGACACTCTCAGGGAAAGATGGATGCATGCCTTGGTGACTCTGGTGGCCCGTTGGTCGTCCACAGAAACGGTAGATGGATCCTCGCAGGCATTACCTCGGCCGGGTTCGGATGTGCAGTCGACCACCAGCCCGGGATATACCATAAAGTTTCAATCACTTCAAGCTGGGTAATAGGAAGTGTTAAAACTTGATTGTATATGTACAGTTTAGCATAACTGAAGTGTATTGTAATTGTACAGATTAAGCATATTGGGTGTATAAAGTGTGTGACATGTTTCCTAGCTTGTGGTTTACCGAGATTGTAAGAACCACAGTTGTACAGACAGTTTGATTTGTAGATATTGACAGTCTATTATGTTCAAGATTTCCTTGTTTAACTATGTAACTGATTTTAAATGCAAAAAATTGTCACTGATATTTTGCAACAAGTAAAACATAATTACTTTGTAAATAATAATTTAAAAACCTGAGCATTATCTAGCAAATAATTTAAATTTTAAGATAAGCAATTTTGTTCTTAGCAGTGTTGCCAGTCTGTGAATTGTTTATATCTGGCCATCAGTATATTATGTATAATAATATATATTGAATACAGTATTAGCAATTAAATAAGAGAAGACAAATTTTAAGAATCTTTACAGTGAAACATTTACGCGTTCATCGTCACTTTCGTATTTACCACCTTCGTTGAGGAAGGGACCCAGTGGGCATTTTTGATTGCTTCAACGTCAAGCATCACCAGTGGACGACGATGGGCAACGTCAAAGCAACCAACAGTACCCACTGGGGAAGAGCAGCAGCATTATTAAATTATACGTCCAAAGACAGAAGTGCTCGTTTGCAGCCACTCTCTTTCGGGGGTCAGGAGGAGCTAGTCATTTACAGCATTAAGGATCTGTCTTTAAATTTTGCATCACTAATTCCTATTCTAGGTATTATTCCTTTAAATTTTTTCATACTTAATGTATATGGAAACAAAGATTGTGTAGAGGCTATCAAATGGTTCATTACTGAAATCTTAAAAGATAGTCTTACAAATTATTTTGTTATTCCTGGCGACCAAAGATCTTTTGGACAATTCAAACCCAATGGTATTCAGTATACAATCATAAGTACAGATCTGAAGAAATATTTACTCCAAATATGATATTCTATAGCTGGGTCAAGCCTTGGTACTTTTTCCCACCTCTCCTCCCTCGTACACTTTTTCTGTAATGACTCGCTGTAAAAGTTTATCTCTATCCATCTGACTCCACAGATGGACAGCAAACGAGAAAGAGACAAAAAAAAAAAAAAAAAAGGGCCAGAGTAATGATCCACTCGTCATTGAAAGTTTCTCAGCAAGTAGGCACTGCAGTTAAAAATAAGGCCAACCAAATCCTAGGAATAATCAAACCTTTGACTTTAAGGAAATGAAAGTGGTGCCTTATCTAGTCTGTTCAACATTATTATACTGACAATTCACCATGTTACCCTCAGTCAAATGCTCAGCTGTAATTGTGTATATCCTGCACTGATGCCATATACCTGTCAAGCTTATTTGTCTAACTGAAATCCTCATTGTTAACTCTGTAATAGACTTTCTTCAAGATTGCTTTCATATTAGTTTTGTATTTAGTACAATGATCAATTATTGCACAAGGTATGACACAAACAACCTAAATGCAATGTATTGTAAAAACATTTTTTAATATTTATAATTTGAGAACTGGAATATATTTTTTAATTGTGTATTAAACTTTGGCATTTGTATATATGTATCAAGCAATTTATTTTATTTTATAATTTAGATATTCCAGAATAAATTATCTTTGCAATTTAACAAATGCTGTCCAAACTTTTTAGTCAGATTCCCAAGAGGTTAATTAATGCCCAAAATGCTGGGATTGAGTGAGAATATATTTTGTACACACAACCTTTGTGACCAATGTTGAGCAATTTGGAACCAATGTTTTGTAATCCTCAAGTGTGTTTGACCAAACATGTATATAATATTTATTTTTATAGAATCTATAAGCAATATTAATGACGGTTTCTTTTTCCACCCCTGAAAAATTGAAATACAATTAGG
>49451 ENA|GBEI01049452|GBEI01049452.1 TSA: Pontastacus leptodactylus Pl_CLC_49791 transcribed RNA sequence.
TTCAAAAACACTACTGCCCCCTTAAGGGTTTGTGGCCATGTGGTGGAAGACCCAGTCCTTCAGCTCTGTCAGTTTGGCGTAAATACCAGGGTAGTCGGGATGGGCGCATCCATACCCCCAGCTAGTCACCCCCACCAGGGTCCACTTGTTGTTGTTTTCGCAGACCAGAGGCCCCCCTGAATCCCCCTGACACGTATCGATACCAGGGACCTGTGCGCAAAGCATCGTGGAAGACACGGCGGCCGCTTCGTATGACCCGTTCTTGGTACACTCGGCGTAGCTCAATAGCTTGGTCTTGGCTTGCTGGAGGATTTCCGGTGATGCTCCACCCGAATGCAGCCGTCCCCATCCAGTGATCCAGCACTCGGTTCCAGGGGGGAATGAGACAGTGCCGTCCGCCAGACAAACCGGTTGGACGTAACGTGTTCGAATAGCAGGCTTGGCCAGGCGAATAAGAGCGACGTCGTTGTTGTACTGGTGGGGGTAGAGATTGTAGTCGGCGTGCAGGTAGATCTTGGCGATCCCTATTCGCTGCTCTACTGACATTATGCCCGTCTTGTTGTGACCCCCCAAGCTGATAATATGGGTTTTGTAGTCCTCTGGCCGGATGTCATTGATGCAGTGAGAAGCAGTGACTACCCAGTCTTCGTGCACCAAGGCCCCACCACAGAACTGTTTATAGCCCAGGGGGGTCTGGAACATAAGCATCGCTTGCCATGGCCACTCTCCGTGCATTGCGTCATTACCACCCACGATACGGNNNNNGAGGCGGTAGTTAGCTTGACATTATCAATGGCGATGTCGCCCATGTACCCGGTCCCCGAATATCCCTCAAAAACGATCTTTGAGGACTTCAAGTTACTAAGAGATAACGGAACACGTGCCGCATGCCACAAGTCTCCCTGCTCGCCACTAACACTCCAAAGGAGCATGCGCGAACCGCTGACATCCTGTAAGTACACGTTGAGCTGGCGAACGTTTAACCCCTTCATGTGGTACGTGAACGTCAAACAGTTGCCATCGGAAAGTTGGATATCCGGGCCAATAAGACGCGCAGCCTCAGCATTAAGACGAGGCCATGATGTCTCGATGAAGGCG
>50195 ENA|GBEI01050196|GBEI01050196.1 TSA: Pontastacus leptodactylus Pl_CLC_50551 transcribed RNA sequence.
TGTGGGTATGTAGTGTGTGGGTATGGAGTAAGGGTGTGGGTATGGAGTAAGGATACCCATTATGGATGTGAGGCGAGGTCTGAGTAGTTCTGACGCCTTTTTTTAAGCAATTTTTTTTTAAGTTAAATACTATTACTATATTTTTTACAATTATAAACAAAACCAGAAATATTACATAAACAAGATTGAATAACGATAACCTGTGTAACTATTATAAGTCTGTATATGGTTATATCAATGAAGATTTCCAGTACCAAGTGACTAATACGGTTGATAGCAGTACATGAGCTCTCAACCACCATACACGGCCACTCCGCCTCCTCTGGTTTCTGGAGGTTTCATCAATGAATCAGTGGAGGAGGATCATGAGTACATGGTATGAGGCCTCTAGTAGCCAGGGCAAGAATTCATCAAGCGTTTACGCAACCACTTACGAGACTTGTACATCTTTGAACAACAGTCTATGAGCTTCGAAGCACTACGATGTTGTTTATAACAATAATAACCACGGGCTATGAAGATTCGAAACTCGTAAACTGCTTAAAAAATGAAAACAAAACCGCCATGATTAAAGAAAGATGCACCGGTTTCGTAAGTGGTTGCGTAAATGCTTGATCAATCCTGGCCCTGCTCTTCAATATGACTCGTACACCCGCTTCCCTAGAAAGACGCCATCCCCTCCTTTTTCTCAGTAGGAGCTTCGCACCCGGTCGATCCACGAGATGAAGGAGCTGATCCTGGAGTAGACGCCGGGGTAGTGCCCCTTGCCGCAGCCTATGCCCCAGGACACCAGCCCGATCTGCTTCCAGACGCCGTCGACGAACTTCACCAGGGGCCCGCCACTGTCTCCCTGACAGGAATCTTTGCCGGTAGTGCCGGCGCAGAGGTAGGAGTCGATGATGCCCCCCGGAGCCGCTCTGCCGTACATCCTCCTGCACTCCTCGTTGCTGGTAACCTTCAGGATCACCTCGTAGAGCGCCGCCGGTTGAGGTCCTCCTTCGAACATGCTGCCCCAACCGGCCACCGTGACTCGCTCGTCGACGTAGTCGTTGCCGCTGCGGTCAAGACACACGGGTCGTACGTGGTCGTTGAACATGGCGGGTCGGTCGAGCGTCACCATCGCCACGTCGTTGTGCAGCTTCTTAGAGTCGTAATCCTTGTGCCTCACCACCCGGCTGACCTTAAACTCCTGCGTGGATCTCTCCACCAAGTGGATGTTGTGAGCGCCGATTCGCACTCGTAAGTTCATAATGTCGAACTGACTCATGTGGGCGACACAGTGGGCGGCCGTCAGGACGTGGGTAGCGTCGATGAGGGAGCCGCCGCAGAACTGCTTGTCCCTGTTGAAGAACACCGCGATCCACGGGTAGGTGTGGGCCTTGGCGGGCTGTCCCCCGCTGACTCTGAAACCGTCTCCTGTAGCAGCGTTGTAGAAGGCCCCGGGGGAGCAGGGGTCCTTATCCCCCGGGCTGGACGGTGGTGGTACAGGGGGCGCAGGAGCCCCGACAGTGTCATCAGCTGGCGGCCGCTCCCAGAAGGGTACCGTAGTAGTGGGTGGTTTGGGCGTAGTGGGCGGGCTGGTCCACCATGGATTAGGCGTGGTCCTGCGGGTAGTGGTGAACCAGGGATTGGTTGTGGGCCTTTCGGTTGACGCCTGCCACCAGGGCTTTTGGGTGGTTCTTTCGGTTGAGGGCTGCCACCAGGGGATTTGGATGGGCCTTACCGTTGACGGTTGCCACCAGGGGTTTGGGGTGGTAGGTTTGTTAGTAGGGATGCTAGGGGTTGTTAGTCCTGGGGTAGTCCACCATGGGAAGTTTGTGTGCTCTGGAGGGTGGGTTATCATAGGGGGGTGTGTTTGAAGGTCCTGCCACGGGTATCTAACAGAGGGCTTCTCCAGCCCCAAAGAGGGGTCCCTCGGGGGTACGAACTGCACATGGCTGCGGTCCATCAATCCCGGTCCATCGCCTTCCGCTGCTATGTACCGGTTCGGGATCTCCTCCCGCTGGTTCACCAATCTCACGTCGTTCGTCACGTCGCTGGAGGCCTCTGAGGTCTTCTCACAGCACACTCCAAACACCAGGCTTCCCTTGTAGTTGAGTGGACAGGTGTCGTAGATGCCAAAAATCCAGGATTCTTCAGGGGAAAAGTTAGGCAACCTCAGGAGCGGGTAACAGTCCCGGTAGTGTCGACACTCTCCCGGGGTTCTGGAGAGACGATGCTGGCACGAGGTTGGAGCGTTGACGGTATCGACGACCAGGTCGTCTCTCTCGTTGTGGGGCACCGGTCGCAGCTCGATCCTCGGAGGTGGGTCGTGATCTCGGGAACTAGCATCGATCTTCGCTTCTGACGCAGCGTCATTTGTATAAAGTTCTGCTCCTGTCGGGTCCTGGCTCAAGCGGCTGGTCTCCAACACCACTAAATCTGACACGAGAGCGAGAATCACCAGTGTTAAGGCTTTCGTAACAGATTTAGTGGTGTTGGAGACCAGCCGCTTGAGCCAGGACCCGACAGGAGCAGAACTTTATACAAAT
>53258 ENA|GBEI01053259|GBEI01053259.1 TSA: Pontastacus leptodactylus Pl_CLC_53695 transcribed RNA sequence.
GATTGCTGGTCAATGCCGTCTTTCCATTGGCTGATTTTCCTGATGCAGGTTTGGTGATCTACGATGGGTGCTTTACCTTGCTGCAGCTTCTTGGCCCTTGAATGCAACAAAGAGGACGAGACTCTCCCCCATCCTGTTGCAAAACAGTTCTCCCTTTCCTTCATTAGATCTCCTTGTTTGGGCAGACACACCGGGCTAACCTTGGTGCTGAATGTAGCAGGTTTGGCGAGTTTGATGAGCGCGAGGTCATGTTTCTTGTCCTTCCCTCCCACGTACTTCTCGTGTTTGTAGAACGTGCTGAGTTTGTGCTCCGTCCCGTCCAGAACTCGTTTGTGCGCACCTACGATGACCGTGTAGTCAGCGGAGTTATTACTTCTGATAACACAATGAGCAGCGGTCAACAGCCAGAGCGGGCTCAACAAGGACCCCCCGCAGATATGGCTTCCTTTGAGTCTGATTGACACCTGCCAAGGCCACGAATGAGGCACCGCCTCGTCACCTCCTAC
>53840 ENA|GBEI01053841|GBEI01053841.1 TSA: Pontastacus leptodactylus Pl_CLC_54300 transcribed RNA sequence.
GTTTACTATGATGAAGATTGTTGTCGTGCTGTTGGTAGCGTGCCTAGGGCCGTCCTTTGTCGACGCAGCTTGCGGGCGCAAGCCACCAGGGGCACGTGTCATCAATGGTCAGAACGCGCAGCCGCACTCGTGGCCGTGGCAAATCTCACTGAGGCCTTACGGGCGATACCACTCGTGTGGAGGAACTCTCATCAGCGACCGATGGGTGGTGACGGCTTCTCATTGCGTCCACAAGAATCCGAGACCCAGTTATACTGTTGTTGTAGGTGCGCATGAGAGGAATGGAAAGACCGCTGTCCAGGAGAGCATCCCTGTCAGTCACGTGATCGAGCATCCAGAGTATGACGACAGAAAGATAAAAAACGACATCGCCCTGCTAGAGCTCTCGAGGCCCGTGAAGTTTGACCGAGAGGGCAAAGTGGGAACTGCATGCTTGACCAACCAGCAACCGACGCCAGGAAAACGATGCTACATCACAGGTTGGGGGTCGACTATTGGGACAGGAAACAGTCCCCGAATTCTCCAGCAGGCCATGCTTCCCATCGCTTCACACAACGATTGCAAGAATAAATACTATGGTGTCTCGTCAACCGCACATCTCTGCGCGGGGGAGGCAAGATCTGGAGCGTCAGGGGGGTGCAACGGTGACAGTGGGGGTCCCCTGGTTTGCGAAGATAACGGCAGGGGGG
>54722 ENA|GBEI01054723|GBEI01054723.1 TSA: Pontastacus leptodactylus Pl_CLC_55213 transcribed RNA sequence.
CGGAGGCGGAGGAGGAGGCGGTGGAGGTAGCCAGGGGAGCTGTGGAATGAAGCCATCCACTCGTATCGTTGGAGGGACCGCTGCCCCTAAGAATGCCTGGCCATGGCAGGCTCAGCTCCGAAGCGCGTCAGGGTTCCCATTCTGTGGAGGCACGTTAGTTCATCCTCGGTTTGTCGTCACTGCTTCGCATTGCATCGACAAAAAGACCCCCAGCAGCCTTCGAATCAGACTTGGTGCTCACCGCCGGGCTGAGTCCGGTGAGTCCACGGTCCAGGACTTCCGCGTCAAGCGCATCATTAAACATGAGAGATATAGCAACCCCGTGAACCTCGCTAACGACATCGCAGTTATAGAGCTAGAAGAGCCTGCACGACTCAACAGGGCGGTCAATCTGGCGTGTCTTCCAACCCAGTCTAATGAAATTCAAGAGGGAAAGAGATGCTGGGTTACAGGGTGGGGCCGCACTTCAGAGGGCGGATCCTCCCCAACAGTCCTAATGCAAGTTGAAGTCCCAATCGTCTCCGCCTCCACCTGCAGCCGAGCTTATGGCCGCCTTCATGAATCCATGGTCTGTGCGGGACGCGCTTCAGGCGGTATCGACTCTTGCCAGGGTGACTCAGGGGGTCCCATGGTCTGTGAGTACAACGGCAAGTTCAACCTGGAGGGCGTGGTTTCATGGGGGATAGGGTGCGCCCGTCCTGGCAAATACGGCGTCTACGCCAAGGTGCGTCACTTGAGGGCGTGGCTTGACGGGCACATCCGTTAAATGAGGAATGGGGGAAGGACACACCCATGTCA
>56956 ENA|GBEI01056957|GBEI01056957.1 TSA: Pontastacus leptodactylus Pl_CLC_57538 transcribed RNA sequence.
TCCCTGTAGGTGATGTCCTCCGGGGCTAGCTGACATCCTCCTGGAATAGAGATATCTGGAATTTCCGAATATGAGGATATCTTGTTGACGGATAAAGCTAACATTTATAAAGCTTGCAGCTGATGTTTATCAATCAATAAGTTAATATATTTTCGTTAATCTAGCAGATGCTCTCGTAGATAAGAACCCAGGATACATTTATGTATCATCATGTGACATGTGTCCTAATGGATCCAGGCGATGGATCCAGTGAAATAAATATTGGCTACTTTTCGAACGATCTTTGACATGTATCCAATCATCTAGATAACGGTTTCGAAGATCCAGAGGGACTATTTGATTGGATAAGGATCTTGTTGACGTTCTTGGATCGTCAGGTAACCATCCCTGGGATGGAGACCTAGATGACACTAATGAAATATGAGGTGACACACACTGGAGGGATTAGGTGACGTTTTCCAGGATCCAGGGGACGAACATGGAGATCCTGGTGCAGACTCCAGGGAGATTGGGCTCAGCACAGCCTATACCCCAGGAGATGATGCCAGCCAGGAAGTAGCGACCATCTGCCCCCCGAACCTGCAGCGGACCCCCGGAGTCGCCCTGGCAGGAGTCGATGCCGCCCTTCTCGTACCCAGCACACAGGAAGATCTCAGGGATGTGTTCCCGACGGCCACCCTTCAGGAACATGTCCTTACACTTGCTGTTGCTCACGATGGGTACAGACCCCTTCTGCAGGATGGAGGGCAGCCTGCCGTGCTCGGAGAGGCGTCCCCAGCCGGTCACCGTCGCCCTCTCGCCGATCAGCAGATCGTTGTTCCCCGGCAGGCATATGGGCGAGATATGAGGCAGGAACTGCAACGTCTCCGTCATCTGCACGAGCGCCAGGTCGTACTCGTACGTGAAGAAGTTGTACTTCGGGTGCACGGACTTGCGCTTCACCGCCCGCTCCACGTACGGGTACGGCTCCAGCACGGACGAGAAGTCGTACTCCCCCACCCGGATCCTGATTTGTGAGGTTAGGAGGTCATCAACACAGTGGCCGGCGGTGGCGACCCACTGCTCGTTCAGCAGCGCTCCTCCACACCGGTGGGTCGAGGAGAACCCGAAGAAGGAGGTTCTTCTGACGGAGACCTGCCAGGGCCACTCGCCGAACCTTGCATTGGTCCCGTTGACGATCCGTCCCTCTGGCTGCGTCATCATGGTCGGCACCCCGCACTGATGTTTAGTGTGCGCACTGCTCACTACAGGTCCGGCTGGGGGAGGCAGTGTTGTGGTAGTTGTGGTTGTTGTGGTGGTTGAAGTAGTGGTAGTAGTCGGCGTCGTCGTCGTTGTAGTAGTAGTAGTGGTAGTGGGTGGTTGAGTGGTGGTAGGGGGTGGTTGAGTGGTGGTAGTGGTGGTGGTTGGTTGAGTGGTGGTAGGAGGTGGTGTGGTGGTAGGTGGTGGTGGTGTGGTAGTGGTGAGTGGTGGAGAGGTTGGATGAGTCTTGTGGAAAGGATCATCCTGGCCGGGCGTAGAGTGTGTCATCCACCACGGTGCCGCGGTCGGACGGCTTGGTTTTGATGGTTTTGGTGGTCGTGTGGGCCTTGTGGGCGGTCTGGGCGGGATGGCAGGTGTGGGTGTGGTGTCGGAGTCGGTGGGGAGGGTGGTTGGAGGCCACCATGACCACACGGTGGGTGTGGTGGGTTGCTCTGTGGTGGTAGTGGTGACGGGTGGGCGTGGAGGCACCATCTGGATAGTGATGGGTCTGGATGTGATGAACGAAGGAGCTCCCGTAGACACACTCGGCGCCACTGTCGTCGTAGACACAGGTATACTTGTATTTTTGATCATGATCCCCGGAGCGATGAGTTCGCCGAGGCCTCCGGCAGCAGGGGAGAGGTGATTGGTCTTGTCGTCGTGGGTACAGCACGACCCGAACATGAACCCATCCATACACATGCCCACGTGCTGCCCGTCGGTCTTGATGCACTCCCACACAAACATACACACGCCCGCGCGCCCCTCCACTCGACACGCCTTGTGCGCAAACTTGTTATACGAATAGTATGAGTGGGTATCGATGGCCCGACCCTGGGGCAGGAGGGGGGCGAGGTGTGGGGGCAGGTCCCCCCTAACCACCACCCACAAGGCCGCCACGCCCACCACCGCCACGCCCACCACCGCCCGGACTGCTCGTCCTAAGCCATGGTGTGTCATCTTGCAGCAGGGCGAGCGAATGTGGAGTCCGCCTGCCGTGTGCTTCACCTCTATAGCACCTTCTTCCGCACGCCAGGCATCGCTGGAGTAGTGTCGAGTATCAACACGGCCGATAGCGATAATAACTCCCCGCTTTACTCCAAGCGCATCGCCACTAATTAGGGTGACAGCATGAGGGGACAGTGTGTGTCAGAGCTAAGGGAAGGTGGACACACACACACACACACACACACACACACGGTAAGGGGGGAAGGGGTGGTAGGGAGCTGCAGCAGGGGGAGCCACGGTCAGTGACACACGGGGGAGGGGGAACGGTCGCAACACGTGGCACCACTGCACGCACTCTCGGCCAGTGCGGGAAGCGGACTCCACATTCGCTCGCCCTGCTGCAAGATGACACACCATGGCTTAGG
>61346 ENA|GBEI01061347|GBEI01061347.1 TSA: Pontastacus leptodactylus Pl_CLC_62179 transcribed RNA sequence.
ACATACTGACTGCTGCGCACTGTGTACATTCTTCTGCATTAAATAAAAGGAAACTTGAAATCATCCACTTAGGAGAGTGGGACTTAAGCTCTGACACGGATTGTGAGACTACACGACAAGGAAATAAAAACTGTGTCCCCCCTGCCCAGGACTATACTTATGAAGAGGTTGTAATTCACCCCAACTATGATACTAGAGCTCAATATTCTGATGACATTGCTATCATCAGA
>64249 ENA|GBEI01064250|GBEI01064250.1 TSA: Pontastacus leptodactylus Pl_CLC_65269 transcribed RNA sequence.
TGCTCCACTCATGCCCAGGTGAGTAGCCAGAGAGAGGAGAGCTGTGAAGAGCACCGTTGTAGCATGTGCTGACGTCATTGTGGGTTCCTGGGATTGCTGCCGTTACCAGCCACTTAAGGTCGACCTCCACCAAGTGTCTTCACCAAGCTCATCAATATGACTCAAGTCTTTCAACTGTTGTTATTCGTGTCACTGTTGGCGGGGTATGCGGTGCCTGAGGCCCAGAACAGAGGAGGTAGACAGATCTTCCAGCAGCTGACGACGTACGCCAACAGAGAGAGCGGGAACTACCAGCTGTGTCAGGTGGATACCACCGTCGGGGCGTGCCTAGGTAAAGCTGACTGTGCCAGGCAGCGAGGACTCTTTGCTGGGTACTGTGGCACCACCGACGCCTACTGCTGCGTTGTGGACAAGACGTGTGGAGGCCGGACCAGCGCCCATCACGCCTACTTCAGGAACCCGTCCTTCCCCAAGAACGACTCGGAGGCCAGGAGCTGCAACTTCGAGGTGGAGATTGGCAAGAAGGTGTGCGCCGTCAGACTGACAATGGAGAAGTTCGAGCTGGCCAAGTACGAGGACGGTGTCTGCGTCAGGGACACCCTGACGGTGTTGGGGAGCAGCCTGAAGGAGACCGCCACCCCCATGTGTGGCAACATGACCAGCTGGGCCACCACGTTCCACGTTAAGGAGAAGAACTGGCTGATCCTGGCACTGGTCCTGCAGGGGGTGCCAGAGTACACCTTCTCCATCTCCGTCACCCAGATCGCCTGCAAGGATGTCGTCCACTTCGTATCACCTACGCTGGCCGGCATTAGGAACGAGGACGCCGTGAAGTACACCCCCACCACTACTACCAAGACCCCCCCCACCACCACCCTGGACTCCACCGAAGAGACCACCACCACTGACTCAACCACTGAAACGACGGAGATGGCCGAGGACACGACCACCGTGATGAGTGGTGACCCGGTGGTGAGGGAGGTGACCACCCCCGAGCCCGAGGAACCTCTTCCCACCACTCTTAAGCCGGGCAAACTGCCCACGCCTTCGTCTGTAAGGGTATTGATCCGAGCGGAGCCAGAACCTGTGTCAGAGGAAGAGGGCGTGTACCTGGAGGATTTGGAGTCCACACCATCCATATCCGCCTTCAAGAGAGTGTTCGAGATGAAGGTCGATGACAGGTGCTTTAAATACGAAGACGAAGACATAGCTACCTTCAGGATCATTGGTGGTCTCTATACCAACCTTAACGAGTATCCCTGGCAGGTGGCGCTGGTGTACAAGAACAAGTTCTTCTGTGGTGGTTCCCTCATCAGCGACAGACATATTCTCACTGCAGCCCACTGTGTCTTCGGGAGCTTCTCTAAAGGAATACATGAAGTGAGGGTCAGCCTGGGAGACCACGACCTCGCCACCCGTAATGAGACCAAGAACTTAGTTTCCAAGATCAAGTCGATCCAGTGGCACCTACACTACAACCCGCACACCGCGCTCAACGACATCGCTATCATGGAGCTCGAGAACCCGGTCGAATTCTCCTACAGCATCAGCGCTATCAAGATGCCGTCCGACCTCGAAGACCTGTTCGAACTGGCCAACGCCACTGTGACTGGCTGGGGGAGGTACGCCACTAAGGTGAAATCCACGAGCACCATCATGAAGGAGTACACCGCAACTCTTATGAACACTACGAAGTGTGTCACAGCCTGGAACAAGTTCCCGAGCATCAGCGCTGTTTACGAGAAGCATGTGTGTCTCGAGGTCAAAATGGGGACACCTTGTCATGGTGACTCCGGGGGTCCGCTGGTCACGTGTTCAGGTGTACAGTGTACACAGATCGGGGTGGTGAGCTTCGGCTTCCCCCTCTGTACCAACGTGGGTCTTCCTGCAGTCTTCACGCGCATCACACACTACAAGCCATGGATGGACATCAACCTTCTCCAGCTGCAGTATTTCTGAGATGGAAGCGAAGAGGGAGGGAGGCATGCGCGTAGAGAGGAACGGGATCAAATTTGGCAATGTTTCCTTTCTTCTCGTGCCTATTTACTGCTAGGTGAACAGAGGCACGAGAAGAAAGGAAACATTGCCAAA
>66104 ENA|GBEI01066105|GBEI01066105.1 TSA: Pontastacus leptodactylus Pl_CLC_67251 transcribed RNA sequence.
TTTTTTTTTACAAAATAACACTTTATTAACATAATAATAACTAGAATTCTCTTACTTAAGAGTACAACATAGCATAACATGCTTACATACATCTTCTAACACAGGAAGATCTTAGAATGATGAACCACCAGCGTATGCTGCCAGTGAACACCTGAGGACTACTCTGGCATACAGATATGCCAAAATAACTTAGGTTGACTTAGTTGTATAGACCAGCCGAAGACCTCTATGACTTGGTGATGTCCCGAATCCAGCTGAGGTAGTGGGTGACCCTGACGTAGACGCCGGGGATGCCGGGCTGGCCACAGCCCAGACCCCACGACACAAGCCCCGCCAGCTGTACCCGACCGTCACTACCGCTGCACACCAGGGGGCTTCCTCCGTCACCCTGGCAAGTGTCTCTGCCTGCCTCGCCGCCTGCACACAGGTTACCCTCGTAAAGTGCAAAGTCTCGACCCAGGCGAGTCTGCCGCAGGACCGCCTCGCACTGCTGGTCCTCTATGATGGGCAGCTCTACCTCTTTCAGCACATGGCTGAACTTGCCCTCAGAGCCAAAGGCATCCTTACCCCAGCCAGTTGCGTGGCAGCGCTGGTGTTTGAAGTCTGCGAACTCATTCGGCAAGCAGACAGGGGTGATGTGGGGGTATGCAGAGAAGTCAATACGAGCTTCTAGTCTGACGACGGCAAGGTTGTTATTAAGGTTTCCTTTGTAGTACTCCGGGTGGGGGTAGACGCCGGCGACTCTCAGCTCAAGGTGTGTATAGAACTCAGAGTTGCCCGCCACGTCCCACTCTCCTAGTCTCACCTTCAGCTGAGACGGGTGAAGTCCTTCCATGCAATGGGCAGCTGTGAGAACATGTCTGTCATCAATGAGAGTGGCTCCACATTGATACATGATTTCTCCCTCCTTGCGTCTGAGAATCGCTGCCTGCCAGGGGTACTCCCCAAAATCTGCGTCACCCTCGACGAAGTGTGCGGTCTTGACACGACCCAGGAGGCCAGCAGCGTTGCGGAGCCCGCAAGTATACTTCTGACTGCGGCGGGGTTTGAAGACAGGCCTGCGGCAACAGACATGGTTGGGGCCGCAGCCATCATTGCCGGGGGTGAAGCCTGTTAACTGACGTCCCTGGCGGTCGGTGGGGGCGCTCTCAAGCTCCGGTGCTGTTGTCTGTTCGTCTGTGTTATTTGCCTCGCGTCTGACACGTGTCTCCTGGGCGTCCACCACTACTGCTTCTGTCACGTCTTCAGTTATTGCTTNNNNNTGCTTCGGTCACTCCTTCATTTACTTCTTTCGTCACTTCTTCAGGAACTATTTCAGTTGTATCTACCTCTGTTATCGATTCTGTTACGTCTTCATCTGTTTCTTTGGGCACTCTTTCGGCAGCCGGGTCCAGTACCCTTCCTCTTCTTACAGAGTTCTCGTTGAGTTCATTCTCTTTTACATGGGCTGCTTCCTTGTTGGTGTGTTCAGTAGCGTTGGATAGAATATCAGAGCCTTTATTGCGAGCGTCCAGGAGTTCCCTGATGTCACCAGGGGCGCTGCGGCCTATAACATCCTGGTCAGCGCAGAAAGGAATTGGGACGCATTGGCAATCCTCGCGGTACGCGGGAGCCTGTGGCCGAAAGAGGGTCTGTTGCACTGACTCCATTGGTCGGAACCCTGTCTCGATTTTGCCTGGTTGAAATTCTTGACCGACAAGGACTGCTGGGAAGACGGATAAAGACGAAGCACTGCCGCTAGCACTCGCCTGGTGAAAATCGCGATGCACATTCTGTTGNNTGTTGGATGTTGCGATGCGCATTCTGTTGGATGTCGCGATGCGCATTCTGTTGGATGTCGCGATGCGCATTCTGTTGGATGTCACGATGTACACTCTGTTGGATGTCACGATGTACACTCTGTTGGATGGCATGATGTACACTCTGTTGGATGTCACGATGTACACTCTGTTGGATGTCGCGTTGCGCGCTCTGTTGGGTGTTACCATTATTAGCGAGATTAGCTTCCCTCTTGAGCCCGAGGCTAACATCCTTCTTAACGTCCTCTCTCTGGAAGATCTGCTGACTGCCTTGCCCTTGGTATATGTCGTGAGGAATTCCCTGGTCCTTATAAACGTGTGTGTGGGAATGTGTGTGATGTTCTATCACAGTGGGTTGAATGGCACGCTCAACCGTGTAAGTTGCGACGGGTTTGGCAAAGACTGGCTTAGGGTGAGCATACGCAGGCTTGGGTTCAACGTAGGACGGGAGAGCTGCGGCGTAGTTGGGCTTGGGAGGAACATAATCAACCTTTTGATGCAGGTGAATGGGCTTCGGGGCGACATAGTCAGGTTGTTGGGCAACATACTGGGGGGTTGGGAACGCGGGGCGAGGGGTGGCATAATTAGGGTTGGTAGGTGGGTAATACGATGACAACAATGGGGCATAGTTGGGGTTTGGAGCAGTGTAGGAGGGAGCTAGAACTTCGTGACCTATTTTAGGGGGAATTTTTTTCTTGGAACCTGGCATGAAAGGTTCGAGCACAGAAAGAAGTCCCGTTAATGAGGACTGTGATGAACCTTTGGGTGGTAGTTGAGAACCGTATTTTCTAATGGGATAGGTGGGGGGAGGAGGTGGGGCGCCGTAGCCCACCTGAGGGGGGCCGTAGCCCACCTGAGGGGGGCCGTAGCCNNNNNATTGATGCCAATCCCGTACGTGCAGAGTTTTTCTCCAATGCCAAGAAAACGTCCCTCGCGGTCTCTGTCCCCGGAAACCAACAGGCCGTCCTCAACGTCCACGCCACCGTCAGCGCCCTCAACACTCACGGAGTAGGAGGAATGGGGCTCCAGAGGCAGCGGACCCACGCCCAGTGTCTTCCGGATGAGGAGG
>66417 ENA|GBEI01066418|GBEI01066418.1 TSA: Pontastacus leptodactylus Pl_CLC_67585 transcribed RNA sequence.
GGTCGAATGTCATAACAATTATGGCCTAGTGTTATAAAATAATAATTTGTTTATTTAAATTTGTCTAACACGTGAAAGAGTTCTAGTCATTATTTAACCTTTAATTATAACTATATGCTTGAGAGTTACTGCATATTTTCACCACTGAGATGGAAGTAATTATCAAAAGGAAGCCAGGAAGACTGTATAGCACTGTAAACACAGAGATGGAAGTAACTGCATACTGTATTTACAACAATGGAATGGCTGTTTCGTAGCATTTCCAGTAGCCTCGTGCAATGGGGATTACCAGGTATTTTTGGTATTGAGACATTAACCGCAGGCATGTCCCTCCATGGTGGCGAGTATCCAAGAGATGTAACTGGGAACGAAGGTGTTGACTCCGGGAAAACCAGGCTCCGCACACCGGTATCCGTATGACACAATTCCCACCTGGTACCATGTTGATCCCTTCCGAAACACGATGGGGCCCCCAGAGTCCCCTAGGCAGGTGTCGATCCCTGGTGCAGCCGTGCATATTTGTTCGTCAGTGAGAGGTCGTTCATCAGCATTTGTGAGGGTGGAGTAGTTCCTGGCGCACTCCTGCAGGTTGGTCACCTTCTGCGTCGCCTCCTGCAGCCTCTCGGGGTCCACGCCATTGTACTTGAGGCTGCCCCAGCCGGCCACCACTACGGTGACGCCCTCGTAGGTAGCGGGGGGAGCCAGACAGGCGGGGGCCACGCCCTCCCCCAGCACCAGCTCCCTCTTCAGCTTCAGCATAGCAATGTCTCCGGCCTGGGTGTGGTGGTTGTAGCGAGGATAGACGCTGATATGACGAACGATCACACTCTGCCTGTCCGTCTCCAGCTTGTCCTTGAGGTCATACTCGTAGGCGATAACCCTCACAGAGTCTCCCTTCTTCTTATTCACATCATAGACACAGTGTGCTGCAGTCAGGATATACAGAGGAGAGATAATGGAGCCACCGCACTGTAGAAACGACCCCGACACCTTGATCTTGAGGTACACAACCCAAGGCCACTCTGCCTTGACCGCGNNNNNTTGTCCGCGTCCTTCCCCCCCTGGATCCTGGTCCAGGGGGAGCCCTGGGGGACCGTCGGAGCGAGGTCCTCCTCCAGCGGCAAGCGGCGGGAGAGTTTTGGTTTGGATCTTGAGGGTAGACGTGAGGAGGTGCTTGGTGAGGGGTCGGCCTCTGCGTCAGGGGTGGTTGAACCGCATTGGAGCGGACACGGCTGGACGCCCTCAGACCTGTAGCCGCCACCACTAGTTCCTATGACAGAACAGGAGGTCCACGTGTCGTTTTTAAGAGCATCGGTGTTTTTGAGGACCTTGTAGGAGACGAGAAGATCAGTCAGCTCCCTCTCGTCCACCCTGGCCGGCTTGCTCGCCCCACAGTGCCTATTGACCCCCGTGACGGTGACGAGACTGAGGTGCGCCAGGGTACAGCTGGGGACTACCACCTGGGGACACACCACTCTGAACGCCGACTGCGCTGCTCCCCTGAAGATGATGTTACAGGGTACACGTCCACCGATTACAAACTTGTATTTGACCTTGTTGGTGACGTAGTAGGTATTCCCACATACCGCGTCTTTTCTTATTTTCCGTTTGTTTTGCTTGGCGT
>68833 ENA|GBEI01068834|GBEI01068834.1 TSA: Pontastacus leptodactylus Pl_CLC_70151 transcribed RNA sequence.
CGAACACCAGGCAGCGAACACCAGGCGGTGGCGGCCTCAGTGTTCTGTGGACGAGCATCCTCACCTCAGCCTCGTGTGGCCTTCCTCTTGATAGTCAACACAGGAGAGGTAGAGAGGCTTAGGAACAGTACTCGACATNNNNNAGCAGTACTCAACAACCCTAAGGACAGGGAACCTGCAGTAGCAGTACTCAACAACCCTAAGGACAGGGAACCTGCAGCAGCAGTAAACGACGAGGCTCAGACCCTGACAGGTGCAGCAGTATGAGACCGCTGATGGCTATTGTGGCCATCTTCACCCTAGCAGTACTCGCCTTTGCCAAGCCACAGGAGACCTGCGAGGCTCGAGGCGGGAGGTGCTTGAAGAGTAGCAGGAAAGGTTGTATGACGGTAGCCACACAGAGCTGCCCCACAGGAGCCACCTGCTGCAGGCCAGGGATACGGTCGCTTGATAAGACGCGGGTAAGAAGATGCAAACCATCACGAAAGTGTACGAAGAAGCGTGGTAAGTGCGTGTCTCTCCGGCCTGGGTCGTGCGCTACCAAGACCAAGAGCAAGTGGTGCAAGGGTCGACACTGCACCTGCTGCCTCCCAGCGAAAGAGCAGTGTGCTGACAATGGCGGGTGCTCGGCTCATGGCGGGTTCTGCTTCACGAGGAGAACCGCCTCGTGTGCTACCGGCCTGGTCATGGAGAACGTCTGCACCGGCGCCGCCTCGTGTGCTTGCTGCATTCCACAACAAAACTGTGTATGCGGACTTGCTAACGAGAACCGCATCGTTGGTGGGGTGCAGGCGAGCCCGAACGAGTTCCCATGGGTTGTGGGTCTTGCCTTCGACGGCAACTCCACCTACAGCTGCGGCGGGACCATCATCAACAACCAGTACATCCTCACCGCCGCTCACTGCCTCCATGACCAGAACACCTTCCAGCCTCGCGACCCCTCCACTATTAAGGTGGGCGTAGCCGACTACAACCAAGATTCACACGTTGACGACATTCCCGGTGTTACTCGCCTCGTCAATATCCAAAACTATGTCATTCATCCAAATTTCACCTTTTTCAACGTTACTGATGACATCGCACTCGTGAAGCTGGCAGAGCCTCTCGACCTGACTTCTCACAAGGAGGTGCGACCCGTCTGTCTGCCAACGAACGACAACCAGACTTACGCAGGCCTTGAAGGAACAGCTGTCGGCTGGGGCTACACAGGAGAAGCCGAAACTACAAAGCCGGCTATCATGAGGGAAGTTCAAATCCCTATTCTCCCTCCGAACTGCAATAACAAAACCGTAGCCTTCTTCACTATAACAAGTAGCATGTTGTGTGCTGGCGCGGCCCAAGGTGGCGTGGATACGTGTCAGGGGGACTCTGGCGGTCCCCTCATGGTGCTTGAAGGAGGCAGGTACGTCCAGGTGGGCGTCGCTTCGTTCGGAGACGGGTGTGGGAGGCCCAATATACCGGGGGTGTACACCCGCGTCAGTAAATACCTGCCCTGGATCAGGGAAAACACCCAAGGGGCCACAGACTGTGGTAGTCTCGCTATCACTCACTCAGCACCATCACAGTCTTAAGCGGATAAACGCAAGACATATGGCAAATGAATAATGTAATTTAATAATATAATAATATTAAA
>69693 ENA|GBEI01069694|GBEI01069694.1 TSA: Pontastacus leptodactylus Pl_CLC_71060 transcribed RNA sequence.
GGGAGGTGGGCCATGGTGGTTGTCCATGGTGGTGGGCCATGACCATGGTGGTGGGCCATGGTCAGGGGGGTGGGCAGGTCCTTGCATCGCCGATCTTGGAGAGGATCCATGGGATGTAGTTGACCACCTTAGTATAGACGCCGGAGACGTTGGGTTTGGCACAGCTGGTGGGGCCGAAGGAGACGACGCCGACCACCTGCCACTGGTCCTCCACCCTGGTCATCATGGCGCCGCCGCTGTCATCAAAGCAGGCGTCCTTGTCGGGGGCGGCGGCGCAGATCATGTTAGCTGTGATNNTCTGCTTCATACACTCTGCTAGAGGCTGAGTCACCAACTCCACTTTCTGAAGCACCCTAGCTTGGTGCCCGGGGAAGCTTGTGTACCCCCACCCGATGACAGTGACACGGATGTTGTCATACTGGAGGCTGGGGTCTGGGGGACAGGCCGGGCCGATGTTGCGTGTAGCCTCCATGTCAACATCGGTGGCCAGCTCTATCAGACCAATGTCGTTATCCTTTGGGCTCTTGGAGCGGCGGTAGTTCTCGTGGGGAATGACCCGTTTAGCTGCCACCACCTGCGTGTAAGGCGTCTCGTCCGGGCGACTCCGGTCGTGTTCCCCCAACACAACCTCCGGCAGAGCTCCATTTGGCAGAGCCAGTCTGTCGACACAGTGGGCGGCGGTGAGGACAAAGCGCTGGTTGATGAGAGTGCCGCCACAAAAGCCGGTCGGGATGCGCACCTGGGCCGCCCACGGGAACTGATGAAGCCCCGCCTCAGTCCCGCCCACTACGCGGGTGTTATAGCCCTCACGCCCACACCGGCAGGTACTGCGGGGCTGAGATGTGATATTGAGGCTGACGGTACAGTGAAATCCACTCTTACTTGTGNNNNNCAGAACCACTGGAAGTTCTTGGCGGGTTCTTGGAGTGCGAGGAAGGCGGCCCCGGAGCAGGTCGTGGACGCCTCCAGGTCAAAGTTGGTGCAGGTGAGGTGGATACGCTGGCTGCTGCTCCCGCCGAGGAAGGTCCAGCGGCAGTAGGTGAAGGGCGGGTGTGGAGCAGGGTGGCCCGGGCTGGTGAAGGTGTAGGTGACGCCCGGCCGCACCACAACACTAGACCCGCACGCCAACGCTTGGTTGGTGTTGGGTGATAATATATCCTTGTTGT
>77621 ENA|GBEI01077622|GBEI01077622.1 TSA: Pontastacus leptodactylus Pl_CLC_79257 transcribed RNA sequence.
AGGTTGTGTGCGTGCCGGGTGCTCGACTCCACAGGTTGTGTGCGTGCCGGGTGCTCGATGCCACAGGTTGTGTGCGTGCCGGGTGTTCGACGCCACACCTTGATGAATGAAGTGTTAGTTATGTCTACATTTGGAGTTTCATTTAGTGTAGATGAAAATGAATTCGTTAAAATACACTAGCAAAAGCTTATGCAGAAATTAGTACTATAAGAGGCATGTATCTAAGGGTCCACAAGCTAACAAGACTAGTTAACACTTTCAGACTTTAACCAGTAAAGACTGAACACAATATAAATTAATAATTTTAAAAATATTACTGATACAAAAATATACAGCTTTATTTTGTCCTCGCCCCTTGTTCTGTGGTGACAGACCGAGACAGGGATGAGAACTTGTTCTGTNNNNNAGAACTTGTTCTGTGGTGACAGACCGAGACAGGGATGAGAACTAGACTCCTGTGTCACAAACAGCAAAGCAAAAATTTGTATGCCATTCAGGTGAAGCGGCAGTAGACACCAGCGGAGTGACAGACTCCCATGTAGAAAGATGAGTGGCGGGCTGTCAACCCAGAGGGCGTCTGACGCCTGAATTAACGTCTGGTGACGGAGTTGATCCATTCCGTGTAGTAGGGGATGCTGGTGTAGACGCCGGGGACGCCGCGCTGGCCGCAGCCCACACCCCAGGACACCAGGCCGGCCAGCTGCACCGTGCCGTCCACGCCTTGACACACAAGCGGGCTGCCTCCGTCACCCTCACAGGCGTCCTTGCCTTCCTCACCGCCCGCGCACATCATGCCGGCGTGAAGGCTGAACTGAGGACCAAGCCTCGTGCGTTTGAGCGCAGACTCACACGTCGAATAATCGATGACAGGCAGGTCGACCTTCTTCAGGAGATGCTGGAAGTTGCCGTGGTTACCAAAGGCATCCTTACCCCAGCCCGATACGAAGCATCGCTGACCAGAGAAAGTAGCGAAGCGCTCAGGCATACACACGGGCGAGATGTGAGGATTGGAAAGAAAATCGACGGGGGTTTGTATTCTGACGATGGCGATGTCGTTGTTGAGGTTGCCAGCGTAGAAGTCCGGGTGGGAGTAGAGTGCGAGGACGGGGCTCTCCACGTAGCGGTAAAACTCAGTGTCGCCGCCGACGTCCCACTCCCCCAGGCGCACCTTCAGCTCCCCTGCGGTCAGCCCGGTGATGCAGTGTGCAGCTGTGACCAGGTTCTGCCGGTCGAGGAGAGCAGCGCCACACACATACACACTCTCTCCAGTCTCCCGCCGCAGGATGGCCGCCTGCCACGGGTACTCCCCGAACTCCGTGTCTCCCTGCAGTATGTTGTCGTTCTTCACACGCCCCAAGAGTCCCACCGAGTTCCGTCGGCCACACGACCCGATCTCCCTCTGCTGACGGAAGACCGGCCGGCGGCAGCAGACGTGGCGAGGCGCACACCCGTTGGGCCCAGGCGTGTAGGATCCCAGCCCTTGACGGCTGGTGGCGATGGCAGGCCTGGACGCTGTTGCGGGTCTGCTGAAGGTGGCGGTCCTGGTGCTGTCCCTGAAGATCATGGTGTCTCTNNNNNACAGATTTGCCTTCAGAAGCGGAGAAGACTTGATTCTCGTCAGTAGTAGCGTCCTCGTCAGTGGCGGTGGAGAGGATGTCAGTCTTTTTACTGCGGGCGTCGATGAAGGGGTGGACACCGGTCTGCGCTCTGCCGACGACGTCGAAGGATGAGCAGTATTGGTAGTCTACACACTGGCAGTCCTCCAGGTAAGATGGACCGATACTGGGAGGAATTGCAGGGCCTGGACGTGGNNNNNTTGTCCTTGCCATAGACGTTGGGACCATCGTAGACGTGGTGGTGGGTGTGCAAGTGGTTTACCAGGGAGGAACCCTCATGGTAGACATTTTCGCTGTAGCTGGACTTATGAGGCCCGTACACTGGAGGAGGGGGACCGTAGGAAGGTTGTGGAGGGGCGTATACGGGCTGAGGCGGCGCGTATATGGGAGGGGAGTAGATGGGGGGTGGAGGGCCGTACGCAGGAGGAGGAATGCCGTAGCCTTTATGACCGTACCCTTTGTCGTGGTGGATTGGCACGGCAGCGATGGGGCCCCCCACAGGCACCACCTGCACGGGCTGCACGTACGATATGTCGTGGTGGCTCAAGCCTCCTTTATACCCCTTCTTGCAGTCGAAGCCGAGGCCTACTTCACAGAGCTTATCTTTGATCCCCAGGAACCTGCCTTCAGCAAGGCCGTCGCTCGCCCCCTCAATCTTCCTGGCGGTTCGAGTCTCTCCGCGCTGATGGTCTCCTGTGACAAGGGGCGCAGCTGACAGAGCAGCTGGTAATGTCGCATGCTGTGGCGCAGCCGATACAGCGCTGTATAATGCTGCTGACGGCGGAGAAACGACAGTCAGGGTTCCTGTTGAGGATGAAGGATGGAACGCGGCGTCGTCACTTGGGGCCGAGGTCCTGATCAGACGGCCTCCGCTTCTTGCAGCAGACGACCCCGATCTTCCCTGGGTGGAGGAGCCTGCACCAGACGCGTCATCCGGGCCCCAGGACCAGCTGTTCCTGGCCTGGACGGCTGCCGTGACCAGCGCCAGCAGTAGCAGCAGACGCATCATCACGCTTCTACAGGA
>77938 ENA|GBEI01077939|GBEI01077939.1 TSA: Pontastacus leptodactylus Pl_CLC_79574 transcribed RNA sequence.
GTTATGTAGCGGTTCTTCACCTTTCTCCAGAACATTGACCAACACTGTCGAAAGCATGCTGCTAAATTCAGTAATTTTAATGCGTGTTTTATAAATGTCATTTAACTACCAATTTACTGAGTATATACATATTCAAATTTAGTTAATCAGCGTTCATCTGTGTGGCAGAGGCCATGGCTTCCTTCCTTATAATGCTGCCAATAGCTCTCAGAGCCTCAGTTATGTTCGTCCAGTCCACTACTTCCTCACTCACTTCGTCTTCTACCTTGTCATTATCCGCTAATTTATCTCTGACGCCTTCGTTATTCTTCTTCTTGTTATTTTGCCTCCGGTTATTATTATTTTTGTTGCGCGTAACGTTCATTTTGTTGTTTGTTTGTGTGATGTCTTCATCGGCTGGTTTTGTATCGTCTGTCTCATCTCTAATGCTGACTTTATTTCTGTTCTTATTCCTGTTTTTATTTCTTGTAATTCCGATATATTTATCATTTTTCCTTCGATTACCAGCTCCCTTATTTTTTGTTTTATTATTTTTATTGTTTGATTCTTCTGTTTCCATTATCTCCTCATTCTGATTCATGTCATCCTTATTGTTTGTGTTTTCATCATCATCACCTTTATTCTTGTTATTTTTTCTTCTGTTTTTATTTTGTTTTTTGTTATTATTGTTACTGTCTTCGGGAGATCCCATGTCATCTACAGTCTCCCCAGTCTTGGTATTGTTTCTTGTATTATTTGTATTCTGATTCGGCCTTTTCCTCTTCTTATTCTTTTTATTTATGTTGTCCCGACTATCTGTGCCGATTTGAGGAAGCCTAATGGTCAAGCTAGGCCTACGAGGCCTGTCAGGCCTGCTAGGTTTAAGTTGTGTTACTGGTCTCTGTTTGCTGGGCTTGAGTATTGAATCAATAAAGCTATCAACACCTGTTCCCTCACTGTCGTCCTGGTCCTTGATGTTGGTGTTATTACTGTTCTTTATTGTGTCACCTTTCATTTTATGGAGGTCGGTCCTGAAGAGCGAGCCCTGACACGCCCGACCTTCTCTGGCATTGGAGAGGATCCACTTGCTGAAGGCTGAGACCCTGGTGTAGATGCCCGGGTACTTGTTATCAGCGCAGCCGATGCCCCAGGATACCACACCGATCTGCGTGTACTGGTCACCATTCAAGTGCACCAGCGGCCCGCCACTGTCTCCCTGACAGGCGTCCTTGCCTTCGGCAGCGGCGCAGAGGACCCTGTTATGAACCTCGGTGTCCGAGTATTGGGAGTTGCGGCGGCAGTCCTTGGTGGAGAGGACCCGGACGCTCACCTCCTGCAGGCCCTCCGCCACGCTCCCGCCGAACTGGTTCCTTCCCCACCCGGATACAATGGCTTGTTCATTGGAATACTTGTTCTTCCCGGCGGAGAGGCAGACGGGGAGAACGCGCTCGTTGTACTCGATGGCGCGACTCAGCTTCAGCAGCGCGATGTCATAGCGCGTGACGGCGGTCACGCTATACTTGGGATGGACGATAATCTCCTGGACTGGGACCAGCATGGCCTGGGTTCCACTCCTGGTGGTCTCCCCAAGCTTTACCACCAGGTCAGATGCTTCACGCCCATTAACACAGTGGCCGGCGGTGAGGACGTAGAGGTCGCTGATGATGGACCCGCCGCAGAAGACAAACCCTGTGCTCGGGGTCATTATGGCGGCCATCCAAGGGAACTGATCGATCTCCGTCGGCTGCCCTCCCACGATCTTCGAGGTCAGCCGGAGACCACACCTGCATGAGGATTTCTGGATGAGCTCAGGATATACACTGTGGAACACAGCGCCGTCGAACACTGAAGACTTGGTCTCGTTCCGACTGATGTTACTGCTGCTGTTACTGCNNNNNGCTGCTGCTGCTGCTGCTGTTTCTGTCATCACTATCGTTCTCTACAGCACCAATTGTTTCGTTAATTCCTGGGACATTGTCGGGACCAGTAGAGCCTCCTTCACTTATATTTTCCTCGGGGTTCTCGCCTGGCAG
>77955 ENA|GBEI01077956|GBEI01077956.1 TSA: Pontastacus leptodactylus Pl_CLC_79591 transcribed RNA sequence.
TCTCTTTCGGCGATGGTCGTATTGTTATCGACCTGCCGGGGTCTGAGACGGAGGAGAAAGTAGACACGGCGAGGGGGTGCACCACGCCAGCAGGAGAGGAGGGGTACTGTAAGGACCTCAGCGACTGTCCTGACCTCATTCTTGACCTCACCAACCTTCGCAAGTCCGTCTGCTTCAAGAGCCTCTTCGTTCCGGGCGTCTGCTGCCCTGCTTCTGCTCTAGATGATGTATCGAACCAGCAGCGACCAGAGAGCTCGTCTAAGCCGCCCATACCGCCCATAGAACACACCACCCACCTCCCACCGCCCATCGCGGGAACTACTGCAAGGCCTCGCCCCGTGGAGCCGGTTACCGAGACCCCCACGCCAGACCAAACCTCCTTCCAGTGCGGCTCGCCCAAGATCCCAACCTTCAGGGTGGTGGGCGGGGAGGAGTCAAGACGGGGACAGTGGCCATGGATGGCCGCAATATGGCTCCACGGTCCCAAGAAGACGGAGTTCTGGTGTGGCGGTTCCCTTGTGTCCCGCCAGTACGTCCTCACCGCTGCCCATTGTACCAAGGACTCCAGGGGCAAGACGTTCAACCCCCAACAGTTTACTGTACGTCTTGGTGACCACAACATCTTCAGTCAGAGTGACGACTTCATCTCAAACCCTCAGACTTACAGAGTGGCAGAGATCCGACCCCATCCAAATTTCAAGTCTCACGGGTTTTACAACGACGTGGCGCTGATCCGTCTTGACCGTCCCGTGGACTTCACCGAGTATATCTTGCCTGTGTGCCTACCCTCTGAGGAGTTCTCTCGCCAACCCCTCGATCACATGGTGGGACAGACCCCTTCAGTCATCGGCTGGGGATCCACCCACTACGGAGGCCACGAGACAGCGACGCTGAGGGAAGCAAAGCTGCCAGTGTGGCGGAACAGCGACTGTGACGACGCTTACTTTCAGCCCATCACTGAGATCTTCTTGTGTGCTGGCTTCGTCGAGGGCGGTCGAGATGCTTGCCAGGGCGACAGTGGAGGGCCTCTGCAGCTGTACACGGAGGGACGCTGGATACAAATCGGCCTCGTATCCTTCGGCAACAGGTGCGCAGAACCTGGCTATCCTGGAGTATACACAAGGATCTCCCACTTCATGCCCTGGATAAGAAACAANNAGCCGGCGGCATGTCAAAGGTCCCTCCATTGTCCTGAAGATTTTTTCCGGCTCAATTTTAAACAGAATGTTCCAGTGTCAGTTGTAATTCATTTTATACAGTAAGAGCAGCCTATAAAACGACTGTTTATTGTTATTTTCTTTGCTCAAGAAAACATTGATAGTTATATC
>78185 ENA|GBEI01078186|GBEI01078186.1 TSA: Pontastacus leptodactylus Pl_CLC_79821 transcribed RNA sequence.
CTGAGAGCTAACAGAGCGGCAGTGCTGTAAGTTGGAGTGTTGCTGGTGCGCACGCAGTGAACTGATAACCGTTCATCTTTGCTATAAAAGTGGCATGTGAACTATATTCTTTGTAGACTGACTGAGATGACCGCGCTGATAAGTATGAGCGTGTTAGTGGCAACAGCCATCGCCAGTGTTGCTTTTGGCCCAACATTGACTCACTCCACTGATTGCGGATGGCACGCAAATCTTAAAGTTGGTTACTCTATCTCCTTCCGTTCTCCCAACCATCCTTACGCATATCCAAGGCCTTTGAAATGCATCTGGACGGTCACCTCACCAGCAAACACAGTTCTGAGGTTAATCTGCCCCACTTTCGTTGTAAAGCCAAGTAGTTATTGCCGAGACGATTCATTCTGGGTCTTTTCCAGTGCCAATATTAACGATGCAGACGGCAAGTACTACTGTGGCACCGGCACTTTAAATATCCCCATAAATAGTAACAGCTTTGGTGCACTATTCGTTGCCAAATACGTGTATTATGCTGATTACTACACAGGCTTCAACTGCCATCTCACTGTGGAAAGCAAGATCGTTACCACTACTATTGCACATAAAACTACAACTTCCGTTAGTACTGCTCAATGTGGAATGAAGGGGGCCTCCAGAATTGTGGGAGGTCAAGACGCAGCTGTAAATGAGTGGCCATGGCATGCAGGTGTCCGTCGCATGTCTGACGGAATGTTATTCTGCGGTGCAGCGTTAATATATCCCCAGTGGTTGGTGACAGCGGCTCATTGTGTTGTGCCTTTCAGTGTACAGGATATCTTTGTAAGCTTAGGGGAGCACGAACTGAGCCTGGGGAAAAACACCCTTTTCACAAGGCACATAACTGTCGCTGAAAAGATCGTGCATGAAAAATTCAATCCCCTTACCGCCAACAACGATATCGCTCTAATACGTCTAAGTGGGTCCGTCGAGTATAATGCAGGCATCAGGCCGATATGTCTTCCCTGTCAATATTCCAAATATAACCTGAGCGGGGAACACGGCACGGTGACTGGCTGGGGAACTGTCAGCGATGGTGGGAAGCAGAGTGACGTTTTGCAGGAGGTGGAGTTGCCCATCCTTACAACTAATGAATGCAAGGCACACATGAATGAAAGCGTGACGGATAATATGATATGTACATATCTGCCGGGTTACGATGCATGCAAAGGAGACTCTGGGGGCCCGCTGAGCTGGCTGAAGAAGGAACATTACTATTTAGTGGGAGTGATATCCTTTGGTATAGGATGTGCCAAGGAGAGTCTGCCAGGTGTCTACACCAAAGTTACCAAGTACTTGCAGTGGATAGAGAAGAAATCCTCCGTAAAATTTTGTCCTTAAACACTCGAATATTCCGTGAAATAATAACACCATCAAGTTCAGTCATTATTTGTATGAATATTTTACTTTATGAAACAAATGAAACCCTTCTGACAAATAACATTAATAAAGTATACCACTCTTGCTTTTAAAATTAATACTAAACATTCTCTAGTAATTAACCTGCAAGTTAGCAACGACACACGTATCTTAGAGATTAAGATGATTTCACAAAGAAGCACACGTTATAATTGTACCATAAAACAATTATTTTTGGTCTTATGATGAGAAGCAGTTATCAGGAGCTGAAGGGCAGGTATTGTGGCGGGATTTGAAATAAAATTCCAGGATAGCACTGACCAGTGATGGGTTCCAGCAGCGGCATCGTTTAGTGATGGGTTCCAACAGCTGAACACTTGGTGATGGGCTCCAGCAGTTGAACACTTGGTGATGATCTCCAGCAGCTGAACACTTGGTGATGGGCTCCA
>78507 ENA|GBEI01078508|GBEI01078508.1 TSA: Pontastacus leptodactylus Pl_CLC_80143 transcribed RNA sequence.
ATATTATCATTCCATCAAATTAAGAATTTTTAAAGCATCTTCGATAGAAAAGGAAGAAACCAGCCCAAAAAAACTTTAGGTAATCAAAAAGTGATCAAAATAGTTAATGGATATTAAAAATTATAACTTATTTAATCAGTCAGATACTGTACTTAGTGATAAAAAGAGGCTCCCAAAAAATCAGGTCATCTGAGCTTTGATCCAATCTATATAATAGCCTACCCTTGTATACACTCCAGGAAGCTTTTCATCTGTGCAAGATCCAGAGCCAAAGGACACCAAGCCCACTTGGACATAGATACCAGAGCCTGCAGGCTCATCTACAAAAGATGGACCTCCACTGTCACCATTGCACGAATCTCCATTTGTTGAGTCCATGCAGAGCATGGAGGAGACAATGAAGCCTGTTGGGGAACCTTTAGTATTCCAGCGTTCATCACAGAGCTTGTTAGACACAACCTTAGCCTGCAGGTGGTGAAGTTGGCTCTGAAGGTTACCATCCTCATTTCTGCCCCAGCCTGCCACAGTCGCCTGCCTCTCCTCCATCTCATAGTTTGTCGCAGGTAAACATATGGAGCGAATATCCTCGGAGAATGTGAGCTTTGAGGAAAGTTTGACGACAGCGAGGTCGTTCTGCAGGGTGGTGCGGGAGTAGTCTGGATGGACGGTGATCTTGGATATCTTGGCTGATGTACTTGGTCCATCATTCTGAGTGGACAGATCCCAGTCACCTAGAGACAGACTGATGGCCGAAGGGTCAGATTTGTACGAAGTGACGCAGTGGGCAGCAGTGAGGATCCAGTAATCACCAATTATGGAGCCACCACAGTGGAATCTTCCATTGACTGTCATTGCCACCATCCAGGGGAACTCGTGGATGCCGGCTACCTGACCGAAGGTGATGCGGTTGGAGAAGATGCTGCGTTCTCCTGCATAATGTGCAAAAAGTGTGTCAGAGAGGTCTGGTCCACCCCATGACCTCGTGTTAATAACTCCTCTGGTTCCCTCAGAAGTAGAAACATTCTCCTGCCTCGCCACATCTTCCCCCAACTGCTTGTCATCCAGTGTGCTGTTAGGAGAGTCGGGCTCCTGTCTCCCGGGTCCTGGTCTGCGACTGGCACTCTTGCGTCCCAAGCT
>78796 ENA|GBEI01078797|GBEI01078797.1 TSA: Pontastacus leptodactylus Pl_CLC_80434 transcribed RNA sequence.
TGTGAAGCCTACATATGTCACATGTCAAGCCTACATATGTCACATGTGTACACTTGACGCACGGGAAGTGATTTGTGAATAAAAGAAAACGGGTTTCGAGTTGTCTCCTGCGAATCATGGAGAATAAAAACCGGAGGAAGAACTGGACTCGAGTCGTCTCCATAGTTTCATTCCTCATTGCCGCAGTTCACAAAATATCAGCACAGGGCCTGACGGACCCGAGGTGCCAGGCCCCATATGGCAACTTCCCAGATGCCAGCCACTGTGAACGCTACATATCGTGCTGGGCGGGACGAGGCTTCTCCCAGCGCTGTGGAACGAATCTCGTCTTCAATCCCGCTACTAATTTGTGCCAGGCTGGCTCCAGTTGTCCAGGCGTGACTGTGGGTGCTCCAGACTCCGGCCAGACGGTCCGCTTGAGCGGTGGGCGTGGGCCGTGGGCGGGGTACCTGCAGGTCAGGTACCAGGATAAGTGGGCGTACGTCGACGCCCGAGGCTGGACGCACGTGCTAGGTCGTGTAGTCTGTGGTCAACTAGGCTTTGTTGGGTACGAGTCTGGAAGCGGGGTGGTCGCTGCCGGGACCAGCAGCAGCAGCACGACCTCTCCGCCCGTGGTGCAACTCGGTTGTCCGGGGGCCATAACCTCCCTCTCTCGGTGTAGGCCCAGTGCCTGCACTTCTTGTCGTCCTGAGACGCCGGTCCTCTCCATCAGATGCAGCCGTGCCCCGACCCACCGGTGCCCCTCCGTGCCAGCGGGAGGGGGGGTGGGAGTGCCATGGGAGAGGTGGCACGACCACTGCTTCATGGTCCTCGACAACTACAGGGCCACTAAGGAGTCGGCCCGGGCCATGTGCCACGAGCGTGGGGCCCAGCTCCTTAGTATTGATTCGCAGGCGGAACACGAGTACGTCTCGGAGCTCCTCGGCAGCTCAGTGGACGACAGTGAGTTCTACACTGATGGTACTGGTGTGATTGTGGGCGGTCTCAAGCTGTGGGCGTGGGGCGGCTCCCAGCATGGTCTACACCACACCAAGTGGTGGCCAGGATGGAACGCCACAGGCCGGAGAATTTTCTCGTCAGCTCCTACAGTATCCTCCACCGCGTCTTCTACATCCTCCTCCTCCTGCTTGGTGCTGAAGAAGTCCTACCCTCTGACGGAAGGATCAACCAGCTCCTACGACAGCGGATTCTACTATTACCACGCCACCGACTGTATCCAGAAGCGACCGTTCGTGTGTAAGGCGTCCGTGAGGGATGTTGGCTGCTACGAAGGAGATGGTACGAACTACTCCGGACGGGCCGACCTCGCCGTCTCCGGCCGAACATGCTTGCTGTGGACCGACCCCAAGATCAACTCCCTGGAGGAGGCCCGTTCCTCCTCATCTAGAGCCCGGAACTTCAACCTGGCGCTCATCGGCGCTCACAACTACTGCAGGAATCCCGACGGAGCACAGAGACCCTGGTGCTTTGTGGATGGCAGCACGGCGGAGGCCTGCGACGTCCCCGCCTGCACTGAGGACCTCCGGGTGTCTCCTGCTCCCGGGACACCAGTTCGAACCTCGACCCTGCTGCGACCTCTTCAGACAACCTCCACCACACCAAACCTGCTCTTTTTCACCACCACCACCACCACTACCACCGCTGCCACCACCACCGCCACCACCACCACCACCAAAGCCATCACCACCACCACTAGCACAACTACCACCACTGCTGCCAAGGTGCGATGCGCAGGTGACGACCACAGCTGCGAGGGCGGTAACATCTGTCTGGACCAGAAGCTTGTGTGTGATGGTGAGAGACAGTGTCCACAGGGAGACGACGAGCACCTGTGTAAGAGGTTCTTACAGGGCTTCGAAGTGCGTCGCCGGAAGACGCTACTGGAGCGTCAGGTTCTCAGGGTCCTAACCAGAGCTGACGTCGGCGTCTGCGCCAAGCGTTGCCTCGACGACGCCCTCTGTCGGGGCTTCATATACGACCAAGTCTCTAAAGAGTGCTTCCTGAGCGAGAACGACGTTGTTACCTCAGGTCTGGCGTCCTCTACGCAGGAGGAGTTCTACGAGCTCCGAGCCCGGCGTGCCGCTTGCGGCCTGCGGTTCCTTTGCGGCAACGAGCGGTGCGTCGCGCGGGAGAAGGTGTGCGACGGGTTGGACAACTGCGGCGACAACACGGACGAGTCGCGGTGCGGTCAGAGTCGTAAGCACGAGCTGCGGCTCGTCGGCGGTGAGGGTCGGCATGAGGGGAATATTCAGGTCAAAGTGGATGACGAGTGGGGGTACGTGTGTGACGACGGGTTCGGGTTCGAAGCAGCGGACCTGGTGTGTCGAAGTTTGGGCTACTCCTCCGCTCAGTCGTTCACTCGCAACAACCACTTTGGGAAGAGTGATTCCAAGTGGCGACGCAGTAACCCCAAGTTCTGGCTTGACAAGCTAGCGTGTACTGGAAGCGAGACCTCGCTCTTCGACTGTCCTTCTAGCGGCCTCGGTGTGGATGACTGCGGACCTACAGAGATAGCTGGTGTGACCTGTCGGACAGTGACTTCGCTCTGCAACGAGGACCAGTTTCAGTGCGGTACCCCCCGACTCCACACCTGTGTCCACAGATCGAAAGTTTGCGACGAATCCAAGGACTGTTTTGATGGCAGTGACGAGGCACCGAGCTTGTGTGACGACGTGGGTGTGACCCGCTTGGTGACCTCCAGCAGTAAGCTCGTTGGCACCACTGCTGGCACCGTCTACGTCAAGCACTTCGGGGGCTGGGGCACCGTCTGTGATGACGCCTTTGACGAGAACCATGCCAAGGTAGTGTGTCGTAGCCTAGGGTACGAGAACGGGTGGACGGTTGCGTACCCCCGCGCCTACTTCGGCAGAGGAACTGGAGACATCTTGTTGGACGAGCCAGGCTGCAAGGGTAGCGAAGACTGGCTTGGACAGTGTCTGGGTGTCTTGTGGGGCGTCACTGACTGTGACCACTCTGAGGACGTGGGGGTCCTCTGCTCTGATGAGGTCGAGGTGCGGTTGACCAATGGCCCAACCTCGAACTCAGGACGAGTTGAGGTCAAGCTCTCGGGCCAGTGGGGGACCATCTGTGACGACGACTTTGACGACTACGAGGCCAAGGTGGTCTGCCGTATGCTGGGCTACCAGGGAGACGCAGTTTCCCACAAGGCAGCCAGGTACGGCCAGGGGACGGGTCCGGTGTGGCTGGACTCCATGGACTGCCTGGGCACCGAGACGGACCTTAAACAGTGCAAGAAGTCCCAACCTGGGGCCTCGGACTGTGCCCATGCTGAGGACGCCTCTGTCACCTGTTATCCGATCAAACGCGGCGCCGTCAACCTGGGCCTCCAGACAGCGCTGCCAGACGGGTGCGGCCGACGGACCGACACTTCCTCCTCATCCTTCCTGATCGACAACTTCGCTAAGATCATCGGTGGAGCGACCCAGGAGCCCCTAGAACACCCGTGGCTCGTGTCCCTGCAGCTCCGGGAGGAGGGGAAGCTGAAACACAACTGTGGAGGCGTAGTGATTGCTGAAGACTACGTGCTGACGGCAGCTCACTGCTTCAAAGTCCACGGTCGAAACAGCTATGTTGTCCGGGTGGGCGACTACTCTCTCGGCACCAGTGAAGGCGCACAGGAGGACTTCCAGATCGAGAAGTTGTGGATGCACGATGATTTCGATATGACGGTTGAATTCAACAACGACATCGCCGTCCTGAAGGTCGCCAGGAAGAACGGAAGAGGCATCAGGTTCGGGAAGACGGTACAGCCCGCGTGCCTGCCTGCCGAGGACGCCAGCTACACCAATCTACACGAGTGCTCCATTACGGGCTGGGGCACCACGTCAGAGAGAGCTCCACCCATACCCCAGGACCTACCTAGATCGGGACGCGTACAGGTATACAACATGTCGTCCTGTACTGGACAAAACAAATACGGCCTTTTCGAGGTCACCTCCGGCATGGTGTGCGCCGGTAACCTGGACGGACGCATCGACACCTGTACGGGGGACTCCGGCGGACCTCTCACCTGCTACGTCAACGGTAGACACGTTCTGTACGGGATCACCTCCTGGGGCAAGGGCTGCGGACGTCGGGGTCAGCCCGGCATGTACACAAAGATAACCAAATTTCTCAGATGGATCCACGATATCATCGTATGAGACTCGAAACACTTTTAAAACTCTTTCACTAAGACTTATCCGAGTCAGATTTGTTTTTGTTTGCTGGTGGTGCAAGTTGTGGGTCAGTAGTGAAGTCTGCTGCATCATTTCGCAGTAGTGATTTGCAATTGTGTTAGTAGTCAGGTCTGTACTTTCAACTGCAGTGGTGGATCGTTGTGGCTTATATACACCGAGAGGTGTATCTCGCTTCTCGGTGTATATACACCGAGAGGTGTACCCTACATCTCGGTGTATATACGTGCGAAATAATTAGGAAGAGCATTGACAAACTAAAT
>79507 ENA|GBEI01079508|GBEI01079508.1 TSA: Pontastacus leptodactylus Pl_CLC_81146 transcribed RNA sequence.
CTGTGTTGCATGAATCGTGGTTGGGAAGTTGCATGTCTGTGTATTTAGCAAGTTAATGAAAGCTTACAATATGCTTTAAAGGCATTGTGTTAATGATATGGGTTATGTTGCACGGGGACCATGTTGTGAGTATGAAATATTGCGTAAAGGGTAATGGTAATGCTTAGTGTAGTATAATATTTGTGTTATCTGTCACTTGACAACGTATCATATAAATAATAAATATGTCATCCTCACGTTAAAAAAAGGCTTATATACGGGTTACAATACTAGCATTGTATTTAAATAATTCAAATGGAAAACTATCTATGTACAGTTATTATTATTATCTGTTCATAGCTGTTGAAGTTGTTAAACTCATACAAGCACGTGGTGTATGGTATGGAACACCATTATTGGGGACAGGCTATAGGTGTGTCGAGGTTCTCCCCTTCTGGCTCCCATATACGCGCGGTCACCCATCCAGTGCTGGCCTTAGCGTGACTAACCAAATGAGGTAGGACTAACATTTATAGAGATGAAGCATTAAAATAAAGATCATTGTGCAAAAAGCTTGTCGTATACCTTTAACAAGAGTGGCGAGGTGATGCACACATCACACTCAGAACTGTTGCAAAGGCTCCGAAATTTTTGTGTTGGTAATAGCTCGTTTACTTGTTCGGTGCTGATAATAAATATAACAACGTAATGAGCAGCGTTAATACAAGCTGAAAAAATAGTACAGTTTTAAAATAATTTAAAACATAATAAGCAAAGCTCCCGAAGCTGCACTATTGAAAGACAGTCAGCACCTATGGTCTGGGGCAGAAGCAGCCTTCTTCATTTAGTTTTGAGGTGACGAAGTCCATGTATCTTGTGATACGAGTGTAGACACCCGGGAACTTGGCACGAGCACATCCCTGGCCCCACGACACAACACCAATAAGATCAATGTTTTTCCCGTTATCATAGAGGAGAGGTCCGCCGCTGTCGCCCTGACAGGCATCGATCTTGCCCTCGTCGTATCCAGCGCACATCATGTTCTCGGTAATCTCATGAGGCTTGTATTTCTTCTTCTTGCACTCCTCGTTGGTCATGATCGGCACCTTGACCTCACGCACCACCTCGCTGGGGTCTCCGCTCTCGGATTGCCGACCCCATCCCGGAACGGTGGCTAAAATACCTTCATAGGCCTCGTTTGTGTCGGCGGGCAGACATACGGGTCTAACGTATTTGGTAATGTCGACAGGTACGTCCAGCTCAATAACGGCAATATCGTTGTTGTAAGAGCGACGCTCGAAGTTTGGGTGTGGGAAAGAGGTTTTTATTTTACGTTCCTGCCTCCACTCCTCGTTTATGTTGCTCTTGTTGTAACTCCCCAGCAGGATTTTCACGTTCCATGATTTTACTCTCTGGACACAGTGGGCTGCCGTAACAAGGTGACGGTCGGTGACAAGCGTGGCGCCGCAGTAGAGCTTGCCGCGATATGAGAGCGACGCCAGCCATGGATACTTGCCCACTGAGGTCGGCGTCCCCCCTACTACTCGGCCGTCCCGGTTAGGCGTCCCGCAAGTGTATTCTTTACAGACTCCATCACAAGTAGCTCTGCTTCTCTGCCTTAAATGCTTATTCTCGCCCCGAGTCAGGCCGCAGAGCTGAGCAAGGAGGACAAGTCCGCAGATTAGAGTTATGCTTGGAAGGTTCATGATGGTGTAGGTGATAATGGATGTTACGCGACTGGAACTAGTACACTGCTGGAGTAGAACCTGCTGCAGCTATATAAACAGAGGATAGGTGCACGTTGTCTGGCACTCGC
>81968 ENA|GBEI01081969|GBEI01081969.1 TSA: Pontastacus leptodactylus Pl_CLC_83611 transcribed RNA sequence.
GGCGGTGGCGGCGGCGGCCTCACCACAGCTCAGGGTCAACAAGCTACCAACTGTGCTTCAAAGTGCGGCGCCGCTCCTGCTGGGGCTGGGGCGACGCGTATCGTGGGAGGCGGCGAGGCAGAGCCTGGGGAGTACCCGTGGATGGTCCACCTCAANNACGACGGGGGACCGCCTAAGCAGTGCGGGGGCGCGATCATCACCTCCAAGCAGGTTCTCACAGCCGCCCACTGTCTCAACTTCAAGAACGTACAGGTGACTGTGGTAGCTGGGGAACACAACGTCAAGAGTGAGTTTGATGGAACAACGCAGGTGATCAAGGTCCAGACCTTTACTGTACACCCAAAGTTCGACCCCAACACACTGGCCAACGACGTGGCGGTGCTGACGCTGGAACGACAGGTGACCTGGAATGACCGGGTGGGTCCTCTGTGCCTCTCACCCCCCAACGACTACGTGGGTCAGACAGCAGTTGTCACCGGCTGGGGCACCCTCACCCATCTTGGGAGCCAGCCTAGCGTGCTTCAGGAAGTTGCTGTGGAGATCACCAGCCAGGCCGAGTGTGTCTCCAACTACAAGGAGTCCTTCATCACCATTATCGATACTCACGTGTGTGCTGCTTCTCCAGGTAAAGACGCGTGTCAGGGGGACTCCGGAGGCCCCCTGGTGATGCTCGACGGAGGAATATGGTACCAGGTGGGAGTGGTGAGCTACGGTATTGGGTGCGCCAAGCCAGAGTTCCCAGGCGTCTACACCCGTGTGTCTTCCCACGTCCCATGGATCCTCGAGCAGACCACCTCCTCTTGCTAGCCTCCAGCCTGGCCTGGTGAACCACCCATCACATGCTCCG
>85971 ENA|GBEI01085972|GBEI01085972.1 TSA: Pontastacus leptodactylus Pl_CLC_87616 transcribed RNA sequence.
GTAAAATTGGAAGGCATAGCTGGTTCTGACGATCACGGATTTGACAACAGCGAGGATGATGAAATCATGACAAGACAAGGCACTTGCGGCAGACCGGCGATCACGCCGAACACGTTCCTGAGGATCATGGGCGGAGTGGAGGCGAAGCCGAACTCTTGGCCGTGGCAGGTCAGCGTCCAGNNCAACTACGGAGGCTCGTTCTCGTACTTCTGCGGCGCGACGATCATCTCGGCCACGAAAATCATATCGGCCGCCCACTGTTTCTTCGACGAATATGGAGTAAAGAATCCAATTACCAACTTACATGTAGTTGCAGGAATCCACGATATCGGTGATTCTTACAGCCCAACCAATTCGCAGTCGAAAAAGGTGATCAAACTGGTTACGCACGCCAGCTACGATCCGCGTAACAGCGCGAGCGCGTACGACATCGCCGTGTTGTACATCGCCGCTCCGGGATTCACGTTCAACACCAACGTTCAGCCGGCCTGTCTGCCCACCTCCAACGTACCCGACGGAACCGGCTGTTACACGACCGGATGGGGAAATCTGTGGGAGGATCAAGCTAATGTTTACGAAAAGCTATATCAAGTGAAAGTTCCTATAATTTCAAACAGTCAGTGTGTGACATGGCTAGGATCCGTG
>92039 ENA|GBEI01092040|GBEI01092040.1 TSA: Pontastacus leptodactylus Pl_CLC_93685 transcribed RNA sequence.
TGCTGGAGCTGCTCAAGAAACCCACTTCTGAGAACATCGGTGCTCTGCGGCGGGTGACTTGCTCTTTTGAAAGAGAACCCAAGATCTGTTGTCCAAGAAATGTTGCACCACAACCAACGTCCTTGTTGCCAAGTAAGTGTGGTCAAGGGTCGGACCTTAGCAGGATCTATGGAGGAAGTGTGGCGCCAATTGACAGTCACCCTTGGATGGCTCTTTTAGAATACTCAGAGGCTGGAACCCCAGAGTTTAAGGTCCTTTGTGGAGGGTCAATAATTAATGAGAGATACA
>94890 ENA|GBEI01094891|GBEI01094891.1 TSA: Pontastacus leptodactylus Pl_CLC_96540 transcribed RNA sequence.
GCGGCCTTGAAGAACAGGGGCTCCGGAGGGAGGGAGGCAGACGGGCCGCACATAGTCTGAGAACTTGACAGGTTCTTCAACTCTCAACAGCGAAATGTCATTAATGAATCCTGTGTCCTCGTACTCTGGATGTATAAAAATGTGGGTGATGTGTCTGAGCTGCTCGTATGGCGAAGGGAACTTTGTGCCACGTCGTAGAGCCCCCAGGCGTGCAACCCAGTAGTTGGCGGTGGCCCCGAAAAAGCAGTGGCCAGCGGAGACAAGCCATCGGCTGTTGATAAGCGTAGCACCACACTGGTATTCTCCTTCCTTATAGAGCGCAGCATGCCATGGCCAGGACCCAGGACCACTGTTATTGCCGCCTACGATCCTGGCACGGTGGCTGACAGCACGAGGCCTCATGCCACACTGGAGGTTGGAGCATGTCACCCTCACCACGTCCTTCTTTGGGCAGCTCGTCTTTTCGAACTCCAGAGACAACCTTAAGTCAGTGGTAGAATCTCCGTCATGGGACAGTGATCTGGCACGAGATGGCAGTGTTAACGAGTTTGTGACATGAATTTCGAAGTAAGTTGGAGTGGTGGTAATAAATGGAGAACTTGTCCGTGCCATGGTGGTTGGGAAGCCGGGAGGAAGACGAGGTGCTGCACGGGTGATTAGTGACTGGTCTTCCTGCCGCTCTACCCGAGTAAAGTCGTTGAAAGTAAGAGTTTTGCAGACAGCCTGGCCAAGATCAGACACGGTCCAGGAGGTGTCGGCTCGGGAGGTGACACGCTCGAAGTTTTCTAGGCACAGCTTTCCCCAGACCCCCTTCTTACGGACCATAAGGTATCCTTCGTGGTGATAGTCGAGGGAGTT
>713 ENA|GBEV01000714|GBEV01000714.1 TSA: Procambarus clarkii Pc_724 transcribed RNA sequence.
GTATACATTCTCCATCTGCCCCCCCTCAAAATAGCACATCTCCTGGGTCCCCTGCTTCCTAGCCTGATGCAACTTGATCATGACCTGTTAACACTTTGCTAGATCAACTGACAACGGTGGTCAACCCATTCAAGAGGCTGTTGACAGCCATTTTCTTCAGCGGCCGAGTCATTACACCGCTCCAGTTTGTTTTTCTGGTTGACACTTGTGCCTTGTCTTTCTGTTTGAAAAGGATGTGGAGGAGTGTGTGGTTGTTAGTGGTGGTGGTGGTGGCGGGTCCCGCCGTGCTGGCCTCGGCTCACAGACACGCCAGGCAGGTAGCCAAATGCAGTCCGGAGGAGCCGTGCACCCCTCTCAACGCCTGCCAGCACTTCCAGAACCTCCTGAGGGGTCCTTCGCGAAATGAAGCCGCCAGGTTGATCCGTAAAGCTGTCTGCAGCACCGACCGAAGGAACACTATGGTGTGTTGTCCCAAGTCCAGTGGCGTTACAACTCCTACCACGCCCAGACCGACGCCCACGCCCACTCCTGCCACCCCGCCACCAGCGCCCACGCCCACCATCGACCCAGCAGTCGGCGAGGCCAGCCTGCCTAAGAGCTGCGGTAGTGTGAGAAGCTTCAACAAGATCTTCTTCGGCGAGGACGCTAACCTGGGCGATCATCCGTGGATGGCTCTGCTCGGCTATGGCACCAAGGAGAGTCCAAAGTGGGGTTGCGGGGCGGCACTCATCACAGAGTCTTATGTTCTCTCGGCTGGACACTGCGTCGACCTCGCCTTCACCGGCGGCCTCTCAGTTGTGATGGTGAGGTTGGGAGAGCACAACTTGGCCACCAGCAAAGACTGTGAGACCCAGATGGGGACTGGAGGGCAGCTGTGTGCCGAACCCGTCCAGGACATTCCTCCCGCTGCCATCTACAAGCACCACAAGTTTAACTCACTCTCGCACGCCAACGACGACATCTCGCTCCTCAAACTGCAGAAGAAGGCGACATTCAACTTGTTCGTCCAGCCTATCTGCCTGCCTCCTGTGGGATTCGACGTGAAGAGTTTCCTGGGCGGGAGGAACGCGACGGTGGCGGGCTGGGGACGCACCGAGAACTCCCCCACCTCCGACATCCTCCAGAGGGTCCATCTGCCTCAGGTGGACCTAGAAGAGTGCAAGAATCTTTACGAGGGAAATGTCACCCCGGATGAGCTGTGCTTCGGAGGAGCTGGTCGGCGGGACTCCTGTGTGGGTGACTCTGGCGGACCTCTCTTTGCGGTGGGCCTCGGCAACCCCACCTACACCCTGATCGGTGTTGTCTCTCGAGGGAGGTCCCAGTGCGGCACTCCGGGGATCCCTGCCGTCTACACCAACGTCGCCCACTACAGACAGTGGATCATAGAGAACCTCCGCCCTTAGCTTCGTCGAGGAACCCGGAGACTAGGGAGGATCTTCCCGGTATCCACCACAACCTTCAGGAAATATAGGACCTATTTTATTAATAGCCAACTGGGCCAGGATTTATCCAGCACATGAGCAAGCACTTACAGCTGTACAGCTTTCATTAATTATGACGGGTTTGCTTGCATTTATTGCACAGTATTGGCGTTTGTCTTTCTACGGCGCCGAAAATCTCCAATGGAGAGGGAGAGAGGGAGGGGGGGACCTGCTGCATGGGTAACAGCTTCTCCCCCCGTATCAACCTACCCTGGATTTGCCCCTGGAATGGCCACTCCAGACCCACAACCAGAGCGCAACTCCATAGCCTCCCGAGACTGATGGATGCCTACTAATGCACAGTTTATGATCAACGAAGCACCACGAGG
>820 ENA|GBEV01000821|GBEV01000821.1 TSA: Procambarus clarkii Pc_831 transcribed RNA sequence.
ACACACACACATAGAGAGCTCTAAGTTGCTTTTCTAAGTGGCTCTCAATACCAGCTGATCTAGTAGAGGCGGGAACAGGTGTTCTCAGGGTCCATACAAGACGCTGTCAATGAACGGGATGTGATCAGCCACGCTGGTGAAGACGCTGGGCATGATGGTGTCCTTCTCACACGTGCCGGCGAAGCTGGCGATCCCCACCAGGTAGCGAGCTCTGCCCTTTGGTACCGTCAAGGACAACGGCCCTCCCTCGTCACCCTTACAGAGACCGCGGCCTGGGTAGCTAGCACACATGATATCCTTGCCCTGGAACAGGCTGGGGTAGGCCTTCCTTATCTGCTGCTCATACTCCGTCTTCTTGAAGACTTCCTCACACTCCTCTGAAGACATCACCTTTAGATCCACCTCTTGCAGTACAGGCGACTGATAGGTTTCGTTAACGAGTCCGAAGCCAGAACCAGTGACATCGGCATTGTGAGGGGGGCGCTCTTTGGAGACGCAGTAAGGGAACACAAATTCGTTGAACTCAATCTTTTCGACTGTCTTCAGCAATGCTATATCGTTGTACCGCACAGGCGACGAGGGGTCATAATCCTGATGGACGATGATGGTCTCTATTGTATAGTCTCGTGGACGGGAGTTTGTCTCGTTGTCCTTAGAGAAGTCCAGTTCCCCGAGCCTGACAGTAGTGAGCGGGTGTTCGTGGTCGAGGACGCAGTAGGCTGCCGTCAGCAGGAACCTGTCGGAGATGGGTGTTGCCCCGCAGAAGGTGTCCTCGACCTTCAACCTCTCCGCCTGCTGATGGCCTGGGTTGCCAGCAGAGGTCTGTGTGGTGACGGTCTGTGTGACGCCAAGCTGAGGCTCAGCATATCTGGCCCTTCTGCGNNNNNNCAAGTGGCTGGACAAAGGTTCGCCATATTTTCCCGGTGGGAACTGCAGTAGTCGCGTGCGGCCCACGTCTTGCATTGCGCGTCCTTGTCCACGCATTGGTTAGAGGACTGAGAGTGGGTGAGGGTTGAGAAGATGGACACGATGAGCAGGGAGGCCCACGAGACCTTCACTATGGCCGCCATCCTGGAAGAACACCAGAGGCACTCCTTCAGACCGGGTTGCGCTGCCTCTCCCTCCTTCCTACCGATGCCTCTCCCACGCCTGCTGACTCTCACTGCTCTTACTGATGACTCTCCCACGGTGCTTCTGCTGCCTCTATGGTCTCGGCACGTCTCTCACTTTCTGTTTGAGCTAGACGCGCGAGAGAGATCAGCACACGTCCGTCCATCAGGTGATGGCCTGAGCAACTAACCAGCTCCACCATATAAGCTCTCACCGGCCGCCTCGGCTCCCAACACCCACCAAACTTTTTCGGAGTCTCACGTTTTTGTTGCGTCACTGGGCACACTAAGATGCTGGTGGATGCTGTTTTCCGCGTGTGCTCTCGTTCTTGACGTCGCGAGGCGTGCGCGGGAGTGTGTCGTAATCGCTGGGGAAATTGATGAGCGCTTCAATGTGGAGGTAACAGGAGGGTGTGTGGAGGAGCACGGCCCCCGGTGCGCGCGCTGATGGCG
>1140 ENA|GBEV01001141|GBEV01001141.1 TSA: Procambarus clarkii Pc_1156 transcribed RNA sequence.
TTAATATTTTTTTGTTTATTTACATAAATATATTCAGCTTAAATATAGAACATGCAGGGACCTGGACAATTTGATGTTGCCAATATATGTCAGGACACTAGACTCAAGGTTCATCAGCACAGGTCCAGGTCCATCATTGTGGACCTGGACCTGTGTCATACACCTGTCATCAGGAGTATTTTGTCATACACCTGATGACAAAAACCTACACAACTGTTATTGTCCCACGTGACAGTTATAAATATAATTTTGGAATCTTAGATATTCGACACCAAAGATTGTTTAATTTTCCTGTGGGGGTCAATACCGTGCTGTTGCTACGCAGGATGGTTCTACACTACCAACTCCTGTCTTCCCAGACATTTACCATATGGTTTAAATATGGCTCTAACGCAAGCATCTTGGCTTGTTCAGTCGGGAGGTACGCTCCTTACTTTACATGGCTAAAATACTCGTACATGTGCAAAATTACGATGGTATATAATCCCAGTAATCTCCAACGGTGACCTTCATTTCAGGTAGTACTGAATTTGCTGTATCTTTGATCCACTTGCTGGCATAGGGCACGTTGGCATATACGCCTGGGATGCCACCTTCTCCACATCCAATGCCCCATGCTACGATGCCGGCCTGCACGAACTTGTTGGGTGCTACCTGGCACATCAGTGGGGAACCACCGTCACCCTTACACGTGTCTAACCCGGCTTCACCTCCCGCGCAGTTGAAAGATTTGTCCAGATTGAAAAATTTACCCAACCTAGTAGTTCTTAGAGCAGCTTGGCATTTATCGTTGGGAGTAAGACTCAGTTTAATCTTCTTCAAAACATTTTGGAATTCTCCTTCCTTTCCAAATCTATCTTTGCCCCAGCCTGTCGCCCAGCACTCTGTTCCAAGCAAGTTCTGGTCCTGATTAGGGAGACATAGTGTATCAACATTGGGCGCCAACTCAAATGGTTGATCTAAGAACAAGAGGGCAAAGTCATTGAAGAGAGGACCAGACTTATAGCCCTGGTGAACGACGACCCTGGCCACATTACGGTCCTGGTGAGGGAAGAGTTCATAGGTACGCTGGGTGTCCCATTCTCCAGCCCGGACCTTGAGCACGCCAGCCTCCCAAGAGGCGACGCAGTGGGCGGCGGTGAGCACAATAGAAGGATGGATCAGTGAACCTCCACATACGTACAGGTTAACAGGCTTGTCAATCACCACTTCTTCCTGCCTCAGGACCGCAATCATCCACGGGAACTCGCCAAACTGCGCCTGGTTATCCTTGAAGCCGAGGATGCGAGCGTTGACTCCCTGAGGGTTACGGCGACCACAGTCGGAAGTGTAGGGTATGGGAGTAGGGGGCACTGTGTTCTGTGGGTTGTTGCAACACACGTCCAGGAACTGTGGACACTCGGAACTCGACCGAGAAGCGGTGGTGTTCCCTCCAAATCTTATGTCGATGAGTCCAGCTCCATCGGTAATGATATCGCCTTCCTTACACAGGTAGTAGGGTACACAGCTGCCCTCGCCACCATTGCAGCTTGCATAGTTGCCGTCTCCCACGACGCGCTCCACAGGCACTGGGGTTTCGACAGATACAGGTTCGGCTGGGTTCCCAGTACCGTCTTTAGTTGGATCAACTGGGGTGGTGCAGCCCGGCTCCCACCAGAAGCATTCGTCACCAGCCTGTCTTCGTTCCCTCGGAGTGGCAGTAACCAATGTCGCCACCGTTACTACCACCACCGCTAAAAACGACCACATCCTTGTAGCTGGCCCTTGTGTTGAGAGTGGTCGGTCACCAATAGTTACTTGCTCACCACTATCCCAGGAGTGACTGAGGTGTCCGCGGGCGGCCCC
>1154 ENA|GBEV01001155|GBEV01001155.1 TSA: Procambarus clarkii Pc_1170 transcribed RNA sequence.
AAAAACATTATATCACAATTTGTAACAATTTCGTTAGTAATCAAACCTAAGGATTGGTTTATATTCATCCAGTCATGAGTACACAGCACTGACTATCCATCTATCCATTCATCTCAATCTTTTATCTTAATTAACCAGCAGCTATTGGTTACGAAGTAATTATTTGTTTAATCCAAATTACATGAACAAATTGTATATAAGTTTTCTTATAGGCCTATTCTAAGATTTTGTGTACTCTTGAATTATGTATTCTTAGTACAAATTACGGTCTCATATTCGTTTCAATCCAATTCCTGTAGTGAGAAACAGAAGTATAAACACCAGGTACATCTTTCTGACCACAGTTTACGGGACCATAGGACACCAAACCAACCTGCAGGAAGGGTGGACCTGTAGTACCTGACATCACTAGAGGGCCACCAGAATCTCCTCCACAAGAATCCTGTCCTTTGATACCTCCAAAGCAAATCTGTTCATCAACAATGTTTCCTCTGTAGCTAATACTGCAATTCTCTTTACTAAAGTATGGTAGCAAGACGTGCAACAGGACGCTACTGGTAGTACCATTCTCTGTGAAGCCCCAGCCAGCTATGTAGGACTTATGATCAGGACCAAATTTCGAAACGTCTAGACCTTGAGGTGGTAGACATACTGCACGAATCCATGGTGTAGATAAGTCGATGGATTTGTTGAGTCTGATGAGAGCAATATCATCAGAAAATTGTACTCTAGTATTATAGTTGGGGTGAATTATGACCTCTTCATAAGCATTGTCCTGGGCCTGGGGAATACAGACGATACCTAGACAGTCTAGGTCGCTTTTTAAATCCCATTCTCCTAAGCGGATGACTTCAAGTTTCTTTCCAGCTAATGCAGAAGAGTGTACACAGTGCGCAGCCGTCAGTATGTACCTCTCGTTAATAACTGACCCCCCACAAAGGAACTCTATCCCTGGGAATCCAACCACTGAATATCCTAATGCAGCTATCCAACGATAAGCACCTAAAGGCGCAGCTGTTCCTCCAACGACCTTGTCGAGGTCTGCACCCTGACCGCAGTTCCTAGGCAACAATGAGGTTTTGGGGGTGGATGGTGGAGTTGTTGTTGGTTTGGACGGACAACACACCTTGGGATCTGTTTCATAAGTACAAGTGGCTCGCCGAAGAGCACTGATGTTCTCCAAGGTCGGTTTCTCGAGTAGCTTCCGCATCTCAGGACATTGCGACAGTGGAATGCACGGGTCTGGACAGACAACTCTCTGAGCAGCAGTCATTTGGAGCAGCAACAGCAACAGCAACGGGACGCTGCACCAGCCTGGTAGCGCGCAGTGTACCCTCTGTGCCATCGTGAGTTCAAAATGCTTCACTATGATCACAACAGACAGTTCGTAACTGTGCGTGCAACTTTCACTGCTGTATGTACAGATTAGTGAAGGACTGATGCAACCTTCCTCCCTCTGCTGTTGAGCGTTGACTGAGAAAACGGGGCCTGGTGTGTGCTATACATGACAGCAGTGCAGTTTCCTACATTTATTCCCAGGAATCGTATGTATCATAATAAATGCATACATTTTAATGTTCATCATTACTAAAATATTGTAGAACACTACCCTC
>1692 ENA|GBEV01001693|GBEV01001693.1 TSA: Procambarus clarkii Pc_1710 transcribed RNA sequence.
ACACTCGCATTCCGAGGTACCACTGTATATACAATATTTTGTATAACTAATTTTATACTGTATACAAAATTCATGATGTTTGTAATCTGTTAAGCATTATATAAAAAAATATATTATTGTAAAACATGTTTACAACAAATTTTGTTTCCATGTTCACAGTGGCAAAATTTTCCAGTGAGAAGGTTGCTCCTCTTGTCCGCAAGATGGATGCCGAGGGTAATATTGACGAATCTATTCTTAAGGGCTTGTTTGACAATGGGTTCATGGGCATTGAAATACAAGAAGAGTATGGTGGTTGCGGATCTACATTTTTTGTAGCAAACTTAGTTATTGAGGAATTGGCTAAAGTGGACCCTTCTGTAAGTGCTACGTGTGATGTTCAGAACACGCTGATAAACTCCTTGTTCCGTAATTTTGCCACAGAAGATCAAAAGAACAAGTACCTGCCTAAGCTTTCAGCTGAATATACAGGAAGTTTCTGTCTTTCTGAAGCAGAGTCTGGATCAGATGCATTTTCATTGAAAACAACTGCTGTAAAGGATGGCAACAACTTCATCATTAATGGTTCTAAGATGTGGATATCATCAGCCCCACAGTCTGGTGTGTTCTTGGTCATGGCAAATGCAAATCTCTCTGCTGGCTACAAAGGCATCACTTGTTTCATCGTTGATGCAGGAACTCCAGGTCTGAGTATTGGCAAGAAGGAGGACAAGCTAGGCCTGCGAGCCTCAAATACCTGCAGTGTTCATTTTGACAATGTAATAGTCCCAGAAGAAAATATTCTTGGAGAGTTTGGGCACGGCTACAAATATGCTATAGAGATGCTAAATGAGGGTCGCATTGGTATCGGTGCTCAGATGGTAGGCTTAGCACAAGGCTGCCTCGATTCTACTGTACCTTACATTATCCAGCGAAGGCAATTTGGACAAAGTCTTTTTGAATTCCAGGCCATGCAGCATGCGGTTGCATATTTAGCAACAGAAATTGAAGCTGCTCGGTTGCTGGTGTACAATTCTGCTAGATTGAAAGAGGCTGGCCTGCCTTTTATTAAACAGGCAGCCATGGCTAAACTCTACAGTTCAGAGGTAGCAACACGTGTCACCTCCAAGTGTGTCGAGTTAATGGGTGGCGTTGGCTTCACGAAAGATTACCCCGTTGAGAAATTTTACCGGGACTGCAAGATTGGCACAATTTATGAAGGCACATCTCACATACAGCTCAACACCATTGCAAAGCTTGTACAAAAAGAATATGTTTCAAATTTGATTTAGTTCTACTAGGAAAAAATTATGTAATATATACTAGTGTGTAGATGACTATTCCATGTATACTTTGGCAGCATTCAAATAGAAAGATCATTATATTTCACTCCAAAAATATTATTTAATTAACAAATCCTAAATACTTTATAGAAAAGTTGACAAGTGTTATAACGTAGGGAAAAACAAAGAATCTATAGACAGATTCTTAGTAAGACAAGCAAGCAGTGAGCCACAACCAGATCCTAGTGGTATACGTGCAAAATGTAAGAGAGTACCCTAGAAATGTCATCACTGCTGTTATAATGGAAGGGGACTCCCCCTCCAAACACAACACTTCTTCTCCCCTCTCCCCTATCCTTCTTCACCATCTTCCATACACCAACAAGAGTCCTCAATAAAGGTAAGATATACTTGTACAAACTGTAGTTTAAAATGTATTTTTAAGTTAATATTTTTGGGGTGTGGAACGGTTCAATTTACATTATTTCTTATGGGAAAATTTGTTTCAGTTTTTGAATTCTCAGTTTTTTAACTGTCTCTGGGAACGAATTAATTTAAAAAATGGAGGTACCACTGTAATATTAAATTTATATTAGTTTTGGAATGATATGTTTGAGGGAGAGCAGTGGGATGAGAACGAGTCAACTTAAAGTTCCCTGGATGTCCTCTCCTATACTACTCATAAATATATTTTCCATGCTTGTGTGCATTTTATAATTTGGACCAGCACATGCTCAAATAATAAGGTTTCTTAAGACACTCCAATATGAACTAACAATTAAAAACAAATTTTAGCTAAGGCTAAAGATGGTAGCTAGAAACTAAGGCATGTATGATATAATCCAGAAGAGTTTAGTGTTAATATATGGATGTTTGTAAAACATTTGGTTATTGAGATATCAAAAATAGGCTGGAGGTTGTCCCAAAATCCTAAGTGTTACCCTAGAGATGATGATTAATAAGGAAAATAACTTTTATCTTTCACTTTTGTAATAACTATAAACCTAGAAAAACTGCCCCTTAATTAACTAAGCCTTATACATGACACATGGGGTATGAAAGTGTCATAGGCCAGTTGGGGTCAACCCCAGTATCAGTCTTGAAGAATTATTGGCATCTATAGTGACCCCCCCCTGCAATTTTCATGGCATCTGGAACTGAGTAAAGTATTTTCCAGAGTTATTTATCAATTTTTAGTACTTCATAATATTAAATTTTCTGAGAGAAGGAGAGGTTCACATTGGGGGAGGAGATGGGCATGTTGGGAGGGAGGGAAAGATCCAGGCACAGCTGAGTAACCCATCTAATGTAAATAATTGTATAAATAAATTATGTAAAATAGTGTATATTTCTGTAAATAAATATAAACGAAACAGTAATATATAAATTGAGCAGCGGTTCGAGTTTTGATGGGTTAGACAAGTAGATCAGATTTTTCTGTACTGTACAATACAAAAAAATAATTTTGGGATAGTACATGAGAGTTGGATGAGAGGAAGTGTGTGCTTGATCCACTCCATTTGAAAATACATTAATGTACAGATGATGAGTTACATAGTTATTTATATACAGTAGTGATTCATTTTTTAGTACTTAGGAAATAAGAGTAAAATGTATTTTTGTAGTTGATTCTAGCTTGAATTAGTTACTTAAGCAGGTTAGTTAAGTGATGTTCTTAGGTATTGTAGTATTTAAAATTATACAATTAATGTATAGTACTTAGATATTAACAGTTTCTTTTGCAGTGGTTTGAACCTTATATCATGTATATTTAAGATTGCATAGCAGTAACTATCACGTCAGATTTTTATTGAAAGCTAAGAAAGTTTTATGTTGCAAAGCATATTTGAGATTAGTGGACAAAATTTAAAGGGATTTTAATTTTTGGGTGGACATTTGACAAGATTATGTAATGCCTCCCCTGACTCCTGTCAGCTGGTAATTTATTATTTGAATGAAGTCATTGATTCTGATGCAATTGCTGTGGGATTTTGGTAATTCACAGGTGTAGTCATGTAATTGGTGCTTGCATGGTTGAACTTGGGCTCTTTAGTCCTGTTTCTCAACTTTCAATCAACCAGTGTTGAGGTTCCAGAGTTTATTGGGCTCTTATATTTACATTTGAAACTGTGTATGGAGTCTGCCTCCACCACTTTATTTCTTACTGCATTCCATATATTCACTACTTTGACACTGAAAAAAATTATTTATGTCTCTGTGGCTCATTTGGGTATTTACTTTCCACTTGTGTCCCCTTGTTTGAATAACAATGCTAAATAACCTATCCGTGTCTGCCCTATCAATTTCCCGAAGAATTTTGTTTGTAATAATCAAGTCTCTCCTAACTCGTCTTCCATCGACACGAGGTTTAATTCCTCGAGCCATTCCTGGTAACCAATACCTGTTTTAGTAGTTGGCCTGGTGGGAGGACCTCGACTAGTCTTAAGTATTGGCTTCTTGTCGCTGACAACGGAAATTATTAAATCTGACGAGGACAGCTAATAAATCTTGAGCCCATCTTTTATTAATGATGTAAGGTCCACATTAATTTTGAAGGAATAGGTTATGCCCCTCCCATTAGTCTGCTAACTAAAATCTTAGTATCATCTAAGGCTATTTTGCAATACAGTAACTTGATTAAGATACAGTATTACTCATCTCCCTTTGCAATGATCCTGCAGCTTTAACTTTAATGTTTCATGAAATAAGTAGAGGGGGGGAAAGAATGGCTTAAACCATACAAATTACACACAATTATCCAGGTAAACCCAGTAGTATTTAACAACACTTACTTTTCAGTTTTATTATCTTGTGTAACAACAACATTTAATAACAAATAACTTGCTTATATTAATATAAATACATATGCATGATGTCACAGAACATGTCACCTCAAAATGCAAGGACAACAGTCAACTGAAAAAATAGTATAAAACGAGATAAAACAAAAGAGAAAAAACTTTCACCTTTAAGTTGCGAGACTCAAGATTCCTCAAGAAGTGAAACTACTTGTACTATTTTTCCCAGTTCACTGTAGTTTTTCTTGCATATATGCATTAATGAGACAAAATATATTTAATTTCTTAATTGTTGTGATATCATGATGCTAGCAATAAAACTTTAACAATAAATCAACTGTTTATCATCATGGTCTCAACACTTATTAAAGATTTTTTTTTTTTAAACACTTACAAAAATTGGTTTTAAAAATTTTACAGTATTAGTGATTGTCTAACCCAGACTGAAACCATCTTCAAAATTATGAAGAAAAGGTCATTAATAATCTTATTATAAAAATTGTCATGTCATTACTGATCTCACCAACTGTGTGTACTGTTCCAAAACTTGCCTGACTTATTGTTTATGGCTATAATAACTGATCCGTACTGTCAAGTTTTTGCCACTAAGTTTTGACAGTGTATAATTAGAATTGTGATAAGACAAAACGTTTACTGTACTCGTACTTTAAACAAATCAATTATCTCCCGTCTTCTTCCGTTTAGAAGTGCAGGGCATAAAAACCTCTCATGTAGAACTATGAGTCTATTGTAATTTAATTTAACAAAAGGACAGGCATGTGCAGAATATACTGTACTGTATAGTGAACTTTTCCTGATGACTGTGGGTTGTACTGATAAAGCAGTTTGTTGATGAAACCAAAGGTGAGAAACAAACGCCAAAGTGTACGATGTGTTCTTTGTTGTAGTAAATTCATGTGGTAGTTTTCACTACTTAAGCATTACACACACAATGGCAATAAAAACGTTTCTTCTTGAAAGCCATTGGTTGGTGTTCAGATATTCCATTAATGTTCAAATTTATTATAAATCAAACAAGTATCAGGTTTTAACTGCATAGAATAAATATCAGCCTTATCCCAAGCATAGAATACAGTATATGAACCTATTATATAAAATTGTAGTAATATGACATAACAGTACAACAGTTTGCCCTTGATGAACAAATGTGTATCAGGATATATTAAACATTTCTCAGCTAATTAAAGTTATTTACTGTATTATCAGTTGTAACTTTAAAGGAAAATATATATATGAGTGCAAGCATCTATACCACTGGTTCCCATCTGATACACTATGGCCAGTTTTCTGAGTTGGCCACAGAGATTCATCATAGGCATGATATGTCGTACAGTATGACTGATAATTGTGTGTTTTGTGTGATATCAATAATTTAGGGTTAAGCTTAATGCAAGCATGATCCTAGCTTAGCAAAATGGGAGGTGGACCATGAGTTCTTATAATCAGATGTAGGGGGCCATCATCTCAAAAGGCGGTTAGAAGAGTATTGACCTTAATAGAGCAAAAATTATAGATTTTACTTTTTCATGTACAGTACTGTATTCAAAAGTAATATACATTCTTGAAACTTTTAAGTGTAGATCACAATGTAAATGCTAACAAAATTTATAATTCTTTTTTGCTAAAATTTTCTTTAAAAAAAAAAAAAAAAAATTGCTATTCATGTGTTTTTCCCATTAGGACAAAAACATTGTGCAATATATAATAAATTACAAAGATGCCGGTAGCCTTGAATTTTGATGTTACATGTTAACATGGCCTTTATTAATGTTTCCAAGTTCTTTAAGTTTACTAATGTACTCTTCAACTTATGATAACTATAAATACATGCTAAGAAAATTAATGAGTAATGCCTGTAAATGGTTCCTTAACCAGCCACAAAACATTTATGATAACACCACTTTGAATAAACATTGTTATATCTAATAGCAATTAAAGCTAATAAATTATAATTTCACATACAGGATTCTTTTAAGATTCAAAAAGTTACGTAAAAATATTACATTTTTCTTTTTTTTTAAATATTGAGTATACTGTGGCTAGCAATACTACTTGAAATGATATAATAAATATTGCAATATTTACTGGGAAATAGGTATGGTAATTACAAAATATTGAAGGACCTATAATTATTAGTGTTCCTGCTACTGAAGCCATAGCTAGTATTATGAGCAAATAATTTTCCGATCTGATTACATTCACTCTATCCTGTTTGCAGGATAGAAGGAATTTCAATTATAACGAAGACTTGTTAAAAATTAAATATTATATAGGTACATACTTTATATTTATGTCAATGTATTTATTATCAATCTATCAACTGAATAATTTTTAAAACATCTGTTGGAAAAGAAAAAAGTGAAAAAAGTTTAGATAATCAAAAGTGATCAAAACAGGCAATGAATATTAACAATTCTAACTTTAAAATTTTATCAGACAGTGGTAAAAAAAAAATCAGGTCATTTGAGCTTTGATCCAATCATTATAATAGCCTATCCTAGTATACACACCAGGAAGCTTTTCATCTGTGCAAGATCCGGAGCCGAAGGACACCAAACCCACCTGGACATACATACCAGAGCCTGCAGGCTCCTCTATAATAGATGGACCTCCACTATCACCATTACATGAGTCTCCATTTGTTGAGTCCATACAGAGCATGGAAGGGACAATGAAGCCTGTTGGGGAACCTTTAGTATTCCAGCGTTCATCACAGAGCTTGTTGGACACAACATTAGCTTGGAGGTAGTGAAGTTGACTCTGGAGGTTACCTTTCTCATTCCTGCCCCAGCCTGCTACAGTTGCCTGCTTGTCCTCCAAATCATAATTTGTCGCAGGTAAACATATAGAACGAACATCCTGAGAGAATGTGAGCCGCGAGGAGAGCTTGACCACAGCGAGGTCATTCTGCAGGGTGGTGCGGGAGTAGTCCGGATGGACAGTGATCTTGGATATCTTCGCTGATATACTTGGCCCGTCATTCTGAGTGGACAGATCCCAGTCACCAAGTGACAAGCTAAGTGCCCCAGGGTCAGTTTTGTACGAGGTGACGCAGTGGGCAGCAGTGAGGACCCAGTAATCACCAATGATGGAGCCACCACAGTGGAACCTGCCATTGGCTGTCATCGCCACCATCCAGGGGAACTCGTGGATCCCGGCCACCTGGCCGAAGGTGATGCGGCTGGAGAAGATGCTTGGTTCTCCTGCATAATGTGCAAAAAGTGTATCGGAGAGGTCTGGGCCACCCCATGCCCTAGTGTCAATAACTCCTCTGGTTCCAACAGAATTAGAAACATTCTCCTGCCTCTCCACACCTTCCCCCAGGTGCTGCTCATCAAGGGTGGTGTCTGGAGACACCTCTCCACCTGGTCTCGGCCTGCGACCCACACTCTTGCTACTCAAGCTGTTGGACCCAAGACGTATGCCAGACGATGACGTGCCTCGAGATCCCTGGTTGAAGGAGGGTCCCTTCAAGCCACAGACGGGATGGGTGGCGGGTGCCAGGCCGGTGAGGGGTGGCAGGCCGGGGAGGGGCGGCAGGCCAGGAAGGGGTGGGAGGGCTGTAGTGGCGGTAATCCCAGAACCTCCACTGCCGGAGCCACCACCGGAGCCACCACCGAAGCCACCACCGGAGCCACCACCGGAACCACCACCGGAACCACCACTGACAACATCGCCAATATCGACAATGCCTCCACTGGTGCCACCACCGCCTTCGGTACCCGTGTACTCGCTGCACGGCACCTGTGTCACCTTCATGTTCCACATGGCGTTGACCGGGGCGGTGGAGTTGACGTGGATCATCAACTCCGCCACTCTGAATTCATACACGAATTTCTTCCCGGTGAGGAGGCCACACTTGGGCTCCAGTCTGTTGTTTTCTATACCGGTCACGTGATATATGACGTCAGTGCACTGTCCGAACTTCCTAGTCGGCAAGTTGGCTTCCTCCATCTCTACGCTGAGGCCGCAGTATTCGTCAGAGTGTTTGATGATCTGGAAGGAGCAAGAGTTTCCGGCCTGGTCTGTCAGTGGGAATTGGATGTTTTTGAAGTAAGCGACCTTCTGCGACGTCCTCTGCCCACATGTCCGATCGAAGAGACAGCAGAGTCCCCGCAGACCAGAGCAGAAGTTCCCGAATCTGCCAGCGAGGGCCAGGCACTCCACCTCTCCGTAACAAGTGCCTGACAGACCTTTGTATTCACACAAGGGGTTGCCTAAGATGTTGAAAGGATTTAACAGCAGTCTGGAGCTGTGTTGTGGGGGACCTTTGGGACCCTCAGGGTGGAGTCCAAGGTCAGCTGGCACCTGCGGCAGCGCTTCCACCAGGCCGCTCCACACCAAGACAAGAGCAGCAGGGAACAGCACCACGGCCGAGAGAGCCATGTTGCGGCAGAGTTTCCCCGTGTCGACAAACACACTAATTCTTGCAGCGGGGCAGTCCTTGGTGAGCGGACGATCTTGACCGCTAGTAACCCCTGGCAGCAGAGAAGACCTTGTGTGGGTCTAGGGCACGGAGCTGGTGCGGGCACGGCTCACTGCGACACACACCGGCCACTGACTGGTGCAGTCTTCCTGGCCTCCGCCGGC
>1746 ENA|GBEV01001747|GBEV01001747.1 TSA: Procambarus clarkii Pc_1764 transcribed RNA sequence.
TGTGTGTGAGTGGCTGTAGTGTGTGTGTGTGAGAGTGGCTGTAGTGTGTGTGTGTGTGAGTGGCTGTAGTGTGTGTGTGTGAGAGTGGCTGTAGTGTGTGTGTGAGTGGCTGTAGTGTGTGTGTGAGAGTGGTTATAGTGTGTGTGTGTGAGAGAGTGGCTGTAGTGTGTGTGTGAGTGGTTGTAGTGTGTGTGTGTGAGTGGCTGTAGTGTGTGTGAGAGTGGTTATAGTGTGTGTGTGTGTGAGTGGCTGTAGTGTGTGTGAGAGTGGTTATAGTGTGTGTGTGAGAGTGCCTATTATGTACCTCTCTCTCTTTTGTCATAATAATCTTGTCATAACGAACATACATCTCTATATGTCTCGGTGCCTGGTACAAGTCATTATATACCAACAGTTAAAGGACAGTTGACGTGGTTCTGTGGCGGGGTGCTCATCTCTGACCGCTACGTCCTCACGGCCGCCCACTGTTTCAAGTCCAACCTGCTCACCCTGGAGAGCGTAAGGATCGGGGAGCACACCTTGAACCAGGACAGAGACTGTGAGAAAGGGATCTGTGCTCCTCTGCCCCAAGACATTCCTGTGGCCCAAGTGATCAACCATCCAGAGTACGGGAAGCCGTGCCCCGAGTGTAACGACATCGCGCTCCTGAGGCTGGCCCATCCTGCCACCATGAACCCGCTACACGTGGTGCCCATCTGCCTGCCTCTCAACCCCCAGAAGGACCTGGGCTTCAGCGAGCAGCAGTTTATTGGGAAGTCTGCCTGGGCGGCCGGCTGGGGCACCACCTCCAGAGATTCGTCAGAGTTCATTCGACTCAACCCTCTGCAGCAAGTGCAGTTGCCCATCCAAAACTTGCAATATTGTGAGACTCTGAGACAAGGTTATCCGGACCGTCGCATGGTGCTGTGTGCAGGTGGAGAGGGCAAGGACACCTGCAGGGGGGACTCTGGCGGGCCCCTGGCCTTCACCAACACCGGGGGCACCAGGCACTACGTGGTGGGCATTACCAGCCGGGGCCCCAGAGAGTGCGGCTCCACCAACACCCAGGGACTCTACACCAATGTGGCCTTCTATGCTTCTTGGATCACCAATAACTTGAAGCCGTAAATGTTACTTCCGTTAACAACAAGAGCCTTCAC
>1915 ENA|GBEV01001916|GBEV01001916.1 TSA: Procambarus clarkii Pc_1933 transcribed RNA sequence.
CCACGCCAACACCCACGCCCACGCCAACACCCACGCCCACGCCCCGGGAAGAGGTGGTGGCGCCAAGCTGGTCGGGTTGGGGTCGTCGAGCAACAGCATCCACCAGCACCTGGCGGAGCTGGGCGGCGGCCTCTACACCGACTGGACCAGCTGGTCGCGCTGCTCCAGGCGGTGTAAACAACGTCGACGGAGGTCTTGTCGCGTCCCTGCGGTCTGTGGCACCGCCGTCCTCAAGGAGGAGCGGAGCTGCACAGGCGGCCGGTGCTCAGGTCGGAGACCATTCCACATCATCCGGCCGGAGGAGTTCTCGCGTCAGCCTCCCAGGAACGACATGCGCGTCCTCCTCAACTTCAACTCCATGTTTTACACTCGGTGGTCGCGCTGGTCGTCCTGCAGCAGGTCGTGCCTCACCCGCAGATACAGGTCGTGCAAGTACCCGCTGTTCTGTGGAGGCAGCGTGGTGCACGAGGAGGCCTACTGCTACATCCAGGGCTCCCTCTGTGAGAAGTGGTACCGCACCAACAGACACAACTCCCGCAGACGGAAACCTTCCGACGGTGTTGGCGAGGACGACAACGAGACTACATCTTCTGGTTCAGCGTATTCTTCGACGATATCCGTGTCGTCGTCGCCGTCGTCATCATCGTCGTCGTCGTTGTCGTCGTCGGAGCGGACGCTGCCCCGGGAGTGTGGCGTGAGCAACGTCACCACGCCAGGCTGGAGTCTGCGCATCATCGGCGGCCGGACTGCGCAGCCTGGAGAGTGGCCCTGGCAGGCTGTCATTCTCAACCGTTACCACGAGGCGTTCTGTGGGGGGACGCTGGTGGCCTCTCGCTGGGTGCTGACGGCGGCCCACTGCGTCAGGAGGAAGCTGTACGTGCGTCTCGGAGAGCACGACCTGGCCGTCAGGGAGGGACCCGAGCGGGAGTACAAGGTGGCGCGGACGGTCGTACACCCGCAGTACGACCCGACGACCGTGGACAACGACGTGGCGCTGCTGCAGCTGCCCGAGGCGGTGGAGTCTGGCGCCCGCATCGCCCCCGTCTGCCTGCCGGAGCAGGGCGCCACGCTGCCGGTCGGCGACACCTGCACCATCATCGGCTGGGGCAAGGAGCGCAACACACACATATTCGGCACCGATGTTCTCCACGAAGCTGAGGTGCCCATCATCGCCAGCAAGGTGTGCGAGGCGGTGTACGAAGACTACTTCATCACTTCCAATATGTTCTGCGCCGGCTACCGCAAGGGCCGCGTCGACTCGTGTGCCGGGGACTCCGGAGGACCGCTTCTGTGTCACCGCTACGGCAGATGGTACATCTATGGCATCACGTCGTTCGGGGAGGGTTGCGGTAAGCGGGGTAAGTTTGGCATCTACGCCAGAGTGTCCAACTACCGCCACTGGGTACAGAGCGTCATCTCCACTCCCTACCCCTGAACAATGCTCCCTACCTTCACTCATGCCCTCAACTTCGAGCGCTGCTCTCGTCCTCGAACGACGTGCTGGATCGTGAAGGTTTTCTTGCCCATCATCCGTCAAGATAACCCTGATCCTTGACTGCTCGTCGTCTGAATACTGCCCAAGACTCTAAAACAAACTCTGGCACTTGAACACAATGTGTTACCCTCTAAACATTATCGCTAGTCATTATATTTAATACCCCTGACTCTTAAATACTGGTTCTAACATTTGAAAATGACCCCTTACCACTGAATTGTGCTACTTGTCCTTAAATACTGCCACTGACCCTGGAACGATGGGTGGGGCTGGATGAAGGGGCTGGAGCAGGCACGACAGTAATCAACAGGAGGTCCACCATGAGGGGTGGAGGCCAGGACCGGGTCTCCTCGCTGCGGCACCAAGTCACAATAACAGAGGGAAACACTAAGGCTTCAAGAACCACCAGTCAGCAAAGGGTGACAACACTCAATGTACTCATCTGTCGTGGATCTTGACTCATTCTAATGAGTATTATGTGAGACTTGTCTGTCAGTCAGTCAGAGAGAAATGCTATGATGGCCTTGTGCTAAGCGAAGATGAACTATGGTTGTGAGTTTCACAGATGAAGGCGTGATCAAGTCTTCACGCCTGACGGACGTACACAAACTCCTCAGACAAATAGAGTGAATCAGATCACC
>2490 ENA|GBEV01002491|GBEV01002491.1 TSA: Procambarus clarkii Pc_2511 transcribed RNA sequence.
TTTTTTTTTTATGCATGTTTTATTGATTACATAGGTTGAGTAAAGGGGAACATGTGTAACAAATCGGTTTTCGGTCATGCCTGTAATAAATAGTTGATGGTTTTCCACAAGTGCGAGGTTATTAAAATATAAAATGACTCACACCGGTCGAAAATTTCTAGTAAAATGCAGAGCGCCGTTGTTGAAGGCCTACCACCTTCTGGAGGGTTATTAAGGCCACCACAACAGCTTACTGTCCAACAGGCAAAGTATACATTAGCCCTGAACATAGCTCAGGACTAAAGTATACTTTCAGTATACACAGAGAACTGGGTTGTTGTTGTTGTTAAAGATTTGCTACCTGGAACAAAGTTCCAAGTAGCACAGGCTATGGTGAGCCCGTAGTACCTTTTGAGAACTGGGACACACCTCCCAGTGTTTCCTTTGTGACCATCAATATTTGTACATTTTAATATTGGAGTTATTGGCGTCATCCGTAGTTGGCAATAACAGCCAGATTATCGTTGAGAACGTGAGATGTTCACCCATCGCAATACGCGCCCCTTGGCTCCAAAGATGAAAAATATCTATAATGCCCGAATGAACATTCACCCAGTATTTTGCCTGAGTGTGATTACACATTAAATGATAAAAATAACAAGACCGCGAGTATATATAAAGATGGCCTTGCAGATGAACACCAAAGACAGAGTTGGTGAAGCAATTCTTATCTCTAGTCCCGCGTATAATATATTGTTTTGTATTCTTCTGCATATCTATAGGAAACTTTTCGTTCATTAATTAGTTACCTAAACTACACTAATCCTTTTCATTTTCAATCGCATTTTCATGTCTCATATATTAGTAATATAGCTGTATTTCTTTTATGTTTTTTATTATTTGAATTAACGTATTTCTACCACTGGATTTTTCCCAATTTTAGCATACTTTATATTTTAGAATCTGCTATATTTTGTGTTCTCACCATTCATGATTTCATCTCTGTTTTCTCCCTTCCCATCCACCTTTATGTTTGTCGTCTACGGGTTCTTAGTCTACCTTTTGTTTTCTTAGTCTTTCTCATTATTACCCTCACTCTTGTCTCCCTACTTCGTACTCACTTGCGACGTTCTTGAGCATTCTTTTTAGTTACTACTTTCTCTCGATTTTCCAGTTTATGCATTTCAGTGATCTTATTTTCTCCAACTAGCTGCCCGTTCCCTCTCCTCTTCTTCTCTCCTTTCTTGCCTCCCTCCTTCCTCTTCAGTTTCATCTCAGAAATAGTGCAGCTGGTGAAGGTTGATGTCCATCCATGGCTTGTAGAAAGTGATGCGGGTGAAGACCGCTGGGAGACCCACGTTGGTGCAGAGGGGGAACCCGAAGCTCACCACCCCGATCTGAGTACACTGTACACCCGAACACGTGACCAGCGGTCCACCGGAGTCACCGTGACAAGGGGTCCCCCTTTTAACAGTGAGACACACATGCTTGTCGTATTTAGCGCTGACGCCCGGGAACTTCTCCCAGGCTAGGACGCACGCCGTAGTGTTCATCAGAGGCGCCGTGTACTCCTTCATGACGGAACTCGTTTTCTTCACTGTAGTTGCGTACCTCCCCCACCCCGTCACCGTGGCGTTGGCCTCCTCGAAGCGGTCTTCGAGGTCGGAGGGTATCTTGACAGCGCTGATGCCGTAGGAGAAATCAATCGGCCACTCGAGCTCCAAGATAGCAATGTCGTTGACGGTGGAGTGCGGGTTGTAGTGCAGGTGCCAGTGGATAGCCCTGATCCTGGAAACTTTGTTTTTGGTTTCATTGCGGGTGGTGAGGTCATGGTCTCCCAGACTAACCCTCACTTCGTGTATACCTCTTGAGAAGCTCCCGAAGACACAGTGGGCAGCAGTGAGAATGTGTCTGTCACTGATTATGGAACCACCACAGAAGAACTTGGACTTGTACACCAGTGCCACCTGCCAGGGATACTCATTAATGTTGGTGTAGACCCCACCAATGATCCTGAAGCTGCTATCTATGCTATCGTCGTCGTACTTCCAGCACCTGTCATCCACCTTCAGCTCGAACACTCTCCTGAAAGCTGATATCGCTGACGTGGTGTCCACACTTTCCAGGTACACACCCTCCTCTGACACAGCCTCTGGCGGGGCTCGGATCAATACCCCTACAGAAGAAGGGGTGGTCAGCGTGCCCGGCTTGAGAGTGGTGGGGAGCGGTTCCTCCGGCTCCGGTGTGGTCGTCACCACTCTCACCACCGGGTCGTTCATCACCGTGGTCGTCTCCTCCAACATCTCCGTCGTCTNNNNNTGGGTTTCTTGGTAGTAGTAGTGGTGGTGGGTTTGTACTTAATGGCATCGGCATTCCTAATCCCAGCCCACGTCGGTGATATGAAGGGGTCGATATCCTTGCAGGCGATCTGGGTGACGCGGATAGAGAAGGTGTACTCTGGTACCCCCTGGACCACCATGGCCAAGATCAGCCAGTTCTTCTCCTTCACATGGAACGTTGTGGTCCAACCGGTCATGTTGCCGCAGAAGGGGGTGGACGTCTCGTTGAGGCTGCTGCCTAGTACCGTCAGGGTGTCTCTGATGCACACTCCCTCGTCGTACCGGGCCAGCTCAAACTTCTCCATTGTCAGTCTGACGGCGCACACCTTCTTGCCAATCTCCACCTCGAAGTTGCAGGTCCTGGCCTCCGAGTCGTTCTTGGGGAAGGACGGGTTCCTGAAGTAGGCGTGGTGGGCGCTAGTCCGGCCCCCGCACGTCTTGTCCACCACGCAGCAGTAGGCATCAGTGGCGCCACAGTAGCCGGCGAAGAGCCCTCGCTCCCTAGCACAATCCTGCTGGCTCAGACACGCGCCTACTGTGGTATCCACCTTACACATCTGGTAGTTCCCGCTGTCTCTGGCCGCGTACGTCGTCAGCTGCTGGAAGATCTGTCTGCCTCCTCTGGTCTGGTCCCCAGGCGCCGCATACCCCACCAGCAGTGACACGAATAACAATAGTTGAAAGACTTGTGTCATATTGATCAGCTTGGGGAACACACTTGGTGGAGGTGGACCTTAACTGGCTGATTACGGCAGCAATCCCAAGTTCCCACAATGACTTGGAAGCATGCTAGAATGGTCCTGTGGGGTGGCGTTCCTCTCTCTCACTACTGCTCTCCAGTGTGATGAGGTCCAGTGCCTTCAGTCTTTCTTCAGGGGTAGTCTTCTTGTAATTTTTCTTTTGGCCCTTTTTTCTTGTGTGTGTCTTTTGGTATGTGTGTATGTATGCTAACCATGTGCGT
>3296 ENA|GBEV01003297|GBEV01003297.1 TSA: Procambarus clarkii Pc_3319 transcribed RNA sequence.
GATGGGACGGGGAGAAGGAATGATGCCCAACCATTTGGACAGTCGGGGATTGAACGAAGCGAAGTATGAAGGGAAACCGTCGCTCTACCGTCCAGCCCAAGAGGAAGACCGTCACTTTACCGTCCAGCCCAAGTGGAAGGGCTGTTAATATGACAGAACGGCAAAAACAACTCATAAAGTTAGAGTTGTTGGCAGCAGAGGAGTACTGGTGTTGTAGGACGGAGGAGTGTTATGCTACTGAAGAGTTGTGGTTGTGTTGGTGGCGGTAAGGTAAGTAATGACTGTTGTGTGGTAGTCGTCTCGGCAGTAAAAATTGGTAACCATAATTTAGTGTATGATTTAATTTCATAATTTAATGAACTATGATTATTGTAGTTATAATAAGTTGTTGGCAAAATTAGCAAGGATGGTTGTGGTGATGAAGGGTGTGTAATATCAACTGAATTCGGTATTGACAGATGCTAATCTTGCAGGAAGCGAGACTGAAAGTGTGGACGAGGCGCTCCTGCCGGAGACCTCGCCCCCAACCCTCAACTTTGAGTGCGGTTTAAGCAAACCTCGGATCACTTTCATACCATTCGGTAACGAGGCCTTCAACCTACAGCCAAGACAAGGCAGACCACCAGACGAGATCGTCACCAGCAGAAGAGTTGGAGTCGTAGAGGTGACTGGCGGCGCCATGGCAAAGATCAACGCCTGGCCTTGGATGGCGCTGCTGGGGGAGCGCAAAGGGCCGGACATAAACTGGTTCTGCGGAGGTGTTCTCATTAATGACCAGTGGGTCCTCTCTGCTCTACACTGCCTCGAAGCCAATGACGCTGAGGTTGTCCGTCTTGGCGAGCACGATTACAAGAATGACAATGACGGCGCTGCTCACGAAGACTTTGGTGTGGCGGACACGGTCCTGCACCCAGACTACATCTATCCTCAGGCCTACCACGATCTGGCACTCATCAGGCTCGACCGAAAAGTGAAAATACAAAGGCACATGATGCCTGTGTGTCTGCCCTGGGGGAGGGAGATGACCACCAACCTCACCAGACAAAAGGTCAAGCTTACTGGCTGGGGGGAGACCACGTATGGCGGGTCTCTCAGCTCGACACTACAAGAGGTGGAGTTGACAGTGTTTCCGCCATCAAGGTGTGATCGCAGCTACTCGCAGCTGGACAGCTACAGTGAGAGATGGCCTCAAGGTATAGGAGACAAGACCATCTGTGCCGGCGACGGAAAAGGAGGAAGAGATGCTTGTCAGGGCGACTCCGGAGGTCCCATCGTGACCCAAAACTCTGTTGGCCGCTACACCTTGGCTGGCATAGTCTCCCGTGGGTACGGCTGCGGCCACAAGGACTTTCCTGGTCTCTACGTCAACATGCGGCACCCACAACACCTCGCCTGGGTCAAGAAAGTCGCATTTGGTTGACCCCTGGCATCCTGTCAGCCTCTGTCACTCGTAATACTTGGCCTTCGTCACTCCCGTGACCGAAACCCAACCACCTGGGATGGATGGTTGAGCGATGGTCTTGCTTCTTGCAGGTCGTTCAGTCTCCGACCGTCCATGTGGTTGGGAACCATTCCTTCCCCCCGTCCCATTCCAAATCCTTATCCTGATCCCTTCCAAGTGATATATAGTTGTAATGGCTTGGTGCTTTTCCCTGATAATTCACTCCCTCCCTCCCCAATACCATAACAACATGATAGAAATGTTTAATAGGATACCTGTTGCACTGGTGAAGATTGTCAT
>4580 ENA|GBEV01004581|GBEV01004581.1 TSA: Procambarus clarkii Pc_4603 transcribed RNA sequence.
ACTGCACTCCCATCTGTGATGAAAGGAACAGATATATACACACCAAGATTTACACAAATGCATTAAGATTTGTAGAGATAATGCCCACAAGTAACAGAAAACATGAAAGATAAATAGTTATAACTATTTATCTTTCAAGTTAAATAAGGGATAACTAATGAGATTTGCAAGCTCTGAAACTAATTGGAGATGCATTCTTATTTCATGGTAGAATATAATGCACCATACAATTTCCAAATATATATATATATATATGGTTCACATTTACTATATTAACTTTAAGACAGATTCATTATTGATAACTATGCACCATAAATTACTGGGATCTGCGTTCCCATCCTTTACCTCTTGTCTTGAAAACCCAGTGATGTTTGGTCTTATTCTCTGCTAGTGTGATAGGCTTCTATGCCCTGCTTCTTCTCTGTAGTGCATATATAGCTTAAACAGGATTATTAACAAAAATTCATTTTACGATATTAGTAAAGTAATAATAAAAGACTAGTTTTGGTTTTATGGTAATCTTCTAGTGACACCACATACTGCAAAACCAGTATTATTACCTGACGATACGAGTTCTGTCTTTTAAATTTTTTTTGTCGAGTCTACATTTTAATTGTGTTTATTTTATCTACATCTCTCTTTTGTCTTTGATTTCTTTGATTTACTCGCTTTGAGAAGCGAGTAAATTCGCACCCATTAAATATGCACTTATGTGTTCCATTGTTTACTTAGTATTTCCCCTTTCTTCCTTACCTACCTCCCTATACTAAAATATAATTTTCTCTCTTTTAGAATTATACCTAATTAAGCGATGGACGAGAAAACATAAATACGCATCAATTACATAATGTACATTAACCACAAGAACAACGAGATTGTAGTTGTGGCATCTACAATAACAACGTTCCGTGTACTATTGTGCATTTCTAACGATCCAGTCGAGGAAGGAGGAGACGCGTGTGTAGACTCCGGGGAACTCTGGTCGAGCACACCCGACACCGAAGGACACGATGCCCACTACGTAGTACTTGCCATTGGCACCCCTGTAGTTGAGAGGTCCTCCGCTGTCACCACTACACGAGTCCTGGGTGCCGGAGCCGGCGCACAGGTGCCTCTGGTCCACCACAGGCTTGTCTCCCTGAACTGCCTGGTAGGAGGTGCTGCAGGTGCGGGTGTCCACCACCGGCACCTTTGCCTCCATGGGCACATCAGAGAGTGTTCTGCTCTCAAAAGTTGTCCTCCCCCAGCCTATGATAGTAAGGCGGCTTCCTTCGAAATTGTTGTTGCGCTCGTTGAAGGGAAGACACGCTGGGGCGATCTTATCAATAAACTGGACGTCGCGGTCCATAATGAGCAGCATGATGTCATTTTCCTTGGTCCTTCGGTTGTATCCACCGTCGATGCGGCTGGCGATCCTGAAGTCTTGCGGAGCTGCGTCGTCGTTTGATCGGGTCAGGCTGAATTCCCCGAGCCGTATATCTTCCGGGTCTCTCTTGCCAGGCTCGTTAAAGCAGTGGGCAGCCGTAAGCACGTGGTGCTGGGTGATGAGAGTGCCACCACAGTCGGTACGGAAGGAGCCGTCTGCTTGCCGAAACCCTATGGCCGCCAGCCACGGCCAACGCCCAGGATATTCAATTATGTCGCCTCCGACAACCCTATCTCCGGAGGGAGTACCACAGACACTCTCCGATGGAATGATGTTCTTGATGGGAGCTGGGCGCCCAGGAGGGATGGGAGCTGGGCGCCCAGGAGAGCCTGGTCTCCCTGGAGCGCAACACACGTACACTGTCCTCGGCAAGAATCTGCATATGCGACTCCTGAGGAACTGGAGGACTTGTGGCTGACTGATCTGACCAAAGAGGTCAGCGTAACTCCGACACTGACTCAGTGGTCCACAAGTGCCTCCCTGTCCCTCGGGGGTTCTGCAGCCGTTGGCAAAGTTAGAGGTAAGAAAGTTAAAGTTCTGGCGGTTTTCCACTGATAGTACATTGTTGAGCTTACTGTCAACGTCCTTGGGCTCACCGGGGAATGTAATTTGTGCCTGGGCCGTCGCGAGGAAGAGCACCACACATCCAAGCAATTTCATTTTTTCGTTGAAGATATCCTCAGCTTGTGACTTAAGTCTCCTTACGCGCACGGAGACAGACTGGCAAGAAAGACGCAGGTGTCTCGTTCTTAACCTTGCTTCTTAGTTGCCAAGTTCTCAATACTGGGAATACCATTCTTAGGTTGCCAGTTTCTCAGTTCAGTGAGTTCCATACTGTGACCCTTCACTTCCCATCACTCTCCAGTCGTATAAACAAATGCAAGAGGATTTCCGAACTCTTTTTAGAGTGCTTCATTTACCGGATACAAATAAGAACAAATTATGTTACAACTTCAGACAAAAAATTAGGCTACACTTTTTCCAAAACCATATATTTACATAACCTCACATATTCGTTGACTCCTATGGTGCAATTCTTTTTAAGTACAGACACAAAAATCTTTTAGTT
>4712_pcla ENA|GBEV01004713|GBEV01004713.1 TSA: Procambarus clarkii Pc_4735 transcribed RNA sequence.
GTGGTGGTGATGGTCTTGGTGCTAGGGGGACGCTGCTAGCAGTGGAGACGTGACCGTCACAGGTGGTGATGGCGTCGTTGCTAGTAAGAGGTGGCGCCACTAGGCATTGTTCCTGATCCAGTCGAGGAAGCTGGTGACTCTGGTGTAGACGCCCGGGAAGCCCGCCTCGGCGCACCGGGTGCCGAAGGACACCAGACCCGCCACCACCCAGCGGCCCTCCACCAGCCTCATCATGGGCCCTCCGCTGTCGTCCTGACATGCATCGCGGCCACCTTCCCTGAGGCCGGCACAGATCATGGCGTCAGTGATGGGCTGGTCGTAGGCGTCGTCACAGTCACTGTTGCTCCACACGGGCAGCTCCACCTTCCGCAGCACCGACGACACCGGCCCTCGGTAACGGATGGCTCCCCAGCCGACGACAGTGACAACGTCACCCGTGAAAGAGAGGCCAGGAGGCGGGAGGCAGATGGGGCGGACGAACCCAGAGTAGAGGACGGGTCGCTCCAGGTACATGAGCGCGATGTCGTTATTGAAGGTTTGGCTGTCGAACTCTGGGTGGAGGCGGAGGCCAGCCACCCTGTGGTTGACGTGCCGGGATTCTCCCTCACGGCTGAAGTCGTGTTCCCCCACGCGAACCCAGATGGTGTTGGGGTCGTACCCAGCAAGACAGTGGGCAGCGGTGAGGACGTGTGTGTTGGAAAGAAGGACGCCTGCGCAGTACTGGTTGGGTGAGGCATCAGTGCGCAGGATGGAGACCACCCACGGGAACTCCCCGGCGCTGGTCACCACTCCGCCCACTATCCTCACGCTGCTCACTTCACTCACCCCGCACACGACGGACGTTGAGGTCTGAGGCGGTGCCAAGGGGCGCCCTGGAGGCGGTGCCAAGGGGCGCCCTGGAGGCAGGACAGGGCGTGGGGCGGCGGGAGGCGCTGTGGGGCGTGGGCAGCACACGCCCACAGATACGCCCTGGATGACGCAGGCGTAGCGTCGGAAGAGTGCGTAATTGTTGCGTATCTGTGGCAGGACGCAGTACTGGACGGGGCGACACCTGCCGGCCTCCTGCAGCGGCGTCACGCACTCCTGGTGCAGCACGTCGGGCTGTACCTGCCGCTGGGTAATAGTGAATCTAGCGAACTCGGCAACATTGGGGGCGTTCGTAAGATTGAATCCGTCTTCAGTCAACTGCTCCTGCTGGATCAGCTGAGGAATCTCCTCAAACGCCTGGACGAACAGATATTCCGGAAAGTTGGCAGATGGAAATTGAGCTGTTGAAATGTCACTTCCTAGGAAGTTGTCCGTTGGAAACCCTCCGAGGTTGCCTGCTGTGAAGCCTCCCAGGCTGTCTGTTTGGAAACCTCCCTGGTGTGTTGGGAAACCCCCGAGGTTGCCTGNNNNNNGTTGCCTGGTTGGAAACCCCCGAGGTTGCCTGATTGGAAACCCCCGAAGTTGCCCGTAAGGAAAGCACCATTGGGGAAGTTGGGACCTGGGAATCCCCCAGGAGCAGCGCTGCTAACGTCGAGTACGAACCGTCCCGTGATGGGGTCTCTCAGGAACTTGGGAGGGCCGCGGGGGATGTGTCTGGCCTGGGGCTTGGCTGCGCCTCCCCGCGCTTCACCTGCGCCTCCCCGCGCCTCACCTGCGCCTCCCCGCGCCTCACCTTGTATACTAAAGTTGCTGTTAGTGAAGCTGTGTTGGGAGGCAGGTCCTGGAGGCGTGCCCACGGACTGTCGCTTGTGTCGAGGGTGTCCAGCGGCGCCCACTTTATCAACCACCAACACCACCACCACCAACACTANNNNNCACCGTGCAAGATACGCCGTAAATGAGACACTGCCACGCTACAAGTGACACACAGACAGAGCGACCCAAACAGAGTACTGAGTATAACGAGAGTGGACACAGCTGTGAGGCGCGGGGAGGCGCAGGTGA
>5128 ENA|GBEV01005129|GBEV01005129.1 TSA: Procambarus clarkii Pc_5151 transcribed RNA sequence.
GGATAAGGTTTCCTCAAAATCTCACAAAATGGTAAATCAACAATTGGCAGCTGGACTTGCTGCAGCGTGTTCAGTCTAACAAAAGTTAAGGAATCCCTGGAGATGGAGCCCCATCCGGCCGCCCAGGCCAGCTGGCCCAGGAACTCTTGCTCTGTGAAGCCCAGATCCTGTTGTGGGTTGACGGGCAGGCACACCGGCACCACGTGAAAAGGGTTGAGGATAGCAGGTCGGGCGAGCCTGAGCAGGGCGATGTCATTACAGGTGGTGCAGGGCTTCTCATAGTCAGGGTGGGAGATGACCCGCTCTACTGGGATGTCCTGGGGCGGAGGCGCACAGATGCCCAGCTCACAGTCCGGGTGTTGATGAAGCGTGTGCTCCCCCACCCTCACGCTCTCGATGGTGGCGAGTGAGGGGTTGTAGCAATGTGCAGCCGTCAGTACGTAACGCTCCGATATCAACACTCCTCCACACGTCCACTGCGACTCTCCATTCATTGTGCCACGCAGTAGGACCATCCAGGGCCAGGCCATGAGCTTGGCGTCCTCGCCGTCAATGATACGGTCAGTGAGGGAGGAGATGCCGCAGCGCGCCGGGAGCAGGGAGCGGCCAGGCGACAACACTCTAGCAGGTGAAGCAGAGTCGGGGCAGCACACCAGAGGAAAATTGTTTTCATAGCCGCATACAGACCTGCGCAGTATCTGGAAGGCGTGCGGCGGCGCAGTAGCCGTGCGCAGCCGGTGAAGGAGGGAGAGTAGTGGCGGACAGTTACTGATGTGGCCGCACGCGCCATGCCGCCCTCCGCCCCGCGCACACC
>5393 ENA|GBEV01005394|GBEV01005394.1 TSA: Procambarus clarkii Pc_5416 transcribed RNA sequence.
CGAGTTCAGGAGGTGACTTTTTAGTGGTAACTTCAGTGGAGAGAGAGACTGTAGGACTCACCTGTGCTAGTTAGTGCCTCGGGCCCAGCCAAGCCTTCCAGGTGTTAGGGAATCCCCCCACCCCAGCGCTCTCTCATACGACATTCATAAGCAGTTCGGTCGTTTTCACAAAGTTTCGTCCGGCACCTACTTAATTCCACATATCCTCGTATCTCTATAACATAAGCGCCTCAATTCCCTCTGCGCCTGTCACTGAGGGGCATAAAGGCCTCAGATACACTTTGTAAGAGCGCTGAGCGAGTGTTCAATACTGAGGCGTGTCAAAGGGGCCCCCACAGTCAAGCTCGTAATACTCATAATCTGTATTCTGTTGAGGGCCCCCGCGAGCTGAGAGTATTCCCCGGTGCGGTGCCTTGATGTCAGCCAGGGAGGAACAGTGAGAGGGGCCTTGACGTCAGTGTGTGTGCTGCCAGTGTGGACGGTGGGAGCTTGGAGCCGGCGTACTCGTCAATGTGTTCCGTGAAGACACTCCCTGCAGCATCACAGACACCAACAAGATTCTGAGAACAACGTTAACTGGTTCACTCCAAATCTTGCATCAAGGCAGCGAGGCCGCGTCTTCCACATTGATGATGGCGGCGTGTGGTGAGGTGTGGGCGGCGTTGATGCTCTTGGTGCTCTTCTGCTTCACGCCCGCATATGCTCATTTTGGAAGCTGTGAGGACCATTCCCCGCAGTGCCCGGGGTGGGCAGCCGTCGGCAGGTGCCAAACTCATCCCCAGTTCATGCTGCCCAACTGTCCTGTCAGCTGCGACTCCTGTGTTGATCCTGAGTGTTTCGACAAGAGTCCATACTGCTCGTTCGGGGTGAGGCTGGGTCTGTGCCGGACCAACCGCCGGCACATGCTCAACGTCTGCCGCCACTCCTGCGACGCCTGCGAAGTTACGGAGGCGGCCGTCCGTCGCGTCTTCAGGGGTAATATTAAGACCATCGCCAAGCCTGATTTTCAGTGCGGCAAGGCGCTAGGCTCCAGCACCAGGCGAGCCAGACAGATCCTCTTCCCTGACGAGCTGGAGAAAATGAAGGGAAAGGCTGTTAACCAGAGACAAGCGCTGAACAGCTCGACTACGATAACTATGTTACCAGGGAAACCAAGCATGCTCACCCCCATCAACAGGAACATGATCAGGGTTAATGACACCTTCTGCGGGGCGACGCCCATCTCTGACCGCTTCCTCCTGACGGCGGCTCACTGCGTCTTCAACCCTGACTTCCCAGTGCGCACGGTGAGGTTGGGAGAGCTGGACTTCTCGTCTGACACCGAAGAGAACTCCAAGCCTGTGGACTATGAGGTTGAGCAGATCATCGTTCATCCTGACTTCGACCCGAACACCCGTGTGCGGTATAACGATATAGCGCTCCTAAGGACAGTCCAGAAGATCGAATTCAACGAGTTCGTCTTCCCTTACTGCCTGTCGAGGGAACGTCCGAAGCCCAAGACCCTCGTCACCGGCGCCGGCTTCGGCCTTGTTAATGCTACCCACCAGTCACCCATACTGCAGGAGGCTGAGCTGCAGCTGGTGGATACGACTGAGTGCGAGAACATCTACAAGAAAGAGGACTTCGAGCCCCAGCTGCGGCTGCTGTACCCAGACCTCCTGCAGGGCAAGGACATTATGTGTGCCTCCTACCCCGAGAGGAGCGCCTGTCAGGGCGACTCCGGCGGGCCCCTGTTCCAGGATGATCCCCAGGGGCGTCGCTTCCTGGTGGGGATCGTGGGCTCCGGCGTCTCCTGCCGGGGCAACGGCATCTCCAAACTGCCGGGCCTCTACGTCAGCGTCGCCGACCACATCGACTTCATCGACAGCG
>5568 ENA|GBEV01005569|GBEV01005569.1 TSA: Procambarus clarkii Pc_5591 transcribed RNA sequence.
CCCAACGCACAAATAGGACACCAAGCTGGACATGGAGGCTTCACTCCGCCTGGGCACCTTGGTGGACACCACGGACACGTCAACAACAGGCGCCCCGGGACTGATGGCAGACCCAAACCACTAGTACTGGCCGAAGGCCATAACCTCAACAACCAGCTCTCGTGGTTCAAGGATGTCGTCAGTGGAACTAATAACAACCAAATTTCTTTGGAGGGTCTGCCAAGAGTTCCATTAAGGCAGGCACAGAACACCTTCTTCCAGCTGGGCATTGGCCAGCCGGACATACCGTTCCAGCAGTGCCGGACCCCACGGGGCGAGCGGGGTCAGTGCCGCTTCCTGCAGTACTGCATCCAGCCCCAGTTTGCCAACAACTTCCAGGTGTTCCTGCAGTATGTGTGCTTCATCCAGGGCGTGTACGTGGGTGCCTGCTGTCCCACTACCATCAACAGCGAGGGGGTGACGGCGCCCCCACCACCGCCTCCAACCCCCGCCCCCACACCTCGCCCCACCACCCCTCCAAGCGAGGCTAGAGGTTGTGGGTTGGTGGCCAAGAGGCCTCCGACGCGCATCGTGGGCGGGAAGCCAGCCGACCCCCGGGAGTGGCCGTGGGTGGCCGCCCTCCTGAGGCAGGGCAGCAGTCAATACTGTGGGGGAGTCCTGATTACCGACCAGCACGTCCTGACTGCTGCCCACTGTGTCCGCGGATTTGACCATAAGACGATCTCTGTCCGTCTGGGAGAATATAACTTTAATCAGAGCAGCGCAGGAGCCCAGACCTTCGGGGTGC
>7246 ENA|GBEV01007247|GBEV01007247.1 TSA: Procambarus clarkii Pc_7272 transcribed RNA sequence.
AACCAAATGGTAGATTACATTACATGGAACTTGAAGTAGTTCAAATGAGATTAACAAAAATATTTTATTTTTTGTGTCAATCTTAAAACTAAGGTAAGGTACGGCAAGACAATTATCAGGAGAAAGCTCCATAACATTTACAAGGGATTTATTTCTTCTTAATAATCTTAGGTGGGAAATGAGGATAGACAGTTGGGATAGGAGGGAGGAAAAGGAACGGTGTCCAGCCATTTGGAGCACTGGGGATCGAACGCCGACCTGCAAGAAGCGAGGCCGTCGCTGAACCATGTGCTCAGAATTAATTTAAAACTAGAGAGACTCGGTGAACCTTGTGCTCAGTATTAATTTAAAACGAGAGAGACTCGGATCCTATAATCAAGAGCCCTGAATATAGAGCCAGGAGCTCTGAATTTGTCCGATGGTAGAGTTTACAATCTAATGGTCCGGATGATCCAGTCTAAGTAATAAGCAACATTCACATAAACGCCGGGGACACCGGAGGAACCGCAGCCTATTCCCCAGGACACGATCCCAGCCAGCTGGTACCTGCCGTCCGGGCCCTCACACGCCAGAGGTCCACCTCCGTCACCCTTACAGGCGTCCTTGCCCTGCTCTCCCCCGGCACACATCATGCCAGGGTGGAGGCGGTAAGTGGGTCCCAGCCTTGTCTGCTGCAGCGCCCCCTGGCACACCACCGCTGGCACCACCGTCACGTCAACCTCCTTCAGGACGTTCTGGTAGTGGCCGGCCTCGTCGAAGCTATCCTTGCCCCAACCCGACACCCAGCACCTCTGGCCAGAGAAGTCGACCTTGCTAGGCAGACACACTGGTCCTATGTGCGGATTTCTACGGAAATCAACCGGAAGTTCGATCCTGGCGAGGGCGATGTCGTTGATGAGGTTGCCAGAGAAAAACCCCGGGTTGACGAAGACAGCGGTGACATCACTCTCGTAGTACGGGTAGTATTCAGTATCTCGATTTACGTCCCATTCTCCCAGACGGATGCGCAGCTCTGAGGTCTTATACCCCTGGACGCAGTGGGCAGCCGTCAGGACGTGGCGCTCGTCGATGAGGGTGCCAGCACACACGTAGACGTTGTCGAAGCCCTCTTTCTTCAGCACCGCCGCCTGCCACGGGTACTCTCCGAATTCAGCATCTCCTTGCTCCTGACGGGGCTGGTTGATGCGTCCGACGACCCCGTCAGTGTTCTTGATGCCACAGGTGCCTGCGGTGTTTCTGAAGGAATTGAAGTTGGTGGAGAAGGCGCCCTGGTAGCGATCAGAGCTACAGCACACCTCAAACACCCCGCAGTTCATGGGTCCGCCCGCACCAGCGCCGGCCNNCAGTAGGACGCGAGCGTCGGGCAGCTGGCGAAGTAGCAGAAGCTCTCACGGTGCCCAAGGAGGCCGAGGGAAGGGCGCCCGGGAAGGAGATGGTACTGGCGAGGCCCACCATGCACAGGTAGAGGCAGCAATCCAGCAGGACCATGCAGTGCCGCAGGTAACCCTACCTTCTCGTCGACTAAAGTCAGAGGTCGAGGGTGTCGAGAGGGAGGTAAGGCAGAGAAGGAGACCATGCCAGGAGACAAAGAGGTCAGGCCGAGAGGCAGAGGAGGACGGAGTTGAGAGAGTAGTCCTACTGAAGNNNNNNGGGTAGGAGTAAGGGTCTAGGTCCGGGTTACTGTAATAAGGCAGGTTAGACAGCTGGAGGGTAATACCGATGGGCAAGTTGCTGAGGATGTTGCCGACGGGTCCCAGGAGGCGTGAGGACGCCTCATCGTGATGGTGGGGGTGAGAGGGTCGCTGCACCTCCTGACTCGGCCAAACCTTGTGAGGAACATACACGCTCCTACAGTATATCGCTCTCCTAGGCTCAATCTCCTTTATTACATTTATGTAATCGTTACTGTTGGGTGTTTTTACTACAGCAGGGTGTGTCCCCACTACAGCAGGGTGT
>7841 ENA|GBEV01007842|GBEV01007842.1 TSA: Procambarus clarkii Pc_7868 transcribed RNA sequence.
CAGAGGTGTACGGGTCTGACACTAGTACACTGCTGGGAGTAGAACCTGCTGCAGCTTTATAAACAGAGTGTGAGTGAGCGAGTGCCAGACAACGTGCACCCATCCTCTGTTTATAAAGCTGCAGCAGGTTCTACTCCCAGCAGTGTACTAGTGTCAGACCCGTACACCTCTGTTATCACCTACACCACCATGAACCAGCTAAGCGTAACTCTAATCTACGGACTTGTCCTCCTTGCTCAACTCTGCGACCTGGCTCAGGGCGGGAATAAGCATGTACGACAGAGAAGCAGAGGAACTTGTGATGGCNNACCTCTGTGGGCCAGTACCCGTGGCTGGCGGCTCTCTATTATCGCAGTAAACTGTACTGTGGCGCCACGCTTGTCACCGACCGTCACCTCGTTACAGCAGCCCACTGTGTCCAGAGAGTAAGATCAGGGTACGTGAGAATCATGCTGGGCAGCTACAACAAGAGCAACACAGACGAGGAGTGGAGGCAGGAGCGCAAGATAGGAAAATCTTTTCCACACCCTGACTTCGAGCGTCGCTCATACAACAACGACATCGCCGTTATTGAGCTGGACATACCTGTCACCATCACCAAATATGTCAGGCCCGTGTGTCTGCCCACCACTACAAACAAGACCTATGAAGGTATTTTAGCCACCGTTCCGGGATGGGGTCGGCAGTCAGAGAGCGGAGACCCCAGCGAGGTGGTGCGGGAGGTTAAGGTGCCCATCATGACCAACGAAGAGTGCAAGAAGAAGAAATACAAGCCTCACGAGATTACCGATAACATGATGTGTGCTGGATACGACGAGGGAAAGATCGATGCCTGCCAGGGCGACAGCGGCGGACCTCTCCTCTATAATAACGGCAAAAACATAGATCTTATTGGTGTTGTGTCTTGGGGCCAGGGATGTGCTCGTGCCAAGTTCCCGGGTGTCTACGCTCGTATCTCAAACTACATCGACTTCATCACCTCAAAACTAAAGGACGATGGCTGCTTCTGCCCTGAACCATAAGTGCTTACAGTTTTCCAATAGTGCAACTTCGGGAGCTTTGCCTATGTTTTCATTATATGAAAACGGTACTATTTTTTCAGCTTGTATTGACACTGCTCATAACGTTGTTATATTTATTATCAGCACCGAACAACATGAGCTATTACAAACACGGAAATATCGGAGCCCTTTCAACAAAGTACGCGTCATCTAAACACTTAAGGTATACGACAAGCTTTTTGCACAATGATCTTTATTTTTATGCTTCATCTCTATAAATGTAAGTCCTACCTCATTTGGTTTGTCACGCCCAAGACCAGCACTAGATGGGTGATCAAGCTGACAGTCCTGCCCTAGGCCTGTAAGGAGGGGATGAACTTCGACACATCTAACATGNNTCTATACCCTGACAACTATCCCATAGCTTATACAAGCAAGTGATGTAACAACTTCTGCAGCTATGAACATATAATAATACCTTTACATAGTTTTCCATTTTCATTATTTAAATACTGTACATTGATTTTATTGTGAACCTATTGTAAGTCTATTTTAACCTAAGGTTATATTTATTTTGATGTCAAATGACAGATAACGCTAATATTATATTACATCAAGCACTATAAATTGCTCTACGCAATGTTTCCTTCTCACAACATGGTCCCCGTGCAATGTAATCCATATGATCACAGTACCTCTAGAGTATATTGTAAACTTTCATTACCTTACTAAATACACAAACATGTATGTAACTTCCCAACCACAAATTATGTAATACACAGACATCAACAATTCTGTGCGAGTGTATTATATATTTATTATATATTGAATATGTATATATATTATATATACAGGGTGTCCCAAAAGTCTGGCCCCATAGGCAAATAAAGGAATACCACTTGGATTATTTTAATATAGTTTATGAATTATCACTTAGTTTATACAAAAACTCTAGTGGTTTTCTTTTATACTTATGACCAAAATAAGTATATTTTGGCCTATGGGAACCAAAATTTTGGGACACCCTGGTATATTTATATACCTGTATACACACACGGCCGAGAGGATAGCATTCGGAGATCATTATCCTAAAGCCCCGGGTTTGATTCCAAGCCGAGGCAGAGGCAATATTTATAGTTAAAAATCACGAATAGTTCACAAAAACGAGATAAATGTGAGAAGGAAAGAATTAAGGGGTCCGTTATAGAAACAAGCCCTTACCAACAAGAAATGTTAAATTTTTACCCAATTTTCAGCCGTTAAAAACCATCACCTGGAACACACGCGGGGCAAATTGTAAGATTTACACAATCACGCTAGGCT
>8738 ENA|GBEV01008739|GBEV01008739.1 TSA: Procambarus clarkii Pc_8765 transcribed RNA sequence.
ACGTGTGAGCCTCCAGTCACAAGGTCGCAGCAGCAGCGGTGGACATCGACGACATGAAGACACTGACTGCTGTGGCTGCTGTGCTGACCGTGGCGTCAGCACGCGCGGGCTACCATCACGCAGATCAAAGATCCGTTGGCAGTGGCGGATGGTGCTCCACCCCGGGGGACTCCTGTGTGCCGCTGACCAGCTGTCCGGCCCTGCTCGCCCTCACTAAGGTTGCCACCAAGAAAGATCTTCAAAAGCTTCGGTTGGCTCAATGCAGCAGTTACTCGTCTCATGTCATGGTATGTTGCAACCCTTCAGCGCCACCTGCTACTACTACCACACCTCCAACCACCACCACGAAACGCCCTATGCAGCCCACTAAGCCCGCCCCAGCCCCGGGACCCGGAGGAGGAGAGGCCCTTCTGCCAGCTACCTGCGGCCAACCTATCGCCACAGAGGGAGTTCGAATCTACTTCGGGGAAAACGCTCACCTAGGCGCCTTCCCTTGGATGGCCTTGCTTGGATACCGATCTAGTACTGGGGACCTGGGCTGGTTGTGTGGAGGAGTCCTCATCACTAGCCAATACGTCCTAACGGCCGGACACTGTGTTAGTCCGCAGTTCACCTCCAACAGGACTTTGGTGACCATCCGCATTGGCGAACATGACCTGACCAAGGAGCCGGACTGTGAGGTCAGGTGTGCCCCGCCCACGCAGAACCTGGCGCCGGGTGCCATCATCGTCCACCCGACCTTCAACAAGCGGGGCGCCGTCAGCGATGACATTGCTCTCATCAAACTGGAGAGACATGTTCAGTTTACAGATTATGTTCAACCTATCTGCCTGCCTGCCGCTGGCCAAGCCCCGCCCTCGCAGGCTGTTGTGGCTGGCTGGGGAGAGACCCAGAACGGAAGCCAATCAGACGTGCTGCAGAGGGTGGTGCTGCCGCTAGCCAGCGTGGAGGTGTGTAACCCACACTATAAGAACGCGCTCCTGGCCGAACAGATATGTTTTGGAGGAGCCAGTATGATGGATTCATGCTTCGGGGACTCCGGAGGTCCACTCTTCAGCACCTCAACCAAACCCAACCTTCTGGTTGGCATAGTGTCGTACGGCAGCCCGACATGTGGTGTGGTGGGGGTCCCAGGCGTCTATACCAAGGTCTCCGCCTACAGGAGCTGGATTATCAGCAACCTAACACCATAACCGGCCACCATAGCGAACACCATGGTACATGACATCATATCTGGCCACCATACTGAGCATCACGGTATATGACATCATATCTGGCCACCATACTGAGCATC
>10527 ENA|GBEV01010528|GBEV01010528.1 TSA: Procambarus clarkii Pc_10556 transcribed RNA sequence.
GGGGAAACTCACTACAATGCCGTAGTGACGGTGAAAGAAAAACCCAATATATATGTATAAATGTATTCAAAAGCGAAAATTGAACTTTTAATACACATTTACATATATTGGGTCTTTTTTTAACCATCATTAATTTTAATATTAGCTTTTTAGAAAACCATACCTCGTAAATGACTGGGATTTCGACTTGCTTTTAGAATCAAGTTTCTATTTAGACATGTAATGTACTATAGAAATGTGCGGGTTGGTTCTACTATTTCTTGAACCATTAATGAACTACTTGACATACGTACTAAACTTAATAATCGATAATGATTAAAAGATTCCATCTTAGTGCACTTCTTCGCCGTGAATCTCAGGAGTGGTCCCAGCGAGGTATGATCTTGTTGATTTGATTAGATATGATTCTGATGAGGAATGGTTCAGGTGAGATATAATCAACGTGTGGTATATTCAGGTTCTATTGAGTCCTATTGAGATCCGGTCATAGTGAGGTATCGTTCTCGATATATATCGTCCTGTTGAAGTCCGGTCCTGCCGAACCTTGACAGCAATTGACTTTTTTTTTCTAGAGCGTGACAGTCACTCCTCGCGACCTGAGATTAGTAGCGATCCAGTCTATGTACCTGGATACTCTAGTATACAAGCCCGGAAGTCTTGGTCGCCCACAGCCGATACCTGCTGATACCACTCCAACCGTTACCATACGTCCATCCCTATCAGGCGCCGTCAGCAGGGGGCCTCCGCTATCACCCTGACAAGCGTCCTTTTCGCCGTTCTCGAAGCCAGCACAGAGATGAGTGTCGTAGAGCACGACAGCCTTGCCGGCGTGGCTGGAGTACCAGCTCTGGCAGTCAGTGCGGGACACCACCTGCACCACCACCTTCTGCAGCACGTTGACGTGATGGCCACCGTTCGAAGCCTCGTCCGTCATGCCCCAGCCTGCGACGGTAACGTTGAGGGCGTCAGTGACGCCATCGGTGTTGAGATCAGGGAGGCACAGCGGCTGGACGTATTTACTCCACACGACGTCCTGTCCGAGCTCTAGCAGAGCTATGTCGTGGATGTATCTCTTGGAGAAATCTGCGTGAGAGATGATATCCTTCACTGGCAGGACCTGCCTAAAGCCATTATTGGGGGCATTGAAGTCGTGTTCACCTGCCACAGCCACAACGTATTTGGGAGAGTTCCTATGGACACAGTGGGCGGCGGTGAGGACGAAGCGCTTGTGTATTAGAGCCCCTCCACAGTAGTGAGCGCTCATAGCTCCAGCAACCCTGATGGAGACGAGCCAGGGGAACTCTCCAGGGCTGGCGTCTTGTCCTCCCTTCACTCTGCCGGCTCTTAGCTGTGCCCGCCCGCAGGCCACACCCGACACTGCAACCCCAGGAGATAACGTGAGGCCGGTCTCCACACACCATACTACTCTAGCATCTATAGTCTCCCCACACTAGTGAACTCTATAATTTAGTCTTTTCACATCAGAGAGCTCTAGAATCTAGTATTTCCACACGGGAGGGGACCGGAACCTAATCTCCTCACCTGAGAACACTGGAATCTTGTTTCCCTGCACCAGAGAACACTGAAATTATGTCTCTCTGCACCAGAGAATACTGCAATCTGGTCTCTGTACCAGAGAACTCTATATTCTACATTTCTCATGTCGGAGAGCAGTAGAATCTAGTCTCCCCAACCCAGAGAACCCTGGAATTGGTCTCTCTGCTATAGAAATCCAAAGAATCTAGTTTCTCTTTGCACCAGAAAACACAAGAATCTAATCTTCCCACGCCAGAGAACACTAGAATCCAGACACTCACACTAGATAACTCTAGATTCCAGTCTCGGTGTTTTTTTTTCTTTTCGTTTAAAATAAATAGAAAGTGATTTGCATTTAGTTTACGTTAAAAAACCATACTTGTATGATAATTTTGAAAAAAGGGCTAAAAAAAATAATGAATATCACGTATACAAATCGCTCTTAACATGAAAGTTTCAAGAGATTTGATAATTATTAAAAATGAAAAAAATTCTTTTCTCTCCTGACTTGTGGAGCACAACTATGAAACCGACTTAAAA
>10932 ENA|GBEV01010933|GBEV01010933.1 TSA: Procambarus clarkii Pc_10961 transcribed RNA sequence.
AGATGGTAATAGTTTCGTTGGAAATGAGGAAGTGCTGTGGTTTGAGTGACAGATCTAAGGAATTTAATGACACAAAAATATACAGATTGACAAGACTGGTGACTGGCCAAACCAACATTACCAGAAGCTGTCGCATGAATTGTCATACGAAGCTTCCCGATCACTTCTGACTGGATTTAGCGCACTATGACGACTTGCTACCTGAAGTGACCCCTCAGCCTTGAGATGAGTTTATGAACAGTGCACTCAATTCACTTTACAATGTCCTCGCATAATGAACCACAGTGACCCGTCGCAACTTCACAGTGACCGAAGCCGAACTTTAGTGACCCCGATAAAGGTGTTGTGACCAGTGACTATGTTGGGAAGACCTGGAAAGGATGAGAACCTTGCCGTCAGAAGGCAGCCGGGCGGCGATCAGAGANNNNNGTCCCACCTTCGTAGTGGTGTGGGGGCGGCGGTGGTGCTCTGCTGTCTGCTGGCTTCTCCCACAGTCCACGCCACCATCAACCACCGTTCATACTGCGGGGAGTCGTCCTATAGTCACCGCTACTACATGAGGATCGTTGGAGGAAGGAACGTGGTGGCAGGAGAGTGCCCCTGGCACGTGGCACTGCAGCAGAAAGATCCCTTCAGTGGTCGACGCCTCGGCCAGCACTGTGGTGGCACCCTCATCCACCCCTCCTGGATCCTCACAGCCGCACACTGCATCGTTGACCCGATATTCAAGTTTGCGCTGCCTCCTCCTTTTTGGACAGTCCGAGTGGGAGAGATCAGTCTCTCTGCTGAGACTCTACGACTCTATCCTGTCTCCAGGATCATCACACACAAGCATTTCGATTCCAAAACCTGGGACAACGACATTGCTCTAGTTCAGCTGCGGAAGCCCTTGGATCTGGAGGAACATGCTGGCCTGGTGAACACTATTTGTCTGCCTTCCAGAAACATGTCTTTCGTCGGCCTCCAGTGTTCTGTTACGGGCTGGGGCAGGACCAAGAAGCATGGGAGTCACTCAGACCTGCTTCAGACAATTCGGGTGCCCATCATGGCTAACAAAAAGTGTCAACGAGCTTACAGAAAGATCAGTCCTGTAAGCAGCAGCATGATTTGTGCTGGCTGGGAGGACGGAGGCATGGGACCATGTGTGGGTGACAGCGGTGGGCCTCTACAGTGTCGGACAAAAGGTGGACCATGGATCCAGGCTGGTATTACTTCCTGGGGGGTAGGGTGTGCCGAGCCTTCGTATCCAGGTGTCTACATCAGGGTCACAGACTACCTCGACTGGATCTACAAGCACCTTGAGAAGAGCTCTTGACTGCATTGAAGAAATTCACTTTACAATTAAAGCAGGTATAAATGTACTGTACAGTAATTTGTATATTTTTAGTTATATGCTGTGAGAAAAAGATTAAAGTATCGTAGTAGCAAATTTTGTAATATTGTATTATAGAATAACTGACCTGTAAGATAAGATTGCTGAAGTAGATTTTGAAGCAGAGCAGTGTTCATTTTTTTTTCAACTATCCTCTTTAGAGTTCTTGCACTTACAGAAAGTAATTGTTCTTAGTAAATACTTTCTTTATCTCAATTCTGTTTGCATGAAGACACGTCAAATTTAGTAGTTCTCGAGTAGCTGTTTAGATACCAACTTAAAAATAAGAAAAATGTGTACTGTATCTAGAACAGCAGAAAGTAATATTATGGAGTCATTACCTAGAGGTACGTATAAGATCTTATTTAACTGAAGTAGCAATGAGAATCATTTTGCCAAATATGGGTCATCTTGGAAGAATAAGTCCGAAAAGAAGGCACCCAAGCCAGGGAGACTATGTAGCGCCACCAGTGTCACTGGATCTTGGAAGAATAGGGATAGTTATAAATGTCAAATTGAATTATTTATATAAACAGGAGTATAATACTGTATGAGTAGATGGAATTATGAGAACGCCTTTTCATGTGGCGTTAAGTGCTGATTTCAGCATTGTAAGCCCTATTGACTTATTTTCTTGGTTACTCAGATCACTGAATGTTAGTCATTAACTGGATCAGAATACTGTATTGCCTTGTTGGCTACTATTATTCCAACTGTTGATATACCTATATATTTTGTTTTATATCAACTGTGTAATAACATTGAATAAGTGTACCACAGATTATAAGTGTACCTTAAGTGACCGTGAGTAAGACTGTAATAGTGATGAAAGCAATAATTTAATGATTTAGGACTTTTTTTTTAAGCTTTTATTATATTTAAAACTTACGAATGTGGCTTGACATTGATTGGAACTTCAGAGCAACAGACTGTCTTCTAATCCCAGTATTGTATACAGTGCTCTATTTTAGGGTTGATAGAAAATATTTTATTATTTTCATTGTTTTTATAATTAAAAAATGAGCAGACTGCAGTTTTTGTAAATAGTCTAGAAATGTATGTAACTAGAAAATTGAAGATAAATTTATTATCAACCCACCATTACATTAGTGGTCAAGCCTGTTATTTTTTGTATTAATATTCTCAAGAAGATTTACAGTGGAACTTTAAGACATCCATGTTGTAGCAACAGACATTTCTGCTTCAATAATACTAATCTTGAGGACAACAACAAATAACTGATGTCTTTACACAAACTATGCACGATAAAATTATGAATATAATTTTATGACTAAGAGTAATAATTCTTTTATACGAATTAATAATTTATTAGTATTTATAAGAGAAATAATACAAGATTAATAGTTGTAAATCTTTGAATTAAAATGTATATAGAAAGATAATTACTCAATATTTACTAGCTCAATATTTCAACCTTTACTAGGTTGCTTTTTATACGTGTTGCTTTCAAGCAATATTTAAAAAATGAAAGACAAAACTGATTAGGTTTTTGTTTAATTATAAAATGTTTAACTCAAATGACCTATTAAGCAGGACTCGTAGTGCCACATTTATAATGTACTGAATAATTGCTTTGAAAATGAGTATGTATTAAGGATGTTTTGAACATAATAGATTTCAGAATACAAGTGTATAATTGTGTGCTATTTTTGTAAGTAAAGTCAGTACTACTGTACATTAAAATAGAACACAAATTAATGTACTTTACAAATACTGTATTTAATGAAGTGTATAAATATTAGAATTTTAGCACAACTGTTGCAATGGCAATATTAGTTATTTTAAGGTAATTAAAACTAGAAATTCATTTTTGTTTGGCTAATTACCATTATTCTTCATAGGGTACTTAACTTTATATACAAAAATATTTCAATCTTATAAAATTTAAAGCGAAATTAACGTTTTATTTTGGTAGGTTGAGCACGCGCAATATTCTTTGTATAATATTAGTTAAAGATTACCAACTGAAATAAATGCCCAACCCATATGGCTTGTAATAGTTGATTAAACATCGAAGTAAAACTGTAAAAATTAAGTAAAATAGGATCGAACTCGCATCTCTAGCATTGCCCGAGGCAATACTCTCCTAACATCACTCTGCAAAAATAACAAATGTTGTACTAAATATACCTGAGGTTTGAAAATCGCCTACCTGCTACCCACAATCAAATTTTTACATACTACCAGCTGATAATTGAGTGGGGGTAGTCAGTTTCTTCATCTCCTTATCCTGTCATTATAAAATGAATTGTCAAGATACAATGTTATAATATTGCTACTACCACCATAAATGGGATTTTGGGTACAAGCTACATGCTTCCATACACCAGGTATATTTAGTATAACAACTAGTAACTTTCAATATAAGATATTTATATAAGATATACCACTCGCCTACTGGCGAGCTATGTATAGGATGTCAGGGATTAGAGTTCTATCCCATCAAATTGCATCAATATTTTTATCTGTATGGATAAAAATATGTATGCATGCTCTCCAAATTACCCACTTGATTTTAACCTATTTTCAAAGTAAAATTATTAATATTTTATTATATTCAATACCAAAACAATTGAAGCACATACTACTGCATCAAACTCTGCG
>11128 ENA|GBEV01011129|GBEV01011129.1 TSA: Procambarus clarkii Pc_11157 transcribed RNA sequence.
ATCTTATTACGATGTACAACAACTGATGGTAACGGTTGAACCTAGGCAATACTGTGCTTGCAGGAAAGCTATTTTTTTCTAAATGTCACAAAAATTAAACAAATATTGTTGCTAACAAAACATTAATGTTCATTTTATGTAGAACCATTGTAAACTGGAAACTGTATTATAGTATACCTTAATATTTACATTCCTTGACTGTTTTTTTTTAATAATAGTAATGAGCATTTTGTTAACTAATAACCCACAATGTATTTAAAATCTTACATTATGAATACATATAGTCTTGTGCAAATATATATACGTATAGGCACATCTATGGACCTAGCTCAATATGAGGTGGTATCACAGGGTGAATGAAGAGAAGCTTCAATGTAGCGTTCCTACAATGAAGTTCCTTAAATAGGTTTTAGGTCAGCTACAACAGTCTTATCCTAAAACATCCCCAGTCGATAGATTATCTAATTTGGACTCTCGTTAAATATGAAAAGCTTGAGTATTGTAGATAAATTTAAATAGATTTATCTACAAGTTGTATCCTTTTTTGCTTCTTGTGGTTTTCAGAATAAATAAAATTGATGANNCAGACCACACACTAGAAATTGAAGGAACGACGACGTTTCGGTCCGTCCTGGACCATTCTCAAGTCGATGACTTTCCTGACTGCGTCCTTAGGAAACCATCATTGCTGATTTGTATCTTCTAGTCTAGGTACTGGCCGCCCATGAGATCCAGTCAGACGTGTATGACACTTTGTGGTATATACCCGGTTGTTTGCCCTGAGCACATGAATACCCAGCAGACACAATGCCAGCCAGGTACCAGCGTCCCCCATCCTGTATCATGAGTGGACCTCCTGAGTCTCCTTGACAGGAATCTTTACCTCCTTCACCATACCCAGCACACATCATTTCATCATATATAATGACATTGATGCCTTTTTGCCTATGCCAGTCCTCACAAAGGCGAGAATCCAGGATAGGCACATCTACAACCTGCAAAGTTTTGGGTCGTAGGCGTGATCCAGATTGTAATGCTCCCCATCCGGCAGCCCAGGCATAGCTTCCTAGCCAATCTGCTCCTTTCTCTGGCAGACATATAGGCTGTACATGAGGCTGGTAGTGCACAGGCGCATCCAGTGTGATTACTGCCACGTCAAACCTATCGGCTTGTGGTGTGAACTTGAACTTTGGATGAACCTTTATCTCTGTAGCTCCAAACGTAAGTGGGCCAAGTGGCTCCCGGTCTGAGTTAAGAACATAGTCACCAAGGGTTACCCGAATTTGGTGAGGTCGTGCCCTGGCAACACAATGGCCAGCAGTCACCACATGATACTGATTGATGAGTGATCCTCCACATCGACTGGAGCCAATCCGGATGTATGCCTGCCACGGGAAGGAACCGAAACCAGCCTCGGTACCACCAACAATCCTACGCTGGGCAGACAGGCGGCTACTTGTACTAAGACCACAGCCATGATCATTACGGATAGGGCCATAATCTACTGGAATAAGACCCACACTGTCATCTCTGAATGACTCCGGACCACGTTGTCCTCTCTGGTTGGGTCGGTTGCAGCATGCGAAGAGGAATCCACCACAGCCTCCGTCAATCAAGCCTCCACCCATCCAGCAGAGGAGGAAAAATTCACAGGATCCTGCATAGCACAGAGATGGGTCGCCCAAGAAGAGTCGCTTGGTGGCATGTGTGATGCTTGATCCGAGACTTCTTTGAGGTGTAGTGCGTATATTCCGGTCTAGTGGCAGCGCTAAGGGTCTATCATTAGGCCCTCCAGGGCCTTGCAGATCTCCTCCAAGCATCAGCTCCTGCTCTAGCTCTGCCACCCCAGCTCCTGCCAAGCCCAAACGCTCTGCTATTTGAGTTGCTTGAAGAGCATCCAAGCTGAACCTAGTTAAGATACTGTTGAACTCTTCTTGTGTGAGAGTGGCCGATTCTTTGTCAACGGATCTCTTGAGCATTGGGGAGGCACCATCGCCAGCCGTCGAGTTGGGGTGAGGCACTTGAGTTGCAGTTGTGGTGATGGTGACTGCGTTAGTTGGGGTTGCAGAGACCTTCCCCTCCCCGTCGAGTATGGGGAGGGAAGGTTCGACTTGGGAGGTAGCAAGTGGAGGTACAGACGAACGGATGACATAATCAGAAGAAGAAGGACTCAAGACCTGACTCTCTCTAGTTACGAGGCGATCAGTCTTTGATAGGACTAGTACTTGGCTTGTTATGGAATGATTAATACTGTTTGTGATAGGGTTTAGATCCGGTGATGACGATAGACTAGGAATATGACGGAGGTGCGTGATTGATGCAGACTGCAAGTCCTGTGTAGGGTTAAGATCCAATTCCGCAGCTTGGTGTGAATCATAATGGGTCAGGATCACCGGAGTTGTGCTTGGTGACTGATCAATAACTTTAGTTGGCTTCGCCTGACTACCCCTATAGGGCGTTTTGCTCATCTCGTCCAGCGAGAGGTGCGTAGGAACGGGACTCGAGTCAGAATAGCGAGTCGCATCATGACTGGACAGAAGGATTAGATCTTCACTAAGAGATGGAAGCAAATGGTGGGTGGAAGAGTGACTTAGTGAGGTATGGTGAAGATCCTGCCCCAGCACTGAAGACGTCCACACAAGTATGGCGACCACCACGCTCTCCAACATGGCCGCAACCCGGCCCGTCATGCTACGAAGTTGGTGCCGGTAGCCGCATTGACGAGTAACGAGGCTGGGAACTGGTATCCACCACCCTGACGAGTTAACTGGCCACTGTAGCAGTTAGGTCATCAGCCTCCACACCGCTGCATTATCTGCCCTCACACACACTCACCACCACACACACAAACATAAACAAACACGTGCCTCCGGGGGACAGCAGCGCGGGCTGTGTGTCTGTCACTGGCAGGGGAAAGTAGTTCTCCAGAGTGCCAAAGGAACCTGGCAGCGAGTTGATTAATAGAGGAAAGGAGAACAGTGTAAGATAGACAGAGATCTCCCCCGTCTAGAGGAGATAGGTAGAGAGAGTGAGTGAGAGAGAGAAGCGGAGAGACTCGGCACTGCCCGTCACGACACTGAGATTAGAGAGTTACAGAGTCTCCGTGGGGTGCTCTATGTCACCATCACACGAGCAACTGAATACCACAACCCTCCTGAACCACCAGTCAGTCAGTACTGGGGAGACGGCACCCGCTCAGCTCCCCCCCCCCACCCC
>12830 ENA|GBEV01012831|GBEV01012831.1 TSA: Procambarus clarkii Pc_12860 transcribed RNA sequence.
TTTTTTATTTATATACTCGTAAGAGCCATTTATTATACACAGTGATACATTTATTGCATAATTTATGCTTACACACTTCTTCATTAAAATGAAGTTCTTACAAGACAGTGACACAGCGTGAAGGGAACAGCGCGCCGACAGCTTAGTGATGTTTTACTTCCAGGTTGTGTTGAGCGGTTATGGTGCTGATGTGATGGCGTGGAGCCATGTCAGGTAAGTGACCACGTCGACGTAGACCCCGGGGATGCCGTTCAGGGCACAGCTCACTCCCCACGACACCAGACCAGCAAGGTAGAACCTGCCCTCGGGACCCGGGCACACTAGGGGCCCGCCTCCATCACCCTTGCAGGTGTCGCGACCTTCCTCGCCGCCAGCACACAGCATGCCCTGGTGGAGGGTGAAGCTGGGTCCCAGGCGAGTGTGTCTCAGGGCCTCCTGGCACTGGTGGTAATCAACCACGGGCAACTCCACCTCCTGCAGCACGCTCTGGTACCTGCCGGTACCGCCGAAGGCGTCCTTCCCCCAGCCGGTAGAGTAGCAGCGCTGACCCACGAAGCTGCTGTAGGCGTCTGGCAGACACACGGGCGAGATGTGCGGGTTGGATGGAAAGTCAACGTAGCCTTGCATCCTGATGACTGCGATGTCATTGCGAAGATTACCTGCGTAGTACTCTGGGTGGACGACCACATACTCGGCCTTTAATTCCACGTGACTATAGAACTCGATAGGTCCACTGACGTCCCACTCGCCCAGTCGGAGCTTCAGGTATTGCGGGTTGAGTCCGTCAATGCAGTGGGCGGCGGTGAGGACGTGTCGCTCGTCGATCAGAGCTCCGCCACACACGTACTCATCGTCATGCTTGAGAATAGCCACGTGCCAGGGATATTCCCCGAACTCTGTGTCGCCCTTCACGTAATGTGGCGTCTTGACGCGTGCTAGGACACCTCTGGAGTCGCTGCGGCCACACGTGTACTTGGGTGGTGGGGGAGGAAGTTGTGGGTTGCGACAACAGACGTAGGCTGCACCACAGCCTACCTGACCCGGAAAGTATGACAATGTCCTGCCTTGAACGTCGAAGGTGGCGTTTTGTGGTGCATCAATGTGGTCAAGAGTGTCCCTCCTGAAGCGAGTTTCATTGTGCGAGTCAGTAAGCGATAAATCTTTTCCCTGACGAGCAGAGCTCTGGTTGGTGACATCTTCGGGAGCCACTGTGCTCGTTACACCATCTTCGACATCTGTCGCATTTGACAGAATATCTGAGCCTTGGTTACGGGCATCAATGAGGTCCCTGATATCTCCGGGACTGTTTCGACCCACGACATCGTACGACTGGCAGTACGAGGCGTGCACACACTGACACTCCTCGCGGTAAGCGGAAATCTCAGGCCGGTAGAGCGTATTTTGATCGAGAAAAGAGGACTGGAATTCACCAGGGTTTACTGAACCAGAAATAACATTAGGACGTCCTGCGCCGATTTGGTGAATGTGAGTGTGAGAGTGATGATGTTCGACCACAGCTTGTTGTGGTGACTGGCGGTGGGGAGTATGGTGTCCCGGAACAAGTTGTGGAGGCACCATGAAGGGACGAACCCCAGAGAATGATCCCGGGACTGGGAAAGGTCCTGCCACTGGAACACTGGAGTAAGTGCTGACGGGAATAATGTTGGGGCCAAGATGGGGAGCCTTCTTGTTACAATCAACACCGATCCCGATGGAGCAAAGCTTGTGACCGAGTCCCAGGAACCTTGGTTGACGGTCCTCCTCAGTTGTCTCCTGGCTAGGGACACTCTGCTGAGAGTGAGGCTCAAGAGGGAGTGACTGGGGCACCTTGACGGTGTCGGGAAGGGTTCGACCAGACGCTGAAGTGCCCGAGGAGGTGTCAGCCCCCCAGGACCAGTCGTCAGCGGCCAGAGCTGCCGTCGTCGCCAGCAGCAGACACGCCGCCACGCTCCCACTGATCTTTATCATCCTTGTGAGTGATTGCTGGCTTATATCACTCAATGCCTGAAAGTTAATGTGTCAAGAAGTGATTTATAAATCAGTCATTGGTAAACAGAGATTAATCGTTGAGGCGTGTGCACTCGTTCGTGGCTGGAGTGTGACTGGTCC
>12986 ENA|GBEV01012987|GBEV01012987.1 TSA: Procambarus clarkii Pc_13016 transcribed RNA sequence.
CTCCACCACTACACTCTCCACCACCTCAGCACTAGACATAACGACGGAGGTGTCAACGACGACGGTGCTTAGTGCAGACAGCCGACAAGACAAGACAGACGAGACGCCCACCGCCGCCACGACAGAGCCCACTACCACCCTGCCGCCGCCCACTGGATTACAACTTCTGTCGCAGGCCACCTGTGGGATCAGCGAAGTCAGTGTTCTGAGGATAGTAGGAGGAACACCTCCCCCGAAGGGTTTGTACCCGTGGCTGGCCGCCCTGGGGTACGCCGACGGTCAGGGTAAGATCGAGTTCCTGTGCGGCGCGGCGCTGCTCACCCACCAACACGTCGTCACGGCTGCCCATTGTGTCCGGAACCGAAATGATCTGAAGGTTGTGAGGCTGGGGGAGCACGACCTGAGCAAAGAGAACGAGACAGTTCACGAGGACTTCGGTATCCAGACGAAGACCTTCCACGCGAACTTCAACCCTGTGTCATATGCCAATGACATCGCTATTATCAAGCTCGACAAACCTGTCACTTTCAGGAAAGGCATCAAGGCGGTGTGTCTTCCGCTCCCTGGCAGGTTCCACAACAACTCCCTGGTTGGGATCCCCGGCATCGTCGCTGGCTGGGGCGCTGTCTCCTTCAATAATGTGTCGTCGCCTGAGCTGCTTCACGTCATGCTCCCGGTAATCTCACAAGAGGAGTGTGCTCTCAAGTACACCCGCTTCAGGCAGGTCCGCATCGACAACTCCGTTCTGTGTGCAGGAGTTGGAGGCAAGGATGCCTGCCAGGGCGACTCTGGGGGTCCTATGGTAATGCACTATGGAAGTCAGACCTTCCTGACTGGCATCGTCTCATTTGGGTTTCGGTGCGCGGAGCCTAACTTCCCCGGCGTCTACACCAAGGTGTCCTCGTACCTGGACTGGATCCTGACCATGCTCAACTAGCAGCATAAAGGGCTTGTCCATCGCCAGGAACTTTCACTACTCAACTAGTTGTACAGAGGCTTGTTTAGAACTTGTGCAGCGTCTGGAAAGCCTTACACTACTAAAT
>14366 ENA|GBEV01014367|GBEV01014367.1 TSA: Procambarus clarkii Pc_14398 transcribed RNA sequence.
ATAAACAATGCCGCCAAAAATTGAGAAAATATTTACAGGTTCGTGAGTGTTTGCGTGGATGCTTCGTGAATCTGGCTCCATAACAAGGCCGGCTCCCACGAATGAAGGACAGAGGAGTGTGTAACGCTTAACGTCATGTTCTTGTTCATCTTCTACGTTATCTACCTGCTGGTAGCTCACCCGTTCATCAGGTGTTATATTCAGCCTTCTTGCCTGGCTATCCCGCAGAAGTGCTGGTACAAAAGTAACCAGTATGACTGCGGACTATCGGTTTCCTGTGTGTTCCAGGGCTCTAAACCCATCGATTTGTGCTCCGGGGGCATGATATGGTCATGCTGTGTGCCCCGAAACAAGGTAGATGCGGTCGACGACAATCTTGGAGCCATCGGTAATGACGTCAGGTGCGGGGAGACGTACACGCGTACCAACAGGATCGTGGGAGGCAGCGACGCGGCCTTCGGGACCCACCCGTGGCAGGTGGCCATCATCAAGGAGTCCTTCCTCAGCAAGCGTATAGCGTGTGGAGGAGCTCTGCTCAACGAGTTCTGGGTCATCACGGCCGCTCACTGCGTCTACTCGACGCCGATCAGTAACATGAAGGTTCGTCTGGGGGAATGGAATGTGAGGCAACAGAGCGAGAAGTTGCCTCACGAGGACTTCGATGTCGCCAAAAAGGAAGTACATCCGCAGTACCAGGCGGCCGATTTCCAGAACGACGTAGCGTTGGTGAAAGTCACCCGGAAGATCGTCTACAAGGAGCATATCATTCCTGTGTGTCTACCGACGCAAGGTTCCTCTTACATTGGGGAGTATGGTACGGTCACAGGATGGGGGCGTCTCTCTCATGGTGTGTCGTCGACGCCAGAGGTGCTGCAGGAGGTGGACGTGGAGGTCCTGAGGAACGATGTGTGTCAGTCGTGGTTCAAAGCTGCCGGCAGGAGGGAGACCATCTACGACGTGTTCCTCTGTGCTGGCTACAAAGACGGTGGCAAGGACAGCTGTCAGG
>15028 ENA|GBEV01015029|GBEV01015029.1 TSA: Procambarus clarkii Pc_15061 transcribed RNA sequence.
TGAAAGAATACAAATATATTATGCAGCAAGTGAAAATAAATAAGATTGTCAATGATGATGTGATAGCAATGCTTATATTGTTTTTAAGTTATAGATTAAACATACAAGAACAGCAACATGACCAATTACTCTTAGAAGTAGTTCTACTATTATTACAATAATAATAGTTACATTGGAGAACCACTGTACAAATTAACTAGCTTCATAAATTAAATTCACTGACATTAGAAGACTGGATCAAGCATCGTATTGTAATTTGCTTCACGTAGCAGTTTAGATTTACCGTAAAACATCTTGGTAGGCTTCATAGCTAACATTTGTACATTAATAATTGCCTTTACATTTGCTCATATTATGCAAATCACACCTGCATTACACATTCAAGGACTAACGCTGTGATGTTCAGTAGGAGGTCTACACTGGTATCGGACAACTCCGATAAACGAAGTTTATCGGAGTTGTAGTTTACCGGTCATTATTAAATTGTTTCCCACTTACAAAGCAAAAGTGACATCAAAACCCGGGCAGAATAATAGGCCTACACTGCTATCAAAAGGCTCCACTAGCTAAACACTCAGAAGGCCTCCAACATCGTCAGTTTATCCAACAACTCTGATTTGTTTACATTGTCGGAACTATACAACAGCCTACAACTAGGAAGTCAGTTCGCGGCTCCCAACTCAGTTTGGAGTGATCCCACAGTGTGTAAGTTGCCTTAAGTTCCAGACAGAATAACGCTCAGATTCCGTTAAGTTTCGTACAAGCTATAAAAGTTCCTAATAATTACATACAGGATGACGCTGATATTCCTTAAGTTTTCGTACAACAAGAATTGATGTTTCTGAAAGTTCCGAGAATTGATTCAAGGTAAGAGTTAAAGTTCCTTAAAATTCAGTTCATATAAGAGTTGAGGTTTCTTAAAGTTCGGTCCATACAAGAATTAAATCTCCTTAAAATTCAGTCCAGAATGGAGTTGAGGGTAATTAACATCACTGATATTCCTTAGAATTATGCACACAGAGAATAGCATTCTGTTCACAACCGAGGCTTCCGGGATCGATTTCCGGCGAGGACGAGGCAGTTGGTTACATTTCTTTGCATCTGATGTCGCTGTTCACCTAGCAGTAAATAGTTACACGCAACTGTTGTGGAAGGTGTCCTGGGAAAGTCAGTTCCTGGCCAAGGAGGACCTCGATAAGCATAATAGACTTCATGTCTCCAACAACAGGAACCCTTATACTATAAAGCTAAACGATCCTTCTCAAACCAGACACAATTAGTAAACAATTATGAATACGTAATTATGCTGTCGCAATGTAATCCATAGTTATCAGACTGTTCTTGCTAGGCTTGAACTATATTTTGAAATATAGTTACCTTAAATTTAAACCAAGTTTAGTTAAATAATTATAAACATATTACTGTAATCCCGTTAATTGAGATCACATTGCAGTATCTGTACATTATCAAATCTGCAAATCAACCTGCATATCAAATCTGCATCTGTACATTGCAGTAAATTTCTCAGTCCAAAATTCCTGACATGTCTCAACCTAGTCCAAAGAATTCCCAACACATTCCTACAATCCTAGCAGCGGACGTAAAATCAATAATCTAAACACAATTAATGGCAACTGCTTGTGTCTTATGACATGAAAATATTCTGAAATTGGGAGCACAAACTGGTCCATAAGGAAAATCTTTGATCGTCTATTACATGTTGATACACAGTATGCTCTTGAAGGCGTGAAAATATATGTAAGAGGGCTCGGAGGATCAGCACAAGTTTCTTACAAAATATACTTTAAGGCCCAAAAGTTATGAAAATAAAAATGCTTCAGAGCATTAACTGAAATATTATGTTCTTACATACAAACATTCATACTCACTCACTTACAACAAAATCTTGACACTAAAATGTATTGAAATTGATCTTTGTTTGAGGGTAAATCAGTTCAATAAATGTATAATAATTAGCATAATAATTAGGTGATTAGTCGACACAAGAGTGTATATACATAATATGTGTGAGGCTCTTTGTCCTAAAAACCATCATCTATGAAAGATGTAGGGGTTCCATGTAGAAACAAAGGATTCAAGTCAATTGAAACACCATTCACAGGAATTAAAGAGCTCCACACCAATAGAACCAGTGTTTATATCCATCTCAGGGTTCCACACGCGTTCAGAACTTTTATCCCCAAATTCAGAGTGGTTTACCAAACTTGGAAATGACTTTACTGAGGTTGCAAGCCTTAGGATGTATTGTCACTGATCGAGGACATGAAGTGTGATAAACTTCATGTACACTCCAGGATAACCGAGCTCAGATTATGTTGTTTCTGATCCAGGGCATGAAGTGGGAGATTCTTGTGTACACTCCAGGATAGCCAGGTTCCGCGCATCTGTTGCCGAAAGATACGAGTCCGATTTGAATCCAGCGTCCTTCAGTATACAGCTGCAGAGGTCCTCCACTGTCGCCCTGGCAAGCATCGCGGCCGCCCTCGACGAAGCCGGCACACAGGAAGATCTCAGTGATGGGCTGGAAGTAGGCGTCGTCACAGTCACTGTTCCGCCATATTGGCAGCTTGGCCTCTCTCAGCGTCGCTGTCTCGTGGCCTCCGTAATGGGTGGATCCCCAGCCGATGACTGAAGGAGTCTGCCCCACCATGTGATCGAGGGGCTGCCGGGAGAACTCCTCTGACGGGAGACACACAGGTATTATGTACTCGGTGAAGTCTACGGGTCGCTCAAGACGGATCAGCGCCACGTCGTTGTAGAACCCGTGGGACTTGAAATCCGGATGGGGCCGGATCTCTGCCACTCTGTATGTCTGAGGGTTTGAGATGAAGTCGTCACTCTGGCTGAAGATGTTGTGGTCACCAAGACGGACTGTAAACTGCTGAGCGTTGAACGTCTTGCCCCTGGAGTCCTTGGTACAATGGGCAGCAGTGAGGACGTACTGACGGGAGACGAGGGAACCACCGCACCAGAACTCCGTCTTCTTGGGCCCGTGGAGCCAGATGGCGGCCATCCAGGGCCACTGGCCCCGTCTCGACTCCTCCCCACCAACTACCCTGAAGGTCGGGATCTTGGGCGAGCCGCACTGGAAGGTTGTCGGGTCTGGTGTGGGGGCCTGGGTTCCTGGCTCCACGGGTCGGGGCCTCGTGGTAGTCGCCGCGATGGGCGGTGGGCGATGGGTGGTGTGTGCTATAGGAGGTATGGTTGGCTTAGACGACGAGCTCTCTGGTCGCTGGCTGCTCGCTACATCATCTAAAACAGAAGCAGGACAGCAGACGCCGGGAACGAAGAGGCTCTTGAAGCAGACAGACTTGCGGAGGTTGGTAAGGTCAAGGATGAGGTCAGGACAGTCGCTGAGGTCCTTGCAGTACCCCTCTTCACCCGCTGGCGTGGTGCACCCCCTCGCCGTGTCCACTTTCTCCTCCGTGTCAGACCCCGGAAGGTCGATTACAATACGACCATCGCCGAAGGAGANNNNNNAACAACTGCCGTTTTCCTCTGGCAGGATCTGCTTCAGCGTCTGCGCCGGGATCTGGAGCAGCCTCTGGAAGTGCCCACACGCCCACACACGCCCACACCAGCACCACGCCCGCCAACACCACCACCCCGGCGTCGTCCGGGGTTCTGTGCGAGGAGGCCCGGATCCGCTGCGCCCTGCGGCGAGGCTGCGGCATGGCCCTGCAGAACTATATGTTAGGCTGCGCAGACTTGATGAGTGGCCGCATCGCTCACTGTGATGAGTACTGCAGGAACTCACTCATCGCTCTCACCTCTACAGAGGAAGGACACGACCTTATGGATTGCTGGTGTAGTGACGATTACTGCCGGGAGACCAAGGGTCGGGTGGAGGTGTGTAGGACGGAGGTCATGGCGGCCAACGCTGACGCCACTGTCGTATCCTGCAGCGTCGCCCACTGGATCTGCTCGGCGGACACTCTCTGCTCCACCGCCATCAGCTACTACGATCGCTTCTGCCGAAGGATGTTCGTTGGGAAAGGGTGCAGCCTGAGATGTAACAACAGCATCTCCATCCTGCAGCGGCAGAAGGCGGCTGCCAAGCTGGAGACGTGTGTATGCGACGGTACAGAGACCTTCGACTGTGCCGGCATCAAGAAGAACATGGCGCGACTCTGCTTCCACCAGTTCGATGAAGAGGAGCTGCAGAGAGAGGAGGAGGAGACGAACCAGGTGGATACCACTTCCGTCTCCAAGGCGAGACTGAACTCCGCGTCGGGTCCTGGAGGTGGCCATGCCGTCGCCTGGGTCACCACGGCTCTGTACGTCCTCATCTCCGCTGTTGTTCGGTGGATGACAGTTGTACATTAGGTAATATTAGCGTGTACATTAGCAAGAGTTTAACCTACCCAAAGGGAGACCAGAACTTCCAGGTCCAGTTCCAGAACTGGACCTGGAAGTCCAACTCTGGTCCAGCGCCCTCCACTCGGCCGGTGGACGCCTGTAGGGACGACGTCCTCTCAGTACAACTTCTGGAGGAGGAAGGAACCTTACTCCTGCGTCCCTTCGTCAGAGAGGAGTTCTCCAGCAATGTCAGGAGATGGATTATCTCCGTCGTCTGTGTCTTGTTATTCACGTGTGGGTGATATAGGGGTTTCGACTGTGAATGTTAGTGGCGGAATGACTGTTTCGACTGTGATTGTTAGTGGCGGAATGACTGTTTCGACTGTGAATGTTAGTGGCTGCATAACTGTTCCAACTGTGAATGTTAAGACACGAGTGAATGTTATCTACGTAGTGACGACCAGAGTGCCCTTCCACATAAGAGCTACTATCCCAACCCCTACTTCTGTAATGTCCTTATATTTCAAAGTCTGACTACTTCCATACTTGCTGGACCATAGCTGTGTGTCCCGTTGCTGTTCAAAGGTTGAAATACCCGAAGCCACTGTATCCTTTCATATCTTATGCCCCCCCCCCAAAGACTTAACGCGGTACAGACTTCGCGGGACAGTTAACAAGGCAGTTTACCAACATCCCTCCTAAGAATGCTTCAGAGAATGACACGACGTCGCTACAACGTCGCTACGACGTTCCAGCGAGGTTTAACGCGTATAATAATTGTAACAACCAATTAAGCAACTTGTAACAACGTTCTAATACGTTATAAAAACGTTATTACTAGTTACAATAAGGGGGAATTATAGGGACCATTAGGTTGTTTGTGTTTGCACGGTGGAAACTTCCGGATTATATCCATCCGGTTCGTAGCATGATAATTCCCCTGATGATGAACACTTAGTGAAGCTCACTCTTTAATATGTCCAACCACTTGGGCTGGACGGCAGAGCGACGGTCTCGCCCCACGCAGGTCGGCG
>15396 ENA|GBEV01015397|GBEV01015397.1 TSA: Procambarus clarkii Pc_15430 transcribed RNA sequence.
CACAAACACTCGCTCAGACACAAACACTCGCACAGGCACAAATAATAATGGAATAAATGGAATGCATTGGGCAGTGATGTGGTGGAGGCTAACTCCATACACAGTTTCAAATGTAGATTTGATAAGGGCCCAATAGGCTCCAGAATCTGTACACCAGTTGATTGACTTTTGAGAGGTGGGACCAGAGAGCCAAAGCTCAAGCCCTGCAAGCACATGCTGTGTACTCAGGCACACAACATGAAGAAAGAAATTAAAGGATTGATTTCAAAGTCGAGTTGTAAGGGTGTAGACGGGAGCGGGTCCACAGATAATGGAAGGTAATGGTCAAGTTCCCGCTAGAAAGGCAGGTTAATGTAGCTGTAGTTTGTAAGGAAGGAAAGTTTATGTCGTAATGGCCACCTCAAACAGAAAATCATATATATATCTTTTTAATTTCCCTATTATTCCCAGTCAGCTACGACGAGAGGGTGAAATTGATTTTGATTTAGTCTATGATGAAGGCCATCTCTACGTAGAACATTATATCTTCCTTCCTGTCCCAGGGGGACAGGAACTAGAAGATGGCATTAGTCTTGATCCAGTCGACAAAGAGAGCGACCTCAGTGTAGACTCCAGGTTTCTCCGGCAGGGCGCACCGCTCGCCCCACGACACCACCCCGGCAACGTACCACCGACGACTGCGGAAGTCCTGCACCTGGAAGGGTCCTCCGGAGTCACCCTGACACGAATCCATGCCACCTGTCTTGCTGCCGGCACACATCATGCCAGGCAAGATCTTAGAAGGGTAGGCTGAGCTGCAGTCTTGCTTGGACCAGATGGGCACAACCACCTCCTGTAGCGTCGGGCTCACGGGGCCCCCGTAGTATATCGTTCCCCAACCTGTGACATAGCCATCGCGTCCCTGGTAGGAGGTTTGTGGTGGCGGTAGACACACCGGCCAGATGGTCTCGCTAAAGGTGGCAGGTTTGTCCAGCTTCACCAGGGCAATGTCGTTCTCCTGGGTCTTCGAGTCATACCTTTCGTGCATCCGGAATTCTGTGACGCCGAAGTCGATGGCGTCGCTGGTGACTGTCTGGTCAAATGTGTACTCCCCGAGCCTCACCCGGATGTCCTTGGCTGTGAACGGTTTGAGGCAGTGGGCAGCTGTAAGAATGTGTCTGTCTGTGACAAGAGTGCCCCCGCAGTACTGGGTATTAGTTGAGCTCTTCAGGAGGGCCGCCATCCATGGCCAGTCCTTGGGATCCGCAGGCTTGCCCCCAACGATGCGGTTGAAGAGCGATTTCTTTGTGTTGATACCACATCCGCGAGTTGGCCGAGGTTCTTCGCCTCCAGTTGATGGCTTTGTGGTTGTTGTGGTTGTGGAGGTGGTGGTGGTAGAAGTGGTGGTAGAGGTGGTGGTGGTGGAGGTGGTGGTGCGGGGTGTTGTCTGGATAATGGCCTGGCAGCGGCCGTCGTCGAGCAAGAGGAAGCCACCGACACATTTGCAATGGAAGGCTCCCGGAGTGTTGTCACAGATCTGCTGACACCCGCCGTTGTTGAGGCTACACTTGTCCAAGACCTTACAACTTCGTCCATCCGTCGCTAGTGTCTTGCCGGGGCCGCAGGAGCAGACAGCTCCCTGCTGGGTGCTGGAGCAGGTTTCTTCACAGCCGCCGTTGTTGTTCAGGCAGAGGTCTAACTGGAGGCACTGGCCGTCGCGGCCGACCGTGGACCCGGGGTGACACAAGCACCTCACACCTTCCTCACTCTCCAAGCAGATCTCTGAACACCCTCCGTTGTTGATGGCGCAGGTGTTTCCTCCGTCAAAGCAGGTGCGTTGGTCGGGCTGCAGGTTACCCTGAGCGCACGAGCACGTGAAGGAGCCTAGGGTGTTGCTGCACAGATCACTGCACCCGCCATTGTTGAAGCGACACTCGTCGAGGTCTGAGCAGGTCTGGCGGTCGGGGTTGAGGAAGTAGCCCGGGTCGCAGAAGCAGCGGATGCCCCGGCGGGTGTGACGGCACACTTGCTCACACCCACCATTGTCCAGGCGACAACCTCCGCCCGCTCCTGCTGCTGCTGCGTTTTGTCCAAATGATATACCGATACCATTCTGGCCGCTCGTTACTGTGACGGGTAACCCGCCGATGTTCAGATTGCCCACCTCGCTGTTTCCCGGCCTGCTGGACTGGCCGTTAGGGCTAGGATTGTGCGGGGGTCTGATGAAGGTGTTGATGAAGGAGCCGATGGCGGAGGCGATGGGGTTGTTGTCTTGTCTCTGGCGCCTGTTGCCGCCATTGTCCAACACCGGGATGCTGAAGCTGATGCCATCCTGCCTCTTGGAGCGACCTTCAGCAGGACGTTGAGAGTAGGCTTCCAGGACGAATCCCAGCAAAACCGTCCCTAGAAGCCACCAGTCCCATTTCCCTAGCATCGCCAGGGTTCCAAGGGACCTATCCGGATAACAAGCAATCCTTCCTGGGCGAGTCTGTGCCCAAAATTCTTCGGCAACACTGTTCAGTGACTTAATGCTGCTGCGCTTAGCTCGTCAGGGCTAAGGGTTTGTT
>18021 ENA|GBEV01018022|GBEV01018022.1 TSA: Procambarus clarkii Pc_18057 transcribed RNA sequence.
CCGCTCACCAAAAGGTAAACACGAGACGTGTGCTCCAGGTGTACCAGCGGACTTCTCGGTGTATATACACACTGAGAGTTTACTCCTGGCTTTAGTTCCGGGTTAAAGTATACTTGCTGGTTGAAGAGGAAGTTGTGGTGGTGGCTTTAATAACCTTCCCCCACGGTCGAGAGATCATACTTATATTACACATTACACTAAACAGCAATATGATATGGTTGGGAAGAACTGGTGGTGGAGTACTGGTCCTGCTGCTGCTCCTGGGCCCGCCTCCAGTGTTACCTCACCGCAGCGAGAGGCAAGNNAGTGTTTCCAACATCGCGTCCCAGATGCTTCAACGGCGAGCCGTGTATCCGTATTGCGGACTGCCCCACCTTTTCTTCCATTCTTGAGGGCCGACCTAACAGACAAGAGATCAGGAGACTGCAGAACGCCCTCTGCGGCTTCAGCAACAGGAGGGAGCCAATGGCGTGCTGTCCAGACCAGAGCGGGGATTCGGCTCCTACTGTGCCCACAGTCCGGCCTCCAGTTCCTGACCGGCTGACAGCCAGACCTGCGGGTCCTGGGCGACCCACAGCCAGACCTGCAGGTCCTGGGCGACCCACAACCAGACCCACAGTTCCGACACCGCCCACGGCGCCCCCGGTAGTGCCCACCCTGCCCCCCAGCAACCCTGGTAATGGGGAATCGCTGTTGCCGCGCACCTGTGGCTCCCCCAGTAACGGTCAGACTCGCATCTTCTTCGGCGAGGACGCTCCGATCGGCGCTTACCCTTGGATGACTCTGCTGGGCTATACCTCGACCAGCCAGCAGCAGGTGGTGTGGGCGTGTGGTGGGGCCCTGATCACCCAGCAGTATGTTCTTACTGCTGGCCACTGTACTGACCCTCAGTTTACCGCCAACCGCCAGCTGACGGTGATTCGCCTGGGAGAGTACAACCTGTCCACGGACCCCGACTGTGTGGACGGCACGTGCGCTCCGTCCCACCAGACCTTCTCCCCCGCGTCCATCCTCCGTCACCCGTCCTTCAACTCCCGCGGTACCGTCACTGACGACATCGCCCTCGTCAGGCTCAACGGCACCGCCTCTTTCAATGCATATGTACAGCCCGTGTGCTTGCCTCCCGCCGATATCGACATCAACACCTTCCTGTCGGGGCGCCAGGCGACGGTGGCAGGCTGGGGCGTCACGGAGAGAGGGGCCAACACACAGGTCCTCCAGCGGGTTCGAGTTCCATTCGTCAGTCGTGATGTGTGTAATCCTGTTTATAGAAACGCTCTCGTTCCGGAACAGGTGTGCTTTGGTGGGGAGGAGAGGAGAGATTCCTGCTTCGGGGACTCTGGTGGTCCCGTAGTGGTCACGGGACCCAACAACAGTCCCATCTTCACCCAGCTGGCGGTGGTGTCCTTCGGGCAGCCTGCGTGTGGGGTGGCGGGGGTCCCCGCCGTGTACACCAGCGTGGGGCCCTACAGGTCCTGGATACTCTCCAACCTGCAGCCCTAGCTGGCCA
>22961 ENA|GBEV01022962|GBEV01022962.1 TSA: Procambarus clarkii Pc_23002 transcribed RNA sequence.
CTCACTCACCAGGCAGGGAAGGTGCACGCTCCTGCTCGCCTCCCTACCTCTTATTTATTTATTTATTTATTACGTATTAGTTTCACCAAATTACCATTCAGTGCCAAATATGAAAGTTAAAAGTGTTGTGAGCGTGCTGCTGGTGGTGCTGCTGCTGGCGGCGGCCTCCGTGTACGGTGAGGAGGAGTGGTCCTGGGGCAGCGAGTCTCCCCGCCAGGCTAAGGACGTTGGTGAAGCCCCAACACCCGGCGTCGCTACCCTCACCGTCTCCGTCAGCCCTGAGGAGGAGACCCCAGATCTTGAGGCGGACTTCCTCCGGAAGACATTGGGTGTCGGGCCCCTGCCTCTGGAGCCCCATTCCTCCTACTCCGTGAGTGCCGAGGGCGTTGAAGGTGGCGTTGAAGCTGTGGACGGCCTCTTGATTTCCGGGGACAGAGACCGTGAGGGACGCTTTCTGGGTATTGGAGAAAAACTCTGCACGTACGGGATTGGCATCAATTGTAACAAAAAATATCCATCGCCAGTGAAGTCACAGTACGGAGCTCCACCCCTCAAGCCAGTCGGTGGCTATGGACCACCTCAGGTGGGCTATGGTACCCCTCAGGTGGGTTACGGCGCCCCACCTCCTCCCCCCACCTACCCCATCAGAAAGTACGGTTCTCAACCACCACTAAAAGGATCATCACAGTCCTCCTCACTAACTGGACTCCTATCTGTGCTCGAGCCTTTCATGCCCGGTTCCAAGAAAAAGATTCCCCCTAAAATAGGTCACGATGTCCTGTCTCCCTCCTACATAGCTCCCAACCCCAACTATGCCCCGTTGTTATCCTCGTATTACCCGCCAACCAATCCCAGTTATGCCACCCCTCGCCCCGCATTCCCAACCACTCAGTACATCTCCCAACAACCCGACTACATCGCCCCGAAGCCCGTTAATTACGTTCCTCCCAAGCCCAACTATGCCGCAGCCCTCCCATCCTATGTTGAACCCAAGCCGGCGTATGCTGAACCTAAGCCAGTCTTTGCCAAACCCGTCGCAACTTACACGGTTGAGCGGGCCATTCAGCCCACTGTGATAGAGCATCACACACATTCCCACACACATGTCTATAAGGACCAGGGAATTCCTCACGATATATACCAAGGGCATGGCAGTCAGCAAGTGTTCCAGAGAGAAGACGTTAAGAAGGATTCTAGTCTCGGACTCAAGAGGGAAACTAATCTGGGTAACATCCAACAGAGCACGCATCGCGANNNNNAATGCTCATCGCGACATCCAACAGAGTGTGCATCGAGAAATCCAACAGAATGCTCATCGCGACATCCAACAGAGTGTGCATCGCGATTTCCACCAGGCGAGTGCCAGCGGCAGTGCTTCGTCTCTGTCCGTCTTCCCAGCAGTCCTTGTCGGTCAAGAATTTCAACCAGGCAAAATCGAGACAGGATTCAAACCAATGTCGTCAGTGCAACAGACCCTCTTTCGGCCATTGACTCCCGCATATCGCGAGGATTGCCAATGCGTCCCGATTCCTTTCTGCTCCGACCAGGATGTTATCGGCCGCAGCGCCCCTGGCGACATCCGGGAGCTCTTGGACGCTCGCAATAAAGGCTCTGATATTCTATCCAATGCTACTGAACTCACCAATAGTGACGCAGCTCTTGTAAACGAGAATAAACTCAACGCGAACTCTATAAGGAGAGGGAGAGTACTGGGCCTGAGTGCCGAAACAGTGACCGAAGAAACAGCTGAGGAAGTAACAGACCTGATAACAGAGGTAGATACAACTGAAACAGTTCCTGAAGAAGTGACGGAAGAGGTCAATGAAGACGTGACAGAAGCCACAACTGAAGACGTGACAGAAGCAGTAACGGTGGACGGTCAAGAGACGCGTGTCAGACGACAGGCAAATAGCACGGACGAACAGATAGCAGCACCGGAGCTCGAGAGCGCCCCCAGCGACCGCCAAGGACGTCAGTTAACAGGCTTCACTCCTGGTAGTGAAGGCTGCGGGCCCAACCATGTCTGCTGCCGCAGGCCTGTCTTCAAACCACGCCGCAGTCAGAAGTATACTTGCGGGCTCCGCAACGCTGCTGGTCTCCTGGGTCGCGTCAAGACCGCTCACTTTGTTGAAGGTGACGCGGACTTCGGGGAGTACCCCTGGCAGGCAGCGATTCTCAGGCGCAAGGAAGGGGAAATCATGTATCAATGTGGAGCCACTCTCATTGACGACAGACATGTTCTCACAGCGGCCCATTGCATGGAAGGACTTCACCCGTCCCAGTTGAAGGTGCGACTGGGCGAGTGGGATGTGGCGGGAAACTCAGAGTTCTATACACATCTTGAGCTGAGGGTCGCCGGCGTCTACCCCCACCCGGAGTACTACAAAGGAAATCTTAATAACAACCTTGCCGTCGTCAGACTAGAAGCTCCTATTGACTTCACAGCATACCCCCATATCACCCCTGTCTGCTTGCCGAAGGAGTTTGCAGACTTCAAGCACCAGCGCTGCCATGCAACTGGCTGGGGTAAGGATGCCTTTGGCTCTGAAGGCAAGTTCAGCCAGGTACTGAAGGAGGTTGAACTGCCCATCGTAGAGGACCGACAGTGCGAGGCGGTCCTGCAGCAGACTCGCCTGGGTCGAGACTTCACCCTCTACGAGGGTAACCTGTGTGCCGGCGGCGAGGCGGGAAGAGACACATGCCAGGGTGACGGAGGGAGCCCCTTGGTGTGTAGCGGCAGTGACGGCCGGGTACAGCTGGCCGGGCTTGTGTCGTGGGGTCTGGGCTGTGGCCAGCCCGGCATCCCTGGTGTCTACGTCAGAGTCGCCCACTACCTCAGCTGGATCCGGGACATCACCAAGTCGTAGAGGTCGTCTTCGTCAGGTCATATACCACTCGTCAACCTAGGTTATTTTGGCATATTTGTATGCTTAAATAGACCTCAAGTGTTCACTGGCAGCATATGCTGGTGGTTTATTATAAGATCTTCCTGTGTTTGAAGATGTATGTAAGCATTTTATGCTATGTTGTACTCTTGAGTAAGAGAATTCTAG
>24388 ENA|GBEV01024389|GBEV01024389.1 TSA: Procambarus clarkii Pc_24433 transcribed RNA sequence.
CAACTAACGGGCCACCAGAGTCACCAAGACACGCGTCCATCTTGCCTTGAGAGTGTCCAGCACAAAACATCTCATAGTGAAGCTTGACATCTATACCCTTACGATGATGCCAACTGAGACACTCGTCGTTGGTGATGATTGGCACCATCACCTTCCGCAAGATATTCGTGCCCGTTTTTCCAAATGAGTTGTCAGTCTTGCCCCAGCCAGCTACAATGCCCACATCTCCATTAAAGTCATCACTGGCATCCGGAAGGCAAATAGGTAAAATGTTTTCTCTGTATACAACTGGACGATTGAGACGCAGTACAGCTATGTCAAACCTGTCTGGTTGAGTGAGCATGTACTTGAAACTTGGGTGTATTCGCTTCTCGAGAACGGAGAAGGTCTCCTTGGGGAAGGGTTCAGCATACTCCCCCGTGTCTTTGGTATCAAACTCTCCCAGGTGGACAGTGATCTGGTTCAACCGTGCTTTATGGACGCAGTGAGCGGCTGTAGCGACGAAGTAATGGTTGATGAGGACTCCCCCACACTGGTAGCCCGAGATACGGATGTGAGCCTGCCAAGGAAACTCTCCAAACTTGGCCTCATCTCCACCAATGATCCGCTTGGCAAACTGAGATACTCTCTGAATGCCACATTCTGCTTGGTTCACAAGGGTTGGTTGTTGAAGCCTTGGCACCTCGAGGACCTGGAAGGGCTGTCGGGCCAAGCTTACAGCAGGGCCTGCAGCAGGGCCTACAGCAGGGCCTACAGGAGGACCTACAGCATGGCCCACGCCAANNCAAGGGGATTATTGAACACTGGGGGCTCCCTGTTGAACAAGTTAATGTGTCTGATGGCGTCCGATCTAACCGTGGCTACCGTAGGAATACAGCAAGTGTAGATAAAGCCGCCGCCACATTTATTGACCGGTGTATCTCCGCGGAAGAGACAGGAGAGGATGAAGGTACAGGTGGCCTGGACCCCATTATGCACGCATTGCTCCGGCAGGGAGAACATTCCTCGCAGGTAGCGACCCTCATCTGCTTGCTGGGCGGCGACGTAAGAGGTAGTGAGGAGGAGGAGGAGGAGTGTGTTCAGGGAGACCACCACTCCCCCCCACCTTCCCTCAACCATGACGTCACAACATCAACCTTCAGAAATCCGTATAGATATCCCTCTTGACTTCAATCCAGGAATTTGCGACTTATTCTTCTAATTAT
>26326_pcla ENA|GBEV01026327|GBEV01026327.1 TSA: Procambarus clarkii Pc_26371 transcribed RNA sequence.
CACGGGCGGTGGGTGAAAACTTCTTCCGTCTCCCCCTATAACATCCTCAGCCACCCCACATCATAGGTTTTCTTAAAAAAAAACTTGTTATATAAGGAGAAATTATAAGTAACAAACTAGTGATACCCCTAGCGGAATATGACGACGCTGACTATTCCATTAATGTTTCACCCTAGAATAATCACCGCGTCAGTTTATTGGGTCTGTTTAATGTCAAAAGCGTGGGTTGGCCGGCTGTGTGGGGCCCGCGGTACTGTGGCCAGCTGAGCCCGGAGGTAACTGGAGCGGAAATTAGGACAAGACCTTCTTGGCGGCGTGGGGCATGACACCGCTCCTCCTGCTTCTGCTGTCGGGGCTCGCCTCTCCATCCCTTGCCAACTACCAGGGTGGGCTGTGTGTTGCGCTGGGCGGCGTTTGTGTTGAGCGGGACCTGTGTTGGGCTCGCACCTTGCCCTCCCTCTGCGCCCCGCCTCACGTCTGCTGCGCCTCGCCAGATAAACTTGTGGGAGCGACTGTGTCCAAGGATCAACTGCGAGAAGTGTGCCGGACGAGGAACAAGTGCTCGAGGGTTGGTGGTGAGTGCGGGACGACCCGGACCCCGTGCAACACCTGGCGGGAGAAGACCCTCTGTAAAGGCTTTTGCTCCTGCTGCCTGGGCGACCACAGATCGTGTGAGACGACGCCGACCTGCAAGCTTCAAGGAGGCTTCTGCTTCAAGGGCCGGTGGACCGCCTGCCGCCACGGCACCATACTCCAGGAAGCCTGCAAAAGGAACAAGTGCTTCTGCTGTGTGCCTAGCAAGTGTTCGTGTGGAATATCCAACGGTGAGCGCATCGTCGGGGGCATGGAGGTGACGGTGCCCCACAAGTACCCATGGCTGGTGGGCCTCAAGACCCGTAAGGGCGGGGACACCTACTACTGCGGCGGGAGCATCATCACCTCTCGCTACATCCTCACTGCCGCGCACTGCCTCTATGATCAGAGCAACGGGAGAGTGCTCAAGCCCAAGCACTTGAGAGTGGGCGTGGGCGACCATAACCAAGCCTCCAAGGAGGATGACATACCTACAGTCACTTCCTTGGTAGACGTGGACAAAATAATTATACACGAGGATTACTCTTTCTTCGAGATTTACTACGACATAGGGCTGGTCCGACTCGCCCAAGCCCTGGATCTGACCTCTCATCTTCAGGTAAAGGCCGCCTGCCTGCCCACCGACCCCAGCAACCTGTACGAGGGCGTCACGGGGATGGCGTACGGCTGGGGCGTCACTTACATTGCCGAAGAGCGGCAGCCGGACGTCGTGCGAGAAGTGGCTCTCACCATATTGGATAAGGAATGTAAGGGAAAGAAGGTTGGCAGTATAAAAATATCGCCGCATATGGTGTGTGCTGGCGAGGAAGAAGGAGGGAAGGACTCGTGTCTAGGAGACTCCGGGGGACCTCTGACGGTGATGCAGGGTAATCGCCACGTCCTGGTCGGCGTCACGTCCTTCGGCTTCGGCTGTGGCCTCCCCGGCTCCCCTGGTGTTTACACCCGCGTCACATCATACCTCGAGTGGATTATGGCCAACGTTGAAGACACTTTTTGTAATTAAACGTTTTATAAAAAGATGTTTTGTACATTACGTGAATATATTTATGATTTTTACTGC
>30086 ENA|GBEV01030087|GBEV01030087.1 TSA: Procambarus clarkii Pc_30134 transcribed RNA sequence.
GTTTTCTTATTGGTGATGGAGAGAGCTAACACAGGTTAAAGCTTGCAGGTGATGTTGGTCAAACAGTGACGAGGTGATATTAAACAAAAAAATCTAGCAGATGCTCTCCTAGATAAGAAATATTTCTATATATTTATGGCTACGTTTGAACACTAGGTGACACGTATACAATCATCTAGATGACGTGTTCGAAGATCCAGAGGATCCAGATCTAGAAGATCCAGAAGGTGACGTGTTTGCTTGGATCTAGGTGGGTCTAGGTGGCCTTTTTGGATCGCCAGGTGTGAAATTACACCTAAGTGACCATCTTTGGGATGGACACCTCGACGATACGAATGGAACATCAGGCGACGCACTCGAGGTGGGCGGGAAGGGGGCGTCTAAGTGACGTTTTCCAGTATCCAGGGGACGAACATGGAGATCCTGGTGCAGACTCCAGGCAGGTTGGGCTCGGCACAACCTATCCCCCAGGAAATGATGCCGGCTAGGAAGTACCGGCCGTCGGCGCCCCGGACCTGTAGCGGGCCTCCAGAGTCGCCCTGGCAGGAGTCGATGCCGCCCTTCTCGTAGCCAGCACACAGGAAGATCTCCGGGATGTGTTCCCGCCGCCCGCCCTTCAAGAACATATCTTTACACTTGCTGTTGCTTACGATGGGCACCGAACCCTTCTGCAGGATAGAGGGCAACCGGCCATGCTCAGACAGCCGGCCCCAGCCGGTCACTGTAGCCCTCTCGCCTATCAGGAGGTCGTTGTTCCCCGGCAGACAAATGGGCGCAATGTGCGGCTGGAACTCCAGTACCTCCGTCATCTGCACCAGCGCCAGATCGTACTCGTACGTGAAGAAGTTGTACTTGGGATGCACGGCCTTGCGCTTCACCGCCCGCTCCACGTACGGGAACGGCTCCATCACGGACGAGAAGTCGTACTCTCCGACCCGGATCCGGATTTGTGACGTCAACAGGTCGTCAACACAGTGGCCAGCAGTGGCGACCCACTGGTCATTGAGCAGTGCTCCTCCACATCGATGTGTCGAGGAGAACCCGAAGAAGCTGGTCCTCCTGACGGAGACCTGCCACGGCCACTCCCCGAACCTGGCGTTGGTCCCGTTCACGATCCGGCCCTCTGGTTGGGTCATCATCGTTGGCACCCCACACTGATGTTTAGTGTGCGCGCTGCTCACTACAGGCCCTGCTGGAGGAGGCGGTGTTGTGGTGGTGGTGGTAGTGGTAGTGGTGGTAGTGGTAGGTGCCATCGTTGTGGTGGTGGTAGTAGTAGTAGTAGTGGTGGGTGGTTGAGTTGTGGTAGTGGTGGTGGTGGGT
>32265 ENA|GBEV01032266|GBEV01032266.1 TSA: Procambarus clarkii Pc_32315 transcribed RNA sequence.
CAGTCATAGTCCACACTCCGTGCTGGTCATAACTGACTTCTCTCCTCCGGCACCCCCACGGCTTTATTAAACCACCACCACGGCCACCACAAACACCTTCACCTGCCCGGCTGCACCTGGGCCACCAGCCCTCTGAGACATGGACGCCTTGCCGCTATCTTTTATACTGACGCTTCTAATGACAAGCACGAGCGGGCGGCGGGCGGATTTCAGACATGGAGGGTTCCCCAAGTTCCCAGCGGCGTCGGTGGAAGCGGCAAGCGTGAGAGACGACCTGCCCCTGCCAGAGACGCCCTCCTGCGGTCGCACCGGCTCCCCAAGGATTGTCGGGGGCGCGGTCGCCACCTACGGCAGCAACCCCTGGCAGGTGATGATCGAGGTGTACCGACGAGGAGAGGGCTTCACCCACCACTGTGGAGGCGCCATCATCTCCAGCTCCCATATCATTACCGCCGCCCACTGCCTCCAGGTCCCGGGGCTCACTCGTCACGACTACCGCATCAAGGTGGGAGACCATGACCGAAACGTTTGGGACCCAGCCGAGCAGATGTTTGAGATTGACTCCTGGGTCATCCATCCCGAGTTCGGTGTAGGTGGTCACTACAACAACGACATAGCAGTGGTGAAGGTGCTCCCTCAGCAAGGCAAAGGCTTCCAGATGTCCAGATTTGTGAGCCCAGCGTGTCTGCCCTCGCCCTCCACCCCCTACGTGCCCGGCACCAAGTGTCGGGTCGCCGGCTGGGGACTTACTGATGCTGAGGACTTCTTCTCGAAGACGGATGTGTTACACAGCACAGAGATCCTCCTCTTGTCGAACACTGACTGCCAGGAGATGCTTGGGTCCCGAGGCTATGGTCCTGGTATGATCTGTGCAGGATACCTTGACGGGAAGAAGGACTCCTGTAATGGCGACTCCGGGGGTCCTCTTGCGTGTAATATTGATGGTTCATACACTCTGATGGGCGTGGTGTCGTGGGGCAAGAATTGTGGCAAGGCTCGCCAGCCAGGAGTGTACTCACACATACAGTACTACCTGGATTGGATCCACAGTGTCTTATAAACCAGGAGGACCTACAGTGATGCTGGCCACTCCCTCGTCGTGCTGCCT
>34838 ENA|GBEV01034839|GBEV01034839.1 TSA: Procambarus clarkii Pc_34891 transcribed RNA sequence.
TGTGGCAGCGAGGACGAGGACGAGGAGGCCTCCATGGTGGTCATCATGGTGGAGGAGAGTGATGCTGACCCCATGGACGTGACCCTGGCCTCCCTCCTCTACGACGAGGACGCCCCCTGGGGCCGCTGCGCCAGGTCCTGCATCACGAGAAGATCTAGGGACTGCAAGTACCGGACGCTGTGTGGAACAGACCCCCTGCTGGAGGAAGCCTTCTGCTACGTCCCCGGCTCCTCCTGCGAGGACAAGGTACACGAGCAGCTGGCTTCAGAAGGTTACATAATCACAGAGGAGGAGGAGGAGAATGTGGCAGATGATACAGAAGGTGACCCACACGACCTGTCAGACGACAGTACAAGAGAGGGGAAAAATGTCCGTTCATCATACACAGATGACAGTGATAGTGATTATGACTATGGATGGTTCGACTACCAAACTGGCAACACTGGTGATGATTCCTCAAACACTGTCGAAGGTACTCACAAGGATGAGGATGAGGGACCACAGTATGAGGAGGAGGAGGAGGAGGAGCACCAGCTTCAGGAGGAACACAAACGCTGTGGAAGGAAAAGTTTCAAGACCCGCGATGACCTCCAACGCATCATAGGGGGACGGCAGGCCAGAAAAGGAGAATGGCCCTGGCAGGTAGCCATTCTTAACAGGCTTAAGGAGGCCATTTGTGGTGGTACCATTATTGCCCCTCAATGGGTGCTGACTGCAGCACATTGTATTGAGAAGCGACTCTATGTACGGATGGCAGAGCATGACTTGACCACCCACGACCAACATGAAATGGAAATGCGGGTAGAACAGGCCTTCGAACACCCCGACTATGACCCAGAGACCCTCGAACATGATCTGGCGCTCCTGAAGCTTCCCTGGGAGGTGATGTACAGTAAACGCATCACCAGTGCTTGTCTGCCGGGAAGAGGGGTACAGCCCCCTAGAAAGATCAAGTGTGTCATAGCAGGCTGGGGCAAGGAGAGGGAGGCACACATCTTTGGCTCTGACGTTCTGAACTATGCCAGGGTGCCCATTGTTGCCACATCATCATGCAGACGGGCATATCCTGAACACCCCATCACCAATAACCATATCTGTGCCGGCTACAGGAGGGGCTCCACCGATGCATGTGCCGGGGACTCCGGAGGCCCGCTGGTATGCGAGGACAAGCAAGGGGTGTGGACGGTGCACGGAGTTACCTCCTTCGGGATGGGGTGTGGCGACAGTGGCAGGTATGGTGTCTACACCAAGGTGGTCAACTATGTCCCATGGATCAATCGGATCATCACTCGTAACTGAGTCGACTCCCTGGAAAAGGACAGCACTGGCGAGAGGAGGAGGTACCAGGAGGTACGAGCAAAGAGACTGAGAGCTACCAGGTTGGGAAGTGAGGAAAAGAAAAACTTGAAACACACGGAGAGGACACATTAATTTACACGAGCACAATATAAGGTGACAATTATGTTGGTGTTTGTGAGAGATCGTTTCATCATTATAGTTGGTTTTGGAGTTAAAAAACATGCAGGTTGAAAGAATATATTATAAATGTTGTAATAAAGAAGGATAATTATCTAGCCTATGGATGAACAAATCAATGAAACACCCATCAAGATAATACATTAGGAAACACGAACTAGTATGGGCTTGGGAACAAAGTACTACTGTAGTACATTCAACCAAATAAAAGTGAGAACTGAACAAAAATCCAGCCAGTCCTCCACATTATATGCAGCTGCAATTATTCACAAAGAACACAGGCATACAATGTATGATTTCTGGACTAAATAGTCTTGAGAGTATAGGAGAGCAAGTGTAAGCTCATCCACCAATGGTGTATTAAAAAGTAAAACAAAATTGGTCACCACTTAAATTATCAGAACAGGCTTAAAAACTAATACTGTTCTGTATTGTTCCATGCAGTGGATCCTCATTCATGCAATTCAATGGAAATACATAAGCAACATTAGGACTGTTTTTAGTCATAAGATCAAATGCTATTATTTAAAAAAAATATGGTGTCAAATAAGCAGGGTGGAGTATTCTCTGGACTGAATTGCAGTGAACCTGAGAAAACTTCAACACCTTAATAAAAAAAAAAAATGTGCATTTTGAAGAGATTTTGTAATAAAAATGTGTCAGAATGTTGTGTTGTTGAGTAGGATCAAAGACCTGAGGAAAGTATGCTCCATGTCATTGTTACTCTAACCTATTCTACCCACCGAAAATATAAATAAAATGTTTAAATATATGTTCTTCACGAGATTTCTGACATCACTATAATGTAATGTTCATGCTGGTATAGGTTTGGAATTTTACCGTTATTGTTTTACCAGTGAAGTGACACAAGCTAAGGTAAAAATGGACAATATGATCCAACACAGGAACCGCCCACATACGTGACTTCTGCAGGCAGACGCATCCTTCCACCATAATATCAGACGATGGTTACATTGAGATGGTTTCGGGGCGTAGTGGCCCAGCCTGGATGGCAACAGATTTATATGGCTTAGCCCTTGCAACAAAAAAAAAACTAAAAAAAAAAAAAGAAGTATCAGCACTTGTCGAGTCATCTCTCCAGGAACCAAGAAGCTTCCCTTAGAAACTTACAACATGCTCACCTTTTCTCAAGCCTTGTCTTCAGGAACTACATGCCAACTGAAACTCCTACACCACATACATTACCTGCTACAACACCCTTGGCCTCGCACACTAACTTTTGTGGGTGACCAGTATTAAAATGCAGGTGCTTTAGTGAAATGAAAATCAGTGTTGGCATATTGAGCATTGGTCTAGACAGGTTAGGTTTATGGTTACTTCACTTAAAAATTGGTGCTTATCAAATAATGAGAATGGGCTGGTAACAGATGCTATTCTCCAGGCAAATGGCTATAACATCCTAAGGTAACGCCCAGTCTTCAACACTAGCCTGATCACCACATTCAATCGGATTGGGCCATGGGTCTCAAAAATTGACAAGAGTCCTGCCCGACCACCACCCTCCCTAATTGATCCAGTCATTACCGGGTCCAAGAAATGTGTGCATTCCCAGACCTACCTCATTTCATCCTGCTTACTTATTTTCTTAGTTATTAATTAAAGTTACCAATTTGGTAACTTTAATGAACTTTGGGCAAGTATTGTAAATACAGACTATATTATTTGCATTTCTGTGCACCAACTACTTAGCTATCCCAAAAAGTTGCAAATGTACTTTAGTTATACTGAAGAGATTATTTCAAGAAACAAGACAAGAGCAGACCTTATATGTAGACACTTTACTTGTAAAAGCATAAATTGATAATGTTATCAAAAGCTGTATCAAAATGTTGATAAAAGCTTTCAAGCAAGAGAATGTCTGTTCCCATGTTACTGCTACTCAACATCACTGTCCTCTTAAATCTAAAATGCCGTGGGCCAACGGGCTCCCACTTTACTATCGAAAGCAGCACTAAATTTTATGTTTTATCCAATGCAATAATGCCCCTGGAAGGGTGAAATAATCAGTAGTAAGGAATGATTGTACAATACTGTATTTTTCTCCATATAAATAGCATTAAACCCGATTTCAGGTGCTCCTTACCGTTTGAAATCATACTGACCATTTGCACATGACAACTTGTACTGGTCAAACAATGATCATGCTTACAGTCCCACATGTAAATAAGCCGAATCAGTAGTTCTAGCATCATCAACGACAATCACAGCAATACTTCATCACACACAGAAATCACAATTGCGTGATGCATCAAATGAACAAATCCACAAGGGCCGTGACAAGGATTCGAACCTGCGTCCGAGAGCATCCCAGA
>34914 ENA|GBEV01034915|GBEV01034915.1 TSA: Procambarus clarkii Pc_34967 transcribed RNA sequence.
CAAGCTACCAACTGTGCCTCAATGTGTGGTGCTGCTCCTGCTGGTGCTGGGGCGACGCGTATCGTGGGAGGCGGCGAGGCAGAGCCTGGAGAGTACCCGTGGATGGCCAAGCTGATAATCAGGGACGAGGGACGGCCTAAGGAATGTGGGGGATCAATCATTACCTTCAGGCATGTCCTCACAGCCGCCCACTGTCTCAACTTCAAGAATGTACAGGTGACGGTGGTAGCCGGGGAACACAACGTCAATAGCGACTTGGACGGAACAACTCAGGTGATTAAAGTCCAGAACTTTGCTGTTCATCCAGAGTTCGACCCCAATACACTGACCAATGACTTGGCGGTGCTGATGCTTGAACGAGATCTGACCTGGAATGACCGTGTGGGCCCTGTATGCCTCTCACCCTCTAATAACTACGTGGGTCAGACAGCAGTTGTCAGCGGCTGGGGCACCCTCTCCCATCTTGGGAGCCAGCCTAGCGTTCTTCAGGAAGTTGCTGTGGAGATCACTGACCATGACAAGTGCGTCTCTAACTACAAGGAGTCGTTCATCACCATTACTGGCACTCACGTATGTGCTGCTTCTCCAGGTAAAGACGCGTGTCAGGGGGACTCTGGAGGCCC
>40080 ENA|GBEV01040081|GBEV01040081.1 TSA: Procambarus clarkii Pc_40137 transcribed RNA sequence.
GGGTTACAGAGGCACATAATCGCTTCAGGAACTGAACCCTCTAGTTCGTTTAGCTAAGCAAATAATAATCTTTTGACGCTAGTTACAAAACTATTAATGTTATATATACATGTACACATACTCATGCATACATGTACATGTACATACGTATACATATATACATACACATATTTAATCACCCACACAAACACACACTTCGCAAAATGTATATTGTCAGAATTCCGGAGCCTAATACAATAGGCTCATATTACATTATAAAACCCGTATTGTAAACCGAAATTCTGCGAGGAAAACATTAAATTCGTAGACCAGAAATATAAAAAAATAAAAGGAAAGCTTAATGACCACATGTATATAAGTTACATGAGGCGTGACTATACGTGTTCCAAGAGGAATATTCAAATTGGCAATTGTCAGCGCAGTCGAAACTCGACCAACGTATCCCGGGTTCGTCCCCGCACAGGTTTGTGTACTTTTTCTTTAATCTGATGCCCCTGTCTACCTAGTGCCTTATAGGTACCTGGGAGTTAGGCAACTGTTGTGGGCTGCACCCTGTAGAAGGTCGGTTGTTGGCCAAGGGAGACCTCGATAAGACTAACGCTTCCTGTCCCCGACCATGGGAAACCACCGTGGTTATTGGAGTTTCATAATGACGTATAGTGGAGCAAGATGGTCACTGATAAAACATAGTGACCATTGGGGGATATATGAAGTAATATTCATATATTATGGGTCATGATAATTCATGGGTCCCAAGGACAGTTAGTGAGAATTCCCGAACTTGACAACCAGCGAGCATAAGATTATATCAAGTTAAAAGCTTGAATTTAAGATCTATTCCCGCACTTTAGAGTATCGATGGGCCTAGGATAACACAACAGGTGTACTGGAATAATGAGCCTTCATCACCTTACTGTGATTCTCAACAAATCGTTGACTATACACGCCGTCTTTATTGCATACTCTATAAAATTACAACAATTAACGCTGTCAATCGCTTATACAGAGTTAATCATAGCCAGCCCACCACTACACCTCTATGGAACAAGACCGTTAATGATGCACTAACGTTTCTTACGCTATCGGTGCTCTGCAAATAACGTTTCTCGTTATGACCATGTCGAATGACAAAGGATTATGTAATGATTAAAATATTCTTCCTCAATTCGTATACCACTGGTCTTCAGGGCAACAATCAGTACAGGCTTACCACCAAGATACGCAGGTCTACCCCCGGGACGCGAGGGGGGCTACCTCTAGGATACGCAGGACTATCTCAGGATACGCAAGAATGCCGCAGGAAACGCAGGGCTATCCCCAGGAAGCGCAGGAAGAAGACGGGTGATCAGAGCCTCACAAGGACCACAAAGACTGACAGGAGGGCGGATCAGAAGGCACGGGAGCATGGGATGGTTCCACCGGGCCAGCACGGAAGAGGCTAGCAGGAGGAGGAGGTGGCCTGCTCGACGATCCAGGGGACGTAGGAAGACACGCGAGTGTAGACGCCGGGGAACTCGGCCTTAGCACACCCAATGCCGTAGCTCACCACTCCCACTTGGTACCAGATTCCTCCGTTGAGCATCACCAGGGGGCCTCCAGAGTCCCCCTGACACGTATCCACGCCTCCCTGGGCCGCGCCGGCACATAGCATGTTCCTTGTTATGGTATAAAAGGCAACAGTTTGGTTATTGCAGGTTGGGCCGAGAATAGGGATTTGAACTTCCCTCATGATATCCGGCTCTGTAGTTGCAGTCTCTGATGTGTAGCCCCAACCCACAGCTGTGCCTTCGAGGCCTGCGTAAGTCAGGTTGTCGTTCGCGGGCAGACAGACTGGTCGCACCTCCCTGTGTGAAGTCAGGTCTAGCGGCTCTGCCAGCTTCACCAGAGCGATGTCATCAGTGACGTTGAAAAAGGTGTAATTTGGATGAATTGTGAAATTTTGGATGCTGACAAGACGGGTGACACCGGGGATGTCGTCAGCATGGGAATTTTGGTTGTAGTCGGCTACCCCGACCTTAATGGTGGAGGGGTTGCGAGGCTGGAAGGTGTTTTGGTCGTAGAGGCAGTGAGCAGCGGTCAGGATGTACTGGTTGTTGATGATGGTGCCGCCGCAGCTATAGGTGGTGTTGCCGTCGAAGGCCAGACCCACCACCCAGGGGAACTCGTTCGGACTCGTCTCAAATCCTCCAACGATGCGGTTCTCGTTGGCAACTCCGCACACACAGGTTTGTTGTGGAATGCAGCAAGCACAGGAGAGGCCGGTACAGACGTTTTCCATGACCTGGCCGTTAGTGCATGCGAGGGTGTTCCTGTTGGAGCAGTACCCGCCCACAGCCGCACACCCCCCGTGATCCACACACTCCTGCTTCCCTGGGAGGCAGCAAGTGCAGTGCCGCCCCTTGCACCACTTGCTCTTGCTCTTGGTGGGGCACGAACCCGGCTGGTGAGAGACACACTTCCCGCCTTTCCTCTCACACTTGCGCGATGGTCGGCATTTTCTCAAGTGTGTCTTATCTAGCGTCCGTGACCCTGGCTGGCAGCAGGTGGCTCCGGTTGGGCAGCTCTGTGTGGCCACCGTCAGACATCCTTTCCTGCCGCTCTTCAAACATCTCCCGCCACGCGCCTCGCAAGTCTTCTGTGGCTTGGCTGAAACAATTACTGCTAGGGTGAGGAAGGCCACAAGAGCCACCAGTGGTCTCATTCTGCCGCATCTGCCAGAACCTGAGAGCCGTTGAGTACTTTCTCTGACTTTTGGATCGTAGAATATTTCTGTTCCACTTTCCCGGACTTTACGATTGCCAAGTATGGTTCCTAAGTCGCTCTACGTCTTAGATGTTGACTGGCAAGAGTGAGGAGGGTCACACCACGCCCAGGTAAGAAGAGCCACACGACCCTCAGGTAAGGCTGTTCGCCCACAGAGTACTGAGCCTGTCTCACTGAGCCTGT
>45238 ENA|GBEV01045239|GBEV01045239.1 TSA: Procambarus clarkii Pc_45298 transcribed RNA sequence.
GTATGCAAATCCAAGCGCCGGGGATCATTTATAATGTAGATGGATCGAAGATCTTAAGGTGACCGGGGAGATTGCAAGGTTAGCCGCTGTTGGCAAAGCCGTCGGACCCTACTTGTCTGGCAAGCCTTTTTTTTTTTTTTTTGGCTAGTCGGAAATGTAAGGAGGAACGTTTTGCAGACCCGCTCCTGTAGGGAGTTGTGTGTTTACTCTTAAACTGTTGACGATATGAATGTAAACTTTACGTGATAACTGAAACTAAACATTGCCAATGATTATGACAGATAGACTAGTAACAAACTTGTAAATATTAGTAAAAACAACATTTTGAGAAGCTCGAATAGATATATATTCGTAAGAGATTTCAACGCAGCATAGGAACCATTCCCTGTTAATATGATGAAGCAAGTGAAGAACCTTTTTCTTCGTTCTTATGACCTAAACGATGAGCCATCATGGTCCGAAGAGTCCAGGAGGACGGACCCAGAAAGTCCCAGTCCTCCTTGGCCACCAGAACCTCGACGATCGGGAAGAAGCTGCCAGGCTGTGCAAGTGGAGGACGACTGTGTCAGCGTCGCCTCCAGGAAGAGCACCAGGTCCTCCTCCAACAGCAGGGCTCCAGTAGATACTAGCGGGAAGACCACTGTCTCCTTGGATGGCGCCGAGGGGCTGGCGTTCATGTTGGCCGCAGGCGCCACCACCAACGGCCAGAACAACGAGTTTACTCCCTACGGCTATGTCTCCAGACCTGGGTCTTCCCCCATCAGTTACAGTTTGTGGGGTTCGAATGCATCCACAACTAGTTCGGAGGAGTCTCATCGCCGTCACTTTAGCCGAAGTCTGTGTCGAGTGGTGTTCGGGTGCGCTGTTCTCCTGGTGATCCTGGCAGTGTTGGGGATCGTGGGCATAGCAGTATACCTCGGAGTGCTGACAAATGAAGACGAGGGGTCAAGGTTCGAAGTGCGGTACCGAGGAGAGCTGGTGGTGATGCGAGGGGACTCATGGATCCCAGACCTGGCAGTACTAGAGTCACCAGCCTTCAAGGCTAAGGCCACCAAGTACCAGAAGATGCTTTTGACTGTATATGAGAAGAGCTTCTTGAAGGGGTCTCTGCGAAAGGTGAAGGTGGTGCAATTCCTTAAGAATCCAGCCAACAGCAGGGGCCTCACCATACACTTCAGGCTTACACTCGATCGACGAAAGATGCCCAGCCATGTGGACAACACAGAGTTGGCTGTACAGGATGTACTGCTGCAGGAGCTCATGAGTTTAGAACCTGTAGCCTTCCATAATGTTGCTGTCAATATTGATTCTTTTCATCTGGCTCGAGAAGCAGAAGCTGGCAGTGTGGAGACTATGACTGCAGCCTCTGCATCCGAGGCCCGAGATGAAGATGTGCAGGTCATCAAAGTGGAGGGGACGCAGGAAGCCCCTGGGGGAGCTATCATGATTCGTAAGCCCTCAGGTTCACCCACCCTGAAGCAAGATAAGGAAGAGCTGCCACAACAGGAAGTAGAAGAGCCAGTGAGCAGCACAGTAGCCAACCTCATCTACCAGTTTGGTCCCTGGCGTCCCATTGATCCTTTCAATGTATTCAGACCATCTCCAACTGGTTATCCTACCACCAAACCAACTCCTCCTGATCCCCTTGTTCGAAACAATGCACGCCCATTCTTCAGCCCTCCACAACCATCAGCCATAGCCTCTAAACCTGCAGTCAGTATTGCTGCTAGGGACTCTACGTCAACATCACCCAAGCCACCAACTACAGCTACCACCACTACCACTACAGTTACTCCTCCCACCTCTCCAACAACTATTGTCACCACAACTATGTCAGCCATGCCAGTGCCAACATCAACAATTTCTTCACTTTTCATTGAGCGAGTTGGTATTGCTGGAGAAGGCTCCGGTGCTACAGACAACAGAATGATCACAACCAAAAGAAACCCATCAAAGGATGACTTTCAGGCTTTCTTGGCAGACTTGCTCTTCTTCACAACACCTCGGCCTCACTCAGCTGCTGGAGTGACTCGGTCTCAGCTCCAACTACCTCATCATGTACCTTCGTCAGCTGGATCAAGCTTCAGTGGCAATCAAGGACAACCTCATGCCCAAAATTATTCTCCAAATATTGAAAATGCACAGAAAATCTTGGATCATAATAGAAGACATCAGTCATACTCCACATCTCATTCATCATCTACCAGTAACACGGCTACAACTATTTCTATGCAAACACCTGGAGTACCTAAGGTGACTTCTTACTCTGGTGTCAGGGAACCTTTATCTCCCAGACCACCACCAGTAATCCAGTTCCCACAAGATAAGTTCAGGTATCCAAGTTCCTCATCCCCTATATCCACAACAGGGACAACGCGCTTCAGCATCTTCGACTTTCTCACCACTCGGAAGCCTCTCATACTAAATACTGAACTTGTAACATCCACCAGTACAGACATAGAATATGGATCAACAGATCACCATGCCACTCTCAACCAAAAAGATACTATACATCACTTTAATCCTGTATATATACCAACCAGTAGTAGTTCACTTGCACCTGTTTACCGCCCTGATGCACCTGCATATCCACATAACAGTGATCGTGGCACTACTGACAAGTACAGTCCTGTTTATAAACCAAGCAGAGAGTCAGCTTCTTTGAAAGATTTTCCCAAAGACCAGAATTATGTAACAGTTCCTGTAATTTCAGGTAATAATGTTAGATACATGATGGTAAACAGAACTCGTTCTAACTACCCTAATGTTGTAATTGTCAATCTACAAACTACTCCCGGGGGAGACATTACAACACCCATGACACCCGTACGTGGAGACTCGCGCAGACTCAATACCAAATTTCTTGAAGATGCATTTAAAGTTATTTTGCAGAATTTTAACTACCGAGGTGTTAATGGGGAAGCATATGCTGATTCCAGTCAAGGCTTCTCCAACAGACGAGGCAAACCAATTGATTTGGATGTGCCAGACTCATCAGCTCCACTCTTTGATAGCGATACTCATGAGTCCATCTCTCTCTGGTCTTTCTTGAGAAACCTGAGTCAAGTGTATCTGTCAGACCCAGCTATCATACAACAACTGCATTATTTTGAAAAAGCTGCATTAGAAGCTGTAAATAAAGAGACATTAACCACAGAAAGACCATTACAATCAATAACTCCGATGACAACGATGCCAACACCTATGATGTCTTTCTTTCAGCATCTTCAAGGGTCGGCGGACCATAGCGATACATCTACGACGCCTTTCCTCAAGAATTCTAATGTAGTAGCAAGCCAACTTCCTGAATATACATACATTCCTCTGCGTGGAGAAGCAATAAAAGGGCATGCTAGTCCATCACCTCCTAAGATGGGTACTGTCTTAAGGAATAATCCAGAAATTGTGATGCTGGAAGACATTTCTTCTCAAAGCTCTGTGCCTGCTCAGCCAAAGGTTTCATCTCACCCACATCGATCAGCAACGTCTTCACCATATACAACTCTTTTCATGACGGGTGTTAAAGGGAAGAGCTCCTCAAACCCTCAAATCATCAGTGTCTCCAGCAGATCTCCTTCAGTTTCTTTCCCTGGTTCTCCCACCACTAACTCCCCCATCCATACATTTGTATTAAAAGATGGACAGTCAATGGAAGAGCTTCTGCAAGAAATTTTTGATACCATATCATTAGAAGAAGAAAACGAAACTCATCCCTCCACTGATGCACCAGATTCAGACATTGAGACCACGACTTCTGAGTCTGAGACAACTTACCAGACGACTAACACTGCTGACAGTCGGAATAGTGTTTTGGAATCCATTAATCAGATTATCTTTCAGTATCTTCAAGACATGACCAATAACCCAGAAAATCATCTTAATCGGACTCTGACCTCAGCACCCACATCCACCCCATACCCCACCACTCCTCTTATAGAAGAACTTACTAAGTCATTTACCATTCTTGAAACAACAAGACCATCTACCAACATTGAAACTACTGAAACAAGCACAACTGTCGAATTTACCAAACCTTCCACCACCCACAATTATAATCTCGAACTGTTCCCTGTCATGACACGTCCCATGTCTCCAATAAGAACCACAACAGCAAAACCCTATGAAATTTTGGACGATGGTGATAATGAAATCAAAACAACGGTGATAGGCAATGGAATGGTGTCGGGAGCAGAAGAGAGAACAGAAACGTCTGTGGATGTGTCGTACAGCGTTCACACTGGCACCACAGAATACGTATTCATGAATAATCGCACAACTTCAGTGTGTCAGAATCCATCACAGTTCCAATGTGGGAGTGGAGAGTGCATTTCTGAGTTCTCTCGCTGCAACTTAGTGCAGGACTGCCGCGACAATTCAGATGAGATGAACTGTACTTGCTCTGACTTCCTCAAGAGCAAGTTCCTCAACCGTAAGATCTGTGATGGCATCGTCGACTGCTGGGACCACTCTGACGAGTCCAATTGTGACTGGTGCCAGCCAGGTCAGTTCATATGCTCTGGGTCGAGCCAGTGTATCGAGCAGAATCAGGTGTGTGATGGCACAACCGATTGTGAGAGTGGCGACGATGAGAAGACCTGTGTTACCCTTGCACCGGACTTGCCCGCTGCCAACTCCCTCAACTATCATCACGAAGGATATCTTATGGTCCGTAAGAAGGGGGTCTGGGGAAAGCTGTGCCTAGAAAACTTCGAGCGTGTCACCTCCCGAGCTGACACCACATGGACTGTATCTGATCTTGGCCAGGCCGTCTGCAAAACTCTTACTTTCAACGACTTTACTCGAGTAGAGCGGCAGGAAGACCAGTCACTGATCACCCGGGCAGCTCCTCGACTTCCACCCAGCTTCCCAACCACCATGGCACGGACAAGTGCTCCATCCATTGCCACCACTCCAACTTATTTTGAAATTCATGTCACAAACTCGCTTACACTGCCATCACGTGCCAGATCACTGTCCCATGAAGGAGATTCTGCCACTGACTTAAGGTTGTCGCTGGAGTTCGAAAAGACGAGTTGCCCAAAGAAGGACGTGGTGAGAGTAACATGCTCTAACCTCCAGTGTGGCATGAGGCCTCGTGCTGTCAGCCACCGTGCTAGGATTGTAGGTGGCAATAACAGCGGTCCTGGATCCTGGCCGTGGCATGCTGCGCTCTATAAGGAAGGAGAATATCAATGTGGTGCAACACTTATCAACAGCCGATGGCTCGTTTCCGCTGGCCACTGCTTCTTCGGGGCCACCGACAACTACTGGGTGGCACGGCTTGGGGCTCTGCGACGTGGCACAAAATTCCCTTCACCATACGAACAGCTCAGACACATCACCCATATTTTTATACATCCTGAGTACGAGGACACAGGATTCATTAATGACATTTCGCTGTTGAGAGTAGAAGAACCTGTCAAGTTCACAGACTATGTGAGGCCTGTCTGTCTCCCACCCCCCGGTGCCCCTGTTCGTCAAGGCCGTCTCTGCACTCTTGTCGGCTGGGGACAACTCTTCGAAGTTGGCAAGATATTCCCTGACACACTTCAGGAGGTGCAGGTTCCATTGATCTCCACATCAGAGTGCCGCAAAAGGACGGTGTTCATCCCATTGTACCGCATCACTGATGACATGTTCTGTGCAGGATATGACAGAGGAGGGCGGGATGCCTGTCTTGGTGACTCTGGTGGACCTCTCATGTGTCAGGAGCCTGATGGTGGGTGGCAGCTGGTAGGAGTGACCAGCAATGGCTATGGATGTGCCCGCCCACACCGCCCAGGCGTCTACACCAAGGTAGTCAAATACCTTGATTGGATGAACCAGGTGATGGAGCTGACTAAGAATGAGAGGGTGGTGCCGGTGTCAGTGAGGTGTGAGGGTCGTCGGTGTCCACTCGGCCAGTGTCTTCCCCGTACCAGTATCTGTAATGGTTTTGTCGAATGTTCTGATGGATCTGACGAGAGGAACTGTGGCTAGATATTACAATTCATCGCACATTTTTTGGTACATCTTCATCCAATTATGTGGTCCTGAATGGATTTTTTTTGTGTATGTGTCTGATCAACCGACCTACTTTTTCATATAGTACAGAAATATGATTTACTTCTACCGACTTACTCAATGTGGCCTCATTTGGTGACATGACCTTACTTCATTGTGTAACTCAACATGTGAAGTGACCATACTCAGTGATGTATGTGCCTTGTTTAATATTCCAAGTGAGGACATGTGAGTTGTTATTGGCCAGTACCACCCTTAGCTGCAGCTGCTTGTTAGCAATAATTATCTTCAGACAAGCTAACCAGAATACCAAATAATAGCCCACCATCTTTGGAGTTTTGTTAAAAAATTATAGTACTGTGTAGTCACAGATTTTTATATGGAAGTGTCTTGTAGTGTAGTGAACACTCTGAAATTACCTGAGATACTCCAAGTAATCTTGGAAATTTGATCACTATGTTACCTAGTTGACAAAATTATATAGAAATCATAGAAAAACAACAAGCGTGGACAGCTCAAGACATCTGGATTTATTGACTGGAACAGATAAAATAATTGTGTGTGACAATCAAGTAACAAGACATTAATTTGTCTACAGTTGCAATGTTTCAAGATGGGGTTATTCTTTTCCATCATTAATTTTTATAGTGATTAAAGGGCATTACAACCATGACATTACAGAAGCTGCAATGTAATCCATAGCACCTCTAGTAAAAAAAATAGTCAAAATATTTAGGACGCTCGCACCACAAGTGATGTGAACTCAACTACATATGCTGTGGCTTCTGAGTTATCATCCTTCAACACAATGTGCTAATATTAAACATATTAAGTTATTCAATTTATCCAGATTTTTTAAGTAAAATATCCCATTTTTGGCATTGTGTTGAAGGATCAAAAGTTGCAATTAAACTAAATTATTGACAATACAGTAATAATAATAATAATCATTTATTTGTAAAATTATGCACTAGAAAATGTTAGATTTCACATTAGTTGTACACTGAATGTATTTTTTATTTATGCTTCATTGAATTGACCCCTAAAGGTGCTACACATTCATCAGAAGTGCTTCAGATTGCAAAGATGTTATAACAATAGTCAAGCGGGTGGCTTCCTGTCCCATCAAGGCTGCTACAAATAGTAATTACCAAGTAGATATCGGTCACTGTCACATAACTTTGTGAAAACCTGCAATAATTTTACACCTTGCAACAAAATACAGTATGTGACTGGTAATGCAAATTTAGGAACATAGAGTGCCATTACTTGACATTGTAAATGTTAAACCAAACATGAAGCACACTGCTTCAAAACTAACGAGTTCTATCAAATTGATTCTCAAATAATTTGCGTTTTATATAAAACTTTCATCAAATCCTATTTTATTTTCAAAACTGGAGCAGAAACCAGGTTACAATACCCAAGGTTATGATCCCCAAGACACCATTGCAGTACTAAAGTCATGCAGGGTATATATGGGGCAGGTTTTGCTTGATGTGCACAAACCTGGTTTCTCTGCCATACCAAGTTCCAAATTGGGCCAGTCTGAAACACCTTTGATTCTTCATTTAACATAACTGCATGAAATGTCATAGATAGGTTCATTTTGAACTCACTTGTGCAACTGTGCACAAATAATTGTCATGTATGAAGTCAAAACTGGCATAACCTTAACAATATTACTTATGAATGAGAATGTCCCCTAATTTATTACAGCAACAAGTGTTAATAGTAGAATATGTATTTTTACCTGATTTACCTGAGGGGCCACTAACCCTAATGGTATTATGCCAGTGAGCATAATAGTGTGGTATGAATGTGAAAAATATAGAATTGGAGCAGTAGGAATGGCAATCTATGAAACATGTTAGAAGAGAGAGTAAGGAATGTAAAGAGTGTAAAGAGTACAAAAGTCAATAAACTGCATGAATGAGTCTAGCATACTGAGAGAGTTTCAGCATGTTGAATGAATGATGAAAGACTGTATATTCAATATGTATGTACTATGTATATAGTATATGTATGTACTGTATATTCATACAATATACAATATATATTCATACAATAATATACAATATGTATATTCAATAACAGTATGTACTGTATATTCAAGTGAATTCAATAATATGAGAGGAGGAGGAGGATGACTGAAGACTGACAGATGATGGGCAGACATGATAAATGAGTACTCAAGTCACTGCTCAACAATGGAATAAATACATTTGTATTGTCCAGCTTAGGATAATTTACAAGGAACACTGTATACTTGGTCTTATGAAGAGGAAGAGTGCTGTTGTGGATAATTTGCGGAAGAATCATTTTTGTTTATCCAGGATACAGTACTATATATAAAGCATAAACATTGCCTTTAAGCTGAAGTACATACATACATACATACATAGGATACAAGCAGATTGTTGGATTCATATTAGTTAATTACATCACCTGAAGCCACCGAAGTATTTCAGGCATATGAATAGACGAGTGATTTTTTTAGTGTCCACAACTGCAATCACTATACAGTATTATTCACCTATTTCTTTTTACCTGGCTGATGGCTCCTTTCCATAATAAAGTGGACAATGGAGTAATGTTGATGAATGAATAAAATCCAAATATGTATGTACAGTATTAAAATTAACTGAATTACGGTATTTTACAAAGTTACTGCTTATGCAGTATTTCCTGCAGCTCATTTTAAAATTTGTATTACAAAATAGGTGAAGCCATATGTTTGTTAATCAGAAAACATAACATGGTATGAGAAATAACTTTTTCAAGTGGGCCATTACTCTTATCAGTACTTATATCAACCTACCGCATCACCTATTCAGCTAACTCATGTACAGCCAATACATAGACATCCCTTGTTAGCACAGCTACCAAGATTCTTTTTGGTGACTACCATATACAGGTACCCCTCAGTGGCATCAGTATACAAATGACTTAATTAGTGGCAACTGTGCTACATAGGGATCCCTTAGTGGCAACAGCATACAGTTAAGGACCTATTGTTACTGTAGTAATAGCACACCATTTAGGACCTCTAGGTGGCAACACCATACAATTAAGGGCCCCCTTGGTAGCATAGTAGACTTGGACCCCTTAATGGCAGGAACTATTCAGTGGTATCAGTATACAAGTTAGACTGAATACAGTACAGTATATAGCAATGGAGCTGGGCATTAGCATTTATGTCTGATGTAATGCAGGTGAGATGAACTCCTTTTAACAAATCCATTACTGTAATTCAATCTTTTTCTCCAATATGGCAATGTTTTAGTATTACATTTCCGGTTAAATAGGAAGAATTTCTTAAGAGTATGTAAGGATTAAATTGTTATTGATTTTATTTTTGTGTGAAAGTGTTGTGAAGTTGCTTACAACTCATAATGGGTATAGTGTCTTCACAGCCCCAGTGAGTACAACTTATCGTGTAGCCGTTTTCACAGATAAAGTTGAACCGAATCTCTCTCACCCACAATGTAGATTACATCTTGAAACAAATTAATTTATTTGGAAATAGACGATCTTTTACTGTTATTACAACTGATCAAGAACTATATGCATTTTATCACATGTGCAATAGAAAATTAAGTTCCATCTAATACCATCCGAGTTCACACACTTATTTCTTGGATGTGGGTATTTGTTTTGGTCACTTATGTAATGTTCTTATTAATTGTAAGATAATCATGGTAATATTTCTGTTCATGATTCACTGATCTCATGTCTCATCAATTATCACCAAGTCATGCATCATTGTGTTCATGTTGTGGGCAATTATTTCAGTACTGCACCTGTACATAGAGCCTCATGCCCCATTACATAAAGTCTTGTGCCCCATTACACAAAGCCTCATGCCCCATTACATAAAGCCTTGTGTCCCATTACATAAAACCTCATGCCCCAGTATATAGATCATGCCAAAGTTTGGTGGGCATAGTTTTTGTGATATTGTTATTATTTATTAACTTACAATAAACATTTTTAAATTTAAAAAAA
>49136 ENA|GBEV01049137|GBEV01049137.1 TSA: Procambarus clarkii Pc_49197 transcribed RNA sequence.
CCCATTAACCCTTACACAAAATCAAGACCACTAATTGAATTGAATTTATCAACTTATTTCATATTGTAACATGGCCTTCTATATAAATTTTGTTTATAATGCTATATTTAGAATACTAATTCTACTTTTAATTTGCGTATGTGTTTATCTTTGAAAAAGTATGAGTATTGAACTGTGGCAACAGTGGAGGTCAAGGGCGCCTAGTCTTCCTTGCTAATCTTTAATTTTCTCTGGCGAGGTCTTTTACGAGTTTTCTTAACTCTCTTTCTTTTTAGCCCGTCATCATCACATGTTTTCTGCTTCTTCCTTCTCCCTGTTTTCCTCTTCCTCTTGTGTACTCTATTCCCACCTCTTAATCCATGTTTTCTTTGTTTTTTCCTGTGTGTCAATTTTCCTTTCCTGAGTTTCTTTTGACTCCTCCTTTCTGCCAATTTTGCCAGACCTTTCCGTTGGCTTCGGTGCTTAATGTTTTTCCCTTTCCTTTTTCGTTGCCTTTCCATATTCCTGGTCCTGGAGTTCTTTTTCTTAAACTTGCCTCTGGAGCGTTTTTTATTTGTATTTTTAATCCTCTCAAAAGGTAAGGGGAAGTAAGCTGGCGGCTTCACCAAACCGTTATTCCACTGGTTCCCATGCTTTATGTTGTCCTTTGTCTTCGTCTTCTGTTTTATCTTCTTCCTGTCTGGCTGGGGGTTGTAGGAGGTGCAGAAGGTGGACCCGCTTGTGGTAGCGTAGATCCAGTCCAGGTACTTGGCCACCTTCGTGTACACTCCTGGGTAGTTAGGCATGCCACAGCCGATGCCCCAGCTGGTGACTCCTATCAGGAAGTAACGCTTCTGTTTTTCGTCATACCAAGTGAGCGGGCCGCCGGAGTCGCCCTGGCAGGTGTCCTGGGTGTCACTCAGCGCACAAAACATATTGGAGGTTATCTCCTCGGAGTGGAACTTGAAGTTGTGGCGGCAGTTGCCCATAGCCAGGATATTAAGGTAAGCGTGCCTCAGGCGGGGTGACCCCAGCTTCGCTTTCTCCCACTCCTTCCCCCACCCCATGACAATAACGCTCTCCCTGTAGAAGGTGAGGTCGGGCGGGGTGAGGCAGATGGGGCTGATCCTCCAGGTCAACGTCAAGGGCATCTTGACCCGTAGTAAAGATATGTCGTTGTCAGTTGTCACCCGGTTATACCCAGGGTGCTGATAGATCTCGTAGACAGGTAAGGAGAGTTCGCGGGAGACGTCATTGGTAGTAAGGTCGTGGTCACCGACCCTCACCAGCAGCTCAAAAGGCAGCAACATATCAGTACAGTGGGCGGCGGTGAGGATGAAGCTATCACTGATGATGCTGGCCCCGCAGAAGTGTTTCTTGGTCTTGGACAGCTGCACGGACACCATCCAGGGATAGTGGTGCTCGTAGGTCTCCTCTCCTCCCACGATCTTGTGCCGGGGCGAGTTGGAGTGGCCGCATTCACAATTGCGGTTGACTTTGGCTGGTTCAGGTTCCAAAGTTCTATGGTCAGGATACACCAACTTCTGCAGAATTCTAACGCGGCTACTGGCGGTGACTACTTCCACTTCATTTTCCGTTTCATCTGTTTCATTTTCCTCGTAGTCTTCAGTTTCGTTATATTTAACAGTTCCGTTACTTTTTACAAAATCACTCTGCATGATCATCCTTATCCAAGCTTCGTAGTGATTCTTCAAGCCTTGTGTCGGGAATCTGTCGTCCAGTGCAGTTTGTGTGGTGTTCCCAGCAGCAGTAGCAGCAGTTGTACTGTTCTCGTCAGCAGCAGCAGCAGCAGCATCATCTACGTCACCACTGCGACCGTAGGGGTTCTCCACTTGCTCCTGTCCCGCATTTTCTAATATTTTCTCATCCGGATTATATGTCGTGTTGCCCCTCTCCTCTTCAGTTGCCCCTAGAGCAGGGGTCAAAGCCGCCCCAATAGCAGAGGTTGAGGTCACTCTCGAAGCAAAATTGTAAAGGGTAAAGGCGACTAACATACAGAGCAGCTGCCTCTCCGCCATGATGACCCAGTGTGACGGGTTGAGTTAGAAGC
>53278 ENA|GBEV01053279|GBEV01053279.1 TSA: Procambarus clarkii Pc_53339 transcribed RNA sequence.
CCAATGGCGGGAGCAGCAGCCGGCGTGTACACCTCACCTGCTCCAACTTTGACCTGGAGGCGTCCTCCACGTGCTCCGGGGCGGCCTTCCTCGCTCTCCAAGAACCCGCCATGAACATTCAATGGTTCTGTGGAAATACAGGCCCGCAGAACGTGGTCTCAGAAAGTAGTTTGATGAGCGTGCACTTCTGGAGTAGCTGGCGGAACACCAGTAGGAGAGGATTTCAGTGCACCGTCAGTCTCAGGCTCGCCTCACAGTCTGTCGGAACCTGCCGGTGTGGGCGTGAAGGCTACAACACCCGCGTGGTGGGAGGGGTGGAGGCGGGCCTACACCAGTTCCCCTGGGCGGCCCAGGTGCGCATCGCTACAGGCTTCTGCGGGGGAACCCTTATCAACGAGCGCTTTGTTCTCACTGCCGCCCATTGTGTCGACAGACTGGCCGTGGCAAGCGGAGCTCTGCCGGAGGTGGTGTTGGGGGAACACGACCGGAGTCGGCCGGACGAGACACCTTACACCCTGGTGGTGGCAGCCAAGCGGGTCATACCCCACGAGAACTACCGCCGCTCCAAGAGCCCCAAGGATAACGACATTGGTCTGATAGAGCTGGCCACCGATGTTGACCTGGGGGCTAGTCGCAACATCGGCCCGGCCTGTCCCCCAGATCCCAGCCTCCAGTATGACGACATCCGCGTCACTGTCATCGGATGGGGGTATACGAACTTCCCGGGACACCAGGCTACAGTGCTGCAGAAGGTGGAGCTGGCGACGGTGCCTCTAGCACAGTGTATGAAACAGTACCAGGCTGGAATCATCACAGACAACATGATCTGCGCCGCCGCCCCCGACAAGGACGCCTGCTTTGACGACAGCGGCGGAGCCCTGATGACCAAGGTGGGGGAGCACTGGCAGGTGGTGGGCGTCGTCTCCTTCGGCCCCACCAGCTGTGCCAACCCCAACGTCTCCGGCGTCTATACCAGAGTGGCCAATTACGTCCCCTGGATCCTCTCCAAGATTGGCGATGCAAGGACCTGTCCACCACCTTGACTCTTGTCCACCATCCTGGCCAATGTCCATCCCCCTGGCCAATGTCCATCACCCTGGCCAATGTCCACCACCCTGGCCAATGTCCA
>54811 ENA|GBEV01054812|GBEV01054812.1 TSA: Procambarus clarkii Pc_54873 transcribed RNA sequence.
ACACACACACCCACACACACCCACACACACGCACACCCCCGCACACACGCGCACTCACACACACACACGCACACACGCTCACACGCACACACACCCACACACATATATATATATATATCTGAGCCAATATACATTAATATTCCTTTCAACTAAATTTTGTAATGTTTACGAACACGGCCGCAATATTTCTTTGAGAGGCTACCCTCTCTGTATCTTTTCTGACTATCTTTTCTCCAAATCGGGAGTAATATAATTTGATAATCTACCGTAACAATCTATAGCCCTATAGTTAAACCGAGATCAATTGATAATACTCTCAATCCAAGGCTTATAGTAGGTCATACGCATGTAGACTCCCGGCAAGTTAGGATAGGCGCATTTTATCCCATGAGATACTGTTCCTGCGAGTATCCATCGGCCATCGTCTCCTCGAATGGATAGGGGCCCTCCGCTGTCGCCCTCACATGAGTCCTTCTTGCCCAACTTGTAGCCCGCACAGAAGAACTCAGGCTTGATGTTCTTAATGTGGCCCGCCTCGGTGAACCAGTGTTGGCACTCGCTGTTAGTGATGATTGGCAGTTCCACCTCGTTCAACTGCGTCGGCACCGGTCCTCCGTAGGAGAGGCGCCCCCATCCTGTGACGTAACCCATCTTCCCCACGAAGTCCTCGTTTCCTTGGGGCATGCAAATGGGCACGATGTGCTCCTCGAAGGTGACGGGTCGTTCCATCTCCAAGAGCGCCAGGTCGTTGTCGAAGGTCTTGGCTACGTAGCCTCTGTGGACGATGACTCGCTTGACGTTCCGCTGGACGACCTGCTTGGGCTCGTAGTCGTCCGAGAGGTCGTATTCCCCCAGCACCACGATCAACGACGCCAGGAACCCTGGCTGACAGTGGGCAGCTGTAAGCACGTATCTCTTGTTTAGCAGGACACCGCCACACTTGTTCTTGGTGAAGATGCCCAACCACGTCGACTCCTTCACCAGCGCCTGCCACGGCCACTCTGCGAAGTCTGACCGCTCACCGTTCACTATCCTGGCCTCCCGGGCCAAGGGTCTCACACCGCAACTGGTCCTGTAATCCCAGGCCGGGGTAGTGGTGGTAGTGGTGGTAGTAGTAGTGG
>63438 ENA|GBEV01063439|GBEV01063439.1 TSA: Procambarus clarkii Pc_63506 transcribed RNA sequence.
AGTTGCAGCAATAGGCCCAGCAGTCCAGCCTGCAACACCAAGTGCAACAGAGCAGCCTGAAGCGACAACGGTAACGGAAATGCCTGACATGACAGAAACCTCAACATTACCTGTGGAAGATGACCTATTGACAAGGTTAAATACGTCAAATTACAAAGACATCTGTGGTGTTCCAGTCTACCCGACGGCGAGGATCGTGGGAGGGAACGAGGCCGCCTTTGGAGAGTGGCCGTGGCAGGTGTCTCTGAGACAGTGGCGACAGGTTACGTTCCTCCACAAGTGTGGCGCCGCGCTCCTGAACGAGAACTGGGCCATCACAGCTGCTCACTGCGTCGAAAACTTACAGCCAGAACAGCTGCTTCTAAGGCTAGGAGAGTTCGACCTGGAGCGGACAGACGAGCCGTATCCCTACGCTGAGAGGAAGGTCCAGATCATCGCTACCCATCCCAAGTTCGACCCCCGCACCTTCGAGTTCGACCTTGCCCTCCTGAGGTTCTACGAACCGGTCAGCTTCATGCCCAATATCATCCCCATCTGTGTACCTCAGGACGACTACAGCTTCCTCAACGACACTGGCTACGTAACAGGCTGGGGAAGGCTTTACGAAGATGGTCCTCTGCCATCTGTGTTGCAGAATGTCCATGTGCCCGTCATTACCAACCAGCAGTGTGAGAACATGTACAGAGTGGCTGGATATGTGGAACACATTCCCGACATCTTCATATGCGCAGGCTATGAGGGAGGACGGCAAGACTCCTGTGAGGGCGACTCTGGCGGTCCCTTGGTCATCCAGAGGAACGGTGTGTGGAACCTGGCCGGCGTGATCTCCTGGGGGATAGGCTGCGCTCTGCCCAACCAGCCCGGCGTCTACACCAGAATATCAGCATTTAGGGAGTGGATCGAGAAAATTATCGTGTTTTGAAACTTGTTAATTATATTTATATTTAATATTAATATTATTGCTAACACTTCACATGCAATTATCTCGAGGAGGAAATGAGTTATTACAAAAATAAATAATCGCTGTTAATTCTCCAGGGATAATTGTAGCTTTTTTTTTTTAAGCTGTTGAATTTGTTAGTGACTCTCTGGAGAGAATTTGTTTGAATCGGAAATGCATCTTAAGTCATGATTATTATGACTTGTGGAGACAACATGCGATCATTTCTGAAGGAATTATGTGATTTTTAACGTATTTTATATTAGGGGAAGGAAGTTAACATTTGTATTATAAATGAATTGTGACATATTCCTCCATAGGTAAACATCTCTTGCTTGTAGTATTGTTATTTATTTGTTCTGGCTGTGAGTGTTTGTATGTTTGTTTGTTTGTGTGTGTGTGTATTTATGCGTTTAAAAATGCATGGTTGTTTAATAACTCCTGTTTCCTATTTATTTTGTTCGTGATAATTATTTTGTTAAGTGATCTCCTGGAAGATGTAGGCATTATTTTGACACTTCATAATGGTGTATTTTTTGTATTATTGTTATTGTTATTGTTGTTGTTGTTGTTGGCAGGATGACGCATGCTGATTTTCTCCTCTTTCACCATTTTCATTACTGATCATATAATTATTTGAACAACGGAGAATTGTGAGCACCAAGATAATATTTTGATCTTGACTGATGCAGCTTATCAAGAATAAACATTGACTCAGGTTGATTTGGGCTTGCTGCAATATCTGTGTTTGTTTGTTTGTTTGTGTACATGTGTGTGTGTGA
>65293 ENA|GBEV01065294|GBEV01065294.1 TSA: Procambarus clarkii Pc_65362 transcribed RNA sequence.
AGGGACACGCCATTCGTCCCTCGCGCGAGTGTCCGTTTTCTAACTCGAAACAGAGAAATGTTCGGCTCTTAAAAGTAAACATAAAATAATTTTTCAGGCCAAGAAAACCACTTTATAAAGCTGTAAAAAAGACTAGAAACACCTCGCAGTCCTGTTTATAATTACAGTAGCCACAGTGTGTGTGTGCTTTAGTGTGCTTGAGAGCTGCAGGACAAGTGTAAACAAGACATCACCAGAGGACCCAGAGGTTGAAGCAGACCCCAGGAGCGGAGGAGCGGTGTGGTGGTGAGATATGAAGATGGTGCAGACGGTGGTGGTGGTGGTGGTGTTTGGGGTGTTGAGTGTGGTGATGGTGGCGCCCTCGGCCGCCCAGGGCAACACCCCGTCCATCTCCCCGTCCGTTCTATCCANNNNNNGCGAGGCAGCCGGCGAGACTGAAGCCATCGCAGACTCTACAACGGAAACAACAGAGGACCAGGAATATGAGACGACGTCGGTGACGGAGGCCCTGTCGACGTGGGGCGGCATTATAGACGGAGAAGAGACGGTGGTGAACGGGGTAGAGGCCGGAGGAGACCCCTCACCCACGCCCCAACCCTCCACGGACCTGCCCCTCCGTCGCCACACGCCCGACGACCCTTCGCCAGAGGCAGGAGCAAAGCCCCTGGAGGAGAAGAAGCCCCTGGAGGACGACAAGAAGCCCCTGGAGGTGGAGGAGAAGCAGAGTATAGAGGAGACCAAGTCCGTAGACTTCGAGGTGGAGGAGACGGGCACTACTGAAGAGCCGACCACCATTCCTCCCAAGGCCCAAGCTTATGCCCCCTCCAGCAGCCTGCGAGTGTGCCCTGGAGTATGTGTGGCAAACCGTATCAGTGAGTACTGCGAGGCAGCCTTGGACGTCAGTCAGCTTTGCCGGACAGGACTTCGCTGCTGTGTTTCCGGTGACCTCTTCGCTGACGTCGATGACCCACCTAAAGAATTTGTCCTTCTCAACCCCAAGAAGTCCACAGTGGAGCCAGAGCTTCATCAGAATGTGAAGGAGGAAGAGATAACAAGCACAGAAAGAACCACCAGTAGCACCACCAGCGCCACCACCACCACCAGCACCTCCACTCGCCGCACCACAGTTTACACCCGTCAGCCAATATCCACTGCTAAGCCCAACAGAGATATTCCACAAGAGCTGCGTTGCAAAGGCACTTGTGTTGCTGGCTTCTTTGCCTTCCTCTGTGATGAAGTTGACCGTTCTGGAGTGTGTCCTAGAGGAGGCAGGTGTTGTGTCACTCAGCGACGTCCAACCAAACAAAAACCTTCCACCAACTCCTCACAACCTGTGAGAACCACAACCACAACAACCACCACTACCACCACACCACAGACCCCTCCCTCACGATCACCTCCTACTCCATCTCTACCCCTCTGTCCAGGTACCTGTCTTCCTACCCTTGTTTCATCCTTCTGCAGCCAACCCTCTGTTTTGGTCGAAGCTTCTGGTTGCGAGAAAGGCACTGTCTGCTGTGACAACCGTGCCGAGAATCAGACGCCACTACCAACACCGCCACCTACAAGAGAACCGTACCATTCATCACCACCACCTACCAGAGAACCCTACCGCCCATCACCACCACCTATCAGAGAACCCTACCGTCCACAGCCACCACCTGCCAGGGAACCTTACCGACCACGACCCCCTCCGGAGAGGCCAATCTCACCAACATTTGAGACATTAGCATCACTTTTCACACGTCCCCCTGCACATCACAGACCAATAGAAAATCCTTATAGACCACCACCCATCCAACANNNNNACCACTACTACCACCACAACAACACCTGCGCCAACAACTGAGCCACCTGATCTACGAGCTGAATGTCCCGGTACCTGCATACAGCCATTCCTCTCCTTCACTTGTTTTGGAAATGCTGAGATGACAGACTTGTTCCTGTGTAGTAAACCAAGCACAGAATGTTGCTCCCCAAAGTCTGCCCTCAGGGATGTTCTTCGATATGAGGAGATTCAAAACACAGCAAGAAATGACACAGTACTGGCTCATCCTTTCGAAGGGTCGTATGTTCAGCCATATGGTGAGCCCGGTTATGAACATAATGTGTACGAGGAGACTCCGTTTGACACCTCAAATTATCCCCCGTATGACCAGACGCCTCACGACCAGTCTTCCTACGAGCCACCCCAATATGAGCCTCATAACTATGACCATCAACCATATGAGCAACAACCATACGAGCATCCACCCTACGAGCACACACAATATGAGCATTCACCCTACGAGCACCCACCGTATGGTCAGCCAGCTAACAAACAACCTTCCTATGAACAGCCACCGTATCAACCATACCAGCCAGAGCACCAACATGAGCGGCCTTACACACCATTGGCAAATGTAACACAAGCACCCTCTGAAGTATTGAGACCTACACCCGAGTCGGCAGTGAGGAACAAATATGTGTGTGGTGTGAAGGGCACACAGAGGAGTGGGCGTGTTGTAGGCGGAGAAGACGCCCTTCCTGGAGAGTGGTGTTGGCAGGTGGCTCTCATCAACTCCCTCAACCAGTACCTGTGTGGTGGAGCACTGATTGGCACTCAGTGGGTCCTTACTGCTGCCCATTGTGTCACCAACATTGTCCGCTCTGGTGATGCCATATATGTGCGAGTTGGTGACCATGACCTCACCACCAAGTTTGGTTCCCCGGGAGCCCAGACTCTGCGCGTCGCCACCACTTACATTCATCACAACCACAACTCTCAGACGCTGGATAACGACATTGCACTTCTCAAGCTGTATGGCCATGCTGACCTGAAGGAGGGTGTGTGCCTAGTGTGCCTCCCTGCACGAGGCGTTAGTCAGGTGGCCGGCAACAGATGCACTGTTACAGGTTATGGCTACATGGGTGAAACTGGGCCCATTCCCTTGCGTGTGAGGGAGGCCGAGGTGCCTGTAGTGTCGGACAATGAGTGTGTCAGGAAGATCAACGCCGTTACCGAGAAAATCTTTATCTTGCCAGCTTCCTCCTTCTGTGCTGGTGGGGAGAGTGGACATGATGCCTGTCAGGGTGATGGTGGTGGCCCTCTAGTCTGCAATGTGGATGGATATTACGAGCTAAGTGGACTTGTATCGTGGGGCTTTGGGTGCGGTCGGCAAGATGTTCCTGGAGTCTACGTCAAGGTCTCCTCCTTTATTGGATGGATTAACCAAATTATATCTGTCAACAACCTTTAGGGTTTCATGGCAGCAATCAAACATTCCTACGCTCAAGTATTTTATATGGTTCAAATAGGCTTTCTTGGCAATGATTTCTGCGAAAGGATATTTTCTTCTTTTGGACATAGGTTAAAAAGGGAGGGTTTACAATGCTATCTTTGCTCTGGGTGAACACATTGAAAATTTTGGATATGGTCTAGTGGGTATCTTCAGATAAGACAATATCTTGGAGAGGAATTACGGGAAGTGTGACCTCTGTTTTCCCCTGTGAGGTTTGGTCTGGATGGTCATATCTGTTTGTTGTTGTTAAGTTTTGTTTGTGCTTGTAACCTGTGGCTTTTTCTCCACACAGCATTTACTGAGCAAAAATTACAGAATCCTAATTGAGTTAATGTTCATTAATCTCATTTTTCCATTAGCTGTAGCTTGTCTTAAAATGTTGCTGTGTTCCTGTTGATCCCACTTCCCACCCACACACAAACAAAATCATTCAGACTAATATCTTTAAATTAAAAAATCTATTATCAATTGAAACCAAAGTTCTCACCGTGAAAAAATACTGTAAGCCATAATAAGCTATAGGGGATATTATTGTTCTTGTTGTTATATTAATATTGTTATATTTATAGTAATTTATTTTTAATATTTAGTGCAAACCCATGAACCATAGGCCACAATGGTGGGGATTATCTGATGTTATGGCATTTGTTTGTCCCAAGAACGTCAAATGATGTGGTGATTTGACAGTAGAGTTTGCTATATCAACTCACAGTTGACATTATAGACAATATTTGTCACATGCCATTGGCAATAGTGTTAAGATGTAATACATATCGTGATGAAGTGTACTCTGTGGTTGAAAGCGTGATTGAGCAGTGATCAGCGTGTGGGAGTGTTTTGGATGAATCGTTGTGTTTTTATGTTTCAGAAACTCAAAACTGGTACCATAACCACAACTTGTATTGACTGACATTATTCACTCTACTGTATTTATTGAAATCACAGTTACGAATAGTTGACTGATAGAATTTGACATTTCATGTTCTAGTTACCAAAGACAGTTTGTAGAAGTCTGAGCTGTAGAATGGTCATGTTTGATGCTTATAATGATTATCAAAAGTAATCTACCACTGATCAAGATTTTGATCAAGACAAACCACTGATAAGACAATTTACCACTGATCGAAATAAGACAAACTGACCATATGATAGAAATAAACTTTGTCAGTGTTTGGGGAGCAACGGGGGACCGAAGCTGCCATGCTTGTGTATGTAGCCAAAGACTTAACTGACTGATTTTTGTAAATATTTATTTGTCTTGTATTTATATGTTAACATCAGGGAAAATCACAGCTATGAAATAATAGAATAATGTTTGAACCTTATAATGCACTTTTATTAACAAGTTATTAAAAGGTCTTAAGGACAAAATTCTATTTCTTAGAATATATTTCCTGAACACATAAGTTCATGATGTACATAGATCTTAATACCAATGTAAGACACTGAAATATTCTTAGTTTTTATATCCATGTCTAATACTCTTGCCACTTGTCATCAAGATTAGATACTTGTGCATTATTCATACCTAGTATTTAGTCACTTGTCATCAAGAACAGAGATAAATTGTACAATATCTAAGACTAATAGGTTTAGTCTTTTGTATTATTCAACGAGTCCCAAAGACACCAAGATGACTGAAGAATAATTTTGGATCTACCACATTATTTCCAGTTTATTACTAGAAATATTAACAGCTTATTACCAGTTTCGAGTGCGGCGGACCGAGGCAGGCGCAAAAATGAGGGCTTCAGCCCTCTTCCCTCGGCTATTTATAGCCACCTGTACCGTCCGCGCTGCGCTTGCAGGACGCGCTGCGCTTGCGGGACGCG
>69324 ENA|GBEV01069325|GBEV01069325.1 TSA: Procambarus clarkii Pc_69395 transcribed RNA sequence.
ATAAAATGAAATTCCTATTCATTTTTGCAGCAATTTTCGCTGTAACACTCGCTCAAAGTGGCGATCATGAAGTTAACCCAGTAGAATGTGGTAGAAGACCATTTGTAGAGACCAACGTTGTTGGTGGTGTTGTTGCCAAAGTTGGTGCTCATCCATGGATTGTCTCAATGGAATATGGTAATGGTGTCACATTCAGTCACAGTTGTGGTGGTTCATTGATCAACAGAAGATGGGTTGTAACAGCTGCTCACTGCGTTGCTGGTCGTCCAAATGTTCTCAATTACAGAATCCAAATCGGAGCACACAATAGAGCTAGTGGTTCACAAAACTCTTGGCAAATTGCAAGATCAACTGATAAAATTGTTTCACATGCTGCATACAGTTCATCAACATACAAAAACGATATTGCCTTATTGAGACTCTCAACAGTTGCTCCATACAATGATCCATACATTTTGCCACTCTGTATTCCAACTGAAGAAAACAAGGCTGAAATCCTTGAAGGCTTAACCGTTATTGCTGCTGGTTGGGGTTCAACCTATTCAGGTGGTTCAGTTATTCAAGTTTTGAATGAAGTCGAAATTGTCATCACACCATTTGCCAGTGTCAACTCACAATATGGTTCATCATACGATCCAGTAACTATGATTGCTTTAGCTGAATTAAACGACGGTAAAGATACATGCCAAGGTGACAGTGGTGGTCCA
>69461 ENA|GBEV01069462|GBEV01069462.1 TSA: Procambarus clarkii Pc_69532 transcribed RNA sequence.
CCACCACTCTCTTCATCAAGCCATATTGGTCGAGAGCTAACAGAGCAACAGTGCTGAGGGTTGGAGTATTGCCGGCGCACGCCACGCAGTGGACCGATAACCGTTCAGCGTTGCTATAAAGGTGGCAGGTGAACTGTATTCTTAAGCAGACTGAGTGAGATGACCGCGTTGATAAGGATAAGCGTGTTTGTGGCAACAGCCATCGCCACTGTTGCTTTTGGCCCAACGTTGGCTCGTTCCGTTTATTGTGGAGGACACGCAGATCTCCAAGTTGGTTATTCTATCTCCATTCGTTCTCCCAACCATCCCTACGCTTACCCAAGGCCTTTGAAATGCATCTGGACAGTCTCCTCACCAGCAAACACGGTTATGAGGCTAATCTGTCCCACTTTCCATGTAAAACCAAGTAGTAAGTGCCAAGACGATACATTCTGGGTCTTTCCCAGTGCCAATATTTACGATGTAGACGGCAAGTACTACTGTGGCACCGGTACTTTAAATGTCCTCATAAATAATAACAGCTTCGGTGCAATATTCGAAGCCAGTCCCATATTCTATTTTGATTATTATACAGGCTTCAACTGCAAACTTACGGTGGAAAACAAGATCATTACATCCACTACTATTTCGCCTAAAACCGTAACTTCCAGTATTACTGAACAATGTGGAGTGAAGGGAGCCTCAAGAGTTGTGGGAGGTCAAGATGCAGCTGTGAATGAGTGGCCGTGGCAGGCAGGTGTCCGCCGCATGTCTGACGGAATGTTATTCTGTGGTGCAGCGTTAATATCTTCCCAGTGGTTAGTGACGGCGGCTCATTGTGTCGTACCTTTCACTGTACAGGATATCTTTGTAAGTTTGGGGGATCACGAACTGAAGCTGGGAGAAAATACACCCTTCACAAGGCACATAACTGTCGCTGAAAAGATCGTACATGAGAAATTCAATCCTCATACCGCCAATAACGACATCGCTCTAATTCGTTTAAGTGGGTCCGTCAAGTACAATGCAGGCATCAGGTCGATCTGTCTTCCATGTCAATATGTCAAGTATAACCTGAGCGGGGAAAACGGCACGGTGACTGGCTGGGGAACTGTCAGCGAAGGTGGGAAGCAGAGTGATGTCTTGCAGGAGGTGGAGTTGCCCATCCTTACAACTGATGAATGCAAGGCGCACTTGAATGAGAGCGTGACGGCCAACATGATATGCACCTATCTGCCAGGTTACGATGCATGCAAAGGCGATTCTGGAGGCCCACTGAGCTGGCTGAAGAAGGAGAATTACTATTTAGTGGGAGTGATATCCTTTGGTATTGGCTGTGCCAAGCAGTCTCTCCCAGGTGTCTACACCAAAGTTGCCAACTATTTGCAGTGGATAGAGAAGAAGTCCTCCGTCAAGTTTTGTTCTTAAACACTCAAATGTGAATAATTTATAATATGAAATAAGTGAAACTTTGACAAATAACATTACGTACAAATAACGTTAAGTATGACGTCATTCCTATTCCTGTGAATAGAAAATATCCTCTAGTAATTAATCTGCATGGTAGGAACAACCAACGTATCTTAGAGATTAAGATGATTTTACAGTTACACGTTACAATTGTATCATGAGACAATTGTTTTGGGTTCTGTGATGATAAGTAGTTATCAGGAGATGAAGGGCAGGTAATGAGACTAGACTATGAATTCAAATCCAGGCTGACATTGACCAGTGATGGGCTTCAACATTACTACCACTTGGAGATGGGCTCCAGCAACTGAACACTTAGTGTTGAATTCAAGCAAGTGAGCACCTGGTGATGGGTTCCAACAAGTGAATACTTAGTGATGGGCTCTGGTAAATGTAGACCTTGGAATGGGTTCTACTAACAGCACTGCCTCTCCTCTCTGGCTCTTCGAACTATTCATCACATAAAACAAATTGTTATCCTCATTTAGTCAAAGATCTACAAACCATAC
>72400 ENA|GBEV01072401|GBEV01072401.1 TSA: Procambarus clarkii Pc_72473 transcribed RNA sequence.
GACAACACCGGCCTGACTGCCAACACAACTGGTATACGGCACTCCGGTGGGCGCGGTTGACTTCTATACAAACCCACAACTGGTGCCACTTGTAGCTCAAATAAAAGTCTGACTTGAATAAGTCTTAGGGAAGGGGGGAAGAAGAGGTCTTTAAAGGCATTTTAAGCGAGTTTATCATACGATAATATCGTGGATCCATCTGAGAAATTTGGTGATTTTCGTGTACATTCCGGGTTGACCGCGACGTCCGCAGCCCTTACCCCAGGAGGTGATCCCGTACAGAACGTGTCTCCCGTTGATGTAACAGGTGAGAGGGCCGCCGGAGTCCCCCGTGCAGGTGTCTATCCGGCCGTCCAGGTTACCGGCGCATACCATGCCGGATGTGACCTCGAAGAGGCCGTATTTGTTCTGTCCGGTGCAGGAGGACATGTTGTAAATCTGCACTCGTCCGGATCTAGGGAGGTCCTGGGGTATTGGTGGTGCCCTCTCCGAAGTGGTGCCCCAGCCTGTAATACTGCACTCGCTCAGGCTGCTGTAGCTGGCTTCCTCGCTGGGTAGGCAGGCTGGCTGTACCGACTTGCCGAACCTGATTCCCCTGCCGTTTTTCCTCCCAACTTTCAAGACGGCGATGTCGTTGTTGAATTCAACTGTCATGTCGAAGTCGTCGTGCATCCACAGCTTCTCGATCTGGAAGTCCTCCTGTGCGCCCTCCCTGGTGTTGAGAGAATAGTCTCCCACACGGACGACGTAGCTATTTCTACCGTGGACCTTGAAGCAGTGTGCAGCCGTCAACACGTAGTCCTCAGCGATCACCACTCCCCCACAGTTGTGCTTCAGCTTCCCCTCCTCCCGCAGCTGCAGAGACACCAGCCATGGGTGTTCCAGGGGCTCCTGCGTCGATCCGCCGATGATCTTAGCGAAGTTGTCGATCAGGAAGGACGACGAGGAAGTGTCTGACCGTCNNCCCGTCTGGCAGCGCCGTCTGGAGCCCCAGGTTGACGGCGCCACGTTTGATCGGATAGCAGGTGACGGAGGCGTCCTCAGCATGGGCACAGTCAGAAGCTCCGGGCTGGGACTTCTTGCACTGCTTTAGATCCGTCTCGGTGCCAAGACAATCCATGGAGTCTAGCCAAACCGGCCCTGTACCTTGACCGTACCTGGCCGCCTTGTGAGCAACCGCGTCTCCATGATAGCCCAGCATACGGCATATCACCTTGGCCTCATAGTCGTCAAAGTCGTCGTCGCAAATGGTCCCCCACTGGCCCGAGAGCTTGACCTCAACTCGTCCTGAGTTCACCGTTGGACCGTTCGATAACCGCACTTCGATCT
>81444 ENA|GBEV01081445|GBEV01081445.1 TSA: Procambarus clarkii Pc_81520 transcribed RNA sequence.
CATACTGCTCGAATCCTTTTTTTCTGTGCAGTAAGGTCGATGGATTTACTGAGTCTGATAAGAGCAATATCATCAGAAAATTGTACTCTAGTATTATAGTCGGGGTGAATTATGACCTCTTCATGAGTAAAGTCCTGGGCCGGGGGCACACAGTTTTTATTTCCTTGTCGAGTAATCTCACAGTCCGTGTCAGAGCTCAAGTCCCAGTCTCCTAGGCGGATGATTTCAAGTTTCCTTTTATTTAATGCAGAAGGATGTACACAGTGCGCAGCCGTCAGTATGTATCTCTCATTAATTATTGACCCGCCACAGTGGACCTTTAACTCTGGGACTCCAGCCTCTGAGTATTCTAAAACAGCCATCCAAGGATGACTATCAATGGGCGCCACGGTTCCTCCATAAACTCTGCTAAGGTCCGACCCAAGACCACACTTACTTGGCAACAAGAACGTTGGTTGTGGCGCAACATTTCTGGGGCAACAGATCTTGGGTTCTCTCTCATAGGAGCAAGTGAGCCGCTGCAGAGCGCTGAGATTCTCAGGAGTAGGCTTCTTCAGCAGCTGCAGCAGCTCAGGACATTGAGCCAGTGGGATGCACTGGTCAGGGCAGGTAGCTCTCTGAGCAGCAGTCAACTGGAGGAGCAGCAGCAACAACAGCAACGGGACGCTGCACCAG
>1492 ENA|GBUF01001493|GBUF01001493.1 TSA: Eriocheir sinensis comp17923_c1_seq1 transcribed RNA sequence.
GCAGCCATGCATCCCGATCGACAAGTGTCCGGATTTAATCAAGTTAATTCAGACGAACATCAGAGCTGTGCAGGAAGCAACGTGTGGCTTCCAGGGCCAAATGCCGCTGGTTTGCTGTCCTGCCCCTTCAAATGAGCCTTTGGTATCAAGCTCCACCACCACTAGCAAGCCTCCCGTCCCCAACCCGCTGCTACCGAAGAGCTGTGGCCAGTCCCACAACGACGACAGGATCCACGGGGGAAATGAGACGCGCATCGGCGCCTTCCCGTGGATGGCGGCCCTCGGCTT
>2339 ENA|GBUF01002340|GBUF01002340.1 TSA: Eriocheir sinensis comp24285_c0_seq1 transcribed RNA sequence.
TTCTGTGATAAAGCTTTATTTTTCCAAGATATATTTTTTGGAGAGAACTGCAACACAGAGAAACATTTCAAGCTTAGAGATGGCCACACATATAGGCTAGGTTGATCCAAAGAATGTAATTTCAATCCCACAGTGACTCACTGACGTACGTTCTGTTCGATCCAGCCCAGGAAGGATCTGACATCCGTGTATACGCCCGGGAACTCCTTCCGAGCGCAGCCCACGCCAAAGGAGACGACCCCAACCACGGAATACTTGCCCGTCGTTAGGTCCAGGTAGTTCAAGGGACCACCGCTGTCACCAACGCACGCGTCCGTTGTGCCGTCGCCAGCACACATAGTCCTTCTGTCTATCACTATCTGCGGAAGCCTTTTGTAGTCTTGCGCGCAGCTGGCTCTGTCCTTAAGTGGCACCAAGGCCTTCAGGGGAATACTGGGAGTCTGTAAATTTGAGTGTTCTGTCCTACCCCAGCCCGTTACGACGAGTGACTTTCCAGTGAAGTCACTGGGCACATTGTAGGGCAGGCACGCGGGCTGGACGAAATCATTAAATCTAGCTTCTCCGTCCAAAATCACGATGGATATGTCGTTCTCTTGGCTCACTGCGTTGTATCCTCCGTCGCGGTGTTCCTTGATGTTGAAGTCCTGTGGTGGTGTGGTCGTGTCGTCAGTTCTCACGAGGTTGTAGTCCCCGAGCCGCACTACCTTCGGCGCGAACTCTGGTTTGGCGAAGCAGTGTGCGGCAGTCAGCACGTGTTTGCGAGTGATGAGAGTGCCGCCACAGCCTGCCCGGAAGGTGTTCCCGTTCCGGAAGCCTAGCGCTGCCAGCCAGGGCCACTCGCCGGGCGATGTATCCTCGCCGTTAACCACCCTGACACCCGAGGCCTCTCCACAATCGATTTGGTTGAGCCCGCCGGAGCGGGTCGGGGAGCCTGCGGGTTGGTTGCTGGAGGTTTGATCGACACAACACAGGTGCACAGTGTTTCTGAAACGCCCGCAGATGCGCTGCCTCAGAAATGAGAGGACAGATGGCTTTCGCAACTGGCTCCTCAGGGAGGCGAATTGTCTGCATGAAGAGAAGGACTGGCACGTACCAGTCTCACCACCGGGTGTCACACAGGAGGGAAGACCGCTTCCAGGGTTTGTATTTTGGCGCGTGGTCAGGTCAAGGGCTTCAAACAACTCAGCGTCGGTGGCCTCCACGCCTCCGCCGTCCGGCTCCTCGCCGGGGAATCGTATTTGCGCCTGCACTGCCGTCAGAAGCAGGAGTAGGCCAAGGCTGTACATCATGCCGATGTTGTGGAAAATAAAGCACTGGAGTCCTGCTCACACTACTGTCTTCGACACCTGCCACCGAAGGACTGTCTGTCTGCTGGTCCTGCTGGTCTGCTCACATGGATACAATCAGGCGCCAGGGTCCAGTACCTGAG
>3429 ENA|GBUF01003430|GBUF01003430.1 TSA: Eriocheir sinensis comp31034_c0_seq1 transcribed RNA sequence.
AGCCGGCGCACAGGAAGATCTCCGGGATGTGCTCTCTCCTGCCGCCCTTCAGGAACATGTCCTTGCACACACTGTTGCTCACGATGGGAACGGAGCCCTTCTGCAACACGGAGGGCAGCCTGCCGTGCTCGGAGAGGCGCCCCCAGCCCGTCACGGTGGCCGTCTCGCCGATGAGCAGGTCGTCGTTGCCGGGCAGACAGATGGGCGAGATGTGGGGCAGGAAGGTGACGGGCTTCTCCATCATGACCAGCGCCAGGTCGTGCTCGTACGTGAAGAAGTTGTACTTGGGGTGCACGGCTTTGCGCTGCACGCCGCGCTCCACGTACGGGTACGGCTCGCCCACGGACGAGAAGTCGAACTCGCCCACTCGGATCCGGATTTGTGACGTCAGGAGGTCGTCGACGCAGTGTCCCGCGGTGGCGATCCAGAGTTCGTTGAGGAGCGCGCCGCCGCAGCGATGGGTGGACGAGAGGCCGAAGAAGCTGGTCCGCCGCACCGACACCTGCCACGGCCACTCCCCG
>4013 ENA|GBUF01004014|GBUF01004014.1 TSA: Eriocheir sinensis comp33776_c0_seq1 transcribed RNA sequence.
CGGCTAAGGAACTGTAGGACGTAAACCCGTGTAGGAACCAGACATTCTCCAGGTTAAGCAATGACCAAGGAAGGAAAGCCGGAGCAAGCGAGATGGCCCGCCTTACTGCAGCTACTGTTGCTGTTTCTTTTTCCCCTGGCAACGTTTGAGAGTGAACCGCAACAAGTCGGAAAGATGCAACTGTCGGGGGGCCGAGGACCACACGAGGGCAACTTGCAGGTCGAGGTAGACGGGGTGTGGGGCTACGTGTGTGACGACGACTTCGGCTTCGACGAAGCTGACGTAGTATGCAGGGACTTGGGCTACGACGCGGCGGAAACCTTCACCCGAAACAATTACTTCGGCAACAGTTCTACAGAGTGGCGCCGCAGCTCCGTCAAGTTCTGGGTGAGCGGCGCCAACTGCTCCGCGGCCACCAGCTTCAGCGACTGTACCTCGGCGAGGCTGGGCGAGCACCAGTGTGGCCCCACTGAGATCGCGGGCGTCTCCTGTCGGCTACCCGAGGCGCGGTGCGAGGCACAGCTATTCCCTTGCAGCACAGGCGATGTCTGCTTGCCTCGGGACCTGGTATGCAATGACTTCAAGGACTGTGACGATGGAAGTGATGAAGCGGAGGTCCTGTGCCAAGATGTGGGCGTCACTCGGCTCACGAACAACCTCGCCACCGCCAACATCCCTGGAGCCGCTCTGGGCGTGGTGTATGTCAAACACGCAGAGGAATGGGGCACTATATGCGACGACGACTTTGACAACGATGACGCCAAGGTCATCTGCCGAAGTCTCGGATACGAGGGTGGCTGGAGCCTCGCATTCAGCAGGGCGTACCTGGGGGTAGGAAGCGCGGATAACGAGGTCTTGGTGGACTCACCTGGCTGTCAAGGCGACGAGGAGTGGATTGGTCGATGTCCCCTCGTGACTTTTGGCAAAAGCAACTGTTCCCACATAGAAGATTCCAGTGTTTTCTGCTATGATGGGGAGGCGGAGGTGCGGCTGTCAGGTGGCGGCAGCCGGGGGGTAGGACCCGTGGAGCTGCGGCTCGGCGGGGAGTGGGGCTCCGTGTGCGGCTCTCGCTTCGACGACTTCGATGCTCAAGTGGTGTGCAGGATGCTGGGCTACAACGGGGACGACAGCCAGGCGTACAGACAGGCGGGAGACGTCGCCGGCACCGTGTGGCAGATGCACCTGGACTGTCTTGGCCACGAGGAGGACTTACAGCAGTGCCGCTTGAGGTTCAACAACGAGACCTGCAAGAGCACCGCCGGAGTCATCTGTTCTTCCACGTCTGGAGGACTAAACGCGGGCCTGCAGTCGCTGTTGCCGCGGCAGTGTGGGGACGCCAAGGACGCCTCCACTCAGTTCCTCACCCGCCTCGGCAAGGTTCGCTTCGGTGCTAATCCTTCACGTTTCGACTCGCCATGGCTGGTGTCGCTGCGTCGGCAGAAACTGGGTTTAAACCCACCAGGAAAACTACACTGTGGTGGCACCATAATATCTGAATTCTTCGTGGTGACGGCTGCACACTGCCTCCAGAAGCTCGGCGCCCTCAACCTGGTGGTGCGCGTCGGGGACTACAACGCCGACCTTGTAGAGGAAAGCGAAGAGCAATACTTTATTGACAAAGTTTGGAGACATGAGGAGTTTGGAGTAGATTCCTTCAATGACAATGATATCGCCCTTGTGAAGGTGGAGGCGAAGAATGGCAGAGGAATAAGGTTTGGGCCCCGAGTCATGCCCTTGTGTTTGCCGCGGGTTGGTGAAAGTTACGAGAATCTTGAGAACTGCTCCATCATTGGCTGGGGGCGCACCACACTTCTCGGAGAAGATTCAAATCGGCCCTTTGAGGGAAAAGTCCTCATCAGACCAGACCGTGATTGTGAGGAGGCATACGTCGGGGGCACTAACAACTTTACGTCATCGTTTGTGTGCGCCGGAAGTTCATTTGGTGAAGTTAACTCTTGTCTCGGTGATTCAGGGGGACCTCTTGCTTGCCGACGGCCTGGAGAGACAAGGAAATCGTTGTATGGCATCGTATCCTTTGGAAACAGTTGCCAGCCTTTTTTGGCACCAGACAGCTCCACACGGATTACAAAATACCTACGTTGGATTTACGGCAAGATATCTGGGAATAGATAATGACGACTGTATCTGTTCCACTTGCTTAAAAAATAACTGATCTGAACAGGCGTCCAGCAACAGCCATCTCTCCCTGGATGTTCAAAAGGGTAATATAAAATGGCAATCAGCTAGTCTGTTCAGCTGTAAGATTAAGCAGATATTTTTTTTTCTCAAAACATCTGCAATACATGTTCTCAATGCAAAAGTTAAAAGGCATTTATTAGGAGGATTTCCAGCGAGTCATCCTGTAAA
>4042 ENA|GBUF01004043|GBUF01004043.1 TSA: Eriocheir sinensis comp33890_c0_seq1 transcribed RNA sequence.
TTTTTTTTTTTTAATATTTGTTTATATTTATTGCCTCCATAACTTCTACACTGATCAAGCTCTTCATATCAGCCTATAAAAGGATTGAAGGTCCCTCATGCTTCTGATCCTCGTGGGAATGTTCTCAGAGCAGCTCAAGCGGTGATGCCAGTATTCGACTCGATCCAGTCCAGGTAGTTGTAGACGCGGGTGAAGGCATCGGGGTAGCCGGCCTCGCAACCAGCGGACGACCCGAAGGAGGTGATGCCGTAGGTGAAGCCGTCCTTGTTCAGGGGGCCGCCAGAGTCACCGTTGCAGGTGCCCATGCCGCCAGTGCTGTCGATGCACACAATGTTGGCGGTAATAATGCCGTAAACATCATTACAGTCAGAGTTGGCCATGATCGGGACATTGACTTGACGAAGGACATTGGAGGTCCCCAGGGCACTGTCCGAGGGCTTTCCCCAACCAGTGGGAGTGACGATATCGCCAACCGAGACGTCAGAAGTAGGCAGGGCGACCGCCTGGATGTTGGCGTCAAAGGTAACTGGGCTGGGCAGCTTGATGAGGGAAATGTCGTTGGTGAGCAGGAAGGAGTTCCAGTTCTCGTGGACGAAGAAGTCAGTGCTGGTCATGCTGACCTGGGTATCTTCGTTCAGACGGATGTTGTGAGCGCCCATGACCACTTCAACGAACCCGGCGCCGTCCATGCAGTGAGCAGCGGTCAGGACCCACTCGTTGGAGATGAGGGAGCCGCCGCAGAAGTACATGTCGTCAATGAAGAGAGCCACCTGGTGGGGCCACGTGTGGGGGGTGGCCTCTACTCCTCCCACGATGCGGGATGACTTCACCGGGCCGATGGGAGTGACGAGAGGCTTGGGAGACTTCCAGTGCCACGACTTGCCGGCGGCGGGGTTACCGCTGGCCGCGGCGGCGCAGAGGAGGAGCAGTGCTAACTTGGCGATCATGCTGGAGGCTG
>4579 ENA|GBUF01004580|GBUF01004580.1 TSA: Eriocheir sinensis comp35691_c1_seq1 transcribed RNA sequence.
CATGACAAAATGTTTATTCGAGGCACATTCTTTGCACGAATGATGATCACGTCATACCTGGCAGGCATCGGTTCCGGCACCGCTGGCGCAGATTATTTTCTTGTGCACTTGTCCTTTTTCATATAGGGAATCCTTGCGACAAGTATTTGTGGGCAAGACCGTCACCGTTGCTTCCTGAAGGACCTCTTCGAGGTTCCCGCCATACTTGTCCTTGCCCCACCCGGTCACCATAGCACTCTTCCCGGAAAGATTGAGCTCGGGAGGAGCCAGGCAGGCAGGGAAGACAACATCGGAGTAATCGATTAGTTTCGCCAGCTGTATGAGGCCGATGTCAAACTTGTGGACGACGGAAGGGTCGTACTTCTGGTGCGGGATGAGGGCCTTCACGTCCATGGTTATCGCCCCTGGGTCATTCCTGTTAGTGGCACCCAAGCGGACGAACAAGTCGTTGGGATTCTTCCCATGGATGCAGTGCGCCGCGGTCAGGATGTAACCTTCGTTGATGATGGACCCAGCACAGAAGATGAACATGGAGCTGCGGCTGACGATGGCGGTCATCCAAGGATAATTGTAGATGGTGGTATCCTGGCCACCCACGACCTTGGGTGCAAATCGTAAGCCACACAGGCAGGAGGATTTCTGAAATATCTCTGGCCCTGCATTGTGAAGCACGGCACCGGGGAAGGGTGTTGCCGAACTGGTGGAAGGGGAGCCCGACGACGAGGTGTTGGAGGTGGAGGCCGAGGACGAGGTGTTGCCGAAGTCGTCTGCCACACTGGCGTTCGAGTCTGCTCGGTGAAGGATGTCTGCAATGTCAAGGGGTGTTGCTGAGCCGTCGGAATCATCGTCTTCGTCATCTGCCATTGCTGAGTCATCTTCGTCGTCATCGAGAGTTGCTGAGTCGTCTAAGTCATCGTCGTTGTCACCA
>5057 ENA|GBUF01005058|GBUF01005058.1 TSA: Eriocheir sinensis comp37028_c0_seq1 transcribed RNA sequence.
GGGGGGGGGGGGGGGGGGGTACACTAAGGCTTCATGTTGTTCAGTATCCACCCTCTGTAGGCGGCGACGGAGGTGTAGACAGCGGGCACCCCCACCACCCCGCAGGACGGCTGACCGAACGACACCAGGGCGAGCAACATGAAGGCGCCGCCCCCTTGTACAGGAGACACGACGGGGCCGCCAGAATCGCCGAAGCAGGAATCGCGTTGGCCGTCACCTCCGAAGCAGACCTGTTCCGTCAGTAAGGCGTTGTTGTAGTGCGGGTTACACACATCTCTGGTCACGAACGGGACTCGAACTTGTTGCAGGACCTGTGTGTCGGGGCCCCTCTCGGTAGCGCCCCAGCCTGCCACGAATGCTTGCCGACCCCCGAGGAAGCTGCCGAGGTCCATGGTGGCGGGTGGCAGGCAGACGGGAACCACGAAAGCATTGAACGTCACATCCCTGTCCAGTCTGATGAGGGCAATGTCGTCGCTCACGGTGCCTCGCGTGTTGAAGGTCTCGTGCCGCGTCACCTCCACCGGCCTAAACTCCTGGATGGGAGGGGCGCAGACTCTCCGGCCACCGCGGTTCTCACAGTCAACCTCTGATGTGATGTTATGCTCGCCGATACGGATCACAGTGAGGTCTCTATTGAATGTGAACTCCCGCGCGGTGCAGTGGCCGGCGGTGACCACGTAACGGGAGTTGATGAGCGAGCCGCCGCAGCCCCAGACCACCTCGGGGTTGAAGCGAGAGGTGTAGCCGAAGAGAGCTATCCACGGGTAGGCTCCAAGTGGGCTACTCTCCCCGAAGAAGATCCTGGTCTGGCCGGCTGAGGACAGACCACACTGGCCCGCGGGAGGGAGCAAAGCTTCGCCTGCTTGGGGCTGAGAGGGGGCCGCCGTGGATGGCCTAGGGGTGGGCTGCGG
>5154 ENA|GBUF01005155|GBUF01005155.1 TSA: Eriocheir sinensis comp37269_c0_seq3 transcribed RNA sequence.
GACTACTACTACGACTACTACGACCCCGACTACGACACGTCACTGGGATTACAGGAAGACGTGTGGGGTGAGGCCGTTGGCGAGGGAGGGGCGCATCGTGAACGGGGAGCTGAGTGAGTACGCGGAGTGGCCGTGGCAAGCCCTGGTCAAAGAGTCGACTTGGTTGGGCATCTTCACCAAGAACAAGTGCGGCGGTGTGCTGCTCAACCGGCGATATGTGCTGACGGCCGCCCACTGCCAGCCCGGCTTCCTCGCCTCCCTCATCGTCGTGTTGGGGGAGTACGACCTCTCCGACGACTACGAGCCTAAGAGAGTCGTGCAGCGGAACGTGAAGAGGGTGGTCGTTCACAGGGGCTACGTGGCTAAGACCTTCGACAACGACCTGGCCTTGCTCGAGATGGAACGACCCGTCTCCTTTGATGAACATATCGTGCCAATCTGTCTTCCGGAGGGACATGACGACTACGTGGGCAGAATGGGCTTCGTGACGGGATGGGGCAGGCTGTCCTATGGAGGCCCCGTGCCCGCCAAGCTGAACGAGGTGGCGCTGCCCATCATTGAGAACAACGAGTGCCAGCGGTGGTTCAATCAGGCCGGCCACGCCAAGAACATCAAACCCGAGTTCTTCTGCGCCGGCTACAAGGATGGGAAGAAGGACTCGTGTGAGGGTGACAGCGGCGGGCCCTTGTCGGTAAGAGGACCTGACGGGCGTTGGGTGCTGGCGGGGACGGTCTCGCACGGCATCAAGTGTGCCTACCCCAACCTGCCCGGCGTATATATGCGGATGACGTACTACCGGCCCTGGATAAGGAGTATAATCAATTGACGACGGAGACTGTATAGGTAAATTTAGGAGTGTCTGCCGTAGTACTGTCTGTAAGGGAGTAGGAAGTTGTTGTTGGCGTTTTGTATATGTAAATTCAGGAGTGTGTCTGCCCTAGTACTGTCTGTAAGGGAGTG
>5205 ENA|GBUF01005206|GBUF01005206.1 TSA: Eriocheir sinensis comp37382_c0_seq1 transcribed RNA sequence.
CGAGTTCACTTGAACAAACGACTGAGGTCACCTGAACAAACGACTGAGGTCACCTAGACAAACGACTGAGGTCAACAGACAAGCAACCGCGGTCACTTGGACAAATAACTGAGGTAAACTGAACAAGCGACTGAGGTCACCTGGACAAGCGACTGAGAAGAGCTGGCAAGCTACTTAGACAACTGAGAAGCGACTGAGGTAATCTGGCATTGCATGGCAAACACTATGAAAGTACGAATATGCATGAAGAAAGGACGTAGGAGGCCTCCTGAAGATAAAGTCAGTGGTAGAAAAAGAATATTGTTGGTAAAGTCTTTATTGATGTACCTTTGCCCGGGATATTTAGGCCATTATGGTGGATGACTGTGTGTTCTGCTGAGTTGCCATATTATCCAAATATGGCAAGGCAGCACGGCAGAAGGGAGTACTGGGAACATCAGTAACTGTTGCAGTAAGTGGCATCAGAGGTGTTCTCCTTGATCCATGGCAGGAACTTGGACACCCTGGCGTAGGCTCCGGGCTTACCGGGATCAGCACATTTGCCAAAGCCGAAAGAGGTTACTCCGACCTGCACGAACTTGGTGCCCTCCTTGACATAAAGCGGTCCTCCGGAGTCTCCTTGGCAGGTATCCTTACTGCCGTCCTTGTAGCCGGCGCATAGCATATTCGCGGAGGCACCCAAGTTCCAGCAGGACGGGGCCAGGATGGGCAGTTCCACTTCCTGGAGCTTATTAGGCTGCGATCCGCCTGTCTGTAGATCTCCCCAACCGGTGGCAACGCCGGTCAGCCCCTCGTAGGTCTTTGAGTCGTCCTTCGGCAGACATACGGCACGCAGCTCCTTGTTCTTGCTAAGGTCGAGCGTTTCTTCCAGCAGCAGCAGCGCGACGTCAAAATCATGTCCCTTGGGGTCATACTTCTCATGGAGGGTTACTTTCTTCACGTTTACCAGCCGCGTCACTCCCGACACGTCATCACTCGTGGTCGTCATGTCGTGATCAGCCACGCCCACTACCAGGCCCTCGTCGGACTCGCGCTCACCTTCTTGATTGAAGAAGCAGTGGGCGGCGGTGAGGGCGTACTTGTTGTTGATGATTGCGCCTCCGCACCAGTATGATGACCCCCCTCTCTTCTTGAGACCCACGTGCCACGGGTACTTATTTGCGGGGTTCACGGTGGCACCGTTCACAATGCGAGTCAGGTTGGGTACACCGCACTCACACGTGTCGCTACTTCCGCCAGACCCACCCGAACCACCTGAACCGCCCGTTGAAGCCTTGGTGGTTGTGGTGGTGGTGGTCTCGGTGGTGGTTTCTTCAGTGTTAGCAGTGCCCCAATACCCTGCAGAAGTGCTGCTTCTCAGGCTACGCACGGTGCACTCAAAACCCGTCTTAGACACCCACCGATTACTTCGAAACACGATTTCTAAGCTTTTAGCTTCAGAGGTGAAGGTCTTGGCACCATTGCCGCAAAAGCGCGTCTTCTCTTTTCCGCCCTCTTGAAATATCAGGCGGTCCTTCACGCACTTTTTCGACTTCTGAAGATCGAACTTGGGGCACTGCACCTCCAACTTGGCATCAGCGTCAGCAGCAGTCAGCTTCCAGCGACATTCTTTCCTTTTACCGTACTTGTTGGGATAACCGGGGCTTTTGAGTGTCATCTCCTCGCCGACCATCATTTCGCCGCCGCAGTCTGAGGCCGCCCTCTGCTCTGCTTTCTGGGCCAGGCAGGGCAAGGCCACCAACACCAGCAAACAGCAAGATACAGGTAGGAGACCCATGGCTGTCT
>5681 ENA|GBUF01005682|GBUF01005682.1 TSA: Eriocheir sinensis comp38512_c0_seq1 transcribed RNA sequence.
GTGGTGATGGTGGTGGTGGGGGTGTCTGAAGGCGTGCTCATCTTCCCTTTCCCTCGCCTGAACGTGGATCCGCTGAACGCTTCTGGAGGGAGTGTTAGCAGCGTTAAGATCAGGCTCCCTCGCCTCGGCTCAACGGTCAATGGAACTGTGGATCGTGGGAAGCGACTGGCGGTGCAGGAGGGCGGGGTGGCTGTGTCCTCTCTCCTCCCCGTGCAGGAGTGTAACAAGACTTTCGCCCTGGATGACGGAGAGGCGGCGCTTCTATACGCCCGACACGATCTTTACAGGTACTCGTGCAGACAGGTGTTCAAGGCCGTCAACCTGGGCAGCCAATTAGTCTTCGCCTGCCATCAACTGCAACTCAAATTCAACTGCTTCATTGAGTCGCTGAGAGTGAAGGTGGACGGCGCGGAGGAGGTGTACTGCAGCAACGACGCGGCGCCAACAAGGAAAGGAGAGGAGATTGAGGTTCACTACGAGCGTCGGATGGGCGGCATAACAGGGGGCTTCGTCTGCACGGTGGCGGCCGAGTTGACGCTGCCCCCGCGACTGAAGGAGGACCCGGCCTGTACCTCGTGCGGGGTGACGGAGAGCATGGACAAAGGGAGAGACGGCGGGGCTCGCTCTGTGTTGCGTGTGGTTGGGGGACAGGACGCGACCCAGGAGGATTACCCGTGGATGGCGTACCTCATCATGCAGGCACACAAGGAGAGGTTCAGCTGCGGGGGTACACTCGTGACGGACACCATTATCCTGACGGCGGCACACTGCTTCCACGGGTACGGCGTCGAGAAGGTGGAGGTGGGTCTGGGCAAGCACGGAGTAAGTGTGTTGGACGAGGCCAGGGCGCAGTGGTTCATGACGACCAACTTCATCGTCCACCCGGAGTACGACGCCAACAACATCCAGAACGACGCGGCGCTCGTCATTCTGTCCAATCCCATCACCTTCACCCCCTACGTCCGCCCCGCCTGCCTCCCCCACGACGACCCCAACCTGGACGGCGTGACGGTGACGGCGACGGGTTGGGGAACACTGAAATACGGCGGAGATCTGGCCACGGTCCTGCAGAAGGTGGAACTACGTGTGTGGAGCAACAGGGAGTGTCAGACAGCCTGGCGCGGGGCCTTCAATGACCCCTCCTTCACGCTGCTCGCCTCCCAGCTCTGCGCGTCCAACCCCGGGAAAGACACATGCAGCGGGGACTCGGGCGGACCACTGCAGATAAAGGTGGACGGGCGGTGGGTGGTGGTCGGCATCACCTCCTACGGGTATAAATGTGCCGTGGATGGCGTCCCGGGAATCTACACGCGGGTCACCAAGTTCCTACCCTGGCTGAACTCCTACATCCCCGATAACTACTGCAGTGACGACAAGGCGTGAGGAGGACGAGGAGGAGGAGG
>5728 ENA|GBUF01005729|GBUF01005729.1 TSA: Eriocheir sinensis comp38637_c1_seq2 transcribed RNA sequence.
TGATGGGGGGATTCGCTGTCCTGTGGCTCTACTTTGTGGCTCAGGTGCTCGTTGGCCACACAGATCACGAATAATGGAATAATGAAGAACGGTTGGCAACACAACATTGGAAAGGTTCGGGCCCTCGACCATCGGGAAGATCCTCCCTCCCCATTCCCCAGTCTAACGGCGGAAGTTCAGACAATGGTGCCGCTCCAAGTGCTTCTGTCACTGCTTGTGTTCACCGCAGGAGCAGAGGCTGGGACCTTTATATTCCCCGGCCAACTGGACCATACCGAAGGTGACGGCTGCAGAACGAACACTGGCGGCTCGGGGACGTGTTCCGTATCCTGCGAACACTCGCCCAGCCTCGGAGAGCCACGCAAGTGCGGCATAAAGGACTCCAGGTTCCTCCTCTGCTGCGACGCAAAGCCCGGTAACGATCCTCGGCTTGTTCAGGACATCGCTTCGCCGCGCGTCGCATTCCAATGCGGAATAAATAAGAAAAATGAGTTCGTCTTAAAATTTAGCTATACAGATGAGGGCGACAAAATTTATGTTGAACCCCAAGATATCAACCCTGTCAAACAACATAACGAGACTATAAGGTTAGAAAATGGCACAGAGGTTGTACAAGAATTTGCAGTGGCAGGAGTGGGAGCCGAGCGTGCAGAGAGGAACGCCTGGCCCTGGATGGCATTGATTGGTGAGCGAGACGGCGGGGTCATCAACTGGTTCTGTGGAGGAGTGTTGCTCAACGACCAGTGGGTTCTTTCCGCACAACACTGCTTCTATAATCACAATGCCGAGGTTGTTCGTCTTGGTGAACATAATTACAAAGATGACAACGACGGGGCGGCTCACGAAGACTTTGCTGTGGTGGAGATGGTGCCTTACCCTGACCATAGGCGCCCAGAGGCTTACCACGACCTGGCCCTCCTCAGGCTGGCTTCCAGGGTCACCTTGAAGAAATTCATCAGCCCCATCTGCCTCGCCTGGGGGTTGGAGAGCGAGGTGGACATAACGGATCAGAAGGCGACGCTCACGGGCTATGGCGACACTCAATTCGGTGGGTATCCCACCTCCTATTTACAGGAACTCAACGTGACGGTGTTTCCGCCTGCCCAGTGTGACAGCAGCTACTCCACCCTGCCACACTACACTAGAAACTGGCCTCAAGGCATCGGACAGGAGACCCTGTGTGCCGGAGACCCTGCTGGAGGTCGCGACGCATGCCAGGGTGACTCCGGCGGGCCACTGATGTCTCAGGACACCCGTGGGTACTTTGTGCTGGCAGGCATCGTATCGCGAGGCTACGGCTGTGGACACAAGGATTACCCCGGCTTGTACGCCAACCTACGTCACCCGCCCTACCTCGACTGGATCAAGAAGGTCGCGTTCGCCATGCCATGAAAGTTCTGCAGGGATGAGGTGTTAAAAACGTATGCTGGAGAAAAAAAACAGTAATAAATAAAGGAG
>6046 ENA|GBUF01006047|GBUF01006047.1 TSA: Eriocheir sinensis comp39304_c0_seq1 transcribed RNA sequence.
AAGATTACCCACATGCTGTCCAGATCATCTATAAACTCCAACTTCAGCGACTTCGGTCAAGGGGAGTCAAGAATCGTATCACGGCATCCACTCAAAATATCGCCTGCGCCACTGACGGGCTTGGGCCATCCACCAGGTCCCTCTACAGAGACTACCGGCACTATAGGCATGCCTGACAAAAAGTAGTCTGAAGAATGGTGCTCCTCCTAGAATAATGACGTAATATAGAAGACTGGAACGACACTTATTTAAGCGACAGCTATCGAAGCATTATCTCATGATGCTTCTTAAGGCTACGCAAAACCCTTATTTGATGCAGGGCATACTCGTCTTTAGAGCAGGATAGAAAAAAAGGTAAGCGTACAGGCAGTTTATAACATTATTAATAATTTTCGAATTAACACTTCAGAATATGATTTTATATAATGGGATATATAGCATTGGATAAGAATTAACATTAAACTTCATGCAGCGCAATTCCGTCTACAAGAGAATGTTACTTCTTTCATTACAAGAGCAGAGAAAGTACAGAGCCTTTCGTATAGGAAAGACAACTCTACTGACAGTATTTGGCGTCGGCAGTGTTGCTCTTGATCCAGTCCAGGAACTTGCTGACTCTGGCGTACACGCCGGGGCTGTCTCTGTTTGCACATCCTATTCCCCAGGAGGTGATGCCGATCTGCACATATTTGGAGCTCTCTCGTACGTAGAGTGGACCACCGGAATCTCCCTGACACGTGTCTTTACCACCCTCCTCGAGCCCAGCGCATAGCATCCTCTCTGTGATTCCCTGCTTGTCCCAGCAGGAGGGCGACAGAATGGGCACGGACACCTCCTGCAGTTCAGCCGGTTGCTGTCCACCGGCCGAAAGTGTGCCCCAGCCGGAAGCCGTGGCTGTTTTCCCTTCATAGGTCTTGGAGTCATCAGCTGGCAGACACACGGCGCGCAGCTGCTTGTGCTGACTCAGATCCAGCCTCTCCTTCAACTTCAGCAGTGCAATGTCGTTATCGGTGGTGACAGGTGAGTACCGGGGATGGGCGATCACTTGTTCCACGGCCACCAGACGAGTGAGGCCCGTCACATCATCGTTCGTAGAATACATGTTGTGGTCGGAAACACCTACCACCAGACCCCTGGCAGATTGGACGTTTCCACTGGAGTCGACAACGCAATGAGCAGCAGTCATGACAAAATTATCGTTGATAATGGAGCCTCCGCACCAATAGTTTGCGTTCCCCTCCATCTTGATTCCCACCTGCCAAGGGTACTTGTTTTGGGGCTCTACTTCAGATCCACCCACGATCCTGTCAAGGTTGGCCACGCCACAAGTGCATGCTTCTGGGTCAGTTGGGAGTGTTGTTGGGGCTTCCGTTGTTTCAGAGTCCATGGAGCTATCTGTAGACATGCCCTCCGAGGTATATTCAGAGAACGTGGTATATTCAGTGGACGAGGAACTTAGCGTTGTCCCAGGCACGCTGCGAACGAGACAGGAGAAGCCCTTTCTGGTTCCCCACGAGTTGGAAGAGAATACGACAACAATTTTGTTTTCGCTACTTACGAAGGACTTCCTCCCGGGGCCACAGAGCATCGCCCTCAACACAGGAGTTCCACCCTCGAATATCATCATTCGGTCTCCCAGGCACATCCACGAGTACGGGATCTCGAAGTCACTGCATTCTATCACCAGCGTGTCATCCCTGCCCGGTGCCGTGATATTCCACATACAGAATTGGTCGTTGCGGTAGTTGTTGGGGTACCCAGGGCTGGTGACTGTCTCCCCGCGACTGCCGACTGTCATGAATCCTCCACAGCCTTGTTTGGGATCCCCGTGGGCTCTTCCTTGTTTGGGCTCCATGTAAGTTCCCCCCTGCTTGGGCGGCACATACGTCCCTTCTCCCTTCTGTGCCAGACTGGGAGCACAAGCCAAGGCGACGAACACCAAGATGCAGCACGTTATACCCATGGCTGTTG
>6363 ENA|GBUF01006364|GBUF01006364.1 TSA: Eriocheir sinensis comp40041_c1_seq1 transcribed RNA sequence.
CTACTACTACTACTTCTACTACAATATGGCTCAACGCGCTGGACTGTAGTAGTAGAGAGGACTCACTTATAAGATGCTACTCGTCATCTCCCCCCCTCAGCCTACTTACAAAGTCGTGTCCTACTGACAGACTGGCGAAGGTCACGTGCCATAAGTATTTAACGGACGAGGTGACGGCCACACTTAAGAGCTCACTACCAAACACTTGTGGGAGTCGAGGCAACACTTTTGGCCACTTAAACTTGTGGTCAAATTTGGCAAAGATCATTGGAGGAAATATTCAAGAGAGAAGCGCCCATCCGTGGCTTGTGACGCTGCTACTACGAGAGGATGGTAAACTTAAACATAACTGCGCCGGGGTCATCATATCGGACCTCTACGTGTTAACCGCCGCCCACTGCTTCAAGACACACCGCTCCACCGCCTACGTCGTGCGCGCGGGCGAGCACGCACTGAGCATAGACGAAGGGGGGGAACAGGATTTCAACATAGACAAGCTGTTTGTTCATCCTCACTTCGACGTCACGACGGAATTCAACAACGATTTGGCGATACTTAAATTGGAGGAGAGAATCAGATTCAACCACTTCGTCCAACCAGCCTGCCTACCAGACCCAAATAAGTATGGACTGGACTACCATAACTACCATGAACTATCCTGCACTATCGTAGGCTGGGGGACACTATCGGAGCGCTCCCCGCCTATTCCCCATGACACACCACGCGGGGGACTCGTCAGCCTGTACCCATCGGAGACGTGCGTGGGGTCCAACAAGTACTCGAGGGACGAGGTCACTACAGGAATGCTATGCGCGGGTGACCTGAACGGTACCATTGACACTTGTACGGGTGATAGCGGGGGCCCATTAGTGTGTACAAGTAGTAGTAGTAGTGGTAGTAG
>6584 ENA|GBUF01006585|GBUF01006585.1 TSA: Eriocheir sinensis comp40469_c1_seq1 transcribed RNA sequence.
TTTTTTTTTTATTTAAACAAACATAATTTATTACAAGTATATCACAACATCACAACAACATCACCACCGTACAAACTCTTAACCTCTATAGTCTATACGAAGAAGAAGCGAGGACTCGGCAATTTAGTATTGGCGGTGGGACTTCGGAGACGCCACCCAATACTGTTTTAACATAGGAACATAAACCCCTGGCGAGAACGAAGTCACTAAGGGGTAAGAGAGCACCCTGAGGAAGAACTAGCGCCCAGAGGAGGAACAAAGCGCTTTCTAGAGAGATATCCGCCCCTGTGAGAAATTCTATAATCGTCGAGAGCGAGGGAGGGAAGGGAGGGAAGAGGGGAAGGGTTCTAGGGCTTGAGGTTGTCCGTGATCCATTTCCTGTAGTGGGCGACGTTGGTGTAGACTGCAGGGGCCCCAGGGATGCCGCAAGCTGGCAGACCACGTGACACAATTCCAAGCACGGTGAACCGGGGGAGGAATTTGTCGGTCTGGAAGATTGGTCCACCGGAGTCGCCGAAGCAGGAGTCCTTTTTACCCCTGCCGCCGAAACACACCTGCTCTTCCACCAGCTGTCGGGGGTAGAAGGTCTCACAGATGGTCTTGTTGGCGAAGGGGATGTCGGCCACCTGAAGAATATCGGAGCTTGGTTTGGTCTCGGTAGCGCCCCAGCCGGCCACCGTAGCGTCGCGGGGCCCCAGGAAGTCAGGCACGTTCAGGCCAGCGGGGGGCACGCAAATAGGGTGAACCGATTGTCCGAGAACGGCCTTCTTGTTCAGACGGATGAGGGCGATGTCGTCACTGACCGGCCCACGCGCATTGAAGGTCTGGTGGACGATTATTTCCTCGGGGACAAAGTTCTGCGGGCTGGGGGCACATCCGTGGCCGTTGGCCGAGGGGCAGTCTGGGTCGGTGGCTGTGTTAAGTTCGCCCAGCCTGACTGCGACCACTTGTCCGAGGCTATTGGTGAAGTTTCTGTGGACGCAGTGGGCAGCGGTCAAGATGTAGCGGTCGTTGATGAGGGCCCCGCCACAGTGCCACTCAGGGTTGGCTGCGT
>6593 ENA|GBUF01006594|GBUF01006594.1 TSA: Eriocheir sinensis comp40478_c0_seq1 transcribed RNA sequence.
GGAAGGGAAGGAAAGGGAAGGGAATGGGTGTGGGGAGAAAGGAAAGGGAGCAGATATGAGTGAGAAGATAATAATGAAATAGAGAATAAGGGAATAGAAAACGAGATAAAAAGGAAAAGAGAGGGAGAGGAAAGGAACTGAACGAGAGAAAGTAATAAAAATGGAGCATAGAAGATAAAGGATAAGAAGAGGAGGAGGAAAACAAGAGTAAAAAAGAAGAGGAGGCGAATCAAGAGGAAGAGGAAAGACCCATTAAGCTGCAGAAGAGGTCAAGGGCCATCAATAAGGTAGTCATCCCTGGAAAGAAAACGGACATTCCTCAACCAAAGAAAGTGGACGAGTCATGTGAATGCGGTCATTACAACGCACGGCAGGCAAGAATCGTCGAAGGGAGAGAGACGAACAAACACCACTACCCATGGATGGTGTCAGTCCAGGTGGCGAAGGGTCGCATCCACTTTTGCGGCGCCAGCATCATCACGCGAGAGTTCGTGATGACGGCTGCCCACTGCTCGTACGGGTTTTTCCCCTTCGAGTTGGTGGTAAGGGTCGGTGATCACAATCTTGCCGTGAAAGAGAGCTCGAGGGAGAAAACAGTCATGGTGGCGAACATCATCGAACACCCAAGATACGACATCGACACCACCGACAACGACATCTCACTCCTGCGGCTGGCGGAGGAGCTGGCCTTCACGTGGCGGGTCAGCCCCATTTGCCTCACGCCGCCCAATTTCACGTTTTACAAGGAGACAGTGAAGGTCATGGGCTGGGGACGCCGCTTCGTAGATGATACCGCTAGAGCCACGATCCTGAGACACGTTGATTTGAAAGTGCTGCCAATGTACAAATGTCGCTACAACTTTCTGCTGGAGTCTGAAGAGGTGACGAGCAAGATGTTCTGCGCGGAGGGCGGCAAGAAGGACACATGCCAGGGTGACTCCGGTGGGCCTCTCGTGTACCTGGAGCATACCCAGAACAGGTACTTCCTCGTGGGCGTCACCAGCTGGGGCGTGGGGTGTGGTCTGCCTAAGTACCCTGGAGTCTACACCAAGGTCTCGAAGTTCCTGGAGTGGGTATATGAGCAAACGAAGGACACTCCCTACTGCGCCAGCTACTCGCCGAAGCCCGACCGGAAGAAGGTGATGATGCTGAAGAAGAAGAAGAAGAACGGCAACGGGAAGAGGAGGAAGACGGGGCTGCGATGGAAGAAGGGAAGGACCATGTGGAGGTATGAGGAGATCGGTAAAAAGGAGAATGAGGTAAAGCAGAGGAGAGACGGAAAGATGATGGAGGAGGAAGAAGGGAAGAAGAATGGAAAGAGGAAGGAGAGGAGAGGGAAGTTGATAAAGGAGGCAAGAGGAAAGAAAAGTAAGATGGAAGAGGAAACAAACAGGAACAGGATAAAGACGAGGAAAGGAAAGATAGCGAAAGAGGAGAAAGGGAAGGGAAAACGAAGGCTGACGAAGGAAAGGGGAAAGAATAACACGCAAGATGGAATGAAAAGAAGAAGAAAGAAGAAGATGATGAAGGAGAGAGCAAGGAAAGAACGTGGGAAGAAGAGGAGGAGGGAGGGAGAGGGAGGAGAATAGAGGAAAAGATTGACGGGGGATGGAAGAAGGAAGGTGAAGGAGGACGGAGAAGGGAGGAAAACCGGACGAATGGAGAGAAAAGGAGAAGAAAGGAGAGAAAGTGAGAGGAAGGAGGAGAGAAGAAACAGACTCAGTGGCAGACGAGGAAGCAAAACAGAAGAAGACAAAGACGACGATGAAGAGGAGGAGGAG
>6662 ENA|GBUF01006663|GBUF01006663.1 TSA: Eriocheir sinensis comp40595_c0_seq2 transcribed RNA sequence.
ACCACCGCCAACCCATGGTGGACCAGCGCCCCAACAACTACCGCAGACCCCTGGTGGACTACCAAACCACCTACTACAACCGCCGACCCCTGGTGGACCAGCACGACTACCCAAAAGCCGTGGTGGGCCACAACCCCCGCCACCACCACAACACCGCGCCCCGCCCCTACTTCCACCACCTCCCCGTGGTGGGTGCCGCCCAAAACCACCACACCCTGGTGGCATCGGCCCCAGCATAACCCTGAAATAACAGCCACCACCACAACTGTCGCGCCGCCGGCACCGCCGACCTCCACCCAGGAAAAGGACCCGTGCAAGCCCGGCATCTTTTACTCCGCAGGACCTGACGAGGGCTTCAGGATCAGCGGGGGGGTGCCGGCCGCGCCCCACACCCACCCCTGGATCGCCGCTCTCTTCAACGGGCCCAAGCAGTTCTGCGGAGGCTCGCTCATTGACTCCACACATATCCTGACCGCTGCCCACTGCGTCGCCCACATGAGCCAGATAGACATACAGAACCTTCGCGTGCGGCTCGGGGCTCACAACCTGCTGGCGGTGGAGCGGACGGCGCAGGAGGTGAAGGTGTCGAGGGTCGTGAGGCACAAAGACTACGACTCGAGGAAGCTGTATAACGACGTGGCGATGCTGACGCTGTCCAACCCTGTCGAATACACGAACGAGGTGCGGCCGGTGTGCTTGGACGCTAGTGGAAGGAAATACAACGGAGAGGATGTAACGGTAGCGGGTTGGGGCAGCATGTATGAAGGCGGCCCGCAGCCCTCGGATCTCCACAAGGCTACGTTGCGGGTGGTGAGTCAGCCGGACTGCCGGAACAAGTACGGGCCGGCCGCTCCTGGAGGCATTATCGAGTCGTACCTGTGTGCCGGCACCGGCGGCAAAGACTCCTGCCAGGGGGACAGTGGCGGGCCCCTGGTAAAGTTCGTGGACGGAGTATGGACGCAGGTCGGACTGGTGTCGTGGGGCATTGGGTGCGGAAAGGGCCACTACCCCGGCATCTACTCGCGGGTGTCCTCCTTCCTGCCCTGGATACGGAGGGTTAAGAAGGCCTACTAAGAGTTTCCTCCCCGTCAACACGCCTGCGATTCGCTACCCCTTTCTCCTGTCCTCTATCCCTTCCCACTTCCATCTCCTTGTCTCTTCACCCTCCGTTTTCTATTCCTCTTCCTGATAGCGGTCAGTTCTCATTTTGTTTTTTATTTGTCTGTTTATTTTTTTCAATAATTTTGTGTTTTTTTCTACCTTCCAAACTTCCAGTGTCACTTTTTTTATTTTCTGAATCGTCTCTCTTTTCTCTGTCCCATTTCGCCTCCGTCTGCATATCTCAGGATGCTCAATAATCAAGAAGGGCATGTTCACCGCTGTACATTTATATACAAACAATCTGGCTGTATGTGATCACTTGTGGGAAGGCCGAGTAACAGACTTTGACAGAGCAGTTATAGAAATTATAGCAAAAGAAAATTACAGCATTCCAGAGACAACACAATGAAATATATAGCAAATCACTGAAAATTGTTTTCAACGAGCATAATGAAACAGCAGTGATTCCTTGCCTACATGATTTTAAGAAAAAGAAATGTCAATCGGAAACTTCGCTGACTATCCCATGTAACAAAATGTAAAGTGTTGAGCTAAATAAAATAAAAAAAATAAAAATAACTGCTGCACCACTAAGAAATAATTAATGGAAAATATTTGTTGCATCTTGGGCACAATATGTATTCCTTTCACTCATGATTAGCCAATATCCTCATTTCAGAGAGCAGAAAATTTTGTTACTGTACATTGTATCTATGGTAAGCTCAAAAGGATGTCTGTGCAATGTTAGCAATCAACGAAAGTTAGTTGACGTTACTTCTATGTTGAACAACACGCCCCAAACTTCCCCAATTACTCAAGCTGAATGTAATAAAATGAAACGG
>6684 ENA|GBUF01006685|GBUF01006685.1 TSA: Eriocheir sinensis comp40644_c0_seq1 transcribed RNA sequence.
GTCAGGGAGATGTGAGGGTGAGGATAGCCGTGTGAGTGTGAAGCTGAGAGGGAGCTACTTGGACTGGCGAGGAGATCTTTGTGTTTGCTGAGACGGTGTTGGGGAAGTGAAGGAAGCCAGTGCCTGCACTAAGGAAACCATGGCCGTGTGGAGTAAGGGATCTCGGGGAGTGAGGTCCTGCAGGTAGTCTGAGAACGTGATGGTGGTGGTAAATGTTGATGTTCAGGGACATATGCGCAGGAAATAAATAGATGAATGTTGTGTTCATGCGTGGAGCCGGGAAAGCCGCAATATGCGACTCCGTGACGGATCCATCTCTGGCCAGTCAGCGCACACCCACACAGCTGGACATGACTTGCTCAGGTGTTGACGGAAAGACATTCTAATTGCCCGTGATACAAAAGTGTGTTGCCGGCACTGATAGGCGTACTCTATCACATTATTGAAACCATAAGGCTTCAAATATAGCAGCAGCAAAATTAGCAATGGTTTTGTTCTCCGATACTCTGTTCGTGTATTCAGGTTCATGTTTCCACGTGTAATGGCTAAGACCACTCCTTCAGGCACAGCGTGGGGGCGTGTCCCGACGTAGCGGTCTAAGAGTAGGAGCCGTCCAGAGGGATTTTTAAAGGGCACCAACGTTACCAGAAGGGTAACTCATCGATGCGTGGGAATGCATCCTAAGTCTTTGTCTTGAGCTTTACATTGATTTGACTCCGGAGGCCGCCGAGCCGTGTCCAGCAGTGTGAGAGGAACGGAACTGTTTGGAATGGTTTGTAAGTGTTGCTGTGTGGGTTTTGCCTGTAAGCAATGGGAAAAGTAGCACTGACTTCCTAACCACAAAATAAATGTGCAGACAATAAATAAATTATTAAAGATCAACTTTAACATAACATAATTGCATTGTTCCGTAGTAGTAACGAGCGAAACGTTGAAGCGTCTCGAGCGCGGGTCTCGTGAGCGTCGTGGCAGACTAGTGCACCAAGGGGTCGGGGTCGGGGCAGGAGCAGCTCTCTTCCATGCTCAACTGCTCCGTGATGAGGTCCATGTACCTGGAGAGGCGAGAATACACCCCGGGGTACAAGGCGCGTGCACAGCCCTCGCCCCACGACACGATGCCAATGATTTCTATCTTGTTTCCATTCTTGAGCATGAGAGGGCCGCCGCTGTCACCCTGGCAGGCGTCGATCTTCCCCGCGTCGTGTCCCGCGCAAATCATGTTGTCGGTGATGTCATTGGGCTTGTAGTTCTTGGTCTTGCACTCCTCGTTGGTAATGATCGGCACCGTCACCTCGCGCACCGCGTCGCTGGCGTTGCCGTACTCTGAGGTGCGGCCCCACCCTGCCACGATGCCTGTCATGCCAGCGTAGGTCTCCTGGTTCGCCACGTCGGGGATGCAGGCAGGTCTGACTTCTTTGGTGAACTCGACGGGGTTGTTGAGCTTGACAAGGCCCACGTCGTTGTTAAATGTGCGCCTGTTGAAGTCAGGGTGGGACCAGACGCTGCCGATCTTCCTCACTTGGCGGCTATTCTCGTTCGTCAGCGTTTTGTTGTAGCTGCCGAAGGTGAGTGTGATCTTGTTGTTCCTTATGTTCGTGACGCAGTGGGCGGCGGTGAGCACGTATCTGTCGTTGATGAGGGTGCCGCTGCAGTAGAGTTTCTTGCCGTAGGTGAAAGCGACCAGCCACGGGTACTCGTGGGGCGCTGTGTAACCGCCCCCGACCACCCGAGGGCCGCGGTTGGGGGTGCCACACGTGAAGCCTTTACATTTATCGTCGCAGCTGCTTCGTTTCTTCATTAGCACGCTGGGGTGACCCTGTGCGGGGCATCCCAGGTAGACGAGGATCACGGAGGCGCACACTATCGCAAAACTAAGGAACTGCATGATGGAGTTGAGCTGGTGGTGCACGTTAGTGGTATATAGTGAAGTGGTGTATATGTGGTGCTTGGTGGGGCGTTAGTGTTGGTGGCGGT
>7132 ENA|GBUF01007133|GBUF01007133.1 TSA: Eriocheir sinensis comp41427_c1_seq1 transcribed RNA sequence.
GAGGAGGAGGAGGAGGAGAAGAGGTAACAACGCTTGGATCGGTGGGACAGGAGATCCAGAGTGATGGCAGTGATGCGGGATATCTTACCCCTGAAATTGTTCCACCAGGAGGAGGAGGAGAAGCAGGAAGTGTAGAGACCAGCGATGAGAAGAAACCCCAACAAGATGACGGAGAGGCAGCAGGAGGAGAAGCAGTCATCGGAGAGACAGAGACAAGCGGGGAGAAGGAGAGTGGTGAGAAAGTAACCAACGATGAGGCGGGAAGCCGCAACGAGACAACGGAGGCACCAGAAATCTTCCCGTCGGAGCCCTTCGTGCCCACCAGCATGCGCCCCGGTCAAGGAGAGAAGCCAGACCAGCCGACAGGAGCCGCCGACGATGGAGAGGAGGCGGCTGCGGGGACGGAGGATAGCGTGGCTGCAGATCCTTCGCCATCCACCAGTTCCCCTCTGCCCACAACCCTTCTCGCTGAACAGAGTGGAAGTGCTGAAGAAGACGCTGGAGGAGTCACCGAAGTAGCTACAGAGAGGCCCACTGAGGCAGGAGCTTCGGGAGTAACTGAAGGAATCGTAGGGGTGACTGAAGACGATGCTGAAGGAGTGACTGAAGGAGCTACTGTAGAAGTCACTGATCAAGTCACAAGAGTCACTGAAGGGATCCCTGCAGGAGATGAGGAGGCAGGCACCACTGAGACCCCAGGCACCCAGACACCATCTAGCGGCGAGGAAGACGCCACTGGAGGCCCAACCGAAGCACCGGGGTCAATAGAGGACACCGAAGACGACTCCACGACTTCGACTCCTGTAAATATCTACACCCCGGCGCCGGTAGGAGCTCCGGGAACAGAACAAACAGACCAGGACACAACAGAGTCACCCTTGGCACAGACCACACTGAGGGAGGACGAGAGCTCACAGGAGACGACGGAAGAAATCATAACGACCATCAGGACCCCAGTGGACGACCTCACCACCATCGTATCAACTGGACCCTCCGCTACGACCTTGAGTCCCACTTCTGGGGAGGTGGACACGACCATCTCCTCAGTGTCCACTCAAGAGACGACCATCCAGAGTGTTCCCCCCAGCACAATCATCCCCGTTGGCTCATCATCGGAGGAGGACACATCGTCACCAGTAACCTCACCCTCAACGACCCCGCAAGAAACCACCACAACGGAGCCATCGACAACTAGAGGCATTCCTATCGTCTTCCCGGGACCGTCCGCCGCCGATGTGACCACAGAACTGCCTGAGGACACTGAGAGAACACCTATACCGACCACCATGAGGCCTTTGGTAGTACGGCCGGTCACTAAGCCATCCACGACCACCACGATCACCACGACCACCGCGCAGGACAGCTCAGAGGTGGAAGGGACGGAGAAACCAACCCCAGAGACTGGTAGTGGCGAGTCATCCACCACCACCACCCAGACGACACCGACGACCACGGAGCAGCCGACGGACGAGTTGCTGGAGAAACTGAAGAATGCCGCCAGCACGGAGATCTGCGGCAAGCCCGTCTACCCCACCAAGAGGATCGTGGGAGGCAACGAGGCGACCTTCGGGGAGTGGCCGTGGCAGGTGTCCCTCAGGCAATGGCGACACGTGACCTTCCTGCATAAGTGCGGCGCCGCGCTGGTCAACAGGAACTGGGCCATCACTGCCGCCCACTGCGTCGAGAACGTCCAGCCAGAACAGCTCTTGGTTCGTCTCGGGGAGTTCGACCTCGAGACATCCGATGAGCCGTACCCGTTCGTGGAGAGGAAGGTTCAGATCGTCGCCTCACACCCCAAGTTCGAACCCAGGACCTTCGAATACGATCTGGCTCTCCTTAGGTTTGACGAGCCGATCGACTACCAACCCAACATCATCCCAATCTGCATCCCCCAAGACGACTACAACTTCCTCAACGACACTGGCTACGTCACGGGCTGGGGACGACTATACGAAGACGGCCCCCTTCCCTCTGTGATGCAGAAGGTGCCTGTGCCGGTCATTACCAACGATGAGTGTGAGGAGATGTACAAGAAGGCAGGGTTTGTGGAGGACATCCCAAACATCTTTATCTGTGCCGGCTATGGCGACGGCGGAAGGGATTCATGCGAGGGTGATTCCGGTGGCCCCTTGGTGATTCAGAGGAGGGGTCGCTGGAGACTGGCTGGCGTCATCTCGTGGGGCATCGGCTGTGCTCTCCCCAACCAGCCCGGCGTCTACACCAGAATATCAGAGTTCAGAGAATGGGTCGATAAGATTGTGGTGTTTTAGAGATCGGTTCATATTCCTGATTATTACGACTGCTGCTCCTTCTCTGATGGGTCGATAGTATTACAGCAATGACTATTATTATTATTATTACTGTTTGCTTTTTTCGTTTATTATTATTATTATTTTTTTT
>7242 ENA|GBUF01007243|GBUF01007243.1 TSA: Eriocheir sinensis comp41633_c0_seq1 transcribed RNA sequence.
AGGAGGAGGACGAGGAAGAGGAGAGTTACCAGACGGAGGAATACGAGACGGATACCAAAACAACACACGGAACTTTAGACAGAATAACAGGATGATGGTGTTTGGTGACCGTTCGGAAGGAAGGATTGTGGGAGGCAAGGAGAGCGTACCTGGAGCTTGGCCGTGGCAGGTGTCGCTGCAGCTGATCCACCCTCGCTGGGGCAGAATCGGTCACTGGTGTGGGGGCGTGTTGGTGAGCCGGCGGTGGGTTGTGACGGCCGCCCACTGCATTAACAACAAGGCGTTCAGCTTCACGCGGACGGCGGCGGTGTGGCAGGTCTTGCTGGGCCAACACGACCGCGGGGCAACCGAGGCGCGGGGCGTGGTGACAGGCGTCCACTCCCTCGTCACGCACGCCAGCTTCAAGGACTACCAGCACGACATTGCGCTCTTACAACTCCGCGAAGACGTCACCTACACAGACTACATCCAGCCGATCTGCCTACCCGACACCGCGCCGCTGGACACCGAGAGCTTCCTGGGCATCAAGTGCGTGGCGACGGGCTGGGGCATGCGGGCACACGGCGGGCACCTGGAGACGAAGCTGAAGGAGGTGGTGGTGCCGGTGGTGAACAACAGCCACTGCGTCAAAATGTACGGGATGATGCATAACATACCTGTCCACACCTACCATCTGTGTGCCGGCCAGGTGGAGGGGCACGGCCTGGGCACGTGTGTGGGTGACTCGGGCGGACCTCTGCAGTGCAACATGAAGGACGGTCGTTGGTACCTGGCCGGCGTCACGTCCTTTGGGTCGGGGTGCGCTAAACCCGGGTTCCCAGATGTGTACACGCGCATAACGCATTATCTCCCGTGGCTGAAGAGACAGATGCGAGTGAACAGGTGATGGTAGTTGTGGTAGTAGTGGTAGATGTTATGCGGGGCTAGTTTTGGGGTGGGTAGTGGTGGTTGTTGTGTTGTTAGTGGTGGCGTAGTGATGGAAGTTGTTGTTTTTAGAAGTTGTGGATTTTAGAAGGCGTTGAAGATGGTGTTGATGGAGATGAAGAAGAAGATTTGGTGGTGGTGGAGGAGGATGTAAGAAGAGAAGAGAGAAGAGATGAAGAAGAAGAAGAAGAAAAAGA
>7931 ENA|GBUF01007932|GBUF01007932.1 TSA: Eriocheir sinensis comp42724_c2_seq10 transcribed RNA sequence.
TGTGTGTGTGTGTGTGTGTTAAATCCTTACACTGCTGCATCTGATGGAAGGCGGCAGGTATCAAGCTGGCAATGTTTTATCATTTTACACATATAATGAGTCTCCCGCTGAATTTGTACTGCCGTGCATTTCCCCCCTGCTGCGTGTCCCCCCCTGCCGTGCCAGCCAGAGGTGCCAGGTTCCCTCCAGCCTTGGGGTGGATGACAAGGAGTCCTGCCTGGTGGAGCATTACAGTAAGGCCAATGAAAGTGGAGCGAGTGAGTGTACTGCCCCTGAGGTACTGCAAGACTGGCTGAAGCTTGGTGCTAGCCCGGCCTGCTAGACGCCCAGCACGTTGCCAAGCCAGTGGCTGTGGCGCTCCCCAAGGGTGCGCTGATACGACTGGCTCTTGAGAGATCTGTTGACCAGGTCCCTCTCAGCCAGCAGCACGGCACTCCAGTCGCTGTTCACAGTTTCCACGCAGGACCTTTTGAGGGCCGGCGGCGGCGGGGAGGCAGTGCGCTGTGGCGGCGCGGTGTGCAGCAGCAGGTCCTGCACTCGCTGCAGCAGCACTCGCCGGTGGCAGAACAGCGCCTCGTGGCCTGGGTACTGCTCTATGAGGTCACGGTTGAACTCCAGCTCAGCCGAGTACAGCTCCAGGGGGGTGGAGACTGACGGCACCACCTCCGTCAGGCTGGCCAAGGCCCCCTCAGCTGCCATTGTCACCATGGTGGCCAACAGGTACTGGAGGTAGTGAAGGCCACTGTGCTCGCTGACATGTGTCCTCACCCAGCGGTGGCATGCCTCGTACTCGCTGCGGCACACCTCGGCCAGGCCAGGCGGCCGCTCCGTCAGCTGCTGCAGCACCCACAGGCGGTGGTTCCAGGCGTGGTAGTTGTTCTGGTGCTTGTCGGCCGTCCAGCTGCACACTTCCAGCTCCCCCACCAGGAACCTGCAGCCTGGCTTCTCCTCCGGGCCGCTGCCGTTGTGGTGGTCAGTGGCGCAGGATGGTGGCGGTGGTGGTGGTGGTAGCGGTGACAGGTGACAGCTCATCGGATCTCGCGGAGGGTCCCGAACTGAGGCGCACCAAACGTCAGGAGCGGTTCGGCTTTGGCTTCAATCCCAACTTCTTCGGCGGCCGCCAGCAGAACCTTGGCTCCCTCATCAACTCCTTCCTCGGGGGCGGCAGGAACCCTAACCAGGGCAACCAGGGCAACCGTCCCGGCGGCGACCTGCTGGGCACCATCAACTTCGGCGGCCTGCCCATCCAAGTAACCAACGGCCAGAACGGAGTTGGGATCTCCTTCGGGCCGGGTGGTCAAGGCGGCCAAGGCAATCAAGGCAACCAAGGCGGCCAGGGCAACCAAGGCAACCAAGATGGTCAAGGTGGTCAAGGCGGTCCTGGAGACTGCAGCATCAACAACGGCGGATGCCAGTACCAGTGCCGCGTCAACCGAAGGGGGAACCCCCGCTGCGTCTGCCCGAACGGCTTCAGGCTCAACCGAGAGGATCGCAGGACGTGCCGCGACGTGAACGAGTGTCGAAGAAACAACGGCGGCTGCAGCGACGTCTGCACCAACACTGAAGGCTCGTACACCTGCGATTGTTCCAATGGGGACCTGCAGGCTGACGGGGTCACCTGCTCCTCCGGCTCCGACGAGCTCATTCTAGCCATGAACTGCGCCGTCAACAATGGTGGCTGTCAGCAGTTCTGCTCTCAGACATCCCAGGGAGTCGTCTGCGGATGCCAGAATGGATTCAGCCTTGGGGCGGACAAAACCTCCTGCCAGCAGGTGGACGCGTGCAGCAACAACAACGGGGGATGTGAGGACATCTGCAACAGCACGCCGCGGGGACCCGTGTGCTCGTGCAGCCCAGGCAAGTTCCTCGCCCAAGACAGACGCTCGTGCCCGGATTTGGACGAGTGTCGCTTCAACAACGCCGGATGTCAGCAGATCTGCGTCAACACCGACGGTTCCTTCAAGTGCCAGTGTCAGAGCGGCTTCGAGTTGGTCAACGGACGGTTCTGCCGGCCCACAGCCCAGACGCCGCGGCCCACAAACCCCACCCCGTCAACGTCTGCACCAATCACCTCAGGCGGCGGCGGTGACGTTAACAGAGGGTGCGGCGTCAACTCAAAGAAGTCGCTCTTCCATCGCATCGTGGGAGGGAAACCTGCCGACCCCAAGGACTGGCCGTGGATGGCTGCCCTGCTGCGGCGGACGACCAACGCCCAGTACTGCGGCGGCACCCTCATCACCAACCAGCACGTGCTCACGGCTGCCCACTGCCTCAAACCGTTCAGCGCCTCGCAGATCCGTGTGCGGCTGGGCGAGTACCGGTTCGATACCCCCAGCGACAGCGACCACGTTGACTTCGATGTCCTGGACGTCCGCATGCACGAGAGATACAATTCAGACACGCAGGAGAACGACATCGCGGTGGTGAAGCTGAACAGACCGGCGACCTTCAGCGACTCGATCTGGCCCGTGTGTCTGCCTCCCGCTGGCGAATTCTACGAGGGACGGAGTGGCTACGTGACAGGCTGGGGGACGATCCACTTCGGCGGCCCTGTCAGCTCAGTGCTCCAGGAGGTGGTGGTGCCCGTGTGGTCCCGAGACGACTGCTCCAACGCCTACCCCGGCAAGGTGTTCCCCGGCATGATGTGTGCGGGGCTCAAGACTGGCGGCAAGGACTCGTGTCAGGGTGACTCCGGCGGACCCTATCAAGTCCAGGACCCGAGGACCAAGCGGTGGTTCCTGGCGGGCGTGGTGTCGTGGGGCTACGGATGTGCTGACGCTAACTCGCCGGGGGTTTACACAAAGGTGACGAAATACCTGGACTGGATACAGAAAGAAACCTCCATCAACTTCTGTGGCGGCGGCCGCTGAGGCTCGGCAGTCGCTGCACGACCCCCGTTCTTCTATGCAAGCGCCAAAGATACTCCTATCGGAAGAAAGAATTTTTTGACAAGGACAATATTAACATTTCCTATTTATACGAAGACAATAGCCAATAGTTCAATGTATTTTAACTATAATAAAAAACCTGGCTGTATGCATTTGGAGAATCCTGTAGACATAAGAATAAAG
>7981 ENA|GBUF01007982|GBUF01007982.1 TSA: Eriocheir sinensis comp42784_c0_seq1 transcribed RNA sequence.
CAAGTTTAATATTTAAGGAACATTCTTACTGATGGTGTGATTAAAGGCCTAAGTACATCAGAGGATCAAGTTAGGGTAGCCTATATTAGAACACATGATTAACTTTGTACAAATGAGTGGAGAACAGGAGTAAACAACAATTGGAAAGTTGGCCTAGGAATGACTAGTTAGAGAAATTAAGGGAGCAAAAGACAAACCTTTATTTAGTTATAAAGACAAAAAAGTTTTATTGAAGTATATAGTTAGGAGAGTTACTATAGAAAAGAAGGTTGGTTGGTATTGATAGATGACATTACACTAAAAAACAGGAAGTAATTCATATGTAGAACTCACGTATTTGAGCATGACATGAGTGAAATTATATTTAAAAATTTTGATACAAATTTTGGAGATATTTAAACAAATTAAAGTGGTAAGGTACAACATAAAGGCTTCTAATGTTGTGCTTCCCAGCCTCCAAGGAAGCATAGACTAGTAGTTTCTTAAGATATGTGGAACATGTATGTATTTGATGAGGTAACAAATCATAATTCACCAACTAAAACATTTCATGCAACAAACGTTTTACAAGTTTACACTGCATGATCCATGAAAGAGAAAATCGAAGTAATTAAAAAAATAATTATCAAACAAATTATGTATTATTTTTTCCTGTTTGCAGTCCATAGTGCTGTTGGGCTTTCTTGAGGAGCCATGGTGCTTGGTGCCAGCCTGTTAGCAAAGGCATACCTTTCTGTATAGTACCTAGCTGCTCTGATATATGACTCTTGGCTTGGCCCGTGCTGTTCACTCGTACTCCCTCTCCAATTCATATATTATGATAAAAAAAATACAACACAAAAGTACATGAAAAGTAACATGCACATTTAACATGTCTTGAAAAAACTAACAAAGATGGTAGTTAGCAGTGGAGGCCCCTCAAATTCCGTTGGATCCAATCCACGTAGTTGGCTACATTGGAGAAGACACCTGGGGAATCCTTATAGGCACACCTGTAGCCAAAGCTGGTGAGGCCGACCTGGACCCACTTGCCATCTTTTGTCTTCCTCACCAGGGGTCCACCACTGTCGCCCTGGCAGGCATCCTTTGCCTCTGTGTAGGTGCACAGCATATTTTCAGTGATGTCATACTTCGACGCATACATCCTCTGACACTCCTCGTTGGTGATGGTACCCAATGCCACCTTTTGCAGCTTGTTAGATACTTGACCCGCATAATGCGTATGGCCCCAGCCTGATGATATTGCCACCTCATCTACAAAGGTGTCATCACGAGTGGAGAGACAGATGGGAGCAATGTACTGACTGAACTGCACGGGGCGCTCCAAAAAGAGGAGGGCGATGTCATTGTCCATAGATGAGCTGTCAAAACGCTCGTGCGTGACGACATTGATGGCTTTTATTGTCTGGCTGTACGGCTCATTTTCGTACATGTCGTGGTCCCCAACTATCACATCAGTTCGCCTGAACCCATTACCATAGCAGTGAGCTGCGGTGAGAACAGTGTCGGTTGTAATAAGACTTCCTGAGCACATGGTTCCACCGATGTTGAGGCGTACCTGGAATGGAAACTCGCCCCTGCCCGCTTCTACTCCACCGACGATCCTGGTAACAGCAATGTTGAAGGGGCTGCATCCATAACATATTGGTCTTTGTCCGATAGGTGCTGGAGGTTTAGGTTGAACGGGAGGGGCAGGCGGCTGAGGAGTATAGATAGGGCCTGGCGGATGAGGCCGGTATGTAGTGGTGGTGGGCCCTTCTTCCTTTTTCTCGATGCAG
>8039 ENA|GBUF01008040|GBUF01008040.1 TSA: Eriocheir sinensis comp42853_c0_seq1 transcribed RNA sequence.
CTGGCCGCTGCATTATCGTGTCGACTCCCAGACTGGTCCCTGTCCAGCAGACTTCCCAGACTGCTCCAGTGGACACTTGCGTCGAGACAAACGTAACTCCTTTGAGAAGCCTTTCTCCGCATCTCGGCCAATAGTTGCAAGGAATATATCATCCCAACATAAACGGTGTTGCTTGCCGAGATGAAAAAGCTTGGTCTACTTCTGATCATCGTGGCTGTAGAAGCACAAATTATCTTTCCTGGTGAAGATGGGTCATTCCCCGTCAGAAGTGACTCACCAACTCCGGTAGAAATCAAGACCACCGACAGAAATAACAAGCCCACAGGTTTATTCTTCCCCGACACCCCGATAAGCCCACCAAGATCGTCAACTGGGGCGATTCCGGACTCAAGCGGTATTTTCTCCAAGCCCGAACTGACGGCCACGGCACCCTCCGTCTTTCCGTCGGAATGTGGAGAAGTCTTGGTTCAGAGGGTCGTTGGTGGCGAGATCTCAGCGCCCGGGGAGTGGCCTTGGTTAGCGGCAGTGGGCACCAAGCGACGCTCGACTTTCACTAACCAATGCGGCGGCGCGCTCATCACCCGCCACCACGTCGTGAGCGCTCAACACTGCTTCCAAAACGAGGCTTTCGCTCCGAACACCGTGCGGCTGGGAGAGTATGACCTGACTCGCACCGACGACGTGCCTTTTGGTGTCACGCAAGACTTCGCCATCACTCAGCGCCTAATTAAGGACTACAATCCAACTAGTCTTGAAAATGATATCGTTATTCTCGTTCTTGATGGTGAAGTTAAACTATCTGAATACGTGCAACCAGTGTGCCTCCCTTTTAACTACCGAAACGATGATTTCTCCGACAAGTTCCTCGCAGTGGCTGGCTGGGGGAAAACAGACTTCAAGACCGACAGCTTCTCAGACGTCGTCCAATATGTCTTGTTGCCGGTGGTCAACACGTCGAGGTGTGCCGACAGCTACAGCCACAGCCAAGGCAGCATTCAGCCGGTGATCGATGACAGAAATTTGTGTGCTGGTAACGGCACGAAGGACTCCTGCTCTGGTGACAGCGGTGGACCTCTCCACTACCTATCCCTGTCAGACGGCCGCTACTACCTAACAGGGATCGTGTCCTTCGGCTCCGGATGTGGAGATCCCGATTATCCTGGAGTATACACGCGGATAACCAGGTTCTTGGATTGGATTACGAGGAATGTGCAAGACTCCCAAAATTAAGATGATCAAAGACTTCGCGCACCATACTGCATGCCTTGAAAATATAATTGTCTTCTCATTTATGGCAGATTTTCCCAAGAGAATTACTAACATGTATACTCACATCATAACTTCTACAGTTGTTCTTTCAATTTGTTGATGGATTAGTTAGTGCAGAATAAATGGACTGAAATATCCTAGGATACAGTATTCACGTACAATATAGAATATCACTGATGAATTGTAACCTTATCTCTTTGTCAGCAGACAGACTATCGCGGCAAAACATTTGGTCTATAGCATGAGATAACGTGACTGGGTTTATACAAGGCAGAGTTGTATTAACTTTCAATATCGCTGTATAAACACAAGCATGTTTTCGTGGACGTCAATTGCAGCTTTATTCGTGGAGAGCACAACATTTAAGGATATCCTAAATAAGGCTTTCATAATTTTTCATTGAATAAGAGTGTGTTTTCCTGTATATGTATGTTCACAATTTTTTTTGTAGCTCTCAAAGAAGAATAATTAACTAATCATAATAAACAAAACTTCCAAAGTTTTCTTTCACTGTTAAAAATGAACTGGAATATTTAGCCACTTGCACCACACTGCACCGCGACGATCTGTTCATCTGTTTCATCAGACCTTCCGCAGCTGACAATGAAAACTACTGTTGTCAATAGTTTGAAGTTACTCGTATATTGGGAGAGAACTTTCCTTTAAGACTAGGTCACACTCTGAAAATAATCTTAGTCTGAATTTTCCACCATCTGGCTA
>8514 ENA|GBUF01008515|GBUF01008515.1 TSA: Eriocheir sinensis comp43519_c0_seq1 transcribed RNA sequence.
CCTCCTATTCCTCCTCCTCCTCCTATTCCTCCTGAAGTGGTCGCCAGAGCCCTCATACCGAACTGTGCCTCTATGGGATACTTGTACCTGGTAAAGCATCTGGAGAGGATCACGCAGCAGAACACCGGTCGTCCGCTGGACTCCGAGGTGTTCGACTTGGTGGATGCGATCCTATTCTGTCAGCACGGCACGAGCGAGCCCCCTCCACGGCTGGCGCAGCCCATCTACGAGCCCGGTGGACCCGCCGACCTACCCATACCCCCGGGCTGGCCCGGCGTGACTCACCCCGCGCTGTACATCCATTCCAAAGAAATCCAAGACAAGACCTCGTCCGAGGAACTCACGGAGGAGACGTTTTCCCCGTTAAATCCTCTTCGTCCTTCTCAAAGGGGCCTCTACCCCACAACCCCTTCAAGCCTGCCTTACCCTTACGTCGCCCAAGGAGTGGTACCCCCTGGAGCTGGTGACGGGCCGGTCCCAGTGGCTCAGCAGACGCTGTTTATCCGCAACGACACGCAAAATCAGACACCGTCACCTCCGCCTCCTCAAGAGGGCCGCGCAGTGGATACCAACCTGAACCCTGGCATCCTACGAGGTGTGGTAGCCATTGGAAGTGGCGTGGGCAAAGGTGACGGGCCGATCCCAGTGACGGATGGTAATGATCGCAACAAGTTTTTTTGTGGTGGAGCATTGATCACGCCGCGGCACATCTTGACTGCTGCTCACTGCGTCATAACCAAAAGGCCGGAGGTCATCAGGCTGGGTGAGGAGGACTTCACGCGCAGTACGGAGAGCCAATCCTTCGACTACCCTGTGGCGCGCATCGTCAAGCACCCCGGCTACCGGATCACGACCAAGTACAACGACATAGCAATAATCGAGTTAAAGGACGAGGTGAGGTTTTCGTCAGTGCTAAAACCATACTGTGTCCCAAACACCAAGCTGGACCTGGAGAACAAAATATGCAGAGTCTCTGGCTGGGGCAGACGACCAAACCAACCATCCTCATCACTCCTCGTTGAACTGGACGTGACGGTGAGGAACCTGGCCGAGTGCAACGCAGACTACGAGCAGGGCTCTGATACCTTCACCAGCCTTTTCCCTCGAGGCCTGGACGACACCGTCCTGTGTGCCAGCGGGGACAACGGGAACGACGTATGTCGGGGCGACTCAGGCGGACCGCTAACATGGATAAAACCAGAAAACCTGCGGGAGAACCACGTGGGTGTGGTGAGCACAGGATACGGCTGCGGGGACCCTCGCTTCCCCAGCATCTACACCCGCAGCGATGCATACGTGGACTGGATAGATGACGTCATCAACAGTCCTTGTAATCCAGCAAGGCTTCAAGCTGCCCTGGGAGGGACGGAGGAGGCCGATGCAGTGCCAGCAGGCAGATGATATTTTTTGTTCCATTAATTGCTTCTTTCAGAAAATTTATAATTCAACTTTAGGGCAAAGAACATTAAAAATTCCTGTGACTACAGTCTACTCCGTTTAGGTTTCACAGAAAATATACATTGAAGTCGTGGTCGCAGTAATGGCATGGTCACTAATGAAGTTTTGGTTAAAATAAGCTTAGAGCGCCCATTCAGCTTAATTTTAGCAATAGAATCAGCATAAATGATCACAAGAGAGTGCACCACCGTTCTTACACACCTAATAGAGCTGTCACCCGCATTCACTACCACAAACTGGCCATGAACATCCCCATAGCAAACACATGAGAAAAAGTTAGCTCTCAGGCTCAACCATTTCAGGGAATCATTACGTAAAGAAAGAAGTTCCAGCATTAACCACGAAGCCACTGCAGTACGCTGTAGACATTATTTTTTTACCAAAATGATTCATATACTTATTTGAAGAGTACTACCGCAATATGTGTTTTGTTAGTTCATTTAAGCCTGAGCAACACTGACATAT
>8585 ENA|GBUF01008586|GBUF01008586.1 TSA: Eriocheir sinensis comp43620_c2_seq1 transcribed RNA sequence.
CGGAGTCCCCTTGGCAGGTGTCCACGCCCCCCTCCAGGTACCCCGCGCAGTACATCCCCTCCGTCAGCCTCGTGGGGCCGTACACGTGATCGGCCTGACACGTGGACTGCGGCAGGATGGGCAGCAGGGCGGACTGAAGCACCTTGGAGTATCCAAGAGCGATTCCCAAGCTGCCCCATCCCGCCACGGTGCAGTTGAGGAGGGAAGGGTAGGTCCAGCGGGAGGGCACCAGACACAAGGGCTGCACGTTGCGTCCAAACTGTATGCCTCTGCCGTTCTTCCTCTTGATCCTCAGAAGAGCCACGTCGTTGTTGAGGTAAGGTCCCTTGTCGAACTTGGGGTGTATGGCGATGGAACTCACCCGGAACTCCTGCTGCCCTTCCTCCTCCTCCTCCACGTTGAAGTCGCCGATCTTCAGTATGTAGGTGGAGGGCGGGTACTTGACGACGCAATGAGCCGCCGTCAGCACCACATCCTCGCTCAGAACGGCGCCGCCACAGCTCTGCTTCGGCCCCGTCTTCGTGCGCAGGTAAATTGCCACCATCCAGGGGTGAGCGCCGGGCAGGGGTGTGTGGCCGCTCACGATTTTGGGCTTTTCCATGATCGGGGCCATCGGGTTGTCCTCCACCAACCGCCGGCCGCAGGTCTCTGGCAGGGCCTCGGTGGGCGTGGCGGGTGACGGATCTCCTTCACCCGCTGCAGGCAACTCCGGGGACGAGCCAACAGGGTCTAAGGAAGAGGAGTCGGTGGCGTCGGTGGGGACGGTGTCATTGGTGCACTGGAGACCCACGTCCTCGTTGTGCTCGCAGTTGCTGAGTCCCCACGGCATGTGCTGGCAATCCTCCACCGAAGACTCGTAGCCGATGCAGCGGAGGTCGTCGAGCCAGATGGAGCCTGTCCCTGGGCCATACGTATTGTTCTTGTAGACGTGCACGGCTCGCTCCCACCCCATCATGCGACACAGCACATGCCCCTCCTCGAAGCCGAAGTCGTCATCACACACGGTGCCCCACATGCCCAAGTAGCGGACCTCCACACGGCCTGATGTCATGGCCGTCCCTTCCCTGCCCTCGGAGGCGCCGCGGCCGGGCTCCTCGTCCCCAACCAACCGGACTTCCATTGGCGACTCGCACATGGCTCTGTCCTCGTCGGATGAGTCGCGGCAGTCGTCTACGGTGTCGCAGAGGAAGGTGATCTCCACACACCTCCCGTTATTACACCGCCACTGGTCACGCCCGCACTCGTCCCCCTCCGTGAAGCAACGCACTCCCGACACCTCCTGTGCTGCCCGACAGTCGTGTTCGCCCCAGCCCGCGAAGTCACACTCGGCAAGCGTAGCCTCGTTGCCCTTGCAGTTGAGATCATCCATCAGGTATGGGAGACCTCCTGAGCCGAAGTACGAGTTGAGAAACACTTCCCTGGCGCCGAGGTGGAAGCCGAGGGACTGACACACCACGTCGCCCTCCAGCATCCCCCACATGTCATCACACACCGCGCCCCAACGACCGAAGGCTCGACTCGACCCTCATTCGGCGAAGACCCGTTGACCAGGCGAACGGCGAAGTTGATATCGTCCTGACAGCCATCCTCGTCCTCCCCCTCCTTGCAGTCCCTCCGGCCGTCACACCGCTGCGTAGAGTTCAGACACAGGCCGTCGCCACAGACAAAGCTGGCGGTGCAATCCATAGCGTGGGTGTGCATCTCGTAGTACTCCCAGCCCGGCGCCTCCTCCAGCCCGCCCGAGCGACTCACGGTGCTGCCACTCAGAACACAGGTCTCCGAGGACTGCTGGTAGTTGAAGGACATGCACACGAAGTTCTTGGCCTGGACGCAGCGGGCGGCACACGTGGTCTTCAGGGTGTAGAGCCACTTCTCCACCTCCCGCCCCGTCAGCTTCTGGTTCACGCTCTTGCTGAACCCGAGGCTGTAGTCCCGGCAGTCTACCTCATCGCTACCGTCCTCGCAGTCCTGGTGGCCATCGCAGTACCAGACGCCGTTCACACAGTCACCTGAGGCACACCTGAACTTGTCGGCCCCGCACTCCTCCTCCACCATCGTCTGCCTCTCACACCTCGGGATGTCGCACACGCTGGCTCTGCCCTGGCCTGTGAAGCACCAAGGAAAGTCGTCACCATCAGGATTGGTGCAGTAGTTTTCGAGGAGGGGTTGGTGGGGCAGCAGGTCCCTCACTTTCAGCCGCAGCGAGTGGTGGTCCCAGGGCAAACAAGCCTCGCCCTTCCCCGTCACCCTGGCCGCCCCTGTGTAGTTGACGCCCCTCTCCAGCACGCAGCCCACGTCCAGCTTTTCCGTCTCGCATACGAAGTGGAGTTTTTCCTCGCAGTCAGTCAGCTGCCAGAAAAAGTACTCTGCGGGCGCGTCTCCCCCTTCGCCCCCCTGCGTAATAGGGAAGTTGTCCTTGAGAACCACGCACTTGTTCCCCGACACGGCAGCCG
>9070 ENA|GBUF01009071|GBUF01009071.1 TSA: Eriocheir sinensis comp44181_c4_seq3 transcribed RNA sequence.
CACTGTGTTGGACTGTGAAATCGGCTCTTAAATTTGATTAGGCTTCCGTAGAGGCTGTGTTAGTATTTCAGTGGGTAGTTGTATGCGCCTATATAGTGAGCCTCTAACAATGCTTCTACACCATGAACATGAAAAAAGACACTCAGGAAAACCCAACTAATCTTCTTTGTGACCTTTGGAAATACTTGTGAGAGCCGAAAGCGTGTGAGGATACGGGCCGATCTAGCTACGAAATGGCGGTGACCTCGCTCCTAGGGGTGGTGGTGGACGCCTATGGTTGACTTGATCCACTCCTCGAAGGCCTGGACGCGGGTGTAGACGCCGGGGACGTTTCTCCTGCCGCAGCCGATGCCGAAGCTGACCACGCCGACCTGGTACCAGTGGCGGTCCTTCTCGCACACCAGCGGCCCTCCACCGTCACCGTCACAAGCGTCGCGCCCCTCGGCTCCGGCACAGAGGGCGGTGGTGGGCAGGGAGTAGGCGGGGCCGAACTGTTCCCTGAGGGCGTTCTGGCACGACGGGTTGCTCCAGAGTGGCACGTTGATCTCCTTCAGGACGACGCTGTGTTCTGAGGCCTCGTCCCGCCGCCCCCAGCCCGTCACGTAGCACCTCGCCGTCGACCCCTCCGCGAAGTCGTCTTTCTTGGGCATGCAGACGGCGTCGATGTTGGCCTTGCGCCGCGCCGAGCTCTTGAGCCTCAGCAGCGCGATGTCGTTCACCAGCGTGGAGTTGTCGAACTGTGGGTGGATGACGACCTCGGTGACGGGGAACTCCTCGTGCTTGAGCGGCTCAGCGGTGGTGCTCACGTCGAACTCCCCGAGACGCACTTTCAGCACCTCCTCCAGGCGACCCGCGGACTCCAGGTAGTCGTCGACGCAATGGGCCGCGGTGAGCACCCAGGACTCGTGTAGGAGCGACGCGCCGCACACGTACAGGTCCTGCGGCTGCTCCAGGATCGCCGCATGCCAGGGCCACTCCGACATCTCCGCCTGACCCTCCTTGCGTCCCGCTGCGCCCTTCGTGCCGCAGGACTTGTCTCGCCGTCGCAGGGGGAGGATGCCGATGGGGCTGGCGTTGAGAGGGATGAAGCAGCACACGGAGGAGGCGCTCAGTCCGCAGTAGCTGTACGGATGACCCCCACTGGTGATACACGTCCAGTACTCCATGCAGTGACACCCGAACTCATTCTCCTGTGTGTCCTGCGCCGCCGCCGCCGCCGCCATCGTCACCACCACCACCGCCGCCGCCG
>9108 ENA|GBUF01009109|GBUF01009109.1 TSA: Eriocheir sinensis comp44217_c0_seq1 transcribed RNA sequence.
TGTGTGTGTGTGTGTGTGATATATCACGTTCGTCAGGTCACGTTCAGGTGCTCAGGTGACGGGGACGCTGACGAAGGGAGGAAGGTATCGGGCCACTCGTCAGGAGGTCCTGGACCACATCTCGTCGCCTCGGGCCGCAGACGGCCTCTCTTTGCCCTTCACGGAGGAGGCCTCGGGGGACATCCACGCCTGCACTCTTACAGCGAGGAGAAAATTCTATGCATGGCTTTTCGCCTGATATTCTGAAACAAATATCTAATATGCCTGAATTTCTCGCATAAATAGTTGCATCTTTCGAACATAACCTCAACATTGACACCACTCGATTGAAGAAAACGAAATCAACAAAAACAAAACAAACAAACGCAATCACTAAAGCTGAGTTATGCTCTCCAACACACAAACAACGAGCTGCTACGGTGGTCAGGACGTGCACGGGGCCAGTTGTACCGCACTTGCTTCCACCACTGAACCACCGATGCCTAGGTACACTGCGGACGTGAACTTCATTTAAAGTCTTAGTCCTCCCTCGCGCGGCGACACAAGGGACTGCATGGCGAGGCAGTAGCAGAGGGTGCTCAGGAGTGAATGGTGGTGATGACGGACTGAATCCACGTCCTGTAGTTGGAGACCCTCGCGTAGATCCCGAACTTCCCCTTCTTGCCGCACCCCTCACCGAAGGACGTGATGCCGTATATGTGCCATCGGCCCTGACGGTGGCACAGCAGCGGGCCGCCCGAGTCCCCTGCGCAGGAGTCCACCCGCCCTCGCTTGTACCCCGCGCAGAACATGTTGGAGGTGATATAGTAGTCCTCGTAGACGGCCTCGCACATCTTGTTGTCGATGATGGGCACCTCGGCCTCGTTGAGTACGTCTGTGCCGAAAAAGTGTGTGTTGCGCTCCTTTCCCCAGCCGATGATGGTGCAGGACTCCCCGACCGGCAGCTCCGCGTCCTGCTCCGGCACGCAGGCGGGCGACACGTGCGGCCCGGGCTCCACGGGCTCCGGCAGCAGCAGCAGCGCCACGTCGTTATCCACCGTGGTCGGGTCGTAGTGGGGGTGGACCACCGACCGCGCCACCTTGTACTCTATCTCGGGTCCCTCGTGCACCGCCAGGTCGTGCTCGCCCAGGCGCACGTACAGCTTCCTCTTGACGCAGTGAGCCGCCGTCAGCACCCAGCGAGGGGCAACCAGCGTCCCGCCGCAGAACGCGTCGTGGTAACGGTTAAGGATGACCACCTGCCACGGCCACTCCCCGGGCTGCGCCATCCTGCCGCCGATGATGCGGAGATCTAACGCAGAAGACGTCACGTTGCTGACGCCGCACTTCTGGGGCAGCGAGGCCTCCACGGGGCGCCGCGGTGGCGAGGCGGGAGAGGGCGTGGTGTTCACGTCTGCGACCTTGCGACGGCGGGAAGAGGACGGGTGGCGGCTGCGGCGGTACCACTTCTCGCAGAGGGAGCCCTCCACGTAGCAGTAGGCCTCCTCGTGCACCACGCTGCCTCCGCAGAACAACGGGTACTTGCAGGACCTGTATCTGCGGGTGAGACAAGACCTACTGCAGGACGACCAGCGAGACCAGCGGGTGTAGAACATGGCGTTGAAGTTGAGCAGGACACGCATATCGTTCCGGGGCGGCTGGCGTGAGAACTCCTCGGGGCGTATAATGTGGAAAGGTCGCCTCCCGCAGCGCCCGCCCGAGCAAGTCCTCTCCTCCTTTTGCACGGCTGACCCGCACACGATGGGTACGCGGCAGGACCTTCGGCGCCTCTGTCTGCAGCGTCGGGAGCAGCGTGACCAGTTGGTCCACTCGCTATACAAGCCGCCCGCCAGCTCTCCGAGATCCATCGTCGCCAGGTCCTGTTGCCCCGCCGCTCCCCCCACTCCTGCCGCCCCGCCCCCCAGCTGTGAGAATCCGCCCAGGGCGGGACTGGCGTTGATCAAGGCGTTGGGGAGTCGCCTTGAGCCACGGCCTCCCAGCGGGTGGCTGTCGGAGCCTGAGCTGCCTGAGCCGTGTGGGAGGGGCCGCGGGCGGACCAGGTGCTGGTGGTGGCCGTATGGGCGGCCGCGGCCGTCCCCGGACTGAGTCTCCCACCAGCGGCGCCAACCCTTCCAGGGCCGCACGGTGACGCCGCGCTCCCCGTCCCTTGCCTCGGCCGCCCCCTCCGCCGCGTGGTGCTGCTGGTGCAATTTCCTCCGGTTATGACGTTTCCTGTGGGCACGTGAGCGTTTTTTGGCAGCCCCCACCTCCTCCGCCGCCGCCAGCACCCCCACCACCACCGTCACCATCACCCACAGTTTCATCTTCCCTGTGTAGCCCCTTCCTCTCTAGCCTCCAGTAGCAATGAGGTAGAAGTAGAGTCAGAGCGTTCCTTCCTCCTTCACTGTTTCCCACGTGTTAGATAGGGTACAGTGGAAGGCGCCTCTTGTCCTGCCAAAGGATCACGAGGAAGCTGGTTCGAGGGAGTGGCAAGTCGTGGGTGCTGAGGTAGTGGTGCTGGGTGTCGTGATGGCGGGAGGCGCGTGGGGATGAGGGGATGATGATGGCGTCTTGTGAGAACAGTGCTATATATTTCCTGGTTTGCGGCTGACGTGACGGATTGGCTGGCGGGTGATTTCCCAAGCGGTGGATGGCGCGTGGATGAGCTTGGGTCCTCGTAGCGTTGTGAATGGGCGGGATCTTCCTCTCTCTCTCTCAGCTTCTAGTGCCTCGGTGCAGATTTTGACACGCACTGAGCGACTATCGGCGTCACGGCTCGACACTTCACACTCAGCCTCACGCACCGCCAAACACTGAGATAGGCCTGGCGTGTGCGTGCGCGTGTGTGTGTGTCTGTGTGCAAGTGTGTATGTGTGAGAGGGTAGGGAGCTGCCGCCTCCACCACGCACGCCAGCCTCTG
>9536 ENA|GBUF01009537|GBUF01009537.1 TSA: Eriocheir sinensis comp44714_c3_seq1 transcribed RNA sequence.
GGCAAGTGCGGGGTGTCGGGGGAGGCGGCGGCGGCGGCAAGGGTGGTGGGGGGCCAGCTGGTGAAGAAGCATGAGTTCCCGTGGATGGTGGCCGTGCTGAAGGTGTGTGGGAAGGAGGAGCAACACTACTGTAACATCTGCGGCGGCACCGTCATTAGTCCGCGCTGGGTGCTGACCGGGGCCCACTGCGTCGCCAGCGTCCCGGTGGAGAAGCTCGGTGTCTTACTCGGGGACCACAACCTCTACACCCTCACGCCCTCGCAGAAGTTCTTCCTGGTGGGGGAAGTGTACATCCACCCGGACTTCAACACGCCCACGCCCCTCAGCAGTGACCTTGCCCTTGCCTTCCTGCCCCAAGAGATGGCCTTCAATAGATACGTGGCGCCCATCTGCCTGCCGCCCAGAGACTACGAGATCCTGGAACAACTCCTGCCTGATGTTACCCCACAGGACACCACCACCACCACCATCCCCACGACCACTGCTTCTGCGCGCCGCAAGAAAAGGGAAAGTGAGTCTTCGGGGTGGCTGAGGCAAGAGGAAGCCACTGAGCCGGATCTCCAAGTACTACATGATACTCTGAATGGGAGGAACGTGTCTGTCTACGGCTGGGGCACCATTGATGACGATGACACTCCGGCCCAACAGCTTCGAGGGGTGACTGTGGAGATTCTGGACAACTCCGTGTGTCGAGATTACTACGGCGACCTCGTGAGAGACTCCATGATGTGCTCCTCTGGTGAAGGTGGCAGCGGGCCGTGCAGGGGTGACAGCGGCTCCCCTGCCCAGCTTAAAATGACTGACGGCCGCTGGGTCCAGGTGGGAATTCTGGCCTTCGGTGCTGCCTACGGGTGCCAGGCTGGCTACCCCTCAGGCAACGTGCTCCTGCCCCCTTACATGAATTGGATCGAGGCAGTGACTGATTTCGACTTCGGATCCTACTACTAAGACGCCCTCCCTTCCTCTGTGTCCATCCCTCTCCACCCTCTCAACCTCTCCGCTCTCCACCTTCACAGCCCCTTCTTATAGTCCTCCCTCATTGTCCCCGCATCAAAAGGTGACAGGATGAGCGGGACGAGAAGGGGAAGGAAAGGGATAGAGTAGGAGAGGAAGGGAGAGACAGGGAAGGGATGGAGAGGAGTGAAAAGGAATGGTTGGGGTGAGATGGCGATGAGTCTCGGCTTTGTCTTCCCGAGCAGTAATTTTTTTTCTTCAATCAAACAAGGAACAGAAAGACCGGAAAATGTCAACAGAAGGCAGGACTAATTCTAGCGATGATATACCTGAGTGTGCTTTCGTGTGTACATTTTGAATAACAACTATAATAAGTTATGGAGTTTATTTTTATCATTACGCTG
>9695 ENA|GBUF01009696|GBUF01009696.1 TSA: Eriocheir sinensis comp44886_c0_seq1 transcribed RNA sequence.
CGGCGCTGGACCAACACGTGGTCCCCAACGTGCGCCACGCCGCGCGCCGCCTCACGCAGGAGGTGGCCCCCGCGCTGGGCAGCACCATCCTGCGGGCCGGCAACACCCTGGCGCTGCGGGCCGCCGAGGGGCTGCAGAGCACGGCCCAGGTGGTGAGCCAGCGGCTGGTGCCGGCCATCGAGGACAGTCTGGTGCAGGCCGGCAACGCCGCCGTGCCCTACATCAACCACGGCCTGGACGCGCTGGGCGCCGGCCTCCAGAAGGGCGCCGAGGTGGTGTCCCGCTCGGCGGCCAAGGGCGTGGACAAGCTGGGCAGCAGCATGCTGGGGCGGCGGCGGCACCACCGCGTCAAGACCATCGCCACCAACCTGAAGGGCGGCCTGGCCTCCTCGCTCAACACCCTTGCCGGCGCCATCACTGGCCTCACCTCCCCAGACCACTCCCAGACCACTACTAACACAGACTACCACGACTATCACGACCACAGAGACTACCACGACTACCCCGACTACTACAGTAGTTACAGCTCCCCCACTAACCACTACAGCCACCCCTCCTCACCGGACTCCTACACCTCTTACCGCCCAGACCGGGGCGGGGACGCGCAGGGCTCGGTCCGCACGGTGGGCCAGGCCCTGGCCCGCGTGGTGGACAACACCGCCTACTCCCTCTCCTCGACCCTGCTGGGCCACAACCTGACGCAGGCCGTGGCGCCGATCGCCAAGTCGGTGCGTAAGTCAGTGAGCGGCTCTGTGCCCGCAGTCTCCTTCGGCGACGGCCGCATCGTGATCGACCTGCCCGGGTCCGAAAGCTCCGACCGGACGGACGCGCCGCCGCGGCCCTGCACCACGCCGGGCGGCGGCAGCGGCTTCTGCCAGGACCTGAGCGACTGCCCCGACCTCATCCTCGACCTGACCAACCTGCGCAAGTCCGTCTGCTTCAAGAGCCTCTTCGTGCCCGGCGTCTGCTGCCCGCTGGAGGGATCCGGTGATGTCAACAGCGTAGATGACGACAGGCTTACCGTGACCCGCCCAACCGCCCGCCCAACGCCCCGCCCGACCCCACGCCCGACCCCACGCCCACCTCCACGCCCGGTCACCACACCCCCTCGACCTATCGCTGCCACTACCCCCCGGCCGCCCCCCGCCCTCACACACAAGCCGGCCCGCAACTTCGAGTGCGGTGTGCCCCAGGTTCCGGAGTTCCGCGTGGTGGGAGGCGAGGAGTCCGGGCGGGGTCAGTGGCCTTGGATGGCGGCGGTCTGGCTCCACGGACCCAAGAAGACGGAGTTCTGGTGTGGCGCGACGCTCATCTCCCGTCGCCACATCCTCACTGCCGCCCACTGCACCAAAGACTCCAGGGGCAAGACGTTCAACCCACAGCAGTTCACGGTTCGCCTCGGAGACCACAATATCTTCAGCAACAGCGATGACTTTATCTCCAAGCCGCAGACGTACAGAGTGAGCCACATCACCCCACACCCAGACTTCAGGGCACACGGCTTCTACAATGACGTGGCGGTTCTCAAGTTAGCCGAGGACGTGGAGTATACGGAGTACATCCTCCCCGTGTGTCTGCCTTCAGAGGAGTACCGTCGGCGACCTCTGGACCACCTCGTAGGCCACACTCCGTCCGTCATCGGCTGGGGCTCCACACACTACGGCGGGCAGGAGAGCGCCGTGCTGAGGGAGGCCAAGCTGCCGGTGTGGAAGAACAGCGATTGTAACGACGCATACTTCCAGCCCATTACGGAGATCTTCCTGTGCGCCGGCTACGCGGAGGGCGGCAGCGATGCATGTCAGGGTGACAGCGGCGGGCCCCTGCTGCTGCGCGTGAGTGGCCGCTGGGTGCAGATCGGCCTCGTGTCCTTCGGGAACAGGTGCGCCGAGCCTGGCTACCCCGGCGTCTACACCAGGATCGCCCACTTCATGCCGTGGATCGTTCAGAACATGTTTTGAGGGACGCTTAACCAAGACGATTCCTGCGCAGCGTCGGCCGACAGTAACAGCTGACAGGACATTCACCGGTGCAAAAATAGTCTTATTTTATTAGTTTTTCAGTAACGAGGGAATGGAAAGGACATGTTACAGTCAACCTACATTGCCCAAGGCCTGTGTAGACGGT
>10116 ENA|GBUF01010117|GBUF01010117.1 TSA: Eriocheir sinensis comp45367_c1_seq2 transcribed RNA sequence.
AACATTTGTCTTTCCATTCCGCTCTGAGTCAGGTGTTTCTCTTCCCTTGGACAGGATCACAGGTTTCTTCTCACCTGGAGTGTTTCTTAATTAATGTCAGGTAGACCTTTCATCTCATTCTCGTCACAGTTACACGTTCTATTACTATTAGTATTTTAGCTATTATCACTTATTTTTTTAATGAACTCAGGTGAATTAACAGATTGTGAATATTGCCTAACCTGTGATTTGGCCCACGAAAAGGAAACAGACTAAAGGAAAAGTAGAGAAAAAGAAATATAATGTGACAAAATCTACCTGACGAAACTTGACAGACGCAGGTTAACTCACAGCCTCTGGGCGCTGTGTAACCTGTGATTTGCCCCACGAAAATGAGACAACCAAAAGAAAAGTAAAGTTATAAAAAAACAATGTGACAAGTGAAAAAAATCTGCCTGGCAAACCCTGACAAACGCAGGTTAATTGATAGTCTCCGGGCGCTGTTCAACTCACGAGAAAGAAACAACCAAAGGAAAAGTAAAGAACAAAGGGGAAAAAAATCTACCTGACGAAACTTCGCAAACACAGGTTAATTAATAGTCTCCGGGCGCTATATGACCTGTGATCCAGTCGAGGTAGGAGGAGACGCGAGTGTAGACCCCCAGCTCGCCACAGCCACGCCCGAAGCTCACAATCCCCTCCACAGTATGTTCGCAGCGACTACCACCCCGCTCCTTCTGGTCTATGATGGGCCCGCCGCTGTCGCCCTTGCAGGAGTCTCGCCCAGTCTTCCCCGCGCATAGCTGGTCCTTCAGGATGCCCTTCGGAGTATCACGCCCTAGATAGTCCGGATACTTGAACTGGCACTCTAGCTGATCCACCACTGGCACATTTACCTTCTGCAGGATCCTCGACAGCACGCGGTGGCCGAATTGCGTATGGCCCCATCCTATCACGGTGAGTTCATGTCCTACCAAGTCCTGCGAGGGGTCGGTAGGCAGGCAGGCTGGCAGGACCCGCTCCGTCAAGTTTGCCTTAGTGCTAAGTTTGAGTAGCGCAATGTCGTAGTATTTTAGCAACAGATCGTACTCAGGGTGGTTTATAATCCCTTCCACGAATATATTTTGCTCGAGGGGCGAGAGGGAGGCTGTGTCGGCAGCGAGCTCGTCAGCGTAACGGACAGATGAAGGAATAGGGCCTTTGACCACTGGTATTAGCTCGCCGGACCTATCGTGATTCCGGTTGTACTCCCCAAGTCTCACCCAGTACTCGACGTTGTCCTCTTTAAGACAGTGAGCAGCGGTGAGCACATAGTAGGGTGTCAGCAGGGTCCCGCCGCACAACCACACGATGGGCAAGTTACCCCTACGTACACCCAAGAGAGCGACATGCGGATACTCCCCCGGGTCGGCGTTCACCCCCCCGACGATGAGGTTGGTCTTGTCAATGCAATGCCCGGCGGGACTCCTCCAGTGCTGGGCCCACGCTGCGCACAAATTTTCTGCAACTAGATGCGGTTTCCTGCAACACACGATAATGTCCGAGGGGGTTGGGCTGCATAGCTGGACCTGCTCCCCCATAACCACCACGCCCCCCTCCTTCAGGCACGCCCCCACCTCCTGG
>10261_esin ENA|GBUF01010262|GBUF01010262.1 TSA: Eriocheir sinensis comp45517_c0_seq1 transcribed RNA sequence.
ACCGCCACCGCCGCCGCCACCACCTCCCGCTTCTGCCGCTGACCCGCTCTCTGGTTGGCTGGACACAGGTGATGACGTAACGCCTTCCCCTGCGGCGGATTGGTCGGAGTGTGGTGACGTCATCAAGTCGTTGGATGATGTTTCCTCGTTGCTGTCCCAGTCATCGTCTCCTGTTGCATGTCTAAGGCGAGCAATCAACTTCTGCATCATGATTTGCTGCTGAAAGGTGGCGGAGACGGCGCCTGTCCGCCACGGCAAGGAGCTGAGGGCGGCGGCGAGGTCCATTTTAGCGGCGGCGGTGGTGGTGTTGGTGGCGGTGATGACGGTGGTGGTGGGGGGCATGGAGGTGGTGGAGGAGGTGAACGGTGGTGGTGTTGCCTCCCACCACCACCTGCAACACCACCGCCTGCAGCAACACCTCAGCAGAAGACGGAGACAAGCCATCTTCTTCGCCCTGCCCGAGGAGGTGAGCGAGAGTGACTGCACCTCCCCTGACGGCGTGCCCGGCCTCTGCGTGCCCGTGACCGACTGTGTGCACCTGGTGGAGGGCCTCAAGACAAACAGGACGGGGGCCTTCTTCTCCTTCCTGCAAAAGAGTGTGTGCTACTACGACCAGTCCACGCCGATTGTCTGTTGTGGAGGTATGGGAAAGCTGCCTCCTACCTCCCCTCCTCCTCCCACAGACCCTACTCTTCCTCCAGCGACCCCCACACCCTCCCCTGCGACCCCAACTGACGTTCAACCTGTTGGTGGTGAGGCTCCTCCTCTTTCCTCCTCCTCCACTGCCTCTACCTCCACCTCCACATCCAGCACTACTTCTTCACCTCCGCCCTCTTCCACCACCTCCTCATCCACCACCACTTCCTCCACCACCACTTCCTCCACTACCCCCTCCACCACCGCCCCAGACATTACCAGCACCGCCACACCTGTTGAGAGCACACCTGTCGACTCGGAAGAGGAACCAGCGACCACCACCACGACTGAGGAGCCCCCCGCCAACACCGGCCTGAACCGCCTCCCGCAGGACTCGTGTGGCAAGAGTGACTCCCTCGCCGCCGTCAGGATCGTAGGAGGATCGGAGCCGCCCATCGGCGCCCACCCCTGGCTGGCGGCTCTGGGCTACGAGAACGTCCGCGGCAAGGTGCAGTTCCTGTGCGGCGGCGCCCTTGTGACGGACCAGCACGTGGTGACCGCCGCCCACTGCATCAAGGACCGCGACGACCTGAAGGTGGTGCGCCTCGGGGAACATGACTTGAACAGGGAAGACGATACCAAACACGAGGACTTCGACATCGCGACTCGAACTCTGCACCCGAGCTACAACACGCCGTCCTCCTTCGCCAACGATATCGCCGTGCTCAAGCTGTCCCGCCCCGTCAAATTCAGGAAGCAGGCCATCGTGCCCGTGTGCCTTCCCCTCTCGGAGTCCCTCAAGACGGAGCCGCTGGTCAGGAGGAGCGGCTACGTGGCGGGATGGGGCGCCGTGTCCTTCAACAACGTGTCGTCGCCTCGTCTGCTTCACGTCAGCCTGCCCGTCATCAGCGAGAAGGACTGCGCCGAGAAGTACCGCCGCTTCAGGAACATCGCCATCAACAACACCACGCTGTGCGCCGGCGTGGGGAACCAGGACGCGTGCCAGGGTGACAGCGGCGGCCCCATGGTCATGTTCCTGGAGGGCCGATGGCGGCTCGTCGGCGTGGTGTCCTTCGGCTTCCGGTGCGCCGAGGCGGACTTCCCGGGCGTGTACACGAGGGTCACTAACTTCACCGACTGGATCATATCCCTCTTGAAATAGCGGCGAGAGGAGAGGAAAGGGAGAGAAGGGAGGTGATGAAGAAGTGGTGAAGTCAACTATATTATCTCCCTATTGAACTATCAGGGAGAGAAGGGGGAGTGAGGAAAGGGAGAGAAGGGAAGGAATGGAAAAGGCCCGAACCGGTGTGACTGACGATACGGACTTGGTTATCTCCCTTTTGAACTAGAGGGAAGGGAAGGGAGAGGAGAGGACAGGGAGATAAGTGAGGTAATGAGGGAAGGGGAATGGAGAGGCAAGGGAGAGAAGGGAGGGGATGAGGAGGGACCGAATCTAACTTCCCCGGTGTCACGGTCCTTTTTCTCCCTTTTAGATTAGCAGGGAAAGAATGGAAAAAGGAGAAAAAGGGAGAAAAAAAGAAAGAAGGAAGGGAGAGAAGGAAATGCCGAGTCGAGCTTTCCTGGTATGGTCCACTATTTTGACTTATCTCCCTTTTTTAACAATATGGGAGAGAAGGGAGAGGGAGAGGAAAGGAGGAAAAAAGGGAGGGGAAAGGGAGATAAAAGAAAGAACCGAACTGAACTTTCCCGGTGTAAAAAACTATACATACTACCTTGTTTACCTCCCTTTTCTCCCTTTTTAACTACTAGGAGGGAGATCAGGGCGATAATGGAGATAGAAGGGAGGAAAGGGAGGGAACAAGGAAGACCCGAGTTTATCTATCCTGGTTTTATAAAGGGTGACAAACTGCTCTGAGTAATTTTTTTCCATTTTGACCTATAAGGGAGTAAAAAGAGAAGGGAGATGAAAGGGAGAGAAGGGAGAAAATAAGGAAGGGGCGAATCTAACTTTACTGGTTTTATTAATATGTGAAATTTGTGATCATCTCCCTTATA
>10607 ENA|GBUF01010608|GBUF01010608.1 TSA: Eriocheir sinensis comp45858_c5_seq1 transcribed RNA sequence.
CTAACCACTCAGCCACCGTCTCCCTTATTGTCAAAGCCTGTACGCCATGTTTTTTGTAGATCAATCCCAGAGAGTGAGACAGAAAAAAAAAAGAGAACCAGTGGTAATAATGGTAGAATACCTTTATTTGTCTTCTTTCCTGAACCCGAATTGCCTTTCCTCGTCTCCTCTTAACGCCTTTATGCCAAGTTTTTCTTGTTGATCCAACCCAAAGAGTAAGATAGTAAAAAAGAGAGACAGTAGTAGTAATGGTAGGCTAATTGCGAGTTAACACTGGGAGCGATGCTACGCTGCGCACGCTATGAAGGCGACATAAGCACGCGATACTTCCTGTGTGTGTGTTCACACTGGAAACGGTGTCAACTATGCTACGTTTTGAGATGTTCCACCCAACGACTGTCCTTCCTGTTCACATCCTTGTAGTCTTCTGTAGACATATCATGTAGGCATATACGAGTATTTCCGTAATTCCTCTATTAACTGCTCTATTGCGTCCAGGAAGCCTGTGCTTGCCTCCATTAAACAGTATCTCACATGCTTGGAGTAGCACGTGGCAGAGTGCTGACAACTTACTCTCTCAGTTGCCAAGCAGTGAATAGTGCAGAGGTTACCCCTAAAGCGCTCTACTGCGCATGCGTGAGATGAAGTATGTCCTAGAAATATCGCGGAGGCGGCGATGAGGAAAGCGATGCAAACGATGTCGCTGACACCACTCGAATTGCTTCGTATCCAGTGTGAACAGTCTCACTAAAAAGTAACAGAAGCGTTTGAAAGCCACGTGGCGGCATAGCACACGTAACGTAGCATCGCTGCCGGTGTGAAGAGGCCTTTAATCAACTCTTGTCCTGAACCCGATATGCCAAAGAGTAAGATAAAGAAAAATATAACCAGTAGTAGGAATAATGGGTTAATAAAGTATCTTTATTTGTCTCTTGTCCTAAACCAGCTATGCCTTCCCTCCTCTTGCCTTAAGACCTTTACAAATGGTTGTTGATCCAGTCCACAAAGTAGGCGACCTCTGTGTACACGCCGGGGTAGTTGGGGCGCGCACAGCCGTAGCCCCAGGAGACGATGCCATATTGGGTGCCGTTAGCGAAGAGAGGGCCACCGGAGTCTCCTTGGCACGCGTCCTTTCCGCCCTCAGGCAAGCCCGCGCAGATCATGTGGTCGGCGATGTCCGTGACGCCGTAGGAGACCCGGCAGTCGGTGTCACTCACGACGGGGACCTCCACCTTTCTCAGAATATCCGGTATTGAACCTCCCTCTACAGTCGTGCCCCAGCCAGTAGTGAGAACCAACTCCCCTCCCTCCAGCAGCTCCATTTGTTCAGGGAGGTCGATGGGCTGAACAGTATCGGAGTAGATAATGGTGGCGAGGAGACGCAAGACTCCCACGTCGTTGGTAAAGGTTTGGCCGTCGTAGTGCTCGTGTATGGTCAGGTCGGTGGCCACAATCACCTGCTCGGTCCCAGTCTCCACGCTAAGGTCATACTCACCAAGGACGGCGAACATGCTCCCTGGGTTGACTCCCTTGATACAATGGGCTGCCGTAAGGACATGGTGCTCGTCAATGATGGATCCTCCACAGATGTGAGACCGCCCGAAGAGGCCATCCTTCTGCAGCGACACCTGGAAAGGGAACTCTCCGGGCTCGGCTTCCACGCCCCCGACGACCCTGGGCAGCTGCGGGAGTGATTTGGTCTTCCACAGCCACGGGAAAGACGGGAACCCGACAGCCAGGGAGAGGGTCGCAGCAAGGAGACACAGACGCAGCATAGTTACAGTGGAGGTATGTGGCGATGCAGG
>10618 ENA|GBUF01010619|GBUF01010619.1 TSA: Eriocheir sinensis comp45871_c1_seq7 transcribed RNA sequence.
GTAATTATGTGTACCAGACACTTAGGCCGGGTTCCCACTATCCCGTTTTGATGGTCCCATCGACAGTCGATGATGACAATGGGATCCGGGCCCCGCTCGCAGAGCCCCGTCGGCCCGTCCAGAGTTGAATTCAAGTTAACTTTTGGGTCTGAGTCGGTGGCGGTGGTGGCCCGTCCAGTGATGTTGAACATTCTACATATGAAATGGAAGTACTTATACAAAATAACATATACATACATTTCAATATAATAATAATATAGATACATATGCATTATGTACATCTATTTTGTTTGGCAGTAAATTTCTTTTGTTGAAAGCCCATACCAAAATTATATTGTGAACAGGGAGCGACTTCAATAGGCAGGCAGATGGTTGAGAATTCAATCAGTTGTTGTTTTTAGTTGTTCATCAGCAGAGCACACCTCAGAGCCTGCCTTGGACTGGGTTTTACCACATCTCCCTTGTAGAGTGTATATTGAGTTGTCTGTGAGTGTGGTTGTCCTGCCATTCCACACATAATGATCTGTAGCATTTAATAATAATTTCAAGGCTTGAAATAATTGTTGGCGTGGCCAGAACATTCGCCTCCTTCTAGCCATGGCCTGCCATCTGACCCAGTAGCAAGTATACAGAGGCCGCAATCAAGCAGTCGCTGTCGCCCACAGGGTCCATGCTTTGTTTGTCAACAAGCGGCATGACGGATCCCATTTCTTCAGTACTGAGCGCCCATCATTTTTGTGACATCTTTTTGATGTCATTAACGTCGACAGGACTGTCAAAACGGGATAGTGGGGACCCGGCCTTACAGTGTAAAGTGTGCTCTACTTTAATTTATAGTCAAGTCATTTTCTTGTGTGTTAGTGTTCTTATGTTGATGAGTTGTGTGCGAGTCTTCGGTGGTAGAGGAGGGCTTACTTTCTTACTTCCTAACGGGTCTGAGCAGAGAAGCAACGCAGCCATGGCGGGAGTGTGTTGGGCAGGGCGTGCGAGGCTCCTGCTGGTGGTCGTGGCCGTGCTGGCGCCTCTCCCGGCCGCCGCACAGACACCGCCGTTAAGGAGGAGCATCGTCAACCCTGACTTCCCGTGTGGCATACCCTACGGACCCAACGGAGAGGTGCCGGTAACCTCAAGACCGAAGAGGCAGATCATCTTCCCGGACGAGGAGAACTACGCGACTTACCTGGGGCAGCTCTTCCTGAGGGACGGCAGCAGCATCAACCCCCGTGAGAGCGAGCCGTCTGGGGAGGGGCAGGTCCTGACGGACGCTTTCTGCGGAGCCGCCGTCATCAGTGACCGCTTCCTCGTCACAGCCGCCCACTGCGCCGTCAACGAAAAGAACCCGATCAGTTCCGTTCGTCTGGGCGACATCGACCTGAACAAAGACAACGAAGCCAACTCGAAACCAAAGGATTACGATATTAAGCAGATCATTTTGCATCCTGGATATAGGGGAAACACAACGGTGCGACACTACGACCTGGCGCTGCTGCAGACCTACGACATCATCGAGTTCAATGACGTGGTGTTCCCTTACTGCATCCCCAAGGCGTCCCCGCCGCCCGGCACCATTGTCACGGCCTCTGGCTACGGTCTCTATAACGCCACGTCGGCGTCGCAGCACGTCCTGGAGGCCAACTTCACGATCATAGACACAAAGGAGTGTGAGGACATCTACATAAAAAATTTCCAAGATGATGCCCTGCGACTCAAGTACCCGAACCTGCTGCAGAACACCGACATTATCTGCGCCTTAGACGATGTGTCCGACGCTTGCCAGGGAGACTCAGGCGGCCCCGTCATCTGGAAGAAGGACGGGAAGGAGTACTTGGCGGGCCTCGTCTCGGCGGGAGCAAACTGCCGCGGGAACTTCAAGTCGGTGCTGCCCGGCCTCTACATGAGCACGGCAGTCCACGCGGAGTTCATCAGTGCCGTTGTGTTCTCACCAGACCTGGCGTCTTAGCCCTAAG
>11002 ENA|GBUF01011003|GBUF01011003.1 TSA: Eriocheir sinensis comp46240_c0_seq4 transcribed RNA sequence.
GACTCAATCTTCGCTCCTCCTCCTCTTCTTTCCTTTCCTCCATACGTGAGTGAGTGAGTGAGTGTGAGTGAGTGAATGAGTGTGGGTGAGTGTGTGAGGAAGGAGGGTGGATGGGGTACCACCACAAAAAAAACAGATGGCAATGAACATAATGAGATAATGTAGATGACAATGACCTTGATGTTTGTTGGCGAAGGTGATGATGGCAATGAACAGAGGTAACAATGGTGACAGTGATGGGTGAGGTGACCTGGCCAGCACCATGAGGGATGTGGTCGAGGGTGTGGCAGCGTTCCTTCCTCCCTGCCTGACCAGCGAGTGAGGAAAGGTATTGGCAGCGGGGGAGGGCGTGAGGCTCCCCCTAAGCCTCCCTGTAGCAGCCCTTCTCGTCTGAACCGTCCGAGCACTCGACGAAGCCGTTACACACGCTGCTCATGGGGAGGCACTTGCCCAGGGGACACCGGTGGCCCGCACACCTGGACGGCAAGGGCACCACCAGGTCACTCTTGGTAAGCTCCATCACCTGGTTCATCCACATGAGGTAGCTGGCCACCTTGGTGTACACCCCGGGCCGGTTGGGTCTCGCACACCCATATCCATTGCTTGTGACTCCCACCAATTGCCAGCGTCCATCAGGCTCCTGACACATGAGCGGGCCGCCGGAGTCCCCAAGGCAGGCGTCGCGGCCCCCTCGGTCATAGCCGGCACAGAACATGTTTTCGGTGATGCGGTAGAGAGGGATGAACACCGTCCGTTTCCTGCACTCGCCTGTGGAGATGAGCGGTACCTGGACCTCCTGTAGTGTGTCCGGGAATATCTTGCCCACTTCGAAGAGCTGCCCCCAGCCCACCAGCGTGCAGAGGCGGCCGTGGCGGACGGGTGCGCGCGGCGGCGGCAGACACACTGGCCGCACGTAGTCTGTGAACTGCACCGGCGAGTCCATCCTCAGCAGCGAGATGTCATTGACGAACACAGTGTCTTCGTACTGGGGGTGGATGAAGATGTGGGTGATGTGTCGGATCTGCTCGTAGGGTGATGGGAACTTGGTGCCACGCCGCAGGGCCCCGAGACGTGCCACCCAGAACTTGTCCGTGGCACTGTAGAAGCAGTGGCCGGCGGAGAGCAGCCAGTTGGGGTTGATGAGGGTGCCGCCACACTGGTACTCGCCCTCCCGGTACAGCCCCGCGTGCCAGGGCCAAGACCCGGGGCCGCTGTTGGTGCCGCCCACGATCCTCGCGCGATGACTGACAGCACGAGGCCGCATCCCACACTGGAGGCTCTTGCAAGACACCTGTATAACATCTCTCTTCAGGCAGCGGGTCTCCTCGAAGTCCAGGGAGAGAGTGAGGTCATTGGTGTCCCCTCCGCCTCCTCTTCCTCTTCCCCCGACCTCCGAGCTGAGGGCCCGAGTGCGCGAGGGAGGCGGAGATGTGTTGGTGAGGTGGATCTTGTAGTAGGTGGGGTTGGTGGTGTTGGTGCTGGCGAGGTCCGGTCTGTAGATGCCTTTGGGGTAGCCTGGGGGGAGCAGGGGGTCGGGGCGCACCACTGGGGTTGGGTCCACTTCCCTTTCCACGCGATTAAAGTCACTGAAGGTGAGGGCCTGGCAGACGGCTTGGCCCAGGTCTGTGACGGTCCAGGTGGGGGCAGCGCGGGAGGTGACACGCTCAAAGTTCTCCAGACACAGCTTCCCCCACGCCCCATTCTTGCGGACCATGAGGTAGCCCTCGTCGTAGTAGATGAGTGAGTCAGCGGCCTTCACGTCTGGGGCGATGGTGACACATGTCTGCTCGTCCTCGCCGGAGTCACAGTCTGGCCGGCCGTCACACACCTGGCTCTGCTCAATGCACTGGCTGGACCCTGAGCAGATGAACTGGCCCGGCTGGCACCAATCACAATCGGTCTCATCGGAGTGGTCCCAGCAGTCCACGATGCCGTCACAGATCTTGCGGGTCAGGAACTTGCTCCTCAGGAAGTCAGCGCAGGTGCAGTTGTCTTCGTCGGAGTTGTCTCGACAGTCCTGCACGAGGTTGCAACGCGAGAACTGCGAGATGCACTCCCCGCCGCCACACCGAAACTGGGACTGGTTCGGACACACAGTGGGCCGTGTGTGGTTCCTGATGTAGATGTGCTCCGTGGTGCCACTGTGGACACTGTAAGACACATCCACAGAGGTCTCGGTACGCTCCTCCACACTTGACGAGCCCATCCCTGCACCCACCACCGTCGTCTTGATCTCATTGTCCCCATCGTCCAGAATCTCGTAGAAGTCCCGGGTTGGCGGCAGCGATGTGGTTGTGGTGGTCGTTGTGGTTGTCGGTTTGATGAGGGACATGGGCCGGGTCATCACGGGAAACAGTTGAAGGTTGTAGTTTAGCGTTGTGGTGGAGTTGGTGGCCTCGGCGGTGGTGCTGGGTGGTGGTGGTGGCGGTGGTGTGGTGGGGCGGAAGTAGGATGGTCTCGGGGTTCCCAGGTGGAAGAAAGGAGGCTTGTTTGTCACTGAGGGTCTGGAGGGGCGGGAAGGGAAGGGACGGCGTGTGGTGGCGGTGGTGGTTGTGACAGGCGTGGTAGATGTGGTGGAAGTTTCAGGGGCTTTGGTGAGGAACAAGAACACTGGAGCATTGTCGTCCTCCATGGAAGATGAGGATTTGGTGTCTTCGTTTGTCTTTGTGGTGGAGGTTTCGGTGTTCTTTGGGGTGGTGAAGGTTGTGGTGGTGGAGGGAGGTGCGGCGGTGGTGGTGCTGGTCATGGAGTACAAGTGTCTGAGGAGTATTTTGTTGATGGACTCCAAGATCTCGTCCCGCGTCTGGGCATCGGGTGTTGTCTGGTGGGGTGCATCAGAGGTCAAAAGGGTTGTCTCCATGTTGGGGGTGACGGGCGTGTCGGTGGACGGGTAAGTCTCATTCTCCTCTTCCAGGGAGATTGTGTCGAAGATTTCCTGCAAGAGTTCCTCCATCGTCTGTCCGTCCTTGAGCACAAAGGTGTGGATGGGCGAGTTGGTGGTGGCTGTTCCTGAGGCGGGGGACCTGCTGGAGATGCTGATGATCTGCGGGAGGGATGAGCTCTCGCTGCCCACGCCAGTTACGAAGAGTGTCGTGTAAGGTGCAGCAGCTTGCGATTGGAAGGGAAAGCTGGAAGGTCGTGACGGTGTGGGGCGGGGCAGCTCCACCATCACGGGTCTGTGCCTCAGGGGCGTCCCCAAGTAAGGAGTGAACAGACTTGGCCTTTTGTCCTGCTGCTTCAGTCCTGATGAACGATAGGGAATGTAAGGATAGTCTTGACGCGATGACGTACTGTTGGTAAAGTGGTTGCTGCGGTGATCGCCAAATTTTTGTAGGTGCTGGAGGAACGGCTGCCTTGTCGAGGTGGGCGGATCATCATCAGAGGAGAGGGGCCGCTGACTCTCTTCTTCCTTCTGCTGTTGTGCCGCTGCCAGGGCCGCTCGCTCGAAGTGTCTCAGCTGCTGGATCACTGCTGGGTCTGAGAGATACACCTGGCTCAGGTTACGCAGGAAGGAAAACAGTGAGTCAGGTCCTTCGTCCTCTAGCATGGGGGTGGGGGTGTCAGGGGCATCCAAGTCTAAGGGTTTTCCTCGCCTCTTGGAGAAAGCGTCACTGTCTGGCGGCTCGTCCGTGCCCCGGTAGTTTGCCCGCTGCAGGATGGCCTTGAAGGCGTCCTCAAGGAATTTTGTGTCAAAGAGGCGGGAGTCGCCACGCGTGGGGGTCATGGGCGTGGTGGCAGCGTCCTCAGGTGTGGTCTGCAGGTTCACGATGACCACCTTGGGGTAGTTGGACCGCGTCCTGTTGACCAGCATGTAGCGCACGTTGGAGCCGGAGATGACTGGCACTGTGACGTAGTTGTCGTCCTCCGTGAACTCCCTCAGGGGCTCTGGCTCATTGTGGTGTTGGTGCGTGGGGCCGAGGCGTGGTGGTGCCGGGGTGGGGCGGTACACAGGCGCCAGGGAGCTGCTGGTGGTGTGCACGGGGTGGGGAGTCACCTCCACCCCGAAAGGAAAGTTGTGATCCACTGTCGAGCCTGGCAGCCCAAACTTGACATCAGTGCTGGTGGTGGTGACGAGCTCGGTGTTGAGGATGAGTGGCTTGCGGGTGGTGAGCAAGTCCCAGATGCTGGGCGGTGGTGGTCGGGTGGTGGGAGGCAGG
>11026 ENA|GBUF01011027|GBUF01011027.1 TSA: Eriocheir sinensis comp46267_c4_seq1 transcribed RNA sequence.
GGAGGAGGAGGAGGAGAAAGAAAAGATGTGTAGGAAGAGTTTTAAGAAGAGGAGAGAAAAAGAGTGGATGGTTATAGAGGAGAATGAGAGAGAGAAAGAAGAAGAGAAGGAGGAGGAGGAGTGGAAGAGGACGAAGATGCGGAGAGAGGGGTCATGGCCGTGGAAGAGGAGGGAGAATGTGGAGTGAAATTCAGACAAGGTGGAGGGAACTGGCTGCGGATCATCGGTGGAGCGGAAAGTGTGGAGGGGGAGTGGCCTTGGCAAGTGGCGGTTCTTAACAGATTCAAGGAACTGTTCTGCGGGGGGACTCTGATAGCGCGCCGGTGGGTAGTGACAGCCGCCCACTGTGTTCGATGGAGACTCTACGTTCGCCTGGGGGAGCATGACCTGAGGGATACCGCGGGGGACGAGGTGGAGATGAGGGTCGAGAAATCGTTTAAACATCCCCTCTACGAAGATTCTGATCACATTGAACATGACATCGCTCTCCTTCGCCTGCCAAGATCTGCCGCTTACAGCCCTGGTGTTCAAAGGGCTTGTCTACCTGCACTCAGCGCCCCTCCTGTGACCCCGCGGACCAGGTGTATTATCAGCGGGTGGGGCAAGGAGAGAGAGACACATATATTTGGCACTGACCTTCTGATGTTCGCCGAGGTCCCCGTGGTTACAAGCTATATATGTCGCCAGGCGTACCCAGACAACCCCATCACTGATAACCACATCTGCGCTGGGTACAGGAAGGGCCGCTACGACACATGTGCTGGTGACTCCGGGGGCCCGCTCGTGTGCGACCGGGGTGACGGGCGCTGGGTGCTGGAGGGGGTGACCTCCTTCGGGGCGGGGTGCGGTGACGAGGGGAAGTTTGGGGTGTATACCAGAGTGGGGAGTTATCTTGAATGGATGAAGGACGTGATGACCTCCCTGGAGTAATGTGGAGGAGGGTGGAGGGAGAGGTGGAGAGGGGTGGAGAGGGGAGATGAAGAGGGTAGAGATGGGATGTGAAGGGGGAGGAAAGAGGGGAG
>11050 ENA|GBUF01011051|GBUF01011051.1 TSA: Eriocheir sinensis comp46287_c0_seq1 transcribed RNA sequence.
GGGGGGGTTAGGCGGCTACATGTTGTTAACGGAGATGATTTGGTTGATCCAGCCGATGAACGAGGAGACCTTCACGTACACTCCCGGCACGTCCTTCCTGCCGCAGCCGAAGCCCCAGGAGACGAGACCGCTCAGCTCGTAGTAACCGTCCACTTTGCACACGAGGGGACCCCCACCGTCACCCTGGCAGGCGTCGTGTCCCTTCTCGCCGCCGGCACAGAAGGAGGAGGCGGGCAGGATAAAGATCTTCTCCGTCACGGCGTTGATTTTGCGAATACACTCGTTGTCCGACACCACGGGCATCTCAGCCTCACGCACGCGCAGGGGTATGGGGCCTTTCTCGCCCATGTAGCCGTAGCCCGTGACGGTGCAGCGGCTGCCGGCCACCTGGTTGACGCCTCGCGCGGGGAGGCACGCCAGACACACGCCCTCGTTCAGGTCGGCGTGGGCGTGCAACTTGAGCAGCGCGATGTCGTTGTCCAGCGTCTGGGAGTTGTGGTTGTGGTGAATGTAGGTCGTCGCCACTCGCAGCGTCTGGGCGCCGGGCGAGCCGAACTTGGTGGTCAGGTCATGGTCGCCGACTCGGACGTAGACGGCATCCCCGGACCTGACGATGTTGGTGACGCAGTGCGCGGCGGTCAGCACCCACTGCGTGCCGATCAGCGCCCCGCCACACAGGTACTGGTTGAGGGAGTTGATGAGCGCCACCTGCCAGCACCATTCGCCGGGCACCGCGTCCTCCCCGCCCACCACGCGTGCCCCCCGCTCGCTGCCCTTCACTCCGCAAACGTACTTGTTCCTCACAGGTGCGCGGGTCGTCGTCGTCAGGTGTGGGGGGGCAGAGCCTATCGAGGCATTCTGCACGGGGAGGTATGGGCGGCGGTCGAAGGGTGGCTGCTCGTAAGGCGGCGGCTGGTTGTAGGCCGGCTGGTCATAGGGCGGCTGTGACGGCTGCTCGTAGGCCGGGGGCTGGGCGTAGGGCTGCTCGTAGGAGGGCTGCGGGGGCTGCTCATAAGTCGGCTCGTAGGGCGGCTGAGGCTGGTATGGAGGCTGCTCGTACGGGGGCGGCTGCTCGTACGGCTGTTCGTATGCTGAATGCTCATAGGACGGGTCGTAGGGCGGGTGCTCGTAAGGCGGGTGCGGGTACGGCTGCTGGGGGAAGGGAGGTTGGTGCAGGTCGGGGCCGGGCTGGGGGTACACCACGTCGTAGTCCGGGACGAAGGCCGTGTCGTTCCGGGCGATGTTGTGGACCTCCTCGAAGCGAAGCACGTCTCGGAGCGCTGACTTGGGTGAGCAGCACTCCGTTTTGCCCTTGTCGCAGCGGAACAGCGTGGTCATCTCCGCGTTGCCGAAACAGGTGAAGGAGAGGAAGGGTTGGATACAGGTCCCCGGGCACTCCTCCCTCAGATCCGGCTCCTCGGTAGTGGTGGGCATCGGCGTGGTGGTTGTAGTGGTCGTGGTAGTGGTGGTCGTAGTGGTCGTGGTCGGGCGTGGTCGCGGGGGTCGGCGTGGCGGGGATGGCGGACGGCGATCTGGTCTCCGTGGGGGCTGTGGTTGCCTTGTGAAGAGCGAGGCGATGTTCTGGAAGGCTGGGGGGATATCCGAAGGTGGCGGGCGACGGGGCGGAGGCGGCTGACGGGGCGGGGGAGGCTGCCGGGAAGGTGGAGGCTGCCTGGAATCACTATCCTCCCTATCGTCACAGCAGACATGTCCCTCCTCGCAGCCCGACGCCTCCACGACAACGGACGGCTGGCTACAGAAGGATGCCACGAGTTCAGAAAGACAGGTTCCAGGGCACGGCGGGAGCGCTGAGGGTGGAGCCTTGGTCGTGGTGAGGGCGGTGGTGGGGATAGGAGTGGTCGTAACCGCGCTGGTGATAAATGGCGTGGGACCTTCCGTAGCGGGGTGTGGTCTGTCTGGGGCGTCATCTGGAAGGTCTGGGCGGCCTCGTTTGGTGACGCAACATCGCCCGCTTCGAGGACACACGCCGGAGCGGTCAACCTCGTCACACAGGAAGGCAAAGAACCCGGCAACACACGTTCCTTTGCACCGGAGTTCAGGAGGGATGTTTGAGGGTCTGGTGGGGCGTGAGACCGGCCGAGGGGGACGCAGGGTTGGGATTGTGCTACGTGGAGGCTTAGTGGTGGTGGAGGTGGTGGTAGA
>11094 ENA|GBUF01011095|GBUF01011095.1 TSA: Eriocheir sinensis comp46319_c4_seq6 transcribed RNA sequence.
GCTGCTGCTGCTGCTGCTGCTACTGTAGAGGACGTGTGGTTGGCTGCTTACCTGGGCCCAGCATCCACTCAGGTCATGGCGCCCCGTCGGCAGCCCGTGTCGCTGCAGCGGCAGTGCGTGGCCCACCTGGCGCTGCGCCTCGACCACCTGTGTGACCAGCACGCCCACGCCCACACGCACCCCCACCTGCTGGCCGCCGCGGGCCACCTCGACACCCTGCTGCCCACGCCCCTCCAGGCCACCGTAGGTGAGGAGGTGCTGGCCCTGACGGAGGCGCGGCAGGTGACTCCCTCTCCGGGCCACGTGCGGCTGCTGCTGCTGCTGCGGGCGCGGCGGCTGTCGGCCAGCGGGTCGGTGGTGCAGAGCGGCGTGCTGGAGGAGGGGGCGGACGCGGCCCACCTGGAGGCCCTGACGCTGCTGTACGGGGGCTGCGGGGGCCGCGCCGCGCGCCTCTACCCCTTCCTGCACACCGCCGCCGCGCTCACCTCGCTCGTGTGCACCGACTTCTGCGACAACACCATGGTGGACATCGTGGCGCACACCTGCCCGCACCTGCGCCTGCTGGACCTGCGCGGCTGCTACGACGTGACGGACGAGGGCGTGGCGCTGCTGTGCGGGCAGCGGCAGGGGCTGCGGGCCAGCCTGGAGGCGCTGAGCCGCGGCGACGTGCTGCGGCCCACCACGCCGTGCTGCGCGTCGCTGCGGGAGATCAAGCTGACCATGACCAAGGTGACGGAGGCGGGCGTGGCCGTCATCCTGCTGGTGCTGACGGACATCCACACGCTGCGGGTGCCGGACGTCAAGATGGAGAAGCTCTTCAGCTTCCTGCAGACTCTGGACCACAAGGACGTGCAGTGCCACCTCCGGGAGTTTCACTCGAGGGAGATCCTCAACGAGTTCCAGCTGGAGGTGCTGGTGGGCCTGTGCCCCAACCTGGAGTACCTGCAGGTCTCCTTCACCGGCAGCCCCGAGATGGACCTGGCGCGCCTGCGCCTGCTGCCGCGCCTCACCAAGCTGCGCCGCGCCAAGTTCGCCGACGTGAACTGTGACGCGCTGGAGTGGTTCCTGCGGGAGGCGGGGCAGTGCCTGACGCACCTCTTCCTCTACACCTACCACACGCGCTTCTCGCAGCAGAAGCTCAGCATCAGCCGCCGCCACCTGCAGGTGCTGGCCGAGCAGTGCCCGCACCTGGAGGGCCTGTGTCTGGACGGCTACCTGCTGGGGGAGGAGGGCGGGGACCTGCTGCCGCCCCGGGAGGGCCTGCACTACTTCCAGGAGCTGACGAGCCTGCAGGTGGCCTCCATGAAGCTGTCCGAGGAGGACCTGCAGGTGTTCCTGGCGCAGAGCCGCGGCCTGCGCGTGCTGGAGCTGGTGCTGCACAACCCGCACGTCCTGCACGACCGCCTACTGTGCGACCTGCTGGACGCCGGCATGTGGCGCAACCTGGCCAAGATCCGCGTCCTCAACTCCCCGCTGACCACCCGCGCCCTGGCCCGCCTGGTGGCCGAGTGCCCCCGCCTGCGGGAGCTGGGCTGCCTCTACACGTGGCTGGTGCCCAAGGACCACGTGGCGAAGTTCAAGAACAACGTCAAGTGCCAGAACCTGGACATCGAGATATACTGACGCGGCGCCGATCCGCCGCGACCTGACCTGACCTGTGACCCCGTGACCCCCCCCGAGTGACCCCGGCTGTGATGCCCCAAAGTGCCTTGTGAGGGTGTAGTGCCGCCCCCCGCCCCCCTGGCTAGTGTGCGGGGCGGGGGGCGAGGCGTCAGTATGATACAAGATTCTCAGTAGTGTTATTGTTCCCTTATTGTTGTTGTTGTTGTTGTTTATTTAGTCTTTAATTTCGCCGAAGACCTTGTCGTCGTCAGCGTTTATTTTTGTTGCTTCTCTATCACTCCTCCAAGATAAATGGATGAGGGGAGTGAGGGTAATCGAGGGTGATGTAGAGGGGCGTAAGGGATCGGCAGGACACGGGAAGGACAAGGGAATGAGGGAAAGAGAATGCCACAGTCAGGTGAGGGTCAGAGACATTGCCGAGGAGAGGAGGAGGAAGAGGAGGAGCGTGGAAGGCTTGGAGGAAATGGTTATAAAAAAAAAAGCAGTATTCCCACCTCTCGAGAAGATAGTTCTCCAGTCCGCCACAGTTCAGCAACGGGGAGGGTCGTGCTGTGAAGACTGCTGCTGGAACTGGTGGAGAGAGGACAAGGATGGGTCGCCTGAACGTGGCGGCAACACTCATGGTGGTGCTGGTGGTGGCGACGTGTAGCCGGGCTCAGGAAGGCAGTGGTTGTACCGATGCCAACGGGCTGGCAGGGCGGTGCACCAGCATCAGAAACTGCCCACCGCTGCGGCAACTCCTACACTCACTGAGGGGCAACACGCCTACCCCGAATGCTCTGCAAACTTTGCGAAGGTCGGTTTGTTCTTTTGCGAACAACTTGCCGTTGGTGTGCTGTGGCAGAACTTCCCCAATCTCCACATCGACTAACCCTGTGGCCACTTCCTCGGGGCGTGACCTCTTGCCCAGTCGGTGCGGGGTGACAGGTCTCACTGATAAAATCATTGATGGTGAAGACGCTGACCTGCTGGCTTGGCCCTGGATGGCACTGCTCGGGGGCAGAGCATCCCCGAATGCCAGATTCGTATGGTTCTGTGGAGGCGTCCTCATCAACGACCGCTACGTGCTCACTGCCGCTCACTGCTTCGTAAGGACAATCCTAGAGGTTGTGAGGCTGGGTGAACACAACCTCGACTCTGCCATTGACTGCCAGCTAAACGTGTGCGCCCCCCCGCCCCAGGACCTCCGGGTGGAGCAGATCATTGAACACCCGCAGTACAAGTCGCCCTGCAAAGAGTGCAACGATATCGCGCTGCTCAGACTGGCCAGCCCCGCCACTCTGCACCGCCTTCATGTGGTACCCATCTGCCTACCGATCGACCCTCTGAAGGACATGGGCTTCTCGGAGGAGGAGTTTCAAGGGAAGTTTGCCTATGCTGCCGGCTTTGGCTCCGTATCCAGAGACCCAGAGTCTCCCAAATTAGCAAGTACACTGCAGCAGGTTCTCCTCCCCATCGATGAAGGAGAACGCTGTGTGTCGAGACTCAAGAGAGACTACCCTGACCCTCGCATGACCTTTTGTGCTGGCGGGGAGGGCAAAGACACCTGCAGAGGAGATTCAGGTGGACCACTTGTGCTGGCCAACAACATGGAAACAAGAAGATTTGTGGTCGGCATCACCAGTCTTGGCAATAAAGTGTGCGGCGTGCAGGGCGGTCAGGGAATATACACCAACGTTCACTACTACATACAGTGGATTATAGATAATCTTCGTCCCTAGAATGCCTTGCACCAACATTTAGGGAAGAAATGAATCTTCAAAAATCAAAAGTTATTTAAGCATTATACAAACTCAGATTTATTGAAGCATGAGGCACAAGCTCAGATATATTTAGGCATGAGACACTACACGTTCTTTAAATTGTAAATCTTTTAGAAATAAGAAATAGCCTCAAATGAACACTTGGTTTGAGAGCATCAGTGAGTTTGAAAACTGATCCCTGAGAAACCTCCCGAGGAATTGCCTCATGCTTTGCATGGTGTGGAAGTACCCCCTCCCCCTCCTCCTCCCCCCACACTTAATCAGGCTCAGGTGCCCTGTTTGTTCCACCGCGCAGCAGTAGAACACTTAACAGCGCTTGTTAGAAGTGCAGCAGGATCTCACGGCATCCTTTCGTGCCCTCTCGGAGAACAGATGAAATCTTTCTGCCGAGTCGAAGGTTTGCATGTTCCCCTTCTGGTACAGTCCGTCAACAAGAGCTTGAAAAATGGTGACGCCTTACCACTATGATTACAGTGCACACACACACACACACACA
>11356 ENA|GBUF01011357|GBUF01011357.1 TSA: Eriocheir sinensis comp46553_c0_seq2 transcribed RNA sequence.
AAATGAAGAAAAAAGACAAAAAAATCATGAAGTTACAGTGCCATGCTAAAGAAAACTATACATAACTAGAAAAAAAAGTATGAAAAGACGTAACAAAAATACTACTAGGCCCAGATAATGGTGAAAGTACATAACAATAATTGCACCTTCCACTCAAAACCCTTATCATCAGGTAGGTTCACATCCATCATATAGTTTTTAGGAATTTGAAGCCAAGAATCGAGCTGCCTAGAAGAGCTGCGTTAACAAAGACTTGAGACCACCAACAACAGCGCAATGATACAACACTGTTTTGAATCCTATAAACACGCAGGGGGTGAACACAATCTTACAGTGCCATAGCAAGACATTCAGATACAACAAAAAACTTACGAATAAATAAAAGAAAGAAAGAGAGAACTGACACCATACACATAATGCTCTAACACACTGACACACACTAATACACACTAACACATCTCACTCACTCTGGTTTGAGGTACACATCACAACCACTACCACTAATAACACTACTCTCTACCATACCAACCTGACAACCCCCTCAGCGTAATGGAGCAGTGAGGGAATGGTATTAACACAACAAACACTACCACTAAAGTACCACTAATCTAACACACATTCTCTTACTGACATTCCACTAACTACTTGTAATGGGCAGATGAGGTTATGGTAGTTAAACGGGAACTACCATGAACTACACAACAACGAGAACAAGGCATTAACTACCATTGGCCTACCACACATATCCTCTCCTTGACATAACTCTTTAACTTCTGGTAATGGATAGGACAGATTTTGGTAGTAACACAAGATCCCACTACAATCAATCACCATTACATTGACTATCATTGACCTACTACACGTATCCTCTCTTAACTTCTTGTAATGGACATATTTCAGTAGTAACACACCCCATTACATACAACAACCACTACTACTACCACAACTACTACATCTACCCTACCACACGAGTCACTAACCTAACACACGCATCCAATCTCTCCCTGACGTCCCTTCTAACTTTTTGTAATGGAGCGGATCCAGTCCATGTAGTAGGGGACGTTGGTGTAGACTCCGGGAATGCCTCGCTCGCCGCAGCCCAGACCCCATGAGACCAGGCCCGCCAGCTCCACAGTCCCGTCTACGCCCTCACACACCAAGGGGCTCCCACCATCGCCCTCACAGGCGTCCTTCCCTTCCTCTCCTCCGGCGCAGATCATTCCGTCGTGGAGGATGAACTGGGAGCCGAGTTTGGTCCTCCTGAAGGCGGTCTGGCAGGTTCTCCGGTCCACCATGGGCAGGTCCACTTCCTTCAGGAGGTGCTGGAAGCTGCCGCGGTTCCCAAATGCGTCCTTGCCCCAGCCGGAGACGAAGCAGCGTTGGCGGGCGAAGGATGCAAAGCGGTCGGGCAGACACACTGGACCGATGTGCGGGTTGGACACCAGGTCGACGGGGGTCTGGACTCGAATGATGGCGACATCGTTCTGGAGGTTCCCGGCGTAGAAGTCAGGGTGGGAGTAGAGGCCGGCCACGTTGGTATCAAAGTGGGGATAGAACTCGGACTTGCCACTCACGTCCCACTCACCCAGGCGGACCTTGAGCTCTCCCGGCGTCAGGCCGGTAATGCAATGCGCGGCGGTGACCAAGTGGCGGGAGTCGATGAGTGCGGCGCCGCAAACGTACACGTTGTCCCCCGAGTCGCGCCTCAGGATCGCGCCGTGCCAAGGGTACTCGCCGAACTCCGTGTCGCCCTGCTCGAAGCGGTTGGTCTTGACGCGGCCCAGCGTCCCCACGGAGTTACGCTTCCTGCCGCAGGTACTGATGGCTCGCTGCTGCCTGAAGATCGGGTGTCGACAGCACACACGACCGAAGCCGCAAGGCCCTGAGATTTCGTTGCCGAACCCTTGCCGGCTGCTGGAGTGCGCTGGGATGCCTCTGCTGCCAATGTCAAAGTTTTCTCTGAAGATCATCGTATCCCTCGCCGGTCTCCTCTCGTCCTCAAAGATCACCTTATCGGAGTCCCTTTTCTTCCTGGACTTCTCCTCGCCCTTCTTCGCCTCCCCTTCGGCCTTCACCACCACCTCGCGACCTTCCGAGGCCGAGAACTTTACCTTATCGTTGTCGTCCTTGTCGTCCGTGGAGAGCGTCTCGGTTCTCTTGTTCCGAGCGGTGATGTGCGGGATGCTGTTACTCCTTGGGATGACGTCGCCGATGGAGCAGAAACGGGCCTCCACACACTCACAGTCATTCAGGAAGGGCGAGGACGGGAAGGAGCTGCCAGAGGAGGATGGGAAGCCGTCAGAGGAGGATGGGAAGCCGCCAGAGGAGGATGGGAAGCCTACAGAGGGGGAGAAAGGAGGTCTTGGCGGGATAATGGGGATGGTTGGCAGTGGTCTTCCGGCGCTGGACTTGTCGATAAGGGATTCGTGGGAGGAGTACGCGCCTTTGCTGCCGTAGGAGTTGTCTTTGCCGTAGCTCCCGCCGATTCCTGAGTATGCGTCGTACACATGCTGGTGCTGGTGGACGTGCTTCACTACGTCATGATGTCCGTAGCCTGGCTGGGGGTAGATCGGGGGAGGCGGGGGGCCGTACGATGGCACTGGGGGAGGGGGGTGGTAGATAGGCGGGGCAGGGGCGGGGGAGGG
>11389 ENA|GBUF01011390|GBUF01011390.1 TSA: Eriocheir sinensis comp46576_c1_seq2 transcribed RNA sequence.
GAGTTCGGCGAGTACCCGTGGCAGAGCGCCGTGCTGAAGAAGGAGGGCGTGGACAGCGTGTACGTGTGTGCGGGGACGCTGGTGGACGACCGGCACATCCTGACGGCGGCTCACTGCGTCACTGGATACTCGGCCAGTGAGCTCCGTGTCCGTCTCGGGGAGTGGGACGTGAACAGCGACACCGAATTTTACCCTTACGTGGAGAGCGACGTGGTAGCCGTGTACGTCAACCCCGACTACTTCTCCGGCAACCTCATGAATGACCTGGCAGTAGTGAGGATGGCGGCCCCCGTTGATCTGGCGCGCAACCCCCACATCGGCCCCATCTGCCTACCCCACCAAACTGACTTCACGGGGCATCGGTGTTGGGTGTCGGGCTGGGGCAAGGATGGCTTCGGGGACGACGGCCGGTACCAAAGTGTTCTAAAGGAGGTGTCGCTGACCGTGGTGCCGCGGGAGGCGTGTCAGGCGGCGCTCCGACACACCCGCCTTGGGCCCCGCTACGTCCTGCACCCCGGGATGATCTGCGCGGGCGGCGAGGCGGGCAAGGACGCGTGTAAGGGTGACGGCGGCGGCCCTCTGGCGTGCAAGGGTTCCGACGGTCGCTACCAGTTGGCGGGCGTCGTGTCGTGGGGCATCCGCTGTGCCGAGGCGGGCAACCCTGGCGTGTACACGCGTGTCAGCAAATACAGGGACTGGATCAGACAAAATGCCGTGTAACTAACTACTCCAGGGATACGCCGCCTCACCACTCGCGACGCCAAAGTATCGGGAAGACGAGCACAGACATTTCACCGTCCACTCTAGACACACAGGAAGCCGCGTCACGCAGCCACACAGACGGCTCGTGGTGCGCGGCGGGCCTGTGACGGCTGTGCCCAGGCTCAAGGGTTTGAAGGAGTTTGTCATTCTGTATGGTGAGGATACAAGGAGACATGAAAAAATAGCAAATAGTACGATATCATGCTAAAAAAACAAAATGTACAACAGACTCCGTGTCGGCAGTGTTCGGCAGGAGGCTCTGTGGCTATTAATTGGAAGCCTGCTGAGGGCCGCCAACATAATAAGTTAATAGGGACCGTATTCGTGTTTTAGCTTTCCAGTGAATACATTTTTAATAAAATTTTAAGCAAGTCCAGGTTTTATGAGATATTATTACGTGTGGAACGTTTAATAAATGTTGAAAAATAATCTCCCTCCTCCTTGGCGCCTCCACCCCACTGCGCGAGTCGTGGCGAGTTCCTACATTTAAAAAAAAATTTTTTATATGAAATCACCTGCACTTTTGATTACGTTTGTAGCAGTTAGTCCACTTTCTGTTTTGTTCCTACCCACTCCTTTCATAGCTTTTTTTACTGGGATCCGTGTCCAGGGAATCCTTCTCCTCGCCACCATGCTCCCGTTCACCCTCATCCCCCGGACAACTCGGTGCAGGGTTTTGCCGCAACCCCGACTGCCTCCTCTTTATTAATCATGACACTGCTATTTGCATATTTTAAAGTAAACATCTGGTGGCCAGTGCCCAGTCTTCCTTCCTGTTATATTCATGCTTTTTCCCTTTAGAGTTCGATCTTGTTCATACTAAATTTACGGATACTTTCCTGTTGATAAGTTTGTCACTTCCATCTGTTCCATTCTAGTTAATACTTCCATAATATATGTATGGACAGTATTTTCGGTGCATCGCCTCAGCACGGCCTTCCCCTGTCGCTGCTGCCGCTTCTCTGCCAAGTGCTCGTTTTTTTATATAAATCTTTGCCCTCGATACATGTCTTCCTCTCCTCGCAAGTGTTCTCAGTGCATCGCCTCATCACTGCCCTCCTCTGTCGCTGCTGCTGCTCTGCTAAGTGTTCTGTTTTTATACAATTGTTTGTCTTCGATATAATGGTTGGTATCGTCAGACGCTCCTGCCTCTCACGTCAACTATTGCCAAGGGCCGAAAAGAAGATTAATCGGGTTCCCACGAGTGTTTTTTTCACGTTCACGGCACAGGAGGAGGTTTACTACCACCAGGGTCA
>11590 ENA|GBUF01011591|GBUF01011591.1 TSA: Eriocheir sinensis comp46778_c2_seq33 transcribed RNA sequence.
GGAGCCACAGCAGAAGTTCCCAGAGGATTTCTACAGCGGGGGAGACGCGGACTACGACCTCCTCAACCAAGGGCATTCCTCGGGCTCATTCAGTCTCAGCAACTTCGGCGGACCTACCTCGGCGAACCTCGAAACCTCCCCCGTCCACGGCTCCTCCGCGTCCGTGCAGACATTCCCGCAGAAGTGCTGGTACAAGAGCAACCAATATGACTGCGGCTTCTCCGTCTCCTGCGTGTTCCAGGGTTCGAAGCCCCTTAACCTGTGTTCTGGGGGCATGATCTGGTCGTGCTGTGTCCCCAGAAACAAGGTCGACGTCGTGGATCTGAGTGTCGGCGCTATCGGAAATGACGTCAGTCACCAGCCGGGCTTTGGAGACACCTCGCTGCCCCCCGCCAACACCTTCACGCAAATCGGCGGCCACAGACCCTTTGACAGACCCTCCTCCTCCTCCCCCTCCTCTCACTTCAACCACGACGACGATGACTTTTTCTCCATCACACAAAGACCGTCCTCGATTCTCAGACCTCTCAGACCACAGAACAGGCCGTCCTTCAGGCCCCCAGACCGGCGGCCGCCCTTCCGAAGACCCGAGAGCTCCAGACCCGCTCCTTCCAACTTTGACGGTAATATCAACCACTTTAGCCGACCCTCCAATACCTTTCTCGGTCGCCCAGGCCAATTCGACTCTTTCAAACCCCGACCGCATGACTTTTCCCGGCCAGGATTAAGCAGACCCACAACGTTCCAATCCTTGGGTCCTCCTACTGGTGCAGAAGTCAATCCCTCTGGCTGCGGGGAGACGTACTCGCGGACCAACAGAATCGTGGGCGGCAGTGACACGGCGTTCGGCACTCATCCCTGGCAGGTCGCGATCATCAAGGAGTCGTTTTTGAGCAGGAGGATAGCGTGCGGCGGGGCCATCCTCAACGAGTGGTGGGTTGTGACCGCCGCCCACTGCGTCTACTCGACGCCGAGCAGCAGCATGAAGGTCCGTCTCGGGGAATGGAACGTGAGGAAGCAGAACGAGAGGCTCCCCCACGAGGACTACGAGGTGGACCGCAAGGAAGTGCACCCGGACTACAAGGCGGCGGACTTCCAGAACGACGTGGCGCTGGTCAAGGTGAAGCGCAAGATCGTCTTCAAGGAGCACATCATCCCCGTGTGTCTGCCCAACCAAGATGAGTCCTTCGTCGGCGACTACGGCACCGTCACGGGCTGGGGGCGTTTGAACCATGGCGTGTCTTCCACCCCAGAGATCCTGCAGGAGGTCGACGTGGAGGTCCTTCGCAACGACGTGTGTCAATCGTGGTTCAAGGAGGCGGGGCGGCGGGAGACGATTTACGACGTGTTCCTCTGCGCCGGGTACAAGGATGGAGGGAAGGACAGCTGCCAGGGGGACTCCGGTAGCCCGCTCACGCTTCAGCACAATGGGCGGCGGCACCTCATCGGCCTGGTCAGCTGGGGCATCGGGTGTGCGCGCCAGCATCTCCCCGGCGTCTACACCAACATCGCTCGGTTCTCCAGCTGGATTTCTAGGATCATCCAGGCGTAACTTATTTTGATTCCTTATCCATTTTCTATTAATTTGTGGTACATATATTATTCTTCTGCTTCATTTTGTTTTGTTGTTTTTTGTATTTTTTCTATATCGTATTTTCTTTATCGTTCTTAATGTAGGATAATACAGATGTAATTTATTTGAATTTTCTATATTTCTCAACTTTTTTGGTTTGTTAATTTTCTGGTTCACTTTTTCCTTTTTTTTACGTCTCTGTGTTGTATTTTCCTAGTTGTTCTTAATCTACTATAGTCCAGATGTAATTTTTTTCAATTATCAAGTTTTCGATCTTTTATACAAATATTAATCTTCTGTTTCC
>11616 ENA|GBUF01011617|GBUF01011617.1 TSA: Eriocheir sinensis comp46794_c1_seq1 transcribed RNA sequence.
GGGAGCGGTGCAGGTGTGTGAGGTGCTCGGCGAGGCTGGTCAGTAGTTGGAGTCGAGTGTTGGTGGTGATGGGCCGCGGTGGAGGTCGTCCTTGACTCAACTCACCTAGAACTTGAGTCACCGGACCCAGTGTAACATCAACCACTGCTCTCAAGAACCACACCGAAGCTTCACCTCTTGGAAGAACTAAGGGCTGTGTGCGTCCCGTCGCCTCGTGTTTAGTTAGTGACAAAAAGTGGCTACGCAGACATTACCCTTTGACCCAAGCTTGCAAGAACGCCTGGTTAAGAGACGCCTGGAATGTAATGTTCAAACAGCCGGGGATTCATAAAACCTCCCAGCGGAACCCCAAGACCCCAGTGGCCCCAGGACGTGAGGCATGGTGACCCGGAGACCTCTTTAGGGACTGGGGAGTGGTGTGCCCCAGGACTATGACGCTGGGGGAGCCTGGGGAGGATGCGTCGCCCGGGGAGTGAAATGCTAGGGAAGGGAGGAAGACAAGGAAGGATTGAGACACTCCCCCTCCTCCTCCTTCATCGCCTCCTGCTCTTCCTCCTCCTGGTCTTCTTTTGTCTTTCAGTCGGCAATGTTTCCGCCGCCATCAATCATCAGACGCTCTGCGGGGAGGCGGAACACACACACCGCTATTACATGCGCATCATCGGGGGCCGCAGCGTGGTGGAGGGCGAGTGGCCGTGGCAAGTGGCGCTACAGCAGACCAACCCCTACAGCGGGAAGCGACTCGGCCAGCACTGCGGCGGCACGCTGATCCATCCCTCCTGGGTGCTCACCGCCGCCCACTGCATCGTTGACCCCGTGTTCAAGTTCGCCCTTCCGCCTCCTTTCTGGACGGTGCGTGTGGGGGAAGTGTCCCTTTCCTCCGATACTCGCCGCCTCTACCCCGTCTCCAGGATCATCACCCACAAGTACTTCGACCCCAAGACGTGGGACAACGACATAGCGCTGGTGAGGCTCAGGAGACCGCTGGACCTGGAGGAACACGCGGGGCTGGTCAACACGATCTGCCTGCCCTCCAGAAACATGTCCTTCCTCGGCCTGCAGTGCTCAGTGACGGGCTGGGGCAGGACCAAGGAGCACGGGAGCAACTCTGACCTTCTGCAGATGATCCGCGTGCCAGTCATGAGCCAGAAGAAGTGCCAGGGCGCCTACAAGAAGGTCAGCCCCGTCAACAACAGGATGATCTGCGCCGGCTGGGAGCATGGCGGCGCCGGGCCGTGCGTGGGTGACAGCGGCGGCCCCCTGCAGTGCCGCGCCAAGGGCGGGCCGTGGACGCAGGCGGGCATCACCTCGTGGGGCGTGGGCTGCGCCAAGCCCTCCTACCCCGGCGTGTACATCAGGGTCACCGACTACCTCGACTGGATCTACAGACACATGGACAAGACCTACTGACGGTGGCACCCTCTTAGGCTTTGTTTGATAAAGAGTGTCAACTGTCTACTGAAGCTGGTACTCGGTTAGGTTTTATATGTGTAAGGAGTTGTAAGAAAACTACTGACGTCAGTACTCTTTTTGGTTTTGTATTGTATAATGAGTGGTAAGAACACTACTGAAGCTGGTACTCAGTTAGACAGTGTTCCAGGCAGGTGGTGCTGGTGGTTGCACTTTACAGGTATGGGAAGTTCAAGAAAACAACTGAAGGTGGCACTGTATTCGACTCTAATTAGGAAGTGCCAAAATAATGACGCTGGTATTGTGTCTGGCTTTGTTAATAAGTGCCAGAAGAACAACTGACACTAGCACGCAGACTCTGTAGGGAATGTGTGGCACTCTGCTATGAAACGTACCCGAAGATACTGACTATAGCACTCCGTTTTGATGAATACCAGAGGAGACTGACTGGCACTCTCTTAGGCATCGTGAAGGGAGTGCCAGAAGAGATACTGATGCTGACCTTCCGTTGCACTGAGTGGCAGAAGAGTTACTGATATTGTTACTTTGTCAGTCTCTGTAAAAGGAGTGCTAGAGGAGATACTGACGCTGGCACTGATAAGCTTAGTATTTGGAGTGGTAGAAAAAGTATTGGTTTTGGTATTCTGCTAGGCTGTGTTTAAGCACTGTTGAGGTTTGTAAAGAAGTGTTAAATGAACTACTGACACTAGCGCTCCGCCATAACAAGTACCAGAAGGGCATCTGACACTACCACTGTGGTATAGCGTTTGCACTGAGAGTATCATGCAGCCACGGACATTGGTGCTCTGTAGTCCTTATATAATGAATGTTAGAAGAGCAATAATGGACTAATAGTTCTGCTGGTATTGGCACTCTAATAGCCATGGTTGGAACGAATGCCAGACAGATATACAGTGCCAGATTTTCTAAAGTCGGCACTCTTGTAACCAATTATGGAACGAACCTCAGACAAACTATGGGTGAGGATTTAGAGTGCCTGAGGGCCTGTTGGTGTTGGCACTCTTAAATTCAATGATGGGAAGTAGCATGCCCGTAAACGAATACCAGACGATCAACTACAGAGCATTCTTATAGACATGGAAGAAACGATTGTAAGAAAAACAGATGAAGTTAAGGAGAGTGCCAGATGTTAACCAGCGTCGGCACTCTTGTAGCCGCAGAAGCATGTGTCAGACAAAGTATGCAGAAGGGTGTAGATAGTGCCAGAAGATCTTTTGATATTGGCACTCCTAAAGGTATGAATGAACCTGATTTTTAGAACTAAGGACGAGGATTTATGGAGTGCTATACAGTATACATATTTTGGCACTCTATAGCCACGTAAAAGTTTCAGAACAATGGACGCGAACTTTGAATAGTGCCAGAGATGATTTTTCAGCTGGCACTCTTCTCTGTAGTTGTGGATGGACTTAGCTAGCGTGTGTGATGCCTACTTAGTACCTGTGTAGCGCGTGTACCTCTACAGTGTGTGCGGGGGCTTGTGTTTTTGTATGCATATATATGACTGGGTGTCTGTATATATGTGTCTGTGTACTCGTATATGTAGTGTGTTTGCGTATACTTGTGTAGTGTGTGTGTGTGGGTGGGTG
>11687 ENA|GBUF01011688|GBUF01011688.1 TSA: Eriocheir sinensis comp46854_c4_seq2 transcribed RNA sequence.
TTATGGCACAGGCAAGTGTTTTATAGTGGCGCTATCTTTGCTTGGCTCATGTTGCCCCTCGGAGCTCGTTCTCGTTTCACTTGGACGAATTCCTTCAGAGTCTGTATCAATCTTTGTCTTCTTATTTCCTTTTCTCTCTCTCGCTTCTTCATTTTTTCTCTCCTTCATCCTCTTAGCCGCAAATCTCTTTCTAACACAAACGACTACCACCACCAGCACCTTCCTTTACCCATTCCCTCAATCTTTTCATCCTCGTATTTCACTTCTCGCCCTCTCCTTCATTCTCTTCATATGAGCTACAGATCTACACAACTACAAATTATCTCTGTAGCACACACAGACGTCAAACAAAGACCATTCTTCAACCCTTTCTCACTCCTGCTCACCCAATACACATTCTTCCCCTCAACGTATACTTCTCCACCTGGCTGCAAATCAATGGAGCTTCTAATACAACCTTCCAATACTTCTCTACTGAACTGCAAACCAATACAAATACATTCTTTTCTCTACTTTCCACTTAGCTGCAAAATACATTCTTTCTCTACTACTTCACTTCAATTCAAATACATTTTTTTTCTCTACTCTTTCCCTTTACTGCAAATACATTCCCCTTCTACTTCTCCACTTCAATCATTTCTTCTCTACTTACTTTCTTTACTTTTCCACTTACTTCCTCTACTTCACTGCAATACAAATACATTCTTCCTCTACTTTTCCACTTCAATACATTCTTTCTCTACTCTTCCACTTACTTTTTTTACTTTTCCACTTCCTTCCTCTACTTCTCCAATACAATACAAATACATTCTTCCACTACATTTCCACTCACTGTCTCTACTTTTCCACTTAACTTGCAAATACATCCTTCGTCTACTTTTCTACTTTCCTTACTCCACTTCAACACAAACACATTCTCCCTCTACTTCACTTTCTTCCACTACTTCTCCACTTAGCTGCAATATCCACGTGTAGCTGCAAAGAGTAACATAAAGTCCTTCCTATCACCTAGCCGCCTCACGTCCGTACGCTGCCCGCCACCCAGCCCGACGTGACGGACACCTTGTGATAGATGCCGGGCTGGTGGTCCACGGCGCACCCGAAGCCCGCTGAGGTGATGCCCGCCAGCACCCACCGGCCCTCCTTCTCCACAACCAGCGGCCCGCCCGAGTCACCCAGGCAGGCGTCCATCTTGCCCTGGGCGTGTCCGGCGCAGAACATCTCGAAGTGCAGCTTGACGTCGATGCCCTTGTGGTGGTGCCAGGCCAGGCAGTCCTCGTTGCTGATGACGGGCACGGCCACCTTGCGCAGGATGTTGGTGCCGGTCTTACCGAACGAGTTGTCGGTCTTGCCCCAGCCCGCCACGATGCCCACGTCGTTGGTGAAGTCATCGTTGGGGCCGGGCAAGCAGATGGGCAGGATGTTGGCGCGGTACACGACGGGGCGGTTGAGACGAAGCACCGCGATGTCGTACCTGTCAGGTTGGGTCAGCATGTACTTGAACATCGGGTGGATCCTCTTCTCCAGCACCGTGAATGTCTCCTTGGGCAGCGGCTCCTCGTGCACGCCCGTGTCCTTGGTGTCGAACTCCCCGAGATGGACGGTGATCTGGTTGAGTCGCGCCTTGTGGACGCAGTGAGCCGCCGTCGCCACGAAGAAGTGGTTGACCAGGACTCCGCCGCACTGGTAGCCGGAGATGCGGATGTGCGCTTGCCACGGGAACTCTCCGAAGCTGGCCTCGTCCCCGCCTATGATTCTTTTGGCAAACTGAGCTATTCTCGGGGTGCCGCAGCCTGGTTCGTTAACACCTGCGGAGAGCTGCAAGTTGGGCTCGACAGCGGCGCCCTGGACCTGCTGTAGCTGTTGTTGTTGTTGTAGGAGAAGAAGTTGTTGCTGAAGCTGCGTGTCCAGGGGAATGCCCGCGGCCTCTTCCCGCAACGGCCTGTTTACGAGAGCTTGGGCACTGGGCAGCGGCGGGGGTTGCCTGCTGAAGAGGTTGATGTTACGGATGGCATCAGACCTCACGCTGGCGACGGTGGGGACGCAGCAAGTGTAGATGTACCCACCGCCACACTTGTTGATGGGGGTGCCTCCTCTGACGATGCAGGTGAGGATGAACGAGCAGGCCGCCTGGATCCCGTCATGCTGGCAATAGTCTGGCAACGAGAGGATGCCGCTAAGAAAACGACCCTCCTCAGCCTGTTGCGCGGCGGCGGGTGAGGCGGGGAGGTGGAGGGAGGAGAGGAGGAGGAGGGGGAGGAGGAAAAGATTCAAATACAGGAAGAGAGTGAAAGTCTTTAGGAAATGCAATGAGAAATAAACAAAGGAATAAGCAAACAAGAGAGAGAGAGAGAGAGAGA
>11858 ENA|GBUF01011859|GBUF01011859.1 TSA: Eriocheir sinensis comp47028_c0_seq1 transcribed RNA sequence.
GGTACTGCAGCGGTTTGGGCGTCGTGACCTCCTTGTTTCTTGTGAACCTGACCTTACCCCAGCGAGCGTCTTGAAGAAGGAAAGATGAAAAAGCTACTACTGGCGTTCCTTTGTGTGGTTGCTGCAGGTGTGCAGGGAACCACGGACGGTCCAGCGGAGTACCCTGAGCTGCTCACTTCCCGCCAGCCCCGTGCCACCATCTTCGTCCCACGCACGCCACAAGAGTTCGGTGCCCCGGCAGTGTTGCGGAACAATGAAGTGTGTGGCATCCGTCGCAGCGCTGTGCCGGACATCTTCACCAGGATCGTGGGCGGTTCACCTGCGGAGAAGAACGAGTTTCCGTGGCAAGTGTCGCTGCAATTTGTCAGCAACTGGTACAGCTATCACATCTGCGGCGCCACCGTGGTCGACCAGCGCTGGGTGTTGACCGCCGCACATTGCACCCATAACATGAAGACCGACCAGCTTCTCGCGGTGGCCGGCGAACACCATCTCAAGCGTCGACATGGGGATGAGCAAAGTCGCTCCATCGAGACCATTGTCGAACACCCACAGTACAACGTAGAAACGCAAGAATACGACATCGCCCTCCTGAAGCTCACAAGACCTCTAGTGCTGGATGGCGTCACCGTCGCCCCAATTTGCCTGCCGCCCTACCTCAATAGTTTTACAAGAAACGGCGTTGTGACAGGCTGGGGCAACACGAAGGAGGATGGCGAGAGTTCTGACGTGCTGATGAAGGTGGTTGTACCCATCATCAGTGACAACCAGTGTCAGCAGAGCTACCGCGCTATTGGGTACACTGGGCCCATCACCAACAATATGATCTGCGCCGGGTATTCCTCGGGGGGCAAGGACGCCTGTCAGGGTGACTCAGGTGGCCCCTTCGTGTGCCTGGGTCCTGACAACCGGTACTACCTGGCGGGCGTGGTGTCCTGGGGCATCGGTTGCGCCAAGCCTAACGTGCCCGGAGTATACACAGAGGTGAGTCACTTTGTGCCTTGGATCAGTGACGTCATCAGCAACCGCATATCATTTCGCCCTCGCCCCATAAGCATGCGGTTCGCTTCCTTTGGCGAGGAGGCTCAGAAGGAAGAGGAGGAGGCTACCACAGACCAGCAACAGCAGACTAACGCCCAACAGGGAGATGAAACTCAGAACGAAGAGATAACTGCAGAGACGGACACCGGATTCCTGGCCACAAATCCTTACGTGCGTCATGTAAATGAAGCAACGCAAAACGAAGAGATTGAAGTGGAGAGGGGCACCTCAACCCACCCCACAAGTACCTACGTACATTAAGAAGACCCTAAAATAAAGGAAGACACTAAGGTAGACATGGACTCGATGACCTTTGCTCCACATCCCACGAACTTAAATGAAAATGAAGAATGTAGAATGGATGAAGATGTAGAATACGGCTCCATAATCCACACGACAAGTATACCTAGTTCGGGCATTAAGAGGAATGTTATGTAAAGAAATAACAGCTTAACAAAAAAAACTGAGAATTCAACAAAGAACACCGTGATCTATCCTATAATAATCTATGGGCATTAAGAGTAGTTTAGAGTAAGGGATGAAAATCAGAAGTACATACCAGCAGTTACAGGAATGTCAAGAGAAGAAACAACACAGAACTAAGAGGCTGACATGGAAAGGGGTACTGCACTCCTCTCCACAAGTATACCCACGGGCAGTAACAGCAGCTAGTGGTGTCATATTACATTACATTTTGAAAAAGAGTAATGTCAGCATTTGGGACCCACTACTTAGTGTCCTATTAGGTTGCAGTGTGTGTGGTTTGGGGAGTGGAAATTGCCGTGACATTCATCTTGTCACCTTATTCCATAGTGTGCATTTAAGCTGGTGGCAGGAGCCCAAAGACATTTTTGCCATTTGGACAGTATATAGGATATTTGTCAATCAGCATGTCTCCCTCATAGTCGAAATTGGAATATATTACAGTGTAAGTATAGTAGCCCTTCAAGGAGTGGGTTTATTTTTTGTTGATGCCAAGTTATAAAACTGAGAAGTCAGTGATAACGGTAATTATATGTGCAGGATTTGTAAAAGAGGAGATACAGCACGGTGCATAAACCTGGTATATGAAAACAATTTTATGATAAATTGTTCGTGTATAATGTGTGTTCCGTAAGCCTTAAAAAACGTTTTATGAATATTAATCATTAGTCTGATAAACTTTTGGAAATACATGTATTTGTTTCCTCCTAATATTTTTTACATTTTGTAGTTTACTACACATAACGTATCAATGACTTGATAAATGATCAGTCGTTTTGGAAAACAAAGGTTGAAGGTTTCTAATGGCAATTAAGAATAAGAAATGGACTAGGGTTGATCATTTCGTGTGTAAAACTGATAATAAAGGAACAATCAAAGTGACAAACTAGCAACCCAG
>11942 ENA|GBUF01011943|GBUF01011943.1 TSA: Eriocheir sinensis comp47114_c2_seq2 transcribed RNA sequence.
TCTGGCACTGGTTCTGGTTCTGGCACTGGTTCTGTGACTGGTCCTGATGGTGGCACAGACCCTGGTTCCACTGGTCCAACAGGGCCAGTCCTGCCGCCCAGTGTCAAGCCTCCCGCCCCTCCACCGACCACTGCTGTCCTTCCTGCACCTGTGGACACCAGGTGTGGCCAGCGAGGGCCTCCCTTCAACCAAGCGAGTAGAAATGGAGGCAGTGCCGCCAGACGCATGGCTCTATTGGGTCCCTTTGGCCCTGAAATGGTGCAGTTCAGTGGAAGGCGCAAGGGTGGGTACCCCAGGCCTGGCTACACATTCCGACGGCCGGGATCAAACTTCCGACGGCAGGATCAGCAGCGACCACATAGGAGGAAGAACAGCGAAAGCCGCCGAAACCAGTCCCCCAGCAAGAAGCAGACGGAAGACTCCACGGTAACCTCTGCGGTGCGGCAAGGAGCTCAGCCAGCCGTTGGGTTTGCCGGCACTAGGGCAGTCACCTCGGCGGAGTGGGGCGTGCCGGACCTCAGCGAGTCTCTTTTCAATCAGTACATGGGTGACCGCAGCGTTTTCTCCAATCGCATTACTTTCGGGCAGTTGGCTGGGCTGAGGGAATTCCCCTGGCAAGTGGCCATGACAGTGAGGGGCAAATTTCACTGTGGCGGTTCCATCATTGGAGAGAGCCACATCCTCACCGCCGCCCACTGCGTTGTCTCGTACAAGAACAGTCCCCTTACCATCGACCTGTCCCTTGGAGACTGGGACCTCAACGCAACAAATGACGCCCCCAACAAGAATGTTCAGGTGGACACTATCACGGTACACCCCAAATACTCCCGCGCCACGCTGCAGAATGACTTGGCCATTCTGAAGCTGACGCAGAAGATTACATTCACTGAAAACATCAAGGCAATCTGTTTACCCGATAAAGATGTAGCAGTGGCTGGGAAGCACTGCATTGTGAGTGGCTGGGGCAGGAACGAGAAGAAGTTACTCCAGCCACAACTACACTTCCTGGAGGCTAAGATCGTGAGCAACGTTCTCTGTGACAGCCGGTGGCATGCTCAGGGGGCGGCAAATGGCTTCATCGTCCCCACCATGATGTGCATGGATGCCACAAATGGAGACTCGTGCAATGGTGACAGTGGCGGTCCCTCTGTCATCGAGGACCCCGAGGGCTCAGGGACCTTCTACCTGGCCGGCGTGGTGTCCTTCGGGTCTGGGTCCTGCGTGGATGCGTCTCTTCCGGGCGTGTATACCAGAGTCGAGAAATTCAGACAGTGGATTCTGGATAACATGGTCTAGTTCCTATCTCAAGCTAACCTCACCAGAAAAAAAACTATTTATAACTTAATCTATACACTATGCCTTATGCCTTATACAATTTAAGAGTTACACACTAATTTTGTACAATGAAAGCAATGGTAGTAATGTGAGATTAACAACCATGGTGCAGTGTTGTAACAATTATAGTGTATTGCCTTGGTTAGGATTACTCCCATTATGTTGCTTGGAAAACTAAAGCGAGGTGCGCCATTAGCTAGGATATTTAAATCACCCAATCAGTACAGGCATATATGCATAACAACTTTGCAATTTTTTATATCATTTACACACTTTGACCATGATGATTTAAGGGGTTACATGACTATACTGGCTTATTAACTTTTTTTTCCTGTTGTTATTATTTTTTTCTTTGTTAATCTGTTCTCTCGTTTTTTTCGTTTGTCTTTTATTGTTATTGTTGTTTCTCTTGTTCTTGTTCTTCCTCTTCTTCTCTTTTTTCATCTTGTTTTTTTTCACTTCTCCTTTTAATTCTTGTTTTTGCACTTCTCCTTTTTCTTCTCGTTCTTATTCTTGCTCTTCTCCTTCTTTTCTTTTTCTTCTTCTTCCCATACGCTGAATATGCGAAATCAAATGCTTGGATGATGGAGGATTGTGATGCATCTTGTGTTAGAAACTTCCGCTGTGACACTTCAAGACCCCAAGGAAAACTTCACCGGAAACTCCAGATAAGGGTCACTATTCTCAAACGCTTCCACTTCCCACGTCAACAATTTCCAAAGGTCAAAAGGGAGACTAATCGGGTTTTCATGAGTGTTTCTTCGCAATTGTAGCATAGAAGAAGGGTCAGACTACCAC
>12088 ENA|GBUF01012089|GBUF01012089.1 TSA: Eriocheir sinensis comp47242_c0_seq2 transcribed RNA sequence.
CAAGGTTCCAGCACCAATAAAAGCCGCTCTCTGTCCCCAGCAGCAGTAGTTCTCGTCGCAGCGGCCGTCTGGAAGATGAGGACCAGCGGGCTGCTCGTGGCTGTGCTGGTGCTGGCGGGGGGGGCGGGGGCGCAGTACTCGGGCCAGCAGCAGCAGACTGACCCGGTCGAGCCGCAGTACTTTACCTGTAAACAAAATGAGGTGTGCATCTATTGGCCGCAGTGCTACGAGGGCGCTCTCAACAAAGGCGGCATCGGACTCATCAACCCACGCACCCCCGAACCCATCCCCAGCAACTACACTGACGCCCGCCCATGTGAGGGTGGCATCGGGAGGTTGTGTTGCGTCGACCCTGACAAGAAGCCCGAGCCTATCGGCGCAGTGTGTCCCCTCCACCACCTCTGCGTCCCGAAGGAGCAATGCTACAATGGCGAAATCAACACCTCCGGCGTCGGCCTCATAGACCAGCGCATCAGTCCCCCCAAGTGTATCAACCCCGAGTACCCGGACGTGCATGCTGTGTGTTGCAAACGTCCCGAGCCGCTGCCTCTGGTCACCTGCCCCGCCGCCCACGAGACCTGTCGCCTCCCTGCAGAGTGTGACACGAACGTCGGCACCTACGATACCGCAGCTGTGGGCTGCTACGTGGACCCGGCGACAGGCGTGGACGGCGGCGTGTGCTGCAGTCCCCCGAAGGTGCAGCAGTGCAGCCGCGGCCACGTGTGTGTGACCTACCAGCAGTGCACCGAGCAGGGCACCGTCAACACCGACGGCGCCGGCATCTTCGACCCCCGAATCTATGACAGGTGTGACCTGGCTGGAGGAGGGGACGGTATGTGCTGCAATGAGCCTCCGATAATAAAAGAAGACCACCCGCCCGTCCTAAAGTGCTCCCAAACAGGCGCCATCTGCAAAACCACCGGGTTCTGCAAGGCAGACTCCCTCTCGGCACCCCAAGGTTACACGGAGACTTGTTACGTCACCGAGGGAAGCGGCGTCGTGGGTGAATGTTGTGTTGAGGTGGTCCAGCAATGCTCCGCCGAGTACAGCTGTAACCTCCCCCACCAGTGCGTCGAGACCCCCAGCACTCTTAGTAACCACCCGGGCTGTGCAATTAACGTCGAGCTGGTGGGTGTTTGCTGCACGAAGAAAGTTTTGGAGCCATTGGACTCTTGTCCCAAGGACTCCGTGTGTCTGCCAGAGCTTCTGTGTCAGGGCATCTCGCAGACCAACGTCATCCCCCATTCGTGTTTACTTAGTGGCACCGGCTACTCCAACCCCGGTGTTTGTTGTGCCCACATCGAAATAGTTGACCCCCCCACAGCACTCGAGTGTGGTGTAGGCAGTGCTGATATTGCTACGCGTATAAAGAACACGCACCTCCTTGACACTCAAAGCAAGTTTGCAGAGTTCCCGTGGATGGGCATCGTCTTTTTCAGGAACCAGACGTACAAGTGCGGCGCCGTCCTGGTGGACGACCTCTGGGTGCTCACCGCGGCTCACTGTGTTGCCGGGTACAACCCCTACGACATGAGGGTGCGTCTTGGGGAGTACCAGGTGGACTACTTCGACGCCAAATATCCGTACGAGGACTACGACATTGCCAGCATCACGGTGCACCCCAAATTCAATTCCGCCAACTTGCAAAATGACGTGGCCGTGCTGAAGCTGGACAGACCTGTCACCTACCGCTACCACATCAACAGAGTCTGCCTCCCGCCGCCAGACCGCAACCACGCCGCCGGCACGGAGTGTGTCGCCACAGGCTGGGGCAAGGATGCTTTCGACGGTGGCAAGTACCAGGTCATCCAAAAGAAGGTAACTCTACCCGTCGTTCCTTATGACACTTGTCAGAACAATCTGCGGCAAACCAGACTGGGACTCTTCTTTATTCTGGACAAATCCTTCGTCTGCGCCGGCGGGAAGGCTGGCCAGGACGCGTGTACCGGTGACGGCGGCGGCCCCCTCATGTGCCTCAACCCGAACAATAACCGCTACGAGCTGTACGGCTTGACGGCGTGGGGCATTGGATGCGGCGTTGAGGGCAACCCCGGCGTGTATGTGAACGTGCCTTACTTCATGGACTGGATCTACGGCATCATGAGCCCCACGCCGGAGCAGCAGCAGCAGCACTCCGCGGGGCCCTACGGCAAGTGATCCACGTGGCGCCCGTAGGAGGATGACTCAAGATTCTAGCCAGTTGTTGGCGTTCACCAAGCAGTCCAGTTAATGCATTCTGTGATATGTTGTATGTAACACTCGCGTCTTTGACTAACTGAGGAAAAACAGTCCCGAGCATCCCCGCTTACTGCTTGTTGCCTTGTCACTGGCTTTTGTCTTTCCTTTTACAATACATAAGTGTTGAATAATAAATGGTCTCGCTTGCCACCCAGCCTTTCTATAGGACGACAGGACACCGTGAAAGTAAGCCAGTGTAAAAACAGTGCATGGGTGTGTGTGCTCTCTCTCTCTCTCTCTCTCT
>12492 ENA|GBUF01012493|GBUF01012493.1 TSA: Eriocheir sinensis comp47576_c0_seq1 transcribed RNA sequence.
TCGTGCTCAGCCAACCTCACCGTGATTTCCGCAGCACGAAAATCGACAGTGCAGTGGGCGGCAGTCAGCACGTAGCGGTCATTGATGAGTGAGCCGCCACAGAACTGCTGCTGGTTGAAGTAGAAGAGGCCGGCCATCCACGGGTACTCGTTCACACCCGTCACCTGGCCCCCCACGATACGGGCGGCTGCCTTCTGTCCGCAGCGGCAATTCGAGTCGAACTGCACACGAGGCTCAGGATGGATGGGCTTGGAGGAGTTAGCGGGGAGGGCGCTGGAGCCCACCACCACCACCACCAGCAGGAGGCTAAGAGAGCTCAGGAGAGAGGCCATGATGGGTCGTCACTGCTGGTTGCCCTGCTGGACCACCTTATATACTGCTGAAGGG
>13249 ENA|GBUF01013250|GBUF01013250.1 TSA: Eriocheir sinensis comp48234_c0_seq1 transcribed RNA sequence.
CAGTAGTATGCCGCAGCTTGTCCGTGGGCACCAGCCAGCGACGACGTGTGTGAGCTAAAAGAGAGCCTGGCCCCGGCGCACTGCAGCAACAAGATGTGGTCACGGGTTTTCCTGCTGGCGCTGATCCTGCAGGCGGCGGTTGCTCTCAAAAAGGACTGCCCGCAGCCATGCATCCCGATCGACAATTGTCCGGCTTTGATCAAGTTAATTCGGACGAACATCAGAGCTGTGCAGGCGGAAACGTGTGACTTCCTGGACGATGATACGGCGCTGGTTTGCTGCCCTGCTTCAACTCACGAGCCTTTGGTATCGAGCTCCTCCACCACCAGCACCACGACCAGCAAGCCTCCCGTCTCCAACCCGCTGCTGCCGAAAACCTGTGGCCCCTTCTCCCTGATTCAGATTCTAATTGAGATAAGGATCCACGGGGGCAACGAGACGCGCATCGGCACCTACCCGTGGATGGCGGCCCTCGGCTTCAAGAACACCCTCACCAAAAAACCTGATTTCCTGTGCGGGGGTTCCGTGATCAACGAGCGGTACATCCTCACCGCGGCCCACTGCTTAAAACGAGAACTGGAGGTCGTCCGACTAGGAGAATGGGATATGTCAACTGAAATCGATTGTGAGACAAGACTAAAAGGAAACAAGTTCTGCGCCTCGGAGCCAGCACAGGATTTCCAGTATGAGGAGATCATCGAACACCCCGAGTTCGGCAAACGCGGTGCAGTATCTGATGACATCGCTCTCATCAGACTTGCAAGGCCCATCACATTCAGTCAGTGGATCCAGCCCGTGTGTCTGCCGGACCGTGACATGGATGTGCCTGCAGCCCTGGGCGACCGGTGGCCCACCATTACGGGCTGGGGCTTCACCGAGGATGGGACCACCAGTGACCGACTCCTGCAAGTGTCGCTGCCGCTTGTGGATATGGCACCTTGCAACAAGACCTACGAAGGGAAACTGGTCGGCAAGCAGCTGTGCTTTGGAGGGACTGAAGGCCAAGACTCCTGCGGGGGTGACTCTGGGGGCCCCTTGGTAATGTCTGAGTTCAGTGCTCCGCCTTACACGCAAATCGGGGTCGTGTCCTTCGGCCCCACTAGCTGCGGGCAGAAGGACGTGCCCGGAGTGTACGCGTCTGTGCCCAGCTACAGGGACTGGATTGACGAGAACATGAGGCCATAACGTGGGAGGAAGGTAACGCAGCGTGTAGTGCTGACCGTAGCTGAGTCCGTAGTGTAGTCTAGAGAGGTTCCCGGAGTGATTGTCGTAACTTTTAGTGTAGGAATAAATGAGACCATTTTTAGGAGGTAAAGGGACAGCATCAGTTGTATATTCCTTTCAGTGTGTATGTGTGTGTGTGTGT
>13422 ENA|GBUF01013423|GBUF01013423.1 TSA: Eriocheir sinensis comp48355_c0_seq1 transcribed RNA sequence.
CCGCCTGGCAGCGCGCTCGTTCCTCGGCCTCTCTCCCGGCGGCATGTGTGTCCCCAGTCGCCACCTGTCGCTGCGTCTGCACAGCACGGTGATGGAGGCGGTGGTGGTGGTGATGGTGGCGGCGTGGGCGTGTCTGCTACCCGTGCGCGCCCAGTCAACAGTACCTTGGGATTTCGTCCTTCGCCCCGAGCACCTGCTGGCGAGTGATACCGCTGACCTGCTGCGCTCCGGCACCAGCCCCCCGGCCCCCTGCACCACGCCTGATGGGGTCAACGGTGTGTGTGGGAGCGTTTACACCTGCCAAACGTACGAGACGCTGCTCGGCCACCTGCAAGACCCCAAGGTGCTCGACTTCTTCCGGAGCCGTGTGTGCAATGTCACCCCGAAATTCGTCCACCTGTGCTGCCCCACCTCCACGACCCCCACCCCGGAGAGGCAGTCCTCGTCCATATTCTTCTTCGACACGACCCCAACCCCGGGATCGCCCTCAGGAACCTTCTCGTCTGCTTCTCAGCGACCTAACGGGCGTCAACCAAGTGTGTCTCGACCGGGCGACAGTGATGACGGAGCGCAAAGGAACCCCTTCCCCCGACAGCCCACGCCCCGCCCCGCACCCCAGCCCTCAGAGCGAACGCAAGCCTTCCCTCAGCCGTCAACAACCACAACGACCCCCGCCCCTGCCCCCCTCACCACCACGACCCCCCGCGCCCCCCAGGACAATGATCAGCCCCCAACGGAGCCCGCAGAACCCCCGATTCTCCCTGCTGAAGGGGAGTGTGGAGCCATGGCTCAAGGCACGACGGGGAACATTCCATGGGCGGTGGGCGTCGGTGTGCTGGACCAGAGGAACTTTAATGTCAACTGCACGGGGGCGCTGGTGAGCCGCTTGCACGTCATCACCGCTGCCAACTGTGTGGAGCGCGCCCGTCCGACCCACGTGCGCCTGGGTGACCCTCAGATGCGGGACAAGTCGATGGATGTGCCTCTCCTCACCTGGATCACCCCAAACTTTGACCCCAGCACGCGCGAGAACGACCTGGCGCTGATCACCTTGGCTACGCCCGTCTCCTTCACAGACAACATCAAACCTGTGTGTCTGCCCTTCCGCTACCGCTTTGATGGGTTCCGCGGTCAGGAGCTTCACGTGGTGGGCTGGGGCGGTACAGCGACCCTGGAAACCGGGGCGGTGACTGTTCTTGGGTCCCAGGCATGCCGCAACACCTACAAGGCTCCCTCCTTCATCGCCAATAACAATGTGATCCCCTTCTCCTCCTCCTCCGCCTTGTCCTCCGCGGCGGCCTCATCTCGCGCCTCAATCTCCGTGACTGTGGACAGGAGGAACCTCTGTGGCTCAGCTGCACCCACTGGATCCTCCTCGACATCCTGCCTCAGTCAATACGGGGCGCCTCTCATCTACCACGACGCGGACACAACGGGGCTGCACTACCTGGCTGGCGTGGCCTCCCTCGGCGACGGCTGCCAGGCGGGGCCGGGGCTGTACACGCGTCTCGGGGCCTTTCTTCCCTGGTTGTCGCGGCAGCTGAGTGGGGTTGAGGTACCGGCCGCCGCCTCCCCCCCTCCCAGGCGGATACAGCCCGTGGGTCTCAACAGGGCCAATGGGGCGCTCACCTTTGGGTAGGCGGCGCGGCGGGAAGAGTGGCACACACATTGTCTTAACCTCACAGGTCAAGACATGCATCACAGGGTCAAGATATGGGGTCAGCTTGTTGATCATCTCTCTCTCTCTCTCTCTC
>13612 ENA|GBUF01013613|GBUF01013613.1 TSA: Eriocheir sinensis comp48520_c1_seq1 transcribed RNA sequence.
ACATCAGGCTCGGGCCGGTCCAGTAGTTGGCTAGTCGGCAGAGGAGCAGTAAACAACTTCTTATTCGTCTGATCCGCTGTATCCTCCCTCTGTTAAGGATGCGACAGCTGGTGGTCCTTGCTGTCCTGGTGGCCCTGGCCGCTGCGAGCCCCCGGGAGCGGCGCAGCGAGCTTCTCCAAGAGTATGAAAAGTGTAGGGGCGGCGCCGGCGTGTGCGTGCCCTACTACCTGTGCCAGAACGATACCGTGGTCACCGACGGGGCGGGAATCATCGACATCAGGCTCGGGCCGGTCCAGGAGTGCCCCAACTTTATCCACACCTGCTGTAAGAATCCCGTCATCACCGCCACTCCGAAGCCTCCACAAATCTACGAGCCCGTTTGCGGCATTAGGAACACTCAAGGCATCGATGTCAGGATCACGGGCTTCAAGTCCAACGAGACCCAGGTGGGCGAGTTCCCGTGGATGGCCGCCGTGCTCAAGAAGGAGGTCGTGTCGGGCCAGGAGATCAACCTCTACGTGTGCGGCGGCTCCCTCATCCACCCGTCCATCGTCATGACCGCCGCCCACTGCGTTTACAAGCACGCCGGCAGCCCCTCCCCCTACCGCGTGCGCCTTGGAGAGTGGGACACGCAGAACGAGTACGAGCCCTACAAGCACCAGGAGCGTAACGTGGTACAGGTTATCACCCACCCGAAGTTCAACCCCAGCAACCTCCACAACGACTACGCCCTCCTCAAGCTTGAATACCCCGTTGAGCTGTCCCTTAACGTGAACCCAATCTGCCTGGACAACAGCCCGTCCATCAAAGACCCTAAACATGACTGTGTGGTCACCGGCTGGGGCAAGGACAGGTTCGGCAAGGCGGGTGTCTTCCAGAATGTGCTCAAGAAGATTGATCTCCCCTTCTACTATTTCGACGCCTGCCAGAACGCGCTCCGCACCACCAGGCTGGGACCTTTCTTCAAGCTGGACCCGTCCTTCCTGTGTGCCGGCGGCCAGGAGGGCAAGGACTCCTGCAGCGGCGACGGAGGCTCCCCGCTCGTGTGCCTGGACTCGAGCAAGAGCCAGTACGTGCAGATCGGCATGGTGGCGTGGGGCATCGGCTGCGGCACGGGCGGCATCCCGGGGGTGTACGCCGACGTGCTCTACGGCTACGACTGGATCCTGAATGAGGCCCCCAAGCTGCTGTCGGACGTGGATCGGCCCGTAACCGACTACTGGAAGTACGCTTAACGCCGCCCCGCCCCGCACACGTGCCTCAAGTGACGGAATGTAATTTATATGCTGCGACAATGAAGTAAATTTACAGTAAAAAAAAAA
>13709 ENA|GBUF01013710|GBUF01013710.1 TSA: Eriocheir sinensis comp48592_c2_seq1 transcribed RNA sequence.
AGGTGGTGGGTAGCGGGCGACGCGGTGCCTCCCTCGCAGCGCAGTCGACTCAACACTCGTGGGCACCTCAGACTGCGGCCATCACCGCGGCGCTAGCTGGAACGCATTGCACGTCTTCGCTTTATGCTCCCGGTTCTAACGGTGATGGAAAGCACTTGAGCACCCACAGATGATAAGCTTTGCAGGTGACCACACGGAAGATCTCAGCAAGAAGCGACGCACCACTGATGATAAGAAACATGCATTACGTTCTACTGTTGACCGCGTGTCTGTCGGCGACGGTGGCGGCGGAGAGTGACAGGCAGGGGAGACAGATCTTTCAGCAGCTAACGTCCCACTCGACCGTCGTGGCCGTGCAGTACCAGCTGTGCGAAAAGGAAGGGATCTTGGGCGCCTGTCTGCCCAGCGCCGTGTGTCAGCAACAGGGGAAGTTCATCGGCTATTGTGGCAACAGTGACAACTACTGCTGCAAGGTTATCAAGACCTGCGGGGGGCGAACCACCTCCCACCAAGCCTACTTCAGGAATCCCAACTACCCCGGCCGGGATAGCGAGGCGAGGGTGTGTCCCTTCGAGATGGATATTGGCAAGGAAGTGTGCGGGGTGAGGCTATACTTCGACTTCTTTGAGCTAGCGAAGTTCGAGAGTGGCGTCTGCATCCGGGACACCCTCACCGTACTCGGATCTGCGTCTACGAAGTTCGCAACCACTCCTGTCTGCGGCAACCTGACCAACTGGGCGACCACGTTCGCGGTGAAGTCCGGCAGCCGCGTGACGCTCGCCATGGTTCTGCAAGGGATGCCGTCATACAAGTTCTCCGTACGTGTGACGCAGCTGCCGTGTGGCCAAATAACAACCTTCCACTCTCCCACATACGCCGGGGTGAAGAACGTGAACGCCCCCCCATACACCCCCACCACCACCCCAGCCCCCACCGAGGAGCCGGGGACCACGCCCACGGACTTCCCGACGGAGCCCACGACGCTGATCCCCGACCCAACCACCGACGTTCCTACCACCGACGTGCCCACCACCCTCGCCCCCGGAGTCGATCCCAAGCCCACGACGCTGACGCCCGGGAAGCTGCCTGTCCCCAAGCACGACAAGGTGGTAATCAAGGCCGAGCAGGGGGAGAGTCCGCCGGTGCTCGAGGGAGTGGACTCGGTGCCCGCTATCTCGGCCTTCAAGAGAGCGTTCGAGTTGGAGGTGAACGACAGGTTCGCGTTGAAGGTGAACGAGAGGTGTTGGCAGTACGAGGACGAGTCTGATGCCGGCTTCAGGATCATCGGCGGCTCCAACACCAACATCAACGAGTACCCGTGGCAGGTGGCGCTGGTGTACAAAAAAAAGTTCTTCTGCGGCGGCTCCCTCATCAGCGACAGGCACATCCTCACCGCCTCGCACTGCATCTTCGGGAGCTTCTCAAAGGGCATCCACGAAGTCGTCGTCAGCATAGGCGACCACGACCTGGCCACCCGCGATGAGACCAATCACACGGTGGGACGGGTCAAATCCATCAACTGGAACATCCACTACAACCCCCACACGACCCATAACGACATTGCCATTTTGGAGCTGCAGGAGCCCGTCGAGTTTGACCAGTACAAGAACGCCGTCAGGCTGCCCACCGACCTGGACGAAGACTACCTCGATGCCAACGCCACTATCACGGGCTGGGGCAGGTTCAACATCAGGCACAAGAAAACCAACACCATCCTCAAGGAGTACACGGGGCCGCTGCTCAACACCTCCGCGTGCGTCGAGGCGTGGAACAAGTTTCCCGGCATCAACGCTGAGCTCGACCAGCACGTCTGCCTGGACATCACCTTAGGAACGCCGTGCCACGGAGACAGCGGAGGCCCCCTGGTGGTGTGTTCCGGAGGGGCGCATTGCACACAGGTTGGCGTGGTCAGTTTCGGCTTCCCTCTGTGCACCAACGTGGGCCTCCCTGCCGTGTTCGCGCGGGTCACCCACTTCAAGTCTTGGCTGGACATGACCACTCACCCGCTGTCGGTGCTCCACGTGTGATGCGGAAAAACCGAAAGAAGGGCAGAGTGGCCACCGGCAGGACGAGGGAGAAAGGGAGATGATTACTAACCAACGAGGAGGAAATAAGTGGAAAGAAAACGGAAGAAAATAGACTGAAGGGGTACAGGAACGACTGACTGACTTCCGGTACGACACCTGAATGAAGGAGTCAGGAGATGAAAGAAATGATTAAAAGTTGTAAATGAAAGAAATGTGACGTGGGACAATTTCTGAGGATTCGCAGACAGACATGGCGAGTCTAGAACGAATCGACAGA
>14033 ENA|GBUF01014034|GBUF01014034.1 TSA: Eriocheir sinensis comp48814_c0_seq10 transcribed RNA sequence.
GATTCTCGGACACCACCAGGATCAAAATGTCTCCATCGAGGTGGGGAGAGATATTCATGATGTTGGGAATGGTGTTGGGGGTGATGGGTCTCCCGCAGCCATCTTCCCTTACCGTCTCATCCTCCACGACCTTTGCAAGACAGAGGAGGCAGCTAGAAAATTTTGGTAATGAAAAGTTGTTATGTATCCTAAAGGCTATTTCTGAAGGTTTGGACGAGAGCTTCTGTAACCCCACTTTCCTTTCTTCTTCCTCATCCGCGAGCGTCGTGAGGAAGAAGAGACAGTTGGTAAACCTCATTGGTGACGTAGCGTTAATATGTCTCCTGAATGCAAGTGATCAAGGGAGGGACGGCAGCTCCTGTACCTCTTCAGATGTTGAAAGCTTTTCGACTACCCAACACACCCCACTCGGCCCTAACGCTGAGATAAAAAATAAGTTTCCCCTACCAGGAGCAAACCCCGATGCGGACCCAGCACCTAACTGCCGCTGTGTCCCTCACTGGCAATGCAAGGACAACCAAATATCCGAAACCGTGGAGGGTGAGGGGCTTTCGTCTCTCGTCCTGGACCTGCGAAGTAACCTTGCCTGCGACGGCGACCCTCAGAAGGTGTGCTGCGTGCTGGTGGATTTCGGCGCCCGGCCCCCAACCGTGCCACCCGTCGACCCTCTCTGCGGCGAGAGAAACGACTTGGGCGTCGGCAGCACCATCCTTGGCTTCGAGGACCAACAGTCTCAGTTCGGAGAGTTTCCTTGGGCCGCTGCCATCGTCACGTCTCGAGGTTTTGGTTCATCTGATACGCCTTTGTACACTGCTGGCGGGTCCCTGATTCACCCTCAGGTGGTCCTCACCGTGGCACACTCCATGCTCAACTACACTGCTGACCAACTGAAGGTTCGCCTCGGGGAGTGGAACTTGGCGGGGAAGACGGAGGCGGTGCCCCACCAGGAGATTCAAGTGAAGGAGTTGCTGTTCCACCCCGACTACCACAAGGAGAAACAATACTACGACGTGGCGCTGCTGGTGCTGGACCAACCCGCGGTGGTCGGCGCCACTGTTAACATCATCTGCCTGCCGTCCAATGTTCAGGACTACGTGAGCGATGATTGCGTCGTCTCCGGCTGGGGCAAGAGGGACTTCGATAAGAAAGCCAAGTTCCAGAGGGTGATGAAGAAGGTGTCGCTGCCCGTGGTGGACCACGCCCAGTGCCAGACCGCCCTGCAGGGTACTCGGCTGGGGCCTCGCTTTATCCTGCACGACAGCTTCCTCTGCGCCGGGGGACAGAAGGAGGGTCAGGACCCCTGCACGGGGGACGGCGGCTCCCCCCTGACATGTCGCCTAAAGAGTGACTCTCGCCGCTACGTGCAGGTGGGCGTGGTGGCGTGGGGCATCGGGTGTGGGACCCTCGGCGTGCCGGGGGTGTACGCAGACGTGCTGAAGGCGCGGCCCTGGATCGACCAGGTTATCAACGAGACGTTTGTCGACGGCTGAGTTCTTGTGTAGAGCGAGAGGTTATTTCAGCTACGCGAAATTTTCTTTTCTGTACATTTTACTAATAACTAGCATGAAGGAGCTCAACATCTATCTGAATCTTCTTAAATTGGTATCCATCACAAACATATTTGGCCAATAATTCAGAGAAAGTGTAATTCAAACTAATTTTGTTGGAAAACTTTCAAACACTTGTATTGAAATTTCGCAACTCTCATGCCTTGAAAGCTAAAATGGATGAGATATGCTACTGCTGAATTTTATTACTGAACTGCCGCGTGAAGTTTGTTTTAAATATGAATAAAACTCAGTAGGCTGTAAACTCATTATATTATAGAAGTGATAGTAACAGGAGCGCAAAACTATTCTTAATTATTGTTTTACTTAACATTTTATATGCCCGCCCTTGGTAATGCTGTGCACCTCGGTCCCATGTTACAAAATGGATGCAAGCTCATGAATCTGGGCATAGACGATTGGGGAAAATTATTCGTATATAGTCAAAGGAGGTTGCCGTACCTAACGATGTTTAAATATTTAATCAGTCTGCATTTTCTAGAAAGGCCAAGGCTGCGAGGCGACTTGATGGAAGTATTTATAGGGCTCAAGGGGATCAGTTAACGAAGGCCGCGTTGATAAAGTGTTGAATGATTGCTAGTTAAATGAATATAGGTTTAAGCAGTAAACAGGGACTTTTACGGGTAAATAAAACAAATATCATTACTAGCAGGAATGGGTGAAAGTTAGATCTATTCAGGTTTAAACCGGGAGGCAGACGCTTTCACGGATACTGTACAGTCGCGATATGAAGTGA
>14066 ENA|GBUF01014067|GBUF01014067.1 TSA: Eriocheir sinensis comp48839_c0_seq24 transcribed RNA sequence.
ACTCTTTTGCGACCTCCCTTTGTGGTTTCTCATCTGTGTTTCGTAGTCGGTGGCTCTCTCTTCCTTCCCAAGACTCACGCGTCAACACTTTAGCTGTTAGTGATGGCGCGGATCCAGGGGAGGTAGTGGGACACCCTCACGTAGACGCCAGGGACGCCGGGGTGGCCGCAGCCGATGCCCCAGGACACGAGACCGGCCAGTTGCACGGTGCCGTCAGGGCCAGGGCATACGAGGGGGCCGCCGCCGTCACCCTTGCACGTATCTTTACCAGCTTCCCCTCCGGCACACAGGTTTCCCTCGTGAAGATTAAACTGTGGGCCGAGTCTTGTCTGCCTCAACCTCTCCTGGCATTCCGCTGCACCCACAACTGGCACTTCGACCTCCTTCAGGACTTGGCTAAAGCGTCCCTCTGCCCCGAACGCGTCCTTGCCCCAGCCCGTAGCGTGGCAGCGGTGACCGAACTCCGAGCCCTCAGGTGGCAGGCAGACGGGGGTGATGTGAGGGTTGGTGGTAAAGTCGACGAAGTCCTCGAGGCGCAGCACCGCCAGGTCGTTGTTGAGGTTCCCGGGGTAGAAGTCCGGGTGGGTGTAGAGCCCCGTGACGCGCAGCTCGACGTGCTTGTAGAACTCGCTCTTGGCGGAGACGTCCCACTCCCCGAGGCGGATCTTGAGGTCGGCGGGGTTGAGTTTGTCGACACAGTGGGCAGCAGTCAGCACATGTTTAGCGTCAATGAGCGCAGCGCCGCACACGTACATCATGGCGCCTTCCTTCCTCTTGAGAATAGCCGCCTGCCACGGGTACTCGCCGAACTCAGTGTCGCCCTCCGTGAACTGCGAGTTGGGGTTCTTGACGCGGCCCAGGAGCCCCTTGGCGTTGCGTGTGCCGCAGGAGTACTGGTGGGTGCGCGCGGTGGGGCGGAAGACGGGGCGGCGACAACAAACGTGCTCGAGGCCGCAGCTGCCGTCTTGTGGGGTGAAGCCTGTGAGTTGGCGCCCCTGGCGGTCACTAGGCACGGGCGCGTCCTCCACTCCCTCCGCCGGTACGTCACGCCTCACACGAGACGCCTCTTCAGCTTCCGTCGCCTCCGTCACAGCTTCCTCGGTCGCGGTCTCCTCATTCTCGGTTTCTGCCACTTCAGTCACCGGCTCTTCAGTTTCGACTTCAGTCACAGCCTCAGTCGCTGTCTCCTCCACTTCGACGGTCTCATTGTCGGCGTTGACGTAGACTCTATCGGCTGACAGACCCAAGACACGACCCCGCCTGATGGGGCTGCCAAGCTCTTGGTGTGCAACAATCACTTGGGGTGCAACAATATCTTGAGGTGCTTCGGTTACCACCTCCTCCTCGTCACCAGCAACCTGAGTAGCGTTGGAGAGGATGTCTGAGCCCTTCGTGCGGGCGTCCAGGAACTGCCTGATGTCGCTGGTGAAGGGCATCACCACGTCATGGGCGTCGCAGAAGGACACCGGCACGCACTGGCAGTCCTCGCGGTAGGTCGGGGCGGCCTGCTCGCGGAAGAACGTCTCGGGAACTGTTCTCATGGGCTTGAACCCGGTCTCGATCTTGCTTGGTCTGAAGGTATGCGGCGGAACCTGAGGAACGTGCCTGCTTGGAGGGAAAGAGGAGGAGGAGGAGGAGGAGAGGGATGATAATAATAATGAAAGAGAATGAAACAATGATGATTTTTCGGTAATCATTTCATTTCTTACTCAGTTGTTTCTGGTGGCAGTCTTGCATATTTTAATTACCCCCATTTGTTATTCCGCTAGTTAATTTTATTGCTTGATTCTTCTTGCCTATTATTATTCTTTACTTTGTTGATTTCTTTGTTTATGTCTTTATTATTCGGTTTAATTCATCTTTATTGCACTTGTTTTTTTAAAGATTTCAAGTGATTCGATTTTTTTTCATTCCAGTTTTCATTTTTTTTCTTTTCCAGCATTTTGTTCCGTTATATGCGAGATGTAATACACTTTTTATTTCACGATCTCTCGCTCAAGTTACTTTTCTTCAGTGCGATCTCATTTCCAGCGCCACAAAACCAGAAACACGACCAATTACGCAAAAAACTTCTCCCTTGAAATACCCAAAACAAAAATAATGTACGCGAAACCCCCCTTAAGAGAATCTCCCTTGAAATACCAAAAACAAAAATAATATACGCGAAACCCCCCCTTAAGAGAAACAAAACTCCATCTTCACGAATCGACCCCCATAAGGCAAAACTAAACCCACGCCTCGTAGCTTCACAAACCTCTACGTTACTTTGGGACTTCCTCGGATTGAGCCTTCGTTGCCAGTGCTCTAAACTTCATCGTTGTCTAACCCAACTATCCCTCGGTCTCAACCCCTTCTATTTCCCATGCATTTCTCTATTAAGCTATCCATTGTCTAATCTATCTTTCCCCTTGCTCTCAACTCCATAATCTTCCTTGCGATAGTCTGTCTAGGTGTCTGTCTGTACGTCTGTCCGGTGTCGCTGGGTAGTAGCCGACTCTAACCCATTAACATCCAGTCACTTTGGTTCCTCTTTGTGTCGCGCTGATGCGTAGAAATCATGCAAAACTATTAATATTATTCTGGGTTATCAGTCCCCTTTAAGCCACTCCCTCTCTTAAGTGGTAGGTTTTTTTCTTGATTTTTCTCTCTCTCTCTCTCTCTCTC
>14670 ENA|GBUF01014671|GBUF01014671.1 TSA: Eriocheir sinensis comp49251_c0_seq1 transcribed RNA sequence.
TGTGTGTGTGTGTGTGTGAGTGTGCTCAGGGCACGGACGTGATGTCATGGAGCCAGCGGGCATAGTAAGCCACGTCCACGTACACGCCGGGAACACCAGGACGCCCGCACCCAATGCCCCACGAGACCAGCCCGGCCAGCTGGTAGGCGCCCCCGGGGCCGGCGGGGCACACCAGGGGGCCGCCGCCATCGCCTTCACACGTGTCGCGCCCCGCCTCCCCCCCGGCACACAGGGCGCCCTCGGACAGCCTAAAGTTATGGCCGAGCCGGGCGTGGGCCAGGGCAGCCTCGCAGGTCTTGCGGCCCACGACTGGCACGTCCACCTTGTTCAGGATGCGCTGGAAGGACCCGTGGTCCCCGAAGGCGTCCTTGCCCCAGCCCGTGGACACGCATCGCTGCCCCACGAAGCTGGCGTAGGCGGGGGGCAGGCAGACGGGGACGATGTGGGGGTTGGCAGCAAAGTCGAGGTAACCCTTCAGCCTAATAACTGCCAGGTCGTTGCTGAGGTCACCGCCGTAGTACTCGGGGTGGACGACGACCCATTCAGCCGGGAGCTCCACGTGGCGGTAGAACTCGGTGGTGGCGGCCACGTCCCAGTCCCCGAGGCGCACCTTGAGGTCGTGTGTGGCCAGTCCGTGCACGCAGTGGGCGGCGGTCAGCACGTGGCGGTCGTCCACCAGCACGCCTCCACACACGTACTCCTCGTAGTTCTTGAGTACAGCGGCGTGCCACGGGAACTCTCCGAAGGCAGCCGTGCCTGGGACGTACGCAGGGTTCTTGACCCTAGCCAACACACCGCTAGGGTTGCCGCGGCCGCAGGTGTAGGGGGTGTGTACGGGCCGGTGGGGAGGGAGAGGGTTGCGGCAGCACACGTAGGCAGCCCCGCAGCCCGCATCGCCAGGCCTGTAGCGGAGGGCGCGCCCCTCGGCCAAGGCGGCTGTGTTGTTACCAGGCAGGAGGTCCCTCTTGACACGGCCCTCAGCCTCCGGGGCCTCGGTAGTCGTGGTGGTGGTGGTGGT
>15067 ENA|GBUF01015068|GBUF01015068.1 TSA: Eriocheir sinensis comp49536_c5_seq1 transcribed RNA sequence.
TTTTTTTTTGGGGGGGGGGGGGGAGTATATGCTAGCTGGTCAGTTATTTGAAGACCATATTATTATTTCTTTCCCGGTGACTTTTAGAGTGGTGACTTGCTACGAGTTGGCGGTAATGTTTTTATTAAGTATTCCCAGCAAAAGGAAGGACAAGCGTCCGAGTATCCATATCGTGAGGTCAGCTTGTTACACAGGCTTTCCTGACCAGAATATGAACAGGAGACAAAAGTCGGGCATTATTTTATGATAGCATCGCATTTCCGTTGCAGGTGTTTCTGTAGTGATGGTTGTGGGTGAATTGAATAATTACGATGTATAATTTGTATTTAATCAACTATTATATTGTTGCACATGTTTCGTAATCACCCGGAAAAGTCTACCTTATTCATAAATCTAAATATTAACGAAACTCTCTGGTTTCCCCCAATTTAATAAGGTTTTTACCCATGAGTGGCGGAGGCTTTAGTATGTATCATGAGTATCCCAGCACGCCCTGCATCTCCAGCTAGGAAAGGAGGGCTAATAAACTTTGATCTGTTATCCAGTCGTAAGCGAAGGGCACTGAGGCGTACACGCCAGGAATGCCGGGATCGCCGCAGCCGACGCCCCATGCCACCATGCCCACCAGTATATAGCTCTCCCCCTGGCCAATGTCCGCGTACGGGCTCTGGCACACCAAAGCGGAGCCGCCGTCGCCAGTGCAGGTGTCCTTACCCGCCTCCCCGCCAGCACATATGAAGGACTGGTCGAGGCTGAAGTAACGGCCCAGCGAGGTGGTGCGGAGGGTGTTTTGGCAAGTCCCATTATCCCAGACCGAAAGTTCCAGCTTCTTCGGCAACTGATGGTACTTTCCCTGCTCGCCAAACTTGTCCTTGCCCCAGCCCGCGACGAAGCACGAGTCTTTGATGTAACTAGTGCCCAAGCAGACGGTGTCCACGTTGACAGTCAGGTTTGCGGGGGTTTTGAGGTGGAGAATGGCGTAGTCGTTGTACAGATCGCCTAACTTGTTGTAGTCAGGGTGGATGGTGACGGATGACACTCTTCTATCTTGGTGGGGATATTTCTCGTTGTTACTCTGAATGTCCCACGCCCCGAGACGCACAGTGATGTTGTCGGGATGCATGTCACTGACGCAGTGGGCCACCGTCAGGACTAGAGAGGCGTCGATGAGGGAGCCGCCGCAGATATACTGGTGCCCTGCGTTCGAAAATGTGACGGTCTGTAGGACTGCTGCCATCCACGGGAACTCCGCGAACTGTGCCTGGCCATCCTTAAAACCACTTGGTTTGGTATCGATGCGTTGATGGTTCCTGGTGCCGCAGGAGGGGACGTAGGGGGTGACGGGGTCCAGGGACGGGGGCCTCCTGCAGCAGACATGTAATAAATTCTTGCACTCTGAACTGGGGAGTGGCTCGGACGGTGGACCAGTTTTAACCTGGATGATCCCTTCGCCGTCGGTAGCGACCGTGCCATTTATACAAAGGATGTAGTGGACGCAGACCCCTTGGCCGTTGCTGCAACTCTGTTCCTGCTGGTCACTGCTGGCCACTGCGGGCTGCTCCTGCCGCCGCACCCTGCTGCCGGTGCTGCCCTGCGTCGCCAGGGCCGCCGCCACCAACAGCAGCAGCATCGTGTTCATCCTCCTTTACTCTCGCAAAGATCTGCTGGAGGATGCACTGCCTTGGCTCACTCCCGCCTTTGCTTATAAAACCTTTCCTCCTTCCCCCCTCAGCCAGCATCCTT
>15240 ENA|GBUF01015241|GBUF01015241.1 TSA: Eriocheir sinensis comp49656_c1_seq6 transcribed RNA sequence.
GTCCCGTCCCGTCCCGTCCTGTCCCTTCCACACCTCCACCTGCCTGCCTGCCGCCCCCGGACACCGCCGTCGCCACCCGTCAATGCAGCCTCCAGCGACGCACTCGTAACATGACGTGCGGGAGCCAGGCCGCCATGGGTCAGGCAGCACATCTGGCGCTGCTGCTGCTGCTGCTGGCGCCCTGGGCCGCCATTGCCCACGCTCCGCAGCCGCCGCCCCCCGCGGGCCGGTGGGGCGCCGTGCGGGACGCCCCCTACCACGAGGCTCTGCCGGGACCGCAGCGCCGCAACGCCAGGACTCTAGACCTTCAGGACCTCGCACTGCCGCTCACACCGTCCACCTCACTCTCGCCGCCGCCGCCATCACCGCCACCATCCTCCCTCTCGCCGCCGCCGCCGTCTGCTGCCCCCCGCCGCCGCCCCTCGGAGCTAGTCTTACAACGCGACATCACGCCCACGGTTGTAGACGACTGGGCAGAGGACCTAGATGCCACCAGCGAGGAGGAGGACCTTGGCTTTATTCCTCCCTCCCTGCACCGAGGCCTCACGCCCGTGTCCCTGCCCGACCTCTCGGACGACCCCTTCTACCAGACCTCCAAGGTGGACGCCATCATCGAGCAGCTCAACCAGACGCGCATCGCCCTCACCGGCGGCGACGAGCAGGCGACCATCTCCCCGCAGGAGTACAACAGCATACTGACGCGGTTCAGCCTTGACGCCCTGCAAGCCACGCAGATAGCGGAGCGGCTGGGGCTAGCGGGGTCGGGCGTGGCGCAACTGGAGGCTGACTTGAGGCTTGGCGGCGATCTTCAGGGCCCCGGCGGACCTGAGGATCGACCCAAGGCCCTCCCGCTGGGTCGCAACACTCGCACCACGGCTCCACACAGGGGGGCGCCGCCGCCATCCTCCGGGCTCTCAGTTGCCACCAGACGGATCTTCTTGGGCGACCCGACGCTGTGCTACACGGGCACCTGCGAGTTCTTCCTCATGTGCTGGCTCGGCGGCGGCCTCATAGACGGGGGCTGCGGCGGCTTCCTCTTTGCCTGCTGCTCGAGACCCAACCAGCGGGGACAGCGAGGACACCAGACGTACCGAGACGACAGCATCGGCCTCATCCCCGTCGACTACGGACCCATCAGGAACGACCAAGGCTGCGGTCTCAGTGTCAGCAGTCGCCTCACCGCCCAGCGAAGGATCGTGGGCGGGACGGAGGCTGGCTTTGGCTCCTTTCCGTGGCAGGCCTACATCCAGATCGGGACGAGTCGCTGTGGCGGGTCCCTCATCAACGAGTACCACGTGGTCACCGCCGGGCACTGCGTCGCCAGGGCACGGCCTCACCAGATTCGTGTCACCCTCGGCGACTACGTGCTCAACTCTGAACGCGAGCCTCTCCATCCTCTCGTGTTCGGCGCTACAGACATCAAAGTTCACCCGAATTTTAAGTTCACACCCCAAGCTGACCGATACGACGTTGCAGTGATCACCCTCGACCAACCCGTCCACTACCAGCCTCACGTCCAGCCGATCTGCCTCCCCGAGAAGGGCACGGACTGGCTTGGCAGCTACGGGTGGGCGGCTGGCTGGGGCGCCCTGCAGTCTGGCTCGCGGCTCCGTCCCAAGACCCTGCAGGTGGTGGACGTGCCCATCCTCGACTCGCGGCTGTGCGAGGACTGGCACCGGCAGAAAGGCATCAACGTTATAATCTACGACGAGATGATGTGTGCCGGGTACAGTGACGGGGGCAAGGACTCCTGCCAGGGCGACTCCGGCGGGCCGCTCATGATACAGGAGAGCGGCCGATGGTTCCTGGCTGGCATCGTCTCGGCGGGCTACTCCTGCGCCCAGAACAAGCAGCCAGGTATCTACCACAAGGTGTCGTACACGTCTGACTGGATATCGTGGGCTGCCAGCACCTGAGCGGCAGCCTTGACGCTCACGGCCCAGAACAAACAAGTGGCTGATCACGTTACAGGCGCTGAATGGCCGCTAGGAATGAAAAAAGAAAGAAGACAAGACTAAGCGAGTGGCTGATCACGACTGGGTGCTGAATGGCCGCCTGGAATGAAAAATAAAGAAGGGAGAGACGAATATACAATTGGTTGATCATGGCTGGGTACTGATTGGCCGCTAGGAATGAAAACAAGAAGATAGAGAAGAATACACAAGTGGCTGATTATGCCTGAGCTCTGAATGGCCGCTTGAAGTGTTCGCAAGTGGAAAATATGAAGGAAAACAAGAATATCATGGTTGAATGCTTCGTGTGTAAGGACAGACAAGTGGCTCGTCACGGCTGGACGCTGACTGGCCGCTGCGAGTGTCATTTTCCTAATACTGTGATAATGTCTAATCTTATCGTGATTATTGCAGGCATGGGTGCATGATCGTTAATTTGACTCAGATACTACAGTTAAGACATGTATCAAAGCATTACCAAACATTTCGTCTGATATATGGAAGGGTTAAGATTTTAGCCCAACATGTTATACGCTGGCGAGGTCCATGCAGCGAGCCTCCGGAAAATAGCCGCGGCACTTCACTACATAGCTGTTGTTCTTGTGAAACTCTCGACAGTGATGGTGACAAGTGACGCGGGTGGCAGTGGCGGTGGTGGCGAAACTTTCCGTGGGACATTTTCTGTACAGTGTGAGAGGTGTCTTGGCACAGCATTCTCACTGCGCCTCTCCACCTGACTGACGCAAGAGCGAGTCCCGGTGACTACGGTTGGGCAACGCCCCTAAAGTGATAACAACCCTCCCAACCAGTGTGTCCATAACCACCACCTCGGGTTCCTTACGCTAGCCAGTAACTCCGCTGTCTGGAACAATCGCTGACCACCATAACCAACTCTCAGGTTGACGTCTACCAAGTGTTGTTGTTGCTTTGTTTGTGAGTGATTGTCCTTCTGTTTGTGTTGTTTTCTTGTTAATAATGTCCGCGGGCGGGTCCCGTGGCAGTGCATGTGTACTTCGTTGTATATGATGTATATATCATATTTTATATAAATATTATACTTTTAAGAAAAGGCG
>23457 ENA|GBXE01023458|GBXE01023458.1 TSA: Carcinus maenas comp36267_c0_seq1 transcribed RNA sequence.
GTGTGCTCTTCCGATCTGGCATAAAATATTAAAATTTGTATATCAAGGTATTATGTTGAAATAGACCATTACATCTGTACATTATAATCTAGTTTTATTCCAATTAGCTCACATACAATCCACCTTTCACTACACCCTTATTATTCAAAGCGGGATTTAGCAAACTCTTGTGTGAGAAGTAACAAATGGTTTTATTTTCTAAACGCTTCATGAAAAGATTCCCTTTAGATCAGAGACTCTTGACAATAATCCTTCCCAAAACTGTTCCCTAAAATTTCTCCCTGACACACAAGTATTACAAACAATATTATCACAGAACGCATTTTAGGTACTCTCTTCTAAAAGTCAAGAACTAGTTATAAATCAGAGTTCTCCTTCCGCGGGCGTCATGCAGTATTCATTTGATATAAGCTCCTGCATTGTGCTGCTGTTGTTGCTCAGGCGTGGCATTCATGATGCCGTACACCCAGTTGATGAAATAAGGCACGTTTACGTACACGCCTGGATTGCCCTCGATGCCGCATCCAATACCCCAAGCCGTCATGCCGTACAGCTCGTATTGTCCGGTGGTCGGGTTCTGGCACATGAGTGGGCCGCCGCCGTCCCCAGTGCAAGCGTCCTGTCCGGCCTTGCCGCCAGCACACACGAAAGACTTGTCCAGGATGAAGAACTTACCCAGCCTGGTCTCTCTAAGCAGGTTCTGGCACTGGTCATATTGAACCACAGGCAGAGAAACCTTCTTCAGAATGACTTGGAATTTGCCTCCATCGAAAGCATCTTTGCCCCATCCGGTGGCGAAGCATTCTGTGCCCTCAGCGTGGATTCTGTCAGGAGGAGGGAGGCAGATCCTGTTGATGTGATGGCGGTACGTGATGGGCGTGCTCAGCTCCAGCACGGCCACATCATTGTGTAAGTTTTCTGGATTGAAATCAGGATGTATGGTGATACTGGCCAGGTCATAATCTTCATAAGGATACAGAGTGTCGAACAAATCCACCTGATACTCTCCTAGCCGCACCCTCAGCTCGTAGGGAGTGTAGCCAGCCACGCAGTGAGCAGCGGTGAGCACCCAACGGTCGTCAATCACGGAAGCACCGCATTTGTAGGTTTGGTTCCTGAAGAACACGATACCCATCCATGGGAACTCTGCAAACTTAGCTTGTCTGTAAAGAAGGTTCGTGTTCTTGATGCGAGTGTCGATGTCGGGACTTCCCACGCCACACTTGACGTTGGGGGTTCCGGTATTGTCAGTGATGGTGTTAGCGCAGCACACTCCTGGGTTGGAATAGCCAGTACCACTGAGGCGACAGGCGGTGGGAATGACACTTGTCGTGGGATTGGCCTGACAAAGAACCTCTGGCAAACACACAGAGTCTTTGGGACACACGTCGGCAATAACCTGTGGCTCAGACTTCCTAGTACAGCACACACCCACAAGCTCGGCGTTCAGCTCACAGCTTGGTTTATCGGCGAGAATATGGGGAGTCTCGGCACACTGGTGGGCCAGGTTACAGGTGTGGTCAGCGGGACACTCGAGGAGAGGTGGCTGAAGACAGCACTCACCCACTGATCCGCTGCCCTCAGTGCGGTAACAAGTCTCTACGTAACCGTTAGGAGACGAGAGAGAATCTGGATTGCAGTAGCCGGTGGGACTGCAAACAGTGTTGGGCTGGGAGCACACCTCCACGGGCGGCTCAACGGGCGGAGGCTCCAGGCAGCACACGCCCGTCGTCCCGCCGCCCACATCACATCTATCAAGGATCCTGACGTCAAAGATTCCACCGCCGTCTGTGATCACATTGCCTTGGCTAGAACATTGTTGCTCCGTCACACACACACGGCCGCGGCTGCACTGCGGCAACACGGGCGGGGAGCAGCACACGCCGTCGAGCCCATTCGCTGCATCCACGTAACAACTCTCGTTGATGTCGTAGGTGCCGGTGGTGGCGTCACACTCATAGGTGGGACGGCAGGTCTGCTCAGGGTAGGGACAGGACACGAGAGGGAGTGGCCCAGGTCGCTTGCAACACACAGCATCCACATCTGGGTACTCTGGGTTGTTACACTGCGTGTTCCTGATGCGTAAGTCTAGAAGGCCGATGCCAGACGTGTTTATTTCCCCATCAATACACTGCGCCTGTTGTACGCAAAGGTGGTGGAGAGGGCAATGTTCTATAAGGCCAGGGTCGACATAATCAGGGTCAACACAACACAGTCTCCCTACACTCTCGCAGGGGCGGGCGTCGGTGATGTTGCTGGGAATGGGAGCTGGTGTGCGAGGGTCGATCAAGCCGATGCCGCCCGTGTTAAGGGAACCCTTGAAGCAATGAGCCCAATACACGCACTTCTCGTTCGCAGCGCAAAAGACGTATTCCTCCTGCTGCTGTTGGTACTGGGCCCACGCTCCCCCCACCACCACCAACACCGTCACTAGCAGCCCACTCGTTCTCATCTTCCAGACTGCTGCTGAGAGAAGAACTGCGGGGAGCGGCGGCAGACAACAGCTTATATTAGTGC
>30614 ENA|GBXE01030615|GBXE01030615.1 TSA: Carcinus maenas comp44446_c0_seq1 transcribed RNA sequence.
GCATCATACTAATATATATCACACACACCTGCTTGTACTGTCTCTCACACCATGCTGCGTCTGAGTATCCTCGCCGTGTCTCTCTCCTTGGCTTTGGGGTTGCCTTACATCCCCTTGCTGGGACCAAAGGAACTTCCCCACCTGCCCAAGATCATCGGGGGAGAAGATGCCGTCCCTGGGGAGTTCCCTTACCAAGTGTCCATCCAGAAGCAGGGTCTTTTCGGACGCTCCCATGTCTGCGGCGGGTCCATCTTGAACGAGCACCACGTCCTGACGGCGGCTCACTGTCTGAAGGGGTCAAATGCCAACTCCCTGTACGTGGTTCTTGGTGAGTATGACCTGAACAAGAACTCTGGGGACGAGCAGGTCATTATTTCCGGGGAGTTGGTGATTCATGAGCACTACGACGCCCCCACTTACACCAACGACGTGGGAATCATACGTCTGGTGCCTTCCATTACCTTCAACGATAAGGTGAAGGCAGTGGCTCTTCCCGCTCATATGGACGTGGTTGCTGATGGCACGGACTGTATCACTACTGGATGGGGCTCGACCGAGGAGGGAGGATCTGCGGCTAATATCTTGAAGAAGGTGACAGTGCCAGTTGTGAGTGACAGTGACTGCCGGGCGTCCTATGGCATCACTGACATCGCTGACCACATGCTCTGCGCTGGCGTGTCTGAGGGAGGAAAGGACGCCTGCCAGGGTGATTCCGGCGGCCCCTTCGTCTGCGACGGAGTCCAGCACGGCATTACCTCCTGGGGATACGGATGCGGACGTCCAGACTACCCTGGGGTGTACACCGAGGTGGCTTACTTCGCGGACTGGATCAATCATCACTCAGCGTGAGGCGTGATGACACAAGGCTTGACTGGCGGCGGGGACACACGCCTGTCTGTCAGAACTATAGGAAGGGGAAACCAAATACATCTCTGTTTTCCTCTCCCCGAGTGACAAATGTTGCAGTCTTTTAATTTCTAAATCCCTCAAAAAATAAATATTTACAGAATTTGACGTTCTTTTCTGTCTCATTAGTTTCTACCAAGTGCAGCAAAACTAGCCACCCTTGCTGCTACACATATAGATAGATGATGTGGAACATTTATTGAAGTAAGTTCTGAAAACGAGAATAAGAGTATGGACCTTATTTCTGTGAATATTTTTCTATTTAATTTTATTCATCACTTGCTCATATTTTTTCTCTCATAACACGAAGCTGCAAAACAGAACCAAATGATGGAGTGCCGTTACTAATCTGTCAGTCCTTCCGCCAGTCAGTCAGTCAGTCGCGCTCCACTCCCCGCTGAAGCTGAGTGTGTGTGTGCGTGTGTCCATGTGGATGTGTGTGTATTTGGCACCTGGAAGTGGCCACGACAAGGTACACATGTGTCTGTTAACCTTACAGGTGAGAAGAGCAGGAGAGAGAGAGAGAGA
>30807 ENA|GBXE01030808|GBXE01030808.1 TSA: Carcinus maenas comp44649_c0_seq1 transcribed RNA sequence.
GCTAGCCTGCCTTCAGTCGTAACCACCTGGTGACGTCGGTCAGGTGTGGGGCTACGGTACTGCACGGGCTGTCTACACATCTGGACTTTTCGCAATCTACTGAGACCTTCGTGTTGAATGACGAGCGTGTTGTCACGTCATTACCACCACTTTATTTCAAACGTGATGGAGATTATTTGCATCCTCCTGCTGCTCGCGATTGTAGAAGCACAAGTTGTGTTCCCTGATGAGAATGTCGTCGTGTCAACCGTCTTGCCACAGCCTGTTGTGACACACTCTTCTGGAAGCCGCAACCAAGATCGTGCACATGACACTGAAAGGATATACTTTCCTGATGATTTAGATCTTCGTGCGCCCACCACCTTCACCACCACCAGTACTACCACTTTAAGACCTCCAAGCGAGGCACTTCATCCTTTACTTGTGTCCAGTACCACCCCTCGATCCAGCCACAGCCCAGGACCAAGCCCCAGCCACACCAGCCCAGAACCAAGCCCCAGCCACACCAACCACTCGGGTGTCCACTTATCTATCATTCCTACCGAGTGTGGAAAACCATCCTTTGGAAATAGGATCATTGGTGGAACAGTCTCAGAGCCCGGGGCGTGGCCTTGGCTGGCTGCATTGGGCAGGAAAAGTAGAGGAAGATTCATCAATGGGTGTGGCGGTTCTCTCTTTACTGTTCGCCACGTTCTGAGTGCTGACCACTGCTTCGCAACTCCCAACAAACCGAACATAGTAAGACTGGGAGAATATGACTTGAAGCGTTCTGATGATGTACCGGACACCCAGGACTTCAGCATCACTCAGCGGTACAGCACCGGATACAACCAAGCAACTTACGAAAATGACATTGTTATTCTCGTTCTTGATCGCGATGTTATATTCACAGATTACATTCAGCCGGTGTGTCTTCCATTCAATGAACGTGACAACGATTTCACAGGAGAGAATCTGGTGGTAGCAGGCTGGGGCAAAACTAACTATGAGACTTCAAGCTACACGGACATGCCTCTGTATGCCAGTGTGCCAGTGGTGGATAGGGGACGCTGTGCTCAGAATTACCAGAGAGCAGGTGGGCGGTTCGTCAAGCCTGTGGTGGACGAAAGGCAGTTGTGTGCTGGTGATGGAACAAAGGATTCCTGCAATGGTGACAGCGGCGGTCCCCTGCAATACCTGTCCCTTTCAGACGGCCGTTATTACCTTGTGGGAATAGTGTCCTTTGGGTTCGAGTGCGCCAACCCCGATTACCCCGGGGTGTACACGAGGGTCACCACCTTCCTAGACTGGATCATGGACAAAGTGAACTAAGAAATTATTTTGAGCTTACTTCATAATTAGTTTTCCTATATAAACATGCAAAAGAAAGAAAAGTACACATGTAAAGATTTA
>40371 ENA|GBXE01040372|GBXE01040372.1 TSA: Carcinus maenas comp54308_c0_seq1 transcribed RNA sequence.
AGGCGGAGGTGCGCTTGGCGGGAGGTGAAGTGCAAGGGTCTGGAGTTGTGGAGATGCGTCTGGGAGGTGAATGGGGCGCTGTGTGTGACGCTCGCTTTGATGACTTCGATGCTCAGGTGGTGTGCAAAATGCTGGGTTACGATGGAGACGACAGTCGGGCGTACACACAGGCTGGGGGTGCAGCACGTACTCTGTGGCAGATGCACCTGGACTGTCTAGGACAAGAAACCCACGTACAACAGTGTGGCTTAAGGTTCAGCAACACAACTTGTACTAGCACCGCAGGAGTCGTTTGCTCCTCCACGTCGGGGGCTCTGAATTCTGGCTTGCAGTCGCTGTTACCGAAGCAGTGTGGTGAAGTAAAGGACGCTTCTCAACAGTTCCTCACCGGTCTGGCCAGGCTTCGCTTTGGCGAAACCCCCACACGCTTTGACCATCCTTGGTTGGTGTCTCTTCGTAGTCGGCAGAAACTTGGTTTTAGACCAGAAGGGTCATTGAAGTGCGGTGGTACCATCATTTCAGAATACTACATAGTGACGGCAGCACACTGCCTCCTAGAACTAGGCACCCTTAACTTGGTGGTACGCGTCGGGGACTACAACGCAGACTTCCGCGAGCAGAGCGAAGAGGAGTATTTTATTGACAAGATTTGGCAGCACGAGGAGTTCTCCCTATATTCATTCCTCGACAATGACATTGCTCTTCTTAAAGTGGAGTCGAAGGATGGCCGAGGAATAAGATTTGGTCCAAGAGTCACGCCCTTGTGTATGCCGCACGTTGGTGAGAGTTACGAGAACCTTCAGGATTGCTCCATCACAGGATGGGGACGCACTACGCTTTTAGGAAATGATTCCAGTCAACCCAATGAAGGAAAAGTCTTTATCAGACCAGGCCATGATTGTGAGGAGGCCTATGTCAAGGGCACCAATAACTTCACTTCGTCCTTCGTGTGTGCCGGAAGTCCTCGTGGTGATGTTAACTCCTGCATTGGTGACTCCGGTGGTCCCTTATCCTGCAGGCGGCCAGGGGAGACCAAGAAATCACTCTATGGCATCGTTTCCTCTGGCGCCAGCTGTAAACCGTTCTTGGCTCCAGACAGCCTCACTCGCGTCACTAAGTACTTACGATGGATTTACGACAAGATATCGAGAAGCGGATAATTATAAGGATATTCTTCCTGTATGGATATCCTGAGTCTATA
>49115 ENA|GBXE01049116|GBXE01049116.1 TSA: Carcinus maenas comp62285_c0_seq1 transcribed RNA sequence.
GTGACTCACCTCTGTGTACACGCCAGGCACATGGGGCTTGGCACACCCGATGCCCCACGACACCACGCCCGCCAGATAGTAGCGGTTGTCCGGCCCCAGGCAAATGAAGGGGCCTCCTGAGTCACCCTGGCAGGCGTCCTTGCCCCCGGAGCTGTATCCGGCACACAGCATGTTGTCGATGATCGGGCCCGTGTATCCAATAGCACGATAGTTGCTTCGACACTCTTGATCACTGATGATGGGCACCACTACCTTCATCAGAGTATCTGAACTGTCCCCGTCTTCCTTAGTGTTGCCCCAGCCCGTCACCACACCGTTACCTGAGAATTTATTCAAGTAAGGCGGCAGACAGACGGGCGACACAGTCACGCCATCCAACACCAAGGGCTGTGATAACTTGATCATGGCGATGTCGTTCTCCTGAGTACCGACATCGTACTGTGGGTGTTCGACGATGGTCTCCACCTTGCGGGTCTGTTCCTCTCCATGTCTACGCTTCAGATGATGCTCGCCTGCCACCACAAGAAGCTGGAAGGTTTCGAAGTTGTGTGTGCAGTGGGCGGCGGTCAGCACCCATCTCTGGTCAATGACTGTGCCGCCGCAGATGTGGTGAGTGTACCAGTTACTCACGAACTGCAGAGACACTTGCCACGGGAACTCGTTCCTCTCTGCCCGGGAGCCGCCCACGATCCTGGTAAAGATGTCCGGCACAGCGTTACGTCGGATGCCACAGATTTGGTTGTTACGCTGCACCCCCACCATTGCCGGCAGGTCCTGGGGAGGACGAGGAATGAGAATGGCCGCTCTAGGCTCACGCGAGGTTAAGGGTTTGGGTTCCTCGGGCGTCTCGGCAGATCCCTGCACACCTGCGCACACTACGAAAACAAAAGCCAGGAGGCCCTTCATCCTTCCAGGGGGCGAGTGACGCTGCAAATAAACAAAGGCAAATACCAAGGGGGCGGCACGACTTGTACAGTATTACAACTACTATCAGGTCACGACTTCCAAAGTGC
>51434 ENA|GBXE01051435|GBXE01051435.1 TSA: Carcinus maenas comp64076_c0_seq1 transcribed RNA sequence.
TCGACGACAGAGGGTGTGGTGTTAACTCTAAGAAGTCACTCTTTAATCGCATTGTGGGTGGCAAGCCCGCTGACCCTAAGGACTGGCCTTGGATGGCAGCCCTGTTGAAGCGTGACCGTAACACTCAGTACTGTGGCGGCACACTCATCACCAGCCAGCACGTGCTCACCGCCGCCCACTGCCTCAAGCCGTTCAGTGCCTCAGACATCCGAGTAAGGCTTGGGGAGTACACCTTCGACAGTCCCACAGACGGTGCACACGTTGACTTCGACGTGGACGACATCCGAATGCACGAGAGCTACAACTCGGACACTCAGCTCAACGACATCGCGGTGGTGAAGCTGGACAGACCCACGACCTTCAACGATATCATCCTGCCGGTGTGTCTGCCTCCCCCCGGCGTGTTCTATGAAGGTCGGAGCGGCTACGTCACAGGTTGGGGAACGATCTACTTCGGCGGCCCCATTAGTTCCACGCTACAGGAGGTGGTGGTGCCGGTGTGGTCTCGCGAGGACTGCTCGAATGCCTACCCCGGCAAGGTGTTCTCCGGCATGATGTGTGCAGGTATCAAGACTGGCGGCAAGGACTCGTGTCAGGGTGACTCTGGGGGCCCCTACCAGATCCAGGACCCGGGAACCCGGCGGTGGTACCTGGTGGGTGTGGTGTCTTGGGGCATCCAGTGTGCTAAGCCTGAGAACCCCGGAGTGTACACCGAAGTGTCGCTCTACATAGATTGGATCAAGGCTAACGCTGTCTTCTAGCCTCCATCAGCAACAGGAGATGGAAGGAAAAATATAATAAAAAATAATAAAGAAAACTGAGTCTATAAAAGAATCAATGAATAAAGAATATTGCAACACGAATATGTCAAAGCAATCGACGCGAATTCTGATACAATACGTAGTGTTGTGAAAATGTAAAAGAAATATTATAACCAAAAGAATACTTCATTAAGCAATAAAAAAATCAGGATTTGACAGGCACAGGATATCAAACACACACACACA
>53254 ENA|GBXE01053255|GBXE01053255.1 TSA: Carcinus maenas comp65525_c0_seq1 transcribed RNA sequence.
CTCCGACGCAGTTGGTTGGCTGGCACGAGAGCAGTAGGTGCCGCATAAAGTATTCGTCTGATCAACTTTCCACCCGATTCTAAAGGATGCGACATCTGGCAGTCTTTGCCGCCCTGGTGGCTCTGGCCGCCGCCGGCCCGAGAGAGCGACGCCAGGCCGCCGCCGGCCAAGACTACCAAACCTGCAGGGGAGGCGCGGGGGTGTGCGTACCCTACTACCTGTGTCAGGACGACCAGGTGATTACTGACGGAGCAGGAATCATCGACATTAGAACCGCACCAGAGTGCGCTACCTTCCTGGACATCTGTTGCACCAACCCTCATCCTATCCCCCCCGTCACACCAAGCCCTGATCCTTACGTGTCTCGCTGCGGCGTGAGGAACACCAATGGCATTGATGTCAGGATCCAAGGATTCAAGGGTAACGAGACACAAGTAGCAGAGTTCCCCTGGATGTCTGCTGTGCTCAAGAAGGAGGTGGTGTCCGGAGAGGAGATCAACCTGTACCTGTGCGGCGGCTCGCTCATCCACCCGTCCATTGTGCTGACAGCGGCACACTGCATCAACAAGCATCAATCGTCCGGCCTCCGCGTCCGCCTGGGAGAGTGGGACACCCAGAACGAGTACGAGCCCTACAAGCACCAGGACAGGGACGTGGCTCAGGTTGTCATCCATCCAAGTTTCGTCCCCAGCAACCTGCACAATGACTTCGCTCTCTTGTACCTCTCCACACCTGTCGAGCTGACCAAGAACGTGGACGTCATTTGCCTGGATAACAACCCTCAAATCATTTCCCCGCATCACCAGTGCATCGTCACCGGCTGGGGCAAGGACAGGTTTGGCAAGAAGGGTGTTTTCCAAAATGTGCTGAAGAAGATCGATCTGCCTATCTTTGAGTTTTACCAGTGCCAGGACGCTCTCCGCACTACACGCCTGGGTAAATTCTTCGAGCTGGACCCTTCGTTCGTATGTGCCGGTGGGGAAGCAGGCCAGGACTCCTGCAGCGGTGACGGAGGTTCCCCTCTCATTTGTCTGGACTCCACCAAGACCCAGTACGTACAAGTGGGCATCGTGGCATGGGGCATTGGGTGCGGCACTCCCGGCATCCCTGCAGTGTACGCCGATGTGCTCTATGGTTATGACTGGATCGTCACAGAAGCAGACAAACTGCTTAATAGCCCTGTCATCGATTACTGGAACTACGCTTAATCTTCACAGGTGTCATCACTGCCATGCGTCCTCATCAAATCAAATGTATTATAAACTATGATAATTAAATTAATCTAAGACAAAATTTGGTTTACATTTACATGAAATTCATTTGATGTTCAAAACAAACACTCGCTCGCGCGCGCACACACACACACACACACACA
>53550 ENA|GBXE01053551|GBXE01053551.1 TSA: Carcinus maenas comp65771_c0_seq1 transcribed RNA sequence.
GCGACACAATCAACCATCCCCACCACGACTCCAAGGCCGTGGTGGGAAACAACAACTTCGAAGCCGCTCACTCGTCCTCCCTGGGAACAGCCAACCACAACCCAGCGTCCCGCCACCACCACTTCACCATGGTGGCCACCCCCCAGTACCACAACTACCACAGCTCCCTGGTGGGAAAGACCTCAACATGAGCCCATAGTGACCGATGGCACCACCACCACCACCCCGTCTGCCCCGTCGCACCAACTTCATAACCTGGATCCTTGTACTCCCGGCACCTTCTACAATGCCGGGCCAGACGAGGGTTTCCGCATCAGTGGTGGATTACCAGCCTCACCTCACTCCCACCCATGGATCGCCGCGCTCTTCAACGGACACAAACAGTTCTGCGGAGGTTCACTCATTGACAGCACTCACATCCTGACAGCCGCCCACTGTGTTGCCCACATGAGTCAGCTGGACATTCAGAACCTTCGGGTGCGTCTCGGGGCCCACAACCTACTGGCGGTGGAGAGGACGGCAGAAGTGATAAAGGTGACCCGCGTGGTGAGACACAAGGATTATGACTCTAGAAAACTGTACAACGATGTAGCGATGCTGACACTGAGCCAGCCTGTTGCCTACACTCCCGAGATCCGACCAGTGTGTCTGGACAACACTGGGTTGACCTATGACGGAGAGGACGTGACTGTAGCAGGCTGGGGCAGTATGCATGAAGGTGGGCCACAGCCTAGCACACTCCACAAGGCATCGCTGCGGGTGGTGAGCTTAGCAGACTGTAAGACAAAGTATGGTCCCGCAGCTCCAGGAGGCATCGTCCCAACATATCTCTGCGCCGGTACTGACGGGAAGGATTCGTGCCAGGGTGACAGTGGAGGACCGCTGGTGAAATTCGTGCAGGGAGTGTGGCGGCAGGTCGGGCTGGTGTCATGGGGGATCGGGTGTGGCAAGGGACACTACCCAGGCGTCTACTCCAGAGTGTCCTCCTTCCTCCCCTGGATACAGAGAGTCAAGGCGGCTTACTGAGACAACTTCGACACCATACTTCAATTTTCCCCAGCATTTTCTTTTCCTGTATTTTCTAATAACTTTCCATATACTAGTGCTTACTATATTTACTCTTCTTCATTACCTCTCATTCGTTTCTTATTTCACGCCTCCACTTTTCTATCAGCGCTTCTCGTCTCCTGGCTCCGTCTGTTTATCTCAGGATGCTCAATAATCAAGAGGTACATGTTCCATAAGGATACGACTTGATCATAATCTGTTGAAGAAACACGAGTCTCCCATTCTATCATTGCCATGTGGCAAAATACGCATTATTATTTTTCTGGGATTTCAGTGATTATTCTTCCCTGAAGGGCACGATTTTTTCATTTTTTTTACTTATGTTACACTGGCTGATGTCAATGTAAGTTCAGATATTTATCTCAAGTTTAGAAAAAATAATAATGGCACCGTCGTAATTAATGGCATTATTTAAAGTCATGTCTCCTACCAGATAGAATGAGGTGCCCAAGAAGGAAATACAGCAAGTTAACATTTTCCTTCACTTACGAGCGAACAACATTCTCTTGCCATTATGTAGCTAGTACGAGTACGACGTATTATTGGATACGTATCTTATAATAATAACCACTATTCTGAGTTCATATGTGTACTTTTCATTCACTTATATTATGAATCGTATGACACTTATCAGCGCTTCCAATGAACATTACATAGCTCACTCCAAAAATCCT
>54112 ENA|GBXE01054113|GBXE01054113.1 TSA: Carcinus maenas comp66253_c0_seq1 transcribed RNA sequence.
ATATATATATATATATCATAAGGTTTGTTGATGAATTGAAGATTAGATGGTTTTAGAAATGTTAGGAACTAGACCATGTTATCTGCAATCCATTTTCTGTAGTGGGTCACTCTTGTGTAAACACCTGGAAGTTTTGTATCTGTGCAGGACCCCGACCCAAAAGACACCAGTCCCACCAAGACATACTTTCCAGAACCTACAGGATACTCCAGGATTGATGGACCTCCACTGTCACCATTGCAGGAGTCTCCACTTGTACTATCCATGCACATCATAGAGTCAACAATGAAGCCTTTTGGTGCACCGTTTGCATTCCACCGTGTGTCACACAGAACGTTGCTCACAATCCTGGCCTCTAATAACTGGAGCTGAGGCTGGAGTATCTTTTTTTCATTTCTTCCCCAGCCAGAAATTGTAGCTTGCAATCCAGCCAACTCCATATCATATGTAGGTAAACAAATAGGCTGGATTCTTGCTGTGTATTTGACCTTGGAAGTCAATTTCAAGAGGGCAATATCATTCTGTAGAGTGGAACGGGAGTAATGTTCGTGTACTTTGACAAGTTCCGCCACAACTTTCAGGGATGGGCCGTCATTAACTGTGTTGAGATCCCAGTCACCAAGAGACAAGTCAAGTTTTTTGGGTACATTTTTATACGACACAACACAGTGGGCAGCGGTAAGAATCCATTGTTCTGCAATGAGGACACCTCCACAGTGAAACTTGCCATTCACTGACATGGCCACTTGCCAAGGCAGTTCCCTTATTCCAGCCAAACGCCCAAATGTGATGCGTGATGGAATGAGTGCTCTGTCACCCATATAATGATAGAAGAGTGAGTCACTGAGATCTGGTACTACCCACTCCGTTGAATTGATTGCACGAGTGGATGGTGGCACTGAATCTTGCCGCACTTCAGGAGTGTTCTTGGAGCCTGTCTCTGGCCTTCTATTTGTTGGTGGTCTGCCTCCTGCTGTTTTCCTATTTGCTGTTGGTCTACGTCTTCGGTAATTAGAGCCTGGTCTCCGGAAGGTGTGTCCAGGTCTGGGGTAACCATTCTTGCGCCTTCCAGTGGGTTGCAGCATGTCAGGCCCAAAGGGACCCTCCAAGCCCATACGTCTGGCATTGGCATCGTCTCTCGTTCTGGATCCTGTGTTTTGTGATGGTCCTCGCTGGCCACACATTATGGTTGGTGCTGGAGAACCTGCAGTGATGCTTGTAGTGGGAGGAGGGGCTGGTGGCTGTACTGGAGGGGGTACTACAGGTCCAGTGG
>54407 ENA|GBXE01054408|GBXE01054408.1 TSA: Carcinus maenas comp66479_c0_seq1 transcribed RNA sequence.
AGGGCTTCAGGGTCGACAAAGGAGGGAGGCTGGGTCCTGGAAGTCGAAACTGATTAGTTGTTTGTGTGTGTCGGTGGTGTGAGGGTGTGGTTGTGCTTCTCTCCTATCATTCGATTAGTGTGGAGGAAGTTCAAGTTTAGAAGAATCCCTCCTAAAGAGTAACATGTCTACCTTGAGGTGGAGAATCCTGCTCTTAGTGGTGGCAGCAAGGGCTCTCCCAGATCCTTCCTCATCCTCAAGAACCAACATCAGGAACAGAAGACAATCGGACACATCGAACCTGTCGGATGCAGAATTGCTATGTCGACTGACAGCTGCTATTGATGGTAACAGTGAGAACTGTGACCAGAATCCACCACCACCACCTATTCCTGATCCTGACTCAGAACCTGTAGGGGGGAGCTGCAAATGTGCTCCTGCCTGGCAGTGTACAGACAAAACTAGCACTATAGACTTGAACACTGGTGGAAGCTTCCTGACACAGGTCAATGTACGCACCGGTGGCTTCACTTGTCCCACACCAGAGGAGGTGTGCTGCTTCAATGTGGATACTTCTTTACAGCCCCAGACTCTACCCTTCTCTCCAACCTGTGGCAAACGCAATACTCAAGGAGTTGTCACTAATTTTGTTGGATTTGTGAATCACCAATCTCAGTTTGGAGAGTTCCCTTGGATGGGAGCCGTCATGACATCTGAGAAGTTTGGACCAGACGTAGCACCTCTATACATCTGTGGTAGCTCGCTCATCCACAGCCAGATAGTACTTACTGCAGCCCATTATATGCAAGATAAAACAGCTGCTGAACTGGCAGTCAGACTTGGAGAATGGAACTTCCGGGAACAATCAGAGTCTGTGCCTCATCAGGAGTATGGAGTCCTGGAGGTGCTGGTGCATCCCAACTACATCAGCACTATCTTGGCATATGATGTAGCTCTTCTCATCCTTGATCAACCAGCTAAACTTGGCCACACTGTTGACACCATCTGCCTGCCACCCCCCAACTATGATTTTAGAGACCACACGTGTGTTGTGTCCGGGTGGGGTAAAGATATGTTCAGTGAAGCTGGCAAATACCAACAAATCCTGAAGTCCATTGACCTGCCCATGGTGGACCACAACACCTGTGAGAGAGCAATGCGGGGGACACGTCTAGGGGCAAGCTTCCATCTGCATGAGAGTTTCCTGTGTGCTGGAGGAGAGAAGGGCAAGGATGCTTGTGAGGGTGATGGTGGCTCACCCTTGGCGTGTCATAAGCCTGGTGACCCCAGTAAATACTATCAGGCTGGTGTGGTGTCTTGGGGTATTGGTTGTGGCCAAGCCGGTATACCAGGAGTTTATGCCGACATCAGCAAGGCTGTTCCATGGATTAACAGTGTGATCCAAGACAAGTTTGGACATGATATTAGAATTGGTGGTAAATGAGATGTTTTCATCCATCTACTCTCATCTATCATTAATAAATTCCTTCAATTACATTAAAATCAAAACTCATGGAGACTACAACAAACAAATTTATACAATGAATAAAGTTTTCATCACATGAAAGGAAAATGTGTTTTCATAAATCCTTAATGAATGGAGGTCAACAATGGTAGAAAGATGCAAGAACCCAAGTAACCAAGTATGGATTGCATCATTGCTTTACTATATAATATAAATTTTGGGGGCATGGTATACTTAATG
>56382 ENA|GBXE01056383|GBXE01056383.1 TSA: Carcinus maenas comp67989_c0_seq1 transcribed RNA sequence.
GCTCTCTCTCTCTCTCTCTCTCCGTGCAGTCACAACAATAACATCAACAACTACAACAGCTACAACAACAACACACACACACATATATCTACAATACCAAAATGAAAACAAACAAGCAATAACAATAACTCAAATGTATACCTGTTATTCACCAATTAACCGGTAATGGCAGAGGGATAACCGGGAGCTATGTGCCCAGTAATCCAGTCCAGGTAGGAGGAGACTCTAGTGTACACCCCCAGTTCACCACAGCCTCGGCCGAAGCTCACCAGGCCCTCCACGGTATGCTCACATCGACCACCACTCCGCTCCTTCTGGTCGATGAGAGGTCCGCCACTGTCACCCCTGCAGGAGTCACGGCCAGGCTTCCCCGCACACAGCTGGTCCTTCAGGATGCCCTTAGGAACGCTGAACACGTCGTTGTCACCGTTGCTATACTGACACAGCAGCTGATCCACCACGGGCACTGTCACCTTCTGCAGGATCCTCGTCAGTTCGGGGTTTCCAAAGGCTGTCCATCCCCAGCCAGCCACCGTCAGTTCCTTGCCTAGTAAGTCATCGGTGGTGAGGGTGGGCAGGCAGGCTGGCAGGATACGCTTGGTAAGGCTCACCGGTGTGCTGAGTCTGAGAAGCGCAATGTCATAGTACTTGAAGAAATTATACTCTGGGTGCTTTATAACTTCCTCCACACGCACCAGCTGCTCAATAGGCGCCCGGGTGTTGGTGAAGGCTGTTAGTTGATCAGCAAAGCGAAGGGATGAAGGAGTAGGACCTCTTATAACAGGTAGCATCTCCGTGGATCTGTTTATCTCTGTGTCATGCTCTCCTAGTGTAGCCCAGTACTCGGTGTCGCTTCCCGAGACACAGTGAGCAGCGGTGAGAATAAAGTAAGGAGAGAGTAATGTTCCACCACAGAACCAATGGATGGGTAGGTTACTACTCCGTTCTCCTATGATGGCGATATGAGGAAACTCCCCTGGGTCGGCGTCCACTCCCCCTACGATAAGGTTGGTTTCCTCCACACAGTGCCCTTCTGGTCCCCTCCAGTACTGTGCCCACCCATCACACAATTGCTTAGCTACAATCTGAGGTTTTCTGCAGCACACGATGATGTCCGAAGCTTGAGCGTTACACAGATGAACCTCCCCGAGTCTCTCTACCACCCCGCCCTCCTGTAGACATGACCTGACCTCCTGGCACCGCCCCTCCACACCCCCGCCCAGGGTGCATGACGACCCCACCACGCCCTCACCTTGCACGGTCTTCCCTTGTGCAGCGAGAGGAAGGAGTAGCAGTAGAGATAACACGACGAACTCCATCCTTGTTCCAGGTGAGACCGTCTGGCAGTGAAGAGTGGGCAGCCTTCCTCCTGTTGTTGTTG
>56703 ENA|GBXE01056704|GBXE01056704.1 TSA: Carcinus maenas comp68243_c0_seq1 transcribed RNA sequence.
GAGAGAGAGAGAGAGAGTTTAAACATAATATTCTCTTGTACGGTTGTCCACTGTTTTGGAGACTTTTATAGCAGCTTGTCTTGTTCTCTTGGACTTCACTGCTTTAACGCTGTTTTATGTGAGAAACATTATAGCTTATAGAGAATAGTTTTATTAAGCAGTTAACAAAAGTCAGTCAAATGACCTGAGGATGAGGTGAAGATTCTCCTCAGTTACAGAAGTCTGAAAAAGGCTTTTGTGTCGAGACTCCTCCAGGAACCAGCTTCCCAGGGGTGAGTCTGTACACAGCCTGCTCGGGATCATGACCAAAGTATAAAGGTGATGTCTTAAATACAAATAACTGCTTCTCTCTCTAATACGTACGATGAAACAAAGGAAGGTTATGCCTGCCGAGTCATAATCTAGACTGACAGATGGTTGGACAAGAAGGAAAGTGGCATCAAACCCACTACTGGCAGTAGGTGGCACCGGCAGTGTTTGTCTTTATCCAGTCAAGGAACTTGGTCACCCTGGCGTACACTCCGGGTTTGCCCTTATCGGCGCAATTGCCGAAGCCGAAGGAAGTGACACCGATCTGCACGATCTTGGAGCCTTCCTTCACGTACATTGGTCCACCAGAGTCCCCTTGACAGGTGTCCCTATCGCCTTCCTTGGTTGCAGCACACATCATCCTCTCAGTGACACGGAAGTTCCAGCAGGATGGCTCCAGGATGGGAAGCTCGACCTCATTCAGCTTATCTGGTTGTTTTCCGCCTGTCACCAGCCGTCCCCAGCCAGTGGCAATACCCGTCATACCTTCGTAGGTCTTGGAGTCATCCTTGGGCAGACACACGGCACGTAACGCCTTGTTCTTGCTAAGGTCGAGCGTCTCCTCCAGCTCCAGCAGCGCCATATCATAGTCCACCGTTTGGTGATTGAAGTTAGGATGGACTGTTACTTTTTTCACGTTGACCAAGCGCGTCACCCCAGACACATCGTCAGAGGTGGTCGTCATGTCGTGGTCAGCCACGCCCACCACAAGCCCTTCATCAGATTCACGTTCTCCTGCTCCGTTAAAGAAGCAGTGGGCGGCTGTGAGGGCGTACTTGTTGTTGATGATGGCTCCACCACACCAGTAGTTTGCATTGCCCTTCTTCTTGATACCCACGTGCCAAGGGTACTTGTGTGCGGGAGTCACGGTGACGCCGTTTACAATGCGGGTCAGGTTGGGCACTCCACACTCGCATTTCCCGTCACCAGCAGGCTTGGTGGTTGTTGGCGTGGTCGTGGGCTTGGTTGTGGGCTTGGTT
>58183 ENA|GBXE01058184|GBXE01058184.1 TSA: Carcinus maenas comp69336_c0_seq1 transcribed RNA sequence.
CTGGGACCCAGGACAGCTGCAGCGTGTACGAAGTGTGCTGTGCCGGGGCTGGGGGGCTGCTGGGGTCCGCCTCCACCCCCCACAACAACCTGGCACACCCTCGAGCCCCTCAGTGTGGCCTGAAGGGGAGCGAGGCGTTGAGGGCACGGATCAGCAGTCCCCAGCGGCAAGATGGTGATGCTGACTTTGCCGAGTACCCGTGGCAGAGCGCTGTGCTGAAGAAGGAAGGCGTGGACAGCGTGTATGTGTGTGCCGGGACCTTAGTGAGCGACAGACACATCCTTACCGCTGCCCATTGTGTCTCAGGGTACGAGGCGGGAGAGCTGCGGGTTCGCCTGGGGGAGTGGGACGTGAACAGTGACGATGAGTTCTATCCGTACGTGGAGAGTGACGTGAGCTCTGTGTACGTGAATCCTGACTACTTCTCGGGCAACCTGGTGAACGACTTGGCGGTGGTGAGGATGGTGACCCCTGTTGATTTAGACCGCAGCCCCCACATCGGCCCCATCTGCCTGCCCCGCCAGACTGACTTCACGGGGCAACACTGCTGGATCTCAGGCTGGGGCAAGAACAGCTTCGGAGACAATGGCCGCTACCAGAG
>58946 ENA|GBXE01058947|GBXE01058947.1 TSA: Carcinus maenas comp69917_c0_seq1 transcribed RNA sequence.
AAAGGATAAACGCCGTTATCAGATCATATTTAGCATGATTTATTGATTATTGATGGATTGCATAACAGCACAGAAGAGTGGTTGGTGATCCATCAAGGCTGGTCGCCATGACTCTACAGCCTCTACACTCAGCTCAGGTGGTCCCTGTGAAGCTTAGGCAGTGATGCCAGTTTTCGCTTGGATCCAATCCAGGTAGTGAGTGACGCGAGTGAAGGCGTCTGGGTAGCCTTTCTCACAGCCAGCCGACGAACCGAAGGAGGTGATGCCGTAGGTCTTACCGGCGTGGTTCAGGGGACCACCAGAGTCACCGTTGCATGTGCCTTTGCCACCGGTGCTGTCAATGCAAATGTTACCGCTTGTTACAACCCCGTAGATGTTGTTGCAGTCTGTGTTGCTCATGATGGGGACATTAACTTGGCGCAGCACGTCGGAAGTTCCAAAGGCATTGTCAGAGGGTTTGCCCCAGCCAGTTGGGGTGACAATTGTGCCCACGGATACGTCAGTGGTAGGCAGCGACACCGCTTGAATATTGCCATTAAAGGAAACAAGGCTTGGGAGCTTGATAAGGGCGATGTCATTCTTCAGAGTGAAGGAGTTCCAGCTCTCGTGAGTGAAGAAGTTTCTGCTAATCATGGAAACTTGTGTGCTTTCTTGGTTTCTTATGTTGTGAGCACCCATCACCACTTCCACAAACCCAGCCCCGTCCATGCAGTGAGCGGCAGTCAAGACCCACTGGTTGGAGATGAGGGAGCCGCCACAGAAGTACATGTCATCAATGAAGAGAGCCACCTGGTGGGGCCACGAGTGGGGTGAGGCCTCTACTCCACCCACGATGCGAGAGGACTTGACTGGACCAAGTGGAGTGACGAGTGGCTTAGGTGACTTCCAGTGCCATGGCTTGCCTGCCGCGGGGTTACCGCTAGCGAAGGCAACGCAGACAAAGAGCAGGGTGAGCTTCGAGATCATGCTGCAGAGTCGGAAGAGCACACCAGT
[truncated: 3,538,175 more chars]
